# Supplementary material for: Functional development of a V3/glycan-specific broadly neutralizing antibody isolated from a case of HIV superinfection
Source: eLife. 2021 Jul 15;10:e68110. doi: 10.7554/eLife.68110 (PMC8376252; doi:10.7554/eLife.68110)
Supplement: Figure 2—source data 2. [file elife-68110-fig2-data2.zip › QA013.2 Dbl Ref BLI_2020.10.08/BG505 N332 SOSIP trimer & QA013.70.H12 gp120/RawData0.xls]

A9		B9		C9		D9		E9		F9		G9		H9		A10		B10		C10		D10		E10		F10		G10		H10
0	0	0	0	0	0	0	0	0	0	0	0	0	0	0	0	0	0	0	0	0	0	0	0	0	0	0	0	0	0	0	0
0.2	0.00041142	0.2	-0.00100378	0.2	-0.00003726	0.2	0.00396266	0.2	0.00075245	0.2	0.00214174	0.2	0.00044514	0.2	-0.00040098	0.2	-0.00029358	0.2	-0.002235	0.2	-0.00396806	0.2	0.00175369	0.2	0.00077656	0.2	-0.0012945	0.2	0.00195283	0.2	-0.0045705
0.4	0.00013338	0.4	0.00343491	0.4	-0.00366401	0.4	0.00738781	0.4	0.00422454	0.4	0.00460548	0.4	-0.00121042	0.4	0.00375835	0.4	-0.00437226	0.4	-0.00514729	0.4	-0.00401452	0.4	-0.00150446	0.4	-0.00046982	0.4	0.0015296	0.4	-0.00346331	0.4	-0.00280075
0.6	-0.00014948	0.6	0.0048844	0.6	-0.00150685	0.6	0.00275859	0.6	0.00621851	0.6	0.00493651	0.6	0.00143353	0.6	-0.00106194	0.6	-0.00348613	0.6	0.0002677	0.6	0.00182147	0.6	0.00186021	0.6	-0.00206325	0.6	0.00200254	0.6	0.00053101	0.6	0.00069431
0.8	-0.00332704	0.8	-0.00272345	0.8	0.00077533	0.8	0.00386032	0.8	0.0056422	0.8	0.0030377	0.8	-0.00042902	0.8	0.00306088	0.8	-0.0047122	0.8	-0.00199172	0.8	-0.00184012	0.8	0.00378155	0.8	0.00141531	0.8	0.00379289	0.8	-0.00082322	0.8	-0.00048667
1	0.00078461	1	0.00466535	1	0.00048663	1	0.00696012	1	0.00426191	1	0.00318815	1	-0.00159742	1	0.0039167	1	-0.00128662	1	-0.00084135	1	0.00134131	1	0.00062127	1	0.00565244	1	0.00027461	1	0.00488195	1	-0.00095842
1.2	0.00463425	1.2	0.00549137	1.2	0.00531705	1.2	0.00657196	1.2	0.00840404	1.2	0.00817436	1.2	0.00154929	1.2	0.00109475	1.2	0.00078432	1.2	-0.00534576	1.2	0.00113198	1.2	0.00004405	1.2	0.00121884	1.2	0.00274748	1.2	-0.00231256	1.2	-0.00069363
1.4	-0.00008972	1.4	0.00562416	1.4	0.00494957	1.4	0.0040501	1.4	0.00510746	1.4	0.00700027	1.4	0.00603874	1.4	0.00940824	1.4	0.00441516	1.4	0.00530599	1.4	0.00433062	1.4	0.00214834	1.4	0.00789947	1.4	0.00691821	1.4	0.00832902	1.4	0.00032672
1.6	0.00097459	1.6	0.00691105	1.6	0.00297442	1.6	0.00585002	1.6	0.01327863	1.6	0.0093394	1.6	0.00414493	1.6	0.00635002	1.6	0.00083887	1.6	0.00016639	1.6	0.00232158	1.6	0.00300398	1.6	0.00042282	1.6	0.0009982	1.6	0.00390717	1.6	0.00514013
1.8	0.0044318	1.8	0.00546922	1.8	0.00117999	1.8	0.01086078	1.8	0.00290567	1.8	0.0032502	1.8	0.00539804	1.8	0.0031504	1.8	0.00049378	1.8	0.00142944	1.8	-0.00037512	1.8	0.0017573	1.8	0.00025478	1.8	0.00729198	1.8	0.00381174	1.8	0.00160462
2	0.00660359	2	0.00485044	2	0.00334635	2	0.00934641	2	0.00999488	2	0.00826951	2	0.00577244	2	0.00122698	2	0.0033265	2	0.00396194	2	0.00256274	2	-0.00034371	2	0.00234878	2	0.00578349	2	0.00283386	2	0.00036227
2.2	0.00482878	2.2	0.00919729	2.2	0.00423742	2.2	0.00765035	2.2	0.0099001	2.2	0.00786332	2.2	0.0041106	2.2	0.00491864	2.2	0.00080655	2.2	0.00071731	2.2	-0.00292632	2.2	0.0052551	2.2	0.00515736	2.2	0.00569343	2.2	0.00206853	2.2	0.0041127
2.4	0.00394405	2.4	0.00626051	2.4	0.00379101	2.4	0.00366047	2.4	0.0060382	2.4	0.00800117	2.4	0.00595353	2.4	0.00478174	2.4	0.00267852	2.4	0.00155031	2.4	0.00146161	2.4	0.00293943	2.4	0.00615185	2.4	0.00548705	2.4	0.00610612	2.4	0.00146041
2.6	0.00422708	2.6	0.00275036	2.6	0.00560253	2.6	0.00876067	2.6	0.0082026	2.6	0.01338582	2.6	0.00295335	2.6	0.00396735	2.6	0.00264282	2.6	0.00486869	2.6	0.00195892	2.6	0.00011684	2.6	0.00865502	2.6	0.00139185	2.6	0.00042694	2.6	0.01008062
2.8	0.00298019	2.8	0.01025274	2.8	0.00501612	2.8	0.00879593	2.8	0.00452762	2.8	0.00765933	2.8	0.00439607	2.8	0.00212508	2.8	0.00307734	2.8	0.0027131	2.8	0.00452634	2.8	0.00549529	2.8	0.00369763	2.8	0.00453143	2.8	0.00818829	2.8	0.00144935
3	0.00577391	3	0.00831219	3	0.00586037	3	0.00939145	3	0.00780832	3	0.01216319	3	0.00440977	3	0.00489074	3	0.00251023	3	0.00493951	3	0.00167972	3	0.0010103	3	0.00819311	3	0.00630235	3	0.00024868	3	0.00520824
3.2	0.00386432	3.2	0.00656026	3.2	0.00152795	3.2	0.00957753	3.2	0.00845612	3.2	0.00771527	3.2	0.00508767	3.2	0.00798765	3.2	0.00226561	3.2	0.00590932	3.2	-0.00250237	3.2	0.0049434	3.2	0.00647084	3.2	0.00549129	3.2	0.0048903	3.2	0.00409638
3.4	0.00536333	3.4	0.0074508	3.4	0.00387803	3.4	0.00803627	3.4	0.0123722	3.4	0.01208262	3.4	0.00558648	3.4	0.01049223	3.4	0.00448364	3.4	-0.0005926	3.4	0.00345251	3.4	0.00354486	3.4	0.00370364	3.4	0.00384643	3.4	0.00112444	3.4	0.00097216
3.6	0.00501443	3.6	0.00612003	3.6	0.00109066	3.6	0.0095997	3.6	0.00807489	3.6	0.01194513	3.6	0.00309106	3.6	0.00214052	3.6	-0.00081778	3.6	0.00721848	3.6	0.00265561	3.6	0.00494663	3.6	0.00737308	3.6	0.01033	3.6	0.0053534	3.6	0.00310144
3.8	0.00645788	3.8	0.0057831	3.8	0.00840037	3.8	0.00992625	3.8	0.00794539	3.8	0.01328044	3.8	0.00491212	3.8	0.00851294	3.8	0.00811349	3.8	0.00427764	3.8	0.00538377	3.8	0.004084	3.8	0.00558964	3.8	0.00740838	3.8	0.00812407	3.8	0.01160007
4	0.00145667	4	0.00794396	4	0.00430149	4	0.00709338	4	0.00553685	4	0.01046719	4	0.00442866	4	0.00550941	4	0.00646879	4	0.01113129	4	0.00274363	4	0.00559678	4	0.0057536	4	0.00882694	4	0.00577465	4	0.00599126
4.2	0.00725426	4.2	0.01158914	4.2	0.00455589	4.2	0.01063449	4.2	0.00956046	4.2	0.00707435	4.2	0.00165312	4.2	0.00953031	4.2	0.00390136	4.2	0.00339221	4.2	0.00773245	4.2	0.00242954	4.2	0.00757019	4.2	0.00677894	4.2	0.00601948	4.2	0.01072481
4.4	0.00310808	4.4	0.00993647	4.4	0.00611529	4.4	0.01198761	4.4	0.00938523	4.4	0.00749485	4.4	0.01088023	4.4	0.01021429	4.4	0.00690737	4.4	0.00081379	4.4	0.00405583	4.4	0.0014213	4.4	0.00525123	4.4	0.00384712	4.4	0.00694939	4.4	0.00527059
4.6	0.00978054	4.6	0.0062744	4.6	0.0049044	4.6	0.00602527	4.6	0.00807304	4.6	0.01212823	4.6	0.00461633	4.6	0.00242346	4.6	0.00804838	4.6	0.00562526	4.6	0.0037115	4.6	0.00105496	4.6	0.00545409	4.6	0.00460375	4.6	0.00821205	4.6	0.00290821
4.8	0.0058536	4.8	0.00827928	4.8	0.00644783	4.8	0.0098115	4.8	0.00965065	4.8	0.01415996	4.8	0.00673646	4.8	0.00380187	4.8	0.00398398	4.8	0.00558853	4.8	0.00291295	4.8	0.00282912	4.8	0.00997813	4.8	0.01194422	4.8	0.00546526	4.8	0.00534217
5	0.009385	5	0.0098852	5	0.00506614	5	0.00904849	5	0.0063273	5	0.01468849	5	0.00136472	5	0.00489343	5	0.00355927	5	0.00850136	5	0.00383497	5	0.00349141	5	0.00736564	5	0.01095764	5	0.01113176	5	0.00636452
5.2	0.00588019	5.2	0.00634041	5.2	0.00318199	5.2	0.00913262	5.2	0.01122666	5.2	0.01528578	5.2	0.00572671	5.2	0.00801191	5.2	0.00495936	5.2	0.00121575	5.2	0.00103553	5.2	0.00633157	5.2	0.00480984	5.2	0.00504097	5.2	0.00206087	5.2	0.0074903
5.4	0.00631932	5.4	0.00794106	5.4	0.00182272	5.4	0.01099171	5.4	0.00620644	5.4	0.01393426	5.4	0.00319751	5.4	0.00441337	5.4	0.00923705	5.4	0.00581503	5.4	0.00596612	5.4	0.00424916	5.4	0.00842347	5.4	0.00770637	5.4	0.00966938	5.4	0.01166597
5.6	0.00477213	5.6	0.01033961	5.6	0.01110206	5.6	0.01016383	5.6	0.01516605	5.6	0.01173214	5.6	0.00499872	5.6	0.00310139	5.6	0.01247353	5.6	0.00386056	5.6	0.00243661	5.6	0.00384651	5.6	0.0107267	5.6	0.00985321	5.6	0.00386411	5.6	0.00903376
5.8	0.00554113	5.8	0.01022193	5.8	0.0037504	5.8	0.00858065	5.8	0.00623259	5.8	0.01178005	5.8	0.00354369	5.8	0.00681166	5.8	0.00400536	5.8	0.00775727	5.8	0.00097305	5.8	0.00725424	5.8	0.00355434	5.8	0.00855083	5.8	0.00687221	5.8	0.00550126
6	0.00677135	6	0.00776635	6	0.00752056	6	0.01135363	6	0.00526138	6	0.01066756	6	0.00681151	6	0.00505706	6	0.00195149	6	0.00856041	6	0.00667619	6	0.00446754	6	0.0065421	6	0.00752722	6	0.01410695	6	0.00561676
6.2	0.00491371	6.2	0.01169061	6.2	0.0058874	6.2	0.00882232	6.2	0.0071032	6.2	0.01045336	6.2	0.00486943	6.2	0.00617271	6.2	0.00741827	6.2	0.00518039	6.2	0.00190748	6.2	0.00003807	6.2	0.00977905	6.2	0.00646895	6.2	0.01037241	6.2	0.00820147
6.4	0.00178998	6.4	0.01200389	6.4	0.00220643	6.4	0.00879749	6.4	0.0087464	6.4	0.01388157	6.4	0.00399003	6.4	0.00195856	6.4	0.00076642	6.4	0.01132852	6.4	0.00379174	6.4	0.00566632	6.4	0.0110019	6.4	0.00500413	6.4	0.00468787	6.4	0.0088854
6.6	0.00543379	6.6	0.01190198	6.6	0.0044253	6.6	0.01551373	6.6	0.01341273	6.6	0.01263602	6.6	0.0087059	6.6	0.00740224	6.6	0.00363087	6.6	0.00862988	6.6	0.00366962	6.6	0.00598443	6.6	0.0114655	6.6	0.00735103	6.6	0.01182944	6.6	0.00923595
6.8	0.00869296	6.8	0.01062496	6.8	0.0030008	6.8	0.01204802	6.8	0.01295284	6.8	0.01205471	6.8	0.00852896	6.8	0.00632183	6.8	0.00373325	6.8	0.00801121	6.8	0.01078542	6.8	0.00734214	6.8	0.00537839	6.8	0.00658488	6.8	0.00570448	6.8	0.00743243
7	0.00890858	7	0.01041421	7	0.00679446	7	0.0117272	7	0.01131498	7	0.01390764	7	0.00596267	7	0.00197063	7	0.00799865	7	0.00697006	7	0.00479781	7	0.00564675	7	0.00588418	7	0.00834592	7	0.00633462	7	0.00406563
7.2	0.00436994	7.2	0.01020961	7.2	0.00954018	7.2	0.01340582	7.2	0.00975255	7.2	0.01580218	7.2	0.005503	7.2	0.00806093	7.2	0.00753716	7.2	0.00864949	7.2	0.00480923	7.2	0.01072253	7.2	0.01063	7.2	0.00951148	7.2	0.00638248	7.2	0.0018613
7.4	0.00453503	7.4	0.01276844	7.4	0.00518569	7.4	0.01031565	7.4	0.01258203	7.4	0.01423606	7.4	0.00516232	7.4	0.0052293	7.4	0.00675745	7.4	0.00231621	7.4	0.001843	7.4	0.00325899	7.4	0.00573111	7.4	0.01131379	7.4	0.00735915	7.4	0.00820249
7.6	0.00568985	7.6	0.01306385	7.6	0.01131549	7.6	0.01529991	7.6	0.00493917	7.6	0.01467809	7.6	0.00423374	7.6	0.00810049	7.6	0.00648459	7.6	0.00992243	7.6	0.00300273	7.6	0.00543568	7.6	0.00349223	7.6	0.0064059	7.6	0.00924153	7.6	0.00666655
7.8	0.00603259	7.8	0.01171639	7.8	0.00677117	7.8	0.0139694	7.8	0.01294461	7.8	0.00914413	7.8	0.00426544	7.8	0.01420242	7.8	0.00687525	7.8	0.01255117	7.8	0.00364335	7.8	0.01058932	7.8	0.01128257	7.8	0.01116512	7.8	0.00663761	7.8	0.00808678
8	0.00642944	8	0.0081673	8	0.00476352	8	0.01397142	8	0.00644031	8	0.01233081	8	0.00427112	8	0.00804066	8	0.0089077	8	0.01000365	8	0.0052636	8	0.00449432	8	0.0060612	8	0.00920112	8	0.0086218	8	0.00493855
8.2	0.00739205	8.2	0.01148126	8.2	0.0051843	8.2	0.01508793	8.2	0.01195183	8.2	0.01368966	8.2	0.00538489	8.2	0.00716654	8.2	0.00514439	8.2	0.00747786	8.2	0.01094178	8.2	0.00249833	8.2	0.00547309	8.2	0.01199544	8.2	0.00986361	8.2	0.00550595
8.4	0.00439463	8.4	0.01331172	8.4	0.00479328	8.4	0.01269635	8.4	0.00666474	8.4	0.0128725	8.4	0.00538653	8.4	0.00511655	8.4	0.00773174	8.4	0.00430566	8.4	0.00692271	8.4	0.00730421	8.4	0.00741584	8.4	0.00707209	8.4	0.01065597	8.4	0.00583653
8.6	0.00873768	8.6	0.01254077	8.6	0.0036532	8.6	0.00843772	8.6	0.00445508	8.6	0.01066027	8.6	0.00648679	8.6	0.00113083	8.6	0.00634128	8.6	0.01208776	8.6	0.00969018	8.6	0.00449023	8.6	0.01232991	8.6	0.00857248	8.6	0.00428956	8.6	0.00731172
8.8	0.00436239	8.8	0.00957211	8.8	0.00359882	8.8	0.01573327	8.8	0.01025625	8.8	0.01078861	8.8	0.01040052	8.8	0.00852048	8.8	0.00957749	8.8	0.00812621	8.8	0.00324896	8.8	0.00473146	8.8	0.00314221	8.8	0.00598215	8.8	0.00988238	8.8	0.0090102
9	0.00949714	9	0.01144174	9	0.00407614	9	0.00967922	9	0.00537193	9	0.01130509	9	0.00180893	9	0.00476942	9	0.00633976	9	0.00836661	9	0.00384809	9	0.00386046	9	0.00869408	9	0.01099743	9	0.00669261	9	0.01002944
9.2	0.01148792	9.2	0.00793131	9.2	-0.00023519	9.2	0.01298926	9.2	0.00963836	9.2	0.0148763	9.2	0.00850268	9.2	0.00833095	9.2	0.00912116	9.2	0.0041908	9.2	0.00900696	9.2	0.00867058	9.2	0.01025455	9.2	0.00462635	9.2	0.01325527	9.2	0.0092827
9.4	0.00422968	9.4	0.01463913	9.4	0.00609842	9.4	0.01069746	9.4	0.00486407	9.4	0.01178649	9.4	0.00360427	9.4	0.00784589	9.4	0.00489286	9.4	0.00838843	9.4	0.00058019	9.4	0.00482805	9.4	0.01183734	9.4	0.01110829	9.4	0.00929468	9.4	0.00736424
9.6	0.00575131	9.6	0.00908056	9.6	0.0099339	9.6	0.00630243	9.6	0.01051845	9.6	0.01315009	9.6	0.0058041	9.6	0.00706741	9.6	0.00749596	9.6	0.00764264	9.6	0.00772209	9.6	0.00850004	9.6	0.01026408	9.6	0.00807265	9.6	0.00870733	9.6	0.01286122
9.8	0.00928109	9.8	0.01292354	9.8	0.00634806	9.8	0.01544284	9.8	0.00591865	9.8	0.01532407	9.8	0.00379768	9.8	0.00432427	9.8	0.00265228	9.8	0.00701278	9.8	0.00893333	9.8	0.01062034	9.8	0.01022358	9.8	0.00714017	9.8	0.00823322	9.8	0.00566326
10	0.00786941	10	0.01151817	10	0.00669039	10	0.01483171	10	0.00475682	10	0.01114466	10	0.005079	10	0.00881285	10	0.00865161	10	0.0125769	10	0.00932897	10	0.00535628	10	0.01029607	10	0.01216759	10	0.00758543	10	0.00929265
10.2	0.00911842	10.2	0.00674845	10.2	0.00098945	10.2	0.01023787	10.2	0.00727291	10.2	0.016892	10.2	0.00753065	10.2	0.0064888	10.2	0.0037635	10.2	0.0034429	10.2	0.00796765	10.2	0.00730807	10.2	0.00923995	10.2	0.00786117	10.2	0.00744576	10.2	0.0125951
10.4	0.00637141	10.4	0.01073111	10.4	0.00587176	10.4	0.01386437	10.4	0.00639139	10.4	0.01029188	10.4	0.00212295	10.4	0.00514541	10.4	0.00905547	10.4	0.0079774	10.4	0.00802513	10.4	0.01114394	10.4	0.00806507	10.4	0.01184164	10.4	0.0144912	10.4	0.00910697
10.6	0.00837264	10.6	0.00990146	10.6	0.00806697	10.6	0.01134729	10.6	0.00902514	10.6	0.01238258	10.6	0.0052387	10.6	0.00503146	10.6	0.00588326	10.6	0.00703391	10.6	0.00945388	10.6	0.00559931	10.6	0.01317421	10.6	0.01214163	10.6	0.00719878	10.6	0.01064648
10.8	0.0049766	10.8	0.0145912	10.8	0.00646127	10.8	0.01876929	10.8	0.00648487	10.8	0.01249832	10.8	0.0068287	10.8	0.00933303	10.8	0.00690932	10.8	0.00989116	10.8	0.00677282	10.8	0.01177501	10.8	0.00829532	10.8	0.00768445	10.8	0.01037523	10.8	0.0100342
11	0.00962084	11	0.00939586	11	0.00225535	11	0.01033004	11	0.00865985	11	0.01123567	11	0.00579914	11	0.01034056	11	0.00670234	11	0.01000786	11	0.00734146	11	0.00600464	11	0.01215301	11	0.01092988	11	0.0107493	11	0.00995363
11.2	0.00422819	11.2	0.01385906	11.2	0.00259787	11.2	0.01850199	11.2	0.00624259	11.2	0.01660147	11.2	0.00263914	11.2	0.00613151	11.2	0.00667947	11.2	0.01166604	11.2	0.00715011	11.2	0.00872594	11.2	0.01343906	11.2	0.01138211	11.2	0.01396641	11.2	0.00851898
11.4	0.00429419	11.4	0.01697865	11.4	0.00410455	11.4	0.01407229	11.4	0.01057312	11.4	0.01359428	11.4	0.00892128	11.4	0.00692376	11.4	0.00755265	11.4	0.00958119	11.4	0.00697252	11.4	0.00694658	11.4	0.00774382	11.4	0.00870402	11.4	0.00862937	11.4	0.01133773
11.6	0.00567034	11.6	0.01095369	11.6	0.00160734	11.6	0.01258521	11.6	0.00807346	11.6	0.01341164	11.6	0.00449253	11.6	0.00405554	11.6	0.00602959	11.6	0.01218981	11.6	0.00653121	11.6	0.00977912	11.6	0.00666685	11.6	0.00904129	11.6	0.0083502	11.6	0.00706599
11.8	0.01031482	11.8	0.01354569	11.8	0.00533883	11.8	0.0113551	11.8	0.01047445	11.8	0.01282366	11.8	0.00525204	11.8	0.00541621	11.8	0.00152985	11.8	0.00898912	11.8	0.00953213	11.8	0.00615432	11.8	0.01170194	11.8	0.00718712	11.8	0.01191187	11.8	0.00985452
12	0.00321895	12	0.01459869	12	0.00371471	12	0.01227332	12	0.00871964	12	0.01187805	12	0.00741266	12	0.00882661	12	0.00789444	12	0.00699313	12	0.00599511	12	0.00931713	12	0.01013606	12	0.00716587	12	0.00579552	12	0.00888604
12.2	0.00922169	12.2	0.01122304	12.2	0.00612498	12.2	0.01284595	12.2	0.01069329	12.2	0.01460766	12.2	0.00683488	12.2	0.00607083	12.2	0.00672101	12.2	0.00669005	12.2	0.00726071	12.2	0.01141187	12.2	0.00932605	12.2	0.00854461	12.2	0.01090113	12.2	0.00652898
12.4	0.00365834	12.4	0.00761484	12.4	0.00405114	12.4	0.01182128	12.4	0.01250168	12.4	0.01064754	12.4	0.00775491	12.4	0.00860125	12.4	0.00796583	12.4	0.00838934	12.4	0.01113096	12.4	0.00610612	12.4	0.00894554	12.4	0.01105376	12.4	0.00562479	12.4	0.01369914
12.6	0.00651351	12.6	0.01402275	12.6	0.00831233	12.6	0.01514283	12.6	0.00645847	12.6	0.01674611	12.6	0.0033373	12.6	0.00732239	12.6	0.00495278	12.6	0.0064583	12.6	0.00499475	12.6	0.0104799	12.6	0.01116535	12.6	0.01061513	12.6	0.01087054	12.6	0.00628674
12.8	0.00514608	12.8	0.00742357	12.8	0.00770271	12.8	0.01479926	12.8	0.00661665	12.8	0.01218849	12.8	0.01082871	12.8	0.00829407	12.8	0.01084121	12.8	0.00866754	12.8	0.00783229	12.8	0.00207968	12.8	0.01104769	12.8	0.01042342	12.8	0.01314398	12.8	0.00740395
13	0.00320946	13	0.01235602	13	0.00357519	13	0.01227377	13	0.00958308	13	0.01255466	13	0.00571786	13	0.00585149	13	0.00758651	13	0.00757281	13	0.00340113	13	0.01113514	13	0.01152778	13	0.01046275	13	0.01373511	13	0.00967816
13.2	0.00796281	13.2	0.00890181	13.2	0.0043282	13.2	0.00969539	13.2	0.01145643	13.2	0.01130306	13.2	0.00613722	13.2	0.00294127	13.2	0.00973196	13.2	0.01013162	13.2	0.01144805	13.2	0.00554124	13.2	0.01126367	13.2	0.01325706	13.2	0.00431687	13.2	0.00830502
13.4	0.00795441	13.4	0.01526586	13.4	0.00090594	13.4	0.0148472	13.4	0.00581643	13.4	0.01540199	13.4	0.00828961	13.4	0.00747545	13.4	0.00718113	13.4	0.01141987	13.4	0.00986921	13.4	0.01241269	13.4	0.0091332	13.4	0.01330396	13.4	0.01076	13.4	0.00795606
13.6	0.00423615	13.6	0.01343676	13.6	0.00232679	13.6	0.01004768	13.6	0.00991784	13.6	0.01154856	13.6	0.00518406	13.6	0.00905712	13.6	0.00871136	13.6	0.00925932	13.6	0.00956683	13.6	0.01011597	13.6	0.01548916	13.6	0.01034073	13.6	0.00866782	13.6	0.00739088
13.8	0.01085228	13.8	0.01187487	13.8	0.0041081	13.8	0.01822324	13.8	0.00722069	13.8	0.01324463	13.8	0.01090821	13.8	0.00619895	13.8	0.01015524	13.8	0.00676461	13.8	0.00788767	13.8	0.00961295	13.8	0.00966617	13.8	0.0107281	13.8	0.01233403	13.8	0.00714742
14	0.00440179	14	0.01568167	14	0.00484058	14	0.01219495	14	0.01317526	14	0.01027043	14	0.00415485	14	0.00513181	14	0.00626975	14	0.0107728	14	0.00776263	14	0.01098039	14	0.00772582	14	0.01038626	14	0.01107755	14	0.00941785
14.2	0.00411594	14.2	0.01396852	14.2	0.00152101	14.2	0.01317153	14.2	0.00363977	14.2	0.01194096	14.2	0.01001662	14.2	0.00788589	14.2	0.00508294	14.2	0.01085644	14.2	0.0074411	14.2	0.01094713	14.2	0.00853914	14.2	0.0098501	14.2	0.0116723	14.2	0.00649534
14.4	0.00611487	14.4	0.01569819	14.4	0.00668813	14.4	0.01436339	14.4	0.00582774	14.4	0.01289833	14.4	0.0048764	14.4	0.00834168	14.4	0.01046701	14.4	0.00976	14.4	0.00362067	14.4	0.00955355	14.4	0.0109795	14.4	0.01285666	14.4	0.01208431	14.4	0.01093763
14.6	0.00651094	14.6	0.01214193	14.6	0.00485242	14.6	0.01168777	14.6	0.00817937	14.6	0.0125714	14.6	0.00733442	14.6	0.00716007	14.6	0.0089478	14.6	0.00688535	14.6	0.00849932	14.6	0.01302422	14.6	0.01201135	14.6	0.01519696	14.6	0.01154952	14.6	0.01006115
14.8	0.0096621	14.8	0.01072093	14.8	0.00542968	14.8	0.01640921	14.8	0.00489289	14.8	0.01472893	14.8	0.00498275	14.8	0.010418	14.8	0.00691632	14.8	0.01109041	14.8	0.00218002	14.8	0.01097974	14.8	0.00915719	14.8	0.00862026	14.8	0.01429974	14.8	0.01074417
15	0.00735845	15	0.01296757	15	0.00388165	15	0.01413177	15	0.01351171	15	0.01630949	15	0.00583431	15	0.00664629	15	0.00627909	15	0.00549383	15	0.005833	15	0.01347642	15	0.00780309	15	0.0109165	15	0.01259746	15	0.00917063
15.2	0.00524384	15.2	0.01268566	15.2	0.00519062	15.2	0.01523584	15.2	0.00913023	15.2	0.01254028	15.2	0.00235174	15.2	0.00771647	15.2	0.00587431	15.2	0.0094047	15.2	0.00631572	15.2	0.0095118	15.2	0.01153827	15.2	0.01092761	15.2	0.01129639	15.2	0.01384324
15.4	0.00602037	15.4	0.01169964	15.4	0.00529325	15.4	0.01539516	15.4	0.00682641	15.4	0.01864947	15.4	0.00764484	15.4	0.00741155	15.4	0.00739299	15.4	0.01280007	15.4	0.00743593	15.4	0.00735884	15.4	0.00847672	15.4	0.01230352	15.4	0.01151926	15.4	0.00668414
15.6	0.00854394	15.6	0.01576946	15.6	0.01076485	15.6	0.01401996	15.6	0.00912485	15.6	0.01656838	15.6	0.00531294	15.6	0.00736163	15.6	0.0091506	15.6	0.00959506	15.6	0.00471652	15.6	0.00904628	15.6	0.00935701	15.6	0.01268551	15.6	0.01131012	15.6	0.0064268
15.8	0.00716712	15.8	0.00689388	15.8	0.00274047	15.8	0.01621197	15.8	0.00596546	15.8	0.01736461	15.8	0.00404747	15.8	0.00770127	15.8	0.00930014	15.8	0.01057035	15.8	0.00634663	15.8	0.00540997	15.8	0.01115336	15.8	0.01399362	15.8	0.01154976	15.8	0.01319939
16	0.01302422	16	0.00898419	16	0.00616656	16	0.01548935	16	0.00839545	16	0.01009798	16	0.00418495	16	0.00874673	16	0.00981652	16	0.01166261	16	0.00762895	16	0.01495374	16	0.01219226	16	0.01295645	16	0.00904822	16	0.01325676
16.2	0.00880679	16.2	0.01696973	16.2	0.00221452	16.2	0.00966852	16.2	0.00670249	16.2	0.01640657	16.2	0.00520957	16.2	0.00673253	16.2	0.0040808	16.2	0.01370918	16.2	0.00236723	16.2	0.01068813	16.2	0.01222167	16.2	0.01343202	16.2	0.01171967	16.2	0.00897495
16.4	0.01068546	16.4	0.01201254	16.4	0.00097974	16.4	0.01340086	16.4	0.01128631	16.4	0.01325539	16.4	0.00850769	16.4	0.00945894	16.4	0.00632536	16.4	0.01100256	16.4	0.0077015	16.4	0.01245144	16.4	0.00915495	16.4	0.01267822	16.4	0.01176243	16.4	0.00656945
16.6	0.0062232	16.6	0.01153765	16.6	0.00499933	16.6	0.01389903	16.6	0.00313574	16.6	0.01480758	16.6	0.00546568	16.6	0.00386527	16.6	0.00994619	16.6	0.01330616	16.6	0.00964037	16.6	0.00949056	16.6	0.00925809	16.6	0.01294769	16.6	0.01334996	16.6	0.00802339
16.8	0.00774418	16.8	0.01323629	16.8	0.00170964	16.8	0.01381804	16.8	0.00969105	16.8	0.01293938	16.8	0.00732148	16.8	0.00767231	16.8	0.00651407	16.8	0.00535379	16.8	0.00879076	16.8	0.0139563	16.8	0.01039814	16.8	0.00917097	16.8	0.01258694	16.8	0.01192224
17	0.00770239	17	0.01364574	17	0.00253502	17	0.01822874	17	0.00870514	17	0.01485441	17	0.00816958	17	0.00806796	17	0.01165277	17	0.01098328	17	0.00518115	17	0.01162861	17	0.01119382	17	0.01238658	17	0.00958277	17	0.00854091
17.2	0.00605845	17.2	0.01033355	17.2	0.0015228	17.2	0.01103127	17.2	0.00724879	17.2	0.01507515	17.2	0.00774059	17.2	0.00697204	17.2	0.01066103	17.2	0.01156379	17.2	0.00553783	17.2	0.0047029	17.2	0.01275947	17.2	0.01412555	17.2	0.01317865	17.2	0.01093783
17.4	0.00976381	17.4	0.01079652	17.4	0.00752168	17.4	0.01598981	17.4	0.00679326	17.4	0.01677296	17.4	0.00537349	17.4	0.00940143	17.4	0.00787904	17.4	0.01395527	17.4	0.00372829	17.4	0.01361769	17.4	0.00752213	17.4	0.01403777	17.4	0.0124742	17.4	0.00735171
17.6	0.01241529	17.6	0.01243931	17.6	0.00639562	17.6	0.01338773	17.6	0.00509103	17.6	0.01403219	17.6	0.00939879	17.6	0.00839112	17.6	0.01054083	17.6	0.00882547	17.6	0.00832946	17.6	0.01079414	17.6	0.00951296	17.6	0.00941469	17.6	0.01385901	17.6	0.01242961
17.8	0.00270595	17.8	0.01088753	17.8	0.00425743	17.8	0.01691073	17.8	0.00262367	17.8	0.01103812	17.8	0.00143988	17.8	0.00500748	17.8	0.01082932	17.8	0.01001474	17.8	0.00467222	17.8	0.0099375	17.8	0.01372826	17.8	0.01256403	17.8	0.0160884	17.8	0.00785954
18	0.01331049	18	0.01639669	18	0.00502667	18	0.01508368	18	0.0081678	18	0.0170546	18	0.00947369	18	0.0048096	18	0.00809349	18	0.00969089	18	0.00563973	18	0.00821628	18	0.01275007	18	0.0169744	18	0.01352338	18	0.00948632
18.2	0.00551804	18.2	0.01350488	18.2	0.00540488	18.2	0.01514023	18.2	0.00659565	18.2	0.01517145	18.2	0.00775865	18.2	0.0049675	18.2	0.01169406	18.2	0.00823316	18.2	0.00733106	18.2	0.0072608	18.2	0.00790382	18.2	0.01440368	18.2	0.01577472	18.2	0.00699245
18.42	0.00881037	18.42	0.01626402	18.42	0.00229579	18.42	0.01692521	18.42	0.00744769	18.42	0.00881256	18.42	0.00533852	18.42	0.00356561	18.4	0.01129843	18.4	0.00860376	18.4	0.0066584	18.4	0.01220366	18.4	0.00869234	18.4	0.01531228	18.4	0.01394018	18.4	0.00656096
18.6	0.00660482	18.6	0.01840657	18.6	0.00136413	18.6	0.01574393	18.6	0.00563156	18.6	0.01307946	18.6	0.00300192	18.6	0.00493216	18.6	0.01115459	18.6	0.01216274	18.6	0.00750098	18.6	0.0074046	18.6	0.00817041	18.6	0.00963824	18.6	0.01764553	18.6	0.00775308
18.8	0.00825301	18.8	0.01521726	18.8	0.00744443	18.8	0.009615	18.8	0.00806908	18.8	0.01600522	18.8	0.01025679	18.8	0.0108434	18.8	0.00895232	18.8	0.00870401	18.8	0.00792699	18.8	0.00732771	18.8	0.01013454	18.8	0.0128595	18.8	0.01346454	18.8	0.00884443
19	0.0082701	19	0.01014476	19	0.00543659	19	0.01217962	19	0.0104922	19	0.01355531	19	0.00577464	19	0.00461466	19	0.00819369	19	0.00966767	19	0.00611722	19	0.01252054	19	0.01653554	19	0.01531923	19	0.01231002	19	0.01199252
19.2	0.00507873	19.2	0.01318241	19.2	0.00523961	19.2	0.0161624	19.2	0.00796807	19.2	0.00988714	19.2	0.00657693	19.2	0.00846434	19.2	0.00700386	19.2	0.00927134	19.2	0.00565615	19.2	0.01288566	19.2	0.01077139	19.2	0.00953319	19.2	0.01271548	19.2	0.00650956
19.4	0.01258421	19.4	0.01624726	19.4	0.00464261	19.4	0.01351966	19.4	0.00282066	19.4	0.00756059	19.4	0.0045172	19.4	0.00600113	19.4	0.00701009	19.4	0.01290383	19.4	0.00858665	19.4	0.01340345	19.4	0.01342462	19.4	0.01687487	19.4	0.01541665	19.4	0.00921314
19.6	0.00961854	19.6	0.01277845	19.6	0.00529573	19.6	0.01405099	19.6	0.00785415	19.6	0.01586481	19.6	0.00272491	19.6	0.0079883	19.6	0.01178113	19.6	0.0138902	19.6	0.00598953	19.6	0.00968185	19.6	0.01004892	19.6	0.01260058	19.6	0.01365445	19.6	0.0063892
19.8	0.00777319	19.8	0.01516317	19.8	0.00556509	19.8	0.01401012	19.8	0.00641894	19.8	0.01254187	19.8	0.00454142	19.8	0.00363783	19.8	0.01023408	19.8	0.01268799	19.8	0.01041462	19.8	0.01043887	19.8	0.01483809	19.8	0.01542407	19.8	0.01340748	19.8	0.01043056
20	0.00837342	20	0.01348858	20	0.00542577	20	0.01501346	20	0.00102785	20	0.012988	20	0.00400899	20	0.00941502	20	0.01125775	20	0.00945961	20	0.00866725	20	0.01314824	20	0.0132326	20	0.01064358	20	0.01400232	20	0.0103121
20.2	0.00792403	20.2	0.01644784	20.2	0.00581806	20.2	0.01367616	20.2	0.00570345	20.2	0.01521312	20.2	0.0065448	20.2	0.00534698	20.2	0.01116865	20.2	0.01254435	20.2	0.00844639	20.2	0.01048719	20.2	0.01324644	20.2	0.01200442	20.2	0.01150527	20.2	0.00912115
20.4	0.01326352	20.4	0.0150553	20.4	0.00461619	20.4	0.0175419	20.4	0.0043733	20.4	0.01279903	20.4	0.00439228	20.4	0.00499721	20.4	0.01019895	20.4	0.00866691	20.4	0.00662842	20.4	0.00827961	20.4	0.01418478	20.4	0.01155978	20.4	0.01054449	20.4	0.00791074
20.6	0.00799316	20.6	0.01277516	20.6	0.00348505	20.6	0.01388722	20.6	0.00475922	20.6	0.01601289	20.6	0.01071521	20.6	0.00340632	20.6	0.0070144	20.6	0.01270149	20.6	0.01333383	20.6	0.01443297	20.6	0.00667015	20.6	0.01488737	20.6	0.01324327	20.6	0.00603196
20.8	0.00984709	20.8	0.01594348	20.8	0.00312027	20.8	0.01805123	20.8	0.00857058	20.8	0.0105068	20.8	0.00348617	20.8	0.00819486	20.8	0.01284961	20.8	0.01255522	20.8	0.00907469	20.8	0.0133667	20.8	0.01415747	20.8	0.01193522	20.8	0.01426377	20.8	0.00877236
21	0.01015386	21	0.01370117	21	0.00816567	21	0.01721244	21	0.00519998	21	0.01425656	21	0.0025363	21	0.00799305	21	0.01201426	21	0.01601312	21	0.00921425	21	0.00888213	21	0.01163874	21	0.01007339	21	0.01078284	21	0.00895454
21.2	0.00668524	21.2	0.01782314	21.2	0.00778058	21.2	0.01768483	21.2	0.01045464	21.2	0.01400343	21.2	0.00447686	21.2	0.01241097	21.2	0.0100088	21.2	0.01273039	21.2	0.0086468	21.2	0.00994768	21.2	0.01471616	21.2	0.01435125	21.2	0.01723205	21.2	0.00935117
21.4	0.01045492	21.4	0.00962848	21.4	0.00512954	21.4	0.01244274	21.4	0.00404606	21.4	0.01701064	21.4	0.00585012	21.4	0.01049334	21.4	0.01104561	21.4	0.00811454	21.4	0.01180856	21.4	0.01663886	21.4	0.00857752	21.4	0.01224588	21.4	0.01107903	21.4	0.00880133
21.6	0.00900981	21.6	0.01037322	21.6	0.00093472	21.6	0.01718381	21.6	0.00722312	21.6	0.01091325	21.6	0.00559814	21.6	0.00621757	21.6	0.00866711	21.6	0.01119468	21.6	0.00652703	21.6	0.00887466	21.6	0.01532946	21.6	0.01327641	21.6	0.01664666	21.6	0.00753762
21.8	0.00995651	21.8	0.01304961	21.8	0.00097998	21.8	0.01479301	21.8	0.0097981	21.8	0.01218333	21.8	0.00653556	21.8	0.00643702	21.8	0.00666597	21.8	0.01179155	21.8	0.00776594	21.8	0.01309666	21.8	0.00980742	21.8	0.01615979	21.8	0.01043386	21.8	0.00414552
22	0.00914376	22	0.01485524	22	0.00361812	22	0.01502775	22	0.00570898	22	0.01669575	22	0.00944395	22	0.00481129	22	0.01053828	22	0.01600498	22	0.01012651	22	0.00896606	22	0.0122183	22	0.01040421	22	0.01699417	22	0.01104552
22.2	0.00955266	22.2	0.01472443	22.2	0.00101442	22.2	0.01300821	22.2	0.00515086	22.2	0.01462888	22.2	0.00633792	22.2	0.00183198	22.2	0.00907308	22.2	0.01406494	22.2	0.00866402	22.2	0.01397961	22.2	0.00996367	22.2	0.01227291	22.2	0.01331589	22.2	0.01510185
22.4	0.00360478	22.4	0.01092913	22.4	0.00522066	22.4	0.01524417	22.4	0.0072296	22.4	0.01224179	22.4	0.00746051	22.4	0.00328812	22.4	0.00872635	22.4	0.0106594	22.4	0.00931595	22.4	0.01179763	22.4	0.010728	22.4	0.01162627	22.4	0.0145006	22.4	0.00919565
22.6	0.01075778	22.6	0.01415562	22.6	0.00304378	22.6	0.01347905	22.6	0.00287603	22.6	0.01589114	22.6	0.00578341	22.6	0.00655378	22.6	0.01076642	22.6	0.01408776	22.6	0.00660601	22.6	0.01290631	22.6	0.01190964	22.6	0.01372627	22.6	0.01584604	22.6	0.00858692
22.8	0.00801568	22.8	0.01160484	22.8	0.00445855	22.8	0.0159702	22.8	0.0059454	22.8	0.01271608	22.8	0.00440068	22.8	0.00114617	22.8	0.00894645	22.8	0.01135705	22.8	0.00962547	22.8	0.01258626	22.8	0.01043611	22.8	0.01070796	22.8	0.01068614	22.8	0.00646395
23	0.0098444	23	0.01494833	23	0.00593745	23	0.01432986	23	0.00525284	23	0.01786358	23	0.0068282	23	0.00628549	23	0.01201627	23	0.00865268	23	0.0097629	23	0.01029193	23	0.0134736	23	0.00989518	23	0.01640779	23	0.01144531
23.2	0.01069507	23.2	0.01469211	23.2	0.00206894	23.2	0.01243436	23.2	0.00439463	23.2	0.01480124	23.2	0.00924339	23.2	0.00468596	23.2	0.01490454	23.2	0.01268855	23.2	0.01280655	23.2	0.01514803	23.2	0.01479521	23.2	0.00932227	23.2	0.0121924	23.2	0.0123615
23.4	0.01124409	23.4	0.01725094	23.4	0.00246524	23.4	0.01493484	23.4	0.00511772	23.4	0.02112868	23.4	0.00280049	23.4	0.00274782	23.4	0.00972446	23.4	0.00797015	23.4	0.00989519	23.4	0.01184247	23.4	0.01424951	23.4	0.01559553	23.4	0.00877748	23.4	0.01063932
23.6	0.00466369	23.6	0.01235109	23.6	0.00528511	23.6	0.01420724	23.6	0.01103406	23.6	0.01449496	23.6	0.00430939	23.6	0.00513142	23.6	0.00872564	23.6	0.01270956	23.6	0.00958919	23.6	0.00796193	23.6	0.01130165	23.6	0.01420449	23.6	0.01771154	23.6	0.00964194
23.8	0.00535736	23.8	0.01359066	23.8	0.00393089	23.8	0.01250444	23.8	0.00441162	23.8	0.01187024	23.8	0.00477919	23.8	0.0048315	23.8	0.01025379	23.8	0.01111694	23.8	0.007887	23.8	0.01033933	23.8	0.01560238	23.8	0.01151873	23.8	0.01572482	23.8	0.00915675
24	0.00849907	24	0.00716312	24	0.00242026	24	0.0146012	24	0.00740298	24	0.01751139	24	0.00581632	24	0.00385628	24	0.01317267	24	0.00949317	24	0.00700107	24	0.01168949	24	0.01483035	24	0.01714881	24	0.01224388	24	0.01273927
24.2	0.01232007	24.2	0.01606931	24.2	0.00136843	24.2	0.01229987	24.2	0.00623817	24.2	0.01363086	24.2	0.00599632	24.2	0.0097184	24.2	0.01397277	24.2	0.01083324	24.2	0.0106214	24.2	0.01214796	24.2	0.01326872	24.2	0.01196543	24.2	0.01844534	24.2	0.00849053
24.4	0.00822548	24.4	0.01375823	24.4	0.00415637	24.4	0.01475997	24.4	0.00419877	24.4	0.00689447	24.4	0.00969574	24.4	0.00834625	24.4	0.01637828	24.4	0.01223964	24.4	0.01191522	24.4	0.01111144	24.4	0.01385729	24.4	0.01197453	24.4	0.01526161	24.4	0.00916766
24.6	0.00989359	24.6	0.01533249	24.6	0.00126134	24.6	0.01527738	24.6	0.00654263	24.6	0.01392904	24.6	0.0061391	24.6	0.00296311	24.6	0.01589391	24.6	0.01209658	24.6	0.01114756	24.6	0.00884297	24.6	0.01181997	24.6	0.01147645	24.6	0.01750598	24.6	0.00890126
24.8	0.00355934	24.8	0.01948314	24.8	-0.00045148	24.8	0.01576943	24.8	0.00542178	24.8	0.01779179	24.8	0.00510163	24.8	0.00833878	24.8	0.0104018	24.8	0.01177049	24.8	0.01089987	24.8	0.01499035	24.8	0.01251023	24.8	0.01605136	24.8	0.01200858	24.8	0.01439771
25	0.00982122	25	0.01712831	25	0.00594405	25	0.01131527	25	0.00780362	25	0.01514295	25	0.00552442	25	0.00798809	25	0.01204663	25	0.01525983	25	0.00913247	25	0.01130003	25	0.00961959	25	0.01693638	25	0.01829374	25	0.01181644
25.2	0.00633909	25.2	0.01475371	25.2	0.00384751	25.2	0.01405615	25.2	0.00646541	25.2	0.01546274	25.2	0.00480068	25.2	0.00474219	25.2	0.01480876	25.2	0.00828514	25.2	0.01075203	25.2	0.01163811	25.2	0.01412454	25.2	0.01538622	25.2	0.01310581	25.2	0.00692127
25.4	0.00839061	25.4	0.01672088	25.4	0.00331709	25.4	0.0131393	25.4	0.00270252	25.4	0.01362284	25.4	0.0030492	25.4	0.00489345	25.4	0.0124776	25.4	0.01101467	25.4	0.00786575	25.4	0.01287513	25.4	0.01173468	25.4	0.01179662	25.4	0.01417613	25.4	0.01314918
25.6	0.00871147	25.6	0.01198231	25.6	0.00507882	25.6	0.01522743	25.6	0.00792596	25.6	0.01733809	25.6	0.00345008	25.6	0.00776061	25.6	0.01248021	25.6	0.0106424	25.6	0.00998906	25.6	0.01289671	25.6	0.01084182	25.6	0.0144582	25.6	0.01407504	25.6	0.00871091
25.8	0.00811966	25.8	0.01238442	25.8	0.00362742	25.8	0.02102443	25.8	0.00532656	25.8	0.01593442	25.8	0.00605242	25.8	0.00354115	25.8	0.01048557	25.8	0.01062971	25.8	0.01168717	25.8	0.00934876	25.8	0.01988535	25.8	0.01350814	25.8	0.01708526	25.8	0.01272196
26	0.00779238	26	0.00911526	26	0.00206802	26	0.0168318	26	0.00339326	26	0.01196279	26	0.00841366	26	0.00502663	26	0.01136035	26	0.01581982	26	0.00947794	26	0.01108549	26	0.01048988	26	0.01297296	26	0.01186521	26	0.01029934
26.2	0.00789865	26.2	0.01347264	26.2	0.00258527	26.2	0.0160328	26.2	0.00548456	26.2	0.01510995	26.2	0.00130636	26.2	0.00448151	26.2	0.00974476	26.2	0.00936308	26.2	0.0089628	26.2	0.0138549	26.2	0.01218979	26.2	0.0176081	26.2	0.0155992	26.2	0.01194702
26.4	0.01192764	26.4	0.01305484	26.4	0.00416343	26.4	0.01089433	26.4	0.00272206	26.4	0.01430343	26.4	0.00535119	26.4	0.00869069	26.4	0.01326573	26.4	0.01056793	26.4	0.00824013	26.4	0.01458741	26.4	0.01230477	26.4	0.01468654	26.4	0.01657768	26.4	0.01552502
26.6	0.00708893	26.6	0.01316221	26.6	0.00179422	26.6	0.01739561	26.6	0.00530695	26.6	0.01576079	26.6	0.00604801	26.6	0.00440288	26.6	0.00881315	26.6	0.00897429	26.6	0.00746037	26.6	0.01157279	26.6	0.011661	26.6	0.01507361	26.6	0.01366946	26.6	0.01501828
26.8	0.01175048	26.8	0.01560357	26.8	0.00191675	26.8	0.01303036	26.8	0.00962987	26.8	0.01762492	26.8	0.00035249	26.8	0.00253635	26.8	0.01506785	26.8	0.01062846	26.8	0.00980846	26.8	0.01460307	26.8	0.0129019	26.8	0.01598113	26.8	0.01550252	26.8	0.015974
27.02	0.0129627	27.02	0.01864662	27.02	0.00200064	27.02	0.01642609	27.02	0.00729334	27.02	0.01299896	27.02	0.00501397	27.02	0.00358019	27	0.01301274	27	0.01611418	27	0.01139924	27	0.01526316	27	0.01634122	27	0.01279745	27	0.01655572	27	0.01283298
27.2	0.00816326	27.2	0.01608631	27.2	0.00288156	27.2	0.01080447	27.2	0.0047533	27.2	0.01329294	27.2	0.00312576	27.2	0.004632	27.2	0.01739394	27.2	0.01010898	27.2	0.00986859	27.2	0.01581146	27.2	0.01253903	27.2	0.01750826	27.2	0.01911034	27.2	0.01140265
27.4	0.01289054	27.4	0.00889042	27.4	0.00563465	27.4	0.01504847	27.4	0.01054115	27.4	0.01688278	27.4	0.00465367	27.4	0.00610811	27.4	0.01026969	27.4	0.01174139	27.4	0.01019942	27.4	0.01173649	27.4	0.013083	27.4	0.01690183	27.4	0.01483682	27.4	0.01208802
27.6	0.01017732	27.6	0.01565605	27.6	0.00184664	27.6	0.01874713	27.6	0.00638313	27.6	0.01469868	27.6	0.00313022	27.6	0.00762959	27.6	0.01051267	27.6	0.00892972	27.6	0.01153117	27.6	0.01094976	27.6	0.01378754	27.6	0.01708141	27.6	0.01316932	27.6	0.00825238
27.8	0.01154191	27.8	0.01149121	27.8	0.00359273	27.8	0.02093535	27.8	0.00175232	27.8	0.01331637	27.8	0.00457603	27.8	0.00661287	27.8	0.00941308	27.8	0.01531942	27.8	0.01012902	27.8	0.0187453	27.8	0.01817074	27.8	0.01779833	27.8	0.01645774	27.8	0.01334766
28	0.01151965	28	0.01362487	28	0.00477297	28	0.01501265	28	0.00311243	28	0.01301686	28	0.00753223	28	0.00397984	28	0.01582589	28	0.01392552	28	0.01045333	28	0.01488471	28	0.01421805	28	0.01149069	28	0.01552251	28	0.00911515
28.2	0.01090601	28.2	0.01089257	28.2	0.00221403	28.2	0.01285042	28.2	0.00440348	28.2	0.01208151	28.2	0.00381965	28.2	0.00453885	28.2	0.01371308	28.2	0.01051429	28.2	0.01248771	28.2	0.01269304	28.2	0.01247839	28.2	0.0119952	28.2	0.01553675	28.2	0.01342812
28.4	0.00815084	28.4	0.01486194	28.4	0.00460524	28.4	0.01674023	28.4	0.00633685	28.4	0.01802399	28.4	0.00811836	28.4	0.00627661	28.4	0.01166722	28.4	0.01266609	28.4	0.0124165	28.4	0.00881578	28.4	0.01676853	28.4	0.01579583	28.4	0.01284352	28.4	0.00873816
28.6	0.00554553	28.6	0.01273961	28.6	-0.00103066	28.6	0.01627779	28.6	0.00110192	28.6	0.01046592	28.6	0.00768444	28.6	0.00611439	28.6	0.01928226	28.6	0.01277088	28.6	0.00942198	28.6	0.01924901	28.6	0.01570082	28.6	0.01957101	28.6	0.01549767	28.6	0.0054303
28.8	0.01160725	28.8	0.01345944	28.8	0.00347148	28.8	0.01659402	28.8	0.00395604	28.8	0.0145485	28.8	0.00752377	28.8	0.00818854	28.8	0.00800642	28.8	0.01387224	28.8	0.01508017	28.8	0.01422077	28.8	0.01553656	28.8	0.01813564	28.8	0.01675064	28.8	0.00892892
29	0.00701019	29	0.01276783	29	0.00426364	29	0.01365122	29	0.0019844	29	0.01523326	29	0.00295762	29	0.00375295	29	0.01554833	29	0.01334707	29	0.01238746	29	0.01057839	29	0.01326638	29	0.01582047	29	0.01639955	29	0.0130407
29.2	0.01309066	29.2	0.01574204	29.2	0.00301895	29.2	0.01312187	29.2	0.00419092	29.2	0.01790117	29.2	0.006274	29.2	0.00544814	29.2	0.01094108	29.2	0.01305113	29.2	0.00775756	29.2	0.01113186	29.2	0.01465265	29.2	0.01545433	29.2	0.01262583	29.2	0.01284398
29.4	0.0077733	29.4	0.0158945	29.4	0.00181702	29.4	0.0124672	29.4	0.00388776	29.4	0.01699523	29.4	0.00725242	29.4	0.00434659	29.4	0.01242408	29.4	0.00930622	29.4	0.01000452	29.4	0.01673273	29.4	0.01290502	29.4	0.01073564	29.4	0.01475597	29.4	0.01652248
29.6	0.00744829	29.6	0.0145976	29.6	-0.00194059	29.6	0.01296098	29.6	0.00652306	29.6	0.01329541	29.6	0.00164327	29.6	0.00766437	29.6	0.01195518	29.6	0.01276801	29.6	0.01169123	29.6	0.01363946	29.6	0.01619443	29.6	0.0159883	29.6	0.01547144	29.6	0.00795717
29.8	0.0070314	29.8	0.01085561	29.8	0.00281354	29.8	0.01618368	29.8	0.00065315	29.8	0.01621427	29.8	0.00694826	29.8	0.00439897	29.8	0.01198942	29.8	0.012278	29.8	0.01110665	29.8	0.0131585	29.8	0.01346287	29.8	0.01409267	29.8	0.01562417	29.8	0.00908192
30	-4.189155	30	-4.174208	30	-4.305512	30	-4.2004	30	-4.091016	30	-4.170718	30	-4.089491	30	-3.992883	30	-3.753956	30	-3.721334	30	-3.743372	30	-3.595492	30	-3.706557	30	-3.693304	30	-3.636422	30	-3.629789
30.2	-4.464548	30.2	-4.518041	30.2	-4.595307	30.2	-4.495746	30.2	-4.356347	30.2	-4.469909	30.2	-4.428535	30.2	-4.303114	30.2	-4.126036	30.2	-4.139079	30.2	-4.121645	30.2	-3.988392	30.2	-4.103645	30.2	-4.114761	30.2	-4.034162	30.2	-4.002797
30.4	-4.649713	30.4	-4.725547	30.4	-4.778428	30.4	-4.688204	30.4	-4.52204	30.4	-4.665719	30.4	-4.635153	30.4	-4.495968	30.4	-4.317318	30.4	-4.339312	30.4	-4.309121	30.4	-4.191561	30.4	-4.303879	30.4	-4.329888	30.4	-4.225645	30.4	-4.191535
30.6	-4.768541	30.6	-4.854729	30.6	-4.902212	30.6	-4.810378	30.6	-4.63863	30.6	-4.786167	30.6	-4.763307	30.6	-4.617087	30.6	-4.444995	30.6	-4.480423	30.6	-4.442723	30.6	-4.325551	30.6	-4.439404	30.6	-4.463817	30.6	-4.357644	30.6	-4.321031
30.8	-4.865088	30.8	-4.960301	30.8	-5.006032	30.8	-4.907539	30.8	-4.72957	30.8	-4.878671	30.8	-4.865355	30.8	-4.719788	30.8	-4.549886	30.8	-4.582856	30.8	-4.546642	30.8	-4.427326	30.8	-4.538943	30.8	-4.566801	30.8	-4.455761	30.8	-4.418519
31	-4.950338	31	-5.04063	31	-5.085872	31	-4.986366	31	-4.801261	31	-4.962409	31	-4.953224	31	-4.803553	31	-4.625214	31	-4.664737	31	-4.618176	31	-4.500762	31	-4.619267	31	-4.65175	31	-4.534803	31	-4.492234
31.2	-5.018808	31.2	-5.114153	31.2	-5.147266	31.2	-5.065564	31.2	-4.866675	31.2	-5.034622	31.2	-5.023415	31.2	-4.872279	31.2	-4.694866	31.2	-4.727683	31.2	-4.692312	31.2	-4.570602	31.2	-4.691237	31.2	-4.714692	31.2	-4.599186	31.2	-4.562858
31.4	-5.073914	31.4	-5.178717	31.4	-5.209317	31.4	-5.110912	31.4	-4.918904	31.4	-5.087193	31.4	-5.088716	31.4	-4.927813	31.4	-4.754943	31.4	-4.792896	31.4	-4.744863	31.4	-4.633936	31.4	-4.744553	31.4	-4.77748	31.4	-4.660532	31.4	-4.626542
31.6	-5.12415	31.6	-5.228202	31.6	-5.262289	31.6	-5.167001	31.6	-4.969359	31.6	-5.135518	31.6	-5.135859	31.6	-4.979399	31.6	-4.80587	31.6	-4.844762	31.6	-4.795554	31.6	-4.681743	31.6	-4.798616	31.6	-4.835376	31.6	-4.71045	31.6	-4.666864
31.8	-5.171858	31.8	-5.274776	31.8	-5.307143	31.8	-5.20684	31.8	-5.010365	31.8	-5.182815	31.8	-5.183056	31.8	-5.02491	31.8	-4.847625	31.8	-4.884902	31.8	-4.846425	31.8	-4.721663	31.8	-4.84061	31.8	-4.869065	31.8	-4.751495	31.8	-4.715307
32	-5.211703	32	-5.321577	32	-5.348923	32	-5.246112	32	-5.057458	32	-5.222869	32	-5.224415	32	-5.066462	32	-4.890639	32	-4.929985	32	-4.878374	32	-4.757669	32	-4.880561	32	-4.908496	32	-4.791188	32	-4.749095
32.2	-5.254089	32.2	-5.358937	32.2	-5.385516	32.2	-5.282969	32.2	-5.090518	32.2	-5.261668	32.2	-5.265793	32.2	-5.099016	32.2	-4.926445	32.2	-4.964085	32.2	-4.91876	32.2	-4.792334	32.2	-4.914398	32.2	-4.944979	32.2	-4.832396	32.2	-4.783711
32.4	-5.292348	32.4	-5.392641	32.4	-5.413895	32.4	-5.320829	32.4	-5.12423	32.4	-5.292005	32.4	-5.297601	32.4	-5.13513	32.4	-4.959115	32.4	-4.994246	32.4	-4.944488	32.4	-4.832852	32.4	-4.950442	32.4	-4.981111	32.4	-4.855228	32.4	-4.814117
32.6	-5.309898	32.6	-5.422596	32.6	-5.452597	32.6	-5.347832	32.6	-5.148685	32.6	-5.32507	32.6	-5.328031	32.6	-5.162784	32.6	-4.984942	32.6	-5.027699	32.6	-4.977731	32.6	-4.858128	32.6	-4.98118	32.6	-5.002568	32.6	-4.889286	32.6	-4.847861
32.8	-5.346731	32.8	-5.456654	32.8	-5.478182	32.8	-5.375908	32.8	-5.173573	32.8	-5.352499	32.8	-5.360308	32.8	-5.193748	32.8	-5.01089	32.8	-5.049559	32.8	-5.001917	32.8	-4.882579	32.8	-5.002061	32.8	-5.031655	32.8	-4.91541	32.8	-4.864875
33	-5.372956	33	-5.48395	33	-5.504601	33	-5.404343	33	-5.202148	33	-5.37851	33	-5.385779	33	-5.220741	33	-5.037954	33	-5.073235	33	-5.030139	33	-4.909951	33	-5.027046	33	-5.057557	33	-4.936222	33	-4.891644
33.2	-5.39423	33.2	-5.512094	33.2	-5.530917	33.2	-5.421881	33.2	-5.220761	33.2	-5.404284	33.2	-5.407822	33.2	-5.243215	33.2	-5.068176	33.2	-5.098896	33.2	-5.051772	33.2	-4.927893	33.2	-5.057922	33.2	-5.083127	33.2	-4.962896	33.2	-4.908965
33.4	-5.420361	33.4	-5.534377	33.4	-5.548051	33.4	-5.44686	33.4	-5.244817	33.4	-5.429358	33.4	-5.435868	33.4	-5.26712	33.4	-5.090876	33.4	-5.123425	33.4	-5.072796	33.4	-4.952493	33.4	-5.070371	33.4	-5.105122	33.4	-4.982023	33.4	-4.93566
33.6	-5.444684	33.6	-5.554663	33.6	-5.57728	33.6	-5.466713	33.6	-5.266355	33.6	-5.451242	33.6	-5.458455	33.6	-5.28222	33.6	-5.108305	33.6	-5.137221	33.6	-5.090755	33.6	-4.965942	33.6	-5.094291	33.6	-5.12338	33.6	-5.00041	33.6	-4.953029
33.8	-5.466291	33.8	-5.574367	33.8	-5.592879	33.8	-5.491213	33.8	-5.288208	33.8	-5.46791	33.8	-5.47288	33.8	-5.304948	33.8	-5.126353	33.8	-5.159735	33.8	-5.110098	33.8	-4.993755	33.8	-5.112823	33.8	-5.140135	33.8	-5.020335	33.8	-4.971127
34	-5.482901	34	-5.597621	34	-5.617338	34	-5.506316	34	-5.304044	34	-5.490774	34	-5.4967	34	-5.327288	34	-5.143564	34	-5.176839	34	-5.127581	34	-5.007512	34	-5.130289	34	-5.157112	34	-5.038853	34	-4.992921
34.2	-5.502598	34.2	-5.619994	34.2	-5.633292	34.2	-5.523686	34.2	-5.320797	34.2	-5.504906	34.2	-5.514618	34.2	-5.345778	34.2	-5.159248	34.2	-5.190891	34.2	-5.149335	34.2	-5.025725	34.2	-5.150538	34.2	-5.17481	34.2	-5.05684	34.2	-5.003606
34.4	-5.520677	34.4	-5.63253	34.4	-5.646832	34.4	-5.542702	34.4	-5.335803	34.4	-5.521686	34.4	-5.531789	34.4	-5.361384	34.4	-5.174875	34.4	-5.209306	34.4	-5.15922	34.4	-5.043964	34.4	-5.164786	34.4	-5.188834	34.4	-5.064565	34.4	-5.020952
34.6	-5.531253	34.6	-5.644934	34.6	-5.657266	34.6	-5.555392	34.6	-5.34401	34.6	-5.53207	34.6	-5.539699	34.6	-5.374761	34.6	-5.184478	34.6	-5.21881	34.6	-5.174129	34.6	-5.050272	34.6	-5.170164	34.6	-5.202587	34.6	-5.082356	34.6	-5.031839
34.8	-5.540925	34.8	-5.656945	34.8	-5.665768	34.8	-5.563466	34.8	-5.356353	34.8	-5.544772	34.8	-5.551534	34.8	-5.378634	34.8	-5.198656	34.8	-5.229127	34.8	-5.181224	34.8	-5.063218	34.8	-5.181661	34.8	-5.208305	34.8	-5.092418	34.8	-5.039622
35	-0.9775559	35	-1.02165	35	-1.082889	35	-1.049	35	-0.9769735	35	-1.038111	35	-1.031561	35	-0.9944228	35	-0.8847945	35	-0.9398162	35	-0.9239393	35	-0.8814524	35	-0.9155869	35	-0.8986304	35	-0.8876762	35	-0.8640884
35.2	-0.929179	35.2	-0.9788733	35.2	-1.031948	35.2	-0.9999564	35.2	-0.9344311	35.2	-0.9953218	35.2	-0.9824942	35.2	-0.9556994	35.2	-0.8478556	35.2	-0.9041157	35.2	-0.8852169	35.2	-0.850001	35.2	-0.8937947	35.2	-0.8812178	35.2	-0.8565757	35.2	-0.8420451
35.4	-0.8960513	35.4	-0.9334488	35.4	-0.9953186	35.4	-0.9594981	35.4	-0.8969731	35.4	-0.9573241	35.4	-0.9461873	35.4	-0.9111481	35.4	-0.807142	35.4	-0.8653191	35.4	-0.8447534	35.4	-0.8104683	35.4	-0.8567309	35.4	-0.8446011	35.4	-0.8193688	35.4	-0.8047851
35.6	-0.8608109	35.6	-0.8992639	35.6	-0.9534014	35.6	-0.9326013	35.6	-0.8691032	35.6	-0.9170558	35.6	-0.9155626	35.6	-0.8810241	35.6	-0.7734542	35.6	-0.8323208	35.6	-0.8091212	35.6	-0.7789233	35.6	-0.8230811	35.6	-0.8107889	35.6	-0.7867506	35.6	-0.7759226
35.8	-0.8330519	35.8	-0.8748906	35.8	-0.9329416	35.8	-0.8971532	35.8	-0.836136	35.8	-0.8926152	35.8	-0.8870418	35.8	-0.8537014	35.8	-0.7488334	35.8	-0.8028455	35.8	-0.7836061	35.8	-0.7485764	35.8	-0.7906416	35.8	-0.7844391	35.8	-0.7565765	35.8	-0.745497
36	-0.8161516	36	-0.8500174	36	-0.9076394	36	-0.8764071	36	-0.8167577	36	-0.8666266	36	-0.858148	36	-0.8328313	36	-0.7223249	36	-0.7763147	36	-0.7562923	36	-0.7325374	36	-0.767425	36	-0.7561924	36	-0.7343719	36	-0.7181429
36.2	-0.7935131	36.2	-0.8254147	36.2	-0.8872737	36.2	-0.8526877	36.2	-0.7972788	36.2	-0.8468627	36.2	-0.8410257	36.2	-0.8046231	36.2	-0.7024857	36.2	-0.7621245	36.2	-0.7398419	36.2	-0.7089251	36.2	-0.7445574	36.2	-0.7356234	36.2	-0.7112521	36.2	-0.7020819
36.4	-0.7754093	36.4	-0.8126193	36.4	-0.8666419	36.4	-0.8406558	36.4	-0.783143	36.4	-0.8299393	36.4	-0.8231691	36.4	-0.7855776	36.4	-0.6861405	36.4	-0.7429755	36.4	-0.7232574	36.4	-0.6936969	36.4	-0.72368	36.4	-0.7180997	36.4	-0.6938179	36.4	-0.6847625
36.6	-0.7645802	36.6	-0.7997052	36.6	-0.8496667	36.6	-0.8250455	36.6	-0.7708976	36.6	-0.8123267	36.6	-0.8088585	36.6	-0.7740733	36.6	-0.6712161	36.6	-0.721276	36.6	-0.7116222	36.6	-0.6777017	36.6	-0.7069641	36.6	-0.6994848	36.6	-0.6737163	36.6	-0.6695018
36.8	-0.7499276	36.8	-0.7879828	36.8	-0.8363343	36.8	-0.811824	36.8	-0.7513037	36.8	-0.7948467	36.8	-0.7972106	36.8	-0.7573489	36.8	-0.6558434	36.8	-0.7104014	36.8	-0.6948304	36.8	-0.6682665	36.8	-0.69402	36.8	-0.6841546	36.8	-0.6665221	36.8	-0.6501581
37	-0.7406411	37	-0.772126	37	-0.8287019	37	-0.7907345	37	-0.7404076	37	-0.7865596	37	-0.7830472	37	-0.7471272	37	-0.6451154	37	-0.6976089	37	-0.6835543	37	-0.6535847	37	-0.6858181	37	-0.6703159	37	-0.6494912	37	-0.6368685
37.2	-0.7239415	37.2	-0.7587295	37.2	-0.8127704	37.2	-0.7782874	37.2	-0.7330281	37.2	-0.7717538	37.2	-0.7680494	37.2	-0.7365612	37.2	-0.6291022	37.2	-0.6841097	37.2	-0.6771526	37.2	-0.6441255	37.2	-0.6735978	37.2	-0.6573012	37.2	-0.6376183	37.2	-0.6323335
37.4	-0.7195452	37.4	-0.7491812	37.4	-0.8049678	37.4	-0.7750151	37.4	-0.7220385	37.4	-0.7635645	37.4	-0.7605115	37.4	-0.7303497	37.4	-0.6226162	37.4	-0.6752707	37.4	-0.6602764	37.4	-0.6323249	37.4	-0.6599637	37.4	-0.6494033	37.4	-0.6277497	37.4	-0.6191455
37.6	-0.7106506	37.6	-0.7361512	37.6	-0.7928194	37.6	-0.762094	37.6	-0.7110897	37.6	-0.7500961	37.6	-0.7520579	37.6	-0.7150261	37.6	-0.6129146	37.6	-0.6649488	37.6	-0.6504703	37.6	-0.6207017	37.6	-0.6511557	37.6	-0.6375956	37.6	-0.6224529	37.6	-0.6077331
37.8	-0.7003517	37.8	-0.7291083	37.8	-0.7892385	37.8	-0.7538278	37.8	-0.7020338	37.8	-0.749719	37.8	-0.7433125	37.8	-0.7104136	37.8	-0.604238	37.8	-0.6557829	37.8	-0.6425009	37.8	-0.6130989	37.8	-0.6452306	37.8	-0.6277348	37.8	-0.612059	37.8	-0.6010601
38	-0.6891623	38	-0.7209394	38	-0.7716064	38	-0.7434585	38	-0.6963465	38	-0.7332404	38	-0.7335579	38	-0.695722	38	-0.594671	38	-0.6508311	38	-0.6312281	38	-0.6046448	38	-0.6370907	38	-0.6252947	38	-0.6026738	38	-0.5942735
38.2	-0.6875446	38.2	-0.7161987	38.2	-0.7658369	38.2	-0.7395855	38.2	-0.6929374	38.2	-0.7280456	38.2	-0.7244138	38.2	-0.6951768	38.2	-0.5864476	38.2	-0.6411824	38.2	-0.62748	38.2	-0.5987226	38.2	-0.6234743	38.2	-0.6159186	38.2	-0.5934378	38.2	-0.5852486
38.4	-0.6783926	38.4	-0.7045568	38.4	-0.7609837	38.4	-0.7304013	38.4	-0.6801693	38.4	-0.716841	38.4	-0.719341	38.4	-0.6822767	38.4	-0.5788445	38.4	-0.6244966	38.4	-0.6193252	38.4	-0.5947812	38.4	-0.6138688	38.4	-0.6044528	38.4	-0.587874	38.4	-0.5730117
38.6	-0.6726667	38.6	-0.6972659	38.6	-0.7510293	38.6	-0.7231771	38.6	-0.6743949	38.6	-0.7097286	38.6	-0.712044	38.6	-0.6741443	38.6	-0.5769628	38.6	-0.6255567	38.6	-0.6109908	38.6	-0.5860497	38.6	-0.6104791	38.6	-0.5936514	38.6	-0.5846449	38.6	-0.5690894
38.8	-0.6651388	38.8	-0.6937129	38.8	-0.7458098	38.8	-0.7170502	38.8	-0.6716923	38.8	-0.7072855	38.8	-0.7041576	38.8	-0.6701807	38.8	-0.5684352	38.8	-0.6184579	38.8	-0.6095638	38.8	-0.5839528	38.8	-0.6035794	38.8	-0.5903699	38.8	-0.5700966	38.8	-0.5632973
39	-0.6580997	39	-0.68764	39	-0.7417677	39	-0.7071187	39	-0.6622515	39	-0.698007	39	-0.6988409	39	-0.6654505	39	-0.5600296	39	-0.615043	39	-0.6008214	39	-0.5751883	39	-0.5996524	39	-0.5868459	39	-0.5686566	39	-0.5612242
39.2	-0.6553482	39.2	-0.6782696	39.2	-0.7346687	39.2	-0.69916	39.2	-0.654049	39.2	-0.6901579	39.2	-0.6910954	39.2	-0.6546139	39.2	-0.5576897	39.2	-0.6043817	39.2	-0.5961958	39.2	-0.5691743	39.2	-0.5935109	39.2	-0.5768856	39.2	-0.5606357	39.2	-0.551714
39.4	-0.649857	39.4	-0.6734586	39.4	-0.7303705	39.4	-0.6972817	39.4	-0.6536865	39.4	-0.6870756	39.4	-0.6885284	39.4	-0.6525171	39.4	-0.5453855	39.4	-0.5938021	39.4	-0.5859128	39.4	-0.5623494	39.4	-0.5870489	39.4	-0.576851	39.4	-0.5541301	39.4	-0.5438715
39.6	-0.6412515	39.6	-0.6701931	39.6	-0.7165799	39.6	-0.688091	39.6	-0.6534141	39.6	-0.6812221	39.6	-0.6797795	39.6	-0.6517331	39.6	-0.5463933	39.6	-0.5950457	39.6	-0.5870039	39.6	-0.5584673	39.6	-0.5831132	39.6	-0.5734408	39.6	-0.5547863	39.6	-0.5418894
39.8	-0.6401644	39.8	-0.6662858	39.8	-0.7208104	39.8	-0.6880832	39.8	-0.6486782	39.8	-0.6773066	39.8	-0.6782402	39.8	-0.6447595	39.8	-0.5454234	39.8	-0.5911891	39.8	-0.5825522	39.8	-0.5561699	39.8	-0.5771747	39.8	-0.5671049	39.8	-0.5479249	39.8	-0.5356624
40	-4.719451	40	-4.773734	40	-4.866391	40	-4.718136	40	-4.548308	40	-4.696488	40	-4.7024	40	-4.521636	40	-4.394475	40	-4.402982	40	-4.413376	40	-4.264585	40	-4.402568	40	-4.364795	40	-4.222619	40	-4.264852
40.2	-4.978556	40.2	-5.08481	40.2	-5.129398	40.2	-5.014618	40.2	-4.81957	40.2	-4.984979	40.2	-4.985148	40.2	-4.836765	40.2	-4.654595	40.2	-4.715949	40.2	-4.686268	40.2	-4.546903	40.2	-4.670824	40.2	-4.669139	40.2	-4.561025	40.2	-4.529789
40.4	-5.099503	40.4	-5.218029	40.4	-5.260792	40.4	-5.143961	40.4	-4.946353	40.4	-5.115583	40.4	-5.128711	40.4	-4.959579	40.4	-4.770498	40.4	-4.845964	40.4	-4.801939	40.4	-4.670395	40.4	-4.795638	40.4	-4.79836	40.4	-4.687838	40.4	-4.646549
40.6	-5.179248	40.6	-5.299811	40.6	-5.336647	40.6	-5.226807	40.6	-5.019552	40.6	-5.19881	40.6	-5.200115	40.6	-5.038975	40.6	-4.843221	40.6	-4.909417	40.6	-4.873024	40.6	-4.740105	40.6	-4.860986	40.6	-4.876993	40.6	-4.757102	40.6	-4.718231
40.8	-5.226346	40.8	-5.354917	40.8	-5.396429	40.8	-5.28673	40.8	-5.072665	40.8	-5.251204	40.8	-5.260893	40.8	-5.096828	40.8	-4.890373	40.8	-4.964346	40.8	-4.914626	40.8	-4.789714	40.8	-4.911197	40.8	-4.926281	40.8	-4.808558	40.8	-4.765193
41	-5.269126	41	-5.397536	41	-5.436271	41	-5.331795	41	-5.113864	41	-5.299963	41	-5.303716	41	-5.140019	41	-4.938447	41	-5.003562	41	-4.953349	41	-4.82855	41	-4.947688	41	-4.969316	41	-4.849939	41	-4.803546
41.2	-5.305937	41.2	-5.434119	41.2	-5.468249	41.2	-5.360206	41.2	-5.147376	41.2	-5.32957	41.2	-5.343218	41.2	-5.176075	41.2	-4.966822	41.2	-5.040623	41.2	-4.987595	41.2	-4.862818	41.2	-4.985581	41.2	-4.999892	41.2	-4.880611	41.2	-4.83672
41.4	-5.33654	41.4	-5.462289	41.4	-5.500748	41.4	-5.385607	41.4	-5.175181	41.4	-5.365186	41.4	-5.369324	41.4	-5.200594	41.4	-4.997218	41.4	-5.070075	41.4	-5.016607	41.4	-4.890432	41.4	-5.011588	41.4	-5.027197	41.4	-4.909499	41.4	-4.86117
41.6	-5.359974	41.6	-5.494266	41.6	-5.524626	41.6	-5.417252	41.6	-5.204435	41.6	-5.386667	41.6	-5.398376	41.6	-5.224548	41.6	-5.018584	41.6	-5.090867	41.6	-5.034141	41.6	-4.913917	41.6	-5.036751	41.6	-5.051204	41.6	-4.936437	41.6	-4.885952
41.8	-5.388945	41.8	-5.513978	41.8	-5.548572	41.8	-5.438647	41.8	-5.225101	41.8	-5.410328	41.8	-5.423278	41.8	-5.248955	41.8	-5.042882	41.8	-5.114099	41.8	-5.061404	41.8	-4.930911	41.8	-5.059486	41.8	-5.074568	41.8	-4.958644	41.8	-4.90932
42	-5.40261	42	-5.539465	42	-5.571415	42	-5.455148	42	-5.244453	42	-5.432448	42	-5.444873	42	-5.271288	42	-5.063193	42	-5.138301	42	-5.077176	42	-4.954492	42	-5.078037	42	-5.096025	42	-4.97425	42	-4.928492
42.2	-5.423182	42.2	-5.561504	42.2	-5.585353	42.2	-5.480621	42.2	-5.265282	42.2	-5.448647	42.2	-5.459862	42.2	-5.286193	42.2	-5.078819	42.2	-5.152675	42.2	-5.100696	42.2	-4.966549	42.2	-5.097584	42.2	-5.111076	42.2	-4.998085	42.2	-4.94372
42.4	-5.440833	42.4	-5.569214	42.4	-5.606626	42.4	-5.498185	42.4	-5.281073	42.4	-5.467791	42.4	-5.480488	42.4	-5.306038	42.4	-5.095695	42.4	-5.169832	42.4	-5.116168	42.4	-4.991683	42.4	-5.110671	42.4	-5.125307	42.4	-5.012202	42.4	-4.963219
42.6	-5.458554	42.6	-5.591939	42.6	-5.620954	42.6	-5.514593	42.6	-5.298445	42.6	-5.4811	42.6	-5.49476	42.6	-5.322018	42.6	-5.111423	42.6	-5.186852	42.6	-5.131383	42.6	-4.998684	42.6	-5.128392	42.6	-5.140199	42.6	-5.019579	42.6	-4.977687
42.8	-5.470595	42.8	-5.610441	42.8	-5.632105	42.8	-5.52182	42.8	-5.310334	42.8	-5.499094	42.8	-5.509767	42.8	-5.334517	42.8	-5.122434	42.8	-5.200417	42.8	-5.141457	42.8	-5.010954	42.8	-5.140521	42.8	-5.158607	42.8	-5.037975	42.8	-4.984645
43	-5.48835	43	-5.615768	43	-5.648569	43	-5.536893	43	-5.323081	43	-5.510031	43	-5.523641	43	-5.348728	43	-5.140806	43	-5.20835	43	-5.157949	43	-5.028931	43	-5.154192	43	-5.163612	43	-5.045898	43	-4.998305
43.2	-5.493332	43.2	-5.633256	43.2	-5.662881	43.2	-5.551781	43.2	-5.328481	43.2	-5.523207	43.2	-5.534774	43.2	-5.364391	43.2	-5.154526	43.2	-5.222959	43.2	-5.168831	43.2	-5.041051	43.2	-5.164381	43.2	-5.176824	43.2	-5.06407	43.2	-5.006354
43.4	-5.508687	43.4	-5.643614	43.4	-5.672522	43.4	-5.563225	43.4	-5.347927	43.4	-5.536912	43.4	-5.549399	43.4	-5.36955	43.4	-5.159845	43.4	-5.231263	43.4	-5.177449	43.4	-5.04795	43.4	-5.178737	43.4	-5.191677	43.4	-5.073437	43.4	-5.022852
43.6	-5.518923	43.6	-5.657141	43.6	-5.686058	43.6	-5.572959	43.6	-5.354384	43.6	-5.548695	43.6	-5.557937	43.6	-5.382664	43.6	-5.170121	43.6	-5.238628	43.6	-5.184417	43.6	-5.059367	43.6	-5.183403	43.6	-5.200532	43.6	-5.080656	43.6	-5.032659
43.8	-5.525146	43.8	-5.66877	43.8	-5.693111	43.8	-5.580978	43.8	-5.364283	43.8	-5.556565	43.8	-5.570752	43.8	-5.397788	43.8	-5.181139	43.8	-5.25355	43.8	-5.197258	43.8	-5.06804	43.8	-5.195316	43.8	-5.210346	43.8	-5.088586	43.8	-5.04364
44	-5.540728	44	-5.678662	44	-5.702456	44	-5.594414	44	-5.37593	44	-5.563651	44	-5.577447	44	-5.406536	44	-5.196334	44	-5.264066	44	-5.210494	44	-5.077892	44	-5.201806	44	-5.219163	44	-5.105923	44	-5.05015
44.2	-5.55039	44.2	-5.686146	44.2	-5.715551	44.2	-5.607491	44.2	-5.384225	44.2	-5.573728	44.2	-5.586423	44.2	-5.413679	44.2	-5.199448	44.2	-5.272048	44.2	-5.215892	44.2	-5.088491	44.2	-5.210916	44.2	-5.226675	44.2	-5.109556	44.2	-5.058804
44.4	-5.559475	44.4	-5.699698	44.4	-5.726485	44.4	-5.614003	44.4	-5.392509	44.4	-5.582879	44.4	-5.596957	44.4	-5.420788	44.4	-5.206713	44.4	-5.281466	44.4	-5.226367	44.4	-5.097764	44.4	-5.215644	44.4	-5.233766	44.4	-5.114125	44.4	-5.067575
44.6	-5.565373	44.6	-5.701461	44.6	-5.730505	44.6	-5.618713	44.6	-5.39842	44.6	-5.588326	44.6	-5.601368	44.6	-5.428686	44.6	-5.215771	44.6	-5.286233	44.6	-5.234627	44.6	-5.103426	44.6	-5.224582	44.6	-5.24145	44.6	-5.120963	44.6	-5.071536
44.8	-5.574264	44.8	-5.707682	44.8	-5.737165	44.8	-5.624406	44.8	-5.404892	44.8	-5.595567	44.8	-5.607521	44.8	-5.435102	44.8	-5.221921	44.8	-5.292085	44.8	-5.236157	44.8	-5.107486	44.8	-5.233248	44.8	-5.247072	44.8	-5.132151	44.8	-5.079627
45	-0.9063335	45	-0.960977	45	-1.058256	45	-1.008815	45	-0.936698	45	-0.9947338	45	-0.986619	45	-0.941511	45	-0.8243431	45	-0.9213589	45	-0.8927836	45	-0.8466007	45	-0.8910514	45	-0.859312	45	-0.8538542	45	-0.8328582
45.2	-0.8675182	45.2	-0.9287494	45.2	-1.013259	45.2	-0.9705684	45.2	-0.9049512	45.2	-0.9541401	45.2	-0.9457954	45.2	-0.9055159	45.2	-0.8001399	45.2	-0.8981399	45.2	-0.856821	45.2	-0.8222188	45.2	-0.8770807	45.2	-0.8519058	45.2	-0.832395	45.2	-0.8176121
45.4	-0.8374043	45.4	-0.8861145	45.4	-0.963282	45.4	-0.9345559	45.4	-0.868229	45.4	-0.9162776	45.4	-0.9098764	45.4	-0.8706023	45.4	-0.7633646	45.4	-0.8604556	45.4	-0.8194275	45.4	-0.7897013	45.4	-0.8388385	45.4	-0.8170296	45.4	-0.7917745	45.4	-0.7783328
45.6	-0.8064747	45.6	-0.8536146	45.6	-0.9415437	45.6	-0.9024774	45.6	-0.8389629	45.6	-0.8824574	45.6	-0.8739282	45.6	-0.8384389	45.6	-0.7295869	45.6	-0.8276547	45.6	-0.7874041	45.6	-0.7593958	45.6	-0.8049893	45.6	-0.7829519	45.6	-0.7545354	45.6	-0.7428474
45.8	-0.7771251	45.8	-0.8332817	45.8	-0.914577	45.8	-0.8762295	45.8	-0.8163826	45.8	-0.8592517	45.8	-0.855204	45.8	-0.8147109	45.8	-0.7014486	45.8	-0.7990571	45.8	-0.7634095	45.8	-0.7293323	45.8	-0.7723125	45.8	-0.7540398	45.8	-0.734219	45.8	-0.7179156
46	-0.7544613	46	-0.8073843	46	-0.8907588	46	-0.8502933	46	-0.7953939	46	-0.8287663	46	-0.8255448	46	-0.7979391	46	-0.6772825	46	-0.7772683	46	-0.7369348	46	-0.704684	46	-0.7511434	46	-0.7319474	46	-0.709036	46	-0.6954755
46.2	-0.7420546	46.2	-0.7853339	46.2	-0.8724989	46.2	-0.8343357	46.2	-0.7733855	46.2	-0.8150999	46.2	-0.8134482	46.2	-0.7670111	46.2	-0.6610584	46.2	-0.757093	46.2	-0.7192941	46.2	-0.6857055	46.2	-0.7316975	46.2	-0.7078895	46.2	-0.6965358	46.2	-0.6794834
46.4	-0.7245994	46.4	-0.770955	46.4	-0.8571345	46.4	-0.8175748	46.4	-0.7579892	46.4	-0.7919474	46.4	-0.7940903	46.4	-0.7545599	46.4	-0.6444272	46.4	-0.7351261	46.4	-0.7064294	46.4	-0.6763081	46.4	-0.7103546	46.4	-0.6944957	46.4	-0.6733251	46.4	-0.6583658
46.6	-0.7117234	46.6	-0.7564781	46.6	-0.8410689	46.6	-0.8024024	46.6	-0.7466808	46.6	-0.7782762	46.6	-0.7803278	46.6	-0.7377935	46.6	-0.630366	46.6	-0.7231346	46.6	-0.6896027	46.6	-0.6629676	46.6	-0.6991353	46.6	-0.6783168	46.6	-0.6590068	46.6	-0.6475397
46.8	-0.6935161	46.8	-0.7425596	46.8	-0.8270708	46.8	-0.7869627	46.8	-0.7313566	46.8	-0.769672	46.8	-0.7624989	46.8	-0.7215949	46.8	-0.6202776	46.8	-0.7076168	46.8	-0.6774285	46.8	-0.6425983	46.8	-0.6837376	46.8	-0.6585361	46.8	-0.6456942	46.8	-0.6344177
47	-0.6852482	47	-0.7306269	47	-0.813004	47	-0.7800143	47	-0.7174699	47	-0.7548596	47	-0.7558864	47	-0.7200878	47	-0.6000065	47	-0.6983494	47	-0.6643274	47	-0.6339951	47	-0.6674574	47	-0.6524603	47	-0.6302598	47	-0.6190053
47.2	-0.6774145	47.2	-0.7200494	47.2	-0.801549	47.2	-0.7628769	47.2	-0.7058773	47.2	-0.7414069	47.2	-0.7454928	47.2	-0.705383	47.2	-0.5975234	47.2	-0.691394	47.2	-0.6520502	47.2	-0.6291375	47.2	-0.6603799	47.2	-0.6366946	47.2	-0.6185116	47.2	-0.6066034
47.4	-0.6622432	47.4	-0.7055669	47.4	-0.7897744	47.4	-0.7545137	47.4	-0.6993666	47.4	-0.7326983	47.4	-0.7319698	47.4	-0.691022	47.4	-0.5839016	47.4	-0.6800668	47.4	-0.6433154	47.4	-0.6141992	47.4	-0.6548521	47.4	-0.627871	47.4	-0.6147619	47.4	-0.6007767
47.6	-0.6535266	47.6	-0.6934078	47.6	-0.7818195	47.6	-0.7424233	47.6	-0.6898524	47.6	-0.7234096	47.6	-0.7216305	47.6	-0.6859726	47.6	-0.5741857	47.6	-0.6642753	47.6	-0.6386847	47.6	-0.6008608	47.6	-0.6428957	47.6	-0.6193388	47.6	-0.6014836	47.6	-0.5925474
47.8	-0.6402061	47.8	-0.6891731	47.8	-0.7676069	47.8	-0.7364612	47.8	-0.6818433	47.8	-0.718831	47.8	-0.7144019	47.8	-0.6736143	47.8	-0.5665829	47.8	-0.6597106	47.8	-0.6289842	47.8	-0.5937359	47.8	-0.632284	47.8	-0.6105685	47.8	-0.5935627	47.8	-0.5760391
48	-0.6391461	48	-0.6787541	48	-0.7677103	48	-0.7294304	48	-0.6769233	48	-0.7097807	48	-0.7075055	48	-0.6709254	48	-0.5593398	48	-0.6510316	48	-0.625385	48	-0.5917426	48	-0.6263183	48	-0.6042429	48	-0.5868209	48	-0.5705103
48.2	-0.6342959	48.2	-0.675024	48.2	-0.7593955	48.2	-0.7210289	48.2	-0.6691018	48.2	-0.7019262	48.2	-0.697584	48.2	-0.6623595	48.2	-0.5515417	48.2	-0.6393836	48.2	-0.6148407	48.2	-0.5844203	48.2	-0.6179159	48.2	-0.5921575	48.2	-0.5749504	48.2	-0.5680168
48.4	-0.6252722	48.4	-0.6694919	48.4	-0.7485796	48.4	-0.7119021	48.4	-0.6622414	48.4	-0.6865375	48.4	-0.6939059	48.4	-0.6508714	48.4	-0.5395024	48.4	-0.6360569	48.4	-0.6081767	48.4	-0.5786855	48.4	-0.6064604	48.4	-0.5854254	48.4	-0.5743899	48.4	-0.5611656
48.6	-0.6176881	48.6	-0.6588979	48.6	-0.7413258	48.6	-0.7025604	48.6	-0.657716	48.6	-0.6865035	48.6	-0.6845911	48.6	-0.6450875	48.6	-0.5381961	48.6	-0.6313804	48.6	-0.5986088	48.6	-0.5678943	48.6	-0.5959368	48.6	-0.5790232	48.6	-0.5652955	48.6	-0.5503442
48.8	-0.6094566	48.8	-0.6573073	48.8	-0.7368925	48.8	-0.6974713	48.8	-0.6521614	48.8	-0.6787788	48.8	-0.6743705	48.8	-0.6379841	48.8	-0.5295894	48.8	-0.6180695	48.8	-0.5938514	48.8	-0.565397	48.8	-0.5949721	48.8	-0.5726686	48.8	-0.563194	48.8	-0.5461544
49	-0.6028038	49	-0.646624	49	-0.731479	49	-0.6963427	49	-0.6396649	49	-0.6744621	49	-0.6762003	49	-0.6330011	49	-0.5212756	49	-0.6168273	49	-0.5867953	49	-0.5571753	49	-0.5882505	49	-0.5671923	49	-0.5550061	49	-0.5396208
49.2	-0.5987702	49.2	-0.6415278	49.2	-0.722356	49.2	-0.6872606	49.2	-0.632908	49.2	-0.6627954	49.2	-0.6646621	49.2	-0.6268601	49.2	-0.5181129	49.2	-0.6108307	49.2	-0.5803322	49.2	-0.5505835	49.2	-0.585162	49.2	-0.557662	49.2	-0.5464488	49.2	-0.5358936
49.4	-0.5936237	49.4	-0.6362612	49.4	-0.7159709	49.4	-0.6819275	49.4	-0.6298928	49.4	-0.6632519	49.4	-0.6591286	49.4	-0.6243293	49.4	-0.5113878	49.4	-0.6042654	49.4	-0.5791415	49.4	-0.5483229	49.4	-0.5794409	49.4	-0.5556207	49.4	-0.5413789	49.4	-0.5260352
49.6	-0.584551	49.6	-0.6327466	49.6	-0.7153909	49.6	-0.674737	49.6	-0.628606	49.6	-0.6534403	49.6	-0.6533589	49.6	-0.6189139	49.6	-0.5101678	49.6	-0.6032153	49.6	-0.5711783	49.6	-0.5406188	49.6	-0.574104	49.6	-0.5512425	49.6	-0.5373865	49.6	-0.5244754
49.8	-0.5847829	49.8	-0.6290302	49.8	-0.7130249	49.8	-0.675706	49.8	-0.6247106	49.8	-0.6518231	49.8	-0.6549262	49.8	-0.6129652	49.8	-0.5044126	49.8	-0.6003249	49.8	-0.5708737	49.8	-0.5385277	49.8	-0.574132	49.8	-0.5499246	49.8	-0.5354896	49.8	-0.5203003
50	-4.755052	50	-4.788426	50	-4.904435	50	-4.760988	50	-4.594177	50	-4.730577	50	-4.707849	50	-4.573508	50	-4.392891	50	-4.416283	50	-4.422175	50	-4.264749	50	-4.392326	50	-4.355127	50	-4.295196	50	-4.248554
50.2	-4.979103	50.2	-5.081432	50.2	-5.163094	50.2	-5.033351	50.2	-4.840047	50.2	-4.995818	50.2	-5.009425	50.2	-4.846158	50.2	-4.649003	50.2	-4.737787	50.2	-4.700113	50.2	-4.553696	50.2	-4.692439	50.2	-4.676505	50.2	-4.576963	50.2	-4.528781
50.4	-5.087085	50.4	-5.214951	50.4	-5.284781	50.4	-5.166755	50.4	-4.951674	50.4	-5.121933	50.4	-5.131002	50.4	-4.958622	50.4	-4.754796	50.4	-4.865698	50.4	-4.813626	50.4	-4.669538	50.4	-4.800778	50.4	-4.799853	50.4	-4.692352	50.4	-4.644646
50.6	-5.160477	50.6	-5.287109	50.6	-5.355	50.6	-5.237777	50.6	-5.026106	50.6	-5.199944	50.6	-5.198918	50.6	-5.039462	50.6	-4.822881	50.6	-4.93333	50.6	-4.878498	50.6	-4.737584	50.6	-4.873596	50.6	-4.866981	50.6	-4.764259	50.6	-4.71117
50.8	-5.204423	50.8	-5.335138	50.8	-5.406356	50.8	-5.279634	50.8	-5.070282	50.8	-5.245619	50.8	-5.253631	50.8	-5.086482	50.8	-4.871073	50.8	-4.977553	50.8	-4.920923	50.8	-4.783535	50.8	-4.910985	50.8	-4.919202	50.8	-4.805959	50.8	-4.752769
51	-5.238533	51	-5.378364	51	-5.440288	51	-5.320444	51	-5.108932	51	-5.284857	51	-5.293918	51	-5.122962	51	-4.907204	51	-5.02091	51	-4.959212	51	-4.81674	51	-4.952656	51	-4.952617	51	-4.844137	51	-4.790221
51.2	-5.27249	51.2	-5.414226	51.2	-5.474792	51.2	-5.355621	51.2	-5.135273	51.2	-5.313132	51.2	-5.321208	51.2	-5.149292	51.2	-4.935831	51.2	-5.050021	51.2	-4.986436	51.2	-4.847991	51.2	-4.977444	51.2	-4.980659	51.2	-4.875688	51.2	-4.823239
51.4	-5.297708	51.4	-5.444105	51.4	-5.501282	51.4	-5.38268	51.4	-5.15919	51.4	-5.343256	51.4	-5.348225	51.4	-5.176324	51.4	-4.961277	51.4	-5.077181	51.4	-5.012468	51.4	-4.874088	51.4	-5.008985	51.4	-5.010567	51.4	-4.903449	51.4	-4.846093
51.6	-5.325744	51.6	-5.463239	51.6	-5.523662	51.6	-5.401358	51.6	-5.187459	51.6	-5.370838	51.6	-5.373382	51.6	-5.205932	51.6	-4.988962	51.6	-5.100021	51.6	-5.032086	51.6	-4.893421	51.6	-5.030009	51.6	-5.029362	51.6	-4.920809	51.6	-4.861393
51.8	-5.33926	51.8	-5.481685	51.8	-5.542486	51.8	-5.426425	51.8	-5.206275	51.8	-5.385276	51.8	-5.393024	51.8	-5.223672	51.8	-5.00247	51.8	-5.115371	51.8	-5.047893	51.8	-4.90886	51.8	-5.04741	51.8	-5.049821	51.8	-4.936822	51.8	-4.885077
52	-5.358868	52	-5.501498	52	-5.563608	52	-5.437793	52	-5.225779	52	-5.403714	52	-5.410661	52	-5.2434	52	-5.026061	52	-5.130312	52	-5.071061	52	-4.935575	52	-5.066022	52	-5.063525	52	-4.951495	52	-4.900449
52.2	-5.374251	52.2	-5.521202	52.2	-5.574136	52.2	-5.452178	52.2	-5.240153	52.2	-5.41745	52.2	-5.428029	52.2	-5.258006	52.2	-5.037112	52.2	-5.148279	52.2	-5.082802	52.2	-4.948566	52.2	-5.082248	52.2	-5.083434	52.2	-4.964211	52.2	-4.914601
52.4	-5.391031	52.4	-5.533002	52.4	-5.592446	52.4	-5.472208	52.4	-5.255163	52.4	-5.432026	52.4	-5.446654	52.4	-5.268498	52.4	-5.054384	52.4	-5.163105	52.4	-5.098878	52.4	-4.957778	52.4	-5.095898	52.4	-5.093973	52.4	-4.982489	52.4	-4.928895
52.6	-5.399867	52.6	-5.545681	52.6	-5.605526	52.6	-5.480839	52.6	-5.264717	52.6	-5.446321	52.6	-5.458367	52.6	-5.280416	52.6	-5.062691	52.6	-5.175155	52.6	-5.113788	52.6	-4.970296	52.6	-5.111768	52.6	-5.106322	52.6	-4.990936	52.6	-4.937712
52.8	-5.414802	52.8	-5.560529	52.8	-5.617317	52.8	-5.493391	52.8	-5.272082	52.8	-5.463585	52.8	-5.46673	52.8	-5.296541	52.8	-5.073001	52.8	-5.184484	52.8	-5.119207	52.8	-4.98088	52.8	-5.118698	52.8	-5.118098	52.8	-5.006287	52.8	-4.949609
53	-5.426251	53	-5.572772	53	-5.627308	53	-5.507327	53	-5.286361	53	-5.46865	53	-5.4836	53	-5.309021	53	-5.088734	53	-5.199051	53	-5.131005	53	-4.993051	53	-5.126107	53	-5.133736	53	-5.020243	53	-4.963854
53.2	-5.438623	53.2	-5.583153	53.2	-5.641702	53.2	-5.514053	53.2	-5.295157	53.2	-5.48056	53.2	-5.491496	53.2	-5.317305	53.2	-5.0958	53.2	-5.207899	53.2	-5.139749	53.2	-5.00587	53.2	-5.137422	53.2	-5.140694	53.2	-5.027233	53.2	-4.967452
53.4	-5.447769	53.4	-5.596898	53.4	-5.650783	53.4	-5.525388	53.4	-5.306468	53.4	-5.492832	53.4	-5.506905	53.4	-5.327846	53.4	-5.10766	53.4	-5.220613	53.4	-5.153396	53.4	-5.013027	53.4	-5.14937	53.4	-5.148763	53.4	-5.035156	53.4	-4.982541
53.6	-5.453877	53.6	-5.602526	53.6	-5.654114	53.6	-5.531753	53.6	-5.3164	53.6	-5.503224	53.6	-5.512738	53.6	-5.337021	53.6	-5.111224	53.6	-5.223133	53.6	-5.161922	53.6	-5.018327	53.6	-5.156526	53.6	-5.152401	53.6	-5.043121	53.6	-4.991889
53.8	-5.466045	53.8	-5.615208	53.8	-5.667357	53.8	-5.5477	53.8	-5.325216	53.8	-5.513863	53.8	-5.516969	53.8	-5.345259	53.8	-5.125331	53.8	-5.229675	53.8	-5.169907	53.8	-5.029975	53.8	-5.164697	53.8	-5.166474	53.8	-5.051531	53.8	-5.003148
54	-5.472352	54	-5.624334	54	-5.677093	54	-5.555047	54	-5.33217	54	-5.52075	54	-5.527546	54	-5.353423	54	-5.134002	54	-5.238863	54	-5.172804	54	-5.032699	54	-5.172053	54	-5.172947	54	-5.058186	54	-5.004579
54.2	-5.480674	54.2	-5.631241	54.2	-5.685712	54.2	-5.559554	54.2	-5.349095	54.2	-5.524891	54.2	-5.531958	54.2	-5.361808	54.2	-5.140305	54.2	-5.251013	54.2	-5.181305	54.2	-5.045777	54.2	-5.181007	54.2	-5.179652	54.2	-5.066167	54.2	-5.011133
54.4	-5.483126	54.4	-5.638691	54.4	-5.691304	54.4	-5.571594	54.4	-5.350854	54.4	-5.534948	54.4	-5.54421	54.4	-5.364549	54.4	-5.148682	54.4	-5.258737	54.4	-5.186919	54.4	-5.05262	54.4	-5.186037	54.4	-5.186141	54.4	-5.075137	54.4	-5.014644
54.6	-5.494521	54.6	-5.645448	54.6	-5.696986	54.6	-5.572966	54.6	-5.352403	54.6	-5.54311	54.6	-5.544976	54.6	-5.372054	54.6	-5.152627	54.6	-5.259037	54.6	-5.196294	54.6	-5.057518	54.6	-5.192556	54.6	-5.192754	54.6	-5.078256	54.6	-5.021679
54.8	-5.497986	54.8	-5.649312	54.8	-5.702543	54.8	-5.58029	54.8	-5.362747	54.8	-5.541351	54.8	-5.554414	54.8	-5.376622	54.8	-5.155874	54.8	-5.262524	54.8	-5.201854	54.8	-5.060579	54.8	-5.194196	54.8	-5.195399	54.8	-5.084046	54.8	-5.029368
55	-0.8074792	55	-0.8691677	55	-0.9972456	55	-0.9407796	55	-0.8684725	55	-0.9137034	55	-0.9100378	55	-0.8581834	55	-0.7417595	55	-0.8793209	55	-0.8303093	55	-0.7780866	55	-0.8323253	55	-0.7990466	55	-0.7880855	55	-0.7671492
55.2	-0.7699718	55.2	-0.8305307	55.2	-0.9571679	55.2	-0.9048841	55.2	-0.8330052	55.2	-0.8785022	55.2	-0.8656027	55.2	-0.8242219	55.2	-0.7172703	55.2	-0.856672	55.2	-0.7967222	55.2	-0.7523848	55.2	-0.8195714	55.2	-0.7764924	55.2	-0.7594978	55.2	-0.74754
55.4	-0.7342989	55.4	-0.7889394	55.4	-0.9139313	55.4	-0.8659915	55.4	-0.7935592	55.4	-0.8401938	55.4	-0.833723	55.4	-0.788815	55.4	-0.6787292	55.4	-0.8158829	55.4	-0.7572892	55.4	-0.7178122	55.4	-0.7768463	55.4	-0.7473421	55.4	-0.7204581	55.4	-0.7107376
55.6	-0.7075895	55.6	-0.7663323	55.6	-0.8866214	55.6	-0.8366413	55.6	-0.7665113	55.6	-0.8092819	55.6	-0.7967024	55.6	-0.7554668	55.6	-0.6491388	55.6	-0.7852264	55.6	-0.7315127	55.6	-0.6865463	55.6	-0.7401462	55.6	-0.7060778	55.6	-0.6872737	55.6	-0.6811582
55.8	-0.6803816	55.8	-0.7358181	55.8	-0.8590536	55.8	-0.8105921	55.8	-0.7437215	55.8	-0.7818055	55.8	-0.7760312	55.8	-0.7344796	55.8	-0.6255083	55.8	-0.7560077	55.8	-0.702342	55.8	-0.6652313	55.8	-0.7171754	55.8	-0.6838562	55.8	-0.6671092	55.8	-0.6572727
56	-0.6566868	56	-0.7176741	56	-0.8365011	56	-0.7866507	56	-0.7218287	56	-0.7615049	56	-0.752127	56	-0.7098027	56	-0.6014904	56	-0.7376963	56	-0.6813112	56	-0.6416343	56	-0.6978026	56	-0.6690947	56	-0.6415823	56	-0.632562
56.2	-0.6394457	56.2	-0.6984941	56.2	-0.8148349	56.2	-0.7682723	56.2	-0.7081555	56.2	-0.7405562	56.2	-0.7367597	56.2	-0.6909036	56.2	-0.5831035	56.2	-0.7142774	56.2	-0.6649004	56.2	-0.6207392	56.2	-0.6754526	56.2	-0.6431654	56.2	-0.6245176	56.2	-0.6142703
56.4	-0.6239101	56.4	-0.6838918	56.4	-0.7960865	56.4	-0.7508283	56.4	-0.6881717	56.4	-0.7217498	56.4	-0.72003	56.4	-0.6720743	56.4	-0.5647698	56.4	-0.6995463	56.4	-0.6481414	56.4	-0.607961	56.4	-0.6599141	56.4	-0.6272605	56.4	-0.6123368	56.4	-0.5961551
56.6	-0.6098138	56.6	-0.6717153	56.6	-0.7811963	56.6	-0.7370384	56.6	-0.6762173	56.6	-0.7081805	56.6	-0.7046474	56.6	-0.6596782	56.6	-0.5469114	56.6	-0.686016	56.6	-0.6313149	56.6	-0.5921728	56.6	-0.6426617	56.6	-0.6095152	56.6	-0.5932912	56.6	-0.5816063
56.8	-0.5952961	56.8	-0.6599302	56.8	-0.7717963	56.8	-0.7250773	56.8	-0.6664882	56.8	-0.6934487	56.8	-0.6929934	56.8	-0.6502659	56.8	-0.5372452	56.8	-0.6701542	56.8	-0.6204441	56.8	-0.5860182	56.8	-0.6301149	56.8	-0.5958415	56.8	-0.5828235	56.8	-0.5734175
57	-0.5879027	57	-0.6425847	57	-0.7575055	57	-0.7093372	57	-0.6546703	57	-0.6896468	57	-0.6805078	57	-0.6389992	57	-0.5248721	57	-0.656602	57	-0.6097555	57	-0.5690668	57	-0.615894	57	-0.5823847	57	-0.5730681	57	-0.5577217
57.2	-0.5782533	57.2	-0.6322975	57.2	-0.7430301	57.2	-0.7028308	57.2	-0.6424333	57.2	-0.6727166	57.2	-0.6657247	57.2	-0.6256279	57.2	-0.5140001	57.2	-0.6480796	57.2	-0.6009026	57.2	-0.5574831	57.2	-0.6060601	57.2	-0.5706085	57.2	-0.5600846	57.2	-0.5469393
57.4	-0.5647428	57.4	-0.6214465	57.4	-0.7345788	57.4	-0.6888835	57.4	-0.6350759	57.4	-0.6651646	57.4	-0.6570253	57.4	-0.6160474	57.4	-0.505369	57.4	-0.6421205	57.4	-0.5891234	57.4	-0.5541492	57.4	-0.6027806	57.4	-0.5606194	57.4	-0.5478544	57.4	-0.5391794
57.6	-0.5570778	57.6	-0.616233	57.6	-0.7267316	57.6	-0.6815183	57.6	-0.6284411	57.6	-0.6539833	57.6	-0.652425	57.6	-0.6090927	57.6	-0.494724	57.6	-0.632359	57.6	-0.583041	57.6	-0.5401827	57.6	-0.589352	57.6	-0.5561265	57.6	-0.5436082	57.6	-0.5275438
57.8	-0.548436	57.8	-0.6005455	57.8	-0.7191379	57.8	-0.676712	57.8	-0.6170719	57.8	-0.6449569	57.8	-0.6399778	57.8	-0.596815	57.8	-0.4842734	57.8	-0.6171613	57.8	-0.574132	57.8	-0.5391068	57.8	-0.5777105	57.8	-0.5487657	57.8	-0.5338488	57.8	-0.523279
58	-0.5422506	58	-0.5989005	58	-0.708784	58	-0.6609818	58	-0.6128595	58	-0.6419761	58	-0.6333144	58	-0.5924331	58	-0.4736252	58	-0.6123938	58	-0.5672418	58	-0.5300822	58	-0.5725963	58	-0.5361242	58	-0.5296016	58	-0.5112851
58.2	-0.5364798	58.2	-0.5889715	58.2	-0.699574	58.2	-0.6556905	58.2	-0.6044628	58.2	-0.630934	58.2	-0.6252806	58.2	-0.5851362	58.2	-0.468794	58.2	-0.6062855	58.2	-0.5573458	58.2	-0.5204026	58.2	-0.5695071	58.2	-0.5325913	58.2	-0.5188142	58.2	-0.5028456
58.4	-0.5284956	58.4	-0.5863029	58.4	-0.6971393	58.4	-0.6420836	58.4	-0.5956395	58.4	-0.621133	58.4	-0.6220366	58.4	-0.5765132	58.4	-0.464006	58.4	-0.5975284	58.4	-0.5550383	58.4	-0.5163743	58.4	-0.5626554	58.4	-0.5263937	58.4	-0.5136662	58.4	-0.4972781
58.6	-0.5210431	58.6	-0.5769441	58.6	-0.6908365	58.6	-0.6399049	58.6	-0.5911049	58.6	-0.6135162	58.6	-0.6102009	58.6	-0.5690711	58.6	-0.4573196	58.6	-0.5894401	58.6	-0.5488418	58.6	-0.5059904	58.6	-0.5504595	58.6	-0.5169523	58.6	-0.5043327	58.6	-0.4920857
58.8	-0.5118508	58.8	-0.5716989	58.8	-0.6840803	58.8	-0.633324	58.8	-0.5878619	58.8	-0.6099805	58.8	-0.6074688	58.8	-0.5694188	58.8	-0.4566656	58.8	-0.5846543	58.8	-0.5440361	58.8	-0.500424	58.8	-0.5468528	58.8	-0.5091005	58.8	-0.4962397	58.8	-0.4851381
59	-0.5119198	59	-0.5644017	59	-0.6728833	59	-0.6296279	59	-0.5810214	59	-0.6042667	59	-0.596471	59	-0.558819	59	-0.4479072	59	-0.5826402	59	-0.5358588	59	-0.5006287	59	-0.5403491	59	-0.5045533	59	-0.4910733	59	-0.4810801
59.2	-0.5047973	59.2	-0.5577362	59.2	-0.6682868	59.2	-0.6209111	59.2	-0.5743581	59.2	-0.5974404	59.2	-0.5923155	59.2	-0.5575822	59.2	-0.4338261	59.2	-0.5760225	59.2	-0.5340146	59.2	-0.4919382	59.2	-0.5347536	59.2	-0.4999879	59.2	-0.4893556	59.2	-0.475408
59.4	-0.4972212	59.4	-0.5579271	59.4	-0.6640499	59.4	-0.6188197	59.4	-0.5722882	59.4	-0.5864679	59.4	-0.5857527	59.4	-0.5448975	59.4	-0.4382422	59.4	-0.5714826	59.4	-0.5240251	59.4	-0.4855437	59.4	-0.5332046	59.4	-0.497326	59.4	-0.4852928	59.4	-0.4747607
59.6	-0.4915058	59.6	-0.5468563	59.6	-0.6628207	59.6	-0.6104659	59.6	-0.566624	59.6	-0.5859928	59.6	-0.5835341	59.6	-0.5418626	59.6	-0.4269741	59.6	-0.5692266	59.6	-0.5219809	59.6	-0.4795336	59.6	-0.5304837	59.6	-0.489083	59.6	-0.4787722	59.6	-0.4655359
59.8	-0.4904917	59.8	-0.5462521	59.8	-0.6581096	59.8	-0.6096432	59.8	-0.5660627	59.8	-0.5876312	59.8	-0.5769354	59.8	-0.5450488	59.8	-0.4271122	59.8	-0.5607752	59.8	-0.5165871	59.8	-0.4778451	59.8	-0.5226946	59.8	-0.4849078	59.8	-0.4772089	59.8	-0.4691001
60	-0.4141237	60	-0.4632149	60	-0.5795153	60	-0.5324295	60	-0.4913852	60	-0.5129347	60	-0.5088301	60	-0.4710597	60	-0.3761951	60	-0.4983032	60	-0.4591309	60	-0.424754	60	-0.4724513	60	-0.4331508	60	-0.4313149	60	-0.420414
60.2	-0.4092185	60.2	-0.460872	60.2	-0.5683866	60.2	-0.5336611	60.2	-0.4905597	60.2	-0.5037694	60.2	-0.503914	60.2	-0.4731326	60.2	-0.3748575	60.2	-0.497575	60.2	-0.4586173	60.2	-0.4246315	60.2	-0.471819	60.2	-0.4339486	60.2	-0.4286307	60.2	-0.4153363
60.4	-0.409682	60.4	-0.4549654	60.4	-0.5693978	60.4	-0.5296003	60.4	-0.4925728	60.4	-0.5055907	60.4	-0.5051692	60.4	-0.4660913	60.4	-0.3761077	60.4	-0.4970527	60.4	-0.4584025	60.4	-0.4205796	60.4	-0.4649651	60.4	-0.4310437	60.4	-0.4248813	60.4	-0.4131245
60.6	-0.4056008	60.6	-0.4537874	60.6	-0.5667642	60.6	-0.5196504	60.6	-0.4885949	60.6	-0.4977421	60.6	-0.5019825	60.6	-0.462158	60.6	-0.3675157	60.6	-0.4969832	60.6	-0.4557203	60.6	-0.4167941	60.6	-0.4657337	60.6	-0.4299069	60.6	-0.4216114	60.6	-0.407919
60.8	-0.405254	60.8	-0.4530395	60.8	-0.5675653	60.8	-0.5175958	60.8	-0.4814972	60.8	-0.5011536	60.8	-0.4965366	60.8	-0.459529	60.8	-0.3626321	60.8	-0.4910693	60.8	-0.4547718	60.8	-0.4174536	60.8	-0.4617913	60.8	-0.4271684	60.8	-0.42063	60.8	-0.4069612
61	-0.3991998	61	-0.4507121	61	-0.5589187	61	-0.5212023	61	-0.4828498	61	-0.4953812	61	-0.4947053	61	-0.4631357	61	-0.3561274	61	-0.4904466	61	-0.4477389	61	-0.4144799	61	-0.4605668	61	-0.425751	61	-0.4173218	61	-0.4031804
61.2	-0.3935142	61.2	-0.4469844	61.2	-0.5547199	61.2	-0.5092325	61.2	-0.4825454	61.2	-0.4896766	61.2	-0.4954912	61.2	-0.4552511	61.2	-0.3583083	61.2	-0.489989	61.2	-0.4493803	61.2	-0.4109872	61.2	-0.461594	61.2	-0.4211199	61.2	-0.4207059	61.2	-0.4054512
61.4	-0.3937585	61.4	-0.4498602	61.4	-0.554983	61.4	-0.514583	61.4	-0.4761115	61.4	-0.4893494	61.4	-0.4951374	61.4	-0.4516621	61.4	-0.3576974	61.4	-0.4845357	61.4	-0.4519074	61.4	-0.4141487	61.4	-0.4570776	61.4	-0.4182746	61.4	-0.4162843	61.4	-0.4017924
61.6	-0.3919655	61.6	-0.443983	61.6	-0.5509448	61.6	-0.5097234	61.6	-0.4736292	61.6	-0.4903632	61.6	-0.4898131	61.6	-0.4485124	61.6	-0.3526709	61.6	-0.4834702	61.6	-0.443823	61.6	-0.4104727	61.6	-0.4538736	61.6	-0.4197827	61.6	-0.4145997	61.6	-0.3985376
61.8	-0.3928857	61.8	-0.444117	61.8	-0.551624	61.8	-0.5066236	61.8	-0.4718585	61.8	-0.4816706	61.8	-0.4929071	61.8	-0.4505574	61.8	-0.3497559	61.8	-0.4845918	61.8	-0.4461025	61.8	-0.4078281	61.8	-0.4501847	61.8	-0.414703	61.8	-0.4102309	61.8	-0.39541
62	-0.3863118	62	-0.437783	62	-0.5501045	62	-0.5073958	62	-0.4687001	62	-0.4843665	62	-0.4837823	62	-0.4502784	62	-0.3513538	62	-0.4818743	62	-0.4397958	62	-0.4092441	62	-0.4529271	62	-0.4137238	62	-0.4066049	62	-0.3970464
62.2	-0.3912081	62.2	-0.4398812	62.2	-0.5508183	62.2	-0.5046154	62.2	-0.4693565	62.2	-0.4806385	62.2	-0.4839381	62.2	-0.4452842	62.2	-0.3497218	62.2	-0.4802902	62.2	-0.4367973	62.2	-0.4028533	62.2	-0.4498948	62.2	-0.4143222	62.2	-0.4069346	62.2	-0.3890047
62.4	-0.3831222	62.4	-0.4369455	62.4	-0.5430521	62.4	-0.5027317	62.4	-0.4615768	62.4	-0.4822348	62.4	-0.4787144	62.4	-0.4424331	62.4	-0.3468039	62.4	-0.4766826	62.4	-0.4421188	62.4	-0.4076857	62.4	-0.4430908	62.4	-0.4085385	62.4	-0.4067333	62.4	-0.3954857
62.6	-0.3882041	62.6	-0.4319749	62.6	-0.5430198	62.6	-0.5005267	62.6	-0.4633696	62.6	-0.4767435	62.6	-0.4786387	62.6	-0.447358	62.6	-0.3447751	62.6	-0.4757657	62.6	-0.4381631	62.6	-0.399401	62.6	-0.4468364	62.6	-0.4071587	62.6	-0.4036038	62.6	-0.3902523
62.8	-0.384952	62.8	-0.4334444	62.8	-0.5406359	62.8	-0.4982919	62.8	-0.4609687	62.8	-0.4744165	62.8	-0.4746805	62.8	-0.4383633	62.8	-0.3441379	62.8	-0.4737145	62.8	-0.4319142	62.8	-0.4021071	62.8	-0.4456274	62.8	-0.4049805	62.8	-0.4045237	62.8	-0.3862893
63	-0.3767948	63	-0.4291119	63	-0.5399939	63	-0.4941401	63	-0.4642402	63	-0.4730202	63	-0.4752838	63	-0.4386937	63	-0.3384871	63	-0.4674748	63	-0.435353	63	-0.3966202	63	-0.4442774	63	-0.4042766	63	-0.3980549	63	-0.3879747
63.2	-0.3739297	63.2	-0.4252042	63.2	-0.5320009	63.2	-0.4959226	63.2	-0.4616216	63.2	-0.476083	63.2	-0.4723278	63.2	-0.4346776	63.2	-0.340214	63.2	-0.4731648	63.2	-0.4297566	63.2	-0.394237	63.2	-0.4408447	63.2	-0.3981319	63.2	-0.4004922	63.2	-0.386564
63.4	-0.3781996	63.4	-0.4262997	63.4	-0.5337359	63.4	-0.4945192	63.4	-0.4588145	63.4	-0.4689332	63.4	-0.4727493	63.4	-0.4330348	63.4	-0.3418639	63.4	-0.4695625	63.4	-0.4270456	63.4	-0.3960274	63.4	-0.4390056	63.4	-0.4003401	63.4	-0.3965332	63.4	-0.3850922
63.6	-0.3740995	63.6	-0.4251503	63.6	-0.5365041	63.6	-0.4913968	63.6	-0.4570383	63.6	-0.4671726	63.6	-0.4634701	63.6	-0.4289696	63.6	-0.3329626	63.6	-0.4654983	63.6	-0.4281191	63.6	-0.3949327	63.6	-0.4346701	63.6	-0.3979307	63.6	-0.3977355	63.6	-0.3812485
63.8	-0.3729594	63.8	-0.4251545	63.8	-0.5272692	63.8	-0.4916586	63.8	-0.4561601	63.8	-0.4685098	63.8	-0.4648122	63.8	-0.4265525	63.8	-0.3358933	63.8	-0.4615327	63.8	-0.426406	63.8	-0.3908443	63.8	-0.4331228	63.8	-0.395827	63.8	-0.3917005	63.8	-0.3780836
64	-0.3709308	64	-0.4207555	64	-0.5299019	64	-0.4895714	64	-0.4523435	64	-0.4648058	64	-0.4640165	64	-0.4253075	64	-0.3327927	64	-0.4636495	64	-0.4245471	64	-0.3907129	64	-0.4369494	64	-0.3986249	64	-0.3926077	64	-0.3757407
64.2	-0.371401	64.2	-0.4157221	64.2	-0.5270638	64.2	-0.4866337	64.2	-0.4520448	64.2	-0.4610851	64.2	-0.4626976	64.2	-0.4301142	64.2	-0.3349507	64.2	-0.4580186	64.2	-0.4253139	64.2	-0.3857748	64.2	-0.4327617	64.2	-0.3960746	64.2	-0.3901402	64.2	-0.3819637
64.4	-0.3677205	64.4	-0.4190402	64.4	-0.5231337	64.4	-0.4844481	64.4	-0.4517628	64.4	-0.4614506	64.4	-0.4631036	64.4	-0.4233162	64.4	-0.3315031	64.4	-0.4645376	64.4	-0.4216442	64.4	-0.3879838	64.4	-0.4328138	64.4	-0.3917435	64.4	-0.385709	64.4	-0.3745923
64.6	-0.3704454	64.6	-0.4138867	64.6	-0.5234916	64.6	-0.4823282	64.6	-0.4551486	64.6	-0.4582002	64.6	-0.4639496	64.6	-0.422449	64.6	-0.3289792	64.6	-0.4559771	64.6	-0.4174762	64.6	-0.3856057	64.6	-0.4277227	64.6	-0.3913638	64.6	-0.3880128	64.6	-0.3736012
64.8	-0.3664673	64.8	-0.4158328	64.8	-0.5187675	64.8	-0.4837444	64.8	-0.4427298	64.8	-0.4607066	64.8	-0.4602109	64.8	-0.4189833	64.8	-0.3325772	64.8	-0.4553235	64.8	-0.416748	64.8	-0.380531	64.8	-0.4232393	64.8	-0.3911394	64.8	-0.3868443	64.8	-0.3737675
65	-0.3655716	65	-0.4158837	65	-0.5195175	65	-0.4803878	65	-0.445235	65	-0.4552822	65	-0.4557312	65	-0.4239325	65	-0.3276689	65	-0.4560048	65	-0.4204746	65	-0.3839396	65	-0.4252378	65	-0.385122	65	-0.3886619	65	-0.3752061
65.2	-0.3633552	65.2	-0.4127206	65.2	-0.5193477	65.2	-0.4807206	65.2	-0.4446887	65.2	-0.4517828	65.2	-0.4488946	65.2	-0.4169328	65.2	-0.3257903	65.2	-0.4517742	65.2	-0.4167952	65.2	-0.3790317	65.2	-0.4251191	65.2	-0.389812	65.2	-0.3845344	65.2	-0.3718953
65.4	-0.3580899	65.4	-0.4094234	65.4	-0.5147009	65.4	-0.4759157	65.4	-0.4445855	65.4	-0.4533845	65.4	-0.4537335	65.4	-0.4199198	65.4	-0.3262581	65.4	-0.4503762	65.4	-0.4172967	65.4	-0.3795316	65.4	-0.4230281	65.4	-0.3901574	65.4	-0.3773058	65.4	-0.3648241
65.6	-0.3625795	65.6	-0.4090105	65.6	-0.5180456	65.6	-0.4734029	65.6	-0.4417077	65.6	-0.4528648	65.6	-0.4504539	65.6	-0.4172684	65.6	-0.3214135	65.6	-0.4539936	65.6	-0.4137699	65.6	-0.3790447	65.6	-0.4175927	65.6	-0.3834242	65.6	-0.3778935	65.6	-0.3649774
65.8	-0.3577317	65.8	-0.4111047	65.8	-0.5134796	65.8	-0.4714711	65.8	-0.4371705	65.8	-0.4503914	65.8	-0.4467069	65.8	-0.4167718	65.8	-0.3190205	65.8	-0.4432652	65.8	-0.4100413	65.8	-0.372773	65.8	-0.4186238	65.8	-0.3825132	65.8	-0.3745271	65.8	-0.3701983
66	-0.3569518	66	-0.4047281	66	-0.5127916	66	-0.4736104	66	-0.4393899	66	-0.4464389	66	-0.4488362	66	-0.4103329	66	-0.3194802	66	-0.4478934	66	-0.4123582	66	-0.3741643	66	-0.4129441	66	-0.3798357	66	-0.3763276	66	-0.3631122
66.2	-0.3540787	66.2	-0.4049892	66.2	-0.5116472	66.2	-0.4700322	66.2	-0.4385723	66.2	-0.4434871	66.2	-0.4442726	66.2	-0.4104245	66.2	-0.312433	66.2	-0.4483319	66.2	-0.4139354	66.2	-0.3756006	66.2	-0.4153608	66.2	-0.3796729	66.2	-0.3771635	66.2	-0.3617809
66.4	-0.3573879	66.4	-0.4032936	66.4	-0.5124625	66.4	-0.4658484	66.4	-0.4364575	66.4	-0.448696	66.4	-0.443723	66.4	-0.4084767	66.4	-0.3140523	66.4	-0.4461644	66.4	-0.4093683	66.4	-0.3737574	66.4	-0.412649	66.4	-0.3783505	66.4	-0.3729782	66.4	-0.3610452
66.6	-0.3513493	66.6	-0.4001589	66.6	-0.5069654	66.6	-0.4631488	66.6	-0.4382806	66.6	-0.4432565	66.6	-0.4400358	66.6	-0.4060032	66.6	-0.3166225	66.6	-0.4436792	66.6	-0.41054	66.6	-0.3715717	66.6	-0.4165144	66.6	-0.3753419	66.6	-0.3711037	66.6	-0.3616368
66.8	-0.3518397	66.8	-0.3986074	66.8	-0.5091006	66.8	-0.4681386	66.8	-0.4352128	66.8	-0.4418346	66.8	-0.4473058	66.8	-0.4047228	66.8	-0.3143334	66.8	-0.4437685	66.8	-0.4040088	66.8	-0.3695109	66.8	-0.4126212	66.8	-0.3734202	66.8	-0.3669719	66.8	-0.3564392
67	-0.3515286	67	-0.3959937	67	-0.5051705	67	-0.4664626	67	-0.4315785	67	-0.4396811	67	-0.4361804	67	-0.4087599	67	-0.3162596	67	-0.4414512	67	-0.4042543	67	-0.3714426	67	-0.4166498	67	-0.3764456	67	-0.3693878	67	-0.3642216
67.2	-0.3470609	67.2	-0.3955076	67.2	-0.5016583	67.2	-0.4613312	67.2	-0.4361587	67.2	-0.4422031	67.2	-0.4351171	67.2	-0.4027415	67.2	-0.3127747	67.2	-0.4411178	67.2	-0.4012154	67.2	-0.3692305	67.2	-0.4129131	67.2	-0.3702526	67.2	-0.3667835	67.2	-0.3561734
67.4	-0.3461923	67.4	-0.3919632	67.4	-0.5004745	67.4	-0.4563282	67.4	-0.4331172	67.4	-0.4417312	67.4	-0.4351949	67.4	-0.4026971	67.4	-0.3114294	67.4	-0.4390652	67.4	-0.4047996	67.4	-0.3643274	67.4	-0.4057449	67.4	-0.3740927	67.4	-0.3684994	67.4	-0.3605371
67.6	-0.3434862	67.6	-0.3946041	67.6	-0.5002695	67.6	-0.4617699	67.6	-0.4280463	67.6	-0.4350127	67.6	-0.4393899	67.6	-0.3990462	67.6	-0.3058803	67.6	-0.4361467	67.6	-0.3990512	67.6	-0.3677145	67.6	-0.4071658	67.6	-0.3704673	67.6	-0.3656535	67.6	-0.3534629
67.8	-0.3438802	67.8	-0.3895482	67.8	-0.5016311	67.8	-0.4605296	67.8	-0.4296587	67.8	-0.4387529	67.8	-0.4399679	67.8	-0.4035496	67.8	-0.310655	67.8	-0.4357378	67.8	-0.4008867	67.8	-0.3646502	67.8	-0.4003204	67.8	-0.3703865	67.8	-0.3647619	67.8	-0.3592143
68	-0.3394203	68	-0.3912102	68	-0.4977479	68	-0.4619654	68	-0.4253945	68	-0.4331296	68	-0.434213	68	-0.4005731	68	-0.3055563	68	-0.4367599	68	-0.4033189	68	-0.3598023	68	-0.4033319	68	-0.3701366	68	-0.3663794	68	-0.3501555
68.2	-0.3338528	68.2	-0.3940648	68.2	-0.4975132	68.2	-0.4591822	68.2	-0.4269811	68.2	-0.434137	68.2	-0.4374402	68.2	-0.4002818	68.2	-0.3084683	68.2	-0.4334666	68.2	-0.3961536	68.2	-0.3624306	68.2	-0.4082303	68.2	-0.3677914	68.2	-0.3633237	68.2	-0.352847
68.4	-0.3433343	68.4	-0.3866579	68.4	-0.5013454	68.4	-0.4523135	68.4	-0.4233439	68.4	-0.4315422	68.4	-0.4289995	68.4	-0.3969588	68.4	-0.3014051	68.4	-0.4359422	68.4	-0.3967316	68.4	-0.3606759	68.4	-0.3967799	68.4	-0.3656886	68.4	-0.363305	68.4	-0.3510135
68.6	-0.3417496	68.6	-0.3866964	68.6	-0.4935894	68.6	-0.4543857	68.6	-0.4204452	68.6	-0.4287165	68.6	-0.4318918	68.6	-0.3977495	68.6	-0.3051445	68.6	-0.4320799	68.6	-0.3935161	68.6	-0.3586297	68.6	-0.3976835	68.6	-0.3624042	68.6	-0.3556611	68.6	-0.3453012
68.8	-0.3389136	68.8	-0.3865469	68.8	-0.4896959	68.8	-0.4537315	68.8	-0.4219725	68.8	-0.4289511	68.8	-0.4289985	68.8	-0.3938717	68.8	-0.2982367	68.8	-0.4307249	68.8	-0.3942466	68.8	-0.3592593	68.8	-0.3966614	68.8	-0.3604614	68.8	-0.359336	68.8	-0.346366
69	-0.3360024	69	-0.3838513	69	-0.4898034	69	-0.451965	69	-0.418648	69	-0.4308344	69	-0.425637	69	-0.3862408	69	-0.2973569	69	-0.4268665	69	-0.3916645	69	-0.3585884	69	-0.3973546	69	-0.3643495	69	-0.358941	69	-0.3498453
69.2	-0.3373777	69.2	-0.3853486	69.2	-0.4901716	69.2	-0.4513913	69.2	-0.4181304	69.2	-0.432681	69.2	-0.4281924	69.2	-0.3964407	69.2	-0.3009401	69.2	-0.4295822	69.2	-0.3915706	69.2	-0.3565339	69.2	-0.3986692	69.2	-0.3590453	69.2	-0.359721	69.2	-0.3447107
69.4	-0.335453	69.4	-0.3852358	69.4	-0.4905431	69.4	-0.4462341	69.4	-0.4195601	69.4	-0.4245424	69.4	-0.4251037	69.4	-0.3889168	69.4	-0.2963291	69.4	-0.4269691	69.4	-0.3877891	69.4	-0.3556492	69.4	-0.3972022	69.4	-0.3609343	69.4	-0.3535556	69.4	-0.343244
69.6	-0.3282951	69.6	-0.3831177	69.6	-0.4860291	69.6	-0.447135	69.6	-0.4152505	69.6	-0.4216681	69.6	-0.42647	69.6	-0.3902121	69.6	-0.2945468	69.6	-0.4246311	69.6	-0.3863236	69.6	-0.3548283	69.6	-0.3967963	69.6	-0.3601593	69.6	-0.3559845	69.6	-0.3459376
69.8	-0.3308967	69.8	-0.3777909	69.8	-0.4875807	69.8	-0.4481062	69.8	-0.4147233	69.8	-0.4225954	69.8	-0.4232629	69.8	-0.3867193	69.8	-0.2961838	69.8	-0.421153	69.8	-0.3871524	69.8	-0.3541518	69.8	-0.393015	69.8	-0.3556052	69.8	-0.3536653	69.8	-0.3409684
70	-0.3298529	70	-0.3820778	70	-0.48212	70	-0.4457898	70	-0.4184329	70	-0.4217367	70	-0.4211142	70	-0.387486	70	-0.294762	70	-0.4246511	70	-0.387933	70	-0.3530011	70	-0.3925211	70	-0.3577562	70	-0.3525565	70	-0.3408691
70.2	-0.3289007	70.2	-0.3797229	70.2	-0.4863417	70.2	-0.4446905	70.2	-0.4164852	70.2	-0.4176298	70.2	-0.4194565	70.2	-0.3836995	70.2	-0.2941284	70.2	-0.4223443	70.2	-0.3828377	70.2	-0.3476625	70.2	-0.39085	70.2	-0.358488	70.2	-0.3560958	70.2	-0.342089
70.4	-0.3253276	70.4	-0.3759439	70.4	-0.4839924	70.4	-0.4443393	70.4	-0.4175184	70.4	-0.4177141	70.4	-0.4150773	70.4	-0.3869039	70.4	-0.2946518	70.4	-0.4184911	70.4	-0.3828834	70.4	-0.3508098	70.4	-0.3874601	70.4	-0.3553437	70.4	-0.3467648	70.4	-0.3370143
70.6	-0.3261608	70.6	-0.3764189	70.6	-0.4797969	70.6	-0.4404688	70.6	-0.4120877	70.6	-0.4196969	70.6	-0.4170625	70.6	-0.3822167	70.6	-0.2941638	70.6	-0.4173831	70.6	-0.3853902	70.6	-0.3467304	70.6	-0.3881929	70.6	-0.3569895	70.6	-0.3487096	70.6	-0.3345094
70.8	-0.3244431	70.8	-0.379272	70.8	-0.4804285	70.8	-0.4406961	70.8	-0.4105464	70.8	-0.4158631	70.8	-0.4175083	70.8	-0.3807094	70.8	-0.2902889	70.8	-0.4188974	70.8	-0.3810855	70.8	-0.3513847	70.8	-0.3839645	70.8	-0.3522021	70.8	-0.3454676	70.8	-0.3376552
71	-0.3270868	71	-0.3764613	71	-0.4813567	71	-0.4399488	71	-0.4107668	71	-0.4145746	71	-0.4147649	71	-0.3809931	71	-0.2913997	71	-0.4149855	71	-0.38263	71	-0.3465382	71	-0.387237	71	-0.3496456	71	-0.3432648	71	-0.3370941
71.2	-0.3271752	71.2	-0.3772422	71.2	-0.4793496	71.2	-0.4368274	71.2	-0.4103597	71.2	-0.4127011	71.2	-0.4151317	71.2	-0.38221	71.2	-0.2843542	71.2	-0.4177437	71.2	-0.3815952	71.2	-0.3432335	71.2	-0.3840353	71.2	-0.3453897	71.2	-0.3482268	71.2	-0.3368054
71.4	-0.3252439	71.4	-0.3747609	71.4	-0.4756761	71.4	-0.4401984	71.4	-0.4063579	71.4	-0.4157591	71.4	-0.4128621	71.4	-0.3761309	71.4	-0.2865188	71.4	-0.4135223	71.4	-0.3834895	71.4	-0.3446897	71.4	-0.3871872	71.4	-0.3514403	71.4	-0.3450086	71.4	-0.3321092
71.6	-0.3272068	71.6	-0.3753915	71.6	-0.4738048	71.6	-0.4319126	71.6	-0.4060573	71.6	-0.4177707	71.6	-0.4193176	71.6	-0.3745395	71.6	-0.2858957	71.6	-0.4164587	71.6	-0.3798407	71.6	-0.347067	71.6	-0.3851872	71.6	-0.3473257	71.6	-0.339049	71.6	-0.3253297
71.8	-0.3219744	71.8	-0.3692342	71.8	-0.4786904	71.8	-0.4339457	71.8	-0.4079993	71.8	-0.4080613	71.8	-0.4085491	71.8	-0.3785923	71.8	-0.2920781	71.8	-0.4181016	71.8	-0.3770506	71.8	-0.3481841	71.8	-0.3778838	71.8	-0.3433512	71.8	-0.3435102	71.8	-0.3310967
72	-0.3209372	72	-0.3693893	72	-0.4750743	72	-0.4408057	72	-0.4002668	72	-0.4114533	72	-0.4144294	72	-0.3732785	72	-0.2832976	72	-0.4086543	72	-0.3775192	72	-0.3417183	72	-0.3822232	72	-0.3419957	72	-0.339473	72	-0.332338
72.2	-0.3221175	72.2	-0.3690292	72.2	-0.4728389	72.2	-0.4348049	72.2	-0.4033899	72.2	-0.4072178	72.2	-0.4084847	72.2	-0.3740861	72.21	-0.2852176	72.21	-0.4143358	72.21	-0.375734	72.21	-0.3402024	72.21	-0.3795203	72.21	-0.3402533	72.21	-0.3401485	72.21	-0.3297042
72.4	-0.3206102	72.4	-0.3713718	72.4	-0.4752945	72.4	-0.4315742	72.4	-0.4018329	72.4	-0.4125542	72.4	-0.405782	72.4	-0.3739136	72.4	-0.2813516	72.4	-0.4099112	72.4	-0.3731255	72.4	-0.3427579	72.4	-0.3816922	72.4	-0.3399915	72.4	-0.3398761	72.4	-0.3291675
72.6	-0.318331	72.6	-0.3671907	72.6	-0.4739361	72.6	-0.4305671	72.6	-0.4006519	72.6	-0.4070408	72.6	-0.4081272	72.6	-0.3710775	72.6	-0.2861242	72.6	-0.4091183	72.6	-0.3754001	72.6	-0.3416947	72.6	-0.3789552	72.6	-0.3427929	72.6	-0.3395157	72.6	-0.3277753
72.8	-0.316981	72.8	-0.3676412	72.8	-0.4675869	72.8	-0.430454	72.8	-0.4015931	72.8	-0.4082775	72.8	-0.4043708	72.8	-0.3715619	72.8	-0.2844081	72.8	-0.4064861	72.8	-0.3754153	72.8	-0.33527	72.8	-0.3827218	72.8	-0.342028	72.8	-0.3384695	72.8	-0.3275022
73	-0.3173875	73	-0.3650521	73	-0.4713487	73	-0.4297549	73	-0.4003439	73	-0.4123495	73	-0.4057617	73	-0.3740129	73	-0.2780039	73	-0.4061751	73	-0.3742285	73	-0.3422403	73	-0.3768468	73	-0.3425271	73	-0.3334621	73	-0.3298271
73.2	-0.3111855	73.2	-0.3626278	73.2	-0.4657173	73.2	-0.4272612	73.2	-0.3982726	73.2	-0.4063426	73.2	-0.4038881	73.2	-0.3701698	73.2	-0.2818497	73.2	-0.406017	73.2	-0.3749905	73.2	-0.3336805	73.2	-0.370521	73.2	-0.3449161	73.2	-0.3354251	73.2	-0.3328332
73.4	-0.3155168	73.4	-0.3634826	73.4	-0.4738288	73.4	-0.4260595	73.4	-0.4001444	73.4	-0.4020933	73.4	-0.4027372	73.4	-0.3710645	73.4	-0.2735663	73.4	-0.403809	73.4	-0.3737129	73.4	-0.3353585	73.4	-0.369619	73.4	-0.3362484	73.4	-0.3383045	73.4	-0.3213153
73.6	-0.317793	73.6	-0.3623721	73.6	-0.4681061	73.6	-0.4288977	73.6	-0.3996744	73.6	-0.4052503	73.6	-0.3994382	73.6	-0.3652361	73.6	-0.276902	73.6	-0.4027397	73.6	-0.3701403	73.6	-0.3306877	73.6	-0.3770988	73.6	-0.3416711	73.6	-0.337433	73.6	-0.3238728
73.8	-0.3147171	73.8	-0.3602787	73.8	-0.4661846	73.8	-0.4235465	73.8	-0.4011354	73.8	-0.403616	73.8	-0.4020203	73.8	-0.3672478	73.8	-0.2774679	73.8	-0.4049929	73.8	-0.375364	73.8	-0.3340016	73.8	-0.3738035	73.8	-0.335995	73.8	-0.3313052	73.8	-0.3199923
74	-0.3153083	74	-0.3518533	74	-0.4619537	74	-0.4215187	74	-0.3946632	74	-0.4010675	74	-0.4005821	74	-0.3649784	74	-0.2730218	74	-0.3980643	74	-0.3698916	74	-0.3366888	74	-0.3679234	74	-0.3375669	74	-0.3320118	74	-0.3205934
74.2	-0.3049927	74.2	-0.3530717	74.2	-0.4613158	74.2	-0.4218178	74.2	-0.3901907	74.2	-0.3966914	74.2	-0.4025256	74.2	-0.3691851	74.2	-0.272495	74.2	-0.4030276	74.2	-0.366115	74.2	-0.3329428	74.2	-0.3771488	74.2	-0.3337079	74.2	-0.3309411	74.2	-0.3223206
74.4	-0.3062886	74.4	-0.3545998	74.4	-0.4630327	74.4	-0.4187772	74.4	-0.3976451	74.4	-0.3956126	74.4	-0.3988013	74.4	-0.3619273	74.4	-0.2701752	74.4	-0.4088081	74.4	-0.370094	74.4	-0.3358895	74.4	-0.369374	74.4	-0.3362232	74.4	-0.328068	74.4	-0.3213312
74.6	-0.3097009	74.6	-0.3544078	74.6	-0.4596743	74.6	-0.4180666	74.6	-0.390852	74.6	-0.3960341	74.6	-0.4009663	74.6	-0.365179	74.6	-0.2753127	74.6	-0.4001419	74.6	-0.366358	74.6	-0.3260349	74.6	-0.3685421	74.6	-0.3365894	74.6	-0.3280643	74.6	-0.3206617
74.8	-0.3053534	74.8	-0.3606928	74.8	-0.4629085	74.8	-0.4182441	74.8	-0.3882377	74.8	-0.3993186	74.8	-0.398562	74.8	-0.3581424	74.8	-0.2703802	74.8	-0.3953861	74.8	-0.3652413	74.8	-0.3294529	74.8	-0.3701363	74.8	-0.333205	74.8	-0.3211313	74.8	-0.3207963
75	-0.3021973	75	-0.3552606	75	-0.4599405	75	-0.4183291	75	-0.3905223	75	-0.3963223	75	-0.3989495	75	-0.3633861	75	-0.2690381	75	-0.3975361	75	-0.3666994	75	-0.3339283	75	-0.3705605	75	-0.3318536	75	-0.3345488	75	-0.3225114
75.2	-0.3029175	75.2	-0.3474943	75.2	-0.46301	75.2	-0.4210365	75.2	-0.3887313	75.2	-0.395197	75.2	-0.3914755	75.2	-0.3557174	75.2	-0.2728309	75.2	-0.3998654	75.2	-0.3630685	75.2	-0.3308881	75.2	-0.3728649	75.2	-0.3308709	75.2	-0.3295644	75.2	-0.3145029
75.4	-0.3042973	75.4	-0.3551988	75.4	-0.4582055	75.4	-0.417229	75.4	-0.3921498	75.4	-0.3937448	75.4	-0.3954499	75.4	-0.3624038	75.4	-0.2630032	75.4	-0.3972177	75.4	-0.3619533	75.4	-0.326007	75.4	-0.3686068	75.4	-0.3336509	75.4	-0.3259591	75.4	-0.3181707
75.6	-0.3057251	75.6	-0.353745	75.6	-0.4567888	75.6	-0.4183132	75.6	-0.3881595	75.6	-0.391108	75.6	-0.3998237	75.6	-0.3618376	75.6	-0.2653462	75.6	-0.3940901	75.6	-0.3600082	75.6	-0.3283726	75.6	-0.3638926	75.6	-0.3274065	75.6	-0.3267698	75.6	-0.3128957
75.8	-0.3054225	75.8	-0.3539605	75.8	-0.4540526	75.8	-0.418804	75.8	-0.3857421	75.8	-0.3951915	75.8	-0.3937845	75.8	-0.3564095	75.8	-0.2647971	75.8	-0.3946055	75.8	-0.3561175	75.8	-0.3285221	75.8	-0.3629753	75.8	-0.3241427	75.8	-0.3261137	75.8	-0.3201568
76	-0.2993025	76	-0.3484532	76	-0.45373	76	-0.4144154	76	-0.3906476	76	-0.3958838	76	-0.3869421	76	-0.3599392	76	-0.2683392	76	-0.3939011	76	-0.3576221	76	-0.3254029	76	-0.3668869	76	-0.3258705	76	-0.3200689	76	-0.3114761
76.2	-0.3038169	76.2	-0.3476352	76.2	-0.4574448	76.2	-0.4161274	76.2	-0.3862814	76.2	-0.3877835	76.2	-0.3913547	76.2	-0.3552182	76.2	-0.2587226	76.2	-0.3893472	76.2	-0.3584685	76.2	-0.3278099	76.2	-0.3602061	76.2	-0.3234198	76.2	-0.322468	76.2	-0.3084168
76.4	-0.2998991	76.4	-0.3517558	76.4	-0.454246	76.4	-0.4118329	76.4	-0.3842668	76.4	-0.3913198	76.4	-0.3915368	76.4	-0.355937	76.4	-0.2658638	76.4	-0.3905241	76.4	-0.3576139	76.4	-0.321077	76.4	-0.3600726	76.4	-0.3313421	76.4	-0.3234152	76.4	-0.3118911
76.6	-0.3015087	76.6	-0.349272	76.6	-0.455733	76.6	-0.4126871	76.6	-0.3825132	76.6	-0.3873045	76.6	-0.3909521	76.6	-0.3530086	76.6	-0.2619467	76.6	-0.3911481	76.6	-0.3576265	76.6	-0.3166114	76.6	-0.3608645	76.6	-0.3236022	76.6	-0.326921	76.6	-0.3131284
76.8	-0.2961841	76.8	-0.3440136	76.8	-0.4530049	76.8	-0.4131694	76.8	-0.3827486	76.8	-0.3875592	76.8	-0.3885945	76.8	-0.3518537	76.8	-0.2618036	76.8	-0.3897467	76.8	-0.3557007	76.8	-0.3242632	76.8	-0.3592447	76.8	-0.3212549	76.8	-0.3177459	76.8	-0.3084637
77	-0.2989649	77	-0.342659	77	-0.4479113	77	-0.4109404	77	-0.3857786	77	-0.38818	77	-0.3839596	77	-0.3543543	77	-0.264891	77	-0.3938324	77	-0.3561549	77	-0.319453	77	-0.3594166	77	-0.3212669	77	-0.3165347	77	-0.3099975
77.2	-0.2966424	77.2	-0.3474402	77.2	-0.4504091	77.2	-0.4088524	77.2	-0.3825368	77.2	-0.3865225	77.2	-0.3905538	77.2	-0.352931	77.2	-0.2624653	77.2	-0.3862548	77.2	-0.3555264	77.2	-0.3219567	77.2	-0.3618068	77.2	-0.3177342	77.2	-0.3171016	77.2	-0.3113828
77.4	-0.2927276	77.4	-0.3437019	77.4	-0.4484897	77.4	-0.4104649	77.4	-0.3823755	77.4	-0.3851926	77.4	-0.3818759	77.4	-0.3517452	77.4	-0.2612583	77.4	-0.3841172	77.4	-0.3530127	77.4	-0.318226	77.4	-0.3582636	77.4	-0.3139159	77.4	-0.3182059	77.4	-0.3152941
77.6	-0.2927101	77.6	-0.3432825	77.6	-0.4471192	77.6	-0.4082003	77.6	-0.3792323	77.6	-0.3828144	77.6	-0.3865855	77.6	-0.3483365	77.6	-0.2516531	77.6	-0.3825558	77.6	-0.3538919	77.6	-0.3160559	77.6	-0.3555949	77.6	-0.3156454	77.6	-0.3142007	77.6	-0.3094663
77.8	-0.2917339	77.8	-0.3452307	77.8	-0.4452863	77.8	-0.4090766	77.8	-0.3805709	77.8	-0.3864631	77.8	-0.3823239	77.8	-0.3487498	77.8	-0.2563875	77.8	-0.3903879	77.8	-0.3504904	77.8	-0.3181044	77.8	-0.3571648	77.8	-0.3200003	77.8	-0.3160393	77.8	-0.3040988
78	-0.2953069	78	-0.3473438	78	-0.4466533	78	-0.4052188	78	-0.3822073	78	-0.3836362	78	-0.3834787	78	-0.3540763	78	-0.2550619	78	-0.380422	78	-0.355721	78	-0.3161797	78	-0.3511516	78	-0.3170958	78	-0.3160051	78	-0.3092895
78.2	-0.2965814	78.2	-0.3420088	78.2	-0.4473186	78.2	-0.4048402	78.2	-0.3821538	78.2	-0.3812993	78.2	-0.3832458	78.2	-0.3452973	78.2	-0.2586845	78.2	-0.3817531	78.2	-0.352508	78.2	-0.3140608	78.2	-0.3530914	78.2	-0.3172274	78.2	-0.3103035	78.2	-0.3039735
78.4	-0.2946725	78.4	-0.3397761	78.4	-0.442557	78.4	-0.4059831	78.4	-0.3781474	78.4	-0.3787636	78.4	-0.3814136	78.4	-0.3458768	78.4	-0.2555023	78.4	-0.3823529	78.4	-0.3450036	78.4	-0.3156361	78.4	-0.3558747	78.4	-0.3142673	78.4	-0.3134689	78.4	-0.2986074
78.6	-0.2903571	78.6	-0.3407934	78.6	-0.4452852	78.6	-0.403134	78.6	-0.3782213	78.6	-0.378886	78.6	-0.3778234	78.6	-0.3481793	78.6	-0.251081	78.6	-0.38032	78.6	-0.3531295	78.6	-0.3141878	78.6	-0.3525753	78.6	-0.3168309	78.6	-0.3153298	78.6	-0.3046886
78.8	-0.289261	78.8	-0.3363704	78.8	-0.4459741	78.8	-0.405747	78.8	-0.373478	78.8	-0.3813537	78.8	-0.3828708	78.8	-0.3465598	78.8	-0.2510984	78.8	-0.3816791	78.8	-0.3490369	78.8	-0.3120157	78.8	-0.3507765	78.8	-0.3167668	78.8	-0.31487	78.8	-0.3013082
79	-0.2923188	79	-0.3418931	79	-0.4408979	79	-0.4060996	79	-0.3789973	79	-0.3810086	79	-0.3777457	79	-0.3456172	79	-0.2536647	79	-0.3828744	79	-0.3479238	79	-0.313657	79	-0.3520372	79	-0.3145721	79	-0.3095178	79	-0.2988095
79.2	-0.2896008	79.2	-0.3381132	79.2	-0.4416804	79.2	-0.398354	79.2	-0.3786772	79.2	-0.3767654	79.2	-0.3792452	79.2	-0.3437573	79.2	-0.2514558	79.2	-0.3802253	79.2	-0.3455064	79.2	-0.31723	79.2	-0.3482249	79.2	-0.3115292	79.2	-0.3117153	79.2	-0.2990864
79.4	-0.2888831	79.4	-0.334861	79.4	-0.4416695	79.4	-0.4030557	79.4	-0.3792096	79.4	-0.3790778	79.4	-0.3801146	79.4	-0.343329	79.4	-0.2516438	79.4	-0.3772674	79.4	-0.3487724	79.4	-0.3136566	79.4	-0.3471243	79.4	-0.3153866	79.4	-0.308621	79.4	-0.3047221
79.6	-0.2871594	79.6	-0.3343762	79.6	-0.4385518	79.6	-0.4020562	79.6	-0.372004	79.6	-0.3734429	79.6	-0.3758206	79.6	-0.3488833	79.6	-0.2527003	79.6	-0.380367	79.6	-0.3460511	79.6	-0.3070181	79.6	-0.3482044	79.6	-0.3097291	79.6	-0.3079152	79.6	-0.2981192
79.8	-0.2879085	79.8	-0.3377023	79.8	-0.4409534	79.8	-0.3996935	79.8	-0.3768603	79.8	-0.3763575	79.8	-0.3761777	79.8	-0.3398816	79.8	-0.2515537	79.8	-0.3809263	79.8	-0.342298	79.8	-0.3112028	79.8	-0.3449741	79.8	-0.3094611	79.8	-0.308846	79.8	-0.2975552
80	-0.2835705	80	-0.3365206	80	-0.4369219	80	-0.4002044	80	-0.3772683	80	-0.3763847	80	-0.3712085	80	-0.3446138	80	-0.2521683	80	-0.3797811	80	-0.3430346	80	-0.3086895	80	-0.3450877	80	-0.312123	80	-0.3097045	80	-0.2971762
80.2	-0.2870312	80.2	-0.3325405	80.2	-0.4380058	80.2	-0.3971517	80.2	-0.3710498	80.2	-0.3739288	80.2	-0.373124	80.2	-0.3417286	80.2	-0.2453134	80.2	-0.3787506	80.2	-0.342016	80.2	-0.3074089	80.2	-0.3452995	80.2	-0.311071	80.2	-0.3038075	80.2	-0.3036179
80.4	-0.2877814	80.4	-0.3333693	80.4	-0.4363244	80.4	-0.3973126	80.4	-0.3708616	80.4	-0.3753242	80.4	-0.3727695	80.4	-0.3386332	80.4	-0.2476341	80.4	-0.3733537	80.4	-0.3428612	80.4	-0.3080454	80.4	-0.3409141	80.4	-0.3104911	80.4	-0.3088894	80.4	-0.2942626
80.6	-0.2843077	80.6	-0.3341283	80.6	-0.4364769	80.6	-0.3974218	80.6	-0.3710832	80.6	-0.3766215	80.6	-0.3750874	80.6	-0.3429334	80.6	-0.248923	80.6	-0.374356	80.6	-0.3437277	80.6	-0.3028278	80.6	-0.3433473	80.6	-0.311611	80.6	-0.3065382	80.6	-0.2925187
80.8	-0.2814073	80.8	-0.3319489	80.8	-0.4349186	80.8	-0.3941466	80.8	-0.3696243	80.8	-0.3731584	80.8	-0.3733649	80.8	-0.3359506	80.8	-0.2446312	80.8	-0.3742812	80.8	-0.3358715	80.8	-0.3048246	80.8	-0.3457564	80.8	-0.3023024	80.8	-0.3082009	80.8	-0.2934057
81	-0.2858607	81	-0.3365282	81	-0.4321223	81	-0.3941872	81	-0.3696802	81	-0.3704917	81	-0.3712966	81	-0.3406094	81	-0.2444815	81	-0.3721626	81	-0.3372176	81	-0.3086412	81	-0.3459754	81	-0.309212	81	-0.3055487	81	-0.2934304
81.2	-0.2850792	81.2	-0.325752	81.2	-0.4333169	81.2	-0.3926268	81.2	-0.3670243	81.2	-0.3725168	81.2	-0.3693894	81.2	-0.3354576	81.2	-0.2474002	81.2	-0.3739425	81.2	-0.3406419	81.2	-0.3015635	81.2	-0.3433106	81.2	-0.305667	81.2	-0.3047065	81.2	-0.296111
81.4	-0.2809162	81.4	-0.3307215	81.4	-0.432964	81.4	-0.3920818	81.4	-0.3639229	81.4	-0.3674555	81.4	-0.3709902	81.4	-0.3368647	81.4	-0.2475323	81.4	-0.3719021	81.4	-0.340026	81.4	-0.3032022	81.4	-0.3469322	81.4	-0.304423	81.4	-0.3046619	81.4	-0.2954477
81.6	-0.2822996	81.6	-0.3302099	81.6	-0.4340311	81.6	-0.3920945	81.6	-0.3700604	81.6	-0.3703012	81.6	-0.3735808	81.6	-0.3369752	81.6	-0.2436272	81.6	-0.3694491	81.6	-0.3385741	81.6	-0.3036708	81.6	-0.3415193	81.6	-0.3054933	81.6	-0.3045941	81.6	-0.2908252
81.8	-0.2792974	81.8	-0.3262834	81.8	-0.4296813	81.8	-0.3909792	81.8	-0.3677508	81.8	-0.368479	81.8	-0.3684178	81.8	-0.3399084	81.83	-0.2404052	81.83	-0.3730305	81.83	-0.3391643	81.83	-0.3047214	81.83	-0.3404983	81.83	-0.3025046	81.83	-0.3045256	81.83	-0.2869285
82	-0.282051	82	-0.3241294	82	-0.4276986	82	-0.3902393	82	-0.3642747	82	-0.3682213	82	-0.3671008	82	-0.3369718	82	-0.2424011	82	-0.3698566	82	-0.3384211	82	-0.3028206	82	-0.340656	82	-0.3026707	82	-0.2987895	82	-0.2908806
82.2	-0.2782683	82.2	-0.3278734	82.2	-0.4329631	82.2	-0.3943979	82.2	-0.3705028	82.2	-0.366183	82.2	-0.3705013	82.2	-0.3351015	82.2	-0.2465849	82.2	-0.3685198	82.2	-0.3366347	82.2	-0.3013959	82.2	-0.344949	82.2	-0.3008786	82.2	-0.2990986	82.2	-0.2934926
82.4	-0.2772805	82.4	-0.3284471	82.4	-0.4281137	82.4	-0.3870098	82.4	-0.3654474	82.4	-0.3675029	82.4	-0.3715715	82.4	-0.3381154	82.4	-0.2407445	82.4	-0.3698625	82.4	-0.3331599	82.4	-0.3006967	82.4	-0.3356153	82.4	-0.3038223	82.4	-0.2972448	82.4	-0.2887266
82.6	-0.2735505	82.6	-0.3260061	82.6	-0.4303024	82.6	-0.3925483	82.6	-0.3631607	82.6	-0.3661925	82.6	-0.3628705	82.6	-0.3294186	82.6	-0.2418881	82.6	-0.3698654	82.6	-0.3342761	82.6	-0.2945229	82.6	-0.3390945	82.6	-0.298959	82.6	-0.2998207	82.6	-0.2889941
82.8	-0.2793952	82.8	-0.3250198	82.8	-0.4273483	82.8	-0.3881956	82.8	-0.3594293	82.8	-0.3672654	82.8	-0.3649999	82.8	-0.3327843	82.8	-0.2392311	82.8	-0.366457	82.8	-0.3388588	82.8	-0.298564	82.8	-0.3370593	82.8	-0.2960511	82.8	-0.2993548	82.8	-0.2880348
83	-0.2768318	83	-0.3268867	83	-0.4325971	83	-0.3886112	83	-0.3637716	83	-0.3642138	83	-0.3660364	83	-0.3295605	83	-0.2392749	83	-0.3684399	83	-0.3336968	83	-0.2977238	83	-0.3374978	83	-0.2961376	83	-0.2984493	83	-0.2872404
83.2	-0.2736678	83.2	-0.322583	83.2	-0.425443	83.2	-0.3850992	83.2	-0.3629426	83.2	-0.3667625	83.2	-0.3617676	83.2	-0.3296258	83.2	-0.2412648	83.2	-0.3671146	83.2	-0.3309263	83.2	-0.3034666	83.2	-0.3351056	83.2	-0.2990434	83.2	-0.2924159	83.2	-0.2860295
83.4	-0.2751274	83.4	-0.3253837	83.4	-0.4289047	83.4	-0.3834914	83.4	-0.3633718	83.4	-0.364777	83.4	-0.3662607	83.4	-0.3290657	83.4	-0.2349603	83.4	-0.3676212	83.4	-0.3311688	83.4	-0.2931816	83.4	-0.3343846	83.4	-0.3009548	83.4	-0.2954284	83.4	-0.2866278
83.6	-0.270095	83.6	-0.3201949	83.6	-0.4252979	83.6	-0.3843097	83.6	-0.3638	83.6	-0.3649824	83.6	-0.3583612	83.6	-0.3294014	83.6	-0.237037	83.6	-0.3639625	83.6	-0.3374888	83.6	-0.2976947	83.6	-0.3317822	83.6	-0.2987622	83.6	-0.2949663	83.6	-0.2853626
83.8	-0.2743198	83.8	-0.3199131	83.8	-0.4256726	83.8	-0.3876061	83.8	-0.3625539	83.8	-0.36297	83.8	-0.3626815	83.8	-0.3337911	83.8	-0.2368903	83.8	-0.3626463	83.8	-0.3328958	83.8	-0.2976425	83.8	-0.3299734	83.8	-0.2962614	83.8	-0.290412	83.8	-0.2866759
84	-0.2734461	84	-0.3197361	84	-0.4236359	84	-0.3816991	84	-0.3585616	84	-0.3630789	84	-0.3634594	84	-0.3271005	84	-0.2371933	84	-0.3645517	84	-0.328632	84	-0.2956513	84	-0.3304171	84	-0.295491	84	-0.298022	84	-0.284474
84.2	-0.2704692	84.2	-0.3237881	84.2	-0.4238812	84.2	-0.3819084	84.2	-0.3634196	84.2	-0.360402	84.2	-0.3627379	84.2	-0.3224215	84.2	-0.2370847	84.2	-0.3612524	84.2	-0.3291072	84.2	-0.2956139	84.2	-0.3328083	84.2	-0.296803	84.2	-0.2978927	84.2	-0.2861216
84.4	-0.2718639	84.4	-0.3221789	84.4	-0.4184705	84.4	-0.3848516	84.4	-0.3584789	84.4	-0.3615434	84.4	-0.3594133	84.4	-0.326782	84.4	-0.2316402	84.4	-0.3623106	84.4	-0.3305645	84.4	-0.2947053	84.4	-0.3319079	84.4	-0.2963629	84.4	-0.2896521	84.4	-0.2837299
84.6	-0.2730681	84.6	-0.3176033	84.6	-0.4272956	84.6	-0.3815593	84.6	-0.3579046	84.6	-0.3580181	84.6	-0.3594039	84.6	-0.3261467	84.6	-0.2305874	84.6	-0.3595985	84.6	-0.3292834	84.6	-0.2962585	84.6	-0.3316523	84.6	-0.2958162	84.6	-0.2937976	84.6	-0.2897381
84.8	-0.2674706	84.8	-0.3172424	84.8	-0.4214802	84.8	-0.3823824	84.8	-0.3569468	84.8	-0.3610981	84.8	-0.3583438	84.8	-0.3278943	84.8	-0.2365182	84.8	-0.3607516	84.8	-0.3325713	84.8	-0.2961655	84.8	-0.3299127	84.8	-0.2939445	84.8	-0.2936961	84.8	-0.2810959
85	-0.2703776	85	-0.3180096	85	-0.4248684	85	-0.3820479	85	-0.3582124	85	-0.3570413	85	-0.3567725	85	-0.3279811	85	-0.236316	85	-0.3614676	85	-0.3293163	85	-0.294707	85	-0.3300921	85	-0.297877	85	-0.2971241	85	-0.2814302
85.2	-0.2671336	85.2	-0.3177949	85.2	-0.4216119	85.2	-0.3795146	85.2	-0.363574	85.2	-0.355218	85.2	-0.3604552	85.2	-0.3266593	85.2	-0.2331128	85.2	-0.3567602	85.2	-0.3292578	85.2	-0.2945905	85.2	-0.3265318	85.2	-0.28948	85.2	-0.2969947	85.2	-0.2830372
85.4	-0.2712249	85.4	-0.31808	85.4	-0.4206741	85.4	-0.3793565	85.4	-0.3612444	85.4	-0.3545621	85.4	-0.3571511	85.4	-0.3213752	85.4	-0.2321397	85.4	-0.3558869	85.4	-0.3320425	85.4	-0.2909062	85.4	-0.329606	85.4	-0.2901194	85.4	-0.2896346	85.4	-0.2799872
85.6	-0.2707137	85.6	-0.3178565	85.6	-0.417147	85.6	-0.3806953	85.6	-0.3545732	85.6	-0.3595348	85.6	-0.3531233	85.6	-0.3270792	85.6	-0.226751	85.6	-0.3573705	85.6	-0.3234568	85.6	-0.2942522	85.6	-0.3270453	85.6	-0.2913691	85.6	-0.2953073	85.6	-0.279197
85.8	-0.2697301	85.8	-0.314935	85.8	-0.4174922	85.8	-0.3715988	85.8	-0.3536764	85.8	-0.352955	85.8	-0.3550004	85.8	-0.3201348	85.8	-0.2337163	85.8	-0.3581291	85.8	-0.3285086	85.8	-0.2906687	85.8	-0.328847	85.8	-0.2862991	85.8	-0.2931192	85.8	-0.2807672
86	-0.2677094	86	-0.3115855	86	-0.4153548	86	-0.3805108	86	-0.3497093	86	-0.3551768	86	-0.3589107	86	-0.3222571	86	-0.2320533	86	-0.3578516	86	-0.3259449	86	-0.2896768	86	-0.3242202	86	-0.2932985	86	-0.2909464	86	-0.2779579
86.2	-0.2640722	86.2	-0.3102301	86.2	-0.4154601	86.2	-0.3794073	86.2	-0.3562568	86.2	-0.354327	86.2	-0.3558813	86.2	-0.3190189	86.2	-0.2315099	86.2	-0.3569958	86.2	-0.3215571	86.2	-0.2916999	86.2	-0.3268217	86.2	-0.2891276	86.2	-0.2878731	86.2	-0.2789771
86.4	-0.2621809	86.4	-0.3110875	86.4	-0.4164779	86.4	-0.3760702	86.4	-0.3528269	86.4	-0.3542804	86.4	-0.3553042	86.4	-0.3267982	86.4	-0.2284055	86.4	-0.3551705	86.4	-0.3234377	86.4	-0.288432	86.4	-0.3243073	86.4	-0.2902884	86.4	-0.2861313	86.4	-0.2776335
86.6	-0.2668408	86.6	-0.3140716	86.6	-0.420393	86.6	-0.3754458	86.6	-0.3540564	86.6	-0.3535781	86.6	-0.3586046	86.6	-0.3223852	86.6	-0.228177	86.6	-0.3567404	86.6	-0.3216793	86.6	-0.2849425	86.6	-0.3248315	86.6	-0.2886451	86.6	-0.2874376	86.6	-0.2801442
86.8	-0.2622712	86.8	-0.3098285	86.8	-0.4181302	86.8	-0.3739109	86.8	-0.3526619	86.8	-0.3551887	86.8	-0.3535144	86.8	-0.3218828	86.8	-0.2242919	86.8	-0.3577977	86.8	-0.3227436	86.8	-0.286883	86.8	-0.326709	86.8	-0.2860621	86.8	-0.2852198	86.8	-0.2733898
87	-0.2676676	87	-0.3085425	87	-0.4180106	87	-0.378264	87	-0.3517968	87	-0.3539718	87	-0.3555478	87	-0.320874	87	-0.2271259	87	-0.3498649	87	-0.3209024	87	-0.2856922	87	-0.3254245	87	-0.2833782	87	-0.2875743	87	-0.2730799
87.2	-0.2653711	87.2	-0.3114487	87.2	-0.4128952	87.2	-0.3751278	87.2	-0.350157	87.2	-0.3525858	87.2	-0.3510327	87.2	-0.3160147	87.2	-0.2270088	87.2	-0.3539092	87.2	-0.3237405	87.2	-0.2892176	87.2	-0.3250699	87.2	-0.2842431	87.2	-0.2824782	87.2	-0.2750224
87.4	-0.2640382	87.4	-0.3106381	87.4	-0.4177045	87.4	-0.3740678	87.4	-0.3493513	87.4	-0.3539291	87.4	-0.3531009	87.4	-0.3214036	87.4	-0.2240417	87.4	-0.3540389	87.4	-0.3179194	87.4	-0.2834975	87.4	-0.3268425	87.4	-0.2841428	87.4	-0.2808506	87.4	-0.2806414
87.6	-0.2609991	87.6	-0.3091849	87.6	-0.4178128	87.6	-0.3718513	87.6	-0.3480965	87.6	-0.3473561	87.6	-0.3499646	87.6	-0.3207698	87.6	-0.2256819	87.6	-0.3515197	87.6	-0.3237826	87.6	-0.2860889	87.6	-0.3202695	87.6	-0.2832717	87.6	-0.2882712	87.6	-0.2752111
87.8	-0.2609808	87.8	-0.3095913	87.8	-0.4139173	87.8	-0.3687587	87.8	-0.3490603	87.8	-0.3518123	87.8	-0.3552375	87.8	-0.3174698	87.8	-0.2244432	87.8	-0.3515737	87.8	-0.3196288	87.8	-0.2856435	87.8	-0.319353	87.8	-0.2820714	87.8	-0.2814932	87.8	-0.2729678
88	-0.2598071	88	-0.3077349	88	-0.4072046	88	-0.3719982	88	-0.3493851	88	-0.3468031	88	-0.3464993	88	-0.3182467	88	-0.2246624	88	-0.3476079	88	-0.3192098	88	-0.2857748	88	-0.3173181	88	-0.284906	88	-0.2805481	88	-0.2768142
88.2	-0.2593288	88.2	-0.3095255	88.2	-0.4107741	88.2	-0.3717182	88.2	-0.3475307	88.2	-0.3482254	88.2	-0.3525173	88.2	-0.3126306	88.2	-0.2291316	88.2	-0.3479781	88.2	-0.3167139	88.2	-0.2832401	88.2	-0.3244922	88.2	-0.2783858	88.2	-0.2834054	88.2	-0.2752768
88.4	-0.2553507	88.4	-0.3027722	88.4	-0.4128937	88.4	-0.3712877	88.4	-0.3448888	88.4	-0.3461062	88.4	-0.3471749	88.4	-0.3162103	88.4	-0.221078	88.4	-0.3494807	88.4	-0.3161604	88.4	-0.2843892	88.4	-0.3183334	88.4	-0.278971	88.4	-0.2806817	88.4	-0.2720717
88.6	-0.2625113	88.6	-0.3018249	88.6	-0.4086863	88.6	-0.3692846	88.6	-0.347265	88.6	-0.3493527	88.6	-0.3462397	88.6	-0.3167092	88.6	-0.2208844	88.6	-0.3456462	88.6	-0.3189057	88.6	-0.284006	88.6	-0.320653	88.6	-0.282377	88.6	-0.278926	88.6	-0.2688975
88.8	-0.2587091	88.8	-0.3039028	88.8	-0.4102145	88.8	-0.3709688	88.8	-0.3475487	88.8	-0.3426933	88.8	-0.3449313	88.8	-0.3147581	88.8	-0.2195637	88.8	-0.3494374	88.8	-0.3172106	88.8	-0.2816764	88.8	-0.3191689	88.8	-0.2815705	88.8	-0.2820221	88.8	-0.2728445
89	-0.255755	89	-0.3054873	89	-0.4047047	89	-0.3703946	89	-0.3500071	89	-0.3457909	89	-0.3473407	89	-0.3097705	89	-0.222225	89	-0.3535459	89	-0.3172859	89	-0.2802627	89	-0.3172691	89	-0.2780113	89	-0.2782316	89	-0.2743022
89.2	-0.2565529	89.2	-0.3121901	89.2	-0.4095472	89.2	-0.3664678	89.2	-0.3420705	89.2	-0.343874	89.2	-0.3442413	89.2	-0.3090122	89.2	-0.2212751	89.2	-0.3515491	89.2	-0.3201361	89.2	-0.2785397	89.2	-0.3172422	89.2	-0.2780038	89.2	-0.2796704	89.2	-0.2671382
89.4	-0.2538806	89.4	-0.3080766	89.4	-0.4077598	89.4	-0.3718722	89.4	-0.3443337	89.4	-0.3429198	89.4	-0.3478984	89.4	-0.3128121	89.4	-0.2202832	89.4	-0.3507529	89.4	-0.3156527	89.4	-0.2830936	89.4	-0.3173325	89.4	-0.2761295	89.4	-0.2774801	89.4	-0.2663983
89.6	-0.2560764	89.6	-0.3031713	89.6	-0.4077105	89.6	-0.3646343	89.6	-0.3399943	89.6	-0.3421076	89.6	-0.3459674	89.6	-0.3126876	89.6	-0.2174036	89.6	-0.3478525	89.6	-0.3156967	89.6	-0.2732131	89.6	-0.317571	89.6	-0.2762295	89.6	-0.2804481	89.6	-0.2704901
89.8	-0.2549694	89.8	-0.3033981	89.8	-0.4064688	89.8	-0.3705037	89.8	-0.3429834	89.8	-0.3467929	89.8	-0.3458354	89.8	-0.3121123	89.8	-0.2168478	89.8	-0.3496738	89.8	-0.3172073	89.8	-0.2824222	89.8	-0.3165717	89.8	-0.2742898	89.8	-0.277965	89.8	-0.2689842
90	-0.2611519	90	-0.3133445	90	-0.4146657	90	-0.3766072	90	-0.3473707	90	-0.3467289	90	-0.3489959	90	-0.3004514	90	-0.2159363	90	-0.3448947	90	-0.3141001	90	-0.2771532	90	-0.3134128	90	-0.2766905	90	-0.2727834	90	-0.2677166
90.19	-0.2678503	90.19	-0.3129849	90.19	-0.4137127	90.19	-0.3822464	90.19	-0.3506963	90.19	-0.3526634	90.19	-0.3491599	90.19	-0.3030267	90.2	-0.2193093	90.2	-0.342622	90.2	-0.3135293	90.2	-0.2759372	90.2	-0.3150411	90.2	-0.2768597	90.2	-0.2745386	90.2	-0.2654258
90.4	-0.2663871	90.4	-0.3095911	90.4	-0.417717	90.4	-0.3815622	90.4	-0.3494924	90.4	-0.3517664	90.4	-0.3473536	90.4	-0.2957596	90.4	-0.2159967	90.4	-0.3441448	90.4	-0.3105489	90.4	-0.2775666	90.4	-0.3124713	90.4	-0.2762194	90.4	-0.2757244	90.4	-0.262832
90.59	-0.2644103	90.59	-0.3063827	90.59	-0.4129193	90.59	-0.3767756	90.59	-0.3476905	90.59	-0.3486073	90.59	-0.3456947	90.59	-0.2988474	90.6	-0.2122964	90.6	-0.3392974	90.6	-0.3102678	90.6	-0.2749642	90.6	-0.314705	90.6	-0.2707943	90.6	-0.2678399	90.6	-0.2666394
90.79	-0.2597402	90.79	-0.306077	90.79	-0.4081487	90.79	-0.3779993	90.79	-0.3470186	90.79	-0.3416175	90.79	-0.3436869	90.79	-0.2974399	90.8	-0.2188609	90.8	-0.3412423	90.8	-0.3134477	90.8	-0.2725573	90.8	-0.3100851	90.8	-0.2776589	90.8	-0.2751576	90.8	-0.2639436
90.99	-0.2538757	90.99	-0.303223	90.99	-0.4089184	90.99	-0.3644613	90.99	-0.3397472	90.99	-0.3417108	90.99	-0.3375953	90.99	-0.2913871	91	-0.2154252	91	-0.3384271	91	-0.3095008	91	-0.2763136	91	-0.3096927	91	-0.2732875	91	-0.274272	91	-0.2650977
91.19	-0.2505314	91.19	-0.297554	91.19	-0.4020791	91.19	-0.3632131	91.19	-0.3358255	91.19	-0.3404307	91.19	-0.3337516	91.19	-0.2926521	91.2	-0.2093827	91.2	-0.3382192	91.2	-0.3107749	91.2	-0.2755449	91.2	-0.3071802	91.2	-0.271773	91.2	-0.2777916	91.2	-0.2636388
91.4	-0.2457599	91.4	-0.2931717	91.4	-0.3915428	91.4	-0.3589966	91.4	-0.3327245	91.4	-0.3303047	91.4	-0.3281958	91.4	-0.2954004	91.4	-0.2150241	91.4	-0.3393089	91.4	-0.3080381	91.4	-0.2702881	91.4	-0.3122725	91.4	-0.2694387	91.4	-0.2695097	91.4	-0.2578699
91.59	-0.2371443	91.59	-0.2842907	91.59	-0.3903038	91.59	-0.3536384	91.59	-0.3312941	91.59	-0.3278207	91.59	-0.3240549	91.59	-0.2953559	91.6	-0.2131977	91.6	-0.3407091	91.6	-0.3051814	91.6	-0.2765589	91.6	-0.3098229	91.6	-0.2714469	91.6	-0.2722503	91.6	-0.2597542
91.79	-0.2336653	91.79	-0.2802392	91.79	-0.3849198	91.79	-0.3486707	91.79	-0.3228225	91.79	-0.3244111	91.79	-0.3210263	91.79	-0.295436	91.8	-0.2062118	91.8	-0.3396736	91.8	-0.3072051	91.8	-0.2736573	91.8	-0.3094265	91.8	-0.2712492	91.8	-0.2686259	91.8	-0.262972
91.99	-0.2238345	91.99	-0.2738074	91.99	-0.380874	91.99	-0.3426899	91.99	-0.322306	91.99	-0.3160387	91.99	-0.308995	91.99	-0.2950734	92	-0.212136	92	-0.3371145	92	-0.304466	92	-0.2713398	92	-0.3066089	92	-0.2723031	92	-0.2666873	92	-0.2631257
92.19	-0.2257156	92.19	-0.2674209	92.19	-0.377143	92.19	-0.3381443	92.19	-0.3140867	92.19	-0.3135789	92.19	-0.3106274	92.19	-0.2956923	92.2	-0.2147311	92.2	-0.339264	92.2	-0.303403	92.2	-0.2748957	92.2	-0.3058304	92.2	-0.2699507	92.2	-0.2684171	92.2	-0.2595264
92.4	-0.2197514	92.4	-0.2703875	92.4	-0.3714081	92.4	-0.3254357	92.4	-0.3067116	92.4	-0.3054202	92.4	-0.3052405	92.4	-0.294334	92.4	-0.2128293	92.4	-0.3349655	92.4	-0.306488	92.4	-0.2708258	92.4	-0.3084854	92.4	-0.2670746	92.4	-0.2703371	92.4	-0.2601669
92.59	-0.2149288	92.59	-0.2641643	92.59	-0.3667833	92.59	-0.3286549	92.59	-0.3032894	92.59	-0.3044222	92.59	-0.2993984	92.59	-0.2916724	92.6	-0.2085757	92.6	-0.3318424	92.6	-0.3036231	92.6	-0.2746527	92.6	-0.3068676	92.6	-0.2686819	92.6	-0.2733042	92.6	-0.2590531
92.8	-0.2031703	92.8	-0.2521268	92.8	-0.360423	92.8	-0.3213077	92.8	-0.2979623	92.8	-0.2932046	92.8	-0.2902427	92.8	-0.2895044	92.8	-0.2086497	92.8	-0.3369815	92.8	-0.3045579	92.8	-0.2683084	92.8	-0.3018476	92.8	-0.2679954	92.8	-0.2702506	92.8	-0.2610253
93	-0.2042942	93	-0.247148	93	-0.3568199	93	-0.3163811	93	-0.2963271	93	-0.2900373	93	-0.2884918	93	-0.293307	93	-0.2080185	93	-0.331781	93	-0.3026765	93	-0.2693036	93	-0.3044614	93	-0.2679808	93	-0.2663601	93	-0.2591483
93.19	-0.1942188	93.19	-0.2403774	93.19	-0.3483631	93.19	-0.3118263	93.19	-0.2876215	93.19	-0.2843283	93.19	-0.2757952	93.19	-0.2923733	93.2	-0.20681	93.2	-0.3298892	93.2	-0.303504	93.2	-0.2710281	93.2	-0.3032182	93.2	-0.2636282	93.2	-0.2692975	93.2	-0.2582821
93.4	-0.192346	93.4	-0.23717	93.4	-0.3385536	93.4	-0.3079722	93.4	-0.2788822	93.4	-0.279624	93.4	-0.2765048	93.4	-0.2857119	93.4	-0.2085378	93.4	-0.3362384	93.4	-0.3004668	93.4	-0.2686513	93.4	-0.3019796	93.4	-0.2622414	93.4	-0.2647581	93.4	-0.2529356
93.59	-0.1836899	93.59	-0.2338897	93.59	-0.3432992	93.59	-0.3008639	93.59	-0.2727197	93.59	-0.2712692	93.59	-0.2687614	93.59	-0.2891442	93.6	-0.2078494	93.6	-0.3290935	93.6	-0.300817	93.6	-0.2727111	93.6	-0.3048065	93.6	-0.2651955	93.6	-0.2690102	93.6	-0.2537785
93.79	-0.1786248	93.79	-0.2217758	93.79	-0.3355397	93.79	-0.2918294	93.79	-0.2676962	93.79	-0.2640977	93.79	-0.2655331	93.79	-0.2898525	93.8	-0.2094529	93.8	-0.3353208	93.8	-0.3024419	93.8	-0.2673756	93.8	-0.3008159	93.8	-0.2646452	93.8	-0.2663504	93.8	-0.2617575
94	-0.1726605	94	-0.2194429	94	-0.3234949	94	-0.2953907	94	-0.2656578	94	-0.2602408	94	-0.2585189	94	-0.2897763	94	-0.2057958	94	-0.3276539	94	-0.3005116	94	-0.2671134	94	-0.3048949	94	-0.2636985	94	-0.26369	94	-0.2606765
94.19	-0.1650448	94.19	-0.212702	94.19	-0.3201514	94.19	-0.2873866	94.19	-0.2567893	94.19	-0.256437	94.19	-0.2531358	94.19	-0.2884298	94.2	-0.2021143	94.2	-0.3324331	94.2	-0.2994608	94.2	-0.266689	94.2	-0.3045382	94.2	-0.2653441	94.2	-0.2635177	94.2	-0.2618384
94.4	-0.1620292	94.4	-0.2055565	94.4	-0.3138015	94.4	-0.2822633	94.4	-0.247923	94.4	-0.2555597	94.4	-0.2481436	94.4	-0.2886035	94.4	-0.2062949	94.4	-0.329037	94.4	-0.3011143	94.4	-0.2658557	94.4	-0.3027545	94.4	-0.261871	94.4	-0.2646506	94.4	-0.2557704
94.59	-0.1594734	94.59	-0.2026986	94.59	-0.3101702	94.59	-0.2739329	94.59	-0.2463665	94.59	-0.2514197	94.59	-0.2432796	94.59	-0.2855806	94.6	-0.2042937	94.6	-0.3292958	94.6	-0.2981714	94.6	-0.2667075	94.6	-0.3024969	94.6	-0.2628192	94.6	-0.264042	94.6	-0.2557779
94.79	-0.1502404	94.79	-0.1984807	94.79	-0.3092039	94.79	-0.2671718	94.79	-0.246378	94.79	-0.2418675	94.79	-0.2346255	94.79	-0.2840053	94.8	-0.2030014	94.8	-0.3313198	94.8	-0.3021057	94.8	-0.2691694	94.8	-0.3032829	94.8	-0.2628671	94.8	-0.2606764	94.8	-0.2579925
94.99	-0.1445034	94.99	-0.1946999	94.99	-0.2988902	94.99	-0.2627666	94.99	-0.2390545	94.99	-0.2371855	94.99	-0.2299238	94.99	-0.2846056	95	-0.2038002	95	-0.330834	95	-0.2984385	95	-0.2591443	95	-0.3009546	95	-0.2619487	95	-0.2648271	95	-0.2548474
95.19	-0.1398085	95.19	-0.182246	95.19	-0.2982837	95.19	-0.2540354	95.19	-0.2298865	95.19	-0.2284074	95.19	-0.2220701	95.19	-0.2843637	95.2	-0.2025323	95.2	-0.3317133	95.2	-0.2984199	95.2	-0.2669569	95.2	-0.3018501	95.2	-0.261266	95.2	-0.2625619	95.2	-0.2558108
95.4	-0.1339291	95.4	-0.1791882	95.4	-0.2865586	95.4	-0.2529541	95.4	-0.224466	95.4	-0.2242536	95.4	-0.2215097	95.4	-0.2859134	95.4	-0.1999289	95.4	-0.3313624	95.4	-0.2959429	95.4	-0.2646545	95.4	-0.3015936	95.4	-0.2623155	95.4	-0.2628788	95.4	-0.2519075
95.59	-0.1267674	95.59	-0.1753829	95.59	-0.2840496	95.59	-0.250321	95.59	-0.2185194	95.59	-0.2210131	95.59	-0.2155864	95.59	-0.2848666	95.6	-0.2005187	95.6	-0.3258331	95.6	-0.2948244	95.6	-0.2615082	95.6	-0.2997617	95.6	-0.2609726	95.6	-0.2603261	95.6	-0.2506034
95.8	-0.1232884	95.8	-0.1702824	95.8	-0.2796432	95.8	-0.2415381	95.8	-0.2191198	95.8	-0.2153307	95.8	-0.2147084	95.8	-0.2857586	95.8	-0.2025083	95.8	-0.3339391	95.8	-0.2967725	95.8	-0.2628919	95.8	-0.3004672	95.8	-0.2597393	95.8	-0.2600852	95.8	-0.251213
96	-0.1211977	96	-0.162705	96	-0.2728169	96	-0.2411957	96	-0.2077716	96	-0.20966	96	-0.2063428	96	-0.2816888	96	-0.1940303	96	-0.3253559	96	-0.2988577	96	-0.2629615	96	-0.2988525	96	-0.2629592	96	-0.2651092	96	-0.2514544
96.19	-0.1139077	96.19	-0.1586638	96.19	-0.266802	96.19	-0.2301886	96.19	-0.202701	96.19	-0.202659	96.19	-0.1958278	96.19	-0.2812129	96.2	-0.2023721	96.2	-0.3265204	96.2	-0.2944041	96.2	-0.2615365	96.2	-0.2974277	96.2	-0.2529796	96.2	-0.2592293	96.2	-0.2520863
96.4	-0.1092374	96.4	-0.1538406	96.4	-0.2641567	96.4	-0.2272351	96.4	-0.2004315	96.4	-0.197497	96.4	-0.1949344	96.4	-0.2845314	96.4	-0.2006632	96.4	-0.3266574	96.4	-0.2994269	96.4	-0.2602973	96.4	-0.2953635	96.4	-0.2588866	96.4	-0.2580464	96.4	-0.2542992
96.59	-0.1066259	96.59	-0.1460752	96.59	-0.2579599	96.59	-0.2218491	96.59	-0.1902319	96.59	-0.1965359	96.59	-0.1843102	96.59	-0.278385	96.6	-0.2023944	96.6	-0.3271956	96.6	-0.2974563	96.6	-0.2601728	96.6	-0.3023075	96.6	-0.2533899	96.6	-0.2572376	96.6	-0.2536637
96.79	-0.09601144	96.79	-0.1436375	96.79	-0.2514893	96.79	-0.2128133	96.79	-0.1867113	96.79	-0.1873651	96.79	-0.1868261	96.79	-0.2811964	96.8	-0.1961049	96.8	-0.3268427	96.8	-0.296004	96.8	-0.2630494	96.8	-0.2913956	96.8	-0.2556865	96.8	-0.2562988	96.8	-0.2535624
96.99	-0.08674937	96.99	-0.1392729	96.99	-0.2463626	96.99	-0.2119198	96.99	-0.1859386	96.99	-0.181362	96.99	-0.1754424	96.99	-0.2829643	97	-0.195921	97	-0.3257969	97	-0.2958966	97	-0.2628157	97	-0.2979897	97	-0.2560965	97	-0.2571206	97	-0.2485365
97.19	-0.08230887	97.19	-0.1344277	97.19	-0.2407918	97.19	-0.2065318	97.19	-0.1764726	97.19	-0.1765546	97.19	-0.1699861	97.19	-0.2792579	97.2	-0.1972812	97.2	-0.3228659	97.2	-0.291832	97.2	-0.2644184	97.2	-0.2930821	97.2	-0.2575677	97.2	-0.261286	97.2	-0.2501795
97.39	-0.08246098	97.39	-0.1245027	97.39	-0.2332925	97.39	-0.1989363	97.39	-0.169421	97.39	-0.1734004	97.39	-0.1660758	97.39	-0.2776443	97.4	-0.1983476	97.4	-0.3247845	97.4	-0.2943048	97.4	-0.2600406	97.4	-0.2954614	97.4	-0.2591298	97.4	-0.2581514	97.4	-0.2487108
97.59	-0.07120232	97.59	-0.1191078	97.59	-0.223377	97.59	-0.1969848	97.59	-0.1657174	97.59	-0.1619259	97.59	-0.15716	97.59	-0.2796472	97.6	-0.1958222	97.6	-0.324594	97.6	-0.2928113	97.6	-0.2580591	97.6	-0.2929787	97.6	-0.2574012	97.6	-0.2549656	97.6	-0.2459191
97.79	-0.06885274	97.79	-0.1153517	97.79	-0.2185547	97.79	-0.1892636	97.79	-0.1610202	97.79	-0.1605436	97.79	-0.1562962	97.79	-0.2806262	97.8	-0.193465	97.8	-0.3237033	97.8	-0.2940561	97.8	-0.2665711	97.8	-0.2938121	97.8	-0.2568991	97.8	-0.2541607	97.8	-0.2476858
98	-0.05765396	98	-0.1110901	98	-0.2193899	98	-0.1883539	98	-0.1536837	98	-0.1551127	98	-0.1491354	98	-0.275649	98	-0.1987979	98	-0.3239824	98	-0.2917961	98	-0.2612383	98	-0.2929478	98	-0.2556182	98	-0.2576559	98	-0.2436983
98.19	-0.06018841	98.19	-0.1043873	98.19	-0.2133367	98.19	-0.1804451	98.19	-0.1515712	98.19	-0.1494711	98.19	-0.1446236	98.19	-0.2748089	98.2	-0.1966037	98.2	-0.3214455	98.2	-0.2945301	98.2	-0.2567421	98.2	-0.2978933	98.2	-0.2541181	98.2	-0.2558811	98.2	-0.2470829
98.39	-0.05476582	98.39	-0.09574108	98.39	-0.205161	98.39	-0.1763609	98.39	-0.14432	98.39	-0.144272	98.39	-0.1386455	98.39	-0.2790391	98.4	-0.1973968	98.4	-0.3212525	98.4	-0.2903339	98.4	-0.2575288	98.4	-0.2938415	98.4	-0.2569772	98.4	-0.2570859	98.4	-0.2514899
98.59	-0.04619749	98.59	-0.09062598	98.59	-0.2000598	98.59	-0.1714914	98.59	-0.1366034	98.59	-0.1353144	98.59	-0.1301993	98.59	-0.2747109	98.6	-0.1981049	98.6	-0.3201276	98.6	-0.2927292	98.6	-0.2554148	98.6	-0.2904775	98.6	-0.2530136	98.6	-0.2559775	98.6	-0.2493271
98.79	-0.04174446	98.79	-0.08684992	98.79	-0.1922164	98.79	-0.1589482	98.79	-0.1338621	98.79	-0.1322229	98.79	-0.1295102	98.79	-0.2751734	98.8	-0.1937629	98.8	-0.3180793	98.8	-0.2919724	98.8	-0.2551897	98.8	-0.2943251	98.8	-0.2522255	98.8	-0.2541065	98.8	-0.2490933
98.99	-0.03729384	98.99	-0.08143377	98.99	-0.1909895	98.99	-0.1563094	98.99	-0.1253985	98.99	-0.1292423	98.99	-0.1210268	98.99	-0.2767738	99	-0.1982472	99	-0.3233749	99	-0.2881921	99	-0.250913	99	-0.2913948	99	-0.2536161	99	-0.2561537	99	-0.2483702
99.19	-0.03414061	99.19	-0.07454063	99.19	-0.1879943	99.19	-0.1552238	99.19	-0.1179387	99.19	-0.1218696	99.19	-0.1147006	99.19	-0.2781517	99.2	-0.1964014	99.2	-0.3246753	99.2	-0.2884012	99.2	-0.2516493	99.2	-0.2922181	99.2	-0.250512	99.2	-0.2514378	99.2	-0.2458664
99.39	-0.02735575	99.39	-0.0691031	99.39	-0.1810209	99.39	-0.1480205	99.39	-0.1162734	99.39	-0.1194139	99.39	-0.110489	99.39	-0.2720101	99.4	-0.1939892	99.4	-0.3145533	99.4	-0.2916776	99.4	-0.2586755	99.4	-0.2871625	99.4	-0.2581358	99.4	-0.2536653	99.4	-0.2475605
99.59	-0.02005845	99.59	-0.0659301	99.59	-0.174322	99.59	-0.1424015	99.59	-0.113933	99.59	-0.1108391	99.59	-0.1000782	99.59	-0.2741578	99.6	-0.1951263	99.6	-0.3233477	99.6	-0.2874297	99.6	-0.2577324	99.6	-0.2888348	99.6	-0.2527916	99.6	-0.2579528	99.6	-0.2482847
99.8	-0.0115777	99.8	-0.05815338	99.8	-0.168544	99.8	-0.138159	99.8	-0.1032037	99.8	-0.1091679	99.8	-0.095893	99.8	-0.2775417	99.8	-0.1943037	99.8	-0.3165944	99.8	-0.2867613	99.8	-0.2547566	99.8	-0.2823599	99.8	-0.2537222	99.8	-0.2523413	99.8	-0.2425522
100	-0.00692363	100	-0.05540303	100	-0.1618248	100	-0.1313708	100	-0.09664076	100	-0.1035247	100	-0.09237589	100	-0.2757204	100	-0.1965864	100	-0.3195185	100	-0.2912566	100	-0.2543567	100	-0.2913849	100	-0.2519842	100	-0.2522638	100	-0.242955
100.2	-0.00580324	100.2	-0.05044927	100.2	-0.160823	100.2	-0.1275085	100.2	-0.0976842	100.2	-0.09692159	100.2	-0.09110261	100.2	-0.2736664	100.2	-0.1936631	100.2	-0.3168539	100.2	-0.289284	100.2	-0.2510345	100.2	-0.2909458	100.2	-0.2487481	100.2	-0.2531203	100.2	-0.2390179
100.4	0.00064175	100.4	-0.04184755	100.4	-0.154908	100.4	-0.1228832	100.4	-0.08812514	100.4	-0.09440028	100.4	-0.08450071	100.4	-0.2727886	100.4	-0.194469	100.4	-0.3159492	100.4	-0.2887708	100.4	-0.2533587	100.4	-0.2919053	100.4	-0.2502496	100.4	-0.2483404	100.4	-0.2455554
100.59	0.00737696	100.59	-0.0364902	100.59	-0.1507358	100.59	-0.1214079	100.59	-0.08919979	100.59	-0.0890475	100.59	-0.08411669	100.59	-0.2712287	100.6	-0.1890237	100.6	-0.3137803	100.6	-0.28306	100.6	-0.2542475	100.6	-0.2874764	100.6	-0.2519205	100.6	-0.2468333	100.6	-0.240329
100.8	0.01562244	100.8	-0.04042186	100.8	-0.1420562	100.8	-0.1099504	100.8	-0.08078258	100.8	-0.08122032	100.8	-0.0763244	100.8	-0.27022	100.8	-0.191579	100.8	-0.3181608	100.8	-0.2832333	100.8	-0.2574916	100.8	-0.290402	100.8	-0.2559702	100.8	-0.2444271	100.8	-0.2438271
100.99	0.01242855	100.99	-0.02976792	100.99	-0.1408332	100.99	-0.107157	100.99	-0.07561519	100.99	-0.07110509	100.99	-0.06997098	100.99	-0.2695688	101	-0.1892509	101	-0.311235	101	-0.2832767	101	-0.2549904	101	-0.2868392	101	-0.2509129	101	-0.2473669	101	-0.2435221
101.19	0.02337076	101.19	-0.02177389	101.19	-0.1339417	101.19	-0.09851548	101.19	-0.06948843	101.19	-0.07238279	101.19	-0.05930297	101.19	-0.271279	101.2	-0.1871311	101.2	-0.3200671	101.2	-0.2856195	101.2	-0.2484192	101.2	-0.283331	101.2	-0.2454899	101.2	-0.2514629	101.2	-0.2425359
101.39	0.02555815	101.39	-0.01518172	101.39	-0.1258117	101.39	-0.09348155	101.39	-0.06253651	101.39	-0.06587811	101.39	-0.05385053	101.39	-0.2746878	101.4	-0.1929952	101.4	-0.319158	101.4	-0.2852881	101.4	-0.2529053	101.4	-0.2870585	101.4	-0.2508135	101.4	-0.2483918	101.4	-0.2419505
101.59	0.03482142	101.59	-0.0115552	101.59	-0.12054	101.59	-0.09289426	101.59	-0.06335543	101.59	-0.06075399	101.59	-0.05595197	101.59	-0.2679994	101.6	-0.1882541	101.6	-0.3114057	101.6	-0.2859275	101.6	-0.2474479	101.6	-0.2835521	101.6	-0.2458965	101.6	-0.2470962	101.6	-0.2404581
101.79	0.0363365	101.79	-0.00360434	101.79	-0.114509	101.79	-0.08639457	101.79	-0.05387745	101.79	-0.05605337	101.79	-0.05024768	101.79	-0.2721489	101.8	-0.1883323	101.8	-0.3153286	101.8	-0.2803886	101.8	-0.2516696	101.8	-0.2849092	101.8	-0.2474298	101.8	-0.2450519	101.8	-0.2429226
101.99	0.04292458	101.99	0.00131886	101.99	-0.1143624	101.99	-0.08138743	101.99	-0.05045183	101.99	-0.05216157	101.99	-0.04513481	101.99	-0.2692568	102	-0.1875031	102	-0.3120868	102	-0.2850771	102	-0.2495009	102	-0.2824867	102	-0.2457149	102	-0.2451115	102	-0.2434103
102.2	0.04469801	102.2	0.00443245	102.2	-0.1081651	102.2	-0.07540445	102.2	-0.04418983	102.2	-0.04386367	102.2	-0.03706056	102.2	-0.2706433	102.2	-0.1917783	102.2	-0.3159918	102.2	-0.2856331	102.2	-0.2523458	102.2	-0.2813757	102.2	-0.2454291	102.2	-0.2502682	102.2	-0.2434293
102.39	0.05705618	102.39	0.01038511	102.39	-0.09929499	102.39	-0.07157599	102.39	-0.04213254	102.39	-0.0399006	102.39	-0.02917811	102.39	-0.2728904	102.4	-0.1864599	102.4	-0.3131449	102.4	-0.2813482	102.4	-0.2503303	102.4	-0.2831111	102.4	-0.2467629	102.4	-0.2410583	102.4	-0.2377095
102.59	0.05826986	102.59	0.01539312	102.59	-0.09013374	102.59	-0.06260397	102.59	-0.03303855	102.59	-0.03243755	102.59	-0.02696746	102.59	-0.2694429	102.6	-0.1890325	102.6	-0.312512	102.6	-0.2843895	102.6	-0.25498	102.6	-0.2826759	102.6	-0.2444068	102.6	-0.2434581	102.6	-0.242515
102.79	0.06565128	102.79	0.01949696	102.79	-0.09324557	102.79	-0.06015585	102.79	-0.02938753	102.79	-0.03290807	102.79	-0.01911017	102.79	-0.2675316	102.8	-0.1859476	102.8	-0.3111803	102.8	-0.2838713	102.8	-0.2521152	102.8	-0.2835408	102.8	-0.2427729	102.8	-0.2520024	102.8	-0.2402753
102.99	0.06815818	102.99	0.02219443	102.99	-0.08460037	102.99	-0.05517418	102.99	-0.02668434	102.99	-0.03147681	102.99	-0.01767419	102.99	-0.2683299	103	-0.1859081	103	-0.3117314	103	-0.2812237	103	-0.2496276	103	-0.280982	103	-0.2455648	103	-0.2398709	103	-0.237776
103.2	0.0745476	103.2	0.029649	103.2	-0.08227073	103.2	-0.0495743	103.2	-0.01994069	103.2	-0.017644	103.2	-0.00930888	103.2	-0.269372	103.2	-0.1901983	103.2	-0.3132018	103.2	-0.278907	103.2	-0.2520297	103.2	-0.2806933	103.2	-0.245841	103.2	-0.2470077	103.2	-0.2361298
103.39	0.07746854	103.39	0.03749816	103.39	-0.07421261	103.39	-0.0459793	103.39	-0.01385417	103.39	-0.01345379	103.39	-0.00522192	103.39	-0.2699685	103.4	-0.1875032	103.4	-0.311551	103.4	-0.2797122	103.4	-0.2433189	103.4	-0.2852703	103.4	-0.244877	103.4	-0.2463284	103.4	-0.2394086
103.59	0.0848945	103.59	0.03988831	103.59	-0.06990176	103.59	-0.03918279	103.59	-0.00829153	103.59	-0.01171853	103.59	-0.00015143	103.59	-0.2649114	103.6	-0.1800093	103.6	-0.3056354	103.6	-0.2801513	103.6	-0.2455289	103.6	-0.2830618	103.6	-0.2396336	103.6	-0.2462028	103.6	-0.238635
103.79	0.09177418	103.79	0.0484165	103.79	-0.06475557	103.79	-0.0374032	103.79	-0.00469245	103.79	0.00068866	103.79	0.00557071	103.79	-0.2662309	103.8	-0.1829474	103.8	-0.30935	103.8	-0.2827044	103.8	-0.2488277	103.8	-0.2823471	103.8	-0.2454081	103.8	-0.2449116	103.8	-0.2417771
104	0.09587418	104	0.05109635	104	-0.05883629	104	-0.03098189	104	0.00224865	104	-0.00025202	104	0.01446154	104	-0.2674074	104	-0.1883054	104	-0.3137893	104	-0.2812539	104	-0.2473691	104	-0.2834124	104	-0.2435994	104	-0.2429182	104	-0.2308976
104.2	0.1020561	104.2	0.05649127	104.2	-0.05523318	104.2	-0.02286854	104.2	0.00531043	104.2	0.00263946	104.2	0.01843016	104.2	-0.2662256	104.2	-0.1837267	104.2	-0.3067497	104.2	-0.2840371	104.2	-0.2506467	104.2	-0.278893	104.2	-0.2446239	104.2	-0.2477684	104.2	-0.2375921
104.39	0.107304	104.39	0.05738254	104.39	-0.04446521	104.39	-0.01960974	104.39	0.01626093	104.39	0.01229864	104.39	0.02194024	104.39	-0.2695604	104.4	-0.1794144	104.4	-0.3081563	104.4	-0.2787888	104.4	-0.2429449	104.4	-0.2804618	104.4	-0.2378044	104.4	-0.2457173	104.4	-0.2349342
104.6	0.1066901	104.6	0.06852499	104.6	-0.04628441	104.6	-0.01438196	104.6	0.01779513	104.6	0.01409028	104.6	0.0285059	104.6	-0.2673819	104.6	-0.1793826	104.6	-0.3109279	104.6	-0.2804221	104.6	-0.2404097	104.6	-0.2774128	104.6	-0.2399778	104.6	-0.2406562	104.6	-0.2354908
104.79	0.1137076	104.79	0.06844432	104.79	-0.03862076	104.79	-0.01242883	104.79	0.01710851	104.79	0.02352602	104.79	0.02975456	104.79	-0.2645411	104.8	-0.1821968	104.8	-0.3056364	104.8	-0.2803586	104.8	-0.2478988	104.8	-0.2770583	104.8	-0.2406181	104.8	-0.242866	104.8	-0.2350879
104.99	0.1186335	104.99	0.07738443	104.99	-0.03737483	104.99	-0.00989981	104.99	0.02485163	104.99	0.02478811	104.99	0.03439144	104.99	-0.2638494	105	-0.1794651	105	-0.3045215	105	-0.2787372	105	-0.2444689	105	-0.2804064	105	-0.2465807	105	-0.2419193	105	-0.2369141
105.19	0.1271254	105.19	0.07938854	105.19	-0.02860419	105.19	-0.00149852	105.19	0.03492824	105.19	0.0303861	105.19	0.04093022	105.19	-0.2652834	105.2	-0.1821545	105.2	-0.3058216	105.2	-0.2786338	105.2	-0.2450874	105.2	-0.2809177	105.2	-0.2390387	105.2	-0.2404072	105.2	-0.2304457
105.39	0.1290449	105.39	0.0861503	105.39	-0.02685598	105.39	0.00785907	105.39	0.03527856	105.39	0.03841966	105.39	0.05223811	105.39	-0.2635446	105.4	-0.182495	105.4	-0.3083317	105.4	-0.2772444	105.4	-0.2460222	105.4	-0.2776095	105.4	-0.2399753	105.4	-0.2394636	105.4	-0.2350343
105.59	0.133221	105.59	0.0930971	105.59	-0.01812611	105.59	0.0086667	105.59	0.03938513	105.59	0.03861592	105.59	0.04853567	105.59	-0.2608985	105.6	-0.185222	105.6	-0.312435	105.6	-0.2770101	105.6	-0.2448142	105.6	-0.2763656	105.6	-0.241645	105.6	-0.2454313	105.6	-0.2345489
105.8	0.1392833	105.8	0.09669259	105.8	-0.01606101	105.8	0.01295397	105.8	0.04348725	105.8	0.04000228	105.8	0.05280748	105.8	-0.265309	105.8	-0.1844633	105.8	-0.3081375	105.8	-0.2757363	105.8	-0.2398236	105.8	-0.2726483	105.8	-0.2378912	105.8	-0.2416275	105.8	-0.2336992
105.99	0.1434933	105.99	0.1014872	105.99	-0.00893766	105.99	0.0186279	105.99	0.04896471	105.99	0.04797853	105.99	0.05931234	105.99	-0.2653086	106	-0.1799869	106	-0.3041725	106	-0.2784359	106	-0.2393347	106	-0.2762605	106	-0.2421926	106	-0.2420926	106	-0.2336917
106.2	0.1501654	106.2	0.1020509	106.2	-0.01434404	106.2	0.0225896	106.2	0.05988501	106.2	0.05292171	106.2	0.0671078	106.2	-0.2643297	106.2	-0.1787717	106.2	-0.3044705	106.2	-0.2751013	106.2	-0.2412686	106.2	-0.2774072	106.2	-0.2380767	106.2	-0.2391798	106.2	-0.2339784
106.39	0.1529436	106.39	0.1099237	106.39	-0.00233021	106.39	0.02656121	106.39	0.06160528	106.39	0.06322595	106.39	0.07181518	106.39	-0.2596917	106.4	-0.1782251	106.4	-0.3029141	106.4	-0.2800783	106.4	-0.2439287	106.4	-0.2684017	106.4	-0.2416559	106.4	-0.2413871	106.4	-0.2328641
106.59	0.1583672	106.59	0.1173508	106.59	0.0080583	106.59	0.02783723	106.59	0.0637704	106.59	0.06378372	106.59	0.07617685	106.59	-0.2600577	106.6	-0.177173	106.6	-0.3021016	106.6	-0.2747745	106.6	-0.2464433	106.6	-0.2746928	106.6	-0.2426798	106.6	-0.239744	106.6	-0.2360206
106.79	0.169429	106.79	0.1183848	106.79	0.00898518	106.79	0.03711407	106.79	0.07304954	106.79	0.07026569	106.79	0.08395737	106.79	-0.2593656	106.8	-0.1815852	106.8	-0.3054384	106.8	-0.2804821	106.8	-0.2369431	106.8	-0.2753081	106.8	-0.2343417	106.8	-0.2333408	106.8	-0.2292737
106.99	0.1680005	106.99	0.1281788	106.99	0.01069693	106.99	0.04009535	106.99	0.07286232	106.99	0.07454025	106.99	0.0862205	106.99	-0.2605153	107.01	-0.1762799	107.01	-0.3043257	107.01	-0.2761518	107.01	-0.2395613	107.01	-0.2762529	107.01	-0.2362495	107.01	-0.2364598	107.01	-0.2312284
107.2	0.1735315	107.2	0.1278571	107.2	0.0205783	107.2	0.04924808	107.2	0.07887273	107.2	0.07416271	107.2	0.09010725	107.2	-0.2623592	107.2	-0.1769651	107.2	-0.3036415	107.2	-0.2683978	107.2	-0.2415689	107.2	-0.272229	107.2	-0.2357827	107.2	-0.2382035	107.2	-0.2310162
107.39	0.1748911	107.39	0.1363827	107.39	0.02207827	107.39	0.04760429	107.39	0.07854415	107.39	0.08075489	107.39	0.09294281	107.39	-0.261236	107.4	-0.177	107.4	-0.3073844	107.4	-0.2696128	107.4	-0.2369873	107.4	-0.2718812	107.4	-0.2361374	107.4	-0.238697	107.4	-0.2308915
107.6	0.183558	107.6	0.1440296	107.6	0.02413339	107.6	0.05809789	107.6	0.08929435	107.6	0.08713372	107.6	0.09995916	107.6	-0.2610261	107.6	-0.1754864	107.6	-0.3059894	107.6	-0.2714176	107.6	-0.2401667	107.6	-0.273817	107.6	-0.2390229	107.6	-0.2364431	107.6	-0.2278304
107.8	0.188482	107.8	0.1392106	107.8	0.02630348	107.8	0.06234595	107.8	0.1007208	107.8	0.09058215	107.8	0.1031966	107.8	-0.2605614	107.8	-0.1810445	107.8	-0.3038852	107.8	-0.2773374	107.8	-0.2382436	107.8	-0.2700219	107.8	-0.2345164	107.8	-0.2353756	107.8	-0.2289446
108	0.1925684	108	0.1475501	108	0.03674811	108	0.06890681	108	0.09434956	108	0.09891577	108	0.1084205	108	-0.2629549	108	-0.1747739	108	-0.3061218	108	-0.2770415	108	-0.2408637	108	-0.2703582	108	-0.2355337	108	-0.2333698	108	-0.2325393
108.2	0.1987845	108.2	0.1540634	108.2	0.03820896	108.2	0.07237391	108.2	0.1019146	108.2	0.1001423	108.2	0.1123666	108.2	-0.2582677	108.2	-0.1754166	108.2	-0.3008332	108.2	-0.2724805	108.2	-0.2398821	108.2	-0.2773304	108.2	-0.2351178	108.2	-0.2336913	108.2	-0.2300808
108.39	0.2018486	108.39	0.1604785	108.39	0.04642988	108.39	0.07319987	108.39	0.108198	108.39	0.107591	108.39	0.1166078	108.39	-0.2584471	108.4	-0.1779358	108.4	-0.3028948	108.4	-0.2722166	108.4	-0.2413277	108.4	-0.2713189	108.4	-0.2342399	108.4	-0.2404123	108.4	-0.2304553
108.59	0.2115252	108.59	0.164651	108.59	0.0478543	108.59	0.07957253	108.59	0.1116598	108.59	0.1119046	108.59	0.1214658	108.59	-0.2564555	108.6	-0.1727728	108.6	-0.302101	108.6	-0.2699982	108.6	-0.2384418	108.6	-0.2709213	108.6	-0.2307068	108.6	-0.2347763	108.6	-0.2304459
108.79	0.2118765	108.79	0.168384	108.79	0.05255876	108.79	0.08530711	108.79	0.1162364	108.79	0.1162654	108.79	0.1270805	108.79	-0.2595796	108.8	-0.1768166	108.8	-0.2986507	108.8	-0.2701924	108.8	-0.2402268	108.8	-0.2672462	108.8	-0.2345045	108.8	-0.2334533	108.8	-0.2276062
108.99	0.2179139	108.99	0.1769639	108.99	0.05814444	108.99	0.09024815	108.99	0.1153019	108.99	0.120631	108.99	0.1313923	108.99	-0.2566966	109	-0.1793188	109	-0.2987944	109	-0.2680268	109	-0.2368876	109	-0.2717526	109	-0.2351308	109	-0.2328423	109	-0.2259513
109.19	0.2163375	109.19	0.180763	109.19	0.06311657	109.19	0.09199908	109.19	0.1264571	109.19	0.1251948	109.19	0.1362375	109.19	-0.260113	109.2	-0.173363	109.2	-0.3040595	109.2	-0.2721999	109.2	-0.2422393	109.2	-0.2738167	109.2	-0.231437	109.2	-0.236299	109.2	-0.2272966
109.39	0.2243175	109.39	0.1859034	109.39	0.07050788	109.39	0.1009107	109.39	0.1275118	109.39	0.1283004	109.39	0.1382477	109.39	-0.2535681	109.4	-0.1704336	109.4	-0.2999446	109.4	-0.2718076	109.4	-0.2392066	109.4	-0.2688908	109.4	-0.2294328	109.4	-0.2312519	109.4	-0.2347235
109.59	0.2283482	109.59	0.1854719	109.59	0.07414936	109.59	0.1028036	109.59	0.1339091	109.59	0.1379145	109.59	0.1449541	109.59	-0.2556125	109.6	-0.173457	109.6	-0.3003002	109.6	-0.2681423	109.6	-0.2330306	109.6	-0.2731569	109.6	-0.2350361	109.6	-0.2323101	109.6	-0.2261456
109.79	0.2360477	109.79	0.1900759	109.79	0.07705189	109.79	0.105725	109.79	0.1391642	109.79	0.1391045	109.79	0.1496302	109.79	-0.2534389	109.8	-0.1719397	109.8	-0.2988303	109.8	-0.271237	109.8	-0.2349354	109.8	-0.2692366	109.8	-0.2310404	109.8	-0.2311911	109.8	-0.2268158
110	0.2424232	110	0.1948383	110	0.08134682	110	0.1147711	110	0.1467524	110	0.1450725	110	0.1568227	110	-0.2559448	110	-0.1782907	110	-0.3043481	110	-0.2668175	110	-0.236793	110	-0.2692107	110	-0.2319549	110	-0.2306279	110	-0.2271038
110.19	0.2460049	110.19	0.1976055	110.19	0.08605234	110.19	0.1172741	110.19	0.1501558	110.19	0.147962	110.19	0.1581683	110.19	-0.2581683	110.2	-0.1744546	110.2	-0.2950483	110.2	-0.2693232	110.2	-0.2338076	110.2	-0.272278	110.2	-0.2317974	110.2	-0.2336394	110.2	-0.2294062
110.4	0.2478424	110.4	0.2074099	110.4	0.08969629	110.4	0.1240692	110.4	0.1569023	110.4	0.1546876	110.4	0.1636916	110.4	-0.2570496	110.4	-0.1705828	110.4	-0.2957475	110.4	-0.2677613	110.4	-0.2371451	110.4	-0.266813	110.4	-0.229465	110.4	-0.2351201	110.4	-0.2275126
110.59	0.2539357	110.59	0.2061932	110.59	0.09324923	110.59	0.1242541	110.59	0.1554679	110.59	0.1554312	110.59	0.1695541	110.59	-0.2549089	110.6	-0.1733161	110.6	-0.297868	110.6	-0.2677881	110.6	-0.2342816	110.6	-0.2735887	110.6	-0.2275477	110.6	-0.2309917	110.6	-0.2262363
110.8	0.2594892	110.8	0.2160874	110.8	0.09882316	110.8	0.1317345	110.8	0.1581171	110.8	0.1656521	110.8	0.1729529	110.8	-0.2579142	110.8	-0.1692672	110.8	-0.2961109	110.8	-0.2703583	110.8	-0.2341735	110.8	-0.2679952	110.8	-0.2272004	110.8	-0.229257	110.8	-0.219763
111.01	0.2644801	111.01	0.2261075	111.01	0.106956	111.01	0.1322772	111.01	0.1665065	111.01	0.1628772	111.01	0.1728502	111.01	-0.2536265	111	-0.1694656	111	-0.2988489	111	-0.2690682	111	-0.2350964	111	-0.270593	111	-0.2284473	111	-0.2342185	111	-0.2210707
111.19	0.2675175	111.19	0.2219327	111.19	0.1085694	111.19	0.1364019	111.19	0.1674208	111.19	0.1720729	111.19	0.1876103	111.19	-0.2551876	111.2	-0.1736476	111.2	-0.2940398	111.2	-0.2695066	111.2	-0.2314698	111.2	-0.2689183	111.2	-0.2299862	111.2	-0.2330141	111.2	-0.2257142
111.39	0.2763866	111.39	0.2303642	111.39	0.1163252	111.39	0.1414854	111.39	0.1761961	111.39	0.1767486	111.39	0.189807	111.39	-0.2532747	111.4	-0.1672158	111.4	-0.2916559	111.4	-0.2621451	111.4	-0.2318996	111.4	-0.2672955	111.4	-0.2264905	111.4	-0.2284218	111.4	-0.2266659
111.59	0.2821358	111.59	0.2359049	111.59	0.1192052	111.59	0.1480996	111.59	0.1798915	111.59	0.1814659	111.59	0.192613	111.59	-0.254609	111.6	-0.1694464	111.6	-0.2931833	111.6	-0.2683572	111.6	-0.2325621	111.6	-0.2668284	111.6	-0.2262683	111.6	-0.2304988	111.6	-0.2237792
111.79	0.2816961	111.79	0.2384242	111.79	0.122869	111.79	0.1537313	111.79	0.1785159	111.79	0.1821938	111.79	0.1907227	111.79	-0.2560678	111.8	-0.1704667	111.8	-0.3023506	111.8	-0.2686529	111.8	-0.2347752	111.8	-0.2635753	111.8	-0.2273606	111.8	-0.2296316	111.8	-0.2235274
111.99	0.2860342	111.99	0.2434334	111.99	0.1276624	111.99	0.1558274	111.99	0.1910729	111.99	0.1899298	111.99	0.1956857	111.99	-0.2530384	112	-0.1679201	112	-0.2956397	112	-0.2652836	112	-0.2347663	112	-0.2651601	112	-0.2291591	112	-0.2300401	112	-0.2192417
112.19	0.2875945	112.19	0.248178	112.19	0.1309225	112.19	0.1586022	112.19	0.1912779	112.19	0.1889526	112.19	0.2048967	112.19	-0.2540496	112.2	-0.1688659	112.2	-0.291272	112.2	-0.2647543	112.2	-0.2323147	112.2	-0.2619886	112.2	-0.2303187	112.2	-0.2295978	112.2	-0.2235244
112.39	0.295253	112.39	0.2505886	112.39	0.1355955	112.39	0.1663083	112.39	0.1952964	112.39	0.1953752	112.39	0.2109436	112.39	-0.2482587	112.4	-0.1639345	112.4	-0.2966108	112.4	-0.2667917	112.4	-0.2296097	112.4	-0.2660743	112.4	-0.2266133	112.4	-0.232074	112.4	-0.2261087
112.6	0.2995487	112.6	0.253295	112.6	0.1412014	112.6	0.1639616	112.6	0.2002846	112.6	0.2032506	112.6	0.2126644	112.6	-0.25465	112.6	-0.1664637	112.6	-0.2953918	112.6	-0.2656652	112.6	-0.2366028	112.6	-0.2628165	112.6	-0.2309868	112.6	-0.2311031	112.6	-0.2220136
112.79	0.3036041	112.79	0.2602641	112.79	0.1424607	112.79	0.1717615	112.79	0.2079014	112.79	0.2050139	112.79	0.2169949	112.79	-0.2481062	112.8	-0.17026	112.8	-0.2923756	112.8	-0.2636305	112.8	-0.2314241	112.8	-0.2652286	112.8	-0.2265638	112.8	-0.2223516	112.8	-0.220189
112.99	0.3077832	112.99	0.2647161	112.99	0.1480609	112.99	0.1725064	112.99	0.2097334	112.99	0.2080756	112.99	0.2225374	112.99	-0.2541056	113	-0.1676541	113	-0.2938771	113	-0.264896	113	-0.2327802	113	-0.2661478	113	-0.2265313	113	-0.2252726	113	-0.2242861
113.19	0.307215	113.19	0.2658085	113.19	0.1517299	113.19	0.178099	113.19	0.2120739	113.19	0.2111968	113.19	0.2288512	113.19	-0.2484948	113.2	-0.1672387	113.2	-0.2937738	113.2	-0.2637515	113.2	-0.2280079	113.2	-0.2655223	113.2	-0.2281862	113.2	-0.2249888	113.2	-0.2240468
113.4	0.3174554	113.4	0.2720907	113.4	0.154059	113.4	0.1856538	113.4	0.2213705	113.4	0.2160237	113.4	0.2312818	113.4	-0.248662	113.4	-0.1663048	113.4	-0.2894734	113.4	-0.264589	113.4	-0.2311556	113.4	-0.2602141	113.4	-0.2267753	113.4	-0.225324	113.4	-0.2299348
113.59	0.3195423	113.59	0.2749448	113.59	0.1605726	113.59	0.1880916	113.59	0.2219865	113.59	0.2213299	113.59	0.2373251	113.59	-0.2498264	113.6	-0.1684829	113.6	-0.2930072	113.6	-0.2591598	113.6	-0.2335382	113.6	-0.267394	113.6	-0.2226868	113.6	-0.2293053	113.6	-0.2250277
113.79	0.3239245	113.79	0.2805372	113.79	0.1633816	113.79	0.1944106	113.79	0.2279619	113.79	0.2299049	113.79	0.2346577	113.79	-0.2471178	113.8	-0.1693417	113.8	-0.2954686	113.8	-0.2622952	113.8	-0.2325264	113.8	-0.2667563	113.8	-0.2253531	113.8	-0.2285867	113.8	-0.2202501
113.99	0.333128	113.99	0.2886769	113.99	0.1674891	113.99	0.1994078	113.99	0.2292339	113.99	0.2294293	113.99	0.2453928	113.99	-0.2499676	114	-0.1681118	114	-0.289207	114	-0.2604071	114	-0.2282819	114	-0.2619418	114	-0.226262	114	-0.2273172	114	-0.2236065
114.19	0.3346097	114.19	0.2864074	114.19	0.1709878	114.19	0.2002721	114.19	0.2311436	114.19	0.2313276	114.19	0.2474388	114.19	-0.2438043	114.2	-0.1587734	114.2	-0.29312	114.2	-0.2621427	114.2	-0.2294842	114.2	-0.2635996	114.2	-0.2245731	114.2	-0.2275959	114.2	-0.2206891
114.39	0.3345301	114.39	0.291684	114.39	0.1772132	114.39	0.2084962	114.39	0.2377237	114.39	0.2323353	114.39	0.249213	114.39	-0.2440232	114.4	-0.1677345	114.4	-0.2902879	114.4	-0.2622542	114.4	-0.2359609	114.4	-0.2589285	114.4	-0.2251084	114.4	-0.2255342	114.4	-0.2190904
114.59	0.3440231	114.59	0.2980958	114.59	0.1829938	114.59	0.2121249	114.59	0.2381497	114.59	0.2400586	114.59	0.2546337	114.59	-0.2443021	114.6	-0.1637473	114.6	-0.2935439	114.6	-0.2636603	114.6	-0.2314541	114.6	-0.2615038	114.6	-0.2219317	114.6	-0.2249714	114.6	-0.2218246
114.79	0.3476341	114.79	0.3022061	114.79	0.1847204	114.79	0.2118968	114.79	0.2452514	114.79	0.2464658	114.79	0.260183	114.79	-0.2471686	114.8	-0.1660997	114.8	-0.2900725	114.8	-0.264202	114.8	-0.2332838	114.8	-0.26142	114.8	-0.2245832	114.8	-0.2202792	114.8	-0.2195833
114.99	0.3454209	114.99	0.3072777	114.99	0.1924182	114.99	0.2144272	114.99	0.2507825	114.99	0.2488978	114.99	0.2590834	114.99	-0.245678	115	-0.1674549	115	-0.2880332	115	-0.2606106	115	-0.2289551	115	-0.2624404	115	-0.2253709	115	-0.2259222	115	-0.2247582
115.19	0.3538104	115.19	0.309726	115.19	0.1965076	115.19	0.216779	115.19	0.2525214	115.19	0.253222	115.19	0.2677942	115.19	-0.2503319	115.2	-0.161392	115.2	-0.2885695	115.2	-0.2620811	115.2	-0.229593	115.2	-0.2590573	115.2	-0.2229881	115.2	-0.2226441	115.2	-0.2194162
115.4	0.354951	115.4	0.3181507	115.4	0.2006284	115.4	0.2281478	115.4	0.2610514	115.4	0.258483	115.4	0.2733762	115.4	-0.2504386	115.4	-0.163318	115.4	-0.2922716	115.4	-0.2622559	115.4	-0.2255264	115.4	-0.2570296	115.4	-0.2225538	115.4	-0.2242524	115.4	-0.216363
115.59	0.3608321	115.59	0.3200607	115.59	0.203679	115.59	0.2348718	115.59	0.2624308	115.59	0.2605599	115.59	0.2731063	115.59	-0.2462353	115.6	-0.1624151	115.6	-0.2923073	115.6	-0.2579924	115.6	-0.2291137	115.6	-0.2600896	115.6	-0.2216531	115.6	-0.2222114	115.6	-0.2165475
115.79	0.3671268	115.79	0.3182699	115.79	0.2061512	115.79	0.2346021	115.79	0.2670773	115.79	0.2657306	115.79	0.2836852	115.79	-0.2481479	115.8	-0.1639941	115.8	-0.2877013	115.8	-0.2594133	115.8	-0.2291792	115.8	-0.2618482	115.8	-0.221752	115.8	-0.2251237	115.8	-0.22109
115.99	0.3692642	115.99	0.3221659	115.99	0.2111726	115.99	0.2343726	115.99	0.2696865	115.99	0.2684992	115.99	0.2843005	115.99	-0.2441094	116	-0.1604625	116	-0.290831	116	-0.2592365	116	-0.2257499	116	-0.2572894	116	-0.2207331	116	-0.2210557	116	-0.2152553
116.19	0.3773563	116.19	0.331316	116.19	0.2109099	116.19	0.2411581	116.19	0.2743473	116.19	0.2751817	116.19	0.2857611	116.19	-0.2468651	116.2	-0.1610082	116.2	-0.2873686	116.2	-0.2622683	116.2	-0.2250453	116.2	-0.2569814	116.2	-0.2198873	116.2	-0.2219517	116.2	-0.2210084
116.39	0.3815519	116.39	0.3342406	116.39	0.2202464	116.39	0.2429989	116.39	0.2790004	116.39	0.2808095	116.39	0.2907082	116.39	-0.2394483	116.4	-0.1623182	116.4	-0.289873	116.4	-0.2577175	116.4	-0.2257959	116.4	-0.2588771	116.4	-0.2215715	116.4	-0.225339	116.4	-0.2179324
116.6	0.3858596	116.6	0.3401264	116.6	0.2222141	116.6	0.2418313	116.6	0.2799611	116.6	0.2830765	116.6	0.2959359	116.6	-0.2443269	116.6	-0.162394	116.6	-0.2886144	116.6	-0.2588325	116.6	-0.2264378	116.6	-0.2638155	116.6	-0.2187982	116.6	-0.2233892	116.6	-0.2148463
116.79	0.3888777	116.79	0.3406992	116.79	0.226737	116.79	0.2555475	116.79	0.2868137	116.79	0.2850971	116.79	0.2987726	116.79	-0.2453474	116.8	-0.1644717	116.8	-0.2834564	116.8	-0.2622354	116.8	-0.2226701	116.8	-0.2570254	116.8	-0.2195403	116.8	-0.2186064	116.8	-0.2191772
116.99	0.3927229	116.99	0.3495016	116.99	0.2323441	116.99	0.2542511	116.99	0.2880738	116.99	0.2905494	116.99	0.3055456	116.99	-0.2470936	117	-0.1585824	117	-0.2858773	117	-0.2609208	117	-0.2234298	117	-0.2597538	117	-0.2175774	117	-0.2208941	117	-0.2165199
117.19	0.3950507	117.19	0.3542278	117.19	0.2397827	117.19	0.2647018	117.19	0.2897008	117.19	0.2954865	117.19	0.3061279	117.19	-0.2451775	117.2	-0.1633905	117.2	-0.2853857	117.2	-0.2582079	117.2	-0.2252885	117.2	-0.2559192	117.2	-0.2168788	117.2	-0.223025	117.2	-0.2137627
117.39	0.4003209	117.39	0.3551488	117.39	0.2344869	117.39	0.2594902	117.39	0.3007717	117.39	0.2991386	117.39	0.311032	117.39	-0.245456	117.4	-0.161186	117.4	-0.2869178	117.4	-0.2547233	117.4	-0.2238957	117.4	-0.2563096	117.4	-0.2162541	117.4	-0.2195728	117.4	-0.2084991
117.59	0.3981661	117.59	0.3582547	117.59	0.2461283	117.59	0.2686161	117.59	0.302349	117.59	0.2990209	117.59	0.314746	117.59	-0.2445011	117.6	-0.1625465	117.6	-0.2858876	117.6	-0.2578835	117.6	-0.2242443	117.6	-0.2626438	117.6	-0.2175667	117.6	-0.2196753	117.6	-0.2156613
117.79	0.4091591	117.79	0.357546	117.79	0.2475809	117.79	0.2708377	117.79	0.309411	117.79	0.3037255	117.79	0.3204765	117.79	-0.2399314	117.8	-0.1582707	117.8	-0.2841373	117.8	-0.2555877	117.8	-0.2225307	117.8	-0.2555302	117.8	-0.2203082	117.8	-0.2159313	117.8	-0.2144976
118	0.4069037	118	0.3684725	118	0.2501017	118	0.2748761	118	0.3109088	118	0.3117634	118	0.3258144	118	-0.2433424	118	-0.1587985	118	-0.2850384	118	-0.2547151	118	-0.224865	118	-0.2544626	118	-0.2182415	118	-0.221359	118	-0.212801
118.19	0.4133144	118.19	0.3725948	118.19	0.2509733	118.19	0.2777105	118.19	0.3135024	118.19	0.3120728	118.19	0.3255623	118.19	-0.2471281	118.2	-0.1595086	118.2	-0.285347	118.2	-0.2548443	118.2	-0.2246012	118.2	-0.2574738	118.2	-0.2162417	118.2	-0.2208993	118.2	-0.2123569
118.4	0.4171955	118.4	0.3778041	118.4	0.25535	118.4	0.28722	118.4	0.3195574	118.4	0.3197923	118.4	0.3311647	118.4	-0.2436274	118.4	-0.160318	118.4	-0.285438	118.4	-0.2581319	118.4	-0.2241451	118.4	-0.2577117	118.4	-0.2172248	118.4	-0.222745	118.4	-0.2162905
118.59	0.4183603	118.59	0.3767371	118.59	0.259062	118.59	0.2912572	118.59	0.3230384	118.59	0.3212982	118.59	0.334942	118.59	-0.2465342	118.6	-0.1570805	118.6	-0.2865335	118.6	-0.2560165	118.6	-0.2255457	118.6	-0.2560239	118.6	-0.2148435	118.6	-0.2186671	118.6	-0.2137132
118.8	0.4268552	118.8	0.3819656	118.8	0.2632143	118.8	0.2891881	118.8	0.3263308	118.8	0.3231295	118.8	0.3377911	118.8	-0.2450667	118.8	-0.1572904	118.8	-0.2856603	118.8	-0.253524	118.8	-0.2236597	118.8	-0.2580256	118.8	-0.2163408	118.8	-0.2185462	118.8	-0.2096138
118.99	0.4313693	118.99	0.3862974	118.99	0.2693321	118.99	0.2956757	118.99	0.3280896	118.99	0.3277374	118.99	0.3421563	118.99	-0.2401664	119	-0.1594986	119	-0.282418	119	-0.2569433	119	-0.2236117	119	-0.2558135	119	-0.2149684	119	-0.2183302	119	-0.2183582
119.19	0.4389648	119.19	0.390945	119.19	0.2683025	119.19	0.2942141	119.19	0.326996	119.19	0.3328762	119.19	0.3438414	119.19	-0.2443225	119.2	-0.1550348	119.2	-0.285681	119.2	-0.2567972	119.2	-0.2212923	119.2	-0.2567676	119.2	-0.2169988	119.2	-0.21762	119.2	-0.2099482
119.39	0.4388827	119.39	0.3979202	119.39	0.2779354	119.39	0.3007243	119.39	0.3355387	119.39	0.3315716	119.39	0.3497401	119.39	-0.2353238	119.4	-0.1559518	119.4	-0.2779522	119.4	-0.2545052	119.4	-0.2189576	119.4	-0.2557301	119.4	-0.2133407	119.4	-0.2156303	119.4	-0.2136682
119.59	0.4391229	119.59	0.3915886	119.59	0.2793586	119.59	0.3053921	119.59	0.3354363	119.59	0.3387088	119.59	0.3546462	119.59	-0.2463413	119.6	-0.1559125	119.6	-0.2848745	119.6	-0.2516399	119.6	-0.2167146	119.6	-0.25862	119.6	-0.2164056	119.6	-0.2181862	119.6	-0.2121442
119.8	0.445329	119.8	0.4005118	119.8	0.2847459	119.8	0.3086543	119.8	0.3412905	119.8	0.3408715	119.8	0.3575916	119.8	-0.2443616	119.8	-0.1579592	119.8	-0.2805967	119.8	-0.2539128	119.8	-0.2193159	119.8	-0.2538188	119.8	-0.2235849	119.8	-0.2126618	119.8	-0.2073653
120	0.446931	120	0.4021368	120	0.2881062	120	0.311384	120	0.3456856	120	0.348231	120	0.3629337	120	-0.2395469	120	-0.1561814	120	-0.2827856	120	-0.2533084	120	-0.2238351	120	-0.2517545	120	-0.2135677	120	-0.2156804	120	-0.2109327
120.19	0.4520091	120.19	0.4065982	120.19	0.2948274	120.19	0.3142799	120.19	0.3496713	120.19	0.3473195	120.19	0.3684758	120.19	-0.2393942	120.2	-0.154485	120.2	-0.2840618	120.2	-0.2557884	120.2	-0.220285	120.2	-0.2545683	120.2	-0.2171489	120.2	-0.217616	120.2	-0.2097719
120.39	0.4579825	120.39	0.416423	120.39	0.2945597	120.39	0.3192405	120.39	0.3517591	120.39	0.3542793	120.39	0.3708964	120.39	-0.2374246	120.4	-0.1524886	120.4	-0.279539	120.4	-0.25174	120.4	-0.219726	120.4	-0.2595251	120.4	-0.215714	120.4	-0.2148573	120.4	-0.2124997
120.61	0.4590283	120.61	0.4189411	120.61	0.2996399	120.61	0.3218288	120.61	0.3570039	120.61	0.3589177	120.61	0.3743752	120.61	-0.2415179	120.6	-0.1548985	120.6	-0.2832738	120.6	-0.2539218	120.6	-0.2234228	120.6	-0.2525732	120.6	-0.2148863	120.6	-0.2113586	120.6	-0.2088495
120.79	0.4626946	120.79	0.4161514	120.79	0.3054632	120.79	0.322003	120.79	0.362951	120.79	0.3612832	120.79	0.3768027	120.79	-0.2377642	120.8	-0.1546748	120.8	-0.2791653	120.8	-0.2539376	120.8	-0.2205813	120.8	-0.2520368	120.8	-0.2141665	120.8	-0.2153705	120.8	-0.2108761
120.99	0.4651479	120.99	0.4230784	120.99	0.305673	120.99	0.332303	120.99	0.3612773	120.99	0.364033	120.99	0.3775278	120.99	-0.2428964	121	-0.1539717	121	-0.2818674	121	-0.2508613	121	-0.2191905	121	-0.2544582	121	-0.2145627	121	-0.2145639	121	-0.2130402
121.19	0.4711455	121.19	0.428375	121.19	0.3091288	121.19	0.3340891	121.19	0.3681788	121.19	0.3663448	121.19	0.3809132	121.19	-0.2383792	121.2	-0.1563556	121.2	-0.280452	121.2	-0.2536057	121.2	-0.2201103	121.2	-0.2553245	121.2	-0.2107624	121.2	-0.2163877	121.2	-0.2149662
121.4	0.4697173	121.4	0.4294778	121.4	0.3183798	121.4	0.3381618	121.4	0.371783	121.4	0.3747835	121.4	0.3879326	121.4	-0.2399374	121.4	-0.1520618	121.4	-0.2776382	121.4	-0.2497949	121.4	-0.2224806	121.4	-0.249823	121.4	-0.2165778	121.4	-0.213887	121.4	-0.2098897
121.6	0.4792593	121.6	0.4374546	121.6	0.3190883	121.6	0.3412666	121.6	0.37688	121.6	0.3784301	121.6	0.3907505	121.6	-0.2372934	121.6	-0.1512401	121.6	-0.2798341	121.6	-0.2494954	121.6	-0.2156138	121.6	-0.2512817	121.6	-0.2119633	121.6	-0.2144053	121.6	-0.2127371
121.79	0.4838209	121.79	0.4410283	121.79	0.3235483	121.79	0.3418047	121.79	0.3821383	121.79	0.3812812	121.79	0.3934923	121.79	-0.2428242	121.8	-0.1534367	121.8	-0.2814175	121.8	-0.2481163	121.8	-0.2176428	121.8	-0.2480523	121.8	-0.2121979	121.8	-0.2111093	121.8	-0.2118295
122	0.4834283	122	0.4343401	122	0.3218074	122	0.3533245	122	0.379391	122	0.3815791	122	0.3988598	122	-0.2348716	122	-0.1562626	122	-0.283185	122	-0.2520722	122	-0.2170213	122	-0.2519298	122	-0.2130992	122	-0.2182476	122	-0.2095783
122.19	0.4858989	122.19	0.4423414	122.19	0.3256894	122.19	0.3493628	122.19	0.3834409	122.19	0.3881063	122.19	0.4001139	122.19	-0.2418276	122.2	-0.156369	122.2	-0.2789852	122.2	-0.2525471	122.2	-0.2156065	122.2	-0.2471259	122.2	-0.2126418	122.2	-0.214222	122.2	-0.2052909
122.39	0.495617	122.39	0.4461618	122.39	0.3300825	122.39	0.3541579	122.39	0.3836708	122.39	0.3923995	122.39	0.4009449	122.39	-0.2385211	122.4	-0.1509676	122.4	-0.2780647	122.4	-0.251695	122.4	-0.21999	122.4	-0.2533429	122.4	-0.2112624	122.4	-0.21143	122.4	-0.2109624
122.59	0.4946402	122.59	0.4527248	122.59	0.3290138	122.59	0.3569089	122.59	0.3918513	122.59	0.3922236	122.59	0.4077589	122.59	-0.2370191	122.6	-0.1542913	122.6	-0.2806543	122.6	-0.2495825	122.6	-0.2165148	122.6	-0.249587	122.6	-0.2119717	122.6	-0.2104718	122.6	-0.2095623
122.79	0.4938508	122.79	0.4537319	122.79	0.3389946	122.79	0.3621008	122.79	0.3916332	122.79	0.3981249	122.79	0.409431	122.79	-0.2384563	122.8	-0.1543659	122.8	-0.2769336	122.8	-0.2451209	122.8	-0.2173753	122.8	-0.2467665	122.8	-0.212789	122.8	-0.2100809	122.8	-0.2109537
122.99	0.5005423	122.99	0.4564212	122.99	0.3390805	122.99	0.3698861	122.99	0.3973089	122.99	0.3994263	122.99	0.4100227	122.99	-0.2405539	123	-0.1485848	123	-0.2778372	123	-0.2459634	123	-0.2170654	123	-0.2464607	123	-0.2084733	123	-0.2114246	123	-0.2060279
123.19	0.5056695	123.19	0.4598379	123.19	0.3459127	123.19	0.3657023	123.19	0.4048549	123.19	0.4009946	123.19	0.4189137	123.19	-0.2360524	123.2	-0.1491587	123.2	-0.2808021	123.2	-0.2477836	123.2	-0.2167839	123.2	-0.2495924	123.2	-0.2133341	123.2	-0.2089905	123.2	-0.2046179
123.39	0.5048498	123.39	0.4643081	123.39	0.3478057	123.39	0.3686134	123.39	0.4025096	123.39	0.4025767	123.39	0.4253657	123.39	-0.2390432	123.4	-0.1508192	123.4	-0.2808582	123.4	-0.2482685	123.4	-0.2147913	123.4	-0.247837	123.4	-0.2068271	123.4	-0.2173325	123.4	-0.2058662
123.6	0.5141316	123.6	0.4718263	123.6	0.3466844	123.6	0.373837	123.6	0.4086185	123.6	0.409939	123.6	0.4272385	123.6	-0.2412854	123.6	-0.1512773	123.6	-0.2764404	123.6	-0.2447057	123.6	-0.2131897	123.6	-0.2479014	123.6	-0.2138322	123.6	-0.2095583	123.6	-0.2051123
123.79	0.5172899	123.79	0.4722365	123.79	0.3559439	123.79	0.382609	123.79	0.4094683	123.79	0.4094359	123.79	0.4276924	123.79	-0.2332877	123.8	-0.1512942	123.8	-0.2815109	123.8	-0.2473297	123.8	-0.2125119	123.8	-0.2472085	123.8	-0.2105483	123.8	-0.2129772	123.8	-0.2060623
123.99	0.5179347	123.99	0.4727839	123.99	0.3573297	123.99	0.3778606	123.99	0.4082704	123.99	0.4154658	123.99	0.4317644	123.99	-0.2303669	124	-0.1560266	124	-0.2782282	124	-0.2498218	124	-0.2207285	124	-0.2497032	124	-0.2071513	124	-0.2093483	124	-0.2076141
124.19	0.5243521	124.19	0.4792934	124.19	0.3590475	124.19	0.3855225	124.19	0.4145664	124.19	0.4231813	124.19	0.4352732	124.19	-0.2353442	124.2	-0.1486956	124.2	-0.2699448	124.2	-0.2406973	124.2	-0.214429	124.2	-0.2458985	124.2	-0.2096166	124.2	-0.2116301	124.2	-0.2134384
124.39	0.5247071	124.39	0.4840933	124.39	0.3610677	124.39	0.3882892	124.39	0.4175051	124.39	0.4253695	124.39	0.4414218	124.39	-0.2351086	124.4	-0.1528169	124.4	-0.2787597	124.4	-0.2455098	124.4	-0.2150105	124.4	-0.2459409	124.4	-0.209289	124.4	-0.2086397	124.4	-0.2038475
124.59	0.5297114	124.59	0.4869339	124.59	0.368009	124.59	0.3948469	124.59	0.4205939	124.59	0.4288891	124.59	0.4410638	124.59	-0.237258	124.6	-0.1448952	124.6	-0.2712969	124.6	-0.2447115	124.6	-0.2153091	124.6	-0.2423051	124.6	-0.2075405	124.6	-0.210087	124.6	-0.2040212
124.79	0.5316832	124.79	0.4863455	124.79	0.3751099	124.79	0.3900078	124.79	0.4269702	124.79	0.4326167	124.79	0.4453488	124.79	-0.2344544	124.8	-0.1522907	124.8	-0.2757257	124.8	-0.2455665	124.8	-0.2150771	124.8	-0.2445216	124.8	-0.2039241	124.8	-0.2081764	124.8	-0.2031916
124.99	0.5383941	124.99	0.4870387	124.99	0.3751202	124.99	0.4019887	124.99	0.4308086	124.99	0.4328357	124.99	0.4456413	124.99	-0.2325442	125	-0.1462838	125	-0.2728633	125	-0.2453369	125	-0.2110156	125	-0.2494415	125	-0.2059782	125	-0.2085253	125	-0.2059998
125.19	0.5385839	125.19	0.4936545	125.19	0.3819566	125.19	0.4010141	125.19	0.435484	125.19	0.4360349	125.19	0.4530267	125.19	-0.2305322	125.2	-0.149091	125.2	-0.2767322	125.2	-0.2458478	125.2	-0.2181144	125.2	-0.2492319	125.2	-0.206667	125.2	-0.2053897	125.2	-0.2078906
125.39	0.5435102	125.39	0.4983534	125.39	0.3826801	125.39	0.4025542	125.39	0.4350713	125.39	0.4358587	125.39	0.454147	125.39	-0.2359946	125.4	-0.1476856	125.4	-0.2757365	125.4	-0.2481952	125.4	-0.2120986	125.4	-0.2483927	125.4	-0.2045902	125.4	-0.2095932	125.4	-0.2042846
125.59	0.5478256	125.59	0.5026613	125.59	0.3868614	125.59	0.406049	125.59	0.4427333	125.59	0.4427442	125.59	0.4548527	125.59	-0.2307995	125.6	-0.1475017	125.6	-0.2738213	125.6	-0.2450516	125.6	-0.2098839	125.6	-0.2463993	125.6	-0.2092532	125.6	-0.2062114	125.6	-0.2029965
125.79	0.5525257	125.79	0.5023557	125.79	0.3889939	125.79	0.4116496	125.79	0.4412972	125.79	0.4433782	125.79	0.4647478	125.79	-0.2346736	125.8	-0.15074	125.8	-0.2669498	125.8	-0.248297	125.8	-0.2112563	125.8	-0.2460667	125.8	-0.2048293	125.8	-0.2076728	125.8	-0.2039957
125.99	0.5523201	125.99	0.509016	125.99	0.3900853	125.99	0.4122338	125.99	0.4472274	125.99	0.4457888	125.99	0.4630429	125.99	-0.2341785	126	-0.1475435	126	-0.2752985	126	-0.2455854	126	-0.2120299	126	-0.2413471	126	-0.2069359	126	-0.2073673	126	-0.2058325
126.19	0.5566974	126.19	0.5131985	126.19	0.3925692	126.19	0.4172699	126.19	0.4474242	126.19	0.4488484	126.19	0.4685313	126.19	-0.2342465	126.2	-0.1516608	126.2	-0.2780834	126.2	-0.2427607	126.2	-0.2137165	126.2	-0.2479891	126.2	-0.2094147	126.2	-0.2040772	126.2	-0.2048401
126.39	0.5615407	126.39	0.5185421	126.39	0.3942902	126.39	0.4200932	126.39	0.4526353	126.39	0.4548123	126.39	0.4713959	126.39	-0.234346	126.4	-0.1451028	126.4	-0.2691137	126.4	-0.2408821	126.4	-0.2137218	126.4	-0.2463619	126.4	-0.2054161	126.4	-0.2074155	126.4	-0.2044524
126.6	0.5608423	126.6	0.5143797	126.6	0.3984725	126.6	0.4218468	126.6	0.4508191	126.6	0.4624346	126.6	0.4724502	126.6	-0.2273448	126.6	-0.1447921	126.6	-0.2742443	126.6	-0.2447405	126.6	-0.2087746	126.6	-0.2427643	126.6	-0.2095398	126.6	-0.2061561	126.6	-0.2077753
126.79	0.5641366	126.79	0.522049	126.79	0.4042168	126.79	0.4285312	126.79	0.4603169	126.79	0.4590897	126.79	0.477127	126.79	-0.2357264	126.8	-0.1472692	126.8	-0.2728392	126.8	-0.24341	126.8	-0.210719	126.8	-0.2438785	126.8	-0.2062032	126.8	-0.2042517	126.8	-0.2020062
126.99	0.5687215	126.99	0.5250511	126.99	0.405125	126.99	0.4286266	126.99	0.4618067	126.99	0.4604712	126.99	0.4778561	126.99	-0.2319813	127	-0.1472652	127	-0.2733999	127	-0.241267	127	-0.2119516	127	-0.244991	127	-0.2075592	127	-0.2065016	127	-0.2021834
127.19	0.5663758	127.19	0.5270305	127.19	0.405202	127.19	0.4316167	127.19	0.4592131	127.19	0.4624866	127.19	0.4782317	127.19	-0.2326768	127.2	-0.1486082	127.2	-0.2739309	127.2	-0.2407336	127.2	-0.2102309	127.2	-0.2453165	127.2	-0.2075127	127.2	-0.2088545	127.2	-0.204669
127.39	0.573185	127.39	0.5292403	127.39	0.4104348	127.39	0.4333805	127.39	0.4693853	127.39	0.4675102	127.39	0.4876465	127.39	-0.2285206	127.4	-0.1452171	127.4	-0.2713769	127.4	-0.2437328	127.4	-0.2081517	127.4	-0.2463856	127.4	-0.2022587	127.4	-0.2083684	127.4	-0.1989615
127.6	0.5786102	127.6	0.5336967	127.6	0.4155782	127.6	0.4372077	127.6	0.4678156	127.6	0.475533	127.6	0.487008	127.6	-0.2317912	127.6	-0.1466807	127.6	-0.2686877	127.6	-0.2426088	127.6	-0.2123899	127.6	-0.2403152	127.6	-0.2021877	127.6	-0.2019317	127.6	-0.2060225
127.79	0.5809866	127.79	0.5371596	127.79	0.4165524	127.79	0.4415314	127.79	0.4686948	127.79	0.4758234	127.79	0.4907218	127.79	-0.2294592	127.8	-0.1427515	127.8	-0.2687112	127.8	-0.2397637	127.8	-0.207407	127.8	-0.243008	127.8	-0.2079342	127.8	-0.2057724	127.8	-0.2011939
127.99	0.5798714	127.99	0.5386367	127.99	0.4198472	127.99	0.4463313	127.99	0.4710233	127.99	0.4746171	127.99	0.4931136	127.99	-0.230064	128	-0.1406863	128	-0.2719626	128	-0.2388294	128	-0.2065869	128	-0.2394868	128	-0.2016329	128	-0.2064245	128	-0.1967779
128.19	0.5838588	128.19	0.5481656	128.19	0.422338	128.19	0.4491207	128.19	0.4776084	128.19	0.4794907	128.19	0.4986988	128.19	-0.2295386	128.2	-0.1498897	128.2	-0.2645301	128.2	-0.2415778	128.2	-0.2080641	128.2	-0.2379889	128.2	-0.2038998	128.2	-0.2060761	128.2	-0.1996326
128.39	0.5900832	128.39	0.5452538	128.39	0.4269771	128.39	0.4510182	128.39	0.4810767	128.39	0.4853319	128.39	0.4991496	128.39	-0.232579	128.4	-0.1436318	128.4	-0.269965	128.4	-0.2430078	128.4	-0.2103302	128.4	-0.2401958	128.4	-0.2005684	128.4	-0.2103789	128.4	-0.201785
128.6	0.5925815	128.6	0.5432379	128.6	0.4317296	128.6	0.4552095	128.6	0.4810072	128.6	0.4860625	128.6	0.5052659	128.6	-0.2266524	128.6	-0.1420726	128.6	-0.2727484	128.6	-0.2440175	128.6	-0.207938	128.6	-0.2373911	128.6	-0.1993375	128.6	-0.2057716	128.6	-0.2057019
128.79	0.595196	128.79	0.5509381	128.79	0.431379	128.79	0.4561639	128.79	0.4878036	128.79	0.4863751	128.79	0.5027398	128.79	-0.231251	128.8	-0.1440149	128.8	-0.2704396	128.8	-0.2392177	128.8	-0.2125498	128.8	-0.2418295	128.8	-0.2015496	128.8	-0.2015073	128.8	-0.2001197
128.99	0.5963929	128.99	0.5559754	128.99	0.4341436	128.99	0.4574346	128.99	0.4947224	128.99	0.4922841	128.99	0.5108182	128.99	-0.2239178	129	-0.1406868	129	-0.2686426	129	-0.2390858	129	-0.2078634	129	-0.242505	129	-0.1969476	129	-0.1972547	129	-0.2028442
129.2	0.6016287	129.2	0.5547928	129.2	0.4386191	129.2	0.4641267	129.2	0.4980204	129.2	0.4917651	129.2	0.5154932	129.2	-0.2295436	129.2	-0.1403649	129.2	-0.2687593	129.2	-0.2411644	129.2	-0.2103005	129.2	-0.2414234	129.2	-0.1996925	129.2	-0.2000575	129.2	-0.1995367
129.39	0.599683	129.39	0.5617802	129.39	0.4364094	129.39	0.4658205	129.39	0.49495	129.39	0.5001144	129.39	0.5175001	129.39	-0.2327492	129.4	-0.1439645	129.4	-0.2717916	129.4	-0.2473567	129.4	-0.2098467	129.4	-0.235741	129.4	-0.2025533	129.4	-0.2019138	129.4	-0.2018257
129.59	0.605332	129.59	0.5632731	129.59	0.4469309	129.59	0.4698896	129.59	0.5006804	129.59	0.5028139	129.59	0.5169898	129.59	-0.2286859	129.6	-0.1468399	129.6	-0.2708772	129.6	-0.2394918	129.6	-0.2093737	129.6	-0.2422439	129.6	-0.2001526	129.6	-0.2014979	129.6	-0.2024492
129.8	0.6079047	129.8	0.5665911	129.8	0.4500016	129.8	0.4720051	129.8	0.4983309	129.8	0.5042439	129.8	0.5197845	129.8	-0.2283636	129.8	-0.1433723	129.8	-0.267681	129.8	-0.2394262	129.8	-0.2070507	129.8	-0.2433942	129.8	-0.1955786	129.8	-0.2015618	129.8	-0.1997477
129.99	0.6115165	129.99	0.5689891	129.99	0.4504759	129.99	0.4733568	129.99	0.5058141	129.99	0.5015232	129.99	0.5279891	129.99	-0.2235484	130	-0.1456595	130	-0.2676878	130	-0.2391101	130	-0.2088953	130	-0.237882	130	-0.1961041	130	-0.1985553	130	-0.2000116
130.19	0.6132506	130.19	0.5688889	130.19	0.4527147	130.19	0.4777092	130.19	0.5057191	130.19	0.5087864	130.19	0.5178485	130.19	-0.2305182	130.2	-0.1485264	130.2	-0.2696887	130.2	-0.2413012	130.2	-0.2105488	130.2	-0.2375495	130.2	-0.1991578	130.2	-0.1981422	130.2	-0.1958699
130.39	0.6156752	130.39	0.5754669	130.39	0.4566411	130.39	0.4767806	130.39	0.5085951	130.39	0.5172234	130.39	0.5306705	130.39	-0.2325234	130.4	-0.1425718	130.4	-0.2717078	130.4	-0.2321284	130.4	-0.2086129	130.4	-0.2352065	130.4	-0.1969355	130.4	-0.2049179	130.4	-0.2006611
130.59	0.6198204	130.59	0.5772678	130.59	0.4639347	130.59	0.4789158	130.59	0.5142487	130.59	0.5135759	130.59	0.5390079	130.59	-0.2238888	130.6	-0.1416482	130.6	-0.2675202	130.6	-0.2395676	130.6	-0.2043525	130.6	-0.2413508	130.6	-0.2034456	130.6	-0.201203	130.6	-0.2002726
130.79	0.6218749	130.79	0.5816174	130.79	0.4616765	130.79	0.4848933	130.79	0.5173146	130.79	0.5214044	130.79	0.5345826	130.79	-0.2309015	130.8	-0.1391884	130.8	-0.2678802	130.8	-0.2346668	130.8	-0.2090719	130.8	-0.2370187	130.8	-0.1989394	130.8	-0.2046559	130.8	-0.1952679
131	0.6246793	131	0.5832275	131	0.4620637	131	0.4884418	131	0.5189296	131	0.5212457	131	0.5381235	131	-0.2238942	131	-0.138983	131	-0.2692083	131	-0.2362207	131	-0.2064307	131	-0.2315636	131	-0.2000162	131	-0.2034256	131	-0.1963547
131.19	0.62704	131.19	0.5883266	131.19	0.465744	131.19	0.4911232	131.19	0.5231078	131.19	0.5195886	131.19	0.5422726	131.19	-0.2284354	131.2	-0.1404049	131.2	-0.2622411	131.2	-0.2418526	131.2	-0.2049521	131.2	-0.2383043	131.2	-0.1973835	131.2	-0.2012034	131.2	-0.1990933
131.39	0.633047	131.39	0.5923332	131.39	0.4697837	131.39	0.4912696	131.39	0.5216521	131.39	0.5280073	131.39	0.5467853	131.39	-0.2263456	131.4	-0.138097	131.4	-0.2656229	131.4	-0.2381174	131.4	-0.2048005	131.4	-0.2410696	131.4	-0.1992394	131.4	-0.1960043	131.4	-0.2004661
131.59	0.6357118	131.59	0.5963054	131.59	0.4717311	131.59	0.4947322	131.59	0.5246845	131.59	0.5328704	131.59	0.5486258	131.59	-0.2259747	131.6	-0.1397264	131.6	-0.2680289	131.6	-0.2376229	131.6	-0.206381	131.6	-0.2387373	131.6	-0.1984739	131.6	-0.2025395	131.6	-0.1961745
131.79	0.6369604	131.79	0.5976323	131.79	0.4797108	131.79	0.5001889	131.79	0.5311224	131.79	0.5363601	131.79	0.5488681	131.79	-0.2253753	131.8	-0.1410979	131.8	-0.2623428	131.8	-0.2349245	131.8	-0.2020379	131.8	-0.233595	131.8	-0.1968126	131.8	-0.2000239	131.8	-0.1928019
131.99	0.6398711	131.99	0.5985717	131.99	0.4775533	131.99	0.5020534	131.99	0.5314012	131.99	0.5340044	131.99	0.5503215	131.99	-0.2262834	132	-0.136729	132	-0.2647251	132	-0.2357547	132	-0.2040976	132	-0.2348361	132	-0.2007213	132	-0.1985343	132	-0.1933019
132.19	0.6408599	132.19	0.6015636	132.19	0.4773859	132.19	0.5066374	132.19	0.5346503	132.19	0.5431142	132.19	0.553119	132.19	-0.2246358	132.2	-0.1407844	132.2	-0.2622212	132.2	-0.2361296	132.2	-0.2081567	132.2	-0.2378019	132.2	-0.2008566	132.2	-0.1989666	132.2	-0.200324
132.39	0.6434842	132.39	0.6049084	132.39	0.4822845	132.39	0.5066136	132.39	0.5344058	132.39	0.5436873	132.39	0.5576782	132.39	-0.2273787	132.4	-0.1362523	132.4	-0.2650526	132.4	-0.2370166	132.4	-0.2037279	132.4	-0.2392286	132.4	-0.195169	132.4	-0.1974901	132.4	-0.1958459
132.59	0.6462967	132.59	0.6083134	132.59	0.4883055	132.59	0.5083326	132.59	0.537653	132.59	0.5397317	132.59	0.5624603	132.59	-0.2265333	132.6	-0.1402767	132.6	-0.2648974	132.6	-0.2375019	132.6	-0.2013853	132.6	-0.2364956	132.6	-0.1949735	132.6	-0.1973195	132.6	-0.1952882
132.79	0.6527315	132.79	0.6104591	132.79	0.4823988	132.79	0.5098917	132.79	0.5449305	132.79	0.5437437	132.79	0.5602781	132.79	-0.2282784	132.8	-0.136209	132.8	-0.2603098	132.8	-0.2344985	132.8	-0.2049973	132.8	-0.2365582	132.8	-0.1980361	132.8	-0.2028787	132.8	-0.1958104
132.99	0.6552497	132.99	0.6104423	132.99	0.4891517	132.99	0.5148912	132.99	0.543842	132.99	0.5503819	132.99	0.5678974	132.99	-0.2276091	133	-0.1397659	133	-0.266877	133	-0.2330114	133	-0.2024443	133	-0.2330232	133	-0.193252	133	-0.1970865	133	-0.1986754
133.19	0.6578345	133.19	0.6136221	133.19	0.4906464	133.19	0.515465	133.19	0.5435385	133.19	0.555916	133.19	0.5669165	133.19	-0.2253694	133.2	-0.1368112	133.2	-0.2621757	133.2	-0.2388643	133.2	-0.2056722	133.2	-0.2317693	133.2	-0.1971509	133.2	-0.1979661	133.2	-0.1945853
133.4	0.6605284	133.4	0.6172442	133.4	0.4996595	133.4	0.5228807	133.4	0.5489677	133.4	0.5495955	133.4	0.5708998	133.4	-0.2241269	133.4	-0.1376407	133.4	-0.2596847	133.4	-0.2341197	133.4	-0.2039648	133.4	-0.2344219	133.4	-0.1964693	133.4	-0.1998035	133.4	-0.1925492
133.59	0.6619955	133.59	0.6222772	133.59	0.498659	133.59	0.5197517	133.59	0.5511988	133.59	0.5549752	133.59	0.5715458	133.59	-0.2244743	133.6	-0.1381394	133.6	-0.2653023	133.6	-0.2335774	133.6	-0.2022206	133.6	-0.231756	133.6	-0.195772	133.6	-0.1942015	133.6	-0.1956117
133.8	0.6658784	133.8	0.6224263	133.8	0.5009494	133.8	0.5234539	133.8	0.5538718	133.8	0.5545585	133.8	0.5762317	133.8	-0.2235001	133.8	-0.1409509	133.8	-0.2631062	133.8	-0.2333647	133.8	-0.2049762	133.8	-0.2337773	133.8	-0.1945876	133.8	-0.1981432	133.8	-0.197208
133.99	0.6653188	133.99	0.6241218	133.99	0.5027131	133.99	0.5226459	133.99	0.5591683	133.99	0.5610523	133.99	0.5791634	133.99	-0.2219312	134	-0.1382893	134	-0.2625336	134	-0.2326271	134	-0.2047374	134	-0.2330296	134	-0.1966554	134	-0.1978814	134	-0.1921301
134.2	0.6729558	134.2	0.6274858	134.2	0.5085037	134.2	0.5302711	134.2	0.5613068	134.2	0.5637185	134.2	0.5843006	134.2	-0.2236129	134.2	-0.1345129	134.2	-0.2641958	134.2	-0.2348876	134.2	-0.2057834	134.2	-0.2310848	134.2	-0.1986333	134.2	-0.2034873	134.2	-0.1967076
134.39	0.6710762	134.39	0.6304595	134.39	0.5095701	134.39	0.5327248	134.39	0.561526	134.39	0.5668703	134.39	0.5832651	134.39	-0.2245875	134.4	-0.1377574	134.4	-0.263762	134.4	-0.2349273	134.4	-0.2044937	134.4	-0.2367905	134.4	-0.1955304	134.4	-0.1956011	134.4	-0.1953363
134.6	0.6724442	134.6	0.6301149	134.6	0.5109949	134.6	0.5375208	134.6	0.5632194	134.6	0.5732865	134.6	0.5862008	134.6	-0.224186	134.6	-0.1333939	134.6	-0.2629435	134.6	-0.2310954	134.6	-0.2032572	134.6	-0.2324203	134.6	-0.1946449	134.6	-0.1992408	134.6	-0.1941937
134.79	0.6765288	134.79	0.6310439	134.79	0.5138312	134.79	0.5376903	134.79	0.5664692	134.79	0.5712499	134.79	0.5845325	134.79	-0.2204391	134.8	-0.1337545	134.8	-0.2594756	134.8	-0.2338701	134.8	-0.2020496	134.8	-0.2324419	134.8	-0.1923561	134.8	-0.1976133	134.8	-0.1916573
135	0.6814613	135	0.6362666	135	0.5142109	135	0.5379038	135	0.5673425	135	0.5714703	135	0.589509	135	-0.221904	135	-0.1350977	135	-0.2651236	135	-0.2317701	135	-0.2039325	135	-0.2356522	135	-0.1910209	135	-0.1941491	135	-0.1953712
135.2	0.6835938	135.2	0.6384097	135.2	0.521336	135.2	0.5424004	135.2	0.5691631	135.2	0.5791188	135.2	0.5963538	135.2	-0.2202344	135.2	-0.1372905	135.2	-0.2535093	135.2	-0.2324938	135.2	-0.19959	135.2	-0.2306427	135.2	-0.193907	135.2	-0.196088	135.2	-0.1946551
135.4	0.6866596	135.4	0.6446255	135.4	0.5221215	135.4	0.5462408	135.4	0.5767679	135.4	0.5790687	135.4	0.5989709	135.4	-0.2237992	135.4	-0.139055	135.4	-0.2628113	135.4	-0.2280077	135.4	-0.1976453	135.4	-0.2305082	135.4	-0.1916592	135.4	-0.1958571	135.4	-0.1934277
135.6	0.6886786	135.6	0.6452788	135.6	0.5197432	135.6	0.54675	135.6	0.5740247	135.6	0.5835879	135.6	0.6001931	135.6	-0.2171456	135.6	-0.1361676	135.6	-0.2587234	135.6	-0.2294699	135.6	-0.1999255	135.6	-0.2328205	135.6	-0.1951673	135.6	-0.1934233	135.6	-0.1956237
135.79	0.69166	135.79	0.649334	135.79	0.527315	135.79	0.5500667	135.79	0.578633	135.79	0.5893802	135.79	0.6022228	135.79	-0.2177981	135.8	-0.1327415	135.8	-0.2599847	135.8	-0.2281197	135.8	-0.2014682	135.8	-0.2305289	135.8	-0.1920011	135.8	-0.1949801	135.8	-0.1961755
136	0.6961583	136	0.6488962	136	0.5317652	136	0.5505157	136	0.5853732	136	0.5841057	136	0.6064541	136	-0.2232689	136	-0.136496	136	-0.2637101	136	-0.2311197	136	-0.198696	136	-0.2285935	136	-0.1891513	136	-0.1916242	136	-0.1912041
136.19	0.6908695	136.19	0.661171	136.19	0.5374616	136.19	0.5557004	136.19	0.582484	136.19	0.589212	136.19	0.6069546	136.19	-0.2212328	136.2	-0.1320264	136.2	-0.2577912	136.2	-0.2335216	136.2	-0.1979828	136.2	-0.2316141	136.2	-0.1926014	136.2	-0.1899448	136.2	-0.1910949
136.39	0.6986086	136.39	0.6572421	136.39	0.5300445	136.39	0.5591494	136.39	0.5898678	136.39	0.592885	136.39	0.6084892	136.39	-0.2222074	136.4	-0.1358411	136.4	-0.2636841	136.4	-0.2317146	136.4	-0.2014863	136.4	-0.2325399	136.4	-0.1917575	136.4	-0.1908551	136.4	-0.1911655
136.59	0.7018642	136.59	0.6567068	136.59	0.5382625	136.59	0.5573767	136.59	0.5921016	136.59	0.5950305	136.59	0.6142179	136.59	-0.21937	136.6	-0.1331552	136.6	-0.2543464	136.6	-0.229385	136.6	-0.2033354	136.6	-0.2316054	136.6	-0.192651	136.6	-0.1927325	136.6	-0.1894934
136.79	0.7015396	136.79	0.6578851	136.79	0.538129	136.79	0.5641594	136.79	0.5946967	136.79	0.5959363	136.79	0.6149593	136.79	-0.2185045	136.8	-0.1277056	136.8	-0.2591071	136.8	-0.2301857	136.8	-0.2027508	136.8	-0.2284594	136.8	-0.1897275	136.8	-0.1924035	136.8	-0.1943849
136.99	0.7050658	136.99	0.6577336	136.99	0.5427216	136.99	0.5625706	136.99	0.5931264	136.99	0.6004747	136.99	0.6157558	136.99	-0.2168844	137	-0.1341763	137	-0.2584437	137	-0.232901	137	-0.1966557	137	-0.2320801	137	-0.1908171	137	-0.1897939	137	-0.188386
137.2	0.7084928	137.2	0.6634188	137.2	0.5433902	137.2	0.5661775	137.2	0.5991688	137.2	0.6026602	137.2	0.6188141	137.2	-0.2178994	137.2	-0.132653	137.2	-0.2591943	137.2	-0.2286966	137.2	-0.1959876	137.2	-0.2271032	137.2	-0.1871644	137.2	-0.198062	137.2	-0.1883142
137.4	0.708469	137.4	0.6701257	137.4	0.5433136	137.4	0.570303	137.4	0.5974991	137.4	0.5988665	137.4	0.6213382	137.4	-0.2156882	137.4	-0.1366049	137.4	-0.2613024	137.4	-0.2321564	137.4	-0.199633	137.4	-0.2286845	137.4	-0.1869052	137.4	-0.1926909	137.4	-0.1885192
137.6	0.7169256	137.6	0.6723368	137.6	0.547773	137.6	0.5727866	137.6	0.6009057	137.6	0.6055306	137.6	0.6225618	137.6	-0.2212187	137.6	-0.1358536	137.6	-0.2582405	137.6	-0.2336271	137.6	-0.2004765	137.6	-0.2307037	137.6	-0.1894355	137.6	-0.1904735	137.6	-0.1939671
137.8	0.7139752	137.8	0.6697952	137.8	0.5503612	137.8	0.5752667	137.8	0.6072174	137.8	0.6074638	137.8	0.6265723	137.8	-0.2176112	137.8	-0.1360994	137.8	-0.262309	137.8	-0.2290162	137.8	-0.2008383	137.8	-0.2273047	137.8	-0.1892266	137.8	-0.19191	137.8	-0.1929607
138	0.7198515	138	0.6734814	138	0.5540915	138	0.5808131	138	0.606849	138	0.6099966	138	0.6303847	138	-0.2139528	138	-0.1358429	138	-0.2576657	138	-0.230724	138	-0.2020132	138	-0.2287519	138	-0.1921565	138	-0.1934072	138	-0.1930148
138.2	0.7220408	138.2	0.6801178	138.2	0.5535944	138.2	0.5764504	138.2	0.609089	138.2	0.6093695	138.2	0.6277319	138.2	-0.2160916	138.2	-0.131964	138.2	-0.2576691	138.2	-0.2281043	138.2	-0.1991109	138.2	-0.2243133	138.2	-0.1945019	138.2	-0.1881646	138.2	-0.1874648
138.4	0.7229629	138.4	0.678192	138.4	0.5564324	138.4	0.5805464	138.4	0.6096437	138.4	0.6153943	138.4	0.6341838	138.4	-0.2131308	138.4	-0.1292175	138.4	-0.2563916	138.4	-0.2306945	138.4	-0.1963401	138.4	-0.2268576	138.4	-0.1895052	138.4	-0.1938711	138.4	-0.1930788
138.6	0.7193906	138.6	0.6815606	138.6	0.5623015	138.6	0.5822372	138.6	0.6116415	138.6	0.6153592	138.6	0.6345547	138.6	-0.2208193	138.6	-0.1319904	138.6	-0.2569627	138.6	-0.2332607	138.6	-0.2036931	138.6	-0.229487	138.6	-0.1894811	138.6	-0.1897312	138.6	-0.1888067
138.82	0.7265757	138.82	0.6898596	138.82	0.5594596	138.82	0.5889481	138.82	0.6147193	138.82	0.6172959	138.82	0.6394403	138.82	-0.2160266	138.8	-0.131289	138.8	-0.2593507	138.8	-0.223322	138.8	-0.194124	138.8	-0.2293234	138.8	-0.1879082	138.8	-0.1881974	138.8	-0.185877
138.99	0.7255769	138.99	0.6884617	138.99	0.565815	138.99	0.5870637	138.99	0.615565	138.99	0.6187431	138.99	0.6424432	138.99	-0.2193349	139	-0.1319759	139	-0.2545284	139	-0.2240472	139	-0.1926789	139	-0.2235588	139	-0.186623	139	-0.1936231	139	-0.1889313
139.2	0.731752	139.2	0.6913803	139.2	0.5674734	139.2	0.5965386	139.2	0.6214609	139.2	0.6194642	139.2	0.6378879	139.2	-0.2195646	139.2	-0.1270352	139.2	-0.2491743	139.2	-0.2268734	139.2	-0.1974248	139.2	-0.2315229	139.2	-0.1848101	139.2	-0.1857016	139.2	-0.1907287
139.4	0.7340994	139.4	0.6958535	139.4	0.5733307	139.4	0.5913934	139.4	0.6195633	139.4	0.6249799	139.4	0.6417116	139.4	-0.2170093	139.4	-0.1297578	139.4	-0.2561669	139.4	-0.2303218	139.4	-0.1946521	139.4	-0.2271675	139.4	-0.1887991	139.4	-0.1891894	139.4	-0.1912282
139.6	0.7398545	139.6	0.7006336	139.6	0.5716425	139.6	0.5919375	139.6	0.6234856	139.6	0.6296042	139.6	0.6436043	139.6	-0.2177098	139.6	-0.1266906	139.6	-0.2554529	139.6	-0.2252645	139.6	-0.1962246	139.6	-0.2274038	139.6	-0.187042	139.6	-0.1931347	139.6	-0.187893
139.8	0.7351798	139.8	0.7006626	139.8	0.5729154	139.8	0.5993954	139.8	0.624915	139.8	0.6313362	139.8	0.6509605	139.8	-0.2178049	139.8	-0.1295763	139.8	-0.2522118	139.8	-0.2244698	139.8	-0.1965482	139.8	-0.2256635	139.8	-0.1868329	139.8	-0.1928749	139.8	-0.1862006
139.99	0.7423964	139.99	0.7005847	139.99	0.5762937	139.99	0.5993125	139.99	0.627389	139.99	0.6307536	139.99	0.6503655	139.99	-0.2175334	140	-0.1321202	140	-0.2547511	140	-0.2254114	140	-0.1952395	140	-0.2251467	140	-0.1891135	140	-0.1906842	140	-0.1878096
140.2	0.7463578	140.2	0.7011931	140.2	0.5716417	140.2	0.5990254	140.2	0.6312351	140.2	0.634608	140.2	0.6550228	140.2	-0.2178246	140.2	-0.1331659	140.2	-0.251995	140.2	-0.2302535	140.2	-0.1938604	140.2	-0.2262364	140.2	-0.1830098	140.2	-0.18742	140.2	-0.1855825
140.4	0.7449124	140.4	0.7004578	140.4	0.5808504	140.4	0.6039098	140.4	0.6306413	140.4	0.6368048	140.4	0.6558127	140.4	-0.215093	140.4	-0.1296849	140.4	-0.2530529	140.4	-0.225787	140.4	-0.1954785	140.4	-0.2273812	140.4	-0.1883617	140.4	-0.1926613	140.4	-0.1865724
140.6	0.7476624	140.6	0.7071402	140.6	0.5835847	140.6	0.6056303	140.6	0.6336367	140.6	0.6342355	140.6	0.6544247	140.6	-0.2177469	140.6	-0.1271761	140.6	-0.2577504	140.6	-0.2235095	140.6	-0.1929763	140.6	-0.2288043	140.6	-0.1810617	140.6	-0.1886266	140.6	-0.1882002
140.8	0.7557888	140.8	0.7111295	140.8	0.5900136	140.8	0.6073275	140.8	0.6356493	140.8	0.6407153	140.8	0.659645	140.8	-0.2167294	140.8	-0.1298221	140.8	-0.2562935	140.8	-0.2310115	140.8	-0.1968339	140.8	-0.2248467	140.8	-0.1860854	140.8	-0.1885181	140.8	-0.1886734
141	0.7490231	141	0.7099645	141	0.5878908	141	0.6099333	141	0.6390836	141	0.6441852	141	0.6617763	141	-0.2143669	141	-0.1315245	141	-0.2588514	141	-0.2257374	141	-0.1923693	141	-0.2228422	141	-0.1821763	141	-0.1888067	141	-0.1916234
141.2	0.7565934	141.2	0.7110761	141.2	0.5907034	141.2	0.6109858	141.2	0.6431071	141.2	0.645977	141.2	0.6678244	141.2	-0.2171234	141.2	-0.1293077	141.2	-0.254448	141.2	-0.2259241	141.2	-0.1953376	141.2	-0.2238076	141.2	-0.1866291	141.2	-0.1864778	141.2	-0.1881941
141.4	0.7548541	141.4	0.7168739	141.4	0.5912805	141.4	0.6156747	141.4	0.6412941	141.4	0.644461	141.4	0.6628391	141.4	-0.2128745	141.4	-0.1288191	141.4	-0.2483276	141.4	-0.2269244	141.4	-0.1966638	141.4	-0.2251654	141.4	-0.1833271	141.4	-0.1859405	141.4	-0.1915137
141.6	0.7609922	141.6	0.7147566	141.6	0.5916783	141.6	0.6140671	141.6	0.6431758	141.6	0.6473131	141.6	0.6716248	141.6	-0.2149082	141.6	-0.1290878	141.6	-0.2520009	141.6	-0.2228517	141.6	-0.1939965	141.6	-0.227231	141.6	-0.1837218	141.6	-0.1864806	141.6	-0.1876415
141.8	0.7568096	141.8	0.7151123	141.8	0.5957456	141.8	0.6205328	141.8	0.6415074	141.8	0.6489089	141.8	0.6712246	141.8	-0.2137109	141.8	-0.1276793	141.8	-0.2531833	141.8	-0.2285371	141.8	-0.1928779	141.8	-0.2218465	141.8	-0.1907931	141.8	-0.190736	141.8	-0.1875846
142	0.7645482	142	0.7190972	142	0.5962929	142	0.6242964	142	0.6457625	142	0.6497739	142	0.6703122	142	-0.2116887	142	-0.1297201	142	-0.2522145	142	-0.2205234	142	-0.1962476	142	-0.2231767	142	-0.1884285	142	-0.1895146	142	-0.1843089
142.2	0.7665402	142.2	0.7219009	142.2	0.599427	142.2	0.6216838	142.2	0.6489936	142.2	0.6536824	142.2	0.6740217	142.2	-0.2157956	142.2	-0.1290631	142.2	-0.2481285	142.2	-0.2246986	142.2	-0.1919159	142.2	-0.22005	142.2	-0.184256	142.2	-0.185933	142.2	-0.1862397
142.4	0.7629986	142.4	0.7272506	142.4	0.5998645	142.4	0.627077	142.4	0.6541551	142.4	0.6576756	142.4	0.6747333	142.4	-0.2166636	142.4	-0.1265526	142.4	-0.2501634	142.4	-0.2255603	142.4	-0.1914033	142.4	-0.2244396	142.4	-0.1801715	142.4	-0.183513	142.4	-0.1906611
142.6	0.7669725	142.6	0.7276418	142.6	0.6024739	142.6	0.6291503	142.6	0.652619	142.6	0.6637085	142.6	0.6805259	142.6	-0.2137894	142.6	-0.1226086	142.6	-0.2513922	142.6	-0.2216144	142.6	-0.1932987	142.6	-0.224903	142.6	-0.187787	142.6	-0.1899699	142.6	-0.1855687
142.8	0.7685124	142.8	0.731097	142.8	0.606606	142.8	0.6294208	142.8	0.6589475	142.8	0.6617612	142.8	0.6785783	142.8	-0.2136616	142.8	-0.1236198	142.8	-0.2502249	142.8	-0.2234097	142.8	-0.1937733	142.8	-0.2212651	142.8	-0.1869402	142.8	-0.186657	142.8	-0.1862774
143	0.7744224	143	0.7326061	143	0.6106453	143	0.6293314	143	0.6599457	143	0.6661025	143	0.6855825	143	-0.2177081	143	-0.1246358	143	-0.2506313	143	-0.2244688	143	-0.1871299	143	-0.224582	143	-0.1812749	143	-0.184149	143	-0.1884126
143.2	0.7733109	143.2	0.7324728	143.2	0.6126673	143.2	0.6328927	143.2	0.6582252	143.2	0.6669797	143.2	0.6843653	143.2	-0.2176553	143.2	-0.124848	143.2	-0.2510839	143.2	-0.2225409	143.2	-0.1894348	143.2	-0.226543	143.2	-0.1812692	143.2	-0.1879609	143.2	-0.1840384
143.4	0.7802255	143.4	0.7339571	143.4	0.6131213	143.4	0.6346892	143.4	0.6615266	143.4	0.6720113	143.4	0.6896483	143.4	-0.2133365	143.4	-0.1318095	143.4	-0.2483657	143.4	-0.2225148	143.4	-0.1904826	143.4	-0.2218355	143.4	-0.1840575	143.4	-0.1857018	143.4	-0.187025
143.6	0.7783884	143.6	0.7388132	143.6	0.6158234	143.6	0.6371161	143.6	0.6663691	143.6	0.6714473	143.6	0.6849083	143.6	-0.2143783	143.6	-0.1260124	143.6	-0.2526652	143.6	-0.2225408	143.6	-0.188163	143.6	-0.2209283	143.6	-0.186895	143.6	-0.1851958	143.6	-0.1828442
143.8	0.7818685	143.8	0.7430697	143.8	0.6198772	143.8	0.6343921	143.8	0.6655547	143.8	0.6691157	143.8	0.6930943	143.8	-0.2114144	143.8	-0.1279948	143.8	-0.2512087	143.8	-0.2206534	143.8	-0.1938047	143.8	-0.2203195	143.8	-0.1864419	143.8	-0.1833774	143.8	-0.1862531
144	0.7820937	144	0.7439403	144	0.6214891	144	0.6422361	144	0.6699874	144	0.6748089	144	0.6921006	144	-0.2157099	144	-0.1288731	144	-0.2498092	144	-0.2209294	144	-0.1851959	144	-0.2196231	144	-0.1811587	144	-0.1845082	144	-0.1867083
144.2	0.7869074	144.2	0.7461545	144.2	0.6220841	144.2	0.6440946	144.2	0.6710029	144.2	0.6772841	144.2	0.6949664	144.2	-0.2140737	144.2	-0.1237052	144.2	-0.2518875	144.2	-0.220046	144.2	-0.1905317	144.2	-0.2200782	144.2	-0.1826541	144.2	-0.1879772	144.2	-0.1786905
144.4	0.7906832	144.4	0.7449286	144.4	0.6222053	144.4	0.6501682	144.4	0.6729038	144.4	0.6781113	144.4	0.6975496	144.4	-0.2109139	144.4	-0.1237192	144.4	-0.2536952	144.4	-0.2188578	144.4	-0.1889351	144.4	-0.2195509	144.4	-0.1797896	144.4	-0.1828572	144.4	-0.1829503
144.6	0.7883258	144.6	0.7427599	144.6	0.6268734	144.6	0.6444902	144.6	0.6757728	144.6	0.6815509	144.6	0.6990081	144.6	-0.2110429	144.6	-0.1258831	144.6	-0.2512935	144.6	-0.2199063	144.6	-0.1880695	144.6	-0.2163139	144.6	-0.1826912	144.6	-0.181207	144.6	-0.1830675
144.8	0.7913235	144.8	0.7523549	144.8	0.6290861	144.8	0.6482423	144.8	0.6819096	144.8	0.6817244	144.8	0.7083565	144.8	-0.2092241	144.8	-0.1236095	144.8	-0.2473052	144.8	-0.219941	144.8	-0.1878198	144.8	-0.219845	144.8	-0.1827041	144.8	-0.1796749	144.8	-0.1817218
145	0.7924417	145	0.7495352	145	0.6279297	145	0.649151	145	0.6808026	145	0.6838334	145	0.704582	145	-0.208025	145	-0.1225554	145	-0.2463815	145	-0.2192923	145	-0.1882403	145	-0.2176576	145	-0.180408	145	-0.1803156	145	-0.1820214
145.2	0.7967413	145.2	0.7546502	145.2	0.6342884	145.2	0.6494672	145.2	0.6832616	145.2	0.6819886	145.2	0.7023255	145.2	-0.2129573	145.2	-0.1250678	145.2	-0.2497378	145.2	-0.2169021	145.2	-0.1869016	145.2	-0.218383	145.2	-0.1810705	145.2	-0.1796269	145.2	-0.186228
145.4	0.7995867	145.4	0.7591873	145.4	0.6339047	145.4	0.6583478	145.4	0.680262	145.4	0.6895697	145.4	0.7074184	145.4	-0.2116662	145.4	-0.1239328	145.4	-0.2471156	145.4	-0.224264	145.4	-0.1901262	145.4	-0.223316	145.4	-0.1825772	145.4	-0.1831953	145.4	-0.1846414
145.6	0.7967523	145.6	0.7576472	145.6	0.6370925	145.6	0.653325	145.6	0.6842226	145.6	0.6919669	145.6	0.704944	145.6	-0.2102158	145.6	-0.1238213	145.6	-0.2458606	145.6	-0.2237722	145.6	-0.1891932	145.6	-0.2183953	145.6	-0.1825008	145.6	-0.1840187	145.6	-0.1805236
145.8	0.8016508	145.8	0.7605292	145.8	0.6345062	145.8	0.65987	145.8	0.685521	145.8	0.6912155	145.8	0.7149163	145.8	-0.2129236	145.8	-0.1240485	145.8	-0.2487459	145.8	-0.2221786	145.8	-0.1882274	145.8	-0.2196273	145.8	-0.1845536	145.8	-0.1829129	145.8	-0.180626
146	0.806131	146	0.761265	146	0.6375071	146	0.660487	146	0.6876954	146	0.6951368	146	0.7139118	146	-0.2119263	146	-0.1244863	146	-0.2472254	146	-0.2190717	146	-0.1831829	146	-0.2193188	146	-0.1795374	146	-0.1854201	146	-0.1820613
146.2	0.8065125	146.2	0.7703047	146.2	0.6383798	146.2	0.6620752	146.2	0.6889872	146.2	0.6958603	146.2	0.7160128	146.2	-0.2125083	146.2	-0.1202052	146.2	-0.2455041	146.2	-0.2205961	146.2	-0.1870459	146.2	-0.216079	146.2	-0.1849031	146.2	-0.1820949	146.2	-0.1790615
146.4	0.8084108	146.4	0.7639756	146.4	0.647709	146.4	0.6648508	146.4	0.6960951	146.4	0.6969149	146.4	0.7176821	146.4	-0.2087112	146.4	-0.1223411	146.4	-0.2477675	146.4	-0.2184158	146.4	-0.1899673	146.4	-0.2191941	146.4	-0.1796913	146.4	-0.1822873	146.4	-0.1861618
146.6	0.8116844	146.6	0.7700756	146.6	0.6415291	146.6	0.6657871	146.6	0.6968874	146.6	0.6993946	146.6	0.7190383	146.6	-0.2090525	146.6	-0.1206815	146.6	-0.2456545	146.6	-0.2189339	146.6	-0.1860956	146.6	-0.2225049	146.6	-0.1792637	146.6	-0.1829382	146.6	-0.1805845
146.8	0.8153082	146.8	0.7685444	146.8	0.651414	146.8	0.6672935	146.8	0.6985382	146.8	0.6990649	146.8	0.7206383	146.8	-0.2057794	146.8	-0.1222484	146.8	-0.2446931	146.8	-0.2209102	146.8	-0.1916573	146.8	-0.2214996	146.8	-0.1788389	146.8	-0.1808132	146.8	-0.1803936
147	0.8140431	147	0.773985	147	0.6460077	147	0.6668887	147	0.6967362	147	0.7084916	147	0.7219563	147	-0.2083601	147	-0.1215404	147	-0.2422326	147	-0.2150077	147	-0.1857706	147	-0.2189708	147	-0.1794368	147	-0.1789572	147	-0.1823909
147.2	0.8147762	147.2	0.7663248	147.2	0.649462	147.2	0.6714689	147.2	0.7003469	147.2	0.7061189	147.2	0.7232968	147.2	-0.2089437	147.2	-0.1213709	147.2	-0.2457566	147.2	-0.2172327	147.2	-0.1804197	147.2	-0.216245	147.2	-0.1766704	147.2	-0.1883821	147.2	-0.1773201
147.4	0.8165546	147.4	0.7781782	147.4	0.6504315	147.4	0.6724032	147.4	0.7000294	147.4	0.7109301	147.4	0.7303089	147.4	-0.2091352	147.4	-0.1195062	147.4	-0.2444484	147.4	-0.2165846	147.4	-0.1869665	147.4	-0.2169974	147.4	-0.1828856	147.4	-0.1821701	147.4	-0.1754776
147.6	0.8193284	147.6	0.7781582	147.6	0.6542466	147.6	0.6777942	147.6	0.7037235	147.6	0.7090421	147.6	0.731356	147.6	-0.2085276	147.6	-0.1222689	147.6	-0.2508828	147.6	-0.2185456	147.6	-0.1892387	147.6	-0.2171056	147.6	-0.1787729	147.6	-0.1812465	147.6	-0.1813874
147.8	0.8191167	147.8	0.7788	147.8	0.6577157	147.8	0.677714	147.8	0.7090548	147.8	0.7088766	147.8	0.7305052	147.8	-0.2067218	147.8	-0.1229707	147.8	-0.2502022	147.8	-0.223794	147.8	-0.1854756	147.8	-0.2174852	147.8	-0.1791368	147.8	-0.1823509	147.8	-0.1822384
148	0.8280822	148	0.7830819	148	0.6574606	148	0.6784368	148	0.7067392	148	0.7113426	148	0.7341747	148	-0.2115275	148	-0.1170092	148	-0.2458235	148	-0.2171353	148	-0.183094	148	-0.2131568	148	-0.1765152	148	-0.1812396	148	-0.1780989
148.2	0.8268876	148.2	0.7838235	148.2	0.6584441	148.2	0.6786156	148.2	0.7089593	148.2	0.7158446	148.2	0.7327887	148.2	-0.2093554	148.2	-0.1218514	148.2	-0.2412564	148.2	-0.2163436	148.2	-0.1851382	148.2	-0.2157205	148.2	-0.1754252	148.2	-0.1833595	148.2	-0.1774292
148.42	0.8255218	148.42	0.7885028	148.42	0.6625283	148.42	0.68339	148.42	0.7106465	148.42	0.7165992	148.42	0.7384453	148.42	-0.2038946	148.4	-0.1216977	148.4	-0.2437369	148.4	-0.2177454	148.4	-0.1885988	148.4	-0.2173211	148.4	-0.1825591	148.4	-0.1771179	148.4	-0.1759421
148.6	0.8295881	148.6	0.7857635	148.6	0.6667508	148.6	0.682299	148.6	0.7084403	148.6	0.7206818	148.6	0.7436363	148.6	-0.2091223	148.6	-0.1177087	148.6	-0.2426026	148.6	-0.2174538	148.6	-0.1862478	148.6	-0.2196677	148.6	-0.1719277	148.6	-0.1830145	148.6	-0.1771427
148.8	0.8323011	148.8	0.7878653	148.8	0.6667468	148.8	0.6848781	148.8	0.7144195	148.8	0.7209288	148.8	0.7392136	148.8	-0.2074741	148.8	-0.115821	148.8	-0.2433953	148.8	-0.2189933	148.8	-0.1859551	148.8	-0.2158635	148.8	-0.1811324	148.8	-0.1782824	148.8	-0.1848605
149	0.8324648	149	0.7901855	149	0.6684175	149	0.6890174	149	0.7159592	149	0.7231688	149	0.7421553	149	-0.2076562	149	-0.1175569	149	-0.2462139	149	-0.2140243	149	-0.1893047	149	-0.2168506	149	-0.1792627	149	-0.1762803	149	-0.1771064
149.2	0.8347369	149.2	0.7941597	149.2	0.6697487	149.2	0.6888505	149.2	0.7210773	149.2	0.7258408	149.2	0.7447318	149.2	-0.2045815	149.2	-0.1197767	149.2	-0.2412317	149.2	-0.2168299	149.2	-0.1859407	149.2	-0.2148058	149.2	-0.1763779	149.2	-0.1778668	149.2	-0.1752885
149.4	0.8409613	149.4	0.7939172	149.4	0.6700934	149.4	0.6974903	149.4	0.720754	149.4	0.7275554	149.4	0.7444139	149.4	-0.2012314	149.4	-0.1241357	149.4	-0.2392816	149.4	-0.2155062	149.4	-0.1844528	149.4	-0.218577	149.4	-0.1790965	149.4	-0.1791089	149.4	-0.1800925
149.6	0.8383676	149.6	0.800809	149.6	0.6778312	149.6	0.6907813	149.6	0.720396	149.6	0.7273438	149.6	0.7443365	149.6	-0.2061273	149.6	-0.1203859	149.6	-0.2456737	149.6	-0.2149641	149.6	-0.1848579	149.6	-0.21816	149.6	-0.1747838	149.6	-0.1739993	149.6	-0.1796909
149.8	0.8459317	149.8	0.8003232	149.8	0.6769114	149.8	0.6958703	149.8	0.7220252	149.8	0.7294422	149.8	0.7542313	149.8	-0.2029573	149.8	-0.1141991	149.8	-0.2406179	149.8	-0.2204521	149.8	-0.1808205	149.8	-0.2135197	149.8	-0.1805412	149.8	-0.1782828	149.8	-0.1795648
150	0.839074	150	0.8026313	150	0.6775889	150	0.6943408	150	0.7260668	150	0.726369	150	0.7556348	150	-0.2072885	150	-0.1242876	150	-0.2445164	150	-0.217873	150	-0.1850156	150	-0.2145575	150	-0.172672	150	-0.1792719	150	-0.1795265
150.2	0.8415205	150.2	0.8054289	150.2	0.6792665	150.2	0.7011648	150.2	0.7271864	150.2	0.7301777	150.2	0.7502432	150.2	-0.2044202	150.2	-0.1200165	150.2	-0.2452537	150.2	-0.2130224	150.2	-0.1851707	150.2	-0.2168308	150.2	-0.179911	150.2	-0.1760205	150.2	-0.178252
150.4	0.8453754	150.4	0.8055249	150.4	0.6834604	150.4	0.7000924	150.4	0.730338	150.4	0.7331539	150.4	0.7513759	150.4	-0.2066229	150.4	-0.1187758	150.4	-0.2434313	150.4	-0.2177254	150.4	-0.1848516	150.4	-0.2147056	150.4	-0.1782238	150.4	-0.1752054	150.4	-0.1790464
150.6	0.8455188	150.6	0.8071131	150.6	0.6798332	150.6	0.7027453	150.6	0.7275705	150.6	0.7358325	150.6	0.7546906	150.6	-0.2118256	150.61	-0.1184308	150.61	-0.2394928	150.61	-0.2167684	150.61	-0.1860899	150.61	-0.2138647	150.61	-0.1725113	150.61	-0.1790702	150.61	-0.1816992
150.8	0.8457846	150.8	0.8055743	150.8	0.6824757	150.8	0.7067537	150.8	0.7282917	150.8	0.7390128	150.8	0.7541837	150.8	-0.2065864	150.8	-0.1140747	150.8	-0.2432175	150.8	-0.2125322	150.8	-0.1832634	150.8	-0.2144909	150.8	-0.1763674	150.8	-0.1793319	150.8	-0.1825438
151	0.849891	151	0.8087291	151	0.68329	151	0.7028862	151	0.733505	151	0.73602	151	0.7594694	151	-0.2062401	151	-0.1135942	151	-0.2458283	151	-0.2123821	151	-0.1790916	151	-0.2155784	151	-0.1760453	151	-0.1761167	151	-0.1793654
151.2	0.8523895	151.2	0.8097353	151.2	0.6873652	151.2	0.7077053	151.2	0.7380941	151.2	0.7425519	151.2	0.7664019	151.2	-0.2038726	151.2	-0.1138839	151.2	-0.2438811	151.2	-0.2130768	151.2	-0.1817106	151.2	-0.2084255	151.2	-0.1734203	151.2	-0.1764667	151.2	-0.1853333
151.4	0.8590978	151.4	0.813673	151.4	0.692397	151.4	0.7126564	151.4	0.7322747	151.4	0.7466429	151.4	0.7629213	151.4	-0.2042722	151.4	-0.1203406	151.4	-0.2423032	151.4	-0.2138009	151.4	-0.1822189	151.4	-0.2111244	151.4	-0.1758485	151.4	-0.1706782	151.4	-0.1823521
151.6	0.8533537	151.6	0.8160195	151.6	0.6957111	151.6	0.7104328	151.6	0.7391567	151.6	0.7485249	151.6	0.7661558	151.6	-0.2026947	151.6	-0.1179682	151.6	-0.2412754	151.6	-0.2136472	151.6	-0.1816628	151.6	-0.2133279	151.6	-0.172038	151.6	-0.1776535	151.6	-0.1777331
151.8	0.86081	151.8	0.8175562	151.8	0.6945435	151.8	0.7096347	151.8	0.7432552	151.8	0.7479874	151.8	0.7688706	151.8	-0.2072944	151.8	-0.1148279	151.8	-0.2412138	151.8	-0.2155017	151.8	-0.1834201	151.8	-0.2135162	151.8	-0.1749686	151.8	-0.1787272	151.8	-0.178803
152	0.8563426	152	0.8197691	152	0.6945067	152	0.7191285	152	0.7467904	152	0.750639	152	0.7694976	152	-0.2022682	152	-0.1178338	152	-0.2417601	152	-0.2145911	152	-0.182767	152	-0.2077353	152	-0.1772799	152	-0.180951	152	-0.1771169
152.2	0.866412	152.2	0.8209202	152.2	0.6994664	152.2	0.7131124	152.2	0.7425836	152.2	0.7442141	152.2	0.7724832	152.2	-0.2057647	152.2	-0.1153046	152.2	-0.2379514	152.2	-0.2136161	152.2	-0.1820147	152.2	-0.2139386	152.2	-0.1785236	152.2	-0.1803361	152.2	-0.1769514
152.4	0.864401	152.4	0.8272981	152.4	0.6958429	152.4	0.7221476	152.4	0.7394244	152.4	0.7478589	152.4	0.7719128	152.4	-0.1983043	152.4	-0.1128649	152.4	-0.2390592	152.4	-0.216438	152.4	-0.182017	152.4	-0.2147971	152.4	-0.1760579	152.4	-0.1744333	152.4	-0.1736154
152.6	0.8666977	152.6	0.8252781	152.6	0.6997801	152.6	0.720395	152.6	0.7546374	152.6	0.7532178	152.6	0.7711496	152.6	-0.2038983	152.6	-0.1161903	152.6	-0.2407057	152.6	-0.2148352	152.6	-0.1799155	152.6	-0.2125634	152.6	-0.1727987	152.6	-0.1777484	152.6	-0.1785064
152.8	0.8682737	152.8	0.8263932	152.8	0.7028733	152.8	0.7244754	152.8	0.7488704	152.8	0.7583984	152.8	0.7705222	152.8	-0.2058545	152.8	-0.1144576	152.8	-0.2391654	152.8	-0.2178842	152.8	-0.1845353	152.8	-0.2088933	152.8	-0.1786027	152.8	-0.1753576	152.8	-0.1771792
152.99	0.8648427	152.99	0.8308705	152.99	0.7003437	152.99	0.7227631	152.99	0.7448488	152.99	0.7565953	152.99	0.7796222	152.99	-0.203259	153	-0.1148247	153	-0.2402264	153	-0.2106697	153	-0.1804936	153	-0.2051334	153	-0.1756732	153	-0.1757665	153	-0.1770116
153.19	0.8686258	153.19	0.8259994	153.19	0.6994035	153.19	0.7231522	153.19	0.7513999	153.19	0.761821	153.19	0.7786644	153.19	-0.2035843	153.2	-0.1150279	153.2	-0.2379947	153.2	-0.2120168	153.2	-0.1839625	153.2	-0.2162871	153.2	-0.1718124	153.2	-0.1752345	153.2	-0.1730286
153.4	0.8695599	153.4	0.8313882	153.4	0.7052591	153.4	0.7292798	153.4	0.7551164	153.4	0.7586657	153.4	0.7831674	153.4	-0.2075942	153.4	-0.1169651	153.4	-0.2406894	153.4	-0.2136542	153.4	-0.1796461	153.4	-0.2137504	153.4	-0.1719199	153.4	-0.1740594	153.4	-0.1758022
153.6	0.8752066	153.6	0.8276272	153.6	0.7072689	153.6	0.7259653	153.6	0.7567301	153.6	0.7631844	153.6	0.7794795	153.6	-0.204441	153.6	-0.1133271	153.6	-0.2385769	153.6	-0.2090286	153.6	-0.1784093	153.6	-0.2073436	153.6	-0.1707645	153.6	-0.1717818	153.6	-0.1725997
153.8	0.8778138	153.8	0.8416156	153.8	0.7062463	153.8	0.7298477	153.8	0.758781	153.8	0.7634183	153.8	0.7829822	153.8	-0.2047082	153.8	-0.1166077	153.8	-0.2400833	153.8	-0.2133431	153.8	-0.1782616	153.8	-0.2115223	153.8	-0.1717019	153.8	-0.173383	153.8	-0.1727556
154	0.8748599	154	0.8363092	154	0.710958	154	0.7278275	154	0.7559431	154	0.7671981	154	0.7836537	154	-0.2043605	154	-0.1146543	154	-0.2394443	154	-0.2142028	154	-0.1832626	154	-0.2114743	154	-0.1720997	154	-0.1736861	154	-0.1758352
154.2	0.8776011	154.2	0.8370352	154.2	0.709869	154.2	0.7294595	154.2	0.759829	154.2	0.7662238	154.2	0.7889934	154.2	-0.2025863	154.2	-0.113591	154.2	-0.2368218	154.2	-0.2078511	154.2	-0.1791674	154.2	-0.2109596	154.2	-0.1721451	154.2	-0.1741197	154.2	-0.1747997
154.4	0.8792806	154.4	0.839226	154.4	0.7147602	154.4	0.7369809	154.4	0.7580121	154.4	0.7680624	154.4	0.7840055	154.4	-0.2038517	154.4	-0.1138912	154.4	-0.2388472	154.4	-0.2055432	154.4	-0.1789789	154.4	-0.2099329	154.4	-0.1705023	154.4	-0.1781197	154.4	-0.171494
154.6	0.882612	154.6	0.838747	154.6	0.7172056	154.6	0.7362551	154.6	0.7589535	154.6	0.7716027	154.6	0.7926919	154.6	-0.2008713	154.6	-0.1159552	154.6	-0.2436083	154.6	-0.2120615	154.6	-0.1816526	154.6	-0.2096758	154.6	-0.1774451	154.6	-0.1689203	154.6	-0.1756981
154.79	0.8865408	154.79	0.8445328	154.79	0.7162574	154.79	0.7380717	154.79	0.7637262	154.79	0.7696954	154.79	0.7897053	154.79	-0.201768	154.8	-0.1141994	154.8	-0.2362352	154.8	-0.2119637	154.8	-0.1822606	154.8	-0.2136031	154.8	-0.1695933	154.8	-0.1740307	154.8	-0.1742332
154.99	0.8818882	154.99	0.849043	154.99	0.7182972	154.99	0.738498	154.99	0.7633011	154.99	0.7705067	154.99	0.7935539	154.99	-0.2007988	155	-0.1105976	155	-0.2376201	155	-0.2137694	155	-0.1782697	155	-0.2094196	155	-0.1720628	155	-0.1764632	155	-0.1731725
155.2	0.8864787	155.2	0.8476553	155.2	0.7246453	155.2	0.7431267	155.2	0.7694771	155.2	0.7739614	155.2	0.7913485	155.2	-0.2003827	155.2	-0.110446	155.2	-0.2377473	155.2	-0.2064837	155.2	-0.1774299	155.2	-0.2057555	155.2	-0.1657536	155.2	-0.1705981	155.2	-0.171565
155.4	0.8855194	155.4	0.8483065	155.4	0.7195775	155.4	0.7418906	155.4	0.7679334	155.4	0.7795576	155.4	0.7973958	155.4	-0.2020105	155.4	-0.1145047	155.4	-0.2358554	155.4	-0.2127887	155.4	-0.1806671	155.4	-0.2051865	155.4	-0.1692159	155.4	-0.170903	155.4	-0.1702051
155.6	0.8922947	155.6	0.8486627	155.6	0.7260515	155.6	0.7445775	155.6	0.7687271	155.6	0.7748228	155.6	0.7978442	155.6	-0.198308	155.6	-0.1120778	155.6	-0.2339039	155.6	-0.2068017	155.6	-0.1820059	155.6	-0.2036621	155.6	-0.1680539	155.6	-0.1739047	155.6	-0.171987
155.8	0.8917217	155.8	0.8450794	155.8	0.7263473	155.8	0.7446326	155.8	0.7699475	155.8	0.7791845	155.8	0.7990505	155.8	-0.198835	155.8	-0.1105821	155.8	-0.2381802	155.8	-0.2062777	155.8	-0.1739053	155.8	-0.2109062	155.8	-0.1702159	155.8	-0.1741968	155.8	-0.17548
156	0.8963538	156	0.8507521	156	0.7273935	156	0.7494534	156	0.7714213	156	0.7822312	156	0.7997175	156	-0.1999264	156	-0.1127794	156	-0.2391834	156	-0.2089064	156	-0.177432	156	-0.2076798	156	-0.1694132	156	-0.1687634	156	-0.1746861
156.2	0.8968115	156.2	0.8567407	156.2	0.7291343	156.2	0.7533666	156.2	0.7740463	156.2	0.7849866	156.2	0.8069623	156.2	-0.1999758	156.2	-0.1145167	156.2	-0.2319488	156.2	-0.2094069	156.2	-0.183771	156.2	-0.2099963	156.2	-0.168619	156.2	-0.1712295	156.2	-0.1759064
156.4	0.8940782	156.4	0.8552852	156.4	0.7297784	156.4	0.7507131	156.4	0.7799149	156.4	0.7788128	156.4	0.805661	156.4	-0.199138	156.4	-0.1120693	156.4	-0.2320732	156.4	-0.2103148	156.4	-0.1783795	156.4	-0.2086734	156.4	-0.1655133	156.4	-0.1734185	156.4	-0.1764536
156.6	0.8949249	156.6	0.8617686	156.6	0.7321054	156.6	0.7515804	156.6	0.7718545	156.6	0.787177	156.6	0.8058999	156.6	-0.198874	156.6	-0.108531	156.6	-0.2371224	156.6	-0.2083949	156.6	-0.1789069	156.6	-0.2044996	156.6	-0.1698452	156.6	-0.1738994	156.6	-0.1700812
156.8	0.896198	156.8	0.8570516	156.8	0.7334251	156.8	0.7559646	156.8	0.7754044	156.8	0.7879758	156.8	0.8104677	156.8	-0.2032946	156.8	-0.1095294	156.8	-0.2353712	156.8	-0.2081585	156.8	-0.1791374	156.8	-0.2116143	156.8	-0.1659305	156.8	-0.1702771	156.8	-0.1771249
157	0.8992347	157	0.8543304	157	0.7389476	157	0.7532911	157	0.7763462	157	0.7868312	157	0.8059541	157	-0.2005843	157	-0.1141578	157	-0.2370041	157	-0.205661	157	-0.1756137	157	-0.2069562	157	-0.1712611	157	-0.1717831	157	-0.1729604
157.2	0.9013993	157.2	0.8629015	157.2	0.7369519	157.2	0.7592131	157.2	0.7803079	157.2	0.7897297	157.2	0.810351	157.2	-0.200128	157.2	-0.1118679	157.2	-0.2352296	157.2	-0.2022387	157.2	-0.1779514	157.2	-0.2058349	157.2	-0.1648368	157.2	-0.1691103	157.2	-0.1717762
157.4	0.9024176	157.4	0.8628048	157.4	0.7395503	157.4	0.7571564	157.4	0.7834937	157.4	0.7938647	157.4	0.813403	157.4	-0.2007712	157.4	-0.109213	157.4	-0.2350903	157.4	-0.2070395	157.4	-0.178564	157.4	-0.2045964	157.4	-0.1665434	157.4	-0.171487	157.4	-0.1734464
157.6	0.9043764	157.6	0.8670307	157.6	0.7367778	157.6	0.7634116	157.6	0.7860035	157.6	0.7949837	157.6	0.8164312	157.6	-0.2000431	157.6	-0.113308	157.6	-0.2394644	157.6	-0.2057981	157.6	-0.1764768	157.6	-0.2061668	157.6	-0.169082	157.6	-0.1708091	157.6	-0.1708802
157.8	0.9051073	157.8	0.8694577	157.8	0.7439067	157.8	0.75775	157.8	0.7850558	157.8	0.7937482	157.8	0.8171018	157.8	-0.201027	157.8	-0.1086994	157.8	-0.2370443	157.8	-0.2048977	157.8	-0.1803058	157.8	-0.2086398	157.8	-0.1692925	157.8	-0.171032	157.8	-0.174035
158	0.9076982	158	0.8658481	158	0.7410805	158	0.7635559	158	0.7876665	158	0.7982623	158	0.8158327	158	-0.2002614	158	-0.1124561	158	-0.2346246	158	-0.2066429	158	-0.1745599	158	-0.2058008	158	-0.1650349	158	-0.1652075	158	-0.1723422
158.2	0.9116746	158.2	0.870349	158.2	0.7416781	158.2	0.7637892	158.2	0.7895157	158.2	0.7965842	158.2	0.8197713	158.2	-0.197946	158.2	-0.1093505	158.2	-0.2381281	158.2	-0.2070637	158.2	-0.1811668	158.2	-0.2053053	158.2	-0.1649508	158.2	-0.1742392	158.2	-0.1708674
158.4	0.9102757	158.4	0.8701713	158.4	0.7424342	158.4	0.7626436	158.4	0.7902697	158.4	0.798255	158.4	0.8157871	158.4	-0.1997194	158.4	-0.1073491	158.4	-0.2328375	158.4	-0.2083708	158.4	-0.1770455	158.4	-0.206585	158.4	-0.1672041	158.4	-0.1700426	158.4	-0.1699102
158.6	0.9125603	158.6	0.8707883	158.6	0.7455166	158.6	0.7668015	158.6	0.7914503	158.6	0.7989727	158.6	0.8171659	158.6	-0.2044735	158.6	-0.1118825	158.6	-0.2339801	158.6	-0.2080643	158.6	-0.1735906	158.6	-0.2070387	158.6	-0.1683852	158.6	-0.1712424	158.6	-0.1678852
158.8	0.9118518	158.8	0.871293	158.8	0.7485344	158.8	0.7722973	158.8	0.7919182	158.8	0.7980571	158.8	0.8201124	158.8	-0.1996051	158.8	-0.1084974	158.8	-0.231392	158.8	-0.2072899	158.8	-0.1730398	158.8	-0.2056875	158.8	-0.1668929	158.8	-0.1692686	158.8	-0.173457
159	0.9160518	159	0.8739761	159	0.7487519	159	0.7694778	159	0.7924646	159	0.7998896	159	0.8266302	159	-0.1957776	159	-0.1090591	159	-0.2338544	159	-0.2050247	159	-0.176033	159	-0.2056692	159	-0.1694818	159	-0.1681588	159	-0.1653006
159.19	0.9186987	159.19	0.8760489	159.19	0.7513943	159.19	0.7697821	159.19	0.7985591	159.19	0.8087824	159.19	0.8257456	159.19	-0.1943232	159.2	-0.1080131	159.2	-0.2333599	159.2	-0.2033051	159.2	-0.172412	159.2	-0.2055284	159.2	-0.1647575	159.2	-0.1624568	159.2	-0.1672466
159.4	0.9183927	159.4	0.8777348	159.4	0.7519929	159.4	0.7730211	159.4	0.798043	159.4	0.8075169	159.4	0.8252298	159.4	-0.1968405	159.4	-0.104842	159.4	-0.2309941	159.4	-0.2033598	159.4	-0.1721834	159.4	-0.206577	159.4	-0.1639768	159.4	-0.1683058	159.4	-0.167793
159.59	0.9232548	159.59	0.8868455	159.59	0.7539991	159.59	0.7717845	159.59	0.7953164	159.59	0.8077725	159.59	0.8293241	159.59	-0.2021408	159.6	-0.1098096	159.6	-0.2352762	159.6	-0.2063914	159.6	-0.1759258	159.6	-0.2038652	159.6	-0.1685603	159.6	-0.1663091	159.6	-0.1712298
159.8	0.9258366	159.8	0.8851678	159.8	0.7593645	159.8	0.7740167	159.8	0.8040543	159.8	0.8088822	159.8	0.834807	159.8	-0.1951806	159.8	-0.1066154	159.8	-0.2323281	159.8	-0.2039414	159.8	-0.1754337	159.8	-0.2065882	159.8	-0.1630149	159.8	-0.1676117	159.8	-0.1643298
160	0.918866	160	0.8799787	160	0.7589762	160	0.7772355	160	0.7994907	160	0.8119653	160	0.8325078	160	-0.1956633	160	-0.1029281	160	-0.2332877	160	-0.2037829	160	-0.1765708	160	-0.199717	160	-0.1678526	160	-0.1700332	160	-0.1663929
160.19	0.9221952	160.19	0.888301	160.19	0.7579166	160.19	0.7801265	160.19	0.8063468	160.19	0.8115209	160.19	0.831332	160.19	-0.196988	160.2	-0.1048986	160.2	-0.2308756	160.2	-0.2034722	160.2	-0.1702462	160.2	-0.2029718	160.2	-0.167896	160.2	-0.1677074	160.2	-0.172751
160.4	0.9252176	160.4	0.8867405	160.4	0.7598291	160.4	0.77957	160.4	0.8076127	160.4	0.8120884	160.4	0.8359312	160.4	-0.2005314	160.4	-0.1096758	160.4	-0.2292357	160.4	-0.2086009	160.4	-0.1742744	160.4	-0.2005147	160.4	-0.1620318	160.4	-0.1656878	160.4	-0.1697622
160.6	0.9251589	160.6	0.8876335	160.6	0.7568953	160.6	0.7865561	160.6	0.8091502	160.6	0.8196822	160.6	0.8343892	160.6	-0.1977341	160.6	-0.1043109	160.6	-0.2339038	160.6	-0.2060201	160.6	-0.1743114	160.6	-0.2043164	160.6	-0.1672603	160.6	-0.1652743	160.6	-0.1708953
160.8	0.9249144	160.8	0.8891834	160.8	0.7612303	160.8	0.7810214	160.8	0.806226	160.8	0.8136948	160.8	0.8387306	160.8	-0.1951405	160.8	-0.1082989	160.8	-0.2304417	160.8	-0.2109021	160.8	-0.1723951	160.8	-0.2006289	160.8	-0.1693475	160.8	-0.1681824	160.8	-0.1720309
161	0.9290609	161	0.8897467	161	0.7619595	161	0.7835007	161	0.8100118	161	0.8185198	161	0.840941	161	-0.1983342	161	-0.1054683	161	-0.2315558	161	-0.2028648	161	-0.170713	161	-0.2000244	161	-0.1634301	161	-0.1689613	161	-0.1669435
161.2	0.9328899	161.2	0.89296	161.2	0.7657011	161.2	0.782251	161.2	0.8097053	161.2	0.820291	161.2	0.8424703	161.2	-0.1968089	161.2	-0.1078454	161.2	-0.2339969	161.2	-0.2024441	161.2	-0.1749766	161.2	-0.2044519	161.2	-0.1645748	161.2	-0.1696985	161.2	-0.1659581
161.4	0.9350754	161.4	0.8945574	161.4	0.7664797	161.4	0.7868936	161.4	0.8088791	161.4	0.8178853	161.4	0.84245	161.4	-0.1945149	161.4	-0.1094867	161.4	-0.231981	161.4	-0.2056643	161.4	-0.1748823	161.4	-0.2055801	161.4	-0.1659358	161.4	-0.1670275	161.4	-0.1681512
161.6	0.9331291	161.6	0.8959571	161.6	0.7717989	161.6	0.7924725	161.6	0.8142024	161.6	0.8251556	161.6	0.841259	161.6	-0.1976604	161.6	-0.1068494	161.6	-0.2356576	161.6	-0.2027119	161.6	-0.1733529	161.6	-0.2017854	161.6	-0.165043	161.6	-0.1678002	161.6	-0.164971
161.79	0.9406135	161.79	0.898029	161.79	0.7692624	161.79	0.7821962	161.79	0.8149455	161.79	0.8198155	161.79	0.8446279	161.79	-0.194117	161.8	-0.108537	161.8	-0.2347893	161.8	-0.2051234	161.8	-0.1718133	161.8	-0.2020811	161.8	-0.1687865	161.8	-0.1654094	161.8	-0.1689137
161.99	0.9381117	161.99	0.8992793	161.99	0.7734092	161.99	0.7889085	161.99	0.8145229	161.99	0.8231784	161.99	0.8442844	161.99	-0.19188	162	-0.1107615	162	-0.2327099	162	-0.1995494	162	-0.1719922	162	-0.1991178	162	-0.1639982	162	-0.1641172	162	-0.1712345
162.2	0.9370073	162.2	0.8989486	162.2	0.7717558	162.2	0.7942086	162.2	0.8192751	162.2	0.8244242	162.2	0.8441277	162.2	-0.1929306	162.2	-0.1081876	162.2	-0.2311436	162.2	-0.2001015	162.2	-0.1775194	162.2	-0.2034087	162.2	-0.1649003	162.2	-0.1705535	162.2	-0.1684501
162.4	0.9419777	162.4	0.8992611	162.4	0.7759548	162.4	0.793606	162.4	0.8202279	162.4	0.8267162	162.4	0.8514059	162.4	-0.196915	162.4	-0.1061612	162.4	-0.2328035	162.4	-0.2031132	162.4	-0.1758229	162.4	-0.2008466	162.4	-0.1657875	162.4	-0.1642352	162.4	-0.166307
162.59	0.9396968	162.59	0.8983883	162.59	0.7699035	162.59	0.7946739	162.59	0.8199314	162.59	0.8293415	162.59	0.8516231	162.59	-0.1908065	162.6	-0.1027094	162.6	-0.2288949	162.6	-0.2035058	162.6	-0.1748099	162.6	-0.1981573	162.6	-0.1628751	162.6	-0.1684354	162.6	-0.1698108
162.79	0.9448156	162.79	0.9090428	162.79	0.7791014	162.79	0.7987542	162.79	0.8199015	162.79	0.8318431	162.79	0.84964	162.79	-0.1978047	162.8	-0.1064512	162.8	-0.2332595	162.8	-0.205071	162.8	-0.1737877	162.8	-0.2021212	162.8	-0.1662823	162.8	-0.1646066	162.8	-0.1677943
162.99	0.9454258	162.99	0.9051987	162.99	0.7751035	162.99	0.8027465	162.99	0.8224142	162.99	0.8336442	162.99	0.8510051	162.99	-0.1930776	163	-0.1033283	163	-0.2289549	163	-0.2067574	163	-0.1701225	163	-0.1974314	163	-0.1621133	163	-0.1624634	163	-0.1683149
163.2	0.9498849	163.2	0.9085492	163.2	0.7809997	163.2	0.8025685	163.2	0.820028	163.2	0.8409039	163.2	0.8521405	163.2	-0.1946158	163.2	-0.1043937	163.2	-0.2275454	163.2	-0.1978606	163.2	-0.1721452	163.2	-0.2020407	163.2	-0.1606595	163.2	-0.1688956	163.2	-0.1615931
163.4	0.941537	163.4	0.9100421	163.4	0.7827106	163.4	0.8035253	163.4	0.823657	163.4	0.8359651	163.4	0.8518577	163.4	-0.1908638	163.4	-0.103624	163.4	-0.2289103	163.4	-0.2012836	163.4	-0.1720023	163.4	-0.1973086	163.4	-0.1639094	163.4	-0.1648054	163.4	-0.1649913
163.6	0.9460919	163.6	0.9072533	163.6	0.7860125	163.6	0.8011969	163.6	0.8310116	163.6	0.8361023	163.6	0.8580438	163.6	-0.1932035	163.6	-0.1078677	163.6	-0.2258545	163.6	-0.1996981	163.6	-0.1738735	163.6	-0.1987299	163.6	-0.1577109	163.6	-0.1624991	163.6	-0.1655771
163.8	0.952638	163.8	0.9078054	163.8	0.7862027	163.8	0.80075	163.8	0.8315907	163.8	0.8395657	163.8	0.8572183	163.8	-0.1936206	163.8	-0.1022852	163.8	-0.2308166	163.8	-0.1998049	163.8	-0.1726627	163.8	-0.1992685	163.8	-0.16369	163.8	-0.1656735	163.8	-0.1660105
164	0.9509171	164	0.9111313	164	0.7810323	164	0.8041324	164	0.832026	164	0.839806	164	0.8626362	164	-0.1911851	164	-0.1059557	164	-0.2281936	164	-0.1956279	164	-0.1718826	164	-0.2017051	164	-0.1638909	164	-0.1589232	164	-0.1690428
164.2	0.9485698	164.2	0.9158104	164.2	0.7886035	164.2	0.8076205	164.2	0.8317372	164.2	0.835135	164.2	0.8576865	164.2	-0.1939214	164.2	-0.1044461	164.2	-0.2255985	164.2	-0.201467	164.2	-0.1650533	164.2	-0.2013368	164.2	-0.1600103	164.2	-0.1597679	164.2	-0.1660677
164.4	0.9547645	164.4	0.9114774	164.4	0.7879128	164.4	0.8073379	164.4	0.8323895	164.4	0.8414049	164.4	0.8662633	164.4	-0.1947089	164.4	-0.1062319	164.4	-0.2275281	164.4	-0.1981077	164.4	-0.1721242	164.4	-0.20033	164.4	-0.1590924	164.4	-0.168513	164.4	-0.1656064
164.6	0.9595549	164.6	0.9187703	164.6	0.7959793	164.6	0.8038796	164.6	0.8373555	164.6	0.8437541	164.6	0.8654597	164.6	-0.1911239	164.6	-0.1027832	164.6	-0.2284622	164.6	-0.2027481	164.6	-0.1703225	164.6	-0.2024778	164.6	-0.1615133	164.6	-0.1653551	164.6	-0.1631057
164.8	0.9617037	164.8	0.9175253	164.8	0.7910152	164.8	0.8095195	164.8	0.8350724	164.8	0.8456035	164.8	0.866279	164.8	-0.1948055	164.8	-0.1075741	164.8	-0.234235	164.8	-0.1968767	164.8	-0.1702403	164.8	-0.1946261	164.8	-0.1601604	164.8	-0.1582494	164.8	-0.1669977
165	0.9585965	165	0.9209042	165	0.7942842	165	0.8132822	165	0.8335585	165	0.8459577	165	0.8676238	165	-0.1960072	165	-0.1012603	165	-0.2264167	165	-0.2045733	165	-0.1754802	165	-0.2018251	165	-0.1581641	165	-0.1631585	165	-0.1652188
165.2	0.9588363	165.2	0.91766	165.2	0.789419	165.2	0.8128366	165.2	0.8380766	165.2	0.8442431	165.2	0.870546	165.2	-0.1905028	165.2	-0.1053757	165.2	-0.2302909	165.2	-0.2036802	165.2	-0.170788	165.2	-0.197137	165.2	-0.1599266	165.2	-0.1587475	165.2	-0.1653769
165.4	0.9637697	165.4	0.920643	165.4	0.7964234	165.4	0.8115813	165.4	0.8362024	165.4	0.8468376	165.4	0.8701457	165.4	-0.1892471	165.4	-0.104796	165.4	-0.2275515	165.4	-0.2034184	165.4	-0.1656588	165.4	-0.1990966	165.4	-0.1634529	165.4	-0.1600636	165.4	-0.1632468
165.59	0.9633648	165.59	0.9233478	165.59	0.7950126	165.59	0.8096183	165.59	0.838522	165.59	0.8528219	165.59	0.86811	165.59	-0.1958149	165.6	-0.1061908	165.6	-0.2240914	165.6	-0.198572	165.6	-0.1714736	165.6	-0.1986048	165.6	-0.1595463	165.6	-0.1628227	165.6	-0.1666644
165.8	0.963123	165.8	0.9257204	165.8	0.7947842	165.8	0.8189279	165.8	0.8371803	165.8	0.8485435	165.8	0.8724116	165.8	-0.1968322	165.8	-0.1025506	165.8	-0.2306657	165.8	-0.2012234	165.8	-0.1711927	165.8	-0.1965539	165.8	-0.1588771	165.8	-0.1651761	165.8	-0.1610601
165.99	0.9648945	165.99	0.9237679	165.99	0.8008126	165.99	0.8159669	165.99	0.8411627	165.99	0.8511127	165.99	0.8715659	165.99	-0.1887999	166	-0.1069203	166	-0.2258176	166	-0.2028134	166	-0.1686049	166	-0.2018191	166	-0.15885	166	-0.1614165	166	-0.163491
166.2	0.9681705	166.2	0.9297144	166.2	0.7990337	166.2	0.8204197	166.2	0.8427167	166.2	0.8519539	166.2	0.8731694	166.2	-0.1945423	166.2	-0.1040564	166.2	-0.2291564	166.2	-0.1972917	166.2	-0.169355	166.2	-0.1985751	166.2	-0.1572663	166.2	-0.1649645	166.2	-0.1602494
166.4	0.9647818	166.4	0.9257033	166.4	0.8010499	166.4	0.8219278	166.4	0.841798	166.4	0.8535337	166.4	0.8750034	166.4	-0.1940427	166.4	-0.1026056	166.4	-0.2281407	166.4	-0.1987062	166.4	-0.1730593	166.4	-0.2030763	166.4	-0.1602821	166.4	-0.1618239	166.4	-0.1614823
166.61	0.9700924	166.61	0.927669	166.61	0.7987702	166.61	0.8197741	166.61	0.841991	166.61	0.8557253	166.61	0.8798433	166.61	-0.1950047	166.6	-0.1002047	166.6	-0.2286326	166.6	-0.1994307	166.6	-0.1679928	166.6	-0.1930526	166.6	-0.1565587	166.6	-0.1645061	166.6	-0.1650802
166.8	0.9729279	166.8	0.9347735	166.8	0.8041322	166.8	0.8213084	166.8	0.8477322	166.8	0.8563986	166.8	0.8779169	166.8	-0.1963591	166.8	-0.09970946	166.8	-0.2286518	166.8	-0.2006167	166.8	-0.1725623	166.8	-0.2013248	166.8	-0.1645399	166.8	-0.1618612	166.8	-0.1637796
166.99	0.9742694	166.99	0.9332123	166.99	0.8101811	166.99	0.8211906	166.99	0.8440044	166.99	0.8586968	166.99	0.8817817	166.99	-0.1890151	167	-0.1016398	167	-0.2229967	167	-0.1983587	167	-0.1723428	167	-0.1962686	167	-0.1561321	167	-0.1635257	167	-0.1620932
167.2	0.9721902	167.2	0.9329687	167.2	0.8072066	167.2	0.8268998	167.2	0.8515169	167.2	0.8618236	167.2	0.8802077	167.2	-0.1850082	167.2	-0.1052516	167.2	-0.2221046	167.2	-0.1954891	167.2	-0.1704535	167.2	-0.2014971	167.2	-0.1612725	167.2	-0.1579354	167.2	-0.1632639
167.4	0.9764588	167.4	0.939371	167.4	0.8102152	167.4	0.8250824	167.4	0.8499269	167.4	0.8636622	167.4	0.8821967	167.4	-0.1909574	167.4	-0.09433002	167.4	-0.227893	167.4	-0.1945697	167.4	-0.1670084	167.4	-0.1969045	167.4	-0.1591606	167.4	-0.1558728	167.4	-0.1644085
167.6	0.9736463	167.6	0.9398633	167.6	0.8079866	167.6	0.8280823	167.6	0.8486329	167.6	0.8643454	167.6	0.8823178	167.6	-0.188813	167.6	-0.1008159	167.6	-0.2202194	167.6	-0.1956831	167.6	-0.1682764	167.6	-0.1941041	167.6	-0.1563746	167.6	-0.15906	167.6	-0.1672728
167.8	0.9746762	167.8	0.9378653	167.8	0.8147667	167.8	0.8283128	167.8	0.8571046	167.8	0.8616666	167.8	0.88247	167.8	-0.1914868	167.8	-0.09922539	167.8	-0.2247231	167.8	-0.1993325	167.8	-0.1670412	167.8	-0.194834	167.8	-0.1545309	167.8	-0.1604175	167.8	-0.1635838
168	0.9795389	168	0.9404261	168	0.8138857	168	0.8298486	168	0.8539979	168	0.8595309	168	0.8841361	168	-0.1922404	168	-0.09739366	168	-0.2235068	168	-0.1980549	168	-0.1649209	168	-0.1964623	168	-0.1609219	168	-0.1599956	168	-0.1626262
168.2	0.9863663	168.2	0.9377247	168.2	0.8126207	168.2	0.8312077	168.2	0.8569453	168.2	0.8651417	168.2	0.8849417	168.2	-0.1918635	168.2	-0.1011129	168.2	-0.2227059	168.2	-0.201268	168.2	-0.1695563	168.2	-0.1938265	168.2	-0.1573129	168.2	-0.1615108	168.2	-0.1623237
168.4	0.9802517	168.4	0.9439363	168.4	0.8137462	168.4	0.8360094	168.4	0.858133	168.4	0.866627	168.4	0.8849512	168.4	-0.1942458	168.4	-0.1015351	168.4	-0.2267218	168.4	-0.1994709	168.4	-0.1633288	168.4	-0.191579	168.4	-0.1573923	168.4	-0.1569751	168.4	-0.161403
168.6	0.9829295	168.6	0.943453	168.6	0.8139254	168.6	0.835865	168.6	0.8568187	168.6	0.8650472	168.6	0.8940575	168.6	-0.188517	168.6	-0.09716772	168.6	-0.2250514	168.6	-0.1953824	168.6	-0.1656093	168.6	-0.198439	168.6	-0.157767	168.6	-0.1598994	168.6	-0.1588244
168.8	0.9825206	168.8	0.9412163	168.8	0.8180574	168.8	0.8393918	168.8	0.8576973	168.8	0.8692036	168.8	0.8920377	168.8	-0.1874242	168.8	-0.1034888	168.8	-0.2220444	168.8	-0.1933311	168.8	-0.1655624	168.8	-0.1947401	168.8	-0.1632539	168.8	-0.1551414	168.8	-0.1636468
169	0.9834095	169	0.946573	169	0.819476	169	0.8356797	169	0.8625177	169	0.8705223	169	0.892948	169	-0.1894881	169	-0.1017492	169	-0.2232245	169	-0.1980277	169	-0.1654772	169	-0.1979808	169	-0.1592256	169	-0.1583886	169	-0.1655509
169.2	0.9850984	169.2	0.9455491	169.2	0.8212175	169.2	0.8414171	169.2	0.8587627	169.2	0.8703362	169.2	0.8940856	169.2	-0.1865377	169.2	-0.09588106	169.2	-0.2242577	169.2	-0.1972241	169.2	-0.1673074	169.2	-0.1956095	169.2	-0.1564838	169.2	-0.1600778	169.2	-0.1616853
169.39	0.9866682	169.39	0.9469437	169.39	0.8218133	169.39	0.8401681	169.39	0.8648517	169.39	0.8777381	169.39	0.8931319	169.39	-0.1880036	169.4	-0.09647305	169.4	-0.2253562	169.4	-0.1963468	169.4	-0.1651371	169.4	-0.1930974	169.4	-0.1558609	169.4	-0.1577056	169.4	-0.1642441
169.6	0.985512	169.6	0.948823	169.6	0.8233424	169.6	0.8405518	169.6	0.860718	169.6	0.8750343	169.6	0.8965531	169.6	-0.187014	169.6	-0.1018771	169.6	-0.2233948	169.6	-0.1975367	169.6	-0.1675403	169.6	-0.1911273	169.6	-0.153675	169.6	-0.157451	169.6	-0.1644801
169.8	0.9881297	169.8	0.9510446	169.8	0.8202695	169.8	0.8406191	169.8	0.8655122	169.8	0.8759768	169.8	0.8985638	169.8	-0.189519	169.8	-0.09954977	169.8	-0.2193491	169.8	-0.1942897	169.8	-0.165388	169.8	-0.1938044	169.8	-0.155101	169.8	-0.1594871	169.8	-0.1633365
170	1.024569	170	0.9822898	170	0.8632631	170	0.8747102	170	0.8978944	170	0.9054001	170	0.9269083	170	-0.2014258	170	-0.1027293	170	-0.222926	170	-0.1945073	170	-0.1632943	170	-0.193705	170	-0.1603041	170	-0.1598134	170	-0.1653567
170.19	1.029307	170.19	0.9871703	170.19	0.8620712	170.19	0.881977	170.19	0.8977878	170.19	0.9136859	170.19	0.926119	170.19	-0.1975925	170.2	-0.09754006	170.2	-0.2175482	170.2	-0.1937344	170.2	-0.1657675	170.2	-0.192382	170.2	-0.1505849	170.2	-0.1542766	170.2	-0.1579576
170.39	1.023053	170.39	0.9875618	170.39	0.864748	170.39	0.884361	170.39	0.904798	170.39	0.9132593	170.39	0.9274449	170.39	-0.1952216	170.4	-0.09586655	170.4	-0.2243064	170.4	-0.1966011	170.4	-0.1633773	170.4	-0.1941071	170.4	-0.1567201	170.4	-0.1561764	170.4	-0.1601874
170.6	1.031455	170.6	0.9848138	170.6	0.8629942	170.6	0.8835604	170.6	0.9039069	170.6	0.9091004	170.6	0.9288506	170.6	-0.1922901	170.6	-0.1024016	170.6	-0.2221994	170.6	-0.1937506	170.6	-0.1654754	170.6	-0.1957955	170.6	-0.1550034	170.6	-0.1603439	170.6	-0.1602755
170.79	1.027854	170.79	0.9914487	170.79	0.8646489	170.79	0.8810521	170.79	0.901135	170.79	0.9139314	170.79	0.9305536	170.79	-0.1918353	170.8	-0.0955531	170.8	-0.2204461	170.8	-0.1948401	170.8	-0.1671793	170.8	-0.1931643	170.8	-0.1519487	170.8	-0.1590192	170.8	-0.158633
171	1.030831	171	0.9913472	171	0.8629524	171	0.8870287	171	0.9064317	171	0.9131202	171	0.9326935	171	-0.1943586	171	-0.09709772	171	-0.2205732	171	-0.1974919	171	-0.1620687	171	-0.1886577	171	-0.1542655	171	-0.1569563	171	-0.1625234
171.19	1.032793	171.19	0.989779	171.19	0.8683209	171.19	0.8836769	171.19	0.9028903	171.19	0.9159964	171.19	0.9339474	171.19	-0.1963349	171.2	-0.100055	171.2	-0.2210524	171.2	-0.1986132	171.2	-0.1619961	171.2	-0.1935046	171.2	-0.155149	171.2	-0.1526353	171.2	-0.159281
171.39	1.035328	171.39	0.9924727	171.39	0.8654593	171.39	0.8873085	171.39	0.9069396	171.39	0.9171012	171.39	0.9338711	171.39	-0.1917989	171.4	-0.09397586	171.4	-0.2208927	171.4	-0.1948068	171.4	-0.16655	171.4	-0.1928707	171.4	-0.1554794	171.4	-0.1574168	171.4	-0.155801
171.6	1.028197	171.6	0.9902028	171.6	0.8672252	171.6	0.8893555	171.6	0.9105299	171.6	0.9153691	171.6	0.9321207	171.6	-0.1962622	171.6	-0.095902	171.6	-0.2173123	171.6	-0.1932174	171.6	-0.1651979	171.6	-0.1935887	171.6	-0.1553081	171.6	-0.1574949	171.6	-0.1573923
171.8	1.027911	171.8	0.9875131	171.8	0.8659295	171.8	0.8849573	171.8	0.9073071	171.8	0.9181623	171.8	0.9328677	171.8	-0.1977733	171.8	-0.09664737	171.8	-0.2228006	171.8	-0.1947563	171.8	-0.1627672	171.8	-0.1957154	171.8	-0.1551533	171.8	-0.1580701	171.8	-0.1567028
171.99	1.026943	171.99	0.9975145	171.99	0.8672211	171.99	0.8864332	171.99	0.9077187	171.99	0.9191031	171.99	0.9340752	171.99	-0.1946929	172	-0.09652545	172	-0.217923	172	-0.1957992	172	-0.1642159	172	-0.1910586	172	-0.1482789	172	-0.1544724	172	-0.1599764
172.2	1.02842	172.2	0.9921028	172.2	0.8707069	172.2	0.8877457	172.2	0.9038852	172.2	0.9199546	172.2	0.932026	172.2	-0.188521	172.2	-0.09632552	172.2	-0.219637	172.2	-0.1905048	172.2	-0.1617391	172.2	-0.1956606	172.2	-0.15027	172.2	-0.1546221	172.2	-0.1589797
172.39	1.031089	172.39	0.9923202	172.39	0.8680092	172.39	0.8849935	172.39	0.9088284	172.39	0.9199659	172.39	0.9338896	172.39	-0.1931292	172.4	-0.09680337	172.4	-0.2184241	172.4	-0.1920661	172.4	-0.1602647	172.4	-0.1895135	172.4	-0.1546766	172.4	-0.1596019	172.4	-0.1627424
172.6	1.034434	172.6	0.9910571	172.6	0.867571	172.6	0.8913796	172.6	0.9071627	172.6	0.9168718	172.6	0.9350538	172.6	-0.1878898	172.6	-0.08991386	172.6	-0.2164888	172.6	-0.1931922	172.6	-0.1636191	172.6	-0.1900425	172.6	-0.1467887	172.6	-0.1555905	172.6	-0.1565541
172.8	1.033303	172.8	0.9919991	172.8	0.8670428	172.8	0.8874933	172.8	0.9074306	172.8	0.9201788	172.8	0.9410892	172.8	-0.1893776	172.8	-0.09390032	172.8	-0.2227736	172.8	-0.1955482	172.8	-0.1555664	172.8	-0.1923346	172.8	-0.1512626	172.8	-0.1529492	172.8	-0.1577927
172.99	1.034226	172.99	0.9941243	172.99	0.8677867	172.99	0.8860853	172.99	0.9058825	172.99	0.9190941	172.99	0.9353577	172.99	-0.1913287	173	-0.09283499	173	-0.2176174	173	-0.1901357	173	-0.1610918	173	-0.1932331	173	-0.1532743	173	-0.1520865	173	-0.1567211
173.19	1.034354	173.19	0.9958236	173.19	0.8732321	173.19	0.8932552	173.19	0.9107004	173.19	0.9196133	173.19	0.9398295	173.19	-0.1926706	173.2	-0.09824914	173.2	-0.2194002	173.2	-0.1959606	173.2	-0.1607983	173.2	-0.191743	173.2	-0.157928	173.2	-0.1503033	173.2	-0.1569296
173.4	1.03563	173.4	0.9962854	173.4	0.8755443	173.4	0.8852447	173.4	0.9060766	173.4	0.9192262	173.4	0.9341185	173.4	-0.1911025	173.4	-0.09231218	173.4	-0.2191518	173.4	-0.189287	173.4	-0.1632333	173.4	-0.1920477	173.4	-0.1487378	173.4	-0.1543025	173.4	-0.162311
173.59	1.03625	173.59	0.9943463	173.59	0.8727102	173.59	0.8849608	173.59	0.9104902	173.59	0.9193869	173.59	0.9472935	173.59	-0.1872692	173.6	-0.09572159	173.6	-0.2173163	173.6	-0.1899333	173.6	-0.1613752	173.6	-0.1907929	173.6	-0.149994	173.6	-0.1537765	173.6	-0.1600647
173.79	1.032748	173.79	0.9971815	173.79	0.8673839	173.79	0.8900982	173.79	0.9085053	173.79	0.9189672	173.79	0.9359521	173.79	-0.1891499	173.8	-0.09486319	173.8	-0.2192429	173.8	-0.1916771	173.8	-0.1593522	173.8	-0.1874321	173.8	-0.1486426	173.8	-0.1550837	173.8	-0.1593698
173.99	1.032818	173.99	0.9950629	173.99	0.8691263	173.99	0.8913792	173.99	0.9087883	173.99	0.9231115	173.99	0.936839	173.99	-0.191532	174	-0.09863364	174	-0.2154402	174	-0.1933097	174	-0.1636907	174	-0.1886138	174	-0.1502841	174	-0.1554355	174	-0.1563771
174.19	1.034093	174.19	0.9986774	174.19	0.8701887	174.19	0.8882735	174.19	0.9102787	174.19	0.9186258	174.19	0.9406755	174.19	-0.1897219	174.2	-0.09468729	174.2	-0.2222335	174.2	-0.195924	174.2	-0.160087	174.2	-0.1870889	174.2	-0.1504301	174.2	-0.1522899	174.2	-0.1547282
174.4	1.035394	174.4	0.9986225	174.4	0.8709493	174.4	0.8867068	174.4	0.91357	174.4	0.9211022	174.4	0.9390077	174.4	-0.193222	174.4	-0.09354348	174.4	-0.2191397	174.4	-0.1933643	174.4	-0.1604424	174.4	-0.1858166	174.4	-0.1514051	174.4	-0.1561318	174.4	-0.1475338
174.6	1.039179	174.6	0.999648	174.6	0.8704097	174.6	0.8902437	174.6	0.9109596	174.6	0.9149505	174.6	0.9373578	174.6	-0.1884411	174.6	-0.0937032	174.6	-0.216373	174.6	-0.1898275	174.6	-0.1610305	174.6	-0.1887815	174.6	-0.1488367	174.6	-0.1526958	174.6	-0.1628933
174.79	1.036414	174.79	0.9931011	174.79	0.8754568	174.79	0.8921109	174.79	0.9098992	174.79	0.9223841	174.79	0.9372548	174.79	-0.1924822	174.8	-0.09097275	174.8	-0.2177952	174.8	-0.1886466	174.8	-0.1621554	174.8	-0.1901816	174.8	-0.1522891	174.8	-0.1509784	174.8	-0.1544497
174.99	1.035149	174.99	0.9937999	174.99	0.8714697	174.99	0.8934543	174.99	0.9106246	174.99	0.9241473	174.99	0.9421148	174.99	-0.1846389	175	-0.09777732	175	-0.2134725	175	-0.1879644	175	-0.1571595	175	-0.1898888	175	-0.1539015	175	-0.1528564	175	-0.1540132
175.2	1.033926	175.2	0.9972836	175.2	0.8693499	175.2	0.8923696	175.2	0.9108462	175.2	0.9256209	175.2	0.9433082	175.2	-0.1855619	175.22	-0.09166314	175.22	-0.2161404	175.22	-0.1948488	175.22	-0.1565525	175.22	-0.1916801	175.22	-0.1512023	175.22	-0.1541989	175.22	-0.1565264
175.39	1.033517	175.39	1.000358	175.39	0.8732985	175.39	0.892256	175.39	0.9132006	175.39	0.9208674	175.39	0.9400158	175.39	-0.1856924	175.4	-0.09453629	175.4	-0.2169486	175.4	-0.1932148	175.4	-0.1603081	175.4	-0.1894515	175.4	-0.1506748	175.4	-0.1481276	175.4	-0.1526479
175.6	1.035553	175.6	0.9947308	175.6	0.8763507	175.6	0.8903739	175.6	0.9116443	175.6	0.9231941	175.6	0.9359415	175.6	-0.1937845	175.6	-0.09251479	175.6	-0.2170427	175.6	-0.1868428	175.6	-0.1617539	175.6	-0.1855798	175.6	-0.1505846	175.6	-0.153008	175.6	-0.1528092
175.79	1.037842	175.79	1.001592	175.79	0.8703647	175.79	0.8923464	175.79	0.9114274	175.79	0.92375	175.79	0.9344224	175.79	-0.1839032	175.8	-0.08891283	175.8	-0.2174412	175.8	-0.1937643	175.8	-0.1574333	175.8	-0.1873519	175.8	-0.1506337	175.8	-0.1566074	175.8	-0.1557823
175.99	1.045971	175.99	0.995966	175.99	0.8710747	175.99	0.8906159	175.99	0.9094693	175.99	0.9255748	175.99	0.9417112	175.99	-0.1864484	176	-0.09220632	176	-0.2202822	176	-0.1921439	176	-0.1568875	176	-0.1868913	176	-0.1534108	176	-0.149673	176	-0.1527174
176.19	1.038322	176.19	0.9953809	176.19	0.8737063	176.19	0.8916291	176.19	0.9081578	176.19	0.9247882	176.19	0.9401863	176.19	-0.1890059	176.2	-0.09029227	176.2	-0.2137583	176.2	-0.1881254	176.2	-0.164226	176.2	-0.1879967	176.2	-0.1443675	176.2	-0.1517642	176.2	-0.1570036
176.39	1.037335	176.39	1.001385	176.39	0.8687545	176.39	0.8925493	176.39	0.9151578	176.39	0.9213804	176.39	0.9478933	176.39	-0.1918534	176.4	-0.09037665	176.4	-0.2168127	176.4	-0.1904135	176.4	-0.1580663	176.4	-0.1876416	176.4	-0.1482367	176.4	-0.1545197	176.4	-0.1536319
176.6	1.037705	176.6	0.9942495	176.6	0.8751771	176.6	0.893224	176.6	0.9130273	176.6	0.9261988	176.6	0.9416853	176.6	-0.1853917	176.6	-0.0896095	176.6	-0.2148678	176.6	-0.1927558	176.6	-0.1589603	176.6	-0.1874078	176.6	-0.1508183	176.6	-0.1503591	176.6	-0.153998
176.8	1.035334	176.8	1.000048	176.8	0.8723428	176.8	0.8946902	176.8	0.90794	176.8	0.9245708	176.8	0.9430944	176.8	-0.186539	176.8	-0.0917944	176.8	-0.2147475	176.8	-0.1901802	176.8	-0.1542623	176.8	-0.1849904	176.8	-0.1471069	176.8	-0.1523929	176.8	-0.1588167
176.99	1.037916	176.99	0.9985271	176.99	0.8751555	176.99	0.8943827	176.99	0.9107454	176.99	0.9248124	176.99	0.9440218	176.99	-0.1855297	177	-0.09464087	177	-0.214259	177	-0.1925863	177	-0.1633369	177	-0.1882998	177	-0.1462048	177	-0.1512073	177	-0.1578949
177.2	1.036594	177.2	0.9994268	177.2	0.8714099	177.2	0.8971642	177.2	0.9113451	177.2	0.9281597	177.2	0.9464077	177.2	-0.1879884	177.2	-0.09302972	177.2	-0.2187255	177.2	-0.1884286	177.2	-0.1592146	177.2	-0.1871285	177.2	-0.1476611	177.2	-0.1477259	177.2	-0.1521819
177.4	1.038873	177.4	1.000002	177.4	0.8723013	177.4	0.8929514	177.4	0.9102337	177.4	0.9175655	177.4	0.9456537	177.4	-0.1828733	177.4	-0.08657403	177.4	-0.218515	177.4	-0.1913308	177.4	-0.1605363	177.4	-0.1885049	177.4	-0.1495402	177.4	-0.1544857	177.4	-0.1563945
177.6	1.03657	177.6	0.996434	177.6	0.8774084	177.6	0.8970142	177.6	0.9116296	177.6	0.9206426	177.6	0.9419124	177.6	-0.1788165	177.6	-0.0886976	177.6	-0.212535	177.6	-0.1886766	177.6	-0.1595881	177.6	-0.1877592	177.6	-0.1478592	177.6	-0.1476807	177.6	-0.1498514
177.79	1.039062	177.79	0.9956224	177.79	0.8798925	177.79	0.8929861	177.79	0.9142447	177.79	0.9250606	177.79	0.942767	177.79	-0.185105	177.8	-0.09367318	177.8	-0.2133299	177.8	-0.1897354	177.8	-0.1546529	177.8	-0.1889872	177.8	-0.1467255	177.8	-0.1521787	177.8	-0.1541356
177.99	1.037888	177.99	0.9957933	177.99	0.8732263	177.99	0.8978301	177.99	0.9180361	177.99	0.9244982	177.99	0.9448711	177.99	-0.1843837	178	-0.09280789	178	-0.2155075	178	-0.1896484	178	-0.1585095	178	-0.1857129	178	-0.1482243	178	-0.149959	178	-0.15578
178.19	1.038663	178.19	1.003251	178.19	0.8754957	178.19	0.8956027	178.19	0.9101614	178.19	0.9238592	178.19	0.9425293	178.19	-0.1867241	178.2	-0.08844582	178.2	-0.2174392	178.2	-0.1921791	178.2	-0.1570934	178.2	-0.1858171	178.2	-0.1447085	178.2	-0.1499862	178.2	-0.1522726
178.39	1.039894	178.39	1.000074	178.39	0.8751265	178.39	0.8960779	178.39	0.9168165	178.39	0.924123	178.39	0.9409429	178.39	-0.1871918	178.4	-0.09101296	178.4	-0.2130401	178.4	-0.1864311	178.4	-0.1583819	178.4	-0.1834881	178.4	-0.1455886	178.4	-0.1536854	178.4	-0.1553027
178.6	1.041256	178.6	1.002802	178.6	0.8719398	178.6	0.8936683	178.6	0.913713	178.6	0.9244602	178.6	0.94882	178.6	-0.185901	178.6	-0.0945891	178.6	-0.2145558	178.6	-0.1887737	178.6	-0.1582378	178.6	-0.1861117	178.6	-0.1492103	178.6	-0.1502439	178.6	-0.1524445
178.8	1.038454	178.8	1.002317	178.8	0.8735579	178.8	0.8950437	178.8	0.9135029	178.8	0.9317139	178.8	0.9398073	178.8	-0.1858773	178.8	-0.08997511	178.8	-0.210797	178.8	-0.1862263	178.8	-0.1553864	178.8	-0.1825173	178.8	-0.1485996	178.8	-0.1546651	178.8	-0.1500238
179	1.041967	179	1.005443	179	0.873044	179	0.8916191	179	0.9139728	179	0.9258037	179	0.9435413	179	-0.1844928	179	-0.0908895	179	-0.2098401	179	-0.1846845	179	-0.1525952	179	-0.1817267	179	-0.145089	179	-0.1479819	179	-0.1511487
179.2	1.039114	179.2	1.002586	179.2	0.8805704	179.2	0.8969146	179.2	0.9149913	179.2	0.926554	179.2	0.9445053	179.2	-0.1863039	179.2	-0.08828024	179.2	-0.2134744	179.2	-0.1894236	179.2	-0.1562045	179.2	-0.184134	179.2	-0.1473171	179.2	-0.1496687	179.2	-0.1488587
179.4	1.039287	179.4	1.002322	179.4	0.8780866	179.4	0.8973858	179.4	0.9147035	179.4	0.9301121	179.4	0.9440192	179.4	-0.188263	179.4	-0.09006228	179.4	-0.2106527	179.4	-0.1840787	179.4	-0.1573028	179.4	-0.1845713	179.4	-0.145934	179.4	-0.1449386	179.4	-0.1520746
179.59	1.042502	179.59	1.003575	179.59	0.8802817	179.59	0.8965165	179.59	0.9138058	179.59	0.9329024	179.59	0.9451173	179.59	-0.182858	179.6	-0.08632827	179.6	-0.2137185	179.6	-0.1856633	179.6	-0.1520432	179.6	-0.1864012	179.6	-0.1485426	179.6	-0.146657	179.6	-0.1497969
179.8	1.04396	179.8	1.001433	179.8	0.8755807	179.8	0.8944827	179.8	0.9161143	179.8	0.929208	179.8	0.9478034	179.8	-0.1796815	179.79	-0.08465504	179.79	-0.2146909	179.79	-0.1842756	179.79	-0.1571447	179.79	-0.1826792	179.79	-0.1423827	179.79	-0.1477405	179.79	-0.1546774
180	1.042457	180	1.004685	180	0.8776686	180	0.8975126	180	0.9185258	180	0.92659	180	0.9489821	180	-0.184175	180	-0.08688673	180	-0.2109094	180	-0.1871204	180	-0.1549312	180	-0.1858501	180	-0.146538	180	-0.1456113	180	-0.1511981
180.2	1.040904	180.2	0.9963335	180.2	0.8785449	180.2	0.9012623	180.2	0.9175955	180.2	0.9329494	180.2	0.9432516	180.2	-0.1874289	180.2	-0.08697763	180.2	-0.2137655	180.2	-0.1823834	180.2	-0.153574	180.2	-0.1840966	180.2	-0.1435921	180.2	-0.1522956	180.2	-0.1509142
180.39	1.038407	180.39	1.000544	180.39	0.882161	180.39	0.8989856	180.39	0.9138721	180.39	0.930975	180.39	0.9469771	180.39	-0.1823295	180.4	-0.08827308	180.4	-0.2121744	180.4	-0.183569	180.4	-0.160359	180.4	-0.1834016	180.4	-0.1481724	180.4	-0.1449156	180.4	-0.1497321
180.59	1.043297	180.59	1.002632	180.59	0.8787168	180.59	0.8987187	180.59	0.9154497	180.59	0.9265539	180.59	0.9460577	180.59	-0.1820127	180.6	-0.08724627	180.6	-0.2102227	180.6	-0.1840002	180.6	-0.1521861	180.6	-0.1844501	180.6	-0.1479611	180.6	-0.1430188	180.6	-0.1479627
180.79	1.041023	180.79	1.002399	180.79	0.8718272	180.79	0.902269	180.79	0.9156972	180.79	0.9276428	180.79	0.9469854	180.79	-0.1805127	180.8	-0.09106222	180.8	-0.2118504	180.8	-0.1859712	180.8	-0.1537203	180.8	-0.1816179	180.8	-0.1443752	180.8	-0.1424858	180.8	-0.150316
181	1.042469	181	1.001355	181	0.8791381	181	0.8971465	181	0.9191589	181	0.9320921	181	0.9443173	181	-0.1851557	181	-0.09224645	181	-0.2137993	181	-0.1818127	181	-0.1534465	181	-0.1834026	181	-0.1407484	181	-0.1495026	181	-0.1500473
181.2	1.042079	181.2	1.003403	181.2	0.879889	181.2	0.8992692	181.2	0.9177209	181.2	0.9321532	181.2	0.9484687	181.2	-0.1771034	181.2	-0.08829843	181.2	-0.2114597	181.2	-0.184334	181.2	-0.1555577	181.2	-0.1836513	181.2	-0.1440268	181.2	-0.1471015	181.2	-0.1523207
181.4	1.040699	181.4	1.004058	181.4	0.878846	181.4	0.8935915	181.4	0.9176052	181.4	0.9266987	181.4	0.9468538	181.4	-0.1835667	181.4	-0.08720183	181.4	-0.2130574	181.4	-0.1870998	181.4	-0.1518222	181.4	-0.181392	181.4	-0.1430735	181.4	-0.1501841	181.4	-0.1523695
181.6	1.044599	181.6	1.00519	181.6	0.8812885	181.6	0.8985494	181.6	0.921497	181.6	0.9291762	181.6	0.9506527	181.6	-0.186798	181.6	-0.08251008	181.6	-0.2134725	181.6	-0.1829561	181.6	-0.1557733	181.6	-0.18445	181.6	-0.1440588	181.6	-0.1492995	181.6	-0.1533516
181.8	1.047159	181.8	1.004317	181.8	0.8836296	181.8	0.8985868	181.8	0.9168755	181.8	0.9273673	181.8	0.9475448	181.8	-0.1819228	181.8	-0.0859546	181.8	-0.2100104	181.8	-0.1909224	181.8	-0.1543065	181.8	-0.1787047	181.8	-0.1440276	181.8	-0.1431364	181.8	-0.1501275
181.99	1.049162	181.99	1.002584	181.99	0.8820662	181.99	0.8983448	181.99	0.914151	181.99	0.9299971	181.99	0.9441409	181.99	-0.179467	182	-0.08430035	182	-0.2112764	182	-0.1871109	182	-0.1545113	182	-0.1892486	182	-0.1467668	182	-0.148244	182	-0.1480262
182.2	1.04223	182.2	1.002913	182.2	0.8817062	182.2	0.8991854	182.2	0.9167028	182.2	0.9315898	182.2	0.9456512	182.2	-0.1803203	182.2	-0.08725753	182.2	-0.2138405	182.2	-0.1847158	182.2	-0.1603497	182.2	-0.1824118	182.2	-0.1405391	182.2	-0.1446816	182.2	-0.1508518
182.39	1.043612	182.39	1.004759	182.39	0.8796352	182.39	0.8974824	182.39	0.9160575	182.39	0.9278181	182.39	0.9505885	182.39	-0.1830457	182.4	-0.08633737	182.4	-0.2112216	182.4	-0.1849882	182.4	-0.1523372	182.4	-0.1840934	182.4	-0.1436819	182.4	-0.1464933	182.4	-0.1533764
182.59	1.046075	182.59	1.000229	182.59	0.8775338	182.59	0.8983232	182.59	0.9177334	182.59	0.9302148	182.59	0.9483613	182.59	-0.1822219	182.6	-0.08636124	182.6	-0.2066846	182.6	-0.1849287	182.6	-0.1524459	182.6	-0.1845385	182.6	-0.1446122	182.6	-0.1461559	182.6	-0.1525401
182.79	1.052609	182.79	1.004647	182.79	0.8748721	182.79	0.9016522	182.79	0.9130682	182.79	0.9302703	182.79	0.9495974	182.79	-0.177394	182.8	-0.08793247	182.8	-0.2123631	182.8	-0.1791379	182.8	-0.1557377	182.8	-0.1802859	182.8	-0.1429941	182.8	-0.1453972	182.8	-0.1546065
182.99	1.039913	182.99	1.00552	182.99	0.8790867	182.99	0.8991351	182.99	0.9170493	182.99	0.9281127	182.99	0.9497482	182.99	-0.1794451	182.99	-0.08698549	182.99	-0.2087302	182.99	-0.1828907	182.99	-0.1512675	182.99	-0.1826804	182.99	-0.1448844	182.99	-0.1468742	182.99	-0.1448764
183.19	1.039815	183.19	1.004904	183.19	0.880923	183.19	0.8994061	183.19	0.9132789	183.19	0.9360903	183.19	0.9515193	183.19	-0.1825005	183.2	-0.0808126	183.2	-0.2051512	183.2	-0.1828938	183.2	-0.1583116	183.2	-0.1843051	183.2	-0.1438929	183.2	-0.1480366	183.2	-0.1523358
183.4	1.047489	183.4	1.006266	183.4	0.8821076	183.4	0.8975945	183.4	0.9216925	183.4	0.930626	183.4	0.9467041	183.4	-0.1802501	183.4	-0.08188433	183.4	-0.2101947	183.4	-0.1782831	183.4	-0.1532256	183.4	-0.1792171	183.4	-0.145242	183.4	-0.1421068	183.4	-0.1506697
183.59	1.049296	183.59	1.006534	183.59	0.8808705	183.59	0.9002111	183.59	0.9141287	183.59	0.9329485	183.59	0.9493635	183.59	-0.1798898	183.6	-0.0820252	183.6	-0.2077494	183.6	-0.1820636	183.6	-0.1525332	183.6	-0.183488	183.6	-0.1428737	183.6	-0.145745	183.6	-0.1503672
183.8	1.042557	183.8	1.006082	183.8	0.8861608	183.8	0.9009483	183.8	0.9139055	183.8	0.9343898	183.8	0.9449073	183.8	-0.1817183	183.79	-0.08946139	183.79	-0.2052663	183.79	-0.1834477	183.79	-0.1506309	183.79	-0.1829164	183.79	-0.1402924	183.79	-0.1426507	183.79	-0.1461269
184	1.050196	184	1.005141	184	0.8822738	184	0.8994154	184	0.9184067	184	0.9300525	184	0.9532493	184	-0.1811752	184	-0.08433931	184	-0.2091012	184	-0.1857159	184	-0.1521439	184	-0.1795	184	-0.1407538	184	-0.1434144	184	-0.1488242
184.19	1.040724	184.19	1.012356	184.19	0.8862294	184.19	0.9024838	184.19	0.9254921	184.19	0.9313059	184.19	0.9509088	184.19	-0.1833993	184.2	-0.08359381	184.2	-0.212892	184.2	-0.1782899	184.2	-0.1534485	184.2	-0.1804112	184.2	-0.1419567	184.2	-0.1470904	184.2	-0.1498826
184.39	1.043367	184.39	1.00643	184.39	0.8862438	184.39	0.904937	184.39	0.9205621	184.39	0.9273635	184.39	0.9500759	184.39	-0.1774747	184.39	-0.0834932	184.39	-0.2057452	184.39	-0.1821903	184.39	-0.1508359	184.39	-0.1759006	184.39	-0.1425826	184.39	-0.1500966	184.39	-0.1494761
184.59	1.048117	184.59	1.007615	184.59	0.8799364	184.59	0.9004148	184.59	0.9237214	184.59	0.9304196	184.59	0.954053	184.59	-0.1794795	184.6	-0.082031	184.6	-0.2088445	184.6	-0.1852316	184.6	-0.1551044	184.6	-0.1831925	184.6	-0.1404779	184.6	-0.1480057	184.6	-0.1510859
184.79	1.044772	184.79	1.007508	184.79	0.8847364	184.79	0.9044734	184.79	0.9215515	184.79	0.9331372	184.79	0.9467347	184.79	-0.1800685	184.8	-0.08730214	184.8	-0.209243	184.8	-0.1830729	184.8	-0.1518812	184.8	-0.1811344	184.8	-0.1402259	184.8	-0.1476121	184.8	-0.1516409
185	1.051621	185	1.009431	185	0.8816652	185	0.8997132	185	0.9222116	185	0.9339904	185	0.9495248	185	-0.175399	185	-0.08106477	185	-0.2028779	185	-0.187071	185	-0.1521358	185	-0.1844923	185	-0.1396262	185	-0.1423353	185	-0.1481339
185.2	1.04678	185.2	1.000744	185.2	0.8843526	185.2	0.902997	185.2	0.9251915	185.2	0.9326659	185.2	0.9536703	185.2	-0.1793151	185.19	-0.08134353	185.19	-0.2109535	185.19	-0.1832305	185.19	-0.1505529	185.19	-0.1789527	185.19	-0.142244	185.19	-0.1451074	185.19	-0.1509542
185.39	1.047539	185.39	1.007939	185.39	0.8847195	185.39	0.8954714	185.39	0.9247559	185.39	0.9324005	185.39	0.9478002	185.39	-0.1807078	185.4	-0.08717831	185.4	-0.2117867	185.4	-0.1805433	185.4	-0.1532542	185.4	-0.1795417	185.4	-0.1403938	185.4	-0.1441858	185.4	-0.1516983
185.59	1.049799	185.59	1.0073	185.59	0.8873858	185.59	0.900392	185.59	0.9196359	185.59	0.9312907	185.59	0.9496422	185.59	-0.1813505	185.6	-0.08200114	185.6	-0.2083025	185.6	-0.1806251	185.6	-0.1505543	185.6	-0.1803742	185.6	-0.1409049	185.6	-0.1438551	185.6	-0.1493446
185.79	1.044997	185.79	1.010469	185.79	0.8888286	185.79	0.9039678	185.79	0.922657	185.79	0.9363159	185.79	0.9514857	185.79	-0.1795219	185.8	-0.0817642	185.8	-0.2085561	185.8	-0.1798921	185.8	-0.1463472	185.8	-0.1817755	185.8	-0.1400129	185.8	-0.1462754	185.8	-0.1478308
185.99	1.051174	185.99	1.010644	185.99	0.8855141	185.99	0.9005171	185.99	0.9173581	185.99	0.9312894	185.99	0.9512705	185.99	-0.1780467	186	-0.08088371	186	-0.2091588	186	-0.1791442	186	-0.1495506	186	-0.1774991	186	-0.1415228	186	-0.1421558	186	-0.1484511
186.19	1.047385	186.19	1.011519	186.19	0.883784	186.19	0.9092166	186.19	0.9220926	186.19	0.930949	186.19	0.953151	186.19	-0.1735864	186.2	-0.08575945	186.2	-0.2073611	186.2	-0.1809689	186.2	-0.1470346	186.2	-0.1790052	186.2	-0.1442138	186.2	-0.1399189	186.2	-0.1519595
186.39	1.045028	186.39	1.006821	186.39	0.8826201	186.39	0.901602	186.39	0.9202962	186.39	0.9346241	186.39	0.951372	186.39	-0.1791226	186.4	-0.0871371	186.4	-0.2011918	186.4	-0.1808134	186.4	-0.1522841	186.4	-0.1737524	186.4	-0.1379758	186.4	-0.1431224	186.4	-0.1462416
186.59	1.049278	186.59	1.011313	186.59	0.8851014	186.59	0.9088804	186.59	0.9200438	186.59	0.9360926	186.59	0.954359	186.59	-0.1781537	186.6	-0.08625238	186.6	-0.2072599	186.6	-0.1754328	186.6	-0.1519084	186.6	-0.180035	186.6	-0.1378002	186.6	-0.1427874	186.6	-0.1458065
186.8	1.047943	186.8	1.01055	186.8	0.8869787	186.8	0.9041873	186.8	0.9260076	186.8	0.9391451	186.8	0.9455619	186.8	-0.1762299	186.8	-0.08509555	186.8	-0.2058381	186.8	-0.1811931	186.8	-0.1520651	186.8	-0.1764382	186.8	-0.1402054	186.8	-0.1400537	186.8	-0.1496787
186.99	1.046425	186.99	1.013242	186.99	0.8869739	186.99	0.9085038	186.99	0.9266794	186.99	0.9322941	186.99	0.9520792	186.99	-0.1764465	186.99	-0.08134444	186.99	-0.2070492	186.99	-0.1785753	186.99	-0.1489212	186.99	-0.1773583	186.99	-0.1366762	186.99	-0.1390217	186.99	-0.1493551
187.19	1.050453	187.19	1.012876	187.19	0.8887002	187.19	0.9023498	187.19	0.9245984	187.19	0.9337167	187.19	0.9525943	187.19	-0.1794651	187.2	-0.07866246	187.2	-0.2100671	187.2	-0.1796844	187.2	-0.1500432	187.2	-0.1772229	187.2	-0.1389468	187.2	-0.1484064	187.2	-0.1463529
187.4	1.051049	187.4	1.008358	187.4	0.8842109	187.4	0.9029963	187.4	0.9233681	187.4	0.9328907	187.4	0.9527055	187.4	-0.1763057	187.39	-0.08295885	187.39	-0.2092916	187.39	-0.1780578	187.39	-0.1492769	187.39	-0.1778142	187.39	-0.1372624	187.39	-0.1431301	187.39	-0.1460498
187.59	1.045817	187.59	1.005882	187.59	0.8799519	187.59	0.8985136	187.59	0.9227341	187.59	0.9326239	187.59	0.9495789	187.59	-0.1791702	187.6	-0.08668713	187.6	-0.2087562	187.6	-0.1749653	187.6	-0.1509441	187.6	-0.177658	187.6	-0.1355791	187.6	-0.1418514	187.6	-0.1477201
187.79	1.054675	187.79	1.007198	187.79	0.8871645	187.79	0.9041178	187.79	0.9188178	187.79	0.9350952	187.79	0.9492809	187.79	-0.1799893	187.79	-0.08405606	187.79	-0.2062032	187.79	-0.1803219	187.79	-0.1475941	187.79	-0.1780039	187.79	-0.1414193	187.79	-0.145208	187.79	-0.1450476
187.99	1.050559	187.99	1.012457	187.99	0.8837917	187.99	0.9064326	187.99	0.9275116	187.99	0.9363228	187.99	0.9516557	187.99	-0.1760096	187.99	-0.08140232	187.99	-0.2113733	187.99	-0.1752393	187.99	-0.1497935	187.99	-0.174582	187.99	-0.1383163	187.99	-0.1473507	187.99	-0.1461687
188.19	1.051493	188.19	1.009189	188.19	0.8833343	188.19	0.9052704	188.19	0.9229954	188.19	0.9385044	188.19	0.9535742	188.19	-0.1777355	188.2	-0.07594579	188.2	-0.2065569	188.2	-0.1816969	188.2	-0.1489966	188.2	-0.1787275	188.2	-0.1430341	188.2	-0.1388557	188.2	-0.1479101
188.4	1.048653	188.4	1.012095	188.4	0.8874565	188.4	0.9071403	188.4	0.9223838	188.4	0.9350734	188.4	0.9533382	188.4	-0.178751	188.4	-0.08332452	188.4	-0.2050399	188.4	-0.1811885	188.4	-0.1485335	188.4	-0.1776743	188.4	-0.1389652	188.4	-0.1403764	188.4	-0.1442267
188.6	1.051602	188.6	1.009433	188.6	0.8868251	188.6	0.9105092	188.6	0.9285117	188.6	0.9379577	188.6	0.9544972	188.6	-0.1800242	188.6	-0.08144455	188.6	-0.2020928	188.6	-0.178748	188.6	-0.1453411	188.6	-0.179643	188.6	-0.1373855	188.6	-0.1410985	188.6	-0.1492509
188.8	1.051056	188.8	1.011003	188.8	0.8866568	188.8	0.9048266	188.8	0.9202592	188.8	0.9378469	188.8	0.954984	188.8	-0.1731321	188.8	-0.08031741	188.8	-0.207205	188.8	-0.1795379	188.8	-0.1499923	188.8	-0.1724635	188.8	-0.1372098	188.8	-0.1412538	188.8	-0.1452208
188.99	1.050674	188.99	1.016467	188.99	0.8876386	188.99	0.9051825	188.99	0.9263437	188.99	0.9367205	188.99	0.9518582	188.99	-0.173073	189	-0.08261537	189	-0.2039963	189	-0.178722	189	-0.1501275	189	-0.1771447	189	-0.1394523	189	-0.1437239	189	-0.1442881
189.19	1.05382	189.19	1.013241	189.19	0.8861691	189.19	0.907425	189.19	0.9259572	189.19	0.9401779	189.19	0.9511042	189.19	-0.1819353	189.19	-0.0814679	189.19	-0.2019184	189.19	-0.1767783	189.19	-0.1487102	189.19	-0.1785131	189.19	-0.1363394	189.19	-0.1383061	189.19	-0.1413957
189.4	1.049517	189.4	1.007663	189.4	0.8874399	189.4	0.9054593	189.4	0.9232533	189.4	0.9411575	189.4	0.9557514	189.4	-0.1756002	189.4	-0.08030079	189.4	-0.2047235	189.4	-0.1822462	189.4	-0.1474254	189.4	-0.1760847	189.4	-0.136855	189.4	-0.1402079	189.4	-0.1489875
189.6	1.053154	189.6	1.013394	189.6	0.8891373	189.6	0.908112	189.6	0.9248738	189.6	0.9345546	189.6	0.9511519	189.6	-0.1761319	189.6	-0.07860459	189.6	-0.2018009	189.6	-0.1784212	189.6	-0.1428082	189.6	-0.1743746	189.6	-0.1362976	189.6	-0.1413128	189.6	-0.1478144
189.79	1.052377	189.79	1.012727	189.79	0.8887749	189.79	0.9046518	189.79	0.9234956	189.79	0.939078	189.79	0.9493427	189.79	-0.1773131	189.79	-0.08018889	189.79	-0.2063961	189.79	-0.1758888	189.79	-0.1476767	189.79	-0.1756832	189.79	-0.1368331	189.79	-0.1398987	189.79	-0.1453597
190	1.047479	190	1.010116	190	0.8887344	190	0.9067288	190	0.9191718	190	0.9367072	190	0.9531625	190	-0.1786027	190	-0.0794639	190	-0.2042417	190	-0.1757615	190	-0.1485386	190	-0.175325	190	-0.137522	190	-0.1396756	190	-0.1454962
190.19	1.052159	190.19	1.012306	190.19	0.8873922	190.19	0.9122771	190.19	0.9260941	190.19	0.9368789	190.19	0.9552119	190.19	-0.1772816	190.2	-0.07788756	190.2	-0.2044957	190.2	-0.1830195	190.2	-0.1469917	190.2	-0.1772414	190.2	-0.1391968	190.2	-0.1351541	190.2	-0.1433762
190.39	1.054101	190.39	1.009889	190.39	0.8894345	190.39	0.9071274	190.39	0.9282542	190.39	0.9361144	190.39	0.9575585	190.39	-0.1783722	190.4	-0.07832011	190.4	-0.2024047	190.4	-0.1746207	190.4	-0.1467184	190.4	-0.1742721	190.4	-0.1379268	190.4	-0.1450724	190.4	-0.1453035
190.59	1.052736	190.59	1.011984	190.59	0.8876804	190.59	0.908085	190.59	0.9280607	190.59	0.9335476	190.59	0.9563047	190.59	-0.1773046	190.6	-0.07872138	190.6	-0.2016854	190.6	-0.1727125	190.6	-0.1547513	190.6	-0.17601	190.6	-0.1339254	190.6	-0.1390521	190.6	-0.1480317
190.79	1.047698	190.79	1.015717	190.79	0.8901764	190.79	0.9089642	190.79	0.9261042	190.79	0.9384596	190.79	0.9539185	190.79	-0.1793867	190.8	-0.08101299	190.8	-0.2011329	190.8	-0.1774934	190.8	-0.1487031	190.8	-0.1758477	190.8	-0.1371968	190.8	-0.140424	190.8	-0.1449998
190.99	1.052328	190.99	1.011085	190.99	0.8877537	190.99	0.9047226	190.99	0.9213045	190.99	0.9378786	190.99	0.9544431	190.99	-0.1706489	191	-0.07749175	191	-0.20525	191	-0.1791176	191	-0.1460621	191	-0.1774458	191	-0.1353461	191	-0.1383047	191	-0.1437227
191.19	1.050265	191.19	1.010228	191.19	0.8893735	191.19	0.9084071	191.19	0.9253138	191.19	0.9329652	191.19	0.9543223	191.19	-0.1739121	191.2	-0.07694989	191.2	-0.2068949	191.2	-0.1804987	191.2	-0.1462579	191.2	-0.1759825	191.2	-0.1327627	191.2	-0.138637	191.2	-0.1468506
191.4	1.054103	191.4	1.015695	191.4	0.8890227	191.4	0.9082417	191.4	0.9248326	191.4	0.9381537	191.4	0.9554255	191.4	-0.1747907	191.4	-0.0805655	191.4	-0.2038466	191.4	-0.1775668	191.4	-0.1451193	191.4	-0.173357	191.4	-0.1366706	191.4	-0.1396689	191.4	-0.147405
191.59	1.05508	191.59	1.014608	191.59	0.8868168	191.59	0.9058058	191.59	0.9259881	191.59	0.9418909	191.59	0.959593	191.59	-0.1754705	191.59	-0.075406	191.59	-0.2019627	191.59	-0.1752274	191.59	-0.1461465	191.59	-0.1741032	191.59	-0.1338101	191.59	-0.1383778	191.59	-0.1428434
191.8	1.051157	191.8	1.013443	191.8	0.8920972	191.8	0.9085219	191.8	0.9245643	191.8	0.9323547	191.8	0.9575651	191.8	-0.174214	191.8	-0.07579149	191.8	-0.2026859	191.8	-0.1786579	191.8	-0.1487675	191.8	-0.1735506	191.8	-0.1336467	191.8	-0.1364239	191.8	-0.1449998
191.99	1.053703	191.99	1.011935	191.99	0.8889937	191.99	0.9060653	191.99	0.9267846	191.99	0.9405642	191.99	0.9586723	191.99	-0.170561	191.99	-0.07432585	191.99	-0.2038809	191.99	-0.1744106	191.99	-0.1467042	191.99	-0.1738587	191.99	-0.1403706	191.99	-0.1401266	191.99	-0.1474869
192.2	1.050986	192.2	1.012991	192.2	0.8905514	192.2	0.9109856	192.2	0.9225631	192.2	0.9383475	192.2	0.955701	192.2	-0.175098	192.2	-0.07831502	192.2	-0.2019833	192.2	-0.1771775	192.2	-0.1417407	192.2	-0.1716097	192.2	-0.1336092	192.2	-0.1393577	192.2	-0.1416899
192.39	1.049517	192.39	1.014231	192.39	0.8911312	192.39	0.9118804	192.39	0.9282864	192.39	0.9352515	192.39	0.9603791	192.39	-0.1727492	192.4	-0.07741595	192.4	-0.2020456	192.4	-0.1745107	192.4	-0.1452119	192.4	-0.1767008	192.4	-0.131671	192.4	-0.1361947	192.4	-0.1427298
192.59	1.049614	192.59	1.019033	192.59	0.8868748	192.59	0.9107585	192.59	0.9250182	192.59	0.9379568	192.59	0.9600436	192.59	-0.1739572	192.59	-0.07828154	192.59	-0.205079	192.59	-0.175002	192.59	-0.1487739	192.59	-0.1742505	192.59	-0.134877	192.59	-0.1355786	192.59	-0.1440565
192.79	1.056702	192.79	1.020349	192.79	0.8921142	192.79	0.9096305	192.79	0.9275644	192.79	0.9366077	192.79	0.9604434	192.79	-0.1764204	192.8	-0.08079597	192.8	-0.1996858	192.8	-0.169847	192.8	-0.1454342	192.8	-0.1762838	192.8	-0.1354481	192.8	-0.1366566	192.8	-0.1444217
192.99	1.05357	192.99	1.01357	192.99	0.8894181	192.99	0.911073	192.99	0.9269647	192.99	0.9408375	192.99	0.9539793	192.99	-0.1765074	192.99	-0.07896912	192.99	-0.2009064	192.99	-0.1723738	192.99	-0.1464671	192.99	-0.1763724	192.99	-0.1331978	192.99	-0.1362896	192.99	-0.1458058
193.19	1.052243	193.19	1.013352	193.19	0.8905621	193.19	0.9071183	193.19	0.927331	193.19	0.936115	193.19	0.9560803	193.19	-0.1752156	193.2	-0.07772934	193.2	-0.1999071	193.2	-0.1779262	193.2	-0.1434874	193.2	-0.169486	193.2	-0.132286	193.2	-0.1368863	193.2	-0.1460308
193.39	1.054908	193.39	1.014756	193.39	0.8914225	193.39	0.9118107	193.39	0.9286025	193.39	0.9398428	193.39	0.9615899	193.39	-0.1767337	193.4	-0.07653024	193.4	-0.2049955	193.4	-0.1772801	193.4	-0.1437253	193.4	-0.1719151	193.4	-0.1312492	193.4	-0.1361474	193.4	-0.1441272
193.59	1.050997	193.59	1.014559	193.59	0.8934848	193.59	0.9127493	193.59	0.9260084	193.59	0.9428918	193.59	0.9553032	193.59	-0.1727738	193.6	-0.08188223	193.6	-0.2028043	193.6	-0.1750579	193.6	-0.1437747	193.6	-0.1746788	193.6	-0.1304022	193.6	-0.1381554	193.6	-0.1417671
193.8	1.054974	193.8	1.013267	193.8	0.8881295	193.8	0.908479	193.8	0.9237928	193.8	0.9381588	193.8	0.9579002	193.8	-0.1747662	193.8	-0.07957914	193.8	-0.2013723	193.8	-0.1772093	193.8	-0.1430431	193.8	-0.1727188	193.8	-0.1322417	193.8	-0.1374542	193.8	-0.1454814
193.99	1.051577	193.99	1.019883	193.99	0.8911416	193.99	0.9125929	193.99	0.9294068	193.99	0.9417911	193.99	0.9565304	193.99	-0.1738707	194	-0.07415014	194	-0.2031586	194	-0.173733	194	-0.1434001	194	-0.1724969	194	-0.1326846	194	-0.1389718	194	-0.1434141
194.2	1.05652	194.2	1.011552	194.2	0.8889318	194.2	0.9099256	194.2	0.9233925	194.2	0.9391242	194.2	0.957141	194.2	-0.1723142	194.19	-0.07618272	194.19	-0.201041	194.19	-0.1732592	194.19	-0.1438932	194.19	-0.1726391	194.19	-0.1329701	194.19	-0.1364873	194.19	-0.1443997
194.39	1.048362	194.39	1.015406	194.39	0.8906626	194.39	0.9074602	194.39	0.9273016	194.39	0.9403565	194.39	0.9605315	194.39	-0.178424	194.4	-0.07584096	194.4	-0.1994489	194.4	-0.1775891	194.4	-0.1423791	194.4	-0.1713615	194.4	-0.1330288	194.4	-0.1374793	194.4	-0.1475939
194.59	1.054301	194.59	1.015556	194.59	0.8972353	194.59	0.9109792	194.59	0.9227017	194.59	0.941651	194.59	0.9574203	194.59	-0.1748591	194.6	-0.07388612	194.6	-0.2032009	194.6	-0.1741587	194.6	-0.1428817	194.6	-0.1746365	194.6	-0.1328952	194.6	-0.1382488	194.6	-0.1410716
194.79	1.052701	194.79	1.017618	194.79	0.8946642	194.79	0.916173	194.79	0.923058	194.79	0.934009	194.79	0.9615778	194.79	-0.1723857	194.8	-0.07302969	194.8	-0.1995438	194.8	-0.1717077	194.8	-0.1393477	194.8	-0.1707464	194.8	-0.1319338	194.8	-0.1378691	194.8	-0.1426937
195	1.056886	195	1.018395	195	0.8907934	195	0.9130943	195	0.9303357	195	0.9390339	195	0.958783	195	-0.1707899	194.99	-0.07722597	194.99	-0.198323	194.99	-0.1687297	194.99	-0.1431978	194.99	-0.1693033	194.99	-0.131689	194.99	-0.1378166	194.99	-0.1399988
195.19	1.053542	195.19	1.016504	195.19	0.8969513	195.19	0.9095829	195.19	0.9300811	195.19	0.941533	195.19	0.9574065	195.19	-0.1720955	195.2	-0.07736231	195.2	-0.2018687	195.2	-0.1728853	195.2	-0.1398911	195.2	-0.1747	195.2	-0.1325296	195.2	-0.1359545	195.2	-0.1400365
195.4	1.058451	195.4	1.017425	195.4	0.8905993	195.4	0.9058384	195.4	0.929435	195.4	0.9434221	195.4	0.9590666	195.4	-0.1700292	195.4	-0.07278384	195.4	-0.2051061	195.4	-0.1750215	195.4	-0.1424397	195.4	-0.1707674	195.4	-0.1305421	195.4	-0.1371196	195.4	-0.1430461
195.59	1.058608	195.59	1.018138	195.59	0.8968929	195.59	0.9129733	195.59	0.9278516	195.59	0.9428279	195.59	0.956207	195.59	-0.1726811	195.6	-0.07555897	195.6	-0.198432	195.6	-0.1750131	195.6	-0.1418352	195.6	-0.1690911	195.6	-0.1310296	195.6	-0.1358124	195.6	-0.1465676
195.79	1.058056	195.79	1.015043	195.79	0.8939233	195.79	0.9133008	195.79	0.9302615	195.79	0.942843	195.79	0.9572615	195.79	-0.1700144	195.79	-0.07902572	195.79	-0.1979163	195.79	-0.1698397	195.79	-0.1433333	195.79	-0.1727076	195.79	-0.1296912	195.79	-0.1353988	195.79	-0.1414567
195.99	1.047937	195.99	1.018226	195.99	0.8929472	195.99	0.9104751	195.99	0.9242959	195.99	0.944689	195.99	0.9557776	195.99	-0.1745554	195.99	-0.07511034	195.99	-0.1933991	195.99	-0.16611	195.99	-0.1439943	195.99	-0.1689413	195.99	-0.1318692	195.99	-0.1296691	195.99	-0.1447367
196.2	1.04805	196.2	1.01816	196.2	0.8898165	196.2	0.9095215	196.2	0.9282605	196.2	0.9419481	196.2	0.9585657	196.2	-0.1714836	196.2	-0.07524462	196.2	-0.1952046	196.2	-0.1729397	196.2	-0.1424024	196.2	-0.1708642	196.2	-0.1300359	196.2	-0.1384706	196.2	-0.1415912
196.39	1.059417	196.39	1.013631	196.39	0.8945121	196.39	0.9189321	196.39	0.9294239	196.39	0.9414731	196.39	0.9569679	196.39	-0.1703054	196.4	-0.07552244	196.4	-0.1981091	196.4	-0.1731957	196.4	-0.1413757	196.4	-0.1657362	196.4	-0.1331493	196.4	-0.1372226	196.4	-0.1438864
196.6	1.061372	196.6	1.013245	196.6	0.8944956	196.6	0.9116651	196.6	0.9272814	196.6	0.9396563	196.6	0.9619308	196.6	-0.1737522	196.6	-0.08072875	196.6	-0.1953115	196.6	-0.1676377	196.6	-0.1389165	196.6	-0.1653116	196.6	-0.1310553	196.6	-0.1331848	196.6	-0.1439428
196.79	1.052579	196.79	1.018264	196.79	0.8895335	196.79	0.9150743	196.79	0.932142	196.79	0.9424657	196.79	0.9633902	196.79	-0.1738959	196.8	-0.07573031	196.8	-0.2000718	196.8	-0.1728426	196.8	-0.1426211	196.8	-0.1700252	196.8	-0.1294666	196.8	-0.1349906	196.8	-0.1438012
196.99	1.05448	196.99	1.016794	196.99	0.8895999	196.99	0.9142838	196.99	0.9267169	196.99	0.9452505	196.99	0.9654416	196.99	-0.1719714	197	-0.07271446	197	-0.1939738	197	-0.1746006	197	-0.1413532	197	-0.1700285	197	-0.1303889	197	-0.1371063	197	-0.1389464
197.2	1.058153	197.2	1.019737	197.2	0.8975032	197.2	0.9149938	197.2	0.9267203	197.2	0.9434129	197.2	0.9608086	197.2	-0.1730403	197.2	-0.07288881	197.2	-0.1968117	197.2	-0.1727514	197.2	-0.1418962	197.2	-0.1640365	197.2	-0.1328864	197.2	-0.1338364	197.2	-0.1383782
197.39	1.058621	197.39	1.021368	197.39	0.8917471	197.39	0.9162536	197.39	0.9294646	197.39	0.9453481	197.39	0.9624966	197.39	-0.1675408	197.39	-0.07464369	197.39	-0.1964501	197.39	-0.1779569	197.39	-0.1430303	197.39	-0.1672361	197.39	-0.1280377	197.39	-0.1334201	197.39	-0.1430718
197.59	1.060338	197.59	1.019497	197.59	0.8962848	197.59	0.9134462	197.59	0.932005	197.59	0.9433583	197.59	0.9637552	197.59	-0.1694037	197.59	-0.07320893	197.59	-0.19847	197.59	-0.1673322	197.59	-0.1391546	197.59	-0.165858	197.59	-0.1269129	197.59	-0.1345887	197.59	-0.1412184
197.79	1.0538	197.79	1.013455	197.79	0.8956279	197.79	0.9089752	197.79	0.9321926	197.79	0.9421864	197.79	0.9605044	197.79	-0.1728587	197.8	-0.0687867	197.8	-0.2007137	197.8	-0.1680948	197.8	-0.1405898	197.8	-0.1693246	197.8	-0.1291545	197.8	-0.1329648	197.8	-0.1427584
197.99	1.059467	197.99	1.019061	197.99	0.8940244	197.99	0.9159244	197.99	0.9326381	197.99	0.9463536	197.99	0.9618759	197.99	-0.1662861	198	-0.07459995	198	-0.1948589	198	-0.1745454	198	-0.144593	198	-0.1622373	198	-0.1327016	198	-0.1341939	198	-0.1380321
198.19	1.054862	198.19	1.01507	198.19	0.8950126	198.19	0.9142231	198.19	0.9365287	198.19	0.9438938	198.19	0.9602551	198.19	-0.1686398	198.19	-0.07075309	198.19	-0.1990089	198.19	-0.1720042	198.19	-0.1425611	198.19	-0.1641267	198.19	-0.1300723	198.19	-0.1318135	198.19	-0.1452633
198.39	1.058811	198.39	1.017247	198.39	0.8964602	198.39	0.9171417	198.39	0.931511	198.39	0.9463685	198.39	0.9651424	198.39	-0.1662481	198.39	-0.07218499	198.39	-0.1973992	198.39	-0.1723557	198.39	-0.1367309	198.39	-0.1638051	198.39	-0.1275096	198.39	-0.1368848	198.39	-0.1399059
198.59	1.057503	198.59	1.019991	198.59	0.8922836	198.59	0.9100876	198.59	0.9319764	198.59	0.9432222	198.59	0.9623106	198.59	-0.1693282	198.6	-0.07360552	198.6	-0.1959202	198.6	-0.1718231	198.6	-0.1417366	198.6	-0.1690936	198.6	-0.1263293	198.6	-0.1334509	198.6	-0.1433185
198.8	1.056008	198.8	1.017957	198.8	0.8941361	198.8	0.9155146	198.8	0.9359981	198.8	0.9446526	198.8	0.9584807	198.8	-0.1724596	198.8	-0.06923191	198.8	-0.1951073	198.8	-0.1690318	198.8	-0.1418151	198.8	-0.168248	198.8	-0.1284871	198.8	-0.1292406	198.8	-0.1417321
198.99	1.062814	198.99	1.021148	198.99	0.8942304	198.99	0.911872	198.99	0.9296942	198.99	0.946235	198.99	0.9635209	198.99	-0.1688246	199	-0.07033817	199	-0.1922	199	-0.1669597	199	-0.1431247	199	-0.1682929	199	-0.1317808	199	-0.1317878	199	-0.1396785
199.19	1.058265	199.19	1.021108	199.19	0.8934352	199.19	0.9096194	199.19	0.9322752	199.19	0.9450149	199.19	0.9600194	199.19	-0.170724	199.19	-0.07842476	199.19	-0.1952045	199.19	-0.1713428	199.19	-0.1429915	199.19	-0.1618866	199.19	-0.130142	199.19	-0.1317989	199.19	-0.1418274
199.39	1.057019	199.39	1.021924	199.39	0.8959146	199.39	0.9176422	199.39	0.9317586	199.39	0.9440277	199.39	0.9601997	199.39	-0.1686987	199.39	-0.0732863	199.39	-0.1961287	199.39	-0.1706191	199.39	-0.140774	199.39	-0.1699068	199.39	-0.1271569	199.39	-0.1337783	199.39	-0.1407643
199.6	1.058156	199.6	1.017756	199.6	0.8953469	199.6	0.913255	199.6	0.9277701	199.6	0.9440417	199.6	0.9638851	199.6	-0.165385	199.59	-0.0685436	199.59	-0.1968072	199.59	-0.1714474	199.59	-0.1376367	199.59	-0.1666353	199.59	-0.1307377	199.59	-0.1334434	199.59	-0.1418581
199.79	1.057873	199.79	1.021712	199.79	0.8962394	199.79	0.9138018	199.79	0.9333572	199.79	0.9449759	199.79	0.9642062	199.79	-0.167476	199.8	-0.07120111	199.8	-0.193827	199.8	-0.1716294	199.8	-0.1423611	199.8	-0.1665724	199.8	-0.1274051	199.8	-0.1312687	199.8	-0.1407647
199.99	1.049782	199.99	1.010271	199.99	0.8898667	199.99	0.9097207	199.99	0.9269664	199.99	0.9392286	199.99	0.9660076	199.99	-0.1724337	200	-0.08155841	200	-0.2069864	200	-0.1759249	200	-0.1486985	200	-0.1771744	200	-0.1321754	200	-0.1310093	200	-0.1389706
200.19	1.051722	200.19	1.011032	200.19	0.8852275	200.19	0.9117087	200.19	0.9251415	200.19	0.9436817	200.19	0.9702322	200.19	-0.1669482	200.2	-0.07917061	200.2	-0.2054644	200.2	-0.1731262	200.2	-0.1456869	200.2	-0.1724415	200.2	-0.1303901	200.2	-0.1288274	200.2	-0.1379644
200.39	1.053752	200.39	1.01216	200.39	0.8875155	200.39	0.9102248	200.39	0.9224687	200.39	0.9436032	200.39	0.9662685	200.39	-0.1680337	200.4	-0.07827305	200.4	-0.2009188	200.4	-0.1691261	200.4	-0.1407325	200.4	-0.1676423	200.4	-0.1310331	200.4	-0.1207967	200.4	-0.1371518
200.59	1.053461	200.59	1.009523	200.59	0.8924739	200.59	0.9101173	200.59	0.9261634	200.59	0.9462876	200.59	0.9676429	200.59	-0.1640792	200.59	-0.0769985	200.59	-0.2048789	200.59	-0.170823	200.59	-0.1422087	200.59	-0.1690628	200.59	-0.1273008	200.59	-0.1257937	200.59	-0.1380962
200.79	1.056761	200.79	1.015473	200.79	0.8953652	200.79	0.9114154	200.79	0.9312129	200.79	0.9458176	200.79	0.9742974	200.79	-0.1633212	200.8	-0.07508171	200.8	-0.1982674	200.8	-0.1706709	200.8	-0.1407577	200.8	-0.1690501	200.8	-0.1305674	200.8	-0.1220091	200.8	-0.1337523
200.99	1.062187	200.99	1.009788	200.99	0.8926169	200.99	0.9116435	200.99	0.9325941	200.99	0.9492067	200.99	0.9734486	200.99	-0.169145	201	-0.07381383	201	-0.2086635	201	-0.1704064	201	-0.141879	201	-0.1632594	201	-0.1290519	201	-0.1206046	201	-0.1361391
201.19	1.060524	201.19	1.017746	201.19	0.8935741	201.19	0.9157312	201.19	0.9333866	201.19	0.9457081	201.19	0.9762409	201.19	-0.1700421	201.2	-0.07241599	201.2	-0.1967928	201.2	-0.1689809	201.2	-0.1391455	201.2	-0.1690953	201.2	-0.1259439	201.2	-0.1246805	201.2	-0.1357389
201.39	1.058659	201.39	1.015367	201.39	0.8974761	201.39	0.9128385	201.39	0.9313619	201.39	0.9465489	201.39	0.9740226	201.39	-0.169	201.4	-0.07304417	201.4	-0.2036635	201.4	-0.1667991	201.4	-0.1339511	201.4	-0.1610249	201.4	-0.1229648	201.4	-0.1193745	201.4	-0.1373443
201.59	1.062727	201.59	1.017515	201.59	0.8932212	201.59	0.9163141	201.59	0.9314293	201.59	0.9462808	201.59	0.9737818	201.59	-0.1622483	201.59	-0.07636229	201.59	-0.2004194	201.59	-0.1687241	201.59	-0.1349721	201.59	-0.1646068	201.59	-0.1266858	201.59	-0.1201619	201.59	-0.1351605
201.79	1.066909	201.79	1.026216	201.79	0.8957956	201.79	0.9196791	201.79	0.9305137	201.79	0.9417798	201.79	0.974893	201.79	-0.1669164	201.8	-0.07414141	201.8	-0.2000883	201.8	-0.1680185	201.8	-0.1382431	201.8	-0.1671323	201.8	-0.12838	201.8	-0.115841	201.8	-0.1360373
201.99	1.071769	201.99	1.019328	201.99	0.8969133	201.99	0.9192979	201.99	0.9336312	201.99	0.9485833	201.99	0.9747283	201.99	-0.1666858	201.99	-0.07163516	201.99	-0.2005821	201.99	-0.1672307	201.99	-0.134058	201.99	-0.1651397	201.99	-0.12453	201.99	-0.1152646	201.99	-0.130791
202.19	1.067139	202.19	1.025463	202.19	0.9002854	202.19	0.9183466	202.19	0.9322915	202.19	0.9460674	202.19	0.9770262	202.19	-0.1612501	202.2	-0.07535042	202.2	-0.1993636	202.2	-0.1669611	202.2	-0.1317695	202.2	-0.1661508	202.2	-0.1236992	202.2	-0.1210142	202.2	-0.1314861
202.39	1.0771	202.39	1.030013	202.39	0.8988633	202.39	0.9212154	202.39	0.9344881	202.39	0.9471557	202.39	0.9763985	202.39	-0.1618889	202.4	-0.07507858	202.4	-0.1981424	202.4	-0.16842	202.4	-0.1339534	202.4	-0.1627357	202.4	-0.1242985	202.4	-0.1143168	202.4	-0.1358525
202.59	1.088115	202.59	1.024168	202.59	0.8966879	202.59	0.9177313	202.59	0.9369027	202.59	0.9459173	202.59	0.9756351	202.59	-0.1635532	202.6	-0.07322822	202.6	-0.1979824	202.6	-0.1666659	202.6	-0.1324044	202.6	-0.1628919	202.6	-0.1207137	202.6	-0.1206137	202.6	-0.1310126
202.79	1.086261	202.79	1.029268	202.79	0.9036801	202.79	0.9208993	202.79	0.9393402	202.79	0.9540132	202.79	0.9732684	202.79	-0.1633054	202.8	-0.07421078	202.8	-0.1927405	202.8	-0.1667792	202.8	-0.1342628	202.8	-0.1648514	202.8	-0.1252506	202.8	-0.1187493	202.8	-0.1346314
202.99	1.085849	202.99	1.033669	202.99	0.9023917	202.99	0.9220999	202.99	0.9278496	202.99	0.9520164	202.99	0.9690289	202.99	-0.1601582	203	-0.07330383	203	-0.1982822	203	-0.1658959	203	-0.1338277	203	-0.1595116	203	-0.1260599	203	-0.1168709	203	-0.1327316
203.19	1.084043	203.19	1.041112	203.19	0.9070452	203.19	0.9225113	203.19	0.9391567	203.19	0.9524631	203.19	0.9801109	203.19	-0.1599945	203.2	-0.07031795	203.2	-0.2011355	203.2	-0.1721616	203.2	-0.1336571	203.2	-0.1633234	203.2	-0.1255234	203.2	-0.1199052	203.2	-0.1341341
203.39	1.093172	203.39	1.033453	203.39	0.9037946	203.39	0.9192132	203.39	0.9374287	203.39	0.9528109	203.39	0.979066	203.39	-0.1617133	203.4	-0.07333055	203.4	-0.1923061	203.4	-0.1696976	203.4	-0.1356265	203.4	-0.1600911	203.4	-0.1238868	203.4	-0.1136309	203.4	-0.1268434
203.59	1.093652	203.59	1.035527	203.59	0.9090437	203.59	0.9202098	203.59	0.934145	203.59	0.9520641	203.59	0.9790071	203.59	-0.1636728	203.6	-0.07120549	203.6	-0.1979143	203.6	-0.1667307	203.6	-0.1362191	203.6	-0.1650855	203.6	-0.1224315	203.6	-0.1216143	203.6	-0.1346057
203.79	1.099476	203.79	1.036953	203.79	0.9117153	203.79	0.9240059	203.79	0.9385533	203.79	0.9537564	203.79	0.977429	203.79	-0.1595648	203.8	-0.070636	203.8	-0.1967727	203.8	-0.1690204	203.8	-0.1313921	203.8	-0.1651807	203.8	-0.122417	203.8	-0.1146394	203.8	-0.1279073
203.99	1.105162	203.99	1.042568	203.99	0.9120501	203.99	0.9280078	203.99	0.9355391	203.99	0.9542795	203.99	0.9737965	203.99	-0.1612777	204	-0.07622872	204	-0.1969249	204	-0.1632782	204	-0.1392022	204	-0.1644955	204	-0.1263719	204	-0.1145298	204	-0.1291141
204.19	1.107565	204.19	1.054433	204.19	0.9063938	204.19	0.9255123	204.19	0.9394782	204.19	0.9536807	204.19	0.979774	204.19	-0.1599485	204.22	-0.07274457	204.22	-0.1926618	204.22	-0.1694855	204.22	-0.1386154	204.22	-0.1628878	204.22	-0.1266981	204.22	-0.1138445	204.22	-0.1232507
204.39	1.112485	204.39	1.04594	204.39	0.9126053	204.39	0.924446	204.39	0.9371272	204.39	0.9517179	204.39	0.9798229	204.39	-0.1579478	204.4	-0.07443108	204.4	-0.19374	204.4	-0.1681608	204.4	-0.135669	204.4	-0.1683113	204.4	-0.1242309	204.4	-0.1177274	204.4	-0.1304518
204.59	1.111651	204.59	1.04926	204.59	0.9181125	204.59	0.9274368	204.59	0.9345305	204.59	0.9520504	204.59	0.9764894	204.59	-0.1628165	204.6	-0.07085904	204.6	-0.1958304	204.6	-0.1674884	204.6	-0.1308202	204.6	-0.1634762	204.6	-0.1237537	204.6	-0.1138507	204.6	-0.1278558
204.79	1.118301	204.79	1.052184	204.79	0.9179695	204.79	0.9283863	204.79	0.9408864	204.79	0.9510582	204.79	0.9761086	204.79	-0.1571775	204.79	-0.0719252	204.79	-0.1988675	204.79	-0.1701683	204.79	-0.1326571	204.79	-0.1575536	204.79	-0.1198696	204.79	-0.1189742	204.79	-0.1263963
204.99	1.116684	204.99	1.048642	204.99	0.9169875	204.99	0.9297667	204.99	0.9385876	204.99	0.9543685	204.99	0.9799936	204.99	-0.1609364	205	-0.06591852	205	-0.1960525	205	-0.1654399	205	-0.1294794	205	-0.1618928	205	-0.1232314	205	-0.1179642	205	-0.1333399
205.19	1.125455	205.19	1.053319	205.19	0.9177698	205.19	0.9243352	205.19	0.9412017	205.19	0.9557849	205.19	0.9768006	205.19	-0.1590631	205.2	-0.07240054	205.2	-0.1961106	205.2	-0.1646959	205.2	-0.1347141	205.2	-0.1612435	205.2	-0.1224278	205.2	-0.1133623	205.2	-0.1268515
205.39	1.123111	205.39	1.057142	205.39	0.9183651	205.39	0.9302821	205.39	0.9385805	205.39	0.9520934	205.39	0.9805278	205.39	-0.1616039	205.39	-0.072015	205.39	-0.1909259	205.39	-0.1640503	205.39	-0.1358278	205.39	-0.1592145	205.39	-0.122431	205.39	-0.1167011	205.39	-0.1298664
205.59	1.130002	205.59	1.058884	205.59	0.9162495	205.59	0.9252906	205.59	0.9416997	205.59	0.9541724	205.59	0.9797384	205.59	-0.1635724	205.6	-0.07392322	205.6	-0.1973343	205.6	-0.168123	205.6	-0.1341007	205.6	-0.162729	205.6	-0.1199277	205.6	-0.1181108	205.6	-0.1269707
205.79	1.131176	205.79	1.059738	205.79	0.9194551	205.79	0.927022	205.79	0.9417384	205.79	0.9545531	205.79	0.9793175	205.79	-0.1616382	205.8	-0.06792957	205.8	-0.1954673	205.8	-0.1658737	205.8	-0.1340771	205.8	-0.1653047	205.8	-0.1231432	205.8	-0.1157936	205.8	-0.1291571
205.99	1.133962	205.99	1.066085	205.99	0.926586	205.99	0.9332799	205.99	0.9415985	205.99	0.9543335	205.99	0.9788195	205.99	-0.1616533	206.01	-0.07117686	206.01	-0.1926395	206.01	-0.1665966	206.01	-0.1326641	206.01	-0.1656779	206.01	-0.1217476	206.01	-0.1131752	206.01	-0.128312
206.19	1.13609	206.19	1.069334	206.19	0.9204147	206.19	0.9333987	206.19	0.9420599	206.19	0.9568045	206.19	0.9784575	206.19	-0.1587974	206.2	-0.06709591	206.2	-0.190706	206.2	-0.1645466	206.2	-0.1297676	206.2	-0.1581161	206.2	-0.1192398	206.2	-0.1131202	206.2	-0.1294261
206.39	1.136846	206.39	1.064627	206.39	0.9233885	206.39	0.9321741	206.39	0.940769	206.39	0.9543937	206.39	0.9813294	206.39	-0.1576218	206.4	-0.07000711	206.4	-0.1982477	206.4	-0.1623374	206.4	-0.1342252	206.4	-0.1645651	206.4	-0.1254575	206.4	-0.1144184	206.4	-0.1291112
206.59	1.141952	206.59	1.065583	206.59	0.9275638	206.59	0.9355867	206.59	0.9417084	206.59	0.9531122	206.59	0.9791373	206.59	-0.1590701	206.6	-0.06782808	206.6	-0.1942083	206.6	-0.1645854	206.6	-0.1348165	206.6	-0.1630119	206.6	-0.1229295	206.6	-0.1163643	206.6	-0.1253774
206.79	1.146339	206.79	1.06844	206.79	0.9280925	206.79	0.932951	206.79	0.9416366	206.79	0.951166	206.79	0.9819394	206.79	-0.1560081	206.8	-0.07383865	206.8	-0.193544	206.8	-0.1680138	206.8	-0.1360916	206.8	-0.1629865	206.8	-0.1180586	206.8	-0.1166256	206.8	-0.1262568
206.99	1.147894	206.99	1.071393	206.99	0.9251582	206.99	0.9318082	206.99	0.9388834	206.99	0.9513257	206.99	0.9826837	206.99	-0.1571983	207	-0.07232571	207	-0.1929392	207	-0.1649958	207	-0.1292986	207	-0.1624134	207	-0.1218132	207	-0.1115081	207	-0.1214239
207.19	1.14885	207.19	1.075058	207.19	0.9257414	207.19	0.934625	207.19	0.9372683	207.19	0.9540407	207.19	0.9781843	207.19	-0.1554005	207.2	-0.06998228	207.2	-0.194247	207.2	-0.1659855	207.2	-0.1336894	207.2	-0.1625203	207.2	-0.1190482	207.2	-0.1158419	207.2	-0.1298387
207.39	1.15254	207.39	1.078257	207.39	0.9270969	207.39	0.9335639	207.39	0.9496749	207.39	0.9578217	207.39	0.9826307	207.39	-0.1519598	207.4	-0.06853978	207.4	-0.1911908	207.4	-0.1661868	207.4	-0.1328651	207.4	-0.1601701	207.4	-0.1154868	207.4	-0.1158887	207.4	-0.130105
207.59	1.157661	207.59	1.078399	207.59	0.9314213	207.59	0.9362234	207.59	0.945884	207.59	0.9554701	207.59	0.981918	207.59	-0.1542862	207.6	-0.07131562	207.6	-0.1931505	207.6	-0.1623285	207.6	-0.130808	207.6	-0.1579706	207.6	-0.1206986	207.6	-0.1164527	207.6	-0.1278881
207.79	1.16095	207.79	1.08101	207.79	0.9291449	207.79	0.9350488	207.79	0.9396579	207.79	0.9592427	207.79	0.9786989	207.79	-0.1603636	207.8	-0.06884923	207.8	-0.1931106	207.8	-0.1638845	207.8	-0.1337661	207.8	-0.1646989	207.8	-0.1238701	207.8	-0.118153	207.8	-0.1274883
207.99	1.156307	207.99	1.087335	207.99	0.9290571	207.99	0.9382064	207.99	0.9413606	207.99	0.9579632	207.99	0.9854454	207.99	-0.155095	208	-0.07034039	208	-0.1926409	208	-0.1648064	208	-0.1280958	208	-0.1629397	208	-0.1251643	208	-0.1127116	208	-0.1270547
208.19	1.158435	208.19	1.086151	208.19	0.9362077	208.19	0.9336743	208.19	0.946318	208.19	0.959146	208.19	0.9781985	208.19	-0.1580241	208.2	-0.06760517	208.2	-0.1964548	208.2	-0.1657729	208.2	-0.131112	208.2	-0.1582077	208.2	-0.11925	208.2	-0.1108511	208.2	-0.1247182
208.39	1.164621	208.39	1.083853	208.39	0.9378787	208.39	0.9390725	208.39	0.9434137	208.39	0.9554576	208.39	0.9805821	208.39	-0.156553	208.4	-0.0673525	208.4	-0.1915343	208.4	-0.1646429	208.4	-0.1342117	208.4	-0.1592172	208.4	-0.1211242	208.4	-0.1122601	208.4	-0.126188
208.59	1.168705	208.59	1.087235	208.59	0.9374548	208.59	0.9398341	208.59	0.9436347	208.59	0.9578419	208.59	0.9825123	208.59	-0.159129	208.6	-0.06797015	208.6	-0.1917652	208.6	-0.163547	208.6	-0.1296849	208.6	-0.1631275	208.6	-0.122801	208.6	-0.111022	208.6	-0.1250107
208.79	1.172005	208.79	1.090862	208.79	0.9344947	208.79	0.9409053	208.79	0.9418581	208.79	0.9541577	208.79	0.9814485	208.79	-0.1507696	208.8	-0.06513918	208.8	-0.1938175	208.8	-0.1631976	208.8	-0.125699	208.8	-0.1584358	208.8	-0.1153546	208.8	-0.1116676	208.8	-0.1274219
208.99	1.168195	208.99	1.096132	208.99	0.9375989	208.99	0.9417744	208.99	0.9439151	208.99	0.9591432	208.99	0.9817269	208.99	-0.158998	209	-0.06717768	209	-0.1957174	209	-0.1635554	209	-0.1365595	209	-0.1583008	209	-0.1222949	209	-0.1155941	209	-0.1259547
209.19	1.173672	209.19	1.089507	209.19	0.9395314	209.19	0.936522	209.19	0.9469389	209.19	0.957939	209.19	0.9785092	209.19	-0.1531733	209.2	-0.06814136	209.2	-0.1948431	209.2	-0.1603975	209.2	-0.1306475	209.2	-0.1613565	209.2	-0.1222846	209.2	-0.113926	209.2	-0.1245719
209.39	1.178908	209.39	1.098649	209.39	0.9402376	209.39	0.9454053	209.39	0.9481584	209.39	0.9598321	209.39	0.9827188	209.39	-0.1578092	209.39	-0.06742457	209.39	-0.1932321	209.39	-0.1620857	209.39	-0.1355348	209.39	-0.1585445	209.39	-0.120435	209.39	-0.1185528	209.39	-0.1270916
209.59	1.177023	209.59	1.09886	209.59	0.9405379	209.59	0.9432598	209.59	0.9433899	209.59	0.9641825	209.59	0.9825382	209.59	-0.1573485	209.6	-0.06945421	209.6	-0.1918949	209.6	-0.1612727	209.6	-0.1330272	209.6	-0.1601868	209.6	-0.1192389	209.6	-0.1119608	209.6	-0.1198536
209.79	1.183656	209.79	1.098701	209.79	0.9418792	209.79	0.9427615	209.79	0.947931	209.79	0.9570811	209.79	0.9808275	209.79	-0.1579242	209.8	-0.06559698	209.8	-0.1899723	209.8	-0.1626306	209.8	-0.1283225	209.8	-0.161517	209.8	-0.1158624	209.8	-0.1161745	209.8	-0.1217953
209.99	1.186723	209.99	1.103039	209.99	0.9437022	209.99	0.9457421	209.99	0.9513682	209.99	0.9582062	209.99	0.9816051	209.99	-0.1543398	209.99	-0.06996479	209.99	-0.1912244	209.99	-0.1655078	209.99	-0.1318782	209.99	-0.161704	209.99	-0.1177453	209.99	-0.1195263	209.99	-0.1227778
210.19	1.184847	210.19	1.103093	210.19	0.9457849	210.19	0.9451483	210.19	0.9481756	210.19	0.960389	210.19	0.983368	210.19	-0.1586431	210.2	-0.06818121	210.2	-0.1856105	210.2	-0.1684841	210.2	-0.1292128	210.2	-0.1568902	210.2	-0.1146717	210.2	-0.1123872	210.2	-0.1223918
210.39	1.184381	210.39	1.101942	210.39	0.9485753	210.39	0.9465176	210.39	0.9551467	210.39	0.9640404	210.39	0.9837969	210.39	-0.1534993	210.4	-0.06669989	210.4	-0.1890979	210.4	-0.1633587	210.4	-0.130863	210.4	-0.1635794	210.4	-0.1220594	210.4	-0.1145518	210.4	-0.1232641
210.59	1.188141	210.59	1.107408	210.59	0.9480475	210.59	0.9471813	210.59	0.9483953	210.59	0.9579278	210.59	0.985067	210.59	-0.1552217	210.6	-0.06458418	210.6	-0.1975622	210.6	-0.160166	210.6	-0.1337209	210.6	-0.1579592	210.6	-0.1206884	210.6	-0.1133058	210.6	-0.1255852
210.79	1.194159	210.79	1.106195	210.79	0.9428917	210.79	0.9437284	210.79	0.9471737	210.79	0.9641832	210.79	0.9873192	210.79	-0.1552636	210.8	-0.06481507	210.8	-0.1936091	210.8	-0.1604679	210.8	-0.1337152	210.8	-0.1620689	210.8	-0.1203652	210.8	-0.115417	210.8	-0.1223154
210.99	1.19381	210.99	1.106924	210.99	0.948471	210.99	0.9479317	210.99	0.948481	210.99	0.958718	210.99	0.985124	210.99	-0.1544036	210.99	-0.06773122	210.99	-0.1897444	210.99	-0.1643792	210.99	-0.1294992	210.99	-0.1585539	210.99	-0.1173179	210.99	-0.110603	210.99	-0.1267436
211.19	1.197935	211.19	1.112637	211.19	0.9506047	211.19	0.9490378	211.19	0.9508306	211.19	0.9610675	211.19	0.9860699	211.19	-0.1531368	211.2	-0.0628978	211.2	-0.1906208	211.2	-0.1592302	211.2	-0.129356	211.2	-0.1566035	211.2	-0.1204365	211.2	-0.1152213	211.2	-0.1251129
211.39	1.195912	211.39	1.105559	211.39	0.9450421	211.39	0.946369	211.39	0.9523724	211.39	0.9616247	211.39	0.9837004	211.39	-0.1572058	211.4	-0.06246386	211.4	-0.1890749	211.4	-0.1592079	211.4	-0.1285822	211.4	-0.160266	211.4	-0.1171535	211.4	-0.1136678	211.4	-0.1228782
211.59	1.204007	211.59	1.109181	211.59	0.9503551	211.59	0.9490204	211.59	0.9538317	211.59	0.9555528	211.59	0.9861979	211.59	-0.1542671	211.6	-0.06497809	211.6	-0.1899797	211.6	-0.1675511	211.6	-0.1308057	211.6	-0.1541975	211.6	-0.1202988	211.6	-0.1121449	211.6	-0.1194769
211.8	1.200228	211.8	1.111017	211.8	0.9532721	211.8	0.9492266	211.8	0.9551598	211.8	0.961031	211.8	0.9817995	211.8	-0.1528362	211.8	-0.07018943	211.8	-0.1899881	211.8	-0.161018	211.8	-0.1295457	211.8	-0.1612934	211.8	-0.1175535	211.8	-0.1108461	211.8	-0.1288545
211.99	1.206422	211.99	1.120176	211.99	0.9560443	211.99	0.952182	211.99	0.9491921	211.99	0.9601655	211.99	0.9857981	211.99	-0.1509846	212	-0.07088368	212	-0.1883729	212	-0.163741	212	-0.1317363	212	-0.1543358	212	-0.1181688	212	-0.1072244	212	-0.1230598
212.19	1.201651	212.19	1.117903	212.19	0.952871	212.19	0.9504187	212.19	0.9483689	212.19	0.962779	212.19	0.9834927	212.19	-0.153206	212.2	-0.06455527	212.2	-0.1938298	212.2	-0.1634351	212.2	-0.1290335	212.2	-0.1580969	212.2	-0.1190656	212.2	-0.111157	212.2	-0.1253635
212.39	1.20274	212.39	1.115667	212.39	0.9542612	212.39	0.9548989	212.39	0.9551128	212.39	0.961104	212.39	0.9830738	212.39	-0.1570348	212.39	-0.06281446	212.39	-0.1915833	212.39	-0.1633548	212.39	-0.1284162	212.39	-0.1569922	212.39	-0.1147694	212.39	-0.1128239	212.39	-0.1269287
212.59	1.209331	212.59	1.120642	212.59	0.955916	212.59	0.9512835	212.59	0.9572347	212.59	0.9620546	212.59	0.9849823	212.59	-0.1533604	212.59	-0.06468889	212.59	-0.1898957	212.59	-0.1618138	212.59	-0.1268678	212.59	-0.1559725	212.59	-0.1195796	212.59	-0.1144117	212.59	-0.1256939
212.79	1.211891	212.79	1.12391	212.79	0.9562417	212.79	0.9557049	212.79	0.9526721	212.79	0.9603385	212.79	0.9847174	212.79	-0.1503606	212.8	-0.06558818	212.8	-0.1920069	212.8	-0.1677144	212.8	-0.1279378	212.8	-0.1584235	212.8	-0.1185501	212.8	-0.1051393	212.8	-0.1195848
212.99	1.211456	212.99	1.122968	212.99	0.9613651	212.99	0.9561354	212.99	0.9566092	212.99	0.9593737	212.99	0.9885387	212.99	-0.1582453	213	-0.06852536	213	-0.1879092	213	-0.1586446	213	-0.1303977	213	-0.1593733	213	-0.1211063	213	-0.1122955	213	-0.1207935
213.19	1.216981	213.19	1.12375	213.19	0.9583502	213.19	0.9493773	213.19	0.9531692	213.19	0.9648056	213.19	0.9846936	213.19	-0.1522458	213.2	-0.06562529	213.2	-0.1892235	213.2	-0.1591137	213.2	-0.1255523	213.2	-0.1570366	213.2	-0.1118201	213.2	-0.1104077	213.2	-0.1205199
213.39	1.21375	213.39	1.127836	213.39	0.9618928	213.39	0.9537209	213.39	0.9561737	213.39	0.9600143	213.39	0.986546	213.39	-0.1537774	213.4	-0.07086252	213.4	-0.1882617	213.4	-0.1585219	213.4	-0.1245148	213.4	-0.1604531	213.4	-0.1167879	213.4	-0.1101118	213.4	-0.119715
213.59	1.218126	213.59	1.127254	213.59	0.9573916	213.59	0.9554439	213.59	0.9566162	213.59	0.9676443	213.59	0.991028	213.59	-0.1535689	213.59	-0.06760555	213.59	-0.1865532	213.59	-0.1602953	213.59	-0.1295251	213.59	-0.1548379	213.59	-0.1179268	213.59	-0.1102455	213.59	-0.1212667
213.79	1.223803	213.79	1.126094	213.79	0.9670563	213.79	0.9530373	213.79	0.9549747	213.79	0.9671981	213.79	0.9879157	213.79	-0.1544801	213.83	-0.06573228	213.83	-0.185756	213.83	-0.1635615	213.83	-0.1259475	213.83	-0.1572515	213.83	-0.1173525	213.83	-0.1109318	213.83	-0.1167486
213.99	1.221528	213.99	1.132083	213.99	0.9633018	213.99	0.9577715	213.99	0.9581831	213.99	0.9650103	213.99	0.9872595	213.99	-0.1547859	214	-0.06733859	214	-0.1915877	214	-0.1621099	214	-0.1271612	214	-0.1590488	214	-0.1149643	214	-0.1131593	214	-0.1220577
214.19	1.227456	214.19	1.131944	214.19	0.9646434	214.19	0.9511298	214.19	0.9535164	214.19	0.9614879	214.19	0.9888474	214.19	-0.1508669	214.19	-0.06140577	214.19	-0.1865931	214.19	-0.1624717	214.19	-0.1282781	214.19	-0.1591836	214.19	-0.1149028	214.19	-0.1135383	214.19	-0.1217536
214.39	1.22314	214.39	1.132354	214.39	0.9634948	214.39	0.9569981	214.39	0.9552774	214.39	0.9681557	214.39	0.9866496	214.39	-0.1555257	214.4	-0.06596792	214.4	-0.1908936	214.4	-0.1612116	214.4	-0.131047	214.4	-0.1567515	214.4	-0.1182905	214.4	-0.1091456	214.4	-0.122675
214.59	1.228421	214.59	1.138137	214.59	0.9650197	214.59	0.9598563	214.59	0.9562194	214.59	0.9651595	214.59	0.9893444	214.59	-0.1540917	214.59	-0.06857579	214.59	-0.186013	214.59	-0.1611933	214.59	-0.1272392	214.59	-0.1566499	214.59	-0.1194816	214.59	-0.1109232	214.59	-0.1201764
214.79	1.231071	214.79	1.136168	214.79	0.9661057	214.79	0.9555466	214.79	0.9625298	214.79	0.9661782	214.79	0.9866831	214.79	-0.1516097	214.8	-0.06724249	214.8	-0.1913231	214.8	-0.1605152	214.8	-0.128242	214.8	-0.1590936	214.8	-0.118835	214.8	-0.1075523	214.8	-0.118305
214.99	1.230263	214.99	1.134189	214.99	0.9675705	214.99	0.9596048	214.99	0.9607022	214.99	0.9643165	214.99	0.9897923	214.99	-0.1515905	215	-0.06678437	215	-0.1892686	215	-0.1599148	215	-0.1265843	215	-0.1531513	215	-0.116038	215	-0.110592	215	-0.1187908
215.19	1.231942	215.19	1.131986	215.19	0.9652758	215.19	0.9631971	215.19	0.9605569	215.19	0.9633133	215.19	0.9895406	215.19	-0.1508079	215.2	-0.06179949	215.2	-0.1916032	215.2	-0.1602961	215.2	-0.1277595	215.2	-0.1519462	215.2	-0.1159686	215.2	-0.108547	215.2	-0.1202436
215.39	1.233729	215.39	1.136676	215.39	0.9732598	215.39	0.9611039	215.39	0.9615428	215.39	0.9615919	215.39	0.9924219	215.39	-0.1554871	215.4	-0.06615847	215.4	-0.1863118	215.4	-0.1564728	215.4	-0.1304776	215.4	-0.1521752	215.4	-0.1143993	215.4	-0.1096839	215.4	-0.1209192
215.59	1.231125	215.59	1.138133	215.59	0.9714963	215.59	0.9589968	215.59	0.9648041	215.59	0.9640921	215.59	0.9914284	215.59	-0.1554251	215.6	-0.06180794	215.6	-0.1897475	215.6	-0.1590931	215.6	-0.1321652	215.6	-0.1558623	215.6	-0.1163016	215.6	-0.1166537	215.6	-0.1194464
215.79	1.237982	215.79	1.139296	215.79	0.9721317	215.79	0.9621128	215.79	0.9636208	215.79	0.9669603	215.79	0.9880812	215.79	-0.1485637	215.8	-0.06094813	215.8	-0.1866883	215.8	-0.1570412	215.8	-0.1256218	215.8	-0.158526	215.8	-0.1182239	215.8	-0.1060991	215.8	-0.1173122
215.99	1.237568	215.99	1.145034	215.99	0.9705569	215.99	0.9591728	215.99	0.9585779	215.99	0.962257	215.99	0.991391	215.99	-0.1499142	215.99	-0.06473649	215.99	-0.193154	215.99	-0.1609242	215.99	-0.1305602	215.99	-0.16029	215.99	-0.1154509	215.99	-0.1098292	215.99	-0.1186154
216.19	1.238379	216.19	1.146871	216.19	0.9742142	216.19	0.957674	216.19	0.9586624	216.19	0.9689727	216.19	0.9927053	216.19	-0.1502786	216.19	-0.06540182	216.19	-0.1878035	216.19	-0.1595372	216.19	-0.1280118	216.19	-0.154587	216.19	-0.1133289	216.19	-0.1085634	216.19	-0.117438
216.39	1.243098	216.39	1.146232	216.39	0.9732024	216.39	0.9621125	216.39	0.9601935	216.39	0.9637294	216.39	0.9927815	216.39	-0.1547965	216.4	-0.06122533	216.4	-0.1879863	216.4	-0.1585124	216.4	-0.1311247	216.4	-0.1538637	216.4	-0.11227	216.4	-0.1092155	216.4	-0.1201087
216.59	1.240788	216.59	1.148924	216.59	0.9719003	216.59	0.9687902	216.59	0.9615775	216.59	0.9698574	216.59	0.9909331	216.59	-0.1524252	216.6	-0.06603702	216.6	-0.1923229	216.6	-0.1607904	216.6	-0.1271828	216.6	-0.1578441	216.6	-0.112877	216.6	-0.1130019	216.6	-0.1188656
216.79	1.240855	216.79	1.142834	216.79	0.9753043	216.79	0.9663117	216.79	0.9640509	216.79	0.9671011	216.79	0.9874467	216.79	-0.1502503	216.79	-0.06625473	216.79	-0.1893087	216.79	-0.1582699	216.79	-0.1260805	216.79	-0.1485561	216.79	-0.1120131	216.79	-0.1074691	216.79	-0.1194868
216.99	1.245518	216.99	1.147389	216.99	0.9786723	216.99	0.9677268	216.99	0.9625654	216.99	0.9633878	216.99	0.9875557	216.99	-0.1467298	217	-0.06176396	217	-0.1847305	217	-0.1597881	217	-0.1285148	217	-0.1503424	217	-0.1119384	217	-0.1045895	217	-0.1219459
217.19	1.245974	217.19	1.146111	217.19	0.9763288	217.19	0.9701892	217.19	0.9643526	217.19	0.9726289	217.19	0.988665	217.19	-0.1510562	217.19	-0.06368504	217.19	-0.1884984	217.19	-0.1560118	217.19	-0.1228414	217.19	-0.1522353	217.19	-0.1171677	217.19	-0.1119865	217.19	-0.1192966
217.39	1.250669	217.39	1.149208	217.39	0.9798777	217.39	0.9685279	217.39	0.9657822	217.39	0.9702126	217.39	0.9917517	217.39	-0.1510618	217.39	-0.06596363	217.39	-0.1908755	217.39	-0.1627085	217.39	-0.1224754	217.39	-0.1570273	217.39	-0.1165972	217.39	-0.1070828	217.39	-0.121005
217.59	1.248975	217.59	1.149289	217.59	0.9822933	217.59	0.9723048	217.59	0.9624576	217.59	0.9678987	217.59	0.9911457	217.59	-0.1492162	217.6	-0.06622725	217.6	-0.1883254	217.6	-0.1600156	217.6	-0.1277661	217.6	-0.1532503	217.6	-0.1156307	217.6	-0.1073818	217.6	-0.1199309
217.79	1.25074	217.79	1.155409	217.79	0.9791538	217.79	0.9670926	217.79	0.9680152	217.79	0.969026	217.79	0.9907342	217.79	-0.1493929	217.8	-0.0610437	217.8	-0.1836708	217.8	-0.1613306	217.8	-0.1271357	217.8	-0.1553389	217.8	-0.1147247	217.8	-0.1081955	217.8	-0.1176362
217.99	1.256818	217.99	1.159223	217.99	0.9804722	217.99	0.9673585	217.99	0.9659333	217.99	0.9674728	217.99	0.9936466	217.99	-0.1484405	218	-0.06194357	218	-0.1915606	218	-0.1590291	218	-0.1288842	218	-0.1562622	218	-0.1108616	218	-0.1123268	218	-0.1229174
218.19	1.25343	218.19	1.160066	218.19	0.9768497	218.19	0.9694679	218.19	0.9650086	218.19	0.969212	218.19	0.9907634	218.19	-0.1503937	218.19	-0.0649438	218.19	-0.1881155	218.19	-0.1609007	218.19	-0.1242253	218.19	-0.1528994	218.19	-0.1177161	218.19	-0.1083625	218.19	-0.1216675
218.39	1.255084	218.39	1.158957	218.39	0.9823008	218.39	0.9674907	218.39	0.9618821	218.39	0.9694037	218.39	0.9876741	218.39	-0.1462075	218.4	-0.06307539	218.4	-0.1920397	218.4	-0.1643382	218.4	-0.1237997	218.4	-0.159577	218.4	-0.1099574	218.4	-0.1098598	218.4	-0.1184843
218.59	1.251541	218.59	1.15825	218.59	0.9836701	218.59	0.9690433	218.59	0.9633891	218.59	0.9668199	218.59	0.9954439	218.59	-0.1488969	218.6	-0.06783155	218.6	-0.1891552	218.6	-0.1583189	218.6	-0.1258506	218.6	-0.1537444	218.6	-0.1115286	218.6	-0.1111597	218.6	-0.1206074
218.79	1.256738	218.79	1.160729	218.79	0.9819408	218.79	0.9694922	218.79	0.9648988	218.79	0.9675983	218.79	0.9935085	218.79	-0.1527811	218.8	-0.0598681	218.8	-0.1896172	218.8	-0.1609673	218.8	-0.1225838	218.8	-0.156417	218.8	-0.1152898	218.8	-0.1089492	218.8	-0.1173575
218.99	1.263008	218.99	1.163872	218.99	0.9843311	218.99	0.9755453	218.99	0.9666237	218.99	0.9670925	218.99	0.9928042	218.99	-0.14934	218.99	-0.06417924	218.99	-0.1883936	218.99	-0.160183	218.99	-0.1272527	218.99	-0.1571932	218.99	-0.1145158	218.99	-0.1063438	218.99	-0.1225874
219.19	1.261952	219.19	1.165169	219.19	0.9865412	219.19	0.9747323	219.19	0.9672469	219.19	0.9697739	219.19	0.9935703	219.19	-0.1487086	219.19	-0.06650815	219.19	-0.1864382	219.19	-0.161317	219.19	-0.1219911	219.19	-0.1578225	219.19	-0.1104902	219.19	-0.1027959	219.19	-0.1193696
219.39	1.266483	219.39	1.160406	219.39	0.9821042	219.39	0.9721198	219.39	0.9745041	219.39	0.9660001	219.39	0.9897333	219.39	-0.1477464	219.4	-0.06857695	219.4	-0.1866521	219.4	-0.1647955	219.4	-0.1242823	219.4	-0.1538197	219.4	-0.1159163	219.4	-0.1091934	219.4	-0.1191845
219.59	1.263969	219.59	1.167623	219.59	0.9889767	219.59	0.9701613	219.59	0.9725316	219.59	0.9664069	219.59	0.9929233	219.59	-0.1519606	219.59	-0.0596825	219.59	-0.1867891	219.59	-0.1569682	219.59	-0.1274612	219.59	-0.1577464	219.59	-0.1065487	219.59	-0.1090717	219.59	-0.1200283
219.79	1.26244	219.79	1.167926	219.79	0.9901939	219.79	0.9695879	219.79	0.9678308	219.79	0.9723043	219.79	0.9911196	219.79	-0.1548827	219.8	-0.05930043	219.8	-0.188757	219.8	-0.1600361	219.8	-0.1247746	219.8	-0.1531523	219.8	-0.1142613	219.8	-0.105315	219.8	-0.1171497
219.99	1.267852	219.99	1.167053	219.99	0.9896287	219.99	0.9753506	219.99	0.9693803	219.99	0.9705715	219.99	0.9918869	219.99	-0.1493029	220	-0.06129084	220	-0.1869223	220	-0.1596663	220	-0.1262488	220	-0.1516577	220	-0.1161928	220	-0.1012052	220	-0.1205041
220.19	1.269613	220.19	1.170665	220.19	0.9905018	220.19	0.9734754	220.19	0.9653215	220.19	0.9723528	220.19	0.9951512	220.19	-0.1484606	220.2	-0.06119713	220.2	-0.1844477	220.2	-0.1592471	220.2	-0.1248248	220.2	-0.1496769	220.2	-0.1139759	220.2	-0.1084802	220.2	-0.1202775
220.39	1.267669	220.39	1.167869	220.39	0.9895321	220.39	0.9761083	220.39	0.9696316	220.39	0.9711331	220.39	0.993335	220.39	-0.1515952	220.4	-0.06535196	220.4	-0.1869647	220.4	-0.1621208	220.4	-0.1275564	220.4	-0.1546049	220.4	-0.1153137	220.4	-0.1060269	220.4	-0.1204453
220.59	1.265248	220.59	1.168648	220.59	0.9906835	220.59	0.9755468	220.59	0.9672479	220.59	0.9705599	220.59	0.9932888	220.59	-0.1476862	220.59	-0.059667	220.59	-0.1863271	220.59	-0.1559505	220.59	-0.1233937	220.59	-0.1550987	220.59	-0.1161505	220.59	-0.1097415	220.59	-0.124389
220.79	1.270809	220.79	1.173818	220.79	0.99485	220.79	0.978624	220.79	0.970409	220.79	0.96805	220.79	0.9913257	220.79	-0.1504674	220.8	-0.06260767	220.8	-0.1846319	220.8	-0.1619272	220.8	-0.1274425	220.8	-0.1532525	220.8	-0.1135018	220.8	-0.1088742	220.8	-0.1169707
220.99	1.27161	220.99	1.174588	220.99	0.9899938	220.99	0.9771752	220.99	0.9727327	220.99	0.9710515	220.99	0.9944685	220.99	-0.15139	220.99	-0.06241539	220.99	-0.1838125	220.99	-0.158126	220.99	-0.1227616	220.99	-0.1510382	220.99	-0.1119319	220.99	-0.1065045	220.99	-0.1180368
221.19	1.273691	221.19	1.173711	221.19	0.9954557	221.19	0.9787703	221.19	0.969789	221.19	0.9715733	221.19	0.9919516	221.19	-0.1473255	221.2	-0.06170188	221.2	-0.18401	221.2	-0.1574498	221.2	-0.1187355	221.2	-0.1517489	221.2	-0.112536	221.2	-0.1089845	221.2	-0.1131175
221.39	1.274712	221.39	1.175074	221.39	0.9914553	221.39	0.9771636	221.39	0.9751685	221.39	0.9746439	221.39	0.995402	221.39	-0.1494738	221.39	-0.06030905	221.39	-0.1779926	221.39	-0.1603066	221.39	-0.1270518	221.39	-0.1550242	221.39	-0.1138902	221.39	-0.1143631	221.39	-0.1159345
221.59	1.274868	221.59	1.175377	221.59	0.9929138	221.59	0.9792966	221.59	0.9682223	221.59	0.971114	221.59	0.9912841	221.59	-0.1468304	221.59	-0.06272013	221.59	-0.1833376	221.59	-0.1542262	221.59	-0.1280017	221.59	-0.1598373	221.59	-0.1105429	221.59	-0.108059	221.59	-0.1126586
221.79	1.279165	221.79	1.177965	221.79	0.9957672	221.79	0.9820749	221.79	0.9665611	221.79	0.9744706	221.79	0.9983488	221.79	-0.1485628	221.79	-0.05682645	221.79	-0.1864936	221.79	-0.155601	221.79	-0.1250372	221.79	-0.1507948	221.79	-0.1127175	221.79	-0.1080246	221.79	-0.1178574
221.99	1.278455	221.99	1.177459	221.99	0.9984708	221.99	0.9817787	221.99	0.968596	221.99	0.9746883	221.99	0.992845	221.99	-0.1454752	222	-0.05951127	222	-0.1822678	222	-0.1555718	222	-0.1221448	222	-0.1555745	222	-0.1138911	222	-0.1047824	222	-0.118938
222.19	1.275347	222.19	1.180076	222.19	1.003914	222.19	0.9819015	222.19	0.9690699	222.19	0.9718152	222.19	0.9966649	222.19	-0.148241	222.2	-0.06005221	222.2	-0.1808825	222.2	-0.1569416	222.2	-0.1240937	222.2	-0.1590481	222.2	-0.1173529	222.2	-0.1082875	222.2	-0.1163997
222.39	1.28231	222.39	1.178625	222.39	0.9984612	222.39	0.9815604	222.39	0.9710818	222.39	0.973754	222.39	0.9948811	222.39	-0.1485994	222.41	-0.06155918	222.41	-0.184406	222.41	-0.1537556	222.41	-0.1209375	222.41	-0.151316	222.41	-0.1095425	222.41	-0.1059031	222.41	-0.119518
222.59	1.285724	222.59	1.179403	222.59	1.000384	222.59	0.9814184	222.59	0.9737644	222.59	0.9749076	222.59	0.990863	222.59	-0.150624	222.59	-0.06310906	222.59	-0.1816845	222.59	-0.1564877	222.59	-0.1240204	222.59	-0.1553651	222.59	-0.1142443	222.59	-0.1040449	222.59	-0.1127781
222.79	1.282357	222.79	1.181765	222.79	0.9972047	222.79	0.9831729	222.79	0.975143	222.79	0.9731361	222.79	0.9948109	222.79	-0.1476497	222.79	-0.06223812	222.79	-0.180321	222.79	-0.1593544	222.79	-0.1253853	222.79	-0.1524791	222.79	-0.1155227	222.79	-0.1050308	222.79	-0.1130207
222.99	1.276701	222.99	1.182521	222.99	1.002792	222.99	0.9787873	222.99	0.9686357	222.99	0.9757018	222.99	0.9964558	222.99	-0.1516122	223	-0.05981281	223	-0.1880741	223	-0.1534539	223	-0.1224709	223	-0.1548925	223	-0.1125157	223	-0.1089181	223	-0.1134676
223.19	1.282155	223.19	1.185119	223.19	1.002635	223.19	0.9833416	223.19	0.9690337	223.19	0.9758896	223.19	0.9956553	223.19	-0.1491978	223.19	-0.06372718	223.19	-0.1839005	223.19	-0.155677	223.19	-0.1240507	223.19	-0.1543669	223.19	-0.1128514	223.19	-0.1059274	223.19	-0.1187581
223.39	1.289018	223.39	1.186957	223.39	1.002362	223.39	0.9818733	223.39	0.9738031	223.39	0.9733119	223.39	0.9997202	223.39	-0.1506009	223.4	-0.05749806	223.4	-0.1817365	223.4	-0.1565744	223.4	-0.1254037	223.4	-0.1507396	223.4	-0.1118406	223.4	-0.1088689	223.4	-0.1158185
223.59	1.282816	223.59	1.192922	223.59	1.001166	223.59	0.9868063	223.59	0.9740604	223.59	0.978052	223.59	1.004003	223.59	-0.1469167	223.6	-0.06119603	223.6	-0.1826652	223.6	-0.1584819	223.6	-0.1238471	223.6	-0.1499795	223.6	-0.1121684	223.6	-0.1093529	223.6	-0.1170735
223.79	1.286454	223.79	1.187588	223.79	1.003757	223.79	0.9816808	223.79	0.9724347	223.79	0.9759524	223.79	0.9968628	223.79	-0.1470315	223.8	-0.06047204	223.8	-0.1841798	223.8	-0.1562619	223.8	-0.1210826	223.8	-0.1513976	223.8	-0.1120381	223.8	-0.1036736	223.8	-0.1157862
223.99	1.288327	223.99	1.190919	223.99	1.00449	223.99	0.9880567	223.99	0.97454	223.99	0.9748358	223.99	0.9969252	223.99	-0.1447541	224	-0.06117003	224	-0.1849985	224	-0.1536866	224	-0.1256338	224	-0.152839	224	-0.1149137	224	-0.1081686	224	-0.1111731
224.19	1.288831	224.19	1.186403	224.19	1.00484	224.19	0.9878464	224.19	0.9773939	224.19	0.9763823	224.19	0.9961425	224.19	-0.1462315	224.21	-0.06232345	224.21	-0.1862023	224.21	-0.1548768	224.21	-0.1228969	224.21	-0.1526019	224.21	-0.1098698	224.21	-0.1045943	224.21	-0.1147317
224.39	1.287922	224.39	1.191879	224.39	1.006862	224.39	0.9851531	224.39	0.974009	224.39	0.9773794	224.39	0.9992283	224.39	-0.150905	224.4	-0.0569712	224.4	-0.1860916	224.4	-0.1521091	224.4	-0.1242964	224.4	-0.1527775	224.4	-0.1131947	224.4	-0.1075324	224.4	-0.1115121
224.59	1.292786	224.59	1.189056	224.59	1.003777	224.59	0.9886079	224.59	0.9762632	224.59	0.976636	224.59	0.9968398	224.59	-0.1456843	224.6	-0.05716927	224.6	-0.1831666	224.6	-0.1553857	224.6	-0.1209382	224.6	-0.1551275	224.6	-0.1085382	224.6	-0.1109157	224.6	-0.1142814
224.79	1.296465	224.79	1.195133	224.79	1.007617	224.79	0.9888082	224.79	0.9746526	224.79	0.9810992	224.79	0.9988015	224.79	-0.1452361	224.8	-0.06267145	224.8	-0.1876961	224.8	-0.1549991	224.8	-0.1222638	224.8	-0.1532726	224.8	-0.1113851	224.8	-0.1072584	224.8	-0.1202713
224.99	1.295097	224.99	1.196815	224.99	1.007991	224.99	0.9927483	224.99	0.9803764	224.99	0.9784712	224.99	0.9956666	224.99	-0.1467345	225	-0.05526613	225	-0.1862836	225	-0.157927	225	-0.1209627	225	-0.1521175	225	-0.1075972	225	-0.104929	225	-0.118835
225.19	1.292131	225.19	1.195593	225.19	1.011098	225.19	0.9893575	225.19	0.9756623	225.19	0.9769728	225.19	1.004044	225.19	-0.1461558	225.2	-0.05906648	225.2	-0.1845916	225.2	-0.1582428	225.2	-0.1244271	225.2	-0.155379	225.2	-0.1119737	225.2	-0.1012376	225.2	-0.1119601
225.39	1.299263	225.39	1.195374	225.39	1.012335	225.39	0.9882155	225.39	0.9766819	225.39	0.9793285	225.39	0.9987599	225.39	-0.1452286	225.4	-0.05752639	225.4	-0.1807544	225.4	-0.1522828	225.4	-0.1263839	225.4	-0.1517959	225.4	-0.1079111	225.4	-0.1029549	225.4	-0.1145858
225.59	1.294202	225.59	1.197823	225.59	1.014348	225.59	0.9900332	225.59	0.9757977	225.59	0.9811245	225.59	0.9971126	225.59	-0.1449272	225.59	-0.06050112	225.59	-0.179586	225.59	-0.1527463	225.59	-0.1213341	225.59	-0.1548261	225.59	-0.1097858	225.59	-0.1067359	225.59	-0.1151948
225.79	1.300789	225.79	1.198949	225.79	1.011652	225.79	0.9888162	225.79	0.9785364	225.79	0.9827185	225.79	1.002491	225.79	-0.1426687	225.8	-0.05762216	225.8	-0.1830505	225.8	-0.1554243	225.8	-0.1236642	225.8	-0.153768	225.8	-0.1150125	225.8	-0.1087565	225.8	-0.1119062
225.99	1.30034	225.99	1.196912	225.99	1.012865	225.99	0.9917155	225.99	0.978146	225.99	0.9776852	225.99	0.999099	225.99	-0.1423421	226	-0.05509302	226	-0.1860351	226	-0.1553792	226	-0.1203655	226	-0.1500703	226	-0.1101052	226	-0.1025555	226	-0.1131857
226.19	1.298721	226.19	1.202894	226.19	1.016906	226.19	0.9941458	226.19	0.974941	226.19	0.9830172	226.19	0.9954123	226.19	-0.1425502	226.19	-0.05839574	226.19	-0.187385	226.19	-0.1498457	226.19	-0.1245384	226.19	-0.1516588	226.19	-0.1096986	226.19	-0.103079	226.19	-0.1145028
226.39	1.302792	226.39	1.20313	226.39	1.020745	226.39	0.988851	226.39	0.9788653	226.39	0.9781208	226.39	1.003801	226.39	-0.1487051	226.4	-0.0583364	226.4	-0.1810516	226.4	-0.1503799	226.4	-0.1205143	226.4	-0.1547941	226.4	-0.1142666	226.4	-0.1048166	226.4	-0.1126157
226.59	1.305763	226.59	1.208735	226.59	1.017289	226.59	0.9917807	226.59	0.9791544	226.59	0.9793981	226.59	1.002268	226.59	-0.1448486	226.6	-0.05931429	226.6	-0.1828933	226.6	-0.1585912	226.6	-0.1264036	226.6	-0.1526748	226.6	-0.1097235	226.6	-0.1065107	226.6	-0.1218746
226.8	1.304881	226.8	1.201391	226.8	1.010301	226.8	0.9915754	226.8	0.9775698	226.8	0.9843252	226.8	1.000223	226.8	-0.1399255	226.8	-0.05819789	226.8	-0.1800061	226.8	-0.1569647	226.8	-0.1199824	226.8	-0.1549107	226.8	-0.1171515	226.8	-0.1085091	226.8	-0.1136723
226.99	1.302973	226.99	1.200939	226.99	1.018701	226.99	0.9915058	226.99	0.9792955	226.99	0.9814017	226.99	0.9998019	226.99	-0.144503	226.99	-0.05938772	226.99	-0.181745	226.99	-0.1503831	226.99	-0.1230209	226.99	-0.1543398	226.99	-0.1088658	226.99	-0.1044153	226.99	-0.1131827
227.19	1.30642	227.19	1.204443	227.19	1.017529	227.19	0.9945526	227.19	0.9767113	227.19	0.9812565	227.19	1.000688	227.19	-0.1464462	227.19	-0.05695702	227.19	-0.1826297	227.19	-0.1529041	227.19	-0.1206249	227.19	-0.1520129	227.19	-0.110761	227.19	-0.10523	227.19	-0.1111092
227.39	1.302948	227.39	1.206017	227.39	1.02095	227.39	0.994457	227.39	0.9750094	227.39	0.9851317	227.39	1.00008	227.39	-0.1429361	227.39	-0.05778236	227.39	-0.1862933	227.39	-0.1517079	227.39	-0.1189595	227.39	-0.1561823	227.39	-0.1067558	227.39	-0.1008809	227.39	-0.1138771
227.59	1.307305	227.59	1.208931	227.59	1.020734	227.59	0.9967881	227.59	0.97845	227.59	0.9796889	227.59	1.003668	227.59	-0.145211	227.59	-0.05862219	227.59	-0.1804169	227.59	-0.1511968	227.59	-0.1235136	227.59	-0.1494772	227.59	-0.1087734	227.59	-0.1029976	227.59	-0.1161387
227.79	1.310302	227.79	1.208651	227.79	1.017344	227.79	0.9962251	227.79	0.9809074	227.79	0.9813697	227.79	0.9994692	227.79	-0.1464636	227.79	-0.05823277	227.79	-0.1846131	227.79	-0.1518014	227.79	-0.1231701	227.79	-0.1507775	227.79	-0.1106726	227.79	-0.10142	227.79	-0.1136123
227.99	1.311627	227.99	1.209278	227.99	1.016819	227.99	0.9972793	227.99	0.9773018	227.99	0.986307	227.99	1.001257	227.99	-0.1421558	228	-0.0574316	228	-0.182825	228	-0.1530435	228	-0.1175852	228	-0.1515866	228	-0.110427	228	-0.1048461	228	-0.1129266
228.19	1.31082	228.19	1.2113	228.19	1.021171	228.19	0.9965024	228.19	0.9826996	228.19	0.9805633	228.19	1.00459	228.19	-0.1425652	228.19	-0.06158794	228.19	-0.1839269	228.19	-0.1521163	228.19	-0.1207228	228.19	-0.1500356	228.19	-0.1093058	228.19	-0.1055796	228.19	-0.1129013
228.39	1.315894	228.39	1.211981	228.39	1.021178	228.39	0.9993998	228.39	0.9841831	228.39	0.9837806	228.39	1.003686	228.39	-0.1477965	228.4	-0.05896262	228.4	-0.1806878	228.4	-0.1543622	228.4	-0.1216743	228.4	-0.1487443	228.4	-0.1071262	228.4	-0.107552	228.4	-0.1142563
228.59	1.312512	228.59	1.212273	228.59	1.023559	228.59	0.9990143	228.59	0.9870101	228.59	0.9800131	228.59	1.002513	228.59	-0.1451088	228.59	-0.05973658	228.59	-0.1868842	228.59	-0.154704	228.59	-0.1194081	228.59	-0.1488302	228.59	-0.1092543	228.59	-0.1028776	228.59	-0.1108564
228.79	1.316199	228.79	1.213268	228.79	1.02325	228.79	1.000522	228.79	0.9834139	228.79	0.9857551	228.79	1.007474	228.79	-0.1446569	228.79	-0.05775071	228.79	-0.1789122	228.79	-0.1513831	228.79	-0.1188952	228.79	-0.1511489	228.79	-0.106418	228.79	-0.1003304	228.79	-0.1143359
228.99	1.314337	228.99	1.213067	228.99	1.020824	228.99	0.997773	228.99	0.9802297	228.99	0.9799948	228.99	1.007057	228.99	-0.1436331	229	-0.05594652	229	-0.1809057	229	-0.1479018	229	-0.1200796	229	-0.1491889	229	-0.1098994	229	-0.1034061	229	-0.1112339
229.19	1.318268	229.19	1.21432	229.19	1.020958	229.19	1.002339	229.19	0.9812519	229.19	0.9831161	229.19	1.006006	229.19	-0.1416668	229.19	-0.06253868	229.19	-0.1823421	229.19	-0.1512243	229.19	-0.1203645	229.19	-0.1493429	229.19	-0.1062392	229.19	-0.1037106	229.19	-0.1117111
229.39	1.315596	229.39	1.215572	229.39	1.030689	229.39	1.000245	229.39	0.9833394	229.39	0.9815435	229.39	1.00487	229.39	-0.1458562	229.4	-0.06076702	229.4	-0.1801713	229.4	-0.1550558	229.4	-0.1163549	229.4	-0.1532028	229.4	-0.1067016	229.4	-0.1056202	229.4	-0.1108391
229.59	1.319649	229.59	1.216794	229.59	1.025153	229.59	1.002738	229.59	0.9881739	229.59	0.9816986	229.59	1.004539	229.59	-0.1452054	229.6	-0.05305224	229.6	-0.1804368	229.6	-0.1510295	229.6	-0.1208124	229.6	-0.1532307	229.6	-0.1113848	229.6	-0.1027228	229.6	-0.1106505
229.79	1.32012	229.79	1.218683	229.79	1.030035	229.79	1.005314	229.79	0.9837999	229.79	0.9864699	229.79	1.001616	229.79	-0.1457284	229.8	-0.05704479	229.8	-0.1812548	229.8	-0.1553161	229.8	-0.1206871	229.8	-0.149605	229.8	-0.1083068	229.8	-0.1022746	229.8	-0.1093009
230	1.320871	230	1.220411	230	1.026401	230	1.003109	230	0.9882222	230	0.9852663	230	1.002911	230	-0.1427903	230	-0.06138025	230	-0.173742	230	-0.1500873	230	-0.1224639	230	-0.152083	230	-0.1135716	230	-0.1017106	230	-0.1145473
230.19	1.32108	230.19	1.222049	230.19	1.031607	230.19	1.000568	230.19	0.9871309	230.19	0.9865954	230.19	1.00385	230.19	-0.1414034	230.2	-0.0544653	230.2	-0.1873276	230.2	-0.1514921	230.2	-0.1187631	230.2	-0.1504943	230.2	-0.1112987	230.2	-0.1066327	230.2	-0.1128993
230.39	1.320603	230.39	1.216767	230.39	1.029651	230.39	1.003758	230.39	0.9872831	230.39	0.9831531	230.39	1.001729	230.39	-0.1448977	230.4	-0.05362839	230.4	-0.1763293	230.4	-0.1514816	230.4	-0.1241976	230.4	-0.1544705	230.4	-0.1093059	230.4	-0.1042769	230.4	-0.1090393
230.59	1.325194	230.59	1.219736	230.59	1.029957	230.59	0.9996104	230.59	0.9916651	230.59	0.9831103	230.59	1.007157	230.59	-0.1454357	230.6	-0.05848849	230.6	-0.1805949	230.6	-0.1522745	230.6	-0.1187922	230.6	-0.1511007	230.6	-0.1084796	230.6	-0.09962484	230.6	-0.1109083
230.79	1.319342	230.79	1.220934	230.79	1.030326	230.79	1.004814	230.79	0.9880365	230.79	0.9846082	230.79	1.007094	230.79	-0.1419065	230.8	-0.05566121	230.8	-0.1776808	230.8	-0.1550126	230.8	-0.1179915	230.8	-0.1472477	230.8	-0.1055315	230.8	-0.1040356	230.8	-0.112191
230.99	1.320837	230.99	1.220737	230.99	1.032658	230.99	1.00087	230.99	0.9864568	230.99	0.9906076	230.99	1.000717	230.99	-0.1471062	231	-0.05922058	231	-0.1794828	231	-0.1512524	231	-0.1173471	231	-0.1490356	231	-0.1119297	231	-0.1042543	231	-0.1084323
231.19	1.323822	231.19	1.221597	231.19	1.032359	231.19	1.003519	231.19	0.9862666	231.19	0.9867167	231.19	1.00334	231.19	-0.1436827	231.2	-0.05607982	231.2	-0.1840376	231.2	-0.1523053	231.2	-0.1172062	231.2	-0.1508259	231.2	-0.1074946	231.2	-0.1008387	231.2	-0.1113657
231.39	1.326818	231.39	1.228989	231.39	1.029548	231.39	1.012479	231.39	0.9893448	231.39	0.9857763	231.39	1.004884	231.39	-0.1438104	231.4	-0.05322503	231.4	-0.183597	231.4	-0.152577	231.4	-0.1177144	231.4	-0.1450639	231.4	-0.1058649	231.4	-0.1013768	231.4	-0.110809
231.59	1.325961	231.59	1.221637	231.59	1.029901	231.59	1.007076	231.59	0.9883853	231.59	0.9854413	231.59	1.004655	231.59	-0.1428729	231.59	-0.0519116	231.59	-0.1793835	231.59	-0.1518625	231.59	-0.1199042	231.59	-0.1498298	231.59	-0.1107993	231.59	-0.1022024	231.59	-0.108232
231.79	1.325806	231.79	1.220435	231.79	1.030711	231.79	1.008429	231.79	0.9887241	231.79	0.9851658	231.79	1.008065	231.79	-0.140085	231.79	-0.05931851	231.79	-0.1814194	231.79	-0.14682	231.79	-0.1207679	231.79	-0.1514202	231.79	-0.1094634	231.79	-0.1029605	231.79	-0.1103224
231.99	1.329433	231.99	1.227214	231.99	1.038511	231.99	1.004893	231.99	0.9879573	231.99	0.9846846	231.99	1.008616	231.99	-0.1428742	232	-0.05571633	232	-0.1784026	232	-0.1551763	232	-0.1187584	232	-0.1502781	232	-0.1066678	232	-0.09826499	232	-0.1100993
232.19	1.32994	232.19	1.225829	232.19	1.034262	232.19	1.008801	232.19	0.9837358	232.19	0.9881232	232.19	1.007544	232.19	-0.1446617	232.19	-0.05348093	232.19	-0.1804443	232.19	-0.1532326	232.19	-0.1138981	232.19	-0.1474236	232.19	-0.1071153	232.19	-0.104047	232.19	-0.1153387
232.39	1.32657	232.39	1.222645	232.39	1.037181	232.39	1.008293	232.39	0.9910207	232.39	0.9865032	232.39	1.004889	232.39	-0.1471013	232.39	-0.05434119	232.39	-0.1796762	232.39	-0.1537554	232.39	-0.116629	232.39	-0.1462433	232.39	-0.1067455	232.39	-0.09710473	232.39	-0.1095039
232.59	1.333914	232.59	1.226926	232.59	1.036367	232.59	1.012758	232.59	0.9890627	232.59	0.9882061	232.59	1.003704	232.59	-0.1416821	232.6	-0.0558752	232.6	-0.1812141	232.6	-0.1529786	232.6	-0.119678	232.6	-0.15023	232.6	-0.1095315	232.6	-0.1002348	232.6	-0.1076655
232.79	1.328505	232.79	1.228605	232.79	1.035321	232.79	1.009901	232.79	0.9908192	232.79	0.9870251	232.79	1.005065	232.79	-0.1413898	232.8	-0.0572266	232.8	-0.1833696	232.8	-0.1543704	232.8	-0.1160238	232.8	-0.1517292	232.8	-0.1076166	232.8	-0.1019799	232.8	-0.1135514
233	1.334876	233	1.233276	233	1.040037	233	1.014539	233	0.9914978	233	0.9877775	233	1.006504	233	-0.1419525	233	-0.05258229	233	-0.1794797	233	-0.1481539	233	-0.1133697	233	-0.1509463	233	-0.1086209	233	-0.0952592	233	-0.1081361
233.19	1.335102	233.19	1.228707	233.19	1.041277	233.19	1.012205	233.19	0.9873871	233.19	0.9875045	233.19	1.01165	233.19	-0.1432777	233.19	-0.05225377	233.19	-0.1778472	233.19	-0.1489209	233.19	-0.1143289	233.19	-0.154576	233.19	-0.1074474	233.19	-0.09828945	233.19	-0.1089818
233.39	1.335853	233.39	1.230864	233.39	1.039696	233.39	1.01195	233.39	0.9888214	233.39	0.9888245	233.39	1.011012	233.39	-0.1409363	233.4	-0.05609516	233.4	-0.1807447	233.4	-0.1523638	233.4	-0.119387	233.4	-0.1497158	233.4	-0.106252	233.4	-0.101867	233.4	-0.1122068
233.59	1.337592	233.59	1.232121	233.59	1.043427	233.59	1.008176	233.59	0.9920766	233.59	0.988893	233.59	1.010368	233.59	-0.1428541	233.59	-0.05326671	233.59	-0.1781363	233.59	-0.1482144	233.59	-0.1196433	233.59	-0.1512799	233.59	-0.1062955	233.59	-0.1007884	233.59	-0.1144574
233.8	1.338881	233.8	1.231204	233.8	1.042264	233.8	1.006122	233.8	0.9912836	233.8	0.9908343	233.8	1.007707	233.8	-0.139799	233.79	-0.05112594	233.79	-0.1828165	233.79	-0.1560726	233.79	-0.119281	233.79	-0.1498332	233.79	-0.109564	233.79	-0.09930871	233.79	-0.1109369
233.99	1.335016	233.99	1.231516	233.99	1.043206	233.99	1.009147	233.99	0.9939657	233.99	0.9891695	233.99	1.008283	233.99	-0.1428772	234	-0.05633252	234	-0.1785632	234	-0.1480148	234	-0.114479	234	-0.151081	234	-0.1099327	234	-0.101208	234	-0.1112245
234.19	1.337043	234.19	1.237025	234.19	1.040033	234.19	1.010876	234.19	0.9891327	234.19	0.9864022	234.19	1.010008	234.19	-0.1402286	234.19	-0.05459008	234.19	-0.1801914	234.19	-0.1550278	234.19	-0.1176658	234.19	-0.1490093	234.19	-0.1082893	234.19	-0.1016552	234.19	-0.1131545
234.39	1.334431	234.39	1.241503	234.39	1.04201	234.39	1.013038	234.39	0.9979246	234.39	0.9901232	234.39	1.008984	234.39	-0.1399672	234.39	-0.05458537	234.39	-0.1802626	234.39	-0.1508878	234.39	-0.1149603	234.39	-0.1496645	234.39	-0.1069452	234.39	-0.1010985	234.39	-0.1130606
234.59	1.338939	234.59	1.237519	234.59	1.041692	234.59	1.012539	234.59	0.994615	234.59	0.9924292	234.59	1.011599	234.59	-0.142765	234.6	-0.05768855	234.6	-0.1766906	234.6	-0.150106	234.6	-0.1198704	234.6	-0.1497811	234.6	-0.1092612	234.6	-0.1020003	234.6	-0.1073412
234.79	1.337757	234.79	1.240427	234.79	1.040163	234.79	1.013768	234.79	0.9964871	234.79	0.9881436	234.79	1.009077	234.79	-0.1425625	234.79	-0.05303827	234.79	-0.1787671	234.79	-0.1476386	234.79	-0.1137638	234.79	-0.1477128	234.79	-0.1094924	234.79	-0.1018904	234.79	-0.1111761
234.99	1.334693	234.99	1.240649	234.99	1.04397	234.99	1.013059	234.99	0.9932157	234.99	0.9940299	234.99	1.009111	234.99	-0.1380444	235	-0.05337153	235	-0.1794506	235	-0.1526058	235	-0.1184697	235	-0.1496122	235	-0.1058147	235	-0.09989544	235	-0.1136822
235.19	1.341126	235.19	1.236484	235.19	1.04471	235.19	1.013472	235.19	0.9929796	235.19	0.9886536	235.19	1.008458	235.19	-0.1419136	235.19	-0.05585124	235.19	-0.1797955	235.19	-0.1495738	235.19	-0.1185753	235.19	-0.1454878	235.19	-0.1044414	235.19	-0.0942109	235.19	-0.1087455
235.39	1.344591	235.39	1.238589	235.39	1.044829	235.39	1.016031	235.39	0.9930146	235.39	0.9901214	235.39	1.008359	235.39	-0.1394007	235.4	-0.05173336	235.4	-0.1793078	235.4	-0.1536942	235.4	-0.1185016	235.4	-0.146384	235.4	-0.1021145	235.4	-0.09663068	235.4	-0.1058214
235.59	1.343109	235.59	1.241934	235.59	1.04219	235.59	1.014417	235.59	0.9934329	235.59	0.9937301	235.59	1.011028	235.59	-0.1377119	235.59	-0.05177672	235.59	-0.178944	235.59	-0.1491201	235.59	-0.1175234	235.59	-0.150297	235.59	-0.1056959	235.59	-0.09941146	235.59	-0.1085129
235.79	1.340623	235.79	1.242165	235.79	1.04718	235.79	1.01576	235.79	0.9922141	235.79	0.9866186	235.79	1.009901	235.79	-0.1411442	235.79	-0.05332705	235.79	-0.1787604	235.79	-0.1451868	235.79	-0.1177858	235.79	-0.1444498	235.79	-0.1040487	235.79	-0.1010942	235.79	-0.1081539
235.99	1.347179	235.99	1.249283	235.99	1.051	235.99	1.017063	235.99	0.9941254	235.99	0.9914916	235.99	1.005937	235.99	-0.1406086	235.99	-0.05562942	235.99	-0.1813093	235.99	-0.153743	235.99	-0.1157367	235.99	-0.1459896	235.99	-0.1054813	235.99	-0.09692198	235.99	-0.1095217
236.19	1.342312	236.19	1.242733	236.19	1.042591	236.19	1.016915	236.19	0.9945577	236.19	0.9897731	236.19	1.011585	236.19	-0.1373884	236.19	-0.0515586	236.19	-0.1802076	236.19	-0.1536583	236.19	-0.118736	236.19	-0.1488969	236.19	-0.1065447	236.19	-0.09945533	236.19	-0.1090258
236.39	1.349638	236.39	1.24123	236.39	1.05049	236.39	1.017438	236.39	0.9971535	236.39	0.9925125	236.39	1.013098	236.39	-0.1377375	236.4	-0.05141865	236.4	-0.1789121	236.4	-0.1465612	236.4	-0.1127523	236.4	-0.1486945	236.4	-0.1050199	236.4	-0.09952996	236.4	-0.1123306
236.59	1.345792	236.59	1.242087	236.59	1.043885	236.59	1.016828	236.59	0.9968557	236.59	0.9933969	236.59	1.009206	236.59	-0.1352272	236.59	-0.0532584	236.59	-0.1784537	236.59	-0.1509139	236.59	-0.1183616	236.59	-0.1474467	236.59	-0.1004752	236.59	-0.1032144	236.59	-0.1058462
236.79	1.349088	236.79	1.248093	236.79	1.055225	236.79	1.017812	236.79	0.9941741	236.79	0.9891726	236.79	1.01498	236.79	-0.1370415	236.79	-0.05521812	236.79	-0.1820651	236.79	-0.1513377	236.79	-0.1166946	236.79	-0.1485857	236.79	-0.1041951	236.79	-0.09381625	236.79	-0.1105399
236.99	1.348074	236.99	1.24718	236.99	1.050861	236.99	1.019532	236.99	0.9964978	236.99	0.9917736	236.99	1.011827	236.99	-0.1384301	237	-0.05423167	237	-0.1712517	237	-0.1449426	237	-0.109965	237	-0.1469799	237	-0.1058012	237	-0.09503497	237	-0.1087766
237.19	1.353816	237.19	1.246353	237.19	1.047241	237.19	1.018023	237.19	0.9978114	237.19	0.9889082	237.19	1.013355	237.19	-0.1426291	237.2	-0.05301426	237.2	-0.1749567	237.2	-0.1491344	237.2	-0.1101559	237.2	-0.1454463	237.2	-0.10662	237.2	-0.1004259	237.2	-0.1049114
237.39	1.35241	237.39	1.248928	237.39	1.048471	237.39	1.020087	237.39	1.002215	237.39	0.9928328	237.39	1.010776	237.39	-0.1375965	237.4	-0.0541573	237.4	-0.1765759	237.4	-0.148182	237.4	-0.1154938	237.4	-0.1497191	237.4	-0.10476	237.4	-0.09371786	237.4	-0.1082709
237.59	1.352387	237.59	1.252289	237.59	1.052936	237.59	1.024124	237.59	0.9964808	237.59	0.9926086	237.59	1.006653	237.59	-0.1408997	237.59	-0.04892336	237.59	-0.1759563	237.59	-0.1477601	237.59	-0.1149797	237.59	-0.1467224	237.59	-0.1032911	237.59	-0.09905655	237.59	-0.1093334
237.79	1.353433	237.79	1.246876	237.79	1.054576	237.79	1.023103	237.79	1.000418	237.79	0.9882033	237.79	1.014921	237.79	-0.1430429	237.8	-0.04727057	237.8	-0.1736107	237.8	-0.1498464	237.8	-0.113156	237.8	-0.1429247	237.8	-0.102679	237.8	-0.09573477	237.8	-0.1054602
237.99	1.351592	237.99	1.248028	237.99	1.05128	237.99	1.019127	237.99	0.9966553	237.99	0.9917571	237.99	1.01088	237.99	-0.141181	237.99	-0.05268139	237.99	-0.1760304	237.99	-0.1468713	237.99	-0.1157669	237.99	-0.1484114	237.99	-0.09991778	237.99	-0.1028012	237.99	-0.1069395
238.19	1.350491	238.19	1.252267	238.19	1.056744	238.19	1.022011	238.19	1.000891	238.19	0.9964586	238.19	1.014993	238.19	-0.1401279	238.19	-0.05058125	238.19	-0.1793497	238.19	-0.1497642	238.19	-0.1172358	238.19	-0.1488574	238.19	-0.1025669	238.19	-0.1014634	238.19	-0.1110318
238.39	1.352196	238.39	1.24746	238.39	1.05931	238.39	1.021377	238.39	0.9962061	238.39	0.9991162	238.39	1.011106	238.39	-0.1360588	238.4	-0.05639408	238.4	-0.1768405	238.4	-0.1477684	238.4	-0.1153579	238.4	-0.1500251	238.4	-0.1049366	238.4	-0.09910879	238.4	-0.1051413
238.59	1.35318	238.59	1.249755	238.59	1.054796	238.59	1.020417	238.59	0.9949057	238.59	0.9991395	238.59	1.018248	238.59	-0.1418975	238.59	-0.04681971	238.59	-0.177526	238.59	-0.1448694	238.59	-0.1180065	238.59	-0.1493573	238.59	-0.1037325	238.59	-0.09567829	238.59	-0.1082512
238.79	1.351068	238.79	1.254271	238.79	1.057953	238.79	1.023102	238.79	1.000527	238.79	0.9971892	238.79	1.010864	238.79	-0.1412302	238.8	-0.04764882	238.8	-0.1761349	238.8	-0.1487314	238.8	-0.1123503	238.8	-0.1458831	238.8	-0.1098669	238.8	-0.09739158	238.8	-0.1079649
238.99	1.350289	238.99	1.248587	238.99	1.056121	238.99	1.023127	238.99	1.001491	238.99	0.9964709	238.99	1.013503	238.99	-0.1374798	238.99	-0.05327092	238.99	-0.173844	238.99	-0.1481977	238.99	-0.114656	238.99	-0.1458974	238.99	-0.1026581	238.99	-0.09187282	238.99	-0.1050258
239.19	1.354033	239.19	1.252372	239.19	1.054126	239.19	1.02592	239.19	1.003489	239.19	0.9967082	239.19	1.013913	239.19	-0.1421197	239.19	-0.04626705	239.19	-0.1728441	239.19	-0.1489767	239.19	-0.1164285	239.19	-0.15286	239.19	-0.1048166	239.19	-0.09695352	239.19	-0.1055445
239.39	1.356069	239.39	1.251549	239.39	1.055625	239.39	1.021192	239.39	1.00099	239.39	0.9976472	239.39	1.009277	239.39	-0.1424298	239.4	-0.04898556	239.4	-0.1780576	239.4	-0.1453226	239.4	-0.1142329	239.4	-0.1455028	239.4	-0.1082071	239.4	-0.09285356	239.4	-0.1037179
239.59	1.360279	239.59	1.251508	239.59	1.060444	239.59	1.027526	239.59	1.001285	239.59	0.9939014	239.59	1.016131	239.59	-0.140143	239.59	-0.05423422	239.59	-0.1811482	239.59	-0.146386	239.59	-0.1103716	239.59	-0.1439487	239.59	-0.1072382	239.59	-0.09648786	239.59	-0.1037169
239.79	1.361055	239.79	1.25496	239.79	1.057639	239.79	1.025481	239.79	0.9986646	239.79	0.9971917	239.79	1.015275	239.79	-0.1406914	239.79	-0.05161769	239.79	-0.1797719	239.79	-0.1507559	239.79	-0.1112686	239.79	-0.1486139	239.79	-0.1025032	239.79	-0.09611598	239.79	-0.1073332
239.99	1.360605	239.99	1.253169	239.99	1.060126	239.99	1.023099	239.99	1.009381	239.99	0.9988381	239.99	1.017613	239.99	-0.137606	239.99	-0.04603178	239.99	-0.1770776	239.99	-0.1502986	239.99	-0.1156589	239.99	-0.1465064	239.99	-0.1089916	239.99	-0.09687819	239.99	-0.1054527
240.19	1.362958	240.19	1.252693	240.19	1.065073	240.19	1.027007	240.19	1.002164	240.19	1.00067	240.19	1.018102	240.19	-0.1363242	240.2	-0.04990881	240.2	-0.1797279	240.2	-0.1491164	240.2	-0.109842	240.2	-0.1436448	240.2	-0.1024505	240.2	-0.09994574	240.2	-0.1082602
240.39	1.356895	240.39	1.256469	240.39	1.061238	240.39	1.023712	240.39	1.006043	240.39	1.004222	240.39	1.009731	240.39	-0.1389683	240.39	-0.04965002	240.39	-0.1722395	240.39	-0.1471346	240.39	-0.1141045	240.39	-0.1465366	240.39	-0.1031065	240.39	-0.09461556	240.39	-0.108594
240.59	1.362403	240.59	1.255498	240.59	1.060575	240.59	1.022687	240.59	1.002662	240.59	0.9955789	240.59	1.018617	240.59	-0.1382484	240.59	-0.05359914	240.59	-0.1733627	240.59	-0.1501596	240.59	-0.1142556	240.59	-0.1460217	240.59	-0.1025445	240.59	-0.09649646	240.59	-0.1066926
240.79	1.363913	240.79	1.260412	240.79	1.060238	240.79	1.026756	240.79	1.001186	240.79	0.9980494	240.79	1.020558	240.79	-0.1368804	240.79	-0.0484378	240.79	-0.173233	240.79	-0.1484071	240.79	-0.1122379	240.79	-0.1464209	240.79	-0.1031269	240.79	-0.09888195	240.79	-0.1062341
240.99	1.367457	240.99	1.2601	240.99	1.063182	240.99	1.031322	240.99	1.005494	240.99	0.9955314	240.99	1.017941	240.99	-0.1378398	240.99	-0.04819875	240.99	-0.1761585	240.99	-0.152286	240.99	-0.1135925	240.99	-0.1467601	240.99	-0.1029067	240.99	-0.09825458	240.99	-0.1087917
241.19	1.369508	241.19	1.262928	241.19	1.061534	241.19	1.027499	241.19	1.003464	241.19	0.9967194	241.19	1.013765	241.19	-0.136759	241.2	-0.04976903	241.2	-0.1728345	241.2	-0.1471035	241.2	-0.1142279	241.2	-0.1426467	241.2	-0.1033821	241.2	-0.09901346	241.2	-0.1055386
241.39	1.366647	241.39	1.256021	241.39	1.066717	241.39	1.029224	241.39	1.004308	241.39	0.9986652	241.39	1.015655	241.39	-0.1377044	241.4	-0.04957497	241.4	-0.1771298	241.4	-0.1468681	241.4	-0.1129305	241.4	-0.1490425	241.4	-0.1026382	241.4	-0.09333285	241.4	-0.1025298
241.59	1.363656	241.59	1.261621	241.59	1.064603	241.59	1.024528	241.59	1.005938	241.59	0.997363	241.59	1.016111	241.59	-0.138232	241.59	-0.04600354	241.59	-0.1715881	241.59	-0.1489216	241.59	-0.1142893	241.59	-0.147773	241.59	-0.1043109	241.59	-0.1012561	241.59	-0.1034549
241.79	1.365382	241.79	1.259081	241.79	1.062343	241.79	1.027533	241.79	1.005699	241.79	0.9957672	241.79	1.016199	241.79	-0.1387708	241.8	-0.05174677	241.8	-0.1744029	241.8	-0.150343	241.8	-0.1104818	241.8	-0.1447231	241.8	-0.1034306	241.8	-0.09538665	241.8	-0.1012606
241.99	1.368357	241.99	1.26134	241.99	1.064753	241.99	1.030381	241.99	1.006316	241.99	0.9960422	241.99	1.020906	241.99	-0.137605	242	-0.05008885	242	-0.1756701	242	-0.148844	242	-0.1104181	242	-0.1443991	242	-0.1077449	242	-0.09518039	242	-0.1005661
242.19	1.36551	242.19	1.264547	242.19	1.06592	242.19	1.029383	242.19	1.002104	242.19	0.996154	242.19	1.019555	242.19	-0.1344964	242.19	-0.05068339	242.19	-0.17815	242.19	-0.1474564	242.19	-0.1173746	242.19	-0.1455552	242.19	-0.1009088	242.19	-0.09959946	242.19	-0.1064317
242.39	1.371584	242.39	1.259887	242.39	1.068734	242.39	1.02897	242.39	1.007444	242.39	0.9990238	242.39	1.016984	242.39	-0.1394631	242.39	-0.0504491	242.39	-0.1763868	242.39	-0.149765	242.39	-0.1136252	242.39	-0.1487322	242.39	-0.1024503	242.39	-0.09431542	242.39	-0.1069914
242.59	1.370383	242.59	1.263296	242.59	1.067803	242.59	1.033671	242.59	1.00306	242.59	1.001904	242.59	1.015584	242.59	-0.1361052	242.59	-0.04881617	242.59	-0.1710148	242.59	-0.1456937	242.59	-0.1146525	242.59	-0.1469687	242.59	-0.1041161	242.59	-0.0979505	242.59	-0.1028856
242.79	1.368505	242.79	1.26816	242.79	1.063708	242.79	1.033631	242.79	1.003689	242.79	1.000792	242.79	1.01507	242.79	-0.1364194	242.8	-0.05180007	242.8	-0.1773621	242.8	-0.1438705	242.8	-0.1170886	242.8	-0.1437194	242.8	-0.1045667	242.8	-0.09508941	242.8	-0.1061881
242.99	1.369536	242.99	1.26617	242.99	1.066304	242.99	1.029902	242.99	1.001223	242.99	0.9986693	242.99	1.014801	242.99	-0.1380225	242.99	-0.04732937	242.99	-0.176561	242.99	-0.1459502	242.99	-0.1111413	242.99	-0.1425742	242.99	-0.0978496	242.99	-0.09727596	242.99	-0.1022965
243.19	1.371989	243.19	1.263941	243.19	1.068464	243.19	1.028993	243.19	1.006488	243.19	1.002322	243.19	1.016213	243.19	-0.139186	243.2	-0.04938287	243.2	-0.1751629	243.2	-0.1522651	243.2	-0.1128796	243.2	-0.1481111	243.2	-0.1040967	243.2	-0.09798804	243.2	-0.1014416
243.39	1.369491	243.39	1.262318	243.39	1.074537	243.39	1.033305	243.39	1.003234	243.39	1.000857	243.39	1.019791	243.39	-0.1315622	243.39	-0.0484723	243.39	-0.1743013	243.39	-0.1409693	243.39	-0.1090677	243.39	-0.1480201	243.39	-0.09957533	243.39	-0.1008712	243.39	-0.102253
243.59	1.372524	243.59	1.268418	243.59	1.070359	243.59	1.035492	243.59	1.005667	243.59	0.9987685	243.59	1.015844	243.59	-0.1330982	243.6	-0.04797198	243.6	-0.1770541	243.6	-0.1472146	243.6	-0.1143162	243.6	-0.1451833	243.6	-0.1010504	243.6	-0.08998364	243.6	-0.1058015
243.79	1.368767	243.79	1.270221	243.79	1.071494	243.79	1.032863	243.79	1.012074	243.79	1.000694	243.79	1.019297	243.79	-0.1413239	243.79	-0.04982229	243.79	-0.1760024	243.79	-0.147313	243.79	-0.1124019	243.79	-0.1485356	243.79	-0.0991432	243.79	-0.09375075	243.79	-0.105791
243.99	1.374629	243.99	1.269435	243.99	1.070596	243.99	1.031152	243.99	1.008741	243.99	0.998676	243.99	1.018266	243.99	-0.135266	243.99	-0.05053744	243.99	-0.1752871	243.99	-0.1501865	243.99	-0.109133	243.99	-0.1455177	243.99	-0.1018307	243.99	-0.09040785	243.99	-0.1056633
244.19	1.37309	244.19	1.269041	244.19	1.071489	244.19	1.033936	244.19	1.00567	244.19	0.9960545	244.19	1.019334	244.19	-0.1384716	244.2	-0.04605042	244.2	-0.1724641	244.2	-0.1458336	244.2	-0.1148605	244.2	-0.1464538	244.2	-0.1043855	244.2	-0.09319048	244.2	-0.1056173
244.39	1.378996	244.39	1.270588	244.39	1.072277	244.39	1.029711	244.39	1.007843	244.39	1.002492	244.39	1.014348	244.39	-0.1390377	244.39	-0.05101865	244.39	-0.1730788	244.39	-0.1475087	244.39	-0.1080656	244.39	-0.1428897	244.39	-0.1030774	244.39	-0.09146204	244.39	-0.1004976
244.59	1.37288	244.59	1.272272	244.59	1.06971	244.59	1.034615	244.59	1.010386	244.59	1.003192	244.59	1.01761	244.59	-0.1373799	244.6	-0.04726069	244.6	-0.1787015	244.6	-0.1490164	244.6	-0.1100763	244.6	-0.1476044	244.6	-0.1008554	244.6	-0.09802445	244.6	-0.1016883
244.79	1.375589	244.79	1.274282	244.79	1.073452	244.79	1.036848	244.79	1.007933	244.79	1.001014	244.79	1.018631	244.79	-0.1384194	244.79	-0.05168264	244.79	-0.1715585	244.79	-0.147764	244.79	-0.1143198	244.79	-0.1436772	244.79	-0.09934177	244.79	-0.09634238	244.79	-0.1056622
245	1.376508	245	1.268089	245	1.073997	245	1.032499	245	1.009831	245	0.9971853	245	1.019203	245	-0.137988	244.99	-0.04894437	244.99	-0.1735466	244.99	-0.1427127	244.99	-0.112838	244.99	-0.1425208	244.99	-0.1015701	244.99	-0.09764075	244.99	-0.09879247
245.19	1.373883	245.19	1.271492	245.19	1.078757	245.19	1.038666	245.19	1.009733	245.19	1.002349	245.19	1.018441	245.19	-0.1352676	245.19	-0.0441103	245.19	-0.1750752	245.19	-0.1460907	245.19	-0.1155986	245.19	-0.1394822	245.19	-0.1008412	245.19	-0.09223661	245.19	-0.1007289
245.39	1.37582	245.39	1.274121	245.39	1.074092	245.39	1.038021	245.39	1.011896	245.39	1.004099	245.39	1.022804	245.39	-0.1351357	245.39	-0.05348692	245.39	-0.1743892	245.39	-0.1485437	245.39	-0.1116514	245.39	-0.1415095	245.39	-0.1045571	245.39	-0.09523495	245.39	-0.1026885
245.59	1.381119	245.59	1.272241	245.59	1.076016	245.59	1.035032	245.59	1.01153	245.59	1.002813	245.59	1.018845	245.59	-0.1329557	245.6	-0.04525197	245.6	-0.1711196	245.6	-0.1469754	245.6	-0.1147928	245.6	-0.146109	245.6	-0.1026178	245.6	-0.09658297	245.6	-0.09919695
245.79	1.382305	245.79	1.27731	245.79	1.081349	245.79	1.03949	245.79	1.014467	245.79	1.004413	245.79	1.018768	245.79	-0.1378377	245.79	-0.04335786	245.79	-0.1770472	245.79	-0.1474814	245.79	-0.1116027	245.79	-0.1419535	245.79	-0.09727181	245.79	-0.09366915	245.79	-0.1080247
245.99	1.375254	245.99	1.277737	245.99	1.074849	245.99	1.039757	245.99	1.01062	245.99	1.003813	245.99	1.019172	245.99	-0.1375112	245.99	-0.05375047	245.99	-0.1728191	245.99	-0.1446662	245.99	-0.1152423	245.99	-0.1459105	245.99	-0.09975509	245.99	-0.09614557	245.99	-0.1060092
246.19	1.381202	246.19	1.278717	246.19	1.074525	246.19	1.037742	246.19	1.011021	246.19	1.003392	246.19	1.023584	246.19	-0.1388223	246.2	-0.047562	246.2	-0.1703801	246.2	-0.1455248	246.2	-0.1130657	246.2	-0.1432532	246.2	-0.09981222	246.2	-0.09704891	246.2	-0.1043377
246.39	1.381002	246.39	1.277992	246.39	1.081126	246.39	1.040071	246.39	1.013024	246.39	1.006042	246.39	1.019157	246.39	-0.1345655	246.4	-0.04683362	246.4	-0.1749573	246.4	-0.1440006	246.4	-0.1123372	246.4	-0.14823	246.4	-0.09968722	246.4	-0.09823216	246.4	-0.1050957
246.59	1.387618	246.59	1.274915	246.59	1.075898	246.59	1.042315	246.59	1.015097	246.59	1.003624	246.59	1.024233	246.59	-0.1348676	246.59	-0.04857772	246.59	-0.1743923	246.59	-0.1426263	246.59	-0.1144878	246.59	-0.1438538	246.59	-0.1027323	246.59	-0.09191599	246.59	-0.1034965
246.79	1.385172	246.79	1.281988	246.79	1.079949	246.79	1.041266	246.79	1.017675	246.79	1.000664	246.79	1.020969	246.79	-0.14223	246.79	-0.05034252	246.79	-0.1740035	246.79	-0.1440951	246.79	-0.1098162	246.79	-0.1391367	246.79	-0.1000827	246.79	-0.09230445	246.79	-0.09943166
246.99	1.386497	246.99	1.278066	246.99	1.080945	246.99	1.043735	246.99	1.014419	246.99	1.005664	246.99	1.022055	246.99	-0.1310801	246.99	-0.04943306	246.99	-0.1748053	246.99	-0.1470041	246.99	-0.1131824	246.99	-0.1408961	246.99	-0.09844711	246.99	-0.09009135	246.99	-0.1069536
247.19	1.385737	247.19	1.277592	247.19	1.081582	247.19	1.041679	247.19	1.016354	247.19	1.008346	247.19	1.026885	247.19	-0.1328172	247.2	-0.0468499	247.2	-0.1743491	247.2	-0.1415392	247.2	-0.1104234	247.2	-0.1405116	247.2	-0.09695268	247.2	-0.09916238	247.2	-0.1029348
247.39	1.384281	247.39	1.280264	247.39	1.077915	247.39	1.044123	247.39	1.018329	247.39	1.006865	247.39	1.022574	247.39	-0.1346876	247.39	-0.0479553	247.39	-0.1752614	247.39	-0.144326	247.39	-0.1146602	247.39	-0.142075	247.39	-0.09878718	247.39	-0.09252563	247.39	-0.1038981
247.59	1.387225	247.59	1.280509	247.59	1.076278	247.59	1.045877	247.59	1.010742	247.59	1.010552	247.59	1.021415	247.59	-0.1342414	247.59	-0.04428657	247.59	-0.1709233	247.59	-0.1469455	247.59	-0.1089264	247.59	-0.1474877	247.59	-0.09805079	247.59	-0.09194739	247.59	-0.1050186
247.79	1.3861	247.79	1.275977	247.79	1.082638	247.79	1.042906	247.79	1.015568	247.79	1.011753	247.79	1.019719	247.79	-0.1341026	247.79	-0.05103623	247.79	-0.170035	247.79	-0.1464954	247.79	-0.1122312	247.79	-0.1436334	247.79	-0.09908994	247.79	-0.09654773	247.79	-0.1045121
247.99	1.38996	247.99	1.284572	247.99	1.078133	247.99	1.044681	247.99	1.015455	247.99	1.004411	247.99	1.024344	247.99	-0.1365736	247.99	-0.04646647	247.99	-0.1707108	247.99	-0.1427702	247.99	-0.1100969	247.99	-0.1426997	247.99	-0.1015422	247.99	-0.09118405	247.99	-0.101956
248.19	1.391386	248.19	1.278877	248.19	1.083966	248.19	1.041396	248.19	1.01811	248.19	1.00465	248.19	1.022931	248.19	-0.1341833	248.19	-0.04235236	248.19	-0.1721531	248.19	-0.143508	248.19	-0.1066403	248.19	-0.1466693	248.19	-0.1008739	248.19	-0.09438981	248.19	-0.1029715
248.39	1.389548	248.39	1.2829	248.39	1.085968	248.39	1.042322	248.39	1.018909	248.39	1.008204	248.39	1.021999	248.39	-0.132517	248.39	-0.0429254	248.39	-0.1727914	248.39	-0.1414145	248.39	-0.1096013	248.39	-0.1398928	248.39	-0.09551343	248.39	-0.09184979	248.39	-0.09948066
248.59	1.39326	248.59	1.281322	248.59	1.081776	248.59	1.044659	248.59	1.015905	248.59	1.00597	248.59	1.024891	248.59	-0.1332328	248.59	-0.05046434	248.59	-0.1691436	248.59	-0.1430445	248.59	-0.1116463	248.59	-0.1384061	248.59	-0.1039369	248.59	-0.09576821	248.59	-0.09722471
248.79	1.384591	248.79	1.283994	248.79	1.084807	248.79	1.046999	248.79	1.019666	248.79	1.007523	248.79	1.029297	248.79	-0.1336971	248.8	-0.04935456	248.8	-0.1758737	248.8	-0.1443353	248.8	-0.1103447	248.8	-0.1424989	248.8	-0.09718129	248.8	-0.09116421	248.8	-0.1013105
248.99	1.385159	248.99	1.287761	248.99	1.082871	248.99	1.046234	248.99	1.019025	248.99	1.004583	248.99	1.023732	248.99	-0.1345107	248.99	-0.0496873	248.99	-0.174408	248.99	-0.1421167	248.99	-0.1080659	248.99	-0.1429375	248.99	-0.1004469	248.99	-0.09290168	248.99	-0.09748022
249.19	1.388886	249.19	1.286088	249.19	1.086371	249.19	1.049299	249.19	1.018884	249.19	1.006962	249.19	1.023661	249.19	-0.1359163	249.2	-0.04736172	249.2	-0.1717301	249.2	-0.1450903	249.2	-0.1099639	249.2	-0.146595	249.2	-0.09878073	249.2	-0.08960215	249.2	-0.1026414
249.39	1.387886	249.39	1.288294	249.39	1.084942	249.39	1.044765	249.39	1.019335	249.39	1.010192	249.39	1.022318	249.39	-0.1320943	249.4	-0.04475598	249.4	-0.1753638	249.4	-0.1442488	249.4	-0.113833	249.4	-0.147381	249.4	-0.104409	249.4	-0.09485452	249.4	-0.1040802
249.59	1.385627	249.59	1.29206	249.59	1.082295	249.59	1.044604	249.59	1.019712	249.59	1.01069	249.59	1.023564	249.59	-0.136173	249.6	-0.04958214	249.6	-0.1718647	249.6	-0.1437334	249.6	-0.1093358	249.6	-0.1467171	249.6	-0.09773678	249.6	-0.09149241	249.6	-0.1055879
249.79	1.393122	249.79	1.286165	249.79	1.08869	249.79	1.045773	249.79	1.014927	249.79	1.009671	249.79	1.027409	249.79	-0.1323476	249.8	-0.04874027	249.8	-0.1730316	249.8	-0.1434167	249.8	-0.1123398	249.8	-0.1422813	249.8	-0.1001596	249.8	-0.09527687	249.8	-0.09799718
249.99	1.38957	249.99	1.290341	249.99	1.085451	249.99	1.045419	249.99	1.01633	249.99	1.009035	249.99	1.0235	249.99	-0.1387732	249.99	-0.04306078	249.99	-0.1729675	249.99	-0.1439883	249.99	-0.1161818	249.99	-0.1424113	249.99	-0.09881306	249.99	-0.09258044	249.99	-0.09668816
250.2	1.393546	250.2	1.287785	250.2	1.089513	250.2	1.047715	250.2	1.017853	250.2	1.007055	250.2	1.024698	250.2	-0.1337821	250.19	-0.04951459	250.19	-0.1707554	250.19	-0.1455406	250.19	-0.1118996	250.19	-0.1411017	250.19	-0.0982208	250.19	-0.09112655	250.19	-0.1043332
250.39	1.393606	250.39	1.284659	250.39	1.084606	250.39	1.048059	250.39	1.019684	250.39	1.00689	250.39	1.024129	250.39	-0.132398	250.39	-0.0472506	250.39	-0.1723408	250.39	-0.1405124	250.39	-0.1086337	250.39	-0.1434505	250.39	-0.09984308	250.39	-0.09479839	250.39	-0.1025158
250.59	1.390973	250.59	1.286296	250.59	1.089692	250.59	1.048517	250.59	1.017482	250.59	1.008613	250.59	1.026974	250.59	-0.1325203	250.59	-0.04680941	250.59	-0.1677491	250.59	-0.1417553	250.59	-0.1091509	250.59	-0.1424741	250.59	-0.09714897	250.59	-0.0928342	250.59	-0.1009199
250.79	1.393226	250.79	1.288097	250.79	1.084127	250.79	1.049959	250.79	1.018284	250.79	1.008113	250.79	1.024845	250.79	-0.1322761	250.8	-0.04325854	250.8	-0.1693598	250.8	-0.1428715	250.8	-0.1074149	250.8	-0.1399679	250.8	-0.09726077	250.8	-0.08871508	250.8	-0.1020096
250.99	1.391331	250.99	1.291522	250.99	1.088634	250.99	1.04935	250.99	1.018376	250.99	1.008608	250.99	1.024722	250.99	-0.1338037	251	-0.04346071	251	-0.1702122	251	-0.1413915	251	-0.1098948	251	-0.14416	251	-0.09948862	251	-0.09151763	251	-0.1015288
251.19	1.389698	251.19	1.294502	251.19	1.088689	251.19	1.051954	251.19	1.021521	251.19	1.009354	251.19	1.027522	251.19	-0.1344643	251.2	-0.04234887	251.2	-0.1727781	251.2	-0.1420004	251.2	-0.1088436	251.2	-0.1460886	251.2	-0.0940303	251.2	-0.0950462	251.2	-0.103991
251.39	1.398604	251.39	1.291664	251.39	1.08854	251.39	1.049645	251.39	1.023071	251.39	1.009856	251.39	1.025083	251.39	-0.1332687	251.39	-0.04292123	251.39	-0.1687439	251.39	-0.1424228	251.39	-0.1097773	251.39	-0.1402636	251.39	-0.102977	251.39	-0.09164581	251.39	-0.1021617
251.59	1.398927	251.59	1.293764	251.59	1.087543	251.59	1.053048	251.59	1.020835	251.59	1.006435	251.59	1.024913	251.59	-0.1318054	251.6	-0.04826017	251.6	-0.1730678	251.6	-0.1441497	251.6	-0.1109989	251.6	-0.1384315	251.6	-0.0985188	251.6	-0.08979266	251.6	-0.1000424
251.79	1.397081	251.79	1.29489	251.79	1.09181	251.79	1.051362	251.79	1.021727	251.79	1.008921	251.79	1.025922	251.79	-0.1377084	251.8	-0.04377224	251.8	-0.1749226	251.8	-0.1451148	251.8	-0.1094851	251.8	-0.1402136	251.8	-0.09555578	251.8	-0.0902282	251.8	-0.100697
251.99	1.400067	251.99	1.292686	251.99	1.092528	251.99	1.052412	251.99	1.018777	251.99	1.008261	251.99	1.027676	251.99	-0.1321828	251.99	-0.04159464	251.99	-0.1740793	251.99	-0.1439604	251.99	-0.1063475	251.99	-0.1410537	251.99	-0.09750575	251.99	-0.09375878	251.99	-0.09947902
252.19	1.399773	252.19	1.289341	252.19	1.094312	252.19	1.052801	252.19	1.020145	252.19	1.007455	252.19	1.028338	252.19	-0.1376163	252.19	-0.04482701	252.19	-0.1688478	252.19	-0.1432967	252.19	-0.1094951	252.19	-0.1402972	252.19	-0.0978014	252.19	-0.09555066	252.19	-0.1007547
252.39	1.395951	252.39	1.291909	252.39	1.090579	252.39	1.052431	252.39	1.020432	252.39	1.007928	252.39	1.028957	252.39	-0.1334113	252.39	-0.04669638	252.39	-0.1696675	252.39	-0.1429807	252.39	-0.1056862	252.39	-0.1394242	252.39	-0.1007933	252.39	-0.09297343	252.39	-0.09790542
252.59	1.401752	252.59	1.291496	252.59	1.096066	252.59	1.051842	252.59	1.025008	252.59	1.008279	252.59	1.026467	252.59	-0.1324216	252.61	-0.04663556	252.61	-0.1699279	252.61	-0.1485735	252.61	-0.1099329	252.61	-0.139136	252.61	-0.09838766	252.61	-0.08926482	252.61	-0.09999642
252.79	1.404264	252.79	1.295206	252.79	1.089775	252.79	1.055619	252.79	1.018756	252.79	1.008924	252.79	1.029415	252.79	-0.1298872	252.79	-0.03954442	252.79	-0.169102	252.79	-0.1408166	252.79	-0.1088113	252.79	-0.1406811	252.79	-0.09484886	252.79	-0.09253564	252.79	-0.1044187
252.99	1.398135	252.99	1.296645	252.99	1.101453	252.99	1.051233	252.99	1.021334	252.99	1.008993	252.99	1.032143	252.99	-0.1373337	253	-0.04482562	253	-0.1666975	253	-0.1437977	253	-0.1058283	253	-0.1388109	253	-0.1009654	253	-0.09131776	253	-0.1022445
253.19	1.400775	253.19	1.295282	253.19	1.091663	253.19	1.054856	253.19	1.028803	253.19	1.010435	253.19	1.027537	253.19	-0.1329713	253.19	-0.04700695	253.19	-0.1701792	253.19	-0.1425948	253.19	-0.104252	253.19	-0.1373461	253.19	-0.09765636	253.19	-0.09023983	253.19	-0.09743873
253.39	1.400199	253.39	1.298998	253.39	1.094659	253.39	1.049364	253.39	1.026054	253.39	1.011162	253.39	1.027147	253.39	-0.1294772	253.39	-0.04405348	253.39	-0.1673156	253.39	-0.1433373	253.39	-0.1101186	253.39	-0.1447695	253.39	-0.0986301	253.39	-0.0878756	253.39	-0.101147
253.59	1.402857	253.59	1.3002	253.59	1.094373	253.59	1.052605	253.59	1.024312	253.59	1.011576	253.59	1.027152	253.59	-0.1351272	253.6	-0.04019295	253.6	-0.1710612	253.6	-0.1425202	253.6	-0.1094205	253.6	-0.139585	253.6	-0.09862238	253.6	-0.09320418	253.6	-0.09797404
253.79	1.401249	253.79	1.299692	253.79	1.100062	253.79	1.055969	253.79	1.021167	253.79	1.014411	253.79	1.02694	253.79	-0.1297476	253.79	-0.04521869	253.79	-0.165258	253.79	-0.1455558	253.79	-0.1058985	253.79	-0.1396389	253.79	-0.100806	253.79	-0.09279763	253.79	-0.09922269
253.99	1.402062	253.99	1.30127	253.99	1.097892	253.99	1.055057	253.99	1.024986	253.99	1.011107	253.99	1.032022	253.99	-0.13045	253.99	-0.04378391	253.99	-0.1678768	253.99	-0.1388397	253.99	-0.1075163	253.99	-0.1351263	253.99	-0.09743486	253.99	-0.09100429	253.99	-0.09979042
254.19	1.409077	254.19	1.299249	254.19	1.101123	254.19	1.059543	254.19	1.021739	254.19	1.017312	254.19	1.022805	254.19	-0.1331682	254.2	-0.0393541	254.2	-0.1712833	254.2	-0.1411306	254.2	-0.1112264	254.2	-0.1408579	254.2	-0.09578435	254.2	-0.09312404	254.2	-0.09961315
254.39	1.404819	254.39	1.299274	254.39	1.096416	254.39	1.05422	254.39	1.02608	254.39	1.012839	254.39	1.033061	254.39	-0.125675	254.39	-0.04354249	254.39	-0.1695613	254.39	-0.1414542	254.39	-0.1110993	254.39	-0.1381163	254.39	-0.09647576	254.39	-0.08879822	254.39	-0.09555153
254.62	1.403958	254.62	1.301618	254.62	1.096079	254.62	1.058009	254.62	1.026414	254.62	1.014827	254.62	1.031112	254.62	-0.1280313	254.59	-0.04298067	254.59	-0.1674609	254.59	-0.142391	254.59	-0.1062548	254.59	-0.1394564	254.59	-0.09660859	254.59	-0.09292728	254.59	-0.09968465
254.79	1.407841	254.79	1.302573	254.79	1.102363	254.79	1.058535	254.79	1.02746	254.79	1.015148	254.79	1.033225	254.79	-0.1320937	254.81	-0.04498239	254.81	-0.1647437	254.81	-0.1397281	254.81	-0.1100384	254.81	-0.1363512	254.81	-0.09554254	254.81	-0.08911675	254.81	-0.09635789
254.99	1.409961	254.99	1.301297	254.99	1.104911	254.99	1.060257	254.99	1.022167	254.99	1.012177	254.99	1.027809	254.99	-0.131617	254.99	-0.04614253	254.99	-0.1698926	254.99	-0.1450895	254.99	-0.1055158	254.99	-0.1421791	254.99	-0.09558572	254.99	-0.088929	254.99	-0.1013528
255.19	1.407578	255.19	1.303615	255.19	1.09752	255.19	1.059691	255.19	1.023586	255.19	1.014729	255.19	1.02612	255.19	-0.126318	255.2	-0.04229472	255.2	-0.1644217	255.2	-0.1393425	255.2	-0.108273	255.2	-0.1389721	255.2	-0.09379604	255.2	-0.08812584	255.2	-0.1035149
255.39	1.410141	255.39	1.303663	255.39	1.102579	255.39	1.057348	255.39	1.02796	255.39	1.016637	255.39	1.032923	255.39	-0.128541	255.39	-0.04234639	255.39	-0.1677689	255.39	-0.1406317	255.39	-0.1091714	255.39	-0.136313	255.39	-0.09849392	255.39	-0.08839221	255.39	-0.1016569
255.59	1.407685	255.59	1.301172	255.59	1.098771	255.59	1.055497	255.59	1.026076	255.59	1.010522	255.59	1.030712	255.59	-0.133891	255.59	-0.0409233	255.59	-0.1712136	255.59	-0.1439428	255.59	-0.1106186	255.59	-0.137307	255.59	-0.09067564	255.59	-0.08434465	255.59	-0.1020681
255.79	1.408593	255.79	1.304918	255.79	1.101245	255.79	1.054765	255.79	1.030162	255.79	1.01701	255.79	1.029279	255.79	-0.1340264	255.8	-0.04102859	255.8	-0.1693545	255.8	-0.1418933	255.8	-0.1017016	255.8	-0.1382551	255.8	-0.09759825	255.8	-0.09060577	255.8	-0.09198939
255.99	1.409929	255.99	1.302506	255.99	1.096992	255.99	1.062809	255.99	1.028287	255.99	1.014336	255.99	1.030214	255.99	-0.1337667	255.99	-0.04294062	255.99	-0.1671289	255.99	-0.1428104	255.99	-0.1092104	255.99	-0.1431478	255.99	-0.09300487	255.99	-0.0878045	255.99	-0.09805325
256.19	1.410427	256.19	1.301429	256.19	1.101718	256.19	1.064174	256.19	1.023717	256.19	1.014252	256.19	1.030036	256.19	-0.1276546	256.19	-0.04375651	256.19	-0.1660694	256.19	-0.1389664	256.19	-0.1062721	256.19	-0.1372631	256.19	-0.1018005	256.19	-0.08854028	256.19	-0.09686624
256.39	1.411063	256.39	1.308104	256.39	1.09911	256.39	1.059157	256.39	1.029342	256.39	1.016944	256.39	1.031475	256.39	-0.1310489	256.4	-0.04168149	256.4	-0.169035	256.4	-0.1402753	256.4	-0.1038589	256.4	-0.1417287	256.4	-0.09499918	256.4	-0.08652551	256.4	-0.1009397
256.59	1.411375	256.59	1.3037	256.59	1.10465	256.59	1.059515	256.59	1.028823	256.59	1.016784	256.59	1.028433	256.59	-0.126423	256.59	-0.0438421	256.59	-0.1708484	256.59	-0.1383515	256.59	-0.1060789	256.59	-0.1386765	256.59	-0.09816429	256.59	-0.08953694	256.59	-0.103211
256.8	1.414091	256.8	1.302251	256.8	1.100187	256.8	1.06036	256.8	1.024235	256.8	1.016315	256.8	1.028035	256.8	-0.1304096	256.79	-0.04079988	256.79	-0.1685378	256.79	-0.140671	256.79	-0.1058657	256.79	-0.1402931	256.79	-0.09479783	256.79	-0.08713209	256.79	-0.09765517
256.99	1.413708	256.99	1.305844	256.99	1.101555	256.99	1.061423	256.99	1.02993	256.99	1.013924	256.99	1.03384	256.99	-0.1273176	256.99	-0.04343206	256.99	-0.1654356	256.99	-0.1419287	256.99	-0.1072888	256.99	-0.1377566	256.99	-0.09765511	256.99	-0.09195658	256.99	-0.09922522
257.19	1.414127	257.19	1.309434	257.19	1.104176	257.19	1.06272	257.19	1.031534	257.19	1.018235	257.19	1.030257	257.19	-0.128659	257.2	-0.03892341	257.2	-0.1684271	257.2	-0.1386979	257.2	-0.1008138	257.2	-0.1379152	257.2	-0.09662151	257.2	-0.08873053	257.2	-0.1000795
257.39	1.409549	257.39	1.306774	257.39	1.106006	257.39	1.066436	257.39	1.024372	257.39	1.01558	257.39	1.034263	257.39	-0.1298914	257.39	-0.04540336	257.39	-0.1653597	257.39	-0.1402379	257.39	-0.1072519	257.39	-0.1401642	257.39	-0.09340745	257.39	-0.08900966	257.39	-0.1014759
257.59	1.411444	257.59	1.304096	257.59	1.106584	257.59	1.060556	257.59	1.026541	257.59	1.018046	257.59	1.034074	257.59	-0.1310222	257.59	-0.04034969	257.59	-0.1645422	257.59	-0.14647	257.59	-0.1039181	257.59	-0.142375	257.59	-0.09436397	257.59	-0.08720526	257.59	-0.1010991
257.79	1.409471	257.79	1.310733	257.79	1.104166	257.79	1.065821	257.79	1.033857	257.79	1.013629	257.79	1.033544	257.79	-0.1288929	257.8	-0.05119806	257.8	-0.1701382	257.8	-0.1425435	257.8	-0.107789	257.8	-0.1423774	257.8	-0.09751814	257.8	-0.09044018	257.8	-0.1006537
257.99	1.408892	257.99	1.307115	257.99	1.106696	257.99	1.062439	257.99	1.028776	257.99	1.017077	257.99	1.033075	257.99	-0.1270497	257.99	-0.04420562	257.99	-0.1678642	257.99	-0.1427222	257.99	-0.1034166	257.99	-0.1402294	257.99	-0.09530429	257.99	-0.0926614	257.99	-0.09829645
258.19	1.412944	258.19	1.309623	258.19	1.106908	258.19	1.062347	258.19	1.023371	258.19	1.018912	258.19	1.035705	258.19	-0.1246393	258.2	-0.04004737	258.2	-0.1717455	258.2	-0.1417976	258.2	-0.1080326	258.2	-0.1384568	258.2	-0.09527939	258.2	-0.08608937	258.2	-0.09669564
258.39	1.418323	258.39	1.305112	258.39	1.104031	258.39	1.068739	258.39	1.031951	258.39	1.015419	258.39	1.036083	258.39	-0.1302017	258.4	-0.03959827	258.4	-0.1665831	258.4	-0.1348797	258.4	-0.1044706	258.4	-0.1369443	258.4	-0.09689314	258.4	-0.0859738	258.4	-0.1003422
258.59	1.416804	258.59	1.312286	258.59	1.10657	258.59	1.062155	258.59	1.029742	258.59	1.014707	258.59	1.031122	258.59	-0.1320818	258.59	-0.03972621	258.59	-0.1662086	258.59	-0.1391985	258.59	-0.1016412	258.59	-0.1401018	258.59	-0.09511077	258.59	-0.0899459	258.59	-0.1000717
258.79	1.416504	258.79	1.312094	258.79	1.111124	258.79	1.069631	258.79	1.031024	258.79	1.016886	258.79	1.029034	258.79	-0.1293623	258.79	-0.04588269	258.79	-0.1652094	258.79	-0.1378587	258.79	-0.1078856	258.79	-0.1401376	258.79	-0.0953228	258.79	-0.08969439	258.79	-0.1008039
258.99	1.418118	258.99	1.313404	258.99	1.113602	258.99	1.062574	258.99	1.029117	258.99	1.018952	258.99	1.030499	258.99	-0.1323156	259	-0.04297409	259	-0.1683574	259	-0.1358789	259	-0.107472	259	-0.1375488	259	-0.09441875	259	-0.08501611	259	-0.1003168
259.19	1.41446	259.19	1.318895	259.19	1.114886	259.19	1.067836	259.19	1.030375	259.19	1.018009	259.19	1.030123	259.19	-0.130995	259.19	-0.04479555	259.19	-0.167129	259.19	-0.1412826	259.19	-0.1039713	259.19	-0.141961	259.19	-0.09393522	259.19	-0.08548012	259.19	-0.09879655
259.39	1.41487	259.39	1.31101	259.39	1.111827	259.39	1.067613	259.39	1.035023	259.39	1.021184	259.39	1.030102	259.39	-0.1266047	259.39	-0.0432881	259.39	-0.1655662	259.39	-0.1417723	259.39	-0.1071005	259.39	-0.1360896	259.39	-0.09301008	259.39	-0.08948057	259.39	-0.0942089
259.59	1.418932	259.59	1.316505	259.59	1.111371	259.59	1.06882	259.59	1.030715	259.59	1.019141	259.59	1.028995	259.59	-0.132054	259.59	-0.0417529	259.59	-0.1639203	259.59	-0.1365312	259.59	-0.1038274	259.59	-0.1388445	259.59	-0.09330101	259.59	-0.08678974	259.59	-0.09564468
259.79	1.415046	259.79	1.317178	259.79	1.112448	259.79	1.064321	259.79	1.030932	259.79	1.023479	259.79	1.031994	259.79	-0.1271354	259.79	-0.0356502	259.79	-0.1673678	259.79	-0.1425137	259.79	-0.1084445	259.79	-0.1411461	259.79	-0.09648233	259.79	-0.09051121	259.79	-0.09275282
259.99	1.4222	259.99	1.314736	259.99	1.107905	259.99	1.072019	259.99	1.035456	259.99	1.019592	259.99	1.034075	259.99	-0.1298269	259.99	-0.04020416	259.99	-0.1663744	259.99	-0.1405555	259.99	-0.1024471	259.99	-0.1341634	259.99	-0.09588245	259.99	-0.08774798	259.99	-0.09688137
260.19	1.419273	260.19	1.315951	260.19	1.111914	260.19	1.069081	260.19	1.033008	260.19	1.022041	260.19	1.031014	260.19	-0.1245945	260.19	-0.03784626	260.19	-0.1695997	260.19	-0.1393613	260.19	-0.1039097	260.19	-0.1348939	260.19	-0.09742343	260.19	-0.08883722	260.19	-0.09988029
260.39	1.419591	260.39	1.320696	260.39	1.112458	260.39	1.069649	260.39	1.030486	260.39	1.018766	260.39	1.034199	260.39	-0.1331542	260.4	-0.04061564	260.4	-0.1639564	260.4	-0.1356233	260.4	-0.1046804	260.4	-0.1367248	260.4	-0.09553915	260.4	-0.08714832	260.4	-0.09661072
260.59	1.417747	260.59	1.318868	260.59	1.108275	260.59	1.072665	260.59	1.033265	260.59	1.020598	260.59	1.034819	260.59	-0.1275484	260.59	-0.04342468	260.59	-0.1688664	260.59	-0.1364351	260.59	-0.1005336	260.59	-0.135436	260.59	-0.09792379	260.59	-0.09116146	260.59	-0.09410644
260.79	1.425657	260.79	1.31874	260.79	1.112377	260.79	1.067937	260.79	1.039458	260.79	1.023979	260.79	1.037825	260.79	-0.1288359	260.79	-0.04225752	260.79	-0.162571	260.79	-0.1375045	260.79	-0.1038471	260.79	-0.1415192	260.79	-0.09462415	260.79	-0.08692136	260.79	-0.09318475
260.99	1.421278	260.99	1.315095	260.99	1.112101	260.99	1.068408	260.99	1.030881	260.99	1.019069	260.99	1.031745	260.99	-0.1269884	261	-0.04535703	261	-0.1665277	261	-0.138668	261	-0.1062995	261	-0.1358149	261	-0.09361021	261	-0.08710944	261	-0.09973379
261.19	1.421597	261.19	1.314814	261.19	1.11447	261.19	1.070717	261.19	1.035614	261.19	1.018462	261.19	1.034465	261.19	-0.1331231	261.19	-0.0393312	261.19	-0.1663995	261.19	-0.1352598	261.19	-0.1048056	261.19	-0.1396491	261.19	-0.09573264	261.19	-0.08584676	261.19	-0.1010621
261.39	1.422511	261.39	1.316478	261.39	1.117466	261.39	1.069893	261.39	1.032474	261.39	1.0209	261.39	1.032623	261.39	-0.128399	261.39	-0.0430518	261.39	-0.1674148	261.39	-0.1418375	261.39	-0.1003215	261.39	-0.1398021	261.39	-0.09318732	261.39	-0.08756974	261.39	-0.0972194
261.59	1.421093	261.59	1.318338	261.59	1.115915	261.59	1.074004	261.59	1.035771	261.59	1.019818	261.59	1.034313	261.59	-0.1269925	261.59	-0.03811953	261.59	-0.1652088	261.59	-0.1406005	261.59	-0.1101943	261.59	-0.1399013	261.59	-0.09178621	261.59	-0.08534676	261.59	-0.09459029
261.79	1.424105	261.79	1.315724	261.79	1.115846	261.79	1.074385	261.79	1.036186	261.79	1.020456	261.79	1.037022	261.79	-0.1291814	261.79	-0.04511336	261.79	-0.165075	261.79	-0.1370306	261.79	-0.09942082	261.79	-0.1351751	261.79	-0.09601504	261.79	-0.08956998	261.79	-0.09676718
261.99	1.425449	261.99	1.319323	261.99	1.119889	261.99	1.073838	261.99	1.03109	261.99	1.022457	261.99	1.03299	261.99	-0.1280206	261.99	-0.03987072	261.99	-0.1664223	261.99	-0.1370925	261.99	-0.1028267	261.99	-0.1366308	261.99	-0.09410412	261.99	-0.08763986	261.99	-0.09870525
262.19	1.425958	262.19	1.320933	262.19	1.111819	262.19	1.071867	262.19	1.04219	262.19	1.019513	262.19	1.040783	262.19	-0.1258444	262.19	-0.03969135	262.19	-0.1644654	262.19	-0.1400902	262.19	-0.1062243	262.19	-0.1374282	262.19	-0.0915147	262.19	-0.08956371	262.19	-0.09385184
262.39	1.423318	262.39	1.319746	262.39	1.113773	262.39	1.075743	262.39	1.040616	262.39	1.022018	262.39	1.037589	262.39	-0.1261149	262.39	-0.03992894	262.39	-0.1656351	262.39	-0.1374895	262.39	-0.1003477	262.39	-0.1391802	262.39	-0.09444828	262.39	-0.08514725	262.39	-0.1013057
262.59	1.42593	262.59	1.324941	262.59	1.115667	262.59	1.073942	262.59	1.035098	262.59	1.026074	262.59	1.035305	262.59	-0.1263213	262.59	-0.04074344	262.59	-0.1634181	262.59	-0.135344	262.59	-0.1013842	262.59	-0.1358766	262.59	-0.08896573	262.59	-0.08646023	262.59	-0.09157121
262.79	1.4253	262.79	1.3232	262.79	1.119808	262.79	1.072796	262.79	1.03507	262.79	1.022868	262.79	1.037451	262.79	-0.1271457	262.8	-0.04660557	262.8	-0.1651163	262.8	-0.1413851	262.8	-0.1046013	262.8	-0.1358339	262.8	-0.09123456	262.8	-0.0885997	262.8	-0.09887747
262.99	1.426427	262.99	1.320225	262.99	1.120577	262.99	1.076197	262.99	1.036343	262.99	1.022377	262.99	1.032984	262.99	-0.128593	263	-0.04306434	263	-0.1663549	263	-0.1385051	263	-0.1032954	263	-0.1368878	263	-0.09141663	263	-0.08380003	263	-0.09385227
263.2	1.427745	263.2	1.318912	263.2	1.122716	263.2	1.078637	263.2	1.039327	263.2	1.021205	263.2	1.036834	263.2	-0.1292023	263.19	-0.03569955	263.19	-0.1653514	263.19	-0.1407261	263.19	-0.1073897	263.19	-0.1392139	263.19	-0.09292849	263.19	-0.09052391	263.19	-0.09730147
263.39	1.427992	263.39	1.324551	263.39	1.113243	263.39	1.073081	263.39	1.036207	263.39	1.024489	263.39	1.036839	263.39	-0.1236003	263.4	-0.03732306	263.4	-0.1666428	263.4	-0.1392388	263.4	-0.1044871	263.4	-0.1314692	263.4	-0.09421	263.4	-0.08688717	263.4	-0.09907964
263.59	1.428424	263.59	1.325905	263.59	1.119839	263.59	1.070749	263.59	1.042083	263.59	1.024097	263.59	1.039918	263.59	-0.1259517	263.59	-0.03908172	263.59	-0.1622518	263.59	-0.1320563	263.59	-0.100493	263.59	-0.1321635	263.59	-0.09085602	263.59	-0.08489162	263.59	-0.09204054
263.79	1.432354	263.79	1.323987	263.79	1.116871	263.79	1.073756	263.79	1.039609	263.79	1.023408	263.79	1.035597	263.79	-0.1278665	263.79	-0.04020394	263.79	-0.1640641	263.79	-0.1389558	263.79	-0.1023004	263.79	-0.1334015	263.79	-0.09520011	263.79	-0.08688532	263.79	-0.09260534
263.99	1.432286	263.99	1.324979	263.99	1.12254	263.99	1.078048	263.99	1.037828	263.99	1.01731	263.99	1.039004	263.99	-0.1225719	264	-0.04077724	264	-0.1662917	264	-0.1398809	264	-0.1068236	264	-0.1375659	264	-0.09180131	264	-0.08595207	264	-0.09376995
264.22	1.427283	264.22	1.327833	264.22	1.12071	264.22	1.07565	264.22	1.041341	264.22	1.023429	264.22	1.033534	264.22	-0.1329508	264.19	-0.03869065	264.19	-0.1701795	264.19	-0.1359701	264.19	-0.1018773	264.19	-0.1320829	264.19	-0.08893525	264.19	-0.08573112	264.19	-0.09796822
264.39	1.432637	264.39	1.327304	264.39	1.121533	264.39	1.077277	264.39	1.037441	264.39	1.022663	264.39	1.038516	264.39	-0.1259449	264.39	-0.03743046	264.39	-0.1649415	264.39	-0.1401641	264.39	-0.1015238	264.39	-0.1380402	264.39	-0.08892062	264.39	-0.08306431	264.39	-0.09913708
264.59	1.431135	264.59	1.320804	264.59	1.116241	264.59	1.075293	264.59	1.040036	264.59	1.022602	264.59	1.037137	264.59	-0.1275842	264.59	-0.03728684	264.59	-0.1641256	264.59	-0.138407	264.59	-0.1026035	264.59	-0.1359961	264.59	-0.09088122	264.59	-0.08415474	264.59	-0.0936491
264.79	1.432297	264.79	1.331897	264.79	1.120141	264.79	1.07553	264.79	1.040366	264.79	1.027312	264.79	1.038364	264.79	-0.1200145	264.79	-0.03888875	264.79	-0.161734	264.79	-0.1348084	264.79	-0.1014904	264.79	-0.1375501	264.79	-0.09060435	264.79	-0.08556123	264.79	-0.09504777
264.99	1.431656	264.99	1.328216	264.99	1.12416	264.99	1.078696	264.99	1.035973	264.99	1.026593	264.99	1.036125	264.99	-0.1280919	265	-0.03983566	265	-0.164533	265	-0.1334298	265	-0.1031699	265	-0.1358492	265	-0.09440303	265	-0.08710217	265	-0.09461185
265.19	1.43411	265.19	1.325638	265.19	1.123224	265.19	1.079869	265.19	1.042414	265.19	1.026249	265.19	1.039175	265.19	-0.1298676	265.19	-0.03876577	265.19	-0.1654636	265.19	-0.1389915	265.19	-0.1082187	265.19	-0.1352483	265.19	-0.09198802	265.19	-0.08668257	265.19	-0.09253187
265.39	1.436539	265.39	1.323493	265.39	1.124198	265.39	1.08047	265.39	1.041405	265.39	1.023698	265.39	1.042586	265.39	-0.1247503	265.39	-0.03762601	265.39	-0.1665347	265.39	-0.1369487	265.39	-0.1036512	265.39	-0.1344767	265.39	-0.09243377	265.39	-0.08530234	265.39	-0.09467897
265.59	1.431624	265.59	1.327947	265.59	1.118821	265.59	1.078472	265.59	1.039771	265.59	1.028392	265.59	1.04012	265.59	-0.1251387	265.59	-0.0395534	265.59	-0.1630503	265.59	-0.1358378	265.59	-0.09998081	265.59	-0.132127	265.59	-0.09242842	265.59	-0.08450725	265.59	-0.09617453
265.79	1.430773	265.79	1.328854	265.79	1.126924	265.79	1.07611	265.79	1.043488	265.79	1.026973	265.79	1.042069	265.79	-0.1234853	265.79	-0.04232563	265.79	-0.1653463	265.79	-0.1344991	265.79	-0.1021188	265.79	-0.1374963	265.79	-0.09010537	265.79	-0.08779444	265.79	-0.09327465
265.99	1.429705	265.99	1.325917	265.99	1.128012	265.99	1.080944	265.99	1.042784	265.99	1.029923	265.99	1.036872	265.99	-0.1222241	265.99	-0.03855621	265.99	-0.1607841	265.99	-0.1383537	265.99	-0.102262	265.99	-0.1348522	265.99	-0.08653468	265.99	-0.08573338	265.99	-0.0903803
266.19	1.433262	266.19	1.32824	266.19	1.126772	266.19	1.081977	266.19	1.042993	266.19	1.026537	266.19	1.041148	266.19	-0.1261672	266.19	-0.03808222	266.19	-0.1629196	266.19	-0.1377833	266.19	-0.1008167	266.19	-0.1395868	266.19	-0.09294908	266.19	-0.08389147	266.19	-0.09622488
266.39	1.434779	266.39	1.325391	266.39	1.126083	266.39	1.078845	266.39	1.040404	266.39	1.025831	266.39	1.042858	266.39	-0.1311328	266.39	-0.03492149	266.39	-0.1689616	266.39	-0.1344405	266.39	-0.1034367	266.39	-0.1340621	266.39	-0.09319494	266.39	-0.08331788	266.39	-0.09665461
266.59	1.434415	266.59	1.331314	266.59	1.125436	266.59	1.081611	266.59	1.04259	266.59	1.024813	266.59	1.03829	266.59	-0.1255145	266.6	-0.0422757	266.6	-0.1644389	266.6	-0.1415434	266.6	-0.1012153	266.6	-0.1339263	266.6	-0.0895128	266.6	-0.08451519	266.6	-0.09426464
266.79	1.439669	266.79	1.330874	266.79	1.12892	266.79	1.077577	266.79	1.043817	266.79	1.026141	266.79	1.038627	266.79	-0.1276886	266.79	-0.03900512	266.79	-0.1631798	266.79	-0.1360061	266.79	-0.1009233	266.79	-0.1325127	266.79	-0.09366798	266.79	-0.08251409	266.79	-0.09569354
266.99	1.437735	266.99	1.332201	266.99	1.127156	266.99	1.078566	266.99	1.041852	266.99	1.030481	266.99	1.039289	266.99	-0.1233923	266.99	-0.04008977	266.99	-0.1670632	266.99	-0.1360468	266.99	-0.1022347	266.99	-0.1304035	266.99	-0.09011176	266.99	-0.08916678	266.99	-0.08927752
267.19	1.435335	267.19	1.332203	267.19	1.123651	267.19	1.081228	267.19	1.045532	267.19	1.023233	267.19	1.038008	267.19	-0.1213358	267.2	-0.04034283	267.2	-0.1662627	267.2	-0.1328911	267.2	-0.1015001	267.2	-0.1311411	267.2	-0.09380876	267.2	-0.08378198	267.2	-0.09104731
267.39	1.434646	267.39	1.334605	267.39	1.129881	267.39	1.081686	267.39	1.045652	267.39	1.027855	267.39	1.04126	267.39	-0.1223926	267.39	-0.03516385	267.39	-0.1612711	267.39	-0.1373916	267.39	-0.1010208	267.39	-0.1388693	267.39	-0.08944025	267.39	-0.08525246	267.39	-0.09364029
267.59	1.434041	267.59	1.329745	267.59	1.124084	267.59	1.078356	267.59	1.046472	267.59	1.027061	267.59	1.040697	267.59	-0.1258042	267.6	-0.03114084	267.6	-0.1676663	267.6	-0.1374156	267.6	-0.1013387	267.6	-0.1359476	267.6	-0.09231415	267.6	-0.08456486	267.6	-0.09013692
267.79	1.440743	267.79	1.331392	267.79	1.131181	267.79	1.081936	267.79	1.03846	267.79	1.024429	267.79	1.039217	267.79	-0.129021	267.79	-0.03559062	267.79	-0.164876	267.79	-0.1378624	267.79	-0.1029721	267.79	-0.132624	267.79	-0.0893071	267.79	-0.08017999	267.79	-0.0904773
267.99	1.440788	267.99	1.331526	267.99	1.128223	267.99	1.082202	267.99	1.045467	267.99	1.024318	267.99	1.038783	267.99	-0.1277308	268	-0.03993268	268	-0.1626443	268	-0.136657	268	-0.1007995	268	-0.1357097	268	-0.0881899	268	-0.08297646	268	-0.09631643
268.19	1.437821	268.19	1.330653	268.19	1.129694	268.19	1.082996	268.19	1.042469	268.19	1.029534	268.19	1.041018	268.19	-0.12521	268.19	-0.03808155	268.19	-0.1618271	268.19	-0.1342653	268.19	-0.1028144	268.19	-0.1359318	268.19	-0.0919295	268.19	-0.08069298	268.19	-0.0953782
268.39	1.439294	268.39	1.33319	268.39	1.128475	268.39	1.084768	268.39	1.042201	268.39	1.026747	268.39	1.040503	268.39	-0.1279899	268.4	-0.0366042	268.4	-0.1598633	268.4	-0.1375109	268.4	-0.09869453	268.4	-0.1339033	268.4	-0.09503543	268.4	-0.07979061	268.4	-0.09252598
268.59	1.438892	268.59	1.335546	268.59	1.133001	268.59	1.081707	268.59	1.044221	268.59	1.03123	268.59	1.040483	268.59	-0.1277898	268.59	-0.03745853	268.59	-0.1640837	268.59	-0.130751	268.59	-0.100287	268.59	-0.1329694	268.59	-0.09347191	268.59	-0.08364622	268.59	-0.09168696
268.79	1.440712	268.79	1.337523	268.79	1.127762	268.79	1.08603	268.79	1.044518	268.79	1.026824	268.79	1.038668	268.79	-0.1205208	268.79	-0.03766197	268.79	-0.1603339	268.79	-0.134756	268.79	-0.1027718	268.79	-0.1358334	268.79	-0.09163395	268.79	-0.08623555	268.79	-0.08939103
268.99	1.43857	268.99	1.336914	268.99	1.130454	268.99	1.0811	268.99	1.047109	268.99	1.030864	268.99	1.041734	268.99	-0.1250965	268.99	-0.03930688	268.99	-0.1619096	268.99	-0.1313806	268.99	-0.1023917	268.99	-0.133432	268.99	-0.08791836	268.99	-0.0858245	268.99	-0.09463256
269.19	1.435981	269.19	1.331134	269.19	1.129488	269.19	1.082043	269.19	1.045115	269.19	1.029588	269.19	1.039649	269.19	-0.1253052	269.19	-0.0361018	269.19	-0.1601054	269.19	-0.1348275	269.19	-0.1047019	269.19	-0.1368328	269.19	-0.08685663	269.19	-0.08205019	269.19	-0.09234345
269.39	1.438936	269.39	1.334709	269.39	1.132719	269.39	1.086387	269.39	1.047453	269.39	1.026861	269.39	1.043582	269.39	-0.1270804	269.39	-0.03937641	269.39	-0.1630653	269.39	-0.1331041	269.39	-0.09816947	269.39	-0.1287495	269.39	-0.08624986	269.39	-0.08480373	269.39	-0.09354865
269.59	1.438483	269.59	1.334459	269.59	1.131306	269.59	1.087604	269.59	1.048159	269.59	1.028338	269.59	1.044342	269.59	-0.1271669	269.59	-0.03947337	269.59	-0.1588485	269.59	-0.1387571	269.59	-0.1014792	269.59	-0.136562	269.59	-0.09259436	269.59	-0.08384962	269.59	-0.09386078
269.79	1.442309	269.79	1.336363	269.79	1.133275	269.79	1.081935	269.79	1.043967	269.79	1.031383	269.79	1.042018	269.79	-0.1264456	269.8	-0.03632553	269.8	-0.1656908	269.8	-0.1332926	269.8	-0.09768792	269.8	-0.1339581	269.8	-0.09183809	269.8	-0.08168886	269.8	-0.0912866
269.99	1.445179	269.99	1.340698	269.99	1.128482	269.99	1.087631	269.99	1.050097	269.99	1.031309	269.99	1.046253	269.99	-0.1243938	269.99	-0.03400378	269.99	-0.1604804	269.99	-0.1368233	269.99	-0.09977669	269.99	-0.1333713	269.99	-0.09287512	269.99	-0.08117123	269.99	-0.09151578
270.19	1.447887	270.19	1.339724	270.19	1.134928	270.19	1.086309	270.19	1.04854	270.19	1.035736	270.19	1.039632	270.19	-0.1237586	270.19	-0.03629091	270.19	-0.15824	270.19	-0.1325659	270.19	-0.09723431	270.19	-0.1328078	270.19	-0.09514719	270.19	-0.08299915	270.19	-0.09121774
270.39	1.440013	270.39	1.33936	270.39	1.130883	270.39	1.087794	270.39	1.046726	270.39	1.030422	270.39	1.041716	270.39	-0.1209134	270.39	-0.03925924	270.39	-0.1612028	270.39	-0.1349315	270.39	-0.1005379	270.39	-0.1355885	270.39	-0.09157251	270.39	-0.08477137	270.39	-0.09559365
270.59	1.44427	270.59	1.339462	270.59	1.134316	270.59	1.085669	270.59	1.051442	270.59	1.031244	270.59	1.048252	270.59	-0.1222494	270.59	-0.03250683	270.59	-0.1618616	270.59	-0.1365634	270.59	-0.1003536	270.59	-0.1365071	270.59	-0.08601084	270.59	-0.08680778	270.59	-0.08914392
270.79	1.440823	270.79	1.341717	270.79	1.137105	270.79	1.087765	270.79	1.049721	270.79	1.032147	270.79	1.042537	270.79	-0.1229022	270.79	-0.0348703	270.79	-0.1612325	270.79	-0.138281	270.79	-0.1031267	270.79	-0.1328122	270.79	-0.08865894	270.79	-0.0838793	270.79	-0.09386377
270.99	1.442169	270.99	1.343785	270.99	1.13754	270.99	1.088655	270.99	1.048537	270.99	1.032098	270.99	1.043473	270.99	-0.1252015	270.99	-0.03496013	270.99	-0.1601267	270.99	-0.1312935	270.99	-0.09939515	270.99	-0.1301608	270.99	-0.08973222	270.99	-0.08099025	270.99	-0.0891093
271.19	1.443406	271.19	1.341421	271.19	1.132212	271.19	1.087415	271.19	1.051272	271.19	1.038238	271.19	1.040774	271.19	-0.1266367	271.19	-0.03653951	271.19	-0.1610197	271.19	-0.1360603	271.19	-0.09999664	271.19	-0.1350962	271.19	-0.08848212	271.19	-0.08364528	271.19	-0.0883975
271.39	1.443983	271.39	1.335125	271.39	1.133097	271.39	1.091313	271.39	1.051166	271.39	1.031589	271.39	1.047059	271.39	-0.1273312	271.39	-0.03549074	271.39	-0.1617413	271.39	-0.1383433	271.39	-0.09877915	271.39	-0.1321494	271.39	-0.09116895	271.39	-0.08305679	271.39	-0.09131888
271.59	1.445768	271.59	1.345842	271.59	1.137725	271.59	1.089373	271.59	1.050411	271.59	1.032545	271.59	1.044788	271.59	-0.1199193	271.59	-0.03743127	271.59	-0.1611609	271.59	-0.1325427	271.59	-0.09620696	271.59	-0.1370064	271.59	-0.08996849	271.59	-0.08226224	271.59	-0.09076142
271.79	1.447406	271.79	1.347216	271.79	1.138529	271.79	1.090034	271.79	1.048559	271.79	1.032713	271.79	1.045788	271.79	-0.1247264	271.83	-0.03491069	271.83	-0.1649922	271.83	-0.1351862	271.83	-0.09571499	271.83	-0.133156	271.83	-0.08798126	271.83	-0.0830655	271.83	-0.08928986
271.99	1.44917	271.99	1.342578	271.99	1.135022	271.99	1.090372	271.99	1.049942	271.99	1.03287	271.99	1.045681	271.99	-0.1213557	271.99	-0.03392786	271.99	-0.165744	271.99	-0.1354763	271.99	-0.09670545	271.99	-0.1341094	271.99	-0.08437297	271.99	-0.08084997	271.99	-0.09401224
272.19	1.448997	272.19	1.340515	272.19	1.138754	272.19	1.090681	272.19	1.051982	272.19	1.033006	272.19	1.041853	272.19	-0.1214808	272.19	-0.03930353	272.19	-0.1602856	272.19	-0.1351386	272.19	-0.0962959	272.19	-0.1303763	272.19	-0.08888819	272.19	-0.08379816	272.19	-0.09110577
272.39	1.445097	272.39	1.340337	272.39	1.141257	272.39	1.096283	272.39	1.050461	272.39	1.030726	272.39	1.047861	272.39	-0.1234925	272.39	-0.03243092	272.39	-0.1625748	272.39	-0.132541	272.39	-0.09726474	272.39	-0.1294695	272.39	-0.08776437	272.39	-0.08277147	272.39	-0.09265174
272.59	1.44602	272.59	1.344682	272.59	1.142611	272.59	1.089876	272.59	1.049027	272.59	1.03383	272.59	1.046716	272.59	-0.1226616	272.6	-0.03524407	272.6	-0.1632548	272.6	-0.1340372	272.6	-0.09955417	272.6	-0.1298831	272.6	-0.08500185	272.6	-0.07861923	272.6	-0.09018053
272.8	1.45022	272.8	1.345403	272.8	1.147195	272.8	1.090585	272.8	1.053232	272.8	1.032204	272.8	1.048194	272.8	-0.1232468	272.79	-0.03441644	272.79	-0.1600462	272.79	-0.1381364	272.79	-0.09475428	272.79	-0.1338624	272.79	-0.08701692	272.79	-0.08232311	272.79	-0.09350857
272.99	1.448447	272.99	1.342594	272.99	1.142306	272.99	1.096414	272.99	1.047018	272.99	1.027775	272.99	1.04842	272.99	-0.1236052	272.99	-0.03914197	272.99	-0.1620512	272.99	-0.1320255	272.99	-0.09766296	272.99	-0.1325473	272.99	-0.08831422	272.99	-0.08492448	272.99	-0.09321627
273.19	1.446394	273.19	1.340871	273.19	1.135967	273.19	1.094324	273.19	1.052959	273.19	1.032067	273.19	1.041141	273.19	-0.125726	273.19	-0.03271049	273.19	-0.1600948	273.19	-0.1342523	273.19	-0.09752086	273.19	-0.1322782	273.19	-0.09081429	273.19	-0.08415489	273.19	-0.08932529
273.39	1.454117	273.39	1.346268	273.39	1.139392	273.39	1.09244	273.39	1.055917	273.39	1.030774	273.39	1.046478	273.39	-0.1236199	273.39	-0.03243461	273.39	-0.1634706	273.39	-0.1317911	273.39	-0.09795664	273.39	-0.1358868	273.39	-0.08926203	273.39	-0.08200314	273.39	-0.09199601
273.59	1.451281	273.59	1.349044	273.59	1.139067	273.59	1.093175	273.59	1.051934	273.59	1.032756	273.59	1.044	273.59	-0.1284405	273.59	-0.03551736	273.59	-0.1632933	273.59	-0.1329078	273.59	-0.09893429	273.59	-0.1340725	273.59	-0.08633541	273.59	-0.08203801	273.59	-0.08888597
273.79	1.451997	273.79	1.348653	273.79	1.137725	273.79	1.097086	273.79	1.053059	273.79	1.034637	273.79	1.048845	273.79	-0.1249421	273.79	-0.03839177	273.79	-0.1633645	273.79	-0.1302137	273.79	-0.09738263	273.79	-0.1352253	273.79	-0.08729595	273.79	-0.0809406	273.79	-0.08939175
273.99	1.457966	273.99	1.345788	273.99	1.137252	273.99	1.090897	273.99	1.053391	273.99	1.034372	273.99	1.04706	273.99	-0.1246861	273.99	-0.03048292	273.99	-0.1630647	273.99	-0.1332428	273.99	-0.09352692	273.99	-0.1322128	273.99	-0.09021708	273.99	-0.07959574	273.99	-0.0900547
274.19	1.454683	274.19	1.348618	274.19	1.139421	274.19	1.098194	274.19	1.052398	274.19	1.034186	274.19	1.047391	274.19	-0.1153411	274.2	-0.03793234	274.2	-0.1617567	274.2	-0.1339688	274.2	-0.09740545	274.2	-0.126727	274.2	-0.09281535	274.2	-0.08011063	274.2	-0.09193328
274.39	1.44963	274.39	1.348165	274.39	1.140326	274.39	1.093921	274.39	1.057021	274.39	1.03754	274.39	1.045785	274.39	-0.1232317	274.39	-0.03611144	274.39	-0.1619384	274.39	-0.1330384	274.39	-0.1012504	274.39	-0.1306002	274.39	-0.08727971	274.39	-0.07772565	274.39	-0.08726408
274.59	1.452007	274.59	1.352654	274.59	1.140907	274.59	1.095366	274.59	1.057866	274.59	1.035658	274.59	1.047742	274.59	-0.122657	274.59	-0.03204385	274.59	-0.1615718	274.59	-0.1324841	274.59	-0.09866178	274.59	-0.1321445	274.59	-0.09013142	274.59	-0.07769062	274.59	-0.09427086
274.79	1.455387	274.79	1.348483	274.79	1.140715	274.79	1.09626	274.79	1.057451	274.79	1.033364	274.79	1.044934	274.79	-0.1202678	274.8	-0.03019845	274.8	-0.1582952	274.8	-0.135578	274.8	-0.09462232	274.8	-0.1333858	274.8	-0.08751424	274.8	-0.07609192	274.8	-0.08565545
274.99	1.450714	274.99	1.346722	274.99	1.142087	274.99	1.094885	274.99	1.053958	274.99	1.032905	274.99	1.045755	274.99	-0.125085	275	-0.03004788	275	-0.1549907	275	-0.1366618	275	-0.09952379	275	-0.1301809	275	-0.08772222	275	-0.07761533	275	-0.08974851
275.19	1.451927	275.19	1.349104	275.19	1.140172	275.19	1.096908	275.19	1.053804	275.19	1.036775	275.19	1.046154	275.19	-0.1243879	275.2	-0.0335156	275.2	-0.1596202	275.2	-0.1345125	275.2	-0.09592064	275.2	-0.1292501	275.2	-0.08912172	275.2	-0.08391051	275.2	-0.09041265
275.4	1.449495	275.4	1.353056	275.4	1.144427	275.4	1.098166	275.4	1.053772	275.4	1.036544	275.4	1.047423	275.4	-0.1236602	275.39	-0.03383182	275.39	-0.158393	275.39	-0.1363174	275.39	-0.09416844	275.39	-0.1320581	275.39	-0.08864558	275.39	-0.08425642	275.39	-0.08916239
275.59	1.455424	275.59	1.347635	275.59	1.141626	275.59	1.093842	275.59	1.051484	275.59	1.033302	275.59	1.042308	275.59	-0.1201008	275.59	-0.03531038	275.59	-0.159329	275.59	-0.1310573	275.59	-0.09667519	275.59	-0.1288429	275.59	-0.08604208	275.59	-0.07580625	275.59	-0.08975129
275.79	1.452461	275.79	1.347066	275.79	1.143024	275.79	1.09514	275.79	1.059332	275.79	1.036547	275.79	1.039911	275.79	-0.1218039	275.79	-0.03316234	275.79	-0.1603994	275.79	-0.1300078	275.79	-0.09582632	275.79	-0.133693	275.79	-0.08231352	275.79	-0.08113206	275.79	-0.09067502
275.99	1.456024	275.99	1.346268	275.99	1.147208	275.99	1.094204	275.99	1.054686	275.99	1.037511	275.99	1.04961	275.99	-0.1201097	275.99	-0.03313142	275.99	-0.1572129	275.99	-0.1334782	275.99	-0.1011432	275.99	-0.1336683	275.99	-0.08822587	275.99	-0.07781235	275.99	-0.0911786
276.19	1.453263	276.19	1.352988	276.19	1.143745	276.19	1.095706	276.19	1.054899	276.19	1.037928	276.19	1.046672	276.19	-0.1189134	276.19	-0.03615119	276.19	-0.156468	276.19	-0.1299893	276.19	-0.09684375	276.19	-0.1335231	276.19	-0.08153962	276.19	-0.08454068	276.19	-0.08874857
276.39	1.456789	276.39	1.349479	276.39	1.147126	276.39	1.092245	276.39	1.056771	276.39	1.035607	276.39	1.051351	276.39	-0.124126	276.4	-0.03379036	276.4	-0.1593325	276.4	-0.1329272	276.4	-0.09883408	276.4	-0.1300044	276.4	-0.08532305	276.4	-0.0848122	276.4	-0.09122237
276.59	1.4587	276.59	1.348766	276.59	1.147671	276.59	1.097099	276.59	1.060537	276.59	1.040761	276.59	1.051004	276.59	-0.1193635	276.6	-0.03140227	276.6	-0.1587361	276.6	-0.1313209	276.6	-0.09638041	276.6	-0.131823	276.6	-0.08509532	276.6	-0.0829455	276.6	-0.09069504
276.79	1.457748	276.79	1.348621	276.79	1.142371	276.79	1.101222	276.79	1.060966	276.79	1.039968	276.79	1.047753	276.79	-0.1172534	276.79	-0.03604602	276.79	-0.1565193	276.79	-0.1334435	276.79	-0.095617	276.79	-0.1332283	276.79	-0.09389649	276.79	-0.08104724	276.79	-0.09251156
276.99	1.457916	276.99	1.352508	276.99	1.14344	276.99	1.099928	276.99	1.054455	276.99	1.035577	276.99	1.051951	276.99	-0.1207907	276.99	-0.03298994	276.99	-0.1634449	276.99	-0.1350141	276.99	-0.09364183	276.99	-0.133396	276.99	-0.08504685	276.99	-0.07911187	276.99	-0.08971706
277.19	1.463378	277.19	1.347407	277.19	1.149624	277.19	1.095841	277.19	1.057541	277.19	1.034243	277.19	1.050407	277.19	-0.1219823	277.19	-0.0329243	277.19	-0.1560258	277.19	-0.1335599	277.19	-0.09595829	277.19	-0.1358608	277.19	-0.08954038	277.19	-0.0814173	277.19	-0.09158246
277.39	1.459353	277.39	1.350366	277.39	1.149571	277.39	1.098639	277.39	1.05926	277.39	1.034779	277.39	1.053476	277.39	-0.1237377	277.4	-0.03182029	277.4	-0.161749	277.4	-0.130531	277.4	-0.09676448	277.4	-0.1299305	277.4	-0.08498274	277.4	-0.08072378	277.4	-0.09169711
277.59	1.462369	277.59	1.35419	277.59	1.147661	277.59	1.100271	277.59	1.059816	277.59	1.038451	277.59	1.047692	277.59	-0.1239221	277.59	-0.03362644	277.59	-0.1602891	277.59	-0.1286446	277.59	-0.09687646	277.59	-0.1273101	277.59	-0.08610053	277.59	-0.08216169	277.59	-0.08645332
277.79	1.455454	277.79	1.357639	277.79	1.148451	277.79	1.098165	277.79	1.057181	277.79	1.038344	277.79	1.052234	277.79	-0.1241398	277.79	-0.03883749	277.79	-0.1560825	277.79	-0.1326672	277.79	-0.09645858	277.79	-0.1309797	277.79	-0.08708975	277.79	-0.08066251	277.79	-0.08953388
277.99	1.455411	277.99	1.354851	277.99	1.144721	277.99	1.101867	277.99	1.057904	277.99	1.033089	277.99	1.046512	277.99	-0.1258687	277.99	-0.03237201	277.99	-0.1583875	277.99	-0.1297615	277.99	-0.09888149	277.99	-0.1271814	277.99	-0.08757041	277.99	-0.08142499	277.99	-0.08261804
278.19	1.460968	278.19	1.353714	278.19	1.144659	278.19	1.098386	278.19	1.060992	278.19	1.036106	278.19	1.050071	278.19	-0.1199936	278.19	-0.03520095	278.19	-0.1585945	278.19	-0.1314892	278.19	-0.09602866	278.19	-0.13163	278.19	-0.08673562	278.19	-0.08081795	278.19	-0.08825345
278.39	1.45954	278.39	1.354122	278.39	1.151118	278.39	1.104709	278.39	1.060093	278.39	1.04231	278.39	1.048243	278.39	-0.1216598	278.39	-0.03683262	278.39	-0.158515	278.39	-0.132928	278.39	-0.0946019	278.39	-0.1332283	278.39	-0.08785521	278.39	-0.07956421	278.39	-0.09214023
278.59	1.458001	278.59	1.359161	278.59	1.149469	278.59	1.107077	278.59	1.055138	278.59	1.038279	278.59	1.051525	278.59	-0.1209682	278.59	-0.03445978	278.59	-0.1625183	278.59	-0.1342578	278.59	-0.09867721	278.59	-0.1302594	278.59	-0.08891031	278.59	-0.07894618	278.59	-0.0874443
278.79	1.464105	278.79	1.359629	278.79	1.151742	278.79	1.10272	278.79	1.056768	278.79	1.036491	278.79	1.04795	278.79	-0.1194919	278.79	-0.03039747	278.79	-0.1615737	278.79	-0.1316318	278.79	-0.09365678	278.79	-0.1311914	278.79	-0.08308002	278.79	-0.0742808	278.79	-0.08519249
279	1.463737	279	1.354763	279	1.150843	279	1.104447	279	1.059003	279	1.038665	279	1.048664	279	-0.1218712	279	-0.03180019	279	-0.15539	279	-0.1316319	279	-0.1018139	279	-0.1274828	279	-0.08897989	279	-0.08012462	279	-0.0863765
279.19	1.464504	279.19	1.355316	279.19	1.147586	279.19	1.102505	279.19	1.060791	279.19	1.03816	279.19	1.050199	279.19	-0.1164565	279.19	-0.03364809	279.19	-0.161024	279.19	-0.1336086	279.19	-0.09065628	279.19	-0.1313159	279.19	-0.082257	279.19	-0.07732426	279.19	-0.09057615
279.39	1.459635	279.39	1.362102	279.39	1.15308	279.39	1.107536	279.39	1.057818	279.39	1.040457	279.39	1.046432	279.39	-0.1212251	279.4	-0.03298286	279.4	-0.1640689	279.4	-0.1318388	279.4	-0.100087	279.4	-0.1319431	279.4	-0.08531646	279.4	-0.07834704	279.4	-0.08857581
279.59	1.464996	279.59	1.355204	279.59	1.151905	279.59	1.099908	279.59	1.063974	279.59	1.038278	279.59	1.05068	279.59	-0.118685	279.59	-0.03487737	279.59	-0.1577826	279.59	-0.1306285	279.59	-0.09500423	279.59	-0.1253277	279.59	-0.08778015	279.59	-0.07984943	279.59	-0.09025288
279.82	1.459793	279.82	1.351801	279.82	1.14987	279.82	1.105164	279.82	1.061428	279.82	1.039708	279.82	1.052645	279.82	-0.1199219	279.79	-0.03303675	279.79	-0.1593759	279.79	-0.1304906	279.79	-0.09332009	279.79	-0.1291942	279.79	-0.09166706	279.79	-0.07958087	279.79	-0.08656427
279.99	1.463269	279.99	1.35723	279.99	1.146481	279.99	1.105331	279.99	1.063006	279.99	1.039746	279.99	1.05091	279.99	-0.1161002	279.99	-0.03464479	279.99	-0.1591512	279.99	-0.1332317	279.99	-0.09260371	279.99	-0.127394	279.99	-0.08729593	279.99	-0.08320159	279.99	-0.08896998
280.19	1.465499	280.19	1.360746	280.19	1.151892	280.19	1.105884	280.19	1.064294	280.19	1.042896	280.19	1.050381	280.19	-0.117937	280.19	-0.02982129	280.19	-0.1600739	280.19	-0.1298617	280.19	-0.09635507	280.19	-0.129948	280.19	-0.08499758	280.19	-0.07764605	280.19	-0.08554267
280.39	1.4647	280.39	1.360131	280.39	1.151728	280.39	1.10835	280.39	1.062425	280.39	1.039658	280.39	1.050725	280.39	-0.1189988	280.41	-0.03274878	280.41	-0.159387	280.41	-0.132596	280.41	-0.09105614	280.41	-0.1318127	280.41	-0.08675945	280.41	-0.081901	280.41	-0.091585
280.59	1.461598	280.59	1.357657	280.59	1.148963	280.59	1.1081	280.59	1.068331	280.59	1.044543	280.59	1.051606	280.59	-0.1172689	280.59	-0.03150176	280.59	-0.1549585	280.59	-0.1297105	280.59	-0.09746924	280.59	-0.1303296	280.59	-0.08557284	280.59	-0.07756842	280.59	-0.08645644
280.79	1.462568	280.79	1.358781	280.79	1.156905	280.79	1.101206	280.79	1.062804	280.79	1.03781	280.79	1.052954	280.79	-0.1189272	280.79	-0.028705	280.79	-0.1615456	280.79	-0.1277972	280.79	-0.09276403	280.79	-0.1343371	280.79	-0.08898658	280.79	-0.07863934	280.79	-0.09013903
280.99	1.469005	280.99	1.364751	280.99	1.152003	280.99	1.108532	280.99	1.060808	280.99	1.044441	280.99	1.049512	280.99	-0.1166942	280.99	-0.03110969	280.99	-0.1532043	280.99	-0.1283206	280.99	-0.09452493	280.99	-0.1323042	280.99	-0.08846222	280.99	-0.08162099	280.99	-0.08540136
281.19	1.465124	281.19	1.359968	281.19	1.149037	281.19	1.103582	281.19	1.064407	281.19	1.043572	281.19	1.051465	281.19	-0.1161253	281.19	-0.02789056	281.19	-0.1624027	281.19	-0.1300137	281.19	-0.09680844	281.19	-0.1301367	281.19	-0.08726691	281.19	-0.08168174	281.19	-0.08909586
281.39	1.468764	281.39	1.364795	281.39	1.153158	281.39	1.104744	281.39	1.067593	281.39	1.043399	281.39	1.053676	281.39	-0.1174872	281.39	-0.03143831	281.39	-0.1587548	281.39	-0.1281441	281.39	-0.09501632	281.39	-0.1271008	281.39	-0.08504701	281.39	-0.07580613	281.39	-0.08457956
281.59	1.466454	281.59	1.360045	281.59	1.156531	281.59	1.105957	281.59	1.066112	281.59	1.039087	281.59	1.051283	281.59	-0.1247347	281.59	-0.03346431	281.59	-0.1555975	281.59	-0.133359	281.59	-0.0956974	281.59	-0.1309881	281.59	-0.08416617	281.59	-0.08008031	281.59	-0.0857396
281.79	1.470914	281.79	1.361911	281.79	1.155663	281.79	1.112877	281.79	1.062379	281.79	1.043161	281.79	1.051092	281.79	-0.1194721	281.8	-0.03665326	281.8	-0.1577549	281.8	-0.1277741	281.8	-0.09607986	281.8	-0.1293827	281.8	-0.08625892	281.8	-0.07726429	281.8	-0.08444716
281.99	1.469795	281.99	1.364645	281.99	1.154787	281.99	1.105871	281.99	1.064	281.99	1.044946	281.99	1.050407	281.99	-0.1170589	281.99	-0.03115796	281.99	-0.1573425	281.99	-0.1304817	281.99	-0.09529203	281.99	-0.1276684	281.99	-0.08670218	281.99	-0.07425083	281.99	-0.09145366
282.19	1.468691	282.19	1.360031	282.19	1.155567	282.19	1.104122	282.19	1.065273	282.19	1.041309	282.19	1.056973	282.19	-0.1172003	282.19	-0.03198253	282.19	-0.1586225	282.19	-0.1370988	282.19	-0.09399297	282.19	-0.1308297	282.19	-0.08667858	282.19	-0.07740195	282.19	-0.08719528
282.41	1.46855	282.41	1.360753	282.41	1.162282	282.41	1.107017	282.41	1.066716	282.41	1.039329	282.41	1.05312	282.41	-0.1180777	282.4	-0.0312745	282.4	-0.1543579	282.4	-0.1308982	282.4	-0.09426741	282.4	-0.1274683	282.4	-0.08634501	282.4	-0.07645032	282.4	-0.086552
282.59	1.469202	282.59	1.358363	282.59	1.158914	282.59	1.110025	282.59	1.060799	282.59	1.041344	282.59	1.052299	282.59	-0.1156066	282.6	-0.02956601	282.6	-0.1566345	282.6	-0.1343011	282.6	-0.09086518	282.6	-0.1312138	282.6	-0.08585358	282.6	-0.07693645	282.6	-0.08934026
282.79	1.461809	282.79	1.365879	282.79	1.161001	282.79	1.108409	282.79	1.068121	282.79	1.045623	282.79	1.051676	282.79	-0.1206966	282.79	-0.02714659	282.79	-0.1561245	282.79	-0.1353125	282.79	-0.09258782	282.79	-0.1300962	282.79	-0.08327281	282.79	-0.07940707	282.79	-0.08779095
282.99	1.467279	282.99	1.365293	282.99	1.156698	282.99	1.104041	282.99	1.063757	282.99	1.040673	282.99	1.05568	282.99	-0.1239021	282.99	-0.03269364	282.99	-0.1570068	282.99	-0.1293272	282.99	-0.09146743	282.99	-0.1313226	282.99	-0.08512246	282.99	-0.07915813	282.99	-0.08736373
283.19	1.46572	283.19	1.360474	283.19	1.158561	283.19	1.108094	283.19	1.061112	283.19	1.041746	283.19	1.056574	283.19	-0.1180014	283.2	-0.03646662	283.2	-0.1586468	283.2	-0.1312133	283.2	-0.09324586	283.2	-0.1275674	283.2	-0.082	283.2	-0.07933277	283.2	-0.08598211
283.39	1.470101	283.39	1.369031	283.39	1.156533	283.39	1.109396	283.39	1.064396	283.39	1.039862	283.39	1.052631	283.39	-0.1210296	283.4	-0.0316311	283.4	-0.1540178	283.4	-0.1261818	283.4	-0.09264582	283.4	-0.1230929	283.4	-0.08473922	283.4	-0.08051918	283.4	-0.08640517
283.59	1.474611	283.59	1.361894	283.59	1.155174	283.59	1.109725	283.59	1.07085	283.59	1.042163	283.59	1.05421	283.59	-0.1219165	283.59	-0.03485808	283.59	-0.1587914	283.59	-0.1324284	283.59	-0.09496664	283.59	-0.1288176	283.59	-0.08012181	283.59	-0.07913421	283.59	-0.08282249
283.79	1.47025	283.79	1.364908	283.79	1.164544	283.79	1.110165	283.79	1.069162	283.79	1.042344	283.79	1.056639	283.79	-0.1196272	283.8	-0.03157185	283.8	-0.1568668	283.8	-0.1281334	283.8	-0.09587683	283.8	-0.1286392	283.8	-0.08360152	283.8	-0.07097182	283.8	-0.08417369
283.99	1.468302	283.99	1.368735	283.99	1.161637	283.99	1.110371	283.99	1.064313	283.99	1.044443	283.99	1.056668	283.99	-0.1167387	284	-0.02975856	284	-0.1604362	284	-0.1281402	284	-0.09741025	284	-0.1298313	284	-0.08198623	284	-0.07873497	284	-0.08492471
284.19	1.469279	284.19	1.362135	284.19	1.164152	284.19	1.107297	284.19	1.062939	284.19	1.042995	284.19	1.058769	284.19	-0.1207998	284.2	-0.0274159	284.2	-0.1536204	284.2	-0.1297544	284.2	-0.0909445	284.2	-0.1282524	284.2	-0.08365738	284.2	-0.07609764	284.2	-0.08319058
284.39	1.474962	284.39	1.367417	284.39	1.1602	284.39	1.111426	284.39	1.070099	284.39	1.043757	284.39	1.05852	284.39	-0.1207283	284.4	-0.03090654	284.4	-0.1518295	284.4	-0.1298412	284.4	-0.09572224	284.4	-0.1293489	284.4	-0.08153572	284.4	-0.07593159	284.4	-0.08478588
284.59	1.467112	284.59	1.368454	284.59	1.157269	284.59	1.113305	284.59	1.068134	284.59	1.044777	284.59	1.056439	284.59	-0.1204873	284.6	-0.03399894	284.6	-0.1583821	284.6	-0.1246462	284.6	-0.0953943	284.6	-0.1305675	284.6	-0.08288882	284.6	-0.0798207	284.6	-0.08349109
284.79	1.474923	284.79	1.367604	284.79	1.161149	284.79	1.114892	284.79	1.066633	284.79	1.044612	284.79	1.053551	284.79	-0.119134	284.79	-0.03196422	284.79	-0.1565229	284.79	-0.1285236	284.79	-0.08834887	284.79	-0.1279126	284.79	-0.07971579	284.79	-0.07957967	284.79	-0.08597068
285	1.472368	285	1.368077	285	1.159784	285	1.115083	285	1.06687	285	1.043929	285	1.059513	285	-0.120432	285	-0.03180839	285	-0.1531489	285	-0.1266338	285	-0.09598331	285	-0.1267069	285	-0.08134294	285	-0.07727545	285	-0.08409358
285.19	1.476807	285.19	1.36939	285.19	1.160782	285.19	1.116473	285.19	1.071855	285.19	1.045702	285.19	1.056558	285.19	-0.1159453	285.19	-0.02861775	285.19	-0.1579115	285.19	-0.1310386	285.19	-0.09231266	285.19	-0.1287908	285.19	-0.08540427	285.19	-0.08306998	285.19	-0.08889697
285.39	1.477834	285.39	1.365397	285.39	1.160369	285.39	1.116059	285.39	1.069644	285.39	1.043914	285.39	1.05213	285.39	-0.1178118	285.4	-0.03149408	285.4	-0.1481746	285.4	-0.1347466	285.4	-0.09447598	285.4	-0.1283444	285.4	-0.08545078	285.4	-0.07821601	285.4	-0.08611328
285.59	1.470189	285.59	1.374058	285.59	1.16281	285.59	1.114738	285.59	1.065356	285.59	1.044351	285.59	1.05495	285.59	-0.1162571	285.59	-0.02881725	285.59	-0.1549593	285.59	-0.1247612	285.59	-0.09056252	285.59	-0.1280656	285.59	-0.0825851	285.59	-0.07816435	285.59	-0.08651913
285.79	1.470959	285.79	1.367394	285.79	1.160366	285.79	1.114259	285.79	1.071169	285.79	1.043367	285.79	1.054861	285.79	-0.1110737	285.8	-0.03097087	285.8	-0.1568107	285.8	-0.1282513	285.8	-0.09462593	285.8	-0.1309699	285.8	-0.08651223	285.8	-0.07805192	285.8	-0.08701251
285.99	1.476343	285.99	1.369123	285.99	1.163818	285.99	1.115552	285.99	1.066995	285.99	1.044311	285.99	1.055278	285.99	-0.1211249	286	-0.03023044	286	-0.1533849	286	-0.1295403	286	-0.09871401	286	-0.1273838	286	-0.08441107	286	-0.07899834	286	-0.08909865
286.19	1.474357	286.19	1.375339	286.19	1.160803	286.19	1.114952	286.19	1.068081	286.19	1.047523	286.19	1.058796	286.19	-0.1153216	286.2	-0.0333259	286.2	-0.1532845	286.2	-0.1284698	286.2	-0.09437821	286.2	-0.1268967	286.2	-0.08570296	286.2	-0.07646911	286.2	-0.08666477
286.39	1.475414	286.39	1.371347	286.39	1.164056	286.39	1.116544	286.39	1.067067	286.39	1.044213	286.39	1.063092	286.39	-0.1181539	286.39	-0.02739531	286.39	-0.1555817	286.39	-0.1323071	286.39	-0.09860805	286.39	-0.1256923	286.39	-0.08179506	286.39	-0.07889158	286.39	-0.08803767
286.59	1.479636	286.59	1.371252	286.59	1.163353	286.59	1.116225	286.59	1.071492	286.59	1.047934	286.59	1.058022	286.59	-0.1167919	286.59	-0.0250206	286.59	-0.1524238	286.59	-0.1261174	286.59	-0.08894847	286.59	-0.1300917	286.59	-0.08360471	286.59	-0.0742124	286.59	-0.08448187
286.79	1.479367	286.79	1.368322	286.79	1.16568	286.79	1.1147	286.79	1.065773	286.79	1.047344	286.79	1.059743	286.79	-0.1174344	286.8	-0.02696543	286.8	-0.1578435	286.8	-0.1277862	286.8	-0.09368204	286.8	-0.1266087	286.8	-0.08280504	286.8	-0.0736235	286.8	-0.08494072
287	1.478547	287	1.373781	287	1.165791	287	1.113085	287	1.070408	287	1.046189	287	1.058031	287	-0.1160294	287	-0.02871438	287	-0.1538682	287	-0.1305624	287	-0.09380836	287	-0.1282457	287	-0.08376462	287	-0.07707586	287	-0.08657417
287.19	1.472649	287.19	1.376942	287.19	1.16467	287.19	1.115998	287.19	1.072521	287.19	1.045719	287.19	1.061692	287.19	-0.1178831	287.2	-0.02962801	287.2	-0.1554358	287.2	-0.130464	287.2	-0.09342985	287.2	-0.126374	287.2	-0.07829301	287.2	-0.07448547	287.2	-0.08593705
287.39	1.47618	287.39	1.378425	287.39	1.160031	287.39	1.115624	287.39	1.068656	287.39	1.043879	287.39	1.060788	287.39	-0.1169116	287.39	-0.03081239	287.39	-0.1574752	287.39	-0.1313174	287.39	-0.09045886	287.39	-0.1273427	287.39	-0.08184777	287.39	-0.07977895	287.39	-0.08900326
287.59	1.476853	287.59	1.379302	287.59	1.163872	287.59	1.117379	287.59	1.072857	287.59	1.047895	287.59	1.060632	287.59	-0.1179848	287.6	-0.02733492	287.6	-0.1560469	287.6	-0.1232269	287.6	-0.09314699	287.6	-0.1269595	287.6	-0.07872123	287.6	-0.07529809	287.6	-0.08547401
287.79	1.479209	287.79	1.371293	287.79	1.169275	287.79	1.118333	287.79	1.06908	287.79	1.049781	287.79	1.058009	287.79	-0.1167315	287.8	-0.02586473	287.8	-0.1558063	287.8	-0.131422	287.8	-0.08734299	287.8	-0.1282148	287.8	-0.08404032	287.8	-0.0747005	287.8	-0.08735292
287.99	1.479999	287.99	1.375986	287.99	1.163581	287.99	1.116622	287.99	1.074909	287.99	1.047858	287.99	1.05759	287.99	-0.1176848	288	-0.0290479	288	-0.1567902	288	-0.1290646	288	-0.08951265	288	-0.1288478	288	-0.08145699	288	-0.07420311	288	-0.08100187
288.19	1.481404	288.19	1.373535	288.19	1.168049	288.19	1.116891	288.19	1.070334	288.19	1.047492	288.19	1.05584	288.19	-0.1174033	288.19	-0.02508072	288.19	-0.1572324	288.19	-0.1295041	288.19	-0.091634	288.19	-0.1299176	288.19	-0.08157191	288.19	-0.07582856	288.19	-0.08303969
288.39	1.473509	288.39	1.377648	288.39	1.16981	288.39	1.119334	288.39	1.07082	288.39	1.047873	288.39	1.060086	288.39	-0.117306	288.4	-0.0302996	288.4	-0.1536881	288.4	-0.1298868	288.4	-0.08946711	288.4	-0.1276899	288.4	-0.07949788	288.4	-0.07781823	288.4	-0.08554935
288.59	1.478608	288.59	1.376682	288.59	1.170864	288.59	1.118525	288.59	1.0708	288.59	1.045581	288.59	1.061963	288.59	-0.1166987	288.59	-0.0261569	288.59	-0.1534868	288.59	-0.1291577	288.59	-0.09430773	288.59	-0.1291743	288.59	-0.08353051	288.59	-0.07843729	288.59	-0.08199251
288.79	1.481796	288.79	1.380971	288.79	1.16444	288.79	1.121215	288.79	1.06984	288.79	1.048527	288.79	1.060568	288.79	-0.1209881	288.8	-0.02775364	288.8	-0.1514397	288.8	-0.1260085	288.8	-0.094213	288.8	-0.1254678	288.8	-0.08486171	288.8	-0.07608062	288.8	-0.07915753
288.99	1.481027	288.99	1.378687	288.99	1.166849	288.99	1.118576	288.99	1.074207	288.99	1.051378	288.99	1.057545	288.99	-0.1173376	289	-0.03346046	289	-0.1548311	289	-0.1273901	289	-0.08785051	289	-0.1259546	289	-0.083835	289	-0.07818449	289	-0.08494018
289.19	1.484845	289.19	1.372572	289.19	1.17148	289.19	1.11975	289.19	1.077141	289.19	1.049626	289.19	1.067414	289.19	-0.1169556	289.2	-0.03334679	289.2	-0.1553436	289.2	-0.1296837	289.2	-0.08964146	289.2	-0.1225137	289.2	-0.08241634	289.2	-0.07263836	289.2	-0.08556464
289.39	1.478596	289.39	1.376641	289.39	1.17253	289.39	1.117226	289.39	1.07361	289.39	1.050053	289.39	1.059681	289.39	-0.1147669	289.4	-0.03068093	289.4	-0.155729	289.4	-0.1271103	289.4	-0.09207067	289.4	-0.1262141	289.4	-0.0807595	289.4	-0.07513403	289.4	-0.08931202
289.59	1.480592	289.59	1.372915	289.59	1.167985	289.59	1.118315	289.59	1.072979	289.59	1.047529	289.59	1.060182	289.59	-0.1177206	289.6	-0.02897817	289.6	-0.1551527	289.6	-0.12512	289.6	-0.09205052	289.6	-0.1214118	289.6	-0.08125877	289.6	-0.07835758	289.6	-0.08188483
289.8	1.478735	289.8	1.374238	289.8	1.167496	289.8	1.117929	289.8	1.074774	289.8	1.051149	289.8	1.063656	289.8	-0.1174763	289.8	-0.02873003	289.8	-0.1506795	289.8	-0.1311713	289.8	-0.09098835	289.8	-0.1218145	289.8	-0.0833244	289.8	-0.07763018	289.8	-0.08170015
289.99	1.480836	289.99	1.371928	289.99	1.171492	289.99	1.120584	289.99	1.077365	289.99	1.049369	289.99	1.060314	289.99	-0.1188388	290.01	-0.02927922	290.01	-0.1522235	290.01	-0.125933	290.01	-0.09547514	290.01	-0.1237985	290.01	-0.07881325	290.01	-0.07321089	290.01	-0.08706917
290.19	1.479024	290.19	1.380267	290.19	1.17102	290.19	1.121585	290.19	1.06954	290.19	1.051308	290.19	1.060884	290.19	-0.1181443	290.2	-0.02527399	290.2	-0.1538412	290.2	-0.1281309	290.2	-0.0921855	290.2	-0.1284494	290.2	-0.08032266	290.2	-0.07191981	290.2	-0.08668915
290.39	1.48436	290.39	1.374706	290.39	1.169801	290.39	1.124817	290.39	1.077622	290.39	1.050507	290.39	1.061693	290.39	-0.1184243	290.4	-0.02645585	290.4	-0.1568362	290.4	-0.1270783	290.4	-0.09133577	290.4	-0.1231626	290.4	-0.08169889	290.4	-0.07135323	290.4	-0.08192585
290.59	1.481475	290.59	1.380145	290.59	1.17494	290.59	1.114696	290.59	1.071116	290.59	1.053737	290.59	1.060939	290.59	-0.1138808	290.6	-0.02696021	290.6	-0.1525165	290.6	-0.1225362	290.6	-0.08973058	290.6	-0.1273344	290.6	-0.08177819	290.6	-0.07643531	290.6	-0.08202991
290.79	1.483221	290.79	1.378649	290.79	1.169628	290.79	1.119308	290.79	1.075577	290.79	1.047533	290.79	1.059082	290.79	-0.1159791	290.8	-0.029884	290.8	-0.1542374	290.8	-0.1276476	290.8	-0.08896583	290.8	-0.125144	290.8	-0.07927623	290.8	-0.07659417	290.8	-0.08331526
291.01	1.486146	291.01	1.381868	291.01	1.17095	291.01	1.12407	291.01	1.073792	291.01	1.050269	291.01	1.060768	291.01	-0.1171251	291	-0.02901237	291	-0.1513869	291	-0.1237105	291	-0.08996402	291	-0.1265742	291	-0.08366632	291	-0.07157746	291	-0.08565851
291.19	1.482838	291.19	1.381083	291.19	1.170106	291.19	1.125603	291.19	1.079832	291.19	1.052145	291.19	1.059806	291.19	-0.1151798	291.2	-0.02632215	291.2	-0.1533438	291.2	-0.1255559	291.2	-0.08899494	291.2	-0.1260902	291.2	-0.08312082	291.2	-0.07837613	291.2	-0.0852709
291.39	1.484457	291.39	1.377244	291.39	1.173266	291.39	1.123346	291.39	1.073845	291.39	1.053597	291.39	1.066278	291.39	-0.1173932	291.4	-0.02817288	291.4	-0.1520927	291.4	-0.1258352	291.4	-0.09176663	291.4	-0.1258551	291.4	-0.0809676	291.4	-0.07899795	291.4	-0.08557051
291.59	1.484538	291.59	1.381992	291.59	1.172209	291.59	1.12165	291.59	1.082227	291.59	1.052142	291.59	1.062634	291.59	-0.1186872	291.6	-0.02676352	291.6	-0.1491342	291.6	-0.1245309	291.6	-0.09160872	291.6	-0.1216977	291.6	-0.08401205	291.6	-0.07702544	291.6	-0.0838895
291.79	1.485843	291.79	1.383285	291.79	1.173157	291.79	1.122885	291.79	1.076819	291.79	1.057777	291.79	1.056906	291.79	-0.1171486	291.8	-0.03040918	291.8	-0.1539461	291.8	-0.127155	291.8	-0.08742468	291.8	-0.1237862	291.8	-0.08336729	291.8	-0.07859554	291.8	-0.0773902
292.03	1.48505	292.03	1.381877	292.03	1.172348	292.03	1.122895	292.03	1.076156	292.03	1.04961	292.03	1.065282	292.03	-0.113801	292	-0.02208296	292	-0.1531664	292	-0.1245523	292	-0.09404225	292	-0.1275513	292	-0.07800143	292	-0.07470419	292	-0.08357053
292.19	1.481894	292.19	1.378919	292.19	1.175441	292.19	1.125097	292.19	1.079423	292.19	1.05066	292.19	1.063686	292.19	-0.1138896	292.2	-0.02558318	292.2	-0.1527832	292.2	-0.1260889	292.2	-0.0911708	292.2	-0.1230978	292.2	-0.07840121	292.2	-0.07765422	292.2	-0.08230726
292.39	1.483598	292.39	1.384253	292.39	1.172719	292.39	1.117427	292.39	1.080844	292.39	1.056263	292.39	1.055496	292.39	-0.1134581	292.4	-0.0268064	292.4	-0.1554038	292.4	-0.1231896	292.4	-0.09696613	292.4	-0.1256048	292.4	-0.07825669	292.4	-0.07300562	292.4	-0.08414083
292.59	1.489429	292.59	1.381082	292.59	1.170784	292.59	1.126681	292.59	1.077584	292.59	1.053887	292.59	1.067051	292.59	-0.1180452	292.6	-0.02802637	292.6	-0.1541816	292.6	-0.122715	292.6	-0.09186502	292.6	-0.1263084	292.6	-0.08263974	292.6	-0.07528508	292.6	-0.08004487
292.79	1.488082	292.79	1.385378	292.79	1.175371	292.79	1.122936	292.79	1.078355	292.79	1.052842	292.79	1.065368	292.79	-0.1122741	292.8	-0.02793908	292.8	-0.1565791	292.8	-0.1263682	292.8	-0.0933649	292.8	-0.1232976	292.8	-0.08137771	292.8	-0.07630555	292.8	-0.08018887
292.99	1.484875	292.99	1.384026	292.99	1.177966	292.99	1.124925	292.99	1.078397	292.99	1.055707	292.99	1.059339	292.99	-0.1146959	293	-0.02705509	293	-0.1531189	293	-0.1272949	293	-0.09464809	293	-0.1226561	293	-0.08061334	293	-0.07569798	293	-0.08308386
293.19	1.489537	293.19	1.380525	293.19	1.17478	293.19	1.125206	293.19	1.077622	293.19	1.054381	293.19	1.062132	293.19	-0.1140108	293.2	-0.02938153	293.2	-0.1503783	293.2	-0.1297877	293.2	-0.08695239	293.2	-0.1299998	293.2	-0.07695019	293.2	-0.07617849	293.2	-0.08580142
293.39	1.487232	293.39	1.385081	293.39	1.174835	293.39	1.12636	293.39	1.077526	293.39	1.055193	293.39	1.065719	293.39	-0.1121528	293.4	-0.02577055	293.4	-0.155475	293.4	-0.1265442	293.4	-0.08942092	293.4	-0.1225426	293.4	-0.08527637	293.4	-0.07100301	293.4	-0.08323522
293.59	1.486862	293.59	1.383656	293.59	1.174176	293.59	1.120987	293.59	1.08106	293.59	1.057045	293.59	1.065398	293.59	-0.1144268	293.6	-0.02715901	293.6	-0.1537662	293.6	-0.1266311	293.6	-0.0924775	293.6	-0.1218355	293.6	-0.08070374	293.6	-0.07217459	293.6	-0.08383492
293.79	1.493231	293.79	1.383063	293.79	1.176444	293.79	1.123703	293.79	1.080873	293.79	1.054761	293.79	1.066104	293.79	-0.1086807	293.8	-0.02632913	293.8	-0.1570204	293.8	-0.125233	293.8	-0.08731664	293.8	-0.1268573	293.8	-0.0800214	293.8	-0.07512283	293.8	-0.07762846
293.99	1.491226	293.99	1.385518	293.99	1.175806	293.99	1.124475	293.99	1.081641	293.99	1.051886	293.99	1.067581	293.99	-0.111539	294	-0.02796244	294	-0.1504048	294	-0.1292919	294	-0.08862208	294	-0.1237223	294	-0.0796195	294	-0.07069571	294	-0.08662488
294.19	1.491353	294.19	1.382244	294.19	1.173905	294.19	1.123657	294.19	1.076026	294.19	1.055674	294.19	1.059777	294.19	-0.1142059	294.2	-0.02477112	294.2	-0.1520597	294.2	-0.1244524	294.2	-0.09264266	294.2	-0.1202019	294.2	-0.08366542	294.2	-0.07590079	294.2	-0.08309053
294.39	1.489483	294.39	1.387565	294.39	1.1813	294.39	1.124148	294.39	1.077695	294.39	1.054567	294.39	1.062644	294.39	-0.1155849	294.4	-0.02908226	294.4	-0.1476322	294.4	-0.1247479	294.4	-0.09304009	294.4	-0.1177954	294.4	-0.08095869	294.4	-0.07207314	294.4	-0.08429713
294.59	1.489043	294.59	1.3834	294.59	1.17725	294.59	1.126338	294.59	1.077245	294.59	1.055706	294.59	1.064173	294.59	-0.1170956	294.6	-0.02611255	294.6	-0.1502894	294.6	-0.1295392	294.6	-0.08905175	294.6	-0.1200917	294.6	-0.0823192	294.6	-0.07385103	294.6	-0.08255374
294.79	1.492119	294.79	1.387648	294.79	1.176892	294.79	1.127984	294.79	1.076107	294.79	1.055245	294.79	1.062877	294.79	-0.1154485	294.8	-0.02579951	294.8	-0.1563522	294.8	-0.1225741	294.8	-0.09386721	294.8	-0.1231607	294.8	-0.07890374	294.8	-0.07519364	294.8	-0.07928085
294.99	1.494024	294.99	1.392614	294.99	1.176679	294.99	1.122765	294.99	1.080258	294.99	1.053384	294.99	1.062437	294.99	-0.115022	295	-0.02695843	295	-0.1519362	295	-0.1246002	295	-0.08994707	295	-0.1256024	295	-0.08172533	295	-0.07275744	295	-0.08392674
295.19	1.488568	295.19	1.387654	295.19	1.18016	295.19	1.129064	295.19	1.078709	295.19	1.053951	295.19	1.067954	295.19	-0.1096891	295.2	-0.0276815	295.2	-0.1499678	295.2	-0.12462	295.2	-0.0860413	295.2	-0.1243328	295.2	-0.08259563	295.2	-0.07297857	295.2	-0.08045551
295.4	1.489653	295.4	1.388468	295.4	1.182648	295.4	1.126903	295.4	1.075206	295.4	1.055195	295.4	1.063676	295.4	-0.1107472	295.4	-0.02132037	295.4	-0.1526848	295.4	-0.1254241	295.4	-0.08845101	295.4	-0.1267648	295.4	-0.08234642	295.4	-0.07331134	295.4	-0.083904
295.59	1.49059	295.59	1.385202	295.59	1.176314	295.59	1.12871	295.59	1.080552	295.59	1.053875	295.59	1.064767	295.59	-0.1160062	295.6	-0.02549063	295.6	-0.1506951	295.6	-0.1260005	295.6	-0.0894549	295.6	-0.1276744	295.6	-0.08043499	295.6	-0.07282443	295.6	-0.08475409
295.79	1.493154	295.79	1.38879	295.79	1.179816	295.79	1.130866	295.79	1.08617	295.79	1.057602	295.79	1.066501	295.79	-0.1149078	295.8	-0.02516356	295.8	-0.151076	295.8	-0.1259988	295.8	-0.09009236	295.8	-0.1240091	295.8	-0.07869229	295.8	-0.07368553	295.8	-0.0875383
295.99	1.48785	295.99	1.388337	295.99	1.180444	295.99	1.128485	295.99	1.081475	295.99	1.054338	295.99	1.065181	295.99	-0.1187704	296	-0.02384657	296	-0.1497019	296	-0.1244651	296	-0.08930864	296	-0.1227627	296	-0.08120402	296	-0.07639153	296	-0.08019217
296.19	1.490689	296.19	1.390902	296.19	1.182278	296.19	1.127768	296.19	1.08652	296.19	1.055706	296.19	1.061291	296.19	-0.114426	296.2	-0.02709563	296.2	-0.1469169	296.2	-0.1233093	296.2	-0.08988042	296.2	-0.1243109	296.2	-0.08016683	296.2	-0.07673276	296.2	-0.08244189
296.39	1.49133	296.39	1.385089	296.39	1.180558	296.39	1.12692	296.39	1.08255	296.39	1.055357	296.39	1.071551	296.39	-0.112095	296.4	-0.02733884	296.4	-0.1517143	296.4	-0.1257038	296.4	-0.08843672	296.4	-0.1249124	296.4	-0.07644077	296.4	-0.07523784	296.4	-0.07828162
296.59	1.495324	296.59	1.386117	296.59	1.175481	296.59	1.131295	296.59	1.081067	296.59	1.058172	296.59	1.066608	296.59	-0.1112152	296.6	-0.02116513	296.6	-0.1536302	296.6	-0.12526	296.6	-0.08958812	296.6	-0.121427	296.6	-0.07888427	296.6	-0.07331284	296.6	-0.08798874
296.79	1.495932	296.79	1.39116	296.79	1.181501	296.79	1.126733	296.79	1.082165	296.79	1.060772	296.79	1.064896	296.79	-0.1162511	296.8	-0.02602723	296.8	-0.1480242	296.8	-0.1231396	296.8	-0.08972415	296.8	-0.1201367	296.8	-0.08208223	296.8	-0.07368544	296.8	-0.08115649
296.99	1.493613	296.99	1.393267	296.99	1.182463	296.99	1.128203	296.99	1.079915	296.99	1.059666	296.99	1.068931	296.99	-0.1125406	297	-0.02608298	297	-0.1531875	297	-0.1266276	297	-0.08629385	297	-0.1223351	297	-0.07719036	297	-0.0712044	297	-0.08459696
297.19	1.495588	297.19	1.390976	297.19	1.183691	297.19	1.12874	297.19	1.082709	297.19	1.05692	297.19	1.064359	297.19	-0.1107192	297.2	-0.02494953	297.2	-0.1530404	297.2	-0.1275489	297.2	-0.08859777	297.2	-0.1246981	297.2	-0.07775731	297.2	-0.07279927	297.2	-0.08308952
297.39	1.493942	297.39	1.390523	297.39	1.180828	297.39	1.133061	297.39	1.081052	297.39	1.058905	297.39	1.069132	297.39	-0.1145421	297.4	-0.02320582	297.4	-0.1521423	297.4	-0.1212977	297.4	-0.0875024	297.4	-0.124007	297.4	-0.07615259	297.4	-0.07453042	297.4	-0.07997058
297.59	1.49538	297.59	1.388484	297.59	1.184945	297.59	1.130073	297.59	1.083565	297.59	1.056118	297.59	1.062511	297.59	-0.1129158	297.6	-0.02828149	297.6	-0.1542396	297.6	-0.1233009	297.6	-0.08604659	297.6	-0.1241437	297.6	-0.08307878	297.6	-0.07175131	297.6	-0.08310919
297.79	1.491365	297.79	1.393975	297.79	1.185396	297.79	1.125207	297.79	1.083385	297.79	1.059271	297.79	1.065941	297.79	-0.1133829	297.8	-0.02353794	297.8	-0.1505282	297.8	-0.1212612	297.8	-0.08810492	297.8	-0.1199894	297.8	-0.0768254	297.8	-0.07606798	297.8	-0.07638389
297.99	1.492872	297.99	1.39554	297.99	1.1838	297.99	1.128008	297.99	1.086866	297.99	1.057651	297.99	1.06733	297.99	-0.1157058	298	-0.027898	298	-0.1509165	298	-0.1271355	298	-0.08638617	298	-0.1238423	298	-0.08128022	298	-0.07385673	298	-0.08492916
298.19	1.492131	298.19	1.387635	298.19	1.190098	298.19	1.13061	298.19	1.080133	298.19	1.058207	298.19	1.069775	298.19	-0.110043	298.2	-0.02095343	298.2	-0.1528648	298.2	-0.1253751	298.2	-0.08921305	298.2	-0.1240925	298.2	-0.07829235	298.2	-0.07564087	298.2	-0.08510244
298.39	1.494877	298.39	1.391159	298.39	1.18131	298.39	1.131406	298.39	1.081416	298.39	1.059806	298.39	1.066881	298.39	-0.1141412	298.4	-0.02243759	298.4	-0.1531317	298.4	-0.1253732	298.4	-0.09037112	298.4	-0.1252818	298.4	-0.08045665	298.4	-0.07139441	298.4	-0.07924857
298.59	1.494731	298.59	1.395116	298.59	1.183735	298.59	1.134463	298.59	1.087574	298.59	1.057164	298.59	1.062482	298.59	-0.1120927	298.6	-0.0257332	298.6	-0.155021	298.6	-0.1249681	298.6	-0.09019835	298.6	-0.1177718	298.6	-0.07996839	298.6	-0.06971955	298.6	-0.07983145
298.79	1.495561	298.79	1.388206	298.79	1.187781	298.79	1.136859	298.79	1.087668	298.79	1.059111	298.79	1.065334	298.79	-0.1079552	298.8	-0.02347484	298.8	-0.1532382	298.8	-0.1206475	298.8	-0.09262885	298.8	-0.1187244	298.8	-0.0765826	298.8	-0.07132185	298.8	-0.08128382
298.99	1.498283	298.99	1.391005	298.99	1.188327	298.99	1.136453	298.99	1.088684	298.99	1.05804	298.99	1.065866	298.99	-0.1149698	299	-0.02708178	299	-0.1519114	299	-0.1226299	299	-0.08822092	299	-0.1270702	299	-0.079327	299	-0.0724165	299	-0.08387067
299.19	1.496047	299.19	1.394937	299.19	1.185637	299.19	1.133272	299.19	1.088303	299.19	1.060226	299.19	1.069352	299.19	-0.1159079	299.2	-0.02296679	299.2	-0.148827	299.2	-0.1251855	299.2	-0.0878903	299.2	-0.1212684	299.2	-0.0802952	299.2	-0.06987499	299.2	-0.08091628
299.39	1.496007	299.39	1.394637	299.39	1.183803	299.39	1.132721	299.39	1.086224	299.39	1.061948	299.39	1.065031	299.39	-0.11533	299.4	-0.02373466	299.4	-0.1493354	299.4	-0.124448	299.4	-0.0826479	299.4	-0.1241207	299.4	-0.07679937	299.4	-0.07718545	299.4	-0.07912829
299.59	1.497576	299.59	1.392185	299.59	1.181548	299.59	1.127479	299.59	1.085925	299.59	1.05765	299.59	1.06949	299.59	-0.1164115	299.61	-0.02421607	299.61	-0.1493391	299.61	-0.122334	299.61	-0.08428222	299.61	-0.122762	299.61	-0.07847323	299.61	-0.06855996	299.61	-0.07636379
299.79	1.499544	299.79	1.398386	299.79	1.186333	299.79	1.134392	299.79	1.083233	299.79	1.059763	299.79	1.067731	299.79	-0.1121406	299.8	-0.02096526	299.8	-0.1508392	299.8	-0.1220832	299.8	-0.08812447	299.8	-0.1218227	299.8	-0.07737227	299.8	-0.06962989	299.8	-0.07976011
299.99	1.496902	299.99	1.397534	299.99	1.189648	299.99	1.136044	299.99	1.083171	299.99	1.059764	299.99	1.065752	299.99	-0.1131099	300	-0.02397935	300	-0.1495739	300	-0.1206352	300	-0.08377907	300	-0.1201619	300	-0.07973891	300	-0.07475544	300	-0.07858699
300.19	1.496258	300.19	1.396585	300.19	1.187958	300.19	1.135516	300.19	1.089447	300.19	1.059721	300.19	1.069995	300.19	-0.1118616	300.19	-0.0244507	300.19	-0.1501556	300.19	-0.1212827	300.19	-0.08952802	300.19	-0.1239394	300.19	-0.07955391	300.19	-0.07002604	300.19	-0.0830842
300.39	1.496099	300.39	1.398491	300.39	1.18813	300.39	1.137782	300.39	1.09026	300.39	1.063219	300.39	1.065646	300.39	-0.1124966	300.4	-0.02445678	300.4	-0.1505101	300.4	-0.123705	300.4	-0.09073929	300.4	-0.1225366	300.4	-0.07595691	300.4	-0.07114527	300.4	-0.08176559
300.59	1.499115	300.59	1.396522	300.59	1.188725	300.59	1.13267	300.59	1.095018	300.59	1.059195	300.59	1.06875	300.59	-0.1082825	300.6	-0.02519232	300.6	-0.1514808	300.6	-0.1245688	300.6	-0.09010923	300.6	-0.1214433	300.6	-0.07488631	300.6	-0.07353703	300.6	-0.07916351
300.79	1.499249	300.79	1.397712	300.79	1.1814	300.79	1.133326	300.79	1.084037	300.79	1.059376	300.79	1.069121	300.79	-0.1103365	300.8	-0.02634822	300.8	-0.152176	300.8	-0.1201315	300.8	-0.08554988	300.8	-0.1189479	300.8	-0.07952548	300.8	-0.07181358	300.8	-0.08222961
300.99	1.504404	300.99	1.394626	300.99	1.187276	300.99	1.135732	300.99	1.088427	300.99	1.067779	300.99	1.070366	300.99	-0.1123616	301	-0.0242313	301	-0.1502701	301	-0.1237894	301	-0.08923021	301	-0.120024	301	-0.07993232	301	-0.07073182	301	-0.07921672
301.19	1.499099	301.19	1.398838	301.19	1.190857	301.19	1.136236	301.19	1.090753	301.19	1.061696	301.19	1.065472	301.19	-0.1131875	301.2	-0.02671552	301.2	-0.1477869	301.2	-0.123673	301.2	-0.08925968	301.2	-0.119521	301.2	-0.08029454	301.2	-0.06808188	301.2	-0.07865077
301.39	1.504462	301.39	1.396561	301.39	1.18586	301.39	1.137722	301.39	1.089681	301.39	1.062061	301.39	1.070849	301.39	-0.1133949	301.4	-0.02214736	301.4	-0.1479867	301.4	-0.1239926	301.4	-0.0919014	301.4	-0.1237437	301.4	-0.07902658	301.4	-0.06656978	301.4	-0.08019049
301.59	1.499167	301.59	1.400118	301.59	1.186647	301.59	1.1363	301.59	1.090908	301.59	1.058814	301.59	1.067918	301.59	-0.11365	301.6	-0.02402991	301.6	-0.1484676	301.6	-0.1281538	301.6	-0.08956547	301.6	-0.1224665	301.6	-0.0793596	301.6	-0.07542281	301.6	-0.08041078
301.79	1.4989	301.79	1.392099	301.79	1.192717	301.79	1.140803	301.79	1.089542	301.79	1.060359	301.79	1.075263	301.79	-0.1125067	301.8	-0.02103946	301.8	-0.1493407	301.8	-0.1229987	301.8	-0.08835956	301.8	-0.1231799	301.8	-0.07750399	301.8	-0.0692513	301.8	-0.07959564
301.99	1.505806	301.99	1.400332	301.99	1.194051	301.99	1.135236	301.99	1.088921	301.99	1.058322	301.99	1.068706	301.99	-0.1131458	302	-0.01865152	302	-0.1524395	302	-0.1216898	302	-0.08782644	302	-0.1193888	302	-0.07908376	302	-0.06900955	302	-0.08162633
302.19	1.501897	302.19	1.398405	302.19	1.191885	302.19	1.136373	302.19	1.086872	302.19	1.059762	302.19	1.069048	302.19	-0.1157917	302.2	-0.01945721	302.2	-0.1469035	302.2	-0.1233545	302.2	-0.08382839	302.2	-0.119468	302.2	-0.07570831	302.2	-0.06986892	302.2	-0.08439689
302.39	1.50178	302.39	1.395088	302.39	1.188437	302.39	1.136944	302.39	1.092812	302.39	1.061421	302.39	1.070169	302.39	-0.1067434	302.4	-0.0226075	302.4	-0.1472045	302.4	-0.1218821	302.4	-0.08227205	302.4	-0.1204932	302.4	-0.07798539	302.4	-0.06927904	302.4	-0.07575174
302.59	1.505157	302.59	1.400385	302.59	1.192121	302.59	1.13604	302.59	1.084451	302.59	1.065805	302.59	1.073108	302.59	-0.110146	302.6	-0.01836801	302.6	-0.1489358	302.6	-0.1194847	302.6	-0.08156123	302.6	-0.1201631	302.6	-0.07564276	302.6	-0.07173391	302.6	-0.08112901
302.79	1.497594	302.79	1.401035	302.79	1.18817	302.79	1.138885	302.79	1.090001	302.79	1.061667	302.79	1.072179	302.79	-0.1120302	302.8	-0.02265475	302.8	-0.1487819	302.8	-0.1194299	302.8	-0.09008792	302.8	-0.1186051	302.8	-0.08128214	302.8	-0.07254145	302.8	-0.08031692
302.99	1.507049	302.99	1.403983	302.99	1.189687	302.99	1.139254	302.99	1.091525	302.99	1.062394	302.99	1.072425	302.99	-0.1079409	303	-0.0225249	303	-0.1452087	303	-0.1236175	303	-0.08722508	303	-0.1177201	303	-0.07515917	303	-0.0714849	303	-0.07649121
303.19	1.50132	303.19	1.398841	303.19	1.188464	303.19	1.137956	303.19	1.093122	303.19	1.065392	303.19	1.069532	303.19	-0.1093469	303.2	-0.02234078	303.2	-0.1527515	303.2	-0.1222248	303.2	-0.08687465	303.2	-0.1172338	303.2	-0.07665445	303.2	-0.07128248	303.2	-0.07633595
303.39	1.502832	303.39	1.399187	303.39	1.189827	303.39	1.141439	303.39	1.092308	303.39	1.064587	303.39	1.072815	303.39	-0.1122158	303.39	-0.02430837	303.39	-0.1485387	303.39	-0.1202198	303.39	-0.08884469	303.39	-0.1186666	303.39	-0.07989594	303.39	-0.06931043	303.39	-0.0807482
303.59	1.504565	303.59	1.401787	303.59	1.193214	303.59	1.1429	303.59	1.089898	303.59	1.059207	303.59	1.074608	303.59	-0.1088819	303.6	-0.02370507	303.6	-0.1504434	303.6	-0.1244434	303.6	-0.08299713	303.6	-0.1171784	303.6	-0.07541778	303.6	-0.07499364	303.6	-0.07911261
303.79	1.504716	303.79	1.399428	303.79	1.191132	303.79	1.139449	303.79	1.089313	303.79	1.060765	303.79	1.072127	303.79	-0.1123123	303.8	-0.02813635	303.8	-0.1500076	303.8	-0.1248431	303.8	-0.08415835	303.8	-0.1220383	303.8	-0.07700011	303.8	-0.06902616	303.8	-0.07792553
303.99	1.502644	303.99	1.404167	303.99	1.192851	303.99	1.144293	303.99	1.089703	303.99	1.061244	303.99	1.073328	303.99	-0.1086477	304	-0.02529997	304	-0.1480791	304	-0.1188154	304	-0.08729108	304	-0.1200858	304	-0.07510738	304	-0.0722758	304	-0.07922734
304.19	1.505767	304.19	1.403963	304.19	1.192329	304.19	1.142921	304.19	1.089881	304.19	1.062235	304.19	1.070904	304.19	-0.1111482	304.2	-0.02156216	304.2	-0.1504761	304.2	-0.1214993	304.2	-0.08750422	304.2	-0.1202991	304.2	-0.07915702	304.2	-0.07301711	304.2	-0.08120356
304.39	1.507951	304.39	1.402805	304.39	1.187101	304.39	1.138996	304.39	1.093317	304.39	1.061057	304.39	1.073888	304.39	-0.1055546	304.4	-0.02059177	304.4	-0.1501797	304.4	-0.1229135	304.4	-0.07987374	304.4	-0.1219898	304.4	-0.07585064	304.4	-0.0697783	304.4	-0.08104939
[truncated: 19,977 more rows]
