# Supplementary material for: Functional development of a V3/glycan-specific broadly neutralizing antibody isolated from a case of HIV superinfection
Source: eLife. 2021 Jul 15;10:e68110. doi: 10.7554/eLife.68110 (PMC8376252; doi:10.7554/eLife.68110)
Supplement: Figure 2—source data 2. [file elife-68110-fig2-data2.zip › QA013.2 Dbl Ref_21.02.04/02.04.21/QA013.2 Lineage Replicates_21.02.04/210204_003.frd]

<?xml version="1.0" encoding="UTF-8" standalone="yes"?>
<ExperimentResults><ExperimentInfo Name="QA013.2 Lineage Replicates_21.02.04"><ExpDescription></ExpDescription><RTDVersion>2.0</RTDVersion><RunID>BA674985-94F7-42A7-A5A3-05A7B3DC47DF</RunID><ExperimentType>KINETICS</ExperimentType><ExperimentSubType>KBASIC</ExperimentSubType><StartDateTime>2021-02-04T14:31:12</StartDateTime><MachineName>886RGX1</MachineName><UserName>Labuser</UserName><LotNumber></LotNumber><PlateName>210204</PlateName><PlateName2></PlateName2><SensorName>C5</SensorName><SensorPlate>1</SensorPlate><SensorType>AHC (Anti-hIgG Fc Capture)</SensorType><SensorRole>LIGAND</SensorRole><SensorInfo></SensorInfo><WritingSW>DataAcquisition.exe 11.1.2.24</WritingSW><InstrumentType>OctetRED96</InstrumentType><InstrumentSerial>FB-50183</InstrumentSerial><InstrumentFW></InstrumentFW><IntegrationTime>3.0</IntegrationTime><DSPType>CPF</DSPType><DSPStitching>1</DSPStitching><HasManifest>1</HasManifest><InfoHash>1811479413</InfoHash></ExperimentInfo><AssayParamsInfo/><KineticsData><Step><CommonData><SampleLocation>1</SampleLocation><SampleID></SampleID><SampleGroup></SampleGroup><SampleInfo></SampleInfo><SampleRow>C</SampleRow><SamplePlate>1</SamplePlate><WellType>BUFFER</WellType><Concentration>-1</Concentration><ConcentrationUnits>µg/ml</ConcentrationUnits><MolarConcentration>-1</MolarConcentration><MolarConcUnits>nM</MolarConcUnits><MolecularWeight>-1</MolecularWeight><Temperature>25</Temperature><StartTime>0</StartTime><AssayTime>60</AssayTime></CommonData><FlowRate>1000</FlowRate><StepType>BASELINE</StepType><StepName>Baseline</StepName><StepStatus>OK</StepStatus><ActualTime>60</ActualTime><CycleTime>0.2</CycleTime><AssayXData Points="300">AAAAAM3MTD7NzMw+mpkZP0SLTD8AAIA/mpmZPzMzsz8IrMw/ZmbmPwAAAEBqvAxAN4kZQGZm
JkAzMzNAAABAQM3MTECamVlAZmZmQNEic0Ce739AZmaGQM3MjEAzM5NAaJGZQAAAoEA1XqZA
zcysQDMzs0BokblAAADAQGZmxkDNzMxAMzPTQJqZ2UAAAOBANV7mQJzE7EAzM/NAmpn5QAAA
AEEzMwNBZmYGQYGVCUG0yAxB5/sPQTMzE0FmZhZBmpkZQc3MHEHn+x9BMzMjQWZmJkGamSlB
tMgsQQAAMEEbLzNBZmY2QZqZOUG0yDxBAABAQRsvQ0FOYkZBgZVJQbTITEHn+09BMzNTQU5i
VkGamVlBzcxcQef7X0EzM2NBZmZmQZqZaUG0yGxBAABwQTMzc0FOYnZBmpl5QbTIfEEAAIBB
jZeBQScxg0HByoRBZmaGQQAAiEGamYlBMzOLQcHKjEFmZo5BAACQQZqZkUEnMZNBzcyUQWZm
lkEAAJhBjZeZQTMzm0HNzJxBZmaeQQAAoEGamaFBMzOjQc3MpEFaZKZB9P2nQZqZqUEzM6tB
wcqsQWZmrkEAALBBmpmxQTMzs0HNzLRBZma2QfT9t0GamblBMzO7QcHKvEFmZr5B9P2/QY2X
wUEnMcNBzczEQWZmxkEAAMhBmpnJQTMzy0HNzMxBZmbOQfT9z0GNl9FBMzPTQc3M1EFaZNZB
9P3XQY2X2UEnMdtBzczcQVpk3kEAAOBBmpnhQScx40HByuRBZmbmQfT950GNl+lBJzHrQc3M
7EFaZO5BGQTwQY2X8UEzM/NBzcz0QWZm9kH0/fdBmpn5QScx+0HNzPxBZmb+QQAAAELNzABC
mpkBQmZmAkIzMwNCAAAEQs3MBEKTmAVCYGUGQi0yB0IAAAhCx8sIQpqZCUJmZgpCMzMLQgAA
DELHywxCmpkNQmBlDkIzMw9C+v4PQsfLEEKTmBFCYGUSQi0yE0ISAxRCx8sUQpqZFUJmZhZC
LTIXQgAAGELNzBhCmpkZQmBlGkItMhtCAAAcQs3MHEKTmB1CYGUeQi0yH0IAACBCzcwgQpOY
IUJgZSJCLTIjQvr+I0LNzCRCk5glQmBlJkIzMydC+v4nQsfLKEKamSlCZmYqQjMzK0L6/itC
x8ssQpqZLUJmZi5CLTIvQgAAMELNzDBCmpkxQmBlMkItMjNCAAA0QsfLNEKTmDVCYGU2QjMz
N0L6/jdCzcw4QpOYOUJmZjpCMzM7QgAAPELNzDxCk5g9QmBlPkItMj9CAABAQsfLQEKamUFC
YGVCQjMzQ0L6/kNCx8tEQpOYRUJgZUZCLTJHQgAASELHy0hCk5hJQmZmSkIzM0tC+v5LQsfL
TEKTmE1CYGVOQjMzT0L6/k9Cx8tQQpqZUUJmZlJCLTJTQvr+U0LHy1RCmplVQmZmVkItMldC
AABYQs3MWEKamVlCYGVaQjMzW0L6/ltCzcxcQpqZXUJgZV5CLTJfQgAAYELHy2BCk5hhQmBl
YkItMmNCAABkQtnOZEKamWVCZmZmQnc+Z0L6/mdCzcxoQpOYaUJgZWpCLTJrQgAAbELHy2xC
mpltQmBlbkIzM29C</AssayXData><AssayYData Points="300">AAAAAIyrejuGg+M7FrJMO8t7Bjysz7o7Z+oXPMIH9Tvo15o7j6kBPITyDDwgCss7XrFJPL6y
4Dsp7gE8W5whPPkyHzxoCRs8R5PrO4LS7juK4bY72oihOz8J2TtEiTU8YmspPOvULTwiqUE8
uUcjPM6aCTycQho8WxjrO/FcbzzLwGY8Oxr5O8mhUTybzzQ808ZGPHh5VTwrPTo8YIMZPKam
3zvHjy48ABkqPLJ5MDx7gSY8FUgnPAfxPDwpUCs82iZLPF89gDxdniY8qJE7PBCYRjwCQw88
OIH2O4ROBjwswxI8PaV2PJPoWjyQYGI8Jl+KPJ8KIjzDNgs8oBGAPEGgWjys5lY8TOEZPNj9
ZDxsXhk8uKZjPLVp+DvTBVY8w9VTPEhQfTwJc1o8SMlCPI1oXzze5ms8djM9PGAbezxBG1o8
q9MqPOyTgjw9xXs8SCdVPBy9lDx0H0Y8pe1TPMcMejy2y2o8Arl7PBVhWzxJJiE8k1eCPKJb
RjxHJIA8vQmFPK5pVjwVDYw87gyOPFHWhTy/P288Dy9mPELwajyMwIo8wg+JPEpJfzwlCoY8
Q3uEPCYHlTz8wYQ88idQPEobeTzNxH08dZ6SPKyiYTzS03M8UHNZPCzzbzy4fWQ8RSYTPKNM
aDxXzH88H7mIPIR0VjwiqFA8jz1kPDJCZjwf6pM89EtuPNAzkjxaOIs8phl+PGzedDxtrXw8
6wplPB5qZTx3SWw8G8F7PKWFhDxJ8JY8zGpyPBDyaDxxfYE8+p1jPH7whDzsGpY88E18PN31
oDzMw4M8hkWGPOnfiTxdUJU8i9mRPJrhpDytXm88tq6DPJurOzzcy2k8+KCHPM71ojyCg448
fu1JPLzPeTxit1Q8CMGoPNrLnDz9fZA8yhmCPJUJmTxDjII8n+eOPD/5mTzvRIc8QTOHPKFB
njxJjHo8HtmJPGVNpTxc2IQ8IgyaPGFukjxscqY8qMy4PDwXhTzaw5I8EuOPPEbCkTyae4s8
GLKbPGkPpzySi5Y8bQirPIj9kTz6zIE80XugPMgljDybbqg8ewKjPDCwkDxdCYM8+v+mPLxJ
lzwtR4E863N7PHp/ijw/mJQ8VpWUPHR/cTxaEJg8qOmlPPiCpzyKI6k8/KGGPEmmhzyeims8
eTWaPP67njzWOpE87xSnPJiglzxLpbU802iXPJ6ipjy1zGs8HCCHPO2ImTxj0oM8eGOkPCZ6
hzxgPX88xk2fPPDHnjwzdqg8qJGhPCnCiDwby5A8egCyPH8rfzxVqYk8UN2mPLDXlTxXA408
EMeRPGA4vzx2aaA8TSKQPEGHgzzYOrY8KbOBPBt6rDyOVZI8NZqNPFkPlDz8Z7U8dN2ePCOl
pDyWlaU8nhWRPF9cnTxNO8s8H9KkPNNIlTwM3pY8O+WMPJwnjDz9J4U8H9+GPPKlhTzWUqs8
jieePMPCnDwAwJ48tj6RPGg0lTyGFrQ8E2OTPNBAhjw4AZc8dsOLPFaznDxSHZQ8w+6ZPLL2
fjwAyqg8jxiZPFeGmDw/848801uTPKQttzz+2pI8xIOlPHSVvTzCDX48k62pPKo8rjxkP6k8
i9G/PBt5Xjx786U8</AssayYData></Step><Step><CommonData><SampleLocation>11</SampleLocation><SampleID></SampleID><SampleGroup></SampleGroup><SampleInfo></SampleInfo><SampleRow>C</SampleRow><SamplePlate>1</SamplePlate><WellType>REGENERATION</WellType><Concentration>-1</Concentration><ConcentrationUnits>µg/ml</ConcentrationUnits><MolarConcentration>-1</MolarConcentration><MolarConcUnits>nM</MolarConcUnits><MolecularWeight>-1</MolecularWeight><Temperature>25</Temperature><StartTime>91144</StartTime><AssayTime>5</AssayTime></CommonData><FlowRate>1000</FlowRate><StepType>KREGENERATION</StepType><StepName>Regeneration</StepName><StepStatus>OK</StepStatus><ActualTime>5.012</ActualTime><CycleTime>0.2</CycleTime><AssayXData Points="25">AABwQs3McEKamXFCZmZyQi0yc0IAAHRCx8t0QpqZdUJmZnZCMzN3QgAAeEIE1nhCmpl5QmBl
ekIzM3tCAAB8QsfLfEKTmH1CZmZ+QjMzf0IAAIBCZmaAQs3MgEIzM4FCvp+BQg==</AssayXData><AssayYData Points="25">U8FBwBcvUMDPdlnAAxFfwFCoY8CuVGfA4w1rwD84bsCWunDARi9zwOs+dcDEenfAvxp5wAO8
esDcgnzA/6x9wPVef8AaE4DAK6+AwPxWgcAI54HAuZuCwCPugsCFI4PAJY6DwA==</AssayYData></Step><Step><CommonData><SampleLocation>12</SampleLocation><SampleID></SampleID><SampleGroup></SampleGroup><SampleInfo></SampleInfo><SampleRow>C</SampleRow><SamplePlate>1</SamplePlate><WellType>NEUTRALIZATION</WellType><Concentration>-1</Concentration><ConcentrationUnits>µg/ml</ConcentrationUnits><MolarConcentration>-1</MolarConcentration><MolarConcUnits>nM</MolarConcUnits><MolecularWeight>-1</MolecularWeight><Temperature>25</Temperature><StartTime>107057</StartTime><AssayTime>5</AssayTime></CommonData><FlowRate>1000</FlowRate><StepType>KREGENERATION</StepType><StepName>Regeneration</StepName><StepStatus>OK</StepStatus><ActualTime>5</ActualTime><CycleTime>0.2</CycleTime><AssayXData Points="25">JAaCQopsgkLx0oJC1DiDQr6fg0KhBYRCimyEQvHShEJXOYVCvp+FQqEFhkKKbIZCbtKGQlc5
h0I7n4dCJAaIQopsiELx0ohCVzmJQjufiUKhBYpCB2yKQm7SikJXOYtCvp+LQg==</AssayXData><AssayYData Points="25">ZKL3vvpI6L7KRtq+N/TMvtUHxL7kk7y+SY6zviaTr74mo6m+/LajvqEcn75uQJu+DGiYvg9O
kr45iJG+4/OLvsr6i76904a+ZSqFvhZghL5C0IG+XFiAvgwdfr4GD3m+Ekd1vg==</AssayYData></Step><Step><CommonData><SampleLocation>11</SampleLocation><SampleID></SampleID><SampleGroup></SampleGroup><SampleInfo></SampleInfo><SampleRow>C</SampleRow><SamplePlate>1</SamplePlate><WellType>REGENERATION</WellType><Concentration>-1</Concentration><ConcentrationUnits>µg/ml</ConcentrationUnits><MolarConcentration>-1</MolarConcentration><MolarConcUnits>nM</MolarConcUnits><MolecularWeight>-1</MolecularWeight><Temperature>25</Temperature><StartTime>123268</StartTime><AssayTime>5</AssayTime></CommonData><FlowRate>1000</FlowRate><StepType>KREGENERATION</StepType><StepName>Regeneration</StepName><StepStatus>OK</StepStatus><ActualTime>5</ActualTime><CycleTime>0.2</CycleTime><AssayXData Points="25">JQaMQotsjELy0oxCWDmNQr+fjUIlBo5Ci2yOQm/SjkJYOY9Cv5+PQiUGkEKLbJBC8tKQQlg5
kUK/n5FCJQaSQotskkLy0pJCazyTQr+fk0IlBpRCi2yUQvLSlEJYOZVCv5+VQg==</AssayXData><AssayYData Points="25">hb5cwNCSasBCmnHAOD91wIhfeMC/nHrAS4h8wLxlfsDM1X/AHJuAwPwCgcBFvIHAIFKCwA+1
gsBGDYPAdIaDwLIIhMDGSoTAG3OEwMn1hMDLJIXAr6eFwDDIhcD8AobAt0yGwA==</AssayYData></Step><Step><CommonData><SampleLocation>12</SampleLocation><SampleID></SampleID><SampleGroup></SampleGroup><SampleInfo></SampleInfo><SampleRow>C</SampleRow><SamplePlate>1</SamplePlate><WellType>NEUTRALIZATION</WellType><Concentration>-1</Concentration><ConcentrationUnits>µg/ml</ConcentrationUnits><MolarConcentration>-1</MolarConcentration><MolarConcUnits>nM</MolarConcUnits><MolecularWeight>-1</MolecularWeight><Temperature>25</Temperature><StartTime>139352</StartTime><AssayTime>5</AssayTime></CommonData><FlowRate>1000</FlowRate><StepType>KREGENERATION</StepType><StepName>Regeneration</StepName><StepStatus>OK</StepStatus><ActualTime>5</ActualTime><CycleTime>0.2</CycleTime><AssayXData Points="25">JQaWQotslkJv0pZCWDmXQjyfl0IlBphCi2yYQvLSmEJYOZlCv5+ZQiUGmkKLbJpC8tKaQlg5
m0K/n5tCJQacQotsnELy0pxCWDmdQr+fnUIlBp5Ci2yeQvLSnkJYOZ9Cv5+fQg==</AssayXData><AssayYData Points="25">7RnsvotO4L7EOdK+p4TFvoDFvL5yfLW++gCtvs7wpr5IfKK+M4qcvrpAmr7de5S+iAOQvo6N
jr4ztoq+k/eIvh/thb7O6IK+vYyBvqPWfr6F5Xq+XZJ3vj1QcL7nY22+SA5svg==</AssayYData></Step><Step><CommonData><SampleLocation>11</SampleLocation><SampleID></SampleID><SampleGroup></SampleGroup><SampleInfo></SampleInfo><SampleRow>C</SampleRow><SamplePlate>1</SamplePlate><WellType>REGENERATION</WellType><Concentration>-1</Concentration><ConcentrationUnits>µg/ml</ConcentrationUnits><MolarConcentration>-1</MolarConcentration><MolarConcUnits>nM</MolarConcUnits><MolecularWeight>-1</MolecularWeight><Temperature>25</Temperature><StartTime>155465</StartTime><AssayTime>5</AssayTime></CommonData><FlowRate>1000</FlowRate><StepType>KREGENERATION</StepType><StepName>Regeneration</StepName><StepStatus>OK</StepStatus><ActualTime>5</ActualTime><CycleTime>0.2</CycleTime><AssayXData Points="25">JgagQoxsoELy0qBC4jqhQsCfoUImBqJCjGyiQvLSokJYOaNCPJ+jQiYGpEKMbKRCcNKkQtY4
pUI8n6VCJgamQoxspkLy0qZC1jinQsCfp0ImBqhCjGyoQvLSqELWOKlCwJ+pQg==</AssayXData><AssayYData Points="25">RxtkwErDbsBjQnTAKO93wJKIesBd2HzAcEx+wBEEgMBjjIDAu1aBwLaygcAoJILAUbaCwEIB
g8D6WoPAWM2DwKArhMCPS4TAi7OEwJjyhMDLPoXAmV2FwN+zhcAk7YXAmgeGwA==</AssayYData></Step><Step><CommonData><SampleLocation>12</SampleLocation><SampleID></SampleID><SampleGroup></SampleGroup><SampleInfo></SampleInfo><SampleRow>C</SampleRow><SamplePlate>1</SamplePlate><WellType>NEUTRALIZATION</WellType><Concentration>-1</Concentration><ConcentrationUnits>µg/ml</ConcentrationUnits><MolarConcentration>-1</MolarConcentration><MolarConcUnits>nM</MolarConcUnits><MolecularWeight>-1</MolecularWeight><Temperature>25</Temperature><StartTime>171546</StartTime><AssayTime>5</AssayTime></CommonData><FlowRate>1000</FlowRate><StepType>KREGENERATION</StepType><StepName>Regeneration</StepName><StepStatus>OK</StepStatus><ActualTime>5</ActualTime><CycleTime>0.2</CycleTime><AssayXData Points="25">JgaqQglsqkJw0qpCWTmrQj2fq0KjBaxCCWysQnDSrEJZOa1CwJ+tQqMFrkIJbK5CcNKuQtY4
r0LAn69CowWwQglssEJw0rBC1jixQj2fsUKjBbJCCWyyQvPSskLWOLNCwJ+zQg==</AssayXData><AssayYData Points="25">LaPYvnC5yr4/lr++pnqyvit5qb4TzqG+MOyavnjYlb5QPY++462Kvu7bh76GH4G+Zxx7voxT
dr7IRWu++yVovvHiZb6HYF6+FvZcvrYvVb7sJ1S+qANNvoLMSL4LMEe+1CZFvg==</AssayYData></Step><Step><CommonData><SampleLocation>1</SampleLocation><SampleID></SampleID><SampleGroup></SampleGroup><SampleInfo></SampleInfo><SampleRow>C</SampleRow><SamplePlate>1</SamplePlate><WellType>BUFFER</WellType><Concentration>-1</Concentration><ConcentrationUnits>µg/ml</ConcentrationUnits><MolarConcentration>-1</MolarConcentration><MolarConcUnits>nM</MolarConcUnits><MolecularWeight>-1</MolecularWeight><Temperature>25</Temperature><StartTime>186406</StartTime><AssayTime>60</AssayTime></CommonData><FlowRate>1000</FlowRate><StepType>BASELINE</StepType><StepName>Baseline</StepName><StepStatus>OK</StepStatus><ActualTime>60</ActualTime><CycleTime>0.2</CycleTime><AssayXData Points="300">Jga0QoxstEJw0rRCWTm1QsCftUKjBbZCjGy2QvPStkJZObdCPZ+3QqMFuEKMbLhC89K4Qlk5
uULAn7lCowW6QoxsukJw0rpCWTm7Qj2fu0ImBrxCjGy8QvPSvELWOL1CPJ+9QqMFvkKMbL5C
89K+Qlk5v0LAn79CJgbAQoxswELz0sBCWTnBQsCfwUImBsJCjGzCQvPSwkJZOcNCPJ/DQqMF
xEKMbMRCcNLEQmY7xUI8n8VCJgbGQglsxkKh2sZCWTnHQsCfx0KjBchCjGzIQnDSyELWOMlC
wJ/JQqMFykKMbMpCcNLKQlk5y0I8n8tCJgbMQglszELz0sxCWTnNQsCfzUImBs5CjGzOQvPS
zkLWOM9CwJ/PQiYG0EIJbNBCcNLQQlk50ULAn9FCowXSQgls0kLz0tJCWTnTQsCf00KjBdRC
jGzUQvPS1ELWONVCwJ/VQqMF1kKMbNZC89LWQtY410I8n9dCJgbYQoxs2EJw0thCWTnZQjyf
2UKjBdpCjGzaQnDS2kLWONtCPJ/bQqMF3EKMbNxCcNLcQlk53UI8n91CowXeQgls3kLz0t5C
1jjfQjyf30ImBuBCCWzgQnDS4EJZOeFCwJ/hQiYG4kIJbOJCcNLiQtY440I8n+NCJgbkQgls
5EJw0uRCWTnlQsCf5UKjBeZCCWzmQvPS5kJZOedCPJ/nQqMF6EIJbOhC89LoQlk56ULAn+lC
JgbqQoxs6kJw0upCWTnrQjyf60KjBexCjGzsQvPS7ELWOO1CwJ/tQiYG7kKMbO5CcNLuQlk5
70I8n+9CJgbwQoxs8EJw0vBCWTnxQsCf8UKjBfJCCWzyQvPS8kLWOPNCwJ/zQqMF9EKMbPRC
89L0Qlk59ULAn/VCowX2Qgps9kLz0vZCWTn3Qjyf90ImBvhCjGz4QvPS+EJZOflCwJ/5QiYG
+kIKbPpC89L6Qlk5+0LAn/tCJgb8Qgps/ELz0vxCWTn9Qjyf/UImBv5CjGz+QvPS/kLWOP9C
wJ//QhMDAENGNgBDeWkAQ2ucAEOezwBDEwMBQ0Y2AUN5aQFDrZwBQ57PAUMTAwJDBTYCQzhp
AkNrnAJD4M8CQ9ECA0NGNgNDOGkDQ62cA0OezwNDEwMEQwU2BEM4aQRDa5wEQ+DPBEMTAwVD
BTYFQ3lpBUNrnAVDns8FQ9ECBkMFNgZDOGkGQ62cBkPgzwZDEwMHQwU2B0M4aQdDa5wHQ+DP
B0PRAghDRjYIQ3lpCEOtnAhD4M8IQxMDCUNGNglDOGkJQ62cCUPgzwlDEwMKQwU2CkM4aQpD
a5wKQ57PCkMTAwtDBTYLQ3lpC0NrnAtD4M8LQxMDDEMFNgxDOGkMQ62cDEOezwxD1wMNQ0Y2
DUM4aQ1Da5wNQ57PDUPRAg5DBTYOQ7tpDkOtnA5Dns8OQ9ECD0NGNg9DeWkPQ2ucD0Oezw9D
0QIQQwU2EEM4aRBDa5wQQ+DPEEPRAhFDBTYRQzhpEUNrnBFD4M8RQ9ECEkNGNhJDOGkSQ2uc
EkOezxJD0QITQwU2E0N5aRNDa5wTQ57PE0PRAhRDBTYUQ3lpFENrnBRD4M8UQ9ECFUMFNhVD
OGkVQ2ucFUPgzxVD</AssayXData><AssayYData Points="300">2GUQvm2uDr68mA6+8wEKvn36CL5baQe+NTb8veQpAb6yw/m9hXv5vc4u/b3Uxfe9LgDxvbyh
7b2r5ua9cN3tvZEd5b3Zf+C9yzXlvYpp3b2H5929d1fhvX0s2r2Iwty9ztTavTpH2b2FtNW9
EgjPvZ930r3R4Mq9AdC9vXTau70kjMO9q3i2vRfiw72XGbu9fsm/vZ82ur32Rbe94pu6vR4A
tr25DK69WL+4vT3Lrr2dBqu95k6uvX5xq70Pjqm9edGnvQ7ApL1N9KC9DGiovXPzmb06MaC9
LIuavTkLnb1dVpS9OGudvTcKlr2nG5e9eFWYvQfEjL117ZC99dCLve4Bi73RPo+9r1SIvcxA
jr3epom9Q7iGvTquhr2KxX69IVOFvUCCh73POIK9nbaBvQt1er0ioHG9fs5uvbzDbL1/nWu9
E/VhvbbNab0qtmG9hWRhvdSnZL2PoVe99p96vaymV72LIV69Pd9Rvc3pWL17klO9h1xMvYUU
T721uEC9Vm9KvUn0O73fGjG9Cxg9ve+sSr1KlDO98CdBvUIZSr2xWSu9yUFBvVNjLL21ox29
CYIxvUZwJL2gajW9vDIgvSUJH72vbjm9/BArvdTTL73foCa9Yk8nvaOHF70cLiC9P1YPvXa4
HL0TOxa9OTctvTlyDL3umB29bK8OvUD3Cr3CBxu9TOMDvTkBDb1x8PK8K5jzvFxABr2iOPC8
rDgAvXpF9Lzu+u28tdXjvExM4byhS8u8JPLevHBG4by2jMi87XndvMJc2bzTQ8C8wuDTvDx6
tLzvP728AkmzvPPvsLzaqbO873/GvISyqryYFZ28SfyivOVQtbxwd5O8/TKZvFW7krxPpK68
W6uavHXRnbxvDHS8JX2pvI2jmLy2Boa8tbaovGQjgbwU12W8JvFnvEvuj7wF+ze82hJ4vBOV
hLx16WC8db9WvG1NTrwtJE68FrhWvEmjeLxXv1K8D3VKvEqtcLzXMQO8HlwEvK9XKLyn5g68
dBf4u/AGLbzopxm8UNsMvPhC6bt15Rq84wX3u0sxFryZ3TC8k3CHu+AF4brTREy7xF8ZvP4b
uLtX7vy5hwEGvGZqwLtDq4m7n0n4u+dxsrs7EU+7EIKiu04wrruW5ie7cUvquwTclLsR/ZG6
2FLwuvmBlLtlQb45dOQLuuWlTjswPLw7MCH6umi64Tq7uQM7DwcXOjZMwzkgHlU7+Fy5Ol/p
g7r/6ns7qmlFuQJBlbtvY5k7HENwOx7OojtW3m46RNtnO5+7pDtSlys8CWsUPDmawztrMtk7
VtgIPKIQ1DvywZk7ngsePL4F4zu/jeY78s7+O+v7HDx1riE8VMz0O7Ns1jsHNQE8/qWSO3j7
4zv+Zeo7pvdOPEz8QzzVOis8n61HPM6uXjz40VM84CwnPBocDzy83Cs8uceBPExcMjw1TUM8
cdY/PNlGnTxMEWg8aTQKPICajDzjqHQ8dEV/PEr9fDx1HGc8dhh+PPWJfzw58JE8D2hhPF/t
XTxFpYU8YIajPAJIiTzaqX88wAOIPLQNkTzfi6s8+EaOPC2tpDxuj4w8U/d9PJuylzworao8
i1uiPGSFsjxLe6E8</AssayYData></Step><Step><CommonData><SampleLocation>2</SampleLocation><SampleID>QA013.2 G0/Lmat</SampleID><SampleGroup></SampleGroup><SampleInfo></SampleInfo><SampleRow>C</SampleRow><SamplePlate>1</SamplePlate><WellType>KLOAD</WellType><Concentration>10</Concentration><ConcentrationUnits>µg/ml</ConcentrationUnits><MolarConcentration>-1</MolarConcentration><MolarConcUnits>nM</MolarConcUnits><MolecularWeight>-1</MolecularWeight><Temperature>25</Temperature><StartTime>251769</StartTime><AssayTime>80</AssayTime></CommonData><FlowRate>600</FlowRate><StepType>LOADING</StepType><StepName>Loading</StepName><StepStatus>OK</StepStatus><ActualTime>80</ActualTime><CycleTime>0.2</CycleTime><AssayXData Points="400">EwMWQ0Y2FkM4aRZDrZwWQ+DPFkMTAxdDBTYXQzhpF0NrnBdDns8XQ9ECGEMFNhhDeWkYQ2uc
GEOezxhDVQMZQ0Y2GUN5aRlDa5wZQ57PGUMTAxpDRjYaQzhpGkNrnBpD4M8aQxMDG0NGNhtD
OGkbQ62cG0PgzxtDEwMcQ0Y2HEM4aRxDrZwcQ57PHEMTAx1DBTYdQ3lpHUNrnB1D4M8dQxMD
HkMFNh5DOGkeQ2ucHkOezx5DEwMfQwU2H0M4aR9Da5wfQ57PH0PRAiBDRjYgQ3lpIEOtnCBD
4M8gQxMDIUMFNiFDOGkhQ2ucIUPgzyFDEwMiQwU2IkN5aSJDa5wiQ57PIkPRAiNDBTYjQzhp
I0NrnCNDns8jQ9ECJENGNiRDeWkkQ62cJEPgzyRD0QIlQwU2JUN5aSVDrZwlQ57PJUMTAyZD
BTYmQ3lpJkOtnCZDns8mQ9ECJ0MFNidDOGknQ2ucJ0OezydD0QIoQwU2KEN5aShDrZwoQ57P
KEPRAilDRjYpQzhpKUNrnClD4M8pQxMDKkMFNipDeWkqQ2ucKkPgzypD0QIrQwU2K0N5aStD
a5wrQ57PK0PRAixDRjYsQzhpLENrnCxDns8sQ9ECLUNGNi1DOGktQ2ucLUPgzy1D0QIuQwU2
LkN5aS5DrZwuQ57PLkMTAy9DBTYvQ3lpL0NrnC9Dns8vQ9ECMENGNjBDV24wQ2ucMEOezzBD
0QIxQwU2MUM4aTFDa5wxQ+DPMUPRAjJDBTYyQzhpMkOtnDJDns8yQxMDM0MFNjNDOGkzQ2uc
M0OezzNDEwM0QwU2NEM4aTRDrZw0Q57PNEPRAjVDBTY1Q3lpNUNrnDVD4M81QxMDNkMFNjZD
OGk2Q2ucNkPgzzZD0QI3Q0Y2N0M4aTdDrZw3Q57PN0PRAjhDBTY4Q3lpOENrnDhDns84QxMD
OUMFNjlDOGk5Q62cOUOezzlDEwM6QwU2OkN5aTpDa5w6Q+DPOkMTAztDBTY7Q3lpO0OtnDtD
ns87QxMDPEMFNjxDOGk8Q2ucPEOezzxD0QI9QwU2PUM4aT1Da5w9Q57PPUPRAj5DBTY+Qzhp
PkNrnD5D4M8+QxMDP0MFNj9DOGk/Q2ucP0Pgzz9D0QJAQwU2QEM4aUBDa5xAQ57PQEPRAkFD
BTZBQzhpQUOtnEFDns9BQ9ECQkMFNkJDOGlCQ2ucQkOez0JD0QJDQwU2Q0N5aUNDa5xDQ+DP
Q0PRAkRDBTZEQzhpRENrnERD4M9EQxMDRUMFNkVDOGlFQ2ucRUPgz0VD0QJGQ0Y2RkM4aUZD
rZxGQ57PRkPRAkdDBTZHQzhpR0NrnEdDns9HQ9ECSEMFNkhDeWlIQ62cSEOez0hD0QJJQ0Y2
SUM4aUlDa5xJQ+DPSUMTA0pDRjZKQzhpSkNrnEpDns9KQ9ECS0MFNktDOGlLQ2ucS0Oez0tD
0QJMQwU2TEM4aUxDa5xMQ57PTEMTA01DBTZNQzhpTUNrnE1Dns9NQ9ECTkMFNk5DOGlOQ2uc
TkOez05D0QJPQ0Y2T0M4aU9Da5xPQ57PT0PRAlBDBTZQQzhpUENrnFBDns9QQ9ECUUOINlFD
OGlRQ2ucUUOez1FDEwNSQwU2UkN5aVJDa5xSQ57PUkMTA1NDBTZTQzhpU0OtnFNDns9TQ9EC
VEMFNlRDOGlUQ62cVEOez1RD0QJVQwU2VUM4aVVDa5xVQ57PVUPRAlZDRjZWQzhpVkNxnVZD
n89WQ9ECV0NGNldDOGlXQ2ucV0Pgz1dDEwNYQ0Y2WEM4aVhDa5xYQ5/PWEPRAllDRjZZQzhp
WUNrnFlDn89ZQ9ECWkMFNlpDOGlaQ2ucWkOfz1pDEwNbQ0Y2W0M4aVtDrZxbQ+DPW0PRAlxD
RjZcQzhpXENrnFxD4M9cQ9ECXUMFNl1DOGldQ62cXUOfz11DEwNeQ0Y2XkPBal5DrZxeQ5/P
XkPRAl9DBTZfQzhpX0NrnF9Dn89fQ9ECYEMFNmBDOGlgQ2ucYEOfz2BD0QJhQ0Y2YUN5aWFD
rZxhQ5/PYUMTA2JDRjZiQzhpYkNrnGJDn89iQ9ECY0NGNmNDOGljQ2ucY0Pgz2ND0QJkQwU2
ZEM4aWRDrZxkQ5/PZEPRAmVDBTZlQ3lpZUOtnGVD4M9lQw==</AssayXData><AssayYData Points="400">InaTu8aw4rs/5067cHVDOsAHCLo0itk7+cJAPATaVTxNdZo8nIGyPIS04jynIOo8PNUjPeGw
Lz1hf0g96Y5WPU7Waz0UqIQ9NkmPPap9kD0paJ89d7a4PeKCuz0Iqsk9wG/OPTPx5D1FgOY9
AsfwPTAI9T3PGwg+F4MHPsVkDj4CyRY+KtYZPrcAHD5jxSY+rZQpPq6GKz7D3jQ+clNAPlvW
Pz6H10E+P1RLPla4UD4uWlY+js9ePqy1XT58kGQ+wzJoPhScbz7ao3U+L/F8PpLkgD4QCII+
bH2FPqsohz6YGok+/OeOPlSdkT7495I+J5eUPie/lz4qnJs+UcGcPrAaoD7kMqE+A0KmPtxL
pj4nQag+PQ+rPiDErj5HaLA+or+yPl8ztz7HvLc+bRK6PtT2vT5TQr4+ewfDPoAUxT6QXMY+
VDbHPp9+zD6R6s0+6VDQPrda0z4KXNQ+fuzWPhTZ2j7nhds+OwffPq1S4D5Z1eM+PA7lPhTq
5T5Fp+k+znrrPov87j6fvfA+pxD1Pr+U8z5BFPY++r/5PkMp/D7Ku/w+R9z+PqqaAD81oQE/
qcsCP6F2BD+qdAU/hooHP0IyBz/J4wc/h/QJP2A8Cj9bPgo/wcsMP1qwDD8KVA4/x2YOP+8F
ED+3yBE/qm4SP+z6Ej/kGBQ/l5AWP88QFj/7kBc/ktwXP3juGT8Pmhk/jOcaPzSsGz9zZx0/
UaYeP8VXHz8afR8/3DkhP0gUIT8PbiI/1DUkP6uZJD/bByY/H+8lPxyKJz+V4Cc/RHgqPzIa
Kz9c6io/J4MrP/bXLD+PZC0/TTYuPwYLLz+AkzA/cQkwP85BMT/fojE/5dgyP0g3ND+RADU/
uyU1PzlyNT9tYjc/AQo4P2luOD/ZPzk/yfU5P1/FOj+mqjs/C2Y9P5yaPT8zqz8/P989PwNX
Pz/V0T8/tktBPz/gQD/ttEI/IopCP3tRRD/D9UM/6h9FPzj6RT89ukY/4J5GP48TRz9Qn0c/
YaVJP4DeST+ECEo/RAJLPypdTD9++Us/gyFNP8YUTj+7I08/BA5PPw7OUD8JAFA/H19RPwuk
UT/lVFI/ZMpSP1/BUz+2XVU/NLlUP1PnVT/zY1Y/twVXP0EqVz/IWVk/njBaP9y/WT/26lk/
wSBaPzuxWz/G01s/BVNcP96IXT+2aV0/EnxePxS8Xj/qFl8/imBfP0oEYD+4cWE/9idhPz5O
Yj+nD2I/LHliP9TQYj8Dh2Q/vptlP4FLZT/G+2U/celmPz4MZj/5u2Y/ajNnP1x1aD/sT2g/
F+NpPw/2aT+i92g/SY5qP+DCbD9QWGw/AZBrP5e/bT+M9Gw/y+5uP14pbz8zm24/FqNvP1yx
bz8xtnA/3M5wPy8zcT9ZGXI/OUFzP3Itcz85AXM/jsBzPymscz+PTXQ/m+50PyiMdT/vVXU/
Clh2P44Kdj9x1Hg/1CB5P+fZdz9ICXk/8mx5Pyt4eT+h2nk/fTV6P7v/ez+NRXs/ZDt7P3Aq
fD+Tjn0/WQp9PyjofT/Rxn0/jTh+Pxgsfj9pxH8/1Rt/P5c7gD/7JoA/XVuAPwWrgD+vaoA/
AteAP+kMgT9TUIE/zZKBP/qpgT9xAoI/CEeCPxRLgj9X54I/uVKDPxSagj9J+YI/OjCDP65y
gz+hfIM/LLyDPzNjhD/6EoQ/O9aEP8WwhD/a5YQ/VZKFP3XXhD8TPoU/6qOFPxpohj/PtIU/
VaiFP5oxhj+PyIY/8RCHP9HQhj9rDYc/6pKHPxyEhz/OwIc/jouHP+yQhz/gIYg/X1OIPzQn
iD+Cy4g/3ImIP6sCiT+UrYg/sbqIP8JXiT/ndok/z4yJP4UDij9CuYk/LcaJP9gtij9po4o/
F0+KP8XZij+wkoo/RFOLP4shiz8kjYs/3EaLP3ouiz/m7Is/uSWMP2cajD/ksYw/To+MP2yN
jD88mow/c7+MPxddjT/dk4w/nk+NP0pKjT9iLo4/dnuNPxAsjj9WmY4/HPaNP0BJjj/BbY4/
zWCOPyQxjz9YQY8/90yPPwspjz+16I4/ZXuPP3SQjz9vJZA/ZRSQP4n1jz/bkpA/BAaQP8Ol
kD8505A/18yQP1L8kD+C15A/FDGRP4hCkT9FPZE/sYmRPw==</AssayYData></Step><Step><CommonData><SampleLocation>1</SampleLocation><SampleID></SampleID><SampleGroup></SampleGroup><SampleInfo></SampleInfo><SampleRow>C</SampleRow><SamplePlate>1</SamplePlate><WellType>BUFFER</WellType><Concentration>-1</Concentration><ConcentrationUnits>µg/ml</ConcentrationUnits><MolarConcentration>-1</MolarConcentration><MolarConcUnits>nM</MolarConcUnits><MolecularWeight>-1</MolecularWeight><Temperature>25</Temperature><StartTime>337230</StartTime><AssayTime>60</AssayTime></CommonData><FlowRate>1000</FlowRate><StepType>BASELINE</StepType><StepName>Baseline</StepName><StepStatus>OK</StepStatus><ActualTime>60</ActualTime><CycleTime>0.2</CycleTime><AssayXData Points="300">FANmQ8o2ZkM5aWZDrpxmQ+HPZkNcBGdDRzZnQ3ppZ0OunGdDn89nQxQDaENHNmhDemloQ2yc
aEPhz2hDFANpQwY2aUOBamlDcp1pQ+HPaUPSAmpDRzZqQzlpakNsnGpDn89qQxQDa0MGNmtD
OWlrQ66ca0Phz2tDVgNsQwY2bEN6aWxDrpxsQ+HPbEMaBG1DRzZtQ3ppbUOunG1Dn89tQ1YD
bkNHNm5DemluQ2ycbkPhz25DFANvQ0c2b0N6aW9DbJxvQ+HPb0MUA3BDRzZwQ3ppcEOunHBD
4c9wQxQDcUNHNnFDOWlxQ66ccUPhz3FDFANyQ0c2ckN6aXJDrpxyQyLQckMUA3NDRzZzQ3pp
c0OunHND4c9zQxQDdENHNnRDeml0Q66cdEOl0HRDFAN1Q0c2dUN6aXVDrpx1QyLQdUMUA3ZD
RzZ2Q3ppdkOunHZD4c92QxQDd0NHNndDeml3Q66cd0Phz3dDFAN4Q0c2eEM5aXhDrpx4Q+HP
eEMUA3lDDDd5Q3ppeUOunHlD4c95QxQDekNHNnpDeml6Q66cekPhz3pDFAN7Q0c2e0N6aXtD
bJx7Q+HPe0MUA3xDRzZ8Q3ppfEOunHxD4c98QxQDfUNHNn1Deml9Q66cfUPhz31D0gJ+Q0c2
fkN6aX5Drpx+Q+HPfkMUA39DRzZ/Q3ppf0NsnH9D4c9/Q4oBgEMkG4BDvTSAQ1dOgEPwZ4BD
ioGAQySbgEO9tIBDV86AQ/DngEOKAYFDJBuBQ5w0gUNXToFDc2iBQ4qBgUMkm4FDvbSBQ1fO
gUPw54FDigGCQyQbgkO9NIJDV06CQ/BngkOKgYJDD52CQ720gkNXzoJD8OeCQ4oBg0MkG4ND
vTSDQ1dOg0PQZ4NDioGDQySbg0O9tINDV86DQzLog0OKAYRDJBuEQ700hENXToRDEWiEQ4qB
hEMkm4RDnLSEQ1fOhEPw54RDigGFQyQbhUO9NIVDV06FQ/BnhUOKgYVDJJuFQ720hUM2zoVD
8OeFQ4oBhkMkG4ZDvTSGQ1dOhkPwZ4ZDioGGQySbhkO9tIZDV86GQ/DnhkNpAYdDJBuHQ700
h0NXTodD8GeHQ4qBh0Mkm4dDvbSHQ1fOh0Pw54dDigGIQyQbiEO9NIhDV06IQ/BniEOKgYhD
A5uIQ5y0iENXzohD8OeIQ2kBiUMkG4lDvTSJQ1dOiUPwZ4lDioGJQySbiUO9tIlDV86JQ/Dn
iUOKAYpDAxuKQ5w0ikNXTopD8GeKQ2mBikMkm4pDvbSKQ1fOikPw54pDigGLQyQbi0OcNItD
V06LQ/Bni0OKgYtDJJuLQ720i0NXzotD8OeLQ4oBjEMkG4xDvTSMQ1dOjEPwZ4xDioGMQwOb
jEOctIxDV86MQ/DnjEOKAY1DJBuNQ700jUNXTo1D8GeNQ2mBjUMkm41DvbSNQ1fOjUPw541D
igGOQyQbjkO9NI5DV06OQ/BnjkNpgY5DA5uOQ720jkNXzo5D8OeOQ2kBj0MDG49DvTSPQ1dO
j0PQZ49DioGPQySbj0PetI9DV86PQ/Dnj0NpAZBDJBuQQ700kENXTpBD0GeQQ1WDkEMkm5BD
vbSQQ1fOkEPw55BD</AssayXData><AssayYData Points="300">MriXPzjFmD+fdJg/u7GYP2inmD9Bfpg/2mOYP0yfmD8BaZg/9kGZP/LZmD8Ko5k/xguZP4RE
mT9fapk/WH+ZP6oymT82U5k/mDqZP4yWmD9tbJk/FSOZP3RTmT9wjJk/kqeZP65umT8S6Zk/
7B+ZP+3smT91Spk/QciZPylhmT9xgpk/n/OZP24Bmj/Gopk/7gGaP1vqmT/wk5k/u5+ZPwfY
mT9vnZk/wjCZP+C1mT/tvJk/NlmZP4LimT8AHJk/maCZP5TwmT/Ty5k/HauZP9x5mT8VEZo/
Q4iZP16ymT8mF5o/YCeaPyZqmT8U75k/5tmZP2twmT90XZk/kDuaP3CamT8SJJo/TKaaP7wS
mj8TSZo/b0KaP8E7mj/7t5k/OF+aP1cpmj/YvZo/yuiaP9Jcmj/xZ5o/doaaP4IAmj+e/po/
RDSaP5HYmj+pCJo/ls2aP11Bmj+4fJo/O8yZP37vmj9m6Jo/rXaaP79Lmj/Py5o/KjWaP2tX
mj+YIZo/xYuaP36Amj8/Wpo/l4GaP+C6mj8VQJo/vRabP5jPmj8p7Jo/OgibP66kmj815Zo/
xJuaPwftmj9pWZo/8uSaPz9Vmz9hn5o/Kc+aP4symj+uu5o/RNGaP73smj9Yjpo/glyaP5gJ
mz+xHZs/i+2aPxZymj+m1Jo/JiCbP7zgmj8ku5o/igKbPzqtmj+J0Jo/mt2aP0U0mz/nBZs/
qUyaP6VXmz/z9Zo/1rmaPyLMmj81R5s//9eaPxMnmz+JZ5s/hGKbPwn1mj9EfZs/seCaP6+A
mj8OJ5s/RoCaPzzamj8iqJs/+DibPzommz9Xe5s/0TebPyuNmz/lcps/kaObP9Gtmz+7AZs/
n5WbP6Yxmz+hOZs/WT+bP9fYmz8naJs/436bP4g5mz/I8Zo/2Z6bP6E9mz8PUZs/Ro2bP0DY
mz+S8Zs/q3ebP0emmz8FaZs/E6ObP8OSmz/Fgps/2SGcP0egmz/Jp5s/VsybP7xCnD+ypps/
SVqbP71+mz9LWps/+F2cP5bvmz/Kz5s/lFKbP6rzmz/nBZw/da2bP+anmz8Dz5s/e9qbPz3+
mz90x5s/IpubP36pmz/vRps/BiycPyrKmz/Jo5s/ML2bPxhSnD/k2Zs/6q+bP0/9mz/xKJw/
l4ScPyfDmz9Ocpw/vP2bPwfPmz8rfZw/ahOcP03Umz9ckZs/tUGcPxT5mz8KaZw/uXOcP1dn
mz8XRpw/PO6bP1kznD9CRZw/nCucP7OPnD/9FZw/dRWcP/DLnD+YOJw/ioqbP7AVnD9355s/
QECcPwdNnD/+bpw/kyqcPxLnmz/H/Js/etKbPzQsnD+r7Jw/5q2cP6ObnD+yOZw//CWcP5zZ
nD+4fpw/wDmcP/JMnD9yeJw/lGCcP3YhnD9s7Js/ZLKcPy1knD+JaJw/rlicP4xDnD9vjJw/
HgOcP1aknD+30pw/4g2cP1GonD9WmZw/xcWcP3OHnD/2Upw/RZCcP+aWnD+5gZw/c4ycPx70
nD9raJw/knKcP4dNnD8XYpw/CpicP0cunD+0rZw/qricP2yynD/+HZ0/MLucP84lnT949pw/
+yadPwMAnT/fv5w/</AssayYData></Step><Step><CommonData><SampleLocation>8</SampleLocation><SampleID>BG505.W6.C2 gp120</SampleID><SampleGroup></SampleGroup><SampleInfo></SampleInfo><SampleRow>C</SampleRow><SamplePlate>1</SamplePlate><WellType>KSAMPLE</WellType><Concentration>-1</Concentration><ConcentrationUnits>µg/ml</ConcentrationUnits><MolarConcentration>500</MolarConcentration><MolarConcUnits>nM</MolarConcUnits><MolecularWeight>-1</MolecularWeight><Temperature>25</Temperature><StartTime>405305</StartTime><AssayTime>180</AssayTime></CommonData><FlowRate>600</FlowRate><StepType>ASSOC</StepType><StepName>Association</StepName><StepStatus>OK</StepStatus><ActualTime>179.999</ActualTime><CycleTime>0.2</CycleTime><AssayXData Points="900">iQGRQyMbkUO8NJFDNU6RQ89nkUOJgZFDI5uRQ7y0kUNWzpFD7+eRQ2gBkkMjG5JDmzSSQ1ZO
kkPvZ5JDaIGSQwKbkkO8tJJDVs6SQ+/nkkNoAZNDIxuTQ5s0k0NWTpND72eTQ4mBk0MCm5ND
vLSTQ1bOk0PP55NDaAGUQwIblEO8NJRDVk6UQ+9nlEOJgZRDApuUQ5u0lENWzpRD7+eUQ4kB
lUMjG5VDvDSVQ1ZOlUPvZ5VDaIGVQwKblUObtJVDVs6VQ8/nlUNoAZZDAhuWQ5s0lkNWTpZD
z2eWQ4mBlkMjm5ZDvLSWQzXOlkPP55ZDaAGXQwIbl0ObNJdDVk6XQ89nl0NogZdDI5uXQ7y0
l0M1zpdD7+eXQ2gBmEMjG5hDvDSYQ1ZOmEPPZ5hDiYGYQwKbmEObtJhDNc6YQ+/nmENoAZlD
AhuZQ7w0mUM1TplDz2eZQ2iBmUMjm5lDm7SZQzXOmUPP55lDaAGaQwIbmkObNJpDVk6aQ+9n
mkOJgZpDApuaQ5u0mkM1zppDz+eaQ4kBm0MCG5tDmzSbQ1ZOm0PvZ5tDaIGbQwKbm0ObtJtD
Vs6bQ8/nm0NoAZxDAhucQ5s0nEM1TpxDz2ecQ4mBnEMCm5xDm7ScQ1bOnEPv55xDaAGdQwIb
nUObNJ1DNU6dQ89nnUNogZ1DApudQ5u0nUM1zp1Dz+edQ2gBnkMCG55DmzSeQzVOnkPPZ55D
iYGeQwKbnkO8tJ5DNc6eQ8/nnkOJAZ9DAhufQ7w0n0NWTp9Dz2efQ2iBn0MCm59Dm7SfQ1bO
n0PP559DiQGgQyMboEO8NKBDNU6gQ+9noENogaBDApugQ5u0oEM1zqBDz+egQ2gBoUMjG6FD
vDShQzVOoUOTaKFDaIGhQwKboUObtKFDVs6hQ+/noUOJAaJDAhuiQ7w0okM1TqJD72eiQ2iB
okMCm6JDvLSiQzXOokPv56JDiQGjQyMbo0ObNKNDNU6jQ+9no0NogaNDApujQ5u0o0M1zqND
7+ejQ2gBpEMjG6RDmzSkQ1ZOpEPPZ6RDaIGkQwKbpEO8tKRDNc6kQ+/npEOJAaVDAhulQ7w0
pUM1TqVDz2elQ2iBpUMCm6VDm7SlQzXOpUPP56VDaAGmQwIbpkObNKZDVk6mQ+9npkNogaZD
I5umQ7y0pkNWzqZD7+emQ2gBp0MCG6dDmzSnQ1ZOp0PPZ6dDaIGnQwKbp0ObtKdDNc6nQ8/n
p0OJAahDAhuoQ5s0qEM1TqhDz2eoQ2iBqEMCm6hDm7SoQzXOqEPv56hDaAGpQwIbqUO8NKlD
Vk6pQ89nqUNogalDApupQ5u0qUNWzqlD7+epQ4kBqkMCG6pDmzSqQzVOqkPvZ6pDaIGqQwKb
qkObtKpDNc6qQ8/nqkOJAatDAhurQ5s0q0NWTqtDoGqrQ2iBq0MCm6tDm7SrQzXOq0PP56tD
aAGsQwIbrEO8NKxDNU6sQ89nrENogaxDApusQ5u0rEM1zqxDz+esQ2gBrUMCG61DmzStQzVO
rUPPZ61DaIGtQyObrUObtK1DNc6tQ8/nrUNoAa5DAhuuQ7w0rkM1Tq5Dz2euQ4mBrkMjm65D
m7SuQzXOrkPP565DaAGvQwIbr0ObNK9DNU6vQ89nr0OJga9DI5uvQ5u0r0M1zq9Dz+evQ2gB
sEMCG7BDmzSwQzVOsEPPZ7BDiYGwQwKbsEObtLBDNc6wQ8/nsENoAbFDAhuxQ5w0sUNWTrFD
z2exQ2iBsUMim7FDnLSxQzXOsUPw57FDLQKyQyIbskOcNLJDNU6yQ89nskNogbJDIpuyQ5y0
skM1zrJDz+eyQ4kBs0MCG7NDvDSzQzVOs0PwZ7NDaIGzQwKbs0OctLNDVs6zQ/Dns0NoAbRD
Ahu0Q5w0tEM1TrRDz2e0Q2iBtEMCm7RDnLS0QzXOtEPP57RDaAG1QwIbtUOcNLVDNU61Q89n
tUNogbVDApu1Q5y0tUM1zrVD8Oe1Q4kBtkMCG7ZDnDS2QzVOtkPPZ7ZDaIG2QwKbtkOctLZD
Vs62QxDotkNoAbdDAhu3Q5w0t0NWTrdD8Ge3Q4mBt0MCm7dD3bS3Q1bOt0Pw57dDaAG4QyIb
uEOcNLhDVk64Q89nuENogbhDIpu4Q7y0uENWzrhDXuq4Q4kBuUMiG7lDvDS5Q1ZOuUPwZ7lD
iYG5QyKbuUOctLlDNc65Q8/nuUOJAbpDAhu6Q5w0ukNWTrpD8Ge6Q2iBukMim7pDvLS6Q1bO
ukPw57pDiQG7QyIbu0O8NLtDVk67Q/Bnu0OJgbtDIpu7Q7y0u0NWzrtD8Oe7Q4kBvEMiG7xD
vDS8Q1ZOvEPwZ7xDiYG8QyKbvEO8tLxDVs68Q/DnvEOJAb1DIhu9Q7w0vUNWTr1D8Ge9Q4mB
vUMim71DvLS9Q1bOvUPw571DiQG+QyIbvkO8NL5DVk6+Q/BnvkOJgb5DIpu+Q7y0vkNWzr5D
8Oe+Q24Cv0MiG79DvDS/Q1ZOv0PwZ79DiYG/QyKbv0O8tL9DVs6/Q/Dnv0OJAcBDIhvAQ7w0
wENWTsBD8GfAQ4mBwEMim8BDvLTAQ1bOwEPw58BDiQHBQyIbwUO8NMFDVk7BQ/BnwUOJgcFD
IpvBQ7y0wUNWzsFD8OfBQ4kBwkMiG8JDvDTCQ1ZOwkPwZ8JDiYHCQyKbwkO8tMJDVs7CQ/Dn
wkOJAcNDIhvDQ7w0w0NWTsND8GfDQ4mBw0Mim8NDvLTDQ1bOw0Pw58NDiQHEQyIbxEO8NMRD
Vk7EQ/BnxEOJgcRDApvEQ7y0xENWzsRD8OfEQ4kBxUMiG8VDnDTFQ1ZOxUPwZ8VDiYHFQyKb
xUO8tMVDVs7FQ8/nxUNoAcZDIhvGQ5w0xkNWTsZD8GfGQ2iBxkMim8ZDvLTGQ1bOxkPw58ZD
iQHHQyIbx0O8NMdDVk7HQ/Bnx0OJgcdDIpvHQ7y0x0NWzsdD8OfHQ2gByEMiG8hDvDTIQ1ZO
yEPwZ8hDiYHIQyKbyEO8tMhDVs7IQ/DnyEOJAclDAhvJQ7w0yUNWTslD8GfJQ4mByUMim8lD
vLTJQ1bOyUPw58lDiQHKQyIbykO8NMpDVk7KQ/BnykOJgcpDApvKQ7y0ykNWzspD8OfKQ2gB
y0MiG8tDvDTLQzVOy0PwZ8tDiYHLQyKby0O8tMtDVs7LQ/Dny0OJAcxDIhvMQ7w0zEM1TsxD
8GfMQ4mBzEMim8xDvLTMQ1bOzEPP58xDaAHNQyIbzUO8NM1DVk7NQ/BnzUOJgc1DIpvNQ7y0
zUNWzs1D8OfNQ4kBzkMiG85DvDTOQ1ZOzkPwZ85DiYHOQyKbzkOctM5DVs7OQ/DnzkOJAc9D
IhvPQ7w0z0NWTs9Dz2fPQ2iBz0Mim89DvLTPQ1bOz0Oa6c9DaAHQQyIb0EO8NNBDVk7QQ89n
0EOJgdBDIpvQQ7y00ENWztBD8OfQQ4kB0UMiG9FDvDTRQ1ZO0UPwZ9FDiYHRQyKb0UO8tNFD
Vs7RQ87n0UNoAdJDIhvSQ7w00kNWTtJD8GfSQ2iB0kMCm9JDvLTSQ1bO0kPw59JDiQHTQwIb
00O8NNNDNU7TQxBo00NogdNDApvTQ5y000NWztND8OfTQ4kB1EMiG9RDvDTUQ1ZO1EPOZ9RD
aIHUQyKb1ENSuNRDVs7UQ87n1EOJAdVDIhvVQ7w01UNWTtVDzmfVQ4mB1UMim9VDvLTVQ1bO
1UPO59VDaAHWQwIb1kO8NNZDVk7WQ/Bn1kOJgdZDIpvWQ7y01kM1ztZD8OfWQ4kB10MCG9dD
vDTXQ1ZO10POZ9dDiYHXQyKb10O8tNdDVs7XQ/Dn10NoAdhDIhvYQ7w02ENWTthDzmfYQ2iB
2EMim9hDvLTYQ1bO2EPO59hDaAHZQwIb2UO8NNlDNU7ZQ85n2UOJgdlDIpvZQ5y02UM1ztlD
8OfZQ2gB2kMiG9pDvDTaQzVO2kPwZ9pDaIHaQyKb2kOctNpDNc7aQ/Dn2kOJAdtDAhvbQ7w0
20NWTttD8GfbQ4mB20Mim9tDvLTbQzXO20PO59tDiQHcQwIb3EO8NNxDVk7cQ/Bn3ENogdxD
ApvcQ5y03ENWztxDk+jcQ4kB3UMiG91DvDTdQzVO3UPOZ91DiYHdQyKb3UO8tN1DVs7dQ/Dn
3UNoAd5DAhveQ5w03kNWTt5D8GfeQ2iB3kMCm95DvLTeQ1bO3kPO595DiQHfQwIb30O8NN9D
Vk7fQ85n30OJgd9DIpvfQ7y030NWzt9DzuffQ2gB4EMiG+BDvDTgQzVO4EMxaOBDaIHgQwKb
4EOctOBDVs7gQ/Dn4EOJAeFDAhvhQ5w04UNWTuFDzmfhQ2iB4UMCm+FDvLThQ1bO4UPw5+FD
iQHiQyIb4kOcNOJDNU7iQ85n4kOJgeJDIpviQ7y04kM1zuJDzufiQ4kB40MiG+NDnDTjQ1ZO
40PwZ+NDaIHjQyKb40O8tONDNc7jQ87n40OJAeRDIhvkQ5w05ENWTuRD8GfkQ2iB5EMim+RD
vLTkQzXO5EPO5+RDaAHlQyIb5UOcNOVDNU7lQ85n5UOJgeVDIpvlQ7y05UM1zuVDzuflQ2gB
5kMCG+ZDvDTmQzVO5kPwZ+ZDiYHmQwKb5kO8tOZDVs7mQ/Dn5kNoAedDAhvnQ7w050M1TudD
zmfnQ2iB50MCm+dDvLTnQzXO50PO5+dDiQHoQ8Yb6EO8NOhDNU7oQ85n6EOJgehDIpvoQ7y0
6ENWzuhDzufoQ2gB6UMCG+lDnDTpQzVO6UPOZ+lDaIHpQyKb6UOBtelDVs7pQ/Dn6UNoAepD
AhvqQ7w06kNWTupDzmfqQ2iB6kMim+pDnLTqQzXO6kPO5+pD</AssayXData><AssayYData Points="900">N9abP+VUmj96ZZk/9LyYP+slmD/sG5c/hsqWP2EClz/jipY/vwCWP2wSlT8kgZU/fsaVP4ma
lT+GApU/N6mVPwkPlT+uhJU/vYOVPxRdlT/Sf5U/6yCVPyFKlT9UkJQ/IzmVP/GqlD/4v5Q/
7niVPy7vlD94DJU/blqVPzQvlT93QJU/+i2VP0YilT+1LZU/R2eVP0rBlT/sypQ/gFuVP25w
lT+sS5U/L5+VP0YXlj9VMJY/Ri+VP7pulT9oy5U/TDeWP0kVlT8L1JU/JcuVP9islT8dHJY/
I9CVP9Y6lj+YUpY/oQ6WP1uzlT8WDpY/eTqWP5TklT8qTZY/8iOWPyZ5lj/WspY/aTiWP9qw
lj+eu5Y/gpqWP2dLlj+w3JY/00yWP5gtlj8iY5Y/BpSWP6Yolj/Ns5Y/EoqWP6Sdlj9srZY/
3U+XPwtLlz8ropY/KrSWP+MWlz+4mZY/6pyWP8OLlj/u9pY/7juWP1RFlz8Nu5Y/iZiWP3oL
lz8A2pY/ZraXP5EAlz9x85Y/j8eWP3ZYlz+FDpc/rYqXP5d3lz+1LZc/Al6XP+oXlz8rm5c/
XV6XP/dBlz8Ucpc/Ay2XP2svlz/Qn5c/VRuXP9ialz9QmJc/IOmXP265lz/Q15c/LKSXPyjF
lz9dpZc/uaeXP9qilz9Z8Zc/cNCXPzhQmD9T15c/DSSYP7oYlz/r5pc/PXSYP4z8lz/h6pc/
4+2XP/msmD8YwZc/ZGiYP4pLmD9dwJc/IV2YP2XLlz9ygZg/xE6YP5gzmD/3G5g/HW+YPzKP
mD/Nv5g/23+YP346mD8rfpg/L4qYP8jumD+BX5g/Q2WYP8YZmD8iIpg/UdOXP1TkmD+uuZg/
HcyYP/cwmT9ggJg/0l6YPx7mmD/3yZg/cAiZP7WumD/ixpg/WR2ZPyXpmD8kE5k/OsOYPyqE
mD9Ms5g/QGuZP0k3mT8v+5g/2AuZPws8mT82EZk/3EaZPwjXmD/kFZk/8ouYP+GMmD/J6Jg/
hueYP8XnmD8q05g/DvmYP/GQmT9ExJg/jrmYP+drmT/fV5k/ISCZP0JtmT+Gnpg/i3iZPz/W
mD99Wpk/y0GZP4c6mT8zSZk/Fp2YP3v9mT8Uy5k/LPWYP0qlmT/O7pg/I2qZP5hPmT+5T5k/
w4CZP89NmT82PZk/UnKZP6h6mT9fJZk/FQGaPwKAmT/pt5k/0qiZP9xNmT8Chpk/FAKaP6fz
mT+HWJk/P7SZPy3qmT85kJk/1gWaP17pmT//4pk/oaCZP7wemj//55k/XcyZP4bJmT/okZo/
r36ZP8Rkmj8XzJk/FG+ZP19Lmj/vFJo/tBiaPwfHmT+3G5o/5AeaPxgLmj+29Zk/1QyaP8rA
mT+zdJk/RiGaP+LnmT/tWpo/yBuaP+aemj9TC5o/Iy6aP/CBmj8+Kpo/k46aP65jmj/uZZo/
eRmaP8m9mj+BgJo/SkyaP/+omj8aDZo/g0aaP4Z1mj+2Qps/4xCaPwZUmj95kZo/TJqaP2fK
mT+645o/8vqZPzxsmj8wQZo/8p2aPwrtmj/xW5o/Uy6aPxNmmj90K5s/MMSaP4GWmj+5OJo/
CA2bPzlbmj9cIps/syGaP/Xsmj/CZ5o/4bWaP4P4mj+D/5o/+8OaP6GImz/p3Zo/bSObPwkZ
mz87npo/oIuaP2/cmj/gx5o/keWaP0bHmj/VA5s/H6ybPw/0mj9Jmpo/ttuaP5Jrmz/LAJs/
7PCaP1y1mj863Jo/ynibP77Imj/8MJs/nj6bP6Ivmz+eYJs/lVybP8jumj8D/5o/nd+aPzoF
mz9d+5o/7CybPyzKmz/VR5s/DFKbP6pfmz+h/Jo/naubP3wimz++55s/JQmbP8Rrmz9sc5s/
w8GaP2hsmz+PQps/hDybP2DJmz+Ndps/+S6bP8V4mz9sups/e4GbPwZsmz97Xps/60GbPyuY
mz8FQps/HxCcP7/Zmz8vzZs/TTSbP5v3mz+Ylps/IvabP3eUmz/UfJs/BsubPwKImz9U9Jo/
5CibP/WEmz9V2Js/MkebP+ICnD/7eZw/Y3WbPzzZmz/R6Js/MmubP1C2mz8FaZw/MMmbPw/c
mz92mJw/9RqcP8MbnD/nq5s/ahOcP6/amz8M3Zs/98ObPxFDnD+Rg5s/NxKcPwjxmz/Je5s/
CwScP1j7mz9VT5w/aNubPzACnD/er5s/BKqbPzsBnD/b75s/ZUqcP4hUnD+3BZw/5lScP9ex
nD+tVZw/wjycP2uJnD86Kpw/PtmbP6ZOnD8wl5s/SyecPyI3nD9d7ps/HjmcP/FMnD893Zs/
1yacP6UpnD8Aopw/xN+bP4NUnD9a/5s/KT+cP8GPnD/g/5s/iqebPy1OnD8tA5w/OnycP/0M
nD91sJw/u3ucP3h2nD8hepw/cAqcP3GtnD82Hp0/ZkCcP3iznD8kpZw/ZZicP5FVnD8RPZw/
2cmcP9lcnD8yzpw/dyidP+bgnD+ruZw/VQ+dP35rnD8EI50/ONecP1MVnT9t0Zw/1+mcP+0y
nT/MQ5w/63GcPxoFnT/OPJw/I7GcP7WYnD/nMZw/a5ecP4F4nD+YDp0/YOGcP0tJnT8xzpw/
DKecP6aVnD+t+Zw/vNycP93HnD+rypw/4yGdPw56nT8CFp0/FSmdP+FvnD9oEp0/ME+dP8nL
nD/c/5w/64OcP8jOnD8RRJ0/v8acP1WcnD+1/Zw/KnOdP+XQnD+zSZ0/IFucP4IlnT+eVp0/
9TedP3kFnT9kzpw/bOCcP7eSnD8gWJ0/Dz6dP2PbnD8qYJ0/bEmdPz6AnT92b5w/hIycPzFj
nT88JZ0/YEadP7ygnT88Z50/FDCdPwqxnD9SGp0/RmWdP+7lnD/j/5w/VJicPyWznD8w7pw/
ZgSdP8OgnD9ai50/AXOdP5URnT8iaZ0/x1SdP+zknT+2Hp0/R4OdP4NunT83DJ0/XJOdP4fl
nT8ZoZ0/NKidP485nT+Vh50/SVadP+6dnT9SVJ0/9LGdP2LNnT/jT50/TtydP+E6nT/ebJ0/
V1+dP+q9nT/0fp0/hfmcP7vanT8gx50/3gedPxmTnT85j50/BBmeP5F7nT+dD54/K+GdP3QS
nT/fpp0/382dP2gPnj8+Sp0/Ya2dPzWQnT8D9Z0/l3ieP9fznT8amp0/Z5SdP6fcnT9R5Z0/
3oudP8ScnT+sap0/adydP740nj/d2J0/JeWdPxUEnj9l0Z0/PimeP4PmnT89EJ4/uKOdP+IK
nj84K54/aRKeP/3fnT8s7J0/V7mdP4XinT/bJJ4/U2GeP8dxnj+b7p0/nv2dP/canj/uNp4/
JySePzkhnT82cJ0/l1WeP1NNnj9BWJ4/E2ueP5L2nT8ZD54/8XWeP2D/nT8K4Z0/jXGePzbd
nT8iOp4/oOedP7Ienj8nAJ4/8PqdP7x3nj/GLp4/PEmePxAbnj/GAp4/IhCeP+0Unj+zZ54/
yXCeP8c9nj/2dZ4/3ymePz1knj8KcJ4/6L6eP6oPnj/Lcp4/2ameP7Qinj8Vr54/CxqePyia
nj8jh54/gDCeP/dEnj9PxZ4/XI+eP6Zlnj9cPZ4/MyeePzOinj8uZZ4/902eP+85nj8wnp4/
O+CePwPgnj8h554/IBufP9dGnj/UuJ4/tm2eP9Z+nj/k/54/TgqfP9S+nj+0l54/YdueP46u
nj8Yrp4/CueeP4Amnj8N2p0/xiOfP/Lcnj9ogJ4/6EaeP4Punj+AIZ4/Cw+fP7Jgnj/aHJ8/
e3eeP3BCnz99Xp8/Wc2eP21wnj8jKJ8/lJeeP1y4nj9ALp8/SpmeP4nYnj8ItZ4/9uWeP4YR
nz/JMJ8/0daePy0cnz+M6J4/uX2eP9kxnz9dwJ4/rBOfP77Bnj87rp4/gL2ePw6cnz+1bJ8/
tJ2eP5fonj+eeJ8/bkyfP5TSnj+qHp8/CgSfP5pFnz9hc58/IjyfP54dnz9E/J4/FDqfP23q
nj9qwp4/ohSfP/9Hnz9Q854/V9SeP4oJnz/BD58/a/qeP0eznj+7JZ8/HA+fP/9inz/sGp8/
h8qePzignz9DnJ8/YFqfPzCZnz+WFJ8/V9CePxuenz+ffp8/hYefP6c3nz/lLJ8/BQifP11b
nz9TVp8/4+ieP9lfnz/5L58/U7efPwlDnz/+y54/elKfP5unnz9TSp8/wrKfP+03nz9JHZ8/
FymfP17Znz/fdZ8/R56fPwpKnz/adJ8/26GfP02jnz/M0Z8/qYafP1uWnz8dSZ8/kr2fPw69
nj/fVJ8/ePeeP0dunz/ehp8/HTSfPzE7nz/GXp8/xlKfP4V2nz+bY58/BY6fP+Jdnz9Vv58/
SrqfPyRrnz+hXp8/XrqfPxa2nz+GkJ8/ZN+eP0JHnz+TJZ8/4oifPyvZnz+vdZ8/5PWfP4DF
nz+40Z8/vB6fP/Ghnz8L7J8/U3OfP1rZnz9u4p8/IsmfP/cKoD/BcZ8/YOyfP7TPnz/BwZ8/
jkmfP56nnz9U2p8/+FCfPyNvnz/fIqA/IM+fP7ycnz9jqZ8/vRWgPzg2oD+HbqA/g8CfP0o2
oD/il58/lsugP+vSnz8Yvp8/wC6gP4SFnz/CV6A/3ASgP5wxoD/N3Z8/B8afP9y+nz+SIqA/
oiagP9EloD8cAKA/HtyfP16Vnz+jyp8/acGfP56unz9RJKA/BQqgP8L2nz/N8p8/ozOgP0hH
oD/x+p8/MGKgP2lNoD9XVZ8/G7egP2C6nz8NXqA/NSugP3HFnz9BaKA/IDqgP3VToD8CP6A/
f6mfP8Xlnz+eUaA/N6WgP02doD+/4J8/4k2gP1j7nz86UqA/</AssayYData></Step><Step><CommonData><SampleLocation>1</SampleLocation><SampleID></SampleID><SampleGroup></SampleGroup><SampleInfo></SampleInfo><SampleRow>C</SampleRow><SamplePlate>1</SamplePlate><WellType>BUFFER</WellType><Concentration>-1</Concentration><ConcentrationUnits>µg/ml</ConcentrationUnits><MolarConcentration>-1</MolarConcentration><MolarConcUnits>nM</MolarConcUnits><MolecularWeight>-1</MolecularWeight><Temperature>25</Temperature><StartTime>593410</StartTime><AssayTime>180</AssayTime></CommonData><FlowRate>600</FlowRate><StepType>DISASSOC</StepType><StepName>Dissociation</StepName><StepStatus>OK</StepStatus><ActualTime>180</ActualTime><CycleTime>0.2</CycleTime><AssayXData Points="900">aAHrQwIb60N6NOtDNU7rQ65n60NogetD4ZrrQ3q060MUzutDzufrQ2gB7EPhGuxDmzTsQzVO
7EPOZ+xDaIHsQwKb7EO8tOxDNc7sQ+/n7ENoAe1DAhvtQ5s07UM1Tu1DzmftQ4mB7UMCm+1D
m7TtQzXO7UPO5+1DaAHuQwIb7kN6NO5DNU7uQ85n7kNoge5DApvuQ5u07kM1zu5DzufuQ2gB
70MCG+9DmzTvQzVO70POZ+9DaIHvQwKb70ObtO9DNc7vQ87n70NoAfBDAhvwQ5s08EM1TvBD
zmfwQ2iB8EMCm/BDm7TwQzXO8EPO5/BDaAHxQwIb8UObNPFDNU7xQ85n8UNogfFDApvxQ5u0
8UM1zvFDzufxQ2gB8kMCG/JDmzTyQzVO8kPOZ/JDiYHyQwKb8kObtPJDNc7yQ87n8kNoAfND
AhvzQ5s080M1TvNDzmfzQ2iB80MCm/NDm7TzQzXO80PO5/NDaAH0QwIb9EObNPRDNU70Q85n
9ENogfRDApv0Q5u09EM1zvRDzuf0Q2gB9UMCG/VDmzT1QzVO9UPOZ/VDaIH1QwKb9UObtPVD
Nc71Q87n9UNoAfZDAhv2Q5s09kM1TvZDzmf2Q2iB9kMCm/ZDm7T2QzXO9kPO5/ZDaAH3QwIb
90ObNPdDNU73Q85n90NogfdDApv3Q5u090M1zvdDzuf3Q2gB+EPhGvhDmzT4QzVO+EPOZ/hD
aIH4QwKb+EObtPhDNc74Q87n+ENoAflD4Rr5Q5s0+UM1TvlDzmf5Q2iB+UMCm/lDerT5QxTO
+UPO5/lDaAH6QwIb+kObNPpDNU76Q85n+kNogfpDApv6Q5u0+kM1zvpDzuf6Q2gB+0MCG/tD
mzT7QzVO+0POZ/tDaIH7QwKb+0ObtPtDNc77Q87n+0NoAfxDAhv8Q5s0/EM1TvxDzmf8Q0eB
/EMCm/xDm7T8QzXO/EPO5/xDaAH9Q/Md/UObNP1DNU79Q85n/UNHgf1DApv9Q5u0/UM1zv1D
zuf9Q2gB/kMCG/5DmzT+QzVO/kOuZ/5DR4H+QwKb/kObtP5DNc7+Q87n/kNoAf9DAhv/Q5s0
/0M1Tv9Dzmf/Q2iB/0MCm/9Dm7T/QzXO/0PO5/9DtAAARIENAEROGgBECicAROczAES0QABE
gU0ARE5aAEQaZwBE53MARLSAAESBjQBEPZoARBqnAETnswBEtMAARIHNAERO2gBECucAROfz
AES0AAFEgQ0BRE4aAUQaJwFE5zMBRLRAAUSBTQFETloBRApnAUTXcwFEtIABRHCNAUROmgFE
GqcBROezAUS0wAFEgc0BRE7aAUQa5wFE5/MBRLQAAkSBDQJEThoCRAonAkTnMwJEtEACRIFN
AkROWgJECmcCRNdzAkS0gAJEcI0CRE6aAkQapwJE57MCRKTAAkSBzQJETtoCRBrnAkTn8wJE
tAADRIENA0ThGgNEGicDROczA0S0QANEcE0DRE5aA0QaZwNE53MDRLSAA0SBjQNETpoDRBqn
A0TnswNEpMADRIHNA0RO2gNEGucDROfzA0S0AAREcA0ERD0aBEQKJwRE5zMERNVABESBTQRE
PVoERBpnBETXcwREpIAERIGNBEROmgREGqcEROezBES0wAREcM0ERD3aBEQa5wRE1/MERLQA
BURwDQVEPRoFRBonBUTnMwVEtEAFRHBNBUROWgVECmcFROdzBUSkgAVEgY0FRD2aBUQapwVE
57MFRLTABUSBzQVETtoFRBrnBUTn8wVEpAAGRIENBkQ9GgZECicGRNczBkS0QAZEgU0GRD1a
BkQaZwZE53MGRLSABkSBjQZETpoGRAqnBkTnswZEpMAGRHDNBkQ92gZEGucGROfzBkSkAAdE
gQ0HRD0aB0QaJwdE1zMHRLRAB0SBTQdETloHRBpnB0TXcwdEtIAHRIGNB0ROmgdECqcHRNez
B0S0wAdEcM0HRE7aB0Qa5wdE1/MHRLQACESBDQhEThoIRBonCETXMwhEtEAIRHBNCEROWghE
CmcIROdzCES0gAhEcI0IRD2aCEQKpwhE57MIRLTACESBzQhEPdoIRArnCETX8whEtAAJRIEN
CUROGglEGicJROczCUSkQAlEcE0JRE5aCUQKZwlE53MJRKSACUSBjQlETpoJRAqnCUTnswlE
tMAJRHDNCURO2glEGucJROfzCUS0AApEgQ0KRD0aCkQaJwpE5zMKRLRACkSBTQpEPVoKRBpn
CkTncwpEtIAKRIGNCkQ9mgpEGqcKROezCkS0wApEcM0KRE7aCkQK5wpE5/MKRLQAC0RwDQtE
ThoLRAonC0TnMwtEpEALRHBNC0Q9WgtEGmcLRNdzC0S0gAtEgY0LRD2aC0QapwtE57MLRLTA
C0RwzQtETtoLRBrnC0TX8wtEtAAMRIENDEROGgxEGicMROczDESkQAxEgU0MRE5aDEQaZwxE
13MMRLSADESBjQxETpoMRAqnDETnswxEpMAMRHDNDEQ92gxECucMROfzDESkAA1EcA0NRE4a
DUQKJw1E1zMNRKRADURwTQ1EPVoNRBpnDUTXcw1EpIANRIGNDUROmg1EGqcNRNezDUSkwA1E
cM0NRD3aDUQK5w1E+PMNRLQADkSBDQ5EPRoORAonDkTXMw5EpEAORHBNDkQ9Wg5EGmcOROdz
DkSkgA5EgY0ORD2aDkQKpw5E17MORLTADkRwzQ5ETtoORArnDkTX8w5EpAAPRHAND0ROGg9E
CicPROczD0S0QA9EgU0PRD1aD0QKZw9E13MPRLSAD0RwjQ9EPZoPRAqnD0Tnsw9EpMAPRHDN
D0Q92g9ECucPRNfzD0SkABBEcA0QRE4aEEQaJxBE1zMQRKRAEERwTRBETloQRApnEETncxBE
tIAQRIGNEEROmhBEGqcQRNezEESkwBBEgc0QRD3aEEQK5xBE5/MQRKQAEURwDRFEPRoRRAon
EUTnMxFEtEARRHBNEUROWhFECmcRRNdzEUSkgBFEcI0RRD2aEUQKpxFE17MRRKTAEURwzRFE
TtoRRArnEUTX8xFEpAASRIENEkQ9GhJECicSRNczEkSkQBJEcE0SRE5aEkQKZxJE53MSRKSA
EkSBjRJEPZoSRAqnEkTXsxJEtMASRHDNEkQ92hJECucSROfzEkQnARNEcA0TRD0aE0QKJxNE
1zMTRLRAE0RwTRNEPVoTRBpnE0TncxNEpIATRIGNE0ROmhNEGqcTRNezE0S0wBNEcM0TRD3a
E0Qa5xNE1/MTRKQAFERwDRREPRoURAonFETnMxREpEAURIFNFEROWhRECmcUROdzFES0gBRE
cI0URD2aFEQKpxRE57MURLTAFERwzRREPdoURArnFETn8xREtAAVRHANFUQ9GhVEGicVROcz
FUSkQBVEgU0VRD1aFUQKZxVE13MVRKSAFURwjRVEPZoVRAqnFUTXsxVEpMAVRIHNFUQ92hVE
GucVRNfzFUSkABZEgQ0WRE4aFkQKJxZE1zMWRLRAFkRwTRZETloWRBpnFkTXcxZEpIAWRHCN
FkQ9mhZECqcWRNezFkSkwBZEcM0WRE7aFkQK5xZE1/MWRKQAF0SBDRdEPRoXRAonF0TnMxdE
pEAXRHBNF0Q9WhdECmcXRNdzF0S0gBdEcI0XRD2aF0QapxdE17MXRKTAF0RwzRdEPdoXRArn
F0TX8xdEpAAYRIENGEQ9GhhECicYRNczGESkQBhEcE0YRD1aGEQKZxhE13MYRKSAGESBjRhE
PZoYRAqnGETXsxhEtMAYRIHNGERO2hhECucYRNfzGESkABlEcA0ZRD0aGUQKJxlE5zMZRLRA
GUSBTRlEPVoZRApnGUTXcxlEpIAZRHCNGUQ9mhlECqcZRNezGUS0wBlEcM0ZRE7aGUQa5xlE
1/MZRKQAGkRwDRpEPRoaRAonGkTnMxpEpEAaRHBNGkQ9WhpECmcaROdzGkSkgBpEcI0aRD2a
GkQKpxpE17MaRKTAGkRwzRpEPdoaRBrnGkTX8xpEpAAbRHANG0Q9GhtECicbROczG0SkQBtE
cE0bRE5aG0QKZxtE53MbRKSAG0RwjRtEPZobRAqnG0TXsxtEpMAbRHDNG0Q92htECucbRNfz
G0SkABxEgQ0cRD0aHEQKJxxE5zMcRKRAHESBTRxEXlocRApnHETXcxxEpIAcRHCNHEQ9mhxE
CqccROezHESkwBxEcM0cRD3aHEQK5xxE5/McRLQAHURwDR1EsBodRBonHUTXMx1EpEAdRHBN
HUQ9Wh1ECmcdRNdzHUSkgB1EcI0dRD2aHUQKpx1E17MdRKTAHUSBzR1EPdodRArnHUTX8x1E
pAAeRIENHkROGh5ECiceRNczHkS0QB5EcE0eRE5aHkQKZx5E53MeRKSAHkRwjR5EPZoeRBqn
HkTnsx5EtMAeRHDNHkQ92h5ECuceRNfzHkS0AB9EcA0fRD0aH0QaJx9E5zMfRKRAH0SBTR9E
PVofRApnH0TXcx9EpIAfRIGNH0ROmh9ECqcfRNezH0S0wB9Egc0fRE7aH0QK5x9E1/MfRLQA
IESBDSBEPRogRAonIETnMyBEtEAgRIFNIEROWiBEGmcgROdzIES0gCBEgY0gRE6aIEQapyBE
57MgRLTAIESBzSBETtogRBrnIETn8yBEtAAhRIENIUROGiFEGichROczIUS0QCFEgU0hRE5a
IURsZyFE53MhRLSAIUSBjSFETpohRBqnIUTnsyFEtMAhRIHNIURO2iFEaOkhROfzIUS0ACJE
gQ0iRE4aIkQaJyJE5zMiRLRAIkSBTSJETloiRBpnIkTncyJE</AssayXData><AssayYData Points="900">T3eeP4qenz9XbaA/8umhP1m7oj9UxKM/RlqkPyQmpT+xQaU/N6qlPwxCpj+lh6Y/bkynPw4B
pz8mYac/Qz2nPybkpj9eX6c/+kunP2ZZpz84Cac/dv2nP7WApz+gsqc/2NOnP1qcpz9R+qc/
jVuoP+DRpz+WTac/VQaoP4dZpz/FGKg/uf6nPwj7pz/Daac/1YCnP0Ghpz9x56c/z+CnP0rN
pz/EIKg/KIKnP7C8pz+Yfqc/AICnP4Qkpz/XhKc/NVKnPyFEpz++0qc/EwinP/Yipz+Joqc/
fWmnP+wWpz8EQqc/3JSnP3+9pz/7EKc/1YGnP3gtpz8ZSqc/WHSnP6gGpz+hg6c/DiqnP890
pz/spqY/P0WnP8GUpz9Lcac/CkinP4ITpz8fuqY/xROnP1zapj99R6c/e+WnP3aUpj9hhqc/
bfWmP8Uhpz8W86Y/idamPzJapz+2/KY/w0ynP3XJpj+ZEac/6yunP2fbpj/1x6c/5BenP+BQ
pz/DSKc/OQ6nP9mdpj9yIKc/pXumP3HWpj8wtaY/NPemP8tzpz/vB6c/GLWmP/Z9pz9yOqc/
HAGnP87Ppj9gwKc/sfCmP/DOpj8FGac//1CnPz7Opj+0+6Y/zPGmP3nSpj+g+qY/53WmPzZt
pz8l/aY/qemmP7yEpj9iBKc/rPemP5qepj9I3aY/hOOmP5fQpj+svKY/rmOnP7a2pj8/zqY/
7KSmP9vVpj+gr6Y/ONWmP0sJpz8ZwqY/+9SmPwRNpz/c16Y/DQ2nP2MWpz+2Iac/mJ2mP2oM
pz+/VKY/l0anP4EPpz/epaY/R9ymP8sTpz9Lr6Y/r92mP1fspj8BJqc/BSWnPxDJpj9jMqc/
uEunP6A8pz+7m6Y/MLGmP362pj9h76Y/GeKmP4+rpj8W+6Y/OcumPzXPpj9TbKY/jfGmP+ZY
pj+c1qY/HammP1topj/jN6Y/BOOmP6q6pj94rqY/LX+mP8zGpj/X1aY/QKKmPzC2pj8kWaY/
lYWmP347pj++n6Y/1VenP+dspj89UKY/FrCmPxympj+s76Y/v+elP5Mwpz+osqY/teWmPzdG
pj8o+KY/bhWmP1Uhpz8H06Y/HaGmP/p0pz8Dr6Y/SdOmPyaCpj/GhaY/OM+mP3Hspj8ZPqc/
UmunPxmTpj/vkqY/VNumP7eapj91naY/VJqmPwsXpz+nLKY/BkinP3bSpj8ewqY/9OCmP3Gb
pj/EmaY/TROmP5gcpz/tyKY/q7GmP6t3pj8dv6Y/rCKnP/GHpj/oK6c/BC+nP9Bnpj9+UqY/
jO6mP9evpj/73qY/nNWlP1sSpz+JsKY/w1emP7ozpz8i3aY/5KimP+b7pj+RYqY/cs2mP95H
pz+Bz6Y/JnGmP3iupj9HzKY/AsmmPyz/pj+CLKc/mtSmPxR0pj973qY/aZSmP3ELpz8xF6c/
nE2mP+zxpj9hh6Y/i+ymP4MHpz8ByaY/UTWmP0ZHpj+XpaY/YXWmP8I8pz8s3aY/64mmP2hi
pj8JhaY/rdumP3M/pz9RIac/PqamP0Nmpj8y06Y/lmWmP2ROpz/EW6Y/sHSmP9LCpj/OiaY/
XUamPyLcpj9nQ6c/1tGmPzM6pz+xfqY/y2amPybHpj9/o6Y/fcmmP9idpj9vT6Y/rICmP22k
pj9e36Y/yoCmPzBspj/mzqY/esqmP5TMpj/MF6c/fpOmPxu/pj+TdqY/cA+nP8z8pj8KfqY/
waamP22Ppj8eIaY/Zd2mP3jFpj+/cqY/db6mP4ACpz/zyKY/gsemP9Qepz/7d6c/ObGmPx2f
pj8ttaY/b5mmPxqmpj/uVaY/Sb2mPyvQpj+9h6Y/y1anP2BDpz/RyKY/nyCnP/mspj+UFKc/
eW6mPw9Rpj++mqY/gqqmP7fopj9bmKY/wRSnP3t5pj9WnaY//aymP0Vtpz8kHac/HmqmP3JG
pz92wKY/KPGmPzURpz+ZIac/luOmP1nNpj+s+6Y/5t2mP8Oupj+hBKc/zwinP5b3pj+orqY/
5gGnP8Wnpj8HhaY/LUunPyZRpz+fRqc/F+GmP4fcpj/jsKY/XPumP5Bppz8//qY/z/ymP0Cb
pj9UR6c/4lKnP6cApz+7Dqc/QP2mP1Iqpz/nb6c/FdKmPxtIpj/D/aY/YLimP90Ipz9fFKc/
aOymP/75pj8+/qY/w9qmP0GWpj+FPaY/fAmnP0oEpz+mBKc/PtKmP/vXpj8b5aY/6AqnP9bJ
pj8JAKc/LrKmP5bWpj/ORac/TuymP0kNpz/suqc/BmmnP1ixpj9MVaY/8oOnP40Jpz8g/KY/
A8GmP4lIpz+7Eac/miqnPwgdpz/wHKc/Oi2nP//5pj9316Y/GsimP5r1pj8hbKc/e2ynP7Zu
pz88sKY/H+6mP6F1pj/nSac/FgCnP8tkpz/4Aac/p6KmP7AZpz9+vaY/mFGnP8Yhpz8eOac/
cUanPz7/pj+kiac/y4umP67ppj8Qi6c/Fb+mP1+ypj+RGac/cIqnP7hZpz9THac/O7enPz77
pj+496Y/LZynP0gUpz8Bk6Y/i3qnP81ipz/uzqY/NkmnP2DRpj+fXac/nMKmP2cepz9hHKc/
jFanPyXGpj8UB6c/iy+nP55lpz+Scac/IjWnP3Wfpz8qaac/n7anP4hTpz9x06Y/ghinP0n+
pj+NGac/bCinPyi5pj8uvKY/GJGmP4NJpz8H1Kc//jynPw0ipz/UBKc/EV2nP2sGpz942qY/
ARCnP/F4pz8dOKc/CiinPwFapz/r+6Y/C7mnP9k+pz/MQqc/YrOnPxY6pz/zXKc/UcSmP7iZ
pz87Xqc/rVqmP0Zvpz/yE6c/GzGnPylIpz9NyKY/QoenPw3apz93Pqc/EuKnPwrqpj9ys6c/
ZXqnP7lOpz+AYac/IbumP3zJpj9cUqc/BJGnP1ITpz+veKc/JfOmP8s6pz96D6c/oM+mP/Bf
pz+2qac/wGanPxy5pz+RzaY/h66mPxNapz9uf6c/rtunP8tapz+5nKc/5pmnP2HOpj9dpKc/
/MymP3C1pj/Afac/PsCnP6AGpz+AP6c/ckynP2z6pj8ek6c/PEKnP1Orpj+KEqc/HESnP0hs
pz8XI6c/EkenPz8zpz+0Zqc/VjOnP6p0pz8rcac/6mynP8DOpz/q7ac/ADynP0hSpz90QKc/
eYGnP+HKpj/35Kc/l/SmP8E9pz9JGqc/McqnP9s6pz9cUac/Lo+nP7Cwpz8nGqc/CuynP+Kg
pz9gSKc/ERanPxzVpj/mZKc/mTGoP00hpz8wQac/uD2nP2Ykpz8gYqc/y4CnP9HVpz+DbKc/
XZWnP1cdpz8+Gqc/Rn2nP0JSpz/NQac/OQqnP1Nvpz9NpKc/S/SmP2LOpz+6kqc/4j2nP26L
pz8KSqc/w2CnPzZkpz+DyKc/osOnP15zpz/zZKc/YRynP8Vvpz9AGqc/obCnP0wDpz9y5ac/
r96nPwCHpz87YKc/uXunPzYNqD8cr6c/NL+nP38gpz85Vqc/W12nP6/kpz/4Qqc/5rGnP9LL
pj9Shac/HJinP3N1pz9Ju6c/xH+nP8WCpz/2oqc/QNSnP5Zspz/rBKg/isqnPy9Upz8Bd6c/
rpCnPxJCqD9XRqc/9IGnP2Mzpz9i16c/KGenP3Ogpz/bTqc/+2mnP4NBqD8Uyqc/9IenP+5Y
pz8aE6c/Q6GnP3GRpz9PrKc/KVunPx+Fpz9KB6g/qImnP8/Cpz9l0Kc/JOKnPyl0pz91oac/
VZ+nP8WLpz/8oac/ClanPxpupz9X06c/q1WnP4hGqD/E7Kc/xgSoP/f4pz+Pj6c/4N+nPwSm
pz+n4Kc/wuanP2Rppz8amac/6pinP51Lpz9Ps6c/x6GnPxCWpz+cMag/a/SnP+Fcpz/Dv6c/
bm6nP/u+pz+T26c/rKCnP2Pppz+s+ac/QXqnP9Wgpz9eoKc/IB+nP+G9pz+9jqc/DBqoPzN5
qD+XqKc/EpunPy9hqD/fYqc/Lr6nP0FRpz/cw6c/jZmnP+Q8qD8zu6c/FDKoP/LHpz/NbKc/
B8enP+9qpz9PGqc/MSWoP5hMpz/j3ac/xiWoP5gGqD/q76c/ueOnP8UUqD/6eag/uZOnPwcu
qD89qac//8qnP1F+pz9eZ6c/bnSnP34Epz9t0ac/OQKoP3lMqD/48Kc/BMynPwGIpz9cvac/
iPOnP1V7pz+CoKc/JMenP23Xpz/5/Kc/Jo2oP7dopz8LHKg/mrenP1GYpz+hwKc/qzSoPxNi
qD+E76c/m92nP8H0pz8Mrqc/4zSoP0fnpz8YvKc/xOinP1g3qD/J+Kc/uwOoP7f+pz9//qc/
8cmnP6plqD8vY6c/Q6KnP18HqD8Vf6g/xhOoP+8zqD/pzac/TJKoP+bWpz/0v6c/wDOoP0VY
pz8U7ac/HMinPx+npz92Uag/C0moP+Hrpz96+6c/ifenP57vpz/HEag/1AioPysDqD8t4Kc/
ebqnP6EhqD+Wnac/Oy2oP9qqpz/7zac/rMinPzLAqD94w6c/IhuoPxHHpz/L+6c/R2CoP+LO
pz9mD6g/HtSnP5sfqD/7B6g/Xd2nP6QhqD+tIqg/SN6nP7Pypz8SGKg/IgCoPxPKpz8M+ac/
nQ6oP0pTqD8iJ6g/y0SoPxgCqD/uJ6g/bX+oP3LFpz+thqc/VrKnPyeNpz+Sd6g/jKmnP/0K
qD9CyKc/iiuoP0SYpz83yqg/eMmnP6v+pz/Reac/FDKoPyohqD9Zbag/LtWnP2BkqD/nzKc/
+waoPxwCqD+5hKg/NbOnPx23pz+J+qc/Ve+nP2ENqD9c3ac/</AssayYData></Step><Step><CommonData><SampleLocation>11</SampleLocation><SampleID></SampleID><SampleGroup></SampleGroup><SampleInfo></SampleInfo><SampleRow>C</SampleRow><SamplePlate>1</SamplePlate><WellType>REGENERATION</WellType><Concentration>-1</Concentration><ConcentrationUnits>µg/ml</ConcentrationUnits><MolarConcentration>-1</MolarConcentration><MolarConcUnits>nM</MolarConcUnits><MolecularWeight>-1</MolecularWeight><Temperature>25</Temperature><StartTime>782585</StartTime><AssayTime>5</AssayTime></CommonData><FlowRate>1000</FlowRate><StepType>KREGENERATION</StepType><StepName>Regeneration</StepName><StepStatus>OK</StepStatus><ActualTime>4.99901</ActualTime><CycleTime>0.2</CycleTime><AssayXData Points="25">tIAiRHCNIkQ9miJECqciRNezIkSkwCJEcM0iRE7aIkQa5yJE1/MiRKQAI0SBDSNEPRojRAon
I0TnMyNEpEAjRHBNI0Q9WiNECmcjRNdzI0S0gCNEcI0jRD2aI0QKpyNE17MjRA==</AssayXData><AssayYData Points="25">2K4twJL/PcC2fkbAKo1MwIraUMBCsVTACLdXwLyFWsDCslzAtgtfwP+VYMA5lGLAzPBjwP9x
ZcDT3mbAYr1nwOgracAvMWrA2TBrwH87bMAPHG3AZNFtwPc4bsCwgW/APKVvwA==</AssayYData></Step><Step><CommonData><SampleLocation>12</SampleLocation><SampleID></SampleID><SampleGroup></SampleGroup><SampleInfo></SampleInfo><SampleRow>C</SampleRow><SamplePlate>1</SamplePlate><WellType>NEUTRALIZATION</WellType><Concentration>-1</Concentration><ConcentrationUnits>µg/ml</ConcentrationUnits><MolarConcentration>-1</MolarConcentration><MolarConcUnits>nM</MolarConcUnits><MolecularWeight>-1</MolecularWeight><Temperature>25</Temperature><StartTime>798670</StartTime><AssayTime>5</AssayTime></CommonData><FlowRate>1000</FlowRate><StepType>KREGENERATION</StepType><StepName>Regeneration</StepName><StepStatus>OK</StepStatus><ActualTime>4.99999</ActualTime><CycleTime>0.2</CycleTime><AssayXData Points="25">pMAjRGDNI0Q+2iNECucjRNfzI0SkACREkg0kRD4aJEQKJyRE1zMkRKRAJERxTSREPlokRApn
JETXcyREpIAkRHGNJEQtmiRECqckRMezJESkwCREcc0kRD7aJERC6CRE1/MkRA==</AssayXData><AssayYData Points="25">XWi9vd74fb2//hu9ZtyEvNlWuztnxcM8tdMOPXASTD0rqG49q92NPQBhnD1ZY7I9qUS2PcQd
uz2D7Mw9jwnYPVYb3T0wQuc9JuD5PQ/IAD7+kwc+v5QGPqCICj7QLhA+5PANPg==</AssayYData></Step><Step><CommonData><SampleLocation>11</SampleLocation><SampleID></SampleID><SampleGroup></SampleGroup><SampleInfo></SampleInfo><SampleRow>C</SampleRow><SamplePlate>1</SamplePlate><WellType>REGENERATION</WellType><Concentration>-1</Concentration><ConcentrationUnits>µg/ml</ConcentrationUnits><MolarConcentration>-1</MolarConcentration><MolarConcUnits>nM</MolarConcUnits><MolecularWeight>-1</MolecularWeight><Temperature>25</Temperature><StartTime>814752</StartTime><AssayTime>5</AssayTime></CommonData><FlowRate>1000</FlowRate><StepType>KREGENERATION</StepType><StepName>Regeneration</StepName><StepStatus>OK</StepStatus><ActualTime>4.99999</ActualTime><CycleTime>0.2</CycleTime><AssayXData Points="25">pAAlRGANJUQ+GiVE+iYlRMczJUSkQCVEcU0lRC1aJUQKZyVEx3MlRKSAJURgjSVELZolRPqm
JUTHsyVElMAlRGDNJUQt2iVE+uYlRNfzJUSkACZEYA0mRC0aJkQKJyZE1zMmRA==</AssayXData><AssayYData Points="25">/vNLwB2IWMDR4V3A0fxhwJ6oZMAUlGbAR11owDTbacBoZWvAUXdswFdabcC3d27AkAhvwIYL
cMC5AHHAvlpxwK5tcsCj5HLAXnVzwD1zdMAUynTAMTl1wCMZdsADDHbAAUV2wA==</AssayYData></Step><Step><CommonData><SampleLocation>12</SampleLocation><SampleID></SampleID><SampleGroup></SampleGroup><SampleInfo></SampleInfo><SampleRow>C</SampleRow><SamplePlate>1</SamplePlate><WellType>NEUTRALIZATION</WellType><Concentration>-1</Concentration><ConcentrationUnits>µg/ml</ConcentrationUnits><MolarConcentration>-1</MolarConcentration><MolarConcUnits>nM</MolarConcUnits><MolecularWeight>-1</MolecularWeight><Temperature>25</Temperature><StartTime>830825</StartTime><AssayTime>5</AssayTime></CommonData><FlowRate>1000</FlowRate><StepType>KREGENERATION</StepType><StepName>Regeneration</StepName><StepStatus>OK</StepStatus><ActualTime>4.99999</ActualTime><CycleTime>0.2</CycleTime><AssayXData Points="25">pEAmRHFNJkQ+WiZE+mYmRNdzJkSkgCZEcY0mRC2aJkT6piZEx7MmRKTAJkRgzSZEPtomRArn
JkTH8yZElAAnRGANJ0Q+GidECicnRMczJ0SUQCdEYE0nRC1aJ0QKZydE13MnRA==</AssayXData><AssayYData Points="25">VdTPvR6xqb3dXla9WsHcvHCExrtMieM7GwKfPGhCED1h9zQ9SGNbPRWJfz1QR449UlKWPSdJ
pD2FUK49Jby8PamTxT2YVtc9cg/ZPUWO6T1+c+o9kTb1PZkF/z0Zcfc9VJYCPg==</AssayYData></Step><Step><CommonData><SampleLocation>11</SampleLocation><SampleID></SampleID><SampleGroup></SampleGroup><SampleInfo></SampleInfo><SampleRow>C</SampleRow><SamplePlate>1</SamplePlate><WellType>REGENERATION</WellType><Concentration>-1</Concentration><ConcentrationUnits>µg/ml</ConcentrationUnits><MolarConcentration>-1</MolarConcentration><MolarConcUnits>nM</MolarConcUnits><MolecularWeight>-1</MolecularWeight><Temperature>25</Temperature><StartTime>846904</StartTime><AssayTime>5</AssayTime></CommonData><FlowRate>1000</FlowRate><StepType>KREGENERATION</StepType><StepName>Regeneration</StepName><StepStatus>OK</StepStatus><ActualTime>5.00103</ActualTime><CycleTime>0.2</CycleTime><AssayXData Points="25">pIAnRHGNJ0Q+midECqcnRNezJ0SkwCdEcc0nRD7aJ0T65idEx/MnRKQAKERxDShELRooRPom
KETXMyhEpEAoRHFNKEQ+WihE+mYoRNdzKESkgChEcY0oRD6aKET6pihE6LMoRA==</AssayXData><AssayYData Points="25">6EJPwHN4WsABFGDAZkxjwILlZcA282fAbkppwGP0asAXaGzAlF1twI35bcAIaG/A/9pvwM/L
cMBCmXHA10xywO3ScsBsn3PAxLRzwH08dMBfsHTAijJ1wNivdcAIEnbALoZ2wA==</AssayYData></Step><Step><CommonData><SampleLocation>12</SampleLocation><SampleID></SampleID><SampleGroup></SampleGroup><SampleInfo></SampleInfo><SampleRow>C</SampleRow><SamplePlate>1</SamplePlate><WellType>NEUTRALIZATION</WellType><Concentration>-1</Concentration><ConcentrationUnits>µg/ml</ConcentrationUnits><MolarConcentration>-1</MolarConcentration><MolarConcUnits>nM</MolarConcUnits><MolecularWeight>-1</MolecularWeight><Temperature>25</Temperature><StartTime>862832</StartTime><AssayTime>5</AssayTime></CommonData><FlowRate>1000</FlowRate><StepType>KREGENERATION</StepType><StepName>Regeneration</StepName><StepStatus>OK</StepStatus><ActualTime>4.99901</ActualTime><CycleTime>0.2</CycleTime><AssayXData Points="25">tcAoRILNKEQ+2ihEC+coRNjzKESlAClEcQ0pRE8aKUQbJylE6DMpRLVAKURxTSlEPlopRBtn
KUTYcylEpYApRHGNKURPmilEG6cpRNizKUS1wClEcc0pRD7aKUQb5ylE2PMpRA==</AssayXData><AssayYData Points="25">EGydvT70PL0oCV68F5hKO5uSfzyxpBE9IVJFPVevbj1wVYk90M+jPVH5sT2Zm8Y93v/XPTsT
3T1Cuug9Ykn4Peo0/z10XwM+dVAIPrvmCT5WMhA+7ycWPpmEFT4Chxg+J1EbPg==</AssayYData></Step><Step><CommonData><SampleLocation>1</SampleLocation><SampleID></SampleID><SampleGroup></SampleGroup><SampleInfo></SampleInfo><SampleRow>C</SampleRow><SamplePlate>1</SamplePlate><WellType>BUFFER</WellType><Concentration>-1</Concentration><ConcentrationUnits>µg/ml</ConcentrationUnits><MolarConcentration>-1</MolarConcentration><MolarConcUnits>nM</MolarConcUnits><MolecularWeight>-1</MolecularWeight><Temperature>25</Temperature><StartTime>877531</StartTime><AssayTime>60</AssayTime></CommonData><FlowRate>1000</FlowRate><StepType>BASELINE</StepType><StepName>Baseline</StepName><StepStatus>OK</StepStatus><ActualTime>60</ActualTime><CycleTime>0.2</CycleTime><AssayXData Points="300">pQAqRHINKkQuGipECycqRMgzKkSlQCpEck0qRD9aKkQLZypEyHMqRJWAKkRyjSpEP5oqRAun
KkTYsypElcAqRHLNKkQu2ipEC+cqRNjzKkSVACtEcg0rRD8aK0QLJytE2DMrRKVAK0SCTStE
LlorRAtnK0TYcytEpYArRHKNK0Q/mitEC6crRNizK0SlwCtEcs0rRD/aK0QL5ytE2PMrRKUA
LERyDSxEPxosRAsnLETIMyxEpUAsRHJNLEQ/WixEC2csRNhzLESlgCxEco0sRD+aLEQLpyxE
2LMsRKXALERhzSxEP9osRAvnLETY8yxEpQAtRHINLUQ/Gi1ECyctRNgzLUSVQC1Eck0tRD9a
LUT7Zi1E2HMtRJWALURhjS1ELpotRAunLUTYsy1EpcAtRHLNLUQ/2i1EC+ctRNjzLUSlAC5E
cg0uRD8aLkQLJy5E2DMuRKVALkRyTS5EP1ouRAtnLkTYcy5EpYAuRHKNLkQumi5EC6cuRMiz
LkSlwC5Ecs0uRD/aLkT75i5E2PMuRKUAL0RyDS9EPxovRAsnL0TYMy9EpUAvRHJNL0Q/Wi9E
C2cvRMhzL0SlgC9Eco0vRD+aL0T7pi9E2LMvRKXAL0RyzS9ELtovRPvmL0TY8y9EpQAwRHIN
MEQuGjBECycwRMgzMESlQDBEck0wRC5aMEQLZzBEyHMwRKWAMERyjTBEP5owRPumMETYszBE
lcAwRHLNMEQ/2jBEC+cwRNjzMESVADFEcg0xRD8aMUQLJzFEyDMxRKVAMURyTTFEP1oxRPtm
MUTIczFEpYAxRHKNMUQ/mjFEC6cxRMizMUSlwDFEcs0xRC7aMUT75jFE2PMxRJUAMkRyDTJE
PxoyRAsnMkTYMzJElUAyRHJNMkQ/WjJEC2cyRNhzMkSVgDJEYY0yRD+aMkQLpzJE2LMyRJXA
MkRhzTJEP9oyRPvmMkTI8zJElQAzRHINM0QuGjNE+yYzRNgzM0SVQDNEck0zRJBaM0T7ZjNE
2HMzRJWAM0RhjTNEP5ozRPumM0TYszNEpcAzRHLNM0Q/2jNE++YzRMjzM0SVADREcg00RD8a
NEQLJzRE2DM0RJVANERyTTRECVw0RPtmNETYczREpYA0RHKNNEQ/mjREC6c0RMizNESlwDRE
Yc00RC7aNEQL5zREyPM0RKUANURhDTVELho1RAsnNUTYMzVEpUA1RHJNNUQ/WjVEC2c1RNhz
NUSlgDVEco01RD+aNUT7pjVE2LM1RJXANURhzTVEP9o1RPvmNUTY8zVEpQA2RHINNkQuGjZE
Cyc2RNgzNkSVQDZEck02RD9aNkQLZzZE2HM2RJWANkRyjTZEP5o2RAunNkTIszZElcA2RHLN
NkQu2jZEC+c2RMjzNkSlADdEcg03RD8aN0T7JjdE2DM3RJVAN0RhTTdEP1o3RPtmN0TYczdE
lYA3RHKNN0QumjdE+6Y3RMizN0SlwDdEcs03RC7aN0QL5zdEyPM3RKUAOERhDThELho4RAsn
OETIMzhEpUA4RHJNOEQ/WjhEC2c4RMhzOESVgDhEco04RD+aOEQLpzhEyLM4RJXAOERhzThE
Lto4RAvnOETY8zhE</AssayXData><AssayYData Points="300">KUJLPgAdUj6sKFE+zLlSPpavUz5Nm1Q+UPdUPgRNWD6Milo+/1ZcPnRMWz5xLF8+449gPhyb
YT6CsWI+7w1jPojJZz6mUWk+32dlPvsoZz4AK2s+Ow5vPpx0az649G8+D0NuPm7VbT5S6W8+
noNvPi41dT603HM+gS90PrJXdD45k3U+uv13PowvdT75xng+Q6p7PpAFeT4+Hnc+C+x+PvdK
ez7DGIA+cCaBPivPfT6hsoA+FLl+PnQkgT4Sj4E+6uGCPv99hD6reYI+6N6BPmA/gj6K+oM+
MaaCPkedgj69Z4Q+EmiFPiBfhj5mPIc+wZiHPkivhj5+dIU+ggKHPvPMiD7bpIk+Y6iHPh8I
hz7npok+ilSKPkY2iT6DnYk+/V2KPr2piT529Ik+WwmKPpSuiz41Now+M6GLPlSIjT5d1Iw+
v2iOPv8yjT6wHY4+C4ONPu5/jT4/8Y4+9BKPPlzljj408I0+BzaPPlBxkD6n75A+GrOQPlDX
kD5AE5E+HjmPPkU5kT4JZpI+gA6SPvhCkD7WUpE+ltSSPrf7jz5QLZQ+qRuTPueYkz7NGpQ+
1IyTPuMGlD7MhZU+0XGUPt+olT4SjpY+eNCVPmL9lD6xepQ+IxiXPiDslT5cQJY+ga2YPo3Y
lz5WNpg+6o2XPi+KmD7CyJg+1QOXPsanmT5gvZU+vMeXPsOLmT6piJk+t72ZPqTzmj7P/Zk+
hCybPqYfnD4zLZ4+Dn6aPpqMnD66IZk+utSbPg6jnD5+AZw+gR2cPpB9nT5mYJs+SNSePpKk
nT5gips+C8WbPrIvnT5VOJ4+IQqcPnCqnT59dZw+CeCePlljoD6wQJ8+Z++dPpjinT5Ya58+
wF2dPt6Xnz7zrZ8+i7efPpF1nj4M254+MW2ePmIPoT44yqE+XSujPi2nnz7CdaA+9MGgPnPI
oT6oCKI+MMmhPnOGoj5a5qE+pH+hPp56oj53oKA+U5KkPqG+oj4zVKI+HZOiPm9Poz5Qy6I+
aSyjPkhHoz4QiaM+XRyjPmwXoj44vqY+AC2kPpx1oz4Pr6Y+m9OkPhbXoj5rlKU+vyWmPog6
oz69zaQ+q7SjPlf8pD69haU+fOSlPqF/pz7e0Kc+RxWlPvOUpz4DuqU+UFymPs9hqT6qzqc+
E8KoPtCxqD65oKU+fYinPu2UqD4eF6k+KK6mPn3Npz4jeak+l7qpPjEVqT7xGKo+87SpPimi
qj4Sr6k+ycOpPhprqT4gBas+Sd6pPpy4qT7YZKs+L8eqPuJCqj7geaw+YF+pPlFpqz76+qk+
nEKrPgaIqj72JKw+FiKtPn4eqz7B4ao+HRetPjwJqz5d+qw+mcGtPmGNrD4oSaw+++asPh3R
rD7sbKw+cOurPo9ArT71Oa4+nw2tPqoasT684a0+zxOvPoDbrT7oIa0+AeutPvQgrT5yka4+
fcKtPlNLrj7ZE64+3hCuPrt7rz5tf68+3nyvPqIusD5XXK8++DewPmtQsD7K0K4+AXauPmWb
rj7IXK8+1revPqkCsT51MLA+aJOvPtkfrz7xAbM+JfeuPm2Isj7UprA+8E+yPlUEsj6reLI+
0e6vPip7sT7D1LA+</AssayYData></Step><Step><CommonData><SampleLocation>3</SampleLocation><SampleID>QA013.2 G7/L4</SampleID><SampleGroup></SampleGroup><SampleInfo></SampleInfo><SampleRow>C</SampleRow><SamplePlate>1</SamplePlate><WellType>KLOAD</WellType><Concentration>10</Concentration><ConcentrationUnits>µg/ml</ConcentrationUnits><MolarConcentration>-1</MolarConcentration><MolarConcUnits>nM</MolarConcUnits><MolecularWeight>-1</MolecularWeight><Temperature>25</Temperature><StartTime>943240</StartTime><AssayTime>80</AssayTime></CommonData><FlowRate>600</FlowRate><StepType>LOADING</StepType><StepName>Loading</StepName><StepStatus>OK</StepStatus><ActualTime>80</ActualTime><CycleTime>0.2</CycleTime><AssayXData Points="400">pQA5RHINOUQ/GjlECyc5RNgzOUSlQDlEck05RD9aOUQLZzlE2HM5RKWAOURyjTlEP5o5RAun
OUTYszlEGME5RGHNOUQ/2jlEC+c5RNjzOUSlADpEcg06RD8aOkQLJzpE2DM6RKVAOkRyTTpE
P1o6RAtnOkTIczpEpYA6RGGNOkQ/mjpEC6c6RNizOkSlwDpEcs06RE/aOkQL5zpE2PM6RKUA
O0RyDTtEPxo7RAsnO0TYMztEpUA7RHJNO0Q/WjtEC2c7RPlzO0SlgDtEco07RD+aO0Q9pztE
6bM7RKXAO0RhzTtEP9o7RAvnO0TY8ztEpQA8RHINPERFGzxECyc8RNgzPESlQDxEgk08RD9a
PET7ZjxE2HM8RKWAPERyjTxEP5o8RAunPETYszxEpcA8RHLNPEQ/2jxEC+c8RNjzPESVAD1E
cg09RD8aPUT7Jj1E2DM9RJVAPURyTT1EP1o9RAtnPUTYcz1EpYA9RGGNPUQ/mj1EC6c9RNiz
PUSlwD1Ecs09RD/aPUQL5z1E2PM9RKUAPkRyDT5EPxo+RAsnPkTYMz5EpUA+RHJNPkQ/Wj5E
C2c+RMhzPkSVgD5EYY0+RD+aPkQLpz5E2LM+RKXAPkSjzT5EP9o+RAvnPkTY8z5EpQA/RGEN
P0Q/Gj9E+yY/RNgzP0SlQD9Eck0/RD9aP0QLZz9E2HM/RKWAP0RyjT9EX5o/RAunP0TYsz9E
lcA/RHLNP0Q/2j9EC+c/RMjzP0SlAEBEcg1ARD8aQEQLJ0BE2DNARChBQERyTUBEP1pARBxn
QETYc0BEpYBARHKNQEQumkBE+6ZARNizQESVwEBEcs1ARD/aQEQL50BE2PNARKUAQURyDUFE
LhpBRAsnQUTIM0FEpUBBRHJNQUSxWkFE+2ZBRMhzQUSlgEFEgo1BRD+aQUQLp0FE+bNBRJXA
QURyzUFEP9pBRAvnQUTI80FElQBCRHINQkQ/GkJE+yZCRMgzQkSVQEJEck1CRD9aQkQLZ0JE
yHNCRJWAQkRhjUJEP5pCRAunQkTYs0JEpcBCRHLNQkQ/2kJE++ZCRNjzQkSlAENEcg1DRC4a
Q0T7JkNE2DNDRKVAQ0RyTUNEP1pDRAtnQ0TYc0NEpYBDRHKNQ0Q/mkNEC6dDRMizQ0SVwENE
cs1DRD/aQ0T75kNE2PNDRJUARERhDURELhpERAsnRETYM0REpUBERHJNREQ/WkREC2dERNhz
RESlgEREco1ERMKaREQLp0RE2LNERKXARERhzUREP9pERAvnRETY80RE9wBFRGENRUQuGkVE
CydFRN40RUSlQEVEck1FRC5aRUQLZ0VEYXVFRJWARURyjUVEP5pFRAunRUTYs0VElcBFRGHN
RUSQ2kVE++ZFRNjzRUSlAEZEcg1GRIAaRkQLJ0ZEyDNGRKVARkRhTUZEP1pGRAtnRkTYc0ZE
lYBGRHKNRkQ/mkZEC6dGRMizRkSlwEZEcs1GRD/aRkQL50ZE2PNGRJUAR0RhDUdEPxpHRAsn
R0RbNEdElUBHRHJNR0QuWkdE+2ZHRMhzR0SlgEdEco1HRC6aR0T7pkdEyLNHRKXAR0RhzUdE
LtpHRAvnR0TY80dEpQBIRHINSEQ/GkhE+yZIRMgzSESlQEhEYU1IRC5aSEQLZ0hE2HNIRKWA
SERyjUhELppIRPumSETYs0hEpcBIRGHNSERP2khEY+hIRMjzSESVAElEcg1JRC4aSUT7JklE
2DNJRJVASURyTUlELlpJRPtmSUTYc0lEpYBJRHKNSUQ/mklE+6ZJRMizSUSlwElEcs1JRC7a
SUQL50lEyPNJRNYASkRyDUpELhpKRPsmSkTIM0pE1kBKRGFNSkQ/WkpE+2ZKROlzSkSVgEpE
YY1KRD+aSkT7pkpE2LNKRKXASkRhzUpEP9pKRPvmSkTY80pElQBLRGENS0QuGktE+yZLRNgz
S0SlQEtEYU1LRD9aS0QLZ0tE2HNLRKWAS0RyjUtELppLRPumS0TIs0tEpcBLRGHNS0Q/2ktE
++ZLRMjzS0RqAUxEYQ1MRD8aTET7JkxE2DNMRJVATERyTUxELlpMRChpTETYc0xElYBMRGGN
TEQ/mkxE+6ZMRMizTESVwExEo81MRC7aTEQL50xE2PNMRA==</AssayXData><AssayYData Points="400">ksqtPsWWrT4eI68+XjewPhgOsD7LWrA+E3OzPlKWtz4csLg+gpy8Pn2ZvD4n4MA+VUHDPj7x
xD4uqcc+XGjNPgbOzT7abdE+euHSPpDZ1D57tdg+oxXbPseO3z6gWuE+twjkPqzk5D5NxOY+
brXsPqbE7D5mgPA+gF7yPj6/8j5Eufc+xZr6Plgt/j5qCwA/Lw0BPzd2AT9eCgQ/oc8EP9ms
BD9YlQY/x3gIP69mCT8PEQo/7BYMPws7DT8+lw4/7sMQP005Ej9wuRE/yZkTP1DqFD8eGhY/
8BEYP4VgGD9HvRk/pDocP48+HD/+WB0/posfP+iHHz/9YCE/Iz0hP+5sJD9RKiQ/5TUmP5ve
Jj9p2ic/Fj4pP6owKT/l9Ss/d6stP7/HLj8HIS8/41owP6p6MD+cOjM/kdMzP+LeMz+LQjU/
wA42P9rXNz8dlTg/spc5P4tsOj9Jaj0/AUo9PyUcPz+pQD8/zsdAP1M6Qj8yG0M/92NDP2Q0
RD9DX0Y/DQ9HPzk4SD9inkg/4QpKP4ZTTD/Y1Us/dPxLP2yrTT94Wk8/ItpOP/WtTz9cL1I/
l+5SP49WUz/Dh1Q/yCJWP39mVz9oHVc/bilZP3JlWT9jPFs/xE9cP69KXD/vPl0/nzdfPyC9
Xz/8f2E/DyRiP9pbYj/wQWM/W0pkPwDQZD9eS2U/98BlP23DZz8YnWg/3otoP/3PaT8UQmo/
r5hrP1xqbD9/Ym0/UxBvP9Zqbz8Ea3A/NytwP+AYcj+0UnI/EoBzP7Cscz9lLHQ/12l1P1AM
dj/ZDng/RaV3P6JReT+DFnk/si96P9/iej+2r3s/+Ot8P7a7fT/Vtn0/Xz9+PxNjfz9DMoA/
iJGAP6qCgD+LwIE/K96BP+nYgT/c1II/2qeCP3lXgz9fYoM/RouDP3WFgz/hhIQ/PeGEP0Pg
hD8ayYU/aN2FP+hkhj/cN4Y/Lw6HP56lhj+/kIc/pxWIP0gCiD8YfIg/OfyIP1AQiT/cFok/
78GJP2KsiT/HCIo/SYuKP+h6ij/gWos/GFeLP6iviz9Q84s/wA6NP/02jD9NBY0/qVKNP+du
jT+IrI0/IhGOP+2pjj8jA48/t+qOP+GCjz9LuY8/7YWPP9tokD9MVZA/GPiQPwW4kD/0CZE/
je6QP/oMkj99ZpI/C9uSPxsJkz8A+ZI/vd6SP64jkz9VmZM/vQ+UP+fbkz8X65M/syGVP1Eb
lD9xGZU/SyiVP3+mlT/kV5U/4CmWPxe2lT8gfZY/ViCXPz7zlj/xaZc/+6yXP4Z5lz8aJpg/
oR6YP+RxmD8tSJg/fE2YPwA7mT+TL5k/rzKZP6rpmT9qEZo/qq6aPwKMmj9GBZo/S7GaP5Vt
mz+Pdps/rJibP9bemz+da5w/n8CcP2R3nD8jP50/7yedP4klnT+DpZ0/VM6cP3THnT8ZsZ0/
J0meP1LknT+vBJ8/mqaePzzZnj+hMZ8/7yefP8NZnz/ew58/LmmfP+7knz/pa6A/l6qgP4Iv
oT95waA/mDuhP530oD89WaE/leChP73CoT+FHaI/M7iiPxWyoj8Vg6I/b1GiP7BEoz8iO6M/
UQyjPykooz/MTqQ/CK2jP4qooz9QfqQ/oZqkP7NkpD+p46Q/8QmlPxohpT+iOaU/bmWlP5dK
pj9rAqY/TRimPxcJpj/SqKY/722mP//Bpj+NsqY/Bv6mP2l1pj+v9qc/pcymP9zxpz/z5Kc/
LyKoPxouqD8dVqg/CIeoP5K/qD99Nak/I0apP9gNqT/kQqk/EoapP6bMqT/6wqk/pdapPwEL
qj/Zeao/L72pPxo9qj+Zbao/PaOqP0e7qj+MT6s/Bf2qP49oqz/nx6s/VNirP4bgqz96aqs/
hz+sP/RLrD9JX6w/ubGsP6XlrD8QhKw/VPusP0fArD+oL60/SF2tP4C6rT9di60/JoqtP4XW
rT+U9q0/zMqtP6Nprj/AG64/3WyuP67Krj8fvK4/MKOuP05Zrz+w0q8/RNKvP+66rz8iwq8/
WrSvPwqyrz/bNrA/22+wPxgTsD8GELA/9OywP4m3sD93zbA/1CqxPw1JsT//F7E//6exPwtg
sT8BZrE/z5+xP2b8sT9D6bE/lFCyP9iksT9OPrI/UESyPw==</AssayYData></Step><Step><CommonData><SampleLocation>1</SampleLocation><SampleID></SampleID><SampleGroup></SampleGroup><SampleInfo></SampleInfo><SampleRow>C</SampleRow><SamplePlate>1</SamplePlate><WellType>BUFFER</WellType><Concentration>-1</Concentration><ConcentrationUnits>µg/ml</ConcentrationUnits><MolarConcentration>-1</MolarConcentration><MolarConcUnits>nM</MolarConcUnits><MolecularWeight>-1</MolecularWeight><Temperature>25</Temperature><StartTime>1029054</StartTime><AssayTime>60</AssayTime></CommonData><FlowRate>1000</FlowRate><StepType>BASELINE</StepType><StepName>Baseline</StepName><StepStatus>OK</StepStatus><ActualTime>59.998</ActualTime><CycleTime>0.2</CycleTime><AssayXData Points="300">tQBNRGENTUQuGk1ECydNRNgzTUSVQE1EYU1NRC5aTUQLZ01E2HNNRJWATURhjU1ELppNRAun
TUTYs01EpcBNRHLNTUQu2k1E++ZNRN70TUSVAE5EYQ1ORD8aTkQLJ05EyDNORKVATkRhTU5E
LlpORPtmTkTYc05EpYBORHKNTkQ/mk5E+6ZORMizTkSlwE5Ecs1ORD/aTkT75k5E2PNORKUA
T0RyDU9EPxpPRAsnT0TYM09EpUBPRHJNT0Q/Wk9EC2dPRNhzT0SlgE9Eco1PRD+aT0QLp09E
2LNPRKXAT0RyzU9E0tpPRAvnT0TY809EpQBQRHINUEQ/GlBECydQRNgzUESlQFBEck1QRD9a
UEQLZ1BE2HNQRKWAUERyjVBEP5pQRAunUETYs1BEpcBQRHLNUEQ/2lBEPedQRNjzUESlAFFE
cg1RRD8aUUQLJ1FE2DNRRKVAUURyTVFEP1pRRAtnUUTYc1FEpYBRRHKNUUQ/mlFEC6dRRNiz
UUSlwFFEcs1RRD/aUUQL51FE2PNRRKUAUkRyDVJEPxpSRAsnUkTYM1JEpUBSRHJNUkQ/WlJE
C2dSRNhzUkSlgFJEco1SRD+aUkQLp1JE2LNSRKXAUkRyzVJEP9pSRAvnUkTY81JEpQBTRHIN
U0Q/GlNECydTRNgzU0SlQFNEck1TRC5aU0QLZ1NE2HNTRKWAU0RyjVNEP5pTRAunU0TYs1NE
pcBTRHLNU0Q/2lNEC+dTRNjzU0SlAFREcg1URD8aVEQLJ1RE2DNURKVAVETaTlREP1pURPtm
VETYc1RElYBURHKNVEQ/mlREC6dURNizVESlwFREcs1URD/aVEQL51REyPNURKUAVURhDVVE
PxpVRAsnVUTYM1VEpUBVRHJNVUQ/WlVEC2dVRNhzVUSlgFVEco1VRD+aVUQLp1VEyLNVRKXA
VURyzVVEP9pVRAvnVUTY81VEpQBWRHINVkQ/GlZECydWRMgzVkSlQFZEck1WRD9aVkQLZ1ZE
2HNWRKWAVkRyjVZEP5pWRAunVkTYs1ZEpcBWRHLNVkQ/2lZEC+dWRNjzVkSlAFdEcg1XRC4a
V0QLJ1dE2DNXRKVAV0RhTVdEP1pXRAtnV0TYc1dElYBXRGGNV0QumldE+6ZXRMizV0SlwFdE
Yc1XRD/aV0T75ldE2PNXRKUAWERhDVhELhpYRAsnWETYM1hEpUBYRHJNWEQuWlhE+2ZYRNhz
WESVgFhEYY1YRC6aWEQLp1hEyLNYRJXAWERyzVhE+dtYRAvnWETY81hEpQBZRHINWUQ/GllE
CydZRNgzWUSlQFlEck1ZRD9aWUQLZ1lEyHNZRJWAWURyjVlEP5pZRAunWUTYs1lEpcBZRGHN
WUQ/2llEC+dZRNjzWUSlAFpEYQ1aRD8aWkQLJ1pE2DNaRKVAWkRyTVpEP1paRAtnWkTYc1pE
pYBaRHKNWkQumlpE+6ZaRNizWkSlwFpEcs1aRD/aWkQL51pE2PNaRKUAW0RyDVtELhpbRPsm
W0TYM1tElUBbRHJNW0ShWltEC2dbRNhzW0SlgFtEco1bRC6aW0QLp1tEyLNbRKXAW0RyzVtE
P9pbRAvnW0TI81tE</AssayXData><AssayYData Points="300">J9S1P8letj/KmrY/1R+3P2mTtj/gGrc/rM22P9ketz+8l7Y/VQ63P5jQtj95OLc/6be2P6vN
tj/chLc/HQi3P/Uotz8S7bY/WWe3P71Rtz8Rt7c/C/y2P+L5tj9FU7c/B2m2P3H8tj/nibc/
f7y2P3HQtj87y7Y/fAK3Pyv4tj8aLrc/CBu3P++Rtz/4NLc/T6a3Pz0otz/EI7c/m1q3P0xZ
tz+Dvbc/6GW3P1lYtz/lA7c/JHK3P57Etz+ADrg/zoi3P/Sbtz8lX7c/MCe3P0Lptz+Hxrc/
dQO3Pz4ftz/1Xbc/Q8C3P0Uhtz+cgrc/pU63Pzmltz/Varc/5HW3P327tz+/Mrc/E+S2P8gg
tz+LW7c/DRq4P3pltz+hi7c/qU+3PxNntz9/cbc/8TO3P7Cmtz+mVbc/Ia23PwfCtz+z1bc/
vPK3P2+Ctz82f7c/cNW3P0XHtz/SSrc/9Zy3PxfMtz9Vvrc/1Ju3P2gHuD8izrc/VYK3PwlI
uD9Vmbc/L3S3PxUNtz8MjLc/7py3P6bvtz9Or7c/hbG3P4n4tz+fB7g/jde3P33Etz+mKrg/
bae3P22btz+oALg/Gwm3Pw4guD/F4bc/psO3PyESuD/BELg/XAa4P142uD9+9Lc/DMO3Pzzw
tz9SfLc//uW3P4XVtz90Obg/OlK3P3Jytz/kybc/I+C3PysZuD8e47c/TSO4P3KCtz/xVrg/
7Qa4P1xauD+fjbg/Hha4P/dYtz/bW7g/5vm3P+JJuD8BLLg/yhW4PyMcuD+Embg/iiO4PyMz
uD/krbg/vuq3P+cEuD+3Mbg/eyS4P02MuD9vCrk/8v23PzKMuD8rYLg/L2a4P/tVuD/yZ7g/
bii4P5yPuD8nU7g/5ky4Pxo2uD85crg/VdO3P4pLuD8al7g/YVm4PwfTtz+zObg/+SG4P7Ve
uD+S/7c/U/O3PyGytz9nR7g/bo+4P0uYuD9yJ7g/La+4P79KuD8dC7g/2iK4P+BauD+LKrg/
Wnm4P2ZDuD/AJbg/vFu4P26suD+cdrg/fpm4P0TfuD/BQbg/lxO4PzXUuD8eqbc/00y4P4O5
uD/QV7g/Cqu4P/RZuD/nnLg/Yui4P97AuD8RkLg/tJG4P2uruD/J67g/Uzu5P7LJuD/n6bg/
mFa4P6yUuD9dn7g/Yae4PzYKuT/oBbk/ehW4P49CuT8A17g//g+5P4wJuT/B3bg/Y6G4Pw0L
uT9N5bg/QcG4P8uhuD/FWrg/kqG4P6G9uD/WaLg/sh+5P+XjuD8Hi7g/7um4P/gkuT8adLg/
UaO4P0HkuD9/07g/JDm5PyaUuD/epbg/7E+5P20VuT/NHLk/Aiq5PwNYuT9VTLk/nma5P6pZ
uT+tv7g/luu4P0zluD8rNLk/Bgu5P3lBuT9tILk/z8K4PyhOuT//gbk/A924P26muD+Rnbk/
Ek+4P/bPuT8qYbk/LQG5P1+LuT8g0rg/SPq4PwGtuD+rcLk/yuy4PwyruD8uiLg/1165PwH/
uD9IErk/pyq5P/RKuT94I7k/CA65P6/suD+5FLk/9Ve5P5RRuT+60bk/a1a5P3yZuT/KJbk/
AR25P+dFuT/exrk/</AssayYData></Step><Step><CommonData><SampleLocation>8</SampleLocation><SampleID>BG505.W6.C2 gp120</SampleID><SampleGroup></SampleGroup><SampleInfo></SampleInfo><SampleRow>C</SampleRow><SamplePlate>1</SamplePlate><WellType>KSAMPLE</WellType><Concentration>-1</Concentration><ConcentrationUnits>µg/ml</ConcentrationUnits><MolarConcentration>500</MolarConcentration><MolarConcUnits>nM</MolarConcUnits><MolecularWeight>-1</MolecularWeight><Temperature>25</Temperature><StartTime>1097276</StartTime><AssayTime>180</AssayTime></CommonData><FlowRate>600</FlowRate><StepType>ASSOC</StepType><StepName>Association</StepName><StepStatus>OK</StepStatus><ActualTime>180</ActualTime><CycleTime>0.2</CycleTime><AssayXData Points="900">lQBcRFENXEQeGlxE6yZcRMgzXESVQFxEUU1cRC9aXETrZlxEuHNcRIWAXERRjVxEHppcRPum
XES4s1xEhcBcRFHNXEQe2lxE6+ZcRLjzXESFAF1EUQ1dRB4aXUTrJl1EyDNdRIVAXURRTV1E
L1pdROtmXUS4c11EhYBdRFGNXUQeml1E+6ZdRLizXUSFwF1EUc1dRB7aXUT75l1EuPNdRIUA
XkRRDV5ELxpeROsmXkTIM15ElUBeRFFNXkQeWl5E+2ZeRLhzXkSVgF5EYo1eRB6aXkTrpl5E
uLNeRIXAXkRRzV5EHtpeROvmXkTI815ElQBfRFENX0QvGl9E+yZfRLgzX0SFQF9EYk1fRC9a
X0TrZl9EuHNfRJWAX0RijV9EL5pfRAynX0S4s19ElcBfRFHNX0Qv2l9E++ZfRMjzX0SVAGBE
Yg1gRC8aYET7JmBEyDNgRJVAYERiTWBEL1pgRPtmYETIc2BEpYBgRGKNYEQvmmBE+6ZgRMiz
YESVwGBEYs1gRC/aYET75mBEyPNgRHACYURiDWFELxphRPsmYUTIM2FElUBhRGJNYUQvWmFE
+2ZhRMhzYUSVgGFEYo1hRC+aYUT7pmFEyLNhRJXAYURizWFEL9phRPvmYUTI82FElQBiRGIN
YkQvGmJE+yZiRMgzYkTGQGJEYk1iRC9aYkT7ZmJEyHNiRJWAYkRijWJEL5piRPumYkTIs2JE
lcBiRGLNYkQv2mJE++ZiRMjzYkSVAGNEYg1jRC8aY0T7JmNEyDNjRJVAY0RiTWNEL1pjRPtm
Y0TIc2NElYBjRFGNY0QvmmNE+6ZjRMizY0SVwGNEYs1jRC/aY0T75mNEyPNjRJUAZERiDWRE
LxpkRPsmZETIM2RElUBkRGJNZEQvWmRE+2ZkRMhzZESVgGREYo1kRC+aZET7pmREyLNkRJXA
ZERizWREL9pkRPvmZETI82RElQBlRGINZUQvGmVE+yZlRMgzZUSVQGVEYk1lRC9aZUT7ZmVE
yHNlRJWAZUQGjmVEL5plROumZUTIs2VElcBlRGLNZUQv2mVE6+ZlRMjzZUSVAGZEUQ1mRC8a
ZkT7JmZEyDNmRJVAZkRRTWZEL1pmRPtmZkTIc2ZElYBmRGKNZkQvmmZE+6ZmRMizZkSVwGZE
Ys1mRC/aZkTr5mZEuPNmRJUAZ0RiDWdELxpnRPsmZ0TIM2dElUBnRGJNZ0QvWmdE+2ZnRMhz
Z0SVgGdEYo1nRC+aZ0T7pmdE2bNnRJXAZ0RizWdEP9pnRPvmZ0TI82dEhQBoRGINaEQvGmhE
+yZoRMgzaESVQGhEck1oRC9aaET7ZmhEyHNoRJWAaERijWhEL5poROumaETIs2hElcBoRGLN
aEQv2mhE++ZoRMjzaESVAGlEYg1pRC8aaUT7JmlEyDNpRNdAaURiTWlEL1ppROtmaUTIc2lE
hYBpRGKNaUQvmmlE66ZpRMizaUSVwGlEUc1pRC/aaUTr5mlEyPNpRIUAakRiDWpEHhpqRPsm
akTIM2pElUBqRGJNakQeWmpE+2ZqRMhzakSFgGpEYo1qRC+aakT7pmpEyLNqRIXAakRizWpE
L9pqRPvmakTI82pElQBrRGINa0QvGmtE6yZrRMgza0SVQGtEYk1rRC9aa0T7ZmtEyHNrRJWA
a0RRjWtEL5prRPuma0S4s2tElcBrRGLNa0Qv2mtE6+ZrRMjza0SVAGxEUQ1sRC8abET7JmxE
yDNsRIVAbERiTWxEL1psRPtmbETIc2xEDoJsRGKNbEQemmxE+6ZsRLizbESVwGxEYs1sRB7a
bETr5mxEyPNsRJUAbURRDW1EHhptRPsmbUTIM21ElUBtRGJNbUQeWm1E+2ZtRLhzbUSVgG1E
Yo1tRB6abUT7pm1EyLNtRIXAbURRzW1EL9ptRPvmbUS4821ElQBuRGINbkQeGm5E6yZuRMgz
bkSVQG5EUU1uRC9abkT7Zm5EyHNuRJWAbkRijW5EL5puRPumbkTIs25EhcBuRGLNbkQv2m5E
++ZuRLjzbkSVAG9EUQ1vRC8ab0TrJm9EyDNvRJVAb0RRTW9EHlpvRPtmb0TIc29ElYBvRFGN
b0Qvmm9E66ZvRMizb0SFwG9EUc1vRB7ab0QM529EyPNvRIUAcERRDXBELxpwRPsmcES4M3BE
hUBwRGJNcEQvWnBE62ZwRLhzcESVgHBEYo1wRC+acETrpnBEyLNwRIXAcERizXBEHtpwRPvm
cETI83BElQBxRGINcUQvGnFEHCdxRLgzcUSVQHFEUU1xRC9acUT7ZnFEuHNxRJWAcURijXFE
HppxRPumcUTIs3FEhcBxRFHNcUQe2nFE++ZxRMjzcUSFAHJEYg1yRC8ackTrJnJEyDNyRIVA
ckRiTXJEL1pyRPtmckS4c3JElYByRFGNckQvmnJE66ZyRLizckSVwHJEUc1yRC/ackTr5nJE
yPNyRJUAc0RiDXNEHhpzRPsmc0TIM3NElUBzRGJNc0QvWnNE+2ZzRLhzc0SVgHNEUY1zRC+a
c0T7pnNEyLNzRIXAc0RRzXNEL9pzROvmc0TI83NElQB0RFENdEQeGnRE6yZ0RLgzdESVQHRE
Yk10RC9adET7ZnREuHN0RJWAdERRjXREL5p0ROumdES4s3REhcB0RFHNdEQe2nRE6+Z0RLjz
dESFAHVEUQ11RB4adUTrJnVEyDN1RJVAdURiTXVEL1p1ROtmdUTIc3VEhYB1RFGNdUQemnVE
+6Z1RLizdUSVwHVEUc11RC/adUTr5nVEyPN1RJUAdkRRDXZEHhp2ROsmdkS4M3ZEhUB2RGJN
dkQvWnZE+2Z2RLhzdkSVgHZEUY12RC+adkT7pnZEyLN2RJXAdkRizXZEHtp2RPvmdkS483ZE
CAF3RGINd0QvGndE6yZ3RLgzd0SFQHdEUU13RC9ad0TrZndEyHN3RJWAd0RRjXdEL5p3ROum
d0TIs3dEhcB3RGLNd0Qe2ndE++Z3RMjzd0SVAHhEUQ14RC8aeETrJnhEyDN4RJVAeERRTXhE
L1p4RPtmeES4c3hEhYB4RFGNeEQvmnhE+6Z4RMizeESFwHhEUc14RB7aeET75nhEuPN4RJUA
eURRDXlEHhp5ROsmeUTIM3lElUB5RFFNeUQeWnlE62Z5RLhzeUSVgHlEUY15RB6aeUTrpnlE
uLN5RIXAeURRzXlEHtp5RPvmeUS483lEhQB6RGINekQvGnpE+yZ6RLgzekSFQHpEYk16RC9a
ekTrZnpEyHN6RJWAekRRjXpEHpp6ROumekTIs3pEhcB6RGLNekQv2npE++Z6RMjzekSVAHtE
Yg17RB4ae0TrJntEyDN7RIVAe0RRTXtEHlp7RPtme0S4c3tEhYB7RFGNe0QemntE66Z7RLiz
e0SFwHtEYs17RB7ae0Tr5ntEuPN7RIUAfERiDXxEHhp8ROsmfES4M3xEhEB8RGJNfEQeWnxE
/GZ8RLhzfESVgHxEmY58RC6afET8pnxEuLN8RITAfERSzXxELtp8ROvmfES483xEhAB9RFIN
fUQeGn1E6yZ9RLgzfUSVQH1EYk19RC5afUTrZn1EyHN9RISAfURijX1EP5p9RPymfUS4s31E
hMB9RFLNfUQe2n1E/OZ9RLjzfUSEAH5EUg1+RB4afkTrJn5EuDN+RIRAfkRSTX5ELlp+RPxm
fkS4c35EhIB+RFKNfkQemn5E/KZ+RLizfkSEwH5EYs1+RB7afkT85n5EuPN+RIQAf0RSDX9E
Hhp/ROsmf0S4M39EhEB/RGJNf0QuWn9E62Z/RLhzf0SVgH9EUo1/RB6af0Trpn9EuLN/RITA
f0Tbzn9EHtp/ROvmf0QQ9X9ESgCARLEGgEQPDYBEfhOARNwZgERKIIBEsSaARA8tgER2M4BE
3DmAREpAgESxRoBED02ARHZTgETcWYBEQmCARKlmgEQPbYBEdnOARNx5gERCgIBEqYaARA+N
gER2k4BE3JmAREKggESppoBED62ARHazgETcuYBEQsCARKnGgEQXzYBEdtOARNzZgERC4IBE
qeaARA/tgER284BEX/qAREIAgUSpBoFEDw2BRHYTgUTcGYFEQiCBRKkmgUQPLYFEfjOBROQ5
gURCQIFEqUaBRA9NgUR2U4FE3FmBREJggUSxZoFED22BRHZzgUTkeYFESoCBRKmGgUQPjYFE
dpOBROSZgURCoIFEqaaBRA+tgUR2s4FE3LmBRELAgUSpxoFEF82BRHbTgUTc2YFEQuCBRKnm
gUQX7YFEdvOBROT5gURCAIJEqQaCRA8NgkR2E4JE3BmCREIggkSpJoJEDy2CRHYzgkTkOYJE
QkCCRKlGgkQPTYJEdlOCRNxZgkRCYIJEqWaCRBdtgkR2c4JE3HmCREKAgkSphoJEF42CRH6T
gkTcmYJEQqCCRLGmgkQXrYJEfrOCROS5gkRCwIJEqcaCRA/NgkR204JE7NmCRELggkSp5oJE
F+2CRHbzgkTc+YJEQgCDRKkGg0QXDYNEdhODRNwZg0RCIINEqSaDRA8tg0R2M4NE3DmDREJA
g0SxRoNED02DRHZTg0TcWYNEQmCDRKlmg0QPbYNEdnODRNx5g0RCgINEqYaDRA+Ng0R2k4NE
kJqDREKgg0SxpoNED62DRHazg0TkuYNESsCDRKnGg0QXzYNEdtODRNzZg0RK4INEqeaDRBft
g0R+84NE3PmDREIAhESxBoREFw2ERHYThETcGYREQiCERKkmhEQPLYREdjOEROQ5hERKQIRE
qUaERBdNhER2U4RE5FmERFNghESpZoRED22ERNhzhETkeYRE</AssayXData><AssayYData Points="900">tVy5P+jwtz/N4bY/svm1PxcOtT8+eLQ/I/izP8TWsz/7D7M/sb2yPyLYsj9pKbI/IFyyPxY6
sj+M7bE/wS+xP0XMsT95W7E/5U2xP86asT+KL7E/7HGxP15CsT8mZLE/vV6xP9RTsT+IT7I/
CUSxPyyUsT+UnLE/91CxP+rhsT9NqbE/9Y6xP7yjsD9SILE/82exP24Dsj9QgbE/E1WxP3uk
sT8fm7E/kCSyP0FVsT+i2LE/dg2yP3s2sj9wvLI/HXWxPy2zsT8OA7I/cSKyP1Zesj8Wc7I/
4zSyPwItsj8YGrI/IC6yP8pssj9UArI/ZvGxP630sT87yrI/QtSxP2Ibsj9iU7I/yFqyPxtM
sj+nTLI/LiyyPzvAsj8ao7I/w+eyP2PNsj9897I/pjeyP4v1sj8fQLI/xbiyP3htsj9hwrI/
KWCyP5GAsj9x8LI/bUCyPwZCsz9V8LI/8amyP8Trsj/FX7M/rt+yP0YXsz+KALM/DR2zP/uq
sj/RcLM/4wuzPziCsz8fWLM/AreyPydrsz+nGLM/wduzP3jUsz/8q7M//6azP1Y5sz+hMLM/
3qCzP5YDtD/mwbM/KHCzP/eBsz/fR7M/snOzPyiQsz8GZbM/IOmzPwelsz8Mh7M/urmzP3/r
sz/xtLM/LNKzPx2Zsz+t3LM/X8WzP2lftD9CdrQ/b8uzP7eFsz8Ta7M/ErSzP1K6sz8KMbQ/
Vu2zP/nZsz8k+bM/eHK0P7o5tD/XC7Q/ZSi0P3SetD/KLbQ/1tazP+nwsz9oV7Q/cBi0P6Sh
sz9/jrQ/FCG0PwDusz/B+LM/acm0P+zctD9TorQ/Amm0P/aLtD/euLQ/oGu0P5lGtD9Pv7Q/
IIe0PyjCtD/Y5LM/i620PzqVtD9zhrQ/W8u0P5z2tD8Hr7Q/ALm0PyXStD/xj7Q/uSO0P3eO
tD8vWLU/AYO0P5H0tD/M+LQ/IyC1P/C8tD/3sLQ/Ybq0P8eVtT8wTrU/B920P9MltT+F/LQ/
T121Px2wtD+f6LQ/3rC0PwMWtT9EebU/R9O0P4M5tT92iLU/oTO1P7HHtT+J0rU/P7C0P2Pr
tD+fyLQ/Qua0P0ewtT8hQbU/5T61P9t5tT/x37U/z9C0P2YPtT/nNLU/CH61P95TtT8jh7U/
kxe1PwxmtT/Rh7U/jF21P9vPtT+hpLU/pxO2P/ZTtT/wQrU/arO1P/VhtT+Mr7U/W1G1P+4g
tj9pxrU/A/u1P9WjtT8YxLU/QrO1P7uKtT+xHrY/sP+1P/2WtT9tEbY/wqa1P3uKtT/lo7U/
eNK1P8JStT84OLY/oQm2Pw0Ktj+sM7Y/LOa1P7cctj+aMrY/KRy2PxGDtj/T07U/nJG1P7su
tj8RA7Y/0DK2P8T9tT+FNbY/3n22P6BCtj++x7U/r1u2P//ktj93XLY/Ho+2P8HMtT9gLbY/
Kb+1P4i8tT+qhbY/fV22P1FZtj/RjLY/bj62P0tytj9YvrY/+eO2Pwpwtj/3RrY/0iG2Pyiq
tj/hsbU/1jm2P7ICtz9msrY/Xt22PzR7tj96rLY/OC22P2Sxtj9c/rU/EYu2PyFutj8B6LU/
5oS2P2hktj9umrY/2lO2P0uTtj/WWbY/aXq2P4FBtj+0YrY/8Le2P4bVtj9C0rY/zBe3P0kg
tz/dGbc/q0y2P+iWtj89B7c/1wy3P29Btz+6hbY/+cW2P5u+tj9OkrY/J5C2P/egtj/ZKrc/
VuC2P4m3tj8EsLY/jx23Pzn6tj9RGrc/FrG2P9KZtj9vd7Y/Acq2P2a+tj/4Arc/6+K2P3vs
tj/HyLY/xwO3P4OWtz8ygbY/aWe3P1VJtz9evLY/cIy2P67Otj9Ok7c/qgu3P+8Ztz9fFLc/
mMK2P1Mgtz9CQLc/yUG3PzeNtz/j7LY/HTO3P7rytj9ODrc/FzK3PzSytz+KZLc/eCe3PwmU
tj/pb7c/WUS3P/Z5tz8aNbc/F+i3P8MFtz+qZrc/bqG3P28puD9jVLc/Bn23PxCFtz86eLc/
4MK3P7LZtz+/Mbc/ejm4P0Owtz8yYbc/V0a3PyLJuD8t7rc/Ipa3P+ENtz+Dhrc/WEG3Px+j
tz9amLc/bIi3Pyabtz/9b7c/8A64P7s+uD+OPrc/Hc+3P4oIuD/fbbg/o/63P0mAtz9kqbc/
SKy3P/8QuD8VsLc/tdW3P1M6uD/7xLc/lMe3P83Rtz9G2Lc/pry3P8Kktz9gs7c/ePy3P4+f
tz9fEbg/8Gq3PyYyuD/2Vrc/LAC4P8TKtz+BDLg/m/y3P0RLuD9WD7g/stq3P1SIuD+7ybc/
H464P7D3tz8EFbg/2x64P1s8uD+jHrg/9T24P5IAuD883Lc/yTK4Pz5MuD9wPbg/aFq4P0Df
tz8blLg/8Ty4Py21uD+X3rc/pOG4P7wuuD8DuLg/L1O4P7aLuD+bJrg/OFq4PyWltz8eybg/
tYG4P8sTuD9Qzbg/JIi4P7CNuD8qJLg/SK64P45guD+DnLg/FKm4P7FfuD9wqLg/9Q+4P34n
uT/mk7g/PS+4Py4EuD+Zobg/uAK5P7w9uD/fc7g/6ua4PwVbuD/brbg/gV+4P1pjuD85Cbg/
hMG4P2EOuD/Pvbg/Nq64P79euD//srg/coe4P2n2uD/bI7k/lBS4P2DGuD/3frg/Smq4PynV
uD8Am7g/fIm4PzDluD/Dabg/lpK4P3NVuT9AGbk/OcK4P3kcuT8na7k/9Gu5P9DIuD+lx7g/
D8K4PzOLuD/2xrg/W4O4P7NMuT8jFLg/OmC5P4M2uT/e+rg/Mo64P2U1uT+3k7g/+Lu4P0KO
uT9rf7g/eTK5P7MPuT9zA7k/m624P+M/uT+bBbk/iOq4PztnuD/az7g/ZO64P+/suD/eorg/
VBe5P1DOuT+R6rg/wQ25P2kJuT+my7k/7le5P1pJuT8vG7k/9+K4P5jluD9HKrk/+G25P5I4
uT+4Erk/mDe5P71/uT8h9Lg/rRy5P6kOuT8yaLk/lDy5P3B0uT+yRbk/i+i4P/oVuT9te7k/
dxm5P23YuD99Krk/yES5Pz01uT+sL7k/Hs24P51wuT/VAbk/wBS5P27+uD/OYrk/PqG5P1y9
uT/ANbk/dDC5P9gnuT+LMrk/dIG5P5JCuT8uhrk/fx66P9wxuT+eP7k/ZR25Pw9xuT+IC7k/
9E66P2qpuT+ms7k/NWe5Pw0quT/7prk/X5S5PzdbuT/Bv7k/d4m5P6SRuT/kU7k/Zqu5P/R+
uT+2mLk/06G5P7f5uT+KNbk/eKW5PxubuT+Cmbk/N/e5PzkyuT+/n7k/B6K5P+BRuj9Tvbk/
79G5P4etuT+ROrk/cum5P2ivuT8Rn7k/2Qm6P2ueuT9o/rk/gKe5P8j/uT/r37k/vau5P/hW
uj9DZ7o/BgC6Pw2ZuT/x/rk/CYu5Py3guT+wfLk/FP+5P9ScuT8V+bk/FzC6PymQuj/sN7o/
Ql66P0Lcuj/Jv7k/CBq6P0qSuT97b7o/zHK5P7YGuj8eHbo/BNK5P5q4uT/xB7o/E/W5P/ZV
uj/I37k/GCW6P78Auj9n27o/Rki6P6cDuj+TJro/tMG5P0QZuj/tJLo/iNi5P+v1uT82+rk/
fTO6P8cnuj/IOro/AW26P0snuj+iWbo/pCK6P5iVuj+RrLk/qWm6P3DDuT9BHbo/9e65P98S
uj/XLLo/7IS5Pyl1uT8Q6rk/RCy6P0LouT9FS7o/93W6P1dwuj+Cobo/vIK6P1cpuj/7hbo/
9PC5PxNJuj9HQ7o/kH+6P+Fxuj+vKbo/DLS6P/7PuT8q9Lk/3Uy6Pzdguj8Qwro/3am6P2l+
uj8v87o/n9K6P0hEuj8Ei7o/Um+6P2Uyuz8Ow7o/eYC6P8Wduj+Vero/zLO6P2wnuj8ui7o/
94e6PwdDuj/UWLo/BXS6P2vVuj+bY7o/uGO6PyyIuj/EuLo/K+S6P9uZuj+Dt7o/+Ou6P3Mj
uj9ndbo//ki6P23Juj95z7o/1WO6P7Dcuj/Coro/MdS6PyIsuj//VLo/w366P+xDuj+5l7o/
IYC6PzC2uj8VoLs/x8W6P4Cxuj+mCbs/94i6P1qmuj/4qLo/9Na6P23buj/Utbo/K626P0gX
uz9VHLs/U+S6PxOnuj+43Lo/bD27P7zhuj8jNrs/z4W6P1n+uj/M4Lo/chu6P4gPuz9BLLs/
q127P9dKuz+477o/UDy7P/rvuj8KrLo/Z027PySduz+CH7s/i0e7P2Ceuj8N27o/J0e7P/xV
uz8B+Lo/GLK6PxHduj+/Dbs/XhK7P9Rsuz87LLs/phi6PzXFuj+lNLs/KQm7PzZDuz9mJrs/
D0a7P7aPuz95obo/uT+7P89Ouz9dzro/p1W7P9Jluz8EW7s/X2G7P5truz88Sbs/xwa7P/E6
uz+GHrs/qDy7Pxqsuj9V7Lo/PmG7PxPUuz/WBrs/tDq7Px01uz9z/Lo/vPa6P9FPuz+ENLs/
x3y7P+eHuz9WKbs/Fqy7PxXouz/hz7s/KMy6P81Cuz/tmLs/oqy7P0+juz/rP7s/2Qy7P9Jt
uz/mLLs/OkW7P68guz8aVLs/m/y7P7CZuz8qQ7s/qta6P6tXuz8uKbs/JMm7PwAauz8oNLs/
zVe7PyiFuz8TH7s/CLO7P5mbuz8aVrs/qmm7PyjRuz+Xlrs/sZq7P8QWvD9d1rs/o+i7P79q
uz9I17s/M6q7P5EZuz91/rs/5HK7P3Kcuz/6eLs/8dq7P/YcvD/unrs/6Ha7P8xFuz8Jpbs/
S727P+beuz9A9Ls/HzW8P9i1uz+x1rs/+n27P5Kuuz+KKbw/</AssayYData></Step><Step><CommonData><SampleLocation>1</SampleLocation><SampleID></SampleID><SampleGroup></SampleGroup><SampleInfo></SampleInfo><SampleRow>C</SampleRow><SamplePlate>1</SamplePlate><WellType>BUFFER</WellType><Concentration>-1</Concentration><ConcentrationUnits>µg/ml</ConcentrationUnits><MolarConcentration>-1</MolarConcentration><MolarConcUnits>nM</MolarConcUnits><MolecularWeight>-1</MolecularWeight><Temperature>25</Temperature><StartTime>1285241</StartTime><AssayTime>180</AssayTime></CommonData><FlowRate>600</FlowRate><StepType>DISASSOC</StepType><StepName>Dissociation</StepName><StepStatus>OK</StepStatus><ActualTime>179.999</ActualTime><CycleTime>0.2</CycleTime><AssayXData Points="900">SoCERLCGhEQPjYREdZOERNuZhERCoIREsKaERBethER9s4REHbqERErAhESwxoREF82ERHXT
hETb2YRESuCERLDmhEQP7YREdfOEROT5hERCAIVEqAaFRBcNhUR1E4VE7BmFREoghUSoJoVE
Fy2FRH0zhUTkOYVEQkCFRLBGhUQXTYVEdVOFRNtZhURKYIVEsGaFRBdthUR9c4VE23mFREqA
hUSwhoVED42FRHWThUTkmYVESqCFRKimhUQPrYVEfbOFRNu5hURCwIVEqMaFRBfNhUR904VE
5NmFRELghUSw5oVEF+2FRH3zhUTb+YVESgCGRKgGhkQXDYZEdROGRNsZhkRKIIZEsCaGRBct
hkR9M4ZE5DmGREJAhkSwRoZEF02GRHVThkT0WYZESmCGRLBmhkQPbYZEdXOGROR5hkRKgIZE
sIaGRBeNhkR9k4ZE5JmGREKghkSopoZEF62GRH2zhkTkuYZEQsCGRLDGhkQPzYZEfdOGRNvZ
hkRK4IZEsOaGRBfthkR184ZEZ/qGREoAh0SwBodEDw2HRH0Th0TkGYdESiCHRLAmh0QXLYdE
dTOHROQ5h0RCQIdEsEaHRBdNh0R9U4dE5FmHREJgh0SwZodEF22HRHVzh0TbeYdESoCHRKiG
h0QXjYdEfZOHRNuZh0RCoIdEsKaHRBeth0R1s4dE5LmHRErAh0SwxodED82HRHXTh0Tk2YdE
SuCHRKjmh0QX7YdEffOHROT5h0RCAIhEsAaIRA8NiER1E4hE2xmIREogiESoJohEFy2IRH0z
iETkOYhEQkCIRLBGiEQXTYhEdVOIRORZiERKYIhE0WaIRBdtiER9c4hE5HmIREKAiESohohE
D42IRHWTiETbmYhEQqCIRLCmiEQXrYhEdbOIROS5iERCwIhEsMaIRBfNiER104hE29mIRErg
iESw5ohED+2IRH3ziETb+YhESgCJRKgGiUQPDYlEdROJRNsZiURKIIlEqCaJRBctiUR1M4lE
2zmJREpAiUSoRolEF02JRH1TiUTkWYlESmCJRKhmiUQXbYlEdXOJRNt5iURCgIlEqIaJRA+N
iUR1k4lE25mJREKgiUSopolED62JRHWziUTbuYlEQsCJRKjGiUQPzYlEfdOJROTZiURC4IlE
qOaJRA/tiUR184lE5PmJREIAikSoBopEDw2KRH0TikTbGYpEQiCKRLAmikQPLYpEdTOKRNs5
ikRCQIpEsEaKRA9NikR9U4pE21mKREpgikSoZopED22KRHVzikTkeYpEQoCKRLCGikQXjYpE
fZOKROSZikRCoIpEqKaKRBetikR1s4pE5LmKRELAikSwxopEF82KRHXTikTb2YpEQuCKRLDm
ikQP7YpEdfOKRNv5ikRKAItEqAaLRBcNi0R1E4tE2xmLREogi0SoJotEDy2LRH0zi0TkOYtE
QkCLRKhGi0QPTYtEdVOLRNtZi0RKYItEqGaLRBdti0R1c4tE23mLREKAi0SohotED42LRHWT
i0TbmYtESqCLRKimi0QPrYtEdbOLRNu5i0RCwItEqMaLRA/Ni0R904tE29mLRELgi0So5otE
UO2LRHXzi0Tb+YtEQgCMRKgGjERhDYxEfROMRNsZjERKIIxEsCaMRA8tjER1M4xE2zmMREJA
jESoRoxED02MRHVTjETbWYxEQmCMRKhmjEQPbYxEdXOMROR5jERCgIxEqIaMRA+NjER1k4xE
5JmMREKgjESopoxED62MRHWzjETbuYxEQsCMRLDGjEQPzYxEddOMROTZjERC4IxEqOaMRA/t
jER184xE2/mMREIAjUSoBo1EDw2NRHUTjUTbGY1ESiCNRKgmjUQPLY1EdTONROQ5jURCQI1E
qEaNRA9NjUR9U41E21mNREJgjUSwZo1EF22NRH1zjUTbeY1EQoCNRKiGjUQPjY1EdZONRNuZ
jURCoI1EsKaNRA+tjUR1s41E27mNRErAjUSoxo1ED82NRHXTjUTb2Y1EQuCNRKjmjUQP7Y1E
dfONRNv5jURCAI5EqAaORIoNjkR1E45E2xmOREIgjkSoJo5EFy2ORHUzjkTbOY5EQkCORKhG
jkQPTY5EdVOORNtZjkRCYI5EqGaORA9tjkR1c45E23mOREKAjkSoho5ED42ORHWTjkTbmY5E
SqCORKimjkQPrY5EdbOORNu5jkRCwI5EqMaORA/NjkR1045E29mORErgjkSw5o5ED+2ORH3z
jkTb+Y5EQgCPRKgGj0QXDY9EdROPRNsZj0RCII9EsCaPRBctj0R1M49E2zmPRLRAj0SwRo9E
D02PRHVTj0TbWY9EQmCPRLBmj0QPbY9EdXOPRNt5j0RCgI9EqIaPRA+Nj0R1k49E5JmPREKg
j0Sopo9ED62PRHWzj0TbuY9EQsCPRKjGj0QfzY9EddOPRNvZj0RC4I9EqOaPRA/tj0R1849E
2/mPREIAkESwBpBEDw2QRHUTkETbGZBESiCQRKgmkEQXLZBEdTOQRNs5kERCQJBEuUaQRA9N
kER9U5BE21mQREJgkESwZpBED22QRHVzkETseZBEQoCQRKiGkEQPjZBEhZOQRNuZkERCoJBE
qKaQRA+tkER1s5BE5LmQRELAkESwxpBED82QRHXTkETb2ZBESuCQRKjmkEQX7ZBEffOQRNv5
kERKAJFEsAaRRBcNkUR1E5FE2xmRREogkUSwJpFEFy2RRH0zkUTkOZFESkCRRLBGkUQXTZFE
fVORRORZkURKYJFEsGaRRBdtkUR9c5FE5HmRREqAkUSwhpFEF42RRH2TkUTkmZFESqCRRLCm
kUQXrZFEfbORROS5kURKwJFEsMaRRBfNkUR905FE5NmRRErgkUSw5pFEF+2RRH3zkUTk+ZFE
SgCSRLAGkkQXDZJEfROSROQZkkRKIJJEsCaSRBctkkR9M5JE9DmSREpAkkSwRpJEF02SRH1T
kkTkWZJESmCSRLBmkkQXbZJEfXOSROR5kkRKgJJEsIaSRBeNkkR9k5JE5JmSREqgkkSwppJE
F62SRH2zkkTkuZJESsCSRLDGkkQXzZJEfdOSROTZkkRK4JJEsOaSRBftkkR985JE5PmSREoA
k0SwBpNEFw2TRH0Tk0TkGZNESiCTRLAmk0QPLZNEfTOTROQ5k0RKQJNEsEaTRBdNk0R9U5NE
5FmTREpgk0SwZpNEF22TRH1zk0TkeZNESoCTRLCGk0QXjZNEfZOTROSZk0RKoJNEsKaTRBet
k0R9s5NE5LmTRErAk0SwxpNEJ82TRH3Tk0Tk2ZNESuCTRLDmk0QX7ZNEffOTROT5k0RKAJRE
sAaURBcNlER9E5RE5BmUREoglESwJpREFy2URH0zlETkOZRESkCURLBGlEQXTZREfVOURORZ
lERKYJREsGaURBdtlER9c5RE5HmUREqAlESwhpREF42URHWTlETbmZRESqCURKimlEQXrZRE
fbOUROS5lEScwJREsMaURBfNlER905RE5NmURErglESw5pREF+2URH3zlETk+ZREBgGVRLAG
lUQXDZVEfROVROQZlURKIJVEsCaVRBctlUR9M5VE5DmVREpAlUSwRpVEF02VRH1TlUTkWZVE
SmCVRLBmlUQXbZVEfXOVROR5lURKgJVEsIaVRBeNlUR9k5VE5JmVREqglUSwppVEF62VRHWz
lUTbuZVESsCVRLDGlUQXzZVEfdOVROTZlURK4JVEqOaVRA/tlUR985VE5PmVREoAlkSwBpZE
Fw2WRHUTlkTkGZZESiCWRLAmlkQPLZZEfTOWROQ5lkS0QJZEqEaWRBdNlkR1U5ZE5FmWREpg
lkSoZpZEF22WRH1zlkTkeZZEQoCWRLCGlkQXjZZEdZOWROSZlkRKoJZEsKaWRA+tlkR9s5ZE
5LmWRErAlkSoxpZEF82WRH3TlkTk2ZZESuCWRLDmlkQP7ZZEffOWROT5lkRKAJdEsAaXRBcN
l0R9E5dE2xmXREogl0SwJpdEFy2XRH0zl0TkOZdESkCXRLBGl0QXTZdEfVOXRORZl0RCYJdE
qGaXRA9tl0R9c5dE23mXREqAl0SwhpdED42XRHWTl0TkmZdESqCXRLCml0QXrZdEfbOXRNu5
l0RCwJdEqMaXRA/Nl0R905dE29mXRELgl0So5pdEF+2XRH3zl0Tk+ZdESgCYRLAGmEQXDZhE
fROYRNsZmERKIJhEsCaYRA8tmER9M5hE5DmYREpAmESwRphEF02YRH1TmETkWZhESmCYRLBm
mEQXbZhEfXOYROR5mERKgJhEqIaYRA+NmER1k5hE25mYREKgmESwpphEF62YRH2zmETkuZhE
SsCYRLDGmEQXzZhEddOYROTZmERK4JhEqOaYRA/tmER185hE5PmYREoAmUSoBplEFw2ZRH0T
mUTkGZlEQiCZRLAmmUQPLZlEdTOZROQ5mURKQJlEsEaZRBdNmUR9U5lE5FmZREpgmUSwZplE
F22ZRHVzmUTkeZlESoCZRLCGmUQPjZlEdZOZRCWamURCoJlEsKaZRA+tmUR9s5lE27mZRErA
mUSoxplED82ZRHXTmUTk2ZlESuCZRLDmmUQX7ZlEffOZRNv5mURKAJpEqAaaRA8NmkR1E5pE
5BmaREIgmkSwJppEFy2aRH0zmkTbOZpEQkCaRKhGmkQPTZpEfVOaRORZmkRCYJpEqGaaRBdt
mkR9c5pE23maREKAmkSohppED42aRH2TmkTkmZpESqCaRLCmmkQPrZpEdbOaROS5mkRKwJpE
qMaaRBfNmkR905pE5NmaRErgmkSo5ppEYO2aRH3zmkTb+ZpE</AssayXData><AssayYData Points="900">SXu6Pzx5uz/c6Lw/0c29P3f0vj+BP78/p2jAP3UiwT+ZH8E/cSnBP1LYwT/iM8I/U9PCPwrk
wj8K0sI/N47CP9Umwz9lKsM/9yHDP2l9wz87fcM/jhrDP/FOwz9ApcM/S6HDPywuwz/4isM/
Q6TDP/1gwz8DKsM/aonDP4ozwz9ukcM//KrDP9h9wz/vssM/dGPDPyo5wz8CucM/fXTDP8dz
wz/9s8M/ztTCPxtqwz9eOMM/OM3CPx7nwj+NScM/LOzCP6zpwj9Tl8M/rX7DPxLGwj9FxsI/
qDDDP+sEwz+ifsM/WvjCP6t2wz8fzcI/CYrCPxY+wz8/IMM/+lfDP2HUwj+JGcM/8HbCP9hA
wz/NFsM/WBXDP1nVwj8wAMM/pbTCP0TNwj+/d8I/F8fCP9ODwj8KvcI/2OvCP7vewj/Rb8M/
aJrCPySNwj8S2cI/Se/CP8fHwj8zRcM/BI7CP/zmwj9Z28I/lZ7CP+6Uwj+NBMM/VR/DP8i9
wj844MI/hQnDPxg/wz+hS8I/3PTCP+lKwj8w28I/tvTCPyICwz+ErcI/XmTCPzkNwz8xf8I/
XDTCP2+4wj+gpsI/bVLCP3tKwj+HFsI/Et/CP1ekwj/NasI/ABPDPxwvwj/EwMI/ZI/CPzLF
wj+S9sI/jGvCP2rRwj8u3cI/hW3CPziNwj+yWsI/FrPCP4svwj80g8I/PkPCP66Rwj//K8M/
q03CP+F7wj8Q1cI/e2fCPxubwj/GXcI/bvXBP5Zwwj+agsI/3HvCPyK1wj9L2MI/oR3CP4hw
wj8kncI/Q5XCP4w5wj9u8sE/H6HCP5DIwT8me8I/YY3CPzVmwj8UZ8I/i1bCP7tzwj/gtsI/
YMrCP0ODwj+inMI/7gzCP7vZwT83rMI/KjHCPxO3wj/hJMI/ccPCP515wj8BAMI/9XvCP0Rz
wj+/38E/YX7CP/qNwj/UGMI/THLCP8Mswj9dmcI/VCnCP8a6wj8/9sI/Pm3CP0gdwj+CQ8I/
m2HCPy3QwT9FcsI/pCnCP4+Uwj+egcI/lkjDP9bGwT/MIcI/ORDCP9SvwT/oYcI/mpHCP0yU
wj9GmcI/ujvCP6oswj/XxcI/t+rBP+U3wj96xMI/ZenCP9Iqwj+QS8I/Z5jCP3YQwz+OTcI/
lmbCP+Vywj/R9MI/5F/CPx82wj+4KcI/NUHCP4Yuwj8jocI/2MDBP5oWwj8KGMI/vOzBP9kN
wz89KsI/2rTCP8alwj9VzsE/+GPCP3KYwj8KTcI/4YXCP3Z1wj+8tsI/rvnBP52Kwj+4J8I/
HWvCPxokwj900MI/LPHBP63twT9VdcI/EurBP8TvwT/A48E/kmbCPxdkwj+vVMI/zXnCP8z3
wT+yl8E/yIrCP6yQwj/As8E/MD3CP/z+wT99XMI/HdjCP5ljwj8uZcI/oczBP/1Iwj/pIsI/
uPvCP29Mwj9G3sE/rabCP9ciwj9QFMI/fjPCP3Utwj8xS8I/J1zCP7dfwj9BGMI/133CP/o8
wj8Ry8E/AgDCP80Bwj9zj8I/E8bBP5xFwj9EcsI/BdrBP6LtwT+OMMI/I13CP5PFwj+fhcI/
LkPCPyhLwj/2rsE/QkzCPxxpwj/EeMI/SqfCP3gSwj/ECcI/SIHCP6oewj+WQ8I/UVLCP7Uz
wj//GMI/fJfCP2ymwj+YhcI/sOLBP9t2wj86Q8I/XlvCPxTGwT/07ME/MPjBPyzbwj/VMMI/
dIXCP9wTwj9RFsI/H37BP6UJwz+tzcE/aWbCP0RKwj/eSsI/fmnCP7LRwj9IyMI/7EfCP1lH
wj80icI/BvPCP82ywT9pFcI/p4DCP0sqwj98IMI/TmbCP7PYwj85UcI/sRzCP11Ywj9w88E/
jgvCP4RSwj9e5ME/M4rCPyTpwT8w9sE/au/CP3oqwj9xG8I/9UjCP2r+wT8ZrsI/N2fCPwJM
wj9Sp8I/ww3CP8ulwj+p28I/VAXCPx8ewj8CRMI/Vh3CPxuBwj/vMMI/FOPCP9Xmwj/IZMI/
C7bBP61uwj87kMI/Ea3CP+51wj+HzcI/+HvCP2U6wj8QOcI/33XCP1Qmwz/hLcI/353CP1WU
wj8HKsI/n8jCPyOAwj9glMI/ZpvCP99Ywj+PF8I/mkXCP1v8wT+AHsI/60bCPwqjwj9Va8I/
D4vCP+hjwj/kJ8I/31LCP9iDwj8teMI/eBjCP5Q6wj+a2MI/vnLCPzp2wj/ZZsI/ym/CP4yh
wj+xBsI/o7/CP0Rjwj+rIMI/pE/CP4djwj/wVsI/sMDBP86iwj9jUsI/qhHCPxghwj+6acI/
2+LCP5tnwj+g58E/aJHCPw1awj9Yp8I/k1fCPyFhwj9JvcI/mHvCP4lvwj+aQsI/Hd/CP1iK
wj8aAcM/UHrCP6nRwT+0XcI/a2bCP/TUwj+tjMI/jGfCP1W6wj/wk8I/7AbCPw4bwz/iMMI/
RCvCP5k4wj9qNcI//rDCPxzTwT/RbMI/+YfCP/ejwj+TC8M/IenCP7GTwj/Hr8I/nt/CP4d9
wj8FgMI/UHvCP6cPwj/yg8I/a57CP1dnwj8Dc8I/aUvCPzfMwj9IgcI/pmfCP6YBwz/JtsI/
s0bDP09Lwj+lZcI/3UTCP09Swj+4mMI/+HDCPyVLwj82acM/O+/CPzFbwz+TrsI/zirCPxPS
wj+OfMI/cXnCP6z4wT/3jsI/d1bCP5Zkwj9zj8I/2wnDPwRTwj9JtcI/t9zCP4LUwj9wssI/
LqPCP+X6wj8uicI/runCP1Wxwj8uscI//nnCP7Vqwj/XLcI/ujrCP5ibwj9XY8I/8z3DP+Jr
wj9ClcI/lvTCPyPvwj+DW8I/4+/CPz5Twj8u4cI/sD3CP/SAwj/aicI/5KDCP0vLwj92jMI/
H/zCP7p+wj9AqMI/aezBP4KRwj88FsM/nGbCP8AUwz8N68I/lFLCP5Siwj8oMsI/EZXCP8hU
wj8jJsI/9AHDP/Z5wj8D98I/xhXDP12Twj/FoMI/yTjDPxhvwj/S7MI/4ujCP8EDwz9snMI/
6sHCP0BEwj8i2MI/fJTCP6kbwj9B4cI/zD/DPxO/wj+REsM/RsjCP9f4wj/E98I/Ha/CP/iB
wj9/R8I/qHnCP/CGwj93h8I/6BbCP3nYwj8TKcM/BPTCP5NVwj+hacI/xb3CP5Ylwz/29MI/
UxzDP/QMwz+gOcI/u63CP/Gtwj+w7cE/v2XCP0aswj9E/cI/6ZDCP7tMwz+lGsM/1UvCPyyA
wj+j38I/P47CP+Oqwj8YuMI/H8rCP1aiwj+AW8I/R1XCP5mrwj8QHcM/DsfCP3YWwj8Dx8I/
4MvCP0Lhwj/p+8I/X63CPzgjwz9Si8I/0YfCP42Qwj9UCcM/v47CP/Fgwz+Xv8I/DoTCPyZN
wz/kF8M/2hfDP3Knwj8xoMI/RxDDP3EPwz/2h8I/OmzDP6V/wj89DsM/4o3CPzIawz9jQsM/
u+fCP8CYwj85+cI/cQjDPwN+wj9BgMI/MkDCP07ewj/qTMM/4LzCP/Mtwz+rI8M/iv/CP5SZ
wj/U8MI/R1fCP00Rwz8gfsI/2jjDPzzxwj9sWMI/UFnDPyO8wj9fY8M/7R7DP36Nwj/f3MI/
yVTDPwHGwj8RocI/JNfCPxxawz8yhcI/Ee/CP3rOwj97qsI/fZjCPzm0wj+u/8I/g6rCPzhG
wz++G8M/YLfCP2oMwz8RFsM/TwLDPwuQwj9OvMI/btrCP0jVwj+bscI//cHCP1n7wj/K9sI/
D2XCP+DLwj88UcM/5gTDP+Xkwj//RMI/clfDP0O0wj/GJcM/k9rCP4Rywz+h0sI/zbvCPyTt
wj/ctsI/KSDDPwCPwz/fc8M/ERrDP3QCwz/qMMM/4O/CP8v+wj815MI/avHCP8cdwz9/KMM/
IATDP1/0wj+4HcM/nZ3CP2OEwz8qZcM/9TzDP3Emwz+c0sI/QmTDPwSHwz/xMsM/TvLCPzVL
wz+mCsM/cpjCP56Ewz8wQ8M/GyDDP68Zwz/3yMI/zorDP1uhwz/4TMM/bk7DPyJDwz/GDsM/
sGHDP2R2wz8qYsM/pdfCPw5Swz+1dMM/BUzDP6jhwj+a5cI/mXrDP4Uowz+EYsM/Pw/DP151
wz9Vc8M/jgHDP39hwz8+F8M/vfvCP8Niwz8wMcM/XjfDP0oDwz+YDcM/GtrCP7rnwj/TIsM/
Vx/DPzI9wz8rg8I/Q4TDPxhUwz8TKMM/vEvDPyuywz9HiMM/uT7DP/mywj8M4cI/UKbDPzop
wz86NsM/CwHDP79Rwz8d5cI/jtnCP1Eowz8uGsM/BSTDP5iGwz9DHcM/WSvDPxp9wz87QsM/
0znDP3kbwz9qlMM/B0LDP17fwz8vZ8M/GXfDPwiawz8cuMI/mufCP1qOwz9OisM/7rjDP9H/
wz9EYcM/qTXDP5Eawz9QWMM/8U3DPz3zwj8kDsM/GY7DPwzYwz+TJMM/fV3DP0vFwj/UVcM/
/XnDP0HAwz/Vd8M/yoPDP0TUwz9CM8M/GL7DP7eBwz9FnsM/0abCP1PLwz9DRMM/BTHDPyf3
wj9pMsM/NS/DP+Adwz9nC8M/r4DDPx9Pwz/CicM/fEnDP6yNwz8VWcM/E5PDP1rZwz8yg8M/
6PvDPx/1wj/O1sI/khLDPwi2wj8gysM/uQrDP0yYwz+BrcM/eJ3DP1Q1wz/aQcM/KGzDPzjt
wj/CMsM/LnTDPw8cwz/WeMM/rCvDP9yJwz+t58M/KIHDP1bzwj+JMsM/CrXDPzXOwz+84sI/
kFXDP76kwz/HysM/a2bDP52cwz/cBsQ/vYHDP8JNwz898MM/</AssayYData></Step><Step><CommonData><SampleLocation>11</SampleLocation><SampleID></SampleID><SampleGroup></SampleGroup><SampleInfo></SampleInfo><SampleRow>C</SampleRow><SamplePlate>1</SamplePlate><WellType>REGENERATION</WellType><Concentration>-1</Concentration><ConcentrationUnits>µg/ml</ConcentrationUnits><MolarConcentration>-1</MolarConcentration><MolarConcUnits>nM</MolarConcUnits><MolecularWeight>-1</MolecularWeight><Temperature>25</Temperature><StartTime>1474526</StartTime><AssayTime>5</AssayTime></CommonData><FlowRate>1000</FlowRate><StepType>KREGENERATION</StepType><StepName>Regeneration</StepName><StepStatus>OK</StepStatus><ActualTime>4.99895</ActualTime><CycleTime>0.2</CycleTime><AssayXData Points="25">QQCbRJ8Gm0QGDZtEbBObRNIZm0Q5IJtE6SabRA4tm0RsM5tE0jmbREFAm0SfRptEDk2bRGxT
m0TSWZtEOWCbRJ9mm0QGbZtElXObRNJ5m0Q5gJtEn4abRA6Nm0Rsk5tE0pmbRA==</AssayXData><AssayYData Points="25">rtwcwJh4LMBbhTXAsQc7wKbWPsDe2ULA0eNFwHZwSMBR00rAyKdMwLRCTsCi80/AD85RwBcC
U8ANH1TAvaVVwDmAVsBIq1fAK9xYwD+hWcCgd1rAHRNbwCUGXMCHV1zAUutcwA==</AssayYData></Step><Step><CommonData><SampleLocation>12</SampleLocation><SampleID></SampleID><SampleGroup></SampleGroup><SampleInfo></SampleInfo><SampleRow>C</SampleRow><SamplePlate>1</SamplePlate><WellType>NEUTRALIZATION</WellType><Concentration>-1</Concentration><ConcentrationUnits>µg/ml</ConcentrationUnits><MolarConcentration>-1</MolarConcentration><MolarConcUnits>nM</MolarConcUnits><MolecularWeight>-1</MolecularWeight><Temperature>25</Temperature><StartTime>1490425</StartTime><AssayTime>5</AssayTime></CommonData><FlowRate>1000</FlowRate><StepType>KREGENERATION</StepType><StepName>Regeneration</StepName><StepStatus>OK</StepStatus><ActualTime>4.99895</ActualTime><CycleTime>0.2</CycleTime><AssayXData Points="25">OKCbRJ6mm0T9rJtEa7ObRMm5m0QwwJtEnsabRAXNm0Rj05tE0tmbRDjgm0S/5ptEBe2bRGvz
m0TS+ZtEMACcRJYGnEQFDZxEYxOcRMkZnEQ4IJxEniacRAUtnERrM5xEyTmcRA==</AssayXData><AssayYData Points="25">S4M+PqyaWz54T3Q+HaKIPvmKkj71hpg+IIuhPhkHpj6hY6o+MKewPnxItD58K7g+hli7Pkpy
vT4c6r8+YZXCPn3Ixj5iE8g+gtrMPsFByz5Ru88+sdTQPimA0D60l9E+yoHTPg==</AssayYData></Step><Step><CommonData><SampleLocation>11</SampleLocation><SampleID></SampleID><SampleGroup></SampleGroup><SampleInfo></SampleInfo><SampleRow>C</SampleRow><SamplePlate>1</SamplePlate><WellType>REGENERATION</WellType><Concentration>-1</Concentration><ConcentrationUnits>µg/ml</ConcentrationUnits><MolarConcentration>-1</MolarConcentration><MolarConcUnits>nM</MolarConcUnits><MolecularWeight>-1</MolecularWeight><Temperature>25</Temperature><StartTime>1506674</StartTime><AssayTime>5</AssayTime></CommonData><FlowRate>1000</FlowRate><StepType>KREGENERATION</StepType><StepName>Regeneration</StepName><StepStatus>OK</StepStatus><ActualTime>4.99895</ActualTime><CycleTime>0.2</CycleTime><AssayXData Points="25">L0CcRJVGnET8TJxEYlOcRMBZnEQvYJxElWacRPxsnERac5xEyXmcRC+AnESVhpxE9IycRFqT
nETJmZxEL6CcRJWmnET0rJxEWrOcRMC5nEQnwJxEjcacRPzMnERi05xEwNmcRA==</AssayXData><AssayYData Points="25">81Y7wNu6RsBbJkzAt/JPwLI0UsCg/VPAKsZVwK+3V8DLuljAytdZwOzrWsDWuFvAbLBcwJ6N
XcDmMl7ApM5ewOmHX8A241/AJdFgwBuLYcDqyWHAXi5iwFXaYsAyL2PAD4NjwA==</AssayYData></Step><Step><CommonData><SampleLocation>12</SampleLocation><SampleID></SampleID><SampleGroup></SampleGroup><SampleInfo></SampleInfo><SampleRow>C</SampleRow><SamplePlate>1</SamplePlate><WellType>NEUTRALIZATION</WellType><Concentration>-1</Concentration><ConcentrationUnits>µg/ml</ConcentrationUnits><MolarConcentration>-1</MolarConcentration><MolarConcUnits>nM</MolarConcUnits><MolecularWeight>-1</MolecularWeight><Temperature>25</Temperature><StartTime>1522764</StartTime><AssayTime>5</AssayTime></CommonData><FlowRate>1000</FlowRate><StepType>KREGENERATION</StepType><StepName>Regeneration</StepName><StepStatus>OK</StepStatus><ActualTime>4.99895</ActualTime><CycleTime>0.2</CycleTime><AssayXData Points="25">JuCcRIzmnETr7JxEWfOcRMD5nEQmAJ1EjAadRPMMnURZE51EwBmdRCYgnUSMJp1E8yydRFkz
nUTAOZ1EJkCdRIRGnUTrTJ1EWVOdRMBZnUQmYJ1EjGadRPNsnURZc51Et3mdRA==</AssayXData><AssayYData Points="25">1+ktPrZNRT5NWWE+O5J3PoTQhz537o4+smOWPkpCnT75SqE+ngilPkhWqT5zvKw+I4+wPmvo
sz7wTbc+ezy7Pp+cuj5t/r0+14+/PnSCxD7fn8U+u+vIPjGFyz5ie8s+TEzLPg==</AssayYData></Step><Step><CommonData><SampleLocation>11</SampleLocation><SampleID></SampleID><SampleGroup></SampleGroup><SampleInfo></SampleInfo><SampleRow>C</SampleRow><SamplePlate>1</SamplePlate><WellType>REGENERATION</WellType><Concentration>-1</Concentration><ConcentrationUnits>µg/ml</ConcentrationUnits><MolarConcentration>-1</MolarConcentration><MolarConcUnits>nM</MolarConcUnits><MolecularWeight>-1</MolecularWeight><Temperature>25</Temperature><StartTime>1538848</StartTime><AssayTime>5</AssayTime></CommonData><FlowRate>1000</FlowRate><StepType>KREGENERATION</StepType><StepName>Regeneration</StepName><StepStatus>OK</StepStatus><ActualTime>5.00005</ActualTime><CycleTime>0.2</CycleTime><AssayXData Points="25">HYCdRIOGnUTijJ1EUJOdRLeZnUQVoJ1Eg6adROqsnURQs51E17mdRBXAnUSDxp1E4sydRFDT
nUS32Z1EHeCdRIPmnUTi7J1ESPOdRK75nUQlAJ5EewaeROoMnkRIE55EtxmeRA==</AssayXData><AssayYData Points="25">5Co+wFFtScDqyk7ACMxRwJhNVMBML1bA76dXwCqpWMBESFrAEkRbwHUUXMD1Rl3AU8FdwAlJ
XsAk817A0QJgwCJQYMD82WDAFI9hwMcXYsBQHGLAhjhjwHl6Y8CPgGPARcpjwA==</AssayYData></Step><Step><CommonData><SampleLocation>12</SampleLocation><SampleID></SampleID><SampleGroup></SampleGroup><SampleInfo></SampleInfo><SampleRow>C</SampleRow><SamplePlate>1</SamplePlate><WellType>NEUTRALIZATION</WellType><Concentration>-1</Concentration><ConcentrationUnits>µg/ml</ConcentrationUnits><MolarConcentration>-1</MolarConcentration><MolarConcUnits>nM</MolarConcUnits><MolecularWeight>-1</MolecularWeight><Temperature>25</Temperature><StartTime>1555081</StartTime><AssayTime>5</AssayTime></CommonData><FlowRate>1000</FlowRate><StepType>KREGENERATION</StepType><StepName>Regeneration</StepName><StepStatus>OK</StepStatus><ActualTime>4.99895</ActualTime><CycleTime>0.2</CycleTime><AssayXData Points="25">HSCeRHsmnkTiLJ5EYTOeRK45nkQVQJ5Ee0aeROJMnkRIU55Et1meRBVgnkR7Zp5E4myeREhz
nkSueZ5EFYCeRIOGnkTijJ5ESJOeRLeZnkQloJ5Eg6aeROKsnkRIs55ErrmeRA==</AssayXData><AssayYData Points="25">+PtGPoV+Yz67lYA+c9+LPtkxlj7HF5w+gBOlPihJqD7Tua0+Vh2yPgSNtz6/Ars+4g29PlRA
wz4PKMM+ZZzHPsN5yj5bCsw+CkTNPv/Fzz5wetE+l4PVPumz1T6wW9c+cS/ZPg==</AssayYData></Step><Step><CommonData><SampleLocation>1</SampleLocation><SampleID></SampleID><SampleGroup></SampleGroup><SampleInfo></SampleInfo><SampleRow>C</SampleRow><SamplePlate>1</SamplePlate><WellType>BUFFER</WellType><Concentration>-1</Concentration><ConcentrationUnits>µg/ml</ConcentrationUnits><MolarConcentration>-1</MolarConcentration><MolarConcUnits>nM</MolarConcUnits><MolecularWeight>-1</MolecularWeight><Temperature>25</Temperature><StartTime>1569782</StartTime><AssayTime>60</AssayTime></CommonData><FlowRate>1000</FlowRate><StepType>BASELINE</StepType><StepName>Baseline</StepName><StepStatus>OK</StepStatus><ActualTime>59.999</ActualTime><CycleTime>0.2</CycleTime><AssayXData Points="300">FMCeRHLGnkThzJ5EP9OeRK7ZnkQM4J5EeuaeRNnsnkQ/855ErvmeRBQAn0R6Bp9E4QyfREcT
n0SlGZ9EFCCfRHImn0TZLJ9ERzOfRK45n0QUQJ9EekafROFMn0RHU59ErlmfRD1gn0R6Zp9E
2WyfRD9zn0SueZ9EFICfRHqGn0TZjJ9ER5OfRKWZn0QUoJ9EeqafROGsn0RHs59EpbmfRBTA
n0R6xp9E4cyfREfTn0Su2Z9EFOCfRHLmn0TZ7J9ER/OfRK75n0QMAKBEegagROEMoERHE6BE
rhmgRBQgoER6JqBE2SygRD8zoESlOaBEFECgRHJGoETZTKBEP1OgRKVZoEQMYKBEcmagRNls
oERHc6BErnmgRBSAoER6hqBE4YygRD+ToESumaBEDKCgRHKmoEThrKBER7OgRKW5oEQUwKBE
esagROHMoERH06BEpdmgRAzgoERy5qBE4eygRD/zoESl+aBEDAChRHoGoUTZDKFERxOhRKUZ
oUQUIKFEeiahRNksoURHM6FEpTmhRAxAoURyRqFE2UyhREdToUSlWaFEDGChRHpmoUThbKFE
P3OhRKV5oUQMgKFEeoahROGMoURHk6FEpZmhRAygoURypqFE2ayhREezoUSuuaFEFMChRHrG
oUTZzKFEP9OhRK7ZoUQM4KFEeuahRNnsoURH86FEpfmhRAwAokR6BqJE4QyiRD8TokSlGaJE
FCCiRHImokThLKJEWDOiRK45okQMQKJEckaiRNlMokQ/U6JErlmiRBRgokR6ZqJE2WyiRD9z
okSleaJEFICiRHqGokTZjKJEP5OiRKWZokQMoKJEeqaiROGsokQ/s6JErrmiRAzAokSDxqJE
4cyiREfTokSu2aJEDOCiRHLmokTZ7KJEP/OiRKX5okQMAKNEegajRNkMo0RHE6NEpRmjRBQg
o0R6JqNE2SyjREczo0SuOaNEDECjRKNGo0TZTKNER1OjRKVZo0QMYKNEcmajROlso0RHc6NE
pXmjRAyAo0R6hqNE4YyjREeTo0SumaNEDKCjRHqmo0TZrKNEP7OjRKW5o0QUwKNEesajRNnM
o0Q/06NEpdmjRBTgo0R65qNE4eyjREfzo0Sl+aNEDACkRHIGpEThDKREPxOkRK4ZpEQMIKRE
eiakROEspEQ/M6REpTmkRBRApER6RqRE4UykRD9TpESlWaREFGCkRHJmpETZbKREP3OkRK55
pEQMgKREeoakROGMpERHk6RErpmkRAygpERypqRE2aykREezpESluaREFMCkRHLGpETZzKRE
R9OkRKXZpEQU4KREcuakRNnspEQ/86REpfmkRBQApUR6BqVE2QylRD8TpUSuGaVEDCClRHom
pUThLKVEPzOlRKU5pUQMQKVEckalROFMpURHU6VErlmlRAxgpURyZqVE2WylRD9zpUSleaVE
DIClRHKGpURcjaVEP5OlRKWZpUQMoKVEeqalROGspUQ/s6VErrmlRAzApURyxqVE2cylRD/T
pUSl2aVEDOClRHLmpUTZ7KVER/OlRKX5pUQUAKZEcgamROEMpkQ/E6ZErhmmRAwgpkR6JqZE
2SymRD8zpkSlOaZE</AssayXData><AssayYData Points="300">QKPvPkMN8D5dqPA+U4rxPpdF8z6E8/M+oY/0Pprr9D5GU/Y+2bL1Pr9/9j4Uw/Y+Ld73PucU
+T4tK/s+aW/5PuLJ+T5Lvvo+HMz+PlKs/D6+JP0+KyT/Pj1t/j4hTf4+9eL+PqT//D5HLQE/
V48AP2ao/j4WKAI/sqcBP9aXAT+GrwE/azwCP668Aj9jUwI/T1cCP/rEAT9GogM/FQoCP0Bb
Aj9+3AI/CQsEP3QjBT9AJQU/fOcDP5AFBD/lFgU/1m8EPwqoAz8aSwU/Be0EP5RoBT+r1AU/
hKwFP1LXBT/pOQY/DMIGP0u3Bj9vIAc/W34HP8t+Bj8IYwc/qSgHP9kZCD82qAg/2G4IPxQR
CD8/Lgg/A78IP4OnCD/QNgk/cJQJPydHCD+iLQk/f8kJP2HGCD9c6wk/qoAJP7gXCj/U5Ak/
mPoLP6AXCj87jAo/6tMKPz2kCj9TVwo/ICgMP8ghDD+x6gs/VswLP4ciDD9d+Qs/6asLP0sL
DD+LVQw/eZILP4DfCz/gwg0/5CcNP645DD9qtQw/SaELP8vbDT/Njw0/c7cNP4qcDT9RQg0/
ETANP24PDj/OQQ4/AgoOPwC0DT+L/g4/aa8OPxFrDz+0Fg8/AZkNP63eDz9ajg4/w80NP6VZ
Dj9uKA8/a/wOP6LeDj+k9g4/DtcPPyqnDz+9LxE/RWAQP4dlDz8l5w8/6rwPP2xdED/SeBA/
zxgRPx5oED9BxRA/oB4RP9K1ED+qsxE/rCURP5XGED+VQBE/jFIRP3L6Dz9LEBE/5cgRP6kt
Ej8wCxM/ry8RP71ZEj9I7BI/wQQTP4hRET80ShI/7OkSPwb2Ez/QghI/xjISP8k6Ej9pRRI/
QJ8TP+rWEz+P9xI/XP8SP+3SEj9keRM/a88TP4TcEz+W4BI/Gp0UP9Q0FD/PYxM/bgAVP9cQ
FT+r7RM/ZnsUP93sFD9sVxQ/kBwUP5EoFD+kgxQ/1ksUP1hSFD/gsBU/F58UP2jDFD/7LRU/
F3AVP2ucFT8g+BU/wG0UP6mjFT8iEhU/6e4VP6PcFT87lBU/2iwWP1LxFT8m/BU/FwgWP5+9
FT+eOhc/Kf4VP6efFj9b6xY/5YUWP5NTFj9RmhY/MpQWPwMwFj9XARc/j04WP/PoFj/V0hc/
7UgXP3SUFj8j0hY/0x8WP8qqFj9F7Bc/A6UXPyd/GD/RRBc/bsAXP5I/Fz/77Bc/WkIYPzZC
Fz8ObRc/6/gYP6lrFz+JRhg/PEoYP9OdGD9dkBc/jvcXPxNeGD/IURk/WncZP7hmGT9zGxg/
xGUYP15FGD/xpxg/zLoZP8VtGD9uFBk/TTsZPzkEGj/nVBk/oosZPxDZGT/8Qxk/bFQZP7PF
GT/HVRo/GN4YPyPWGT+e2Bk/+S0aP+14Gj+iBRo/xRIaP4DKGj8Sghk/dJsaPzLYGj/eNBk/
JWIaP+UUGz9/xxo/0nEbP3xHGz+AZBs/vaoaP6dfGz8wOho/b88aPzYDGz9FKhs/QKcaP4VL
Gz8Buhs/ijMbP877Gz/JQRs/dtQbP9gtHD/Edho/Ax0bP5i2HD8kThw/LKMaP5ikGz+pjxs/
WKEbP8aaGz8oxRs/</AssayYData></Step><Step><CommonData><SampleLocation>4</SampleLocation><SampleID>QA013.2 Gmat/L0</SampleID><SampleGroup></SampleGroup><SampleInfo></SampleInfo><SampleRow>C</SampleRow><SamplePlate>1</SamplePlate><WellType>KLOAD</WellType><Concentration>10</Concentration><ConcentrationUnits>µg/ml</ConcentrationUnits><MolarConcentration>-1</MolarConcentration><MolarConcUnits>nM</MolarConcUnits><MolecularWeight>-1</MolecularWeight><Temperature>25</Temperature><StartTime>1635804</StartTime><AssayTime>80</AssayTime></CommonData><FlowRate>600</FlowRate><StepType>LOADING</StepType><StepName>Loading</StepName><StepStatus>OK</StepStatus><ActualTime>80</ActualTime><CycleTime>0.2</CycleTime><AssayXData Points="400">C0CmRHFGpkTQTKZEPlOmRJxZpkQLYKZEaWamRNBspkQ+c6ZEpXmmRAuApkRxhqZE0IymRD6T
pkScmaZEA6CmRGmmpkTYrKZENrOmRJy5pkQLwKZEccamRNjMpkQ+06ZEpdmmRAvgpkRp5qZE
0OymRDbzpkSl+aZECwCnRHEGp0TQDKdEPhOnRJwZp0QLIKdEcSanRNgsp0T7M6dEnDmnRAtA
p0RpRqdE2EynRD5Tp0ScWadEE2CnRHFmp0TYbKdEPnOnRKV5p0QDgKdEaYanRNCMp0Q+k6dE
pZmnRAugp0RxpqdE0KynRD6zp0ScuadEA8CnRGnGp0TYzKdENtOnRJzZp0QD4KdEaeanRNDs
p0Q286dEnPmnRAMAqERxBqhE2AyoRD4TqESlGahEAyCoRGkmqETQLKhEPjOoRKU5qEQLQKhE
ikaoRNhMqEQ+U6hEnFmoRANgqERpZqhE2GyoRDZzqESleahEC4CoRHGGqETYjKhENpOoRKWZ
qEQDoKhEcaaoRNCsqEQ+s6hEnLmoRAPAqERpxqhE2MyoRD7TqESl2ahEC+CoRGnmqETQ7KhE
NvOoRKX5qEQDAKlEcQapRNgMqUQ+E6lEpRmpRAMgqURpJqlE2CypRD4zqUStOalEC0CpRHFG
qUTQTKlENlOpRJxZqUQDYKlEaWapRNBsqUQ2c6lEpXmpRAuAqUSahqlE0IypRDaTqUSlmalE
C6CpRHGmqUTQrKlENrOpRKW5qUQLwKlEacapRNDMqUQ206lEnNmpRAvgqURx5qlE0OypRD7z
qUSl+alEAwCqRGkGqkTQDKpENhOqRJwZqkQDIKpEaSaqRNgsqkQ2M6pEpTmqRANAqkRxRqpE
0EyqRDZTqkScWapEC2CqRGlmqkTgbKpENnOqRKV5qkQDgKpEaYaqRNCMqkQ2k6pEnJmqRAOg
qkRppqpE0KyqRD6zqkScuapEA8CqRGnGqkTQzKpENtOqRM7ZqkQD4KpEaeaqRNjsqkQ286pE
nPmqRAsAq0RpBqtE0AyrRDYTq0SlGatEAyCrRGkmq0TQLKtEPjOrRJw5q0QDQKtEaUarRNBM
q0Q2U6tEnFmrRAtgq0RpZqtE0GyrRDZzq0SceatEA4CrRGmGq0TQjKtENpOrRJyZq0QDoKtE
aaarRNCsq0Q2s6tEpbmrRAPAq0RpxqtE0MyrRDbTq0Sc2atEA+CrRGnmq0TQ7KtENvOrRKX5
q0QLAKxEaQasRNAMrEQ+E6xEnBmsRAsgrERpJqxE0CysRDYzrEScOaxEA0CsRGlGrETQTKxE
NlOsRKVZrEQLYKxEaWasRNhsrEQ2c6xEnHmsRAOArERphqxE0IysRDaTrESlmaxEA6CsRGmm
rETQrKxENrOsRJy5rEQDwKxEacasRNDMrEQ206xEnNmsRAPgrERp5qxE0OysRDbzrESc+axE
AwCtRGkGrUTQDK1ENhOtRJwZrUQbIK1EaSatRNAsrUQ2M61EnDmtRANArURpRq1E0EytRDZT
rUScWa1EA2CtRGlmrUTQbK1ENnOtRKV5rUQDgK1EgoatRNCMrUQ2k61EpZmtRAOgrUSCpq1E
2KytRDazrUScua1EA8CtRGnGrUTQzK1ENtOtRJzZrUQD4K1EaeatRNDsrUQ2861EnPmtRAMA
rkRpBq5E2AyuRDYTrkScGa5EAyCuRGkmrkTQLK5ENjOuRJw5rkQLQK5EaUauRNBMrkQ+U65E
nFmuRAtgrkRpZq5E0GyuRD5zrkSlea5EA4CuRGmGrkTQjK5ENpOuRKWZrkQLoK5EcaauRNCs
rkQ2s65EpbmuRAPArkRpxq5E0MyuRD7TrkSc2a5EA+CuRGnmrkTQ7K5ENvOuRKX5rkQDAK9E
aQavRNAMr0Q+E69EnBmvRAsgr0RpJq9E0CyvRDYzr0ScOa9EE0CvRGlGr0TQTK9ENlOvRJxZ
r0QLYK9EcWavRNBsr0Q+c69EnHmvRAuAr0Rphq9E0IyvRDaTr0Scma9EC6CvRNymr0TYrK9E
RrOvRJy5r0QDwK9EccavRNDMr0Q+069EnNmvRAPgr0Rx5q9E2OyvRDbzr0Sl+a9EAwCwRHoG
sETQDLBEPhOwRJwZsEQLILBEcSawRNgssEQ+M7BEpTmwRA==</AssayXData><AssayYData Points="400">P1UYP1PIFz/Odhc/EJsYP+baFz8h/Bg/m9EZPyOTGz9mbBs/+oYcP2YrHT9+Zh4/bE4gP/kh
ID/qHSE/xB8jP3ofJD88wiM/FcgkP6nnJT+1YSc/ybcoPxgdKj/RmCo/nSQrPx+AKz/Dsyw/
FzAtP7NoLz9WUi8/zeQvP/MLMT+6bTM//0w0P/i+Mz/6zDU/Tc42P688OD+GHDk/Ozg6Pz2V
Oj/ZZDs/aTw9PyroPD+s3T4/rqY+P77NPz807UA/LkZCP/6hQz/hm0M/C6lEP1joRj+Vk0U/
pwJIP+v5Rz84tUg/yodKP+p3Sz9NEE0/9eJNP9K5TT94sk0/hwpQP0x/UT+SBVM/kVRTP4AH
Uz/u1lM/eYZUPzYEVj9Sn1Y/57tXP8vrWD+G61k/vwRZP131Wj/EDVw/ATJcP9hQXT/YvF0/
aT5eP3ZRYD+ZCmA/IUdiP7clYj/btGM/hNFjP3k3Yz8tsmQ/FZ5lP43hZj/+RGY/2x9oP8uG
Zz9YEGo/MdFpP8D3aj+RCWs/zMBqP9m5bT//Q28/RJZtP/Dlbj/Bym8/E5hxP9XrcD9sHnE/
NAxzP9hFdT+eIXQ/V6B0P6oYdT8Kb3Y/QQ53Pytddz/9e3k/xcV4P4E6eT8NhHk/BQZ7P816
ej+HP3w/All9PybMfT8UK34/OgB/P79sfz++c4A/BW2AP4qUgD8XDYE/XW2BP7wKgT802oE/
HU+CPxmYgj9PfYI/i0eDP8ENgz8ZhYM/iqODP9EWhD/quIQ/KaCEP2PGhD8dEIU/TnWFP8Wo
hT/ByIU/ISaGPwLMhj+vLoc/l2qHPyGbhz+H2oc/UwaIP1poiD9UbIg/iguIP73EiD88CIk/
LbmJPyaZiT9/1Ik/C4mKP6Kkij8fyIo/ch+LP4Ufiz+KpYs/6AmMP2tdjD/fNIw/jjaMPzvt
jD+UD40/2cWNPywMjj9FyY0/zuiNP3Mpjj/3mI4/Nc6OP0XLjj9b8I4/vgKPP/gsjz/MwY8/
B0qQP8PWjz/beJA/NueQP+PLkD+r65A/sLSRPy20kT8ltJE/0UCSP1pYkj8YfJI/6nGSP8UU
kz8+/JI/uUqTP66akz/fTZM/eceTP6DZkz8ROZQ/R3GUPy27lD/Ia5Q/kLOUPyw2lT8DFJU/
f2OVP3+olT/fcpU//A6WPyymlj9725Y/QM2WP17ilj+yPZc/w3qXP4Pklz+yeJc/MwKYP3v4
lz8TPJg/ozyYP2GMmD931Jg/3NyYP8ZBmT9Ih5k/NZ+ZP/l6mT/seJk/2SeaP4Wpmj/NWZo/
l7WaP3bLmj/ufZo/+/KaP5lWmz/WwZs/oQOcP25+mz8BK5w/v4WbP14JnD/pyJs/nEacP4GE
nD9I95w/fa6cPww+nT/os5w/kKudP39JnT9XRZ0/6tudP4UDnj+BxJ0/wWieP51Nnj9W1J4/
iIyePwXcnj9dd58/rV6fPwpAnz+8PZ8/hV+fP+jonz+2sJ8/6fyfP4pVoD/N1p8/AT2gP4z6
nz+T0KA/WvWgP8FqoD/abaE/sfqgP0heoT9p0KE/P4GhP5/joT/KoqE/8guiP9hgoj/AA6I/
MUiiP9SNoj/+IaI/o/iiP/bboj+1J6M/SdSiP/csoz9+DqM/aIOjP0Tyoz8K96M/DlGkPy6I
pD+8yqM/1XikP6BMpD/UeKQ/KRylPzrIpD8066Q/uAilP7lspT89b6U/v/qlPzx2pT997KU/
FWGlP7YDpj+9EqY/3BOmP7pBpj/AIaY/876mP4/1pj98vKY/5genP54Ipz/Kcac/xRinP8Z/
pz9n6qc/WTKnPymPpz+z66c/8AuoPy0aqD+sV6g/72SoP+GNqD/9fKg/HZeoP2CyqD949qg/
4j6pP1PmqD+qfak/JTeoPzPDqT82kKk/dgyqPyW8qT+TyKk/bGapP8z8qT9wG6o/LjeqP3j/
qT8SA6s/x2iqPwySqj806qo/MaKqP73Wqj8dTqs/O2mrP8q+qz8O6qo/NdKrP7LLqz8ta6s/
y5CrP9ZNrD9pDqw/br6rPxS2qz+WE6w/KfyrP+u9rD/XEK0/nvSsP3d5rD/d+aw/rXmsP/6x
rD9mbq0/AkOtPyk4rT/UVa0/2xWtP6bFrT98ia0/78ytPw==</AssayYData></Step><Step><CommonData><SampleLocation>1</SampleLocation><SampleID></SampleID><SampleGroup></SampleGroup><SampleInfo></SampleInfo><SampleRow>C</SampleRow><SamplePlate>1</SamplePlate><WellType>BUFFER</WellType><Concentration>-1</Concentration><ConcentrationUnits>µg/ml</ConcentrationUnits><MolarConcentration>-1</MolarConcentration><MolarConcUnits>nM</MolarConcUnits><MolecularWeight>-1</MolecularWeight><Temperature>25</Temperature><StartTime>1721940</StartTime><AssayTime>60</AssayTime></CommonData><FlowRate>1000</FlowRate><StepType>BASELINE</StepType><StepName>Baseline</StepName><StepStatus>OK</StepStatus><ActualTime>60</ActualTime><CycleTime>0.2</CycleTime><AssayXData Points="300">C0CwRHFGsETQTLBEPlOwRMVZsEQLYLBEaWawRNhssEQ+c7BEtXmwRAuAsERphrBE2IywRD6T
sESlmbBEC6CwRHGmsETorLBENrOwRKW5sEQDwLBEzMawRNDMsEQ+07BEpdmwRAvgsERx5rBE
0OywRDbzsESl+bBEAwCxRHEGsUTQDLFEPhOxRKUZsUQLILFEcSaxRNAssUQ2M7FEpTmxRAtA
sURpRrFE2EyxRDZTsUSlWbFEA2CxRHFmsUTYbLFENnOxRKV5sUQLgLFEcYaxRNiMsUQ+k7FE
pZmxRAugsURxprFE0KyxRD6zsUSlubFEA8CxRHHGsUTYzLFENtOxRJzZsUQT4LFEaeaxRNDs
sUQ287FEnPmxRAMAskRxBrJE2AyyRD4TskScGbJEAyCyRHEmskTQLLJEPjOyRKU5skQLQLJE
aUayRPBMskQ+U7JEnFmyRAtgskRpZrJE6GyyRD5zskSlebJEA4CyRGmGskTYjLJEPpOyRJyZ
skQDoLJEcaayRNisskQ2s7JEpbmyRAvAskRxxrJE0MyyRD7TskSc2bJEC+CyRGnmskTQ7LJE
PvOyRJz5skQLALNEaQazRNAMs0Q+E7NEnBmzRAsgs0RxJrNE0CyzRDYzs0ScObNEA0CzRGlG
s0TQTLNEPlOzRJxZs0QLYLNEcWazRNBss0Q+c7NEnHmzRBOAs0RphrNE2IyzRDaTs0SlmbNE
C6CzRNyms0TQrLNEPrOzRKW5s0QLwLNEacazRNDMs0Q207NEnNmzRAPgs0Rp5rNE0OyzRDbz
s0Sl+bNEAwC0RHEGtETQDLREPhO0RJwZtEQDILREaSa0RNAstEQ2M7REpTm0RANAtERpRrRE
0Ey0RD5TtESlWbREA2C0RGlmtETYbLREPnO0RJx5tEQDgLREcYa0RNCMtEQ2k7REnJm0RAOg
tERpprRE0Ky0RDaztESlubREA8C0RGnGtETQzLREV9O0RJzZtEQD4LREaea0RNDstEQ+87RE
pfm0RAMAtURpBrVE0Ay1RD4TtUScGbVEAyC1RHEmtUTQLLVENjO1RJw5tUQsQLVEaUa1RNBM
tUQ2U7VEnFm1RAtgtURxZrVE0Gy1RDZztUScebVEC4C1RGmGtUTQjLVET5O1RJyZtUQDoLVE
caa1RNCstUQ2s7VEnLm1RAPAtURpxrVEGc21RD7TtUSc2bVEROC1RHHmtUTQ7LVENvO1RKX5
tUQLALZEcQa2RNAMtkQ+E7ZE1hm2RAsgtkRpJrZE0Cy2REYztkTFObZEA0C2RGlGtkTQTLZE
PlO2RJxZtkQLYLZEaWa2RNBstkQ2c7ZEpXm2RAOAtkRphrZE2Iy2RDaTtkSlmbZEA6C2RGmm
tkTQrLZENrO2RJy5tkQLwLZEaca2RNjMtkQ+07ZEnNm2RAPgtkRp5rZE0Oy2RD7ztkSc+bZE
AwC3RGkGt0TQDLdEgBO3RKUZt0QDILdEaSa3RNgst0RfM7dEnDm3RANAt0RpRrdEEU23RDZT
t0ScWbdEC2C3RGlmt0TQbLdEPnO3RJx5t0QDgLdEaYa3RNCMt0Q+k7dEnJm3RAugt0RpprdE
0Ky3RDazt0SlubdE</AssayXData><AssayYData Points="300">gF6xPxw0sj/HnbI/MWKyPxX4sj8QMLM/FmeyPxZLsz9jxbI/IyKzP7Wosj/BNrM/nP6yP99x
sz/I37I/MZKzP97ksj/4e7I/SSGzP8C+sj8nRLM/xQWzP490sz+YtrM/s0SzPzYKsz/MGrM/
9aazPw4Ysz8m4LI/3dWzP9y0sz+TmrM/ACyzP5gJsz9bK7M/x7yzP0+gsz+tirM/21yzP+7L
sz+4sbM/T76zP80ctD9HYLM/+yKzPx3gsj/LUbM/onOzP3kJtD/2lrM/wVuzP/basz+OVLM/
uX2zP/k3tD/yjrM/7lezPwiVsz+4UbM/vOWzP6vfsz8j1LM/TPGzP15Rsz82/7M/N7GzP6uM
sz8kvLM/MZ2zP4EitD/ECrQ/YQS0P4x/sz96BLQ/9oS0PyQ7sz+jMLQ/pxa0P+IRtD974bM/
3VO0P2YqtD/dqLQ/GcOzP3pCtD++ILQ/hEq0P2a3sz/84LM/Fc6zPxifsz9TabQ/Hh20P13S
sz/NEbQ/o8CzP9QrtD+hbrQ/CwK0Pyvlsz8yMrQ/Qju0PxI+tD/vKrU/i/azPwzSsz/APLQ/
p2m0PwHNtD/vN7Q/kEe0P+mUtD+TzbQ/CTi0P+dgtD+SzbM/2rmzP0oStT/5e7Q/rUW0P+2R
tD9aP7Q/3460P+JFtD8wN7Q/EoO0P5K9tD8nf7Q/SXW0P8J/tD/ngbQ/sIK0P93Ysz+gobQ/
Sui0P89PtD+UwLQ/XWq0P+W8tD+L6bQ/gFG0P2/LtD+bXLQ/EOa0P1oPtT9IQbQ/42K0P7gv
tT9+3LQ/BA21P67OtD8AA7U/V2u0PxXHtD8vCrU/qxW1P8jbtD9bWLQ/s4u0P3GVtT++sbQ/
dA21P5qJtD8byLQ/+w61P4YmtT/cFLU/p5K0P4hptT8XI7Q/PDC1Pz7YtD9jubQ/1gC1P9mM
tD/rOLU/yWm1P/TxtD+dZrU/4Mm0P4hbtT9e97Q/zES1P6/atD9GWrU//J20P70ytT/QYLU/
XnC0P7M1tT87mbU/Cr60P7TOtD9iR7U/QVK1Py6UtT/sh7U//Ca1P9q0tT99OLU/ri21P+np
tT9lULU/Ze20P/uotT//YrU/Y1i1P6n0tD8MMLU/CBe1Px9utT+oGLU/S0y1P3KvtT8YcrU/
VBq1P3sUtT98pbU/+rm1PzA6tT8blrU/Kyq1P1R2tT++hbU/zk61P3DHtT+W87U/n3+1P6GX
tT8I17U/s/21P27QtT+ujLU/bBW1P1IJtj+HdrU/u2m1P3JYtT+8TrU/cdK1P7uItT8WnLU/
aIm1P1titT+w0bU/6qu1P0HVtT+kKrY/g+O1PzOKtT8+XbU/0Ka1P+lNtT/p6rU/NNC1P3wU
tj8bfrU/uy22P/N1tT8XNbY/6E+1P+UJtj/emrY/JeK1P7rEtT9P4LU/Ny+2Pyq4tT8N6rU/
zkW2P1uttT+cxLU/Y6m1P//RtT/Yn7U/9+K1P22+tT9l67U/C0K2P/uBtj9wOLY/Sfi1PwNs
tj/SxbU/hfO1P9sAtj9xDbY/Yde1Py8mtj9xNbY/FBG2P+RFtj+4Y7Y/6nO1P6bhtT/4abY/
Jl+2P+lWtj8iXbY/</AssayYData></Step><Step><CommonData><SampleLocation>8</SampleLocation><SampleID>BG505.W6.C2 gp120</SampleID><SampleGroup></SampleGroup><SampleInfo></SampleInfo><SampleRow>C</SampleRow><SamplePlate>1</SamplePlate><WellType>KSAMPLE</WellType><Concentration>-1</Concentration><ConcentrationUnits>µg/ml</ConcentrationUnits><MolarConcentration>500</MolarConcentration><MolarConcUnits>nM</MolarConcUnits><MolecularWeight>-1</MolecularWeight><Temperature>25</Temperature><StartTime>1790167</StartTime><AssayTime>180</AssayTime></CommonData><FlowRate>600</FlowRate><StepType>ASSOC</StepType><StepName>Association</StepName><StepStatus>OK</StepStatus><ActualTime>179.999</ActualTime><CycleTime>0.2</CycleTime><AssayXData Points="900">C8C3RHHGt0TYzLdEPtO3RKXZt0QL4LdEcea3RNjst0Q287dEpfm3RAsAuERxBrhE2Ay4RD4T
uESlGbhECyC4RHEmuETQLLhEPjO4RKU5uEQDQLhEcUa4RNhMuEQ+U7hEpVm4RAtguERxZrhE
2Gy4RD5zuESlebhEC4C4RHGGuETYjLhEPpO4RKWZuEQLoLhEcaa4RNisuEQ+s7hEpbm4RAvA
uESCxrhE2My4RD7TuESl2bhEC+C4RGnmuETY7LhENvO4RKX5uEQLALlEcQa5RNgMuUQ+E7lE
pRm5RAsguURpJrlE2Cy5RD4zuUSlOblEC0C5RHFGuUTYTLlENlO5RKVZuUQDYLlEcWa5RNhs
uUQ+c7lEpXm5RAuAuURxhrlE2Iy5RD6TuUSlmblEC6C5RHGmuUTYrLlEPrO5RKW5uUQLwLlE
cca5RNDMuUQ207lEpdm5RAvguURx5rlE2Oy5RD7zuUSc+blECwC6RHEGukTYDLpEPhO6RKUZ
ukQDILpEcSa6RNAsukQ+M7pEpTm6RANAukRxRrpEGU26RD5TukSlWbpEC2C6RGlmukTYbLpE
NnO6RKV5ukQLgLpEcYa6RNCMukQ+k7pEpZm6RAOgukRxprpE2Ky6RD6zukSlubpEC8C6RHHG
ukTYzLpEPtO6RKXZukQL4LpEaea6RNjsukQ287pEpfm6RCQAu0RxBrtE2Ay7RD4Tu0ScGbtE
AyC7RGkmu0TYLLtENjO7RKU5u0QDQLtEaUa7RNhMu0Q+U7tEpVm7RAtgu0RxZrtE6Gy7RDZz
u0ScebtEC4C7RGmGu0TYjLtENpO7RJyZu0QDoLtEaaa7RNisu0Q+s7tEpbm7RAvAu0RxxrtE
0My7RDbTu0Sc2btEC+C7RHHmu0TQ7LtEPvO7RKX5u0QDALxEcQa8RNgMvEQ2E7xEpRm8RAsg
vERpJrxE2Cy8RDYzvESlObxEA0C8RGlGvETQTLxEPlO8RKVZvEQDYLxEaWa8RNhsvEQ+c7xE
pXm8RAOAvERxhrxE2Iy8RD6TvESlmbxERKC8RGmmvETQrLxENrO8RKW5vEQbwLxEaca8RNjM
vEQ+07xEpdm8RAvgvERx5rxE2Oy8RDbzvESc+bxECwC9RGkGvUTYDL1ENhO9RJwZvUQDIL1E
aSa9RNgsvUQ+M71EpTm9RAtAvURxRr1E2Ey9RDZTvUSlWb1EC2C9RGlmvUTQbL1ENnO9RJx5
vUQLgL1EaYa9RNiMvUQ+k71EpZm9RAOgvURppr1E2Ky9RD6zvUScub1EA8C9RHHGvUTQzL1E
NtO9RJzZvUQL4L1Eaea9RNjsvUQ+871EnPm9RAsAvkRxBr5E2Ay+RD4TvkSlGb5EAyC+RHEm
vkTYLL5EsTO+RJw5vkQLQL5EcUa+RNhMvkQ2U75EpVm+RANgvkRxZr5E2Gy+RDZzvkSleb5E
C4C+RGmGvkTYjL5ENpO+RKWZvkQDoL5Eaaa+RNCsvkQ+s75Epbm+RAvAvkRxxr5E0My+RDbT
vkSl2b5EC+C+RHHmvkTQ7L5EX/O+RJz5vkQLAL9Emga/RNAMv0Q2E79EpRm/RK8gv0TUJr9E
2Cy/RD4zv0SlOb9EC0C/RHFGv0TYTL9ENlO/RJxZv0QDYL9E3Ga/RNhsv0Q+c79EnHm/RAuA
v0Rxhr9E2Iy/RDaTv0Scmb9EA6C/RGmmv0TQrL9EPrO/RKW5v0QLwL9Ecca/RNjMv0Q+079E
pdm/RAvgv0Rx5r9E8Oy/RD7zv0St+b9EAwDARGkGwETYDMBEPhPARKUZwEQLIMBEaSbARNAs
wEQ2M8BEnDnARAtAwESKRsBE2EzARD5TwES1WcBEA2DARHFmwETQbMBENnPARJx5wEQLgMBE
aYbARNCMwEQ+k8BEzJrARAugwERxpsBE2KzARDazwEScucBEA8DARGnGwETYzMBENtPARKXZ
wEQD4MBEaebARNjswEQ288BEnPnARAMAwURxBsFE0AzBRD4TwUScGcFEAyDBRGkmwUTgLMFE
PjPBRKU5wUQLQMFEcUbBRNBMwUQ2U8FEpVnBRAtgwURxZsFE2GzBRD5zwUScecFEA4DBRGmG
wUTQjMFEPpPBRKWZwUQDoMFEaabBRNCswUQ2s8FEnLnBRAPAwURpxsFE0MzBRDbTwUSc2cFE
A+DBRGnmwUTY7MFENvPBRKX5wUQDAMJEaQbCRNgMwkQ2E8JEpRnCRAMgwkRpJsJE0CzCRD4z
wkScOcJEC0DCRHFGwkTQTMJEPlPCRKVZwkQDYMJEaWbCRNBswkQ2c8JEpXnCRAuAwkRxhsJE
2IzCRD6TwkScmcJEC6DCRGmmwkTYrMJENrPCRJy5wkQLwMJEccbCRNDMwkQ+08JEnNnCRAPg
wkRp5sJE0OzCRD7zwkSc+cJEAwDDRGkGw0ToDMNENhPDRJwZw0QDIMNEaSbDRNgsw0Q+M8NE
nDnDRANAw0RpRsNE0EzDRDZTw0ScWcNEC2DDRHFmw0TQbMNENnPDRKV5w0QDgMNEeobDRNiM
w0Q+k8NEnJnDRAOgw0RppsNE2KzDRD6zw0ScucNEA8DDRGnGw0TQzMNENtPDRJzZw0QD4MNE
cebDRNDsw0Q288NEpfnDRAMAxERxBsRE0AzERDYTxEScGcRECSHERHEmxETQLMRENjPERJw5
xEQLQMREaUbERNBMxEQ+U8REnFnERLdgxERpZsRE2GzERDZzxESlecRENIDERGmGxETQjMRE
NpPERJyZxEQDoMREaabERNCsxEQ2s8REnLnERAPAxERpxsRE0MzERDbTxESc2cREA+DERHHm
xETQ7MRENvPERJz5xEQDAMVEcQbFRNAMxUQ2E8VEpRnFRAsgxURpJsVE0CzFRIgzxUScOcVE
C0DFRHFGxUTQTMVENlPFRJxZxUQLYMVEaWbFRNBsxUQ2c8VEnHnFRAOAxURphsVE0IzFRD6T
xUScmcVEC6DFRHGmxUTQrMVENrPFRJy5xUQDwMVEisbFRNDMxUQ208VEnNnFRAPgxURp5sVE
0OzFRD7zxUS1+cVEAwDGRHEGxkTYDMZENhPGRJwZxkQDIMZEaSbGRNgsxkQ2M8ZEnDnGRANA
xkRpRsZE0EzGRD5TxkScWcZEA2DGRGlmxkTQbMZENnPGRJx5xkQDgMZEaYbGRNCMxkQ+k8ZE
nJnGRAOgxkRppsZE0KzGRDazxkScucZEA8DGRGnGxkTQzMZENtPGRKXZxkQD4MZEaebGRNDs
xkQ288ZEnPnGRAMAx0RpBsdE0AzHRD4Tx0ScGcdEAyDHRGkmx0TQLMdEPjPHRJw5x0QDQMdE
aUbHRNhMx0Q2U8dEnFnHRAtgx0RpZsdE0GzHRDZzx0SlecdEA4DHRGmGx0TQjMdENpPHRJyZ
x0QDoMdEaabHRNisx0Q2s8dEnLnHRAPAx0RpxsdE2MzHRDbTx0Sc2cdEA+DHRHHmx0TQ7MdE
NvPHRJz5x0QDAMhEaQbIRNAMyEQ2E8hEpRnIRAMgyERpJshE0CzIRDYzyEScOchEA0DIRGlG
yETQTMhENlPIRJxZyEQDYMhEaWbIRNBsyEQ2c8hEnHnIRAOAyERphshE0IzIRDaTyEScmchE
C6DIRHGmyEQJrchENrPIRJy5yEQDwMhEacbIROjMyEQ208hEnNnIRAvgyERx5shE0OzIRD7z
yESl+chECwDJRGkGyUTFDclEPhPJRJwZyUQDIMlEaSbJRNgsyURGM8lEnDnJRANAyUSKRslE
2EzJRD5TyUQoWslEA2DJRHFmyUTYbMlENnPJRKV5yUQLgMlEaYbJRNiMyUQ+k8lEpZnJRAOg
yURxpslE4KzJRDazyUSluclEC8DJRHHGyUTQzMlENtPJRKXZyUQL4MlEcebJRNjsyUQ+88lE
nPnJRAsAykRxBspE2AzKRD4TykSlGcpECyDKRHEmykTYLMpEPjPKRKU5ykT5QMpEcUbKRNhM
ykQ+U8pEpVnKRAtgykRxZspE2GzKRD5zykSlecpEC4DKRHGGykTYjMpEPpPKRKWZykQLoMpE
cabKRNisykQ+s8pEpbnKRAvAykRxxspE2MzKRE/TykSl2cpEC+DKRHHmykTY7MpEPvPKRKX5
ykQLAMtEcQbLRNgMy0Q+E8tEpRnLRAsgy0RxJstE2CzLRD4zy0SlOctEC0DLRHFGy0TYTMtE
iFPLRKVZy0QLYMtEcWbLRNhsy0Q+c8tEpXnLRAuAy0RxhstE2IzLRDaTy0SlmctEbaDLRLum
y0TYrMtEPrPLRKW5y0QLwMtEccbLRNjMy0Q+08tEpdnLRAvgy0Rx5stE2OzLRD7zy0Sl+ctE
CwDMRHEGzETYDMxEPhPMRKUZzEQLIMxEcSbMRNgszERvM8xEpTnMRAtAzERxRsxE0EzMRD5T
zESlWcxEC2DMRHFmzETYbMxEPnPMRKV5zEQDgMxEcYbMRNiMzEQ+k8xEpZnMRAugzERppsxE
2KzMRD6zzESlucxEC8DMRHHGzETYzMxENtPMRKXZzEQL4MxEcebMRNjszEQ+88xEpfnMRAsA
zURxBs1E2AzNRD4TzUSlGc1ECyDNRHEmzUTYLM1EPjPNRKU5zUQLQM1EcUbNRNhMzUQ+U81E
D1rNRANgzURxZs1E2GzNRD5zzUSlec1EC4DNRGmGzUTYjM1EPpPNRO6ZzUQLoM1EcabNRNis
zUQ+s81EpbnNRAvAzURxxs1E0MzNRD7TzUSl2c1EC+DNRGnmzUTY7M1EPvPNRKX5zUQLAM5E
aQbORNAMzkQ+E85EpRnORAsgzkRxJs5E2CzORD4zzkScOc5E</AssayXData><AssayYData Points="900">NrC2P2XctD8voLQ/otizP0Gisj9aKLI/TOaxP13lsD+2R7A/1z6xPzFisD9YTbA/ahSwP+UW
rz8Upq8/82qvP10wrz9/jK8/TPivP1F1rz96KK8/qj6vP3wErz//1K8/q/WuP1J2rz+nna8/
WnyvP1FXrz81Kq8/aiOvP/E5rz9b668/0ECwP9qtrz/NNK8/OzCwP4qprz/2p68/ot+vPxzL
rz/qB7A/deGvP0fIrz+g3q8/72GvP6O6rz+OBbA/LRuwP7EcsD9ONrA/8PyvP047sD+Y57A/
KH+vP6gHsD9ZtrA/v8iwP4m5rz9v/K8/6yewPyOusD8AerA/ZVGwP/lGsD/uxrA/3e2vP6iK
sD+N1LA/YJmwP2H5rz9WmrA/vtKwP0bAsD/sLLE/9JewP0ERsT8zfrE/psCwP2LZsD9u1LA/
bk6xP8FfsT9slbA/KQexPwtqsD/o67A/ZtywP/yrsD/4AbE/XzuxP2rosD+5aLE/gMixP0eo
sT9OQLE/YKqwP4RhsT+oBLE/QgeyP2n5sT/+arE/ZWyxPwJmsT+26rE/bHWxP57msT9B8rE/
5BayP02LsT/B8bA/TFKxPzw2sT+DWLE/GN2xP8LnsT+OjbE/bX+xP80gsj8k/LE/UgOyP0wv
sj+J1LE/3uexP/iasT++hrI/bvqxPzcesj9QZbI/SPexP10ssj9PsrE/4jiyP/wusj/nY7I/
NfyxPwZJsj93DrI/3GOyP28psj+VE7I/TYWyP1Zmsj80rbI/ZoSyP3+lsj9CKrI/FqSyP0GN
sj/9i7I/ZayyP5Fzsj+vrrI/7nCyP26/sj+y7rI/lh6yP0iQsj+8w7I/9z6zP97Msj/EqrI/
h7CyPz+Jsj/rhrI//7SyP0F7sj+3aLI/R4GyPwkRsz/L7LI/7+qyP/slsz+Gk7M/ZNqyPyXB
sj/TT7M/AQezP+kYsz/ovbI/5aWyP/Q2sz880bI/gBazP4hVsz+VgrM/A7CzPzIdsz9apLI/
5hqzP7pfsz+5MLM/ra2zPyVssz81kLM/krWzP9DMsz9wULM/RWGzP4Uvsz/o6LI/HKezP1zj
sz82LLM/PJOzP2Nlsz+KUrM/Z5CzP9mGsz86lbM/iJSzPw2csz+hdLM/TZ2zP1GOsz9vSLM/
eXi0P/sOtD8JKLM/rDm0Pxjksz8YXLQ/k9uzP7ygsz8MF7Q/t6izPxe5sz+gWbQ/XzK0P4Hq
sz+Xj7M/oMmzPzH4sz+u7rM/2Bm0P6QOtD9WPLQ/CtmzP5XZsz/Na7Q/rYKzP4rVsz/BxrM/
C7SzP6QotD9/ZbQ/nwG0P/EutD/DW7Q/l5i0P+bisz/W4LM/UUm0PxGEtD/scLQ/nfO0P3bJ
tD8MxbQ/c0C0P59ytD95QLQ/c4K0P9SCtD+MK7Q/r1y0P6fptD9nZLQ/cxO0PyXMtD+oQ7Q/
3km0Px+qtD8QoLQ/geC0P/p5tD+WtrQ/cZq0PzIUtT9SRrQ/gHC0PxGRtD/tTrQ/w5m0PzOI
tD9LyrQ/BxG0P9LFtD+LRrU/QuS0P33UtD8LxbQ/7xq1P1X4tD93vbQ/HFS1Py6xtD8ev7Q/
mvG0P5z4tD8zB7U/f5q0P9mytD/y07Q/xcS0P1T/tD/y9LQ/dhK1PxwItT9/d7U/7y+1P7sm
tT9wcLU/OI21P7UWtT9yQrU/BQm1P/dNtT/tG7U/70W1Pwx4tT8R4bQ/++m1PyogtT/kELU/
wke1P8e0tD+cVbU/Wpu1Px7ytD8MELU/Zt21P3hntT/P9bQ/XIa1P/wztT8/o7U/Du+0PyfR
tT8uU7U/GDq1P9FitT/2mLU/P7i1PxYMtj/r3LU//o61PzzmtT8u0bU/YV61P+PZtT/VxrU/
dxW2PzzqtT+SrrU/dJG1P7WwtT9O8LU/UAa1P1OitT8TirU/Dca1P2uqtT/27bU/oou1P/XY
tT/0Y7U/nHi2PxSMtT+KLbY/GUu1P8aMtT/IwLU/Ar21P21dtj8RKLY/8jK2P8XJtT9R/7U/
j1i1PyudtT/eKLY/Bb61P7OUtj9SE7Y/t+61PxYitj9n8bU/bFu2P+u8tT92JbY/fWa2P1gl
tj91H7Y/i0G2Py+5tT8DA7Y/WEG2P647tj9QGrY/Qti1P5tztj+8orY/JZ21PyeQtj83/bU/
/CG2P1+Ftj+2FrY/zHG2PzFntj/rIbY/8D62P0BBtj8SvrU/ZDy2P0ZJtj/bMbY//2m2P9JO
tj/cfbY/v6G2P1yytj9RJrY/GLu2P9N7tj+O8LY/qYO2PwGUtj9HCLc/PGu2P8qGtj9+BLc/
sPy2Pz1rtj/Zi7Y/w2a2P/jMtj8UhrY/Niu2P5VTtj+7Nrc/1ne2P882tz/SurY/cK62P+Vo
tj8GxLY/IEO3Pxw7tz8rdbY/8/K2P272tj8F2bY/GD+3P+Cztj8Pd7Y/5dm2P4+Ttj89p7Y/
I0i2PyHwtj9Gd7Y/kLK2P5nQtj8EabY/tmm3P8bEtj/im7Y/X0+2P+jXtj/oNLc/XBq2P7J/
tz9XLLc/9Ou2P+a0tj9/07Y/Rlu3P6KQtz8MFbc/Un62Pw/5tj86G7c/vc62P3gntz+q9rY/
0Nq2P3E5tz+NZ7c/Q8e2P3YYtz8J4rY/8wa3P42Btz/aWLc/9Cq3P2T4tj/ut7c/6Da3Py2Z
tz9SqLc/yVC3P9SVtz+A4LY/fEi3P+wUtz8Au7c/QWm3P8DUtz8j6rY/qiO3P0MItz9yZbc/
M3S3P886tz+X7rY/3jm3P2i4tz+Xa7c/E6O3P6hftz8bPbc/gJe3P6dptz/1Rrc/7Iq3P6n4
tj+As7c/Ipe3P6uAtz+Y7Lc/GMu3PyYltz9qOLc/QCe4P92Ftz9XA7g/t6u3P0EKuD+Xk7c/
Ifa3Pxg4uD+BG7g/zgm4Px+Atz9g77c/3/W3PzhItz/Strc/QUa3P5MIuD/B+rc/QQq4P4hT
tz+uDLg/2XS3P0a0tz+NO7g/VEa4PzbMtz9gVLg/D+W3PxWatz8gcbg/D+q3P5DYtz9N3rc/
BCS4P1O7tz8dxrc/tGm4Pw6DuD/iP7g/3wi4Pw8JuD+hLbg/2wa4P+E9uD/z3Lc/cwe4P41M
uD8fLLg/Xwi4P5KFuD8oBbg/qEq4P8UTuD/K8Lc/rk64P25yuD/ZVLg/NzS4P6rRtz+PI7g/
SGa3P3fTuD+WIbg/M1K4Pw2Vtz9PIrg/6P+3P8ADuT9EIrg//aC4P0cYuD8kmbg/52G4P0AB
uT8gVLg/Iaq4P9yYuD/3C7g/aHe4P/PXuD/wX7g/HV64P2UQuD+Ukbg/jyG4P7kZuD8ajLg/
ZZS4P7RjuD+mEbk/s8q4P+Y6uD/XWLg/Uiy4P3TjuD+kbLg/98W4P5U+uD/6Sbg/MVW4P6lx
uD8Kdbg/e/q4P1znuD+oNrg/9om4P9I8uD+j4rg/k2m4P+D+uD8hkbg/VdG4P7mFuD9mbrg/
c6a4P1RDuT9Rwrg/vvS4PzvfuD8FxLg/b764PwvzuD9Lg7g/Npa4P2VDuD8bA7k/Mqi4PxMJ
uT+fcrg/3qK4P/K8uD+T97g/vHm4P1L9uD+9mLg/2Zm4Pyt5uD8k0rg/HS65P7zluD9lvbg/
GsO4PyYIuj/KL7k/NCa5Py34uD9MA7k/ika5P5/WuD9zyrg/o0O5Pw+vuD8MLrk/I6K4PxyF
uD/qwLg/IbS4P3J7uT9RBrk/Us+4P+Q3uT+AIbk/HF65PyT6uD83urg/I0G5P4TXuD8JLLk/
sPK4P3QWuT/Ys7g/sV+5P3ItuT8cG7k/u3K5P1s7uT8/grk/Xy25PyYDuT/uOrk/Npe5P3Zg
uT+aJbk/v8y5P1MuuT9e/bg/Lki5PxEtuT9kqrk/sg65P+csuT9SF7k/kme5P0oIuT968bk/
fnS5PxmSuT+gI7k/EA+5P1uFuT8XH7k/4G25P8O4uT+Ud7k/inm5P2hDuT+9yLk/B6q5P9eS
uT/Zmrk/cV25P7fzuT8Y4Lk/17y5Pz45uT/8prk/tJS5P613uT89a7k/cZ65P46JuT8ki7k/
xAi6P5izuD81grk/EWu5P88Cuj8Rr7k/MaC5P6hFuT9usrk/9t65P3RFuT8iwrk/o3i5Pzqu
uT/gB7o/B2G6P1U6uT8ZU7o/Ac25P/rduT8377k/l+G5P0HtuT8A37k/o0O5P1oiuj9GQ7o/
nKu5PwvPuT/877k/S8O5P+GPuj9fP7o/U/25P3/duT+D2Lk/J3+5P2xeuj/zibk/FHu6P/nr
uT+kgLk/EPK5P8qOuT/H37k/QLS5PyoZuj9hULo/JvC5PznjuT/yd7k/OeG5P5WBuj/L8Lk/
Z8G5P73/uT87Sbo/j2O6P/jIuT9Waro/al+6P/MOuj9dFbo/3UK6P/aFuT/psLo/FF66P3un
uT+c9bk/zkG6Pyxbuj8rjbo/hpi6P7MVuj8uc7o/tai6P3Yiuj+pNLo/ryq6P/N+uj+qcro/
hLK5P1pmuj9gkLo/TOy6P8DRuT8Vgbo/OSO6PwfcuT/Ydro/eGq6P6exuj9GMbo/xMK6P3ms
uj9fjLo/oMC6P1Vcuj+54bo/U1+6P9r4uj8UY7o/DT+6PwRtuj9vZbo/SaW6P/Aquj9eYro/
Wyu6P0fKuj9cmbo/oiC6P4tFuj/udro/K2e6PzOquj/aZro/Sna6P9wVuj9fy7o/2d66P4ar
uj/+lLo/WbS6P6i5uj9KJLs/o9m6P9T1uj+r+bk/N4u6P+K7uj8LaLo/N+q6P5e6uj9vTLo/
pc26P1vGuj8jBrs/usS6PwBFuz8jBLs/1aG6P//Kuj984Lo/</AssayYData></Step><Step><CommonData><SampleLocation>1</SampleLocation><SampleID></SampleID><SampleGroup></SampleGroup><SampleInfo></SampleInfo><SampleRow>C</SampleRow><SamplePlate>1</SamplePlate><WellType>BUFFER</WellType><Concentration>-1</Concentration><ConcentrationUnits>µg/ml</ConcentrationUnits><MolarConcentration>-1</MolarConcentration><MolarConcUnits>nM</MolarConcUnits><MolecularWeight>-1</MolecularWeight><Temperature>25</Temperature><StartTime>1978120</StartTime><AssayTime>180</AssayTime></CommonData><FlowRate>600</FlowRate><StepType>DISASSOC</StepType><StepName>Dissociation</StepName><StepStatus>OK</StepStatus><ActualTime>179.999</ActualTime><CycleTime>0.2</CycleTime><AssayXData Points="900">AkDORGBGzkTHTM5ELVPORJNZzkT6X85EYGbORM9szkQtc85Ek3nORAKAzkRghs5Ez4zORDWT
zkSTmc5E+p/ORGCmzkTPrM5ELbPORJO5zkS+wM5EYMbORMfMzkQt085Ek9nORALgzkRg5s5E
x+zORC3zzkST+c5EAgDPRGAGz0THDM9ENRPPRJMZz0T6H89EaCbPRM8sz0QtM89EkznPRPo/
z0RoRs9Ex0zPRC1Tz0STWc9E+l/PRGBmz0THbM9ELXPPRJN5z0T6f89EYIbPRMeMz0Qtk89E
k5nPRPqfz0Rgps9Ex6zPRC2zz0STuc9E+r/PRGDGz0THzM9EVtPPRJPZz0T6389EYObPRMfs
z0Q1889Ek/nPRPr/z0RgBtBEzwzQRDUT0ESTGdBE+h/QRGAm0ETHLNBELTPQRJM50ETPQNBE
YEbQRMdM0EQtU9BEk1nQRBtg0ERgZtBEx2zQRC1z0ESTedBEAoDQRIGG0ETHjNBELZPQRJOZ
0ET6n9BEYKbQRMes0EQts9BEk7nQRPq/0ERgxtBEx8zQRC3T0EST2dBE+t/QRGDm0ETP7NBE
NfPQRJP50ETnANFEYAbRRMcM0UQtE9FEkxnRRPof0URgJtFEzyzRRC0z0USTOdFE+j/RRGhG
0UTPTNFELVPRRJxZ0UT6X9FEaGbRRMds0UQtc9FEnHnRRPp/0URghtFEx4zRRC2T0USTmdFE
+p/RRGim0UTHrNFENbPRRJy50UQKwNFEYMbRRNfM0UQ109FEpNnRRPrf0URg5tFEx+zRRDXz
0USc+dFEAgDSRGgG0kTPDNJENRPSRJwZ0kQCINJEaCbSRM8s0kQ1M9JELzrSRAJA0kRoRtJE
z0zSRDVT0kScWdJEAmDSRGhm0kTXbNJENXPSRJx50kQCgNJEaIbSRPiM0kQ1k9JEnJnSRAKg
0kRoptJEz6zSRDWz0kScudJEAsDSRGjG0kTPzNJENdPSRJzZ0kQC4NJEaObSRM/s0kQ189JE
nPnSRAIA00RoBtNEzwzTRDUT00ScGdNEAiDTRGgm00TPLNNENTPTRJw500QCQNNEaEbTRM9M
00Q1U9NEnFnTRAJg00RoZtNEz2zTRDVz00ScedNEAoDTRGiG00TPjNNENZPTRJyZ00QCoNNE
aKbTRM+s00Q1s9NEnLnTRALA00RoxtNEz8zTRDXT00Sc2dNEAuDTRGjm00TP7NNENfPTRJz5
00QCANREaAbURM8M1EQ1E9REnBnURAIg1ERoJtREzyzURDUz1EScOdREAkDURGhG1ETPTNRE
NVPURJxZ1EQCYNREaGbURM9s1EQ1c9REnHnURAKA1ERohtREz4zURE6T1EScmdREAqDURGim
1ETPrNRENbPURJO51EQCwNREaMbURM/M1EQ109REN9rURALg1ERo5tREz+zURDXz1ESc+dRE
AgDVRGgG1UTPDNVENRPVRJMZ1UQCINVEaCbVRM8s1UQ1M9VEnDnVRAJA1URoRtVEz0zVRC1T
1UScWdVEAmDVRGBm1UTPbNVENXPVRJx51UQCgNVEYIbVRM+M1UQ1k9VEnJnVRAKg1URgptVE
z6zVRFaz1UScudVE+r/VRGDG1UTPzNVENdPVRJzZ1UQC4NVEaObVRM/s1UQ189VEnPnVRPr/
1URoBtZExwzWRDUT1kScGdZEAiDWRGgm1kTPLNZENTPWRJw51kQCQNZEaEbWRM9M1kQ1U9ZE
k1nWRAJg1kRoZtZEz2zWRDVz1kScedZEAoDWRHGG1kTHjNZENZPWRJyZ1kQCoNZEaKbWRM+s
1kQ1s9ZEk7nWRALA1kRoxtZEz8zWRDXT1kSc2dZEAuDWRGjm1kTP7NZENfPWRJP51kQCANdE
aAbXRM8M10Q1E9dEnBnXRPof10RoJtdExyzXRDUz10SkOddEAkDXRGhG10TPTNdENVPXRKxZ
10QCYNdEaGbXRM9s10Q1c9dEk3nXRAKA10RghtdEz4zXRC2T10ScmddEAqDXRGim10TPrNdE
NbPXRJy510QCwNdEaMbXRM/M10Qt09dEnNnXRALg10Rg5tdEz+zXRDXz10Sc+ddEAgDYRGgG
2ETPDNhELRPYRJwZ2EQCINhEaCbYRMcs2EQtM9hEnDnYRAJA2ERoRthEz0zYRDVT2EScWdhE
AmDYRGhm2ETPbNhELXPYRJN52ET6f9hEaIbYRM+M2EQ1k9hEnJnYRAKg2ERopthEz6zYRC2z
2ESTudhEAsDYRGjG2ETPzNhENdPYRJzZ2EQC4NhEaObYRM/s2EQ189hEnPnYRAIA2URoBtlE
zwzZRDUT2USTGdlEAiDZRGgm2UTnLNlENTPZRJw52UT6P9lEaEbZRM9M2UQ1U9lE1VnZRAJg
2URgZtlEx2zZRDVz2USTedlEAoDZRGiG2UTPjNlENZPZRJyZ2UQCoNlEYKbZRM+s2UQts9lE
nLnZRALA2URoxtlEx8zZRDXT2UST2dlEAuDZRGjm2UTP7NlENfPZRJz52UT6/9lEYAbaRMcM
2kQ1E9pEnBnaRAIg2kRoJtpEzyzaRDUz2kScOdpEAkDaRGhG2kTPTNpENVPaRJNZ2kQCYNpE
aGbaRM9s2kQ1c9pEk3naRAKA2kRohtpEz4zaRDWT2kScmdpEAqDaRGCm2kTHrNpELbPaRJy5
2kT6v9pEaMbaRM/M2kQ909pEk9naRPrf2kRo5tpEz+zaRDXz2kST+dpEAgDbRGAG20TPDNtE
LRPbRJwZ20QCINtEaCbbRM8s20Q1M9tEnDnbRAJA20RgRttEAE3bRC1T20STWdtEAmDbRGhm
20TPbNtELXPbRJN520T6f9tEYIbbRMeM20Qtk9tEnJnbRPqf20RgpttEz6zbRC2z20ScudtE
jcDbRGjG20THzNtENdPbRJzZ20T639tEYObbRM/s20Q189tEnPnbRAIA3ERoBtxExwzcRC0T
3ESTGdxE+h/cRMIm3ETPLNxELTPcRJw53EQCQNxEYEbcRM9M3EQtU9xEk1ncRPpf3ERoZtxE
x2zcRC1z3ESTedxE+n/cRGiG3ETHjNxENZPcRJyZ3ET6n9xEaKbcRMes3EQ1s9xEk7ncRPq/
3ERgxtxEx8zcRDXT3ESc2dxEAuDcRGDm3ETP7NxENfPcRJz53EQCAN1EYAbdRMcM3UQtE91E
kxndRAIg3URoJt1EzyzdRC0z3USTOd1EAkDdRGBG3UTPTN1ELVPdRJNZ3UT6X91EYGbdRMds
3UQ1c91EnHndRPp/3UT0ht1Ex4zdRC2T3USTmd1EAqDdRGCm3UTHrN1ELbPdRJO53UT6v91E
aMbdRMfM3UQ1091EnNndRALg3URg5t1Ez+zdRC3z3USc+d1EAgDeRGAG3kTHDN5ELRPeRJMZ
3kT6H95EYCbeRM8s3kQ1M95EkzneRPo/3kRoRt5E50zeRDVT3kScWd5E+l/eRGBm3kTHbN5E
mHPeRJx53kQCgN5EaIbeRMeM3kQtk95Ek5neRAKg3kSqpt5Ex6zeRDWz3kSTud5EAsDeRGDG
3kTHzN5ELdPeRJzZ3kT6395EYObeRM/s3kQ1895EnPneRPr/3kRgBt9ExwzfRC0T30STGd9E
+h/fRGAm30THLN9ENTPfRJM530T6P99EYEbfRM9M30Q1U99Ek1nfRPpf30RoZt9Ex2zfRC1z
30Sced9EAoDfRGCG30THjN9ENZPfRJOZ30T6n99EYKbfRMes30Q1s99Ek7nfRPq/30Roxt9E
z8zfRDXT30ST2d9E+t/fRGjm30TH7N9ENfPfRJP530QCAOBEYAbgRMcM4EQ1E+BEkxngRAIg
4ERoJuBExyzgRDUz4EScOeBE+j/gRGBG4ETHTOBELVPgRJNZ4ET6X+BEYGbgRGJt4EQtc+BE
k3ngRAKA4ERghuBEz4zgRC2T4EScmeBEAqDgRGCm4ETHrOBELbPgRJO54EQCwOBEYMbgRMfM
4EQ10+BEnNngRALg4ERg5uBEz+zgRC3z4EST+eBECgDhRGgG4UTHDOFELRPhRJMZ4UT6H+FE
mibhRM8s4UQ1M+FEkznhRPo/4URoRuFEz0zhRC1T4USTWeFEAmDhRGhm4UTPbOFELXPhRJN5
4UQCgOFEYIbhRM+M4UQtk+FEk5nhRPqf4URopuFEz6zhRC2z4USTueFE+r/hRGDG4UTPzOFE
NdPhRJPZ4UQC4OFEaObhRMfs4UQt8+FEnPnhRPr/4URoBuJExwziRC0T4kSTGeJE+h/iRGAm
4kTHLOJELTPiRJM54kT6P+JEkUbiRMdM4kRGU+JEnFniRPpf4kRoZuJEx2ziRDVz4kSTeeJE
+n/iRGiG4kTHjOJELZPiRJOZ4kQCoOJEYKbiRMes4kSos+JEnLniRALA4kRoxuJE18ziRC3T
4kST2eJEAuDiRGDm4kTH7OJELfPiRJz54kT6/+JEYAbjRMcM40QtE+NEkxnjRPof40RoJuNE
xyzjRC0z40STOeNE+j/jRGBG40THTONELVPjRJNZ40QCYONEeWbjRMds40Qtc+NEk3njRPp/
40RohuNEx4zjRC2T40STmeNE+p/jRGCm40THrONELbPjRJO540T6v+NEYMbjRM/M40Qt0+NE
k9njRPrf40Rg5uNEx+zjRC3z40ST+eNE+v/jRGAG5ETHDORELRPkRJMZ5ET6H+REYCbkRMcs
5EQtM+REkznkRPo/5ERgRuREx0zkRC1T5ESTWeRERGDkRGBm5ETPbORELXPkRJN55ET6f+RE
aIbkRMeM5EQtk+REk5nkRPqf5ERgpuREx6zkRC2z5ESTueRE</AssayXData><AssayYData Points="900">HvG4P5onuT+hbbo/5Mu7P5YZvT9ESb4/vE6+P/39vj91Yr8/yhbAP7KBwD/ogMA/vbzAP9N2
wT+5cME/OM/AP7l/wT9pusE/Gv3AP/NSwT/XesE/Bg3CP3OmwT//z8E/mZTBP63rwT/mXcI/
bsTBP/FiwT/PrcE/Ig3CPzy2wT93zcE/cK7BPzbxwT/LRMI/vq7BP47dwT+sr8E/01jBP13A
wT8IhcE/11rBP1Z6wT9s2sE/ypXAP4dbwT8aWME/ErLAPwRowT/5UsE/dsrBP7ZIwT8GdsE/
HGvBP+/BwT86b8E/vNrBPy/ZwD8Wv8E/tRjBP55IwT83tsE/cffAP2kSwT+susA/xnfBPx/M
wD8kG8E/+prBP5IvwT+gCsE/9jXBP3HPwD8zncE/4X7BPwDnwD+3JcE/SN/AP3hvwT/OzcA/
0sPAPxA7wT+3DsE/C1TBPx9zwD+fC8E/SALBP9q9wD9nLME/4hrBPxm+wD/yH8E/CUbBP0Qz
wT+yScE/GcjAP9lbwT8pVcE/Ap3AP/+EwD+yLsE/aITAP/kDwT+PesA/UbHAP+a/wD///8A/
gjHBP9jCwD/Su8A/3rzAPxbIwD945cA/22HBP/W2wD+jg8A/ZG7BPwKjwD9ZzMA/fe/AP0Vq
wD+w2cA/KuvAP7T+wD8mEME/LL3AP7RLwT+31cA/EkPBP0b1wD8Ve8A/g4vAP272wD9qe8A/
QlrAP8C5wD/f78A/3S3BP07iwD9Zs8A/anDAP5eywD/9ssA/yCLBP2JswD8m0cA/XA3BP6MI
wT9XRcA/P4bAPzytwD8vnsA/qSTBPxeXwD9BoMA/77HAP8mTwD+FTcE/OKHAP93CwD9D/8A/
r7nAP9/IwD/Zo8A/qKPAP2VxwD9lW8A/I5TAP9y3wD/AJ8E/hMXAP9yJwD8f/sA/LF/AP7zG
wD+QtcA/2obAPzqlwD+6McA/LOXAP3LDwD86t8A/WiTAP++BwD//nMA/iGfAP15gwD/u18A/
Ox/BP5pLwD8AOMA//+LAP5qYwD/768A/hjnAPxHCwD+masA/vXLAP4iEwD8q6L8/Tb3AP1bj
vz97g8A/RcTAPxOpwD9vj8A/fHnAP9C3wD8fcsA/PoTAPz+rwD9sjb8/5rXAP7fgwD821sA/
G9LAP7hmwD+xfcA/je3AP6ufwD/7VMA/YPbAPxlKwD+WSMA/oaTAP/SawD/j5MA/ETbAP0lh
wT8oWcA/93XAP2+wwD9RYcA/CRfAP0p4wD9t7sA/LaHAP1aMwD9xb8A/isDAPyiRwD8+dcA/
+c7AP7vfvz9hPMA/m1jAP7B8wD+G78A/1/zAP2iGwD+qK8A/IeLAP7u/wD9gtcA/FtnAP0+e
wD/onsA/VHrAP0F6wD89Z8A/B8/APyTRwD+MTcA/98nAPzq0wD/bgsA/HOXAPxDPwD+dZcA/
bpvAP2YvwD/PqsA/qPLAP5TewD9NhMA/TSfBP7iqwD+v58A/ZY7AP3GZwD+lCcE/envAP/MY
wT/XssA/YUnAP0uVwD/VmMA/QSnBP/dbwD9SosA/u8zAP3eHwD9hccA/LHrAPyDpwD8kfcA/
brrAP9f5wD9/XcA/V9jAP383wD/U8cA/ewjBP/hAwD/SdsE/Y7fAP/2SwD8he8A/AOzAPxLD
wD+CkcA/gqrAP1emwD9IqsA/+UnAP3LOwD//08A/KtnAPziFwD9bDsA/BbzAP4MIwT//tsA/
OnXAP5yjwD+d+L8/NQbBP+irwD9YccA/iMfAP2l+wD953sA/I3XAP0BRwD/6HMA/bszAPx7S
wD/G3cA/wH7APy4cwT/Bt8A/YhPAP+OmwD9w1cA//MnAPwFfwD/uncA/V/XAP+D+wD/IisA/
EmPAP7SjwD9Y578/6ojAP0QSwD/UccA/HNDAP8qOwD8+osA/Q9nAP8Y5wD+NvsA/iS/BPzPs
wD/qk8A/4RvAPyXqwD/1jsA/QFzAP6e5wD+O+MA/cQHBP7SgwD+YxsA/84DAP7pVwD/0KsA/
k17APyKtwD/lhsA/LB3BP/m0wD/disA/6ezAP3uHwD+Br8A/5cDAP+0iwD8FEMA/XFrAP7jy
wD9aecA/Vc/AP6iowD93usA//PjAP3brwD9wFME/SpzAP0OdwD+38cA/uvPAP1+jwD87YsA/
VIDBP9SIwD/m88A/EsrAP+OhwD+xbcA/F9TAP7JcwD+GlcA/tsXAPzLfwD8wM8E/r4PAP7AW
wD91nsA/DZ7AP45VwD/lisA/+n3AP7LdwD+9xcA/kp/APynOwD/8GcE/5x3APyvDwD/XW8E/
it7APw8SwT8YJME/6ozAPwsXwT/kVsA/4PzAP3dqwT+J1MA/NSrBPx65wD+pvsA/N8bAP9J9
wD+J08A/eKvAP8G2wD9MJ8E/Xu7AP6uuwD+55cA/Fk7BPylzwD+09sA/VzfBP1OewD9z6MA/
RNnAP+NVwD+/sMA/uK7APyVBwT8GssA/gKbAPyLvwD9ZU8A/VQjBP4m/wD/L4sA/1vLAPxHy
wD+h3sA/ta7AP0GKwD/mC8E/1I/AP1P3wD8ht8A/iKPAPw+XwD/R78A/iNHAP2g/wT8u3cA/
QGHAPxDwwD93tsA/QTjBP/7/wD93r8A/IR3BP2RuwD9HhsA/CdHAPyHBwD/nWMA/+p/BPwnr
wD+1acE/TDPAP0JYwT9rxsA/zafAPxFwwD++78A/2yHAP3PQwD/HtsA/Hy3BPy/UwD9KH8E/
YKXAPzuewD8+fcA/20zBP6vIwD/tzcA/1hPBP/fNwD9RCME/dZrAP0GTwD8XTcE/6bXAPyQL
wT+ltsA/pV/BP+JvwT+xlMA/PgfBPygtwT8P1sA/GQbBP432wD8JvcA/85LAP3S4wD9TwsA/
Rh7BP6DNwD9YH8E/j/nAP06nwD9PiMA/5bzAPwiTwD9/EME/gjbBP/flwD8trcA/sq/BP8b7
wD9sI8E/tb/APzj7wD+jwMA/ROnAPyv3wD8j3sA/xVPAPzHfwD9vy8A/M4DBP5guwT/Y8MA/
zPTAPz35wD9cPcE/Y3DAPy0AwT/e0sA/odTAPyMgwT/BDME/SaLAP+ARwT97EME/TcTBP0QP
wT/FFME/EOTAPxEkwT8c2cA/bB7BP9OswT/TSsE/aM/BP2clwT/dzsA/PYjAPxb6wD9VfsE/
4QXBP1hwwT/CSsE/mSvBP2DTwD+cO8E/u/jAP1/lwD9cF8E/kvDAP72swT84BcE/5BjBP9KG
wT9RUME/KrbAP182wT/X9MA/ZB/BP3HawD/9BcE/UyHBPwsMwT+fO8E/XkXBPzvrwD84w8A/
jTPBP8/1wD/VRsE/sTrBP6V7wT/ZN8E/+grBP8ZUwT/tWcE/MqfBPzIUwT92DME/VNbAPxMr
wT9I3sE/tzfBP3HAwT/kn8A/6dDAP69awT/Ji8E/+GPBP7p6wT9ZQcE/zB7BP1VpwT9qgsE/
4ATBP/lCwT+sc8E/DlHBPxWAwT+pVsE/vLnBP5siwT+JQsE/eirCPymswT/EPcE/nZ/BP44S
wT9jysA/E1TBP29twT9FPsE/fQvBPzFnwT9BBcE/wWvBP1y3wD+fzcE/gUXBP/llwT9KEME/
VFbBP2qKwT+55cE/g3zBP+yUwT+3hsE/nCjBP4VZwT8ussE/YHfBP60LwT87PME/LpnBP6Bf
wT92QcE/o1XBP4ikwT/flcE/LL3BP23JwT9JKcE/+VzBP1ygwT8IicE/bMTBP2QPwT+ciME/
GwXBPzD5wD+miME/B8DAP100wT8hh8E/40rBP+krwT9BKME/URrBP48zwT82FME/S7DAP8BQ
wT945MA/ydzBP7ohwT+oO8E/DjPBPwCqwT+AcME/In/BP2frwT+gf8E/ERvBP0UBwT9SbcE/
cCLBPzcLwT/cE8I/7bPBPzG/wT89TcE/EVjBP1pOwT/jhcE/YOfBP/oXwT9iucE/qdvBP3OF
wT8rocE/tHXBP4pVwT+rscE/YwjBP4LwwD80ysA/1+jBP7mgwT+S9cE/FWXBP7Aswj/cjME/
a7rBPyYywT+ZGsE/xX/BPyilwT+OscE/DoPBP9jAwT9ko8E/VNPBP+vMwT+DSsE/bE/BPw5/
wT8il8E/B1vBP/RxwT/+GcI/rpnBP0+YwT9er8E/xrDBPy/fwT+AE8I/XqHBP424wT9G4ME/
ioLBP2V4wT8i4cE/Lr3BP7t2wT+36sE/Z4TBPzWFwT99lcE/8KPBP6Eywj+Ro8E/SljCP9qF
wT/GqsE/71vBP1ynwT9ZfME/en7BPy6bwT+UgsE/xcTBP3xvwT+srcE/OwfBP3aHwT9C9cE/
NlnBP4LMwT+hrsE/d2PBP1LOwT9MgcE/lq3BPxF7wT+Gt8E/3rbBP/2ZwT8eJcI/9MzBPwyD
wT8p1cE/FaXBP7iBwT+qc8E/10rBP20mwj+n9cE/HeTBP7VCwj/ldsE/fUTCP+YKwj8FZcE/
KbHBP+UJwj8Ft8E/tFLBP04kwj+PbsE/emXCP7+WwT9CtcE/4JzBPym+wT/5FsI/SvPBP7Zs
wj9iVMI/HBzCP5vDwT9GOMI/CzzCP8P5wT8iqcE/75vBP273wT+hg8I/IPXBP7xrwT95V8I/
tPvBP0izwT/3MsI/KhbCP5ijwT+wzcE/AhLCP8K0wT9w4sE/Ui7CP52nwT9eT8I/ehfCPzHb
wT/i18E/JdnBP59zwj8ETMI/QOrBPy+lwT8ZjME/VfrBPwVgwT/FoMI/04HCPx1Nwj/RN8I/
rBjCP+wPwj+bQMI/kgnCP+4ewj9U68E/D9PBP1o0wj/WmsE/</AssayYData></Step><Step><CommonData><SampleLocation>11</SampleLocation><SampleID></SampleID><SampleGroup></SampleGroup><SampleInfo></SampleInfo><SampleRow>C</SampleRow><SamplePlate>1</SamplePlate><WellType>REGENERATION</WellType><Concentration>-1</Concentration><ConcentrationUnits>µg/ml</ConcentrationUnits><MolarConcentration>-1</MolarConcentration><MolarConcUnits>nM</MolarConcUnits><MolecularWeight>-1</MolecularWeight><Temperature>25</Temperature><StartTime>2167392</StartTime><AssayTime>5</AssayTime></CommonData><FlowRate>1000</FlowRate><StepType>KREGENERATION</StepType><StepName>Regeneration</StepName><StepStatus>OK</StepStatus><ActualTime>4.99895</ActualTime><CycleTime>0.2</CycleTime><AssayXData Points="25">+b/kRFfG5ETGzORELNPkRIrZ5ETx3+REV+bkRMbs5EQk8+REivnkRPn/5ERfBuVEvgzlRCQT
5USKGeVE8R/lRF8m5UTGLOVELDPlRIo55UTxP+VEV0blRMZM5UQkU+VEilnlRA==</AssayXData><AssayYData Points="25">IT8OwMOQHMBtHyTAMG4pwPpQLcCQyDDAtk80wEWBNsA4wDjAEaw6wFpRPMAU/D3AwZ8/wN4c
QcAWCELAuGxDwCeFRMA060TAnGdGwMZPR8CEDkjAQvRIwP2GScDWAUrAB9FKwA==</AssayYData></Step><Step><CommonData><SampleLocation>12</SampleLocation><SampleID></SampleID><SampleGroup></SampleGroup><SampleInfo></SampleInfo><SampleRow>C</SampleRow><SamplePlate>1</SamplePlate><WellType>NEUTRALIZATION</WellType><Concentration>-1</Concentration><ConcentrationUnits>µg/ml</ConcentrationUnits><MolarConcentration>-1</MolarConcentration><MolarConcUnits>nM</MolarConcUnits><MolecularWeight>-1</MolecularWeight><Temperature>25</Temperature><StartTime>2183304</StartTime><AssayTime>5</AssayTime></CommonData><FlowRate>1000</FlowRate><StepType>KREGENERATION</StepType><StepName>Regeneration</StepName><StepStatus>OK</StepStatus><ActualTime>4.99895</ActualTime><CycleTime>0.2</CycleTime><AssayXData Points="25">8F/lRE5m5US9bOVEI3PlRKp55UTwf+VEVoblRLWM5UQjk+VEipnlRPCf5UROpuVEtazlRBuz
5USKueVE8L/lRFbG5US1zOVEI9PlRMPZ5UTw3+VETublRL3s5UQj8+VEgfnlRA==</AssayXData><AssayYData Points="25">jCrOPsvm2j4RAeg+zvPzPjNW/j7KnwI/EMMGP2yBCD+Fhgs/9KwNP8V7ED8u0RE/xfATP1Zn
FD/kHRY/FYMXP3NfGj8mbho/TWIaP+6IGz8m3Bw/1docP6FgHj8xPB8/+AYgPw==</AssayYData></Step><Step><CommonData><SampleLocation>11</SampleLocation><SampleID></SampleID><SampleGroup></SampleGroup><SampleInfo></SampleInfo><SampleRow>C</SampleRow><SamplePlate>1</SamplePlate><WellType>REGENERATION</WellType><Concentration>-1</Concentration><ConcentrationUnits>µg/ml</ConcentrationUnits><MolarConcentration>-1</MolarConcentration><MolarConcUnits>nM</MolarConcUnits><MolecularWeight>-1</MolecularWeight><Temperature>25</Temperature><StartTime>2199290</StartTime><AssayTime>5</AssayTime></CommonData><FlowRate>1000</FlowRate><StepType>KREGENERATION</StepType><StepName>Regeneration</StepName><StepStatus>OK</StepStatus><ActualTime>4.99895</ActualTime><CycleTime>0.2</CycleTime><AssayXData Points="25">5//lREUG5kSsDOZEGhPmRHgZ5kTfH+ZERSbmRKws5kQSM+ZEeDnmRN8/5kRFRuZErEzmRBJT
5kSBWeZE31/mREVm5kSsbOZEEnPmRHh55kTnf+ZERYbmRLSM5kQSk+ZEeJnmRA==</AssayXData><AssayYData Points="25">rmAowFhkNcBS8DrAyis+wF3EQMDfzULAWE9EwBcARsDvJ0fAWN5HwBwuScClDkrAYhRLwCnV
S8D9XUzAExBNwPWsTcANOk7AadZOwMlyT8A7v0/A8A9QwP6tUMANLlHAzXhRwA==</AssayYData></Step><Step><CommonData><SampleLocation>12</SampleLocation><SampleID></SampleID><SampleGroup></SampleGroup><SampleInfo></SampleInfo><SampleRow>C</SampleRow><SamplePlate>1</SamplePlate><WellType>NEUTRALIZATION</WellType><Concentration>-1</Concentration><ConcentrationUnits>µg/ml</ConcentrationUnits><MolarConcentration>-1</MolarConcentration><MolarConcUnits>nM</MolarConcUnits><MolecularWeight>-1</MolecularWeight><Temperature>25</Temperature><StartTime>2215204</StartTime><AssayTime>5</AssayTime></CommonData><FlowRate>1000</FlowRate><StepType>KREGENERATION</StepType><StepName>Regeneration</StepName><StepStatus>OK</StepStatus><ActualTime>4.99797</ActualTime><CycleTime>0.2</CycleTime><AssayXData Points="25">5p/mRESm5kSrrOZEEbPmRHi55kTWv+ZEPMbmRKPM5kQJ0+ZEb9nmRNbf5kRE5uZEq+zmRAnz
5kRv+eZE1v/mRDwG50SjDOdECRPnRIAZ50TWH+dERCbnRKMs50QJM+dEbznnRA==</AssayXData><AssayYData Points="25">bmPPPjew2z6Cguw+jE3xPo2//z5h6gI/FtYFP0clCj9Nfwo/PEENP7mjED8U8BA//lwTP0j6
FD8OURU/racXP9aMGD8w8hk/sEwaP7J4Gz8oZhw/CFUcPxBcHT8pvx0/6TcfPw==</AssayYData></Step><Step><CommonData><SampleLocation>11</SampleLocation><SampleID></SampleID><SampleGroup></SampleGroup><SampleInfo></SampleInfo><SampleRow>C</SampleRow><SamplePlate>1</SamplePlate><WellType>REGENERATION</WellType><Concentration>-1</Concentration><ConcentrationUnits>µg/ml</ConcentrationUnits><MolarConcentration>-1</MolarConcentration><MolarConcUnits>nM</MolarConcUnits><MolecularWeight>-1</MolecularWeight><Temperature>25</Temperature><StartTime>2231293</StartTime><AssayTime>5</AssayTime></CommonData><FlowRate>1000</FlowRate><StepType>KREGENERATION</StepType><StepName>Regeneration</StepName><StepStatus>OK</StepStatus><ActualTime>5.01006</ActualTime><CycleTime>0.2</CycleTime><AssayXData Points="25">1T/nRDtG50SiTOdEAFPnRGZZ50TNX+dEO2bnRKJs50QIc+dEZnnnRNV/50Q7hudEooznRACT
50RvmedE1Z/nRDum50SirOdEALPnRG+550TVv+dEO8bnRKLM50QA0+dEwdnnRA==</AssayXData><AssayYData Points="25">rFYtwFWvN8At/jzA6d4/wFNiQsCLRETAoupFwC0QR8Aw90fAEw5JwBURSsAFHUvAtOpLwGId
TMDJI03AyK1NwOkVTsCWj07AWzpPwLWKT8CcXlDALK9QwGrrUMCNKFHAKHtRwA==</AssayYData></Step><Step><CommonData><SampleLocation>12</SampleLocation><SampleID></SampleID><SampleGroup></SampleGroup><SampleInfo></SampleInfo><SampleRow>C</SampleRow><SamplePlate>1</SamplePlate><WellType>NEUTRALIZATION</WellType><Concentration>-1</Concentration><ConcentrationUnits>µg/ml</ConcentrationUnits><MolarConcentration>-1</MolarConcentration><MolarConcUnits>nM</MolarConcUnits><MolecularWeight>-1</MolecularWeight><Temperature>25</Temperature><StartTime>2247543</StartTime><AssayTime>5</AssayTime></CommonData><FlowRate>1000</FlowRate><StepType>KREGENERATION</StepType><StepName>Regeneration</StepName><StepStatus>OK</StepStatus><ActualTime>4.99895</ActualTime><CycleTime>0.2</CycleTime><AssayXData Points="25">J+DnRI3m50T07OdEUvPnRLj550QnAOhEhQboROwM6ERaE+hEuBnoRCcg6ESFJuhE7CzoRHMz
6ES4OehEJ0DoRIVG6ETsTOhEWlPoRLhZ6EQnYOhErmboROxs6ERac+hEuHnoRA==</AssayXData><AssayYData Points="25">5Y/ePnKC6j45IPc+xoABPzVIBj8Xzgo/A/IMPxjwDz+xghE/mpMUP9RoFz8KPxg/mdwYP3N1
HD9w5Bw/648dPyAkHz/k3iA/YvMhP+NiIj9f/SM/pl0lPzUJJj+/OSU//GQnPw==</AssayYData></Step><Step><CommonData><SampleLocation>1</SampleLocation><SampleID></SampleID><SampleGroup></SampleGroup><SampleInfo></SampleInfo><SampleRow>C</SampleRow><SamplePlate>1</SamplePlate><WellType>BUFFER</WellType><Concentration>-1</Concentration><ConcentrationUnits>µg/ml</ConcentrationUnits><MolarConcentration>-1</MolarConcentration><MolarConcUnits>nM</MolarConcUnits><MolecularWeight>-1</MolecularWeight><Temperature>25</Temperature><StartTime>2262380</StartTime><AssayTime>60</AssayTime></CommonData><FlowRate>1000</FlowRate><StepType>BASELINE</StepType><StepName>Baseline</StepName><StepStatus>OK</StepStatus><ActualTime>59.999</ActualTime><CycleTime>0.2</CycleTime><AssayXData Points="300">HoDoRISG6ETrjOhESZPoRK+Z6EQWoOhEhKboROOs6ERRs+hEuLnoRBbA6ESExuhE68zoREnT
6ES42ehEHuDoRITm6ETr7OhEUfPoRLj56EQWAOlEhAbpROMM6URRE+lEuBnpRBYg6UR8JulE
6yzpREkz6USvOelEHkDpRHxG6UTrTOlEUVPpRLhZ6UQeYOlEhGbpROts6URRc+lEuHnpRBaA
6USEhulE44zpRFGT6US4melEHqDpRHym6UTjrOlESbPpRLi56UQewOlEhMbpROvM6URJ0+lE
r9npRB7g6USE5ulE4+zpRFHz6USv+elEHgDqRIQG6kTjDOpESRPqRK8Z6kQeIOpEhCbqROss
6kRJM+pEuDnqRBZA6kSERupE40zqRElT6kS4WepEHmDqRIRm6kTjbOpEUXPqRLh56kQWgOpE
fIbqROuM6kRJk+pEuJnqRBag6kSEpupE46zqRFGz6kSvuepEHsDqRITG6kTjzOpESdPqRLjZ
6kQW4OpEfObqROvs6kRR8+pEuPnqRCYA60R8ButE4wzrRFET60SvGetEHiDrRHwm60TrLOtE
STPrRK8560QWQOtEhEbrRONM60RRU+tEuFnrRBZg60SEZutE62zrRFFz60S4eetEHoDrRHyG
60TjjOtESZPrRLiZ60QeoOtEfKbrROOs60RJs+tEr7nrRBbA60R8xutE68zrRFHT60Sv2etE
FuDrRITm60Tr7OtESfPrRLj560QeAOxEhAbsROsM7ERJE+xEuBnsRB4g7ESEJuxE4yzsREkz
7ES4OexEHkDsRIRG7ETrTOxESVPsRK9Z7EQWYOxEfGbsROts7ERRc+xEuHnsRBaA7ESEhuxE
44zsRFGT7ES4mexEFqDsRISm7ETrrOxESbPsRK+57EQWwOxEhMbsROPM7ERJ0+xEuNnsRB7g
7ER85uxE4+zsREnz7ES4+exEFgDtRIQG7UTjDO1ESRPtRK8Z7UQWIO1EhCbtROMs7URJM+1E
uDntRBZA7USERu1E40ztRFFT7USvWe1EHmDtRHxm7UTjbO1ESXPtRK957UQWgO1EfIbtRPuM
7URJk+1EuJntRBag7UR8pu1E66ztRFGz7USvue1EFsDtRITG7UTrzO1EUdPtRK/Z7UQe4O1E
fObtROPs7URJ8+1Er/ntRBYA7kR8Bu5EuA3uREkT7kS4Ge5EFiDuRHwm7kTrLO5ESTPuRK85
7kQWQO5EfEbuRONM7kRJU+5Er1nuRBZg7kSEZu5E42zuRFFz7kS4ee5EHoDuRHyG7kTjjO5E
SZPuRK+Z7kQWoO5EfKbuROus7kRJs+5EuLnuRBbA7kR8xu5E48zuREnT7kSv2e5EFuDuRITm
7kTj7O5ESfPuRLj57kQWAO9EhAbvROsM70RJE+9ErxnvRBYg70R8Ju9E6yzvREkz70S4Oe9E
HkDvRHxG70TjTO9ESVPvRK9Z70QWYO9EfGbvRONs70RJc+9EuHnvRB6A70R8hu9E44zvREmT
70Svme9EFqDvRHym70TrrO9ESbPvRK+570QWwO9EfMbvROPM70RJ0+9Er9nvRB7g70R85u9E
4+zvREnz70Sv+e9E</AssayXData><AssayYData Points="300">Lz0xP4I+MT/vgTE/BtoyP811Mz89MTM/6Rk0P8PsND9ywzM/ewc0P2XjNT+m1jU/TVs2P4IL
Nj9FVDY/7eI1P1gsNz9HLDc/GHU3P7qPNz9YDDg/9Zc3P0ixOD/c0Dg/mFg4P+ZyOT/Eqjg/
pfY5P6pMOj9Fhzo/INU6P/bXOj96/jk/Bbg6P1o+Oj/vYzw/Fvc6P8ztOz+5Jzw/4t87P4tj
PD8EPz0/ncE8P7rJPD83Vj0/2lM+PwPoPD+MaTw/ypw+P3JmPj8uHT4/uKs+P63rPj/SVj4/
VShAP3SHPz/oDkA/o5k/PwAHPz/ZSz8/ItQ/P2ypQD+0pkA/Teo/P9nEQD8F5UA/ps9BP1HE
QD9LBUE/FD9CP2VrQj/9OUE/wIVCP6QyQj8kp0I/I/5BP1IwQz8PskI/vzNDP1tCQj+Mx0M/
cKFCP2YDQz/080I/NXVDPyQ0Qz9NJkQ/fcBDPyjlRD9b7UM/q+pDP76hRD/8i0Q/zwJFP+Ej
RT9/90Q/XpZEP3g/RD9otEQ/C9pDP5cTRj+TAkU/6TRFP7vDRT9ItEY/XRpFP8qWRj91vEY/
v9NFP/jZRT8i0kc/o4pGP62oRj+LN0c/qI1HP+lFRj8pdUY/SbBHPzIwRz9Z6kc/tutHP2cT
SD+2XEg/HSBIPwJrRz8MuUc/hmBHPyLOSD8mAUk/OBFJP4vCRz9X2Eg/vLlHPwziSD9kX0k/
yIpKP3DtST/23Eg/raBJP07IST+CNEk/KFpJP2mJSj+u+Eg/gJ1KP752Sj/oU0o/SnVKPxeg
ST8Tw0o/nHZKP7ZUSj8oLEs/dddKP6hzSz8/eks/HAVLP+r1Sj/hG0s/ThZLP/sYSz951Es/
xU9LP17LTD/2QUs/PNdLP+NuSz98hkw/dG1MP7FOSz+fbEw/onFMP2kKTD/w3Es/x/dMP5d0
TT/agEw/FHpNPwDgTT9Bgk0/RD1NP7BLTT9lck0/QqJNPzqoTT+01Uw/shdOP21XTj8H+U0/
Oi1OP+goTT/p/00//g9OPzU3Tj8bjU4/N4xOP3dpTj/hFk4/KetNP3GrTz/m9E0//hhOP/N6
Tj/Dd04/4/RNP0b/Tj9VGU8/sYJOP0sPTj+5sE8/XGpPP/YpTz+hP08/ZetOP7ygTj8D404/
CvhPP385UD/APk8/wV9QP6VtTz95IVA/FwBQPyB4UD/6Xk8/YcpQP5TmTz/eglA/651QP/tN
UD+wvk8/yRxQP54JUT8wplA/r2ZQP8GDUD+PXlA/rGpRP6atUD+LfVA/V+NQP8+oUD8+t1A/
/PRQP/6EUT9AuVE/4BxRPzDZUT8ACFE/mldRP7vvUD/7zlA/haVRP6UIUj/HPlI/yY1SP+Jq
Uj/V/lI/29VRPyHtUj/GSVM/YExSP4U0Uj+0lFE/bc9SP1WBUj/hxFI/fB5TP7dDUj+IdFI/
ALhSP5SiUj8EpFI/x0NSP/XiUj9xOVM/X/5SP0hzUz8fr1M/aSpTP2o5VD/huFM/EGVTP/5j
Uz+ft1M/eJFUP8sAVD9X8FM/3OpTP6zrUj8dI1Q/Ie5SP6D+Uj/PulM/tWNUP4f1Uz95pVM/
DOhTP8bPUz80MVQ/</AssayYData></Step><Step><CommonData><SampleLocation>5</SampleLocation><SampleID>QA013.2 Naive</SampleID><SampleGroup></SampleGroup><SampleInfo></SampleInfo><SampleRow>C</SampleRow><SamplePlate>1</SamplePlate><WellType>KLOAD</WellType><Concentration>10</Concentration><ConcentrationUnits>µg/ml</ConcentrationUnits><MolarConcentration>-1</MolarConcentration><MolarConcUnits>nM</MolarConcUnits><MolecularWeight>-1</MolecularWeight><Temperature>25</Temperature><StartTime>2328793</StartTime><AssayTime>80</AssayTime></CommonData><FlowRate>600</FlowRate><StepType>LOADING</StepType><StepName>Loading</StepName><StepStatus>OK</StepStatus><ActualTime>79.999</ActualTime><CycleTime>0.2</CycleTime><AssayXData Points="400">FQDwRHsG8ETiDPBESBPwRK8Z8EQVIPBEeybwROIs8ERIM/BErznwRBVA8ER7RvBE4kzwREhT
8ESvWfBEDWDwRHNm8ETibPBESHPwRK958EQVgPBEe4bwROKM8ERIk/BEr5nwRBWg8ER7pvBE
2qzwREiz8ESvufBEFcDwRHPG8ETizPBESNPwRK/Z8EQV4PBEB+fwROLs8ERI8/BEpvnwRBUA
8UR7BvFE4gzxREAT8USmGfFEFSDxRDgn8UTiLPFEQDPxRK858UQVQPFEe0bxRPJM8URAU/FE
r1nxRA1g8UR7ZvFE4mzxREhz8USvefFEFYDxRHOG8UTijPFESJPxRK+Z8UQNoPFEe6bxROKs
8URIs/FEr7nxRBXA8UR7xvFE4szxREjT8USv2fFEFeDxRHPm8UTa7PFESPPxRKb58UQNAPJE
cwbyRNoM8kRIE/JErxnyRBUg8kR7JvJE4izyREgz8kSvOfJEFUDyRHNG8kTiTPJESFPyRK9Z
8kQNYPJEe2byROJs8kRAc/JEpnnyRBWA8kR7hvJE4ozyREiT8kSvmfJEFaDyRHum8kQDrfJE
QLPyRKa58kQVwPJEe8byROLM8kRI0/JEr9nyRBXg8kRz5vJE4uzyREjz8kSm+fJEDQDzRHMG
80TiDPNESBPzRK8Z80QNIPNEcybzROIs80RAM/NErznzRBVA80R7RvNE2kzzREBT80SvWfNE
FWDzRHtm80TibPNESHPzRKZ580QVgPNEe4bzROKM80RAk/NEr5nzRBWg80R7pvNE2qzzRECz
80SmufNEDcDzRHvG80TazPNESNPzRKbZ80QV4PNEc+bzRNrs80RI8/NEr/nzRBUA9ERzBvRE
4gz0REgT9ESmGfREFSD0RHMm9ETiLPRESDP0RK859EQVQPREc0b0ROJM9ERIU/REr1n0RBVg
9ER7ZvRE4mz0REBz9ESmefREFYD0RHuG9ETijPRESJP0RK+Z9EQVoPREe6b0RNqs9ERIs/RE
prn0RA3A9ER7xvRE4sz0REDT9ESv2fREFeD0RMXm9ETi7PRESPP0RK/59EQVAPVEewb1ROIM
9URIE/VErxn1RBUg9URzJvVE2iz1REAz9USvOfVEFUD1RHtG9UTiTPVEQFP1RKZZ9UQNYPVE
e2b1RNps9UTLc/VEpnn1REaA9URzhvVE2oz1RECT9USmmfVEDaD1RHum9UTirPVESLP1RK+5
9UQVwPVEe8b1RNrM9URA0/VEr9n1RA3g9URz5vVE4uz1REjz9USv+fVEDQD2RHsG9kTiDPZE
QBP2RK8Z9kQNIPZEeyb2ROIs9kRAM/ZEpjn2RBVA9kRzRvZE2kz2REBT9kSmWfZEFWD2RHtm
9kTibPZESHP2RK959kQNgPZEe4b2RNqM9kRAk/ZEr5n2RBWg9kR7pvZE2qz2REiz9kSvufZE
FcD2RHPG9kTizPZESNP2RL/Z9kQN4PZEzeb2ROLs9kRI8/ZEpvn2RA0A90R7BvdE2gz3REAT
90SvGfdEDSD3RHMm90TiLPdEQDP3RDo690QNQPdEc0b3ROJM90RAU/dEr1n3RA1g90RzZvdE
2mz3REhz90SvefdEFYD3RHOG90TajPdESJP3RK+Z90QNoPdEc6b3RNqs90RAs/dEt7n3RA3A
90R7xvdE2sz3REDT90Sm2fdEDeD3RHPm90Ta7PdEQPP3RK/590QVAPhEewb4ROIM+ERIE/hE
7hr4RA0g+ER7JvhE4iz4REgz+ESmOfhEFUD4RJxG+ETiTPhESFP4RKZZ+EQNYPhEe2b4ROJs
+ERIc/hEpnn4RBWA+ERzhvhE4oz4REiT+ESvmfhEFaD4RHum+ETarPhEQLP4RK+5+EQNwPhE
c8b4RNrM+ERI0/hEr9n4RBXg+ER75vhE4uz4REDz+ESv+fhEFQD5RHsG+UTiDPlEQBP5RKYZ
+UQNIPlEcyb5RNos+URAM/lErzn5RA1A+URzRvlE4kz5REBT+USmWflEFWD5RHNm+UTibPlE
QHP5RKZ5+UQNgPlEe4b5RNqM+URAk/lEppn5RA2g+UR7pvlE4qz5RECz+USmuflEFcD5RHvG
+UTizPlESNP5RKbZ+UQN4PlEc+b5ROLs+URA8/lEpvn5RA==</AssayXData><AssayYData Points="400">+fRRP3UkUj/dRFI/2UdTPwlsUz+wglQ/oDpUP7stVT/cUlY/R/ZXP5j2WD+ye1g/XjNbP/05
Wz/Gw1s/X5ddP9FsXj9GZl8/Q5RgPyniYD/Uc2I/sBJiPwhCZD/XjGQ/tYxmP4RyZj9RUmc/
a9hpP5J1aT/JfWs/MKZrP/FsbT8+vW4/i0VvPxf0bz+cR3A/3OVxPwe8cj8zynM/rWd1P0mE
dD/6xXU/4V15P+nDeD+oW3k/DBB7P0lqez/imnw/Q4l8P4yWfT8qD34/e2aAPxlEgD/Q/YA/
SB+BP2WygT9OoYI/3LyCP09bgz98z4M/b8GDP32uhD9j74Q/Rs2FP3cjhj8ibIY//Z6GPx65
hj9o8Yc/pTeIP2hiiD/q5Yg/XBqJP953ij/AAoo/FfCKP9qiij/vdYs/lEWMP883jD8OC40/
0tWMP5aIjT/dP44/cyaPP11Rjz9soI8/WmiPP/Y1kD/51ZA/nouQP5HokD8Bw5E/C/+RPyZc
kj8cv5I/2p+TP/82kz/c2pM/EA2UPxDRlD/S3JQ/6qCVPxoalj+llJY/jLOWP6e2lj/EhJc/
gwCYP7UcmD9EP5g/zoiYP2n/mD/rH5k/VsiZP9cQmj/ZQJo/hvyaP1j/mj+2cps/4fCbP4Of
nD9r0Jw/w0mdP41GnT9HpJ0/A1+eP6hhnj+dkJ4/dMeeP4Grnj+0p58/ZSOgP1Hpnz8tSaA/
yu6gP1d3oT+69KA/9bOhP33toT8CfKI/VViiP/2Ioj9oZ6M/NoGjPxfAoz/U7qM/WGKkP8LB
pD8yJKU/8AelP3zZpT93yKU/QTimP61Tpj+IlaY/wuumPzENpz86uqc/tSqoP2MbqD+z4ag/
dmaoP6IxqT9/r6k/EeGpP/aqqT8AQ6o/uVCqP+9wqj+Zs6o/ksSqP6N4qz/qL6s/GHusPwPe
qz94Gqw/v6isP413rD8OG60/FmOtP3CArT//TK4/QvStP8dHrj9RPq4/XUSvP62Irz9Lyq4/
hKGvPwQirz9u7q8/7qGwPxYWsD99aLA/bnmwPyn7sD9DWLE/2eCxP70Ksj+yTbI/Z0yyPyBZ
sj/LE7I/muayPwhZsz/J+rI/7hazPy7Osz8D07M/EWG0P5BItD8fXbQ//0m0PzXItD/7QrU/
wFG0PyGRtT9mkbU/V6y2P0Tdtj8FiLY/B6i2P6A1tz8hTbc/sSm3PzRhtz93b7c/n9C3P9BZ
uD/+Grg/qkK4Py/YuD9kb7g/7C65P5oYuT/6jrk/GPu5P9RCuT+SAro/DTO6P2xKuj+cq7o/
Hh66PwFIuj8G17o/gwe7Py+tuz9ot7s/uX27P/dcvD95Jbw/Kyy8PxRPvD9Gbbw/3ze9P7U2
vT8w8rw/Fw29Pzm9vT8d/70/55+9P5HhvT/cPr4/FHi+P+WXvj+Zor4//MG+PzrWvj+RzL4/
Z3K/P614vz8d/b8/i/6+P2XNvz+jAMA/oSPAP074vz95IMA/CYrAP0ljwD8HocE/torAP0aD
wT+yQcE//rzBPwnlwT/k+8E/eYjBP1V2wT8ZUMI/dkPCPx0/wj/Lq8I/WpPCP1UNwz9jscI/
NifDP7Ikwz8ldcM/jRDDP3YpxD9hwcM/9E3EPwxyxD9VZsQ/p6/EP11ExD9d/sQ/r9vEP7Ew
xT+XKcU/Xz7FP+yPxT/828U/yP7FP4X8xT8AxcY/uDfGP2ZVxj/g7cY/pG3GP2h8xj85s8Y/
Yz7HPzjQxj966cc/IpDHP3QWxz9tH8g/daDHP35vxz9T1Mc/DwLIPzGPyD+eW8g/EILIP1mE
yD+83cg/LPvIP33ZyD+ITMk/BNvIP/aiyT+Qjsk/LBrJP9WbyT+hzsk/9knKP0Uryj+koco/
pFrKP4yRyj/zNso/yynKP4jkyj9E48o/nh7LP5coyz/+R8s/4uDKP9TByz8iPss/WZDLPyvC
yz8VGsw/mPPLPw9BzD+nTsw/ARzMPzjJzD9K+cw/AkDMP21TzD/Qfcw/01TNPwRNzT9bP80/
t2zNP26KzT9DRs0/c4/NP5X7zT/9qM0//ODNP9U0zj9s2s0/xsPNPwd2zj+QiM4/Z8XOP8tJ
zj/HCc8/l8DOPzTWzj+qY88/TbrOPwkVzz9sXs8/jhHPPw==</AssayYData></Step><Step><CommonData><SampleLocation>1</SampleLocation><SampleID></SampleID><SampleGroup></SampleGroup><SampleInfo></SampleInfo><SampleRow>C</SampleRow><SamplePlate>1</SamplePlate><WellType>BUFFER</WellType><Concentration>-1</Concentration><ConcentrationUnits>µg/ml</ConcentrationUnits><MolarConcentration>-1</MolarConcentration><MolarConcUnits>nM</MolarConcUnits><MolecularWeight>-1</MolecularWeight><Temperature>25</Temperature><StartTime>2415340</StartTime><AssayTime>60</AssayTime></CommonData><FlowRate>1000</FlowRate><StepType>BASELINE</StepType><StepName>Baseline</StepName><StepStatus>OK</StepStatus><ActualTime>60</ActualTime><CycleTime>0.2</CycleTime><AssayXData Points="300">DAD6RHIG+kTZDPpEPxP6RKYZ+kQEIPpEcib6RNks+kQ/M/pEnTn6RAxA+kRyRvpE0Uz6RD9T
+kSmWfpEBGD6RHJm+kTRbPpEP3P6RKZ5+kQEgPpEcob6RNmM+kQ/k/pEppn6RASg+kRypvpE
0az6RDez+kSmufpEDMD6RHLG+kTZzPpEP9P6RJ3Z+kQM4PpEaub6RNns+kQ/8/pEpvn6RAwA
+0RyBvtE2Qz7RD8T+0SmGftEDCD7RHIm+0TRLPtENzP7RKY5+0QEQPtEckb7RNlM+0Q/U/tE
pln7RAxg+0RqZvtE0Wz7RDdz+0SmeftEDID7RHKG+0TZjPtEmZP7RKaZ+0QMoPtEcqb7RNms
+0Q/s/tEprn7RAzA+0RyxvtE0cz7RDfT+0Sm2ftEDOD7RGrm+0TZ7PtEP/P7RK75+0QEAPxE
agb8RNkM/EQ/E/xEnRn8RAQg/ERyJvxE0Sz8RDcz/ESmOfxEDED8RHJG/ETZTPxEP1P8RKZZ
/EQMYPxEcmb8RNFs/EQ/c/xEnXn8RAyA/ERyhvxE2Yz8RDeT/ESmmfxEDKD8RHum/ETRrPxE
P7P8RJ25/EQEwPxEpMb8RNnM/EQ30/xEptn8RAzg/ERy5vxE0ez8RD/z/ESd+fxEJQD9RGoG
/UTRDP1ENxP9RJ0Z/UQMIP1Ecib9RNks/UQ/M/1EnTn9RAxA/URyRv1E2Uz9RD9T/USmWf1E
DGD9RHJm/UTRbP1EN3P9RKZ5/UQMgP1Ecob9RNGM/UQ/k/1EnZn9RASg/URypv1E2az9RDez
/USuuf1EBMD9RGrG/UTZzP1EP9P9RKbZ/UQE4P1Ecub9RNHs/UQ/8/1Eavr9RAQA/kRqBv5E
2Qz+RDcT/kSdGf5EBCD+RGom/kTRLP5ENzP+RKY5/kQEQP5Eakb+RNFM/kQ/U/5Epln+RARg
/kRqZv5E0Wz+RD9z/kSmef5EDID+RHKG/kTRjP5EN5P+RJ2Z/kQMoP5Eaqb+RNms/kQ3s/5E
nbn+RAzA/kRqxv5E2cz+RDfT/kSm2f5EBOD+RHLm/kTZ7P5EN/P+RKb5/kQMAP9Eagb/RNkM
/0Q3E/9EnRn/RAQg/0RyJv9E2Sz/RD8z/0SdOf9EDED/RHJG/0TRTP9EN1P/RJ1Z/0QMYP9E
amb/RNls/0Q3c/9Epnn/RAyA/0Rqhv9E0Yz/RDeT/0Sdmf9EDKD/RGqm/0TZrP9EP7P/RJ25
/0QEwP9Ecsb/RNHM/0Q30/9Endn/RATg/0Rq5v9E2ez/RD/z/0Sd+f9EBgAARTkDAEVoBgBF
oAkARc8MAEUGEABFNRMARWgWAEWcGQBFzxwARQIgAEU1IwBFiSYARZwpAEXPLABFBjAARTUz
AEVoNgBFnDkARc88AEUCQABFOUMARWhGAEWcSQBFz0wARQZQAEU1UwBFbFYARZxZAEXTXABF
BmAARWpjAEVoZgBFnGkARc9sAEUGcABFNXMARWh2AEWceQBFz3wARQaAAEU5gwBFaIYARZyJ
AEXTjABFApAARTWTAEVslgBFoJkARc+cAEUCoABFNaMARWimAEWcqQBFz6wARQawAEU1swBF
aLYARZy5AEXTvABF</AssayXData><AssayYData Points="300">SajSP7X80j+EN9I/yDrTP1WJ0j/7CNM/0IfSP+Ys0z8ardI/eVLTPwgS0z+AFtM/bVrTP6VS
1D/+19M/MnTTP5Xw0j98LtM/sBLTP1jB0z9iG9M/t8DTP1Sb0z+/StM/3pfTP/OI0z+WOdM/
GYrTPxdo0z8Lq9M/6rHTP7Uo1D8A7tM//GLTP+Vn0z9Go9M/yGTTP1lN0z+6b9M/JXfTP325
0z8jutM/P1jTP+Zq0z8FPNM/Wq7TP3nn0z+MYNM/AqXTP1vL0z97mtM/guDTP5Zr0z/avdM/
GiDUP3+v0z99hdM/4JLUP/Nd0z8hKdQ/iV3UP47z0z+bxdM/tG/UP2Dk0z/UANQ/JNDTP7/h
0z/sr9M/8FHUP7oY1D+pttQ/AMrTPwQT1D8KZdM/DpzUP3cW1D/du9Q/FHXTPyyC0z+7NNQ/
mAHUP4Kq0z82ptQ/W8vTP+Gq1D9XF9Q/28nTPyTQ0z9Xt9M/izvUP+J41D/Td9Q/HMDUP3bK
1D+Rz9Q/GvbTPzVk1D8xbtQ/AhnUP8uh1D8IXdQ/GznUP5pm1D/WOdQ/YbfUP9Bk1D+wstQ/
j3rUPxGL1D/jKNQ/XEHUP1BK1D8YgdQ/5LjUPyqF0z8s5NQ/qk7UP5Yo1D+IVNQ/IqbUP4G2
1D/XINU/XYrUPws51D/5P9Q/tfbUP2fZ1D+RetQ/06bUP0YC1T/r2tQ/NPTUP6/D1D/vy9Q/
gw/UP1iH1D+0s9Q/vxTUPxwk1T89HdU/XxbVP7iD1D+totQ/QjvVPz+Z1D+3YNQ/cbnUP1ls
1D+vldQ/STbVP2SL1D9mNNU/q5LUP7AX1T8g4tQ/VLXUP1jF1D9pctU/WtLUP6jO1D/QBNU/
EzLVP7ep1D8jKtU/OEXVPzDD1D/079Q/HhjVP/mL1T+wJ9U/GfbUP7hF1T+jQdU/kqfUPysb
1T/oJdU/sCLVP0dc1T8EANU/ExrVP30X1T8HdtU/ZnbUP4t51T/fHNU/lxDVPw631D/RYtU/
KWzVP+aF1T+He9U/wgTVP+yC1T8pPtU/5WnVP8xt1T+P0NU//AXVP5IA1T8EddU/5pXVP8Sr
1T9uDdU/iVrVP2tp1T9wdNU/SGfUP7Ru1T81LNU/IiLVPxmT1T9wKNU/zirVPxqX1D9mSNU/
JUDVPwCa1T8KA9Y/uoDVP82M1T99PdU/VVvVPzYA1T851dU/RgbWP66d1T8oXNU/u4DVP/y3
1T8BT9U/sbbVP9rV1T8XKdU/jALWP7tL1T9TjNU/AGTVP7If1j9Bp9U/bq3VPzjU1T8Kh9U/
27PVP0DJ1T+4htU/mnbVP23i1T+/hdU/55fVP7/31T/jytU/h9/VP9p21T/QBdY/reLVPxay
1j8QZtU/etnVP0X+1T9vzdU/pPrVP+9R1j/K9tU/i/TVP16l1T9ABdY/FpDWP9e/1T/7qdU/
aLzVPzMW1j/0bdU/8ofVP+NK1j/wgtU/gYjWP0tN1T9SZNY/LbnWP9wp1j8hvdU/qLfVPzfT
1T/oyNU/YUXWP1jz1T9KudY/vbXVP4Yy1j/RS9Y/aADWP16/1T9CWtY/F6TWP4LC1j+Eq9U/
edjVP2Ry1j9mctY/</AssayYData></Step><Step><CommonData><SampleLocation>9</SampleLocation><SampleID>QA013.70 dpi gp120</SampleID><SampleGroup></SampleGroup><SampleInfo></SampleInfo><SampleRow>C</SampleRow><SamplePlate>1</SamplePlate><WellType>KSAMPLE</WellType><Concentration>-1</Concentration><ConcentrationUnits>µg/ml</ConcentrationUnits><MolarConcentration>500</MolarConcentration><MolarConcUnits>nM</MolarConcUnits><MolecularWeight>-1</MolecularWeight><Temperature>25</Temperature><StartTime>2483869</StartTime><AssayTime>180</AssayTime></CommonData><FlowRate>600</FlowRate><StepType>ASSOC</StepType><StepName>Association</StepName><StepStatus>OK</StepStatus><ActualTime>179.999</ActualTime><CycleTime>0.2</CycleTime><AssayXData Points="900">BsAARTnDAEVoxgBFoMkARc/MAEUG0ABFNdMARWjWAEWc2QBFz9wARQLgAEU54wBFaOYARZzp
AEXT7ABFAvAARTXzAEVo9gBFoPkARc/8AEUGAAFFNQMBRWwGAUWcCQFFzwwBRQIQAUU5EwFF
aBYBRZwZAUXPHAFFBiABRUEjAUVoJgFFoCkBRc8sAUUCMAFFOTMBRWg2AUWcOQFFzzwBRQJA
AUU1QwFFaEYBRaBJAUXTTAFFAlABRTlTAUVoVgFFyVkBRc9cAUUCYAFFOWMBRWhmAUWcaQFF
z2wBRQJwAUU1cwFFdXYBRZx5AUXTfAFFAoABRTWDAUVohgFFnIkBRc+MAUUCkAFFNZMBRWiW
AUWcmQFF05wBRQKgAUU1owFFaKYBRZypAUXTrAFFArABRTWzAUVotgFFnLkBRc+8AUUCwAFF
NcMBRWzGAUWcyQFFz8wBRQLQAUU50wFFaNYBRaDZAUXP3AFFAuABRVbjAUVs5gFFnOkBRc/s
AUUG8AFFYvMBRWj2AUWc+QFFz/wBRQYAAkU1AwJFaAYCRaAJAkXnDAJFBhACRTUTAkVsFgJF
nBkCRdMcAkUCIAJFOSMCRWgmAkWcKQJF7ywCRQIwAkU1MwJFaDYCRaA5AkXPPAJFAkACRTVD
AkVoRgJFnEkCRc9MAkUCUAJFSlMCRWhWAkWgWQJFz1wCRQJgAkU1YwJFaGYCRZxpAkXPbAJF
AnACRTlzAkVodgJFoHkCRc98AkUCgAJFNYMCRWiGAkWsiQJFz4wCRQKQAkU5kwJFaJYCRZyZ
AkXPnAJFDqACRTWjAkVspgJFnKkCRc+sAkUCsAJFNbMCRWy2AkWcuQJFz7wCRQLAAkU1wwJF
aMYCRZzJAkXPzAJFBtACRTnTAkVo1gJFnNkCRc/cAkUW4AJFOeMCRWjmAkWc6QJF0+wCRQbw
AkU18wJFaPYCRaD5AkXT/AJFAgADRTUDA0VoBgNFnAkDRdMMA0UCEANFORMDRWgWA0WcGQNF
zxwDRQIgA0U1IwNFfSYDRZwpA0XTLANFAjADRTUzA0VoNgNFnDkDRdM8A0UCQANFNUMDRWxG
A0WcSQNFz0wDRQJQA0U1UwNFaFYDRZxZA0XPXANFBmADRTljA0VoZgNFnGkDRc9sA0UGcANF
NXMDRWh2A0W0eQNFz3wDRQKAA0U1gwNFbIYDRZyJA0XPjANFDpADRTmTA0VolgNFqJkDRc+c
A0UCoANFOaMDRWimA0WcqQNFz6wDRZmwA0U1swNFaLYDRZy5A0XPvANFAsADRTXDA0VoxgNF
rMkDRefMA0UC0ANFOdMDRabWA0Wc2QNFz9wDRQLgA0U14wNFaOYDRZzpA0XP7ANFBvADRUHz
A0Vo9gNFoPkDRc/8A0UCAARFNQMERWwGBEWgCQRFzwwERQIQBEU1EwRFcBYERZwZBEXPHARF
EiAERTUjBEVsJgRFnCkERc8sBEUGMARFOTMERWg2BEWcOQRF0zwERQpABEU5QwRFeUYERZxJ
BEXTTARFAlAERTVTBEVoVgRFnFkERdNcBEUCYARFNWMERWxmBEWgaQRF02wERQJwBEU1cwRF
aHYERZx5BEXPfARFAoAERTmDBEVshgRFoIkERc+MBEUGkARFOZMERWiWBEWcmQRF15wERQKg
BEU5owRFaKYERZypBEXPrARFBrAERTWzBEVotgRFoLkERde8BEUCwARFNcMERWjGBEWgyQRF
18wERQbQBEU10wRFaNYERaDZBEXT3ARFAuAERTnjBEVs5gRFoOkERdPsBEUG8ARFPfMERWz2
BEW4+QRF0/wERQYABUU5AwVFcAYFRaAJBUXTDAVFAhAFRTkTBUVsFgVFoBkFRdMcBUUGIAVF
OSMFRWwmBUWgKQVF0ywFRQYwBUU5MwVFbDYFRaA5BUXTPAVFBkAFRTlDBUVsRgVFoEkFRddM
BUUGUAVFOVMFRWxWBUWgWQVF01wFRQZgBUU5YwVFbGYFRaBpBUXTbAVFBnAFRTlzBUVsdgVF
tHkFRdN8BUUGgAVFOYMFRWyGBUWgiQVF04wFRQaQBUVikwVFbJYFRaCZBUXTnAVFBqAFRTmj
BUVspgVFoKkFRdOsBUUGsAVFObMFRWy2BUWguQVF07wFRQbABUU5wwVFbMYFRaDJBUXTzAVF
BtAFRTnTBUVs1gVFoNkFRdPcBUUG4AVFOeMFRWzmBUWg6QVFz+wFRQbwBUU58wVFbPYFRaD5
BUXT/AVFBgAGRTkDBkVoBgZFoAkGRdMMBkUGEAZFPRMGRWwWBkWgGQZF0xwGRQYgBkU5IwZF
bCYGRaApBkXTLAZFBjAGRTkzBkVsNgZFnDkGRdM8BkUGQAZFOUMGRWxGBkWgSQZF00wGRQZQ
BkU5UwZFbFYGRaRZBkXTXAZFBmAGRTVjBkVsZgZFoGkGRdNsBkUGcAZFOXMGRWh2BkWgeQZF
03wGRQaABkU5gwZFbIYGRaCJBkXTjAZFApAGRTmTBkVslgZFoJkGRdOcBkUGoAZFOaMGRWym
BkWgqQZF06wGRQawBkU5swZFbLYGRay5BkXTvAZFBsAGRTnDBkVoxgZFnMkGRdPMBkUG0AZF
OdMGRWzWBkWg2QZF09wGRQbgBkU54wZFbOYGRaDpBkXT7AZFBvAGRTnzBkVs9gZFoPkGRdP8
BkUCAAdFOQMHRWwGB0WgCQdF0wwHRQYQB0U5EwdFbBYHRbAZB0XTHAdFAiAHRTkjB0VoJgdF
oCkHRc8sB0UGMAdFOTMHRWw2B0WgOQdF0zwHRQZAB0U5QwdFbEYHRaBJB0XTTAdFBlAHRTlT
B0VsVgdFoFkHRdNcB0UCYAdFOWMHRWhmB0WgaQdF02wHRQZwB0U5cwdFaHYHRZx5B0XPfAdF
BoAHRTWDB0VshgdFoIkHRc+MB0UGkAdFNZMHRWyWB0WcmQdF05wHRQKgB0U5owdFbKYHRaCp
B0XPrAdFBrAHRTWzB0VstgdFoLkHRdO8B0UGwAdFOcMHRXDGB0WgyQdF08wHRQbQB0U50wdF
bNYHRazZB0XT3AdFBuAHRTnjB0Vs5gdF/ukHRdPsB0UG8AdFNfMHRWz2B0Wg+QdFz/wHRQYA
CEU5AwhFbAYIRaAJCEXPDAhFBhAIRTkTCEVsFghFoBkIRc8cCEUGIAhFOSMIRWgmCEWgKQhF
2ywIRQIwCEU5MwhFbDYIRaA5CEXPPAhFBkAIRTlDCEVsRghFoEkIRdNMCEUCUAhFOVMIRWxW
CEWcWQhFz1wIRQZgCEU5YwhFbGYIRaBpCEXTbAhFAnAIRTlzCEVodghFnHkIRdN8CEUCgAhF
OYMIRWiGCEWgiQhF04wIRQKQCEU5kwhFaJYIRaCZCEXTnAhFBqAIRTmjCEVspghFnKkIRdOs
CEUGsAhFObMIRWy2CEWcuQhFz7wIRQbACEU1wwhFbMYIRaDJCEXTzAhFAtAIRTnTCEVs1ghF
oNkIRc/cCEUG4AhFOeMIRWjmCEWg6QhF0+wIRQLwCEU58whFaPYIRZz5CEXT/AhFBgAJRTUD
CUVoBglFnAkJRdMMCUUCEAlFNRMJRWwWCUWcGQlF0xwJRQogCUU5IwlFbCYJRaQpCUXPLAlF
AjAJRTkzCUVsNglFnDkJRdM8CUUKQAlFOUMJRWxGCUWcSQlF00wJRQZQCUU5UwlFaFYJRaBZ
CUXTXAlFAmAJRTljCUVoZglFoGkJRdNsCUVkcAlFOXMJRWh2CUWgeQlFz3wJRQaACUU5gwlF
bIYJRZyJCUXPjAlFBpAJRTmTCUVslglFnJkJRdOcCUUGoAlFOaMJRfCmCUWgqQlFz6wJRQaw
CUU1swlFaLYJRaC5CUXPvAlFBsAJRTnDCUVsxglFoMkJRdPMCUUG0AlFNdMJRWjWCUWc2QlF
09wJRQLgCUU14wlFaOYJRaDpCUXT7AlFBvAJRTXzCUVs9glFsPkJRdP8CUUCAApFOQMKRWgG
CkWcCQpF0wwKRQIQCkU1EwpFaBYKRaAZCkXTHApFBiAKRTkjCkVsJgpFoCkKRc8sCkUCMApF
OTMKRWw2CkWgOQpF0zwKRQJACkU1QwpFbEYKRZxJCkXTTApFBlAKRUFTCkVoVgpFnFkKRdNc
CkUKYApFNWMKRWxmCkWgaQpFz2wKRQZwCkU1cwpFaHYKRZx5CkXTfApFAoAKRTmDCkVohgpF
oIkKRc+MCkUSkApFOZMKRWiWCkWgmQpFz5wKRQagCkU1owpFbKYKRaCpCkXTrApFArAKRTmz
CkVstgpFoLkKRc+8CkUCwApFNcMKRWjGCkXNyQpFz8wKRQLQCkU50wpFbNYKRaDZCkXb3ApF
AuAKRTnjCkVs5gpFoOkKRc/sCkUC8ApFNfMKRWz2CkWg+QpF0/wKRQYAC0U5AwtFaAYLRaAJ
C0XTDAtFAhALRTkTC0VoFgtFnBkLRdMcC0UGIAtFOSMLRWwmC0WcKQtFzywLRQYwC0VaMwtF
bDYLRaA5C0XTPAtFAkALRTlDC0VoRgtFnEkLRc9MC0UGUAtFNVMLRWhWC0WgWQtFz1wLRQJg
C0U5YwtFaGYLRZxpC0XPbAtFAnALRTlzC0VsdgtFnHkLRc98C0UCgAtFOYMLRWyGC0WgiQtF
z4wLRQKQC0U5kwtFaJYLRaCZC0XPnAtFBqALRTmjC0VspgtFnKkLRc+sC0UCsAtFNbMLRWy2
C0WguQtF/LwLRQLAC0VOwwtFbMYLRZzJC0XPzAtFCtALRTXTC0Vo1gtFnNkLRRTdC0UC4AtF
OeMLRWjmC0Wc6QtFJe0LRQLwC0U58wtFaPYLRbT5C0XP/AtF</AssayXData><AssayYData Points="900">o+LVP+mw1D/CD9Q/ktLSP6XG0T/qnNE/ghbRP8M20D+KFtA/VsbPP19Bzz9+bc8/I/nOP2Dz
zj9vVs4/RIXOP0KCzj/6l84/XazNPwUWzj+JDc4/bUTOP0gLzj8yGc4/A/zNPy4Zzj9ju80/
XOXNP5lMzj89Gc4/2JfNP5lZzj9GMs4/SnTNP9hFzj+qT84/pKbNP+gxzj/Gtc0/U43NPz7S
zT/0880/0ETOP1LTzT89Mc4/DRvOP2ejzT8eGc4/UgfOP1nUzT/XZc4/4VPOP7pkzj9R/80/
Fu3NP7+Mzj+qwc4/0JrOP+EXzj//P84/6kTOPz3Rzj9dD88/5qLOPzoizz9Xrc4/w/PNP8Gg
zj87Rc8/KdPOP2vAzj+n5s4/zt3OP+Nhzj90684/fpHOP7H5zj+4kM4/ewvPP5Uozj9ygM4/
LXTOPx/0zj++sM4/6eXOP/O1zj8YMs8/BRzPPzo2zz+Eg88/6CnPP0cHzz+vXM8/zl/PPzbq
zj8EIs8/wlPPPz+9zz+pC88/mH/PP4OZzz+toM8/3k3PP6Lczz8LrM8/xvHPP+6Fzz+RZc8/
pSbQP+Pnzz878M8/y3zPP5Ah0D/K788/IrjPPwK2zz/2ts8/4Z/PP5jTzz9dEtA/JvTPPwRz
zz+WA9A/ixHQP1EZ0D/XJNA/LnDQP8uYzz/h+88/OezPP3Nh0D+f3c8/ofLPP0SPzz9cCtA/
EKLQP67szz8EJtA/RHzQPx280D/u2dA/aGDQP5Dbzz/w+s8/kWrQP5Ns0D9AS9A/iNzQP04w
0D+FQNA/tW/QP1T60D8DidA//BXRP8/D0D8SDtA/0I/QPwk70D8VodA/HtDQP9b20D+6sNA/
V1PQPySv0D/PddA/q+rQPzdT0T+0bdA/pSHRP9OJ0D+h7NA/2jTRP8QJ0T8m1NA/r8XQP+b8
0D/5PdE/i7DQP4Ur0T/2DNI/ehPRPxD90D968dA/VlvRP+ss0T/3PtE//RjRP40L0T/GPNE/
N13RP8tq0T/JsNA/dzDRP9nX0T8dT9E/CkLRP/xy0T88UdE/E/rRP+de0T+qjtE/mzDRP2iv
0T9wvtE/B9PRP7+a0T+1QtE/RJjRP1Xc0T9bidE/q6bRP4UO0T9AJ9E/1NzRP86s0T/429E/
0VTRP/Dw0D8qG9I/3WvRP9rf0T+RT9I/g7fRP5jX0T+ZwNE/RPrRP4pf0j+U0NE/M+PRP/PG
0T8TjtE/B8bRPyI+0j+o6NE/zxvSP7Yx0j/V+NE/X0HSP4Hw0T/u+NE/U7fRP0ll0j8W99E/
A07SP0O80T/e4dE/subSPwW80T9D29E/AI7SP+Mj0j/dl9I/OSLSP1hQ0j+Q4tE/JXLSP3NM
0j9nMdI/5nzSPw+60j+al9I/t4XSPyO40j/YQtI/pR3SP/ya0j+jD9I/+TnSP3KF0j9AZNI/
KqDSPxSU0j+3h9I/VgfTP7TE0j+zBNI/ewHSP4o30j+pDdI/oRXTP3Wc0j/rUdI/35HSP8vd
0j9HTdI/0/3RP5Om0j8ZBtM/bk7SP/zt0j/ksNI/z5/SP+940j+/odI/6p7SPzGc0j/dHdM/
MtTSPyP60j8HC9M/hlnTP7Eu0z+sR9M/dXXTPxTN0j9QFtM/oQjTPxUE0z9gx9I/KxLTP9Vl
0z9GE9M/VanTP0Bp0z9dTNM/KT/TP10Z0z98rNM/prDTPzeT0z8EiNM/RIfTP3n30j+w2dI/
WZ/TP3dv0z9TxNM/bpXTP2210z8/StM/3DvTP/L/0j/3BdM/TVvTP1070z/CY9M/hFfTP912
0z9VjNM/L93TPxET1D87VNM/SgjTPxuO0z+jQdM/vbvTPwLs0z+CI9Q/Be3TPztP0z8GfNM/
J4nTP5a70z+DztM/26PTP8WW0z8c0dM/MI7TP6On0z9trdM/127TP77V0z/F9tM/cIfTP6fQ
0z9NQNM/l7TTP0ET0z8RyNM/v87TP72g0z9M09M/hMPTP5zc0z8F8dM//9TTP3fE0z+cONQ/
GxHUPzWH0z+DoNM/6+/TP8Pq0z/7GdQ/JfzTP/iW0z9D4NM/2jDUP30N1D8gMNQ/5t3TP366
0z8yQtQ/9HPUP8Gv1D8fIdQ/Eg/UPzgB1D8u4dM/zQzUP3+x1D/PMdQ/BIvUP+rx0z9sk9Q/
HY7UP9+D1D8dPtQ/MI3UP4Qz1D8dINQ/ix7UP/Sd1D8wKNQ/+HfUP3Ef1D98EdQ/Y43UP2Zc
1D9JM9Q/XIzUP4CV1D+qC9Q/rv3TP7ga1T+lStQ/sLLUP4yl1D8/tdQ/a4bUP/QP1D+AjdQ/
d/jUP9K31D9Eg9Q/o9TUP0pd1D9QW9Q/rU3VP4Ul1T8hbdQ/UfXUP0Xr1D8YlNQ/hMrUP7Wt
1D8ordQ/FKnUP3Z81T+X/9Q/cMrUP/uz1D8nwNQ/4dXUP3+l1D9j6NQ/lf3UP4nB1D/BXdU/
0cnUP5YM1T+ZFNQ/RNrUP1zw1D/HttQ/rAvVP/3p1D+oBdU/CA/VP0r71D/1K9U/ISXVPxt4
1T9KndQ/bS/VP50b1T/5DdU/22PVP40J1T/5V9U/+ofVP9vz1D9IKNU/QPbUP0kP1T9gx9U/
fe3UP7uZ1D8Le9U/tz/VP0C/1D+DxNQ/XC7VP0dZ1T+K39Q/gUjVPwp+1T9luNU/rpTVP+CM
1T+qjtU/E1rVPxj91D+YT9U/vSjVP2w01T8Jm9U/B/LUPy6J1T94NtU/Y7zVPykx1T+p8dQ/
teTUPyiS1D82XtU/sDbVPzan1T+pP9U/TQvVPxmg1T89NdU/bszVPyFr1T+G2tU/Nw3VPx7H
1T8I7NU/d+HVPxNj1T8pW9U/p8zVP9+h1T/2yNU/jUPVP8lt1T9lnNU//unVP3UQ1T8WoNU/
lhvWP4zJ1T/GftU/8YDVP0uV1T/XTNU/Ur7VPxnd1T/KXNU/gBnWP8Fz1T/TU9U/tfTVPzcz
1j++s9U/52zVP6bd1T8ogtU/I8nVP+tp1T9bMtU/D/TVPzYU1j84MNY/7p7VP7KN1T8rANY/
LILVP5kx1j9CD9Y/LR7WPxAC1j+wNdY/JavVP4bF1T/YStY/LfrVP9861j8gPdY/h+PVP7HH
1T/O6dU/w5nVP6Eh1j9yVNY/cKDWPyLw1T//x9U/Dw/WP5cx1j9Li9Y/4kvWP8e+1T+1S9Y/
Bk/WP6Ix1j+OXNY/yE7WPzrf1T8ZGNY/5AHWP6Gd1j+GANY/PRbWP9Nx1j8vO9Y/DkLWP31Z
1j9qd9Y/0CnWPwzM1T8OTdY/oq/WP7Kj1j+gbNY/vGPWP1nM1j8egtY/I2LWPxYn1j/ZeNY/
jf3VP6ZE1j+ie9Y/gKLWP0y81j9JptY/+BTXP8hV1j821NY/sZXWP4eV1j/1rtY/BG3WP4Bf
1j85GdY/IvnWP1LH1j8hTdc/GKrWP2qV1j8eP9Y/5vDWPze81j/ji9Y/VGfWP0bO1j/rMNY/
yWrWP6mY1j/2LNc/xu3WPzQh1z/hsdY/rO/WPwL01j/e09Y/hjvXP8U01z+PBtc/QGnWP8ii
1j+T7NY/nqLWPyrP1j9zR9c/c+XWP42i1j+OZdc//8PWPzn+1j9TWNY/OlrXPxq+1j/YetY/
VhPXP4xD1j+JItc/vADXP8/u1j/B99Y/G8TXP+qy1j+Cj9Y/4OHWPxcn1z+BGNc/D4TXPyLi
1j9du9c/NCnXPwJm1z/uM9c/3Y7WP3t31z/K/NY/H2TXP3/Z1j+hp9c/METXP0RK1z/XCdc/
FwXXP5Nm1z/KuNY/EBHXP7Iv1z+Ajdc/W0fXP+6V1z8AsNc/jKrXP6Y11z/FE9c/GtDWP+nY
1z/fbtc/FivXPw9n1z9Z/dY/uVPXP9Ys1z+ZWtc/DCPXP4xi1z+3htc/DdPXP9xm1z99Ydc/
tHHXP3Y21z9Bpdc/tq7XP0QU1z9KS9c/Lf/WP+5q1z/Thdc/yFHYP5U+1z+Rrtc/bTvXP4Ht
1z+xh9c/FMTXP7bW1z9h09c/83fXPwNV1z9NoNc/Xa/XP3cs1z9iO9c/FXDXP8Q62D8Vm9c/
UTDXP6951z+Y2tc/mlfXP+Bi1z/Uodc/VFXXPzTh1z8XcNc/H4DXPzed1z8Mp9c/EkzXP1D5
1z+3vNc/Ee7XPxB+1z8Sxdc/j47XP/WL1z/KoNc/iv3XP1kG2D90udc/+HLXP6SA1z9Rv9c/
LdTXP2DB1z9rkNc/gqPXP5Oj1z/Va9c//bTXP1FE2D+ni9c/dbzXP0U21z8ZgNc/SerXP0TP
1z9JL9g/ozLYP0KU1z8PR9g/6HzXP4tI2D/OHtc/I0zYP7pT1z+/0dc/qrjXP7a91z+LZtc/
pPrXP77D1z9Tftg/2qDXP4Hh1z8DHdg/y7XXP45u2D/QbNg/juHXP10b2D+SONg/6CbYP23g
1z+4Ftg/HPjXPy0J2D8eetc/RQDYP5w02D+CdNc/fE3YP50t2D+ENNg/+MvXP8tt2D9sTtg/
bTXYP9aH2D8L9Nc/LCvYP+fn1z8JE9g/uhDYP5n51z+Fudg/p4PYPwVm2D9vVdg/w1XYP4+u
1z9d/9c/5FvYP29o2D8kNdg/hUXYPwUA2D+/9dc/8XLYPzMq2D/eM9g/WznYP54S2D8Cl9g/
nyjYP+dw2D8FVNg/D1nYP5Nd2D+Vo9g/uzrYP/9M2D/PVtg/uiDYP8Eh2D/G9tc/oSDYP/Rs
2D+pRNg/7UDYP4//1z8VmNg/MBjZP90M2D9459g/Y7fYPxtA2D/5qtg/w6fYP1sF2T8vBNk/
tc/YP+uK2D/Bptg/mrTYP3nz2D9NjNg/ktnYP/SQ2D8rzdg/</AssayYData></Step><Step><CommonData><SampleLocation>1</SampleLocation><SampleID></SampleID><SampleGroup></SampleGroup><SampleInfo></SampleInfo><SampleRow>C</SampleRow><SamplePlate>1</SamplePlate><WellType>BUFFER</WellType><Concentration>-1</Concentration><ConcentrationUnits>µg/ml</ConcentrationUnits><MolarConcentration>-1</MolarConcentration><MolarConcUnits>nM</MolarConcUnits><MolecularWeight>-1</MolecularWeight><Temperature>25</Temperature><StartTime>2672609</StartTime><AssayTime>180</AssayTime></CommonData><FlowRate>600</FlowRate><StepType>DISASSOC</StepType><StepName>Dissociation</StepName><StepStatus>OK</StepStatus><ActualTime>180</ActualTime><CycleTime>0.2</CycleTime><AssayXData Points="900">AgAMRTUDDEVoBgxFnAkMRc8MDEUCEAxFNRMMRWgWDEWcGQxFzxwMRQIgDEU1IwxFaCYMRZwp
DEXPLAxFAjAMRTUzDEVoNgxFnDkMRc88DEUCQAxFNUMMRWRGDEWcSQxFz0wMRQJQDEU1UwxF
aFYMRZxZDEXPXAxFAmAMRTVjDEVoZgxFnGkMRc9sDEX+bwxFNXMMRWh2DEWceQxFy3wMRQKA
DEU1gwxFaIYMRZyJDEXPjAxFApAMRTWTDEVolgxFnJkMRc+cDEUCoAxFNaMMRWimDEWcqQxF
z6wMRQKwDEU1swxFaLYMRZy5DEXLvAxFAsAMRTXDDEVkxgxFnMkMRevMDEUC0AxFNdMMRWjW
DEWc2QxFz9wMRQLgDEU14wxFaOYMRZzpDEXP7AxFAvAMRTHzDEVo9gxFnPkMRc/8DEX+/wxF
NQMNRWgGDUWsCQ1FzwwNRQIQDUU1Ew1FaBYNRZwZDUXPHA1FAiANRTUjDUVkJg1FnCkNRc8s
DUUCMA1FNTMNRWg2DUWcOQ1FzzwNRQJADUU1Qw1FZEYNRZxJDUXPTA1FAlANRTVTDUVoVg1F
nFkNRc9cDUUCYA1FNWMNRWRmDUWcaQ1Fz2wNRQJwDUU1cw1FiXYNRZx5DUXPfA1FAoANRTWD
DUVohg1FnIkNRc+MDUUCkA1FMZMNRbKWDUWcmQ1Fz5wNRQKgDUU1ow1FaKYNRZypDUXPrA1F
ArANRTGzDUVotg1FnLkNRc+8DUUCwA1FNcMNRWjGDUWcyQ1Fz8wNRf7PDUU10w1FaNYNRZzZ
DUXL3A1F/t8NRTXjDUVk5g1FnOkNRcvsDUUW8A1FNfMNRWj2DUWc+Q1Fy/wNRQYADkU1Aw5F
aAYORZwJDkXPDA5FAhAORTUTDkVoFg5FmBkORc8cDkUCIA5FMSMORWgmDkWYKQ5FzywORUww
DkUxMw5FaDYORZw5DkXPPA5FAkAORTVDDkVoRg5FnEkORctMDkUCUA5FMVMORWhWDkWcWQ5F
z1wORf5fDkU1Yw5FaGYORZxpDkXLbA5FAnAORTVzDkVodg5FuHkORct8DkUCgA5FMYMORWiG
DkWciQ5Fz4wORQKQDkU1kw5FaJYORZiZDkXPnA5F/p8ORTWjDkVopg5FnKkORc+sDkUCsA5F
MbMORWi2DkWcuQ5Fz7wORQLADkU1ww5FaMYORZzJDkXPzA5FAtAORTXTDkVo1g5FnNkORc/c
DkX+3w5FNeMORWTmDkWY6Q5Fy+wORQLwDkU18w5FaPYORZz5DkXL/A5FAgAPRT0DD0VkBg9F
nAkPRcsMD0UCEA9FNRMPRWQWD0WcGQ9FzxwPRQIgD0UxIw9FaCYPRZwpD0XPLA9FAjAPRTUz
D0VkNg9FmDkPRcs8D0X+Pw9FNUMPRWRGD0WYSQ9Fy0wPRQJQD0VBUw9FZFYPRZxZD0XPXA9F
/l8PRTVjD0VkZg9FnGkPRc9sD0UCcA9FNXMPRWh2D0WYeQ9Fz3wPRQKAD0Uxgw9FaIYPRZyJ
D0XPjA9F/o8PRTGTD0Vklg9FmJkPRcucD0UCoA9FMaMPRWSmD0WcqQ9Fz6wPRf6vD0Uxsw9F
aLYPRZi5D0XPvA9F/r8PRTHDD0Vkxg9FmMkPRc/MD0X+zw9FNdMPRWjWD0WY2Q9F59wPRf7f
D0U14w9FZOYPRZzpD0XP7A9FAvAPRTHzD0Vo9g9FnPkPRcv8D0X+/w9FMQMQRWgGEEWcCRBF
ywwQRQIQEEU1ExBFZBYQRZwZEEXPHBBFAiAQRTUjEEVkJhBFnCkQRc8sEEUCMBBFNTMQRWg2
EEWYORBFzzwQRf4/EEU1QxBFaEYQRZhJEEXPTBBFAlAQRTFTEEVoVhBFmFkQRctcEEUCYBBF
NWMQRWRmEEWcaRBFy2wQRf5vEEU1cxBFZHYQRZx5EEXPfBBFAoAQRTWDEEVkhhBFnIkQRc+M
EEUCkBBFNZMQRWiWEEWYmRBFy5wQRf6fEEU1oxBFZKYQRZypEEXLrBBF/q8QRTWzEEVkthBF
nLkQRcu8EEUCwBBFNcMQRWTGEEWcyRBFy8wQRQLQEEUx0xBFZNYQRZjZEEXL3BBFAuAQRTXj
EEVk5hBFmOkQRc/sEEUC8BBFNfMQRWj2EEWc+RBFy/wQRf7/EEUxAxFFaAYRRZwJEUXPDBFF
AhARRTETEUVoFhFFmBkRRc8cEUX+HxFFMSMRRWgmEUWcKRFFyywRRf4vEUUxMxFFaDYRRZg5
EUXPPBFFAkARRTFDEUVkRhFFnEkRRc9MEUX+TxFFMVMRRWRWEUWYWRFFy1wRRf5fEUUxYxFF
ZGYRRZxpEUXLbBFF/m8RRTVzEUVodhFFqHkRRct8EUX+fxFFNYMRRWiGEUWYiRFFy4wRRf6P
EUUxkxFFZJYRRZiZEUXLnBFF/p8RRTGjEUVkphFFnKkRRcusEUUCsBFFNbMRRWi2EUWcuRFF
z7wRRf6/EUUxwxFFaMYRRZzJEUXLzBFF/s8RRTXTEUVk1hFFmNkRRcvcEUX+3xFFMeMRRWTm
EUWc6RFFz+wRRf7vEUUx8xFFbPYRRZj5EUXP/BFF/v8RRTEDEkVoBhJFmAkSRcsMEkUCEBJF
NRMSRWQWEkWcGRJFzxwSRf4fEkUxIxJFZCYSRZwpEkXLLBJF/i8SRTEzEkVkNhJFxTkSRc88
EkUCQBJFMUMSRWhGEkWYSRJFz0wSRf5PEkUxUxJFZFYSRZhZEkXLXBJF/l8SRTFjEkVoZhJF
mGkSRctsEkX+bxJFNXMSRWR2EkWYeRJFy3wSRQKAEkUxgxJFaIYSRZyJEkXbjBJFApASRTGT
EkVolhJFmJkSRcucEkX+nxJFMaMSRWimEkWcqRJFy6wSRQKwEkU1sxJFZLYSRZi5EkXTvBJF
AsASRTXDEkVkxhJFmMkSRc/MEkUC0BJFMdMSRWTWEkWY2RJFz9wSRf7fEkU14xJFZOYSRZzp
EkXP7BJFAvASRTXzEkVk9hJFmPkSRcv8EkUCABNFMQMTRWQGE0WcCRNFywwTRQIQE0U1ExNF
dRYTRZwZE0XLHBNFAiATRTEjE0VkJhNFmCkTRc8sE0X+LxNFMTMTRWQ2E0WYORNFzzwTRf4/
E0UxQxNFZEYTRZhJE0XPTBNF/k8TRTFTE0VoVhNFmFkTRctcE0UCYBNFMWMTRWhmE0WcaRNF
y2wTRf5vE0UxcxNFaHYTRZh5E0XLfBNF/n8TRTWDE0VkhhNFmIkTRdOME0X+jxNFMZMTRWSW
E0WYmRNFy5wTRf6fE0U1oxNFZKYTRZipE0XPrBNF/q8TRTGzE0V5thNFmLkTRcu8E0X+vxNF
McMTRWjGE0WYyRNFy8wTRf7PE0Ux0xNFZNYTRZjZE0XL3BNF/t8TRTHjE0Vk5hNFmOkTRcvs
E0UC8BNFNfMTRWT2E0WY+RNFy/wTRf7/E0UxAxRFaAYURZgJFEXLDBRF/g8URTETFEVkFhRF
mBkURcscFEX+HxRFMSMURRQnFEWYKRRFyywURQIwFEU1MxRFZDYURZg5FEXLPBRFAkAURTFD
FEVoRhRFmEkURctMFEX+TxRFMVMURWRWFEWgWRRFz1wURf5fFEUxYxRFZGYURZhpFEXLbBRF
/m8URTFzFEVkdhRFsHkURct8FEUGgBRFNYMURWSGFEWYiRRFy4wURf6PFEUxkxRFaJYURZyZ
FEXLnBRF/p8URTGjFEVkphRFmKkURcusFEVcsBRFMbMURWS2FEWYuRRFy7wURf6/FEUxwxRF
ZMYURZjJFEXLzBRF/s8URTXTFEVk1hRFnNkURc/cFEUG4BRFNeMURWTmFEWY6RRFy+wURf7v
FEUx8xRFZPYURZz5FEXL/BRFAgAVRTEDFUVoBhVFmAkVRcsMFUX+DxVFMRMVRWQWFUWcGRVF
yxwVRf4fFUUxIxVFZCYVRZgpFUXLLBVF/i8VRTUzFUVkNhVFmDkVRc88FUX+PxVFNUMVRWRG
FUWYSRVFy0wVRf5PFUUxUxVFdVYVRZxZFUXPXBVF/l8VRTFjFUVoZhVFnGkVRctsFUX+bxVF
MXMVRWh2FUWceRVFy3wVRf5/FUU1gxVFZIYVRZyJFUXLjBVFApAVRTWTFUVklhVFnJkVRdOc
FUUCoBVFOaMVRWSmFUWcqRVFy6wVRQKwFUU1sxVFaLYVRZy5FUXPvBVFAsAVRTnDFUVkxhVF
nMkVRc/MFUUC0BVFPdMVRWjWFUWg2RVFz9wVRQLgFUU14xVFaOYVRZzpFUXP7BVFAvAVRTXz
FUVo9hVFnPkVRc/8FUUCABZFNQMWRWgGFkWcCRZFzwwWRQIQFkU1ExZFaBYWRZwZFkXPHBZF
AiAWRTUjFkVoJhZFnCkWRc8sFkUCMBZFNTMWRWg2FkWcORZFzzwWRQJAFkU1QxZFaEYWRZxJ
FkXPTBZFAlAWRTVTFkVoVhZFnFkWRc9cFkUCYBZFNWMWRWhmFkWcaRZFz2wWRQJwFkU1cxZF
aHYWRZx5FkXPfBZFAoAWRTWDFkVohhZFnIkWRc+MFkUCkBZFNZMWRWiWFkWcmRZFz5wWRQKg
FkU1oxZFaKYWRZypFkXPrBZFArAWRTWzFkVothZFnLkWRc+8FkUCwBZFNcMWRWjGFkWcyRZF
z8wWRQLQFkU10xZFbNYWRZzZFkXP3BZF/t8WRTXjFkVo5hZFnOkWRc/sFkUC8BZFNfMWRWT2
FkWc+RZFz/wWRQIAF0U1AxdF+AYXRZwJF0XPDBdFAhAXRTUTF0VoFhdFnBkXRc8cF0UCIBdF
NSMXRWgmF0WcKRdFzywXRQIwF0U1MxdFaDYXRZw5F0XPPBdF</AssayXData><AssayYData Points="900">aQHXP4lo2D8yAtk/4PfaP0Tq2z9U59w/APTdP34F3j9IZ94/J4ffP4Yr3z+4NN8/MbXfP0c1
4D9LmOA/B87gP4uu4D/QqeA/QinhP5nJ4D8rueA/vlDhP20X4T/G1eA/xi3hP30P4T+4cOA/
AVXhP8fv4D9NruA/VfjgP5Pb4D88yuA/ie3gP6ud4T9ZiuE/QeTgP2E94T9Rg+E/tfjgP99n
4T/bD+E/dQHhP+7j4D/kpOA/J+bgP33c4D+MUuE/6/LgPzIg4T/l5+A/TjfhP53c4D87HuE/
kc7gP0UY4T8h6+A/z0DhP7wZ4T8Pw+A/vCjhPxiJ4T/wlOA/kdHgPzor4T9xWuE/817hP2UH
4T9lYeA/AifhP+vb4D+rAeE/jBjhPz7t4D/Cb+A/r5rgP0Wy4D9O8+A/GZzgP+3n4D88Y+A/
x8vgP3Wh4D+EWuA/PbTgP/Sv4D+Yi+A/4bvgP6Hu4D+s+OA/DGLgP7Yx4D9GauA/w2/gP2Cr
4D+AJeA/UmzgP4FY4D9bzeA/DDLhP4Xa3z9QJOA/cRbgP01c4D9qAuA/QlXgPy0f4D82O+E/
O47gP/ig4D9ESeA/nZ3gP6ha4D+nruA/UJfgP61u4D9X9t8/ZyjgP59D4D8QaeA/OqjgPxtz
4D9Un+A/bojgP/d74D/Wa+A/GRbgPw8r4D/eu+A/qlLgP7F/4D9OPeA/LHrgPw6j4D9ydOA/
OTbgP9cO4D/k8uA/3SjgP1ou4D/lZOA/1B3gP4mG3z/ALOA/qNXfP5vI3z+xruA/jInfPzxW
4D8zAOA/dxbgPxZL4D/+QuA/I1fgP7N+3z+JQ+A/tEPgP21p3z9k/uA/pTXgPwBa4D853+A/
54TgPzTM3z8V+d8/BvXfP5Od4D9z5d8/pGngP8Yj4D+USeA/3CbgP4nG3z8uRuA/1snfPzYw
4D/xjOA/6pHgP/UW4D8uKuA/MGbgP3f73z+iNOA/y4rgP2F54D/iM+A/s0zgP07x3z9nyuA/
KUvgP+ZJ4D8n+t8/O13gP6US4D+z9d8/XAPgP7dh4D84T+A/l2XgPzFF3z+9QOA/MTXgP4H3
3z9cfN8/HtTfP0393z877N8/ehjgP7VS4D8C0d8/sSLgPxkY4D/SEOA/K/jfP7cJ4D8NK+A/
RqXfPwmR3z/EgN8/QSvgPyWa4D+9QuA/tsTfP3Ax4D9EgOA//S/gP3FW4D+zceA/onDgP5zZ
3z81LeA/on/fPzLd3z89R98/c7bfPwPt3z8BxN8/fZffP1xE4D8KzuA/ApnfPyHe3z93ZuA/
KOPfPya+3z/LFOA/UgvgP9Dz3z9eGOA/82DgP7XW3z+Vvt8/stzfPySa3z8iF+A/+OrfP4Qh
4D9g8d8/HLTfPxrS3z8Blt8/7B/gP0YF4D/mHuA/Z5vgP5Xn3z8UW+A/9snfPz7x3z/oPOA/
X8zfP87N3z9bet8/YI/gP18d4D8lwN8//8rfP6DH3z/EEeA/N8DfP4ay3z9n7d8/EBvgP8hV
4D9zteA/bCvgPzcy4D/1IeA/GP/fP33+3z9eJ+A/OgLgP0hy3z8oGuA/4eDfP23T3z+2/t8/
uQ7gP9Tz3z+Szt8/UiLgPz+t3z+Xrd8/e+TfPxf73z85QeA/lBDgPzU/4D8K598/jz7gPyHd
3z/Vkd8/9FjgP0kL4D/5nd8/yLTfP5IN4D8VF+A/BQ7gP5ec3z+fhuA/3fbfP+6e3z+ygd8/
FcffPw303z9SHOA/wvjfP42a3z+xyt8/Dw7gP0+93z8PUeA/ITvgP+Eq4D9Bgt8/h/nfP+LA
3z8T098/mujfP+mG4D/gC+A/w3fgPymS3z/U698/AL/fP39c4D9s798//frfP86B3z/Cv98/
APHfP4mm3z9+c+A/SLffP/Rw3z+ird8/XA/gP73t3z/L9t8/+RbgP60H4D8s898/gMffP9Hn
3z8Tn98/5FjfPwfp3z8yxd8/V2HgP/DF3z/YV+A/iVXfP3hO4D8T098/OzbgP2uQ3z+CMOA/
sRTgP1AF4D8C398/PaffP+8m4D/0CeA/wOXfP6HS3z9EiuA/UdPfP6R/3z8pIuA/AhXgP2M+
4D8jCeA/XfDfP+vV3z+e9N8/ArPfP7WU4D/WdOA/6oLfP08B4D9j+d8/QfnfP3B/3z89198/
jjbgPyZV4D/y3t8/+avfP22g3z+khuA/nHPfP84y4D9Pot8/9xngP84N4D/Irt8/1rrfP0G6
4D+ILeA/2yvgP16q3z+k9N8/VnXgP9V33z/0F+A/rRvgP3/+3z+3gt8/hFbgPyJ74D+DzuA/
IL/fP/Zi4D9H5N8/tdHfP4XO3z8VL+A/RerfP7ys3z9HT+A/UgngPz9A4D84EeA/NCngP0LW
3z+0yN8/VbffPwoN4D+Yzt8/8z/gP+Xf3z8rjeA/6z3gP/IY4D/UbuA/avnfPxK+3z+mEeA/
seTfPy1D4D/J398/gTLgP1Qq4D9D/N8/7R7gP/so4D9CXeA/K7nfPwlR4D9yaeA/Hu3fP34c
4D/+FuA/hu/fPzz33z+jSuA/tiDgPwcy4D/vgOA/XXDfP73h3z8S098/4ingP19F4D/wROA/
U2zgP2Zt4D8SYuA/WNzfP5z83z9ild8/oIrgPyLo3z84ReA/PW3gP7r63z86U+A/wkffP0zq
3z+B1d8/dxXgPx1j4D9emuA/pB7gP/wP4D/ccN8/tu7fPxWA3z8d3d8/RevfPwM74D841+A/
BdXfPxs/4D8LReA/2bXfP/pt4D8lTOA/LWjgPxeZ4D/kYOA/nFfgPwLs3z/BJeA/8GngP2Y8
4D+pn98/XN/fP9Qo4D/upN8/wijgP3BR4D8f3t8/ZJTgP5UO4D/Ad+A/an/gP2M14D8OfOA/
RrDfP5oz4D9p9d8/RzHgP/nN4D+a/98/RTXgP+5r4D9qouA/6pbfP4I14D92NeA/jXLgP/Jx
4D9Ox+A/TRvgPyYx4D82kOA/6TjgP3O64D/hWOA/txXgP/454D8cXuA/rtrfP/EY4D9Y7d8/
XVPgP+to4D9IlN8/KnzgPy1K4D8LY98/h63gP7pY4D9Jp+A/4lXgP2Kw4D9hSuA/Bt3gPw9V
4D8Nb+A/jqvgPwG+4D+gI+A/pQXgP1CL4D9Hvd8/lcPgP9c74D//iuA/w8vfP1sh4D93nuA/
C3/gP9s34D/8WOA/FK/gP2DZ3z+WcuA/McDgPxio4D/MZeA/SizgP8UL4D8xxd8/HnjgP9xZ
4D+wLuA/OkPgP9Y64D9W0eA/f3jgP6uY4D9aHuA/r6ngP22U4D8QveA/prTgP/u54D/1YuA/
j27gP3nG4D8xteA/QLLfP7lF4D80teA/lIrgP0Zw4D/ts+A/P+bgP9Zh4D/nGuA/hQfhP8CX
4D+k/d8/dVvgP1yB4D9LjuA/V6rgPxSc4D/di+A/IB/gP9tN4D8stt8/xk/gP91c4D9Y2+A/
4G/gP1NW4D/ccuA/XuPgP75M4D+XvOA/GCngP8rI4D9jjOA/PP3fPwFm4D8ZUOA/zSXgPyBZ
4D9BqOA/kyTgP8Wv4D/yc+A/6zTgP8Gi4D8fIeA/rLXgP4RV4D/+A+A/8/XgP7yF4D8GjuA/
d1vgP3xe4D8CqeA/qMvgP7qJ4D/NruA/42HgP6/S4D/keOA/y4vgPxjc4D8OYuA/VpjgP2Lb
4D8xReA/PZXgP5xX4D97g+A/rKfgP7An4D9itOA/kbzgP4qR4D+njOA/OrngP0I64D9twOA/
xlvgP6Kd4D8pkuA/sIPgP7904D/GOOA/VNngPwig4D/RreA/HnHgP0mb4D+6ZuA/wd7gP/dr
4D/U0eA/eWPgP5p54D9bXuA/9bTgP8I34D86ceE/FijgP4GN4D9Dn+A/+iHhP2Ni4D9V7+A/
unLgP5ix4D8vPuE/mbDgP66b4D9m6+A/N9rgP0eX4D9//N8/pULgP5nP4D9m2OA/yM7gP1ET
4T/x7OA/6VTgP88r4D8Jc+A/jnHgP7Ji4D9fxeA/Fy3gPz544D+HfeA/NGHgP9uC4D+DrOA/
JozgP29i4D+cU+A/EYjgP4kx4T9mD+E/GdTgP6mS4D/6QeA/RtzgP7/04D+4j+A/9L/gP2fE
4D+MB+E/eubgP6jK4D83kOA/eubgP06T4D81VuA/I5/gPzFH4D8D9+A/XpHgPwDR4D/9E+E/
TvngP/nU4D+1HeA/+u3gPyM04T9a3+A/sjfhPyHm4D/e5eA/qGbgP52P4D/UuOA/69ngP54z
4T+zauA/qq/gP5Wl4D+BR+A/iCPhPwt54D9Sy+A/APvgP5nO4D/3R+E/RgnhP0QI4T+uFuE/
jsngPyEO4T8Jz+A/KdvgP9U64T+AM+E/DKvgP3UL4T/pzOA/PRvhP+2l4D8ezOA/DC/hP8Gl
4D/cOuE/HeTgP/z14D+opuE/aFHgP6bS4D8CZ+E/QePfP9HB4D9dk+A/HHjgPzGZ4D+/N+A/
HzrhPyEz4T8TOeA/FAfhP7HD4D8UqOA/+ErhP10l4T+Ro+A/s/vgP4VJ4D+2RuE/FKDhP79X
4D/AceA/jcHgP7DR4D9neeE/ErXgP9SO4D9IfOE/ggPhP8AV4T9IXuE/xyPhP3g/4D82zuA/
OC7hPyhH4T/uoeA/oqngP/ND4T86E+E/ZSfhPyGq4D9N6eA/lQThPyEf4T9nz+A/qRfhP+nu
4D9U1OA/jWnhPwqD4T9jL+A/yy/hP3sO4T8O8+A/tAfhP3iM4D9X0+A/CrPgP2hs4T9gl+E/
8PLgP/MA4T+r7+A/m/TgPzZ94T9VPuE/aNPgP8IK4T/v4OA/</AssayYData></Step><Step><CommonData><SampleLocation>11</SampleLocation><SampleID></SampleID><SampleGroup></SampleGroup><SampleInfo></SampleInfo><SampleRow>C</SampleRow><SamplePlate>1</SamplePlate><WellType>REGENERATION</WellType><Concentration>-1</Concentration><ConcentrationUnits>µg/ml</ConcentrationUnits><MolarConcentration>-1</MolarConcentration><MolarConcUnits>nM</MolarConcUnits><MolecularWeight>-1</MolecularWeight><Temperature>25</Temperature><StartTime>2861738</StartTime><AssayTime>5</AssayTime></CommonData><FlowRate>1000</FlowRate><StepType>KREGENERATION</StepType><StepName>Regeneration</StepName><StepStatus>OK</StepStatus><ActualTime>4.99907</ActualTime><CycleTime>0.2</CycleTime><AssayXData Points="25">AkAXRTFDF0VoRhdFmEkXRc9MF0X+TxdFNVMXRWhWF0WcWRdFz1wXRQJgF0U1YxdFZGYXRZhp
F0XLbBdFAnAXRTVzF0VkdhdFnHkXRct8F0UCgBdFNYMXRWiGF0WYiRdFy4wXRQ==</AssayXData><AssayYData Points="25">JAf8v5CGDMAzjhTAx+wZwFzsHcAy4CHAZGAkwCX0JsCxxCjAudQqwCp6LMDi9S3A84gvwAWu
MMCJPDLAvzUzwLP2M8D21DTANSM2wFnRNsAyjjfAQX84wOcsOcD3jTnAQOk5wA==</AssayYData></Step><Step><CommonData><SampleLocation>12</SampleLocation><SampleID></SampleID><SampleGroup></SampleGroup><SampleInfo></SampleInfo><SampleRow>C</SampleRow><SamplePlate>1</SamplePlate><WellType>NEUTRALIZATION</WellType><Concentration>-1</Concentration><ConcentrationUnits>µg/ml</ConcentrationUnits><MolarConcentration>-1</MolarConcentration><MolarConcUnits>nM</MolarConcUnits><MolecularWeight>-1</MolecularWeight><Temperature>25</Temperature><StartTime>2877636</StartTime><AssayTime>5</AssayTime></CommonData><FlowRate>1000</FlowRate><StepType>KREGENERATION</StepType><StepName>Regeneration</StepName><StepStatus>OK</StepStatus><ActualTime>4.99907</ActualTime><CycleTime>0.2</CycleTime><AssayXData Points="25">ApAXRTGTF0VglhdFlJkXRcecF0X6nxdFLaMXRWCmF0WUqRdFy6wXRfqvF0UtsxdFYLYXRZS5
F0XLvBdF+r8XRS3DF0VgxhdFlMkXRfDMF0X6zxdFMdMXRWDWF0WU2RdFy9wXRQ==</AssayXData><AssayYData Points="25">xOkgP8UvJj+txS0/C9MyP6UNOD/SITw/K7k+P+3RQT87gUM/d2NGP9AERz+TEks/lhZMP4HV
TT+TrU4/eBFQP98bUT9AvVI/ouxSP4ekVD+15lU/V4JWP53QVj9o61Y/Di5YPw==</AssayYData></Step><Step><CommonData><SampleLocation>11</SampleLocation><SampleID></SampleID><SampleGroup></SampleGroup><SampleInfo></SampleInfo><SampleRow>C</SampleRow><SamplePlate>1</SamplePlate><WellType>REGENERATION</WellType><Concentration>-1</Concentration><ConcentrationUnits>µg/ml</ConcentrationUnits><MolarConcentration>-1</MolarConcentration><MolarConcUnits>nM</MolarConcUnits><MolecularWeight>-1</MolecularWeight><Temperature>25</Temperature><StartTime>2893758</StartTime><AssayTime>5</AssayTime></CommonData><FlowRate>1000</FlowRate><StepType>KREGENERATION</StepType><StepName>Regeneration</StepName><StepStatus>OK</StepStatus><ActualTime>5.00005</ActualTime><CycleTime>0.2</CycleTime><AssayXData Points="25">/t8XRTHjF0Vk5hdFmOkXRdvsF0X+7xdFLfMXRWD2F0WY+RdFx/wXRf7/F0UxAxhFYAYYRZwJ
GEXLDBhF+g8YRS0TGEVgFhhFmBkYRdMcGEX6HxhFMSMYRWQmGEWYKRhFyywYRQ==</AssayXData><AssayYData Points="25">kS8bwKntJcDH3irAVC0uwKVTMMBhHDLAV90zwDgLNcCyDzbAxHc3wGZxOMAiUTnAARs6wAAL
O8AxijvAniM8wBTZPMAAVj3AbMo9wN5vPsD2Qz/A5EY/wIa+P8BQ8j/A8mtAwA==</AssayYData></Step><Step><CommonData><SampleLocation>12</SampleLocation><SampleID></SampleID><SampleGroup></SampleGroup><SampleInfo></SampleInfo><SampleRow>C</SampleRow><SamplePlate>1</SamplePlate><WellType>NEUTRALIZATION</WellType><Concentration>-1</Concentration><ConcentrationUnits>µg/ml</ConcentrationUnits><MolarConcentration>-1</MolarConcentration><MolarConcUnits>nM</MolarConcUnits><MolecularWeight>-1</MolecularWeight><Temperature>25</Temperature><StartTime>2909833</StartTime><AssayTime>5</AssayTime></CommonData><FlowRate>1000</FlowRate><StepType>KREGENERATION</StepType><StepName>Regeneration</StepName><StepStatus>OK</StepStatus><ActualTime>5.00005</ActualTime><CycleTime>0.2</CycleTime><AssayXData Points="25">/i8YRTEzGEVgNhhFlDkYRcc8GEX6PxhFLUMYRWRGGEWUSRhFx0wYRf5PGEUtUxhFcVYYRZhZ
GEXHXBhF+l8YRTFjGEVgZhhFmGkYRcdsGEX+bxhFMXMYRWB2GEWYeRhFy3wYRQ==</AssayXData><AssayYData Points="25">kMMfP7FyJj83ryw/iRozP55hNz8KEjw/AeE+P9rnPj+yH0M/hjpFP58YRz8pfUg/jiBKPybW
Sz9VtEw/hu1OPyswTz95PlE/p55TPzgAUz/2qlM/SXhUP5qSVT88OlY/yCRXPw==</AssayYData></Step><Step><CommonData><SampleLocation>11</SampleLocation><SampleID></SampleID><SampleGroup></SampleGroup><SampleInfo></SampleInfo><SampleRow>C</SampleRow><SamplePlate>1</SamplePlate><WellType>REGENERATION</WellType><Concentration>-1</Concentration><ConcentrationUnits>µg/ml</ConcentrationUnits><MolarConcentration>-1</MolarConcentration><MolarConcUnits>nM</MolarConcUnits><MolecularWeight>-1</MolecularWeight><Temperature>25</Temperature><StartTime>2926069</StartTime><AssayTime>5</AssayTime></CommonData><FlowRate>1000</FlowRate><StepType>KREGENERATION</StepType><StepName>Regeneration</StepName><StepStatus>OK</StepStatus><ActualTime>5.00005</ActualTime><CycleTime>0.2</CycleTime><AssayXData Points="25">/n8YRTGDGEVkhhhFlIkYRcuMGEX+jxhFMZMYRWCWGEWYmRhFy5wYRfqfGEUxoxhFYKYYRZSp
GEXLrBhF/q8YRS2zGEVgthhFmLkYRce8GEX+vxhFMcMYRWTGGEWUyRhFy8wYRQ==</AssayXData><AssayYData Points="25">GVEbwOUeJ8DeoyzAWj0vwHrzMcDhhDPAZhw1wLlONsBYtjfANt44wJ1uOcCRmjrAMCk7wB6B
O8CpSzzAzNo8wDCMPcAv3z3Ad2c+wJ3EPsDVRz/AxZk/wBABQMCYFkDARWtAwA==</AssayYData></Step><Step><CommonData><SampleLocation>12</SampleLocation><SampleID></SampleID><SampleGroup></SampleGroup><SampleInfo></SampleInfo><SampleRow>C</SampleRow><SamplePlate>1</SamplePlate><WellType>NEUTRALIZATION</WellType><Concentration>-1</Concentration><ConcentrationUnits>µg/ml</ConcentrationUnits><MolarConcentration>-1</MolarConcentration><MolarConcUnits>nM</MolarConcUnits><MolecularWeight>-1</MolecularWeight><Temperature>25</Temperature><StartTime>2942125</StartTime><AssayTime>5</AssayTime></CommonData><FlowRate>1000</FlowRate><StepType>KREGENERATION</StepType><StepName>Regeneration</StepName><StepStatus>OK</StepStatus><ActualTime>4.99907</ActualTime><CycleTime>0.2</CycleTime><AssayXData Points="25">/s8YRS3TGEVk1hhFlNkYRcfcGEX+3xhFMeMYRWDmGEWU6RhFx+wYRfrvGEUt8xhFYPYYRZT5
GEXH/BhF+v8YRS0DGUVkBhlFmAkZRdMMGUX6DxlFMRMZRWAWGUWUGRlFxxwZRQ==</AssayXData><AssayYData Points="25">a3QmP9+rKj8jezI/dlk3PxpiPD+0RUE/FNFCPyZ5Rj/5JUk/x5hLP4wDTj/feE8/9dVRPyOU
Uj9NwVQ/smtVPxEdVz+KFVc/vqJYP4uXWT880Fo/lHlcP/zAXD+cWVw/DeZdPw==</AssayYData></Step><Step><CommonData><SampleLocation>1</SampleLocation><SampleID></SampleID><SampleGroup></SampleGroup><SampleInfo></SampleInfo><SampleRow>C</SampleRow><SamplePlate>1</SamplePlate><WellType>BUFFER</WellType><Concentration>-1</Concentration><ConcentrationUnits>µg/ml</ConcentrationUnits><MolarConcentration>-1</MolarConcentration><MolarConcUnits>nM</MolarConcUnits><MolecularWeight>-1</MolecularWeight><Temperature>25</Temperature><StartTime>2956835</StartTime><AssayTime>60</AssayTime></CommonData><FlowRate>1000</FlowRate><StepType>BASELINE</StepType><StepName>Baseline</StepName><StepStatus>OK</StepStatus><ActualTime>59.9991</ActualTime><CycleTime>0.2</CycleTime><AssayXData Points="300">/h8ZRSkjGUV5JhlFkCkZRcMsGUX6LxlFLTMZRXE2GUWQORlFwzwZRfY/GUUpQxlFXEYZRZBJ
GUXDTBlF+k8ZRSlTGUVcVhlFlFkZRctcGUX2XxlFKWMZRVxmGUWQaRlF7GwZRfZvGUUpcxlF
XHYZRZh5GUXHfBlF9n8ZRTGDGUVghhlFkIkZRcOMGUX2jxlFLZMZRVyWGUWQmRlFw5wZRfqf
GUUpoxlFYKYZRZCpGUXHrBlF9q8ZRaCzGUVcthlFkLkZRcO8GUX2vxlFUsMZRWDGGUWQyRlF
x8wZRfbPGUUp0xlFqtYZRZDZGUXD3BlF+t8ZRS3jGUVk5hlFkOkZRcPsGUX27xlFLfMZRYX2
GUWQ+RlFx/wZRfb/GUUpAxpFXAYaRZQJGkXDDBpF+g8aRSkTGkW7FhpFkBkaRcMcGkX2HxpF
KSMaRVwmGkWQKRpFwywaRfYvGkUtMxpFYDYaRZA5GkXDPBpF+j8aRSlDGkVcRhpFkEkaRd9M
GkX6TxpFLVMaRW1WGkWQWRpFx1waRfpfGkUpYxpFYGYaRZBpGkXHbBpF9m8aRZBzGkVcdhpF
lHkaRcN8GkX2fxpFKYMaRVyGGkWQiRpFx4waRfaPGkUxkxpFYJYaRZSZGkXHnBpF9p8aRS2j
GkVgphpFlKkaRdesGkX6rxpFLbMaRVy2GkWUuRpFx7waRfq/GkUtwxpFecYaRZTJGkXHzBpF
+s8aRS3TGkWB1hpFlNkaRcfcGkX63xpFPuMaRdPmGkWU6RpFx+waRQLwGkUt8xpFYPYaRZj5
GkXH/BpF+v8aRS0DG0VgBhtFlAkbRccMG0X+DxtFLRMbRWAWG0WUGRtFxxwbRfofG0UtIxtF
YCYbRagpG0XHLBtF+i8bRS0zG0VgNhtFqDkbRcc8G0X6PxtFLUMbRWBGG0WUSRtFx0wbRfpP
G0UtUxtFYFYbRZRZG0XHXBtF+l8bRS1jG0VgZhtFlGkbRcdsG0UXcBtFLXMbRWB2G0WUeRtF
x3wbRfp/G0UtgxtFYIYbRZSJG0XHjBtF9o8bRS2TG0VglhtFkJkbRcecG0X6nxtFLaMbRWCm
G0WUqRtFx6wbRfavG0UtsxtFYLYbRZC5G0XHvBtF+r8bRS3DG0VgxhtFkMkbRcfMG0X6zxtF
LdMbRWDWG0W92RtFx9wbRfrfG0Ut4xtFYOYbRZTpG0XH7BtF+u8bRS3zG0Vg9htFlPkbRcP8
G0X6/xtFLQMcRWAGHEWUCRxFxwwcRfoPHEUtExxFYBYcRZQZHEXXHBxF+h8cRTUjHEVxJhxF
lCkcRccsHEX6LxxFLTMcRWA2HEWUORxFxzwcRfY/HEUpQxxFYEYcRZRJHEXHTBxF+k8cRS1T
HEVgVhxFoFkcRcdcHEX2XxxFMWMcRWBmHEWYaRxFx2wcRfZvHEUpcxxFYHYcRZR5HEXHfBxF
+n8cRS2DHEVghhxFlIkcRceMHEX6jxxFLZMcRWCWHEWUmRxFx5wcRfafHEUtoxxFYKYcRZSp
HEXLrBxF+q8cRS2zHEVgthxFlLkcRce8HEX6vxxFLcMcRWTGHEWUyRxFw8wcRfrPHEUt0xxF
YNYcRZDZHEXH3BxF</AssayXData><AssayYData Points="300">s5dnP0xnZz849mc/KjhoP5LWaD8LjGo/7JNqP7loaD+fK2o/3hdqP5Kxaj8efWs/4aJrP+MX
az9MB20/NZpsP2ATbT+G2G0/13ttPwAcbj9zU24/oNluP/2ObT9lc24/D11uP+7Dbz95iG8/
VEtvP7micD+PB28/xvJwP3ozcD8hK3A/xIlwP7t5cT/SO3E/6MtxP+nucT8hfHI/I/tyPxxY
cz9tR3M/U5VyP20Hcj/je3M/T4FzPxmBdD+g5XM/Q/tzP3Z1dD/x4XQ/PXt0P4ChdT/YpnU/
KfB0P9iqdT/LNHQ/KEl1Px02dj/TOnU/h9V1P4ifdT8HYnU/e+J1P70/dz+0rHc//yp4P4kM
dj8gjnc/NRp3PyMIeD+GF3c/71Z4P0LVdz+JK3g/EW54P42TeD8s5Xc/bHZ5P6bOdz9YC3o/
+6Z4P0BVeT+S+Xk/rI55P3GdeT81hnk/u4p5P+DNeD8bQ3k/OdV5P05rez8gbnk/DA57P7OM
ez/13Xo/fh97PwAhez9cAHw/ZSN7P172ej9C1Xo/H/N6P9Kfez/TPnw/eNR8P4cYfD/W5nw/
pip8P0RPfD/QJ3w/aHl9PzPyfD/DKn0/bN58P9rWfD9uOnw/zFp9P05pfT848H0/oJJ+PzWH
fT+sVn0/KGx+Pwtrfj+hh34/P8V+P+Khfj8ap34/NZV+P1oEfz83kn4/aM5/P2Iufz9c934/
2XZ+P8ugfz/GwX8/HQKAP2C5fz+uPoA/RkSAP6tIgD8eKX8/0V+AP/O5gD/bU4A/MCCAP/kF
gD9CmIA/tByBP4uYgD95aIA/NNaAP99egD+chYA/K6CAP8LTgD/esIA/Es2APwPWgD8K7oA/
rcyAPy6EgT/RSYE/fBuBPwpjgT+tCoE/NE2BP3yGgT9tBYE/f9uAP9/tgD/ri4E/AMmAPwXN
gD+H34E/lzqBP2skgT+wfYE/JP+BP8RVgT9AqoE/IqeBP9wKgj/LCoE/14mBP5c1gj9aqoE/
vACCP2qdgT8zRIE/luSBP/Iagj/GA4I/w2KCP45ogj9VOYI/lE+CP7k/gj+024E/MiiCPzVO
gj/SZoI/w32CP+5Zgj8ckII/3mWCP8K1gj8rYYI/+AeDP4MEgz9HU4I/fKiCP6J5gj+sp4I/
fbiCP3xjgj8B5oI/RuuCPwWJgj9+qII/HA2DP5kogz/nf4M/3VKDP6Ykgz8jp4M/x5CDP98X
gz+5V4M/WvyCP1tUgz8lXYM/qaSCP4w7gz+/XoM/FuCDPzTbgz8trYM/0m2DP3PSgz/AT4M/
ZsSDP6Tsgz/Q5YM/9MyDPzF0gz9+yoM/DVaDP+JAgz+oooM/jZSDP7Owgz+h7IM/u36DP85d
gz+PqYM//bSDP3GshD8CUIQ/74+EPw8uhD9Me4Q/ZVOEP2fEgz9Vg4Q/wpGEP1jygz8paoQ/
UmKEP9G5hD/jyIQ/5Q+EP2/LhD/gwoQ/LpeEP1DhhD8xo4Q/JoiEP9rfhD/Bj4Q/IHGEP4gb
hD/UtYQ/oV2EPw0khT89coQ/bsGEP2W7hD81FIU/nM2EP9tMhT8af4Q/VwyFP8kdhT9Gt4Q/
wOKEP23MhD8qzoQ/</AssayYData></Step><Step><CommonData><SampleLocation>6</SampleLocation><SampleID>QA013.2 mature</SampleID><SampleGroup></SampleGroup><SampleInfo></SampleInfo><SampleRow>C</SampleRow><SamplePlate>1</SamplePlate><WellType>KLOAD</WellType><Concentration>10</Concentration><ConcentrationUnits>µg/ml</ConcentrationUnits><MolarConcentration>-1</MolarConcentration><MolarConcUnits>nM</MolarConcUnits><MolecularWeight>-1</MolecularWeight><Temperature>25</Temperature><StartTime>3024039</StartTime><AssayTime>80</AssayTime></CommonData><FlowRate>600</FlowRate><StepType>LOADING</StepType><StepName>Loading</StepName><StepStatus>OK</StepStatus><ActualTime>79.9991</ActualTime><CycleTime>0.2</CycleTime><AssayXData Points="400">/t8cRS3jHEVg5hxFlOkcRcPsHEX67xxFLfMcRWD2HEWU+RxFx/wcRfr/HEUtAx1FXAYdRZQJ
HUXDDB1F+g8dRS0THUVgFh1FlBkdRcccHUX6Hx1FLSMdRWAmHUWUKR1FxywdRfYvHUUpMx1F
YDYdRZQ5HUXHPB1F+j8dRSlDHUVgRh1FlEkdRcdMHUX6Tx1FWlMdRVxWHUWUWR1Fw1wdRfpf
HUUtYx1FXGYdRZBpHUXHbB1F+m8dRSlzHUVgdh1FlHkdRcd8HUX6fx1FLYMdRVyGHUWUiR1F
x4wdRfaPHUUtkx1FYJYdRZSZHUXDnB1F9p8dRS2jHUVgph1FkKkdRcOsHUX6rx1FLbMdRWC2
HUWQuR1F17wdRfq/HUUtwx1FYMYdRZDJHUXDzB1F+s8dRS3THUVg1h1FkNkdRR3dHUX63x1F
LeMdRWDmHUWU6R1Fw+wdRfrvHUUt8x1FYPYdRZT5HUXD/B1F+v8dRS0DHkVgBh5FkAkeRccM
HkX2Dx5FLRMeRWAWHkWUGR5FwxweRfofHkUpIx5FXCYeRZQpHkXDLB5F9i8eRS0zHkVgNh5F
lDkeRcM8HkX6Px5FKUMeRVxGHkWUSR5Fx0weRfZPHkUtUx5FXFYeRZRZHkXDXB5F+l8eRS1j
HkVgZh5FlGkeRcdsHkX6bx5FLXMeRbJ2HkWQeR5FFX0eRfp/HkUpgx5FYIYeRZSJHkXHjB5F
+o8eRS2THkVclh5FkJkeRcecHkX6nx5FLaMeRVymHkWUqR5Fx6weRfavHkUtsx5FXLYeRZC5
HkXHvB5F+r8eRS3DHkVgxh5FlMkeRcfMHkX+zx5FLdMeRVzWHkWQ2R5Fx9weRfbfHkUt4x5F
XOYeRZTpHkXH7B5F+u8eRSnzHkVg9h5FkPkeRc/8HkX6/x5FKQMfRVwGH0WUCR9FwwwfRfoP
H0UpEx9FXBYfRZQZH0XHHB9F+h8fRSkjH0VgJh9FlCkfRcMsH0X2Lx9FLTMfRVw2H0WUOR9F
wzwfRfo/H0UtQx9FYEYfRZBJH0XDTB9F+k8fRSlTH0VgVh9FoFkfRcdcH0X2Xx9FKWMfRVxm
H0WQaR9Fx2wfRfpvH0Utcx9FXHYfRZB5H0XDfB9F+n8fRS2DH0Vghh9FkIkfRcOMH0X2jx9F
KZMfRVyWH0XhmR9Fx5wfRfafH0Utox9FYKYfRZSpH0XHrB9F9q8fRS2zH0Vgth9FlLkfRQi9
H0X2vx9FLcMfRVzGH0WQyR9Fx8wfRfrPH0Ut0x9FXNYfRZTZH0XH3B9F+t8fRTHjH0Vg5h9F
kOkfRcfsH0X67x9FLfMfRWD2H0WU+R9Fw/wfRfb/H0UpAyBFYAYgRZAJIEXDDCBF+g8gRS0T
IEVcFiBFlBkgRcMcIEX6HyBFKSMgRVwmIEWUKSBFxywgRfovIEUtMyBFXDYgRfI5IEXDPCBF
9j8gRS1DIEVcRiBFlEkgRcNMIEX2TyBFKVMgRVxWIEWQWSBFw1wgRfpfIEUpYyBFXGYgRZBp
IEXHbCBF9m8gRSlzIEVcdiBFlHkgRcd8IEX6fyBFKYMgRWCGIEWUiSBFw4wgRfqPIEUpkyBF
XJYgRZSZIEXDnCBF9p8gRS2jIEVgpiBFkKkgRcOsIEX2ryBFKbMgRVy2IEWUuSBFw7wgRfq/
IEUpwyBFYMYgRZTJIEXDzCBF+s8gRSnTIEVg1iBFkNkgRcfcIEX23yBFKeMgRVzmIEWQ6SBF
w+wgRfbvIEUt8yBFYPYgRZT5IEXH/CBF9v8gRSkDIUVcBiFFkAkhRccMIUX6DyFFKRMhRWAW
IUWQGSFFxxwhRfofIUUpIyFFXCYhRZApIUXHLCFF+i8hRSkzIUVgNiFFlDkhRcM8IUX6PyFF
LUMhRWBGIUWUSSFFw0whRfZPIUUtUyFFXFYhRZRZIUXDXCFF9l8hRSljIUVcZiFFkGkhRcds
IUX2byFFKXMhRVx2IUWQeSFFw3whRfp/IUUtgyFFXIYhRZSJIUXHjCFF9o8hRS2TIUVcliFF
kJkhRcOcIUX2nyFFKaMhRWCmIUWQqSFFx6whRfavIUVCsyFFXLYhRZC5IUXDvCFF+r8hRS3D
IUVcxiFFkMkhRcPMIUX2zyFFKdMhRVzWIUWU2SFFx9whRQ==</AssayXData><AssayYData Points="400">v8CDP0aSgz+JuIM/mDqEP5unhD/RR4U/SYOFP8tMhj83Poc/SqiHPyImiD+N0Yg/MI+JPzln
ij/A4Yo/esmLP5Fuiz+Szow/vuyNP0RVjj8dwI4/sPaPP4t1kD83O5E/Ww+SP/n7kT/CgpM/
u3OTP7rvkz8nWJU/58yVP/33lT+eOZc/bqeXP93zlz92a5g/mBmZPydMmj+BE5s/KPWaP/EV
nD+FoJw/c1SdP0FynT/p254/J9OeP2I1nz92iKA/HPqgP7bYoT+epaI/7syiPx6foz8mDaQ/
RaukP9OjpD9htaU/LdalP/y1pj8Qpqc/m+KnPw3nqD+o6qg/sTKqPz9zqj8FKao/HHarPzqt
qz/Sg6w/oRWtP0IjrT8c460/MqKuP58vrz+cCa8/+2+vPxV4sD8CdbE/rM6wP8xrsj9dB7M/
/RizP82Usz9xcbQ/IF60P70qtT/fBbY/Bou1P7Bwtj8EzbY/42q3Pzqdtz+UHrg/Bia5PwT0
uD9embk/AoS6P/Zbuj+HVbs/7oK7P3Hhuz9R07w/xuu8P40fvT/au70/rPW9P2XXvj+7y74/
Kni/P1q4vz/EKcA/71PAP9LYwD8Pv8E/l5HBP+qEwj/K2sI/Ec/CP5XWwj+9tMM/pvDDP1i1
xD+dscQ/CXfFPxC9xT9H7sU//MnGP9foxj+7ysY/1XvHPwz7xz8C0Mc/WsHIP7+ayD882sg/
6BbJP3PWyT8d78k/pVLKPzPnyj8iVcs/4MrLPziRyz/uycs/WyXMP4xwzD94Bs0/oVzNPyfb
zT9oQM4/aajOP84Gzz+B284//xTPP1+Jzz+4WtA/ax3QP4SF0D+qU9A/JKfQP+1F0T9Jh9E/
vTfSPwSY0j9Rt9I/82zSP0JQ0z8FodM/GJvTPx+H0z+outM/SVfUP5vj1D/xLdU/YAjVP4Ni
1T9kptU/vsrVP9XS1T8RBdY/KF7WP2aJ1j+AH9c/hpLXP9Es1z+FT9g/DCPYPxAy2D9LAtk/
O6PYP/dj2T+sCdo/sFHZP92u2T+15Nk//kjaP6Bx2j/B/to/HtXaP9JT2z8+nds/fmzbP3MY
3D/Bntw/7v/bP5V53D+5hdw/rVDdP4l33T/6yd0/PF/dP/cg3j8q7N0/2Z7eP3Y53j/2lN4/
RPLeP62u3z+Lkd8/pBzfP8C53z97zt8/4OLfP3el4D++O+A/auPgP7354D9M0OA/syThP9Fa
4T9zsOE/vZ/hP8/y4T9Vw+E/b+7hP9Mn4j+fy+I/eAnjPwrX4j86++I/BUnjPxld4z+D3OM/
y9DjP9Pa4z8ccuQ/HR7kP1Jy5D+MQ+U/Z8nkP60u5T/Ma+Q/uzjlP8F45T9sA+Y/B4nlPytU
5j8Ro+U/WGrmPyKQ5j+AweY/W6PmPw4d5z/AEOc/AiDnP+Za5z9kuec/LTHoP1KF5z+yU+g/
cnLoP/f56D/Miug/rx7pPxDv6D/Jg+g/MzTpP5YH6j9bNOk/RRTqPyRx6T9l5+k/Je/pPytA
6j+/uuk/JmjqP2Kx6j9Bu+o/kqbqP8fM6j+a9+o/tqfrP0zP6z+avus/JHvsP7zh6z/nZew/
bFzsP0bB7D80BOw/FE3sP2jY7D9GAu0/68/sP3A17T9iVe0/n4ztP+gp7T/xke0/c2buP+gV
7j9Mo+0/aFnuPzHX7T90Wu4/iNvuP63g7j/WBe8/UhbvPxAx7z8jOu8/VpXvP1Kk7z+flO8/
/gjwPy3b7z+ASfA/RsLwP1hg8D+wd/A/NizwPyCl8D8vqvA/9a7wP1jh8D+4EPE/BwPxP7M9
8T822vA/Z37xP4nG8T+FfPE/CBLyP5Ht8T9zBfI/w0fyP6gk8j/oFPI/3InyP4XF8j8n6PI/
QrvyPzLr8j8mefM/UyDzP2A78z90j/M/vcjzP+388z9/7fM/j5XzP2BF9D+Zi/Q/3HL0P+tR
9D/iBPU/G930P95k9D8HhvQ/Tqr0P8EM9T+JGvU/sPX0P1OP9T+fifU/Vmz1P9b79T+na/U/
Bs/1P94z9j/Sc/U/1hL2P/5E9j84NvY/HVb2P8qp9j8Q/fY/SJ/2P9HG9j8rC/c/U3r2PyIK
9z99ePc/1/z2P09d9z+affc/Rl/3P+7C9z8Ybvc/dNP3Pw==</AssayYData></Step><Step><CommonData><SampleLocation>1</SampleLocation><SampleID></SampleID><SampleGroup></SampleGroup><SampleInfo></SampleInfo><SampleRow>C</SampleRow><SamplePlate>1</SamplePlate><WellType>BUFFER</WellType><Concentration>-1</Concentration><ConcentrationUnits>µg/ml</ConcentrationUnits><MolarConcentration>-1</MolarConcentration><MolarConcUnits>nM</MolarConcUnits><MolecularWeight>-1</MolecularWeight><Temperature>25</Temperature><StartTime>3111274</StartTime><AssayTime>60</AssayTime></CommonData><FlowRate>1000</FlowRate><StepType>BASELINE</StepType><StepName>Baseline</StepName><StepStatus>OK</StepStatus><ActualTime>60</ActualTime><CycleTime>0.2</CycleTime><AssayXData Points="300">+t8hRS3jIUVg5iFFlOkhRcPsIUX67yFFKfMhRWD2IUWQ+SFFx/whRfr/IUUpAyJFYAYiRZAJ
IkXDDCJF9g8iRS0TIkVgFiJFkBkiRcMcIkX6HyJFKSMiRVwmIkWQKSJFwywiRfovIkUpMyJF
YDYiRZA5IkXDPCJF9j8iRS1DIkVcRiJFkEkiRcNMIkX2TyJFKVMiRVxWIkWQWSJFw1wiRQJg
IkUpYyJFXGYiRZBpIkXHbCJF+m8iRS1zIkVcdiJFkHkiRcN8IkX2fyJFLYMiRVyGIkWQiSJF
x4wiRfqPIkUpkyJFXJYiRZCZIkXTnCJF9p8iRS2jIkVppiJFkKkiRcOsIkX2ryJFKbMiRVy2
IkWUuSJFw7wiRfa/IkUpwyJFXMYiRZDJIkXHzCJF9s8iRSnTIkVp1iJFkNkiRcPcIkX23yJF
KeMiRbbmIkWQ6SJFx+wiRfbvIkUp8yJFXPYiRZT5IkXD/CJF9v8iRSkDI0VcBiNF6gkjRcMM
I0X6DyNFKRMjRVwWI0WQGSNFwxwjRfofI0UtIyNFXCYjRZApI0XDLCNF9i8jRSkzI0VcNiNF
kDkjRcM8I0X2PyNFKUMjRVxGI0WQSSNFw0wjRfZPI0UpUyNFXFYjRZRZI0XDXCNF9l8jRSlj
I0VcZiNFkGkjRcNsI0X2byNFLXMjRVx2I0WQeSNFw3wjRfZ/I0UpgyNFXIYjRZCJI0XDjCNF
+o8jRSmTI0VcliNFkJkjRcOcI0X2nyNFKaMjRVymI0WQqSNFw6wjRfavI0UpsyNFYLYjRay5
I0XDvCNF9r8jRS3DI0VcxiNFkMkjRdvMI0X2zyNFLdMjRVzWI0WQ2SNFw9wjRfbfI0Up4yNF
XOYjRZDpI0XD7CNF9u8jRSnzI0Vc9iNFlPkjRcP8I0X2/yNFKQMkRWAGJEWQCSRFwwwkRfYP
JEUpEyRFXBYkRZAZJEXHHCRF/h8kRSkjJEVcJiRFkCkkRcMsJEX2LyRFKTMkRVw2JEWQOSRF
wzwkRfY/JEUxQyRFXEYkReFJJEXDTCRF/k8kRSlTJEVgViRFkFkkRddcJEX6XyRFKWMkRVxm
JEWQaSRFw2wkRfZvJEUpcyRFXHYkRZR5JEXDfCRF9n8kRS2DJEVghiRFlIkkRcOMJEX2jyRF
KZMkRVyWJEWUmSRFx5wkRfafJEUpoyRFXKYkRZCpJEXDrCRF9q8kRS2zJEVctiRFkLkkRcO8
JEX6vyRFLcMkRVzGJEWQySRFx8wkRf7PJEUt0yRFXNYkRZDZJEXH3CRF9t8kRSnjJEVp5iRF
kOkkRcfsJEX27yRFKfMkRWD2JEWU+SRFw/wkRfb/JEUpAyVFXAYlRZQJJUXHDCVF9g8lRS0T
JUVgFiVFlBklRcMcJUX6HyVFLSMlRWAmJUWQKSVFwywlRfovJUUtMyVFYDYlRZQ5JUXHPCVF
+j8lRSlDJUVgRiVFlEklRcdMJUX6TyVFYlMlRWBWJUWUWSVFx1wlRfpfJUUtYyVFYGYlRZRp
JUXHbCVF+m8lRS1zJUVgdiVFlHklRcd8JUX6fyVFLYMlRWmGJUWgiSVFx4wlRfqPJUUtkyVF
YJYlRZSZJUXHnCVF</AssayXData><AssayYData Points="300">qIf6P/BN+z/9Efs/TXn7P82k+z8RpPs/sZb7PzCc+z8b8vs/orf7P7bG+z/MB/w/zzf8P5ND
/D+3b/s/4bv7P5V2/D+ipvs/+h/8Pyb++z/o5fs/BOL7P0Ph+z8ZMfw/fxn8PyQR/D+jNvw/
Wbz7P2UL/D+ty/s/pnP8P3Ur/D+sc/w/xsf7PwjV+z81Nfw/P/j7P+kr/D8u+Pw/0en7P9Mo
/D+iC/w/cGf8PzMy/D/m+/s/BET8P3kK/D+JoPw/dRP8P+Zi/D+OHvw/ZGz8P/ch/D+A7vw/
UIz8P3Kc/D9ucvw/uzr8P4G7/D/CSfw/6yP8Pw8e/D8Awfw/Czf8P2UL/D+Kz/w/cGv8P3k0
/D9d1/w/xNL7PyCS/D/5Jvw/4ZX8P3t0/D/cZfw/pWX8P7f6/D8GQ/w/A3P8P6aJ/D882vw/
DYv8P2g7/D/XUfw/aq/8PxBh/D9Esvw/+Jv8Pxig/D/fN/w/rp38P3Fw/D8v3/w/aN78P4Kc
/D8Nofw/Yc78Pwh3/D9Ohvw/3Ln8P+E1/T+Q9vs/I9D8P6LN/D+npvw/E538Pyug/D/iF/0/
xOH8P/FS/D9KHf0/TpD8P3TA/D/Gifw/gL/8P+8v/T/xxPw/KSH9P5oZ/T8O8fw/3M78P5mK
/D8a9vw/7ar8P5Fb/D/4J/0/Ruf8PxsZ/T9h2Pw/qEn9PzK1/D+Y3vw/lzL9P2Wz/D9ryvw/
hib9P87M/D/aEv0/q+H8Pw07/T9fY/0/ALH9P0nW/D+3rfw/ERj9P2nh/D+2Y/0/kFj9P/rT
/T8dx/w/ROb8P+a4/D8UU/0/q0j9P84K/T/bg/0/MkX9P02c/T8a5fw/PSr9P74L/T9vLP0/
NSr9P4ne/T8aO/0/rzL9P8Jp/T8Wnv0/PJr9PzxX/T8oev0/Aw39Py1c/T8b7/w/N0P9P0/5
/D/NPv0/6B79PypP/T/QUP0/zxz9P4aI/T+Qev0/QWT9Pwub/T/3qf0/UzH9PwRa/T/IL/0/
Guf8Py8H/T8yU/0/mgf9Py4t/j/C+vw/qkf9P/qX/T/6i/0/asL8P0Ym/T/Tkv0/Yo79P5SJ
/T96B/4/eA79P1xs/T+Nzv0/5zf9P+t2/T+Co/0/Nu/9P2qw/T+czf0/xuP9P10y/T8Mz/0/
Oub9P4fc/T9flP0/FJP9P7fh/T+V1v0/NSj9P0w//T8zd/0/1/n9P72X/T84xP0/Kwj9P4PD
/T/3cv0/6GH9P+bu/T8p7f0/beb9PwLL/T/gEP4/dvr9P8x3/T+tFv0/LGn9P5/n/T8lu/0/
piL+P/Iw/T/rjP0/uZP+P3+6/T/ERf4/wmr9P2Kb/T/9g/0/eBz+Pw6k/T92rv0/eAj+P1uH
/T/q+/0/nLP9P8P0/T+6y/0/JGj9P50h/j+nEP4/Tcz9P0Mi/j9Js/0/LIH9P0vT/T985v0/
zL39PzGc/j9W7f0/th3+P8H6/T9zS/4/Zab9P1/r/T/cFv4/inn9P2B8/T8Oev0/6IH9Pw4C
/j9ETv4/4hn+P3Mz/j+B5v0/mCL+P+LB/T+MF/4/6PX9P2Pt/T+27f0/wJn9PyuK/j96rf0/
f1L+P7dY/j+XR/4/</AssayYData></Step><Step><CommonData><SampleLocation>10</SampleLocation><SampleID>QA013.765M.C1 gp120</SampleID><SampleGroup></SampleGroup><SampleInfo></SampleInfo><SampleRow>C</SampleRow><SamplePlate>1</SamplePlate><WellType>KSAMPLE</WellType><Concentration>-1</Concentration><ConcentrationUnits>µg/ml</ConcentrationUnits><MolarConcentration>500</MolarConcentration><MolarConcUnits>nM</MolarConcUnits><MolecularWeight>-1</MolecularWeight><Temperature>25</Temperature><StartTime>3179997</StartTime><AssayTime>180</AssayTime></CommonData><FlowRate>600</FlowRate><StepType>ASSOC</StepType><StepName>Association</StepName><StepStatus>OK</StepStatus><ActualTime>180</ActualTime><CycleTime>0.2</CycleTime><AssayXData Points="900">+p8lRS2jJUVgpiVFlKklRcesJUX6ryVFLbMlRWC2JUWUuSVFx7wlRfq/JUUtwyVFYMYlRZTJ
JUXHzCVF+s8lRS3TJUVg1iVFlNklRcfcJUX63yVFLeMlRWDmJUWU6SVFx+wlRfrvJUUt8yVF
YPYlRZT5JUXH/CVF+v8lRS0DJkVgBiZFlAkmRc8MJkX6DyZFLRMmRWAWJkWUGSZFxxwmRfof
JkUtIyZFYCYmRZQpJkXHLCZF9i8mRS0zJkVgNiZFlDkmRcc8JkX6PyZFLUMmRWBGJkWUSSZF
x0wmRfZPJkUtUyZFYFYmRZBZJkXHXCZF+l8mRS1jJkVcZiZFlGkmRcdsJkX6byZFLXMmRWB2
JkWUeSZFx3wmRfp/JkUtgyZFYIYmRZSJJkXHjCZF+o8mRS2TJkVgliZFlJkmRcecJkX6nyZF
LaMmRWCmJkWUqSZFx6wmRfqvJkUtsyZFYLYmRZS5JkXHvCZF+r8mRS3DJkVgxiZFkMkmRcfM
JkX6zyZFLdMmRVzWJkWU2SZFx9wmRfrfJkUp4yZFYOYmRZTpJkXH7CZF+u8mRS3zJkVg9iZF
kPkmRcP8JkX6/yZFLQMnRWAGJ0WQCSdFxwwnRfoPJ0UtEydFYBYnRZQZJ0XDHCdF+h8nRS0j
J0VgJidFlCknRccsJ0X6LydFLTMnRWA2J0WUOSdFxzwnRfo/J0UpQydFYEYnRZBJJ0XHTCdF
+k8nRS1TJ0VcVidFlFknRcdcJ0X6XydFLWMnRWBmJ0WUaSdFw2wnRfpvJ0UtcydFmnYnRZB5
J0XHfCdF9n8nRSmDJ0VghidFlIknRceMJ0X2jydFLZMnRVyWJ0WUmSdFx5wnRfqfJ0UtoydF
YKYnRZSpJ0XDrCdF+q8nRSmzJ0VctidFlLknRce8J0X6vydFLcMnRWDGJ0WUySdFw8wnRfbP
J0Up0ydFYNYnRZzZJ0XH3CdF9t8nRS3jJ0Vg5idFlOknRcfsJ0X67ydFLfMnRWD2J0WU+SdF
x/wnRfr/J0UtAyhFYAYoRZQJKEXHDChF9g8oRSkTKEVcFihFlBkoRcccKEX2HyhFKSMoRVwm
KEWUKShFxywoRfovKEUpMyhFYDYoRZQ5KEXDPChF+j8oRS1DKEVgRihFkEkoRcNMKEX6TyhF
LVMoRVxWKEWUWShFx1woRfpfKEUtYyhFYGYoRZRpKEXHbChF+m8oRS1zKEVgdihFlHkoRcN8
KEX2fyhFQoMoRWCGKEXZiShFx4woRfqPKEUtkyhFXJYoRZSZKEXHnChF+p8oRSmjKEVgpihF
lKkoRcesKEX6ryhFLbMoRVy2KEWUuShFx7woRfa/KEUtwyhFXMYoRZTJKEXHzChF+s8oRS3T
KEVg1ihFkNkoRcPcKEX63yhFKeMoRVzmKEWU6ShFw+woRfrvKEUt8yhFYPYoRZT5KEXH/ChF
+v8oRS0DKUVcBilFkAkpRccMKUX6DylFKRMpRWAWKUWUGSlFwxwpRfYfKUVKIylFYCYpRZQp
KUXHLClF+i8pRS0zKUVcNilFkDkpRcc8KUX6PylFLUMpRVxGKUWUSSlFx0wpRfZPKUWwUylF
YFYpRZBZKUXDXClF+l8pRS1jKUVgZilFlGkpRcNsKUX6bylFKXMpRWB2KUWQeSlFx3wpRfZ/
KUUpgylFYIYpRZSJKUXDjClF9o8pRSmTKUVclilFlJkpRcecKUX6nylFKaMpRWCmKUWUqSlF
w6wpRfqvKUUtsylFXLYpRZS5KUXDvClF9r8pRS3DKUVgxilFlMkpRcfMKUX2zylFLdMpRWDW
KUWQ2SlF9NwpRfbfKUUt4ylFYOYpRZTpKUXH7ClF+u8pRSnzKUVc9ilFlPkpRcf8KUX6/ylF
NQMqRWAGKkWUCSpFwwwqRfYPKkUtEypFXBYqRZQZKkXDHCpF9h8qRS0jKkVgJipFlCkqRcMs
KkX6LypFLTMqRWA2KkWUOSpFxzwqRfo/KkUpQypFXEYqRZRJKkXHTCpF9k8qRS1TKkVcVipF
kFkqRcdcKkX6XypFKWMqRVxmKkWUaSpFw2wqRfZvKkUpcypFCHcqRZB5KkXDfCpF9n8qRSmD
KkVchipFkIkqRcOMKkX2jypFLZMqRWCWKkWUmSpFx5wqRfafKkUtoypFYKYqRZCpKkXHrCpF
9q8qRS2zKkVctipFlLkqRcO8KkX6vypFLcMqRVzGKkWUySpFx8wqRfrPKkUt0ypFYNYqRZTZ
KkXD3CpF+t8qRS3jKkVg5ipFkOkqRcPsKkX27ypFLfMqRVz2KkWU+SpFw/wqRfr/KkUpAytF
YAYrRZQJK0XDDCtF9g8rRSkTK0VgFitFlBkrRcMcK0X2HytFLSMrRWAmK0WUKStFxywrRfYv
K0UtMytFYDYrRZA5K0XDPCtF+j8rRSlDK0VgRitFlEkrRcNMK0X6TytFLVMrRVxWK0WUWStF
x1wrRfZfK0UtYytFXGYrRZRpK0XDbCtF+m8rRSlzK0VcditFlHkrRcN8K0X2fytFKYMrRWCG
K0WQiStFx4wrRfaPK0UpkytFYJYrRZSZK0XbnCtF+p8rRSmjK0VcpitFkKkrRcOsK0X2rytF
KbMrRVy2K0WUuStFw7wrRfa/K0UpwytFXMYrRZDJK0XDzCtF9s8rRUrTK0Vg1itFkNkrRcfc
K0X23ytFLeMrRVzmK0WU6StFw+wrRfbvK0Up8ytFXPYrRZD5K0XH/CtF+v8rRSkDLEVcBixF
lAksRcMMLEX2DyxFKRMsRVwWLEWQGSxFwxwsRfYfLEUpIyxFXCYsRZApLEXDLCxF+i8sRX8z
LEVgNixFkDksRcM8LEX2PyxFKUMsRVxGLEWQSSxFw0wsRfZPLEUpUyxFXFYsRZBZLEXHXCxF
+l8sRSljLEVcZixFkGksRcdsLEX2byxFKXMsRVx2LEWQeSxFx3wsRfZ/LEUtgyxFXIYsRZCJ
LEXDjCxF9o8sRSmTLEVclixFlJksRcOcLEX2nyxFKaMsRWCmLEWUqSxFx6wsRfavLEUpsyxF
YLYsRZS5LEXDvCxF9r8sRSnDLEVcxixFlMksRcfMLEX2zyxFLdMsRVzWLEWU2SxFx9wsRfbf
LEUt4yxFXOYsRZDpLEXH7CxF9u8sRS3zLEVc9ixFkPksRcP8LEX2/yxFKQMtRVwGLUWQCS1F
wwwtRfYPLUUpEy1FXBYtRZQZLUXDHC1F+h8tRSkjLUVgJi1FkCktRcMsLUX2Ly1FLTMtRVw2
LUWQOS1FwzwtRfY/LUUpQy1FXEYtRZBJLUXDTC1F9k8tRSlTLUVcVi1FlFktRcdcLUX2Xy1F
LWMtRVxmLUWQaS1FBG0tRfZvLUUtcy1FXHYtRZR5LUXDfC1F9n8tRS2DLUVghi1FlIktRcOM
LUX2jy1FLZMtRWCWLUWQmS1Fw5wtRfafLUUpoy1FXKYtRZCpLUXDrC1F9q8tRSmzLUVcti1F
kLktRcO8LUUCwC1FKcMtRVzGLUWUyS1Fw8wtRRvQLUUt0y1FXNYtRZTZLUXH3C1FF+AtRS3j
LUVc5i1FkOktRcPsLUX67y1FKfMtRVz2LUWQ+S1Fw/wtRfr/LUUpAy5FXAYuRZAJLkXDDC5F
9g8uRSkTLkVcFi5FkBkuRcMcLkX2Hy5FKSMuRVwmLkWQKS5FwywuRfYvLkUpMy5FXDYuRZA5
LkXDPC5F9j8uRSlDLkVcRi5FkEkuRcNMLkX2Ty5FKVMuRVxWLkWQWS5Fw1wuRfZfLkUpYy5F
XGYuRZRpLkXHbC5F+m8uRS1zLkVcdi5FkHkuRcN8LkUngC5FKYMuRVyGLkWQiS5Fw4wuRfqP
LkUtky5FXJYuRZCZLkXDnC5F9p8uRSmjLkVcpi5FkKkuRcOsLkX2ry5FKbMuRVy2LkWUuS5F
w7wuRfa/LkUtwy5FYMYuRZDJLkXDzC5F9s8uRTXTLkV91i5FkNkuRcPcLkX23y5FKeMuRVzm
LkWU6S5Fw+wuRfbvLkUt8y5FXPYuRZD5LkXH/C5F9v8uRSkDL0VcBi9FlAkvRcMML0X2Dy9F
KRMvRWAWL0WQGS9FwxwvRfYfL0UpIy9FXCYvRbApL0XDLC9F+i8vRSkzL0VgNi9FkDkvRcM8
L0X6Py9FKUMvRWBGL0WUSS9Fx0wvRfZPL0UpUy9FYFYvRZBZL0XHXC9F9l8vRSljL0VgZi9F
kGkvRcNsL0X2by9FKXMvRWB2L0WUeS9Fw3wvRf5/L0Uxgy9FYIYvRZCJL0XDjC9F+o8vRU6T
L0Vgli9FlJkvRcecL0X6ny9FLaMvRWCmL0WUqS9Fx6wvRfqvL0VGsy9FYLYvRZS5L0XHvC9F
+r8vRS3DL0Vgxi9FlMkvRcfML0X6zy9FLdMvRWDWL0WU2S9Fx9wvRfrfL0Ut4y9FYOYvRZTp
L0XH7C9F+u8vRS3zL0Vg9i9FlPkvRcf8L0X6/y9FLQMwRWAGMEWUCTBFxwwwRfoPMEUtEzBF
ZBYwRZQZMEXHHDBF+h8wRS0jMEVgJjBFlCkwRccsMEX6LzBFLTMwRWA2MEWUOTBF6DwwRS9A
MEUtQzBFYEYwRZRJMEXHTDBF+k8wRS1TMEVgVjBFlFkwRcdcMEX6XzBFg2MwRWBmMEWUaTBF
Xm0wRfpvMEUtczBFYHYwRZR5MEXHfDBF+n8wRS2DMEVchjBFlIkwRceMMEX6jzBFLZMwRWCW
MEWUmTBFx5wwRf6fMEUpozBFYKYwRZSpMEXHrDBF+q8wRS2zMEVgtjBFlLkwRce8MEX6vzBF
LcMwRWDGMEWUyTBFx8wwRfrPMEUt0zBFYNYwRZTZMEXH3DBF</AssayXData><AssayYData Points="900">hJH8P6L0+z/H0vo/qWb6P3oY+T+Jfvg/RvX3P2W/9z9xufY/iIX2Pwsb9j+SZPY/Csn1PytC
9j9HjvU/F4n1P9OS9T+5W/U/WGf1P40Y9T/pOvU/nWb1P7Jd9T9KNPU/uC/1P2Uk9T/kN/U/
TYX1Pxx39T8KMfU/bFv1P/LO9T+kAvU/9RL2P3tQ9T8yGvU/mgr1P2IB9T9dZvU//2T1P1NO
9T8kRPU/9Cb1P5bP9D+q6fU/V9b1P5r09D/yhfU/rL31P/GS9T+U6fU/bHj1P27L9T+KwvU/
fb71PxUU9j++APY/AwD2P3/n9T+aDPY/lTX2Pwh19j+uDvY/f2X2P3s29j/+ePY/X4P2P4Kk
9j/Z9/U/bpH2P/sS9j8Db/Y/FF32P6g+9j9HlfY/6Gn2P/Wt9j/RxPY/sLb2P19m9j+/2fY/
6y33P+K09j+j6fY/lPH2P8zX9j//3/c/qkP3P+s39z/NN/c/4l73P7Us9z+d4vY/0y73P/hF
9z9Prvc/5jz3P5vI9j9Revc/ej73PyiJ9z+YI/c/1RL4P3p89z9G/vY/f8T3P5Fk+D/ZNPc/
0K/3P0Es9z9CnPc/fLX3P38I+D9FqPc/zGf3PxS89z+0ofc/rc/3P6QM+D+pgfc/9Aj4P03i
9z963fc/G4j4P3f/9z9Ldfg/rnP4P7JU+D9Czvc/d5X4P9AQ+D9WEPg/eAn4Pyhd+D9hWfg/
VDv4P8FR+D8PRvg/ZAz4PzSJ+D8mVPg/kSn4Px66+D+GYfg/XlH4Px7q+D+s5Pg/ke74P+mU
+D+f0Pg/auj4P0Uv+D9+Cvk/Pdr4P8f/+D/F4Pg/E2b5P3zb+D+tovg/JSj5PzZa+T/VO/k/
dyT5P6fP+D/Hsvg/rw75Pzfj+D/4yPg/mIL5P0IE+T/blPk/g/f4P9ob+T+V8Pg/os/4P+qK
+T+gvvk/MUj5PzUk+T8kVvk/H5n5P0lK+T9CoPk/iIf5PxKO+T/Qfvk/4X35P8l9+T/02fk/
CMH5P2TZ+T9i9vk/tH75P8GA+T8eyvk/Tdv5P7UR+j/Zifk/6Ev6P5ZP+j80nPk/0kz6P0hw
+T8bMvo/58H5P6ds+T8l4vk/GKT6PxV0+j9KgPo/mjL6P89g+j/PK/o/1Nv5PzhL+j/c7vo/
HSj6P9/r+T+ZbPo/hWL6P4iQ+j/dEvo/Epz6PxRq+j/AWPo/d1f6P/vJ+j8ZCvo/h9P5PxsK
+j9RN/o/fyD6P8xI+j9iZfo/jND6P42X+j+jm/o/B7v6PxjF+j8KOPo/iUr6PzjC+j/lavo/
Ybz7P6LX+j9mCvs//uH6P2SN+j8+mPo/XZX7P7ya+j8ii/o/St76P5sw+z/3Avs/1ej6P1Uz
+z+7u/o/OZf7P3eZ+j/HWvs/xbj6PwHd+j/W8fo/ykD7P14z+z+VNfs/xwP7P6Ru+z/OYPs/
IdD6PyB6+z/+o/s/x1f7P4Ov+z8PVvs/pqX7P7dP+z+Difs/5y/7P4Gw+z8rcfs/AOb7P3ZB
+z/20/s/gkX7P0sV+z8Dw/s/MMH7PyJP+z+cJvw/Xhf8PyA0+z+WZvs/nIj7P2Qb+z/wAPw/
OCz7P1Sd+z+Rrfs//9X7P1vX+z/TJfw/afn7PwiG+z/eEPw/PO/7P9oH+z9N3fs/U/b7P7aI
/D+2HPw/4Of7P7iO/D+B/fs/X5v7P53R+z9NGfw/1b37P6IB/D+a2Ps/1nX8PwPt+z8yPfw/
CX37P/lU/D9k9Ps/0Nf7P5ch/D+tKPw/omD8P2EC/D+SCvw/4977P7Bw/D/Fbfw/4Ir8P/HQ
+z9yV/w/jXT8P/1F/D+Ncvw/HAr8P6gJ/T9ds/s/eML8P8tG/D9nFfw/eOf7P7zN/D/BKPw/
grH8PwHe/D8ZXPw/FW/8PwnI/D/lKfw/5P38P+M3/D+jpvw/lwb9P9es/D9bU/w/z0n8PyVR
/D/78fw/PGL8P+cq/D/Mffw/o9/8P+iT/D8P1fw/YQz8P7z8/D95Hf0/bpD8PxGT/D+5GP0/
EX/8P3IK/T8VYvw/nND8P4kL/T9j6Pw/SQ39P6Yn/T9pGf0/IiP9P4JT/D8WL/0/WH79P1fd
/D/GSf0/D2v8P4Lh/D/N2P0/E039P4pr/T+kNP0/0b/8P/qd/D9/Bf0/icv8P92q/T/2YP0/
fiz9P8mW/T/StPw/uRT9P0l+/T/YUf0/+fT8P2Oe/T+5nv0/UA79P3Bx/T903v0/1dH8P5lu
/T8Nj/0/6az9P6mM/T9Vc/0/+gf9P8LB/T+DDv0/FX39PxXy/T/epP0/6Wv9P+Jv/T8JCv4/
jmH9P2c7/T9I6/0/25D9P4TD/T/HgP0/pGn9P2l9/T8h1v0/m2P9P27E/T86m/0/I4X+P9iX
/T86a/0/g6/9P5/n/T82zP0/g0T+P8/K/T/8Nf4/+OH9P9wQ/j/nq/0/POr9P2T3/T/mFP4/
EE79P5by/T8cpP0/MxH+P5/+/T8sr/0/w5X9PzTs/T9mvP0/2Nj9PzE8/j+MKv4/0Rv+P1+s
/T8Wnv4/dBn+PwLm/T9lJP4/sQP+P9a1/T/7JP4/wnb+P5C2/j+dBv4/7TX+P/qC/j9IFf4/
W6r+P+g+/j8dQv4/Oib+P2Ep/j8irv4/3PT9P6tu/j9/kf4/MFz+P7g4/j8McP4/rmP+Pxxn
/j9yGv4/okj+P9ka/j8YQf4/SC7+P/K7/j9ooP4/Xaf+P8UV/z9Q0f4/v2D+P0C3/j+znP4/
fZz+P9Ld/j9qgP4/tiH+P+WK/j905v4/oS7/P9RT/j8k+P4/9J/+PynR/j+rg/4/gnz+P8Rp
/j81Bv8/AKP+PzNq/j/hy/4/5TX+PzOC/j/Hu/4/9l3+PwUR/z+bs/4/B9L+P19B/z89r/4/
mDP/P0br/j9R0f4/iyT+P7dC/z8EzP4/HnH+P9Ms/z9XDf8/Ko7+P9tO/j/ay/4/6Pv+P4gP
/z+VGf8/J+f+P+Wg/j8QG/8/khf/P/Ep/z9oCv8/NWb/PzUA/z/nr/4/JDr/P33q/j++Yf8/
DRL/P7sy/z92Fv8/IU3/PyPw/j8tAwBAR1D/P/IF/z8kAv8/K5//P2og/z8WTv8/oe7+Pwgo
/z9hUv8//F7/P9JI/z82Hv8/f8P+P/W0/z9QYv8/wEX/Py+4/z9ea/8/rub/P9RV/z/0Lv8/
9zv/Pz7j/j+pvf8/SnH/P/26/z8MnP8/Bnb/PzDL/z//T/8/vLr/PyTq/j/n6P8/ehIAQPZy
/z/S//8/Q9P/P8qp/z+hU/8/h/L/Pwel/z9dYv8/Vrv/Pxeq/z+zzP8/kA4AQCy2/z94DABA
1hwAQG2O/z++vf8/NrL/P0yg/z+T9f8/EM7/P3un/z8qGgBAZPv/P/20/z93uv8/Wf//P4KE
/z/ADwBAaN7/Pzb//z9JBQBAFpv/PyUWAECjJABAjAgAQLsmAEA8sv8/KQsAQMQOAEAcAwBA
JDMAQFpeAEDG4v8/AsP/P3/t/z9xHABALsr/P7G5/z9Z3f8/RRIAQDvf/z/TGABAJx0AQCAp
AEAI7f8/OQwAQNIpAEBsHABAzNT/P5w7AEAa9v8/eBQAQD0XAED7/P8/JXQAQIc/AEBvLgBA
RTQAQKN5AEA29/8/7dz/PzxIAED5LwBAzS0AQFxVAEAgFABAjkoAQOxRAECWGgBAaPr/P19G
AEARWwBAZh0AQDgxAEBOPQBAl3IAQGQaAEAsPABAccz/P5h3AECXZwBAnzgAQJ9DAEC0VABA
LD0AQBcoAEDNJQBA8kMAQDM7AEBlggBAhzMAQEd5AEAcYABAGXkAQBBrAEDCWABAU1MAQLdA
AEClRQBAMFMAQMs+AEDXHwBA0G4AQFRWAEA2jABAj3kAQPRiAEBThABAY4oAQLFqAEBRWABA
vEQAQA5UAEDPOgBAIaIAQJpsAEAhWABAtmMAQAWFAEBanABAgIsAQCchAEAAQwBAbGIAQP2e
AEDXbgBAcpIAQJSsAEDkcQBAAYQAQJwsAEBnfgBApZEAQIuvAEATTgBA0GEAQGeIAEBBRABA
VJgAQC4sAECKowBAPY4AQCOcAED4YQBASHgAQEFRAECegABAn1wAQAijAEDJrABA3tUAQFbe
AEBrkQBACbAAQKZ4AEAwowBAhYQAQDamAEAgpwBAe1QAQCy8AEAzmwBAF5QAQLiTAEC00QBA
aqsAQBSQAEC8lgBAYi8AQBW3AEAU5QBASpYAQFOnAEAkhwBAHYAAQJGbAEBLnwBA/48AQHuv
AEDQogBAkswAQE3NAEAIugBAQ7cAQNYDAUBH8gBAPrIAQN3BAEDAkABAkuIAQJvQAEDYvgBA
8PQAQBIUAUAVhQBA46UAQOibAECFywBAUsMAQCmOAEC23QBAFsUAQD/FAEBPwwBAK+kAQIrA
AEAGwABAJdkAQG7MAECs9wBAiqQAQDPMAECU2ABApLAAQKSQAEBxoABAJesAQF3eAEAMDgFA
KL4AQMPIAEC9ugBAf8MAQCHZAEDQuQBAPNcAQEmhAEAG+wBA2tUAQPDJAEBhmwBAU9EAQKjX
AECF5gBAW6wAQN0GAUAIyABAYN4AQCXsAEAl7QBAbCEBQJjgAEDnzABAqPwAQB/IAEBiMgFA
6wABQHQNAUBV5QBAaREBQNk/AUCPxABA/ukAQIrQAEBuKwFAXusAQJ4kAUCmQAFA9+wAQIr/
AECAAwFAeykBQMkcAUAMKAFAQiYBQJEiAUDABwFArTABQHsCAUAtDgFAj/cAQAnzAEB1HwFA
l/kAQOnaAEAL1QBAbCUBQO4mAUAV5ABAQBsBQJPwAEDT3gBA</AssayYData></Step><Step><CommonData><SampleLocation>1</SampleLocation><SampleID></SampleID><SampleGroup></SampleGroup><SampleInfo></SampleInfo><SampleRow>C</SampleRow><SamplePlate>1</SamplePlate><WellType>BUFFER</WellType><Concentration>-1</Concentration><ConcentrationUnits>µg/ml</ConcentrationUnits><MolarConcentration>-1</MolarConcentration><MolarConcUnits>nM</MolarConcUnits><MolecularWeight>-1</MolecularWeight><Temperature>25</Temperature><StartTime>3369078</StartTime><AssayTime>180</AssayTime></CommonData><FlowRate>600</FlowRate><StepType>DISASSOC</StepType><StepName>Dissociation</StepName><StepStatus>OK</StepStatus><ActualTime>179.999</ActualTime><CycleTime>0.2</CycleTime><AssayXData Points="900">+t8wRS3jMEVg5jBFkOkwRcPsMEX27zBFLfMwRXH2MEWQ+TBFw/wwRfb/MEUpAzFFXAYxRZAJ
MUXDDDFF9g8xRSkTMUVgFjFFkBkxRcMcMUX2HzFFKSMxRVwmMUWcKTFFxywxRfYvMUUtMzFF
XDYxRZQ5MUXDPDFF+j8xRSlDMUVcRjFFkEkxRcNMMUX2TzFFKVMxRcNWMUWQWTFFw1wxRfpf
MUUpYzFFYGYxRZBpMUXDbDFF9m8xRTVzMUVcdjFFnHkxRcN8MUX2fzFFLYMxRVyGMUWQiTFF
w4wxRfaPMUUpkzFFXJYxRZCZMUXHnDFF+p8xRSmjMUVgpjFFkKkxRcOsMUX2rzFFKbMxRVy2
MUWUuTFFx7wxRfa/MUUpwzFFXMYxRZDJMUXHzDFF9s8xRSnTMUVc1jFFkNkxRcfcMUX23zFF
KeMxRVzmMUWU6TFFw+wxRUjwMUUp8zFFXPYxRZD5MUXD/DFF9v8xRSkDMkVcBjJFkAkyRccM
MkX2DzJFKRMyRVwWMkWQGTJFxxwyRfYfMkUpIzJFXCYyRZQpMkXDLDJF9i8yRS0zMkVgNjJF
kDkyRcM8MkX2PzJFLUMyRVxGMkWUSTJFx0wyRfZPMkUpUzJFXFYyRZhZMkXDXDJF+l8yRSlj
MkVcZjJFkGkyRcNsMkX2bzJFKXMyRVx2MkWgeTJFw3wyRfZ/MkUpgzJFXIYyRZCJMkXDjDJF
9o8yRUaTMkVcljJFkJkyRcecMkU3oDJFKaMyRVymMkWUqTJFw6wyRfqvMkUpszJFXLYyRZC5
MkXDvDJF+r8yRS3DMkVcxjJFkMkyRcfMMkX2zzJFLdMyRVzWMkWk2TJFw9wyRfbfMkUp4zJF
XOYyRaDpMkXH7DJF+u8yRS3zMkVc9jJFkPkyRcP8MkX2/zJFSgMzRVwGM0WUCTNFxwwzRfYP
M0WwEzNFYBYzRZQZM0XDHDNF9h8zRS0jM0VgJjNFkCkzRcMsM0X6LzNFLTMzRWQ2M0WQOTNF
wzwzRfo/M0UpQzNFXEYzRZBJM0XHTDNF9k8zRSlTM0V5VjNFlFkzRcdcM0X2XzNFKWMzRWBm
M0WUaTNFx2wzRfpvM0UpczNFXHYzRZR5M0XHfDNF9n8zRSmDM0VghjNFlIkzRcOMM0X2jzNF
LZMzRWCWM0WUmTNF/JwzRfqfM0UtozNFYKYzRZSpM0XHrDNF+q8zRS2zM0VgtjNFlLkzRce8
M0X6vzNFKcMzRWDGM0WUyTNFx8wzRfrPM0Ut0zNFYNYzRZTZM0XH3DNF+t8zRS3jM0Vg5jNF
lOkzRcfsM0X+7zNFLfMzRWD2M0WU+TNFx/wzRfr/M0UtAzRFYAY0RZQJNEXHDDRF+g80RS0T
NEVgFjRFlBk0RcccNEX6HzRFLSM0RWkmNEWUKTRFxyw0RfovNEUtMzRFkjY0RZQ5NEXHPDRF
+j80RS1DNEVgRjRFlEk0RcdMNEUKUDRFLVM0RWBWNEWUWTRFx1w0RfpfNEUtYzRFXGY0RZRp
NEXHbDRF+m80RS1zNEVgdjRFlHk0Rcd8NEX6fzRFLYM0RW2GNEWQiTRFx4w0RfqPNEUtkzRF
YJY0RZSZNEXHnDRF+p80RS2jNEVgpjRFlKk0RcesNEVAsDRFLbM0RWC2NEWUuTRFx7w0Rfq/
NEUtwzRFYMY0RZTJNEXHzDRF+s80RS3TNEVg1jRFlNk0RcfcNEX63zRFLeM0RWDmNEWU6TRF
x+w0RfrvNEUt8zRFYPY0RZT5NEXH/DRF+v80RToDNUVgBjVFlAk1RccMNUX6DzVFLRM1RWAW
NUWUGTVFxxw1RfofNUUtIzVFYCY1RZQpNUXHLDVF+i81RS0zNUVcNjVFlDk1Rcc8NUX6PzVF
LUM1RWBGNUWUSTVFx0w1RfpPNUUtUzVFYFY1RZRZNUXHXDVF+l81RS1jNUVgZjVFlGk1Rcds
NUX6bzVFLXM1RWB2NUWUeTVFx3w1Rfp/NUUpgzVFYIY1RZSJNUXHjDVF+o81RS2TNUVgljVF
lJk1RcecNUX6nzVFVqM1RWCmNUWUqTVFw6w1RfavNUUtszVFYLY1RZC5NUXHvDVF+r81RS3D
NUVgxjVFlMk1RcPMNUX2zzVFKdM1RVzWNUWU2TVFx9w1RfrfNUUt4zVFYOY1RZTpNUXD7DVF
M/A1RWfzNUVg9jVFlPk1Rc/8NUX2/zVFKQM2RWAGNkWUCTZFzww2RfYPNkUtEzZFYBY2RZAZ
NkXHHDZF+h82RS0jNkVgJjZFkCk2RccsNkX6LzZFLTM2RWA2NkWUOTZFxzw2RfY/NkU1QzZF
YEY2RZBJNkXHTDZF9k82RS1TNkVcVjZFlFk2RcdcNkX2XzZFLWM2RWBmNkWUaTZFw2w2Rfpv
NkUtczZFYHY2RZx5NkXHfDZF+n82RS2DNkVchjZFlIk2RcOMNkX2jzZFLZM2RWCWNkWUmTZF
w5w2RfafNkUpozZFYKY2RZSpNkXDrDZF+q82RS2zNkVctjZFkLk2Rce8NkX6vzZFLcM2RWDG
NkWUyTZFx8w2RfrPNkUt0zZFbdY2RZTZNkXH3DZF9t82RSnjNkVg5jZFlOk2RcPsNkX67zZF
LfM2RVz2NkWU+TZFw/w2Rfr/NkUpAzdFaQY3RaAJN0XHDDdF+g83RS0TN0VgFjdFkBk3Rccc
N0X2HzdFLSM3RWAmN0WUKTdFxyw3RW0wN0UpMzdFYDY3RZQ5N0XHPDdF+j83RS1DN0VcRjdF
lEk3RRVNN0X6TzdFKVM3RWBWN0WUWTdFx1w3RfZfN0UtYzdFYGY3RZRpN0XHbDdF+m83RUZz
N0V1djdFlHk3Rcd8N0X2fzdFKYM3RW2GN0WUiTdFx4w3RfqPN0UpkzdFXJY3RZSZN0XHnDdF
9p83RSmjN0VgpjdFkKk3RcesN0X2rzdFKbM3RVy2N0WUuTdFx7w3Rfq/N0UtwzdFYMY3RZTJ
N0XHzDdF+s83RS3TN0Vg1jdFlNk3RTHdN0X63zdFLeM3RVzmN0WU6TdFx+w3RfbvN0U+8zdF
YPY3RZT5N0XH/DdF9v83RS0DOEVcBjhFkAk4RcMMOEX6DzhFLRM4RWAWOEWQGThFwxw4Rfof
OEUpIzhFXCY4RZQpOEXDLDhF+i84RS0zOEVcNjhFtDk4Rcc8OEX2PzhFLUM4RWBGOEWUSThF
x0w4RXFQOEUpUzhFXFY4RZRZOEXHXDhF9l84RS1jOEVgZjhFlGk4RcNsOEX2bzhFLXM4RVx2
OEWUeThFx3w4RfZ/OEUtgzhFYIY4RZSJOEXDjDhF+o84RSmTOEWJljhFlJk4RcecOEX2nzhF
KaM4RVymOEWUqThFw6w4RfqvOEUtszhFYLY4RZC5OEXDvDhF9r84RS3DOEVgxjhFkMk4RcPM
OEX6zzhFLdM4RWDWOEWU2ThFw9w4RfbfOEUt4zhFXOY4RZTpOEXX7DhF+u84RS3zOEVg9jhF
tPk4RcP8OEX2/zhFKQM5RVwGOUUGCjlFwww5RfoPOUUtEzlFYBY5RZQZOUXDHDlF+h85RToj
OUVgJjlFlCk5RdMsOUX2LzlFKTM5RWA2OUWUOTlF7Dw5Rfo/OUUpQzlFXEY5RZBJOUXDTDlF
9k85RS1TOUVcVjlFlFk5RcNcOUX6XzlFKWM5RWBmOUWQaTlFx2w5RfpvOUUtczlFXHY5RZR5
OUXHfDlF9n85RS2DOUVchjlFlIk5RceMOUX2jzlFSpM5RVyWOUWUmTlFx5w5RfqfOUUpozlF
XKY5RZCpOUXHrDlFArA5RSmzOUVctjlFkLk5RcO8OUX2vzlFLcM5RWDGOUWUyTlFx8w5RfbP
OUUt0zlFXNY5RZTZOUXH3DlF9t85RSnjOUVc5jlFkOk5RcPsOUX67zlFKfM5Rab2OUWQ+TlF
w/w5Rfb/OUUtAzpFYAY6RZAJOkXLDDpF9g86RS0TOkVgFjpFkBk6RcccOkX2HzpFLSM6RWAm
OkWUKTpFxyw6RfYvOkUpMzpFXDY6RZA5OkXDPDpF+j86RSlDOkVcRjpFkEk6RcNMOkX2TzpF
TlM6RWBWOkWQWTpFw1w6RfZfOkUtYzpFXGY6RZBpOkXDbDpF+m86RS1zOkVcdjpFlHk6Rcd8
OkX2fzpFKYM6RVyGOkWUiTpFw4w6RfaPOkUtkzpFYJY6RZCZOkXDnDpF9p86RS2jOkVcpjpF
lKk6RcesOkX2rzpFKbM6RWC2OkWQuTpFw7w6Rfa/OkUpwzpFXMY6RZDJOkXDzDpFCtA6RS3T
OkVc1jpFkNk6RcPcOkX63zpFLeM6RVzmOkWQ6TpFw+w6RfbvOkUp8zpFXPY6RZD5OkXD/DpF
9v86RSkDO0VcBjtFkAk7RcMMO0X2DztFKRM7RWkWO0WQGTtFwxw7RQ4gO0UtIztFZCY7RZAp
O0XDLDtF9i87RSkzO0VgNjtFkDk7RcM8O0X2PztFKUM7RVxGO0WQSTtFw0w7RfZPO0UpUztF
YFY7RZBZO0XDXDtF9l87RS1jO0VcZjtFkGk7RcdsO0X2bztFLXM7RVx2O0WUeTtFw3w7RfZ/
O0VGgztFXIY7RZSJO0XDjDtF9o87RTqTO0VcljtFkJk7RcOcO0X2nztFQqM7RVymO0WQqTtF
w6w7RfavO0UpsztFXLY7RZC5O0XDvDtF9r87RS3DO0VcxjtFkMk7RcfMO0X2zztFKdM7RVzW
O0WY2TtFx9w7RfrfO0Ut4ztFYOY7RZTpO0XH7DtF+u87RSnzO0Vg9jtFlPk7RcP8O0X2/ztF
KQM8RVwGPEWQCTxFwww8RfYPPEUpEzxFXBY8RZAZPEXDHDxF</AssayXData><AssayYData Points="900">/jYBQBoCAkBUgAJAdTsDQCC4A0DhugNAWIIEQJO+BEDy5ARAUPEEQBVYBUDtlwVA+UkFQHxE
BUAudQVADKgFQJ2kBUBPeQVAJ4gFQLS0BUDDygVAzZEFQPrNBUAM1AVAQOMFQPepBUAdrAVA
T64FQLXjBUAE7QVAoZsFQBiwBUAc6AVAMKEFQHecBUD1qAVARJMFQEuiBUAYqgVAt7EFQDZn
BUBYTQVA03wFQKyPBUDmGgVAiI8FQL8ZBUC7agVAqRYFQLGKBUChcwVAhUsFQEuEBUDqKQVA
nE4FQHBwBUC1PgVAif4EQJhUBUBHNwVA9lgFQJgYBUDvUAVAIiEFQNo7BUAFOwVAzy0FQPoq
BUDzQgVAhBAFQERIBUAJdQVANhIFQFUiBUB4MQVA6P4EQCroBEDpCQVA3BgFQPUNBUATIwVA
vu8EQL8vBUCbFQVA6BgFQEgIBUB63gRAF+YEQDEnBUB03QRA98cEQEzvBEAfKAVAluQEQD/Y
BEA1KwVAm6YEQGiiBEDdEgVAXdMEQF76BECHCAVA1eMEQGTGBEB/6QRAOQwFQGXnBED11wRA
GuYEQEbrBEBn/ARAN+MEQEfOBEDO7wRAbMAEQNnIBEBlrQRAYMUEQEJwBUBs+QRAyq0EQGnk
BECKEwVAosQEQFuWBEBtwgRAPdcEQJavBEDjxgRA9soEQDCZBEA5ngRAMYMEQNi7BEBjwQRA
47oEQGy3BEAAzgRAicUEQEGzBECnhgRAvK8EQCl6BEC0dwRAX8gEQKLWBEDAxQRAc30EQBeu
BEDAtARAxbEEQAmMBECcqQRAZY0EQLS+BEBMdARA5r4EQHiXBECfXgRAT8IEQAOxBECKqARA
GKsEQI9rBEBAgARAx44EQNaKBEB2fgRApIkEQB1SBEDNvwRAC3EEQP6eBEDfQwRAyDQEQMDc
BEAyewRAADUEQK+xBEADaQRAJ5YEQMNSBEAFtARAtk4EQL14BEBbgARA+o8EQJyWBEBTigRA
+DwEQAdpBEAbRQRApjcEQH4zBEDASwRAy0UEQMs/BEBffARAF14EQC14BEAcowRAT3EEQIVf
BED2UgRAMDoEQIg4BECgNgRAW3cEQDVaBEBPTwRAoZAEQDoeBEClLARAglwEQKNrBEDXWQRA
eTAEQO1NBEA7sgRA83EEQNc1BEB9YwRAQ1UEQGU9BECZbwRApF8EQHmvBEDqTARAtmMEQOxI
BEAiRQRA4zgEQDofBEDGdwRA5FkEQKwABEDiUARA1xEEQAssBED8SwRAGjMEQJNnBEBfRgRA
2TcEQBtkBEDrGARAxFwEQPw1BECaPwRAS0EEQHE/BECidQRAkQ0EQFRLBEC+NwRAxVsEQHET
BEDUHARAHHUEQL8SBEBMZwRA+CoEQP1QBECMQQRAJDMEQBopBEDBMwRAWisEQK9XBECmZQRA
UAUEQPB4BEAaPwRARFwEQCFYBEDRXQRA1F4EQFELBEA9AARALIcEQM5xBEDMJARAvjcEQIxg
BEBkZgRAsm4EQGKIBEAOKwRAcx0EQJIgBECp+ANAWRwEQFEKBEBaDARARyoEQKwLBEBaQQRA
MzgEQP0rBEAuEwRAVG0EQJaIBEDEYgRArloEQK52BEBfUgRAxj0EQOA8BEDIDARAwBMEQCZf
BEBtJQRA6l4EQHRGBEA5NQRAa1AEQGv8A0CHOwRAk1QEQKJNBEBDKQRA5DUEQKUDBEArCQRA
kjUEQKgjBEBGRgRA1kgEQMDgA0AGQARA8igEQEk4BEDRFARAZigEQH0wBEDV6wNAHOkDQA46
BEBRWARAV1gEQAMvBEDcUwRAmicEQOP2A0AcNARAqzUEQL0ZBECXAQRA3g8EQEIyBECI9ANA
TBwEQO3mA0CDIwRAqiQEQGj1A0DOKwRAIDoEQOwJBECFBwRA1CIEQJEjBED49QNATT0EQO0G
BEBAPARAIjgEQLAoBEDfawRALxgEQEYeBEBHMQRAV+0DQDQuBEAeFQRAtysEQIECBEAl5wNA
QEsEQF0gBEAUTgRA3ucDQPIxBEA4IARAW0wEQNf2A0DPKwRAFQgEQLzcA0DHCARAT/wDQN7c
A0Ao5QNAdSEEQDQzBEAwFgRAri8EQCcdBEA6wwNAHi4EQMn+A0C4CARAvDUEQDBhBECxzwNA
NCMEQJb3A0AKBwRANUoEQJ5NBEDgTQRAPjsEQLQeBEDxQQRAmUkEQJQJBEBMUQRA7/sDQBsJ
BEAJWwRABv8DQDEyBEDJMQRA8Q0EQKccBEABJARANhAEQE3vA0DbQARAH2QEQCrWA0B7OwRA
Z3UEQK4mBEAHGQRAIg4EQBTAA0DVFQRABDUEQFgnBEDr5ANAkygEQBkVBED1LwRAkPEDQB8+
BEAd+QNA5/EDQO05BEDHCARAV8EDQEVcBEDRDwRA7xMEQDrnA0A1NARAVuADQNHTA0CWKgRA
KXoEQCX0A0Cs+QNAzw8EQCMSBEDz9ANAl/0DQAT4A0CQDwRAE/MDQEz3A0A9AgRA9PcDQMlG
BEBdUQRAj3UEQBpbBEBvFARABWsEQDswBEBGTgRAHWoEQOYtBEAzRwRACwoEQIIfBEDvIARA
HDgEQHwVBEAYGARA0wcEQFsaBEDnRARApgcEQAYaBEByJgRAvv4DQHT8A0BaBQRAICMEQIwt
BEDwDARARecDQCwRBEA3WwRA8xEEQF8lBEBw/gNAv80DQDo8BEDqOgRAwUQEQCFfBEANFwRA
8UAEQIU1BEBJDARA3kQEQC8ABEBwygNAHW4EQMb3A0DzGARA2TwEQDPeA0DOVARA4yQEQAi9
A0BXgwRA6OYDQD0PBED8RQRAPQoEQBc4BEAdMgRAswYEQKUgBEAqJwRAazMEQLw+BEChBQRA
US0EQPWYBEB1MwRAvEoEQMA8BEDkRgRAaiAEQDJMBEC9FgRA5E8EQOwQBEDmGARAjnAEQPwz
BEA+/QNANukDQM9RBEDXJARARCUEQKwfBEA5UARA1TIEQBJVBEDe4wNAPO0DQD8lBEBURgRA
VOcDQE1CBEBAIQRAWCQEQAQjBEDJBwRA4MUDQHMSBEDVOwRAmxoEQEXnA0BXLARA5REEQG9j
BEB4JwRAFgMEQGRABEAQOgRAjg0EQCsCBEBDYQRAwQgEQJs0BEDcKQRAggMEQFAIBEC8HARA
sBoEQPkrBEDY8QNA4CIEQMZRBEDAFwRACOkDQPcVBEAiXQRAZS0EQEIyBED+OARA2TgEQJY0
BEDvEARAlTwEQCw4BECQIgRAi94DQGpFBEC6MgRA1jwEQPtUBED1VgRAoPwDQK3hA0CTJgRA
wQMEQORFBEAc4ANAkzEEQIprBEDURQRAPGcEQCwaBECMKwRA1BkEQMMzBEAIUwRAbyYEQKES
BEAZXQRAefcDQLUeBEC/9QNABCkEQGE6BEBDOQRA+zAEQAatA0DWlARAGigEQJMDBECvHARA
fdYDQHgMBEDcWQRAPj0EQBMABEDEGwRA8SoEQPIfBECZUwRAHDsEQO9NBED4MwRAMDYEQBUi
BEC+AgRAwTcEQBQuBEBzVQRAtIMEQCEMBEA+PgRALF8EQJ8/BEBXYgRAug0EQGUXBED76QNA
RSMEQIH3A0Dk2QNApUwEQFlCBEBOQARAozEEQNBEBEBTDwRALgcEQCMXBEC+NwRAryUEQBRb
BEBZJgRAjUMEQNI/BEA+KgRAzkMEQDB2BECVKQRAcDQEQPwLBEA3RwRA0QoEQGYzBECF/QNA
QVUEQDEIBECh4QNAcF0EQFebBEDKDgRAJ4cEQHpRBEBwKgRAq0UEQBZCBEC9KwRAQiYEQHMt
BEC8/wNABUUEQLxBBEArCQRAYVIEQPX1A0CLRwRA9jIEQO8ABEBmHARAUCIEQLQ3BECG6QNA
M3UEQAsTBEBNQQRA7gsEQOQFBEAdWARALFEEQJcoBEDXKQRA3z4EQDBeBEAKRgRA2j8EQNgq
BEArCQRAr0UEQBU5BEA4VARAL1IEQO3rA0BfLwRA5zAEQNMtBECH/QNASjAEQIpaBEABXgRA
zmwEQItcBEBhUwRAyjMEQBUoBEBcCgRA+jIEQPsWBEAsGQRAhj0EQJhHBECSJwRA9U4EQFd6
BEC6MwRAu2cEQEA5BEBEJwRAcFwEQEw0BEAhOgRAYiIEQF8RBEDaQARAESgEQDpNBECARARA
LWQEQJkfBEBNSARAnGsEQHc8BEB2TwRAyysEQE81BEBgWARAOh8EQH9RBECDWwRAWgkEQFlC
BEABRARACVsEQMo0BECrKARAgScEQO4fBEDiUgRAwGAEQB1mBEDvSARADG0EQFqQBEDRLgRA
zzAEQDJLBEC3JwRAGiUEQMQ5BEAfSARAu0oEQD5VBEByEgRAq0UEQPNZBEBERARAkD8EQJk3
BECrVwRAo1YEQPIjBEBnMgRAxjIEQG5JBECeYARAJP4DQPc/BEBjZgRAW08EQGdaBEDjMQRA
iJMEQDIqBEAxKQRAKD4EQN8NBEAzWwRAa1EEQAdjBECwPQRAYzgEQP5GBEBTUwRAd1QEQA5k
BEBcawRABWIEQEpBBEBlQQRAGz8EQBZVBEBTPgRAwGIEQK0mBEDBUgRAsDcEQNczBEAhhARA
6EsEQD1KBEDIdQRABCEEQJlVBEBshARA8RsEQMF7BEAoJwRA0EIEQMxCBEAMQARAPy4EQKll
BECoJARALkcEQAdvBEDnNwRAcR8EQDRnBECdTQRAP5oEQHZvBECvQwRAljcEQNY0BEDcRQRA
zn4EQLJYBEBCawRA4TsEQBA5BECrZwRAvDIEQO9eBEBqYgRA</AssayYData></Step><Step><CommonData><SampleLocation>11</SampleLocation><SampleID></SampleID><SampleGroup></SampleGroup><SampleInfo></SampleInfo><SampleRow>C</SampleRow><SamplePlate>1</SamplePlate><WellType>REGENERATION</WellType><Concentration>-1</Concentration><ConcentrationUnits>µg/ml</ConcentrationUnits><MolarConcentration>-1</MolarConcentration><MolarConcUnits>nM</MolarConcUnits><MolecularWeight>-1</MolecularWeight><Temperature>25</Temperature><StartTime>3558316</StartTime><AssayTime>5</AssayTime></CommonData><FlowRate>1000</FlowRate><StepType>KREGENERATION</StepType><StepName>Regeneration</StepName><StepStatus>OK</StepStatus><ActualTime>4.99907</ActualTime><CycleTime>0.2</CycleTime><AssayXData Points="25">9h88RSUjPEVYJjxFjCk8Rb8sPEX2LzxFKTM8RVg2PEWMOTxFvzw8RfY/PEUlQzxFWEY8RYxJ
PEW/TDxF8k88RSVTPEVcVjxFjFk8RcNcPEXyXzxFKWM8RVxmPEWQaTxFv2w8RQ==</AssayXData><AssayYData Points="25">aK/bv7fI+b+pfATAyzoKwNE8DsDWQhHAGF0UwGmgFsBitxjAbYEawJlrHMCa2R3ADRsfwOOD
IMBM/iHA0QMjwNf3I8CcKyXAjcslwNS8JsBRSyfAsisowFszKcDTjynAZOMpwA==</AssayYData></Step><Step><CommonData><SampleLocation>12</SampleLocation><SampleID></SampleID><SampleGroup></SampleGroup><SampleInfo></SampleInfo><SampleRow>C</SampleRow><SamplePlate>1</SamplePlate><WellType>NEUTRALIZATION</WellType><Concentration>-1</Concentration><ConcentrationUnits>µg/ml</ConcentrationUnits><MolarConcentration>-1</MolarConcentration><MolarConcUnits>nM</MolarConcUnits><MolecularWeight>-1</MolecularWeight><Temperature>25</Temperature><StartTime>3574230</StartTime><AssayTime>5</AssayTime></CommonData><FlowRate>1000</FlowRate><StepType>KREGENERATION</StepType><StepName>Regeneration</StepName><StepStatus>OK</StepStatus><ActualTime>4.99907</ActualTime><CycleTime>0.2</CycleTime><AssayXData Points="25">8m88RSFzPEVUdjxFiHk8Rbt8PEXufzxFIYM8RVSGPEWIiTxFu4w8Re6PPEUhkzxFVJY8RYiZ
PEW7nDxF7p88RSGjPEVUpjxFiKk8RbusPEXurzxFIbM8RVS2PEWIuTxFu7w8RQ==</AssayXData><AssayYData Points="25">SyRgPyZaZT9wsW0/BvpxP0Xadj96lHk/3Kx8P/nJfz84g4A/K0uCPx9mgz/4mIM/PuOEP0Ws
hT9IGoY/KNOGP7J1hz+Xpoc/cS+IPxLTiD+CjYk/POqJP7soij8rOYo/vr+KPw==</AssayYData></Step><Step><CommonData><SampleLocation>11</SampleLocation><SampleID></SampleID><SampleGroup></SampleGroup><SampleInfo></SampleInfo><SampleRow>C</SampleRow><SamplePlate>1</SamplePlate><WellType>REGENERATION</WellType><Concentration>-1</Concentration><ConcentrationUnits>µg/ml</ConcentrationUnits><MolarConcentration>-1</MolarConcentration><MolarConcUnits>nM</MolarConcUnits><MolecularWeight>-1</MolecularWeight><Temperature>25</Temperature><StartTime>3590466</StartTime><AssayTime>5</AssayTime></CommonData><FlowRate>1000</FlowRate><StepType>KREGENERATION</StepType><StepName>Regeneration</StepName><StepStatus>OK</StepStatus><ActualTime>5.00005</ActualTime><CycleTime>0.2</CycleTime><AssayXData Points="25">7r88RSHDPEVQxjxFiMk8RbvMPEXuzzxFIdM8RVTWPEWI2TxFu9w8RerfPEUh4zxFUOY8RYjp
PEW77DxF6u88RR3zPEVU9jxFiPk8Rbf8PEXu/zxFIQM9RVQGPUWICT1Fuww9RQ==</AssayXData><AssayYData Points="25">E0kLwOENFsAoThvAcckdwD05IMBPfCLAL90jwIZKJcDufSbA+E0nwMBjKMDKFynA6AQqwDKV
KsD3VCvA7t8rwENQLMBPUi3AsnctwBviLcBoei7ADTQvwFRAL8CheS/AthQwwA==</AssayYData></Step><Step><CommonData><SampleLocation>12</SampleLocation><SampleID></SampleID><SampleGroup></SampleGroup><SampleInfo></SampleInfo><SampleRow>C</SampleRow><SamplePlate>1</SamplePlate><WellType>NEUTRALIZATION</WellType><Concentration>-1</Concentration><ConcentrationUnits>µg/ml</ConcentrationUnits><MolarConcentration>-1</MolarConcentration><MolarConcUnits>nM</MolarConcUnits><MolecularWeight>-1</MolecularWeight><Temperature>25</Temperature><StartTime>3606652</StartTime><AssayTime>5</AssayTime></CommonData><FlowRate>1000</FlowRate><StepType>KREGENERATION</StepType><StepName>Regeneration</StepName><StepStatus>OK</StepStatus><ActualTime>5.00005</ActualTime><CycleTime>0.2</CycleTime><AssayXData Points="25">7g89RSETPUVUFj1FiBk9RbscPUXuHz1FISM9RVAmPUWIKT1Fuyw9Re4vPUVjMz1FVDY9RYg5
PUW7PD1F7j89RSFDPUVURj1FiEk9RbtMPUXuTz1FIVM9RVRWPUWIWT1Fu1w9RQ==</AssayXData><AssayYData Points="25">VEBaP1qaYD/hG2g/SgduP1hfcj9IaHY/BkB5P4NxfD+sPX8/ocSAP32EgT+lToI/ZZCDP40/
hD+/1IQ/+HGFP+wZhj/GzYY/hHaHP53Phz8F54c/aliIP40YiT9I7Yk/6IqJPw==</AssayYData></Step><Step><CommonData><SampleLocation>11</SampleLocation><SampleID></SampleID><SampleGroup></SampleGroup><SampleInfo></SampleInfo><SampleRow>C</SampleRow><SamplePlate>1</SamplePlate><WellType>REGENERATION</WellType><Concentration>-1</Concentration><ConcentrationUnits>µg/ml</ConcentrationUnits><MolarConcentration>-1</MolarConcentration><MolarConcUnits>nM</MolarConcUnits><MolecularWeight>-1</MolecularWeight><Temperature>25</Temperature><StartTime>3622744</StartTime><AssayTime>5</AssayTime></CommonData><FlowRate>1000</FlowRate><StepType>KREGENERATION</StepType><StepName>Regeneration</StepName><StepStatus>OK</StepStatus><ActualTime>4.99907</ActualTime><CycleTime>0.2</CycleTime><AssayXData Points="25">7l89RR1jPUVQZj1FhGk9RbdsPUXqbz1FIXM9RVR2PUWIeT1Fu3w9Re5/PUUhgz1FVIY9RYiJ
PUW7jD1F7o89RR2TPUVQlj1FiJk9RbecPUXqnz1FIaM9RVCmPUWIqT1Ft6w9RQ==</AssayXData><AssayYData Points="25">0cMMwIwpGMA8uRzAPZ0fwKipIcBHBCTAEu8kwJJnJsCFXCfA7XsowOccKcCSLCrAkKwqwMOQ
K8A47ivAZMAswOj9LMBQei3AdewtwB9iLsAb+y7Ag38vwGi0L8BAPjDAEFUwwA==</AssayYData></Step><Step><CommonData><SampleLocation>12</SampleLocation><SampleID></SampleID><SampleGroup></SampleGroup><SampleInfo></SampleInfo><SampleRow>C</SampleRow><SamplePlate>1</SamplePlate><WellType>NEUTRALIZATION</WellType><Concentration>-1</Concentration><ConcentrationUnits>µg/ml</ConcentrationUnits><MolarConcentration>-1</MolarConcentration><MolarConcUnits>nM</MolarConcUnits><MolecularWeight>-1</MolecularWeight><Temperature>25</Temperature><StartTime>3638834</StartTime><AssayTime>5</AssayTime></CommonData><FlowRate>1000</FlowRate><StepType>KREGENERATION</StepType><StepName>Regeneration</StepName><StepStatus>OK</StepStatus><ActualTime>4.99907</ActualTime><CycleTime>0.2</CycleTime><AssayXData Points="25">6q89RRmzPUVMtj1FgLk9Rbe8PUXmvz1FqMM9RUzGPUWAyT1Ft8w9RebPPUUZ0z1FTNY9RYDZ
PUWz3D1F5t89RRnjPUVM5j1FgOk9RbPsPUXm7z1FGfM9RUz2PUWA+T1Fs/w9RQ==</AssayXData><AssayYData Points="25">Af9jP3afaD+lNXE/N4R1P05eej8VOn4/8/uAP5TFgT8M+YI/8U+EP2HVhT/4G4Y/9NKGP7+a
hz/smog/sVqJP/Uwij+sJoo/hPCKP1QljD8fP4w/J4OMP6IFjT+j84w/4riNPw==</AssayYData></Step></KineticsData></ExperimentResults>
