# Supplementary material for: Functional development of a V3/glycan-specific broadly neutralizing antibody isolated from a case of HIV superinfection
Source: eLife. 2021 Jul 15;10:e68110. doi: 10.7554/eLife.68110 (PMC8376252; doi:10.7554/eLife.68110)
Supplement: Figure 2—source data 2. [file elife-68110-fig2-data2.zip › QA013.2 Dbl Ref_21.02.04/02.04.21/QA013.2 Lineage Replicates_21.02.04/TemperatureLog.csv]

Temperature Log
Time (s)	Plate
2021/02/04 13:30:33	25.0000
2021/02/04 13:30:33	25.0000
2021/02/04 13:31:33	25.0000
2021/02/04 13:31:56	25.0000
2021/02/04 13:32:10	25.0000
2021/02/04 13:32:26	25.0000
2021/02/04 13:32:42	25.0000
2021/02/04 13:32:58	25.0000
2021/02/04 13:33:14	25.0000
2021/02/04 13:33:30	25.0000
2021/02/04 13:34:31	25.0000
2021/02/04 13:34:40	25.0000
2021/02/04 13:35:40	25.0000
2021/02/04 13:36:06	25.0000
2021/02/04 13:37:06	25.0000
2021/02/04 13:37:11	25.0000
2021/02/04 13:38:11	25.0000
2021/02/04 13:39:11	25.0000
2021/02/04 13:40:11	25.0000
2021/02/04 13:40:19	25.0000
2021/02/04 13:41:19	25.0000
2021/02/04 13:42:19	25.0000
2021/02/04 13:43:19	25.0000
2021/02/04 13:43:27	25.0000
2021/02/04 13:43:41	25.0000
2021/02/04 13:43:58	25.0000
2021/02/04 13:44:14	25.0000
2021/02/04 13:44:30	25.0000
2021/02/04 13:44:46	25.0000
2021/02/04 13:45:02	25.0000
2021/02/04 13:46:02	25.0000
2021/02/04 13:46:11	25.0000
2021/02/04 13:47:11	25.0000
2021/02/04 13:47:37	25.0000
2021/02/04 13:48:37	25.0000
2021/02/04 13:48:43	25.0000
2021/02/04 13:49:43	25.0000
2021/02/04 13:50:43	25.0000
2021/02/04 13:51:43	25.0000
2021/02/04 13:51:51	25.0000
2021/02/04 13:52:51	25.0000
2021/02/04 13:53:51	25.0000
2021/02/04 13:54:51	25.0000
2021/02/04 13:54:59	25.0000
2021/02/04 13:55:13	25.0000
2021/02/04 13:55:29	25.0000
2021/02/04 13:55:46	25.0000
2021/02/04 13:56:02	25.0000
2021/02/04 13:56:18	25.0000
2021/02/04 13:56:34	25.0000
2021/02/04 13:57:34	25.0000
2021/02/04 13:57:44	25.0000
2021/02/04 13:58:44	25.0000
2021/02/04 13:59:10	25.0000
2021/02/04 14:00:10	25.0000
2021/02/04 14:00:16	25.0000
2021/02/04 14:01:16	25.0000
2021/02/04 14:02:16	25.0000
2021/02/04 14:03:16	25.0000
2021/02/04 14:03:24	25.0000
2021/02/04 14:04:24	25.0000
2021/02/04 14:05:24	25.0000
2021/02/04 14:06:24	25.0000
2021/02/04 14:06:32	25.0000
2021/02/04 14:06:46	25.0000
2021/02/04 14:07:02	25.0000
2021/02/04 14:07:18	25.0000
2021/02/04 14:07:34	25.0000
2021/02/04 14:07:50	25.0000
2021/02/04 14:08:07	25.0000
2021/02/04 14:09:07	25.0000
2021/02/04 14:09:16	25.0000
2021/02/04 14:10:16	25.0000
2021/02/04 14:10:43	25.0000
2021/02/04 14:11:43	25.0000
2021/02/04 14:11:49	25.0000
2021/02/04 14:12:49	25.0000
2021/02/04 14:13:49	25.0000
2021/02/04 14:14:49	25.0000
2021/02/04 14:14:58	25.0000
2021/02/04 14:15:58	25.0000
2021/02/04 14:16:58	25.0000
2021/02/04 14:17:58	25.0000
2021/02/04 14:18:06	25.0000
2021/02/04 14:18:21	25.0000
2021/02/04 14:18:37	25.0000
2021/02/04 14:18:53	25.0000
2021/02/04 14:19:09	25.0000
2021/02/04 14:19:25	25.0000
2021/02/04 14:19:41	25.0000
2021/02/04 14:20:41	25.0000
2021/02/04 14:20:51	25.0000
2021/02/04 14:21:51	25.0000
2021/02/04 14:22:18	25.0000
2021/02/04 14:23:18	25.0000
2021/02/04 14:23:25	25.0000
2021/02/04 14:24:25	25.0000
2021/02/04 14:25:25	25.0000
2021/02/04 14:26:25	25.0000
2021/02/04 14:26:34	25.0000
2021/02/04 14:27:34	25.0000
2021/02/04 14:28:34	25.0000
2021/02/04 14:29:34	25.0000
2021/02/04 14:29:43	25.0000
2021/02/04 14:29:57	25.0000
2021/02/04 14:30:13	25.0000
2021/02/04 14:30:29	25.0000
2021/02/04 14:30:46	25.0000
2021/02/04 14:31:02	25.0000
2021/02/04 14:31:47	25.0000
2021/02/04 14:32:47	25.0000
2021/02/04 14:33:09	25.0000
2021/02/04 14:33:24	25.0000
2021/02/04 14:33:40	25.0000
2021/02/04 14:33:56	25.0000
2021/02/04 14:34:12	25.0000
2021/02/04 14:34:28	25.0000
2021/02/04 14:34:44	25.0000
2021/02/04 14:35:44	25.0000
2021/02/04 14:35:54	25.0000
2021/02/04 14:36:54	25.0000
2021/02/04 14:37:15	25.0000
2021/02/04 14:38:15	25.0000
2021/02/04 14:38:16	25.0000
2021/02/04 14:39:16	25.0000
2021/02/04 14:40:16	25.0000
2021/02/04 14:41:16	25.0000
2021/02/04 14:41:24	25.0000
2021/02/04 14:42:24	25.0000
2021/02/04 14:43:24	25.0000
2021/02/04 14:44:24	25.0000
2021/02/04 14:44:32	25.0000
2021/02/04 14:44:46	25.0000
2021/02/04 14:45:02	25.0000
2021/02/04 14:45:18	25.0000
2021/02/04 14:45:35	25.0000
2021/02/04 14:45:51	25.0000
2021/02/04 14:46:07	25.0000
2021/02/04 14:47:07	25.0000
2021/02/04 14:47:16	25.0000
2021/02/04 14:48:17	25.0000
2021/02/04 14:48:37	25.0000
2021/02/04 14:49:38	25.0000
2021/02/04 14:49:39	25.0000
2021/02/04 14:50:39	25.0000
2021/02/04 14:51:39	25.0000
2021/02/04 14:52:39	25.0000
2021/02/04 14:52:47	25.0000
2021/02/04 14:53:47	25.0000
2021/02/04 14:54:47	25.0000
2021/02/04 14:55:47	25.0000
2021/02/04 14:55:55	25.0000
2021/02/04 14:56:09	25.0000
2021/02/04 14:56:25	25.0000
2021/02/04 14:56:41	25.0000
2021/02/04 14:56:58	25.0000
2021/02/04 14:57:14	25.0000
2021/02/04 14:57:30	25.0000
2021/02/04 14:58:30	25.0000
2021/02/04 14:58:39	25.0000
2021/02/04 14:59:40	25.0000
2021/02/04 15:00:00	25.0000
2021/02/04 15:01:01	25.0000
2021/02/04 15:01:02	25.0000
2021/02/04 15:02:02	25.0000
2021/02/04 15:03:02	25.0000
2021/02/04 15:04:02	25.0000
2021/02/04 15:04:10	25.0000
2021/02/04 15:05:10	25.0000
2021/02/04 15:06:10	25.0000
2021/02/04 15:07:10	25.0000
2021/02/04 15:07:18	25.0000
2021/02/04 15:07:32	25.0000
2021/02/04 15:07:48	25.0000
2021/02/04 15:08:04	25.0000
2021/02/04 15:08:20	25.0000
2021/02/04 15:08:37	25.0000
2021/02/04 15:08:53	25.0000
2021/02/04 15:09:53	25.0000
2021/02/04 15:10:02	25.0000
2021/02/04 15:11:02	25.0000
2021/02/04 15:11:23	25.0000
2021/02/04 15:12:23	25.0000
2021/02/04 15:12:25	25.0000
2021/02/04 15:13:25	25.0000
2021/02/04 15:14:25	25.0000
2021/02/04 15:15:25	25.0000
2021/02/04 15:15:33	25.0000
2021/02/04 15:16:33	25.0000
2021/02/04 15:17:33	25.0000
2021/02/04 15:18:33	25.0000
2021/02/04 15:18:42	25.0000
2021/02/04 15:18:56	25.0000
2021/02/04 15:19:12	25.0000
2021/02/04 15:19:28	25.0000
2021/02/04 15:19:44	25.0000
2021/02/04 15:20:00	25.0000
2021/02/04 15:20:16	25.0000
2021/02/04 15:21:16	25.0000
2021/02/04 15:21:26	25.0000
2021/02/04 15:22:26	25.0000
2021/02/04 15:22:47	25.0000
2021/02/04 15:23:47	25.0000
2021/02/04 15:23:48	25.0000
2021/02/04 15:24:48	25.0000
2021/02/04 15:25:48	25.0000
2021/02/04 15:26:48	25.0000
2021/02/04 15:26:57	25.0000
2021/02/04 15:27:57	25.0000
2021/02/04 15:28:57	25.0000
2021/02/04 15:29:57	25.0000
2021/02/04 15:30:06	25.0000
2021/02/04 15:30:20	25.0000
2021/02/04 15:30:36	25.0000
2021/02/04 15:30:52	25.0000
2021/02/04 15:31:08	25.0000
2021/02/04 15:31:24	25.0000
2021/02/04 15:32:09	25.0000
Signature=0xF91A4742
