# Supplementary material for: Functional development of a V3/glycan-specific broadly neutralizing antibody isolated from a case of HIV superinfection
Source: eLife. 2021 Jul 15;10:e68110. doi: 10.7554/eLife.68110 (PMC8376252; doi:10.7554/eLife.68110)
Supplement: Figure 2—source data 2. [file elife-68110-fig2-data2.zip › QA013.2 Dbl Ref_21.02.04/02.04.21/QA013.2 Lineage Replicates_21.02.04/210204_013.frd]

<?xml version="1.0" encoding="UTF-8" standalone="yes"?>
<ExperimentResults><ExperimentInfo Name="QA013.2 Lineage Replicates_21.02.04"><ExpDescription></ExpDescription><RTDVersion>2.0</RTDVersion><RunID>BA674985-94F7-42A7-A5A3-05A7B3DC47DF</RunID><ExperimentType>KINETICS</ExperimentType><ExperimentSubType>KBASIC</ExperimentSubType><StartDateTime>2021-02-04T15:31:35</StartDateTime><MachineName>886RGX1</MachineName><UserName>Labuser</UserName><LotNumber></LotNumber><PlateName>210204</PlateName><PlateName2></PlateName2><SensorName>E6</SensorName><SensorPlate>1</SensorPlate><SensorType>AHC (Anti-hIgG Fc Capture)</SensorType><SensorRole>LIGAND</SensorRole><SensorInfo></SensorInfo><WritingSW>DataAcquisition.exe 11.1.2.24</WritingSW><InstrumentType>OctetRED96</InstrumentType><InstrumentSerial>FB-50183</InstrumentSerial><InstrumentFW></InstrumentFW><IntegrationTime>3.1</IntegrationTime><DSPType>CPF</DSPType><DSPStitching>1</DSPStitching><HasManifest>1</HasManifest><InfoHash>1755733900</InfoHash></ExperimentInfo><AssayParamsInfo/><KineticsData><Step><CommonData><SampleLocation>1</SampleLocation><SampleID></SampleID><SampleGroup></SampleGroup><SampleInfo></SampleInfo><SampleRow>E</SampleRow><SamplePlate>1</SamplePlate><WellType>BUFFER</WellType><Concentration>-1</Concentration><ConcentrationUnits>µg/ml</ConcentrationUnits><MolarConcentration>-1</MolarConcentration><MolarConcUnits>nM</MolarConcUnits><MolecularWeight>-1</MolecularWeight><Temperature>25</Temperature><StartTime>3638834</StartTime><AssayTime>60</AssayTime></CommonData><FlowRate>1000</FlowRate><StepType>BASELINE</StepType><StepName>Baseline</StepName><StepStatus>OK</StepStatus><ActualTime>60</ActualTime><CycleTime>0.2</CycleTime><AssayXData Points="300">AAAAAKjGSz7NzMw+EFgZP0SLTD8AAIA/1XiZP28Ssz8IrMw/ZmbmPzvf/z9qvAxAN4kZQGZm
JkAzMzNAnu8/QM3MTEA3iVlABFZmQNEic0Ce739AZmaGQJzEjEAzM5NAaJGZQM/3n0A1XqZA
nMSsQAIrs0BokblAz/e/QGZmxkDNzMxAAivTQGiR2UAAAOBAyXbmQJzE7EAzM/NAmpn5QM/3
/0AbLwNBTmIGQYGVCUG0yAxBAAAQQRsvE0FmZhZBgZUZQbTIHEHn+x9BGy8jQWZmJkGamSlB
tMgsQef7L0EbLzNBZmY2QYGVOUG0yDxB5/s/QRsvQ0FmZkZBgZVJQbTITEHn+09BGy9TQU5i
VkGamVlBtMhcQef7X0EbL2NBTmJmQYGVaUG0yGxB5/tvQRsvc0FOYnZBmpl5QbTIfEHn+39B
jZeBQTMzg0HByoRBZmaGQfT9h0E5tIlBJzGLQcHKjEFaZI5BAACQQY2XkUEnMZNBzcyUQVpk
lkH0/ZdBjZeZQScxm0HNzJxBZmaeQQAAoEGNl6FBJzGjQcHKpEFaZKZB9P2nQY2XqUEnMatB
zcysQWZmrkEAALBBmpmxQScxs0HNzLRBWmS2QfT9t0GNl7lBMzO7QcHKvEFaZL5B9P2/QY2X
wUEnMcNBzczEQWZmxkH0/cdBjZfJQTMzy0HBysxBZmbOQfT9z0GNl9FBJzHTQcHK1EFaZNZB
DALYQY2X2UEnMdtBzczcQWZm3kEMAuBBjZfhQTMz40HNzORBWmTmQfT950GNl+lBPzXrQeXQ
7EFmZu5BAADwQY2X8UEzM/NBwcr0QWZm9kH0/fdBmpn5QTMz+0HNzPxBWmT+QfT9/0HNzABC
mpkBQmBlAkItMgNC+v4DQsfLBEKamQVCYGUGQjMzB0IAAAhCzcwIQpOYCUJmZgpCMzMLQgAA
DELNzAxCk5gNQmZmDkIzMw9CAAAQQs3MEEKamRFCZmYSQjMzE0IAABRCzcwUQpqZFUJmZhZC
MzMXQlYOGELNzBhCmpkZQmZmGkIzMxtCAAAcQs3MHEKamR1CZmYeQjMzH0IAACBCzcwgQpqZ
IUJmZiJCMzMjQgAAJELNzCRCmpklQmZmJkIzMydCAAAoQs3MKEKamSlCZmYqQjMzK0IAACxC
zcwsQpqZLUJmZi5CMzMvQgAAMELNzDBCmpkxQmZmMkIzMzNCAAA0Qs3MNEKamTVCZmY2QjMz
N0IAADhCzcw4QpqZOUJmZjpCMzM7QgAAPELNzDxCmpk9QhKDPkIzMz9CAABAQs3MQEKamUFC
ZmZCQjMzQ0IAAERCzcxEQpqZRUJmZkZCMzNHQgAASELNzEhCmplJQmZmSkIzM0tCAABMQsfL
TEKamU1CZmZOQjMzT0IAAFBCzcxQQpqZUUJmZlJCMzNTQgAAVELNzFRCmplVQmZmVkIzM1dC
AABYQs3MWEKTmFlCZmZaQjMzW0IAAFxCzcxcQqycXUJmZl5CMzNfQgAAYELHy2BCmplhQmZm
YkIzM2NCAABkQs3MZEKamWVCZmZmQjMzZ0IAAGhCx8toQpqZaUJmZmpCMzNrQvr+a0LNzGxC
mpltQmZmbkIzM29C</AssayXData><AssayYData Points="300">AAAAAO9KTbt/VpO7VU13OxUBiDoJDjA7C+0yOrHN/rneVYs7zk3fOyM4qDuBgn47sBa3OyWs
rzsNS646FfTvO237RTx+46s7fMpcO8tnejqmj4M7TpO+O6kgqzt3NsQ7KQ8BPI9p3Tt8tyg8
0SLzO6U7zzt7CBg8aXDrOwT+7junS0g8fQkyPBytzzuuGtU7/HgbPODoEjyvGJI7ZMcIPGrc
Hzyoegs8tsW0O+HUMzyVjr47dgevO0TlDTyfckk8FDQ5PBqHETz20yc8Y/xQPEfB7zsqnjI8
fekHPFYdAzzml9I7b+MoPGOFrju0QxA8w7VgOzQ9PTy8RTc8+hw+PE6yTzwl6Cw8fS5DPP7e
PDw+BEw8D9xTPPRdTTxM11Y8+KQVPNjtfzw0XlA89gRmPMigNDy8Zn88gxh1PGx1Ujz5eDY8
5uWgOykvPTyz8I48JFcYPNMSgTwRnGY8WpJKPNFQKTwwiEk8CEspPFcsTTw3AnU8FlaJPFRs
Jjx8WmQ88ugWPCUPazxihIM8qLRXPJHfSDyB4T48yvslPFX5VzzngV48hcMqPM+NJTzHJkk8
n799PLS1Tzz1lSc8hd2SPPNORTzyc3M8IOJNPI6hPTzwzoE8njpsPA7GIDybsWU8diKFPGY9
bTwPwUs85tqGPM4CSTwynm88XvJgPCPpgTy96BI8RCtgPNqqdjyjxIE8SOhePBffDDxtKmk8
SQBCPNqZhzwUwoU8uyRBPCkMazwPMy48AiE5PEBmhzwxjF08DPFBPL2nkDxCqxg8ZQpfPPhQ
ljxqSow83+OSPMPCejzPEKM8GP98PK69Rjzad5M88/+kPCHpgDyrfFw84/OEPJ9Tljx6DpA8
w492PBNiiTwHMnY82wmdPO3EgTziQ6A84LCKPNWWlTxq/IM8OMWHPFMYnjwFG1M878eVPMF2
fDwYMnw8lWiSPEpEXzxkFpA87UBSPFu7iTw2hhg8lSeIPP5zZDzNhZE8/BWJPDyolzw+Q5A8
bNd3PHfLfTyJCls89zeMPLgBpDxCuZw8PnyLPF4FkzyaC6I8BoafPDfejTxW6508jkCKPD3R
kzy8Zow8ekWOPGQllDyz0Lo8xWNwPBoqkzy0d1I8czuTPLLphjxksZQ8XiitPD4dijxDNnw8
9dKCPPCJnTyjO408EN6RPOoYmDzDF7Y8wICiPK1gnjycrqs8PV6GPOuHkDxs+LE8e1uLPKbH
kTzHZKI8yxuTPPezvDySH6o8yz+bPEEw1DwUCIM8xjLAPJOXqjworqA809ahPNPBmzw61708
9HuiPIXVmzzt4o882s2tPJkRijxW17c8WY+bPGMcjzxlIZs8v+ZoPLNUpzzo7448EPvAPCo1
tzwTeo88kL+zPHsMkTwCnps8PhaxPIX9pTyRfbA8rP/aPMFQljwWsb08RauHPKbnhjx+frU8
q17APOpdjzwBVoo8FNGPPBebljwdZK486JWuPKFKmTyvfJo8R669PCn5qTxEqqs8kaqsPPcm
pjyKLd086o65PFrRxjy9p5w8aWuiPHYMrDxB+rk8dL2/PM3hpTyxEaU8ePHAPHjCuTw+LM48
u6HEPPc+ejyoxK88</AssayYData></Step><Step><CommonData><SampleLocation>11</SampleLocation><SampleID></SampleID><SampleGroup></SampleGroup><SampleInfo></SampleInfo><SampleRow>E</SampleRow><SamplePlate>1</SamplePlate><WellType>REGENERATION</WellType><Concentration>-1</Concentration><ConcentrationUnits>µg/ml</ConcentrationUnits><MolarConcentration>-1</MolarConcentration><MolarConcUnits>nM</MolarConcUnits><MolecularWeight>-1</MolecularWeight><Temperature>25</Temperature><StartTime>3764570</StartTime><AssayTime>5</AssayTime></CommonData><FlowRate>1000</FlowRate><StepType>KREGENERATION</StepType><StepName>Regeneration</StepName><StepStatus>OK</StepStatus><ActualTime>4.999</ActualTime><CycleTime>0.2</CycleTime><AssayXData Points="25">AABwQsfLcEKTmHFCYGVyQi0yc0IAAHRCzcx0QpqZdUJgZXZCOTR3QgAAeELNzHhCk5h5QmZm
ekIzM3tCAAB8Qs3MfEK4nn1CZmZ+Qi0yf0IAAIBC42WAQs3MgEIzM4FCFpmBQg==</AssayXData><AssayYData Points="25">5zc1wDG5RMCFTUzASVBRwDehVcASPVnA+QFcwIewXsDZ6GDAgOFiwDPyZMA5h2bAQNJnwE5P
acBIAGvATDBswGYlbcAbJm7AMj9vwHU1cMDeXHHAJflxwMcfc8CZVnPArBd0wA==</AssayYData></Step><Step><CommonData><SampleLocation>12</SampleLocation><SampleID></SampleID><SampleGroup></SampleGroup><SampleInfo></SampleInfo><SampleRow>E</SampleRow><SamplePlate>1</SamplePlate><WellType>NEUTRALIZATION</WellType><Concentration>-1</Concentration><ConcentrationUnits>µg/ml</ConcentrationUnits><MolarConcentration>-1</MolarConcentration><MolarConcUnits>nM</MolarConcUnits><MolecularWeight>-1</MolecularWeight><Temperature>25</Temperature><StartTime>3780655</StartTime><AssayTime>5</AssayTime></CommonData><FlowRate>1000</FlowRate><StepType>KREGENERATION</StepType><StepName>Regeneration</StepName><StepStatus>OK</StepStatus><ActualTime>5</ActualTime><CycleTime>0.2</CycleTime><AssayXData Points="25">fP+BQuJlgkJJzIJCrzKDQhaZg0J8/4NC4mWEQknMhEKvMoVCFpmFQnz/hULiZYZCScyGQq8y
h0IWmYdCfP+HQuJliEJJzIhCrzKJQhaZiUJ8/4lC4mWKQknMikKvMotCFpmLQg==</AssayXData><AssayYData Points="25">e1v7vne+9b6BOeu+RDbevv2a1r5t+s2+oIPHvuUywL60hb2+fyi2vlOls77J+bC+PWOsvtlN
qr5J9am+znWnvvLzpL4yg6G+tHafvpOpnb4wyZm+agScvt+mmb5Zhpq+0B2Yvg==</AssayYData></Step><Step><CommonData><SampleLocation>11</SampleLocation><SampleID></SampleID><SampleGroup></SampleGroup><SampleInfo></SampleInfo><SampleRow>E</SampleRow><SamplePlate>1</SamplePlate><WellType>REGENERATION</WellType><Concentration>-1</Concentration><ConcentrationUnits>µg/ml</ConcentrationUnits><MolarConcentration>-1</MolarConcentration><MolarConcUnits>nM</MolarConcUnits><MolecularWeight>-1</MolecularWeight><Temperature>25</Temperature><StartTime>3796740</StartTime><AssayTime>5</AssayTime></CommonData><FlowRate>1000</FlowRate><StepType>KREGENERATION</StepType><StepName>Regeneration</StepName><StepStatus>OK</StepStatus><ActualTime>4.999</ActualTime><CycleTime>0.2</CycleTime><AssayXData Points="25">ff+LQmBljELHy4xCsDKNQheZjUJ9/41CYGWOQsfLjkItMo9CF5mPQvr+j0JgZZBCx8uQQi0y
kUKUmJFC+v6RQuNlkkJKzJJCLTKTQpSYk0J9/5NCYGWUQsfLlEItMpVCk5iVQg==</AssayXData><AssayYData Points="25">+ZJUwNJcYMAkeGXAvtZowNjjasAz0mzAvIFuwGTUb8DO+HDAYiZywPxec8D5EHTAGrp0wJ+a
dcCkKHbAfS13wPDEd8BdZHjAI+J4wOdaecD2AnrA+k56wLn+esDPSXvAEVt7wA==</AssayYData></Step><Step><CommonData><SampleLocation>12</SampleLocation><SampleID></SampleID><SampleGroup></SampleGroup><SampleInfo></SampleInfo><SampleRow>E</SampleRow><SamplePlate>1</SamplePlate><WellType>NEUTRALIZATION</WellType><Concentration>-1</Concentration><ConcentrationUnits>µg/ml</ConcentrationUnits><MolarConcentration>-1</MolarConcentration><MolarConcUnits>nM</MolarConcUnits><MolecularWeight>-1</MolecularWeight><Temperature>25</Temperature><StartTime>3812869</StartTime><AssayTime>5</AssayTime></CommonData><FlowRate>1000</FlowRate><StepType>KREGENERATION</StepType><StepName>Regeneration</StepName><StepStatus>OK</StepStatus><ActualTime>5</ActualTime><CycleTime>0.2</CycleTime><AssayXData Points="25">+f6VQl9llkLGy5ZCLDKXQpOYl0L5/pdCX2WYQsbLmEIsMplCk5iZQvn+mUJfZZpCxsuaQiwy
m0KTmJtC+f6bQl9lnELGy5xCLDKdQpOYnUL5/p1CX2WeQsbLnkIsMp9Ck5ifQg==</AssayXData><AssayYData Points="25">DGH3vjG49L6pKui+LWLcvnSy1L4o/cu+N7vFvgynvr4wG72+4Cu3viv6sr4v7a2+aKOsvmF3
qb5U3aa+pUuhvkwBob58Y5++yZ6fvtdhnL6xfZu+iv+ZvjJXlr5u/pW+mrSUvg==</AssayYData></Step><Step><CommonData><SampleLocation>11</SampleLocation><SampleID></SampleID><SampleGroup></SampleGroup><SampleInfo></SampleInfo><SampleRow>E</SampleRow><SamplePlate>1</SamplePlate><WellType>REGENERATION</WellType><Concentration>-1</Concentration><ConcentrationUnits>µg/ml</ConcentrationUnits><MolarConcentration>-1</MolarConcentration><MolarConcUnits>nM</MolarConcUnits><MolecularWeight>-1</MolecularWeight><Temperature>25</Temperature><StartTime>3828944</StartTime><AssayTime>5</AssayTime></CommonData><FlowRate>1000</FlowRate><StepType>KREGENERATION</StepType><StepName>Regeneration</StepName><StepStatus>OK</StepStatus><ActualTime>4.999</ActualTime><CycleTime>0.2</CycleTime><AssayXData Points="25">+v6fQuJloEJEy6BCLDKhQhCYoUL6/qFCYGWiQt7PokIsMqNClJijQnb+o0LcZKRCxsukQiwy
pUKUmKVC+v6lQmBlpkLGy6ZCLDKnQhCYp0J2/qdCYGWoQkTLqEIsMqlCEJipQg==</AssayXData><AssayYData Points="25">s4tVwBgsY8BeLWjARvRqwH6pbcCsJm/ANdZwwIwdcsB+PnPAeiZ0wGUedcDn0nXArql2wDD5
dsDe43fAHqp4wFg7ecBQ8HnA5PB5wDB0esCPIHvA+VZ7wAXqe8AMJXzAoU58wA==</AssayYData></Step><Step><CommonData><SampleLocation>12</SampleLocation><SampleID></SampleID><SampleGroup></SampleGroup><SampleInfo></SampleInfo><SampleRow>E</SampleRow><SamplePlate>1</SamplePlate><WellType>NEUTRALIZATION</WellType><Concentration>-1</Concentration><ConcentrationUnits>µg/ml</ConcentrationUnits><MolarConcentration>-1</MolarConcentration><MolarConcUnits>nM</MolarConcUnits><MolecularWeight>-1</MolecularWeight><Temperature>25</Temperature><StartTime>3845047</StartTime><AssayTime>5</AssayTime></CommonData><FlowRate>1000</FlowRate><StepType>KREGENERATION</StepType><StepName>Regeneration</StepName><StepStatus>OK</StepStatus><ActualTime>4.999</ActualTime><CycleTime>0.2</CycleTime><AssayXData Points="25">dv6pQllkqkJDy6pCqTGrQhCYq0J2/qtC3GSsQsDKrEKpMa1CEJitQnb+rUJZZK5CQ8uuQiYx
r0KNl69C8/2vQtxksELAyrBCqTGxQhCYsUKtB7JCWWSyQkPLskKpMbNCjJezQg==</AssayXData><AssayYData Points="25">CmjqvnKV5b4bpNq+f5zPvpYFxb59qr2+9Ty3vs8asL6bJay+ljqnvur7or6iSKC+e7+cviYa
l76CQJW+sZeVvqWolL59X5O+FUiQvjfgjb5gAIu+hcGIvlyWh772goe+NheGvg==</AssayYData></Step><Step><CommonData><SampleLocation>1</SampleLocation><SampleID></SampleID><SampleGroup></SampleGroup><SampleInfo></SampleInfo><SampleRow>E</SampleRow><SamplePlate>1</SamplePlate><WellType>BUFFER</WellType><Concentration>-1</Concentration><ConcentrationUnits>µg/ml</ConcentrationUnits><MolarConcentration>-1</MolarConcentration><MolarConcUnits>nM</MolarConcUnits><MolecularWeight>-1</MolecularWeight><Temperature>25</Temperature><StartTime>3859916</StartTime><AssayTime>60</AssayTime></CommonData><FlowRate>1000</FlowRate><StepType>BASELINE</StepType><StepName>Baseline</StepName><StepStatus>OK</StepStatus><ActualTime>60</ActualTime><CycleTime>0.2</CycleTime><AssayXData Points="300">8v2zQlhktEI8yrRCojC1QoyXtUJv/bVCWGS2Qr/KtkKiMLdCjJe3Qm/9t0LVY7hCv8q4QqIw
uUIJl7lC8v25QlhkukK/yrpCJTG7QoyXu0Ly/btCWGS8Qr/KvEIlMb1CCJe9QvL9vUJYZL5C
PMq+QqIwv0IIl79C8v2/QtVjwEK/ysBCojDBQoyXwULy/cFCWGTCQkLLwkIlMcNCjJfDQvL9
w0LVY8RCPMrEQiUxxUKMl8VC8v3FQlhkxkK/ysZCojDHQoyXx0Ly/cdCWGTIQr/KyEIlMclC
jJfJQvL9yUJYZMpCv8rKQiUxy0KMl8tCb/3LQlhkzEI8ysxCJTHNQgiXzULy/c1CWGTOQjzK
zkIlMc9CjJfPQvj+z0LVY9BCv8rQQiUx0UKMl9FCb/3RQlhk0kK/ytJCojDTQoyX00Ly/dNC
WGTUQr/K1EKiMNVCCJfVQvL91UJYZNZCv8rWQqIw10KMl9dC8v3XQtVj2EI8ythCJTHZQoyX
2ULy/dlC1WPaQjzK2kIlMdtCjJfbQvL920JYZNxCPMrcQiUx3UIIl91C8v3dQlhk3kK/yt5C
ojDfQgiX30Ly/d9CWGTgQr/K4EIlMeFCCJfhQvL94ULVY+JCPMriQiUx40KMl+NC8v3jQlhk
5EK/yuRCojDlQoyX5ULy/eVCWGTmQjzK5kIlMedCCJfnQvL950JYZOhCPMroQiUx6UKMl+lC
8v3pQtVj6kK/yupCojDrQoyX60Ly/etCWGTsQr/K7EKiMO1CCJftQvL97UJYZO5Cv8ruQiUx
70IIl+9C8v3vQlhk8EI8yvBCojDxQoyX8ULy/fFCWGTyQr/K8kIlMfNCjJfzQvL980LWY/RC
v8r0QqIw9UKMl/VCb/31Qlhk9kK/yvZCojD3QoyX90Jv/fdCWGT4QjzK+EKiMPlCjJf5QvL9
+UJYZPpCPMr6QiUx+0IIl/tC8v37QtZj/EK/yvxCojD9QgiX/UJv/f1C1mP+Qr/K/kKiMP9C
jJf/QvL9/0LrMQBDX2UAQ1GYAEOEywBDt/4AQ+sxAUNfZQFDk5gBQ8bLAUP5/gFDLDICQ19l
AkOTmAJDhMsCQ/n+AkPrMQNDX2UDQ5OYA0OEywNDt/4DQywyBEMeZQRDk5gEQ4TLBEO3/gRD
6zEFQ19lBUNRmAVDxssFQ7f+BUMsMgZDX2UGQ5OYBkPGywZDt/4GQ+sxB0MeZQdDUZgHQ8bL
B0O3/gdD6zEIQx5lCEOTmAhDhMsIQ7f+CEPrMQlDHmUJQ5OYCUOEywlD+f4JQ+sxCkNfZQpD
UZgKQ8bLCkP5/gpDejQLQ19lC0OTmAtDhMsLQ/n+C0MsMgxDHmUMQ1GYDEOEywxDygENQywy
DUMeZQ1DUZgNQ8bLDUO3/g1D6zEOQx5lDkOTmA5DhMsOQ7f+DkPrMQ9DHmUPQ1GYD0PGyw9D
t/4PQywyEENfZRBDk5gQQ8bLEEP5/hBD6zERQ19lEUOTmBFDhMsRQ7f+EUPrMRJDHmUSQ1GY
EkOEyxJD+f4SQywyE0NfZRNDk5gTQ4TLE0O3/hNDLDIUQx5lFENRmBRDbtIUQ/n+FEMsMhVD
HmUVQ1GYFUPGyxVD</AssayXData><AssayYData Points="300">is5xvluvb77463K+HrVwvtmUab7VBmu+Ba5ovpztZb6KHGe+jOlkvlHkXL4Iuma+n45gvuaS
X75XjVy+FYZevselWb4XPVu+/ThdvrlDW76WiVa+MPRcvm8eWL40C1q+p1hZvmHwU74oxVa+
6aJXviQYVb7ohFO+wH1TvoURU77HfU++mmZRvoG0Tr5gylC+DLVLvjBESb7bwE++AepKvslQ
TL6glUu+DZRMvqu+S751UkG+j/JEvtPXQ760kka+TCJJvmlNQr4qYkG+mCZCvgkZQ77SzTy+
GrY+vk30P75CEDu+E29AvijtP76nUzy+yQ9BvhTCOb4Ggz2+Q/U3vqDeOr7Dkzq+0PA2vrIj
N74YbDW+CNM4vilYNr7ukTS+56A4vgV3OL6P6TS+kiUyvqHpNb5JNja+Qc80vhwuM75dOTC+
ZAEwvmbtMr4/czK++xIyvkhVML4gezG+ROMsvoulL74Vji++HJEsvqAAL74t7TC+Trwuvhuw
Kb4cbSy+uv0nvjJ2J77YSCq+ZrErvnPlKL6wTCm+D8opvpVbKL5OQCa+qx8lvtx/I77M7SO+
J6ohvqq1H74Q3SO+wqYkvoZVI74i1CS+cwMnvsl/JL4f+SK+h+khvmV6I75CXR6+fUggvpET
H77vlCK+hBkdvuHDJL5Uyh++/1UevhvXHL7PHB++yRQbvr4RIr6YqR++4eUavjT8Hb5YFBi+
lKIZvm9pHL6N+Rq+XVYWvtKmFb7Fdhm+H+8YvmySGr6QfRW+M7Aavs74Gr6KYBa+7R8YvlOK
Fr4c3ha+iMsdvmAjFb4jBRm+wP8XvrpWFL6zHRS+yNUWvncmFr5D1hS+Dy0UvqkgF76ZGhS+
V84Uvj0kEb5gixK+KCsSvp4wEb5mHRe+3PYRvt4sFb6t4BO+0rARvsYrE74brg2+lFMNvn++
Db6zNQq+xnoSvsY+Cb5BLg++3SkQvgiICb6BoQ++L94LvgDlD75sagi+odULvuagDb4bHQq+
XiINvpdKCb7iFgu+azEOvgTCDL6/qwy+cGYIvnV5CL76Hga+KWcGvipXCL4JBgW+bisIvmsi
Bb5ytAe+bJsGvkxDCr6mzQq+6lgIvs7tA77xuwO+BTcLvmldBb5DHQS+0ssBvhOKBL7lXwa+
KDQEvlexBL7SE/+9fScFvhspB74KSQO+kLgHvj41BL7FBQC+Lp4FvjMqBL4yTQK+FLoEvvpQ
Ar4W1gG+C1f+vYXDAL45b/29cxMAvlksAb5Ntfu9DPX4vUsC/72SbwC+iPbzvbJk+71vGPm9
LvoAvqciA75Ojv29IGTzvYuF/L0fiPq9T3f/vZHv/L1/DgC+IVr4vWKH+b1mP/S95mD4vXQh
8r2kw/W9TAf7vUQu8b3RSPe9OqT7vTFN6b1V/fu94pLuvVhi8719NvS9UHLyvdZ17L37UO29
54D0vfg0871DxOm9FB/5vT3Q8707VfW9CLfovY8U5726nfK9vkj1vaO97L3qdOi95X31vaPY
8L28GOq904D3vUPL7b37OuK9T4rgvZul4L2CH+q9vZnyvTjF4b2uI+m9pzjqvReb6L1FVOi9
tfnjvaS44b01YOm9</AssayYData></Step><Step><CommonData><SampleLocation>1</SampleLocation><SampleID></SampleID><SampleGroup></SampleGroup><SampleInfo></SampleInfo><SampleRow>E</SampleRow><SamplePlate>1</SamplePlate><WellType>BUFFER</WellType><Concentration>-1</Concentration><ConcentrationUnits>µg/ml</ConcentrationUnits><MolarConcentration>-1</MolarConcentration><MolarConcUnits>nM</MolarConcUnits><MolecularWeight>-1</MolecularWeight><Temperature>25</Temperature><StartTime>3920788</StartTime><AssayTime>80</AssayTime></CommonData><FlowRate>600</FlowRate><StepType>LOADING</StepType><StepName>Loading</StepName><StepStatus>OK</StepStatus><ActualTime>79.999</ActualTime><CycleTime>0.2</CycleTime><AssayXData Points="400">+f4VQ+sxFkNfZRZDk5gWQ4TLFkP5/hZDLDIXQ19lF0OTmBdDxssXQ/n+F0MsMhhDX2UYQ5OY
GEPGyxhD+f4YQywyGUNfZRlDUZgZQ8bLGUO3/hlD6zEaQ19lGkOTmBpDhMsaQ/n+GkMsMhtD
X2UbQ1GYG0PGyxtDt/4bQywyHENfZRxDk5gcQ4TLHEO3/hxDLDIdQ19lHUNRmB1DxssdQ/n+
HUMsMh5DX2UeQ9SYHkPGyx5D+f4eQywyH0NfZR9DUZgfQ4TLH0P5/h9DLDIgQ19lIEOTmCBD
hMsgQ/n+IEPrMSFDX2UhQ5OYIUOEyyFD+f4hQywyIkMeZSJDUZgiQ8bLIkP5/iJDrzIjQx5l
I0OTmCNDhMsjQ7f+I0PrMSRDX2UkQ5OYJEPGyyRD+f4kQywyJUNfZSVDk5glQ4TLJUO3/iVD
LDImQ19lJkNRmCZDxssmQ/n+JkPrMSdDX2UnQ1GYJ0PGyydD+f4nQywyKENfZShDk5goQ4TL
KEO3/ihDLDIpQ19lKUNRmClDhMspQ7f+KUPrMSpDX2UqQ5OYKkPGyypDt/4qQ+sxK0NfZStD
UZgrQ8bLK0P5/itDLDIsQ19lLENRmCxDxsssQ/n+LEPrMS1DbGctQ1GYLUOEyy1D+f4tQywy
LkNfZS5Dk5guQ8bLLkO3/i5D6zEvQ19lL0NRmC9DhMsvQ/n+L0MsMjBDX2UwQ5OYMEPGyzBD
+f4wQywyMUMeZTFDk5gxQ4TLMUO3/jFD6zEyQx5lMkNXmTJDxssyQ/n+MkMsMjNDX2UzQ5OY
M0OEyzND+f4zQ+sxNENfZTRDk5g0Q8bLNEP5/jRD6zE1Q19lNUNRmDVDhMs1Q/n+NUMsMjZD
X2U2Q1GYNkOEyzZD+f42Q+sxN0NfZTdDUZg3Q4TLN0O3/jdDLDI4Q19lOEOTmDhDxss4Q7f+
OEMsMjlDHmU5Q5OYOUOEyzlDt/45Q+sxOkNfZTpDk5g6Q8bLOkO3/jpDLDI7Qx5lO0OTmDtD
hMs7Q7f+O0PrMTxDHmU8Q1GYPEPGyzxDt/48Q+sxPUNfZT1Dk5g9Q8bLPUP5/j1D6zE+Qx5l
PkNRmD5DhMs+Q/n+PkMsMj9DHmU/Q5OYP0PGyz9Dt/4/Q+sxQEMeZUBDk5hAQ8bLQEO3/kBD
6zFBQx5lQUNRmEFDxstBQ/n+QUMsMkJDHmVCQ1GYQkPGy0JDt/5CQywyQ0MeZUNDUZhDQ8bL
Q0O3/kND6zFEQx5lRENRmERDxstEQ7f+REPrMUVDX2VFQ1GYRUOEy0VDt/5FQ+sxRkNfZUZD
k5hGQ8bLRkP5/kZDLDJHQxNuR0NXmUdDhMtHQ7f+R0PrMUhDHmVIQ1GYSEOEy0hD+f5IQywy
SUNfZUlDUZhJQ4TLSUO3/klD6zFKQx5lSkOTmEpDhMtKQ7f+SkPrMUtDHmVLQ1GYS0PGy0tD
+f5LQywyTEMeZUxDUZhMQ4TLTEP5/kxDLDJNQ19lTUOTmE1DxstNQ7f+TUPrMU5DX2VOQ1GY
TkPGy05Dt/5OQ+sxT0NfZU9DUZhPQ4TLT0O3/k9D6zFQQ19lUENRmFBDxstQQ7f+UEPrMVFD
X2VRQ1GYUUMTzlFD+f5RQ+sxUkMeZVJDUZhSQ4TLUkP5/lJD6zFTQx5lU0NRmFNDhMtTQ/n+
U0PrMVRDX2VUQ5OYVEOEy1RDt/5UQ+sxVUMeZVVDk5hVQ4TLVUO3/lVD6zFWQ19lVkNRmFZD
hctWQ7f+VkPrMVdDHmVXQ5OYV0OFy1dD+f5XQ+sxWEMeZVhDUZhYQ8bLWEO3/lhD6zFZQx5l
WUNRmFlDhctZQ7f+WUMsMlpDHmVaQ1GYWkOFy1pDt/5aQ+sxW0NfZVtDq5xbQ8bLW0O3/ltD
6zFcQx5lXENRmFxDhctcQ7f+XEPrMV1DX2VdQ1GYXUOFy11Dt/5dQ+sxXkNfZV5DUZheQ8bL
XkO3/l5D6zFfQx5lX0NRmF9DhctfQ/n+X0PrMWBDX2VgQ1GYYEOFy2BDt/5gQ+sxYUNfZWFD
k5hhQ8bLYUO3/mFDLDJiQx5lYkNRmGJDxstiQ7f+YkPrMWNDX2VjQ1GYY0OFy2ND+f5jQ+sx
ZEMeZWRDUZhkQ4XLZEO3/mRD6zFlQx5lZUNRmGVDhctlQw==</AssayXData><AssayYData Points="400">ZyLfvVJf5L2KrOm9SdTgvTR34b1Yldu9r1njvROl570E6+a99eTgvXyk372mx9694qXivW5D
4r2SjeG94NTcva/j4L0f8t69AgfbvVyK1b3Owda93/3dvZaX4b1p5Nq9YtXSvUnU0r0e8OS9
rjzhvRkY2L0MUt299cngveU72r2E9di9Od/Yve7i2L2xK9W9gmTTvX9e2b3VD9y92GvavcSX
273BGtm9HXLcvc7cyr12fNW9WUjRvaQq0L3BfdO9pAnUvacc273Y09i9s1rTvRYj0r3y5tK9
3wzQvQsG0r0rUdm924nWvQDj1L24W9G9rwnMvf0B171bgNS9LrDNvUGJ1b1fzNS9iNbPvWB6
y728Xs29xM3IvYoayL1cIMu9jIrJvSKa072hvMu9r8fKvXdlyL04nNm9kwLIvWyEy72e4s+9
/a3KvaJgw72fjMa9fwXNvVbRxr2I0NS9hCfDvQi2w71Zjcy9weTLvdoj0L3SOtO9oojLvVp6
wr1x68K94SnIvaSyyr0xXsC9PfjHvdv0wb3QccO9a1TDvUfuwr3Xjr+9YIG/vcQ3xb0e0sS9
fXTIvWysvb0RY7+9DYu8vapGwL2ewb697YDEvV8ev72rE8G9mJO7vcF6xb1Bdb29yTq+vaND
v70Rlr29BGnEvUdaur2L5769CuTGvdoAwL07g7y9H9S2vS4Ctr3O2L69uhu6vbj1ub3KmLq9
MGizvXjMwL0+Lbq9KYXAvXVCwL3kGLy977i/vSZhtL1cHri9Q6y+vXFEtr1iGbm9H6m8vTF+
tb3Zhby9IKu1vUDmub1eALa9UKm2vUTitb3EfLi9KrK6vX0JuL15uLe9OFq5vUYQsL3LUbm9
EEG3vasJtr0HjLK9R8a3vdmOq70m6LS9u+a1vVQ4rr33Gry9uXiovaYbtb0uY6y9tuW0vTpg
sr1ajrO99HewvXpKt71LfLC9b+S0vWlqrr1KvbW9dDGvvbpdtb27W7y9sZqzvT/fq70vMLa9
egq1vUuBrr1jy669DBWsvVdDpr0mv6u9QYOovQhcrb0nY6m9/g+zvTDtsL0veaq9GkKrvUVI
qr2fOay9uTyovRCVqr07GK29bPyovZGdqr2HOqy9ny2kvbnwqL3xL5+9CiGnvcp/p72q0KW9
g8ykvRUip72sVae9ruCjvZr0rL0qpaS9g+ysveUnpL14maW9diyovfYUnL36c6O93uubvd0J
qL0kK6u9p3ydvUG/or1DgqC98RWxvU11qL2f+5m9cFuqveZdnr1zfKq9yrGlvdcqor13JJ+9
urSgvcgHl73uX5+97y2jve+por25RaO9LFGjvYk2or27UaS9hB+mvbxCmb2LMJu9HVSavZJW
oL268Z69TzOdvWgHn731QaG9WtGdvcgeob0+NKG97oyjvUzOor0Hz6a98zucvYgonb32EaO9
6MWdvYuIp70EG6K9yA2avVmQlr0ivp29GmWdvVvXn71Y2pq9pP+dvaammL31CZy9sp+avaXM
lb0kfZm9eMyVvfXVnr1np5i9tJaWvYvfmb0TY5e9uHubvbxrl70Ttpu9N5WXvbnxmb0vMJO9
0rybvZtLmL3LeY+9YV2YvfdUmL3GEpi9F6GkvXxilb1ahpG97dqLvYSUj71+cY29tfKVvamq
lL3HaJa92MeOvRZhnL2JLp+9gFGbvblTkL15P5S9I62LvQmZlb2rCpi9GGOYvS5jk70crIy9
ThOQvY5llb3Qbpe9zC2PvQKXi72eOI69zoeYvYlgkb1q9ZW9mtuNvR/Mib0GdY29TwiLvQUB
n71+3pO9dUGTvafvjb3KdpG9BQGQvYd/kL1+hY29Ur+SvcEEkL0F+Ie9YLKLvTbLkr2MYZS9
roSMvYVMjr3ZqYm9j7WNvUSBh73X0JC94XaJvVByhb2PJZC9rTmLvVmqlL2RZIe9pRKPveGy
hr1slIe9WWmEvR0gib1mdI29cSGMvSRCjb1Ev429+nSFvYjzib32E5G9+p2CvXoJkL1J5Im9
FkOHveu2jL2DB369hwWCvTmqib2/doO9i/mKvUHuir37zIi9+CuHvXJKf72srYq94uOFvRo6
e72AgH29oPmCvZDrgr2FFIa9JRiKvXxoeL29MYi9qlaCvQ==</AssayYData></Step><Step><CommonData><SampleLocation>1</SampleLocation><SampleID></SampleID><SampleGroup></SampleGroup><SampleInfo></SampleInfo><SampleRow>E</SampleRow><SamplePlate>1</SamplePlate><WellType>BUFFER</WellType><Concentration>-1</Concentration><ConcentrationUnits>µg/ml</ConcentrationUnits><MolarConcentration>-1</MolarConcentration><MolarConcUnits>nM</MolarConcUnits><MolecularWeight>-1</MolecularWeight><Temperature>25</Temperature><StartTime>4001801</StartTime><AssayTime>60</AssayTime></CommonData><FlowRate>1000</FlowRate><StepType>BASELINE</StepType><StepName>Baseline</StepName><StepStatus>OK</StepStatus><ActualTime>60</ActualTime><CycleTime>0.2</CycleTime><AssayXData Points="300">uf5lQ+wxZkNnZmZDEZhmQ4bLZkO5/mZDLjJnQx9lZ0NTmGdDhstnQ7n+Z0PsMWhDH2VoQxGY
aEOGy2hDuf5oQ+wxaUMfZWlDU5hpQ4bLaUN3/mlDqzFqQx9lakNTmGpDRMtqQ7n+akOrMWtD
H2VrQxGYa0OGy2tDuf5rQ+wxbEPeZGxDEZhsQ4bLbEO5/mxDqzFtQ95kbUNTmG1DhsttQ7n+
bUPsMW5DH2VuQ2ucbkOGy25Dd/5uQ+wxb0PeZG9DU5hvQ4bLb0O5/m9DqzFwQx9lcEMRmHBD
hstwQ3f+cEOrMXFDH2VxQxGYcUNEy3FDuf5xQ+wxckPeZHJDWZlyQ4bLckO5/nJDqzFzQx9l
c0MRmHNDRMtzQ7n+c0OrMXRDH2V0Q1OYdENEy3RDd/50Q+wxdUMfZXVDEZh1Q0TLdUO5/nVD
7DF2Q95kdkMRmHZDRMt2Q7n+dkOrMXdDH2V3QxGYd0OSzXdDeP53Q6sxeEPeZHhDU5h4Q0TL
eEO5/nhD7DF5Q2dmeUNTmHlDRMt5Q7n+eUOrMXpDH2V6QxGYekNEy3pDuf56Q+wxe0PeZHtD
EZh7Q4bLe0N4/ntD7DF8Q95kfEMRmHxDhst8Q7n+fEOrMX1DH2V9QxGYfUNEy31DeP59Q6sx
fkMfZX5DEZh+Q0TLfkO5/n5D7DF/Qx9lf0NTmH9Dhst/Q3j+f0P2GIBDOjSAQwlMgEOiZYBD
XX+AQ9WYgENvsoBDKcyAQ6LlgEM8/4BD1RiBQ5AygUMJTIFDw2WBQ11/gUPVmIFDkLKBQ0rM
gUPD5YFDPP+BQ/YYgkOQMoJDCUyCQ6JlgkM8f4JD9piCQ2+ygkOszIJDouWCQ13/gkPVGIND
bzKDQylMg0PDZYNDXX+DQ9WYg0OQsoNDCcyDQ6Llg0M8/4ND1RiEQ5AyhEMJTIRDw2WEQzx/
hEP2mIRDb7KEQynMhEOi5YRDJwGFQ9UYhUNvMoVDKUyFQ6JlhUM8f4VD1ZiFQ2+yhUMJzIVD
w+WFQzz/hUPVGIZDbzKGQylMhkPDZYZDXX+GQ9WYhkNvsoZDCcyGQ8PlhkM8/4ZD9hiHQ28y
h0MJTIdDw2WHQzx/h0PVmIdDb7KHQwnMh0Oi5YdDXf+HQ/YYiENvMohDCUyIQ8NliEM8f4hD
1ZiIQ5CyiEMJzIhDw+WIQzz/iEP2GIlDkDKJQ2tMiUOiZYlDXX+JQ/aYiUNvsolDCcyJQ6Ll
iUM8/4lD1RiKQ5AyikMJTIpDomWKQ11/ikNYmYpDkLKKQwnMikOi5YpDnv+KQ/YYi0NvMotD
KUyLQ8Nli0Ndf4tD1ZiLQ2+yi0MJzItDw+WLQ13/i0P2GIxDbzKMQylMjEOiZYxDXX+MQ9WY
jEOQsoxDjMyMQ6LljEM8/4xD1RiNQ28yjUMJTI1Dw2WNQzx/jUPVmI1Db7KNQynMjUOi5Y1D
PP+NQ9UYjkNvMo5DKUyOQ8NljkOef45D1ZiOQ2+yjkMJzI5DouWOQ33/jkPVGI9DbzKPQwlM
j0PDZY9DXX+PQ9WYj0Nvso9DCcyPQ6Llj0M8/49D1RiQQ28ykEMJTJBDomWQQzx/kEP2mJBD
b7KQQynMkEPD5ZBD</AssayXData><AssayYData Points="300">XW2EvfHker1gPIe9qTR7veh8hb0NMYO9wJyGveXriL0+dni9rteDvXYTgb2Ypn+9QmJ0vfMa
eL2Y3Hm9JZGCvbSLeb2o+IW9ckOEvYOhfL1EFYK9ugqCvQzfc71ch4W9GSh+vU9ggb3txoa9
elh8vdPQgb287HG94o1+vdd0d71Qa3u9g7R+vTz5fb1krmG9WXB2vcT1er0PIXO9Czp8vVbM
b71G8nG97GFjvfMvdb1iznu9cwBuvbrIbb1RuHi9/wx2vVmfcL2vKW+9HeBpvc73fb1hEXK9
Eg50vbj/e73j02q9GfhvveB6bL1rX3e9J3hfvTFyZb1rXmu9Js19vW+Sbr1sP3y9RWd1vSv7
br3kL2y9C+tuve97eb0wzG299vxwvZqQbb2jj3O99f9ove4XUb0iZl69yO9hvbRoWr1MymC9
UqZgvRrtVr3Oi2K9BaFnvTESa71XeVm9+hldvc6uZL3A3lu9C+hyvcS6bL2VBmK9f1hqvR56
ab3l61y9PZtZvQk8Zb0BwmO9RmlavWILYb1fQWe9khJqvUExdb2cLmy9KWNevZ/RWr2ex2m9
v+ZZvYY0WL3FpWG9BRtVvVg3X70xM2C94P1RvWjYW70BFly9rvJhvQpIWr148lG9OJBYvTnb
Ur24u1K93FdNvRvyTb1XR1+9N0xWvSorX73DIUy9o7pavSWPOr3AYFS9ZYZNvcEsXb3pi2C9
iwVNvY1IR72MmFC91dBRvX/3Yr3O7069sylPvYbES73GbD+9xsBaveVWT729AVi9hsBMvSyN
U72U81C9ZrZFvW20Q712tVm9QJVPvf9iSL0BZF69r8VSvaNWSL3b5kO9CvNPvSokM72ALEq9
0sk0vV3nWr13mli9eBtGvR68QL3dYz29oS5GvXdASL0vnEG9bMNPvehrSL0pNU69wp1BvSC6
QL1pRjq9IbJDvdACOL2rv0m9QKVHvd3KNr2gdDq9hepQvVPTNr1y/Tq9ZWY0vdWaPb1MLTy9
3Js4vQB0S70Z7i69NgNNvUvXRb1nx0G9jmY/vaiZSb1r9kW9wWxGvdbMO71NJji9LyVCvQCu
P71b/Te9Vjw9vYr4Mr3mzTm9VCM+va/yNr1BRDS9TZs/vdkUK73oG0K9AuA0vY/4Qb0R4C69
0Lw1vXtjP73mnkC9tbI2vcJaPL1yZj+9Oow9vToNLr0SrDS9cvI3vQy8P72RnCy9ksU0vVFs
I715hDm95QgmvaYTM734Zzi91s4lvWqdML2Fxyu90V43vaJ1Mb0CTS695h8vvd4zOL3CxyC9
qv8mvVyFLL0iMyS98WwsvQGOKL28siy91v8lvf9rKb0oJS29k7QdvekoJ70awCe9xBIevUs4
LL2/zSq9jM4qvQEZOL2IDza98FchvRiFML0Q3B+9Wl0rvafEKb3ixi69/8MiveD/Nb2Ulie9
czgavautK72zoSy9HTslvXg4Lb3OYiO991Eivc4gKb1e2SC9Ud0mvV2+I7144B29A+Qmvdq+
Hb23YSS9W0UlvcsYHL3lWRC90BEUvUurKb0LiSK9ApcUvVfnI73XoiC9+2UovXJRGb0APAy9
rZkLvYoxLL22+A+9</AssayYData></Step><Step><CommonData><SampleLocation>8</SampleLocation><SampleID>BG505.W6.C2 gp120</SampleID><SampleGroup></SampleGroup><SampleInfo></SampleInfo><SampleRow>E</SampleRow><SamplePlate>1</SamplePlate><WellType>KSAMPLE</WellType><Concentration>-1</Concentration><ConcentrationUnits>µg/ml</ConcentrationUnits><MolarConcentration>125</MolarConcentration><MolarConcUnits>nM</MolarConcUnits><MolecularWeight>-1</MolecularWeight><Temperature>25</Temperature><StartTime>4069892</StartTime><AssayTime>180</AssayTime></CommonData><FlowRate>600</FlowRate><StepType>ASSOC</StepType><StepName>Association</StepName><StepStatus>OK</StepStatus><ActualTime>179.999</ActualTime><CycleTime>0.2</CycleTime><AssayXData Points="900">XP+QQ9UYkUOPMpFDCEyRQ8JlkUM7f5FD1ZiRQ4+ykUMpzJFDwuWRQzv/kUP2GJJDbjKSQylM
kkOiZZJDXH+SQ9WYkkNuspJDCMySQ6LlkkM7/5JD9hiTQ24yk0MpTJNDomWTQzt/k0P2mJND
brKTQwjMk0Oi5ZNDO/+TQ/YYlENuMpRDCEyUQ6JllEM7f5RD1ZiUQ4+ylEMIzJRDouWUQ1z/
lEPVGJVDbjKVQwhMlUPCZZVDO3+VQ9WYlUNuspVDCMyVQ4fmlUM7/5VD1RiWQ24ylkMITJZD
omWWQzt/lkP2mJZDj7KWQwjMlkOi5ZZDO/+WQ/YYl0NuMpdDCEyXQ8Jll0M7f5dD1ZiXQ26y
l0MIzJdDouWXQ1z/l0PVGJhDbjKYQwhMmEOiZZhDO3+YQ9WYmENusphDKcyYQ6LlmEM7/5hD
1RiZQ24ymUMITJlDomWZQzt/mUP2mJlDbrKZQwjMmUOi5ZlDXP+ZQ9UYmkNuMppDCEyaQ6Jl
mkNcf5pD9piaQ26ymkMIzJpDwuWaQzv/mkPVGJtDjzKbQwhMm0OiZZtDO3+bQ9WYm0NusptD
KcybQ6Llm0M7/5tD9hicQ24ynEMITJxDomWcQzt/nEPVmJxDbrKcQwjMnEPC5ZxDO/+cQ9UY
nUNuMp1DCEydQ8JlnUNcf51D1ZidQ26ynUMIzJ1DwuWdQzv/nUPVGJ5DbjKeQwhMnkOiZZ5D
O3+eQ9WYnkOPsp5DKcyeQ6LlnkM7/55D1RifQ48yn0MITJ9DomWfQzt/n0PVmJ9DbrKfQwjM
n0Oi5Z9DO/+fQ/YYoENuMqBDCEygQ6JloENcf6BD1ZigQ4+yoEPNzKBDouWgQ1z/oEPVGKFD
bjKhQwhMoUOiZaFDO3+hQ9WYoUNusqFDCMyhQ8LloUM7/6FD9hiiQ24yokMITKJDwmWiQ1x/
okPVmKJDbrKiQwjMokPC5aJDO/+iQ9UYo0NuMqNDCEyjQ6Jlo0N9f6ND1ZijQ26yo0MIzKND
wuWjQ1z/o0P2GKRDjzKkQ2JQpEPCZaRDXH+kQ9WYpENusqRDCMykQ6LlpENc/6RD1RilQ/Iy
pUMpTKVDwmWlQzt/pUPVmKVDj7KlQwjMpUPC5aVDO/+lQ/YYpkOPMqZDKUymQ6JlpkNcf6ZD
9pimQ4+ypkMpzKZDBOamQ1z/pkMWGadDjzKnQylMp0PCZadDXH+nQ/aYp0OPsqdDKcynQ8Ll
p0Nc/6dD9hioQ48yqEMpTKhDwmWoQ1x/qEP2mKhDj7KoQynMqEPC5ahDXP+oQykcqUOPMqlD
KUypQ8JlqUNcf6lD9pipQ4+yqUMpzKlDwuWpQ1z/qUP2GKpDjzKqQylMqkPCZapDXH+qQ/aY
qkOPsqpDKcyqQ8LlqkNc/6pD9hirQ48yq0MpTKtDwmWrQ1x/q0P2mKtDj7KrQynMq0PC5atD
XP+rQ/YYrEOPMqxDKUysQ8JlrENcf6xD9pisQ4+yrEMpzKxDwuWsQ1z/rEP2GK1DjzKtQylM
rUPjZa1DXH+tQ/aYrUOPsq1DKcytQ8LlrUNc/61D9hiuQ48yrkMpTK5DwmWuQ1x/rkP2mK5D
j7KuQynMrkPC5a5DXP+uQ/YYr0OPMq9D2U6vQ8Jlr0Ncf69D9pivQ4+yr0MpzK9DwuWvQ1z/
r0P2GLBDjzKwQylMsEPCZbBDXH+wQ/aYsEOPsrBDKcywQ8LlsENc/7BD1RixQ48ysUMpTLFD
wmWxQ1x/sUP2mLFDj7KxQynMsUPC5bFDXP+xQ/YYskOPMrJDKUyyQ8JlskNcf7JD9piyQ4+y
skMpzLJDouWyQ1z/skP2GLNDjzKzQylMs0MrZ7NDXH+zQ/aYs0OPsrNDKcyzQ8Lls0Nc/7ND
1Ri0Q24ytEMpTLRDwmW0Q1x/tEP2mLRDj7K0QynMtEPC5bRDXP+0Q9UYtUOPMrVDCEy1Q8Jl
tUNcf7VD9pi1Q26ytUMIzLVDwuW1Q1z/tUP2GLZDjzK2QwhMtkPCZbZDXH+2Q9WYtkNusrZD
Kcy2Q8LltkNc/7ZD9hi3Q48yt0MpTLdDwmW3Q1x/t0P2mLdDbrK3QynMt0PC5bdDO/+3Q/YY
uEOPMrhDCEy4Q6JluENcf7hD9pi4Q4+yuEMpzLhDwuW4Q1z/uEPVGLlDjzK5Q5hOuUPCZblD
XH+5Q/aYuUOPsrlDKcy5Q8LluUNc/7lD1Ri6Q48yukMpTLpDwmW6Q1x/ukPVmLpDj7K6QynM
ukPC5bpDO/+6Q9UYu0OPMrtDKUy7Q8Jlu0Ncf7tD9pi7Q4+yu0MpzLtDwuW7Q1z/u0P2GLxD
jzK8QylMvEPCZbxDXH+8Q9WYvEOPsrxDKcy8Q8LlvENc/7xD9hi9Q48yvUMpTL1DwmW9Q1x/
vUPVmL1Dj7K9QynMvUPC5b1DXP+9Q9UYvkOPMr5DKUy+Q6JlvkM7f75D9pi+Q4+yvkMIzL5D
wuW+Q1z/vkPVGL9DbjK/QwhMv0OiZb9DXH+/Q/aYv0OPsr9DCMy/Q8Llv0Nc/79D9hjAQ48y
wEMITMBDwmXAQ1x/wEP2mMBDj7LAQynMwEPC5cBDXP/AQ/YYwUOPMsFDCEzBQ8JlwUNcf8FD
1ZjBQ26ywUMpzMFDwuXBQ1z/wUPVGMJDjzLCQylMwkOiZcJDXH/CQ/aYwkOPssJDKczCQ8Ll
wkNc/8JD9hjDQ48yw0M1TsNDwmXDQ1x/w0PVmMNDj7LDQwjMw0PC5cNDXP/DQ/YYxEOPMsRD
KUzEQ8JlxENcf8RD1ZjEQ4+yxEMIzMRDwuXEQ1z/xEO6GcVDbjLFQwhMxUPCZcVDXH/FQ/aY
xUOPssVDKczFQ8LlxUNc/8VD1RjGQ48yxkMITMZDwmXGQzt/xkPVmMZDj7LGQynMxkPC5cZD
O//GQ/YYx0OPMsdDKUzHQ8Jlx0M7f8dD9pjHQ26yx0MIzMdDwuXHQ1z/x0PVGMhDjzLIQylM
yEOiZchDXH/IQ9WYyEOPsshDKczIQ8LlyENc/8hD1RjJQ48yyUMITMlDwmXJQ1x/yUPVmMlD
brLJQwjMyUPj5clDXP/JQ9UYykOPMspDCEzKQ8JlykNcf8pD9pjKQ4+yykMpzMpDouXKQ1z/
ykPVGMtDjzLLQylMy0PCZctDXH/LQ/aYy0OPsstDCMzLQ6Lly0M7/8tD9hjMQ48yzEMITMxD
omXMQ1x/zEPVmMxDbrLMQwjMzEPC5cxDXP/MQ9UYzUOPMs1D30/NQ8JlzUM7f81D1ZjNQ26y
zUMpzM1DwuXNQ1z/zUPVGM5DjzLOQylMzkPCZc5DXH/OQ/aYzkOPss5DCMzOQ6LlzkNc/85D
9hjPQ24yz0MpTM9DwmXPQ1x/z0P2mM9DbrLPQwjMz0Oi5c9DXP/PQ9UY0EOPMtBDKUzQQ8Jl
0ENcf9BD9pjQQ4+y0EMpzNBDouXQQ1z/0EPVGNFDbjLRQylM0UPCZdFDXH/RQ9WY0UNustFD
CMzRQ8Ll0UM7/9FD9hjSQ24y0kMpTNJDwmXSQzt/0kP2mNJDj7LSQynM0kOi5dJDXP/SQ9UY
00OPMtNDKUzTQ6Jl00M7f9ND9pjTQ26y00MIzNNDouXTQ1z/00P2GNRDbjLUQwhM1EPCZdRD
O3/UQ9WY1ENustRDCMzUQ8Ll1EM7/9RD1RjVQ48y1UMpTNVDomXVQzt/1UP2mNVDj7LVQynM
1UPC5dVDO//VQ/YY1kOPMtZDKUzWQ8Jl1kNcf9ZD1ZjWQ26y1kMIzNZDwuXWQ1z/1kPVGNdD
jzLXQwhM10PCZddDO3/XQ9WY10OPstdDCMzXQ8Ll10M7/9dD1RjYQ48y2EMpTNhDwmXYQzt/
2EPVmNhDj7LYQynM2EOi5dhDO//YQ/YY2UOPMtlDKUzZQ6Jl2UM7f9lD9pjZQ26y2UMpzNlD
ouXZQzv/2UPVGNpDbjLaQwhM2kPCZdpDXH/aQ9WY2kOPstpDCMzaQ6Ll2kM7/9pD9hjbQ48y
20MITNtDomXbQzt/20PVmNtDbrLbQynM20Oi5dtDO//bQ/YY3EOPMtxDCEzcQ6Jl3EM7f9xD
1ZjcQ26y3EMIzNxDouXcQzv/3EPbGd1DjzLdQylM3UOiZd1DO3/dQ9WY3UOPst1DKczdQ6Ll
3UNc/91D9hjeQ24y3kMITN5DomXeQ1x/3kPVmN5DbrLeQynM3kOi5d5DO//eQ9UY30NuMt9D
CEzfQ6Jl30M7f99D1ZjfQ26y30MIzN9DouXfQzv/30P2GOBDbjLgQwhM4EPCZeBDO3/gQ9WY
4ENusuBDKczgQ6Ll4ENc/+BD1RjhQ48y4UMITOFDomXhQzt/4UPVmOFDbrLhQwjM4UO66eFD
O//hQ9UY4kNuMuJDKUziQ6Jl4kNcf+JD1ZjiQ26y4kMpzOJDouXiQzv/4kPVGONDbjLjQwhM
40PCZeNDO3/jQ/aY40NusuNDKczjQ6Ll40M7/+ND9hjkQ24y5EMITORDomXkQzt/5EPVmORD
j7LkQwjM5EOi5eRDXP/kQ9UY5UOPMuVDKUzlQ6Jl5UM7f+VD9pjlQ26y5UMpzOVDouXlQzv/
5UPVGOZDbjLmQwhM5kOiZeZDXH/mQ9WY5kOPsuZDKczmQ8Ll5kM7/+ZD9hjnQ24y50MpTOdD
wmXnQzt/50PVmOdDbrLnQwjM50Oi5edDXP/nQ9UY6EOPMuhDCEzoQ6Jl6EM7f+hD9pjoQ4+y
6EMIzOhDouXoQ1z/6EP2GOlDjzLpQwhM6UOiZelDO3/pQ9WY6UNusulDCMzpQ6Ll6UM7/+lD
1RjqQ24y6kMpTOpDomXqQzt/6kPVmOpDj7LqQwjM6kOi5epD</AssayXData><AssayYData Points="900">JWQhvY74R70o8ly9knV9vaqZhr0AG5K9O+WdvZfvpL3+pp+97bquvVsBs72iX7i9Orm3vUG1
ub2QWMC9XBrDvVTGyL2Mbse9Xxu/vfSAvL0Tx8m9cWTHvZFWxr1Dqc29DwrRvbmRyL1+R9m9
ItfOvT30zL3MEsq9q7zFvYzYz71ZaMe9jLnFvSETy734nsu9WCbQvdIb0b1fIMq9jZ3HvY8u
zL2E0829fqjPvWC/xL30YsS97HzAvcgYw701BMa9bea+vVtWxr3SZMq9Pr7FveEkv73tZsC9
FIa9vQ8x0b1iq8W9VdjDvYY7xb06a7u9+pbCvQUWxb2XWcG9GYS8vQFmvr2BHcK9Xq/AvVyX
vr2mzLy9gwDBvaA4wr0VZra93y3AvZkOyb3NPb69l+XFvVG/vb2Wlr69ixK6vbSWxL3k97i9
JAy6vcDGur1XJbW9RMi4vf4bvL2Oaru9UCy5vfvNvb3yXcO9Ygm6vc5hsr1t17a9RdLCvd29
t71bzri9HFe3vVXhsL1VubK91X68vaffvr07m7m9IVqzvRmWur0HQ7K9qgC8vXhitL08tLK9
eDCtvTdJtr3i7ay9fVW4vT6xur1+IbC90hmrvU6zrr11Rre9pBG1vVIUs73QSLW9KVutvaht
r72urrG9YjipvSUGrr3JWLK9W5KwvfsbqL18vqe95l6wvcIirr3hKKu9g7yvvW1Uq7031bG9
Wx+vvSMTsb3IUrO9yjatvRvdpr3WIK+95bqsvYifqb2CJKa9VJKfvRHDqL3l3q+91uGqvRvn
rb0/y6i9W0KsvfX9nr2Vhqa9qQ6svSmyrb11/aS9v1+jvZOgo72/H6O9ZfKlvb+LqL0Fhqm9
BNeqvUj5qb3t2Km93ECivQ9ypr0rA6e9ow6qvYgFnr1vxaq9CZOkvS9+nb26xqi9Ng+rvXwi
or1tdZ+90ZigvVVynr3poaW9HmeWvQSEl71dgaS9aH+hvS0Sor3rrpi9U+KgvTARn722R5e9
y/CjvTBEpL0i46C9D2icvWQqoL3h4J2918KfvRkFpb34zpq96uqbvfnro73hXKS9SW6cvaA0
n718RZ292PWhvX+Jmb2sM5m9Lx2cveT4ob07WZ29oIufvX5Wn71GWqO9kAedvfr1lr3gCKG9
wJmZvYh2m71ZF5+9zmOgvaHlkb1Xh5y9sTucvf+Jnb0eIZ29qwygvaksnb098ZO9rBeSvRxp
or1fMZO9Pl6ZvdfQlr0zF5m9O1uUvdDUkr17Dpi94t+TvZBGlr36apC9C1+TvV3Ek71NqZy9
YwCYveBck73Dcp29yUWQvSebj70sjZK9kj+Ova4imL0oXJu9Nl2dvYJ9m70KTpO9gamUvetH
lL0g2pK98rSTvUIjj718jZe9fJCSvS46kr3XAZi9XOOUvcVNjr2rc429eM+gvV7Njr2TPI29
8xGMvXWajr2nYJK90i+MvbuukL2YsI+9FuySvd/yi70VPIa9DuWMvSXCmL2i/429WdqNvZcs
jL2tDoe9UWeNvZrHkb2kFI29Sw6IvaJCkr3wYpK90SuHvVGRiL0OapS9zkuMvRGhj72BspK9
eiOKvc2Bhb2kw4i9CEWNve4bhL3dQ4u9OjaJvaU2gr20gIe9IdqMvdXrhL1vSJC9ju+Cvemh
ir1zs4i9dSSKvfxskr1Axoq92caEvVfXiL2OaI+9qRmCvVPLgr2g/oO9brKQvWGrhr1H8IG9
65aGvf9nir3VAIG9itiBvQ/jdL3UDnq9IR+OvTCHfr2haoK90IuFvbryib30Qoa9TTuDvVco
hr0kboG9Zr6EvR3Khb3ue4W9vZmKvTnnfL1+yoO9d5+NvXo5gr1B/4C9Cs+IvdOVg73gYYW9
u/KAvXtOgb1E6Hm9E2t1vcATgb27WGi9x5d9vZkif73OmYS9rUmIvabzg724qIe9bKF0vVbt
g72GkYC9pWOAvScndr3CeXy9JY9uvTV5g71NBX69l6SAvd4Qc70TR329m1x7vZ8lhb0uJH+9
MSWBvSVvfL2whoG9NSlxval+eL2mem+9KnZ4vUBpar0iCGi9wDBqvde7f70qGoa9CrRzvdTd
cb0+GWe95xprvVtZfL10P3u9aw6BvX+2aL131Wi9HZFnvbmgbr2Ey2m9SnmAvW87e724KYG9
O7ZwvZX6Zr0Zlnu9Mj9/vdMTgr3QnXi9BIyKvW2ycb0MAXy9eAxovb6ocL1OonW9VSVsvQp4
g73hHGS9OJRxvYrAeL0462q9o0lkvVDIbr26gn69OAl1vcckZr0SuIC9fk5rvYXAbr3To2+9
NvSCvb5Rbr39iXa9wrVjvWhoar1ugnS9ARZ7vXy9Zb2WFmW9xMFjvdp7Wr1QbmS9DZh1vfz0
W70o5229bdtqvcO8W70dH229AWNjve5AZL1My1O9KtBkvV69Y73AQ2S9qB9vvWkSY72VOF+9
QANrveDFgb0S2GK9QsxMvRLGXr1w7GW9HrtwvcEdWb2kpGK93+x0vfS7WL3PzVS9erdavYr+
ab1tl2W9oT1fvWNwX720clq90OZkvfuuZr0fCGW9329VvUwqYr1olGW9V+JXvSGRcb3831S9
C89cvQGnWL0B2E698EhavSNBXr1uOUq99TdOvWvrYr2KIGa9TXNfvaHUWb0KS2u9frFzvaVc
ZL0RFki9ZaFWveRGXL1fXG69fI5bvQHtZ71LaWK9TThcvckXUr2HvFO9iv9HvQ6gTb28Gli9
s41bvQfhQb1tkGS9S05tvb4xYL0STFe9JTtivYPTWr17hWC9JPNevcj9VL1cvlK9rQxQvcGP
Vb0QjFW99gdgvZ9xQ73ra1u98z1bvbhPWr2cP1+9w7NfvZTpT7348mG9qzxQvf5pYL2ctWC9
/ZRmvT4FT70GRE69tuBavWEzRr2xUlK9OCxSva54Vb10qEG9knNcvWSFTr1IJUu9xLg+vfHv
QL2BGVm9mC9HvaxYUr2Zp1m94Z9XvUHqS710dVG9FMlLvWAGW702AEG9yVtTvbgdWL0H/FC9
lW5OvbchVL1mDVK9nGs/vYlGVr1lB0y9msNGvTCBUr1jk0q98TZRvduzUr2brEe9cp1HvRZr
Vr32tka9X25TvX9dQ71Akk+9HqU9vQ2RUr1bO0S9gBFTvYVrL72xwWW94gpJvS+ORb2YIUe9
bgA4vchBT703IUG9tpg5veznRr2htFq9CZlNvVXvSL3P7jm9VfJVvdmCPb03CkG9MzZCvVkD
Pb0bTVi9pjwuvXCmPr2r8Ti98chKvZwVPb1HBEG9qPlCvbOKQr2qtUS9KkhBvR1POr3/10G9
MOk/vT1JUb1mI0e9TlZKvSvAO733bDq9RI9BvUo8RL1dZj+9TaUxvYbAL70Cd0a9bLBHvZKD
Rr3hIEK9jlouvU+4Rb0pl0S96odAvV/iOr3LyEG9OHguveXOPb09DT29lGJDvVUYMb2bFUu9
m+onvafbQL2E9Da9hnk7vX+KM72yZDq9bpBNvS0FO70WVEG9HDY7vXTuLb3lv0m9POU6vVpm
Sb3pJTm9s4M0vcqSPL0R9j29VPcpvUKDJ73E/jm9Cz05va9rM73sdzK9Wq8tvWGoQb2ZHDy9
9vI6vWhTML2TWi290Gg8vbYLPL1pfjm9OwpDvQVQIL2WTS29GAY2vYNZHb1gcUS9vlNBvftm
Ib1C4x+9y/oovewUL73Pbi691aAtvXUyKr3mZym97uckve7RLb19ezS9jnctvR5bL71R/Du9
Oqc0vQP2Hr3ZXi69rWIsvcXpO72Mmi29QnkyvQp6Kr3YTSe9zNYlvSP/NL2swjC926E0vawz
JL1wISS9Pl8pvfjdN72ZhCO9bsUgvSuXKL1EIDm9uZonvek0Jr0uMCq922IovRsJJ71WEh+9
rEEhvZ0hLb3Oih69eX8lvcznIb1JiBy9d/onvf1gLL2EWSG9tW4ovZRlMb1cXi69kxUjvXs8
Jb1Kfii9mX8nvacOEr1+sB69Ezo4vQLJKr0+9iS91IcWvcWQM72kPDi9DAsYvQYCJr2UiiS9
kVAzvUXpFr34GjC9DG4evafvJL0lqSi9KVUvvT6mLb1Q1gy91QEkvQAaKb1RmiO9IngdvdoK
PL1abxu9Rn8pvYcZLL3wVBq9ZnAVvQBEEL2/jym9vrUwvWJ+Lb29FBO9HuUjvVp3J71Ixyu9
Ne4jvY8NEr3KziC9xyEgvf7rCr1ZRiG9jnEevTZaIr1Pfiy9POMnveEiJr3arhS9k04gvREv
Fb3llhy9B3omvT4aDr0xPRq9KI0avVtJEb2DHhm9TLUfvYEfIr3GMSG9fJAVvYfJH70O+CC9
NZkRvQ2iGr1OMA29Bponvam5LL0wjBe93yQmvTY5Fb3eDh69j7YYvS9CEr3DCBS9zrErvcfe
Hb3yXyS9lg8cva+pFb3zOhm9NiklvSEEEL2f5x29LSUgvV5DF72AGAu9i0kavZbPFL3vmBe9
bvkEvb2hHb0vuxW9FZAPvRWWEr359gu9QykbvTTMFr1XkSG9XFoWvXbeEL1zPRq9Q38bvYQw
Hr0cRhe9eAAdve7KC72/cgy9Pe0WvV5lE72NJxK9ZecJvdTJE70qoSS9ewUTvdSmGL0lBxO9
3ncRvd/5Cr2GbBi9JbIOvezqEr26Pg69EsIUvWezEb0zqA+9WGoPvWqnDr3wPQa9mxwOvSwW
Cb2eRva82dwEvaC17rwsXAy9850RvUomA70S9Qm9lXEVvUMVBb3a7RS9M4gEvRdpBb0XGBG9
RTwSvamGCr3LtQq9Qgwavcl/+Lw9ovy85CL8vF25DL3VZwK9</AssayYData></Step><Step><CommonData><SampleLocation>1</SampleLocation><SampleID></SampleID><SampleGroup></SampleGroup><SampleInfo></SampleInfo><SampleRow>E</SampleRow><SamplePlate>1</SamplePlate><WellType>BUFFER</WellType><Concentration>-1</Concentration><ConcentrationUnits>µg/ml</ConcentrationUnits><MolarConcentration>-1</MolarConcentration><MolarConcUnits>nM</MolarConcUnits><MolecularWeight>-1</MolecularWeight><Temperature>25</Temperature><StartTime>4257906</StartTime><AssayTime>180</AssayTime></CommonData><FlowRate>600</FlowRate><StepType>DISASSOC</StepType><StepName>Dissociation</StepName><StepStatus>OK</StepStatus><ActualTime>180</ActualTime><CycleTime>0.2</CycleTime><AssayXData Points="900">PP/qQ9YY60NvMutDCUzrQ6Jl60M8f+tD1pjrQ2+y60MJzOtDouXrQzz/60PWGOxDTjLsQwlM
7EOiZexDG3/sQ9aY7ENvsuxDCczsQ6Ll7EMb/+xD1hjtQ04y7UMJTO1DgmXtQzx/7UPWmO1D
b7LtQwnM7UOC5e1DG//tQ9YY7kNvMu5DCUzuQ6Jl7kM8f+5D1pjuQ2+y7kPoy+5DouXuQzz/
7kPWGO9DTjLvQwlM70OiZe9DPH/vQ9aY70Nvsu9DCczvQ6Ll70M8/+9D1hjwQ28y8EMJTPBD
omXwQzx/8EPWmPBDTrLwQ+jL8EOi5fBDPP/wQ9YY8UNvMvFDCUzxQ6Jl8UMbf/FDtZjxQ06y
8UMJzPFDouXxQzz/8UPWGPJDbzLyQwlM8kOiZfJDG3/yQ9aY8kNvsvJDCczyQ6Ll8kMb//JD
tRjzQ28y80MJTPNDgmXzQzx/80PWmPNDTrLzQwnM80Oi5fNDG//zQ7UY9ENOMvRDCUz0Q6Jl
9EM8f/RDtZj0Q2+y9EMJzPRDouX0Qxv/9EPWGPVDbzL1Q+hL9UOCZfVDG3/1Q7WY9UNvsvVD
6Mv1Q6Ll9UM8//VD1hj2Q28y9kMJTPZDgmX2Qzx/9kPWmPZDb7L2Q+jL9kOC5fZDPP/2Q9YY
90NvMvdDCUz3Q6Jl90M8f/dDtZj3Q2+y90Poy/dDouX3Qxv/90PWGPhDbzL4QwlM+EOiZfhD
PH/4Q7WY+ENvsvhDCcz4Q4Ll+EM8//hDtRj5Q04y+UPoS/lDomX5Qzx/+UPWmPlDb7L5QwnM
+UOi5flDPP/5Q9YY+kNvMvpDCUz6Q6Jl+kMbf/pDtZj6Q06y+kMJzPpDouX6Qxv/+kPWGPtD
TjL7QwlM+0OCZftDG3/7Q9aY+0NvsvtD6Mv7Q6Ll+0Mb//tDtRj8Q28y/EMJTPxDgmX8Qxt/
/EPWmPxDkLL8Q+jL/EOC5fxDPP/8Q9YY/UNvMv1DCUz9Q4Jl/UM8f/1DtZj9Q2+y/UMJzP1D
ouX9Qzz//UPWGP5DbzL+Q+hL/kOiZf5DG3/+Q7WY/kNvsv5D6Mv+Q6Ll/kMb//5DtRj/Q04y
/0PoS/9DomX/Qxt//0O1mP9Db7L/Q+jL/0OC5f9DPP//Q1oMAEQ4GQBEBCYARNEyAESOPwBE
a0wARDhZAET0ZQBE0XIARJ5/AERrjABEOJkARASmAETRsgBEjr8ARFrMAEQ42QBEBOYARNHy
AESe/wBEawwBRDgZAUQEJgFEwTIBRI4/AURaTAFEOFkBRPRlAUTRcgFEjn8BRGuMAUQ4mQFE
9KUBRNGyAUSOvwFEa8wBRDjZAUT05QFEwfIBRJ7/AURrDAJEJxkCRPQlAkTRMgJEDUICRFpM
AkQ4WQJEBGYCRMFyAkSefwJEWowCRCeZAkT0pQJE0bICRJ6/AkRrzAJEONkCRATmAkTR8gJE
jv8CRGsMA0QnGQNEBCYDRNEyA0SePwNEWkwDRDhZA0T0ZQNEwXIDRJ5/A0RajANEOJkDRASm
A0TBsgNEnr8DRFrMA0Q42QNEBOYDRNHyA0SO/wNEWgwERDgZBEQEJgRE0TIERI4/BERrTARE
J1kERARmBETBcgREnn8ERFqMBEQ4mQREBKYERNGyBESevwREa8wERDjZBEQE5gREwfIERJ7/
BERaDAVEOBkFRAQmBUTBMgVEjj8FRGtMBUQnWQVE9GUFRMFyBUSOfwVEWowFRCeZBUT0pQVE
wbIFRJ6/BURrzAVEONkFRPTlBUTR8gVEjv8FRFoMBkQ4GQZE9CUGRNEyBkSePwZEa0wGRDhZ
BkT0ZQZE0XIGRI5/BkRrjAZEOJkGRASmBkTBsgZEjr8GRGDNBkQn2QZEBOYGRMHyBkSO/wZE
awwHRCcZB0T0JQdEwTIHRJ4/B0RrTAdEOFkHRPRlB0TBcgdEnn8HRFqMB0QnmQdEBKYHRNGy
B0SevwdEa8wHRCfZB0T05QdEwfIHRI7/B0RaDAhEJxkIRAQmCEQjMwhEnj8IRFpMCEQnWQhE
9GUIRMFyCESOfwhEa4wIRCeZCEQEpghE0bIIRI6/CERrzAhEJ9kIRPTlCETR8ghEjv8IRGsM
CUQ4GQlE9CUJRMEyCUSOPwlEWkwJRCdZCUQEZglEwXIJRI5/CURajAlEJ5kJRPSlCUTRsglE
jr8JRFrMCUQn2QlE9OUJRMHyCUSe/wlEWgwKRDgZCkT0JQpEwTIKRI4/CkRaTApEOFkKRPRl
CkTBcgpEjn8KRGuMCkQnmQpE9KUKRMGyCkSOvwpEWswKRCfZCkQE5gpE0fIKRJ7/CkRaDAtE
JxkLRPQlC0TBMgtEjj8LRFpMC0Q4WQtEBGYLRNFyC0SOfwtEWowLRCeZC0T0pQtEwbILRI6/
C0RazAtEONkLRPTlC0TR8gtEjv8LRGsMDEQnGQxEBCYMRNEyDESOPwxEWkwMRCdZDET0ZQxE
0XIMRI5/DERrjAxEJ5kMRPSlDETBsgxEnr8MRFrMDEQn2QxE9OUMRMHyDESO/wxEawwNRDgZ
DUT0JQ1E0TINRJ4/DURaTA1EJ1kNRARmDUTBcg1Ejn8NRFqMDUQnmQ1E9KUNRNGyDUT2wA1E
WswNRCfZDUT05Q1EwfINRI7/DURaDA5EJxkORAQmDkTRMg5Ejj8ORFpMDkROWg5E9GUORMFy
DkSOfw5EWowORCeZDkT0pQ5E0bIORI6/DkRazA5EJ9kORPTlDkTB8g5Ejv8ORGsMD0QnGQ9E
9CUPRNEyD0SOPw9EWkwPRCdZD0T0ZQ9EwXIPRI5/D0RajA9EJ5kPRPSlD0TBsg9Ejr8PRFrM
D0Qn2Q9EBOYPRMHyD0SO/w9EWgwQRCcZEET0JRBEwTIQRI4/EERaTBBEJ1kQRARmEETBchBE
jn8QRFqMEEQ4mRBE9KUQRNGyEESOvxBEa8wQRCfZEET05RBEwfIQRI7/EERaDBFEJxkRRPQl
EUTBMhFEjj8RRFpMEUQnWRFEJWYRRMFyEUSOfxFEWowRRCeZEUT0pRFEwbIRRI6/EURazBFE
J9kRRATmEUTB8hFEjv8RRFoMEkQnGRJEBCYSRMEyEkSOPxJEWkwSRCdZEkQVZhJEwXISRI5/
EkRajBJEJ5kSRPSlEkTBshJEnr8SRFrMEkQn2RJE9OUSRNHyEkSe/xJEWgwTRCcZE0T0JRNE
wTITRJ4/E0RaTBNEJ1kTRPRlE0TRchNEjn8TRHuME0QnmRNE9KUTRMGyE0SOvxNEWswTRDjZ
E0T05RNE8vITRI7/E0RrDBREJxkURBUmFETBMhREjj8URGtMFEQnWRREBGYURMFyFESOfxRE
a4wURCeZFET0pRRE0bIURJ6/FERazBREJ9kURPTlFETR8hREnv8URGsMFUQnGRVEBCYVRNEy
FUSePxVEWkwVREhZFUQEZhVEwXIVRI5/FURajBVEJ5kVRASmFUTishVEjr8VRGvMFUQ42RVE
9OUVRMHyFUSe/xVEewwWRDgZFkQEJhZE0TIWRJ4/FkRrTBZEOFkWRARmFkTRchZEnn8WRHuM
FkQ4mRZEBKYWRNGyFkSevxZEa8wWREjZFkQE5hZE0fIWRJ7/FkRrDBdEOBkXRAQmF0TRMhdE
nj8XRGtMF0Q4WRdEBGYXRNFyF0SefxdEa4wXRDiZF0QEphdE0bIXRJ6/F0RrzBdEONkXRATm
F0TR8hdEnv8XRGsMGERYGRhEBCYYRNEyGESePxhEa0wYRDhZGEQEZhhE0XIYRJ5/GERrjBhE
OJkYRASmGETRshhEnr8YRGvMGEQ42RhEBOYYRNHyGESe/xhEawwZRDgZGUQEJhlE0TIZRJ4/
GURrTBlEOFkZRARmGUTRchlEnn8ZRGuMGUQ4mRlEBKYZRNGyGUSevxlEa8wZRDjZGUQE5hlE
0fIZRJ7/GURrDBpEOBkaRAQmGkTRMhpEnj8aRGtMGkQ4WRpEBGYaRNFyGkSefxpEa4waRCeZ
GkQEphpE0bIaRJ6/GkRazBpEONkaRATmGkTB8hpEnv8aRGsMG0Q4GRtEBCYbRMEyG0SePxtE
a0wbRDhZG0QEZhtE0XIbRJ5/G0RrjBtEOJkbRASmG0TRshtEnr8bRGvMG0Q42RtEBOYbRNHy
G0Se/xtEawwcRDgZHEQEJhxE0TIcRJ4/HERrTBxEOFkcRARmHETRchxEnn8cRGuMHEQ4mRxE
BKYcRNGyHESevxxEWswcRDjZHEQE5hxE0fIcRJ7/HERrDB1EOBkdRAQmHUTRMh1Enj8dRGtM
HUQ4WR1EBGYdRMFyHUSefx1Ea4wdRDiZHUQEph1E0bIdRJ6/HURrzB1EONkdRATmHUTR8h1E
nv8dRGsMHkQ4GR5EBCYeRNEyHkSePx5Ea0weRDhZHkQEZh5E0XIeRJ5/HkRajB5EOJkeRNqm
HkTRsh5Ejr8eRGvMHkQ42R5EBOYeRPLyHkSe/x5EawwfRFgZH0QEJh9E0TIfRI4/H0RrTB9E
J1kfRARmH0TRch9Ejn8fRGuMH0QnmR9EBKYfRNGyH0Sevx9Ea8wfRDjZH0QE5h9E0fIfRJ7/
H0RrDCBEOBkgRPQlIETRMiBEnj8gRFpMIEQ4WSBEBGYgRNFyIESefyBEWowgRDiZIET0pSBE
0bIgRJ6/IERrzCBEONkgRATmIETR8iBEnv8gRMkOIUQ4GSFEBCYhRNEyIUSePyFEWkwhRDhZ
IUT0ZSFEwXIhRJ5/IURrjCFEJ5khRASmIUTRsiFEnr8hRGvMIUQ42SFEBOYhRNHyIUSe/yFE
awwiRCcZIkQEJiJEwTIiRJ4/IkRrTCJEOFkiRARmIkTRciJE</AssayXData><AssayYData Points="900">/E9XvbRqRb2Wwim9izv4vMIcsrywFlm8W/Wsu6MPhbvyBuo6ezK/Olg0mzsNSDc8PVsjPAra
iTzrYIs8Y3pzPHqWpDy1Mpo8Tey7PJTFqTwFKbE8XdO1PPEmpjwjA7E8mh/SPJ8FnTzqR7A8
TcGXPGWHqzzwhK48Su/EPH4UzTzU+7080ZuuPPyjujxQRp482YDDPF4bqTwwtJ08OSikPBdB
jzxEW7M8paudPMHJuDy1NJk8rnubPIbPoTycWLk8vuScPMhiyTz2opo8UHB5PKyssTy8nqk8
mveVPFMDqTxp4b88FjeVPCLGnTxYUp48b5aUPKJegjzKN6Q8hAOZPF2DwDwd9448TCKRPG1l
qjyF4Ko8DqujPAs3iDweR6Y8aaenPE/DuDwi+3s8h3CoPN92iDx8WH48cHpDPJXUojxZ7oc8
lNmLPOGcdDzHm5M8DgmnPJchozxJWJo8Z623PKIEtTzXiJ48Jbm2PLAFkjyF5Yo8hWuoPOxj
jjzoroU8oqGSPPW7SzwHvzw8+qRbPAvHpTxAyJo8b7eTPN88ljzrA6I8+CSePPPJqDzKSpA8
coKbPGVVuTy2VZ08HHCKPMmhqTxUWZQ8iT6WPD8rmjyfhHI8VieBPLABijy4C5M8KQGBPMRS
mDzs8q08EiiWPIpRiTy6hUM8gzdcPMQTkTzsJIE8L895PA+BmDw9Rpk8xP+EPJy/ejzog4c8
Byu9PHjJnTw2C148JIGNPKQ7gDzYino8SViJPM22eDwlpII8bSGDPAbymjz9m0g8eB+UPKNf
lDxWd4I8grC3PF1PUTyrErI8CLu0PM5AnTy/vlg8rdKRPGipdjxFPTc8c/CYPOFhmjxnEHs8
qHOlPPxuljyMiIU87VqaPB83lTyWaZc8tYOXPHPQkTwMr4089FxlPMB2jDwskng8FNV/PBuW
ljyqSKI8kH55PA67pzwuzII80aCAPG1zdTy8MZg8lYmbPJECijwSwn08eVSCPO3QnTzSmn88
aEqGPMRxhjy+wJo8M+CWPIwFfjwwtZQ8+lSHPEVOoDy8qIg8fL19PPLYgTz5J508vgyYPChe
pDymw448vUiVPDgemjwF+KQ8Z22fPMGZizx2MVU8t5icPF+MszxpoX88pE+7PCO9nzyXTr48
tEGvPNWDmjzB9YE8Rx6jPEZwozx3rYQ82tCxPBhWojyb0WU8Or+uPI6whTxtK6w8ONCsPId6
hjxWO4M8uXaVPHKpYTyDUrU88ymzPHJqkjzHonU83uGXPNWenzxXiKU8wb+ePDpKpzxmjWY8
WdqAPKzHlTxORaY8R9WpPA6gmDxy9ps8tQ2CPNH9mzxNS108EeqNPI6CfjwT+YQ87S2jPFuE
mjyOwZg8/5t8PGtxtDy6IKw8ESGVPPOriDwabW08VviqPI56jzxTS6A8V3mLPCWWvTwPt4E8
2wGbPGUTpjxp5YU8iTGjPJCinTzpkKQ8SMafPMTOnTxaMaE8QrawPP5yfTxZIpE8oMiKPMun
hTzaHb88k05zPNfGhjzKD5w8/ZtiPB0FnDxRPoQ8VzKePMd1uTyq5aI8GVKwPLOgjTwK95I8
dt2RPMXkkjyIApk8wWuxPCkVjjwpEJE8WRCfPJMMgjwbZ6M8mQWrPL+njTx5lZw8GgeUPIoS
sjzSmJk8X1bCPA1YkjzkHKM8vo6cPAkXhjyEC4s8pCerPO/Fizx3AoU8J0CvPPtfoDwcNJI8
Mqu7PFhSizymSZs8Gr6QPGjIlzwAtas8Jh6BPBR7jjyZiaQ89HahPC0bpjxFHY48CYaIPCzc
jjx8k6k8KWiMPAWqnTxjU5g8EJutPKbkxzz4SrY8KWq8PI72ljxlQ708iEWTPNQrezyubJo8
QnyXPN9dvTzq6Y88phTBPBd3jzwYfLU8uRupPFKCyjy0SJw8BO2gPFNbczyEOL88hHCJPGS8
aDyCk7s8alSXPE6Wpzzv+tE8qzSXPCc+jTy415s8vzSlPAewsDwDtq88r7CuPFoQljzcRKA8
4e2yPH8Gnjx9xYg8FMuoPOdJszwgd8g8cC63PFebqjzXAME8F5bVPCcksTxyirM8xbahPJKm
szxtQ7A8JaFnPDqssTzc16Y8SRmNPCcvuTwfaLA8SjyUPP8fsTwF2qw8XUSfPPqszDyrYNg8
LfWzPOWsujwWFdM8hHOiPHFw1DyIxNU8e1OpPC2kqDyrdKQ8ryjPPAsSpDxRVbQ8pkPMPLRd
2TwD9Jc89TG2POyQmTzlZrM8zYKTPGwlpTwMsMo847qwPFEMqTxIr6A85FXOPMIe0zy5brY8
37mxPIxYqjygo608BvOkPITvyzzwXrY8gT+tPClwrDzp4MY872OnPFR4vDxGH8Y8ET3iPAv2
wTy8VZ08wXWSPOW71Dwo/Mc8wMXHPENW1jz/B4480jyiPJ4JrDyCxck8KpSkPEo0jTxzxLY8
TqyvPBHFuDwX9aw8McObPBSNvjxDFsE8y2/DPNI7vjxbHbc8alDgPFXXsDy6adc8elTAPAOE
tzz6Ypo8fpy8POZFvDypC9c8B8PJPB2SuDyOltc8jXagPHO7ujz+esA87cSYPO9s0DzH/NQ8
2XnFPNKYwDx208k8rEDEPNQb1zw2RcM8j0m+PMg8vDz/msA8QxS7PHbmrDwfJrA8Yn7APLPf
ljxYALQ83BrLPK3RuTwRXrw88hW3PJC/vTwtvLE8mKzXPM/pwjyBVL08iqrBPOHr8TzYnsU8
zKy9PKbzujzUGqc84pyfPIs8wTwHqdQ8T13gPCfJpTwwfdw8pd7TPAUY0DzYG9k88j7rPDgC
sDzGb9k8cpHgPMJV7jzvXrI8mLe4PGN90jwhys08eiG2PHjM1jzVDc48sM++PEKgzzyjY8Q8
/iXUPGJ8wzwxMMw8uerwPI83xTzhKdU81svlPNozwTzg6b089f3pPCqowjx1FMQ8CEy/PIzl
xDyL4Ng8VmHcPNXnvzx6eso82mSZPMR3zDwUQeA8tgDcPDEh9DzmANY8UTjmPEEA3jzmy9Y8
4Za2PJTOzTya97A8yPHDPA0C4jznTbo8oOfIPA0P8zw4M8U8dvnWPFfm/jzhqN48PNXmPE1Z
vTwc7sI8ae7OPF3avTz0XOA8XhrTPNQiAD32o/Y80k3hPMW73zzPK+g84VbLPLDN1zy4f9Y8
ZmjvPLc75DwlSuQ89b27PIRo2zynKMw84VzsPN0Mzzy68eg8U1TQPLXi8TxRq8o8Xm6+PN4M
zjw93OM8QJXcPGgL5Dwbhvk8vhrPPClZtDzJjP082gCyPJfVvjyLQuM8V6vRPEIu6Dy6d848
NBfuPJ8N5TyCFeM8ycHQPIAp+jxyVdE8p43wPLuMyTzZdeI8QdcNPa/X2zyzrt08cdH4PJnq
+Dyee9w8GEv0PHY82zwB6vQ8DqfnPGf70DzWNNs8oKjzPFbN0DyvMOA8vvAAPYHH9TwF7vg8
N+73PNYu3DwhSu48wrkEPdVi4zwxnts8Uuf3PJcvrDzid+w8pmPrPOXy8Dz2gcU8r0PsPJMB
1Dz46s48u1jkPBiV+Txy1ec8fTnaPNSZ3Dy359M8rJL4PIaZAD1E6uU8ZWTgPOmw7DyFT+o8
K6zZPOj/5Ty+M908yHL2PE1n7DzYRPk82cTrPFu13DzpZAI9m2XWPCk78Dw0jfc8O9jrPMvx
9zwRevY8WMjaPLdA4jwC4dY82SXQPPJb9jyzcQM9b/QIPSaY6zxcAv48hV/rPOsu6jzcGP08
fPX1PHsE1jzB1vQ8FV3+PGdBwjwGsus8e+r1PMsf7zx6hgE9RXvpPDfq2Dwj/vA8uWrvPJ2A
/jyftfg8IQIBPYpQ/Tyi2AM9Yj35PK9Iyjy0l+Y8FN32PPL8GT3iKfM861MMPTvk7jyBh+Q8
9iboPPHh7zw4E948AzgAPUl78TxxNwY9BGAIPbJt8DxU0Pk8l1DdPPblDD1UYQU9JxELPcRk
Bz3lue48DWbfPPwrCT2PXhI9rNUKPdFU6DyO8/g8akH4PAhXCj2R9wM9GQnsPPrQ/Twlm+k8
rnMCPZh+Az3MWQE9zb4LPY93+zwXTfc85gMJPde09zxcmN88uZILPayT6jxRduY8eVT1PCWn
Az3L4vE8y+/9PALC9TwjYQA9PhUHPQy1Bj0vKA09SfUGPU+eBD2GtgE9JO0PPWQ7DD0kCPk8
N3DbPESdBj1pwPs8h972PHbx6DxJTPE8QhsBPf+OBD3qa/g8OjcEPYX1Aj3tEwk9dhUXPVDn
Aj0LNA09O5wHPTP5BT1GGg492E37PP2lBT068Ok8cjEiPVr0Fj1k6Ao9GHbtPKXxCj0xIRs9
IHkPPWXQBj3ixQE9/qkJPZkIET1Wn/082BrzPMp1Aj1L6Qc9ryn8PBmkDD2Z1w89dqMJPdfx
DT2L3fo84GIRPVaVDD3KPgM9XEwOPSjPBj2Opww9xY0FPXmvDj3mtgo90SwTPf4BCD3DTAs9
JMwVPQCaET0bCAo9UvEHPXCfEj1F8Q099FIKPRjHDD3gFQI9ByTpPHUWHT1g2wo9iPUePWKW
CT1eiwk94BsIPSZB/zwTuQA9Dz0UPbWcDj0Ktwo915IHPQ+iGD20tvo8zF0FPdYYEz1CVgg9
O0ADPVzQEj3J4xI9zBoiPSuTHz33zBQ96Ej8PCKYAD2pIgY9m/kTPTpxFz0AAQ495EUCPd6F
Iz00LiE9eHUUPRYvBz3lux096Q0dPY7FET1ssAw95CwEPXAMED0cVAI9O/8ZPSFhBz2LGhs9
SF8bPbqUHT2/ZBw9C74PPbJCDj0CmhI9mAEPPWdGFT1rZBM9</AssayYData></Step><Step><CommonData><SampleLocation>11</SampleLocation><SampleID></SampleID><SampleGroup></SampleGroup><SampleInfo></SampleInfo><SampleRow>E</SampleRow><SamplePlate>1</SamplePlate><WellType>REGENERATION</WellType><Concentration>-1</Concentration><ConcentrationUnits>µg/ml</ConcentrationUnits><MolarConcentration>-1</MolarConcentration><MolarConcUnits>nM</MolarConcUnits><MolecularWeight>-1</MolecularWeight><Temperature>25</Temperature><StartTime>4447124</StartTime><AssayTime>5</AssayTime></CommonData><FlowRate>1000</FlowRate><StepType>KREGENERATION</StepType><StepName>Regeneration</StepName><StepStatus>OK</StepStatus><ActualTime>4.99999</ActualTime><CycleTime>0.2</CycleTime><AssayXData Points="25">nn8iRGuMIkQnmSJEBKYiRNGyIkSevyJEWswiRCfZIkQE5iJE0fIiRJ7/IkRrDCNEOBkjRAQm
I0TRMiNEnj8jRFpMI0Q4WSNEBGYjRNFyI0SefyNEa4wjRDiZI0T0pSNE0bIjRA==</AssayXData><AssayYData Points="25">hFkzwEuoQMDAl0fAG4JMwF55UMA7H1PAYcVVwDkWWMDmpFnAK2JbwLoXXcA6Nl7AzPpfwIqr
YMAQLWLAJu5iwI78Y8BfymTAM0llwEWxZsAPeGfA1ORnwDJqaMAQGWnAcbFpwA==</AssayYData></Step><Step><CommonData><SampleLocation>12</SampleLocation><SampleID></SampleID><SampleGroup></SampleGroup><SampleInfo></SampleInfo><SampleRow>E</SampleRow><SamplePlate>1</SamplePlate><WellType>NEUTRALIZATION</WellType><Concentration>-1</Concentration><ConcentrationUnits>µg/ml</ConcentrationUnits><MolarConcentration>-1</MolarConcentration><MolarConcUnits>nM</MolarConcUnits><MolecularWeight>-1</MolecularWeight><Temperature>25</Temperature><StartTime>4463217</StartTime><AssayTime>5</AssayTime></CommonData><FlowRate>1000</FlowRate><StepType>KREGENERATION</StepType><StepName>Regeneration</StepName><StepStatus>OK</StepStatus><ActualTime>4.99999</ActualTime><CycleTime>0.2</CycleTime><AssayXData Points="25">nr8jRGvMI0Q42SNEBOYjRNHyI0Se/yNEawwkRDgZJET0JSREwTIkRI4/JERrTCREJ1kkRARm
JETRciREjn8kRGuMJEQnmSRE9KUkRMGyJETgvyREWswkRDjZJEQE5iRE0fIkRA==</AssayXData><AssayYData Points="25">KMO3vk+Fsb7A/KO+66WZvufwkL5rSIi+ykiCvvQye77RanG+A49nvr7LZb4vFl2+nixYvpJK
Ur7FlE2+nGxNvqSkQ759Kka+Y+E8vu2lPb6R0ja+qbIxvv/rN75lDS6+JKIwvg==</AssayYData></Step><Step><CommonData><SampleLocation>11</SampleLocation><SampleID></SampleID><SampleGroup></SampleGroup><SampleInfo></SampleInfo><SampleRow>E</SampleRow><SamplePlate>1</SamplePlate><WellType>REGENERATION</WellType><Concentration>-1</Concentration><ConcentrationUnits>µg/ml</ConcentrationUnits><MolarConcentration>-1</MolarConcentration><MolarConcUnits>nM</MolarConcUnits><MolecularWeight>-1</MolecularWeight><Temperature>25</Temperature><StartTime>4479277</StartTime><AssayTime>5</AssayTime></CommonData><FlowRate>1000</FlowRate><StepType>KREGENERATION</StepType><StepName>Regeneration</StepName><StepStatus>OK</StepStatus><ActualTime>4.99901</ActualTime><CycleTime>0.2</CycleTime><AssayXData Points="25">nv8kRFoMJUQnGSVE9CUlRMEyJUSePyVEWkwlRCdZJUT0ZSVEwXIlRM9/JURajCVEJ5klRASm
JUTBsiVEnr8lRFrMJUQn2SVEBOYlRMHyJUSe/yVEWgwmRCcZJkT0JSZEwTImRA==</AssayXData><AssayYData Points="25">oXFKwP91VsBn11vARLJewEB1YMC6gWLAxuBjwMBaZcCjRGbAjTNnwAUwaMATBGnARLtpwDKD
asD6SGvArp5rwN6HbMClv2zA2oJtwLEBbsDMRW7A6bZuwEoob8DVWG/AaaNvwA==</AssayYData></Step><Step><CommonData><SampleLocation>12</SampleLocation><SampleID></SampleID><SampleGroup></SampleGroup><SampleInfo></SampleInfo><SampleRow>E</SampleRow><SamplePlate>1</SamplePlate><WellType>NEUTRALIZATION</WellType><Concentration>-1</Concentration><ConcentrationUnits>µg/ml</ConcentrationUnits><MolarConcentration>-1</MolarConcentration><MolarConcUnits>nM</MolarConcUnits><MolecularWeight>-1</MolecularWeight><Temperature>25</Temperature><StartTime>4495378</StartTime><AssayTime>5</AssayTime></CommonData><FlowRate>1000</FlowRate><StepType>KREGENERATION</StepType><StepName>Regeneration</StepName><StepStatus>OK</StepStatus><ActualTime>4.99901</ActualTime><CycleTime>0.2</CycleTime><AssayXData Points="25">jj8mREpMJkQXWSZE5GUmRLFyJkR+fyZE3owmRBeZJkTkpSZEsbImRH6/JkRKzCZEF9kmROTl
JkSx8iZEjv8mREoMJ0QoGSdE5CUnRLEyJ0R+PydEW0wnRChZJ0TkZSdEsXInRA==</AssayXData><AssayYData Points="25">u1awvp+1qb5LUp2+zCaSvmwxiL7qkH6+X5h0vmhRab4KFmG+ltJavgakV77AKUm+JitFvtQD
Qb7EGTu+o/Q2vqa+ML6DKTG+yCIsvu2SK77j+CW+D4ccvs7mHL7ujxu+YY8cvg==</AssayYData></Step><Step><CommonData><SampleLocation>11</SampleLocation><SampleID></SampleID><SampleGroup></SampleGroup><SampleInfo></SampleInfo><SampleRow>E</SampleRow><SamplePlate>1</SamplePlate><WellType>REGENERATION</WellType><Concentration>-1</Concentration><ConcentrationUnits>µg/ml</ConcentrationUnits><MolarConcentration>-1</MolarConcentration><MolarConcUnits>nM</MolarConcUnits><MolecularWeight>-1</MolecularWeight><Temperature>25</Temperature><StartTime>4511601</StartTime><AssayTime>5</AssayTime></CommonData><FlowRate>1000</FlowRate><StepType>KREGENERATION</StepType><StepName>Regeneration</StepName><StepStatus>OK</StepStatus><ActualTime>4.99901</ActualTime><CycleTime>0.2</CycleTime><AssayXData Points="25">fn8nRDqMJ0QHmSdE1KUnRMKyJ0R+vydEOswnRAfZJ0Tk5SdEofInRG7/J0RLDChEBxkoRNQl
KEShMihEbj8oRDpMKEQHWShE9WUoRKFyKERufyhES4woRAeZKETUpShEobIoRA==</AssayXData><AssayYData Points="25">pBZMwI3sV8B9HV3AM6hfwEPyYcAgyWPAvzVlwDBgZsDTHGfAhVdowA2aacBq+mnA2aVqwBNa
a8AIzmvA+x1swN0DbcBGZm3AMsdtwJYubsBdom7AkQ9vwIEvb8AavW/ArBtwwA==</AssayYData></Step><Step><CommonData><SampleLocation>12</SampleLocation><SampleID></SampleID><SampleGroup></SampleGroup><SampleInfo></SampleInfo><SampleRow>E</SampleRow><SamplePlate>1</SamplePlate><WellType>NEUTRALIZATION</WellType><Concentration>-1</Concentration><ConcentrationUnits>µg/ml</ConcentrationUnits><MolarConcentration>-1</MolarConcentration><MolarConcUnits>nM</MolarConcUnits><MolecularWeight>-1</MolecularWeight><Temperature>25</Temperature><StartTime>4527683</StartTime><AssayTime>5</AssayTime></CommonData><FlowRate>1000</FlowRate><StepType>KREGENERATION</StepType><StepName>Regeneration</StepName><StepStatus>OK</StepStatus><ActualTime>4.99901</ActualTime><CycleTime>0.2</CycleTime><AssayXData Points="25">br8oRDvMKET32ChE5eUoRJHyKERu/yhEKgwpRPcYKUTUJSlEsjIpRG4/KURsTClECFkpRNRl
KUShcilEhYApRCqMKUT3mClE1KUpRKGyKURevylEO8wpRAjZKUTE5SlEkfIpRA==</AssayXData><AssayYData Points="25">QsOavvFvl75Ea4++EA+DvuRNdL7VK16+IuxXvn0xSb7axzu+5A03vh3FL77Jcim+Q+Yhvi/0
HL5n5RW+bhMVvgw2Dr6oqgm+GmkHvlaACL57YgS+XYX1vYlL+70ha+q9g8zpvQ==</AssayYData></Step><Step><CommonData><SampleLocation>1</SampleLocation><SampleID></SampleID><SampleGroup></SampleGroup><SampleInfo></SampleInfo><SampleRow>E</SampleRow><SamplePlate>1</SamplePlate><WellType>BUFFER</WellType><Concentration>-1</Concentration><ConcentrationUnits>µg/ml</ConcentrationUnits><MolarConcentration>-1</MolarConcentration><MolarConcUnits>nM</MolarConcUnits><MolecularWeight>-1</MolecularWeight><Temperature>25</Temperature><StartTime>4542518</StartTime><AssayTime>60</AssayTime></CommonData><FlowRate>1000</FlowRate><StepType>BASELINE</StepType><StepName>Baseline</StepName><StepStatus>OK</StepStatus><ActualTime>60</ActualTime><CycleTime>0.2</CycleTime><AssayXData Points="300">Xv8pRCsMKkTnGCpEtCUqRJEyKkRePypEK0wqROdYKkTEZSpEonIqRF5/KkQajCpE+JgqRNWl
KkSRsipETr8qRDvMKkT42CpExOUqRJHyKkRe/ypEKwwrRPgYK0TEJStEkTIrRF4/K0QrTCtE
+FgrRMRlK0TjcitEXn8rRCuMK0T4mCtExKUrRJGyK0RevytEK8wrRPjYK0TV5StEkfIrRF7/
K0QrDCxE+BgsRMQlLESRMixEXj8sRCtMLET4WCxExGUsRJFyLERefyxEK4wsRPiYLETEpSxE
kbIsRF6/LEQrzCxE+NgsRMTlLESR8ixEXv8sRCsMLUT4GC1ExCUtRJEyLURePy1EK0wtRPhY
LUTEZS1EkXItRF5/LUQrjC1E+JgtRMSlLUSRsi1EXr8tRCvMLUT42C1ExOUtRJHyLURe/y1E
GgwuRPgYLkTEJS5EkTIuRF4/LkQrTC5E+FguRMRlLkSRci5EXn8uRCuMLkT4mC5EtKUuRJGy
LkRevy5EK8wuRPjYLkTE5S5EkfIuRF7/LkQrDC9E+BgvRMQlL0SRMi9EXj8vRCtML0TnWC9E
xGUvRJFyL0Refy9EK4wvRPiYL0TEpS9EkbIvRF6/L0QrzC9E+NgvRMTlL0SR8i9EXv8vRCsM
MET4GDBExCUwRJEyMERePzBEK0wwRPhYMETEZTBEkXIwRF5/MEQrjDBE+JgwRMSlMESRsjBE
br8wRCvMMETn2DBExOUwRIHyMERe/zBErgwxRPgYMUTEJTFEkTIxRF4/MUQrTDFE+FgxRLRl
MUSRcjFEXn8xRCuMMUT4mDFExKUxRJGyMUTRvzFEK8wxRPjYMUTE5TFEkfIxRF7/MUQrDDJE
+BgyRMQlMkSRMjJEXj8yRCtMMkT4WDJExGUyRJFyMkRefzJEK4wyRPiYMkTEpTJEkbIyRF6/
MkQazDJE+NgyRMTlMkSB8jJEXv8yRCsMM0T4GDNExCUzRJEyM0TxPzNEK0wzRPhYM0TEZTNE
kXIzRF5/M0QrjDNE55gzRMSlM0SRsjNEXr8zRCvMM0T42DNExOUzRIHyM0Re/zNEKww0RPgY
NETEJTREkTI0RF4/NEQaTDRE51g0RMRlNESRcjREXn80RCuMNET4mDRExKU0RJGyNEROvzRE
K8w0ROfYNETE5TREkfI0RF7/NERMDDVE+Bg1RLQlNUSBMjVEXj81RCtMNUT4WDVExGU1RJFy
NUROfzVEGow1RPiYNUTEpTVEgbI1RE6/NUQrzDVE+Ng1RMTlNUSB8jVETv81RJkONkT4GDZE
xCU2RJEyNkRePzZEMU02RPhYNkS0ZTZEkXI2RE5/NkQrjDZE+Jg2RMSlNkSRsjZEsL82RCvM
NkT42DZExOU2RIHyNkRe/zZEKww3RPgYN0S0JTdEkTI3RF4/N0QrTDdE+Fg3RMRlN0SycjdE
Tn83RCuMN0TnmDdExKU3RJGyN0ROvzdEK8w3RPjYN0TE5TdEkfI3RE7/N0QrDDhE5xg4RMQl
OESRMjhEXj84RCtMOETnWDhExGU4RJFyOERefzhEK4w4RPiYOETEpThEkbI4RE6/OEQrzDhE
59g4RMTlOESR8jhE</AssayXData><AssayYData Points="300">gcfBvQWOwb0A/b29g8q6vSzZur1DWri9vU6xvfV1sr1og6u9vAipvT3Jq71Tr6y9mFqjvXcV
n72CEqC9vECdvbWhlb2w4pC9jbOcvQ0jlL28epu9/XSQvVJdm70wEZK91vWMvUkgjL2iIoy9
6GCIvfx4jb3d8Ia9p+aAvZ2Yg71ha3+96kl9vZW8aL2PHHq9o5GBvTW2d738vmq9n0BnvSDz
Z71humy9UzJvva2MU70p0FS924ZivZMxW7174li910RTvelmXL2id0m9cbtKvciwXb15DEy9
93pGveWBR70Px0K9/FpMvWwVK71FfT+9FsRIvQ4kOb2s6S+9CrUyvfD4Jr3QMy29Wt8wvVlG
Hr1PDB69/o4ovWKcJr1xjBm9csEavWWpNr3x7iW9sI4gvf9uG73RLCq91VMOvRo/L72iuB29
GPEgvarWF71RCw29JVsOvdStH73IkBi9JYIIvWdECL307Pe8/qUGvVyE77x9d+W8yL4KvYZ9
A716IfO8QMvrvIL+5LySedG8q+cBvXut3LyYK9S8e7XZvHgx6rylY+y8c9PSvHLYuryr2wC9
ntjZvOqV7bzMkMS8QdnYvOlF07ztFsy8m+aBvEL4u7xgmY+8aDulvD8Et7w5N7q83JakvPRo
jbz2MVW8LAuAvCeEorwTxZW8GDuavPafoLz74Yy88audvMsua7xXWmW8yB2VvD0QdLwPxnG8
VgeLvAG7irxQg5W8AFyAvJDmcbxrd5u8RxaRvFQ4f7wxYUu8kuWDvHqheryJjk28m85QvLfM
ZLxx13a8pmVmvMMpPby5tFm85qlAvPNhUry7/Te88Szlu3p7O7xmPEi8wGBnvDhDXrw5z6K7
rTr9uwg9J7yT3Qy8Wm4dvJX69Ltom+O7qfU0vDAimbuTczK8OMG3u1RJ17tlXfS7jh/Wu4V+
pruDtR67SQaCuw7WsLt2kw27U0WjuxQIALyPKqG7hhGTuz1wXruTXDe7T/KLu5Q1rbnuSQ28
GAStOmvLI7v1tyG75MTSup3roTq5bYq6KD5UOt2u6zqo+V47neEDOiuIDLt/W2s7Pf4KujxH
iDvr0r87z+u7O+soDzuWbNM5CJQgOz6OPjsqbXe6YFn6OlgV+zv094Y6psc0O2Fs4zuUF3U7
QntaO27bdzt7IN47Bl3rOwhNGzwvdVU7wTSDO/9aADz+tr47rquRO3btHDx5Jd07o/cNPK96
PDvCO4A7CZLsO754/jt3Oy081r4HPGujFDx9WNw7tXIIPNeSLjzWYkA8wJQkPEp6KTyzyRs8
G8oiPJoNTTx/vSQ80oEKPDBA7jt0JFI81sf/O1iGjjzrHFs8UKE5PLn8Vzy9cXY87Pp2PDj5
Tzx6Vmo8LyKGPBFeKDyELoU8DsiMPNGPQzzxej48kx9vPI4BUjx2WUo8ZeCAPHOCjTz49WU8
6iFjPB32fDyQAYQ8WiuqPPo6PTyre4U8J5t5PK3egzzPjXU8bbmPPFgwjDxmI4M8aimrPEel
bzxSr5Q8xxmVPBG+tzwWJo48jkitPJ1OsDyYZsg81/GePFvglDxWE9A8TO6wPF3YnDzZtr08
FcDCPEbz0jzCy7E8</AssayYData></Step><Step><CommonData><SampleLocation>1</SampleLocation><SampleID></SampleID><SampleGroup></SampleGroup><SampleInfo></SampleInfo><SampleRow>E</SampleRow><SamplePlate>1</SamplePlate><WellType>BUFFER</WellType><Concentration>-1</Concentration><ConcentrationUnits>µg/ml</ConcentrationUnits><MolarConcentration>-1</MolarConcentration><MolarConcUnits>nM</MolarConcUnits><MolecularWeight>-1</MolecularWeight><Temperature>25</Temperature><StartTime>4603385</StartTime><AssayTime>80</AssayTime></CommonData><FlowRate>600</FlowRate><StepType>LOADING</StepType><StepName>Loading</StepName><StepStatus>OK</StepStatus><ActualTime>80</ActualTime><CycleTime>0.2</CycleTime><AssayXData Points="400">Xv84RCsMOUTnGDlExCU5RIEyOURePzlEK0w5ROdYOUTEZTlEkXI5RF5/OUQrjDlE+Jg5RMSl
OUSBsjlEXr85RCvMOUT42DlExOU5RIHyOURe/zlEGgw6RPgYOkTEJTpEkTI6RF4/OkQrTDpE
51g6RLRlOkSBcjpEXn86RBqMOkT4mDpEtKU6RJGyOkRevzpEGsw6RPjYOkTE5TpEkfI6RE7/
OkQrDDtE+Bg7RMQlO0SRMjtETj87RCtMO0SbWTtEtGU7RIFyO0RefztEGow7RPiYO0S0pTtE
gbI7RE6/O0QazDtE59g7RLTlO0SB8jtE5wA8RBoMPET4GDxExCU8RJEyPEROPzxEGkw8RPhY
PETEZTxEgXI8RE5/PEQajDxE55g8RBamPESBsjxETr88RBrMPETn2DxEtOU8RJHyPERe/zxE
Ggw9ROcYPUS0JT1EgTI9RE4/PUQrTD1E51g9RMRlPUSRcj1ETn89RBqMPUTnmD1EtKU9RIGy
PUTxvz1EK8w9ROfYPUS05T1EgfI9RF7/PUQaDD5E5xg+RLQlPkSRMj5ETj8+RCtMPkT4WD5E
tGU+RJFyPkRefz5EGow+RPiYPkS0pT5EkbI+RE6/PkQazD5E59g+RLTlPkSB8j5ETv8+RCsM
P0TnGD9ExCU/RIEyP0ROPz9EK0w/ROdYP0S0ZT9EgXI/RF5/P0QrjD9E55g/RLSlP0SRsj9E
Tr8/RBrMP0T42D9EtOU/RJHyP0RO/z9EKwxARPgYQES0JUBEkTJARF4/QEQaTEBE+FhARLRl
QESRckBETn9ARBqMQETnmEBEtKVARIGyQEROv0BEGsxAROfYQES05UBEkfJARE7/QEQrDEFE
5xhBRLQlQUSBMkFETj9BRCtMQUTnWEFEtGVBRIFyQUROf0FEK4xBROeYQUTEpUFEgbJBRE6/
QUQazEFE+NhBRLTlQUSB8kFETv9BRBoMQkT4GEJEtCVCRIEyQkROP0JEGkxCROdYQkS0ZUJE
snJCRE5/QkQajEJE+JhCRLSlQkSRskJETr9CRBrMQkTn2EJEtOVCRHfzQkRO/0JEGgxDROcY
Q0S0JUNEkTJDRE4/Q0QaTENE+FhDRLRlQ0SBckNEXn9DRBqMQ0TnmENEtKVDRIGyQ0ROv0NE
GsxDROfYQ0S05UNEkfJDRE7/Q0QaDERE+BhERMQlRESBMkRETj9ERBpMRETnWEREtGVERJFy
REROf0REGoxERAiZRES0pUREkbJERE6/REQazERE59hERMTlRESB8kREXv9ERCsMRUTnGEVE
tCVFRIEyRUROP0VEK0xFROdYRUTEZUVEgXJFRE5/RUQajEVE55hFRMSlRUSBskVEXr9FRBrM
RUTn2EVEtOVFRIHyRURO/0VEGgxGRPgYRkS0JUZEgTJGRE4/RkQaTEZE51hGRLRlRkSBckZE
Tn9GRCuMRkTnmEZEtKVGRIGyRkROv0ZEGsxGROfYRkS05UZEgfJGRE7/RkQaDEdE5xhHRLQl
R0SBMkdETj9HRBpMR0TnWEdEtGVHRIFyR0ROf0dEK4xHROeYR0S0pUdEgbJHRF6/R0QazEdE
59hHRLTlR0Ql80dEXv9HRBoMSET4GEhExCVIRIEySEROP0hEGkxIROdYSES0ZUhEkXJIRE5/
SEQrjEhE+JhIRMSlSESRskhETr9IRBrMSETn2EhEtOVIRIHySERO/0hEGgxJROcYSUS0JUlE
gTJJRE4/SUQaTElE51hJRLRlSUSBcklETn9JRBqMSUTnmElEtKVJRIGySUROv0lEGsxJRHvZ
SUS05UlEkfJJRF7/SUQaDEpE5xhKRLQlSkSRMkpETj9KRBpMSkTnWEpEtGVKRIFySkROf0pE
GoxKROeYSkS0pUpEgbJKRE6/SkQazEpE59hKRLTlSkSB8kpETv9KRBoMS0TnGEtEtCVLRIEy
S0RuP0tEGkxLROdYS0S0ZUtEonJLRF5/S0QajEtE55hLRMSlS0SBsktEXr9LRBrMS0Tn2EtE
xOVLRKLyS0Re/0tEGgxMRPgYTES0JUxEkTJMRE4/TEQaTExE+FhMRLRlTESBckxEXn9MRBqM
TEQImUxExKVMRIGyTERev0xEK8xMROfYTES05UxEkfJMRA==</AssayXData><AssayYData Points="400">93WtPPRxxjx6dbg8b1fWPLWk4Tz7h9w8mdmuPItVwDwa9LY8q1bcPKLozDxv78o8yW7ZPCBX
1jxCdtc8/W7PPLjzuzy2F7Y8pme8PNI3rDzteMY80DHIPJsHxjx5q8s817jJPIQTuzwxi4w8
zbqxPAEvyjzcZc88YCHhPAJVxzxi9co8hHffPKYX4zwEo8k8SEfSPIvC1zwM2OI8PC7QPJes
2TzjR988CRjUPJRx1zwL4/88hCbrPA02zjw2NP88sSv4PCR68DzjPeE8WlbmPMFO7TzgbgQ9
HkrhPJJ50TwrS/Y8Do/nPHYk8DzKd/88CUX9PFoUDT22LQc9izTpPOB15jxFTAI9OHUBPR6G
9jwHNQ89xgkOPfAnFz2DmQM9l5QJPZ7v/zy6Sgc9D/r8POPNCD309es8lcrwPBkkBz0oQQU9
RkDePOu7Gz1f5RI9iGcXPXjXDT1yshc9VJcNPV4bDz04Vgs9IMkhPbL0Dz3FvhU9ShAIPZ3u
HT3LmQ89kikQPfIIFT2xIyI90jwKPThzCT1DowE9Jz4XPXHvDT28+BQ9magCPdyqCT1hThY9
LYQHPVTrFj0q8gI9JfH+PDFBGT3VAxY9ObIaPYFtJT2NtgA9f9ojPR8dFT3SJTI9J+ccPX5P
HD2+HA09QUgiPUfXIT22rjo9zKYlPRvAGz1JTBk9MEYhPYinFj2ArRc9FoYOPYusFz3/DQk9
TmkfPQwXFj2TCRE9Mb8oPTeyJj1vRyk9Ri0hPXOXLT35sDg96BszPeyTLj23Fx49e1MmPUDA
Lz3KDCw99CAtPc+cHj1y9S09LzkmPeKoFz32zhU9E2kpPYd5Mj12+DU9cuUwPc4nJT22oyg9
B08gPaBbKT07MTE9mXwyPUpeNj19aDU9c8YzPRLuKD1dXUM9fdIsPWm5Mj2fWTI98uw6PTzY
MT2YJEE9xFAmPYkJPT0GYzE9Y5ItPZRdOj1U+y09FRIzPa9cPz2F5C09lOVDPbl6Lz3cB0Y9
sj46PRHaRz2xQCI9s209PVhlNT1nbyo9jjYrPSfYND2SRzs9Um9PPcv5ST0Vejg98nxBPUBh
Rj3N60A9vGk+PfQxRz0K9kQ9tLQwPTv5PD0XwzQ91aJHPcoHSD0CbEE9rGVNPf4XRz3sd0k9
svJbPSfAUD0a7Do9e4w1PR8HTD2x80s94cBUPQR7Rj30gWI9tftJPdKgQT29P1U9+0c8PaBe
SD0/SkQ9AZlDPYfESj0FY0s97ilEPaY7Zz2B81E90gxjPVogVz1rYlU9OVZRPdUaUT3dqEs9
f7tfPRuWQz2RLVo9vqZIPQSpTz1tUVw9fJ1GPVJ0XD2MVUk9g15dPU6hSz1Ci0k9FxBlPbOl
Pj3du1c9R1xKPTryVT3LD1Y9RW9TPU84Tz3PfVw9iftcPTFLVT0Hx1c9ExNaPRLtVD3RilI9
3IdOPap4VD3kemI9SJxhPbnVVD2DJVs9cNhqPUX3Xz1z/F89jbxsPZuwaj23WFg9UGZlPQgM
XD0TR1w9ScBbPeDyVT2BgG09v6NlPeeKZT2/lXA9y1dZPfI8Xj1XtmQ9WLllPeIVZD1FS2k9
RtVXPSnGej0t2Vo9v1luPYeOXj3Ij1I9KmhoPY+KVT27enM975R2PZ1Fej2R+1w98yRqPfTm
ZD1OHHE9Lq5uPWoraD36kWA9EZNoPWbcXj3XXHY9hw99PVFsej2XHHY9Ql5lPcDpYT1jK2I9
Z7FgPbmoXD1q52w90v1hPWbXYj2H54A9y5d2PZRvaj23O2494u93PaCCYD13jG89Cy98PZNW
dj2F2GU9+sRoPWlqbz0WuHw9rAh6PYtJhD28i2s9UR9wPaKLgD3YuoA9adF7PYlrdj0hFm89
ja1oPS7oez11XnE94elYPbI3hj2Vy3Q947B6PbTXgD3WRXU9WXxqPTvzhj3lfns9/1iAPRAS
hD3c3Is9bql4PZjNeD1u5Xo9U+B7PckUfz3+DYQ9IWh+Pe2ngT2BSmw9Ez9zPcBtej28Y3Q9
2m6BPRAvgT3pN3s9GP6BPQBqfz1I3oQ9EOWBPdPhgz2O23w9US6EPd6Dgz1iMnk9Tt2GPd/f
gj3ZI4Y9PbZ3PRdjhj2u/Wg9OaCHPe9Ggj0kooQ9WPmBPQ==</AssayYData></Step><Step><CommonData><SampleLocation>1</SampleLocation><SampleID></SampleID><SampleGroup></SampleGroup><SampleInfo></SampleInfo><SampleRow>E</SampleRow><SamplePlate>1</SamplePlate><WellType>BUFFER</WellType><Concentration>-1</Concentration><ConcentrationUnits>µg/ml</ConcentrationUnits><MolarConcentration>-1</MolarConcentration><MolarConcUnits>nM</MolarConcUnits><MolecularWeight>-1</MolecularWeight><Temperature>25</Temperature><StartTime>4684400</StartTime><AssayTime>60</AssayTime></CommonData><FlowRate>1000</FlowRate><StepType>BASELINE</StepType><StepName>Baseline</StepName><StepStatus>OK</StepStatus><ActualTime>59.999</ActualTime><CycleTime>0.2</CycleTime><AssayXData Points="300">Xv9MRBoMTUT4GE1ExCVNRJEyTUReP01EGkxNRPhYTUS0ZU1EkXJNRF5/TUQrjE1E55hNRMSl
TUSBsk1EXr9NRBrMTUTn2E1ExOVNRJHyTURO/01EKwxOROcYTkTEJU5EkTJORE4/TkQaTE5E
+FhORLRlTkSBck5EXn9ORGyMTkRamU5ExKVORJGyTkROv05EGsxORPjYTkS05U5EkfJORF7/
TkQrDE9E5xhPRLQlT0SBMk9EXj9PRCtMT0T4WE9EtGVPRJFyT0Ref09EGoxPRPiYT0S0pU9E
gbJPRF6/T0QazE9E+NhPRMTlT0SB8k9ETv9PRCsMUET4GFBExCVQRIEyUEROP1BEK0xQROdY
UETEZVBEkXJQRE5/UEQajFBE+JhQRMSlUESRslBEXr9QRCvMUET42FBEtOVQRIHyUERe/1BE
KwxRROcYUUS0JVFEkTJRRF4/UUQaTFFE51hRRLRlUUTpc1FETn9RRBqMUUTnmFFEtKVRRIGy
UURev1FEK8xRRPjYUUTE5VFEkfJRRE7/UURMDFJE+BhSRMQlUkSBMlJEXj9SRCtMUkTnWFJE
tGVSRJFyUkROf1JEK4xSROeYUkTEpVJEgbJSRE6/UkQrzFJE+NhSRLTlUkSB8lJETv9SRBoM
U0TnGFNEtCVTRJEyU0ROP1NEK0xTROdYU0S0ZVNEgXJTRF5/U0QrjFNERZtTRMSlU0SRslNE
Tr9TRBrMU0Tn2FNEtOVTRJHyU0Re/1NEGgxUROcYVES0JVREgTJURE4/VEQrTFRE51hURLRl
VESBclRETn9URBqMVET4mFREtKVURIGyVEROv1REGsxUROfYVES05VREgfJURE7/VEQaDFVE
5xhVRMQlVUSBMlVETj9VRBpMVUT4WFVEtGVVRJFyVUROf1VEGoxVRPiYVUS0pVVEgbJVRE6/
VUQazFVE59hVRLTlVUSB8lVEj/9VRCsMVkT4GFZEtCVWRIEyVkReP1ZEGkxWRPhYVkS0ZVZE
gXJWRE5/VkQrjFZE55hWRMSlVkSBslZETr9WRBrMVkTn2FZEtOVWRIHyVkRO/1ZEKwxXROcY
V0TEJVdEgTJXRF4/V0QrTFdE51hXRLRlV0SBcldEXn9XRBqMV0T4mFdEtKVXRJGyV0Rev1dE
K8xXROfYV0S05VdEkfJXRE7/V0QaDFhE5xhYRLQlWESBMlhETj9YRBpMWETnWFhEtGVYRIFy
WEROf1hEGoxYRA6aWETEpVhEkbJYRE6/WEQazFhE59hYRLTlWESB8lhETv9YRBoMWUTnGFlE
tCVZRIEyWUROP1lEGkxZROdYWUS0ZVlEgXJZRE5/WUQajFlE55hZRLSlWUSBsllETr9ZRBrM
WUTn2FlEtOVZRIHyWURO/1lEGgxaROcYWkS0JVpEgTJaRE4/WkQaTFpE51haRLRlWkSBclpE
Xn9aRO+MWkTnmFpEtKVaRIGyWkROv1pEGsxaROfYWkS05VpEgfJaRF7/WkQaDFtE5xhbRMQl
W0SBMltETj9bRBpMW0TnWFtEtGVbRIFyW0ROf1tEGoxbRPiYW0S0pVtEgbJbRE6/W0QrzFtE
59hbRLTlW0SB8ltE</AssayXData><AssayYData Points="300">IzaCPTybjj3/IIM9xwWFPUZ3gj0D1IY9qnuDPV0vhD3rB4I9N054PUqyiT3O6YY9XIeHPQaL
jT0DlYM9lPuJPQ5yiz3v7Yc9YxeNPbT5iz0byIs9xdeIPewLgj2j+Yw9/1+IPbkqij3MJY09
tjeEPVAakT0KFok9QtmIPay5jD1TZ449cvyJPb5NiT2l9os9886XPYWviT05xok9c5+TPflV
jD2/9I09BieQPYWCjj1rx4Y98DGIPZzsjj1B8oY9kSiYPVj9iz2Qg5A9UOqLPVYwlj145ZA9
3umUPf8jlD1pmYs9N26OPfxQhz3SrpI9gjeUPX/wlT1CUZc9gUGSPW7AmD1Q25Q9Z3+TPR27
kT0jn5U92Z+IPcGKij1eQpI9gWuRPR0Ukj3Ar44914+VPYHmkT0CdpM9KZmTPbm/kj3dDJI9
BC6XPWk8nj0Qa5c9L6mJPdVhlz3+mZA9dOyUPbCDmD0lwIw9Ny2WPSTqlT3pzZI9F1yZPY1x
lD1bbZU9e/CMPehclD2dCJY9o2WXPcR5mz3zfZc9hfCHPbOakz3AYZY9haeWPf8/nz1ojJg9
4oKgPWxIlD2LypI9wiiVPacrmT2mQ5Y9uKqWPV9enz1ibZo9CHqePWlpkz3hjJw9NfaSPd/u
lz1PNaA9jf2hPbNTpD37ypo9X4KbPQvDlj0Vips9owefPdFplz03H5w9+iSaPW4Ynj18gZQ9
SoGfPWwfmT39qaI9cUqfPRDyoj1hcZU9BSSVPezNmz0ia5091MyfPXSbnz0985g9foWgPWQV
nz2DaKE9X32kPcLdmz1w6p095u2cPTVpqT1s0Z89PsOjPbR+mD2EC6g9WuOiPT9rnj0s06c9
rOWhPTtPoT3LC6A9DV+iPfo9pz28ias9sN2tPbOwqj2Dt5w9N/WjPTbinT27mqE9axKiPSlw
nz0mmag9SqiuPX8Ppz1RhaQ9wzmkPbU8mz10aKA9BaakPQbHpD1tUJ89weaiPVI5qT1gw6Y9
W3OgPXBKqj1PraU9IEujPcGPqz1i66o9MoCpPalkoj0kuKk96aqlPRinpD1m5aE9xtSvPcHN
nz3nCqw9TSGpPUKqrT3oop89ebKgPXiUpj1YPqU9rv6iPVIrqz3hWK89MmepPZZHtz23FaU9
BVarPdwapT1ElaU9CvCvPd+TqT1b/Z89adKhPWWLqj27MKg9bbSsPZQDrD1LDbI9sCivPfio
qD1h7K49WYmsPcKcpT1e6K89MZCoPcGyqD1N/a49x5KpPXntrj2X0689OzKpPR+ErD2VIqo9
YvKsPZ5QsT2DerI957SwPd63sj397Ks9EpyxPTuwrz2AcLc9/CKpPRtHrz309rM9gBSwPVGO
sD0O9Kk99eWtPZVArD1ZrbQ99PevPexUuD2VR7U9v2CuPamyuD1mIbE9cR+4PRN2rj3kZqY9
AL20PadDtD2E0bA9zG62PUI/tj1mXbA9cVq6Pc26uT14hbY9c8OxPTNtvD0l7LU9dn2vPXCg
tD0JwLc9F0y5PVw5tj1JqbE9V3SzPWTYrT20q7c99jK/PYzvuD1+zrQ9PxSzPc1tuj3Qprc9
hlW1PSMavD0g2Lg9</AssayYData></Step><Step><CommonData><SampleLocation>8</SampleLocation><SampleID>BG505.W6.C2 gp120</SampleID><SampleGroup></SampleGroup><SampleInfo></SampleInfo><SampleRow>E</SampleRow><SamplePlate>1</SamplePlate><WellType>KSAMPLE</WellType><Concentration>-1</Concentration><ConcentrationUnits>µg/ml</ConcentrationUnits><MolarConcentration>125</MolarConcentration><MolarConcUnits>nM</MolarConcUnits><MolecularWeight>-1</MolecularWeight><Temperature>25</Temperature><StartTime>4752524</StartTime><AssayTime>180</AssayTime></CommonData><FlowRate>600</FlowRate><StepType>ASSOC</StepType><StepName>Association</StepName><StepStatus>OK</StepStatus><ActualTime>180</ActualTime><CycleTime>0.2</CycleTime><AssayXData Points="900">Tv9bRBsMXEToGFxEtCVcRIEyXEROP1xEG0xcROhYXES0ZVxEgXJcRE5/XEQbjFxE6JhcRLSl
XESBslxETr9cRBvMXETo2FxEtOVcRIHyXERO/1xEGwxdROgYXUS0JV1EgTJdRE4/XUQbTF1E
6FhdRLRlXUSBcl1ETn9dRBuMXUQpmV1EtKVdRIGyXUROv11EG8xdRCnZXUS05V1EgfJdRE7/
XUQKDF5E6BheRLQlXkRxMl5ETj9eRBtMXkToWF5EtGVeRIFyXkQ+f15EG4xeROiYXkS0pV5E
gbJeRE6/XkQbzF5E6NheRLTlXkSB8l5ETv9eRBsMX0ToGF9EtCVfRIEyX0ROP19EG0xfROhY
X0S0ZV9EgXJfRE5/X0QbjF9E6JhfRLSlX0SBsl9ETr9fRBvMX0To2F9EpOVfRHHyX0RO/19E
GwxgROgYYES0JWBEgTJgRE4/YEQbTGBE6FhgRKRlYESBcmBETn9gRBuMYETomGBE9qVgRIGy
YEROv2BECsxgRPjYYES05WBEgfJgRE7/YEQbDGFE6BhhRLQlYUSBMmFEPj9hRApMYUToWGFE
tGVhRIFyYUQ+f2FEG4xhROiYYUS0pWFEgbJhRH+/YUQbzGFE19hhRLTlYUQK9GFETv9hRAoM
YkToGGJEtCViRIEyYkROP2JEG0xiROhYYkS0ZWJEgXJiRE5/YkQbjGJEGZliRLSlYkSBsmJE
Tr9iRBvMYkTo2GJEpOViRIHyYkRO/2JEGwxjRNcYY0S0JWNEcTJjRF4/Y0QbTGNE11hjRLRl
Y0RxcmNETn9jRAqMY0TomGNEtKVjRKKyY0ROv2NECsxjROjYY0S05WNEgfJjRD7/Y0QbDGRE
ShlkRLQlZESBMmREPj9kRApMZEToWGREtGVkRHFyZEROf2REG4xkROiYZETVpWREgbJkRE6/
ZEQbzGRE6NhkRLTlZESB8mRETv9kRBsMZUToGGVEtCVlRIEyZUROP2VEG0xlROhYZUS0ZWVE
gXJlRD5/ZUQbjGVE6JhlRKSlZUSBsmVETr9lRBvMZUTo2GVEtOVlRIHyZURO/2VEGwxmROgY
ZkS0JWZEgTJmRE4/ZkQbTGZE6FhmRKRlZkRxcmZEsH9mRBuMZkTXmGZEtKVmRIGyZkROv2ZE
G8xmROjYZkS05WZEcfJmRD7/ZkQbDGdE6BhnRKQlZ0RxMmdETj9nRApMZ0ToWGdEtGVnRIFy
Z0ROf2dEG4xnROiYZ0S0pWdEgbJnRD6/Z0QbzGdE6NhnRLTlZ0Rx8mdEPv9nRG0MaEToGGhE
tCVoRHEyaEQ+P2hECkxoROhYaESkZWhEcXJoRD5/aEQbjGhE6JhoRKSlaESBsmhETr9oRArM
aETo2GhE4edoRHHyaERO/2hEGwxpROgYaUS0JWlEcTJpRD4/aUQbTGlEWllpRLRlaUSBcmlE
Tn9pRBuMaUTomGlEtKVpRHGyaUQ+v2lEG8xpROjYaUS05WlEgfJpRD7/aUQbDGpE1xhqRLQl
akSBMmpEPj9qRApMakTXWGpExWVqREx0akROf2pEG4xqROiYakS0pWpEcbJqRD6/akQKzGpE
19hqRKTlakSB8mpETv9qRBsMa0ToGGtEtCVrRHEya0Q+P2tEEU1rRNdYa0S0ZWtEgXJrRE5/
a0QbjGtE6JhrRLSla0SBsmtETr9rRBvMa0To2GtEpOVrRIHya0RO/2tEGwxsROgYbESkJWxE
gTJsRE4/bEQKTGxE6FhsRKRlbESBcmxETn9sRBuMbETXmGxEtKVsRHGybEQ+v2xECsxsROjY
bES05WxEcfJsRE7/bEQKDG1E1xhtRKQlbURxMm1EPj9tRApMbUTXWG1EtGVtRGdzbUQ+f21E
G4xtRNeYbUSkpW1EcbJtRE6/bUQKzG1E19htRLTlbURx8m1EPv9tRAoMbkToGG5EtCVuRHEy
bkQ+P25EG0xuROhYbkSkZW5EgXJuRD5/bkQbjG5E15huRLSlbkRxsm5EPr9uRBvMbkTX2G5E
tOVuRHHybkRO/25ECgxvRNcYb0S0JW9E0zJvRE4/b0QKTG9E11hvRLRlb0SBcm9EPn9vRBuM
b0TXmG9EpKVvRHGyb0ROv29EG8xvRM3Zb0Sk5W9EcfJvRD7/b0RtDHBE1xhwRLQlcERxMnBE
Tj9wRBtMcETXWHBEtGVwRHFycEQ+f3BEG4xwROiYcESkpXBEgbJwRE6/cEQbzHBE19hwRKTl
cESB8nBETv9wRBsMcUTXGHFE9iVxRIEycUROP3FEG0xxRNdYcUSkZXFEcXJxRD5/cUQKjHFE
6JhxRKSlcUSBsnFETr9xRBvMcUTo2HFEpOVxRIHycUQ+/3FEGwxyROgYckSkJXJEcTJyRD4/
ckQbTHJE6FhyRLRlckSBcnJEPn9yRBuMckTXmHJEtKVyRIGyckQ+v3JECsxyRATbckS05XJE
cfJyRD7/ckQKDHNE1xhzRLQlc0SBMnNEPj9zRBtMc0TXWHNEtGVzRHFyc0Q+f3NECoxzROiY
c0SkpXNEcbJzRJC/c0QKzHNE19hzRKTlc0Rx8nNEPv9zRAoMdETXGHREpCV0RIEydEQ+P3RE
Ckx0RNdYdES0ZXREgXJ0RD5/dEQbjHRE15h0RKSldESBsnREPr90RG3MdETo2HREpOV0RHHy
dERO/3REXAx1ROgYdUS0JXVEgTJ1RE4/dUQbTHVE11h1RLRldURxcnVEPn91RBuMdUTomHVE
pKV1RHGydUQ+v3VECsx1RNfYdUTm5XVEcfJ1RD7/dUQbDHZE6Bh2RKQldkRxMnZEPj92RBtM
dkTXWHZEpGV2RHFydkQ+f3ZECox2RNeYdkSkpXZEcbJ2RE6/dkQbzHZE6Nh2RKTldkSS8nZE
Pv92RAoMd0TXGHdEpCV3RIEyd0Q+P3dECkx3RNdYd0S6ZndEgXJ3RD5/d0QKjHdE15h3RKSl
d0RxsndEPr93RArMd0TX2HdEpOV3RHHyd0RO/3dEGwx4RNcYeES0JXhEsjJ4RE4/eEQKTHhE
6Fh4RKRleERxcnhEPn94RAqMeETXmHhEpKV4RJKyeEQ+v3hECsx4RNfYeESk5XhEkvJ4RD7/
eEQKDHlE1xh5RKQleUSBMnlEPj95RApMeUToWHlEpGV5RHFyeUQ+f3lEG4x5RNeYeUSkpXlE
gbJ5RE6/eUQKzHlE19h5RKTleUSB8nlEPv95RBsMekTXGHpEpCV6RIEyekQ+P3pECkx6ROhY
ekS0ZXpEgXJ6RE5/ekQKjHpE15h6RKSlekRxsnpEPr96RArMekTo2HpEpOV6RHHyekQ+/3pE
Gwx7RNcYe0SkJXtEcTJ7RE4/e0QKTHtE11h7RLRle0SBcntEPn97RAqMe0TXmHtEpKV7RHGy
e0R/v3tEbcx7RNfYe0Sk5XtEkvJ7RE7/e0QKDHxE1xh8RKQlfERxMnxEPj98RBtMfETXWHxE
pGV8RHFyfEQ+f3xECox8ROiYfESkpXxEcbJ8RD6/fEQKzHxE19h8RKTlfERx8nxETv98RAoM
fUTXGH1EpCV9RHEyfUQ+P31ECkx9RNdYfUSkZX1EcXJ9RD5/fUQKjH1E15h9RKSlfURxsn1E
Pr99RArMfUTX2H1EtOV9RJLyfURO/31ECgx+RNcYfkSkJX5EcTJ+RD4/fkQKTH5E6Fh+RKRl
fkSBcn5EPn9+RBuMfkTXmH5EpKV+RHGyfkROv35EXMx+ROjYfkSk5X5EcfJ+RD7/fkQbDH9E
1xh/RLQlf0RxMn9EPj9/RApMf0ToWH9EpGV/RHFyf0ROf39ECox/ROiYf0SkpX9EcbJ/RE6/
f0QbzH9E6Nh/RKTlf0Rx8n9ETv9/RA0GgERsDIBE0hKARDgZgESnH4BEBSaARHQsgETSMoBE
QTmARJ8/gEQFRoBEdEyARNpSgEQ4WYBEnWCARA1mgER0bIBE2nKARDh5gESnf4BEBYaARGyM
gETakoBEOJmARKefgEQNpoBEbKyARNKygERBuYBEp7+ARA3GgERszIBE+9KARDjZgESf34BE
FuaARGzsgETa8oBEQfmARKf/gEQNBoFEdAyBRNoSgURBGYFEpx+BRA0mgUR0LIFE2jKBRFk5
gUSfP4FEDUaBRHRMgUTaUoFEQVmBRKdfgUQNZoFEdGyBRNpygURBeYFEp3+BRA2GgUR0jIFE
2pKBREGZgUSnn4FEDaaBRHSsgUTasoFEQbmBRKe/gUQNxoFEpcyBRNrSgURB2YFEp9+BRA3m
gUR07IFE2vKBREH5gUSn/4FEDQaCRHQMgkTaEoJEQRmCRKcfgkQNJoJEdCyCRNoygkRBOYJE
pz+CRA1GgkR0TIJE2lKCREFZgkSnX4JEDWaCRHRsgkTacoJEQXmCRKd/gkQWhoJEdIyCRNqS
gkRBmYJEp5+CRA2mgkR0rIJE2rKCREG5gkS3v4JEDcaCRHTMgkTa0oJEQdmCRK/fgkQN5oJE
dOyCRNrygkRB+YJEp/+CRA0Gg0R0DINE2hKDREEZg0SfH4NEDSaDRHQsg0TaMoNEQTmDRKc/
g0QNRoNEdEyDRNpSg0RBWYNEp1+DRA1mg0TebINE2nKDRDh5g0Snf4NEBYaDRHSMg0TakoNE
WZmDRKefg0QNpoNEdKyDRNqyg0RBuYNEp7+DRA3Gg0R0zINE2tKDRDbag0Sn34NEDeaDRHTs
g0Ta8oNEQfmDRKf/g0QNBoREdAyERNoShERBGYREnx+ERA0mhESVLIRE2jKERDg5hESnP4RE
DUaERMZMhETaUoREQVmERJ9fhEQNZoREdGyERNpyhERBeYRE</AssayXData><AssayYData Points="900">C5+4Pfx1qz3IYKM9ZQuIPepPhz04xXc9sOhFPQ2kTD2i7S89dB07PS3ANz0+mhw9obMkPVHW
KD1FMwg9q+UOPciiBT0zfQE9Ix7xPFE44zxY8/08Wq4EPXOxzTyS3+08bqLpPLdN6TwF5wE9
2QvnPNrL7Dz2YuU8E67iPBdI2Tyyzv08daztPL4D0zygA+c8QejVPAdnAD2WKN48xjbUPLN1
/jzEpaY8zZPwPK0h1Dx1t+k8haL9PN3//DzLogY9NL8FPWAe3TxOpRA92YEKPboDAz3KVQY9
kjUQPZuBCz3VKvI8aAgGPb4n8zz/xQc9lX38PLcP6DypBwE9gPwJPRSBAD32Hw899HX3PKdC
Cj10feo8fXoCPXdlET1CcRI9TqsUPU/m/TyHZAg9fQcFPVm2Ez0O5gQ9RYAVPdlODj1bpSQ9
+SARPeemID3k8Rg9YSkDPbIWHD1CPQo9H9ocPWxkDz0TShE9//4NPUSdIj11dyA9ruUNPSlH
ET2S+io9qFsfPRDHDz0zISg90PomPd9GJT0SHyE9cN8fPZZdDj19JiQ9QnIhPTlUEj3sLRw9
T54wPc4EFT3SlSg9jv8dPX+2FD3MACw9LaMjPXUWNz2dvTY9FygfPVokKj16Yis9RtEgPbAa
Mj2QCDA9ljU5PfreGj0ciyY9E7YmPeP7LD3g2R49n08zPeO4Nz3EPjI9fbQoPT/2Jz3XUTs9
TT0yPbRUOD2pIDI9KYIZPQIYOj0k7Ss9EG0wPXA0Pj0CwSk9YSE5Pbj0Kz1Gtys9FMlKPQ+3
Qz3nCTc9W1Y4PQxCMD3s50E93SU+PR/APj1Jb0A9d99FPboDLz0pmT49s/5DPfHWQT2vnTc9
NRhXPaM8Pz16Vic9rONAPUFnPz2YGjw9QyE9PV+hRT1qWVY9l4Q3PTuGST39qDI9c7tFPX3Q
XT0j50o95gxGPd0tTD27kUA9EmIpPS2yRz3fDjY9dxVEPfM9QT0NN1k9bD9LPSKHVj2SZkI9
84VJPb9ERT2K7Fk9yl47PWRjUj0BcUc9wI5JPclTVT2VsEE9r8NWPaW4SD2rZFQ9vgFHPZhV
VD2mV1g91L1aPSPtTD0aVTw9C6JRPQ4qSz2V1Fg9FNpbPdi/Qz1bg0M9cg5TPSSnSz2atlM9
HptQPUl2Sz0hiFk9WttKPVRBTz0FykQ9qnZKPdQdWT214Vs9nU5JPew9XD3fM2Y9XitZPZ7o
TD2Z5U89BQRePQ8VZj2gLFw9at1NPZa8Xz0iNVk9bdNpPYrFSz34tmI9qExXPZiwUj3a5Vo9
5ahLPXBUYD060mc94PBdPQxjWD0MTVY9oF5nPZq9UT12UU89lfBEPX8yXj2qxGc9BdhlPcB2
Vz3bqlc9jE1gPb8qbD09kmA9wahtPV7mYz3mTmA9CalkPQVHZz0bcHA9qX5pPfQeYD1TFGk9
SUtbPQv/Xj3G33Y9t0ZtPbT7bD2JzWE9t4RwPWthaj1+EGQ9u8VsPS40bz2ktWA9mhZ9PT7F
fT09dWU9FO1sPXb2Xz2FY2E9TdBnPequbz3QIW09AJ92Pe8Pdz0sw2g9mLtyPaPjaT18hXM9
0A9qPT4idj24SVc9tw9uPVnwcT3xvnE9s75bPYh+aD3gPmo9FQlhPWeVaT0rW3A9med0PUJv
dD1qnXU9loh5PSYwgT1symE94ZtoPVuydT1/2ms94Eh5PVctfj0PaXA9i2trPbEIfj2aZ1w9
KadxPezkcD0MbmU96ddnPTPjeT2mlYE9PzVpPV5/fj1/vXM9/Rd8PQYMcz0Z5Xg9RI+DPVj/
gT2TEWE9NUpxPeEgej2nzW89SPJvPRHIeD0Di389kdGDPUSSgT1Nanc9/kuBPU3cbz3u6n09
cGd2PX8DeT2Lw4E9uT13Pc8Zdj1BBYY9gAiAPSyAjD2E/Xg9tS6BPeAeej14jXQ9OKqCPQ8m
dz0UTIA99LSBPUlVdz1bDn89ELl/PUtrgT3fQ389U62JPcyUgT2ksYc987uGPR+wiz2Jy389
m/2EPY2tbz2JSYM9gVSJPX/9fT3xM4M9H2GFPaWFfT3kfo49TeeJPRnsiT1qjIk93uyEPRFJ
ej1c1oA90kCMPQaIbz3j8oU95iyLPQ2rhj1tmoM9IZ6EPbHmgz29rYg9QfmNPWxQhT21F4U9
TkuNPcHQjT1/V4Q9ViKDPY+hiT3GCoM9dreKPbxUgT2y1349lVWNPaq5hD3nPYY9RmyJPVCj
hD2dgoo9lmqMPSAKiD0aaYU9tCGNPXB2hj3oTYY95vuFPYReij3BaIg9ahqPPc7Tfz0gF4o9
+feFPRF3kD1T04o9oCyBPQ6akj0Wboo92kWCPUlnkz2ME4Y9mQOJPd69iT0Kr449iD6PPa86
jD0t5oE9UMyRPYsTkj39so497lSOPTPWiz3yPoc9mZONPXb0kD3s0o89GaCLPTIWiT3cSYk9
HzKOPb4olz0KCos9XSqWPcrHkj14Mog9fSCJPV3jiD3N2JA9/ceNPcY+jj2gQpA9EjaHPenS
kz2ERI89+6KXPfKeiz20KZU9gSOPPXUEhz23iZE9zlaRPVgTkj2lFpA9fQ+QPWytjz1RcZY9
DzGOPQglkz0wipI9uyWRPf6vlj3L3pc9HxSNPZ3FkD0wgZY99BuUPXrNjT0MX5Q9evKZPQv+
ij25TZo99ayWPfXClj0no5A9BLaaPYa0kT1FBZk9eIOLPfePmj3bWJk9QuiQPR2wkz2DxY89
9/+RPY3nmD2P8JY9ALeWPXWxmD0KZ5Q91c6YPY58ij12x5w9krmdPazmmj1B5pQ9thCUPco3
kz0V2pY9eDqRPQWEmD1QMps92MeXPcpAkz2XcZY95S6YPa0Nkj1HlZI9D7mZPfL4mj29Mp09
Q/KXPWcSlT1WuJM95cGaPdyzlz3S7Y89moyWPa8SmD3395c9k26ZPZVWkj2j8JM9tA6ePTzH
nD3fmpk9xOGgPa2dlj0kiqQ99JiRPS4ekj3ZhJM9cCyUPT+7mz2dAZw92OubPSIZnj3IsZ49
0MahPYBDlz2+YaA9v2uWPQsCnj2G2Z49kwSgPdEVnz1BMqA99OymPcMnlD1WVJ09+/GgPfc5
mz1c5p09PMSYPbzInT3OlpU9TzGrPdvwoT2+QZw9DuSWPT8Uoz06jKA9cq2ZPX4xoj1V/509
IKmXPWrNoj3R5Z49bbafPU3qmj2T8qA90naiPQNBnz3AcJ09UlafPbVEnT1Mi5s9PVmePXpX
oT2X8J49s7ifPcnXoD3QT5U9SI6gPQ/VoD1xVpY91qqjPTOAmD0udZw9cnyhPb6wnT1lQJ89
fMSdPeXLpT1zrpw9SnucPXxZpj3jxqM9gGynPaHslD0ILqY9X4eaPWaQoj0SQ549SouoPQ27
oD3hAqg9jtSpPUhjqT0gLKU96vurPRxXnj1ZsKE9iOKjPZKomT2J+6U9R+GkPdCmpD1E5qY9
ACyYPeAomD0MLaE9l6ykPeyppj20JKI9IdKdPUUvqz3Qd6M9Ka2hPRWSpz3bB6U9RfucPc2x
oD1i/Kg9P1OjPYJAsz1NU6U9BDmtPXfmqz1WUqU9P6uhPXq/pz3Ktac97DehPWMmrj1FxqU9
K56lPSlWqT2G2qA9jI+iPfWBoz0LVqk9HPamPfkNpD2XZaU90ZKhPXaKoj3raqk9SiqpPUNM
qD2pB6k9MwSiPWDTpj15NKw9A22rPb09qj23hKY96x6qPVkdqT1srqc961erPXyrqD3nU7U9
mJ2uPcRlpz3zyq49L/mqPZZkqD28k6g9dOCrPWlTpz2u0ag9ggGqPZv6pz1mIbE9ZSu0Pa1m
sT13Rqk9RQGxPdvtrT0Jl6s9cByyPf4nsD0XXbU9S2WsPXkRtD25XbA9qRqrPQTepT3ccas9
yDCrPZyIqz3q86w9GMmyPWsdpj3sYrM9xNusPQYwrj16PKs9ugyxPfsTrj1+BrA9cZ24PTsf
qj3OLKo9OomvPa0GsT2imak9EcutPQ5qrD3Qfqs90dSzPTT9rD0HT7c9kSqzPWEvrz2Bn7Q9
AHGsPSGMpz1CTqc9CliyPVUssj0/Ca894NCrPSktsj3GVbI9cWWuPVBAuj3Paaw9qV2yPRsG
qz3KerM9QPGvPZuQsT0d/as9kJ+3PT7Ksz0dubc9o7aqPZd3sD3pt609g/uxPRbmsj339bU9
xDOvPSecrD11J6w9oCmuPahvrj0ML7Q9qNizPSHesz3RmLM9jmC6PXnvuD03Q7o9ATOuPZ/G
rD0Ch7Y9iCmzPTYJsz3jgbs9OhO1PTuasj3vS7g9uW+0PYE5uT3PNb097eO0Pcdrsj1Ql649
aai1PWhTsT2T6rs9d4OzPRbSqD1NA7E9Gk2yPZZJuD0juas9r1SzPRbDsT23Hrs9KCmwPdfh
tT10ILY9+2qvPak4rj3hz7w9Fv+4Pcf6uj0lbLI9vLa2PciQsT2tD7s9boS2PcA9uD1dW7s9
thyyPal3tT2vBbc9szy7PdieuD1++K89GX6zPQjMrj2BTbk9m5C3PY9stD3FDL09VNG8PXAL
sz2slcE9kz26PWZ1sj33Sbs9Gqy3PXA/uz3nHbM9hLK9PRD7vD1ipa09AUS8PYWmtT236bc9
Fc2+PRGzuz31yrk9N+e9PUxRwz24s7Y99d6zPS5Ouz0gdrc9Eua4PWoKvD0Dr8c94mW8PaOb
uz10K7c9ZHK5PSAguz1Dh709Uk68PX2juz3Y3b89nTy8PR0bvT2Ix8M9LnC+PYjcuT1/Pbs9
Zyq/PQq6vT0fV709d2vAPbedvz0ifL49Kla1PUJ/vj1Auro9</AssayYData></Step><Step><CommonData><SampleLocation>1</SampleLocation><SampleID></SampleID><SampleGroup></SampleGroup><SampleInfo></SampleInfo><SampleRow>E</SampleRow><SamplePlate>1</SamplePlate><WellType>BUFFER</WellType><Concentration>-1</Concentration><ConcentrationUnits>µg/ml</ConcentrationUnits><MolarConcentration>-1</MolarConcentration><MolarConcUnits>nM</MolarConcUnits><MolecularWeight>-1</MolecularWeight><Temperature>25</Temperature><StartTime>4940638</StartTime><AssayTime>180</AssayTime></CommonData><FlowRate>600</FlowRate><StepType>DISASSOC</StepType><StepName>Dissociation</StepName><StepStatus>OK</StepStatus><ActualTime>180</ActualTime><CycleTime>0.2</CycleTime><AssayXData Points="900">p3+ERAWGhER8jIRE2pKERDiZhESnn4REDaaERHSshETasoREOLmERPG/hEQNxoREdMyERNrS
hEQ42YREn9+ERA3mhER07IRE0vKEREH5hESf/4REBQaFRGwMhUTaEoVESRmFRKcfhUQNJoVE
dCyFRNIyhURBOYVE0D+FRA1GhUR0TIVE2lKFREFZhUSnX4VEDWaFRHRshUTacoVEQXmFRKd/
hUQNhoVEdIyFRNqShURBmYVEp5+FRA2mhUR0rIVE2rKFREG5hUSnv4VEDcaFRHTMhUTa0oVE
QdmFRKffhUQN5oVEdOyFRNryhURB+YVEp/+FRA0GhkR0DIZE2hKGREEZhkSnH4ZEDSaGRHQs
hkTaMoZEQTmGRKc/hkQNRoZEdEyGRNpShkRBWYZEp1+GRA1mhkR0bIZE2nKGREF5hkSnf4ZE
DYaGRHSMhkTakoZEQZmGRKefhkQNpoZEdKyGRNqyhkRBuYZEp7+GRA3GhkR0zIZE2tKGREHZ
hkSn34ZEDeaGRHTshkTa8oZEQfmGRKf/hkQNBodEdAyHRNoSh0RBGYdEpx+HRA0mh0R0LIdE
2jKHREE5h0SnP4dEDUaHRHRMh0TaUodEQVmHRKdfh0QNZodEdGyHRNpyh0RBeYdEp3+HRB6G
h0RsjIdE2pKHREGZh0Snn4dEDaaHRHSsh0TasodEQbmHRKe/h0QNxodEdMyHRNrSh0RB2YdE
p9+HRA3mh0R07IdE2vKHREH5h0Sn/4dEDQaIRHQMiETaEohEQRmIRKcfiEQNJohEdCyIRNoy
iERBOYhEpz+IRAVGiER0TIhE2lKIREFZiESnX4hEDWaIRHRsiETacohEOHmIRKd/iEQNhohE
dIyIRNKSiERBmYhEp5+IRA2miER0rIhE2rKIREG5iESfv4hEDcaIRHTMiETa0ohEQdmIRKff
iEQN5ohEdOyIRNLyiERB+YhEp/+IRAUGiUR0DIlE2hKJREEZiUSnH4lEDSaJRHQsiUTSMolE
QTmJRKc/iUQNRolEdEyJRNpSiURBWYlEn1+JRA1miUR0bIlE2nKJREF5iUSnf4lEDYaJRHSM
iUTakolEQZmJRDqgiUQNpolEdKyJRNqyiURBuYlEp7+JRAXGiUR0zIlE0tKJREHZiUSn34lE
BeaJRHTsiUTa8olEQfmJRKf/iUQNBopEbAyKRNoSikRBGYpEpx+KRA0mikR0LIpE2jKKREE5
ikSfP4pEDUaKRHRMikTaUopEQVmKRKdfikQFZopEdGyKRNpyikRBeYpEp3+KRA2GikR0jIpE
2pKKRPWZikSnn4pEBaaKRHSsikTasopEQbmKRMC/ikQNxopEbMyKRNrSikRB2YpEn9+KRA3m
ikRs7IpE0vKKREH5ikSn/4pEBQaLRHQMi0TaEotEOBmLRKcfi0QNJotEdCyLRNoyi0RBOYtE
nz+LRA1Gi0R0TItE0lKLRDhZi0SnX4tEDWaLRHRsi0TScotEQXmLRKd/i0QNhotEdIyLRNqS
i0Q4mYtEp5+LRAWmi0R0rItE2rKLREG5i0Snv4tEDcaLRHTMi0Ti0otEQdmLRKffi0QN5otE
dOyLRNryi0RB+YtEr/+LRA0GjER0DIxE2hKMREEZjESnH4xEDSaMRHQsjETaMoxEQTmMRJ8/
jEQFRoxEbEyMRNJSjEQ4WYxEp1+MRA1mjER0bIxE0nKMRDh5jESnf4xEDYaMRGyMjETakoxE
QZmMRKefjEQNpoxEbKyMRNKyjERBuYxEp7+MRA3GjERszIxE0tKMRDjZjER04IxEDeaMRHTs
jETa8oxEQfmMRKf/jEQFBo1EdAyNRNISjURBGY1Epx+NRAUmjURsLI1E2jKNREE5jUSnP41E
DUaNRHRMjUTaUo1EOFmNRKdfjUQFZo1EbGyNRNpyjUQ4eY1En3+NRA2GjUR0jI1E2pKNREGZ
jUSfn41EDaaNRHSsjUQ8s41EQbmNRJ+/jUQFxo1EbMyNRNLSjURB2Y1En9+NRA3mjUR07I1E
LPONRDj5jUSn/41EDQaORHQMjkTSEo5EOBmORJ8fjkQFJo5EdCyORNIyjkRBOY5Enz+ORA1G
jkRsTI5E0lKORDhZjkSfX45EBWaORGxsjkTaco5EOHmORKd/jkQNho5EdIyORNqSjkRBmY5E
n5+ORA2mjkR0rI5E0rKORGG5jkSnv45EDcaORHTMjkTS0o5EQdmORJ/fjkQF5o5EbOyORNry
jkQ4+Y5Ep/+ORA0Gj0RsDI9E0hKPREEZj0SnH49EBSaPRHQsj0TaMo9EODmPRKc/j0QNRo9E
dEyPRNpSj0Q4WY9En1+PRA1mj0R0bI9E0nKPRDh5j0Sff49EDYaPRHSMj0Tako9EQZmPRJ+f
j0QNpo9EdKyPRNKyj0RBuY9Ep7+PRAXGj0R0zI9E0tKPREHZj0Sf349EBeaPRHTsj0Ta8o9E
OPmPRJ//j0QNBpBEdAyQRNoSkERRGZBEpx+QRAUmkER0LJBE2jKQRDg5kESnP5BEBUaQRHRM
kETSUpBEQVmQRKdfkEQNZpBEdGyQRNJykERBeZBEp3+QRA2GkER0jJBE2pKQREGZkESfn5BE
BaaQRGyskETSspBEQbmQRKe/kEQFxpBEdMyQRNLSkERB2ZBEn9+QRAXmkERs7JBE2vKQRDj5
kESf/5BEBQaRRHQMkUTSEpFEQRmRRJ8fkUQNJpFEdCyRRNoykURBOZFEpz+RRA1GkURsTJFE
0lKRRDhZkUSnX5FEBWaRRHRskUTacpFEWXmRRKd/kUQFhpFEdIyRRNqSkUQ4mZFEn5+RRAWm
kURsrJFE0rKRREG5kUSfv5FEDcaRRHTMkUTS0pFEONmRRKffkUQN5pFEbOyRRNrykUQ4+ZFE
p/+RRAUGkkRsDJJE0hKSREEZkkSfH5JEBSaSRGwskkTSMpJEODmSRKc/kkQFRpJEbEySRNpS
kkRBWZJEn1+SRAVmkkR0bJJE0nKSREF5kkSff5JEDYaSRGyMkkTSkpJEOJmSRKefkkQNppJE
dKySRNKykkQ4uZJEp7+SRAXGkkRszJJE0tKSREHZkkSf35JEBeaSRHTskkTS8pJEOPmSRJ//
kkQNBpNEbAyTRNISk0Q4GZNEpx+TRAUmk0R0LJNE0jKTRDg5k0SfP5NEBUaTRGxMk0TSUpNE
OFmTRJ9fk0QFZpNEbGyTRNJyk0RBeZNEn3+TRA2Gk0R0jJNE0pKTRDiZk0Snn5NEDaaTRGys
k0TSspNEOLmTRJ+/k0QFxpNEbMyTRNLSk0Q42ZNEp9+TRA3mk0R07JNE2vKTRDj5k0Sf/5NE
BQaURHQMlETSEpREOBmURJ8flEQFJpREbCyURNoylERBOZREnz+URAVGlERsTJRE0lKURDhZ
lESnX5REBWaURHRslETScpREOHmURJ9/lEQFhpREdIyURNKSlEQ4mZREn5+URA2mlERsrJRE
0rKURDi5lESfv5REDcaURHTMlETS0pREONmURJ/flEQF5pREbOyURNLylEQ4+ZREn/+URA0G
lUR0DJVELBOVREEZlUSfH5VEBSaVRGwslUTSMpVEODmVRJ8/lUQFRpVEbEyVRNpSlUQ4WZVE
n1+VRAVmlURsbJVE0nKVRFF5lUSff5VEBYaVRGyMlUTSkpVEOJmVRJ+flUQFppVEdKyVRNKy
lURBuZVEn7+VRA3GlURszJVE0tKVREHZlUSf35VEDeaVRHTslUTS8pVEOPmVRJ//lUQFBpZE
bAyWRNISlkRBGZZEpx+WRAUmlkRsLJZE0jKWREE5lkSfP5ZEBUaWRHRMlkTSUpZEOFmWRJ9f
lkQFZpZEbGyWRNJylkQ4eZZEp3+WRA2GlkRsjJZE0pKWRDiZlkTAn5ZEBaaWRGyslkTSspZE
OLmWRKe/lkQNxpZEdMyWRNLSlkQ42ZZEn9+WRAXmlkRs7JZE0vKWRDj5lkSn/5ZEDQaXRGwM
l0TSEpdEOBmXRJ8fl0QFJpdEbCyXRNIyl0Q4OZdEnz+XRAVGl0RsTJdE0lKXRDhZl0SfX5dE
BWaXRGxsl0TScpdEOHmXRJ9/l0QFhpdEdIyXRNKSl0Q4mZdEn5+XRBaml0RsrJdE0rKXRDi5
l0Sfv5dEBcaXRGzMl0TS0pdEQdmXRJ/fl0QF5pdEbOyXRNLyl0Q4+ZdEn/+XRAUGmETODJhE
0hKYRDgZmESfH5hEBSaYRHQsmETSMphEODmYRJ8/mEQWRphEbEyYRNJSmEQ4WZhEn1+YRA1m
mERsbJhE0nKYRDh5mESff5hEDYaYRGyMmETSkphEOJmYRJ+fmEQWpphEbKyYRNKymEQ4uZhE
p7+YRAXGmERszJhE2tKYRDjZmESf35hEBeaYRHTsmETS8phEOPmYRJ//mEQNBplEdAyZRNoS
mUTcGZlEnx+ZRA0mmUR0LJlE2jKZREE5mUSnP5lEBUaZRGxMmUTSUplEOFmZRKdfmUQFZplE
dGyZRNJymURBeZlEp3+ZRA2GmURsjJlE2pKZREGZmUSnn5lEBaaZRHSsmUTasplEQbmZRJ+/
mUQFxplEdMyZRNLSmURB2ZlEwN+ZRA3mmURs7JlE2vKZRDj5mUSn/5lEDQaaRHwMmkTSEppE
xBmaRKcfmkQWJppEdCyaRNIymkRBOZpEpz+aRAVGmkR0TJpE2lKaREFZmkSvX5pEDWaaRHRs
mkTacppEOHmaRKd/mkQNhppEdIyaRNqSmkRBmZpEp5+aRA2mmkR0rJpE2rKaREG5mkSnv5pE
DcaaRHTMmkTa0ppEQdmaRKffmkQN5ppEdOyaRNrymkRB+ZpE</AssayXData><AssayYData Points="900">UzqVPSRLmj0ajrM9qGPAPQ7w0z21fes9xrb1PVbf+T3HKP49FVoCPpizCD5d0g4+0ygNPp/B
ET404xI+ku8SPi6xET4+kBI+gjgTPj6+GT7aIxY+NZAXPviyFj5tDBc+fb0TPli8FT5ZJxk+
/KEUPgwJGD4p0hY+gMYbPuFlFD6KiRg+37sYPtOlFj6hehg+ObwVPlKIFD6dxxc+sEkYPnyF
GD7Ethc+lVwWPnCBFT4CyxY+AdUYPn79Fz6sQBY++lAWPq9eEj4MWho+cSERPr/RFz77ORE+
T1gVPlXCFj4EfhM+2OQTPlezFj6nwRQ+cSwTPng3Ez57yxQ+KKIVPu5zFj6faA8+d3IWPhfm
Ez5j4hI+BzAWPiAQDz7IkhU+7BUPPinyET6SyhA+gPISPoXmED57wxY+lRAYPhkFEj7uJxI+
f4URPn/DFT7MsRM+81QSPpYhED6DZxU+dEYUPmyOET64VBU+i2QMPo7HFT6G6BU+IRIWPi0F
ED7UbBI+PgITPmFAEz68gg4+snoSPjWQET4cRhM+GcMVPkPfEz4gWg8+l9QTPmOjEz41/xU+
DEURPhzuEj7ARRQ++FAUPppJEj5Q+BI+wewXPgTUFD7dmhM+ue8PPiH3ED7VkRE+cu0RPpvq
ED4IcBY+XCATPitBFj4M6A0+ECIRPuvvET4NDRI+cg8OPoaWFj5jzBE+tncWPgvDET5czRU+
o78QPnchFT5M6RI+n6MWPsLuDj5k9BU+X20QPug7DT5Isw4+xtASPgjWEz6S2hM+SnMSPpd9
Ej6V7BM+BY0PPoTLEj6V9RM+CHwNPtrpDz5x/w8+gMwXPl66Dz6BDRY+BEEWPnJkFD6h7RI+
GZYTPqdAED6G3RU+MNMSPoA/ED7BPBI+geoTPn7VEz57lBQ+dusVPuV4Ez517RY+9aoUPthI
FD53mhA+J7MUPgDPED7fHRI+ZykVPmA8Ej5nRBI+irURPmrDED5Aag8+VwgSPhtrFT6qFhM+
CW4RPr0cDz7FGxA+g1QWPmH5DT5kshA+EpQSPqeyDz7WiBI+b3wPPl01GD6nDBQ+nIMPPgOA
Ez7IcRc+Eg0TPofIFD68dRI+5nESPr+JFT6nlBU+gzcXPg3KFz5fRxU+Rr0QPp4sEj7gaRQ+
OdwSPi2nED7LpQ4+qtERPpmdEj6GJxE+niYTPkXeED5bghI+R3QQPvEJDz4t6As+RNITPvWp
Ez7tsRE+bGkRPlHLEj7ZyxU+3J8UPi7KFD6PhhE+/BMUPqC/FD4EjQ8+kMcSPmkEFj6RfRI+
5N8TPosDEj7ZVhE+JL8QPoexEj6T5xQ+OFURPo+HFD5w1hA+43gRPoTNFT6hyRI+9r4TPiRl
FT5fqw8+qBoSPhreEz5UZBg+recQPnLPDj7LyBU+VFoRPhclET4BdxQ+/88PPqDkEj4o6RI+
nwwTPk+vEz5fhBI+TUUWPl3ODz4VvxM+aOESPt9TFD6WiBI+gWgSPruREj44vRI+HTQTPivp
Dj7HzxY+hTAQPsSsED7tohM+lDQVPkOIFT4dThM+fN4WPhCvEz4G4hM+ms8PPhhXFD7o8hM+
6n4UPnioFj45kBM+2uQQPgvNFD6tVhQ+JJsTPkp1Ez7hNBM+6gsRPhcuEj7/TxM+BMYQPpzj
Ej5mNxQ+FKMTPmAOFD4QmxI+C3oSPv7nEz7nhhU+HZAYPgfKFj4Z8xU+wMkUPrm+Ej4sZg8+
3NoMPvWNFT6j9hQ+HZwTPjhJFD54Hhc+8aATPl2XET4pDxM+e6QXPo1cFT69TRQ+/FIUPp5M
FD5s2xY+zAIUPrlTFz6yjRI+O+UTPoS5Ez5AdhU+VEsUPs+MFD4wyxM+3cwVPpRKET5egRc+
JK8VPsV5FD4xlhc+1gsWPsi9Fj4jshY+cW0YPokpFD5JOBY+Yn0UPhONFD49yhQ+CA8VPvv4
ED6LlhA+w3wYPvBDED7Z/xE+2yYWPryVFz7AqBI++uQUPgw4GD4RrxQ+iDUWPqcIEj4W8Rk+
gqYUPuYzEz4n+RE+7D4XPnIUEj6XehM+1mMTPoZ8Fj7HARQ+bcQVPr4rFT76lxM+RDkUPkZK
FD6pWxY+/LUWPiA/Fj5bZRg+sY0WPkOoEz6DFRM+GaAWPtX2Fj7xfRc+eVwVPruBEz4pVBY+
X7cZPm4JGj7ANxM+GlYZPtZaGT4NHBU+FdIWPkN2Cz6cbBg+toQYPkw9Fz630hc+FocYPln0
Ez7aDxY+a/EWPo1JGD7FyxQ+GDgWPk8QEz5RTBg+hesYPmUkFT5EUhc+g0kXPlm/GD6sZxY+
YKwRPlywFT7fBhc+hrYYPmUTFz5PChM+Ie4aPnNzFj5gsRg+PXsXPtrLEz4mvRc+66wWPsuE
FT6pfRk+IdwYPlrHGD4v0hc+SJsUPnF7Gj6Rcho+YfkSPnoXFT4DphY+48cXPqErFT6w9hU+
gKUZPgROFT4prRc+gtESPoO/Fz4BBhc+FtUXPgunFj5csRc+j3wUPsyiFj4ZQBk+UUQWPqr9
Gz6dABs+8LMXPvudFD6Fthg+8lwYPiynGD5O0Ro+GCcVPnOyFz4MlBQ+sKkZPiqmGT6wYRY+
U3UYPgVNFz6XORU+ofMXPsWGGj7QKhY+UhIVPmsSGD6scBc+tuMYPhxTFT65LBg+uSUaPqSU
GT5UKxc+nYoXPh81GT4urRc+9IUaPjmxFT7fMxo+uj4YPmOCGD6p8BY+JIUYPohSFj7i3Bk+
YGMWPsoiFz6Umho+I+McPkG1Gz7adhc+MGYWPpyrFz77Thg+wKgWPlsFHD7ajxk+DZYYPl1f
Gz45Vxw+n6MWPok2Fj6jqB4+RakaPn6vFz7xxRo+VD8aPgLzGz73bRo+CuEXPjHvFz4e9R4+
tW0cPphxFz5qMBs+4F8ZPt0yFz7YoB0+rowaPmxSFz7bFR0+M6sbPr0/HD4SMh0+Y3YZPhjQ
GT7KQhs+hkwePlNbGT7qAxc+tzYaPhGyGj6WUxw+pxwaPqmSGz6Csh0+v8McPmFsGT6hYhk+
RyodPqC3Gz5nVBg+FD0ePi5fHD5QUho+idQZPiYnGj5aRR4+y1wXPgUfFz68zBg+Zf8ZPpz1
FD4xOB4+DdAWPh7MHz6roxw+IN0cPkADGD6cqRk+dtYePvCDHD7MAR8+Cj8aPphQHj7Wtxs+
LlsdPgmlHD6adR4+1b4gPqIhHT7uXBs+qCYdPg8tHz4zuxs+9EYePh8vHz5Aux0+mCAaPn4L
Hj4PcB8+JsAdPvAwID7ASB4+TdgePlSeHz4qECA+4b8bPhS0Gj6T7xk+3godPuCWID4RKSA+
ecobPg6cGz6jhB0+fIMgPiTiHD79nxk+jlMbPqK+Hj7Hox8+IeEdPoguHj57rRw+zwkcPpcH
Hj4rfBg+QCQePo2WHz6RYxo+DL0fPjYQHD5t/hs+V/EePrcEGj5zDSA+t6YXPjbgHz5TFRw+
koEePnnUHz7bRx0+mAIfPpiWHT744R8+dLgaPuQ1HD4SGRw+10YcPmPKIT7tzBo++ZUbPgOw
Gz5dKSI+oscaPgYBIT4rRh0+UaIkPuTTIj5leh4+5fogPsKLHT41zCI+f0UhPo5MID68zR4+
5GUdPh3PHT6Fxhw+DOMgPpjTIT5nSBg+QQEdPlBrID6lpx4+hk8fPvKHID404CA+ctEcPlfa
ID5tvhw+AvcgPvqRHz4TMiE+pq8ZPkdEGj5yKyM+RdIgPlXQHj7kFyQ+YAwfPt4+Hj7zGiE+
WzgcPhtGHj5mdh8+9hodPqRAHj7aFSM+RLsgPn5yIz6fhB4+zqkcPtzcHT5dkB4+7/4ePhZi
Jj5YWiA+ZRkcPomeHj7VjR8+RFwhPjNPHT4EiB8+06gkPhmtIj6EMiE+RPghPgO9IT7iqyA+
kbEcPuLEHj6kRhs+WNsgPmrSJT5pKCA+9SwgPrluIj4HDCI+fQ8gPi93Ij7xvR8+/A0cPmJP
Ij5OLB4+W08ePjqaIj5V5h8+z6YhPrJTIj694iA+gT0iPmb7IT6aIyE+xe8gPrwlJj7vGR8+
q08gPi+OIT5ANx4+AQUgPr/DHz6d6CA+9fEiPlsxHz65ViI+St8lPmsVHz49SCE+cd8mPjWH
Hj5qAiQ+Uo8fPhuoIT4HzB8+43kiPkJ7Iz66xSE+FWMfPsOPIj4NsR8+/JgbPoZCJT4GFhs+
psQjPuG/Hz4iXiI+rz0lPm5MJD7JjyI+KrEkPm6eJD5QDCI+H+ggPomAIT72XCc+lh4kPkvw
Hj72uiM+C/wgPqzVIj5l0yM+4OkkPoMHIz5nnCI+p1okPtgJJz7Y0yA+/Z4jPmmhIj4aCyA+
lhQgPiCoIT54ZiU+ISEmPixaIT5RaCc+vGYiPrNFJj7ebSg+Ru8gPsOkHz7PqyQ+qDIgPhhr
ID6xyyI+rFEjPl10JD5HbCI+2oMlPot/Ij6ABiQ+UwYiPhFEJj6NyiQ+d8oiPnt5Ij7TsiQ+
5bEhPhppJD4TxSM+adYiPp7EJj6gcSI+kk0iPjszJD6ZhSA+OdEhPr3AJT7xvSQ+aNIlPkBl
ID4OnSM+QD0kPul4JD5p2CI+iYokPimsJj7Foic+/LsgPtRgJD7SDiM+tIokPnmKJT41uCk+
e2UjPqqrJz6H8yA+r+8kPuWXIz58HCU+88AlPtwfJj7XWCQ+GO0iPs64Iz4uByM+eOEjPuk/
JT7x4yE+g0wjPuEbKz5BgCI+/c0iPnfSJj7CIyU+32QmPujwJj7JoSQ+1gspPqpIJT6tviE+
WBkjPvFAJz4wgCY+XNEkPrwkKj5LWig+igAmPrXLJD5rwSM+</AssayYData></Step><Step><CommonData><SampleLocation>11</SampleLocation><SampleID></SampleID><SampleGroup></SampleGroup><SampleInfo></SampleInfo><SampleRow>E</SampleRow><SamplePlate>1</SamplePlate><WellType>REGENERATION</WellType><Concentration>-1</Concentration><ConcentrationUnits>µg/ml</ConcentrationUnits><MolarConcentration>-1</MolarConcentration><MolarConcUnits>nM</MolarConcUnits><MolecularWeight>-1</MolecularWeight><Temperature>25</Temperature><StartTime>5129910</StartTime><AssayTime>5</AssayTime></CommonData><FlowRate>1000</FlowRate><StepType>KREGENERATION</StepType><StepName>Regeneration</StepName><StepStatus>OK</StepStatus><ActualTime>4.99895</ActualTime><CycleTime>0.2</CycleTime><AssayXData Points="25">p/+aRA0Gm0R0DJtE2hKbREEZm0SfH5tEBSabRHQsm0TaMptEODmbRKc/m0QNRptEbEybRNpS
m0RBWZtEp1+bRA1mm0RsbJtE+3KbREF5m0Snf5tEBYabRLWMm0TakptEOJmbRA==</AssayXData><AssayYData Points="25">nDoowNKvNsC+bj3AAC9CwFfuRcC5i0jAcBRLwP5tTcDII0/AO+RQwFsZUsDoiVPAUwRVwD8L
VsD49FbAnzBYwOw/WcCG1FnA4Q5bwNXAW8DXsFzAKR9dwAqcXcD7H17AZ2dewA==</AssayYData></Step><Step><CommonData><SampleLocation>12</SampleLocation><SampleID></SampleID><SampleGroup></SampleGroup><SampleInfo></SampleInfo><SampleRow>E</SampleRow><SamplePlate>1</SamplePlate><WellType>NEUTRALIZATION</WellType><Concentration>-1</Concentration><ConcentrationUnits>µg/ml</ConcentrationUnits><MolarConcentration>-1</MolarConcentration><MolarConcUnits>nM</MolarConcUnits><MolecularWeight>-1</MolecularWeight><Temperature>25</Temperature><StartTime>5146148</StartTime><AssayTime>5</AssayTime></CommonData><FlowRate>1000</FlowRate><StepType>KREGENERATION</StepType><StepName>Regeneration</StepName><StepStatus>OK</StepStatus><ActualTime>4.99895</ActualTime><CycleTime>0.2</CycleTime><AssayXData Points="25">np+bRASmm0RjrJtE0bKbRDi5m0Sev5tEBMabRGvMm0TR0ptEONmbRJ7fm0QE5ptEa+ybRNHy
m0Q4+ZtEnv+bRAQGnERrDJxEyRKcRDgZnESeH5xEBCacRGssnETRMpxELzmcRA==</AssayXData><AssayYData Points="25">jMtZvqboSb7aOTO+gGsZvq/mC75oo/i9juPfvYyDy72Gc7i97UKzvRMWl719t469PpF4vetA
dr3TxGe9+I9LvQSIRb1h0Cq9m1I1vZ2bJL2aYQq9zFEIvfYgAb0eG+G8MgrXvA==</AssayYData></Step><Step><CommonData><SampleLocation>11</SampleLocation><SampleID></SampleID><SampleGroup></SampleGroup><SampleInfo></SampleInfo><SampleRow>E</SampleRow><SamplePlate>1</SamplePlate><WellType>REGENERATION</WellType><Concentration>-1</Concentration><ConcentrationUnits>µg/ml</ConcentrationUnits><MolarConcentration>-1</MolarConcentration><MolarConcUnits>nM</MolarConcUnits><MolecularWeight>-1</MolecularWeight><Temperature>25</Temperature><StartTime>5162212</StartTime><AssayTime>5</AssayTime></CommonData><FlowRate>1000</FlowRate><StepType>KREGENERATION</StepType><StepName>Regeneration</StepName><StepStatus>OK</StepStatus><ActualTime>4.99895</ActualTime><CycleTime>0.2</CycleTime><AssayXData Points="25">lj+cRPRFnERbTJxEwVKcRDBZnESWX5xE9GWcRGNsnETJcpxEJ3mcRJZ/nET0hZxEY4ycRMmS
nEQnmZxEjp+cRPSlnERjrJxEwbKcRDC5nESWv5xE/MWcRGPMnETJ0pxEJ9mcRA==</AssayXData><AssayYData Points="25">4vI/wHwITMAAhVDAMKNTwA9KVcCKllfAiZ9YwDlYWsAoY1vA7S9cwH/5XMD/sF3AxJdewEID
X8CCwF/A7XVgwLiyYMAdPmHAQ9xhwIptYsCS7GLAC1BjwGZOY8Ce32PAWQFkwA==</AssayYData></Step><Step><CommonData><SampleLocation>12</SampleLocation><SampleID></SampleID><SampleGroup></SampleGroup><SampleInfo></SampleInfo><SampleRow>E</SampleRow><SamplePlate>1</SamplePlate><WellType>NEUTRALIZATION</WellType><Concentration>-1</Concentration><ConcentrationUnits>µg/ml</ConcentrationUnits><MolarConcentration>-1</MolarConcentration><MolarConcUnits>nM</MolarConcUnits><MolecularWeight>-1</MolecularWeight><Temperature>25</Temperature><StartTime>5178427</StartTime><AssayTime>5</AssayTime></CommonData><FlowRate>1000</FlowRate><StepType>KREGENERATION</StepType><StepName>Regeneration</StepName><StepStatus>OK</StepStatus><ActualTime>5.00005</ActualTime><CycleTime>0.2</CycleTime><AssayXData Points="25">jd+cRPPlnERS7JxEuPKcRB75nESN/5xE8wWdRFoMnUTAEp1EJxmdRI0fnUTzJZ1EWiydROEy
nUQnOZ1EjT+dRPNFnURSTJ1EwFKdRCdZnUSdX51E82WdRFJsnUTAcp1EJ3mdRA==</AssayXData><AssayYData Points="25">H9xAvnKROr48Hya+nd8LvnXO8b1AbNK9cka2vcTeoL1q3pO9pP90vc5qYb2rwVm9AgQ4vWtB
GL37nRm9MezdvH2n+LwZluO86YWLvEiNhLxlWEa81SsdvOuBMbwUhBC8cBKQuw==</AssayYData></Step><Step><CommonData><SampleLocation>11</SampleLocation><SampleID></SampleID><SampleGroup></SampleGroup><SampleInfo></SampleInfo><SampleRow>E</SampleRow><SamplePlate>1</SamplePlate><WellType>REGENERATION</WellType><Concentration>-1</Concentration><ConcentrationUnits>µg/ml</ConcentrationUnits><MolarConcentration>-1</MolarConcentration><MolarConcUnits>nM</MolarConcUnits><MolecularWeight>-1</MolecularWeight><Temperature>25</Temperature><StartTime>5194552</StartTime><AssayTime>5</AssayTime></CommonData><FlowRate>1000</FlowRate><StepType>KREGENERATION</StepType><StepName>Regeneration</StepName><StepStatus>OK</StepStatus><ActualTime>5.00005</ActualTime><CycleTime>0.2</CycleTime><AssayXData Points="25">jX+dRPOFnURajJ1EwJKdRCeZnUSNn51E86WdRFqsnUTAsp1EJ7mdRI2/nUTzxZ1EWsydRMDS
nUQn2Z1Ejd+dRPPlnURa7J1EwPKdRCf5nUSN/51E8wWeRFoMnkTAEp5EJxmeRA==</AssayXData><AssayYData Points="25">UMtBwFzpTcDEjlLAmlJVwA0LV8DfqljAXF1awJQzW8C1/VvA/yZdwAoaXsB7tV7Atp1fwMFH
YMA0XGDAgTxhwOiLYcBx+mHAoqJiwGbyYsDKe2PA4ONjwE//Y8BQCmTAIWFkwA==</AssayYData></Step><Step><CommonData><SampleLocation>12</SampleLocation><SampleID></SampleID><SampleGroup></SampleGroup><SampleInfo></SampleInfo><SampleRow>E</SampleRow><SamplePlate>1</SamplePlate><WellType>NEUTRALIZATION</WellType><Concentration>-1</Concentration><ConcentrationUnits>µg/ml</ConcentrationUnits><MolarConcentration>-1</MolarConcentration><MolarConcUnits>nM</MolarConcUnits><MolecularWeight>-1</MolecularWeight><Temperature>25</Temperature><StartTime>5210636</StartTime><AssayTime>5</AssayTime></CommonData><FlowRate>1000</FlowRate><StepType>KREGENERATION</StepType><StepName>Regeneration</StepName><StepStatus>OK</StepStatus><ActualTime>5.00005</ActualTime><CycleTime>0.2</CycleTime><AssayXData Points="25">jh+eROwlnkRTLJ5EuTKeRCg5nkSOP55E7EWeRFtMnkTBUp5EKFmeRI5fnkTsZZ5EU2yeRLly
nkQfeZ5Ejn+eROyFnkRbjJ5EwZKeRB+ZnkSGn55E9KWeRFusnkS5sp5EKLmeRA==</AssayXData><AssayYData Points="25">m5EkvoqmFr5JGP69e6nMveQRpr0ZEom9oM1jvYeEM72PzBK9vn77vLdzv7wJfBO8LjTzu7ga
Vrt+O0s6bLHWO0ZxFzxExBk8tlamPBokuzxBwro8807iPOMo+TwGiwc9QMAJPQ==</AssayYData></Step><Step><CommonData><SampleLocation>1</SampleLocation><SampleID></SampleID><SampleGroup></SampleGroup><SampleInfo></SampleInfo><SampleRow>E</SampleRow><SamplePlate>1</SamplePlate><WellType>BUFFER</WellType><Concentration>-1</Concentration><ConcentrationUnits>µg/ml</ConcentrationUnits><MolarConcentration>-1</MolarConcentration><MolarConcUnits>nM</MolarConcUnits><MolecularWeight>-1</MolecularWeight><Temperature>25</Temperature><StartTime>5225318</StartTime><AssayTime>60</AssayTime></CommonData><FlowRate>1000</FlowRate><StepType>BASELINE</StepType><StepName>Baseline</StepName><StepStatus>OK</StepStatus><ActualTime>60</ActualTime><CycleTime>0.2</CycleTime><AssayXData Points="300">jr+eROzFnkRTzJ5EwdKeRB/ZnkSG355E9OWeRFvsnkS58p5EH/meRI7/nkTsBZ9EUwyfRLkS
n0QfGZ9Ehh+fROwln0RbLJ9EyTKfRCg5n0SGP59E7EWfRFtMn0S5Up9EH1mfRIZfn0T0ZZ9E
W2yfRLlyn0QoeZ9Ejn+fROyFn0RTjJ9EuZKfRB+Zn0SGn59E7KWfRFusn0TBsp9EKLmfRIa/
n0QNxp9EU8yfRMHSn0Qf2Z9Ejt+fROzln0RT7J9EufKfRB/5n0SG/59E9AWgRFMMoES5EqBE
HxmgRI4foETsJaBEWyygRCwzoEQfOaBEjj+gROxFoERbTKBEuVKgRB9ZoESOX6BE7GWgRFNs
oETBcqBEKHmgRIZ/oETshaBEU4ygRMGSoEQomaBEIaCgROyloERTrKBEubKgRDC5oESnv6BE
7MWgRFvMoES50qBEKNmgRIbfoETs5aBEU+ygRLnyoEQf+aBEhv+gROwFoURTDKFEuRKhRB8Z
oUSGH6FE7CWhRIQsoUTBMqFEHzmhRIY/oUTsRaFEU0yhRMFSoUQoWaFEhl+hRAVmoURbbKFE
uXKhRCh5oUSGf6FE7IWhRFOMoUS5kqFEH5mhRIafoUTspaFEU6yhRNKyoUQfuaFEhr+hROzF
oURTzKFEVdOhRB/ZoUSO36FE7OWhRFPsoUS58qFEH/mhRIb/oUTsBaJEUwyiRLkSokQfGaJE
hh+iRBUmokRbLKJEuTKiRB85okSOP6JE/UWiRFNMokS5UqJEH1miRIZfokTsZaJEU2yiRLly
okQoeaJEhn+iROyFokRTjKJE4pKiRB+ZokSGn6JE9KWiRFusokS5sqJEH7miRI6/okTsxaJE
U8yiRLnSokQo2aJEht+iRP3lokRT7KJEufKiRB/5okSG/6JE7AWjRGMMo0TJEqNEHxmjRMcf
o0T0JaNEWyyjRLkyo0QfOaNEjj+jROxFo0RbTKNEuVKjRB9Zo0SOX6NE7GWjRFtso0S5cqNE
KHmjRIZ/o0TshaNEU4yjRMGSo0QomaNEhp+jROylo0RTrKNEwbKjRCi5o0SGv6NE7MWjRFPM
o0S50qNEKNmjRIbfo0T05aNEU+yjRMHyo0Qf+aNEhv+jRPQFpERjDKREuRKkROwZpESOH6RE
7CWkRFsspETBMqREKDmkRIY/pET0RaREU0ykRLlSpEQoWaREjl+kRPRlpERbbKREwXKkRIJ5
pESGf6RE9IWkRFuMpETBkqREKJmkRI6fpET0paREW6ykRMmypEQouaREjr+kRPTFpERbzKRE
wdKkRCjZpESO36RE9OWkRFvspETB8qREKPmkRI7/pET0BaVEWwylRMESpUQoGaVEjh+lRPQl
pURjLKVEwTKlRCg5pUSOP6VE9EWlRFtMpUTBUqVEKFmlRI5fpUT0ZaVEW2ylRMFypUQoeaVE
r3+lRPSFpURbjKVEwZKlRJqZpUSOn6VE9KWlRFuspUTBsqVEKLmlRI6/pUT0xaVEU8ylRMHS
pUQo2aVEjt+lRPTlpURb7KVEwfKlRCj5pUSO/6VE9AWmRGsMpkTBEqZEKBmmRIYfpkT0JaZE
WyymRMEypkQoOaZE</AssayXData><AssayYData Points="300">vuJGPW2tTj2Aamc9jjpgPWn+ZT3o+3s9ed6HPQS7iT1hgnU9WcGGPccJgT3+ooY9ujaMPTy1
iT02t5I9YhmRPez5lD2du449V62SPdGSmz07BJ49ivWaPaOtkT215Jg9KJuhPeG5pj2cmKA9
TCGgPc+aoj2HGZ49bXauPfdrrD3nv6w9KZufPScPsj1JIq89L2avPWpHpz09Aa49LmG2PRm5
tD0+m7g9vnC2PYnYuz36hL89/EWzPQgYuT3KhMI9ooq+PWxEvD1xe8k9j5C6Pd97wz3vfsI9
w+/GPSJ3vD029sM9pEjGPS0xzj3vicY9i4vUPWYJ0D3uadA9adXYPes30j1b4s49AzPPPf06
0T3kItM9JjDhPZ6V2D30rdM9i5bUPZ4H2j3tnNo9jPrgPT2S2z1wX9U94h/VPcxe1T2RyN89
b+XfPdHw3z2/zeA94e7cPaoU7T1OBuE9ahfvPXVo3z3bauY9/JLmPRK45z1ie+s9yYvoPSlc
7D21i/E9X1fvPWVX7j1kEPM9qiPvPdbg7j3ZD/A93E7wPVvn8z2uDe49L97uPdkM7T2lYPw9
m0nzPa9M8j0fx/c9P13wPR5c9T3kGv89daryPUgg9j0iqf09JML8PVASAD5w8AE+yPz+PcUM
8T2c2gI+YQQFPqudBT7IhQM+7lv/PUM+AT7EUf49gloAPlfbAj4MUgE+NQgEPtlf/T0oFAE+
sjsBPihcBz6C6QU+71gDPnptBT6t4Qs+IUAFPjFlBj6fnAQ+AQoHPi++Bz4iAAY+AFoDPnIZ
CD47qwo+mfIFPjCjBz435gk+AGYJPhYSCD79tAo+66EKPpnTDD7rUgs+BNIJPvJdBj48rQ8+
W3ANPk5PCz4aAws+UUgMPn9QCj5DyAw+R+8QPvWHDj7rkRE+ewQOPuCbDD4Pdg4+QTwPPk5F
FD6Psg8+I44PPuuRDj7UUQk+kqkTPiuvDz4peRA+vZwVPsyYDz6leBQ+DmwUPlFEEz7svw8+
VjsPPur7Dj42QhU+UBcSPjPEEz6WIhI+TnMTPv52FD67HBM+LXIWPhqFFD5XdRI+qF8TPiM/
Gj6cjhg+WjgXPmlaGT6dDRY+GnIYPv/tGD4MVhU+LEwbPuumFT5znBY+GzoaPjqZGj4nSRQ+
nlMZPqIbGT5J5hY+/lcWPmJzGD4UcBs+G98WPs+9GD5iDhQ+MyQaPqFKHD4Lhh0+r+sfPi4r
GD7wmhg+Vk8fPra3HT4Zyhg++2QePvW5FT7fJR0+q3oaPu+JHT4K8Bw+u+caPu8tGj4HTBo+
720gPm5cGT53Ihs+5/wfPjY4ID40HRo+84khPtUzHj7RkiI+qbAfPmihHz7r/SE+aD8kPj3f
ID6Tgh4+X5EhPn5NHz7vfiM+n48lPudoJD5xxSI+sMMiPo6OIj4TBCM+cFwkPrQuID7AqSg+
xtUkPlSBIj7kySc+wyYpPkckJD7j6iQ+uvEnPtVcJz5gtSQ+0IklPgTRJT6CXiU+ZIwlPu0Z
KT47myY+Q9wjPoJiKT7iaCY+QoclPk62KD6lOCc+iZgmPhSmJj57liM+ZewpPka9JT5pfSY+
+BQpPvwHMD7QICg+</AssayYData></Step><Step><CommonData><SampleLocation>1</SampleLocation><SampleID></SampleID><SampleGroup></SampleGroup><SampleInfo></SampleInfo><SampleRow>E</SampleRow><SamplePlate>1</SamplePlate><WellType>BUFFER</WellType><Concentration>-1</Concentration><ConcentrationUnits>µg/ml</ConcentrationUnits><MolarConcentration>-1</MolarConcentration><MolarConcUnits>nM</MolarConcUnits><MolecularWeight>-1</MolecularWeight><Temperature>25</Temperature><StartTime>5286285</StartTime><AssayTime>80</AssayTime></CommonData><FlowRate>600</FlowRate><StepType>LOADING</StepType><StepName>Loading</StepName><StepStatus>OK</StepStatus><ActualTime>80</ActualTime><CycleTime>0.2</CycleTime><AssayXData Points="400">jz+mRPVFpkRcTKZEwlKmRClZpkSPX6ZE9WWmRFxspkTCcqZEKXmmRI9/pkT1haZEXIymRMKS
pkQpmaZEj5+mRPWlpkRcrKZEwrKmRCm5pkSHv6ZE9cWmRFzMpkTC0qZEKdmmRI/fpkT15aZE
XOymRMLypkQp+aZEj/+mRPUFp0RcDKdEwhKnRCkZp0SHH6dE9SWnRFwsp0TCMqdEIDmnRI8/
p0T1RadEXEynRF5Tp0QpWadEj1+nRO1lp0RkbKdEwnKnRCl5p0SPf6dE9YWnRFyMp0S6kqdE
IJmnRIefp0TtpadEXKynRMKyp0QpuadEj7+nRPXFp0RczKdEutKnRCnZp0SP36dE9eWnRFTs
p0S68qdEIPmnRI//p0QvBqhEXAyoRMISqEQpGahEhx+oRPUlqERcLKhEwjKoRCA5qESPP6hE
9UWoRFRMqETCUqhEIFmoRI9fqET1ZahEXGyoRMJyqEQpeahEj3+oRE2HqERUjKhEwpKoRCCZ
qESPn6hE9aWoRFysqETCsqhEKbmoRI+/qET1xahEVMyoRMLSqEQp2ahEj9+oRPXlqERU7KhE
wvKoRCn5qESP/6hE9QWpRFQMqUTCEqlEKRmpRI8fqUT1JalEXCypRMIyqUQpOalEhz+pRPVF
qURUTKlEwlKpRClZqUSPX6lE7WWpRFxsqUTCcqlEIHmpRI9/qUT1halEXIypRMKSqUQxmalE
h5+pRO2lqURcrKlEwrKpRCC5qUSHv6lE7cWpRFzMqUQl06lEKdmpRIffqUTt5alEXOypRLry
qUQp+alEj/+pRPUFqkRUDKpEwhKqRCkZqkSHH6pE7SWqRFQsqkS6MqpEIDmqRI8/qkTtRapE
VEyqRMJSqkQgWapEj1+qRPVlqkRsbKpEwnKqRCl5qkSPf6pE7YWqRFSMqkTCkqpEKZmqRI+f
qkTtpapEXKyqRMKyqkQguapEj7+qRPXFqkQxzapEutKqRCDZqkSP36pE7eWqRFTsqkTC8qpE
KfmqRIf/qkTtBatEXAyrRMISq0QgGatEhx+rRPUlq0RcLKtEujKrRCk5q0SPP6tE9UWrRFRM
q0TCUqtEIFmrRIdfq0TtZatEVGyrRMJyq0QgeatEj3+rRO2Fq0RcjKtEupKrRCmZq0SXn6tE
9aWrRFSsq0TCsqtEKbmrRI+/q0T1xatEVMyrRLrSq0Qp2atEj9+rRPXlq0RU7KtEuvKrRCD5
q0SH/6tE7QWsRFwMrETjEqxEKRmsRI8frET1JaxEVCysRLoyrEQpOaxEjz+sRPVFrERcTKxE
ulKsRCBZrESPX6xE7WWsRFRsrETCcqxEIHmsRId/rETthaxEVIysRMKSrEQgmaxEsJ+sRPWl
rERUrKxEwrKsRCC5rESHv6xE9cWsRFTMrES60qxEKdmsRIffrETt5axEXOysRNPyrEQg+axE
j/+sRO0FrURUDK1E8xKtRCkZrUSHH61E9SWtRFwsrUS6Mq1EKTmtRI8/rUT1Ra1EXEytRLpS
rUQgWa1Ej1+tRPVlrURcbK1EunKtRCl5rUSHf61E9YWtRFSMrUS6kq1EKZmtRIefrUQGpq1E
VKytRLqyrUQgua1Eh7+tRO3FrURUzK1EutKtRCDZrUSP361E7eWtRFzsrUS68q1EKfmtRI//
rUQGBq5EVAyuRMISrkQgGa5Ehx+uRO0lrkRcLK5EwjKuRCA5rkSPP65E7UWuRFRMrkS6Uq5E
KVmuRIdfrkTtZa5EVGyuRMJyrkQpea5Ej3+uRO2FrkRcjK5EwpKuRCmZrkSHn65E7aWuRFSs
rkTCsq5EILmuRIe/rkTtxa5EVMyuRMLSrkQg2a5Ej9+uRO3lrkRU7K5EuvKuRCD5rkSH/65E
7QWvRFQMr0TCEq9EIBmvRIcfr0TtJa9EVCyvRLoyr0QpOa9Ehz+vRO1Fr0RUTK9EulKvRCBZ
r0SHX69E7WWvRFRsr0S6cq9EIHmvRId/r0T+ha9EXIyvRLqSr0Qgma9Eh5+vRO2lr0RUrK9E
urKvRCC5r0SHv69E7cWvRFTMr0S60q9EINmvRIffr0Tt5a9EVOyvRLryr0Qg+a9Eh/+vRO0F
sERcDLBEwhKwRCkZsESHH7BE9SWwRFwssES6MrBEKTmwRA==</AssayXData><AssayYData Points="400">uDQpPkKfJz5jqys+Sb4qPqfIKj68jig+PIMkPp0ALj4hjCs+ZwouPsw4Kj7x0C8+px0qPs8Z
KT5x5ys+YSUpPpN/Lj4LHy4+qRQpPt7FKD7BkjE+mTYrPk30Kz4HxCo+I+kqPioOKD5cNi8+
7uUoPhtHLz7GhC4+aFc0PvWwLT5+Hyk+j+4qPgxUKz6D5C4+3e4vPhIvLD6w6zI+pWg0Pish
MT6TrTA+RFMxPgHsLz4tTzI+YoUxPl6TLj7TNS8+o3QvPoLaLj569DI+eeAxPquMLj5KEzI+
jLYyPoCMMD5KwzY+A9MzPmycMz5eyjI+roAzPoM5MT6zSzE+yb4xPq3kOD5YxDI+6FUvPhBk
Mz5mRTc+QBo0PgQoMj7eHjU+7LA2Puj0Mz7H1TE+Z30xPtOkMD4TQjk+Qa42PhogMD4X/jE+
4Ko2PkfTNT5WhDk+r0o1PjMhNT4FDzQ+1yM6Pmp5Nz7D3DA+AnM5PqQdOT7qazc+aWI6Pi81
Nz7wSDM+gKg1PuQ1Nz5x0Dc+n2k6Pv6DND6Kbjk+Dzc3Pln0Mz5KXjw+J/Q0Po2NNT7EPDs+
jfo4PnFGNj5b1Dk+GUk6PqWnPD6oUzY+LZk3PoJ5Nj5pujY+YdA2PlmrOj6tpDo+giU7Pt/N
OD5bQjo+IDw3PtpnPj7cgzk+ev86PvZePj4Ehjk+xMI6PmFePj4w7Ts+EKM8Pu42PD4TgDw+
sU88Po8xOz6KCkM+tDo/PtLTPz7kDkA+vhM8PjHPNz5ZyD4+TTxCPhqsPT7MWkA+Xic8PhGq
PT6zXEA+/LA+PtS2Oz4o+zk+0sU8PtvnPz5K2j0+Bh5DPlQFQT4Fpz4+rRA/Pip0Pz4u2D8+
RUU+PiZ/QT5VOD4+/W89Po5TQj5DAUY+0WtAPiBtPz7LWEU++ddAPgkKQj6jLUM+QctEPmrd
Qj6jm0E+jYo/PmlaQT4qeD0+Gjc+PjGgQD6Gl0c+el5APvNxPD5mw0I+VK0/PuYRPz4OSEc+
U1pBPgL5RD4+D0E+368/PrzdQT7ucEE+C3VCPkrhQT5WCUE+kQlCPgcdQD7IYT8+J3xEPu4+
PD7u4kI+3lpDPnshRj5YY0A+JDNCPsTsQj62QEc+EqxEPqkmRj63H0E+cA9GPlSWQz4nBUU+
wZhEPicGRT6jJ0I+5rFDPhZ8Qz7lpkc+FNREPoynQj6ttEY+GdZBPir2Rz5qWUc+Md1EPoT+
Rz5zjUg+D+tIPhz0Rj7UxUg+3kxKPsBWSD7AmUk+BOVFPrxWRj6kU0g+0QtKPq95Rz6v3Uc+
0FpFPq36RT5Sx0s+h+FDPtPdSz7Ra0o+Rx1NPveaRz7H2UQ+N/tDPu7WRj4Rgkg+FtxJPhiK
RT47R00+wC9LPqw7ST4HS0g+f/ZIPmrPSj6jOkU+Zd5GPoNSSD6Y1Uk+CiVLPk1KST55Zko+
PtZLPvWhSD7w1U4+U7VJPg8pSD4RDUo+/7NNPoYfSD4FpUw+329KPh3XSD5BwU0+CKxIPuqT
Tj5th0s+GARMPl25TT5Ec0w+2rJQPsm2ST67jkg+Z7BJPl31Sj77108+mQlLPk5OST6w/kg+
Lr5IPiCUTT6/7E0+tdRNPj0ATD6CO00+9khOPsqLTj4ci08+YZtMPhsCUj5NxFE+sVdNPtI3
UD7x7VA+8tZPPlqWTj52Yk8+MdROPqp0UD6WW00+IYVRPojFSz7Jx0o+S6BPPveOTD7VUE8+
Z3FNPsPTUD7X9Uw+zrROPvueUD5CYU8+P/9OPj6uTz6Dq04+mV1MPnw4Uj6dfU8+cnBOPndC
UD4TdE0+IIBUPm41TT6Jo04+iBBUPrywSz5TZ00+aEFRPrL4Tj7puFQ+qwRSPn2bUz4dik8+
qQtSPhj6VT417FI+iSxTPjgLTT5tWlM+BvRSPlAcTT40TFA+InROPhaeUj5ax1Q+TeRRPmqC
VD7bblI++x5RPufWVD4thVI+WbVRPi0NVz6Q9VI+FGRSPiqOUT6hh1E+zBFVPvj6Uj7K3U8+
MVRYPuXCVD6uElc+RbhRPnpWVD5AfVI+jM5TPtwdVj4nwVc+7/NVPuNeVT4WhFA+Z7dRPoQ6
VT4HElM+TmpaPmYbWD4fylQ+6U1VPgrdUj6gS1c+xWxTPg==</AssayYData></Step><Step><CommonData><SampleLocation>1</SampleLocation><SampleID></SampleID><SampleGroup></SampleGroup><SampleInfo></SampleInfo><SampleRow>E</SampleRow><SamplePlate>1</SamplePlate><WellType>BUFFER</WellType><Concentration>-1</Concentration><ConcentrationUnits>µg/ml</ConcentrationUnits><MolarConcentration>-1</MolarConcentration><MolarConcUnits>nM</MolarConcUnits><MolecularWeight>-1</MolecularWeight><Temperature>25</Temperature><StartTime>5367282</StartTime><AssayTime>60</AssayTime></CommonData><FlowRate>1000</FlowRate><StepType>BASELINE</StepType><StepName>Baseline</StepName><StepStatus>OK</StepStatus><ActualTime>59.999</ActualTime><CycleTime>0.2</CycleTime><AssayXData Points="300">jz+wRPVFsERcTLBEwlKwRCBZsESPX7BE9WWwRFxssETCcrBEKXmwRI9/sET1hbBEXIywRMKS
sEQpmbBEj5+wRPWlsERcrLBEwrKwRCm5sESPv7BE9cWwRFzMsETC0rBEKdmwRI/fsET15bBE
XOywRLrysEQp+bBEj/+wRPUFsURcDLFEuhKxRCkZsUSPH7FE9SWxRFwssUTCMrFEIDmxRI8/
sUT1RbFEXEyxRMJSsUQpWbFEj1+xRPVlsURcbLFEwnKxRCl5sUSPf7FE9YWxRFSMsUTCkrFE
IJmxRI+fsUT1pbFEXKyxRMKysUQpubFEj7+xRPXFsUSdzLFEwtKxRCnZsUSP37FE9eWxRFzs
sUTC8rFEKfmxRI//sUT1BbJEXAyyRMISskQpGbJEjx+yRPUlskRcLLJEyjKyRCk5skSPP7JE
9UWyRFxMskS6UrJEKVmyRI9fskT1ZbJEXGyyRMJyskQpebJEj3+yRPWFskRcjLJEwpKyRCmZ
skSPn7JE9aWyRFSsskTCsrJEKbmyRI+/skT1xbJEXMyyRMLSskQp2bJEn9+yRO3lskRc7LJE
wvKyRCD5skSP/7JE9QWzRFwMs0TCErNEKRmzRI8fs0T1JbNEXCyzRMIys0QpObNEjz+zRPVF
s0RcTLNE41KzRClZs0SPX7NE9WWzRFxss0TCcrNEKXmzRI9/s0TthbNEXIyzRMKSs0QgmbNE
j5+zRPWls0RcrLNEwrKzRCC5s0SPv7NE9cWzRFzMs0TC0rNEKdmzRI/fs0T15bNEXOyzRNPy
s0Qp+bNEj/+zRPUFtERUDLREwhK0RCkZtESHH7RE9SW0RFQstETCMrREKTm0RI8/tETtRbRE
XEy0RMJStEQgWbREj1+0RPVltERcbLREwnK0RCl5tESPf7RE9YW0RFyMtETCkrREKZm0RI+f
tETtpbREXKy0RMKytEQgubREh7+0RPXFtERczLREutK0RCnZtESP37RE9eW0RFzstES68rRE
Kfm0RI//tET1BbVEXAy1RMIStUQpGbVEhx+1RPUltURcLLVEwjK1RCk5tUSPP7VE9UW1RFxM
tUTCUrVEKVm1RIdftUT1ZbVEXGy1RMJytUQpebVEh3+1RO2FtUSmjLVEwpK1RCCZtUSPn7VE
9aW1RFystUTCsrVEKbm1RIe/tUT1xbVEXMy1RLrStUQp2bVEj9+1RPXltURc7LVEuvK1RCn5
tUSP/7VE9QW2RFwMtkS6ErZEKRm2RI8ftkTtJbZEXCy2RMIytkQ5ObZEhz+2RB5GtkRcTLZE
wlK2RClZtkSHX7ZE9WW2RFxstkTCcrZEUnm2RI9/tkTthbZEXIy2RLqStkQpmbZEj5+2RPWl
tkRcrLZEwrK2RCm5tkSPv7ZE7cW2RFTMtkTC0rZEKdm2RI/ftkT15bZEXOy2RLrytkQp+bZE
j/+2RO0Ft0RcDLdEwhK3RCkZt0SPH7dE7SW3RFwst0S6MrdEIDm3RI8/t0TtRbdEVEy3RMJS
t0QgWbdEj1+3RO1lt0RcbLdEwnK3RCl5t0SHf7dE9YW3RGyMt0S6krdEKZm3RIeft0T1pbdE
hay3RMKyt0QgubdE</AssayXData><AssayYData Points="300">7HBVPuqrVT5rClM+YPpWPv4QVj4r91Y+B99UPkSvUj7mrlg+3GVXPh0yWT4KA1Q+C05XPrAd
Uz4i7FY+biRVPrbtWD4jtFo+3NZVPt5YWD6waVU+Ma5WPrkBVj5RtVs+X6JVPlJJWT5+uls+
1Z1aPgARXj58elk+GHZXPilgVz4SD18+F9NYPkutWD502l8+coJYPuPeVz4EiFY+zq9aPsxc
WT6WBlc+cVRZPq+2XD7ZFlo+fYNZPs/+Wz6PHVY+DhhZPkGyXD7MolQ+9hFaPqw+Xj5xAVw+
UFFfPoHCWz4mRlo+mytZPjqaXT57wVw+v31dPnshWD4/mFw+e4FePmxAWj5cFl8+TmNcPnAi
YD464V0+HKFePnrEVz4jbmA+iy5dPi5sXj6stF0+InJZPv7rWT4Hml0+95RdPnf/Wz5A5GA+
i9VXPp6pWD6uyF0+CWFfPscrXz7zMVw+58BePlPVXT6BeV8+H8tfPpM9XT4xRF8+xvVbPjAw
YD5GMVo+l0BfPthCWj7VE2I+WTlfPp3jYD7LTmI+SipgPsj6YT5+Tlw+MqxhPvXyXj6952I+
ZUxgPjOIXj6GH2M+O55iPhJfXj7ZvGI+6qhnPtNPXz7GLWE+e3ZiPkdLYD516mU+94ddPsE8
YT4xQ14+lk9fPt5uXz7V5l8+aAJiPvWsXz699mA+f0NePpudYT5nh2Q+0JRgPt+KYD6TX2A+
0/lgPpw9Yz6h72Q+p21iPnMPZT7OL18+bOBfPhBIZz5Uf2Y+cCNmPiCpZz7Kh2I+QJhgPrti
YT4EEF8+OfthPhIJZD6eO2I+OV9iPmpKZT55118+8utfPn/IYT7Snmc+J9NjPmf2Yz5kqmI+
djdfPug8ZT7HHWc+lu1iPkSbYj4e1GQ+eHFoPimwZD6vZGQ+J45kPofeYz70cGc+RDtfPgRw
ZD6dTWY+o2NjPgnuaD660mg+CG5mPvYvaT7dlGc++KxmPnoXZj5P2mY+nl9rPtw1ZD5ismU+
X+poPghsaT4semQ+ztVkPgqMZz4pL2c+UPVqPnYMZD4A9GI+ekRoPi/1ZT4onWQ+MFVlPikZ
aD7Jums+tI1nPsrkZT46t2c+OKJlPkG+Zj59B2Q+QhppPtKMZT4t3WM+O3BjPlB3ZT5Yl2s+
ApNpPteFZj6ObGY+jA1qPvTLZD4vgGw+I61lPp1GZT5f2Wg+OO1mPopxZj4eG2c+NQJpPiUw
bz7jtmw+jrVpPiQOZj4Y2Wk+f21mPjTQaT5CNmc+4hlnPpZYbj7cSmk+jJJmPuooZz5E2Gc+
lZNmPoc4bj7L6mg+VrhvPp9ZbD7ofmo+WUVqPmNYbT4BgGk+kwVpPiB6az5Fqms+XNZoPtkl
aj4sJW8+6KlrPjJtaT51mm0+y0NrPim4az4qCms+fgltPjjKZz5ueG8+GWdrPqftaz6qS24+
6eZsPqHKaz7VHG0+FORqPsw1cz7ilWc+chpqPjczbD7NtWs+WrFqPqdYaj6uT3A+8oNtPjBd
az7vyW8+mlRwPjwYbD7dm3E+1gZtPvQobj7fa3E+EaRpPr9rbT5iwW0+m8t0PugUaz5PTG0+
zPptPr/KbT7/Xm8+</AssayYData></Step><Step><CommonData><SampleLocation>8</SampleLocation><SampleID>BG505.W6.C2 gp120</SampleID><SampleGroup></SampleGroup><SampleInfo></SampleInfo><SampleRow>E</SampleRow><SamplePlate>1</SamplePlate><WellType>KSAMPLE</WellType><Concentration>-1</Concentration><ConcentrationUnits>µg/ml</ConcentrationUnits><MolarConcentration>125</MolarConcentration><MolarConcUnits>nM</MolarConcUnits><MolecularWeight>-1</MolecularWeight><Temperature>25</Temperature><StartTime>5435385</StartTime><AssayTime>180</AssayTime></CommonData><FlowRate>600</FlowRate><StepType>ASSOC</StepType><StepName>Association</StepName><StepStatus>OK</StepStatus><ActualTime>179.999</ActualTime><CycleTime>0.2</CycleTime><AssayXData Points="900">hr+3ROTFt0RLzLdEsdK3RBfZt0R+37dE5OW3REvst0S58rdEF/m3RH7/t0TkBbhEUwy4RLES
uEQXGbhEfh+4ROQluERLLLhEsTK4RCA5uER+P7hE5EW4RFNMuESxUrhEF1m4RH5fuETkZbhE
U2y4RLFyuEQXebhEfn+4ROSFuERLjLhEsZK4RBeZuER+n7hE5KW4RFOsuESxsrhEF7m4RIa/
uETkxbhES8y4RLnSuEQX2bhEft+4ROTluERT7LhEsfK4RBf5uER+/7hE5AW5REsMuUSxErlE
Fxm5RH4fuUTkJblESyy5RLkyuUQgOblEfj+5RORFuURTTLlEsVK5RBdZuUSnX7lE5GW5REts
uUSxcrlEF3m5RH5/uUTkhblEU4y5RLGSuUQXmblEfp+5ROSluURLrLlEsbK5RBe5uUR+v7lE
5MW5REvMuUSx0rlEF9m5RH7fuUTs5blES+y5RLHyuUQX+blEfv+5ROQFukRLDLpEsRK6RCAZ
ukSGH7pE5CW6REssukSxMrpEFzm6RH4/ukTsRbpEU0y6RLlSukQXWbpEfl+6RORlukRTbLpE
uXK6RBd5ukR+f7pE7IW6RFOMukS5krpEF5m6RH6fukTkpbpEU6y6RLmyukQXubpEhr+6ROzF
ukRTzLpEsdK6RCDZukSG37pE5OW6RFPsukSx8rpEIPm6RIb/ukTsBbtESwy7RLkSu0QgGbtE
fh+7ROQlu0RTLLtEuTK7RCA5u0SGP7tE7EW7RFtMu0S5UrtEIFm7RIZfu0TsZbtEU2y7RLly
u0QXebtEhn+7ROyFu0RTjLtEuZK7RCCZu0SOn7tEHqa7RFOsu0S5srtEILm7RIa/u0TsxbtE
U8y7RLnSu0Qg2btEht+7RBXmu0RT7LtEufK7RCD5u0SG/7tE7AW8RFMMvES5ErxEIBm8RIYf
vETsJbxEUyy8RLkyvEQgObxEfj+8ROxFvERTTLxEuVK8RCBZvESGX7xE7GW8RFNsvES5crxE
IHm8RIZ/vETshbxEU4y8RLmSvEQgmbxEhp+8ROylvERTrLxEubK8RCi5vESGv7xE7MW8RFPM
vES50rxEINm8RIbfvETk5bxEU+y8RLnyvEQg+bxEhv+8ROwFvURTDL1EsRK9RCAZvUSGH71E
7CW9RFMsvUS5Mr1EIDm9RIY/vUTsRb1EU0y9RLlSvUQgWb1Ehl+9RORlvURTbL1E+3K9RCB5
vUR+f71E7IW9RFOMvUS5kr1EIJm9RIafvUTspb1EU6y9RLmyvUQgub1Efr+9ROzFvURTzL1E
udK9RCDZvUSG371E5OW9RFPsvUS58r1EF/m9RIb/vUTsBb5EUwy+RLESvkQgGb5Ehh++ROwl
vkRTLL5EuTK+RCA5vkSGP75E7EW+RFNMvkS5Ur5EIFm+RIZfvkTsZb5EMG2+RLlyvkQXeb5E
hn++ROyFvkRTjL5EuZK+RBeZvkSGn75E7KW+RFOsvkS5sr5EILm+RIa/vkTsxb5EU8y+RLnS
vkQg2b5E2N++ROzlvkRT7L5EsfK+RCD5vkSG/75E7AW/REsMv0S5Er9EIBm/RIYfv0TsJb9E
Uyy/RLkyv0QgOb9Ehj+/ROxFv0RTTL9EuVK/RCBZv0SGX79E7GW/REtsv0Sxcr9EIHm/RNB/
v0Tshb9ES4y/RLmSv0Qgmb9Ehp+/ROylv0RTrL9EubK/RCC5v0SGv79E7MW/RFPMv0S50r9E
INm/RIbfv0Ts5b9EU+y/RLnyv0Qg+b9Ehv+/ROwFwERTDMBEuRLARCAZwESGH8BE5CXARFMs
wES5MsBEIDnARIY/wETkRcBEU0zARLlSwEQgWcBEhl/AROxlwERLbMBEuXLARCB5wER+f8BE
7IXARFOMwES5ksBEIJnARIafwETspcBEU6zARPuywEQgucBEfr/AROTFwERTzMBEsdLARCDZ
wESG38BE5OXARFPswES58sBEIPnARH7/wETsBcFEUwzBRLkSwUQXGcFEhh/BROQlwURLLMFE
sTLBRCA5wUSGP8FE7EXBREtMwUSxUsFEIFnBRIZfwUTsZcFES2zBRLFywUQgecFEhn/BROyF
wURTjMFEuZLBRCCZwUSGn8FE5KXBREuswUS5ssFEILnBRIa/wUTsxcFEU8zBRLnSwUQX2cFE
ht/BROzlwURT7MFEufLBRBf5wUSG/8FE7AXCRFMMwkSxEsJEFxnCRH4fwkTsJcJESyzCRLky
wkQgOcJEhj/CROxFwkRLTMJEsVLCRCBZwkSGX8JE7GXCRFNswkSxcsJEIHnCRIZ/wkTkhcJE
U4zCRLmSwkQgmcJEfp/CROSlwkRTrMJEubLCRCC5wkSGv8JE7MXCRFPMwkS50sJEINnCRH7f
wkTs5cJEU+zCRLnywkSr+cJEfv/CROQFw0RTDMNEuRLDRCAZw0R+H8NE7CXDRFMsw0SxMsNE
FznDRH4/w0TkRcNES0zDRLlSw0QgWcNEhl/DROxlw0RTbMNEsXLDRCB5w0SGf8NE5IXDRFOM
w0S5ksNEIJnDRIafw0TkpcNEU6zDRLGyw0QgucNEhr/DROTFw0RTzMNEsdLDRCDZw0SG38NE
7OXDREvsw0S58sNEF/nDRIb/w0TkBcRESwzERLkSxEQXGcREhh/EROQlxERLLMREuTLERCA5
xESGP8RE7EXERFNMxESxUsREF1nERIZfxETkZcREU2zERLFyxEQXecREhn/EROyFxERLjMRE
sZLERCCZxER+n8RE5KXERFOsxES5ssREILnERH6/xETkxcRES8zERLHSxEQg2cREht/EROzl
xERT7MREufLERCD5xER+/8RE5AXFRFMMxUS5EsVEIBnFRIYfxUTkJcVESyzFRLkyxUQXOcVE
hj/FRORFxURTTMVEuVLFRBdZxUSGX8VE7GXFRFNsxUS5csVEIHnFRH5/xUTshcVEU4zFRLGS
xUQgmcVEhp/FROylxURLrMVEsbLFRBe5xUSGv8VE7MXFREvMxUS50sVEINnFRH7fxUTk5cVE
U+zFRLnyxUQX+cVEfv/FROwFxkRTDMZEsRLGRBcZxkSGH8ZE5CXGRFMsxkS5MsZEFznGRIY/
xkTsRcZES0zGRMpSxkQXWcZEhl/GRORlxkRTbMZEuXLGRCB5xkR+f8ZE5IXGREuMxkSxksZE
F5nGRH6fxkTkpcZES6zGRLmyxkQgucZEhr/GROTFxkRLzMZEsdLGRBfZxkQB4MZE7OXGREvs
xkSx8sZEF/nGRIb/xkT9BcdEUwzHRLkSx0QgGcdEfh/HROQlx0RLLMdEsTLHRBc5x0R+P8dE
5EXHRFNMx0S5UsdEIFnHRH5fx0TkZcdEU2zHRLlyx0QXecdEfn/HROSFx0RLjMdEsZLHRBeZ
x0SGn8dE5KXHRFOsx0S5ssdEF7nHRIa/x0TsxcdEU8zHRLHSx0QX2cdEft/HROTlx0RL7MdE
sfLHRBf5x0SG/8dE7AXIRFMMyEQqFMhEIBnIRH4fyETkJchEUyzIRLEyyEQXOchEhj/IRORF
yERLTMhEuVLIRBdZyER+X8hE5GXIREtsyESxcshEIHnIRH5/yETkhchEU4zIRLGSyEQXmchE
fp/IROylyERLrMhEsbLIRBe5yER+v8hE5MXIRFPMyESx0shEF9nIRIbfyETk5chES+zIRLHy
yEQX+chEfv/IROQFyURLDMlEuRLJRCAZyUSGH8lEsSbJREssyUSxMslEIDnJRH4/yUTsRclE
S0zJRLFSyUQXWclEhl/JRORlyURLbMlEsXLJRBd5yUSGf8lE5IXJRFOMyUSxkslEF5nJRIaf
yUTkpclES6zJRLGyyUQguclEhr/JROTFyURTzMlEsdLJRBfZyUR+38lE5OXJREvsyUS58slE
F/nJRH7/yUTsBcpESwzKRLESykQXGcpEfh/KROwlykRLLMpEsTLKRBc5ykSGP8pE7EXKREtM
ykSxUspEIFnKRH5fykTkZcpES2zKRLFyykQgecpEfn/KROSFykRLjMpEuZLKRBeZykR+n8pE
5KXKREusykS5sspEF7nKRH6/ykTkxcpEU8zKRLnSykQX2cpEft/KROTlykRL7MpEsfLKRCD5
ykR+/8pE7AXLREsMy0SxEstEIBnLRH4fy0TsJctESyzLRLEyy0QXOctEfj/LRORFy0RbTMtE
sVLLRCBZy0SGX8tE5GXLRGtsy0S5cstEF3nLRH5/y0TkhctES4zLRLGSy0QXmctEfp/LROSl
y0RLrMtEsbLLRBe5y0R+v8tE5MXLRFPMy0S50stEF9nLRH7fy0Tk5ctEU+zLRLHyy0Qw+ctE
fv/LROQFzERLDMxEsRLMRCAZzER+H8xE5CXMREsszESxMsxEFznMRH4/zETkRcxES0zMRLFS
zEQXWcxEhl/MRORlzERLbMxEuXLMRBd5zER+f8xE5IXMREuMzESxksxEF5nMRH6fzETkpcxE
S6zMRLGyzEQXucxEhr/MROTFzERLzMxEudLMRBfZzER+38xE5OXMRFPszESx8sxEF/nMRIb/
zETkBc1ESwzNRLESzUQXGc1Efh/NROwlzURLLM1EsTLNRBc5zUR+P81E5EXNRFNMzUS5Us1E
F1nNRIZfzUTkZc1ES2zNRMpyzUQXec1Efn/NROSFzURLjM1EsZLNRBeZzUR+n81E5KXNREus
zUQbs81EF7nNRIa/zUTkxc1ES8zNRLHSzUQX2c1Eft/NROTlzURL7M1EsfLNRCD5zUSG/81E
7AXOREsMzkSxEs5EFxnORIYfzkTkJc5ESyzORLEyzkQXOc5E</AssayXData><AssayYData Points="900">hAduPpJHZz6gEGE+wk5bPtWBUT4I6Eo+R15IPnFRQD7qFj0+df4/PmNQPj4/6Tk+Jno3PtIB
Nz7aWDM+aWIzPuhNNj4vmy4+lEkvPmGzMD7JMzY+H8QuPqAILz7KbzA+zkEwPtFNMj5Sqi0+
8CQwPlw+Lz7GLCw+fLcsPtHdKT5YgTA+iJEqPnGPKT6wTjE++JwxPr6OLj5Upy4+Z7QuPm4H
ND5Y3C8+UV0yPjd0MD6dsTI++r4yPjasKj6WXjU+I1wyPqBILD6x6DE+Ajk1Ps7pMT41vS8+
QRgwPr4bND5NHjA+oPoyPiIoMz6MTDI+QN02Pk7gND7E2jI+Z4YxPhQDND75sDc+Qy01Prw4
Nj6f/Dc+iT00PlL5ND4xGDQ+VgEzPq+LMj5oFDc+r6g2PsBNNz7rLTg+1WE4PurINT4bQjY+
K2M3PrpFOD4nYzk+Ki85PpbZNT6IHjo+P0U2PowSOj6t/jY+dQA5PnGSOT46Tjk+XBs6PrXj
Nz7zijo+uaE6PnQJOz7C2Ds+mLY5PkhAPD7xLzU+vac6PvlVOT4VtTk+/Jc6Pok2PD7qqjk+
9Hs9Ps4OPT4msj0+TUQ7PlAIOz79jTs+bxk8PnXWPD7AaTo+zMo7Pp3hOj7Mzj4+vtg5Pslt
QD7N/T4+Onc6PsOrOz4GvTw+IAE8PhvCPD7qDz8+e/g/Pg4lQT5J2D4+tJw7Pg0OPz6nGDw+
/cI/PrgAPz63TT0+n9c9PpxIPz6dZEE+E1JAPspdQT55PkA+kcA8PmI5QT78qzw+1qw+Pt9w
QT6SJkM+3lFBPnHkPz5ZQkI+fitBPq81Pz7gUT4+TKJAPkJ7Qz6a30M+ByBFPraNQD4t7UA+
tltAPp6hPz7jXT8+kuBDPkltRD7exj8+XsBCPpoOQz5jjEE+eQ9FPsb5Rz7L30I+tFA+PvMi
Qz4kzkQ+4Rs9PlyfSD6cOkQ+GdJIPvjmPz7aB0Q+1e9DPpaTRT5QGEA+ZRZEPgDVPj6oy0U+
fslIPoaFQz7pr0Q+Ag9GPkf9Rj78yEE+5FpBPuT1QD7Cz0Q+hS9EPg2FQz5IuUo+wNBDPrCq
Qj5TEkc+M8NCPgj5SD7TqEY+Lg5HPt1VQz6JpEY+0GVDPv6mRz6SlUs+2ftHPg+SRz4qi0Q+
8LBJPr61Rz6EZ0k+2pdIPhxcSD5qSEs+FRFIPstSRT4SJUo+RXZHPuJkRj4Ubkc+HxBHPtKO
RD6ZNUo+DY9MPsIgST5JBEk+aq5GPimQST5T7Uo+jBhHPuX7ST575UU+wsNIPrX8Sz62TEg+
UXpIPnkySz7MmEU+wK9LPvAFSD4X6ko+YSJGPoSxRz4QCkg+PdtKPoBXST59jEw+8DpIPs60
TD4BO0k+HcdHPg3GTD5I8U0+8atIPrs1ST4Bl0g+/j1MPtr9Sz7sB0s+azVQPnESSD70gkg+
NLJLPkCmTT6AG0g+iWBJPv+JTT5jNkw+io5LPnqXTT43YUo+cmNKPuJ9Sj6MFkk+Ed1MPmmP
Rz5SP0w+hj5MPs5NTj6x3E0+jg5LPulHUz5xN1E+GRFRPh9NUj73oko+xYtLPvZ2TT4k1Ug+
2ehPPrE1UT4D1k8+8lZPPgXPTD6zp00+E9RKPvuLTz6XMU4+/VRSPuXzUD6cZkw+M3BNPspf
TT5UKk8+kZNLPrnFTz4qyE0+zQNNPpVEUD7yOVE+GTtQPqhWTz4Fy1I+nQhOPjvVTD4a5E4+
tmtRPuRdTz6tCE4+IB1NPkmMTz6oP1E+gWVRPn31Tj69WVA+E4NSPobeTz7521I+1V5QPiyP
Tz7HzFA+H1FUPo/pUT7TnFA+geRNPngVUD6GNFQ+FE1LPiBlUT5NgU0+tfdQPqpuUD5uyFI+
CnxVPslUUj7zHVI+CopTPmliUz6PsVA+QgtRPranVD5qMVQ+9nJPPgReUD4BJlE+aPhJPnIg
Uj4UbVM+VMxPPpVgVT6SQVE+1sJUPszrUj4vSVE+U6ZQPhSmUT5TJVE+3vVQPtM0VT5amFU+
X8hUPsjFTj5KKkw+jNNQPnLSUj7AC1U+tDVVPkLSVD6zfFY+cOhSPjmVWD59G1Q+VzhSPiqs
Uz5xTlU+zJJWPplLUz6PKVg+OIZXPvRqTz75v1Q+Q+hQPkjzUD5cLlU+eQlWPjQCVT4vwFE+
iplYPr6eUj56X1Q+kp5WPmQoVT6XQlg+Z79UPpiZUj77u1M+yIFWPhPgUz5PEVY+Vc5VPq6B
WT7B4Vc+uG5VPnYLVD785VE+WX5VPpn1WT4e9lY+GatUPkUhWj4kDFg+KBpUPrz2Vz7GAVQ+
l+1VPlsDVj5hilU+p/xbPuqQUD4JCVw+fdJdPsWHVz64fVU+94JZPrc1VT5sQ1I+HMVaPh2R
Uj7Xx1g+2jBbPu9dWj4dDlc+4adYPgXdWT4Z6lY+pWtaPtJIWj4M9Vo+evBYPiVUVz7RU1g+
fw1YPofyWT5+d1k+Jb1bPqp5Wz7juVo+qCBePmIBXj4MSlw+KtBbPgh8Xj5051o+gjNWPk87
WD4snVc+kvxZPkY4XD7m61o+prpWPok2WD76iFk+vc9aPuZDWT66Clc+jk5bPtiaWT7KWlo+
/pdVPvxlWD6Tjls+BL5YPpkpWD6NR14+QABbPlW/Wz72k1w+zehcPg52WT4CSFo+qehaPmvd
WT5OW10+RfRZPiFSWj4MrF4+D4xZPqcKZT7gkFs+FP5ePnL/Wj4SrFs+yZFWPlLLZD6X+F0+
C/5aPmwCYD4TUVk+vGZaPtiWXT5jglw+e11dPiCLXj7uu1o+iF9dPsNPXj4WGGE+B2ZZPuG3
Wj5xVl4+HqNdPkIBXD6c5Fo+OMNXPq4uXj45wl4+VAddPneLXj6qhFg+gMlbPqP/Xz76vF8+
k41cPngjYj7MQ10+asdZPh0yXD4lNF4+6GlcPqbRXD7cL18+Q0hbPmkRXT5ntF8+VLxZPosc
Wj4JAF8+02FgPmSMWj4O2Fo+j3ZgPipKYj5Oz1w+0wtgPsXhXD5NAl4+kjFjPszlXz4VkGA+
K8FfPlYzXD4VmV4+4AtdPvTgYD7Py2A+ZZddPlZ3Xz5TI10+5GxdPpNgYD4H3mM++xtbPrn+
Wz7/XV4+k3ZiPmARXz5iH14+6qFdPml+XT4XEGQ+oQ1bPpGiXz4IvGM+4OdfPrXiXj4AEWE+
welcPuPwYz7eN2Q+lotkPpXxYD6MY10+gf5fPqXKYT6l7F8+G6hePqqmYj71UF8+c39iPngL
Yj4G7mE+OcpiPiQCYz5slFw++0JjPqlnYz7PnF8+8PJmPoAHYz4uzmI+z8NjPnzEXT4Ve2I+
+zpkPm6gXz6avV0+H8FhPvMPYT6fh2U+wcRfPj1cYD7YI2E+fu1fPmh0YT75OWQ+2UZgPgZ2
Yz6DJF4+zZ9gPtSxYD7hvGQ+dOJePo9YYD5dLGc+FmdhPuVBYj7Cxl4+vqViPpbKZj7L82Q+
F1ZlPuF/Zz6hLl4+pyJkPgZBZD4uk2I+LthfPqOwZj6z32c+KDxiPg6kYD6Z6l8+kM1iPrSC
ZD6Fu2Y+sxhjPrtFZz55MWg+Y/ljPhZ+Yz5kKGM+mqZnPojnYz5iuGU+5bFkPuIrZT7xwmY+
1ztoPuxMZz7baGE+8A9mPkxFZz5EXmQ+s+djPo6eZD6Jn2Q+t7RlPkbJZT6DkGU+1hlnPqPf
ZD4yWWg+pDZoPl5KZj5BuWo+achkPuYqZj5dI2Q+UC5lPtLWZT7hr2g+R61mPr+/Zz5d/WU+
yLppPlWMaj4vyWg+ijlmPt6PYz5Gg2Q+Zf9lPnu0Zz7m52c+ibNmPguiaD6I+mc+FkVmPsrc
aT5MEWg+DP5qPg2OYz5QamE+QJhjPs6CaD7LZGg+X91lPjnmaT4Ugmg+fvBmPtvrZz4faGk+
XfNmPhsUZj4w5GU+ValnPogEbD4iCGs+2QFmPnuHaT45qmI+sbFrPkoSaj6fHmg+JOJqPlRY
az4qCmI+lcRqPhyTaT4k72g+b8VoPmKHaD6ufmo+ujhoPq7tZj7qGWg+e+luPjrYaj7b8ms+
68xrPhyOaT7TSmo+1ANsPlhkYz5OW2s+ekxqPthLaT5ZMG0+IoVrPud+aj5iRWc+zNNoPntk
aD5F/Gk+t/NnPonZaD6ndXA+h59rPoXZaj7jd2o+IqJoPvdjZz46UGg+XdFpPoAbaj6elGg+
IH9uPvwPbj4PHms+0LRsPqgZaj55znA+XPlnPnmtaD6tw2c+fzdoPkjbZz5Z2Gs+MkhqPpT9
aD4ZsW0+47ZoPjURbz5qjms+uwVsPm4lcT6kaG0+R7xpPgBFaD7SqWg+vHBqPlbkaz5BuW0+
l1BpPsPYbD4wpG4+EOpuPqJ0bz5jEmo+wcxuPmNpZz4zKGo+WPVsPilzbz7J5mw+rphuPmbI
bT5adGw+jzZsPrL5az6cDXA+Dh5vPo1PZj5JHmw+LX5rPm7raz6Tsmg+HupuPozDaz4PUG0+
djZwPpL2aT43K2w+D7RqPmXDbj6iFG8+XuNrPtruaD5Vgmw+HHpsPu36aj6Op2o+RP9qPnw6
cT7wZnE+N9luPsRAaz7zt2s+CXVvPm0ybz7Hnm8+xDBvPl5abj4bLHA+ri5xPge6bj5l33A+
xAVzPjbdbj64/Ws+MKJvPscKbz7f7m4+NEZwPlgCbz4IFnA+MzRuPiH7bD7Wbm8+ZkFuPsek
bT73D3E+PitxPlBYbj5BSHE+/GtwPk+acT7yX3I+3mdyPotJbj7aIm8+4M5wPjMPcj62kHA+
VapwPrFXcT5c6G0+jBJ1PhJ6bj7L4nE+Ic9tPj1Ccj6RA28+</AssayYData></Step><Step><CommonData><SampleLocation>1</SampleLocation><SampleID></SampleID><SampleGroup></SampleGroup><SampleInfo></SampleInfo><SampleRow>E</SampleRow><SamplePlate>1</SamplePlate><WellType>BUFFER</WellType><Concentration>-1</Concentration><ConcentrationUnits>µg/ml</ConcentrationUnits><MolarConcentration>-1</MolarConcentration><MolarConcUnits>nM</MolarConcUnits><MolecularWeight>-1</MolecularWeight><Temperature>25</Temperature><StartTime>5623571</StartTime><AssayTime>180</AssayTime></CommonData><FlowRate>600</FlowRate><StepType>DISASSOC</StepType><StepName>Dissociation</StepName><StepStatus>OK</StepStatus><ActualTime>180</ActualTime><CycleTime>0.2</CycleTime><AssayXData Points="900">fj/ORORFzkRLTM5EsVLORBhZzkR+X85E5GXOREtszkSxcs5EGHnORH5/zkTkhc5ES4zORLGS
zkQYmc5Efp/OROSlzkRLrM5EqbLORBi5zkR+v85E3MXOREvMzkSx0s5EGNnORH7fzkTk5c5E
S+zOROLyzkQY+c5Efv/OROQFz0RLDM9EsRLPRBgZz0R+H89E5CXPREssz0SxMs9EGDnPRH4/
z0TcRc9ES0zPRLFSz0QYWc9EU2DPRORlz0RLbM9EsXLPRBh5z0R+f89E5IXPREuMz0Sxks9E
GJnPRH6fz0Tkpc9ES6zPRLGyz0QYuc9Efr/PROTFz0RLzM9E0tLPRBjZz0R+389E9eXPREvs
z0Sx8s9EGPnPRHb/z0TkBdBESwzQRLES0EQYGdBEfh/QRHAm0ERLLNBEsTLQRBg50ESGP9BE
5EXQREtM0ETCUtBEGFnQRH5f0ETkZdBES2zQRNpy0EQPedBEfn/QROSF0ERLjNBEsZLQRBiZ
0ER+n9BE5KXQRGOs0ESxstBEILnQRHa/0ETcxdBES8zQRLHS0EQY2dBEft/QROTl0ERL7NBE
qfLQRBj50ER+/9BE5AXRREMM0USxEtFEGBnRRH4f0UTcJdFEQyzRRKky0UQYOdFEdj/RRNxF
0URLTNFEsVLRRBhZ0UR2X9FE5GXRREts0USxctFEGHnRRH5/0UTkhdFEQ4zRRLGS0UQYmdFE
fp/RRA2m0URLrNFEsbLRRA+50UR2v9FE5MXRREvM0USx0tFEGNnRRHbf0UTk5dFES+zRRLHy
0UQP+dFEfv/RROQF0kRDDNJEsRLSRBgZ0kR+H9JE5CXSREss0kSpMtJEGDnSRH4/0kTkRdJE
S0zSRLFS0kQYWdJEfl/SRORl0kRTbNJEqXLSRBh50kR+f9JE3IXSREuM0kSpktJESZnSRH6f
0kTkpdJES6zSRLGy0kQYudJEdr/SRNzF0kRLzNJEqdLSRDjZ0kR+39JE5OXSREvs0kSx8tJE
D/nSRH7/0kTkBdNEUwzTRLES00QYGdNEfh/TROQl00RDLNNEsTLTRA8500R+P9NE5EXTREtM
00SxUtNED1nTRHZf00TcZdNES2zTRLFy00QPedNEn3/TROSF00RDjNNEqZLTRBiZ00R+n9NE
5KXTREOs00SpstNED7nTRH6/00TkxdNES8zTRLHS00QY2dNEft/TROTl00RD7NNEsfLTRBj5
00R+/9NE5AXUREsM1ESxEtREGBnURH4f1ET9JdREQyzURKky1EQYOdREfj/URORF1ERDTNRE
sVLURA9Z1ER2X9RE3GXURENs1ESpctREOHnURH5/1ETkhdREQ4zURLGS1EQYmdREdp/URNyl
1ERDrNREqbLURBi51ETQv9RE5MXUREPM1ESx0tRED9nURHbf1ETk5dREQ+zURLHy1EQY+dRE
dv/UROQF1URLDNVEsRLVRBgZ1UR+H9VE5CXVREMs1USpMtVEDznVRHY/1UQmRtVEQ0zVRNpS
1UQPWdVEfl/VRORl1URDbNVE0nLVRA951UR2f9VE5IXVREuM1USpktVED5nVRHaf1UTkpdVE
S6zVRLGy1UQYudVEdr/VRAXG1URDzNVEsdLVRA/Z1USn39VE5OXVREPs1USx8tVEGPnVRJf/
1UTkBdZEQwzWRKkS1kQPGdZEdh/WROQl1kRLLNZEsTLWRA851kR2P9ZE5EXWREtM1kSpUtZE
GFnWRHZf1kTcZdZEQ2zWRLFy1kQYedZEdn/WROSF1kRDjNZEqZLWRA+Z1kR+n9ZE3KXWREOs
1kSpstZEGLnWRHa/1kTcxdZEQ8zWRLHS1kQP2dZEft/WRNzl1kRL7NZEsfLWRBj51kR2/9ZE
5AXXREMM10SpEtdEDxnXRH4f10TcJddEQyzXRLEy10QYOddEfj/XRORF10RDTNdEsVLXRBhZ
10R+X9dE5GXXRENs10SpctdED3nXRH5/10TchddES4zXRKmS10QPmddEdp/XRNyl10RDrNdE
qbLXRBi510R+v9dE3MXXREvM10Sp0tdEGNnXRH7f10Tk5ddEW+zXRMry10QP+ddEdv/XRNwF
2ERDDNhEqRLYRBgZ2ER+H9hE3CXYREss2ESxMthEKDnYRHY/2ETcRdhES0zYRKlS2EQPWdhE
dl/YRORl2ERLbNhEsXLYRA952ER+f9hE3IXYREOM2ESpkthEq5nYRHaf2ETcpdhES6zYRKmy
2EQPudhEfr/YRNzF2ERjzNhEsdLYRA/Z2ER239hE3OXYREvs2ESx8thED/nYRH7/2ETcBdlE
QwzZRLES2UQPGdlEdh/ZROQl2URLLNlEqTLZRCg52UR+P9lE5EXZRENM2USpUtlEMFnZRHZf
2UTcZdlES2zZRKly2UQPedlEfn/ZROSF2URLjNlEsZLZRBiZ2UR2n9lE5KXZRFOs2USpstlE
GLnZRH6/2UT9xdlES8zZRKnS2UQP2dlEdt/ZROTl2URL7NlEsfLZRBj52UR2/9lE5AXaREMM
2kSxEtpExBnaRHYf2kTcJdpEQyzaRLEy2kQPOdpEdj/aRNxF2kRDTNpEsVLaRBhZ2kSOX9pE
5GXaRENs2kS5ctpEGHnaRH5/2kTkhdpEQ4zaRLGS2kQPmdpEdp/aRNyl2kRLrNpEqbLaRBi5
2kSOv9pE5MXaREPM2kSp0tpED9naRH7f2kTc5dpEQ+zaRKny2kQP+dpEdv/aRNwF20RLDNtE
qRLbRA8Z20R2H9tE3CXbREMs20SxMttEDznbRHY/20TcRdtE70zbRLFS20QPWdtEfl/bRNxl
20R8bNtE83LbRA9520R2f9tE3IXbREOM20SxkttED5nbRHaf20TcpdtEQ6zbRKmy20QYudtE
fr/bROTF20RDzNtEudLbRA/Z20R239tE5OXbREPs20Sx8ttED/nbRHb/20TcBdxESwzcRKkS
3EQPGdxEdh/cRNwl3ERDLNxEqTLcRA853ER+P9xE3EXcRENM3ESpUtxED1ncRHZf3ETcZdxE
S2zcRLFy3EQPedxEdn/cRNyF3ERDjNxEqZLcRA+Z3ER2n9xE9aXcREOs3ESxstxEGLncRHa/
3ETcxdxEQ8zcRLnS3EQP2dxEdt/cRPXl3ERL7NxEqfLcRA/53ER2/9xE3AXdREsM3USpEt1E
GBndRH4f3UTcJd1ESyzdRKky3UQPOd1Ehj/dRNxF3URDTN1E2lLdRA9Z3UR2X91E3GXdREts
3USpct1ED3ndRHZ/3UTchd1EQ4zdRG6T3UQYmd1Edp/dRNyl3URbrN1EqbLdRA+53UR2v91E
3MXdREPM3USp0t1ED9ndRH7f3UTc5d1EQ+zdRKny3UQP+d1Edv/dRNwF3kRDDN5EqRLeRA8Z
3kR2H95E3CXeREMs3kSpMt5EgjneRHY/3kTcRd5EQ0zeRKlS3kSzWd5Edl/eRNxl3kRDbN5E
uXLeRA953kR2f95E3IXeREuM3kSpkt5ED5neRH6f3kQupt5EQ6zeRKmy3kQPud5Edr/eRNLG
3kRDzN5EsdLeRA/Z3kR2395E5OXeREPs3kSx8t5ED/neRHb/3kTcBd9EUwzfRKkS30QPGd9E
fh/fROQl30RDLN9EqTLfRA8530R2P99E3EXfRENM30SpUt9EGFnfRH5f30TkZd9EU2zfRLFy
30Qged9Edn/fRNyF30RDjN9EuZLfRBiZ30R2n99E3KXfREOs30Sxst9EUbnfRHa/30Tcxd9E
Q8zfRKnS30RZ2d9Eft/fRNzl30RD7N9EqfLfRA/530R+/99E5AXgRFMM4ESpEuBEGBngRHYf
4ETcJeBESyzgRLky4EQYOeBEfj/gRNxF4ERDTOBEqVLgRBhZ4ER+X+BE3GXgREts4ES5cuBE
GHngRJ9/4ETkheBES4zgRLmS4EQgmeBEdp/gROSl4ERLrOBEsbLgRCa64ER+v+BE5MXgRFPM
4ESx0uBEGNngRIbf4ETk5eBEQ+zgRLHy4EQY+eBEfv/gROQF4URLDOFEsRLhRBgZ4UR+H+FE
5CXhREss4USxMuFEGDnhRH4/4UTkReFES0zhRLFS4UQYWeFEr1/hRORl4URLbOFEqXLhRBh5
4UR+f+FE5IXhREuM4USxkuFEGJnhRH6f4UTkpeFES6zhRLGy4UQYueFEfr/hROTF4URLzOFE
sdLhRBjZ4UTY3+FE5OXhREvs4USx8uFEGPnhRH7/4UTkBeJESwziRLES4kQYGeJEfh/iROQl
4kRLLOJEsTLiRA854kS1QOJE5EXiREtM4kSxUuJEGFniRH5f4kTkZeJES2ziRLFy4kQYeeJE
fn/iROSF4kRLjOJE2pLiRBiZ4kR2n+JE5KXiREus4kSxsuJEGLniRH6/4kTkxeJES8ziRLHS
4kQY2eJEft/iROTl4kRL7OJEwvLiRBj54kSf/+JE5AXjREsM40SxEuNEGBnjRH4f40TkJeNE
SyzjRLEy40QYOeNEfj/jRORF40RLTONEsVLjRA9Z40R+X+NE5GXjRENs40SxcuNEGHnjRH5/
40TtheNEpYzjRLGS40QYmeNEdp/jRNyl40RLrONEsbLjRBi540R2v+NE5MXjREvM40Sx0uNE
FtrjRH7f40Tk5eNES+zjRLHy40Q4+eNEdv/jROQF5ERLDOREqRLkRBgZ5ER+H+RE5CXkREss
5ESxMuREGDnkRH4/5ETkReRES0zkRLFS5EQYWeREfl/kRO1l5ERLbOREsXLkRBh55ER+f+RE
5IXkREuM5ESxkuREGJnkRH6f5ETkpeRES6zkRLGy5EQYueRE</AssayXData><AssayYData Points="900">qztfPra9YD6ZJ2s+VE91PhR9ej4WC4E+B3uEPgAkij66cY0+jAiMPhMdjj7M9I4+LHqOPlnm
jz75jJA+dF6SPkgilD68y5Q+f4uSPtk9kT7BGpM+uZKQPtmqkj6kX5Q+y+iUPt3wlD6Nb5M+
YIOSPoJ3kT6WY5M+RbOVPj/fkz7/tJM+jp+VPjWGkz63/Jc+BaCTPvZ9lD7EZ5M+te6UPkjD
kz7V7JQ+AqmUPoOGkz4GfpM+IciSPjLvkz55uJI+/amTPgIvlT4HOJI+kxuUPrhzlD6l5pM+
9Q6UPh9QlD5USpQ+ZXqTPnOrkz4EO5I+nqmTPpOdkz5/WpM+G6uTPuLNlD4XnJI+e/KSPlwi
kz5MQJQ+vLGRPtjilD4CX5I+88GTPgAGkz7X9ZI+YJqTPqSBkj59c5I+7maTPp7kkj4uQZM+
rI6SPulhkT4jiZA+L5+SPnFzkj4azpE+xPKRPiekkz5papM+ZxGTPkjdkj7ieJI+yYWRPsan
kj5dl5A+LSqSPm35kT5pyZA+KPqRPsHFkj72+Y8+8CKSPurNkj4+yY8+0QaRPnAukj5PKJM+
mFyQPnH/kj4OaJE+rtSRPsVlkj4w2I4+XPaRPl6UkT6pPo8+zYWQPkfrjz5q3pA+6JCPPp5s
kD506ZE+UZ6SPlBDkT4JepM+iSeSPnizkj4VaJA+DAmSPhjpkT4hjY8+YPuRPgwZkT7ZfJE+
KQCTPmmHkT42tY8+SQSTPoB9kT6ZSJE+44eQPgshkj5pdpE+DsKQPmRrkj5NdpI+lkaPPmCA
kT49zJE+osyRPrvxjj4PnZM+00OSPj/5kT4q+JE+UOSRPo3ekj4DuJM+NJmPPkdXkj4ZzJA+
UjWRPkockT6H05M+fYiQPpIpkj5SH5I+v/6PPlOMkT4mCpI+0dSRPu9ckj5IDpE+rcmQPsbB
jz7AVJE+rhaSPg9Gkj4Fw5E+2LmQPqGekz503pA+ICKSPn5GlD5UMpI+EXKTPh3Gkj4dhpI+
NZGSPk+4kD6Fm5E+g06RPmj1kj7GfZI+OgqSPn6gkj72BZA+3kGRPphEkj4qRpE+Z+OQPt0Z
jz4UUJE+rrePPq9Bkj6HFJI+T0qSPvZEkT4odpE+AU6RPkM0kT4BdJI+tfuRPifckj4eV48+
AC2QPs3Qkj6xLpI+gB6QPj/dkT4XJpI+J1OUPi5Lkz5Oj5A+p6eOPm34kj6lsZI+Fn+RPhem
kj7u2pA+Q2qTPngAkD5af5E+1tGRPkxEkz7ZApI+JfqPPgnqkT4PjZA+vpaPPsiCkz7HxZI+
dE+RPuRMkT7FDZE+ZUWUPjcgkz5c3pE+XA+TPrnVkT6ru48+q/CTPjRGkz5nq5I+HMmSPlVw
kj55OpI+TYCSPuZ4kT7Fu5E+r2eRPgr4jz5/OpE+MPOSPqYElD4bio8+cxmSPsxCkT7fzZE+
GzORPkzWkj7iFZI+K/6QPoLckj453pI+VmmQPmpkkj7lzY8+H3mSPnUQlD4IY5M+ivySPmt3
kj6WzJQ+oLSRPgHCkj5s15I+1IGRPlS5kj5KZpM+IQ+SPs91kT7nQZI+leGQPlMBkj6R/JE+
QeWSPoC6kj4jnY4+ePWRPmiNkj6LWZE+cIORPvYPkj4bzJE+IxuSPhT4kD451ZE+DdWRPiWv
kT5oHpM+CCCRPpdGkT6deZE++TWSPlXMkz4o8ZA+oOyTPn+pkz6tNZM+0cmRPo0Pkz4ru5I+
JcuRPoJGkj5NDZI++zaUPr2Xkj6s+JM+8l6TPoBOkj5mpZE+k+iQPj3Ykj52ypI+nyqUPr2o
kj7qhZE+ZpaQPiL9kj70epM+Cn2SPgPLkz4315I+PmGVPmKhkj4SDpI+13SQPlDPkT4UkJI+
ChCTPqHokj5bWZI+wjGUPqQ4kj6y/pE+AU+UPteJkj4m+48+MbOSPn7ikz7EPZM+bfSQPoax
kz5B2pE+J6WTPrKXkz5HQZM+taeTPtenkj7zZZM+fGWSPgNilD4ssJQ+dgWTPkOMkz68O5U+
CFyWPigBlD5fk5I+91KTPuxukz4rZpQ+9c+SPlMrlT5nfZM+3iSTPrJUkz6WZZM+is6UPmGH
kz4lLJM+PeeSPtXWkz7vb5I+ufuUPghTkz7mPJM+A5qRPqCTkz6UJ5Q+y8KUPomhkz53zJM+
HKiVPh4TlD7mH5Y+i06TPgphlD7KBJU+TlSRPhaqkz6FFpM+R62TPoiajz4FP5E+9P+UPkKB
lD4hwpU+Gm+UPqtylj5oR5c+dcCWPhB6kz6mz5I+Pm2VPkDMkj5b1pI+EFyVPoMYlT7JYpQ+
zsyTPp8Mkj7VLJY+faaVPln4kj7f9JQ+cTuUPm2llD4wcZU+LWCVPkudkz670ZM+tX2TPrvU
lT5StZI++s6UPknslj6/BpU+BaiUPmr3kz4oypM++e2TPo/+kz4SS5M+7r6SPk1Pkz4TTJY+
zkOTPqZzlz5ogJM+zTOUPoPfkz6WGJY+IOSTPn9NlD6QRZQ+zY2TPqrbkj5T1JI+dFmUPgdA
kj67S5Q+VuyTPmpQlT5RD5I+TX2VPivYlT5nopM+nyiUPmePlD7ZYZE+BKyUPtlSlD6WRJQ+
Be2UPj1IlT4dhpU+leGUPhnIlD5PWZQ+kmeUPtFalj6K2ZI+ISWVPl7hlD6PYpY+4IiSPs6I
lj49OpM+HMGVPnOTlT72FJY+SZmTPuwglT70zZQ+LiqWPr+wkj4F15Q+KkCVPjwllT6pnZU+
3q+VPqWilj4W2pQ+3LmTPhIVlD6sAZY+ArCUPoialD52s5Q+oFiVPhLPkz4c05Q+AbGVPkzI
lj5ecpU+I5KVPgSAkz4YMZc+CCaWPueykz7EmpY+n1WUPkp5lT5EJpY+k+mTPl4tlT5LzZQ+
PRSWPg96lT6Hr5M+mCSWPjIVlD7JXpM+ljGXPq7Slj4eTZY+DL6WPotalz6Cz5U+ZHqVPtSM
lT4UOJY+dgiVPt3Clz4LB5g++QKXPgk2mD6i7pU+Bx2XPnpnlj7oV5Y+HgOVPh11lT5wYJQ+
MMGVPuKdlj60CZg+QCmYPqVdlT6lgZc+giiVPvCelz66IZc+v12XPrXYlT4365U+XguVPqcJ
lz4H7Zc+fqCWPgPelT6ME5Y+fjCVPtvIlD7repY+sC+YPvN4lz6DlJQ+DZqYPmwolj6UCJU+
AKqWPiT8lj6toJc+4yyXPiUMlT6YG5U+LQ6WPhLelz59NJU+5k+VPhiilz6IzZQ+tFuWPl9c
lz51uJY+4iqYPkEGmD4vQJY+5KqWPlxAlT4Gr5g+18WUPoQ4lz5DIZg+ni+WPoGilj7ssJg+
5uqVPqJ3lj78lJY+1pKWPtR1lz6afpY+3f6WPr2TlT62J5c+n3aVPnfvlz7vwpc+z0OYPrzu
mD56I5Y+29aXPlNnmT4HXZc+1fWXPvyVlj6qH5Y+nouXPhxhlz4TnpY+C+KXPmsAlz7I/ZQ+
7hKXPj8flz5X2ZY+BaCWPunNmT4dnZk+eAiWPiyTlj7/rZY+EWGVPreMlj7Dz5Y+pISWPhmp
lj78b5g+THaWPkqvlT649JY+xy2ZPvMclz7eiZk+qY2WPsT3lj6ZfJg+DaSWPi74mD5G2ZY+
ibKWPhaMmD7WwZk+Q3+YPq01lT4Fdpc+KsSWPo74lz79SZY+4ryXPrh5lj5yJJc+rmeWPkVw
lj7ygJY+7paWPuKtlz57m5o+3qGXPsD9lz6WVpk+WHOZPr2KlT7Ps5Y+s0+VPrlLlT71Zpg+
F52VPilEmT6z1Jg+TjSYPljPmj6pMpY+nZ2YPtjzlz4pbJk+3H+WPkJhmD7aPpc+AkmXPpu3
lT4p65U+RIWXPl78lz4mv5g+XmqXPgEamT7Ygpk+G1eWPhcwlj4DZpk+WcGXPjaZmT5FFZU+
PYuZPrP2lj49Hpc+8b6ZPse8mD79NJk+JtSZPuOVmT5t95g+ehmYPn9DmT57SZc+fK+YPsdI
lz5vjJc+I7iYPhnplT4eU5c+FaeYPqfslz6IiJk+8UWZPknJlT4cEZg+nx+ZPvISmj7EVJg+
2sKWPgQSmj5kqZo+B5iYPtNjmD6B+5Y+UOSYPtgzmD63cpg+JYCXPhrSmD7v/Jg+9YKYPtrx
lj4yQpk+IxOZPtn6mD62mJk+QeGYPuZcmj67RZk+7OGXPkmBmz5WeZk+TD6YPrIkmD45IJg+
YH6YPuF3mj4ygJg+yhCaPjsZmD4mFZg+J2qYPnScmz6Btpk+emybPngomj62yJg+1FOZPg12
mT5l0Jk+5DiWPpWFmT5VE5o+JlaXPqu6mT5iSZg+f7ibPqe5mj6PR5k+ve+YPugpmD5pypY+
gQSYPrDhlz5OV5o+dXCZPjRMmD6hhpo+RLKYPnYrmT5U7Zk+NQSaPk2tmT7zWJg+YuCYPqh0
mj63VJo+EIWZPpmVlz4taJk+iv6ZPo+2mj5/cpk+xHyZPpC8mD4uBJw+kBiZPp7hmz5Ca5g+
lreZPrTHmD4JaJk+qSqYPitkmj62T5g+INqaPuRemj7C4Zk+5BabPlQVnD52Mpg+dfKZPkff
mT75h5k+JiSaPp0hnD4vsZs+72CZPjdrmj77fJg+rEGYPjzWmT4KJps+dYGZPhjOmj6345o+
LHOZPh4hmT52opg+PbuZPn1Tmj5X150+qyCaPrx2mz7n4Zw+GwqbPsKomz4QvZk+h46bPhs0
mj6GSpg+4VCZPswBmj6Jkpk+9+ebPgBLmj6h9Jk+WFicPtGumT6o7pw+BmCaPny6mT6rbJs+
OpeaPiOumj4/Ups+VhGdPmsGmz7uOJk+XY6bPsLgmj6fSJs+</AssayYData></Step><Step><CommonData><SampleLocation>11</SampleLocation><SampleID></SampleID><SampleGroup></SampleGroup><SampleInfo></SampleInfo><SampleRow>E</SampleRow><SamplePlate>1</SamplePlate><WellType>REGENERATION</WellType><Concentration>-1</Concentration><ConcentrationUnits>µg/ml</ConcentrationUnits><MolarConcentration>-1</MolarConcentration><MolarConcUnits>nM</MolarConcUnits><MolecularWeight>-1</MolecularWeight><Temperature>25</Temperature><StartTime>5812854</StartTime><AssayTime>5</AssayTime></CommonData><FlowRate>1000</FlowRate><StepType>KREGENERATION</StepType><StepName>Regeneration</StepName><StepStatus>OK</StepStatus><ActualTime>4.99895</ActualTime><CycleTime>0.2</CycleTime><AssayXData Points="25">fr/kRNzF5ERLzOREsdLkRBjZ5ER23+RE3OXkREPs5ESp8uRED/nkRH7/5ETcBeVESwzlRKkS
5UQPGeVEfh/lRNwl5URLLOVEqTLlRA855UR2P+VE3EXlREtM5USxUuVED1nlRA==</AssayXData><AssayYData Points="25">IVUewH40LMAVNzPAqZM3wC5CO8BeyT3ATm9AwCBUQsBwS0TAmfBFwOSkR8CE/kjA/jVKwFAp
S8ALCEzAVkZNwIwpTsCOo07ARghQwIWDUMB+KVHALgRSwO1RUsCH5FLAhxBTwA==</AssayYData></Step><Step><CommonData><SampleLocation>12</SampleLocation><SampleID></SampleID><SampleGroup></SampleGroup><SampleInfo></SampleInfo><SampleRow>E</SampleRow><SamplePlate>1</SamplePlate><WellType>NEUTRALIZATION</WellType><Concentration>-1</Concentration><ConcentrationUnits>µg/ml</ConcentrationUnits><MolarConcentration>-1</MolarConcentration><MolarConcUnits>nM</MolarConcUnits><MolecularWeight>-1</MolecularWeight><Temperature>25</Temperature><StartTime>5829095</StartTime><AssayTime>5</AssayTime></CommonData><FlowRate>1000</FlowRate><StepType>KREGENERATION</StepType><StepName>Regeneration</StepName><StepStatus>OK</StepStatus><ActualTime>5.00005</ActualTime><CycleTime>0.2</CycleTime><AssayXData Points="25">dl/lRNxl5URDbOVEoXLlRBB55UR2f+VE1IXlREOM5USpkuVEEJnlRHaf5UTUpeVEO6zlRKmy
5UQQueVEdr/lRNzF5URDzOVEqdLlRBDZ5USP3+VE1OXlREPs5USp8uVEEPnlRA==</AssayXData><AssayYData Points="25">K/9avaERTr0yUs28tuGouz1fVzxBTco8UEQXPciVTT31PHw9uv6DPdpglj2us5o915iwPVRM
sD2OEsM9IUDEPVIEzT2Vtt49M43fPaSk4z3+xus9wevxPeiF9D1bv/k9DM/8PQ==</AssayYData></Step><Step><CommonData><SampleLocation>11</SampleLocation><SampleID></SampleID><SampleGroup></SampleGroup><SampleInfo></SampleInfo><SampleRow>E</SampleRow><SamplePlate>1</SamplePlate><WellType>REGENERATION</WellType><Concentration>-1</Concentration><ConcentrationUnits>µg/ml</ConcentrationUnits><MolarConcentration>-1</MolarConcentration><MolarConcUnits>nM</MolarConcUnits><MolecularWeight>-1</MolecularWeight><Temperature>25</Temperature><StartTime>5845172</StartTime><AssayTime>5</AssayTime></CommonData><FlowRate>1000</FlowRate><StepType>KREGENERATION</StepType><StepName>Regeneration</StepName><StepStatus>OK</StepStatus><ActualTime>5.00005</ActualTime><CycleTime>0.2</CycleTime><AssayXData Points="25">dv/lRNwF5kRDDOZEqRLmRBAZ5kR2H+ZE1CXmREMs5kSpMuZEEDnmRHY/5kTcReZEQ0zmRMpS
5kQQWeZEdl/mRNxl5kRDbOZEqXLmRBB55kR2f+ZE3IXmREOM5kShkuZEEJnmRA==</AssayXData><AssayYData Points="25">N181wLXsQMBGiUXAfZJIwM+BSsC5NEzAY2BNwNLaTsBPoE/A2C1RwH3fUcCstFLAARNTwFrX
U8D62FTA/VFVwDOIVcCd/FXA6kNWwM8KV8CrIVfALMtXwN4gWMCCiFjAdI9YwA==</AssayYData></Step><Step><CommonData><SampleLocation>12</SampleLocation><SampleID></SampleID><SampleGroup></SampleGroup><SampleInfo></SampleInfo><SampleRow>E</SampleRow><SamplePlate>1</SamplePlate><WellType>NEUTRALIZATION</WellType><Concentration>-1</Concentration><ConcentrationUnits>µg/ml</ConcentrationUnits><MolarConcentration>-1</MolarConcentration><MolarConcUnits>nM</MolarConcUnits><MolecularWeight>-1</MolecularWeight><Temperature>25</Temperature><StartTime>5861226</StartTime><AssayTime>5</AssayTime></CommonData><FlowRate>1000</FlowRate><StepType>KREGENERATION</StepType><StepName>Regeneration</StepName><StepStatus>OK</StepStatus><ActualTime>4.99895</ActualTime><CycleTime>0.2</CycleTime><AssayXData Points="25">dp/mRNSl5kQ7rOZE0rLmRAe55kRuv+ZE1MXmREPM5kSh0uZEB9nmRHbf5kTc5eZEO+zmRKHy
5kQH+eZEdv/mRNwF50Q7DOdEoRLnRAcZ50RuH+dE3CXnRDss50ShMudEBznnRA==</AssayXData><AssayYData Points="25">EmvwvKprA72CNB287gAFPPx19zywN0o9zuJ5PYlNkj0GDqE98r+uPREjyD2fJtA9t2jTPZ+z
5j1Te+M9UG/zPQLU+T2uiAE+hKoGPoHXBz5YMwo+JNsRPt9FFT4VkBU+9qQWPg==</AssayYData></Step><Step><CommonData><SampleLocation>11</SampleLocation><SampleID></SampleID><SampleGroup></SampleGroup><SampleInfo></SampleInfo><SampleRow>E</SampleRow><SamplePlate>1</SamplePlate><WellType>REGENERATION</WellType><Concentration>-1</Concentration><ConcentrationUnits>µg/ml</ConcentrationUnits><MolarConcentration>-1</MolarConcentration><MolarConcUnits>nM</MolarConcUnits><MolecularWeight>-1</MolecularWeight><Temperature>25</Temperature><StartTime>5877438</StartTime><AssayTime>5</AssayTime></CommonData><FlowRate>1000</FlowRate><StepType>KREGENERATION</StepType><StepName>Regeneration</StepName><StepStatus>OK</StepStatus><ActualTime>4.99895</ActualTime><CycleTime>0.2</CycleTime><AssayXData Points="25">bj/nRMxF50QzTOdEmVLnRP9Y50RmX+dEzGXnRDNs50SZcudE/3jnRGZ/50TMhedEM4znRJmS
50T/mOdEZp/nRNSl50QzrOdEmbLnRP+450Rmv+dEzMXnRDPM50Sh0udE/9jnRA==</AssayXData><AssayYData Points="25">HBU3wLQKQ8ApG0fAeohJwP+tS8Bmbk3Az8lOwKGLT8B/yVDAOpZRwNRZUsA4WFPAMt5TwNl5
VMCiyFTAgExVwOvMVcDMXVbATN5WwB74VsADglfA39VXwEAPWMBzYFjADblYwA==</AssayYData></Step><Step><CommonData><SampleLocation>12</SampleLocation><SampleID></SampleID><SampleGroup></SampleGroup><SampleInfo></SampleInfo><SampleRow>E</SampleRow><SamplePlate>1</SamplePlate><WellType>NEUTRALIZATION</WellType><Concentration>-1</Concentration><ConcentrationUnits>µg/ml</ConcentrationUnits><MolarConcentration>-1</MolarConcentration><MolarConcUnits>nM</MolarConcUnits><MolecularWeight>-1</MolecularWeight><Temperature>25</Temperature><StartTime>5893494</StartTime><AssayTime>5</AssayTime></CommonData><FlowRate>1000</FlowRate><StepType>KREGENERATION</StepType><StepName>Regeneration</StepName><StepStatus>OK</StepStatus><ActualTime>4.99895</ActualTime><CycleTime>0.2</CycleTime><AssayXData Points="25">Zd/nRMvl50Qq7OdEkPLnRPb450Rl/+dEwwXoRCoM6ESYEuhE/xjoRF0f6ETDJehEMizoRJAy
6ET2OOhEXT/oRMNF6EQqTOhEmFLoRP9Y6ERdX+hEw2XoRCps6ESYcuhE9njoRA==</AssayXData><AssayYData Points="25">KrMKPCy7IjuaN9w8rpVCPeVcgD3YlKM97mO3PUPn0T1bMPI9Dqz5PUPTAj5qAQs+9+oTPgea
FT40Dh0+Hp4hPlwkKD4fmSo+Jm4qPm/AMj60kDM+bXY4Ppq/OT7j3T0+z20/Pg==</AssayYData></Step><Step><CommonData><SampleLocation>1</SampleLocation><SampleID></SampleID><SampleGroup></SampleGroup><SampleInfo></SampleInfo><SampleRow>E</SampleRow><SamplePlate>1</SamplePlate><WellType>BUFFER</WellType><Concentration>-1</Concentration><ConcentrationUnits>µg/ml</ConcentrationUnits><MolarConcentration>-1</MolarConcentration><MolarConcUnits>nM</MolarConcUnits><MolecularWeight>-1</MolecularWeight><Temperature>25</Temperature><StartTime>5908340</StartTime><AssayTime>60</AssayTime></CommonData><FlowRate>1000</FlowRate><StepType>BASELINE</StepType><StepName>Baseline</StepName><StepStatus>OK</StepStatus><ActualTime>59.999</ActualTime><CycleTime>0.2</CycleTime><AssayXData Points="300">XX/oRMOF6EQqjOhEkJLoRO6Y6ERdn+hEu6XoRCKs6ESIsuhE7rjoRF2/6ETDxehEIszoRJDS
6ET32OhEVd/oRLvl6EQi7OhEkPLoRPf46ERd/+hEuwXpRCIM6USQEulE7hjpRF0f6US7JelE
KizpRJAy6UTuOOlEbT/pRLtF6UQqTOlEiFLpRO5Y6URVX+lEzGXpRCps6USIculE93jpRFV/
6UTDhelEIozpRIiS6UTumOlEXZ/pRMOl6UQirOlEkLLpRO646URdv+lEu8XpRCrM6USQ0ulE
7tjpRFXf6US75elEIuzpRJDy6UTu+OlEVf/pRMMF6kQqDOpEwRLqRPcY6kSfH+pEuyXqRCos
6kSQMupE9zjqRF0/6kTDRepEKkzqRIhS6kT3WOpEXV/qRMNl6kQqbOpElnPqRO546kRVf+pE
w4XqRCKM6kSIkupE95jqRFWf6kTDpepEIqzqRJCy6kTuuOpEXb/qRLvF6kQqzOpEkNLqRO7Y
6kRd3+pEw+XqRCrs6kSQ8upE7vjqRFX/6kTDBetEIgzrRJAS60TuGOtEXR/rRAUm60QqLOtE
kDLrRPc460RdP+tEu0XrRCpM60SQUutE7ljrRF1f60S7ZetEImzrRIhy60TueOtEVX/rRMOF
60QijOtEiJLrRO6Y60Rdn+tEw6XrRCKs60SIsutE7rjrRFW/60S7xetEKszrRJDS60T32OtE
Xd/rRMPl60Qq7OtEkPLrRPf460Rd/+tEwwXsRCIM7ESQEuxE9xjsRF0f7ES7JexEIizsRIgy
7ETuOOxEXT/sRLtF7EQiTOxEiFLsRO5Y7ERVX+xEu2XsRCps7ESIcuxE93jsRFV/7ES7hexE
KozsRJCS7EQHmexEVZ/sRLul7EQirOxEiLLsRFG57ERVv+xEu8XsRCrM7ESI0uxE7tjsRFXf
7ES75exEIuzsRIjy7ETu+OxEXf/sRMMF7UQqDO1EkBLtRPcY7URVH+1EuyXtRCIs7USQMu1E
7jjtRFU/7US7Re1EIkztRIhS7UTuWO1EXV/tRLtl7UQibO1EiHLtRO547URVf+1Ew4XtRCKM
7USIku1E95jtRFWf7US7pe1EKqztRIiy7UT3uO1EVb/tRMPF7UQizO1EkNLtRO7Y7URV3+1E
u+XtRA/t7USQ8u1E7vjtRFX/7UTDBe5EKgzuRJAS7kTuGO5EVR/uRMMl7kQiLO5EiDLuRO44
7kRVP+5Eu0XuRCJM7kSQUu5E7ljuRF1f7kTDZe5EImzuRJBy7kTueO5EZX/uRMOF7kQijO5E
iJLuRPeY7kRVn+5Eu6XuRCqs7kSQsu5E97juRGW/7kS7xe5EIszuRJDS7kTu2O5EVd/uRLvl
7kQi7O5EiPLuRO747kTo/+5EuwXvRCIM70SIEu9E7hjvRF0f70S7Je9EIizvRIgy70TuOO9E
VT/vRLtF70QqTO9EiFLvRO5Y70RVX+9Eu2XvRCJs70SIcu9E93jvRFV/70S7he9EIozvRIiS
70TumO9EVZ/vRLul70QirO9EkLLvRO6470RVv+9Ew8XvRCrM70SQ0u9E7tjvRF3f70S75e9E
IuzvRIjy70Tu+O9E</AssayXData><AssayYData Points="300">4+FRPhVWVD4gK1I+t4VQPgnAUz4oe1U+q51VPnV1WT7jYVg+NVlaPvLeXT5gnVg+DY1aPmtv
YD4Mx10+i/ldPl+oYD4j6GI+fI1jPlk3ZT4bB2Q+Hy1rPgaJZT5Wumg+uTplPiU0aT73kW0+
KE1nPmYfcj4Wnm8+VepuPkAnbj7+aHA+lxtyPtSpbz4aGXA+xJ9xPrCecj4eXnA+sYtyPpHY
dD7TZHQ+SwJyPlGLdz624no+L7J2Popbdj6U/nQ+VmJ3Pjzsdz6zBHY+xRZ9PvEFdz5AhHs+
r8x9PoR/eT7kjoA+e0t+Pq7Vfj7gM4A+x4F5PsSqfT4JZ4A+led+Pm0WgT5rcoE+aEuBPiMV
gT5sxYE+XU2DPrcHgT5DQoA++XGAPpDmgD6KnII+MRGDPhRYgj6shoI+kPeBPgbYgT6QsoM+
UfKDPqj0gj74j4M+YkaFPgpWhT7PBoY+lIOGPruuhj6zEYQ+zIKGPqqThT7xJ4Y+CBKIPlOj
hz6/1Yc+5i6HPu2nhT7Kx4c+vMKEPmWshz4/coY+R0SHPoIRhz6uGok+tKqHPlzriD6plYw+
yECKPqg/iD4sKIo+Kd6KPqQXij4xbIo+XU+JPk8JjD4XD4w+lOWKPu/Tij40M4w+3n+JPvTU
jD7E0Io+h3CLPliVjj4ezow+J/WMPptviz485o0+fFKMPqq5iz5ODYw+3QONPoZxjT6QKI0+
FDuPPghpjT54bI4++zmPPkQckT47XI8+BDGMPjmOjj7U340+l3OOPtIOjz6D4o8+m02QPkid
kT52co0+Wy+PPvXGjj6DGI8+AgaQPvIYjz4hJ5A+vB6QPpVOkT74NJA+Dp+SPn2YkT7IwpA+
1I6QPiASkz4w2ZI+RwCQPsKJkD59PJM+ib+TPsGTlD6UeZA+H9mQPqH1kz4HapM+3zWUPkdt
kz7etpQ+UD2RPrIwkz5FLJU+FVyUPlp1kz7gyZM+HIWVPpS8lT7KipM+twSTPpBOlz5SvZM+
VaiTPnpVkz5RgpM+7cGVPj3LlD5QD5Q+xs+WPjt3lj7OmJQ+P9KVPn4xlz4EOpY+akWYPu2l
kz6GtZY+oh2XPt2Ilz4LrJc+rxCWPj/Mlz7SQpg+8xuWPpETlT7uU5c+VW+WPrX6lz7RgJc+
svSXPpdYlz5l/Jk+6HyXPgoumD6jp5k+wy2WPgkvmT5UEZk+37WXPnK8lj45oZk+SRCaPrm/
mD5jZZc+QoaZPkDWlz77b5o+MkmcPvygmT4e0pg+luOYPlMOmz7rA5k+yYuZPskNmj4MMpo+
h36aPq3emj77ZJo+3c6ZPpkVmj5H5Jk+ybmZPm3Hmz5z1Zk+qoObPquLmz5zCZw+AOuZPjbe
nD7kCpo+yVmdPjl0nD67mZs+946ePk14nT5aops+3gGbPloKnD6emJw+qSudPs0jnD4DApw+
YvqdPrdVnD5+mZw+cJCdPuHznj72hp0+NA2ePomwnT5OFZ0+eQedPtaAmz7lF50+NK2dPuBa
nj6sIZ8+NZifPjUcoD4r4p4+HoqfPrsanT7typw+AAehPtp8nj45U54+AoScPizVnj6ZDaE+
UcmfPq5dnz7OdZ8+</AssayYData></Step><Step><CommonData><SampleLocation>1</SampleLocation><SampleID></SampleID><SampleGroup></SampleGroup><SampleInfo></SampleInfo><SampleRow>E</SampleRow><SamplePlate>1</SamplePlate><WellType>BUFFER</WellType><Concentration>-1</Concentration><ConcentrationUnits>µg/ml</ConcentrationUnits><MolarConcentration>-1</MolarConcentration><MolarConcUnits>nM</MolarConcUnits><MolecularWeight>-1</MolecularWeight><Temperature>25</Temperature><StartTime>5969236</StartTime><AssayTime>80</AssayTime></CommonData><FlowRate>600</FlowRate><StepType>LOADING</StepType><StepName>Loading</StepName><StepStatus>OK</StepStatus><ActualTime>80</ActualTime><CycleTime>0.2</CycleTime><AssayXData Points="400">VP/vRLIF8EQZDPBEfxLwROUY8ERMH/BEsiXwRBks8ER/MvBE5TjwREw/8ES6RfBEGUzwRIdS
8EQXWfBEVF/wRLpl8EQZbPBEmHLwROV48ERMf/BEsoXwRBmM8ER/kvBE5ZjwREyf8ESypfBE
GazwRH+y8ETluPBETL/wRLLF8EQZzPBEf9LwROXY8ERM3/BEsuXwRBns8ESH8vBE5fjwRFT/
8ESyBfFEGQzxRH8S8UTlGPFEVB/xRLIl8UQZLPFEfzLxROU48URMP/FEskXxRBlM8UR/UvFE
5VjxRExf8USyZfFEGWzxRH9y8UTlePFETH/xRLKF8UQZjPFEf5LxROWY8UR9n/FEsqXxRBms
8UR/svFE5bjxREy/8USyxfFEIczxRIfS8UT+2PFETN/xRLLl8UQh7PFEf/LxRFD58URM//FE
sgXyRBkM8kR/EvJE5RjyREwf8kSyJfJEQizyRH8y8kTlOPJETD/yRLJF8kQhTPJEf1LyROVY
8kRMX/JEumXyRBls8kR/cvJE5XjyREx/8kSyhfJEGYzyRH+S8kTlmPJETJ/yRLKl8kQZrPJE
h7LyRAa58kRMv/JEw8XyRBnM8kR/0vJE5djyREzf8kS65fJEGezyRH/y8kTl+PJETP/yRLoF
80QZDPNEfxLzRO4Y80RMH/NEsiXzRBks80SPMvNE5TjzREw/80SyRfNEGUzzRIdS80TlWPNE
TF/zRMNl80QZbPNEh3LzROV480RMf/NEuoXzRCGM80SHkvNE5ZjzRFSf80SypfNEIazzRH+y
80TuuPNEVL/zRLrF80QZzPNEh9LzRO7Y80RM3/NEsuXzRBns80R/8vNE5fjzRFT/80SyBfRE
IQz0RH8S9ETlGPRETB/0RLol9EQhLPREhzL0RO449ERMP/REukX0RCFM9ESHUvRE5Vj0RFRf
9ESyZfREIWz0RH9y9ETlePREVH/0RLqF9EQZjPREh5L0RO6Y9ERUn/REsqX0RCGs9ER/svRE
7rj0RFS/9ETjxfRESsz0RH/S9ETu2PREVN/0RLrl9EQh7PREh/L0RO749ERU//REugX1RCEM
9USHEvVE7hj1RFQf9US6JfVEISz1RIcy9UTuOPVEVD/1RLpF9UQhTPVEh1L1RO5Y9URUX/VE
umX1RCFs9USHcvVE7nj1RFR/9US6hfVEIYz1RIeS9UTumPVEVJ/1RLql9UQhrPVEh7L1RO64
9USev/VE7MX1RCHM9USH0vVE7tj1RFTf9US65fVEIez1RIfy9UTu+PVEVP/1RLoF9kQhDPZE
oBL2RO4Y9kRUH/ZEuiX2RCEs9kSHMvZE7jj2RFQ/9kS6RfZEIUz2RIdS9kTuWPZEVF/2RLpl
9kQhbPZEh3L2RO549kRUf/ZEw4X2RCGM9kSHkvZE7pj2RG2f9kS6pfZEIaz2RIey9kTuuPZE
VL/2RLrF9kQhzPZEmNL2RO7Y9kRU3/ZEuuX2RCHs9kQz8/ZE7vj2RFT/9kS6BfdEIQz3RLAS
90TuGPdEVB/3RLIl90QpLPdEhzL3RO4490RUP/dEukX3RBlM90SHUvdE7lj3RFRf90S6ZfdE
GWz3RH9y90TuePdEVH/3RLqF90QhjPdEh5L3RO6Y90RUn/dEsqX3RCGs90R/svdE7rj3RFS/
90S6xfdEIcz3RIfS90Tu2PdEVN/3RLrl90Qh7PdEh/L3RO7490RU//dEugX4RCEM+ESHEvhE
7hj4RFQf+EReJvhEISz4RH8y+ETuOPhEVD/4RLpF+EQhTPhEh1L4RO5Y+ERUX/hEumX4RCFs
+ESHcvhE7nj4RFR/+ES6hfhEIYz4RIeS+ETumPhETJ/4RLql+EQhrPhEh7L4RO64+ERUv/hE
usX4RCHM+ESH0vhE7tj4RFTf+ES65fhEIez4RIfy+ETu+PhEVP/4RNsF+UQhDPlEhxL5RC8Z
+URUH/lEsiX5RBks+USHMvlE7jj5RFQ/+US6RflEIUz5RIdS+UTuWPlEVF/5RLpl+UQZbPlE
f3L5RO54+UTff/lEuoX5RCGM+USHkvlE7pj5RFSf+USypflEKaz5RIey+UTuuPlEVL/5RLrF
+UQhzPlEh9L5RO7Y+URU3/lEuuX5RBns+USH8vlE7vj5RA==</AssayXData><AssayYData Points="400">rA2iPt7qnj54paE+ntahPvEOnz7/v6A+4dyfPqrBnj5ajKA+BuCiPigKoT5ULqM+qWmfPgdn
oj5ZnaM+x/GgPvwMnz62GKI+j3qhPsbFoD7hvqI+93CjPg9eoj6ulaM+iMihPjh+oj6Z+aA+
SbyiPo7qoT6Pe6I+pjukPjO9oz6+b6I+1POjPjpeoj7MmqA+7X2kPqbVoz77m6I+PVGjPgSf
oz6vTaQ+9TejPkfYoj6aDKM+Dp+kPhmfoj6Y16I+mjGkPlFJpD56lqQ+nSSkPi+BpD7sv6Q+
HkGiPle/oj7x7KM+H9SmPu/kpD5vrKU+hjyiPg5HpD6Ww6I+bMekPrSkpD4iFqM+42uiPqVP
oj4fwaQ+ImGkPsahoz6v6qU+HPqjPuRWpT7wrqQ+pyakPmtfpT5iBaY+8riiPrTqpj7koKY+
zcinPq1Loz4HM6Y+nJSmPqigpD5hLqU+nt6kPn+epD4JsaQ+z0SoPuj+pD7H0KY+C+qkPoog
qD49Dqg+9bimPmfepD647qU+qmulPlnLpD4oRag+cYGlPkTHpj4on6U+Is+nPp2uoz50Jac+
vbKnPn63pz4vP6c+VyWnPpLPpz4rVaY+a56oPrB9qT5HkKY+6DeoPjuDpz4VAag++6enPrtb
pz4Hm6k+gwKoPpRdqD6eYac+j2inPnDBqj7nNaY+7OCpPvI+pz5f66c+JIqlPmRTpz5Zw6g+
Zq2qPkPDqT4w5qo+KoCoPterqT6LKqo++uOlPrlTpz4U7KY+c1aqPjCbqT7LfKk+iX2pPq6p
qD7Bt6c+LRSoPuR5qj63Xas+RwqqPtn4pj4v3Ko+w0OqPlThqj4R+6g+05KqPs85qT6zH6s+
blerPpwPqz7026k+GNaqPjRBqj7ZI6s+IGysPnHQqj6Mzag+AXerPomMqj4V4as+qRirPl3b
qz7IT6k+MZ2qPkr6qj4A16o+w2mqPmw3qz6FVq0+f/mqPl3qqj7LOKs+b2esPvxXqz5XW6o+
QWaqPp/Jqj6rbq0+/7CrPqYWqz43jKw+eXmtPr0TrD5N6qs+AUerPokzrT52sqw+hq6tPjLN
rD4zZKs+ggWvPpsJrD49zqs+/0yqPphxrT5zgKw+JR2sPhaUrj5v56w+t6ytPqB4rj7lpaw+
crGrPrcqrT56DK8+YUGsPhCfrD7xmq4+H9aqPk/jrT5Weq4+owWtPqScrz7M2Ks+33WuPke0
rD6Yqaw+6OmsPopXrT4uyq4+HiCsPu8Urz4tdq8+JBuuPuxurD5Nr6w+c2utPk0rsD7hxaw+
bSCsPgXprT7H3q0+OVmtPlcfrz7p4a4+Y2OuPhmwrT6iGbA+/BGsPosQrj6Gb68+F/GuPtmw
rj5bSLA+EG6uPoDIrj6zoq8+x22vPsJbrj70Ca4+euGvPrnUrj6P8q4+hPmtPj+LsT7n8a8+
+2auPo1Orz7kIa8+RG+tPinmrz6Um60+ZS6xPtBGrz6LhrI+XwWvPho9rT5KgbI+zR2vPnDe
rz6FiLE+qdyvPktCsD5nyK4+OjqwPi1/rz5NYbI+wtavPjsBsj5ct7E+sEOxPk5nsT6NPbA+
x32wPhIhsj7g8K4+fyixPufosT4BerA+HQOxPjdGsT5PhrE+jHqxPs6jsD7XwK8+oyu0PnC/
sT5HWrE+GIiyPgmbsD7rhq8+UsayPgQhsj7nQrI+q4CxPqz6sT6f4LA+sWOwPtbHsT4tWbI+
wLqyPsIcsD4ft7I+a7CxPi+TsT7L87E+ZQyyPtkltD4hqLI+5lOzPq4Ssz7bjbA+Nl6xPnPs
sj5tGrE+oJOwPhodsT7S2rE+JCqyPoWTsj6LlrA+gzKyPl6qsT5Z/7E+uNa0PvHDtT5tybQ+
AsGyPq7Ttj6Wr7M+N+eyPki+tD5IgLM+dGGxPgRJtD7a2bQ+36+0PsDYsj4yGLQ+ouSzPpxp
sT6VM7U+kqa1Psc+tT5/X7M+JJu0Pj9dtj5o6bQ+MQi1Pi1rtD5yxLU+gDe0Pno9tD7C/LM+
z7WzPsxKtD7zl7Q+vlqzPqnJtD6VpbI+0Cu2PoBCsz5R/bI+fAS1Pg6UtT48+rY+yi22Pmge
tj7m0rU+O0y1Pu88tT7sQbU+8KCyPu6jtD6flrQ+bR+1Pg==</AssayYData></Step><Step><CommonData><SampleLocation>1</SampleLocation><SampleID></SampleID><SampleGroup></SampleGroup><SampleInfo></SampleInfo><SampleRow>E</SampleRow><SamplePlate>1</SamplePlate><WellType>BUFFER</WellType><Concentration>-1</Concentration><ConcentrationUnits>µg/ml</ConcentrationUnits><MolarConcentration>-1</MolarConcentration><MolarConcUnits>nM</MolarConcUnits><MolecularWeight>-1</MolecularWeight><Temperature>25</Temperature><StartTime>6050278</StartTime><AssayTime>60</AssayTime></CommonData><FlowRate>1000</FlowRate><StepType>BASELINE</StepType><StepName>Baseline</StepName><StepStatus>OK</StepStatus><ActualTime>60.006</ActualTime><CycleTime>0.2</CycleTime><AssayXData Points="300">VP/5RLIF+kQhDPpEhxL6RO4Y+kRUH/pEuiX6RCEs+kSHMvpE7jj6RFQ/+kS6RfpEIUz6RIdS
+kTuWPpEVF/6RLpl+kQhbPpEh3L6RO54+kRUf/pEw4X6RCGM+kSHkvpE7pj6RFSf+kS6pfpE
Iaz6RIey+kT+uPpEVL/6RLrF+kQhzPpEh9L6RPbY+kRU3/pEuuX6RCHs+kSH8vpE7vj6RFT/
+kS6BftEIQz7RIcS+0TuGPtEVB/7RLol+0QhLPtEhzL7RO44+0RUP/tEukX7RCFM+0SHUvtE
7lj7RFRf+0S6ZftEIWz7RIdy+0TuePtEVH/7RLqF+0QhjPtEh5L7RO6Y+0SNn/tEuqX7RCGs
+0SHsvtE7rj7RFS/+0S6xftEIcz7RIfS+0Tu2PtEVN/7RLrl+0Qh7PtEh/L7RO74+0RU//tE
ugX8RCEM/ESHEvxE7hj8RFQf/ES6JfxEISz8RH8y/ETuOPxEVD/8RLpF/EQhTPxEh1L8RO5Y
/ERUX/xEumX8RCFs/ESPcvxE7nj8RFR//ES6hfxEIYz8RIeS/ETumPxEVJ/8RLql/EQZrPxE
h7L8RO64/ERUv/xEusX8RBnM/ESH0vxE7tj8REzf/ES65fxEIez8RIfy/ETu+PxEVP/8RLoF
/UQhDP1EhxL9RO4Y/URUH/1EuiX9RBks/USHMv1E7jj9REw//US6Rf1EIUz9RIdS/UTuWP1E
VF/9RLpl/UQhbP1Eh3L9RO54/URUf/1Ew4X9RCGM/USHkv1E7pj9RFSf/US6pf1EIaz9RH+y
/UTuuP1EVL/9RLrF/UQhzP1Ef9L9RO7Y/URU3/1EuuX9RBns/USH8v1E5fj9RFT//US6Bf5E
IQz+RIcS/kTlGP5Enh/+RLol/kQhLP5EhzL+RO44/kRUP/5EukX+RBlM/kR/Uv5E7lj+RFRf
/kS6Zf5EIWz+RIdy/kTleP5EVH/+RLqF/kQhjP5Eh5L+RBeZ/kRUn/5EuqX+RCGs/kSHsv5E
7rj+RFS//kS6xf5EIcz+RIfS/kTl2P5EVN/+RLrl/kQh7P5Eh/L+RAb5/kRU//5EugX/RCEM
/0R/Ev9EaBn/RFQf/0SyJf9EGSz/RIcy/0TuOP9EVD//RLJF/0QZTP9Eh1L/RO5Y/0RUX/9E
smX/RCFs/0SHcv9E5Xj/RFR//0S6hf9EIYz/RIeS/0TumP9EVJ//RLql/0QhrP9Eh7L/ROW4
/0RUv/9EusX/RCHM/0SH0v9E7tj/RFTf/0S65f9EIez/RIfy/0Tl+P9EVP//RN4CAEURBgBF
QAkARXMMAEWqDwBF3hIARQ0WAEVEGQBFcxwARaofAEXaIgBFDSYARUQpAEV3LABFqi8ARd4y
AEURNgBFRDkARXc8AEWqPwBF2kIARRFGAEVESQBFd0wARapPAEXaUgBFEVYARURZAEV3XABF
ql8ARdpiAEUNZgBFQGkARXdsAEWqbwBF3nIARRV2AEVAeQBFd3wARap/AEXeggBFEYYARUSJ
AEV3jABFqo8ARd6SAEURlgBFRJkARXecAEWqnwBF3qIARRGmAEVEqQBFc6wARaqvAEXesgBF
EbYARUS5AEWQvABF</AssayXData><AssayYData Points="300">UkO2PnpDtj5cPLI+Dqi2Pr3zsT4V9bM+O321PgTRsz6IS7Y++re2Pk3mtD5Xg7Q+HVC3PiOF
tj6iTLU+pYW1Pih3tj6Lp7U+VD+1PjkvtT70mLQ+1Fy3Pk/Htj5EIbc+kMi2PtR/tj7PR7c+
uPG0Pm/xtT7LsrU+UHi2Po4ytz6RAbc+SR62Pqvytj6ByrU+TxW2PoBOtj5dCrQ+TKW2Pj4L
tz7/Yrc+g+q2PrzXtj6aDLQ+hdC1Pj+Vtz66Nbg+hf62PuQ9uD7m67U+dgC1PuhzuT6vCLg+
sjm3Prvxtz4iJLk+2EC3PkG7tT7/2Lc+Tzi2PiwBtz5kv7Y+uBK6PhbOuT4kWrk+QYa5PgeS
uD6S97c+vvC4PgRFuD5lALk+Vr+3PkOquT6Fvrc+4Aq3PiAduT6NjLg+1Qq5Pv24tj6Hl7c+
WZe4Ppm6uT60c7g+QUK6PjYZuT5YmLg+A3O5PsTvuT7nPbc+XLe5PjXzuT5jurs+4sy4Phsm
uD5vzrg+D9W6Pp1guz4RRLs+dFC6Plw/uT4PYLs+q3O4PkJCuT6R3rg+yYC5Pu+cuT6IPro+
eIu7PhJ8uz4rsrk+vPC5PtTOuT68jLo+xHK5PgHAuj55PLs+tlO6Pukluz4jfLs+ww+6PkYA
vD6Zoro+Tm67PmIRuT4FM7o+m/u5Prq2uD6+Nbo+zuS6Pq6gvj60nL0+rsW6PuxqvD7lZrk+
KPq6PqtJuT4tKbs+/yq6Polhuj6v0rw+alm9PvXvuz5YK7o+Lt+5PligvD76yrs+Nr27Pq9N
uz5zuro+8qa7PiHOuz7Amrs+mkW9PhphuT6gl74+wuS6PqbGuz5r+7o+PiW8Pgh0uz7fW7s+
R7C7PvBquj5Rub0+qv26PmO8uj6+0r0+kzO8PhAyvD71Ur0+7sG/Pl4QvT7Jlr0+fL+4Poz7
uz7+br0+HGe8Ppdbuz6n7bw+ZwS8PhGEvT5nhr4+eWK8PunNuz51Kro+uKm7PliOvD6tob0+
QrO7Ps44vT7yM74+p7C9PtcZvT6E/rs+Oe29Pv3ZvT6a7rs+AsG/PrtSuz5Ksrw+nlu+PqLO
vD5fP70+LiG+Po+nvj7k+L0+JuS9Pri1vT6qw70+bxm/Pu7VvD6tHb0+eX6+PoBfvD5lbL4+
EZm9Pj3Avz4ZNbw+MNm+PlRPvz6+BL4+8PO9Pmmevj6p3r0+Ube9Pp6zvT5nzL4+XHy9Puot
vz7KML8+T+e9PkLevj6mc74+OSC+PoaIvT5QXL8+cM6+Pr0Yvj5LhL8+QdG+PvP4vj5FiL4+
PrPAPmZOwT5ApMA+bB2+Pkj1vT5OAb0+KVW/Pmu+vj6qPL8+tge/PqGdvj7tncA+v7rAPpO4
wD7iV8A+3Mm+Pt0OwT4gb74+PMDBPnI6vj5aWb8+70G9PrKKvz5eqMA+vBa9Pr3fvz5UQ78+
Jem/Pkrkwj5hrMA+wyfCPmxUwD5txL8+6GjBPtOHvj4BgMA+Q72+PpfUwT5/ksE+ljrAPqit
wj6Afr4+333APhNbwT6GGMA+NZrCPnISwT5Gbr8+c6/CPhJ8wD7QTME++H7APm87wz63cr8+
fxzCPmHlwD5m3r8+</AssayYData></Step><Step><CommonData><SampleLocation>9</SampleLocation><SampleID>QA013.70 dpi gp120</SampleID><SampleGroup></SampleGroup><SampleInfo></SampleInfo><SampleRow>E</SampleRow><SamplePlate>1</SamplePlate><WellType>KSAMPLE</WellType><Concentration>-1</Concentration><ConcentrationUnits>µg/ml</ConcentrationUnits><MolarConcentration>125</MolarConcentration><MolarConcUnits>nM</MolarConcUnits><MolecularWeight>-1</MolecularWeight><Temperature>25</Temperature><StartTime>6118845</StartTime><AssayTime>180</AssayTime></CommonData><FlowRate>600</FlowRate><StepType>ASSOC</StepType><StepName>Association</StepName><StepStatus>OK</StepStatus><ActualTime>180</ActualTime><CycleTime>0.2</CycleTime><AssayXData Points="900">w78ARfbCAEUlxgBFXckARYzMAEXDzwBF9tIARSnWAEVd2QBFkNwARcPfAEX24gBFJeYARV3p
AEWQ7ABFv+8ARfbyAEUp9gBFYfkARZD8AEW//wBF9gIBRSUGAUVdCQFFkAwBRb8PAUX2EgFF
KRYBRWUZAUWMHAFFvx8BRfYiAUUpJgFFXSkBRYwsAUW/LwFF9jIBRSU2AUVdOQFFkDwBRb8/
AUX2QgFFKUYBRV1JAUWMTAFFw08BRfJSAUUpVgFFWVkBRZBcAUXDXwFF8mIBRSlmAUVZaQFF
jGwBRcNvAUX2cgFFJXYBRV15AUWMfAFFv38BRfaCAUUphgFFXYkBRZCMAUW/jwFF8pIBRSWW
AUVZmQFFkJwBRb+fAUX2ogFFKaYBRVmpAUWQrAFFv68BRfayAUUltgFFWbkBRYy8AUW/vwFF
9sIBRSnGAUVdyQFFjMwBRcPPAUX20gFFKdYBRXXZAUWQ3AFFv98BRfbiAUUl5gFFXekBRZDs
AUXD7wFF8vIBRSn2AUVd+QFFjPwBRb//AUX2AgJFKQYCRVkJAkWMDAJFww8CRfYSAkUpFgJF
WRkCRYwcAkXDHwJF8iICRSUmAkVZKQJFkCwCRb8vAkXyMgJFJTYCRV05AkWMPAJFwz8CRfZC
AkUpRgJFXUkCRZBMAkXDTwJF8lICRSVWAkVZWQJFkFwCRcNfAkXyYgJFKWYCRV1pAkWMbAJF
v28CRfJyAkUldgJFWXkCRYx8AkW/fwJF9oICRSWGAkVZiQJFkIwCRb+PAkX2kgJFKZYCRVmZ
AkWQnAJFw58CRfKiAkUppgJFXakCRYysAkXDrwJF8rICRSm2AkVZuQJFkLwCRcO/AkXywgJF
KcYCRVjJAkWozAJFv88CRfLSAkUl1gJFXdkCRYzcAkW/3wJF8uICRSXmAkVY6QJFkOwCRcPv
AkXy8gJFKfYCRVj5AkWM/AJFv/8CRfYCA0UpBgNFWAkDRbUMA0XDDwNF8hIDRSUWA0VYGQNF
kBwDRcMfA0X2IgNFKSYDRV0pA0WMLANFvy8DRfIyA0UpNgNFXTkDRYw8A0W/PwNF8kIDRSVG
A0VYSQNFkEwDRb9PA0XyUgNFJVYDRVhZA0WMXANFv18DRfJiA0UlZgNFWGkDRYxsA0W/bwNF
9nIDRSV2A0VYeQNFjHwDRdN/A0X2ggNFJYYDRViJA0WMjANFv48DRfaSA0UllgNFWJkDRZCc
A0XDnwNF9qIDRSmmA0VYqQNFkKwDRb+vA0XysgNFJbYDRVi5A0WMvANFv78DRfbCA0XexgNF
XckDRYzMA0W/zwNF8tIDRSXWA0VY2QNFjNwDRb/fA0Xy4gNFJeYDRVjpA0WQ7ANFv+8DRfby
A0Up9gNFXfkDRYz8A0W//wNF8gIERSUGBEVdCQRFjAwERcMPBEXyEgRFJRYERVgZBEWQHARF
wx8ERfIiBEUlJgRFWCkERYwsBEW/LwRF8jIERSU2BEVdOQRFjDwERb8/BEXyQgRFJUYERVhJ
BEWMTARFJVAERfZSBEUlVgRFWFkERYxcBEW/XwRF8mIERSlmBEVYaQRFkGwERb9vBEXycgRF
JXYERW15BEWMfARFv38ERfKCBEUlhgRFXYkERYyMBEW/jwRF8pIERSWWBEVYmQRFjJwERb+f
BEXyogRFKaYERV2pBEWMrARFw68ERfKyBEUptgRFWLkERYy8BEW/vwRF9sIERSXGBEVYyQRF
jMwERb/PBEX20gRFJdYERVjZBEWM3ARFv98ERfLiBEUl5gRFu+kERYzsBEXD7wRF8vIERSn2
BEVY+QRFjPwERb//BEXyAgVFJQYFRVgJBUWMDAVF1w8FRfYSBUUlFgVFWBkFRYwcBUW/HwVF
8iIFRSkmBUVYKQVFkCwFRcMvBUXyMgVFJTYFRVg5BUWMPAVFvz8FRfJCBUUpRgVFWEkFRYxM
BUW/TwVF8lIFRSVWBUVYWQVFjFwFRb9fBUXyYgVFJWYFRVhpBUWQbAVFv28FRQJzBUUldgVF
XXkFRZB8BUW/fwVF8oIFRSWGBUVYiQVFkIwFRb+PBUXykgVFJZYFRViZBUWMnAVFv58FRfKi
BUUlpgVFWKkFRZCsBUW/rwVF9rIFRSm2BUVYuQVFjLwFRb+/BUXywgVFKcYFRVjJBUWQzAVF
v88FRfLSBUUp1gVFWNkFRYzcBUW/3wVF8uIFRSXmBUVY6QVFjOwFRb/vBUXy8gVFJfYFRVj5
BUWM/AVFv/8FRfICBkUpBgZFWAkGRfYMBkXDDwZF8hIGRSUWBkVYGQZFjBwGRb8fBkXyIgZF
JSYGRVgpBkWMLAZFvy8GRfYyBkU2NgZFWDkGRYw8BkW/PwZF8kIGRSVGBkVYSQZFjEwGRb9P
BkX6UgZFSlYGRVhZBkWMXAZFw18GRfZiBkUlZgZFWGkGRYxsBkW/bwZF8nIGRSl2BkVYeQZF
kHwGRb9/BkXyggZFJYYGRViJBkWMjAZFv48GRfKSBkUplgZFWJkGRYycBkW/nwZF8qIGRaim
BkVYqQZFjKwGRcOvBkXysgZFJbYGRVi5BkWQvAZFv78GRfLCBkUlxgZFXckGRYzMBkXDzwZF
8tIGRSXWBkVY2QZFjNwGRc/fBkXy4gZFKeYGRVjpBkWQ7AZFw+8GRfLyBkUl9gZFWPkGRYz8
BkW//wZF8gIHRSUGB0VYCQdFjAwHRb8PB0XyEgdFKRYHRVgZB0WMHAdFvx8HRfYiB0UpJgdF
XSkHRZAsB0W/LwdF9jIHRSk2B0VdOQdFjDwHRb8/B0XyQgdFKUYHRVhJB0WMTAdFw08HRfZS
B0UlVgdFWFkHRZBcB0XDXwdF9mIHRSVmB0VYaQdFjGwHRcNvB0X2cgdFKXYHRV15B0WQfAdF
w38HRfaCB0UphgdFXYkHRZSMB0XDjwdF9pIHRSmWB0VdmQdFkJwHRcOfB0X2ogdFKaYHRV2p
B0WQrAdFw68HRfayB0UptgdFXbkHRZC8B0XDvwdF9sIHRSnGB0VdyQdFvcwHRcPPB0X20gdF
KdYHRV3ZB0WQ3AdFw98HRfbiB0Up5gdFXekHRZDsB0XD7wdF9vIHRSn2B0Vd+QdFkPwHRcP/
B0X2AghFKQYIRV0JCEWQDAhFvw8IRQ8TCEUpFghFXRkIRZAcCEXDHwhF8iIIRSkmCEVdKQhF
kCwIRcMvCEX2MghFKTYIRV05CEWQPAhFwz8IRfZCCEUpRghFWEkIRZBMCEXDTwhF9lIIRSlW
CEVdWQhFkFwIRcNfCEX2YghFKWYIRV1pCEWQbAhFw28IRfZyCEUpdghFWHkIRZB8CEXDfwhF
9oIIRSmGCEVYiQhFkIwIRcOPCEX2kghFJZYIRV2ZCEWQnAhFw58IRfaiCEUppghFXakIRZCs
CEXDrwhF9rIIRSm2CEVduQhFkLwIRcO/CEX6wghFKcYIRV3JCEWQzAhFw88IRfLSCEUp1ghF
XdkIRZDcCEXD3whF9uIIRSnmCEVd6QhF1ewIRcPvCEX28ghFKfYIRV35CEWQ/AhFw/8IRfYC
CUUpBglFXQkJRfIMCUXDDwlF9hIJRSkWCUVYGQlFkBwJRcMfCUX2IglFKSYJRVgpCUWQLAlF
wy8JRfYyCUUpNglFXTkJRZA8CUXDPwlF9kIJRSlGCUVdSQlFkEwJRcNPCUX2UglFKVYJRV1Z
CUWMXAlFv18JRfZiCUUpZglFXWkJRZBsCUXDbwlF9nIJRSV2CUVdeQlFkHwJRcN/CUX2gglF
KYYJRV2JCUWQjAlFw48JRfaSCUUplglFXZkJRZCcCUXDnwlF9qIJRSmmCUVdqQlFkKwJRb+v
CUX2sglFKbYJRVi5CUWQvAlFw78JRfbCCUUpxglFXckJRZDMCUXDzwlF9tIJRSXWCUVY2QlF
kNwJRcPfCUX24glFKeYJRV3pCUWQ7AlFw+8JRfbyCUUp9glFXfkJRZD8CUXD/wlF9gIKRSkG
CkVdCQpFkAwKRcMPCkX2EgpFKRYKRVgZCkWQHApFwx8KRfIiCkUlJgpFXSkKRYwsCkXDLwpF
9jIKRSk2CkVdOQpFkDwKRcM/CkXyQgpFKUYKRV1JCkWMTApFw08KRfZSCkUpVgpFXVkKRZBc
CkXDXwpF9mIKRSlmCkVYaQpFkGwKRb9vCkX2cgpFKXYKRV15CkWQfApFw38KRfaCCkUphgpF
XYkKRZCMCkW/jwpF8pIKRSmWCkVYmQpFkJwKRb+fCkX2ogpFKaYKRVipCkWQrApFv68KRfay
CkUptgpFXbkKRZC8CkXDvwpF9sIKRSXGCkVdyQpFkMwKRcPPCkXy0gpFKdYKRVjZCkWM3ApF
DeAKRfbiCkUp5gpFWOkKRZDsCkW/7wpF+vIKRSn2CkVd+QpFkPwKRb//CkX2AgtFKQYLRV0J
C0WMDAtFww8LRfYSC0UpFgtFXRkLRZAcC0XDHwtF9iILRSUmC0VYKQtFkCwLRcMvC0XyMgtF
KTYLRVg5C0WQPAtFvz8LRfZCC0UpRgtFXUkLRYxMC0XDTwtF9lILRSlWC0VdWQtFkFwLRcNf
C0X2YgtFJWYLRWFpC0WQbAtFw28LRfZyC0UpdgtFXXkLRZB8C0XDfwtF8oILRbmGC0VYiQtF
jIwLRcOPC0X2kgtFKZYLRViZC0WMnAtFw58LRfaiC0UppgtFWKkLRZCsC0W/rwtF8rILRSm2
C0VduQtFkLwLRb+/C0XywgtFKcYLRV3JC0WQzAtFw88LRRPTC0Up1gtFXdkLRZDcC0XD3wtF
9uILRSnmC0VY6QtFjOwLRcPvC0X28gtFJfYLRVj5C0WQ/AtF</AssayXData><AssayYData Points="900">sti7PsdBtz7SnLY+pw6vPsuPrT7tnqk+7KuoPm/woz45naE+PCugPpu7nz69UJs+OGqcPm+X
lz6GJZc+MYSZPtT4lT56t5Y+cIGUPh+DlT7fTZU+0KCVPiTClj4RdJU+AD6WPjBukz5A95I+
ULSUPqaYkz5WJ5I+NfqUPp7hkz77jZQ+ojySPjgAlT6SbJM+GYGTPqTakz4LOJM+1ZyTPmxL
kj4OwpQ+EryQPtYclT5PnpQ+Sv2TPgfXkj4NepM+epGUPlYWlD6VBpM+ti6VPkmGkz65DZI+
SCGVPthRkz7vPZQ+su+SPv4Ekz4CspQ+DFyUPloRlT6S15U+EByWPoqklj4H+JM+Rp2WPjaw
lT46SpY+7/aSPi/8lD5WkZU+QMSUPvfTlT5iHpY+u/qXPuRrlj79TZc+4OKUPppFlj59gZc+
yL2UPkC/lz4iRZY+gVWYPp+5lT5BXpY+TruVPtUBmT4O9JU+FQOWPmzelz6k7pY+jJ6VPt9g
mT7SPJk+k3GYPgPjmD6Js5Y+F9aZPtMWmD6Yp5k+XvmXPtcxmD7mqZk+N4SYPjXDlz4ceJk+
o8iZPqFemD5d35k+nDqaPoJQmj7NLZk+xo6ZPsBJmj6/sZg+3+qZPtpzmj6yNpo+FFqbPohG
mz54Hpo+uUabPm7rmj43dpo+7XSaPgummz6SGZw+f9ebPszhmj5tWps+rf6ZPhSYmD5n1p0+
aWGbPts0mz488Zs+QW6bPorwmj7kBps+daqbPifDmT4uwJs+4IGaPgK9mz7IsJs+QgaZPnIU
nD5d3Jo+o3mdPseFmz4/tJo+A96aPlCQnD51ops+Mx6aPpcJnD4zj54+DKWaPtVYnT4dEp4+
aH+ePvDmnT4xfpw+Pt6dPiuMnT5wqp0+vlucPnuQnT7nRJw+bCCePvzjnj5Vcp8+mEKdPvuw
nj6cKp0+O5ObPjRsnD4XeJs+lvudPgG2nT62tJ4+jj+gPhEynT7W3Z4+NemfPmHmnT580p0+
jkuePndvnj7aup8+eQGdPi48nj7IQaA+Z+iePocToT5WDJ8+6TWhPlJvnj4TfJ0+OiKePvvl
oD6LWJ8+RHiePpPRoT7xwKA+BsugPn8poD5DAaI+Ib2ePvSZnj6iPJ4+TBagPrx5oD5bBaA+
lpmfPn+8oj6u56A+YyaiPidhoT7U+J8+UI2hPh9ooD4a66E+XFOgPvA3nj7N1KM+W6ufPvio
oT54GKA+JHahPoY5oT6AD6A+acGfPldLoj47MKI+hAehPpwMpD6OSKA+6oqiPtE1oT7O/aE+
P7mjPoWLoT692aA+rsqiPpogoj77YaE+vQ6jPn3HoT7CS6I+nhCkPsZunz68oKQ+tNahPlqG
nz47u6E+fMaiPlFqoz44m6I+RbqjPqekoT42s6M+iAelPp/Boj6wUKQ+9IqjPl7Doj6wq6Q+
u3WkPkgvoz5QyaE++1miPiZ2oj5akKQ+SNmiPrNboj7yWaQ+CSulPn82pD54M6Q+DNmjPiNA
pD5vo6Q+gwukPqZ1oT52xKQ+UyGkPmx8oz7X6aM+qBCkPt0FpT7bnqI+Y6ukPg9Toz4M4qM+
AUWkPvElpD5pSaQ+M1OnPvvWoz4ZtqQ+XWelPj6ipT4uCaU+jMSjPirZoz6OzqU+twSkPgDe
pD7i5qY+ipKkPihlpj7kRqU+SM2lPgACpD7slqY+TWKnPvDGpT4Xj6U+HvqlPsDipD4qGqg+
YKilPkJapj4iXqg+BLOmPoEKpT73cKU+kEenPrmUpj4tBKY+/smkPhG/pT6iDKc+K9OmPt4I
pT6DWqY+3VOnPjb6pD6dBaY+FdakPs7upj4K1aY+1FClPgLEpT7sT6Y+1i+nPmqMpT4sBKg+
B0eoPpm0pz5Rsac+I8WmPnmCpj6O56g+VsalPjFZqD7NEKk+NbmoPtZWqD7Biag+6IGkPm+d
pz7FiaY+2jenPl/UpT7MtaQ+dcynPsR9qD49fKc+krinPquoqz68HKU+1SmmPsO3qD7smKc+
c3emPr4CqT53N6g+enioPsUHqT77uKk+JzKnPksapj4Beqc+B7+oPiDypj6P36c+nGSoPmKM
qT5unqc+pLKoPkw2qD7luqk+T0aoPpsyqj72m6g+KaOpPpz+qT5m1qc+eGCpPr8+qj7iO6k+
GLioPhOZqT5ZMqg+8c+nPlW8qj5waao+YweoPqrtqD4egag+2IGpPkPbqT5IAKk+uTepPm0H
qj56fKk+oAyqPmCUqj7qo6k+UoipPvjaqD4Nvqs+lXSoPlXGqj6k56k+ltCpPnHZqj6+Eao+
NtWpPlC+qD6EMqo+U5uqPuNZqj60Y6o+CYupPvrZqD4Jsag+GyGqPghtqT7FKKg+gjiqPv/E
qz4Sh6o+TiaoPo2Pqj4VGqs+NaiqPqhOqz5ovak+5hyqPrmfqj718ao+ZvmqPpncqj5r1qg+
tJypPrQvrD7Vkqs+gxCrPl8Gqz7nuKk+iGesPvuDqD6huKo+LGGrPvlQqz6Z4ak+Hz2rPsft
qT7Noas+c5+qPnz0qT7h3qs+9fKqPquQqT4Zl6w+IJOpPgn3rD7c+as+3eGuPr26rD5pAaw+
2Z+qPvSlqz6g3qo+ZHCqPiQZrT5Uo6k+1jytPo6vqz7B6Ks+GzWsPmm0rD6n/6k+lO+qPgAM
rT5HQq0+OPuqPln7qT4mS6s+6yeqPm/mrj6VwK0+7cetPnEOrT7rAqw+lLirPmu/rT5LWKs+
blWsPjznrD6Gkqs+hR2tPmQfrT4Oza0+WV2uPkWorT7Wbq4+O16uPszOrD4PqKw+9B2rPjuy
rT5+XK0+Qv+sPhjoqz6UpKw++nusPkqrqz5UFqo+EMOrPin6qj7Pxa0++TutPqc5rT7j060+
cq+rPhFbrz6CsK4+qBGvPrEDrT45Baw+52+tPmdRsD4UeK0+PPSrPgK3rT4DLK4+0deuPvKA
rz74Fq8+vrCuPigPrT6/lK0+wuGsPqTBrj78baw+mNCrPtRerz5Xtq4+z0GtPjscrj572qw+
vFquPnCorT6zi64+qiqtPnlLrT4fDq8+6GuuPg9BrT59rK8+gqWvPm7Qrj6swK0+K+uvPmZC
rj7wp7A+QSCvPsq+rj6daK0+8NGvPnk+rj55/K4+PyawPs+frj7rpbA+uLauPiH6rj6MF7E+
Es2vPudzsD73FLA+E7euPgqQrT7MTbA+FgeuPgcpsD7LaLI+EHuvPhNUrz5aZ64+J5CuPlLZ
sT4Fi7A+4vKvPpNrrj5cL68+ekywPupprz64QrA++/CwPpP8sT40+LA+t0yvPsIKsD5QR7A+
JT2xPsT6rz7WAK8+DkGwPsHLrz6I6a8+7riwPvemrz6H3bE+Nb2uPlUPsj7terA+2hSxPiM5
rz5Wx64+lxOwPtQZrz5Az68+S2GvPixVsT4MhK8+iC2wPladrj62MK4+pg6wPqxUsD77q7A+
TIuwPqMssj5xsrA+6f+yPmJArz7v1bE+2QuwPm/dsT5B9rA+Py2yPmy2sD50DrA+haGuPioM
sT4MWLA+6wSwPhYusT6SDLE+QHyyPlpBsT4dFLA+6+OyPlTrsj6IrbA+WmmxPggVsT7gDLI+
n7exPnyjsD5D9LI+ZSSyPnZasj7bj7I+X4qwPlv/rz5Z1LA+kfOwPnagsD5ut7A+bRuzPrHn
sj7jO7I+EPSxPrIYsj63NbM+866vPgVdsz7bwLI+qaGyPtBssT5uaq8+BNqwPrmhsT5+arM+
DaezPuMCsD6gMLI+RWmxPnZWsz4gUbM+VxGyPk14sz5c17A+rw+yPpcVtD70arM+xQqyPnSD
sT7PF7I+pz6yPmJwsj5YGrQ+SKCwPgV8sj4WTrI+Tim0PlMRsj6XqbI+JHazPisGsz7N+7U+
muuzPoLItD6FFbQ+OFGzPvRbtT6F67A+Alm0PuDisT4Ix7A+wGGxPmcQsz4iZrI+t8e0Ppwa
sj4OubM+IDuyPjBssT6BCLM+LDu1PsFGtT71XrU+mdqyPhDmsj79XbU+ysuzPlu4sz4z/LI+
CmuzPo8XtD6qEbI+wHizPnwAtD4AxbI+E2C0PiwgtT6eT7I+wvuzPoZzsz6U67U+soeyPtm9
tz5cTrQ+IyGzPoc5sz7F/bU+Fve0Pl3VtT62ObU+dY6yPn95sz5PILQ+/CSyPj8lsz4o7rQ+
9vO1PgVEsz7j5bU+Rbm2PkBSsj7izbU+yNuyPnrvsz6Yh7U+KP20Pu4ZtD69+bI+jGK0PmL6
tT5vErc+Y022PrOGtD4//LQ+A52zPnaYsj7U/LY+swm1PomytT7vdbU+HE61PucmtT61+LM+
MNyzPhjItj6RBbQ+zD6zPmWStD54B7Q+qp+1PrxVtT67CbM+7dC1Pha3tT4Gu7U+MyG0Pnb9
tj7iwrQ+Pxi2Pm1otT7ys7c+zSG2Pvg5sz5/RLQ+zkazPgsCtz4QK7Y+Zq61PrLvtD4LA7U+
9iW2PsyVsz41lrY+/l61PshYtj4W9bM+ZMK2PpPVtT5TurY+uzS4PhP/tT59h7Q+YLSzPlXK
tT6WobQ+onu1PjVLtz7IBLY+Fvi2PiPvtz5DabU+gJe2PplVtD4Zc7U+qD22PgDHtD7IHbU+
FcO0PnbrtT7rlLg+vHi3PppFtT56QLc+COG2PupCtT7R57Q+Hp24PqMttj4q37Y+z6u1Poww
tz4NWbc+syO1Pm72tj7r+bU+qEq2Po0XuD7AVrY+zn22Ps38tj4UhLY+7ZS3Phk3tz6Bw7Q+
bPC3Pqqqtj4/MbY+0Cy4PrfptT7tJbc+K6q4PisguD5ioLY+</AssayYData></Step><Step><CommonData><SampleLocation>1</SampleLocation><SampleID></SampleID><SampleGroup></SampleGroup><SampleInfo></SampleInfo><SampleRow>E</SampleRow><SamplePlate>1</SamplePlate><WellType>BUFFER</WellType><Concentration>-1</Concentration><ConcentrationUnits>µg/ml</ConcentrationUnits><MolarConcentration>-1</MolarConcentration><MolarConcUnits>nM</MolarConcUnits><MolecularWeight>-1</MolecularWeight><Temperature>25</Temperature><StartTime>6307333</StartTime><AssayTime>180</AssayTime></CommonData><FlowRate>600</FlowRate><StepType>DISASSOC</StepType><StepName>Dissociation</StepName><StepStatus>OK</StepStatus><ActualTime>179.999</ActualTime><CycleTime>0.2</CycleTime><AssayXData Points="900">w/8LRfYCDEUpBgxFXQkMRZAMDEXDDwxF9hIMRSkWDEVdGQxFkBwMRcMfDEXyIgxFKSYMRV0p
DEWQLAxFvy8MRfYyDEUpNgxFXTkMRZw8DEXDPwxF9kIMRSlGDEVdSQxFkEwMRcNPDEX2UgxF
KVYMRV1ZDEWMXAxFw18MRfZiDEUpZgxFWWkMRZBsDEW/bwxF9nIMRSl2DEVdeQxFkHwMRcN/
DEX2ggxFKYYMRV2JDEWQjAxFw48MRfKSDEUllgxFWZkMRYycDEXDnwxF9qIMRSmmDEVdqQxF
kKwMRcOvDEXysgxFKbYMRV25DEWQvAxFw78MRfLCDEUpxgxFXckMRZDMDEXDzwxF9tIMRSnW
DEVd2QxFjNwMRcPfDEXy4gxFKeYMRV3pDEWM7AxFw+8MRfbyDEUp9gxFWfkMRZD8DEXD/wxF
9gINRSkGDUVdCQ1FkAwNRcMPDUX2Eg1FKRYNRV0ZDUWMHA1Fwx8NRfYiDUUpJg1FWSkNRYws
DUXDLw1F8jINRSk2DUVdOQ1FjDwNRb8/DUX2Qg1FKUYNRV1JDUWMTA1Fv08NRfZSDUUlVg1F
WVkNRYxcDUXDXw1F9mINRSVmDUVdaQ1FkGwNRcNvDUXycg1FKXYNRVl5DUWQfA1Fv38NRfKC
DUUphg1FXYkNRZCMDUXDjw1F8pINRSmWDUVdmQ1FkJwNRcOfDUXyog1FJaYNRVmpDUWQrA1F
v68NRfayDUUptg1FXbkNRYy8DUXDvw1F+sINRSnGDUVdyQ1FkMwNRb/PDUXy0g1FKdYNRVnZ
DUWM3A1Fv98NRfLiDUUp5g1FWekNRZDsDUXD7w1F9vINRSX2DUVd+Q1FkPwNRb//DUXyAg5F
KQYORWUJDkWMDA5Fww8ORfYSDkUpFg5FXRkORYwcDkW/Hw5F8iIORSUmDkVdKQ5FjCwORcMv
DkX2Mg5FKTYORVg5DkWMPA5Fvz8ORfZCDkUlRg5FWEkORYxMDkXDTw5F9lIORSlWDkVdWQ5F
kFwORcNfDkXyYg5FJWYORV1pDkWQbA5Fv28ORfJyDkUpdg5FXXkORZB8DkXDfw5FF4MORSWG
DkVdiQ5FkIwORcOPDkXykg5FJZYORViZDkWQnA5Fv58ORfKiDkUppg5FXakORYysDkXDrw5F
PLMORSW2DkVYuQ5FjLwORcO/DkX2wg5FKcYORV3JDkWMzA5Fv88ORfbSDkUl1g5FXdkORZDc
DkW/3w5F9uIORSnmDkVd6Q5FjOwORb/vDkX28g5FKfYORV35DkWM/A5Fv/8ORfICD0UlBg9F
XQkPRYwMD0W/Dw9F9hIPRSkWD0VdGQ9FkBwPRb8fD0X2Ig9FJSYPRVgpD0WQLA9Fwy8PRfYy
D0UpNg9FXTkPRYw8D0XDPw9F8kIPRSlGD0VdSQ9F0UwPRb9PD0XyUg9FJVYPRVhZD0WQXA9F
w18PRfZiD0UlZg9FWGkPRZBsD0W/bw9F9nIPRSl2D0VYeQ9FjHwPRb9/D0Xygg9FJYYPRViJ
D0WQjA9Fv48PRfKSD0Uplg9FWJkPRYycD0W/nw9F8qIPRSmmD0VYqQ9FjKwPRb+vD0X2sg9F
JbYPRV25D0WMvA9Fw78PRfLCD0Uuxg9FXckPRYzMD0W/zw9F9tIPRSnWD0VY2Q9FkNwPRb/f
D0X24g9FJeYPRVjpD0WM7A9Fw+8PRfLyD0Up9g9FXfkPRZD8D0XD/w9F8gIQRSkGEEVYCRBF
jAwQRcMPEEXyEhBFJRYQRV0ZEEWMHBBFwx8QRfIiEEUlJhBFXSkQRYwsEEXLLxBF8jIQRSU2
EEVYORBFjDwQRb8/EEX2QhBFJUYQRVhJEEWMTBBFw08QRfZSEEUlVhBFWFkQRYxcEEXDXxBF
8mIQRSlmEEVYaRBFjGwQRRVwEEXychBFKXYQRVh5EEWQfBBFv38QRfaCEEUlhhBFXYkQRaSM
EEXDjxBF9pIQRSWWEEVdmRBFjJwQRcOfEEXyohBFKaYQRVipEEWMrBBFv68QRfayEEUlthBF
WLkQRYy8EEW/vxBF8sIQRSXGEEVYyRBFkMwQRb/PEEXy0hBFJdYQRVjZEEWM3BBFw98QRfLi
EEUl5hBFXekQRYzsEEXD7xBF9vIQRSX2EEVx+RBFjPwQRcP/EEX2AhFFKQYRRcMJEUWMDBFF
ww8RRfYSEUU2FhFFWBkRRYwcEUW/HxFF8iIRRSUmEUVdKRFFjCwRRb8vEUXyMhFFJTYRRVg5
EUWMPBFFwz8RRfJCEUWgRhFFWEkRRYxMEUXDTxFF9lIRRSVWEUVYWRFFjFwRRb9fEUXyYhFF
JWYRRVhpEUWMbBFFw28RRfJyEUUldhFFXXkRRYx8EUW/fxFF9oIRRSmGEUVYiRFFkIwRRcOP
EUUHkxFFKZYRRViZEUWMnBFFw58RRfKiEUUlphFFWKkRRYysEUW/rxFF8rIRRSm2EUV5uRFF
kLwRRb+/EUXywhFFJcYRRVjJEUWMzBFFv88RRfLSEUUl1hFFWNkRRYzcEUW/3xFF9uIRRSXm
EUVd6RFFjOwRRb/vEUXy8hFFKfYRRVj5EUWM/BFFv/8RRfICEkUlBhJFWAkSRaQMEkW/DxJF
8hISRSUWEkVdGRJFjBwSRb8fEkXyIhJFJSYSRVgpEkWQLBJFvy8SRfYyEkUlNhJFWDkSRYw8
EkW/PxJF8kISRSVGEkVYSRJFjEwSRcNPEkX2UhJFJVYSRVhZEkWMXBJFw18SRfJiEkUlZhJF
WGkSRYxsEkW/bxJF8nISRSV2EkVYeRJFjHwSRb9/EkXyghJFVoYSRViJEkWMjBJFw48SRfKS
EkUplhJFXZkSRYycEkW/nxJF8qISRSWmEkVYqRJFjKwSRcOvEkX2shJFRrYSRVi5EkWMvBJF
v78SRfLCEkUlxhJFWMkSRYzMEkW/zxJF9tISRSXWEkVY2RJFlNwSRb/fEkXy4hJFJeYSRVjp
EkWM7BJFw+8SRfbyEkUp9hJFWPkSRYz8EkW//xJF8gITRSUGE0VYCRNFjAwTRb8PE0XyEhNF
JRYTRV0ZE0WMHBNFvx8TRfIiE0UlJhNFWCkTRZQsE0W/LxNF8jITRSk2E0VYORNFkDwTRb8/
E0X2QhNFJUYTRVhJE0WMTBNFw08TRfJSE0UpVhNFWFkTRYxcE0W/XxNF8mITRS5mE0VYaRNF
jGwTRcNvE0XychNFJXYTRVh5E0WMfBNFv38TRfKCE0UphhNFXYkTRZCME0XDjxNF8pITRSmW
E0VdmRNFjJwTRb+fE0XyohNFKaYTRV2pE0WMrBNFw68TRfKyE0UlthNFXbkTRYy8E0XDvxNF
8sITRYzGE0VdyRNFkMwTRcPPE0X20hNFKdYTRV3ZE0WQ3BNFw98TRfriE0Up5hNFXekTRZDs
E0XD7xNF9vITRSn2E0Vd+RNFkPwTRcP/E0X2AhRFKQYURV0JFEWQDBRFww8URfYSFEUpFhRF
XRkURZAcFEXDHxRF9iIURSkmFEVdKRRFkCwURcMvFEX2MhRFKTYURV05FEWQPBRFwz8URfZC
FEUpRhRFXUkURZBMFEXDTxRF9lIURSlWFEVdWRRFkFwURcNfFEX2YhRFKWYURV1pFEWQbBRF
w28URfZyFEUpdhRFXXkURYx8FEXDfxRF9oIURSmGFEVdiRRFkIwURcOPFEX2khRFKZYURWGZ
FEWQnBRFw58URfaiFEUpphRFXakURZCsFEXDrxRF9rIURSm2FEVduRRFkLwURcO/FEX2whRF
KcYURV3JFEWQzBRFw88URfbSFEUp1hRFXdkURZDcFEXD3xRF9uIURSnmFEVd6RRFkOwURcPv
FEX28hRFKfYURV35FEWQ/BRFw/8URfYCFUUpBhVFXQkVRZAMFUW/DxVF9hIVRSUWFUVdGRVF
kBwVRcMfFUXyIhVFKSYVRV0pFUWQLBVFwy8VRfYyFUUpNhVFXTkVRYw8FUXDPxVFJ0MVRSVG
FUVdSRVFkEwVRcNPFUX2UhVFKVYVRV1ZFUWQXBVFw18VRfZiFUUpZhVFXWkVRZBsFUXDbxVF
9nIVRSl2FUVdeRVFkHwVRcN/FUX2ghVFJYYVRV2JFUW1jBVFw48VRfaSFUUplhVFXZkVRZCc
FUXDnxVF9qIVRSmmFUVdqRVFkKwVRcOvFUX2shVFKbYVRVi5FUWMvBVFv78VRfLCFUUpxhVF
XckVRZDMFUXDzxVF9tIVRSnWFUVY2RVFmNwVRcPfFUX24hVFJeYVRV3pFUWQ7BVFw+8VRfby
FUUp9hVFXfkVRZD8FUXD/xVF9gIWRSkGFkVdCRZFkAwWRcMPFkX2EhZFJRYWRV0ZFkWQHBZF
wx8WRfYiFkUpJhZFXSkWRZAsFkXDLxZF9jIWRVI2FkVdORZFkDwWRcM/FkX2QhZFKUYWRV1J
FkWMTBZFw08WRfZSFkUpVhZFXVkWRZBcFkXDXxZF9mIWRV9mFkVdaRZFkGwWRcNvFkX2chZF
KXYWRV15FkWQfBZFv38WRQuDFkUphhZFXYkWRZCMFkXDjxZF9pIWRSmWFkVYmRZFkJwWRcOf
FkXyohZFKaYWRV2pFkWQrBZFv68WRfayFkUpthZFXbkWRYy8FkXTvxZF8sIWRSnGFkVdyRZF
jMwWRcPPFkX20hZFKdYWRV3ZFkWM3BZFw98WRfLiFkUp5hZFXekWRYzsFkXD7xZF8vIWRSn2
FkVY+RZFjPwWReD/FkX2AhdFKQYXRV0JF0WMDBdFvw8XRfISF0UpFhdFXRkXRYwcF0XDHxdF
9iIXRSkmF0VdKRdFkCwXRcMvF0X2MhdFJTYXRV05F0WMPBdF</AssayXData><AssayYData Points="900">XjKyPgeptT6KX7o+qOvBPoPjxz4h78s+LQ7NPpDj0j7radY+OQ7WPjGW2T75wNs+OFbdPu3r
3T7zT94+rEfdPuby3T47Et8+hHHfPnkB4j6pLOI+2izgPtI34D7rSN8+SOLePq7I4T6XBuI+
IQDiPjpC4j7g/d8+O8ThPrBw4z4DPt4+SNfgPtbF3z6Ogt4+D8DgPuaa4T5aBt8+Uf3ePmvW
4D7Eo+E+KqzhPiap4D7Ae98+RwDiPth84T6vyt8+P7DfPlz14D7kBeM+qzjdPsSg3j7Wq+E+
k6jhPsZb3j4PCd4+sDbgPhIK4D50Zd8+KpLgPu434T5p6N0+dsrePhpl4D7dxt0+fHzfPjcZ
3z6A+90+5EHdPgfi4D4GSd4+AG3fPtxX4D4qgN4+VUnfPhnh3T5Hr94+8Q/dPiII3T7yiN4+
pQHgPhJs3T7T394+4kfePlhE4T43y90++nvdPl3Z3j4CPt4+wKPdPg9i3z7IMt0+h63dPruc
3j4yPd4+EwnfPhF73T4vut0+qhDePjiV3D4HQ94+qqjcPgep3D7FjN0+CI7cPr0Y3T74ct0+
D2TdPkpD3D5q1d0+SZLePoTG3j75cN4+mkjdPqNP3T4z1N0+c5DbPuRO3z4Qgt8+CfncPvrD
3T4bP9s+M6rcPk8y3j4PF94+NMfePlR33T4D8dw+893dPhUL3D6r6ds+M4LbPvdQ3D53utw+
GavdPsua2z4ADN0+oRPcPpur3D5zVN4+Ew/dPnwh3T6ZvN4+2RHcPoIH3j5mRt4+W3HePr8c
3T5E9Nw+7+HePq3A3z4Lzts+TTbdPsry2z6AvNs+vdfcPl6I3T4cFN4+dnvfPv3a3D62qNw+
L0fbPhtZ3j7rwts+iq3dPi1D3j7ma90+QdXcPlt33T7gK90+pIjePgQ/2z46pt0+HHvbPteK
3z42Bd4+6c3dPvY13j4Igtw+T3fePogk3T6m29w+zA7fPkRT2z6MluA+/b/cPu1F3D4kbtw+
uZTgPhDV3j4bRt0+l0HcPtkC3T7d0tw+3SXbPnYG3T4Xet0+yzDdPkvQ3j4Rods+G7nbPn5g
3D42S94+GmHbPqbB3D6zLOE+4z/cPv8T3j5g+to+PE/cPvqX3D5nQtw+9drePiKS2z6uj9o+
6inePnE02z4dHN4+jzrfPot13T4lv90+PwDcPq3/3D4jyd8+ZjXePuxU3T6T2t0+kaDcPnBX
3j7tDt8+frLdPoyR3D4xXNw+OtTcPle/3D5Eit0+IRrePr6u3T6/2Nw+RnXdPgZn3j79s9w+
6ojcPtoE3D7Ptts+uDbcPgJg3T4/S90+CDTcPkqk2j78+Nw+rs/cPrbQ3D42nN0+y+/ePptM
3T6hzN8+uZndPgfa3D69Hdw+oNHdPjO42z7krts+v+/ePtth3T4Z+d4+eSrePsPr2j49MN0+
avPdPu633D6ewt4+AJXdPssQ3T7inNw+Zs7ePoCS2z7+K9w+/zfdPp3L3T5o0N0+FATcPmq4
3D4KWt0+YjHcPlG73D5rPd4+phHfPjKc3T5Aqt0+bhzdPsHg2z6BLd8+/iLePvsD3j5bptw+
xU7ePv9a3D6ABeE+arPePgn13T7Td9w+xYjePhBz3j5XV94+Sq7dPkgN3z4S29w+BirePghs
3j5wE98+1dPcPpOP3T7bN90+l6ndPmz/3D5yYdw+J+zdPi633D5LI94+xLHcPk533T7gQNw+
gYjdPlMf3z7vmd4+/ujePt5I4T73e9w+5PvbPlNI3T5cRd4+cNDePhFY4D4Qrdw+5vfePnXJ
3T6SHuE+xBPdPrna3j7DTuA+GSPePjFB3T4rh90+zsjaPivr3T4Ggt4+ggLcPuGQ3T6jmdw+
BbHcPoTC4D6v+Nw+cTbePgk83T7Pj9w+9GXdPmJo4T4m9Nw+sgLfPlnm3T6ilt0+tmreProP
3T7Qtd0+vS/fPlhr2z7VtOA+Ol3ePq0W3D66Ld0+UJrePgrH2z5P99w+osjePkDl3T6n2d8+
xF7fPq6n3T5FR98+DfHbPqxM3z67Gt4+JCTdPlTD3D6c8Ns+nTvcPvEQ3j4dE94+bc3cPk3j
3z4Yr90+TEzePvob3j4xQd0+yyzePupr3j4PV94+7jXcPv+N3z6XEN8+6zzcPquI3D6lYt0+
YEDePsyH3j56L90+EjHdPkd23j7Te98+1indPqRf4D61Vt8+EFjcPujJ3D4fadw+ADnfPpC9
3z4gvd0+XdfePsRv3z6nX+A+T6LbPoqI3z6Frt4+pS7gPsT+3j5atd4+kaHgPqJ33z78KuA+
Vl/fPqkz4D42PeA+12XfPh5w3j7nBNw+NYDdPqUz3j4Thd0+DgnePrwh3z601t4+tK7dPgGI
3j6bmNw+tpLePsiK3j4wJ90+wiffPggF4D4+rOA+DZjfPou13T5YzOA+fjbgPpga4T4M8N0+
fFLgPuGa3j75lt8+cwriPm/t4D6gIuA+x6DfPncw4D6jzt8+JtLePg/t3z7UAd8+KtXePkK0
3z7mQN0+QTzePnP03z7e0OA+mHbePnkg3z5fat8+DSjePt+B3z7/Sd8+hZ/fPn2g3T6jBt8+
nf/cPidB4D4hsN8+SSDfPl1+3j6Xyt0+TG7fPnLB3z5QEN4+4FXdPgrH4T7IiN8+rSvePs3H
3D5GlN8+wHXfPvmb3T6Bgdw+TPzgPvGh3z7GiOE+2pXgPiVX3T4pu94+S1nhPiKS3j6yLt8+
8vbePijp3j4UfuE+7lLePgjo3z5umN8+CJTfPqmw3z6EY+E+DWvgPiEy4T6dMd8+9mTePpRJ
4D77dt4+Wz3fPuKu3z5ftd4+kXHfPg7a3j4E4OE+hqTfPmYC3z7w2t4+k2ffPvNM4T6R3t4+
FwvfPkt84D6tDeA+Sj3fPsPN4D4liuA+BCzfPi3A4D5X6t8+H1jgPmNj4T6RKN8+gorgPjFc
3z548N8+EpHhPuUm4T76reA+tB3ePnU14T72EeA+aU/hPnq73j7r7N8+QFfgPmt93j4O498+
3NLfPhbF4D4wjd8+IL3fPiMI4T6R6+A+VmzhPiIu4D5Z1N8+er7ePuY84j7X0uI+yIXhPt7T
3z5IHt8+JHrgPgJz4T62P+A+M3XgPjAT4T4oN98+Ce7ePtZN4T7fLeA+24PgPm1p3z7i4eA+
0gDhPj4H5D4NKN8+6yvhPq984T4G4uI+OFXjPvGQ4D6rIeA+n/7hPsJm4D6NquA+7BriPo74
3j4HZeE+MU/fPs044D666uE+QxrhPtxk4T7HNuM+OpzgPlw94T52Od8+YBXjPsf34D5qH+A+
hPLhPsoz4j5hMOE+duHiPgLa4z6N4d4+23bhPnvt3z58ouA+Ii/jPnOV4j6ZvOA+uCPiPha8
4T6HN+M+Ux3gPmWy4T6IEN8+/xbjPuaK4j6AMeE+lXziPiwT4j5mU+M+f/ngPp+B4z6Nx+A+
MIHgPjfg4D5VeOA+0tjgPheJ4T77K+E+3frhPm1F4T7TkeM+Kb/hPiZC4D4cdOE+LSTiPuZY
4T6AeuM+Ls/iPuN24T4ly98+NUDgPp414T5eTuA+/fzhPh3W5D5ZPuE+OdXhPqSl4z735OA+
UrjhPuk54D6M0uE+KCHkPvAH4z5ztOE+EaLgPrdt4D6X6uI+aKThPkpA4z6raeI+1p7hPqmi
4z5Fn+I+FqrjPmrW4j4AQeI+AaviPguU4z6SLeM+HdziPj5W5D4azeE+o3jhPoM74j6VhuI+
1TDhPts04j43YeM+99nlPqoL5D4mL+A+5uHiPmQw5D5Cw+I+ENvhPgDK4z4BHeI+4k/hPvDR
4T4NG+I+f6DjPp684j5T6uA+62jkPvxI4j7pbOI+4p3iPpb74z6WnOI+XXXkPqHc4j6x2+M+
muXiPv8s4j5sMuI+V6XhPvfw4j4KI+Y+9TfmPpNE4z7pYuM+Sq7jPhRO4z5pS+U+HIbkPl6E
4T7qI+I+TP3hPhDl4j4YvOE+KB7lPhd35D5Ou+I+UMHjPkUh4j78OuQ+PVjjPvJX4j5Vx+Q+
sPThPp1M5D58kuM+Z2/jPt0L4T7t798+LlLjPmEa4j5f9uI+RP/kPh+h4T4gAOQ+veXiPgWR
4j63XeM+vDjhPlw54z5dN+M+nKDiPlj24j4C4+M+IDvjPorv4j6GTOQ+DKjkPhsR4T4BoeI+
iNPjPkTB4z66QeY+2WHjPkdd5D4C1+Q+5sHjPrC15D52duQ+KOThPsri4z76VuQ+n0TkPhS/
4z4FaOQ+gCvkPlg34j765+E+iB/kPvlK4D7WDOQ+vXPjPsx84z4ixOE+MoLjPuiB5D4IX+I+
34TjPqVT5T7pYeQ+cTnkPutS5T443OQ+oHjkPpwj5j6lveM+BHfkPrt/5D4uquQ+o97jPokO
5D5nVOI+x+7kPmWr5D6WVOM+dxLnPquJ4T7PHeQ+v6bjPhQ05T4urOM+SHTmPqK54z6/VeU+
iNDlPh3T4j60+uU+UgPkPqOm4z6QeuM+gXLkPg8j5D7jUOY+t2/kPp0b5D5mEOQ+K43kPps0
5T6q1+M+RQXmPr3V5D5COeQ+6gXiPqhN5T63I+M+p3HkPoi05D605eU+keXiPjEV4z4NQuI+
nFrkPkSq5j6UD+Q+x3LlPqZT5T4PpuM+1+TiPnTx5T63CeU+cMHlPpx05T6cxuQ+CNnkPgQq
5T5fMOU+OT7jPg2O4z7Z5OE+16rkPsMO5T6GtuU+ObzkPqNw5j5TauU+HanjPifb4z7lmeQ+
EMbkPmFd5j5LQOU+4SXnPq+15z6A6eM+cTXnPrYG5T5LCOQ+</AssayYData></Step><Step><CommonData><SampleLocation>11</SampleLocation><SampleID></SampleID><SampleGroup></SampleGroup><SampleInfo></SampleInfo><SampleRow>E</SampleRow><SamplePlate>1</SamplePlate><WellType>REGENERATION</WellType><Concentration>-1</Concentration><ConcentrationUnits>µg/ml</ConcentrationUnits><MolarConcentration>-1</MolarConcentration><MolarConcUnits>nM</MolarConcUnits><MolecularWeight>-1</MolecularWeight><Temperature>25</Temperature><StartTime>6496691</StartTime><AssayTime>5</AssayTime></CommonData><FlowRate>1000</FlowRate><StepType>KREGENERATION</StepType><StepName>Regeneration</StepName><StepStatus>OK</StepStatus><ActualTime>4.99907</ActualTime><CycleTime>0.2</CycleTime><AssayXData Points="25">vz8XRfJCF0UhRhdFYUkXRYhMF0W7TxdF7lIXRSFWF0VVWRdFjFwXRbtfF0XuYhdFJWYXRVVp
F0WIbBdFv28XRe5yF0UhdhdFaXkXRYh8F0W7fxdF7oIXRSWGF0VViRdFiIwXRQ==</AssayXData><AssayYData Points="25">XQgSwF3nIMCF4SfA8VcswEC4L8A9tTLAQH01wAN4N8D51DjAMJI6wJNVPMDYlT3An+0+wBaB
P8DV20DAOJdBwDC8QsAPiUPA/A9EwMjcRMAouEXA4DBGwAHARsDlYkfAgeFHwA==</AssayYData></Step><Step><CommonData><SampleLocation>12</SampleLocation><SampleID></SampleID><SampleGroup></SampleGroup><SampleInfo></SampleInfo><SampleRow>E</SampleRow><SamplePlate>1</SamplePlate><WellType>NEUTRALIZATION</WellType><Concentration>-1</Concentration><ConcentrationUnits>µg/ml</ConcentrationUnits><MolarConcentration>-1</MolarConcentration><MolarConcUnits>nM</MolarConcUnits><MolecularWeight>-1</MolecularWeight><Temperature>25</Temperature><StartTime>6512749</StartTime><AssayTime>5</AssayTime></CommonData><FlowRate>1000</FlowRate><StepType>KREGENERATION</StepType><StepName>Regeneration</StepName><StepStatus>OK</StepStatus><ActualTime>5.00005</ActualTime><CycleTime>0.2</CycleTime><AssayXData Points="25">u48XRe6SF0UdlhdFVZkXRYScF0W7nxdF7qIXRR2mF0VRqRdFhKwXRbevF0XushdFIbYXRVW5
F0WIvBdFu78XRerCF0UdxhdFUckXRYjMF0XDzxdF7tIXRSHWF0VV2RdFiNwXRQ==</AssayXData><AssayYData Points="25">WKnOPfLXzj24pPY91AISPuPAJD4oVjY+0lA9Puu3ST6f/lA+oPtZPsnjYj6DwWo+UhpvPgS3
cT40Ing+/fB7PhcxgD6OCoA+ZDGDPqfNhT5IH4Y+zUSKPn+XiD76yok+sOCKPg==</AssayYData></Step><Step><CommonData><SampleLocation>11</SampleLocation><SampleID></SampleID><SampleGroup></SampleGroup><SampleInfo></SampleInfo><SampleRow>E</SampleRow><SamplePlate>1</SamplePlate><WellType>REGENERATION</WellType><Concentration>-1</Concentration><ConcentrationUnits>µg/ml</ConcentrationUnits><MolarConcentration>-1</MolarConcentration><MolarConcUnits>nM</MolarConcUnits><MolecularWeight>-1</MolecularWeight><Temperature>25</Temperature><StartTime>6528835</StartTime><AssayTime>5</AssayTime></CommonData><FlowRate>1000</FlowRate><StepType>KREGENERATION</StepType><StepName>Regeneration</StepName><StepStatus>OK</StepStatus><ActualTime>5.00005</ActualTime><CycleTime>0.2</CycleTime><AssayXData Points="25">vN8XRe/iF0Ui5hdFVukXRYXsF0W87xdF7/IXRSL2F0VW+RdFifwXRbj/F0XvAhhFIgYYRVYJ
GEWJDBhFvA8YResSGEUiFhhFUhkYRYkcGEW8HxhF7yIYRSImGEVWKRhFiSwYRQ==</AssayXData><AssayYData Points="25">IkkpwEnvNcABaTrArOo8wAFJP8Ar+0DABWdCwHyQQ8CnpUTAm0tFwO2TRsCVFUfAu/VHwF2A
SMA2MknA2H1JwJXjScCnTUrAzfVKwNRlS8AxrEvALSdMwKxGTMDNw0zAddVMwA==</AssayYData></Step><Step><CommonData><SampleLocation>12</SampleLocation><SampleID></SampleID><SampleGroup></SampleGroup><SampleInfo></SampleInfo><SampleRow>E</SampleRow><SamplePlate>1</SamplePlate><WellType>NEUTRALIZATION</WellType><Concentration>-1</Concentration><ConcentrationUnits>µg/ml</ConcentrationUnits><MolarConcentration>-1</MolarConcentration><MolarConcUnits>nM</MolarConcUnits><MolecularWeight>-1</MolecularWeight><Temperature>25</Temperature><StartTime>6544928</StartTime><AssayTime>5</AssayTime></CommonData><FlowRate>1000</FlowRate><StepType>KREGENERATION</StepType><StepName>Regeneration</StepName><StepStatus>OK</StepStatus><ActualTime>4.99907</ActualTime><CycleTime>0.2</CycleTime><AssayXData Points="25">vC8YRe8yGEUiNhhFVjkYRYk8GEW8PxhF70IYRSJGGEVSSRhFiUwYRbxPGEXrUhhFHlYYRVZZ
GEWFXBhFvF8YRetiGEUeZhhFVmkYRYlsGEW8bxhF63IYRR52GEVSeRhFhXwYRQ==</AssayXData><AssayYData Points="25">C1QDPpg17j1vWBA+0QImPuoNNz6Jokk+aPdPPrEtXz4KT2s+MHxxPtX4eT7It34+l0mCPuaE
hD7WmoU+F3yLPqnbjD50pIw+ARSRPtMWkD68q5E+hC+UPnqplj79xJU+1UKXPg==</AssayYData></Step><Step><CommonData><SampleLocation>11</SampleLocation><SampleID></SampleID><SampleGroup></SampleGroup><SampleInfo></SampleInfo><SampleRow>E</SampleRow><SamplePlate>1</SamplePlate><WellType>REGENERATION</WellType><Concentration>-1</Concentration><ConcentrationUnits>µg/ml</ConcentrationUnits><MolarConcentration>-1</MolarConcentration><MolarConcUnits>nM</MolarConcUnits><MolecularWeight>-1</MolecularWeight><Temperature>25</Temperature><StartTime>6561029</StartTime><AssayTime>5</AssayTime></CommonData><FlowRate>1000</FlowRate><StepType>KREGENERATION</StepType><StepName>Regeneration</StepName><StepStatus>OK</StepStatus><ActualTime>4.99907</ActualTime><CycleTime>0.2</CycleTime><AssayXData Points="25">uH8YReuCGEUehhhFVokYRYWMGEW0jxhF55IYRR6WGEVqmRhFhZwYRbifGEXrohhFGqYYRVKp
GEWFrBhFuK8YReuyGEUethhFTrkYRYW8GEW4vxhF68IYRR7GGEVSyRhFgcwYRQ==</AssayXData><AssayYData Points="25">zCUrwNBYN8AgSzzAGOQ+wF6QQMABL0LAtGdDwE2YRMB03UXAbUxGwJH9RsASo0fAEIJIwE7Y
SMBWh0nA9iFKwMjESsC88krAL1ZLwILIS8CO/kvA+KVMwNK4TMA12UzAKelMwA==</AssayYData></Step><Step><CommonData><SampleLocation>12</SampleLocation><SampleID></SampleID><SampleGroup></SampleGroup><SampleInfo></SampleInfo><SampleRow>E</SampleRow><SamplePlate>1</SamplePlate><WellType>NEUTRALIZATION</WellType><Concentration>-1</Concentration><ConcentrationUnits>µg/ml</ConcentrationUnits><MolarConcentration>-1</MolarConcentration><MolarConcUnits>nM</MolarConcUnits><MolecularWeight>-1</MolecularWeight><Temperature>25</Temperature><StartTime>6577257</StartTime><AssayTime>5</AssayTime></CommonData><FlowRate>1000</FlowRate><StepType>KREGENERATION</StepType><StepName>Regeneration</StepName><StepStatus>OK</StepStatus><ActualTime>4.99907</ActualTime><CycleTime>0.2</CycleTime><AssayXData Points="25">tM8YRePSGEUa1hhFStkYRX3cGEW03xhF4+IYRRrmGEVK6RhFgewYRbDvGEXj8hhFGvYYRUr5
GEWB/BhFsP8YReMCGUUWBhlFTgkZRX0MGUWwDxlF5xIZRRYWGUVKGRlFfRwZRQ==</AssayXData><AssayYData Points="25">sRwYPn8DHT7Foy4+R5RIPoJMWT7Y72o+5B1yPpYpgD6kxoU+WySLPohqjT4vNZE+w9uSPuzb
lT5Q1Zg+r46bPoRlnT4dTJ8+WLGgPo0jpT4uGKU+oyGlPsvBqD6HGak+IeepPg==</AssayYData></Step><Step><CommonData><SampleLocation>1</SampleLocation><SampleID></SampleID><SampleGroup></SampleGroup><SampleInfo></SampleInfo><SampleRow>E</SampleRow><SamplePlate>1</SamplePlate><WellType>BUFFER</WellType><Concentration>-1</Concentration><ConcentrationUnits>µg/ml</ConcentrationUnits><MolarConcentration>-1</MolarConcentration><MolarConcUnits>nM</MolarConcUnits><MolecularWeight>-1</MolecularWeight><Temperature>25</Temperature><StartTime>6591968</StartTime><AssayTime>60</AssayTime></CommonData><FlowRate>1000</FlowRate><StepType>BASELINE</StepType><StepName>Baseline</StepName><StepStatus>OK</StepStatus><ActualTime>59.9991</ActualTime><CycleTime>0.2</CycleTime><AssayXData Points="300">sB8ZReMiGUUSJhlFSikZRX0sGUWsLxlF3zIZRRY2GUVKORlFeTwZRbA/GUXjQhlFFkYZRUpJ
GUV9TBlFsE8ZReNSGUUWVhlFRlkZRX1cGUWwXxlF42IZRRJmGUVKaRlFfWwZRbBvGUXjchlF
FnYZRUp5GUV9fBlFsH8ZReOCGUUWhhlFSokZRX2MGUWwjxlF35IZRRaWGUVKmRlFfZwZRayf
GUXjohlFEqYZRUapGUV9rBlFsK8ZReOyGUUSthlFSrkZRXm8GUWwvxlF48IZRRLGGUVuyRlF
fcwZRbDPGUXj0hlFFtYZRUrZGUV93BlFsN8ZRePiGUUS5hlFSukZRX3sGUWw7xlF3/IZRRb2
GUVK+RlFefwZRaz/GUXjAhpFFgYaRUoJGkV5DBpFsA8aRd8SGkUSFhpFShkaRXkcGkWwHxpF
3yIaRRYmGkVKKRpFeSwaRbAvGkXjMhpFFjYaRUY5GkV9PBpFsD8aRd9CGkUWRhpFRkkaRX1M
GkWsTxpF41IaRRZWGkVKWRpFfVwaRaxfGkXjYhpFFmYaRUppGkV9bBpFrG8aRQhzGkUSdhpF
SnkaRX18GkWwfxpF44IaRRaGGkVKiRpFfYwaRbCPGkXjkhpFFpYaRUqZGkV9nBpFsJ8aReOi
GkUWphpFSqkaRXmsGkWwrxpF47IaRRa2GkVuuRpFebwaRbC/GkXjwhpFFsYaRUrJGkV9zBpF
rM8aRePSGkUW1hpFStkaRXncGkWw3xpF3+IaRRLmGkVK6RpFeewaRbDvGkXf8hpFEvYaRUb5
GkV9/BpFsP8aRe8CG0UWBhtFSgkbRXkMG0WwDxtF3xIbRRYWG0VKGRtFeRwbRbAfG0XfIhtF
FiYbRUUpG0V5LBtFsC8bReMyG0UWNhtFSjkbRXk8G0WwPxtF30IbRRZGG0VFSRtFeUwbRbBP
G0XfUhtFFlYbRUpZG0V9XBtFrF8bRd9iG0USZhtFSmkbRX1sG0WwbxtF43IbRRZ2G0VKeRtF
eXwbRdF/G0XjghtFEoYbRUWJG0V9jBtFsI8bReOSG0USlhtFRZkbRXmcG0WwnxtF46IbRRKm
G0VKqRtFeawbRayvG0XjshtFFrYbRUW5G0V5vBtFsL8bRePCG0UWxhtFSskbRX3MG0WwzxtF
39IbRRLWG0VK2RtFfdwbRazfG0Xj4htFEuYbRUXpG0V97BtFrO8bRePyG0UW9htFRfkbRXn8
G0Ws/xtF4wIcRRYGHEVFCRxFeQwcRawPHEXfEhxFFhYcRUUZHEV9HBxFrB8cRd8iHEUSJhxF
SikcRXksHEWsLxxF3zIcRRY2HEVKORxFfTwcRbA/HEXjQhxFEkYcRUVJHEV9TBxFrE8cReNS
HEUWVhxFRVkcRX1cHEWwXxxF42IcRRZmHEVFaRxFfWwcRbBvHEXfchxFFnYcRUV5HEV5fBxF
sH8cRd+CHEUWhhxFRYkcRXmMHEWwjxxF45IcRVyWHEVKmRxFeZwcRayfHEXjohxFEqYcRUWp
HEV5rBxFrK8cReOyHEUSthxFSrkcRXm8HEWsvxxF38IcRRbGHEVKyRxFecwcRazPHEXj0hxF
EtYcRUXZHEV53BxF</AssayXData><AssayYData Points="300">7ReyPnMIsj5WlrQ+dCezPtJXsj6LyrI+vHS1Pvovtj4De7Y+Fp22Pgnetz4yOrY+/kS4PtBV
uD4FYLo+VuS5Po6TuD4U+7k+5py4PtWZuT6Rjbw+GPu7Pj6uvj5Bh74+FJa9PqMzvz4Fcr4+
gHG+Poh/wD7Wvr4+5mC+Ppa+wD5D/MA+eVLBPvD/wD4DGcI+N9K/PkeOwT7ki8E+qJvDPr4k
wD6sEcM+gwnDPg9VxD7S6cI+KKTDPu6IxT6vEcU+kbjFPoogxz4YlMU+r1fHPvhwxD7mx8c+
x0jIPrBZxz5f3Mc+H/nGPjmryT6+IcY+QULHPlFryT7Ud8s+m7vIPlBjyT4zWso+3cPIPuav
yj5TLcg+iXHMPgKSyz5I/co+rB7MPiJvzD6gCMo+/pHNPrJ2zD74Zs8+3XHNPlFfzj4mk8o+
mvfMPnZhzT5H1sw+R5XMPjMLzT44Ts4+TsDOPpQCzz4uSM4+4LPNPpt/zT4azs4+daLOPjkx
0D6Mrs4+KfvOPjZl0T4Tg9A+BXzQPveGzz7BFNA+XJvQPi5B0D5qnNI+dtnQPjWT0D4l2dA+
FKbRPtnm0j7KFtM+BdfUPj2p0j4VjtM+RrbSPmqf1T45pdM+dXzUPsOk0z4JqNE+HxXUPoPY
0j6jRNQ+SNfWPqvO0z78V9U+9w3UPiBZ1j42OtU+pPjWPp6q1j4RzNQ+7gzVPqag2D45Kdk+
OW3XPn6a1T7rUdU+z5zYPt7a1z7snNc+H07WPoQY1z6+iNU+q9fZPpQQ2D5VRdc+56/YPg54
2D4b/tk+yS3YPrMR1j7ZA9g+J3zXPi2O2j5QT9w+5ifZPg0y2j5RJNw+EH7aPsIT2T6R6Ng+
UFHZPnWc2T75sdo+vsXaPqtV2j4Xwtk+gYbaPouO3T4qxdk+P8bbPrqf2T4v39o+n/LaPtGQ
3T6Uidw+qCXcPgri3D4hj9w+O+HbPiMc3D6Xhd0+6u/cPhKG3T42qt0+TS7cPqJw3j4dFN4+
2RPePooV3T7Lxdw+dsrbPsJb3T6yz90+j+DbPs8I3j7Qdt8+XO/ePtfl3T7x8t4+QTTgPoed
3z4DUdw+Mv/ePoxl4T6a3uA+pBjhPmqB3z5XTeI+3M7ePigl3z6R5d8+5wffPlNE3T6ptOA+
BhniPles4D42ouA+loPhPjMj3z4HB+I+buTgPqA14D6UTeM+isPgPraA4j75HuE+2k7jPhgv
4z54d+I+6vngPk194T4S3eE+k3fjPkLv4z7xKeE+3CrjPk3G4j5U7uA+xojiPuBs5D77B+M+
NzzjPt2t4j6OUOQ+51zkPueG4z76f+Q+2RrkPu1T4z4zpOQ+7+3iPmq65T6VueM+IIPkPrbs
4j7S7eU+kVvkPrlb5j66UeU+sEfjPmNL5j7LPeY+hOnjPmqH5D6KnuU+VpflPjoa5D5dyeU+
21zkPj/a5T52EeY+t2PkPtAV5j7t2OY+FhXnPq235j5oKOg+xxXnPusz6D5v4Og+afzmPiAm
6D5QdOY+NkfrPhmI5j5FO+U+BHTmPoF66D5Y/+c+hjPnPndz6T660ec+bOnmPplc6D7cp+c+
9GLpPs345j6L7Og+</AssayYData></Step><Step><CommonData><SampleLocation>1</SampleLocation><SampleID></SampleID><SampleGroup></SampleGroup><SampleInfo></SampleInfo><SampleRow>E</SampleRow><SamplePlate>1</SamplePlate><WellType>BUFFER</WellType><Concentration>-1</Concentration><ConcentrationUnits>µg/ml</ConcentrationUnits><MolarConcentration>-1</MolarConcentration><MolarConcUnits>nM</MolarConcUnits><MolecularWeight>-1</MolecularWeight><Temperature>25</Temperature><StartTime>6652871</StartTime><AssayTime>80</AssayTime></CommonData><FlowRate>600</FlowRate><StepType>LOADING</StepType><StepName>Loading</StepName><StepStatus>OK</StepStatus><ActualTime>79.9991</ActualTime><CycleTime>0.2</CycleTime><AssayXData Points="400">rd8cReDiHEUT5hxFQ+kcRXbsHEWp7xxF3PIcRQ/2HEVD+RxFdvwcRa3/HEXcAh1FDwYdRUMJ
HUV2DB1FqQ8dRdwSHUUPFh1FQxkdRXYcHUWpHx1F6CIdRQ8mHUVDKR1FdiwdRa0vHUXcMh1F
DzYdRUM5HUV2PB1FrT8dRdxCHUUPRh1FQ0kdRXpMHUWpTx1F3FIdRQ9WHUVDWR1FdlwdRalf
HUXcYh1FE2YdRUNpHUV2bB1FrW8dRdxyHUUPdh1FQ3kdRXZ8HUWtfx1F3IIdRQ+GHUVDiR1F
dowdRamPHUXckh1FD5YdRUOZHUV6nB1FqZ8dRdyiHUUTph1FQ6kdRXasHUWprx1F4LIdRQ+2
HUVDuR1FdrwdRam/HUXcwh1FD8YdRUPJHUV6zB1Frc8dRdzSHUUP1h1FQ9kdRXbcHUWt3x1F
3OIdRQ/mHUVD6R1FduwdRanvHUXc8h1FD/YdRUP5HUV2/B1Fqf8dReACHkUPBh5FQwkeRXYM
HkUoEB5F3BIeRQ8WHkVDGR5FdhweRakfHkXcIh5FDyYeRUMpHkV6LB5FrS8eReAyHkUcNh5F
QzkeRXo8HkWtPx5F3EIeRQ9GHkVDSR5FdkweRalPHkXcUh5FD1YeRUNZHkV2XB5FqV8eReBi
HkUPZh5FR2keRXZsHkWpbx5F3HIeRQ92HkVDeR5FenweRal/HkXcgh5FD4YeRUOJHkWKjB5F
qY8eRdySHkUPlh5FQ5keRXacHkWpnx5F4KIeRQ+mHkVDqR5FdqweRamvHkXcsh5FD7YeRUO5
HkV2vB5Frb8eRdzCHkUPxh5FQ8keRXbMHkWpzx5F3NIeRQ/WHkVD2R5FetweRanfHkXc4h5F
D+YeRULpHkV67B5Fqe8eRdzyHkUP9h5FQvkeRXb8HkWp/x5F4AIfRRMGH0VCCR9FdgwfRakP
H0XcEh9FRRYfRUIZH0V6HB9FqR8fRdwiH0UPJh9FQikfRX4sH0WxLx9F3DIfRQ82H0VCOR9F
djwfRak/H0XcQh9FD0YfRU9JH0V2TB9FqU8fReBSH0UPVh9FR1kfRXZcH0WpXx9F4GIfRQ9m
H0VHaR9FdmwfRa1vH0Xcch9FD3YfRUJ5H0V6fB9FrX8fReCCH0UPhh9FQokfRXqMH0Wtjx9F
4JIfRQ+WH0VCmR9FepwfRa2fH0Xcoh9FD6YfRUepH0V6rB9F0q8fReCyH0UTth9FR7kfRXq8
H0Wpvx9F4MIfRRPGH0VHyR9FeswfRVXQH0Xg0h9FE9YfRUfZH0V63B9Frd8fReDiH0UT5h9F
R+kfRXrsH0Wt7x9F4PIfRRP2H0VH+R9FevwfRa3/H0XgAiBFEwYgRUcJIEV6DCBFrQ8gReAS
IEUTFiBFRxkgRXocIEWtHyBF4CIgRRMmIEVHKSBFeiwgRa0vIEXgMiBFEzYgRUc5IEV6PCBF
rT8gReBCIEUTRiBFR0kgRXpMIEWtTyBF4FIgRRNWIEWdWSBFelwgRa1fIEXgYiBFE2YgRUdp
IEV2bCBFrW8gReByIEVVdiBFR3kgRXp8IEWtfyBF4IIgRROGIEVHiSBFeowgRa2PIEXgkiBF
E5YgRUeZIEV6nCBFrZ8gReCiIEUTpiBFR6kgRXasIEWtryBF4LIgRRO2IEVHuSBFerwgRa2/
IEXgwiBFE8YgRUfJIEV6zCBFrc8gReDSIEUT1iBFR9kgRXbcIEWt3yBF4OIgRRPmIEVH6SBF
euwgRa3vIEXg8iBFE/YgRUf5IEV6/CBFrf8gReACIUUTBiFFRwkhRXoMIUWtDyFF4BIhRRMW
IUVCGSFFehwhRakfIUXgIiFFEyYhRUcpIUV6LCFFrS8hReAyIUUTNiFFRzkhRZI8IUWtPyFF
3EIhRRNGIUVHSSFFekwhRa1PIUXgUiFFE1YhRUdZIUV6XCFFqV8hReBiIUUTZiFFR2khRX5s
IUWtbyFF4HIhRRN2IUVHeSFFdnwhRa1/IUXggiFFE4YhRUeJIUV6jCFFrY8hReCSIUUPliFF
QpkhRXqcIUWtnyFF4KIhRQ+mIUVHqSFFeqwhRa2vIUXgsiFFE7YhRUK5IUV6vCFFrb8hRdzC
IUUTxiFFR8khRXrMIUWtzyFF4NIhRRPWIUVH2SFFdtwhRQ==</AssayXData><AssayYData Points="400">UmPqPhug6D5Axeg+BPzqPvZ86T6vGOk+Vd/pPpRz6T47Yec+D8DqPiph6T5Csuo+tjjpPvwY
6T6b6uk+ONDpPn2z6D7lUes+I2TrPqFG7D6wh+s+jDLqPrDh6j6Qqus+XGTrPl116T4Ri+s+
JDLqPr+R6z6Ioug+NFPrPh3e6D7I8+o+b5jpPi3f6j5Reek+SPTrPozv7D7miuw+QlDqPtdd
7D57a+w+kNTtPnLK6z6hS+s+EkDrPrQn7D6l1uk+5yvqPooO6T5nR+w++QTrPonj7T6UI+s+
BI/rPlep7D6h9uo+J57rPmin7D5AG+s+uYztPl8V7D4Tp+0+vbPtPk9m8D4bJuw+mZLsPrVq
7j48b+4+HoXrPte66z57z+w+qxPsPmr27T6+l+0+2AXuPlYu7T68Fe0+jEztPn5x7j5HD+0+
6NHvPndv7z64Je8+9wjvPpgc7z5Cte0+AbPtPq8R8D4SYu8+6C/uPnZv7T54Y+8+AU7tPqlu
8D5Ahu4+zjPtPlBg8D69EPA+Fd3uPuPn7j7p/u4+ovHvPkPA7z7UQe4+EO3tPkPT7z6BBfA+
bo/uPsXv8D7WH/A+Q2PvPoJn8T5f0/E+h6HwPuzT7j7oX+8+KsnuPohH8T4yifE+5anvPqan
8D6dPfA+7AnzPg2T8D4ApvA++cfvPqop8T7bze8+cc/vPhN47z5G2/E+GR7xPk7L8D7y9O8+
wXjwPht18D6vnu4+RYbxPh3R8j55zvA+d0vwPvyK8T7vie4+XVzvPsFI8j7w8fE+bWvxPo24
8D5i//A+vszxPs5V8z4DP/E+zkHxPtbg8z5KmPI+9arzPsI08z7I8vE+ffzxPtVZ8j48SfM+
ZOLzPhVg8j7lqfE+6/nyPsmy8z72EvE+pXXxPpui8j6DiPA+jBnwPpGq8j4rjPI+ILz1Pkeu
8j6xa/M+j//0Prct9D5GI/Q+zV3yPhZ68z6jLPM+7Mv0Pnzh8j7vSvM+Khz1Pj/48T5cuPI+
p7TwPt7u8z5ZUfQ+Mhr1PgOF9D6oDvQ+BzP0Plnf8z6yWfQ+uAP2PhOU9D6CZ/Q+BXj2PsCM
9T5bY/Y+zLL0Pn/X8z60lvU+4kHyPlRV9D5CgPQ+sSz2PnV29j7QAvQ+GpnzPngc9j6yiPM+
KszzPrDk9j4YNPU+eQz1PrWk9T51QfY+1Kn2Plgn9j695vU+Xnv1PoA39T6h6vU+AEr2PuEk
8z5n3PU+Chz4Pub29T7dv/Y+X/70Pn2I9j45j/Y+8Hf2PoWX9T5IW/Y+US/3PkaA9T4ZO/Y+
Ybz2PtHt9j5DKPU+m+r2Pj2P9T7JZfY+yKP2Ptex+D7pGfg+SGz3PkQf9z4D//g+C5T4PiHZ
9D4iIvg+EEf4Po15+T6Ylvg+xwH5PuaR+D7F8Pg+uJH2Pprc9j6/ovk+ClL2Pik39j48wfU+
1/P3Pkf3+T6Pkfg+MRP5PoOW+T6NePk+RB33Pnse+D6wrPk+q073Pk8i+T4/Evc+zmr2Ptim
9z7UX/g+vtn2PnNM9j5GNPo+Euz4Po5F+D6d6vg+Rg75PmH5+z5v7/g+t5X6PjTM+T6j8Po+
YWb4PiUZ+T6Bpfo+tO76PjK3+j6Gcvk+8Cb4Pq5T9z6iL/o+ypr5PsDM9z7a4Pk+DsX5PvFg
+T4ToPw+WP/4Pijl9z6Mc/s+fOr4Plmf+j7O9Po+qVH7PpSG+T67hPk+rIP4Pt+2/D5mDPk+
qkP7Pl5t+z4JOfo+WzD6PsPK+T5Wn/w+Odj5PiKw+j5+6Pw+JGL6PrZ/9z7j4Ps+sCf7PlRu
+z4HQPs++1z6Pk2i+j4YL/g+w376Pvsq+z5bMPs+CHv7Pgzb+z7MTvo+OgD7PhHa+j7FXvs+
B5T5Pt3W+j7c0Ps+LV/8PjWh+z41tvw+U+f6PnCH/D4eUfo+T236PvKW/D4noPw+HXn9Pv/4
+z4Yw/s+H1z7Pv3z/D5pe/w+B038Pvcz+z78Zfw+cGP6Piyd/T7uev0+oUb9Pjvx/D6ZYPs+
dHH9PmJY/D4gAv0+46j7Prx8/T5bCf4+JTH+Phkn/D7z6Pw+bi3/PlRS+z7xFf0+MlT7Pi/o
/j4jNP0+VOf+PkJ8/T4e4vw+qff6Pki4/D5/Af4+NhL9Pg==</AssayYData></Step><Step><CommonData><SampleLocation>1</SampleLocation><SampleID></SampleID><SampleGroup></SampleGroup><SampleInfo></SampleInfo><SampleRow>E</SampleRow><SamplePlate>1</SamplePlate><WellType>BUFFER</WellType><Concentration>-1</Concentration><ConcentrationUnits>µg/ml</ConcentrationUnits><MolarConcentration>-1</MolarConcentration><MolarConcUnits>nM</MolarConcUnits><MolecularWeight>-1</MolecularWeight><Temperature>25</Temperature><StartTime>6733834</StartTime><AssayTime>60</AssayTime></CommonData><FlowRate>1000</FlowRate><StepType>BASELINE</StepType><StepName>Baseline</StepName><StepStatus>OK</StepStatus><ActualTime>59.9991</ActualTime><CycleTime>0.2</CycleTime><AssayXData Points="300">qd8hRdjiIUUH5iFFO+khRXLsIUWh7yFF1PIhRRT2IUU/+SFFbvwhRaH/IUXYAiJFBwYiRTsJ
IkVuDCJFpQ8iRdQSIkULFiJFPxkiRXIcIkWlHyJF2CIiRQcmIkU/KSJFbiwiRaUvIkXYMiJF
BzYiRTs5IkVuPCJFoT8iRdRCIkULRiJFO0kiRW5MIkWlTyJF1FIiRQtWIkU/WSJFclwiRaFf
IkXUYiJFB2YiRT9pIkVybCJFpW8iRdhyIkUHdiJFP3kiRXJ8IkWhfyJF1IIiRQeGIkU/iSJF
bowiRaGPIkXUkiJFB5YiRTuZIkVynCJFpZ8iRdiiIkULpiJFU6kiRW6sIkWhryJF1LIiRQu2
IkVHuSJFcrwiRaG/IkXUwiJFFMYiRT/JIkVuzCJFpc8iRdjSIkUH1iJFP9kiRW7cIkWh3yJF
7eIiRQfmIkU/6SJFbuwiRaXvIkXU8iJFC/YiRTv5IkVu/CJFof8iRdQCI0ULBiNFOwkjRW4M
I0WlDyNF1BIjRQcWI0U7GSNFbhwjRaUfI0XYIiNFCyYjRTspI0VuLCNFpS8jRdQyI0UHNiNF
PzkjRW48I0WhPyNF4EIjRQtGI0U/SSNFbkwjRaFPI0XUUiNFB1YjRT9ZI0WCXCNFzl8jRdRi
I0ULZiNFO2kjRW5sI0WlbyNF1HIjRQd2I0U7eSNFbnwjRaF/I0XYgiNFC4YjRTuJI0VujCNF
pY8jRdSSI0UHliNFP5kjRXKcI0WhnyNF6aIjRQemI0U7qSNFbqwjRaWvI0U7syNFB7YjRTu5
I0VuvCNFob8jRdjCI0ULxiNFO8kjRXLMI0WhzyNF2NIjRQfWI0U72SNFbtwjRaXfI0XU4iNF
B+YjRT/pI0Vu7CNFoe8jRdTyI0UL9iNFP/kjRW78I0Wh/yNF1AIkRQsGJEU6CSRFbgwkRbEP
JEXYEiRFCxYkRToZJEVuHCRFoR8kRdgiJEULJiRFOikkRW4sJEWhLyRF1DIkRQc2JEU6OSRF
bjwkRaE/JEXUQiRFB0YkRTpJJEVyTCRFoU8kRdRSJEUHViRFOlkkRXJcJEWhXyRF1GIkRQdm
JEU6aSRFbmwkRaFvJEU6cyRFB3YkRT95JEVufCRFvn8kRdSCJEUHhiRFOokkRW6MJEW1jyRF
1JIkRQuWJEU6mSRFbpwkRaWfJEXUoiRFB6YkRTqpJEVyrCRFoa8kRdSyJEUHtiRFP7kkRW68
JEWhvyRF1MIkRSTGJEU6ySRFdswkRaHPJEXc0iRFctYkRT/ZJEVu3CRFod8kRdTiJEUH5iRF
P+kkRW7sJEWh7yRF1PIkRQf2JEU6+SRF1PwkRaX/JEXUAiVFBwYlRToJJUVuDCVFoQ8lRdQS
JUUHFiVFRxklRW4cJUWhHyVF1CIlRQcmJUU6KSVFciwlRaEvJUXUMiVFBzYlRT85JUVuPCVF
oT8lRdRCJUUHRiVFOkklRW5MJUWlTyVF2FIlRQdWJUU6WSVFblwlRbFfJUXUYiVFB2YlRTpp
JUVubCVFoW8lRdhyJUUHdiVFOnklRW58JUWlfyVF1IIlRQeGJUVLiSVFcowlRaGPJUXUkiVF
GJYlRT+ZJUVynCVF</AssayXData><AssayYData Points="300">INT9Pgfp/j7vFv4+DyP+PnvR/j7zSf0+2lX+Ph2u/D6d0/0+kb3+Pv71/j5QV/w+LksAP08y
AD+L5f8+0sP8Pnah+z4uP/0+vHYAP9oMAD8eSf4+rW79PgzY/j5PxP8+JY7+Pj2n/j7ml/4+
qmT/PtZlAD9Yg/w+hBn/PnHi/j6rmP4+EP7+Pk8E/z7gGAA/9+f/PkQkAD+KdP0+DZD/PjtB
/j59Z/0+OT7/PsOJ/j4XQgA/x7/+PkDS/j7qxP8+azUBPxaHAD9Xzf4+rjsAP61M/z4qcgE/
NXb/PtxNAD+txv4+b7b/PmrcAD8mBwE/yRT+PsfMAD8nNf8+LRgAPzm1AD+PJQA/M5oAPxY7
AD/o9gA/1JEAP8J/AD9mQAE/8woAPzcV/j4uoQA/PaYAP116AD+1hgA/+xwBPxoyAT+uUwA/
mvwAP3qp/z4HegA/tyEAP0cbAD9+6AA/DD8CPyilAD8gGgE/NWv/PptwAD9f9wA/5zEAP6DG
AD+u8wA/Kh4CPzNCAT9yLAA/Wp8AP4NmAD8n1QE/RGoBP4MwAT++zQE/rlkBPzQwAT/dqwA/
k54BPyUZAT/7kgE/DAIBPzDPAD9REgI/c94AP0ZpAT/zsAA/rHD/PqySAD8scAE/YYsBPxR/
AD895wE/bwMBP2lcAT9QbQE/0YkBPzJhAT8zkQI/Y+oBP8OPAT94VAI/qtoAP4cmAj8MZgE/
iZ8BPyNsAT/I9AA/GEUBP8wLAT+a9AE/WoMAP9mDAD8aUAE/QVQBP8BqAT/UdAE/N3cCPyw+
Aj9fdQE/HPwBP9zJAT+kagI/7LUDP0fSAT+i4QE/Xi4BP/oWAT9raQI/ovEBPx2wAT89ugA/
Ln0CPwlGAT8djAA/zwkCP5iRAT/9rAE/PIwBPwRSAj/CvgE/rr0APwTnAj+zmwE/hb8CP0Bn
Aj+KcAE/fpkBP7bKAj/cqgI/eQoCP9FTAz/cKAI/MLABP6W3Aj8SjgM/P2ICP1mGAj+7DAM/
b8ACPwgnAj/HGwM/G3EDP8jZAT+gaQI/4OACP+pNAj9LggI/mFADP31oAj9wSwM/DhADP+KE
Aj/fYwI/Eh0DP/aTAz/EigM/lDcCP99HAj/iVgM/LC4DPxxzBD+0TgQ/yUUDPyvtAj/lJwM/
NBoEP6NUAj9T3wI/wSsDPxV4BD8SGQM/GdgCP/9nAz9wTAE/sSMDP8q4AT+wNQM/GwwEPz27
Az9e/AI/rOYDP5wbAj+6DgQ/xdQDP4EEBD9FtwI/sCIDP2aOAz9nDgQ/yR0EP6VeAj8saQM/
L8UDP7SSAz9xXwM/Pq4DP8wOAz8digM/Ji8EPwzhAj9iMwM/nlQDP53XAz/xNwQ/8B0EP54m
BD8xeQM/3S8DP4vOAz+GCAQ/kzwEPxJRAz9btAQ/uDUEP6cdBD/EIwQ/zhYEP2OlAz/rzAM/
ZFoCP38/Az8EKQQ/KksEP3VbBD8zhwM/WAQEP+KmAz++aQQ/wT8DP4O5Az8J1QM/bbMEP0sL
BD+6MAQ/rrIEP6ucBD+szAM/Il4DP2bRAz8fNQQ/X/UDP+3tAz+YuAQ/GTYFP7UyBD+29AU/
qh4FP1xABD+P1AQ/</AssayYData></Step><Step><CommonData><SampleLocation>10</SampleLocation><SampleID>QA013.765M.C1 gp120</SampleID><SampleGroup></SampleGroup><SampleInfo></SampleInfo><SampleRow>E</SampleRow><SamplePlate>1</SamplePlate><WellType>KSAMPLE</WellType><Concentration>-1</Concentration><ConcentrationUnits>µg/ml</ConcentrationUnits><MolarConcentration>125</MolarConcentration><MolarConcUnits>nM</MolarConcUnits><MolecularWeight>-1</MolecularWeight><Temperature>25</Temperature><StartTime>6802824</StartTime><AssayTime>180</AssayTime></CommonData><FlowRate>600</FlowRate><StepType>ASSOC</StepType><StepName>Association</StepName><StepStatus>OK</StepStatus><ActualTime>179.999</ActualTime><CycleTime>0.2</CycleTime><AssayXData Points="900">p58lRdKiJUUFpiVFPaklRXCsJUWfryVF0rIlRQm2JUU5uSVFcLwlRaO/JUXWwiVFBcYlRTnJ
JUVwzCVFn88lRdLSJUUF1iVFOdklRWzcJUWf3yVF0uIlRQXmJUU96SVFcOwlRaPvJUXS8iVF
CfYlRTn5JUVw/CVFn/8lRdICJkUJBiZFWQkmRWwMJkWjDyZF1hImRQkWJkU5GSZFbBwmRZ8f
JkXWIiZFCSYmRTkpJkVsLCZFoy8mRdYyJkUFNiZFOTkmRXA8JkWfPyZF1kImRQVGJkU9SSZF
cEwmRZ9PJkXSUiZFCVYmRT1ZJkVwXCZFo18mRdJiJkUJZiZFPWkmRXBsJkWnbyZF1nImRQl2
JkU5eSZFcHwmRaN/JkXWgiZFCYYmRT2JJkVwjCZFo48mRdaSJkUJliZFPZkmRXCcJkWjnyZF
1qImRQmmJkU9qSZFcKwmRaOvJkXWsiZFCbYmRT25JkVwvCZFo78mRdbCJkUJxiZFPckmRXDM
JkWjzyZF1tImRQnWJkU92SZFcNwmRaPfJkXW4iZFCeYmRT3pJkVw7CZFo+8mRdbyJkUJ9iZF
PfkmRXD8JkWj/yZF1gInRQkGJ0U9CSdFcAwnRaMPJ0XWEidFCRYnRT0ZJ0VwHCdFnx8nRdYi
J0UJJidFPSknRXAsJ0WjLydF1jInRQk2J0U9OSdFmTwnRaM/J0XWQidFCUYnRT1JJ0VwTCdF
o08nRdZSJ0UJVidFPVknRcpcJ0WjXydF1mInRQlmJ0U9aSdFcGwnRaNvJ0XWcidFCXYnRT15
J0VwfCdFo38nRdaCJ0UJhidFOYknRXCMJ0WjjydF1pInRQmWJ0U9mSdFbJwnRaOfJ0XWoidF
DqYnRT2pJ0VwrCdFn68nRdayJ0UJtidFPbknRXC8J0WjvydF1sInRSbGJ0U9ySdFcMwnRaPP
J0XW0idFCdYnRT3ZJ0Vw3CdFo98nRdbiJ0UO5idFPeknRXDsJ0Wj7ydF1vInRQn2J0U9+SdF
cPwnRaP/J0XSAihFCQYoRT0JKEVwDChFow8oRdYSKEUFFihFPRkoRXAcKEWjHyhF1iIoRQkm
KEU9KShFcCwoRaMvKEXWMihFCTYoRT05KEVwPChFoz8oRdZCKEUJRihFPUkoRXBMKEWnTyhF
1lIoRQVWKEU4WShFcFwoRatfKEXWYihFCWYoRT1pKEVsbChFo28oRdJyKEUJdihFPXkoRXB8
KEWjfyhF1oIoRQmGKEU9iShFcIwoRaOPKEXakihFCZYoRT2ZKEVwnChFo58oRdaiKEUJpihF
PakoRWysKEWjryhF1rIoRQm2KEU9uShFcLwoRaO/KEXWwihFCcYoRT3JKEVwzChFo88oRdbS
KEUJ1ihFPdkoRWzcKEWj3yhF0uIoRQnmKEU46ShFcOwoRaPvKEXW8ihFCfYoRT35KEVw/ChF
n/8oRdICKUUJBilFZgkpRXAMKUWjDylF1hIpRQkWKUU9GSlFcBwpRaMfKUXWIilFFiYpRT0p
KUVwLClFny8pRdYyKUUJNilFPTkpRWw8KUWjPylF1kIpRQlGKUU9SSlFbEwpRaNPKUXWUilF
CVYpRT1ZKUVwXClFo18pRe9iKUUJZilFOGkpRXBsKUWjbylF2nIpRQV2KUU9eSlFcHwpRaN/
KUXWgilFCYYpRTiJKUVwjClFo48pRdqSKUUJlilFPZkpRXCcKUWjnylF/6IpRQWmKUU9qSlF
bKwpRZ+vKUXWsilFBbYpRT25KUVwvClFvL8pRdbCKUUixilFPckpRWzMKUWjzylF1tIpRQXW
KUU92SlFcNwpRZ/fKUXW4ilFBeYpRTjpKUVw7ClFo+8pRdLyKUUF9ilFPfkpRWz8KUWf/ylF
0gIqRQkGKkU9CSpFcAwqRaMPKkXWEipFBRYqRTgZKkV0HCpFox8qRdIiKkUJJipFOCkqRXAs
KkWfLypF0jIqRQk2KkU9OSpFcDwqRaM/KkXWQipFCUYqRThJKkVsTCpFo08qRdZSKkUFVipF
PVkqRXBcKkWjXypF0mIqRQlmKkU9aSpFbGwqRZ9vKkXWcipFCXYqRT15KkVwfCpFo38qRdKC
KkUJhipFPYkqRWyMKkWjjypF1pIqRQmWKkU4mSpFbJwqRZ+fKkXWoipFCaYqRTipKkVwrCpF
o68qRdayKkUFtipFSbkqRWy8KkWjvypF1sIqRQnGKkU9ySpFcMwqRaPPKkXW0ipFCdYqRTjZ
KkVs3CpFo98qRdbiKkUF5ipFPekqRXDsKkWj7ypF1vIqRQn2KkU4+SpFcPwqRaP/KkXSAitF
BQYrRT0JK0VwDCtFnw8rRdISK0UJFitFPRkrRWwcK0WfHytF1iIrRQUmK0U4KStFcCwrRasv
K0XSMitFBTYrRT05K0VsPCtFoz8rRdZCK0UJRitFPUkrRWxMK0WnTytF1lIrRQlWK0U4WStF
cFwrRaNfK0XWYitFBWYrRT1pK0VwbCtFo28rRdZyK0UFditFOHkrRXB8K0WjfytF1oIrRQmG
K0U9iStFbIwrRZ+PK0XSkitFCZYrRT2ZK0VsnCtFo58rRdKiK0UJpitFPakrRXCsK0WjrytF
1rIrRQW2K0U9uStFcLwrRZ+/K0XWwitFBcYrRTjJK0VszCtFn88rRdbSK0UF1itFPdkrRXDc
K0Wf3ytF1uIrRQnmK0Wr6StFbOwrRZ/vK0XS8itFBfYrRT35K0Vs/CtFo/8rRdICLEUFBixF
PQksRWwMLEWjDyxF0hIsRQUWLEU4GSxFbBwsRaMfLEXSIixFBSYsRTgpLEVwLCxFny8sRdYy
LEUJNixFPTksRWw8LEWfPyxF2kIsRQlGLEU9SSxFcEwsRZ9PLEXSUixFBVYsRT1ZLEVsXCxF
n18sRdJiLEUFZixFOGksRWxsLEWfbyxF1nIsRQV2LEU4eSxFbHwsRZ9/LEXSgixFBYYsRTiJ
LEVsjCxFn48sRdaSLEUJlixFPZksRWycLEX1nyxF1qIsRQmmLEU9qSxFbKwsRaOvLEXWsixF
BbYsRTi5LEVwvCxFn78sRdbCLEUJxixFOMksRXTMLEWfzyxF0tIsRQnWLEU92SxFbNwsRZ/f
LEXS4ixFBeYsRT3pLEV47CxFo+8sRdLyLEUF9ixFOPksRXD8LEWj/yxF0gItRQUGLUU9CS1F
cAwtRaMPLUXWEi1FBRYtRTgZLUVwHC1Fnx8tRdIiLUUFJi1FOCktRWwsLUWfLy1F1jItRQU2
LUU4OS1FbDwtRZ8/LUXSQi1FBUYtRThJLUVsTC1Fn08tRdZSLUUFVi1FOFktRXBcLUWfXy1F
0mItRTtmLUU9aS1FcGwtRaNvLUXSci1FBXYtRT15LUVsfC1Fn38tRdaCLUUFhi1FOIktRWyM
LUWfjy1F0pItRQWWLUU9mS1FcJwtRaOfLUXSoi1FBaYtRT2pLUVsrC1Fo68tRTizLUUFti1F
PbktRWy8LUWfvy1F0sItRQnGLUU4yS1FbMwtRZ/PLUXW0i1FBdYtRT3ZLUVs3C1Fn98tRdLi
LUUJ5i1FPektRWzsLUWf7y1F0vItRQX2LUU9+S1FbPwtRaP/LUXSAi5FBQYuRT0JLkVwDC5F
ow8uRdISLkUJFi5FOBkuRWwcLkWfHy5F0iIuRQUmLkU9KS5FbCwuRZ8vLkXSMi5FBTYuRTg5
LkVsPC5Fnz8uRdZCLkUFRi5FPUkuRWxMLkWjTy5F1lIuRQlWLkU4WS5FbFwuRaNfLkXSYi5F
BWYuRThpLkVwbC5Fn28uRdJyLkVwdi5FOHkuRWx8LkWffy5F0oIuRQWGLkU4iS5FbIwuRaOP
LkXSki5FCZYuRTiZLkWZnC5Fn58uRdaiLkUFpi5FOKkuRWysLkWfry5F0rIuRQW2LkU4uS5F
bLwuRbi/LkXSwi5FBcYuRT3JLkVszC5Fn88uRdLSLkUF1i5FONkuRXDcLkWf3y5F0uIuRQnm
LkU46S5FbOwuRaPvLkXS8i5FBfYuRT35LkVs/C5FuP8uRdYCL0UJBi9FOAkvRWwML0WfDy9F
0hIvRQUWL0U4GS9FbBwvRZ8fL0XSIi9FBSYvRTgpL0VsLC9Foy8vRdIyL0UFNi9FODkvRXA8
L0WfPy9F0kIvRQVGL0U9SS9FcEwvRaNPL0XSUi9FBVYvRThZL0VsXC9Fn18vRdJiL0UFZi9F
OGkvRWxsL0Wfby9F0nIvRQV2L0U4eS9FbHwvRaN/L0XWgi9FBYYvRTiJL0VsjC9Fn48vRdKS
L0UFli9FOJkvRWycL0Wfny9F0qIvRQWmL0U9qS9FbKwvRZ+vL0XSsi9FBbYvRTi5L0VsvC9F
n78vRdLCL0UFxi9FOMkvRWzML0Wfzy9F0tIvRQnWL0U92S9FbNwvRZ/fL0U04y9FBeYvRTjp
L0Vs7C9Fn+8vRdbyL0UF9i9FOPkvRWz8L0Wf/y9F0gIwRQUGMEU4CTBFbAwwRZ8PMEXSEjBF
BRYwRT0ZMEVsHDBFnx8wRdIiMEUJJjBFOCkwRWwsMEWfLzBF0jIwRQU2MEU4OTBFbDwwRaM/
MEXSQjBFBUYwRThJMEVsTDBFn08wRdJSMEUJVjBFPVkwRXBcMEWfXzBF0mIwRQVmMEU9aTBF
cGwwRZ9vMEXScjBFBXYwRT15MEVwfDBFn38wRdaCMEUahjBFPYkwRXSMMEWfjzBF1pIwRQWW
MEU4mTBFcJwwRZ+fMEXWojBFBaYwRTipMEVsrDBFo68wRdayMEUJtjBFOLkwRXC8MEWjvzBF
1sIwRQnGMEU9yTBFcMwwRZ/PMEXa0jBFBdYwRT3ZMEVw3DBF</AssayXData><AssayYData Points="900">h5QBP/s+AD/Zu/k+W6H0Pmir7T6Iees+TV/qPv1L5j5UHeQ+vrrdPo6h3z6eHt4+W+PaPgYj
2j7ADtc+vBvZPpJF1j6qzNQ+6aHVPlL31T7AvdQ+dxPSPpen0z58qtE+8CzRPoe00T5n8dA+
jiXRPi2W0D5/VtE+WfrQPgxR0D580tA+airPPu7dzj5C+c4+wfvPPgKhzD6BRdA+nW3QPt8F
zj7Ln84+NjXOPjYxzT65U88+7MLNPm1Uzj5yus0+soHOPkYF0D78WM4+XFPPPsbizj7o7dA+
bdLOPvzj0D6TmdA+Pa7OPp5IzT5bn9A+bwfPPhguzj7WyM0+mYTSPv6bzD6BUNA+thPPPpPo
0D7uOc4+LyTSPqqU0D4gVM8+H1/RPiJM0T4nKNE+n+nPPsnJ0z52ktA+ET3OPqtA0T7I59A+
5+/RPlx00j7N+dE+XkvSPrcf0T6O2NA+p2jTPnYF1T7vEtI+XzfSPmG40T4RJtE+Mh3TPoBp
0T6sMtE+FgrTPrF50j4Gd9E+WkvUPqDe0z7+btQ+0PDSPqAT1D5NiNQ+r7HUPldA1T62R9I+
3i3TPjx10z7Ck9Q+l83UPv4O1D7JftM+HhHSPm801D6hLNQ+IlnUPkx+1D65udM+uVHTPtRU
1T4GXtY+ddXUPgpV1D4RxtQ+KA7WPoDs1T6FzdQ+MWvUPhDZ1D5MUdM+6cbVPqi91T5fhNU+
eOHXPuYM1z4rUNY+qf7XPpZ61z6SYNU+ymXXPoit1T79Gdg+YofXPh+O1z5jKNk+cl3WPjfY
1z4BptU+4z3WPjq+1z6qs9Y+csfYPhWS1z6J5NY+ni/XPjXH1j5B9dg+ZErWPqud1D7+RtU+
KPbYPvA62j7/0Nk+gjXYPlCZ1z7rANk+DYXYPqZN1j7eV9g+aLTWPqRz3D4mgtc+/oHaPjUD
2T4If9o+LBzaPt4T2T4Wedk+5XTaPhj+2D7y8dg+YXrZPhvL2D7QJtk+bJ7bPrGH2j6QY9k+
1wPaPj3A2T5sgdo+j9TZPp8h2D6ahds+XTjcPn3i2z4lg9k+qbbaPqBU2j7aOts+MFbdPlE8
2T5wZdo+f0TbPsbd2j6VwNo+qdHaPuVA2z7N+dk+x1ndPm/Y2j4fpNw+b3rbPpRK3D5Ns9s+
QFHbPgZB2z6zsd4+o07dPkvQ2z5zlts+Qh/cPh7F2j7eXtw+AEzdPhH+2T6Z4t0+RubcPojA
3D7Q8d4+CjrcPm+A3D5ardw+ecTbPim33z7oNt4+7s3dPq9D3D6FINw+CFnePqiW3T7Am90+
VEHdPkI03j5YYN0+Ia7ePvea3j6rStw+WbvdPql74D69KuA+/AndPqVp3z5Wq90+kDrePqaH
3j4Bjt4+HFDcPtwE3j4UE98+p3bePtS53j7Scd8+DYTcPqR+4D7hHt8+nsngPhzp3T5ln94+
faLfPhvH3z4P2d4+2cDdPgIR3j4dzeA+paLePvSM3T4Pd90+menfPmPH3j6txN4+oC3fPpKI
4T7yed8+ukPdPnxQ4T6sEd4+turePunx3T67td8+wnTePp874T4Mht4+zb/ePpzz4D7gneA+
FFXgPhgT3z60GeA+vNPhPtbu3z7Sv+A+ntDiPhV/3z6gcOI+GqPgPl3t4D681+A+2t3gPkUG
5D4qrOA+2dfhPrZ74D4JS+E+kFzhPmXZ4T6XgOE+Gs/gPo3P4T5sxOI+pfrhPp9G4z4hbuQ+
msniPqSh4j5ikuE+5sLiPmaT4j7VjuE+uw/jPjKc4T69LuM+hofhPucI4j4ThuI+iQHhPjt0
4j5h8uE+DR7hPuoM4z5JsuU+DubjPqRv4z4nguI+EmjiPvRt4z5YXeI+DSvkPvVj4z7je+Q+
ghvkPhoD5D4a4eM+3qbiPpW24z4+VuI+3BPkPq1Q5j700eI+XL3hPpcz4j7b8uQ+T0zmPleM
4j5RWOM+xYXkPsEO5D49UuI+gabjPoUC5T475eM+VIrjPvoK5D4ag+U+vobkPk5j5z7KO+Y+
G6PmPv8J5T6ZouM+TA/mPr/Y5T4itOQ+7STnPs/V5T4xEeU+9SjjPkkN5D79pOU+w5/jPg5e
5j5gXOU+onjlPseC5D4oB+c+qSHmPgMG5D7we+Y+FM3kPtKp4z7NyeQ++0TkPmaZ5D4cVeQ+
kHHmPtu75T4UBOU+0G7kPqaW5j7oV+Q+NdrmPnf45D6fXOU+CzznPj3i5T6D8uc+WFLmPp8N
5z4TTOY+lCboPmGu5T4fluQ+58HnPuKH5D7ZQuc+Fw7nPsQy5j60/uY+2OfnPjUO6D76QOY+
/lHnPs3K5j6LNeY+6bznPtve5j7ws+c+OVrmPhuf5D6K++g+rELnPtlf6D7uVeg+TajnPs/A
6D52Yec+0KnlPtAd5z5Nmeg+yv/nPjIc6D546+U+GajnPifd5j4QRec+fSrpPqZi5z6zmuY+
T9fnPqYw5T5Jhug+TDvpPj285j6Dj+c+BKLpPig15z7aOug+7nPpPsvs5z7Ulug+RYDnPhP0
6D56ueg+ZNjnPmO46T740Oo+hujoPkh66D6XN+g+4DrpPkNq5T7cFeo+cJ7pPhGC5T49h+Y+
D7rqPhye5z44Xeg+6nToPlP06T7heeg+ZbnnPrws5z4gRes+bO7pPiT25j7vhuw+wafrPnx4
6z4Z6eg+qFLrPphn6z7uVuk+VkTqPheG5z5kUOo+df7nPknx6T6GSuo++HHsPuNv6j5t8Ok+
2AHqPpyL7D6+rOk+M5LpPvVv6T4oruk+46DqPvu36j6V1eg+rVTqPkXh6z5nw+s+KaPpPmEp
6D5AHOw+IGDrPilU6z7gous+xXXrPuZ36z7IFOw+qHDqPo9j6j5fCO4+zA7sPnYV7D7LHew+
WTTpPrLp6D5Mouo+NxTrPhaH6T4VQ+s+qv7pPqoM7j7X/Os+NO/rPgBo7D7nI+s+L4rrPscJ
6j4mduo+4ifqPr516j4aAus+pS3sPqv+6T4Ebus+hPHsPsoq7T7eNuo+ssHuPh7U7D6FCuw+
EpXrPqAa6z7JLew+RXHtPrxI6z5pnO0+iInrPuFo7D75Puw+ywDsPldx7D4+BO0+JIvtPkS5
6z5FJ+0+3eLrPm8G7T7eNus+1hvtPgI67T6YHO0+y2jtPgtN6z6Jl+o+9FXsPgGo7D6mg+s+
KMvsPuy27T4xLe0+7+LuPm1p7j5yqO4+yefsPjt17j6P9Ow+MoHrPsu67T7NLew+ZWrtPkUY
7D5ap+s+axTrPvM47D7U1O8+dPvsPqJ27D7ysO4+tojtPuso7j6qP+s+8CXuPr7V7T70jOw+
ETfvPkXq7j7F7u4+sALtPqC87T4T8ew+6eHsPoa76z6Qtuw+9hvsPkx37j5ZUO4+YPbsPh7O
7T7SlO0+NZbtPrDa7z42JO0+MJnrPqNt7j4kV+4+0q3uPqGc6z5Qvu4+jqnuPq5n7j4/GO0+
NA7tPqI67z6UUO0+7O3vPtGf7z4+j/A+bontPsZA7j4bu+w+jQTvPgeQ7T7B1u0+2MPuPgYN
7z7hAfA+DxbvPhqp7j5Jt+0+OETuPumq7T7Llu0+ojTxPnLo7T6+iO4+IkPxPkWp7z6ghO8+
nFzvPmg08D73wO4+XxjwPu2Y7j69l+8+5hjuPntx8T5Vqe8+pgHtPiw78T6cye0+M+zuPgbO
8D5I0O4+dHjvPlnU7z5TaO8+63DuPt7g8D5zWvE+1ITwPocJ8T4YM+0+APzuPn1Z8j6xm+8+
fCbuPrZf8j5eLO8+/i7wPquq8j5Q8/E+xWrwPu4C7j6jiO4+BEDwPjff8T45/PA+7RXxPrZn
7z4pY/A+l+/wPo6z7T7r0+8+Rk/xPj0d8D4zlvA+JEbxPqya7z7IuPI+gt7wPvWH8j7+GvE+
GAPxPvPa7z4anfM+vljyPjTq8D7MBfM+XaTxPt9j8T79QPE+qavxPvU18T6At/E+YhvwPuKp
8T5BxvI+TAfyPi128T5TS/I+NzPyPhns8D4d6PI+e0/wPjWo8D7S7vA+vQD1Posh9T5syvI+
QFPyPsfB8T4IG/I+DTT1Psk08D47YPI+rHTxPqGh8j7WCvM+8UfwPltf8z7yB/I+LxvwPlHO
8T7Pk/I+qfryPtvs8j5c4fA+Wp/wPsHf8j68XfA+O8fxPlka9D6jqPI+fSjzPnug8T6dJfI+
lzTzPnJO8T615vA+67/0Ppoq8z5Gn/A+2vTzPgtD8T7+FfE+k7/yPto88T72IfM+ID7zPk9u
8z7p7vI+gd7zPkjK8j5MOvQ+c43yPtge8j6aNvU+H0TzPrPq9D7MF/Q+bmnzPtlp8j5jOPM+
pFPzPrvn8j5rwPQ+cuL0PmUW9T4t3PE+rhH0Prod8z4iJPM+PTj1Pq3w8z71UfM+hRHzPkI4
8z7h8fM+M4n0Pu/e9T7XdvU+obb1PhoG8z5CufE+iX7yPmt78z7HU/Q+cvPxPuos9D4OLvE+
foL0PuAj9j7Io/Q+wvTyPrOK9D726fI+u2b0Pk9W8j78aPQ+VuzyPj708z4a7vU+xPvzPlD4
9D4eiPQ+KPr0PqPH8z7a8vI+p5/zPpVN9D6i7PU++Or0PsCU9T4fUfM+HJ33PiUP8z6WFvQ+
kIf0PuIl9D66z/Q+RW71Pir99T4QqvU+wRT1PgUw9D7BOfI+g8v2PqUD9z4vS/Y+SKX3PjQK
9j50IPc+TLz0PvfI8z6oEvQ+oe/0Pre29j43UfU+wiH0PnVN9j7SrfU+FAP1PglT9T6GZfY+
ZsH0PsIw9T6rqPY+QXL1PhDC9D6BJvY+dAv1Pk439D7PoPU+</AssayYData></Step><Step><CommonData><SampleLocation>1</SampleLocation><SampleID></SampleID><SampleGroup></SampleGroup><SampleInfo></SampleInfo><SampleRow>E</SampleRow><SamplePlate>1</SamplePlate><WellType>BUFFER</WellType><Concentration>-1</Concentration><ConcentrationUnits>µg/ml</ConcentrationUnits><MolarConcentration>-1</MolarConcentration><MolarConcUnits>nM</MolarConcUnits><MolecularWeight>-1</MolecularWeight><Temperature>25</Temperature><StartTime>6991668</StartTime><AssayTime>180</AssayTime></CommonData><FlowRate>600</FlowRate><StepType>DISASSOC</StepType><StepName>Dissociation</StepName><StepStatus>OK</StepStatus><ActualTime>179.999</ActualTime><CycleTime>0.2</CycleTime><AssayXData Points="900">o98wRdLiMEVf5jBFOekwRWzsMEWf7zBF1vIwRQX2MEU9+TBFbPwwRaf/MEXrAjFFBQYxRTkJ
MUVsDDFF1A8xRdISMUUFFjFFPRkxRWwcMUWfHzFF2iIxRQkmMUU5KTFFcCwxRaMvMUXSMjFF
BTYxRT05MUVwPDFFoz8xRdJCMUUFRjFFPUkxRWxMMUWjTzFF1lIxRQVWMUU9WTFFbFwxRZ9f
MUXSYjFFBWYxRTlpMUVsbDFFn28xRdZyMUUJdjFFOXkxRWx8MUW3fzFF1oIxRQmGMUU9iTFF
bIwxRaOPMUXSkjFFCZYxRTmZMUVsnDFFn58xRdKiMUUFpjFFOakxRWysMUWfrzFF0rIxRQW2
MUU9uTFFbLwxRZ+/MUXSwjFFBcYxRTnJMUVwzDFFn88xRdLSMUUF1jFFOdkxRXDcMUWf3zFF
0uIxRQnmMUU56TFFbOwxRaPvMUXS8jFFBfYxRT35MUVs/DFFn/8xRdICMkUFBjJFOQkyRXAM
MkWjDzJF0hIyRQUWMkU9GTJFbBwyRZ8fMkXSIjJFNiYyRT0pMkVwLDJFny8yRSAzMkUFNjJF
OTkyRWw8MkWfPzJF1kIyRQlGMkU5STJFcEwyRaNPMkXSUjJFCVYyRTlZMkVwXDJFn18yRdJi
MkUFZjJFPWkyRXBsMkWfbzJF0nIyRQl2MkU5eTJFbHwyRZ9/MkXSgjJFBYYyRT2JMkVsjDJF
n48yRdaSMkUFljJFOZkyRWycMkWjnzJF0qIyRQmmMkU5qTJFcKwyRaOvMkXWsjJFBbYyRT25
MkVsvDJFn78yRdLCMkUFxjJFOckyRbXMMkWfzzJF0tIyRQXWMkU52TJFcNwyRaPfMkXS4jJF
BeYyRTjpMkVw7DJFvO8yRdLyMkUJ9jJFPfkyRWz8MkWf/zJF0gIzRQUGM0U4CTNFbAwzRaMP
M0XSEjNFBRYzRTgZM0VsHDNFnx8zRdIiM0UFJjNFOCkzRWwsM0WfLzNF1jIzRQ42M0U4OTNF
bDwzRaM/M0XSQjNFBUYzRT1JM0VwTDNFn08zRdJSM0UFVjNFOFkzRWxcM0WfXzNF0mIzRQVm
M0U4aTNFbGwzRZ9vM0XScjNFBXYzRTh5M0VsfDNFn38zRdKCM0UFhjNFOIkzRWyMM0WfjzNF
1pIzRQmWM0U9mTNFbJwzRZ+fM0XWojNFBaYzRTipM0VsrDNFo68zRdKyM0UFtjNFOLkzRWy8
M0WfvzNF0sIzRQXGM0U4yTNFbMwzRZ/PM0XS0jNFBdYzRTjZM0Vs3DNFo98zRdbiM0UJ5jNF
OOkzRWzsM0UO8DNF0vIzRQX2M0U4+TNFcPwzRZ//M0XWAjRFBQY0RTgJNEVsDDRFnw80RdIS
NEUFFjRFOBk0RXAcNEWfHzRF1iI0RQUmNEU9KTRFbCw0RZ8vNEXSMjRFBTY0RTg5NEVsPDRF
nz80RdJCNEUJRjRFRUk0RWxMNEWfTzRF0lI0RQlWNEU4WTRFbFw0RaNfNEXWYjRFBWY0RThp
NEVsbDRFo280RdZyNEUJdjRFVXk0RWx8NEWffzRF0oI0RQWGNEU4iTRFcIw0RaOPNEXSkjRF
BZY0RT2ZNEVwnDRFn580RdKiNEUFpjRFPak0RXCsNEWfrzRF0rI0RQ62NEU9uTRFcLw0RZ+/
NEXSwjRFBcY0RT3JNEVszDRFo880RdbSNEUJ1jRFONk0RWzcNEWj3zRF1uI0RQnmNEU96TRF
bOw0RaPvNEXW8jRFCfY0RT35NEVw/DRFo/80Rd4CNUUJBjVFPQk1RXAMNUWjDzVF1hI1RQkW
NUU9GTVFcBw1RaMfNUXWIjVFCSY1RT0pNUVwLDVFoy81RdYyNUUJNjVFPTk1RXA8NUWjPzVF
1kI1RQlGNUU9STVFcEw1RaNPNUXWUjVFCVY1RT1ZNUWIXDVFo181RdZiNUUJZjVFPWk1RXBs
NUWjbzVF1nI1RQl2NUU9eTVFcHw1RaN/NUXWgjVFCYY1RT2JNUV4jDVFo481RdaSNUUJljVF
PZk1RXCcNUWjnzVF1qI1RQmmNUU9qTVF4qw1RaOvNUXWsjVFCbY1RT25NUVwvDVFo781RefC
NUUJxjVFOMk1RXDMNUWjzzVF1tI1RQnWNUU92TVFcNw1RaPfNUXW4jVFCeY1RT3pNUVw7DVF
o+81RdbyNUUJ9jVFPfk1RXD8NUWj/zVF1gI2RQkGNkU9CTZFcAw2RaMPNkXWEjZFCRY2RT0Z
NkVsHDZFox82RdYiNkUJJjZFPSk2RXAsNkWjLzZF1jI2RQk2NkU9OTZFcDw2RaM/NkXWQjZF
CUY2RT1JNkVwTDZFs082RdZSNkUJVjZFPVk2RXBcNkWjXzZF1mI2RQlmNkU9aTZFcGw2RaNv
NkXWcjZFCXY2RT15NkVsfDZFn382RdaCNkUJhjZFPYk2RWyMNkWjjzZF1pI2RQmWNkU9mTZF
cJw2RaOfNkXWojZFCaY2RTipNkVwrDZFo682RdayNkUJtjZFPbk2RXC8NkWjvzZF1sI2RQnG
NkU4yTZFbMw2RaPPNkXS0jZFCdY2RT3ZNkVw3DZFo982RdbiNkUJ5jZFPek2RXDsNkWj7zZF
1vI2RQn2NkU9+TZFcPw2RaP/NkXWAjdFCQY3RT0JN0VwDDdFow83RdYSN0UJFjdFPRk3RXAc
N0WjHzdF1iI3RQkmN0U4KTdFbCw3RaMvN0XWMjdFBTY3RT05N0VwPDdFoz83RdJCN0UFRjdF
PUk3RXBMN0WjTzdF1lI3RQlWN0U9WTdFbFw3RaNfN0XWYjdFCWY3RT1pN0VwbDdFo283RdZy
N0UJdjdFOHk3RXB8N0WzfzdF0oI3RQWGN0U9iTdFcIw3RZ+PN0XWkjdFBZY3RT2ZN0VwnDdF
o583RdaiN0UJpjdFOKk3RXCsN0WjrzdF1rI3RQm2N0U9uTdFcLw3RZ+/N0XSwjdFCcY3RT3J
N0VwzDdFo883RdbSN0UJ1jdFONk3RWzcN0Wj3zdF1uI3RQXmN0U96TdFcOw3RaPvN0XW8jdF
CfY3RT35N0Vw/DdFo/83RdYCOEUJBjhFPQk4RXAMOEWfDzhF1hI4RQkWOEU9GThFcBw4RaMf
OEXWIjhFBSY4RT0pOEVwLDhFny84RdYyOEUJNjhFODk4RXA8OEWjPzhF1kI4RQVGOEU9SThF
bEw4RaNPOEXSUjhFCVY4RT1ZOEVwXDhFn184RdJiOEUJZjhFPWk4RXBsOEWfbzhF0nI4RQl2
OEU4eThFbHw4RaN/OEXWgjhFCYY4RTiJOEVwjDhFn484RdaSOEUFljhFPZk4RWycOEWfnzhF
1qI4RQmmOEU4qThFcKw4RaOvOEXWsjhFCbY4RT25OEVsvDhFo784RdbCOEUJxjhFOMk4RXDM
OEWjzzhF1tI4RQnWOEU42ThFcNw4RaPfOEXW4jhFCeY4RTjpOEVw7DhFo+84RdbyOEUF9jhF
OPk4RWz8OEWj/zhF0gI5RQkGOUU9CTlFcAw5RaMPOUXSEjlFCRY5RTgZOUVwHDlFnx85RdIi
OUUJJjlFPSk5RWwsOUWjLzlF1jI5RQk2OUU4OTlFcDw5RZ8/OUXSQjlFCUY5RT1JOUVwTDlF
n085RdJSOUUFVjlFPVk5RWxcOUWjXzlF1mI5RQlmOUU9aTlFbGw5RZ9vOUXScjlFBXY5RTh5
OUVsfDlFn385RdaCOUUJhjlFPYk5RXCMOUWfjzlF0pI5RQWWOUU9mTlFcJw5RaOfOUXSojlF
BaY5RT2pOUVsrDlFo685RdayOUUFtjlFPbk5RWy8OUWfvzlF0sI5RQnGOUU4yTlFcMw5RaPP
OUXW0jlFBdY5RTjZOUVw3DlFn985RdbiOUVk5jlFOOk5RWzsOUWj7zlF1vI5RQX2OUU9+TlF
bPw5RaP/OUXSAjpFCQY6RTgJOkVsDDpFnw86RdYSOkUJFjpFOBk6RXAcOkWjHzpF1iI6RQkm
OkU9KTpFbCw6RZ8vOkXWMjpFBTY6RTg5OkVwPDpFnz86RdZCOkUJRjpFPUk6RWxMOkWjTzpF
0lI6RQlWOkU4WTpFcFw6RaNfOkXSYjpFCWY6RThpOkVsbDpFp286RdJyOkUFdjpFPXk6RWx8
OkWjfzpF1oI6RQWGOkU4iTpFcIw6RZ+POkXSkjpFCZY6RTiZOkVwnDpFo586RdaiOkUJpjpF
Pak6RXCsOkWfrzpF0rI6RQW2OkU4uTpFcLw6RaO/OkXWwjpFBcY6RUHJOkVszDpFn886RdLS
OkUF1jpFONk6RWzcOkWf3zpF1uI6RQXmOkU96TpFcOw6RaPvOkXS8jpFBfY6RT35OkVs/DpF
n/86RdYCO0UFBjtFQQk7RXAMO0WfDztF1hI7RQUWO0U4GTtFbBw7RZ8fO0XSIjtFBSY7RTgp
O0VwLDtFoy87RdIyO0UFNjtFODk7RWw8O0WfPztF0kI7RQVGO0U9STtFbEw7RaNPO0ULUztF
BVY7RT1ZO0VsXDtFn187RdJiO0UJZjtFOGk7RWxsO0WfbztF0nI7RQl2O0U4eTtFbHw7RaN/
O0XSgjtFBYY7RTiJO0VsjDtFo487RdKSO0UFljtFOJk7RWycO0WjnztFFKM7RQWmO0U4qTtF
cKw7RZ+vO0XSsjtFBbY7RT25O0VwvDtFo787RdbCO0UFxjtFPck7RWzMO0WfzztF1tI7RQXW
O0U42TtFkdw7RaPfO0XS4jtFBeY7RTjpO0Vw7DtFn+87RdLyO0UF9jtFPfk7RXD8O0Wf/ztF
1gI8RQUGPEU4CTxFcAw8RZ8PPEXWEjxFBRY8RT0ZPEVsHDxF</AssayXData><AssayYData Points="900">bKvzPoxU+j5MBf4+yzkCP9GcBj/ZZAk/FlkKP6VjDT/G3Q8/US4RP8xvED8xwRI/FKkSP5+C
Ez9GXBQ/89oUPymdFD+wRhU/o0sWP0qXFT9MMRU/6l8WP+JVFj/5hBY/rEkVPy7hFT+ugBU/
W3QVPzK3FT8dTxY/RRMWP87yFT9x2RU/amsWPwDBFj+bfRY/kZkUP6RYFT8h/RY/7YoWP+Ru
FD8YrhY/M4IVPxX8FD+B4xU/8IYVP7wuFj8EnhU/eokVP/AuFD8RixQ/xK0UP1DUFD+hJhQ/
gpcUP74rFT/ZohQ/xLEUP9gOFT8ZvRU/TMMUPznFEz/3xhU/T7MTPy2pFD8oQxQ/6tIUP92u
Ez+h9BQ/Lk8UP+mPFD8+0hM/dMITP6ISFD/arhM/3bAUPzDYFD9XXxM/V7MSP7qKEz+HcxM/
FscUPzPoFD+0lxQ/DI4UP/eLEz+WQxQ/AH8UPxxDFD8y7xI/43YTP0D8Ez9SZxM/fDUTP/4c
FD/H6xM/S54TP2vdEz/rcRQ/WIMUP9MBEz/YixM/2NkUPyVWFD9G4hM/O7sUP1XgEj9TiRM/
ZTwTPys9FD9mSxQ/sccTP8K9Ez8OhRI/yQ4TP5leFD9GyBM/Nm4UP6yzEj9uHBQ/PToTPypr
Ez/+FBM/YToTPwOaEz+4PRQ/E1MTP3aVEj/wSRM/imoSP5PeEj+dqxM/gX0SP3puEz94whI/
YJgTP6hDFD+o3hI/Io0TP7n7Ej/bDBM/vTESP02jEj9hpxI/O24TP+O7Ej8LeRM/X20TPwt8
Ez8xuhI/G2ISP7sXEz/GgRM/MicUPzPXEj+53RI/O0wTPwilEz/jdRM/SnkTP8VQEz9wyxM/
2RYTP///Ej+CWhI/RngTP2KfEj8cFBQ/YscSPyWPEz+pqBI/ksoSPwI7ET/JGxI/xf4SP7Cs
Ej8P/BI/f3MTP5qjET+dlxI/tyMUP8uUEz+guBI/qp0TP58REz/frRI/EI0TP+qzEj8j1RM/
SvoTP1bXEj+OYxM/TD4TP7dnEj+DPhI/KoQSP58REz8dXxM/Vm8TP78uEz/04RI/tv0SPymK
Ej+V2xM/cDkSP7uiEj+T2xI/B/cRP62VEj+wgBI/DkMSP5bZEj/raxE/ByETP1tSEj8nvhM/
X+8QP7eOET8VNBM/r48RP+kDEz84hBM/akgSP3fqEj8A0RE/KxMUP+5jFD9WkRI/Ij8UP8Fj
Ez+95xI/5dASPxdYEz+z0xI/UMsTP7O2Ej/XBxM/GQQTP+ODEz953hE/VZoSPxy1Ej8hHxM/
lRgTPyq6Ej8F+RI/zGcSP8dkEz9enRM/nv4RPypdET8CJBM/4fASP9XlEj9vrRM/H24TP7rN
Ej9LIhI/TyETP/9kEj9ouRI/d6wSPx8sEz//1hI/peQTP5IGFD+HiRI/ijISP+NBEj+EhxI/
DRkSP9+wEj+9CRM/cs0TPxv4Ez85WBE/TSATP3zEEj/xJhM/rfkSP/XXEz/IJBM/L4kSP1Tq
Ez8hKxI/qa4SP0dEEj/uphM/k+ESP1aeET892RI/GIMSP4MDET9TJRM/dk0TP8v2ET+dcxI/
JVMTP1UOEz+TzxI/svESP+6aEj82qRI/NoASP2FuEj+dmRI/M9URP5nPEj/YiBE/XQISP332
ET+xhhI/ayoSP8SnEz/lshE/VcISP6twET9pGBM/0xUSP/HCEj8tBhM/Du8SP4EhEz96xxI/
q5ISP8+nET/cfhI/0xQTP1SuET9s6xI/w0sTP5VpEz+9fBI/rOsSP+8+Ez9q9xM/2fQTP2RM
Ej8I4BM/48oSP00/Ez+D1BE/MScSP/m6Ej/3LRM/I8kTP8cvEj+BsxM/9SkTPxvyEj92ChQ/
djUSP5LAEj/VMxM/k2EUPwgfEj+uoxI/cFsUP03CEz+byBI/IU8TP9LZEj9rdhI/INkTP187
Ez+8vBI/yUYSPy/wET/fTxM//gATP0GAET8pBBI/YZgRP+kDEz/nmBI/QjkSP31nEz8FmhM/
9KYTP0BJEz/XkRI/7nYSP06BEj9PeBM/zukTP1qVEz+FgRI/EHYTP4fGEz8UkxI/KAQTP/7v
Ez9cdhI/kUwTP4GIEj81WBQ/mGsSP/uREj/lPhI/KusSPwbgEj/ArBE/6RsSP/G9Ez88jRI/
4LQSP+IREz8frxM/AqYTP72TFD8qZBM/IbETP5I+FT8YMxM/vB4SP8nrEj/hKBI/C3ATP4ya
ET/sGBM/iv4TPxWgEj/OCBM/cN0TP8mmEj/OjBM/B1UTPyJBFD8BAxM/PEcTP5VSEz/8oBM/
9YESPyFzEz8QhBQ/RiMUPx3kEz+EbxM/rfsSP/FcEz88qxM/zA4TP0B7Ez8z1RM/YhYUPzXD
Ej/ZjBM/skgTP9vHEz+dkhM/otQSPyfEEj/MIhM/ELkSP3o+Ez/qShM/akgTP5SUEj9FJhM/
55ASP+/3Ej+eXRM/9NYSP6PNEz/M5BM/6+kSP+omEz+JpxM/wgsUP6akEz9MrxM/FC4UP36Q
FD9ryBQ/ZYoUP/OiFD/lWBQ/3zoUP0HiFD+GghM/HrcSP8epEz9aqBI/+WkSP1n5Ez9QUBM/
Ey0UPx7TEz+cuBI/u1sTP3spEz/GpxM/7FwTP/qKFD8mAhM/knQUP+1mFD+47RM/37gTPz/p
Ez/wIRQ/xTAUPwbFFD8bRhM/WWUTP4MEFD/N4xM/X6ESP1BjFD+yXhM/UVMUP1FiEz+SXBQ/
gb8TP7RPEz/A5RM/bO8TP/+LEz9TfxM/pycUP5aGEz88NRQ/cj0UPwK/Ej9UXxQ/RW4TPzXr
Ez/rhhM/IkETP1OEEz/NgBM/GzUUPxxLEz8MJxQ/PXkUP/7gEz8KGRQ/ApYTP1jgEz+hMRQ/
hPYSP+cZFD88bhM/hSoUP7DMEj/BbRM/xisUP0PdEz/RPBQ/5ekTP9UtEz8zwhM/e+YTPzYu
FT/ihhQ/FTkSP1u3Ej88ARQ/jNAUPw5IFT++ihM/sh4UP952FD9ryBM/+5ETP5g2Ez9BWxQ/
p5IUPwytFD8VmhM/2tgUP8lMFT/35RQ/+KETP0vNEz+y0RQ/HHQUP1bmEz/wYxQ/pIcUPy+j
FD/VYxQ/W6sUPwt9FD+loBQ/718TPxAgFD+RohM/v/QTP9vIEz8uGBU/BOETP3TREz+JkRU/
xIAUP6sgFD+7xBQ/nscUP6d2FD+GqhQ/gE8UP89cFD/MsBM/JB4UP3lVFD8H0BQ/TYYUPwHs
FD8RuhQ/TFIUP3A/FD/ycRQ/UCEUP0ZnEz8/rBQ/RdMUP37+Ez/BhxU/+bYVPz/EEz/d2RM/
rRMUP/7sFD9MgBQ/OdoTP8i5FD8RfBQ/TqwVP3NNEz+S3hQ/bDQUPxD6Ez+GJhQ/T1IUP0m+
Ez+D+xM/KDYUP8P8FD8dRBQ/gd0TP9+MFD+hRhQ/OHsTP3t5FD+z1hQ/kCQVP723FD9AKxQ/
59wTPz1+FD9onhQ/nakVPzkWFT+VQBU/zs4UP5D3FD+7kBQ/AhgUP1AVFT/onBQ/C8sVP7Y5
FT9z/BQ/p9kUP35lFD/2mhM/PVoUP+mtFT+pZRQ/wcYVP3B2FD+/HxU/7DAUP8XgFD9AGxU/
qFMUP75BFD8PLhU/hWoUP5IXFD+4YBU/658UP89HFD+tkhQ/53wUP+2RFT+EwBU/k3YUP14V
FT9Y9BU/qoIVP6GYEz/h+BU/4lgUP72gFT9bihU/SZYUP2VuFD+rKBU/ZAMVP1ScFD/TVRU/
jGgUP0soFT+9exU/OQEVP6OLFD/91xU/PbgUPyx/FD880hU/+yYVPxOQFD/FWxU/C+UVP8eD
FT+C/xQ/gVIVP3CaFD/GchQ/clAUP50/FT9V9BQ/xiQVP05gFj9FJBU/jWkUP8qpFD9h3BU/
XGoVPz3rFT+LUBQ/Dh0VP06BFT8UihQ/MB8UP+J0FT8E9RM/KxMWPxj8FD8AVRU/2A0VPxRN
Fj8/RRU/JZ8WP1YXFT/85BQ/gwcVPyW8FD+kYBU/c6EVP1tVFT/ekBU/D/oUPzkuFj98LhU/
erAVP1cLFT91VxQ/l0oUP6etFD/gdBU/UrUUP8VAFj/hbxU/yQQVP0/jFT98rxU/TmEVP0Ef
FT83ERY/j+cUP6RzFT8e1BU/7qIVP+g3FT/MiRU/ClQUPymtFT9VJBY/xigVP3QFFj/69BQ/
GfoVP94yFT8j5BY/vCsVP7jUFT9sXBU/eJ8WP03VFD/igRU/ua8VP8gdFT+dnxQ/Mt0VPzhg
Fj9iLBU/mBkWP0aEFj+fmxU/NlEVP+shFj8AKxQ/SVkVP2MUFj/DVxY/EEYWPzzwFT8EbRY/
uZ0VP5ohFj8zYRY/mHIVP+OKFT+WLhY/uYMVP0TlFT8uOxU/fV4WP8G2FT9QUhY/RWQWP4gX
Fj/ntxU/drUWP9LVFT+WlhU/4KYVPzxxFT+OaxY/WzIWPxJRFT9fSxY/RegVP7khFT/erRY/
ILcVP7NcFj8slRU/k7IVP11qFj9aEhY/tCcWPygNFT8lFBY/9mUWPx/YFT/ZdhY/1REWP0RZ
FD+cahY/pgMWP34UFj+3cBU/NBsVPx9OFj+68hU/404WPxkrFT992hU/ySkWPxnNFT8yjRY/
niwVP34sFj8guBU/BqMVPy8cFT+WshY/oM8VP4lQFz88dBY/ywsWP3hrFj8cdRY/NkIWPyTW
Fj+ZbRY//LoWP88OFz9YWhc/GhUVP8/8Fj98UxU/HpAVP1JYFz/7Kxc/ugYXP8tFFj8pNhY/
GZEVPzWxFj+V4RY/+jMVP7CmFT8KAhc/TR4WPznqFD9OlRY/</AssayYData></Step><Step><CommonData><SampleLocation>11</SampleLocation><SampleID></SampleID><SampleGroup></SampleGroup><SampleInfo></SampleInfo><SampleRow>E</SampleRow><SamplePlate>1</SamplePlate><WellType>REGENERATION</WellType><Concentration>-1</Concentration><ConcentrationUnits>µg/ml</ConcentrationUnits><MolarConcentration>-1</MolarConcentration><MolarConcUnits>nM</MolarConcUnits><MolecularWeight>-1</MolecularWeight><Temperature>25</Temperature><StartTime>7181031</StartTime><AssayTime>5</AssayTime></CommonData><FlowRate>1000</FlowRate><StepType>KREGENERATION</StepType><StepName>Regeneration</StepName><StepStatus>OK</StepStatus><ActualTime>5.00005</ActualTime><CycleTime>0.2</CycleTime><AssayXData Points="25">nx88RdIiPEUBJjxFOSk8RWgsPEWfLzxF0jI8RQU2PEU5OTxFbDw8RZ8/PEXSQjxFBUY8RTlJ
PEVsTDxFn088RdJSPEUFVjxFOVk8RWxcPEWfXzxF0mI8RQVmPEU5aTxFbGw8RQ==</AssayXData><AssayYData Points="25">xJIIwPXFFsAS+hzAEa8hwAb2JMA1BCjAQ4EqwEV/LMChMy7Am8YvwBwoMcADeDLAguszwA+j
NMCMgjXA+9U2wKGMN8DdWjjA0yY5wBDmOcAuLjrAt4w7wJWKO8DqWzzA0Z08wA==</AssayYData></Step><Step><CommonData><SampleLocation>12</SampleLocation><SampleID></SampleID><SampleGroup></SampleGroup><SampleInfo></SampleInfo><SampleRow>E</SampleRow><SamplePlate>1</SamplePlate><WellType>NEUTRALIZATION</WellType><Concentration>-1</Concentration><ConcentrationUnits>µg/ml</ConcentrationUnits><MolarConcentration>-1</MolarConcentration><MolarConcUnits>nM</MolarConcUnits><MolecularWeight>-1</MolecularWeight><Temperature>25</Temperature><StartTime>7196963</StartTime><AssayTime>5</AssayTime></CommonData><FlowRate>1000</FlowRate><StepType>KREGENERATION</StepType><StepName>Regeneration</StepName><StepStatus>OK</StepStatus><ActualTime>5.00298</ActualTime><CycleTime>0.2</CycleTime><AssayXData Points="25">n288Rc5yPEUBdjxFNXk8RWh8PEWbfzxFzoI8RQGGPEU5iTxFbIw8RZuPPEXSkjxFAZY8RTmZ
PEWVnDxFn588Rc6iPEUFpjxFNak8RWisPEWfrzxFzrI8RQW2PEVJuTxFeLw8RQ==</AssayXData><AssayYData Points="25">MfOEPm+2fD74T4o+v1GTPkDxmz4Rv6M+13mnPmbVrz6TdrY+Xda3PgpCvD5HMr8+xzzBPmBZ
wz4zqMY+cIrIPiUPyz6uZsw+ZxTPPlEAzz5WxdA+aVzTPlHm0D7YrdQ+myzUPg==</AssayYData></Step><Step><CommonData><SampleLocation>11</SampleLocation><SampleID></SampleID><SampleGroup></SampleGroup><SampleInfo></SampleInfo><SampleRow>E</SampleRow><SamplePlate>1</SamplePlate><WellType>REGENERATION</WellType><Concentration>-1</Concentration><ConcentrationUnits>µg/ml</ConcentrationUnits><MolarConcentration>-1</MolarConcentration><MolarConcUnits>nM</MolarConcUnits><MolecularWeight>-1</MolecularWeight><Temperature>25</Temperature><StartTime>7213020</StartTime><AssayTime>5</AssayTime></CommonData><FlowRate>1000</FlowRate><StepType>KREGENERATION</StepType><StepName>Regeneration</StepName><StepStatus>OK</StepStatus><ActualTime>5.00005</ActualTime><CycleTime>0.2</CycleTime><AssayXData Points="25">q788Rd7CPEURxjxFRck8RXTMPEWrzzxF3tI8RQ3WPEVB2TxFeNw8RaffPEXe4jxFEeY8RUXp
PEV07DxFq+88Rd7yPEUR9jxFRfk8RXj8PEWn/zxF3gI9RREGPUVBCT1FeAw9RQ==</AssayXData><AssayYData Points="25">MSQfwOIhK8BVoS/AYZ8ywKpHNMBr9jXACQ83wMWPOMC8vTnAAGo6wGYdO8DHOjzAhMc8wMhd
PcDu5D3AWog+wMgeP8AJaT/Adf0/wC5oQMALoUDAigZBwHVbQcAy30HA2dlBwA==</AssayYData></Step><Step><CommonData><SampleLocation>12</SampleLocation><SampleID></SampleID><SampleGroup></SampleGroup><SampleInfo></SampleInfo><SampleRow>E</SampleRow><SamplePlate>1</SamplePlate><WellType>NEUTRALIZATION</WellType><Concentration>-1</Concentration><ConcentrationUnits>µg/ml</ConcentrationUnits><MolarConcentration>-1</MolarConcentration><MolarConcUnits>nM</MolarConcUnits><MolecularWeight>-1</MolecularWeight><Temperature>25</Temperature><StartTime>7228981</StartTime><AssayTime>5</AssayTime></CommonData><FlowRate>1000</FlowRate><StepType>KREGENERATION</StepType><StepName>Regeneration</StepName><StepStatus>OK</StepStatus><ActualTime>4.99907</ActualTime><CycleTime>0.2</CycleTime><AssayXData Points="25">qw89RdoSPUURFj1FQRk9RXQcPUWnHz1F2iI9RQ0mPUVpKT1FdCw9RacvPUXaMj1FDTY9RUE5
PUV0PD1Fpz89RdpCPUUNRj1FQUk9RXRMPUWnTz1F2lI9RQ1WPUVBWT1FdFw9RQ==</AssayXData><AssayYData Points="25">K4SDPu/4hj46oZI+J5mbPmC9pT5nQK4+aia1Pt4/uT5Kb70+VQXBPqw4xz5Ffsg+zS3KPuRX
zT7D9s8+owXTPmIG0z64rdg+uQrZPius2T70Ktw+yZDcPjJX3j7pw+E+SQPgPg==</AssayYData></Step><Step><CommonData><SampleLocation>11</SampleLocation><SampleID></SampleID><SampleGroup></SampleGroup><SampleInfo></SampleInfo><SampleRow>E</SampleRow><SamplePlate>1</SamplePlate><WellType>REGENERATION</WellType><Concentration>-1</Concentration><ConcentrationUnits>µg/ml</ConcentrationUnits><MolarConcentration>-1</MolarConcentration><MolarConcUnits>nM</MolarConcUnits><MolecularWeight>-1</MolecularWeight><Temperature>25</Temperature><StartTime>7245096</StartTime><AssayTime>5</AssayTime></CommonData><FlowRate>1000</FlowRate><StepType>KREGENERATION</StepType><StepName>Regeneration</StepName><StepStatus>OK</StepStatus><ActualTime>4.99907</ActualTime><CycleTime>0.2</CycleTime><AssayXData Points="25">p189RdZiPUUJZj1FPWk9RXBsPUWjbz1F2nI9RQl2PUU9eT1FcHw9RaN/PUXWgj1FCYY9RT2J
PUVwjD1Fs489RdaSPUUNlj1FQZk9RXCcPUWnnz1F1qI9RQ2mPUU9qT1FcKw9RQ==</AssayXData><AssayYData Points="25">DsQfwIMLLMBJ5jDATUYzwNZlNcCVxzbAIwo4wDlOOcBcHDrA0/c6wIsEPMCasTzAsyI9wBmj
PcAIJT7AS7E+wPAqP8B+aj/AtzBAwJCQQMDO80DAji5BwCisQcAFgEHAavdBwA==</AssayYData></Step><Step><CommonData><SampleLocation>12</SampleLocation><SampleID></SampleID><SampleGroup></SampleGroup><SampleInfo></SampleInfo><SampleRow>E</SampleRow><SamplePlate>1</SamplePlate><WellType>NEUTRALIZATION</WellType><Concentration>-1</Concentration><ConcentrationUnits>µg/ml</ConcentrationUnits><MolarConcentration>-1</MolarConcentration><MolarConcUnits>nM</MolarConcUnits><MolecularWeight>-1</MolecularWeight><Temperature>25</Temperature><StartTime>7261205</StartTime><AssayTime>5</AssayTime></CommonData><FlowRate>1000</FlowRate><StepType>KREGENERATION</StepType><StepName>Regeneration</StepName><StepStatus>OK</StepStatus><ActualTime>4.99907</ActualTime><CycleTime>0.2</CycleTime><AssayXData Points="25">o689ReKyPUUJtj1FPbk9RXC8PUWfvz1F1sI9RQnGPUU5yT1FbMw9RZ/PPUXW0j1FBdY9RTnZ
PUVs3D1Fn989RdLiPUUF5j1FOek9RXDsPUWj7z1F1vI9RQX2PUU9+T1FbPw9RQ==</AssayXData><AssayYData Points="25">O7SYPuHOmj6J16Q+bnqvPouatz6xPcE+YgDHPjFszD7fK9M+v+jUPteE2T4Ii9w+yk7fPg/+
3j4rb+Y+lkrmPt+P5j5etOo+XnvpPmpW7z5jCPA+q2/wPj5f8T66PvI+H5DzPg==</AssayYData></Step></KineticsData></ExperimentResults>
