# Supplementary material for: Functional development of a V3/glycan-specific broadly neutralizing antibody isolated from a case of HIV superinfection
Source: eLife. 2021 Jul 15;10:e68110. doi: 10.7554/eLife.68110 (PMC8376252; doi:10.7554/eLife.68110)
Supplement: Figure 2—source data 2. [file elife-68110-fig2-data2.zip › QA013.2 Dbl Ref_21.02.04/02.04.21/QA013.2 Lineage Replicates_21.02.04/Results/F5Results.txt]

Conc1	6.25E-08	6.25E-08	6.25E-08	6.25E-08	6.25E-08	
Start1	290.01	880.01	1470	2060	2650	
Stop1	649.81	1239.81	1829.8	2419.8	3009.8	
Kobs	5.87111188733102E-05	5.34147736700192E-05	0.00111967777644424	0.692858403866301	0.286545309063537	
Error Kobs	0	0	0.000204973859755008	0.0913671224303895	0.0130099557780797	
Koff	0	0	0	0	0	
Error Koff	0	0	0	0	0	
Time1	Data1	Fit1	Time2	Data2	Fit2	Time3	Data3	Fit3	Time4	Data4	Fit4	Time5	Data5	Fit5	
290.01	-0.00325196	0	880.01	0.00347749	0	1470	-0.01090708	0	2060	-0.00156662	0	2650	0.00824145	0	
290.21	-0.00318159	0	880.21	0.00378019	0	1470.2	-0.01037788	0.00006252	2060.2	-0.00025149	0.00116276	2650.2	0.00833218	0.00096692	
290.41	-0.0030203	0	880.41	0.00438639	0	1470.4	-0.00961761	0.00012067	2060.4	0.00026746	0.00217418	2650.4	0.00884884	0.00187988	
290.61	-0.00311478	0	880.61	0.00490338	0	1470.6	-0.00817744	0.00017477	2060.6	0.00023692	0.00305395	2650.6	0.00891424	0.00274189	
290.81	-0.00298631	0	880.81	0.00477375	0	1470.8	-0.00711291	0.00022509	2060.8	0.00116387	0.00381922	2650.8	0.00920323	0.00355579	
291.01	-0.00259604	0	881.01	0.00504829	0	1471	-0.00560108	0.0002719	2061	0.00228056	0.00448488	2651	0.0092927	0.00432427	
291.21	-0.00247457	0	881.21	0.00563327	0	1471.2	-0.00436199	0.00031544	2061.2	0.00299004	0.0050639	2651.2	0.00969358	0.00504986	
291.41	-0.00168292	0	881.41	0.00591498	0	1471.4	-0.00332023	0.00035595	2061.4	0.00348261	0.00556756	2651.4	0.00997204	0.00573495	
291.61	-0.00147964	0	881.61	0.00622103	0	1471.6	-0.00181451	0.00039362	2061.6	0.00406124	0.00600566	2651.6	0.01047982	0.00638181	
291.81	-0.00071918	0	881.81	0.00711008	0	1471.8	-0.0008492	0.00042867	2061.8	0.00459879	0.00638674	2651.8	0.0108044	0.00699257	
292.01	-0.00020509	0	882.01	0.00708013	0	1472	-0.00020442	0.00046127	2062	0.0045447	0.00671822	2652	0.01204749	0.00756924	
292.21	0.00057013	0	882.21	0.00703565	0	1472.2	0.00053916	0.0004916	2062.2	0.00422196	0.00700656	2652.2	0.01297472	0.00811373	
292.41	0.00063142	0	882.41	0.00710356	0	1472.4	0.00142212	0.00051981	2062.4	0.00324303	0.00725736	2652.4	0.01340222	0.00862783	
292.61	0.00129777	0	882.61	0.00683348	0	1472.6	0.00190097	0.00054605	2062.6	0.00360181	0.00747552	2652.6	0.01466819	0.00911324	
292.81	0.00209774	0	882.81	0.0069801	0	1472.8	0.00150367	0.00057046	2062.8	0.00421891	0.00766529	2652.8	0.01497406	0.00957156	
293.01	0.00274036	0	883.01	0.00693401	0	1473	0.00199095	0.00059317	2063	0.00443138	0.00783036	2653	0.01515589	0.0100043	
293.21	0.0036984	0	883.21	0.00621819	0	1473.2	0.00229148	0.00061429	2063.2	0.00494412	0.00797394	2653.2	0.01585612	0.01041289	
293.41	0.0041843	0	883.41	0.00682492	0	1473.4	0.00217379	0.00063394	2063.4	0.00500203	0.00809884	2653.4	0.01632474	0.01079868	
293.61	0.00453935	0	883.61	0.00675099	0	1473.6	0.00262932	0.00065222	2063.6	0.00508292	0.00820747	2653.6	0.0176338	0.01116293	
293.81	0.00461989	0	883.81	0.00643666	0	1473.8	0.00318553	0.00066922	2063.8	0.00528475	0.00830197	2653.8	0.01849562	0.01150686	
294.01	0.00355956	0	884.01	0.00631218	0	1474	0.00312441	0.00068504	2064	0.00588113	0.00838417	2654	0.01895857	0.01183159	
294.21	0.00350285	0	884.21	0.00681219	0	1474.2	0.00297493	0.00069975	2064.2	0.00551772	0.00845567	2654.2	0.0182513	0.0121382	
294.41	0.00306698	0	884.41	0.0065807	0	1474.4	0.00376997	0.00071343	2064.4	0.00503555	0.00851787	2654.4	0.01828589	0.0124277	
294.61	0.00287641	0	884.61	0.00642045	0	1474.6	0.00353844	0.00072616	2064.6	0.00543633	0.00857196	2654.6	0.01756953	0.01270104	
294.81	0.0030769	0	884.81	0.00597309	0	1474.8	0.00304542	0.000738	2064.8	0.00645708	0.00861902	2654.8	0.01739526	0.01295913	
295.01	0.00311081	0	885.01	0.00619601	0	1475	0.00254639	0.00074902	2065	0.00664246	0.00865995	2655	0.01733169	0.01320281	
295.21	0.00313236	0	885.21	0.00662967	0	1475.2	0.00200002	0.00075926	2065.2	0.00674699	0.00869556	2655.2	0.01637789	0.01343289	
295.41	0.00323501	0	885.41	0.00598137	0	1475.4	0.00120297	0.0007688	2065.4	0.00675098	0.00872653	2655.4	0.0158164	0.01365014	
295.61	0.00318281	0	885.61	0.00678212	0	1475.6	0.00165976	0.00077766	2065.6	0.00723012	0.00875347	2655.6	0.01572016	0.01385525	
295.81	0.00358413	0	885.81	0.0074101	0	1475.8	0.00113632	0.00078591	2065.8	0.0074148	0.0087769	2655.8	0.015473	0.01404892	
296.01	0.00342675	0	886.01	0.00709778	0	1476	0.00101222	0.00079358	2066	0.00744429	0.00879729	2656	0.01545677	0.01423179	
296.21	0.00357683	0	886.21	0.00757934	0	1476.2	0.00135234	0.00080072	2066.2	0.00710904	0.00881502	2656.2	0.01499752	0.01440444	
296.41	0.00364154	0	886.41	0.00826466	0	1476.4	0.00051743	0.00080736	2066.4	0.00703156	0.00883044	2656.4	0.01447732	0.01456746	
296.61	0.00336226	0	886.61	0.00795162	0	1476.6	0.00050946	0.00081353	2066.6	0.00727644	0.00884385	2656.6	0.01429835	0.01472139	
296.81	0.00384119	0	886.81	0.00847335	0	1476.8	0.00024313	0.00081928	2066.8	0.00797414	0.00885552	2656.8	0.01353005	0.01486672	
297.01	0.00349282	0	887.01	0.00823993	0	1477	0.0007137	0.00082462	2067	0.00734797	0.00886567	2657	0.0133009	0.01500394	
297.21	0.00390992	0	887.21	0.0065329	0	1477.2	0.0005659	0.00082959	2067.2	0.00817215	0.0088745	2657.2	0.01371667	0.0151335	
297.41	0.00377782	0	887.41	0.00652191	0	1477.4	0.00100354	0.00083421	2067.4	0.00809757	0.00888218	2657.4	0.0140965	0.01525583	
297.61	0.00421844	0	887.61	0.00691039	0	1477.6	0.00143451	0.00083851	2067.6	0.00799762	0.00888886	2657.6	0.01510138	0.01537134	
297.81	0.00325033	0	887.81	0.0074434	0	1477.8	0.00274451	0.00084252	2067.8	0.00862516	0.00889467	2657.8	0.01568612	0.0154804	
298.01	0.00280889	0	888.01	0.00753942	0	1478	0.0031503	0.00084624	2068	0.00846521	0.00889973	2658	0.01522111	0.01558337	
298.21	0.00290132	0	888.21	0.00800252	0	1478.2	0.00309368	0.0008497	2068.2	0.00798199	0.00890412	2658.2	0.01422337	0.0156806	
298.41	0.00304811	0	888.41	0.00742863	0	1478.4	0.00318574	0.00085292	2068.4	0.00829757	0.00890795	2658.4	0.01494515	0.0157724	
298.61	0.00323326	0	888.61	0.00788393	0	1478.6	0.00190832	0.00085592	2068.6	0.00811717	0.00891128	2658.6	0.01499848	0.01585907	
298.81	0.00320053	0	888.81	0.00813442	0	1478.8	0.00284874	0.0008587	2068.8	0.0079953	0.00891417	2658.8	0.01525393	0.01594091	
299.01	0.003327	0	889.01	0.00847965	0	1479	0.00280591	0.00086129	2069	0.00810168	0.00891669	2659	0.01604191	0.01601818	
299.21	0.00260649	0	889.21	0.00799159	0	1479.2	0.00347748	0.0008637	2069.2	0.00846283	0.00891888	2659.2	0.01522634	0.01609114	
299.41	0.00314582	0	889.41	0.00766159	0	1479.4	0.00390371	0.00086595	2069.4	0.00797224	0.00892078	2659.4	0.01564076	0.01616003	
299.61	0.00326209	0	889.61	0.00906367	0	1479.6	0.00534665	0.00086803	2069.6	0.00790856	0.00892244	2659.6	0.01537134	0.01622507	
299.81	0.00266123	0	889.81	0.00916837	0	1479.8	0.00611616	0.00086998	2069.8	0.00641348	0.00892388	2659.8	0.01499951	0.01628648	
300.01	0.0022062	0	890.01	0.00910867	0	1480	0.00632054	0.00087178	2070	0.00638223	0.00892513	2660	0.01447899	0.01634447	
300.21	0.00169007	0	890.21	0.00872843	0	1480.2	0.00649538	0.00087346	2070.2	0.00578312	0.00892622	2660.2	0.01462416	0.01639922	
300.41	0.00182671	0	890.41	0.00844943	0	1480.4	0.0059224	0.00087502	2070.4	0.00532313	0.00892717	2660.4	0.01505018	0.01645091	
300.61	0.0019386	0	890.61	0.00789418	0	1480.6	0.00652038	0.00087648	2070.6	0.00527182	0.00892799	2660.6	0.01519332	0.01649972	
300.81	0.00171308	0	890.81	0.00801086	0	1480.8	0.00696174	0.00087783	2070.8	0.00558153	0.00892871	2660.8	0.0156172	0.0165458	
301.01	0.00238971	0	891.01	0.00698312	0	1481	0.00620923	0.00087908	2071	0.00539735	0.00892934	2661	0.01611746	0.01658932	
301.21	0.00316078	0	891.21	0.00646977	0	1481.2	0.00491852	0.00088025	2071.2	0.00590803	0.00892988	2661.2	0.01688886	0.0166304	
301.41	0.00297822	0	891.41	0.00654978	0	1481.4	0.00497112	0.00088134	2071.4	0.00561824	0.00893035	2661.4	0.01730666	0.01666919	
301.61	0.00331245	0	891.61	0.00778595	0	1481.6	0.00525636	0.00088235	2071.6	0.00535934	0.00893076	2661.6	0.01702819	0.01670582	
301.81	0.00330674	0	891.81	0.00823552	0	1481.8	0.00497675	0.0008833	2071.8	0.00593535	0.00893112	2661.8	0.01686132	0.0167404	
302.01	0.00397746	0	892.01	0.0076575	0	1482	0.00391725	0.00088417	2072	0.00572487	0.00893143	2662	0.01634894	0.01677305	
302.21	0.00381447	0	892.21	0.00777207	0	1482.2	0.00273195	0.00088499	2072.2	0.00590446	0.0089317	2662.2	0.0160489	0.01680388	
302.41	0.00367148	0	892.41	0.00735051	0	1482.4	0.00242416	0.00088574	2072.4	0.00722915	0.00893194	2662.4	0.01629066	0.01683299	
302.61	0.00373667	0	892.61	0.00789355	0	1482.6	0.00212773	0.00088645	2072.6	0.00743701	0.00893214	2662.6	0.01613898	0.01686048	
302.81	0.00404866	0	892.81	0.00768574	0	1482.8	0.00253626	0.0008871	2072.8	0.00844286	0.00893232	2662.8	0.01608836	0.01688643	
303.01	0.00371884	0	893.01	0.00687495	0	1483	0.00203648	0.00088771	2073	0.00922607	0.00893247	2663	0.01582656	0.01691093	
303.21	0.00360788	0	893.21	0.00602518	0	1483.2	0.00235621	0.00088828	2073.2	0.00922124	0.00893261	2663.2	0.0153834	0.01693406	
303.41	0.0040617	0	893.41	0.0061556	0	1483.4	0.00208781	0.00088881	2073.4	0.00856472	0.00893272	2663.4	0.01547402	0.01695591	
303.61	0.00259362	0	893.61	0.00587431	0	1483.6	0.00229646	0.0008893	2073.6	0.00823025	0.00893283	2663.6	0.01552485	0.01697653	
303.81	0.00158305	0	893.81	0.00518203	0	1483.8	0.00205897	0.00088976	2073.8	0.00643196	0.00893292	2663.8	0.01588895	0.01699601	
304.01	0.00031231	0	894.01	0.00582779	0	1484	0.00178059	0.00089018	2074	0.00632589	0.00893299	2664	0.01638753	0.01701439	
304.21	-0.00027582	0	894.21	0.00543256	0	1484.2	0.00204521	0.00089058	2074.2	0.00503943	0.00893306	2664.2	0.01678279	0.01703175	
304.41	-0.00038809	0	894.41	0.00578612	0	1484.4	0.00236783	0.00089094	2074.4	0.00480514	0.00893312	2664.4	0.01692167	0.01704815	
304.61	-0.00071351	0	894.61	0.00601986	0	1484.6	0.0032104	0.00089129	2074.6	0.00441072	0.00893317	2664.6	0.0165053	0.01706362	
304.81	-0.00121208	0	894.81	0.00653404	0	1484.8	0.00359983	0.0008916	2074.8	0.00416259	0.00893321	2664.8	0.0171055	0.01707824	
305.01	-0.00048835	0	895.01	0.00645925	0	1485	0.0027659	0.0008919	2075	0.00391775	0.00893325	2665	0.01733018	0.01709204	
305.21	-0.00110771	0	895.21	0.00643176	0	1485.2	0.0027666	0.00089218	2075.2	0.00330537	0.00893328	2665.2	0.01769113	0.01710506	
305.41	-0.00138485	0	895.41	0.00630309	0	1485.4	0.00411068	0.00089243	2075.4	0.00404172	0.00893331	2665.4	0.01765597	0.01711736	
305.61	-0.00118549	0	895.61	0.00606842	0	1485.6	0.00402796	0.00089267	2075.6	0.00442117	0.00893334	2665.6	0.01726909	0.01712898	
305.81	-0.00167208	0	895.81	0.00580279	0	1485.8	0.00360682	0.00089289	2075.8	0.00519254	0.00893336	2665.8	0.01705397	0.01713994	
306.01	-0.00181234	0	896.01	0.00543339	0	1486	0.00452308	0.0008931	2076	0.00564747	0.00893338	2666	0.01830282	0.0171503	
306.21	-0.00169056	0	896.21	0.00547626	0	1486.2	0.00520504	0.00089329	2076.2	0.00610732	0.0089334	2666.2	0.0190607	0.01716007	
306.41	-0.00099153	0	896.41	0.00525492	0	1486.4	0.00542766	0.00089347	2076.4	0.00662796	0.00893341	2666.4	0.02015926	0.0171693	
306.61	-0.00090812	0	896.61	0.00511366	0	1486.6	0.00574848	0.00089363	2076.6	0.00654486	0.00893342	2666.6	0.02032972	0.01717802	
306.81	-0.00028739	0	896.81	0.00500473	0	1486.8	0.00556618	0.00089379	2076.8	0.00703539	0.00893343	2666.8	0.02050052	0.01718625	
307.01	0.00013408	0	897.01	0.00525387	0	1487	0.00569117	0.00089393	2077	0.00760478	0.00893344	2667	0.02038446	0.01719402	
307.21	0.00066259	0	897.21	0.00522538	0	1487.2	0.00605736	0.00089407	2077.2	0.00784325	0.00893345	2667.2	0.02056721	0.01720135	
307.41	0.00116767	0	897.41	0.00531869	0	1487.4	0.00619971	0.00089419	2077.4	0.00798482	0.00893346	2667.4	0.01992696	0.01720828	
307.61	0.00065813	0	897.61	0.00587484	0	1487.6	0.00674287	0.0008943	2077.6	0.00744558	0.00893347	2667.6	0.02004175	0.01721482	
307.81	0.00081845	0	897.81	0.00685051	0	1487.8	0.00609771	0.00089441	2077.8	0.00682118	0.00893347	2667.8	0.01896809	0.017221	
308.01	0.00087833	0	898.01	0.00784056	0	1488	0.00545123	0.00089451	2078	0.00643163	0.00893348	2668	0.01863655	0.01722683	
308.21	0.00166082	0	898.21	0.00833618	0	1488.2	0.00496235	0.00089461	2078.2	0.00663289	0.00893348	2668.2	0.01791208	0.01723233	
308.41	0.00182807	0	898.41	0.00944882	0	1488.4	0.00504434	0.00089469	2078.4	0.00717709	0.00893348	2668.4	0.01698566	0.01723753	
308.61	0.00167461	0	898.61	0.00986923	0	1488.6	0.00545619	0.00089477	2078.6	0.00633387	0.00893349	2668.6	0.01613334	0.01724244	
308.81	0.00179631	0	898.81	0.00960842	0	1488.8	0.00419414	0.00089485	2078.8	0.0071573	0.00893349	2668.8	0.01581052	0.01724707	
309.01	0.0024383	0	899.01	0.00903772	0	1489	0.00370109	0.00089492	2079	0.00794247	0.00893349	2669	0.01524901	0.01725145	
309.21	0.00203477	0	899.21	0.0081947	0	1489.2	0.00297697	0.00089498	2079.2	0.00794274	0.00893349	2669.2	0.01500313	0.01725558	
309.41	0.00231921	0	899.41	0.00777782	0	1489.4	0.00256624	0.00089504	2079.4	0.0082846	0.0089335	2669.4	0.01464663	0.01725948	
309.61	0.00265169	0	899.61	0.00740802	0	1489.6	0.00216173	0.0008951	2079.6	0.00802421	0.0089335	2669.6	0.0138553	0.01726316	
309.81	0.00175792	0	899.81	0.00867629	0	1489.8	0.00206809	0.00089515	2079.8	0.00776155	0.0089335	2669.8	0.01430069	0.01726664	
310.01	0.00178907	0	900.01	0.00808016	0	1490	0.00334596	0.0008952	2080	0.00718222	0.0089335	2670	0.01522599	0.01726992	
310.21	0.00240646	0	900.21	0.00771905	0	1490.2	0.00380445	0.00089524	2080.2	0.00728563	0.0089335	2670.2	0.01535634	0.01727302	
310.41	0.00239179	0	900.41	0.00686559	0	1490.4	0.00412304	0.00089529	2080.4	0.00620124	0.0089335	2670.4	0.01610373	0.01727595	
310.61	0.00210809	0	900.61	0.00672166	0	1490.6	0.00476991	0.00089532	2080.6	0.00583109	0.0089335	2670.6	0.01637815	0.01727871	
310.81	0.00313279	0	900.81	0.00687592	0	1490.8	0.00512265	0.00089536	2080.8	0.00531512	0.0089335	2670.8	0.01710427	0.01728132	
311.01	0.00309345	0	901.01	0.00662133	0	1491	0.00579642	0.00089539	2081	0.00556002	0.0089335	2671	0.01715666	0.01728379	
311.21	0.00253492	0	901.21	0.00664731	0	1491.2	0.00704621	0.00089543	2081.2	0.00531874	0.0089335	2671.2	0.01740587	0.01728611	
311.41	0.00250961	0	901.41	0.0060685	0	1491.4	0.00765793	0.00089546	2081.4	0.00554167	0.0089335	2671.4	0.01821833	0.01728831	
311.61	0.00134871	0	901.61	0.00580805	0	1491.6	0.00732703	0.00089548	2081.6	0.005532	0.00893351	2671.6	0.0189655	0.01729038	
311.81	0.00173186	0	901.81	0.00581578	0	1491.8	0.00667	0.00089551	2081.8	0.00615255	0.00893351	2671.8	0.01873796	0.01729234	
312.01	0.00204443	0	902.01	0.00607336	0	1492	0.00604102	0.00089553	2082	0.00614909	0.00893351	2672	0.01924151	0.01729419	
312.21	0.00221358	0	902.21	0.00705619	0	1492.2	0.0065965	0.00089555	2082.2	0.00686836	0.00893351	2672.2	0.01913787	0.01729593	
312.41	0.002015	0	902.41	0.00675879	0	1492.4	0.00674241	0.00089557	2082.4	0.00681734	0.00893351	2672.4	0.01912492	0.01729758	
312.61	0.00210244	0	902.61	0.00605339	0	1492.6	0.00651238	0.00089559	2082.6	0.00702076	0.00893351	2672.6	0.01910363	0.01729914	
312.81	0.00372046	0	902.81	0.0057016	0	1492.8	0.00540757	0.00089561	2082.8	0.00798744	0.00893351	2672.8	0.01939903	0.01730061	
313.01	0.00415197	0	903.01	0.00587453	0	1493	0.00530446	0.00089563	2083	0.00791461	0.00893351	2673	0.01893458	0.017302	
313.21	0.00344565	0	903.21	0.00618512	0	1493.2	0.00496259	0.00089564	2083.2	0.00763148	0.00893351	2673.2	0.01877619	0.01730331	
313.41	0.00341905	0	903.41	0.00641962	0	1493.4	0.00535911	0.00089566	2083.4	0.00817714	0.00893351	2673.4	0.01845988	0.01730454	
313.61	0.00401395	0	903.61	0.00638036	0	1493.6	0.0053603	0.00089567	2083.6	0.00851412	0.00893351	2673.6	0.01767311	0.01730571	
313.81	0.00288205	0	903.81	0.00656769	0	1493.8	0.00530722	0.00089568	2083.8	0.00881014	0.00893351	2673.8	0.0179298	0.01730681	
314.01	0.00298864	0	904.01	0.00567351	0	1494	0.00587783	0.00089569	2084	0.0086242	0.00893351	2674	0.01730138	0.01730785	
314.21	0.00351353	0	904.21	0.00513174	0	1494.2	0.00604141	0.0008957	2084.2	0.0090586	0.00893351	2674.2	0.01711828	0.01730884	
314.41	0.00336494	0	904.41	0.00488119	0	1494.4	0.00556297	0.00089571	2084.4	0.00798397	0.00893351	2674.4	0.01770084	0.01730977	
314.61	0.00264845	0	904.61	0.00500729	0	1494.6	0.00509636	0.00089572	2084.6	0.00854134	0.00893351	2674.6	0.01820593	0.01731064	
314.81	0.0025391	0	904.81	0.00464327	0	1494.8	0.00545323	0.00089573	2084.8	0.0080817	0.00893351	2674.8	0.01825233	0.01731147	
315.01	0.00149873	0	905.01	0.00459503	0	1495	0.00531855	0.00089574	2085	0.00843402	0.00893351	2675	0.01820809	0.01731225	
315.21	0.00077225	0	905.21	0.00442287	0	1495.2	0.00536728	0.00089575	2085.2	0.0079875	0.00893351	2675.2	0.01837335	0.01731299	
315.41	0.00009331	0	905.41	0.00270609	0	1495.4	0.00541883	0.00089575	2085.4	0.00900954	0.00893351	2675.4	0.01852021	0.01731368	
315.61	-0.0004318	0	905.61	0.00311886	0	1495.6	0.00477789	0.00089576	2085.6	0.00890788	0.00893351	2675.6	0.01841656	0.01731434	
315.81	-0.00041026	0	905.81	0.00459455	0	1495.8	0.00396078	0.00089577	2085.8	0.00882046	0.00893351	2675.8	0.0185379	0.01731496	
316.01	-0.00083081	0	906.01	0.00509163	0	1496	0.00367547	0.00089577	2086	0.00862672	0.00893351	2676	0.01831056	0.01731555	
316.21	-0.00026131	0	906.21	0.00550561	0	1496.2	0.00370907	0.00089578	2086.2	0.00801164	0.00893351	2676.2	0.01814492	0.0173161	
316.41	0.00042258	0	906.41	0.00527547	0	1496.4	0.0035398	0.00089578	2086.4	0.00695511	0.00893351	2676.4	0.01784696	0.01731663	
316.61	0.00174005	0	906.61	0.00564451	0	1496.6	0.00340132	0.00089579	2086.6	0.00633418	0.00893351	2676.6	0.01804595	0.01731712	
316.81	0.00234867	0	906.81	0.00609957	0	1496.8	0.00370863	0.00089579	2086.8	0.00604605	0.00893351	2676.8	0.01834539	0.01731758	
317.01	0.00198157	0	907.01	0.00637798	0	1497	0.00343174	0.00089579	2087	0.006107	0.00893351	2677	0.01835036	0.01731802	
317.21	0.00147714	0	907.21	0.00615609	0	1497.2	0.00331281	0.0008958	2087.2	0.00646609	0.00893351	2677.2	0.01825254	0.01731844	
317.41	0.000964	0	907.41	0.00606777	0	1497.4	0.00315582	0.0008958	2087.4	0.00686546	0.00893351	2677.4	0.01855113	0.01731883	
317.61	0.00012202	0	907.61	0.00677089	0	1497.6	0.00324878	0.0008958	2087.6	0.00688504	0.00893351	2677.6	0.01840511	0.0173192	
317.81	-0.00061291	0	907.81	0.00680333	0	1497.8	0.00251276	0.00089581	2087.8	0.00752153	0.00893351	2677.8	0.01963825	0.01731955	
318.01	-0.0004673	0	908.01	0.00681912	0	1498	0.00236985	0.00089581	2088	0.00794556	0.00893351	2678	0.01962622	0.01731988	
318.21	-0.00034043	0	908.21	0.00635061	0	1498.2	0.00250836	0.00089581	2088.2	0.00856479	0.00893351	2678.2	0.02034528	0.01732019	
318.41	-0.00068458	0	908.41	0.00627289	0	1498.4	0.00255007	0.00089581	2088.4	0.0090086	0.00893351	2678.4	0.02156343	0.01732049	
318.61	-0.0013535	0	908.61	0.00614757	0	1498.6	0.00347224	0.00089582	2088.6	0.00944052	0.00893351	2678.6	0.0224386	0.01732077	
318.81	-0.00076416	0	908.81	0.00657118	0	1498.8	0.0039175	0.00089582	2088.8	0.00938965	0.00893351	2678.8	0.02247703	0.01732103	
319.01	-0.00047519	0	909.01	0.00679999	0	1499	0.00433692	0.00089582	2089	0.00933912	0.00893351	2679	0.02203855	0.01732128	
319.21	-0.00090119	0	909.21	0.00683309	0	1499.2	0.00450797	0.00089582	2089.2	0.01005363	0.00893351	2679.2	0.02171241	0.01732151	
319.41	-0.00135891	0	909.41	0.00659442	0	1499.4	0.00483223	0.00089582	2089.4	0.01094744	0.00893351	2679.4	0.02153687	0.01732173	
319.61	-0.00114951	0	909.61	0.00740809	0	1499.6	0.00425632	0.00089582	2089.6	0.01072087	0.00893351	2679.6	0.0212225	0.01732194	
319.81	-0.00076992	0	909.81	0.00793835	0	1499.8	0.00384052	0.00089583	2089.8	0.00996889	0.00893351	2679.8	0.02113834	0.01732214	
320.01	0.00016303	0	910.01	0.0080593	0	1500	0.00431576	0.00089583	2090	0.00945344	0.00893351	2680	0.01966911	0.01732232	
320.21	0.0013516	0	910.21	0.00785206	0	1500.2	0.00436813	0.00089583	2090.2	0.00878193	0.00893351	2680.2	0.01879224	0.0173225	
320.41	0.00267474	0	910.41	0.00696412	0	1500.4	0.00465009	0.00089583	2090.4	0.00807306	0.00893351	2680.4	0.01864151	0.01732266	
320.61	0.0036	0	910.61	0.00754353	0	1500.6	0.00475964	0.00089583	2090.6	0.00849166	0.00893351	2680.6	0.018864	0.01732282	
320.81	0.00347723	0	910.81	0.00668436	0	1500.8	0.00503542	0.00089583	2090.8	0.00969009	0.00893351	2680.8	0.01733197	0.01732297	
321.01	0.00367368	0	911.01	0.00638552	0	1501	0.00456676	0.00089583	2091	0.01065326	0.00893351	2681	0.01721248	0.01732311	
321.21	0.00291792	0	911.21	0.00652366	0	1501.2	0.00366853	0.00089583	2091.2	0.0106928	0.00893351	2681.2	0.01711264	0.01732324	
321.41	0.00221008	0	911.41	0.00689847	0	1501.4	0.00314451	0.00089583	2091.4	0.01071178	0.00893351	2681.4	0.01650104	0.01732336	
321.61	0.00157443	0	911.61	0.00726664	0	1501.6	0.00321537	0.00089584	2091.6	0.01051809	0.00893351	2681.6	0.01623475	0.01732348	
321.81	0.00237634	0	911.81	0.00626171	0	1501.8	0.00304728	0.00089584	2091.8	0.01107138	0.00893351	2681.8	0.01694378	0.01732359	
322.01	0.00188495	0	912.01	0.00593324	0	1502	0.00453643	0.00089584	2092	0.01104481	0.00893351	2682	0.01694238	0.0173237	
322.21	0.00241699	0	912.21	0.00497307	0	1502.2	0.00442093	0.00089584	2092.2	0.01091293	0.00893351	2682.2	0.01765659	0.0173238	
322.41	0.00293874	0	912.41	0.00396208	0	1502.4	0.00503031	0.00089584	2092.4	0.01091438	0.00893351	2682.4	0.01827285	0.01732389	
322.61	0.00278708	0	912.61	0.00431896	0	1502.6	0.00537952	0.00089584	2092.6	0.01099401	0.00893351	2682.6	0.01838847	0.01732398	
322.81	0.00368086	0	912.81	0.00522606	0	1502.8	0.00559977	0.00089584	2092.8	0.01060965	0.00893351	2682.8	0.01826469	0.01732406	
323.01	0.00295919	0	913.01	0.00543749	0	1503	0.00623819	0.00089584	2093	0.01028449	0.00893351	2683	0.01773947	0.01732414	
323.21	0.00246365	0	913.21	0.00557417	0	1503.2	0.00631335	0.00089584	2093.2	0.01100266	0.00893351	2683.2	0.01828233	0.01732421	
323.41	0.00215514	0	913.41	0.00555842	0	1503.4	0.0068456	0.00089584	2093.4	0.01007936	0.00893351	2683.4	0.01851392	0.01732428	
323.61	0.00210721	0	913.61	0.00591905	0	1503.6	0.00654944	0.00089584	2093.6	0.00873972	0.00893351	2683.6	0.01849876	0.01732435	
323.81	0.00243086	0	913.81	0.00605085	0	1503.8	0.00625597	0.00089584	2093.8	0.00758223	0.00893351	2683.8	0.01805477	0.01732441	
324.01	0.00298826	0	914.01	0.00618545	0	1504	0.00655683	0.00089584	2094	0.0070272	0.00893351	2684	0.01802135	0.01732447	
324.21	0.00312803	0	914.21	0.00575269	0	1504.2	0.00688128	0.00089584	2094.2	0.00731179	0.00893351	2684.2	0.01846926	0.01732453	
324.41	0.00291988	0	914.41	0.00621568	0	1504.4	0.00739089	0.00089584	2094.4	0.00763352	0.00893351	2684.4	0.01774863	0.01732458	
324.61	0.00302699	0	914.61	0.00667377	0	1504.6	0.0072873	0.00089584	2094.6	0.00895574	0.00893351	2684.6	0.01704314	0.01732463	
324.81	0.0031766	0	914.81	0.00565384	0	1504.8	0.0066462	0.00089584	2094.8	0.00877023	0.00893351	2684.8	0.01687452	0.01732467	
325.01	0.00289488	0	915.01	0.00566295	0	1505	0.00584474	0.00089584	2095	0.00810798	0.00893351	2685	0.01741782	0.01732472	
325.21	0.0030675	0	915.21	0.00582474	0	1505.2	0.00428424	0.00089584	2095.2	0.00692759	0.00893351	2685.2	0.01727096	0.01732476	
325.41	0.0029319	0	915.41	0.00515356	0	1505.4	0.00406711	0.00089584	2095.4	0.00657632	0.00893351	2685.4	0.01710551	0.0173248	
325.61	0.00266488	0	915.61	0.00482972	0	1505.6	0.00399173	0.00089584	2095.6	0.00604784	0.00893351	2685.6	0.0169835	0.01732484	
325.81	0.00328648	0	915.81	0.0040412	0	1505.8	0.00468361	0.00089584	2095.8	0.00598669	0.00893351	2685.8	0.01738901	0.01732487	
326.01	0.00376833	0	916.01	0.00335735	0	1506	0.0044956	0.00089584	2096	0.00527462	0.00893351	2686	0.01773663	0.01732491	
326.21	0.00490654	0	916.21	0.0025177	0	1506.2	0.00355087	0.00089584	2096.2	0.00513216	0.00893351	2686.2	0.01824949	0.01732494	
326.41	0.00555243	0	916.41	0.00229102	0	1506.4	0.00321296	0.00089584	2096.4	0.0051647	0.00893351	2686.4	0.01810978	0.01732497	
326.61	0.00575636	0	916.61	0.00314176	0	1506.6	0.00266887	0.00089584	2096.6	0.00556123	0.00893351	2686.6	0.01807027	0.01732499	
326.81	0.0060742	0	916.81	0.00365188	0	1506.8	0.00354055	0.00089584	2096.8	0.00514532	0.00893351	2686.8	0.01935375	0.01732502	
327.01	0.00535299	0	917.01	0.00360753	0	1507	0.00360491	0.00089584	2097	0.00534679	0.00893351	2687	0.01911498	0.01732505	
327.21	0.00511885	0	917.21	0.00352991	0	1507.2	0.0036492	0.00089584	2097.2	0.00499082	0.00893351	2687.2	0.01984088	0.01732507	
327.41	0.00509026	0	917.41	0.00402714	0	1507.4	0.00387128	0.00089584	2097.4	0.00459464	0.00893351	2687.4	0.0199693	0.01732509	
327.61	0.00489455	0	917.61	0.00403603	0	1507.6	0.00357797	0.00089584	2097.6	0.00477969	0.00893351	2687.6	0.0202357	0.01732511	
327.81	0.00503414	0	917.81	0.00328872	0	1507.8	0.00375708	0.00089584	2097.8	0.00571495	0.00893351	2687.8	0.02024576	0.01732513	
328.01	0.00408512	0	918.01	0.00340982	0	1508	0.00446363	0.00089584	2098	0.00619386	0.00893351	2688	0.02037329	0.01732515	
328.21	0.00316648	0	918.21	0.00427495	0	1508.2	0.00516591	0.00089584	2098.2	0.00803318	0.00893351	2688.2	0.02009435	0.01732517	
328.41	0.00230348	0	918.41	0.00496036	0	1508.4	0.00591778	0.00089584	2098.4	0.0081825	0.00893351	2688.4	0.01987314	0.01732519	
328.61	0.00236447	0	918.61	0.00455708	0	1508.6	0.00585094	0.00089584	2098.6	0.00816473	0.00893351	2688.6	0.02067562	0.0173252	
328.81	0.00222295	0	918.81	0.00429432	0	1508.8	0.00584166	0.00089584	2098.8	0.00756302	0.00893351	2688.8	0.02191437	0.01732522	
329.01	0.0012513	0	919.01	0.00434682	0	1509	0.00554872	0.00089584	2099	0.00706839	0.00893351	2689	0.02162158	0.01732523	
329.21	0.00144726	0	919.21	0.00406351	0	1509.2	0.00503086	0.00089584	2099.2	0.00622856	0.00893351	2689.2	0.02213291	0.01732524	
329.41	0.00092038	0	919.41	0.00423953	0	1509.4	0.00541339	0.00089584	2099.4	0.00639868	0.00893351	2689.4	0.02249281	0.01732526	
329.61	-0.00009411	0	919.61	0.00461593	0	1509.6	0.00471299	0.00089584	2099.6	0.00583464	0.00893351	2689.6	0.02150338	0.01732527	
329.81	0.00061429	0	919.81	0.00475883	0	1509.8	0.00573231	0.00089584	2099.8	0.00633235	0.00893351	2689.8	0.02179592	0.01732528	
330.01	0.00081754	0	920.01	0.00543325	0	1510	0.00555385	0.00089584	2100	0.00603592	0.00893351	2690	0.02078513	0.01732529	
330.21	0.00167979	0	920.21	0.00560352	0	1510.2	0.0051763	0.00089584	2100.2	0.00634425	0.00893351	2690.2	0.0202145	0.0173253	
330.41	0.00137164	0	920.41	0.00517673	0	1510.4	0.00491742	0.00089584	2100.4	0.00684006	0.00893351	2690.4	0.01989142	0.01732531	
330.61	0.0013601	0	920.61	0.00507075	0	1510.6	0.0046506	0.00089584	2100.6	0.00703154	0.00893351	2690.6	0.01962239	0.01732532	
330.81	0.00038772	0	920.81	0.00491967	0	1510.8	0.00463343	0.00089584	2100.8	0.00627931	0.00893351	2690.8	0.02024538	0.01732533	
331.01	0.00070967	0	921.01	0.0038059	0	1511	0.00456431	0.00089584	2101	0.00717061	0.00893351	2691	0.01894938	0.01732533	
331.21	0.00049291	0	921.21	0.00313302	0	1511.2	0.00406738	0.00089584	2101.2	0.00761862	0.00893351	2691.2	0.01856042	0.01732534	
331.41	0.00055436	0	921.41	0.00348606	0	1511.4	0.00459734	0.00089584	2101.4	0.00813182	0.00893351	2691.4	0.01793813	0.01732535	
331.61	0.00018541	0	921.61	0.00326914	0	1511.6	0.00492265	0.00089584	2101.6	0.0079654	0.00893351	2691.6	0.01721248	0.01732536	
331.81	0.00017804	0	921.81	0.00294207	0	1511.8	0.00531451	0.00089584	2101.8	0.00795548	0.00893351	2691.8	0.01632759	0.01732536	
332.01	-0.00027855	0	922.01	0.0033832	0	1512	0.00623673	0.00089584	2102	0.00837615	0.00893351	2692	0.01524464	0.01732537	
332.21	-0.00018209	0	922.21	0.00405616	0	1512.2	0.00665239	0.00089584	2102.2	0.00879943	0.00893351	2692.2	0.01554546	0.01732537	
332.41	-0.0007846	0	922.41	0.00465566	0	1512.4	0.00696614	0.00089584	2102.4	0.00801942	0.00893351	2692.4	0.01563157	0.01732538	
332.61	-0.00068384	0	922.61	0.00548967	0	1512.6	0.00632784	0.00089584	2102.6	0.00811367	0.00893351	2692.6	0.01564608	0.01732538	
332.81	0.00013719	0	922.81	0.00558978	0	1512.8	0.00608784	0.00089584	2102.8	0.00784928	0.00893351	2692.8	0.01564121	0.01732539	
333.01	0.00016785	0	923.01	0.00569419	0	1513	0.0062149	0.00089584	2103	0.00763719	0.00893351	2693	0.01526415	0.01732539	
333.21	0.0003466	0	923.21	0.00592649	0	1513.2	0.00587249	0.00089584	2103.2	0.00752351	0.00893351	2693.2	0.01546804	0.0173254	
333.41	-0.0004632	0	923.41	0.00664761	0	1513.4	0.00561721	0.00089584	2103.4	0.00856827	0.00893351	2693.4	0.01631382	0.0173254	
333.61	-0.000906	0	923.61	0.00641313	0	1513.6	0.00509373	0.00089584	2103.6	0.00844618	0.00893351	2693.6	0.0158874	0.0173254	
333.81	0.00012535	0	923.81	0.00717396	0	1513.8	0.0066128	0.00089584	2103.8	0.00930547	0.00893351	2693.8	0.01695013	0.01732541	
334.01	0.00016648	0	924.01	0.00766045	0	1514	0.00603179	0.00089584	2104	0.00931703	0.00893351	2694	0.01742764	0.01732541	
334.21	0.00083746	0	924.21	0.00666237	0	1514.2	0.00549396	0.00089584	2104.2	0.01048489	0.00893351	2694.2	0.01806159	0.01732541	
334.41	0.0001037	0	924.41	0.00604157	0	1514.4	0.00477735	0.00089584	2104.4	0.01047405	0.00893351	2694.4	0.01913387	0.01732542	
334.61	0.00021864	0	924.61	0.00638103	0	1514.6	0.00306448	0.00089584	2104.6	0.01040661	0.00893351	2694.6	0.01967933	0.01732542	
334.81	0.0001613	0	924.81	0.0060717	0	1514.8	0.00237326	0.00089584	2104.8	0.01030663	0.00893351	2694.8	0.01976473	0.01732542	
335.01	0.00033355	0	925.01	0.00536422	0	1515	0.00284887	0.00089584	2105	0.01139436	0.00893351	2695	0.0196719	0.01732543	
335.21	-0.0006597	0	925.21	0.00656004	0	1515.2	0.00237256	0.00089584	2105.2	0.01083287	0.00893351	2695.2	0.01996067	0.01732543	
335.41	-0.00064804	0	925.41	0.0072727	0	1515.4	0.00326002	0.00089584	2105.4	0.00984053	0.00893351	2695.4	0.02031038	0.01732543	
335.61	-0.00108434	0	925.61	0.0065452	0	1515.6	0.0029043	0.00089584	2105.6	0.00911742	0.00893351	2695.6	0.01985431	0.01732543	
335.81	-0.00129631	0	925.81	0.0066031	0	1515.8	0.00297977	0.00089584	2105.8	0.00889557	0.00893351	2695.8	0.01914618	0.01732543	
336.01	-0.00143328	0	926.01	0.00625743	0	1516	0.00346735	0.00089584	2106	0.00824157	0.00893351	2696	0.01863201	0.01732544	
336.21	-0.00163472	0	926.21	0.00676223	0	1516.2	0.00308523	0.00089584	2106.2	0.00721533	0.00893351	2696.2	0.01862027	0.01732544	
336.41	-0.00150103	0	926.41	0.00678785	0	1516.4	0.00317036	0.00089584	2106.4	0.00700867	0.00893351	2696.4	0.01781028	0.01732544	
336.61	-0.00059051	0	926.61	0.00652134	0	1516.6	0.00310067	0.00089584	2106.6	0.0070339	0.00893351	2696.6	0.01709214	0.01732544	
336.81	-0.00011683	0	926.81	0.00585972	0	1516.8	0.00372686	0.00089584	2106.8	0.00683394	0.00893351	2696.8	0.01616933	0.01732544	
337.01	0.00051608	0	927.01	0.00617853	0	1517	0.0042338	0.00089584	2107	0.00682759	0.00893351	2697	0.01651274	0.01732544	
337.21	0.00019356	0	927.21	0.00672901	0	1517.2	0.00416231	0.00089584	2107.2	0.00702122	0.00893351	2697.2	0.01654348	0.01732545	
337.41	-0.00067593	0	927.41	0.00617238	0	1517.4	0.00455917	0.00089584	2107.4	0.00659787	0.00893351	2697.4	0.01716927	0.01732545	
337.61	-0.0001603	0	927.61	0.00590265	0	1517.6	0.00542954	0.00089584	2107.6	0.00700817	0.00893351	2697.6	0.01669876	0.01732545	
337.81	0.00034748	0	927.81	0.00680567	0	1517.8	0.00629792	0.00089584	2107.8	0.0071846	0.00893351	2697.8	0.01695362	0.01732545	
338.01	-0.00009984	0	928.01	0.00675875	0	1518	0.00576586	0.00089584	2108	0.00812739	0.00893351	2698	0.01711513	0.01732545	
338.21	0.00026063	0	928.21	0.00702138	0	1518.2	0.00526602	0.00089584	2108.2	0.00823807	0.00893351	2698.2	0.01776578	0.01732545	
338.41	-0.00016052	0	928.41	0.00684057	0	1518.4	0.00512026	0.00089584	2108.4	0.00740884	0.00893351	2698.4	0.01837075	0.01732545	
338.61	-0.00001398	0	928.61	0.0068049	0	1518.6	0.00473445	0.00089584	2108.6	0.00734823	0.00893351	2698.6	0.01853993	0.01732545	
338.81	-0.00078307	0	928.81	0.00792907	0	1518.8	0.0043816	0.00089584	2108.8	0.00683526	0.00893351	2698.8	0.01814554	0.01732545	
339.01	-0.00155086	0	929.01	0.00826192	0	1519	0.00504903	0.00089584	2109	0.00671745	0.00893351	2699	0.01971453	0.01732545	
339.21	-0.00153171	0	929.21	0.00867619	0	1519.2	0.0047269	0.00089584	2109.2	0.00605275	0.00893351	2699.2	0.0200677	0.01732545	
339.41	-0.00150731	0	929.41	0.00751252	0	1519.4	0.00511625	0.00089584	2109.4	0.00618077	0.00893351	2699.4	0.01972889	0.01732546	
339.61	-0.00287868	0	929.61	0.00624812	0	1519.6	0.00464527	0.00089584	2109.6	0.0065704	0.00893351	2699.6	0.01896866	0.01732546	
339.81	-0.00278451	0	929.81	0.00617139	0	1519.8	0.00441017	0.00089584	2109.8	0.00643061	0.00893351	2699.8	0.01899717	0.01732546	
340.01	-0.00243334	0	930.01	0.00532384	0	1520	0.00463447	0.00089584	2110	0.00640703	0.00893351	2700	0.01917153	0.01732546	
340.21	-0.00219299	0	930.21	0.00590955	0	1520.2	0.00444508	0.00089584	2110.2	0.00697048	0.00893351	2700.2	0.01898023	0.01732546	
340.41	-0.00173667	0	930.41	0.00565426	0	1520.4	0.00413473	0.00089584	2110.4	0.00772402	0.00893351	2700.4	0.01844486	0.01732546	
340.61	-0.00118728	0	930.61	0.00534809	0	1520.6	0.00376409	0.00089584	2110.6	0.00828992	0.00893351	2700.6	0.0185562	0.01732546	
340.81	-0.0003091	0	930.81	0.00558299	0	1520.8	0.00278841	0.00089584	2110.8	0.00864883	0.00893351	2700.8	0.01830768	0.01732546	
341.01	0.00014884	0	931.01	0.00570803	0	1521	0.00344018	0.00089584	2111	0.00890541	0.00893351	2701	0.01933573	0.01732546	
341.21	-0.00059453	0	931.21	0.00511923	0	1521.2	0.00374655	0.00089584	2111.2	0.00961423	0.00893351	2701.2	0.01925446	0.01732546	
341.41	-0.0008748	0	931.41	0.00445568	0	1521.4	0.00391087	0.00089584	2111.4	0.00901005	0.00893351	2701.4	0.01989784	0.01732546	
341.61	-0.00067481	0	931.61	0.00495099	0	1521.6	0.00477586	0.00089584	2111.6	0.00999977	0.00893351	2701.6	0.02003077	0.01732546	
341.81	-0.00043851	0	931.81	0.00548843	0	1521.8	0.00506167	0.00089584	2111.8	0.00989164	0.00893351	2701.8	0.02080969	0.01732546	
342.01	-0.00067657	0	932.01	0.00543017	0	1522	0.00518467	0.00089584	2112	0.01030471	0.00893351	2702	0.02199062	0.01732546	
342.21	0.0002285	0	932.21	0.00482429	0	1522.2	0.00483271	0.00089584	2112.2	0.00982239	0.00893351	2702.2	0.02281981	0.01732546	
342.41	-0.00007552	0	932.41	0.00431373	0	1522.4	0.00566015	0.00089584	2112.4	0.00992083	0.00893351	2702.4	0.02309859	0.01732546	
342.61	0.00035272	0	932.61	0.00457422	0	1522.6	0.00460383	0.00089584	2112.6	0.00948953	0.00893351	2702.6	0.02288571	0.01732546	
342.81	-0.0000166	0	932.81	0.0043152	0	1522.8	0.00413522	0.00089584	2112.8	0.00953007	0.00893351	2702.8	0.02328551	0.01732546	
343.01	-0.0001584	0	933.01	0.00380349	0	1523	0.00453291	0.00089584	2113	0.00887262	0.00893351	2703	0.02335746	0.01732546	
343.21	-0.00020534	0	933.21	0.00274589	0	1523.2	0.00494167	0.00089584	2113.2	0.0087056	0.00893351	2703.2	0.02291222	0.01732546	
343.41	0.00001247	0	933.41	0.00181059	0	1523.4	0.00517532	0.00089584	2113.4	0.00904458	0.00893351	2703.4	0.02215219	0.01732546	
343.61	-0.0005819	0	933.61	0.00165082	0	1523.6	0.00554492	0.00089584	2113.6	0.00890713	0.00893351	2703.6	0.02141754	0.01732546	
343.81	-0.00057067	0	933.81	0.00183153	0	1523.8	0.00586287	0.00089584	2113.8	0.00873461	0.00893351	2703.8	0.0207623	0.01732546	
344.01	-0.00064051	0	934.01	0.00237024	0	1524	0.00696139	0.00089584	2114	0.00842747	0.00893351	2704	0.01980466	0.01732546	
344.21	-0.00065669	0	934.21	0.00334245	0	1524.2	0.0069157	0.00089584	2114.2	0.00837616	0.00893351	2704.2	0.01890612	0.01732546	
344.41	-0.00061475	0	934.41	0.00297587	0	1524.4	0.0064031	0.00089584	2114.4	0.00768392	0.00893351	2704.4	0.01815657	0.01732546	
344.61	-0.00032056	0	934.61	0.00301325	0	1524.6	0.00655736	0.00089584	2114.6	0.00769218	0.00893351	2704.6	0.0176131	0.01732546	
344.81	-0.00037463	0	934.81	0.00362453	0	1524.8	0.00667686	0.00089584	2114.8	0.00780277	0.00893351	2704.8	0.01780314	0.01732547	
345.01	-0.00118503	0	935.01	0.00337245	0	1525	0.00746532	0.00089584	2115	0.00720394	0.00893351	2705	0.01810917	0.01732547	
345.21	-0.00161521	0	935.21	0.00334766	0	1525.2	0.00731547	0.00089584	2115.2	0.0068501	0.00893351	2705.2	0.01832586	0.01732547	
345.41	-0.00172163	0	935.41	0.00327925	0	1525.4	0.00773953	0.00089584	2115.4	0.00615563	0.00893351	2705.4	0.01866308	0.01732547	
345.61	-0.00203486	0	935.61	0.00400547	0	1525.6	0.00775869	0.00089584	2115.6	0.00637972	0.00893351	2705.6	0.01917081	0.01732547	
345.81	-0.00203659	0	935.81	0.00432252	0	1525.8	0.0070956	0.00089584	2115.8	0.00760845	0.00893351	2705.8	0.01968324	0.01732547	
346.01	-0.00232789	0	936.01	0.00426648	0	1526	0.00688276	0.00089584	2116	0.00769565	0.00893351	2706	0.0198763	0.01732547	
346.21	-0.00221224	0	936.21	0.00383771	0	1526.2	0.00644187	0.00089584	2116.2	0.00815299	0.00893351	2706.2	0.02148978	0.01732547	
346.41	-0.00232704	0	936.41	0.00493972	0	1526.4	0.00562956	0.00089584	2116.4	0.00865826	0.00893351	2706.4	0.02170167	0.01732547	
346.61	-0.00080069	0	936.61	0.00450589	0	1526.6	0.00465868	0.00089584	2116.6	0.00847571	0.00893351	2706.6	0.0219726	0.01732547	
346.81	-0.00013603	0	936.81	0.00406135	0	1526.8	0.0041448	0.00089584	2116.8	0.00817739	0.00893351	2706.8	0.02281422	0.01732547	
347.01	0.00090586	0	937.01	0.00439179	0	1527	0.00412691	0.00089584	2117	0.00735907	0.00893351	2707	0.02263438	0.01732547	
347.21	0.00125874	0	937.21	0.00383853	0	1527.2	0.00459366	0.00089584	2117.2	0.00804246	0.00893351	2707.2	0.02287782	0.01732547	
347.41	0.00195639	0	937.41	0.00403421	0	1527.4	0.00412672	0.00089584	2117.4	0.00711344	0.00893351	2707.4	0.02161708	0.01732547	
347.61	0.00172089	0	937.61	0.0039291	0	1527.6	0.00437773	0.00089584	2117.6	0.0068134	0.00893351	2707.6	0.02068623	0.01732547	
347.81	0.00162834	0	937.81	0.00400769	0	1527.8	0.00457821	0.00089584	2117.8	0.00634456	0.00893351	2707.8	0.02022059	0.01732547	
348.01	0.00150557	0	938.01	0.00447987	0	1528	0.00547751	0.00089584	2118	0.00614677	0.00893351	2708	0.01960944	0.01732547	
348.21	0.00191785	0	938.21	0.00421452	0	1528.2	0.00556386	0.00089584	2118.2	0.00619196	0.00893351	2708.2	0.01886587	0.01732547	
348.41	0.0019258	0	938.41	0.00352134	0	1528.4	0.00601379	0.00089584	2118.4	0.00469925	0.00893351	2708.4	0.01914887	0.01732547	
348.61	0.00291809	0	938.61	0.00383595	0	1528.6	0.00621586	0.00089584	2118.6	0.00566671	0.00893351	2708.6	0.0191738	0.01732547	
348.81	0.00309712	0	938.81	0.00330226	0	1528.8	0.00649639	0.00089584	2118.8	0.00519411	0.00893351	2708.8	0.0197109	0.01732547	
349.01	0.00260554	0	939.01	0.0020349	0	1529	0.00623104	0.00089584	2119	0.00393711	0.00893351	2709	0.01956234	0.01732547	
349.21	0.00300115	0	939.21	0.00183127	0	1529.2	0.00656291	0.00089584	2119.2	0.00433746	0.00893351	2709.2	0.01848135	0.01732547	
349.41	0.00271742	0	939.41	0.00193942	0	1529.4	0.0068136	0.00089584	2119.4	0.00446497	0.00893351	2709.4	0.01816375	0.01732547	
349.61	0.002253	0	939.61	0.00248269	0	1529.6	0.00654365	0.00089584	2119.6	0.00508068	0.00893351	2709.6	0.01879381	0.01732547	
349.81	0.00168305	0	939.81	0.00234717	0	1529.8	0.00630376	0.00089584	2119.8	0.00623769	0.00893351	2709.8	0.01857032	0.01732547	
350.01	0.00152128	0	940.01	0.00208876	0	1530	0.00635606	0.00089584	2120	0.00591749	0.00893351	2710	0.01847935	0.01732547	
350.21	0.00184476	0	940.21	0.00202817	0	1530.2	0.00585631	0.00089584	2120.2	0.00562561	0.00893351	2710.2	0.0191355	0.01732547	
350.41	0.00176746	0	940.41	0.00264181	0	1530.4	0.00553339	0.00089584	2120.4	0.00570018	0.00893351	2710.4	0.01837922	0.01732547	
350.61	0.0021966	0	940.61	0.00218111	0	1530.6	0.00534958	0.00089584	2120.6	0.00569259	0.00893351	2710.6	0.01888819	0.01732547	
350.81	0.0015066	0	940.81	0.00288344	0	1530.8	0.00465617	0.00089584	2120.8	0.00634401	0.00893351	2710.8	0.01897107	0.01732547	
351.01	0.00094175	0	941.01	0.00374312	0	1531	0.00505286	0.00089584	2121	0.00695088	0.00893351	2711	0.01812219	0.01732547	
351.21	-0.00093285	0	941.21	0.00414523	0	1531.2	0.00553605	0.00089584	2121.2	0.00759712	0.00893351	2711.2	0.01777005	0.01732547	
351.41	-0.0013766	0	941.41	0.00507251	0	1531.4	0.00541878	0.00089584	2121.4	0.00754422	0.00893351	2711.4	0.01733213	0.01732547	
351.61	-0.00212821	0	941.61	0.00567426	0	1531.6	0.00520329	0.00089584	2121.6	0.00832544	0.00893351	2711.6	0.01706345	0.01732547	
351.81	-0.00232464	0	941.81	0.00683309	0	1531.8	0.00575666	0.00089584	2121.8	0.00892404	0.00893351	2711.8	0.01706442	0.01732547	
352.01	-0.0025021	0	942.01	0.00679285	0	1532	0.00607053	0.00089584	2122	0.00989064	0.00893351	2712	0.01674004	0.01732547	
352.21	-0.00257573	0	942.21	0.00720153	0	1532.2	0.00644728	0.00089584	2122.2	0.00982172	0.00893351	2712.2	0.01699509	0.01732547	
352.41	-0.00171373	0	942.41	0.00791536	0	1532.4	0.0061111	0.00089584	2122.4	0.00948319	0.00893351	2712.4	0.017547	0.01732547	
352.61	-0.00053914	0	942.61	0.00802464	0	1532.6	0.00583008	0.00089584	2122.6	0.0111523	0.00893351	2712.6	0.01757103	0.01732547	
352.81	-0.00035797	0	942.81	0.00767189	0	1532.8	0.00554888	0.00089584	2122.8	0.01011945	0.00893351	2712.8	0.01792843	0.01732547	
353.01	0.00005637	0	943.01	0.00805255	0	1533	0.00513258	0.00089584	2123	0.0100763	0.00893351	2713	0.01787483	0.01732547	
353.21	0.00032561	0	943.21	0.00800254	0	1533.2	0.00487913	0.00089584	2123.2	0.01015606	0.00893351	2713.2	0.01710232	0.01732547	
353.41	0.00020051	0	943.41	0.00758345	0	1533.4	0.00497581	0.00089584	2123.4	0.00972473	0.00893351	2713.4	0.01815556	0.01732547	
353.61	0.00004178	0	943.61	0.00634312	0	1533.6	0.00421888	0.00089584	2123.6	0.00934062	0.00893351	2713.6	0.01830639	0.01732547	
353.81	0.00111246	0	943.81	0.0052214	0	1533.8	0.00373553	0.00089584	2123.8	0.00945277	0.00893351	2713.8	0.01785175	0.01732547	
354.01	0.00159953	0	944.01	0.00434988	0	1534	0.00345673	0.00089584	2124	0.00877253	0.00893351	2714	0.01769927	0.01732547	
354.21	0.00195746	0	944.21	0.00356828	0	1534.2	0.00414503	0.00089584	2124.2	0.00880196	0.00893351	2714.2	0.01729834	0.01732547	
354.41	0.00126506	0	944.41	0.00363142	0	1534.4	0.00408085	0.00089584	2124.4	0.0093479	0.00893351	2714.4	0.0172394	0.01732547	
354.61	0.00119717	0	944.61	0.00387894	0	1534.6	0.00415825	0.00089584	2124.6	0.01006785	0.00893351	2714.6	0.01728732	0.01732547	
354.81	0.00158201	0	944.81	0.00459729	0	1534.8	0.00475299	0.00089584	2124.8	0.01054183	0.00893351	2714.8	0.01805998	0.01732547	
355.01	0.00247578	0	945.01	0.00505868	0	1535	0.00538391	0.00089584	2125	0.0104535	0.00893351	2715	0.01788417	0.01732547	
355.21	0.00176265	0	945.21	0.00449596	0	1535.2	0.00577979	0.00089584	2125.2	0.01111649	0.00893351	2715.2	0.01803872	0.01732547	
355.41	0.00156625	0	945.41	0.0048457	0	1535.4	0.00520285	0.00089584	2125.4	0.01080874	0.00893351	2715.4	0.01773423	0.01732547	
355.61	0.00139945	0	945.61	0.00519071	0	1535.6	0.00498687	0.00089584	2125.6	0.0108409	0.00893351	2715.6	0.01762528	0.01732547	
355.81	0.00164082	0	945.81	0.00573945	0	1535.8	0.00458476	0.00089584	2125.8	0.01030393	0.00893351	2715.8	0.01808891	0.01732547	
356.01	0.00076588	0	946.01	0.00642108	0	1536	0.00451643	0.00089584	2126	0.00966198	0.00893351	2716	0.01873091	0.01732547	
356.21	0.00049174	0	946.21	0.00692349	0	1536.2	0.00468772	0.00089584	2126.2	0.00916493	0.00893351	2716.2	0.01877596	0.01732547	
356.41	0.00077428	0	946.41	0.00799936	0	1536.4	0.00421369	0.00089584	2126.4	0.00849895	0.00893351	2716.4	0.01885581	0.01732547	
356.61	0.00042321	0	946.61	0.0081005	0	1536.6	0.0044317	0.00089584	2126.6	0.00854109	0.00893351	2716.6	0.01917103	0.01732547	
356.81	0.00067259	0	946.81	0.00774241	0	1536.8	0.00398449	0.00089584	2126.8	0.00688184	0.00893351	2716.8	0.01889695	0.01732547	
357.01	0.00115242	0	947.01	0.00762902	0	1537	0.00400778	0.00089584	2127	0.00624356	0.00893351	2717	0.01881624	0.01732547	
357.21	0.00096422	0	947.21	0.00677241	0	1537.2	0.00366196	0.00089584	2127.2	0.00556151	0.00893351	2717.2	0.01873563	0.01732547	
357.41	0.00116368	0	947.41	0.00643221	0	1537.4	0.00357171	0.00089584	2127.4	0.00528053	0.00893351	2717.4	0.01927439	0.01732547	
357.61	0.00215567	0	947.61	0.00536122	0	1537.6	0.0023512	0.00089584	2127.6	0.00491349	0.00893351	2717.6	0.01858971	0.01732547	
357.81	0.00296304	0	947.81	0.00442676	0	1537.8	0.00258298	0.00089584	2127.8	0.00529815	0.00893351	2717.8	0.01795646	0.01732547	
358.01	0.00259543	0	948.01	0.00331636	0	1538	0.00287514	0.00089584	2128	0.00629526	0.00893351	2718	0.0175773	0.01732547	
358.21	0.00263831	0	948.21	0.00320737	0	1538.2	0.00335104	0.00089584	2128.2	0.00766569	0.00893351	2718.2	0.01724759	0.01732547	
358.41	0.00212683	0	948.41	0.00314323	0	1538.4	0.00268348	0.00089584	2128.4	0.00853492	0.00893351	2718.4	0.01746114	0.01732547	
358.61	0.0027454	0	948.61	0.00288701	0	1538.6	0.00274866	0.00089584	2128.6	0.00944734	0.00893351	2718.6	0.01702511	0.01732547	
358.81	0.00343643	0	948.81	0.00217386	0	1538.8	0.0026288	0.00089584	2128.8	0.00993718	0.00893351	2718.8	0.01733092	0.01732547	
359.01	0.00392538	0	949.01	0.00129109	0	1539	0.00319156	0.00089584	2129	0.01081717	0.00893351	2719	0.01680233	0.01732547	
359.21	0.00268516	0	949.21	0.00033972	0	1539.2	0.0031526	0.00089584	2129.2	0.01109288	0.00893351	2719.2	0.01630729	0.01732547	
359.41	0.0022792	0	949.41	0.0000923	0	1539.4	0.00302833	0.00089584	2129.4	0.01074788	0.00893351	2719.4	0.01581905	0.01732547	
359.61	0.0025445	0	949.61	0.00117852	0	1539.6	0.00226701	0.00089584	2129.6	0.01124727	0.00893351	2719.6	0.01586651	0.01732547	
359.81	0.00217934	0	949.81	0.00218367	0	1539.8	0.00218942	0.00089584	2129.8	0.01056456	0.00893351	2719.8	0.01610779	0.01732547	
360.01	0.00161682	0	950.01	0.0025732	0	1540	0.00226554	0.00089584	2130	0.01051621	0.00893351	2720	0.01652042	0.01732547	
360.21	0.0013647	0	950.21	0.00238861	0	1540.2	0.00248228	0.00089584	2130.2	0.0114226	0.00893351	2720.2	0.01672279	0.01732547	
360.41	0.00140063	0	950.41	0.00354159	0	1540.4	0.00298243	0.00089584	2130.4	0.01083361	0.00893351	2720.4	0.01711299	0.01732547	
360.61	0.00135583	0	950.61	0.00364503	0	1540.6	0.00236055	0.00089584	2130.6	0.01181803	0.00893351	2720.6	0.01694114	0.01732547	
360.81	0.00211407	0	950.81	0.00333474	0	1540.8	0.00198195	0.00089584	2130.8	0.01140028	0.00893351	2720.8	0.01705393	0.01732547	
361.01	0.0018977	0	951.01	0.00341394	0	1541	0.00218614	0.00089584	2131	0.0114214	0.00893351	2721	0.01760406	0.01732547	
361.21	0.00115741	0	951.21	0.00394282	0	1541.2	0.00232999	0.00089584	2131.2	0.01141168	0.00893351	2721.2	0.0179078	0.01732547	
361.41	0.00023643	0	951.41	0.00357738	0	1541.4	0.00228153	0.00089584	2131.4	0.01070564	0.00893351	2721.4	0.0183517	0.01732547	
361.61	0.00004012	0	951.61	0.00357263	0	1541.6	0.00279716	0.00089584	2131.6	0.01017197	0.00893351	2721.6	0.01829441	0.01732547	
361.81	-0.00092169	0	951.81	0.00353513	0	1541.8	0.00364024	0.00089584	2131.8	0.01070785	0.00893351	2721.8	0.01893701	0.01732547	
362.01	-0.00039354	0	952.01	0.00314066	0	1542	0.00443585	0.00089584	2132	0.01133791	0.00893351	2722	0.01894562	0.01732547	
362.21	-0.00057448	0	952.21	0.00383381	0	1542.2	0.00499222	0.00089584	2132.2	0.0111181	0.00893351	2722.2	0.01932196	0.01732547	
362.41	-0.00156823	0	952.41	0.0037877	0	1542.4	0.00541765	0.00089584	2132.4	0.01114423	0.00893351	2722.4	0.01904269	0.01732547	
362.61	-0.00171315	0	952.61	0.00317168	0	1542.6	0.00578089	0.00089584	2132.6	0.01084047	0.00893351	2722.6	0.01850367	0.01732547	
362.81	-0.00214733	0	952.81	0.00232045	0	1542.8	0.006363	0.00089584	2132.8	0.01028468	0.00893351	2722.8	0.01920531	0.01732547	
363.01	-0.00243747	0	953.01	0.00223905	0	1543	0.00659126	0.00089584	2133	0.00973179	0.00893351	2723	0.01937555	0.01732547	
363.21	-0.00314358	0	953.21	0.00180885	0	1543.2	0.0066491	0.00089584	2133.2	0.00987866	0.00893351	2723.2	0.01900802	0.01732547	
363.41	-0.00308703	0	953.41	0.00252542	0	1543.4	0.00664713	0.00089584	2133.4	0.01038197	0.00893351	2723.4	0.01920194	0.01732547	
363.61	-0.00322808	0	953.61	0.00364906	0	1543.6	0.00583701	0.00089584	2133.6	0.01018794	0.00893351	2723.6	0.01897407	0.01732547	
363.81	-0.0035124	0	953.81	0.00388957	0	1543.8	0.00603894	0.00089584	2133.8	0.01030064	0.00893351	2723.8	0.0198958	0.01732547	
364.01	-0.0037101	0	954.01	0.0035091	0	1544	0.00548199	0.00089584	2134	0.0114805	0.00893351	2724	0.02051975	0.01732547	
364.21	-0.00398062	0	954.21	0.00401028	0	1544.2	0.00556716	0.00089584	2134.2	0.01194402	0.00893351	2724.2	0.02109865	0.01732547	
364.41	-0.00348024	0	954.41	0.0044343	0	1544.4	0.00508487	0.00089584	2134.4	0.01212344	0.00893351	2724.4	0.02031817	0.01732547	
364.61	-0.00383797	0	954.61	0.0048556	0	1544.6	0.0027017	0.00089584	2134.6	0.01248185	0.00893351	2724.6	0.01995297	0.01732547	
364.81	-0.00422156	0	954.81	0.00479207	0	1544.8	0.00254621	0.00089584	2134.8	0.01213161	0.00893351	2724.8	0.01964427	0.01732547	
365.01	-0.00503926	0	955.01	0.00467529	0	1545	0.00262047	0.00089584	2135	0.01252832	0.00893351	2725	0.01872667	0.01732547	
365.21	-0.00508603	0	955.21	0.00485819	0	1545.2	0.00260735	0.00089584	2135.2	0.01214151	0.00893351	2725.2	0.01900993	0.01732547	
365.41	-0.00517573	0	955.41	0.00436119	0	1545.4	0.00210119	0.00089584	2135.4	0.01108861	0.00893351	2725.4	0.01889979	0.01732547	
365.61	-0.00453071	0	955.61	0.0048483	0	1545.6	0.00247813	0.00089584	2135.6	0.01089519	0.00893351	2725.6	0.01859073	0.01732547	
365.81	-0.00333942	0	955.81	0.00435746	0	1545.8	0.00250003	0.00089584	2135.8	0.01024686	0.00893351	2725.8	0.01813257	0.01732547	
366.01	-0.00239032	0	956.01	0.00442554	0	1546	0.00299473	0.00089584	2136	0.00958381	0.00893351	2726	0.01758872	0.01732547	
366.21	-0.00247531	0	956.21	0.00478129	0	1546.2	0.00295545	0.00089584	2136.2	0.0087109	0.00893351	2726.2	0.01708211	0.01732547	
366.41	-0.00249052	0	956.41	0.00446101	0	1546.4	0.00254089	0.00089584	2136.4	0.00827074	0.00893351	2726.4	0.01733335	0.01732547	
366.61	-0.00194742	0	956.61	0.00422084	0	1546.6	0.00300319	0.00089584	2136.6	0.00816193	0.00893351	2726.6	0.01785379	0.01732547	
366.81	-0.0013616	0	956.81	0.00368851	0	1546.8	0.00370322	0.00089584	2136.8	0.0082	0.00893351	2726.8	0.017843	0.01732547	
367.01	-0.00147976	0	957.01	0.00402691	0	1547	0.00465766	0.00089584	2137	0.00855488	0.00893351	2727	0.01846393	0.01732547	
367.21	-0.00059028	0	957.21	0.00408192	0	1547.2	0.0058092	0.00089584	2137.2	0.00912012	0.00893351	2727.2	0.01838343	0.01732547	
367.41	-0.00050978	0	957.41	0.00497191	0	1547.4	0.00603777	0.00089584	2137.4	0.00961499	0.00893351	2727.4	0.01922346	0.01732547	
367.61	0.00007424	0	957.61	0.00492187	0	1547.6	0.00554763	0.00089584	2137.6	0.00918844	0.00893351	2727.6	0.01842725	0.01732547	
367.81	0.00040904	0	957.81	0.00495482	0	1547.8	0.00558599	0.00089584	2137.8	0.00992145	0.00893351	2727.8	0.0196085	0.01732547	
368.01	0.00091688	0	958.01	0.00451474	0	1548	0.00611692	0.00089584	2138	0.01045629	0.00893351	2728	0.01927532	0.01732547	
368.21	0.00123873	0	958.21	0.00446616	0	1548.2	0.00630012	0.00089584	2138.2	0.00996061	0.00893351	2728.2	0.01859537	0.01732547	
368.41	0.00155026	0	958.41	0.00447392	0	1548.4	0.00572155	0.00089584	2138.4	0.01050272	0.00893351	2728.4	0.01850444	0.01732547	
368.61	0.00105342	0	958.61	0.0039163	0	1548.6	0.0044301	0.00089584	2138.6	0.01053187	0.00893351	2728.6	0.01844171	0.01732547	
368.81	0.00038546	0	958.81	0.00285095	0	1548.8	0.00506565	0.00089584	2138.8	0.01019121	0.00893351	2728.8	0.01782702	0.01732547	
369.01	-0.00007165	0	959.01	0.0018546	0	1549	0.00528283	0.00089584	2139	0.00986964	0.00893351	2729	0.01746501	0.01732547	
369.21	-0.00056864	0	959.21	0.00147968	0	1549.2	0.00487523	0.00089584	2139.2	0.00852659	0.00893351	2729.2	0.01856088	0.01732547	
369.41	-0.00019205	0	959.41	0.00154771	0	1549.4	0.00435283	0.00089584	2139.4	0.00772704	0.00893351	2729.4	0.01774543	0.01732547	
369.61	-0.0006186	0	959.61	0.0029458	0	1549.6	0.00462457	0.00089584	2139.6	0.00784893	0.00893351	2729.6	0.0173271	0.01732547	
369.81	-0.00079196	0	959.81	0.00314964	0	1549.8	0.00475029	0.00089584	2139.8	0.00737646	0.00893351	2729.8	0.01743268	0.01732547	
370.01	-0.00188549	0	960.01	0.00436575	0	1550	0.0051566	0.00089584	2140	0.00793931	0.00893351	2730	0.01653465	0.01732547	
370.21	-0.00228842	0	960.21	0.0042908	0	1550.2	0.00534841	0.00089584	2140.2	0.00772677	0.00893351	2730.2	0.01596995	0.01732547	
370.41	-0.00303618	0	960.41	0.00519727	0	1550.4	0.00611726	0.00089584	2140.4	0.00758702	0.00893351	2730.4	0.01704714	0.01732547	
370.61	-0.00329284	0	960.61	0.00570691	0	1550.6	0.00731545	0.00089584	2140.6	0.00811487	0.00893351	2730.6	0.01739894	0.01732547	
370.81	-0.00316346	0	960.81	0.00558033	0	1550.8	0.00829155	0.00089584	2140.8	0.00831302	0.00893351	2730.8	0.01705686	0.01732547	
371.01	-0.00345099	0	961.01	0.00705786	0	1551	0.00822417	0.00089584	2141	0.00779471	0.00893351	2731	0.01728306	0.01732547	
371.21	-0.00291486	0	961.21	0.00733466	0	1551.2	0.00856216	0.00089584	2141.2	0.00776292	0.00893351	2731.2	0.01728377	0.01732547	
371.41	-0.00301068	0	961.41	0.00707078	0	1551.4	0.00855662	0.00089584	2141.4	0.00841919	0.00893351	2731.4	0.01745367	0.01732547	
371.61	-0.00183113	0	961.61	0.00656174	0	1551.6	0.00804838	0.00089584	2141.6	0.00815589	0.00893351	2731.6	0.01654842	0.01732547	
371.81	-0.0011922	0	961.81	0.00634696	0	1551.8	0.00793605	0.00089584	2141.8	0.00878574	0.00893351	2731.8	0.01758104	0.01732547	
372.01	-0.00070336	0	962.01	0.00594262	0	1552	0.00801115	0.00089584	2142	0.00874971	0.00893351	2732	0.01778481	0.01732547	
372.21	-0.00123143	0	962.21	0.00576375	0	1552.2	0.00685174	0.00089584	2142.2	0.00850717	0.00893351	2732.2	0.01729396	0.01732547	
372.41	-0.00112249	0	962.41	0.00472131	0	1552.4	0.0060623	0.00089584	2142.4	0.00858285	0.00893351	2732.4	0.018258	0.01732547	
372.61	-0.00089392	0	962.61	0.00316293	0	1552.6	0.00535209	0.00089584	2142.6	0.00808042	0.00893351	2732.6	0.01806008	0.01732547	
372.81	-0.00145767	0	962.81	0.00163942	0	1552.8	0.0048372	0.00089584	2142.8	0.00713789	0.00893351	2732.8	0.01800471	0.01732547	
373.01	-0.00147821	0	963.01	0.00076882	0	1553	0.00420635	0.00089584	2143	0.00760858	0.00893351	2733	0.01864821	0.01732547	
373.21	-0.00131693	0	963.21	0.00066276	0	1553.2	0.00352927	0.00089584	2143.2	0.00810964	0.00893351	2733.2	0.01881271	0.01732547	
373.41	-0.00068206	0	963.41	0.00085282	0	1553.4	0.00266598	0.00089584	2143.4	0.00862864	0.00893351	2733.4	0.01774108	0.01732547	
373.61	-0.00189578	0	963.61	0.00123521	0	1553.6	0.00318127	0.00089584	2143.6	0.00902569	0.00893351	2733.6	0.01706567	0.01732547	
373.81	-0.00158493	0	963.81	0.00048878	0	1553.8	0.00317397	0.00089584	2143.8	0.0098592	0.00893351	2733.8	0.01694388	0.01732547	
374.01	-0.00162699	0	964.01	0.00116668	0	1554	0.00316018	0.00089584	2144	0.01022465	0.00893351	2734	0.01658696	0.01732547	
374.21	-0.00180651	0	964.21	0.00120671	0	1554.2	0.00335905	0.00089584	2144.2	0.00927019	0.00893351	2734.2	0.01718182	0.01732547	
374.41	-0.00176754	0	964.41	0.001469	0	1554.4	0.00396157	0.00089584	2144.4	0.00887517	0.00893351	2734.4	0.01744086	0.01732547	
374.61	-0.00155735	0	964.61	0.00075264	0	1554.6	0.00362468	0.00089584	2144.6	0.00988836	0.00893351	2734.6	0.01713966	0.01732547	
374.81	-0.00142273	0	964.81	0.00124938	0	1554.8	0.00390249	0.00089584	2144.8	0.01065639	0.00893351	2734.8	0.01701738	0.01732547	
375.01	-0.00083749	0	965.01	0.00121172	0	1555	0.00378261	0.00089584	2145	0.01077456	0.00893351	2735	0.01610156	0.01732547	
375.21	-0.00064243	0	965.21	0.00095498	0	1555.2	0.00477113	0.00089584	2145.2	0.01116927	0.00893351	2735.2	0.01657076	0.01732547	
375.41	-0.00044611	0	965.41	0.00100081	0	1555.4	0.0040666	0.00089584	2145.4	0.01186837	0.00893351	2735.4	0.01616235	0.01732547	
375.61	-0.00051182	0	965.61	0.00134736	0	1555.6	0.0039364	0.00089584	2145.6	0.0121228	0.00893351	2735.6	0.0172763	0.01732547	
375.81	-0.00065673	0	965.81	0.00206976	0	1555.8	0.00326371	0.00089584	2145.8	0.01228704	0.00893351	2735.8	0.01879915	0.01732547	
376.01	-0.00152589	0	966.01	0.00295523	0	1556	0.00299014	0.00089584	2146	0.01128678	0.00893351	2736	0.01905129	0.01732547	
376.21	-0.0021436	0	966.21	0.00297631	0	1556.2	0.00263609	0.00089584	2146.2	0.01105776	0.00893351	2736.2	0.01849905	0.01732547	
376.41	-0.00163325	0	966.41	0.00306125	0	1556.4	0.0036414	0.00089584	2146.4	0.0106079	0.00893351	2736.4	0.01950892	0.01732547	
376.61	-0.00201861	0	966.61	0.00315022	0	1556.6	0.00346717	0.00089584	2146.6	0.01008152	0.00893351	2736.6	0.01952529	0.01732547	
376.81	-0.00259116	0	966.81	0.0035638	0	1556.8	0.00385133	0.00089584	2146.8	0.00997179	0.00893351	2736.8	0.02046464	0.01732547	
377.01	-0.00280112	0	967.01	0.00411702	0	1557	0.00383816	0.00089584	2147	0.01072147	0.00893351	2737	0.02088892	0.01732547	
377.21	-0.00362007	0	967.21	0.00445962	0	1557.2	0.00358613	0.00089584	2147.2	0.00986087	0.00893351	2737.2	0.02087757	0.01732547	
377.41	-0.0027564	0	967.41	0.00542773	0	1557.4	0.00392393	0.00089584	2147.4	0.00943358	0.00893351	2737.4	0.02042299	0.01732547	
377.61	-0.00320281	0	967.61	0.00561285	0	1557.6	0.00476639	0.00089584	2147.6	0.0085943	0.00893351	2737.6	0.0199079	0.01732547	
377.81	-0.00297606	0	967.81	0.00568625	0	1557.8	0.00512452	0.00089584	2147.8	0.00845259	0.00893351	2737.8	0.01969544	0.01732547	
378.01	-0.00229332	0	968.01	0.00603551	0	1558	0.0055353	0.00089584	2148	0.00831988	0.00893351	2738	0.01954663	0.01732547	
378.21	-0.00257771	0	968.21	0.00542586	0	1558.2	0.00602374	0.00089584	2148.2	0.00715898	0.00893351	2738.2	0.01822596	0.01732547	
378.41	-0.00228289	0	968.41	0.00381703	0	1558.4	0.00595869	0.00089584	2148.4	0.00803316	0.00893351	2738.4	0.01772245	0.01732547	
378.61	-0.0023177	0	968.61	0.0032339	0	1558.6	0.00555621	0.00089584	2148.6	0.00920534	0.00893351	2738.6	0.01714152	0.01732547	
378.81	-0.00244323	0	968.81	0.00317985	0	1558.8	0.00574295	0.00089584	2148.8	0.00959678	0.00893351	2738.8	0.0165154	0.01732547	
379.01	-0.00239921	0	969.01	0.00293656	0	1559	0.00515311	0.00089584	2149	0.00887228	0.00893351	2739	0.01579986	0.01732547	
379.21	-0.00209053	0	969.21	0.00314515	0	1559.2	0.00468729	0.00089584	2149.2	0.00877871	0.00893351	2739.2	0.01564534	0.01732547	
379.41	-0.00216519	0	969.41	0.00338152	0	1559.4	0.00397247	0.00089584	2149.4	0.00934502	0.00893351	2739.4	0.01520901	0.01732547	
379.61	-0.00185451	0	969.61	0.00338548	0	1559.6	0.00344889	0.00089584	2149.6	0.00956809	0.00893351	2739.6	0.01587607	0.01732547	
379.81	-0.0008681	0	969.81	0.0036628	0	1559.8	0.00267684	0.00089584	2149.8	0.00907341	0.00893351	2739.8	0.01530585	0.01732547	
380.01	-0.00118477	0	970.01	0.00439161	0	1560	0.00296391	0.00089584	2150	0.00836416	0.00893351	2740	0.01509271	0.01732547	
380.21	-0.00144512	0	970.21	0.00364264	0	1560.2	0.00311777	0.00089584	2150.2	0.00813376	0.00893351	2740.2	0.01533666	0.01732547	
380.41	-0.00088664	0	970.41	0.00336457	0	1560.4	0.00352395	0.00089584	2150.4	0.00828334	0.00893351	2740.4	0.01575331	0.01732547	
380.61	-0.00138219	0	970.61	0.00344314	0	1560.6	0.00300271	0.00089584	2150.6	0.0075369	0.00893351	2740.6	0.01677166	0.01732547	
380.81	-0.00096953	0	970.81	0.00384333	0	1560.8	0.00325156	0.00089584	2150.8	0.00802813	0.00893351	2740.8	0.01742909	0.01732547	
381.01	-0.00115649	0	971.01	0.00363074	0	1561	0.00311409	0.00089584	2151	0.00858944	0.00893351	2741	0.01769222	0.01732547	
381.21	-0.00070479	0	971.21	0.0035577	0	1561.2	0.0033944	0.00089584	2151.2	0.0084276	0.00893351	2741.2	0.01745033	0.01732547	
381.41	0.00004759	0	971.41	0.00338854	0	1561.4	0.00343036	0.00089584	2151.4	0.00923971	0.00893351	2741.4	0.0163158	0.01732547	
381.61	-0.00039568	0	971.61	0.00272776	0	1561.6	0.00313707	0.00089584	2151.6	0.00965144	0.00893351	2741.6	0.01598372	0.01732547	
381.81	0.00011163	0	971.81	0.00226285	0	1561.8	0.00404654	0.00089584	2151.8	0.0103221	0.00893351	2741.8	0.0155931	0.01732547	
382.01	0.00132378	0	972.01	0.00187669	0	1562	0.00408914	0.00089584	2152	0.01149637	0.00893351	2742	0.01568795	0.01732547	
382.21	0.00040761	0	972.21	0.00116011	0	1562.2	0.0039731	0.00089584	2152.2	0.01117313	0.00893351	2742.2	0.01513044	0.01732547	
382.41	-0.00009858	0	972.41	0.00082168	0	1562.4	0.00428478	0.00089584	2152.4	0.01176303	0.00893351	2742.4	0.01551697	0.01732547	
382.61	-0.00050543	0	972.61	0.00098648	0	1562.6	0.00463397	0.00089584	2152.6	0.01146944	0.00893351	2742.6	0.01511819	0.01732547	
382.81	-0.00086116	0	972.81	0.00087054	0	1562.8	0.00421972	0.00089584	2152.8	0.01116883	0.00893351	2742.8	0.01505573	0.01732547	
383.01	-0.00095988	0	973.01	0.00182647	0	1563	0.00362187	0.00089584	2153	0.01044583	0.00893351	2743	0.01500329	0.01732547	
383.21	0.00010353	0	973.21	0.00161595	0	1563.2	0.00298217	0.00089584	2153.2	0.01116089	0.00893351	2743.2	0.01456683	0.01732547	
383.41	0.00045511	0	973.41	0.00233357	0	1563.4	0.00290173	0.00089584	2153.4	0.01144686	0.00893351	2743.4	0.0145908	0.01732547	
383.61	0.00068102	0	973.61	0.00147993	0	1563.6	0.00304207	0.00089584	2153.6	0.01137342	0.00893351	2743.6	0.01492179	0.01732547	
383.81	0.00059835	0	973.81	0.00126769	0	1563.8	0.0027069	0.00089584	2153.8	0.01085661	0.00893351	2743.8	0.015153	0.01732547	
384.01	0.00047935	0	974.01	0.00032373	0	1564	0.00316683	0.00089584	2154	0.01024153	0.00893351	2744	0.0158676	0.01732547	
384.21	0.0007509	0	974.21	-0.00060212	0	1564.2	0.00310224	0.00089584	2154.2	0.00993125	0.00893351	2744.2	0.01612425	0.01732547	
384.41	0.00111927	0	974.41	-0.00041464	0	1564.4	0.003473	0.00089584	2154.4	0.01056599	0.00893351	2744.4	0.01607146	0.01732547	
384.61	0.0010059	0	974.61	-0.00027887	0	1564.6	0.00410469	0.00089584	2154.6	0.01040812	0.00893351	2744.6	0.016671	0.01732547	
384.81	0.00133313	0	974.81	0.00061655	0	1564.8	0.00474416	0.00089584	2154.8	0.01075379	0.00893351	2744.8	0.01637837	0.01732547	
385.01	0.00152157	0	975.01	0.00086619	0	1565	0.00561051	0.00089584	2155	0.01012399	0.00893351	2745	0.01646288	0.01732547	
385.21	0.00162495	0	975.21	0.00134528	0	1565.2	0.00553603	0.00089584	2155.2	0.00990972	0.00893351	2745.2	0.01566615	0.01732547	
385.41	0.00039304	0	975.41	0.00122731	0	1565.4	0.00538896	0.00089584	2155.4	0.00946281	0.00893351	2745.4	0.01498395	0.01732547	
385.61	0.00015809	0	975.61	0.00170295	0	1565.6	0.00531605	0.00089584	2155.6	0.00979794	0.00893351	2745.6	0.0153066	0.01732547	
385.81	0.00036183	0	975.81	0.00156989	0	1565.8	0.00554232	0.00089584	2155.8	0.00972354	0.00893351	2745.8	0.01513453	0.01732547	
386.01	0.00027277	0	976.01	0.00164059	0	1566	0.00549427	0.00089584	2156	0.0098398	0.00893351	2746	0.01525521	0.01732547	
386.21	-0.00118327	0	976.21	0.00169062	0	1566.2	0.00556848	0.00089584	2156.2	0.00936056	0.00893351	2746.2	0.01487524	0.01732547	
386.41	-0.00172809	0	976.41	0.00174651	0	1566.4	0.00647978	0.00089584	2156.4	0.00919799	0.00893351	2746.4	0.01437968	0.01732547	
386.61	-0.00194898	0	976.61	0.00172617	0	1566.6	0.00612658	0.00089584	2156.6	0.00892435	0.00893351	2746.6	0.01426455	0.01732547	
386.81	-0.00251466	0	976.81	0.00265006	0	1566.8	0.00579459	0.00089584	2156.8	0.00950051	0.00893351	2746.8	0.01417392	0.01732547	
387.01	-0.00320289	0	977.01	0.00290839	0	1567	0.00533561	0.00089584	2157	0.00963191	0.00893351	2747	0.01448578	0.01732547	
387.21	-0.00275915	0	977.21	0.0026526	0	1567.2	0.00416918	0.00089584	2157.2	0.01105534	0.00893351	2747.2	0.01505274	0.01732547	
387.41	-0.00260987	0	977.41	0.00341248	0	1567.4	0.00410931	0.00089584	2157.4	0.01075741	0.00893351	2747.4	0.01534586	0.01732547	
387.61	-0.00273597	0	977.61	0.00269232	0	1567.6	0.00391754	0.00089584	2157.6	0.01071577	0.00893351	2747.6	0.01558395	0.01732547	
387.81	-0.00222721	0	977.81	0.00310982	0	1567.8	0.00371822	0.00089584	2157.8	0.00984788	0.00893351	2747.8	0.01641716	0.01732547	
388.01	-0.00153041	0	978.01	0.00280872	0	1568	0.00407468	0.00089584	2158	0.00965206	0.00893351	2748	0.01661775	0.01732547	
388.21	-0.00205791	0	978.21	0.00295009	0	1568.2	0.00379046	0.00089584	2158.2	0.01023639	0.00893351	2748.2	0.0165645	0.01732547	
388.41	-0.00268633	0	978.41	0.00243198	0	1568.4	0.00450504	0.00089584	2158.4	0.01031591	0.00893351	2748.4	0.01672579	0.01732547	
388.61	-0.0027957	0	978.61	0.00252322	0	1568.6	0.00550899	0.00089584	2158.6	0.0097856	0.00893351	2748.6	0.01720466	0.01732547	
388.81	-0.00342917	0	978.81	0.00336474	0	1568.8	0.00524793	0.00089584	2158.8	0.00850313	0.00893351	2748.8	0.01760737	0.01732547	
389.01	-0.00348656	0	979.01	0.00265207	0	1569	0.00601265	0.00089584	2159	0.00800703	0.00893351	2749	0.01853666	0.01732547	
389.21	-0.00498745	0	979.21	0.00255417	0	1569.2	0.00547718	0.00089584	2159.2	0.00810101	0.00893351	2749.2	0.01888809	0.01732547	
389.41	-0.00553971	0	979.41	0.00186208	0	1569.4	0.00512474	0.00089584	2159.4	0.00826308	0.00893351	2749.4	0.0190908	0.01732547	
389.61	-0.00437292	0	979.61	0.0013761	0	1569.6	0.00419827	0.00089584	2159.6	0.00920911	0.00893351	2749.6	0.01908669	0.01732547	
389.81	-0.00359524	0	979.81	0.00104452	0	1569.8	0.00401126	0.00089584	2159.8	0.00957691	0.00893351	2749.8	0.01928753	0.01732547	
390.01	-0.00326813	0	980.01	0.0010662	0	1570	0.00403238	0.00089584	2160	0.00976882	0.00893351	2750	0.01933826	0.01732547	
390.21	-0.00295621	0	980.21	0.00132955	0	1570.2	0.00416082	0.00089584	2160.2	0.00986339	0.00893351	2750.2	0.01853039	0.01732547	
390.41	-0.00329661	0	980.41	0.00179833	0	1570.4	0.00454132	0.00089584	2160.4	0.00959532	0.00893351	2750.4	0.01807188	0.01732547	
390.61	-0.00292301	0	980.61	0.00250526	0	1570.6	0.00419341	0.00089584	2160.6	0.00971651	0.00893351	2750.6	0.01834546	0.01732547	
390.81	-0.00285861	0	980.81	0.00258821	0	1570.8	0.00410265	0.00089584	2160.8	0.0109717	0.00893351	2750.8	0.01792372	0.01732547	
391.01	-0.00245801	0	981.01	0.00190107	0	1571	0.00301232	0.00089584	2161	0.01075794	0.00893351	2751	0.01798336	0.01732547	
391.21	-0.00184774	0	981.21	0.00278813	0	1571.2	0.00224971	0.00089584	2161.2	0.01115346	0.00893351	2751.2	0.01694012	0.01732547	
391.41	-0.00198668	0	981.41	0.00321653	0	1571.4	0.00231061	0.00089584	2161.4	0.01035908	0.00893351	2751.4	0.0166618	0.01732547	
391.61	-0.00214145	0	981.61	0.00233987	0	1571.6	0.00235488	0.00089584	2161.6	0.01003296	0.00893351	2751.6	0.01630017	0.01732547	
391.81	-0.00204358	0	981.81	0.00239456	0	1571.8	0.0023299	0.00089584	2161.8	0.00978674	0.00893351	2751.8	0.01595639	0.01732547	
392.01	-0.00216056	0	982.01	0.0021985	0	1572	0.00161713	0.00089584	2162	0.00965008	0.00893351	2752	0.0153744	0.01732547	
392.21	-0.00357495	0	982.21	0.00206742	0	1572.2	0.00174815	0.00089584	2162.2	0.0094716	0.00893351	2752.2	0.01454483	0.01732547	
392.41	-0.00413628	0	982.41	0.00173563	0	1572.4	0.00223023	0.00089584	2162.4	0.00909578	0.00893351	2752.4	0.01467389	0.01732547	
392.61	-0.0043708	0	982.61	0.0024855	0	1572.6	0.00260514	0.00089584	2162.6	0.00824865	0.00893351	2752.6	0.01473277	0.01732547	
392.81	-0.00490841	0	982.81	0.00224466	0	1572.8	0.00290796	0.00089584	2162.8	0.00771955	0.00893351	2752.8	0.0154022	0.01732547	
393.01	-0.00456457	0	983.01	0.00220038	0	1573	0.00387655	0.00089584	2163	0.00795619	0.00893351	2753	0.01609582	0.01732547	
393.21	-0.00471262	0	983.21	0.00207382	0	1573.2	0.00367313	0.00089584	2163.2	0.00819117	0.00893351	2753.2	0.01595908	0.01732547	
393.41	-0.00363412	0	983.41	0.00179751	0	1573.4	0.0046294	0.00089584	2163.4	0.00802709	0.00893351	2753.4	0.01598891	0.01732547	
393.61	-0.00248011	0	983.61	0.00121772	0	1573.6	0.00490076	0.00089584	2163.6	0.00870355	0.00893351	2753.6	0.01533958	0.01732547	
393.81	-0.00222819	0	983.81	0.00124718	0	1573.8	0.00529062	0.00089584	2163.8	0.00918084	0.00893351	2753.8	0.01636655	0.01732547	
394.01	-0.00252213	0	984.01	0.00126386	0	1574	0.00616222	0.00089584	2164	0.00919527	0.00893351	2754	0.01655824	0.01732547	
394.21	-0.00235094	0	984.21	0.00127028	0	1574.2	0.00715413	0.00089584	2164.2	0.00934999	0.00893351	2754.2	0.01661238	0.01732547	
394.41	-0.00378918	0	984.41	0.0010354	0	1574.4	0.00701611	0.00089584	2164.4	0.00945367	0.00893351	2754.4	0.01748322	0.01732547	
394.61	-0.00324338	0	984.61	0.00076732	0	1574.6	0.0068319	0.00089584	2164.6	0.01030304	0.00893351	2754.6	0.01782919	0.01732547	
394.81	-0.00370341	0	984.81	0.00029184	0	1574.8	0.00647551	0.00089584	2164.8	0.01090662	0.00893351	2754.8	0.01814761	0.01732547	
395.01	-0.00399084	0	985.01	-0.00005187	0	1575	0.00570181	0.00089584	2165	0.01080432	0.00893351	2755	0.01860773	0.01732547	
395.21	-0.00399271	0	985.21	-0.00005406	0	1575.2	0.00559766	0.00089584	2165.2	0.01202291	0.00893351	2755.2	0.01862599	0.01732547	
395.41	-0.00513344	0	985.41	-0.00132067	0	1575.4	0.00533687	0.00089584	2165.4	0.01225861	0.00893351	2755.4	0.01896393	0.01732547	
395.61	-0.00494255	0	985.61	-0.00217849	0	1575.6	0.00523217	0.00089584	2165.6	0.01268873	0.00893351	2755.6	0.01925917	0.01732547	
395.81	-0.00531447	0	985.81	-0.00134999	0	1575.8	0.00499255	0.00089584	2165.8	0.01263275	0.00893351	2755.8	0.01899883	0.01732547	
396.01	-0.00592252	0	986.01	-0.00093545	0	1576	0.00415165	0.00089584	2166	0.0120189	0.00893351	2756	0.01960321	0.01732547	
396.21	-0.00660224	0	986.21	-0.00084682	0	1576.2	0.00383233	0.00089584	2166.2	0.01174068	0.00893351	2756.2	0.01877461	0.01732547	
396.41	-0.00588533	0	986.41	-0.00081388	0	1576.4	0.00328497	0.00089584	2166.4	0.0113468	0.00893351	2756.4	0.01861463	0.01732547	
396.61	-0.00521318	0	986.61	0.00006007	0	1576.6	0.00336451	0.00089584	2166.6	0.01049029	0.00893351	2756.6	0.0186324	0.01732547	
396.81	-0.00474866	0	986.81	-0.00029519	0	1576.8	0.00348519	0.00089584	2166.8	0.00975849	0.00893351	2756.8	0.01950636	0.01732547	
397.01	-0.0039503	0	987.01	0.00026059	0	1577	0.00365062	0.00089584	2167	0.00945769	0.00893351	2757	0.01929445	0.01732547	
397.21	-0.00358969	0	987.21	0.00005805	0	1577.2	0.00404075	0.00089584	2167.2	0.00894097	0.00893351	2757.2	0.01928794	0.01732547	
397.41	-0.00382449	0	987.41	-0.00048549	0	1577.4	0.00469202	0.00089584	2167.4	0.0087185	0.00893351	2757.4	0.01897486	0.01732547	
397.61	-0.00316697	0	987.61	-0.00110069	0	1577.6	0.00425485	0.00089584	2167.6	0.0088833	0.00893351	2757.6	0.01956452	0.01732547	
397.81	-0.00384527	0	987.81	-0.00017711	0	1577.8	0.00470918	0.00089584	2167.8	0.00873234	0.00893351	2757.8	0.01925235	0.01732547	
398.01	-0.00392381	0	988.01	0.00027255	0	1578	0.00490592	0.00089584	2168	0.0088807	0.00893351	2758	0.01940334	0.01732547	
398.21	-0.003652	0	988.21	0.00027161	0	1578.2	0.00467305	0.00089584	2168.2	0.00872482	0.00893351	2758.2	0.01926218	0.01732547	
398.41	-0.00385198	0	988.41	0.00012655	0	1578.4	0.00347975	0.00089584	2168.4	0.00805292	0.00893351	2758.4	0.01932904	0.01732547	
398.61	-0.00300866	0	988.61	0.00041739	0	1578.6	0.00332619	0.00089584	2168.6	0.00812841	0.00893351	2758.6	0.01909097	0.01732547	
398.81	-0.00278969	0	988.81	0.00035313	0	1578.8	0.00255965	0.00089584	2168.8	0.00857303	0.00893351	2758.8	0.01894253	0.01732547	
399.01	-0.00230179	0	989.01	-0.00005348	0	1579	0.00264949	0.00089584	2169	0.00940177	0.00893351	2759	0.01862765	0.01732547	
399.21	-0.00199257	0	989.21	-0.00022308	0	1579.2	0.00203078	0.00089584	2169.2	0.00975362	0.00893351	2759.2	0.01828351	0.01732547	
399.41	-0.00233219	0	989.41	-0.00092185	0	1579.4	0.0028834	0.00089584	2169.4	0.00926543	0.00893351	2759.4	0.01802418	0.01732547	
399.61	-0.00208547	0	989.61	-0.00085411	0	1579.6	0.00350943	0.00089584	2169.6	0.00972498	0.00893351	2759.6	0.0177677	0.01732547	
399.81	-0.00250236	0	989.81	0.00002788	0	1579.8	0.00294045	0.00089584	2169.8	0.00968841	0.00893351	2759.8	0.01768977	0.01732547	
400.01	-0.00190123	0	990.01	-0.00087773	0	1580	0.00182632	0.00089584	2170	0.009437	0.00893351	2760	0.01744328	0.01732547	
400.21	-0.00179308	0	990.21	-0.00099796	0	1580.2	0.00221853	0.00089584	2170.2	0.00913598	0.00893351	2760.2	0.01680374	0.01732547	
400.41	-0.00157788	0	990.41	-0.00126709	0	1580.4	0.00229394	0.00089584	2170.4	0.00906279	0.00893351	2760.4	0.01683632	0.01732547	
400.61	-0.00158576	0	990.61	-0.00107983	0	1580.6	0.00256626	0.00089584	2170.6	0.00826737	0.00893351	2760.6	0.0167303	0.01732547	
400.81	-0.00208593	0	990.81	-0.00145406	0	1580.8	0.00237376	0.00089584	2170.8	0.00781103	0.00893351	2760.8	0.01747497	0.01732547	
401.01	-0.00261451	0	991.01	-0.00159524	0	1581	0.00229659	0.00089584	2171	0.00819821	0.00893351	2761	0.01717432	0.01732547	
401.21	-0.00300166	0	991.21	-0.00167478	0	1581.2	0.00237269	0.00089584	2171.2	0.00822831	0.00893351	2761.2	0.01774908	0.01732547	
401.41	-0.0035253	0	991.41	-0.00199451	0	1581.4	0.00259929	0.00089584	2171.4	0.0078276	0.00893351	2761.4	0.01777434	0.01732547	
401.61	-0.00348116	0	991.61	-0.00125698	0	1581.6	0.00195379	0.00089584	2171.6	0.00791235	0.00893351	2761.6	0.0182087	0.01732547	
401.81	-0.00389238	0	991.81	-0.0006205	0	1581.8	0.00262878	0.00089584	2171.8	0.00760266	0.00893351	2761.8	0.01734253	0.01732547	
402.01	-0.0027356	0	992.01	-0.00070175	0	1582	0.00322359	0.00089584	2172	0.00773749	0.00893351	2762	0.01781815	0.01732547	
402.21	-0.0030429	0	992.21	-0.00019574	0	1582.2	0.00378157	0.00089584	2172.2	0.00728634	0.00893351	2762.2	0.01768077	0.01732547	
402.41	-0.0035752	0	992.41	0.00062783	0	1582.4	0.00340048	0.00089584	2172.4	0.00671614	0.00893351	2762.4	0.01735014	0.01732547	
402.61	-0.00368924	0	992.61	0.00100794	0	1582.6	0.00435451	0.00089584	2172.6	0.00671715	0.00893351	2762.6	0.01667543	0.01732547	
402.81	-0.00387615	0	992.81	0.00093712	0	1582.8	0.00416646	0.00089584	2172.8	0.00726048	0.00893351	2762.8	0.01620907	0.01732547	
403.01	-0.00267562	0	993.01	0.00109544	0	1583	0.00601084	0.00089584	2173	0.00740697	0.00893351	2763	0.01641749	0.01732547	
403.21	-0.00234092	0	993.21	0.00084565	0	1583.2	0.0052749	0.00089584	2173.2	0.0074349	0.00893351	2763.2	0.01650576	0.01732547	
403.41	-0.0024953	0	993.41	0.00102231	0	1583.4	0.00644573	0.00089584	2173.4	0.00772916	0.00893351	2763.4	0.01617615	0.01732547	
403.61	-0.00240469	0	993.61	0.00094228	0	1583.6	0.00629549	0.00089584	2173.6	0.00765269	0.00893351	2763.6	0.01559032	0.01732547	
403.81	-0.0025606	0	993.81	0.00157407	0	1583.8	0.00585578	0.00089584	2173.8	0.00739629	0.00893351	2763.8	0.01558643	0.01732547	
404.01	-0.00272189	0	994.01	0.00089572	0	1584	0.00507538	0.00089584	2174	0.00773676	0.00893351	2764	0.01507685	0.01732547	
404.21	-0.00336152	0	994.21	0.00121233	0	1584.2	0.00533342	0.00089584	2174.2	0.00788927	0.00893351	2764.2	0.01500773	0.01732547	
404.41	-0.0036271	0	994.41	0.00048721	0	1584.4	0.00423543	0.00089584	2174.4	0.00816909	0.00893351	2764.4	0.01461104	0.01732547	
404.61	-0.00345064	0	994.61	0.00023447	0	1584.6	0.00367385	0.00089584	2174.6	0.00818156	0.00893351	2764.6	0.01436182	0.01732547	
404.81	-0.00360724	0	994.81	0.00054151	0	1584.8	0.00280985	0.00089584	2174.8	0.00930068	0.00893351	2764.8	0.01544023	0.01732547	
405.01	-0.00364249	0	995.01	0.00021679	0	1585	0.00228712	0.00089584	2175	0.00981424	0.00893351	2765	0.01639367	0.01732547	
405.21	-0.00302405	0	995.21	-0.00030983	0	1585.2	0.00169748	0.00089584	2175.2	0.00955381	0.00893351	2765.2	0.01730145	0.01732547	
405.41	-0.0034898	0	995.41	-0.00066534	0	1585.4	0.00096813	0.00089584	2175.4	0.00949987	0.00893351	2765.4	0.01726399	0.01732547	
405.61	-0.00348027	0	995.61	-0.00034745	0	1585.6	-0.00017284	0.00089584	2175.6	0.0093907	0.00893351	2765.6	0.01782739	0.01732547	
405.81	-0.00289755	0	995.81	-0.0000822	0	1585.8	0.00068811	0.00089584	2175.8	0.00874974	0.00893351	2765.8	0.01797076	0.01732547	
406.01	-0.00206212	0	996.01	0.00030528	0	1586	0.00099349	0.00089584	2176	0.00956007	0.00893351	2766	0.01797999	0.01732547	
406.21	-0.00251081	0	996.21	0.00072409	0	1586.2	0.00112135	0.00089584	2176.2	0.01015852	0.00893351	2766.2	0.01777485	0.01732547	
406.41	-0.00328494	0	996.41	0.000671	0	1586.4	0.00090924	0.00089584	2176.4	0.00892067	0.00893351	2766.4	0.01738888	0.01732547	
406.61	-0.00243823	0	996.61	-0.00060995	0	1586.6	0.0018389	0.00089584	2176.6	0.00863257	0.00893351	2766.6	0.01730026	0.01732547	
406.81	-0.00171718	0	996.81	-0.0014291	0	1586.8	0.00167758	0.00089584	2176.8	0.00900658	0.00893351	2766.8	0.01735481	0.01732547	
407.01	-0.00100846	0	997.01	-0.00182085	0	1587	0.00277425	0.00089584	2177	0.00809128	0.00893351	2767	0.01678262	0.01732547	
407.21	-0.00187339	0	997.21	-0.00278625	0	1587.2	0.00155703	0.00089584	2177.2	0.00803066	0.00893351	2767.2	0.01716463	0.01732547	
407.41	-0.00156055	0	997.41	-0.00196835	0	1587.4	0.00151473	0.00089584	2177.4	0.00742001	0.00893351	2767.4	0.01649634	0.01732547	
407.61	-0.0014804	0	997.61	-0.00238624	0	1587.6	0.00147932	0.00089584	2177.6	0.00619741	0.00893351	2767.6	0.01629738	0.01732547	
407.81	-0.00212418	0	997.81	-0.00216833	0	1587.8	0.00110209	0.00089584	2177.8	0.00610782	0.00893351	2767.8	0.01615871	0.01732547	
408.01	-0.00186921	0	998.01	-0.00151763	0	1588	0.00073496	0.00089584	2178	0.00656397	0.00893351	2768	0.01642056	0.01732547	
408.21	-0.00258386	0	998.21	-0.00100271	0	1588.2	0.001041	0.00089584	2178.2	0.00572267	0.00893351	2768.2	0.01623488	0.01732547	
408.41	-0.00319861	0	998.41	-0.00152298	0	1588.4	0.00154812	0.00089584	2178.4	0.00557579	0.00893351	2768.4	0.0157206	0.01732547	
408.61	-0.00316087	0	998.61	-0.00185483	0	1588.6	0.00242866	0.00089584	2178.6	0.0059441	0.00893351	2768.6	0.01599149	0.01732547	
408.81	-0.00407072	0	998.81	-0.00135511	0	1588.8	0.00214254	0.00089584	2178.8	0.0068725	0.00893351	2768.8	0.01715712	0.01732547	
409.01	-0.00463215	0	999.01	-0.00162358	0	1589	0.00256195	0.00089584	2179	0.00656395	0.00893351	2769	0.01749713	0.01732547	
409.21	-0.00485306	0	999.21	-0.0016936	0	1589.2	0.00375191	0.00089584	2179.2	0.00676614	0.00893351	2769.2	0.01720998	0.01732547	
409.41	-0.00596621	0	999.41	-0.00047657	0	1589.4	0.00414254	0.00089584	2179.4	0.00715187	0.00893351	2769.4	0.01662036	0.01732547	
409.61	-0.00580462	0	999.61	0.00032373	0	1589.6	0.00459571	0.00089584	2179.6	0.00726102	0.00893351	2769.6	0.01676918	0.01732547	
409.81	-0.00620482	0	999.81	0.00083314	0	1589.8	0.00537468	0.00089584	2179.8	0.0081563	0.00893351	2769.8	0.01644282	0.01732547	
410.01	-0.00584585	0	1000.01	0.00077256	0	1590	0.00554701	0.00089584	2180	0.00862665	0.00893351	2770	0.01677708	0.01732547	
410.21	-0.00634827	0	1000.21	0.00094429	0	1590.2	0.00560414	0.00089584	2180.2	0.00903789	0.00893351	2770.2	0.01627321	0.01732547	
410.41	-0.0066814	0	1000.41	0.00094204	0	1590.4	0.00528863	0.00089584	2180.4	0.00848055	0.00893351	2770.4	0.01646018	0.01732547	
410.61	-0.00566322	0	1000.61	0.00027704	0	1590.6	0.00560055	0.00089584	2180.6	0.00882603	0.00893351	2770.6	0.01575111	0.01732547	
410.81	-0.0055261	0	1000.81	-0.00027953	0	1590.8	0.00501397	0.00089584	2180.8	0.00854286	0.00893351	2770.8	0.01553097	0.01732547	
411.01	-0.00555269	0	1001.01	0.00001596	0	1591	0.00419958	0.00089584	2181	0.00781525	0.00893351	2771	0.0152746	0.01732547	
411.21	-0.00440953	0	1001.21	-0.00000424	0	1591.2	0.00318467	0.00089584	2181.2	0.00754618	0.00893351	2771.2	0.01617999	0.01732547	
411.41	-0.0034393	0	1001.41	0.00084874	0	1591.4	0.00274863	0.00089584	2181.4	0.00685529	0.00893351	2771.4	0.01574151	0.01732547	
411.61	-0.00349005	0	1001.61	0.00012091	0	1591.6	0.0017348	0.00089584	2181.6	0.0064738	0.00893351	2771.6	0.01630242	0.01732547	
411.81	-0.00335925	0	1001.81	0.00036025	0	1591.8	0.00113851	0.00089584	2181.8	0.00629375	0.00893351	2771.8	0.01673221	0.01732547	
412.01	-0.00313285	0	1002.01	0.00092407	0	1592	0.0010744	0.00089584	2182	0.00684737	0.00893351	2772	0.01616044	0.01732547	
412.21	-0.00406452	0	1002.21	0.00074314	0	1592.2	0.00122747	0.00089584	2182.2	0.00619835	0.00893351	2772.2	0.01615608	0.01732547	
412.41	-0.00400114	0	1002.41	-0.00086519	0	1592.4	0.00148971	0.00089584	2182.4	0.00623196	0.00893351	2772.4	0.01603716	0.01732547	
412.61	-0.00402213	0	1002.61	-0.00086202	0	1592.6	0.00145272	0.00089584	2182.6	0.00787529	0.00893351	2772.6	0.01656364	0.01732547	
412.81	-0.00465673	0	1002.81	-0.00067279	0	1592.8	0.0023829	0.00089584	2182.8	0.00833373	0.00893351	2772.8	0.01679746	0.01732547	
413.01	-0.00481536	0	1003.01	-0.0010237	0	1593	0.00332052	0.00089584	2183	0.00911866	0.00893351	2773	0.01624506	0.01732547	
413.21	-0.00526537	0	1003.21	-0.00065584	0	1593.2	0.00440393	0.00089584	2183.2	0.00996484	0.00893351	2773.2	0.01631351	0.01732547	
413.41	-0.00582853	0	1003.41	-0.00061393	0	1593.4	0.00437758	0.00089584	2183.4	0.01053638	0.00893351	2773.4	0.0164438	0.01732547	
413.61	-0.00588084	0	1003.61	-0.00060202	0	1593.6	0.00425999	0.00089584	2183.6	0.01113661	0.00893351	2773.6	0.01621381	0.01732547	
413.81	-0.00558216	0	1003.81	-0.00068686	0	1593.8	0.00485002	0.00089584	2183.8	0.011887	0.00893351	2773.8	0.01616416	0.01732547	
414.01	-0.00424281	0	1004.01	-0.00122755	0	1594	0.00486316	0.00089584	2184	0.01143092	0.00893351	2774	0.01661822	0.01732547	
414.21	-0.00482037	0	1004.21	-0.0017007	0	1594.2	0.0048696	0.00089584	2184.2	0.0117835	0.00893351	2774.2	0.01687533	0.01732547	
414.41	-0.00503516	0	1004.41	-0.0020628	0	1594.4	0.0044887	0.00089584	2184.4	0.01183374	0.00893351	2774.4	0.01736288	0.01732547	
414.61	-0.00446004	0	1004.61	-0.00255718	0	1594.6	0.00385581	0.00089584	2184.6	0.01191088	0.00893351	2774.6	0.01665797	0.01732547	
414.81	-0.00461341	0	1004.81	-0.0024746	0	1594.8	0.002938	0.00089584	2184.8	0.01222354	0.00893351	2774.8	0.01725898	0.01732547	
415.01	-0.00473821	0	1005.01	-0.00212463	0	1595	0.00265858	0.00089584	2185	0.01203993	0.00893351	2775	0.01715022	0.01732547	
415.21	-0.00387871	0	1005.21	-0.00259546	0	1595.2	0.00295721	0.00089584	2185.2	0.01094325	0.00893351	2775.2	0.01694464	0.01732547	
415.41	-0.00371365	0	1005.41	-0.00261757	0	1595.4	0.00223564	0.00089584	2185.4	0.01068814	0.00893351	2775.4	0.01719256	0.01732547	
415.61	-0.00384176	0	1005.61	-0.00229945	0	1595.6	0.00173943	0.00089584	2185.6	0.01066753	0.00893351	2775.6	0.01829387	0.01732547	
415.81	-0.0040575	0	1005.81	-0.00180874	0	1595.8	0.00201745	0.00089584	2185.8	0.01012034	0.00893351	2775.8	0.01821187	0.01732547	
416.01	-0.00396466	0	1006.01	-0.00126598	0	1596	0.00203676	0.00089584	2186	0.00995996	0.00893351	2776	0.01790513	0.01732547	
416.21	-0.00388567	0	1006.21	-0.00138436	0	1596.2	0.00168029	0.00089584	2186.2	0.00928589	0.00893351	2776.2	0.01840196	0.01732547	
416.41	-0.00357673	0	1006.41	-0.00163855	0	1596.4	0.00171677	0.00089584	2186.4	0.00928799	0.00893351	2776.4	0.0181757	0.01732547	
416.61	-0.00361294	0	1006.61	-0.00097344	0	1596.6	0.00206022	0.00089584	2186.6	0.009732	0.00893351	2776.6	0.01806577	0.01732547	
416.81	-0.00428759	0	1006.81	-0.00128258	0	1596.8	0.00253465	0.00089584	2186.8	0.00909528	0.00893351	2776.8	0.01810745	0.01732547	
417.01	-0.00448687	0	1007.01	-0.00059543	0	1597	0.00188149	0.00089584	2187	0.00912432	0.00893351	2777	0.0181967	0.01732547	
417.21	-0.00474004	0	1007.21	0.0000644	0	1597.2	0.00248134	0.00089584	2187.2	0.0089928	0.00893351	2777.2	0.01802125	0.01732547	
417.41	-0.00469431	0	1007.41	0.00014267	0	1597.4	0.00181794	0.00089584	2187.4	0.00880712	0.00893351	2777.4	0.01751579	0.01732547	
417.61	-0.00438742	0	1007.61	0.0001804	0	1597.6	0.00167205	0.00089584	2187.6	0.00910127	0.00893351	2777.6	0.01661243	0.01732547	
417.81	-0.00428061	0	1007.81	-0.00030669	0	1597.8	0.00211074	0.00089584	2187.8	0.00897727	0.00893351	2777.8	0.01706901	0.01732547	
418.01	-0.00470603	0	1008.01	-0.00157069	0	1598	0.00130392	0.00089584	2188	0.0089783	0.00893351	2778	0.01715474	0.01732547	
418.21	-0.00592189	0	1008.21	-0.00163643	0	1598.2	0.00107004	0.00089584	2188.2	0.00953655	0.00893351	2778.2	0.01774536	0.01732547	
418.41	-0.00552863	0	1008.41	-0.00128377	0	1598.4	0.00014579	0.00089584	2188.4	0.01000848	0.00893351	2778.4	0.01722311	0.01732547	
418.61	-0.00502766	0	1008.61	-0.00156507	0	1598.6	0.00034431	0.00089584	2188.6	0.01068593	0.00893351	2778.6	0.01657651	0.01732547	
418.81	-0.00541432	0	1008.81	-0.00204039	0	1598.8	0.00082018	0.00089584	2188.8	0.01084679	0.00893351	2778.8	0.01695623	0.01732547	
419.01	-0.00562338	0	1009.01	-0.00251185	0	1599	0.00153216	0.00089584	2189	0.01028329	0.00893351	2779	0.01696856	0.01732547	
419.21	-0.00476176	0	1009.21	-0.00287588	0	1599.2	0.00171232	0.00089584	2189.2	0.0092925	0.00893351	2779.2	0.01695259	0.01732547	
419.41	-0.00468373	0	1009.41	-0.00236811	0	1599.4	0.00127112	0.00089584	2189.4	0.00940816	0.00893351	2779.4	0.01811706	0.01732547	
419.61	-0.00500914	0	1009.61	-0.00193866	0	1599.6	0.00163321	0.00089584	2189.6	0.0099365	0.00893351	2779.6	0.01831166	0.01732547	
419.81	-0.00508818	0	1009.81	-0.00219733	0	1599.8	0.00194794	0.00089584	2189.8	0.00927518	0.00893351	2779.8	0.01767368	0.01732547	
420.01	-0.00419896	0	1010.01	-0.00248283	0	1600	0.00173009	0.00089584	2190	0.00947768	0.00893351	2780	0.01760826	0.01732547	
420.21	-0.0039255	0	1010.21	-0.00316149	0	1600.2	0.00132032	0.00089584	2190.2	0.00893978	0.00893351	2780.2	0.01801057	0.01732547	
420.41	-0.00425166	0	1010.41	-0.00315219	0	1600.4	0.00242009	0.00089584	2190.4	0.00880833	0.00893351	2780.4	0.0183743	0.01732547	
420.61	-0.00459066	0	1010.61	-0.00288871	0	1600.6	0.00293051	0.00089584	2190.6	0.0086102	0.00893351	2780.6	0.01895991	0.01732547	
420.81	-0.00507394	0	1010.81	-0.00232343	0	1600.8	0.00316209	0.00089584	2190.8	0.00893705	0.00893351	2780.8	0.01938435	0.01732547	
421.01	-0.0046615	0	1011.01	-0.00147441	0	1601	0.00265717	0.00089584	2191	0.00902016	0.00893351	2781	0.01950314	0.01732547	
421.21	-0.00510784	0	1011.21	-0.00195557	0	1601.2	0.00297589	0.00089584	2191.2	0.00931095	0.00893351	2781.2	0.01903521	0.01732547	
421.41	-0.00578607	0	1011.41	-0.00187193	0	1601.4	0.00345914	0.00089584	2191.4	0.00895265	0.00893351	2781.4	0.01795081	0.01732547	
421.61	-0.00674385	0	1011.61	-0.00193525	0	1601.6	0.00357143	0.00089584	2191.6	0.00975381	0.00893351	2781.6	0.01721942	0.01732547	
421.81	-0.00757536	0	1011.81	-0.00195345	0	1601.8	0.00367447	0.00089584	2191.8	0.00937832	0.00893351	2781.8	0.01638154	0.01732547	
422.01	-0.00800664	0	1012.01	-0.00205461	0	1602	0.00405839	0.00089584	2192	0.00932498	0.00893351	2782	0.01571173	0.01732547	
422.21	-0.00781207	0	1012.21	-0.00177254	0	1602.2	0.004153	0.00089584	2192.2	0.00899565	0.00893351	2782.2	0.01589719	0.01732547	
422.41	-0.00797063	0	1012.41	-0.00106302	0	1602.4	0.00346838	0.00089584	2192.4	0.00944752	0.00893351	2782.4	0.01517669	0.01732547	
422.61	-0.00992788	0	1012.61	-0.00209183	0	1602.6	0.00396344	0.00089584	2192.6	0.00990474	0.00893351	2782.6	0.01541205	0.01732547	
422.81	-0.01043368	0	1012.81	-0.00237535	0	1602.8	0.00405506	0.00089584	2192.8	0.00975022	0.00893351	2782.8	0.01540972	0.01732547	
423.01	-0.01039484	0	1013.01	-0.00287311	0	1603	0.00397316	0.00089584	2193	0.0091173	0.00893351	2783	0.01499275	0.01732547	
423.21	-0.01070749	0	1013.21	-0.00291139	0	1603.2	0.0038187	0.00089584	2193.2	0.00864248	0.00893351	2783.2	0.01395117	0.01732547	
423.41	-0.01078462	0	1013.41	-0.00248702	0	1603.4	0.00343892	0.00089584	2193.4	0.00888393	0.00893351	2783.4	0.01453242	0.01732547	
423.61	-0.01023788	0	1013.61	-0.00246542	0	1603.6	0.00317948	0.00089584	2193.6	0.00876088	0.00893351	2783.6	0.0144883	0.01732547	
423.81	-0.00968279	0	1013.81	-0.0022339	0	1603.8	0.0025434	0.00089584	2193.8	0.0079833	0.00893351	2783.8	0.01449445	0.01732547	
424.01	-0.00859761	0	1014.01	-0.00205062	0	1604	0.00213278	0.00089584	2194	0.009049	0.00893351	2784	0.01459692	0.01732547	
424.21	-0.00853843	0	1014.21	-0.0016783	0	1604.2	0.00213056	0.00089584	2194.2	0.00898056	0.00893351	2784.2	0.01554756	0.01732547	
424.41	-0.00819585	0	1014.41	-0.00104322	0	1604.4	0.00205691	0.00089584	2194.4	0.0098045	0.00893351	2784.4	0.0164292	0.01732547	
424.61	-0.00797549	0	1014.61	-0.00064211	0	1604.6	0.00208475	0.00089584	2194.6	0.0098697	0.00893351	2784.6	0.01797428	0.01732547	
424.81	-0.00711419	0	1014.81	-0.00080278	0	1604.8	0.00168102	0.00089584	2194.8	0.01023755	0.00893351	2784.8	0.01795737	0.01732547	
425.01	-0.00709013	0	1015.01	-0.00117946	0	1605	0.00139023	0.00089584	2195	0.00998275	0.00893351	2785	0.0175689	0.01732547	
425.21	-0.00692249	0	1015.21	-0.00132661	0	1605.2	0.00250522	0.00089584	2195.2	0.01029877	0.00893351	2785.2	0.0176452	0.01732547	
425.41	-0.00697032	0	1015.41	-0.0014006	0	1605.4	0.00322753	0.00089584	2195.4	0.01049456	0.00893351	2785.4	0.01616615	0.01732547	
425.61	-0.00651591	0	1015.61	-0.00111058	0	1605.6	0.00330969	0.00089584	2195.6	0.0103514	0.00893351	2785.6	0.01648997	0.01732547	
425.81	-0.0059027	0	1015.81	-0.00138855	0	1605.8	0.00391294	0.00089584	2195.8	0.01003354	0.00893351	2785.8	0.01622342	0.01732547	
426.01	-0.00593098	0	1016.01	-0.00230092	0	1606	0.00382295	0.00089584	2196	0.0103612	0.00893351	2786	0.01622617	0.01732547	
426.21	-0.00629088	0	1016.21	-0.00207299	0	1606.2	0.00306444	0.00089584	2196.2	0.01156115	0.00893351	2786.2	0.0160372	0.01732547	
426.41	-0.00649397	0	1016.41	-0.00171943	0	1606.4	0.00226263	0.00089584	2196.4	0.01222437	0.00893351	2786.4	0.01608698	0.01732547	
426.61	-0.00684374	0	1016.61	-0.0022889	0	1606.6	0.00249919	0.00089584	2196.6	0.01226614	0.00893351	2786.6	0.01609277	0.01732547	
426.81	-0.00660638	0	1016.81	-0.00144142	0	1606.8	0.00208999	0.00089584	2196.8	0.01233945	0.00893351	2786.8	0.01539744	0.01732547	
427.01	-0.00634665	0	1017.01	-0.00183969	0	1607	0.00125466	0.00089584	2197	0.01201864	0.00893351	2787	0.01469505	0.01732547	
427.21	-0.00681559	0	1017.21	-0.00105955	0	1607.2	0.00172555	0.00089584	2197.2	0.01134813	0.00893351	2787.2	0.01517142	0.01732547	
427.41	-0.00652014	0	1017.41	-0.00004984	0	1607.4	0.00181327	0.00089584	2197.4	0.01070937	0.00893351	2787.4	0.0162011	0.01732547	
427.61	-0.00657009	0	1017.61	0.0005146	0	1607.6	0.00142498	0.00089584	2197.6	0.00994968	0.00893351	2787.6	0.01546542	0.01732547	
427.81	-0.00674091	0	1017.81	0.00105609	0	1607.8	0.00140784	0.00089584	2197.8	0.00983356	0.00893351	2787.8	0.01511081	0.01732547	
428.01	-0.00687718	0	1018.01	0.00137249	0	1608	0.002254	0.00089584	2198	0.01020047	0.00893351	2788	0.01585115	0.01732547	
428.21	-0.00705668	0	1018.21	0.00115168	0	1608.2	0.00186616	0.00089584	2198.2	0.00963357	0.00893351	2788.2	0.01648014	0.01732547	
428.41	-0.00749238	0	1018.41	0.00071275	0	1608.4	0.00120528	0.00089584	2198.4	0.0087481	0.00893351	2788.4	0.01732168	0.01732547	
428.61	-0.00785705	0	1018.61	-0.00057446	0	1608.6	0.00180789	0.00089584	2198.6	0.00854764	0.00893351	2788.6	0.01789872	0.01732547	
428.81	-0.00739471	0	1018.81	-0.00124892	0	1608.8	0.00151006	0.00089584	2198.8	0.00786176	0.00893351	2788.8	0.0170699	0.01732547	
429.01	-0.00756015	0	1019.01	-0.00157312	0	1609	0.00150355	0.00089584	2199	0.00787244	0.00893351	2789	0.01683143	0.01732547	
429.21	-0.006282	0	1019.21	-0.00222272	0	1609.2	0.00229499	0.00089584	2199.2	0.00799567	0.00893351	2789.2	0.01694265	0.01732547	
429.41	-0.00628886	0	1019.41	-0.00279519	0	1609.4	0.00280467	0.00089584	2199.4	0.00720225	0.00893351	2789.4	0.01558541	0.01732547	
429.61	-0.00599338	0	1019.61	-0.00350147	0	1609.6	0.00319761	0.00089584	2199.6	0.00730091	0.00893351	2789.6	0.01601081	0.01732547	
429.81	-0.00632648	0	1019.81	-0.00411929	0	1609.8	0.00315476	0.00089584	2199.8	0.00694747	0.00893351	2789.8	0.01522238	0.01732547	
430.01	-0.00655389	0	1020.01	-0.00452823	0	1610	0.00305147	0.00089584	2200	0.00768898	0.00893351	2790	0.0146442	0.01732547	
430.21	-0.00637677	0	1020.21	-0.00337001	0	1610.2	0.00288358	0.00089584	2200.2	0.00805284	0.00893351	2790.2	0.01485025	0.01732547	
430.41	-0.00554549	0	1020.41	-0.00317313	0	1610.4	0.00217027	0.00089584	2200.4	0.00806918	0.00893351	2790.4	0.01491167	0.01732547	
430.61	-0.00550976	0	1020.61	-0.00217988	0	1610.6	0.00159314	0.00089584	2200.6	0.00820465	0.00893351	2790.6	0.01487579	0.01732547	
430.81	-0.00643676	0	1020.81	-0.00174816	0	1610.8	0.00113336	0.00089584	2200.8	0.00825594	0.00893351	2790.8	0.01424512	0.01732547	
431.01	-0.00651368	0	1021.01	-0.0020323	0	1611	0.00167773	0.00089584	2201	0.00822904	0.00893351	2791	0.01415761	0.01732547	
431.21	-0.00762824	0	1021.21	-0.00174082	0	1611.2	0.00279509	0.00089584	2201.2	0.00770794	0.00893351	2791.2	0.01504269	0.01732547	
431.41	-0.00785753	0	1021.41	-0.00163088	0	1611.4	0.00299975	0.00089584	2201.4	0.00847165	0.00893351	2791.4	0.01516182	0.01732547	
431.61	-0.00836588	0	1021.61	-0.00182343	0	1611.6	0.00316462	0.00089584	2201.6	0.00838021	0.00893351	2791.6	0.0144903	0.01732547	
431.81	-0.00774036	0	1021.81	-0.00141405	0	1611.8	0.00316469	0.00089584	2201.8	0.00920062	0.00893351	2791.8	0.01527012	0.01732547	
432.01	-0.00725351	0	1022.01	-0.00156139	0	1612	0.00368146	0.00089584	2202	0.00961399	0.00893351	2792	0.01653719	0.01732547	
432.21	-0.00701362	0	1022.21	-0.00170197	0	1612.2	0.00311921	0.00089584	2202.2	0.01034532	0.00893351	2792.2	0.01692896	0.01732547	
432.41	-0.00687012	0	1022.41	-0.001296	0	1612.4	0.00259084	0.00089584	2202.4	0.0101677	0.00893351	2792.4	0.01815739	0.01732547	
432.61	-0.00676818	0	1022.61	-0.00156246	0	1612.6	0.00281595	0.00089584	2202.6	0.01074243	0.00893351	2792.6	0.01864466	0.01732547	
432.81	-0.00683791	0	1022.81	-0.00187215	0	1612.8	0.00406849	0.00089584	2202.8	0.0102667	0.00893351	2792.8	0.01817035	0.01732547	
433.01	-0.0067741	0	1023.01	-0.00207945	0	1613	0.00451051	0.00089584	2203	0.0108428	0.00893351	2793	0.01781612	0.01732547	
433.21	-0.00726175	0	1023.21	-0.00265084	0	1613.2	0.00514403	0.00089584	2203.2	0.01082024	0.00893351	2793.2	0.01707852	0.01732547	
433.41	-0.00781196	0	1023.41	-0.00278277	0	1613.4	0.00555856	0.00089584	2203.4	0.01113354	0.00893351	2793.4	0.0156695	0.01732547	
433.61	-0.00808975	0	1023.61	-0.00295785	0	1613.6	0.00504777	0.00089584	2203.6	0.01146179	0.00893351	2793.6	0.01538014	0.01732547	
433.81	-0.00898238	0	1023.81	-0.00296296	0	1613.8	0.00504423	0.00089584	2203.8	0.01080945	0.00893351	2793.8	0.01491404	0.01732547	
434.01	-0.0090261	0	1024.01	-0.00371706	0	1614	0.00483228	0.00089584	2204	0.01110103	0.00893351	2794	0.01469548	0.01732547	
434.21	-0.0086774	0	1024.21	-0.00367172	0	1614.2	0.00433012	0.00089584	2204.2	0.00990596	0.00893351	2794.2	0.01445589	0.01732547	
434.41	-0.00943602	0	1024.41	-0.00363629	0	1614.4	0.00381943	0.00089584	2204.4	0.00929505	0.00893351	2794.4	0.01448679	0.01732547	
434.61	-0.0097013	0	1024.61	-0.00384425	0	1614.6	0.0035237	0.00089584	2204.6	0.00917905	0.00893351	2794.6	0.01521611	0.01732547	
434.81	-0.01019177	0	1024.81	-0.00396591	0	1614.8	0.00409949	0.00089584	2204.8	0.0095667	0.00893351	2794.8	0.01382836	0.01732547	
435.01	-0.01064583	0	1025.01	-0.00455463	0	1615	0.00429633	0.00089584	2205	0.01003173	0.00893351	2795	0.01386155	0.01732547	
435.21	-0.01102105	0	1025.21	-0.00479186	0	1615.2	0.00388866	0.00089584	2205.2	0.00990905	0.00893351	2795.2	0.01454257	0.01732547	
435.41	-0.0107871	0	1025.41	-0.00532753	0	1615.4	0.00331281	0.00089584	2205.4	0.01010461	0.00893351	2795.4	0.01539701	0.01732547	
435.61	-0.01097027	0	1025.61	-0.00520385	0	1615.6	0.00279804	0.00089584	2205.6	0.00976468	0.00893351	2795.6	0.01479876	0.01732547	
435.81	-0.01066377	0	1025.81	-0.00499536	0	1615.8	0.00216246	0.00089584	2205.8	0.01062896	0.00893351	2795.8	0.0159738	0.01732547	
436.01	-0.01031408	0	1026.01	-0.00552053	0	1616	0.00177273	0.00089584	2206	0.0099891	0.00893351	2796	0.01695196	0.01732547	
436.21	-0.01024956	0	1026.21	-0.00582988	0	1616.2	0.00131888	0.00089584	2206.2	0.01007778	0.00893351	2796.2	0.01739095	0.01732547	
436.41	-0.01023302	0	1026.41	-0.00524347	0	1616.4	0.001158	0.00089584	2206.4	0.00938912	0.00893351	2796.4	0.01786185	0.01732547	
436.61	-0.01022971	0	1026.61	-0.00576122	0	1616.6	0.00283288	0.00089584	2206.6	0.00988047	0.00893351	2796.6	0.01747026	0.01732547	
436.81	-0.00989375	0	1026.81	-0.0060884	0	1616.8	0.00366814	0.00089584	2206.8	0.00944774	0.00893351	2796.8	0.01726124	0.01732547	
437.01	-0.00988147	0	1027.01	-0.00562015	0	1617	0.00340475	0.00089584	2207	0.00933712	0.00893351	2797	0.0165318	0.01732547	
437.21	-0.00959214	0	1027.21	-0.00562466	0	1617.2	0.00275527	0.00089584	2207.2	0.00943265	0.00893351	2797.2	0.01517631	0.01732547	
437.41	-0.00880051	0	1027.41	-0.00603395	0	1617.4	0.00223264	0.00089584	2207.4	0.00983443	0.00893351	2797.4	0.01473693	0.01732547	
437.61	-0.00842981	0	1027.61	-0.00577077	0	1617.6	0.00202639	0.00089584	2207.6	0.00942512	0.00893351	2797.6	0.01475853	0.01732547	
437.81	-0.00819206	0	1027.81	-0.00597205	0	1617.8	0.00266572	0.00089584	2207.8	0.00991872	0.00893351	2797.8	0.01474111	0.01732547	
438.01	-0.00767908	0	1028.01	-0.00621539	0	1618	0.00278729	0.00089584	2208	0.00950551	0.00893351	2798	0.01526042	0.01732547	
438.21	-0.0073861	0	1028.21	-0.00516767	0	1618.2	0.00213105	0.00089584	2208.2	0.00941385	0.00893351	2798.2	0.01629754	0.01732547	
438.41	-0.0076252	0	1028.41	-0.00452369	0	1618.4	0.00288328	0.00089584	2208.4	0.00983668	0.00893351	2798.4	0.01694425	0.01732547	
438.61	-0.00750754	0	1028.61	-0.00462466	0	1618.6	0.0029347	0.00089584	2208.6	0.0100921	0.00893351	2798.6	0.01743362	0.01732547	
438.81	-0.00751789	0	1028.81	-0.00467473	0	1618.8	0.0034818	0.00089584	2208.8	0.01051161	0.00893351	2798.8	0.01624319	0.01732547	
439.01	-0.00737905	0	1029.01	-0.00520184	0	1619	0.0032453	0.00089584	2209	0.01079769	0.00893351	2799	0.01654708	0.01732547	
439.21	-0.00759664	0	1029.21	-0.00388733	0	1619.2	0.00242182	0.00089584	2209.2	0.01114114	0.00893351	2799.2	0.0170909	0.01732547	
439.41	-0.00751708	0	1029.41	-0.00424197	0	1619.4	0.00194076	0.00089584	2209.4	0.011206	0.00893351	2799.4	0.01725013	0.01732547	
439.61	-0.00773913	0	1029.61	-0.00351425	0	1619.6	0.00199933	0.00089584	2209.6	0.01108154	0.00893351	2799.6	0.01716134	0.01732547	
439.81	-0.00813978	0	1029.81	-0.00268458	0	1619.8	0.0012596	0.00089584	2209.8	0.0112391	0.00893351	2799.8	0.01827005	0.01732547	
440.01	-0.00798961	0	1030.01	-0.00209936	0	1620	0.00047751	0.00089584	2210	0.01068282	0.00893351	2800	0.01856196	0.01732547	
440.21	-0.00877355	0	1030.21	-0.00191517	0	1620.2	0.00028526	0.00089584	2210.2	0.01081916	0.00893351	2800.2	0.01904942	0.01732547	
440.41	-0.00774782	0	1030.41	-0.00079929	0	1620.4	0.00064918	0.00089584	2210.4	0.01061901	0.00893351	2800.4	0.01916677	0.01732547	
440.61	-0.0074807	0	1030.61	-0.00101035	0	1620.6	0.0015493	0.00089584	2210.6	0.01038248	0.00893351	2800.6	0.01915545	0.01732547	
440.81	-0.00728157	0	1030.81	-0.00055193	0	1620.8	0.00058743	0.00089584	2210.8	0.00938392	0.00893351	2800.8	0.01816765	0.01732547	
441.01	-0.00725024	0	1031.01	-0.00034664	0	1621	0.00063453	0.00089584	2211	0.00947532	0.00893351	2801	0.01656606	0.01732547	
441.21	-0.00680947	0	1031.21	-0.00042408	0	1621.2	0.0003889	0.00089584	2211.2	0.0104271	0.00893351	2801.2	0.01567236	0.01732547	
441.41	-0.00668166	0	1031.41	-0.00093795	0	1621.4	0.00069198	0.00089584	2211.4	0.01062976	0.00893351	2801.4	0.01555382	0.01732547	
441.61	-0.00604651	0	1031.61	-0.00070722	0	1621.6	0.00206293	0.00089584	2211.6	0.01115864	0.00893351	2801.6	0.0147395	0.01732547	
441.81	-0.00638688	0	1031.81	-0.00099521	0	1621.8	0.00218873	0.00089584	2211.8	0.01108687	0.00893351	2801.8	0.01468472	0.01732547	
442.01	-0.00645283	0	1032.01	-0.00171765	0	1622	0.00234428	0.00089584	2212	0.01085271	0.00893351	2802	0.01479066	0.01732547	
442.21	-0.00631597	0	1032.21	-0.00133579	0	1622.2	0.0028644	0.00089584	2212.2	0.01109893	0.00893351	2802.2	0.014906	0.01732547	
442.41	-0.00734033	0	1032.41	-0.00237118	0	1622.4	0.00410983	0.00089584	2212.4	0.01060737	0.00893351	2802.4	0.01439169	0.01732547	
442.61	-0.00788909	0	1032.61	-0.00349965	0	1622.6	0.00322731	0.00089584	2212.6	0.00999513	0.00893351	2802.6	0.01503421	0.01732547	
442.81	-0.00820053	0	1032.81	-0.00444727	0	1622.8	0.00287992	0.00089584	2212.8	0.01071146	0.00893351	2802.8	0.01517816	0.01732547	
443.01	-0.00847288	0	1033.01	-0.00401201	0	1623	0.0025055	0.00089584	2213	0.0105662	0.00893351	2803	0.01525109	0.01732547	
443.21	-0.00990725	0	1033.21	-0.00327963	0	1623.2	0.00196	0.00089584	2213.2	0.00994759	0.00893351	2803.2	0.0156364	0.01732547	
443.41	-0.01070001	0	1033.41	-0.00400534	0	1623.4	0.00195382	0.00089584	2213.4	0.0090005	0.00893351	2803.4	0.01626022	0.01732547	
443.61	-0.01170146	0	1033.61	-0.0035077	0	1623.6	0.00231213	0.00089584	2213.6	0.00827699	0.00893351	2803.6	0.01718416	0.01732547	
443.81	-0.01269205	0	1033.81	-0.00317243	0	1623.8	0.00091499	0.00089584	2213.8	0.00866343	0.00893351	2803.8	0.01751683	0.01732547	
444.01	-0.01234485	0	1034.01	-0.00346995	0	1624	0.00067042	0.00089584	2214	0.00867401	0.00893351	2804	0.0180326	0.01732547	
444.21	-0.01210907	0	1034.21	-0.00469962	0	1624.2	0.00111437	0.00089584	2214.2	0.0082953	0.00893351	2804.2	0.01874998	0.01732547	
444.41	-0.01087603	0	1034.41	-0.00537611	0	1624.4	0.00241117	0.00089584	2214.4	0.00772897	0.00893351	2804.4	0.01858716	0.01732547	
444.61	-0.01128081	0	1034.61	-0.00586467	0	1624.6	0.0023102	0.00089584	2214.6	0.00708928	0.00893351	2804.6	0.01794762	0.01732547	
444.81	-0.01090348	0	1034.81	-0.00611345	0	1624.8	0.00246391	0.00089584	2214.8	0.00750931	0.00893351	2804.8	0.01676111	0.01732547	
445.01	-0.00995411	0	1035.01	-0.00564495	0	1625	0.00299173	0.00089584	2215	0.00819217	0.00893351	2805	0.0168795	0.01732547	
445.21	-0.00910566	0	1035.21	-0.00573072	0	1625.2	0.00316617	0.00089584	2215.2	0.00869233	0.00893351	2805.2	0.01692446	0.01732547	
445.41	-0.00822209	0	1035.41	-0.00546843	0	1625.4	0.00337919	0.00089584	2215.4	0.00839795	0.00893351	2805.4	0.01705496	0.01732547	
445.61	-0.0077843	0	1035.61	-0.0052138	0	1625.6	0.0035709	0.00089584	2215.6	0.0093512	0.00893351	2805.6	0.01655324	0.01732547	
445.81	-0.00744037	0	1035.81	-0.00517617	0	1625.8	0.00298961	0.00089584	2215.8	0.00983329	0.00893351	2805.8	0.01654327	0.01732547	
446.01	-0.00636766	0	1036.01	-0.00523566	0	1626	0.002214	0.00089584	2216	0.01088036	0.00893351	2806	0.01642524	0.01732547	
446.21	-0.00639681	0	1036.21	-0.00389173	0	1626.2	0.00093689	0.00089584	2216.2	0.01116654	0.00893351	2806.2	0.01661079	0.01732547	
446.41	-0.00700972	0	1036.41	-0.00370191	0	1626.4	0.00014696	0.00089584	2216.4	0.01062482	0.00893351	2806.4	0.01657409	0.01732547	
446.61	-0.00709308	0	1036.61	-0.0031963	0	1626.6	-0.00150827	0.00089584	2216.6	0.01101922	0.00893351	2806.6	0.01717071	0.01732547	
446.81	-0.00789467	0	1036.81	-0.00360785	0	1626.8	-0.00126193	0.00089584	2216.8	0.01178425	0.00893351	2806.8	0.01677926	0.01732547	
447.01	-0.00847794	0	1037.01	-0.00280728	0	1627	-0.00120088	0.00089584	2217	0.0109082	0.00893351	2807	0.01559452	0.01732547	
447.21	-0.00885122	0	1037.21	-0.00288944	0	1627.2	-0.00127479	0.00089584	2217.2	0.01042313	0.00893351	2807.2	0.01567874	0.01732547	
447.41	-0.008664	0	1037.41	-0.0031222	0	1627.4	-0.00128646	0.00089584	2217.4	0.01098369	0.00893351	2807.4	0.01535663	0.01732547	
447.61	-0.00841351	0	1037.61	-0.00280029	0	1627.6	-0.00104848	0.00089584	2217.6	0.01108944	0.00893351	2807.6	0.01492876	0.01732547	
447.81	-0.00779025	0	1037.81	-0.00292265	0	1627.8	-0.00132137	0.00089584	2217.8	0.01194347	0.00893351	2807.8	0.01477276	0.01732547	
448.01	-0.00675784	0	1038.01	-0.00380098	0	1628	-0.00086065	0.00089584	2218	0.0120987	0.00893351	2808	0.01495961	0.01732547	
448.21	-0.00676461	0	1038.21	-0.00473448	0	1628.2	0.00067245	0.00089584	2218.2	0.01142444	0.00893351	2808.2	0.01505146	0.01732547	
448.41	-0.00709137	0	1038.41	-0.00478831	0	1628.4	0.00119338	0.00089584	2218.4	0.01073437	0.00893351	2808.4	0.01445883	0.01732547	
448.61	-0.00696988	0	1038.61	-0.0045644	0	1628.6	0.0011217	0.00089584	2218.6	0.01043045	0.00893351	2808.6	0.01392992	0.01732547	
448.81	-0.00716943	0	1038.81	-0.00441801	0	1628.8	0.00132293	0.00089584	2218.8	0.01099109	0.00893351	2808.8	0.01429105	0.01732547	
449.01	-0.00637774	0	1039.01	-0.00419436	0	1629	0.00127409	0.00089584	2219	0.01023321	0.00893351	2809	0.01519325	0.01732547	
449.21	-0.00602287	0	1039.21	-0.00475413	0	1629.2	0.0009109	0.00089584	2219.2	0.0104774	0.00893351	2809.2	0.01536133	0.01732547	
449.41	-0.00553111	0	1039.41	-0.00393418	0	1629.4	0.00149651	0.00089584	2219.4	0.01146555	0.00893351	2809.4	0.0158714	0.01732547	
449.61	-0.00615183	0	1039.61	-0.00417326	0	1629.6	0.00144572	0.00089584	2219.6	0.01223243	0.00893351	2809.6	0.01556575	0.01732547	
449.81	-0.00559312	0	1039.81	-0.00400335	0	1629.8	0.00197852	0.00089584	2219.8	0.01186923	0.00893351	2809.8	0.01629996	0.01732547	
450.01	-0.00488475	0	1040.01	-0.00321469	0	1630	0.00108452	0.00089584	2220	0.01179637	0.00893351	2810	0.01623578	0.01732547	
450.21	-0.00497203	0	1040.21	-0.00215744	0	1630.2	0.00115007	0.00089584	2220.2	0.01111329	0.00893351	2810.2	0.0168272	0.01732547	
450.41	-0.00557169	0	1040.41	-0.00272766	0	1630.4	0.00206614	0.00089584	2220.4	0.01086284	0.00893351	2810.4	0.0172865	0.01732547	
450.61	-0.0057765	0	1040.61	-0.00251751	0	1630.6	0.00226862	0.00089584	2220.6	0.01054903	0.00893351	2810.6	0.01763004	0.01732547	
450.81	-0.0058811	0	1040.81	-0.00224952	0	1630.8	0.00272947	0.00089584	2220.8	0.00997507	0.00893351	2810.8	0.01759433	0.01732547	
451.01	-0.00571976	0	1041.01	-0.00216198	0	1631	0.00253158	0.00089584	2221	0.00950673	0.00893351	2811	0.0179271	0.01732547	
451.21	-0.0057256	0	1041.21	-0.00277658	0	1631.2	0.00261869	0.00089584	2221.2	0.00912443	0.00893351	2811.2	0.01907873	0.01732547	
451.41	-0.00636855	0	1041.41	-0.00215498	0	1631.4	0.00225364	0.00089584	2221.4	0.01007198	0.00893351	2811.4	0.0190036	0.01732547	
451.61	-0.00647398	0	1041.61	-0.00169552	0	1631.6	0.0027596	0.00089584	2221.6	0.00926953	0.00893351	2811.6	0.01870369	0.01732547	
451.81	-0.00652165	0	1041.81	-0.00146565	0	1631.8	0.00257773	0.00089584	2221.8	0.00999267	0.00893351	2811.8	0.0182266	0.01732547	
452.01	-0.00685244	0	1042.01	-0.00169148	0	1632	0.00193336	0.00089584	2222	0.00960115	0.00893351	2812	0.01806173	0.01732547	
452.21	-0.00830482	0	1042.21	-0.0016276	0	1632.2	0.00261303	0.00089584	2222.2	0.00938092	0.00893351	2812.2	0.01720551	0.01732547	
452.41	-0.00949451	0	1042.41	-0.00215854	0	1632.4	0.00157846	0.00089584	2222.4	0.00916511	0.00893351	2812.4	0.01657743	0.01732547	
452.61	-0.00983227	0	1042.61	-0.00224803	0	1632.6	0.00149162	0.00089584	2222.6	0.01037385	0.00893351	2812.6	0.01513388	0.01732547	
452.81	-0.01019314	0	1042.81	-0.00272768	0	1632.8	0.00090962	0.00089584	2222.8	0.01129428	0.00893351	2812.8	0.01502529	0.01732547	
453.01	-0.01011803	0	1043.01	-0.0034529	0	1633	0.00130546	0.00089584	2223	0.01150142	0.00893351	2813	0.01456023	0.01732547	
453.21	-0.01025915	0	1043.21	-0.00351273	0	1633.2	0.00094417	0.00089584	2223.2	0.01253081	0.00893351	2813.2	0.01472821	0.01732547	
453.41	-0.01074952	0	1043.41	-0.00381047	0	1633.4	0.00154512	0.00089584	2223.4	0.01311217	0.00893351	2813.4	0.0145274	0.01732547	
453.61	-0.01132267	0	1043.61	-0.00427814	0	1633.6	0.00210923	0.00089584	2223.6	0.01316655	0.00893351	2813.6	0.01426949	0.01732547	
453.81	-0.0111858	0	1043.81	-0.00410347	0	1633.8	0.00267154	0.00089584	2223.8	0.01232396	0.00893351	2813.8	0.01511237	0.01732547	
454.01	-0.0105806	0	1044.01	-0.00356761	0	1634	0.0024852	0.00089584	2224	0.01263668	0.00893351	2814	0.01457464	0.01732547	
454.21	-0.01068625	0	1044.21	-0.0038031	0	1634.2	0.0023699	0.00089584	2224.2	0.01178489	0.00893351	2814.2	0.01534838	0.01732547	
454.41	-0.01026635	0	1044.41	-0.00397569	0	1634.4	0.00258252	0.00089584	2224.4	0.01186069	0.00893351	2814.4	0.01655477	0.01732547	
454.61	-0.00963138	0	1044.61	-0.00344745	0	1634.6	0.00193937	0.00089584	2224.6	0.01117205	0.00893351	2814.6	0.01809897	0.01732547	
454.81	-0.00982478	0	1044.81	-0.00266513	0	1634.8	0.00073957	0.00089584	2224.8	0.01150861	0.00893351	2814.8	0.01919653	0.01732547	
455.01	-0.00973964	0	1045.01	-0.00318534	0	1635	0.00018699	0.00089584	2225	0.01119686	0.00893351	2815	0.01985596	0.01732547	
455.21	-0.00950472	0	1045.21	-0.00265246	0	1635.2	0.00035729	0.00089584	2225.2	0.00998171	0.00893351	2815.2	0.02071336	0.01732547	
455.41	-0.00917891	0	1045.41	-0.0017309	0	1635.4	-0.00010979	0.00089584	2225.4	0.00995567	0.00893351	2815.4	0.0205639	0.01732547	
455.61	-0.00828456	0	1045.61	-0.00155231	0	1635.6	-0.00019378	0.00089584	2225.6	0.00894873	0.00893351	2815.6	0.02046664	0.01732547	
455.81	-0.00819003	0	1045.81	-0.00137709	0	1635.8	-0.00099179	0.00089584	2225.8	0.00875878	0.00893351	2815.8	0.02075537	0.01732547	
456.01	-0.00840733	0	1046.01	-0.00211037	0	1636	-0.00081716	0.00089584	2226	0.00826456	0.00893351	2816	0.0204702	0.01732547	
456.21	-0.00835367	0	1046.21	-0.00253553	0	1636.2	-0.00054572	0.00089584	2226.2	0.00847648	0.00893351	2816.2	0.01970964	0.01732547	
456.41	-0.00835604	0	1046.41	-0.00264171	0	1636.4	-0.00082933	0.00089584	2226.4	0.00816409	0.00893351	2816.4	0.01969562	0.01732547	
456.61	-0.00853637	0	1046.61	-0.00267196	0	1636.6	0.00026795	0.00089584	2226.6	0.00892679	0.00893351	2816.6	0.01802976	0.01732547	
456.81	-0.00804109	0	1046.81	-0.00280762	0	1636.8	-0.0000753	0.00089584	2226.8	0.00852593	0.00893351	2816.8	0.01753453	0.01732547	
457.01	-0.00860455	0	1047.01	-0.00303917	0	1637	0.00018232	0.00089584	2227	0.00803961	0.00893351	2817	0.01655978	0.01732547	
457.21	-0.00871359	0	1047.21	-0.00306238	0	1637.2	0.00042111	0.00089584	2227.2	0.00779923	0.00893351	2817.2	0.01652127	0.01732547	
457.41	-0.00941904	0	1047.41	-0.00377881	0	1637.4	0.00122415	0.00089584	2227.4	0.00826396	0.00893351	2817.4	0.01573584	0.01732547	
457.61	-0.00942542	0	1047.61	-0.00357527	0	1637.6	0.00189342	0.00089584	2227.6	0.00897825	0.00893351	2817.6	0.01560034	0.01732547	
457.81	-0.00978403	0	1047.81	-0.00311794	0	1637.8	0.00268533	0.00089584	2227.8	0.00913828	0.00893351	2817.8	0.01497386	0.01732547	
458.01	-0.00967322	0	1048.01	-0.00341739	0	1638	0.00230436	0.00089584	2228	0.00987498	0.00893351	2818	0.01428981	0.01732547	
458.21	-0.00964157	0	1048.21	-0.00412743	0	1638.2	0.00267219	0.00089584	2228.2	0.01013075	0.00893351	2818.2	0.01475062	0.01732547	
458.41	-0.0095333	0	1048.41	-0.00437649	0	1638.4	0.00275052	0.00089584	2228.4	0.01122433	0.00893351	2818.4	0.01531793	0.01732547	
458.61	-0.00947483	0	1048.61	-0.00482348	0	1638.6	0.00227074	0.00089584	2228.6	0.01241457	0.00893351	2818.6	0.01590856	0.01732547	
458.81	-0.01013076	0	1048.81	-0.00466822	0	1638.8	0.00190155	0.00089584	2228.8	0.01259781	0.00893351	2818.8	0.01601691	0.01732547	
459.01	-0.01014221	0	1049.01	-0.00506029	0	1639	0.00155488	0.00089584	2229	0.01244001	0.00893351	2819	0.0174735	0.01732547	
459.21	-0.00950411	0	1049.21	-0.00450861	0	1639.2	0.0023312	0.00089584	2229.2	0.01273269	0.00893351	2819.2	0.01746625	0.01732547	
459.41	-0.01003822	0	1049.41	-0.0047635	0	1639.4	0.00174623	0.00089584	2229.4	0.01277466	0.00893351	2819.4	0.01794626	0.01732547	
459.61	-0.01002987	0	1049.61	-0.0049159	0	1639.6	0.00175205	0.00089584	2229.6	0.01272144	0.00893351	2819.6	0.01848487	0.01732547	
459.81	-0.00985727	0	1049.81	-0.00544777	0	1639.8	0.00232731	0.00089584	2229.8	0.01236087	0.00893351	2819.8	0.01869577	0.01732547	
460.01	-0.01015944	0	1050.01	-0.00622099	0	1640	0.0029384	0.00089584	2230	0.01268738	0.00893351	2820	0.01878411	0.01732547	
460.21	-0.00914761	0	1050.21	-0.00584734	0	1640.2	0.00288662	0.00089584	2230.2	0.0117775	0.00893351	2820.2	0.01880366	0.01732547	
460.41	-0.00955817	0	1050.41	-0.00555678	0	1640.4	0.00367779	0.00089584	2230.4	0.0114917	0.00893351	2820.4	0.01910342	0.01732547	
460.61	-0.00927885	0	1050.61	-0.00562534	0	1640.6	0.00395497	0.00089584	2230.6	0.01162977	0.00893351	2820.6	0.01851994	0.01732547	
460.81	-0.00907285	0	1050.81	-0.00559963	0	1640.8	0.00332025	0.00089584	2230.8	0.01064313	0.00893351	2820.8	0.01893005	0.01732547	
461.01	-0.00878673	0	1051.01	-0.00560042	0	1641	0.00313161	0.00089584	2231	0.01032055	0.00893351	2821	0.0190359	0.01732547	
461.21	-0.00827282	0	1051.21	-0.00604678	0	1641.2	0.00367861	0.00089584	2231.2	0.01139399	0.00893351	2821.2	0.01944815	0.01732547	
461.41	-0.00851758	0	1051.41	-0.00665422	0	1641.4	0.00322015	0.00089584	2231.4	0.01213184	0.00893351	2821.4	0.01877475	0.01732547	
461.61	-0.00847882	0	1051.61	-0.00628969	0	1641.6	0.0031459	0.00089584	2231.6	0.01198595	0.00893351	2821.6	0.01813938	0.01732547	
461.81	-0.00858993	0	1051.81	-0.00625812	0	1641.8	0.00333437	0.00089584	2231.8	0.01191093	0.00893351	2821.8	0.01742578	0.01732547	
462.01	-0.00795877	0	1052.01	-0.00693169	0	1642	0.00269476	0.00089584	2232	0.01093934	0.00893351	2822	0.0169432	0.01732547	
462.21	-0.0075957	0	1052.21	-0.00721663	0	1642.2	0.00295727	0.00089584	2232.2	0.01081405	0.00893351	2822.2	0.01646039	0.01732547	
462.41	-0.00716516	0	1052.41	-0.00716454	0	1642.4	0.00195209	0.00089584	2232.4	0.01065784	0.00893351	2822.4	0.01606929	0.01732547	
462.61	-0.00697309	0	1052.61	-0.00679359	0	1642.6	0.00122532	0.00089584	2232.6	0.01024144	0.00893351	2822.6	0.01524367	0.01732547	
462.81	-0.00716859	0	1052.81	-0.00568145	0	1642.8	0.00084465	0.00089584	2232.8	0.00963625	0.00893351	2822.8	0.01562746	0.01732547	
463.01	-0.00761654	0	1053.01	-0.00507053	0	1643	0.00037395	0.00089584	2233	0.00989885	0.00893351	2823	0.01522712	0.01732547	
463.21	-0.00792589	0	1053.21	-0.00509486	0	1643.2	0.0008233	0.00089584	2233.2	0.00926588	0.00893351	2823.2	0.01388164	0.01732547	
463.41	-0.00859728	0	1053.41	-0.00543952	0	1643.4	0.00006713	0.00089584	2233.4	0.00894856	0.00893351	2823.4	0.01418429	0.01732547	
463.61	-0.00825774	0	1053.61	-0.00532844	0	1643.6	0.00025735	0.00089584	2233.6	0.00951366	0.00893351	2823.6	0.01390425	0.01732547	
463.81	-0.00839111	0	1053.81	-0.00514081	0	1643.8	0.00065293	0.00089584	2233.8	0.00959801	0.00893351	2823.8	0.01311269	0.01732547	
464.01	-0.00882774	0	1054.01	-0.0054688	0	1644	0.00073871	0.00089584	2234	0.00977524	0.00893351	2824	0.01281726	0.01732547	
464.21	-0.00787533	0	1054.21	-0.00463121	0	1644.2	0.00084235	0.00089584	2234.2	0.00935825	0.00893351	2824.2	0.01310806	0.01732547	
464.41	-0.00813158	0	1054.41	-0.00409416	0	1644.4	0.00081679	0.00089584	2234.4	0.01043324	0.00893351	2824.4	0.01352781	0.01732547	
464.61	-0.00764434	0	1054.61	-0.00433557	0	1644.6	0.00017753	0.00089584	2234.6	0.01081234	0.00893351	2824.6	0.01358536	0.01732547	
464.81	-0.00790396	0	1054.81	-0.00422792	0	1644.8	0.00090907	0.00089584	2234.8	0.0103869	0.00893351	2824.8	0.01346028	0.01732547	
465.01	-0.00780301	0	1055.01	-0.0036546	0	1645	0.00051733	0.00089584	2235	0.01083502	0.00893351	2825	0.01314838	0.01732547	
465.21	-0.00837639	0	1055.21	-0.00420622	0	1645.2	0.00083334	0.00089584	2235.2	0.01222568	0.00893351	2825.2	0.01374102	0.01732547	
465.41	-0.00845169	0	1055.41	-0.00428444	0	1645.4	0.00043291	0.00089584	2235.4	0.01211341	0.00893351	2825.4	0.01337148	0.01732547	
465.61	-0.00875066	0	1055.61	-0.00371081	0	1645.6	0.00033202	0.00089584	2235.6	0.01138103	0.00893351	2825.6	0.01452605	0.01732547	
465.81	-0.00896913	0	1055.81	-0.00371022	0	1645.8	-0.00042329	0.00089584	2235.8	0.01144228	0.00893351	2825.8	0.01503534	0.01732547	
466.01	-0.0085824	0	1056.01	-0.00327434	0	1646	-0.00073899	0.00089584	2236	0.01092042	0.00893351	2826	0.01500316	0.01732547	
466.21	-0.0092567	0	1056.21	-0.00314746	0	1646.2	-0.00123471	0.00089584	2236.2	0.0112001	0.00893351	2826.2	0.01543721	0.01732547	
466.41	-0.00997481	0	1056.41	-0.00291284	0	1646.4	-0.00172254	0.00089584	2236.4	0.01069321	0.00893351	2826.4	0.01532388	0.01732547	
466.61	-0.01074402	0	1056.61	-0.00286679	0	1646.6	-0.00190319	0.00089584	2236.6	0.00941807	0.00893351	2826.6	0.01437171	0.01732547	
466.81	-0.01064247	0	1056.81	-0.00250977	0	1646.8	-0.0021764	0.00089584	2236.8	0.00940643	0.00893351	2826.8	0.01525873	0.01732547	
467.01	-0.01162621	0	1057.01	-0.00320981	0	1647	-0.00299328	0.00089584	2237	0.00923081	0.00893351	2827	0.01501204	0.01732547	
467.21	-0.01086903	0	1057.21	-0.00410632	0	1647.2	-0.00316521	0.00089584	2237.2	0.00929489	0.00893351	2827.2	0.01534293	0.01732547	
467.41	-0.01064792	0	1057.41	-0.00432803	0	1647.4	-0.00374317	0.00089584	2237.4	0.01021358	0.00893351	2827.4	0.01531601	0.01732547	
467.61	-0.01010779	0	1057.61	-0.00534466	0	1647.6	-0.00327204	0.00089584	2237.6	0.01060545	0.00893351	2827.6	0.01464078	0.01732547	
467.81	-0.00989618	0	1057.81	-0.00557964	0	1647.8	-0.00334505	0.00089584	2237.8	0.01058929	0.00893351	2827.8	0.01405706	0.01732547	
468.01	-0.00922881	0	1058.01	-0.00611018	0	1648	-0.00344756	0.00089584	2238	0.01055549	0.00893351	2828	0.0141055	0.01732547	
468.21	-0.00821511	0	1058.21	-0.00584406	0	1648.2	-0.003182	0.00089584	2238.2	0.0104042	0.00893351	2828.2	0.01427272	0.01732547	
468.41	-0.00755174	0	1058.41	-0.00589802	0	1648.4	-0.0028936	0.00089584	2238.4	0.01050373	0.00893351	2828.4	0.01341934	0.01732547	
468.61	-0.006803	0	1058.61	-0.00657718	0	1648.6	-0.00209048	0.00089584	2238.6	0.00986563	0.00893351	2828.6	0.01305734	0.01732547	
468.81	-0.00669793	0	1058.81	-0.00659706	0	1648.8	-0.00081881	0.00089584	2238.8	0.00904584	0.00893351	2828.8	0.01279024	0.01732547	
469.01	-0.00626549	0	1059.01	-0.00701861	0	1649	-0.00066661	0.00089584	2239	0.00870101	0.00893351	2829	0.01297418	0.01732547	
469.21	-0.00550595	0	1059.21	-0.00776976	0	1649.2	0.00027144	0.00089584	2239.2	0.00882594	0.00893351	2829.2	0.01341688	0.01732547	
469.41	-0.00479095	0	1059.41	-0.00798348	0	1649.4	0.00098459	0.00089584	2239.4	0.00801419	0.00893351	2829.4	0.01324632	0.01732547	
469.61	-0.00473723	0	1059.61	-0.0078232	0	1649.6	0.00165482	0.00089584	2239.6	0.00726978	0.00893351	2829.6	0.01384993	0.01732547	
469.81	-0.00474135	0	1059.81	-0.00793129	0	1649.8	0.00235304	0.00089584	2239.8	0.00716341	0.00893351	2829.8	0.01350727	0.01732547	
470.01	-0.00474135	0	1060.01	-0.00793129	0	1650	0.00235304	0.00089584	2240	0.00716341	0.00893351	2830	0.01350727	0.01732547	
470.21	-0.00571836	0	1060.21	-0.00801068	0	1650.2	0.00199263	0.00089564	2240.2	0.00745968	0.00777752	2830.2	0.01279105	0.01636048	
470.41	-0.00692856	0	1060.41	-0.0089049	0	1650.4	0.00158247	0.00089544	2240.4	0.00740726	0.00677111	2830.4	0.01150267	0.01544923	
470.61	-0.00839681	0	1060.61	-0.00985478	0	1650.6	0.00117499	0.00089524	2240.6	0.00745209	0.00589494	2830.6	0.01048988	0.01458875	
470.81	-0.00985039	0	1060.81	-0.01079138	0	1650.8	-0.00022134	0.00089504	2240.8	0.00669462	0.00513214	2830.8	0.00923024	0.01377618	
471.01	-0.01049906	0	1061.01	-0.01190342	0	1651	-0.00037478	0.00089484	2241	0.00692786	0.00446804	2831	0.00827443	0.01300888	
471.21	-0.01175563	0	1061.21	-0.01298495	0	1651.2	-0.00104984	0.00089464	2241.2	0.00665641	0.00388988	2831.2	0.00721758	0.01228431	
471.41	-0.01267633	0	1061.41	-0.01373768	0	1651.4	-0.00128989	0.00089444	2241.4	0.00646133	0.00338654	2831.4	0.00609767	0.0116001	
471.61	-0.0123156	0	1061.61	-0.01484795	0	1651.6	-0.00154662	0.00089424	2241.6	0.00573225	0.00294832	2831.6	0.00439483	0.010954	
471.81	-0.01260644	0	1061.81	-0.01587982	0	1651.8	-0.00190732	0.00089404	2241.8	0.00555651	0.00256681	2831.8	0.00273531	0.01034389	
472.01	-0.01214615	0	1062.01	-0.01674598	0	1652	-0.00213358	0.00089384	2242	0.00521723	0.00223467	2832	0.00254864	0.00976776	
472.21	-0.01221643	0	1062.21	-0.01759747	0	1652.2	-0.00184538	0.00089364	2242.2	0.00437559	0.0019455	2832.2	0.00218474	0.00922371	
472.41	-0.01241903	0	1062.41	-0.01789627	0	1652.4	-0.00141333	0.00089344	2242.4	0.00447277	0.00169376	2832.4	0.00189539	0.00870997	
472.61	-0.01229552	0	1062.61	-0.01814031	0	1652.6	-0.00165059	0.00089324	2242.6	0.00437171	0.00147459	2832.6	0.0010135	0.00822485	
472.81	-0.01188501	0	1062.81	-0.0184058	0	1652.8	-0.00177423	0.00089304	2242.8	0.00439165	0.00128378	2832.8	0.00060857	0.00776674	
473.01	-0.01203473	0	1063.01	-0.01900828	0	1653	-0.00209189	0.00089284	2243	0.00447341	0.00111766	2833	0.00031606	0.00733415	
473.21	-0.01239068	0	1063.21	-0.01942191	0	1653.2	-0.00300355	0.00089264	2243.2	0.00421952	0.00097303	2833.2	-0.00012468	0.00692565	
473.41	-0.0126858	0	1063.41	-0.0196573	0	1653.4	-0.00261438	0.00089244	2243.4	0.00454793	0.00084712	2833.4	0.00014888	0.00653991	
473.61	-0.01279017	0	1063.61	-0.02024537	0	1653.6	-0.00211294	0.00089224	2243.6	0.00418488	0.00073751	2833.6	0.00020988	0.00617565	
473.81	-0.01196966	0	1063.81	-0.02032268	0	1653.8	-0.00184964	0.00089204	2243.8	0.00394098	0.00064207	2833.8	0.00004506	0.00583168	
474.01	-0.0118023	0	1064.01	-0.0196799	0	1654	-0.00215728	0.00089184	2244	0.00378532	0.00055899	2834	-0.00013513	0.00550687	
474.21	-0.01206551	0	1064.21	-0.01901311	0	1654.2	-0.00202381	0.00089164	2244.2	0.00395343	0.00048666	2834.2	-0.00065089	0.00520015	
474.41	-0.01291368	0	1064.41	-0.01927481	0	1654.4	-0.00211544	0.00089144	2244.4	0.00361515	0.00042368	2834.4	-0.00026464	0.00491051	
474.61	-0.01372469	0	1064.61	-0.01968123	0	1654.6	-0.00186752	0.00089124	2244.6	0.00375434	0.00036886	2834.6	0.00016462	0.00463701	
474.81	-0.01386945	0	1064.81	-0.01926039	0	1654.8	-0.00164295	0.00089104	2244.8	0.00341266	0.00032113	2834.8	0.00086883	0.00437874	
475.01	-0.01406943	0	1065.01	-0.01967039	0	1655	-0.00078846	0.00089084	2245	0.0038044	0.00027958	2835	0.00130586	0.00413485	
475.21	-0.01404931	0	1065.21	-0.01949568	0	1655.2	-0.00042876	0.00089064	2245.2	0.00360414	0.0002434	2835.2	0.00101714	0.00390455	
475.41	-0.01384448	0	1065.41	-0.0193559	0	1655.4	0.00015107	0.00089044	2245.4	0.00308203	0.0002119	2835.4	0.00039079	0.00368707	
475.61	-0.0132926	0	1065.61	-0.01946618	0	1655.6	0.00015262	0.00089025	2245.6	0.0026916	0.00018448	2835.6	-0.00015674	0.00348171	
475.81	-0.01426079	0	1065.81	-0.01939759	0	1655.8	0.00031653	0.00089005	2245.8	0.00261885	0.00016061	2835.8	0.00012333	0.00328779	
476.01	-0.01433199	0	1066.01	-0.01865943	0	1656	0.00046389	0.00088985	2246	0.00272297	0.00013983	2836	0.00070999	0.00310466	
476.21	-0.01525356	0	1066.21	-0.01825161	0	1656.2	0.0006446	0.00088965	2246.2	0.00319065	0.00012173	2836.2	0.00012322	0.00293174	
476.41	-0.01488816	0	1066.41	-0.01860204	0	1656.4	0.00004472	0.00088945	2246.4	0.00373699	0.00010598	2836.4	-0.00043645	0.00276845	
476.61	-0.01494409	0	1066.61	-0.01789983	0	1656.6	-0.00093567	0.00088925	2246.6	0.00402607	0.00009227	2836.6	-0.000393	0.00261425	
476.81	-0.01397165	0	1066.81	-0.01785766	0	1656.8	-0.00145723	0.00088905	2246.8	0.00434019	0.00008033	2836.8	-0.00030609	0.00246865	
477.01	-0.01378303	0	1067.01	-0.01856718	0	1657	-0.00224049	0.00088885	2247	0.00423156	0.00006993	2837	-0.00127951	0.00233115	
477.21	-0.01428486	0	1067.21	-0.01948232	0	1657.2	-0.00195972	0.00088865	2247.2	0.00453462	0.00006088	2837.2	-0.00148002	0.00220131	
477.41	-0.01315812	0	1067.41	-0.0195714	0	1657.4	-0.00207482	0.00088845	2247.4	0.0048776	0.00005301	2837.4	-0.00175688	0.0020787	
477.61	-0.0135257	0	1067.61	-0.01946434	0	1657.6	-0.0019213	0.00088825	2247.6	0.00498756	0.00004615	2837.6	-0.00256794	0.00196292	
477.81	-0.01328797	0	1067.81	-0.01872081	0	1657.8	-0.00195071	0.00088806	2247.8	0.00486362	0.00004018	2837.8	-0.00260308	0.00185359	
478.01	-0.01352656	0	1068.01	-0.01802937	0	1658	-0.00109843	0.00088786	2248	0.0058241	0.00003498	2838	-0.00337619	0.00175035	
478.21	-0.01397231	0	1068.21	-0.01816684	0	1658.2	-0.00114377	0.00088766	2248.2	0.00619578	0.00003045	2838.2	-0.00364894	0.00165286	
478.41	-0.01309866	0	1068.41	-0.01846456	0	1658.4	-0.00087373	0.00088746	2248.4	0.00625399	0.00002651	2838.4	-0.00306647	0.0015608	
478.61	-0.01229071	0	1068.61	-0.01907195	0	1658.6	0.00037006	0.00088726	2248.6	0.00631622	0.00002308	2838.6	-0.0032837	0.00147386	
478.81	-0.01149093	0	1068.81	-0.0191572	0	1658.8	0.00051767	0.00088706	2248.8	0.0058679	0.00002009	2838.8	-0.00280413	0.00139177	
479.01	-0.01138985	0	1069.01	-0.02001524	0	1659	0.0002585	0.00088686	2249	0.00552875	0.00001749	2839	-0.00278231	0.00131425	
479.21	-0.01089616	0	1069.21	-0.01911979	0	1659.2	0.00060191	0.00088666	2249.2	0.00509896	0.00001523	2839.2	-0.0031351	0.00124105	
479.41	-0.01053423	0	1069.41	-0.01847416	0	1659.4	0.00039061	0.00088647	2249.4	0.00442636	0.00001326	2839.4	-0.00297639	0.00117193	
479.61	-0.01063834	0	1069.61	-0.01776813	0	1659.6	0.00069385	0.00088627	2249.6	0.00448464	0.00001154	2839.6	-0.00258492	0.00110666	
479.81	-0.01162236	0	1069.81	-0.01672456	0	1659.8	0.00058066	0.00088607	2249.8	0.00400832	0.00001005	2839.8	-0.00272385	0.00104502	
480.01	-0.01155725	0	1070.01	-0.01569055	0	1660	-0.00013657	0.00088587	2250	0.00472074	0.00000875	2840	-0.00233835	0.00098681	
480.21	-0.01205938	0	1070.21	-0.01592265	0	1660.2	-0.00046218	0.00088567	2250.2	0.00442364	0.00000762	2840.2	-0.00153046	0.00093185	
480.41	-0.012032	0	1070.41	-0.01569117	0	1660.4	-0.00118253	0.00088547	2250.4	0.00417224	0.00000663	2840.4	-0.0005979	0.00087995	
480.61	-0.01235398	0	1070.61	-0.01510315	0	1660.6	-0.00089607	0.00088528	2250.6	0.00384469	0.00000577	2840.6	-0.00004551	0.00083094	
480.81	-0.01206607	0	1070.81	-0.01429321	0	1660.8	-0.00115469	0.00088508	2250.8	0.00393241	0.00000503	2840.8	0.00000091	0.00078465	
481.01	-0.01318299	0	1071.01	-0.0146538	0	1661	-0.00075137	0.00088488	2251	0.00310699	0.00000438	2841	-0.00005925	0.00074095	
481.21	-0.01359116	0	1071.21	-0.01454548	0	1661.2	-0.00049681	0.00088468	2251.2	0.00349496	0.00000381	2841.2	0.00049849	0.00069968	
481.41	-0.01296222	0	1071.41	-0.01432559	0	1661.4	-0.00040545	0.00088448	2251.4	0.00324856	0.00000332	2841.4	0.0004373	0.00066071	
481.61	-0.01376021	0	1071.61	-0.01377022	0	1661.6	0.00054602	0.00088428	2251.6	0.00365485	0.00000289	2841.6	0.00010838	0.00062391	
481.81	-0.01277342	0	1071.81	-0.01390304	0	1661.8	0.00055634	0.00088409	2251.8	0.00424166	0.00000251	2841.8	0.00025853	0.00058916	
482.01	-0.0125332	0	1072.01	-0.01401022	0	1662	0.00097899	0.00088389	2252	0.00537754	0.00000219	2842	-0.00053389	0.00055635	
482.21	-0.01147732	0	1072.21	-0.0145504	0	1662.2	0.00044398	0.00088369	2252.2	0.00510261	0.00000191	2842.2	-0.00100148	0.00052536	
482.41	-0.01106594	0	1072.41	-0.01544303	0	1662.4	0.0006214	0.00088349	2252.4	0.00573059	0.00000166	2842.4	-0.0021631	0.0004961	
482.61	-0.01125552	0	1072.61	-0.01617463	0	1662.6	0.00113528	0.0008833	2252.6	0.00528583	0.00000144	2842.6	-0.00239303	0.00046847	
482.81	-0.01134685	0	1072.81	-0.0166069	0	1662.8	0.00062139	0.0008831	2252.8	0.00510101	0.00000126	2842.8	-0.0019921	0.00044237	
483.01	-0.01180367	0	1073.01	-0.01646315	0	1663	0.00095184	0.0008829	2253	0.00544205	0.00000109	2843	-0.00238681	0.00041773	
483.21	-0.01126268	0	1073.21	-0.01571651	0	1663.2	0.00073728	0.0008827	2253.2	0.00469779	0.00000095	2843.2	-0.00329935	0.00039447	
483.41	-0.01089791	0	1073.41	-0.0165763	0	1663.4	0.00134401	0.0008825	2253.4	0.00515234	0.00000083	2843.4	-0.00277143	0.0003725	
483.61	-0.01201478	0	1073.61	-0.01662102	0	1663.6	0.00199288	0.00088231	2253.6	0.00469843	0.00000072	2843.6	-0.0026156	0.00035175	
483.81	-0.01233645	0	1073.81	-0.01589016	0	1663.8	0.00150417	0.00088211	2253.8	0.00371084	0.00000063	2843.8	-0.00286606	0.00033216	
484.01	-0.01169913	0	1074.01	-0.01653932	0	1664	0.00159382	0.00088191	2254	0.00414144	0.00000055	2844	-0.00180427	0.00031366	
484.21	-0.01145952	0	1074.21	-0.01677075	0	1664.2	0.00115453	0.00088171	2254.2	0.00407565	0.00000048	2844.2	-0.00130226	0.00029619	
484.41	-0.01259793	0	1074.41	-0.01640313	0	1664.4	0.00101671	0.00088152	2254.4	0.00367861	0.00000041	2844.4	-0.00062581	0.00027969	
484.61	-0.01300783	0	1074.61	-0.01622197	0	1664.6	0.00125318	0.00088132	2254.6	0.00321723	0.00000036	2844.6	-0.00059756	0.00026411	
484.81	-0.01341146	0	1074.81	-0.01543315	0	1664.8	0.0010726	0.00088112	2254.8	0.00342476	0.00000031	2844.8	-0.00009108	0.0002494	
485.01	-0.0140698	0	1075.01	-0.01602331	0	1665	0.00082277	0.00088092	2255	0.00349666	0.00000027	2845	0.000508	0.00023551	
485.21	-0.0138315	0	1075.21	-0.016043	0	1665.2	0.00029382	0.00088073	2255.2	0.0040366	0.00000024	2845.2	0.0010308	0.00022239	
485.41	-0.01351927	0	1075.41	-0.01587716	0	1665.4	0.00032766	0.00088053	2255.4	0.00460885	0.00000021	2845.4	0.00107016	0.00021001	
485.61	-0.01349419	0	1075.61	-0.01488179	0	1665.6	0.00011021	0.00088033	2255.6	0.0049849	0.00000018	2845.6	0.000899	0.00019831	
485.81	-0.01246652	0	1075.81	-0.01479144	0	1665.8	-0.00053754	0.00088014	2255.8	0.00570636	0.00000016	2845.8	0.00099954	0.00018726	
486.01	-0.01321087	0	1076.01	-0.01466617	0	1666	-0.00093606	0.00087994	2256	0.00624168	0.00000014	2846	0.00051425	0.00017683	
486.21	-0.01387661	0	1076.21	-0.01513189	0	1666.2	-0.00123937	0.00087974	2256.2	0.00688649	0.00000012	2846.2	-0.00010618	0.00016698	
486.41	-0.01477502	0	1076.41	-0.01510993	0	1666.4	-0.00133662	0.00087954	2256.4	0.00708478	0.0000001	2846.4	-0.000136	0.00015768	
486.61	-0.01457822	0	1076.61	-0.01468979	0	1666.6	-0.00158726	0.00087935	2256.6	0.00639396	0.00000009	2846.6	0.00011263	0.0001489	
486.81	-0.01448694	0	1076.81	-0.0145869	0	1666.8	-0.00161944	0.00087915	2256.8	0.0070203	0.00000008	2846.8	-0.00073062	0.00014061	
487.01	-0.01456539	0	1077.01	-0.01436215	0	1667	-0.00140943	0.00087895	2257	0.00742067	0.00000007	2847	-0.00134084	0.00013278	
487.21	-0.01339256	0	1077.21	-0.01418868	0	1667.2	-0.00126217	0.00087876	2257.2	0.00650064	0.00000006	2847.2	-0.00163533	0.00012538	
487.41	-0.01324683	0	1077.41	-0.01418662	0	1667.4	-0.00044435	0.00087856	2257.4	0.00609327	0.00000005	2847.4	-0.00131916	0.0001184	
487.61	-0.01269425	0	1077.61	-0.01407959	0	1667.6	-0.00076458	0.00087836	2257.6	0.00511559	0.00000005	2847.6	-0.00127834	0.0001118	
487.81	-0.01149898	0	1077.81	-0.01357671	0	1667.8	-0.00090222	0.00087817	2257.8	0.00453596	0.00000004	2847.8	-0.00188587	0.00010558	
488.01	-0.01088853	0	1078.01	-0.01400486	0	1668	-0.00224424	0.00087797	2258	0.00519181	0.00000003	2848	-0.00195883	0.0000997	
488.21	-0.01057004	0	1078.21	-0.01301116	0	1668.2	-0.00286599	0.00087777	2258.2	0.00465699	0.00000003	2848.2	-0.00239386	0.00009414	
488.41	-0.0107705	0	1078.41	-0.01285712	0	1668.4	-0.00298329	0.00087758	2258.4	0.00410517	0.00000003	2848.4	-0.00216549	0.0000889	
488.61	-0.0100399	0	1078.61	-0.01245949	0	1668.6	-0.0024759	0.00087738	2258.6	0.0040415	0.00000002	2848.6	-0.00199244	0.00008395	
488.81	-0.01067739	0	1078.81	-0.01331505	0	1668.8	-0.00199219	0.00087718	2258.8	0.004205	0.00000002	2848.8	-0.00188336	0.00007927	
489.01	-0.01026922	0	1079.01	-0.01354166	0	1669	-0.00212675	0.00087699	2259	0.00425789	0.00000002	2849	-0.00200395	0.00007486	
489.21	-0.0110129	0	1079.21	-0.0132235	0	1669.2	-0.00191324	0.00087679	2259.2	0.00507206	0.00000001	2849.2	-0.00257369	0.00007069	
489.41	-0.01071196	0	1079.41	-0.01360201	0	1669.4	-0.00146361	0.0008766	2259.4	0.0064468	0.00000001	2849.4	-0.002503	0.00006675	
489.61	-0.01056754	0	1079.61	-0.01396944	0	1669.6	-0.00109133	0.0008764	2259.6	0.00684929	0.00000001	2849.6	-0.00180727	0.00006303	
489.81	-0.01025467	0	1079.81	-0.01489948	0	1669.8	-0.00126057	0.0008762	2259.8	0.00753455	0.00000001	2849.8	-0.00120334	0.00005952	
490.01	-0.01125047	0	1080.01	-0.01514588	0	1670	-0.00120931	0.00087601	2260	0.00796847	0.00000001	2850	-0.00084599	0.00005621	
490.21	-0.01165404	0	1080.21	-0.01539715	0	1670.2	-0.00076372	0.00087581	2260.2	0.00777534	0.00000001	2850.2	-0.00028756	0.00005308	
490.41	-0.01149902	0	1080.41	-0.01565334	0	1670.4	-0.00032725	0.00087561	2260.4	0.007828	0.00000001	2850.4	-0.00016657	0.00005012	
490.61	-0.01142696	0	1080.61	-0.01610364	0	1670.6	-0.00040329	0.00087542	2260.6	0.00774829	0.00000001	2850.6	-0.00066101	0.00004733	
490.81	-0.01146249	0	1080.81	-0.01577042	0	1670.8	0.00054806	0.00087522	2260.8	0.00853954	0	2850.8	-0.00038025	0.00004469	
491.01	-0.01065303	0	1081.01	-0.01618641	0	1671	0.0003854	0.00087503	2261	0.00857434	0	2851	0.00047232	0.0000422	
491.21	-0.0099104	0	1081.21	-0.01617294	0	1671.2	0.00004191	0.00087483	2261.2	0.00787704	0	2851.2	0.00035078	0.00003985	
491.41	-0.00941809	0	1081.41	-0.01680968	0	1671.4	0.00051426	0.00087463	2261.4	0.00753976	0	2851.4	-0.00005348	0.00003763	
491.61	-0.0096204	0	1081.61	-0.01774744	0	1671.6	-0.00120449	0.00087444	2261.6	0.00727827	0	2851.6	0.00025736	0.00003554	
491.81	-0.01021178	0	1081.81	-0.01678904	0	1671.8	-0.00069521	0.00087424	2261.8	0.00729871	0	2851.8	-0.00066565	0.00003356	
492.01	-0.01043214	0	1082.01	-0.01627181	0	1672	-0.00204815	0.00087405	2262	0.0073444	0	2852	-0.00092833	0.00003169	
492.21	-0.01074025	0	1082.21	-0.01542505	0	1672.2	-0.00173222	0.00087385	2262.2	0.0069093	0	2852.2	-0.00086648	0.00002992	
492.41	-0.01117498	0	1082.41	-0.01516773	0	1672.4	-0.00143124	0.00087366	2262.4	0.0074892	0	2852.4	-0.00045841	0.00002826	
492.61	-0.0122745	0	1082.61	-0.0148964	0	1672.6	-0.00044659	0.00087346	2262.6	0.008253	0	2852.6	-0.00079019	0.00002668	
492.81	-0.0129011	0	1082.81	-0.01531736	0	1672.8	-0.00051598	0.00087326	2262.8	0.00851875	0	2852.8	-0.00136038	0.0000252	
493.01	-0.01279325	0	1083.01	-0.0146139	0	1673	-0.0007514	0.00087307	2263	0.0092102	0	2853	-0.00201379	0.00002379	
493.21	-0.01418068	0	1083.21	-0.01448358	0	1673.2	-0.00003686	0.00087287	2263.2	0.00886853	0	2853.2	-0.0032405	0.00002247	
493.41	-0.01371618	0	1083.41	-0.01428119	0	1673.4	-0.00009972	0.00087268	2263.4	0.00929459	0	2853.4	-0.00278808	0.00002122	
493.61	-0.01329529	0	1083.61	-0.01479001	0	1673.6	0.00013231	0.00087248	2263.6	0.00833212	0	2853.6	-0.00315542	0.00002003	
493.81	-0.01287798	0	1083.81	-0.01452521	0	1673.8	-0.00007845	0.00087229	2263.8	0.00780371	0	2853.8	-0.00374145	0.00001892	
494.01	-0.0132384	0	1084.01	-0.01405889	0	1674	-0.00060988	0.00087209	2264	0.00743734	0	2854	-0.00449633	0.00001787	
494.21	-0.01356133	0	1084.21	-0.01472235	0	1674.2	-0.00105259	0.0008719	2264.2	0.00682252	0	2854.2	-0.00453008	0.00001687	
494.41	-0.01350996	0	1084.41	-0.01477888	0	1674.4	-0.00129844	0.0008717	2264.4	0.00700034	0	2854.4	-0.00501102	0.00001593	
494.61	-0.01302658	0	1084.61	-0.01558906	0	1674.6	-0.00195854	0.00087151	2264.6	0.00591339	0	2854.6	-0.00474191	0.00001504	
494.81	-0.01274617	0	1084.81	-0.01603946	0	1674.8	-0.00243737	0.00087131	2264.8	0.00668703	0	2854.8	-0.00354143	0.00001421	
495.01	-0.01192208	0	1085.01	-0.01735163	0	1675	-0.00294124	0.00087112	2265	0.00610683	0	2855	-0.00331605	0.00001341	
495.21	-0.01240361	0	1085.21	-0.01770556	0	1675.2	-0.00236297	0.00087092	2265.2	0.00596592	0	2855.2	-0.00354189	0.00001267	
495.41	-0.01246953	0	1085.41	-0.01875422	0	1675.4	-0.00205468	0.00087073	2265.4	0.00568271	0	2855.4	-0.00327609	0.00001196	
495.61	-0.01304586	0	1085.61	-0.01903805	0	1675.6	-0.00237198	0.00087053	2265.6	0.0047405	0	2855.6	-0.00201022	0.0000113	
495.81	-0.01400289	0	1085.81	-0.01923075	0	1675.8	-0.00137409	0.00087034	2265.8	0.00465953	0	2855.8	-0.0026288	0.00001067	
496.01	-0.01381045	0	1086.01	-0.01834011	0	1676	-0.00081508	0.00087014	2266	0.00443021	0	2856	-0.00150776	0.00001007	
496.21	-0.01454777	0	1086.21	-0.01806893	0	1676.2	-0.00067881	0.00086995	2266.2	0.00438566	0	2856.2	-0.00090696	0.00000951	
496.41	-0.0153126	0	1086.41	-0.01762982	0	1676.4	0.00080514	0.00086975	2266.4	0.0046761	0	2856.4	-0.00006687	0.00000898	
496.61	-0.01585904	0	1086.61	-0.01829481	0	1676.6	0.00131973	0.00086956	2266.6	0.00446224	0	2856.6	0.00019836	0.00000848	
496.81	-0.01545676	0	1086.81	-0.01808273	0	1676.8	0.00214159	0.00086936	2266.8	0.00318466	0	2856.8	0.00116295	0.00000801	
497.01	-0.01543055	0	1087.01	-0.01798118	0	1677	0.0026323	0.00086917	2267	0.00301838	0	2857	0.00058472	0.00000756	
497.21	-0.01626789	0	1087.21	-0.01764318	0	1677.2	0.00381487	0.00086897	2267.2	0.00169569	0	2857.2	0.00012434	0.00000714	
497.41	-0.01623306	0	1087.41	-0.01729463	0	1677.4	0.00424907	0.00086878	2267.4	0.00274766	0	2857.4	0.00015147	0.00000674	
497.61	-0.01565434	0	1087.61	-0.01755454	0	1677.6	0.0040001	0.00086858	2267.6	0.00231037	0	2857.6	-0.00043098	0.00000637	
497.81	-0.01591615	0	1087.81	-0.0171466	0	1677.8	0.00348008	0.00086839	2267.8	0.00282624	0	2857.8	-0.00089628	0.00000601	
498.01	-0.01637031	0	1088.01	-0.01704632	0	1678	0.00283052	0.0008682	2268	0.00273336	0	2858	-0.00149903	0.00000568	
498.21	-0.01651496	0	1088.21	-0.01675645	0	1678.2	0.00215586	0.000868	2268.2	0.00297508	0	2858.2	-0.00178895	0.00000536	
498.41	-0.01588248	0	1088.41	-0.01668652	0	1678.4	0.00167293	0.00086781	2268.4	0.00330728	0	2858.4	-0.0024934	0.00000506	
498.61	-0.01469392	0	1088.61	-0.01741859	0	1678.6	0.00051133	0.00086761	2268.6	0.00329415	0	2858.6	-0.0029008	0.00000478	
498.81	-0.01452357	0	1088.81	-0.01703307	0	1678.8	0.00035094	0.00086742	2268.8	0.00462244	0	2858.8	-0.00251436	0.00000452	
499.01	-0.01449128	0	1089.01	-0.01716652	0	1679	0.000667	0.00086722	2269	0.00375332	0	2859	-0.00286924	0.00000426	
499.21	-0.01417112	0	1089.21	-0.01729227	0	1679.2	0.00018797	0.00086703	2269.2	0.00437966	0	2859.2	-0.00272679	0.00000403	
499.41	-0.01390531	0	1089.41	-0.01774578	0	1679.4	-0.00080693	0.00086684	2269.4	0.00429102	0	2859.4	-0.00251632	0.0000038	
499.61	-0.01280722	0	1089.61	-0.0179489	0	1679.6	-0.00122185	0.00086664	2269.6	0.00365174	0	2859.6	-0.00193684	0.00000359	
499.81	-0.01303482	0	1089.81	-0.01844555	0	1679.8	-0.00253185	0.00086645	2269.8	0.00380796	0	2859.8	-0.00275964	0.00000339	
500.01	-0.01222543	0	1090.01	-0.01794528	0	1680	-0.00202681	0.00086625	2270	0.00390471	0	2860	-0.0020578	0.0000032	
500.21	-0.01222738	0	1090.21	-0.01917201	0	1680.2	-0.00274734	0.00086606	2270.2	0.00388003	0	2860.2	-0.00190394	0.00000302	
500.41	-0.01238648	0	1090.41	-0.01955052	0	1680.4	-0.00215635	0.00086587	2270.4	0.00431075	0	2860.4	-0.00143133	0.00000285	
500.61	-0.01250495	0	1090.61	-0.0197726	0	1680.6	-0.00190994	0.00086567	2270.6	0.00450059	0	2860.6	-0.00126083	0.0000027	
500.81	-0.01179744	0	1090.81	-0.01922125	0	1680.8	-0.00223927	0.00086548	2270.8	0.00441491	0	2860.8	-0.00089344	0.00000255	
501.01	-0.01157851	0	1091.01	-0.01928397	0	1681	-0.0020735	0.00086528	2271	0.00485591	0	2861	-0.00093064	0.0000024	
501.21	-0.01234905	0	1091.21	-0.0186237	0	1681.2	-0.00169845	0.00086509	2271.2	0.00498681	0	2861.2	-0.00079866	0.00000227	
501.41	-0.01158874	0	1091.41	-0.01827583	0	1681.4	-0.00126866	0.0008649	2271.4	0.00628306	0	2861.4	-0.00081721	0.00000214	
501.61	-0.01199231	0	1091.61	-0.016938	0	1681.6	-0.00142072	0.0008647	2271.6	0.00588869	0	2861.6	-0.00120013	0.00000202	
501.81	-0.01221813	0	1091.81	-0.01703737	0	1681.8	-0.00129966	0.00086451	2271.8	0.0061722	0	2861.8	-0.00115828	0.00000191	
502.01	-0.01193161	0	1092.01	-0.01712081	0	1682	-0.00049068	0.00086432	2272	0.00636833	0	2862	-0.00129313	0.0000018	
502.21	-0.01210172	0	1092.21	-0.01680981	0	1682.2	-0.00090522	0.00086412	2272.2	0.00654104	0	2862.2	-0.00135929	0.0000017	
502.41	-0.01215269	0	1092.41	-0.01747428	0	1682.4	-0.00108166	0.00086393	2272.4	0.00705782	0	2862.4	-0.00205897	0.00000161	
502.61	-0.01213804	0	1092.61	-0.01698211	0	1682.6	-0.00057389	0.00086373	2272.6	0.00703674	0	2862.6	-0.00220416	0.00000152	
502.81	-0.01269342	0	1092.81	-0.0167571	0	1682.8	0.00035422	0.00086354	2272.8	0.00772685	0	2862.8	-0.00168696	0.00000144	
503.01	-0.01311028	0	1093.01	-0.01708768	0	1683	0.00015377	0.00086335	2273	0.00705397	0	2863	-0.00195396	0.00000136	
503.21	-0.01259395	0	1093.21	-0.01742927	0	1683.2	-0.00039087	0.00086315	2273.2	0.00730908	0	2863.2	-0.00097672	0.00000128	
503.41	-0.01248681	0	1093.41	-0.01744999	0	1683.4	-0.00004325	0.00086296	2273.4	0.00715477	0	2863.4	-0.00058891	0.00000121	
503.61	-0.01225892	0	1093.61	-0.0181323	0	1683.6	-0.00048675	0.00086277	2273.6	0.00660016	0	2863.6	0.00030028	0.00000114	
503.81	-0.01297423	0	1093.81	-0.01851973	0	1683.8	-0.00047193	0.00086258	2273.8	0.00669263	0	2863.8	0.00020293	0.00000108	
504.01	-0.01282866	0	1094.01	-0.01883551	0	1684	0.00046027	0.00086238	2274	0.00653029	0	2864	0.00026453	0.00000102	
504.21	-0.01352071	0	1094.21	-0.01857328	0	1684.2	0.00080178	0.00086219	2274.2	0.00705588	0	2864.2	0.00080826	0.00000096	
504.41	-0.01426663	0	1094.41	-0.01816906	0	1684.4	0.00039353	0.000862	2274.4	0.00700972	0	2864.4	0.0007485	0.00000091	
504.61	-0.01438136	0	1094.61	-0.01715026	0	1684.6	-0.00049446	0.0008618	2274.6	0.00690781	0	2864.6	0.00091216	0.00000086	
504.81	-0.01449466	0	1094.81	-0.01707659	0	1684.8	-0.00129028	0.00086161	2274.8	0.00564523	0	2864.8	0.00125118	0.00000081	
505.01	-0.01482249	0	1095.01	-0.01675806	0	1685	-0.00106072	0.00086142	2275	0.00631628	0	2865	0.0012555	0.00000076	
505.21	-0.01519261	0	1095.21	-0.01621811	0	1685.2	-0.00094613	0.00086122	2275.2	0.00587557	0	2865.2	0.00055768	0.00000072	
505.41	-0.01409515	0	1095.41	-0.01549493	0	1685.4	0.00007288	0.00086103	2275.4	0.00645309	0	2865.4	0.00055144	0.00000068	
505.61	-0.0153808	0	1095.61	-0.01452964	0	1685.6	0.00051524	0.00086084	2275.6	0.00588572	0	2865.6	0.00033242	0.00000064	
505.81	-0.01499733	0	1095.81	-0.01527153	0	1685.8	0.00023461	0.00086065	2275.8	0.00577914	0	2865.8	0.00000183	0.00000061	
506.01	-0.01468122	0	1096.01	-0.01543386	0	1686	0.00025987	0.00086045	2276	0.0053919	0	2866	-0.00003013	0.00000057	
506.21	-0.01434997	0	1096.21	-0.01506569	0	1686.2	-0.00005874	0.00086026	2276.2	0.00526429	0	2866.2	-0.00052475	0.00000054	
506.41	-0.0144259	0	1096.41	-0.01507661	0	1686.4	-0.00019639	0.00086007	2276.4	0.00576937	0	2866.4	-0.00126441	0.00000051	
506.61	-0.01429979	0	1096.61	-0.01512079	0	1686.6	0.00055274	0.00085988	2276.6	0.00559697	0	2866.6	-0.0015913	0.00000048	
506.81	-0.01399625	0	1096.81	-0.01647045	0	1686.8	0.00047864	0.00085968	2276.8	0.00650284	0	2866.8	-0.00276484	0.00000046	
507.01	-0.0138142	0	1097.01	-0.01600956	0	1687	0.00071631	0.00085949	2277	0.00638172	0	2867	-0.00334016	0.00000043	
507.21	-0.01340865	0	1097.21	-0.0161928	0	1687.2	0.0007202	0.0008593	2277.2	0.00564681	0	2867.2	-0.00294878	0.00000041	
507.41	-0.01366204	0	1097.41	-0.01607174	0	1687.4	0.00080487	0.00085911	2277.4	0.00589427	0	2867.4	-0.00365276	0.00000038	
507.61	-0.01387599	0	1097.61	-0.01602862	0	1687.6	-0.00026453	0.00085891	2277.6	0.00564318	0	2867.6	-0.00406512	0.00000036	
507.81	-0.01349052	0	1097.81	-0.01594913	0	1687.8	-0.00058604	0.00085872	2277.8	0.00588197	0	2867.8	-0.00454172	0.00000034	
508.01	-0.0133534	0	1098.01	-0.01646055	0	1688	-0.00084825	0.00085853	2278	0.0057647	0	2868	-0.00486181	0.00000032	
508.21	-0.01394218	0	1098.21	-0.0159138	0	1688.2	-0.00097918	0.00085834	2278.2	0.00637491	0	2868.2	-0.0046228	0.00000031	
508.41	-0.01370423	0	1098.41	-0.0163804	0	1688.4	-0.00248895	0.00085814	2278.4	0.00570023	0	2868.4	-0.00486042	0.00000029	
508.61	-0.01384405	0	1098.61	-0.01676207	0	1688.6	-0.00320149	0.00085795	2278.6	0.00582858	0	2868.6	-0.00458014	0.00000027	
508.81	-0.01380608	0	1098.81	-0.0170219	0	1688.8	-0.00279416	0.00085776	2278.8	0.00503849	0	2868.8	-0.00415761	0.00000026	
509.01	-0.0141317	0	1099.01	-0.01680358	0	1689	-0.00246941	0.00085757	2279	0.00561306	0	2869	-0.00397507	0.00000024	
509.21	-0.01329439	0	1099.21	-0.01717085	0	1689.2	-0.00211457	0.00085738	2279.2	0.00493833	0	2869.2	-0.00403737	0.00000023	
509.41	-0.01274575	0	1099.41	-0.01677278	0	1689.4	-0.00275769	0.00085718	2279.4	0.0045811	0	2869.4	-0.00339296	0.00000022	
509.61	-0.01333425	0	1099.61	-0.0164517	0	1689.6	-0.00346384	0.00085699	2279.6	0.00438964	0	2869.6	-0.00349617	0.0000002	
509.81	-0.01291245	0	1099.81	-0.01651308	0	1689.8	-0.00445748	0.0008568	2279.8	0.00407095	0	2869.8	-0.0032066	0.00000019	
510.01	-0.01258845	0	1100.01	-0.01656415	0	1690	-0.00468989	0.00085661	2280	0.00406406	0	2870	-0.0020176	0.00000018	
510.21	-0.01250835	0	1100.21	-0.01652891	0	1690.2	-0.00424437	0.00085642	2280.2	0.00390591	0	2870.2	-0.002385	0.00000017	
510.41	-0.01324003	0	1100.41	-0.01732821	0	1690.4	-0.00431159	0.00085622	2280.4	0.00410787	0	2870.4	-0.00213954	0.00000016	
510.61	-0.01413398	0	1100.61	-0.01828006	0	1690.6	-0.00379228	0.00085603	2280.6	0.00461479	0	2870.6	-0.00254752	0.00000015	
510.81	-0.01422852	0	1100.81	-0.01839946	0	1690.8	-0.00372841	0.00085584	2280.8	0.00547542	0	2870.8	-0.00281999	0.00000014	
511.01	-0.01467478	0	1101.01	-0.01791126	0	1691	-0.00369446	0.00085565	2281	0.00523864	0	2871	-0.00219973	0.00000014	
511.21	-0.01455035	0	1101.21	-0.01777984	0	1691.2	-0.00482233	0.00085546	2281.2	0.00457202	0	2871.2	-0.00291109	0.00000013	
511.41	-0.01464488	0	1101.41	-0.01812788	0	1691.4	-0.00470931	0.00085527	2281.4	0.00560951	0	2871.4	-0.00391721	0.00000012	
511.61	-0.01393884	0	1101.61	-0.01902342	0	1691.6	-0.00396886	0.00085507	2281.6	0.00515054	0	2871.6	-0.00419251	0.00000012	
511.81	-0.0131131	0	1101.81	-0.01959098	0	1691.8	-0.00319353	0.00085488	2281.8	0.00537779	0	2871.8	-0.00427336	0.00000011	
512.01	-0.0131507	0	1102.01	-0.01978144	0	1692	-0.00206866	0.00085469	2282	0.00530418	0	2872	-0.00359717	0.0000001	
512.21	-0.01301053	0	1102.21	-0.01901984	0	1692.2	-0.00125557	0.0008545	2282.2	0.0057532	0	2872.2	-0.00331449	0.0000001	
512.41	-0.01225435	0	1102.41	-0.01863915	0	1692.4	-0.00142119	0.00085431	2282.4	0.00534313	0	2872.4	-0.00338984	0.00000009	
512.61	-0.01220833	0	1102.61	-0.01811793	0	1692.6	-0.00074931	0.00085412	2282.6	0.00542376	0	2872.6	-0.00261484	0.00000009	
512.81	-0.01176049	0	1102.81	-0.01714993	0	1692.8	-0.00034865	0.00085393	2282.8	0.00491661	0	2872.8	-0.00243351	0.00000008	
513.01	-0.01144105	0	1103.01	-0.01689265	0	1693	0.00004422	0.00085374	2283	0.0049301	0	2873	-0.0024407	0.00000008	
513.21	-0.01046328	0	1103.21	-0.0170383	0	1693.2	0.00005562	0.00085354	2283.2	0.00405327	0	2873.2	-0.00322568	0.00000007	
513.41	-0.01068418	0	1103.41	-0.01570878	0	1693.4	-0.00001205	0.00085335	2283.4	0.00349036	0	2873.4	-0.00316978	0.00000007	
513.61	-0.01073478	0	1103.61	-0.01539017	0	1693.6	-0.00021598	0.00085316	2283.6	0.00401769	0	2873.6	-0.00304143	0.00000006	
513.81	-0.01063389	0	1103.81	-0.01578838	0	1693.8	-0.00045856	0.00085297	2283.8	0.00301136	0	2873.8	-0.00206336	0.00000006	
514.01	-0.01119597	0	1104.01	-0.01569696	0	1694	0.0001927	0.00085278	2284	0.00313677	0	2874	-0.00229611	0.00000006	
514.21	-0.01171933	0	1104.21	-0.01564965	0	1694.2	0.00020464	0.00085259	2284.2	0.00277306	0	2874.2	-0.00240841	0.00000005	
514.41	-0.01253602	0	1104.41	-0.01648101	0	1694.4	-0.00065958	0.0008524	2284.4	0.00349912	0	2874.4	-0.00238496	0.00000005	
514.61	-0.01380267	0	1104.61	-0.01655771	0	1694.6	-0.00112259	0.00085221	2284.6	0.00381312	0	2874.6	-0.00235165	0.00000005	
514.81	-0.01386366	0	1104.81	-0.01676018	0	1694.8	-0.00135907	0.00085202	2284.8	0.00417379	0	2874.8	-0.00174	0.00000005	
515.01	-0.01427618	0	1105.01	-0.01780079	0	1695	-0.0019522	0.00085183	2285	0.00461951	0	2875	-0.00134284	0.00000004	
515.21	-0.01389227	0	1105.21	-0.01788469	0	1695.2	-0.00265821	0.00085163	2285.2	0.00456697	0	2875.2	-0.00090771	0.00000004	
515.41	-0.01429787	0	1105.41	-0.01994001	0	1695.4	-0.00203643	0.00085144	2285.4	0.00426871	0	2875.4	-0.00013279	0.00000004	
515.61	-0.01418748	0	1105.61	-0.02022047	0	1695.6	-0.00182048	0.00085125	2285.6	0.0036926	0	2875.6	0.00039223	0.00000004	
515.81	-0.01395872	0	1105.81	-0.0195108	0	1695.8	-0.00188207	0.00085106	2285.8	0.0042963	0	2875.8	0.00079196	0.00000003	
516.01	-0.01366341	0	1106.01	-0.01960599	0	1696	-0.0011735	0.00085087	2286	0.00464306	0	2876	0.00203454	0.00000003	
516.21	-0.01373097	0	1106.21	-0.01929481	0	1696.2	-0.00165447	0.00085068	2286.2	0.00475845	0	2876.2	0.00140011	0.00000003	
516.41	-0.01354936	0	1106.41	-0.01838832	0	1696.4	-0.00154794	0.00085049	2286.4	0.00449556	0	2876.4	0.00085181	0.00000003	
516.61	-0.01351548	0	1106.61	-0.01764286	0	1696.6	-0.00108641	0.0008503	2286.6	0.0048189	0	2876.6	0.00079559	0.00000003	
516.81	-0.0136113	0	1106.81	-0.01718053	0	1696.8	-0.00073748	0.00085011	2286.8	0.00398575	0	2876.8	-0.00015439	0.00000003	
517.01	-0.01282448	0	1107.01	-0.01727843	0	1697	0.00045068	0.00084992	2287	0.00348113	0	2877	-0.00064346	0.00000002	
517.21	-0.0124483	0	1107.21	-0.01690616	0	1697.2	0.00137628	0.00084973	2287.2	0.00305446	0	2877.2	-0.00131571	0.00000002	
517.41	-0.012693	0	1107.41	-0.01612278	0	1697.4	0.00178326	0.00084954	2287.4	0.00254543	0	2877.4	-0.00160227	0.00000002	
517.61	-0.01247053	0	1107.61	-0.01682224	0	1697.6	0.00115557	0.00084935	2287.6	0.00292843	0	2877.6	-0.00154278	0.00000002	
517.81	-0.01288268	0	1107.81	-0.01701839	0	1697.8	0.00105797	0.00084916	2287.8	0.00252037	0	2877.8	-0.00245274	0.00000002	
518.01	-0.01355077	0	1108.01	-0.01685411	0	1698	0.0010296	0.00084897	2288	0.00317951	0	2878	-0.003715	0.00000002	
518.21	-0.01405053	0	1108.21	-0.01673566	0	1698.2	0.00145068	0.00084878	2288.2	0.00316602	0	2878.2	-0.00393484	0.00000002	
518.41	-0.0138485	0	1108.41	-0.01701375	0	1698.4	0.00068166	0.00084859	2288.4	0.00359044	0	2878.4	-0.00427884	0.00000002	
518.61	-0.01386916	0	1108.61	-0.01696474	0	1698.6	0.00112357	0.0008484	2288.6	0.00341576	0	2878.6	-0.00380382	0.00000002	
518.81	-0.01334366	0	1108.81	-0.01752535	0	1698.8	0.00161307	0.00084821	2288.8	0.0034497	0	2878.8	-0.00355211	0.00000001	
519.01	-0.01331985	0	1109.01	-0.01766078	0	1699	0.00164548	0.00084802	2289	0.00313272	0	2879	-0.00233858	0.00000001	
519.21	-0.01322191	0	1109.21	-0.01788117	0	1699.2	0.0010376	0.00084783	2289.2	0.00199801	0	2879.2	-0.00106342	0.00000001	
519.41	-0.01339444	0	1109.41	-0.01798059	0	1699.4	0.00161952	0.00084764	2289.4	0.00175199	0	2879.4	-0.00110079	0.00000001	
519.61	-0.01301716	0	1109.61	-0.01760385	0	1699.6	0.00133679	0.00084745	2289.6	0.00236474	0	2879.6	-0.00140986	0.00000001	
519.81	-0.01272316	0	1109.81	-0.01852348	0	1699.8	0.00153035	0.00084726	2289.8	0.00319371	0	2879.8	-0.00132945	0.00000001	
520.01	-0.01230987	0	1110.01	-0.01922806	0	1700	0.00188714	0.00084707	2290	0.00381431	0	2880	-0.00145229	0.00000001	
520.21	-0.01275956	0	1110.21	-0.01860132	0	1700.2	0.00104025	0.00084688	2290.2	0.00354107	0	2880.2	-0.00252564	0.00000001	
520.41	-0.01252479	0	1110.41	-0.01823092	0	1700.4	0.00104871	0.00084669	2290.4	0.00322976	0	2880.4	-0.00292577	0.00000001	
520.61	-0.01220363	0	1110.61	-0.01826521	0	1700.6	0.00066517	0.0008465	2290.6	0.00368892	0	2880.6	-0.00270279	0.00000001	
520.81	-0.01213352	0	1110.81	-0.01809008	0	1700.8	0.00048576	0.00084631	2290.8	0.00279202	0	2880.8	-0.00299906	0.00000001	
521.01	-0.01178082	0	1111.01	-0.01838073	0	1701	0.00090463	0.00084612	2291	0.00377979	0	2881	-0.00362016	0.00000001	
521.21	-0.0121514	0	1111.21	-0.01763294	0	1701.2	0.0011086	0.00084593	2291.2	0.00443345	0	2881.2	-0.00394027	0.00000001	
521.41	-0.0137752	0	1111.41	-0.01772207	0	1701.4	0.00104968	0.00084574	2291.4	0.00347407	0	2881.4	-0.00434762	0.00000001	
521.61	-0.01386673	0	1111.61	-0.01796561	0	1701.6	0.00058665	0.00084555	2291.6	0.00430263	0	2881.6	-0.00430452	0.00000001	
521.81	-0.01414643	0	1111.81	-0.01778807	0	1701.8	-0.00008975	0.00084536	2291.8	0.00368266	0	2881.8	-0.00507847	0.00000001	
522.01	-0.01467183	0	1112.01	-0.01828081	0	1702	-0.00067098	0.00084518	2292	0.0042717	0	2882	-0.00482516	0.00000001	
522.21	-0.01497861	0	1112.21	-0.01802989	0	1702.2	0.00012929	0.00084499	2292.2	0.00411412	0	2882.2	-0.00466569	0.00000001	
522.41	-0.01508904	0	1112.41	-0.01864253	0	1702.4	-0.00075718	0.0008448	2292.4	0.00417585	0	2882.4	-0.0051203	0.00000001	
522.61	-0.01531133	0	1112.61	-0.01828418	0	1702.6	0.00017654	0.00084461	2292.6	0.00381375	0	2882.6	-0.00515837	0	
522.81	-0.01511118	0	1112.81	-0.01820035	0	1702.8	0.00005663	0.00084442	2292.8	0.00306241	0	2882.8	-0.00491506	0	
523.01	-0.01536367	0	1113.01	-0.01780381	0	1703	-0.00001182	0.00084423	2293	0.00189629	0	2883	-0.0042145	0	
523.21	-0.0154027	0	1113.21	-0.01795477	0	1703.2	-0.00049165	0.00084404	2293.2	0.00179016	0	2883.2	-0.00478273	0	
523.41	-0.01528518	0	1113.41	-0.01767251	0	1703.4	-0.00053651	0.00084385	2293.4	0.00232565	0	2883.4	-0.00463086	0	
523.61	-0.01495455	0	1113.61	-0.01738248	0	1703.6	-0.00079536	0.00084366	2293.6	0.00315484	0	2883.6	-0.00497224	0	
523.81	-0.01507891	0	1113.81	-0.01742925	0	1703.8	-0.00078386	0.00084347	2293.8	0.00363672	0	2883.8	-0.00466319	0	
524.01	-0.01477719	0	1114.01	-0.01706138	0	1704	-0.00102185	0.00084328	2294	0.00386969	0	2884	-0.00459258	0	
524.21	-0.01390101	0	1114.21	-0.01672518	0	1704.2	-0.00186315	0.0008431	2294.2	0.0033068	0	2884.2	-0.00359989	0	
524.41	-0.01259635	0	1114.41	-0.01678582	0	1704.4	-0.00240038	0.00084291	2294.4	0.00342149	0	2884.4	-0.00313665	0	
524.61	-0.0118514	0	1114.61	-0.01640261	0	1704.6	-0.00259724	0.00084272	2294.6	0.00424693	0	2884.6	-0.00273279	0	
524.81	-0.01111321	0	1114.81	-0.0161302	0	1704.8	-0.00233953	0.00084253	2294.8	0.00441398	0	2884.8	-0.00308162	0	
525.01	-0.01123131	0	1115.01	-0.01642799	0	1705	-0.00232952	0.00084234	2295	0.00489892	0	2885	-0.00313049	0	
525.21	-0.01212702	0	1115.21	-0.01644652	0	1705.2	-0.0016996	0.00084215	2295.2	0.00470248	0	2885.2	-0.00220097	0	
525.41	-0.01226997	0	1115.41	-0.01676574	0	1705.4	-0.00194277	0.00084196	2295.4	0.00416579	0	2885.4	-0.00164901	0	
525.61	-0.01175852	0	1115.61	-0.01712454	0	1705.6	-0.00181855	0.00084178	2295.6	0.00508349	0	2885.6	-0.00161329	0	
525.81	-0.01162321	0	1115.81	-0.01771147	0	1705.8	-0.00191468	0.00084159	2295.8	0.00494522	0	2885.8	-0.00172576	0	
526.01	-0.01213268	0	1116.01	-0.01813868	0	1706	-0.00209507	0.0008414	2296	0.00591243	0	2886	-0.00260396	0	
526.21	-0.0129967	0	1116.21	-0.0184057	0	1706.2	-0.00091955	0.00084121	2296.2	0.00626574	0	2886.2	-0.0038982	0	
526.41	-0.01452915	0	1116.41	-0.01849918	0	1706.4	-0.00074723	0.00084102	2296.4	0.00715975	0	2886.4	-0.00513279	0	
526.61	-0.01502227	0	1116.61	-0.01856745	0	1706.6	-0.00002698	0.00084083	2296.6	0.0074773	0	2886.6	-0.00461633	0	
526.81	-0.01522261	0	1116.81	-0.01844017	0	1706.8	0.00012314	0.00084065	2296.8	0.0067904	0	2886.8	-0.00452572	0	
527.01	-0.01533827	0	1117.01	-0.01877426	0	1707	0.00006463	0.00084046	2297	0.00673704	0	2887	-0.00529667	0	
527.21	-0.01561186	0	1117.21	-0.01858909	0	1707.2	-0.00062876	0.00084027	2297.2	0.00643311	0	2887.2	-0.00549809	0	
527.41	-0.01560218	0	1117.41	-0.01774527	0	1707.4	-0.00060648	0.00084008	2297.4	0.00666784	0	2887.4	-0.0056487	0	
527.61	-0.01537759	0	1117.61	-0.01749065	0	1707.6	-0.00012578	0.00083989	2297.6	0.00649051	0	2887.6	-0.00611079	0	
527.81	-0.01569645	0	1117.81	-0.01790743	0	1707.8	-0.00043257	0.0008397	2297.8	0.00625953	0	2887.8	-0.005018	0	
528.01	-0.01543782	0	1118.01	-0.01783047	0	1708	-0.00013741	0.00083952	2298	0.00601195	0	2888	-0.0047485	0	
528.21	-0.01468501	0	1118.21	-0.01794739	0	1708.2	0.00038778	0.00083933	2298.2	0.00585015	0	2888.2	-0.00336923	0	
528.41	-0.01414156	0	1118.41	-0.01731089	0	1708.4	0.00074386	0.00083914	2298.4	0.00580232	0	2888.4	-0.00318023	0	
528.61	-0.01411293	0	1118.61	-0.0175928	0	1708.6	0.00051855	0.00083895	2298.6	0.00640036	0	2888.6	-0.0020547	0	
528.81	-0.01375106	0	1118.81	-0.01821631	0	1708.8	0.00015452	0.00083876	2298.8	0.00614575	0	2888.8	-0.00257272	0	
529.01	-0.01478246	0	1119.01	-0.01821203	0	1709	-0.0000795	0.00083858	2299	0.00538505	0	2889	-0.00191941	0	
529.21	-0.01473205	0	1119.21	-0.01782652	0	1709.2	0.00049861	0.00083839	2299.2	0.00521674	0	2889.2	-0.00129732	0	
529.41	-0.01318757	0	1119.41	-0.01804489	0	1709.4	-0.00005641	0.0008382	2299.4	0.00482551	0	2889.4	-0.00129846	0	
529.61	-0.01256602	0	1119.61	-0.01881925	0	1709.6	0.00036724	0.00083801	2299.6	0.00543917	0	2889.6	-0.00237997	0	
529.81	-0.01243173	0	1119.81	-0.01852981	0	1709.8	0.0000759	0.00083783	2299.8	0.00485713	0	2889.8	-0.0029321	0	
530.01	-0.01311907	0	1120.01	-0.01877117	0	1710	-0.00039809	0.00083764	2300	0.00443309	0	2890	-0.00352819	0	
530.21	-0.0142371	0	1120.21	-0.01960514	0	1710.2	-0.00013358	0.00083745	2300.2	0.00491002	0	2890.2	-0.00394019	0	
530.41	-0.01487119	0	1120.41	-0.02015058	0	1710.4	-0.00014172	0.00083726	2300.4	0.00465776	0	2890.4	-0.00365456	0	
530.61	-0.0147916	0	1120.61	-0.02110206	0	1710.6	0.00004861	0.00083708	2300.6	0.00426454	0	2890.6	-0.00312313	0	
530.81	-0.01385555	0	1120.81	-0.02093625	0	1710.8	0.00017371	0.00083689	2300.8	0.00398096	0	2890.8	-0.00404341	0	
531.01	-0.01380789	0	1121.01	-0.02111461	0	1711	-0.00104737	0.0008367	2301	0.00425231	0	2891	-0.00518933	0	
531.21	-0.0135764	0	1121.21	-0.02057852	0	1711.2	-0.00111511	0.00083651	2301.2	0.00444864	0	2891.2	-0.00567891	0	
531.41	-0.01327648	0	1121.41	-0.02056752	0	1711.4	-0.00099262	0.00083633	2301.4	0.00520003	0	2891.4	-0.00668917	0	
531.61	-0.01273288	0	1121.61	-0.02047848	0	1711.6	-0.00067516	0.00083614	2301.6	0.0052747	0	2891.6	-0.00699742	0	
531.81	-0.01289543	0	1121.81	-0.01965539	0	1711.8	-0.00067716	0.00083595	2301.8	0.00547056	0	2891.8	-0.00726167	0	
532.01	-0.01322307	0	1122.01	-0.01895767	0	1712	0.00000441	0.00083576	2302	0.00559562	0	2892	-0.00792637	0	
532.21	-0.01309944	0	1122.21	-0.01962855	0	1712.2	-0.00005098	0.00083558	2302.2	0.00651964	0	2892.2	-0.00757789	0	
532.41	-0.01291824	0	1122.41	-0.01904901	0	1712.4	-0.00096289	0.00083539	2302.4	0.00654269	0	2892.4	-0.0076891	0	
532.61	-0.01300824	0	1122.61	-0.01908877	0	1712.6	-0.00103585	0.0008352	2302.6	0.00697516	0	2892.6	-0.00726646	0	
532.81	-0.01344888	0	1122.81	-0.01869924	0	1712.8	-0.00102267	0.00083502	2302.8	0.00630823	0	2892.8	-0.00845313	0	
533.01	-0.01410343	0	1123.01	-0.0172966	0	1713	-0.00091086	0.00083483	2303	0.00643824	0	2893	-0.00684065	0	
533.21	-0.01220418	0	1123.21	-0.01686426	0	1713.2	-0.00137207	0.00083464	2303.2	0.00584599	0	2893.2	-0.00648034	0	
533.41	-0.01230524	0	1123.41	-0.01723231	0	1713.4	-0.00209595	0.00083446	2303.4	0.0060415	0	2893.4	-0.00626759	0	
533.61	-0.01239794	0	1123.61	-0.0177779	0	1713.6	-0.00230734	0.00083427	2303.6	0.00596452	0	2893.6	-0.00610563	0	
533.81	-0.01333986	0	1123.81	-0.01720491	0	1713.8	-0.002713	0.00083408	2303.8	0.00528953	0	2893.8	-0.00515831	0	
534.01	-0.0136733	0	1124.01	-0.01744988	0	1714	-0.00245266	0.0008339	2304	0.00479793	0	2894	-0.00454083	0	
534.21	-0.01442286	0	1124.21	-0.01752078	0	1714.2	-0.00228543	0.00083371	2304.2	0.00501177	0	2894.2	-0.00398059	0	
534.41	-0.01367161	0	1124.41	-0.01749384	0	1714.4	-0.00190264	0.00083352	2304.4	0.00410618	0	2894.4	-0.00363262	0	
534.61	-0.01384471	0	1124.61	-0.01749606	0	1714.6	-0.00143806	0.00083334	2304.6	0.00390493	0	2894.6	-0.00355332	0	
534.81	-0.0135197	0	1124.81	-0.01685257	0	1714.8	-0.00104278	0.00083315	2304.8	0.00425177	0	2894.8	-0.00371538	0	
535.01	-0.01315009	0	1125.01	-0.01597311	0	1715	-0.00117236	0.00083296	2305	0.00446264	0	2895	-0.00398197	0	
535.21	-0.01179073	0	1125.21	-0.01626026	0	1715.2	-0.00095768	0.00083278	2305.2	0.00410642	0	2895.2	-0.00410599	0	
535.41	-0.01202071	0	1125.41	-0.01692667	0	1715.4	-0.00141618	0.00083259	2305.4	0.0033158	0	2895.4	-0.00472984	0	
535.61	-0.01164961	0	1125.61	-0.01702914	0	1715.6	-0.00164047	0.0008324	2305.6	0.00277761	0	2895.6	-0.00519861	0	
535.81	-0.01241494	0	1125.81	-0.01751166	0	1715.8	-0.00164149	0.00083222	2305.8	0.00321814	0	2895.8	-0.00495207	0	
536.01	-0.01300718	0	1126.01	-0.01822065	0	1716	-0.00167244	0.00083203	2306	0.00357171	0	2896	-0.00454428	0	
536.21	-0.01250397	0	1126.21	-0.0195256	0	1716.2	-0.00229576	0.00083184	2306.2	0.00391424	0	2896.2	-0.00425372	0	
536.41	-0.01238752	0	1126.41	-0.01911216	0	1716.4	-0.00202676	0.00083166	2306.4	0.0036325	0	2896.4	-0.00433533	0	
536.61	-0.01321595	0	1126.61	-0.01935163	0	1716.6	-0.00158027	0.00083147	2306.6	0.00412628	0	2896.6	-0.00420539	0	
536.81	-0.01382784	0	1126.81	-0.01912107	0	1716.8	-0.00217771	0.00083129	2306.8	0.00371864	0	2896.8	-0.00436571	0	
537.01	-0.01415315	0	1127.01	-0.01936731	0	1717	-0.00253055	0.0008311	2307	0.00395208	0	2897	-0.00353397	0	
537.21	-0.01356788	0	1127.21	-0.01881034	0	1717.2	-0.00305409	0.00083091	2307.2	0.00376565	0	2897.2	-0.0036887	0	
537.41	-0.01516225	0	1127.41	-0.01893886	0	1717.4	-0.0024562	0.00083073	2307.4	0.00411091	0	2897.4	-0.0030714	0	
537.61	-0.01461433	0	1127.61	-0.01990853	0	1717.6	-0.00224531	0.00083054	2307.6	0.00393808	0	2897.6	-0.00263909	0	
537.81	-0.01540346	0	1127.81	-0.01915425	0	1717.8	-0.00127434	0.00083035	2307.8	0.00440968	0	2897.8	-0.00234192	0	
538.01	-0.01612037	0	1128.01	-0.01926241	0	1718	-0.00035931	0.00083017	2308	0.00389698	0	2898	-0.00276999	0	
538.21	-0.01607346	0	1128.21	-0.01896395	0	1718.2	-0.0007716	0.00082998	2308.2	0.00369241	0	2898.2	-0.00289679	0	
538.41	-0.01538694	0	1128.41	-0.01839697	0	1718.4	-0.00027401	0.0008298	2308.4	0.00395629	0	2898.4	-0.00315609	0	
538.61	-0.01631671	0	1128.61	-0.01770475	0	1718.6	0.00000134	0.00082961	2308.6	0.00403564	0	2898.6	-0.00347711	0	
538.81	-0.01561141	0	1128.81	-0.01733839	0	1718.8	0.00025114	0.00082943	2308.8	0.00376848	0	2898.8	-0.00435047	0	
539.01	-0.01495116	0	1129.01	-0.01734815	0	1719	0.00037802	0.00082924	2309	0.00353605	0	2899	-0.0042672	0	
539.21	-0.01500355	0	1129.21	-0.01865088	0	1719.2	0.0001414	0.00082905	2309.2	0.00313206	0	2899.2	-0.00474452	0	
539.41	-0.01566822	0	1129.41	-0.01903108	0	1719.4	0.000616	0.00082887	2309.4	0.00356797	0	2899.4	-0.00455056	0	
539.61	-0.0156874	0	1129.61	-0.01887213	0	1719.6	0.00074354	0.00082868	2309.6	0.00341176	0	2899.6	-0.00455206	0	
539.81	-0.01563058	0	1129.81	-0.01851398	0	1719.8	0.0015151	0.0008285	2309.8	0.00389313	0	2899.8	-0.00387261	0	
540.01	-0.01535157	0	1130.01	-0.01831633	0	1720	0.00181256	0.00082831	2310	0.00326111	0	2900	-0.00373781	0	
540.21	-0.01447599	0	1130.21	-0.01788397	0	1720.2	0.00156595	0.00082813	2310.2	0.003025	0	2900.2	-0.00355982	0	
540.41	-0.01391257	0	1130.41	-0.01708035	0	1720.4	0.00182825	0.00082794	2310.4	0.00204549	0	2900.4	-0.00375536	0	
540.61	-0.01383322	0	1130.61	-0.01693864	0	1720.6	0.00149156	0.00082776	2310.6	0.00157246	0	2900.6	-0.00306848	0	
540.81	-0.01421665	0	1130.81	-0.01616007	0	1720.8	0.00094359	0.00082757	2310.8	0.00070151	0	2900.8	-0.00284814	0	
541.01	-0.01431825	0	1131.01	-0.01626013	0	1721	0.00044171	0.00082739	2311	0.00034448	0	2901	-0.00256487	0	
541.21	-0.01390733	0	1131.21	-0.01483123	0	1721.2	0.00063886	0.0008272	2311.2	0.00043077	0	2901.2	-0.00256756	0	
541.41	-0.01424181	0	1131.41	-0.01534959	0	1721.4	0.0003081	0.00082701	2311.4	0.00017528	0	2901.4	-0.0020349	0	
541.61	-0.01371729	0	1131.61	-0.01621196	0	1721.6	-0.00005282	0.00082683	2311.6	0.00052826	0	2901.6	-0.00198446	0	
541.81	-0.0141691	0	1131.81	-0.01556849	0	1721.8	-0.00018951	0.00082664	2311.8	0.00091985	0	2901.8	-0.00269962	0	
542.01	-0.0149429	0	1132.01	-0.01520618	0	1722	-0.00139128	0.00082646	2312	0.0015288	0	2902	-0.00414437	0	
542.21	-0.01506656	0	1132.21	-0.01432762	0	1722.2	-0.00320031	0.00082627	2312.2	0.00146531	0	2902.2	-0.00466357	0	
542.41	-0.01569203	0	1132.41	-0.01457307	0	1722.4	-0.00302028	0.00082609	2312.4	0.00336355	0	2902.4	-0.00507419	0	
542.61	-0.01657101	0	1132.61	-0.01507489	0	1722.6	-0.00402591	0.0008259	2312.6	0.0036391	0	2902.6	-0.00617644	0	
542.81	-0.0164614	0	1132.81	-0.01590281	0	1722.8	-0.00419979	0.00082572	2312.8	0.00370976	0	2902.8	-0.00694432	0	
543.01	-0.01701671	0	1133.01	-0.01654133	0	1723	-0.00453861	0.00082553	2313	0.0045515	0	2903	-0.00698108	0	
543.21	-0.01719521	0	1133.21	-0.01774571	0	1723.2	-0.00424017	0.00082535	2313.2	0.00549655	0	2903.2	-0.00690433	0	
543.41	-0.01695887	0	1133.41	-0.01875537	0	1723.4	-0.00324643	0.00082516	2313.4	0.00632451	0	2903.4	-0.00634287	0	
543.61	-0.01686602	0	1133.61	-0.0190442	0	1723.6	-0.00263657	0.00082498	2313.6	0.00585714	0	2903.6	-0.00637504	0	
543.81	-0.01637911	0	1133.81	-0.01983214	0	1723.8	-0.00233754	0.0008248	2313.8	0.00623821	0	2903.8	-0.00535997	0	
544.01	-0.01588145	0	1134.01	-0.01957585	0	1724	-0.00208143	0.00082461	2314	0.00645502	0	2904	-0.00429601	0	
544.21	-0.01480696	0	1134.21	-0.01948339	0	1724.2	-0.00195642	0.00082443	2314.2	0.00632343	0	2904.2	-0.00406693	0	
544.41	-0.01378843	0	1134.41	-0.0200763	0	1724.4	-0.00126639	0.00082424	2314.4	0.00576948	0	2904.4	-0.00368597	0	
544.61	-0.01407498	0	1134.61	-0.02013937	0	1724.6	-0.0015998	0.00082406	2314.6	0.0057203	0	2904.6	-0.00309076	0	
544.81	-0.01503762	0	1134.81	-0.02024341	0	1724.8	-0.00086381	0.00082387	2314.8	0.00526227	0	2904.8	-0.00349068	0	
545.01	-0.01476613	0	1135.01	-0.02088325	0	1725	-0.00009247	0.00082369	2315	0.00502554	0	2905	-0.00347703	0	
545.21	-0.01513304	0	1135.21	-0.02069558	0	1725.2	-0.00018545	0.0008235	2315.2	0.00470934	0	2905.2	-0.00330497	0	
545.41	-0.01588933	0	1135.41	-0.02099409	0	1725.4	-0.00039113	0.00082332	2315.4	0.00388195	0	2905.4	-0.00340829	0	
545.61	-0.01641329	0	1135.61	-0.02187462	0	1725.6	-0.0000682	0.00082313	2315.6	0.00360117	0	2905.6	-0.00347991	0	
545.81	-0.01722303	0	1135.81	-0.02109724	0	1725.8	0.00006886	0.00082295	2315.8	0.003221	0	2905.8	-0.00402969	0	
546.01	-0.01842518	0	1136.01	-0.02079604	0	1726	-0.00033504	0.00082277	2316	0.00322373	0	2906	-0.00436368	0	
546.21	-0.01958509	0	1136.21	-0.02049445	0	1726.2	-0.00031716	0.00082258	2316.2	0.00255704	0	2906.2	-0.00482319	0	
546.41	-0.02032277	0	1136.41	-0.02052569	0	1726.4	-0.00018973	0.0008224	2316.4	0.00326264	0	2906.4	-0.00513433	0	
546.61	-0.02040621	0	1136.61	-0.02000851	0	1726.6	-0.00090095	0.00082221	2316.6	0.00228173	0	2906.6	-0.00506196	0	
546.81	-0.02014945	0	1136.81	-0.01992798	0	1726.8	-0.00091258	0.00082203	2316.8	0.00241295	0	2906.8	-0.00528923	0	
547.01	-0.02029159	0	1137.01	-0.01982994	0	1727	-0.00134916	0.00082185	2317	0.00290537	0	2907	-0.00535422	0	
547.21	-0.01984524	0	1137.21	-0.01958249	0	1727.2	-0.00059599	0.00082166	2317.2	0.00232745	0	2907.2	-0.00413908	0	
547.41	-0.01927103	0	1137.41	-0.01988595	0	1727.4	-0.00024033	0.00082148	2317.4	0.00233567	0	2907.4	-0.00378595	0	
547.61	-0.01945058	0	1137.61	-0.01937469	0	1727.6	-0.00094477	0.00082129	2317.6	0.00251135	0	2907.6	-0.00443128	0	
547.81	-0.01848665	0	1137.81	-0.01863961	0	1727.8	-0.00172667	0.00082111	2317.8	0.00321638	0	2907.8	-0.00382031	0	
548.01	-0.0180319	0	1138.01	-0.01767817	0	1728	-0.00170358	0.00082093	2318	0.00421084	0	2908	-0.0034599	0	
548.21	-0.01742171	0	1138.21	-0.01774122	0	1728.2	-0.00190885	0.00082074	2318.2	0.00369358	0	2908.2	-0.00419019	0	
548.41	-0.01715817	0	1138.41	-0.01831364	0	1728.4	-0.00162428	0.00082056	2318.4	0.00370291	0	2908.4	-0.00318094	0	
548.61	-0.01706972	0	1138.61	-0.01832882	0	1728.6	-0.00155527	0.00082037	2318.6	0.00409762	0	2908.6	-0.00427084	0	
548.81	-0.01688472	0	1138.81	-0.01886371	0	1728.8	-0.00130871	0.00082019	2318.8	0.00423527	0	2908.8	-0.00473381	0	
549.01	-0.01710884	0	1139.01	-0.0198022	0	1729	-0.00197777	0.00082001	2319	0.00436015	0	2909	-0.0046473	0	
549.21	-0.01772707	0	1139.21	-0.02047389	0	1729.2	-0.00295609	0.00081982	2319.2	0.00439601	0	2909.2	-0.00444631	0	
549.41	-0.01708279	0	1139.41	-0.02084133	0	1729.4	-0.00314995	0.00081964	2319.4	0.00423619	0	2909.4	-0.00549593	0	
549.61	-0.01673194	0	1139.61	-0.02122764	0	1729.6	-0.0026063	0.00081946	2319.6	0.00498778	0	2909.6	-0.00503089	0	
549.81	-0.01666893	0	1139.81	-0.02114129	0	1729.8	-0.00269788	0.00081927	2319.8	0.00497298	0	2909.8	-0.00577263	0	
550.01	-0.0163009	0	1140.01	-0.02158363	0	1730	-0.00286502	0.00081909	2320	0.0056062	0	2910	-0.00538749	0	
550.21	-0.01587085	0	1140.21	-0.02129534	0	1730.2	-0.00261979	0.00081891	2320.2	0.00581586	0	2910.2	-0.00574964	0	
550.41	-0.01468176	0	1140.41	-0.02162184	0	1730.4	-0.0028645	0.00081872	2320.4	0.00560971	0	2910.4	-0.00569774	0	
550.61	-0.01368054	0	1140.61	-0.02231503	0	1730.6	-0.00308507	0.00081854	2320.6	0.00573978	0	2910.6	-0.00577762	0	
550.81	-0.0140791	0	1140.81	-0.02228453	0	1730.8	-0.00333074	0.00081836	2320.8	0.00617818	0	2910.8	-0.00627753	0	
551.01	-0.0146163	0	1141.01	-0.02159642	0	1731	-0.00298035	0.00081817	2321	0.00537257	0	2911	-0.0065666	0	
551.21	-0.01391216	0	1141.21	-0.02124506	0	1731.2	-0.00224571	0.00081799	2321.2	0.00457905	0	2911.2	-0.0063873	0	
551.41	-0.01384809	0	1141.41	-0.02112028	0	1731.4	-0.00235899	0.00081781	2321.4	0.00455972	0	2911.4	-0.00747545	0	
551.61	-0.01417976	0	1141.61	-0.0202158	0	1731.6	-0.00294321	0.00081762	2321.6	0.00448373	0	2911.6	-0.00758801	0	
551.81	-0.01382745	0	1141.81	-0.01928419	0	1731.8	-0.00273858	0.00081744	2321.8	0.00420723	0	2911.8	-0.00632651	0	
552.01	-0.01482418	0	1142.01	-0.01883982	0	1732	-0.00268783	0.00081726	2322	0.00433349	0	2912	-0.00611101	0	
552.21	-0.01496243	0	1142.21	-0.01937673	0	1732.2	-0.00225637	0.00081707	2322.2	0.00299504	0	2912.2	-0.00565166	0	
552.41	-0.01519786	0	1142.41	-0.01924853	0	1732.4	-0.00152996	0.00081689	2322.4	0.00334931	0	2912.4	-0.00488434	0	
552.61	-0.01496872	0	1142.61	-0.01874715	0	1732.6	-0.00116961	0.00081671	2322.6	0.00432342	0	2912.6	-0.00559137	0	
552.81	-0.01498044	0	1142.81	-0.01942613	0	1732.8	-0.00168419	0.00081653	2322.8	0.00399905	0	2912.8	-0.00504075	0	
553.01	-0.015807	0	1143.01	-0.01984531	0	1733	-0.00138956	0.00081634	2323	0.00364975	0	2913	-0.0049849	0	
553.21	-0.01536915	0	1143.21	-0.01968618	0	1733.2	-0.00174961	0.00081616	2323.2	0.00335653	0	2913.2	-0.00464086	0	
553.41	-0.01525178	0	1143.41	-0.01938698	0	1733.4	-0.00154622	0.00081598	2323.4	0.00274371	0	2913.4	-0.0048673	0	
553.61	-0.01532071	0	1143.61	-0.01974308	0	1733.6	-0.00066982	0.00081579	2323.6	0.00354213	0	2913.6	-0.00407948	0	
553.81	-0.01512816	0	1143.81	-0.02070876	0	1733.8	-0.00105158	0.00081561	2323.8	0.00327313	0	2913.8	-0.00439307	0	
554.01	-0.0148635	0	1144.01	-0.02137168	0	1734	-0.00060528	0.00081543	2324	0.00462822	0	2914	-0.0038602	0	
554.21	-0.01479655	0	1144.21	-0.02213607	0	1734.2	-0.00016332	0.00081525	2324.2	0.00445158	0	2914.2	-0.00469122	0	
554.41	-0.01466828	0	1144.41	-0.02254039	0	1734.4	0.00000787	0.00081506	2324.4	0.00425836	0	2914.4	-0.00509187	0	
554.61	-0.01521247	0	1144.61	-0.02260411	0	1734.6	0.0002137	0.00081488	2324.6	0.00463033	0	2914.6	-0.00557657	0	
554.81	-0.01596713	0	1144.81	-0.02235732	0	1734.8	0.00082326	0.0008147	2324.8	0.00478591	0	2914.8	-0.00629142	0	
555.01	-0.01581183	0	1145.01	-0.02220357	0	1735	0.00105202	0.00081452	2325	0.00438931	0	2915	-0.00673877	0	
555.21	-0.01509938	0	1145.21	-0.02233231	0	1735.2	0.00066428	0.00081433	2325.2	0.00433753	0	2915.2	-0.00731285	0	
555.41	-0.01592726	0	1145.41	-0.02145307	0	1735.4	0.00046841	0.00081415	2325.4	0.00399192	0	2915.4	-0.00729701	0	
555.61	-0.01664188	0	1145.61	-0.02116942	0	1735.6	0.0004288	0.00081397	2325.6	0.00499473	0	2915.6	-0.00643794	0	
555.81	-0.01748855	0	1145.81	-0.02091895	0	1735.8	0.00018618	0.00081379	2325.8	0.00527031	0	2915.8	-0.0067168	0	
556.01	-0.01791584	0	1146.01	-0.02063578	0	1736	0.00031998	0.00081361	2326	0.00567459	0	2916	-0.0071575	0	
556.21	-0.01801999	0	1146.21	-0.02019042	0	1736.2	0.00107745	0.00081342	2326.2	0.00559146	0	2916.2	-0.00613123	0	
556.41	-0.01722663	0	1146.41	-0.01949416	0	1736.4	0.00074928	0.00081324	2326.4	0.00605248	0	2916.4	-0.00568447	0	
556.61	-0.01690574	0	1146.61	-0.01945391	0	1736.6	0.00050682	0.00081306	2326.6	0.00686431	0	2916.6	-0.00563402	0	
556.81	-0.01726715	0	1146.81	-0.01990955	0	1736.8	-0.00022055	0.00081288	2326.8	0.00592623	0	2916.8	-0.00551945	0	
557.01	-0.01810898	0	1147.01	-0.01973526	0	1737	-0.00122794	0.00081269	2327	0.0052598	0	2917	-0.00473424	0	
557.21	-0.01741223	0	1147.21	-0.01950629	0	1737.2	-0.00193566	0.00081251	2327.2	0.00481591	0	2917.2	-0.00361867	0	
557.41	-0.01743816	0	1147.41	-0.01979283	0	1737.4	-0.00210106	0.00081233	2327.4	0.0047599	0	2917.4	-0.0028662	0	
557.61	-0.01723208	0	1147.61	-0.02099894	0	1737.6	-0.00193953	0.00081215	2327.6	0.00433243	0	2917.6	-0.00321814	0	
557.81	-0.01707717	0	1147.81	-0.02153689	0	1737.8	-0.00258757	0.00081197	2327.8	0.00408112	0	2917.8	-0.00346042	0	
558.01	-0.01694377	0	1148.01	-0.02117813	0	1738	-0.00316555	0.00081179	2328	0.00456927	0	2918	-0.00348672	0	
558.21	-0.0165338	0	1148.21	-0.02111077	0	1738.2	-0.00333172	0.0008116	2328.2	0.00404787	0	2918.2	-0.00295546	0	
558.41	-0.01575362	0	1148.41	-0.02087396	0	1738.4	-0.00405639	0.00081142	2328.4	0.00411047	0	2918.4	-0.00294615	0	
558.61	-0.01498661	0	1148.61	-0.02102212	0	1738.6	-0.00428644	0.00081124	2328.6	0.00460107	0	2918.6	-0.00291852	0	
558.81	-0.01407427	0	1148.81	-0.0211448	0	1738.8	-0.00411747	0.00081106	2328.8	0.00414892	0	2918.8	-0.00343142	0	
559.01	-0.01342753	0	1149.01	-0.02027909	0	1739	-0.00558245	0.00081088	2329	0.00406328	0	2919	-0.00402064	0	
559.21	-0.01295925	0	1149.21	-0.01982668	0	1739.2	-0.00547542	0.0008107	2329.2	0.00360704	0	2919.2	-0.00469325	0	
559.41	-0.01373296	0	1149.41	-0.01922184	0	1739.4	-0.00490927	0.00081051	2329.4	0.00375031	0	2919.4	-0.00519312	0	
559.61	-0.01334333	0	1149.61	-0.01899894	0	1739.6	-0.00539696	0.00081033	2329.6	0.00449496	0	2919.6	-0.00538838	0	
559.81	-0.01246163	0	1149.81	-0.01729421	0	1739.8	-0.00511474	0.00081015	2329.8	0.00401817	0	2919.8	-0.00599909	0	
560.01	-0.01256918	0	1150.01	-0.01670306	0	1740	-0.00482201	0.00080997	2330	0.00426932	0	2920	-0.00611525	0	
560.21	-0.0119977	0	1150.21	-0.01556031	0	1740.2	-0.00434213	0.00080979	2330.2	0.00454855	0	2920.2	-0.00548267	0	
560.41	-0.01089801	0	1150.41	-0.01593136	0	1740.4	-0.00448189	0.00080961	2330.4	0.0051263	0	2920.4	-0.00617768	0	
560.61	-0.01143204	0	1150.61	-0.01615658	0	1740.6	-0.00455214	0.00080943	2330.6	0.00549729	0	2920.6	-0.00626409	0	
560.81	-0.01166257	0	1150.81	-0.0169387	0	1740.8	-0.0053279	0.00080924	2330.8	0.00501138	0	2920.8	-0.00591786	0	
561.01	-0.01108137	0	1151.01	-0.01781591	0	1741	-0.00521555	0.00080906	2331	0.00507213	0	2921	-0.00554912	0	
561.21	-0.01093811	0	1151.21	-0.01880806	0	1741.2	-0.00445333	0.00080888	2331.2	0.0047845	0	2921.2	-0.0050631	0	
561.41	-0.01159256	0	1151.41	-0.01983398	0	1741.4	-0.00404061	0.0008087	2331.4	0.00500107	0	2921.4	-0.00481447	0	
561.61	-0.01212219	0	1151.61	-0.01984466	0	1741.6	-0.00357847	0.00080852	2331.6	0.00422111	0	2921.6	-0.00445632	0	
561.81	-0.01204374	0	1151.81	-0.02013218	0	1741.8	-0.00475708	0.00080834	2331.8	0.00449126	0	2921.8	-0.00366232	0	
562.01	-0.01253772	0	1152.01	-0.02014755	0	1742	-0.00508804	0.00080816	2332	0.00474392	0	2922	-0.00308525	0	
562.21	-0.0133746	0	1152.21	-0.02118493	0	1742.2	-0.00544426	0.00080798	2332.2	0.00478124	0	2922.2	-0.002924	0	
562.41	-0.0139701	0	1152.41	-0.02211267	0	1742.4	-0.00570111	0.0008078	2332.4	0.00468081	0	2922.4	-0.00311414	0	
562.61	-0.01429417	0	1152.61	-0.0221694	0	1742.6	-0.00496998	0.00080761	2332.6	0.00493626	0	2922.6	-0.00290641	0	
562.81	-0.01522931	0	1152.81	-0.02213698	0	1742.8	-0.00433195	0.00080743	2332.8	0.00419424	0	2922.8	-0.00341141	0	
563.01	-0.01680963	0	1153.01	-0.02141795	0	1743	-0.00423782	0.00080725	2333	0.00436144	0	2923	-0.0039018	0	
563.21	-0.01780141	0	1153.21	-0.02175741	0	1743.2	-0.00297548	0.00080707	2333.2	0.00403269	0	2923.2	-0.00374095	0	
563.41	-0.01926726	0	1153.41	-0.02130534	0	1743.4	-0.00283337	0.00080689	2333.4	0.00401103	0	2923.4	-0.00323949	0	
563.61	-0.01931395	0	1153.61	-0.02062395	0	1743.6	-0.00315331	0.00080671	2333.6	0.00337297	0	2923.6	-0.00275387	0	
563.81	-0.02000408	0	1153.81	-0.01943782	0	1743.8	-0.00199797	0.00080653	2333.8	0.00283053	0	2923.8	-0.00343312	0	
564.01	-0.02107618	0	1154.01	-0.01907337	0	1744	-0.00131946	0.00080635	2334	0.00278705	0	2924	-0.00327982	0	
564.21	-0.02050589	0	1154.21	-0.01897484	0	1744.2	-0.00079362	0.00080617	2334.2	0.00292058	0	2924.2	-0.00299819	0	
564.41	-0.02053698	0	1154.41	-0.01914076	0	1744.4	-0.00132034	0.00080599	2334.4	0.00267704	0	2924.4	-0.0030635	0	
564.61	-0.02083359	0	1154.61	-0.01920543	0	1744.6	-0.00274573	0.00080581	2334.6	0.00244841	0	2924.6	-0.00244438	0	
564.81	-0.02025288	0	1154.81	-0.01889496	0	1744.8	-0.00283579	0.00080563	2334.8	0.00233067	0	2924.8	-0.00241132	0	
565.01	-0.01973008	0	1155.01	-0.01986878	0	1745	-0.00184956	0.00080545	2335	0.00243779	0	2925	-0.00241387	0	
565.21	-0.01962623	0	1155.21	-0.02033821	0	1745.2	-0.00216087	0.00080527	2335.2	0.00242816	0	2925.2	-0.0022771	0	
565.41	-0.01935452	0	1155.41	-0.0201622	0	1745.4	-0.00287118	0.00080509	2335.4	0.00364546	0	2925.4	-0.00190763	0	
565.61	-0.01814361	0	1155.61	-0.01952021	0	1745.6	-0.00305781	0.00080491	2335.6	0.00350701	0	2925.6	-0.00125158	0	
565.81	-0.01792938	0	1155.81	-0.01972325	0	1745.8	-0.00395717	0.00080473	2335.8	0.00411396	0	2925.8	-0.00139375	0	
566.01	-0.01720281	0	1156.01	-0.01948599	0	1746	-0.00380077	0.00080455	2336	0.00430763	0	2926	-0.00162442	0	
566.21	-0.01649225	0	1156.21	-0.02046342	0	1746.2	-0.00336776	0.00080437	2336.2	0.00381155	0	2926.2	-0.00235482	0	
566.41	-0.01564703	0	1156.41	-0.02117337	0	1746.4	-0.00253755	0.00080419	2336.4	0.00415978	0	2926.4	-0.00253912	0	
566.61	-0.01476188	0	1156.61	-0.02113909	0	1746.6	-0.00210145	0.00080401	2336.6	0.00458762	0	2926.6	-0.00396361	0	
566.81	-0.01414045	0	1156.81	-0.02079752	0	1746.8	-0.00125123	0.00080383	2336.8	0.00438695	0	2926.8	-0.00386262	0	
567.01	-0.01403727	0	1157.01	-0.02040029	0	1747	-0.00107648	0.00080365	2337	0.00505062	0	2927	-0.00473227	0	
567.21	-0.01433332	0	1157.21	-0.02024346	0	1747.2	-0.00106292	0.00080347	2337.2	0.00467618	0	2927.2	-0.0047805	0	
567.41	-0.01405034	0	1157.41	-0.0193654	0	1747.4	-0.00108912	0.00080329	2337.4	0.00431007	0	2927.4	-0.00481448	0	
567.61	-0.01323607	0	1157.61	-0.01899158	0	1747.6	-0.00097783	0.00080311	2337.6	0.00283543	0	2927.6	-0.00511916	0	
567.81	-0.01382911	0	1157.81	-0.01896988	0	1747.8	-0.00085678	0.00080293	2337.8	0.00233654	0	2927.8	-0.00525861	0	
568.01	-0.01241536	0	1158.01	-0.0188809	0	1748	-0.00092109	0.00080275	2338	0.00210245	0	2928	-0.0049465	0	
568.21	-0.01289842	0	1158.21	-0.01948753	0	1748.2	-0.00135089	0.00080257	2338.2	0.00192497	0	2928.2	-0.00469086	0	
568.41	-0.0138634	0	1158.41	-0.01948576	0	1748.4	-0.0015864	0.00080239	2338.4	0.00203854	0	2928.4	-0.00504778	0	
568.61	-0.01399581	0	1158.61	-0.02008582	0	1748.6	-0.00204205	0.00080221	2338.6	0.00224576	0	2928.6	-0.00531235	0	
568.81	-0.01408138	0	1158.81	-0.02009968	0	1748.8	-0.00117605	0.00080203	2338.8	0.00143946	0	2928.8	-0.00586173	0	
569.01	-0.01414333	0	1159.01	-0.02159948	0	1749	-0.00118187	0.00080185	2339	0.00238451	0	2929	-0.00585217	0	
569.21	-0.01452616	0	1159.21	-0.02212907	0	1749.2	-0.00109005	0.00080167	2339.2	0.00339433	0	2929.2	-0.00619361	0	
569.41	-0.01473855	0	1159.41	-0.02242194	0	1749.4	-0.00080771	0.00080149	2339.4	0.00421066	0	2929.4	-0.0053075	0	
569.61	-0.01424732	0	1159.61	-0.02260545	0	1749.6	-0.00072668	0.00080131	2339.6	0.00370839	0	2929.6	-0.00519625	0	
569.81	-0.01485411	0	1159.81	-0.02274317	0	1749.8	-0.00069495	0.00080113	2339.8	0.00377156	0	2929.8	-0.00541472	0	
570.01	-0.015091	0	1160.01	-0.02291181	0	1750	-0.00016533	0.00080095	2340	0.00358171	0	2930	-0.00567696	0	
570.21	-0.01503715	0	1160.21	-0.02350328	0	1750.2	0.00005734	0.00080077	2340.2	0.00422577	0	2930.2	-0.00604979	0	
570.41	-0.01504543	0	1160.41	-0.02361612	0	1750.4	-0.00002185	0.00080059	2340.4	0.00510309	0	2930.4	-0.00589082	0	
570.61	-0.01512264	0	1160.61	-0.02351164	0	1750.6	0.00026365	0.00080041	2340.6	0.00460237	0	2930.6	-0.00604019	0	
570.81	-0.0150901	0	1160.81	-0.02304852	0	1750.8	0.00048113	0.00080023	2340.8	0.00461036	0	2930.8	-0.00514154	0	
571.01	-0.01623137	0	1161.01	-0.02309455	0	1751	-0.00008482	0.00080005	2341	0.00470791	0	2931	-0.00554167	0	
571.21	-0.01664769	0	1161.21	-0.0226962	0	1751.2	0.00012691	0.00079988	2341.2	0.00382744	0	2931.2	-0.00528869	0	
571.41	-0.01628574	0	1161.41	-0.02218659	0	1751.4	0.00041225	0.0007997	2341.4	0.00296599	0	2931.4	-0.00529373	0	
571.61	-0.01557839	0	1161.61	-0.02252745	0	1751.6	0.00031859	0.00079952	2341.6	0.00219882	0	2931.6	-0.0049063	0	
571.81	-0.0157127	0	1161.81	-0.02260897	0	1751.8	0.00028884	0.00079934	2341.8	0.00237358	0	2931.8	-0.00457424	0	
572.01	-0.01501611	0	1162.01	-0.02263545	0	1752	0.00041683	0.00079916	2342	0.00280235	0	2932	-0.00498636	0	
572.21	-0.01649957	0	1162.21	-0.02248875	0	1752.2	0.00101931	0.00079898	2342.2	0.00224093	0	2932.2	-0.00466331	0	
572.41	-0.0167356	0	1162.41	-0.02257277	0	1752.4	0.00088986	0.0007988	2342.4	0.00261714	0	2932.4	-0.00545016	0	
572.61	-0.01605716	0	1162.61	-0.02169023	0	1752.6	0.00052099	0.00079862	2342.6	0.00242519	0	2932.6	-0.00606648	0	
572.81	-0.01598748	0	1162.81	-0.02116061	0	1752.8	0.00038031	0.00079844	2342.8	0.00249473	0	2932.8	-0.00606562	0	
573.01	-0.01616424	0	1163.01	-0.0210729	0	1753	0.00015396	0.00079826	2343	0.00381436	0	2933	-0.00627741	0	
573.21	-0.01578362	0	1163.21	-0.02075738	0	1753.2	0.00049979	0.00079809	2343.2	0.00359309	0	2933.2	-0.00719143	0	
573.41	-0.01579645	0	1163.41	-0.02036107	0	1753.4	0.00033749	0.00079791	2343.4	0.00341155	0	2933.4	-0.00695441	0	
573.61	-0.01613668	0	1163.61	-0.0198499	0	1753.6	0.00002085	0.00079773	2343.6	0.00341239	0	2933.6	-0.00731992	0	
573.81	-0.01657961	0	1163.81	-0.0190493	0	1753.8	0.00005544	0.00079755	2343.8	0.00398921	0	2933.8	-0.00657793	0	
574.01	-0.01723678	0	1164.01	-0.01806196	0	1754	-0.00047922	0.00079737	2344	0.0051112	0	2934	-0.00578051	0	
574.21	-0.0171151	0	1164.21	-0.0176551	0	1754.2	-0.00040105	0.00079719	2344.2	0.00530152	0	2934.2	-0.00514859	0	
574.41	-0.01750601	0	1164.41	-0.01773327	0	1754.4	0.00004982	0.00079701	2344.4	0.00466116	0	2934.4	-0.00473644	0	
574.61	-0.01749658	0	1164.61	-0.01782871	0	1754.6	-0.00051591	0.00079684	2344.6	0.00407522	0	2934.6	-0.00484909	0	
574.81	-0.01826294	0	1164.81	-0.01822861	0	1754.8	-0.00123013	0.00079666	2344.8	0.00423212	0	2934.8	-0.00493613	0	
575.01	-0.01873629	0	1165.01	-0.01854457	0	1755	-0.00085669	0.00079648	2345	0.00389525	0	2935	-0.00482955	0	
575.21	-0.01859968	0	1165.21	-0.0189156	0	1755.2	-0.00055775	0.0007963	2345.2	0.00293982	0	2935.2	-0.00523355	0	
575.41	-0.0186471	0	1165.41	-0.01992401	0	1755.4	-0.00014248	0.00079612	2345.4	0.00280375	0	2935.4	-0.0045432	0	
575.61	-0.01792184	0	1165.61	-0.02160043	0	1755.6	-0.0008885	0.00079594	2345.6	0.00344456	0	2935.6	-0.0046465	0	
575.81	-0.01779038	0	1165.81	-0.0218892	0	1755.8	-0.00107174	0.00079577	2345.8	0.00237436	0	2935.8	-0.00467877	0	
576.01	-0.01749779	0	1166.01	-0.02283316	0	1756	-0.00222202	0.00079559	2346	0.0017485	0	2936	-0.00540358	0	
576.21	-0.01722699	0	1166.21	-0.02298919	0	1756.2	-0.00279181	0.00079541	2346.2	0.00107631	0	2936.2	-0.00467932	0	
576.41	-0.0159671	0	1166.41	-0.02345138	0	1756.4	-0.0044097	0.00079523	2346.4	0.00129653	0	2936.4	-0.00496946	0	
576.61	-0.01525998	0	1166.61	-0.02306124	0	1756.6	-0.00523291	0.00079505	2346.6	0.00118179	0	2936.6	-0.00504736	0	
576.81	-0.01520178	0	1166.81	-0.02291323	0	1756.8	-0.00589457	0.00079488	2346.8	0.00103976	0	2936.8	-0.00520877	0	
577.01	-0.0141567	0	1167.01	-0.0231077	0	1757	-0.00583344	0.0007947	2347	0.00159011	0	2937	-0.005635	0	
577.21	-0.01280658	0	1167.21	-0.02314865	0	1757.2	-0.00524003	0.00079452	2347.2	0.00126904	0	2937.2	-0.00563571	0	
577.41	-0.01212623	0	1167.41	-0.02230223	0	1757.4	-0.00486209	0.00079434	2347.4	0.0017656	0	2937.4	-0.00539038	0	
577.61	-0.01249672	0	1167.61	-0.02196581	0	1757.6	-0.00480258	0.00079416	2347.6	0.002844	0	2937.6	-0.00478025	0	
577.81	-0.01246104	0	1167.81	-0.02160977	0	1757.8	-0.00514456	0.00079399	2347.8	0.00369101	0	2937.8	-0.00440566	0	
578.01	-0.01299639	0	1168.01	-0.02133759	0	1758	-0.00476253	0.00079381	2348	0.00441518	0	2938	-0.00500511	0	
578.21	-0.01279507	0	1168.21	-0.02147858	0	1758.2	-0.00420121	0.00079363	2348.2	0.00419614	0	2938.2	-0.00532184	0	
578.41	-0.01348703	0	1168.41	-0.02123263	0	1758.4	-0.00404181	0.00079345	2348.4	0.00445668	0	2938.4	-0.00528255	0	
578.61	-0.0141222	0	1168.61	-0.02111468	0	1758.6	-0.00447366	0.00079328	2348.6	0.0046067	0	2938.6	-0.00573921	0	
578.81	-0.01576897	0	1168.81	-0.02104775	0	1758.8	-0.0033266	0.0007931	2348.8	0.00544791	0	2938.8	-0.00600627	0	
579.01	-0.01664041	0	1169.01	-0.02072373	0	1759	-0.00272336	0.00079292	2349	0.00603816	0	2939	-0.00567318	0	
579.21	-0.01734922	0	1169.21	-0.01983174	0	1759.2	-0.00301703	0.00079274	2349.2	0.00642527	0	2939.2	-0.006073	0	
579.41	-0.01808825	0	1169.41	-0.02061306	0	1759.4	-0.00301819	0.00079257	2349.4	0.0071681	0	2939.4	-0.00562884	0	
579.61	-0.01921103	0	1169.61	-0.02066175	0	1759.6	-0.0039985	0.00079239	2349.6	0.00717449	0	2939.6	-0.00646254	0	
579.81	-0.0194087	0	1169.81	-0.02065416	0	1759.8	-0.00450169	0.00079221	2349.8	0.00595546	0	2939.8	-0.00607848	0	
580.01	-0.02024263	0	1170.01	-0.0205418	0	1760	-0.00524394	0.00079203	2350	0.00566643	0	2940	-0.0057391	0	
580.21	-0.02040869	0	1170.21	-0.02015396	0	1760.2	-0.00622215	0.00079186	2350.2	0.00564907	0	2940.2	-0.00485658	0	
580.41	-0.01987436	0	1170.41	-0.02043816	0	1760.4	-0.00690561	0.00079168	2350.4	0.00566539	0	2940.4	-0.00456368	0	
580.61	-0.01993134	0	1170.61	-0.02059113	0	1760.6	-0.00690693	0.0007915	2350.6	0.00529423	0	2940.6	-0.00437603	0	
580.81	-0.01959055	0	1170.81	-0.0202758	0	1760.8	-0.00661717	0.00079132	2350.8	0.00458021	0	2940.8	-0.00454874	0	
581.01	-0.01857216	0	1171.01	-0.02041932	0	1761	-0.00584118	0.00079115	2351	0.00549209	0	2941	-0.00442594	0	
581.21	-0.01788404	0	1171.21	-0.02028474	0	1761.2	-0.00549483	0.00079097	2351.2	0.0046259	0	2941.2	-0.00483798	0	
581.41	-0.01736274	0	1171.41	-0.02012667	0	1761.4	-0.00433471	0.00079079	2351.4	0.00419101	0	2941.4	-0.0051378	0	
581.61	-0.01779237	0	1171.61	-0.02121841	0	1761.6	-0.00393222	0.00079062	2351.6	0.00455872	0	2941.6	-0.00520884	0	
581.81	-0.01642447	0	1171.81	-0.02233348	0	1761.8	-0.00353928	0.00079044	2351.8	0.00414673	0	2941.8	-0.00600348	0	
582.01	-0.01603059	0	1172.01	-0.02285036	0	1762	-0.00287574	0.00079026	2352	0.00402764	0	2942	-0.0056942	0	
582.21	-0.01485663	0	1172.21	-0.02276252	0	1762.2	-0.00277787	0.00079008	2352.2	0.00350625	0	2942.2	-0.00518182	0	
582.41	-0.01584486	0	1172.41	-0.02256249	0	1762.4	-0.00190899	0.00078991	2352.4	0.00345771	0	2942.4	-0.00523532	0	
582.61	-0.01573426	0	1172.61	-0.02237766	0	1762.6	-0.0010275	0.00078973	2352.6	0.00377049	0	2942.6	-0.00622327	0	
582.81	-0.01670206	0	1172.81	-0.02133968	0	1762.8	-0.00069935	0.00078955	2352.8	0.00404386	0	2942.8	-0.00658822	0	
583.01	-0.01672961	0	1173.01	-0.02133394	0	1763	-0.00115485	0.00078938	2353	0.00425963	0	2943	-0.006701	0	
583.21	-0.0165911	0	1173.21	-0.02061703	0	1763.2	-0.00075584	0.0007892	2353.2	0.00510548	0	2943.2	-0.007634	0	
583.41	-0.01712683	0	1173.41	-0.02109802	0	1763.4	-0.00074174	0.00078902	2353.4	0.00507857	0	2943.4	-0.00758477	0	
583.61	-0.01834703	0	1173.61	-0.02132472	0	1763.6	-0.00137053	0.00078885	2353.6	0.0050168	0	2943.6	-0.00776209	0	
583.81	-0.01834511	0	1173.81	-0.02118988	0	1763.8	-0.00200887	0.00078867	2353.8	0.00532227	0	2943.8	-0.00777856	0	
584.01	-0.01876334	0	1174.01	-0.02017025	0	1764	-0.0018069	0.00078849	2354	0.00572818	0	2944	-0.00724036	0	
584.21	-0.01784475	0	1174.21	-0.01994485	0	1764.2	-0.00250312	0.00078832	2354.2	0.00605086	0	2944.2	-0.00693332	0	
584.41	-0.01708511	0	1174.41	-0.02029067	0	1764.4	-0.00270679	0.00078814	2354.4	0.00588686	0	2944.4	-0.00607007	0	
584.61	-0.01698907	0	1174.61	-0.02011899	0	1764.6	-0.00308666	0.00078796	2354.6	0.00549546	0	2944.6	-0.00557149	0	
584.81	-0.0167427	0	1174.81	-0.01925774	0	1764.8	-0.00293841	0.00078779	2354.8	0.00524109	0	2944.8	-0.00568851	0	
585.01	-0.01660778	0	1175.01	-0.01879296	0	1765	-0.00250395	0.00078761	2355	0.00585788	0	2945	-0.00561931	0	
585.21	-0.01612413	0	1175.21	-0.019515	0	1765.2	-0.00224331	0.00078743	2355.2	0.00515623	0	2945.2	-0.00530746	0	
585.41	-0.01565395	0	1175.41	-0.01984676	0	1765.4	-0.00143941	0.00078726	2355.4	0.00483562	0	2945.4	-0.00548547	0	
585.61	-0.01583459	0	1175.61	-0.01990284	0	1765.6	-0.00158145	0.00078708	2355.6	0.00498495	0	2945.6	-0.00503505	0	
585.81	-0.01528597	0	1175.81	-0.02045904	0	1765.8	-0.00260931	0.00078691	2355.8	0.00461722	0	2945.8	-0.00459562	0	
586.01	-0.01580099	0	1176.01	-0.02090272	0	1766	-0.00295076	0.00078673	2356	0.00457277	0	2946	-0.00372172	0	
586.21	-0.0156219	0	1176.21	-0.02129614	0	1766.2	-0.00319776	0.00078655	2356.2	0.00435298	0	2946.2	-0.00422454	0	
586.41	-0.0167098	0	1176.41	-0.02196882	0	1766.4	-0.00308399	0.00078638	2356.4	0.00451958	0	2946.4	-0.00509286	0	
586.61	-0.01686709	0	1176.61	-0.02128554	0	1766.6	-0.00307116	0.0007862	2356.6	0.00450197	0	2946.6	-0.00542299	0	
586.81	-0.01792879	0	1176.81	-0.02122758	0	1766.8	-0.00426411	0.00078603	2356.8	0.00364683	0	2946.8	-0.00604348	0	
587.01	-0.01810868	0	1177.01	-0.02146772	0	1767	-0.00380177	0.00078585	2357	0.00421184	0	2947	-0.00631106	0	
587.21	-0.01861175	0	1177.21	-0.02087385	0	1767.2	-0.00378253	0.00078567	2357.2	0.00426616	0	2947.2	-0.0061224	0	
587.41	-0.01906091	0	1177.41	-0.02132782	0	1767.4	-0.00434982	0.0007855	2357.4	0.00411493	0	2947.4	-0.00599153	0	
587.61	-0.01932618	0	1177.61	-0.02211252	0	1767.6	-0.00467254	0.00078532	2357.6	0.00448755	0	2947.6	-0.00614956	0	
587.81	-0.01869134	0	1177.81	-0.02163444	0	1767.8	-0.00447027	0.00078515	2357.8	0.00510145	0	2947.8	-0.00686986	0	
588.01	-0.01871769	0	1178.01	-0.02172384	0	1768	-0.0037642	0.00078497	2358	0.00494985	0	2948	-0.00657735	0	
588.21	-0.0186256	0	1178.21	-0.02165291	0	1768.2	-0.00457093	0.00078479	2358.2	0.00496799	0	2948.2	-0.00587684	0	
588.41	-0.01890832	0	1178.41	-0.02116084	0	1768.4	-0.00538234	0.00078462	2358.4	0.00444782	0	2948.4	-0.00561162	0	
588.61	-0.01884352	0	1178.61	-0.02063432	0	1768.6	-0.00498951	0.00078444	2358.6	0.00464947	0	2948.6	-0.00495208	0	
588.81	-0.01879235	0	1178.81	-0.02059876	0	1768.8	-0.00403011	0.00078427	2358.8	0.00417174	0	2948.8	-0.00515456	0	
589.01	-0.01874644	0	1179.01	-0.02028716	0	1769	-0.00281952	0.00078409	2359	0.00420682	0	2949	-0.00527003	0	
589.21	-0.0190641	0	1179.21	-0.0203562	0	1769.2	-0.00233299	0.00078392	2359.2	0.00451399	0	2949.2	-0.00494908	0	
589.41	-0.01870017	0	1179.41	-0.0198954	0	1769.4	-0.00182141	0.00078374	2359.4	0.00406715	0	2949.4	-0.00498989	0	
589.61	-0.01934667	0	1179.61	-0.02027674	0	1769.6	-0.00171508	0.00078356	2359.6	0.00392566	0	2949.6	-0.00398233	0	
589.81	-0.01820551	0	1179.81	-0.02116892	0	1769.8	-0.00219335	0.00078339	2359.8	0.00469443	0	2949.8	-0.00419612	0	
590.01	-0.01750444	0	1180.01	-0.02141945	0	1770	-0.00151795	0.00078321	2360	0.00530649	0	2950	-0.00406734	0	
590.21	-0.01729125	0	1180.21	-0.02122838	0	1770.2	-0.00165447	0.00078304	2360.2	0.00524711	0	2950.2	-0.00417001	0	
590.41	-0.01688127	0	1180.41	-0.02082594	0	1770.4	-0.00235052	0.00078286	2360.4	0.00548376	0	2950.4	-0.00430804	0	
590.61	-0.01694151	0	1180.61	-0.02042503	0	1770.6	-0.00217671	0.00078269	2360.6	0.00567832	0	2950.6	-0.00456826	0	
590.81	-0.01681557	0	1180.81	-0.02096622	0	1770.8	-0.00327763	0.00078251	2360.8	0.00508594	0	2950.8	-0.00498101	0	
591.01	-0.01643977	0	1181.01	-0.02102127	0	1771	-0.00255654	0.00078234	2361	0.00491971	0	2951	-0.00482363	0	
591.21	-0.01603457	0	1181.21	-0.02135915	0	1771.2	-0.00307028	0.00078216	2361.2	0.00432406	0	2951.2	-0.00491906	0	
591.41	-0.0153279	0	1181.41	-0.02215135	0	1771.4	-0.00288696	0.00078199	2361.4	0.00416681	0	2951.4	-0.00537168	0	
591.61	-0.01488652	0	1181.61	-0.02181733	0	1771.6	-0.00318344	0.00078181	2361.6	0.00412152	0	2951.6	-0.00571467	0	
591.81	-0.01541756	0	1181.81	-0.02215472	0	1771.8	-0.00314493	0.00078164	2361.8	0.00457548	0	2951.8	-0.00624826	0	
592.01	-0.01608208	0	1182.01	-0.02290785	0	1772	-0.00316614	0.00078146	2362	0.00409627	0	2952	-0.00599008	0	
592.21	-0.01623056	0	1182.21	-0.02237981	0	1772.2	-0.00402032	0.00078129	2362.2	0.00395758	0	2952.2	-0.00563702	0	
592.41	-0.01590214	0	1182.41	-0.02279676	0	1772.4	-0.00394887	0.00078111	2362.4	0.00329906	0	2952.4	-0.00612875	0	
592.61	-0.01556176	0	1182.61	-0.02339728	0	1772.6	-0.00306431	0.00078094	2362.6	0.00345527	0	2952.6	-0.00625018	0	
592.81	-0.01552436	0	1182.81	-0.02394393	0	1772.8	-0.00228435	0.00078076	2362.8	0.00278728	0	2952.8	-0.00593784	0	
593.01	-0.01530787	0	1183.01	-0.02317688	0	1773	-0.0017378	0.00078059	2363	0.00358395	0	2953	-0.00654826	0	
593.21	-0.01547578	0	1183.21	-0.02362185	0	1773.2	-0.00125625	0.00078041	2363.2	0.00393962	0	2953.2	-0.00553616	0	
593.41	-0.01431499	0	1183.41	-0.0232476	0	1773.4	-0.00075873	0.00078024	2363.4	0.00379999	0	2953.4	-0.00523609	0	
593.61	-0.01396013	0	1183.61	-0.02405283	0	1773.6	-0.00093145	0.00078006	2363.6	0.00436779	0	2953.6	-0.0049393	0	
593.81	-0.01355436	0	1183.81	-0.02424087	0	1773.8	-0.00099631	0.00077989	2363.8	0.00493604	0	2953.8	-0.00525771	0	
594.01	-0.01396199	0	1184.01	-0.02349747	0	1774	-0.0013249	0.00077971	2364	0.00523384	0	2954	-0.00461698	0	
594.21	-0.01430076	0	1184.21	-0.02337806	0	1774.2	-0.00176363	0.00077954	2364.2	0.00453494	0	2954.2	-0.00408128	0	
594.41	-0.01421375	0	1184.41	-0.02295861	0	1774.4	-0.00171657	0.00077936	2364.4	0.00467846	0	2954.4	-0.00428131	0	
594.61	-0.01454181	0	1184.61	-0.02327876	0	1774.6	-0.00222107	0.00077919	2364.6	0.00405516	0	2954.6	-0.00432539	0	
594.81	-0.01476259	0	1184.81	-0.02314845	0	1774.8	-0.00260462	0.00077902	2364.8	0.00316613	0	2954.8	-0.00360447	0	
595.01	-0.01492663	0	1185.01	-0.02258401	0	1775	-0.00218093	0.00077884	2365	0.00251957	0	2955	-0.0036191	0	
595.21	-0.01571454	0	1185.21	-0.02144675	0	1775.2	-0.00312893	0.00077867	2365.2	0.00256268	0	2955.2	-0.00343083	0	
595.41	-0.01647941	0	1185.41	-0.02109877	0	1775.4	-0.00306726	0.00077849	2365.4	0.00274914	0	2955.4	-0.00301112	0	
595.61	-0.0171116	0	1185.61	-0.02085565	0	1775.6	-0.00281245	0.00077832	2365.6	0.00341435	0	2955.6	-0.00310081	0	
595.81	-0.01781311	0	1185.81	-0.02224137	0	1775.8	-0.00302318	0.00077814	2365.8	0.00310922	0	2955.8	-0.00339752	0	
596.01	-0.0175813	0	1186.01	-0.02303431	0	1776	-0.00297237	0.00077797	2366	0.00267766	0	2956	-0.00399555	0	
596.21	-0.01798093	0	1186.21	-0.02289104	0	1776.2	-0.00328573	0.0007778	2366.2	0.00229606	0	2956.2	-0.00459739	0	
596.41	-0.01725275	0	1186.41	-0.02390011	0	1776.4	-0.00321142	0.00077762	2366.4	0.00204157	0	2956.4	-0.00532356	0	
596.61	-0.0167818	0	1186.61	-0.02383081	0	1776.6	-0.00301221	0.00077745	2366.6	0.0019739	0	2956.6	-0.00611224	0	
596.81	-0.0163926	0	1186.81	-0.02383308	0	1776.8	-0.00237856	0.00077727	2366.8	0.00185158	0	2956.8	-0.00623422	0	
597.01	-0.01594572	0	1187.01	-0.02338614	0	1777	-0.00273901	0.0007771	2367	0.00201732	0	2957	-0.00744481	0	
597.21	-0.01615045	0	1187.21	-0.02336536	0	1777.2	-0.00257034	0.00077693	2367.2	0.00213147	0	2957.2	-0.00724706	0	
597.41	-0.01632141	0	1187.41	-0.02269399	0	1777.4	-0.00277315	0.00077675	2367.4	0.00223845	0	2957.4	-0.00851179	0	
597.61	-0.0167852	0	1187.61	-0.0224139	0	1777.6	-0.00351266	0.00077658	2367.6	0.00286344	0	2957.6	-0.00952794	0	
597.81	-0.0173195	0	1187.81	-0.02191741	0	1777.8	-0.00331372	0.0007764	2367.8	0.00254929	0	2957.8	-0.01024206	0	
598.01	-0.01750793	0	1188.01	-0.02101916	0	1778	-0.0036596	0.00077623	2368	0.00266228	0	2958	-0.01080909	0	
598.21	-0.01678826	0	1188.21	-0.02104205	0	1778.2	-0.00350401	0.00077606	2368.2	0.00161126	0	2958.2	-0.01119113	0	
598.41	-0.01737755	0	1188.41	-0.02056584	0	1778.4	-0.00287165	0.00077588	2368.4	0.00189392	0	2958.4	-0.01140169	0	
598.61	-0.01805494	0	1188.61	-0.02100708	0	1778.6	-0.00288675	0.00077571	2368.6	0.00193238	0	2958.6	-0.01118225	0	
598.81	-0.01916243	0	1188.81	-0.02054424	0	1778.8	-0.00255317	0.00077553	2368.8	0.00186607	0	2958.8	-0.01055864	0	
599.01	-0.01827524	0	1189.01	-0.01962883	0	1779	-0.00206801	0.00077536	2369	0.0027052	0	2959	-0.00979911	0	
599.21	-0.01871952	0	1189.21	-0.01981415	0	1779.2	-0.00102196	0.00077519	2369.2	0.00347044	0	2959.2	-0.00865114	0	
599.41	-0.01902975	0	1189.41	-0.0202136	0	1779.4	-0.00066505	0.00077501	2369.4	0.00309656	0	2959.4	-0.00862327	0	
599.61	-0.01849069	0	1189.61	-0.0204306	0	1779.6	-0.00017543	0.00077484	2369.6	0.00427155	0	2959.6	-0.00889904	0	
599.81	-0.01939978	0	1189.81	-0.02167464	0	1779.8	-0.00051953	0.00077467	2369.8	0.00363188	0	2959.8	-0.00821635	0	
600.01	-0.01892063	0	1190.01	-0.02205489	0	1780	-0.00029917	0.00077449	2370	0.00343509	0	2960	-0.00758169	0	
600.21	-0.01903952	0	1190.21	-0.02267188	0	1780.2	-0.00098275	0.00077432	2370.2	0.0035169	0	2960.2	-0.00735322	0	
600.41	-0.01808577	0	1190.41	-0.0228473	0	1780.4	-0.00115888	0.00077415	2370.4	0.00397656	0	2960.4	-0.00702026	0	
600.61	-0.01808974	0	1190.61	-0.02221571	0	1780.6	-0.00152938	0.00077397	2370.6	0.0050367	0	2960.6	-0.0064927	0	
600.81	-0.01823945	0	1190.81	-0.02198663	0	1780.8	-0.00245348	0.0007738	2370.8	0.00522179	0	2960.8	-0.00598393	0	
601.01	-0.01836768	0	1191.01	-0.02190258	0	1781	-0.00388494	0.00077363	2371	0.00521275	0	2961	-0.00566011	0	
601.21	-0.01876459	0	1191.21	-0.02139313	0	1781.2	-0.00358263	0.00077345	2371.2	0.00543663	0	2961.2	-0.00549734	0	
601.41	-0.01889547	0	1191.41	-0.02114273	0	1781.4	-0.00353431	0.00077328	2371.4	0.00534496	0	2961.4	-0.00594227	0	
601.61	-0.0179518	0	1191.61	-0.02007468	0	1781.6	-0.0037016	0.00077311	2371.6	0.00481859	0	2961.6	-0.00599079	0	
601.81	-0.01750665	0	1191.81	-0.02029128	0	1781.8	-0.00415957	0.00077293	2371.8	0.0040531	0	2961.8	-0.00606989	0	
602.01	-0.01728265	0	1192.01	-0.02058754	0	1782	-0.00488509	0.00077276	2372	0.00348794	0	2962	-0.00676091	0	
602.21	-0.01650169	0	1192.21	-0.02054557	0	1782.2	-0.00476149	0.00077259	2372.2	0.0031176	0	2962.2	-0.0063175	0	
602.41	-0.01692811	0	1192.41	-0.02070766	0	1782.4	-0.00391424	0.00077242	2372.4	0.00225899	0	2962.4	-0.00593247	0	
602.61	-0.01722168	0	1192.61	-0.02154937	0	1782.6	-0.00392849	0.00077224	2372.6	0.00253222	0	2962.6	-0.0053929	0	
602.81	-0.01659384	0	1192.81	-0.02141699	0	1782.8	-0.00378953	0.00077207	2372.8	0.00211427	0	2962.8	-0.00514717	0	
603.01	-0.01504542	0	1193.01	-0.02090375	0	1783	-0.00247384	0.0007719	2373	0.00200183	0	2963	-0.00529082	0	
603.21	-0.01519263	0	1193.21	-0.02137827	0	1783.2	-0.00265855	0.00077172	2373.2	0.00075618	0	2963.2	-0.00511975	0	
603.41	-0.01521839	0	1193.41	-0.02108683	0	1783.4	-0.00276475	0.00077155	2373.4	0.00016484	0	2963.4	-0.00637925	0	
603.61	-0.01554471	0	1193.61	-0.0216705	0	1783.6	-0.00229546	0.00077138	2373.6	0.00062806	0	2963.6	-0.00661156	0	
603.81	-0.01573499	0	1193.81	-0.02239703	0	1783.8	-0.00231488	0.00077121	2373.8	-0.00032215	0	2963.8	-0.00620755	0	
604.01	-0.0156233	0	1194.01	-0.02212719	0	1784	-0.00267735	0.00077103	2374	-0.00052744	0	2964	-0.00640437	0	
604.21	-0.01643841	0	1194.21	-0.02203926	0	1784.2	-0.00298929	0.00077086	2374.2	0.00049221	0	2964.2	-0.00599821	0	
604.41	-0.01722293	0	1194.41	-0.02163595	0	1784.4	-0.00304247	0.00077069	2374.4	0.00116338	0	2964.4	-0.00560531	0	
604.61	-0.01856879	0	1194.61	-0.02117152	0	1784.6	-0.0031024	0.00077051	2374.6	0.00247806	0	2964.6	-0.0051853	0	
604.81	-0.01982988	0	1194.81	-0.02155613	0	1784.8	-0.00321911	0.00077034	2374.8	0.00255281	0	2964.8	-0.00559585	0	
605.01	-0.02088411	0	1195.01	-0.02150018	0	1785	-0.00291588	0.00077017	2375	0.00261055	0	2965	-0.00532881	0	
605.21	-0.02142173	0	1195.21	-0.02158087	0	1785.2	-0.00205482	0.00077	2375.2	0.00290121	0	2965.2	-0.00635525	0	
605.41	-0.02187133	0	1195.41	-0.02178704	0	1785.4	-0.00240984	0.00076982	2375.4	0.0036331	0	2965.4	-0.00694636	0	
605.61	-0.02127102	0	1195.61	-0.02162252	0	1785.6	-0.00278281	0.00076965	2375.6	0.00381184	0	2965.6	-0.00718296	0	
605.81	-0.02121795	0	1195.81	-0.02278484	0	1785.8	-0.00300957	0.00076948	2375.8	0.00365742	0	2965.8	-0.00731717	0	
606.01	-0.02075405	0	1196.01	-0.02327789	0	1786	-0.00229571	0.00076931	2376	0.00362712	0	2966	-0.0076423	0	
606.21	-0.02049928	0	1196.21	-0.02385977	0	1786.2	-0.00181169	0.00076914	2376.2	0.00425838	0	2966.2	-0.00733842	0	
606.41	-0.02051442	0	1196.41	-0.02368469	0	1786.4	-0.00260168	0.00076896	2376.4	0.00357915	0	2966.4	-0.00663514	0	
606.61	-0.02020044	0	1196.61	-0.02370259	0	1786.6	-0.00237466	0.00076879	2376.6	0.00454688	0	2966.6	-0.00616569	0	
606.81	-0.02007999	0	1196.81	-0.02375669	0	1786.8	-0.00236116	0.00076862	2376.8	0.00370765	0	2966.8	-0.00683997	0	
607.01	-0.01982251	0	1197.01	-0.02369322	0	1787	-0.00295902	0.00076845	2377	0.00278077	0	2967	-0.00682096	0	
607.21	-0.01912261	0	1197.21	-0.02361511	0	1787.2	-0.00383089	0.00076827	2377.2	0.0019941	0	2967.2	-0.00624689	0	
607.41	-0.01862194	0	1197.41	-0.02399556	0	1787.4	-0.00274572	0.0007681	2377.4	0.00225331	0	2967.4	-0.00692528	0	
607.61	-0.01850564	0	1197.61	-0.02413586	0	1787.6	-0.00266029	0.00076793	2377.6	0.00230629	0	2967.6	-0.00648433	0	
607.81	-0.01773018	0	1197.81	-0.02383337	0	1787.8	-0.00308032	0.00076776	2377.8	0.00245028	0	2967.8	-0.00627556	0	
608.01	-0.01871621	0	1198.01	-0.02392191	0	1788	-0.00300006	0.00076759	2378	0.00176514	0	2968	-0.00586431	0	
608.21	-0.01836366	0	1198.21	-0.02383465	0	1788.2	-0.00318345	0.00076742	2378.2	0.00233804	0	2968.2	-0.00463948	0	
608.41	-0.01907738	0	1198.41	-0.02366651	0	1788.4	-0.00261895	0.00076724	2378.4	0.00242426	0	2968.4	-0.00492752	0	
608.61	-0.0199661	0	1198.61	-0.02282403	0	1788.6	-0.00247364	0.00076707	2378.6	0.00264405	0	2968.6	-0.00474854	0	
608.81	-0.02099737	0	1198.81	-0.02302086	0	1788.8	-0.00221986	0.0007669	2378.8	0.00224024	0	2968.8	-0.00533806	0	
609.01	-0.02098938	0	1199.01	-0.02267023	0	1789	-0.0021685	0.00076673	2379	0.00212013	0	2969	-0.00581132	0	
609.21	-0.02059363	0	1199.21	-0.02254482	0	1789.2	-0.00235688	0.00076656	2379.2	0.00180652	0	2969.2	-0.00668757	0	
609.41	-0.01983349	0	1199.41	-0.0220624	0	1789.4	-0.00299813	0.00076638	2379.4	0.00159991	0	2969.4	-0.00649593	0	
609.61	-0.01888693	0	1199.61	-0.02190444	0	1789.6	-0.00273808	0.00076621	2379.6	0.00140616	0	2969.6	-0.00604049	0	
609.81	-0.01797844	0	1199.81	-0.02216549	0	1789.8	-0.0024793	0.00076604	2379.8	0.00080756	0	2969.8	-0.00600851	0	
610.01	-0.01671835	0	1200.01	-0.02193504	0	1790	-0.00294815	0.00076587	2380	0.00171072	0	2970	-0.00619702	0	
610.21	-0.01594232	0	1200.21	-0.02205122	0	1790.2	-0.00343825	0.0007657	2380.2	0.00241719	0	2970.2	-0.00562539	0	
610.41	-0.01548631	0	1200.41	-0.02189921	0	1790.4	-0.00392374	0.00076553	2380.4	0.0024577	0	2970.4	-0.00529499	0	
610.61	-0.01509112	0	1200.61	-0.022815	0	1790.6	-0.00349357	0.00076536	2380.6	0.00204196	0	2970.6	-0.00557071	0	
610.81	-0.01506921	0	1200.81	-0.02319407	0	1790.8	-0.00391736	0.00076518	2380.8	0.00221904	0	2970.8	-0.00683038	0	
611.01	-0.0146598	0	1201.01	-0.02368068	0	1791	-0.00397836	0.00076501	2381	0.00282279	0	2971	-0.0066582	0	
611.21	-0.01415345	0	1201.21	-0.0240034	0	1791.2	-0.00342569	0.00076484	2381.2	0.00286342	0	2971.2	-0.00663934	0	
611.41	-0.01354967	0	1201.41	-0.02424973	0	1791.4	-0.00232842	0.00076467	2381.4	0.00342405	0	2971.4	-0.0067173	0	
611.61	-0.01396616	0	1201.61	-0.0244958	0	1791.6	-0.00220732	0.0007645	2381.6	0.0038599	0	2971.6	-0.00632997	0	
611.81	-0.01401486	0	1201.81	-0.02461521	0	1791.8	-0.00243559	0.00076433	2381.8	0.00381161	0	2971.8	-0.00599416	0	
612.01	-0.01497498	0	1202.01	-0.02519462	0	1792	-0.00140251	0.00076416	2382	0.00481219	0	2972	-0.00559052	0	
612.21	-0.01537752	0	1202.21	-0.02441613	0	1792.2	-0.0013533	0.00076399	2382.2	0.00510329	0	2972.2	-0.00513176	0	
612.41	-0.01666401	0	1202.41	-0.02485543	0	1792.4	-0.00085918	0.00076381	2382.4	0.00466363	0	2972.4	-0.00573705	0	
612.61	-0.01782347	0	1202.61	-0.0241669	0	1792.6	-0.00131004	0.00076364	2382.6	0.00449811	0	2972.6	-0.00537716	0	
612.81	-0.01885501	0	1202.81	-0.02380505	0	1792.8	-0.00100769	0.00076347	2382.8	0.00445578	0	2972.8	-0.00552262	0	
613.01	-0.01870282	0	1203.01	-0.02268227	0	1793	-0.00169544	0.0007633	2383	0.00439013	0	2973	-0.00590689	0	
613.21	-0.01905096	0	1203.21	-0.02154156	0	1793.2	-0.00209089	0.00076313	2383.2	0.00414757	0	2973.2	-0.00597913	0	
613.41	-0.01890496	0	1203.41	-0.02101689	0	1793.4	-0.00290738	0.00076296	2383.4	0.00454534	0	2973.4	-0.0063064	0	
613.61	-0.01851868	0	1203.61	-0.02075726	0	1793.6	-0.00272795	0.00076279	2383.6	0.00460262	0	2973.6	-0.00585531	0	
613.81	-0.01857346	0	1203.81	-0.02071404	0	1793.8	-0.00319663	0.00076262	2383.8	0.00412351	0	2973.8	-0.00608844	0	
614.01	-0.01828765	0	1204.01	-0.01996559	0	1794	-0.00354069	0.00076245	2384	0.00372109	0	2974	-0.00614585	0	
614.21	-0.0187024	0	1204.21	-0.01972519	0	1794.2	-0.00309334	0.00076228	2384.2	0.00389828	0	2974.2	-0.0066072	0	
614.41	-0.01915287	0	1204.41	-0.01992726	0	1794.4	-0.00291536	0.00076211	2384.4	0.00316854	0	2974.4	-0.00797352	0	
614.61	-0.01927234	0	1204.61	-0.01934302	0	1794.6	-0.00313444	0.00076194	2384.6	0.00231307	0	2974.6	-0.00830731	0	
614.81	-0.01900019	0	1204.81	-0.01931898	0	1794.8	-0.00288929	0.00076176	2384.8	0.00300759	0	2974.8	-0.00969811	0	
615.01	-0.01896017	0	1205.01	-0.01927111	0	1795	-0.00281136	0.00076159	2385	0.00308628	0	2975	-0.01004876	0	
615.21	-0.0185099	0	1205.21	-0.01850488	0	1795.2	-0.00236376	0.00076142	2385.2	0.00259401	0	2975.2	-0.01061358	0	
615.41	-0.01842394	0	1205.41	-0.01848036	0	1795.4	-0.00163227	0.00076125	2385.4	0.00292167	0	2975.4	-0.01102858	0	
615.61	-0.01894114	0	1205.61	-0.01889223	0	1795.6	-0.00111304	0.00076108	2385.6	0.00308474	0	2975.6	-0.01087699	0	
615.81	-0.01830151	0	1205.81	-0.01900031	0	1795.8	-0.00120055	0.00076091	2385.8	0.00354453	0	2975.8	-0.01099253	0	
616.01	-0.01870458	0	1206.01	-0.02032058	0	1796	-0.00101932	0.00076074	2386	0.00393096	0	2976	-0.01145363	0	
616.21	-0.01879871	0	1206.21	-0.02040832	0	1796.2	-0.00136399	0.00076057	2386.2	0.00196472	0	2976.2	-0.01085009	0	
616.41	-0.0185062	0	1206.41	-0.02097973	0	1796.4	-0.00105934	0.0007604	2386.4	0.00217731	0	2976.4	-0.01110591	0	
616.61	-0.01874497	0	1206.61	-0.0208136	0	1796.6	-0.00034635	0.00076023	2386.6	0.0028257	0	2976.6	-0.01020542	0	
616.81	-0.01857752	0	1206.81	-0.02113258	0	1796.8	0.00002957	0.00076006	2386.8	0.00394863	0	2976.8	-0.00982779	0	
617.01	-0.01801108	0	1207.01	-0.02107043	0	1797	-0.0000016	0.00075989	2387	0.00433542	0	2977	-0.00961327	0	
617.21	-0.01853336	0	1207.21	-0.02067233	0	1797.2	-0.00031859	0.00075972	2387.2	0.004457	0	2977.2	-0.00900809	0	
617.41	-0.01783758	0	1207.41	-0.02110552	0	1797.4	-0.00056135	0.00075955	2387.4	0.00338323	0	2977.4	-0.00818376	0	
617.61	-0.01778934	0	1207.61	-0.02134098	0	1797.6	-0.00044143	0.00075938	2387.6	0.00269174	0	2977.6	-0.007112	0	
617.81	-0.01825773	0	1207.81	-0.02138169	0	1797.8	-0.00091756	0.00075921	2387.8	0.00195382	0	2977.8	-0.00583506	0	
618.01	-0.01832221	0	1208.01	-0.02043212	0	1798	-0.00151103	0.00075904	2388	0.0012109	0	2978	-0.00582947	0	
618.21	-0.01866055	0	1208.21	-0.02013178	0	1798.2	-0.00154372	0.00075887	2388.2	0.0014872	0	2978.2	-0.00617646	0	
618.41	-0.01827576	0	1208.41	-0.02057908	0	1798.4	-0.00195584	0.0007587	2388.4	0.00131653	0	2978.4	-0.0065556	0	
618.61	-0.01833208	0	1208.61	-0.02012161	0	1798.6	-0.00234839	0.00075853	2388.6	0.00175855	0	2978.6	-0.00631079	0	
618.81	-0.01807848	0	1208.81	-0.01990492	0	1798.8	-0.00388152	0.00075836	2388.8	0.00214514	0	2978.8	-0.00735682	0	
619.01	-0.01773134	0	1209.01	-0.01935433	0	1799	-0.004629	0.00075819	2389	0.00199805	0	2979	-0.00752442	0	
619.21	-0.01801959	0	1209.21	-0.01881848	0	1799.2	-0.00530725	0.00075802	2389.2	0.00207299	0	2979.2	-0.00803646	0	
619.41	-0.01833452	0	1209.41	-0.0200177	0	1799.4	-0.00550709	0.00075785	2389.4	0.00210675	0	2979.4	-0.00769735	0	
619.61	-0.01751317	0	1209.61	-0.0203938	0	1799.6	-0.00601982	0.00075768	2389.6	0.00251795	0	2979.6	-0.00752364	0	
619.81	-0.01711561	0	1209.81	-0.02044265	0	1799.8	-0.00656815	0.00075751	2389.8	0.00283429	0	2979.8	-0.008168	0	
620.01	-0.01757853	0	1210.01	-0.0213175	0	1800	-0.00648594	0.00075734	2390	0.00289392	0	2980	-0.00807633	0	
620.21	-0.01685808	0	1210.21	-0.02197944	0	1800.2	-0.00583921	0.00075717	2390.2	0.003334	0	2980.2	-0.00741974	0	
620.41	-0.01649185	0	1210.41	-0.02289291	0	1800.4	-0.00449796	0.000757	2390.4	0.00455166	0	2980.4	-0.00738645	0	
620.61	-0.0169197	0	1210.61	-0.02370925	0	1800.6	-0.00372433	0.00075683	2390.6	0.00496962	0	2980.6	-0.00752451	0	
620.81	-0.01680762	0	1210.81	-0.02319089	0	1800.8	-0.00393685	0.00075666	2390.8	0.00475964	0	2980.8	-0.00825893	0	
621.01	-0.01688964	0	1211.01	-0.02285477	0	1801	-0.00426483	0.0007565	2391	0.00423259	0	2981	-0.00784502	0	
621.21	-0.01679225	0	1211.21	-0.02268165	0	1801.2	-0.00388069	0.00075633	2391.2	0.00300825	0	2981.2	-0.00805017	0	
621.41	-0.01622789	0	1211.41	-0.02288279	0	1801.4	-0.00332235	0.00075616	2391.4	0.00237475	0	2981.4	-0.0085067	0	
621.61	-0.01691288	0	1211.61	-0.02192373	0	1801.6	-0.00304442	0.00075599	2391.6	0.00231363	0	2981.6	-0.00842811	0	
621.81	-0.01680531	0	1211.81	-0.02131584	0	1801.8	-0.00222903	0.00075582	2391.8	0.00260046	0	2981.8	-0.00806122	0	
622.01	-0.01695027	0	1212.01	-0.02043481	0	1802	-0.00247407	0.00075565	2392	0.00277845	0	2982	-0.00944631	0	
622.21	-0.01709769	0	1212.21	-0.01983653	0	1802.2	-0.00211962	0.00075548	2392.2	0.00291029	0	2982.2	-0.00963894	0	
622.41	-0.01669714	0	1212.41	-0.01956791	0	1802.4	-0.00234682	0.00075531	2392.4	0.00309634	0	2982.4	-0.00964142	0	
622.61	-0.01713412	0	1212.61	-0.01882112	0	1802.6	-0.0026976	0.00075514	2392.6	0.00317219	0	2982.6	-0.00931622	0	
622.81	-0.01638397	0	1212.81	-0.01778984	0	1802.8	-0.00380027	0.00075497	2392.8	0.00344728	0	2982.8	-0.00982757	0	
623.01	-0.01561206	0	1213.01	-0.01750596	0	1803	-0.00448696	0.0007548	2393	0.00375427	0	2983	-0.00922729	0	
623.21	-0.01578406	0	1213.21	-0.01716208	0	1803.2	-0.00474822	0.00075463	2393.2	0.00437036	0	2983.2	-0.00917625	0	
623.41	-0.01557424	0	1213.41	-0.01747993	0	1803.4	-0.00448923	0.00075446	2393.4	0.00450545	0	2983.4	-0.00822517	0	
623.61	-0.0150954	0	1213.61	-0.01767015	0	1803.6	-0.00440452	0.0007543	2393.6	0.00491325	0	2983.6	-0.00838349	0	
623.81	-0.0153077	0	1213.81	-0.01820071	0	1803.8	-0.00451464	0.00075413	2393.8	0.00482126	0	2983.8	-0.00801075	0	
624.01	-0.01608655	0	1214.01	-0.01882193	0	1804	-0.00528369	0.00075396	2394	0.004561	0	2984	-0.00719034	0	
624.21	-0.01561839	0	1214.21	-0.01976527	0	1804.2	-0.00565352	0.00075379	2394.2	0.00448054	0	2984.2	-0.00646176	0	
624.41	-0.01734475	0	1214.41	-0.02015504	0	1804.4	-0.00513853	0.00075362	2394.4	0.0033249	0	2984.4	-0.00555547	0	
624.61	-0.01895139	0	1214.61	-0.01965626	0	1804.6	-0.00586423	0.00075345	2394.6	0.0024207	0	2984.6	-0.00613715	0	
624.81	-0.01983133	0	1214.81	-0.01917112	0	1804.8	-0.00573085	0.00075328	2394.8	0.00188073	0	2984.8	-0.00578166	0	
625.01	-0.0202643	0	1215.01	-0.01943866	0	1805	-0.00539492	0.00075311	2395	0.00175176	0	2985	-0.00521584	0	
625.21	-0.0199035	0	1215.21	-0.0196015	0	1805.2	-0.00511052	0.00075295	2395.2	0.00112069	0	2985.2	-0.00582128	0	
625.41	-0.020535	0	1215.41	-0.01891568	0	1805.4	-0.0051466	0.00075278	2395.4	0.0010233	0	2985.4	-0.00660328	0	
625.61	-0.02139145	0	1215.61	-0.0182262	0	1805.6	-0.00422711	0.00075261	2395.6	0.00032993	0	2985.6	-0.00622328	0	
625.81	-0.02113614	0	1215.81	-0.01835823	0	1805.8	-0.00482805	0.00075244	2395.8	0.00060693	0	2985.8	-0.00656056	0	
626.01	-0.02080494	0	1216.01	-0.01787449	0	1806	-0.00460884	0.00075227	2396	0.0003188	0	2986	-0.00661538	0	
626.21	-0.02008669	0	1216.21	-0.01775053	0	1806.2	-0.00403825	0.0007521	2396.2	-0.00018427	0	2986.2	-0.00673069	0	
626.41	-0.01952501	0	1216.41	-0.01781748	0	1806.4	-0.0039087	0.00075193	2396.4	0.00013749	0	2986.4	-0.006874	0	
626.61	-0.01913863	0	1216.61	-0.01823051	0	1806.6	-0.00356108	0.00075177	2396.6	0.00061245	0	2986.6	-0.00726567	0	
626.81	-0.01790797	0	1216.81	-0.01830524	0	1806.8	-0.00393323	0.0007516	2396.8	0.00133134	0	2986.8	-0.00755544	0	
627.01	-0.01670668	0	1217.01	-0.0187484	0	1807	-0.00380911	0.00075143	2397	0.00150398	0	2987	-0.00685036	0	
627.21	-0.01686414	0	1217.21	-0.01921356	0	1807.2	-0.0031812	0.00075126	2397.2	0.00151618	0	2987.2	-0.00717333	0	
627.41	-0.0171778	0	1217.41	-0.01943681	0	1807.4	-0.00303624	0.00075109	2397.4	0.00102708	0	2987.4	-0.00723521	0	
627.61	-0.01693423	0	1217.61	-0.02076515	0	1807.6	-0.0032378	0.00075093	2397.6	0.00138142	0	2987.6	-0.00739417	0	
627.81	-0.01719871	0	1217.81	-0.02131675	0	1807.8	-0.00419058	0.00075076	2397.8	0.00075147	0	2987.8	-0.00710758	0	
628.01	-0.01779178	0	1218.01	-0.02112853	0	1808	-0.00534914	0.00075059	2398	0.00089182	0	2988	-0.00702393	0	
628.21	-0.01820475	0	1218.21	-0.02156387	0	1808.2	-0.00547334	0.00075042	2398.2	0.00183313	0	2988.2	-0.0068192	0	
628.41	-0.02000659	0	1218.41	-0.02226656	0	1808.4	-0.00491609	0.00075025	2398.4	0.00167615	0	2988.4	-0.00689593	0	
628.61	-0.02070836	0	1218.61	-0.02230791	0	1808.6	-0.00584849	0.00075008	2398.6	0.00271372	0	2988.6	-0.00722469	0	
628.81	-0.02132111	0	1218.81	-0.02226689	0	1808.8	-0.00544089	0.00074992	2398.8	0.00294112	0	2988.8	-0.00643749	0	
629.01	-0.02127087	0	1219.01	-0.02257717	0	1809	-0.00559801	0.00074975	2399	0.00358188	0	2989	-0.00653145	0	
629.21	-0.02147059	0	1219.21	-0.02274794	0	1809.2	-0.00474362	0.00074958	2399.2	0.00339773	0	2989.2	-0.00636352	0	
629.41	-0.02168016	0	1219.41	-0.0225247	0	1809.4	-0.00470682	0.00074941	2399.4	0.00257046	0	2989.4	-0.00624876	0	
629.61	-0.02170348	0	1219.61	-0.02237398	0	1809.6	-0.00456146	0.00074925	2399.6	0.00195177	0	2989.6	-0.00602695	0	
629.81	-0.02097351	0	1219.81	-0.02277742	0	1809.8	-0.00491106	0.00074908	2399.8	0.00161842	0	2989.8	-0.00592296	0	
630.01	-0.02106055	0	1220.01	-0.02277633	0	1810	-0.0035472	0.00074891	2400	0.00125904	0	2990	-0.0056272	0	
630.21	-0.02124233	0	1220.21	-0.02333838	0	1810.2	-0.00448973	0.00074874	2400.2	0.00059246	0	2990.2	-0.00605036	0	
630.41	-0.02153621	0	1220.41	-0.02325529	0	1810.4	-0.00481301	0.00074857	2400.4	0.00036955	0	2990.4	-0.00561017	0	
630.61	-0.02147819	0	1220.61	-0.02355772	0	1810.6	-0.00505959	0.00074841	2400.6	0.00027211	0	2990.6	-0.00574386	0	
630.81	-0.02105894	0	1220.81	-0.0236909	0	1810.8	-0.00543974	0.00074824	2400.8	-0.00013235	0	2990.8	-0.00604336	0	
631.01	-0.02072572	0	1221.01	-0.02387704	0	1811	-0.00511433	0.00074807	2401	0.00012074	0	2991	-0.0062303	0	
631.21	-0.02165105	0	1221.21	-0.02412639	0	1811.2	-0.00542198	0.0007479	2401.2	-0.00018862	0	2991.2	-0.00606448	0	
631.41	-0.02167879	0	1221.41	-0.02413675	0	1811.4	-0.00637092	0.00074774	2401.4	-0.0000188	0	2991.4	-0.00619552	0	
631.61	-0.02141136	0	1221.61	-0.02381122	0	1811.6	-0.00691583	0.00074757	2401.6	0.00036514	0	2991.6	-0.00654285	0	
631.81	-0.02089232	0	1221.81	-0.02378319	0	1811.8	-0.00728573	0.0007474	2401.8	0.00069973	0	2991.8	-0.00740377	0	
632.01	-0.02036631	0	1222.01	-0.02364684	0	1812	-0.0078257	0.00074723	2402	0.00176448	0	2992	-0.00738166	0	
632.21	-0.02046963	0	1222.21	-0.02370996	0	1812.2	-0.00831669	0.00074707	2402.2	0.00245882	0	2992.2	-0.00738325	0	
632.41	-0.02064332	0	1222.41	-0.02374852	0	1812.4	-0.00856121	0.0007469	2402.4	0.00239604	0	2992.4	-0.00779247	0	
632.61	-0.02035011	0	1222.61	-0.02311543	0	1812.6	-0.00883337	0.00074673	2402.6	0.00315278	0	2992.6	-0.00730261	0	
632.81	-0.02053485	0	1222.81	-0.02300242	0	1812.8	-0.00750877	0.00074657	2402.8	0.00336409	0	2992.8	-0.00753034	0	
633.01	-0.02037215	0	1223.01	-0.02271775	0	1813	-0.0066245	0.0007464	2403	0.00361795	0	2993	-0.0078786	0	
633.21	-0.01965582	0	1223.21	-0.02270416	0	1813.2	-0.00643632	0.00074623	2403.2	0.00356818	0	2993.2	-0.00787644	0	
633.41	-0.01937322	0	1223.41	-0.02170202	0	1813.4	-0.00656858	0.00074606	2403.4	0.00309093	0	2993.4	-0.00844044	0	
633.61	-0.01971685	0	1223.61	-0.02171863	0	1813.6	-0.00516697	0.0007459	2403.6	0.00334702	0	2993.6	-0.00835435	0	
633.81	-0.02010089	0	1223.81	-0.02141815	0	1813.8	-0.00370255	0.00074573	2403.8	0.00255028	0	2993.8	-0.00780162	0	
634.01	-0.02036724	0	1224.01	-0.02083609	0	1814	-0.00311315	0.00074556	2404	0.00208243	0	2994	-0.00823138	0	
634.21	-0.02023076	0	1224.21	-0.02086354	0	1814.2	-0.00361695	0.0007454	2404.2	0.00204319	0	2994.2	-0.00860504	0	
634.41	-0.02048414	0	1224.41	-0.02036712	0	1814.4	-0.00286583	0.00074523	2404.4	0.00165594	0	2994.4	-0.00799323	0	
634.61	-0.02099042	0	1224.61	-0.02058625	0	1814.6	-0.00265254	0.00074506	2404.6	0.00140745	0	2994.6	-0.00858562	0	
634.81	-0.02112032	0	1224.81	-0.02070496	0	1814.8	-0.00229371	0.0007449	2404.8	0.00141857	0	2994.8	-0.00931648	0	
635.01	-0.02103478	0	1225.01	-0.02087482	0	1815	-0.00250627	0.00074473	2405	0.00150913	0	2995	-0.00831665	0	
635.21	-0.02073952	0	1225.21	-0.02041249	0	1815.2	-0.00314958	0.00074456	2405.2	0.00160637	0	2995.2	-0.0073414	0	
635.41	-0.02040904	0	1225.41	-0.02069801	0	1815.4	-0.00405924	0.0007444	2405.4	0.00144567	0	2995.4	-0.00687025	0	
635.61	-0.02015637	0	1225.61	-0.02074395	0	1815.6	-0.00399948	0.00074423	2405.6	0.00152245	0	2995.6	-0.00653594	0	
635.81	-0.01928972	0	1225.81	-0.02189772	0	1815.8	-0.00404464	0.00074406	2405.8	0.0015844	0	2995.8	-0.00615068	0	
636.01	-0.01950906	0	1226.01	-0.0228582	0	1816	-0.00462236	0.0007439	2406	0.00167397	0	2996	-0.00526851	0	
636.21	-0.01997243	0	1226.21	-0.02293023	0	1816.2	-0.00477598	0.00074373	2406.2	0.00183958	0	2996.2	-0.00505562	0	
636.41	-0.02019397	0	1226.41	-0.02339303	0	1816.4	-0.00507491	0.00074356	2406.4	0.00225576	0	2996.4	-0.0054938	0	
636.61	-0.0197546	0	1226.61	-0.02378097	0	1816.6	-0.00592031	0.0007434	2406.6	0.00259169	0	2996.6	-0.00514668	0	
636.81	-0.01981722	0	1226.81	-0.02415814	0	1816.8	-0.00630073	0.00074323	2406.8	0.00290505	0	2996.8	-0.00526307	0	
637.01	-0.01962609	0	1227.01	-0.02345049	0	1817	-0.00668297	0.00074306	2407	0.00307902	0	2997	-0.00535838	0	
637.21	-0.01909522	0	1227.21	-0.02331797	0	1817.2	-0.00670218	0.0007429	2407.2	0.00444212	0	2997.2	-0.0057311	0	
637.41	-0.01907171	0	1227.41	-0.02298167	0	1817.4	-0.00639077	0.00074273	2407.4	0.00451769	0	2997.4	-0.00699677	0	
637.61	-0.01895567	0	1227.61	-0.02414244	0	1817.6	-0.00631439	0.00074256	2407.6	0.00476277	0	2997.6	-0.00752883	0	
637.81	-0.01884244	0	1227.81	-0.02314442	0	1817.8	-0.00574249	0.0007424	2407.8	0.00366584	0	2997.8	-0.00768013	0	
638.01	-0.01825652	0	1228.01	-0.02265371	0	1818	-0.00651054	0.00074223	2408	0.00394647	0	2998	-0.00874547	0	
638.21	-0.01847065	0	1228.21	-0.02285731	0	1818.2	-0.00703215	0.00074207	2408.2	0.00411697	0	2998.2	-0.00943553	0	
638.41	-0.01878315	0	1228.41	-0.02284651	0	1818.4	-0.00692752	0.0007419	2408.4	0.00363344	0	2998.4	-0.00998692	0	
638.61	-0.01902941	0	1228.61	-0.02269092	0	1818.6	-0.00639882	0.00074173	2408.6	0.00343778	0	2998.6	-0.01042434	0	
638.81	-0.01882179	0	1228.81	-0.02279137	0	1818.8	-0.00654702	0.00074157	2408.8	0.00360206	0	2998.8	-0.01106875	0	
639.01	-0.01880174	0	1229.01	-0.02269332	0	1819	-0.00574307	0.0007414	2409	0.00272557	0	2999	-0.0110615	0	
639.21	-0.01852962	0	1229.21	-0.02220443	0	1819.2	-0.00489364	0.00074124	2409.2	0.00212577	0	2999.2	-0.01081798	0	
639.41	-0.01866029	0	1229.41	-0.02303121	0	1819.4	-0.0041227	0.00074107	2409.4	0.00106793	0	2999.4	-0.01051851	0	
639.61	-0.01886897	0	1229.61	-0.02240187	0	1819.6	-0.00385919	0.0007409	2409.6	0.00126117	0	2999.6	-0.01062039	0	
639.81	-0.01949864	0	1229.81	-0.02317174	0	1819.8	-0.00310035	0.00074074	2409.8	0.00087318	0	2999.8	-0.01059493	0	
640.01	-0.02016078	0	1230.01	-0.02384543	0	1820	-0.00278453	0.00074057	2410	0.00122692	0	3000	-0.01082507	0	
640.21	-0.02012096	0	1230.21	-0.02291232	0	1820.2	-0.00368833	0.00074041	2410.2	0.00128281	0	3000.2	-0.00981987	0	
640.41	-0.02056228	0	1230.41	-0.02322343	0	1820.4	-0.0037815	0.00074024	2410.4	0.00050409	0	3000.4	-0.00942317	0	
640.61	-0.02050109	0	1230.61	-0.02332026	0	1820.6	-0.00387458	0.00074007	2410.6	-0.00003531	0	3000.6	-0.0082221	0	
640.81	-0.02052142	0	1230.81	-0.02299124	0	1820.8	-0.00309518	0.00073991	2410.8	0.00100884	0	3000.8	-0.00765591	0	
641.01	-0.02026095	0	1231.01	-0.02291553	0	1821	-0.00272105	0.00073974	2411	0.00134244	0	3001	-0.00790281	0	
641.21	-0.02008221	0	1231.21	-0.02318255	0	1821.2	-0.00219316	0.00073958	2411.2	0.002562	0	3001.2	-0.00784744	0	
641.41	-0.01992967	0	1231.41	-0.02342916	0	1821.4	-0.00358015	0.00073941	2411.4	0.00233049	0	3001.4	-0.00711686	0	
641.61	-0.0202517	0	1231.61	-0.02398626	0	1821.6	-0.00387843	0.00073925	2411.6	0.00245172	0	3001.6	-0.00635119	0	
641.81	-0.01963733	0	1231.81	-0.02382986	0	1821.8	-0.00382216	0.00073908	2411.8	0.00219977	0	3001.8	-0.0052313	0	
642.01	-0.01917567	0	1232.01	-0.02449976	0	1822	-0.00485432	0.00073891	2412	0.00270594	0	3002	-0.00585632	0	
642.21	-0.01900662	0	1232.21	-0.0256188	0	1822.2	-0.00541659	0.00073875	2412.2	0.00373355	0	3002.2	-0.00589231	0	
642.41	-0.01908547	0	1232.41	-0.02563317	0	1822.4	-0.00476637	0.00073858	2412.4	0.00457082	0	3002.4	-0.00606624	0	
642.61	-0.01980462	0	1232.61	-0.02635555	0	1822.6	-0.00400524	0.00073842	2412.6	0.00474966	0	3002.6	-0.00565907	0	
642.81	-0.0200626	0	1232.81	-0.0269525	0	1822.8	-0.00414535	0.00073825	2412.8	0.00555238	0	3002.8	-0.00714578	0	
643.01	-0.02037965	0	1233.01	-0.02664342	0	1823	-0.00360568	0.00073809	2413	0.00550631	0	3003	-0.00758107	0	
643.21	-0.01986295	0	1233.21	-0.02665257	0	1823.2	-0.00339819	0.00073792	2413.2	0.0053829	0	3003.2	-0.00728396	0	
643.41	-0.01991935	0	1233.41	-0.02664979	0	1823.4	-0.00372763	0.00073776	2413.4	0.00592453	0	3003.4	-0.00738501	0	
643.61	-0.02029577	0	1233.61	-0.02628285	0	1823.6	-0.00445944	0.00073759	2413.6	0.00615755	0	3003.6	-0.00794456	0	
643.81	-0.02010985	0	1233.81	-0.02703442	0	1823.8	-0.0045362	0.00073743	2413.8	0.00546457	0	3003.8	-0.00926787	0	
644.01	-0.02007851	0	1234.01	-0.02599487	0	1824	-0.00494093	0.00073726	2414	0.00526035	0	3004	-0.01018115	0	
644.21	-0.02038649	0	1234.21	-0.02520348	0	1824.2	-0.00504533	0.0007371	2414.2	0.00506925	0	3004.2	-0.01019937	0	
644.41	-0.02138292	0	1234.41	-0.02498734	0	1824.4	-0.00410039	0.00073693	2414.4	0.00433686	0	3004.4	-0.0106889	0	
644.61	-0.02170711	0	1234.61	-0.02384324	0	1824.6	-0.00416977	0.00073677	2414.6	0.00439272	0	3004.6	-0.01084248	0	
644.81	-0.02136963	0	1234.81	-0.02217974	0	1824.8	-0.00447132	0.0007366	2414.8	0.00440744	0	3004.8	-0.01065512	0	
645.01	-0.0211747	0	1235.01	-0.02132006	0	1825	-0.0043063	0.00073644	2415	0.00403055	0	3005	-0.01046273	0	
645.21	-0.02145968	0	1235.21	-0.02076068	0	1825.2	-0.00364856	0.00073627	2415.2	0.00453991	0	3005.2	-0.00998186	0	
645.41	-0.0214099	0	1235.41	-0.02044158	0	1825.4	-0.00449494	0.00073611	2415.4	0.00434581	0	3005.4	-0.00934309	0	
645.61	-0.02104989	0	1235.61	-0.02005493	0	1825.6	-0.00427336	0.00073594	2415.6	0.00431149	0	3005.6	-0.00906782	0	
645.81	-0.02021735	0	1235.81	-0.01981664	0	1825.8	-0.00378285	0.00073578	2415.8	0.00408651	0	3005.8	-0.00913507	0	
646.01	-0.01967026	0	1236.01	-0.01969725	0	1826	-0.00401551	0.00073561	2416	0.00460976	0	3006	-0.00859324	0	
646.21	-0.01991306	0	1236.21	-0.01992662	0	1826.2	-0.00458145	0.00073545	2416.2	0.00559324	0	3006.2	-0.00750436	0	
646.41	-0.02081571	0	1236.41	-0.02009262	0	1826.4	-0.00480244	0.00073528	2416.4	0.0052124	0	3006.4	-0.00733395	0	
646.61	-0.02135072	0	1236.61	-0.02173647	0	1826.6	-0.00570367	0.00073512	2416.6	0.00543735	0	3006.6	-0.00753428	0	
646.81	-0.02136798	0	1236.81	-0.02146616	0	1826.8	-0.00642002	0.00073495	2416.8	0.00509061	0	3006.8	-0.00740996	0	
647.01	-0.02127497	0	1237.01	-0.02175077	0	1827	-0.00616764	0.00073479	2417	0.00502928	0	3007	-0.00668813	0	
647.21	-0.02123573	0	1237.21	-0.02262156	0	1827.2	-0.00559626	0.00073463	2417.2	0.00470454	0	3007.2	-0.00609099	0	
647.41	-0.0215777	0	1237.41	-0.02296256	0	1827.4	-0.00688307	0.00073446	2417.4	0.0046957	0	3007.4	-0.0067792	0	
647.61	-0.0215107	0	1237.61	-0.0233556	0	1827.6	-0.00747602	0.0007343	2417.6	0.0042113	0	3007.6	-0.00717613	0	
647.81	-0.02152668	0	1237.81	-0.02316083	0	1827.8	-0.00783159	0.00073413	2417.8	0.00316533	0	3007.8	-0.00767582	0	
648.01	-0.02205452	0	1238.01	-0.0226254	0	1828	-0.0077266	0.00073397	2418	0.00274828	0	3008	-0.0075735	0	
648.21	-0.02242521	0	1238.21	-0.02280376	0	1828.2	-0.00746825	0.0007338	2418.2	0.00211804	0	3008.2	-0.00758362	0	
648.41	-0.02265005	0	1238.41	-0.02251237	0	1828.4	-0.00749963	0.00073364	2418.4	0.00116313	0	3008.4	-0.00750293	0	
648.61	-0.02262085	0	1238.61	-0.02192815	0	1828.6	-0.00718813	0.00073347	2418.6	0.00038282	0	3008.6	-0.00751514	0	
648.81	-0.02206714	0	1238.81	-0.02178556	0	1828.8	-0.00662977	0.00073331	2418.8	0.00011861	0	3008.8	-0.00712888	0	
649.01	-0.0222828	0	1239.01	-0.02211149	0	1829	-0.00516962	0.00073315	2419	0.00036096	0	3009	-0.00737979	0	
649.21	-0.02239028	0	1239.21	-0.02243673	0	1829.2	-0.00421798	0.00073298	2419.2	0.00052635	0	3009.2	-0.00764481	0	
649.41	-0.02204312	0	1239.41	-0.0225047	0	1829.4	-0.00353673	0.00073282	2419.4	0.00059668	0	3009.4	-0.00769286	0	
649.61	-0.02170657	0	1239.61	-0.02244902	0	1829.6	-0.00247989	0.00073265	2419.6	0.00050464	0	3009.6	-0.00736149	0	
649.81	-0.02130214	0	1239.81	-0.02327343	0	1829.8	-0.00156247	0.00073249	2419.8	0.00068557	0	3009.8	-0.00776067	0	
