# Supplementary material for: Functional development of a V3/glycan-specific broadly neutralizing antibody isolated from a case of HIV superinfection
Source: eLife. 2021 Jul 15;10:e68110. doi: 10.7554/eLife.68110 (PMC8376252; doi:10.7554/eLife.68110)
Supplement: Figure 2—source data 2. [file elife-68110-fig2-data2.zip › QA013.2 Dbl Ref_21.02.04/02.04.21/QA013.2 Lineage Replicates_21.02.04/Results/A5Results.txt]

Conc1	2E-06	2E-06	2E-06	2E-06	2E-06	
Start1	290.01	880.01	1470	2060	2650	
Stop1	649.81	1239.81	1829.8	2419.8	3009.8	
Kobs	5.87111188733102E-05	5.34147736700192E-05	0.00111967777644424	0.692858403866301	0.286545309063537	
Error Kobs	0	0	0.000204973859755008	0.0913671224303895	0.0130099557780797	
Koff	0	0	0	0	0	
Error Koff	0	0	0	0	0	
Time1	Data1	Fit1	Time2	Data2	Fit2	Time3	Data3	Fit3	Time4	Data4	Fit4	Time5	Data5	Fit5	
290.01	-0.00663302	0	880.01	0.00077528	0	1470	0.00160169	0	2060	-0.00731687	0	2650	0.01166595	0	
290.21	-0.00562986	0	880.21	0.001565	0	1470.2	0.00174794	0.01665653	2060.2	-0.00466099	0.00172261	2650.2	0.01360292	0.00407285	
290.41	-0.00434475	0	880.41	0.00302269	0	1470.4	0.00277864	0.01831326	2060.4	-0.00316339	0.0031811	2650.4	0.0152793	0.00790433	
290.61	-0.00326499	0	880.61	0.00421006	0	1470.6	0.00441145	0.01847804	2060.6	-0.00183393	0.00441595	2650.6	0.01700895	0.01150876	
290.81	-0.0019438	0	880.81	0.00494456	0	1470.8	0.0055266	0.01849443	2060.8	0.00010463	0.00546147	2650.8	0.01902595	0.01489959	
291.01	-0.0005917	0	881.01	0.00627079	0	1471	0.0066904	0.01849606	2061	0.00221602	0.00634668	2651	0.02096544	0.01808947	
291.21	0.00144355	0	881.21	0.00749859	0	1471.2	0.00816179	0.01849623	2061.2	0.00404777	0.00709616	2651.2	0.02346139	0.02109032	
291.41	0.00348445	0	881.41	0.00852316	0	1471.4	0.00954008	0.01849624	2061.4	0.00615986	0.00773072	2651.4	0.02604765	0.02391333	
291.61	0.00505065	0	881.61	0.00933998	0	1471.6	0.01143057	0.01849624	2061.6	0.00759619	0.00826799	2651.6	0.02852382	0.02656905	
291.81	0.00698555	0	881.81	0.01018442	0	1471.8	0.01319262	0.01849624	2061.8	0.00913686	0.00872288	2651.8	0.03044877	0.02906739	
292.01	0.00828588	0	882.01	0.01096851	0	1472	0.01483534	0.01849624	2062	0.00986449	0.00910802	2652	0.03274238	0.03141768	
292.21	0.0097366	0	882.21	0.01123495	0	1472.2	0.01632525	0.01849624	2062.2	0.01003937	0.0094341	2652.2	0.03434699	0.03362869	
292.41	0.01020363	0	882.41	0.01146415	0	1472.4	0.01663893	0.01849624	2062.4	0.01033127	0.00971019	2652.4	0.03639958	0.03570867	
292.61	0.01137001	0	882.61	0.01123025	0	1472.6	0.01713386	0.01849624	2062.6	0.01042268	0.00994395	2652.6	0.03786903	0.03766539	
292.81	0.01190448	0	882.81	0.01157355	0	1472.8	0.01778954	0.01849624	2062.8	0.01024116	0.01014186	2652.8	0.03972729	0.03950615	
293.01	0.01271183	0	883.01	0.01229666	0	1473	0.01735737	0.01849624	2063	0.01031534	0.01030943	2653	0.04109812	0.04123783	
293.21	0.01383219	0	883.21	0.01281304	0	1473.2	0.01721607	0.01849624	2063.2	0.011561	0.0104513	2653.2	0.04294222	0.04286688	
293.41	0.01383159	0	883.41	0.01366812	0	1473.4	0.01690687	0.01849624	2063.4	0.01227669	0.01057143	2653.4	0.04458767	0.0443994	
293.61	0.01450512	0	883.61	0.01448556	0	1473.6	0.01719692	0.01849624	2063.6	0.01304481	0.01067313	2653.6	0.04597064	0.0458411	
293.81	0.0150789	0	883.81	0.01455619	0	1473.8	0.01709693	0.01849624	2063.8	0.01383825	0.01075924	2653.8	0.04705109	0.04719736	
294.01	0.0136158	0	884.01	0.01550699	0	1474	0.01595073	0.01849624	2064	0.01461079	0.01083214	2654	0.04757992	0.04847325	
294.21	0.01351395	0	884.21	0.01555107	0	1474.2	0.01527269	0.01849624	2064.2	0.01543972	0.01089387	2654.2	0.04775188	0.04967353	
294.41	0.01337646	0	884.41	0.0159132	0	1474.4	0.01591884	0.01849624	2064.4	0.01507046	0.01094614	2654.4	0.04776159	0.05080268	
294.61	0.01277046	0	884.61	0.01555548	0	1474.6	0.01550899	0.01849624	2064.6	0.01527003	0.01099038	2654.6	0.0482704	0.05186492	
294.81	0.01253908	0	884.81	0.01518439	0	1474.8	0.01474597	0.01849624	2064.8	0.01653393	0.01102785	2654.8	0.04923797	0.0528642	
295.01	0.0125624	0	885.01	0.01556492	0	1475	0.01446648	0.01849624	2065	0.01693539	0.01105957	2655	0.04979458	0.05380427	
295.21	0.01281889	0	885.21	0.01509735	0	1475.2	0.01453099	0.01849624	2065.2	0.01756964	0.01108643	2655.2	0.05047129	0.05468863	
295.41	0.01290353	0	885.41	0.01503727	0	1475.4	0.01426662	0.01849624	2065.4	0.0178699	0.01110917	2655.4	0.05057287	0.05552058	
295.61	0.0125366	0	885.61	0.01521562	0	1475.6	0.01519387	0.01849624	2065.6	0.01814718	0.01112842	2655.6	0.05089688	0.05630323	
295.81	0.01265778	0	885.81	0.0154234	0	1475.8	0.01540366	0.01849624	2065.8	0.01872213	0.01114472	2655.8	0.050497	0.0570395	
296.01	0.01229453	0	886.01	0.01524379	0	1476	0.01561854	0.01849624	2066	0.01847582	0.01115852	2656	0.05048316	0.05773213	
296.21	0.01213221	0	886.21	0.01518364	0	1476.2	0.01620684	0.01849624	2066.2	0.01794679	0.0111702	2656.2	0.05009841	0.05838372	
296.41	0.0118271	0	886.41	0.01556302	0	1476.4	0.0154846	0.01849624	2066.4	0.01812588	0.0111801	2656.4	0.04946445	0.0589967	
296.61	0.01216341	0	886.61	0.01507311	0	1476.6	0.01604939	0.01849624	2066.6	0.01810382	0.01118847	2656.6	0.04906013	0.05957335	
296.81	0.01205812	0	886.81	0.01576264	0	1476.8	0.01606564	0.01849624	2066.8	0.01896376	0.01119557	2656.8	0.0486977	0.06011583	
297.01	0.01211313	0	887.01	0.0162321	0	1477	0.01544674	0.01849624	2067	0.01971024	0.01120157	2657	0.04772862	0.06062616	
297.21	0.01321835	0	887.21	0.01572668	0	1477.2	0.01590338	0.01849624	2067.2	0.02067716	0.01120665	2657.2	0.04703293	0.06110624	
297.41	0.01358795	0	887.41	0.01629887	0	1477.4	0.01671258	0.01849624	2067.4	0.020705	0.01121096	2657.4	0.04707975	0.06155788	
297.61	0.01411614	0	887.61	0.01715025	0	1477.6	0.01705365	0.01849624	2067.6	0.02058275	0.0112146	2657.6	0.04721301	0.06198275	
297.81	0.01350651	0	887.81	0.01742643	0	1477.8	0.01693066	0.01849624	2067.8	0.02031638	0.01121769	2657.8	0.04733342	0.06238245	
298.01	0.01220012	0	888.01	0.01654025	0	1478	0.01594857	0.01849624	2068	0.01989417	0.0112203	2658	0.04676299	0.06275846	
298.21	0.01236496	0	888.21	0.01532883	0	1478.2	0.01653603	0.01849624	2068.2	0.01912503	0.01122251	2658.2	0.045912	0.06311218	
298.41	0.01298114	0	888.41	0.01465144	0	1478.4	0.01707	0.01849624	2068.4	0.01852372	0.01122439	2658.4	0.04660573	0.06344495	
298.61	0.01287866	0	888.61	0.01436289	0	1478.6	0.01618229	0.01849624	2068.6	0.01792628	0.01122597	2658.6	0.04745034	0.06375799	
298.81	0.01377556	0	888.81	0.01377692	0	1478.8	0.01721921	0.01849624	2068.8	0.01777486	0.01122731	2658.8	0.04823717	0.06405248	
299.01	0.01386929	0	889.01	0.01349355	0	1479	0.01726438	0.01849624	2069	0.01707619	0.01122845	2659	0.04914596	0.06432952	
299.21	0.01320126	0	889.21	0.01235772	0	1479.2	0.01692542	0.01849624	2069.2	0.01719025	0.01122941	2659.2	0.04990627	0.06459015	
299.41	0.01383708	0	889.41	0.01259823	0	1479.4	0.01672886	0.01849624	2069.4	0.01608547	0.01123023	2659.4	0.05100808	0.06483532	
299.61	0.01401416	0	889.61	0.01306311	0	1479.6	0.01726366	0.01849624	2069.6	0.01619199	0.01123092	2659.6	0.05176386	0.06506597	
299.81	0.01349707	0	889.81	0.01274832	0	1479.8	0.01741269	0.01849624	2069.8	0.01542703	0.0112315	2659.8	0.05145739	0.06528295	
300.01	0.01289874	0	890.01	0.01225277	0	1480	0.01737494	0.01849624	2070	0.01521687	0.011232	2660	0.05213942	0.06548707	
300.21	0.01209256	0	890.21	0.01140668	0	1480.2	0.01770698	0.01849624	2070.2	0.01498273	0.01123241	2660.2	0.05271916	0.0656791	
300.41	0.01246013	0	890.41	0.01079073	0	1480.4	0.01668658	0.01849624	2070.4	0.01526899	0.01123277	2660.4	0.05337698	0.06585975	
300.61	0.01270122	0	890.61	0.01022494	0	1480.6	0.01736592	0.01849624	2070.6	0.01567156	0.01123307	2660.6	0.05384375	0.06602969	
300.81	0.01253516	0	890.81	0.01072307	0	1480.8	0.01715663	0.01849624	2070.8	0.01635139	0.01123332	2660.8	0.05456633	0.06618956	
301.01	0.01286457	0	891.01	0.00987572	0	1481	0.01651535	0.01849624	2071	0.01718069	0.01123354	2661	0.0546661	0.06633995	
301.21	0.01310066	0	891.21	0.01018109	0	1481.2	0.01656573	0.01849624	2071.2	0.01752388	0.01123372	2661.2	0.05564293	0.06648144	
301.41	0.01177445	0	891.41	0.01115042	0	1481.4	0.01656478	0.01849624	2071.4	0.01754939	0.01123388	2661.4	0.05570889	0.06661453	
301.61	0.01084738	0	891.61	0.01213231	0	1481.6	0.01642763	0.01849624	2071.6	0.01713038	0.01123401	2661.6	0.05534081	0.06673975	
301.81	0.01014729	0	891.81	0.01213839	0	1481.8	0.01552696	0.01849624	2071.8	0.01700803	0.01123412	2661.8	0.05456372	0.06685754	
302.01	0.0098723	0	892.01	0.01165582	0	1482	0.01530585	0.01849624	2072	0.01693616	0.01123421	2662	0.05363359	0.06696835	
302.21	0.00958823	0	892.21	0.0118246	0	1482.2	0.01593308	0.01849624	2072.2	0.01663303	0.01123429	2662.2	0.05337413	0.06707259	
302.41	0.00990449	0	892.41	0.01186301	0	1482.4	0.01623171	0.01849624	2072.4	0.01726694	0.01123436	2662.4	0.05243458	0.06717066	
302.61	0.00888711	0	892.61	0.01252598	0	1482.6	0.01602383	0.01849624	2072.6	0.01690487	0.01123441	2662.6	0.05248111	0.06726291	
302.81	0.00914417	0	892.81	0.01201629	0	1482.8	0.01659941	0.01849624	2072.8	0.01710489	0.01123446	2662.8	0.05283689	0.0673497	
303.01	0.00824673	0	893.01	0.01192377	0	1483	0.01578693	0.01849624	2073	0.01733767	0.0112345	2663	0.05269512	0.06743134	
303.21	0.00851078	0	893.21	0.01090772	0	1483.2	0.01565888	0.01849624	2073.2	0.01737755	0.01123454	2663.2	0.05244077	0.06750815	
303.41	0.00916419	0	893.41	0.01167107	0	1483.4	0.01545824	0.01849624	2073.4	0.01656419	0.01123457	2663.4	0.05289054	0.06758041	
303.61	0.00854198	0	893.61	0.01142871	0	1483.6	0.01538997	0.01849624	2073.6	0.01654706	0.01123459	2663.6	0.05310199	0.06764838	
303.81	0.00762782	0	893.81	0.01068632	0	1483.8	0.01486583	0.01849624	2073.8	0.01528925	0.01123461	2663.8	0.05278194	0.06771232	
304.01	0.00725813	0	894.01	0.01153714	0	1484	0.0139073	0.01849624	2074	0.01533268	0.01123463	2664	0.0537434	0.06777248	
304.21	0.00753418	0	894.21	0.01057362	0	1484.2	0.01378906	0.01849624	2074.2	0.01472122	0.01123464	2664.2	0.05383748	0.06782907	
304.41	0.00807378	0	894.41	0.01102963	0	1484.4	0.01302124	0.01849624	2074.4	0.01473198	0.01123466	2664.4	0.05372945	0.06788231	
304.61	0.00814132	0	894.61	0.01074427	0	1484.6	0.01311548	0.01849624	2074.6	0.01441335	0.01123467	2664.6	0.0540156	0.06793239	
304.81	0.00760406	0	894.81	0.01123946	0	1484.8	0.01206172	0.01849624	2074.8	0.01454331	0.01123468	2664.8	0.05467478	0.0679795	
305.01	0.00821419	0	895.01	0.01112023	0	1485	0.01138576	0.01849624	2075	0.01510366	0.01123468	2665	0.05548431	0.06802382	
305.21	0.0085018	0	895.21	0.0123732	0	1485.2	0.01210702	0.01849624	2075.2	0.01489722	0.01123469	2665.2	0.05600336	0.06806552	
305.41	0.008314	0	895.41	0.01263833	0	1485.4	0.01271425	0.01849624	2075.4	0.01536724	0.0112347	2665.4	0.05674509	0.06810474	
305.61	0.00841947	0	895.61	0.01241644	0	1485.6	0.01264363	0.01849624	2075.6	0.01585875	0.0112347	2665.6	0.05661425	0.06814164	
305.81	0.00858738	0	895.81	0.0117209	0	1485.8	0.01251592	0.01849624	2075.8	0.01620094	0.0112347	2665.8	0.05640627	0.06817636	
306.01	0.00926559	0	896.01	0.01105918	0	1486	0.01378287	0.01849624	2076	0.01682571	0.01123471	2666	0.05800616	0.06820901	
306.21	0.00873689	0	896.21	0.01105322	0	1486.2	0.01409292	0.01849624	2076.2	0.01640849	0.01123471	2666.2	0.05880197	0.06823973	
306.41	0.00943489	0	896.41	0.01089651	0	1486.4	0.01428193	0.01849624	2076.4	0.01672752	0.01123471	2666.4	0.05848164	0.06826864	
306.61	0.0086117	0	896.61	0.01020253	0	1486.6	0.01452704	0.01849624	2076.6	0.01611013	0.01123472	2666.6	0.05915965	0.06829582	
306.81	0.00884214	0	896.81	0.00937419	0	1486.8	0.01433723	0.01849624	2076.8	0.01624789	0.01123472	2666.8	0.05972425	0.0683214	
307.01	0.00817523	0	897.01	0.00917673	0	1487	0.01429785	0.01849624	2077	0.01640153	0.01123472	2667	0.05928044	0.06834546	
307.21	0.00818537	0	897.21	0.00811424	0	1487.2	0.01448197	0.01849624	2077.2	0.01663458	0.01123472	2667.2	0.05913153	0.0683681	
307.41	0.00751788	0	897.41	0.00849442	0	1487.4	0.01454651	0.01849624	2077.4	0.01668457	0.01123472	2667.4	0.05900405	0.06838939	
307.61	0.00682042	0	897.61	0.00870141	0	1487.6	0.01473757	0.01849624	2077.6	0.01642992	0.01123472	2667.6	0.05934445	0.06840942	
307.81	0.00648878	0	897.81	0.00923487	0	1487.8	0.01430023	0.01849624	2077.8	0.0162186	0.01123472	2667.8	0.05830746	0.06842827	
308.01	0.00655061	0	898.01	0.01032534	0	1488	0.0135557	0.01849624	2078	0.01585451	0.01123472	2668	0.05830125	0.06844599	
308.21	0.00664261	0	898.21	0.00993603	0	1488.2	0.01323525	0.01849624	2078.2	0.01590391	0.01123472	2668.2	0.05739529	0.06846267	
308.41	0.00663443	0	898.41	0.01038789	0	1488.4	0.01335737	0.01849624	2078.4	0.01588136	0.01123472	2668.4	0.05669335	0.06847836	
308.61	0.0060094	0	898.61	0.01035712	0	1488.6	0.01381429	0.01849624	2078.6	0.01493842	0.01123472	2668.6	0.05706688	0.06849312	
308.81	0.00597604	0	898.81	0.01067222	0	1488.8	0.0136025	0.01849624	2078.8	0.01574004	0.01123472	2668.8	0.05680102	0.068507	
309.01	0.00664779	0	899.01	0.01018951	0	1489	0.01459784	0.01849624	2079	0.01634048	0.01123473	2669	0.05725414	0.06852007	
309.21	0.00651968	0	899.21	0.01036037	0	1489.2	0.01548308	0.01849624	2079.2	0.01641022	0.01123473	2669.2	0.05772712	0.06853235	
309.41	0.00612783	0	899.41	0.00999293	0	1489.4	0.0148718	0.01849624	2079.4	0.0163193	0.01123473	2669.4	0.0586849	0.06854391	
309.61	0.00592934	0	899.61	0.01014178	0	1489.6	0.01481845	0.01849624	2079.6	0.0168769	0.01123473	2669.6	0.05779196	0.06855479	
309.81	0.00527727	0	899.81	0.01101804	0	1489.8	0.01469953	0.01849624	2079.8	0.01617988	0.01123473	2669.8	0.05830218	0.06856502	
310.01	0.00547686	0	900.01	0.01087802	0	1490	0.01461606	0.01849624	2080	0.01556304	0.01123473	2670	0.05928648	0.06857464	
310.21	0.00534442	0	900.21	0.01122049	0	1490.2	0.01378041	0.01849624	2080.2	0.0152947	0.01123473	2670.2	0.0597131	0.0685837	
310.41	0.00589668	0	900.41	0.01090076	0	1490.4	0.01398818	0.01849624	2080.4	0.01461601	0.01123473	2670.4	0.06008842	0.06859221	
310.61	0.00517973	0	900.61	0.01053409	0	1490.6	0.01455935	0.01849624	2080.6	0.01469119	0.01123473	2670.6	0.06082463	0.06860022	
310.81	0.00561948	0	900.81	0.01064274	0	1490.8	0.01470877	0.01849624	2080.8	0.01423031	0.01123473	2670.8	0.06170246	0.06860776	
311.01	0.00561875	0	901.01	0.01075919	0	1491	0.0146887	0.01849624	2081	0.01502123	0.01123473	2671	0.06147582	0.06861485	
311.21	0.00619157	0	901.21	0.01042437	0	1491.2	0.01570938	0.01849624	2081.2	0.01549402	0.01123473	2671.2	0.06193423	0.06862152	
311.41	0.00643746	0	901.41	0.01046634	0	1491.4	0.01619937	0.01849624	2081.4	0.01630158	0.01123473	2671.4	0.06318373	0.0686278	
311.61	0.00631281	0	901.61	0.01055535	0	1491.6	0.01626253	0.01849624	2081.6	0.01639619	0.01123473	2671.6	0.06381889	0.0686337	
311.81	0.00619359	0	901.81	0.00993979	0	1491.8	0.01602304	0.01849624	2081.8	0.0166563	0.01123473	2671.8	0.063793	0.06863926	
312.01	0.00671366	0	902.01	0.00967776	0	1492	0.01555318	0.01849624	2082	0.01615592	0.01123473	2672	0.06395748	0.06864448	
312.21	0.00742537	0	902.21	0.01002713	0	1492.2	0.01622916	0.01849624	2082.2	0.01724662	0.01123473	2672.2	0.06357857	0.0686494	
312.41	0.00788975	0	902.41	0.00942253	0	1492.4	0.01719985	0.01849624	2082.4	0.0174506	0.01123473	2672.4	0.06343542	0.06865402	
312.61	0.00808184	0	902.61	0.00870412	0	1492.6	0.01759198	0.01849624	2082.6	0.01783419	0.01123473	2672.6	0.06310391	0.06865837	
312.81	0.00894961	0	902.81	0.00809141	0	1492.8	0.01735081	0.01849624	2082.8	0.01901179	0.01123473	2672.8	0.06288699	0.06866246	
313.01	0.00917218	0	903.01	0.00806651	0	1493	0.01652281	0.01849624	2083	0.01871215	0.01123473	2673	0.06253958	0.06866631	
313.21	0.00783856	0	903.21	0.00816269	0	1493.2	0.01641185	0.01849624	2083.2	0.01875014	0.01123473	2673.2	0.06232394	0.06866993	
313.41	0.00747634	0	903.41	0.00828735	0	1493.4	0.01580048	0.01849624	2083.4	0.01894291	0.01123473	2673.4	0.06157196	0.06867334	
313.61	0.0071974	0	903.61	0.00829558	0	1493.6	0.01522434	0.01849624	2083.6	0.01912467	0.01123473	2673.6	0.06062573	0.06867654	
313.81	0.00669502	0	903.81	0.00821366	0	1493.8	0.01406348	0.01849624	2083.8	0.01849797	0.01123473	2673.8	0.06110208	0.06867956	
314.01	0.00661897	0	904.01	0.00796674	0	1494	0.01328262	0.01849624	2084	0.01751176	0.01123473	2674	0.06104896	0.06868239	
314.21	0.00606589	0	904.21	0.00742048	0	1494.2	0.01363888	0.01849624	2084.2	0.01786774	0.01123473	2674.2	0.06091842	0.06868506	
314.41	0.00617939	0	904.41	0.00755153	0	1494.4	0.01406939	0.01849624	2084.4	0.01664346	0.01123473	2674.4	0.06081101	0.06868757	
314.61	0.0055609	0	904.61	0.00773682	0	1494.6	0.0141538	0.01849624	2084.6	0.01647273	0.01123473	2674.6	0.0608887	0.06868993	
314.81	0.0056031	0	904.81	0.00770569	0	1494.8	0.01403894	0.01849624	2084.8	0.0145308	0.01123473	2674.8	0.06100214	0.06869215	
315.01	0.00441303	0	905.01	0.00732705	0	1495	0.01405655	0.01849624	2085	0.01483381	0.01123473	2675	0.06032596	0.06869424	
315.21	0.00390946	0	905.21	0.00654596	0	1495.2	0.01413872	0.01849624	2085.2	0.01379677	0.01123473	2675.2	0.06106901	0.06869621	
315.41	0.00341569	0	905.41	0.005274	0	1495.4	0.01411292	0.01849624	2085.4	0.01358619	0.01123473	2675.4	0.06097823	0.06869806	
315.61	0.00247784	0	905.61	0.00591922	0	1495.6	0.01392254	0.01849624	2085.6	0.01291106	0.01123473	2675.6	0.0605192	0.0686998	
315.81	0.00240277	0	905.81	0.00662335	0	1495.8	0.01415035	0.01849624	2085.8	0.0132268	0.01123473	2675.8	0.0610259	0.06870144	
316.01	0.00260775	0	906.01	0.00705677	0	1496	0.01379494	0.01849624	2086	0.01296406	0.01123473	2676	0.05987628	0.06870297	
316.21	0.00356558	0	906.21	0.00766858	0	1496.2	0.01456122	0.01849624	2086.2	0.01326498	0.01123473	2676.2	0.05987926	0.06870442	
316.41	0.00335587	0	906.41	0.00708692	0	1496.4	0.0149132	0.01849624	2086.4	0.01317111	0.01123473	2676.4	0.05946656	0.06870579	
316.61	0.00371142	0	906.61	0.00640411	0	1496.6	0.01441801	0.01849624	2086.6	0.01366934	0.01123473	2676.6	0.05888002	0.06870707	
316.81	0.00325944	0	906.81	0.00720483	0	1496.8	0.01359317	0.01849624	2086.8	0.01399812	0.01123473	2676.8	0.05890275	0.06870827	
317.01	0.00340943	0	907.01	0.00720161	0	1497	0.01307716	0.01849624	2087	0.01470024	0.01123473	2677	0.05866456	0.06870941	
317.21	0.00219791	0	907.21	0.00675165	0	1497.2	0.01361077	0.01849624	2087.2	0.01526507	0.01123473	2677.2	0.05879124	0.06871048	
317.41	0.00219445	0	907.41	0.00652979	0	1497.4	0.01297757	0.01849624	2087.4	0.01568808	0.01123473	2677.4	0.05976056	0.06871148	
317.61	0.00175637	0	907.61	0.00665597	0	1497.6	0.01265262	0.01849624	2087.6	0.01610595	0.01123473	2677.6	0.06049612	0.06871242	
317.81	0.00223047	0	907.81	0.00667093	0	1497.8	0.01271495	0.01849624	2087.8	0.01693606	0.01123473	2677.8	0.06154318	0.06871331	
318.01	0.00166458	0	908.01	0.00670815	0	1498	0.01260348	0.01849624	2088	0.01761319	0.01123473	2678	0.06116522	0.06871415	
318.21	0.00159243	0	908.21	0.00576702	0	1498.2	0.01382802	0.01849624	2088.2	0.01818446	0.01123473	2678.2	0.06123824	0.06871493	
318.41	0.00225925	0	908.41	0.00612712	0	1498.4	0.0137864	0.01849624	2088.4	0.01768111	0.01123473	2678.4	0.06242673	0.06871567	
318.61	0.00224143	0	908.61	0.00551864	0	1498.6	0.01398551	0.01849624	2088.6	0.01747176	0.01123473	2678.6	0.06345252	0.06871637	
318.81	0.00291209	0	908.81	0.00513667	0	1498.8	0.01386543	0.01849624	2088.8	0.01695595	0.01123473	2678.8	0.06381666	0.06871702	
319.01	0.00271009	0	909.01	0.00436788	0	1499	0.0142304	0.01849624	2089	0.01718748	0.01123473	2679	0.06351872	0.06871764	
319.21	0.00314668	0	909.21	0.00420307	0	1499.2	0.01351726	0.01849624	2089.2	0.0167882	0.01123473	2679.2	0.06449883	0.06871822	
319.41	0.00291442	0	909.41	0.00440022	0	1499.4	0.01355367	0.01849624	2089.4	0.01658243	0.01123473	2679.4	0.06407888	0.06871876	
319.61	0.00260038	0	909.61	0.00637112	0	1499.6	0.01353205	0.01849624	2089.6	0.01665564	0.01123473	2679.6	0.06415943	0.06871928	
319.81	0.00337902	0	909.81	0.00640144	0	1499.8	0.01299837	0.01849624	2089.8	0.01656027	0.01123473	2679.8	0.06412984	0.06871976	
320.01	0.00385484	0	910.01	0.00612651	0	1500	0.01229427	0.01849624	2090	0.01559497	0.01123473	2680	0.06330026	0.06872021	
320.21	0.00454726	0	910.21	0.00615172	0	1500.2	0.01206706	0.01849624	2090.2	0.01540884	0.01123473	2680.2	0.06361813	0.06872064	
320.41	0.00485987	0	910.41	0.00561391	0	1500.4	0.01139727	0.01849624	2090.4	0.01464007	0.01123473	2680.4	0.0634255	0.06872104	
320.61	0.00481808	0	910.61	0.00550934	0	1500.6	0.01070068	0.01849624	2090.6	0.01442671	0.01123473	2680.6	0.06341575	0.06872142	
320.81	0.00416673	0	910.81	0.00588135	0	1500.8	0.01049042	0.01849624	2090.8	0.01376704	0.01123473	2680.8	0.06351994	0.06872177	
321.01	0.00448085	0	911.01	0.00513768	0	1501	0.01047079	0.01849624	2091	0.01401458	0.01123473	2681	0.06374542	0.06872211	
321.21	0.0034398	0	911.21	0.0049739	0	1501.2	0.01030392	0.01849624	2091.2	0.01320039	0.01123473	2681.2	0.06379779	0.06872242	
321.41	0.0031678	0	911.41	0.00464131	0	1501.4	0.0097554	0.01849624	2091.4	0.01382091	0.01123473	2681.4	0.0634864	0.06872272	
321.61	0.0026546	0	911.61	0.00530135	0	1501.6	0.01004577	0.01849624	2091.6	0.01417655	0.01123473	2681.6	0.06263715	0.068723	
321.81	0.00321739	0	911.81	0.00447311	0	1501.8	0.01020014	0.01849624	2091.8	0.01485586	0.01123473	2681.8	0.06271652	0.06872326	
322.01	0.00212298	0	912.01	0.00458358	0	1502	0.01043175	0.01849624	2092	0.01494558	0.01123473	2682	0.06187164	0.06872351	
322.21	0.001932	0	912.21	0.00402223	0	1502.2	0.01079642	0.01849624	2092.2	0.0143408	0.01123473	2682.2	0.06148014	0.06872374	
322.41	0.0025654	0	912.41	0.00397646	0	1502.4	0.01084293	0.01849624	2092.4	0.01513308	0.01123473	2682.4	0.06229677	0.06872396	
322.61	0.00161717	0	912.61	0.00388793	0	1502.6	0.01093559	0.01849624	2092.6	0.01658491	0.01123473	2682.6	0.06257736	0.06872416	
322.81	0.00180491	0	912.81	0.00460008	0	1502.8	0.01119238	0.01849624	2092.8	0.01636915	0.01123473	2682.8	0.06222235	0.06872435	
323.01	0.00033239	0	913.01	0.00524577	0	1503	0.01160185	0.01849624	2093	0.01637308	0.01123473	2683	0.06261554	0.06872454	
323.21	-0.0003323	0	913.21	0.00601886	0	1503.2	0.01151792	0.01849624	2093.2	0.01738797	0.01123473	2683.2	0.06315968	0.06872471	
323.41	-0.00033244	0	913.41	0.0060333	0	1503.4	0.01210351	0.01849624	2093.4	0.01755956	0.01123473	2683.4	0.06265528	0.06872487	
323.61	-0.00003088	0	913.61	0.0074629	0	1503.6	0.01235382	0.01849624	2093.6	0.01781281	0.01123473	2683.6	0.06312772	0.06872502	
323.81	0.00062314	0	913.81	0.00652748	0	1503.8	0.01151836	0.01849624	2093.8	0.01725446	0.01123473	2683.8	0.06327887	0.06872516	
324.01	0.00102451	0	914.01	0.00702814	0	1504	0.01176233	0.01849624	2094	0.01663471	0.01123473	2684	0.06378359	0.06872529	
324.21	0.0011356	0	914.21	0.00670117	0	1504.2	0.01230573	0.01849624	2094.2	0.01590019	0.01123473	2684.2	0.06416856	0.06872542	
324.41	0.00120492	0	914.41	0.00677187	0	1504.4	0.01324815	0.01849624	2094.4	0.01484272	0.01123473	2684.4	0.06453376	0.06872554	
324.61	0.00103778	0	914.61	0.00634363	0	1504.6	0.01422151	0.01849624	2094.6	0.01483161	0.01123473	2684.6	0.06479133	0.06872565	
324.81	0.00160517	0	914.81	0.00581645	0	1504.8	0.01407843	0.01849624	2094.8	0.01354032	0.01123473	2684.8	0.0649681	0.06872575	
325.01	0.00206689	0	915.01	0.00518991	0	1505	0.01368852	0.01849624	2095	0.01331079	0.01123473	2685	0.06504302	0.06872585	
325.21	0.00206667	0	915.21	0.00504382	0	1505.2	0.01315891	0.01849624	2095.2	0.01251251	0.01123473	2685.2	0.06457505	0.06872595	
325.41	0.0019553	0	915.41	0.00490285	0	1505.4	0.0126494	0.01849624	2095.4	0.01230527	0.01123473	2685.4	0.06421659	0.06872603	
325.61	0.00136693	0	915.61	0.00525669	0	1505.6	0.01257592	0.01849624	2095.6	0.01116039	0.01123473	2685.6	0.06354581	0.06872611	
325.81	0.00182676	0	915.81	0.00465268	0	1505.8	0.0121906	0.01849624	2095.8	0.01154262	0.01123473	2685.8	0.06392933	0.06872619	
326.01	0.00229272	0	916.01	0.00437866	0	1506	0.01171449	0.01849624	2096	0.01118891	0.01123473	2686	0.06321154	0.06872626	
326.21	0.00187936	0	916.21	0.00411637	0	1506.2	0.01129621	0.01849624	2096.2	0.01165858	0.01123473	2686.2	0.06352765	0.06872633	
326.41	0.00253869	0	916.41	0.00364188	0	1506.4	0.01093653	0.01849624	2096.4	0.01253873	0.01123473	2686.4	0.06406332	0.0687264	
326.61	0.00119564	0	916.61	0.00353943	0	1506.6	0.01021147	0.01849624	2096.6	0.01296616	0.01123473	2686.6	0.06390293	0.06872646	
326.81	0.00157905	0	916.81	0.00341515	0	1506.8	0.01118352	0.01849624	2096.8	0.01227938	0.01123473	2686.8	0.06490415	0.06872651	
327.01	0.00030545	0	917.01	0.00334736	0	1507	0.01079652	0.01849624	2097	0.01257391	0.01123473	2687	0.06497501	0.06872657	
327.21	0.00032842	0	917.21	0.00316074	0	1507.2	0.01103178	0.01849624	2097.2	0.0131694	0.01123473	2687.2	0.06511083	0.06872662	
327.41	0.00118184	0	917.41	0.00364762	0	1507.4	0.01112378	0.01849624	2097.4	0.01285226	0.01123473	2687.4	0.06493785	0.06872666	
327.61	0.00112578	0	917.61	0.00416501	0	1507.6	0.01081784	0.01849624	2097.6	0.01326308	0.01123473	2687.6	0.0659473	0.06872671	
327.81	0.00050346	0	917.81	0.0030731	0	1507.8	0.01062465	0.01849624	2097.8	0.01387976	0.01123473	2687.8	0.06610499	0.06872675	
328.01	-0.00018125	0	918.01	0.00251502	0	1508	0.01065215	0.01849624	2098	0.0132823	0.01123473	2688	0.06639682	0.06872679	
328.21	-0.00075081	0	918.21	0.00268248	0	1508.2	0.01156586	0.01849624	2098.2	0.01442533	0.01123473	2688.2	0.06635059	0.06872683	
328.41	-0.00081779	0	918.41	0.00386563	0	1508.4	0.01158289	0.01849624	2098.4	0.01420947	0.01123473	2688.4	0.06635753	0.06872686	
328.61	-0.00108509	0	918.61	0.00339516	0	1508.6	0.0119696	0.01849624	2098.6	0.01404498	0.01123473	2688.6	0.06708007	0.0687269	
328.81	-0.00073554	0	918.81	0.00361633	0	1508.8	0.01197317	0.01849624	2098.8	0.01323161	0.01123473	2688.8	0.06787329	0.06872693	
329.01	-0.00074755	0	919.01	0.0040231	0	1509	0.01168365	0.01849624	2099	0.01347207	0.01123473	2689	0.06830269	0.06872696	
329.21	-0.00106422	0	919.21	0.00430053	0	1509.2	0.01141821	0.01849624	2099.2	0.01306278	0.01123473	2689.2	0.06836517	0.06872698	
329.41	-0.00138606	0	919.41	0.00489958	0	1509.4	0.01182814	0.01849624	2099.4	0.01306516	0.01123473	2689.4	0.06827354	0.06872701	
329.61	-0.00137256	0	919.61	0.00502681	0	1509.6	0.01170393	0.01849624	2099.6	0.01265896	0.01123473	2689.6	0.0678738	0.06872703	
329.81	-0.00050792	0	919.81	0.00504414	0	1509.8	0.01226364	0.01849624	2099.8	0.01323643	0.01123473	2689.8	0.06782906	0.06872706	
330.01	-0.00013705	0	920.01	0.00534505	0	1510	0.01209294	0.01849624	2100	0.01347878	0.01123473	2690	0.06622096	0.06872708	
330.21	-0.00079919	0	920.21	0.00615924	0	1510.2	0.01260541	0.01849624	2100.2	0.01369853	0.01123473	2690.2	0.06571479	0.0687271	
330.41	-0.00045169	0	920.41	0.00540637	0	1510.4	0.01273245	0.01849624	2100.4	0.01373151	0.01123473	2690.4	0.06518036	0.06872712	
330.61	-0.00104021	0	920.61	0.00553872	0	1510.6	0.01290501	0.01849624	2100.6	0.01359679	0.01123473	2690.6	0.06453294	0.06872713	
330.81	-0.00084265	0	920.81	0.00465758	0	1510.8	0.014258	0.01849624	2100.8	0.01270767	0.01123473	2690.8	0.06494167	0.06872715	
331.01	-0.00033146	0	921.01	0.00494588	0	1511	0.01406106	0.01849624	2101	0.01269495	0.01123473	2691	0.06347687	0.06872717	
331.21	0.00006612	0	921.21	0.00453187	0	1511.2	0.01433344	0.01849624	2101.2	0.01272205	0.01123473	2691.2	0.06389903	0.06872718	
331.41	0.00057257	0	921.41	0.00435917	0	1511.4	0.01490768	0.01849624	2101.4	0.01290345	0.01123473	2691.4	0.06347456	0.06872719	
331.61	-0.00024669	0	921.61	0.00341267	0	1511.6	0.01491836	0.01849624	2101.6	0.01360997	0.01123473	2691.6	0.06306459	0.06872721	
331.81	-0.00075292	0	921.81	0.00271169	0	1511.8	0.0143084	0.01849624	2101.8	0.01319633	0.01123473	2691.8	0.06248358	0.06872722	
332.01	-0.00096693	0	922.01	0.00166627	0	1512	0.01439998	0.01849624	2102	0.01252425	0.01123473	2692	0.06162488	0.06872723	
332.21	-0.00042067	0	922.21	0.00307395	0	1512.2	0.0146663	0.01849624	2102.2	0.01288784	0.01123473	2692.2	0.06182801	0.06872724	
332.41	-0.00091548	0	922.41	0.0040124	0	1512.4	0.01405153	0.01849624	2102.4	0.01167778	0.01123473	2692.4	0.06198968	0.06872725	
332.61	-0.0009096	0	922.61	0.00351979	0	1512.6	0.01407612	0.01849624	2102.6	0.01182757	0.01123473	2692.6	0.06302852	0.06872726	
332.81	-0.00022726	0	922.81	0.00305317	0	1512.8	0.01374836	0.01849624	2102.8	0.01142242	0.01123473	2692.8	0.06409399	0.06872727	
333.01	-0.00071343	0	923.01	0.0033391	0	1513	0.01297498	0.01849624	2103	0.01171774	0.01123473	2693	0.06397968	0.06872728	
333.21	-0.00128912	0	923.21	0.00378916	0	1513.2	0.0127444	0.01849624	2103.2	0.01180158	0.01123473	2693.2	0.06428731	0.06872729	
333.41	-0.00108741	0	923.41	0.00442234	0	1513.4	0.01253492	0.01849624	2103.4	0.01218552	0.01123473	2693.4	0.0646759	0.0687273	
333.61	-0.00086999	0	923.61	0.00433809	0	1513.6	0.01201202	0.01849624	2103.6	0.01199763	0.01123473	2693.6	0.06478015	0.0687273	
333.81	-0.00085426	0	923.81	0.0051704	0	1513.8	0.01238845	0.01849624	2103.8	0.01360063	0.01123473	2693.8	0.06505282	0.06872731	
334.01	-0.00136166	0	924.01	0.00637023	0	1514	0.01229694	0.01849624	2104	0.0139584	0.01123473	2694	0.06542745	0.06872732	
334.21	-0.00169504	0	924.21	0.00673062	0	1514.2	0.0124968	0.01849624	2104.2	0.0145359	0.01123473	2694.2	0.06567741	0.06872732	
334.41	-0.00192877	0	924.41	0.00673646	0	1514.4	0.01164791	0.01849624	2104.4	0.01435676	0.01123473	2694.4	0.06643904	0.06872733	
334.61	-0.00123885	0	924.61	0.00695601	0	1514.6	0.01063395	0.01849624	2104.6	0.01407153	0.01123473	2694.6	0.06663705	0.06872733	
334.81	-0.00081909	0	924.81	0.00650785	0	1514.8	0.01079264	0.01849624	2104.8	0.01388577	0.01123473	2694.8	0.06673438	0.06872734	
335.01	-0.0006263	0	925.01	0.006609	0	1515	0.01131087	0.01849624	2105	0.01443636	0.01123473	2695	0.0664463	0.06872734	
335.21	-0.00163519	0	925.21	0.00651968	0	1515.2	0.01174752	0.01849624	2105.2	0.01384969	0.01123473	2695.2	0.06688809	0.06872735	
335.41	-0.00156112	0	925.41	0.00620047	0	1515.4	0.01239214	0.01849624	2105.4	0.01343825	0.01123473	2695.4	0.06691653	0.06872735	
335.61	-0.00188835	0	925.61	0.00579979	0	1515.6	0.01165709	0.01849624	2105.6	0.01330946	0.01123473	2695.6	0.06659386	0.06872736	
335.81	-0.00160116	0	925.81	0.00541184	0	1515.8	0.01115325	0.01849624	2105.8	0.01248477	0.01123473	2695.8	0.06669762	0.06872736	
336.01	-0.00211225	0	926.01	0.00487507	0	1516	0.01234273	0.01849624	2106	0.01235934	0.01123473	2696	0.06643404	0.06872736	
336.21	-0.00229285	0	926.21	0.0052713	0	1516.2	0.01169626	0.01849624	2106.2	0.01191661	0.01123473	2696.2	0.06656369	0.06872737	
336.41	-0.00294991	0	926.41	0.00423337	0	1516.4	0.01146949	0.01849624	2106.4	0.01235907	0.01123473	2696.4	0.06635951	0.06872737	
336.61	-0.00294413	0	926.61	0.00326132	0	1516.6	0.01156795	0.01849624	2106.6	0.01220953	0.01123473	2696.6	0.06644312	0.06872737	
336.81	-0.00330384	0	926.81	0.00265239	0	1516.8	0.01097233	0.01849624	2106.8	0.01220705	0.01123473	2696.8	0.06654551	0.06872737	
337.01	-0.00314352	0	927.01	0.00300663	0	1517	0.01099269	0.01849624	2107	0.0126502	0.01123473	2697	0.06621469	0.06872738	
337.21	-0.00270922	0	927.21	0.00293207	0	1517.2	0.01095177	0.01849624	2107.2	0.01280311	0.01123473	2697.2	0.06640641	0.06872738	
337.41	-0.00288161	0	927.41	0.00221553	0	1517.4	0.01117927	0.01849624	2107.4	0.01334376	0.01123473	2697.4	0.06618119	0.06872738	
337.61	-0.00297806	0	927.61	0.00183241	0	1517.6	0.01180364	0.01849624	2107.6	0.01370746	0.01123473	2697.6	0.06623289	0.06872738	
337.81	-0.00329422	0	927.81	0.00230643	0	1517.8	0.01253387	0.01849624	2107.8	0.01424187	0.01123473	2697.8	0.06675786	0.06872739	
338.01	-0.003943	0	928.01	0.00260413	0	1518	0.01308879	0.01849624	2108	0.01356327	0.01123473	2698	0.06639078	0.06872739	
338.21	-0.00418139	0	928.21	0.00245648	0	1518.2	0.01226466	0.01849624	2108.2	0.01349703	0.01123473	2698.2	0.06580732	0.06872739	
338.41	-0.00420383	0	928.41	0.00300678	0	1518.4	0.01217198	0.01849624	2108.4	0.01213083	0.01123473	2698.4	0.0660291	0.06872739	
338.61	-0.00360372	0	928.61	0.00243069	0	1518.6	0.01237544	0.01849624	2108.6	0.01229821	0.01123473	2698.6	0.06561731	0.06872739	
338.81	-0.00433293	0	928.81	0.0031638	0	1518.8	0.01250296	0.01849624	2108.8	0.01181146	0.01123473	2698.8	0.06529952	0.06872739	
339.01	-0.00467948	0	929.01	0.00312586	0	1519	0.01333705	0.01849624	2109	0.01104211	0.01123473	2699	0.06598294	0.06872739	
339.21	-0.00451181	0	929.21	0.00329401	0	1519.2	0.01356174	0.01849624	2109.2	0.00991834	0.01123473	2699.2	0.06682207	0.0687274	
339.41	-0.00385905	0	929.41	0.00197653	0	1519.4	0.01412809	0.01849624	2109.4	0.01003519	0.01123473	2699.4	0.06666158	0.0687274	
339.61	-0.00419812	0	929.61	0.00109849	0	1519.6	0.01388372	0.01849624	2109.6	0.0101033	0.01123473	2699.6	0.06663695	0.0687274	
339.81	-0.00438264	0	929.81	0.00098857	0	1519.8	0.01348788	0.01849624	2109.8	0.00986831	0.01123473	2699.8	0.0670049	0.0687274	
340.01	-0.00450833	0	930.01	0.00037951	0	1520	0.0134837	0.01849624	2110	0.01005213	0.01123473	2700	0.06700732	0.0687274	
340.21	-0.00478988	0	930.21	0.00031827	0	1520.2	0.01304968	0.01849624	2110.2	0.00970728	0.01123473	2700.2	0.06710433	0.0687274	
340.41	-0.00357901	0	930.41	-0.00002332	0	1520.4	0.01210852	0.01849624	2110.4	0.01003245	0.01123473	2700.4	0.06693235	0.0687274	
340.61	-0.00313194	0	930.61	0.00071131	0	1520.6	0.01166558	0.01849624	2110.6	0.01000888	0.01123473	2700.6	0.06697827	0.0687274	
340.81	-0.00241346	0	930.81	0.00142471	0	1520.8	0.00988786	0.01849624	2110.8	0.01130305	0.01123473	2700.8	0.0682195	0.0687274	
341.01	-0.00200214	0	931.01	0.00129434	0	1521	0.00939293	0.01849624	2111	0.01172574	0.01123473	2701	0.06841368	0.0687274	
341.21	-0.0020084	0	931.21	0.00083705	0	1521.2	0.00936634	0.01849624	2111.2	0.01237208	0.01123473	2701.2	0.06840764	0.06872741	
341.41	-0.00236862	0	931.41	0.00104727	0	1521.4	0.00885934	0.01849624	2111.4	0.01323013	0.01123473	2701.4	0.06874822	0.06872741	
341.61	-0.00246585	0	931.61	0.00152371	0	1521.6	0.0091675	0.01849624	2111.6	0.01399544	0.01123473	2701.6	0.06963646	0.06872741	
341.81	-0.00278304	0	931.81	0.00253236	0	1521.8	0.00960096	0.01849624	2111.8	0.0140167	0.01123473	2701.8	0.06982984	0.06872741	
342.01	-0.00343845	0	932.01	0.00289105	0	1522	0.00982722	0.01849624	2112	0.01441392	0.01123473	2702	0.06932348	0.06872741	
342.21	-0.0025357	0	932.21	0.00330909	0	1522.2	0.00929593	0.01849624	2112.2	0.01531389	0.01123473	2702.2	0.06915982	0.06872741	
342.41	-0.00250142	0	932.41	0.00355839	0	1522.4	0.00997086	0.01849624	2112.4	0.01527917	0.01123473	2702.4	0.06942713	0.06872741	
342.61	-0.00261528	0	932.61	0.00361506	0	1522.6	0.00991647	0.01849624	2112.6	0.01614294	0.01123473	2702.6	0.06862942	0.06872741	
342.81	-0.00298126	0	932.81	0.00463975	0	1522.8	0.00993258	0.01849624	2112.8	0.01509324	0.01123473	2702.8	0.06873452	0.06872741	
343.01	-0.00379072	0	933.01	0.00375771	0	1523	0.01126482	0.01849624	2113	0.01474997	0.01123473	2703	0.0686382	0.06872741	
343.21	-0.00398339	0	933.21	0.0024636	0	1523.2	0.01212124	0.01849624	2113.2	0.01399337	0.01123473	2703.2	0.06856194	0.06872741	
343.41	-0.00406445	0	933.41	0.00111016	0	1523.4	0.01285126	0.01849624	2113.4	0.01417952	0.01123473	2703.4	0.06723286	0.06872741	
343.61	-0.00483102	0	933.61	0.00109707	0	1523.6	0.01312583	0.01849624	2113.6	0.01360146	0.01123473	2703.6	0.06703662	0.06872741	
343.81	-0.0048883	0	933.81	0.0007601	0	1523.8	0.01310383	0.01849624	2113.8	0.01297393	0.01123473	2703.8	0.06642645	0.06872741	
344.01	-0.00482998	0	934.01	0.00020679	0	1524	0.01392506	0.01849624	2114	0.01181794	0.01123473	2704	0.06591452	0.06872741	
344.21	-0.00472662	0	934.21	0.00068483	0	1524.2	0.01449193	0.01849624	2114.2	0.01136866	0.01123473	2704.2	0.06591566	0.06872741	
344.41	-0.00413444	0	934.41	0.00058408	0	1524.4	0.01348789	0.01849624	2114.4	0.01119009	0.01123473	2704.4	0.06584831	0.06872741	
344.61	-0.00487357	0	934.61	0.00126648	0	1524.6	0.01329297	0.01849624	2114.6	0.01119259	0.01123473	2704.6	0.0664735	0.06872741	
344.81	-0.00589396	0	934.81	0.00151893	0	1524.8	0.01257043	0.01849624	2114.8	0.01246027	0.01123473	2704.8	0.06717416	0.06872741	
345.01	-0.00599288	0	935.01	0.00121824	0	1525	0.0123747	0.01849624	2115	0.01216245	0.01123473	2705	0.06686104	0.06872741	
345.21	-0.00608235	0	935.21	0.00110332	0	1525.2	0.01200909	0.01849624	2115.2	0.01273348	0.01123473	2705.2	0.06741457	0.06872741	
345.41	-0.00655531	0	935.41	0.00160568	0	1525.4	0.01110986	0.01849624	2115.4	0.01329377	0.01123473	2705.4	0.06772454	0.06872741	
345.61	-0.00701512	0	935.61	0.00203542	0	1525.6	0.01108582	0.01849624	2115.6	0.01366026	0.01123473	2705.6	0.06845775	0.06872741	
345.81	-0.0074175	0	935.81	0.00253936	0	1525.8	0.01107593	0.01849624	2115.8	0.0144299	0.01123473	2705.8	0.06836064	0.06872741	
346.01	-0.00734066	0	936.01	0.0025452	0	1526	0.01033616	0.01849624	2116	0.01477411	0.01123473	2706	0.06837867	0.06872741	
346.21	-0.00697339	0	936.21	0.00253599	0	1526.2	0.00994177	0.01849624	2116.2	0.01506053	0.01123473	2706.2	0.06918571	0.06872741	
346.41	-0.00697362	0	936.41	0.00342156	0	1526.4	0.00991499	0.01849624	2116.4	0.01478511	0.01123473	2706.4	0.06930524	0.06872741	
346.61	-0.00686123	0	936.61	0.00352729	0	1526.6	0.0095252	0.01849624	2116.6	0.01490198	0.01123473	2706.6	0.0691522	0.06872741	
346.81	-0.0064754	0	936.81	0.00332726	0	1526.8	0.00967368	0.01849624	2116.8	0.01402969	0.01123473	2706.8	0.06964133	0.06872741	
347.01	-0.00601818	0	937.01	0.002847	0	1527	0.01004971	0.01849624	2117	0.01447501	0.01123473	2707	0.06900938	0.06872741	
347.21	-0.00552917	0	937.21	0.00275005	0	1527.2	0.00992714	0.01849624	2117.2	0.01442736	0.01123473	2707.2	0.06838222	0.06872741	
347.41	-0.00479903	0	937.41	0.0026028	0	1527.4	0.01002345	0.01849624	2117.4	0.01419899	0.01123473	2707.4	0.06712337	0.06872741	
347.61	-0.00475723	0	937.61	0.00231946	0	1527.6	0.01029822	0.01849624	2117.6	0.01343723	0.01123473	2707.6	0.0661174	0.06872741	
347.81	-0.00440532	0	937.81	0.00127668	0	1527.8	0.01037993	0.01849624	2117.8	0.01299471	0.01123473	2707.8	0.06530952	0.06872741	
348.01	-0.00437976	0	938.01	0.00095973	0	1528	0.01115117	0.01849624	2118	0.01282059	0.01123473	2708	0.06487275	0.06872742	
348.21	-0.0038316	0	938.21	0.00090756	0	1528.2	0.01132246	0.01849624	2118.2	0.0127525	0.01123473	2708.2	0.0649583	0.06872742	
348.41	-0.00455291	0	938.41	0.00105143	0	1528.4	0.0116622	0.01849624	2118.4	0.01207135	0.01123473	2708.4	0.06524416	0.06872742	
348.61	-0.00356043	0	938.61	0.00213629	0	1528.6	0.01177613	0.01849624	2118.6	0.01246959	0.01123473	2708.6	0.06498088	0.06872742	
348.81	-0.00323442	0	938.81	0.00161365	0	1528.8	0.01254451	0.01849624	2118.8	0.01312007	0.01123473	2708.8	0.06449002	0.06872742	
349.01	-0.00267898	0	939.01	0.00157569	0	1529	0.01247426	0.01849624	2119	0.01256117	0.01123473	2709	0.06493532	0.06872742	
349.21	-0.00266116	0	939.21	0.00135013	0	1529.2	0.0125577	0.01849624	2119.2	0.01277795	0.01123473	2709.2	0.06467801	0.06872742	
349.41	-0.00319719	0	939.41	0.00150035	0	1529.4	0.01280165	0.01849624	2119.4	0.01244175	0.01123473	2709.4	0.06432867	0.06872742	
349.61	-0.00323291	0	939.61	0.00127735	0	1529.6	0.0127791	0.01849624	2119.6	0.0122364	0.01123473	2709.6	0.06484531	0.06872742	
349.81	-0.00392901	0	939.81	0.00105767	0	1529.8	0.01296926	0.01849624	2119.8	0.01267399	0.01123473	2709.8	0.06460705	0.06872742	
350.01	-0.00423116	0	940.01	0.00103229	0	1530	0.01248673	0.01849624	2120	0.01115789	0.01123473	2710	0.06496386	0.06872742	
350.21	-0.00420329	0	940.21	0.00094335	0	1530.2	0.01259967	0.01849624	2120.2	0.0096619	0.01123473	2710.2	0.0654233	0.06872742	
350.41	-0.0037324	0	940.41	0.00131972	0	1530.4	0.01240305	0.01849624	2120.4	0.00971029	0.01123473	2710.4	0.06539446	0.06872742	
350.61	-0.00384923	0	940.61	0.00054614	0	1530.6	0.01192857	0.01849624	2120.6	0.00914408	0.01123473	2710.6	0.06626985	0.06872742	
350.81	-0.00382615	0	940.81	0.00149229	0	1530.8	0.01168544	0.01849624	2120.8	0.00917705	0.01123473	2710.8	0.06657393	0.06872742	
351.01	-0.00427467	0	941.01	0.00215109	0	1531	0.01165066	0.01849624	2121	0.00855831	0.01123473	2711	0.06617269	0.06872742	
351.21	-0.00513697	0	941.21	0.00334386	0	1531.2	0.01197458	0.01849624	2121.2	0.00823942	0.01123473	2711.2	0.06671808	0.06872742	
351.41	-0.00552724	0	941.41	0.00391546	0	1531.4	0.01272301	0.01849624	2121.4	0.00802625	0.01123473	2711.4	0.06722643	0.06872742	
351.61	-0.00571726	0	941.61	0.00430104	0	1531.6	0.01284242	0.01849624	2121.6	0.00863072	0.01123473	2711.6	0.06698092	0.06872742	
351.81	-0.00597973	0	941.81	0.00471773	0	1531.8	0.01330157	0.01849624	2121.8	0.00913288	0.01123473	2711.8	0.0669582	0.06872742	
352.01	-0.00626301	0	942.01	0.00450313	0	1532	0.0138544	0.01849624	2122	0.00993459	0.01123473	2712	0.0671039	0.06872742	
352.21	-0.00712973	0	942.21	0.00596119	0	1532.2	0.01419659	0.01849624	2122.2	0.01007886	0.01123473	2712.2	0.06802789	0.06872742	
352.41	-0.00722748	0	942.41	0.00648041	0	1532.4	0.01429005	0.01849624	2122.4	0.01077871	0.01123473	2712.4	0.06830623	0.06872742	
352.61	-0.00599635	0	942.61	0.00620207	0	1532.6	0.01406236	0.01849624	2122.6	0.01212184	0.01123473	2712.6	0.06793265	0.06872742	
352.81	-0.00607389	0	942.81	0.00541108	0	1532.8	0.01414831	0.01849624	2122.8	0.01294675	0.01123473	2712.8	0.06815636	0.06872742	
353.01	-0.00672625	0	943.01	0.00567166	0	1533	0.01359745	0.01849624	2123	0.01374184	0.01123473	2713	0.06837542	0.06872742	
353.21	-0.0069671	0	943.21	0.00545394	0	1533.2	0.01388559	0.01849624	2123.2	0.01382273	0.01123473	2713.2	0.0671846	0.06872742	
353.41	-0.0079745	0	943.41	0.00492629	0	1533.4	0.01345965	0.01849624	2123.4	0.01398078	0.01123473	2713.4	0.06659905	0.06872742	
353.61	-0.00833229	0	943.61	0.00366066	0	1533.6	0.01290897	0.01849624	2123.6	0.01435799	0.01123473	2713.6	0.06641699	0.06872742	
353.81	-0.00853704	0	943.81	0.0027132	0	1533.8	0.01249993	0.01849624	2123.8	0.01462781	0.01123473	2713.8	0.06625953	0.06872742	
354.01	-0.00846794	0	944.01	0.00206817	0	1534	0.01245595	0.01849624	2124	0.01367627	0.01123473	2714	0.06643338	0.06872742	
354.21	-0.00801727	0	944.21	0.00164729	0	1534.2	0.01280407	0.01849624	2124.2	0.01339958	0.01123473	2714.2	0.06593403	0.06872742	
354.41	-0.00780262	0	944.41	0.00146079	0	1534.4	0.01279739	0.01849624	2124.4	0.01452599	0.01123473	2714.4	0.06666692	0.06872742	
354.61	-0.00796829	0	944.61	0.00168045	0	1534.6	0.01309353	0.01849624	2124.6	0.01370184	0.01123473	2714.6	0.06659681	0.06872742	
354.81	-0.00790585	0	944.81	0.0021693	0	1534.8	0.01364173	0.01849624	2124.8	0.01294807	0.01123473	2714.8	0.06713022	0.06872742	
355.01	-0.00758566	0	945.01	0.00221077	0	1535	0.01417284	0.01849624	2125	0.01211307	0.01123473	2715	0.06735941	0.06872742	
355.21	-0.00761885	0	945.21	0.00251814	0	1535.2	0.01452359	0.01849624	2125.2	0.0128656	0.01123473	2715.2	0.06753726	0.06872742	
355.41	-0.00719865	0	945.41	0.00252197	0	1535.4	0.01458013	0.01849624	2125.4	0.01285776	0.01123473	2715.4	0.06715946	0.06872742	
355.61	-0.00627718	0	945.61	0.00222628	0	1535.6	0.0133235	0.01849624	2125.6	0.01292746	0.01123473	2715.6	0.06680283	0.06872742	
355.81	-0.00612374	0	945.81	0.00226325	0	1535.8	0.01316454	0.01849624	2125.8	0.01179403	0.01123473	2715.8	0.06724139	0.06872742	
356.01	-0.00699308	0	946.01	0.00201763	0	1536	0.01345683	0.01849624	2126	0.01166117	0.01123473	2716	0.06834084	0.06872742	
356.21	-0.00746001	0	946.21	0.00216245	0	1536.2	0.01311947	0.01849624	2126.2	0.01148781	0.01123473	2716.2	0.06874391	0.06872742	
356.41	-0.0067918	0	946.41	0.00216661	0	1536.4	0.01239197	0.01849624	2126.4	0.01084502	0.01123473	2716.4	0.06824687	0.06872742	
356.61	-0.00736324	0	946.61	0.00204229	0	1536.6	0.01202084	0.01849624	2126.6	0.01115098	0.01123473	2716.6	0.06777766	0.06872742	
356.81	-0.00724611	0	946.81	0.00148919	0	1536.8	0.01135838	0.01849624	2126.8	0.01008414	0.01123473	2716.8	0.06815802	0.06872742	
357.01	-0.00694244	0	947.01	0.00228102	0	1537	0.01120499	0.01849624	2127	0.0101204	0.01123473	2717	0.06798072	0.06872742	
357.21	-0.00670325	0	947.21	0.00222286	0	1537.2	0.01063923	0.01849624	2127.2	0.00895468	0.01123473	2717.2	0.06800249	0.06872742	
357.41	-0.00732692	0	947.41	0.00224341	0	1537.4	0.01022639	0.01849624	2127.4	0.00950079	0.01123473	2717.4	0.06839585	0.06872742	
357.61	-0.00670101	0	947.61	0.00202898	0	1537.6	0.00983901	0.01849624	2127.6	0.01033631	0.01123473	2717.6	0.06893181	0.06872742	
357.81	-0.00640714	0	947.81	0.00172109	0	1537.8	0.01034377	0.01849624	2127.8	0.01052696	0.01123473	2717.8	0.06932591	0.06872742	
358.01	-0.00567675	0	948.01	0.00147378	0	1538	0.01075304	0.01849624	2128	0.01047413	0.01123473	2718	0.06930799	0.06872742	
358.21	-0.00596739	0	948.21	0.00168797	0	1538.2	0.01127657	0.01849624	2128.2	0.01057922	0.01123473	2718.2	0.06935809	0.06872742	
358.41	-0.00671771	0	948.41	0.00214544	0	1538.4	0.01083347	0.01849624	2128.4	0.01129354	0.01123473	2718.4	0.06989233	0.06872742	
358.61	-0.0067524	0	948.61	0.00227573	0	1538.6	0.01085687	0.01849624	2128.6	0.01054694	0.01123473	2718.6	0.06867399	0.06872742	
358.81	-0.00701088	0	948.81	0.00167565	0	1538.8	0.01112828	0.01849624	2128.8	0.01022409	0.01123473	2718.8	0.06892717	0.06872742	
359.01	-0.00753699	0	949.01	0.00139133	0	1539	0.01162575	0.01849624	2129	0.0107836	0.01123473	2719	0.0687582	0.06872742	
359.21	-0.00762918	0	949.21	0.00134853	0	1539.2	0.01136653	0.01849624	2129.2	0.0108703	0.01123473	2719.2	0.06822286	0.06872742	
359.41	-0.00787893	0	949.41	0.00140572	0	1539.4	0.01108916	0.01849624	2129.4	0.00996956	0.01123473	2719.4	0.06783625	0.06872742	
359.61	-0.00821648	0	949.61	0.0016886	0	1539.6	0.00996575	0.01849624	2129.6	0.00982255	0.01123473	2719.6	0.06824601	0.06872742	
359.81	-0.00919516	0	949.81	0.00193647	0	1539.8	0.01074026	0.01849624	2129.8	0.0093929	0.01123473	2719.8	0.0685086	0.06872742	
360.01	-0.01001255	0	950.01	0.00174675	0	1540	0.01093621	0.01849624	2130	0.00949319	0.01123473	2720	0.0686919	0.06872742	
360.21	-0.00959665	0	950.21	0.00134238	0	1540.2	0.01115344	0.01849624	2130.2	0.01022813	0.01123473	2720.2	0.06750459	0.06872742	
360.41	-0.00979549	0	950.41	0.00248846	0	1540.4	0.01104413	0.01849624	2130.4	0.01010635	0.01123473	2720.4	0.0675924	0.06872742	
360.61	-0.00990236	0	950.61	0.001848	0	1540.6	0.01070141	0.01849624	2130.6	0.01147573	0.01123473	2720.6	0.06715392	0.06872742	
360.81	-0.00903363	0	950.81	0.00118393	0	1540.8	0.01058689	0.01849624	2130.8	0.01152863	0.01123473	2720.8	0.06703269	0.06872742	
361.01	-0.00875862	0	951.01	0.00163042	0	1541	0.01125354	0.01849624	2131	0.0125805	0.01123473	2721	0.06676086	0.06872742	
361.21	-0.00923296	0	951.21	0.00151169	0	1541.2	0.01111109	0.01849624	2131.2	0.01244299	0.01123473	2721.2	0.06739148	0.06872742	
361.41	-0.00975253	0	951.41	0.00150463	0	1541.4	0.012369	0.01849624	2131.4	0.01361553	0.01123473	2721.4	0.06778241	0.06872742	
361.61	-0.00910165	0	951.61	0.00125831	0	1541.6	0.01332827	0.01849624	2131.6	0.01388143	0.01123473	2721.6	0.06803399	0.06872742	
361.81	-0.00851848	0	951.81	0.00049454	0	1541.8	0.01354825	0.01849624	2131.8	0.01372019	0.01123473	2721.8	0.06879308	0.06872742	
362.01	-0.00765807	0	952.01	0.00010533	0	1542	0.01321649	0.01849624	2132	0.01390536	0.01123473	2722	0.06827724	0.06872742	
362.21	-0.00818031	0	952.21	0.00134124	0	1542.2	0.01383777	0.01849624	2132.2	0.01421991	0.01123473	2722.2	0.06815354	0.06872742	
362.41	-0.00815778	0	952.41	0.00161318	0	1542.4	0.01373292	0.01849624	2132.4	0.01480796	0.01123473	2722.4	0.06751101	0.06872742	
362.61	-0.00774838	0	952.61	0.00128275	0	1542.6	0.01403236	0.01849624	2132.6	0.01420696	0.01123473	2722.6	0.06663004	0.06872742	
362.81	-0.00855724	0	952.81	0.0013236	0	1542.8	0.01454199	0.01849624	2132.8	0.01348236	0.01123473	2722.8	0.0671805	0.06872742	
363.01	-0.00818047	0	953.01	0.00162879	0	1543	0.0142808	0.01849624	2133	0.01313169	0.01123473	2723	0.06744038	0.06872742	
363.21	-0.00772533	0	953.21	0.00185251	0	1543.2	0.01335498	0.01849624	2133.2	0.0127064	0.01123473	2723.2	0.06711932	0.06872742	
363.41	-0.00867585	0	953.41	0.00192793	0	1543.4	0.01386636	0.01849624	2133.4	0.01233627	0.01123473	2723.4	0.06767153	0.06872742	
363.61	-0.00886621	0	953.61	0.0023174	0	1543.6	0.01303702	0.01849624	2133.6	0.01199504	0.01123473	2723.6	0.06841807	0.06872742	
363.81	-0.00934488	0	953.81	0.00217853	0	1543.8	0.0132742	0.01849624	2133.8	0.01241369	0.01123473	2723.8	0.06907464	0.06872742	
364.01	-0.00930462	0	954.01	0.00170337	0	1544	0.01251401	0.01849624	2134	0.01263352	0.01123473	2724	0.0689058	0.06872742	
364.21	-0.00922259	0	954.21	0.0020918	0	1544.2	0.01283016	0.01849624	2134.2	0.0130462	0.01123473	2724.2	0.06946222	0.06872742	
364.41	-0.009455	0	954.41	0.00301727	0	1544.4	0.01237734	0.01849624	2134.4	0.01280903	0.01123473	2724.4	0.06962458	0.06872742	
364.61	-0.01037281	0	954.61	0.00248835	0	1544.6	0.01182132	0.01849624	2134.6	0.0128028	0.01123473	2724.6	0.06890177	0.06872742	
364.81	-0.01085537	0	954.81	0.00255516	0	1544.8	0.01294015	0.01849624	2134.8	0.01243263	0.01123473	2724.8	0.06873774	0.06872742	
365.01	-0.01160282	0	955.01	0.0025485	0	1545	0.01342598	0.01849624	2135	0.01205994	0.01123473	2725	0.06849199	0.06872742	
365.21	-0.01157508	0	955.21	0.00287756	0	1545.2	0.01400924	0.01849624	2135.2	0.0116997	0.01123473	2725.2	0.06937552	0.06872742	
365.41	-0.01187549	0	955.41	0.00244307	0	1545.4	0.01417498	0.01849624	2135.4	0.01189441	0.01123473	2725.4	0.0692584	0.06872742	
365.61	-0.01114741	0	955.61	0.00156881	0	1545.6	0.01421014	0.01849624	2135.6	0.01139389	0.01123473	2725.6	0.06901974	0.06872742	
365.81	-0.01065269	0	955.81	0.00068239	0	1545.8	0.0134856	0.01849624	2135.8	0.01072376	0.01123473	2725.8	0.06907556	0.06872742	
366.01	-0.0101596	0	956.01	0.00096389	0	1546	0.0135737	0.01849624	2136	0.01045188	0.01123473	2726	0.06860741	0.06872742	
366.21	-0.00984677	0	956.21	0.00096134	0	1546.2	0.01375556	0.01849624	2136.2	0.01050004	0.01123473	2726.2	0.06835847	0.06872742	
366.41	-0.00959932	0	956.41	0.0002922	0	1546.4	0.01349109	0.01849624	2136.4	0.01000511	0.01123473	2726.4	0.06800067	0.06872742	
366.61	-0.00921713	0	956.61	0.00061869	0	1546.6	0.0136559	0.01849624	2136.6	0.00958876	0.01123473	2726.6	0.06776313	0.06872742	
366.81	-0.0093479	0	956.81	0.00007665	0	1546.8	0.01420576	0.01849624	2136.8	0.00916588	0.01123473	2726.8	0.06802762	0.06872742	
367.01	-0.00890365	0	957.01	-0.00005344	0	1547	0.01416037	0.01849624	2137	0.00923707	0.01123473	2727	0.0685403	0.06872742	
367.21	-0.00887895	0	957.21	-0.00048014	0	1547.2	0.01459727	0.01849624	2137.2	0.0089256	0.01123473	2727.2	0.06844681	0.06872742	
367.41	-0.00955339	0	957.41	-0.00078714	0	1547.4	0.01475833	0.01849624	2137.4	0.00805498	0.01123473	2727.4	0.06904142	0.06872742	
367.61	-0.00929868	0	957.61	-0.00065823	0	1547.6	0.01346046	0.01849624	2137.6	0.00759088	0.01123473	2727.6	0.06816348	0.06872742	
367.81	-0.00919407	0	957.81	-0.00057508	0	1547.8	0.01351911	0.01849624	2137.8	0.00824454	0.01123473	2727.8	0.06817473	0.06872742	
368.01	-0.00922367	0	958.01	-0.00169738	0	1548	0.01302369	0.01849624	2138	0.00808572	0.01123473	2728	0.06771774	0.06872742	
368.21	-0.00869562	0	958.21	-0.00112606	0	1548.2	0.0128261	0.01849624	2138.2	0.00781718	0.01123473	2728.2	0.06740515	0.06872742	
368.41	-0.00899133	0	958.41	-0.00088267	0	1548.4	0.01252232	0.01849624	2138.4	0.00837475	0.01123473	2728.4	0.06687482	0.06872742	
368.61	-0.0096839	0	958.61	-0.00122711	0	1548.6	0.01231983	0.01849624	2138.6	0.00849345	0.01123473	2728.6	0.06703771	0.06872742	
368.81	-0.00920936	0	958.81	-0.00099283	0	1548.8	0.01267675	0.01849624	2138.8	0.00850454	0.01123473	2728.8	0.06686155	0.06872742	
369.01	-0.01000133	0	959.01	-0.00190065	0	1549	0.01242585	0.01849624	2139	0.00846993	0.01123473	2729	0.06660868	0.06872742	
369.21	-0.00977836	0	959.21	-0.00143345	0	1549.2	0.01209694	0.01849624	2139.2	0.00829461	0.01123473	2729.2	0.06776767	0.06872742	
369.41	-0.00965792	0	959.41	-0.00186948	0	1549.4	0.0110504	0.01849624	2139.4	0.00858538	0.01123473	2729.4	0.06716832	0.06872742	
369.61	-0.0098328	0	959.61	-0.00139592	0	1549.6	0.01134402	0.01849624	2139.6	0.00881705	0.01123473	2729.6	0.06740688	0.06872742	
369.81	-0.00963052	0	959.81	-0.00079312	0	1549.8	0.01137529	0.01849624	2139.8	0.00865801	0.01123473	2729.8	0.06764096	0.06872742	
370.01	-0.00957651	0	960.01	0.00060554	0	1550	0.0117019	0.01849624	2140	0.00965408	0.01123473	2730	0.06788225	0.06872742	
370.21	-0.00958206	0	960.21	0.00037653	0	1550.2	0.01245647	0.01849624	2140.2	0.0096723	0.01123473	2730.2	0.06701224	0.06872742	
370.41	-0.00963626	0	960.41	0.00172988	0	1550.4	0.01341077	0.01849624	2140.4	0.00945591	0.01123473	2730.4	0.06722007	0.06872742	
370.61	-0.00958232	0	960.61	0.0023751	0	1550.6	0.01459742	0.01849624	2140.6	0.00995203	0.01123473	2730.6	0.06767343	0.06872742	
370.81	-0.00912426	0	960.81	0.00225076	0	1550.8	0.01548182	0.01849624	2140.8	0.01050136	0.01123473	2730.8	0.06804768	0.06872742	
371.01	-0.00956055	0	961.01	0.00320775	0	1551	0.01564611	0.01849624	2141	0.01042242	0.01123473	2731	0.06795037	0.06872742	
371.21	-0.00974498	0	961.21	0.00258631	0	1551.2	0.01632603	0.01849624	2141.2	0.00985405	0.01123473	2731.2	0.06802793	0.06872742	
371.41	-0.00980533	0	961.41	0.00136993	0	1551.4	0.01639546	0.01849624	2141.4	0.00922347	0.01123473	2731.4	0.06815061	0.06872742	
371.61	-0.00925245	0	961.61	0.00132856	0	1551.6	0.01589094	0.01849624	2141.6	0.00943718	0.01123473	2731.6	0.06766425	0.06872742	
371.81	-0.00952272	0	961.81	0.00091984	0	1551.8	0.01584183	0.01849624	2141.8	0.00964706	0.01123473	2731.8	0.0686509	0.06872742	
372.01	-0.00997697	0	962.01	0.0000423	0	1552	0.01565051	0.01849624	2142	0.00948614	0.01123473	2732	0.06880803	0.06872742	
372.21	-0.01013277	0	962.21	0.00049798	0	1552.2	0.01477452	0.01849624	2142.2	0.00953166	0.01123473	2732.2	0.06847601	0.06872742	
372.41	-0.01088695	0	962.41	-0.00038557	0	1552.4	0.01501856	0.01849624	2142.4	0.00963321	0.01123473	2732.4	0.06940698	0.06872742	
372.61	-0.01092584	0	962.61	-0.00115932	0	1552.6	0.01437085	0.01849624	2142.6	0.00919621	0.01123473	2732.6	0.06996211	0.06872742	
372.81	-0.01124496	0	962.81	-0.00148302	0	1552.8	0.01309462	0.01849624	2142.8	0.00869227	0.01123473	2732.8	0.07056792	0.06872742	
373.01	-0.01215215	0	963.01	-0.00173483	0	1553	0.01232231	0.01849624	2143	0.00873363	0.01123473	2733	0.07075832	0.06872742	
373.21	-0.01206483	0	963.21	-0.00131783	0	1553.2	0.01170802	0.01849624	2143.2	0.00926689	0.01123473	2733.2	0.07164554	0.06872742	
373.41	-0.01181677	0	963.41	-0.00132028	0	1553.4	0.01103177	0.01849624	2143.4	0.01041681	0.01123473	2733.4	0.07069935	0.06872742	
373.61	-0.01250126	0	963.61	-0.00040256	0	1553.6	0.01138592	0.01849624	2143.6	0.01071971	0.01123473	2733.6	0.07104255	0.06872742	
373.81	-0.01171541	0	963.81	-0.00050678	0	1553.8	0.01116765	0.01849624	2143.8	0.01110844	0.01123473	2733.8	0.07091805	0.06872742	
374.01	-0.01145699	0	964.01	0.00037927	0	1554	0.01125586	0.01849624	2144	0.01119934	0.01123473	2734	0.07122748	0.06872742	
374.21	-0.01138157	0	964.21	0.00060221	0	1554.2	0.01152616	0.01849624	2144.2	0.01072562	0.01123473	2734.2	0.07074729	0.06872742	
374.41	-0.01073574	0	964.41	0.00152916	0	1554.4	0.01184395	0.01849624	2144.4	0.01117616	0.01123473	2734.4	0.07147096	0.06872742	
374.61	-0.01065451	0	964.61	0.0012206	0	1554.6	0.01207086	0.01849624	2144.6	0.01158626	0.01123473	2734.6	0.07163549	0.06872742	
374.81	-0.01051464	0	964.81	0.00148643	0	1554.8	0.01223246	0.01849624	2144.8	0.01190912	0.01123473	2734.8	0.07137347	0.06872742	
375.01	-0.01140588	0	965.01	0.00103988	0	1555	0.01232012	0.01849624	2145	0.01128827	0.01123473	2735	0.07087219	0.06872742	
375.21	-0.01097137	0	965.21	0.00010095	0	1555.2	0.01275642	0.01849624	2145.2	0.01095696	0.01123473	2735.2	0.07054691	0.06872742	
375.41	-0.0106861	0	965.41	-0.00026197	0	1555.4	0.01234925	0.01849624	2145.4	0.01078114	0.01123473	2735.4	0.07028645	0.06872742	
375.61	-0.01076779	0	965.61	0.00014082	0	1555.6	0.01207495	0.01849624	2145.6	0.01072872	0.01123473	2735.6	0.07031884	0.06872742	
375.81	-0.01116433	0	965.81	0.00014042	0	1555.8	0.01243429	0.01849624	2145.8	0.01107645	0.01123473	2735.8	0.07082814	0.06872742	
376.01	-0.01116316	0	966.01	-0.00001706	0	1556	0.01247395	0.01849624	2146	0.01045384	0.01123473	2736	0.07061845	0.06872742	
376.21	-0.01135093	0	966.21	-0.00005708	0	1556.2	0.01184322	0.01849624	2146.2	0.01035761	0.01123473	2736.2	0.07075348	0.06872742	
376.41	-0.01124205	0	966.41	-0.00088979	0	1556.4	0.01276742	0.01849624	2146.4	0.00985608	0.01123473	2736.4	0.07194156	0.06872742	
376.61	-0.01171152	0	966.61	-0.0010923	0	1556.6	0.01263964	0.01849624	2146.6	0.01014688	0.01123473	2736.6	0.07251337	0.06872742	
376.81	-0.01228379	0	966.81	-0.00064819	0	1556.8	0.01281453	0.01849624	2146.8	0.01032577	0.01123473	2736.8	0.07320937	0.06872742	
377.01	-0.01299321	0	967.01	-0.00044328	0	1557	0.01271272	0.01849624	2147	0.01048104	0.01123473	2737	0.07301136	0.06872742	
377.21	-0.01341184	0	967.21	-0.00085638	0	1557.2	0.01296064	0.01849624	2147.2	0.01098872	0.01123473	2737.2	0.07324067	0.06872742	
377.41	-0.01316845	0	967.41	0.00050314	0	1557.4	0.01293486	0.01849624	2147.4	0.01103017	0.01123473	2737.4	0.07276863	0.06872742	
377.61	-0.01348661	0	967.61	0.00065256	0	1557.6	0.01408859	0.01849624	2147.6	0.01056954	0.01123473	2737.6	0.07300643	0.06872742	
377.81	-0.01303415	0	967.81	0.00032126	0	1557.8	0.01412159	0.01849624	2147.8	0.01027995	0.01123473	2737.8	0.07266742	0.06872742	
378.01	-0.0126529	0	968.01	0.00064533	0	1558	0.01456671	0.01849624	2148	0.00964348	0.01123473	2738	0.07245057	0.06872742	
378.21	-0.01277033	0	968.21	0.00036197	0	1558.2	0.01476437	0.01849624	2148.2	0.00913167	0.01123473	2738.2	0.07123139	0.06872742	
378.41	-0.01240172	0	968.41	-0.00017548	0	1558.4	0.01446855	0.01849624	2148.4	0.00860587	0.01123473	2738.4	0.07105194	0.06872742	
378.61	-0.01273654	0	968.61	-0.00001589	0	1558.6	0.01425038	0.01849624	2148.6	0.00850806	0.01123473	2738.6	0.07066122	0.06872742	
378.81	-0.01253636	0	968.81	0.00043458	0	1558.8	0.01485766	0.01849624	2148.8	0.00807607	0.01123473	2738.8	0.06990704	0.06872742	
379.01	-0.0122384	0	969.01	0.00094388	0	1559	0.0144654	0.01849624	2149	0.00750081	0.01123473	2739	0.06912571	0.06872742	
379.21	-0.01139003	0	969.21	0.00140358	0	1559.2	0.01361979	0.01849624	2149.2	0.00736657	0.01123473	2739.2	0.06831474	0.06872742	
379.41	-0.01099707	0	969.41	0.00186682	0	1559.4	0.01384705	0.01849624	2149.4	0.00777838	0.01123473	2739.4	0.06853855	0.06872742	
379.61	-0.01118754	0	969.61	0.0018556	0	1559.6	0.01368791	0.01849624	2149.6	0.00780362	0.01123473	2739.6	0.06863471	0.06872742	
379.81	-0.0107103	0	969.81	0.00233129	0	1559.8	0.01346482	0.01849624	2149.8	0.00783018	0.01123473	2739.8	0.06860727	0.06872742	
380.01	-0.01068158	0	970.01	0.00243529	0	1560	0.01340884	0.01849624	2150	0.00783187	0.01123473	2740	0.06891728	0.06872742	
380.21	-0.01073457	0	970.21	0.00206228	0	1560.2	0.01372636	0.01849624	2150.2	0.00794661	0.01123473	2740.2	0.06956805	0.06872742	
380.41	-0.00989001	0	970.41	0.00079923	0	1560.4	0.01373545	0.01849624	2150.4	0.00868519	0.01123473	2740.4	0.0704932	0.06872742	
380.61	-0.01043409	0	970.61	0.00103242	0	1560.6	0.01367528	0.01849624	2150.6	0.00956316	0.01123473	2740.6	0.07090456	0.06872742	
380.81	-0.01069302	0	970.81	0.00130124	0	1560.8	0.01339601	0.01849624	2150.8	0.0102262	0.01123473	2740.8	0.07136206	0.06872742	
381.01	-0.01070514	0	971.01	0.00118474	0	1561	0.01257768	0.01849624	2151	0.01020215	0.01123473	2741	0.07203575	0.06872742	
381.21	-0.01044753	0	971.21	0.00065887	0	1561.2	0.01241912	0.01849624	2151.2	0.01096285	0.01123473	2741.2	0.07186926	0.06872742	
381.41	-0.01045858	0	971.41	0.00079659	0	1561.4	0.01169811	0.01849624	2151.4	0.01116916	0.01123473	2741.4	0.0718636	0.06872742	
381.61	-0.01030773	0	971.61	-0.00041846	0	1561.6	0.01150519	0.01849624	2151.6	0.01177805	0.01123473	2741.6	0.07178121	0.06872742	
381.81	-0.00978458	0	971.81	-0.00092115	0	1561.8	0.01103939	0.01849624	2151.8	0.01156541	0.01123473	2741.8	0.07152311	0.06872742	
382.01	-0.00941957	0	972.01	-0.000873	0	1562	0.01051192	0.01849624	2152	0.01201312	0.01123473	2742	0.07197991	0.06872742	
382.21	-0.00952702	0	972.21	-0.00116646	0	1562.2	0.00973392	0.01849624	2152.2	0.01220266	0.01123473	2742.2	0.07152158	0.06872742	
382.41	-0.00994428	0	972.41	-0.00070207	0	1562.4	0.00938773	0.01849624	2152.4	0.01178756	0.01123473	2742.4	0.07121352	0.06872742	
382.61	-0.01009649	0	972.61	-0.00035213	0	1562.6	0.00939645	0.01849624	2152.6	0.01158734	0.01123473	2742.6	0.07123563	0.06872742	
382.81	-0.01046827	0	972.81	-0.00127873	0	1562.8	0.00949014	0.01849624	2152.8	0.01097617	0.01123473	2742.8	0.0707309	0.06872742	
383.01	-0.01036964	0	973.01	-0.0004523	0	1563	0.00855617	0.01849624	2153	0.01024372	0.01123473	2743	0.0705582	0.06872742	
383.21	-0.01026492	0	973.21	-0.00013169	0	1563.2	0.00805026	0.01849624	2153.2	0.01006277	0.01123473	2743.2	0.07028201	0.06872742	
383.41	-0.01065405	0	973.41	0.00027063	0	1563.4	0.00963177	0.01849624	2153.4	0.01050132	0.01123473	2743.4	0.0702096	0.06872742	
383.61	-0.01102797	0	973.61	-0.00072757	0	1563.6	0.01046103	0.01849624	2153.6	0.01019195	0.01123473	2743.6	0.07050632	0.06872742	
383.81	-0.01098858	0	973.81	-0.00164844	0	1563.8	0.01033205	0.01849624	2153.8	0.01006224	0.01123473	2743.8	0.07025071	0.06872742	
384.01	-0.0109861	0	974.01	-0.00308399	0	1564	0.01131625	0.01849624	2154	0.01025892	0.01123473	2744	0.07022504	0.06872742	
384.21	-0.00995959	0	974.21	-0.00365023	0	1564.2	0.0122286	0.01849624	2154.2	0.0106391	0.01123473	2744.2	0.07059882	0.06872742	
384.41	-0.00945668	0	974.41	-0.00411579	0	1564.4	0.01298836	0.01849624	2154.4	0.01195519	0.01123473	2744.4	0.07122146	0.06872742	
384.61	-0.00972419	0	974.61	-0.00444191	0	1564.6	0.01434471	0.01849624	2154.6	0.0127684	0.01123473	2744.6	0.07159291	0.06872742	
384.81	-0.00917323	0	974.81	-0.00442587	0	1564.8	0.01485324	0.01849624	2154.8	0.01308178	0.01123473	2744.8	0.07224127	0.06872742	
385.01	-0.0089684	0	975.01	-0.00429293	0	1565	0.01493264	0.01849624	2155	0.01264497	0.01123473	2745	0.07215046	0.06872742	
385.21	-0.00934945	0	975.21	-0.00445873	0	1565.2	0.0154042	0.01849624	2155.2	0.01288151	0.01123473	2745.2	0.07112429	0.06872742	
385.41	-0.0102293	0	975.41	-0.00398235	0	1565.4	0.01501389	0.01849624	2155.4	0.0132354	0.01123473	2745.4	0.07052404	0.06872742	
385.61	-0.00973932	0	975.61	-0.00321496	0	1565.6	0.01506327	0.01849624	2155.6	0.01360059	0.01123473	2745.6	0.07048446	0.06872742	
385.81	-0.00916524	0	975.81	-0.00252717	0	1565.8	0.01531766	0.01849624	2155.8	0.01331871	0.01123473	2745.8	0.06997116	0.06872742	
386.01	-0.0092009	0	976.01	-0.00234092	0	1566	0.01509783	0.01849624	2156	0.01322245	0.01123473	2746	0.06996311	0.06872742	
386.21	-0.00950402	0	976.21	-0.00243066	0	1566.2	0.01566515	0.01849624	2156.2	0.01263812	0.01123473	2746.2	0.06979373	0.06872742	
386.41	-0.01070525	0	976.41	-0.00176056	0	1566.4	0.01515482	0.01849624	2156.4	0.01149953	0.01123473	2746.4	0.06897979	0.06872742	
386.61	-0.01107577	0	976.61	-0.00191255	0	1566.6	0.01454058	0.01849624	2156.6	0.01115552	0.01123473	2746.6	0.0689668	0.06872742	
386.81	-0.01190158	0	976.81	-0.0014743	0	1566.8	0.01400227	0.01849624	2156.8	0.01074679	0.01123473	2746.8	0.06896494	0.06872742	
387.01	-0.01282928	0	977.01	0.00002675	0	1567	0.01317392	0.01849624	2157	0.00993774	0.01123473	2747	0.06975047	0.06872742	
387.21	-0.01402927	0	977.21	0.0007614	0	1567.2	0.01222163	0.01849624	2157.2	0.01080029	0.01123473	2747.2	0.0698312	0.06872742	
387.41	-0.01496282	0	977.41	0.00114524	0	1567.4	0.01247839	0.01849624	2157.4	0.0108173	0.01123473	2747.4	0.07044765	0.06872742	
387.61	-0.01609107	0	977.61	0.00016563	0	1567.6	0.01218885	0.01849624	2157.6	0.01067014	0.01123473	2747.6	0.07086983	0.06872742	
387.81	-0.015916	0	977.81	0.00027037	0	1567.8	0.01146664	0.01849624	2157.8	0.01024297	0.01123473	2747.8	0.07097458	0.06872742	
388.01	-0.01601221	0	978.01	0.00033367	0	1568	0.01152613	0.01849624	2158	0.01029809	0.01123473	2748	0.07157034	0.06872742	
388.21	-0.01645981	0	978.21	0.00000282	0	1568.2	0.01141127	0.01849624	2158.2	0.01145925	0.01123473	2748.2	0.07193853	0.06872742	
388.41	-0.01747463	0	978.41	-0.00071777	0	1568.4	0.01155983	0.01849624	2158.4	0.01193144	0.01123473	2748.4	0.07215005	0.06872742	
388.61	-0.01729616	0	978.61	-0.00053843	0	1568.6	0.01183948	0.01849624	2158.6	0.01200981	0.01123473	2748.6	0.07200938	0.06872742	
388.81	-0.01741948	0	978.81	0.00024962	0	1568.8	0.01115046	0.01849624	2158.8	0.01100286	0.01123473	2748.8	0.07205376	0.06872742	
389.01	-0.01764694	0	979.01	0.00076143	0	1569	0.01202361	0.01849624	2159	0.01038002	0.01123473	2749	0.07155648	0.06872742	
389.21	-0.01848886	0	979.21	0.00087145	0	1569.2	0.01170726	0.01849624	2159.2	0.01049792	0.01123473	2749.2	0.0712107	0.06872742	
389.41	-0.01847448	0	979.41	0.00103759	0	1569.4	0.01146995	0.01849624	2159.4	0.01114512	0.01123473	2749.4	0.07101299	0.06872742	
389.61	-0.01640166	0	979.61	0.00091779	0	1569.6	0.01132329	0.01849624	2159.6	0.01108032	0.01123473	2749.6	0.07106553	0.06872742	
389.81	-0.01503428	0	979.81	0.00052796	0	1569.8	0.01238318	0.01849624	2159.8	0.01101102	0.01123473	2749.8	0.07100428	0.06872742	
390.01	-0.01477552	0	980.01	-0.00081062	0	1570	0.01287735	0.01849624	2160	0.01089598	0.01123473	2750	0.07082211	0.06872742	
390.21	-0.01427487	0	980.21	-0.00118982	0	1570.2	0.01341772	0.01849624	2160.2	0.01107826	0.01123473	2750.2	0.07054239	0.06872742	
390.41	-0.01459783	0	980.41	-0.00058139	0	1570.4	0.01272907	0.01849624	2160.4	0.01024508	0.01123473	2750.4	0.06934576	0.06872742	
390.61	-0.01377356	0	980.61	-0.00024262	0	1570.6	0.01301036	0.01849624	2160.6	0.00974717	0.01123473	2750.6	0.06977896	0.06872742	
390.81	-0.01413344	0	980.81	-0.00061006	0	1570.8	0.01326823	0.01849624	2160.8	0.0100797	0.01123473	2750.8	0.06980751	0.06872742	
391.01	-0.01432041	0	981.01	-0.00074895	0	1571	0.01299855	0.01849624	2161	0.01054563	0.01123473	2751	0.07044697	0.06872742	
391.21	-0.01489811	0	981.21	-0.00077964	0	1571.2	0.01297146	0.01849624	2161.2	0.01123796	0.01123473	2751.2	0.06986872	0.06872742	
391.41	-0.01528998	0	981.41	-0.00125865	0	1571.4	0.0134133	0.01849624	2161.4	0.01098126	0.01123473	2751.4	0.07078599	0.06872742	
391.61	-0.01564883	0	981.61	-0.00217327	0	1571.6	0.01391633	0.01849624	2161.6	0.01060543	0.01123473	2751.6	0.07069806	0.06872742	
391.81	-0.01479602	0	981.81	-0.00205061	0	1571.8	0.01370415	0.01849624	2161.8	0.01057042	0.01123473	2751.8	0.0706069	0.06872742	
392.01	-0.0155848	0	982.01	-0.00267234	0	1572	0.01289827	0.01849624	2162	0.01029278	0.01123473	2752	0.07019152	0.06872742	
392.21	-0.01607985	0	982.21	-0.00256134	0	1572.2	0.01357763	0.01849624	2162.2	0.01074644	0.01123473	2752.2	0.06946581	0.06872742	
392.41	-0.01593246	0	982.41	-0.0022716	0	1572.4	0.01360962	0.01849624	2162.4	0.01039471	0.01123473	2752.4	0.0694171	0.06872742	
392.61	-0.01469549	0	982.61	-0.00134852	0	1572.6	0.01358402	0.01849624	2162.6	0.00960956	0.01123473	2752.6	0.06979294	0.06872742	
392.81	-0.01474919	0	982.81	-0.00074812	0	1572.8	0.01357631	0.01849624	2162.8	0.00840417	0.01123473	2752.8	0.07047222	0.06872742	
393.01	-0.01427933	0	983.01	-0.00031721	0	1573	0.01447015	0.01849624	2163	0.00784055	0.01123473	2753	0.07124516	0.06872742	
393.21	-0.01483869	0	983.21	-0.00097752	0	1573.2	0.01340993	0.01849624	2163.2	0.00877728	0.01123473	2753.2	0.07111878	0.06872742	
393.41	-0.01421811	0	983.41	-0.00114575	0	1573.4	0.01345867	0.01849624	2163.4	0.00863873	0.01123473	2753.4	0.07105477	0.06872742	
393.61	-0.01279134	0	983.61	-0.0016413	0	1573.6	0.01308848	0.01849624	2163.6	0.00884474	0.01123473	2753.6	0.07095991	0.06872742	
393.81	-0.01259577	0	983.81	-0.00182819	0	1573.8	0.01294414	0.01849624	2163.8	0.00953948	0.01123473	2753.8	0.07109741	0.06872742	
394.01	-0.01308442	0	984.01	-0.00259028	0	1574	0.01264299	0.01849624	2164	0.00892994	0.01123473	2754	0.07010058	0.06872742	
394.21	-0.01289944	0	984.21	-0.00224727	0	1574.2	0.01339225	0.01849624	2164.2	0.00888788	0.01123473	2754.2	0.07030628	0.06872742	
394.41	-0.01373934	0	984.41	-0.00148106	0	1574.4	0.01298241	0.01849624	2164.4	0.00856632	0.01123473	2754.4	0.07077392	0.06872742	
394.61	-0.01396481	0	984.61	-0.00184918	0	1574.6	0.0128988	0.01849624	2164.6	0.00898721	0.01123473	2754.6	0.07134751	0.06872742	
394.81	-0.01486585	0	984.81	-0.00206875	0	1574.8	0.01290895	0.01849624	2164.8	0.00939383	0.01123473	2754.8	0.0713886	0.06872742	
395.01	-0.01573527	0	985.01	-0.00186465	0	1575	0.01235362	0.01849624	2165	0.01026422	0.01123473	2755	0.07249586	0.06872742	
395.21	-0.01653079	0	985.21	-0.00199947	0	1575.2	0.01269301	0.01849624	2165.2	0.01111151	0.01123473	2755.2	0.07240506	0.06872742	
395.41	-0.01722879	0	985.41	-0.00213309	0	1575.4	0.01335963	0.01849624	2165.4	0.01189253	0.01123473	2755.4	0.073237	0.06872742	
395.61	-0.01709855	0	985.61	-0.00184374	0	1575.6	0.0137137	0.01849624	2165.6	0.01265722	0.01123473	2755.6	0.07277907	0.06872742	
395.81	-0.01719201	0	985.81	-0.00108515	0	1575.8	0.01406671	0.01849624	2165.8	0.01383237	0.01123473	2755.8	0.07211532	0.06872742	
396.01	-0.01725131	0	986.01	-0.00065104	0	1576	0.01433811	0.01849624	2166	0.0138833	0.01123473	2756	0.0721248	0.06872742	
396.21	-0.01717474	0	986.21	0.00023666	0	1576.2	0.01391521	0.01849624	2166.2	0.01446536	0.01123473	2756.2	0.07136399	0.06872742	
396.41	-0.01664926	0	986.41	-0.00027887	0	1576.4	0.01376439	0.01849624	2166.4	0.01419435	0.01123473	2756.4	0.07171085	0.06872742	
396.61	-0.01606074	0	986.61	0.00011855	0	1576.6	0.01378091	0.01849624	2166.6	0.01420357	0.01123473	2756.6	0.07252903	0.06872742	
396.81	-0.01590788	0	986.81	0.00012436	0	1576.8	0.01417667	0.01849624	2166.8	0.01333711	0.01123473	2756.8	0.07339784	0.06872742	
397.01	-0.01593808	0	987.01	-0.00013878	0	1577	0.01427129	0.01849624	2167	0.01361524	0.01123473	2757	0.07310179	0.06872742	
397.21	-0.01592555	0	987.21	-0.00125984	0	1577.2	0.0149883	0.01849624	2167.2	0.01427435	0.01123473	2757.2	0.07268766	0.06872742	
397.41	-0.01565022	0	987.41	-0.00163132	0	1577.4	0.01479685	0.01849624	2167.4	0.01323697	0.01123473	2757.4	0.07245471	0.06872742	
397.61	-0.01540726	0	987.61	-0.00235503	0	1577.6	0.01478759	0.01849624	2167.6	0.01331522	0.01123473	2757.6	0.07307375	0.06872742	
397.81	-0.01595464	0	987.81	-0.0022055	0	1577.8	0.01515197	0.01849624	2167.8	0.01225631	0.01123473	2757.8	0.07315259	0.06872742	
398.01	-0.01635833	0	988.01	-0.00299375	0	1578	0.01529035	0.01849624	2168	0.01115628	0.01123473	2758	0.07276922	0.06872742	
398.21	-0.01631123	0	988.21	-0.0031693	0	1578.2	0.01572145	0.01849624	2168.2	0.01133956	0.01123473	2758.2	0.07326328	0.06872742	
398.41	-0.01680276	0	988.41	-0.00298172	0	1578.4	0.01522308	0.01849624	2168.4	0.01071837	0.01123473	2758.4	0.07279873	0.06872742	
398.61	-0.01641694	0	988.61	-0.00364171	0	1578.6	0.01563581	0.01849624	2168.6	0.00998618	0.01123473	2758.6	0.07283418	0.06872742	
398.81	-0.01599009	0	988.81	-0.00362216	0	1578.8	0.01574414	0.01849624	2168.8	0.00974944	0.01123473	2758.8	0.07252454	0.06872742	
399.01	-0.01551148	0	989.01	-0.00399621	0	1579	0.0153537	0.01849624	2169	0.01024046	0.01123473	2759	0.07206361	0.06872742	
399.21	-0.01507859	0	989.21	-0.00375053	0	1579.2	0.01513062	0.01849624	2169.2	0.00997107	0.01123473	2759.2	0.07218474	0.06872742	
399.41	-0.01443312	0	989.41	-0.00377198	0	1579.4	0.01554952	0.01849624	2169.4	0.009796	0.01123473	2759.4	0.0718972	0.06872742	
399.61	-0.01340741	0	989.61	-0.00290797	0	1579.6	0.01521548	0.01849624	2169.6	0.0101995	0.01123473	2759.6	0.07126317	0.06872742	
399.81	-0.01324461	0	989.81	-0.00161558	0	1579.8	0.01523825	0.01849624	2169.8	0.00981812	0.01123473	2759.8	0.07067232	0.06872742	
400.01	-0.01223426	0	990.01	-0.00074063	0	1580	0.01453459	0.01849624	2170	0.00858864	0.01123473	2760	0.07045772	0.06872742	
400.21	-0.01227194	0	990.21	-0.00037496	0	1580.2	0.01374981	0.01849624	2170.2	0.0086134	0.01123473	2760.2	0.06998343	0.06872742	
400.41	-0.0122601	0	990.41	-0.00018602	0	1580.4	0.01477721	0.01849624	2170.4	0.00893945	0.01123473	2760.4	0.07022188	0.06872742	
400.61	-0.0117533	0	990.61	0.00070546	0	1580.6	0.01500689	0.01849624	2170.6	0.00864303	0.01123473	2760.6	0.07010422	0.06872742	
400.81	-0.01140167	0	990.81	0.00093439	0	1580.8	0.0145989	0.01849624	2170.8	0.0085886	0.01123473	2760.8	0.07066275	0.06872742	
401.01	-0.01165753	0	991.01	0.00007662	0	1581	0.01476925	0.01849624	2171	0.00880795	0.01123473	2761	0.07005264	0.06872742	
401.21	-0.01103345	0	991.21	-0.0006659	0	1581.2	0.0151837	0.01849624	2171.2	0.0087943	0.01123473	2761.2	0.0700444	0.06872742	
401.41	-0.01200601	0	991.41	-0.00072956	0	1581.4	0.01366201	0.01849624	2171.4	0.00832063	0.01123473	2761.4	0.06948625	0.06872742	
401.61	-0.01253592	0	991.61	-0.00084089	0	1581.6	0.01314461	0.01849624	2171.6	0.00840119	0.01123473	2761.6	0.06955241	0.06872742	
401.81	-0.01299431	0	991.81	-0.00069711	0	1581.8	0.01331943	0.01849624	2171.8	0.00830662	0.01123473	2761.8	0.06927485	0.06872742	
402.01	-0.01293434	0	992.01	-0.00144748	0	1582	0.01322177	0.01849624	2172	0.00869266	0.01123473	2762	0.06863297	0.06872742	
402.21	-0.01306616	0	992.21	-0.00147086	0	1582.2	0.01315611	0.01849624	2172.2	0.00832829	0.01123473	2762.2	0.06865015	0.06872742	
402.41	-0.01454723	0	992.41	-0.0015814	0	1582.4	0.0128743	0.01849624	2172.4	0.00842086	0.01123473	2762.4	0.06800698	0.06872742	
402.61	-0.01528077	0	992.61	-0.00228754	0	1582.6	0.01326074	0.01849624	2172.6	0.00869668	0.01123473	2762.6	0.06786207	0.06872742	
402.81	-0.01545622	0	992.81	-0.00220625	0	1582.8	0.0124261	0.01849624	2172.8	0.00906684	0.01123473	2762.8	0.06720223	0.06872742	
403.01	-0.0150862	0	993.01	-0.00221319	0	1583	0.01301734	0.01849624	2173	0.00906053	0.01123473	2763	0.06753386	0.06872742	
403.21	-0.01542533	0	993.21	-0.00180552	0	1583.2	0.01263174	0.01849624	2173.2	0.00933206	0.01123473	2763.2	0.06827619	0.06872742	
403.41	-0.0155712	0	993.41	-0.0017054	0	1583.4	0.01290665	0.01849624	2173.4	0.00944074	0.01123473	2763.4	0.06746921	0.06872742	
403.61	-0.01570327	0	993.61	-0.00095696	0	1583.6	0.01350784	0.01849624	2173.6	0.00926295	0.01123473	2763.6	0.06768028	0.06872742	
403.81	-0.01667028	0	993.81	-0.00124684	0	1583.8	0.01430442	0.01849624	2173.8	0.00841429	0.01123473	2763.8	0.06792273	0.06872742	
404.01	-0.01701978	0	994.01	-0.00149625	0	1584	0.01451873	0.01849624	2174	0.00867734	0.01123473	2764	0.06812458	0.06872742	
404.21	-0.01781239	0	994.21	-0.00164874	0	1584.2	0.01504126	0.01849624	2174.2	0.00986199	0.01123473	2764.2	0.06870326	0.06872742	
404.41	-0.01755143	0	994.41	-0.00242989	0	1584.4	0.01518311	0.01849624	2174.4	0.00984925	0.01123473	2764.4	0.06923079	0.06872742	
404.61	-0.01689685	0	994.61	-0.00285277	0	1584.6	0.01482361	0.01849624	2174.6	0.00965496	0.01123473	2764.6	0.0701631	0.06872742	
404.81	-0.01627418	0	994.81	-0.00326951	0	1584.8	0.01468282	0.01849624	2174.8	0.01018445	0.01123473	2764.8	0.07125416	0.06872742	
405.01	-0.01603712	0	995.01	-0.00419564	0	1585	0.01533765	0.01849624	2175	0.00995308	0.01123473	2765	0.07177071	0.06872742	
405.21	-0.01570369	0	995.21	-0.00477397	0	1585.2	0.0155346	0.01849624	2175.2	0.0095943	0.01123473	2765.2	0.07220223	0.06872742	
405.41	-0.01674308	0	995.41	-0.00444393	0	1585.4	0.01454181	0.01849624	2175.4	0.0091854	0.01123473	2765.4	0.07173726	0.06872742	
405.61	-0.0156378	0	995.61	-0.00384696	0	1585.6	0.0144369	0.01849624	2175.6	0.00887955	0.01123473	2765.6	0.07289201	0.06872742	
405.81	-0.01549156	0	995.81	-0.00384679	0	1585.8	0.0150547	0.01849624	2175.8	0.00829082	0.01123473	2765.8	0.07308409	0.06872742	
406.01	-0.01456984	0	996.01	-0.00354311	0	1586	0.01439009	0.01849624	2176	0.00839157	0.01123473	2766	0.07273538	0.06872742	
406.21	-0.01516014	0	996.21	-0.00286533	0	1586.2	0.01408515	0.01849624	2176.2	0.00856621	0.01123473	2766.2	0.07273897	0.06872742	
406.41	-0.01666822	0	996.41	-0.0025554	0	1586.4	0.01311566	0.01849624	2176.4	0.00867948	0.01123473	2766.4	0.07308036	0.06872742	
406.61	-0.01612523	0	996.61	-0.00291559	0	1586.6	0.01339413	0.01849624	2176.6	0.0083972	0.01123473	2766.6	0.07240986	0.06872742	
406.81	-0.01561964	0	996.81	-0.00272991	0	1586.8	0.01273645	0.01849624	2176.8	0.00831382	0.01123473	2766.8	0.07199191	0.06872742	
407.01	-0.01530612	0	997.01	-0.0025432	0	1587	0.01332012	0.01849624	2177	0.00755731	0.01123473	2767	0.07146179	0.06872742	
407.21	-0.01566501	0	997.21	-0.00247119	0	1587.2	0.01229459	0.01849624	2177.2	0.00729328	0.01123473	2767.2	0.07136414	0.06872742	
407.41	-0.01537864	0	997.41	-0.00319198	0	1587.4	0.01211287	0.01849624	2177.4	0.00717359	0.01123473	2767.4	0.07175252	0.06872742	
407.61	-0.01501567	0	997.61	-0.00361877	0	1587.6	0.01247439	0.01849624	2177.6	0.00756002	0.01123473	2767.6	0.07164634	0.06872742	
407.81	-0.01521818	0	997.81	-0.00416759	0	1587.8	0.01163417	0.01849624	2177.8	0.00763086	0.01123473	2767.8	0.07150451	0.06872742	
408.01	-0.0151149	0	998.01	-0.00339099	0	1588	0.01089923	0.01849624	2178	0.0076813	0.01123473	2768	0.07149664	0.06872742	
408.21	-0.01493701	0	998.21	-0.00321967	0	1588.2	0.01080414	0.01849624	2178.2	0.00716576	0.01123473	2768.2	0.07173344	0.06872742	
408.41	-0.01410619	0	998.41	-0.0040656	0	1588.4	0.01111061	0.01849624	2178.4	0.007148	0.01123473	2768.4	0.07229067	0.06872742	
408.61	-0.0143515	0	998.61	-0.00362715	0	1588.6	0.01198604	0.01849624	2178.6	0.00685675	0.01123473	2768.6	0.07274635	0.06872742	
408.81	-0.01457859	0	998.81	-0.00321892	0	1588.8	0.01234624	0.01849624	2178.8	0.00715845	0.01123473	2768.8	0.07285032	0.06872742	
409.01	-0.01572745	0	999.01	-0.0037115	0	1589	0.01255997	0.01849624	2179	0.00762851	0.01123473	2769	0.07290538	0.06872742	
409.21	-0.01675715	0	999.21	-0.00357047	0	1589.2	0.01394688	0.01849624	2179.2	0.00713354	0.01123473	2769.2	0.07269477	0.06872742	
409.41	-0.01745786	0	999.41	-0.00222251	0	1589.4	0.01452484	0.01849624	2179.4	0.00726112	0.01123473	2769.4	0.07221559	0.06872742	
409.61	-0.01728696	0	999.61	-0.00195811	0	1589.6	0.0154131	0.01849624	2179.6	0.00802507	0.01123473	2769.6	0.07259847	0.06872742	
409.81	-0.01841059	0	999.81	-0.00146972	0	1589.8	0.01600044	0.01849624	2179.8	0.00841218	0.01123473	2769.8	0.07214568	0.06872742	
410.01	-0.01823384	0	1000.01	-0.00103264	0	1590	0.01603739	0.01849624	2180	0.00938042	0.01123473	2770	0.0721532	0.06872742	
410.21	-0.01973517	0	1000.21	-0.00102958	0	1590.2	0.01673366	0.01849624	2180.2	0.01026191	0.01123473	2770.2	0.07174219	0.06872742	
410.41	-0.02074108	0	1000.41	-0.00172177	0	1590.4	0.01636729	0.01849624	2180.4	0.00984073	0.01123473	2770.4	0.07225838	0.06872742	
410.61	-0.02074834	0	1000.61	-0.0022884	0	1590.6	0.0173324	0.01849624	2180.6	0.00986868	0.01123473	2770.6	0.07105576	0.06872742	
410.81	-0.02060086	0	1000.81	-0.00250459	0	1590.8	0.01747721	0.01849624	2180.8	0.0094647	0.01123473	2770.8	0.07084718	0.06872742	
411.01	-0.02082087	0	1001.01	-0.0023101	0	1591	0.01748954	0.01849624	2181	0.00911003	0.01123473	2771	0.07061664	0.06872742	
411.21	-0.01990257	0	1001.21	-0.00295758	0	1591.2	0.01745229	0.01849624	2181.2	0.00924293	0.01123473	2771.2	0.07188624	0.06872742	
411.41	-0.01927028	0	1001.41	-0.00362042	0	1591.4	0.01751767	0.01849624	2181.4	0.00995107	0.01123473	2771.4	0.07198114	0.06872742	
411.61	-0.01840661	0	1001.61	-0.00405481	0	1591.6	0.01722625	0.01849624	2181.6	0.00960106	0.01123473	2771.6	0.07149933	0.06872742	
411.81	-0.01830282	0	1001.81	-0.00377802	0	1591.8	0.01649552	0.01849624	2181.8	0.00875124	0.01123473	2771.8	0.07192957	0.06872742	
412.01	-0.017869	0	1002.01	-0.00394465	0	1592	0.01594139	0.01849624	2182	0.00893593	0.01123473	2772	0.07179288	0.06872742	
412.21	-0.01642664	0	1002.21	-0.00452365	0	1592.2	0.01578317	0.01849624	2182.2	0.00921317	0.01123473	2772.2	0.0725794	0.06872742	
412.41	-0.01631163	0	1002.41	-0.00560351	0	1592.4	0.01520971	0.01849624	2182.4	0.00937673	0.01123473	2772.4	0.07327092	0.06872742	
412.61	-0.01668926	0	1002.61	-0.0054027	0	1592.6	0.01429171	0.01849624	2182.6	0.00998445	0.01123473	2772.6	0.07365075	0.06872742	
412.81	-0.01703834	0	1002.81	-0.00553369	0	1592.8	0.01386567	0.01849624	2182.8	0.01065798	0.01123473	2772.8	0.07330616	0.06872742	
413.01	-0.01748257	0	1003.01	-0.00613083	0	1593	0.01489128	0.01849624	2183	0.01167241	0.01123473	2773	0.07299483	0.06872742	
413.21	-0.01791106	0	1003.21	-0.0053827	0	1593.2	0.01576133	0.01849624	2183.2	0.01176357	0.01123473	2773.2	0.07313449	0.06872742	
413.41	-0.01762671	0	1003.41	-0.00536569	0	1593.4	0.01498462	0.01849624	2183.4	0.01211727	0.01123473	2773.4	0.07295236	0.06872742	
413.61	-0.01818967	0	1003.61	-0.00526972	0	1593.6	0.01442273	0.01849624	2183.6	0.01250707	0.01123473	2773.6	0.07193403	0.06872742	
413.81	-0.0180438	0	1003.81	-0.0049463	0	1593.8	0.01434905	0.01849624	2183.8	0.01280161	0.01123473	2773.8	0.07121883	0.06872742	
414.01	-0.01666441	0	1004.01	-0.0057409	0	1594	0.01455752	0.01849624	2184	0.01285707	0.01123473	2774	0.0708597	0.06872742	
414.21	-0.01745043	0	1004.21	-0.00631356	0	1594.2	0.01458174	0.01849624	2184.2	0.01267409	0.01123473	2774.2	0.07049499	0.06872742	
414.41	-0.01828971	0	1004.41	-0.00644078	0	1594.4	0.01502223	0.01849624	2184.4	0.01168023	0.01123473	2774.4	0.07082519	0.06872742	
414.61	-0.01777942	0	1004.61	-0.00598468	0	1594.6	0.01475995	0.01849624	2184.6	0.01147706	0.01123473	2774.6	0.06989228	0.06872742	
414.81	-0.01772238	0	1004.81	-0.00578183	0	1594.8	0.01483417	0.01849624	2184.8	0.01135443	0.01123473	2774.8	0.0696335	0.06872742	
415.01	-0.01842406	0	1005.01	-0.0049112	0	1595	0.01466692	0.01849624	2185	0.01164531	0.01123473	2775	0.06954876	0.06872742	
415.21	-0.01761847	0	1005.21	-0.0053688	0	1595.2	0.01536225	0.01849624	2185.2	0.01100749	0.01123473	2775.2	0.06959814	0.06872742	
415.41	-0.01718362	0	1005.41	-0.0051372	0	1595.4	0.01585086	0.01849624	2185.4	0.01126686	0.01123473	2775.4	0.07005011	0.06872742	
415.61	-0.01698276	0	1005.61	-0.00508351	0	1595.6	0.0161418	0.01849624	2185.6	0.01069435	0.01123473	2775.6	0.07135477	0.06872742	
415.81	-0.01775216	0	1005.81	-0.00454683	0	1595.8	0.01600094	0.01849624	2185.8	0.01117716	0.01123473	2775.8	0.07252881	0.06872742	
416.01	-0.01698669	0	1006.01	-0.00448867	0	1596	0.01560369	0.01849624	2186	0.01206757	0.01123473	2776	0.07276678	0.06872742	
416.21	-0.0165487	0	1006.21	-0.00454944	0	1596.2	0.01579025	0.01849624	2186.2	0.01221937	0.01123473	2776.2	0.07475414	0.06872742	
416.41	-0.01724611	0	1006.41	-0.00443091	0	1596.4	0.01590575	0.01849624	2186.4	0.01242462	0.01123473	2776.4	0.07467708	0.06872742	
416.61	-0.01690203	0	1006.61	-0.003649	0	1596.6	0.01552324	0.01849624	2186.6	0.01290223	0.01123473	2776.6	0.07472934	0.06872742	
416.81	-0.01788019	0	1006.81	-0.00364794	0	1596.8	0.01553427	0.01849624	2186.8	0.01234266	0.01123473	2776.8	0.07452223	0.06872742	
417.01	-0.01731307	0	1007.01	-0.00367394	0	1597	0.01550188	0.01849624	2187	0.01233	0.01123473	2777	0.07462957	0.06872742	
417.21	-0.01757969	0	1007.21	-0.00318314	0	1597.2	0.01467757	0.01849624	2187.2	0.01256056	0.01123473	2777.2	0.07376939	0.06872742	
417.41	-0.01756239	0	1007.41	-0.00395876	0	1597.4	0.01380807	0.01849624	2187.4	0.01181226	0.01123473	2777.4	0.07259979	0.06872742	
417.61	-0.01843591	0	1007.61	-0.00351754	0	1597.6	0.01459884	0.01849624	2187.6	0.01155517	0.01123473	2777.6	0.07184331	0.06872742	
417.81	-0.01787503	0	1007.81	-0.00441462	0	1597.8	0.0144341	0.01849624	2187.8	0.01148414	0.01123473	2777.8	0.07193655	0.06872742	
418.01	-0.01777407	0	1008.01	-0.00533366	0	1598	0.01368469	0.01849624	2188	0.01052586	0.01123473	2778	0.07198879	0.06872742	
418.21	-0.01920489	0	1008.21	-0.00539144	0	1598.2	0.0134003	0.01849624	2188.2	0.00973565	0.01123473	2778.2	0.0722479	0.06872742	
418.41	-0.01901099	0	1008.41	-0.00467703	0	1598.4	0.01302795	0.01849624	2188.4	0.00908619	0.01123473	2778.4	0.07218347	0.06872742	
418.61	-0.01836846	0	1008.61	-0.00502953	0	1598.6	0.01233379	0.01849624	2188.6	0.00928561	0.01123473	2778.6	0.07222893	0.06872742	
418.81	-0.01878044	0	1008.81	-0.00543865	0	1598.8	0.01265108	0.01849624	2188.8	0.00913928	0.01123473	2778.8	0.07265038	0.06872742	
419.01	-0.01888433	0	1009.01	-0.00493717	0	1599	0.01251027	0.01849624	2189	0.00871951	0.01123473	2779	0.0728349	0.06872742	
419.21	-0.01829032	0	1009.21	-0.00579174	0	1599.2	0.01277543	0.01849624	2189.2	0.00725356	0.01123473	2779.2	0.07303378	0.06872742	
419.41	-0.01810356	0	1009.41	-0.00538347	0	1599.4	0.01306376	0.01849624	2189.4	0.00705546	0.01123473	2779.4	0.0745086	0.06872742	
419.61	-0.01855224	0	1009.61	-0.00520424	0	1599.6	0.01322254	0.01849624	2189.6	0.00734177	0.01123473	2779.6	0.0753831	0.06872742	
419.81	-0.01947132	0	1009.81	-0.00506774	0	1599.8	0.01366941	0.01849624	2189.8	0.00718904	0.01123473	2779.8	0.07530556	0.06872742	
420.01	-0.01827685	0	1010.01	-0.00501526	0	1600	0.01365228	0.01849624	2190	0.00726872	0.01123473	2780	0.07520082	0.06872742	
420.21	-0.01782166	0	1010.21	-0.0050357	0	1600.2	0.01468421	0.01849624	2190.2	0.00682991	0.01123473	2780.2	0.07608547	0.06872742	
420.41	-0.01728331	0	1010.41	-0.00445935	0	1600.4	0.0150284	0.01849624	2190.4	0.0063148	0.01123473	2780.4	0.07583254	0.06872742	
420.61	-0.01735755	0	1010.61	-0.00375477	0	1600.6	0.01478629	0.01849624	2190.6	0.00627555	0.01123473	2780.6	0.07583356	0.06872742	
420.81	-0.01755753	0	1010.81	-0.00378635	0	1600.8	0.01487095	0.01849624	2190.8	0.00680025	0.01123473	2780.8	0.07583192	0.06872742	
421.01	-0.0169311	0	1011.01	-0.00303558	0	1601	0.01482027	0.01849624	2191	0.00703052	0.01123473	2781	0.07552714	0.06872742	
421.21	-0.01745066	0	1011.21	-0.00289591	0	1601.2	0.0156756	0.01849624	2191.2	0.00810185	0.01123473	2781.2	0.07438171	0.06872742	
421.41	-0.01825751	0	1011.41	-0.00313227	0	1601.4	0.01705773	0.01849624	2191.4	0.00758173	0.01123473	2781.4	0.07309409	0.06872742	
421.61	-0.01928779	0	1011.61	-0.00236823	0	1601.6	0.01820928	0.01849624	2191.6	0.00846546	0.01123473	2781.6	0.07313301	0.06872742	
421.81	-0.01966367	0	1011.81	-0.00306582	0	1601.8	0.01742842	0.01849624	2191.8	0.00839476	0.01123473	2781.8	0.07162399	0.06872742	
422.01	-0.02027281	0	1012.01	-0.0030854	0	1602	0.01779764	0.01849624	2192	0.00838862	0.01123473	2782	0.07125266	0.06872742	
422.21	-0.02067371	0	1012.21	-0.00297023	0	1602.2	0.01721698	0.01849624	2192.2	0.00837772	0.01123473	2782.2	0.07103555	0.06872742	
422.41	-0.02075957	0	1012.41	-0.00242631	0	1602.4	0.01683124	0.01849624	2192.4	0.00870705	0.01123473	2782.4	0.07065564	0.06872742	
422.61	-0.02202703	0	1012.61	-0.00321406	0	1602.6	0.01657353	0.01849624	2192.6	0.00986245	0.01123473	2782.6	0.07106692	0.06872742	
422.81	-0.02216634	0	1012.81	-0.0035041	0	1602.8	0.01636969	0.01849624	2192.8	0.00991809	0.01123473	2782.8	0.07058151	0.06872742	
423.01	-0.02229612	0	1013.01	-0.00379629	0	1603	0.01613719	0.01849624	2193	0.01008227	0.01123473	2783	0.07014065	0.06872742	
423.21	-0.02310695	0	1013.21	-0.00397066	0	1603.2	0.01645124	0.01849624	2193.2	0.0097636	0.01123473	2783.2	0.06974214	0.06872742	
423.41	-0.02316819	0	1013.41	-0.00371826	0	1603.4	0.01607815	0.01849624	2193.4	0.0104108	0.01123473	2783.4	0.07012958	0.06872742	
423.61	-0.02281831	0	1013.61	-0.00340386	0	1603.6	0.01553661	0.01849624	2193.6	0.01158925	0.01123473	2783.6	0.07095251	0.06872742	
423.81	-0.02263743	0	1013.81	-0.00314149	0	1603.8	0.01575144	0.01849624	2193.8	0.01108115	0.01123473	2783.8	0.07104606	0.06872742	
424.01	-0.02130281	0	1014.01	-0.00316291	0	1604	0.01545705	0.01849624	2194	0.01152579	0.01123473	2784	0.07146612	0.06872742	
424.21	-0.02079548	0	1014.21	-0.00245528	0	1604.2	0.01597556	0.01849624	2194.2	0.01088617	0.01123473	2784.2	0.07241509	0.06872742	
424.41	-0.01945718	0	1014.41	-0.00131651	0	1604.4	0.0151483	0.01849624	2194.4	0.01132557	0.01123473	2784.4	0.07340934	0.06872742	
424.61	-0.01929345	0	1014.61	-0.00112687	0	1604.6	0.01539013	0.01849624	2194.6	0.01091435	0.01123473	2784.6	0.07385192	0.06872742	
424.81	-0.01822767	0	1014.81	-0.00178286	0	1604.8	0.01557223	0.01849624	2194.8	0.0101333	0.01123473	2784.8	0.07401004	0.06872742	
425.01	-0.01846551	0	1015.01	-0.00184804	0	1605	0.01530953	0.01849624	2195	0.00911073	0.01123473	2785	0.07333175	0.06872742	
425.21	-0.01822072	0	1015.21	-0.00230669	0	1605.2	0.01643004	0.01849624	2195.2	0.00928232	0.01123473	2785.2	0.07301695	0.06872742	
425.41	-0.01791485	0	1015.41	-0.00308777	0	1605.4	0.01666595	0.01849624	2195.4	0.00865306	0.01123473	2785.4	0.07273827	0.06872742	
425.61	-0.01802816	0	1015.61	-0.00332304	0	1605.6	0.01595573	0.01849624	2195.6	0.00813867	0.01123473	2785.6	0.0737055	0.06872742	
425.81	-0.01806916	0	1015.81	-0.00439555	0	1605.8	0.01564095	0.01849624	2195.8	0.00772303	0.01123473	2785.8	0.07361137	0.06872742	
426.01	-0.01747259	0	1016.01	-0.0052709	0	1606	0.01561925	0.01849624	2196	0.00778955	0.01123473	2786	0.07330944	0.06872742	
426.21	-0.01759932	0	1016.21	-0.0055412	0	1606.2	0.0147141	0.01849624	2196.2	0.00785037	0.01123473	2786.2	0.072755	0.06872742	
426.41	-0.0176722	0	1016.41	-0.00533205	0	1606.4	0.01496642	0.01849624	2196.4	0.00840113	0.01123473	2786.4	0.07360509	0.06872742	
426.61	-0.01782443	0	1016.61	-0.00561919	0	1606.6	0.01496874	0.01849624	2196.6	0.00902173	0.01123473	2786.6	0.07404535	0.06872742	
426.81	-0.01824494	0	1016.81	-0.00580045	0	1606.8	0.01435658	0.01849624	2196.8	0.0090788	0.01123473	2786.8	0.07344761	0.06872742	
427.01	-0.01911097	0	1017.01	-0.006127	0	1607	0.01391688	0.01849624	2197	0.0097324	0.01123473	2787	0.0733496	0.06872742	
427.21	-0.02016281	0	1017.21	-0.00503623	0	1607.2	0.01430039	0.01849624	2197.2	0.00972008	0.01123473	2787.2	0.07363576	0.06872742	
427.41	-0.01981278	0	1017.41	-0.00406744	0	1607.4	0.0133941	0.01849624	2197.4	0.01037979	0.01123473	2787.4	0.07439166	0.06872742	
427.61	-0.02040508	0	1017.61	-0.00320245	0	1607.6	0.01361325	0.01849624	2197.6	0.01087331	0.01123473	2787.6	0.0738098	0.06872742	
427.81	-0.02116947	0	1017.81	-0.00275978	0	1607.8	0.01499554	0.01849624	2197.8	0.0110555	0.01123473	2787.8	0.07355989	0.06872742	
428.01	-0.0214944	0	1018.01	-0.00242311	0	1608	0.01558372	0.01849624	2198	0.01120856	0.01123473	2788	0.07372318	0.06872742	
428.21	-0.02049527	0	1018.21	-0.00160088	0	1608.2	0.01634195	0.01849624	2198.2	0.01036459	0.01123473	2788.2	0.07393933	0.06872742	
428.41	-0.02040071	0	1018.41	-0.00166504	0	1608.4	0.01668237	0.01849624	2198.4	0.01019767	0.01123473	2788.4	0.07390141	0.06872742	
428.61	-0.02113858	0	1018.61	-0.0022226	0	1608.6	0.01723536	0.01849624	2198.6	0.0093127	0.01123473	2788.6	0.07290633	0.06872742	
428.81	-0.02082574	0	1018.81	-0.00244229	0	1608.8	0.01731972	0.01849624	2198.8	0.00924106	0.01123473	2788.8	0.07201855	0.06872742	
429.01	-0.0214334	0	1019.01	-0.00242764	0	1609	0.0165209	0.01849624	2199	0.00993191	0.01123473	2789	0.07127408	0.06872742	
429.21	-0.02037692	0	1019.21	-0.00289672	0	1609.2	0.01691403	0.01849624	2199.2	0.00978657	0.01123473	2789.2	0.07130472	0.06872742	
429.41	-0.02037603	0	1019.41	-0.00355926	0	1609.4	0.01714418	0.01849624	2199.4	0.00870352	0.01123473	2789.4	0.07055327	0.06872742	
429.61	-0.01997885	0	1019.61	-0.00440302	0	1609.6	0.01725792	0.01849624	2199.6	0.00907001	0.01123473	2789.6	0.07059144	0.06872742	
429.81	-0.01938348	0	1019.81	-0.00583765	0	1609.8	0.01723997	0.01849624	2199.8	0.00886336	0.01123473	2789.8	0.07026698	0.06872742	
430.01	-0.01861175	0	1020.01	-0.00623426	0	1610	0.01749996	0.01849624	2200	0.0092855	0.01123473	2790	0.06866584	0.06872742	
430.21	-0.01853653	0	1020.21	-0.00579244	0	1610.2	0.01716477	0.01849624	2200.2	0.00961202	0.01123473	2790.2	0.06940269	0.06872742	
430.41	-0.01822062	0	1020.41	-0.00575126	0	1610.4	0.01683578	0.01849624	2200.4	0.00999057	0.01123473	2790.4	0.06967662	0.06872742	
430.61	-0.01773548	0	1020.61	-0.00547817	0	1610.6	0.01656814	0.01849624	2200.6	0.00941863	0.01123473	2790.6	0.06998926	0.06872742	
430.81	-0.01815489	0	1020.81	-0.00569468	0	1610.8	0.01611189	0.01849624	2200.8	0.00915667	0.01123473	2790.8	0.06969186	0.06872742	
431.01	-0.0177863	0	1021.01	-0.00576098	0	1611	0.01657253	0.01849624	2201	0.01008067	0.01123473	2791	0.07021454	0.06872742	
431.21	-0.01765188	0	1021.21	-0.00466632	0	1611.2	0.01733323	0.01849624	2201.2	0.00942834	0.01123473	2791.2	0.07133403	0.06872742	
431.41	-0.01802765	0	1021.41	-0.00421145	0	1611.4	0.01711254	0.01849624	2201.4	0.00945184	0.01123473	2791.4	0.0725118	0.06872742	
431.61	-0.01887488	0	1021.61	-0.0039969	0	1611.6	0.01757822	0.01849624	2201.6	0.00945418	0.01123473	2791.6	0.0720668	0.06872742	
431.81	-0.01908607	0	1021.81	-0.00311178	0	1611.8	0.01793188	0.01849624	2201.8	0.00958886	0.01123473	2791.8	0.07351796	0.06872742	
432.01	-0.01863467	0	1022.01	-0.00258346	0	1612	0.01796879	0.01849624	2202	0.00897533	0.01123473	2792	0.07459114	0.06872742	
432.21	-0.01850457	0	1022.21	-0.00173144	0	1612.2	0.01868991	0.01849624	2202.2	0.00880896	0.01123473	2792.2	0.07484237	0.06872742	
432.41	-0.01925404	0	1022.41	-0.00099564	0	1612.4	0.01829032	0.01849624	2202.4	0.00886809	0.01123473	2792.4	0.07557928	0.06872742	
432.61	-0.01956145	0	1022.61	-0.00045782	0	1612.6	0.01795806	0.01849624	2202.6	0.00881057	0.01123473	2792.6	0.07535228	0.06872742	
432.81	-0.01982842	0	1022.81	-0.00069089	0	1612.8	0.01894107	0.01849624	2202.8	0.0082577	0.01123473	2792.8	0.07553654	0.06872742	
433.01	-0.02048798	0	1023.01	-0.001178	0	1613	0.01948426	0.01849624	2203	0.00754879	0.01123473	2793	0.0752932	0.06872742	
433.21	-0.02104742	0	1023.21	-0.0022875	0	1613.2	0.01988547	0.01849624	2203.2	0.00692277	0.01123473	2793.2	0.07427092	0.06872742	
433.41	-0.02191874	0	1023.41	-0.00220846	0	1613.4	0.02013762	0.01849624	2203.4	0.00730784	0.01123473	2793.4	0.07304354	0.06872742	
433.61	-0.02150815	0	1023.61	-0.00270334	0	1613.6	0.01951068	0.01849624	2203.6	0.00770389	0.01123473	2793.6	0.07311133	0.06872742	
433.81	-0.02230885	0	1023.81	-0.00384042	0	1613.8	0.01938921	0.01849624	2203.8	0.00677005	0.01123473	2793.8	0.0719435	0.06872742	
434.01	-0.02250131	0	1024.01	-0.0048312	0	1614	0.02021434	0.01849624	2204	0.00716057	0.01123473	2794	0.07069813	0.06872742	
434.21	-0.02186236	0	1024.21	-0.00508312	0	1614.2	0.01986416	0.01849624	2204.2	0.00608719	0.01123473	2794.2	0.07052209	0.06872742	
434.41	-0.02225344	0	1024.41	-0.00588675	0	1614.4	0.01957879	0.01849624	2204.4	0.00550251	0.01123473	2794.4	0.07001888	0.06872742	
434.61	-0.02173318	0	1024.61	-0.00632058	0	1614.6	0.0201613	0.01849624	2204.6	0.0051834	0.01123473	2794.6	0.07056052	0.06872742	
434.81	-0.0216599	0	1024.81	-0.00679611	0	1614.8	0.02023296	0.01849624	2204.8	0.00593309	0.01123473	2794.8	0.0697327	0.06872742	
435.01	-0.02146071	0	1025.01	-0.00780074	0	1615	0.01973727	0.01849624	2205	0.00645329	0.01123473	2795	0.06940491	0.06872742	
435.21	-0.02151354	0	1025.21	-0.00761244	0	1615.2	0.01898475	0.01849624	2205.2	0.00562096	0.01123473	2795.2	0.07000687	0.06872742	
435.41	-0.02167818	0	1025.41	-0.00795729	0	1615.4	0.01857953	0.01849624	2205.4	0.00566641	0.01123473	2795.4	0.07065934	0.06872742	
435.61	-0.0220777	0	1025.61	-0.00754607	0	1615.6	0.01784224	0.01849624	2205.6	0.00643978	0.01123473	2795.6	0.07026011	0.06872742	
435.81	-0.02274191	0	1025.81	-0.00729528	0	1615.8	0.01791867	0.01849624	2205.8	0.00699337	0.01123473	2795.8	0.07067419	0.06872742	
436.01	-0.02262945	0	1026.01	-0.00713321	0	1616	0.01756415	0.01849624	2206	0.00708324	0.01123473	2796	0.07097847	0.06872742	
436.21	-0.02321053	0	1026.21	-0.00687292	0	1616.2	0.01700211	0.01849624	2206.2	0.00733045	0.01123473	2796.2	0.07143235	0.06872742	
436.41	-0.02346083	0	1026.41	-0.00627834	0	1616.4	0.01625464	0.01849624	2206.4	0.00696433	0.01123473	2796.4	0.07292189	0.06872742	
436.61	-0.02336129	0	1026.61	-0.00617369	0	1616.6	0.01680833	0.01849624	2206.6	0.0078601	0.01123473	2796.6	0.07326371	0.06872742	
436.81	-0.02304785	0	1026.81	-0.00569126	0	1616.8	0.01777836	0.01849624	2206.8	0.00754149	0.01123473	2796.8	0.07366766	0.06872742	
437.01	-0.02359052	0	1027.01	-0.00539121	0	1617	0.01765003	0.01849624	2207	0.00757104	0.01123473	2797	0.07362565	0.06872742	
437.21	-0.02335808	0	1027.21	-0.00553643	0	1617.2	0.0168715	0.01849624	2207.2	0.00828886	0.01123473	2797.2	0.07304572	0.06872742	
437.41	-0.0232139	0	1027.41	-0.00538479	0	1617.4	0.01606516	0.01849624	2207.4	0.00880481	0.01123473	2797.4	0.07296028	0.06872742	
437.61	-0.022496	0	1027.61	-0.00595882	0	1617.6	0.01553772	0.01849624	2207.6	0.00773257	0.01123473	2797.6	0.07257598	0.06872742	
437.81	-0.02188615	0	1027.81	-0.00710988	0	1617.8	0.01610928	0.01849624	2207.8	0.00812216	0.01123473	2797.8	0.07224012	0.06872742	
438.01	-0.0213362	0	1028.01	-0.00740438	0	1618	0.01629712	0.01849624	2208	0.00794146	0.01123473	2798	0.07234077	0.06872742	
438.21	-0.02036591	0	1028.21	-0.00711482	0	1618.2	0.01509299	0.01849624	2208.2	0.00800826	0.01123473	2798.2	0.072517	0.06872742	
438.41	-0.02082882	0	1028.41	-0.00778143	0	1618.4	0.01479262	0.01849624	2208.4	0.00799069	0.01123473	2798.4	0.07247178	0.06872742	
438.61	-0.0199292	0	1028.61	-0.00817223	0	1618.6	0.01558758	0.01849624	2208.6	0.00805574	0.01123473	2798.6	0.07281469	0.06872742	
438.81	-0.01979981	0	1028.81	-0.00848718	0	1618.8	0.01609422	0.01849624	2208.8	0.00826965	0.01123473	2798.8	0.07216018	0.06872742	
439.01	-0.01959575	0	1029.01	-0.00854253	0	1619	0.01678778	0.01849624	2209	0.00771168	0.01123473	2799	0.07184794	0.06872742	
439.21	-0.01925793	0	1029.21	-0.00753214	0	1619.2	0.01730418	0.01849624	2209.2	0.00823547	0.01123473	2799.2	0.07213558	0.06872742	
439.41	-0.01936651	0	1029.41	-0.00746208	0	1619.4	0.01757223	0.01849624	2209.4	0.00846727	0.01123473	2799.4	0.07191787	0.06872742	
439.61	-0.02038667	0	1029.61	-0.00635327	0	1619.6	0.017529	0.01849624	2209.6	0.00882202	0.01123473	2799.6	0.07194825	0.06872742	
439.81	-0.02151621	0	1029.81	-0.00574946	0	1619.8	0.0179949	0.01849624	2209.8	0.00880632	0.01123473	2799.8	0.0717154	0.06872742	
440.01	-0.02172986	0	1030.01	-0.00432273	0	1620	0.0179283	0.01849624	2210	0.00883276	0.01123473	2800	0.07198572	0.06872742	
440.21	-0.02264704	0	1030.21	-0.0035706	0	1620.2	0.01782796	0.01849624	2210.2	0.00890114	0.01123473	2800.2	0.07273987	0.06872742	
440.41	-0.02243909	0	1030.41	-0.00270156	0	1620.4	0.01823519	0.01849624	2210.4	0.0091447	0.01123473	2800.4	0.07354581	0.06872742	
440.61	-0.02223205	0	1030.61	-0.00227959	0	1620.6	0.01891367	0.01849624	2210.6	0.01012824	0.01123473	2800.6	0.07365479	0.06872742	
440.81	-0.02188514	0	1030.81	-0.00249992	0	1620.8	0.01843578	0.01849624	2210.8	0.00906407	0.01123473	2800.8	0.0735494	0.06872742	
441.01	-0.02262908	0	1031.01	-0.00279331	0	1621	0.01784162	0.01849624	2211	0.00911121	0.01123473	2801	0.0737355	0.06872742	
441.21	-0.02251619	0	1031.21	-0.00331412	0	1621.2	0.01729249	0.01849624	2211.2	0.00951072	0.01123473	2801.2	0.07347146	0.06872742	
441.41	-0.02286049	0	1031.41	-0.00460892	0	1621.4	0.01613617	0.01849624	2211.4	0.00944542	0.01123473	2801.4	0.07274917	0.06872742	
441.61	-0.02198437	0	1031.61	-0.00464136	0	1621.6	0.01610431	0.01849624	2211.6	0.00948827	0.01123473	2801.6	0.07133368	0.06872742	
441.81	-0.02192671	0	1031.81	-0.00516244	0	1621.8	0.01612093	0.01849624	2211.8	0.00966006	0.01123473	2801.8	0.070937	0.06872742	
442.01	-0.02223085	0	1032.01	-0.00587109	0	1622	0.0157307	0.01849624	2212	0.00920634	0.01123473	2802	0.07010602	0.06872742	
442.21	-0.02198351	0	1032.21	-0.00677745	0	1622.2	0.01510549	0.01849624	2212.2	0.00874505	0.01123473	2802.2	0.06957702	0.06872742	
442.41	-0.02318268	0	1032.41	-0.00722984	0	1622.4	0.01590663	0.01849624	2212.4	0.00785508	0.01123473	2802.4	0.06896694	0.06872742	
442.61	-0.02371425	0	1032.61	-0.00770214	0	1622.6	0.01576507	0.01849624	2212.6	0.00780681	0.01123473	2802.6	0.06983345	0.06872742	
442.81	-0.02478067	0	1032.81	-0.00771714	0	1622.8	0.01576129	0.01849624	2212.8	0.008105	0.01123473	2802.8	0.06989032	0.06872742	
443.01	-0.02500843	0	1033.01	-0.00707839	0	1623	0.01558669	0.01849624	2213	0.00758702	0.01123473	2803	0.07033094	0.06872742	
443.21	-0.02543626	0	1033.21	-0.00706345	0	1623.2	0.0152093	0.01849624	2213.2	0.00711845	0.01123473	2803.2	0.07077779	0.06872742	
443.41	-0.02618351	0	1033.41	-0.00684551	0	1623.4	0.01521615	0.01849624	2213.4	0.00696171	0.01123473	2803.4	0.07165641	0.06872742	
443.61	-0.027038	0	1033.61	-0.00625431	0	1623.6	0.01596416	0.01849624	2213.6	0.00669814	0.01123473	2803.6	0.07225788	0.06872742	
443.81	-0.02759847	0	1033.81	-0.00640984	0	1623.8	0.01615418	0.01849624	2213.8	0.00726018	0.01123473	2803.8	0.07251258	0.06872742	
444.01	-0.02665227	0	1034.01	-0.00582413	0	1624	0.01708311	0.01849624	2214	0.0079653	0.01123473	2804	0.07282858	0.06872742	
444.21	-0.02565925	0	1034.21	-0.00604216	0	1624.2	0.01749695	0.01849624	2214.2	0.00825307	0.01123473	2804.2	0.07378818	0.06872742	
444.41	-0.02453126	0	1034.41	-0.00663225	0	1624.4	0.01820848	0.01849624	2214.4	0.00843449	0.01123473	2804.4	0.07464496	0.06872742	
444.61	-0.02426487	0	1034.61	-0.00641631	0	1624.6	0.01887985	0.01849624	2214.6	0.00823121	0.01123473	2804.6	0.07535109	0.06872742	
444.81	-0.0231746	0	1034.81	-0.00673341	0	1624.8	0.01850462	0.01849624	2214.8	0.00840434	0.01123473	2804.8	0.07559055	0.06872742	
445.01	-0.02293235	0	1035.01	-0.00543106	0	1625	0.0192324	0.01849624	2215	0.0090592	0.01123473	2805	0.07560813	0.06872742	
445.21	-0.02245748	0	1035.21	-0.00515524	0	1625.2	0.01878385	0.01849624	2215.2	0.00896275	0.01123473	2805.2	0.07514511	0.06872742	
445.41	-0.02168758	0	1035.41	-0.00508395	0	1625.4	0.01864192	0.01849624	2215.4	0.00889546	0.01123473	2805.4	0.07437555	0.06872742	
445.61	-0.02093986	0	1035.61	-0.00471822	0	1625.6	0.0189885	0.01849624	2215.6	0.00958509	0.01123473	2805.6	0.07352427	0.06872742	
445.81	-0.02125806	0	1035.81	-0.00495788	0	1625.8	0.01898437	0.01849624	2215.8	0.00889538	0.01123473	2805.8	0.07369932	0.06872742	
446.01	-0.02053754	0	1036.01	-0.00542747	0	1626	0.01865483	0.01849624	2216	0.0093217	0.01123473	2806	0.073527	0.06872742	
446.21	-0.02072806	0	1036.21	-0.00493518	0	1626.2	0.01787956	0.01849624	2216.2	0.00906943	0.01123473	2806.2	0.07332776	0.06872742	
446.41	-0.02128833	0	1036.41	-0.00525934	0	1626.4	0.01792583	0.01849624	2216.4	0.00900387	0.01123473	2806.4	0.07283757	0.06872742	
446.61	-0.02159245	0	1036.61	-0.00523144	0	1626.6	0.01652947	0.01849624	2216.6	0.00920541	0.01123473	2806.6	0.07409494	0.06872742	
446.81	-0.02178212	0	1036.81	-0.00579838	0	1626.8	0.01702674	0.01849624	2216.8	0.00904983	0.01123473	2806.8	0.07401236	0.06872742	
447.01	-0.02182528	0	1037.01	-0.00561936	0	1627	0.01697028	0.01849624	2217	0.00847155	0.01123473	2807	0.07397501	0.06872742	
447.21	-0.02243515	0	1037.21	-0.00634672	0	1627.2	0.01744236	0.01849624	2217.2	0.00844253	0.01123473	2807.2	0.07390016	0.06872742	
447.41	-0.02308784	0	1037.41	-0.00716086	0	1627.4	0.01798075	0.01849624	2217.4	0.00998495	0.01123473	2807.4	0.07405236	0.06872742	
447.61	-0.02355506	0	1037.61	-0.00751145	0	1627.6	0.01861813	0.01849624	2217.6	0.01023855	0.01123473	2807.6	0.07359751	0.06872742	
447.81	-0.02319435	0	1037.81	-0.00875128	0	1627.8	0.01897666	0.01849624	2217.8	0.01092671	0.01123473	2807.8	0.073764	0.06872742	
448.01	-0.0224131	0	1038.01	-0.00879898	0	1628	0.01948512	0.01849624	2218	0.01121089	0.01123473	2808	0.07328396	0.06872742	
448.21	-0.02300933	0	1038.21	-0.00905725	0	1628.2	0.01974728	0.01849624	2218.2	0.01079241	0.01123473	2808.2	0.07395733	0.06872742	
448.41	-0.02347394	0	1038.41	-0.00925428	0	1628.4	0.01950051	0.01849624	2218.4	0.00980624	0.01123473	2808.4	0.07404123	0.06872742	
448.61	-0.02407707	0	1038.61	-0.00873857	0	1628.6	0.01965466	0.01849624	2218.6	0.00903429	0.01123473	2808.6	0.07331166	0.06872742	
448.81	-0.0241127	0	1038.81	-0.00818495	0	1628.8	0.01839301	0.01849624	2218.8	0.00973339	0.01123473	2808.8	0.07247792	0.06872742	
449.01	-0.02393799	0	1039.01	-0.0074107	0	1629	0.01801092	0.01849624	2219	0.00917154	0.01123473	2809	0.07261296	0.06872742	
449.21	-0.02364787	0	1039.21	-0.00804504	0	1629.2	0.01640781	0.01849624	2219.2	0.00832103	0.01123473	2809.2	0.07327832	0.06872742	
449.41	-0.02327867	0	1039.41	-0.00786634	0	1629.4	0.01660423	0.01849624	2219.4	0.0087232	0.01123473	2809.4	0.07350166	0.06872742	
449.61	-0.02334418	0	1039.61	-0.0083488	0	1629.6	0.01592896	0.01849624	2219.6	0.00812999	0.01123473	2809.6	0.07363318	0.06872742	
449.81	-0.02290949	0	1039.81	-0.00754724	0	1629.8	0.01586265	0.01849624	2219.8	0.00737777	0.01123473	2809.8	0.07416924	0.06872742	
450.01	-0.02178082	0	1040.01	-0.00678502	0	1630	0.01532888	0.01849624	2220	0.00736421	0.01123473	2810	0.07423999	0.06872742	
450.21	-0.02174018	0	1040.21	-0.00529273	0	1630.2	0.01580011	0.01849624	2220.2	0.00712179	0.01123473	2810.2	0.07395842	0.06872742	
450.41	-0.02142157	0	1040.41	-0.0051979	0	1630.4	0.01627241	0.01849624	2220.4	0.00666457	0.01123473	2810.4	0.07436659	0.06872742	
450.61	-0.02105402	0	1040.61	-0.00359101	0	1630.6	0.01673115	0.01849624	2220.6	0.0064581	0.01123473	2810.6	0.07577094	0.06872742	
450.81	-0.02073827	0	1040.81	-0.00293834	0	1630.8	0.01786784	0.01849624	2220.8	0.00661286	0.01123473	2810.8	0.07570882	0.06872742	
451.01	-0.02089745	0	1041.01	-0.00285243	0	1631	0.01776185	0.01849624	2221	0.00708574	0.01123473	2811	0.07627814	0.06872742	
451.21	-0.02192267	0	1041.21	-0.00337563	0	1631.2	0.01880654	0.01849624	2221.2	0.00760647	0.01123473	2811.2	0.07720856	0.06872742	
451.41	-0.0227347	0	1041.41	-0.00335335	0	1631.4	0.0191952	0.01849624	2221.4	0.00881479	0.01123473	2811.4	0.0772238	0.06872742	
451.61	-0.02279135	0	1041.61	-0.00325328	0	1631.6	0.01998736	0.01849624	2221.6	0.00873196	0.01123473	2811.6	0.07704536	0.06872742	
451.81	-0.02314005	0	1041.81	-0.0040124	0	1631.8	0.02020546	0.01849624	2221.8	0.00923049	0.01123473	2811.8	0.07703907	0.06872742	
452.01	-0.02398828	0	1042.01	-0.00361227	0	1632	0.01975624	0.01849624	2222	0.0091005	0.01123473	2812	0.0765972	0.06872742	
452.21	-0.02506374	0	1042.21	-0.00459498	0	1632.2	0.01950836	0.01849624	2222.2	0.00837485	0.01123473	2812.2	0.07695558	0.06872742	
452.41	-0.02488888	0	1042.41	-0.00497676	0	1632.4	0.01886646	0.01849624	2222.4	0.00825398	0.01123473	2812.4	0.07660516	0.06872742	
452.61	-0.02486782	0	1042.61	-0.00560232	0	1632.6	0.01869891	0.01849624	2222.6	0.00875792	0.01123473	2812.6	0.07538969	0.06872742	
452.81	-0.02463869	0	1042.81	-0.00593346	0	1632.8	0.01768349	0.01849624	2222.8	0.00967525	0.01123473	2812.8	0.07522876	0.06872742	
453.01	-0.02410994	0	1043.01	-0.00690703	0	1633	0.01738312	0.01849624	2223	0.00903291	0.01123473	2813	0.07589981	0.06872742	
453.21	-0.02404508	0	1043.21	-0.00681175	0	1633.2	0.01659002	0.01849624	2223.2	0.00871639	0.01123473	2813.2	0.07609893	0.06872742	
453.41	-0.02412903	0	1043.41	-0.00685636	0	1633.4	0.01660384	0.01849624	2223.4	0.00827029	0.01123473	2813.4	0.07511311	0.06872742	
453.61	-0.02372412	0	1043.61	-0.00671234	0	1633.6	0.01597238	0.01849624	2223.6	0.00776505	0.01123473	2813.6	0.07464586	0.06872742	
453.81	-0.0235938	0	1043.81	-0.00596701	0	1633.8	0.0170067	0.01849624	2223.8	0.00690467	0.01123473	2813.8	0.0747749	0.06872742	
454.01	-0.02296087	0	1044.01	-0.00472032	0	1634	0.01723646	0.01849624	2224	0.00681487	0.01123473	2814	0.07387483	0.06872742	
454.21	-0.02317981	0	1044.21	-0.00391129	0	1634.2	0.01774892	0.01849624	2224.2	0.00605106	0.01123473	2814.2	0.07333503	0.06872742	
454.41	-0.02278373	0	1044.41	-0.00314996	0	1634.4	0.01709463	0.01849624	2224.4	0.00624845	0.01123473	2814.4	0.07455175	0.06872742	
454.61	-0.02223444	0	1044.61	-0.00205928	0	1634.6	0.01715294	0.01849624	2224.6	0.00587398	0.01123473	2814.6	0.07521068	0.06872742	
454.81	-0.02258144	0	1044.81	-0.00197107	0	1634.8	0.0166517	0.01849624	2224.8	0.00641521	0.01123473	2814.8	0.07515062	0.06872742	
455.01	-0.02241253	0	1045.01	-0.002121	0	1635	0.01597049	0.01849624	2225	0.00681718	0.01123473	2815	0.07558568	0.06872742	
455.21	-0.02259771	0	1045.21	-0.00173921	0	1635.2	0.0167518	0.01849624	2225.2	0.00665674	0.01123473	2815.2	0.07633593	0.06872742	
455.41	-0.02281618	0	1045.41	-0.00161856	0	1635.4	0.01673285	0.01849624	2225.4	0.00703286	0.01123473	2815.4	0.07680862	0.06872742	
455.61	-0.02256452	0	1045.61	-0.00146288	0	1635.6	0.01656973	0.01849624	2225.6	0.00723681	0.01123473	2815.6	0.07702784	0.06872742	
455.81	-0.02260342	0	1045.81	-0.00135028	0	1635.8	0.01588514	0.01849624	2225.8	0.00694461	0.01123473	2815.8	0.07736209	0.06872742	
456.01	-0.02277567	0	1046.01	-0.00225325	0	1636	0.01615302	0.01849624	2226	0.0067023	0.01123473	2816	0.07753757	0.06872742	
456.21	-0.02223858	0	1046.21	-0.00323403	0	1636.2	0.01577075	0.01849624	2226.2	0.00714416	0.01123473	2816.2	0.07773986	0.06872742	
456.41	-0.02191435	0	1046.41	-0.0031281	0	1636.4	0.01564969	0.01849624	2226.4	0.00785843	0.01123473	2816.4	0.07835861	0.06872742	
456.61	-0.02229533	0	1046.61	-0.00362748	0	1636.6	0.01558913	0.01849624	2226.6	0.00838508	0.01123473	2816.6	0.07744471	0.06872742	
456.81	-0.02227349	0	1046.81	-0.00337676	0	1636.8	0.01538816	0.01849624	2226.8	0.00863189	0.01123473	2816.8	0.07737718	0.06872742	
457.01	-0.02204476	0	1047.01	-0.0032689	0	1637	0.01585844	0.01849624	2227	0.00838266	0.01123473	2817	0.07702671	0.06872742	
457.21	-0.02228253	0	1047.21	-0.00288475	0	1637.2	0.01607573	0.01849624	2227.2	0.00864586	0.01123473	2817.2	0.07691553	0.06872742	
457.41	-0.02210974	0	1047.41	-0.00371823	0	1637.4	0.01684959	0.01849624	2227.4	0.0085678	0.01123473	2817.4	0.07638654	0.06872742	
457.61	-0.02181079	0	1047.61	-0.00377367	0	1637.6	0.01749194	0.01849624	2227.6	0.00959645	0.01123473	2817.6	0.07580705	0.06872742	
457.81	-0.02255639	0	1047.81	-0.00370325	0	1637.8	0.01924616	0.01849624	2227.8	0.00954106	0.01123473	2817.8	0.07473504	0.06872742	
458.01	-0.02256244	0	1048.01	-0.00356185	0	1638	0.0189271	0.01849624	2228	0.0109436	0.01123473	2818	0.07414243	0.06872742	
458.21	-0.02266592	0	1048.21	-0.00447801	0	1638.2	0.01951923	0.01849624	2228.2	0.01120989	0.01123473	2818.2	0.07433872	0.06872742	
458.41	-0.0220887	0	1048.41	-0.00493582	0	1638.4	0.01939008	0.01849624	2228.4	0.01161632	0.01123473	2818.4	0.07475454	0.06872742	
458.61	-0.02234407	0	1048.61	-0.00550719	0	1638.6	0.01991207	0.01849624	2228.6	0.01149832	0.01123473	2818.6	0.07457417	0.06872742	
458.81	-0.02261989	0	1048.81	-0.00657905	0	1638.8	0.02000403	0.01849624	2228.8	0.01131168	0.01123473	2818.8	0.07483585	0.06872742	
459.01	-0.02244292	0	1049.01	-0.00667785	0	1639	0.02029649	0.01849624	2229	0.0112891	0.01123473	2819	0.07534421	0.06872742	
459.21	-0.02294209	0	1049.21	-0.00712547	0	1639.2	0.02135886	0.01849624	2229.2	0.01125136	0.01123473	2819.2	0.07531404	0.06872742	
459.41	-0.02306261	0	1049.41	-0.00679245	0	1639.4	0.02064781	0.01849624	2229.4	0.0109585	0.01123473	2819.4	0.07553849	0.06872742	
459.61	-0.02331381	0	1049.61	-0.00675562	0	1639.6	0.02078737	0.01849624	2229.6	0.01056195	0.01123473	2819.6	0.07465303	0.06872742	
459.81	-0.02242512	0	1049.81	-0.00734259	0	1639.8	0.02124604	0.01849624	2229.8	0.00971197	0.01123473	2819.8	0.07446147	0.06872742	
460.01	-0.02286477	0	1050.01	-0.00818386	0	1640	0.02165438	0.01849624	2230	0.01033042	0.01123473	2820	0.07491649	0.06872742	
460.21	-0.02309425	0	1050.21	-0.00787937	0	1640.2	0.02096821	0.01849624	2230.2	0.01031123	0.01123473	2820.2	0.07464798	0.06872742	
460.41	-0.02342593	0	1050.41	-0.00737192	0	1640.4	0.0203711	0.01849624	2230.4	0.01039937	0.01123473	2820.4	0.07507121	0.06872742	
460.61	-0.02334968	0	1050.61	-0.00621786	0	1640.6	0.01991094	0.01849624	2230.6	0.01020991	0.01123473	2820.6	0.07411167	0.06872742	
460.81	-0.02314898	0	1050.81	-0.00584921	0	1640.8	0.01969722	0.01849624	2230.8	0.00974184	0.01123473	2820.8	0.07443706	0.06872742	
461.01	-0.02287555	0	1051.01	-0.00586913	0	1641	0.02007462	0.01849624	2231	0.00966543	0.01123473	2821	0.0747886	0.06872742	
461.21	-0.02276988	0	1051.21	-0.0061898	0	1641.2	0.02014583	0.01849624	2231.2	0.01015837	0.01123473	2821.2	0.07575486	0.06872742	
461.41	-0.02225867	0	1051.41	-0.00634069	0	1641.4	0.01985372	0.01849624	2231.4	0.01031076	0.01123473	2821.4	0.07531037	0.06872742	
461.61	-0.02256643	0	1051.61	-0.00599128	0	1641.6	0.01972682	0.01849624	2231.6	0.01148675	0.01123473	2821.6	0.07469708	0.06872742	
461.81	-0.02274929	0	1051.81	-0.00578645	0	1641.8	0.02011208	0.01849624	2231.8	0.01134328	0.01123473	2821.8	0.07466405	0.06872742	
462.01	-0.02178875	0	1052.01	-0.00621585	0	1642	0.020027	0.01849624	2232	0.01149176	0.01123473	2822	0.07486541	0.06872742	
462.21	-0.02166342	0	1052.21	-0.00691499	0	1642.2	0.02067819	0.01849624	2232.2	0.01113535	0.01123473	2822.2	0.07440133	0.06872742	
462.41	-0.02187267	0	1052.41	-0.00723127	0	1642.4	0.02052539	0.01849624	2232.4	0.01065285	0.01123473	2822.4	0.073882	0.06872742	
462.61	-0.02257157	0	1052.61	-0.00708422	0	1642.6	0.02021935	0.01849624	2232.6	0.01056946	0.01123473	2822.6	0.07341255	0.06872742	
462.81	-0.02286006	0	1052.81	-0.00744463	0	1642.8	0.02010761	0.01849624	2232.8	0.01042253	0.01123473	2822.8	0.07383123	0.06872742	
463.01	-0.02345149	0	1053.01	-0.00640364	0	1643	0.02061988	0.01849624	2233	0.01076725	0.01123473	2823	0.07329467	0.06872742	
463.21	-0.02427126	0	1053.21	-0.00672738	0	1643.2	0.02054129	0.01849624	2233.2	0.01116794	0.01123473	2823.2	0.07277948	0.06872742	
463.41	-0.02442392	0	1053.41	-0.0073513	0	1643.4	0.01965258	0.01849624	2233.4	0.01075841	0.01123473	2823.4	0.0730598	0.06872742	
463.61	-0.02483364	0	1053.61	-0.00850623	0	1643.6	0.01995094	0.01849624	2233.6	0.0105726	0.01123473	2823.6	0.07248524	0.06872742	
463.81	-0.02452819	0	1053.81	-0.00755128	0	1643.8	0.01933861	0.01849624	2233.8	0.01073457	0.01123473	2823.8	0.0719216	0.06872742	
464.01	-0.02556784	0	1054.01	-0.00799965	0	1644	0.0180018	0.01849624	2234	0.01101326	0.01123473	2824	0.07219989	0.06872742	
464.21	-0.0256754	0	1054.21	-0.00772037	0	1644.2	0.01697022	0.01849624	2234.2	0.01093607	0.01123473	2824.2	0.07180191	0.06872742	
464.41	-0.02540939	0	1054.41	-0.00667369	0	1644.4	0.01647494	0.01849624	2234.4	0.01108568	0.01123473	2824.4	0.0716959	0.06872742	
464.61	-0.02515842	0	1054.61	-0.00625128	0	1644.6	0.01608997	0.01849624	2234.6	0.01066546	0.01123473	2824.6	0.07111855	0.06872742	
464.81	-0.02521589	0	1054.81	-0.00694257	0	1644.8	0.01632741	0.01849624	2234.8	0.01013465	0.01123473	2824.8	0.07140491	0.06872742	
465.01	-0.024116	0	1055.01	-0.00688009	0	1645	0.01579201	0.01849624	2235	0.00972255	0.01123473	2825	0.0714316	0.06872742	
465.21	-0.02435197	0	1055.21	-0.00615884	0	1645.2	0.01633473	0.01849624	2235.2	0.00959534	0.01123473	2825.2	0.07155172	0.06872742	
465.41	-0.02404933	0	1055.41	-0.00526312	0	1645.4	0.01569827	0.01849624	2235.4	0.00951596	0.01123473	2825.4	0.07112421	0.06872742	
465.61	-0.02375929	0	1055.61	-0.00460259	0	1645.6	0.01628713	0.01849624	2235.6	0.00883246	0.01123473	2825.6	0.07179174	0.06872742	
465.81	-0.02332345	0	1055.81	-0.00461904	0	1645.8	0.01632268	0.01849624	2235.8	0.00807417	0.01123473	2825.8	0.07198224	0.06872742	
466.01	-0.02309094	0	1056.01	-0.00451679	0	1646	0.01645434	0.01849624	2236	0.00844831	0.01123473	2826	0.07201712	0.06872742	
466.21	-0.024055	0	1056.21	-0.0047234	0	1646.2	0.0171687	0.01849624	2236.2	0.00866474	0.01123473	2826.2	0.0723705	0.06872742	
466.41	-0.02411127	0	1056.41	-0.00418378	0	1646.4	0.01749053	0.01849624	2236.4	0.00769403	0.01123473	2826.4	0.07194515	0.06872742	
466.61	-0.0239902	0	1056.61	-0.0036035	0	1646.6	0.01664195	0.01849624	2236.6	0.0068942	0.01123473	2826.6	0.07203123	0.06872742	
466.81	-0.02405972	0	1056.81	-0.00381448	0	1646.8	0.01695652	0.01849624	2236.8	0.00672171	0.01123473	2826.8	0.0727336	0.06872742	
467.01	-0.02446371	0	1057.01	-0.004121	0	1647	0.01721273	0.01849624	2237	0.00630001	0.01123473	2827	0.07266496	0.06872742	
467.21	-0.02461677	0	1057.21	-0.00534954	0	1647.2	0.0168697	0.01849624	2237.2	0.00641004	0.01123473	2827.2	0.07334398	0.06872742	
467.41	-0.02466374	0	1057.41	-0.00569968	0	1647.4	0.0164244	0.01849624	2237.4	0.00600862	0.01123473	2827.4	0.07354042	0.06872742	
467.61	-0.0244431	0	1057.61	-0.00595551	0	1647.6	0.01650985	0.01849624	2237.6	0.00557658	0.01123473	2827.6	0.07288575	0.06872742	
467.81	-0.02395575	0	1057.81	-0.00547181	0	1647.8	0.0163061	0.01849624	2237.8	0.00590202	0.01123473	2827.8	0.07262414	0.06872742	
468.01	-0.02339657	0	1058.01	-0.00665569	0	1648	0.01595062	0.01849624	2238	0.00619007	0.01123473	2828	0.07285151	0.06872742	
468.21	-0.02261919	0	1058.21	-0.00640386	0	1648.2	0.0164606	0.01849624	2238.2	0.00655112	0.01123473	2828.2	0.07246325	0.06872742	
468.41	-0.02183518	0	1058.41	-0.0059244	0	1648.4	0.01718714	0.01849624	2238.4	0.0068204	0.01123473	2828.4	0.07181783	0.06872742	
468.61	-0.0211733	0	1058.61	-0.006146	0	1648.6	0.01729652	0.01849624	2238.6	0.00684419	0.01123473	2828.6	0.07141715	0.06872742	
468.81	-0.02074967	0	1058.81	-0.0059127	0	1648.8	0.01774654	0.01849624	2238.8	0.00665477	0.01123473	2828.8	0.07128128	0.06872742	
469.01	-0.02014157	0	1059.01	-0.00535053	0	1649	0.01758475	0.01849624	2239	0.00656125	0.01123473	2829	0.07093796	0.06872742	
469.21	-0.02048802	0	1059.21	-0.0046728	0	1649.2	0.01856999	0.01849624	2239.2	0.00684492	0.01123473	2829.2	0.07097819	0.06872742	
469.41	-0.01983548	0	1059.41	-0.00433303	0	1649.4	0.01846545	0.01849624	2239.4	0.00707168	0.01123473	2829.4	0.07106056	0.06872742	
469.61	-0.01964866	0	1059.61	-0.00407914	0	1649.6	0.01904639	0.01849624	2239.6	0.00672286	0.01123473	2829.6	0.07124952	0.06872742	
469.81	-0.02011482	0	1059.81	-0.0039399	0	1649.8	0.01912121	0.01849624	2239.8	0.00738114	0.01123473	2829.8	0.07113126	0.06872742	
470.01	-0.02011482	0	1060.01	-0.0039399	0	1650	0.01912121	0.01849624	2240	0.00738114	0.01123473	2830	0.07113126	0.06872742	
470.21	-0.02186676	0	1060.21	-0.00484753	0	1650.2	0.0175129	0.0184921	2240.2	0.00609608	0.00978096	2830.2	0.06890469	0.06489945	
470.41	-0.02430852	0	1060.41	-0.00541475	0	1650.4	0.01637184	0.01848796	2240.4	0.00472864	0.00851531	2830.4	0.06571626	0.06128469	
470.61	-0.02639312	0	1060.61	-0.00717656	0	1650.6	0.01512431	0.01848382	2240.6	0.00310274	0.00741344	2830.6	0.06264522	0.05787127	
470.81	-0.02862708	0	1060.81	-0.00913154	0	1650.8	0.01305478	0.01847968	2240.8	0.0008816	0.00645415	2830.8	0.05927209	0.05464796	
471.01	-0.03017431	0	1061.01	-0.01132098	0	1651	0.01162846	0.01847555	2241	-0.00051045	0.00561899	2831	0.05587496	0.05160419	
471.21	-0.03185976	0	1061.21	-0.0127686	0	1651.2	0.01015541	0.01847141	2241.2	-0.00154472	0.00489189	2831.2	0.0525451	0.04872995	
471.41	-0.03360385	0	1061.41	-0.01381987	0	1651.4	0.00878755	0.01846727	2241.4	-0.00316305	0.00425889	2831.4	0.04917342	0.0460158	
471.61	-0.03395511	0	1061.61	-0.01561009	0	1651.6	0.00732061	0.01846314	2241.6	-0.00474211	0.00370779	2831.6	0.04552548	0.04345282	
471.81	-0.03451773	0	1061.81	-0.01730328	0	1651.8	0.00619108	0.018459	2241.8	-0.00618503	0.00322801	2831.8	0.04216139	0.04103259	
472.01	-0.03450265	0	1062.01	-0.01888152	0	1652	0.00608082	0.01845487	2242	-0.00717638	0.0028103	2832	0.0400933	0.03874716	
472.21	-0.03489135	0	1062.21	-0.02026203	0	1652.2	0.00629213	0.01845074	2242.2	-0.00826894	0.00244665	2832.2	0.03783273	0.03658903	
472.41	-0.03569526	0	1062.41	-0.02095727	0	1652.4	0.00675661	0.01844661	2242.4	-0.00817306	0.00213006	2832.4	0.03609461	0.0345511	
472.61	-0.03593108	0	1062.61	-0.0206742	0	1652.6	0.00713286	0.01844248	2242.6	-0.00820733	0.00185443	2832.6	0.03474257	0.03262668	
472.81	-0.03500823	0	1062.81	-0.02065404	0	1652.8	0.00846813	0.01843835	2242.8	-0.00936361	0.00161447	2832.8	0.03374173	0.03080945	
473.01	-0.03455445	0	1063.01	-0.02020566	0	1653	0.00904779	0.01843422	2243	-0.00948882	0.00140556	2833	0.03280182	0.02909343	
473.21	-0.03427326	0	1063.21	-0.01899692	0	1653.2	0.00893367	0.01843009	2243.2	-0.00984729	0.00122368	2833.2	0.03153226	0.02747299	
473.41	-0.03400328	0	1063.41	-0.01818729	0	1653.4	0.01010525	0.01842597	2243.4	-0.01017974	0.00106534	2833.4	0.03124809	0.0259428	
473.61	-0.03376894	0	1063.61	-0.01730519	0	1653.6	0.01193331	0.01842184	2243.6	-0.01107935	0.00092748	2833.6	0.03064363	0.02449784	
473.81	-0.03287204	0	1063.81	-0.01593644	0	1653.8	0.01305088	0.01841771	2243.8	-0.01183918	0.00080747	2833.8	0.02985591	0.02313337	
474.01	-0.03238048	0	1064.01	-0.01515882	0	1654	0.01370368	0.01841359	2244	-0.01193863	0.00070298	2834	0.02922741	0.02184489	
474.21	-0.03247183	0	1064.21	-0.01402402	0	1654.2	0.01427114	0.01840947	2244.2	-0.01222389	0.00061202	2834.2	0.02820402	0.02062818	
474.41	-0.03228098	0	1064.41	-0.01286195	0	1654.4	0.01555085	0.01840535	2244.4	-0.01285944	0.00053282	2834.4	0.02731901	0.01947923	
474.61	-0.032154	0	1064.61	-0.01293976	0	1654.6	0.01609381	0.01840122	2244.6	-0.01329348	0.00046388	2834.6	0.02654592	0.01839428	
474.81	-0.03212274	0	1064.81	-0.01243608	0	1654.8	0.01732359	0.0183971	2244.8	-0.01399954	0.00040385	2834.8	0.02586489	0.01736976	
475.01	-0.03096637	0	1065.01	-0.01184795	0	1655	0.0185176	0.01839298	2245	-0.01417914	0.00035159	2835	0.02553763	0.0164023	
475.21	-0.02995931	0	1065.21	-0.01082173	0	1655.2	0.01908767	0.01838887	2245.2	-0.01434445	0.0003061	2835.2	0.02456006	0.01548873	
475.41	-0.02878351	0	1065.41	-0.01106648	0	1655.4	0.0193972	0.01838475	2245.4	-0.01561618	0.00026649	2835.4	0.02277724	0.01462604	
475.61	-0.0273267	0	1065.61	-0.01156806	0	1655.6	0.01982245	0.01838063	2245.6	-0.0156523	0.000232	2835.6	0.02217616	0.0138114	
475.81	-0.02742644	0	1065.81	-0.01164191	0	1655.8	0.02045396	0.01837652	2245.8	-0.01567708	0.00020198	2835.8	0.02186673	0.01304214	
476.01	-0.02744992	0	1066.01	-0.01179714	0	1656	0.02132226	0.0183724	2246	-0.01550238	0.00017585	2836	0.02172263	0.01231572	
476.21	-0.02780085	0	1066.21	-0.01232998	0	1656.2	0.02124554	0.01836829	2246.2	-0.01503606	0.00015309	2836.2	0.02070814	0.01162976	
476.41	-0.02753964	0	1066.41	-0.012654	0	1656.4	0.02107445	0.01836418	2246.4	-0.01404697	0.00013328	2836.4	0.01980173	0.01098201	
476.61	-0.02699722	0	1066.61	-0.01215749	0	1656.6	0.02133427	0.01836006	2246.6	-0.01380898	0.00011604	2836.6	0.01940865	0.01037033	
476.81	-0.02687366	0	1066.81	-0.01251231	0	1656.8	0.02092931	0.01835595	2246.8	-0.0143862	0.00010102	2836.8	0.01954246	0.00979273	
477.01	-0.02702415	0	1067.01	-0.01256741	0	1657	0.02016157	0.01835184	2247	-0.01349431	0.00008795	2837	0.02001185	0.00924729	
477.21	-0.02701396	0	1067.21	-0.01300194	0	1657.2	0.02106067	0.01834773	2247.2	-0.01302396	0.00007657	2837.2	0.01986517	0.00873224	
477.41	-0.02674151	0	1067.41	-0.01293572	0	1657.4	0.02113473	0.01834363	2247.4	-0.0121663	0.00006666	2837.4	0.01978809	0.00824587	
477.61	-0.02698488	0	1067.61	-0.0125154	0	1657.6	0.02045784	0.01833952	2247.6	-0.01213563	0.00005803	2837.6	0.01991481	0.0077866	
477.81	-0.02658012	0	1067.81	-0.01234545	0	1657.8	0.01917352	0.01833541	2247.8	-0.01114801	0.00005053	2837.8	0.0197705	0.0073529	
478.01	-0.02613674	0	1068.01	-0.01182164	0	1658	0.01913743	0.01833131	2248	-0.01005562	0.00004399	2838	0.01956994	0.00694336	
478.21	-0.02610054	0	1068.21	-0.0112436	0	1658.2	0.0187256	0.0183272	2248.2	-0.0096862	0.0000383	2838.2	0.01884331	0.00655663	
478.41	-0.02521121	0	1068.41	-0.01081888	0	1658.4	0.01925038	0.0183231	2248.4	-0.00954967	0.00003334	2838.4	0.01971936	0.00619144	
478.61	-0.02517708	0	1068.61	-0.01080246	0	1658.6	0.01990672	0.018319	2248.6	-0.00964092	0.00002903	2838.6	0.01891348	0.00584659	
478.81	-0.02469808	0	1068.81	-0.01021281	0	1658.8	0.01999258	0.01831489	2248.8	-0.01049138	0.00002527	2838.8	0.01870337	0.00552095	
479.01	-0.02423315	0	1069.01	-0.00996395	0	1659	0.01972824	0.01831079	2249	-0.01077414	0.000022	2839	0.01833074	0.00521344	
479.21	-0.02398259	0	1069.21	-0.00966086	0	1659.2	0.02000075	0.01830669	2249.2	-0.01048419	0.00001915	2839.2	0.01704973	0.00492307	
479.41	-0.02357757	0	1069.41	-0.00909555	0	1659.4	0.02029812	0.01830259	2249.4	-0.01086428	0.00001667	2839.4	0.01592216	0.00464886	
479.61	-0.02328402	0	1069.61	-0.0075985	0	1659.6	0.02108607	0.0182985	2249.6	-0.01047953	0.00001452	2839.6	0.01614829	0.00438993	
479.81	-0.02344744	0	1069.81	-0.00709611	0	1659.8	0.02119852	0.0182944	2249.8	-0.01089164	0.00001264	2839.8	0.01546697	0.00414542	
480.01	-0.02303792	0	1070.01	-0.00640255	0	1660	0.02115831	0.0182903	2250	-0.01101825	0.000011	2840	0.01489887	0.00391453	
480.21	-0.02212501	0	1070.21	-0.00648048	0	1660.2	0.02099464	0.01828621	2250.2	-0.01102586	0.00000958	2840.2	0.01447638	0.0036965	
480.41	-0.02179839	0	1070.41	-0.00579959	0	1660.4	0.02118209	0.01828211	2250.4	-0.01126584	0.00000834	2840.4	0.01412164	0.00349061	
480.61	-0.02204415	0	1070.61	-0.00566851	0	1660.6	0.02147241	0.01827802	2250.6	-0.01224376	0.00000726	2840.6	0.01385907	0.00329619	
480.81	-0.02240511	0	1070.81	-0.00503345	0	1660.8	0.02078351	0.01827393	2250.8	-0.01240598	0.00000632	2840.8	0.0138627	0.0031126	
481.01	-0.02321367	0	1071.01	-0.00482096	0	1661	0.02071924	0.01826983	2251	-0.01261336	0.0000055	2841	0.0133901	0.00293924	
481.21	-0.02255772	0	1071.21	-0.00419637	0	1661.2	0.02095611	0.01826574	2251.2	-0.01266906	0.00000479	2841.2	0.01297993	0.00277553	
481.41	-0.02176777	0	1071.41	-0.00468487	0	1661.4	0.02063926	0.01826165	2251.4	-0.01245738	0.00000417	2841.4	0.01339643	0.00262094	
481.61	-0.02127347	0	1071.61	-0.00447445	0	1661.6	0.02006102	0.01825756	2251.6	-0.01234247	0.00000363	2841.6	0.01317803	0.00247496	
481.81	-0.01991086	0	1071.81	-0.00486468	0	1661.8	0.01968431	0.01825348	2251.8	-0.01180598	0.00000316	2841.8	0.01302152	0.00233711	
482.01	-0.0197161	0	1072.01	-0.00510644	0	1662	0.02055292	0.01824939	2252	-0.01063236	0.00000275	2842	0.01295841	0.00220693	
482.21	-0.01956384	0	1072.21	-0.00556907	0	1662.2	0.02043018	0.0182453	2252.2	-0.01075982	0.0000024	2842.2	0.01312516	0.00208401	
482.41	-0.01958739	0	1072.41	-0.0054877	0	1662.4	0.02080893	0.01824122	2252.4	-0.00980476	0.00000209	2842.4	0.01298134	0.00196794	
482.61	-0.02005947	0	1072.61	-0.00601842	0	1662.6	0.02116137	0.01823713	2252.6	-0.00981779	0.00000182	2842.6	0.01236076	0.00185833	
482.81	-0.02034203	0	1072.81	-0.00562544	0	1662.8	0.02113239	0.01823305	2252.8	-0.00966282	0.00000158	2842.8	0.01247229	0.00175482	
483.01	-0.02129274	0	1073.01	-0.00534055	0	1663	0.02234861	0.01822897	2253	-0.00921304	0.00000138	2843	0.01194367	0.00165708	
483.21	-0.02120978	0	1073.21	-0.00455974	0	1663.2	0.02347419	0.01822489	2253.2	-0.00887784	0.0000012	2843.2	0.01105127	0.00156479	
483.41	-0.02162515	0	1073.41	-0.00458394	0	1663.4	0.02471321	0.0182208	2253.4	-0.00851608	0.00000104	2843.4	0.01148404	0.00147763	
483.61	-0.02273358	0	1073.61	-0.00429042	0	1663.6	0.02571464	0.01821672	2253.6	-0.00850924	0.00000091	2843.6	0.01103067	0.00139533	
483.81	-0.02331511	0	1073.81	-0.00407669	0	1663.8	0.02582869	0.01821265	2253.8	-0.0095245	0.00000079	2843.8	0.01065994	0.00131761	
484.01	-0.02290117	0	1074.01	-0.00418987	0	1664	0.0259814	0.01820857	2254	-0.0092187	0.00000069	2844	0.01093401	0.00124423	
484.21	-0.0225822	0	1074.21	-0.00456489	0	1664.2	0.02565778	0.01820449	2254.2	-0.00858283	0.0000006	2844.2	0.01065376	0.00117493	
484.41	-0.02338827	0	1074.41	-0.0046054	0	1664.4	0.02597922	0.01820041	2254.4	-0.00948904	0.00000052	2844.4	0.01105538	0.00110948	
484.61	-0.02379538	0	1074.61	-0.00444332	0	1664.6	0.0255192	0.01819634	2254.6	-0.0103972	0.00000045	2844.6	0.01093368	0.00104769	
484.81	-0.023322	0	1074.81	-0.00419749	0	1664.8	0.02531857	0.01819226	2254.8	-0.01032991	0.0000004	2844.8	0.01093638	0.00098933	
485.01	-0.02383302	0	1075.01	-0.00413759	0	1665	0.02515079	0.01818819	2255	-0.01022971	0.00000034	2845	0.01115276	0.00093423	
485.21	-0.02315849	0	1075.21	-0.00415452	0	1665.2	0.02457087	0.01818412	2255.2	-0.00980308	0.0000003	2845.2	0.01197955	0.0008822	
485.41	-0.02228348	0	1075.41	-0.00476927	0	1665.4	0.02412544	0.01818005	2255.4	-0.00890347	0.00000026	2845.4	0.0117526	0.00083306	
485.61	-0.02201239	0	1075.61	-0.00472684	0	1665.6	0.0226646	0.01817598	2255.6	-0.00899513	0.00000023	2845.6	0.01125018	0.00078666	
485.81	-0.02121145	0	1075.81	-0.00544398	0	1665.8	0.02190372	0.01817191	2255.8	-0.00896176	0.0000002	2845.8	0.01145192	0.00074285	
486.01	-0.02187303	0	1076.01	-0.00608365	0	1666	0.02113486	0.01816784	2256	-0.00778564	0.00000017	2846	0.01166137	0.00070147	
486.21	-0.02197628	0	1076.21	-0.00610449	0	1666.2	0.0203393	0.01816377	2256.2	-0.0073481	0.00000015	2846.2	0.01153976	0.0006624	
486.41	-0.0219712	0	1076.41	-0.00571953	0	1666.4	0.02018864	0.0181597	2256.4	-0.00645844	0.00000013	2846.4	0.01181549	0.00062551	
486.61	-0.02128179	0	1076.61	-0.00593244	0	1666.6	0.02056621	0.01815564	2256.6	-0.00651741	0.00000011	2846.6	0.01200529	0.00059067	
486.81	-0.02136433	0	1076.81	-0.00488975	0	1666.8	0.02058513	0.01815157	2256.8	-0.00612087	0.0000001	2846.8	0.01092636	0.00055777	
487.01	-0.0219669	0	1077.01	-0.00420201	0	1667	0.02122145	0.01814751	2257	-0.00521489	0.00000009	2847	0.01028094	0.0005267	
487.21	-0.02179803	0	1077.21	-0.00437705	0	1667.2	0.02172719	0.01814344	2257.2	-0.00456443	0.00000007	2847.2	0.00967886	0.00049736	
487.41	-0.02239336	0	1077.41	-0.00482181	0	1667.4	0.02247337	0.01813938	2257.4	-0.00422191	0.00000007	2847.4	0.00975937	0.00046966	
487.61	-0.02273802	0	1077.61	-0.00440879	0	1667.6	0.0225208	0.01813532	2257.6	-0.00489019	0.00000006	2847.6	0.00924428	0.0004435	
487.81	-0.02177703	0	1077.81	-0.00426492	0	1667.8	0.02223883	0.01813126	2257.8	-0.00558805	0.00000005	2847.8	0.00866488	0.0004188	
488.01	-0.02070687	0	1078.01	-0.0043958	0	1668	0.02170895	0.0181272	2258	-0.00484061	0.00000004	2848	0.00895479	0.00039548	
488.21	-0.02060629	0	1078.21	-0.00439919	0	1668.2	0.02205247	0.01812314	2258.2	-0.00504152	0.00000004	2848.2	0.00845345	0.00037345	
488.41	-0.02001379	0	1078.41	-0.00444003	0	1668.4	0.02260887	0.01811908	2258.4	-0.00604959	0.00000003	2848.4	0.00862608	0.00035265	
488.61	-0.01923911	0	1078.61	-0.00373675	0	1668.6	0.02296267	0.01811503	2258.6	-0.00676832	0.00000003	2848.6	0.00833373	0.00033301	
488.81	-0.0185099	0	1078.81	-0.00414041	0	1668.8	0.02348397	0.01811097	2258.8	-0.00694783	0.00000002	2848.8	0.00819109	0.00031446	
489.01	-0.01840688	0	1079.01	-0.00344455	0	1669	0.02302223	0.01810691	2259	-0.00724741	0.00000002	2849	0.00856469	0.00029694	
489.21	-0.01869363	0	1079.21	-0.00325797	0	1669.2	0.02292293	0.01810286	2259.2	-0.00694531	0.00000002	2849.2	0.00760929	0.0002804	
489.41	-0.0181891	0	1079.41	-0.00370756	0	1669.4	0.02316874	0.01809881	2259.4	-0.00647267	0.00000002	2849.4	0.00722475	0.00026479	
489.61	-0.01771057	0	1079.61	-0.00423422	0	1669.6	0.02293765	0.01809475	2259.6	-0.00624238	0.00000001	2849.6	0.00763069	0.00025004	
489.81	-0.01767133	0	1079.81	-0.00482221	0	1669.8	0.02327434	0.0180907	2259.8	-0.00606507	0.00000001	2849.8	0.00793626	0.00023611	
490.01	-0.01828586	0	1080.01	-0.00444018	0	1670	0.02342576	0.01808665	2260	-0.00550677	0.00000001	2850	0.00842118	0.00022296	
490.21	-0.01888159	0	1080.21	-0.00451529	0	1670.2	0.02435758	0.0180826	2260.2	-0.00570586	0.00000001	2850.2	0.00890775	0.00021054	
490.41	-0.01893037	0	1080.41	-0.00463023	0	1670.4	0.02488997	0.01807855	2260.4	-0.00559378	0.00000001	2850.4	0.00948661	0.00019882	
490.61	-0.01941503	0	1080.61	-0.00449591	0	1670.6	0.02531367	0.0180745	2260.6	-0.00498872	0.00000001	2850.6	0.0089637	0.00018774	
490.81	-0.01950375	0	1080.81	-0.00348503	0	1670.8	0.02560672	0.01807046	2260.8	-0.00421381	0.00000001	2850.8	0.00949734	0.00017729	
491.01	-0.019177	0	1081.01	-0.00433011	0	1671	0.02590099	0.01806641	2261	-0.00309728	0.00000001	2851	0.00986123	0.00016741	
491.21	-0.01917214	0	1081.21	-0.00459062	0	1671.2	0.02522483	0.01806237	2261.2	-0.0029341	0	2851.2	0.0097635	0.00015809	
491.41	-0.01901429	0	1081.41	-0.00488742	0	1671.4	0.02564991	0.01805832	2261.4	-0.00288132	0	2851.4	0.00978443	0.00014928	
491.61	-0.01877889	0	1081.61	-0.00544487	0	1671.6	0.02424106	0.01805428	2261.6	-0.00269213	0	2851.6	0.00976295	0.00014097	
491.81	-0.01803271	0	1081.81	-0.00544397	0	1671.8	0.02398834	0.01805024	2261.8	-0.00202424	0	2851.8	0.00841728	0.00013312	
492.01	-0.01765894	0	1082.01	-0.00529744	0	1672	0.02309785	0.01804619	2262	-0.00181099	0	2852	0.00870514	0.0001257	
492.21	-0.0181473	0	1082.21	-0.00559021	0	1672.2	0.02256727	0.01804215	2262.2	-0.00223731	0	2852.2	0.00798816	0.0001187	
492.41	-0.01829017	0	1082.41	-0.00545397	0	1672.4	0.0222165	0.01803811	2262.4	-0.00264116	0	2852.4	0.00731601	0.00011209	
492.61	-0.01857915	0	1082.61	-0.0052788	0	1672.6	0.02242612	0.01803407	2262.6	-0.00333268	0	2852.6	0.00683359	0.00010585	
492.81	-0.01883259	0	1082.81	-0.00517999	0	1672.8	0.02216882	0.01803004	2262.8	-0.00335903	0	2852.8	0.00637355	0.00009995	
493.01	-0.01873176	0	1083.01	-0.00453972	0	1673	0.02142562	0.018026	2263	-0.00346511	0	2853	0.00550476	0.00009438	
493.21	-0.01907888	0	1083.21	-0.00400826	0	1673.2	0.0217108	0.01802196	2263.2	-0.00350355	0	2853.2	0.00430404	0.00008913	
493.41	-0.01907904	0	1083.41	-0.00384919	0	1673.4	0.02200751	0.01801793	2263.4	-0.00349583	0	2853.4	0.0048104	0.00008416	
493.61	-0.01884155	0	1083.61	-0.00404015	0	1673.6	0.02173057	0.01801389	2263.6	-0.00353009	0	2853.6	0.00434133	0.00007947	
493.81	-0.01922542	0	1083.81	-0.00386229	0	1673.8	0.02115181	0.01800986	2263.8	-0.00450194	0	2853.8	0.00420951	0.00007505	
494.01	-0.02042946	0	1084.01	-0.00315038	0	1674	0.0208836	0.01800583	2264	-0.00486128	0	2854	0.00406227	0.00007087	
494.21	-0.02157253	0	1084.21	-0.00435867	0	1674.2	0.02070713	0.0180018	2264.2	-0.00550058	0	2854.2	0.0043947	0.00006692	
494.41	-0.02161703	0	1084.41	-0.00452634	0	1674.4	0.0206585	0.01799777	2264.4	-0.00545922	0	2854.4	0.00516399	0.00006319	
494.61	-0.0219401	0	1084.61	-0.00466779	0	1674.6	0.02044569	0.01799374	2264.6	-0.00574306	0	2854.6	0.00513262	0.00005967	
494.81	-0.02179846	0	1084.81	-0.00468804	0	1674.8	0.02016453	0.01798971	2264.8	-0.00582065	0	2854.8	0.00582441	0.00005635	
495.01	-0.02245391	0	1085.01	-0.00514266	0	1675	0.0201209	0.01798568	2265	-0.00593853	0	2855	0.00549609	0.00005321	
495.21	-0.02320935	0	1085.21	-0.00476939	0	1675.2	0.0199802	0.01798165	2265.2	-0.00552389	0	2855.2	0.0054707	0.00005025	
495.41	-0.02310521	0	1085.41	-0.00526046	0	1675.4	0.02055926	0.01797762	2265.4	-0.00534323	0	2855.4	0.00482642	0.00004745	
495.61	-0.02358708	0	1085.61	-0.00536571	0	1675.6	0.02060532	0.0179736	2265.6	-0.00522723	0	2855.6	0.00536769	0.00004481	
495.81	-0.02422719	0	1085.81	-0.00544129	0	1675.8	0.02163974	0.01796957	2265.8	-0.00484673	0	2855.8	0.00481442	0.00004231	
496.01	-0.0248806	0	1086.01	-0.00522279	0	1676	0.02198559	0.01796555	2266	-0.00488579	0	2856	0.00491633	0.00003995	
496.21	-0.02577849	0	1086.21	-0.00538748	0	1676.2	0.02219363	0.01796153	2266.2	-0.00464743	0	2856.2	0.00481539	0.00003773	
496.41	-0.02607093	0	1086.41	-0.00478483	0	1676.4	0.02399249	0.01795751	2266.4	-0.00442126	0	2856.4	0.00485051	0.00003563	
496.61	-0.0258297	0	1086.61	-0.00507393	0	1676.6	0.02421266	0.01795349	2266.6	-0.00438919	0	2856.6	0.00515149	0.00003364	
496.81	-0.02541107	0	1086.81	-0.00447229	0	1676.8	0.02507411	0.01794947	2266.8	-0.00518903	0	2856.8	0.0058443	0.00003177	
497.01	-0.02426207	0	1087.01	-0.00457363	0	1677	0.02503583	0.01794545	2267	-0.00569428	0	2857	0.00591464	0.00003	
497.21	-0.02367158	0	1087.21	-0.00429568	0	1677.2	0.02559549	0.01794143	2267.2	-0.00523751	0	2857.2	0.00605736	0.00002833	
497.41	-0.02348032	0	1087.41	-0.00396224	0	1677.4	0.02575146	0.01793741	2267.4	-0.00461918	0	2857.4	0.00643738	0.00002675	
497.61	-0.02255396	0	1087.61	-0.00459656	0	1677.6	0.02510593	0.0179334	2267.6	-0.00454454	0	2857.6	0.00651846	0.00002526	
497.81	-0.0222703	0	1087.81	-0.00450533	0	1677.8	0.0249441	0.01792938	2267.8	-0.00447897	0	2857.8	0.00605706	0.00002385	
498.01	-0.02221565	0	1088.01	-0.004232	0	1678	0.02495688	0.01792537	2268	-0.00468415	0	2858	0.00589876	0.00002253	
498.21	-0.0221134	0	1088.21	-0.00493868	0	1678.2	0.02459462	0.01792135	2268.2	-0.00462239	0	2858.2	0.00555445	0.00002127	
498.41	-0.02196393	0	1088.41	-0.0040556	0	1678.4	0.02452671	0.01791734	2268.4	-0.00510831	0	2858.4	0.00608015	0.00002009	
498.61	-0.02096148	0	1088.61	-0.00427588	0	1678.6	0.02324122	0.01791333	2268.6	-0.00559524	0	2858.6	0.00473465	0.00001897	
498.81	-0.02126091	0	1088.81	-0.00367525	0	1678.8	0.02349255	0.01790932	2268.8	-0.00519897	0	2858.8	0.00496091	0.00001791	
499.01	-0.02134629	0	1089.01	-0.0029505	0	1679	0.02338426	0.01790531	2269	-0.00552979	0	2859	0.00479441	0.00001691	
499.21	-0.02050961	0	1089.21	-0.00302879	0	1679.2	0.02337102	0.0179013	2269.2	-0.00518502	0	2859.2	0.0048992	0.00001597	
499.41	-0.02006424	0	1089.41	-0.00323599	0	1679.4	0.02362589	0.01789729	2269.4	-0.00550625	0	2859.4	0.00405299	0.00001508	
499.61	-0.01945377	0	1089.61	-0.00385257	0	1679.6	0.02381515	0.01789328	2269.6	-0.00588879	0	2859.6	0.00374124	0.00001424	
499.81	-0.01916039	0	1089.81	-0.00431048	0	1679.8	0.02307575	0.01788927	2269.8	-0.0054288	0	2859.8	0.0027926	0.00001345	
500.01	-0.01924894	0	1090.01	-0.00421824	0	1680	0.02303642	0.01788527	2270	-0.00498133	0	2860	0.00272642	0.0000127	
500.21	-0.01908629	0	1090.21	-0.00482461	0	1680.2	0.02238184	0.01788126	2270.2	-0.0045165	0	2860.2	0.00328199	0.00001199	
500.41	-0.01924958	0	1090.41	-0.00503779	0	1680.4	0.02298849	0.01787726	2270.4	-0.00366713	0	2860.4	0.00329816	0.00001132	
500.61	-0.01870791	0	1090.61	-0.00560835	0	1680.6	0.02257527	0.01787326	2270.6	-0.00358075	0	2860.6	0.0031231	0.00001069	
500.81	-0.01785191	0	1090.81	-0.00620203	0	1680.8	0.02308252	0.01786926	2270.8	-0.00338592	0	2860.8	0.00326668	0.0000101	
501.01	-0.01743485	0	1091.01	-0.00661311	0	1681	0.02295266	0.01786525	2271	-0.00269368	0	2861	0.00385891	0.00000954	
501.21	-0.01717649	0	1091.21	-0.00646815	0	1681.2	0.02307851	0.01786125	2271.2	-0.00193681	0	2861.2	0.00417163	0.000009	
501.41	-0.01662608	0	1091.41	-0.00601211	0	1681.4	0.02334315	0.01785725	2271.4	-0.00240509	0	2861.4	0.00414749	0.0000085	
501.61	-0.01685793	0	1091.61	-0.00552781	0	1681.6	0.02364947	0.01785326	2271.6	-0.00237489	0	2861.6	0.00413128	0.00000803	
501.81	-0.01687067	0	1091.81	-0.00504408	0	1681.8	0.02334928	0.01784926	2271.8	-0.00262204	0	2861.8	0.00332946	0.00000758	
502.01	-0.01691965	0	1092.01	-0.00513381	0	1682	0.02358881	0.01784526	2272	-0.00268399	0	2862	0.00392962	0.00000716	
502.21	-0.01802566	0	1092.21	-0.00515477	0	1682.2	0.02372245	0.01784127	2272.2	-0.00262313	0	2862.2	0.00434436	0.00000676	
502.41	-0.01856898	0	1092.41	-0.0047031	0	1682.4	0.02331123	0.01783727	2272.4	-0.00324673	0	2862.4	0.0046194	0.00000638	
502.61	-0.01823816	0	1092.61	-0.00517636	0	1682.6	0.02345977	0.01783328	2272.6	-0.00324872	0	2862.6	0.00432478	0.00000603	
502.81	-0.01936998	0	1092.81	-0.00479731	0	1682.8	0.02401566	0.01782928	2272.8	-0.00268696	0	2862.8	0.0047335	0.00000569	
503.01	-0.01941401	0	1093.01	-0.00520131	0	1683	0.02408712	0.01782529	2273	-0.00271934	0	2863	0.00427502	0.00000538	
503.21	-0.01906697	0	1093.21	-0.00628071	0	1683.2	0.02435626	0.0178213	2273.2	-0.00255208	0	2863.2	0.00482863	0.00000508	
503.41	-0.01977478	0	1093.41	-0.00679834	0	1683.4	0.02417765	0.01781731	2273.4	-0.0024804	0	2863.4	0.00392492	0.00000479	
503.61	-0.0200841	0	1093.61	-0.00725774	0	1683.6	0.02359533	0.01781332	2273.6	-0.00299886	0	2863.6	0.00446653	0.00000453	
503.81	-0.02046273	0	1093.81	-0.00700242	0	1683.8	0.02314834	0.01780933	2273.8	-0.0024262	0	2863.8	0.00482389	0.00000427	
504.01	-0.02043291	0	1094.01	-0.00666065	0	1684	0.0239928	0.01780534	2274	-0.00179277	0	2864	0.00479612	0.00000404	
504.21	-0.02074021	0	1094.21	-0.00598779	0	1684.2	0.02479691	0.01780136	2274.2	-0.00131981	0	2864.2	0.00497547	0.00000381	
504.41	-0.02157678	0	1094.41	-0.00560753	0	1684.4	0.0247851	0.01779737	2274.4	-0.00035308	0	2864.4	0.00498074	0.0000036	
504.61	-0.02159737	0	1094.61	-0.00523582	0	1684.6	0.02401888	0.01779339	2274.6	-0.00095933	0	2864.6	0.00534775	0.0000034	
504.81	-0.0224258	0	1094.81	-0.0054706	0	1684.8	0.02370243	0.0177894	2274.8	-0.00178395	0	2864.8	0.00565525	0.00000321	
505.01	-0.02228159	0	1095.01	-0.00448724	0	1685	0.02377455	0.01778542	2275	-0.00171905	0	2865	0.00581157	0.00000303	
505.21	-0.02153237	0	1095.21	-0.00444975	0	1685.2	0.02357142	0.01778144	2275.2	-0.00256331	0	2865.2	0.00502942	0.00000286	
505.41	-0.02055948	0	1095.41	-0.00401552	0	1685.4	0.02375166	0.01777746	2275.4	-0.00287001	0	2865.4	0.00475197	0.0000027	
505.61	-0.02065052	0	1095.61	-0.00371816	0	1685.6	0.02409981	0.01777348	2275.6	-0.00305094	0	2865.6	0.00432666	0.00000255	
505.81	-0.02002504	0	1095.81	-0.00466746	0	1685.8	0.0238094	0.0177695	2275.8	-0.00402623	0	2865.8	0.00418823	0.00000241	
506.01	-0.01966315	0	1096.01	-0.00552225	0	1686	0.02410597	0.01776552	2276	-0.00408025	0	2866	0.00419492	0.00000228	
506.21	-0.01958667	0	1096.21	-0.00522845	0	1686.2	0.02394649	0.01776154	2276.2	-0.00458368	0	2866.2	0.00384709	0.00000215	
506.41	-0.02002569	0	1096.41	-0.00506214	0	1686.4	0.0235587	0.01775756	2276.4	-0.00436709	0	2866.4	0.00252718	0.00000203	
506.61	-0.01976302	0	1096.61	-0.00590737	0	1686.6	0.02412736	0.01775359	2276.6	-0.00423969	0	2866.6	0.00153298	0.00000192	
506.81	-0.02019605	0	1096.81	-0.00704453	0	1686.8	0.02429787	0.01774961	2276.8	-0.0038193	0	2866.8	-0.00009455	0.00000181	
507.01	-0.01937655	0	1097.01	-0.00703814	0	1687	0.02469296	0.01774564	2277	-0.00354555	0	2867	-0.00120144	0.00000171	
507.21	-0.01931726	0	1097.21	-0.0071137	0	1687.2	0.02428229	0.01774166	2277.2	-0.00346013	0	2867.2	-0.00108339	0.00000161	
507.41	-0.01996831	0	1097.41	-0.00687232	0	1687.4	0.02402115	0.01773769	2277.4	-0.00321283	0	2867.4	-0.00191425	0.00000152	
507.61	-0.0201894	0	1097.61	-0.00573536	0	1687.6	0.02418705	0.01773372	2277.6	-0.00273382	0	2867.6	-0.00204099	0.00000144	
507.81	-0.01969851	0	1097.81	-0.00535477	0	1687.8	0.02459322	0.01772975	2277.8	-0.001928	0	2867.8	-0.00212846	0.00000136	
508.01	-0.02021652	0	1098.01	-0.00522863	0	1688	0.02464228	0.01772578	2278	-0.00214696	0	2868	-0.00178565	0.00000128	
508.21	-0.02108372	0	1098.21	-0.00516138	0	1688.2	0.02414198	0.01772181	2278.2	-0.00181422	0	2868.2	-0.00137346	0.00000121	
508.41	-0.02154868	0	1098.41	-0.00499101	0	1688.4	0.02238438	0.01771784	2278.4	-0.00187925	0	2868.4	-0.00095937	0.00000114	
508.61	-0.02191911	0	1098.61	-0.00525134	0	1688.6	0.02108805	0.01771387	2278.6	-0.00236211	0	2868.6	-0.00025808	0.00000108	
508.81	-0.02206786	0	1098.81	-0.00457745	0	1688.8	0.02129079	0.01770991	2278.8	-0.00253148	0	2868.8	-0.0002535	0.00000102	
509.01	-0.02126582	0	1099.01	-0.00397238	0	1689	0.02120555	0.01770594	2279	-0.00208332	0	2869	0.00004626	0.00000096	
509.21	-0.02079658	0	1099.21	-0.00401954	0	1689.2	0.0200465	0.01770198	2279.2	-0.00276399	0	2869.2	0.00011415	0.00000091	
509.41	-0.02019637	0	1099.41	-0.00378858	0	1689.4	0.0197975	0.01769801	2279.4	-0.00278018	0	2869.4	0.00022961	0.00000086	
509.61	-0.01982535	0	1099.61	-0.00364637	0	1689.6	0.01930249	0.01769405	2279.6	-0.00283611	0	2869.6	0.00008274	0.00000081	
509.81	-0.02025248	0	1099.81	-0.0042378	0	1689.8	0.01868968	0.01769009	2279.8	-0.00309108	0	2869.8	0.000409	0.00000077	
510.01	-0.02068018	0	1100.01	-0.00421449	0	1690	0.01841248	0.01768613	2280	-0.00278842	0	2870	0.00077154	0.00000072	
510.21	-0.02075336	0	1100.21	-0.00351617	0	1690.2	0.01913676	0.01768217	2280.2	-0.00258999	0	2870.2	0.00104484	0.00000068	
510.41	-0.02206866	0	1100.41	-0.00365585	0	1690.4	0.02000583	0.01767821	2280.4	-0.00191434	0	2870.4	0.00079659	0.00000064	
510.61	-0.02236618	0	1100.61	-0.00481025	0	1690.6	0.02082552	0.01767425	2280.6	-0.00210599	0	2870.6	0.00060247	0.00000061	
510.81	-0.02229298	0	1100.81	-0.00464169	0	1690.8	0.02228457	0.01767029	2280.8	-0.00130627	0	2870.8	0.0002088	0.00000058	
511.01	-0.0219418	0	1101.01	-0.00445175	0	1691	0.02213976	0.01766634	2281	-0.00075537	0	2871	0.00030113	0.00000054	
511.21	-0.02236277	0	1101.21	-0.00469935	0	1691.2	0.02268446	0.01766238	2281.2	-0.00045505	0	2871.2	-0.00000761	0.00000051	
511.41	-0.02262479	0	1101.41	-0.00596118	0	1691.4	0.02323183	0.01765843	2281.4	0.00020226	0	2871.4	-0.00033381	0.00000048	
511.61	-0.02207188	0	1101.61	-0.00624518	0	1691.6	0.02448958	0.01765447	2281.6	0.00056886	0	2871.6	-0.00013149	0.00000046	
511.81	-0.0209376	0	1101.81	-0.00757655	0	1691.8	0.02529032	0.01765052	2281.8	0.00026289	0	2871.8	0.00002377	0.00000043	
512.01	-0.02027706	0	1102.01	-0.00862651	0	1692	0.02541674	0.01764657	2282	0.00007486	0	2872	0.00045268	0.00000041	
512.21	-0.02003922	0	1102.21	-0.00866707	0	1692.2	0.02552934	0.01764262	2282.2	0.00068827	0	2872.2	0.0009897	0.00000039	
512.41	-0.01957339	0	1102.41	-0.00813157	0	1692.4	0.0248894	0.01763867	2282.4	0.00000066	0	2872.4	0.00093816	0.00000036	
512.61	-0.01935705	0	1102.61	-0.00839672	0	1692.6	0.02444291	0.01763472	2282.6	0.00016319	0	2872.6	0.0015018	0.00000034	
512.81	-0.01938457	0	1102.81	-0.00770711	0	1692.8	0.02438203	0.01763077	2282.8	-0.00089869	0	2872.8	0.00107622	0.00000032	
513.01	-0.01892185	0	1103.01	-0.00794101	0	1693	0.02375769	0.01762682	2283	-0.00125388	0	2873	0.00045976	0.00000031	
513.21	-0.01859612	0	1103.21	-0.00807286	0	1693.2	0.02331984	0.01762287	2283.2	-0.00265335	0	2873.2	-0.00044914	0.00000029	
513.41	-0.01820229	0	1103.41	-0.00716438	0	1693.4	0.02338667	0.01761893	2283.4	-0.00293357	0	2873.4	-0.00109533	0.00000027	
513.61	-0.0173271	0	1103.61	-0.00645996	0	1693.6	0.0228137	0.01761498	2283.6	-0.00342529	0	2873.6	-0.000579	0.00000026	
513.81	-0.01764462	0	1103.81	-0.00615184	0	1693.8	0.02240292	0.01761104	2283.8	-0.0042488	0	2873.8	-0.00014471	0.00000024	
514.01	-0.01761373	0	1104.01	-0.00511457	0	1694	0.02297398	0.01760709	2284	-0.00460804	0	2874	0.00020865	0.00000023	
514.21	-0.01790906	0	1104.21	-0.00363071	0	1694.2	0.0232542	0.01760315	2284.2	-0.00431395	0	2874.2	0.0005488	0.00000022	
514.41	-0.01901308	0	1104.41	-0.00418211	0	1694.4	0.02372402	0.01759921	2284.4	-0.0047185	0	2874.4	0.00136102	0.00000021	
514.61	-0.01940369	0	1104.61	-0.00416769	0	1694.6	0.02372914	0.01759527	2284.6	-0.00476843	0	2874.6	0.00139632	0.00000019	
514.81	-0.01944773	0	1104.81	-0.00351364	0	1694.8	0.02376419	0.01759133	2284.8	-0.00376104	0	2874.8	0.00102904	0.00000018	
515.01	-0.02013468	0	1105.01	-0.00454095	0	1695	0.02324442	0.01758739	2285	-0.00349293	0	2875	0.00128268	0.00000017	
515.21	-0.02050306	0	1105.21	-0.00438013	0	1695.2	0.02359324	0.01758345	2285.2	-0.00310922	0	2875.2	0.00083645	0.00000016	
515.41	-0.0210618	0	1105.41	-0.00570883	0	1695.4	0.02387876	0.01757952	2285.4	-0.00237443	0	2875.4	0.00128672	0.00000015	
515.61	-0.0208216	0	1105.61	-0.0052791	0	1695.6	0.02450155	0.01757558	2285.6	-0.0020855	0	2875.6	0.00179587	0.00000015	
515.81	-0.02073035	0	1105.81	-0.00557313	0	1695.8	0.02446516	0.01757164	2285.8	-0.00136409	0	2875.8	0.00167454	0.00000014	
516.01	-0.02122754	0	1106.01	-0.00601245	0	1696	0.02429792	0.01756771	2286	-0.0005761	0	2876	0.00268048	0.00000013	
516.21	-0.02252351	0	1106.21	-0.00594404	0	1696.2	0.0237609	0.01756378	2286.2	-0.00052364	0	2876.2	0.00209457	0.00000012	
516.41	-0.02277132	0	1106.41	-0.00648515	0	1696.4	0.02392961	0.01755984	2286.4	-0.00109203	0	2876.4	0.00109603	0.00000012	
516.61	-0.02336931	0	1106.61	-0.00669337	0	1696.6	0.0236629	0.01755591	2286.6	-0.00081483	0	2876.6	0.00076655	0.00000011	
516.81	-0.02337243	0	1106.81	-0.00685611	0	1696.8	0.02352844	0.01755198	2286.8	-0.00174442	0	2876.8	0.0005182	0.0000001	
517.01	-0.02268435	0	1107.01	-0.00703132	0	1697	0.02396441	0.01754805	2287	-0.00164357	0	2877	0.00050186	0.0000001	
517.21	-0.02205739	0	1107.21	-0.00639767	0	1697.2	0.02398379	0.01754412	2287.2	-0.00242548	0	2877.2	0.0004536	0.00000009	
517.41	-0.02210468	0	1107.41	-0.00517331	0	1697.4	0.02338422	0.01754019	2287.4	-0.00222099	0	2877.4	0.00005032	0.00000009	
517.61	-0.02132526	0	1107.61	-0.00518689	0	1697.6	0.02234484	0.01753627	2287.6	-0.00224129	0	2877.6	0.00031848	0.00000008	
517.81	-0.02209893	0	1107.81	-0.0055147	0	1697.8	0.02181846	0.01753234	2287.8	-0.00248217	0	2877.8	-0.00055133	0.00000008	
518.01	-0.02180908	0	1108.01	-0.0057816	0	1698	0.02152621	0.01752841	2288	-0.00254142	0	2878	-0.00129531	0.00000007	
518.21	-0.02252774	0	1108.21	-0.00540468	0	1698.2	0.0217397	0.01752449	2288.2	-0.00282246	0	2878.2	-0.00140741	0.00000007	
518.41	-0.02214912	0	1108.41	-0.00595735	0	1698.4	0.02115027	0.01752056	2288.4	-0.00291081	0	2878.4	-0.00130812	0.00000007	
518.61	-0.02199504	0	1108.61	-0.00565088	0	1698.6	0.02093147	0.01751664	2288.6	-0.00250682	0	2878.6	-0.00164056	0.00000006	
518.81	-0.02175062	0	1108.81	-0.00517216	0	1698.8	0.02067113	0.01751272	2288.8	-0.00224859	0	2878.8	-0.00213929	0.00000006	
519.01	-0.02194287	0	1109.01	-0.00488944	0	1699	0.02191012	0.0175088	2289	-0.00235403	0	2879	-0.00202592	0.00000005	
519.21	-0.02226352	0	1109.21	-0.0040581	0	1699.2	0.02183244	0.01750488	2289.2	-0.00308947	0	2879.2	-0.00243236	0.00000005	
519.41	-0.02248112	0	1109.41	-0.00347308	0	1699.4	0.02268913	0.01750096	2289.4	-0.00225607	0	2879.4	-0.00204088	0.00000005	
519.61	-0.02242516	0	1109.61	-0.00277878	0	1699.6	0.02338841	0.01749704	2289.6	-0.00233418	0	2879.6	-0.00248397	0.00000005	
519.81	-0.02228618	0	1109.81	-0.00364578	0	1699.8	0.02413796	0.01749312	2289.8	-0.00167138	0	2879.8	-0.0028394	0.00000004	
520.01	-0.02212296	0	1110.01	-0.00372783	0	1700	0.02500791	0.01748921	2290	-0.00161572	0	2880	-0.0027797	0.00000004	
520.21	-0.02220347	0	1110.21	-0.00328917	0	1700.2	0.0251877	0.01748529	2290.2	-0.0022475	0	2880.2	-0.00341189	0.00000004	
520.41	-0.02177058	0	1110.41	-0.00278549	0	1700.4	0.0261845	0.01748137	2290.4	-0.00235896	0	2880.4	-0.00263763	0.00000004	
520.61	-0.02172356	0	1110.61	-0.00254019	0	1700.6	0.0255623	0.01747746	2290.6	-0.00189339	0	2880.6	-0.00174659	0.00000003	
520.81	-0.02138997	0	1110.81	-0.00258641	0	1700.8	0.02532017	0.01747355	2290.8	-0.00184552	0	2880.8	-0.00067664	0.00000003	
521.01	-0.02080561	0	1111.01	-0.00257515	0	1701	0.02549012	0.01746963	2291	-0.0013123	0	2881	-0.00024147	0.00000003	
521.21	-0.02094468	0	1111.21	-0.00232375	0	1701.2	0.02541601	0.01746572	2291.2	-0.00107501	0	2881.2	0.0000381	0.00000003	
521.41	-0.02187011	0	1111.41	-0.00290248	0	1701.4	0.02481148	0.01746181	2291.4	-0.00145302	0	2881.4	0.00001737	0.00000003	
521.61	-0.02152455	0	1111.61	-0.00427722	0	1701.6	0.0240278	0.0174579	2291.6	-0.00133093	0	2881.6	-0.00037163	0.00000003	
521.81	-0.02124456	0	1111.81	-0.00571133	0	1701.8	0.02338805	0.01745399	2291.8	-0.00226169	0	2881.8	-0.0009442	0.00000002	
522.01	-0.02014397	0	1112.01	-0.00682788	0	1702	0.0226603	0.01745008	2292	-0.00259812	0	2882	-0.00081981	0.00000002	
522.21	-0.02036883	0	1112.21	-0.00721283	0	1702.2	0.02298518	0.01744618	2292.2	-0.00237745	0	2882.2	-0.0008698	0.00000002	
522.41	-0.01973781	0	1112.41	-0.00764898	0	1702.4	0.02120575	0.01744227	2292.4	-0.0020339	0	2882.4	-0.00133163	0.00000002	
522.61	-0.02005117	0	1112.61	-0.00741828	0	1702.6	0.0220707	0.01743837	2292.6	-0.00202394	0	2882.6	-0.00187329	0.00000002	
522.81	-0.0199308	0	1112.81	-0.00699345	0	1702.8	0.02262485	0.01743446	2292.8	-0.00241761	0	2882.8	-0.00235969	0.00000002	
523.01	-0.01977411	0	1113.01	-0.00747264	0	1703	0.02305467	0.01743056	2293	-0.00300199	0	2883	-0.00274257	0.00000002	
523.21	-0.01954754	0	1113.21	-0.00720752	0	1703.2	0.02184166	0.01742665	2293.2	-0.00358063	0	2883.2	-0.00344292	0.00000002	
523.41	-0.01889851	0	1113.41	-0.00728996	0	1703.4	0.02240636	0.01742275	2293.4	-0.00291133	0	2883.4	-0.00368597	0.00000002	
523.61	-0.0184986	0	1113.61	-0.00737699	0	1703.6	0.02286786	0.01741885	2293.6	-0.00297014	0	2883.6	-0.00479886	0.00000001	
523.81	-0.017721	0	1113.81	-0.00772227	0	1703.8	0.02264167	0.01741495	2293.8	-0.00282978	0	2883.8	-0.0045756	0.00000001	
524.01	-0.01767752	0	1114.01	-0.00672876	0	1704	0.02267324	0.01741105	2294	-0.00325349	0	2884	-0.00463063	0.00000001	
524.21	-0.01701368	0	1114.21	-0.00610333	0	1704.2	0.02184036	0.01740715	2294.2	-0.00309303	0	2884.2	-0.00406864	0.00000001	
524.41	-0.01667164	0	1114.41	-0.00582796	0	1704.4	0.02206215	0.01740326	2294.4	-0.00259787	0	2884.4	-0.00333483	0.00000001	
524.61	-0.01692508	0	1114.61	-0.00618579	0	1704.6	0.02154028	0.01739936	2294.6	-0.00177548	0	2884.6	-0.00283705	0.00000001	
524.81	-0.01634319	0	1114.81	-0.00508098	0	1704.8	0.02173226	0.01739546	2294.8	-0.00133372	0	2884.8	-0.00311551	0.00000001	
525.01	-0.01627852	0	1115.01	-0.00419687	0	1705	0.02206925	0.01739157	2295	-0.00120061	0	2885	-0.00242418	0.00000001	
525.21	-0.01706637	0	1115.21	-0.00395364	0	1705.2	0.02255741	0.01738767	2295.2	-0.000806	0	2885.2	-0.00159161	0.00000001	
525.41	-0.01722442	0	1115.41	-0.00461389	0	1705.4	0.02185292	0.01738378	2295.4	-0.00115931	0	2885.4	-0.00135667	0.00000001	
525.61	-0.01780657	0	1115.61	-0.00481645	0	1705.6	0.02239615	0.01737989	2295.6	-0.00027777	0	2885.6	-0.0016599	0.00000001	
525.81	-0.01803636	0	1115.81	-0.00526393	0	1705.8	0.02272704	0.017376	2295.8	0.00018257	0	2885.8	-0.00153945	0.00000001	
526.01	-0.01905511	0	1116.01	-0.00565672	0	1706	0.02336514	0.01737211	2296	0.00116174	0	2886	-0.00233269	0.00000001	
526.21	-0.01968104	0	1116.21	-0.00591517	0	1706.2	0.0242144	0.01736822	2296.2	0.00212776	0	2886.2	-0.00325747	0.00000001	
526.41	-0.0213001	0	1116.41	-0.00561232	0	1706.4	0.02392742	0.01736433	2296.4	0.00302287	0	2886.4	-0.00469407	0.00000001	
526.61	-0.02251478	0	1116.61	-0.00600784	0	1706.6	0.02505744	0.01736044	2296.6	0.00364853	0	2886.6	-0.00459682	0.00000001	
526.81	-0.02338694	0	1116.81	-0.00568155	0	1706.8	0.02546847	0.01735655	2296.8	0.00306796	0	2886.8	-0.0040978	0.00000001	
527.01	-0.02336769	0	1117.01	-0.00639944	0	1707	0.02488737	0.01735266	2297	0.0031713	0	2887	-0.00437699	0.00000001	
527.21	-0.02330206	0	1117.21	-0.00563648	0	1707.2	0.02436216	0.01734878	2297.2	0.00280857	0	2887.2	-0.0042472	0.00000001	
527.41	-0.02252261	0	1117.41	-0.0059919	0	1707.4	0.02471416	0.01734489	2297.4	0.00289647	0	2887.4	-0.00445984	0	
527.61	-0.02172708	0	1117.61	-0.00565667	0	1707.6	0.02490349	0.01734101	2297.6	0.00268212	0	2887.6	-0.00479006	0	
527.81	-0.02145963	0	1117.81	-0.00562051	0	1707.8	0.02478167	0.01733713	2297.8	0.00198302	0	2887.8	-0.0041057	0	
528.01	-0.02123831	0	1118.01	-0.00566903	0	1708	0.02436475	0.01733325	2298	0.00199117	0	2888	-0.00322529	0	
528.21	-0.02049939	0	1118.21	-0.00581396	0	1708.2	0.02376575	0.01732937	2298.2	0.00245371	0	2888.2	-0.00244086	0	
528.41	-0.0203014	0	1118.41	-0.00549893	0	1708.4	0.0240346	0.01732549	2298.4	0.00181011	0	2888.4	-0.00214991	0	
528.61	-0.01981069	0	1118.61	-0.00519608	0	1708.6	0.02329465	0.01732161	2298.6	0.00132069	0	2888.6	-0.00147709	0	
528.81	-0.01940049	0	1118.81	-0.00504761	0	1708.8	0.02245125	0.01731773	2298.8	0.00084004	0	2888.8	-0.00186691	0	
529.01	-0.02017458	0	1119.01	-0.00547819	0	1709	0.02206725	0.01731385	2299	0.00050497	0	2889	-0.00015561	0	
529.21	-0.02027673	0	1119.21	-0.00544204	0	1709.2	0.02175679	0.01730997	2299.2	0.00073068	0	2889.2	0.00006713	0	
529.41	-0.01968188	0	1119.41	-0.00587066	0	1709.4	0.02134786	0.0173061	2299.4	-0.00018869	0	2889.4	-0.0004978	0	
529.61	-0.01940131	0	1119.61	-0.00637814	0	1709.6	0.02184679	0.01730222	2299.6	-0.00003179	0	2889.6	-0.00105042	0	
529.81	-0.01962149	0	1119.81	-0.00685961	0	1709.8	0.02143145	0.01729835	2299.8	-0.00079808	0	2889.8	-0.0022452	0	
530.01	-0.01992868	0	1120.01	-0.00771153	0	1710	0.02123738	0.01729447	2300	-0.00156395	0	2890	-0.00299892	0	
530.21	-0.02001417	0	1120.21	-0.00814117	0	1710.2	0.02155957	0.0172906	2300.2	-0.00123458	0	2890.2	-0.00323727	0	
530.41	-0.02044234	0	1120.41	-0.00849788	0	1710.4	0.02139555	0.01728673	2300.4	-0.00237052	0	2890.4	-0.00334899	0	
530.61	-0.02008796	0	1120.61	-0.0087701	0	1710.6	0.02154585	0.01728286	2300.6	-0.0033333	0	2890.6	-0.00231459	0	
530.81	-0.0198731	0	1120.81	-0.00800694	0	1710.8	0.02195415	0.01727899	2300.8	-0.00321356	0	2890.8	-0.00160889	0	
531.01	-0.0198181	0	1121.01	-0.00809318	0	1711	0.02120554	0.01727512	2301	-0.00283272	0	2891	-0.00207094	0	
531.21	-0.01909445	0	1121.21	-0.0071283	0	1711.2	0.02134013	0.01727125	2301.2	-0.00262189	0	2891.2	-0.00203451	0	
531.41	-0.0185568	0	1121.41	-0.00717838	0	1711.4	0.02174319	0.01726739	2301.4	-0.00239997	0	2891.4	-0.00290093	0	
531.61	-0.01813328	0	1121.61	-0.00611425	0	1711.6	0.0223819	0.01726352	2301.6	-0.00258779	0	2891.6	-0.00365532	0	
531.81	-0.01901378	0	1121.81	-0.00515347	0	1711.8	0.02240304	0.01725965	2301.8	-0.00269266	0	2891.8	-0.00388455	0	
532.01	-0.01943457	0	1122.01	-0.00510714	0	1712	0.02263882	0.01725579	2302	-0.00216032	0	2892	-0.00376503	0	
532.21	-0.02000701	0	1122.21	-0.00543755	0	1712.2	0.02246309	0.01725193	2302.2	-0.00161041	0	2892.2	-0.00413299	0	
532.41	-0.02020943	0	1122.41	-0.00493937	0	1712.4	0.02208275	0.01724806	2302.4	-0.00182128	0	2892.4	-0.00464679	0	
532.61	-0.02095639	0	1122.61	-0.00508592	0	1712.6	0.02177683	0.0172442	2302.6	-0.00084046	0	2892.6	-0.00492485	0	
532.81	-0.02197846	0	1122.81	-0.00577413	0	1712.8	0.0219583	0.01724034	2302.8	-0.00078346	0	2892.8	-0.00588607	0	
533.01	-0.0224387	0	1123.01	-0.00494856	0	1713	0.02246694	0.01723648	2303	0.00044304	0	2893	-0.00479974	0	
533.21	-0.02168177	0	1123.21	-0.00478275	0	1713.2	0.02236921	0.01723262	2303.2	0.00074442	0	2893.2	-0.00570415	0	
533.41	-0.02145053	0	1123.41	-0.00557437	0	1713.4	0.02214232	0.01722876	2303.4	0.00054457	0	2893.4	-0.00647591	0	
533.61	-0.02117221	0	1123.61	-0.00656084	0	1713.6	0.02214293	0.0172249	2303.6	0.00101391	0	2893.6	-0.0063642	0	
533.81	-0.02183592	0	1123.81	-0.00662656	0	1713.8	0.02226705	0.01722105	2303.8	0.00136059	0	2893.8	-0.00639641	0	
534.01	-0.02163002	0	1124.01	-0.00764491	0	1714	0.02321789	0.01721719	2304	0.00076397	0	2894	-0.00597125	0	
534.21	-0.02177223	0	1124.21	-0.00809851	0	1714.2	0.0236208	0.01721334	2304.2	0.0007938	0	2894.2	-0.00579669	0	
534.41	-0.02077456	0	1124.41	-0.00769882	0	1714.4	0.0236889	0.01720948	2304.4	-0.00062275	0	2894.4	-0.00554293	0	
534.61	-0.02041799	0	1124.61	-0.00691703	0	1714.6	0.02367068	0.01720563	2304.6	-0.00036992	0	2894.6	-0.00568808	0	
534.81	-0.0205744	0	1124.81	-0.00643685	0	1714.8	0.0236496	0.01720178	2304.8	0.00061333	0	2894.8	-0.00527528	0	
535.01	-0.0208006	0	1125.01	-0.00570355	0	1715	0.02332899	0.01719792	2305	-0.0001285	0	2895	-0.00593156	0	
535.21	-0.01964921	0	1125.21	-0.00560584	0	1715.2	0.02338429	0.01719407	2305.2	-0.00077184	0	2895.2	-0.00618745	0	
535.41	-0.01989642	0	1125.41	-0.00566811	0	1715.4	0.02292967	0.01719022	2305.4	-0.00271537	0	2895.4	-0.00686108	0	
535.61	-0.01951766	0	1125.61	-0.00561125	0	1715.6	0.02245115	0.01718637	2305.6	-0.00342915	0	2895.6	-0.00758288	0	
535.81	-0.01991711	0	1125.81	-0.00606702	0	1715.8	0.02208474	0.01718253	2305.8	-0.00304378	0	2895.8	-0.00805533	0	
536.01	-0.01991008	0	1126.01	-0.00718005	0	1716	0.02176668	0.01717868	2306	-0.00307627	0	2896	-0.00709128	0	
536.21	-0.0194395	0	1126.21	-0.00776402	0	1716.2	0.02140439	0.01717483	2306.2	-0.00321803	0	2896.2	-0.00728987	0	
536.41	-0.01972338	0	1126.41	-0.00689805	0	1716.4	0.02134509	0.01717099	2306.4	-0.00370904	0	2896.4	-0.00767827	0	
536.61	-0.02123418	0	1126.61	-0.00713191	0	1716.6	0.02124937	0.01716714	2306.6	-0.00316218	0	2896.6	-0.00780107	0	
536.81	-0.02166453	0	1126.81	-0.00717571	0	1716.8	0.02113951	0.0171633	2306.8	-0.0039509	0	2896.8	-0.00732107	0	
537.01	-0.02127221	0	1127.01	-0.00732655	0	1717	0.02064689	0.01715945	2307	-0.00357965	0	2897	-0.00613019	0	
537.21	-0.02126008	0	1127.21	-0.0076046	0	1717.2	0.02000977	0.01715561	2307.2	-0.00392036	0	2897.2	-0.00635322	0	
537.41	-0.02202421	0	1127.41	-0.00847689	0	1717.4	0.02005344	0.01715177	2307.4	-0.00327571	0	2897.4	-0.00555218	0	
537.61	-0.02147235	0	1127.61	-0.00939155	0	1717.6	0.02076101	0.01714793	2307.6	-0.00285421	0	2897.6	-0.00469521	0	
537.81	-0.02139255	0	1127.81	-0.00889014	0	1717.8	0.02090591	0.01714409	2307.8	-0.00211413	0	2897.8	-0.00398161	0	
538.01	-0.02181183	0	1128.01	-0.00878281	0	1718	0.02187656	0.01714025	2308	-0.00221082	0	2898	-0.00410825	0	
538.21	-0.02101958	0	1128.21	-0.00757217	0	1718.2	0.02149645	0.01713641	2308.2	-0.00191285	0	2898.2	-0.00451597	0	
538.41	-0.01980791	0	1128.41	-0.00631701	0	1718.4	0.02245499	0.01713258	2308.4	-0.00099347	0	2898.4	-0.00438207	0	
538.61	-0.02020932	0	1128.61	-0.00582539	0	1718.6	0.02295136	0.01712874	2308.6	-0.00103238	0	2898.6	-0.00393607	0	
538.81	-0.01963882	0	1128.81	-0.00567021	0	1718.8	0.0232162	0.01712491	2308.8	-0.0012499	0	2898.8	-0.00418226	0	
539.01	-0.01946891	0	1129.01	-0.00616719	0	1719	0.0235081	0.01712107	2309	-0.00178355	0	2899	-0.00379728	0	
539.21	-0.01958006	0	1129.21	-0.00659724	0	1719.2	0.02397809	0.01711724	2309.2	-0.00189907	0	2899.2	-0.0040485	0	
539.41	-0.01933224	0	1129.41	-0.00647157	0	1719.4	0.02457778	0.01711341	2309.4	-0.00177565	0	2899.4	-0.00356297	0	
539.61	-0.01971927	0	1129.61	-0.007189	0	1719.6	0.02438466	0.01710957	2309.6	-0.00094381	0	2899.6	-0.00406964	0	
539.81	-0.01938528	0	1129.81	-0.00709324	0	1719.8	0.02477914	0.01710574	2309.8	-0.00010877	0	2899.8	-0.00421745	0	
540.01	-0.01921885	0	1130.01	-0.00723527	0	1720	0.02513119	0.01710191	2310	-0.00101113	0	2900	-0.00371186	0	
540.21	-0.01874076	0	1130.21	-0.00688809	0	1720.2	0.02539884	0.01709808	2310.2	-0.00141553	0	2900.2	-0.00455887	0	
540.41	-0.01913189	0	1130.41	-0.00653313	0	1720.4	0.02486533	0.01709425	2310.4	-0.00209564	0	2900.4	-0.00504167	0	
540.61	-0.02001434	0	1130.61	-0.00666193	0	1720.6	0.02496009	0.01709043	2310.6	-0.00267432	0	2900.6	-0.00549997	0	
540.81	-0.02052135	0	1130.81	-0.00712403	0	1720.8	0.02457803	0.0170866	2310.8	-0.00337304	0	2900.8	-0.00543831	0	
541.01	-0.02013259	0	1131.01	-0.00739279	0	1721	0.0242222	0.01708277	2311	-0.00379029	0	2901	-0.0059329	0	
541.21	-0.0208947	0	1131.21	-0.00736188	0	1721.2	0.02423536	0.01707895	2311.2	-0.00342095	0	2901.2	-0.00655357	0	
541.41	-0.0206774	0	1131.41	-0.00840905	0	1721.4	0.02401922	0.01707513	2311.4	-0.00312662	0	2901.4	-0.00596057	0	
541.61	-0.02061049	0	1131.61	-0.00859884	0	1721.6	0.0239537	0.0170713	2311.6	-0.00259025	0	2901.6	-0.00661468	0	
541.81	-0.02021622	0	1131.81	-0.00820091	0	1721.8	0.02422861	0.01706748	2311.8	-0.0018226	0	2901.8	-0.00679848	0	
542.01	-0.02066562	0	1132.01	-0.00792561	0	1722	0.02403829	0.01706366	2312	-0.00153854	0	2902	-0.00793021	0	
542.21	-0.02032806	0	1132.21	-0.00773509	0	1722.2	0.02309389	0.01705984	2312.2	-0.00216253	0	2902.2	-0.00798565	0	
542.41	-0.02142132	0	1132.41	-0.00784894	0	1722.4	0.02379413	0.01705602	2312.4	-0.00089304	0	2902.4	-0.00726303	0	
542.61	-0.02289545	0	1132.61	-0.00768524	0	1722.6	0.02288673	0.0170522	2312.6	-0.00192667	0	2902.6	-0.00742054	0	
542.81	-0.0228214	0	1132.81	-0.00767118	0	1722.8	0.02236389	0.01704838	2312.8	-0.00223261	0	2902.8	-0.00761577	0	
543.01	-0.02347263	0	1133.01	-0.00770598	0	1723	0.02214754	0.01704456	2313	-0.00200715	0	2903	-0.00697595	0	
543.21	-0.02353514	0	1133.21	-0.00772087	0	1723.2	0.02302337	0.01704075	2313.2	-0.00128794	0	2903.2	-0.00726046	0	
543.41	-0.02338148	0	1133.41	-0.0080869	0	1723.4	0.02240006	0.01703693	2313.4	-0.0008419	0	2903.4	-0.00618097	0	
543.61	-0.02412151	0	1133.61	-0.0086872	0	1723.6	0.02212451	0.01703312	2313.6	-0.00155176	0	2903.6	-0.00594115	0	
543.81	-0.02312361	0	1133.81	-0.0089114	0	1723.8	0.02249415	0.0170293	2313.8	-0.00197616	0	2903.8	-0.00541906	0	
544.01	-0.02353037	0	1134.01	-0.0089122	0	1724	0.02269759	0.01702549	2314	-0.00238366	0	2904	-0.00463185	0	
544.21	-0.02324956	0	1134.21	-0.00857708	0	1724.2	0.02181439	0.01702168	2314.2	-0.00236796	0	2904.2	-0.00449613	0	
544.41	-0.02317603	0	1134.41	-0.008325	0	1724.4	0.02230639	0.01701787	2314.4	-0.00249742	0	2904.4	-0.00438159	0	
544.61	-0.02325744	0	1134.61	-0.00758736	0	1724.6	0.02266552	0.01701406	2314.6	-0.00228852	0	2904.6	-0.00337392	0	
544.81	-0.02337082	0	1134.81	-0.00759165	0	1724.8	0.0224418	0.01701025	2314.8	-0.00232402	0	2904.8	-0.00354868	0	
545.01	-0.02198781	0	1135.01	-0.00718024	0	1725	0.02316455	0.01700644	2315	-0.00221348	0	2905	-0.00375627	0	
545.21	-0.02163756	0	1135.21	-0.0071196	0	1725.2	0.02321771	0.01700263	2315.2	-0.00226215	0	2905.2	-0.00337206	0	
545.41	-0.02131803	0	1135.41	-0.00694569	0	1725.4	0.02334386	0.01699882	2315.4	-0.00202129	0	2905.4	-0.00334285	0	
545.61	-0.02211383	0	1135.61	-0.00761009	0	1725.6	0.02457526	0.01699502	2315.6	-0.00164936	0	2905.6	-0.00401922	0	
545.81	-0.02138885	0	1135.81	-0.00740148	0	1725.8	0.02486173	0.01699121	2315.8	-0.00193219	0	2905.8	-0.00405074	0	
546.01	-0.02163114	0	1136.01	-0.00697071	0	1726	0.02408124	0.01698741	2316	-0.00208166	0	2906	-0.0043608	0	
546.21	-0.02192275	0	1136.21	-0.00705344	0	1726.2	0.02452144	0.0169836	2316.2	-0.00201024	0	2906.2	-0.00441718	0	
546.41	-0.02258317	0	1136.41	-0.00652882	0	1726.4	0.02513287	0.0169798	2316.4	-0.00125485	0	2906.4	-0.00476179	0	
546.61	-0.02192498	0	1136.61	-0.00636571	0	1726.6	0.02468751	0.016976	2316.6	-0.00147727	0	2906.6	-0.0052064	0	
546.81	-0.02100515	0	1136.81	-0.006788	0	1726.8	0.02489401	0.0169722	2316.8	-0.00168842	0	2906.8	-0.00540373	0	
547.01	-0.02117591	0	1137.01	-0.00644913	0	1727	0.02511694	0.0169684	2317	-0.001217	0	2907	-0.00654008	0	
547.21	-0.02062949	0	1137.21	-0.00722767	0	1727.2	0.0259592	0.0169646	2317.2	-0.00095666	0	2907.2	-0.00622741	0	
547.41	-0.02107357	0	1137.41	-0.00799233	0	1727.4	0.02558257	0.0169608	2317.4	-0.00100408	0	2907.4	-0.00616173	0	
547.61	-0.0215161	0	1137.61	-0.00857534	0	1727.6	0.02578576	0.016957	2317.6	-0.00178049	0	2907.6	-0.00744359	0	
547.81	-0.02127678	0	1137.81	-0.00837887	0	1727.8	0.02530933	0.0169532	2317.8	-0.00177621	0	2907.8	-0.00810848	0	
548.01	-0.02189602	0	1138.01	-0.00846741	0	1728	0.02417128	0.01694941	2318	-0.0011473	0	2908	-0.00788381	0	
548.21	-0.02159023	0	1138.21	-0.00787468	0	1728.2	0.02275647	0.01694561	2318.2	-0.00212666	0	2908.2	-0.00816868	0	
548.41	-0.02168162	0	1138.41	-0.00763426	0	1728.4	0.02309919	0.01694182	2318.4	-0.00253104	0	2908.4	-0.00731083	0	
548.61	-0.02121397	0	1138.61	-0.00720315	0	1728.6	0.02260101	0.01693802	2318.6	-0.00267732	0	2908.6	-0.0079481	0	
548.81	-0.02137353	0	1138.81	-0.00733906	0	1728.8	0.0219269	0.01693423	2318.8	-0.00352977	0	2908.8	-0.00913421	0	
549.01	-0.02089425	0	1139.01	-0.00719998	0	1729	0.0216907	0.01693044	2319	-0.00373807	0	2909	-0.00879667	0	
549.21	-0.02142868	0	1139.21	-0.00748851	0	1729.2	0.02120626	0.01692665	2319.2	-0.00439262	0	2909.2	-0.0091613	0	
549.41	-0.02189707	0	1139.41	-0.00747835	0	1729.4	0.02110198	0.01692286	2319.4	-0.00424088	0	2909.4	-0.00907475	0	
549.61	-0.02208804	0	1139.61	-0.00865603	0	1729.6	0.02088472	0.01691907	2319.6	-0.00379024	0	2909.6	-0.00861591	0	
549.81	-0.02172212	0	1139.81	-0.00826427	0	1729.8	0.02062325	0.01691528	2319.8	-0.00377516	0	2909.8	-0.00858758	0	
550.01	-0.02122244	0	1140.01	-0.00899316	0	1730	0.02021875	0.01691149	2320	-0.00219995	0	2910	-0.00862173	0	
550.21	-0.02060173	0	1140.21	-0.00972146	0	1730.2	0.02082131	0.01690771	2320.2	-0.00134239	0	2910.2	-0.0087895	0	
550.41	-0.02052718	0	1140.41	-0.00978352	0	1730.4	0.0208545	0.01690392	2320.4	-0.00117052	0	2910.4	-0.00840258	0	
550.61	-0.01987405	0	1140.61	-0.01018618	0	1730.6	0.02117787	0.01690014	2320.6	-0.00034882	0	2910.6	-0.00851491	0	
550.81	-0.02007134	0	1140.81	-0.01011079	0	1730.8	0.02164061	0.01689635	2320.8	-0.00000224	0	2910.8	-0.00886366	0	
551.01	-0.02053594	0	1141.01	-0.00964796	0	1731	0.02254792	0.01689257	2321	0.00045275	0	2911	-0.00920556	0	
551.21	-0.01968296	0	1141.21	-0.00971584	0	1731.2	0.02359236	0.01688879	2321.2	0.00070608	0	2911.2	-0.0086233	0	
551.41	-0.02012208	0	1141.41	-0.00906603	0	1731.4	0.0237846	0.01688501	2321.4	0.0002834	0	2911.4	-0.00926478	0	
551.61	-0.0201175	0	1141.61	-0.00839401	0	1731.6	0.0233126	0.01688122	2321.6	-0.0001006	0	2911.6	-0.00915811	0	
551.81	-0.01951134	0	1141.81	-0.0072564	0	1731.8	0.02355064	0.01687744	2321.8	-0.00021061	0	2911.8	-0.00810877	0	
552.01	-0.01962399	0	1142.01	-0.00730893	0	1732	0.02331593	0.01687367	2322	-0.00029891	0	2912	-0.00801726	0	
552.21	-0.01993074	0	1142.21	-0.00691471	0	1732.2	0.02379923	0.01686989	2322.2	-0.00140519	0	2912.2	-0.00801325	0	
552.41	-0.01996324	0	1142.41	-0.00666441	0	1732.4	0.02427584	0.01686611	2322.4	-0.00124988	0	2912.4	-0.00816851	0	
552.61	-0.01980116	0	1142.61	-0.00685065	0	1732.6	0.02514859	0.01686233	2322.6	-0.0011018	0	2912.6	-0.00872521	0	
552.81	-0.01993019	0	1142.81	-0.00723541	0	1732.8	0.02547008	0.01685856	2322.8	-0.00130984	0	2912.8	-0.0079054	0	
553.01	-0.01991929	0	1143.01	-0.00745728	0	1733	0.026039	0.01685478	2323	-0.00138994	0	2913	-0.00711078	0	
553.21	-0.01995858	0	1143.21	-0.00832584	0	1733.2	0.02615538	0.01685101	2323.2	-0.00143016	0	2913.2	-0.00676403	0	
553.41	-0.02014605	0	1143.41	-0.00825674	0	1733.4	0.02618884	0.01684724	2323.4	-0.00123509	0	2913.4	-0.00567349	0	
553.61	-0.02013281	0	1143.61	-0.00857231	0	1733.6	0.02616974	0.01684346	2323.6	-0.00040167	0	2913.6	-0.00531708	0	
553.81	-0.01991187	0	1143.81	-0.00807698	0	1733.8	0.02608092	0.01683969	2323.8	0.00014293	0	2913.8	-0.00563189	0	
554.01	-0.0196753	0	1144.01	-0.00843318	0	1734	0.02578376	0.01683592	2324	0.00154272	0	2914	-0.00605925	0	
554.21	-0.02002473	0	1144.21	-0.00883976	0	1734.2	0.02607001	0.01683215	2324.2	0.00160705	0	2914.2	-0.00660222	0	
554.41	-0.02057755	0	1144.41	-0.00904906	0	1734.4	0.02598346	0.01682838	2324.4	0.00188781	0	2914.4	-0.00686126	0	
554.61	-0.02049689	0	1144.61	-0.00893928	0	1734.6	0.02651896	0.01682461	2324.6	0.00261894	0	2914.6	-0.00735313	0	
554.81	-0.02054854	0	1144.81	-0.00889579	0	1734.8	0.02615545	0.01682085	2324.8	0.00305674	0	2914.8	-0.00785153	0	
555.01	-0.02059257	0	1145.01	-0.00972632	0	1735	0.02607909	0.01681708	2325	0.00237621	0	2915	-0.00762428	0	
555.21	-0.02009712	0	1145.21	-0.00908302	0	1735.2	0.02513563	0.01681332	2325.2	0.00169469	0	2915.2	-0.00811478	0	
555.41	-0.0207007	0	1145.41	-0.00831986	0	1735.4	0.0244584	0.01680955	2325.4	0.00067064	0	2915.4	-0.00934249	0	
555.61	-0.02119867	0	1145.61	-0.00812573	0	1735.6	0.02382769	0.01680579	2325.6	0.00131085	0	2915.6	-0.00936262	0	
555.81	-0.02132772	0	1145.81	-0.00812896	0	1735.8	0.02419716	0.01680202	2325.8	0.00089757	0	2915.8	-0.01039835	0	
556.01	-0.02172055	0	1146.01	-0.00841634	0	1736	0.02373041	0.01679826	2326	0.00070987	0	2916	-0.01102021	0	
556.21	-0.02230813	0	1146.21	-0.00816845	0	1736.2	0.023926	0.0167945	2326.2	0.00000915	0	2916.2	-0.01136646	0	
556.41	-0.0221964	0	1146.41	-0.00822216	0	1736.4	0.02376657	0.01679074	2326.4	-0.00080249	0	2916.4	-0.01027605	0	
556.61	-0.02225893	0	1146.61	-0.00866934	0	1736.6	0.02425282	0.01678698	2326.6	-0.00062126	0	2916.6	-0.00953809	0	
556.81	-0.02271666	0	1146.81	-0.00908161	0	1736.8	0.02415505	0.01678322	2326.8	-0.00132586	0	2916.8	-0.00899573	0	
557.01	-0.0233882	0	1147.01	-0.00901346	0	1737	0.02336257	0.01677946	2327	-0.00172281	0	2917	-0.00820286	0	
557.21	-0.02352412	0	1147.21	-0.00896108	0	1737.2	0.02266852	0.01677571	2327.2	-0.00211582	0	2917.2	-0.00689746	0	
557.41	-0.02332243	0	1147.41	-0.00825811	0	1737.4	0.02286392	0.01677195	2327.4	-0.00270187	0	2917.4	-0.0056118	0	
557.61	-0.02329232	0	1147.61	-0.00866491	0	1737.6	0.02245049	0.0167682	2327.6	-0.00241054	0	2917.6	-0.00549205	0	
557.81	-0.02354781	0	1147.81	-0.00887952	0	1737.8	0.02203701	0.01676444	2327.8	-0.0018057	0	2917.8	-0.00600208	0	
558.01	-0.02339358	0	1148.01	-0.00891007	0	1738	0.02202553	0.01676069	2328	-0.00105726	0	2918	-0.00542989	0	
558.21	-0.02293124	0	1148.21	-0.00920004	0	1738.2	0.02141731	0.01675693	2328.2	-0.00105851	0	2918.2	-0.00464561	0	
558.41	-0.02133059	0	1148.41	-0.00943108	0	1738.4	0.02111003	0.01675318	2328.4	-0.00055662	0	2918.4	-0.00475382	0	
558.61	-0.02045296	0	1148.61	-0.00943987	0	1738.6	0.02093699	0.01674943	2328.6	-0.00010155	0	2918.6	-0.00439488	0	
558.81	-0.01933548	0	1148.81	-0.01034273	0	1738.8	0.02036948	0.01674568	2328.8	-0.00002107	0	2918.8	-0.0045766	0	
559.01	-0.01839037	0	1149.01	-0.01031328	0	1739	0.01947388	0.01674193	2329	-0.00041066	0	2919	-0.00468746	0	
559.21	-0.01766439	0	1149.21	-0.00902177	0	1739.2	0.01926688	0.01673818	2329.2	-0.00028754	0	2919.2	-0.00538608	0	
559.41	-0.01789233	0	1149.41	-0.00831116	0	1739.4	0.01999657	0.01673443	2329.4	-0.00059553	0	2919.4	-0.00565705	0	
559.61	-0.01791092	0	1149.61	-0.00747438	0	1739.6	0.02013489	0.01673069	2329.6	-0.00056839	0	2919.6	-0.00477756	0	
559.81	-0.01797708	0	1149.81	-0.00628542	0	1739.8	0.02063913	0.01672694	2329.8	-0.00098581	0	2919.8	-0.0045589	0	
560.01	-0.01838374	0	1150.01	-0.0053003	0	1740	0.02072353	0.0167232	2330	-0.00079662	0	2920	-0.00407876	0	
560.21	-0.01835405	0	1150.21	-0.00418077	0	1740.2	0.02143873	0.01671945	2330.2	-0.00121972	0	2920.2	-0.00399739	0	
560.41	-0.01820668	0	1150.41	-0.00471062	0	1740.4	0.02115045	0.01671571	2330.4	-0.00127071	0	2920.4	-0.00322545	0	
560.61	-0.01791301	0	1150.61	-0.00494557	0	1740.6	0.02136808	0.01671196	2330.6	-0.0006933	0	2920.6	-0.00336001	0	
560.81	-0.01806007	0	1150.81	-0.00541706	0	1740.8	0.0209446	0.01670822	2330.8	-0.0016591	0	2920.8	-0.0029093	0	
561.01	-0.0179859	0	1151.01	-0.00544968	0	1741	0.02049907	0.01670448	2331	-0.00109029	0	2921	-0.00292225	0	
561.21	-0.01820578	0	1151.21	-0.00674559	0	1741.2	0.02090717	0.01670074	2331.2	-0.00116162	0	2921.2	-0.00299213	0	
561.41	-0.0180327	0	1151.41	-0.0080508	0	1741.4	0.02173447	0.016697	2331.4	-0.00125742	0	2921.4	-0.0035533	0	
561.61	-0.018611	0	1151.61	-0.00896228	0	1741.6	0.0220618	0.01669326	2331.6	-0.00170284	0	2921.6	-0.00414889	0	
561.81	-0.01934341	0	1151.81	-0.00912543	0	1741.8	0.02181011	0.01668953	2331.8	-0.00135051	0	2921.8	-0.00491699	0	
562.01	-0.01918504	0	1152.01	-0.00959675	0	1742	0.02182325	0.01668579	2332	-0.00136545	0	2922	-0.0044163	0	
562.21	-0.02010461	0	1152.21	-0.01046785	0	1742.2	0.02194294	0.01668205	2332.2	-0.00151745	0	2922.2	-0.00568084	0	
562.41	-0.02017821	0	1152.41	-0.01102908	0	1742.4	0.02285364	0.01667832	2332.4	-0.00122135	0	2922.4	-0.0068704	0	
562.61	-0.02120408	0	1152.61	-0.01154908	0	1742.6	0.02354495	0.01667458	2332.6	-0.00142474	0	2922.6	-0.00720085	0	
562.81	-0.0216614	0	1152.81	-0.01228489	0	1742.8	0.02386484	0.01667085	2332.8	-0.00189327	0	2922.8	-0.00782193	0	
563.01	-0.02268279	0	1153.01	-0.01143543	0	1743	0.02355217	0.01666712	2333	-0.00138977	0	2923	-0.0077013	0	
563.21	-0.02333327	0	1153.21	-0.01160168	0	1743.2	0.02456211	0.01666338	2333.2	-0.00129156	0	2923.2	-0.00724199	0	
563.41	-0.02374104	0	1153.41	-0.0109436	0	1743.4	0.02478051	0.01665965	2333.4	-0.00111154	0	2923.4	-0.00597115	0	
563.61	-0.02421167	0	1153.61	-0.01029117	0	1743.6	0.02413582	0.01665592	2333.6	-0.00103083	0	2923.6	-0.00600466	0	
563.81	-0.02482476	0	1153.81	-0.00911361	0	1743.8	0.02394646	0.01665219	2333.8	-0.00164677	0	2923.8	-0.00667761	0	
564.01	-0.02500897	0	1154.01	-0.0086412	0	1744	0.02341021	0.01664846	2334	-0.00127832	0	2924	-0.00721357	0	
564.21	-0.02448614	0	1154.21	-0.00863723	0	1744.2	0.02279025	0.01664474	2334.2	-0.00127291	0	2924.2	-0.00680893	0	
564.41	-0.02419608	0	1154.41	-0.00947981	0	1744.4	0.02185224	0.01664101	2334.4	-0.00155259	0	2924.4	-0.00651795	0	
564.61	-0.02334234	0	1154.61	-0.00912623	0	1744.6	0.02080633	0.01663728	2334.6	-0.00158496	0	2924.6	-0.00622874	0	
564.81	-0.02278474	0	1154.81	-0.00888491	0	1744.8	0.01996433	0.01663356	2334.8	-0.00247901	0	2924.8	-0.00652115	0	
565.01	-0.02234462	0	1155.01	-0.00891316	0	1745	0.0205644	0.01662983	2335	-0.00164045	0	2925	-0.00653134	0	
565.21	-0.02226277	0	1155.21	-0.01011447	0	1745.2	0.0205906	0.01662611	2335.2	-0.00220059	0	2925.2	-0.00709937	0	
565.41	-0.02125453	0	1155.41	-0.00990143	0	1745.4	0.02003205	0.01662239	2335.4	-0.00222825	0	2925.4	-0.00723979	0	
565.61	-0.02123126	0	1155.61	-0.00943346	0	1745.6	0.02012156	0.01661867	2335.6	-0.00232072	0	2925.6	-0.00664468	0	
565.81	-0.02189635	0	1155.81	-0.0092565	0	1745.8	0.01975111	0.01661495	2335.8	-0.00208681	0	2925.8	-0.00731949	0	
566.01	-0.02125969	0	1156.01	-0.00927952	0	1746	0.02041104	0.01661122	2336	-0.00238799	0	2926	-0.00709863	0	
566.21	-0.02148646	0	1156.21	-0.009412	0	1746.2	0.02142275	0.01660751	2336.2	-0.00280391	0	2926.2	-0.00811304	0	
566.41	-0.02078065	0	1156.41	-0.01016218	0	1746.4	0.02182466	0.01660379	2336.4	-0.00315494	0	2926.4	-0.00814339	0	
566.61	-0.02042737	0	1156.61	-0.0105211	0	1746.6	0.02224216	0.01660007	2336.6	-0.00298999	0	2926.6	-0.00861456	0	
566.81	-0.02002486	0	1156.81	-0.01050503	0	1746.8	0.02269476	0.01659635	2336.8	-0.00264122	0	2926.8	-0.00823744	0	
567.01	-0.0197885	0	1157.01	-0.01010225	0	1747	0.02307433	0.01659264	2337	-0.00159994	0	2927	-0.00813468	0	
567.21	-0.0198076	0	1157.21	-0.01007064	0	1747.2	0.02335361	0.01658892	2337.2	-0.00144314	0	2927.2	-0.00834095	0	
567.41	-0.01993275	0	1157.41	-0.00956475	0	1747.4	0.02347109	0.01658521	2337.4	-0.00036449	0	2927.4	-0.00821202	0	
567.61	-0.01995269	0	1157.61	-0.00904802	0	1747.6	0.02267814	0.01658149	2337.6	-0.00128236	0	2927.6	-0.00956318	0	
567.81	-0.0210036	0	1157.81	-0.00972863	0	1747.8	0.02260694	0.01657778	2337.8	-0.00183996	0	2927.8	-0.00962342	0	
568.01	-0.02023561	0	1158.01	-0.00976697	0	1748	0.0225229	0.01657407	2338	-0.00142638	0	2928	-0.00893956	0	
568.21	-0.02118966	0	1158.21	-0.01054449	0	1748.2	0.02296149	0.01657036	2338.2	-0.00156706	0	2928.2	-0.00775476	0	
568.41	-0.02215782	0	1158.41	-0.01123149	0	1748.4	0.02324865	0.01656665	2338.4	-0.00093107	0	2928.4	-0.00785279	0	
568.61	-0.02289564	0	1158.61	-0.01085323	0	1748.6	0.02332805	0.01656294	2338.6	-0.00101196	0	2928.6	-0.00841364	0	
568.81	-0.0232046	0	1158.81	-0.01046146	0	1748.8	0.023774	0.01655923	2338.8	-0.00184846	0	2928.8	-0.0078557	0	
569.01	-0.02327905	0	1159.01	-0.01073867	0	1749	0.02405221	0.01655552	2339	-0.00117406	0	2929	-0.00676369	0	
569.21	-0.02339469	0	1159.21	-0.01096453	0	1749.2	0.02403552	0.01655181	2339.2	-0.00062084	0	2929.2	-0.00673636	0	
569.41	-0.0230602	0	1159.41	-0.01076612	0	1749.4	0.02398739	0.01654811	2339.4	-0.00035348	0	2929.4	-0.0060575	0	
569.61	-0.02262445	0	1159.61	-0.01048442	0	1749.6	0.02398248	0.0165444	2339.6	-0.00076454	0	2929.6	-0.00586572	0	
569.81	-0.02222668	0	1159.81	-0.0103327	0	1749.8	0.02366086	0.0165407	2339.8	-0.00097473	0	2929.8	-0.00575263	0	
570.01	-0.02214085	0	1160.01	-0.01067929	0	1750	0.02331683	0.01653699	2340	-0.00092193	0	2930	-0.00587528	0	
570.21	-0.02080061	0	1160.21	-0.01085851	0	1750.2	0.02298134	0.01653329	2340.2	-0.00076148	0	2930.2	-0.00649913	0	
570.41	-0.01985162	0	1160.41	-0.01161141	0	1750.4	0.02227362	0.01652959	2340.4	-0.00074525	0	2930.4	-0.00656006	0	
570.61	-0.01919469	0	1160.61	-0.01099714	0	1750.6	0.02285989	0.01652589	2340.6	-0.0012216	0	2930.6	-0.00744288	0	
570.81	-0.01861441	0	1160.81	-0.01092567	0	1750.8	0.0226553	0.01652219	2340.8	-0.00134634	0	2930.8	-0.00748894	0	
571.01	-0.01812357	0	1161.01	-0.01070595	0	1751	0.02303561	0.01651849	2341	-0.00124146	0	2931	-0.00770086	0	
571.21	-0.01845689	0	1161.21	-0.01042749	0	1751.2	0.02281749	0.01651479	2341.2	-0.00165418	0	2931.2	-0.00800959	0	
571.41	-0.01810133	0	1161.41	-0.01048627	0	1751.4	0.02353877	0.01651109	2341.4	-0.00183655	0	2931.4	-0.0079991	0	
571.61	-0.01783121	0	1161.61	-0.01069667	0	1751.6	0.02317	0.0165074	2341.6	-0.0025991	0	2931.6	-0.00847455	0	
571.81	-0.01835004	0	1161.81	-0.01154581	0	1751.8	0.02336817	0.0165037	2341.8	-0.00283667	0	2931.8	-0.00831988	0	
572.01	-0.01808669	0	1162.01	-0.01111767	0	1752	0.02341999	0.0165	2342	-0.00310047	0	2932	-0.00928849	0	
572.21	-0.01930637	0	1162.21	-0.01192681	0	1752.2	0.02431258	0.01649631	2342.2	-0.00326022	0	2932.2	-0.00978725	0	
572.41	-0.01963599	0	1162.41	-0.01121765	0	1752.4	0.02405441	0.01649262	2342.4	-0.00322935	0	2932.4	-0.01058318	0	
572.61	-0.02024107	0	1162.61	-0.00976894	0	1752.6	0.02401643	0.01648892	2342.6	-0.0044943	0	2932.6	-0.0114582	0	
572.81	-0.02084195	0	1162.81	-0.00919024	0	1752.8	0.02349599	0.01648523	2342.8	-0.00487788	0	2932.8	-0.01083959	0	
573.01	-0.02149869	0	1163.01	-0.00891497	0	1753	0.02380935	0.01648154	2343	-0.0038103	0	2933	-0.01113368	0	
573.21	-0.02140126	0	1163.21	-0.00895115	0	1753.2	0.02424757	0.01647785	2343.2	-0.00292086	0	2933.2	-0.01189675	0	
573.41	-0.02141007	0	1163.41	-0.00921468	0	1753.4	0.02395985	0.01647416	2343.4	-0.00341523	0	2933.4	-0.01206014	0	
573.61	-0.02146196	0	1163.61	-0.00995056	0	1753.6	0.02282116	0.01647047	2343.6	-0.00253578	0	2933.6	-0.01218708	0	
573.81	-0.02186074	0	1163.81	-0.00950772	0	1753.8	0.02230502	0.01646678	2343.8	-0.00180187	0	2933.8	-0.01131815	0	
574.01	-0.02212336	0	1164.01	-0.00899622	0	1754	0.02138155	0.0164631	2344	-0.00144952	0	2934	-0.01159866	0	
574.21	-0.02084304	0	1164.21	-0.00896134	0	1754.2	0.02136236	0.01645941	2344.2	-0.00086733	0	2934.2	-0.01077617	0	
574.41	-0.02113413	0	1164.41	-0.00970674	0	1754.4	0.02110852	0.01645572	2344.4	-0.00111872	0	2934.4	-0.01022225	0	
574.61	-0.02100464	0	1164.61	-0.00912675	0	1754.6	0.02040182	0.01645204	2344.6	-0.00057197	0	2934.6	-0.00968989	0	
574.81	-0.02126449	0	1164.81	-0.00927804	0	1754.8	0.01968056	0.01644836	2344.8	-0.00051572	0	2934.8	-0.00847722	0	
575.01	-0.02094765	0	1165.01	-0.00937241	0	1755	0.02059268	0.01644467	2345	-0.00037908	0	2935	-0.00741128	0	
575.21	-0.02115443	0	1165.21	-0.00951474	0	1755.2	0.02132289	0.01644099	2345.2	-0.0014383	0	2935.2	-0.00731207	0	
575.41	-0.02084465	0	1165.41	-0.00966898	0	1755.4	0.02233196	0.01643731	2345.4	-0.00144894	0	2935.4	-0.00660415	0	
575.61	-0.0207882	0	1165.61	-0.01079176	0	1755.6	0.02113886	0.01643363	2345.6	-0.00113415	0	2935.6	-0.00696841	0	
575.81	-0.02038274	0	1165.81	-0.01053827	0	1755.8	0.02130239	0.01642995	2345.8	-0.00176874	0	2935.8	-0.00689192	0	
576.01	-0.019766	0	1166.01	-0.01138456	0	1756	0.02080053	0.01642627	2346	-0.00304801	0	2936	-0.00724522	0	
576.21	-0.01922603	0	1166.21	-0.01133877	0	1756.2	0.02067251	0.01642259	2346.2	-0.0033249	0	2936.2	-0.00696695	0	
576.41	-0.01917112	0	1166.41	-0.00984204	0	1756.4	0.01942758	0.01641891	2346.4	-0.00262602	0	2936.4	-0.00734856	0	
576.61	-0.01948836	0	1166.61	-0.0092931	0	1756.6	0.01969369	0.01641524	2346.6	-0.00275096	0	2936.6	-0.00770369	0	
576.81	-0.01943959	0	1166.81	-0.00878134	0	1756.8	0.01960946	0.01641156	2346.8	-0.00265113	0	2936.8	-0.00708393	0	
577.01	-0.01877533	0	1167.01	-0.00947085	0	1757	0.0204495	0.01640789	2347	-0.00151029	0	2937	-0.00808285	0	
577.21	-0.01806543	0	1167.21	-0.01011393	0	1757.2	0.02056517	0.01640421	2347.2	-0.00081345	0	2937.2	-0.00856891	0	
577.41	-0.01773534	0	1167.41	-0.00946512	0	1757.4	0.02090009	0.01640054	2347.4	-0.00033238	0	2937.4	-0.00896032	0	
577.61	-0.01800465	0	1167.61	-0.01072484	0	1757.6	0.02053802	0.01639687	2347.6	0.00115807	0	2937.6	-0.008834	0	
577.81	-0.01764207	0	1167.81	-0.00976888	0	1757.8	0.02030106	0.0163932	2347.8	0.00126947	0	2937.8	-0.00861382	0	
578.01	-0.01736219	0	1168.01	-0.0098585	0	1758	0.020213	0.01638953	2348	0.00204286	0	2938	-0.00980114	0	
578.21	-0.0173414	0	1168.21	-0.01025415	0	1758.2	0.02020914	0.01638586	2348.2	0.00250881	0	2938.2	-0.0103285	0	
578.41	-0.01826765	0	1168.41	-0.01006529	0	1758.4	0.0200721	0.01638219	2348.4	0.00278932	0	2938.4	-0.01023076	0	
578.61	-0.01957817	0	1168.61	-0.00988511	0	1758.6	0.01995099	0.01637852	2348.6	0.00355396	0	2938.6	-0.0101766	0	
578.81	-0.02073246	0	1168.81	-0.00994905	0	1758.8	0.02099147	0.01637485	2348.8	0.00350784	0	2938.8	-0.00968115	0	
579.01	-0.02146661	0	1169.01	-0.00966262	0	1759	0.02184918	0.01637119	2349	0.00323093	0	2939	-0.00922777	0	
579.21	-0.02235517	0	1169.21	-0.00935177	0	1759.2	0.02186505	0.01636752	2349.2	0.00321848	0	2939.2	-0.00928311	0	
579.41	-0.02278404	0	1169.41	-0.00972741	0	1759.4	0.02169896	0.01636386	2349.4	0.00367098	0	2939.4	-0.00915592	0	
579.61	-0.02342625	0	1169.61	-0.00991324	0	1759.6	0.02083169	0.01636019	2349.6	0.00367194	0	2939.6	-0.00987527	0	
579.81	-0.02353316	0	1169.81	-0.00985691	0	1759.8	0.02056854	0.01635653	2349.8	0.0017719	0	2939.8	-0.00911765	0	
580.01	-0.02393825	0	1170.01	-0.01002858	0	1760	0.01905371	0.01635287	2350	0.00102299	0	2940	-0.0090934	0	
580.21	-0.02420565	0	1170.21	-0.0093722	0	1760.2	0.01821182	0.0163492	2350.2	0.00142468	0	2940.2	-0.00844389	0	
580.41	-0.02445409	0	1170.41	-0.00893055	0	1760.4	0.0179852	0.01634554	2350.4	0.00143792	0	2940.4	-0.00847925	0	
580.61	-0.02423873	0	1170.61	-0.00846607	0	1760.6	0.01875067	0.01634188	2350.6	0.00080389	0	2940.6	-0.00779324	0	
580.81	-0.02431042	0	1170.81	-0.00829183	0	1760.8	0.01898169	0.01633822	2350.8	-0.00020423	0	2940.8	-0.00805629	0	
581.01	-0.0237451	0	1171.01	-0.00917267	0	1761	0.01903448	0.01633457	2351	0.00015327	0	2941	-0.00860205	0	
581.21	-0.02361537	0	1171.21	-0.00889196	0	1761.2	0.01899746	0.01633091	2351.2	0.00040979	0	2941.2	-0.00885861	0	
581.41	-0.02273537	0	1171.41	-0.00943385	0	1761.4	0.02002379	0.01632725	2351.4	-0.0001365	0	2941.4	-0.00932564	0	
581.61	-0.02268662	0	1171.61	-0.01134962	0	1761.6	0.0197494	0.0163236	2351.6	0.00005902	0	2941.6	-0.00944068	0	
581.81	-0.0211765	0	1171.81	-0.01143789	0	1761.8	0.02028974	0.01631994	2351.8	-0.00008262	0	2941.8	-0.0098358	0	
582.01	-0.02143644	0	1172.01	-0.01266752	0	1762	0.0212495	0.01631629	2352	0.00066869	0	2942	-0.01020077	0	
582.21	-0.02103763	0	1172.21	-0.01284935	0	1762.2	0.02088117	0.01631263	2352.2	0.00079727	0	2942.2	-0.01035853	0	
582.41	-0.02213665	0	1172.41	-0.01283008	0	1762.4	0.02183651	0.01630898	2352.4	0.00131307	0	2942.4	-0.00984787	0	
582.61	-0.02218478	0	1172.61	-0.01263729	0	1762.6	0.02321122	0.01630533	2352.6	0.00211148	0	2942.6	-0.00975987	0	
582.81	-0.0225648	0	1172.81	-0.01227009	0	1762.8	0.02326601	0.01630168	2352.8	0.00193436	0	2942.8	-0.00914916	0	
583.01	-0.02239735	0	1173.01	-0.01259777	0	1763	0.02276852	0.01629803	2353	0.00162648	0	2943	-0.00956125	0	
583.21	-0.02180259	0	1173.21	-0.01277361	0	1763.2	0.02329822	0.01629438	2353.2	0.00236437	0	2943.2	-0.00947306	0	
583.41	-0.02192191	0	1173.41	-0.0131002	0	1763.4	0.02336103	0.01629073	2353.4	0.00226838	0	2943.4	-0.00925872	0	
583.61	-0.02226882	0	1173.61	-0.01348098	0	1763.6	0.02271619	0.01628708	2353.6	0.00197486	0	2943.6	-0.00891775	0	
583.81	-0.02244016	0	1173.81	-0.01380746	0	1763.8	0.02242295	0.01628344	2353.8	0.0012052	0	2943.8	-0.008655	0	
584.01	-0.02227195	0	1174.01	-0.0134277	0	1764	0.02282411	0.01627979	2354	0.00200695	0	2944	-0.00880985	0	
584.21	-0.02175006	0	1174.21	-0.01375673	0	1764.2	0.02324086	0.01627614	2354.2	0.00148934	0	2944.2	-0.00827111	0	
584.41	-0.02120898	0	1174.41	-0.01350305	0	1764.4	0.02359245	0.0162725	2354.4	0.0015491	0	2944.4	-0.00882624	0	
584.61	-0.02044834	0	1174.61	-0.01234663	0	1764.6	0.02292433	0.01626886	2354.6	0.00070917	0	2944.6	-0.00872924	0	
584.81	-0.02027781	0	1174.81	-0.01129328	0	1764.8	0.02234272	0.01626521	2354.8	-0.00048417	0	2944.8	-0.0089201	0	
585.01	-0.01996991	0	1175.01	-0.01123362	0	1765	0.02160375	0.01626157	2355	-0.00033332	0	2945	-0.00894709	0	
585.21	-0.02051899	0	1175.21	-0.01126525	0	1765.2	0.02147366	0.01625793	2355.2	-0.00049596	0	2945.2	-0.00917156	0	
585.41	-0.01972448	0	1175.41	-0.01169693	0	1765.4	0.02196598	0.01625429	2355.4	-0.00070702	0	2945.4	-0.0096892	0	
585.61	-0.01996205	0	1175.61	-0.01162747	0	1765.6	0.02113279	0.01625065	2355.6	-0.00015402	0	2945.6	-0.00995752	0	
585.81	-0.01965684	0	1175.81	-0.01119844	0	1765.8	0.02077929	0.01624701	2355.8	-0.00014208	0	2945.8	-0.00914145	0	
586.01	-0.02086346	0	1176.01	-0.012001	0	1766	0.02011722	0.01624337	2356	-0.00040994	0	2946	-0.0084633	0	
586.21	-0.02070676	0	1176.21	-0.01175497	0	1766.2	0.01925485	0.01623974	2356.2	-0.00087475	0	2946.2	-0.00860785	0	
586.41	-0.02166658	0	1176.41	-0.0113746	0	1766.4	0.01969886	0.0162361	2356.4	-0.00110432	0	2946.4	-0.00860563	0	
586.61	-0.02203038	0	1176.61	-0.01057546	0	1766.6	0.02028907	0.01623247	2356.6	-0.0007972	0	2946.6	-0.00801401	0	
586.81	-0.0229332	0	1176.81	-0.01048887	0	1766.8	0.01882281	0.01622883	2356.8	-0.00138435	0	2946.8	-0.00809048	0	
587.01	-0.02323371	0	1177.01	-0.00991608	0	1767	0.01928971	0.0162252	2357	-0.00053747	0	2947	-0.00828795	0	
587.21	-0.02378883	0	1177.21	-0.00895446	0	1767.2	0.02003209	0.01622156	2357.2	-0.00048307	0	2947.2	-0.00760951	0	
587.41	-0.02446193	0	1177.41	-0.00947276	0	1767.4	0.01979049	0.01621793	2357.4	-0.00059159	0	2947.4	-0.00712717	0	
587.61	-0.02410811	0	1177.61	-0.01032077	0	1767.6	0.02036044	0.0162143	2357.6	-0.00022578	0	2947.6	-0.00755355	0	
587.81	-0.02366242	0	1177.81	-0.01007494	0	1767.8	0.0212115	0.01621067	2357.8	-0.00001872	0	2947.8	-0.00888338	0	
588.01	-0.02365108	0	1178.01	-0.01031696	0	1768	0.02200014	0.01620704	2358	-0.00034719	0	2948	-0.00890054	0	
588.21	-0.02369324	0	1178.21	-0.00949538	0	1768.2	0.02248177	0.01620341	2358.2	-0.00061585	0	2948.2	-0.00870795	0	
588.41	-0.02369759	0	1178.41	-0.00908396	0	1768.4	0.02225562	0.01619978	2358.4	-0.00061086	0	2948.4	-0.009427	0	
588.61	-0.02378268	0	1178.61	-0.00839949	0	1768.6	0.02231078	0.01619616	2358.6	-0.0014215	0	2948.6	-0.009433	0	
588.81	-0.02356385	0	1178.81	-0.00779411	0	1768.8	0.02258163	0.01619253	2358.8	-0.00163407	0	2948.8	-0.0092857	0	
589.01	-0.02411085	0	1179.01	-0.00805142	0	1769	0.02226986	0.0161889	2359	-0.00187984	0	2949	-0.01001505	0	
589.21	-0.02380045	0	1179.21	-0.00791101	0	1769.2	0.02265108	0.01618528	2359.2	-0.00171455	0	2949.2	-0.00936347	0	
589.41	-0.02286198	0	1179.41	-0.00863127	0	1769.4	0.02245565	0.01618166	2359.4	-0.00158487	0	2949.4	-0.01016375	0	
589.61	-0.02279151	0	1179.61	-0.00895544	0	1769.6	0.02147199	0.01617803	2359.6	-0.00202948	0	2949.6	-0.0096238	0	
589.81	-0.02223329	0	1179.81	-0.00967406	0	1769.8	0.02101341	0.01617441	2359.8	-0.00219246	0	2949.8	-0.00906096	0	
590.01	-0.02242993	0	1180.01	-0.01078395	0	1770	0.02029499	0.01617079	2360	-0.00206239	0	2950	-0.00852131	0	
590.21	-0.02273355	0	1180.21	-0.01104427	0	1770.2	0.01989926	0.01616717	2360.2	-0.00171728	0	2950.2	-0.00867311	0	
590.41	-0.02195949	0	1180.41	-0.01025434	0	1770.4	0.01910965	0.01616355	2360.4	-0.00126321	0	2950.4	-0.0085138	0	
590.61	-0.02235159	0	1180.61	-0.01068754	0	1770.6	0.01920315	0.01615993	2360.6	-0.00087309	0	2950.6	-0.0080331	0	
590.81	-0.02194787	0	1180.81	-0.0117389	0	1770.8	0.01782505	0.01615631	2360.8	-0.00058641	0	2950.8	-0.00757468	0	
591.01	-0.02203911	0	1181.01	-0.01203212	0	1771	0.0178539	0.01615269	2361	0.00007597	0	2951	-0.00765949	0	
591.21	-0.02145911	0	1181.21	-0.01203579	0	1771.2	0.01741653	0.01614908	2361.2	0.00034269	0	2951.2	-0.00813038	0	
591.41	-0.02195505	0	1181.41	-0.01340964	0	1771.4	0.01772625	0.01614546	2361.4	0.00042802	0	2951.4	-0.00825294	0	
591.61	-0.02186545	0	1181.61	-0.01337468	0	1771.6	0.01721503	0.01614184	2361.6	0.0007744	0	2951.6	-0.0095141	0	
591.81	-0.02164538	0	1181.81	-0.01328267	0	1771.8	0.01719221	0.01613823	2361.8	0.00115912	0	2951.8	-0.01008513	0	
592.01	-0.02277268	0	1182.01	-0.01306362	0	1772	0.0183846	0.01613462	2362	0.00074115	0	2952	-0.01042537	0	
592.21	-0.02265142	0	1182.21	-0.01170244	0	1772.2	0.01881899	0.016131	2362.2	0.00098341	0	2952.2	-0.0105264	0	
592.41	-0.02251646	0	1182.41	-0.01159252	0	1772.4	0.01871112	0.01612739	2362.4	0.00033027	0	2952.4	-0.01157568	0	
592.61	-0.02237209	0	1182.61	-0.01138531	0	1772.6	0.0194934	0.01612378	2362.6	-0.00021344	0	2952.6	-0.01176871	0	
592.81	-0.02154939	0	1182.81	-0.01100965	0	1772.8	0.01922933	0.01612017	2362.8	-0.00030621	0	2952.8	-0.01096941	0	
593.01	-0.02141073	0	1183.01	-0.01074247	0	1773	0.01990157	0.01611656	2363	-0.00050938	0	2953	-0.01181756	0	
593.21	-0.02159087	0	1183.21	-0.01081113	0	1773.2	0.02117798	0.01611295	2363.2	-0.00057481	0	2953.2	-0.01077638	0	
593.41	-0.02141613	0	1183.41	-0.01007269	0	1773.4	0.02131255	0.01610934	2363.4	-0.00022445	0	2953.4	-0.01129719	0	
593.61	-0.02153859	0	1183.61	-0.01003582	0	1773.6	0.02163743	0.01610574	2363.6	-0.00037308	0	2953.6	-0.01044223	0	
593.81	-0.0222712	0	1183.81	-0.01041515	0	1773.8	0.02215646	0.01610213	2363.8	-0.00021007	0	2953.8	-0.0101648	0	
594.01	-0.02299942	0	1184.01	-0.01055029	0	1774	0.02217863	0.01609853	2364	0.00018896	0	2954	-0.00946627	0	
594.21	-0.0229416	0	1184.21	-0.01088883	0	1774.2	0.02279698	0.01609492	2364.2	-0.00061792	0	2954.2	-0.0089743	0	
594.41	-0.0223352	0	1184.41	-0.01133493	0	1774.4	0.02311734	0.01609132	2364.4	-0.0009685	0	2954.4	-0.00806306	0	
594.61	-0.02279478	0	1184.61	-0.01238228	0	1774.6	0.0233251	0.01608771	2364.6	-0.00149711	0	2954.6	-0.00782641	0	
594.81	-0.02260407	0	1184.81	-0.01247834	0	1774.8	0.02269731	0.01608411	2364.8	-0.00120649	0	2954.8	-0.00704885	0	
595.01	-0.02314666	0	1185.01	-0.01203223	0	1775	0.02332477	0.01608051	2365	-0.00119358	0	2955	-0.00748906	0	
595.21	-0.02430176	0	1185.21	-0.01186342	0	1775.2	0.0237311	0.01607691	2365.2	-0.00102656	0	2955.2	-0.00805668	0	
595.41	-0.02538687	0	1185.41	-0.01227862	0	1775.4	0.02423203	0.01607331	2365.4	-0.00087653	0	2955.4	-0.00762036	0	
595.61	-0.02468246	0	1185.61	-0.01228127	0	1775.6	0.0236012	0.01606971	2365.6	-0.00041202	0	2955.6	-0.00872672	0	
595.81	-0.02385006	0	1185.81	-0.01268973	0	1775.8	0.02351335	0.01606611	2365.8	-0.00055868	0	2955.8	-0.00828906	0	
596.01	-0.02367881	0	1186.01	-0.01228922	0	1776	0.02398519	0.01606252	2366	-0.00082531	0	2956	-0.00949383	0	
596.21	-0.02289867	0	1186.21	-0.0120753	0	1776.2	0.02340972	0.01605892	2366.2	-0.00097029	0	2956.2	-0.00969978	0	
596.41	-0.02183356	0	1186.41	-0.01284384	0	1776.4	0.02350341	0.01605532	2366.4	-0.00137399	0	2956.4	-0.01089952	0	
596.61	-0.02051283	0	1186.61	-0.01362357	0	1776.6	0.02338402	0.01605173	2366.6	-0.00178296	0	2956.6	-0.01093482	0	
596.81	-0.02023543	0	1186.81	-0.01314528	0	1776.8	0.02292291	0.01604813	2366.8	-0.00130768	0	2956.8	-0.01050759	0	
597.01	-0.02094455	0	1187.01	-0.01273853	0	1777	0.02362209	0.01604454	2367	-0.0010818	0	2957	-0.01156586	0	
597.21	-0.02131758	0	1187.21	-0.01189585	0	1777.2	0.02306805	0.01604095	2367.2	-0.00087323	0	2957.2	-0.01055398	0	
597.41	-0.02095916	0	1187.41	-0.01164484	0	1777.4	0.02232189	0.01603736	2367.4	-0.00052237	0	2957.4	-0.01106705	0	
597.61	-0.02170746	0	1187.61	-0.01178263	0	1777.6	0.02104803	0.01603377	2367.6	-0.00017689	0	2957.6	-0.0113915	0	
597.81	-0.02247172	0	1187.81	-0.01183892	0	1777.8	0.02090847	0.01603018	2367.8	-0.00067879	0	2957.8	-0.01137696	0	
598.01	-0.02272354	0	1188.01	-0.01133384	0	1778	0.02003862	0.01602659	2368	-0.00084853	0	2958	-0.01192926	0	
598.21	-0.02237369	0	1188.21	-0.01119817	0	1778.2	0.01965457	0.016023	2368.2	-0.00232155	0	2958.2	-0.01202836	0	
598.41	-0.02286556	0	1188.41	-0.01132259	0	1778.4	0.01949658	0.01601941	2368.4	-0.00173894	0	2958.4	-0.01262912	0	
598.61	-0.02374256	0	1188.61	-0.01101712	0	1778.6	0.01970145	0.01601582	2368.6	-0.0010428	0	2958.6	-0.01313026	0	
598.81	-0.02419708	0	1188.81	-0.01065686	0	1778.8	0.01985065	0.01601224	2368.8	-0.00069654	0	2958.8	-0.01204744	0	
599.01	-0.02384403	0	1189.01	-0.01061951	0	1779	0.02092219	0.01600865	2369	-0.00046045	0	2959	-0.01200689	0	
599.21	-0.02405256	0	1189.21	-0.01107373	0	1779.2	0.02139159	0.01600507	2369.2	-0.00017958	0	2959.2	-0.01215833	0	
599.41	-0.02396393	0	1189.41	-0.01069209	0	1779.4	0.02129072	0.01600148	2369.4	-0.00090927	0	2959.4	-0.01257523	0	
599.61	-0.02308318	0	1189.61	-0.01072463	0	1779.6	0.02082653	0.0159979	2369.6	-0.00071	0	2959.6	-0.01297111	0	
599.81	-0.02388231	0	1189.81	-0.01088008	0	1779.8	0.02053131	0.01599432	2369.8	-0.00148624	0	2959.8	-0.01208686	0	
600.01	-0.02333664	0	1190.01	-0.01194107	0	1780	0.02112848	0.01599074	2370	-0.00147391	0	2960	-0.01279638	0	
600.21	-0.02349787	0	1190.21	-0.01283844	0	1780.2	0.02113968	0.01598716	2370.2	-0.00121757	0	2960.2	-0.01277114	0	
600.41	-0.02217409	0	1190.41	-0.01343689	0	1780.4	0.02168853	0.01598358	2370.4	-0.00137122	0	2960.4	-0.0123434	0	
600.61	-0.022604	0	1190.61	-0.01317763	0	1780.6	0.02158415	0.01598	2370.6	-0.00137513	0	2960.6	-0.01115202	0	
600.81	-0.02346779	0	1190.81	-0.01270981	0	1780.8	0.02157257	0.01597642	2370.8	-0.00032704	0	2960.8	-0.01078635	0	
601.01	-0.02363849	0	1191.01	-0.01304511	0	1781	0.0212667	0.01597284	2371	-0.00023187	0	2961	-0.00993312	0	
601.21	-0.02324022	0	1191.21	-0.01228706	0	1781.2	0.02016945	0.01596927	2371.2	-0.00053351	0	2961.2	-0.00921052	0	
601.41	-0.02328579	0	1191.41	-0.01250457	0	1781.4	0.01946749	0.01596569	2371.4	-0.0009063	0	2961.4	-0.00968884	0	
601.61	-0.02326746	0	1191.61	-0.01193441	0	1781.6	0.01835722	0.01596212	2371.6	-0.00055378	0	2961.6	-0.01034446	0	
601.81	-0.02391132	0	1191.81	-0.01253321	0	1781.8	0.01783731	0.01595854	2371.8	-0.00095713	0	2961.8	-0.01027837	0	
602.01	-0.02405735	0	1192.01	-0.01245074	0	1782	0.01653163	0.01595497	2372	-0.0012935	0	2962	-0.01090423	0	
602.21	-0.02383991	0	1192.21	-0.01242565	0	1782.2	0.01593647	0.0159514	2372.2	-0.00067756	0	2962.2	-0.01012718	0	
602.41	-0.02393925	0	1192.41	-0.01259954	0	1782.4	0.01593162	0.01594782	2372.4	-0.00059555	0	2962.4	-0.00991139	0	
602.61	-0.02326158	0	1192.61	-0.01214406	0	1782.6	0.01609989	0.01594425	2372.6	-0.00008161	0	2962.6	-0.00943328	0	
602.81	-0.0225305	0	1192.81	-0.01200123	0	1782.8	0.01600228	0.01594068	2372.8	-0.00040668	0	2962.8	-0.0083421	0	
603.01	-0.02173699	0	1193.01	-0.01177695	0	1783	0.01635936	0.01593711	2373	-0.00050622	0	2963	-0.00920417	0	
603.21	-0.02180002	0	1193.21	-0.0114944	0	1783.2	0.01563093	0.01593355	2373.2	-0.00173236	0	2963.2	-0.00875856	0	
603.41	-0.02256414	0	1193.41	-0.01137975	0	1783.4	0.01514502	0.01592998	2373.4	-0.00318365	0	2963.4	-0.00905642	0	
603.61	-0.0224077	0	1193.61	-0.01133629	0	1783.6	0.0147708	0.01592641	2373.6	-0.00292119	0	2963.6	-0.00845697	0	
603.81	-0.02345469	0	1193.81	-0.0112111	0	1783.8	0.01507624	0.01592284	2373.8	-0.00334114	0	2963.8	-0.00789292	0	
604.01	-0.02279431	0	1194.01	-0.01122624	0	1784	0.01573276	0.01591928	2374	-0.00368502	0	2964	-0.00888255	0	
604.21	-0.02276237	0	1194.21	-0.01082506	0	1784.2	0.01667898	0.01591571	2374.2	-0.00382304	0	2964.2	-0.00857084	0	
604.41	-0.02282686	0	1194.41	-0.0108176	0	1784.4	0.01783259	0.01591215	2374.4	-0.00382838	0	2964.4	-0.00743147	0	
604.61	-0.02374456	0	1194.61	-0.01030867	0	1784.6	0.01866897	0.01590859	2374.6	-0.0031318	0	2964.6	-0.00748571	0	
604.81	-0.02391517	0	1194.81	-0.01049839	0	1784.8	0.01930314	0.01590503	2374.8	-0.00246515	0	2964.8	-0.0079851	0	
605.01	-0.02400144	0	1195.01	-0.01064951	0	1785	0.01965694	0.01590146	2375	-0.00280413	0	2965	-0.00780776	0	
605.21	-0.02429118	0	1195.21	-0.01059384	0	1785.2	0.02058556	0.0158979	2375.2	-0.00303138	0	2965.2	-0.00930242	0	
605.41	-0.02446714	0	1195.41	-0.01114225	0	1785.4	0.02106133	0.01589434	2375.4	-0.00254625	0	2965.4	-0.01067891	0	
605.61	-0.02455903	0	1195.61	-0.01170268	0	1785.6	0.02126657	0.01589079	2375.6	-0.00162717	0	2965.6	-0.0115378	0	
605.81	-0.02518663	0	1195.81	-0.01274701	0	1785.8	0.02117654	0.01588723	2375.8	-0.00174173	0	2965.8	-0.01182941	0	
606.01	-0.02439736	0	1196.01	-0.01252126	0	1786	0.02195424	0.01588367	2376	-0.0021726	0	2966	-0.01226014	0	
606.21	-0.02397755	0	1196.21	-0.01304733	0	1786.2	0.0228268	0.01588011	2376.2	-0.00029999	0	2966.2	-0.01209467	0	
606.41	-0.02313972	0	1196.41	-0.01331783	0	1786.4	0.02337104	0.01587656	2376.4	-0.00088442	0	2966.4	-0.01173992	0	
606.61	-0.02206393	0	1196.61	-0.01414549	0	1786.6	0.02378071	0.015873	2376.6	0.00052899	0	2966.6	-0.01160873	0	
606.81	-0.02228047	0	1196.81	-0.01503682	0	1786.8	0.02314362	0.01586945	2376.8	0.00062026	0	2966.8	-0.01189335	0	
607.01	-0.02162631	0	1197.01	-0.01472793	0	1787	0.02249404	0.0158659	2377	0.00032126	0	2967	-0.01204594	0	
607.21	-0.02115617	0	1197.21	-0.01459258	0	1787.2	0.02160386	0.01586234	2377.2	-0.00026686	0	2967.2	-0.01108836	0	
607.41	-0.02091506	0	1197.41	-0.01568618	0	1787.4	0.02203262	0.01585879	2377.4	0.00020243	0	2967.4	-0.01150681	0	
607.61	-0.02125768	0	1197.61	-0.01546906	0	1787.6	0.02217019	0.01585524	2377.6	-0.00002811	0	2967.6	-0.01068043	0	
607.81	-0.02130447	0	1197.81	-0.01436587	0	1787.8	0.02197804	0.01585169	2377.8	-0.00007833	0	2967.8	-0.01045618	0	
608.01	-0.02185754	0	1198.01	-0.01474843	0	1788	0.02141818	0.01584814	2378	-0.00053895	0	2968	-0.01056967	0	
608.21	-0.02190493	0	1198.21	-0.01440671	0	1788.2	0.02120145	0.01584459	2378.2	-0.00046046	0	2968.2	-0.00845218	0	
608.41	-0.02310083	0	1198.41	-0.01396242	0	1788.4	0.02118056	0.01584104	2378.4	0.00054564	0	2968.4	-0.00793628	0	
608.61	-0.02410413	0	1198.61	-0.01338981	0	1788.6	0.02168178	0.0158375	2378.6	0.00055804	0	2968.6	-0.00780875	0	
608.81	-0.02430193	0	1198.81	-0.01379949	0	1788.8	0.0213036	0.01583395	2378.8	0.00051851	0	2968.8	-0.00772735	0	
609.01	-0.02425531	0	1199.01	-0.01374867	0	1789	0.021805	0.01583041	2379	-0.00001748	0	2969	-0.0075666	0	
609.21	-0.02489471	0	1199.21	-0.01404924	0	1789.2	0.02147187	0.01582686	2379.2	-0.00072643	0	2969.2	-0.00821385	0	
609.41	-0.02504521	0	1199.41	-0.01364388	0	1789.4	0.0206167	0.01582332	2379.4	-0.00052262	0	2969.4	-0.00796668	0	
609.61	-0.02556669	0	1199.61	-0.01347312	0	1789.6	0.02044873	0.01581977	2379.6	-0.00046093	0	2969.6	-0.00821455	0	
609.81	-0.02511045	0	1199.81	-0.01370382	0	1789.8	0.02008784	0.01581623	2379.8	-0.0008926	0	2969.8	-0.00849206	0	
610.01	-0.02395726	0	1200.01	-0.01353925	0	1790	0.01981788	0.01581269	2380	-0.00112449	0	2970	-0.00875713	0	
610.21	-0.02314302	0	1200.21	-0.01420073	0	1790.2	0.01917001	0.01580915	2380.2	-0.00028008	0	2970.2	-0.00858923	0	
610.41	-0.02234223	0	1200.41	-0.01383437	0	1790.4	0.01838104	0.01580561	2380.4	-0.0012301	0	2970.4	-0.00869461	0	
610.61	-0.02188614	0	1200.61	-0.01456387	0	1790.6	0.0179964	0.01580207	2380.6	-0.0017904	0	2970.6	-0.00952355	0	
610.81	-0.02172511	0	1200.81	-0.01407267	0	1790.8	0.017214	0.01579853	2380.8	-0.00185284	0	2970.8	-0.0103572	0	
611.01	-0.02115711	0	1201.01	-0.01351256	0	1791	0.01822883	0.015795	2381	-0.00159086	0	2971	-0.01081788	0	
611.21	-0.02085351	0	1201.21	-0.01398565	0	1791.2	0.01883563	0.01579146	2381.2	-0.00144265	0	2971.2	-0.01094219	0	
611.41	-0.0208822	0	1201.41	-0.01514386	0	1791.4	0.01896608	0.01578792	2381.4	-0.00208182	0	2971.4	-0.01117969	0	
611.61	-0.02194768	0	1201.61	-0.01514306	0	1791.6	0.01896548	0.01578439	2381.6	-0.00288383	0	2971.6	-0.01030829	0	
611.81	-0.02168077	0	1201.81	-0.01479656	0	1791.8	0.01900969	0.01578085	2381.8	-0.00284728	0	2971.8	-0.01017635	0	
612.01	-0.02230576	0	1202.01	-0.01529333	0	1792	0.01959713	0.01577732	2382	-0.00223633	0	2972	-0.00950974	0	
612.21	-0.02248725	0	1202.21	-0.01430829	0	1792.2	0.02087749	0.01577379	2382.2	-0.00234129	0	2972.2	-0.00844914	0	
612.41	-0.02351362	0	1202.41	-0.01431558	0	1792.4	0.02163195	0.01577026	2382.4	-0.00258818	0	2972.4	-0.00893378	0	
612.61	-0.02449751	0	1202.61	-0.0139756	0	1792.6	0.02192248	0.01576672	2382.6	-0.00306058	0	2972.6	-0.00829704	0	
612.81	-0.0246547	0	1202.81	-0.01419585	0	1792.8	0.0219117	0.01576319	2382.8	-0.00290631	0	2972.8	-0.00849171	0	
613.01	-0.02554949	0	1203.01	-0.01408152	0	1793	0.02154748	0.01575966	2383	-0.00278682	0	2973	-0.00847011	0	
613.21	-0.02618205	0	1203.21	-0.01402508	0	1793.2	0.02092385	0.01575614	2383.2	-0.00236413	0	2973.2	-0.00853453	0	
613.41	-0.02614247	0	1203.41	-0.01317606	0	1793.4	0.02051023	0.01575261	2383.4	-0.00088422	0	2973.4	-0.00925816	0	
613.61	-0.02589824	0	1203.61	-0.01268384	0	1793.6	0.02064634	0.01574908	2383.6	-0.00081907	0	2973.6	-0.00958086	0	
613.81	-0.025392	0	1203.81	-0.01354238	0	1793.8	0.01949087	0.01574555	2383.8	-0.00065818	0	2973.8	-0.00929425	0	
614.01	-0.02576947	0	1204.01	-0.01380382	0	1794	0.01922246	0.01574203	2384	-0.00096585	0	2974	-0.00954577	0	
614.21	-0.02591262	0	1204.21	-0.0132862	0	1794.2	0.0189971	0.0157385	2384.2	0.00007352	0	2974.2	-0.00985993	0	
614.41	-0.02594018	0	1204.41	-0.01267558	0	1794.4	0.01901514	0.01573498	2384.4	-0.00015371	0	2974.4	-0.01108151	0	
614.61	-0.02597696	0	1204.61	-0.01252204	0	1794.6	0.01902583	0.01573146	2384.6	0.00021874	0	2974.6	-0.01132952	0	
614.81	-0.02542758	0	1204.81	-0.01240209	0	1794.8	0.019932	0.01572793	2384.8	0.00059799	0	2974.8	-0.01223631	0	
615.01	-0.02478361	0	1205.01	-0.01248446	0	1795	0.02071846	0.01572441	2385	0.00060319	0	2975	-0.01273498	0	
615.21	-0.02450491	0	1205.21	-0.01268454	0	1795.2	0.0204302	0.01572089	2385.2	-0.00025727	0	2975.2	-0.01219262	0	
615.41	-0.02472908	0	1205.41	-0.01280813	0	1795.4	0.02022629	0.01571737	2385.4	-0.00037586	0	2975.4	-0.01272614	0	
615.61	-0.02445691	0	1205.61	-0.01283868	0	1795.6	0.02120746	0.01571385	2385.6	-0.00040178	0	2975.6	-0.01166846	0	
615.81	-0.02327354	0	1205.81	-0.01273785	0	1795.8	0.02160046	0.01571033	2385.8	-0.00047502	0	2975.8	-0.0113222	0	
616.01	-0.02360958	0	1206.01	-0.01351578	0	1796	0.02118781	0.01570682	2386	-0.00095425	0	2976	-0.01108202	0	
616.21	-0.02381054	0	1206.21	-0.01355796	0	1796.2	0.02060668	0.0157033	2386.2	-0.00212696	0	2976.2	-0.01110868	0	
616.41	-0.02437077	0	1206.41	-0.01365224	0	1796.4	0.01922932	0.01569978	2386.4	-0.00298623	0	2976.4	-0.01151324	0	
616.61	-0.02443149	0	1206.61	-0.01306247	0	1796.6	0.01893469	0.01569627	2386.6	-0.00253732	0	2976.6	-0.0111606	0	
616.81	-0.02499236	0	1206.81	-0.01387396	0	1796.8	0.01915224	0.01569275	2386.8	-0.00171836	0	2976.8	-0.01137871	0	
617.01	-0.02508719	0	1207.01	-0.01381083	0	1797	0.01910166	0.01568924	2387	-0.00100028	0	2977	-0.01096444	0	
617.21	-0.02502453	0	1207.21	-0.01363814	0	1797.2	0.01911843	0.01568573	2387.2	-0.00026368	0	2977.2	-0.01146254	0	
617.41	-0.02492449	0	1207.41	-0.012931	0	1797.4	0.0189205	0.01568221	2387.4	-0.00051196	0	2977.4	-0.01228857	0	
617.61	-0.0252854	0	1207.61	-0.01359261	0	1797.6	0.01915898	0.0156787	2387.6	-0.0005811	0	2977.6	-0.01228723	0	
617.81	-0.02601986	0	1207.81	-0.0138399	0	1797.8	0.01868224	0.01567519	2387.8	-0.00097742	0	2977.8	-0.01182005	0	
618.01	-0.02620892	0	1208.01	-0.01285288	0	1798	0.01918023	0.01567168	2388	-0.00138031	0	2978	-0.01148091	0	
618.21	-0.02559833	0	1208.21	-0.01237057	0	1798.2	0.01867872	0.01566817	2388.2	-0.00125483	0	2978.2	-0.01149342	0	
618.41	-0.02510158	0	1208.41	-0.01210008	0	1798.4	0.01898341	0.01566467	2388.4	-0.001961	0	2978.4	-0.01249738	0	
618.61	-0.02525834	0	1208.61	-0.01255618	0	1798.6	0.01918451	0.01566116	2388.6	-0.001541	0	2978.6	-0.01238132	0	
618.81	-0.02493873	0	1208.81	-0.0123062	0	1798.8	0.01928312	0.01565765	2388.8	-0.00166599	0	2978.8	-0.01232596	0	
619.01	-0.0250311	0	1209.01	-0.01142676	0	1799	0.01817767	0.01565415	2389	-0.00187984	0	2979	-0.01213885	0	
619.21	-0.02574029	0	1209.21	-0.01109708	0	1799.2	0.017673	0.01565064	2389.2	-0.0020491	0	2979.2	-0.01200416	0	
619.41	-0.02590251	0	1209.41	-0.01128773	0	1799.4	0.0175347	0.01564714	2389.4	-0.00232456	0	2979.4	-0.01141524	0	
619.61	-0.02503421	0	1209.61	-0.01190958	0	1799.6	0.0169966	0.01564363	2389.6	-0.00269166	0	2979.6	-0.01022531	0	
619.81	-0.02476359	0	1209.81	-0.01274871	0	1799.8	0.0163532	0.01564013	2389.8	-0.00295787	0	2979.8	-0.01061721	0	
620.01	-0.02514709	0	1210.01	-0.01355054	0	1800	0.01622265	0.01563663	2390	-0.00284743	0	2980	-0.01064089	0	
620.21	-0.02440086	0	1210.21	-0.01346628	0	1800.2	0.01661331	0.01563313	2390.2	-0.00251582	0	2980.2	-0.01058204	0	
620.41	-0.02385224	0	1210.41	-0.01375344	0	1800.4	0.01781465	0.01562963	2390.4	-0.00265825	0	2980.4	-0.0097192	0	
620.61	-0.02327617	0	1210.61	-0.01387346	0	1800.6	0.01912224	0.01562613	2390.6	-0.00148843	0	2980.6	-0.00965351	0	
620.81	-0.02350645	0	1210.81	-0.01461331	0	1800.8	0.01950436	0.01562263	2390.8	-0.00112146	0	2980.8	-0.01012209	0	
621.01	-0.0231808	0	1211.01	-0.01459268	0	1801	0.02015114	0.01561913	2391	-0.0010924	0	2981	-0.0107502	0	
621.21	-0.02270134	0	1211.21	-0.01521824	0	1801.2	0.02035978	0.01561563	2391.2	-0.00132485	0	2981.2	-0.01184353	0	
621.41	-0.0225641	0	1211.41	-0.01499473	0	1801.4	0.02044482	0.01561214	2391.4	-0.00124531	0	2981.4	-0.01239307	0	
621.61	-0.02218406	0	1211.61	-0.01464731	0	1801.6	0.02074036	0.01560864	2391.6	-0.00154413	0	2981.6	-0.01249703	0	
621.81	-0.02202784	0	1211.81	-0.01453509	0	1801.8	0.02081965	0.01560514	2391.8	-0.00249624	0	2981.8	-0.01137699	0	
622.01	-0.02158925	0	1212.01	-0.01392096	0	1802	0.02093325	0.01560165	2392	-0.00200212	0	2982	-0.01210206	0	
622.21	-0.02173745	0	1212.21	-0.01351559	0	1802.2	0.02106656	0.01559816	2392.2	-0.00218848	0	2982.2	-0.0129035	0	
622.41	-0.02176813	0	1212.41	-0.01324603	0	1802.4	0.0207493	0.01559466	2392.4	-0.00240396	0	2982.4	-0.01217336	0	
622.61	-0.02260362	0	1212.61	-0.01292144	0	1802.6	0.02080803	0.01559117	2392.6	-0.00170792	0	2982.6	-0.01168857	0	
622.81	-0.02286376	0	1212.81	-0.01123593	0	1802.8	0.01978436	0.01558768	2392.8	-0.00205534	0	2982.8	-0.01171783	0	
623.01	-0.02314179	0	1213.01	-0.01078836	0	1803	0.01901715	0.01558419	2393	-0.00210719	0	2983	-0.0116254	0	
623.21	-0.02323621	0	1213.21	-0.01076832	0	1803.2	0.01861141	0.0155807	2393.2	-0.00231159	0	2983.2	-0.01121235	0	
623.41	-0.02299591	0	1213.41	-0.01045115	0	1803.4	0.01835565	0.01557721	2393.4	-0.00230919	0	2983.4	-0.01073352	0	
623.61	-0.02256477	0	1213.61	-0.01048983	0	1803.6	0.01878083	0.01557373	2393.6	-0.00204593	0	2983.6	-0.01066184	0	
623.81	-0.02251777	0	1213.81	-0.01062101	0	1803.8	0.01876696	0.01557024	2393.8	-0.00164904	0	2983.8	-0.01047893	0	
624.01	-0.02285602	0	1214.01	-0.01013032	0	1804	0.01874028	0.01556675	2394	-0.00049869	0	2984	-0.00970461	0	
624.21	-0.0224041	0	1214.21	-0.01043458	0	1804.2	0.01907679	0.01556327	2394.2	-0.00003746	0	2984.2	-0.00915001	0	
624.41	-0.02233385	0	1214.41	-0.0106507	0	1804.4	0.0198207	0.01555978	2394.4	-0.00051799	0	2984.4	-0.00867981	0	
624.61	-0.02289262	0	1214.61	-0.01081768	0	1804.6	0.01949198	0.0155563	2394.6	0.00098229	0	2984.6	-0.00890705	0	
624.81	-0.0234638	0	1214.81	-0.01076468	0	1804.8	0.01980587	0.01555281	2394.8	0.00062817	0	2984.8	-0.00987284	0	
625.01	-0.02317445	0	1215.01	-0.0112805	0	1805	0.02022929	0.01554933	2395	0.00030572	0	2985	-0.01015067	0	
625.21	-0.0227609	0	1215.21	-0.01116081	0	1805.2	0.01909939	0.01554585	2395.2	0.00071877	0	2985.2	-0.01024242	0	
625.41	-0.02351825	0	1215.41	-0.01049	0	1805.4	0.01839251	0.01554237	2395.4	0.00047447	0	2985.4	-0.01088662	0	
625.61	-0.0232518	0	1215.61	-0.01033816	0	1805.6	0.01909679	0.01553889	2395.6	-0.00055067	0	2985.6	-0.01005907	0	
625.81	-0.02344398	0	1215.81	-0.0109667	0	1805.8	0.01866503	0.01553541	2395.8	-0.00087769	0	2985.8	-0.00985192	0	
626.01	-0.02357081	0	1216.01	-0.01027844	0	1806	0.01884112	0.01553193	2396	-0.00134621	0	2986	-0.01039248	0	
626.21	-0.02355523	0	1216.21	-0.01039266	0	1806.2	0.01938584	0.01552845	2396.2	-0.00224815	0	2986.2	-0.01028272	0	
626.41	-0.02361569	0	1216.41	-0.01008574	0	1806.4	0.01923106	0.01552498	2396.4	-0.00257913	0	2986.4	-0.00954324	0	
626.61	-0.02409826	0	1216.61	-0.01016006	0	1806.6	0.02008489	0.0155215	2396.6	-0.00257009	0	2986.6	-0.00998268	0	
626.81	-0.02426892	0	1216.81	-0.01084653	0	1806.8	0.01967713	0.01551803	2396.8	-0.00286478	0	2986.8	-0.00965758	0	
627.01	-0.02371766	0	1217.01	-0.01168923	0	1807	0.02001786	0.01551455	2397	-0.00269695	0	2987	-0.00843009	0	
627.21	-0.02357576	0	1217.21	-0.0122803	0	1807.2	0.01997266	0.01551108	2397.2	-0.00279932	0	2987.2	-0.00888492	0	
627.41	-0.02375802	0	1217.41	-0.01253667	0	1807.4	0.01960142	0.0155076	2397.4	-0.0025857	0	2987.4	-0.00900136	0	
627.61	-0.02356815	0	1217.61	-0.01271551	0	1807.6	0.01995438	0.01550413	2397.6	-0.0022854	0	2987.6	-0.0086261	0	
627.81	-0.02374743	0	1217.81	-0.01292396	0	1807.8	0.01930669	0.01550066	2397.8	-0.00161059	0	2987.8	-0.0082887	0	
628.01	-0.02463382	0	1218.01	-0.01308153	0	1808	0.01885595	0.01549719	2398	-0.00152908	0	2988	-0.00836453	0	
628.21	-0.0245082	0	1218.21	-0.01372995	0	1808.2	0.01935529	0.01549372	2398.2	-0.0005003	0	2988.2	-0.00849258	0	
628.41	-0.02570689	0	1218.41	-0.01475684	0	1808.4	0.01982526	0.01549025	2398.4	-0.00087412	0	2988.4	-0.008324	0	
628.61	-0.02653261	0	1218.61	-0.01540293	0	1808.6	0.01928963	0.01548678	2398.6	0.00061142	0	2988.6	-0.00864886	0	
628.81	-0.02675202	0	1218.81	-0.01559435	0	1808.8	0.01969557	0.01548331	2398.8	-0.00033571	0	2988.8	-0.00905709	0	
629.01	-0.02623549	0	1219.01	-0.01595234	0	1809	0.01842152	0.01547985	2399	0.00039022	0	2989	-0.0088095	0	
629.21	-0.02657247	0	1219.21	-0.01557495	0	1809.2	0.01795989	0.01547638	2399.2	0.00078255	0	2989.2	-0.00943885	0	
629.41	-0.02703908	0	1219.41	-0.01605046	0	1809.4	0.01828641	0.01547292	2399.4	-0.00011358	0	2989.4	-0.00924766	0	
629.61	-0.02621728	0	1219.61	-0.01634816	0	1809.6	0.01830258	0.01546945	2399.6	-0.00081659	0	2989.6	-0.00886252	0	
629.81	-0.02607682	0	1219.81	-0.01648196	0	1809.8	0.01845798	0.01546599	2399.8	-0.0012319	0	2989.8	-0.00908096	0	
630.01	-0.02576548	0	1220.01	-0.01656237	0	1810	0.01845438	0.01546252	2400	-0.00167594	0	2990	-0.00949327	0	
630.21	-0.02588063	0	1220.21	-0.01616318	0	1810.2	0.01827296	0.01545906	2400.2	-0.00244219	0	2990.2	-0.01037161	0	
630.41	-0.02622241	0	1220.41	-0.01536893	0	1810.4	0.01819975	0.0154556	2400.4	-0.00317526	0	2990.4	-0.00982641	0	
630.61	-0.0268758	0	1220.61	-0.01542561	0	1810.6	0.0180374	0.01545214	2400.6	-0.00386518	0	2990.6	-0.00925439	0	
630.81	-0.0272838	0	1220.81	-0.01551202	0	1810.8	0.01796049	0.01544868	2400.8	-0.0048833	0	2990.8	-0.00950846	0	
631.01	-0.02626816	0	1221.01	-0.01473468	0	1811	0.01767978	0.01544522	2401	-0.00481873	0	2991	-0.00931068	0	
631.21	-0.02731822	0	1221.21	-0.01424929	0	1811.2	0.01757641	0.01544176	2401.2	-0.00493946	0	2991.2	-0.00955247	0	
631.41	-0.02741657	0	1221.41	-0.0143821	0	1811.4	0.01741282	0.0154383	2401.4	-0.00565638	0	2991.4	-0.00945372	0	
631.61	-0.02794644	0	1221.61	-0.0134245	0	1811.6	0.01836365	0.01543485	2401.6	-0.00560184	0	2991.6	-0.00965961	0	
631.81	-0.0285806	0	1221.81	-0.01389067	0	1811.8	0.01821778	0.01543139	2401.8	-0.00521554	0	2991.8	-0.009427	0	
632.01	-0.02818533	0	1222.01	-0.01381985	0	1812	0.01806257	0.01542794	2402	-0.00468868	0	2992	-0.0097066	0	
632.21	-0.02799877	0	1222.21	-0.0141891	0	1812.2	0.01808707	0.01542448	2402.2	-0.00351215	0	2992.2	-0.00987215	0	
632.41	-0.0284484	0	1222.41	-0.01438817	0	1812.4	0.01731629	0.01542103	2402.4	-0.00355411	0	2992.4	-0.00969948	0	
632.61	-0.02749816	0	1222.61	-0.01489739	0	1812.6	0.01727852	0.01541758	2402.6	-0.0024959	0	2992.6	-0.00973447	0	
632.81	-0.02770787	0	1222.81	-0.01496819	0	1812.8	0.01811711	0.01541412	2402.8	-0.00131848	0	2992.8	-0.00958221	0	
633.01	-0.0277172	0	1223.01	-0.01456021	0	1813	0.01799584	0.01541067	2403	-0.00029128	0	2993	-0.01044753	0	
633.21	-0.02757576	0	1223.21	-0.01485368	0	1813.2	0.01800096	0.01540722	2403.2	-0.0005688	0	2993.2	-0.01163014	0	
633.41	-0.02754161	0	1223.41	-0.01484232	0	1813.4	0.01790369	0.01540377	2403.4	-0.00026602	0	2993.4	-0.01159189	0	
633.61	-0.02684362	0	1223.61	-0.01487263	0	1813.6	0.01810587	0.01540032	2403.6	0.00003781	0	2993.6	-0.01179328	0	
633.81	-0.02645065	0	1223.81	-0.01509141	0	1813.8	0.0192853	0.01539687	2403.8	0.00029201	0	2993.8	-0.0117878	0	
634.01	-0.02593792	0	1224.01	-0.01461769	0	1814	0.01877522	0.01539343	2404	-0.00076364	0	2994	-0.01274591	0	
634.21	-0.02619865	0	1224.21	-0.01464419	0	1814.2	0.01841318	0.01538998	2404.2	-0.0012111	0	2994.2	-0.01366298	0	
634.41	-0.02674688	0	1224.41	-0.01373029	0	1814.4	0.01856467	0.01538653	2404.4	-0.00161357	0	2994.4	-0.01354182	0	
634.61	-0.02739456	0	1224.61	-0.01393897	0	1814.6	0.01801144	0.01538309	2404.6	-0.0019066	0	2994.6	-0.01409097	0	
634.81	-0.02756157	0	1224.81	-0.01436239	0	1814.8	0.01854489	0.01537964	2404.8	-0.00214092	0	2994.8	-0.01484627	0	
635.01	-0.02760824	0	1225.01	-0.01398577	0	1815	0.01808227	0.0153762	2405	-0.00163875	0	2995	-0.01345731	0	
635.21	-0.02858814	0	1225.21	-0.01421586	0	1815.2	0.01809664	0.01537276	2405.2	-0.00241072	0	2995.2	-0.01244982	0	
635.41	-0.02830843	0	1225.41	-0.01507524	0	1815.4	0.01748256	0.01536932	2405.4	-0.00287422	0	2995.4	-0.0122202	0	
635.61	-0.02815197	0	1225.61	-0.01481513	0	1815.6	0.01772448	0.01536587	2405.6	-0.00246154	0	2995.6	-0.01185822	0	
635.81	-0.02714119	0	1225.81	-0.01556202	0	1815.8	0.01717657	0.01536243	2405.8	-0.00188508	0	2995.8	-0.01133949	0	
636.01	-0.02620959	0	1226.01	-0.0158266	0	1816	0.01738003	0.01535899	2406	-0.00211759	0	2996	-0.01076883	0	
636.21	-0.02596871	0	1226.21	-0.01597233	0	1816.2	0.01775998	0.01535555	2406.2	-0.00239703	0	2996.2	-0.0101718	0	
636.41	-0.02552326	0	1226.41	-0.01596418	0	1816.4	0.01753737	0.01535212	2406.4	-0.00223146	0	2996.4	-0.00941711	0	
636.61	-0.02503644	0	1226.61	-0.01695664	0	1816.6	0.01772523	0.01534868	2406.6	-0.00208218	0	2996.6	-0.00883287	0	
636.81	-0.02522227	0	1226.81	-0.01653049	0	1816.8	0.01760417	0.01534524	2406.8	-0.00145035	0	2996.8	-0.00923158	0	
637.01	-0.02450376	0	1227.01	-0.01655985	0	1817	0.01747547	0.01534181	2407	-0.00172789	0	2997	-0.00972881	0	
637.21	-0.02363267	0	1227.21	-0.01724518	0	1817.2	0.01740137	0.01533837	2407.2	-0.00121833	0	2997.2	-0.01020789	0	
637.41	-0.02282051	0	1227.41	-0.01768956	0	1817.4	0.01867628	0.01533494	2407.4	-0.00041292	0	2997.4	-0.00995141	0	
637.61	-0.0221434	0	1227.61	-0.01842251	0	1817.6	0.0188004	0.0153315	2407.6	-0.00040796	0	2997.6	-0.01055629	0	
637.81	-0.02187283	0	1227.81	-0.01839572	0	1817.8	0.01921416	0.01532807	2407.8	-0.00137818	0	2997.8	-0.01159953	0	
638.01	-0.02181833	0	1228.01	-0.01706752	0	1818	0.01889878	0.01532464	2408	-0.00207636	0	2998	-0.012592	0	
638.21	-0.0223804	0	1228.21	-0.01719637	0	1818.2	0.01827494	0.01532121	2408.2	-0.00206069	0	2998.2	-0.0131105	0	
638.41	-0.0233076	0	1228.41	-0.01632081	0	1818.4	0.01787275	0.01531778	2408.4	-0.00231178	0	2998.4	-0.01384575	0	
638.61	-0.0236611	0	1228.61	-0.01662468	0	1818.6	0.0182814	0.01531435	2408.6	-0.00276064	0	2998.6	-0.01415852	0	
638.81	-0.02443304	0	1228.81	-0.01657622	0	1818.8	0.01825439	0.01531092	2408.8	-0.00271214	0	2998.8	-0.01420307	0	
639.01	-0.02537481	0	1229.01	-0.01633482	0	1819	0.01800906	0.01530749	2409	-0.00338251	0	2999	-0.0147156	0	
639.21	-0.02522772	0	1229.21	-0.01629314	0	1819.2	0.01840679	0.01530406	2409.2	-0.00371401	0	2999.2	-0.01459785	0	
639.41	-0.02498983	0	1229.41	-0.01655927	0	1819.4	0.01875653	0.01530063	2409.4	-0.00394074	0	2999.4	-0.01475547	0	
639.61	-0.02447442	0	1229.61	-0.01609772	0	1819.6	0.01952249	0.01529721	2409.6	-0.00380141	0	2999.6	-0.01479476	0	
639.81	-0.02403535	0	1229.81	-0.01641836	0	1819.8	0.02025179	0.01529378	2409.8	-0.00350463	0	2999.8	-0.01458791	0	
640.01	-0.02430926	0	1230.01	-0.01695477	0	1820	0.02092104	0.01529036	2410	-0.00351744	0	3000	-0.01434975	0	
640.21	-0.02354927	0	1230.21	-0.0168686	0	1820.2	0.01991754	0.01528694	2410.2	-0.00380389	0	3000.2	-0.01373211	0	
640.41	-0.02344805	0	1230.41	-0.01725835	0	1820.4	0.01908643	0.01528351	2410.4	-0.00367559	0	3000.4	-0.01336131	0	
640.61	-0.02299666	0	1230.61	-0.01795381	0	1820.6	0.01919127	0.01528009	2410.6	-0.00314949	0	3000.6	-0.01320875	0	
640.81	-0.02251733	0	1230.81	-0.01777819	0	1820.8	0.02026587	0.01527667	2410.8	-0.00238172	0	3000.8	-0.01391738	0	
641.01	-0.02184376	0	1231.01	-0.01832096	0	1821	0.02067549	0.01527325	2411	-0.00207682	0	3001	-0.01342456	0	
641.21	-0.02170473	0	1231.21	-0.01891084	0	1821.2	0.02119984	0.01526983	2411.2	-0.00154593	0	3001.2	-0.01351215	0	
641.41	-0.02175616	0	1231.41	-0.01894617	0	1821.4	0.02123923	0.01526641	2411.4	-0.0015329	0	3001.4	-0.01273203	0	
641.61	-0.02271078	0	1231.61	-0.01848988	0	1821.6	0.02018763	0.01526299	2411.6	-0.0015612	0	3001.6	-0.01254155	0	
641.81	-0.02257154	0	1231.81	-0.01835592	0	1821.8	0.02010741	0.01525957	2411.8	-0.00185945	0	3001.8	-0.01220418	0	
642.01	-0.02288055	0	1232.01	-0.01788248	0	1822	0.019574	0.01525616	2412	-0.00151771	0	3002	-0.01225641	0	
642.21	-0.02353556	0	1232.21	-0.01797098	0	1822.2	0.01897809	0.01525274	2412.2	-0.0010778	0	3002.2	-0.01178939	0	
642.41	-0.02367607	0	1232.41	-0.01729974	0	1822.4	0.01915335	0.01524933	2412.4	-0.00040588	0	3002.4	-0.01199777	0	
642.61	-0.02474109	0	1232.61	-0.01730828	0	1822.6	0.02012256	0.01524591	2412.6	-0.00041589	0	3002.6	-0.01191963	0	
642.81	-0.02512878	0	1232.81	-0.01671719	0	1822.8	0.02017453	0.0152425	2412.8	0.00059834	0	3002.8	-0.01259639	0	
643.01	-0.02633677	0	1233.01	-0.01647319	0	1823	0.01996307	0.01523908	2413	0.0006749	0	3003	-0.01349417	0	
643.21	-0.02552562	0	1233.21	-0.01615796	0	1823.2	0.01954447	0.01523567	2413.2	0.00101176	0	3003.2	-0.0128361	0	
643.41	-0.0256943	0	1233.41	-0.01524885	0	1823.4	0.019245	0.01523226	2413.4	0.00107268	0	3003.4	-0.01305159	0	
643.61	-0.02589294	0	1233.61	-0.01473939	0	1823.6	0.01856259	0.01522885	2413.6	0.00154615	0	3003.6	-0.01336545	0	
643.81	-0.02520748	0	1233.81	-0.01500396	0	1823.8	0.01844032	0.01522544	2413.8	0.00137522	0	3003.8	-0.01338868	0	
644.01	-0.02560463	0	1234.01	-0.01455718	0	1824	0.01692657	0.01522203	2414	0.00150412	0	3004	-0.01409466	0	
644.21	-0.02509881	0	1234.21	-0.01465787	0	1824.2	0.01589727	0.01521862	2414.2	0.0006128	0	3004.2	-0.0139745	0	
644.41	-0.02532992	0	1234.41	-0.01440396	0	1824.4	0.01650489	0.01521522	2414.4	0.00079063	0	3004.4	-0.01460262	0	
644.61	-0.02495092	0	1234.61	-0.01411723	0	1824.6	0.0163222	0.01521181	2414.6	0.00043677	0	3004.6	-0.01491496	0	
644.81	-0.02475812	0	1234.81	-0.01327421	0	1824.8	0.01667602	0.0152084	2414.8	-0.00068974	0	3004.8	-0.0149349	0	
645.01	-0.02446757	0	1235.01	-0.01339732	0	1825	0.01648354	0.015205	2415	-0.00057196	0	3005	-0.0142401	0	
645.21	-0.02465541	0	1235.21	-0.01373651	0	1825.2	0.01685437	0.01520159	2415.2	-0.00010526	0	3005.2	-0.01442423	0	
645.41	-0.0240747	0	1235.41	-0.0138967	0	1825.4	0.01732906	0.01519819	2415.4	-0.0003868	0	3005.4	-0.0137611	0	
645.61	-0.02369761	0	1235.61	-0.01364529	0	1825.6	0.01805075	0.01519479	2415.6	-0.00048568	0	3005.6	-0.01319378	0	
645.81	-0.02264391	0	1235.81	-0.01393942	0	1825.8	0.01865863	0.01519138	2415.8	-0.00096127	0	3005.8	-0.0134158	0	
646.01	-0.02213392	0	1236.01	-0.01454919	0	1826	0.01899324	0.01518798	2416	-0.00119269	0	3006	-0.01289272	0	
646.21	-0.02210852	0	1236.21	-0.01458894	0	1826.2	0.01914824	0.01518458	2416.2	-0.00051703	0	3006.2	-0.01185613	0	
646.41	-0.02192287	0	1236.41	-0.01507939	0	1826.4	0.01964655	0.01518118	2416.4	-0.00013481	0	3006.4	-0.01195457	0	
646.61	-0.02277516	0	1236.61	-0.01591257	0	1826.6	0.02009008	0.01517778	2416.6	-0.00016131	0	3006.6	-0.01164254	0	
646.81	-0.02317149	0	1236.81	-0.01542647	0	1826.8	0.02073105	0.01517438	2416.8	-0.00056537	0	3006.8	-0.01172161	0	
647.01	-0.02430585	0	1237.01	-0.01589881	0	1827	0.02065449	0.01517099	2417	-0.00106855	0	3007	-0.01196162	0	
647.21	-0.02400647	0	1237.21	-0.01621288	0	1827.2	0.02093334	0.01516759	2417.2	-0.00106287	0	3007.2	-0.01182754	0	
647.41	-0.02483431	0	1237.41	-0.01614999	0	1827.4	0.01996415	0.01516419	2417.4	-0.00123436	0	3007.4	-0.01233914	0	
647.61	-0.02463132	0	1237.61	-0.0168542	0	1827.6	0.01922061	0.0151608	2417.6	-0.00164208	0	3007.6	-0.012652	0	
647.81	-0.02449216	0	1237.81	-0.01667083	0	1827.8	0.01917291	0.0151574	2417.8	-0.00218647	0	3007.8	-0.01258091	0	
648.01	-0.02498171	0	1238.01	-0.01640308	0	1828	0.01857252	0.01515401	2418	-0.00222542	0	3008	-0.01299252	0	
648.21	-0.02484704	0	1238.21	-0.01666505	0	1828.2	0.01879062	0.01515062	2418.2	-0.00311659	0	3008.2	-0.01283346	0	
648.41	-0.02505367	0	1238.41	-0.01623257	0	1828.4	0.01872161	0.01514722	2418.4	-0.00346098	0	3008.4	-0.01302551	0	
648.61	-0.02497359	0	1238.61	-0.01593541	0	1828.6	0.01857199	0.01514383	2418.6	-0.00432339	0	3008.6	-0.01271551	0	
648.81	-0.02484771	0	1238.81	-0.01552998	0	1828.8	0.01925594	0.01514044	2418.8	-0.00453487	0	3008.8	-0.0124138	0	
649.01	-0.02485585	0	1239.01	-0.01552793	0	1829	0.01965284	0.01513705	2419	-0.00397711	0	3009	-0.01244146	0	
649.21	-0.02474002	0	1239.21	-0.01550337	0	1829.2	0.02011523	0.01513366	2419.2	-0.00449217	0	3009.2	-0.01236409	0	
649.41	-0.02433692	0	1239.41	-0.01526162	0	1829.4	0.02089515	0.01513027	2419.4	-0.00502839	0	3009.4	-0.01186629	0	
649.61	-0.02429584	0	1239.61	-0.01480841	0	1829.6	0.02120236	0.01512688	2419.6	-0.0054087	0	3009.6	-0.01120706	0	
649.81	-0.02404913	0	1239.81	-0.01551778	0	1829.8	0.0211684	0.0151235	2419.8	-0.00576755	0	3009.8	-0.01130124	0	
