# Supplementary material for: Functional development of a V3/glycan-specific broadly neutralizing antibody isolated from a case of HIV superinfection
Source: eLife. 2021 Jul 15;10:e68110. doi: 10.7554/eLife.68110 (PMC8376252; doi:10.7554/eLife.68110)
Supplement: Figure 2—source data 2. [file elife-68110-fig2-data2.zip › QA013.2 Dbl Ref_21.02.04/02.04.21/QA013.2 Lineage Replicates_21.02.04/Results/D5Results.txt]

Conc1	2.5E-07	2.5E-07	2.5E-07	2.5E-07	2.5E-07	
Start1	290.01	880.01	1470	2060	2650	
Stop1	649.81	1239.81	1829.8	2419.8	3009.8	
Kobs	5.87111188733102E-05	5.34147736700192E-05	0.00111967777644424	0.692858403866301	0.286545309063537	
Error Kobs	0	0	0.000204973859755008	0.0913671224303895	0.0130099557780797	
Koff	0	0	0	0	0	
Error Koff	0	0	0	0	0	
Time1	Data1	Fit1	Time2	Data2	Fit2	Time3	Data3	Fit3	Time4	Data4	Fit4	Time5	Data5	Fit5	
290.01	-0.01007244	0	880.01	0.00062287	0	1470	-0.00359447	0	2060	-0.00211799	0	2650	-0.00121782	0	
290.21	-0.00944847	0	880.21	0.00018717	0	1470.2	-0.00251066	0.00148348	2060.2	-0.00050739	0.00140602	2650.2	-0.00105709	0.00112541	
290.41	-0.00873536	0	880.41	0.00052874	0	1470.4	-0.00168487	0.00259497	2060.4	0.00051459	0.00262584	2650.4	-0.00024578	0.00218763	
290.61	-0.00788282	0	880.61	0.00045221	0	1470.6	0.00025678	0.00342775	2060.6	0.00159895	0.00368413	2650.6	0.00056198	0.00319021	
290.81	-0.0063232	0	880.81	0.00065579	0	1470.8	0.00172754	0.0040517	2060.8	0.00290145	0.00460227	2650.8	0.00160431	0.00413651	
291.01	-0.00502749	0	881.01	0.00088125	0	1471	0.00278664	0.00451919	2061	0.00460289	0.00539882	2651	0.00234963	0.00502968	
291.21	-0.00307475	0	881.21	0.00109909	0	1471.2	0.00352043	0.00486946	2061.2	0.00556924	0.00608989	2651.2	0.00372736	0.0058727	
291.41	-0.00135439	0	881.41	0.00164324	0	1471.4	0.00419838	0.00513189	2061.4	0.0062116	0.00668944	2651.4	0.00552455	0.00666839	
291.61	-0.00053537	0	881.61	0.00195204	0	1471.6	0.00546336	0.00532852	2061.6	0.00670618	0.00720959	2651.6	0.00722862	0.00741941	
291.81	0.00100498	0	881.81	0.00280776	0	1471.8	0.00640153	0.00547584	2061.8	0.00736064	0.00766087	2651.8	0.0079912	0.00812826	
292.01	0.00226273	0	882.01	0.00304023	0	1472	0.00718893	0.00558623	2062	0.00736908	0.00805238	2652	0.00963656	0.00879731	
292.21	0.0038282	0	882.21	0.00282656	0	1472.2	0.00743235	0.00566893	2062.2	0.00699375	0.00839204	2652.2	0.01040161	0.0094288	
292.41	0.00548814	0	882.41	0.00324311	0	1472.4	0.00778009	0.00573089	2062.4	0.00639863	0.00868673	2652.4	0.01118364	0.01002484	
292.61	0.00648266	0	882.61	0.00299214	0	1472.6	0.00789692	0.00577732	2062.6	0.00656106	0.00894239	2652.6	0.01297178	0.01058741	
292.81	0.00694777	0	882.81	0.0030567	0	1472.8	0.00809938	0.0058121	2062.8	0.00650721	0.00916419	2652.8	0.01461855	0.0111184	
293.01	0.00831164	0	883.01	0.00404211	0	1473	0.00819468	0.00583816	2063	0.00617694	0.00935662	2653	0.01493453	0.01161958	
293.21	0.00890287	0	883.21	0.00400701	0	1473.2	0.00841372	0.00585769	2063.2	0.00645304	0.00952357	2653.2	0.0158683	0.01209262	
293.41	0.00962348	0	883.41	0.00392536	0	1473.4	0.00882049	0.00587232	2063.4	0.00696384	0.00966841	2653.4	0.01655716	0.0125391	
293.61	0.01057171	0	883.61	0.00479419	0	1473.6	0.00841214	0.00588328	2063.6	0.00716246	0.00979407	2653.6	0.01733418	0.01296051	
293.81	0.0107536	0	883.81	0.00413857	0	1473.8	0.00910312	0.0058915	2063.8	0.00754153	0.00990309	2653.8	0.01801908	0.01335826	
294.01	0.00925045	0	884.01	0.00389438	0	1474	0.00861076	0.00589765	2064	0.00837331	0.00999767	2654	0.01848192	0.01373368	
294.21	0.00945159	0	884.21	0.00434428	0	1474.2	0.00931596	0.00590226	2064.2	0.00886693	0.01007973	2654.2	0.01883616	0.01408803	
294.41	0.0095994	0	884.41	0.00517645	0	1474.4	0.00973046	0.00590571	2064.4	0.00909805	0.01015092	2654.4	0.01970666	0.01442248	
294.61	0.01014415	0	884.61	0.00509763	0	1474.6	0.01015154	0.0059083	2064.6	0.01024925	0.01021268	2654.6	0.0196539	0.01473815	
294.81	0.01026941	0	884.81	0.00560753	0	1474.8	0.01004901	0.00591024	2064.8	0.01139669	0.01026626	2654.8	0.0204393	0.0150361	
295.01	0.00982752	0	885.01	0.00613038	0	1475	0.0098232	0.00591169	2065	0.0120428	0.01031275	2655	0.02083231	0.01531732	
295.21	0.01008624	0	885.21	0.00664116	0	1475.2	0.00960001	0.00591278	2065.2	0.01232081	0.01035308	2655.2	0.02094853	0.01558275	
295.41	0.00939066	0	885.41	0.00727937	0	1475.4	0.00908384	0.0059136	2065.4	0.0125872	0.01038807	2655.4	0.02142779	0.01583328	
295.61	0.00879977	0	885.61	0.00758523	0	1475.6	0.01048956	0.00591421	2065.6	0.01393075	0.01041843	2655.6	0.02141869	0.01606975	
295.81	0.00942658	0	885.81	0.00809664	0	1475.8	0.01045767	0.00591467	2065.8	0.0148626	0.01044476	2655.8	0.02093411	0.01629293	
296.01	0.00910593	0	886.01	0.00763397	0	1476	0.01048798	0.00591501	2066	0.01467707	0.01046761	2656	0.02103944	0.01650359	
296.21	0.00916559	0	886.21	0.00781706	0	1476.2	0.0106333	0.00591527	2066.2	0.01454716	0.01048744	2656.2	0.02011555	0.01670242	
296.41	0.00936587	0	886.41	0.0089719	0	1476.4	0.01092726	0.00591546	2066.4	0.01413044	0.01050463	2656.4	0.01927861	0.01689009	
296.61	0.00988932	0	886.61	0.00893934	0	1476.6	0.0112007	0.0059156	2066.6	0.01495348	0.01051955	2656.6	0.01987437	0.01706722	
296.81	0.01052845	0	886.81	0.00963886	0	1476.8	0.01159573	0.00591571	2066.8	0.01585654	0.0105325	2656.8	0.01921204	0.01723441	
297.01	0.01055245	0	887.01	0.01055221	0	1477	0.01140811	0.00591579	2067	0.01585164	0.01054373	2657	0.01825454	0.01739221	
297.21	0.0114336	0	887.21	0.00910166	0	1477.2	0.0110597	0.00591585	2067.2	0.0164783	0.01055347	2657.2	0.01772846	0.01754115	
297.41	0.01140519	0	887.41	0.00860638	0	1477.4	0.01166693	0.0059159	2067.4	0.01628167	0.01056192	2657.4	0.01797696	0.01768172	
297.61	0.01205398	0	887.61	0.00957362	0	1477.6	0.011713	0.00591593	2067.6	0.01575795	0.01056926	2657.6	0.0187645	0.01781441	
297.81	0.01117156	0	887.81	0.00943947	0	1477.8	0.01193727	0.00591596	2067.8	0.01501232	0.01057562	2657.8	0.01927093	0.01793965	
298.01	0.01064115	0	888.01	0.00947493	0	1478	0.01148172	0.00591598	2068	0.014814	0.01058114	2658	0.01929057	0.01805785	
298.21	0.01130605	0	888.21	0.00974843	0	1478.2	0.01231626	0.00591599	2068.2	0.01413634	0.01058593	2658.2	0.01880679	0.01816942	
298.41	0.01209432	0	888.41	0.0096894	0	1478.4	0.01218688	0.005916	2068.4	0.01346316	0.01059008	2658.4	0.01913421	0.01827472	
298.61	0.01275893	0	888.61	0.009551	0	1478.6	0.01218224	0.00591601	2068.6	0.01292005	0.01059369	2658.6	0.01927006	0.01837411	
298.81	0.01222495	0	888.81	0.00942786	0	1478.8	0.01295771	0.00591602	2068.8	0.01266528	0.01059682	2658.8	0.02017465	0.01846793	
299.01	0.01215146	0	889.01	0.00977425	0	1479	0.01321997	0.00591602	2069	0.01212372	0.01059953	2659	0.0208307	0.01855647	
299.21	0.01146247	0	889.21	0.00887884	0	1479.2	0.01326771	0.00591603	2069.2	0.01273908	0.01060188	2659.2	0.02062674	0.01864005	
299.41	0.01148139	0	889.41	0.00841615	0	1479.4	0.01348699	0.00591603	2069.4	0.01240181	0.01060392	2659.4	0.02105292	0.01871893	
299.61	0.0114141	0	889.61	0.00818698	0	1479.6	0.01493679	0.00591603	2069.6	0.01327992	0.0106057	2659.6	0.02083876	0.01879338	
299.81	0.01058509	0	889.81	0.007439	0	1479.8	0.01506703	0.00591603	2069.8	0.01220376	0.01060723	2659.8	0.02044731	0.01886365	
300.01	0.00958851	0	890.01	0.00682366	0	1480	0.01510289	0.00591603	2070	0.01219971	0.01060857	2660	0.02006038	0.01892998	
300.21	0.00909118	0	890.21	0.00666673	0	1480.2	0.01536587	0.00591603	2070.2	0.01236151	0.01060972	2660.2	0.01973027	0.01899258	
300.41	0.00913621	0	890.41	0.00613795	0	1480.4	0.01536957	0.00591603	2070.4	0.0122265	0.01061073	2660.4	0.01968719	0.01905167	
300.61	0.00900542	0	890.61	0.00532848	0	1480.6	0.0149484	0.00591603	2070.6	0.01241695	0.0106116	2660.6	0.01990389	0.01910744	
300.81	0.00818941	0	890.81	0.00555557	0	1480.8	0.01475594	0.00591603	2070.8	0.01262891	0.01061235	2660.8	0.01976841	0.01916008	
301.01	0.00777644	0	891.01	0.00485085	0	1481	0.01349954	0.00591603	2071	0.01229958	0.01061301	2661	0.01938495	0.01920977	
301.21	0.00820875	0	891.21	0.00438047	0	1481.2	0.01302184	0.00591603	2071.2	0.01211609	0.01061358	2661.2	0.01973252	0.01925666	
301.41	0.00772634	0	891.41	0.00466512	0	1481.4	0.01298038	0.00591603	2071.4	0.01214849	0.01061407	2661.4	0.020515	0.01930092	
301.61	0.00785432	0	891.61	0.00631889	0	1481.6	0.01308659	0.00591604	2071.6	0.01128879	0.0106145	2661.6	0.02059661	0.0193427	
301.81	0.00805211	0	891.81	0.00674122	0	1481.8	0.01262254	0.00591604	2071.8	0.01155687	0.01061487	2661.8	0.02111665	0.01938213	
302.01	0.00820536	0	892.01	0.00723074	0	1482	0.01202831	0.00591604	2072	0.01121065	0.01061519	2662	0.02062127	0.01941935	
302.21	0.00833024	0	892.21	0.00854611	0	1482.2	0.01190998	0.00591604	2072.2	0.01019726	0.01061547	2662.2	0.02047013	0.01945448	
302.41	0.00881227	0	892.41	0.00838975	0	1482.4	0.01167993	0.00591604	2072.4	0.01082855	0.01061571	2662.4	0.0212156	0.01948763	
302.61	0.00858217	0	892.61	0.00906554	0	1482.6	0.01191647	0.00591604	2072.6	0.01075198	0.01061592	2662.6	0.02154813	0.01951893	
302.81	0.00840546	0	892.81	0.00979655	0	1482.8	0.01163939	0.00591604	2072.8	0.01209911	0.01061611	2662.8	0.02186866	0.01954847	
303.01	0.00838703	0	893.01	0.01025687	0	1483	0.01175594	0.00591604	2073	0.01305241	0.01061627	2663	0.02155882	0.01957635	
303.21	0.00860097	0	893.21	0.00970797	0	1483.2	0.01180492	0.00591604	2073.2	0.01389314	0.0106164	2663.2	0.02012157	0.01960266	
303.41	0.0089079	0	893.41	0.0099107	0	1483.4	0.01197123	0.00591604	2073.4	0.01302069	0.01061652	2663.4	0.01979331	0.0196275	
303.61	0.00824772	0	893.61	0.00970669	0	1483.6	0.01165706	0.00591604	2073.6	0.01337163	0.01061663	2663.6	0.01966332	0.01965094	
303.81	0.00785715	0	893.81	0.00895733	0	1483.8	0.01114743	0.00591604	2073.8	0.01201021	0.01061672	2663.8	0.01922605	0.01967306	
304.01	0.00747592	0	894.01	0.00969805	0	1484	0.01072319	0.00591604	2074	0.01229166	0.01061679	2664	0.01931996	0.01969395	
304.21	0.00732212	0	894.21	0.00940694	0	1484.2	0.01048255	0.00591604	2074.2	0.01191601	0.01061686	2664.2	0.01928962	0.01971366	
304.41	0.00723821	0	894.41	0.00853055	0	1484.4	0.01048449	0.00591604	2074.4	0.01190308	0.01061692	2664.4	0.0191227	0.01973226	
304.61	0.0070136	0	894.61	0.00805807	0	1484.6	0.01031159	0.00591604	2074.6	0.01125429	0.01061697	2664.6	0.01858806	0.01974982	
304.81	0.00707484	0	894.81	0.00807737	0	1484.8	0.0105427	0.00591604	2074.8	0.01160413	0.01061701	2664.8	0.01929582	0.0197664	
305.01	0.00698834	0	895.01	0.00814995	0	1485	0.01029389	0.00591604	2075	0.01140952	0.01061705	2665	0.01932279	0.01978204	
305.21	0.00708684	0	895.21	0.00857011	0	1485.2	0.01079487	0.00591604	2075.2	0.01050557	0.01061709	2665.2	0.02017102	0.01979681	
305.41	0.00751927	0	895.41	0.00799867	0	1485.4	0.01170005	0.00591604	2075.4	0.01088361	0.01061711	2665.4	0.0211356	0.01981074	
305.61	0.00796305	0	895.61	0.0082713	0	1485.6	0.01136647	0.00591604	2075.6	0.01082194	0.01061714	2665.6	0.02137	0.0198239	
305.81	0.00836783	0	895.81	0.00775416	0	1485.8	0.01125271	0.00591604	2075.8	0.01110302	0.01061716	2665.8	0.02195487	0.01983631	
306.01	0.00780502	0	896.01	0.00807747	0	1486	0.01151788	0.00591604	2076	0.01043552	0.01061718	2666	0.02289459	0.01984803	
306.21	0.00779191	0	896.21	0.00793282	0	1486.2	0.01220372	0.00591604	2076.2	0.01029369	0.0106172	2666.2	0.02454652	0.01985909	
306.41	0.00795173	0	896.41	0.00746138	0	1486.4	0.01288374	0.00591604	2076.4	0.01088671	0.01061721	2666.4	0.02543019	0.01986953	
306.61	0.00781841	0	896.61	0.00809864	0	1486.6	0.01352798	0.00591604	2076.6	0.0106027	0.01061722	2666.6	0.02549366	0.01987938	
306.81	0.00862458	0	896.81	0.00864938	0	1486.8	0.01345235	0.00591604	2076.8	0.01125334	0.01061723	2666.8	0.02530033	0.01988868	
307.01	0.00893226	0	897.01	0.00903793	0	1487	0.01319926	0.00591604	2077	0.01137605	0.01061724	2667	0.02504329	0.01989746	
307.21	0.00919651	0	897.21	0.00929017	0	1487.2	0.01243885	0.00591604	2077.2	0.01087876	0.01061725	2667.2	0.02460863	0.01990575	
307.41	0.0089343	0	897.41	0.00934692	0	1487.4	0.01264931	0.00591604	2077.4	0.01025405	0.01061726	2667.4	0.02516256	0.01991357	
307.61	0.00862402	0	897.61	0.00934677	0	1487.6	0.01217883	0.00591604	2077.6	0.01040663	0.01061726	2667.6	0.02480502	0.01992095	
307.81	0.00875154	0	897.81	0.00896466	0	1487.8	0.01170481	0.00591604	2077.8	0.01065241	0.01061727	2667.8	0.02392574	0.01992791	
308.01	0.00855426	0	898.01	0.00895175	0	1488	0.01198372	0.00591604	2078	0.01110681	0.01061727	2668	0.02349756	0.01993449	
308.21	0.00876791	0	898.21	0.00860606	0	1488.2	0.01161194	0.00591604	2078.2	0.01160162	0.01061728	2668.2	0.0226852	0.0199407	
308.41	0.00880033	0	898.41	0.00783645	0	1488.4	0.01147397	0.00591604	2078.4	0.01138355	0.01061728	2668.4	0.02210918	0.01994655	
308.61	0.00854868	0	898.61	0.00798903	0	1488.6	0.01133215	0.00591604	2078.6	0.01116258	0.01061728	2668.6	0.0219927	0.01995208	
308.81	0.00936503	0	898.81	0.00745778	0	1488.8	0.0103195	0.00591604	2078.8	0.01210166	0.01061729	2668.8	0.02168046	0.0199573	
309.01	0.00921839	0	899.01	0.00731476	0	1489	0.00979473	0.00591604	2079	0.01187619	0.01061729	2669	0.02082406	0.01996223	
309.21	0.00901915	0	899.21	0.00654459	0	1489.2	0.00974241	0.00591604	2079.2	0.01252099	0.01061729	2669.2	0.02068765	0.01996688	
309.41	0.00944032	0	899.41	0.00627798	0	1489.4	0.0092619	0.00591604	2079.4	0.01326318	0.01061729	2669.4	0.02045663	0.01997126	
309.61	0.00928978	0	899.61	0.0064542	0	1489.6	0.00821872	0.00591604	2079.6	0.01304698	0.01061729	2669.6	0.01991339	0.01997541	
309.81	0.00820882	0	899.81	0.00730487	0	1489.8	0.00814861	0.00591604	2079.8	0.01290496	0.01061729	2669.8	0.01984725	0.01997931	
310.01	0.00784778	0	900.01	0.0069626	0	1490	0.00862725	0.00591604	2080	0.01242214	0.0106173	2670	0.02064344	0.019983	
310.21	0.00768571	0	900.21	0.00677376	0	1490.2	0.00890418	0.00591604	2080.2	0.01276936	0.0106173	2670.2	0.02074859	0.01998649	
310.41	0.00743043	0	900.41	0.00660793	0	1490.4	0.00938984	0.00591604	2080.4	0.01242524	0.0106173	2670.4	0.02049709	0.01998977	
310.61	0.00739349	0	900.61	0.00689444	0	1490.6	0.01018748	0.00591604	2080.6	0.01219778	0.0106173	2670.6	0.02100181	0.01999288	
310.81	0.00788337	0	900.81	0.00732835	0	1490.8	0.01009018	0.00591604	2080.8	0.01160656	0.0106173	2670.8	0.02114263	0.0199958	
311.01	0.00766312	0	901.01	0.00803027	0	1491	0.00999519	0.00591604	2081	0.01206025	0.0106173	2671	0.02149468	0.01999857	
311.21	0.00671296	0	901.21	0.00791075	0	1491.2	0.01148651	0.00591604	2081.2	0.01125747	0.0106173	2671.2	0.02187211	0.02000118	
311.41	0.00628079	0	901.41	0.00759265	0	1491.4	0.01316127	0.00591604	2081.4	0.01169746	0.0106173	2671.4	0.02220409	0.02000364	
311.61	0.00587373	0	901.61	0.00710502	0	1491.6	0.01325887	0.00591604	2081.6	0.01199918	0.0106173	2671.6	0.02262504	0.02000596	
311.81	0.00586486	0	901.81	0.00651334	0	1491.8	0.01405955	0.00591604	2081.8	0.01237047	0.0106173	2671.8	0.02266384	0.02000816	
312.01	0.00596758	0	902.01	0.00713206	0	1492	0.01506992	0.00591604	2082	0.01227563	0.0106173	2672	0.02319934	0.02001023	
312.21	0.00663791	0	902.21	0.00762231	0	1492.2	0.01566408	0.00591604	2082.2	0.012319	0.0106173	2672.2	0.02330781	0.02001218	
312.41	0.00726739	0	902.41	0.00744645	0	1492.4	0.01556339	0.00591604	2082.4	0.012203	0.0106173	2672.4	0.02374906	0.02001402	
312.61	0.0077923	0	902.61	0.00783225	0	1492.6	0.01563543	0.00591604	2082.6	0.01279742	0.0106173	2672.6	0.02347444	0.02001577	
312.81	0.01018957	0	902.81	0.00723878	0	1492.8	0.01542067	0.00591604	2082.8	0.01315674	0.0106173	2672.8	0.02321069	0.02001741	
313.01	0.01057942	0	903.01	0.00798717	0	1493	0.01634547	0.00591604	2083	0.01304726	0.0106173	2673	0.0230148	0.02001896	
313.21	0.01039726	0	903.21	0.00876647	0	1493.2	0.01613873	0.00591604	2083.2	0.01353478	0.0106173	2673.2	0.02265594	0.02002042	
313.41	0.01010217	0	903.41	0.0093842	0	1493.4	0.01494095	0.00591604	2083.4	0.01342761	0.0106173	2673.4	0.0222494	0.02002181	
313.61	0.01030041	0	903.61	0.00906981	0	1493.6	0.01433651	0.00591604	2083.6	0.01282446	0.0106173	2673.6	0.02134348	0.02002311	
313.81	0.00973377	0	903.81	0.00926304	0	1493.8	0.01428883	0.00591604	2083.8	0.01303344	0.0106173	2673.8	0.02110485	0.02002434	
314.01	0.00980144	0	904.01	0.00889276	0	1494	0.01428232	0.00591604	2084	0.01237137	0.0106173	2674	0.02144703	0.0200255	
314.21	0.00959937	0	904.21	0.00862112	0	1494.2	0.01409954	0.00591604	2084.2	0.0127296	0.0106173	2674.2	0.02163804	0.0200266	
314.41	0.00991197	0	904.41	0.00822963	0	1494.4	0.0138642	0.00591604	2084.4	0.01256713	0.0106173	2674.4	0.02199689	0.02002763	
314.61	0.00938974	0	904.61	0.00765944	0	1494.6	0.0137199	0.00591604	2084.6	0.01267069	0.0106173	2674.6	0.02295153	0.02002861	
314.81	0.00910027	0	904.81	0.00745363	0	1494.8	0.01312694	0.00591604	2084.8	0.01153972	0.0106173	2674.8	0.02332627	0.02002953	
315.01	0.00783933	0	905.01	0.00714245	0	1495	0.01346103	0.00591604	2085	0.01130126	0.0106173	2675	0.02332287	0.0200304	
315.21	0.00722381	0	905.21	0.00565516	0	1495.2	0.01362716	0.00591604	2085.2	0.01029731	0.0106173	2675.2	0.0238396	0.02003122	
315.41	0.00709198	0	905.41	0.00426583	0	1495.4	0.01270006	0.00591604	2085.4	0.01085215	0.0106173	2675.4	0.02309804	0.020032	
315.61	0.00632679	0	905.61	0.00459633	0	1495.6	0.0120511	0.00591604	2085.6	0.01076916	0.0106173	2675.6	0.02316971	0.02003273	
315.81	0.00680375	0	905.81	0.0046189	0	1495.8	0.01158982	0.00591604	2085.8	0.01083763	0.0106173	2675.8	0.02357182	0.02003342	
316.01	0.00682069	0	906.01	0.00493954	0	1496	0.01105614	0.00591604	2086	0.01152286	0.0106173	2676	0.02303699	0.02003407	
316.21	0.00769209	0	906.21	0.00494508	0	1496.2	0.01081678	0.00591604	2086.2	0.01127398	0.0106173	2676.2	0.02267022	0.02003469	
316.41	0.00835682	0	906.41	0.00564211	0	1496.4	0.01111324	0.00591604	2086.4	0.01082723	0.0106173	2676.4	0.02157604	0.02003527	
316.61	0.00965971	0	906.61	0.00575785	0	1496.6	0.01150722	0.00591604	2086.6	0.01040283	0.0106173	2676.6	0.02136089	0.02003582	
316.81	0.0105867	0	906.81	0.00594706	0	1496.8	0.01206836	0.00591604	2086.8	0.01062048	0.0106173	2676.8	0.02130064	0.02003633	
317.01	0.01050077	0	907.01	0.00656988	0	1497	0.01217828	0.00591604	2087	0.01098629	0.0106173	2677	0.02090261	0.02003682	
317.21	0.0096076	0	907.21	0.00645134	0	1497.2	0.0125458	0.00591604	2087.2	0.01118983	0.0106173	2677.2	0.02067744	0.02003728	
317.41	0.00892117	0	907.41	0.00620197	0	1497.4	0.0119876	0.00591604	2087.4	0.0110639	0.0106173	2677.4	0.02058782	0.02003772	
317.61	0.00884591	0	907.61	0.00667192	0	1497.6	0.01272803	0.00591604	2087.6	0.01011587	0.0106173	2677.6	0.02045776	0.02003813	
317.81	0.00917973	0	907.81	0.00740494	0	1497.8	0.01284385	0.00591604	2087.8	0.0109124	0.0106173	2677.8	0.02188569	0.02003852	
318.01	0.00888323	0	908.01	0.00804052	0	1498	0.0124837	0.00591604	2088	0.01152816	0.0106173	2678	0.02255431	0.02003888	
318.21	0.00853988	0	908.21	0.00749998	0	1498.2	0.01252928	0.00591604	2088.2	0.01220783	0.0106173	2678.2	0.02295675	0.02003923	
318.41	0.00850119	0	908.41	0.00776926	0	1498.4	0.01254504	0.00591604	2088.4	0.01264492	0.0106173	2678.4	0.0237486	0.02003955	
318.61	0.00787974	0	908.61	0.00719811	0	1498.6	0.012875	0.00591604	2088.6	0.01313135	0.0106173	2678.6	0.02461461	0.02003986	
318.81	0.00786079	0	908.81	0.00832867	0	1498.8	0.01286616	0.00591604	2088.8	0.01231657	0.0106173	2678.8	0.0247841	0.02004015	
319.01	0.00768303	0	909.01	0.00777897	0	1499	0.01398588	0.00591604	2089	0.01212821	0.0106173	2679	0.02480408	0.02004043	
319.21	0.00709646	0	909.21	0.00737661	0	1499.2	0.01298238	0.00591604	2089.2	0.01279899	0.0106173	2679.2	0.0246233	0.02004068	
319.41	0.00672493	0	909.41	0.00766856	0	1499.4	0.01267612	0.00591604	2089.4	0.0132459	0.0106173	2679.4	0.02367998	0.02004093	
319.61	0.00676884	0	909.61	0.0087322	0	1499.6	0.01221545	0.00591604	2089.6	0.01345173	0.0106173	2679.6	0.02400852	0.02004116	
319.81	0.00795647	0	909.81	0.00806441	0	1499.8	0.01177922	0.00591604	2089.8	0.01340946	0.0106173	2679.8	0.02388211	0.02004138	
320.01	0.00793862	0	910.01	0.00779079	0	1500	0.01170446	0.00591604	2090	0.01407738	0.0106173	2680	0.02254758	0.02004158	
320.21	0.0091045	0	910.21	0.00791476	0	1500.2	0.01197562	0.00591604	2090.2	0.01365611	0.0106173	2680.2	0.02225434	0.02004177	
320.41	0.01040531	0	910.41	0.00786967	0	1500.4	0.01261018	0.00591604	2090.4	0.01351868	0.0106173	2680.4	0.0216258	0.02004196	
320.61	0.01053117	0	910.61	0.00766174	0	1500.6	0.01213885	0.00591604	2090.6	0.01346384	0.0106173	2680.6	0.02183947	0.02004213	
320.81	0.0104158	0	910.81	0.0070526	0	1500.8	0.01227997	0.00591604	2090.8	0.01394433	0.0106173	2680.8	0.02144715	0.02004229	
321.01	0.01108253	0	911.01	0.00645089	0	1501	0.01212219	0.00591604	2091	0.01450847	0.0106173	2681	0.02211374	0.02004245	
321.21	0.01056588	0	911.21	0.00604812	0	1501.2	0.01196636	0.00591604	2091.2	0.01442651	0.0106173	2681.2	0.02192504	0.02004259	
321.41	0.01077361	0	911.41	0.00570503	0	1501.4	0.01090527	0.00591604	2091.4	0.0145709	0.0106173	2681.4	0.02166218	0.02004273	
321.61	0.01067856	0	911.61	0.0055436	0	1501.6	0.01090481	0.00591604	2091.6	0.01436196	0.0106173	2681.6	0.0215446	0.02004286	
321.81	0.01175996	0	911.81	0.00475544	0	1501.8	0.01078368	0.00591604	2091.8	0.01555781	0.0106173	2681.8	0.02198931	0.02004298	
322.01	0.01022164	0	912.01	0.00409937	0	1502	0.01118242	0.00591604	2092	0.0160883	0.0106173	2682	0.02203663	0.0200431	
322.21	0.00992172	0	912.21	0.00354323	0	1502.2	0.01122839	0.00591604	2092.2	0.01577896	0.0106173	2682.2	0.02166506	0.0200432	
322.41	0.01049565	0	912.41	0.00340538	0	1502.4	0.01143672	0.00591604	2092.4	0.01624914	0.0106173	2682.4	0.02206967	0.02004331	
322.61	0.00912251	0	912.61	0.00319912	0	1502.6	0.01155331	0.00591604	2092.6	0.01700322	0.0106173	2682.6	0.02241998	0.0200434	
322.81	0.0087493	0	912.81	0.00414653	0	1502.8	0.01175681	0.00591604	2092.8	0.01584647	0.0106173	2682.8	0.02233537	0.02004349	
323.01	0.0080937	0	913.01	0.00435503	0	1503	0.01210414	0.00591604	2093	0.01566739	0.0106173	2683	0.02186399	0.02004358	
323.21	0.006705	0	913.21	0.00499348	0	1503.2	0.01181998	0.00591604	2093.2	0.01578726	0.0106173	2683.2	0.02165837	0.02004366	
323.41	0.00685427	0	913.41	0.00519728	0	1503.4	0.01230389	0.00591604	2093.4	0.01503361	0.0106173	2683.4	0.02167194	0.02004374	
323.61	0.00661645	0	913.61	0.00592677	0	1503.6	0.01194846	0.00591604	2093.6	0.01473023	0.0106173	2683.6	0.02204197	0.02004381	
323.81	0.00681461	0	913.81	0.00578051	0	1503.8	0.012002	0.00591604	2093.8	0.01420452	0.0106173	2683.8	0.02149134	0.02004388	
324.01	0.00730957	0	914.01	0.00585036	0	1504	0.01227645	0.00591604	2094	0.0138626	0.0106173	2684	0.02158735	0.02004395	
324.21	0.00775916	0	914.21	0.00650455	0	1504.2	0.01290332	0.00591604	2094.2	0.0131588	0.0106173	2684.2	0.02149641	0.02004401	
324.41	0.00779493	0	914.41	0.00688828	0	1504.4	0.01342367	0.00591604	2094.4	0.01296939	0.0106173	2684.4	0.02084995	0.02004406	
324.61	0.00751275	0	914.61	0.00667636	0	1504.6	0.01335172	0.00591604	2094.6	0.01310306	0.0106173	2684.6	0.0201198	0.02004412	
324.81	0.00841055	0	914.81	0.0062906	0	1504.8	0.01252872	0.00591604	2094.8	0.01306705	0.0106173	2684.8	0.02104108	0.02004417	
325.01	0.00859102	0	915.01	0.00667596	0	1505	0.01235692	0.00591604	2095	0.0129064	0.0106173	2685	0.02154771	0.02004422	
325.21	0.00871009	0	915.21	0.00694553	0	1505.2	0.01224885	0.00591604	2095.2	0.01226161	0.0106173	2685.2	0.02065313	0.02004426	
325.41	0.00877073	0	915.41	0.00608511	0	1505.4	0.0120141	0.00591604	2095.4	0.0122786	0.0106173	2685.4	0.02073425	0.02004431	
325.61	0.00913836	0	915.61	0.005636	0	1505.6	0.01177672	0.00591604	2095.6	0.01089762	0.0106173	2685.6	0.02039765	0.02004435	
325.81	0.00960652	0	915.81	0.00559862	0	1505.8	0.01202905	0.00591604	2095.8	0.0110725	0.0106173	2685.8	0.02127867	0.02004439	
326.01	0.00937502	0	916.01	0.00519447	0	1506	0.01196483	0.00591604	2096	0.01074405	0.0106173	2686	0.02213975	0.02004442	
326.21	0.00980698	0	916.21	0.00560891	0	1506.2	0.01180062	0.00591604	2096.2	0.00966029	0.0106173	2686.2	0.02309693	0.02004446	
326.41	0.01042553	0	916.41	0.00548047	0	1506.4	0.01135562	0.00591604	2096.4	0.00995989	0.0106173	2686.4	0.02349438	0.02004449	
326.61	0.00952249	0	916.61	0.00572603	0	1506.6	0.01081598	0.00591604	2096.6	0.01002963	0.0106173	2686.6	0.02373364	0.02004452	
326.81	0.00990484	0	916.81	0.00546659	0	1506.8	0.01076065	0.00591604	2096.8	0.00934247	0.0106173	2686.8	0.02407835	0.02004455	
327.01	0.00853113	0	917.01	0.00519064	0	1507	0.01061795	0.00591604	2097	0.00935177	0.0106173	2687	0.02330517	0.02004457	
327.21	0.00780887	0	917.21	0.00497405	0	1507.2	0.01046019	0.00591604	2097.2	0.00890009	0.0106173	2687.2	0.02360055	0.0200446	
327.41	0.00845383	0	917.41	0.00518397	0	1507.4	0.00993455	0.00591604	2097.4	0.00871354	0.0106173	2687.4	0.02379892	0.02004462	
327.61	0.00838976	0	917.61	0.00469222	0	1507.6	0.00946119	0.00591604	2097.6	0.00935855	0.0106173	2687.6	0.0241929	0.02004465	
327.81	0.00829109	0	917.81	0.00416419	0	1507.8	0.00954108	0.00591604	2097.8	0.00898404	0.0106173	2687.8	0.02345479	0.02004467	
328.01	0.00761846	0	918.01	0.00416673	0	1508	0.00980948	0.00591604	2098	0.0091769	0.0106173	2688	0.02218536	0.02004469	
328.21	0.00727083	0	918.21	0.00524716	0	1508.2	0.01025166	0.00591604	2098.2	0.01012366	0.0106173	2688.2	0.02173929	0.02004471	
328.41	0.00654435	0	918.41	0.00571429	0	1508.4	0.01023506	0.00591604	2098.4	0.0099338	0.0106173	2688.4	0.02155481	0.02004473	
328.61	0.00665823	0	918.61	0.00509336	0	1508.6	0.01039242	0.00591604	2098.6	0.01062805	0.0106173	2688.6	0.02208061	0.02004474	
328.81	0.00679928	0	918.81	0.00520595	0	1508.8	0.01060313	0.00591604	2098.8	0.00998921	0.0106173	2688.8	0.0228096	0.02004476	
329.01	0.00688401	0	919.01	0.00544085	0	1509	0.01166934	0.00591604	2099	0.00959174	0.0106173	2689	0.02232443	0.02004478	
329.21	0.00744776	0	919.21	0.00523664	0	1509.2	0.01132747	0.00591604	2099.2	0.00967312	0.0106173	2689.2	0.02235143	0.02004479	
329.41	0.00788673	0	919.41	0.00538695	0	1509.4	0.01132181	0.00591604	2099.4	0.01015727	0.0106173	2689.4	0.02274083	0.0200448	
329.61	0.00821361	0	919.61	0.00567962	0	1509.6	0.0107464	0.00591604	2099.6	0.00996268	0.0106173	2689.6	0.02288622	0.02004482	
329.81	0.00820109	0	919.81	0.00613343	0	1509.8	0.01171859	0.00591604	2099.8	0.01051553	0.0106173	2689.8	0.02358115	0.02004483	
330.01	0.0081355	0	920.01	0.00645911	0	1510	0.01261278	0.00591604	2100	0.01012395	0.0106173	2690	0.02270562	0.02004484	
330.21	0.00766204	0	920.21	0.00690464	0	1510.2	0.01309689	0.00591604	2100.2	0.00984022	0.0106173	2690.2	0.02259976	0.02004485	
330.41	0.00806163	0	920.41	0.0060113	0	1510.4	0.01309833	0.00591604	2100.4	0.01016838	0.0106173	2690.4	0.02181959	0.02004486	
330.61	0.00742794	0	920.61	0.00514883	0	1510.6	0.01325108	0.00591604	2100.6	0.01025183	0.0106173	2690.6	0.02155611	0.02004487	
330.81	0.00698776	0	920.81	0.00365114	0	1510.8	0.01304795	0.00591604	2100.8	0.01027036	0.0106173	2690.8	0.02147839	0.02004488	
331.01	0.00665113	0	921.01	0.00329718	0	1511	0.0129041	0.00591604	2101	0.01081764	0.0106173	2691	0.01993647	0.02004489	
331.21	0.0071804	0	921.21	0.00304707	0	1511.2	0.01216023	0.00591604	2101.2	0.0109733	0.0106173	2691.2	0.01987026	0.0200449	
331.41	0.00716574	0	921.41	0.00249892	0	1511.4	0.01281426	0.00591604	2101.4	0.01114953	0.0106173	2691.4	0.02033831	0.0200449	
331.61	0.00616841	0	921.61	0.00225632	0	1511.6	0.01283698	0.00591604	2101.6	0.0111919	0.0106173	2691.6	0.01949313	0.02004491	
331.81	0.00608568	0	921.81	0.00178421	0	1511.8	0.01283775	0.00591604	2101.8	0.01079297	0.0106173	2691.8	0.01920957	0.02004492	
332.01	0.00618567	0	922.01	0.00160385	0	1512	0.01351065	0.00591604	2102	0.01098111	0.0106173	2692	0.01946435	0.02004492	
332.21	0.00674084	0	922.21	0.00276453	0	1512.2	0.01360763	0.00591604	2102.2	0.01047336	0.0106173	2692.2	0.02057385	0.02004493	
332.41	0.00597521	0	922.41	0.00312116	0	1512.4	0.01388188	0.00591604	2102.4	0.01015735	0.0106173	2692.4	0.02116085	0.02004494	
332.61	0.00713922	0	922.61	0.00299065	0	1512.6	0.01374067	0.00591604	2102.6	0.01021022	0.0106173	2692.6	0.02118194	0.02004494	
332.81	0.00805163	0	922.81	0.00353291	0	1512.8	0.01326731	0.00591604	2102.8	0.00936644	0.0106173	2692.8	0.02193023	0.02004495	
333.01	0.0087219	0	923.01	0.0040646	0	1513	0.01283978	0.00591604	2103	0.00954533	0.0106173	2693	0.02226242	0.02004495	
333.21	0.00894313	0	923.21	0.00460657	0	1513.2	0.01236743	0.00591604	2103.2	0.00990471	0.0106173	2693.2	0.02258749	0.02004496	
333.41	0.00853783	0	923.41	0.00500662	0	1513.4	0.01194953	0.00591604	2103.4	0.0105914	0.0106173	2693.4	0.02294285	0.02004496	
333.61	0.00807367	0	923.61	0.0047393	0	1513.6	0.01148147	0.00591604	2103.6	0.01049435	0.0106173	2693.6	0.02316514	0.02004496	
333.81	0.00810248	0	923.81	0.00568551	0	1513.8	0.01241064	0.00591604	2103.8	0.01142876	0.0106173	2693.8	0.02319429	0.02004497	
334.01	0.00752648	0	924.01	0.00640087	0	1514	0.01198348	0.00591604	2104	0.01131121	0.0106173	2694	0.02310637	0.02004497	
334.21	0.00698114	0	924.21	0.00621775	0	1514.2	0.01159289	0.00591604	2104.2	0.01218149	0.0106173	2694.2	0.02381993	0.02004497	
334.41	0.00702905	0	924.41	0.00591484	0	1514.4	0.01147702	0.00591604	2104.4	0.01213834	0.0106173	2694.4	0.02378896	0.02004498	
334.61	0.00641117	0	924.61	0.00607856	0	1514.6	0.01020651	0.00591604	2104.6	0.01286168	0.0106173	2694.6	0.0243572	0.02004498	
334.81	0.00523855	0	924.81	0.006116	0	1514.8	0.00957802	0.00591604	2104.8	0.01323476	0.0106173	2694.8	0.02418302	0.02004498	
335.01	0.00458709	0	925.01	0.0067762	0	1515	0.0100059	0.00591604	2105	0.01378845	0.0106173	2695	0.02349662	0.02004499	
335.21	0.00300914	0	925.21	0.00758431	0	1515.2	0.01004339	0.00591604	2105.2	0.01303687	0.0106173	2695.2	0.02364303	0.02004499	
335.41	0.00251335	0	925.41	0.0077516	0	1515.4	0.01138207	0.00591604	2105.4	0.01244191	0.0106173	2695.4	0.02429079	0.02004499	
335.61	0.00227691	0	925.61	0.00777421	0	1515.6	0.01075447	0.00591604	2105.6	0.01229057	0.0106173	2695.6	0.02402858	0.02004499	
335.81	0.00302677	0	925.81	0.00710383	0	1515.8	0.01099707	0.00591604	2105.8	0.01237983	0.0106173	2695.8	0.02450121	0.020045	
336.01	0.00313313	0	926.01	0.00677301	0	1516	0.01256158	0.00591604	2106	0.01187651	0.0106173	2696	0.02406964	0.020045	
336.21	0.00270203	0	926.21	0.00765943	0	1516.2	0.01208694	0.00591604	2106.2	0.01116878	0.0106173	2696.2	0.02353856	0.020045	
336.41	0.00276291	0	926.41	0.00705039	0	1516.4	0.0121814	0.00591604	2106.4	0.01165069	0.0106173	2696.4	0.02308728	0.020045	
336.61	0.00395266	0	926.61	0.00659271	0	1516.6	0.01158081	0.00591604	2106.6	0.0107261	0.0106173	2696.6	0.02199825	0.020045	
336.81	0.00382215	0	926.81	0.00611765	0	1516.8	0.01131251	0.00591604	2106.8	0.01037213	0.0106173	2696.8	0.0220202	0.020045	
337.01	0.00402607	0	927.01	0.00623696	0	1517	0.01152553	0.00591604	2107	0.01001016	0.0106173	2697	0.02118494	0.02004501	
337.21	0.00435664	0	927.21	0.00617191	0	1517.2	0.01162151	0.00591604	2107.2	0.00983268	0.0106173	2697.2	0.02025174	0.02004501	
337.41	0.00443747	0	927.41	0.00511746	0	1517.4	0.01164582	0.00591604	2107.4	0.00989031	0.0106173	2697.4	0.02018141	0.02004501	
337.61	0.00456434	0	927.61	0.00504167	0	1517.6	0.0125629	0.00591604	2107.6	0.01015169	0.0106173	2697.6	0.01979233	0.02004501	
337.81	0.00500062	0	927.81	0.00559163	0	1517.8	0.01267966	0.00591604	2107.8	0.0107031	0.0106173	2697.8	0.0198562	0.02004501	
338.01	0.00483167	0	928.01	0.00561084	0	1518	0.01232823	0.00591604	2108	0.01009835	0.0106173	2698	0.01976499	0.02004501	
338.21	0.00464821	0	928.21	0.00568453	0	1518.2	0.01220893	0.00591604	2108.2	0.01042243	0.0106173	2698.2	0.01973114	0.02004501	
338.41	0.0045203	0	928.41	0.00567097	0	1518.4	0.01164842	0.00591604	2108.4	0.00992244	0.0106173	2698.4	0.01968982	0.02004501	
338.61	0.0040507	0	928.61	0.00538749	0	1518.6	0.0112939	0.00591604	2108.6	0.00993276	0.0106173	2698.6	0.02050095	0.02004502	
338.81	0.00304918	0	928.81	0.00603704	0	1518.8	0.01105475	0.00591604	2108.8	0.00968975	0.0106173	2698.8	0.02005904	0.02004502	
339.01	0.00351346	0	929.01	0.00662576	0	1519	0.01138694	0.00591604	2109	0.01008601	0.0106173	2699	0.02125446	0.02004502	
339.21	0.00272293	0	929.21	0.00739907	0	1519.2	0.01121646	0.00591604	2109.2	0.00932377	0.0106173	2699.2	0.02140941	0.02004502	
339.41	0.00314853	0	929.41	0.00642837	0	1519.4	0.01209296	0.00591604	2109.4	0.01009925	0.0106173	2699.4	0.02123241	0.02004502	
339.61	0.00313182	0	929.61	0.00622679	0	1519.6	0.01230463	0.00591604	2109.6	0.01058618	0.0106173	2699.6	0.02123761	0.02004502	
339.81	0.00306726	0	929.81	0.00578245	0	1519.8	0.01341593	0.00591604	2109.8	0.01065148	0.0106173	2699.8	0.02174833	0.02004502	
340.01	0.00307325	0	930.01	0.00510907	0	1520	0.01392041	0.00591604	2110	0.01044311	0.0106173	2700	0.0223334	0.02004502	
340.21	0.00236802	0	930.21	0.00557268	0	1520.2	0.01363547	0.00591604	2110.2	0.01075282	0.0106173	2700.2	0.02272626	0.02004502	
340.41	0.00356679	0	930.41	0.00496897	0	1520.4	0.01286033	0.00591604	2110.4	0.0116995	0.0106173	2700.4	0.02290191	0.02004502	
340.61	0.00375375	0	930.61	0.00516405	0	1520.6	0.01237867	0.00591604	2110.6	0.01156445	0.0106173	2700.6	0.02317867	0.02004502	
340.81	0.00434231	0	930.81	0.00566352	0	1520.8	0.0108689	0.00591604	2110.8	0.01195221	0.0106173	2700.8	0.02439485	0.02004502	
341.01	0.00475216	0	931.01	0.00634989	0	1521	0.01108007	0.00591604	2111	0.01136511	0.0106173	2701	0.02481103	0.02004502	
341.21	0.00451645	0	931.21	0.00580699	0	1521.2	0.01104072	0.00591604	2111.2	0.01155355	0.0106173	2701.2	0.02472715	0.02004502	
341.41	0.00467804	0	931.41	0.00533921	0	1521.4	0.01106755	0.00591604	2111.4	0.01137807	0.0106173	2701.4	0.02562738	0.02004502	
341.61	0.00412364	0	931.61	0.00585934	0	1521.6	0.01154827	0.00591604	2111.6	0.01159234	0.0106173	2701.6	0.02689508	0.02004502	
341.81	0.00421579	0	931.81	0.00590845	0	1521.8	0.01139987	0.00591604	2111.8	0.01100325	0.0106173	2701.8	0.02753596	0.02004503	
342.01	0.00437271	0	932.01	0.00597135	0	1522	0.01076482	0.00591604	2112	0.01093151	0.0106173	2702	0.02759117	0.02004503	
342.21	0.00494257	0	932.21	0.00548854	0	1522.2	0.00980614	0.00591604	2112.2	0.01117827	0.0106173	2702.2	0.02784921	0.02004503	
342.41	0.00537942	0	932.41	0.00486936	0	1522.4	0.00936072	0.00591604	2112.4	0.01118984	0.0106173	2702.4	0.02790984	0.02004503	
342.61	0.00582771	0	932.61	0.00485187	0	1522.6	0.00891807	0.00591604	2112.6	0.01093649	0.0106173	2702.6	0.02773893	0.02004503	
342.81	0.00569502	0	932.81	0.0049151	0	1522.8	0.00821834	0.00591604	2112.8	0.01126665	0.0106173	2702.8	0.02657129	0.02004503	
343.01	0.00549443	0	933.01	0.00442672	0	1523	0.00944891	0.00591604	2113	0.01090513	0.0106173	2703	0.02569423	0.02004503	
343.21	0.00481086	0	933.21	0.00380142	0	1523.2	0.01004113	0.00591604	2113.2	0.01010583	0.0106173	2703.2	0.02450343	0.02004503	
343.41	0.00517517	0	933.41	0.00338001	0	1523.4	0.01110798	0.00591604	2113.4	0.01087819	0.0106173	2703.4	0.02290565	0.02004503	
343.61	0.00519292	0	933.61	0.00369601	0	1523.6	0.01231218	0.00591604	2113.6	0.0105673	0.0106173	2703.6	0.02198907	0.02004503	
343.81	0.00478296	0	933.81	0.00329587	0	1523.8	0.01296976	0.00591604	2113.8	0.01068822	0.0106173	2703.8	0.02135549	0.02004503	
344.01	0.00487069	0	934.01	0.0036493	0	1524	0.01383799	0.00591604	2114	0.01077326	0.0106173	2704	0.01983315	0.02004503	
344.21	0.00528208	0	934.21	0.00398763	0	1524.2	0.01474456	0.00591604	2114.2	0.01098502	0.0106173	2704.2	0.0188182	0.02004503	
344.41	0.00590852	0	934.41	0.00423354	0	1524.4	0.01415918	0.00591604	2114.4	0.01089596	0.0106173	2704.4	0.01861761	0.02004503	
344.61	0.00580745	0	934.61	0.00511912	0	1524.6	0.01363404	0.00591604	2114.6	0.01103045	0.0106173	2704.6	0.01855787	0.02004503	
344.81	0.00603594	0	934.81	0.00554091	0	1524.8	0.0132212	0.00591604	2114.8	0.01210937	0.0106173	2704.8	0.01891665	0.02004503	
345.01	0.0050376	0	935.01	0.0057227	0	1525	0.01356559	0.00591604	2115	0.01142458	0.0106173	2705	0.01849432	0.02004503	
345.21	0.00473594	0	935.21	0.00469763	0	1525.2	0.01323113	0.00591604	2115.2	0.01175836	0.0106173	2705.2	0.01850601	0.02004503	
345.41	0.00503948	0	935.41	0.00450191	0	1525.4	0.01338917	0.00591604	2115.4	0.01243239	0.0106173	2705.4	0.0194037	0.02004503	
345.61	0.00444947	0	935.61	0.00433155	0	1525.6	0.01340534	0.00591604	2115.6	0.01256866	0.0106173	2705.6	0.0208264	0.02004503	
345.81	0.00485211	0	935.81	0.00395293	0	1525.8	0.01287807	0.00591604	2115.8	0.01325232	0.0106173	2705.8	0.02149547	0.02004503	
346.01	0.00507698	0	936.01	0.00416088	0	1526	0.01192566	0.00591604	2116	0.01393667	0.0106173	2706	0.02238391	0.02004503	
346.21	0.00503835	0	936.21	0.00344657	0	1526.2	0.01147962	0.00591604	2116.2	0.01417956	0.0106173	2706.2	0.02393759	0.02004503	
346.41	0.00512018	0	936.41	0.00349626	0	1526.4	0.01158375	0.00591604	2116.4	0.01448744	0.0106173	2706.4	0.02450804	0.02004503	
346.61	0.00551119	0	936.61	0.00375773	0	1526.6	0.01105714	0.00591604	2116.6	0.01397744	0.0106173	2706.6	0.02547158	0.02004503	
346.81	0.00575015	0	936.81	0.00348391	0	1526.8	0.01133557	0.00591604	2116.8	0.01363622	0.0106173	2706.8	0.02556944	0.02004503	
347.01	0.00620525	0	937.01	0.0037667	0	1527	0.01168762	0.00591604	2117	0.01264797	0.0106173	2707	0.02596593	0.02004503	
347.21	0.00610767	0	937.21	0.00473825	0	1527.2	0.01168876	0.00591604	2117.2	0.01276661	0.0106173	2707.2	0.02654884	0.02004503	
347.41	0.00666613	0	937.41	0.00487913	0	1527.4	0.01174862	0.00591604	2117.4	0.01258797	0.0106173	2707.4	0.02545264	0.02004503	
347.61	0.00619219	0	937.61	0.0041887	0	1527.6	0.01245626	0.00591604	2117.6	0.01150066	0.0106173	2707.6	0.02483003	0.02004503	
347.81	0.00546772	0	937.81	0.00426901	0	1527.8	0.01312313	0.00591604	2117.8	0.01096483	0.0106173	2707.8	0.02486931	0.02004503	
348.01	0.00486296	0	938.01	0.00383494	0	1528	0.01395272	0.00591604	2118	0.01015309	0.0106173	2708	0.0242296	0.02004503	
348.21	0.00521921	0	938.21	0.00387827	0	1528.2	0.01392648	0.00591604	2118.2	0.00986981	0.0106173	2708.2	0.02483977	0.02004503	
348.41	0.00456527	0	938.41	0.00425319	0	1528.4	0.01397565	0.00591604	2118.4	0.00926661	0.0106173	2708.4	0.02461027	0.02004503	
348.61	0.00544061	0	938.61	0.0047509	0	1528.6	0.01309433	0.00591604	2118.6	0.01006809	0.0106173	2708.6	0.02415841	0.02004503	
348.81	0.0056925	0	938.81	0.00400901	0	1528.8	0.01380473	0.00591604	2118.8	0.01045634	0.0106173	2708.8	0.02354412	0.02004503	
349.01	0.0049253	0	939.01	0.0036477	0	1529	0.01305855	0.00591604	2119	0.01002795	0.0106173	2709	0.02284851	0.02004503	
349.21	0.00559181	0	939.21	0.00331948	0	1529.2	0.01321936	0.00591604	2119.2	0.01079085	0.0106173	2709.2	0.02216813	0.02004503	
349.41	0.00584784	0	939.41	0.0036922	0	1529.4	0.0138278	0.00591604	2119.4	0.01097884	0.0106173	2709.4	0.02228714	0.02004503	
349.61	0.00655961	0	939.61	0.00390727	0	1529.6	0.01351264	0.00591604	2119.6	0.01048557	0.0106173	2709.6	0.02286207	0.02004503	
349.81	0.0064752	0	939.81	0.0039662	0	1529.8	0.01313277	0.00591604	2119.8	0.01087549	0.0106173	2709.8	0.02210607	0.02004503	
350.01	0.00583703	0	940.01	0.00405456	0	1530	0.01218332	0.00591604	2120	0.01034752	0.0106173	2710	0.02146432	0.02004503	
350.21	0.00575637	0	940.21	0.00363237	0	1530.2	0.01187652	0.00591604	2120.2	0.00933689	0.0106173	2710.2	0.02124239	0.02004503	
350.41	0.00569834	0	940.41	0.00393038	0	1530.4	0.01190372	0.00591604	2120.4	0.00905432	0.0106173	2710.4	0.02099652	0.02004503	
350.61	0.00559392	0	940.61	0.00389105	0	1530.6	0.01092422	0.00591604	2120.6	0.00866364	0.0106173	2710.6	0.02122943	0.02004503	
350.81	0.00574874	0	940.81	0.00471293	0	1530.8	0.01012767	0.00591604	2120.8	0.00867166	0.0106173	2710.8	0.02032951	0.02004503	
351.01	0.00521334	0	941.01	0.00534344	0	1531	0.01053251	0.00591604	2121	0.00845879	0.0106173	2711	0.01949659	0.02004503	
351.21	0.00427776	0	941.21	0.00587051	0	1531.2	0.01122876	0.00591604	2121.2	0.00846548	0.0106173	2711.2	0.01896171	0.02004503	
351.41	0.00391441	0	941.41	0.0052721	0	1531.4	0.01146742	0.00591604	2121.4	0.00834319	0.0106173	2711.4	0.01910167	0.02004503	
351.61	0.00243153	0	941.61	0.00502664	0	1531.6	0.01203366	0.00591604	2121.6	0.00862912	0.0106173	2711.6	0.01914893	0.02004503	
351.81	0.00203004	0	941.81	0.00544487	0	1531.8	0.01241615	0.00591604	2121.8	0.00963879	0.0106173	2711.8	0.0197333	0.02004503	
352.01	0.00211432	0	942.01	0.00437399	0	1532	0.01245579	0.00591604	2122	0.01013154	0.0106173	2712	0.02008841	0.02004503	
352.21	0.00127096	0	942.21	0.00515376	0	1532.2	0.01242618	0.00591604	2122.2	0.01073467	0.0106173	2712.2	0.0204688	0.02004503	
352.41	0.00157637	0	942.41	0.00539475	0	1532.4	0.01252457	0.00591604	2122.4	0.01033041	0.0106173	2712.4	0.0194585	0.02004503	
352.61	0.00264424	0	942.61	0.00492009	0	1532.6	0.01221788	0.00591604	2122.6	0.01183565	0.0106173	2712.6	0.01905621	0.02004503	
352.81	0.00310619	0	942.81	0.00403036	0	1532.8	0.01233387	0.00591604	2122.8	0.01209794	0.0106173	2712.8	0.01902745	0.02004503	
353.01	0.0034821	0	943.01	0.00472798	0	1533	0.01209356	0.00591604	2123	0.01294775	0.0106173	2713	0.01928131	0.02004503	
353.21	0.00400338	0	943.21	0.00509254	0	1533.2	0.01216015	0.00591604	2123.2	0.0130259	0.0106173	2713.2	0.01890611	0.02004503	
353.41	0.00410384	0	943.41	0.00463595	0	1533.4	0.01236769	0.00591604	2123.4	0.0125039	0.0106173	2713.4	0.01942076	0.02004503	
353.61	0.00467635	0	943.61	0.00402832	0	1533.6	0.01141661	0.00591604	2123.6	0.01247797	0.0106173	2713.6	0.01926396	0.02004503	
353.81	0.00424847	0	943.81	0.00338866	0	1533.8	0.01023956	0.00591604	2123.8	0.01233641	0.0106173	2713.8	0.01831268	0.02004503	
354.01	0.00401454	0	944.01	0.00291394	0	1534	0.00953694	0.00591604	2124	0.01137727	0.0106173	2714	0.01871234	0.02004503	
354.21	0.00354425	0	944.21	0.00212997	0	1534.2	0.01058746	0.00591604	2124.2	0.01102637	0.0106173	2714.2	0.01811972	0.02004503	
354.41	0.00298234	0	944.41	0.00254077	0	1534.4	0.01076091	0.00591604	2124.4	0.0106734	0.0106173	2714.4	0.01864783	0.02004503	
354.61	0.00301176	0	944.61	0.0026935	0	1534.6	0.01058743	0.00591604	2124.6	0.01055512	0.0106173	2714.6	0.01856683	0.02004503	
354.81	0.00393694	0	944.81	0.00350525	0	1534.8	0.01080246	0.00591604	2124.8	0.00991323	0.0106173	2714.8	0.01853679	0.02004503	
355.01	0.00493234	0	945.01	0.00329723	0	1535	0.01261822	0.00591604	2125	0.00984072	0.0106173	2715	0.01876647	0.02004503	
355.21	0.00436937	0	945.21	0.00337117	0	1535.2	0.0129391	0.00591604	2125.2	0.00978269	0.0106173	2715.2	0.01848526	0.02004503	
355.41	0.00453112	0	945.41	0.0037778	0	1535.4	0.01311789	0.00591604	2125.4	0.00988425	0.0106173	2715.4	0.01884242	0.02004503	
355.61	0.00407592	0	945.61	0.00379512	0	1535.6	0.01290562	0.00591604	2125.6	0.01019232	0.0106173	2715.6	0.01864656	0.02004503	
355.81	0.00421668	0	945.81	0.0044498	0	1535.8	0.01207504	0.00591604	2125.8	0.00976489	0.0106173	2715.8	0.01938762	0.02004503	
356.01	0.00331098	0	946.01	0.00458501	0	1536	0.01232301	0.00591604	2126	0.00871082	0.0106173	2716	0.02056504	0.02004503	
356.21	0.00255928	0	946.21	0.00484387	0	1536.2	0.01222542	0.00591604	2126.2	0.00813416	0.0106173	2716.2	0.02033802	0.02004503	
356.41	0.00318512	0	946.41	0.00473371	0	1536.4	0.01223559	0.00591604	2126.4	0.00753405	0.0106173	2716.4	0.02058175	0.02004503	
356.61	0.00342127	0	946.61	0.00498578	0	1536.6	0.01272986	0.00591604	2126.6	0.00881278	0.0106173	2716.6	0.0210114	0.02004503	
356.81	0.00363831	0	946.81	0.00428115	0	1536.8	0.01231418	0.00591604	2126.8	0.00820178	0.0106173	2716.8	0.02162295	0.02004503	
357.01	0.00474747	0	947.01	0.00496986	0	1537	0.01296517	0.00591604	2127	0.00825699	0.0106173	2717	0.02266691	0.02004503	
357.21	0.00471016	0	947.21	0.0041083	0	1537.2	0.01262515	0.00591604	2127.2	0.00798308	0.0106173	2717.2	0.02273205	0.02004503	
357.41	0.00486119	0	947.41	0.0035489	0	1537.4	0.01274998	0.00591604	2127.4	0.00829998	0.0106173	2717.4	0.02330608	0.02004503	
357.61	0.00561119	0	947.61	0.00335014	0	1537.6	0.01180402	0.00591604	2127.6	0.00837098	0.0106173	2717.6	0.02311214	0.02004503	
357.81	0.00545506	0	947.81	0.00280198	0	1537.8	0.01101265	0.00591604	2127.8	0.00823136	0.0106173	2717.8	0.02260324	0.02004503	
358.01	0.00568572	0	948.01	0.00239398	0	1538	0.01105964	0.00591604	2128	0.00798154	0.0106173	2718	0.02277208	0.02004503	
358.21	0.00494659	0	948.21	0.00214153	0	1538.2	0.01139194	0.00591604	2128.2	0.00800208	0.0106173	2718.2	0.02243642	0.02004503	
358.41	0.00430426	0	948.41	0.00329388	0	1538.4	0.01041912	0.00591604	2128.4	0.00777748	0.0106173	2718.4	0.02339409	0.02004503	
358.61	0.00513318	0	948.61	0.0027463	0	1538.6	0.00957753	0.00591604	2128.6	0.00787725	0.0106173	2718.6	0.02270073	0.02004503	
358.81	0.00638866	0	948.81	0.00261236	0	1538.8	0.00937174	0.00591604	2128.8	0.00773621	0.0106173	2718.8	0.02242521	0.02004503	
359.01	0.00659505	0	949.01	0.00223315	0	1539	0.00942012	0.00591604	2129	0.00837138	0.0106173	2719	0.02207628	0.02004503	
359.21	0.00541494	0	949.21	0.00227235	0	1539.2	0.00888144	0.00591604	2129.2	0.00838457	0.0106173	2719.2	0.02135027	0.02004503	
359.41	0.00548184	0	949.41	0.0028381	0	1539.4	0.00855279	0.00591604	2129.4	0.00841613	0.0106173	2719.4	0.02085551	0.02004503	
359.61	0.0038251	0	949.61	0.00315034	0	1539.6	0.00767909	0.00591604	2129.6	0.0096815	0.0106173	2719.6	0.02096434	0.02004503	
359.81	0.00338622	0	949.81	0.00321064	0	1539.8	0.00693097	0.00591604	2129.8	0.00961177	0.0106173	2719.8	0.02146174	0.02004503	
360.01	0.00267958	0	950.01	0.0029791	0	1540	0.00701146	0.00591604	2130	0.00917038	0.0106173	2720	0.02224867	0.02004503	
360.21	0.0023516	0	950.21	0.00234394	0	1540.2	0.00698081	0.00591604	2130.2	0.01036937	0.0106173	2720.2	0.02247472	0.02004503	
360.41	0.00158486	0	950.41	0.00282515	0	1540.4	0.00728122	0.00591604	2130.4	0.01031684	0.0106173	2720.4	0.02255532	0.02004503	
360.61	0.00199766	0	950.61	0.00234362	0	1540.6	0.00746619	0.00591604	2130.6	0.01214941	0.0106173	2720.6	0.02195941	0.02004503	
360.81	0.00307172	0	950.81	0.00152398	0	1540.8	0.00767132	0.00591604	2130.8	0.01211373	0.0106173	2720.8	0.02168381	0.02004503	
361.01	0.00404576	0	951.01	0.00172164	0	1541	0.00838948	0.00591604	2131	0.01245204	0.0106173	2721	0.0219313	0.02004503	
361.21	0.00373874	0	951.21	0.0017675	0	1541.2	0.00856387	0.00591604	2131.2	0.01333266	0.0106173	2721.2	0.02064736	0.02004503	
361.41	0.00303388	0	951.41	0.00149634	0	1541.4	0.00930039	0.00591604	2131.4	0.01366345	0.0106173	2721.4	0.02116872	0.02004503	
361.61	0.00372011	0	951.61	0.00119598	0	1541.6	0.00959165	0.00591604	2131.6	0.01331935	0.0106173	2721.6	0.02092174	0.02004503	
361.81	0.00300326	0	951.81	0.00067887	0	1541.8	0.00939348	0.00591604	2131.8	0.01375645	0.0106173	2721.8	0.02092132	0.02004503	
362.01	0.00322066	0	952.01	0.00136714	0	1542	0.00964613	0.00591604	2132	0.01357577	0.0106173	2722	0.02115332	0.02004503	
362.21	0.00261998	0	952.21	0.00226412	0	1542.2	0.01021395	0.00591604	2132.2	0.01295373	0.0106173	2722.2	0.02162818	0.02004503	
362.41	0.00215076	0	952.41	0.0034493	0	1542.4	0.01029222	0.00591604	2132.4	0.01250229	0.0106173	2722.4	0.0217353	0.02004503	
362.61	0.00261886	0	952.61	0.00319378	0	1542.6	0.01013456	0.00591604	2132.6	0.01192308	0.0106173	2722.6	0.02036241	0.02004503	
362.81	0.00244888	0	952.81	0.00354013	0	1542.8	0.01132709	0.00591604	2132.8	0.01125758	0.0106173	2722.8	0.02028788	0.02004503	
363.01	0.00218208	0	953.01	0.00409137	0	1543	0.01114539	0.00591604	2133	0.01113055	0.0106173	2723	0.02057078	0.02004503	
363.21	0.00184273	0	953.21	0.0046043	0	1543.2	0.01162705	0.00591604	2133.2	0.01166121	0.0106173	2723.2	0.02064235	0.02004503	
363.41	0.00114314	0	953.41	0.00500542	0	1543.4	0.01180214	0.00591604	2133.4	0.01195075	0.0106173	2723.4	0.02055173	0.02004503	
363.61	0.00070913	0	953.61	0.00502238	0	1543.6	0.0114318	0.00591604	2133.6	0.01260835	0.0106173	2723.6	0.02055733	0.02004503	
363.81	0.00084891	0	953.81	0.00450926	0	1543.8	0.0105948	0.00591604	2133.8	0.01230376	0.0106173	2723.8	0.0208928	0.02004503	
364.01	0.00054369	0	954.01	0.00348351	0	1544	0.00965127	0.00591604	2134	0.01222737	0.0106173	2724	0.02128848	0.02004503	
364.21	0.00005808	0	954.21	0.00383222	0	1544.2	0.00997536	0.00591604	2134.2	0.01316867	0.0106173	2724.2	0.02091678	0.02004503	
364.41	0.00031389	0	954.41	0.00399338	0	1544.4	0.00992861	0.00591604	2134.4	0.0131342	0.0106173	2724.4	0.01958665	0.02004503	
364.61	0.00064801	0	954.61	0.00268386	0	1544.6	0.00921311	0.00591604	2134.6	0.01364794	0.0106173	2724.6	0.01900913	0.02004503	
364.81	0.00142234	0	954.81	0.00285146	0	1544.8	0.0094523	0.00591604	2134.8	0.01328816	0.0106173	2724.8	0.01832715	0.02004503	
365.01	0.00102523	0	955.01	0.0023922	0	1545	0.00917018	0.00591604	2135	0.0132756	0.0106173	2725	0.01767287	0.02004503	
365.21	0.00091757	0	955.21	0.00212392	0	1545.2	0.00949192	0.00591604	2135.2	0.0135701	0.0106173	2725.2	0.01713308	0.02004503	
365.41	0.00089104	0	955.41	0.00114808	0	1545.4	0.01014729	0.00591604	2135.4	0.01371322	0.0106173	2725.4	0.01749608	0.02004503	
365.61	0.00200331	0	955.61	0.0007428	0	1545.6	0.01014379	0.00591604	2135.6	0.01385916	0.0106173	2725.6	0.01735086	0.02004503	
365.81	0.00204286	0	955.81	0.00067149	0	1545.8	0.00999708	0.00591604	2135.8	0.01330709	0.0106173	2725.8	0.01765556	0.02004503	
366.01	0.00261085	0	956.01	0.0011577	0	1546	0.01088333	0.00591604	2136	0.01227095	0.0106173	2726	0.01788634	0.02004503	
366.21	0.0026417	0	956.21	0.00065595	0	1546.2	0.01055904	0.00591604	2136.2	0.01159358	0.0106173	2726.2	0.01890353	0.02004503	
366.41	0.00233539	0	956.41	0.00087927	0	1546.4	0.01033524	0.00591604	2136.4	0.01013767	0.0106173	2726.4	0.01936953	0.02004503	
366.61	0.00296325	0	956.61	0.00083113	0	1546.6	0.0108672	0.00591604	2136.6	0.01000651	0.0106173	2726.6	0.01938187	0.02004503	
366.81	0.003407	0	956.81	0.00060205	0	1546.8	0.01149668	0.00591604	2136.8	0.00950557	0.0106173	2726.8	0.02027116	0.02004503	
367.01	0.00385636	0	957.01	0.00082754	0	1547	0.01190022	0.00591604	2137	0.00973427	0.0106173	2727	0.02193467	0.02004503	
367.21	0.00416164	0	957.21	0.00067659	0	1547.2	0.01232437	0.00591604	2137.2	0.00971916	0.0106173	2727.2	0.02270149	0.02004503	
367.41	0.00387793	0	957.41	0.00071653	0	1547.4	0.01253158	0.00591604	2137.4	0.0094845	0.0106173	2727.4	0.02267684	0.02004503	
367.61	0.0047371	0	957.61	0.00059695	0	1547.6	0.01170797	0.00591604	2137.6	0.00897724	0.0106173	2727.6	0.02260892	0.02004503	
367.81	0.00464504	0	957.81	0.00080702	0	1547.8	0.01094692	0.00591604	2137.8	0.00845747	0.0106173	2727.8	0.02334194	0.02004503	
368.01	0.00461069	0	958.01	0.00069524	0	1548	0.01124184	0.00591604	2138	0.00886218	0.0106173	2728	0.0229916	0.02004503	
368.21	0.00474219	0	958.21	0.00167086	0	1548.2	0.01240513	0.00591604	2138.2	0.00940416	0.0106173	2728.2	0.02189633	0.02004503	
368.41	0.00532013	0	958.41	0.00134948	0	1548.4	0.012451	0.00591604	2138.4	0.00996224	0.0106173	2728.4	0.021545	0.02004503	
368.61	0.00470198	0	958.61	0.00067248	0	1548.6	0.01173392	0.00591604	2138.6	0.01007276	0.0106173	2728.6	0.02124966	0.02004503	
368.81	0.0043945	0	958.81	0.00157595	0	1548.8	0.0115613	0.00591604	2138.8	0.01032386	0.0106173	2728.8	0.02083002	0.02004503	
369.01	0.00350169	0	959.01	0.00134579	0	1549	0.01152418	0.00591604	2139	0.01061316	0.0106173	2729	0.02004541	0.02004503	
369.21	0.00345588	0	959.21	0.00180384	0	1549.2	0.01169847	0.00591604	2139.2	0.01089325	0.0106173	2729.2	0.02000862	0.02004503	
369.41	0.00362597	0	959.41	0.00228695	0	1549.4	0.01186104	0.00591604	2139.4	0.01125871	0.0106173	2729.4	0.01988459	0.02004503	
369.61	0.00370088	0	959.61	0.00313629	0	1549.6	0.01168887	0.00591604	2139.6	0.01122358	0.0106173	2729.6	0.02033992	0.02004503	
369.81	0.00321478	0	959.81	0.00353165	0	1549.8	0.01197096	0.00591604	2139.8	0.01063868	0.0106173	2729.8	0.02071868	0.02004503	
370.01	0.00236277	0	960.01	0.00410062	0	1550	0.01236165	0.00591604	2140	0.01104731	0.0106173	2730	0.020734	0.02004503	
370.21	0.0016025	0	960.21	0.00424434	0	1550.2	0.01167793	0.00591604	2140.2	0.01091383	0.0106173	2730.2	0.02068835	0.02004503	
370.41	0.00104476	0	960.41	0.00539892	0	1550.4	0.01217239	0.00591604	2140.4	0.01005763	0.0106173	2730.4	0.02082721	0.02004503	
370.61	0.00111781	0	960.61	0.0053869	0	1550.6	0.0120821	0.00591604	2140.6	0.01081769	0.0106173	2730.6	0.02125239	0.02004503	
370.81	0.00130332	0	960.81	0.00528667	0	1550.8	0.0123854	0.00591604	2140.8	0.01050898	0.0106173	2730.8	0.02160608	0.02004503	
371.01	0.00180721	0	961.01	0.00551454	0	1551	0.01269574	0.00591604	2141	0.0105017	0.0106173	2731	0.02159998	0.02004503	
371.21	0.00190706	0	961.21	0.00496865	0	1551.2	0.01249593	0.00591604	2141.2	0.00935831	0.0106173	2731.2	0.02146266	0.02004503	
371.41	0.00195948	0	961.41	0.00453548	0	1551.4	0.01225333	0.00591604	2141.4	0.00991518	0.0106173	2731.4	0.02062957	0.02004503	
371.61	0.00284602	0	961.61	0.00386079	0	1551.6	0.01173784	0.00591604	2141.6	0.00894513	0.0106173	2731.6	0.02062472	0.02004503	
371.81	0.00327656	0	961.81	0.00355433	0	1551.8	0.01179666	0.00591604	2141.8	0.00861983	0.0106173	2731.8	0.02011315	0.02004503	
372.01	0.00399114	0	962.01	0.0027829	0	1552	0.01209508	0.00591604	2142	0.00891983	0.0106173	2732	0.0197439	0.02004503	
372.21	0.00382138	0	962.21	0.00243444	0	1552.2	0.01105594	0.00591604	2142.2	0.00883473	0.0106173	2732.2	0.01862282	0.02004503	
372.41	0.00416616	0	962.41	0.00142607	0	1552.4	0.01090759	0.00591604	2142.4	0.0084469	0.0106173	2732.4	0.01907712	0.02004503	
372.61	0.00433943	0	962.61	0.00037555	0	1552.6	0.01058078	0.00591604	2142.6	0.00801492	0.0106173	2732.6	0.01947604	0.02004503	
372.81	0.00465146	0	962.81	0.00049644	0	1552.8	0.01018683	0.00591604	2142.8	0.00721631	0.0106173	2732.8	0.01964833	0.02004503	
373.01	0.00475777	0	963.01	0.00016697	0	1553	0.01021244	0.00591604	2143	0.00747883	0.0106173	2733	0.0196646	0.02004503	
373.21	0.00475204	0	963.21	-0.00053176	0	1553.2	0.01033843	0.00591604	2143.2	0.00727734	0.0106173	2733.2	0.02060021	0.02004503	
373.41	0.00460977	0	963.41	-0.0003345	0	1553.4	0.01028982	0.00591604	2143.4	0.00772646	0.0106173	2733.4	0.0201926	0.02004503	
373.61	0.0040784	0	963.61	-0.00017622	0	1553.6	0.01049257	0.00591604	2143.6	0.00838746	0.0106173	2733.6	0.0201264	0.02004503	
373.81	0.00421429	0	963.81	-0.00074667	0	1553.8	0.0113657	0.00591604	2143.8	0.00931576	0.0106173	2733.8	0.02064409	0.02004503	
374.01	0.00358806	0	964.01	0.0000956	0	1554	0.01075384	0.00591604	2144	0.00963435	0.0106173	2734	0.0208289	0.02004503	
374.21	0.00329979	0	964.21	0.00082829	0	1554.2	0.01059728	0.00591604	2144.2	0.00894174	0.0106173	2734.2	0.02008064	0.02004503	
374.41	0.0035087	0	964.41	0.00107186	0	1554.4	0.01047795	0.00591604	2144.4	0.00970771	0.0106173	2734.4	0.02062797	0.02004503	
374.61	0.003445	0	964.61	0.00063118	0	1554.6	0.01038365	0.00591604	2144.6	0.01050602	0.0106173	2734.6	0.02102889	0.02004503	
374.81	0.0039153	0	964.81	0.00102638	0	1554.8	0.01122071	0.00591604	2144.8	0.01105982	0.0106173	2734.8	0.02105578	0.02004503	
375.01	0.00391284	0	965.01	0.00067383	0	1555	0.01156353	0.00591604	2145	0.01124653	0.0106173	2735	0.01973905	0.02004503	
375.21	0.0032352	0	965.21	0.00050603	0	1555.2	0.01248412	0.00591604	2145.2	0.01080395	0.0106173	2735.2	0.01954956	0.02004503	
375.41	0.00314703	0	965.41	0.00071466	0	1555.4	0.01210497	0.00591604	2145.4	0.01115494	0.0106173	2735.4	0.01863918	0.02004503	
375.61	0.00296863	0	965.61	0.00053431	0	1555.6	0.01217705	0.00591604	2145.6	0.01056684	0.0106173	2735.6	0.01891699	0.02004503	
375.81	0.00276024	0	965.81	0.00072504	0	1555.8	0.01221966	0.00591604	2145.8	0.01091581	0.0106173	2735.8	0.0197582	0.02004503	
376.01	0.00297766	0	966.01	0.00114118	0	1556	0.01134193	0.00591604	2146	0.01069584	0.0106173	2736	0.0199005	0.02004503	
376.21	0.00213364	0	966.21	0.00169505	0	1556.2	0.01032727	0.00591604	2146.2	0.01031791	0.0106173	2736.2	0.01967094	0.02004503	
376.41	0.00308746	0	966.41	0.00111619	0	1556.4	0.01148888	0.00591604	2146.4	0.00955079	0.0106173	2736.4	0.02039965	0.02004503	
376.61	0.00333419	0	966.61	0.00132526	0	1556.6	0.01097431	0.00591604	2146.6	0.0103278	0.0106173	2736.6	0.02060897	0.02004503	
376.81	0.00254775	0	966.81	0.00247978	0	1556.8	0.01124508	0.00591604	2146.8	0.01139677	0.0106173	2736.8	0.02072574	0.02004503	
377.01	0.00173728	0	967.01	0.00270711	0	1557	0.0109868	0.00591604	2147	0.01209623	0.0106173	2737	0.02123554	0.02004503	
377.21	0.00203523	0	967.21	0.00223679	0	1557.2	0.01084178	0.00591604	2147.2	0.01227801	0.0106173	2737.2	0.02144169	0.02004503	
377.41	0.00252042	0	967.41	0.00355024	0	1557.4	0.01057652	0.00591604	2147.4	0.01304109	0.0106173	2737.4	0.02130412	0.02004503	
377.61	0.00225596	0	967.61	0.00371195	0	1557.6	0.01091519	0.00591604	2147.6	0.01360074	0.0106173	2737.6	0.02158621	0.02004503	
377.81	0.00294848	0	967.81	0.00275822	0	1557.8	0.01172711	0.00591604	2147.8	0.01379141	0.0106173	2737.8	0.02166777	0.02004503	
378.01	0.00259745	0	968.01	0.00280496	0	1558	0.01106559	0.00591604	2148	0.0133938	0.0106173	2738	0.02113621	0.02004503	
378.21	0.00256107	0	968.21	0.00258654	0	1558.2	0.01110171	0.00591604	2148.2	0.01295174	0.0106173	2738.2	0.02009952	0.02004503	
378.41	0.00255072	0	968.41	0.00149029	0	1558.4	0.01035543	0.00591604	2148.4	0.01392286	0.0106173	2738.4	0.02035536	0.02004503	
378.61	0.00259039	0	968.61	0.00128927	0	1558.6	0.01003037	0.00591604	2148.6	0.01347879	0.0106173	2738.6	0.02032091	0.02004503	
378.81	0.00221715	0	968.81	0.00124611	0	1558.8	0.0104354	0.00591604	2148.8	0.01332901	0.0106173	2738.8	0.01973034	0.02004503	
379.01	0.00243869	0	969.01	0.00135006	0	1559	0.01014295	0.00591604	2149	0.01229452	0.0106173	2739	0.0193139	0.02004503	
379.21	0.00175833	0	969.21	0.00157674	0	1559.2	0.00948762	0.00591604	2149.2	0.01134249	0.0106173	2739.2	0.02002512	0.02004503	
379.41	0.00191812	0	969.41	0.00223831	0	1559.4	0.0087599	0.00591604	2149.4	0.01086502	0.0106173	2739.4	0.02006616	0.02004503	
379.61	0.00185797	0	969.61	0.0017237	0	1559.6	0.00887932	0.00591604	2149.6	0.01111066	0.0106173	2739.6	0.02030239	0.02004503	
379.81	0.00242945	0	969.81	0.00229432	0	1559.8	0.00860417	0.00591604	2149.8	0.01092393	0.0106173	2739.8	0.02023918	0.02004503	
380.01	0.0025174	0	970.01	0.00301046	0	1560	0.00761011	0.00591604	2150	0.00952052	0.0106173	2740	0.01918498	0.02004503	
380.21	0.00184051	0	970.21	0.00288877	0	1560.2	0.00766839	0.00591604	2150.2	0.00853888	0.0106173	2740.2	0.0193846	0.02004503	
380.41	0.0024445	0	970.41	0.00246897	0	1560.4	0.00769545	0.00591604	2150.4	0.00884395	0.0106173	2740.4	0.01923462	0.02004503	
380.61	0.00169767	0	970.61	0.00332724	0	1560.6	0.00718379	0.00591604	2150.6	0.0093935	0.0106173	2740.6	0.0194613	0.02004503	
380.81	0.00115589	0	970.81	0.0037988	0	1560.8	0.00739821	0.00591604	2150.8	0.00952897	0.0106173	2740.8	0.01926874	0.02004503	
381.01	0.00187981	0	971.01	0.003277	0	1561	0.00711646	0.00591604	2151	0.00863914	0.0106173	2741	0.02018525	0.02004503	
381.21	0.00278264	0	971.21	0.00258316	0	1561.2	0.00776157	0.00591604	2151.2	0.00824325	0.0106173	2741.2	0.01999007	0.02004503	
381.41	0.00236702	0	971.41	0.00237534	0	1561.4	0.0072805	0.00591604	2151.4	0.00823743	0.0106173	2741.4	0.01985702	0.02004503	
381.61	0.00193807	0	971.61	0.00119687	0	1561.6	0.00816918	0.00591604	2151.6	0.00863904	0.0106173	2741.6	0.0187867	0.02004503	
381.81	0.002587	0	971.81	-0.00009693	0	1561.8	0.00848139	0.00591604	2151.8	0.00852218	0.0106173	2741.8	0.01847101	0.02004503	
382.01	0.00269507	0	972.01	-0.00022862	0	1562	0.00825303	0.00591604	2152	0.00899259	0.0106173	2742	0.01863507	0.02004503	
382.21	0.00309093	0	972.21	0.00029391	0	1562.2	0.00768769	0.00591604	2152.2	0.00930147	0.0106173	2742.2	0.01807156	0.02004503	
382.41	0.00280658	0	972.41	-0.00020424	0	1562.4	0.00750334	0.00591604	2152.4	0.00985783	0.0106173	2742.4	0.0183442	0.02004503	
382.61	0.00266898	0	972.61	0.00008503	0	1562.6	0.00763266	0.00591604	2152.6	0.00947535	0.0106173	2742.6	0.01874099	0.02004503	
382.81	0.00162769	0	972.81	0.00001405	0	1562.8	0.00731631	0.00591604	2152.8	0.00973697	0.0106173	2742.8	0.0185025	0.02004503	
383.01	0.00223452	0	973.01	0.00091117	0	1563	0.00770943	0.00591604	2153	0.00977661	0.0106173	2743	0.01884706	0.02004503	
383.21	0.00151459	0	973.21	0.00139706	0	1563.2	0.00762106	0.00591604	2153.2	0.01032772	0.0106173	2743.2	0.01852731	0.02004503	
383.41	0.00236201	0	973.41	0.00220598	0	1563.4	0.00881263	0.00591604	2153.4	0.01109495	0.0106173	2743.4	0.01772632	0.02004503	
383.61	0.00204118	0	973.61	0.0014262	0	1563.6	0.00975882	0.00591604	2153.6	0.01184734	0.0106173	2743.6	0.01795648	0.02004503	
383.81	0.0016876	0	973.81	0.00193628	0	1563.8	0.00952504	0.00591604	2153.8	0.01237322	0.0106173	2743.8	0.01768772	0.02004503	
384.01	0.00167229	0	974.01	0.00176183	0	1564	0.00987063	0.00591604	2154	0.01229337	0.0106173	2744	0.01751375	0.02004503	
384.21	0.0021745	0	974.21	0.00154707	0	1564.2	0.01053175	0.00591604	2154.2	0.01303501	0.0106173	2744.2	0.01744145	0.02004503	
384.41	0.00262976	0	974.41	0.00105629	0	1564.4	0.01088036	0.00591604	2154.4	0.01365212	0.0106173	2744.4	0.01753743	0.02004503	
384.61	0.00252997	0	974.61	0.0011203	0	1564.6	0.01189514	0.00591604	2154.6	0.01412548	0.0106173	2744.6	0.01770493	0.02004503	
384.81	0.00333565	0	974.81	0.00082417	0	1564.8	0.0125293	0.00591604	2154.8	0.01453909	0.0106173	2744.8	0.01787132	0.02004503	
385.01	0.00432666	0	975.01	0.00026805	0	1565	0.0124922	0.00591604	2155	0.01439904	0.0106173	2745	0.01868669	0.02004503	
385.21	0.00416213	0	975.21	0.00028183	0	1565.2	0.01276755	0.00591604	2155.2	0.01441523	0.0106173	2745.2	0.0174412	0.02004503	
385.41	0.00339392	0	975.41	-0.0000279	0	1565.4	0.0115572	0.00591604	2155.4	0.01445338	0.0106173	2745.4	0.01645459	0.02004503	
385.61	0.00350598	0	975.61	-0.00061339	0	1565.6	0.0118683	0.00591604	2155.6	0.01472924	0.0106173	2745.6	0.01613056	0.02004503	
385.81	0.00465988	0	975.81	-0.00097227	0	1565.8	0.0114566	0.00591604	2155.8	0.01354242	0.0106173	2745.8	0.01644838	0.02004503	
386.01	0.00510806	0	976.01	-0.00101849	0	1566	0.0119812	0.00591604	2156	0.01392276	0.0106173	2746	0.01700269	0.02004503	
386.21	0.00472713	0	976.21	-0.00103848	0	1566.2	0.01141259	0.00591604	2156.2	0.01302675	0.0106173	2746.2	0.01663876	0.02004503	
386.41	0.00355825	0	976.41	-0.00113283	0	1566.4	0.01117074	0.00591604	2156.4	0.0123674	0.0106173	2746.4	0.01651507	0.02004503	
386.61	0.00309454	0	976.61	-0.00046955	0	1566.6	0.01110371	0.00591604	2156.6	0.01133625	0.0106173	2746.6	0.01646905	0.02004503	
386.81	0.00231039	0	976.81	0.00015074	0	1566.8	0.01077707	0.00591604	2156.8	0.01145039	0.0106173	2746.8	0.0165325	0.02004503	
387.01	0.00163928	0	977.01	0.00071359	0	1567	0.01132938	0.00591604	2157	0.01117929	0.0106173	2747	0.01730109	0.02004503	
387.21	0.0009788	0	977.21	0.00148425	0	1567.2	0.01011564	0.00591604	2157.2	0.0116838	0.0106173	2747.2	0.01766746	0.02004503	
387.41	0.00086836	0	977.41	0.00191046	0	1567.4	0.01019677	0.00591604	2157.4	0.01088078	0.0106173	2747.4	0.01854209	0.02004503	
387.61	-0.00002396	0	977.61	0.00209951	0	1567.6	0.0100052	0.00591604	2157.6	0.01060589	0.0106173	2747.6	0.01942049	0.02004503	
387.81	0.00039561	0	977.81	0.00293999	0	1567.8	0.00950797	0.00591604	2157.8	0.01022717	0.0106173	2747.8	0.01957956	0.02004503	
388.01	0.00091605	0	978.01	0.00314246	0	1568	0.00968639	0.00591604	2158	0.01012701	0.0106173	2748	0.02008555	0.02004503	
388.21	0.00056617	0	978.21	0.00265531	0	1568.2	0.0100284	0.00591604	2158.2	0.01088235	0.0106173	2748.2	0.0204992	0.02004503	
388.41	0.00000495	0	978.41	0.00227554	0	1568.4	0.01022103	0.00591604	2158.4	0.01105455	0.0106173	2748.4	0.02153592	0.02004503	
388.61	-0.00016858	0	978.61	0.00323927	0	1568.6	0.01048493	0.00591604	2158.6	0.01226616	0.0106173	2748.6	0.02182869	0.02004503	
388.81	-0.00011869	0	978.81	0.00345523	0	1568.8	0.00980526	0.00591604	2158.8	0.01166771	0.0106173	2748.8	0.02182831	0.02004503	
389.01	-0.00020568	0	979.01	0.00293547	0	1569	0.00955689	0.00591604	2159	0.01167432	0.0106173	2749	0.02138629	0.02004503	
389.21	-0.00095147	0	979.21	0.00253963	0	1569.2	0.00927353	0.00591604	2159.2	0.01159787	0.0106173	2749.2	0.02079875	0.02004503	
389.41	-0.00108347	0	979.41	0.00250651	0	1569.4	0.00878823	0.00591604	2159.4	0.01192542	0.0106173	2749.4	0.02060744	0.02004503	
389.61	0.00007693	0	979.61	0.00168948	0	1569.6	0.00810336	0.00591604	2159.6	0.01231955	0.0106173	2749.6	0.02069895	0.02004503	
389.81	0.00170645	0	979.81	0.00176605	0	1569.8	0.00810348	0.00591604	2159.8	0.0121308	0.0106173	2749.8	0.02081223	0.02004503	
390.01	0.00215607	0	980.01	0.00177497	0	1570	0.00849115	0.00591604	2160	0.01300999	0.0106173	2750	0.02125373	0.02004503	
390.21	0.00215835	0	980.21	0.00145412	0	1570.2	0.00793289	0.00591604	2160.2	0.01215318	0.0106173	2750.2	0.02053738	0.02004503	
390.41	0.00186493	0	980.41	0.00208754	0	1570.4	0.00900615	0.00591604	2160.4	0.01185372	0.0106173	2750.4	0.01997155	0.02004503	
390.61	0.00188279	0	980.61	0.00273652	0	1570.6	0.00947702	0.00591604	2160.6	0.01137092	0.0106173	2750.6	0.02066246	0.02004503	
390.81	0.00175289	0	980.81	0.00207296	0	1570.8	0.00920836	0.00591604	2160.8	0.01212514	0.0106173	2750.8	0.02063195	0.02004503	
391.01	0.00180591	0	981.01	0.00175575	0	1571	0.00949021	0.00591604	2161	0.01204269	0.0106173	2751	0.02119754	0.02004503	
391.21	0.00160268	0	981.21	0.00255669	0	1571.2	0.00961212	0.00591604	2161.2	0.01254802	0.0106173	2751.2	0.02011601	0.02004503	
391.41	0.00100306	0	981.41	0.00216636	0	1571.4	0.00973348	0.00591604	2161.4	0.01156867	0.0106173	2751.4	0.02065851	0.02004503	
391.61	0.00046104	0	981.61	0.00204142	0	1571.6	0.01000275	0.00591604	2161.6	0.01184372	0.0106173	2751.6	0.0213953	0.02004503	
391.81	0.00041745	0	981.81	0.00214009	0	1571.8	0.01016909	0.00591604	2161.8	0.01160959	0.0106173	2751.8	0.02190042	0.02004503	
392.01	-0.00033611	0	982.01	0.00181018	0	1572	0.01004193	0.00591604	2162	0.0118023	0.0106173	2752	0.02171532	0.02004503	
392.21	-0.00145465	0	982.21	0.00178296	0	1572.2	0.0100406	0.00591604	2162.2	0.01212209	0.0106173	2752.2	0.02107945	0.02004503	
392.41	-0.00193723	0	982.41	0.00240422	0	1572.4	0.01008813	0.00591604	2162.4	0.01195108	0.0106173	2752.4	0.02084291	0.02004503	
392.61	-0.00187503	0	982.61	0.00311479	0	1572.6	0.01050742	0.00591604	2162.6	0.0116626	0.0106173	2752.6	0.02039826	0.02004503	
392.81	-0.00148141	0	982.81	0.00295187	0	1572.8	0.01029061	0.00591604	2162.8	0.01013726	0.0106173	2752.8	0.0199241	0.02004503	
393.01	-0.00167805	0	983.01	0.00256613	0	1573	0.0105951	0.00591604	2163	0.01006519	0.0106173	2753	0.0199535	0.02004503	
393.21	-0.00160211	0	983.21	0.00240236	0	1573.2	0.00979551	0.00591604	2163.2	0.00977411	0.0106173	2753.2	0.01992367	0.02004503	
393.41	-0.00116333	0	983.41	0.00264929	0	1573.4	0.0100724	0.00591604	2163.4	0.00920254	0.0106173	2753.4	0.01980175	0.02004503	
393.61	-0.00002936	0	983.61	0.00107409	0	1573.6	0.00917678	0.00591604	2163.6	0.00968457	0.0106173	2753.6	0.0197017	0.02004503	
393.81	0.00144665	0	983.81	0.00062183	0	1573.8	0.00894829	0.00591604	2163.8	0.0102892	0.0106173	2753.8	0.0202472	0.02004503	
394.01	0.00144324	0	984.01	0.00041358	0	1574	0.00928732	0.00591604	2164	0.00976077	0.0106173	2754	0.02001433	0.02004503	
394.21	0.00156313	0	984.21	0.00013987	0	1574.2	0.01019255	0.00591604	2164.2	0.00959195	0.0106173	2754.2	0.01978379	0.02004503	
394.41	0.00139004	0	984.41	-0.00016361	0	1574.4	0.01073185	0.00591604	2164.4	0.00923951	0.0106173	2754.4	0.01997538	0.02004503	
394.61	0.00140733	0	984.61	-0.00052213	0	1574.6	0.00983684	0.00591604	2164.6	0.00991447	0.0106173	2754.6	0.02037071	0.02004503	
394.81	0.00188813	0	984.81	-0.00154324	0	1574.8	0.00975898	0.00591604	2164.8	0.00990912	0.0106173	2754.8	0.01998091	0.02004503	
395.01	0.00203749	0	985.01	-0.0014373	0	1575	0.0098634	0.00591604	2165	0.00985916	0.0106173	2755	0.02038198	0.02004503	
395.21	0.00137047	0	985.21	-0.00078206	0	1575.2	0.009854	0.00591604	2165.2	0.01065959	0.0106173	2755.2	0.01929159	0.02004503	
395.41	0.00088853	0	985.41	-0.00194019	0	1575.4	0.0091703	0.00591604	2165.4	0.01073149	0.0106173	2755.4	0.01975225	0.02004503	
395.61	0.00093437	0	985.61	-0.00137493	0	1575.6	0.0093963	0.00591604	2165.6	0.01148473	0.0106173	2755.6	0.02017409	0.02004503	
395.81	0.00033733	0	985.81	-0.00032795	0	1575.8	0.01013572	0.00591604	2165.8	0.01133156	0.0106173	2755.8	0.01984357	0.02004503	
396.01	-0.00029557	0	986.01	-0.00038333	0	1576	0.0100001	0.00591604	2166	0.01152708	0.0106173	2756	0.01913498	0.02004503	
396.21	-0.00108175	0	986.21	0.00025315	0	1576.2	0.0100686	0.00591604	2166.2	0.01162195	0.0106173	2756.2	0.01858278	0.02004503	
396.41	-0.00175495	0	986.41	0.00071006	0	1576.4	0.01032472	0.00591604	2166.4	0.01149834	0.0106173	2756.4	0.01815321	0.02004503	
396.61	-0.00124216	0	986.61	0.00131487	0	1576.6	0.01092285	0.00591604	2166.6	0.01049515	0.0106173	2756.6	0.01859138	0.02004503	
396.81	-0.00100227	0	986.81	0.00131417	0	1576.8	0.01072875	0.00591604	2166.8	0.00957583	0.0106173	2756.8	0.01887311	0.02004503	
397.01	-0.00210554	0	987.01	0.0007159	0	1577	0.01120481	0.00591604	2167	0.00935801	0.0106173	2757	0.01900535	0.02004503	
397.21	-0.00258297	0	987.21	-0.00015364	0	1577.2	0.01111947	0.00591604	2167.2	0.00877911	0.0106173	2757.2	0.01942747	0.02004503	
397.41	-0.00295745	0	987.41	-0.00096186	0	1577.4	0.01155631	0.00591604	2167.4	0.00848181	0.0106173	2757.4	0.01975886	0.02004503	
397.61	-0.00232157	0	987.61	-0.00152475	0	1577.6	0.01107313	0.00591604	2167.6	0.00939214	0.0106173	2757.6	0.02078251	0.02004503	
397.81	-0.00209741	0	987.81	-0.00104635	0	1577.8	0.01066455	0.00591604	2167.8	0.00962778	0.0106173	2757.8	0.02054518	0.02004503	
398.01	-0.00257504	0	988.01	-0.0010068	0	1578	0.01048232	0.00591604	2168	0.00953801	0.0106173	2758	0.02039659	0.02004503	
398.21	-0.00223311	0	988.21	-0.00098311	0	1578.2	0.0099827	0.00591604	2168.2	0.00941134	0.0106173	2758.2	0.02128293	0.02004503	
398.41	-0.00152463	0	988.41	-0.00128455	0	1578.4	0.00817413	0.00591604	2168.4	0.00846084	0.0106173	2758.4	0.02205869	0.02004503	
398.61	-0.00081005	0	988.61	-0.0009158	0	1578.6	0.00774211	0.00591604	2168.6	0.00870596	0.0106173	2758.6	0.02210777	0.02004503	
398.81	0.00069655	0	988.81	-0.00103751	0	1578.8	0.00717576	0.00591604	2168.8	0.00773768	0.0106173	2758.8	0.02219085	0.02004503	
399.01	0.00201246	0	989.01	-0.00109836	0	1579	0.00707892	0.00591604	2169	0.00857903	0.0106173	2759	0.02260044	0.02004503	
399.21	0.00268664	0	989.21	-0.00082674	0	1579.2	0.00669677	0.00591604	2169.2	0.00883045	0.0106173	2759.2	0.02243359	0.02004503	
399.41	0.0039473	0	989.41	-0.00091379	0	1579.4	0.00632333	0.00591604	2169.4	0.0087703	0.0106173	2759.4	0.02257266	0.02004503	
399.61	0.00476223	0	989.61	-0.00057372	0	1579.6	0.00666022	0.00591604	2169.6	0.00901972	0.0106173	2759.6	0.02307286	0.02004503	
399.81	0.00522952	0	989.81	0.0004775	0	1579.8	0.0065477	0.00591604	2169.8	0.0088999	0.0106173	2759.8	0.02301406	0.02004503	
400.01	0.00594312	0	990.01	-0.00001365	0	1580	0.00600617	0.00591604	2170	0.00872155	0.0106173	2760	0.02187983	0.02004503	
400.21	0.00577096	0	990.21	0.00103181	0	1580.2	0.00664848	0.00591604	2170.2	0.0089863	0.0106173	2760.2	0.02169111	0.02004503	
400.41	0.00487065	0	990.41	0.00111125	0	1580.4	0.0070198	0.00591604	2170.4	0.00911037	0.0106173	2760.4	0.02131099	0.02004503	
400.61	0.00543746	0	990.61	0.00100985	0	1580.6	0.0078981	0.00591604	2170.6	0.00903531	0.0106173	2760.6	0.02168449	0.02004503	
400.81	0.00464068	0	990.81	0.00132893	0	1580.8	0.00801052	0.00591604	2170.8	0.00919172	0.0106173	2760.8	0.02138076	0.02004503	
401.01	0.00267163	0	991.01	0.00089609	0	1581	0.00843589	0.00591604	2171	0.00964916	0.0106173	2761	0.02061016	0.02004503	
401.21	0.00294431	0	991.21	0.00051479	0	1581.2	0.00880405	0.00591604	2171.2	0.00962841	0.0106173	2761.2	0.02015563	0.02004503	
401.41	0.0029387	0	991.41	0.0008701	0	1581.4	0.00939081	0.00591604	2171.4	0.00937223	0.0106173	2761.4	0.01976647	0.02004503	
401.61	0.00262814	0	991.61	0.00116718	0	1581.6	0.00868803	0.00591604	2171.6	0.00936093	0.0106173	2761.6	0.01918562	0.02004503	
401.81	0.00187198	0	991.81	0.00177882	0	1581.8	0.00954088	0.00591604	2171.8	0.00918189	0.0106173	2761.8	0.01766885	0.02004503	
402.01	0.00179622	0	992.01	0.00096023	0	1582	0.0098339	0.00591604	2172	0.00851745	0.0106173	2762	0.01767017	0.02004503	
402.21	0.00196465	0	992.21	0.00124261	0	1582.2	0.00985495	0.00591604	2172.2	0.00763345	0.0106173	2762.2	0.01781444	0.02004503	
402.41	0.00126191	0	992.41	0.00108058	0	1582.4	0.01038709	0.00591604	2172.4	0.0074015	0.0106173	2762.4	0.01747736	0.02004503	
402.61	-0.00001873	0	992.61	0.00071442	0	1582.6	0.01089795	0.00591604	2172.6	0.00744107	0.0106173	2762.6	0.01657765	0.02004503	
402.81	0.00026976	0	992.81	0.00003248	0	1582.8	0.01072867	0.00591604	2172.8	0.00727042	0.0106173	2762.8	0.0168595	0.02004503	
403.01	0.00153585	0	993.01	-0.00018134	0	1583	0.01169456	0.00591604	2173	0.00795644	0.0106173	2763	0.0171307	0.02004503	
403.21	0.00166129	0	993.21	0.00013909	0	1583.2	0.0104536	0.00591604	2173.2	0.00804711	0.0106173	2763.2	0.01721394	0.02004503	
403.41	0.00141308	0	993.41	0.00046114	0	1583.4	0.01002978	0.00591604	2173.4	0.00822434	0.0106173	2763.4	0.0175388	0.02004503	
403.61	0.00101772	0	993.61	0.00017881	0	1583.6	0.00981816	0.00591604	2173.6	0.00841101	0.0106173	2763.6	0.01757071	0.02004503	
403.81	0.00050751	0	993.81	0.00069697	0	1583.8	0.00908824	0.00591604	2173.8	0.00860379	0.0106173	2763.8	0.01764238	0.02004503	
404.01	-0.0002972	0	994.01	0.00013013	0	1584	0.00847271	0.00591604	2174	0.00898108	0.0106173	2764	0.01727213	0.02004503	
404.21	-0.00132821	0	994.21	0.00051539	0	1584.2	0.00834101	0.00591604	2174.2	0.01003339	0.0106173	2764.2	0.01816647	0.02004503	
404.41	-0.00193433	0	994.41	-0.0005051	0	1584.4	0.00757211	0.00591604	2174.4	0.00964722	0.0106173	2764.4	0.01844621	0.02004503	
404.61	-0.00113451	0	994.61	-0.00076946	0	1584.6	0.00761589	0.00591604	2174.6	0.01028228	0.0106173	2764.6	0.01828473	0.02004503	
404.81	-0.00060123	0	994.81	0.00021768	0	1584.8	0.00695351	0.00591604	2174.8	0.01122747	0.0106173	2764.8	0.01833176	0.02004503	
405.01	0.00016738	0	995.01	-0.000139	0	1585	0.00726053	0.00591604	2175	0.01170087	0.0106173	2765	0.01875025	0.02004503	
405.21	0.00185974	0	995.21	-0.00112478	0	1585.2	0.00779226	0.00591604	2175.2	0.01127367	0.0106173	2765.2	0.01923331	0.02004503	
405.41	0.00124195	0	995.41	-0.00066496	0	1585.4	0.00764537	0.00591604	2175.4	0.01124678	0.0106173	2765.4	0.01942729	0.02004503	
405.61	0.00118069	0	995.61	-0.00105854	0	1585.6	0.00712681	0.00591604	2175.6	0.01114503	0.0106173	2765.6	0.02017717	0.02004503	
405.81	0.00145315	0	995.81	-0.00087564	0	1585.8	0.00826474	0.00591604	2175.8	0.01068799	0.0106173	2765.8	0.02028912	0.02004503	
406.01	0.00199003	0	996.01	-0.00235204	0	1586	0.00825818	0.00591604	2176	0.01057382	0.0106173	2766	0.02049088	0.02004503	
406.21	0.00210816	0	996.21	-0.00237957	0	1586.2	0.00856862	0.00591604	2176.2	0.01121895	0.0106173	2766.2	0.02015655	0.02004503	
406.41	0.00120126	0	996.41	-0.00234562	0	1586.4	0.00902359	0.00591604	2176.4	0.01059458	0.0106173	2766.4	0.02047045	0.02004503	
406.61	0.00061575	0	996.61	-0.00333288	0	1586.6	0.00866065	0.00591604	2176.6	0.0103656	0.0106173	2766.6	0.01992743	0.02004503	
406.81	0.00151052	0	996.81	-0.00341527	0	1586.8	0.00885365	0.00591604	2176.8	0.01041797	0.0106173	2766.8	0.02023759	0.02004503	
407.01	0.00158035	0	997.01	-0.00265961	0	1587	0.00900445	0.00591604	2177	0.00930865	0.0106173	2767	0.01958159	0.02004503	
407.21	0.00081018	0	997.21	-0.00214663	0	1587.2	0.00840304	0.00591604	2177.2	0.00875953	0.0106173	2767.2	0.01961063	0.02004503	
407.41	-0.00022085	0	997.41	-0.0011551	0	1587.4	0.00864483	0.00591604	2177.4	0.00878708	0.0106173	2767.4	0.01990893	0.02004503	
407.61	-0.00016476	0	997.61	-0.00121889	0	1587.6	0.00872454	0.00591604	2177.6	0.00906755	0.0106173	2767.6	0.01981745	0.02004503	
407.81	-0.00068852	0	997.81	-0.00162438	0	1587.8	0.00801487	0.00591604	2177.8	0.00888604	0.0106173	2767.8	0.02016882	0.02004503	
408.01	-0.00089471	0	998.01	-0.00061294	0	1588	0.00775722	0.00591604	2178	0.00904452	0.0106173	2768	0.01995964	0.02004503	
408.21	-0.00073091	0	998.21	0.0001594	0	1588.2	0.00758406	0.00591604	2178.2	0.00836071	0.0106173	2768.2	0.02060093	0.02004503	
408.41	0.00005448	0	998.41	-0.00011442	0	1588.4	0.0079657	0.00591604	2178.4	0.00785429	0.0106173	2768.4	0.02070423	0.02004503	
408.61	0.00044542	0	998.61	0.0002647	0	1588.6	0.00892901	0.00591604	2178.6	0.00857174	0.0106173	2768.6	0.02088118	0.02004503	
408.81	0.00039823	0	998.81	0.00116926	0	1588.8	0.00885186	0.00591604	2178.8	0.00911103	0.0106173	2768.8	0.02165177	0.02004503	
409.01	0.000213	0	999.01	0.00107847	0	1589	0.00927519	0.00591604	2179	0.00885443	0.0106173	2769	0.02159842	0.02004503	
409.21	-0.00063563	0	999.21	0.0006321	0	1589.2	0.00949465	0.00591604	2179.2	0.00880279	0.0106173	2769.2	0.02197201	0.02004503	
409.41	-0.0016411	0	999.41	0.00168631	0	1589.4	0.00944271	0.00591604	2179.4	0.00895859	0.0106173	2769.4	0.02157399	0.02004503	
409.61	-0.00152354	0	999.61	0.00097598	0	1589.6	0.00915336	0.00591604	2179.6	0.00890287	0.0106173	2769.6	0.02154024	0.02004503	
409.81	-0.00197416	0	999.81	0.00106635	0	1589.8	0.0093651	0.00591604	2179.8	0.00911014	0.0106173	2769.8	0.0204817	0.02004503	
410.01	-0.00176642	0	1000.01	0.00048282	0	1590	0.01024846	0.00591604	2180	0.00973353	0.0106173	2770	0.0197573	0.02004503	
410.21	-0.00201214	0	1000.21	0.00108711	0	1590.2	0.00961771	0.00591604	2180.2	0.01011153	0.0106173	2770.2	0.01953353	0.02004503	
410.41	-0.00278174	0	1000.41	0.00133978	0	1590.4	0.01001057	0.00591604	2180.4	0.00966944	0.0106173	2770.4	0.01977901	0.02004503	
410.61	-0.00343824	0	1000.61	0.00053913	0	1590.6	0.01024999	0.00591604	2180.6	0.00937223	0.0106173	2770.6	0.01894539	0.02004503	
410.81	-0.00253036	0	1000.81	0.00079196	0	1590.8	0.01012944	0.00591604	2180.8	0.00820654	0.0106173	2770.8	0.01835708	0.02004503	
411.01	-0.00271399	0	1001.01	0.00139755	0	1591	0.01001066	0.00591604	2181	0.00716265	0.0106173	2771	0.01779467	0.02004503	
411.21	-0.00135948	0	1001.21	0.0016103	0	1591.2	0.01024383	0.00591604	2181.2	0.00762266	0.0106173	2771.2	0.01865309	0.02004503	
411.41	-0.00077074	0	1001.41	0.00194699	0	1591.4	0.01022804	0.00591604	2181.4	0.00781318	0.0106173	2771.4	0.01872448	0.02004503	
411.61	-0.00010713	0	1001.61	0.00078234	0	1591.6	0.00956257	0.00591604	2181.6	0.00788322	0.0106173	2771.6	0.0185912	0.02004503	
411.81	-0.00020752	0	1001.81	0.00007921	0	1591.8	0.00905421	0.00591604	2181.8	0.00708613	0.0106173	2771.8	0.01905636	0.02004503	
412.01	0.00002104	0	1002.01	0.00053724	0	1592	0.00882081	0.00591604	2182	0.00718984	0.0106173	2772	0.01855967	0.02004503	
412.21	0.00069969	0	1002.21	-0.00002644	0	1592.2	0.00919062	0.00591604	2182.2	0.00693091	0.0106173	2772.2	0.01902836	0.02004503	
412.41	0.00071061	0	1002.41	-0.00189416	0	1592.4	0.00946818	0.00591604	2182.4	0.00679265	0.0106173	2772.4	0.0188872	0.02004503	
412.61	0.00012164	0	1002.61	-0.00214666	0	1592.6	0.00908706	0.00591604	2182.6	0.00761436	0.0106173	2772.6	0.01931839	0.02004503	
412.81	-0.00047049	0	1002.81	-0.00266449	0	1592.8	0.00937992	0.00591604	2182.8	0.00784845	0.0106173	2772.8	0.01944322	0.02004503	
413.01	-0.00083718	0	1003.01	-0.00345287	0	1593	0.00988565	0.00591604	2183	0.00906486	0.0106173	2773	0.0189148	0.02004503	
413.21	-0.00155979	0	1003.21	-0.00365223	0	1593.2	0.01013766	0.00591604	2183.2	0.00970538	0.0106173	2773.2	0.01980097	0.02004503	
413.41	-0.00160212	0	1003.41	-0.00391296	0	1593.4	0.01016349	0.00591604	2183.4	0.00999089	0.0106173	2773.4	0.01895942	0.02004503	
413.61	-0.00193195	0	1003.61	-0.00449971	0	1593.6	0.00942317	0.00591604	2183.6	0.01096395	0.0106173	2773.6	0.0182195	0.02004503	
413.81	-0.00220416	0	1003.81	-0.00449161	0	1593.8	0.01053147	0.00591604	2183.8	0.01170095	0.0106173	2773.8	0.01818241	0.02004503	
414.01	-0.00078574	0	1004.01	-0.00516713	0	1594	0.0106809	0.00591604	2184	0.01186346	0.0106173	2774	0.01749082	0.02004503	
414.21	-0.00104022	0	1004.21	-0.00503481	0	1594.2	0.01000515	0.00591604	2184.2	0.01215925	0.0106173	2774.2	0.01778119	0.02004503	
414.41	-0.00114319	0	1004.41	-0.0044328	0	1594.4	0.01040377	0.00591604	2184.4	0.01253476	0.0106173	2774.4	0.01778739	0.02004503	
414.61	-0.0005073	0	1004.61	-0.00410211	0	1594.6	0.00995269	0.00591604	2184.6	0.01202342	0.0106173	2774.6	0.01727208	0.02004503	
414.81	-0.0000746	0	1004.81	-0.00337229	0	1594.8	0.00991513	0.00591604	2184.8	0.01191864	0.0106173	2774.8	0.0165349	0.02004503	
415.01	-0.00060817	0	1005.01	-0.00223255	0	1595	0.01017871	0.00591604	2185	0.01228729	0.0106173	2775	0.01643085	0.02004503	
415.21	0.00074645	0	1005.21	-0.00187152	0	1595.2	0.01043778	0.00591604	2185.2	0.01198549	0.0106173	2775.2	0.01632089	0.02004503	
415.41	0.00107325	0	1005.41	-0.00076168	0	1595.4	0.01054295	0.00591604	2185.4	0.01116615	0.0106173	2775.4	0.01636125	0.02004503	
415.61	0.00090144	0	1005.61	-0.00083159	0	1595.6	0.01016986	0.00591604	2185.6	0.01094214	0.0106173	2775.6	0.01771977	0.02004503	
415.81	0.00072076	0	1005.81	-0.00063348	0	1595.8	0.01019748	0.00591604	2185.8	0.01042743	0.0106173	2775.8	0.01878871	0.02004503	
416.01	0.00049433	0	1006.01	0.00053455	0	1596	0.0102037	0.00591604	2186	0.01042654	0.0106173	2776	0.01889906	0.02004503	
416.21	0.00020121	0	1006.21	0.00026264	0	1596.2	0.01054012	0.00591604	2186.2	0.01055071	0.0106173	2776.2	0.02011635	0.02004503	
416.41	-0.00051249	0	1006.41	-0.00044404	0	1596.4	0.0098546	0.00591604	2186.4	0.00981683	0.0106173	2776.4	0.02011643	0.02004503	
416.61	-0.00139712	0	1006.61	0.00007181	0	1596.6	0.00960047	0.00591604	2186.6	0.01056759	0.0106173	2776.6	0.02103814	0.02004503	
416.81	-0.00236363	0	1006.81	-0.00014003	0	1596.8	0.00987587	0.00591604	2186.8	0.01053683	0.0106173	2776.8	0.02110095	0.02004503	
417.01	-0.00274825	0	1007.01	-0.00010737	0	1597	0.0094415	0.00591604	2187	0.01115448	0.0106173	2777	0.0210723	0.02004503	
417.21	-0.00267041	0	1007.21	0.00024486	0	1597.2	0.0086364	0.00591604	2187.2	0.01072911	0.0106173	2777.2	0.02103362	0.02004503	
417.41	-0.00210738	0	1007.41	-0.00039211	0	1597.4	0.00811635	0.00591604	2187.4	0.01043439	0.0106173	2777.4	0.01994263	0.02004503	
417.61	-0.00275328	0	1007.61	-0.00072524	0	1597.6	0.00824151	0.00591604	2187.6	0.01033871	0.0106173	2777.6	0.01976986	0.02004503	
417.81	-0.00208722	0	1007.81	-0.00138957	0	1597.8	0.0088321	0.00591604	2187.8	0.01000735	0.0106173	2777.8	0.01993286	0.02004503	
418.01	-0.00152784	0	1008.01	-0.00224181	0	1598	0.00770533	0.00591604	2188	0.00911611	0.0106173	2778	0.0192843	0.02004503	
418.21	-0.0029492	0	1008.21	-0.00150936	0	1598.2	0.00835477	0.00591604	2188.2	0.00890791	0.0106173	2778.2	0.01927423	0.02004503	
418.41	-0.00306008	0	1008.41	-0.00040982	0	1598.4	0.00786086	0.00591604	2188.4	0.00907065	0.0106173	2778.4	0.01872895	0.02004503	
418.61	-0.00280773	0	1008.61	-0.00106691	0	1598.6	0.00898775	0.00591604	2188.6	0.00854072	0.0106173	2778.6	0.0181286	0.02004503	
418.81	-0.00312182	0	1008.81	-0.00145405	0	1598.8	0.00975814	0.00591604	2188.8	0.00801732	0.0106173	2778.8	0.01822982	0.02004503	
419.01	-0.00354187	0	1009.01	-0.00104735	0	1599	0.00971309	0.00591604	2189	0.00750278	0.0106173	2779	0.01835502	0.02004503	
419.21	-0.00268576	0	1009.21	-0.00133127	0	1599.2	0.00952664	0.00591604	2189.2	0.00661334	0.0106173	2779.2	0.01881559	0.02004503	
419.41	-0.00268942	0	1009.41	-0.00084815	0	1599.4	0.00965536	0.00591604	2189.4	0.00636133	0.0106173	2779.4	0.01992586	0.02004503	
419.61	-0.00238383	0	1009.61	-0.0009121	0	1599.6	0.00987567	0.00591604	2189.6	0.00648748	0.0106173	2779.6	0.02105648	0.02004503	
419.81	-0.00220374	0	1009.81	-0.00131546	0	1599.8	0.0109863	0.00591604	2189.8	0.00623164	0.0106173	2779.8	0.02146446	0.02004503	
420.01	-0.00213972	0	1010.01	-0.00115417	0	1600	0.01066624	0.00591604	2190	0.00634624	0.0106173	2780	0.02126404	0.02004503	
420.21	-0.00246183	0	1010.21	-0.00217097	0	1600.2	0.01079477	0.00591604	2190.2	0.00638615	0.0106173	2780.2	0.02195226	0.02004503	
420.41	-0.00214064	0	1010.41	-0.00262787	0	1600.4	0.01074261	0.00591604	2190.4	0.00592743	0.0106173	2780.4	0.02111051	0.02004503	
420.61	-0.00227702	0	1010.61	-0.00217972	0	1600.6	0.01122791	0.00591604	2190.6	0.00634521	0.0106173	2780.6	0.02178494	0.02004503	
420.81	-0.00232824	0	1010.81	-0.00258517	0	1600.8	0.01040527	0.00591604	2190.8	0.0074103	0.0106173	2780.8	0.02137132	0.02004503	
421.01	-0.00219904	0	1011.01	-0.0023107	0	1601	0.00949655	0.00591604	2191	0.00780307	0.0106173	2781	0.02104285	0.02004503	
421.21	-0.00217571	0	1011.21	-0.00185134	0	1601.2	0.00937333	0.00591604	2191.2	0.00825932	0.0106173	2781.2	0.01988595	0.02004503	
421.41	-0.00296606	0	1011.41	-0.00161357	0	1601.4	0.00999486	0.00591604	2191.4	0.00797673	0.0106173	2781.4	0.01946257	0.02004503	
421.61	-0.004022	0	1011.61	-0.00109431	0	1601.6	0.0108243	0.00591604	2191.6	0.00833032	0.0106173	2781.6	0.01921886	0.02004503	
421.81	-0.0036159	0	1011.81	-0.00082862	0	1601.8	0.01052043	0.00591604	2191.8	0.00813128	0.0106173	2781.8	0.01807799	0.02004503	
422.01	-0.00427165	0	1012.01	0.00006263	0	1602	0.01070326	0.00591604	2192	0.00755726	0.0106173	2782	0.01776103	0.02004503	
422.21	-0.00419723	0	1012.21	0.00071609	0	1602.2	0.01117406	0.00591604	2192.2	0.00767872	0.0106173	2782.2	0.01727557	0.02004503	
422.41	-0.00460652	0	1012.41	0.00115624	0	1602.4	0.01019963	0.00591604	2192.4	0.00909741	0.0106173	2782.4	0.01652773	0.02004503	
422.61	-0.00527988	0	1012.61	0.00033262	0	1602.6	0.01078098	0.00591604	2192.6	0.01000952	0.0106173	2782.6	0.01689838	0.02004503	
422.81	-0.00577322	0	1012.81	0.00016834	0	1602.8	0.0105602	0.00591604	2192.8	0.01055814	0.0106173	2782.8	0.01705408	0.02004503	
423.01	-0.00595058	0	1013.01	0.00007775	0	1603	0.0105785	0.00591604	2193	0.01095463	0.0106173	2783	0.01709838	0.02004503	
423.21	-0.00620684	0	1013.21	-0.00012822	0	1603.2	0.01098908	0.00591604	2193.2	0.01129965	0.0106173	2783.2	0.01645485	0.02004503	
423.41	-0.00580162	0	1013.41	-0.00010476	0	1603.4	0.01126832	0.00591604	2193.4	0.01145864	0.0106173	2783.4	0.01622422	0.02004503	
423.61	-0.00476383	0	1013.61	-0.0001148	0	1603.6	0.01163181	0.00591604	2193.6	0.01141784	0.0106173	2783.6	0.01643396	0.02004503	
423.81	-0.00455264	0	1013.81	-0.0002973	0	1603.8	0.01223739	0.00591604	2193.8	0.01107196	0.0106173	2783.8	0.01635241	0.02004503	
424.01	-0.00370886	0	1014.01	-0.00030178	0	1604	0.01118268	0.00591604	2194	0.01177497	0.0106173	2784	0.01613684	0.02004503	
424.21	-0.00336605	0	1014.21	-0.00041472	0	1604.2	0.01036605	0.00591604	2194.2	0.01124303	0.0106173	2784.2	0.01710055	0.02004503	
424.41	-0.00148221	0	1014.41	-0.00001537	0	1604.4	0.00979416	0.00591604	2194.4	0.01168915	0.0106173	2784.4	0.01719939	0.02004503	
424.61	-0.00102135	0	1014.61	0.00004067	0	1604.6	0.00956213	0.00591604	2194.6	0.01164546	0.0106173	2784.6	0.01876312	0.02004503	
424.81	-0.00076284	0	1014.81	-0.00102897	0	1604.8	0.00826332	0.00591604	2194.8	0.01238642	0.0106173	2784.8	0.0186676	0.02004503	
425.01	-0.00139751	0	1015.01	-0.00068326	0	1605	0.00820894	0.00591604	2195	0.01197431	0.0106173	2785	0.01844563	0.02004503	
425.21	-0.00126973	0	1015.21	-0.00091969	0	1605.2	0.00856005	0.00591604	2195.2	0.01230311	0.0106173	2785.2	0.01830168	0.02004503	
425.41	-0.00114695	0	1015.41	-0.00125838	0	1605.4	0.00929175	0.00591604	2195.4	0.01117625	0.0106173	2785.4	0.01849773	0.02004503	
425.61	-0.00079882	0	1015.61	-0.00166873	0	1605.6	0.00923816	0.00591604	2195.6	0.01096226	0.0106173	2785.6	0.01859832	0.02004503	
425.81	-0.00034657	0	1015.81	-0.00210369	0	1605.8	0.00877589	0.00591604	2195.8	0.01031858	0.0106173	2785.8	0.01912691	0.02004503	
426.01	-0.0006942	0	1016.01	-0.00271727	0	1606	0.00852584	0.00591604	2196	0.01006669	0.0106173	2786	0.01934391	0.02004503	
426.21	-0.00038628	0	1016.21	-0.00370292	0	1606.2	0.00830177	0.00591604	2196.2	0.01011927	0.0106173	2786.2	0.01899518	0.02004503	
426.41	-0.00073421	0	1016.41	-0.00399682	0	1606.4	0.00842559	0.00591604	2196.4	0.01085969	0.0106173	2786.4	0.01956472	0.02004503	
426.61	-0.00111868	0	1016.61	-0.00373184	0	1606.6	0.00814183	0.00591604	2196.6	0.0113628	0.0106173	2786.6	0.02029243	0.02004503	
426.81	-0.0020186	0	1016.81	-0.00298916	0	1606.8	0.00806432	0.00591604	2196.8	0.01099958	0.0106173	2786.8	0.0201079	0.02004503	
427.01	-0.00273662	0	1017.01	-0.00303378	0	1607	0.00827473	0.00591604	2197	0.01030102	0.0106173	2787	0.01945353	0.02004503	
427.21	-0.00368339	0	1017.21	-0.0016714	0	1607.2	0.00783273	0.00591604	2197.2	0.00971539	0.0106173	2787.2	0.01872005	0.02004503	
427.41	-0.00306554	0	1017.41	-0.00029858	0	1607.4	0.00725445	0.00591604	2197.4	0.00935044	0.0106173	2787.4	0.01903021	0.02004503	
427.61	-0.00334051	0	1017.61	0.00055065	0	1607.6	0.00758468	0.00591604	2197.6	0.00933639	0.0106173	2787.6	0.01828219	0.02004503	
427.81	-0.0035599	0	1017.81	0.00185081	0	1607.8	0.00789968	0.00591604	2197.8	0.0090926	0.0106173	2787.8	0.01825221	0.02004503	
428.01	-0.00340071	0	1018.01	0.00231765	0	1608	0.0075035	0.00591604	2198	0.00943796	0.0106173	2788	0.01894343	0.02004503	
428.21	-0.00361759	0	1018.21	0.00291875	0	1608.2	0.00728531	0.00591604	2198.2	0.00927672	0.0106173	2788.2	0.01969041	0.02004503	
428.41	-0.00340059	0	1018.41	0.00302878	0	1608.4	0.00767567	0.00591604	2198.4	0.00905263	0.0106173	2788.4	0.01946487	0.02004503	
428.61	-0.00414129	0	1018.61	0.00253762	0	1608.6	0.00805429	0.00591604	2198.6	0.00887793	0.0106173	2788.6	0.01979665	0.02004503	
428.81	-0.00432567	0	1018.81	0.00218302	0	1608.8	0.00873851	0.00591604	2198.8	0.00918863	0.0106173	2788.8	0.01914989	0.02004503	
429.01	-0.00487448	0	1019.01	0.00219045	0	1609	0.00898247	0.00591604	2199	0.00954216	0.0106173	2789	0.0188342	0.02004503	
429.21	-0.00364298	0	1019.21	0.00095498	0	1609.2	0.00948961	0.00591604	2199.2	0.00975753	0.0106173	2789.2	0.01917247	0.02004503	
429.41	-0.00330013	0	1019.41	0.00057304	0	1609.4	0.01069766	0.00591604	2199.4	0.00858611	0.0106173	2789.4	0.01856267	0.02004503	
429.61	-0.00288735	0	1019.61	-0.0007627	0	1609.6	0.01080377	0.00591604	2199.6	0.00908228	0.0106173	2789.6	0.01900644	0.02004503	
429.81	-0.00226826	0	1019.81	-0.00206235	0	1609.8	0.01123901	0.00591604	2199.8	0.00906059	0.0106173	2789.8	0.01878271	0.02004503	
430.01	-0.00178572	0	1020.01	-0.00232988	0	1610	0.01192955	0.00591604	2200	0.00952142	0.0106173	2790	0.01748474	0.02004503	
430.21	-0.00118789	0	1020.21	-0.00183566	0	1610.2	0.01232372	0.00591604	2200.2	0.00968744	0.0106173	2790.2	0.01767201	0.02004503	
430.41	-0.00147873	0	1020.41	-0.0011369	0	1610.4	0.01192005	0.00591604	2200.4	0.01037423	0.0106173	2790.4	0.01766816	0.02004503	
430.61	-0.00161941	0	1020.61	-0.00052791	0	1610.6	0.01160457	0.00591604	2200.6	0.01068086	0.0106173	2790.6	0.01738866	0.02004503	
430.81	-0.0016696	0	1020.81	-0.0008343	0	1610.8	0.01210409	0.00591604	2200.8	0.01047712	0.0106173	2790.8	0.01623859	0.02004503	
431.01	-0.00200408	0	1021.01	-0.00176823	0	1611	0.01189633	0.00591604	2201	0.01050338	0.0106173	2791	0.01603755	0.02004503	
431.21	-0.00212111	0	1021.21	-0.00125424	0	1611.2	0.01142936	0.00591604	2201.2	0.01018646	0.0106173	2791.2	0.01691536	0.02004503	
431.41	-0.0025312	0	1021.41	-0.00142438	0	1611.4	0.01181453	0.00591604	2201.4	0.01150501	0.0106173	2791.4	0.01766109	0.02004503	
431.61	-0.00326671	0	1021.61	-0.00209257	0	1611.6	0.01252605	0.00591604	2201.6	0.01152934	0.0106173	2791.6	0.01713795	0.02004503	
431.81	-0.00337931	0	1021.81	-0.00199933	0	1611.8	0.01267164	0.00591604	2201.8	0.01110322	0.0106173	2791.8	0.0183758	0.02004503	
432.01	-0.00375573	0	1022.01	-0.00262631	0	1612	0.0127548	0.00591604	2202	0.01098339	0.0106173	2792	0.01886993	0.02004503	
432.21	-0.00426817	0	1022.21	-0.00268399	0	1612.2	0.01207795	0.00591604	2202.2	0.01078569	0.0106173	2792.2	0.01914506	0.02004503	
432.41	-0.00428718	0	1022.41	-0.0024255	0	1612.4	0.01114791	0.00591604	2202.4	0.01033427	0.0106173	2792.4	0.01896494	0.02004503	
432.61	-0.00390186	0	1022.61	-0.00184981	0	1612.6	0.01123773	0.00591604	2202.6	0.01043703	0.0106173	2792.6	0.01911119	0.02004503	
432.81	-0.00407133	0	1022.81	-0.00172091	0	1612.8	0.01175191	0.00591604	2202.8	0.00961902	0.0106173	2792.8	0.01864199	0.02004503	
433.01	-0.00405287	0	1023.01	-0.00217119	0	1613	0.01154271	0.00591604	2203	0.00997719	0.0106173	2793	0.01888469	0.02004503	
433.21	-0.0038524	0	1023.21	-0.00263949	0	1613.2	0.01190386	0.00591604	2203.2	0.0097644	0.0106173	2793.2	0.01849508	0.02004503	
433.41	-0.00365354	0	1023.41	-0.00223961	0	1613.4	0.01204069	0.00591604	2203.4	0.01004629	0.0106173	2793.4	0.01672491	0.02004503	
433.61	-0.00316733	0	1023.61	-0.00258531	0	1613.6	0.01164854	0.00591604	2203.6	0.01061604	0.0106173	2793.6	0.01650502	0.02004503	
433.81	-0.00299101	0	1023.81	-0.00246382	0	1613.8	0.01146752	0.00591604	2203.8	0.01019506	0.0106173	2793.8	0.0151534	0.02004503	
434.01	-0.00363139	0	1024.01	-0.00242978	0	1614	0.01158998	0.00591604	2204	0.01055833	0.0106173	2794	0.01459213	0.02004503	
434.21	-0.0030799	0	1024.21	-0.00278962	0	1614.2	0.0111936	0.00591604	2204.2	0.00984284	0.0106173	2794.2	0.01490623	0.02004503	
434.41	-0.00355309	0	1024.41	-0.00294465	0	1614.4	0.01125084	0.00591604	2204.4	0.00918898	0.0106173	2794.4	0.01421088	0.02004503	
434.61	-0.00265507	0	1024.61	-0.0034221	0	1614.6	0.01178066	0.00591604	2204.6	0.00904946	0.0106173	2794.6	0.01467314	0.02004503	
434.81	-0.00314739	0	1024.81	-0.00277346	0	1614.8	0.01221792	0.00591604	2204.8	0.00925125	0.0106173	2794.8	0.01405607	0.02004503	
435.01	-0.00413884	0	1025.01	-0.0040113	0	1615	0.01199604	0.00591604	2205	0.0100697	0.0106173	2795	0.014529	0.02004503	
435.21	-0.00452853	0	1025.21	-0.00412533	0	1615.2	0.01202045	0.00591604	2205.2	0.00988796	0.0106173	2795.2	0.01545226	0.02004503	
435.41	-0.00467449	0	1025.41	-0.00423094	0	1615.4	0.01228328	0.00591604	2205.4	0.00973938	0.0106173	2795.4	0.01636629	0.02004503	
435.61	-0.00516063	0	1025.61	-0.00477948	0	1615.6	0.01162687	0.00591604	2205.6	0.00888573	0.0106173	2795.6	0.01609073	0.02004503	
435.81	-0.00614055	0	1025.81	-0.00474087	0	1615.8	0.01129425	0.00591604	2205.8	0.00840286	0.0106173	2795.8	0.01700573	0.02004503	
436.01	-0.00664586	0	1026.01	-0.00483333	0	1616	0.01075691	0.00591604	2206	0.00794715	0.0106173	2796	0.0178668	0.02004503	
436.21	-0.00754181	0	1026.21	-0.00443638	0	1616.2	0.00884157	0.00591604	2206.2	0.00837736	0.0106173	2796.2	0.01835586	0.02004503	
436.41	-0.00774879	0	1026.41	-0.00325002	0	1616.4	0.00879969	0.00591604	2206.4	0.00809551	0.0106173	2796.4	0.01871824	0.02004503	
436.61	-0.00809775	0	1026.61	-0.00244875	0	1616.6	0.00924628	0.00591604	2206.6	0.00808474	0.0106173	2796.6	0.0189636	0.02004503	
436.81	-0.00864081	0	1026.81	-0.00236721	0	1616.8	0.00866762	0.00591604	2206.8	0.00793156	0.0106173	2796.8	0.01946338	0.02004503	
437.01	-0.00927208	0	1027.01	-0.00186093	0	1617	0.00883388	0.00591604	2207	0.00860563	0.0106173	2797	0.01935201	0.02004503	
437.21	-0.00872666	0	1027.21	-0.00200096	0	1617.2	0.00874629	0.00591604	2207.2	0.00853784	0.0106173	2797.2	0.01854777	0.02004503	
437.41	-0.00831623	0	1027.41	-0.00247436	0	1617.4	0.00795792	0.00591604	2207.4	0.00928082	0.0106173	2797.4	0.01776877	0.02004503	
437.61	-0.00751406	0	1027.61	-0.00251264	0	1617.6	0.00744288	0.00591604	2207.6	0.00854945	0.0106173	2797.6	0.01732046	0.02004503	
437.81	-0.00659627	0	1027.81	-0.00277863	0	1617.8	0.00755932	0.00591604	2207.8	0.008715	0.0106173	2797.8	0.0171731	0.02004503	
438.01	-0.00613473	0	1028.01	-0.00359698	0	1618	0.00766515	0.00591604	2208	0.00901824	0.0106173	2798	0.01763684	0.02004503	
438.21	-0.00407909	0	1028.21	-0.0036571	0	1618.2	0.00741278	0.00591604	2208.2	0.00884446	0.0106173	2798.2	0.01768833	0.02004503	
438.41	-0.00411209	0	1028.41	-0.00290117	0	1618.4	0.00778754	0.00591604	2208.4	0.00877279	0.0106173	2798.4	0.0173841	0.02004503	
438.61	-0.00280489	0	1028.61	-0.00282314	0	1618.6	0.00825381	0.00591604	2208.6	0.00875056	0.0106173	2798.6	0.01796474	0.02004503	
438.81	-0.00289481	0	1028.81	-0.00255532	0	1618.8	0.0096817	0.00591604	2208.8	0.00860508	0.0106173	2798.8	0.01755004	0.02004503	
439.01	-0.00193071	0	1029.01	-0.00372887	0	1619	0.00969947	0.00591604	2209	0.00894394	0.0106173	2799	0.01797028	0.02004503	
439.21	-0.00131553	0	1029.21	-0.00246805	0	1619.2	0.00970836	0.00591604	2209.2	0.00819968	0.0106173	2799.2	0.01859508	0.02004503	
439.41	-0.00060593	0	1029.41	-0.00270005	0	1619.4	0.00954191	0.00591604	2209.4	0.00769104	0.0106173	2799.4	0.01938684	0.02004503	
439.61	-0.00109723	0	1029.61	-0.00257497	0	1619.6	0.00976899	0.00591604	2209.6	0.00807622	0.0106173	2799.6	0.01909367	0.02004503	
439.81	-0.00180145	0	1029.81	-0.00154783	0	1619.8	0.00996341	0.00591604	2209.8	0.00834663	0.0106173	2799.8	0.02025612	0.02004503	
440.01	-0.00163087	0	1030.01	-0.00086728	0	1620	0.01028253	0.00591604	2210	0.00885918	0.0106173	2800	0.02012309	0.02004503	
440.21	-0.00202408	0	1030.21	-0.0007882	0	1620.2	0.00981818	0.00591604	2210.2	0.00988413	0.0106173	2800.2	0.02028632	0.02004503	
440.41	-0.0014939	0	1030.41	0.0002129	0	1620.4	0.01046986	0.00591604	2210.4	0.00986943	0.0106173	2800.4	0.02084445	0.02004503	
440.61	-0.00120899	0	1030.61	0.00002157	0	1620.6	0.01107832	0.00591604	2210.6	0.01064838	0.0106173	2800.6	0.02137392	0.02004503	
440.81	-0.00100911	0	1030.81	0.00020986	0	1620.8	0.01059723	0.00591604	2210.8	0.01109121	0.0106173	2800.8	0.0209442	0.02004503	
441.01	-0.0016601	0	1031.01	0.00077306	0	1621	0.01157526	0.00591604	2211	0.01208975	0.0106173	2801	0.02019843	0.02004503	
441.21	-0.00139375	0	1031.21	0.00034678	0	1621.2	0.01137358	0.00591604	2211.2	0.01210329	0.0106173	2801.2	0.01974373	0.02004503	
441.41	-0.00194038	0	1031.41	-0.00012831	0	1621.4	0.0103472	0.00591604	2211.4	0.01204293	0.0106173	2801.4	0.01842784	0.02004503	
441.61	-0.00149337	0	1031.61	0.00028314	0	1621.6	0.01076388	0.00591604	2211.6	0.01168624	0.0106173	2801.6	0.0171505	0.02004503	
441.81	-0.00166961	0	1031.81	-0.00087095	0	1621.8	0.01078018	0.00591604	2211.8	0.01170612	0.0106173	2801.8	0.0163536	0.02004503	
442.01	-0.00269463	0	1032.01	-0.00179447	0	1622	0.01043149	0.00591604	2212	0.01177972	0.0106173	2802	0.01564491	0.02004503	
442.21	-0.00259339	0	1032.21	-0.00220422	0	1622.2	0.0103177	0.00591604	2212.2	0.01068566	0.0106173	2802.2	0.01528122	0.02004503	
442.41	-0.00439541	0	1032.41	-0.00232099	0	1622.4	0.01052297	0.00591604	2212.4	0.00967573	0.0106173	2802.4	0.01424537	0.02004503	
442.61	-0.00470381	0	1032.61	-0.00211922	0	1622.6	0.00959606	0.00591604	2212.6	0.00910335	0.0106173	2802.6	0.01427254	0.02004503	
442.81	-0.00595037	0	1032.81	-0.0017461	0	1622.8	0.00980167	0.00591604	2212.8	0.00906521	0.0106173	2802.8	0.01420104	0.02004503	
443.01	-0.00602248	0	1033.01	-0.00169029	0	1623	0.0087739	0.00591604	2213	0.00921395	0.0106173	2803	0.01496781	0.02004503	
443.21	-0.00658748	0	1033.21	-0.00123933	0	1623.2	0.00805827	0.00591604	2213.2	0.00860497	0.0106173	2803.2	0.01551834	0.02004503	
443.41	-0.00682822	0	1033.41	-0.00215199	0	1623.4	0.00761872	0.00591604	2213.4	0.00802541	0.0106173	2803.4	0.01640897	0.02004503	
443.61	-0.00701912	0	1033.61	-0.0019108	0	1623.6	0.00795644	0.00591604	2213.6	0.00814435	0.0106173	2803.6	0.01694784	0.02004503	
443.81	-0.00769455	0	1033.81	-0.00207807	0	1623.8	0.00730197	0.00591604	2213.8	0.0089131	0.0106173	2803.8	0.01789401	0.02004503	
444.01	-0.00672451	0	1034.01	-0.0027235	0	1624	0.00782394	0.00591604	2214	0.00890201	0.0106173	2804	0.01814597	0.02004503	
444.21	-0.00562882	0	1034.21	-0.00361034	0	1624.2	0.00783946	0.00591604	2214.2	0.0089339	0.0106173	2804.2	0.01901044	0.02004503	
444.41	-0.00444358	0	1034.41	-0.00375903	0	1624.4	0.00846106	0.00591604	2214.4	0.00898308	0.0106173	2804.4	0.01928659	0.02004503	
444.61	-0.00346102	0	1034.61	-0.00454975	0	1624.6	0.0088587	0.00591604	2214.6	0.00913241	0.0106173	2804.6	0.01911529	0.02004503	
444.81	-0.00303887	0	1034.81	-0.00443125	0	1624.8	0.00864848	0.00591604	2214.8	0.00945679	0.0106173	2804.8	0.01830566	0.02004503	
445.01	-0.00236288	0	1035.01	-0.00364887	0	1625	0.00983038	0.00591604	2215	0.01000431	0.0106173	2805	0.01787436	0.02004503	
445.21	-0.00178232	0	1035.21	-0.0038011	0	1625.2	0.00918564	0.00591604	2215.2	0.00908192	0.0106173	2805.2	0.0178556	0.02004503	
445.41	-0.00063862	0	1035.41	-0.00380798	0	1625.4	0.00863442	0.00591604	2215.4	0.00873158	0.0106173	2805.4	0.01787433	0.02004503	
445.61	-0.0003231	0	1035.61	-0.00368522	0	1625.6	0.00928833	0.00591604	2215.6	0.00925786	0.0106173	2805.6	0.01732694	0.02004503	
445.81	-0.00002107	0	1035.81	-0.00426006	0	1625.8	0.0095318	0.00591604	2215.8	0.00934725	0.0106173	2805.8	0.01680348	0.02004503	
446.01	-0.00029368	0	1036.01	-0.00369319	0	1626	0.00876331	0.00591604	2216	0.00995899	0.0106173	2806	0.01710864	0.02004503	
446.21	-0.00025251	0	1036.21	-0.00252474	0	1626.2	0.00810153	0.00591604	2216.2	0.00949731	0.0106173	2806.2	0.01672557	0.02004503	
446.41	-0.00045298	0	1036.41	-0.00207522	0	1626.4	0.00816647	0.00591604	2216.4	0.01023249	0.0106173	2806.4	0.01595122	0.02004503	
446.61	-0.0004557	0	1036.61	-0.00124428	0	1626.6	0.00690991	0.00591604	2216.6	0.01060425	0.0106173	2806.6	0.0169109	0.02004503	
446.81	-0.00134533	0	1036.81	-0.00189441	0	1626.8	0.00782041	0.00591604	2216.8	0.01072789	0.0106173	2806.8	0.01691559	0.02004503	
447.01	-0.00158145	0	1037.01	-0.00129942	0	1627	0.00693671	0.00591604	2217	0.01064753	0.0106173	2807	0.01738503	0.02004503	
447.21	-0.00142478	0	1037.21	-0.00178216	0	1627.2	0.00701361	0.00591604	2217.2	0.01002347	0.0106173	2807.2	0.01776167	0.02004503	
447.41	-0.00207781	0	1037.41	-0.00239027	0	1627.4	0.00721086	0.00591604	2217.4	0.01073689	0.0106173	2807.4	0.01838399	0.02004503	
447.61	-0.0023007	0	1037.61	-0.00248742	0	1627.6	0.00724811	0.00591604	2217.6	0.01110291	0.0106173	2807.6	0.01871685	0.02004503	
447.81	-0.0031266	0	1037.81	-0.00319766	0	1627.8	0.0069058	0.00591604	2217.8	0.01122987	0.0106173	2807.8	0.01924534	0.02004503	
448.01	-0.00248181	0	1038.01	-0.00438344	0	1628	0.00733655	0.00591604	2218	0.01077198	0.0106173	2808	0.01915482	0.02004503	
448.21	-0.00215937	0	1038.21	-0.00513933	0	1628.2	0.00793128	0.00591604	2218.2	0.01047408	0.0106173	2808.2	0.01899484	0.02004503	
448.41	-0.00237294	0	1038.41	-0.00531135	0	1628.4	0.00853227	0.00591604	2218.4	0.01056859	0.0106173	2808.4	0.01847766	0.02004503	
448.61	-0.00257514	0	1038.61	-0.0052203	0	1628.6	0.00876159	0.00591604	2218.6	0.01029303	0.0106173	2808.6	0.0177753	0.02004503	
448.81	-0.00252019	0	1038.81	-0.00449978	0	1628.8	0.00908327	0.00591604	2218.8	0.01055248	0.0106173	2808.8	0.01780302	0.02004503	
449.01	-0.00122918	0	1039.01	-0.00405089	0	1629	0.00934828	0.00591604	2219	0.00972705	0.0106173	2809	0.01833035	0.02004503	
449.21	-0.00100494	0	1039.21	-0.00473673	0	1629.2	0.00850065	0.00591604	2219.2	0.00878575	0.0106173	2809.2	0.01880749	0.02004503	
449.41	-0.00103655	0	1039.41	-0.00436803	0	1629.4	0.00898043	0.00591604	2219.4	0.00903171	0.0106173	2809.4	0.01899492	0.02004503	
449.61	-0.002113	0	1039.61	-0.00497436	0	1629.6	0.01041424	0.00591604	2219.6	0.00864299	0.0106173	2809.6	0.01841691	0.02004503	
449.81	-0.00171076	0	1039.81	-0.0049353	0	1629.8	0.01113153	0.00591604	2219.8	0.00816446	0.0106173	2809.8	0.01842263	0.02004503	
450.01	-0.00156545	0	1040.01	-0.00450199	0	1630	0.01060005	0.00591604	2220	0.00811246	0.0106173	2810	0.01868953	0.02004503	
450.21	-0.00157356	0	1040.21	-0.00351649	0	1630.2	0.01182789	0.00591604	2220.2	0.00787119	0.0106173	2810.2	0.01840944	0.02004503	
450.41	-0.00141916	0	1040.41	-0.00400973	0	1630.4	0.01270063	0.00591604	2220.4	0.00831881	0.0106173	2810.4	0.01858136	0.02004503	
450.61	-0.00234202	0	1040.61	-0.00299188	0	1630.6	0.01212444	0.00591604	2220.6	0.00777666	0.0106173	2810.6	0.01862313	0.02004503	
450.81	-0.00279011	0	1040.81	-0.00230746	0	1630.8	0.01254576	0.00591604	2220.8	0.00773484	0.0106173	2810.8	0.0182203	0.02004503	
451.01	-0.00346333	0	1041.01	-0.00206645	0	1631	0.01203195	0.00591604	2221	0.00779503	0.0106173	2811	0.01828995	0.02004503	
451.21	-0.00377927	0	1041.21	-0.00262472	0	1631.2	0.01215586	0.00591604	2221.2	0.00832999	0.0106173	2811.2	0.01919903	0.02004503	
451.41	-0.00475116	0	1041.41	-0.00221101	0	1631.4	0.01128712	0.00591604	2221.4	0.00948622	0.0106173	2811.4	0.01907269	0.02004503	
451.61	-0.00509896	0	1041.61	-0.00203969	0	1631.6	0.01057737	0.00591604	2221.6	0.00925488	0.0106173	2811.6	0.01829308	0.02004503	
451.81	-0.0053669	0	1041.81	-0.00250589	0	1631.8	0.00983835	0.00591604	2221.8	0.01012678	0.0106173	2811.8	0.01881188	0.02004503	
452.01	-0.00489738	0	1042.01	-0.00272557	0	1632	0.00958305	0.00591604	2222	0.01051081	0.0106173	2812	0.01842427	0.02004503	
452.21	-0.00518008	0	1042.21	-0.00258668	0	1632.2	0.00895988	0.00591604	2222.2	0.01078455	0.0106173	2812.2	0.01788914	0.02004503	
452.41	-0.00557904	0	1042.41	-0.00249811	0	1632.4	0.00823818	0.00591604	2222.4	0.01117228	0.0106173	2812.4	0.01717263	0.02004503	
452.61	-0.00522178	0	1042.61	-0.00232727	0	1632.6	0.00788007	0.00591604	2222.6	0.01115233	0.0106173	2812.6	0.01680608	0.02004503	
452.81	-0.00442073	0	1042.81	-0.00280438	0	1632.8	0.00705856	0.00591604	2222.8	0.01175847	0.0106173	2812.8	0.01645919	0.02004503	
453.01	-0.00416418	0	1043.01	-0.00406393	0	1633	0.00677245	0.00591604	2223	0.01148948	0.0106173	2813	0.01681684	0.02004503	
453.21	-0.00522484	0	1043.21	-0.00471247	0	1633.2	0.00703889	0.00591604	2223.2	0.01155537	0.0106173	2813.2	0.01633506	0.02004503	
453.41	-0.00537404	0	1043.41	-0.00489383	0	1633.4	0.00702166	0.00591604	2223.4	0.01156906	0.0106173	2813.4	0.0164425	0.02004503	
453.61	-0.00590069	0	1043.61	-0.00520071	0	1633.6	0.00759364	0.00591604	2223.6	0.01011335	0.0106173	2813.6	0.01634112	0.02004503	
453.81	-0.00503733	0	1043.81	-0.00515693	0	1633.8	0.0083148	0.00591604	2223.8	0.00985144	0.0106173	2813.8	0.01639187	0.02004503	
454.01	-0.00470748	0	1044.01	-0.00396684	0	1634	0.00814183	0.00591604	2224	0.00975994	0.0106173	2814	0.01631052	0.02004503	
454.21	-0.00512966	0	1044.21	-0.00370716	0	1634.2	0.0088373	0.00591604	2224.2	0.00964143	0.0106173	2814.2	0.01650047	0.02004503	
454.41	-0.005277	0	1044.41	-0.00358865	0	1634.4	0.00808129	0.00591604	2224.4	0.01021895	0.0106173	2814.4	0.01743145	0.02004503	
454.61	-0.00567162	0	1044.61	-0.00283261	0	1634.6	0.00725521	0.00591604	2224.6	0.00956225	0.0106173	2814.6	0.01820864	0.02004503	
454.81	-0.00577152	0	1044.81	-0.00247282	0	1634.8	0.00702328	0.00591604	2224.8	0.01021403	0.0106173	2814.8	0.01893578	0.02004503	
455.01	-0.00609356	0	1045.01	-0.00260471	0	1635	0.00642552	0.00591604	2225	0.0106788	0.0106173	2815	0.01916154	0.02004503	
455.21	-0.00566488	0	1045.21	-0.00155511	0	1635.2	0.00665804	0.00591604	2225.2	0.01073445	0.0106173	2815.2	0.02030835	0.02004503	
455.41	-0.00529532	0	1045.41	-0.00086437	0	1635.4	0.00579133	0.00591604	2225.4	0.01023969	0.0106173	2815.4	0.02014213	0.02004503	
455.61	-0.00482891	0	1045.61	-0.00028418	0	1635.6	0.00547924	0.00591604	2225.6	0.0105698	0.0106173	2815.6	0.02034178	0.02004503	
455.81	-0.00415569	0	1045.81	0.00000381	0	1635.8	0.00522695	0.00591604	2225.8	0.01033032	0.0106173	2815.8	0.02121781	0.02004503	
456.01	-0.00399511	0	1046.01	-0.00041037	0	1636	0.0062623	0.00591604	2226	0.01010131	0.0106173	2816	0.02074963	0.02004503	
456.21	-0.00330781	0	1046.21	-0.00064008	0	1636.2	0.0063499	0.00591604	2226.2	0.01037195	0.0106173	2816.2	0.02006061	0.02004503	
456.41	-0.00270949	0	1046.41	-0.00094911	0	1636.4	0.00619064	0.00591604	2226.4	0.00989663	0.0106173	2816.4	0.02058274	0.02004503	
456.61	-0.00222755	0	1046.61	-0.0016964	0	1636.6	0.00734976	0.00591604	2226.6	0.01066544	0.0106173	2816.6	0.01983552	0.02004503	
456.81	-0.00164944	0	1046.81	-0.00218465	0	1636.8	0.00707622	0.00591604	2226.8	0.01083199	0.0106173	2816.8	0.01952745	0.02004503	
457.01	-0.00167514	0	1047.01	-0.00319158	0	1637	0.00790281	0.00591604	2227	0.00978623	0.0106173	2817	0.01956485	0.02004503	
457.21	-0.00159932	0	1047.21	-0.00296672	0	1637.2	0.00839098	0.00591604	2227.2	0.00900881	0.0106173	2817.2	0.01901153	0.02004503	
457.41	-0.00116636	0	1047.41	-0.00388425	0	1637.4	0.00834755	0.00591604	2227.4	0.00864909	0.0106173	2817.4	0.01866945	0.02004503	
457.61	-0.00201627	0	1047.61	-0.0042082	0	1637.6	0.00919985	0.00591604	2227.6	0.00867561	0.0106173	2817.6	0.01737474	0.02004503	
457.81	-0.00178156	0	1047.81	-0.00450376	0	1637.8	0.01130929	0.00591604	2227.8	0.00881772	0.0106173	2817.8	0.01636798	0.02004503	
458.01	-0.00293877	0	1048.01	-0.00499783	0	1638	0.01046882	0.00591604	2228	0.00934932	0.0106173	2818	0.01642533	0.02004503	
458.21	-0.0033858	0	1048.21	-0.00635339	0	1638.2	0.01119147	0.00591604	2228.2	0.00968928	0.0106173	2818.2	0.01634986	0.02004503	
458.41	-0.00430374	0	1048.41	-0.00690336	0	1638.4	0.01067997	0.00591604	2228.4	0.01042909	0.0106173	2818.4	0.01692959	0.02004503	
458.61	-0.00497699	0	1048.61	-0.00658265	0	1638.6	0.01097926	0.00591604	2228.6	0.01121559	0.0106173	2818.6	0.01748795	0.02004503	
458.81	-0.00586563	0	1048.81	-0.00675245	0	1638.8	0.01082828	0.00591604	2228.8	0.01145315	0.0106173	2818.8	0.0176329	0.02004503	
459.01	-0.00607501	0	1049.01	-0.00701536	0	1639	0.01024541	0.00591604	2229	0.01115769	0.0106173	2819	0.01813902	0.02004503	
459.21	-0.00596017	0	1049.21	-0.00646523	0	1639.2	0.01093022	0.00591604	2229.2	0.01102742	0.0106173	2819.2	0.01818107	0.02004503	
459.41	-0.005826	0	1049.41	-0.00561967	0	1639.4	0.01036316	0.00591604	2229.4	0.01051324	0.0106173	2819.4	0.01827516	0.02004503	
459.61	-0.00606995	0	1049.61	-0.00452374	0	1639.6	0.01064954	0.00591604	2229.6	0.01111695	0.0106173	2819.6	0.01863509	0.02004503	
459.81	-0.00534358	0	1049.81	-0.00467648	0	1639.8	0.01090653	0.00591604	2229.8	0.01034328	0.0106173	2819.8	0.01872715	0.02004503	
460.01	-0.00491242	0	1050.01	-0.00527572	0	1640	0.01162644	0.00591604	2230	0.01145205	0.0106173	2820	0.0192899	0.02004503	
460.21	-0.00433546	0	1050.21	-0.00431685	0	1640.2	0.01116526	0.00591604	2230.2	0.01104816	0.0106173	2820.2	0.01962543	0.02004503	
460.41	-0.00420698	0	1050.41	-0.00442558	0	1640.4	0.01113336	0.00591604	2230.4	0.01084923	0.0106173	2820.4	0.01962703	0.02004503	
460.61	-0.00378659	0	1050.61	-0.0044939	0	1640.6	0.01105954	0.00591604	2230.6	0.01135478	0.0106173	2820.6	0.01945065	0.02004503	
460.81	-0.00301249	0	1050.81	-0.00441719	0	1640.8	0.01024939	0.00591604	2230.8	0.01073631	0.0106173	2820.8	0.01998342	0.02004503	
461.01	-0.0033819	0	1051.01	-0.00476427	0	1641	0.01048713	0.00591604	2231	0.01077346	0.0106173	2821	0.02014727	0.02004503	
461.21	-0.00308287	0	1051.21	-0.004863	0	1641.2	0.01058064	0.00591604	2231.2	0.01157874	0.0106173	2821.2	0.02004903	0.02004503	
461.41	-0.00327232	0	1051.41	-0.00586713	0	1641.4	0.01029861	0.00591604	2231.4	0.0125154	0.0106173	2821.4	0.01898346	0.02004503	
461.61	-0.00328386	0	1051.61	-0.0061464	0	1641.6	0.00987291	0.00591604	2231.6	0.01306112	0.0106173	2821.6	0.01835172	0.02004503	
461.81	-0.00311544	0	1051.81	-0.00639102	0	1641.8	0.00964009	0.00591604	2231.8	0.01314558	0.0106173	2821.8	0.01832706	0.02004503	
462.01	-0.00353729	0	1052.01	-0.00736988	0	1642	0.00795748	0.00591604	2232	0.01309487	0.0106173	2822	0.01847233	0.02004503	
462.21	-0.00316832	0	1052.21	-0.00740824	0	1642.2	0.00865685	0.00591604	2232.2	0.01232318	0.0106173	2822.2	0.01748305	0.02004503	
462.41	-0.00351096	0	1052.41	-0.00767207	0	1642.4	0.00873494	0.00591604	2232.4	0.01276167	0.0106173	2822.4	0.01781526	0.02004503	
462.61	-0.00380714	0	1052.61	-0.00747152	0	1642.6	0.00890715	0.00591604	2232.6	0.01187318	0.0106173	2822.6	0.01706736	0.02004503	
462.81	-0.00387339	0	1052.81	-0.00762009	0	1642.8	0.00816313	0.00591604	2232.8	0.01103352	0.0106173	2822.8	0.01676882	0.02004503	
463.01	-0.00410152	0	1053.01	-0.00641431	0	1643	0.00845384	0.00591604	2233	0.01072537	0.0106173	2823	0.01649593	0.02004503	
463.21	-0.00458002	0	1053.21	-0.00569121	0	1643.2	0.00903272	0.00591604	2233.2	0.01015519	0.0106173	2823.2	0.01623628	0.02004503	
463.41	-0.00475468	0	1053.41	-0.00492945	0	1643.4	0.00902402	0.00591604	2233.4	0.00992408	0.0106173	2823.4	0.01653908	0.02004503	
463.61	-0.00507687	0	1053.61	-0.00479867	0	1643.6	0.00847954	0.00591604	2233.6	0.00949648	0.0106173	2823.6	0.01691755	0.02004503	
463.81	-0.00568984	0	1053.81	-0.00441968	0	1643.8	0.00829417	0.00591604	2233.8	0.00917396	0.0106173	2823.8	0.01601234	0.02004503	
464.01	-0.0059903	0	1054.01	-0.00397773	0	1644	0.00837154	0.00591604	2234	0.00891994	0.0106173	2824	0.0163304	0.02004503	
464.21	-0.00617302	0	1054.21	-0.00331877	0	1644.2	0.00830998	0.00591604	2234.2	0.00790955	0.0106173	2824.2	0.0157822	0.02004503	
464.41	-0.0058616	0	1054.41	-0.00295127	0	1644.4	0.00829276	0.00591604	2234.4	0.0090242	0.0106173	2824.4	0.01540928	0.02004503	
464.61	-0.00562004	0	1054.61	-0.00255768	0	1644.6	0.00813583	0.00591604	2234.6	0.00986431	0.0106173	2824.6	0.01618583	0.02004503	
464.81	-0.00529012	0	1054.81	-0.00240819	0	1644.8	0.00848683	0.00591604	2234.8	0.01034817	0.0106173	2824.8	0.0162007	0.02004503	
465.01	-0.0050936	0	1055.01	-0.00188747	0	1645	0.00849779	0.00591604	2235	0.01087947	0.0106173	2825	0.01569538	0.02004503	
465.21	-0.00406447	0	1055.21	-0.00218538	0	1645.2	0.00862943	0.00591604	2235.2	0.01150374	0.0106173	2825.2	0.01588411	0.02004503	
465.41	-0.00384548	0	1055.41	-0.00195331	0	1645.4	0.00834444	0.00591604	2235.4	0.01190655	0.0106173	2825.4	0.01565746	0.02004503	
465.61	-0.00340118	0	1055.61	-0.00255649	0	1645.6	0.00795038	0.00591604	2235.6	0.01114419	0.0106173	2825.6	0.01603654	0.02004503	
465.81	-0.00399659	0	1055.81	-0.00255818	0	1645.8	0.0069759	0.00591604	2235.8	0.01082669	0.0106173	2825.8	0.01612055	0.02004503	
466.01	-0.00419993	0	1056.01	-0.00269147	0	1646	0.00685166	0.00591604	2236	0.01064163	0.0106173	2826	0.01640385	0.02004503	
466.21	-0.00497857	0	1056.21	-0.00332329	0	1646.2	0.00724039	0.00591604	2236.2	0.01069247	0.0106173	2826.2	0.01629865	0.02004503	
466.41	-0.00544839	0	1056.41	-0.00393102	0	1646.4	0.00739815	0.00591604	2236.4	0.01031411	0.0106173	2826.4	0.01630087	0.02004503	
466.61	-0.00536174	0	1056.61	-0.00391462	0	1646.6	0.00609276	0.00591604	2236.6	0.00870054	0.0106173	2826.6	0.01559751	0.02004503	
466.81	-0.00515025	0	1056.81	-0.0043782	0	1646.8	0.0053334	0.00591604	2236.8	0.00865613	0.0106173	2826.8	0.01589574	0.02004503	
467.01	-0.00539854	0	1057.01	-0.00415603	0	1647	0.00532827	0.00591604	2237	0.00808274	0.0106173	2827	0.0161965	0.02004503	
467.21	-0.00506578	0	1057.21	-0.00455823	0	1647.2	0.00490712	0.00591604	2237.2	0.00759214	0.0106173	2827.2	0.01714842	0.02004503	
467.41	-0.00546745	0	1057.41	-0.00455416	0	1647.4	0.00377295	0.00591604	2237.4	0.00758042	0.0106173	2827.4	0.0177437	0.02004503	
467.61	-0.00586291	0	1057.61	-0.00533597	0	1647.6	0.00335242	0.00591604	2237.6	0.00661747	0.0106173	2827.6	0.01813825	0.02004503	
467.81	-0.00580071	0	1057.81	-0.00518048	0	1647.8	0.00340485	0.00591604	2237.8	0.00707901	0.0106173	2827.8	0.01759706	0.02004503	
468.01	-0.00450633	0	1058.01	-0.00571458	0	1648	0.00323676	0.00591604	2238	0.00707587	0.0106173	2828	0.01824991	0.02004503	
468.21	-0.00372946	0	1058.21	-0.00562361	0	1648.2	0.00356519	0.00591604	2238.2	0.00759444	0.0106173	2828.2	0.01839745	0.02004503	
468.41	-0.00269014	0	1058.41	-0.00498109	0	1648.4	0.00402642	0.00591604	2238.4	0.00863787	0.0106173	2828.4	0.01863464	0.02004503	
468.61	-0.00172625	0	1058.61	-0.00467955	0	1648.6	0.00468506	0.00591604	2238.6	0.00873892	0.0106173	2828.6	0.01910343	0.02004503	
468.81	-0.00095403	0	1058.81	-0.00441024	0	1648.8	0.00524265	0.00591604	2238.8	0.00837569	0.0106173	2828.8	0.01925317	0.02004503	
469.01	-0.00026418	0	1059.01	-0.0042467	0	1649	0.00593877	0.00591604	2239	0.00802244	0.0106173	2829	0.01954009	0.02004503	
469.21	0.00008957	0	1059.21	-0.00438733	0	1649.2	0.00709298	0.00591604	2239.2	0.00790508	0.0106173	2829.2	0.0204135	0.02004503	
469.41	0.00002023	0	1059.41	-0.00393854	0	1649.4	0.00812857	0.00591604	2239.4	0.00747224	0.0106173	2829.4	0.02048854	0.02004503	
469.61	-0.00017981	0	1059.61	-0.00425287	0	1649.6	0.0085342	0.00591604	2239.6	0.00692185	0.0106173	2829.6	0.02089928	0.02004503	
469.81	-0.00081629	0	1059.81	-0.00379385	0	1649.8	0.00864598	0.00591604	2239.8	0.00700299	0.0106173	2829.8	0.02156652	0.02004503	
470.01	-0.00081629	0	1060.01	-0.00379385	0	1650	0.00864598	0.00591604	2240	0.00700299	0.0106173	2830	0.02156652	0.02004503	
470.21	-0.00254514	0	1060.21	-0.00354178	0	1650.2	0.00703237	0.00591471	2240.2	0.00750652	0.00924343	2830.2	0.0199618	0.01892857	
470.41	-0.00434763	0	1060.41	-0.00381641	0	1650.4	0.00574281	0.00591339	2240.4	0.00763644	0.00804734	2830.4	0.01816651	0.01787429	
470.61	-0.00650615	0	1060.61	-0.00378319	0	1650.6	0.00492333	0.00591206	2240.6	0.00719135	0.00700602	2830.6	0.01594845	0.01687873	
470.81	-0.00888948	0	1060.81	-0.00506521	0	1650.8	0.00310892	0.00591074	2240.8	0.00675549	0.00609945	2830.8	0.0135474	0.01593862	
471.01	-0.01003539	0	1061.01	-0.00625056	0	1651	0.00211168	0.00590942	2241	0.00694667	0.00531018	2831	0.01146291	0.01505087	
471.21	-0.01116921	0	1061.21	-0.00753524	0	1651.2	0.00074173	0.00590809	2241.2	0.00637255	0.00462305	2831.2	0.00921011	0.01421257	
471.41	-0.01209805	0	1061.41	-0.00886789	0	1651.4	-0.00005997	0.00590677	2241.4	0.0055118	0.00402483	2831.4	0.00677644	0.01342096	
471.61	-0.01229609	0	1061.61	-0.01089492	0	1651.6	-0.00081478	0.00590545	2241.6	0.00395803	0.00350402	2831.6	0.00446842	0.01267344	
471.81	-0.01253538	0	1061.81	-0.01237492	0	1651.8	-0.0010686	0.00590412	2241.8	0.0027732	0.0030506	2831.8	0.00260034	0.01196756	
472.01	-0.01246006	0	1062.01	-0.01373371	0	1652	-0.00118472	0.0059028	2242	0.00216142	0.00265586	2832	0.00112821	0.01130099	
472.21	-0.0127969	0	1062.21	-0.01491231	0	1652.2	-0.00111931	0.00590148	2242.2	0.00062027	0.00231219	2832.2	0.00043609	0.01067155	
472.41	-0.01224232	0	1062.41	-0.01593719	0	1652.4	-0.00034228	0.00590016	2242.4	0.00114065	0.002013	2832.4	0.00010694	0.01007717	
472.61	-0.01260548	0	1062.61	-0.01688705	0	1652.6	-0.00080392	0.00589884	2242.6	0.00132202	0.00175252	2832.6	-0.00048029	0.00951589	
472.81	-0.01227861	0	1062.81	-0.01718566	0	1652.8	-0.00104548	0.00589752	2242.8	0.0013994	0.00152574	2832.8	-0.00054665	0.00898588	
473.01	-0.01249261	0	1063.01	-0.0181407	0	1653	-0.00043801	0.0058962	2243	0.00125791	0.00132831	2833	-0.00038322	0.00848539	
473.21	-0.01300292	0	1063.21	-0.01847881	0	1653.2	-0.00113682	0.00589488	2243.2	0.00035184	0.00115643	2833.2	-0.00018342	0.00801277	
473.41	-0.01273643	0	1063.41	-0.01888072	0	1653.4	-0.00082379	0.00589356	2243.4	0.00032849	0.00100679	2833.4	-0.00012688	0.00756647	
473.61	-0.01261266	0	1063.61	-0.01789623	0	1653.6	-0.00071398	0.00589224	2243.6	-0.00003294	0.00087651	2833.6	-0.00018339	0.00714504	
473.81	-0.01296543	0	1063.81	-0.01741972	0	1653.8	-0.00074017	0.00589092	2243.8	0.00020346	0.00076309	2833.8	-0.00020015	0.00674708	
474.01	-0.01323945	0	1064.01	-0.01621019	0	1654	-0.00111447	0.0058896	2244	-0.00015331	0.00066435	2834	-0.00031901	0.00637128	
474.21	-0.0142106	0	1064.21	-0.01517043	0	1654.2	-0.00072937	0.00588828	2244.2	-0.00008277	0.00057838	2834.2	0.00007791	0.00601641	
474.41	-0.0150305	0	1064.41	-0.01476171	0	1654.4	-0.00015578	0.00588696	2244.4	-0.00099974	0.00050354	2834.4	0.00032608	0.00568131	
474.61	-0.01679398	0	1064.61	-0.0141449	0	1654.6	-0.00021413	0.00588564	2244.6	-0.00156306	0.00043838	2834.6	0.00020451	0.00536487	
474.81	-0.01720255	0	1064.81	-0.01471037	0	1654.8	-0.00032796	0.00588433	2244.8	-0.00142046	0.00038166	2834.8	0.00075628	0.00506606	
475.01	-0.01662685	0	1065.01	-0.01461993	0	1655	-0.00018227	0.00588301	2245	-0.00108709	0.00033227	2835	0.00160935	0.00478389	
475.21	-0.01573641	0	1065.21	-0.01451677	0	1655.2	-0.00010374	0.00588169	2245.2	-0.00193479	0.00028927	2835.2	0.00111362	0.00451744	
475.41	-0.01504309	0	1065.41	-0.01481033	0	1655.4	0.00014932	0.00588037	2245.4	-0.00282669	0.00025184	2835.4	0.00030959	0.00426583	
475.61	-0.01456351	0	1065.61	-0.01544977	0	1655.6	0.00099433	0.00587906	2245.6	-0.00247437	0.00021925	2835.6	0.00065707	0.00402823	
475.81	-0.01434172	0	1065.81	-0.0154947	0	1655.8	0.0014373	0.00587774	2245.8	-0.00212709	0.00019088	2835.8	0.00083496	0.00380387	
476.01	-0.01441149	0	1066.01	-0.01553146	0	1656	0.00156892	0.00587642	2246	-0.00136254	0.00016618	2836	0.00044458	0.003592	
476.21	-0.01464387	0	1066.21	-0.01548553	0	1656.2	0.00166901	0.00587511	2246.2	-0.00116781	0.00014468	2836.2	0.00059741	0.00339193	
476.41	-0.01382249	0	1066.41	-0.01612413	0	1656.4	0.00193209	0.00587379	2246.4	-0.00085229	0.00012596	2836.4	-0.00044155	0.00320301	
476.61	-0.01428634	0	1066.61	-0.01661108	0	1656.6	0.00128545	0.00587248	2246.6	-0.00038886	0.00010966	2836.6	-0.00066073	0.00302461	
476.81	-0.01361958	0	1066.81	-0.0167576	0	1656.8	0.00063085	0.00587116	2246.8	-0.00029979	0.00009547	2836.8	-0.00074307	0.00285615	
477.01	-0.01347233	0	1067.01	-0.01698396	0	1657	0.00064527	0.00586985	2247	-0.0000972	0.00008312	2837	-0.00083962	0.00269707	
477.21	-0.01370864	0	1067.21	-0.01681813	0	1657.2	0.00083358	0.00586853	2247.2	-0.00026682	0.00007236	2837.2	-0.00153063	0.00254684	
477.41	-0.01376531	0	1067.41	-0.01719039	0	1657.4	0.00064498	0.00586722	2247.4	0.00075489	0.000063	2837.4	-0.00209155	0.00240499	
477.61	-0.01432401	0	1067.61	-0.0168781	0	1657.6	0.00050539	0.00586591	2247.6	0.00079927	0.00005485	2837.6	-0.00209677	0.00227104	
477.81	-0.01444527	0	1067.81	-0.01677718	0	1657.8	-0.00023948	0.00586459	2247.8	0.00070027	0.00004775	2837.8	-0.00184781	0.00214455	
478.01	-0.01420767	0	1068.01	-0.01673338	0	1658	0.00030814	0.00586328	2248	0.00074628	0.00004157	2838	-0.00206105	0.0020251	
478.21	-0.01485063	0	1068.21	-0.01624187	0	1658.2	0.00037254	0.00586197	2248.2	0.00101433	0.00003619	2838.2	-0.0018313	0.00191231	
478.41	-0.01514728	0	1068.41	-0.01614796	0	1658.4	-0.00049891	0.00586065	2248.4	0.00034637	0.00003151	2838.4	-0.00148132	0.00180579	
478.61	-0.01499727	0	1068.61	-0.01583859	0	1658.6	-0.00055609	0.00585934	2248.6	0.00051247	0.00002743	2838.6	-0.00117377	0.00170522	
478.81	-0.01419595	0	1068.81	-0.01620004	0	1658.8	-0.00081855	0.00585803	2248.8	0.00009462	0.00002388	2838.8	0.0001711	0.00161024	
479.01	-0.01382521	0	1069.01	-0.01606417	0	1659	-0.0017424	0.00585672	2249	-0.00015764	0.00002079	2839	0.00029128	0.00152055	
479.21	-0.01326268	0	1069.21	-0.01567862	0	1659.2	-0.00089616	0.00585541	2249.2	-0.0006726	0.0000181	2839.2	0.00004325	0.00143586	
479.41	-0.013122	0	1069.41	-0.01579845	0	1659.4	-0.00108022	0.0058541	2249.4	-0.00099007	0.00001576	2839.4	-0.00010246	0.00135589	
479.61	-0.0128732	0	1069.61	-0.01502561	0	1659.6	0.00043245	0.00585278	2249.6	-0.000731	0.00001372	2839.6	0.00108809	0.00128037	
479.81	-0.01280914	0	1069.81	-0.01444092	0	1659.8	0.00036799	0.00585147	2249.8	-0.00133561	0.00001194	2839.8	0.00137747	0.00120905	
480.01	-0.01268379	0	1070.01	-0.01322349	0	1660	0.00001523	0.00585016	2250	-0.00085814	0.0000104	2840	0.00133341	0.00114171	
480.21	-0.01248415	0	1070.21	-0.01323835	0	1660.2	0.00025624	0.00584885	2250.2	-0.00169932	0.00000905	2840.2	0.00210872	0.00107812	
480.41	-0.01184197	0	1070.41	-0.01306032	0	1660.4	0.00030028	0.00584754	2250.4	-0.00187144	0.00000788	2840.4	0.00205561	0.00101807	
480.61	-0.01204478	0	1070.61	-0.01316796	0	1660.6	0.00038437	0.00584624	2250.6	-0.00207	0.00000686	2840.6	0.00148503	0.00096137	
480.81	-0.01228692	0	1070.81	-0.01190695	0	1660.8	0.0000276	0.00584493	2250.8	-0.00283426	0.00000597	2840.8	0.00087485	0.00090782	
481.01	-0.01351088	0	1071.01	-0.01145396	0	1661	0.00011765	0.00584362	2251	-0.00284134	0.0000052	2841	0.00035202	0.00085726	
481.21	-0.01355803	0	1071.21	-0.01130802	0	1661.2	0.00098793	0.00584231	2251.2	-0.00261352	0.00000453	2841.2	0.00001709	0.00080951	
481.41	-0.0133287	0	1071.41	-0.01144747	0	1661.4	0.00082228	0.005841	2251.4	-0.00250878	0.00000394	2841.4	0.00021788	0.00076442	
481.61	-0.01380015	0	1071.61	-0.01096947	0	1661.6	0.00119915	0.00583969	2251.6	-0.00224986	0.00000343	2841.6	0.00025893	0.00072185	
481.81	-0.01333682	0	1071.81	-0.01126542	0	1661.8	0.00109971	0.00583839	2251.8	-0.00147282	0.00000299	2841.8	0.0006983	0.00068164	
482.01	-0.01327094	0	1072.01	-0.01212423	0	1662	0.00147902	0.00583708	2252	-0.00098167	0.0000026	2842	0.0007618	0.00064367	
482.21	-0.0133685	0	1072.21	-0.01229673	0	1662.2	0.00068582	0.00583577	2252.2	-0.00073236	0.00000226	2842.2	0.00127666	0.00060782	
482.41	-0.01347872	0	1072.41	-0.01311288	0	1662.4	-0.00020031	0.00583446	2252.4	0.00020131	0.00000197	2842.4	0.00115948	0.00057397	
482.61	-0.0132484	0	1072.61	-0.01383914	0	1662.6	0.0003318	0.00583316	2252.6	-0.00004873	0.00000172	2842.6	0.00165587	0.000542	
482.81	-0.01374835	0	1072.81	-0.01418048	0	1662.8	-0.00020884	0.00583185	2252.8	-0.00063079	0.00000149	2842.8	0.00252866	0.00051181	
483.01	-0.01407429	0	1073.01	-0.01439067	0	1663	0.00021131	0.00583055	2253	-0.00056774	0.0000013	2843	0.001745	0.0004833	
483.21	-0.01448362	0	1073.21	-0.01425175	0	1663.2	0.00096718	0.00582924	2253.2	-0.00111358	0.00000113	2843.2	0.00182693	0.00045639	
483.41	-0.01419829	0	1073.41	-0.01455621	0	1663.4	0.00096147	0.00582794	2253.4	-0.00103272	0.00000099	2843.4	0.00162449	0.00043097	
483.61	-0.01428186	0	1073.61	-0.01453152	0	1663.6	0.00199503	0.00582663	2253.6	-0.00083931	0.00000086	2843.6	0.00294289	0.00040696	
483.81	-0.01451649	0	1073.81	-0.01432368	0	1663.8	0.00117847	0.00582533	2253.8	-0.00084137	0.00000075	2843.8	0.00317638	0.0003843	
484.01	-0.01448934	0	1074.01	-0.01413855	0	1664	0.00111642	0.00582402	2254	-0.00055594	0.00000065	2844	0.00315407	0.00036289	
484.21	-0.01411431	0	1074.21	-0.01422178	0	1664.2	0.00166482	0.00582272	2254.2	-0.00084623	0.00000057	2844.2	0.00280035	0.00034268	
484.41	-0.01432509	0	1074.41	-0.01358118	0	1664.4	0.00210915	0.00582141	2254.4	-0.00062413	0.00000049	2844.4	0.0026921	0.00032359	
484.61	-0.01428216	0	1074.61	-0.01324378	0	1664.6	0.00197501	0.00582011	2254.6	-0.00126713	0.00000043	2844.6	0.00191748	0.00030557	
484.81	-0.01417076	0	1074.81	-0.01248085	0	1664.8	0.00218761	0.00581881	2254.8	-0.00115776	0.00000037	2844.8	0.00172191	0.00028855	
485.01	-0.01416092	0	1075.01	-0.01230185	0	1665	0.00199735	0.0058175	2255	-0.00101742	0.00000033	2845	0.00202519	0.00027248	
485.21	-0.01407426	0	1075.21	-0.01245642	0	1665.2	0.00275346	0.0058162	2255.2	-0.00074779	0.00000028	2845.2	0.00269051	0.0002573	
485.41	-0.01467373	0	1075.41	-0.01242638	0	1665.4	0.00265504	0.0058149	2255.4	0.00000088	0.00000025	2845.4	0.00297947	0.00024297	
485.61	-0.01525737	0	1075.61	-0.01230751	0	1665.6	0.00210975	0.0058136	2255.6	0.00014779	0.00000021	2845.6	0.00339814	0.00022944	
485.81	-0.01465996	0	1075.81	-0.0131527	0	1665.8	0.00189267	0.0058123	2255.8	0.00070221	0.00000019	2845.8	0.00387072	0.00021666	
486.01	-0.01484468	0	1076.01	-0.01431735	0	1666	0.00140565	0.00581099	2256	0.00096895	0.00000016	2846	0.00380548	0.00020459	
486.21	-0.01516681	0	1076.21	-0.01404182	0	1666.2	0.00117514	0.00580969	2256.2	0.00119142	0.00000014	2846.2	0.00334316	0.0001932	
486.41	-0.01520465	0	1076.41	-0.01426635	0	1666.4	0.00124497	0.00580839	2256.4	0.00162287	0.00000012	2846.4	0.00217488	0.00018243	
486.61	-0.0144103	0	1076.61	-0.01372149	0	1666.6	0.00158102	0.00580709	2256.6	0.00084214	0.00000011	2846.6	0.00231053	0.00017227	
486.81	-0.01435264	0	1076.81	-0.01302318	0	1666.8	0.00149211	0.00580579	2256.8	0.00123869	0.00000009	2846.8	0.00185838	0.00016268	
487.01	-0.01435295	0	1077.01	-0.01309708	0	1667	0.00179046	0.00580449	2257	0.00199083	0.00000008	2847	0.00132892	0.00015362	
487.21	-0.01414358	0	1077.21	-0.0130106	0	1667.2	0.00149111	0.00580319	2257.2	0.0025415	0.00000007	2847.2	0.00083254	0.00014506	
487.41	-0.01362304	0	1077.41	-0.01312222	0	1667.4	0.00151888	0.00580189	2257.4	0.00322274	0.00000006	2847.4	0.00064139	0.00013698	
487.61	-0.01346259	0	1077.61	-0.01376614	0	1667.6	0.00168759	0.00580059	2257.6	0.0027921	0.00000005	2847.6	0.00122867	0.00012935	
487.81	-0.01304329	0	1077.81	-0.01286798	0	1667.8	0.00056527	0.00579929	2257.8	0.00238124	0.00000005	2847.8	0.00041214	0.00012215	
488.01	-0.01322464	0	1078.01	-0.01259886	0	1668	0.00003148	0.005798	2258	0.00213147	0.00000004	2848	0.0003005	0.00011534	
488.21	-0.01254208	0	1078.21	-0.01106972	0	1668.2	-0.0002645	0.0057967	2258.2	0.00125968	0.00000004	2848.2	-0.00011138	0.00010892	
488.41	-0.01238615	0	1078.41	-0.01040601	0	1668.4	-0.0003669	0.0057954	2258.4	0.00083321	0.00000003	2848.4	0.00074841	0.00010285	
488.61	-0.01176928	0	1078.61	-0.00989374	0	1668.6	-0.00012592	0.0057941	2258.6	0.0000424	0.00000003	2848.6	0.00118246	0.00009712	
488.81	-0.01197119	0	1078.81	-0.01004374	0	1668.8	0.00020301	0.0057928	2258.8	-0.00015893	0.00000002	2848.8	0.0019408	0.00009171	
489.01	-0.01187748	0	1079.01	-0.00921503	0	1669	-0.00017075	0.00579151	2259	-0.00058018	0.00000002	2849	0.00260168	0.00008661	
489.21	-0.01266287	0	1079.21	-0.00948329	0	1669.2	0.00067656	0.00579021	2259.2	-0.00001955	0.00000002	2849.2	0.00277161	0.00008178	
489.41	-0.01257874	0	1079.41	-0.00953547	0	1669.4	0.00062073	0.00578891	2259.4	0.00075191	0.00000002	2849.4	0.00317197	0.00007723	
489.61	-0.01223	0	1079.61	-0.00995852	0	1669.6	0.00064797	0.00578762	2259.6	0.00040926	0.00000001	2849.6	0.00427779	0.00007293	
489.81	-0.01153521	0	1079.81	-0.01119729	0	1669.8	0.00163993	0.00578632	2259.8	0.00058759	0.00000001	2849.8	0.0044038	0.00006886	
490.01	-0.01132197	0	1080.01	-0.01163503	0	1670	0.0020066	0.00578503	2260	0.00055511	0.00000001	2850	0.0044872	0.00006503	
490.21	-0.01150057	0	1080.21	-0.01133016	0	1670.2	0.00298924	0.00578373	2260.2	0.000581	0.00000001	2850.2	0.0045897	0.00006141	
490.41	-0.0108599	0	1080.41	-0.01116853	0	1670.4	0.00324954	0.00578244	2260.4	0.00098812	0.00000001	2850.4	0.0042922	0.00005799	
490.61	-0.01031991	0	1080.61	-0.01135961	0	1670.6	0.00348733	0.00578114	2260.6	0.00105564	0.00000001	2850.6	0.00429659	0.00005476	
490.81	-0.01052299	0	1080.81	-0.01137014	0	1670.8	0.00398364	0.00577985	2260.8	0.00275719	0.00000001	2850.8	0.00443156	0.00005171	
491.01	-0.00995034	0	1081.01	-0.01190962	0	1671	0.00394811	0.00577855	2261	0.00342957	0.00000001	2851	0.0040225	0.00004883	
491.21	-0.0094607	0	1081.21	-0.01297172	0	1671.2	0.00368562	0.00577726	2261.2	0.00370599	0	2851.2	0.0033424	0.00004611	
491.41	-0.00935855	0	1081.41	-0.01345723	0	1671.4	0.00419481	0.00577597	2261.4	0.00362997	0	2851.4	0.00291396	0.00004354	
491.61	-0.00916589	0	1081.61	-0.01490964	0	1671.6	0.00342584	0.00577467	2261.6	0.0036209	0	2851.6	0.00304441	0.00004111	
491.81	-0.00925852	0	1081.81	-0.0140192	0	1671.8	0.00232325	0.00577338	2261.8	0.00343845	0	2851.8	0.00177819	0.00003882	
492.01	-0.00951007	0	1082.01	-0.01363127	0	1672	0.00164841	0.00577209	2262	0.00283492	0	2852	0.00158927	0.00003666	
492.21	-0.00944788	0	1082.21	-0.01214821	0	1672.2	0.00102171	0.00577079	2262.2	0.00228248	0	2852.2	0.00089551	0.00003462	
492.41	-0.00996658	0	1082.41	-0.01231175	0	1672.4	0.00129346	0.0057695	2262.4	0.00248429	0	2852.4	0.00078684	0.00003269	
492.61	-0.01067814	0	1082.61	-0.01254235	0	1672.6	0.00220371	0.00576821	2262.6	0.00300842	0	2852.6	0.00033262	0.00003087	
492.81	-0.01044211	0	1082.81	-0.01254135	0	1672.8	0.00150558	0.00576692	2262.8	0.00323663	0	2852.8	0.00032436	0.00002915	
493.01	-0.01044381	0	1083.01	-0.01223528	0	1673	0.00140122	0.00576563	2263	0.0035836	0	2853	-0.00050083	0.00002753	
493.21	-0.01059568	0	1083.21	-0.01238779	0	1673.2	0.00154611	0.00576434	2263.2	0.00343579	0	2853.2	-0.00046027	0.00002599	
493.41	-0.01051835	0	1083.41	-0.011819	0	1673.4	0.00120606	0.00576305	2263.4	0.00306	0	2853.4	0.00012082	0.00002455	
493.61	-0.01054169	0	1083.61	-0.01239105	0	1673.6	0.00124067	0.00576176	2263.6	0.00191799	0	2853.6	0.0006865	0.00002318	
493.81	-0.00982817	0	1083.81	-0.01254853	0	1673.8	0.00102711	0.00576046	2263.8	0.00151142	0	2853.8	0.00054998	0.00002189	
494.01	-0.01011643	0	1084.01	-0.01220708	0	1674	0.00047356	0.00575918	2264	0.0016069	0	2854	0.00080104	0.00002067	
494.21	-0.01102651	0	1084.21	-0.01301193	0	1674.2	0.00028034	0.00575789	2264.2	0.00141495	0	2854.2	0.00140974	0.00001952	
494.41	-0.01100668	0	1084.41	-0.01278606	0	1674.4	-0.00009956	0.0057566	2264.4	0.00121956	0	2854.4	0.00205888	0.00001843	
494.61	-0.01077733	0	1084.61	-0.01396403	0	1674.6	-0.00015454	0.00575531	2264.6	0.00147645	0	2854.6	0.00243031	0.0000174	
494.81	-0.01141295	0	1084.81	-0.01376134	0	1674.8	-0.00089446	0.00575402	2264.8	0.00244375	0	2854.8	0.00307529	0.00001643	
495.01	-0.01195728	0	1085.01	-0.01443586	0	1675	-0.00078223	0.00575273	2265	0.00200005	0	2855	0.00302774	0.00001552	
495.21	-0.01259721	0	1085.21	-0.01509064	0	1675.2	-0.00043425	0.00575144	2265.2	0.00228322	0	2855.2	0.00296174	0.00001466	
495.41	-0.01301599	0	1085.41	-0.01549654	0	1675.4	-0.0000883	0.00575015	2265.4	0.00245375	0	2855.4	0.00273981	0.00001384	
495.61	-0.01306364	0	1085.61	-0.01532616	0	1675.6	0.0007564	0.00574887	2265.6	0.00206253	0	2855.6	0.00307162	0.00001307	
495.81	-0.01475027	0	1085.81	-0.01463088	0	1675.8	0.00136228	0.00574758	2265.8	0.00147631	0	2855.8	0.00198767	0.00001234	
496.01	-0.01513429	0	1086.01	-0.01440921	0	1676	0.00147735	0.00574629	2266	0.00192783	0	2856	0.00229642	0.00001165	
496.21	-0.01592109	0	1086.21	-0.01420824	0	1676.2	0.0017154	0.00574501	2266.2	0.00167762	0	2856.2	0.00170022	0.000011	
496.41	-0.01585755	0	1086.41	-0.01425183	0	1676.4	0.00294692	0.00574372	2266.4	0.00182944	0	2856.4	0.00165814	0.00001039	
496.61	-0.01561164	0	1086.61	-0.01438341	0	1676.6	0.00307555	0.00574243	2266.6	0.00207541	0	2856.6	0.00100034	0.00000981	
496.81	-0.0146217	0	1086.81	-0.01374023	0	1676.8	0.0027879	0.00574115	2266.8	0.00032568	0	2856.8	0.00123215	0.00000927	
497.01	-0.01376628	0	1087.01	-0.01372405	0	1677	0.00318667	0.00573986	2267	0.00013519	0	2857	0.00039675	0.00000875	
497.21	-0.01311525	0	1087.21	-0.01285388	0	1677.2	0.00339159	0.00573858	2267.2	-0.00098232	0	2857.2	0.00021546	0.00000826	
497.41	-0.01341498	0	1087.41	-0.012919	0	1677.4	0.00323406	0.00573729	2267.4	-0.0010667	0	2857.4	-0.00060574	0.0000078	
497.61	-0.01338949	0	1087.61	-0.01374087	0	1677.6	0.00316648	0.00573601	2267.6	-0.00076909	0	2857.6	-0.00070312	0.00000737	
497.81	-0.01242915	0	1087.81	-0.01332953	0	1677.8	0.00281441	0.00573472	2267.8	-0.00026888	0	2857.8	-0.00145503	0.00000696	
498.01	-0.01237316	0	1088.01	-0.01359601	0	1678	0.00292131	0.00573344	2268	-0.00026994	0	2858	-0.00182233	0.00000657	
498.21	-0.01193889	0	1088.21	-0.01373833	0	1678.2	0.0021295	0.00573216	2268.2	0.00010872	0	2858.2	-0.00175209	0.0000062	
498.41	-0.01192467	0	1088.41	-0.01321527	0	1678.4	0.00185484	0.00573087	2268.4	0.00040776	0	2858.4	-0.00196198	0.00000586	
498.61	-0.0113555	0	1088.61	-0.01362159	0	1678.6	0.00103185	0.00572959	2268.6	-0.00000987	0	2858.6	-0.00269846	0.00000553	
498.81	-0.0126282	0	1088.81	-0.01325504	0	1678.8	0.00031175	0.00572831	2268.8	0.00027798	0	2858.8	-0.00229489	0.00000522	
499.01	-0.01299494	0	1089.01	-0.01355564	0	1679	0.00061774	0.00572702	2269	-0.00038768	0	2859	-0.00191835	0.00000493	
499.21	-0.01273495	0	1089.21	-0.0133869	0	1679.2	0.00076215	0.00572574	2269.2	-0.00032984	0	2859.2	-0.0014589	0.00000466	
499.41	-0.01236422	0	1089.41	-0.01435099	0	1679.4	0.00141646	0.00572446	2269.4	-0.00029603	0	2859.4	-0.00109566	0.0000044	
499.61	-0.01175218	0	1089.61	-0.01447949	0	1679.6	0.0016283	0.00572318	2269.6	-0.00078539	0	2859.6	-0.00085485	0.00000415	
499.81	-0.01200914	0	1089.81	-0.01430315	0	1679.8	0.00029872	0.0057219	2269.8	-0.00032054	0	2859.8	-0.00062025	0.00000392	
500.01	-0.01105067	0	1090.01	-0.0143011	0	1680	0.00044251	0.00572061	2270	0.00023825	0	2860	0.00030893	0.0000037	
500.21	-0.01091429	0	1090.21	-0.01475112	0	1680.2	0.00028105	0.00571933	2270.2	0.00018007	0	2860.2	0.00051498	0.0000035	
500.41	-0.01036641	0	1090.41	-0.01435528	0	1680.4	0.00020305	0.00571805	2270.4	0.00066564	0	2860.4	0.00074984	0.0000033	
500.61	-0.01033632	0	1090.61	-0.01437625	0	1680.6	0.00021994	0.00571677	2270.6	0.00115514	0	2860.6	0.00074282	0.00000312	
500.81	-0.01020858	0	1090.81	-0.01459983	0	1680.8	0.00074188	0.00571549	2270.8	0.00102118	0	2860.8	0.00075996	0.00000295	
501.01	-0.009682	0	1091.01	-0.01495228	0	1681	0.00057188	0.00571421	2271	0.00116952	0	2861	0.00097793	0.00000278	
501.21	-0.01066422	0	1091.21	-0.01455626	0	1681.2	0.00044508	0.00571293	2271.2	0.0010962	0	2861.2	0.00072788	0.00000263	
501.41	-0.01047834	0	1091.41	-0.01495867	0	1681.4	0.00059348	0.00571165	2271.4	0.00130114	0	2861.4	-0.00029472	0.00000248	
501.61	-0.0103875	0	1091.61	-0.01396391	0	1681.6	0.00142515	0.00571038	2271.6	0.00149125	0	2861.6	-0.0010888	0.00000234	
501.81	-0.00955237	0	1091.81	-0.01326414	0	1681.8	0.00061645	0.0057091	2271.8	0.00110061	0	2861.8	-0.00142753	0.00000221	
502.01	-0.00913805	0	1092.01	-0.01321746	0	1682	0.00121717	0.00570782	2272	0.00145006	0	2862	-0.00160887	0.00000209	
502.21	-0.00982027	0	1092.21	-0.0123515	0	1682.2	0.00127571	0.00570654	2272.2	0.00189488	0	2862.2	-0.00111444	0.00000197	
502.41	-0.01030009	0	1092.41	-0.01284568	0	1682.4	0.0014015	0.00570526	2272.4	0.00137345	0	2862.4	-0.00091351	0.00000186	
502.61	-0.0099062	0	1092.61	-0.0126009	0	1682.6	0.00206079	0.00570398	2272.6	0.00077566	0	2862.6	-0.00104231	0.00000176	
502.81	-0.01063095	0	1092.81	-0.01216117	0	1682.8	0.00239116	0.00570271	2272.8	0.00155134	0	2862.8	0.00018197	0.00000166	
503.01	-0.01032569	0	1093.01	-0.01300104	0	1683	0.00278541	0.00570143	2273	0.00129013	0	2863	0.00066498	0.00000157	
503.21	-0.01003105	0	1093.21	-0.01328347	0	1683.2	0.00287581	0.00570015	2273.2	0.0012286	0	2863.2	0.00173583	0.00000148	
503.41	-0.00959822	0	1093.41	-0.01405364	0	1683.4	0.00299483	0.00569888	2273.4	0.00140965	0	2863.4	0.00185459	0.0000014	
503.61	-0.00942475	0	1093.61	-0.01400156	0	1683.6	0.00243714	0.0056976	2273.6	0.00072904	0	2863.6	0.00240271	0.00000132	
503.81	-0.00976997	0	1093.81	-0.01339964	0	1683.8	0.00241844	0.00569633	2273.8	0.00107578	0	2863.8	0.00342133	0.00000125	
504.01	-0.00995333	0	1094.01	-0.01401061	0	1684	0.00296256	0.00569505	2274	0.00165063	0	2864	0.00363252	0.00000118	
504.21	-0.01116321	0	1094.21	-0.01361668	0	1684.2	0.00317744	0.00569378	2274.2	0.00183439	0	2864.2	0.00386972	0.00000111	
504.41	-0.01164774	0	1094.41	-0.01259329	0	1684.4	0.00265306	0.0056925	2274.4	0.00212271	0	2864.4	0.00368493	0.00000105	
504.61	-0.01219383	0	1094.61	-0.01267963	0	1684.6	0.0021836	0.00569123	2274.6	0.0020747	0	2864.6	0.00414375	0.00000099	
504.81	-0.0129345	0	1094.81	-0.01371691	0	1684.8	0.0019547	0.00568995	2274.8	0.00115418	0	2864.8	0.00413774	0.00000094	
505.01	-0.01241497	0	1095.01	-0.0130594	0	1685	0.00154147	0.00568868	2275	0.00119193	0	2865	0.00400724	0.00000088	
505.21	-0.0126877	0	1095.21	-0.01292373	0	1685.2	0.00142411	0.0056874	2275.2	0.00079613	0	2865.2	0.00250097	0.00000083	
505.41	-0.01130693	0	1095.41	-0.01322722	0	1685.4	0.00172145	0.00568613	2275.4	0.00104321	0	2865.4	0.00180007	0.00000079	
505.61	-0.01132184	0	1095.61	-0.01259494	0	1685.6	0.00199174	0.00568486	2275.6	0.00148999	0	2865.6	0.00184558	0.00000074	
505.81	-0.01095827	0	1095.81	-0.01360625	0	1685.8	0.00164498	0.00568358	2275.8	0.00101954	0	2865.8	0.0020797	0.0000007	
506.01	-0.01056319	0	1096.01	-0.01371055	0	1686	0.00229025	0.00568231	2276	0.00113127	0	2866	0.00160353	0.00000066	
506.21	-0.01145526	0	1096.21	-0.01372049	0	1686.2	0.00256993	0.00568104	2276.2	0.00138749	0	2866.2	0.00158275	0.00000063	
506.41	-0.01128348	0	1096.41	-0.01349075	0	1686.4	0.00297579	0.00567977	2276.4	0.00141924	0	2866.4	0.00107898	0.00000059	
506.61	-0.0110097	0	1096.61	-0.0125511	0	1686.6	0.00379971	0.0056785	2276.6	0.00088969	0	2866.6	-0.0003062	0.00000056	
506.81	-0.01103327	0	1096.81	-0.01317682	0	1686.8	0.00381318	0.00567722	2276.8	0.00161842	0	2866.8	-0.00053849	0.00000053	
507.01	-0.01045748	0	1097.01	-0.01373754	0	1687	0.00388415	0.00567595	2277	0.00182099	0	2867	-0.00092042	0.0000005	
507.21	-0.01020471	0	1097.21	-0.01327989	0	1687.2	0.00430907	0.00567468	2277.2	0.00137796	0	2867.2	-0.00043738	0.00000047	
507.41	-0.01059256	0	1097.41	-0.01340732	0	1687.4	0.0046554	0.00567341	2277.4	0.00156655	0	2867.4	-0.00073672	0.00000044	
507.61	-0.01083456	0	1097.61	-0.01233189	0	1687.6	0.00357103	0.00567214	2277.6	0.00113547	0	2867.6	-0.0015268	0.00000042	
507.81	-0.0106612	0	1097.81	-0.01248577	0	1687.8	0.00325328	0.00567087	2277.8	0.0012877	0	2867.8	-0.00165787	0.0000004	
508.01	-0.0110772	0	1098.01	-0.0123442	0	1688	0.00271333	0.0056696	2278	0.00097958	0	2868	-0.00179638	0.00000037	
508.21	-0.01226928	0	1098.21	-0.01164666	0	1688.2	0.00242342	0.00566833	2278.2	0.00094541	0	2868.2	-0.00131241	0.00000035	
508.41	-0.01227592	0	1098.41	-0.0114187	0	1688.4	0.00034612	0.00566706	2278.4	0.00063654	0	2868.4	-0.00152403	0.00000033	
508.61	-0.01254157	0	1098.61	-0.01257432	0	1688.6	0.00003878	0.00566579	2278.6	0.00049563	0	2868.6	-0.00093482	0.00000032	
508.81	-0.01293756	0	1098.81	-0.01261312	0	1688.8	0.00068811	0.00566452	2278.8	0.00032293	0	2868.8	-0.0011566	0.0000003	
509.01	-0.0129158	0	1099.01	-0.01163564	0	1689	0.00125004	0.00566326	2279	0.00075904	0	2869	-0.00125882	0.00000028	
509.21	-0.01230956	0	1099.21	-0.01252941	0	1689.2	0.00104684	0.00566199	2279.2	0.00073256	0	2869.2	-0.00115621	0.00000027	
509.41	-0.01210976	0	1099.41	-0.01342551	0	1689.4	0.0011603	0.00566072	2279.4	0.00070272	0	2869.4	-0.00071964	0.00000025	
509.61	-0.01265825	0	1099.61	-0.01381335	0	1689.6	0.00076024	0.00565945	2279.6	0.00061723	0	2869.6	-0.00061221	0.00000024	
509.81	-0.0129125	0	1099.81	-0.01499518	0	1689.8	0.00052047	0.00565819	2279.8	0.00024673	0	2869.8	-0.00111326	0.00000022	
510.01	-0.01322644	0	1100.01	-0.01438886	0	1690	0.00022353	0.00565692	2280	0.00115882	0	2870	-0.00093102	0.00000021	
510.21	-0.01355437	0	1100.21	-0.01403351	0	1690.2	0.00115202	0.00565565	2280.2	0.0015919	0	2870.2	-0.0012217	0.0000002	
510.41	-0.01376923	0	1100.41	-0.01373369	0	1690.4	0.00217184	0.00565439	2280.4	0.00191606	0	2870.4	-0.00148792	0.00000019	
510.61	-0.01375203	0	1100.61	-0.01384264	0	1690.6	0.00223372	0.00565312	2280.6	0.00238579	0	2870.6	-0.00189623	0.00000018	
510.81	-0.01354531	0	1100.81	-0.0138111	0	1690.8	0.00289884	0.00565185	2280.8	0.00390912	0	2870.8	-0.00157054	0.00000017	
511.01	-0.01362125	0	1101.01	-0.01338257	0	1691	0.00280561	0.00565059	2281	0.00446626	0	2871	-0.00081226	0.00000016	
511.21	-0.01350936	0	1101.21	-0.01383085	0	1691.2	0.0030656	0.00564932	2281.2	0.00418854	0	2871.2	0.00050004	0.00000015	
511.41	-0.0141262	0	1101.41	-0.01385466	0	1691.4	0.00273712	0.00564806	2281.4	0.00445319	0	2871.4	-0.00017349	0.00000014	
511.61	-0.01322513	0	1101.61	-0.01399458	0	1691.6	0.00236668	0.00564679	2281.6	0.00394706	0	2871.6	-0.00053693	0.00000013	
511.81	-0.01213582	0	1101.81	-0.01464894	0	1691.8	0.00311192	0.00564553	2281.8	0.00364913	0	2871.8	0.00026594	0.00000013	
512.01	-0.01201696	0	1102.01	-0.01444378	0	1692	0.00301087	0.00564427	2282	0.00345538	0	2872	0.00092394	0.00000012	
512.21	-0.01200616	0	1102.21	-0.01417952	0	1692.2	0.00284701	0.005643	2282.2	0.00338061	0	2872.2	0.00128954	0.00000011	
512.41	-0.01163749	0	1102.41	-0.01367098	0	1692.4	0.00231745	0.00564174	2282.4	0.00213753	0	2872.4	0.00101404	0.00000011	
512.61	-0.0116355	0	1102.61	-0.01373436	0	1692.6	0.00340422	0.00564047	2282.6	0.00193382	0	2872.6	0.0016224	0.0000001	
512.81	-0.01213462	0	1102.81	-0.01279916	0	1692.8	0.00344052	0.00563921	2282.8	0.00190714	0	2872.8	0.00157693	0.00000009	
513.01	-0.01207469	0	1103.01	-0.0128692	0	1693	0.00378535	0.00563795	2283	0.00150014	0	2873	0.00163402	0.00000009	
513.21	-0.01147214	0	1103.21	-0.01419713	0	1693.2	0.00375902	0.00563669	2283.2	0.00132104	0	2873.2	0.00060724	0.00000008	
513.41	-0.01183392	0	1103.41	-0.01452456	0	1693.4	0.00381919	0.00563542	2283.4	0.00011058	0	2873.4	-0.00011603	0.00000008	
513.61	-0.01150337	0	1103.61	-0.0147977	0	1693.6	0.00362752	0.00563416	2283.6	0.00034836	0	2873.6	-0.00030055	0.00000008	
513.81	-0.01110929	0	1103.81	-0.01522267	0	1693.8	0.00399905	0.0056329	2283.8	-0.00003179	0	2873.8	-0.00088565	0.00000007	
514.01	-0.01126252	0	1104.01	-0.01453443	0	1694	0.0045445	0.00563164	2284	0.00025295	0	2874	-0.0010199	0.00000007	
514.21	-0.01161527	0	1104.21	-0.01425884	0	1694.2	0.00457511	0.00563038	2284.2	-0.00001904	0	2874.2	-0.00100136	0.00000006	
514.41	-0.01318775	0	1104.41	-0.0149827	0	1694.4	0.00395862	0.00562912	2284.4	0.00018308	0	2874.4	-0.00095319	0.00000006	
514.61	-0.01389932	0	1104.61	-0.01451444	0	1694.6	0.00302236	0.00562786	2284.6	0.0004552	0	2874.6	-0.00089597	0.00000006	
514.81	-0.0135434	0	1104.81	-0.014271	0	1694.8	0.00266837	0.0056266	2284.8	0.00106165	0	2874.8	-0.00089878	0.00000005	
515.01	-0.0139031	0	1105.01	-0.01460867	0	1695	0.00252642	0.00562534	2285	0.0013746	0	2875	0.00009661	0.00000005	
515.21	-0.01311334	0	1105.21	-0.01535219	0	1695.2	0.00216117	0.00562408	2285.2	0.00159376	0	2875.2	0.00025701	0.00000005	
515.41	-0.01326468	0	1105.41	-0.01545746	0	1695.4	0.00174281	0.00562282	2285.4	0.00125026	0	2875.4	-0.00053593	0.00000004	
515.61	-0.01202188	0	1105.61	-0.01534443	0	1695.6	0.0017871	0.00562156	2285.6	0.00138744	0	2875.6	0.00031261	0.00000004	
515.81	-0.01158634	0	1105.81	-0.01466326	0	1695.8	0.0020065	0.0056203	2285.8	0.00218475	0	2875.8	0.00113914	0.00000004	
516.01	-0.01165914	0	1106.01	-0.01456912	0	1696	0.00192032	0.00561904	2286	0.00241677	0	2876	0.00202441	0.00000004	
516.21	-0.01230388	0	1106.21	-0.01436605	0	1696.2	0.00080761	0.00561778	2286.2	0.00211088	0	2876.2	0.00145707	0.00000004	
516.41	-0.01230434	0	1106.41	-0.01437453	0	1696.4	0.00089382	0.00561653	2286.4	0.00109022	0	2876.4	0.00046152	0.00000003	
516.61	-0.01223313	0	1106.61	-0.01475081	0	1696.6	0.00121809	0.00561527	2286.6	0.00151375	0	2876.6	0.00021843	0.00000003	
516.81	-0.01201382	0	1106.81	-0.01484911	0	1696.8	0.00090488	0.00561401	2286.8	0.00144181	0	2876.8	-0.00023442	0.00000003	
517.01	-0.01158534	0	1107.01	-0.01461746	0	1697	0.00170417	0.00561275	2287	0.00060051	0	2877	-0.00038786	0.00000003	
517.21	-0.01101501	0	1107.21	-0.01487814	0	1697.2	0.0018331	0.0056115	2287.2	0.00035092	0	2877.2	-0.00110462	0.00000003	
517.41	-0.01111445	0	1107.41	-0.01533258	0	1697.4	0.00181707	0.00561024	2287.4	-0.00058561	0	2877.4	-0.00103201	0.00000003	
517.61	-0.01109604	0	1107.61	-0.01535629	0	1697.6	0.00139739	0.00560899	2287.6	-0.00046121	0	2877.6	-0.00060331	0.00000002	
517.81	-0.01176318	0	1107.81	-0.01530831	0	1697.8	0.00109562	0.00560773	2287.8	-0.00161969	0	2877.8	-0.0012988	0.00000002	
518.01	-0.0126932	0	1108.01	-0.01517994	0	1698	0.00077498	0.00560647	2288	-0.00224984	0	2878	-0.00160607	0.00000002	
518.21	-0.01373096	0	1108.21	-0.01500518	0	1698.2	0.00015055	0.00560522	2288.2	-0.00313156	0	2878.2	-0.00163914	0.00000002	
518.41	-0.01331449	0	1108.41	-0.01497543	0	1698.4	-0.00025296	0.00560396	2288.4	-0.00308206	0	2878.4	-0.00159025	0.00000002	
518.61	-0.01299243	0	1108.61	-0.01438569	0	1698.6	-0.00012779	0.00560271	2288.6	-0.00277751	0	2878.6	-0.00127521	0.00000002	
518.81	-0.01274368	0	1108.81	-0.01383543	0	1698.8	0.00046398	0.00560145	2288.8	-0.00273084	0	2878.8	-0.00113185	0.00000002	
519.01	-0.01292155	0	1109.01	-0.01365389	0	1699	0.00134748	0.0056002	2289	-0.00254391	0	2879	0.00014571	0.00000002	
519.21	-0.01289154	0	1109.21	-0.01381373	0	1699.2	0.0009259	0.00559895	2289.2	-0.00275911	0	2879.2	0.0004104	0.00000002	
519.41	-0.01324783	0	1109.41	-0.01306248	0	1699.4	0.00173069	0.00559769	2289.4	-0.0021336	0	2879.4	0.00125307	0.00000001	
519.61	-0.01385822	0	1109.61	-0.01303976	0	1699.6	0.00250956	0.00559644	2289.6	-0.00112733	0	2879.6	0.0017641	0.00000001	
519.81	-0.0146194	0	1109.81	-0.0133284	0	1699.8	0.00273249	0.00559519	2289.8	0.00028063	0	2879.8	0.00229567	0.00000001	
520.01	-0.01429676	0	1110.01	-0.01316833	0	1700	0.00291449	0.00559393	2290	0.00036405	0	2880	0.00246231	0.00000001	
520.21	-0.01447965	0	1110.21	-0.01366448	0	1700.2	0.00303669	0.00559268	2290.2	0.00038821	0	2880.2	0.0011594	0.00000001	
520.41	-0.01408433	0	1110.41	-0.01323219	0	1700.4	0.0043377	0.00559143	2290.4	0.0000839	0	2880.4	0.00124102	0.00000001	
520.61	-0.01344577	0	1110.61	-0.01294425	0	1700.6	0.0042462	0.00559018	2290.6	0.00094231	0	2880.6	0.00155758	0.00000001	
520.81	-0.01324883	0	1110.81	-0.01189824	0	1700.8	0.00359735	0.00558892	2290.8	0.00122377	0	2880.8	0.00117078	0.00000001	
521.01	-0.01312824	0	1111.01	-0.01189991	0	1701	0.00321968	0.00558767	2291	0.00160689	0	2881	0.00062477	0.00000001	
521.21	-0.01311588	0	1111.21	-0.01247951	0	1701.2	0.00327991	0.00558642	2291.2	0.00239558	0	2881.2	-0.00001152	0.00000001	
521.41	-0.01371214	0	1111.41	-0.01252507	0	1701.4	0.00336665	0.00558517	2291.4	0.00167567	0	2881.4	-0.00003574	0.00000001	
521.61	-0.01355987	0	1111.61	-0.01235503	0	1701.6	0.00326462	0.00558392	2291.6	0.0015064	0	2881.6	-0.00075692	0.00000001	
521.81	-0.01359121	0	1111.81	-0.01241438	0	1701.8	0.00291416	0.00558267	2291.8	-0.00045485	0	2881.8	-0.00188025	0.00000001	
522.01	-0.01280067	0	1112.01	-0.01290704	0	1702	0.00270577	0.00558142	2292	-0.00136245	0	2882	-0.00151957	0.00000001	
522.21	-0.01203116	0	1112.21	-0.01263272	0	1702.2	0.00309709	0.00558017	2292.2	-0.00169643	0	2882.2	-0.00123001	0.00000001	
522.41	-0.01196018	0	1112.41	-0.01310255	0	1702.4	0.00319596	0.00557892	2292.4	-0.00232079	0	2882.4	-0.00167174	0.00000001	
522.61	-0.01272324	0	1112.61	-0.01261738	0	1702.6	0.00356833	0.00557767	2292.6	-0.00293404	0	2882.6	-0.00183778	0.00000001	
522.81	-0.01251805	0	1112.81	-0.01223782	0	1702.8	0.00375205	0.00557642	2292.8	-0.00325007	0	2882.8	-0.00150779	0.00000001	
523.01	-0.01197358	0	1113.01	-0.01255908	0	1703	0.00346607	0.00557517	2293	-0.0037941	0	2883	-0.00119024	0.00000001	
523.21	-0.01184188	0	1113.21	-0.01246111	0	1703.2	0.00295022	0.00557393	2293.2	-0.00454283	0	2883.2	-0.00105824	0	
523.41	-0.01170575	0	1113.41	-0.01234758	0	1703.4	0.00309549	0.00557268	2293.4	-0.00360591	0	2883.4	-0.00098034	0	
523.61	-0.01176384	0	1113.61	-0.01249465	0	1703.6	0.00266697	0.00557143	2293.6	-0.00298147	0	2883.6	-0.00178238	0	
523.81	-0.01098698	0	1113.81	-0.01271379	0	1703.8	0.00222595	0.00557018	2293.8	-0.00182575	0	2883.8	-0.00101319	0	
524.01	-0.01023144	0	1114.01	-0.01268127	0	1704	0.00252662	0.00556894	2294	-0.00173863	0	2884	-0.00063486	0	
524.21	-0.009935	0	1114.21	-0.01223838	0	1704.2	0.00197878	0.00556769	2294.2	-0.00074629	0	2884.2	-0.00050017	0	
524.41	-0.01041702	0	1114.41	-0.011952	0	1704.4	0.00148566	0.00556644	2294.4	0.00023204	0	2884.4	-0.0003539	0	
524.61	-0.01006524	0	1114.61	-0.01170244	0	1704.6	0.0006764	0.0055652	2294.6	0.00136802	0	2884.6	-0.00073571	0	
524.81	-0.01038485	0	1114.81	-0.01141663	0	1704.8	0.00052982	0.00556395	2294.8	0.00240216	0	2884.8	-0.0008529	0	
525.01	-0.01039089	0	1115.01	-0.01158075	0	1705	0.00054759	0.0055627	2295	0.00306737	0	2885	-0.00111944	0	
525.21	-0.01102239	0	1115.21	-0.01147713	0	1705.2	0.00134448	0.00556146	2295.2	0.00385179	0	2885.2	-0.00042973	0	
525.41	-0.01084845	0	1115.41	-0.01126527	0	1705.4	0.00134308	0.00556021	2295.4	0.00312412	0	2885.4	0.00021718	0	
525.61	-0.0102598	0	1115.61	-0.01197214	0	1705.6	0.00226387	0.00555897	2295.6	0.00347247	0	2885.6	-0.00067682	0	
525.81	-0.0096686	0	1115.81	-0.0122501	0	1705.8	0.00206041	0.00555772	2295.8	0.00283575	0	2885.8	-0.00054377	0	
526.01	-0.00929703	0	1116.01	-0.01295328	0	1706	0.00258585	0.00555648	2296	0.00350722	0	2886	-0.00088032	0	
526.21	-0.01012647	0	1116.21	-0.01274321	0	1706.2	0.00301428	0.00555523	2296.2	0.00373472	0	2886.2	-0.0019935	0	
526.41	-0.01166995	0	1116.41	-0.01283466	0	1706.4	0.00331812	0.00555399	2296.4	0.00375228	0	2886.4	-0.00324415	0	
526.61	-0.01122136	0	1116.61	-0.01268414	0	1706.6	0.00376762	0.00555275	2296.6	0.00387	0	2886.6	-0.00231225	0	
526.81	-0.01106757	0	1116.81	-0.01285738	0	1706.8	0.00396118	0.0055515	2296.8	0.00329338	0	2886.8	-0.00171418	0	
527.01	-0.01085527	0	1117.01	-0.01295769	0	1707	0.00388198	0.00555026	2297	0.00284653	0	2887	-0.00204663	0	
527.21	-0.01053686	0	1117.21	-0.01262006	0	1707.2	0.00339977	0.00554902	2297.2	0.0024528	0	2887.2	-0.00159947	0	
527.41	-0.01029357	0	1117.41	-0.01272584	0	1707.4	0.00360238	0.00554778	2297.4	0.00336509	0	2887.4	-0.00225882	0	
527.61	-0.01021623	0	1117.61	-0.01343291	0	1707.6	0.00368215	0.00554653	2297.6	0.00348469	0	2887.6	-0.00280051	0	
527.81	-0.01034927	0	1117.81	-0.01413655	0	1707.8	0.00399294	0.00554529	2297.8	0.00364499	0	2887.8	-0.00185485	0	
528.01	-0.01121789	0	1118.01	-0.01437077	0	1708	0.0036425	0.00554405	2298	0.00343248	0	2888	-0.00137845	0	
528.21	-0.01146641	0	1118.21	-0.01437414	0	1708.2	0.00313033	0.00554281	2298.2	0.00327619	0	2888.2	-0.00106004	0	
528.41	-0.01238753	0	1118.41	-0.01491529	0	1708.4	0.0030582	0.00554157	2298.4	0.00325609	0	2888.4	-0.00117259	0	
528.61	-0.01285211	0	1118.61	-0.01486119	0	1708.6	0.00291973	0.00554033	2298.6	0.00296587	0	2888.6	-0.00000356	0	
528.81	-0.01321983	0	1118.81	-0.01478842	0	1708.8	0.00283088	0.00553909	2298.8	0.00260154	0	2888.8	0.00025707	0	
529.01	-0.01405308	0	1119.01	-0.01528771	0	1709	0.00171325	0.00553785	2299	0.00167016	0	2889	0.00020443	0	
529.21	-0.01462128	0	1119.21	-0.01536446	0	1709.2	0.00184571	0.00553661	2299.2	0.00153217	0	2889.2	0.00033695	0	
529.41	-0.01373963	0	1119.41	-0.01616082	0	1709.4	0.00120107	0.00553537	2299.4	0.00079189	0	2889.4	0.00026892	0	
529.61	-0.01321248	0	1119.61	-0.01712877	0	1709.6	0.00179852	0.00553413	2299.6	0.00107094	0	2889.6	-0.00072525	0	
529.81	-0.01322297	0	1119.81	-0.01676147	0	1709.8	0.00103361	0.00553289	2299.8	0.00022678	0	2889.8	-0.00085465	0	
530.01	-0.01363098	0	1120.01	-0.01623437	0	1710	0.00039254	0.00553165	2300	-0.00061482	0	2890	-0.00165034	0	
530.21	-0.014595	0	1120.21	-0.01594076	0	1710.2	0.00015204	0.00553041	2300.2	-0.00137262	0	2890.2	-0.00233789	0	
530.41	-0.01448285	0	1120.41	-0.01584429	0	1710.4	0.00082688	0.00552917	2300.4	-0.00145064	0	2890.4	-0.00252662	0	
530.61	-0.01364314	0	1120.61	-0.01604351	0	1710.6	0.00111105	0.00552793	2300.6	-0.00220183	0	2890.6	-0.0018207	0	
530.81	-0.01331911	0	1120.81	-0.01520428	0	1710.8	0.0011804	0.0055267	2300.8	-0.00215568	0	2890.8	-0.00176267	0	
531.01	-0.01304051	0	1121.01	-0.01499086	0	1711	0.00070375	0.00552546	2301	-0.00167194	0	2891	-0.00246827	0	
531.21	-0.01230102	0	1121.21	-0.01454345	0	1711.2	0.000545	0.00552422	2301.2	-0.00180574	0	2891.2	-0.00287552	0	
531.41	-0.01189313	0	1121.41	-0.01465448	0	1711.4	0.00012532	0.00552298	2301.4	-0.00128635	0	2891.4	-0.00401474	0	
531.61	-0.01113604	0	1121.61	-0.01458564	0	1711.6	0.00063643	0.00552175	2301.6	-0.00088144	0	2891.6	-0.0039632	0	
531.81	-0.01121723	0	1121.81	-0.01401264	0	1711.8	0.00053086	0.00552051	2301.8	-0.00129634	0	2891.8	-0.00350437	0	
532.01	-0.01145198	0	1122.01	-0.0139267	0	1712	0.00069295	0.00551927	2302	-0.00149527	0	2892	-0.0039746	0	
532.21	-0.01057399	0	1122.21	-0.01406217	0	1712.2	0.00050661	0.00551804	2302.2	-0.00112896	0	2892.2	-0.00393291	0	
532.41	-0.01105064	0	1122.41	-0.01386055	0	1712.4	0.0003324	0.0055168	2302.4	-0.00068344	0	2892.4	-0.00403578	0	
532.61	-0.01108346	0	1122.61	-0.01435214	0	1712.6	0.00071479	0.00551557	2302.6	-0.00020968	0	2892.6	-0.00355879	0	
532.81	-0.01147066	0	1122.81	-0.01420881	0	1712.8	0.00019747	0.00551433	2302.8	-0.00082848	0	2892.8	-0.00432046	0	
533.01	-0.01237648	0	1123.01	-0.01432027	0	1713	-0.00011946	0.0055131	2303	-0.0001568	0	2893	-0.00353442	0	
533.21	-0.0118133	0	1123.21	-0.01393536	0	1713.2	0.00046826	0.00551186	2303.2	0.00043758	0	2893.2	-0.00344955	0	
533.41	-0.01213354	0	1123.41	-0.01474544	0	1713.4	-0.00015204	0.00551063	2303.4	0.00088895	0	2893.4	-0.00296986	0	
533.61	-0.01264507	0	1123.61	-0.01470662	0	1713.6	0.00035989	0.0055094	2303.6	0.00175209	0	2893.6	-0.00269329	0	
533.81	-0.01317782	0	1123.81	-0.0138947	0	1713.8	0.00059868	0.00550816	2303.8	0.00184191	0	2893.8	-0.00254816	0	
534.01	-0.01391621	0	1124.01	-0.01365967	0	1714	0.00092857	0.00550693	2304	0.00167028	0	2894	-0.00306254	0	
534.21	-0.01481146	0	1124.21	-0.0140432	0	1714.2	0.00178349	0.0055057	2304.2	0.00224628	0	2894.2	-0.00287548	0	
534.41	-0.01412363	0	1124.41	-0.01406778	0	1714.4	0.00193761	0.00550446	2304.4	0.00190866	0	2894.4	-0.00289066	0	
534.61	-0.01433586	0	1124.61	-0.01416078	0	1714.6	0.00166611	0.00550323	2304.6	0.00205632	0	2894.6	-0.00314601	0	
534.81	-0.01429349	0	1124.81	-0.01366307	0	1714.8	0.00158994	0.005502	2304.8	0.00222811	0	2894.8	-0.00253733	0	
535.01	-0.01394096	0	1125.01	-0.01326087	0	1715	0.00138069	0.00550077	2305	0.0020517	0	2895	-0.00333049	0	
535.21	-0.01273418	0	1125.21	-0.01312061	0	1715.2	0.00113238	0.00549953	2305.2	0.00175094	0	2895.2	-0.00365078	0	
535.41	-0.01260518	0	1125.41	-0.01374384	0	1715.4	0.00031447	0.0054983	2305.4	0.00090613	0	2895.4	-0.00370577	0	
535.61	-0.01193972	0	1125.61	-0.01402641	0	1715.6	0.00044299	0.00549707	2305.6	0.00081323	0	2895.6	-0.00330487	0	
535.81	-0.0120802	0	1125.81	-0.01495704	0	1715.8	0.00012323	0.00549584	2305.8	0.00010326	0	2895.8	-0.00301873	0	
536.01	-0.01162273	0	1126.01	-0.01563084	0	1716	0.00048167	0.00549461	2306	-0.00002557	0	2896	-0.00254983	0	
536.21	-0.01113677	0	1126.21	-0.01634797	0	1716.2	0.00016207	0.00549338	2306.2	-0.00023506	0	2896.2	-0.00178951	0	
536.41	-0.01150065	0	1126.41	-0.01621912	0	1716.4	0.00042779	0.00549215	2306.4	-0.00070612	0	2896.4	-0.00200762	0	
536.61	-0.01136502	0	1126.61	-0.01665836	0	1716.6	0.0011675	0.00549092	2306.6	-0.00046038	0	2896.6	-0.00198373	0	
536.81	-0.01158876	0	1126.81	-0.01660241	0	1716.8	0.00106343	0.00548969	2306.8	-0.00143775	0	2896.8	-0.0016068	0	
537.01	-0.01095632	0	1127.01	-0.01699014	0	1717	0.00125641	0.00548846	2307	-0.00122226	0	2897	-0.0006511	0	
537.21	-0.01095909	0	1127.21	-0.01645049	0	1717.2	0.00146843	0.00548723	2307.2	-0.00099749	0	2897.2	-0.00055933	0	
537.41	-0.01202657	0	1127.41	-0.01650588	0	1717.4	0.00168605	0.005486	2307.4	-0.00078115	0	2897.4	0.00043954	0	
537.61	-0.01164445	0	1127.61	-0.01690102	0	1717.6	0.00285537	0.00548478	2307.6	0.00002513	0	2897.6	0.00123011	0	
537.81	-0.01183686	0	1127.81	-0.01645289	0	1717.8	0.00364519	0.00548355	2307.8	0.00063432	0	2897.8	0.00104403	0	
538.01	-0.01269078	0	1128.01	-0.0154047	0	1718	0.004139	0.00548232	2308	0.00036627	0	2898	0.00094792	0	
538.21	-0.01307719	0	1128.21	-0.01539584	0	1718.2	0.00370004	0.00548109	2308.2	0.00022671	0	2898.2	0.00072215	0	
538.41	-0.0121876	0	1128.41	-0.01509181	0	1718.4	0.00342614	0.00547987	2308.4	0.00033636	0	2898.4	0.00078419	0	
538.61	-0.0129949	0	1128.61	-0.0146263	0	1718.6	0.00312368	0.00547864	2308.6	0.00089714	0	2898.6	0.00051858	0	
538.81	-0.01254801	0	1128.81	-0.01394367	0	1718.8	0.00292161	0.00547741	2308.8	0.00064017	0	2898.8	-0.00013511	0	
539.01	-0.01214392	0	1129.01	-0.01393894	0	1719	0.00215977	0.00547619	2309	0.00031029	0	2899	-0.00092121	0	
539.21	-0.01218236	0	1129.21	-0.01460012	0	1719.2	0.00196061	0.00547496	2309.2	0.00034856	0	2899.2	-0.00130861	0	
539.41	-0.01294417	0	1129.41	-0.01476495	0	1719.4	0.00203101	0.00547373	2309.4	0.00041933	0	2899.4	-0.00101078	0	
539.61	-0.0132354	0	1129.61	-0.01472313	0	1719.6	0.00093541	0.00547251	2309.6	0.00042371	0	2899.6	-0.00188083	0	
539.81	-0.01306967	0	1129.81	-0.01486583	0	1719.8	0.00095673	0.00547128	2309.8	0.00013892	0	2899.8	-0.00200938	0	
540.01	-0.01323127	0	1130.01	-0.01476136	0	1720	0.00093506	0.00547006	2310	-0.00038739	0	2900	-0.00197562	0	
540.21	-0.01365025	0	1130.21	-0.01408429	0	1720.2	0.00104021	0.00546883	2310.2	-0.00056333	0	2900.2	-0.00339133	0	
540.41	-0.01352306	0	1130.41	-0.01342133	0	1720.4	0.00129109	0.00546761	2310.4	-0.00179104	0	2900.4	-0.00427453	0	
540.61	-0.01314136	0	1130.61	-0.01294975	0	1720.6	0.00222193	0.00546638	2310.6	-0.00222952	0	2900.6	-0.00474619	0	
540.81	-0.0135402	0	1130.81	-0.01341158	0	1720.8	0.00180635	0.00546516	2310.8	-0.0034901	0	2900.8	-0.00427373	0	
541.01	-0.01328001	0	1131.01	-0.01332711	0	1721	0.00199399	0.00546394	2311	-0.00310672	0	2901	-0.00418644	0	
541.21	-0.01356445	0	1131.21	-0.01266479	0	1721.2	0.00298868	0.00546271	2311.2	-0.00278507	0	2901.2	-0.00412285	0	
541.41	-0.01324052	0	1131.41	-0.01364479	0	1721.4	0.00317274	0.00546149	2311.4	-0.00306922	0	2901.4	-0.00262408	0	
541.61	-0.01269791	0	1131.61	-0.01392523	0	1721.6	0.00335654	0.00546027	2311.6	-0.00235229	0	2901.6	-0.00227343	0	
541.81	-0.01241728	0	1131.81	-0.01422253	0	1721.8	0.00369808	0.00545904	2311.8	-0.00236709	0	2901.8	-0.00262737	0	
542.01	-0.01275404	0	1132.01	-0.01357359	0	1722	0.00392753	0.00545782	2312	-0.0019632	0	2902	-0.00302958	0	
542.21	-0.01288712	0	1132.21	-0.01415769	0	1722.2	0.00312989	0.0054566	2312.2	-0.00196791	0	2902.2	-0.00274581	0	
542.41	-0.01300585	0	1132.41	-0.01496116	0	1722.4	0.00333559	0.00545538	2312.4	-0.0008819	0	2902.4	-0.00214023	0	
542.61	-0.01463818	0	1132.61	-0.0151671	0	1722.6	0.00259928	0.00545416	2312.6	-0.00073774	0	2902.6	-0.00294247	0	
542.81	-0.01469222	0	1132.81	-0.01552304	0	1722.8	0.00194028	0.00545293	2312.8	-0.00104782	0	2902.8	-0.00350305	0	
543.01	-0.01501838	0	1133.01	-0.01598951	0	1723	0.00136882	0.00545171	2313	-0.0008662	0	2903	-0.00330093	0	
543.21	-0.01517434	0	1133.21	-0.01702847	0	1723.2	0.00216337	0.00545049	2313.2	0.00015757	0	2903.2	-0.00306059	0	
543.41	-0.01535412	0	1133.41	-0.01810716	0	1723.4	0.00131685	0.00544927	2313.4	0.0005997	0	2903.4	-0.00297135	0	
543.61	-0.01554607	0	1133.61	-0.0183961	0	1723.6	0.00071426	0.00544805	2313.6	0.00047512	0	2903.6	-0.00317647	0	
543.81	-0.01526492	0	1133.81	-0.01877763	0	1723.8	0.00034082	0.00544683	2313.8	0.00112932	0	2903.8	-0.0026515	0	
544.01	-0.01538104	0	1134.01	-0.01873251	0	1724	0.00028521	0.00544561	2314	0.0008293	0	2904	-0.00219247	0	
544.21	-0.01564786	0	1134.21	-0.0185156	0	1724.2	0.00005472	0.00544439	2314.2	0.00123231	0	2904.2	-0.00276916	0	
544.41	-0.01513926	0	1134.41	-0.01836953	0	1724.4	0.00037957	0.00544317	2314.4	0.00039511	0	2904.4	-0.00254939	0	
544.61	-0.0152253	0	1134.61	-0.01847965	0	1724.6	0.00082547	0.00544196	2314.6	0.00042008	0	2904.6	-0.00269288	0	
544.81	-0.0157448	0	1134.81	-0.01920126	0	1724.8	0.00074719	0.00544074	2314.8	0.00043448	0	2904.8	-0.00243928	0	
545.01	-0.01474656	0	1135.01	-0.01895726	0	1725	0.00173226	0.00543952	2315	0.00076228	0	2905	-0.00270863	0	
545.21	-0.01438697	0	1135.21	-0.01847447	0	1725.2	0.00176636	0.0054383	2315.2	-0.00000148	0	2905.2	-0.00253398	0	
545.41	-0.01431768	0	1135.41	-0.01832336	0	1725.4	0.00161331	0.00543708	2315.4	-0.00036092	0	2905.4	-0.00177412	0	
545.61	-0.01432001	0	1135.61	-0.01883441	0	1725.6	0.00223398	0.00543587	2315.6	-0.00051503	0	2905.6	-0.00161218	0	
545.81	-0.01435194	0	1135.81	-0.01815859	0	1725.8	0.00302568	0.00543465	2315.8	-0.00094526	0	2905.8	-0.00200564	0	
546.01	-0.0153566	0	1136.01	-0.01678582	0	1726	0.00350644	0.00543343	2316	-0.00075566	0	2906	-0.00189651	0	
546.21	-0.0161583	0	1136.21	-0.01666105	0	1726.2	0.00382411	0.00543222	2316.2	-0.00083004	0	2906.2	-0.00135105	0	
546.41	-0.01699823	0	1136.41	-0.01654926	0	1726.4	0.0039033	0.005431	2316.4	-0.00066092	0	2906.4	-0.00149423	0	
546.61	-0.01733033	0	1136.61	-0.0156441	0	1726.6	0.00435405	0.00542978	2316.6	-0.00105415	0	2906.6	-0.00129272	0	
546.81	-0.01676567	0	1136.81	-0.0154587	0	1726.8	0.00457887	0.00542857	2316.8	-0.00126554	0	2906.8	-0.00109259	0	
547.01	-0.01608995	0	1137.01	-0.01550712	0	1727	0.00449572	0.00542735	2317	-0.00077682	0	2907	-0.00086172	0	
547.21	-0.01593901	0	1137.21	-0.01572117	0	1727.2	0.00532401	0.00542614	2317.2	-0.00063941	0	2907.2	0.00054166	0	
547.41	-0.01531348	0	1137.41	-0.01612578	0	1727.4	0.00495301	0.00542492	2317.4	-0.00055184	0	2907.4	0.00073146	0	
547.61	-0.01561834	0	1137.61	-0.01576888	0	1727.6	0.00474443	0.00542371	2317.6	-0.0005536	0	2907.6	0.00077566	0	
547.81	-0.01583622	0	1137.81	-0.01566058	0	1727.8	0.00387389	0.00542249	2317.8	-0.00048933	0	2907.8	0.00052886	0	
548.01	-0.01601464	0	1138.01	-0.01560856	0	1728	0.00379677	0.00542128	2318	-0.00043074	0	2908	0.00047601	0	
548.21	-0.0160137	0	1138.21	-0.01544177	0	1728.2	0.00309896	0.00542006	2318.2	-0.00065187	0	2908.2	-0.00003408	0	
548.41	-0.01605974	0	1138.41	-0.01558993	0	1728.4	0.00321515	0.00541885	2318.4	-0.00157087	0	2908.4	0.0001658	0	
548.61	-0.01594033	0	1138.61	-0.01586047	0	1728.6	0.00376962	0.00541764	2318.6	-0.00178982	0	2908.6	-0.00183894	0	
548.81	-0.01559855	0	1138.81	-0.01622668	0	1728.8	0.00385457	0.00541642	2318.8	-0.00134417	0	2908.8	-0.00272605	0	
549.01	-0.01579881	0	1139.01	-0.01625146	0	1729	0.00337413	0.00541521	2319	-0.0017009	0	2909	-0.00343826	0	
549.21	-0.01569567	0	1139.21	-0.01579035	0	1729.2	0.0029847	0.005414	2319.2	-0.00186132	0	2909.2	-0.00354294	0	
549.41	-0.01537861	0	1139.41	-0.01588553	0	1729.4	0.00187192	0.00541279	2319.4	-0.00247449	0	2909.4	-0.00397581	0	
549.61	-0.01544349	0	1139.61	-0.01610977	0	1729.6	0.00116796	0.00541157	2319.6	-0.00262202	0	2909.6	-0.00364265	0	
549.81	-0.01509117	0	1139.81	-0.01485281	0	1729.8	0.00047528	0.00541036	2319.8	-0.00298236	0	2909.8	-0.00470746	0	
550.01	-0.01494396	0	1140.01	-0.01505103	0	1730	-0.00035636	0.00540915	2320	-0.00153915	0	2910	-0.00514096	0	
550.21	-0.01450877	0	1140.21	-0.01494821	0	1730.2	-0.00113068	0.00540794	2320.2	-0.0004864	0	2910.2	-0.0057194	0	
550.41	-0.01452397	0	1140.41	-0.01497951	0	1730.4	-0.00217268	0.00540673	2320.4	-0.00106691	0	2910.4	-0.00625454	0	
550.61	-0.01349108	0	1140.61	-0.01469265	0	1730.6	-0.00176625	0.00540552	2320.6	-0.00077715	0	2910.6	-0.00603344	0	
550.81	-0.01282081	0	1140.81	-0.01444668	0	1730.8	-0.00206615	0.00540431	2320.8	-0.00072119	0	2910.8	-0.00628005	0	
551.01	-0.01263476	0	1141.01	-0.01452163	0	1731	-0.00230922	0.0054031	2321	-0.00057339	0	2911	-0.00616467	0	
551.21	-0.01211814	0	1141.21	-0.01410152	0	1731.2	-0.00110898	0.00540189	2321.2	-0.00082919	0	2911.2	-0.00568341	0	
551.41	-0.01124292	0	1141.41	-0.01438282	0	1731.4	-0.00113542	0.00540068	2321.4	-0.00093539	0	2911.4	-0.00574679	0	
551.61	-0.01201638	0	1141.61	-0.01371729	0	1731.6	-0.00100539	0.00539947	2321.6	-0.00169115	0	2911.6	-0.00556303	0	
551.81	-0.01179188	0	1141.81	-0.01357835	0	1731.8	-0.0004395	0.00539826	2321.8	-0.00231231	0	2911.8	-0.00454935	0	
552.01	-0.01213139	0	1142.01	-0.01385725	0	1732	0.00023933	0.00539705	2322	-0.00216748	0	2912	-0.00420923	0	
552.21	-0.01212707	0	1142.21	-0.014003	0	1732.2	0.00094473	0.00539584	2322.2	-0.00294633	0	2912.2	-0.00353663	0	
552.41	-0.01230179	0	1142.41	-0.01447261	0	1732.4	0.00184618	0.00539464	2322.4	-0.00252638	0	2912.4	-0.00334114	0	
552.61	-0.01202677	0	1142.61	-0.01503246	0	1732.6	0.00277046	0.00539343	2322.6	-0.00216852	0	2912.6	-0.00444876	0	
552.81	-0.01223252	0	1142.81	-0.01630939	0	1732.8	0.00312488	0.00539222	2322.8	-0.00139038	0	2912.8	-0.00357682	0	
553.01	-0.01286745	0	1143.01	-0.01704342	0	1733	0.00287885	0.00539101	2323	-0.00129105	0	2913	-0.00305104	0	
553.21	-0.01225395	0	1143.21	-0.017572	0	1733.2	0.00314698	0.00538981	2323.2	-0.00106309	0	2913.2	-0.00277151	0	
553.41	-0.01267825	0	1143.41	-0.01803398	0	1733.4	0.00249603	0.0053886	2323.4	-0.00116491	0	2913.4	-0.00298831	0	
553.61	-0.01313262	0	1143.61	-0.01829882	0	1733.6	0.00258052	0.00538739	2323.6	-0.00031922	0	2913.6	-0.00355304	0	
553.81	-0.01283461	0	1143.81	-0.01888607	0	1733.8	0.00197989	0.00538619	2323.8	0.00037139	0	2913.8	-0.0048305	0	
554.01	-0.01398333	0	1144.01	-0.02000372	0	1734	0.00128991	0.00538498	2324	0.00237164	0	2914	-0.00479469	0	
554.21	-0.01437196	0	1144.21	-0.0201393	0	1734.2	0.00127335	0.00538377	2324.2	0.00226309	0	2914.2	-0.00514869	0	
554.41	-0.01503606	0	1144.41	-0.02121332	0	1734.4	0.00100853	0.00538257	2324.4	0.00204151	0	2914.4	-0.00542807	0	
554.61	-0.0147937	0	1144.61	-0.0208536	0	1734.6	0.00192085	0.00538136	2324.6	0.00237376	0	2914.6	-0.00527008	0	
554.81	-0.01492239	0	1144.81	-0.02062133	0	1734.8	0.00180736	0.00538016	2324.8	0.00259594	0	2914.8	-0.00599413	0	
555.01	-0.01558289	0	1145.01	-0.02133127	0	1735	0.00186525	0.00537895	2325	0.00230844	0	2915	-0.00605785	0	
555.21	-0.01501489	0	1145.21	-0.0207637	0	1735.2	0.00158613	0.00537775	2325.2	0.00138451	0	2915.2	-0.00628354	0	
555.41	-0.01527056	0	1145.41	-0.02019134	0	1735.4	0.00095648	0.00537655	2325.4	0.00044288	0	2915.4	-0.0060824	0	
555.61	-0.01561867	0	1145.61	-0.01912287	0	1735.6	0.00099102	0.00537534	2325.6	0.00070077	0	2915.6	-0.00627578	0	
555.81	-0.01562814	0	1145.81	-0.01906257	0	1735.8	0.00128802	0.00537414	2325.8	0.00018813	0	2915.8	-0.00600072	0	
556.01	-0.01586076	0	1146.01	-0.01850208	0	1736	0.00129358	0.00537293	2326	0.00033985	0	2916	-0.00676671	0	
556.21	-0.01535706	0	1146.21	-0.01729387	0	1736.2	0.00127507	0.00537173	2326.2	-0.00070766	0	2916.2	-0.00613641	0	
556.41	-0.01478319	0	1146.41	-0.01690425	0	1736.4	0.00098431	0.00537053	2326.4	-0.00044287	0	2916.4	-0.00500437	0	
556.61	-0.01496006	0	1146.61	-0.01674831	0	1736.6	0.00094423	0.00536933	2326.6	-0.00007868	0	2916.6	-0.00476222	0	
556.81	-0.01478895	0	1146.81	-0.01669638	0	1736.8	0.00178512	0.00536812	2326.8	0.00012729	0	2916.8	-0.00521749	0	
557.01	-0.01523042	0	1147.01	-0.0164428	0	1737	0.00108166	0.00536692	2327	0.00011574	0	2917	-0.00457539	0	
557.21	-0.01453562	0	1147.21	-0.01579329	0	1737.2	0.00088959	0.00536572	2327.2	0.00014763	0	2917.2	-0.00408497	0	
557.41	-0.01420945	0	1147.41	-0.01500996	0	1737.4	0.00063599	0.00536452	2327.4	-0.00011249	0	2917.4	-0.00441663	0	
557.61	-0.01366829	0	1147.61	-0.0153013	0	1737.6	0.00093513	0.00536332	2327.6	0.0001476	0	2917.6	-0.00438781	0	
557.81	-0.01313286	0	1147.81	-0.01571356	0	1737.8	0.00085903	0.00536212	2327.8	0.00055282	0	2917.8	-0.00404054	0	
558.01	-0.01283326	0	1148.01	-0.01549631	0	1738	0.00131616	0.00536092	2328	0.00113665	0	2918	-0.00322668	0	
558.21	-0.01197377	0	1148.21	-0.01539322	0	1738.2	0.00173651	0.00535972	2328.2	0.0006905	0	2918.2	-0.00239332	0	
558.41	-0.01164589	0	1148.41	-0.01602717	0	1738.4	0.00138305	0.00535852	2328.4	0.00101816	0	2918.4	-0.00214505	0	
558.61	-0.01030899	0	1148.61	-0.01532649	0	1738.6	0.00115337	0.00535732	2328.6	0.00091437	0	2918.6	-0.00147735	0	
558.81	-0.0092882	0	1148.81	-0.01545029	0	1738.8	0.00016686	0.00535612	2328.8	0.00046715	0	2918.8	-0.00156089	0	
559.01	-0.0090938	0	1149.01	-0.01576113	0	1739	-0.00103943	0.00535492	2329	0.00013862	0	2919	-0.00182863	0	
559.21	-0.00837296	0	1149.21	-0.01482688	0	1739.2	-0.00212481	0.00535372	2329.2	-0.00082579	0	2919.2	-0.00259175	0	
559.41	-0.00837936	0	1149.41	-0.01426981	0	1739.4	-0.00265287	0.00535252	2329.4	-0.00118663	0	2919.4	-0.00258809	0	
559.61	-0.00907018	0	1149.61	-0.01369817	0	1739.6	-0.00276293	0.00535132	2329.6	-0.00116679	0	2919.6	-0.00246301	0	
559.81	-0.00946844	0	1149.81	-0.01326723	0	1739.8	-0.00287117	0.00535012	2329.8	-0.00158296	0	2919.8	-0.00203596	0	
560.01	-0.00991721	0	1150.01	-0.01273909	0	1740	-0.00358054	0.00534892	2330	-0.00174533	0	2920	-0.00225312	0	
560.21	-0.01044124	0	1150.21	-0.01145292	0	1740.2	-0.00366528	0.00534773	2330.2	-0.00141441	0	2920.2	-0.00146643	0	
560.41	-0.01097233	0	1150.41	-0.01166581	0	1740.4	-0.00407799	0.00534653	2330.4	-0.00048071	0	2920.4	-0.00068686	0	
560.61	-0.01134503	0	1150.61	-0.01208709	0	1740.6	-0.00454755	0.00534533	2330.6	-0.00026013	0	2920.6	-0.00147398	0	
560.81	-0.01118182	0	1150.81	-0.0121145	0	1740.8	-0.00518847	0.00534414	2330.8	-0.00019678	0	2920.8	-0.00124723	0	
561.01	-0.0116	0	1151.01	-0.01203865	0	1741	-0.00622354	0.00534294	2331	-0.00011003	0	2921	-0.00066249	0	
561.21	-0.01147939	0	1151.21	-0.01219182	0	1741.2	-0.00572185	0.00534174	2331.2	0.00055398	0	2921.2	-0.00084623	0	
561.41	-0.01205538	0	1151.41	-0.01312756	0	1741.4	-0.00510526	0.00534055	2331.4	0.00105379	0	2921.4	-0.00080652	0	
561.61	-0.01254847	0	1151.61	-0.01417613	0	1741.6	-0.00349171	0.00533935	2331.6	0.00133079	0	2921.6	-0.00030325	0	
561.81	-0.01235548	0	1151.81	-0.01512484	0	1741.8	-0.00354637	0.00533816	2331.8	0.00144756	0	2921.8	-0.00066635	0	
562.01	-0.01234082	0	1152.01	-0.01616399	0	1742	-0.00289286	0.00533696	2332	0.00165484	0	2922	-0.00029834	0	
562.21	-0.0126511	0	1152.21	-0.01748526	0	1742.2	-0.00265823	0.00533576	2332.2	0.00131808	0	2922.2	-0.00024587	0	
562.41	-0.01265262	0	1152.41	-0.01871088	0	1742.4	-0.0022089	0.00533457	2332.4	0.00107948	0	2922.4	-0.0008688	0	
562.61	-0.01204212	0	1152.61	-0.01933624	0	1742.6	-0.0011008	0.00533338	2332.6	0.00094258	0	2922.6	-0.00068905	0	
562.81	-0.01290389	0	1152.81	-0.02001313	0	1742.8	-0.00073447	0.00533218	2332.8	-0.00028333	0	2922.8	-0.00154083	0	
563.01	-0.01384512	0	1153.01	-0.02050887	0	1743	-0.00030741	0.00533099	2333	-0.00007647	0	2923	-0.00163599	0	
563.21	-0.01461304	0	1153.21	-0.02146017	0	1743.2	0.00082364	0.00532979	2333.2	-0.00099183	0	2923.2	-0.00221211	0	
563.41	-0.01569702	0	1153.41	-0.02199326	0	1743.4	0.00104803	0.0053286	2333.4	-0.00130787	0	2923.4	-0.00111378	0	
563.61	-0.01633998	0	1153.61	-0.02167776	0	1743.6	0.00140896	0.00532741	2333.6	-0.00184964	0	2923.6	-0.00064384	0	
563.81	-0.01623221	0	1153.81	-0.02106581	0	1743.8	0.00162706	0.00532621	2333.8	-0.00157213	0	2923.8	-0.00095288	0	
564.01	-0.01696318	0	1154.01	-0.02030432	0	1744	0.00192146	0.00532502	2334	-0.0015409	0	2924	-0.00121526	0	
564.21	-0.01695047	0	1154.21	-0.02020132	0	1744.2	0.00202437	0.00532383	2334.2	-0.00059561	0	2924.2	-0.00102837	0	
564.41	-0.01695043	0	1154.41	-0.0200489	0	1744.4	0.001583	0.00532264	2334.4	-0.00076028	0	2924.4	-0.00090941	0	
564.61	-0.01678499	0	1154.61	-0.01937815	0	1744.6	0.00035947	0.00532145	2334.6	-0.00057735	0	2924.6	-0.00123546	0	
564.81	-0.01576388	0	1154.81	-0.01815566	0	1744.8	0.00029724	0.00532025	2334.8	-0.00055292	0	2924.8	-0.00121852	0	
565.01	-0.01576069	0	1155.01	-0.0180767	0	1745	0.00102459	0.00531906	2335	-0.00025275	0	2925	-0.00088962	0	
565.21	-0.01552964	0	1155.21	-0.01846705	0	1745.2	0.00152489	0.00531787	2335.2	0.00036371	0	2925.2	-0.00108934	0	
565.41	-0.01556786	0	1155.41	-0.01804421	0	1745.4	0.00121544	0.00531668	2335.4	0.00065325	0	2925.4	-0.00081958	0	
565.61	-0.0154108	0	1155.61	-0.01756131	0	1745.6	0.00109219	0.00531549	2335.6	0.0006045	0	2925.6	-0.00031964	0	
565.81	-0.01526079	0	1155.81	-0.01695781	0	1745.8	0.00079443	0.0053143	2335.8	0.00037567	0	2925.8	-0.00096088	0	
566.01	-0.01503011	0	1156.01	-0.01664573	0	1746	0.00126251	0.00531311	2336	0.00012933	0	2926	-0.00133858	0	
566.21	-0.01463349	0	1156.21	-0.01676006	0	1746.2	0.00162947	0.00531192	2336.2	-0.00093315	0	2926.2	-0.00197146	0	
566.41	-0.01455058	0	1156.41	-0.01773356	0	1746.4	0.00203792	0.00531073	2336.4	-0.00115797	0	2926.4	-0.00239096	0	
566.61	-0.0141986	0	1156.61	-0.01796793	0	1746.6	0.00227121	0.00530954	2336.6	-0.00068125	0	2926.6	-0.00338202	0	
566.81	-0.01420553	0	1156.81	-0.01733066	0	1746.8	0.00261072	0.00530835	2336.8	-0.00150162	0	2926.8	-0.00350239	0	
567.01	-0.01317191	0	1157.01	-0.01728221	0	1747	0.0027704	0.00530716	2337	-0.0009819	0	2927	-0.00370239	0	
567.21	-0.01334093	0	1157.21	-0.01744176	0	1747.2	0.00253684	0.00530598	2337.2	-0.00144222	0	2927.2	-0.00411095	0	
567.41	-0.01316563	0	1157.41	-0.01694695	0	1747.4	0.00210639	0.00530479	2337.4	-0.00192523	0	2927.4	-0.00330239	0	
567.61	-0.01254965	0	1157.61	-0.01653457	0	1747.6	0.00181668	0.0053036	2337.6	-0.00258235	0	2927.6	-0.00393507	0	
567.81	-0.01244507	0	1157.81	-0.01694969	0	1747.8	0.00133809	0.00530241	2337.8	-0.00272594	0	2927.8	-0.0045189	0	
568.01	-0.01186362	0	1158.01	-0.017024	0	1748	0.00122934	0.00530123	2338	-0.00225414	0	2928	-0.00404628	0	
568.21	-0.01186592	0	1158.21	-0.01787381	0	1748.2	0.00162581	0.00530004	2338.2	-0.00161568	0	2928.2	-0.00424837	0	
568.41	-0.01201913	0	1158.41	-0.01770554	0	1748.4	0.00134294	0.00529885	2338.4	-0.00108027	0	2928.4	-0.00459939	0	
568.61	-0.01177952	0	1158.61	-0.01865052	0	1748.6	0.00070695	0.00529767	2338.6	-0.00101972	0	2928.6	-0.00500704	0	
568.81	-0.01111055	0	1158.81	-0.019006	0	1748.8	0.00126689	0.00529648	2338.8	-0.00134983	0	2928.8	-0.0048856	0	
569.01	-0.01110011	0	1159.01	-0.01992528	0	1749	0.00151372	0.00529529	2339	-0.00022466	0	2929	-0.00457753	0	
569.21	-0.01122465	0	1159.21	-0.0199708	0	1749.2	0.00129809	0.00529411	2339.2	0.00096722	0	2929.2	-0.00469795	0	
569.41	-0.0122283	0	1159.41	-0.01951225	0	1749.4	0.00081419	0.00529292	2339.4	0.00115363	0	2929.4	-0.00400923	0	
569.61	-0.01226039	0	1159.61	-0.01950038	0	1749.6	-0.00007525	0.00529174	2339.6	0.00059704	0	2929.6	-0.00310102	0	
569.81	-0.0124761	0	1159.81	-0.01925652	0	1749.8	-0.00048672	0.00529055	2339.8	0.00018426	0	2929.8	-0.00347622	0	
570.01	-0.01295992	0	1160.01	-0.01982149	0	1750	-0.00059012	0.00528937	2340	0.00032259	0	2930	-0.00334025	0	
570.21	-0.0130634	0	1160.21	-0.01923365	0	1750.2	-0.00108417	0.00528818	2340.2	0.00107359	0	2930.2	-0.00294037	0	
570.41	-0.01280027	0	1160.41	-0.01876761	0	1750.4	-0.00128641	0.005287	2340.4	0.00144945	0	2930.4	-0.0027327	0	
570.61	-0.01269812	0	1160.61	-0.01725804	0	1750.6	-0.00082986	0.00528582	2340.6	0.00140319	0	2930.6	-0.00308276	0	
570.81	-0.01269121	0	1160.81	-0.01663056	0	1750.8	-0.00046043	0.00528463	2340.8	0.00102706	0	2930.8	-0.00226733	0	
571.01	-0.01356801	0	1161.01	-0.01626138	0	1751	-0.00063589	0.00528345	2341	0.00056311	0	2931	-0.00249343	0	
571.21	-0.01476926	0	1161.21	-0.01619443	0	1751.2	-0.00025932	0.00528227	2341.2	0.00003891	0	2931.2	-0.00269197	0	
571.41	-0.01425782	0	1161.41	-0.01619578	0	1751.4	0.00061656	0.00528108	2341.4	-0.00072553	0	2931.4	-0.00234997	0	
571.61	-0.0139199	0	1161.61	-0.01643296	0	1751.6	0.0005514	0.0052799	2341.6	-0.00108845	0	2931.6	-0.00315705	0	
571.81	-0.01361127	0	1161.81	-0.01653442	0	1751.8	0.00014974	0.00527872	2341.8	-0.00171221	0	2931.8	-0.0034304	0	
572.01	-0.01334432	0	1162.01	-0.01604484	0	1752	0.00001435	0.00527754	2342	-0.001302	0	2932	-0.00339414	0	
572.21	-0.013396	0	1162.21	-0.01657869	0	1752.2	0.00137457	0.00527635	2342.2	-0.00182277	0	2932.2	-0.00422507	0	
572.41	-0.01306349	0	1162.41	-0.01710698	0	1752.4	0.00128312	0.00527517	2342.4	-0.0021383	0	2932.4	-0.00476588	0	
572.61	-0.01329174	0	1162.61	-0.01790467	0	1752.6	0.00167058	0.00527399	2342.6	-0.00313503	0	2932.6	-0.00580976	0	
572.81	-0.01328018	0	1162.81	-0.01706098	0	1752.8	0.00194153	0.00527281	2342.8	-0.003899	0	2932.8	-0.00534597	0	
573.01	-0.01284294	0	1163.01	-0.0176017	0	1753	0.0018377	0.00527163	2343	-0.00261113	0	2933	-0.00578193	0	
573.21	-0.01349205	0	1163.21	-0.01760364	0	1753.2	0.0015736	0.00527045	2343.2	-0.00279495	0	2933.2	-0.00563681	0	
573.41	-0.01357007	0	1163.41	-0.01789883	0	1753.4	0.00115306	0.00526927	2343.4	-0.0034975	0	2933.4	-0.00590975	0	
573.61	-0.0133247	0	1163.61	-0.0188043	0	1753.6	0.00013818	0.00526809	2343.6	-0.00384682	0	2933.6	-0.00517498	0	
573.81	-0.0134547	0	1163.81	-0.01896843	0	1753.8	0.00022829	0.00526691	2343.8	-0.00293017	0	2933.8	-0.00478294	0	
574.01	-0.01375078	0	1164.01	-0.01843583	0	1754	0.00004409	0.00526573	2344	-0.00165757	0	2934	-0.00373373	0	
574.21	-0.01351899	0	1164.21	-0.01825864	0	1754.2	0.00010713	0.00526455	2344.2	-0.00123066	0	2934.2	-0.00259445	0	
574.41	-0.01373471	0	1164.41	-0.01939046	0	1754.4	0.00075872	0.00526337	2344.4	-0.00165952	0	2934.4	-0.00192359	0	
574.61	-0.0142379	0	1164.61	-0.01885064	0	1754.6	0.00069311	0.00526219	2344.6	-0.00177452	0	2934.6	-0.002214	0	
574.81	-0.01514172	0	1164.81	-0.0195522	0	1754.8	0.00043162	0.00526102	2344.8	-0.00164613	0	2934.8	-0.00175109	0	
575.01	-0.01622547	0	1165.01	-0.01927145	0	1755	0.00138366	0.00525984	2345	-0.00199513	0	2935	-0.00191438	0	
575.21	-0.01600412	0	1165.21	-0.01929171	0	1755.2	0.00159845	0.00525866	2345.2	-0.00196777	0	2935.2	-0.00277612	0	
575.41	-0.01559661	0	1165.41	-0.0193981	0	1755.4	0.00137307	0.00525748	2345.4	-0.00135588	0	2935.4	-0.00224532	0	
575.61	-0.01601511	0	1165.61	-0.01981579	0	1755.6	-0.00034704	0.00525631	2345.6	-0.00098072	0	2935.6	-0.00325352	0	
575.81	-0.01580937	0	1165.81	-0.01883037	0	1755.8	-0.00067505	0.00525513	2345.8	-0.00200712	0	2935.8	-0.00254709	0	
576.01	-0.01555215	0	1166.01	-0.01889904	0	1756	-0.00149115	0.00525395	2346	-0.00234873	0	2936	-0.00288779	0	
576.21	-0.01504235	0	1166.21	-0.01917664	0	1756.2	-0.00089305	0.00525278	2346.2	-0.00309224	0	2936.2	-0.00257736	0	
576.41	-0.01512406	0	1166.41	-0.01862951	0	1756.4	-0.0015921	0.0052516	2346.4	-0.00284584	0	2936.4	-0.0026944	0	
576.61	-0.01582524	0	1166.61	-0.01766365	0	1756.6	-0.00151167	0.00525042	2346.6	-0.0037491	0	2936.6	-0.00314606	0	
576.81	-0.0152045	0	1166.81	-0.01650929	0	1756.8	-0.0015747	0.00524925	2346.8	-0.00362747	0	2936.8	-0.00212651	0	
577.01	-0.01422641	0	1167.01	-0.01703293	0	1757	-0.00129983	0.00524807	2347	-0.00217622	0	2937	-0.00340813	0	
577.21	-0.01376385	0	1167.21	-0.01698096	0	1757.2	-0.00119303	0.0052469	2347.2	-0.00173997	0	2937.2	-0.00321506	0	
577.41	-0.01273057	0	1167.41	-0.01696011	0	1757.4	-0.00132387	0.00524572	2347.4	-0.00153824	0	2937.4	-0.00344898	0	
577.61	-0.01217883	0	1167.61	-0.01733415	0	1757.6	-0.00199553	0.00524455	2347.6	-0.0003493	0	2937.6	-0.00269262	0	
577.81	-0.01188718	0	1167.81	-0.01722796	0	1757.8	-0.00194051	0.00524337	2347.8	0.00096488	0	2937.8	-0.00244783	0	
578.01	-0.01170047	0	1168.01	-0.01709553	0	1758	-0.00195934	0.0052422	2348	0.00163254	0	2938	-0.00257235	0	
578.21	-0.0114404	0	1168.21	-0.01818084	0	1758.2	-0.00147031	0.00524103	2348.2	0.00124409	0	2938.2	-0.00317885	0	
578.41	-0.01204361	0	1168.41	-0.0178176	0	1758.4	-0.00123438	0.00523985	2348.4	0.00148738	0	2938.4	-0.00313854	0	
578.61	-0.01220837	0	1168.61	-0.01715398	0	1758.6	-0.00198856	0.00523868	2348.6	0.00126965	0	2938.6	-0.00394647	0	
578.81	-0.01239788	0	1168.81	-0.01733784	0	1758.8	-0.0012551	0.00523751	2348.8	0.00191328	0	2938.8	-0.00432192	0	
579.01	-0.01265517	0	1169.01	-0.01696521	0	1759	-0.00080186	0.00523633	2349	0.00139881	0	2939	-0.00477386	0	
579.21	-0.01310059	0	1169.21	-0.0162591	0	1759.2	-0.00146043	0.00523516	2349.2	0.00206612	0	2939.2	-0.00528309	0	
579.41	-0.01340809	0	1169.41	-0.01702062	0	1759.4	-0.00161531	0.00523399	2349.4	0.00312482	0	2939.4	-0.00481582	0	
579.61	-0.01384387	0	1169.61	-0.01693999	0	1759.6	-0.00201514	0.00523282	2349.6	0.00279696	0	2939.6	-0.00507656	0	
579.81	-0.01428295	0	1169.81	-0.01595046	0	1759.8	-0.00145689	0.00523165	2349.8	0.00138754	0	2939.8	-0.00416099	0	
580.01	-0.01512368	0	1170.01	-0.01644387	0	1760	-0.00269594	0.00523047	2350	0.00139711	0	2940	-0.00383854	0	
580.21	-0.01595753	0	1170.21	-0.01563148	0	1760.2	-0.00274886	0.0052293	2350.2	0.00116504	0	2940.2	-0.00261592	0	
580.41	-0.01626771	0	1170.41	-0.01514114	0	1760.4	-0.00250845	0.00522813	2350.4	0.00145462	0	2940.4	-0.00192114	0	
580.61	-0.01578919	0	1170.61	-0.01473027	0	1760.6	-0.00188503	0.00522696	2350.6	0.00095495	0	2940.6	-0.00152428	0	
580.81	-0.01489683	0	1170.81	-0.01535402	0	1760.8	-0.00146141	0.00522579	2350.8	0.00148054	0	2940.8	-0.00105824	0	
581.01	-0.01469175	0	1171.01	-0.01574848	0	1761	-0.00102141	0.00522462	2351	0.00266337	0	2941	-0.0019394	0	
581.21	-0.01448275	0	1171.21	-0.01545763	0	1761.2	-0.0011418	0.00522345	2351.2	0.00238617	0	2941.2	-0.00156207	0	
581.41	-0.01420734	0	1171.41	-0.01573471	0	1761.4	-0.00059492	0.00522228	2351.4	0.00191179	0	2941.4	-0.00156325	0	
581.61	-0.01430166	0	1171.61	-0.01665242	0	1761.6	-0.00082668	0.00522111	2351.6	0.0024509	0	2941.6	-0.00182807	0	
581.81	-0.01403886	0	1171.81	-0.01779411	0	1761.8	0.00033247	0.00521994	2351.8	0.00175886	0	2941.8	-0.00177068	0	
582.01	-0.01403279	0	1172.01	-0.01853169	0	1762	0.00079524	0.00521877	2352	0.00166481	0	2942	-0.00114647	0	
582.21	-0.01364102	0	1172.21	-0.01882854	0	1762.2	0.00072058	0.00521761	2352.2	0.00085239	0	2942.2	-0.00137694	0	
582.41	-0.0149115	0	1172.41	-0.01882059	0	1762.4	0.001359	0.00521644	2352.4	0.00068258	0	2942.4	-0.00109775	0	
582.61	-0.01514563	0	1172.61	-0.01897539	0	1762.6	0.00170745	0.00521527	2352.6	0.00072664	0	2942.6	-0.00169881	0	
582.81	-0.01566289	0	1172.81	-0.01841056	0	1762.8	0.00203956	0.0052141	2352.8	0.00074176	0	2942.8	-0.00239481	0	
583.01	-0.01628044	0	1173.01	-0.01852564	0	1763	0.00145285	0.00521293	2353	0.00002471	0	2943	-0.00297708	0	
583.21	-0.01636379	0	1173.21	-0.01891249	0	1763.2	0.00207905	0.00521177	2353.2	0.00083015	0	2943.2	-0.00317191	0	
583.41	-0.01654519	0	1173.41	-0.0197562	0	1763.4	0.00179367	0.0052106	2353.4	0.00073182	0	2943.4	-0.00298432	0	
583.61	-0.01739478	0	1173.61	-0.01945249	0	1763.6	0.00169457	0.00520943	2353.6	0.00006879	0	2943.6	-0.00353867	0	
583.81	-0.01790586	0	1173.81	-0.01890261	0	1763.8	0.00114772	0.00520827	2353.8	-0.00027391	0	2943.8	-0.00341432	0	
584.01	-0.01758744	0	1174.01	-0.01856545	0	1764	0.00043939	0.0052071	2354	0.00045777	0	2944	-0.00391336	0	
584.21	-0.01616528	0	1174.21	-0.01825702	0	1764.2	-0.00006502	0.00520593	2354.2	0.00035801	0	2944.2	-0.00391145	0	
584.41	-0.01468983	0	1174.41	-0.01783889	0	1764.4	0.00011716	0.00520477	2354.4	0.00004827	0	2944.4	-0.00360717	0	
584.61	-0.01331963	0	1174.61	-0.0174258	0	1764.6	-0.00021151	0.0052036	2354.6	-0.00065974	0	2944.6	-0.00409544	0	
584.81	-0.01217259	0	1174.81	-0.01714516	0	1764.8	-0.00036174	0.00520244	2354.8	-0.00103804	0	2944.8	-0.00458483	0	
585.01	-0.01151443	0	1175.01	-0.01636755	0	1765	-0.00033767	0.00520127	2355	-0.00047429	0	2945	-0.00457617	0	
585.21	-0.01082464	0	1175.21	-0.01655905	0	1765.2	-0.00041042	0.00520011	2355.2	-0.00101396	0	2945.2	-0.00422272	0	
585.41	-0.00987495	0	1175.41	-0.01686196	0	1765.4	0.00054815	0.00519894	2355.4	-0.00048806	0	2945.4	-0.00456907	0	
585.61	-0.01031754	0	1175.61	-0.0169304	0	1765.6	0.00040129	0.00519778	2355.6	-0.00055105	0	2945.6	-0.00410889	0	
585.81	-0.01048993	0	1175.81	-0.01750401	0	1765.8	0.00085855	0.00519662	2355.8	-0.00109891	0	2945.8	-0.00275324	0	
586.01	-0.01127129	0	1176.01	-0.0184108	0	1766	0.00062772	0.00519545	2356	-0.00120137	0	2946	-0.00186881	0	
586.21	-0.01194133	0	1176.21	-0.01812366	0	1766.2	0.00117355	0.00519429	2356.2	-0.00193014	0	2946.2	-0.00212731	0	
586.41	-0.01374147	0	1176.41	-0.01821463	0	1766.4	0.00140399	0.00519313	2356.4	-0.00185243	0	2946.4	-0.00209817	0	
586.61	-0.01407373	0	1176.61	-0.01788295	0	1766.6	0.00134704	0.00519196	2356.6	-0.00177765	0	2946.6	-0.00189743	0	
586.81	-0.01554004	0	1176.81	-0.01768063	0	1766.8	-0.00003242	0.0051908	2356.8	-0.00214775	0	2946.8	-0.0022699	0	
587.01	-0.01611086	0	1177.01	-0.01772979	0	1767	0.00010507	0.00518964	2357	-0.00145915	0	2947	-0.00257667	0	
587.21	-0.01648095	0	1177.21	-0.01769155	0	1767.2	0.00009236	0.00518848	2357.2	-0.00141116	0	2947.2	-0.00140121	0	
587.41	-0.01799349	0	1177.41	-0.0181514	0	1767.4	-0.0005318	0.00518732	2357.4	-0.00145242	0	2947.4	-0.00108512	0	
587.61	-0.01859109	0	1177.61	-0.01823291	0	1767.6	-0.00042948	0.00518615	2357.6	-0.00147407	0	2947.6	-0.0017167	0	
587.81	-0.01768444	0	1177.81	-0.01797502	0	1767.8	-0.00133349	0.00518499	2357.8	-0.0007816	0	2947.8	-0.00310255	0	
588.01	-0.01760041	0	1178.01	-0.01801881	0	1768	-0.00154948	0.00518383	2358	-0.00060317	0	2948	-0.003549	0	
588.21	-0.01693154	0	1178.21	-0.01805282	0	1768.2	-0.00178489	0.00518267	2358.2	-0.00051598	0	2948.2	-0.00297777	0	
588.41	-0.01727536	0	1178.41	-0.01757558	0	1768.4	-0.00175987	0.00518151	2358.4	-0.00101235	0	2948.4	-0.00374912	0	
588.61	-0.01707102	0	1178.61	-0.01801833	0	1768.6	-0.00204506	0.00518035	2358.6	-0.00074333	0	2948.6	-0.00390706	0	
588.81	-0.01641888	0	1178.81	-0.01761632	0	1768.8	-0.0015884	0.00517919	2358.8	-0.00019637	0	2948.8	-0.00417693	0	
589.01	-0.01696484	0	1179.01	-0.01738396	0	1769	-0.00122039	0.00517803	2359	0.00093748	0	2949	-0.00483401	0	
589.21	-0.01706785	0	1179.21	-0.01754813	0	1769.2	-0.00044972	0.00517687	2359.2	0.00184791	0	2949.2	-0.00519851	0	
589.41	-0.01654531	0	1179.41	-0.0177934	0	1769.4	0.00007254	0.00517571	2359.4	0.00180217	0	2949.4	-0.00602246	0	
589.61	-0.01717001	0	1179.61	-0.01876373	0	1769.6	0.00027395	0.00517455	2359.6	0.00044299	0	2949.6	-0.00576169	0	
589.81	-0.01656606	0	1179.81	-0.01956958	0	1769.8	0.000814	0.00517339	2359.8	0.00040354	0	2949.8	-0.00613291	0	
590.01	-0.01645292	0	1180.01	-0.01970219	0	1770	0.0012621	0.00517224	2360	0.00047563	0	2950	-0.00551215	0	
590.21	-0.01614124	0	1180.21	-0.01892318	0	1770.2	0.0018291	0.00517108	2360.2	0.0004536	0	2950.2	-0.00520451	0	
590.41	-0.01571901	0	1180.41	-0.01849685	0	1770.4	0.00081362	0.00516992	2360.4	0.00026453	0	2950.4	-0.0051649	0	
590.61	-0.0150774	0	1180.61	-0.01854145	0	1770.6	0.00051311	0.00516876	2360.6	0.00008915	0	2950.6	-0.00461921	0	
590.81	-0.01563385	0	1180.81	-0.01840035	0	1770.8	-0.00023345	0.00516761	2360.8	0.00027731	0	2950.8	-0.00471443	0	
591.01	-0.0148746	0	1181.01	-0.01826069	0	1771	0.00004392	0.00516645	2361	-0.00018111	0	2951	-0.00399991	0	
591.21	-0.0144339	0	1181.21	-0.01785305	0	1771.2	-0.00124766	0.00516529	2361.2	-0.00066901	0	2951.2	-0.00295554	0	
591.41	-0.01472637	0	1181.41	-0.0188936	0	1771.4	-0.00098088	0.00516414	2361.4	-0.00105158	0	2951.4	-0.00285389	0	
591.61	-0.0140495	0	1181.61	-0.01817176	0	1771.6	-0.00187867	0.00516298	2361.6	-0.00123711	0	2951.6	-0.0028746	0	
591.81	-0.01402168	0	1181.81	-0.0182141	0	1771.8	-0.002062	0.00516182	2361.8	-0.00028138	0	2951.8	-0.00345705	0	
592.01	-0.01507482	0	1182.01	-0.01848728	0	1772	-0.00122573	0.00516067	2362	-0.00020583	0	2952	-0.00263816	0	
592.21	-0.01517459	0	1182.21	-0.01852971	0	1772.2	-0.00076032	0.00515951	2362.2	-0.00020651	0	2952.2	-0.0023439	0	
592.41	-0.01533152	0	1182.41	-0.01822576	0	1772.4	-0.00070023	0.00515836	2362.4	-0.00055475	0	2952.4	-0.00311869	0	
592.61	-0.01523182	0	1182.61	-0.01823096	0	1772.6	-0.00018488	0.0051572	2362.6	-0.00044445	0	2952.6	-0.00273969	0	
592.81	-0.01455475	0	1182.81	-0.01826646	0	1772.8	0.00034332	0.00515605	2362.8	0.00005779	0	2952.8	-0.00266446	0	
593.01	-0.01459571	0	1183.01	-0.01784503	0	1773	0.00087318	0.00515489	2363	-0.00000819	0	2953	-0.00413354	0	
593.21	-0.01398253	0	1183.21	-0.01806638	0	1773.2	0.00159414	0.00515374	2363.2	-0.00025437	0	2953.2	-0.00361254	0	
593.41	-0.0135258	0	1183.41	-0.01782186	0	1773.4	0.00204883	0.00515258	2363.4	-0.0004767	0	2953.4	-0.0038279	0	
593.61	-0.01354727	0	1183.61	-0.01763678	0	1773.6	0.00253474	0.00515143	2363.6	-0.0008836	0	2953.6	-0.00378564	0	
593.81	-0.01399973	0	1183.81	-0.01735105	0	1773.8	0.00282316	0.00515028	2363.8	0.00004018	0	2953.8	-0.00353941	0	
594.01	-0.01414461	0	1184.01	-0.01721372	0	1774	0.00288559	0.00514912	2364	-0.00018874	0	2954	-0.00303581	0	
594.21	-0.01406395	0	1184.21	-0.01727892	0	1774.2	0.00281535	0.00514797	2364.2	-0.00063766	0	2954.2	-0.00280033	0	
594.41	-0.01445062	0	1184.41	-0.01737535	0	1774.4	0.00216042	0.00514682	2364.4	-0.00122714	0	2954.4	-0.00272475	0	
594.61	-0.01464	0	1184.61	-0.01821612	0	1774.6	0.00186235	0.00514567	2364.6	-0.00134225	0	2954.6	-0.00303469	0	
594.81	-0.01580054	0	1184.81	-0.0184263	0	1774.8	0.00134004	0.00514451	2364.8	-0.00145268	0	2954.8	-0.00308921	0	
595.01	-0.01543457	0	1185.01	-0.01839334	0	1775	0.0011421	0.00514336	2365	-0.00143451	0	2955	-0.00263979	0	
595.21	-0.01659603	0	1185.21	-0.01812076	0	1775.2	0.00046828	0.00514221	2365.2	-0.00097542	0	2955.2	-0.00277247	0	
595.41	-0.01786936	0	1185.41	-0.01907868	0	1775.4	0.00072639	0.00514106	2365.4	-0.00090039	0	2955.4	-0.00248399	0	
595.61	-0.01839562	0	1185.61	-0.01896188	0	1775.6	0.00027462	0.00513991	2365.6	-0.00040733	0	2955.6	-0.00299134	0	
595.81	-0.01828607	0	1185.81	-0.01992171	0	1775.8	0.00063914	0.00513876	2365.8	-0.00064897	0	2955.8	-0.00303813	0	
596.01	-0.01820362	0	1186.01	-0.01985226	0	1776	0.00076244	0.00513761	2366	-0.00101872	0	2956	-0.00378952	0	
596.21	-0.01760681	0	1186.21	-0.02030224	0	1776.2	0.00065168	0.00513646	2366.2	-0.00154263	0	2956.2	-0.00379484	0	
596.41	-0.01666342	0	1186.41	-0.02037831	0	1776.4	0.00090672	0.00513531	2366.4	-0.0020684	0	2956.4	-0.0043046	0	
596.61	-0.01512866	0	1186.61	-0.0209787	0	1776.6	0.00096428	0.00513416	2366.6	-0.00215234	0	2956.6	-0.00420658	0	
596.81	-0.01371836	0	1186.81	-0.02113337	0	1776.8	0.00073792	0.00513301	2366.8	-0.00214634	0	2956.8	-0.00403525	0	
597.01	-0.01327208	0	1187.01	-0.02020123	0	1777	0.00141531	0.00513186	2367	-0.0029796	0	2957	-0.00474208	0	
597.21	-0.01281693	0	1187.21	-0.02012967	0	1777.2	0.00126581	0.00513071	2367.2	-0.00270396	0	2957.2	-0.00373523	0	
597.41	-0.01290062	0	1187.41	-0.01941974	0	1777.4	0.00135797	0.00512956	2367.4	-0.00242569	0	2957.4	-0.00388578	0	
597.61	-0.0130884	0	1187.61	-0.01918676	0	1777.6	0.00079602	0.00512841	2367.6	-0.00238434	0	2957.6	-0.00368406	0	
597.81	-0.01401773	0	1187.81	-0.01924785	0	1777.8	0.00091767	0.00512726	2367.8	-0.00249186	0	2957.8	-0.00332864	0	
598.01	-0.01409996	0	1188.01	-0.01888629	0	1778	0.00072155	0.00512611	2368	-0.00300636	0	2958	-0.0037248	0	
598.21	-0.01426266	0	1188.21	-0.01863176	0	1778.2	-0.00020838	0.00512497	2368.2	-0.00341898	0	2958.2	-0.00352446	0	
598.41	-0.01486738	0	1188.41	-0.01839945	0	1778.4	-0.00064008	0.00512382	2368.4	-0.00284729	0	2958.4	-0.00416638	0	
598.61	-0.01636398	0	1188.61	-0.0186276	0	1778.6	-0.00058602	0.00512267	2368.6	-0.00203373	0	2958.6	-0.00480484	0	
598.81	-0.01751877	0	1188.81	-0.01797656	0	1778.8	-0.00046399	0.00512152	2368.8	-0.00143547	0	2958.8	-0.00437047	0	
599.01	-0.01617701	0	1189.01	-0.01774062	0	1779	-0.00031883	0.00512038	2369	-0.0008031	0	2959	-0.00456693	0	
599.21	-0.01756678	0	1189.21	-0.01723917	0	1779.2	-0.00031552	0.00511923	2369.2	-0.00063278	0	2959.2	-0.00496304	0	
599.41	-0.01844353	0	1189.41	-0.01744761	0	1779.4	-0.00100079	0.00511808	2369.4	-0.00109327	0	2959.4	-0.00542957	0	
599.61	-0.01724319	0	1189.61	-0.01713763	0	1779.6	-0.00111736	0.00511694	2369.6	-0.00035983	0	2959.6	-0.00637546	0	
599.81	-0.01793222	0	1189.81	-0.01690659	0	1779.8	-0.00104089	0.00511579	2369.8	-0.00133459	0	2959.8	-0.00616273	0	
600.01	-0.01726125	0	1190.01	-0.01737277	0	1780	-0.00100966	0.00511465	2370	-0.00157826	0	2960	-0.0066739	0	
600.21	-0.01689409	0	1190.21	-0.01803448	0	1780.2	-0.00105096	0.0051135	2370.2	-0.00195748	0	2960.2	-0.00666303	0	
600.41	-0.01601512	0	1190.41	-0.01820226	0	1780.4	-0.00094146	0.00511236	2370.4	-0.00185985	0	2960.4	-0.00685769	0	
600.61	-0.01557035	0	1190.61	-0.01812382	0	1780.6	-0.00116604	0.00511121	2370.6	-0.00160757	0	2960.6	-0.00619473	0	
600.81	-0.01567269	0	1190.81	-0.01777143	0	1780.8	-0.00137267	0.00511007	2370.8	-0.00160682	0	2960.8	-0.00536595	0	
601.01	-0.01576267	0	1191.01	-0.01763847	0	1781	-0.00128929	0.00510892	2371	-0.0017084	0	2961	-0.00477487	0	
601.21	-0.01620531	0	1191.21	-0.0177101	0	1781.2	-0.00180643	0.00510778	2371.2	-0.00121136	0	2961.2	-0.00412741	0	
601.41	-0.01600743	0	1191.41	-0.01754029	0	1781.4	-0.00169977	0.00510664	2371.4	-0.0018652	0	2961.4	-0.0033923	0	
601.61	-0.01601311	0	1191.61	-0.01750308	0	1781.6	-0.00256519	0.00510549	2371.6	-0.00144343	0	2961.6	-0.00337306	0	
601.81	-0.01682453	0	1191.81	-0.01775681	0	1781.8	-0.00315102	0.00510435	2371.8	-0.00142848	0	2961.8	-0.00333232	0	
602.01	-0.01661272	0	1192.01	-0.01770314	0	1782	-0.0031312	0.00510321	2372	-0.00200951	0	2962	-0.00385947	0	
602.21	-0.0164677	0	1192.21	-0.01750089	0	1782.2	-0.00369611	0.00510206	2372.2	-0.00153956	0	2962.2	-0.00339379	0	
602.41	-0.01647278	0	1192.41	-0.01751652	0	1782.4	-0.00246027	0.00510092	2372.4	-0.00213066	0	2962.4	-0.00393097	0	
602.61	-0.01642501	0	1192.61	-0.01768563	0	1782.6	-0.002084	0.00509978	2372.6	-0.00164279	0	2962.6	-0.00350004	0	
602.81	-0.01472233	0	1192.81	-0.01717301	0	1782.8	-0.00230544	0.00509864	2372.8	-0.00198139	0	2962.8	-0.00331835	0	
603.01	-0.01359956	0	1193.01	-0.01710268	0	1783	-0.00150697	0.0050975	2373	-0.00258062	0	2963	-0.00420451	0	
603.21	-0.01409043	0	1193.21	-0.01699639	0	1783.2	-0.00157122	0.00509635	2373.2	-0.00318779	0	2963.2	-0.00361622	0	
603.41	-0.01436759	0	1193.41	-0.01697597	0	1783.4	-0.00166895	0.00509521	2373.4	-0.00402443	0	2963.4	-0.00409829	0	
603.61	-0.01393027	0	1193.61	-0.01648849	0	1783.6	-0.00126112	0.00509407	2373.6	-0.00342548	0	2963.6	-0.00487124	0	
603.81	-0.01472676	0	1193.81	-0.01611313	0	1783.8	-0.00088314	0.00509293	2373.8	-0.0043212	0	2963.8	-0.00517253	0	
604.01	-0.0131011	0	1194.01	-0.01645187	0	1784	-0.00071114	0.00509179	2374	-0.00461876	0	2964	-0.0058519	0	
604.21	-0.01355461	0	1194.21	-0.01603433	0	1784.2	-0.00136596	0.00509065	2374.2	-0.00406989	0	2964.2	-0.00613037	0	
604.41	-0.01458123	0	1194.41	-0.01648327	0	1784.4	-0.0008599	0.00508951	2374.4	-0.0032588	0	2964.4	-0.00507265	0	
604.61	-0.01561587	0	1194.61	-0.01591429	0	1784.6	-0.00050678	0.00508837	2374.6	-0.00273782	0	2964.6	-0.00446755	0	
604.81	-0.01643845	0	1194.81	-0.01616124	0	1784.8	-0.00119918	0.00508723	2374.8	-0.00196549	0	2964.8	-0.00466048	0	
605.01	-0.01740849	0	1195.01	-0.01654903	0	1785	-0.00145519	0.00508609	2375	-0.00174051	0	2965	-0.00492282	0	
605.21	-0.0182757	0	1195.21	-0.01724338	0	1785.2	-0.00144238	0.00508495	2375.2	-0.00173473	0	2965.2	-0.0055505	0	
605.41	-0.01869698	0	1195.41	-0.0175725	0	1785.4	-0.00202512	0.00508382	2375.4	-0.0016211	0	2965.4	-0.00615757	0	
605.61	-0.01963812	0	1195.61	-0.01819482	0	1785.6	-0.00240887	0.00508268	2375.6	-0.00073403	0	2965.6	-0.00635216	0	
605.81	-0.02045178	0	1195.81	-0.01856318	0	1785.8	-0.0022648	0.00508154	2375.8	-0.00114174	0	2965.8	-0.00639505	0	
606.01	-0.02051465	0	1196.01	-0.01903732	0	1786	-0.00149514	0.0050804	2376	-0.00207278	0	2966	-0.00628874	0	
606.21	-0.02023604	0	1196.21	-0.01976739	0	1786.2	-0.00094341	0.00507926	2376.2	-0.00095506	0	2966.2	-0.00643783	0	
606.41	-0.0193705	0	1196.41	-0.01995736	0	1786.4	-0.00134108	0.00507813	2376.4	-0.0016364	0	2966.4	-0.00621794	0	
606.61	-0.01882207	0	1196.61	-0.02071932	0	1786.6	-0.0014443	0.00507699	2376.6	-0.00020605	0	2966.6	-0.00554392	0	
606.81	-0.01854837	0	1196.81	-0.02113732	0	1786.8	-0.00168189	0.00507585	2376.8	0.00010377	0	2966.8	-0.00615661	0	
607.01	-0.01850373	0	1197.01	-0.02140427	0	1787	-0.00118679	0.00507472	2377	-0.00018825	0	2967	-0.00572695	0	
607.21	-0.01758684	0	1197.21	-0.02160419	0	1787.2	-0.00259324	0.00507358	2377.2	-0.00099539	0	2967.2	-0.00429192	0	
607.41	-0.01765214	0	1197.41	-0.02166035	0	1787.4	-0.0015858	0.00507244	2377.4	-0.00077032	0	2967.4	-0.00525643	0	
607.61	-0.01746344	0	1197.61	-0.0215125	0	1787.6	-0.00134934	0.00507131	2377.6	-0.00042684	0	2967.6	-0.00493534	0	
607.81	-0.01672507	0	1197.81	-0.02077034	0	1787.8	-0.00171123	0.00507017	2377.8	-0.00072763	0	2967.8	-0.004367	0	
608.01	-0.01689315	0	1198.01	-0.02072292	0	1788	-0.00150158	0.00506904	2378	-0.00079117	0	2968	-0.00366985	0	
608.21	-0.01728473	0	1198.21	-0.02032967	0	1788.2	-0.00180763	0.0050679	2378.2	-0.000147	0	2968.2	-0.0026741	0	
608.41	-0.01803641	0	1198.41	-0.02022057	0	1788.4	-0.00107993	0.00506677	2378.4	0.00056893	0	2968.4	-0.00209043	0	
608.61	-0.01783494	0	1198.61	-0.01885954	0	1788.6	-0.00107563	0.00506563	2378.6	0.00064235	0	2968.6	-0.00263485	0	
608.81	-0.01852453	0	1198.81	-0.01890003	0	1788.8	-0.00165022	0.0050645	2378.8	0.00041528	0	2968.8	-0.00311167	0	
609.01	-0.01817465	0	1199.01	-0.01856454	0	1789	-0.00121597	0.00506337	2379	0.0000045	0	2969	-0.00365539	0	
609.21	-0.01849268	0	1199.21	-0.01820339	0	1789.2	-0.00148844	0.00506223	2379.2	-0.00051307	0	2969.2	-0.00431394	0	
609.41	-0.01884408	0	1199.41	-0.01763175	0	1789.4	-0.0014736	0.0050611	2379.4	-0.00049963	0	2969.4	-0.00432857	0	
609.61	-0.01861397	0	1199.61	-0.01692998	0	1789.6	-0.00068049	0.00505996	2379.6	-0.00120471	0	2969.6	-0.00397769	0	
609.81	-0.017911	0	1199.81	-0.0167888	0	1789.8	-0.00103147	0.00505883	2379.8	-0.00236627	0	2969.8	-0.00521844	0	
610.01	-0.01685937	0	1200.01	-0.0172512	0	1790	-0.00114576	0.0050577	2380	-0.00222315	0	2970	-0.00522801	0	
610.21	-0.01538707	0	1200.21	-0.0181147	0	1790.2	-0.00173598	0.00505657	2380.2	-0.00109737	0	2970.2	-0.00570013	0	
610.41	-0.01413794	0	1200.41	-0.01853589	0	1790.4	-0.00307038	0.00505543	2380.4	-0.00108137	0	2970.4	-0.00566591	0	
610.61	-0.01362349	0	1200.61	-0.01969538	0	1790.6	-0.00260902	0.0050543	2380.6	-0.00101619	0	2970.6	-0.00601459	0	
610.81	-0.01309477	0	1200.81	-0.02018818	0	1790.8	-0.00290535	0.00505317	2380.8	-0.00039363	0	2970.8	-0.00678958	0	
611.01	-0.01247993	0	1201.01	-0.02067884	0	1791	-0.00213911	0.00505204	2381	-0.00083237	0	2971	-0.00691267	0	
611.21	-0.01195181	0	1201.21	-0.0211821	0	1791.2	-0.00181426	0.00505091	2381.2	-0.00096652	0	2971.2	-0.00634349	0	
611.41	-0.01176544	0	1201.41	-0.02123669	0	1791.4	-0.00067149	0.00504978	2381.4	-0.00066278	0	2971.4	-0.00666168	0	
611.61	-0.01204156	0	1201.61	-0.02111365	0	1791.6	-0.00049081	0.00504865	2381.6	-0.00112407	0	2971.6	-0.00572197	0	
611.81	-0.01172921	0	1201.81	-0.02077399	0	1791.8	-0.00023016	0.00504752	2381.8	-0.0012156	0	2971.8	-0.005188	0	
612.01	-0.0126094	0	1202.01	-0.02149449	0	1792	0.0011315	0.00504639	2382	0.0001143	0	2972	-0.00446464	0	
612.21	-0.01260392	0	1202.21	-0.02109139	0	1792.2	0.00103137	0.00504526	2382.2	0.00090524	0	2972.2	-0.00387297	0	
612.41	-0.01311262	0	1202.41	-0.02060048	0	1792.4	0.00156567	0.00504413	2382.4	0.00074566	0	2972.4	-0.00345884	0	
612.61	-0.01354942	0	1202.61	-0.01928128	0	1792.6	0.00125674	0.005043	2382.6	0.00082321	0	2972.6	-0.00245169	0	
612.81	-0.01511393	0	1202.81	-0.01901708	0	1792.8	0.00082097	0.00504187	2382.8	0.00031792	0	2972.8	-0.00162111	0	
613.01	-0.01503665	0	1203.01	-0.01848771	0	1793	0.0004504	0.00504074	2383	0.00059531	0	2973	-0.00152558	0	
613.21	-0.01573613	0	1203.21	-0.01804549	0	1793.2	0.00058688	0.00503961	2383.2	0.00029534	0	2973.2	-0.00141287	0	
613.41	-0.01612618	0	1203.41	-0.01722367	0	1793.4	0.00049702	0.00503848	2383.4	0.00053122	0	2973.4	-0.00120838	0	
613.61	-0.01599496	0	1203.61	-0.0169244	0	1793.6	-0.00004394	0.00503735	2383.6	-0.00063079	0	2973.6	-0.00116953	0	
613.81	-0.01655899	0	1203.81	-0.0180599	0	1793.8	-0.00103634	0.00503623	2383.8	-0.00141467	0	2973.8	-0.00161504	0	
614.01	-0.01645723	0	1204.01	-0.01823832	0	1794	-0.00164191	0.0050351	2384	-0.00117465	0	2974	-0.0012477	0	
614.21	-0.0170699	0	1204.21	-0.01845031	0	1794.2	-0.00221841	0.00503397	2384.2	-0.0005816	0	2974.2	-0.00186055	0	
614.41	-0.01778049	0	1204.41	-0.0187182	0	1794.4	-0.00226396	0.00503284	2384.4	-0.00092954	0	2974.4	-0.00337387	0	
614.61	-0.01813518	0	1204.61	-0.01830132	0	1794.6	-0.00190968	0.00503172	2384.6	-0.00142822	0	2974.6	-0.00376684	0	
614.81	-0.01829356	0	1204.81	-0.01825891	0	1794.8	-0.00068661	0.00503059	2384.8	-0.0016233	0	2974.8	-0.00505433	0	
615.01	-0.01782762	0	1205.01	-0.01835769	0	1795	-0.0000936	0.00502946	2385	-0.0022866	0	2975	-0.00659664	0	
615.21	-0.01757398	0	1205.21	-0.01788076	0	1795.2	0.00040569	0.00502834	2385.2	-0.00299454	0	2975.2	-0.00746664	0	
615.41	-0.0173303	0	1205.41	-0.01802538	0	1795.4	0.00075536	0.00502721	2385.4	-0.00289959	0	2975.4	-0.00884297	0	
615.61	-0.01742399	0	1205.61	-0.01788078	0	1795.6	0.00180056	0.00502609	2385.6	-0.00276293	0	2975.6	-0.00866155	0	
615.81	-0.01674383	0	1205.81	-0.01769042	0	1795.8	0.00178879	0.00502496	2385.8	-0.00239341	0	2975.8	-0.00889981	0	
616.01	-0.01796617	0	1206.01	-0.01861748	0	1796	0.00164922	0.00502383	2386	-0.00185322	0	2976	-0.00869448	0	
616.21	-0.01768574	0	1206.21	-0.01833548	0	1796.2	0.00101911	0.00502271	2386.2	-0.00292354	0	2976.2	-0.0083586	0	
616.41	-0.01817289	0	1206.41	-0.01823209	0	1796.4	0.001113	0.00502159	2386.4	-0.00392133	0	2976.4	-0.00790815	0	
616.61	-0.01791179	0	1206.61	-0.01770522	0	1796.6	0.00069957	0.00502046	2386.6	-0.00332227	0	2976.6	-0.00677628	0	
616.81	-0.01834796	0	1206.81	-0.01745903	0	1796.8	0.00089173	0.00501934	2386.8	-0.0034342	0	2976.8	-0.00631383	0	
617.01	-0.01712753	0	1207.01	-0.01723804	0	1797	0.00139607	0.00501821	2387	-0.00248238	0	2977	-0.00556682	0	
617.21	-0.01723423	0	1207.21	-0.01631631	0	1797.2	0.00092199	0.00501709	2387.2	-0.00260874	0	2977.2	-0.00513789	0	
617.41	-0.01778476	0	1207.41	-0.016194	0	1797.4	0.00049205	0.00501597	2387.4	-0.00347532	0	2977.4	-0.00422654	0	
617.61	-0.01837404	0	1207.61	-0.01695934	0	1797.6	0.00056917	0.00501484	2387.6	-0.00342308	0	2977.6	-0.00341292	0	
617.81	-0.01908393	0	1207.81	-0.01695335	0	1797.8	0.00120018	0.00501372	2387.8	-0.00383875	0	2977.8	-0.00280152	0	
618.01	-0.01859902	0	1208.01	-0.01572536	0	1798	0.00065652	0.0050126	2388	-0.00371651	0	2978	-0.00269042	0	
618.21	-0.01899017	0	1208.21	-0.01582496	0	1798.2	0.00086692	0.00501147	2388.2	-0.00327695	0	2978.2	-0.00299102	0	
618.41	-0.01896171	0	1208.41	-0.01567848	0	1798.4	0.00069655	0.00501035	2388.4	-0.00341889	0	2978.4	-0.00424437	0	
618.61	-0.01867463	0	1208.61	-0.01490792	0	1798.6	0.0010218	0.00500923	2388.6	-0.00295607	0	2978.6	-0.00366018	0	
618.81	-0.01881485	0	1208.81	-0.01475711	0	1798.8	0.00102738	0.00500811	2388.8	-0.00278487	0	2978.8	-0.00478647	0	
619.01	-0.01813746	0	1209.01	-0.01526465	0	1799	-0.00039726	0.00500699	2389	-0.00253858	0	2979	-0.00551252	0	
619.21	-0.01782036	0	1209.21	-0.0145095	0	1799.2	-0.00090022	0.00500587	2389.2	-0.0023277	0	2979.2	-0.00642913	0	
619.41	-0.01724228	0	1209.41	-0.0148793	0	1799.4	-0.0017887	0.00500475	2389.4	-0.00143539	0	2979.4	-0.00598947	0	
619.61	-0.01634428	0	1209.61	-0.01522639	0	1799.6	-0.00281245	0.00500363	2389.6	-0.00176724	0	2979.6	-0.00496512	0	
619.81	-0.01647571	0	1209.81	-0.01596998	0	1799.8	-0.00364516	0.00500251	2389.8	-0.0023279	0	2979.8	-0.006154	0	
620.01	-0.01720314	0	1210.01	-0.017586	0	1800	-0.00408664	0.00500138	2390	-0.00192256	0	2980	-0.00651545	0	
620.21	-0.01565486	0	1210.21	-0.01830555	0	1800.2	-0.00419779	0.00500027	2390.2	-0.00198058	0	2980.2	-0.00649344	0	
620.41	-0.01552718	0	1210.41	-0.01860338	0	1800.4	-0.00338511	0.00499915	2390.4	-0.00277277	0	2980.4	-0.00636844	0	
620.61	-0.01450332	0	1210.61	-0.01848212	0	1800.6	-0.00287104	0.00499803	2390.6	-0.00197038	0	2980.6	-0.00629467	0	
620.81	-0.01383022	0	1210.81	-0.01866759	0	1800.8	-0.00280798	0.00499691	2390.8	-0.00223865	0	2980.8	-0.00670339	0	
621.01	-0.01348596	0	1211.01	-0.01845369	0	1801	-0.00192274	0.00499579	2391	-0.00235174	0	2981	-0.00629986	0	
621.21	-0.01353374	0	1211.21	-0.01799142	0	1801.2	-0.00089296	0.00499467	2391.2	-0.00368704	0	2981.2	-0.00741253	0	
621.41	-0.01378771	0	1211.41	-0.01883547	0	1801.4	0.0001376	0.00499355	2391.4	-0.00390583	0	2981.4	-0.0076887	0	
621.61	-0.01439404	0	1211.61	-0.01877251	0	1801.6	0.00066454	0.00499243	2391.6	-0.00370239	0	2981.6	-0.00818419	0	
621.81	-0.01449898	0	1211.81	-0.01811421	0	1801.8	0.00187109	0.00499132	2391.8	-0.00411636	0	2981.8	-0.00809525	0	
622.01	-0.01421606	0	1212.01	-0.01762852	0	1802	0.00152064	0.0049902	2392	-0.00328831	0	2982	-0.00899728	0	
622.21	-0.01489066	0	1212.21	-0.01729236	0	1802.2	0.00196799	0.00498908	2392.2	-0.00264636	0	2982.2	-0.00899558	0	
622.41	-0.01487996	0	1212.41	-0.01664885	0	1802.4	0.00169341	0.00498796	2392.4	-0.00226077	0	2982.4	-0.00843196	0	
622.61	-0.01583607	0	1212.61	-0.01595168	0	1802.6	0.00176616	0.00498685	2392.6	-0.0016441	0	2982.6	-0.00711579	0	
622.81	-0.01549782	0	1212.81	-0.01513349	0	1802.8	0.00057908	0.00498573	2392.8	-0.00156696	0	2982.8	-0.00757996	0	
623.01	-0.01462448	0	1213.01	-0.01565263	0	1803	-0.00082478	0.00498461	2393	-0.00151011	0	2983	-0.006207	0	
623.21	-0.01455864	0	1213.21	-0.01511922	0	1803.2	-0.00084894	0.0049835	2393.2	-0.00141161	0	2983.2	-0.00522128	0	
623.41	-0.01399428	0	1213.41	-0.01560738	0	1803.4	-0.00140477	0.00498238	2393.4	-0.00123866	0	2983.4	-0.00393422	0	
623.61	-0.01405668	0	1213.61	-0.01634923	0	1803.6	-0.00188843	0.00498127	2393.6	-0.00177679	0	2983.6	-0.00414466	0	
623.81	-0.01445075	0	1213.81	-0.01682254	0	1803.8	-0.00173433	0.00498015	2393.8	-0.00143997	0	2983.8	-0.00417343	0	
624.01	-0.01490925	0	1214.01	-0.01691293	0	1804	-0.00279349	0.00497904	2394	-0.00161779	0	2984	-0.00312562	0	
624.21	-0.01447117	0	1214.21	-0.01719661	0	1804.2	-0.00333157	0.00497792	2394.2	-0.00168942	0	2984.2	-0.00230946	0	
624.41	-0.0152761	0	1214.41	-0.0169599	0	1804.4	-0.00237919	0.00497681	2394.4	-0.00323633	0	2984.4	-0.00193717	0	
624.61	-0.01522517	0	1214.61	-0.01667714	0	1804.6	-0.00288655	0.00497569	2394.6	-0.00255387	0	2984.6	-0.00207308	0	
624.81	-0.01531576	0	1214.81	-0.01612667	0	1804.8	-0.0021865	0.00497458	2394.8	-0.00285234	0	2984.8	-0.00244189	0	
625.01	-0.01622562	0	1215.01	-0.0156781	0	1805	-0.00095553	0.00497346	2395	-0.00351796	0	2985	-0.00255029	0	
625.21	-0.01599471	0	1215.21	-0.01565638	0	1805.2	-0.00072654	0.00497235	2395.2	-0.00433826	0	2985.2	-0.00334851	0	
625.41	-0.01686906	0	1215.41	-0.01602978	0	1805.4	-0.00103764	0.00497124	2395.4	-0.0042167	0	2985.4	-0.00435007	0	
625.61	-0.01712089	0	1215.61	-0.01600864	0	1805.6	-0.00020291	0.00497012	2395.6	-0.00428239	0	2985.6	-0.00467786	0	
625.81	-0.01711675	0	1215.81	-0.01597253	0	1805.8	-0.00002418	0.00496901	2395.8	-0.00389636	0	2985.8	-0.0049135	0	
626.01	-0.01712485	0	1216.01	-0.01582582	0	1806	0.00017659	0.0049679	2396	-0.00414569	0	2986	-0.0057293	0	
626.21	-0.01740132	0	1216.21	-0.01588287	0	1806.2	0.00049765	0.00496679	2396.2	-0.00422708	0	2986.2	-0.00547217	0	
626.41	-0.01741233	0	1216.41	-0.01626226	0	1806.4	0.00015758	0.00496567	2396.4	-0.00485	0	2986.4	-0.00533686	0	
626.61	-0.01790405	0	1216.61	-0.01627581	0	1806.6	0.00050401	0.00496456	2396.6	-0.00474405	0	2986.6	-0.00516752	0	
626.81	-0.01755198	0	1216.81	-0.01778204	0	1806.8	-0.00028873	0.00496345	2396.8	-0.00419413	0	2986.8	-0.00505293	0	
627.01	-0.01713436	0	1217.01	-0.01936211	0	1807	-0.00049745	0.00496234	2397	-0.00363115	0	2987	-0.00324039	0	
627.21	-0.01749032	0	1217.21	-0.01973534	0	1807.2	-0.00008427	0.00496123	2397.2	-0.00307523	0	2987.2	-0.0029879	0	
627.41	-0.01723013	0	1217.41	-0.01968498	0	1807.4	-0.0005756	0.00496012	2397.4	-0.00289191	0	2987.4	-0.00327589	0	
627.61	-0.01815613	0	1217.61	-0.02036463	0	1807.6	-0.0007302	0.00495901	2397.6	-0.00200916	0	2987.6	-0.0033795	0	
627.81	-0.01827604	0	1217.81	-0.02026531	0	1807.8	-0.00161391	0.0049579	2397.8	-0.00120412	0	2987.8	-0.00231127	0	
628.01	-0.0185252	0	1218.01	-0.01963408	0	1808	-0.00302917	0.00495679	2398	-0.00140432	0	2988	-0.00268617	0	
628.21	-0.01895663	0	1218.21	-0.01909587	0	1808.2	-0.00348172	0.00495568	2398.2	0.00035993	0	2988.2	-0.00336862	0	
628.41	-0.01987846	0	1218.41	-0.01903403	0	1808.4	-0.00336877	0.00495457	2398.4	0.00072383	0	2988.4	-0.00370038	0	
628.61	-0.01984961	0	1218.61	-0.01855446	0	1808.6	-0.00431749	0.00495346	2398.6	0.00222854	0	2988.6	-0.00410175	0	
628.81	-0.02004043	0	1218.81	-0.01746722	0	1808.8	-0.00352253	0.00495235	2398.8	0.00197451	0	2988.8	-0.00468312	0	
629.01	-0.02016915	0	1219.01	-0.01744313	0	1809	-0.00439291	0.00495124	2399	0.00239651	0	2989	-0.00475322	0	
629.21	-0.01944227	0	1219.21	-0.01687388	0	1809.2	-0.00417481	0.00495013	2399.2	0.0021704	0	2989.2	-0.00513625	0	
629.41	-0.01947646	0	1219.41	-0.0167772	0	1809.4	-0.00399688	0.00494902	2399.4	0.00151662	0	2989.4	-0.00535927	0	
629.61	-0.01877837	0	1219.61	-0.01659508	0	1809.6	-0.00327037	0.00494791	2399.6	0.00107189	0	2989.6	-0.00562433	0	
629.81	-0.01843358	0	1219.81	-0.01668093	0	1809.8	-0.00322771	0.00494681	2399.8	-0.00047399	0	2989.8	-0.00535066	0	
630.01	-0.01857092	0	1220.01	-0.01716089	0	1810	-0.00245801	0.0049457	2400	-0.00191207	0	2990	-0.00598303	0	
630.21	-0.0184731	0	1220.21	-0.01775787	0	1810.2	-0.00284671	0.00494459	2400.2	-0.00338439	0	2990.2	-0.00664308	0	
630.41	-0.01840029	0	1220.41	-0.01786197	0	1810.4	-0.00287186	0.00494348	2400.4	-0.00482549	0	2990.4	-0.00692785	0	
630.61	-0.01828074	0	1220.61	-0.01830391	0	1810.6	-0.00303312	0.00494238	2400.6	-0.00542423	0	2990.6	-0.00599073	0	
630.81	-0.01856492	0	1220.81	-0.01961448	0	1810.8	-0.00338682	0.00494127	2400.8	-0.00575538	0	2990.8	-0.00613248	0	
631.01	-0.01777108	0	1221.01	-0.01982786	0	1811	-0.00359479	0.00494016	2401	-0.00531205	0	2991	-0.00568639	0	
631.21	-0.01836724	0	1221.21	-0.01998005	0	1811.2	-0.00341539	0.00493906	2401.2	-0.0052449	0	2991.2	-0.00565098	0	
631.41	-0.0184666	0	1221.41	-0.01921685	0	1811.4	-0.00390182	0.00493795	2401.4	-0.00562994	0	2991.4	-0.00562242	0	
631.61	-0.01900428	0	1221.61	-0.0188567	0	1811.6	-0.00401386	0.00493685	2401.6	-0.00465886	0	2991.6	-0.00568006	0	
631.81	-0.01897797	0	1221.81	-0.01889313	0	1811.8	-0.00474648	0.00493574	2401.8	-0.00406497	0	2991.8	-0.00581654	0	
632.01	-0.01813081	0	1222.01	-0.01887149	0	1812	-0.00490205	0.00493464	2402	-0.00350054	0	2992	-0.00673007	0	
632.21	-0.01949587	0	1222.21	-0.0185437	0	1812.2	-0.00535259	0.00493353	2402.2	-0.0023885	0	2992.2	-0.00706721	0	
632.41	-0.01919392	0	1222.41	-0.01851941	0	1812.4	-0.00557154	0.00493243	2402.4	-0.0014057	0	2992.4	-0.00736786	0	
632.61	-0.01876078	0	1222.61	-0.01819836	0	1812.6	-0.00497037	0.00493132	2402.6	-0.00051744	0	2992.6	-0.00680005	0	
632.81	-0.01909114	0	1222.81	-0.0183781	0	1812.8	-0.00383206	0.00493022	2402.8	-0.00013005	0	2992.8	-0.00655033	0	
633.01	-0.0188689	0	1223.01	-0.01838745	0	1813	-0.00389696	0.00492911	2403	0.00114854	0	2993	-0.00620391	0	
633.21	-0.01847556	0	1223.21	-0.01772249	0	1813.2	-0.00342145	0.00492801	2403.2	0.00060266	0	2993.2	-0.00577271	0	
633.41	-0.01837439	0	1223.41	-0.01755951	0	1813.4	-0.00305138	0.00492691	2403.4	0.00036467	0	2993.4	-0.00603212	0	
633.61	-0.01806969	0	1223.61	-0.0179337	0	1813.6	-0.00164913	0.0049258	2403.6	0.00042973	0	2993.6	-0.00633445	0	
633.81	-0.01784971	0	1223.81	-0.01830062	0	1813.8	-0.00090244	0.0049247	2403.8	-0.00035647	0	2993.8	-0.00569579	0	
634.01	-0.01773437	0	1224.01	-0.0185662	0	1814	-0.00074487	0.0049236	2404	-0.00068223	0	2994	-0.00696335	0	
634.21	-0.01779212	0	1224.21	-0.01877498	0	1814.2	-0.00079517	0.00492249	2404.2	-0.00171042	0	2994.2	-0.00776263	0	
634.41	-0.01852031	0	1224.41	-0.01861564	0	1814.4	-0.00052744	0.00492139	2404.4	-0.00164351	0	2994.4	-0.00734229	0	
634.61	-0.0186955	0	1224.61	-0.01903693	0	1814.6	-0.00101481	0.00492029	2404.6	-0.00246399	0	2994.6	-0.00759039	0	
634.81	-0.01955898	0	1224.81	-0.01922371	0	1814.8	-0.0004469	0.00491919	2404.8	-0.00197406	0	2994.8	-0.00898415	0	
635.01	-0.01920382	0	1225.01	-0.01906838	0	1815	-0.00099553	0.00491809	2405	-0.00124129	0	2995	-0.00825459	0	
635.21	-0.01994014	0	1225.21	-0.01870388	0	1815.2	-0.00149396	0.00491699	2405.2	-0.00195675	0	2995.2	-0.00731145	0	
635.41	-0.0201869	0	1225.41	-0.01818638	0	1815.4	-0.0021775	0.00491589	2405.4	-0.00236657	0	2995.4	-0.00643098	0	
635.61	-0.02020865	0	1225.61	-0.01895535	0	1815.6	-0.00139686	0.00491478	2405.6	-0.0022347	0	2995.6	-0.00639449	0	
635.81	-0.02007942	0	1225.81	-0.01976867	0	1815.8	-0.00171337	0.00491368	2405.8	-0.00276155	0	2995.8	-0.0063501	0	
636.01	-0.01950701	0	1226.01	-0.01979523	0	1816	-0.00191692	0.00491258	2406	-0.00311223	0	2996	-0.00616704	0	
636.21	-0.02086313	0	1226.21	-0.01961144	0	1816.2	-0.00219704	0.00491148	2406.2	-0.0025793	0	2996.2	-0.00550819	0	
636.41	-0.02033356	0	1226.41	-0.0192913	0	1816.4	-0.00174021	0.00491038	2406.4	-0.00257361	0	2996.4	-0.00508881	0	
636.61	-0.02040731	0	1226.61	-0.02027061	0	1816.6	-0.00173379	0.00490928	2406.6	-0.00269087	0	2996.6	-0.00404754	0	
636.81	-0.02009708	0	1226.81	-0.02061659	0	1816.8	-0.00230224	0.00490819	2406.8	-0.00205889	0	2996.8	-0.00384209	0	
637.01	-0.01956849	0	1227.01	-0.01965359	0	1817	-0.00258449	0.00490709	2407	-0.00101579	0	2997	-0.00421223	0	
637.21	-0.01882457	0	1227.21	-0.0190796	0	1817.2	-0.00254046	0.00490599	2407.2	-0.00095354	0	2997.2	-0.00397072	0	
637.41	-0.0183993	0	1227.41	-0.0195033	0	1817.4	-0.00217421	0.00490489	2407.4	-0.0010327	0	2997.4	-0.00523937	0	
637.61	-0.01760773	0	1227.61	-0.02081842	0	1817.6	-0.00226707	0.00490379	2407.6	-0.0009233	0	2997.6	-0.00536034	0	
637.81	-0.01706603	0	1227.81	-0.02101926	0	1817.8	-0.0026865	0.00490269	2407.8	-0.00097867	0	2997.8	-0.0058892	0	
638.01	-0.01604298	0	1228.01	-0.02077068	0	1818	-0.00246355	0.00490159	2408	-0.00084356	0	2998	-0.00711467	0	
638.21	-0.01613566	0	1228.21	-0.02118517	0	1818.2	-0.00289668	0.0049005	2408.2	-0.0008128	0	2998.2	-0.00757597	0	
638.41	-0.01640007	0	1228.41	-0.02096682	0	1818.4	-0.00311953	0.0048994	2408.4	-0.00037607	0	2998.4	-0.00822951	0	
638.61	-0.01613679	0	1228.61	-0.02135871	0	1818.6	-0.00239931	0.0048983	2408.6	-0.001145	0	2998.6	-0.00873441	0	
638.81	-0.01601524	0	1228.81	-0.02147573	0	1818.8	-0.00244041	0.00489721	2408.8	-0.00051674	0	2998.8	-0.00935999	0	
639.01	-0.01545607	0	1229.01	-0.02162233	0	1819	-0.00243555	0.00489611	2409	-0.00061134	0	2999	-0.00896439	0	
639.21	-0.01572109	0	1229.21	-0.021643	0	1819.2	-0.00215865	0.00489501	2409.2	-0.00148478	0	2999.2	-0.00805493	0	
639.41	-0.01581606	0	1229.41	-0.02218326	0	1819.4	-0.00121209	0.00489392	2409.4	-0.00146402	0	2999.4	-0.00739422	0	
639.61	-0.01596592	0	1229.61	-0.02215411	0	1819.6	-0.00084113	0.00489282	2409.6	-0.00173133	0	2999.6	-0.00785871	0	
639.81	-0.01704798	0	1229.81	-0.02197717	0	1819.8	-0.00148019	0.00489173	2409.8	-0.00186243	0	2999.8	-0.00835221	0	
640.01	-0.01723585	0	1230.01	-0.02187516	0	1820	-0.00127486	0.00489063	2410	-0.00157915	0	3000	-0.0082539	0	
640.21	-0.01826338	0	1230.21	-0.02118427	0	1820.2	-0.00241126	0.00488954	2410.2	-0.00197134	0	3000.2	-0.00724692	0	
640.41	-0.01881559	0	1230.41	-0.02149005	0	1820.4	-0.00225054	0.00488844	2410.4	-0.00317514	0	3000.4	-0.00677622	0	
640.61	-0.01947577	0	1230.61	-0.02177356	0	1820.6	-0.00259383	0.00488735	2410.6	-0.00322569	0	3000.6	-0.00607118	0	
640.81	-0.01963975	0	1230.81	-0.02135324	0	1820.8	-0.00198418	0.00488625	2410.8	-0.00280558	0	3000.8	-0.00585651	0	
641.01	-0.01964909	0	1231.01	-0.02139891	0	1821	-0.0015121	0.00488516	2411	-0.00253923	0	3001	-0.0055066	0	
641.21	-0.02014648	0	1231.21	-0.02220333	0	1821.2	-0.00150282	0.00488406	2411.2	-0.00289517	0	3001.2	-0.00460945	0	
641.41	-0.0204598	0	1231.41	-0.02206818	0	1821.4	-0.00174596	0.00488297	2411.4	-0.00349091	0	3001.4	-0.00429117	0	
641.61	-0.01995697	0	1231.61	-0.02240258	0	1821.6	-0.00174142	0.00488188	2411.6	-0.00325748	0	3001.6	-0.00368223	0	
641.81	-0.01942844	0	1231.81	-0.02223401	0	1821.8	-0.00087298	0.00488078	2411.8	-0.00294651	0	3001.8	-0.00314293	0	
642.01	-0.01863804	0	1232.01	-0.02217999	0	1822	-0.00034468	0.00487969	2412	-0.00293285	0	3002	-0.00329572	0	
642.21	-0.01811248	0	1232.21	-0.02275121	0	1822.2	-0.00099417	0.0048786	2412.2	-0.00199092	0	3002.2	-0.00316886	0	
642.41	-0.01848737	0	1232.41	-0.02264067	0	1822.4	-0.00046059	0.00487751	2412.4	-0.00170633	0	3002.4	-0.0038913	0	
642.61	-0.01841967	0	1232.61	-0.02298092	0	1822.6	0.00103138	0.00487641	2412.6	-0.00148337	0	3002.6	-0.00381515	0	
642.81	-0.01789451	0	1232.81	-0.02255572	0	1822.8	0.00113054	0.00487532	2412.8	-0.00013028	0	3002.8	-0.0049554	0	
643.01	-0.01805348	0	1233.01	-0.02197725	0	1823	0.00146323	0.00487423	2413	0.00005836	0	3003	-0.00529953	0	
643.21	-0.0170378	0	1233.21	-0.02182255	0	1823.2	0.00160869	0.00487314	2413.2	0.00001288	0	3003.2	-0.0047742	0	
643.41	-0.01673206	0	1233.41	-0.02091544	0	1823.4	0.00094515	0.00487205	2413.4	0.00102851	0	3003.4	-0.00569789	0	
643.61	-0.01662317	0	1233.61	-0.02057759	0	1823.6	-0.00024186	0.00487096	2413.6	0.00100912	0	3003.6	-0.00713656	0	
643.81	-0.01631401	0	1233.81	-0.02043441	0	1823.8	-0.00076886	0.00486987	2413.8	0.00077565	0	3003.8	-0.0082982	0	
644.01	-0.01565871	0	1234.01	-0.01992613	0	1824	-0.00145651	0.00486878	2414	0.00036745	0	3004	-0.00883955	0	
644.21	-0.01676885	0	1234.21	-0.0197421	0	1824.2	-0.00237892	0.00486769	2414.2	-0.00061479	0	3004.2	-0.00829275	0	
644.41	-0.01750696	0	1234.41	-0.02006796	0	1824.4	-0.00152778	0.0048666	2414.4	-0.00057035	0	3004.4	-0.00839806	0	
644.61	-0.01754929	0	1234.61	-0.01934308	0	1824.6	-0.00232986	0.00486551	2414.6	-0.00072181	0	3004.6	-0.00832639	0	
644.81	-0.01681646	0	1234.81	-0.01860002	0	1824.8	-0.00249954	0.00486442	2414.8	-0.00179871	0	3004.8	-0.00756964	0	
645.01	-0.01645604	0	1235.01	-0.01871928	0	1825	-0.00286209	0.00486333	2415	-0.0014106	0	3005	-0.00688973	0	
645.21	-0.01747249	0	1235.21	-0.01850036	0	1825.2	-0.00256091	0.00486224	2415.2	-0.00136132	0	3005.2	-0.00645568	0	
645.41	-0.01674589	0	1235.41	-0.01774542	0	1825.4	-0.00208665	0.00486115	2415.4	-0.00176592	0	3005.4	-0.00655264	0	
645.61	-0.01658101	0	1235.61	-0.01763409	0	1825.6	-0.00180791	0.00486006	2415.6	-0.00129443	0	3005.6	-0.00644285	0	
645.81	-0.01622735	0	1235.81	-0.01764122	0	1825.8	-0.00128352	0.00485897	2415.8	-0.00173713	0	3005.8	-0.00699719	0	
646.01	-0.01601702	0	1236.01	-0.01803502	0	1826	-0.00164839	0.00485789	2416	-0.00237907	0	3006	-0.00755814	0	
646.21	-0.01634086	0	1236.21	-0.01841035	0	1826.2	-0.00176801	0.0048568	2416.2	-0.00135338	0	3006.2	-0.00715345	0	
646.41	-0.01755451	0	1236.41	-0.01762951	0	1826.4	-0.00124228	0.00485571	2416.4	-0.00091627	0	3006.4	-0.00748954	0	
646.61	-0.01802004	0	1236.61	-0.01836451	0	1826.6	-0.00008477	0.00485462	2416.6	-0.00041971	0	3006.6	-0.00748217	0	
646.81	-0.01899588	0	1236.81	-0.01791335	0	1826.8	0.00056413	0.00485354	2416.8	-0.00054789	0	3006.8	-0.00718732	0	
647.01	-0.01922962	0	1237.01	-0.01821736	0	1827	0.00047097	0.00485245	2417	-0.00109073	0	3007	-0.00721915	0	
647.21	-0.01894217	0	1237.21	-0.01963548	0	1827.2	0.00103308	0.00485136	2417.2	-0.00045809	0	3007.2	-0.00726437	0	
647.41	-0.01970119	0	1237.41	-0.01998318	0	1827.4	-0.00014747	0.00485028	2417.4	0.0000332	0	3007.4	-0.00780788	0	
647.61	-0.01941775	0	1237.61	-0.02080405	0	1827.6	-0.00056761	0.00484919	2417.6	-0.00012012	0	3007.6	-0.0077692	0	
647.81	-0.01896839	0	1237.81	-0.0210574	0	1827.8	-0.00079054	0.0048481	2417.8	-0.00055616	0	3007.8	-0.00766189	0	
648.01	-0.01883644	0	1238.01	-0.0215217	0	1828	-0.00106514	0.00484702	2418	-0.00069843	0	3008	-0.00755626	0	
648.21	-0.01907617	0	1238.21	-0.02190781	0	1828.2	-0.00113606	0.00484593	2418.2	-0.00121008	0	3008.2	-0.00684342	0	
648.41	-0.01850164	0	1238.41	-0.02189591	0	1828.4	-0.00153198	0.00484485	2418.4	-0.00138115	0	3008.4	-0.00685083	0	
648.61	-0.01771194	0	1238.61	-0.02153622	0	1828.6	-0.00226612	0.00484376	2418.6	-0.00235666	0	3008.6	-0.00658667	0	
648.81	-0.01700143	0	1238.81	-0.02118573	0	1828.8	-0.00202659	0.00484268	2418.8	-0.00323114	0	3008.8	-0.00614976	0	
649.01	-0.01715692	0	1239.01	-0.02131298	0	1829	-0.00196584	0.00484159	2419	-0.00262618	0	3009	-0.00647999	0	
649.21	-0.0173488	0	1239.21	-0.02108659	0	1829.2	-0.001924	0.00484051	2419.2	-0.00313909	0	3009.2	-0.00655863	0	
649.41	-0.01669287	0	1239.41	-0.02076291	0	1829.4	-0.00207883	0.00483943	2419.4	-0.00370297	0	3009.4	-0.0066979	0	
649.61	-0.01681818	0	1239.61	-0.02019651	0	1829.6	-0.0022462	0.00483834	2419.6	-0.0043658	0	3009.6	-0.00649709	0	
649.81	-0.01659808	0	1239.81	-0.02046117	0	1829.8	-0.00218688	0.00483726	2419.8	-0.0054514	0	3009.8	-0.00704327	0	
