# Supplementary material for: Functional development of a V3/glycan-specific broadly neutralizing antibody isolated from a case of HIV superinfection
Source: eLife. 2021 Jul 15;10:e68110. doi: 10.7554/eLife.68110 (PMC8376252; doi:10.7554/eLife.68110)
Supplement: Figure 2—source data 2. [file elife-68110-fig2-data2.zip › QA013.2 Dbl Ref_21.02.04/02.04.21/QA013.2 Lineage Replicates_21.02.04/Results/E5Results.txt]

Conc1	1.25E-07	1.25E-07	1.25E-07	1.25E-07	1.25E-07	
Start1	290.01	880.01	1470	2060	2650	
Stop1	649.81	1239.81	1829.8	2419.8	3009.8	
Kobs	5.87111188733102E-05	5.34147736700192E-05	0.00111967777644424	0.692858403866301	0.286545309063537	
Error Kobs	0	0	0.000204973859755008	0.0913671224303895	0.0130099557780797	
Koff	0	0	0	0	0	
Error Koff	0	0	0	0	0	
Time1	Data1	Fit1	Time2	Data2	Fit2	Time3	Data3	Fit3	Time4	Data4	Fit4	Time5	Data5	Fit5	
290.01	0.00360797	0	880.01	-0.00093298	0	1470	-0.00587535	0	2060	-0.0007456	0	2650	0.01400804	0	
290.21	0.00379089	0	880.21	-0.00119643	0	1470.2	-0.00588749	0.00016503	2060.2	0.00078159	0.00178913	2650.2	0.01526534	0.00186398	
290.41	0.00370854	0	880.41	-0.00055736	0	1470.4	-0.00551852	0.00030786	2060.4	0.00209531	0.00334403	2650.4	0.01634312	0.00362372	
290.61	0.00366558	0	880.61	-0.00038817	0	1470.6	-0.00441091	0.00043149	2060.6	0.00242312	0.00469537	2650.6	0.01740448	0.00528506	
290.81	0.00406201	0	880.81	-0.00078237	0	1470.8	-0.00345232	0.00053848	2060.8	0.00365634	0.00586981	2650.8	0.01840079	0.00685349	
291.01	0.00411458	0	881.01	-0.00052709	0	1471	-0.00251219	0.00063108	2061	0.00529677	0.00689049	2651	0.01984689	0.00833422	
291.21	0.00438183	0	881.21	-0.00039789	0	1471.2	-0.00150014	0.00071123	2061.2	0.00634259	0.00777755	2651.2	0.02112219	0.00973214	
291.41	0.00489955	0	881.41	-0.00031452	0	1471.4	-0.00130778	0.00078059	2061.4	0.00714392	0.00854849	2651.4	0.022117	0.01105189	
291.61	0.00509598	0	881.61	-0.00045001	0	1471.6	-0.00014056	0.00084063	2061.6	0.0075702	0.00921849	2651.6	0.02305656	0.01229784	
291.81	0.00618767	0	881.81	0.00002211	0	1471.8	0.00074383	0.00089259	2061.8	0.00852833	0.00980079	2651.8	0.02326743	0.01347411	
292.01	0.00642865	0	882.01	0.00063003	0	1472	0.00183995	0.00093756	2062	0.00852655	0.01030685	2652	0.02433489	0.0145846	
292.21	0.00682033	0	882.21	0.0006631	0	1472.2	0.00272825	0.00097648	2062.2	0.00839274	0.01074666	2652.2	0.02414493	0.015633	
292.41	0.00724187	0	882.41	0.00050409	0	1472.4	0.00314055	0.00101017	2062.4	0.00928781	0.01112889	2652.4	0.02431157	0.01662277	
292.61	0.00754088	0	882.61	0.00018064	0	1472.6	0.00427065	0.00103932	2062.6	0.00935547	0.01146109	2652.6	0.02483144	0.01755719	
292.81	0.0076912	0	882.81	0.00072023	0	1472.8	0.00414856	0.00106456	2062.8	0.01019513	0.01174979	2652.8	0.02537526	0.01843935	
293.01	0.00870205	0	883.01	0.0016283	0	1473	0.00442093	0.0010864	2063	0.01003031	0.0120007	2653	0.02665354	0.01927218	
293.21	0.00839512	0	883.21	0.00183341	0	1473.2	0.00495561	0.0011053	2063.2	0.01037878	0.01221876	2653.2	0.02728725	0.02005845	
293.41	0.00885557	0	883.41	0.00273379	0	1473.4	0.00488912	0.00112166	2063.4	0.01083795	0.01240828	2653.4	0.02792092	0.02080074	
293.61	0.00955052	0	883.61	0.00324328	0	1473.6	0.00473665	0.00113582	2063.6	0.01156861	0.01257298	2653.6	0.02861458	0.02150152	
293.81	0.00970247	0	883.81	0.00398765	0	1473.8	0.0054446	0.00114807	2063.8	0.01220653	0.01271612	2653.8	0.02884538	0.02216312	
294.01	0.00888318	0	884.01	0.00444945	0	1474	0.00530339	0.00115868	2064	0.01312008	0.01284053	2654	0.0300303	0.02278771	
294.21	0.00956332	0	884.21	0.00430195	0	1474.2	0.00507013	0.00116786	2064.2	0.01276401	0.01294864	2654.2	0.0297956	0.02337738	
294.41	0.00983411	0	884.41	0.00503118	0	1474.4	0.0065259	0.0011758	2064.4	0.01245138	0.0130426	2654.4	0.02985542	0.02393408	
294.61	0.01050102	0	884.61	0.0052686	0	1474.6	0.00689004	0.00118268	2064.6	0.01218077	0.01312427	2654.6	0.02984829	0.02445964	
294.81	0.01109496	0	884.81	0.00494905	0	1474.8	0.00662811	0.00118863	2064.8	0.01332591	0.01319524	2654.8	0.0303842	0.02495581	
295.01	0.01093583	0	885.01	0.00576166	0	1475	0.00697596	0.00119378	2065	0.01402345	0.01325692	2655	0.03110911	0.02542424	
295.21	0.01117322	0	885.21	0.00611131	0	1475.2	0.00749937	0.00119824	2065.2	0.01393277	0.01331052	2655.2	0.03103068	0.02586647	
295.41	0.01135402	0	885.41	0.00624756	0	1475.4	0.00640398	0.0012021	2065.4	0.01379812	0.01335711	2655.4	0.03086141	0.02628398	
295.61	0.01210179	0	885.61	0.00630195	0	1475.6	0.00765093	0.00120544	2065.6	0.01403329	0.0133976	2655.6	0.03123965	0.02667813	
295.81	0.01338151	0	885.81	0.00656239	0	1475.8	0.00781917	0.00120833	2065.8	0.01447818	0.01343278	2655.8	0.03114384	0.02705025	
296.01	0.01292992	0	886.01	0.00668828	0	1476	0.00890983	0.00121083	2066	0.0141326	0.01346337	2656	0.03117283	0.02740155	
296.21	0.01270332	0	886.21	0.00599956	0	1476.2	0.00938383	0.00121299	2066.2	0.01479855	0.01348994	2656.2	0.03081146	0.02773321	
296.41	0.01293507	0	886.41	0.0065153	0	1476.4	0.00983923	0.00121487	2066.4	0.01449677	0.01351304	2656.4	0.03080101	0.02804632	
296.61	0.01276538	0	886.61	0.00729144	0	1476.6	0.01011772	0.00121649	2066.6	0.01453838	0.01353312	2656.6	0.03132308	0.02834193	
296.81	0.01290783	0	886.81	0.0084042	0	1476.8	0.00997576	0.00121789	2066.8	0.01529334	0.01355056	2656.8	0.0309909	0.028621	
297.01	0.01268719	0	887.01	0.00893958	0	1477	0.00966321	0.00121911	2067	0.0149551	0.01356573	2657	0.03089457	0.02888447	
297.21	0.01211172	0	887.21	0.00789911	0	1477.2	0.00849487	0.00122016	2067.2	0.01536581	0.0135789	2657.2	0.03089837	0.0291332	
297.41	0.01206153	0	887.41	0.0078056	0	1477.4	0.0086394	0.00122107	2067.4	0.01607523	0.01359036	2657.4	0.03110262	0.02936802	
297.61	0.01208499	0	887.61	0.00833486	0	1477.6	0.00818912	0.00122186	2067.6	0.01589326	0.01360031	2657.6	0.03154105	0.02958972	
297.81	0.01083569	0	887.81	0.00821247	0	1477.8	0.00776826	0.00122254	2067.8	0.01631092	0.01360896	2657.8	0.03204935	0.02979901	
298.01	0.00956309	0	888.01	0.0078296	0	1478	0.00711966	0.00122313	2068	0.01633004	0.01361648	2658	0.03194691	0.0299966	
298.21	0.00879069	0	888.21	0.00729349	0	1478.2	0.00777134	0.00122364	2068.2	0.01601609	0.01362301	2658.2	0.03099994	0.03018314	
298.41	0.00957314	0	888.41	0.00738197	0	1478.4	0.00775018	0.00122408	2068.4	0.01580674	0.01362869	2658.4	0.03163547	0.03035925	
298.61	0.0095243	0	888.61	0.00727406	0	1478.6	0.00662976	0.00122446	2068.6	0.01600088	0.01363362	2658.6	0.03206261	0.03052552	
298.81	0.00924723	0	888.81	0.00705993	0	1478.8	0.00717882	0.00122479	2068.8	0.01679253	0.01363791	2658.8	0.03236388	0.03068248	
299.01	0.00841623	0	889.01	0.00736304	0	1479	0.00798859	0.00122508	2069	0.01683321	0.01364164	2659	0.03323674	0.03083067	
299.21	0.00810346	0	889.21	0.00616427	0	1479.2	0.00790671	0.00122533	2069.2	0.0172383	0.01364488	2659.2	0.03308868	0.03097057	
299.41	0.00895734	0	889.41	0.00576463	0	1479.4	0.00782519	0.00122554	2069.4	0.01699458	0.01364769	2659.4	0.03270069	0.03110264	
299.61	0.01030972	0	889.61	0.00542449	0	1479.6	0.00972733	0.00122573	2069.6	0.01709163	0.01365014	2659.6	0.03217684	0.03122734	
299.81	0.01070872	0	889.81	0.00494553	0	1479.8	0.01036988	0.00122589	2069.8	0.01652103	0.01365227	2659.8	0.03214367	0.03134505	
300.01	0.01073629	0	890.01	0.00426545	0	1480	0.01129748	0.00122603	2070	0.0167172	0.01365411	2660	0.03161034	0.03145619	
300.21	0.01023528	0	890.21	0.00352063	0	1480.2	0.01126064	0.00122615	2070.2	0.01669686	0.01365572	2660.2	0.03110976	0.03156111	
300.41	0.01153829	0	890.41	0.0035747	0	1480.4	0.01095154	0.00122625	2070.4	0.0156617	0.01365712	2660.4	0.0304786	0.03166016	
300.61	0.01201472	0	890.61	0.00370018	0	1480.6	0.01066208	0.00122634	2070.6	0.01608137	0.01365833	2660.6	0.03104782	0.03175368	
300.81	0.0119857	0	890.81	0.00420945	0	1480.8	0.01107457	0.00122642	2070.8	0.01592889	0.01365938	2660.8	0.0304162	0.03184196	
301.01	0.01236979	0	891.01	0.00361768	0	1481	0.0102054	0.00122649	2071	0.0152818	0.0136603	2661	0.03081269	0.03192531	
301.21	0.01320609	0	891.21	0.00333818	0	1481.2	0.00932926	0.00122655	2071.2	0.01520381	0.0136611	2661.2	0.03179495	0.032004	
301.41	0.01276199	0	891.41	0.00433051	0	1481.4	0.00927128	0.0012266	2071.4	0.0154146	0.01366179	2661.4	0.03221932	0.03207828	
301.61	0.01233938	0	891.61	0.0055041	0	1481.6	0.00873803	0.00122664	2071.6	0.01447348	0.01366239	2661.6	0.03212289	0.03214841	
301.81	0.0112369	0	891.81	0.0061207	0	1481.8	0.00761668	0.00122668	2071.8	0.01438503	0.01366291	2661.8	0.03286497	0.03221462	
302.01	0.01093889	0	892.01	0.00622433	0	1482	0.00689669	0.00122671	2072	0.01376903	0.01366337	2662	0.03287048	0.03227713	
302.21	0.01077543	0	892.21	0.00691621	0	1482.2	0.00657873	0.00122674	2072.2	0.01359177	0.01366376	2662.2	0.03289193	0.03233615	
302.41	0.01112626	0	892.41	0.00707729	0	1482.4	0.00601919	0.00122677	2072.4	0.01378183	0.0136641	2662.4	0.03386062	0.03239186	
302.61	0.00994071	0	892.61	0.00734704	0	1482.6	0.00634434	0.00122679	2072.6	0.01412513	0.0136644	2662.6	0.03416532	0.03244445	
302.81	0.00997907	0	892.81	0.00760403	0	1482.8	0.0069694	0.00122681	2072.8	0.01503851	0.01366466	2662.8	0.03420848	0.03249411	
303.01	0.00941275	0	893.01	0.00723497	0	1483	0.00728709	0.00122682	2073	0.01599861	0.01366489	2663	0.03362634	0.03254099	
303.21	0.01008176	0	893.21	0.00688163	0	1483.2	0.00776229	0.00122684	2073.2	0.01648356	0.01366508	2663.2	0.03287344	0.03258525	
303.41	0.0106805	0	893.41	0.00765831	0	1483.4	0.00889935	0.00122685	2073.4	0.01639293	0.01366525	2663.4	0.03248576	0.03262703	
303.61	0.01071908	0	893.61	0.00719538	0	1483.6	0.00907204	0.00122686	2073.6	0.01589064	0.0136654	2663.6	0.03177069	0.03266647	
303.81	0.01026562	0	893.81	0.00681308	0	1483.8	0.00892496	0.00122687	2073.8	0.01509662	0.01366553	2663.8	0.03198241	0.03270371	
304.01	0.01004949	0	894.01	0.00746136	0	1484	0.00896233	0.00122688	2074	0.01526273	0.01366564	2664	0.03129263	0.03273887	
304.21	0.00966961	0	894.21	0.00723923	0	1484.2	0.00876568	0.00122688	2074.2	0.01479359	0.01366574	2664.2	0.03089052	0.03277206	
304.41	0.01018478	0	894.41	0.00714019	0	1484.4	0.0089147	0.00122689	2074.4	0.01495274	0.01366582	2664.4	0.03108394	0.0328034	
304.61	0.00978058	0	894.61	0.00699476	0	1484.6	0.00917477	0.00122689	2074.6	0.01455816	0.0136659	2664.6	0.03171648	0.03283298	
304.81	0.00965993	0	894.81	0.00703404	0	1484.8	0.0093323	0.0012269	2074.8	0.01477213	0.01366596	2664.8	0.03186576	0.03286091	
305.01	0.010475	0	895.01	0.00681905	0	1485	0.00850808	0.0012269	2075	0.01458068	0.01366601	2665	0.03275073	0.03288728	
305.21	0.01086874	0	895.21	0.00669945	0	1485.2	0.00844044	0.0012269	2075.2	0.0142926	0.01366606	2665.2	0.03360855	0.03291217	
305.41	0.01090339	0	895.41	0.00688191	0	1485.4	0.00818448	0.00122691	2075.4	0.01415177	0.0136661	2665.4	0.03387457	0.03293567	
305.61	0.01097273	0	895.61	0.0065833	0	1485.6	0.00769666	0.00122691	2075.6	0.01405526	0.01366614	2665.6	0.0344577	0.03295786	
305.81	0.01078484	0	895.81	0.00622329	0	1485.8	0.00691913	0.00122691	2075.8	0.01396497	0.01366617	2665.8	0.03481395	0.0329788	
306.01	0.01067576	0	896.01	0.00550897	0	1486	0.00720499	0.00122691	2076	0.01412268	0.0136662	2666	0.03545713	0.03299858	
306.21	0.01058066	0	896.21	0.00587136	0	1486.2	0.00803241	0.00122691	2076.2	0.01487752	0.01366622	2666.2	0.03613337	0.03301725	
306.41	0.01076824	0	896.41	0.00593559	0	1486.4	0.0085206	0.00122692	2076.4	0.01480747	0.01366624	2666.4	0.03662982	0.03303487	
306.61	0.01035323	0	896.61	0.00536895	0	1486.6	0.00921609	0.00122692	2076.6	0.01446952	0.01366626	2666.6	0.03671689	0.03305151	
306.81	0.01090087	0	896.81	0.00553035	0	1486.8	0.00911322	0.00122692	2076.8	0.01559258	0.01366628	2666.8	0.03654173	0.03306722	
307.01	0.01056058	0	897.01	0.00615154	0	1487	0.00931508	0.00122692	2077	0.0161048	0.01366629	2667	0.03547934	0.03308205	
307.21	0.01068978	0	897.21	0.00637871	0	1487.2	0.00920712	0.00122692	2077.2	0.01575527	0.0136663	2667.2	0.03599073	0.03309605	
307.41	0.0107386	0	897.41	0.00625732	0	1487.4	0.00940078	0.00122692	2077.4	0.01573816	0.01366631	2667.4	0.03553343	0.03310927	
307.61	0.00990267	0	897.61	0.00686753	0	1487.6	0.00948683	0.00122692	2077.6	0.01522834	0.01366632	2667.6	0.03512073	0.03312175	
307.81	0.00901074	0	897.81	0.00779084	0	1487.8	0.00897105	0.00122692	2077.8	0.01604706	0.01366633	2667.8	0.03550159	0.03313353	
308.01	0.00878926	0	898.01	0.00873102	0	1488	0.00857956	0.00122692	2078	0.01627209	0.01366634	2668	0.03567391	0.03314465	
308.21	0.00875655	0	898.21	0.0078543	0	1488.2	0.00772163	0.00122692	2078.2	0.0168333	0.01366634	2668.2	0.03535208	0.03315515	
308.41	0.00888879	0	898.41	0.00751835	0	1488.4	0.0078756	0.00122692	2078.4	0.01672627	0.01366635	2668.4	0.03512615	0.03316506	
308.61	0.00863782	0	898.61	0.0067735	0	1488.6	0.00752545	0.00122692	2078.6	0.01607242	0.01366635	2668.6	0.03504766	0.03317442	
308.81	0.00932822	0	898.81	0.00668942	0	1488.8	0.00707002	0.00122692	2078.8	0.0171318	0.01366636	2668.8	0.03462648	0.03318326	
309.01	0.01025294	0	899.01	0.00618489	0	1489	0.00655915	0.00122692	2079	0.01703411	0.01366636	2669	0.03413089	0.0331916	
309.21	0.01079568	0	899.21	0.00484555	0	1489.2	0.00692428	0.00122692	2079.2	0.01663091	0.01366636	2669.2	0.03445155	0.03319947	
309.41	0.01135079	0	899.41	0.004396	0	1489.4	0.00629225	0.00122692	2079.4	0.01653837	0.01366637	2669.4	0.03406697	0.03320691	
309.61	0.01156729	0	899.61	0.00460095	0	1489.6	0.00611283	0.00122692	2079.6	0.01661715	0.01366637	2669.6	0.0332755	0.03321393	
309.81	0.01129192	0	899.81	0.00523932	0	1489.8	0.00613369	0.00122692	2079.8	0.01599782	0.01366637	2669.8	0.03304483	0.03322055	
310.01	0.01132905	0	900.01	0.0050594	0	1490	0.00642159	0.00122692	2080	0.01626093	0.01366637	2670	0.03353064	0.03322681	
310.21	0.01152634	0	900.21	0.00557589	0	1490.2	0.00678929	0.00122692	2080.2	0.01618412	0.01366637	2670.2	0.03384036	0.03323271	
310.41	0.01136683	0	900.41	0.00511018	0	1490.4	0.00654337	0.00122692	2080.4	0.01480871	0.01366637	2670.4	0.03437448	0.03323829	
310.61	0.0109837	0	900.61	0.00486869	0	1490.6	0.00672974	0.00122692	2080.6	0.01500293	0.01366637	2670.6	0.03472897	0.03324355	
310.81	0.01190141	0	900.81	0.00540955	0	1490.8	0.00681907	0.00122692	2080.8	0.01502911	0.01366638	2670.8	0.03434517	0.03324852	
311.01	0.01193746	0	901.01	0.00598673	0	1491	0.00727723	0.00122692	2081	0.01459306	0.01366638	2671	0.03418907	0.03325321	
311.21	0.01155552	0	901.21	0.00592674	0	1491.2	0.0075959	0.00122692	2081.2	0.01380069	0.01366638	2671.2	0.03491501	0.03325764	
311.41	0.01098065	0	901.41	0.00607343	0	1491.4	0.00831696	0.00122692	2081.4	0.01390555	0.01366638	2671.4	0.03561748	0.03326182	
311.61	0.00978261	0	901.61	0.0066127	0	1491.6	0.00799736	0.00122692	2081.6	0.01429315	0.01366638	2671.6	0.03624661	0.03326577	
311.81	0.00956548	0	901.81	0.00634346	0	1491.8	0.00761359	0.00122692	2081.8	0.01495972	0.01366638	2671.8	0.0367982	0.0332695	
312.01	0.01025036	0	902.01	0.00613789	0	1492	0.00780986	0.00122692	2082	0.01447236	0.01366638	2672	0.03697983	0.03327302	
312.21	0.01089575	0	902.21	0.00586733	0	1492.2	0.00813488	0.00122692	2082.2	0.01536175	0.01366638	2672.2	0.0369649	0.03327634	
312.41	0.01102938	0	902.41	0.0053343	0	1492.4	0.00902348	0.00122692	2082.4	0.01521347	0.01366638	2672.4	0.03714385	0.03327947	
312.61	0.01147502	0	902.61	0.00498459	0	1492.6	0.00886144	0.00122692	2082.6	0.01598065	0.01366638	2672.6	0.03652234	0.03328244	
312.81	0.0133144	0	902.81	0.0047254	0	1492.8	0.00895855	0.00122692	2082.8	0.01658637	0.01366638	2672.8	0.03631648	0.03328523	
313.01	0.01402247	0	903.01	0.00426784	0	1493	0.00908144	0.00122692	2083	0.01595121	0.01366638	2673	0.03623688	0.03328787	
313.21	0.01376102	0	903.21	0.00368891	0	1493.2	0.0096733	0.00122692	2083.2	0.01545148	0.01366638	2673.2	0.03596686	0.03329036	
313.41	0.01352022	0	903.41	0.0043692	0	1493.4	0.00971546	0.00122692	2083.4	0.01603039	0.01366638	2673.4	0.03567916	0.03329271	
313.61	0.01410695	0	903.61	0.00415003	0	1493.6	0.00970667	0.00122692	2083.6	0.01605312	0.01366638	2673.6	0.03532291	0.03329493	
313.81	0.01292802	0	903.81	0.00420968	0	1493.8	0.01026616	0.00122692	2083.8	0.01579021	0.01366638	2673.8	0.03578079	0.03329703	
314.01	0.01230422	0	904.01	0.00412773	0	1494	0.00998537	0.00122692	2084	0.01553019	0.01366638	2674	0.0356806	0.03329901	
314.21	0.01177917	0	904.21	0.00400524	0	1494.2	0.01011197	0.00122692	2084.2	0.01516973	0.01366638	2674.2	0.03616135	0.03330088	
314.41	0.01168218	0	904.41	0.00390176	0	1494.4	0.00923705	0.00122692	2084.4	0.01397069	0.01366638	2674.4	0.03601771	0.03330264	
314.61	0.01127431	0	904.61	0.00417617	0	1494.6	0.00917311	0.00122692	2084.6	0.01403717	0.01366638	2674.6	0.0359722	0.0333043	
314.81	0.01085703	0	904.81	0.00462055	0	1494.8	0.00861817	0.00122692	2084.8	0.01328581	0.01366638	2674.8	0.03593883	0.03330588	
315.01	0.00940166	0	905.01	0.00527735	0	1495	0.00825047	0.00122692	2085	0.01282951	0.01366638	2675	0.03646986	0.03330736	
315.21	0.0082534	0	905.21	0.00473106	0	1495.2	0.00793644	0.00122692	2085.2	0.01172624	0.01366638	2675.2	0.03668287	0.03330876	
315.41	0.00792657	0	905.41	0.00386636	0	1495.4	0.00779622	0.00122692	2085.4	0.01244146	0.01366638	2675.4	0.03655908	0.03331009	
315.61	0.0076368	0	905.61	0.00348223	0	1495.6	0.00736448	0.00122692	2085.6	0.01261835	0.01366638	2675.6	0.03632831	0.03331133	
315.81	0.00824814	0	905.81	0.00415057	0	1495.8	0.00704419	0.00122692	2085.8	0.01259629	0.01366638	2675.8	0.0367929	0.03331251	
316.01	0.00789651	0	906.01	0.00415751	0	1496	0.006995	0.00122692	2086	0.01276251	0.01366638	2676	0.03625042	0.03331363	
316.21	0.00816138	0	906.21	0.00448465	0	1496.2	0.00711386	0.00122692	2086.2	0.01322545	0.01366638	2676.2	0.03626531	0.03331468	
316.41	0.00827069	0	906.41	0.0045168	0	1496.4	0.00689459	0.00122692	2086.4	0.01257733	0.01366638	2676.4	0.03535896	0.03331567	
316.61	0.00952591	0	906.61	0.00421725	0	1496.6	0.00606974	0.00122692	2086.6	0.01284754	0.01366638	2676.6	0.03496662	0.03331661	
316.81	0.01040554	0	906.81	0.00428849	0	1496.8	0.00605663	0.00122692	2086.8	0.01291399	0.01366638	2676.8	0.03524046	0.03331749	
317.01	0.01003696	0	907.01	0.00436289	0	1497	0.00637977	0.00122692	2087	0.01364927	0.01366638	2677	0.03536007	0.03331832	
317.21	0.00888801	0	907.21	0.0037237	0	1497.2	0.00673612	0.00122692	2087.2	0.01445273	0.01366638	2677.2	0.0352311	0.03331911	
317.41	0.00915308	0	907.41	0.00462263	0	1497.4	0.00651105	0.00122692	2087.4	0.01463908	0.01366638	2677.4	0.03541666	0.03331986	
317.61	0.00896999	0	907.61	0.00477314	0	1497.6	0.00735483	0.00122692	2087.6	0.01472269	0.01366638	2677.6	0.03508795	0.03332056	
317.81	0.00820126	0	907.81	0.00545539	0	1497.8	0.00774772	0.00122692	2087.8	0.01562457	0.01366638	2677.8	0.0356612	0.03332122	
318.01	0.0082778	0	908.01	0.00585147	0	1498	0.00739131	0.00122692	2088	0.01680675	0.01366638	2678	0.03543209	0.03332185	
318.21	0.00876411	0	908.21	0.0054102	0	1498.2	0.00753834	0.00122692	2088.2	0.01729189	0.01366638	2678.2	0.03573039	0.03332244	
318.41	0.00910607	0	908.41	0.00554969	0	1498.4	0.00761245	0.00122692	2088.4	0.0174008	0.01366638	2678.4	0.03557475	0.033323	
318.61	0.00891578	0	908.61	0.00538185	0	1498.6	0.00847245	0.00122692	2088.6	0.01844679	0.01366638	2678.6	0.03616391	0.03332352	
318.81	0.0089019	0	908.81	0.00598724	0	1498.8	0.00820795	0.00122692	2088.8	0.01874843	0.01366638	2678.8	0.03657066	0.03332402	
319.01	0.00924096	0	909.01	0.00547491	0	1499	0.00894718	0.00122692	2089	0.01820431	0.01366638	2679	0.03641996	0.03332449	
319.21	0.00959693	0	909.21	0.00440103	0	1499.2	0.00861059	0.00122692	2089.2	0.01838346	0.01366638	2679.2	0.03602435	0.03332493	
319.41	0.01001665	0	909.41	0.00348929	0	1499.4	0.00847103	0.00122692	2089.4	0.01931932	0.01366638	2679.4	0.0353227	0.03332535	
319.61	0.01039978	0	909.61	0.00361528	0	1499.6	0.00804313	0.00122692	2089.6	0.01965738	0.01366638	2679.6	0.03563678	0.03332575	
319.81	0.01060223	0	909.81	0.00343398	0	1499.8	0.0072455	0.00122692	2089.8	0.01856036	0.01366638	2679.8	0.03556888	0.03332612	
320.01	0.00998383	0	910.01	0.00273071	0	1500	0.0070212	0.00122692	2090	0.018527	0.01366638	2680	0.03431523	0.03332647	
320.21	0.01076129	0	910.21	0.00262112	0	1500.2	0.00602267	0.00122692	2090.2	0.01832267	0.01366638	2680.2	0.03466847	0.03332681	
320.41	0.011457	0	910.41	0.00181962	0	1500.4	0.00522894	0.00122692	2090.4	0.0176712	0.01366638	2680.4	0.03488653	0.03332712	
320.61	0.01186877	0	910.61	0.00116478	0	1500.6	0.00413662	0.00122692	2090.6	0.01781331	0.01366638	2680.6	0.03582209	0.03332742	
320.81	0.01148511	0	910.81	0.00081422	0	1500.8	0.00402146	0.00122692	2090.8	0.01777947	0.01366638	2680.8	0.03589553	0.03332769	
321.01	0.01141604	0	911.01	0.00040265	0	1501	0.00418125	0.00122692	2091	0.01813057	0.01366638	2681	0.0362302	0.03332796	
321.21	0.01109309	0	911.21	0.00094152	0	1501.2	0.00360847	0.00122692	2091.2	0.0174227	0.01366638	2681.2	0.03607097	0.03332821	
321.41	0.01148455	0	911.41	0.00192502	0	1501.4	0.00276468	0.00122692	2091.4	0.01693233	0.01366638	2681.4	0.03601161	0.03332844	
321.61	0.0112069	0	911.61	0.00208429	0	1501.6	0.00351587	0.00122692	2091.6	0.01663713	0.01366638	2681.6	0.03621662	0.03332867	
321.81	0.0122367	0	911.81	0.00185902	0	1501.8	0.00397167	0.00122692	2091.8	0.01735647	0.01366638	2681.8	0.03667371	0.03332888	
322.01	0.01199486	0	912.01	0.0025153	0	1502	0.00481712	0.00122692	2092	0.01687885	0.01366638	2682	0.0361159	0.03332907	
322.21	0.01291758	0	912.21	0.00210081	0	1502.2	0.00484203	0.00122692	2092.2	0.01579862	0.01366638	2682.2	0.03548253	0.03332926	
322.41	0.0133621	0	912.41	0.00170338	0	1502.4	0.00599374	0.00122692	2092.4	0.01607204	0.01366638	2682.4	0.03606057	0.03332944	
322.61	0.01278497	0	912.61	0.00159457	0	1502.6	0.00644648	0.00122692	2092.6	0.01704589	0.01366638	2682.6	0.0362662	0.0333296	
322.81	0.0128206	0	912.81	0.00230819	0	1502.8	0.00590906	0.00122692	2092.8	0.01650539	0.01366638	2682.8	0.0359885	0.03332976	
323.01	0.01265088	0	913.01	0.00303553	0	1503	0.00647537	0.00122692	2093	0.0166579	0.01366638	2683	0.03504574	0.03332991	
323.21	0.0121101	0	913.21	0.00257089	0	1503.2	0.00641623	0.00122692	2093.2	0.01676586	0.01366638	2683.2	0.03480473	0.03333005	
323.41	0.01183519	0	913.41	0.00251987	0	1503.4	0.00680741	0.00122692	2093.4	0.01640863	0.01366638	2683.4	0.03431128	0.03333018	
323.61	0.01165926	0	913.61	0.0036194	0	1503.6	0.0073965	0.00122692	2093.6	0.01621291	0.01366638	2683.6	0.03456996	0.03333031	
323.81	0.01067378	0	913.81	0.00316477	0	1503.8	0.00700716	0.00122692	2093.8	0.01491603	0.01366638	2683.8	0.03348869	0.03333043	
324.01	0.01108168	0	914.01	0.00313152	0	1504	0.0074941	0.00122692	2094	0.0154216	0.01366638	2684	0.03342324	0.03333054	
324.21	0.01124823	0	914.21	0.0031293	0	1504.2	0.00727169	0.00122692	2094.2	0.01577999	0.01366638	2684.2	0.03407361	0.03333064	
324.41	0.01055466	0	914.41	0.00282186	0	1504.4	0.00752683	0.00122692	2094.4	0.01645051	0.01366638	2684.4	0.03412535	0.03333074	
324.61	0.00986919	0	914.61	0.00273476	0	1504.6	0.00768321	0.00122692	2094.6	0.0176653	0.01366638	2684.6	0.0338359	0.03333083	
324.81	0.01001786	0	914.81	0.00260807	0	1504.8	0.00801488	0.00122692	2094.8	0.01740415	0.01366638	2684.8	0.03367989	0.03333092	
325.01	0.01014527	0	915.01	0.00346989	0	1505	0.00742003	0.00122692	2095	0.01727584	0.01366638	2685	0.03370145	0.03333101	
325.21	0.00964161	0	915.21	0.0042158	0	1505.2	0.00659964	0.00122692	2095.2	0.01663656	0.01366638	2685.2	0.03322751	0.03333109	
325.41	0.00926838	0	915.41	0.00367348	0	1505.4	0.00596561	0.00122692	2095.4	0.0159235	0.01366638	2685.4	0.03365135	0.03333116	
325.61	0.00933913	0	915.61	0.00366427	0	1505.6	0.00678329	0.00122692	2095.6	0.01483809	0.01366638	2685.6	0.03351182	0.03333123	
325.81	0.00981953	0	915.81	0.00365328	0	1505.8	0.00767527	0.00122692	2095.8	0.01521054	0.01366638	2685.8	0.03387022	0.0333313	
326.01	0.00990328	0	916.01	0.00346426	0	1506	0.00701575	0.00122692	2096	0.01429965	0.01366638	2686	0.03403472	0.03333136	
326.21	0.01014583	0	916.21	0.0029358	0	1506.2	0.00679245	0.00122692	2096.2	0.01417554	0.01366638	2686.2	0.0345961	0.03333142	
326.41	0.01076121	0	916.41	0.00219862	0	1506.4	0.0068233	0.00122692	2096.4	0.0145522	0.01366638	2686.4	0.03566453	0.03333147	
326.61	0.0103364	0	916.61	0.00269572	0	1506.6	0.00589143	0.00122692	2096.6	0.01486863	0.01366638	2686.6	0.03471614	0.03333153	
326.81	0.01083352	0	916.81	0.00305142	0	1506.8	0.00559609	0.00122692	2096.8	0.01404583	0.01366638	2686.8	0.03578888	0.03333158	
327.01	0.01003525	0	917.01	0.0029821	0	1507	0.00590719	0.00122692	2097	0.01371052	0.01366638	2687	0.03603644	0.03333162	
327.21	0.00963136	0	917.21	0.00290839	0	1507.2	0.00555265	0.00122692	2097.2	0.0129785	0.01366638	2687.2	0.03689819	0.03333167	
327.41	0.01021511	0	917.41	0.00366996	0	1507.4	0.00546721	0.00122692	2097.4	0.01289087	0.01366638	2687.4	0.03674896	0.03333171	
327.61	0.0104155	0	917.61	0.00357185	0	1507.6	0.00607784	0.00122692	2097.6	0.01336806	0.01366638	2687.6	0.0374296	0.03333175	
327.81	0.01022082	0	917.81	0.00216715	0	1507.8	0.00590839	0.00122692	2097.8	0.0129389	0.01366638	2687.8	0.03740544	0.03333179	
328.01	0.01009188	0	918.01	0.00189554	0	1508	0.00667875	0.00122692	2098	0.01295338	0.01366638	2688	0.03748802	0.03333182	
328.21	0.00947801	0	918.21	0.00281345	0	1508.2	0.00594668	0.00122692	2098.2	0.01439786	0.01366638	2688.2	0.03774826	0.03333186	
328.41	0.00830687	0	918.41	0.00382081	0	1508.4	0.00592641	0.00122692	2098.4	0.01505935	0.01366638	2688.4	0.03715375	0.03333189	
328.61	0.0083701	0	918.61	0.00408341	0	1508.6	0.00613185	0.00122692	2098.6	0.01537939	0.01366638	2688.6	0.03727667	0.03333192	
328.81	0.00862846	0	918.81	0.00472681	0	1508.8	0.00564151	0.00122692	2098.8	0.01483836	0.01366638	2688.8	0.03809501	0.03333194	
329.01	0.00813838	0	919.01	0.00436868	0	1509	0.00518415	0.00122692	2099	0.01528757	0.01366638	2689	0.03823287	0.03333197	
329.21	0.00845042	0	919.21	0.00358937	0	1509.2	0.00499753	0.00122692	2099.2	0.01546754	0.01366638	2689.2	0.03833544	0.033332	
329.41	0.00868737	0	919.41	0.00331759	0	1509.4	0.00554663	0.00122692	2099.4	0.01551037	0.01366638	2689.4	0.03875162	0.03333202	
329.61	0.00863311	0	919.61	0.0030385	0	1509.6	0.00520828	0.00122692	2099.6	0.01525947	0.01366638	2689.6	0.03848969	0.03333204	
329.81	0.00887257	0	919.81	0.00356684	0	1509.8	0.00578155	0.00122692	2099.8	0.01577858	0.01366638	2689.8	0.0389762	0.03333206	
330.01	0.00939588	0	920.01	0.00319727	0	1510	0.00520341	0.00122692	2100	0.01488929	0.01366638	2690	0.03829304	0.03333208	
330.21	0.00935566	0	920.21	0.00266831	0	1510.2	0.00577284	0.00122692	2100.2	0.01481091	0.01366638	2690.2	0.03795091	0.0333321	
330.41	0.00977056	0	920.41	0.00164389	0	1510.4	0.00559343	0.00122692	2100.4	0.01492538	0.01366638	2690.4	0.03761183	0.03333212	
330.61	0.00976438	0	920.61	0.00171346	0	1510.6	0.00584791	0.00122692	2100.6	0.01482909	0.01366638	2690.6	0.03671931	0.03333214	
330.81	0.00930739	0	920.81	0.0009375	0	1510.8	0.00577399	0.00122692	2100.8	0.01441209	0.01366638	2690.8	0.03781088	0.03333215	
331.01	0.00948978	0	921.01	0.00055636	0	1511	0.00535856	0.00122692	2101	0.01432961	0.01366638	2691	0.03635269	0.03333217	
331.21	0.00939928	0	921.21	0.00036374	0	1511.2	0.00519252	0.00122692	2101.2	0.01478883	0.01366638	2691.2	0.03563074	0.03333218	
331.41	0.00996524	0	921.41	-0.00008377	0	1511.4	0.00602339	0.00122692	2101.4	0.01490986	0.01366638	2691.4	0.03482292	0.03333219	
331.61	0.00942622	0	921.61	-0.00058235	0	1511.6	0.00708872	0.00122692	2101.6	0.01453666	0.01366638	2691.6	0.03451491	0.03333221	
331.81	0.00896562	0	921.81	-0.0008921	0	1511.8	0.00725944	0.00122692	2101.8	0.01400152	0.01366638	2691.8	0.03332622	0.03333222	
332.01	0.00883799	0	922.01	-0.00033891	0	1512	0.00763235	0.00122692	2102	0.0137752	0.01366638	2692	0.0318818	0.03333223	
332.21	0.00937084	0	922.21	0.00077602	0	1512.2	0.00723091	0.00122692	2102.2	0.01401234	0.01366638	2692.2	0.03173242	0.03333224	
332.41	0.00899942	0	922.41	0.00223741	0	1512.4	0.0072486	0.00122692	2102.4	0.01375553	0.01366638	2692.4	0.03094137	0.03333225	
332.61	0.00952439	0	922.61	0.00294319	0	1512.6	0.00644794	0.00122692	2102.6	0.01448608	0.01366638	2692.6	0.03095139	0.03333226	
332.81	0.01006378	0	922.81	0.00341871	0	1512.8	0.00613628	0.00122692	2102.8	0.0145887	0.01366638	2692.8	0.03221344	0.03333227	
333.01	0.00997995	0	923.01	0.00291039	0	1513	0.00603324	0.00122692	2103	0.01492686	0.01366638	2693	0.03235938	0.03333228	
333.21	0.01065105	0	923.21	0.00401852	0	1513.2	0.00536265	0.00122692	2103.2	0.01470397	0.01366638	2693.2	0.03251214	0.03333228	
333.41	0.01089883	0	923.41	0.00477316	0	1513.4	0.00518723	0.00122692	2103.4	0.01580518	0.01366638	2693.4	0.03368167	0.03333229	
333.61	0.01107951	0	923.61	0.00443242	0	1513.6	0.00439732	0.00122692	2103.6	0.01517865	0.01366638	2693.6	0.03405434	0.0333323	
333.81	0.01134544	0	923.81	0.00507068	0	1513.8	0.00561555	0.00122692	2103.8	0.01644658	0.01366638	2693.8	0.03479977	0.03333231	
334.01	0.01133359	0	924.01	0.00434147	0	1514	0.00561582	0.00122692	2104	0.01602504	0.01366638	2694	0.035525	0.03333231	
334.21	0.01105109	0	924.21	0.0037968	0	1514.2	0.00609856	0.00122692	2104.2	0.01694694	0.01366638	2694.2	0.03567534	0.03333232	
334.41	0.01038782	0	924.41	0.00371456	0	1514.4	0.00581563	0.00122692	2104.4	0.01683108	0.01366638	2694.4	0.03614137	0.03333232	
334.61	0.01071392	0	924.61	0.00361423	0	1514.6	0.00448087	0.00122692	2104.6	0.0164928	0.01366638	2694.6	0.03625779	0.03333233	
334.81	0.01000843	0	924.81	0.00252285	0	1514.8	0.00381802	0.00122692	2104.8	0.01686966	0.01366638	2694.8	0.03605638	0.03333233	
335.01	0.0097874	0	925.01	0.00221111	0	1515	0.00451167	0.00122692	2105	0.0173365	0.01366638	2695	0.0354333	0.03333234	
335.21	0.00789816	0	925.21	0.00205889	0	1515.2	0.0051783	0.00122692	2105.2	0.01716089	0.01366638	2695.2	0.03519444	0.03333234	
335.41	0.00780663	0	925.41	0.00231139	0	1515.4	0.00616181	0.00122692	2105.4	0.01614143	0.01366638	2695.4	0.0349367	0.03333235	
335.61	0.00701953	0	925.61	0.00149389	0	1515.6	0.00627588	0.00122692	2105.6	0.01597175	0.01366638	2695.6	0.03432973	0.03333235	
335.81	0.00698343	0	925.81	0.00144131	0	1515.8	0.00547228	0.00122692	2105.8	0.01502179	0.01366638	2695.8	0.03365613	0.03333235	
336.01	0.00701653	0	926.01	0.00118252	0	1516	0.00599071	0.00122692	2106	0.01437903	0.01366638	2696	0.03328584	0.03333236	
336.21	0.00675596	0	926.21	0.00164554	0	1516.2	0.00601643	0.00122692	2106.2	0.01389615	0.01366638	2696.2	0.03316012	0.03333236	
336.41	0.00565592	0	926.41	0.00170345	0	1516.4	0.00546528	0.00122692	2106.4	0.0143035	0.01366638	2696.4	0.03269647	0.03333236	
336.61	0.00571634	0	926.61	0.00160819	0	1516.6	0.00500735	0.00122692	2106.6	0.01424353	0.01366638	2696.6	0.03257034	0.03333237	
336.81	0.0059207	0	926.81	0.00162757	0	1516.8	0.00559492	0.00122692	2106.8	0.0130667	0.01366638	2696.8	0.03336882	0.03333237	
337.01	0.00588483	0	927.01	0.00240901	0	1517	0.00515775	0.00122692	2107	0.01247226	0.01366638	2697	0.03342785	0.03333237	
337.21	0.00688108	0	927.21	0.00322251	0	1517.2	0.00546419	0.00122692	2107.2	0.01272536	0.01366638	2697.2	0.03393484	0.03333238	
337.41	0.0074361	0	927.41	0.00233155	0	1517.4	0.00630443	0.00122692	2107.4	0.01357485	0.01366638	2697.4	0.03456167	0.03333238	
337.61	0.00746344	0	927.61	0.00197987	0	1517.6	0.00725721	0.00122692	2107.6	0.01318625	0.01366638	2697.6	0.03430336	0.03333238	
337.81	0.00768637	0	927.81	0.00298204	0	1517.8	0.00793769	0.00122692	2107.8	0.01414651	0.01366638	2697.8	0.03467729	0.03333238	
338.01	0.00728877	0	928.01	0.00289335	0	1518	0.00824824	0.00122692	2108	0.01396036	0.01366638	2698	0.03540535	0.03333238	
338.21	0.00696055	0	928.21	0.00294882	0	1518.2	0.00797341	0.00122692	2108.2	0.01450172	0.01366638	2698.2	0.03522935	0.03333239	
338.41	0.00633768	0	928.41	0.00269755	0	1518.4	0.00812046	0.00122692	2108.4	0.01409377	0.01366638	2698.4	0.03535232	0.03333239	
338.61	0.00691576	0	928.61	0.00231471	0	1518.6	0.00809604	0.00122692	2108.6	0.01401164	0.01366638	2698.6	0.03568125	0.03333239	
338.81	0.00663932	0	928.81	0.00287387	0	1518.8	0.00921934	0.00122692	2108.8	0.01434992	0.01366638	2698.8	0.03472018	0.03333239	
339.01	0.00657321	0	929.01	0.00372708	0	1519	0.01031204	0.00122692	2109	0.01416328	0.01366638	2699	0.03509268	0.03333239	
339.21	0.00644368	0	929.21	0.0040371	0	1519.2	0.01027271	0.00122692	2109.2	0.01310173	0.01366638	2699.2	0.03489649	0.03333239	
339.41	0.00739347	0	929.41	0.00331975	0	1519.4	0.01079048	0.00122692	2109.4	0.01316682	0.01366638	2699.4	0.03455388	0.03333239	
339.61	0.00712775	0	929.61	0.00287335	0	1519.6	0.01019337	0.00122692	2109.6	0.014162	0.01366638	2699.6	0.03395478	0.0333324	
339.81	0.00735463	0	929.81	0.00342533	0	1519.8	0.0096851	0.00122692	2109.8	0.01396207	0.01366638	2699.8	0.03405684	0.0333324	
340.01	0.00762368	0	930.01	0.00300943	0	1520	0.00974799	0.00122692	2110	0.01458742	0.01366638	2700	0.03442592	0.0333324	
340.21	0.00723002	0	930.21	0.0031688	0	1520.2	0.00942555	0.00122692	2110.2	0.01503235	0.01366638	2700.2	0.03448395	0.0333324	
340.41	0.0075038	0	930.41	0.00238308	0	1520.4	0.00812378	0.00122692	2110.4	0.01505682	0.01366638	2700.4	0.03446096	0.0333324	
340.61	0.00812894	0	930.61	0.00240708	0	1520.6	0.00762605	0.00122692	2110.6	0.01511232	0.01366638	2700.6	0.03499221	0.0333324	
340.81	0.00877496	0	930.81	0.00315548	0	1520.8	0.00623817	0.00122692	2110.8	0.01526517	0.01366638	2700.8	0.03545536	0.0333324	
341.01	0.0084053	0	931.01	0.00315068	0	1521	0.00586177	0.00122692	2111	0.01522901	0.01366638	2701	0.0361339	0.0333324	
341.21	0.00930183	0	931.21	0.00250576	0	1521.2	0.00564706	0.00122692	2111.2	0.01569562	0.01366638	2701.2	0.03591488	0.0333324	
341.41	0.0089224	0	931.41	0.00157098	0	1521.4	0.00516064	0.00122692	2111.4	0.01545277	0.01366638	2701.4	0.03617619	0.0333324	
341.61	0.00864978	0	931.61	0.0015638	0	1521.6	0.00510541	0.00122692	2111.6	0.01580523	0.01366638	2701.6	0.03657552	0.03333241	
341.81	0.00903286	0	931.81	0.00146821	0	1521.8	0.00459459	0.00122692	2111.8	0.01561056	0.01366638	2701.8	0.0372425	0.03333241	
342.01	0.00862146	0	932.01	-0.00014356	0	1522	0.00447509	0.00122692	2112	0.01572225	0.01366638	2702	0.03758325	0.03333241	
342.21	0.00907393	0	932.21	-0.00062546	0	1522.2	0.0044014	0.00122692	2112.2	0.01520602	0.01366638	2702.2	0.03756269	0.03333241	
342.41	0.00912441	0	932.41	-0.00078344	0	1522.4	0.00516411	0.00122692	2112.4	0.01470936	0.01366638	2702.4	0.03742889	0.03333241	
342.61	0.00931177	0	932.61	-0.00086123	0	1522.6	0.00469065	0.00122692	2112.6	0.01438191	0.01366638	2702.6	0.03708217	0.03333241	
342.81	0.00897308	0	932.81	-0.00082508	0	1522.8	0.00475572	0.00122692	2112.8	0.01398822	0.01366638	2702.8	0.03630246	0.03333241	
343.01	0.00822418	0	933.01	-0.00147318	0	1523	0.00512337	0.00122692	2113	0.01345488	0.01366638	2703	0.03615456	0.03333241	
343.21	0.00775857	0	933.21	-0.00248659	0	1523.2	0.0054726	0.00122692	2113.2	0.01305914	0.01366638	2703.2	0.03596651	0.03333241	
343.41	0.0084443	0	933.41	-0.00349614	0	1523.4	0.0060544	0.00122692	2113.4	0.01335488	0.01366638	2703.4	0.0345679	0.03333241	
343.61	0.00797862	0	933.61	-0.00335569	0	1523.6	0.00640042	0.00122692	2113.6	0.01407822	0.01366638	2703.6	0.03404738	0.03333241	
343.81	0.00804141	0	933.81	-0.00333953	0	1523.8	0.00717772	0.00122692	2113.8	0.01432338	0.01366638	2703.8	0.03421683	0.03333241	
344.01	0.00745795	0	934.01	-0.00342642	0	1524	0.00797079	0.00122692	2114	0.01387978	0.01366638	2704	0.0343203	0.03333241	
344.21	0.00708019	0	934.21	-0.00353554	0	1524.2	0.00882952	0.00122692	2114.2	0.01416078	0.01366638	2704.2	0.03418041	0.03333241	
344.41	0.00716493	0	934.41	-0.00317727	0	1524.4	0.00881578	0.00122692	2114.4	0.0137859	0.01366638	2704.4	0.03438711	0.03333241	
344.61	0.00631728	0	934.61	-0.00181486	0	1524.6	0.00853856	0.00122692	2114.6	0.0142961	0.01366638	2704.6	0.03482355	0.03333241	
344.81	0.00597393	0	934.81	-0.00103646	0	1524.8	0.00870386	0.00122692	2114.8	0.01515153	0.01366638	2704.8	0.03569404	0.03333241	
345.01	0.00491988	0	935.01	-0.00133576	0	1525	0.00922131	0.00122692	2115	0.01397897	0.01366638	2705	0.03534322	0.03333241	
345.21	0.00497231	0	935.21	-0.00156215	0	1525.2	0.00898902	0.00122692	2115.2	0.01345652	0.01366638	2705.2	0.03559635	0.03333241	
345.41	0.00461656	0	935.41	-0.0016471	0	1525.4	0.00938166	0.00122692	2115.4	0.01324778	0.01366638	2705.4	0.03593503	0.03333241	
345.61	0.00501023	0	935.61	-0.00114891	0	1525.6	0.00908855	0.00122692	2115.6	0.01343194	0.01366638	2705.6	0.03665934	0.03333241	
345.81	0.00536257	0	935.81	-0.0003079	0	1525.8	0.00884705	0.00122692	2115.8	0.01393537	0.01366638	2705.8	0.03723919	0.03333241	
346.01	0.00509914	0	936.01	0.00002554	0	1526	0.00869445	0.00122692	2116	0.01414887	0.01366638	2706	0.03724341	0.03333241	
346.21	0.0054792	0	936.21	0.00090332	0	1526.2	0.00814718	0.00122692	2116.2	0.014157	0.01366638	2706.2	0.03802264	0.03333241	
346.41	0.00537715	0	936.41	0.00181573	0	1526.4	0.00736045	0.00122692	2116.4	0.01466134	0.01366638	2706.4	0.0384897	0.03333241	
346.61	0.00510685	0	936.61	0.00175546	0	1526.6	0.00604299	0.00122692	2116.6	0.01412389	0.01366638	2706.6	0.03868082	0.03333241	
346.81	0.00592808	0	936.81	0.00197763	0	1526.8	0.00543925	0.00122692	2116.8	0.01394394	0.01366638	2706.8	0.0392571	0.03333241	
347.01	0.00637367	0	937.01	0.00179345	0	1527	0.00500547	0.00122692	2117	0.01397744	0.01366638	2707	0.03966264	0.03333241	
347.21	0.00673966	0	937.21	0.00225613	0	1527.2	0.00455581	0.00122692	2117.2	0.01464862	0.01366638	2707.2	0.03970064	0.03333241	
347.41	0.00824319	0	937.41	0.00220148	0	1527.4	0.00478241	0.00122692	2117.4	0.0141821	0.01366638	2707.4	0.03830398	0.03333241	
347.61	0.00844958	0	937.61	0.00193037	0	1527.6	0.00550426	0.00122692	2117.6	0.01452623	0.01366638	2707.6	0.03826443	0.03333242	
347.81	0.00862075	0	937.81	0.00119074	0	1527.8	0.00558521	0.00122692	2117.8	0.01435973	0.01366638	2707.8	0.0382342	0.03333242	
348.01	0.00793766	0	938.01	0.00092324	0	1528	0.00591855	0.00122692	2118	0.01408297	0.01366638	2708	0.03838357	0.03333242	
348.21	0.00875153	0	938.21	0.00083153	0	1528.2	0.00583704	0.00122692	2118.2	0.01402134	0.01366638	2708.2	0.03798803	0.03333242	
348.41	0.00838223	0	938.41	0.00156215	0	1528.4	0.0060034	0.00122692	2118.4	0.013177	0.01366638	2708.4	0.03864262	0.03333242	
348.61	0.00891956	0	938.61	0.00180056	0	1528.6	0.0054303	0.00122692	2118.6	0.014229	0.01366638	2708.6	0.03835962	0.03333242	
348.81	0.00921078	0	938.81	0.00054825	0	1528.8	0.00662275	0.00122692	2118.8	0.01415846	0.01366638	2708.8	0.03796424	0.03333242	
349.01	0.00871931	0	939.01	-0.0000977	0	1529	0.00687348	0.00122692	2119	0.01297338	0.01366638	2709	0.03694569	0.03333242	
349.21	0.00876713	0	939.21	0.00021628	0	1529.2	0.00734789	0.00122692	2119.2	0.01302373	0.01366638	2709.2	0.03626856	0.03333242	
349.41	0.00880032	0	939.41	0.00082011	0	1529.4	0.00779179	0.00122692	2119.4	0.01286858	0.01366638	2709.4	0.0352112	0.03333242	
349.61	0.00868281	0	939.61	0.00133071	0	1529.6	0.0068474	0.00122692	2119.6	0.01349323	0.01366638	2709.6	0.03545308	0.03333242	
349.81	0.00781053	0	939.81	0.00180741	0	1529.8	0.00698458	0.00122692	2119.8	0.01441201	0.01366638	2709.8	0.03446457	0.03333242	
350.01	0.00706443	0	940.01	0.00164768	0	1530	0.00632244	0.00122692	2120	0.01385149	0.01366638	2710	0.03415287	0.03333242	
350.21	0.00738056	0	940.21	0.00173342	0	1530.2	0.00575052	0.00122692	2120.2	0.01352241	0.01366638	2710.2	0.03434201	0.03333242	
350.41	0.00686372	0	940.41	0.00243315	0	1530.4	0.00541753	0.00122692	2120.4	0.01323477	0.01366638	2710.4	0.03472745	0.03333242	
350.61	0.0062837	0	940.61	0.00208244	0	1530.6	0.00457447	0.00122692	2120.6	0.01337695	0.01366638	2710.6	0.03489408	0.03333242	
350.81	0.00641745	0	940.81	0.00258637	0	1530.8	0.00396518	0.00122692	2120.8	0.01402895	0.01366638	2710.8	0.03503613	0.03333242	
351.01	0.00598647	0	941.01	0.0027063	0	1531	0.00371613	0.00122692	2121	0.01365982	0.01366638	2711	0.03505374	0.03333242	
351.21	0.00551853	0	941.21	0.00366545	0	1531.2	0.00426417	0.00122692	2121.2	0.01376794	0.01366638	2711.2	0.03523998	0.03333242	
351.41	0.00557629	0	941.41	0.00371077	0	1531.4	0.00495586	0.00122692	2121.4	0.01364666	0.01366638	2711.4	0.0351766	0.03333242	
351.61	0.00524458	0	941.61	0.0040709	0	1531.6	0.00511577	0.00122692	2121.6	0.01434755	0.01366638	2711.6	0.03542564	0.03333242	
351.81	0.00546152	0	941.81	0.004299	0	1531.8	0.00489981	0.00122692	2121.8	0.01468751	0.01366638	2711.8	0.03561355	0.03333242	
352.01	0.00546734	0	942.01	0.00422566	0	1532	0.00511903	0.00122692	2122	0.01454602	0.01366638	2712	0.03605081	0.03333242	
352.21	0.00532895	0	942.21	0.00426301	0	1532.2	0.00524146	0.00122692	2122.2	0.01392007	0.01366638	2712.2	0.03647168	0.03333242	
352.41	0.00572693	0	942.41	0.00499473	0	1532.4	0.00553583	0.00122692	2122.4	0.01384658	0.01366638	2712.4	0.0368194	0.03333242	
352.61	0.00672597	0	942.61	0.004467	0	1532.6	0.00582757	0.00122692	2122.6	0.01562171	0.01366638	2712.6	0.03671719	0.03333242	
352.81	0.00642763	0	942.81	0.00445309	0	1532.8	0.00649644	0.00122692	2122.8	0.01505316	0.01366638	2712.8	0.03604116	0.03333242	
353.01	0.00617563	0	943.01	0.00494724	0	1533	0.00652017	0.00122692	2123	0.01561939	0.01366638	2713	0.03543514	0.03333242	
353.21	0.00613338	0	943.21	0.00520997	0	1533.2	0.00662035	0.00122692	2123.2	0.01586866	0.01366638	2713.2	0.03434026	0.03333242	
353.41	0.00542154	0	943.41	0.00516056	0	1533.4	0.00660318	0.00122692	2123.4	0.01529807	0.01366638	2713.4	0.03352546	0.03333242	
353.61	0.00502012	0	943.61	0.00506198	0	1533.6	0.00600987	0.00122692	2123.6	0.01502106	0.01366638	2713.6	0.03267995	0.03333242	
353.81	0.0046543	0	943.81	0.00435805	0	1533.8	0.00653191	0.00122692	2123.8	0.01468819	0.01366638	2713.8	0.03135068	0.03333242	
354.01	0.00419631	0	944.01	0.00356471	0	1534	0.00656816	0.00122692	2124	0.01382526	0.01366638	2714	0.03148519	0.03333242	
354.21	0.00423866	0	944.21	0.00299759	0	1534.2	0.00702278	0.00122692	2124.2	0.01427828	0.01366638	2714.2	0.03049184	0.03333242	
354.41	0.00394429	0	944.41	0.00314809	0	1534.4	0.00686495	0.00122692	2124.4	0.01455605	0.01366638	2714.4	0.03075788	0.03333242	
354.61	0.00397584	0	944.61	0.00282329	0	1534.6	0.00654951	0.00122692	2124.6	0.01477759	0.01366638	2714.6	0.03068756	0.03333242	
354.81	0.00408227	0	944.81	0.00253425	0	1534.8	0.0066266	0.00122692	2124.8	0.01402652	0.01366638	2714.8	0.03104851	0.03333242	
355.01	0.00535153	0	945.01	0.0022794	0	1535	0.00748499	0.00122692	2125	0.01367337	0.01366638	2715	0.03183379	0.03333242	
355.21	0.00512071	0	945.21	0.002152	0	1535.2	0.00784572	0.00122692	2125.2	0.01411402	0.01366638	2715.2	0.03213289	0.03333242	
355.41	0.00523912	0	945.41	0.00235455	0	1535.4	0.00710872	0.00122692	2125.4	0.01404819	0.01366638	2715.4	0.03240299	0.03333242	
355.61	0.00595513	0	945.61	0.0019466	0	1535.6	0.00660449	0.00122692	2125.6	0.01384119	0.01366638	2715.6	0.03290559	0.03333242	
355.81	0.00676117	0	945.81	0.00212102	0	1535.8	0.00619385	0.00122692	2125.8	0.01308205	0.01366638	2715.8	0.03365381	0.03333242	
356.01	0.00610189	0	946.01	0.00190827	0	1536	0.00571283	0.00122692	2126	0.01222303	0.01366638	2716	0.03515287	0.03333242	
356.21	0.00607519	0	946.21	0.00173057	0	1536.2	0.00510936	0.00122692	2126.2	0.01214476	0.01366638	2716.2	0.03601889	0.03333242	
356.41	0.00651399	0	946.41	0.00230668	0	1536.4	0.00453746	0.00122692	2126.4	0.01242982	0.01366638	2716.4	0.03653307	0.03333242	
356.61	0.00645304	0	946.61	0.00244623	0	1536.6	0.00496716	0.00122692	2126.6	0.01352757	0.01366638	2716.6	0.03680022	0.03333242	
356.81	0.00625905	0	946.81	0.00245558	0	1536.8	0.00454371	0.00122692	2126.8	0.01271748	0.01366638	2716.8	0.03603878	0.03333242	
357.01	0.00697994	0	947.01	0.00278612	0	1537	0.00402694	0.00122692	2127	0.01304838	0.01366638	2717	0.03603772	0.03333242	
357.21	0.0075589	0	947.21	0.00269424	0	1537.2	0.00464057	0.00122692	2127.2	0.01276181	0.01366638	2717.2	0.03568793	0.03333242	
357.41	0.00720565	0	947.41	0.0027527	0	1537.4	0.00449151	0.00122692	2127.4	0.01271354	0.01366638	2717.4	0.0350782	0.03333242	
357.61	0.00817507	0	947.61	0.00233072	0	1537.6	0.00467509	0.00122692	2127.6	0.01315464	0.01366638	2717.6	0.03444991	0.03333242	
357.81	0.00859164	0	947.81	0.00102809	0	1537.8	0.00455077	0.00122692	2127.8	0.01397696	0.01366638	2717.8	0.03403454	0.03333242	
358.01	0.00888982	0	948.01	0.0006096	0	1538	0.00503726	0.00122692	2128	0.01451108	0.01366638	2718	0.03455602	0.03333242	
358.21	0.0092357	0	948.21	0.00084057	0	1538.2	0.00526282	0.00122692	2128.2	0.01523216	0.01366638	2718.2	0.03413256	0.03333242	
358.41	0.00863768	0	948.41	0.00125971	0	1538.4	0.00453719	0.00122692	2128.4	0.01528281	0.01366638	2718.4	0.03493693	0.03333242	
358.61	0.00916686	0	948.61	0.00068606	0	1538.6	0.00418274	0.00122692	2128.6	0.01462495	0.01366638	2718.6	0.03426761	0.03333242	
358.81	0.00937652	0	948.81	-0.00022187	0	1538.8	0.00436292	0.00122692	2128.8	0.01435492	0.01366638	2718.8	0.03407966	0.03333242	
359.01	0.00970064	0	949.01	-0.00054315	0	1539	0.00477306	0.00122692	2129	0.01429379	0.01366638	2719	0.03436743	0.03333242	
359.21	0.00909753	0	949.21	-0.00042054	0	1539.2	0.00337041	0.00122692	2129.2	0.0146762	0.01366638	2719.2	0.0338191	0.03333242	
359.41	0.00841816	0	949.41	-0.00002336	0	1539.4	0.00265594	0.00122692	2129.4	0.01357136	0.01366638	2719.4	0.03394296	0.03333242	
359.61	0.00777577	0	949.61	0.00036716	0	1539.6	0.00245483	0.00122692	2129.6	0.0141838	0.01366638	2719.6	0.03463649	0.03333242	
359.81	0.00639714	0	949.81	0.00081617	0	1539.8	0.0024702	0.00122692	2129.8	0.01367677	0.01366638	2719.8	0.03405562	0.03333242	
360.01	0.00489581	0	950.01	0.00073521	0	1540	0.00155135	0.00122692	2130	0.01285127	0.01366638	2720	0.03430985	0.03333242	
360.21	0.00463458	0	950.21	0.00043845	0	1540.2	0.00162454	0.00122692	2130.2	0.01330694	0.01366638	2720.2	0.03408433	0.03333242	
360.41	0.00382262	0	950.41	0.00074054	0	1540.4	0.00226385	0.00122692	2130.4	0.01296704	0.01366638	2720.4	0.03471466	0.03333242	
360.61	0.0042104	0	950.61	0.00119156	0	1540.6	0.00223043	0.00122692	2130.6	0.01278866	0.01366638	2720.6	0.0340037	0.03333242	
360.81	0.00448798	0	950.81	0.00045563	0	1540.8	0.00205368	0.00122692	2130.8	0.01233396	0.01366638	2720.8	0.03348535	0.03333242	
361.01	0.00505373	0	951.01	0.00072098	0	1541	0.00292407	0.00122692	2131	0.01263718	0.01366638	2721	0.03347737	0.03333242	
361.21	0.00486383	0	951.21	0.00063356	0	1541.2	0.00396012	0.00122692	2131.2	0.01303847	0.01366638	2721.2	0.03328187	0.03333242	
361.41	0.0045452	0	951.41	-0.00023492	0	1541.4	0.00483583	0.00122692	2131.4	0.01336114	0.01366638	2721.4	0.03370861	0.03333242	
361.61	0.00488809	0	951.61	-0.0010089	0	1541.6	0.00627425	0.00122692	2131.6	0.01363896	0.01366638	2721.6	0.0338143	0.03333242	
361.81	0.00521747	0	951.81	-0.00171064	0	1541.8	0.00687327	0.00122692	2131.8	0.01450928	0.01366638	2721.8	0.03449811	0.03333242	
362.01	0.00546299	0	952.01	-0.0011564	0	1542	0.00780647	0.00122692	2132	0.01532943	0.01366638	2722	0.03507535	0.03333242	
362.21	0.00485664	0	952.21	0.00008332	0	1542.2	0.00801296	0.00122692	2132.2	0.01558955	0.01366638	2722.2	0.03540029	0.03333242	
362.41	0.00453385	0	952.41	0.00109689	0	1542.4	0.007949	0.00122692	2132.4	0.01598166	0.01366638	2722.4	0.03508041	0.03333242	
362.61	0.0049725	0	952.61	0.00086849	0	1542.6	0.00764825	0.00122692	2132.6	0.01607498	0.01366638	2722.6	0.03431188	0.03333242	
362.81	0.00429038	0	952.81	0.00151505	0	1542.8	0.0081822	0.00122692	2132.8	0.01584404	0.01366638	2722.8	0.03499312	0.03333242	
363.01	0.00446647	0	953.01	0.0029781	0	1543	0.00816299	0.00122692	2133	0.01582174	0.01366638	2723	0.03518095	0.03333242	
363.21	0.00380613	0	953.21	0.00323328	0	1543.2	0.00805673	0.00122692	2133.2	0.01676104	0.01366638	2723.2	0.03526272	0.03333242	
363.41	0.00266955	0	953.41	0.00302599	0	1543.4	0.00857288	0.00122692	2133.4	0.01665883	0.01366638	2723.4	0.03576947	0.03333242	
363.61	0.00196527	0	953.61	0.00290273	0	1543.6	0.0085131	0.00122692	2133.6	0.0171199	0.01366638	2723.6	0.03606341	0.03333242	
363.81	0.00152672	0	953.81	0.00204199	0	1543.8	0.00756507	0.00122692	2133.8	0.01675696	0.01366638	2723.8	0.03542573	0.03333242	
364.01	0.00164296	0	954.01	0.00155239	0	1544	0.00652949	0.00122692	2134	0.01683738	0.01366638	2724	0.03512178	0.03333242	
364.21	0.00223641	0	954.21	0.00147068	0	1544.2	0.00654899	0.00122692	2134.2	0.01682805	0.01366638	2724.2	0.03513452	0.03333242	
364.41	0.0027333	0	954.41	0.00086817	0	1544.4	0.00590636	0.00122692	2134.4	0.0161707	0.01366638	2724.4	0.03462387	0.03333242	
364.61	0.00331054	0	954.61	0.00076067	0	1544.6	0.00423799	0.00122692	2134.6	0.01522154	0.01366638	2724.6	0.03352215	0.03333242	
364.81	0.00317683	0	954.81	0.0000591	0	1544.8	0.0046966	0.00122692	2134.8	0.01462443	0.01366638	2724.8	0.03254377	0.03333242	
365.01	0.00315224	0	955.01	-0.00037361	0	1545	0.0050876	0.00122692	2135	0.01393572	0.01366638	2725	0.03182196	0.03333242	
365.21	0.00303261	0	955.21	-0.00042773	0	1545.2	0.00484984	0.00122692	2135.2	0.01361619	0.01366638	2725.2	0.03144961	0.03333242	
365.41	0.0032428	0	955.41	-0.00152149	0	1545.4	0.00521452	0.00122692	2135.4	0.0132037	0.01366638	2725.4	0.03109889	0.03333242	
365.61	0.00291205	0	955.61	-0.00160312	0	1545.6	0.00585456	0.00122692	2135.6	0.01308108	0.01366638	2725.6	0.03075664	0.03333242	
365.81	0.00313753	0	955.81	-0.00161848	0	1545.8	0.00531022	0.00122692	2135.8	0.01311943	0.01366638	2725.8	0.03082537	0.03333242	
366.01	0.00325064	0	956.01	-0.00174304	0	1546	0.00543176	0.00122692	2136	0.01299982	0.01366638	2726	0.03086718	0.03333242	
366.21	0.00341939	0	956.21	-0.00147673	0	1546.2	0.00489738	0.00122692	2136.2	0.01288171	0.01366638	2726.2	0.03152532	0.03333242	
366.41	0.0034958	0	956.41	-0.00134904	0	1546.4	0.00461437	0.00122692	2136.4	0.01296896	0.01366638	2726.4	0.0317489	0.03333242	
366.61	0.00316667	0	956.61	-0.00136038	0	1546.6	0.00503451	0.00122692	2136.6	0.01305052	0.01366638	2726.6	0.03239338	0.03333242	
366.81	0.0029163	0	956.81	-0.00171484	0	1546.8	0.00618612	0.00122692	2136.8	0.01274464	0.01366638	2726.8	0.0334084	0.03333242	
367.01	0.00306561	0	957.01	-0.00148684	0	1547	0.00726951	0.00122692	2137	0.01323887	0.01366638	2727	0.0339134	0.03333242	
367.21	0.00257474	0	957.21	-0.00220988	0	1547.2	0.0084999	0.00122692	2137.2	0.01343218	0.01366638	2727.2	0.03434868	0.03333242	
367.41	0.00282063	0	957.41	-0.00271662	0	1547.4	0.00778641	0.00122692	2137.4	0.0136603	0.01366638	2727.4	0.03445653	0.03333242	
367.61	0.00354845	0	957.61	-0.00310617	0	1547.6	0.00708088	0.00122692	2137.6	0.01283135	0.01366638	2727.6	0.03364538	0.03333242	
367.81	0.0045376	0	957.81	-0.00311245	0	1547.8	0.00682559	0.00122692	2137.8	0.01309996	0.01366638	2727.8	0.03361007	0.03333242	
368.01	0.00494487	0	958.01	-0.00376419	0	1548	0.00680837	0.00122692	2138	0.01345674	0.01366638	2728	0.03266658	0.03333242	
368.21	0.00541354	0	958.21	-0.00324264	0	1548.2	0.00705349	0.00122692	2138.2	0.01294017	0.01366638	2728.2	0.03208559	0.03333242	
368.41	0.00570047	0	958.41	-0.00315158	0	1548.4	0.00711453	0.00122692	2138.4	0.01287501	0.01366638	2728.4	0.0315373	0.03333242	
368.61	0.00527401	0	958.61	-0.00256633	0	1548.6	0.00688498	0.00122692	2138.6	0.01260983	0.01366638	2728.6	0.03186425	0.03333242	
368.81	0.00493896	0	958.81	-0.00184596	0	1548.8	0.00705002	0.00122692	2138.8	0.01171739	0.01366638	2728.8	0.03123444	0.03333242	
369.01	0.00491272	0	959.01	-0.00157906	0	1549	0.00712746	0.00122692	2139	0.01137611	0.01366638	2729	0.0308002	0.03333242	
369.21	0.00505524	0	959.21	-0.00061726	0	1549.2	0.00660941	0.00122692	2139.2	0.01141431	0.01366638	2729.2	0.03141802	0.03333242	
369.41	0.00567407	0	959.41	-0.00080901	0	1549.4	0.00676731	0.00122692	2139.4	0.0108994	0.01366638	2729.4	0.03121475	0.03333242	
369.61	0.00555703	0	959.61	-0.00007648	0	1549.6	0.00751788	0.00122692	2139.6	0.01081039	0.01366638	2729.6	0.03172449	0.03333242	
369.81	0.00583675	0	959.81	-0.00047041	0	1549.8	0.0071818	0.00122692	2139.8	0.01102817	0.01366638	2729.8	0.03247646	0.03333242	
370.01	0.00591	0	960.01	-0.00014586	0	1550	0.00771959	0.00122692	2140	0.01192423	0.01366638	2730	0.03268701	0.03333242	
370.21	0.00561744	0	960.21	0.00074826	0	1550.2	0.00755636	0.00122692	2140.2	0.01251522	0.01366638	2730.2	0.03331435	0.03333242	
370.41	0.00500869	0	960.41	0.00140167	0	1550.4	0.0079233	0.00122692	2140.4	0.01226859	0.01366638	2730.4	0.03398038	0.03333242	
370.61	0.00501177	0	960.61	0.00148066	0	1550.6	0.00870092	0.00122692	2140.6	0.01297392	0.01366638	2730.6	0.03413516	0.03333242	
370.81	0.0058523	0	960.81	0.0012513	0	1550.8	0.00879656	0.00122692	2140.8	0.01317256	0.01366638	2730.8	0.03453396	0.03333242	
371.01	0.00618524	0	961.01	0.00186672	0	1551	0.00864374	0.00122692	2141	0.0133009	0.01366638	2731	0.03368881	0.03333242	
371.21	0.00621372	0	961.21	0.00147109	0	1551.2	0.00847318	0.00122692	2141.2	0.01302786	0.01366638	2731.2	0.03374058	0.03333242	
371.41	0.00659777	0	961.41	0.00026103	0	1551.4	0.00756076	0.00122692	2141.4	0.01357616	0.01366638	2731.4	0.03342136	0.03333242	
371.61	0.00718109	0	961.61	-0.0004946	0	1551.6	0.00782537	0.00122692	2141.6	0.01322694	0.01366638	2731.6	0.0326974	0.03333242	
371.81	0.00770907	0	961.81	-0.00102337	0	1551.8	0.00791419	0.00122692	2141.8	0.01358727	0.01366638	2731.8	0.03292739	0.03333242	
372.01	0.00758913	0	962.01	-0.00163267	0	1552	0.00738844	0.00122692	2142	0.01346523	0.01366638	2732	0.03282024	0.03333242	
372.21	0.00688012	0	962.21	-0.00117208	0	1552.2	0.00686729	0.00122692	2142.2	0.01339592	0.01366638	2732.2	0.03188692	0.03333242	
372.41	0.00609976	0	962.41	-0.00171738	0	1552.4	0.00662586	0.00122692	2142.4	0.01286543	0.01366638	2732.4	0.03243505	0.03333242	
372.61	0.00613171	0	962.61	-0.00213383	0	1552.6	0.00639958	0.00122692	2142.6	0.01244155	0.01366638	2732.6	0.03336528	0.03333242	
372.81	0.00590641	0	962.81	-0.00215704	0	1552.8	0.00565478	0.00122692	2142.8	0.01145257	0.01366638	2732.8	0.03312005	0.03333242	
373.01	0.00558038	0	963.01	-0.00236724	0	1553	0.0058325	0.00122692	2143	0.01195957	0.01366638	2733	0.03356325	0.03333242	
373.21	0.00514541	0	963.21	-0.00231816	0	1553.2	0.00499854	0.00122692	2143.2	0.01187672	0.01366638	2733.2	0.03440527	0.03333242	
373.41	0.00532518	0	963.41	-0.00205081	0	1553.4	0.00488018	0.00122692	2143.4	0.0121217	0.01366638	2733.4	0.03352767	0.03333242	
373.61	0.0040774	0	963.61	-0.00150111	0	1553.6	0.00507179	0.00122692	2143.6	0.01257854	0.01366638	2733.6	0.03339995	0.03333242	
373.81	0.0046178	0	963.81	-0.00207674	0	1553.8	0.00526841	0.00122692	2143.8	0.01335539	0.01366638	2733.8	0.03392805	0.03333242	
374.01	0.00417641	0	964.01	-0.00125528	0	1554	0.00454143	0.00122692	2144	0.01362518	0.01366638	2734	0.03335653	0.03333242	
374.21	0.00407457	0	964.21	-0.00055132	0	1554.2	0.00423854	0.00122692	2144.2	0.01258262	0.01366638	2734.2	0.03315281	0.03333242	
374.41	0.00438576	0	964.41	-0.00059777	0	1554.4	0.00369457	0.00122692	2144.4	0.01207019	0.01366638	2734.4	0.03332631	0.03333242	
374.61	0.0050199	0	964.61	-0.00045294	0	1554.6	0.00394894	0.00122692	2144.6	0.01240331	0.01366638	2734.6	0.0328281	0.03333242	
374.81	0.00572644	0	964.81	-0.00020135	0	1554.8	0.00349201	0.00122692	2144.8	0.01272448	0.01366638	2734.8	0.03290441	0.03333242	
375.01	0.0057273	0	965.01	-0.00128585	0	1555	0.00400329	0.00122692	2145	0.01305106	0.01366638	2735	0.0322785	0.03333242	
375.21	0.00591251	0	965.21	-0.00130367	0	1555.2	0.0043987	0.00122692	2145.2	0.012366	0.01366638	2735.2	0.03246334	0.03333242	
375.41	0.00620112	0	965.41	-0.00157764	0	1555.4	0.00500772	0.00122692	2145.4	0.01275039	0.01366638	2735.4	0.03137839	0.03333242	
375.61	0.00625653	0	965.61	-0.00210418	0	1555.6	0.00566944	0.00122692	2145.6	0.01276351	0.01366638	2735.6	0.03190067	0.03333242	
375.81	0.00721925	0	965.81	-0.00177439	0	1555.8	0.00536942	0.00122692	2145.8	0.01321552	0.01366638	2735.8	0.03225429	0.03333242	
376.01	0.00726683	0	966.01	-0.00152895	0	1556	0.00476869	0.00122692	2146	0.01307016	0.01366638	2736	0.0331205	0.03333242	
376.21	0.0068366	0	966.21	-0.00181416	0	1556.2	0.00466665	0.00122692	2146.2	0.01329291	0.01366638	2736.2	0.03263876	0.03333242	
376.41	0.00736023	0	966.41	-0.00209991	0	1556.4	0.00552822	0.00122692	2146.4	0.01286013	0.01366638	2736.4	0.03473023	0.03333242	
376.61	0.00749939	0	966.61	-0.00173817	0	1556.6	0.00552313	0.00122692	2146.6	0.01346412	0.01366638	2736.6	0.03566813	0.03333242	
376.81	0.00604303	0	966.81	-0.00065537	0	1556.8	0.00608195	0.00122692	2146.8	0.01450407	0.01366638	2736.8	0.03574969	0.03333242	
377.01	0.00526708	0	967.01	-0.0004769	0	1557	0.00573558	0.00122692	2147	0.01563606	0.01366638	2737	0.0364217	0.03333242	
377.21	0.00438356	0	967.21	-0.00071048	0	1557.2	0.00533107	0.00122692	2147.2	0.01563492	0.01366638	2737.2	0.03651048	0.03333242	
377.41	0.00466157	0	967.41	0.00007079	0	1557.4	0.00548372	0.00122692	2147.4	0.0161491	0.01366638	2737.4	0.03634248	0.03333242	
377.61	0.00403946	0	967.61	-0.00024623	0	1557.6	0.00647993	0.00122692	2147.6	0.01666305	0.01366638	2737.6	0.03651778	0.03333242	
377.81	0.00424934	0	967.81	-0.00047476	0	1557.8	0.0063789	0.00122692	2147.8	0.01702053	0.01366638	2737.8	0.03674878	0.03333242	
378.01	0.00354715	0	968.01	-0.00008306	0	1558	0.00561685	0.00122692	2148	0.01650348	0.01366638	2738	0.0356172	0.03333242	
378.21	0.00337951	0	968.21	-0.00038905	0	1558.2	0.00586533	0.00122692	2148.2	0.01508123	0.01366638	2738.2	0.03430407	0.03333242	
378.41	0.00367508	0	968.41	-0.00147185	0	1558.4	0.00525382	0.00122692	2148.4	0.01525481	0.01366638	2738.4	0.03417817	0.03333242	
378.61	0.00361898	0	968.61	-0.0013595	0	1558.6	0.00492526	0.00122692	2148.6	0.01512119	0.01366638	2738.6	0.03337524	0.03333242	
378.81	0.0038529	0	968.81	-0.00159146	0	1558.8	0.00500284	0.00122692	2148.8	0.01499274	0.01366638	2738.8	0.03289531	0.03333242	
379.01	0.00400885	0	969.01	-0.00148245	0	1559	0.00460368	0.00122692	2149	0.01357263	0.01366638	2739	0.03234451	0.03333242	
379.21	0.00321812	0	969.21	-0.00095085	0	1559.2	0.00372304	0.00122692	2149.2	0.01246795	0.01366638	2739.2	0.03189085	0.03333242	
379.41	0.00323259	0	969.41	-0.00088624	0	1559.4	0.00382099	0.00122692	2149.4	0.0124739	0.01366638	2739.4	0.03138188	0.03333242	
379.61	0.00361349	0	969.61	-0.00113393	0	1559.6	0.00332974	0.00122692	2149.6	0.01193198	0.01366638	2739.6	0.03182263	0.03333242	
379.81	0.00451343	0	969.81	-0.0002797	0	1559.8	0.00256148	0.00122692	2149.8	0.01170916	0.01366638	2739.8	0.03122636	0.03333242	
380.01	0.00410556	0	970.01	0.00013673	0	1560	0.00226764	0.00122692	2150	0.01113295	0.01366638	2740	0.03151597	0.03333242	
380.21	0.00437555	0	970.21	-0.00019672	0	1560.2	0.00238594	0.00122692	2150.2	0.01088611	0.01366638	2740.2	0.03166834	0.03333242	
380.41	0.00536973	0	970.41	-0.00010886	0	1560.4	0.00237787	0.00122692	2150.4	0.01108444	0.01366638	2740.4	0.03263754	0.03333242	
380.61	0.00460687	0	970.61	0.00055849	0	1560.6	0.00273335	0.00122692	2150.6	0.01156795	0.01366638	2740.6	0.03257029	0.03333242	
380.81	0.00411728	0	970.81	0.00068371	0	1560.8	0.00364234	0.00122692	2150.8	0.01207871	0.01366638	2740.8	0.03242891	0.03333242	
381.01	0.00411577	0	971.01	-0.00013035	0	1561	0.00390755	0.00122692	2151	0.01266627	0.01366638	2741	0.03343383	0.03333242	
381.21	0.00397733	0	971.21	-0.00025287	0	1561.2	0.00488529	0.00122692	2151.2	0.01233337	0.01366638	2741.2	0.03324401	0.03333242	
381.41	0.00369033	0	971.41	0.00005536	0	1561.4	0.00439014	0.00122692	2151.4	0.01287949	0.01366638	2741.4	0.03349047	0.03333242	
381.61	0.00321027	0	971.61	-0.00029936	0	1561.6	0.0048424	0.00122692	2151.6	0.01410692	0.01366638	2741.6	0.03350272	0.03333242	
381.81	0.00412541	0	971.81	-0.00070562	0	1561.8	0.00472247	0.00122692	2151.8	0.01467637	0.01366638	2741.8	0.03304742	0.03333242	
382.01	0.00484827	0	972.01	-0.00108919	0	1562	0.00429203	0.00122692	2152	0.01499422	0.01366638	2742	0.03290215	0.03333242	
382.21	0.00492514	0	972.21	-0.00182276	0	1562.2	0.00344706	0.00122692	2152.2	0.01501067	0.01366638	2742.2	0.03252483	0.03333242	
382.41	0.00512535	0	972.41	-0.0015308	0	1562.4	0.00303775	0.00122692	2152.4	0.01493401	0.01366638	2742.4	0.03301052	0.03333242	
382.61	0.00503153	0	972.61	-0.00122789	0	1562.6	0.00251214	0.00122692	2152.6	0.01516723	0.01366638	2742.6	0.03305361	0.03333242	
382.81	0.00463916	0	972.81	-0.00165321	0	1562.8	0.00231782	0.00122692	2152.8	0.01462493	0.01366638	2742.8	0.0330327	0.03333242	
383.01	0.0044906	0	973.01	-0.00151048	0	1563	0.00236898	0.00122692	2153	0.01361979	0.01366638	2743	0.03343947	0.03333242	
383.21	0.00432259	0	973.21	-0.00150741	0	1563.2	0.00181598	0.00122692	2153.2	0.01417024	0.01366638	2743.2	0.0333098	0.03333242	
383.41	0.00520652	0	973.41	-0.00127453	0	1563.4	0.00229736	0.00122692	2153.4	0.01452568	0.01366638	2743.4	0.03295715	0.03333242	
383.61	0.0050794	0	973.61	-0.00175928	0	1563.6	0.00282736	0.00122692	2153.6	0.01427949	0.01366638	2743.6	0.0330377	0.03333242	
383.81	0.00494057	0	973.81	-0.00183392	0	1563.8	0.00277432	0.00122692	2153.8	0.0146163	0.01366638	2743.8	0.03248942	0.03333242	
384.01	0.00548301	0	974.01	-0.0026284	0	1564	0.0032269	0.00122692	2154	0.01474502	0.01366638	2744	0.03273944	0.03333242	
384.21	0.0062025	0	974.21	-0.00295577	0	1564.2	0.00401626	0.00122692	2154.2	0.01517116	0.01366638	2744.2	0.032291	0.03333242	
384.41	0.00626817	0	974.41	-0.00268306	0	1564.4	0.00489751	0.00122692	2154.4	0.0161255	0.01366638	2744.4	0.03264388	0.03333242	
384.61	0.00612378	0	974.61	-0.00273038	0	1564.6	0.00646293	0.00122692	2154.6	0.01730929	0.01366638	2744.6	0.0327663	0.03333242	
384.81	0.00624458	0	974.81	-0.00310472	0	1564.8	0.00734845	0.00122692	2154.8	0.01755027	0.01366638	2744.8	0.03272344	0.03333242	
385.01	0.00622099	0	975.01	-0.00288818	0	1565	0.00793663	0.00122692	2155	0.01755856	0.01366638	2745	0.03336519	0.03333242	
385.21	0.00603587	0	975.21	-0.00301199	0	1565.2	0.00795265	0.00122692	2155.2	0.01683387	0.01366638	2745.2	0.03315522	0.03333242	
385.41	0.00481091	0	975.41	-0.00291732	0	1565.4	0.00720374	0.00122692	2155.4	0.01709044	0.01366638	2745.4	0.03305501	0.03333242	
385.61	0.00497383	0	975.61	-0.00282167	0	1565.6	0.00750996	0.00122692	2155.6	0.01753794	0.01366638	2745.6	0.03359391	0.03333242	
385.81	0.00611532	0	975.81	-0.00313435	0	1565.8	0.00710851	0.00122692	2155.8	0.01700592	0.01366638	2745.8	0.03336927	0.03333242	
386.01	0.00562357	0	976.01	-0.00286815	0	1566	0.00654571	0.00122692	2156	0.01674974	0.01366638	2746	0.03401939	0.03333242	
386.21	0.00544919	0	976.21	-0.00294998	0	1566.2	0.00636185	0.00122692	2156.2	0.01596873	0.01366638	2746.2	0.03347345	0.03333242	
386.41	0.00468604	0	976.41	-0.00263305	0	1566.4	0.00629638	0.00122692	2156.4	0.01517691	0.01366638	2746.4	0.03304189	0.03333242	
386.61	0.00439354	0	976.61	-0.00271069	0	1566.6	0.00582408	0.00122692	2156.6	0.0145492	0.01366638	2746.6	0.03256833	0.03333242	
386.81	0.00368155	0	976.81	-0.00210963	0	1566.8	0.00623948	0.00122692	2156.8	0.01410022	0.01366638	2746.8	0.03300296	0.03333242	
387.01	0.0032054	0	977.01	-0.00190281	0	1567	0.00624607	0.00122692	2157	0.01385622	0.01366638	2747	0.0337103	0.03333242	
387.21	0.00288539	0	977.21	-0.00120363	0	1567.2	0.00458579	0.00122692	2157.2	0.01463816	0.01366638	2747.2	0.03345116	0.03333242	
387.41	0.00288104	0	977.41	-0.00087997	0	1567.4	0.0045994	0.00122692	2157.4	0.01369906	0.01366638	2747.4	0.03382367	0.03333242	
387.61	0.00226737	0	977.61	-0.00079848	0	1567.6	0.00450405	0.00122692	2157.6	0.01329055	0.01366638	2747.6	0.03399859	0.03333242	
387.81	0.00279622	0	977.81	-0.00098681	0	1567.8	0.00448558	0.00122692	2157.8	0.01323987	0.01366638	2747.8	0.03384701	0.03333242	
388.01	0.0037845	0	978.01	-0.00073875	0	1568	0.00461625	0.00122692	2158	0.01397662	0.01366638	2748	0.03366672	0.03333242	
388.21	0.00311797	0	978.21	-0.00039265	0	1568.2	0.00494233	0.00122692	2158.2	0.01500102	0.01366638	2748.2	0.03298225	0.03333242	
388.41	0.00261576	0	978.41	-0.00081809	0	1568.4	0.00532113	0.00122692	2158.4	0.01513913	0.01366638	2748.4	0.03356949	0.03333242	
388.61	0.00256885	0	978.61	-0.00124258	0	1568.6	0.00631539	0.00122692	2158.6	0.01553015	0.01366638	2748.6	0.03329399	0.03333242	
388.81	0.00228842	0	978.81	-0.00084461	0	1568.8	0.00544818	0.00122692	2158.8	0.01443702	0.01366638	2748.8	0.03280028	0.03333242	
389.01	0.00215854	0	979.01	-0.00133329	0	1569	0.00643762	0.00122692	2159	0.01450925	0.01366638	2749	0.0327107	0.03333242	
389.21	0.00165239	0	979.21	-0.00149071	0	1569.2	0.00592528	0.00122692	2159.2	0.01476368	0.01366638	2749.2	0.03281879	0.03333242	
389.41	0.00195045	0	979.41	-0.00146187	0	1569.4	0.00529354	0.00122692	2159.4	0.01503353	0.01366638	2749.4	0.03213269	0.03333242	
389.61	0.00350622	0	979.61	-0.00150288	0	1569.6	0.00458882	0.00122692	2159.6	0.01563729	0.01366638	2749.6	0.03218916	0.03333242	
389.81	0.00523751	0	979.81	-0.00162364	0	1569.8	0.00420665	0.00122692	2159.8	0.01520329	0.01366638	2749.8	0.03204166	0.03333242	
390.01	0.00588802	0	980.01	-0.00197801	0	1570	0.00389878	0.00122692	2160	0.01503028	0.01366638	2750	0.0325278	0.03333242	
390.21	0.00654687	0	980.21	-0.00255067	0	1570.2	0.00441145	0.00122692	2160.2	0.01455439	0.01366638	2750.2	0.03148878	0.03333242	
390.41	0.00572908	0	980.41	-0.00226488	0	1570.4	0.00410214	0.00122692	2160.4	0.01334953	0.01366638	2750.4	0.03108546	0.03333242	
390.61	0.00557489	0	980.61	-0.00141345	0	1570.6	0.00384822	0.00122692	2160.6	0.01239422	0.01366638	2750.6	0.03164338	0.03333242	
390.81	0.00521897	0	980.81	-0.00108361	0	1570.8	0.00388461	0.00122692	2160.8	0.01368903	0.01366638	2750.8	0.03246094	0.03333242	
391.01	0.0044496	0	981.01	-0.00164057	0	1571	0.00329482	0.00122692	2161	0.01302714	0.01366638	2751	0.03272954	0.03333242	
391.21	0.00364738	0	981.21	-0.00086594	0	1571.2	0.00302759	0.00122692	2161.2	0.01318438	0.01366638	2751.2	0.03222115	0.03333242	
391.41	0.00337718	0	981.41	-0.00045597	0	1571.4	0.00378365	0.00122692	2161.4	0.01257247	0.01366638	2751.4	0.03317889	0.03333242	
391.61	0.00291227	0	981.61	-0.00072562	0	1571.6	0.00398593	0.00122692	2161.6	0.0134361	0.01366638	2751.6	0.03367186	0.03333242	
391.81	0.00341252	0	981.81	-0.00114439	0	1571.8	0.00406399	0.00122692	2161.8	0.01353066	0.01366638	2751.8	0.03378605	0.03333242	
392.01	0.00302665	0	982.01	-0.00132976	0	1572	0.00378362	0.00122692	2162	0.01356784	0.01366638	2752	0.03337191	0.03333242	
392.21	0.00161488	0	982.21	-0.00140037	0	1572.2	0.00398766	0.00122692	2162.2	0.01338914	0.01366638	2752.2	0.03260064	0.03333242	
392.41	0.00127064	0	982.41	-0.00156998	0	1572.4	0.00418732	0.00122692	2162.4	0.01305475	0.01366638	2752.4	0.03279025	0.03333242	
392.61	0.00111246	0	982.61	-0.00142032	0	1572.6	0.00472201	0.00122692	2162.6	0.01300796	0.01366638	2752.6	0.03273008	0.03333242	
392.81	0.00125723	0	982.81	-0.0013342	0	1572.8	0.00432518	0.00122692	2162.8	0.01274316	0.01366638	2752.8	0.03301382	0.03333242	
393.01	0.0014904	0	983.01	-0.00192665	0	1573	0.00479021	0.00122692	2163	0.01274551	0.01366638	2753	0.0328039	0.03333242	
393.21	0.00196122	0	983.21	-0.00202201	0	1573.2	0.00317635	0.00122692	2163.2	0.0126538	0.01366638	2753.2	0.03221843	0.03333242	
393.41	0.00317432	0	983.41	-0.00264474	0	1573.4	0.00313383	0.00122692	2163.4	0.01278082	0.01366638	2753.4	0.03229215	0.03333242	
393.61	0.00407704	0	983.61	-0.00333642	0	1573.6	0.00269475	0.00122692	2163.6	0.01344067	0.01366638	2753.6	0.03282924	0.03333242	
393.81	0.00554875	0	983.81	-0.00416802	0	1573.8	0.00279811	0.00122692	2163.8	0.01338927	0.01366638	2753.8	0.03383135	0.03333242	
394.01	0.00508428	0	984.01	-0.00438258	0	1574	0.00284749	0.00122692	2164	0.01326844	0.01366638	2754	0.03422188	0.03333242	
394.21	0.0050526	0	984.21	-0.00467918	0	1574.2	0.00421309	0.00122692	2164.2	0.01350059	0.01366638	2754.2	0.03422145	0.03333242	
394.41	0.00376246	0	984.41	-0.00437535	0	1574.4	0.00413348	0.00122692	2164.4	0.01336481	0.01366638	2754.4	0.03434268	0.03333242	
394.61	0.00345602	0	984.61	-0.00415924	0	1574.6	0.00408089	0.00122692	2164.6	0.01407239	0.01366638	2754.6	0.03481186	0.03333242	
394.81	0.00331804	0	984.81	-0.00414306	0	1574.8	0.0047194	0.00122692	2164.8	0.01519401	0.01366638	2754.8	0.03463649	0.03333242	
395.01	0.00306117	0	985.01	-0.00461647	0	1575	0.00480513	0.00122692	2165	0.01506812	0.01366638	2755	0.03478086	0.03333242	
395.21	0.00229021	0	985.21	-0.00405784	0	1575.2	0.00492581	0.00122692	2165.2	0.01700924	0.01366638	2755.2	0.034567	0.03333242	
395.41	0.00230426	0	985.41	-0.00394967	0	1575.4	0.00531711	0.00122692	2165.4	0.01822123	0.01366638	2755.4	0.03495155	0.03333242	
395.61	0.00195389	0	985.61	-0.00368079	0	1575.6	0.00540742	0.00122692	2165.6	0.01945045	0.01366638	2755.6	0.03504931	0.03333242	
395.81	0.00190314	0	985.81	-0.00274315	0	1575.8	0.00632942	0.00122692	2165.8	0.01981144	0.01366638	2755.8	0.03437878	0.03333242	
396.01	0.00164853	0	986.01	-0.00258656	0	1576	0.00637232	0.00122692	2166	0.01981509	0.01366638	2756	0.03331865	0.03333242	
396.21	0.0021919	0	986.21	-0.00206655	0	1576.2	0.00627353	0.00122692	2166.2	0.02051325	0.01366638	2756.2	0.03190002	0.03333242	
396.41	0.00289027	0	986.41	-0.00252033	0	1576.4	0.00613127	0.00122692	2166.4	0.01992718	0.01366638	2756.4	0.03132507	0.03333242	
396.61	0.00343567	0	986.61	-0.00209902	0	1576.6	0.0062655	0.00122692	2166.6	0.0195427	0.01366638	2756.6	0.03136955	0.03333242	
396.81	0.00429553	0	986.81	-0.00239266	0	1576.8	0.00612362	0.00122692	2166.8	0.01819642	0.01366638	2756.8	0.03118475	0.03333242	
397.01	0.00470721	0	987.01	-0.00259713	0	1577	0.00574963	0.00122692	2167	0.01681017	0.01366638	2757	0.03011123	0.03333242	
397.21	0.00499678	0	987.21	-0.0027741	0	1577.2	0.0057498	0.00122692	2167.2	0.01663281	0.01366638	2757.2	0.02992625	0.03333242	
397.41	0.00484061	0	987.41	-0.00337152	0	1577.4	0.00624664	0.00122692	2167.4	0.0164654	0.01366638	2757.4	0.03079605	0.03333242	
397.61	0.00509604	0	987.61	-0.0032984	0	1577.6	0.00615238	0.00122692	2167.6	0.01568175	0.01366638	2757.6	0.03183335	0.03333242	
397.81	0.00463005	0	987.81	-0.00240932	0	1577.8	0.00640016	0.00122692	2167.8	0.01459416	0.01366638	2757.8	0.03178572	0.03333242	
398.01	0.00421156	0	988.01	-0.00249732	0	1578	0.00618063	0.00122692	2168	0.01393868	0.01366638	2758	0.03243249	0.03333242	
398.21	0.00454189	0	988.21	-0.00280951	0	1578.2	0.0066176	0.00122692	2168.2	0.01332147	0.01366638	2758.2	0.03241385	0.03333242	
398.41	0.00424024	0	988.41	-0.0025774	0	1578.4	0.00570363	0.00122692	2168.4	0.01264624	0.01366638	2758.4	0.03233696	0.03333242	
398.61	0.00453472	0	988.61	-0.0019037	0	1578.6	0.00540207	0.00122692	2168.6	0.0116146	0.01366638	2758.6	0.03283843	0.03333242	
398.81	0.00434609	0	988.81	-0.00186474	0	1578.8	0.00509213	0.00122692	2168.8	0.01139196	0.01366638	2758.8	0.03271038	0.03333242	
399.01	0.00468511	0	989.01	-0.00199365	0	1579	0.0048573	0.00122692	2169	0.01176059	0.01366638	2759	0.03322159	0.03333242	
399.21	0.00399326	0	989.21	-0.00147663	0	1579.2	0.00412372	0.00122692	2169.2	0.01196145	0.01366638	2759.2	0.03389887	0.03333242	
399.41	0.00363607	0	989.41	-0.00093357	0	1579.4	0.00444095	0.00122692	2169.4	0.01158869	0.01366638	2759.4	0.03402392	0.03333242	
399.61	0.00332159	0	989.61	-0.00071392	0	1579.6	0.00535558	0.00122692	2169.6	0.01148268	0.01366638	2759.6	0.03419234	0.03333242	
399.81	0.00394994	0	989.81	-0.00045996	0	1579.8	0.00533061	0.00122692	2169.8	0.01150082	0.01366638	2759.8	0.03388649	0.03333242	
400.01	0.00473585	0	990.01	-0.00124715	0	1580	0.00452087	0.00122692	2170	0.01104566	0.01366638	2760	0.03309512	0.03333242	
400.21	0.00548646	0	990.21	-0.00141041	0	1580.2	0.00482338	0.00122692	2170.2	0.01139154	0.01366638	2760.2	0.03328891	0.03333242	
400.41	0.00475968	0	990.41	-0.00140223	0	1580.4	0.004633	0.00122692	2170.4	0.01180751	0.01366638	2760.4	0.03358099	0.03333242	
400.61	0.00515805	0	990.61	-0.00112591	0	1580.6	0.00472205	0.00122692	2170.6	0.01212585	0.01366638	2760.6	0.03394386	0.03333242	
400.81	0.00441492	0	990.81	-0.00095126	0	1580.8	0.0050887	0.00122692	2170.8	0.01151573	0.01366638	2760.8	0.03403703	0.03333242	
401.01	0.00381152	0	991.01	-0.00144108	0	1581	0.00438048	0.00122692	2171	0.0122378	0.01366638	2761	0.03359169	0.03333242	
401.21	0.00371124	0	991.21	-0.0017064	0	1581.2	0.00459482	0.00122692	2171.2	0.01299471	0.01366638	2761.2	0.03361327	0.03333242	
401.41	0.00340042	0	991.41	-0.0018074	0	1581.4	0.00439517	0.00122692	2171.4	0.01328454	0.01366638	2761.4	0.03290918	0.03333242	
401.61	0.00372796	0	991.61	-0.00195064	0	1581.6	0.003652	0.00122692	2171.6	0.0130476	0.01366638	2761.6	0.03229408	0.03333242	
401.81	0.00337656	0	991.81	-0.00188843	0	1581.8	0.00384628	0.00122692	2171.8	0.01343785	0.01366638	2761.8	0.03138647	0.03333242	
402.01	0.0052432	0	992.01	-0.00325434	0	1582	0.00390737	0.00122692	2172	0.01363361	0.01366638	2762	0.03158896	0.03333242	
402.21	0.00502014	0	992.21	-0.00256821	0	1582.2	0.00422927	0.00122692	2172.2	0.01325971	0.01366638	2762.2	0.03100052	0.03333242	
402.41	0.00444668	0	992.41	-0.00252654	0	1582.4	0.00401081	0.00122692	2172.4	0.01316454	0.01366638	2762.4	0.03087587	0.03333242	
402.61	0.00415216	0	992.61	-0.00240347	0	1582.6	0.00470652	0.00122692	2172.6	0.01299187	0.01366638	2762.6	0.03007763	0.03333242	
402.81	0.00403654	0	992.81	-0.00308098	0	1582.8	0.00410334	0.00122692	2172.8	0.01335619	0.01366638	2762.8	0.03016863	0.03333242	
403.01	0.00518092	0	993.01	-0.00278526	0	1583	0.00486353	0.00122692	2173	0.01353082	0.01366638	2763	0.03092539	0.03333242	
403.21	0.00506118	0	993.21	-0.00275967	0	1583.2	0.00411624	0.00122692	2173.2	0.01345136	0.01366638	2763.2	0.03143707	0.03333242	
403.41	0.00475488	0	993.41	-0.0029904	0	1583.4	0.0046278	0.00122692	2173.4	0.01371352	0.01366638	2763.4	0.03173018	0.03333242	
403.61	0.00548242	0	993.61	-0.0038153	0	1583.6	0.00585092	0.00122692	2173.6	0.01322154	0.01366638	2763.6	0.03206426	0.03333242	
403.81	0.00565174	0	993.81	-0.00357208	0	1583.8	0.00541492	0.00122692	2173.8	0.01314691	0.01366638	2763.8	0.03270466	0.03333242	
404.01	0.00457246	0	994.01	-0.00432478	0	1584	0.00474946	0.00122692	2174	0.01290003	0.01366638	2764	0.03314932	0.03333242	
404.21	0.00367108	0	994.21	-0.00443727	0	1584.2	0.0048981	0.00122692	2174.2	0.01381088	0.01366638	2764.2	0.03431529	0.03333242	
404.41	0.0025781	0	994.41	-0.00486467	0	1584.4	0.00460981	0.00122692	2174.4	0.01400961	0.01366638	2764.4	0.03418107	0.03333242	
404.61	0.00296494	0	994.61	-0.00481071	0	1584.6	0.00463186	0.00122692	2174.6	0.01361391	0.01366638	2764.6	0.03411167	0.03333242	
404.81	0.00258767	0	994.81	-0.00438872	0	1584.8	0.0046792	0.00122692	2174.8	0.01372863	0.01366638	2764.8	0.03386415	0.03333242	
405.01	0.00348989	0	995.01	-0.00418925	0	1585	0.00390253	0.00122692	2175	0.0144349	0.01366638	2765	0.03389457	0.03333242	
405.21	0.00365025	0	995.21	-0.00474136	0	1585.2	0.00416986	0.00122692	2175.2	0.01429734	0.01366638	2765.2	0.03408166	0.03333242	
405.41	0.00351531	0	995.41	-0.00509359	0	1585.4	0.00357434	0.00122692	2175.4	0.01468119	0.01366638	2765.4	0.03333628	0.03333242	
405.61	0.00386678	0	995.61	-0.00571979	0	1585.6	0.00264113	0.00122692	2175.6	0.01422159	0.01366638	2765.6	0.03365823	0.03333242	
405.81	0.00469606	0	995.81	-0.00488303	0	1585.8	0.00308719	0.00122692	2175.8	0.01384784	0.01366638	2765.8	0.0336566	0.03333242	
406.01	0.00498949	0	996.01	-0.00502534	0	1586	0.00337604	0.00122692	2176	0.01390883	0.01366638	2766	0.03331734	0.03333242	
406.21	0.00437181	0	996.21	-0.00432189	0	1586.2	0.00353873	0.00122692	2176.2	0.01369739	0.01366638	2766.2	0.03277336	0.03333242	
406.41	0.00388636	0	996.41	-0.0043429	0	1586.4	0.00288754	0.00122692	2176.4	0.01371541	0.01366638	2766.4	0.03279025	0.03333242	
406.61	0.00421495	0	996.61	-0.00480419	0	1586.6	0.00275577	0.00122692	2176.6	0.0140586	0.01366638	2766.6	0.03231389	0.03333242	
406.81	0.00465954	0	996.81	-0.00528554	0	1586.8	0.00155016	0.00122692	2176.8	0.01402885	0.01366638	2766.8	0.03280853	0.03333242	
407.01	0.00446231	0	997.01	-0.00464941	0	1587	0.00272929	0.00122692	2177	0.01356536	0.01366638	2767	0.03226442	0.03333242	
407.21	0.0045473	0	997.21	-0.00558585	0	1587.2	0.00231524	0.00122692	2177.2	0.01299476	0.01366638	2767.2	0.03249548	0.03333242	
407.41	0.00518239	0	997.41	-0.00545428	0	1587.4	0.00268384	0.00122692	2177.4	0.01239818	0.01366638	2767.4	0.03322815	0.03333242	
407.61	0.00556368	0	997.61	-0.00590091	0	1587.6	0.00335479	0.00122692	2177.6	0.01154473	0.01366638	2767.6	0.03326027	0.03333242	
407.81	0.00469605	0	997.81	-0.00591186	0	1587.8	0.00171017	0.00122692	2177.8	0.01136009	0.01366638	2767.8	0.03361556	0.03333242	
408.01	0.00411502	0	998.01	-0.00575607	0	1588	0.00119475	0.00122692	2178	0.0108478	0.01366638	2768	0.03370085	0.03333242	
408.21	0.00404547	0	998.21	-0.0049811	0	1588.2	0.00145888	0.00122692	2178.2	0.01044436	0.01366638	2768.2	0.03372794	0.03333242	
408.41	0.00434876	0	998.41	-0.0050774	0	1588.4	0.00204535	0.00122692	2178.4	0.00999142	0.01366638	2768.4	0.03359289	0.03333242	
408.61	0.00464079	0	998.61	-0.00429644	0	1588.6	0.00255496	0.00122692	2178.6	0.00995274	0.01366638	2768.6	0.03405401	0.03333242	
408.81	0.00444397	0	998.81	-0.00345767	0	1588.8	0.00271216	0.00122692	2178.8	0.01028404	0.01366638	2768.8	0.03452439	0.03333242	
409.01	0.00409415	0	999.01	-0.00373631	0	1589	0.00254317	0.00122692	2179	0.01072016	0.01366638	2769	0.03509684	0.03333242	
409.21	0.00314307	0	999.21	-0.00455249	0	1589.2	0.00350921	0.00122692	2179.2	0.01058967	0.01366638	2769.2	0.03504546	0.03333242	
409.41	0.00260391	0	999.41	-0.00361437	0	1589.4	0.00326297	0.00122692	2179.4	0.01118415	0.01366638	2769.4	0.03454461	0.03333242	
409.61	0.00161686	0	999.61	-0.00303491	0	1589.6	0.00321047	0.00122692	2179.6	0.01136493	0.01366638	2769.6	0.03361433	0.03333242	
409.81	0.00173683	0	999.81	-0.00218567	0	1589.8	0.00380273	0.00122692	2179.8	0.01149102	0.01366638	2769.8	0.03270405	0.03333242	
410.01	0.00088076	0	1000.01	-0.00191498	0	1590	0.00428405	0.00122692	2180	0.01195599	0.01366638	2770	0.03261669	0.03333242	
410.21	0.00099394	0	1000.21	-0.00165322	0	1590.2	0.00405458	0.00122692	2180.2	0.01203785	0.01366638	2770.2	0.03302459	0.03333242	
410.41	0.00009705	0	1000.41	-0.00156104	0	1590.4	0.00432639	0.00122692	2180.4	0.01298592	0.01366638	2770.4	0.03326034	0.03333242	
410.61	0.00009636	0	1000.61	-0.00187719	0	1590.6	0.00516387	0.00122692	2180.6	0.01317196	0.01366638	2770.6	0.03214923	0.03333242	
410.81	0.00011958	0	1000.81	-0.00293033	0	1590.8	0.00510306	0.00122692	2180.8	0.01263754	0.01366638	2770.8	0.03215992	0.03333242	
411.01	-0.00019591	0	1001.01	-0.00265322	0	1591	0.00616863	0.00122692	2181	0.01235537	0.01366638	2771	0.0314768	0.03333242	
411.21	0.00101376	0	1001.21	-0.00348998	0	1591.2	0.00621669	0.00122692	2181.2	0.01162814	0.01366638	2771.2	0.03241271	0.03333242	
411.41	0.00184621	0	1001.41	-0.00276588	0	1591.4	0.00616103	0.00122692	2181.4	0.0116936	0.01366638	2771.4	0.03218426	0.03333242	
411.61	0.00166305	0	1001.61	-0.00305076	0	1591.6	0.00581384	0.00122692	2181.6	0.01135087	0.01366638	2771.6	0.03198629	0.03333242	
411.81	0.00158535	0	1001.81	-0.00266939	0	1591.8	0.0042585	0.00122692	2181.8	0.01076292	0.01366638	2771.8	0.03206336	0.03333242	
412.01	0.00220249	0	1002.01	-0.00215766	0	1592	0.0044787	0.00122692	2182	0.01116472	0.01366638	2772	0.03174316	0.03333242	
412.21	0.00244976	0	1002.21	-0.0025713	0	1592.2	0.00442293	0.00122692	2182.2	0.01134656	0.01366638	2772.2	0.03291974	0.03333242	
412.41	0.00268415	0	1002.41	-0.00329017	0	1592.4	0.00421966	0.00122692	2182.4	0.01097523	0.01366638	2772.4	0.03379512	0.03333242	
412.61	0.00289318	0	1002.61	-0.00313505	0	1592.6	0.00384966	0.00122692	2182.6	0.01158041	0.01366638	2772.6	0.03430536	0.03333242	
412.81	0.00284841	0	1002.81	-0.00336083	0	1592.8	0.0046074	0.00122692	2182.8	0.01163446	0.01366638	2772.8	0.03413063	0.03333242	
413.01	0.00310273	0	1003.01	-0.00363964	0	1593	0.0053593	0.00122692	2183	0.01236145	0.01366638	2773	0.03320256	0.03333242	
413.21	0.00300236	0	1003.21	-0.00248223	0	1593.2	0.00636227	0.00122692	2183.2	0.0129163	0.01366638	2773.2	0.03325684	0.03333242	
413.41	0.00265479	0	1003.41	-0.00219926	0	1593.4	0.00535954	0.00122692	2183.4	0.01318794	0.01366638	2773.4	0.03303272	0.03333242	
413.61	0.00208863	0	1003.61	-0.00238349	0	1593.6	0.00524825	0.00122692	2183.6	0.01326753	0.01366638	2773.6	0.03206638	0.03333242	
413.81	0.00332056	0	1003.81	-0.00201171	0	1593.8	0.00606484	0.00122692	2183.8	0.01354965	0.01366638	2773.8	0.03203015	0.03333242	
414.01	0.00417704	0	1004.01	-0.00255355	0	1594	0.00583914	0.00122692	2184	0.01328754	0.01366638	2774	0.0324573	0.03333242	
414.21	0.00413453	0	1004.21	-0.00294051	0	1594.2	0.00555749	0.00122692	2184.2	0.01381484	0.01366638	2774.2	0.03330678	0.03333242	
414.41	0.00323468	0	1004.41	-0.00325671	0	1594.4	0.0061704	0.00122692	2184.4	0.01474482	0.01366638	2774.4	0.03298182	0.03333242	
414.61	0.00354451	0	1004.61	-0.00317366	0	1594.6	0.00579638	0.00122692	2184.6	0.01486837	0.01366638	2774.6	0.03199661	0.03333242	
414.81	0.00324206	0	1004.81	-0.00358716	0	1594.8	0.00584648	0.00122692	2184.8	0.014759	0.01366638	2774.8	0.03215771	0.03333242	
415.01	0.00263197	0	1005.01	-0.00272442	0	1595	0.00624123	0.00122692	2185	0.01423982	0.01366638	2775	0.03146417	0.03333242	
415.21	0.00361285	0	1005.21	-0.00292021	0	1595.2	0.00630198	0.00122692	2185.2	0.0136769	0.01366638	2775.2	0.0311026	0.03333242	
415.41	0.00376407	0	1005.41	-0.00250263	0	1595.4	0.00560622	0.00122692	2185.4	0.01350919	0.01366638	2775.4	0.03140451	0.03333242	
415.61	0.00340077	0	1005.61	-0.00264859	0	1595.6	0.00594322	0.00122692	2185.6	0.01385418	0.01366638	2775.6	0.03257577	0.03333242	
415.81	0.00325712	0	1005.81	-0.0030135	0	1595.8	0.00510593	0.00122692	2185.8	0.01393192	0.01366638	2775.8	0.03297556	0.03333242	
416.01	0.00347179	0	1006.01	-0.00315595	0	1596	0.0051382	0.00122692	2186	0.01491506	0.01366638	2776	0.03389955	0.03333242	
416.21	0.00342802	0	1006.21	-0.00408281	0	1596.2	0.00527453	0.00122692	2186.2	0.01474417	0.01366638	2776.2	0.03518106	0.03333242	
416.41	0.00345314	0	1006.41	-0.00428641	0	1596.4	0.00529264	0.00122692	2186.4	0.01451712	0.01366638	2776.4	0.03495479	0.03333242	
416.61	0.00360447	0	1006.61	-0.00496347	0	1596.6	0.00560378	0.00122692	2186.6	0.0151462	0.01366638	2776.6	0.034225	0.03333242	
416.81	0.00287228	0	1006.81	-0.00492027	0	1596.8	0.00553318	0.00122692	2186.8	0.01492501	0.01366638	2776.8	0.03428041	0.03333242	
417.01	0.00273769	0	1007.01	-0.00442036	0	1597	0.00545904	0.00122692	2187	0.01526547	0.01366638	2777	0.03402053	0.03333242	
417.21	0.0026952	0	1007.21	-0.00438466	0	1597.2	0.0052228	0.00122692	2187.2	0.01530858	0.01366638	2777.2	0.03369358	0.03333242	
417.41	0.00267425	0	1007.41	-0.00501681	0	1597.4	0.00406942	0.00122692	2187.4	0.01476382	0.01366638	2777.4	0.03353122	0.03333242	
417.61	0.00223374	0	1007.61	-0.00497581	0	1597.6	0.00482362	0.00122692	2187.6	0.01507025	0.01366638	2777.6	0.03286402	0.03333242	
417.81	0.0025529	0	1007.81	-0.00550386	0	1597.8	0.00545547	0.00122692	2187.8	0.01543106	0.01366638	2777.8	0.03341283	0.03333242	
418.01	0.00229747	0	1008.01	-0.00641794	0	1598	0.00393835	0.00122692	2188	0.01453335	0.01366638	2778	0.03344881	0.03333242	
418.21	0.00098055	0	1008.21	-0.00559127	0	1598.2	0.00443334	0.00122692	2188.2	0.01530114	0.01366638	2778.2	0.03436946	0.03333242	
418.41	0.00080796	0	1008.41	-0.00424006	0	1598.4	0.00391756	0.00122692	2188.4	0.0151608	0.01366638	2778.4	0.03417581	0.03333242	
418.61	0.0007142	0	1008.61	-0.00354635	0	1598.6	0.00390557	0.00122692	2188.6	0.01485692	0.01366638	2778.6	0.03373023	0.03333242	
418.81	-0.000219	0	1008.81	-0.00351049	0	1598.8	0.00427291	0.00122692	2188.8	0.0139668	0.01366638	2778.8	0.03367072	0.03333242	
419.01	-0.00063632	0	1009.01	-0.00283382	0	1599	0.00398	0.00122692	2189	0.01293829	0.01366638	2779	0.03334798	0.03333242	
419.21	0.00003279	0	1009.21	-0.00258574	0	1599.2	0.00417287	0.00122692	2189.2	0.01174294	0.01366638	2779.2	0.03301684	0.03333242	
419.41	-0.00013994	0	1009.41	-0.00176955	0	1599.4	0.00398104	0.00122692	2189.4	0.01168111	0.01366638	2779.4	0.03469923	0.03333242	
419.61	-0.00009828	0	1009.61	-0.00197932	0	1599.6	0.00399675	0.00122692	2189.6	0.01183873	0.01366638	2779.6	0.03532765	0.03333242	
419.81	-0.0002767	0	1009.81	-0.00208413	0	1599.8	0.00347935	0.00122692	2189.8	0.01096119	0.01366638	2779.8	0.03540331	0.03333242	
420.01	0.00020187	0	1010.01	-0.00200324	0	1600	0.003283	0.00122692	2190	0.01102941	0.01366638	2780	0.03557562	0.03333242	
420.21	-0.00007758	0	1010.21	-0.00282051	0	1600.2	0.00390819	0.00122692	2190.2	0.01028345	0.01366638	2780.2	0.03508585	0.03333242	
420.41	0.00017384	0	1010.41	-0.00261301	0	1600.4	0.00416811	0.00122692	2190.4	0.01013534	0.01366638	2780.4	0.03454866	0.03333242	
420.61	0.00028076	0	1010.61	-0.0028486	0	1600.6	0.00411546	0.00122692	2190.6	0.00990154	0.01366638	2780.6	0.03455698	0.03333242	
420.81	0.00050859	0	1010.81	-0.00219399	0	1600.8	0.00390117	0.00122692	2190.8	0.01061201	0.01366638	2780.8	0.03531268	0.03333242	
421.01	0.00101434	0	1011.01	-0.00239345	0	1601	0.00431234	0.00122692	2191	0.01120062	0.01366638	2781	0.0349737	0.03333242	
421.21	0.0017274	0	1011.21	-0.00267416	0	1601.2	0.00452813	0.00122692	2191.2	0.01195493	0.01366638	2781.2	0.03435166	0.03333242	
421.41	0.00166097	0	1011.41	-0.00302536	0	1601.4	0.00514791	0.00122692	2191.4	0.01180742	0.01366638	2781.4	0.03348253	0.03333242	
421.61	0.00058258	0	1011.61	-0.0033439	0	1601.6	0.00579971	0.00122692	2191.6	0.01276048	0.01366638	2781.6	0.03307388	0.03333242	
421.81	0.00023754	0	1011.81	-0.00416978	0	1601.8	0.00522241	0.00122692	2191.8	0.01304399	0.01366638	2781.8	0.03299335	0.03333242	
422.01	-0.0001362	0	1012.01	-0.00387876	0	1602	0.00443612	0.00122692	2192	0.0127918	0.01366638	2782	0.03247667	0.03333242	
422.21	-0.00001707	0	1012.21	-0.00366937	0	1602.2	0.00449237	0.00122692	2192.2	0.0132368	0.01366638	2782.2	0.03315973	0.03333242	
422.41	-0.00000091	0	1012.41	-0.00326558	0	1602.4	0.00346724	0.00122692	2192.4	0.01372864	0.01366638	2782.4	0.03280822	0.03333242	
422.61	-0.00166686	0	1012.61	-0.00413506	0	1602.6	0.00369397	0.00122692	2192.6	0.01466375	0.01366638	2782.6	0.03231059	0.03333242	
422.81	-0.00223062	0	1012.81	-0.00430665	0	1602.8	0.00382841	0.00122692	2192.8	0.01445515	0.01366638	2782.8	0.03202681	0.03333242	
423.01	-0.00188596	0	1013.01	-0.00421864	0	1603	0.00389678	0.00122692	2193	0.0144038	0.01366638	2783	0.0318382	0.03333242	
423.21	-0.00197278	0	1013.21	-0.00415039	0	1603.2	0.00433645	0.00122692	2193.2	0.01411511	0.01366638	2783.2	0.03093711	0.03333242	
423.41	-0.00182005	0	1013.41	-0.00395392	0	1603.4	0.0033784	0.00122692	2193.4	0.01523258	0.01366638	2783.4	0.03168478	0.03333242	
423.61	-0.00182868	0	1013.61	-0.00438195	0	1603.6	0.00291515	0.00122692	2193.6	0.01517764	0.01366638	2783.6	0.03153139	0.03333242	
423.81	-0.00235706	0	1013.81	-0.00382989	0	1603.8	0.00324175	0.00122692	2193.8	0.0144418	0.01366638	2783.8	0.03082399	0.03333242	
424.01	-0.00186066	0	1014.01	-0.00324058	0	1604	0.00298595	0.00122692	2194	0.01480805	0.01366638	2784	0.03075899	0.03333242	
424.21	-0.00210279	0	1014.21	-0.00276677	0	1604.2	0.00327047	0.00122692	2194.2	0.01446077	0.01366638	2784.2	0.030732	0.03333242	
424.41	-0.00058431	0	1014.41	-0.00197391	0	1604.4	0.00336243	0.00122692	2194.4	0.0146869	0.01366638	2784.4	0.03158153	0.03333242	
424.61	0.00016916	0	1014.61	-0.00157387	0	1604.6	0.00342951	0.00122692	2194.6	0.01466892	0.01366638	2784.6	0.03301049	0.03333242	
424.81	0.00051594	0	1014.81	-0.0017871	0	1604.8	0.00345936	0.00122692	2194.8	0.0150009	0.01366638	2784.8	0.03288068	0.03333242	
425.01	0.00071322	0	1015.01	-0.0020431	0	1605	0.00346381	0.00122692	2195	0.01418432	0.01366638	2785	0.03258827	0.03333242	
425.21	0.0004613	0	1015.21	-0.00155241	0	1605.2	0.00429085	0.00122692	2195.2	0.01395538	0.01366638	2785.2	0.03246231	0.03333242	
425.41	0.00042438	0	1015.41	-0.00169281	0	1605.4	0.00530554	0.00122692	2195.4	0.01339655	0.01366638	2785.4	0.03204628	0.03333242	
425.61	-0.00021494	0	1015.61	-0.00198524	0	1605.6	0.00497263	0.00122692	2195.6	0.0134814	0.01366638	2785.6	0.03349145	0.03333242	
425.81	0.0004367	0	1015.81	-0.00251439	0	1605.8	0.00500035	0.00122692	2195.8	0.0132587	0.01366638	2785.8	0.03413245	0.03333242	
426.01	0.00101418	0	1016.01	-0.00286011	0	1606	0.00462878	0.00122692	2196	0.01336642	0.01366638	2786	0.03397366	0.03333242	
426.21	0.00075047	0	1016.21	-0.00334035	0	1606.2	0.00403439	0.00122692	2196.2	0.01381773	0.01366638	2786.2	0.0342034	0.03333242	
426.41	0.00052396	0	1016.41	-0.00285848	0	1606.4	0.00407048	0.00122692	2196.4	0.01444142	0.01366638	2786.4	0.03459301	0.03333242	
426.61	0.00015411	0	1016.61	-0.00257664	0	1606.6	0.00378233	0.00122692	2196.6	0.0144839	0.01366638	2786.6	0.03470766	0.03333242	
426.81	0.00015474	0	1016.81	-0.00254675	0	1606.8	0.00321251	0.00122692	2196.8	0.01446377	0.01366638	2786.8	0.03499934	0.03333242	
427.01	0.00032485	0	1017.01	-0.00320393	0	1607	0.00218171	0.00122692	2197	0.01468474	0.01366638	2787	0.03474265	0.03333242	
427.21	-0.00033675	0	1017.21	-0.00295992	0	1607.2	0.00175556	0.00122692	2197.2	0.01436279	0.01366638	2787.2	0.03417628	0.03333242	
427.41	-0.00052175	0	1017.41	-0.00207165	0	1607.4	0.00079272	0.00122692	2197.4	0.01454659	0.01366638	2787.4	0.03470862	0.03333242	
427.61	-0.00145417	0	1017.61	-0.00194586	0	1607.6	0.00102861	0.00122692	2197.6	0.01395152	0.01366638	2787.6	0.03354413	0.03333242	
427.81	-0.00203573	0	1017.81	-0.00113458	0	1607.8	0.0012702	0.00122692	2197.8	0.01336323	0.01366638	2787.8	0.03277695	0.03333242	
428.01	-0.00168988	0	1018.01	-0.00120806	0	1608	0.00100437	0.00122692	2198	0.01382895	0.01366638	2788	0.03338427	0.03333242	
428.21	-0.00145344	0	1018.21	-0.00102352	0	1608.2	0.00062068	0.00122692	2198.2	0.01361866	0.01366638	2788.2	0.03354215	0.03333242	
428.41	-0.00089754	0	1018.41	-0.00158579	0	1608.4	0.0009185	0.00122692	2198.4	0.01326571	0.01366638	2788.4	0.03382875	0.03333242	
428.61	-0.00076758	0	1018.61	-0.00269373	0	1608.6	0.00129963	0.00122692	2198.6	0.01282285	0.01366638	2788.6	0.03402145	0.03333242	
428.81	-0.00065288	0	1018.81	-0.00335222	0	1608.8	0.00163349	0.00122692	2198.8	0.01212318	0.01366638	2788.8	0.03304781	0.03333242	
429.01	-0.00060482	0	1019.01	-0.0033909	0	1609	0.00164728	0.00122692	2199	0.01144745	0.01366638	2789	0.03328681	0.03333242	
429.21	-0.00035268	0	1019.21	-0.00387616	0	1609.2	0.00225484	0.00122692	2199.2	0.01170628	0.01366638	2789.2	0.03353473	0.03333242	
429.41	0.00025405	0	1019.41	-0.0045655	0	1609.4	0.00271548	0.00122692	2199.4	0.0109682	0.01366638	2789.4	0.03238376	0.03333242	
429.61	0.00073859	0	1019.61	-0.00573714	0	1609.6	0.00258547	0.00122692	2199.6	0.01109942	0.01366638	2789.6	0.03249299	0.03333242	
429.81	0.00166006	0	1019.81	-0.0069388	0	1609.8	0.00302764	0.00122692	2199.8	0.01070534	0.01366638	2789.8	0.03125482	0.03333242	
430.01	0.00205965	0	1020.01	-0.00771434	0	1610	0.00324348	0.00122692	2200	0.01121409	0.01366638	2790	0.0300482	0.03333242	
430.21	0.00218586	0	1020.21	-0.00697975	0	1610.2	0.00290775	0.00122692	2200.2	0.01106208	0.01366638	2790.2	0.03029059	0.03333242	
430.41	0.00228307	0	1020.41	-0.0063811	0	1610.4	0.00260621	0.00122692	2200.4	0.01147492	0.01366638	2790.4	0.03035569	0.03333242	
430.61	0.00211041	0	1020.61	-0.0055892	0	1610.6	0.00208049	0.00122692	2200.6	0.01182803	0.01366638	2790.6	0.03049125	0.03333242	
430.81	0.00133648	0	1020.81	-0.00557951	0	1610.8	0.00210334	0.00122692	2200.8	0.01155585	0.01366638	2790.8	0.03019047	0.03333242	
431.01	0.00145006	0	1021.01	-0.00572037	0	1611	0.00232884	0.00122692	2201	0.01123139	0.01366638	2791	0.02945447	0.03333242	
431.21	0.00087368	0	1021.21	-0.00507098	0	1611.2	0.00317169	0.00122692	2201.2	0.01127664	0.01366638	2791.2	0.02980208	0.03333242	
431.41	0.00040159	0	1021.41	-0.00426205	0	1611.4	0.00373437	0.00122692	2201.4	0.01199245	0.01366638	2791.4	0.03019045	0.03333242	
431.61	-0.00065942	0	1021.61	-0.00435444	0	1611.6	0.00423137	0.00122692	2201.6	0.01215652	0.01366638	2791.6	0.02942129	0.03333242	
431.81	0.00015757	0	1021.81	-0.00381408	0	1611.8	0.00465766	0.00122692	2201.8	0.01306393	0.01366638	2791.8	0.03032738	0.03333242	
432.01	0.00055473	0	1022.01	-0.00422371	0	1612	0.00468029	0.00122692	2202	0.01307706	0.01366638	2792	0.0315943	0.03333242	
432.21	0.00053752	0	1022.21	-0.00395863	0	1612.2	0.0054217	0.00122692	2202.2	0.01335124	0.01366638	2792.2	0.03242907	0.03333242	
432.41	-0.00007706	0	1022.41	-0.00384006	0	1612.4	0.00570821	0.00122692	2202.4	0.01335023	0.01366638	2792.4	0.03353308	0.03333242	
432.61	-0.00005372	0	1022.61	-0.00428253	0	1612.6	0.00605451	0.00122692	2202.6	0.01359133	0.01366638	2792.6	0.03432238	0.03333242	
432.81	-0.00060583	0	1022.81	-0.00446597	0	1612.8	0.00678	0.00122692	2202.8	0.01261247	0.01366638	2792.8	0.03432594	0.03333242	
433.01	-0.00125103	0	1023.01	-0.0048426	0	1613	0.00649594	0.00122692	2203	0.01267277	0.01366638	2793	0.03505805	0.03333242	
433.21	-0.00155914	0	1023.21	-0.00577375	0	1613.2	0.00678505	0.00122692	2203.2	0.01304158	0.01366638	2793.2	0.03436915	0.03333242	
433.41	-0.00182755	0	1023.41	-0.00604564	0	1613.4	0.00687502	0.00122692	2203.4	0.01359562	0.01366638	2793.4	0.0331449	0.03333242	
433.61	-0.0013665	0	1023.61	-0.00639603	0	1613.6	0.00668039	0.00122692	2203.6	0.01446818	0.01366638	2793.6	0.03308569	0.03333242	
433.81	-0.00142183	0	1023.81	-0.00690927	0	1613.8	0.00657994	0.00122692	2203.8	0.01421202	0.01366638	2793.8	0.0320822	0.03333242	
434.01	-0.00130725	0	1024.01	-0.00728708	0	1614	0.00653367	0.00122692	2204	0.01450614	0.01366638	2794	0.03134543	0.03333242	
434.21	-0.00112128	0	1024.21	-0.00692045	0	1614.2	0.00588983	0.00122692	2204.2	0.01378477	0.01366638	2794.2	0.03143894	0.03333242	
434.41	-0.00237385	0	1024.41	-0.00706589	0	1614.4	0.00530431	0.00122692	2204.4	0.01316558	0.01366638	2794.4	0.03090148	0.03333242	
434.61	-0.00194054	0	1024.61	-0.00682424	0	1614.6	0.00593051	0.00122692	2204.6	0.01242481	0.01366638	2794.6	0.03057812	0.03333242	
434.81	-0.00201376	0	1024.81	-0.00640179	0	1614.8	0.00616385	0.00122692	2204.8	0.01162022	0.01366638	2794.8	0.02950132	0.03333242	
435.01	-0.00208439	0	1025.01	-0.00688685	0	1615	0.00543605	0.00122692	2205	0.01230829	0.01366638	2795	0.02895086	0.03333242	
435.21	-0.00226042	0	1025.21	-0.00674807	0	1615.2	0.00526452	0.00122692	2205.2	0.01207866	0.01366638	2795.2	0.02977387	0.03333242	
435.41	-0.00251508	0	1025.41	-0.00696044	0	1615.4	0.00420784	0.00122692	2205.4	0.01123545	0.01366638	2795.4	0.0297934	0.03333242	
435.61	-0.00319187	0	1025.61	-0.00641615	0	1615.6	0.00379358	0.00122692	2205.6	0.01092635	0.01366638	2795.6	0.02926694	0.03333242	
435.81	-0.00342611	0	1025.81	-0.00633037	0	1615.8	0.00347232	0.00122692	2205.8	0.01136158	0.01366638	2795.8	0.03006717	0.03333242	
436.01	-0.00401095	0	1026.01	-0.00632248	0	1616	0.00256801	0.00122692	2206	0.01084185	0.01366638	2796	0.03032214	0.03333242	
436.21	-0.00447638	0	1026.21	-0.00579782	0	1616.2	0.00258622	0.00122692	2206.2	0.0118375	0.01366638	2796.2	0.0309514	0.03333242	
436.41	-0.00454886	0	1026.41	-0.0053	0	1616.4	0.00220853	0.00122692	2206.4	0.01184499	0.01366638	2796.4	0.0317294	0.03333242	
436.61	-0.00429123	0	1026.61	-0.00600899	0	1616.6	0.00237299	0.00122692	2206.6	0.01217207	0.01366638	2796.6	0.03223795	0.03333242	
436.81	-0.00383618	0	1026.81	-0.00603906	0	1616.8	0.00254956	0.00122692	2206.8	0.01194365	0.01366638	2796.8	0.0329868	0.03333242	
437.01	-0.00369492	0	1027.01	-0.00587232	0	1617	0.00216631	0.00122692	2207	0.01287802	0.01366638	2797	0.03291449	0.03333242	
437.21	-0.00296829	0	1027.21	-0.00602291	0	1617.2	0.001842	0.00122692	2207.2	0.01341004	0.01366638	2797.2	0.0323222	0.03333242	
437.41	-0.00258791	0	1027.41	-0.00629986	0	1617.4	0.00182789	0.00122692	2207.4	0.01464532	0.01366638	2797.4	0.03247474	0.03333242	
437.61	-0.00159255	0	1027.61	-0.00633777	0	1617.6	0.00142966	0.00122692	2207.6	0.01458169	0.01366638	2797.6	0.03146462	0.03333242	
437.81	-0.00095484	0	1027.81	-0.00671751	0	1617.8	0.00173995	0.00122692	2207.8	0.01436884	0.01366638	2797.8	0.0310055	0.03333242	
438.01	0.00001447	0	1028.01	-0.00679598	0	1618	0.0019288	0.00122692	2208	0.0136692	0.01366638	2798	0.03051437	0.03333242	
438.21	0.00038239	0	1028.21	-0.00646454	0	1618.2	0.00205216	0.00122692	2208.2	0.01308617	0.01366638	2798.2	0.03155907	0.03333242	
438.41	-0.00030049	0	1028.41	-0.00591108	0	1618.4	0.00236818	0.00122692	2208.4	0.01231594	0.01366638	2798.4	0.0312283	0.03333242	
438.61	0.00132219	0	1028.61	-0.0060428	0	1618.6	0.003567	0.00122692	2208.6	0.01163036	0.01366638	2798.6	0.03187578	0.03333242	
438.81	0.00074703	0	1028.81	-0.00605723	0	1618.8	0.00407265	0.00122692	2208.8	0.01136053	0.01366638	2798.8	0.03188544	0.03333242	
439.01	0.00071627	0	1029.01	-0.00659003	0	1619	0.00443367	0.00122692	2209	0.01122239	0.01366638	2799	0.03189121	0.03333242	
439.21	0.00049491	0	1029.21	-0.00583091	0	1619.2	0.00433435	0.00122692	2209.2	0.0103296	0.01366638	2799.2	0.03219881	0.03333242	
439.41	0.00078613	0	1029.41	-0.00584776	0	1619.4	0.00345078	0.00122692	2209.4	0.00982066	0.01366638	2799.4	0.03171722	0.03333242	
439.61	-0.00027821	0	1029.61	-0.00530871	0	1619.6	0.00387688	0.00122692	2209.6	0.01027556	0.01366638	2799.6	0.03136624	0.03333242	
439.81	-0.00083554	0	1029.81	-0.00437386	0	1619.8	0.00280943	0.00122692	2209.8	0.01049878	0.01366638	2799.8	0.0317672	0.03333242	
440.01	-0.00071855	0	1030.01	-0.00304234	0	1620	0.00191761	0.00122692	2210	0.01063247	0.01366638	2800	0.03084866	0.03333242	
440.21	-0.00067769	0	1030.21	-0.00272032	0	1620.2	0.00202203	0.00122692	2210.2	0.01071117	0.01366638	2800.2	0.0312541	0.03333242	
440.41	-0.0003914	0	1030.41	-0.00240085	0	1620.4	0.00163074	0.00122692	2210.4	0.01100588	0.01366638	2800.4	0.03145656	0.03333242	
440.61	-0.00052237	0	1030.61	-0.00239085	0	1620.6	0.00169759	0.00122692	2210.6	0.01120599	0.01366638	2800.6	0.03167217	0.03333242	
440.81	0.00020246	0	1030.81	-0.00118095	0	1620.8	0.00148923	0.00122692	2210.8	0.01080368	0.01366638	2800.8	0.03103406	0.03333242	
441.01	-0.0001113	0	1031.01	-0.00098476	0	1621	0.00132003	0.00122692	2211	0.01105216	0.01366638	2801	0.02992086	0.03333242	
441.21	-0.00044549	0	1031.21	-0.00060741	0	1621.2	0.00115932	0.00122692	2211.2	0.01155529	0.01366638	2801.2	0.02980774	0.03333242	
441.41	-0.00059944	0	1031.41	-0.00151888	0	1621.4	0.00066372	0.00122692	2211.4	0.01174679	0.01366638	2801.4	0.0291396	0.03333242	
441.61	0.00024765	0	1031.61	-0.00188532	0	1621.6	0.00071576	0.00122692	2211.6	0.01116483	0.01366638	2801.6	0.02789901	0.03333242	
441.81	-0.00007551	0	1031.81	-0.00273013	0	1621.8	0.00122309	0.00122692	2211.8	0.01100283	0.01366638	2801.8	0.02750668	0.03333242	
442.01	-0.00015043	0	1032.01	-0.0034464	0	1622	0.00122054	0.00122692	2212	0.01017876	0.01366638	2802	0.02715554	0.03333242	
442.21	-0.00029816	0	1032.21	-0.00369289	0	1622.2	0.00175597	0.00122692	2212.2	0.00900531	0.01366638	2802.2	0.02798723	0.03333242	
442.41	-0.00111676	0	1032.41	-0.0046767	0	1622.4	0.00257835	0.00122692	2212.4	0.0078182	0.01366638	2802.4	0.02755655	0.03333242	
442.61	-0.00049522	0	1032.61	-0.00604309	0	1622.6	0.00261609	0.00122692	2212.6	0.00745828	0.01366638	2802.6	0.02869681	0.03333242	
442.81	-0.0010345	0	1032.81	-0.00662247	0	1622.8	0.00258784	0.00122692	2212.8	0.00787233	0.01366638	2802.8	0.02917962	0.03333242	
443.01	-0.00072335	0	1033.01	-0.00712212	0	1623	0.0018655	0.00122692	2213	0.00816603	0.01366638	2803	0.02980573	0.03333242	
443.21	-0.0013774	0	1033.21	-0.00711121	0	1623.2	0.0007135	0.00122692	2213.2	0.00809727	0.01366638	2803.2	0.02991007	0.03333242	
443.41	-0.00134697	0	1033.41	-0.00823702	0	1623.4	0.0000125	0.00122692	2213.4	0.00758054	0.01366638	2803.4	0.03047181	0.03333242	
443.61	-0.00211092	0	1033.61	-0.00826529	0	1623.6	-0.00046354	0.00122692	2213.6	0.00800702	0.01366638	2803.6	0.03108542	0.03333242	
443.81	-0.00218512	0	1033.81	-0.00797699	0	1623.8	-0.00141222	0.00122692	2213.8	0.00858523	0.01366638	2803.8	0.03142468	0.03333242	
444.01	-0.00123332	0	1034.01	-0.00814635	0	1624	-0.0015055	0.00122692	2214	0.00879094	0.01366638	2804	0.03146757	0.03333242	
444.21	-0.00058564	0	1034.21	-0.00917231	0	1624.2	-0.00044082	0.00122692	2214.2	0.00895656	0.01366638	2804.2	0.03196593	0.03333242	
444.41	0.00007323	0	1034.41	-0.00890695	0	1624.4	-0.00017288	0.00122692	2214.4	0.01022935	0.01366638	2804.4	0.03196897	0.03333242	
444.61	0.00087875	0	1034.61	-0.00876641	0	1624.6	0.00084779	0.00122692	2214.6	0.00999605	0.01366638	2804.6	0.0323243	0.03333242	
444.81	0.00179036	0	1034.81	-0.00797526	0	1624.8	0.00125868	0.00122692	2214.8	0.01003998	0.01366638	2804.8	0.03187878	0.03333242	
445.01	0.00199684	0	1035.01	-0.00732842	0	1625	0.00186806	0.00122692	2215	0.01154214	0.01366638	2805	0.03181865	0.03333242	
445.21	0.00190131	0	1035.21	-0.00677004	0	1625.2	0.00217446	0.00122692	2215.2	0.01158617	0.01366638	2805.2	0.03221297	0.03333242	
445.41	0.00284601	0	1035.41	-0.00698129	0	1625.4	0.00169171	0.00122692	2215.4	0.01144764	0.01366638	2805.4	0.03195162	0.03333242	
445.61	0.00251968	0	1035.61	-0.0066835	0	1625.6	0.00272031	0.00122692	2215.6	0.0125795	0.01366638	2805.6	0.03129065	0.03333242	
445.81	0.00222738	0	1035.81	-0.00692991	0	1625.8	0.002943	0.00122692	2215.8	0.01283164	0.01366638	2805.8	0.03128514	0.03333242	
446.01	0.00242212	0	1036.01	-0.00605897	0	1626	0.00224487	0.00122692	2216	0.01263127	0.01366638	2806	0.03122281	0.03333242	
446.21	0.00218615	0	1036.21	-0.00461965	0	1626.2	0.00216434	0.00122692	2216.2	0.01291579	0.01366638	2806.2	0.03134886	0.03333242	
446.41	0.00158618	0	1036.41	-0.00456927	0	1626.4	0.00226616	0.00122692	2216.4	0.01326641	0.01366638	2806.4	0.03119006	0.03333242	
446.61	0.00169685	0	1036.61	-0.00398279	0	1626.6	0.00141554	0.00122692	2216.6	0.01410044	0.01366638	2806.6	0.03202123	0.03333242	
446.81	0.00124026	0	1036.81	-0.00439591	0	1626.8	0.00208521	0.00122692	2216.8	0.0142754	0.01366638	2806.8	0.03231294	0.03333242	
447.01	0.00080792	0	1037.01	-0.00413484	0	1627	0.00178836	0.00122692	2217	0.01377764	0.01366638	2807	0.03212724	0.03333242	
447.21	-0.00002957	0	1037.21	-0.00449717	0	1627.2	0.00190685	0.00122692	2217.2	0.01305781	0.01366638	2807.2	0.03231661	0.03333242	
447.41	-0.00020156	0	1037.41	-0.00515784	0	1627.4	0.00188892	0.00122692	2217.4	0.01390966	0.01366638	2807.4	0.03256806	0.03333242	
447.61	-0.00014241	0	1037.61	-0.00551635	0	1627.6	0.00185028	0.00122692	2217.6	0.01414784	0.01366638	2807.6	0.03266165	0.03333242	
447.81	0.00026388	0	1037.81	-0.00650619	0	1627.8	0.00262548	0.00122692	2217.8	0.01360658	0.01366638	2807.8	0.03260106	0.03333242	
448.01	0.00117607	0	1038.01	-0.00675966	0	1628	0.0030157	0.00122692	2218	0.01342123	0.01366638	2808	0.03283634	0.03333242	
448.21	0.00127218	0	1038.21	-0.00734382	0	1628.2	0.0035684	0.00122692	2218.2	0.01242171	0.01366638	2808.2	0.03234445	0.03333242	
448.41	0.00166949	0	1038.41	-0.00743833	0	1628.4	0.00387175	0.00122692	2218.4	0.01195894	0.01366638	2808.4	0.03194584	0.03333242	
448.61	0.00126321	0	1038.61	-0.00731918	0	1628.6	0.00460809	0.00122692	2218.6	0.01156022	0.01366638	2808.6	0.03189195	0.03333242	
448.81	0.00034914	0	1038.81	-0.00698619	0	1628.8	0.00411511	0.00122692	2218.8	0.01132955	0.01366638	2808.8	0.03181795	0.03333242	
449.01	0.00023683	0	1039.01	-0.00707931	0	1629	0.00369183	0.00122692	2219	0.01112088	0.01366638	2809	0.03231409	0.03333242	
449.21	0.0003217	0	1039.21	-0.00759021	0	1629.2	0.00278818	0.00122692	2219.2	0.01042887	0.01366638	2809.2	0.03265653	0.03333242	
449.41	0.00074829	0	1039.41	-0.00771032	0	1629.4	0.00253403	0.00122692	2219.4	0.01099863	0.01366638	2809.4	0.03213443	0.03333242	
449.61	-0.000074	0	1039.61	-0.0084949	0	1629.6	0.00273092	0.00122692	2219.6	0.01120092	0.01366638	2809.6	0.03217757	0.03333242	
449.81	0.00063864	0	1039.81	-0.00886705	0	1629.8	0.00275005	0.00122692	2219.8	0.01054304	0.01366638	2809.8	0.032587	0.03333242	
450.01	0.00107283	0	1040.01	-0.00830963	0	1630	0.00194458	0.00122692	2220	0.01062671	0.01366638	2810	0.03214409	0.03333242	
450.21	0.00150727	0	1040.21	-0.00772557	0	1630.2	0.00275505	0.00122692	2220.2	0.01115584	0.01366638	2810.2	0.03209623	0.03333242	
450.41	0.0015064	0	1040.41	-0.00824012	0	1630.4	0.00363095	0.00122692	2220.4	0.0111841	0.01366638	2810.4	0.03261196	0.03333242	
450.61	0.00122568	0	1040.61	-0.00810344	0	1630.6	0.00416323	0.00122692	2220.6	0.01095652	0.01366638	2810.6	0.03301768	0.03333242	
450.81	0.00118528	0	1040.81	-0.00807225	0	1630.8	0.0049322	0.00122692	2220.8	0.01056723	0.01366638	2810.8	0.03247493	0.03333242	
451.01	0.00141635	0	1041.01	-0.00748981	0	1631	0.00429716	0.00122692	2221	0.01051684	0.01366638	2811	0.03258354	0.03333242	
451.21	0.00064588	0	1041.21	-0.00771045	0	1631.2	0.00437193	0.00122692	2221.2	0.01132922	0.01366638	2811.2	0.03332236	0.03333242	
451.41	0.00023692	0	1041.41	-0.00695433	0	1631.4	0.00373218	0.00122692	2221.4	0.01235029	0.01366638	2811.4	0.03288374	0.03333242	
451.61	0.00037921	0	1041.61	-0.00678845	0	1631.6	0.00372408	0.00122692	2221.6	0.01147318	0.01366638	2811.6	0.03289102	0.03333242	
451.81	0.00036995	0	1041.81	-0.00627682	0	1631.8	0.00385889	0.00122692	2221.8	0.01186163	0.01366638	2811.8	0.03311585	0.03333242	
452.01	0.00055418	0	1042.01	-0.00546556	0	1632	0.0030761	0.00122692	2222	0.01198576	0.01366638	2812	0.03304426	0.03333242	
452.21	-0.00025054	0	1042.21	-0.00481887	0	1632.2	0.00262309	0.00122692	2222.2	0.0117549	0.01366638	2812.2	0.03227886	0.03333242	
452.41	-0.0015181	0	1042.41	-0.00466396	0	1632.4	0.00287813	0.00122692	2222.4	0.01218555	0.01366638	2812.4	0.03150329	0.03333242	
452.61	-0.00260118	0	1042.61	-0.00348731	0	1632.6	0.00253628	0.00122692	2222.6	0.01297853	0.01366638	2812.6	0.03078559	0.03333242	
452.81	-0.0025587	0	1042.81	-0.00358884	0	1632.8	0.00161658	0.00122692	2222.8	0.01311518	0.01366638	2812.8	0.03078456	0.03333242	
453.01	-0.00262881	0	1043.01	-0.00389084	0	1633	0.00135258	0.00122692	2223	0.0127947	0.01366638	2813	0.03095494	0.03333242	
453.21	-0.00237642	0	1043.21	-0.00390545	0	1633.2	0.00081354	0.00122692	2223.2	0.01341641	0.01366638	2813.2	0.03091758	0.03333242	
453.41	-0.00234206	0	1043.41	-0.00386321	0	1633.4	0.00103102	0.00122692	2223.4	0.01381263	0.01366638	2813.4	0.03060059	0.03333242	
453.61	-0.00249421	0	1043.61	-0.00418123	0	1633.6	0.00099041	0.00122692	2223.6	0.01353484	0.01366638	2813.6	0.03076838	0.03333242	
453.81	-0.00166983	0	1043.81	-0.00377656	0	1633.8	0.00140424	0.00122692	2223.8	0.01300559	0.01366638	2813.8	0.03040259	0.03333242	
454.01	-0.00125586	0	1044.01	-0.00384949	0	1634	0.00097079	0.00122692	2224	0.01341158	0.01366638	2814	0.02931105	0.03333242	
454.21	-0.00102382	0	1044.21	-0.00432772	0	1634.2	0.0014859	0.00122692	2224.2	0.01331794	0.01366638	2814.2	0.02926264	0.03333242	
454.41	-0.00048867	0	1044.41	-0.00504413	0	1634.4	0.00141537	0.00122692	2224.4	0.01416441	0.01366638	2814.4	0.03057283	0.03333242	
454.61	0.00015231	0	1044.61	-0.00512131	0	1634.6	0.00082835	0.00122692	2224.6	0.01314924	0.01366638	2814.6	0.03141455	0.03333242	
454.81	0.00021268	0	1044.81	-0.00548497	0	1634.8	0.0004531	0.00122692	2224.8	0.01358859	0.01366638	2814.8	0.03131401	0.03333242	
455.01	0.00089364	0	1045.01	-0.0058691	0	1635	-0.00039826	0.00122692	2225	0.01410247	0.01366638	2815	0.0322814	0.03333242	
455.21	0.00083942	0	1045.21	-0.00601741	0	1635.2	0.00021785	0.00122692	2225.2	0.01379768	0.01366638	2815.2	0.03312855	0.03333242	
455.41	0.0015115	0	1045.41	-0.00636777	0	1635.4	0.0001046	0.00122692	2225.4	0.01353977	0.01366638	2815.4	0.03423535	0.03333242	
455.61	0.00209339	0	1045.61	-0.00709327	0	1635.6	0.0004306	0.00122692	2225.6	0.0130535	0.01366638	2815.6	0.03542482	0.03333242	
455.81	0.00230803	0	1045.81	-0.00685623	0	1635.8	0.0004601	0.00122692	2225.8	0.01336381	0.01366638	2815.8	0.03634268	0.03333242	
456.01	0.00276334	0	1046.01	-0.00731979	0	1636	0.00101189	0.00122692	2226	0.01275151	0.01366638	2816	0.03569363	0.03333242	
456.21	0.00220519	0	1046.21	-0.00730721	0	1636.2	0.00158388	0.00122692	2226.2	0.01312787	0.01366638	2816.2	0.03599311	0.03333242	
456.41	0.00225613	0	1046.41	-0.00753463	0	1636.4	0.00235902	0.00122692	2226.4	0.01223634	0.01366638	2816.4	0.03556078	0.03333242	
456.61	0.00172817	0	1046.61	-0.00728453	0	1636.6	0.0031099	0.00122692	2226.6	0.01304291	0.01366638	2816.6	0.03523778	0.03333242	
456.81	0.00143223	0	1046.81	-0.00732325	0	1636.8	0.00194037	0.00122692	2226.8	0.01289361	0.01366638	2816.8	0.0351216	0.03333242	
457.01	0.00041806	0	1047.01	-0.00679212	0	1637	0.00144234	0.00122692	2227	0.01244713	0.01366638	2817	0.03477845	0.03333242	
457.21	0.00052562	0	1047.21	-0.00618145	0	1637.2	0.00184454	0.00122692	2227.2	0.01255494	0.01366638	2817.2	0.03475337	0.03333242	
457.41	0.00001314	0	1047.41	-0.00621471	0	1637.4	0.00209576	0.00122692	2227.4	0.01278939	0.01366638	2817.4	0.03436436	0.03333242	
457.61	-0.00066573	0	1047.61	-0.00613483	0	1637.6	0.00242813	0.00122692	2227.6	0.0125394	0.01366638	2817.6	0.03394264	0.03333242	
457.81	-0.00096597	0	1047.81	-0.0054754	0	1637.8	0.00330687	0.00122692	2227.8	0.01260138	0.01366638	2817.8	0.03292187	0.03333242	
458.01	-0.00180539	0	1048.01	-0.00602319	0	1638	0.0026071	0.00122692	2228	0.01331383	0.01366638	2818	0.03234533	0.03333242	
458.21	-0.00165535	0	1048.21	-0.00621768	0	1638.2	0.00343633	0.00122692	2228.2	0.01377468	0.01366638	2818.2	0.03231279	0.03333242	
458.41	-0.00104402	0	1048.41	-0.00670429	0	1638.4	0.00325803	0.00122692	2228.4	0.01478672	0.01366638	2818.4	0.03241364	0.03333242	
458.61	-0.00110959	0	1048.61	-0.00697559	0	1638.6	0.00345351	0.00122692	2228.6	0.01497752	0.01366638	2818.6	0.03214638	0.03333242	
458.81	-0.00145304	0	1048.81	-0.0075831	0	1638.8	0.00347335	0.00122692	2228.8	0.01522623	0.01366638	2818.8	0.03179887	0.03333242	
459.01	-0.00088336	0	1049.01	-0.00783848	0	1639	0.00282897	0.00122692	2229	0.01516781	0.01366638	2819	0.032265	0.03333242	
459.21	-0.0006042	0	1049.21	-0.00799419	0	1639.2	0.00388977	0.00122692	2229.2	0.01487304	0.01366638	2819.2	0.03222491	0.03333242	
459.41	-0.00013307	0	1049.41	-0.00852717	0	1639.4	0.00341213	0.00122692	2229.4	0.01406012	0.01366638	2819.4	0.03295101	0.03333242	
459.61	-0.0001138	0	1049.61	-0.00818344	0	1639.6	0.00377118	0.00122692	2229.6	0.01354542	0.01366638	2819.6	0.03235535	0.03333242	
459.81	0.0008545	0	1049.81	-0.00788191	0	1639.8	0.00419846	0.00122692	2229.8	0.01283147	0.01366638	2819.8	0.03182816	0.03333242	
460.01	0.00047928	0	1050.01	-0.00894881	0	1640	0.00494035	0.00122692	2230	0.01241181	0.01366638	2820	0.03144349	0.03333242	
460.21	0.00043726	0	1050.21	-0.00861708	0	1640.2	0.00510701	0.00122692	2230.2	0.01226714	0.01366638	2820.2	0.03182367	0.03333242	
460.41	0.00001565	0	1050.41	-0.00860087	0	1640.4	0.00515026	0.00122692	2230.4	0.01197019	0.01366638	2820.4	0.03068304	0.03333242	
460.61	-0.00043537	0	1050.61	-0.00804247	0	1640.6	0.00498384	0.00122692	2230.6	0.01251238	0.01366638	2820.6	0.03036221	0.03333242	
460.81	0.0000215	0	1050.81	-0.00722924	0	1640.8	0.00354273	0.00122692	2230.8	0.0116733	0.01366638	2820.8	0.03001224	0.03333242	
461.01	0.00057237	0	1051.01	-0.00649194	0	1641	0.00338634	0.00122692	2231	0.01179562	0.01366638	2821	0.03012477	0.03333242	
461.21	0.00079378	0	1051.21	-0.00668214	0	1641.2	0.00374938	0.00122692	2231.2	0.0128068	0.01366638	2821.2	0.03107227	0.03333242	
461.41	0.00057742	0	1051.41	-0.00719511	0	1641.4	0.00329453	0.00122692	2231.4	0.01356637	0.01366638	2821.4	0.03119163	0.03333242	
461.61	0.00047958	0	1051.61	-0.00636861	0	1641.6	0.00325075	0.00122692	2231.6	0.01381864	0.01366638	2821.6	0.03118914	0.03333242	
461.81	0.00091359	0	1051.81	-0.00627763	0	1641.8	0.00330364	0.00122692	2231.8	0.01458369	0.01366638	2821.8	0.03068119	0.03333242	
462.01	0.00111614	0	1052.01	-0.00770889	0	1642	0.00273251	0.00122692	2232	0.014532	0.01366638	2822	0.03011326	0.03333242	
462.21	0.00129635	0	1052.21	-0.00837967	0	1642.2	0.00339131	0.00122692	2232.2	0.0144336	0.01366638	2822.2	0.02964601	0.03333242	
462.41	0.00198956	0	1052.41	-0.00956072	0	1642.4	0.00261524	0.00122692	2232.4	0.014234	0.01366638	2822.4	0.0292168	0.03333242	
462.61	0.00186375	0	1052.61	-0.00979645	0	1642.6	0.00215125	0.00122692	2232.6	0.01484352	0.01366638	2822.6	0.02940432	0.03333242	
462.81	0.00176057	0	1052.81	-0.00958738	0	1642.8	0.00163125	0.00122692	2232.8	0.01429921	0.01366638	2822.8	0.03043981	0.03333242	
463.01	0.00177583	0	1053.01	-0.00891086	0	1643	0.00219644	0.00122692	2233	0.01427241	0.01366638	2823	0.03024006	0.03333242	
463.21	0.00119381	0	1053.21	-0.00934937	0	1643.2	0.00288525	0.00122692	2233.2	0.01336353	0.01366638	2823.2	0.03001912	0.03333242	
463.41	0.00122326	0	1053.41	-0.00981538	0	1643.4	0.00279105	0.00122692	2233.4	0.01234055	0.01366638	2823.4	0.03035061	0.03333242	
463.61	0.00109764	0	1053.61	-0.01010226	0	1643.6	0.00374186	0.00122692	2233.6	0.01199102	0.01366638	2823.6	0.03002319	0.03333242	
463.81	0.00027475	0	1053.81	-0.00943124	0	1643.8	0.00353825	0.00122692	2233.8	0.01133604	0.01366638	2823.8	0.02913545	0.03333242	
464.01	-0.00092878	0	1054.01	-0.01006719	0	1644	0.00295307	0.00122692	2234	0.01116058	0.01366638	2824	0.0286865	0.03333242	
464.21	-0.00143155	0	1054.21	-0.00900448	0	1644.2	0.00282819	0.00122692	2234.2	0.01073608	0.01366638	2824.2	0.02793377	0.03333242	
464.41	-0.00179381	0	1054.41	-0.00813258	0	1644.4	0.00225245	0.00122692	2234.4	0.01091616	0.01366638	2824.4	0.02723069	0.03333242	
464.61	-0.00159337	0	1054.61	-0.00734409	0	1644.6	0.00207356	0.00122692	2234.6	0.01125627	0.01366638	2824.6	0.02717506	0.03333242	
464.81	-0.00189897	0	1054.81	-0.00732347	0	1644.8	0.00177485	0.00122692	2234.8	0.01131055	0.01366638	2824.8	0.02643353	0.03333242	
465.01	-0.00204199	0	1055.01	-0.00696811	0	1645	0.00088023	0.00122692	2235	0.01141918	0.01366638	2825	0.02651743	0.03333242	
465.21	-0.00218618	0	1055.21	-0.00711284	0	1645.2	0.00094264	0.00122692	2235.2	0.01219516	0.01366638	2825.2	0.02776557	0.03333242	
465.41	-0.0020423	0	1055.41	-0.00703123	0	1645.4	0.00018689	0.00122692	2235.4	0.01234667	0.01366638	2825.4	0.02762531	0.03333242	
465.61	-0.00164661	0	1055.61	-0.0071043	0	1645.6	0.00025188	0.00122692	2235.6	0.01177088	0.01366638	2825.6	0.02828497	0.03333242	
465.81	-0.00142002	0	1055.81	-0.00775684	0	1645.8	-0.00022124	0.00122692	2235.8	0.01144515	0.01366638	2825.8	0.02858761	0.03333242	
466.01	-0.00191975	0	1056.01	-0.0080975	0	1646	-0.00033108	0.00122692	2236	0.01084949	0.01366638	2826	0.02917589	0.03333242	
466.21	-0.00293179	0	1056.21	-0.00819748	0	1646.2	0.00007587	0.00122692	2236.2	0.01168253	0.01366638	2826.2	0.03021132	0.03333242	
466.41	-0.00232992	0	1056.41	-0.00842906	0	1646.4	-0.00002822	0.00122692	2236.4	0.01161576	0.01366638	2826.4	0.03016902	0.03333242	
466.61	-0.00218715	0	1056.61	-0.00778269	0	1646.6	-0.00046711	0.00122692	2236.6	0.01165253	0.01366638	2826.6	0.03074866	0.03333242	
466.81	-0.00198241	0	1056.81	-0.00720711	0	1646.8	-0.00001228	0.00122692	2236.8	0.01104279	0.01366638	2826.8	0.03118763	0.03333242	
467.01	-0.0018139	0	1057.01	-0.00728956	0	1647	0.00012607	0.00122692	2237	0.01022505	0.01366638	2827	0.03058335	0.03333242	
467.21	-0.00124163	0	1057.21	-0.00827181	0	1647.2	0.00039559	0.00122692	2237.2	0.00998343	0.01366638	2827.2	0.03152256	0.03333242	
467.41	-0.00081719	0	1057.41	-0.008901	0	1647.4	0.00012861	0.00122692	2237.4	0.01012804	0.01366638	2827.4	0.03140047	0.03333242	
467.61	-0.00180065	0	1057.61	-0.00944381	0	1647.6	0.00041709	0.00122692	2237.6	0.00998015	0.01366638	2827.6	0.03075563	0.03333242	
467.81	-0.00214448	0	1057.81	-0.00886721	0	1647.8	-0.00030658	0.00122692	2237.8	0.00971539	0.01366638	2827.8	0.02971978	0.03333242	
468.01	-0.00169562	0	1058.01	-0.00966822	0	1648	-0.00086866	0.00122692	2238	0.00944578	0.01366638	2828	0.0295287	0.03333242	
468.21	-0.00179492	0	1058.21	-0.00915279	0	1648.2	-0.00043079	0.00122692	2238.2	0.0093393	0.01366638	2828.2	0.02894439	0.03333242	
468.41	-0.00121826	0	1058.41	-0.00900544	0	1648.4	-0.00029917	0.00122692	2238.4	0.00971953	0.01366638	2828.4	0.02851937	0.03333242	
468.61	-0.00114913	0	1058.61	-0.00927714	0	1648.6	0.00032055	0.00122692	2238.6	0.00997524	0.01366638	2828.6	0.02803819	0.03333242	
468.81	-0.00141141	0	1058.81	-0.00964555	0	1648.8	0.00070036	0.00122692	2238.8	0.00966037	0.01366638	2828.8	0.02760783	0.03333242	
469.01	-0.00127698	0	1059.01	-0.00968911	0	1649	0.00079163	0.00122692	2239	0.00946287	0.01366638	2829	0.0282084	0.03333242	
469.21	-0.0009846	0	1059.21	-0.00979299	0	1649.2	0.00161793	0.00122692	2239.2	0.01019508	0.01366638	2829.2	0.02865174	0.03333242	
469.41	-0.00100905	0	1059.41	-0.00985234	0	1649.4	0.00201889	0.00122692	2239.4	0.01050923	0.01366638	2829.4	0.02830449	0.03333242	
469.61	-0.00095	0	1059.61	-0.0098658	0	1649.6	0.00312853	0.00122692	2239.6	0.01036509	0.01366638	2829.6	0.02868956	0.03333242	
469.81	-0.0014438	0	1059.81	-0.00952026	0	1649.8	0.00368161	0.00122692	2239.8	0.01106143	0.01366638	2829.8	0.0286367	0.03333242	
470.01	-0.0014438	0	1060.01	-0.00952026	0	1650	0.00368161	0.00122692	2240	0.01106143	0.01366638	2830	0.0286367	0.03333242	
470.21	-0.00277267	0	1060.21	-0.00914546	0	1650.2	0.00245109	0.00122665	2240.2	0.01056587	0.01189796	2830.2	0.02709613	0.03147587	
470.41	-0.00447671	0	1060.41	-0.00918527	0	1650.4	0.00114297	0.00122638	2240.4	0.00918568	0.01035838	2830.4	0.02469095	0.02972274	
470.61	-0.00570505	0	1060.61	-0.00939697	0	1650.6	0.00034913	0.0012261	2240.6	0.00773662	0.00901801	2830.6	0.02239845	0.02806724	
470.81	-0.00714126	0	1060.81	-0.01017343	0	1650.8	-0.00080278	0.00122583	2240.8	0.00591564	0.00785109	2830.8	0.01964025	0.02650396	
471.01	-0.00840039	0	1061.01	-0.01090047	0	1651	-0.00103167	0.00122555	2241	0.00475046	0.00683516	2831	0.01715892	0.02502775	
471.21	-0.00951818	0	1061.21	-0.01198788	0	1651.2	-0.00172284	0.00122528	2241.2	0.00294334	0.0059507	2831.2	0.01421501	0.02363376	
471.41	-0.01088011	0	1061.41	-0.01317014	0	1651.4	-0.00204328	0.001225	2241.4	0.00164127	0.00518068	2831.4	0.01150712	0.02231741	
471.61	-0.01156853	0	1061.61	-0.01469102	0	1651.6	-0.00238529	0.00122473	2241.6	0.00042881	0.00451031	2831.6	0.00865085	0.02107438	
471.81	-0.01224257	0	1061.81	-0.01559673	0	1651.8	-0.00338108	0.00122445	2241.8	-0.00015105	0.00392668	2831.8	0.00568623	0.01990058	
472.01	-0.01254962	0	1062.01	-0.01674092	0	1652	-0.00324137	0.00122418	2242	-0.00048379	0.00341857	2832	0.00383716	0.01879216	
472.21	-0.01270147	0	1062.21	-0.01793726	0	1652.2	-0.00320444	0.00122391	2242.2	-0.0012393	0.00297621	2832.2	0.00219588	0.01774548	
472.41	-0.01374837	0	1062.41	-0.01816457	0	1652.4	-0.00267774	0.00122363	2242.4	-0.00076371	0.00259109	2832.4	0.0008208	0.01675709	
472.61	-0.0145843	0	1062.61	-0.01849137	0	1652.6	-0.00241499	0.00122336	2242.6	-0.0004952	0.00225581	2832.6	0.00009574	0.01582376	
472.81	-0.01499909	0	1062.81	-0.01914499	0	1652.8	-0.0017033	0.00122308	2242.8	-0.00018416	0.00196391	2832.8	-0.00042815	0.01494241	
473.01	-0.01555252	0	1063.01	-0.01975286	0	1653	-0.00091863	0.00122281	2243	-0.00002661	0.00170978	2833	-0.00082141	0.01411015	
473.21	-0.0162073	0	1063.21	-0.02014269	0	1653.2	-0.00081903	0.00122254	2243.2	0.00010023	0.00148853	2833.2	-0.0014505	0.01332425	
473.41	-0.01679183	0	1063.41	-0.02134839	0	1653.4	-0.00069685	0.00122226	2243.4	0.00061429	0.00129592	2833.4	-0.00084564	0.01258212	
473.61	-0.01713857	0	1063.61	-0.02200148	0	1653.6	-0.00033664	0.00122199	2243.6	0.00101354	0.00112823	2833.6	-0.00025726	0.01188132	
473.81	-0.01784039	0	1063.81	-0.02179081	0	1653.8	-0.00109692	0.00122172	2243.8	0.0010269	0.00098224	2833.8	-0.00101784	0.01121956	
474.01	-0.01769264	0	1064.01	-0.02018404	0	1654	-0.00131242	0.00122144	2244	0.00119197	0.00085514	2834	-0.00138337	0.01059465	
474.21	-0.01793887	0	1064.21	-0.02013256	0	1654.2	-0.0016353	0.00122117	2244.2	0.00135815	0.00074448	2834.2	-0.00150007	0.01000455	
474.41	-0.01816172	0	1064.41	-0.01999964	0	1654.4	-0.00201255	0.0012209	2244.4	0.00025379	0.00064815	2834.4	-0.00146843	0.00944732	
474.61	-0.01868861	0	1064.61	-0.0198294	0	1654.6	-0.00147718	0.00122062	2244.6	-0.00001809	0.00056428	2834.6	-0.00121154	0.00892112	
474.81	-0.01886161	0	1064.81	-0.01976268	0	1654.8	-0.00114429	0.00122035	2244.8	-0.00085829	0.00049126	2834.8	-0.00076551	0.00842424	
475.01	-0.0188802	0	1065.01	-0.01969872	0	1655	-0.00032711	0.00122008	2245	-0.00098484	0.00042769	2835	0.00016665	0.00795503	
475.21	-0.0179328	0	1065.21	-0.02016746	0	1655.2	-0.00081875	0.0012198	2245.2	-0.00132114	0.00037235	2835.2	-0.00086107	0.00751195	
475.41	-0.01751979	0	1065.41	-0.02048381	0	1655.4	-0.00104421	0.00121953	2245.4	-0.00143016	0.00032417	2835.4	-0.00132456	0.00709355	
475.61	-0.01699474	0	1065.61	-0.02023521	0	1655.6	-0.00156684	0.00121926	2245.6	-0.00129056	0.00028222	2835.6	-0.00097498	0.00669845	
475.81	-0.01693216	0	1065.81	-0.01970747	0	1655.8	-0.00199162	0.00121898	2245.8	-0.00096175	0.0002457	2835.8	-0.00061145	0.00632536	
476.01	-0.01697122	0	1066.01	-0.01955602	0	1656	-0.00196619	0.00121871	2246	-0.00058059	0.00021391	2836	-0.00054947	0.00597306	
476.21	-0.01698636	0	1066.21	-0.01925693	0	1656.2	-0.00209258	0.00121844	2246.2	0.00048823	0.00018623	2836.2	-0.00043559	0.00564037	
476.41	-0.01743123	0	1066.41	-0.01933617	0	1656.4	-0.00193064	0.00121816	2246.4	0.00152271	0.00016213	2836.4	-0.00110918	0.00532621	
476.61	-0.01745169	0	1066.61	-0.01991767	0	1656.6	-0.00179526	0.00121789	2246.6	0.00168473	0.00014115	2836.6	-0.00042048	0.00502955	
476.81	-0.01757479	0	1066.81	-0.01999814	0	1656.8	-0.00251659	0.00121762	2246.8	0.00167593	0.00012289	2836.8	-0.00056818	0.00474942	
477.01	-0.01738213	0	1067.01	-0.01974186	0	1657	-0.00353687	0.00121735	2247	0.00206131	0.00010698	2837	-0.00066609	0.00448489	
477.21	-0.01738818	0	1067.21	-0.0208133	0	1657.2	-0.00302103	0.00121707	2247.2	0.00284706	0.00009314	2837.2	-0.0006942	0.00423509	
477.41	-0.01649674	0	1067.41	-0.02135269	0	1657.4	-0.00280265	0.0012168	2247.4	0.0027058	0.00008109	2837.4	-0.00066832	0.0039992	
477.61	-0.01716765	0	1067.61	-0.0211907	0	1657.6	-0.00239688	0.00121653	2247.6	0.00206146	0.0000706	2837.6	-0.00028672	0.00377646	
477.81	-0.0167551	0	1067.81	-0.02085798	0	1657.8	-0.00209828	0.00121626	2247.8	0.00171005	0.00006146	2837.8	-0.00078482	0.00356612	
478.01	-0.01660499	0	1068.01	-0.02001307	0	1658	-0.0010516	0.00121598	2248	0.00259097	0.00005351	2838	-0.00096108	0.00336749	
478.21	-0.01762196	0	1068.21	-0.02076854	0	1658.2	-0.00066207	0.00121571	2248.2	0.00214357	0.00004658	2838.2	-0.00136077	0.00317993	
478.41	-0.01703628	0	1068.41	-0.0201621	0	1658.4	-0.00066971	0.00121544	2248.4	0.00182713	0.00004056	2838.4	-0.00062244	0.00300281	
478.61	-0.01686398	0	1068.61	-0.02037281	0	1658.6	0.00027966	0.00121517	2248.6	0.00186723	0.00003531	2838.6	-0.00110901	0.00283556	
478.81	-0.01587787	0	1068.81	-0.02025442	0	1658.8	0.00033026	0.0012149	2248.8	0.00150295	0.00003074	2838.8	-0.00033131	0.00267763	
479.01	-0.0155087	0	1069.01	-0.01995069	0	1659	0.00029984	0.00121462	2249	0.00149912	0.00002676	2839	-0.00039093	0.00252849	
479.21	-0.01449192	0	1069.21	-0.01973186	0	1659.2	-0.00018898	0.00121435	2249.2	0.00127128	0.0000233	2839.2	-0.00147643	0.00238766	
479.41	-0.01448321	0	1069.41	-0.01921091	0	1659.4	-0.0006635	0.00121408	2249.4	0.00094024	0.00002028	2839.4	-0.00086144	0.00225467	
479.61	-0.01442547	0	1069.61	-0.01802672	0	1659.6	-0.0007387	0.00121381	2249.6	0.00118439	0.00001766	2839.6	0.00072421	0.00212909	
479.81	-0.01488922	0	1069.81	-0.01774995	0	1659.8	-0.00118774	0.00121354	2249.8	0.00118406	0.00001537	2839.8	0.00159215	0.00201051	
480.01	-0.01500335	0	1070.01	-0.0169038	0	1660	-0.00212307	0.00121326	2250	0.00188823	0.00001338	2840	0.00115331	0.00189853	
480.21	-0.0149272	0	1070.21	-0.01672556	0	1660.2	-0.00218755	0.00121299	2250.2	0.00182801	0.00001165	2840.2	0.00193777	0.00179278	
480.41	-0.01462039	0	1070.41	-0.01647542	0	1660.4	-0.00283783	0.00121272	2250.4	0.0010465	0.00001014	2840.4	0.00239761	0.00169293	
480.61	-0.01473727	0	1070.61	-0.0166329	0	1660.6	-0.0028111	0.00121245	2250.6	0.00051314	0.00000883	2840.6	0.00222311	0.00159863	
480.81	-0.01490494	0	1070.81	-0.01578912	0	1660.8	-0.00326313	0.00121218	2250.8	0.00002036	0.00000769	2840.8	0.00178656	0.00150959	
481.01	-0.01576606	0	1071.01	-0.01629236	0	1661	-0.0034064	0.00121191	2251	-0.00048531	0.00000669	2841	0.00145266	0.00142551	
481.21	-0.01591678	0	1071.21	-0.01631486	0	1661.2	-0.00281284	0.00121163	2251.2	-0.00002564	0.00000583	2841.2	0.00175858	0.00134612	
481.41	-0.01537055	0	1071.41	-0.01612638	0	1661.4	-0.00267256	0.00121136	2251.4	-0.00096813	0.00000507	2841.4	0.00115912	0.00127114	
481.61	-0.01571086	0	1071.61	-0.01582465	0	1661.6	-0.00227108	0.00121109	2251.6	-0.00116119	0.00000442	2841.6	0.00067465	0.00120034	
481.81	-0.01425478	0	1071.81	-0.01580954	0	1661.8	-0.00267083	0.00121082	2251.8	-0.00083467	0.00000385	2841.8	0.00056051	0.00113348	
482.01	-0.01425902	0	1072.01	-0.01658127	0	1662	-0.0019552	0.00121055	2252	0.00051827	0.00000335	2842	0.00056212	0.00107035	
482.21	-0.01387548	0	1072.21	-0.01742776	0	1662.2	-0.0022305	0.00121028	2252.2	0.00007151	0.00000291	2842.2	0.0003916	0.00101073	
482.41	-0.01288821	0	1072.41	-0.01810639	0	1662.4	-0.00218896	0.00121001	2252.4	0.00124636	0.00000254	2842.4	-0.0006322	0.00095444	
482.61	-0.01293306	0	1072.61	-0.01826319	0	1662.6	-0.00170397	0.00120974	2252.6	0.00156553	0.00000221	2842.6	-0.00044833	0.00090128	
482.81	-0.01306157	0	1072.81	-0.01775921	0	1662.8	-0.0018939	0.00120947	2252.8	0.00135831	0.00000192	2842.8	0.00033588	0.00085108	
483.01	-0.01340313	0	1073.01	-0.01727997	0	1663	-0.00141848	0.0012092	2253	0.00131995	0.00000167	2843	0.00051729	0.00080368	
483.21	-0.01345593	0	1073.21	-0.01731026	0	1663.2	-0.00133801	0.00120892	2253.2	0.00159908	0.00000146	2843.2	0.00141879	0.00075891	
483.41	-0.01366736	0	1073.41	-0.01735947	0	1663.4	-0.00129905	0.00120865	2253.4	0.00254917	0.00000127	2843.4	0.00244281	0.00071664	
483.61	-0.01436475	0	1073.61	-0.01690092	0	1663.6	-0.00108384	0.00120838	2253.6	0.00223653	0.0000011	2843.6	0.00312712	0.00067673	
483.81	-0.01424016	0	1073.81	-0.01659549	0	1663.8	-0.00091334	0.00120811	2253.8	0.00178688	0.00000096	2843.8	0.00349555	0.00063904	
484.01	-0.01374595	0	1074.01	-0.01599042	0	1664	-0.0006339	0.00120784	2254	0.0024365	0.00000084	2844	0.00383146	0.00060344	
484.21	-0.01333534	0	1074.21	-0.01562795	0	1664.2	-0.00091321	0.00120757	2254.2	0.0027609	0.00000073	2844.2	0.0047544	0.00056983	
484.41	-0.01362949	0	1074.41	-0.01494959	0	1664.4	-0.00067844	0.0012073	2254.4	0.0026466	0.00000063	2844.4	0.00571091	0.00053809	
484.61	-0.0142801	0	1074.61	-0.01480153	0	1664.6	-0.00057865	0.00120703	2254.6	0.00211197	0.00000055	2844.6	0.00522028	0.00050812	
484.81	-0.01408578	0	1074.81	-0.01435229	0	1664.8	-0.00062363	0.00120676	2254.8	0.00223968	0.00000048	2844.8	0.00556284	0.00047982	
485.01	-0.01465351	0	1075.01	-0.01444169	0	1665	-0.00116054	0.00120649	2255	0.00237213	0.00000042	2845	0.00551604	0.0004531	
485.21	-0.01426933	0	1075.21	-0.01367069	0	1665.2	-0.00071733	0.00120622	2255.2	0.00271086	0.00000036	2845.2	0.00580862	0.00042786	
485.41	-0.01313636	0	1075.41	-0.01408031	0	1665.4	-0.00037783	0.00120595	2255.4	0.0026693	0.00000032	2845.4	0.00522883	0.00040403	
485.61	-0.01271464	0	1075.61	-0.01405627	0	1665.6	-0.000654	0.00120568	2255.6	0.00251153	0.00000028	2845.6	0.00526565	0.00038153	
485.81	-0.01251534	0	1075.81	-0.01466942	0	1665.8	-0.00041004	0.00120541	2255.8	0.00267332	0.00000024	2845.8	0.00496702	0.00036028	
486.01	-0.01253146	0	1076.01	-0.01625806	0	1666	0.00044582	0.00120514	2256	0.00350267	0.00000021	2846	0.00354556	0.00034021	
486.21	-0.01356068	0	1076.21	-0.01601499	0	1666.2	0.00036503	0.00120487	2256.2	0.00297329	0.00000018	2846.2	0.00249009	0.00032126	
486.41	-0.01449869	0	1076.41	-0.01598567	0	1666.4	0.00107833	0.0012046	2256.4	0.00318965	0.00000016	2846.4	0.00177807	0.00030337	
486.61	-0.01511229	0	1076.61	-0.0156039	0	1666.6	0.00076392	0.00120433	2256.6	0.00257349	0.00000014	2846.6	0.00224186	0.00028647	
486.81	-0.01597664	0	1076.81	-0.01578529	0	1666.8	0.00041325	0.00120406	2256.8	0.00227678	0.00000012	2846.8	0.00169782	0.00027051	
487.01	-0.01684023	0	1077.01	-0.01587563	0	1667	-0.00025061	0.00120379	2257	0.002627	0.0000001	2847	0.0016899	0.00025545	
487.21	-0.0169215	0	1077.21	-0.01627765	0	1667.2	-0.00077095	0.00120352	2257.2	0.00233429	0.00000009	2847.2	0.00136009	0.00024122	
487.41	-0.01772363	0	1077.41	-0.01646999	0	1667.4	-0.00076499	0.00120325	2257.4	0.00244343	0.00000008	2847.4	0.00089445	0.00022778	
487.61	-0.01820694	0	1077.61	-0.01670711	0	1667.6	-0.00143654	0.00120298	2257.6	0.00156205	0.00000007	2847.6	0.00143976	0.0002151	
487.81	-0.01721381	0	1077.81	-0.01621694	0	1667.8	-0.00126708	0.00120271	2257.8	0.00167868	0.00000006	2847.8	0.00219674	0.00020312	
488.01	-0.01628296	0	1078.01	-0.0157471	0	1668	-0.00234598	0.00120244	2258	0.00241445	0.00000005	2848	0.00258408	0.0001918	
488.21	-0.01547453	0	1078.21	-0.01464669	0	1668.2	-0.00309884	0.00120218	2258.2	0.00259162	0.00000005	2848.2	0.00270194	0.00018112	
488.41	-0.01504609	0	1078.41	-0.0143135	0	1668.4	-0.0028566	0.00120191	2258.4	0.00198887	0.00000004	2848.4	0.00358573	0.00017103	
488.61	-0.0140022	0	1078.61	-0.01375263	0	1668.6	-0.00227423	0.00120164	2258.6	0.001746	0.00000003	2848.6	0.00406181	0.00016151	
488.81	-0.01332992	0	1078.81	-0.01439403	0	1668.8	-0.00189115	0.00120137	2258.8	0.00216556	0.00000003	2848.8	0.00416084	0.00015251	
489.01	-0.01288562	0	1079.01	-0.01400243	0	1669	-0.00186253	0.0012011	2259	0.00203967	0.00000003	2849	0.00473924	0.00014402	
489.21	-0.01277415	0	1079.21	-0.01362507	0	1669.2	0.00000325	0.00120083	2259.2	0.00257123	0.00000002	2849.2	0.00424837	0.00013599	
489.41	-0.01190562	0	1079.41	-0.01369314	0	1669.4	0.00090791	0.00120056	2259.4	0.00401159	0.00000002	2849.4	0.00384541	0.00012842	
489.61	-0.01185156	0	1079.61	-0.0144242	0	1669.6	0.00177294	0.00120029	2259.6	0.00465552	0.00000002	2849.6	0.0040041	0.00012127	
489.81	-0.01111779	0	1079.81	-0.01588505	0	1669.8	0.00311179	0.00120002	2259.8	0.0047098	0.00000002	2849.8	0.0034273	0.00011451	
490.01	-0.01113622	0	1080.01	-0.01600509	0	1670	0.00374312	0.00119975	2260	0.00577115	0.00000001	2850	0.00307652	0.00010813	
490.21	-0.01264893	0	1080.21	-0.01535286	0	1670.2	0.00439854	0.00119949	2260.2	0.00610605	0.00000001	2850.2	0.00316969	0.00010211	
490.41	-0.01285296	0	1080.41	-0.01567725	0	1670.4	0.00484641	0.00119922	2260.4	0.0064842	0.00000001	2850.4	0.0031579	0.00009642	
490.61	-0.01364701	0	1080.61	-0.0163598	0	1670.6	0.00396865	0.00119895	2260.6	0.00611996	0.00000001	2850.6	0.00197631	0.00009105	
490.81	-0.01442334	0	1080.81	-0.01606208	0	1670.8	0.00410777	0.00119868	2260.8	0.00640818	0.00000001	2850.8	0.00199236	0.00008598	
491.01	-0.01456483	0	1081.01	-0.01672006	0	1671	0.00325167	0.00119841	2261	0.00615811	0.00000001	2851	0.00214309	0.00008119	
491.21	-0.01467201	0	1081.21	-0.01760161	0	1671.2	0.00269546	0.00119814	2261.2	0.00593629	0.00000001	2851.2	0.00209311	0.00007667	
491.41	-0.01530158	0	1081.41	-0.01838625	0	1671.4	0.00291293	0.00119788	2261.4	0.00568964	0	2851.4	0.00203747	0.0000724	
491.61	-0.01493171	0	1081.61	-0.01907868	0	1671.6	0.00113716	0.00119761	2261.6	0.00537662	0	2851.6	0.00221606	0.00006837	
491.81	-0.01418493	0	1081.81	-0.01805337	0	1671.8	0.00135722	0.00119734	2261.8	0.00554315	0	2851.8	0.001309	0.00006456	
492.01	-0.01357695	0	1082.01	-0.01796574	0	1672	0.00043311	0.00119707	2262	0.00504424	0	2852	0.00076047	0.00006096	
492.21	-0.01407993	0	1082.21	-0.0175387	0	1672.2	0.00014071	0.0011968	2262.2	0.00474998	0	2852.2	0.0012423	0.00005757	
492.41	-0.01413025	0	1082.41	-0.01729137	0	1672.4	0.00069056	0.00119654	2262.4	0.00407109	0	2852.4	0.00192862	0.00005436	
492.61	-0.01482778	0	1082.61	-0.01709399	0	1672.6	0.00154616	0.00119627	2262.6	0.00358988	0	2852.6	0.00212565	0.00005133	
492.81	-0.01517705	0	1082.81	-0.01770221	0	1672.8	0.00089912	0.001196	2262.8	0.00377694	0	2852.8	0.00191794	0.00004848	
493.01	-0.01511301	0	1083.01	-0.01750913	0	1673	0.00149699	0.00119573	2263	0.00380551	0	2853	0.00173026	0.00004578	
493.21	-0.01555554	0	1083.21	-0.01707963	0	1673.2	0.00209732	0.00119546	2263.2	0.00391575	0	2853.2	0.0011527	0.00004323	
493.41	-0.01473545	0	1083.41	-0.01670356	0	1673.4	0.00175844	0.0011952	2263.4	0.00410352	0	2853.4	0.00149858	0.00004082	
493.61	-0.01400942	0	1083.61	-0.01761701	0	1673.6	0.00180456	0.00119493	2263.6	0.0032144	0	2853.6	0.00116879	0.00003854	
493.81	-0.0133186	0	1083.81	-0.01765953	0	1673.8	0.0014764	0.00119466	2263.8	0.00267745	0	2853.8	0.0009737	0.0000364	
494.01	-0.01352183	0	1084.01	-0.01624353	0	1674	0.00091452	0.00119439	2264	0.0029314	0	2854	0.00080803	0.00003437	
494.21	-0.01356659	0	1084.21	-0.01681521	0	1674.2	0.00013209	0.00119413	2264.2	0.0019048	0	2854.2	0.00036944	0.00003246	
494.41	-0.01348899	0	1084.41	-0.01696288	0	1674.4	-0.00005874	0.00119386	2264.4	0.00135564	0	2854.4	0.00049223	0.00003065	
494.61	-0.01372675	0	1084.61	-0.01752085	0	1674.6	-0.00091486	0.00119359	2264.6	0.00041013	0	2854.6	-0.00016551	0.00002894	
494.81	-0.0136548	0	1084.81	-0.01707839	0	1674.8	-0.00090211	0.00119332	2264.8	0.00113417	0	2854.8	0.00030416	0.00002733	
495.01	-0.01291801	0	1085.01	-0.01779928	0	1675	-0.00128057	0.00119306	2265	0.00096631	0	2855	0.00070713	0.00002581	
495.21	-0.01263942	0	1085.21	-0.01831269	0	1675.2	-0.001672	0.00119279	2265.2	0.00145792	0	2855.2	0.00118126	0.00002437	
495.41	-0.01280105	0	1085.41	-0.01872455	0	1675.4	-0.00189451	0.00119252	2265.4	0.00192326	0	2855.4	0.00047171	0.00002301	
495.61	-0.0132277	0	1085.61	-0.01824029	0	1675.6	-0.00198231	0.00119226	2265.6	0.00213672	0	2855.6	0.00124053	0.00002173	
495.81	-0.01459615	0	1085.81	-0.01838181	0	1675.8	-0.00074082	0.00119199	2265.8	0.00244703	0	2855.8	0.00095593	0.00002052	
496.01	-0.01536914	0	1086.01	-0.01831474	0	1676	-0.00062523	0.00119172	2266	0.00324415	0	2856	0.00196973	0.00001938	
496.21	-0.01626246	0	1086.21	-0.01831987	0	1676.2	-0.00084692	0.00119146	2266.2	0.00421712	0	2856.2	0.00190992	0.0000183	
496.41	-0.01706099	0	1086.41	-0.01819094	0	1676.4	0.00067443	0.00119119	2266.4	0.0045654	0	2856.4	0.00180462	0.00001728	
496.61	-0.0182857	0	1086.61	-0.01878187	0	1676.6	0.00093008	0.00119092	2266.6	0.00534551	0	2856.6	0.00193827	0.00001632	
496.81	-0.01800489	0	1086.81	-0.01850521	0	1676.8	0.00153679	0.00119065	2266.8	0.00506579	0	2856.8	0.00305444	0.00001541	
497.01	-0.01749496	0	1087.01	-0.01850228	0	1677	0.00231126	0.00119039	2267	0.00517308	0	2857	0.00275912	0.00001455	
497.21	-0.01784345	0	1087.21	-0.01752077	0	1677.2	0.00253438	0.00119012	2267.2	0.0044512	0	2857.2	0.00315375	0.00001374	
497.41	-0.01786718	0	1087.41	-0.01766649	0	1677.4	0.00257654	0.00118986	2267.4	0.00450548	0	2857.4	0.00317692	0.00001297	
497.61	-0.01751122	0	1087.61	-0.01865698	0	1677.6	0.00266613	0.00118959	2267.6	0.00396042	0	2857.6	0.00296798	0.00001225	
497.81	-0.01763816	0	1087.81	-0.01807725	0	1677.8	0.00281194	0.00118932	2267.8	0.00385782	0	2857.8	0.00304004	0.00001157	
498.01	-0.01702059	0	1088.01	-0.01765459	0	1678	0.00277731	0.00118906	2268	0.0035226	0	2858	0.00242102	0.00001092	
498.21	-0.01733596	0	1088.21	-0.01740277	0	1678.2	0.00216778	0.00118879	2268.2	0.00315144	0	2858.2	0.00214382	0.00001032	
498.41	-0.01732644	0	1088.41	-0.01674812	0	1678.4	0.00269718	0.00118852	2268.4	0.00272907	0	2858.4	0.0024292	0.00000974	
498.61	-0.01626776	0	1088.61	-0.01702717	0	1678.6	0.00194177	0.00118826	2268.6	0.00239013	0	2858.6	0.00143026	0.0000092	
498.81	-0.01621082	0	1088.81	-0.01642322	0	1678.8	0.00206905	0.00118799	2268.8	0.00261422	0	2858.8	0.00106557	0.00000869	
499.01	-0.01572016	0	1089.01	-0.0162239	0	1679	0.0020944	0.00118773	2269	0.00162557	0	2859	0.00143069	0.0000082	
499.21	-0.01559122	0	1089.21	-0.01551508	0	1679.2	0.00157512	0.00118746	2269.2	0.00147552	0	2859.2	0.00154847	0.00000775	
499.41	-0.01583138	0	1089.41	-0.01587254	0	1679.4	0.0014441	0.00118719	2269.4	0.00176379	0	2859.4	0.00113953	0.00000731	
499.61	-0.01569953	0	1089.61	-0.01582028	0	1679.6	0.0015169	0.00118693	2269.6	0.0011824	0	2859.6	0.0016732	0.00000691	
499.81	-0.0157507	0	1089.81	-0.016389	0	1679.8	-0.00011134	0.00118666	2269.8	0.00206481	0	2859.8	0.00051705	0.00000652	
500.01	-0.01533453	0	1090.01	-0.01658637	0	1680	-0.00014083	0.0011864	2270	0.00270488	0	2860	0.00057827	0.00000616	
500.21	-0.0150221	0	1090.21	-0.01776261	0	1680.2	-0.0007303	0.00118613	2270.2	0.00246122	0	2860.2	-0.00042104	0.00000582	
500.41	-0.01458036	0	1090.41	-0.01827567	0	1680.4	-0.00016181	0.00118587	2270.4	0.00263076	0	2860.4	-0.00064607	0.00000549	
500.61	-0.01371063	0	1090.61	-0.01888858	0	1680.6	-0.00012756	0.0011856	2270.6	0.00334858	0	2860.6	-0.00062055	0.00000519	
500.81	-0.01304223	0	1090.81	-0.019075	0	1680.8	0.00034628	0.00118533	2270.8	0.00272992	0	2860.8	-0.00067171	0.0000049	
501.01	-0.01240685	0	1091.01	-0.02000345	0	1681	0.00029653	0.00118507	2271	0.00322659	0	2861	-0.00052667	0.00000462	
501.21	-0.01308006	0	1091.21	-0.0204262	0	1681.2	0.00017009	0.0011848	2271.2	0.00320606	0	2861.2	-0.00065738	0.00000437	
501.41	-0.0125298	0	1091.41	-0.02056236	0	1681.4	0.00012904	0.00118454	2271.4	0.00338633	0	2861.4	-0.00062804	0.00000412	
501.61	-0.01238752	0	1091.61	-0.01987273	0	1681.6	0.00099294	0.00118427	2271.6	0.00351068	0	2861.6	-0.00144252	0.00000389	
501.81	-0.01262857	0	1091.81	-0.01923569	0	1681.8	0.00089704	0.00118401	2271.8	0.00352572	0	2861.8	-0.00170919	0.00000368	
502.01	-0.01206741	0	1092.01	-0.01874913	0	1682	0.00095508	0.00118374	2272	0.00369932	0	2862	-0.00189749	0.00000347	
502.21	-0.01304867	0	1092.21	-0.01803267	0	1682.2	0.00063273	0.00118348	2272.2	0.00356017	0	2862.2	-0.00112483	0.00000328	
502.41	-0.01314795	0	1092.41	-0.01865602	0	1682.4	0.0010494	0.00118321	2272.4	0.00337478	0	2862.4	-0.00185247	0.0000031	
502.61	-0.01319736	0	1092.61	-0.01831724	0	1682.6	0.0010071	0.00118295	2272.6	0.00282397	0	2862.6	-0.00208715	0.00000292	
502.81	-0.01443823	0	1092.81	-0.01755714	0	1682.8	0.0014116	0.00118268	2272.8	0.00239529	0	2862.8	-0.00113192	0.00000276	
503.01	-0.01474549	0	1093.01	-0.0174256	0	1683	0.0015535	0.00118242	2273	0.00244748	0	2863	-0.00021945	0.00000261	
503.21	-0.01445654	0	1093.21	-0.01726743	0	1683.2	0.0016039	0.00118215	2273.2	0.00306775	0	2863.2	0.00103723	0.00000246	
503.41	-0.01488283	0	1093.41	-0.01807088	0	1683.4	0.00167264	0.00118189	2273.4	0.00316584	0	2863.4	0.00204995	0.00000232	
503.61	-0.01502586	0	1093.61	-0.01823228	0	1683.6	0.00115829	0.00118162	2273.6	0.00265928	0	2863.6	0.00249776	0.0000022	
503.81	-0.01526605	0	1093.81	-0.01840961	0	1683.8	0.00074103	0.00118136	2273.8	0.00287899	0	2863.8	0.00288563	0.00000207	
504.01	-0.01547082	0	1094.01	-0.01899187	0	1684	0.00196175	0.00118109	2274	0.00256452	0	2864	0.00425339	0.00000196	
504.21	-0.01581647	0	1094.21	-0.01885139	0	1684.2	0.002661	0.00118083	2274.2	0.00292727	0	2864.2	0.00497947	0.00000185	
504.41	-0.01563863	0	1094.41	-0.01891006	0	1684.4	0.00234209	0.00118057	2274.4	0.0036727	0	2864.4	0.00537778	0.00000175	
504.61	-0.01556536	0	1094.61	-0.01884812	0	1684.6	0.00204109	0.0011803	2274.6	0.00363078	0	2864.6	0.0054296	0.00000165	
504.81	-0.01600316	0	1094.81	-0.01898327	0	1684.8	0.00182036	0.00118004	2274.8	0.00219586	0	2864.8	0.00543368	0.00000156	
505.01	-0.01573381	0	1095.01	-0.01920957	0	1685	0.00140097	0.00117977	2275	0.00304763	0	2865	0.00500623	0.00000147	
505.21	-0.01610405	0	1095.21	-0.01897287	0	1685.2	0.00156319	0.00117951	2275.2	0.00289602	0	2865.2	0.0034351	0.00000139	
505.41	-0.0148026	0	1095.41	-0.01774282	0	1685.4	0.00180801	0.00117924	2275.4	0.00277904	0	2865.4	0.0030011	0.00000131	
505.61	-0.01503909	0	1095.61	-0.0174998	0	1685.6	0.00154326	0.00117898	2275.6	0.002554	0	2865.6	0.00159869	0.00000124	
505.81	-0.01497102	0	1095.81	-0.01843159	0	1685.8	0.00014763	0.00117872	2275.8	0.00229284	0	2865.8	0.00104868	0.00000117	
506.01	-0.01446896	0	1096.01	-0.01852654	0	1686	-0.00048024	0.00117845	2276	0.00218079	0	2866	0.00011517	0.0000011	
506.21	-0.01435395	0	1096.21	-0.0183925	0	1686.2	-0.00106418	0.00117819	2276.2	0.0015966	0	2866.2	-0.00064539	0.00000104	
506.41	-0.01429312	0	1096.41	-0.01784634	0	1686.4	-0.00157984	0.00117793	2276.4	0.00162126	0	2866.4	-0.00267803	0.00000098	
506.61	-0.01418289	0	1096.61	-0.01724713	0	1686.6	-0.0017099	0.00117766	2276.6	0.00076902	0	2866.6	-0.00319821	0.00000093	
506.81	-0.01385851	0	1096.81	-0.0179454	0	1686.8	-0.00187057	0.0011774	2276.8	0.00152866	0	2866.8	-0.00424085	0.00000088	
507.01	-0.01363292	0	1097.01	-0.01755387	0	1687	-0.0014321	0.00117713	2277	0.00197568	0	2867	-0.00449892	0.00000083	
507.21	-0.01324944	0	1097.21	-0.01775092	0	1687.2	-0.00115108	0.00117687	2277.2	0.00138031	0	2867.2	-0.0038059	0.00000078	
507.41	-0.01459343	0	1097.41	-0.01731827	0	1687.4	-0.00140339	0.00117661	2277.4	0.00096627	0	2867.4	-0.00321729	0.00000074	
507.61	-0.01536925	0	1097.61	-0.01692211	0	1687.6	-0.00174628	0.00117634	2277.6	0.00073724	0	2867.6	-0.00276691	0.0000007	
507.81	-0.01559386	0	1097.81	-0.01623139	0	1687.8	-0.00124077	0.00117608	2277.8	0.00105895	0	2867.8	-0.00165382	0.00000066	
508.01	-0.01577734	0	1098.01	-0.01637133	0	1688	-0.00083239	0.00117582	2278	0.00059203	0	2868	-0.00056527	0.00000062	
508.21	-0.01662639	0	1098.21	-0.01628214	0	1688.2	-0.00025075	0.00117555	2278.2	0.00145598	0	2868.2	0.00037294	0.00000059	
508.41	-0.01644727	0	1098.41	-0.01605915	0	1688.4	-0.00170924	0.00117529	2278.4	0.00076949	0	2868.4	0.00035392	0.00000055	
508.61	-0.01684358	0	1098.61	-0.01641744	0	1688.6	-0.00144968	0.00117503	2278.6	0.00081356	0	2868.6	0.00073136	0.00000052	
508.81	-0.01746158	0	1098.81	-0.01626304	0	1688.8	-0.00109328	0.00117476	2278.8	0.00044514	0	2868.8	0.00065368	0.00000049	
509.01	-0.01792839	0	1099.01	-0.01604273	0	1689	-0.00040305	0.0011745	2279	0.00153522	0	2869	0.00032467	0.00000047	
509.21	-0.01766978	0	1099.21	-0.01618903	0	1689.2	-0.00003166	0.00117424	2279.2	0.00184577	0	2869.2	0.00064045	0.00000044	
509.41	-0.01710982	0	1099.41	-0.01651496	0	1689.4	-0.00080517	0.00117398	2279.4	0.00125812	0	2869.4	0.0005074	0.00000042	
509.61	-0.01788956	0	1099.61	-0.01721355	0	1689.6	-0.00134313	0.00117371	2279.6	0.00169561	0	2869.6	0.00022082	0.00000039	
509.81	-0.0182071	0	1099.81	-0.01760337	0	1689.8	-0.00228975	0.00117345	2279.8	0.00170372	0	2869.8	0.0002492	0.00000037	
510.01	-0.01779124	0	1100.01	-0.01755793	0	1690	-0.00254284	0.00117319	2280	0.00236283	0	2870	0.00038975	0.00000035	
510.21	-0.01716435	0	1100.21	-0.01732014	0	1690.2	-0.00172798	0.00117292	2280.2	0.00256519	0	2870.2	0.00045908	0.00000033	
510.41	-0.0177672	0	1100.41	-0.01780148	0	1690.4	-0.0012041	0.00117266	2280.4	0.00338179	0	2870.4	-0.00003682	0.00000031	
510.61	-0.01764575	0	1100.61	-0.01913193	0	1690.6	-0.00081454	0.0011724	2280.6	0.00423566	0	2870.6	0.00039043	0.0000003	
510.81	-0.01722745	0	1100.81	-0.01951768	0	1690.8	-0.00051002	0.00117214	2280.8	0.00466638	0	2870.8	0.00055553	0.00000028	
511.01	-0.01769599	0	1101.01	-0.01945036	0	1691	-0.00114881	0.00117187	2281	0.00442275	0	2871	0.00186567	0.00000026	
511.21	-0.01797871	0	1101.21	-0.01994505	0	1691.2	-0.00168197	0.00117161	2281.2	0.00422082	0	2871.2	0.00212155	0.00000025	
511.41	-0.01886863	0	1101.41	-0.02043706	0	1691.4	-0.001566	0.00117135	2281.4	0.00460271	0	2871.4	0.00201436	0.00000023	
511.61	-0.01849866	0	1101.61	-0.02145171	0	1691.6	-0.00118793	0.00117109	2281.6	0.0044545	0	2871.6	0.00294684	0.00000022	
511.81	-0.01706846	0	1101.81	-0.02196352	0	1691.8	-0.00038627	0.00117082	2281.8	0.00444853	0	2871.8	0.0031813	0.00000021	
512.01	-0.01676884	0	1102.01	-0.02223597	0	1692	-0.00036157	0.00117056	2282	0.00434859	0	2872	0.00435442	0.0000002	
512.21	-0.01701784	0	1102.21	-0.02148086	0	1692.2	-0.000302	0.0011703	2282.2	0.00494554	0	2872.2	0.0052305	0.00000019	
512.41	-0.01648742	0	1102.41	-0.0203836	0	1692.4	-0.00004548	0.00117004	2282.4	0.0032412	0	2872.4	0.00435025	0.00000018	
512.61	-0.01687559	0	1102.61	-0.02046124	0	1692.6	0.00088247	0.00116978	2282.6	0.00372465	0	2872.6	0.00476043	0.00000017	
512.81	-0.01788567	0	1102.81	-0.01949555	0	1692.8	0.0008082	0.00116951	2282.8	0.00364448	0	2872.8	0.00399763	0.00000016	
513.01	-0.01792281	0	1103.01	-0.01913433	0	1693	0.00138927	0.00116925	2283	0.004109	0	2873	0.00361769	0.00000015	
513.21	-0.01740313	0	1103.21	-0.0195978	0	1693.2	0.00177751	0.00116899	2283.2	0.00319873	0	2873.2	0.0026007	0.00000014	
513.41	-0.01712614	0	1103.41	-0.01844825	0	1693.4	0.00219585	0.00116873	2283.4	0.00200155	0	2873.4	0.00149967	0.00000013	
513.61	-0.01665886	0	1103.61	-0.01696292	0	1693.6	0.00223958	0.00116847	2283.6	0.00236307	0	2873.6	0.0016149	0.00000013	
513.81	-0.01631275	0	1103.81	-0.01647591	0	1693.8	0.00215828	0.00116821	2283.8	0.00161347	0	2873.8	0.00106484	0.00000012	
514.01	-0.01595774	0	1104.01	-0.01626092	0	1694	0.00220171	0.00116794	2284	0.00212548	0	2874	0.0005043	0.00000011	
514.21	-0.01522665	0	1104.21	-0.01590189	0	1694.2	0.00243745	0.00116768	2284.2	0.00199366	0	2874.2	0.0008095	0.00000011	
514.41	-0.01615275	0	1104.41	-0.01616039	0	1694.4	0.00103116	0.00116742	2284.4	0.00194134	0	2874.4	0.00038207	0.0000001	
514.61	-0.01541314	0	1104.61	-0.0160736	0	1694.6	0.00006329	0.00116716	2284.6	0.00176706	0	2874.6	-0.00037626	0.00000009	
514.81	-0.01508468	0	1104.81	-0.01596052	0	1694.8	-0.00060115	0.0011669	2284.8	0.00131723	0	2874.8	-0.00069317	0.00000009	
515.01	-0.01523948	0	1105.01	-0.01708746	0	1695	-0.00159834	0.00116664	2285	0.00157368	0	2875	-0.0009388	0.00000008	
515.21	-0.01544558	0	1105.21	-0.0174359	0	1695.2	-0.00231215	0.00116638	2285.2	0.00190898	0	2875.2	-0.00100476	0.00000008	
515.41	-0.01517617	0	1105.41	-0.01878388	0	1695.4	-0.00282709	0.00116611	2285.4	0.00185776	0	2875.4	-0.00082203	0.00000007	
515.61	-0.01449574	0	1105.61	-0.01887675	0	1695.6	-0.00327736	0.00116585	2285.6	0.00176022	0	2875.6	0.00046295	0.00000007	
515.81	-0.01368507	0	1105.81	-0.01889227	0	1695.8	-0.00349184	0.00116559	2285.8	0.00181156	0	2875.8	-0.00052205	0.00000007	
516.01	-0.01437005	0	1106.01	-0.01914721	0	1696	-0.00337152	0.00116533	2286	0.00216633	0	2876	0.00090394	0.00000006	
516.21	-0.01527603	0	1106.21	-0.01931721	0	1696.2	-0.00341416	0.00116507	2286.2	0.00206113	0	2876.2	0.00019947	0.00000006	
516.41	-0.01637825	0	1106.41	-0.01953903	0	1696.4	-0.00217709	0.00116481	2286.4	0.0014456	0	2876.4	-0.00059858	0.00000006	
516.61	-0.0176429	0	1106.61	-0.01982759	0	1696.6	-0.00200256	0.00116455	2286.6	0.0020824	0	2876.6	-0.000565	0.00000005	
516.81	-0.01787397	0	1106.81	-0.02003476	0	1696.8	-0.00158159	0.00116429	2286.8	0.0018936	0	2876.8	-0.00110665	0.00000005	
517.01	-0.01724353	0	1107.01	-0.02041536	0	1697	-0.00042004	0.00116403	2287	0.00137734	0	2877	-0.0010651	0.00000005	
517.21	-0.01658116	0	1107.21	-0.02050608	0	1697.2	0.00147403	0.00116377	2287.2	0.00054558	0	2877.2	-0.00108653	0.00000004	
517.41	-0.01635973	0	1107.41	-0.0193717	0	1697.4	0.00200944	0.00116351	2287.4	0.00047339	0	2877.4	-0.00103519	0.00000004	
517.61	-0.01643464	0	1107.61	-0.01876731	0	1697.6	0.00172228	0.00116325	2287.6	0.00091921	0	2877.6	-0.00046444	0.00000004	
517.81	-0.01762441	0	1107.81	-0.01886458	0	1697.8	0.00162677	0.00116299	2287.8	0.00057153	0	2877.8	-0.0016	0.00000004	
518.01	-0.01767869	0	1108.01	-0.01860788	0	1698	0.00080696	0.00116272	2288	0.00087779	0	2878	-0.0026486	0.00000004	
518.21	-0.01792795	0	1108.21	-0.01850954	0	1698.2	0.00047859	0.00116246	2288.2	0.00076777	0	2878.2	-0.0018963	0.00000003	
518.41	-0.01786447	0	1108.41	-0.01865861	0	1698.4	-0.00004784	0.0011622	2288.4	0.00095746	0	2878.4	-0.00172371	0.00000003	
518.61	-0.01723859	0	1108.61	-0.01886345	0	1698.6	0.00013825	0.00116194	2288.6	0.00116181	0	2878.6	-0.00134028	0.00000003	
518.81	-0.01741039	0	1108.81	-0.01977382	0	1698.8	-0.00008289	0.00116168	2288.8	0.00158809	0	2878.8	-0.00024222	0.00000003	
519.01	-0.01693934	0	1109.01	-0.01991675	0	1699	-0.00031369	0.00116142	2289	0.00173805	0	2879	0.0004745	0.00000003	
519.21	-0.01713207	0	1109.21	-0.0196094	0	1699.2	-0.00144001	0.00116116	2289.2	0.00141358	0	2879.2	0.00128526	0.00000003	
519.41	-0.01646552	0	1109.41	-0.01998191	0	1699.4	-0.00151253	0.0011609	2289.4	0.00148938	0	2879.4	0.00121267	0.00000002	
519.61	-0.01697367	0	1109.61	-0.01931476	0	1699.6	-0.00159059	0.00116064	2289.6	0.0014642	0	2879.6	0.00151008	0.00000002	
519.81	-0.01712957	0	1109.81	-0.02021217	0	1699.8	-0.00174756	0.00116038	2289.8	0.00179248	0	2879.8	0.00095122	0.00000002	
520.01	-0.01768693	0	1110.01	-0.0197972	0	1700	-0.00134827	0.00116012	2290	0.0017817	0	2880	0.00136287	0.00000002	
520.21	-0.01837928	0	1110.21	-0.01937757	0	1700.2	-0.00141773	0.00115986	2290.2	0.00168382	0	2880.2	0.00058499	0.00000002	
520.41	-0.01900321	0	1110.41	-0.01914699	0	1700.4	-0.00150074	0.0011596	2290.4	0.00135996	0	2880.4	0.00036884	0.00000002	
520.61	-0.01864912	0	1110.61	-0.01852924	0	1700.6	-0.00137255	0.00115935	2290.6	0.0013882	0	2880.6	-0.00005079	0.00000002	
520.81	-0.01753681	0	1110.81	-0.01888834	0	1700.8	-0.00103141	0.00115909	2290.8	0.00122572	0	2880.8	-0.00012902	0.00000002	
521.01	-0.01684927	0	1111.01	-0.0185624	0	1701	-0.00025371	0.00115883	2291	0.00196282	0	2881	0.00010828	0.00000002	
521.21	-0.01617862	0	1111.21	-0.01793534	0	1701.2	0.00069851	0.00115857	2291.2	0.00249103	0	2881.2	-0.00022135	0.00000001	
521.41	-0.01660082	0	1111.41	-0.01753425	0	1701.4	0.00062518	0.00115831	2291.4	0.00177566	0	2881.4	-0.00090641	0.00000001	
521.61	-0.01657228	0	1111.61	-0.01749749	0	1701.6	0.00027449	0.00115805	2291.6	0.0017491	0	2881.6	-0.00159924	0.00000001	
521.81	-0.01692303	0	1111.81	-0.01778713	0	1701.8	-0.0004186	0.00115779	2291.8	0.00049004	0	2881.8	-0.00288523	0.00000001	
522.01	-0.01642969	0	1112.01	-0.01826911	0	1702	-0.00075541	0.00115753	2292	0.00026607	0	2882	-0.00270103	0.00000001	
522.21	-0.01694508	0	1112.21	-0.01848651	0	1702.2	-0.00030115	0.00115727	2292.2	-0.00004253	0	2882.2	-0.00124253	0.00000001	
522.41	-0.01733498	0	1112.41	-0.01857244	0	1702.4	-0.00020976	0.00115701	2292.4	0.00028315	0	2882.4	-0.00131935	0.00000001	
522.61	-0.01771114	0	1112.61	-0.01816358	0	1702.6	-0.00039063	0.00115675	2292.6	0.00001892	0	2882.6	-0.00119723	0.00000001	
522.81	-0.01752655	0	1112.81	-0.01835311	0	1702.8	-0.0000356	0.00115649	2292.8	-0.00035486	0	2882.8	-0.0007245	0.00000001	
523.01	-0.01698927	0	1113.01	-0.01860307	0	1703	-0.00025647	0.00115623	2293	-0.00162745	0	2883	-0.00142642	0.00000001	
523.21	-0.01768245	0	1113.21	-0.01897281	0	1703.2	-0.00102451	0.00115597	2293.2	-0.00226442	0	2883.2	-0.00192857	0.00000001	
523.41	-0.01786958	0	1113.41	-0.01916371	0	1703.4	-0.00113223	0.00115572	2293.4	-0.00212476	0	2883.4	-0.00217863	0.00000001	
523.61	-0.01856627	0	1113.61	-0.01864853	0	1703.6	-0.00148474	0.00115546	2293.6	-0.00199807	0	2883.6	-0.00242266	0.00000001	
523.81	-0.01819592	0	1113.81	-0.01906174	0	1703.8	-0.001158	0.0011552	2293.8	-0.00202737	0	2883.8	-0.00203266	0.00000001	
524.01	-0.01871628	0	1114.01	-0.0185567	0	1704	-0.0008589	0.00115494	2294	-0.00199129	0	2884	-0.00205117	0.00000001	
524.21	-0.01864753	0	1114.21	-0.0186647	0	1704.2	-0.0015058	0.00115468	2294.2	-0.00089822	0	2884.2	-0.00219473	0.00000001	
524.41	-0.01856153	0	1114.41	-0.01883719	0	1704.4	-0.00144516	0.00115442	2294.4	-0.0005456	0	2884.4	-0.00237454	0.00000001	
524.61	-0.0179071	0	1114.61	-0.01879473	0	1704.6	-0.00139956	0.00115416	2294.6	0.00055549	0	2884.6	-0.00205106	0.00000001	
524.81	-0.01608662	0	1114.81	-0.01798793	0	1704.8	-0.00173319	0.00115391	2294.8	0.00188217	0	2884.8	-0.00215807	0.00000001	
525.01	-0.01549678	0	1115.01	-0.01757751	0	1705	-0.00183881	0.00115365	2295	0.00274224	0	2885	-0.00229409	0	
525.21	-0.01556416	0	1115.21	-0.01743202	0	1705.2	-0.00207299	0.00115339	2295.2	0.00327364	0	2885.2	-0.00210454	0	
525.41	-0.01553319	0	1115.41	-0.01713252	0	1705.4	-0.00282279	0.00115313	2295.4	0.00328834	0	2885.4	-0.00138417	0	
525.61	-0.01548184	0	1115.61	-0.01714464	0	1705.6	-0.00263703	0.00115287	2295.6	0.00436243	0	2885.6	-0.00216866	0	
525.81	-0.01512229	0	1115.81	-0.01694808	0	1705.8	-0.00295703	0.00115261	2295.8	0.00440241	0	2885.8	-0.00219557	0	
526.01	-0.01533748	0	1116.01	-0.01682103	0	1706	-0.0025098	0.00115236	2296	0.00488321	0	2886	-0.00233121	0	
526.21	-0.0154908	0	1116.21	-0.01596293	0	1706.2	-0.00238172	0.0011521	2296.2	0.00529919	0	2886.2	-0.00300889	0	
526.41	-0.01519559	0	1116.41	-0.0153012	0	1706.4	-0.00257281	0.00115184	2296.4	0.00559789	0	2886.4	-0.00454283	0	
526.61	-0.01519952	0	1116.61	-0.01589221	0	1706.6	-0.00228947	0.00115158	2296.6	0.00584817	0	2886.6	-0.00341148	0	
526.81	-0.01524356	0	1116.81	-0.01679273	0	1706.8	-0.00181372	0.00115132	2296.8	0.00503395	0	2886.8	-0.00259047	0	
527.01	-0.01520494	0	1117.01	-0.01788977	0	1707	-0.00146321	0.00115107	2297	0.00446472	0	2887	-0.00373429	0	
527.21	-0.01596633	0	1117.21	-0.01758707	0	1707.2	-0.00129667	0.00115081	2297.2	0.00466508	0	2887.2	-0.00267015	0	
527.41	-0.01577369	0	1117.41	-0.01812921	0	1707.4	-0.00071341	0.00115055	2297.4	0.0049208	0	2887.4	-0.00249008	0	
527.61	-0.01594125	0	1117.61	-0.01857237	0	1707.6	0.00049561	0.00115029	2297.6	0.00471678	0	2887.6	-0.00228472	0	
527.81	-0.01630107	0	1117.81	-0.01965852	0	1707.8	0.00087842	0.00115004	2297.8	0.00466544	0	2887.8	-0.00114892	0	
528.01	-0.01668508	0	1118.01	-0.02099726	0	1708	0.00157482	0.00114978	2298	0.00425505	0	2888	-0.0010739	0	
528.21	-0.01705501	0	1118.21	-0.0213633	0	1708.2	0.00224866	0.00114952	2298.2	0.00409491	0	2888.2	-0.00087368	0	
528.41	-0.01703494	0	1118.41	-0.02148005	0	1708.4	0.00310496	0.00114926	2298.4	0.003054	0	2888.4	-0.00040575	0	
528.61	-0.01701572	0	1118.61	-0.02122756	0	1708.6	0.00240035	0.00114901	2298.6	0.00317021	0	2888.6	0.00066772	0	
528.81	-0.017066	0	1118.81	-0.02101653	0	1708.8	0.0025895	0.00114875	2298.8	0.0033462	0	2888.8	0.00029782	0	
529.01	-0.01799521	0	1119.01	-0.02187262	0	1709	0.0023939	0.00114849	2299	0.00241784	0	2889	0.00075734	0	
529.21	-0.018054	0	1119.21	-0.02162226	0	1709.2	0.00238391	0.00114824	2299.2	0.00254749	0	2889.2	0.00055296	0	
529.41	-0.0177875	0	1119.41	-0.02110609	0	1709.4	0.00182132	0.00114798	2299.4	0.00217607	0	2889.4	0.00068224	0	
529.61	-0.01748857	0	1119.61	-0.02102314	0	1709.6	0.00236553	0.00114772	2299.6	0.00166503	0	2889.6	-0.00122234	0	
529.81	-0.0172902	0	1119.81	-0.0201673	0	1709.8	0.0016451	0.00114746	2299.8	0.00011896	0	2889.8	-0.00168514	0	
530.01	-0.01772471	0	1120.01	-0.01938814	0	1710	0.00103167	0.00114721	2300	-0.00076878	0	2890	-0.0024452	0	
530.21	-0.01768443	0	1120.21	-0.01889182	0	1710.2	0.00106041	0.00114695	2300.2	-0.00085682	0	2890.2	-0.00273471	0	
530.41	-0.01792608	0	1120.41	-0.01886218	0	1710.4	0.00096166	0.00114669	2300.4	-0.00154017	0	2890.4	-0.00244117	0	
530.61	-0.01858352	0	1120.61	-0.01958343	0	1710.6	0.00035315	0.00114644	2300.6	-0.00171766	0	2890.6	-0.00055741	0	
530.81	-0.0178132	0	1120.81	-0.01909637	0	1710.8	0.0003134	0.00114618	2300.8	-0.00180736	0	2890.8	-0.0001799	0	
531.01	-0.01763169	0	1121.01	-0.01864876	0	1711	-0.00032691	0.00114592	2301	-0.00092396	0	2891	-0.00102321	0	
531.21	-0.0176916	0	1121.21	-0.01748629	0	1711.2	-0.00061196	0.00114567	2301.2	-0.00039775	0	2891.2	-0.00094569	0	
531.41	-0.01729906	0	1121.41	-0.01794392	0	1711.4	-0.0009416	0.00114541	2301.4	-0.0000536	0	2891.4	-0.00103619	0	
531.61	-0.01666065	0	1121.61	-0.01750499	0	1711.6	-0.00025136	0.00114515	2301.6	0.00029814	0	2891.6	-0.00137425	0	
531.81	-0.01695309	0	1121.81	-0.01742891	0	1711.8	-0.00073613	0.0011449	2301.8	0.00079732	0	2891.8	-0.00084749	0	
532.01	-0.01719766	0	1122.01	-0.01744618	0	1712	0.00025497	0.00114464	2302	0.00066934	0	2892	-0.00105627	0	
532.21	-0.01704997	0	1122.21	-0.01790367	0	1712.2	-0.00020406	0.00114438	2302.2	0.00121272	0	2892.2	-0.00090266	0	
532.41	-0.01615671	0	1122.41	-0.01838894	0	1712.4	-0.00058599	0.00114413	2302.4	0.00125619	0	2892.4	-0.00112542	0	
532.61	-0.01633917	0	1122.61	-0.01944752	0	1712.6	-0.00057921	0.00114387	2302.6	0.00237897	0	2892.6	-0.00070321	0	
532.81	-0.01677212	0	1122.81	-0.02103412	0	1712.8	-0.00071481	0.00114362	2302.8	0.00225046	0	2892.8	-0.00162243	0	
533.01	-0.01678833	0	1123.01	-0.02045938	0	1713	-0.0008077	0.00114336	2303	0.00280729	0	2893	-0.00144322	0	
533.21	-0.01593455	0	1123.21	-0.01978034	0	1713.2	-0.0011124	0.0011431	2303.2	0.0029672	0	2893.2	-0.00195709	0	
533.41	-0.01638734	0	1123.41	-0.01952937	0	1713.4	-0.00131524	0.00114285	2303.4	0.00282967	0	2893.4	-0.00200548	0	
533.61	-0.01656608	0	1123.61	-0.01994295	0	1713.6	-0.00145314	0.00114259	2303.6	0.00297747	0	2893.6	-0.00277212	0	
533.81	-0.01685409	0	1123.81	-0.01964177	0	1713.8	-0.00114797	0.00114234	2303.8	0.00224576	0	2893.8	-0.00251657	0	
534.01	-0.01752721	0	1124.01	-0.02000791	0	1714	-0.00063785	0.00114208	2304	0.00138509	0	2894	-0.00237485	0	
534.21	-0.01791727	0	1124.21	-0.02027118	0	1714.2	-0.00047779	0.00114182	2304.2	0.00126738	0	2894.2	-0.00191533	0	
534.41	-0.01735725	0	1124.41	-0.02011287	0	1714.4	-0.00145773	0.00114157	2304.4	-0.00006512	0	2894.4	-0.00178522	0	
534.61	-0.01718145	0	1124.61	-0.01911192	0	1714.6	-0.00208217	0.00114131	2304.6	-0.00001604	0	2894.6	-0.00153979	0	
534.81	-0.01713555	0	1124.81	-0.01849342	0	1714.8	-0.00151389	0.00114106	2304.8	0.00074915	0	2894.8	-0.00146537	0	
535.01	-0.01708882	0	1125.01	-0.01751521	0	1715	-0.00146594	0.0011408	2305	0.00063733	0	2895	-0.00183967	0	
535.21	-0.01658065	0	1125.21	-0.01733913	0	1715.2	-0.0008726	0.00114055	2305.2	0.00050077	0	2895.2	-0.00184263	0	
535.41	-0.01622295	0	1125.41	-0.01787618	0	1715.4	-0.00132206	0.00114029	2305.4	-0.00058393	0	2895.4	-0.00195563	0	
535.61	-0.01503492	0	1125.61	-0.01765335	0	1715.6	-0.00134648	0.00114004	2305.6	-0.00034746	0	2895.6	-0.00240261	0	
535.81	-0.01535817	0	1125.81	-0.01857687	0	1715.8	-0.00185144	0.00113978	2305.8	-0.00028592	0	2895.8	-0.00234747	0	
536.01	-0.01474568	0	1126.01	-0.01979521	0	1716	-0.00168076	0.00113953	2306	-0.00028705	0	2896	-0.00253909	0	
536.21	-0.01373123	0	1126.21	-0.02144582	0	1716.2	-0.0019843	0.00113927	2306.2	-0.00020268	0	2896.2	-0.00245507	0	
536.41	-0.01367697	0	1126.41	-0.02138066	0	1716.4	-0.00150595	0.00113902	2306.4	-0.0005019	0	2896.4	-0.00313106	0	
536.61	-0.014397	0	1126.61	-0.02219966	0	1716.6	-0.00096542	0.00113876	2306.6	0.0004453	0	2896.6	-0.00327346	0	
536.81	-0.01512454	0	1126.81	-0.02248918	0	1716.8	-0.00135579	0.00113851	2306.8	0.00003846	0	2896.8	-0.00345216	0	
537.01	-0.01505827	0	1127.01	-0.02206212	0	1717	-0.00106199	0.00113825	2307	0.00029721	0	2897	-0.00303628	0	
537.21	-0.0150548	0	1127.21	-0.02163528	0	1717.2	-0.0015038	0.001138	2307.2	0.00009877	0	2897.2	-0.00358651	0	
537.41	-0.01547281	0	1127.41	-0.02242003	0	1717.4	-0.00143051	0.00113774	2307.4	0.00073517	0	2897.4	-0.00302826	0	
537.61	-0.01578892	0	1127.61	-0.02331808	0	1717.6	-0.00188396	0.00113749	2307.6	0.0005802	0	2897.6	-0.00289642	0	
537.81	-0.01609492	0	1127.81	-0.02282241	0	1717.8	-0.00151135	0.00113723	2307.8	0.00039542	0	2897.8	-0.00243391	0	
538.01	-0.01713636	0	1128.01	-0.02263925	0	1718	-0.00156042	0.00113698	2308	0.00031495	0	2898	-0.00253559	0	
538.21	-0.01663287	0	1128.21	-0.02194688	0	1718.2	-0.00236838	0.00113672	2308.2	0.00031995	0	2898.2	-0.0031102	0	
538.41	-0.01589322	0	1128.41	-0.02062985	0	1718.4	-0.00232443	0.00113647	2308.4	0.00134959	0	2898.4	-0.00324664	0	
538.61	-0.01720369	0	1128.61	-0.01949357	0	1718.6	-0.00191807	0.00113621	2308.6	0.00218207	0	2898.6	-0.00304677	0	
538.81	-0.01668209	0	1128.81	-0.01991688	0	1718.8	-0.00108988	0.00113596	2308.8	0.00241831	0	2898.8	-0.00347988	0	
539.01	-0.01681519	0	1129.01	-0.01973817	0	1719	-0.00118071	0.0011357	2309	0.00217017	0	2899	-0.00396087	0	
539.21	-0.01676531	0	1129.21	-0.02024733	0	1719.2	-0.00115374	0.00113545	2309.2	0.00195054	0	2899.2	-0.00445412	0	
539.41	-0.0169975	0	1129.41	-0.01958734	0	1719.4	-0.00067182	0.0011352	2309.4	0.00173889	0	2899.4	-0.0038953	0	
539.61	-0.01684148	0	1129.61	-0.01963231	0	1719.6	-0.00079827	0.00113494	2309.6	0.00255344	0	2899.6	-0.00375782	0	
539.81	-0.01757164	0	1129.81	-0.0197229	0	1719.8	-0.00059229	0.00113469	2309.8	0.00205755	0	2899.8	-0.00402874	0	
540.01	-0.0180738	0	1130.01	-0.01939718	0	1720	0.00051364	0.00113443	2310	0.00171274	0	2900	-0.00406849	0	
540.21	-0.01831024	0	1130.21	-0.01954575	0	1720.2	0.00146293	0.00113418	2310.2	0.00153878	0	2900.2	-0.00422754	0	
540.41	-0.01857292	0	1130.41	-0.01878838	0	1720.4	0.00162603	0.00113393	2310.4	0.00062821	0	2900.4	-0.0054601	0	
540.61	-0.01912093	0	1130.61	-0.01923256	0	1720.6	0.00262656	0.00113367	2310.6	0.00064951	0	2900.6	-0.00508982	0	
540.81	-0.02018206	0	1130.81	-0.01951143	0	1720.8	0.00258545	0.00113342	2310.8	-0.00068137	0	2900.8	-0.0045981	0	
541.01	-0.01937503	0	1131.01	-0.01947726	0	1721	0.00237648	0.00113316	2311	-0.00101646	0	2901	-0.00506347	0	
541.21	-0.01958421	0	1131.21	-0.01844143	0	1721.2	0.00245013	0.00113291	2311.2	-0.00057916	0	2901.2	-0.00571964	0	
541.41	-0.01856607	0	1131.41	-0.01970243	0	1721.4	0.00224702	0.00113266	2311.4	-0.00131599	0	2901.4	-0.0050479	0	
541.61	-0.0181287	0	1131.61	-0.01974142	0	1721.6	0.00142467	0.0011324	2311.6	-0.00099028	0	2901.6	-0.00513341	0	
541.81	-0.01739723	0	1131.81	-0.01867915	0	1721.8	0.00117583	0.00113215	2311.8	-0.0009477	0	2901.8	-0.00514492	0	
542.01	-0.01729625	0	1132.01	-0.01821962	0	1722	0.00053243	0.0011319	2312	-0.00143644	0	2902	-0.00676911	0	
542.21	-0.01671147	0	1132.21	-0.01787978	0	1722.2	-0.00102617	0.00113164	2312.2	-0.00179081	0	2902.2	-0.00735119	0	
542.41	-0.01689849	0	1132.41	-0.01738762	0	1722.4	-0.00123236	0.00113139	2312.4	-0.00012146	0	2902.4	-0.00704033	0	
542.61	-0.01786392	0	1132.61	-0.01752132	0	1722.6	-0.00203155	0.00113114	2312.6	-0.00066795	0	2902.6	-0.00701643	0	
542.81	-0.01741807	0	1132.81	-0.01790438	0	1722.8	-0.0023692	0.00113088	2312.8	-0.00057801	0	2902.8	-0.00659701	0	
543.01	-0.01828206	0	1133.01	-0.01754808	0	1723	-0.00340179	0.00113063	2313	-0.00056854	0	2903	-0.00614053	0	
543.21	-0.0179446	0	1133.21	-0.01796404	0	1723.2	-0.00307661	0.00113038	2313.2	0.00005568	0	2903.2	-0.00467926	0	
543.41	-0.01825571	0	1133.41	-0.01801471	0	1723.4	-0.00293114	0.00113012	2313.4	0.00111322	0	2903.4	-0.00288855	0	
543.61	-0.01839835	0	1133.61	-0.01893125	0	1723.6	-0.00303205	0.00112987	2313.6	0.00162475	0	2903.6	-0.00229152	0	
543.81	-0.01890311	0	1133.81	-0.01988324	0	1723.8	-0.00341727	0.00112962	2313.8	0.00119175	0	2903.8	-0.00177907	0	
544.01	-0.0193714	0	1134.01	-0.02076898	0	1724	-0.00296845	0.00112936	2314	0.00147941	0	2904	-0.00088529	0	
544.21	-0.01915634	0	1134.21	-0.02123327	0	1724.2	-0.00327285	0.00112911	2314.2	0.00146398	0	2904.2	-0.00127067	0	
544.41	-0.01880962	0	1134.41	-0.02172957	0	1724.4	-0.00324821	0.00112886	2314.4	0.00161195	0	2904.4	-0.00128652	0	
544.61	-0.01924405	0	1134.61	-0.02237413	0	1724.6	-0.00273932	0.00112861	2314.6	0.00203666	0	2904.6	0.00001685	0	
544.81	-0.01960141	0	1134.81	-0.02302702	0	1724.8	-0.0025861	0.00112835	2314.8	0.00142069	0	2904.8	-0.00069851	0	
545.01	-0.01829223	0	1135.01	-0.02293914	0	1725	-0.00152491	0.0011281	2315	0.00181882	0	2905	-0.00157864	0	
545.21	-0.0180479	0	1135.21	-0.02261268	0	1725.2	-0.00114177	0.00112785	2315.2	0.00116078	0	2905.2	-0.00176296	0	
545.41	-0.01726763	0	1135.41	-0.02300623	0	1725.4	-0.00161511	0.0011276	2315.4	0.0008975	0	2905.4	-0.00176076	0	
545.61	-0.01782332	0	1135.61	-0.02289927	0	1725.6	-0.00156453	0.00112734	2315.6	0.00156199	0	2905.6	-0.00186178	0	
545.81	-0.01879591	0	1135.81	-0.02217845	0	1725.8	-0.00183096	0.00112709	2315.8	0.0007672	0	2905.8	-0.00313484	0	
546.01	-0.02022644	0	1136.01	-0.0216046	0	1726	-0.00230468	0.00112684	2316	0.00065639	0	2906	-0.00443437	0	
546.21	-0.02129418	0	1136.21	-0.02182844	0	1726.2	-0.00236945	0.00112659	2316.2	0.00140029	0	2906.2	-0.00404949	0	
546.41	-0.02222434	0	1136.41	-0.02112276	0	1726.4	-0.00209204	0.00112633	2316.4	0.00165657	0	2906.4	-0.00433539	0	
546.61	-0.02294487	0	1136.61	-0.02060731	0	1726.6	-0.00256771	0.00112608	2316.6	0.00132413	0	2906.6	-0.00390369	0	
546.81	-0.02289164	0	1136.81	-0.0207076	0	1726.8	-0.00213253	0.00112583	2316.8	0.00146661	0	2906.8	-0.0039346	0	
547.01	-0.02297274	0	1137.01	-0.02050161	0	1727	-0.00243313	0.00112558	2317	0.00184223	0	2907	-0.00405285	0	
547.21	-0.02296153	0	1137.21	-0.02082701	0	1727.2	-0.00108733	0.00112532	2317.2	0.00238161	0	2907.2	-0.00364639	0	
547.41	-0.02253744	0	1137.41	-0.0216289	0	1727.4	-0.00118336	0.00112507	2317.4	0.00261339	0	2907.4	-0.00347835	0	
547.61	-0.02264374	0	1137.61	-0.02228857	0	1727.6	-0.00110835	0.00112482	2317.6	0.00275184	0	2907.6	-0.00384039	0	
547.81	-0.02284873	0	1137.81	-0.02231996	0	1727.8	-0.00193333	0.00112457	2317.8	0.00229322	0	2907.8	-0.00384604	0	
548.01	-0.02264815	0	1138.01	-0.02190505	0	1728	-0.00182439	0.00112432	2318	0.00302112	0	2908	-0.00375645	0	
548.21	-0.02141915	0	1138.21	-0.02129764	0	1728.2	-0.00189828	0.00112407	2318.2	0.00254348	0	2908.2	-0.0042467	0	
548.41	-0.02107872	0	1138.41	-0.02185943	0	1728.4	-0.00132367	0.00112381	2318.4	0.00188935	0	2908.4	-0.00285914	0	
548.61	-0.02005831	0	1138.61	-0.0220263	0	1728.6	-0.00067191	0.00112356	2318.6	0.00172003	0	2908.6	-0.0029294	0	
548.81	-0.01935366	0	1138.81	-0.02223457	0	1728.8	-0.00055268	0.00112331	2318.8	0.00129089	0	2908.8	-0.00381684	0	
549.01	-0.01944664	0	1139.01	-0.02124835	0	1729	-0.00027254	0.00112306	2319	0.0009471	0	2909	-0.003536	0	
549.21	-0.01888609	0	1139.21	-0.02118465	0	1729.2	-0.0013431	0.00112281	2319.2	0.00097391	0	2909.2	-0.00346899	0	
549.41	-0.01872738	0	1139.41	-0.02128847	0	1729.4	-0.00174626	0.00112256	2319.4	0.00111647	0	2909.4	-0.00308387	0	
549.61	-0.01901118	0	1139.61	-0.02117554	0	1729.6	-0.00196302	0.0011223	2319.6	0.00153618	0	2909.6	-0.00227395	0	
549.81	-0.01908615	0	1139.81	-0.02059646	0	1729.8	-0.00310874	0.00112205	2319.8	0.00134522	0	2909.8	-0.00267867	0	
550.01	-0.01877044	0	1140.01	-0.02130868	0	1730	-0.00356901	0.0011218	2320	0.00214033	0	2910	-0.00272468	0	
550.21	-0.01836132	0	1140.21	-0.02229152	0	1730.2	-0.00461621	0.00112155	2320.2	0.00242301	0	2910.2	-0.00277008	0	
550.41	-0.01815021	0	1140.41	-0.02298387	0	1730.4	-0.0056197	0.0011213	2320.4	0.0013716	0	2910.4	-0.00323746	0	
550.61	-0.0179944	0	1140.61	-0.02304749	0	1730.6	-0.00620571	0.00112105	2320.6	0.00164138	0	2910.6	-0.00386399	0	
550.81	-0.01742051	0	1140.81	-0.02300636	0	1730.8	-0.00620268	0.0011208	2320.8	0.00097468	0	2910.8	-0.00517917	0	
551.01	-0.0177737	0	1141.01	-0.02331196	0	1731	-0.00699042	0.00112055	2321	0.00072546	0	2911	-0.00582265	0	
551.21	-0.01681968	0	1141.21	-0.02333116	0	1731.2	-0.00627757	0.0011203	2321.2	0.0002078	0	2911.2	-0.00640642	0	
551.41	-0.01639615	0	1141.41	-0.02301083	0	1731.4	-0.00608023	0.00112005	2321.4	-0.00020937	0	2911.4	-0.00667326	0	
551.61	-0.01683424	0	1141.61	-0.02266847	0	1731.6	-0.00539791	0.00111979	2321.6	-0.00018206	0	2911.6	-0.00717939	0	
551.81	-0.0173364	0	1141.81	-0.02165717	0	1731.8	-0.00451159	0.00111954	2321.8	-0.0004232	0	2911.8	-0.00620143	0	
552.01	-0.01729771	0	1142.01	-0.02142316	0	1732	-0.00326075	0.00111929	2322	-0.00040749	0	2912	-0.00620693	0	
552.21	-0.01756712	0	1142.21	-0.02152987	0	1732.2	-0.00224185	0.00111904	2322.2	-0.00137017	0	2912.2	-0.00582528	0	
552.41	-0.0182471	0	1142.41	-0.02204938	0	1732.4	-0.001475	0.00111879	2322.4	-0.00150308	0	2912.4	-0.00512925	0	
552.61	-0.0182969	0	1142.61	-0.02180315	0	1732.6	-0.00013263	0.00111854	2322.6	-0.00137042	0	2912.6	-0.00559975	0	
552.81	-0.01895775	0	1142.81	-0.02176286	0	1732.8	-0.00027834	0.00111829	2322.8	-0.00120752	0	2912.8	-0.00521369	0	
553.01	-0.0192253	0	1143.01	-0.02128161	0	1733	-0.00055996	0.00111804	2323	-0.00143365	0	2913	-0.00447308	0	
553.21	-0.01819193	0	1143.21	-0.02151968	0	1733.2	-0.00098822	0.00111779	2323.2	-0.00060171	0	2913.2	-0.00356445	0	
553.41	-0.01856565	0	1143.41	-0.02140918	0	1733.4	-0.00104087	0.00111754	2323.4	-0.00110107	0	2913.4	-0.00232872	0	
553.61	-0.01852929	0	1143.61	-0.02102739	0	1733.6	-0.00158394	0.00111729	2323.6	-0.00024386	0	2913.6	-0.00185295	0	
553.81	-0.01831762	0	1143.81	-0.02192918	0	1733.8	-0.00187752	0.00111704	2323.8	-0.00016108	0	2913.8	-0.00270372	0	
554.01	-0.0181904	0	1144.01	-0.0231607	0	1734	-0.00172971	0.00111679	2324	0.00097366	0	2914	-0.00286878	0	
554.21	-0.01849218	0	1144.21	-0.02372758	0	1734.2	-0.00240762	0.00111654	2324.2	0.00097404	0	2914.2	-0.00352913	0	
554.41	-0.01873956	0	1144.41	-0.02481615	0	1734.4	-0.00278706	0.00111629	2324.4	0.00078815	0	2914.4	-0.00398227	0	
554.61	-0.01895816	0	1144.61	-0.02344624	0	1734.6	-0.00306263	0.00111604	2324.6	0.00089683	0	2914.6	-0.00477216	0	
554.81	-0.0186393	0	1144.81	-0.02301289	0	1734.8	-0.00266165	0.00111579	2324.8	0.00027376	0	2914.8	-0.00531775	0	
555.01	-0.01872725	0	1145.01	-0.02369619	0	1735	-0.00281691	0.00111554	2325	0.00028276	0	2915	-0.00508061	0	
555.21	-0.01782708	0	1145.21	-0.02333002	0	1735.2	-0.00265921	0.00111529	2325.2	-0.00043994	0	2915.2	-0.00551177	0	
555.41	-0.018697	0	1145.41	-0.02301871	0	1735.4	-0.00229985	0.00111504	2325.4	-0.00132904	0	2915.4	-0.00601946	0	
555.61	-0.01912824	0	1145.61	-0.02241709	0	1735.6	-0.00154276	0.00111479	2325.6	-0.00090524	0	2915.6	-0.00681395	0	
555.81	-0.02028968	0	1145.81	-0.02204824	0	1735.8	-0.00019407	0.00111454	2325.8	-0.00087555	0	2915.8	-0.00716864	0	
556.01	-0.01989551	0	1146.01	-0.02196814	0	1736	0.00047162	0.00111429	2326	-0.00075971	0	2916	-0.00758523	0	
556.21	-0.01990265	0	1146.21	-0.02190374	0	1736.2	0.00070023	0.00111404	2326.2	-0.00070014	0	2916.2	-0.00767309	0	
556.41	-0.01953215	0	1146.41	-0.02211153	0	1736.4	0.00012589	0.00111379	2326.4	-0.00069764	0	2916.4	-0.00757324	0	
556.61	-0.01927095	0	1146.61	-0.02182889	0	1736.6	0.00039721	0.00111354	2326.6	-0.00032461	0	2916.6	-0.00747292	0	
556.81	-0.0187768	0	1146.81	-0.02210875	0	1736.8	-0.00043912	0.00111329	2326.8	0.00016737	0	2916.8	-0.00732675	0	
557.01	-0.0191358	0	1147.01	-0.02174753	0	1737	-0.00143807	0.00111304	2327	0.00035587	0	2917	-0.00697571	0	
557.21	-0.01956071	0	1147.21	-0.02118193	0	1737.2	-0.00185906	0.0011128	2327.2	0.00089367	0	2917.2	-0.00601291	0	
557.41	-0.02009985	0	1147.41	-0.02125942	0	1737.4	-0.00209243	0.00111255	2327.4	0.0006147	0	2917.4	-0.00558954	0	
557.61	-0.01972894	0	1147.61	-0.02153753	0	1737.6	-0.00193333	0.0011123	2327.6	0.00145196	0	2917.6	-0.00590187	0	
557.81	-0.01958136	0	1147.81	-0.02250167	0	1737.8	-0.00206647	0.00111205	2327.8	0.00157381	0	2917.8	-0.00637797	0	
558.01	-0.0197041	0	1148.01	-0.02275186	0	1738	-0.00244688	0.0011118	2328	0.00265605	0	2918	-0.00621503	0	
558.21	-0.01936078	0	1148.21	-0.02305915	0	1738.2	-0.00349885	0.00111155	2328.2	0.00331157	0	2918.2	-0.00532526	0	
558.41	-0.01942235	0	1148.41	-0.02307047	0	1738.4	-0.00477853	0.0011113	2328.4	0.00390348	0	2918.4	-0.00481028	0	
558.61	-0.01875447	0	1148.61	-0.02254518	0	1738.6	-0.00502336	0.00111105	2328.6	0.0038743	0	2918.6	-0.0037381	0	
558.81	-0.01767077	0	1148.81	-0.02327711	0	1738.8	-0.00509659	0.0011108	2328.8	0.00323399	0	2918.8	-0.00332193	0	
559.01	-0.0176638	0	1149.01	-0.02316623	0	1739	-0.00640198	0.00111055	2329	0.00309411	0	2919	-0.00326159	0	
559.21	-0.01739512	0	1149.21	-0.02236326	0	1739.2	-0.00698586	0.00111031	2329.2	0.00233523	0	2919.2	-0.00386174	0	
559.41	-0.01782578	0	1149.41	-0.0213787	0	1739.4	-0.00636641	0.00111006	2329.4	0.0018916	0	2919.4	-0.00403048	0	
559.61	-0.01738469	0	1149.61	-0.0202853	0	1739.6	-0.00561005	0.00110981	2329.6	0.00125165	0	2919.6	-0.00370264	0	
559.81	-0.01688499	0	1149.81	-0.02005095	0	1739.8	-0.00556371	0.00110956	2329.8	0.00039887	0	2919.8	-0.00371543	0	
560.01	-0.01609651	0	1150.01	-0.01967472	0	1740	-0.00540962	0.00110931	2330	-0.00017087	0	2920	-0.00343564	0	
560.21	-0.01544572	0	1150.21	-0.01911952	0	1740.2	-0.00534298	0.00110906	2330.2	-0.00048089	0	2920.2	-0.00278886	0	
560.41	-0.01567794	0	1150.41	-0.01980143	0	1740.4	-0.00558196	0.00110882	2330.4	-0.00033223	0	2920.4	-0.00270504	0	
560.61	-0.01462768	0	1150.61	-0.01949768	0	1740.6	-0.00530337	0.00110857	2330.6	-0.00031398	0	2920.6	-0.00246308	0	
560.81	-0.01432252	0	1150.81	-0.01966589	0	1740.8	-0.00545163	0.00110832	2330.8	-0.00133864	0	2920.8	-0.00221984	0	
561.01	-0.0143506	0	1151.01	-0.01954595	0	1741	-0.00575413	0.00110807	2331	-0.00200474	0	2921	-0.00240107	0	
561.21	-0.01432195	0	1151.21	-0.01946715	0	1741.2	-0.00545666	0.00110782	2331.2	-0.00218465	0	2921.2	-0.00238169	0	
561.41	-0.01424511	0	1151.41	-0.0204169	0	1741.4	-0.00499132	0.00110757	2331.4	-0.00249041	0	2921.4	-0.00282604	0	
561.61	-0.01422173	0	1151.61	-0.02104668	0	1741.6	-0.00410358	0.00110733	2331.6	-0.00298483	0	2921.6	-0.00287324	0	
561.81	-0.01497849	0	1151.81	-0.02170594	0	1741.8	-0.0049586	0.00110708	2331.8	-0.00303756	0	2921.8	-0.00351695	0	
562.01	-0.01524031	0	1152.01	-0.02200239	0	1742	-0.00508277	0.00110683	2332	-0.00221832	0	2922	-0.0036065	0	
562.21	-0.01608612	0	1152.21	-0.02235515	0	1742.2	-0.00510757	0.00110658	2332.2	-0.00197717	0	2922.2	-0.00357772	0	
562.41	-0.01716163	0	1152.41	-0.02231266	0	1742.4	-0.00555108	0.00110633	2332.4	-0.002334	0	2922.4	-0.0041397	0	
562.61	-0.01746555	0	1152.61	-0.02305271	0	1742.6	-0.00468094	0.00110609	2332.6	-0.00281089	0	2922.6	-0.00399039	0	
562.81	-0.01840739	0	1152.81	-0.02327256	0	1742.8	-0.00431407	0.00110584	2332.8	-0.00249213	0	2922.8	-0.00465636	0	
563.01	-0.02052989	0	1153.01	-0.02261714	0	1743	-0.00371486	0.00110559	2333	-0.00146128	0	2923	-0.00507361	0	
563.21	-0.02117639	0	1153.21	-0.0226506	0	1743.2	-0.00295256	0.00110534	2333.2	-0.00078466	0	2923.2	-0.0054716	0	
563.41	-0.02226674	0	1153.41	-0.02230899	0	1743.4	-0.00259247	0.0011051	2333.4	-0.00099339	0	2923.4	-0.00512936	0	
563.61	-0.02288444	0	1153.61	-0.02219914	0	1743.6	-0.00214197	0.00110485	2333.6	-0.00161652	0	2923.6	-0.00497163	0	
563.81	-0.02379928	0	1153.81	-0.02165313	0	1743.8	-0.00216444	0.0011046	2333.8	-0.00126804	0	2923.8	-0.00645642	0	
564.01	-0.02465615	0	1154.01	-0.02227154	0	1744	-0.00119646	0.00110435	2334	-0.00101923	0	2924	-0.00700129	0	
564.21	-0.0241906	0	1154.21	-0.02263154	0	1744.2	-0.0016498	0.00110411	2334.2	0.00006406	0	2924.2	-0.00669314	0	
564.41	-0.0240612	0	1154.41	-0.02319623	0	1744.4	-0.00259662	0.00110386	2334.4	0.0007161	0	2924.4	-0.00724224	0	
564.61	-0.0228793	0	1154.61	-0.0224418	0	1744.6	-0.00326185	0.00110361	2334.6	0.00062622	0	2924.6	-0.00714457	0	
564.81	-0.022173	0	1154.81	-0.02206813	0	1744.8	-0.002915	0.00110337	2334.8	-0.00039615	0	2924.8	-0.00688953	0	
565.01	-0.02156254	0	1155.01	-0.02235312	0	1745	-0.00243245	0.00110312	2335	-0.000067	0	2925	-0.00675129	0	
565.21	-0.02108237	0	1155.21	-0.02276274	0	1745.2	-0.00213473	0.00110287	2335.2	0.00052738	0	2925.2	-0.00633489	0	
565.41	-0.02073827	0	1155.41	-0.02332915	0	1745.4	-0.00228435	0.00110262	2335.4	0.0009422	0	2925.4	-0.00608106	0	
565.61	-0.02062937	0	1155.61	-0.02332072	0	1745.6	-0.00194346	0.00110238	2335.6	0.00068375	0	2925.6	-0.00558983	0	
565.81	-0.02072642	0	1155.81	-0.02295028	0	1745.8	-0.00285127	0.00110213	2335.8	0.00075215	0	2925.8	-0.00583525	0	
566.01	-0.0199988	0	1156.01	-0.02187288	0	1746	-0.00286373	0.00110188	2336	0.00029356	0	2926	-0.00531697	0	
566.21	-0.02011317	0	1156.21	-0.02194449	0	1746.2	-0.00255919	0.00110164	2336.2	-0.00051164	0	2926.2	-0.0051762	0	
566.41	-0.01986113	0	1156.41	-0.02278894	0	1746.4	-0.00267695	0.00110139	2336.4	-0.00097228	0	2926.4	-0.00468875	0	
566.61	-0.0192601	0	1156.61	-0.02352308	0	1746.6	-0.00173179	0.00110114	2336.6	-0.00030459	0	2926.6	-0.00443057	0	
566.81	-0.01879969	0	1156.81	-0.02338816	0	1746.8	-0.00171548	0.0011009	2336.8	0.00003376	0	2926.8	-0.00387384	0	
567.01	-0.0188583	0	1157.01	-0.02290433	0	1747	-0.00100505	0.00110065	2337	0.00104984	0	2927	-0.00363618	0	
567.21	-0.01877514	0	1157.21	-0.02274308	0	1747.2	-0.00173738	0.0011004	2337.2	0.001855	0	2927.2	-0.00369406	0	
567.41	-0.01937656	0	1157.41	-0.02187496	0	1747.4	-0.00160774	0.00110016	2337.4	0.00158723	0	2927.4	-0.00336694	0	
567.61	-0.01935441	0	1157.61	-0.02141252	0	1747.6	-0.00191601	0.00109991	2337.6	0.00077179	0	2927.6	-0.00445736	0	
567.81	-0.02010843	0	1157.81	-0.02167777	0	1747.8	-0.002122	0.00109967	2337.8	0.00040056	0	2927.8	-0.00517978	0	
568.01	-0.01902978	0	1158.01	-0.02232112	0	1748	-0.00236737	0.00109942	2338	0.0006182	0	2928	-0.00510527	0	
568.21	-0.01855209	0	1158.21	-0.02232577	0	1748.2	-0.00263378	0.00109917	2338.2	0.00097321	0	2928.2	-0.00524852	0	
568.41	-0.01868613	0	1158.41	-0.02230774	0	1748.4	-0.00269026	0.00109893	2338.4	0.00103918	0	2928.4	-0.00603589	0	
568.61	-0.01865039	0	1158.61	-0.02216294	0	1748.6	-0.00198703	0.00109868	2338.6	0.00030304	0	2928.6	-0.00654007	0	
568.81	-0.01833668	0	1158.81	-0.0220475	0	1748.8	-0.0012779	0.00109844	2338.8	0.000243	0	2928.8	-0.00638896	0	
569.01	-0.01783517	0	1159.01	-0.0229334	0	1749	-0.00064624	0.00109819	2339	0.00152198	0	2929	-0.00627807	0	
569.21	-0.01802159	0	1159.21	-0.02316637	0	1749.2	0.0000174	0.00109794	2339.2	0.00282258	0	2929.2	-0.00674301	0	
569.41	-0.01832513	0	1159.41	-0.02378764	0	1749.4	0.00038536	0.0010977	2339.4	0.00334583	0	2929.4	-0.00727221	0	
569.61	-0.01834722	0	1159.61	-0.0238254	0	1749.6	-0.00014983	0.00109745	2339.6	0.00265932	0	2929.6	-0.00667098	0	
569.81	-0.01822818	0	1159.81	-0.02348569	0	1749.8	-0.00065347	0.00109721	2339.8	0.00210468	0	2929.8	-0.00626655	0	
570.01	-0.01876963	0	1160.01	-0.02348383	0	1750	-0.0009838	0.00109696	2340	0.00206382	0	2930	-0.00548227	0	
570.21	-0.01830819	0	1160.21	-0.02428732	0	1750.2	-0.00136175	0.00109671	2340.2	0.00199147	0	2930.2	-0.00543732	0	
570.41	-0.01866051	0	1160.41	-0.02427118	0	1750.4	-0.00150298	0.00109647	2340.4	0.00184291	0	2930.4	-0.00450632	0	
570.61	-0.01872109	0	1160.61	-0.02392698	0	1750.6	-0.00108549	0.00109622	2340.6	0.00148707	0	2930.6	-0.00440049	0	
570.81	-0.01897103	0	1160.81	-0.02348944	0	1750.8	-0.00122156	0.00109598	2340.8	0.00122721	0	2930.8	-0.00409835	0	
571.01	-0.01996667	0	1161.01	-0.02309115	0	1751	-0.00121908	0.00109573	2341	0.00189206	0	2931	-0.00420804	0	
571.21	-0.02112992	0	1161.21	-0.02288279	0	1751.2	-0.0019395	0.00109549	2341.2	0.00109233	0	2931.2	-0.00432568	0	
571.41	-0.02060049	0	1161.41	-0.02226149	0	1751.4	-0.00146679	0.00109524	2341.4	0.00014995	0	2931.4	-0.00432324	0	
571.61	-0.01975203	0	1161.61	-0.02261114	0	1751.6	-0.00162911	0.001095	2341.6	-0.00083349	0	2931.6	-0.0051877	0	
571.81	-0.01958452	0	1161.81	-0.02289408	0	1751.8	-0.00130025	0.00109475	2341.8	-0.00083473	0	2931.8	-0.00501577	0	
572.01	-0.01899664	0	1162.01	-0.0226399	0	1752	-0.00169557	0.00109451	2342	-0.00050397	0	2932	-0.00584412	0	
572.21	-0.01881249	0	1162.21	-0.02275269	0	1752.2	-0.00113693	0.00109426	2342.2	-0.00097698	0	2932.2	-0.00640821	0	
572.41	-0.01872081	0	1162.41	-0.02245589	0	1752.4	-0.00109741	0.00109402	2342.4	-0.00151445	0	2932.4	-0.00734208	0	
572.61	-0.01856642	0	1162.61	-0.02151002	0	1752.6	-0.00133876	0.00109377	2342.6	-0.00196186	0	2932.6	-0.00873624	0	
572.81	-0.01854133	0	1162.81	-0.02143605	0	1752.8	-0.00164265	0.00109353	2342.8	-0.00136616	0	2932.8	-0.00866055	0	
573.01	-0.01783768	0	1163.01	-0.02156266	0	1753	-0.00137377	0.00109328	2343	-0.00062175	0	2933	-0.0093331	0	
573.21	-0.01836389	0	1163.21	-0.02122701	0	1753.2	-0.00111154	0.00109304	2343.2	-0.00035481	0	2933.2	-0.00978003	0	
573.41	-0.01835652	0	1163.41	-0.0213149	0	1753.4	-0.00196588	0.00109279	2343.4	-0.00097354	0	2933.4	-0.00945267	0	
573.61	-0.01819127	0	1163.61	-0.02185939	0	1753.6	-0.00278622	0.00109255	2343.6	-0.00111329	0	2933.6	-0.00854598	0	
573.81	-0.01841662	0	1163.81	-0.02220816	0	1753.8	-0.00285557	0.0010923	2343.8	-0.00065006	0	2933.8	-0.00797253	0	
574.01	-0.01927757	0	1164.01	-0.02145958	0	1754	-0.00351821	0.00109206	2344	-0.00013424	0	2934	-0.00684429	0	
574.21	-0.01958001	0	1164.21	-0.02129472	0	1754.2	-0.00356762	0.00109181	2344.2	-0.00021387	0	2934.2	-0.00579496	0	
574.41	-0.02110638	0	1164.41	-0.02188387	0	1754.4	-0.0032053	0.00109157	2344.4	-0.00076452	0	2934.4	-0.00491877	0	
574.61	-0.02186142	0	1164.61	-0.02252589	0	1754.6	-0.00365313	0.00109133	2344.6	-0.00021736	0	2934.6	-0.00508267	0	
574.81	-0.02324365	0	1164.81	-0.0230236	0	1754.8	-0.00445538	0.00109108	2344.8	-0.00037254	0	2934.8	-0.00425582	0	
575.01	-0.0237895	0	1165.01	-0.0232186	0	1755	-0.00433635	0.00109084	2345	-0.00046192	0	2935	-0.00385493	0	
575.21	-0.02325098	0	1165.21	-0.02331513	0	1755.2	-0.00393655	0.00109059	2345.2	-0.00099768	0	2935.2	-0.00376532	0	
575.41	-0.02217356	0	1165.41	-0.02369558	0	1755.4	-0.00349076	0.00109035	2345.4	0.00003691	0	2935.4	-0.00351833	0	
575.61	-0.02200008	0	1165.61	-0.02450214	0	1755.6	-0.00387904	0.0010901	2345.6	0.00059439	0	2935.6	-0.00422151	0	
575.81	-0.02166053	0	1165.81	-0.02412577	0	1755.8	-0.00378072	0.00108986	2345.8	0.000142	0	2935.8	-0.00397561	0	
576.01	-0.02105095	0	1166.01	-0.0242716	0	1756	-0.00483355	0.00108962	2346	0.00005845	0	2936	-0.00443592	0	
576.21	-0.02013068	0	1166.21	-0.0243324	0	1756.2	-0.00497489	0.00108937	2346.2	-0.00029106	0	2936.2	-0.0037992	0	
576.41	-0.02000041	0	1166.41	-0.02400214	0	1756.4	-0.00608438	0.00108913	2346.4	-0.00024512	0	2936.4	-0.00459749	0	
576.61	-0.01912426	0	1166.61	-0.02328912	0	1756.6	-0.00616744	0.00108888	2346.6	-0.00039794	0	2936.6	-0.00512359	0	
576.81	-0.01879711	0	1166.81	-0.02322154	0	1756.8	-0.00652729	0.00108864	2346.8	0.00017295	0	2936.8	-0.00520963	0	
577.01	-0.01788466	0	1167.01	-0.0228626	0	1757	-0.00638998	0.0010884	2347	0.00100827	0	2937	-0.00597245	0	
577.21	-0.01758362	0	1167.21	-0.02266714	0	1757.2	-0.00561921	0.00108815	2347.2	0.00099177	0	2937.2	-0.00554637	0	
577.41	-0.01664905	0	1167.41	-0.02318116	0	1757.4	-0.00529907	0.00108791	2347.4	0.00155162	0	2937.4	-0.0061367	0	
577.61	-0.01637693	0	1167.61	-0.02446419	0	1757.6	-0.00464109	0.00108767	2347.6	0.00218554	0	2937.6	-0.00569393	0	
577.81	-0.01654805	0	1167.81	-0.02429903	0	1757.8	-0.00488427	0.00108742	2347.8	0.00243179	0	2937.8	-0.00539103	0	
578.01	-0.01737826	0	1168.01	-0.02392149	0	1758	-0.00507627	0.00108718	2348	0.00286485	0	2938	-0.00565102	0	
578.21	-0.01796866	0	1168.21	-0.02465705	0	1758.2	-0.00560673	0.00108693	2348.2	0.00255324	0	2938.2	-0.00600387	0	
578.41	-0.0192329	0	1168.41	-0.02486464	0	1758.4	-0.00596241	0.00108669	2348.4	0.00227852	0	2938.4	-0.00608528	0	
578.61	-0.02005054	0	1168.61	-0.02441894	0	1758.6	-0.00661135	0.00108645	2348.6	0.00249267	0	2938.6	-0.00627861	0	
578.81	-0.02111384	0	1168.81	-0.02440795	0	1758.8	-0.00546782	0.00108621	2348.8	0.00215891	0	2938.8	-0.00595466	0	
579.01	-0.02114917	0	1169.01	-0.02368009	0	1759	-0.00462858	0.00108596	2349	0.00240921	0	2939	-0.00671809	0	
579.21	-0.02185893	0	1169.21	-0.02347932	0	1759.2	-0.0047319	0.00108572	2349.2	0.00249354	0	2939.2	-0.00715532	0	
579.41	-0.02242755	0	1169.41	-0.02409207	0	1759.4	-0.00440107	0.00108548	2349.4	0.00331592	0	2939.4	-0.00679009	0	
579.61	-0.02358741	0	1169.61	-0.02392962	0	1759.6	-0.00464229	0.00108523	2349.6	0.00299566	0	2939.6	-0.00722574	0	
579.81	-0.02339102	0	1169.81	-0.02325189	0	1759.8	-0.00512593	0.00108499	2349.8	0.00202006	0	2939.8	-0.00628356	0	
580.01	-0.02346812	0	1170.01	-0.02317675	0	1760	-0.00671113	0.00108475	2350	0.00211111	0	2940	-0.00581849	0	
580.21	-0.0232868	0	1170.21	-0.02297128	0	1760.2	-0.00702566	0.0010845	2350.2	0.00246813	0	2940.2	-0.0048854	0	
580.41	-0.02281308	0	1170.41	-0.02275055	0	1760.4	-0.00758859	0.00108426	2350.4	0.00235968	0	2940.4	-0.00477641	0	
580.61	-0.02194202	0	1170.61	-0.0219435	0	1760.6	-0.00688009	0.00108402	2350.6	0.00224298	0	2940.6	-0.0047904	0	
580.81	-0.02188055	0	1170.81	-0.0222556	0	1760.8	-0.00728931	0.00108378	2350.8	0.00213946	0	2940.8	-0.00531361	0	
581.01	-0.02109985	0	1171.01	-0.02258818	0	1761	-0.00702346	0.00108353	2351	0.00256752	0	2941	-0.00570418	0	
581.21	-0.02083036	0	1171.21	-0.02300193	0	1761.2	-0.0067767	0.00108329	2351.2	0.00172704	0	2941.2	-0.00557799	0	
581.41	-0.02094457	0	1171.41	-0.02424801	0	1761.4	-0.00604455	0.00108305	2351.4	0.00152646	0	2941.4	-0.00582838	0	
581.61	-0.02127591	0	1171.61	-0.02540538	0	1761.6	-0.00550298	0.0010828	2351.6	0.00130503	0	2941.6	-0.0051815	0	
581.81	-0.02126259	0	1171.81	-0.02604819	0	1761.8	-0.00490404	0.00108256	2351.8	0.00086499	0	2941.8	-0.00627356	0	
582.01	-0.02179112	0	1172.01	-0.02659825	0	1762	-0.00421739	0.00108232	2352	0.0003775	0	2942	-0.0063409	0	
582.21	-0.02111656	0	1172.21	-0.02682824	0	1762.2	-0.0045827	0.00108208	2352.2	-0.0000961	0	2942.2	-0.0061483	0	
582.41	-0.02220842	0	1172.41	-0.02731879	0	1762.4	-0.00349625	0.00108184	2352.4	0.00022406	0	2942.4	-0.00611163	0	
582.61	-0.02207711	0	1172.61	-0.02742685	0	1762.6	-0.00210506	0.00108159	2352.6	0.00063171	0	2942.6	-0.00733474	0	
582.81	-0.02224781	0	1172.81	-0.02713806	0	1762.8	-0.00144346	0.00108135	2352.8	0.00074188	0	2942.8	-0.00814598	0	
583.01	-0.02267148	0	1173.01	-0.02673593	0	1763	-0.00173487	0.00108111	2353	0.00036616	0	2943	-0.00921938	0	
583.21	-0.02225409	0	1173.21	-0.0271004	0	1763.2	-0.00113515	0.00108087	2353.2	0.00045925	0	2943.2	-0.00898016	0	
583.41	-0.02204353	0	1173.41	-0.02666541	0	1763.4	-0.00078027	0.00108062	2353.4	0.0011354	0	2943.4	-0.0086001	0	
583.61	-0.02225572	0	1173.61	-0.02630153	0	1763.6	-0.00145953	0.00108038	2353.6	0.00114552	0	2943.6	-0.00855865	0	
583.81	-0.02122785	0	1173.81	-0.02483082	0	1763.8	-0.00246438	0.00108014	2353.8	0.00090202	0	2943.8	-0.00796581	0	
584.01	-0.02087207	0	1174.01	-0.02401887	0	1764	-0.00242651	0.0010799	2354	0.00085169	0	2944	-0.0076887	0	
584.21	-0.0195836	0	1174.21	-0.0229889	0	1764.2	-0.0029521	0.00107966	2354.2	0.00040075	0	2944.2	-0.00762842	0	
584.41	-0.01864486	0	1174.41	-0.02236367	0	1764.4	-0.00337839	0.00107942	2354.4	-0.00012864	0	2944.4	-0.00750965	0	
584.61	-0.01778427	0	1174.61	-0.02090496	0	1764.6	-0.00422517	0.00107917	2354.6	-0.00048156	0	2944.6	-0.00782436	0	
584.81	-0.01730725	0	1174.81	-0.02031046	0	1764.8	-0.00554552	0.00107893	2354.8	-0.00109639	0	2944.8	-0.00744996	0	
585.01	-0.01673081	0	1175.01	-0.01976372	0	1765	-0.00598656	0.00107869	2355	-0.00036347	0	2945	-0.0075574	0	
585.21	-0.01685706	0	1175.21	-0.02077852	0	1765.2	-0.00625711	0.00107845	2355.2	-0.00061218	0	2945.2	-0.00707366	0	
585.41	-0.01697936	0	1175.41	-0.0214417	0	1765.4	-0.00545413	0.00107821	2355.4	-0.00068535	0	2945.4	-0.00672849	0	
585.61	-0.01756695	0	1175.61	-0.02099211	0	1765.6	-0.00543539	0.00107797	2355.6	-0.00056983	0	2945.6	-0.00665184	0	
585.81	-0.01805305	0	1175.81	-0.02140706	0	1765.8	-0.00569385	0.00107772	2355.8	-0.00104498	0	2945.8	-0.00659613	0	
586.01	-0.0183324	0	1176.01	-0.02247922	0	1766	-0.00634996	0.00107748	2356	-0.00138478	0	2946	-0.00542939	0	
586.21	-0.01945789	0	1176.21	-0.0234926	0	1766.2	-0.00697368	0.00107724	2356.2	-0.00035308	0	2946.2	-0.00610287	0	
586.41	-0.02094219	0	1176.41	-0.02478633	0	1766.4	-0.00676189	0.001077	2356.4	-0.00055098	0	2946.4	-0.00680932	0	
586.61	-0.0216314	0	1176.61	-0.02517537	0	1766.6	-0.00707486	0.00107676	2356.6	-0.00009788	0	2946.6	-0.00718617	0	
586.81	-0.02257984	0	1176.81	-0.02520568	0	1766.8	-0.0076131	0.00107652	2356.8	-0.00044919	0	2946.8	-0.0079021	0	
587.01	-0.0238653	0	1177.01	-0.02539925	0	1767	-0.00642901	0.00107628	2357	0.00044899	0	2947	-0.00816403	0	
587.21	-0.02405465	0	1177.21	-0.02536522	0	1767.2	-0.00569	0.00107604	2357.2	0.00034799	0	2947.2	-0.00769073	0	
587.41	-0.02542368	0	1177.41	-0.02577589	0	1767.4	-0.00521157	0.0010758	2357.4	0.00040533	0	2947.4	-0.00779894	0	
587.61	-0.02555404	0	1177.61	-0.02646828	0	1767.6	-0.00517437	0.00107556	2357.6	0.00024931	0	2947.6	-0.00782739	0	
587.81	-0.02518124	0	1177.81	-0.02594212	0	1767.8	-0.00488428	0.00107531	2357.8	0.00069527	0	2947.8	-0.00859966	0	
588.01	-0.02541442	0	1178.01	-0.02619469	0	1768	-0.00420542	0.00107507	2358	0.00039766	0	2948	-0.00881877	0	
588.21	-0.02519593	0	1178.21	-0.02557551	0	1768.2	-0.0041694	0.00107483	2358.2	-0.00031695	0	2948.2	-0.00839862	0	
588.41	-0.02502537	0	1178.41	-0.02491997	0	1768.4	-0.00442024	0.00107459	2358.4	-0.00049445	0	2948.4	-0.00883387	0	
588.61	-0.0247864	0	1178.61	-0.02379136	0	1768.6	-0.00444495	0.00107435	2358.6	-0.00025425	0	2948.6	-0.00835589	0	
588.81	-0.02399221	0	1178.81	-0.02343014	0	1768.8	-0.00386663	0.00107411	2358.8	-0.0004165	0	2948.8	-0.0081936	0	
589.01	-0.02401292	0	1179.01	-0.02380962	0	1769	-0.00345801	0.00107387	2359	-0.00007543	0	2949	-0.00850226	0	
589.21	-0.02413777	0	1179.21	-0.02418704	0	1769.2	-0.00326596	0.00107363	2359.2	0.00036977	0	2949.2	-0.00782013	0	
589.41	-0.02334005	0	1179.41	-0.02357132	0	1769.4	-0.0028633	0.00107339	2359.4	-0.00024239	0	2949.4	-0.00762417	0	
589.61	-0.02347896	0	1179.61	-0.02336021	0	1769.6	-0.00355747	0.00107315	2359.6	-0.00062857	0	2949.6	-0.00749188	0	
589.81	-0.02258161	0	1179.81	-0.02447276	0	1769.8	-0.00383544	0.00107291	2359.8	-0.0011833	0	2949.8	-0.0075402	0	
590.01	-0.02215226	0	1180.01	-0.02480912	0	1770	-0.00404142	0.00107267	2360	-0.00117727	0	2950	-0.00715075	0	
590.21	-0.0222156	0	1180.21	-0.0250384	0	1770.2	-0.00487738	0.00107243	2360.2	-0.00111773	0	2950.2	-0.00740167	0	
590.41	-0.02088655	0	1180.41	-0.02526289	0	1770.4	-0.00582258	0.00107219	2360.4	-0.00153305	0	2950.4	-0.00719748	0	
590.61	-0.02124839	0	1180.61	-0.02611197	0	1770.6	-0.00622597	0.00107195	2360.6	-0.00115386	0	2950.6	-0.00699888	0	
590.81	-0.02089912	0	1180.81	-0.02636414	0	1770.8	-0.00614207	0.00107171	2360.8	-0.00158108	0	2950.8	-0.00762353	0	
591.01	-0.02120918	0	1181.01	-0.02664401	0	1771	-0.00596492	0.00107147	2361	-0.0021283	0	2951	-0.00784095	0	
591.21	-0.02074662	0	1181.21	-0.02712062	0	1771.2	-0.00626709	0.00107123	2361.2	-0.00293361	0	2951.2	-0.00847006	0	
591.41	-0.0209798	0	1181.41	-0.02889335	0	1771.4	-0.00569954	0.00107099	2361.4	-0.0031744	0	2951.4	-0.00832958	0	
591.61	-0.02050628	0	1181.61	-0.02844499	0	1771.6	-0.00623099	0.00107075	2361.6	-0.00259906	0	2951.6	-0.00807838	0	
591.81	-0.02036527	0	1181.81	-0.02818987	0	1771.8	-0.00595498	0.00107051	2361.8	-0.00186175	0	2951.8	-0.00894739	0	
592.01	-0.02108534	0	1182.01	-0.02750103	0	1772	-0.00510893	0.00107027	2362	-0.00265075	0	2952	-0.00939809	0	
592.21	-0.02077833	0	1182.21	-0.02648105	0	1772.2	-0.00491564	0.00107003	2362.2	-0.00265135	0	2952.2	-0.00927261	0	
592.41	-0.02019359	0	1182.41	-0.02577429	0	1772.4	-0.00532868	0.00106979	2362.4	-0.00248305	0	2952.4	-0.00978785	0	
592.61	-0.01998008	0	1182.61	-0.02533234	0	1772.6	-0.00466428	0.00106955	2362.6	-0.00212149	0	2952.6	-0.00930494	0	
592.81	-0.0197929	0	1182.81	-0.02506489	0	1772.8	-0.00430457	0.00106931	2362.8	-0.00232764	0	2952.8	-0.0087408	0	
593.01	-0.02005081	0	1183.01	-0.02475351	0	1773	-0.00431094	0.00106907	2363	-0.00150164	0	2953	-0.0090556	0	
593.21	-0.01954383	0	1183.21	-0.02440187	0	1773.2	-0.0036722	0.00106883	2363.2	-0.00136111	0	2953.2	-0.00826597	0	
593.41	-0.01862251	0	1183.41	-0.02431248	0	1773.4	-0.0034933	0.00106859	2363.4	-0.00133935	0	2953.4	-0.00817503	0	
593.61	-0.01849462	0	1183.61	-0.02396014	0	1773.6	-0.00394916	0.00106835	2363.6	-0.00187697	0	2953.6	-0.00847237	0	
593.81	-0.01862026	0	1183.81	-0.02400366	0	1773.8	-0.0036025	0.00106811	2363.8	-0.00171047	0	2953.8	-0.00834404	0	
594.01	-0.01870771	0	1184.01	-0.02401764	0	1774	-0.00448525	0.00106788	2364	-0.00120234	0	2954	-0.00789413	0	
594.21	-0.01895711	0	1184.21	-0.02478041	0	1774.2	-0.00460625	0.00106764	2364.2	-0.00170755	0	2954.2	-0.00783037	0	
594.41	-0.01948212	0	1184.41	-0.0252021	0	1774.4	-0.004474	0.0010674	2364.4	-0.00187889	0	2954.4	-0.00744778	0	
594.61	-0.02061045	0	1184.61	-0.02632725	0	1774.6	-0.00430403	0.00106716	2364.6	-0.00228246	0	2954.6	-0.00692693	0	
594.81	-0.02099652	0	1184.81	-0.02657634	0	1774.8	-0.00456134	0.00106692	2364.8	-0.00287319	0	2954.8	-0.00703695	0	
595.01	-0.02212481	0	1185.01	-0.0271378	0	1775	-0.00461494	0.00106668	2365	-0.00324207	0	2955	-0.00674896	0	
595.21	-0.02325137	0	1185.21	-0.02685563	0	1775.2	-0.00418129	0.00106644	2365.2	-0.00273833	0	2955.2	-0.00641906	0	
595.41	-0.02453552	0	1185.41	-0.02645153	0	1775.4	-0.00378373	0.0010662	2365.4	-0.00287514	0	2955.4	-0.00469157	0	
595.61	-0.02425723	0	1185.61	-0.02618554	0	1775.6	-0.0039218	0.00106596	2365.6	-0.00258969	0	2955.6	-0.00545505	0	
595.81	-0.0242623	0	1185.81	-0.02653268	0	1775.8	-0.00375103	0.00106573	2365.8	-0.00247949	0	2955.8	-0.00608924	0	
596.01	-0.0241391	0	1186.01	-0.02614865	0	1776	-0.00359591	0.00106549	2366	-0.00236839	0	2956	-0.0068505	0	
596.21	-0.02322595	0	1186.21	-0.02592876	0	1776.2	-0.00450716	0.00106525	2366.2	-0.00200195	0	2956.2	-0.0069704	0	
596.41	-0.02257122	0	1186.41	-0.02562599	0	1776.4	-0.0047745	0.00106501	2366.4	-0.00204318	0	2956.4	-0.00710756	0	
596.61	-0.02170388	0	1186.61	-0.02614899	0	1776.6	-0.00496731	0.00106477	2366.6	-0.00187829	0	2956.6	-0.00687505	0	
596.81	-0.02138592	0	1186.81	-0.02589698	0	1776.8	-0.00523331	0.00106453	2366.8	-0.00175428	0	2956.8	-0.00612033	0	
597.01	-0.02029902	0	1187.01	-0.02631177	0	1777	-0.00516413	0.00106429	2367	-0.00214145	0	2957	-0.00650964	0	
597.21	-0.01996215	0	1187.21	-0.02630546	0	1777.2	-0.0050777	0.00106406	2367.2	-0.00210482	0	2957.2	-0.00576909	0	
597.41	-0.0198532	0	1187.41	-0.02610109	0	1777.4	-0.00517829	0.00106382	2367.4	-0.00265612	0	2957.4	-0.00624682	0	
597.61	-0.02056383	0	1187.61	-0.02523677	0	1777.6	-0.005709	0.00106358	2367.6	-0.00297108	0	2957.6	-0.00777526	0	
597.81	-0.02134928	0	1187.81	-0.02515797	0	1777.8	-0.00579732	0.00106334	2367.8	-0.00310406	0	2957.8	-0.00766754	0	
598.01	-0.02133769	0	1188.01	-0.02509246	0	1778	-0.00591132	0.0010631	2368	-0.00340269	0	2958	-0.00829509	0	
598.21	-0.02164496	0	1188.21	-0.02554785	0	1778.2	-0.00564396	0.00106287	2368.2	-0.00412601	0	2958.2	-0.00793691	0	
598.41	-0.02252262	0	1188.41	-0.02510059	0	1778.4	-0.00526745	0.00106263	2368.4	-0.00359024	0	2958.4	-0.00829339	0	
598.61	-0.02375087	0	1188.61	-0.02541804	0	1778.6	-0.00488469	0.00106239	2368.6	-0.00278816	0	2958.6	-0.00865994	0	
598.81	-0.02464497	0	1188.81	-0.02526411	0	1778.8	-0.00575333	0.00106215	2368.8	-0.00247069	0	2958.8	-0.00879985	0	
599.01	-0.02448087	0	1189.01	-0.0249976	0	1779	-0.00557967	0.00106191	2369	-0.00195911	0	2959	-0.00851159	0	
599.21	-0.02496574	0	1189.21	-0.02473337	0	1779.2	-0.00515352	0.00106168	2369.2	-0.00176841	0	2959.2	-0.00889892	0	
599.41	-0.02524167	0	1189.41	-0.02505434	0	1779.4	-0.00549625	0.00106144	2369.4	-0.00195729	0	2959.4	-0.0094896	0	
599.61	-0.02385558	0	1189.61	-0.02528934	0	1779.6	-0.00534582	0.0010612	2369.6	-0.00177127	0	2959.6	-0.01082899	0	
599.81	-0.02506748	0	1189.81	-0.02556581	0	1779.8	-0.0057916	0.00106096	2369.8	-0.00181059	0	2959.8	-0.01075644	0	
600.01	-0.02410138	0	1190.01	-0.02585156	0	1780	-0.00628444	0.00106073	2370	-0.00149778	0	2960	-0.01102475	0	
600.21	-0.02374633	0	1190.21	-0.02631826	0	1780.2	-0.00685786	0.00106049	2370.2	-0.0014908	0	2960.2	-0.01096093	0	
600.41	-0.02259667	0	1190.41	-0.0264719	0	1780.4	-0.00595792	0.00106025	2370.4	-0.00121877	0	2960.4	-0.01038697	0	
600.61	-0.02181042	0	1190.61	-0.02694623	0	1780.6	-0.00621901	0.00106001	2370.6	-0.00071266	0	2960.6	-0.00947038	0	
600.81	-0.02137281	0	1190.81	-0.02649155	0	1780.8	-0.00679248	0.00105978	2370.8	-0.00111243	0	2960.8	-0.00851211	0	
601.01	-0.02067587	0	1191.01	-0.02656469	0	1781	-0.0067856	0.00105954	2371	-0.00182687	0	2961	-0.00848827	0	
601.21	-0.02106248	0	1191.21	-0.02495976	0	1781.2	-0.00634513	0.0010593	2371.2	-0.001928	0	2961.2	-0.00794988	0	
601.41	-0.02097464	0	1191.41	-0.02444516	0	1781.4	-0.00630878	0.00105906	2371.4	-0.00249472	0	2961.4	-0.00811558	0	
601.61	-0.02060479	0	1191.61	-0.02395313	0	1781.6	-0.00641742	0.00105883	2371.6	-0.00237833	0	2961.6	-0.00877038	0	
601.81	-0.02028028	0	1191.81	-0.02432591	0	1781.8	-0.00706924	0.00105859	2371.8	-0.00269944	0	2961.8	-0.00811962	0	
602.01	-0.01990304	0	1192.01	-0.02485278	0	1782	-0.00710711	0.00105835	2372	-0.00217522	0	2962	-0.00833012	0	
602.21	-0.02053969	0	1192.21	-0.02452379	0	1782.2	-0.00717302	0.00105812	2372.2	-0.00167849	0	2962.2	-0.00768856	0	
602.41	-0.0216949	0	1192.41	-0.02426131	0	1782.4	-0.00642028	0.00105788	2372.4	-0.00150829	0	2962.4	-0.00867051	0	
602.61	-0.02176543	0	1192.61	-0.02508129	0	1782.6	-0.00647671	0.00105764	2372.6	-0.00099762	0	2962.6	-0.00854563	0	
602.81	-0.02179512	0	1192.81	-0.02520974	0	1782.8	-0.00687338	0.0010574	2372.8	-0.00183835	0	2962.8	-0.00778065	0	
603.01	-0.02119255	0	1193.01	-0.02513158	0	1783	-0.00599437	0.00105717	2373	-0.00171924	0	2963	-0.00885607	0	
603.21	-0.02149498	0	1193.21	-0.02577454	0	1783.2	-0.00640418	0.00105693	2373.2	-0.00284168	0	2963.2	-0.00935941	0	
603.41	-0.02227284	0	1193.41	-0.0260847	0	1783.4	-0.0062876	0.00105669	2373.4	-0.00345072	0	2963.4	-0.00945838	0	
603.61	-0.02185275	0	1193.61	-0.02597652	0	1783.6	-0.00611244	0.00105646	2373.6	-0.00351135	0	2963.6	-0.00946156	0	
603.81	-0.02292659	0	1193.81	-0.02635918	0	1783.8	-0.0067121	0.00105622	2373.8	-0.00390012	0	2963.8	-0.00963247	0	
604.01	-0.02182307	0	1194.01	-0.02693954	0	1784	-0.0062812	0.00105599	2374	-0.00445336	0	2964	-0.00918666	0	
604.21	-0.02220522	0	1194.21	-0.02649891	0	1784.2	-0.00609657	0.00105575	2374.2	-0.00481857	0	2964.2	-0.00941746	0	
604.41	-0.022318	0	1194.41	-0.02636902	0	1784.4	-0.00501562	0.00105551	2374.4	-0.00440827	0	2964.4	-0.00883831	0	
604.61	-0.02262281	0	1194.61	-0.02551549	0	1784.6	-0.00573065	0.00105528	2374.6	-0.00387296	0	2964.6	-0.00856134	0	
604.81	-0.02317921	0	1194.81	-0.02477761	0	1784.8	-0.00582359	0.00105504	2374.8	-0.00410779	0	2964.8	-0.00823827	0	
605.01	-0.02406605	0	1195.01	-0.02421251	0	1785	-0.00553379	0.0010548	2375	-0.00389053	0	2965	-0.00770692	0	
605.21	-0.024594	0	1195.21	-0.02387964	0	1785.2	-0.00501348	0.00105457	2375.2	-0.00382412	0	2965.2	-0.00774414	0	
605.41	-0.02459924	0	1195.41	-0.02485895	0	1785.4	-0.00557763	0.00105433	2375.4	-0.00325633	0	2965.4	-0.00890158	0	
605.61	-0.02468188	0	1195.61	-0.02500559	0	1785.6	-0.00518931	0.0010541	2375.6	-0.00276873	0	2965.6	-0.00913591	0	
605.81	-0.02542227	0	1195.81	-0.02569038	0	1785.8	-0.00544729	0.00105386	2375.8	-0.00267496	0	2965.8	-0.00867263	0	
606.01	-0.02582083	0	1196.01	-0.02603856	0	1786	-0.00444622	0.00105362	2376	-0.00232627	0	2966	-0.00909342	0	
606.21	-0.02629991	0	1196.21	-0.02631176	0	1786.2	-0.00358289	0.00105339	2376.2	-0.00155495	0	2966.2	-0.00979265	0	
606.41	-0.02581907	0	1196.41	-0.0267685	0	1786.4	-0.00304448	0.00105315	2376.4	-0.0018173	0	2966.4	-0.00969079	0	
606.61	-0.02507198	0	1196.61	-0.02806095	0	1786.6	-0.0022838	0.00105292	2376.6	-0.00150101	0	2966.6	-0.00984665	0	
606.81	-0.02508215	0	1196.81	-0.02863433	0	1786.8	-0.0024418	0.00105268	2376.8	-0.00156639	0	2966.8	-0.01001455	0	
607.01	-0.02402433	0	1197.01	-0.02831586	0	1787	-0.00292297	0.00105244	2377	-0.00142536	0	2967	-0.01075219	0	
607.21	-0.02302914	0	1197.21	-0.02857992	0	1787.2	-0.00391188	0.00105221	2377.2	-0.00246618	0	2967.2	-0.01054686	0	
607.41	-0.0234911	0	1197.41	-0.02872808	0	1787.4	-0.00396708	0.00105197	2377.4	-0.00230386	0	2967.4	-0.0112905	0	
607.61	-0.0229052	0	1197.61	-0.02776576	0	1787.6	-0.00438852	0.00105174	2377.6	-0.00273772	0	2967.6	-0.01184905	0	
607.81	-0.02249866	0	1197.81	-0.02752208	0	1787.8	-0.00535391	0.0010515	2377.8	-0.00326176	0	2967.8	-0.01186892	0	
608.01	-0.0226794	0	1198.01	-0.02789484	0	1788	-0.00540121	0.00105127	2378	-0.00369849	0	2968	-0.01117971	0	
608.21	-0.02252004	0	1198.21	-0.02693578	0	1788.2	-0.00594055	0.00105103	2378.2	-0.00352919	0	2968.2	-0.01053472	0	
608.41	-0.02294204	0	1198.41	-0.02676381	0	1788.4	-0.00573947	0.0010508	2378.4	-0.00314904	0	2968.4	-0.01021877	0	
608.61	-0.02353568	0	1198.61	-0.025699	0	1788.6	-0.00569305	0.00105056	2378.6	-0.00291313	0	2968.6	-0.00941471	0	
608.81	-0.02435953	0	1198.81	-0.02545274	0	1788.8	-0.00597257	0.00105033	2378.8	-0.00240292	0	2968.8	-0.00863771	0	
609.01	-0.02471026	0	1199.01	-0.02572881	0	1789	-0.00615639	0.00105009	2379	-0.00182541	0	2969	-0.00792417	0	
609.21	-0.02504277	0	1199.21	-0.02569478	0	1789.2	-0.0058192	0.00104985	2379.2	-0.00239637	0	2969.2	-0.00835431	0	
609.41	-0.02558354	0	1199.41	-0.02589937	0	1789.4	-0.00640434	0.00104962	2379.4	-0.00268589	0	2969.4	-0.00776782	0	
609.61	-0.0259618	0	1199.61	-0.02557096	0	1789.6	-0.00542398	0.00104938	2379.6	-0.00265603	0	2969.6	-0.00707686	0	
609.81	-0.02585406	0	1199.81	-0.02577843	0	1789.8	-0.00535035	0.00104915	2379.8	-0.00299144	0	2969.8	-0.00749399	0	
610.01	-0.02462626	0	1200.01	-0.02618897	0	1790	-0.00485188	0.00104891	2380	-0.00251798	0	2970	-0.00784317	0	
610.21	-0.02335225	0	1200.21	-0.02694616	0	1790.2	-0.00522499	0.00104868	2380.2	-0.00202431	0	2970.2	-0.00801941	0	
610.41	-0.02269604	0	1200.41	-0.02716908	0	1790.4	-0.00502999	0.00104845	2380.4	-0.00258492	0	2970.4	-0.00768044	0	
610.61	-0.02175653	0	1200.61	-0.02764589	0	1790.6	-0.00515247	0.00104821	2380.6	-0.00319542	0	2970.6	-0.00857922	0	
610.81	-0.02124647	0	1200.81	-0.02712317	0	1790.8	-0.00618678	0.00104798	2380.8	-0.00295751	0	2970.8	-0.00916371	0	
611.01	-0.02020467	0	1201.01	-0.02604228	0	1791	-0.00629234	0.00104774	2381	-0.00329439	0	2971	-0.01009891	0	
611.21	-0.0202047	0	1201.21	-0.02622063	0	1791.2	-0.00644438	0.00104751	2381.2	-0.00326854	0	2971.2	-0.01090399	0	
611.41	-0.02011052	0	1201.41	-0.02672049	0	1791.4	-0.00667078	0.00104727	2381.4	-0.00338474	0	2971.4	-0.01162602	0	
611.61	-0.02013319	0	1201.61	-0.02642726	0	1791.6	-0.00632795	0.00104704	2381.6	-0.00374868	0	2971.6	-0.01104797	0	
611.81	-0.01988859	0	1201.81	-0.02676097	0	1791.8	-0.00600771	0.0010468	2381.8	-0.00346934	0	2971.8	-0.01046348	0	
612.01	-0.02037451	0	1202.01	-0.02687807	0	1792	-0.00518383	0.00104657	2382	-0.00229682	0	2972	-0.01003855	0	
612.21	-0.02059015	0	1202.21	-0.02671855	0	1792.2	-0.00453801	0.00104633	2382.2	-0.00180255	0	2972.2	-0.0093234	0	
612.41	-0.02145996	0	1202.41	-0.02664856	0	1792.4	-0.00408412	0.0010461	2382.4	-0.00146412	0	2972.4	-0.00950059	0	
612.61	-0.02238424	0	1202.61	-0.02554058	0	1792.6	-0.00423529	0.00104587	2382.6	-0.00057126	0	2972.6	-0.00809013	0	
612.81	-0.02258866	0	1202.81	-0.02545107	0	1792.8	-0.00488916	0.00104563	2382.8	0.00001722	0	2972.8	-0.00745421	0	
613.01	-0.02285328	0	1203.01	-0.02539816	0	1793	-0.00501131	0.0010454	2383	0.0000713	0	2973	-0.00714262	0	
613.21	-0.02340424	0	1203.21	-0.02484301	0	1793.2	-0.00532159	0.00104516	2383.2	-0.00048207	0	2973.2	-0.00711935	0	
613.41	-0.02412122	0	1203.41	-0.02497952	0	1793.4	-0.00600612	0.00104493	2383.4	-0.00084777	0	2973.4	-0.0075634	0	
613.61	-0.0242842	0	1203.61	-0.02503996	0	1793.6	-0.00626525	0.0010447	2383.6	-0.00092787	0	2973.6	-0.00752382	0	
613.81	-0.02460912	0	1203.81	-0.02580131	0	1793.8	-0.00636147	0.00104446	2383.8	-0.00153278	0	2973.8	-0.00779579	0	
614.01	-0.02491864	0	1204.01	-0.02647871	0	1794	-0.00675344	0.00104423	2384	-0.00269603	0	2974	-0.00774824	0	
614.21	-0.02601775	0	1204.21	-0.02619438	0	1794.2	-0.00705633	0.00104399	2384.2	-0.00272604	0	2974.2	-0.00852136	0	
614.41	-0.02625516	0	1204.41	-0.02562385	0	1794.4	-0.006671	0.00104376	2384.4	-0.00355722	0	2974.4	-0.00979927	0	
614.61	-0.02597095	0	1204.61	-0.0243659	0	1794.6	-0.00673996	0.00104353	2384.6	-0.0037538	0	2974.6	-0.01029365	0	
614.81	-0.02564476	0	1204.81	-0.02429954	0	1794.8	-0.00630111	0.00104329	2384.8	-0.00330012	0	2974.8	-0.01141598	0	
615.01	-0.02506755	0	1205.01	-0.02424488	0	1795	-0.00534708	0.00104306	2385	-0.00326484	0	2975	-0.01227068	0	
615.21	-0.02501318	0	1205.21	-0.02437217	0	1795.2	-0.00555225	0.00104283	2385.2	-0.0040303	0	2975.2	-0.01209877	0	
615.41	-0.02460465	0	1205.41	-0.02458703	0	1795.4	-0.00503941	0.00104259	2385.4	-0.0044183	0	2975.4	-0.01308368	0	
615.61	-0.02478866	0	1205.61	-0.02476245	0	1795.6	-0.00408622	0.00104236	2385.6	-0.00453404	0	2975.6	-0.01207884	0	
615.81	-0.02368772	0	1205.81	-0.02499604	0	1795.8	-0.00419723	0.00104213	2385.8	-0.00410975	0	2975.8	-0.01179441	0	
616.01	-0.0240932	0	1206.01	-0.02623915	0	1796	-0.00490645	0.00104189	2386	-0.00382675	0	2976	-0.01107697	0	
616.21	-0.02409298	0	1206.21	-0.02656962	0	1796.2	-0.00545554	0.00104166	2386.2	-0.00483362	0	2976.2	-0.01086217	0	
616.41	-0.02376787	0	1206.41	-0.02656502	0	1796.4	-0.00635588	0.00104143	2386.4	-0.00594038	0	2976.4	-0.01028337	0	
616.61	-0.02347044	0	1206.61	-0.02653024	0	1796.6	-0.00674965	0.00104119	2386.6	-0.00577569	0	2976.6	-0.00950165	0	
616.81	-0.02364885	0	1206.81	-0.02713819	0	1796.8	-0.00658761	0.00104096	2386.8	-0.00539356	0	2976.8	-0.00882997	0	
617.01	-0.02315129	0	1207.01	-0.02674359	0	1797	-0.00663832	0.00104073	2387	-0.00470584	0	2977	-0.0087493	0	
617.21	-0.02318759	0	1207.21	-0.02654325	0	1797.2	-0.00726757	0.00104049	2387.2	-0.00485843	0	2977.2	-0.0088534	0	
617.41	-0.02407741	0	1207.41	-0.02657634	0	1797.4	-0.00746804	0.00104026	2387.4	-0.00545194	0	2977.4	-0.00911803	0	
617.61	-0.02513305	0	1207.61	-0.02712645	0	1797.6	-0.00730281	0.00104003	2387.6	-0.00560902	0	2977.6	-0.00853033	0	
617.81	-0.02627956	0	1207.81	-0.02743199	0	1797.8	-0.00622706	0.00103979	2387.8	-0.00612269	0	2977.8	-0.00852879	0	
618.01	-0.02621754	0	1208.01	-0.02637146	0	1798	-0.00618292	0.00103956	2388	-0.00646543	0	2978	-0.00854934	0	
618.21	-0.02646047	0	1208.21	-0.02540231	0	1798.2	-0.00623247	0.00103933	2388.2	-0.00599586	0	2978.2	-0.00900926	0	
618.41	-0.02557498	0	1208.41	-0.02534056	0	1798.4	-0.0059801	0.0010391	2388.4	-0.00553598	0	2978.4	-0.00952358	0	
618.61	-0.02614301	0	1208.61	-0.02473008	0	1798.6	-0.00511445	0.00103886	2388.6	-0.00409843	0	2978.6	-0.00949376	0	
618.81	-0.02544172	0	1208.81	-0.02461446	0	1798.8	-0.00500532	0.00103863	2388.8	-0.00402839	0	2978.8	-0.01013802	0	
619.01	-0.02593551	0	1209.01	-0.02475279	0	1799	-0.00587079	0.0010384	2389	-0.00378805	0	2979	-0.01062653	0	
619.21	-0.02586426	0	1209.21	-0.02417246	0	1799.2	-0.0072732	0.00103817	2389.2	-0.00451319	0	2979.2	-0.01137136	0	
619.41	-0.02568396	0	1209.41	-0.02493168	0	1799.4	-0.00722037	0.00103793	2389.4	-0.00395946	0	2979.4	-0.01157733	0	
619.61	-0.02469632	0	1209.61	-0.02593262	0	1799.6	-0.00780417	0.0010377	2389.6	-0.00398079	0	2979.6	-0.01059458	0	
619.81	-0.02420552	0	1209.81	-0.02640514	0	1799.8	-0.0082553	0.00103747	2389.8	-0.00483823	0	2979.8	-0.01133312	0	
620.01	-0.02468863	0	1210.01	-0.02738893	0	1800	-0.0087648	0.00103724	2390	-0.00513202	0	2980	-0.01103707	0	
620.21	-0.02385913	0	1210.21	-0.02775	0	1800.2	-0.00883974	0.001037	2390.2	-0.00588095	0	2980.2	-0.01083967	0	
620.41	-0.02352252	0	1210.41	-0.0282107	0	1800.4	-0.00797116	0.00103677	2390.4	-0.00571709	0	2980.4	-0.0095899	0	
620.61	-0.02277743	0	1210.61	-0.02852196	0	1800.6	-0.00706515	0.00103654	2390.6	-0.00517422	0	2980.6	-0.00920279	0	
620.81	-0.02250384	0	1210.81	-0.02824794	0	1800.8	-0.00663449	0.00103631	2390.8	-0.00474668	0	2980.8	-0.00869153	0	
621.01	-0.0217797	0	1211.01	-0.0274919	0	1801	-0.00680066	0.00103608	2391	-0.00473566	0	2981	-0.00901423	0	
621.21	-0.02187471	0	1211.21	-0.0278774	0	1801.2	-0.00589526	0.00103584	2391.2	-0.00578927	0	2981.2	-0.00919353	0	
621.41	-0.02231489	0	1211.41	-0.02755134	0	1801.4	-0.00499826	0.00103561	2391.4	-0.00561373	0	2981.4	-0.00895437	0	
621.61	-0.02211121	0	1211.61	-0.0271158	0	1801.6	-0.00387165	0.00103538	2391.6	-0.00578875	0	2981.6	-0.0088097	0	
621.81	-0.02161832	0	1211.81	-0.02708098	0	1801.8	-0.00301275	0.00103515	2391.8	-0.00561821	0	2981.8	-0.00852099	0	
622.01	-0.02083004	0	1212.01	-0.02616442	0	1802	-0.00270364	0.00103492	2392	-0.0051813	0	2982	-0.00892368	0	
622.21	-0.02080589	0	1212.21	-0.02583689	0	1802.2	-0.00252974	0.00103468	2392.2	-0.00481864	0	2982.2	-0.00965981	0	
622.41	-0.02039686	0	1212.41	-0.02600223	0	1802.4	-0.00228618	0.00103445	2392.4	-0.00408294	0	2982.4	-0.00946626	0	
622.61	-0.0208304	0	1212.61	-0.02540361	0	1802.6	-0.0018847	0.00103422	2392.6	-0.00333441	0	2982.6	-0.00951703	0	
622.81	-0.02018806	0	1212.81	-0.02478446	0	1802.8	-0.0036313	0.00103399	2392.8	-0.00339001	0	2982.8	-0.00995373	0	
623.01	-0.02052705	0	1213.01	-0.02506537	0	1803	-0.00504059	0.00103376	2393	-0.00293019	0	2983	-0.01043459	0	
623.21	-0.01973538	0	1213.21	-0.02522031	0	1803.2	-0.00554076	0.00103353	2393.2	-0.00313661	0	2983.2	-0.0110954	0	
623.41	-0.01976794	0	1213.41	-0.02562222	0	1803.4	-0.00589543	0.00103329	2393.4	-0.0027756	0	2983.4	-0.01084836	0	
623.61	-0.01986898	0	1213.61	-0.02514653	0	1803.6	-0.00595964	0.00103306	2393.6	-0.00318912	0	2983.6	-0.01120536	0	
623.81	-0.02046626	0	1213.81	-0.02542129	0	1803.8	-0.00698939	0.00103283	2393.8	-0.00297885	0	2983.8	-0.01058761	0	
624.01	-0.02145791	0	1214.01	-0.02537885	0	1804	-0.00832837	0.0010326	2394	-0.00296377	0	2984	-0.00969721	0	
624.21	-0.02132573	0	1214.21	-0.02513298	0	1804.2	-0.00870895	0.00103237	2394.2	-0.00355279	0	2984.2	-0.00879952	0	
624.41	-0.02232592	0	1214.41	-0.0252823	0	1804.4	-0.00839441	0.00103214	2394.4	-0.00399552	0	2984.4	-0.00847068	0	
624.61	-0.0233672	0	1214.61	-0.0245312	0	1804.6	-0.00891813	0.00103191	2394.6	-0.00433546	0	2984.6	-0.00796231	0	
624.81	-0.02463295	0	1214.81	-0.02413779	0	1804.8	-0.00817527	0.00103168	2394.8	-0.0045517	0	2984.8	-0.00813741	0	
625.01	-0.02534932	0	1215.01	-0.02360549	0	1805	-0.00812783	0.00103145	2395	-0.00448306	0	2985	-0.00737212	0	
625.21	-0.02514909	0	1215.21	-0.02368558	0	1805.2	-0.00709714	0.00103121	2395.2	-0.00536953	0	2985.2	-0.00706159	0	
625.41	-0.02567904	0	1215.41	-0.02278156	0	1805.4	-0.00675992	0.00103098	2395.4	-0.00513356	0	2985.4	-0.0077349	0	
625.61	-0.02575834	0	1215.61	-0.02277857	0	1805.6	-0.00600398	0.00103075	2395.6	-0.00555811	0	2985.6	-0.00794126	0	
625.81	-0.02569619	0	1215.81	-0.02401898	0	1805.8	-0.00596415	0.00103052	2395.8	-0.00561382	0	2985.8	-0.00837106	0	
626.01	-0.02517629	0	1216.01	-0.02364893	0	1806	-0.00446512	0.00103029	2396	-0.00589963	0	2986	-0.00899237	0	
626.21	-0.02518076	0	1216.21	-0.02405899	0	1806.2	-0.00382148	0.00103006	2396.2	-0.00641045	0	2986.2	-0.00940737	0	
626.41	-0.02464773	0	1216.41	-0.02476568	0	1806.4	-0.00349417	0.00102983	2396.4	-0.00673325	0	2986.4	-0.00936153	0	
626.61	-0.0243443	0	1216.61	-0.02536676	0	1806.6	-0.00332688	0.0010296	2396.6	-0.00619132	0	2986.6	-0.01008449	0	
626.81	-0.02408088	0	1216.81	-0.02629412	0	1806.8	-0.00494027	0.00102937	2396.8	-0.00614699	0	2986.8	-0.01075737	0	
627.01	-0.02314416	0	1217.01	-0.02763105	0	1807	-0.00509431	0.00102914	2397	-0.00610245	0	2987	-0.01026907	0	
627.21	-0.02266537	0	1217.21	-0.02863539	0	1807.2	-0.00584859	0.00102891	2397.2	-0.00601471	0	2987.2	-0.01050179	0	
627.41	-0.02308878	0	1217.41	-0.02841851	0	1807.4	-0.006521	0.00102868	2397.4	-0.00607406	0	2987.4	-0.01081362	0	
627.61	-0.02338616	0	1217.61	-0.02855056	0	1807.6	-0.00739969	0.00102845	2397.6	-0.00527822	0	2987.6	-0.01035097	0	
627.81	-0.02389168	0	1217.81	-0.0291853	0	1807.8	-0.00895322	0.00102822	2397.8	-0.00526676	0	2987.8	-0.00964503	0	
628.01	-0.02498789	0	1218.01	-0.02903105	0	1808	-0.00983386	0.00102799	2398	-0.00573684	0	2988	-0.01003192	0	
628.21	-0.02584869	0	1218.21	-0.02820695	0	1808.2	-0.01077218	0.00102776	2398.2	-0.00473303	0	2988.2	-0.01029299	0	
628.41	-0.02703277	0	1218.41	-0.02912331	0	1808.4	-0.01079728	0.00102753	2398.4	-0.00438918	0	2988.4	-0.00997891	0	
628.61	-0.02807088	0	1218.61	-0.02864985	0	1808.6	-0.01126463	0.0010273	2398.6	-0.00300942	0	2988.6	-0.0100755	0	
628.81	-0.02798893	0	1218.81	-0.02830365	0	1808.8	-0.00992708	0.00102707	2398.8	-0.00273535	0	2988.8	-0.01000546	0	
629.01	-0.02799194	0	1219.01	-0.02787466	0	1809	-0.010302	0.00102684	2399	-0.00167395	0	2989	-0.00920738	0	
629.21	-0.0282229	0	1219.21	-0.02806065	0	1809.2	-0.00947433	0.00102661	2399.2	-0.00236501	0	2989.2	-0.00986607	0	
629.41	-0.02917382	0	1219.41	-0.02825588	0	1809.4	-0.0092634	0.00102638	2399.4	-0.00235328	0	2989.4	-0.00987799	0	
629.61	-0.02888769	0	1219.61	-0.02873106	0	1809.6	-0.00901936	0.00102615	2399.6	-0.00262849	0	2989.6	-0.00998724	0	
629.81	-0.02809938	0	1219.81	-0.02905178	0	1809.8	-0.00824528	0.00102592	2399.8	-0.00309582	0	2989.8	-0.01022021	0	
630.01	-0.02814735	0	1220.01	-0.02863448	0	1810	-0.0069716	0.00102569	2400	-0.00303773	0	2990	-0.0106371	0	
630.21	-0.02861328	0	1220.21	-0.02854406	0	1810.2	-0.00711546	0.00102546	2400.2	-0.00364108	0	2990.2	-0.01087856	0	
630.41	-0.02822661	0	1220.41	-0.02816008	0	1810.4	-0.00656292	0.00102523	2400.4	-0.00440036	0	2990.4	-0.01123179	0	
630.61	-0.02837606	0	1220.61	-0.02767128	0	1810.6	-0.00673746	0.001025	2400.6	-0.00464619	0	2990.6	-0.01135457	0	
630.81	-0.0282068	0	1220.81	-0.02802132	0	1810.8	-0.0072689	0.00102477	2400.8	-0.00558905	0	2990.8	-0.01177333	0	
631.01	-0.02732601	0	1221.01	-0.02802727	0	1811	-0.00720296	0.00102454	2401	-0.00546478	0	2991	-0.01147157	0	
631.21	-0.0284952	0	1221.21	-0.02833334	0	1811.2	-0.00772489	0.00102431	2401.2	-0.00586133	0	2991.2	-0.01164062	0	
631.41	-0.02861183	0	1221.41	-0.02764332	0	1811.4	-0.00780508	0.00102408	2401.4	-0.00615831	0	2991.4	-0.01164958	0	
631.61	-0.02855616	0	1221.61	-0.02738651	0	1811.6	-0.00797295	0.00102385	2401.6	-0.00605703	0	2991.6	-0.01137794	0	
631.81	-0.02874205	0	1221.81	-0.02828633	0	1811.8	-0.00768659	0.00102362	2401.8	-0.00682863	0	2991.8	-0.01126348	0	
632.01	-0.02815898	0	1222.01	-0.02863955	0	1812	-0.00823208	0.00102339	2402	-0.00630706	0	2992	-0.01169682	0	
632.21	-0.02787333	0	1222.21	-0.02829047	0	1812.2	-0.00915776	0.00102316	2402.2	-0.00588762	0	2992.2	-0.01137017	0	
632.41	-0.02747873	0	1222.41	-0.02924419	0	1812.4	-0.00925057	0.00102293	2402.4	-0.0065424	0	2992.4	-0.01108321	0	
632.61	-0.02703209	0	1222.61	-0.02948708	0	1812.6	-0.00868227	0.00102271	2402.6	-0.00590814	0	2992.6	-0.01104138	0	
632.81	-0.02686248	0	1222.81	-0.02948145	0	1812.8	-0.00754832	0.00102248	2402.8	-0.00617098	0	2992.8	-0.01067328	0	
633.01	-0.02677322	0	1223.01	-0.02948692	0	1813	-0.00765226	0.00102225	2403	-0.00535793	0	2993	-0.01043737	0	
633.21	-0.02696464	0	1223.21	-0.02936596	0	1813.2	-0.00803989	0.00102202	2403.2	-0.00615514	0	2993.2	-0.01131861	0	
633.41	-0.02689582	0	1223.41	-0.02891742	0	1813.4	-0.00829691	0.00102179	2403.4	-0.00575955	0	2993.4	-0.01160595	0	
633.61	-0.02627679	0	1223.61	-0.02871549	0	1813.6	-0.00730998	0.00102156	2403.6	-0.00495517	0	2993.6	-0.01232991	0	
633.81	-0.0260101	0	1223.81	-0.02848331	0	1813.8	-0.0060847	0.00102133	2403.8	-0.00531883	0	2993.8	-0.01239422	0	
634.01	-0.02628856	0	1224.01	-0.02791082	0	1814	-0.00603032	0.0010211	2404	-0.00505651	0	2994	-0.01278212	0	
634.21	-0.02688178	0	1224.21	-0.02728506	0	1814.2	-0.00620582	0.00102087	2404.2	-0.00546751	0	2994.2	-0.01323659	0	
634.41	-0.02695773	0	1224.41	-0.02657212	0	1814.4	-0.00561787	0.00102065	2404.4	-0.00539795	0	2994.4	-0.01319316	0	
634.61	-0.02713765	0	1224.61	-0.02665323	0	1814.6	-0.00534558	0.00102042	2404.6	-0.0054551	0	2994.6	-0.01336452	0	
634.81	-0.02721317	0	1224.81	-0.02704606	0	1814.8	-0.00583919	0.00102019	2404.8	-0.00450806	0	2994.8	-0.01453666	0	
635.01	-0.02728976	0	1225.01	-0.02696086	0	1815	-0.0063569	0.00101996	2405	-0.00386398	0	2995	-0.01380192	0	
635.21	-0.02812013	0	1225.21	-0.02709258	0	1815.2	-0.00682823	0.00101973	2405.2	-0.00396606	0	2995.2	-0.01266761	0	
635.41	-0.02744557	0	1225.41	-0.0272326	0	1815.4	-0.0077734	0.0010195	2405.4	-0.00391268	0	2995.4	-0.01185873	0	
635.61	-0.0270499	0	1225.61	-0.0277169	0	1815.6	-0.0080886	0.00101928	2405.6	-0.00433791	0	2995.6	-0.01140399	0	
635.81	-0.02662882	0	1225.81	-0.02863258	0	1815.8	-0.00847675	0.00101905	2405.8	-0.00413458	0	2995.8	-0.01053271	0	
636.01	-0.0259528	0	1226.01	-0.02961998	0	1816	-0.00921745	0.00101882	2406	-0.00444051	0	2996	-0.01024943	0	
636.21	-0.02662176	0	1226.21	-0.02960725	0	1816.2	-0.00882069	0.00101859	2406.2	-0.00496688	0	2996.2	-0.00914206	0	
636.41	-0.02665162	0	1226.41	-0.03032421	0	1816.4	-0.00851981	0.00101836	2406.4	-0.00529046	0	2996.4	-0.00896681	0	
636.61	-0.02673454	0	1226.61	-0.03085858	0	1816.6	-0.00807679	0.00101814	2406.6	-0.00501086	0	2996.6	-0.00860919	0	
636.81	-0.02720796	0	1226.81	-0.03097919	0	1816.8	-0.008302	0.00101791	2406.8	-0.00522702	0	2996.8	-0.00904422	0	
637.01	-0.02720422	0	1227.01	-0.03042843	0	1817	-0.00794937	0.00101768	2407	-0.00416874	0	2997	-0.0093773	0	
637.21	-0.02743156	0	1227.21	-0.03049032	0	1817.2	-0.00776015	0.00101745	2407.2	-0.00441087	0	2997.2	-0.00979361	0	
637.41	-0.02654292	0	1227.41	-0.03072971	0	1817.4	-0.00679496	0.00101722	2407.4	-0.00387969	0	2997.4	-0.01022019	0	
637.61	-0.02648456	0	1227.61	-0.03161769	0	1817.6	-0.00668474	0.001017	2407.6	-0.00396472	0	2997.6	-0.01078705	0	
637.81	-0.02612234	0	1227.81	-0.03151232	0	1817.8	-0.00655448	0.00101677	2407.8	-0.00497255	0	2997.8	-0.01059185	0	
638.01	-0.02590026	0	1228.01	-0.03093433	0	1818	-0.00702895	0.00101654	2408	-0.00467638	0	2998	-0.01130538	0	
638.21	-0.02636265	0	1228.21	-0.03039149	0	1818.2	-0.00750272	0.00101631	2408.2	-0.0048838	0	2998.2	-0.0116419	0	
638.41	-0.02638644	0	1228.41	-0.02988746	0	1818.4	-0.00722801	0.00101609	2408.4	-0.00470426	0	2998.4	-0.01238178	0	
638.61	-0.02688302	0	1228.61	-0.02981244	0	1818.6	-0.00668972	0.00101586	2408.6	-0.00495031	0	2998.6	-0.01284321	0	
638.81	-0.02681943	0	1228.81	-0.0296124	0	1818.8	-0.00749296	0.00101563	2408.8	-0.00436376	0	2998.8	-0.01393341	0	
639.01	-0.02660588	0	1229.01	-0.02894221	0	1819	-0.00769729	0.0010154	2409	-0.00523008	0	2999	-0.01412361	0	
639.21	-0.02649039	0	1229.21	-0.02836999	0	1819.2	-0.0084392	0.00101518	2409.2	-0.00547395	0	2999.2	-0.01354436	0	
639.41	-0.02600252	0	1229.41	-0.02828903	0	1819.4	-0.00902307	0.00101495	2409.4	-0.00590409	0	2999.4	-0.01323724	0	
639.61	-0.02585169	0	1229.61	-0.02828118	0	1819.6	-0.00905078	0.00101472	2409.6	-0.00605865	0	2999.6	-0.01351263	0	
639.81	-0.0252585	0	1229.81	-0.02884681	0	1819.8	-0.00869763	0.00101449	2409.8	-0.00592185	0	2999.8	-0.01370023	0	
640.01	-0.02524571	0	1230.01	-0.02988484	0	1820	-0.00848355	0.00101427	2410	-0.00609093	0	3000	-0.01355491	0	
640.21	-0.0253707	0	1230.21	-0.02903972	0	1820.2	-0.0091948	0.00101404	2410.2	-0.00617101	0	3000.2	-0.01256454	0	
640.41	-0.0247739	0	1230.41	-0.02962859	0	1820.4	-0.00936869	0.00101381	2410.4	-0.00644366	0	3000.4	-0.01208373	0	
640.61	-0.02491839	0	1230.61	-0.02991518	0	1820.6	-0.00877962	0.00101359	2410.6	-0.00602197	0	3000.6	-0.01151775	0	
640.81	-0.02461091	0	1230.81	-0.03042676	0	1820.8	-0.00762719	0.00101336	2410.8	-0.00550004	0	3000.8	-0.01187015	0	
641.01	-0.02387598	0	1231.01	-0.03084371	0	1821	-0.00652352	0.00101313	2411	-0.0042501	0	3001	-0.01110543	0	
641.21	-0.02309455	0	1231.21	-0.03236148	0	1821.2	-0.00624042	0.0010129	2411.2	-0.00435055	0	3001.2	-0.01073567	0	
641.41	-0.02253699	0	1231.41	-0.03246998	0	1821.4	-0.00686213	0.00101268	2411.4	-0.00435767	0	3001.4	-0.01007257	0	
641.61	-0.02316032	0	1231.61	-0.03272923	0	1821.6	-0.00737329	0.00101245	2411.6	-0.00411471	0	3001.6	-0.00987253	0	
641.81	-0.02316907	0	1231.81	-0.03230047	0	1821.8	-0.00611623	0.00101222	2411.8	-0.0038508	0	3001.8	-0.00872503	0	
642.01	-0.02398531	0	1232.01	-0.03172475	0	1822	-0.00610395	0.001012	2412	-0.0036187	0	3002	-0.0098942	0	
642.21	-0.02450282	0	1232.21	-0.03123242	0	1822.2	-0.00606084	0.00101177	2412.2	-0.00296209	0	3002.2	-0.00965053	0	
642.41	-0.02523117	0	1232.41	-0.03076202	0	1822.4	-0.00507122	0.00101154	2412.4	-0.00275915	0	3002.4	-0.01045717	0	
642.61	-0.02583316	0	1232.61	-0.03072003	0	1822.6	-0.00442477	0.00101132	2412.6	-0.00269491	0	3002.6	-0.01066635	0	
642.81	-0.02559417	0	1232.81	-0.03008651	0	1822.8	-0.00479318	0.00101109	2412.8	-0.00244344	0	3002.8	-0.01235422	0	
643.01	-0.02587538	0	1233.01	-0.02912021	0	1823	-0.00574709	0.00101087	2413	-0.00217354	0	3003	-0.01302795	0	
643.21	-0.02585843	0	1233.21	-0.02925259	0	1823.2	-0.00666304	0.00101064	2413.2	-0.00231016	0	3003.2	-0.01229622	0	
643.41	-0.02548061	0	1233.41	-0.02910399	0	1823.4	-0.00735931	0.00101041	2413.4	-0.00180765	0	3003.4	-0.01245194	0	
643.61	-0.02551318	0	1233.61	-0.02941557	0	1823.6	-0.00911254	0.00101019	2413.6	-0.00168408	0	3003.6	-0.01329571	0	
643.81	-0.02484732	0	1233.81	-0.02919853	0	1823.8	-0.00999569	0.00100996	2413.8	-0.00236261	0	3003.8	-0.01398406	0	
644.01	-0.0253681	0	1234.01	-0.02825618	0	1824	-0.01089584	0.00100973	2414	-0.00235612	0	3004	-0.01433871	0	
644.21	-0.02557051	0	1234.21	-0.02852363	0	1824.2	-0.01214364	0.00100951	2414.2	-0.00298043	0	3004.2	-0.01380556	0	
644.41	-0.02566253	0	1234.41	-0.02882199	0	1824.4	-0.01081607	0.00100928	2414.4	-0.00275175	0	3004.4	-0.01450343	0	
644.61	-0.02673217	0	1234.61	-0.02830027	0	1824.6	-0.01111705	0.00100906	2414.6	-0.00216915	0	3004.6	-0.0145533	0	
644.81	-0.02712545	0	1234.81	-0.02811478	0	1824.8	-0.01110324	0.00100883	2414.8	-0.00261682	0	3004.8	-0.0150984	0	
645.01	-0.02702758	0	1235.01	-0.02827882	0	1825	-0.01102037	0.0010086	2415	-0.00225258	0	3005	-0.01468676	0	
645.21	-0.02757078	0	1235.21	-0.02840942	0	1825.2	-0.01062796	0.00100838	2415.2	-0.0020944	0	3005.2	-0.01451459	0	
645.41	-0.02796516	0	1235.41	-0.02734344	0	1825.4	-0.00974771	0.00100815	2415.4	-0.00220614	0	3005.4	-0.01391045	0	
645.61	-0.02766336	0	1235.61	-0.02647392	0	1825.6	-0.00823473	0.00100793	2415.6	-0.00182727	0	3005.6	-0.01415213	0	
645.81	-0.02754734	0	1235.81	-0.02624843	0	1825.8	-0.00707335	0.0010077	2415.8	-0.00256551	0	3005.8	-0.01424383	0	
646.01	-0.0271231	0	1236.01	-0.02648972	0	1826	-0.0070422	0.00100748	2416	-0.00304357	0	3006	-0.01498617	0	
646.21	-0.02642396	0	1236.21	-0.0267179	0	1826.2	-0.00663089	0.00100725	2416.2	-0.00237977	0	3006.2	-0.01412527	0	
646.41	-0.0261837	0	1236.41	-0.0266528	0	1826.4	-0.00659663	0.00100702	2416.4	-0.00274202	0	3006.4	-0.01454074	0	
646.61	-0.0262709	0	1236.61	-0.02721381	0	1826.6	-0.00678891	0.0010068	2416.6	-0.00246028	0	3006.6	-0.01479656	0	
646.81	-0.02633162	0	1236.81	-0.02705967	0	1826.8	-0.00660638	0.00100657	2416.8	-0.00284031	0	3006.8	-0.01495759	0	
647.01	-0.02673153	0	1237.01	-0.0273973	0	1827	-0.00731126	0.00100635	2417	-0.00294829	0	3007	-0.01459575	0	
647.21	-0.02627588	0	1237.21	-0.02860284	0	1827.2	-0.00751691	0.00100612	2417.2	-0.00376958	0	3007.2	-0.0133429	0	
647.41	-0.02638629	0	1237.41	-0.02922118	0	1827.4	-0.0086193	0.0010059	2417.4	-0.00353824	0	3007.4	-0.01331947	0	
647.61	-0.02642719	0	1237.61	-0.02962762	0	1827.6	-0.00959655	0.00100567	2417.6	-0.00477479	0	3007.6	-0.01341543	0	
647.81	-0.02646293	0	1237.81	-0.02987775	0	1827.8	-0.0094264	0.00100545	2417.8	-0.00626741	0	3007.8	-0.01300271	0	
648.01	-0.02704985	0	1238.01	-0.03011756	0	1828	-0.00939617	0.00100522	2418	-0.00684376	0	3008	-0.01238759	0	
648.21	-0.02757216	0	1238.21	-0.03119085	0	1828.2	-0.00964707	0.001005	2418.2	-0.00755228	0	3008.2	-0.0116477	0	
648.41	-0.02831696	0	1238.41	-0.03076491	0	1828.4	-0.00944263	0.00100477	2418.4	-0.00776097	0	3008.4	-0.01185704	0	
648.61	-0.02926008	0	1238.61	-0.03014194	0	1828.6	-0.01004053	0.00100455	2418.6	-0.00829493	0	3008.6	-0.01133051	0	
648.81	-0.02945808	0	1238.81	-0.02991423	0	1828.8	-0.00960206	0.00100432	2418.8	-0.00861522	0	3008.8	-0.01146837	0	
649.01	-0.02975407	0	1239.01	-0.02956612	0	1829	-0.00898859	0.0010041	2419	-0.00808775	0	3009	-0.01153739	0	
649.21	-0.03000722	0	1239.21	-0.0290695	0	1829.2	-0.00831106	0.00100387	2419.2	-0.00777352	0	3009.2	-0.01130887	0	
649.41	-0.02992845	0	1239.41	-0.02831285	0	1829.4	-0.0076634	0.00100365	2419.4	-0.00773683	0	3009.4	-0.01172967	0	
649.61	-0.02951725	0	1239.61	-0.02769384	0	1829.6	-0.0075991	0.00100342	2419.6	-0.00754067	0	3009.6	-0.01208745	0	
649.81	-0.02960857	0	1239.81	-0.02815509	0	1829.8	-0.00791575	0.0010032	2419.8	-0.00748319	0	3009.8	-0.01287035	0	
