# Supplementary material for: Functional development of a V3/glycan-specific broadly neutralizing antibody isolated from a case of HIV superinfection
Source: eLife. 2021 Jul 15;10:e68110. doi: 10.7554/eLife.68110 (PMC8376252; doi:10.7554/eLife.68110)
Supplement: Figure 2—source data 2. [file elife-68110-fig2-data2.zip › QA013.2 Dbl Ref_21.02.04/02.04.21/QA013.2 Lineage Replicates_21.02.04/Results/C5Results.txt]

Conc1	5E-07	5E-07	5E-07	5E-07	5E-07	
Start1	290.01	880.01	1470	2060	2650	
Stop1	649.81	1239.81	1829.8	2419.8	3009.8	
Kobs	5.87111188733102E-05	5.34147736700192E-05	0.00111967777644424	0.692858403866301	0.286545309063537	
Error Kobs	0	0	0.000204973859755008	0.0913671224303895	0.0130099557780797	
Koff	0	0	0	0	0	
Error Koff	0	0	0	0	0	
Time1	Data1	Fit1	Time2	Data2	Fit2	Time3	Data3	Fit3	Time4	Data4	Fit4	Time5	Data5	Fit5	
290.01	-0.01485996	0	880.01	0.00278249	0	1470	0.0004067	0	2060	-0.00296341	0	2650	0.01096092	0	
290.21	-0.01430369	0	880.21	0.00289435	0	1470.2	0.00061176	0.00316284	2060.2	-0.00177488	0.00132192	2650.2	0.01243198	0.00240338	
290.41	-0.01340979	0	880.41	0.00306224	0	1470.4	0.00083813	0.00493875	2060.4	-0.00096497	0.00246479	2650.4	0.01418874	0.00467075	
290.61	-0.0130468	0	880.61	0.00333568	0	1470.6	0.00282602	0.00593591	2060.6	-0.00042305	0.00345286	2650.6	0.0154929	0.00680981	
290.81	-0.01146264	0	880.81	0.00349311	0	1470.8	0.00336761	0.00649581	2060.8	0.00068109	0.00430711	2650.8	0.01736373	0.00882783	
291.01	-0.01032166	0	881.01	0.00432157	0	1471	0.00393186	0.00681018	2061	0.00176726	0.00504565	2651	0.0193282	0.01073164	
291.21	-0.00858755	0	881.21	0.00481676	0	1471.2	0.00465957	0.00698671	2061.2	0.00248708	0.00568417	2651.2	0.02123825	0.01252772	
291.41	-0.00700867	0	881.41	0.0054899	0	1471.4	0.00511774	0.00708582	2061.4	0.00298007	0.00623619	2651.4	0.02329849	0.01422216	
291.61	-0.00573947	0	881.61	0.00601646	0	1471.6	0.00626558	0.00714147	2061.6	0.00347161	0.00671345	2651.6	0.02530025	0.01582071	
291.81	-0.00392339	0	881.81	0.00677249	0	1471.8	0.00741422	0.00717272	2061.8	0.00400906	0.00712607	2651.8	0.02655595	0.0173288	
292.01	-0.00232672	0	882.01	0.0076215	0	1472	0.00832151	0.00719027	2062	0.00424216	0.0074828	2652	0.02822234	0.01875154	
292.21	-0.00035001	0	882.21	0.00804632	0	1472.2	0.00958725	0.00720012	2062.2	0.00389588	0.00779122	2652.2	0.02887015	0.02009377	
292.41	0.00093754	0	882.41	0.00888351	0	1472.4	0.01001492	0.00720565	2062.4	0.00357844	0.00805786	2652.4	0.02970649	0.02136005	
292.61	0.00235529	0	882.61	0.00857872	0	1472.6	0.01062654	0.00720876	2062.6	0.00354145	0.00828838	2652.6	0.03029471	0.02255467	
292.81	0.0033517	0	882.81	0.0083805	0	1472.8	0.01168502	0.0072105	2062.8	0.0043584	0.00848769	2652.8	0.03168811	0.02368168	
293.01	0.00510261	0	883.01	0.00873117	0	1473	0.011801	0.00721148	2063	0.00408934	0.00865999	2653	0.03319258	0.02474492	
293.21	0.00574043	0	883.21	0.00824355	0	1473.2	0.01242784	0.00721203	2063.2	0.00506418	0.00880896	2653.2	0.03422221	0.02574799	
293.41	0.00556163	0	883.41	0.00890405	0	1473.4	0.01288238	0.00721234	2063.4	0.006073	0.00893776	2653.4	0.03503756	0.02669429	
293.61	0.00635061	0	883.61	0.00970667	0	1473.6	0.01311205	0.00721251	2063.6	0.00651788	0.00904911	2653.6	0.03605161	0.02758705	
293.81	0.00653189	0	883.81	0.00993985	0	1473.8	0.01349095	0.00721261	2063.8	0.0067735	0.00914537	2653.8	0.03643301	0.02842928	
294.01	0.00540499	0	884.01	0.01005166	0	1474	0.01363156	0.00721266	2064	0.00767056	0.0092286	2654	0.03647475	0.02922385	
294.21	0.00473774	0	884.21	0.01079088	0	1474.2	0.01425448	0.00721269	2064.2	0.00755799	0.00930056	2654.2	0.03662064	0.02997346	
294.41	0.00396878	0	884.41	0.0110252	0	1474.4	0.01487969	0.00721271	2064.4	0.00777831	0.00936277	2654.4	0.03732628	0.03068064	
294.61	0.00386105	0	884.61	0.01199226	0	1474.6	0.01513764	0.00721272	2064.6	0.00879094	0.00941655	2654.6	0.03670752	0.03134781	
294.81	0.00455611	0	884.81	0.01275555	0	1474.8	0.01411633	0.00721273	2064.8	0.00940844	0.00946305	2654.8	0.03791134	0.03197722	
295.01	0.00421026	0	885.01	0.01336641	0	1475	0.01387579	0.00721273	2065	0.00979754	0.00950325	2655	0.03858808	0.03257102	
295.21	0.00450723	0	885.21	0.01354209	0	1475.2	0.01341187	0.00721273	2065.2	0.01038052	0.00953801	2655.2	0.03903072	0.03313121	
295.41	0.00413948	0	885.41	0.01314931	0	1475.4	0.01270997	0.00721273	2065.4	0.01062868	0.00956805	2655.4	0.03968357	0.0336597	
295.61	0.00487136	0	885.61	0.01317279	0	1475.6	0.01353253	0.00721273	2065.6	0.01177498	0.00959403	2655.6	0.03990637	0.03415828	
295.81	0.00557548	0	885.81	0.01345389	0	1475.8	0.01352911	0.00721273	2065.8	0.0124992	0.00961649	2655.8	0.03980972	0.03462865	
296.01	0.00592983	0	886.01	0.01278317	0	1476	0.01412577	0.00721273	2066	0.01298595	0.00963591	2656	0.0397364	0.0350724	
296.21	0.00679164	0	886.21	0.01279087	0	1476.2	0.01486657	0.00721273	2066.2	0.01251783	0.0096527	2656.2	0.03948586	0.03549104	
296.41	0.00772713	0	886.41	0.01317608	0	1476.4	0.01519663	0.00721273	2066.4	0.01261524	0.00966721	2656.4	0.03932846	0.03588598	
296.61	0.00783804	0	886.61	0.01276745	0	1476.6	0.01571332	0.00721273	2066.6	0.01278354	0.00967976	2656.6	0.03973386	0.03625858	
296.81	0.00798581	0	886.81	0.01261891	0	1476.8	0.01647733	0.00721273	2066.8	0.01359311	0.00969061	2656.8	0.03912258	0.03661009	
297.01	0.00878358	0	887.01	0.01236516	0	1477	0.0167559	0.00721273	2067	0.01309669	0.00969999	2657	0.03871679	0.03694171	
297.21	0.00902211	0	887.21	0.01038854	0	1477.2	0.01675634	0.00721273	2067.2	0.01409949	0.0097081	2657.2	0.03791842	0.03725457	
297.41	0.00877516	0	887.41	0.01077958	0	1477.4	0.01730754	0.00721273	2067.4	0.01394691	0.00971511	2657.4	0.03784222	0.03754972	
297.61	0.0089697	0	887.61	0.01181417	0	1477.6	0.01713598	0.00721273	2067.6	0.01329619	0.00972117	2657.6	0.03813638	0.03782816	
297.81	0.0085871	0	887.81	0.01186709	0	1477.8	0.01725405	0.00721273	2067.8	0.01358851	0.00972641	2657.8	0.03861326	0.03809085	
298.01	0.00775087	0	888.01	0.0120975	0	1478	0.01670119	0.00721273	2068	0.01305478	0.00973094	2658	0.03828415	0.03833868	
298.21	0.00748335	0	888.21	0.01198588	0	1478.2	0.01706526	0.00721273	2068.2	0.01191798	0.00973486	2658.2	0.0377198	0.03857248	
298.41	0.00809748	0	888.41	0.01171565	0	1478.4	0.01660426	0.00721273	2068.4	0.01181734	0.00973824	2658.4	0.03884829	0.03879305	
298.61	0.00851339	0	888.61	0.01191227	0	1478.6	0.01560497	0.00721273	2068.6	0.01155961	0.00974117	2658.6	0.03866471	0.03900113	
298.81	0.00867771	0	888.81	0.01209711	0	1478.8	0.01676393	0.00721273	2068.8	0.01126008	0.0097437	2658.8	0.03992109	0.03919744	
299.01	0.00843691	0	889.01	0.0121027	0	1479	0.01695456	0.00721273	2069	0.01136981	0.00974589	2659	0.04067378	0.03938265	
299.21	0.00817679	0	889.21	0.01139704	0	1479.2	0.0164075	0.00721273	2069.2	0.01173724	0.00974778	2659.2	0.04132535	0.03955737	
299.41	0.0085464	0	889.41	0.01084627	0	1479.4	0.0164313	0.00721273	2069.4	0.01148477	0.00974942	2659.4	0.04160051	0.0397222	
299.61	0.0093562	0	889.61	0.01144232	0	1479.6	0.01792102	0.00721273	2069.6	0.01238519	0.00975083	2659.6	0.04195229	0.03987771	
299.81	0.00842296	0	889.81	0.0114937	0	1479.8	0.01845463	0.00721273	2069.8	0.01174404	0.00975205	2659.8	0.04179846	0.04002442	
300.01	0.00803656	0	890.01	0.01082282	0	1480	0.01885952	0.00721273	2070	0.01197349	0.00975311	2660	0.04173388	0.04016282	
300.21	0.00744378	0	890.21	0.01115616	0	1480.2	0.01853694	0.00721273	2070.2	0.01144346	0.00975402	2660.2	0.04189577	0.04029339	
300.41	0.00756075	0	890.41	0.01068952	0	1480.4	0.0184352	0.00721273	2070.4	0.01142338	0.00975481	2660.4	0.0420318	0.04041657	
300.61	0.00701465	0	890.61	0.01062233	0	1480.6	0.01884987	0.00721273	2070.6	0.0115613	0.0097555	2660.6	0.04173998	0.04053279	
300.81	0.00659169	0	890.81	0.01072927	0	1480.8	0.01955103	0.00721273	2070.8	0.01168425	0.00975609	2660.8	0.0418183	0.04064242	
301.01	0.0071818	0	891.01	0.00983151	0	1481	0.01831539	0.00721273	2071	0.01191005	0.0097566	2661	0.04217231	0.04074585	
301.21	0.00723733	0	891.21	0.00935427	0	1481.2	0.01762463	0.00721273	2071.2	0.01283933	0.00975704	2661.2	0.04264743	0.04084343	
301.41	0.00629899	0	891.41	0.00971769	0	1481.4	0.01701886	0.00721273	2071.4	0.01307842	0.00975742	2661.4	0.04326693	0.04093549	
301.61	0.00592386	0	891.61	0.01068119	0	1481.6	0.01653319	0.00721273	2071.6	0.01254689	0.00975775	2661.6	0.04368642	0.04102233	
301.81	0.00634457	0	891.81	0.0101997	0	1481.8	0.0159912	0.00721273	2071.8	0.01340481	0.00975804	2661.8	0.04408003	0.04110427	
302.01	0.00635893	0	892.01	0.00927079	0	1482	0.0153139	0.00721273	2072	0.01301207	0.00975828	2662	0.0440301	0.04118156	
302.21	0.00622712	0	892.21	0.00866634	0	1482.2	0.01502793	0.00721273	2072.2	0.01303295	0.0097585	2662.2	0.04382012	0.04125448	
302.41	0.00654212	0	892.41	0.00794974	0	1482.4	0.01473726	0.00721273	2072.4	0.01393093	0.00975868	2662.4	0.04392566	0.04132328	
302.61	0.00612468	0	892.61	0.00815942	0	1482.6	0.01463239	0.00721273	2072.6	0.01391816	0.00975884	2662.6	0.04360648	0.04138818	
302.81	0.00640952	0	892.81	0.00833423	0	1482.8	0.01492482	0.00721273	2072.8	0.01429615	0.00975898	2662.8	0.04348262	0.04144941	
303.01	0.00611318	0	893.01	0.00818924	0	1483	0.0147884	0.00721273	2073	0.01482845	0.0097591	2663	0.04278562	0.04150717	
303.21	0.00708005	0	893.21	0.00770226	0	1483.2	0.01456382	0.00721273	2073.2	0.01471465	0.0097592	2663.2	0.04210371	0.04156167	
303.41	0.00717555	0	893.41	0.00895104	0	1483.4	0.01453869	0.00721273	2073.4	0.01436838	0.00975929	2663.4	0.04179797	0.04161308	
303.61	0.00676078	0	893.61	0.00920661	0	1483.6	0.01514494	0.00721273	2073.6	0.01385026	0.00975936	2663.6	0.04206342	0.04166158	
303.81	0.00597689	0	893.81	0.00933954	0	1483.8	0.01497925	0.00721273	2073.8	0.01263946	0.00975943	2663.8	0.04103178	0.04170734	
304.01	0.00536388	0	894.01	0.01007502	0	1484	0.0146225	0.00721273	2074	0.01177374	0.00975949	2664	0.0410175	0.04175051	
304.21	0.00468429	0	894.21	0.01032627	0	1484.2	0.01432198	0.00721273	2074.2	0.01065491	0.00975954	2664.2	0.04055155	0.04179123	
304.41	0.00458968	0	894.41	0.01069308	0	1484.4	0.01469692	0.00721273	2074.4	0.00968815	0.00975958	2664.4	0.04038631	0.04182965	
304.61	0.00430802	0	894.61	0.01083364	0	1484.6	0.01552321	0.00721273	2074.6	0.00921114	0.00975962	2664.6	0.0406459	0.0418659	
304.81	0.0038914	0	894.81	0.01121603	0	1484.8	0.01605444	0.00721273	2074.8	0.00886233	0.00975965	2664.8	0.04166349	0.04190009	
305.01	0.00439264	0	895.01	0.01035207	0	1485	0.01570193	0.00721273	2075	0.00946229	0.00975968	2665	0.0416296	0.04193235	
305.21	0.00467193	0	895.21	0.01037579	0	1485.2	0.01619386	0.00721273	2075.2	0.00910383	0.0097597	2665.2	0.04233053	0.04196279	
305.41	0.00457969	0	895.41	0.00995637	0	1485.4	0.01645368	0.00721273	2075.4	0.00876612	0.00975972	2665.4	0.04319874	0.0419915	
305.61	0.00519056	0	895.61	0.00964946	0	1485.6	0.01611553	0.00721273	2075.6	0.00875951	0.00975974	2665.6	0.04393577	0.04201859	
305.81	0.00489961	0	895.81	0.00849182	0	1485.8	0.01597865	0.00721273	2075.8	0.00880393	0.00975976	2665.8	0.04397042	0.04204414	
306.01	0.00527896	0	896.01	0.00814187	0	1486	0.01609718	0.00721273	2076	0.00971685	0.00975977	2666	0.04511228	0.04206825	
306.21	0.00457198	0	896.21	0.00822331	0	1486.2	0.01611643	0.00721273	2076.2	0.01009268	0.00975978	2666.2	0.04625892	0.04209099	
306.41	0.00497988	0	896.41	0.00813393	0	1486.4	0.01601984	0.00721273	2076.4	0.01034894	0.00975979	2666.4	0.04691362	0.04211245	
306.61	0.00462845	0	896.61	0.00824351	0	1486.6	0.01596381	0.00721273	2076.6	0.01048398	0.0097598	2666.6	0.04694552	0.04213269	
306.81	0.00442559	0	896.81	0.00880884	0	1486.8	0.01531255	0.00721273	2076.8	0.01138302	0.00975981	2666.8	0.04694389	0.04215179	
307.01	0.00407225	0	897.01	0.0097371	0	1487	0.015405	0.00721273	2077	0.01235305	0.00975981	2667	0.04677234	0.04216981	
307.21	0.00444644	0	897.21	0.01004901	0	1487.2	0.01514159	0.00721273	2077.2	0.0124767	0.00975982	2667.2	0.04736573	0.0421868	
307.41	0.00375182	0	897.41	0.01042057	0	1487.4	0.01457613	0.00721273	2077.4	0.01277421	0.00975983	2667.4	0.04786098	0.04220284	
307.61	0.00357159	0	897.61	0.01053289	0	1487.6	0.01565281	0.00721273	2077.6	0.01285854	0.00975983	2667.6	0.04743914	0.04221797	
307.81	0.00319656	0	897.81	0.01109645	0	1487.8	0.0148009	0.00721273	2077.8	0.01362222	0.00975983	2667.8	0.04676817	0.04223224	
308.01	0.00254181	0	898.01	0.01149659	0	1488	0.0139001	0.00721273	2078	0.01312852	0.00975984	2668	0.04678908	0.0422457	
308.21	0.0025181	0	898.21	0.01107365	0	1488.2	0.01367525	0.00721273	2078.2	0.01334259	0.00975984	2668.2	0.04601017	0.0422584	
308.41	0.0027285	0	898.41	0.01066762	0	1488.4	0.01406883	0.00721273	2078.4	0.01291459	0.00975984	2668.4	0.04493889	0.04227039	
308.61	0.0029201	0	898.61	0.01005344	0	1488.6	0.01452407	0.00721273	2078.6	0.01326731	0.00975984	2668.6	0.04466981	0.04228169	
308.81	0.00292757	0	898.81	0.01002725	0	1488.8	0.01403684	0.00721273	2078.8	0.01418812	0.00975984	2668.8	0.04438805	0.04229236	
309.01	0.00404165	0	899.01	0.00913574	0	1489	0.01436585	0.00721273	2079	0.01470457	0.00975985	2669	0.04284935	0.04230242	
309.21	0.00474648	0	899.21	0.00912965	0	1489.2	0.01441236	0.00721273	2079.2	0.0139541	0.00975985	2669.2	0.04235913	0.04231191	
309.41	0.00466644	0	899.41	0.00881779	0	1489.4	0.01373653	0.00721273	2079.4	0.01384502	0.00975985	2669.4	0.04256054	0.04232087	
309.61	0.00509028	0	899.61	0.00877422	0	1489.6	0.01291718	0.00721273	2079.6	0.01316333	0.00975985	2669.6	0.04241088	0.04232931	
309.81	0.00444057	0	899.81	0.00963377	0	1489.8	0.01317613	0.00721273	2079.8	0.01254878	0.00975985	2669.8	0.04279716	0.04233728	
310.01	0.00453499	0	900.01	0.01006714	0	1490	0.0136163	0.00721273	2080	0.01265035	0.00975985	2670	0.04325021	0.0423448	
310.21	0.00441829	0	900.21	0.01057165	0	1490.2	0.01404794	0.00721273	2080.2	0.01247789	0.00975985	2670.2	0.04355802	0.0423519	
310.41	0.00490358	0	900.41	0.01078481	0	1490.4	0.01389496	0.00721273	2080.4	0.01167581	0.00975985	2670.4	0.04369048	0.04235859	
310.61	0.00434154	0	900.61	0.01105439	0	1490.6	0.01424716	0.00721273	2080.6	0.01214369	0.00975985	2670.6	0.04437576	0.0423649	
310.81	0.00478521	0	900.81	0.01141592	0	1490.8	0.01450981	0.00721273	2080.8	0.01206066	0.00975985	2670.8	0.04538029	0.04237086	
311.01	0.00475689	0	901.01	0.01117714	0	1491	0.01444541	0.00721273	2081	0.01242761	0.00975985	2671	0.04587532	0.04237648	
311.21	0.00491599	0	901.21	0.01091769	0	1491.2	0.0151896	0.00721273	2081.2	0.01181637	0.00975985	2671.2	0.04655559	0.04238178	
311.41	0.00454699	0	901.41	0.01056698	0	1491.4	0.0151738	0.00721273	2081.4	0.01215473	0.00975985	2671.4	0.04710323	0.04238678	
311.61	0.00383902	0	901.61	0.01060589	0	1491.6	0.01505468	0.00721273	2081.6	0.01282135	0.00975985	2671.6	0.0466469	0.0423915	
311.81	0.00389096	0	901.81	0.00986249	0	1491.8	0.01399309	0.00721273	2081.8	0.01309841	0.00975985	2671.8	0.04731753	0.04239595	
312.01	0.0040065	0	902.01	0.00975702	0	1492	0.01402375	0.00721273	2082	0.01241245	0.00975985	2672	0.0469699	0.04240015	
312.21	0.00465164	0	902.21	0.00964115	0	1492.2	0.01483718	0.00721273	2082.2	0.01316945	0.00975985	2672.2	0.04599673	0.04240411	
312.41	0.00518051	0	902.41	0.00858136	0	1492.4	0.0150125	0.00721273	2082.4	0.01288003	0.00975986	2672.4	0.0451949	0.04240785	
312.61	0.0058304	0	902.61	0.00845891	0	1492.6	0.01544456	0.00721273	2082.6	0.01327942	0.00975986	2672.6	0.04417567	0.04241138	
312.81	0.00715211	0	902.81	0.00853778	0	1492.8	0.01527031	0.00721273	2082.8	0.01323371	0.00975986	2672.8	0.04408641	0.0424147	
313.01	0.00792486	0	903.01	0.00825143	0	1493	0.01573093	0.00721273	2083	0.01297083	0.00975986	2673	0.04309513	0.04241784	
313.21	0.00719018	0	903.21	0.0085214	0	1493.2	0.01544844	0.00721273	2083.2	0.01223218	0.00975986	2673.2	0.0431694	0.0424208	
313.41	0.00613809	0	903.41	0.00863817	0	1493.4	0.01492656	0.00721273	2083.4	0.01233459	0.00975986	2673.4	0.04337776	0.04242359	
313.61	0.00679041	0	903.61	0.00861231	0	1493.6	0.01496378	0.00721273	2083.6	0.01153128	0.00975986	2673.6	0.04341168	0.04242623	
313.81	0.00564288	0	903.81	0.00917118	0	1493.8	0.01586959	0.00721273	2083.8	0.01161177	0.00975986	2673.8	0.04354178	0.04242872	
314.01	0.00589829	0	904.01	0.00965082	0	1494	0.01597021	0.00721273	2084	0.01124887	0.00975986	2674	0.04331598	0.04243106	
314.21	0.00599637	0	904.21	0.01020548	0	1494.2	0.01641441	0.00721273	2084.2	0.01164366	0.00975986	2674.2	0.04425429	0.04243327	
314.41	0.00552661	0	904.41	0.01022527	0	1494.4	0.01573428	0.00721273	2084.4	0.01118083	0.00975986	2674.4	0.04456449	0.04243536	
314.61	0.00498567	0	904.61	0.01009683	0	1494.6	0.01519077	0.00721273	2084.6	0.01166942	0.00975986	2674.6	0.04515222	0.04243733	
314.81	0.00494487	0	904.81	0.009955	0	1494.8	0.01468416	0.00721273	2084.8	0.01068785	0.00975986	2674.8	0.04578919	0.04243919	
315.01	0.00350244	0	905.01	0.01033539	0	1495	0.01447702	0.00721273	2085	0.01033466	0.00975986	2675	0.04526541	0.04244094	
315.21	0.00243013	0	905.21	0.00997267	0	1495.2	0.0143886	0.00721273	2085.2	0.00939138	0.00975986	2675.2	0.04537868	0.04244259	
315.41	0.00245955	0	905.41	0.00924859	0	1495.4	0.01390774	0.00721273	2085.4	0.01032057	0.00975986	2675.4	0.04504201	0.04244415	
315.61	0.00196436	0	905.61	0.00910646	0	1495.6	0.01324803	0.00721273	2085.6	0.01021197	0.00975986	2675.6	0.0447743	0.04244562	
315.81	0.00267934	0	905.81	0.00926267	0	1495.8	0.01326683	0.00721273	2085.8	0.00978635	0.00975986	2675.8	0.04535471	0.04244701	
316.01	0.00275503	0	906.01	0.00960241	0	1496	0.01307476	0.00721273	2086	0.00984471	0.00975986	2676	0.04439458	0.04244832	
316.21	0.00319514	0	906.21	0.00962195	0	1496.2	0.01321042	0.00721273	2086.2	0.01004427	0.00975986	2676.2	0.04388719	0.04244956	
316.41	0.00414149	0	906.41	0.00909509	0	1496.4	0.01336638	0.00721273	2086.4	0.00942171	0.00975986	2676.4	0.04290362	0.04245072	
316.61	0.00494288	0	906.61	0.00909476	0	1496.6	0.01303244	0.00721273	2086.6	0.0099348	0.00975986	2676.6	0.0422913	0.04245182	
316.81	0.00508915	0	906.81	0.00937819	0	1496.8	0.01290924	0.00721273	2086.8	0.01018643	0.00975986	2676.8	0.04268555	0.04245286	
317.01	0.00477751	0	907.01	0.00902099	0	1497	0.01265193	0.00721273	2087	0.01065243	0.00975986	2677	0.04251658	0.04245384	
317.21	0.00386663	0	907.21	0.00868059	0	1497.2	0.01322561	0.00721273	2087.2	0.01094616	0.00975986	2677.2	0.04190426	0.04245476	
317.41	0.00334134	0	907.41	0.00843082	0	1497.4	0.01315283	0.00721273	2087.4	0.01105206	0.00975986	2677.4	0.04265739	0.04245563	
317.61	0.00324112	0	907.61	0.00931062	0	1497.6	0.01358832	0.00721273	2087.6	0.01058401	0.00975986	2677.6	0.04326522	0.04245646	
317.81	0.0026002	0	907.81	0.00952991	0	1497.8	0.01338116	0.00721273	2087.8	0.01161749	0.00975986	2677.8	0.04429395	0.04245723	
318.01	0.00334944	0	908.01	0.01027813	0	1498	0.01282435	0.00721273	2088	0.01258711	0.00975986	2678	0.04486077	0.04245796	
318.21	0.00343667	0	908.21	0.00970708	0	1498.2	0.0131855	0.00721273	2088.2	0.01298263	0.00975986	2678.2	0.0453901	0.04245865	
318.41	0.00380989	0	908.41	0.00948426	0	1498.4	0.01245135	0.00721273	2088.4	0.0132981	0.00975986	2678.4	0.04536961	0.0424593	
318.61	0.00413702	0	908.61	0.00870121	0	1498.6	0.01295887	0.00721273	2088.6	0.01335697	0.00975986	2678.6	0.0460189	0.04245992	
318.81	0.00438917	0	908.81	0.00887067	0	1498.8	0.01335578	0.00721273	2088.8	0.01271088	0.00975986	2678.8	0.04663413	0.0424605	
319.01	0.00379081	0	909.01	0.00885083	0	1499	0.01449429	0.00721273	2089	0.01304477	0.00975986	2679	0.04609148	0.04246104	
319.21	0.00399236	0	909.21	0.00826349	0	1499.2	0.01444379	0.00721273	2089.2	0.01308047	0.00975986	2679.2	0.04625611	0.04246156	
319.41	0.0046117	0	909.41	0.00805145	0	1499.4	0.01431707	0.00721273	2089.4	0.01336546	0.00975986	2679.4	0.04596618	0.04246205	
319.61	0.00432435	0	909.61	0.00779007	0	1499.6	0.01383544	0.00721273	2089.6	0.01311462	0.00975986	2679.6	0.0463025	0.04246251	
319.81	0.00438157	0	909.81	0.00786725	0	1499.8	0.01308225	0.00721273	2089.8	0.01263747	0.00975986	2679.8	0.04565403	0.04246294	
320.01	0.00382853	0	910.01	0.00751753	0	1500	0.01297208	0.00721273	2090	0.01237621	0.00975986	2680	0.04459245	0.04246335	
320.21	0.00437927	0	910.21	0.007042	0	1500.2	0.0131856	0.00721273	2090.2	0.01206095	0.00975986	2680.2	0.04432909	0.04246373	
320.41	0.00494306	0	910.41	0.00622046	0	1500.4	0.0130853	0.00721273	2090.4	0.01214448	0.00975986	2680.4	0.04397818	0.0424641	
320.61	0.00458614	0	910.61	0.0062194	0	1500.6	0.01285032	0.00721273	2090.6	0.01240656	0.00975986	2680.6	0.04442402	0.04246444	
320.81	0.00445601	0	910.81	0.00677894	0	1500.8	0.01375459	0.00721273	2090.8	0.01198648	0.00975986	2680.8	0.0437835	0.04246476	
321.01	0.0049939	0	911.01	0.00648149	0	1501	0.01365851	0.00721273	2091	0.01199971	0.00975986	2681	0.04374646	0.04246507	
321.21	0.00413064	0	911.21	0.00693305	0	1501.2	0.01367835	0.00721273	2091.2	0.01150656	0.00975986	2681.2	0.04362875	0.04246536	
321.41	0.00389867	0	911.41	0.00748342	0	1501.4	0.01289121	0.00721273	2091.4	0.01160272	0.00975986	2681.4	0.04407523	0.04246563	
321.61	0.00343656	0	911.61	0.00801247	0	1501.6	0.01281297	0.00721273	2091.6	0.01139949	0.00975986	2681.6	0.04411771	0.04246588	
321.81	0.00405113	0	911.81	0.00722211	0	1501.8	0.01204648	0.00721273	2091.8	0.01262331	0.00975986	2681.8	0.04453652	0.04246613	
322.01	0.00439655	0	912.01	0.00771279	0	1502	0.01218149	0.00721273	2092	0.01258314	0.00975986	2682	0.04406168	0.04246635	
322.21	0.00485279	0	912.21	0.00704617	0	1502.2	0.01162594	0.00721273	2092.2	0.01212186	0.00975986	2682.2	0.04449792	0.04246657	
322.41	0.00512774	0	912.41	0.00648343	0	1502.4	0.01181204	0.00721273	2092.4	0.01275235	0.00975986	2682.4	0.04442007	0.04246677	
322.61	0.00478227	0	912.61	0.00644613	0	1502.6	0.0122307	0.00721273	2092.6	0.01369232	0.00975986	2682.6	0.04482849	0.04246696	
322.81	0.00498499	0	912.81	0.00732267	0	1502.8	0.01244574	0.00721273	2092.8	0.01372378	0.00975986	2682.8	0.04477364	0.04246715	
323.01	0.00445588	0	913.01	0.00771996	0	1503	0.01325914	0.00721273	2093	0.01417468	0.00975986	2683	0.0439255	0.04246732	
323.21	0.0042658	0	913.21	0.00749755	0	1503.2	0.01319001	0.00721273	2093.2	0.01474798	0.00975986	2683.2	0.04332453	0.04246748	
323.41	0.00375944	0	913.41	0.00739831	0	1503.4	0.01316346	0.00721273	2093.4	0.01508691	0.00975986	2683.4	0.0433295	0.04246763	
323.61	0.00303578	0	913.61	0.00795074	0	1503.6	0.01350216	0.00721273	2093.6	0.01465262	0.00975986	2683.6	0.04349572	0.04246777	
323.81	0.00295797	0	913.81	0.00798264	0	1503.8	0.01370823	0.00721273	2093.8	0.01349211	0.00975986	2683.8	0.0426048	0.04246791	
324.01	0.00324422	0	914.01	0.00785521	0	1504	0.01519622	0.00721273	2094	0.01324761	0.00975986	2684	0.04269564	0.04246803	
324.21	0.00386738	0	914.21	0.00766717	0	1504.2	0.01571301	0.00721273	2094.2	0.0135686	0.00975986	2684.2	0.0433323	0.04246815	
324.41	0.00364087	0	914.41	0.00791902	0	1504.4	0.01649292	0.00721273	2094.4	0.01425548	0.00975986	2684.4	0.04290125	0.04246827	
324.61	0.00398038	0	914.61	0.00786778	0	1504.6	0.01739408	0.00721273	2094.6	0.01485136	0.00975986	2684.6	0.04261443	0.04246837	
324.81	0.00516327	0	914.81	0.00742078	0	1504.8	0.01727096	0.00721273	2094.8	0.01420119	0.00975986	2684.8	0.0425961	0.04246848	
325.01	0.00543533	0	915.01	0.00717622	0	1505	0.01681382	0.00721273	2095	0.01408877	0.00975986	2685	0.04269361	0.04246857	
325.21	0.00537303	0	915.21	0.00771342	0	1505.2	0.01604907	0.00721273	2095.2	0.01349868	0.00975986	2685.2	0.04249627	0.04246866	
325.41	0.00543493	0	915.41	0.0068482	0	1505.4	0.015635	0.00721273	2095.4	0.01346568	0.00975986	2685.4	0.04249265	0.04246875	
325.61	0.00530935	0	915.61	0.00651327	0	1505.6	0.01535971	0.00721273	2095.6	0.01223275	0.00975986	2685.6	0.04197532	0.04246883	
325.81	0.00553597	0	915.81	0.00608493	0	1505.8	0.01475676	0.00721273	2095.8	0.0118211	0.00975986	2685.8	0.04259632	0.0424689	
326.01	0.00588403	0	916.01	0.00603889	0	1506	0.01365992	0.00721273	2096	0.01059918	0.00975986	2686	0.04291236	0.04246897	
326.21	0.00558139	0	916.21	0.00570303	0	1506.2	0.01292954	0.00721273	2096.2	0.00999268	0.00975986	2686.2	0.04388667	0.04246904	
326.41	0.00577485	0	916.41	0.00541621	0	1506.4	0.01260378	0.00721273	2096.4	0.00967623	0.00975986	2686.4	0.04435862	0.0424691	
326.61	0.00509717	0	916.61	0.00543653	0	1506.6	0.01185861	0.00721273	2096.6	0.00932043	0.00975986	2686.6	0.04452061	0.04246916	
326.81	0.00553402	0	916.81	0.00569597	0	1506.8	0.01220537	0.00721273	2096.8	0.00872288	0.00975986	2686.8	0.045007	0.04246922	
327.01	0.00435102	0	917.01	0.00547618	0	1507	0.01234075	0.00721273	2097	0.00846227	0.00975986	2687	0.04489349	0.04246927	
327.21	0.00365283	0	917.21	0.00522234	0	1507.2	0.01209013	0.00721273	2097.2	0.00826676	0.00975986	2687.2	0.04543857	0.04246932	
327.41	0.0030012	0	917.41	0.00611164	0	1507.4	0.01217352	0.00721273	2097.4	0.00805285	0.00975986	2687.4	0.04602903	0.04246937	
327.61	0.00277117	0	917.61	0.0063437	0	1507.6	0.01279467	0.00721273	2097.6	0.00774117	0.00975986	2687.6	0.04625805	0.04246941	
327.81	0.00292591	0	917.81	0.00523767	0	1507.8	0.01335604	0.00721273	2097.8	0.00811339	0.00975986	2687.8	0.0460035	0.04246946	
328.01	0.0019693	0	918.01	0.00505642	0	1508	0.01421505	0.00721273	2098	0.00925103	0.00975986	2688	0.04594271	0.0424695	
328.21	0.00100563	0	918.21	0.00588789	0	1508.2	0.0142169	0.00721273	2098.2	0.01108052	0.00975986	2688.2	0.04558845	0.04246953	
328.41	0.00055788	0	918.41	0.00638121	0	1508.4	0.01433313	0.00721273	2098.4	0.011695	0.00975986	2688.4	0.04553928	0.04246957	
328.61	0.00000918	0	918.61	0.00634984	0	1508.6	0.0144028	0.00721273	2098.6	0.01236437	0.00975986	2688.6	0.04590424	0.0424696	
328.81	-0.000144	0	918.81	0.00623626	0	1508.8	0.01423838	0.00721273	2098.8	0.01210882	0.00975986	2688.8	0.0468731	0.04246963	
329.01	-0.0006095	0	919.01	0.00622896	0	1509	0.01417659	0.00721273	2099	0.01267147	0.00975986	2689	0.04688843	0.04246966	
329.21	-0.00047085	0	919.21	0.00600777	0	1509.2	0.01361897	0.00721273	2099.2	0.0132296	0.00975986	2689.2	0.04665153	0.04246969	
329.41	-0.00029546	0	919.41	0.00569577	0	1509.4	0.01395308	0.00721273	2099.4	0.01340243	0.00975986	2689.4	0.04623665	0.04246972	
329.61	-0.0008502	0	919.61	0.0059255	0	1509.6	0.01325075	0.00721273	2099.6	0.0126508	0.00975986	2689.6	0.0454207	0.04246974	
329.81	-0.0004914	0	919.81	0.00638632	0	1509.8	0.01346746	0.00721273	2099.8	0.01266103	0.00975986	2689.8	0.04580938	0.04246977	
330.01	0.0000206	0	920.01	0.00751695	0	1510	0.01319769	0.00721273	2100	0.01243181	0.00975986	2690	0.04471513	0.04246979	
330.21	-0.00015159	0	920.21	0.00820629	0	1510.2	0.01328575	0.00721273	2100.2	0.01252947	0.00975986	2690.2	0.04451035	0.04246981	
330.41	0.00046636	0	920.41	0.00759399	0	1510.4	0.01270642	0.00721273	2100.4	0.0120549	0.00975986	2690.4	0.04446694	0.04246983	
330.61	0.00026323	0	920.61	0.00693292	0	1510.6	0.01248036	0.00721273	2100.6	0.01113739	0.00975986	2690.6	0.04404659	0.04246985	
330.81	0.00032855	0	920.81	0.00643866	0	1510.8	0.01265833	0.00721273	2100.8	0.01027678	0.00975986	2690.8	0.04464367	0.04246986	
331.01	0.00041202	0	921.01	0.00575464	0	1511	0.01239058	0.00721273	2101	0.0097882	0.00975986	2691	0.04343163	0.04246988	
331.21	0.00054823	0	921.21	0.00551618	0	1511.2	0.01102336	0.00721273	2101.2	0.0097892	0.00975986	2691.2	0.04375274	0.0424699	
331.41	0.00046485	0	921.41	0.00517798	0	1511.4	0.01164513	0.00721273	2101.4	0.01009031	0.00975986	2691.4	0.04387716	0.04246991	
331.61	0.00012188	0	921.61	0.00432102	0	1511.6	0.01277723	0.00721273	2101.6	0.00937968	0.00975986	2691.6	0.04304824	0.04246993	
331.81	-0.00004494	0	921.81	0.00340782	0	1511.8	0.01307064	0.00721273	2101.8	0.00939781	0.00975986	2691.8	0.04253607	0.04246994	
332.01	-0.00031973	0	922.01	0.00306823	0	1512	0.01386432	0.00721273	2102	0.00928224	0.00975986	2692	0.04174099	0.04246995	
332.21	-0.00008413	0	922.21	0.00432844	0	1512.2	0.01353692	0.00721273	2102.2	0.00928769	0.00975986	2692.2	0.04246243	0.04246996	
332.41	-0.00065188	0	922.41	0.00476277	0	1512.4	0.01392555	0.00721273	2102.4	0.00849942	0.00975986	2692.4	0.04268009	0.04246997	
332.61	-0.00067971	0	922.61	0.00484525	0	1512.6	0.01465377	0.00721273	2102.6	0.00883648	0.00975986	2692.6	0.04239565	0.04246998	
332.81	0.00022364	0	922.81	0.00431853	0	1512.8	0.01469306	0.00721273	2102.8	0.00844527	0.00975986	2692.8	0.04357067	0.04246999	
333.01	0.00046718	0	923.01	0.00402767	0	1513	0.01470476	0.00721273	2103	0.00849926	0.00975986	2693	0.04389317	0.04247	
333.21	0.00100014	0	923.21	0.00480402	0	1513.2	0.01497722	0.00721273	2103.2	0.00868404	0.00975986	2693.2	0.04351147	0.04247001	
333.41	0.00092805	0	923.41	0.00534279	0	1513.4	0.01491522	0.00721273	2103.4	0.00960467	0.00975986	2693.4	0.04386417	0.04247002	
333.61	0.00067004	0	923.61	0.00563786	0	1513.6	0.01484383	0.00721273	2103.6	0.00946667	0.00975986	2693.6	0.0441518	0.04247003	
333.81	0.00116602	0	923.81	0.00631562	0	1513.8	0.01650798	0.00721273	2103.8	0.011304	0.00975986	2693.8	0.04474938	0.04247004	
334.01	0.00152489	0	924.01	0.00738863	0	1514	0.01699151	0.00721273	2104	0.01189401	0.00975986	2694	0.04455636	0.04247004	
334.21	0.0014722	0	924.21	0.00734402	0	1514.2	0.01638214	0.00721273	2104.2	0.01276152	0.00975986	2694.2	0.04445792	0.04247005	
334.41	0.00134006	0	924.41	0.00673172	0	1514.4	0.01546441	0.00721273	2104.4	0.01221056	0.00975986	2694.4	0.04478072	0.04247006	
334.61	0.0012769	0	924.61	0.00729226	0	1514.6	0.01376403	0.00721273	2104.6	0.01169548	0.00975986	2694.6	0.04458144	0.04247006	
334.81	0.00087025	0	924.81	0.00716861	0	1514.8	0.01294672	0.00721273	2104.8	0.01181842	0.00975986	2694.8	0.04382975	0.04247007	
335.01	0.00086723	0	925.01	0.00743778	0	1515	0.01252752	0.00721273	2105	0.0116745	0.00975986	2695	0.04300576	0.04247007	
335.21	-0.00005276	0	925.21	0.00809253	0	1515.2	0.01170857	0.00721273	2105.2	0.01120681	0.00975986	2695.2	0.04278104	0.04247008	
335.41	-0.0000346	0	925.41	0.00808915	0	1515.4	0.01288019	0.00721273	2105.4	0.01065692	0.00975986	2695.4	0.04215563	0.04247008	
335.61	-0.00047175	0	925.61	0.00794632	0	1515.6	0.01270682	0.00721273	2105.6	0.01012856	0.00975986	2695.6	0.04124143	0.04247009	
335.81	-0.00000768	0	925.81	0.00748513	0	1515.8	0.01186252	0.00721273	2105.8	0.00972303	0.00975986	2695.8	0.04086496	0.04247009	
336.01	0.00042099	0	926.01	0.00701068	0	1516	0.01257076	0.00721273	2106	0.0092867	0.00975986	2696	0.04070333	0.04247009	
336.21	0.00035993	0	926.21	0.00800187	0	1516.2	0.01215925	0.00721273	2106.2	0.00855114	0.00975986	2696.2	0.04056474	0.0424701	
336.41	-0.0002405	0	926.41	0.00765123	0	1516.4	0.01237715	0.00721273	2106.4	0.0088246	0.00975986	2696.4	0.04004658	0.0424701	
336.61	0.0008818	0	926.61	0.00691901	0	1516.6	0.01215114	0.00721273	2106.6	0.00878412	0.00975986	2696.6	0.03999611	0.0424701	
336.81	0.00083196	0	926.81	0.00675577	0	1516.8	0.01175539	0.00721273	2106.8	0.00860504	0.00975986	2696.8	0.04107022	0.04247011	
337.01	0.00086689	0	927.01	0.00648821	0	1517	0.0116072	0.00721273	2107	0.00825367	0.00975986	2697	0.04160945	0.04247011	
337.21	0.00149838	0	927.21	0.00685161	0	1517.2	0.01188683	0.00721273	2107.2	0.00886976	0.00975986	2697.2	0.04204805	0.04247011	
337.41	0.00078346	0	927.41	0.005883	0	1517.4	0.01218613	0.00721273	2107.4	0.00989014	0.00975986	2697.4	0.04335003	0.04247012	
337.61	0.00111766	0	927.61	0.0056775	0	1517.6	0.01304918	0.00721273	2107.6	0.01043686	0.00975986	2697.6	0.0441416	0.04247012	
337.81	0.00100553	0	927.81	0.00601975	0	1517.8	0.01360338	0.00721273	2107.8	0.0113409	0.00975986	2697.8	0.04407119	0.04247012	
338.01	0.00099695	0	928.01	0.0066324	0	1518	0.01388365	0.00721273	2108	0.01147709	0.00975986	2698	0.04478388	0.04247012	
338.21	0.00022082	0	928.21	0.00660054	0	1518.2	0.01288669	0.00721273	2108.2	0.01156902	0.00975986	2698.2	0.04464711	0.04247012	
338.41	-0.00027984	0	928.41	0.00664319	0	1518.4	0.01229939	0.00721273	2108.4	0.01101351	0.00975986	2698.4	0.04482197	0.04247013	
338.61	-0.00026038	0	928.61	0.00692906	0	1518.6	0.01194918	0.00721273	2108.6	0.01084305	0.00975986	2698.6	0.04454431	0.04247013	
338.81	-0.00116936	0	928.81	0.00739991	0	1518.8	0.01247947	0.00721273	2108.8	0.01044042	0.00975986	2698.8	0.04383377	0.04247013	
339.01	-0.00157261	0	929.01	0.0078546	0	1519	0.01324384	0.00721273	2109	0.00976429	0.00975986	2699	0.04404726	0.04247013	
339.21	-0.00165111	0	929.21	0.00815658	0	1519.2	0.01330895	0.00721273	2109.2	0.0095055	0.00975986	2699.2	0.04336592	0.04247013	
339.41	-0.0009447	0	929.41	0.00718323	0	1519.4	0.01408277	0.00721273	2109.4	0.00997291	0.00975986	2699.4	0.04335228	0.04247013	
339.61	-0.00141493	0	929.61	0.00636073	0	1519.6	0.01433814	0.00721273	2109.6	0.01010522	0.00975986	2699.6	0.04274397	0.04247014	
339.81	-0.00100265	0	929.81	0.00602703	0	1519.8	0.01456213	0.00721273	2109.8	0.00998491	0.00975986	2699.8	0.04296748	0.04247014	
340.01	-0.00088562	0	930.01	0.00549712	0	1520	0.01507201	0.00721273	2110	0.01029806	0.00975986	2700	0.04310225	0.04247014	
340.21	-0.00159851	0	930.21	0.00563575	0	1520.2	0.01495517	0.00721273	2110.2	0.01028677	0.00975986	2700.2	0.04299757	0.04247014	
340.41	-0.00105581	0	930.41	0.0048813	0	1520.4	0.01446294	0.00721273	2110.4	0.01135201	0.00975986	2700.4	0.04299807	0.04247014	
340.61	-0.00027247	0	930.61	0.00495919	0	1520.6	0.0143025	0.00721273	2110.6	0.01157441	0.00975986	2700.6	0.04318695	0.04247014	
340.81	-0.00018726	0	930.81	0.00566654	0	1520.8	0.01335773	0.00721273	2110.8	0.01218617	0.00975986	2700.8	0.04414219	0.04247014	
341.01	-0.00035305	0	931.01	0.00483862	0	1521	0.01319556	0.00721273	2111	0.01196593	0.00975986	2701	0.04469771	0.04247014	
341.21	-0.00041057	0	931.21	0.00472942	0	1521.2	0.01357589	0.00721273	2111.2	0.01249771	0.00975986	2701.2	0.04506041	0.04247014	
341.41	-0.00070252	0	931.41	0.00473135	0	1521.4	0.01354706	0.00721273	2111.4	0.0125683	0.00975986	2701.4	0.0462459	0.04247014	
341.61	-0.00092091	0	931.61	0.00511101	0	1521.6	0.013951	0.00721273	2111.6	0.01276504	0.00975986	2701.6	0.04647749	0.04247015	
341.81	-0.00117247	0	931.81	0.00555885	0	1521.8	0.01403552	0.00721273	2111.8	0.01203562	0.00975986	2701.8	0.04684905	0.04247015	
342.01	-0.00136107	0	932.01	0.00546335	0	1522	0.01428069	0.00721273	2112	0.01170593	0.00975986	2702	0.04758781	0.04247015	
342.21	-0.0011312	0	932.21	0.00548248	0	1522.2	0.0129862	0.00721273	2112.2	0.01156858	0.00975986	2702.2	0.04672625	0.04247015	
342.41	-0.00073841	0	932.41	0.00487924	0	1522.4	0.01304585	0.00721273	2112.4	0.01121877	0.00975986	2702.4	0.04647433	0.04247015	
342.61	-0.00023113	0	932.61	0.00468269	0	1522.6	0.01237622	0.00721273	2112.6	0.010334	0.00975986	2702.6	0.04607762	0.04247015	
342.81	-0.00053064	0	932.81	0.0048164	0	1522.8	0.01219662	0.00721273	2112.8	0.01000861	0.00975986	2702.8	0.04535887	0.04247015	
343.01	-0.00053792	0	933.01	0.00420454	0	1523	0.01228866	0.00721273	2113	0.00990919	0.00975986	2703	0.04486337	0.04247015	
343.21	-0.00005776	0	933.21	0.00327193	0	1523.2	0.01232631	0.00721273	2113.2	0.00947344	0.00975986	2703.2	0.0439693	0.04247015	
343.41	0.0005029	0	933.41	0.00258434	0	1523.4	0.01222154	0.00721273	2113.4	0.0096014	0.00975986	2703.4	0.04306295	0.04247015	
343.61	-0.00004433	0	933.61	0.00220804	0	1523.6	0.01281338	0.00721273	2113.6	0.00952577	0.00975986	2703.6	0.04231988	0.04247015	
343.81	0.00023847	0	933.81	0.00175698	0	1523.8	0.01298115	0.00721273	2113.8	0.0092464	0.00975986	2703.8	0.04245996	0.04247015	
344.01	0.00015814	0	934.01	0.00194685	0	1524	0.0132686	0.00721273	2114	0.00875571	0.00975986	2704	0.04140232	0.04247015	
344.21	0.00048059	0	934.21	0.00251062	0	1524.2	0.01413702	0.00721273	2114.2	0.00917329	0.00975986	2704.2	0.04123105	0.04247015	
344.41	0.0013913	0	934.41	0.00322474	0	1524.4	0.01366101	0.00721273	2114.4	0.0093439	0.00975986	2704.4	0.04070218	0.04247015	
344.61	0.0014129	0	934.61	0.00430059	0	1524.6	0.01352995	0.00721273	2114.6	0.00934888	0.00975986	2704.6	0.04102325	0.04247015	
344.81	0.00084823	0	934.81	0.00525774	0	1524.8	0.01280292	0.00721273	2114.8	0.01040189	0.00975986	2704.8	0.04166988	0.04247015	
345.01	0.00044106	0	935.01	0.00511884	0	1525	0.01270162	0.00721273	2115	0.01002143	0.00975986	2705	0.0420657	0.04247015	
345.21	0.00027565	0	935.21	0.00489558	0	1525.2	0.01248879	0.00721273	2115.2	0.01008562	0.00975986	2705.2	0.04277289	0.04247015	
345.41	0.00007391	0	935.41	0.00556459	0	1525.4	0.01229896	0.00721273	2115.4	0.00914297	0.00975986	2705.4	0.04353242	0.04247015	
345.61	-0.00086028	0	935.61	0.00591391	0	1525.6	0.01194604	0.00721273	2115.6	0.00911532	0.00975986	2705.6	0.04358269	0.04247015	
345.81	-0.00119427	0	935.81	0.00627621	0	1525.8	0.01114703	0.00721273	2115.8	0.00958866	0.00975986	2705.8	0.04440243	0.04247015	
346.01	-0.00157049	0	936.01	0.00619086	0	1526	0.01071278	0.00721273	2116	0.01004372	0.00975986	2706	0.04412388	0.04247015	
346.21	-0.00112003	0	936.21	0.00612774	0	1526.2	0.00960322	0.00721273	2116.2	0.01026593	0.00975986	2706.2	0.04481325	0.04247015	
346.41	-0.00097343	0	936.41	0.00587096	0	1526.4	0.0099163	0.00721273	2116.4	0.01020843	0.00975986	2706.4	0.04567018	0.04247015	
346.61	-0.00116879	0	936.61	0.00642	0	1526.6	0.00946168	0.00721273	2116.6	0.00937327	0.00975986	2706.6	0.04662327	0.04247016	
346.81	-0.0012145	0	936.81	0.00606237	0	1526.8	0.00922077	0.00721273	2116.8	0.00907833	0.00975986	2706.8	0.0468926	0.04247016	
347.01	-0.00087395	0	937.01	0.00596884	0	1527	0.00942462	0.00721273	2117	0.00853733	0.00975986	2707	0.04717812	0.04247016	
347.21	-0.00089065	0	937.21	0.00626859	0	1527.2	0.00981094	0.00721273	2117.2	0.00798973	0.00975986	2707.2	0.04692912	0.04247016	
347.41	-0.00073111	0	937.41	0.00619632	0	1527.4	0.01018256	0.00721273	2117.4	0.00725506	0.00975986	2707.4	0.04588172	0.04247016	
347.61	-0.0010143	0	937.61	0.00501427	0	1527.6	0.01157482	0.00721273	2117.6	0.00664941	0.00975986	2707.6	0.0452792	0.04247016	
347.81	-0.00145025	0	937.81	0.00482401	0	1527.8	0.01213125	0.00721273	2117.8	0.00577206	0.00975986	2707.8	0.04476655	0.04247016	
348.01	-0.00156015	0	938.01	0.00503303	0	1528	0.01327298	0.00721273	2118	0.00534617	0.00975986	2708	0.04382198	0.04247016	
348.21	-0.00104469	0	938.21	0.00447717	0	1528.2	0.01408504	0.00721273	2118.2	0.00572159	0.00975986	2708.2	0.04367663	0.04247016	
348.41	-0.00061414	0	938.41	0.00442104	0	1528.4	0.01424804	0.00721273	2118.4	0.00524444	0.00975986	2708.4	0.043399	0.04247016	
348.61	0.00031697	0	938.61	0.00478916	0	1528.6	0.01423914	0.00721273	2118.6	0.00601715	0.00975986	2708.6	0.04320674	0.04247016	
348.81	-0.00004608	0	938.81	0.00449014	0	1528.8	0.01411937	0.00721273	2118.8	0.00712951	0.00975986	2708.8	0.04376896	0.04247016	
349.01	-0.0000916	0	939.01	0.00357978	0	1529	0.01397901	0.00721273	2119	0.00682471	0.00975986	2709	0.04335645	0.04247016	
349.21	-0.00015858	0	939.21	0.00291274	0	1529.2	0.01390827	0.00721273	2119.2	0.00743261	0.00975986	2709.2	0.04252101	0.04247016	
349.41	-0.0010627	0	939.41	0.00347772	0	1529.4	0.01396563	0.00721273	2119.4	0.00699427	0.00975986	2709.4	0.04209667	0.04247016	
349.61	-0.00118664	0	939.61	0.00339381	0	1529.6	0.01325169	0.00721273	2119.6	0.00802224	0.00975986	2709.6	0.04220387	0.04247016	
349.81	-0.0019465	0	939.81	0.00302711	0	1529.8	0.01277137	0.00721273	2119.8	0.00907738	0.00975986	2709.8	0.04188975	0.04247016	
350.01	-0.00222673	0	940.01	0.00246375	0	1530	0.0121319	0.00721273	2120	0.00888575	0.00975986	2710	0.04114151	0.04247016	
350.21	-0.00149275	0	940.21	0.0026077	0	1530.2	0.01161572	0.00721273	2120.2	0.00817251	0.00975986	2710.2	0.04189783	0.04247016	
350.41	-0.00178751	0	940.41	0.0030043	0	1530.4	0.01201547	0.00721273	2120.4	0.00798197	0.00975986	2710.4	0.04255209	0.04247016	
350.61	-0.00199097	0	940.61	0.00334041	0	1530.6	0.01189918	0.00721273	2120.6	0.00801158	0.00975986	2710.6	0.04309246	0.04247016	
350.81	-0.00173664	0	940.81	0.00346795	0	1530.8	0.01149787	0.00721273	2120.8	0.00845175	0.00975986	2710.8	0.04306398	0.04247016	
351.01	-0.00151428	0	941.01	0.00427734	0	1531	0.01236131	0.00721273	2121	0.0082692	0.00975986	2711	0.0435776	0.04247016	
351.21	-0.00233136	0	941.21	0.00563187	0	1531.2	0.01325792	0.00721273	2121.2	0.00897671	0.00975986	2711.2	0.04391186	0.04247016	
351.41	-0.00276696	0	941.41	0.00657514	0	1531.4	0.01376396	0.00721273	2121.4	0.00911743	0.00975986	2711.4	0.04402577	0.04247016	
351.61	-0.0038005	0	941.61	0.0066889	0	1531.6	0.01422374	0.00721273	2121.6	0.00969632	0.00975986	2711.6	0.04420128	0.04247016	
351.81	-0.00389798	0	941.81	0.00760874	0	1531.8	0.01492697	0.00721273	2121.8	0.01013872	0.00975986	2711.8	0.04465465	0.04247016	
352.01	-0.00315742	0	942.01	0.00716794	0	1532	0.01552394	0.00721273	2122	0.01067941	0.00975986	2712	0.04474765	0.04247016	
352.21	-0.00310027	0	942.21	0.00733116	0	1532.2	0.01567631	0.00721273	2122.2	0.01108408	0.00975986	2712.2	0.04568581	0.04247016	
352.41	-0.00256645	0	942.41	0.00789267	0	1532.4	0.01606843	0.00721273	2122.4	0.01121978	0.00975986	2712.4	0.04607551	0.04247016	
352.61	-0.00186303	0	942.61	0.00793965	0	1532.6	0.01645664	0.00721273	2122.6	0.0127219	0.00975986	2712.6	0.04602568	0.04247016	
352.81	-0.00200659	0	942.81	0.00723933	0	1532.8	0.01608791	0.00721273	2122.8	0.01302847	0.00975986	2712.8	0.04672715	0.04247016	
353.01	-0.00120081	0	943.01	0.00762048	0	1533	0.01617201	0.00721273	2123	0.0135642	0.00975986	2713	0.0462721	0.04247016	
353.21	-0.00122748	0	943.21	0.00773861	0	1533.2	0.01613777	0.00721273	2123.2	0.01328324	0.00975986	2713.2	0.04533774	0.04247016	
353.41	-0.00225809	0	943.41	0.00720248	0	1533.4	0.01577254	0.00721273	2123.4	0.01248349	0.00975986	2713.4	0.04490499	0.04247016	
353.61	-0.00121719	0	943.61	0.0060241	0	1533.6	0.01450968	0.00721273	2123.6	0.01215336	0.00975986	2713.6	0.04377565	0.04247016	
353.81	-0.00149111	0	943.81	0.00460873	0	1533.8	0.01319512	0.00721273	2123.8	0.01224198	0.00975986	2713.8	0.04250443	0.04247016	
354.01	-0.00133841	0	944.01	0.00413123	0	1534	0.01227992	0.00721273	2124	0.01110306	0.00975986	2714	0.04213994	0.04247016	
354.21	-0.00111633	0	944.21	0.0035839	0	1534.2	0.01237467	0.00721273	2124.2	0.01179829	0.00975986	2714.2	0.04208341	0.04247016	
354.41	-0.00156953	0	944.41	0.00354591	0	1534.4	0.01229773	0.00721273	2124.4	0.01248038	0.00975986	2714.4	0.04233233	0.04247016	
354.61	-0.00165348	0	944.61	0.00317036	0	1534.6	0.01203238	0.00721273	2124.6	0.01281545	0.00975986	2714.6	0.04241965	0.04247016	
354.81	-0.00105872	0	944.81	0.00310034	0	1534.8	0.01243111	0.00721273	2124.8	0.0121638	0.00975986	2714.8	0.04248655	0.04247016	
355.01	-0.00031739	0	945.01	0.0031738	0	1535	0.01271802	0.00721273	2125	0.01157805	0.00975986	2715	0.04279076	0.04247016	
355.21	-0.00117747	0	945.21	0.00323385	0	1535.2	0.01329898	0.00721273	2125.2	0.01192882	0.00975986	2715.2	0.04215173	0.04247016	
355.41	-0.00177415	0	945.41	0.00306952	0	1535.4	0.01269847	0.00721273	2125.4	0.01147671	0.00975986	2715.4	0.04202473	0.04247016	
355.61	-0.00223392	0	945.61	0.0028179	0	1535.6	0.01261012	0.00721273	2125.6	0.01068641	0.00975986	2715.6	0.04179174	0.04247016	
355.81	-0.00224454	0	945.81	0.00330074	0	1535.8	0.01227686	0.00721273	2125.8	0.00973152	0.00975986	2715.8	0.04209455	0.04247016	
356.01	-0.00313611	0	946.01	0.00265465	0	1536	0.01224781	0.00721273	2126	0.00903838	0.00975986	2716	0.04287633	0.04247016	
356.21	-0.00384656	0	946.21	0.00261795	0	1536.2	0.0123462	0.00721273	2126.2	0.00844299	0.00975986	2716.2	0.04338881	0.04247016	
356.41	-0.00394701	0	946.41	0.00246986	0	1536.4	0.01188168	0.00721273	2126.4	0.00833282	0.00975986	2716.4	0.04320861	0.04247016	
356.61	-0.0036174	0	946.61	0.00281371	0	1536.6	0.012093	0.00721273	2126.6	0.00880144	0.00975986	2716.6	0.04283694	0.04247016	
356.81	-0.00283649	0	946.81	0.00327405	0	1536.8	0.01149255	0.00721273	2126.8	0.00741744	0.00975986	2716.8	0.04338475	0.04247016	
357.01	-0.00218489	0	947.01	0.00435792	0	1537	0.01220464	0.00721273	2127	0.00710451	0.00975986	2717	0.04290127	0.04247016	
357.21	-0.00191305	0	947.21	0.00457144	0	1537.2	0.01191721	0.00721273	2127.2	0.00608083	0.00975986	2717.2	0.04259959	0.04247016	
357.41	-0.00229706	0	947.41	0.00365761	0	1537.4	0.01199965	0.00721273	2127.4	0.00626133	0.00975986	2717.4	0.04279529	0.04247016	
357.61	-0.0008234	0	947.61	0.00327149	0	1537.6	0.0120191	0.00721273	2127.6	0.00680005	0.00975986	2717.6	0.04254977	0.04247016	
357.81	-0.00088972	0	947.81	0.00301363	0	1537.8	0.01165467	0.00721273	2127.8	0.00777515	0.00975986	2717.8	0.04254371	0.04247016	
358.01	-0.00033033	0	948.01	0.00306959	0	1538	0.01195619	0.00721273	2128	0.00867736	0.00975986	2718	0.04307278	0.04247016	
358.21	-0.00005074	0	948.21	0.00339663	0	1538.2	0.01199532	0.00721273	2128.2	0.00998927	0.00975986	2718.2	0.04282948	0.04247016	
358.41	-0.00078371	0	948.41	0.00404273	0	1538.4	0.01182878	0.00721273	2128.4	0.01013613	0.00975986	2718.4	0.04320815	0.04247016	
358.61	-0.0002728	0	948.61	0.00364614	0	1538.6	0.01153931	0.00721273	2128.6	0.00984206	0.00975986	2718.6	0.04258046	0.04247016	
358.81	0.00053641	0	948.81	0.00310179	0	1538.8	0.01202853	0.00721273	2128.8	0.00995841	0.00975986	2718.8	0.04218056	0.04247016	
359.01	0.0003597	0	949.01	0.00257322	0	1539	0.01225534	0.00721273	2129	0.010097	0.00975986	2719	0.04225607	0.04247016	
359.21	-0.00031253	0	949.21	0.00224168	0	1539.2	0.01212219	0.00721273	2129.2	0.01067039	0.00975986	2719.2	0.04195993	0.04247016	
359.41	-0.00086049	0	949.41	0.00248885	0	1539.4	0.01232225	0.00721273	2129.4	0.01043333	0.00975986	2719.4	0.04197302	0.04247016	
359.61	-0.00178951	0	949.61	0.00319817	0	1539.6	0.0120451	0.00721273	2129.6	0.01057166	0.00975986	2719.6	0.04217287	0.04247016	
359.81	-0.00283904	0	949.81	0.00322749	0	1539.8	0.01210791	0.00721273	2129.8	0.01058064	0.00975986	2719.8	0.04215766	0.04247016	
360.01	-0.00368519	0	950.01	0.0029132	0	1540	0.01159207	0.00721273	2130	0.01082967	0.00975986	2720	0.0423742	0.04247016	
360.21	-0.00342175	0	950.21	0.00248217	0	1540.2	0.01098086	0.00721273	2130.2	0.01121501	0.00975986	2720.2	0.04225111	0.04247016	
360.41	-0.00356605	0	950.41	0.00305107	0	1540.4	0.0104285	0.00721273	2130.4	0.01094245	0.00975986	2720.4	0.04237152	0.04247016	
360.61	-0.00278832	0	950.61	0.00342483	0	1540.6	0.01051555	0.00721273	2130.6	0.01139616	0.00975986	2720.6	0.04226631	0.04247016	
360.81	-0.00193643	0	950.81	0.00345288	0	1540.8	0.01020096	0.00721273	2130.8	0.01056288	0.00975986	2720.8	0.04270253	0.04247016	
361.01	-0.00173778	0	951.01	0.0031212	0	1541	0.01066736	0.00721273	2131	0.01082409	0.00975986	2721	0.04246599	0.04247016	
361.21	-0.00243223	0	951.21	0.00289055	0	1541.2	0.00976945	0.00721273	2131.2	0.01075025	0.00975986	2721.2	0.04278609	0.04247016	
361.41	-0.00326241	0	951.41	0.00160466	0	1541.4	0.01080432	0.00721273	2131.4	0.01113589	0.00975986	2721.4	0.04356194	0.04247016	
361.61	-0.00303103	0	951.61	0.00157376	0	1541.6	0.01129882	0.00721273	2131.6	0.01066427	0.00975986	2721.6	0.04343976	0.04247016	
361.81	-0.00290863	0	951.81	0.00087226	0	1541.8	0.01084554	0.00721273	2131.8	0.01045552	0.00975986	2721.8	0.04328056	0.04247016	
362.01	-0.00242111	0	952.01	0.00123158	0	1542	0.01045491	0.00721273	2132	0.0106681	0.00975986	2722	0.0430376	0.04247016	
362.21	-0.00285811	0	952.21	0.00267585	0	1542.2	0.00958508	0.00721273	2132.2	0.00947159	0.00975986	2722.2	0.04265577	0.04247016	
362.41	-0.0039198	0	952.41	0.00285615	0	1542.4	0.01031125	0.00721273	2132.4	0.00907587	0.00975986	2722.4	0.04317564	0.04247016	
362.61	-0.00363777	0	952.61	0.00206286	0	1542.6	0.00997687	0.00721273	2132.6	0.0082497	0.00975986	2722.6	0.04201303	0.04247016	
362.81	-0.0038413	0	952.81	0.00236292	0	1542.8	0.01076395	0.00721273	2132.8	0.00738473	0.00975986	2722.8	0.04227479	0.04247016	
363.01	-0.0041653	0	953.01	0.00300984	0	1543	0.01078602	0.00721273	2133	0.00684896	0.00975986	2723	0.04264882	0.04247016	
363.21	-0.00400481	0	953.21	0.00360729	0	1543.2	0.01155382	0.00721273	2133.2	0.00768827	0.00975986	2723.2	0.04268192	0.04247016	
363.41	-0.0042389	0	953.41	0.00411909	0	1543.4	0.01281506	0.00721273	2133.4	0.00776898	0.00975986	2723.4	0.04248095	0.04247016	
363.61	-0.00467372	0	953.61	0.00431093	0	1543.6	0.01306303	0.00721273	2133.6	0.00792746	0.00975986	2723.6	0.04307738	0.04247016	
363.81	-0.00514734	0	953.81	0.00456743	0	1543.8	0.01332481	0.00721273	2133.8	0.00821966	0.00975986	2723.8	0.04298654	0.04247016	
364.01	-0.00495109	0	954.01	0.00451174	0	1544	0.01271281	0.00721273	2134	0.00912805	0.00975986	2724	0.04357342	0.04247016	
364.21	-0.00435115	0	954.21	0.00455649	0	1544.2	0.01286695	0.00721273	2134.2	0.00926021	0.00975986	2724.2	0.04380699	0.04247016	
364.41	-0.004907	0	954.41	0.00505649	0	1544.4	0.01220208	0.00721273	2134.4	0.00940199	0.00975986	2724.4	0.04352015	0.04247016	
364.61	-0.0054436	0	954.61	0.0053737	0	1544.6	0.0113491	0.00721273	2134.6	0.0094198	0.00975986	2724.6	0.04284443	0.04247016	
364.81	-0.00593194	0	954.81	0.00558068	0	1544.8	0.01160982	0.00721273	2134.8	0.00949178	0.00975986	2724.8	0.0422282	0.04247016	
365.01	-0.00685037	0	955.01	0.00405231	0	1545	0.0112589	0.00721273	2135	0.01010033	0.00975986	2725	0.0417069	0.04247016	
365.21	-0.00758098	0	955.21	0.00402753	0	1545.2	0.01101724	0.00721273	2135.2	0.00992867	0.00975986	2725.2	0.04208688	0.04247016	
365.41	-0.00714621	0	955.41	0.00357245	0	1545.4	0.01143435	0.00721273	2135.4	0.00960009	0.00975986	2725.4	0.0421417	0.04247016	
365.61	-0.00670065	0	955.61	0.00353101	0	1545.6	0.01128806	0.00721273	2135.6	0.00903336	0.00975986	2725.6	0.04199925	0.04247016	
365.81	-0.00571818	0	955.81	0.00288011	0	1545.8	0.01090501	0.00721273	2135.8	0.00891014	0.00975986	2725.8	0.04140579	0.04247016	
366.01	-0.00533684	0	956.01	0.00397402	0	1546	0.01084635	0.00721273	2136	0.00861912	0.00975986	2726	0.04115591	0.04247016	
366.21	-0.00522239	0	956.21	0.00339112	0	1546.2	0.01035296	0.00721273	2136.2	0.00794352	0.00975986	2726.2	0.04183396	0.04247016	
366.41	-0.00547902	0	956.41	0.00263651	0	1546.4	0.01098556	0.00721273	2136.4	0.00739577	0.00975986	2726.4	0.04168704	0.04247016	
366.61	-0.00456063	0	956.61	0.00240101	0	1546.6	0.01115664	0.00721273	2136.6	0.00677273	0.00975986	2726.6	0.04168502	0.04247016	
366.81	-0.0039118	0	956.81	0.00196473	0	1546.8	0.01214649	0.00721273	2136.8	0.00634537	0.00975986	2726.8	0.04205158	0.04247016	
367.01	-0.00290612	0	957.01	0.00132925	0	1547	0.01300733	0.00721273	2137	0.00721638	0.00975986	2727	0.04174419	0.04247016	
367.21	-0.00203853	0	957.21	0.00097538	0	1547.2	0.01418219	0.00721273	2137.2	0.00803917	0.00975986	2727.2	0.04190829	0.04247016	
367.41	-0.00163814	0	957.41	0.00044042	0	1547.4	0.01426671	0.00721273	2137.4	0.00834946	0.00975986	2727.4	0.04234087	0.04247016	
367.61	-0.00122125	0	957.61	0.00039751	0	1547.6	0.0141219	0.00721273	2137.6	0.00822508	0.00975986	2727.6	0.04215089	0.04247016	
367.81	-0.00097585	0	957.81	0.00077704	0	1547.8	0.01394748	0.00721273	2137.8	0.00946111	0.00975986	2727.8	0.04313657	0.04247016	
368.01	-0.0006414	0	958.01	0.00048184	0	1548	0.01390523	0.00721273	2138	0.00992305	0.00975986	2728	0.04366822	0.04247016	
368.21	-0.00029612	0	958.21	0.00035926	0	1548.2	0.01341172	0.00721273	2138.2	0.00994071	0.00975986	2728.2	0.04291269	0.04247016	
368.41	-0.00125232	0	958.41	0.00035296	0	1548.4	0.01319755	0.00721273	2138.4	0.01002951	0.00975986	2728.4	0.04306716	0.04247016	
368.61	-0.00154229	0	958.61	0.00109408	0	1548.6	0.01301219	0.00721273	2138.6	0.00990645	0.00975986	2728.6	0.04233847	0.04247016	
368.81	-0.00138961	0	958.81	0.00064138	0	1548.8	0.01321115	0.00721273	2138.8	0.00994519	0.00975986	2728.8	0.04191146	0.04247016	
369.01	-0.00248833	0	959.01	-0.00035229	0	1549	0.01281993	0.00721273	2139	0.00960482	0.00975986	2729	0.04182756	0.04247016	
369.21	-0.0027336	0	959.21	0.00057947	0	1549.2	0.01248279	0.00721273	2139.2	0.00914371	0.00975986	2729.2	0.04245493	0.04247016	
369.41	-0.00271491	0	959.41	0.0009528	0	1549.4	0.01230767	0.00721273	2139.4	0.00903845	0.00975986	2729.4	0.04267567	0.04247016	
369.61	-0.00319135	0	959.61	0.00201233	0	1549.6	0.01234557	0.00721273	2139.6	0.00925969	0.00975986	2729.6	0.04304499	0.04247016	
369.81	-0.00344522	0	959.81	0.00232354	0	1549.8	0.01192553	0.00721273	2139.8	0.00919852	0.00975986	2729.8	0.04311042	0.04247016	
370.01	-0.00415	0	960.01	0.00355334	0	1550	0.0125993	0.00721273	2140	0.00970799	0.00975986	2730	0.04302575	0.04247016	
370.21	-0.0049443	0	960.21	0.00343075	0	1550.2	0.01288851	0.00721273	2140.2	0.00993278	0.00975986	2730.2	0.04320584	0.04247016	
370.41	-0.00551526	0	960.41	0.0045125	0	1550.4	0.0135779	0.00721273	2140.4	0.00903742	0.00975986	2730.4	0.04280337	0.04247016	
370.61	-0.00545468	0	960.61	0.00482672	0	1550.6	0.01436585	0.00721273	2140.6	0.0094358	0.00975986	2730.6	0.04289613	0.04247016	
370.81	-0.00560659	0	960.81	0.00418602	0	1550.8	0.01461988	0.00721273	2140.8	0.00950213	0.00975986	2730.8	0.04211987	0.04247016	
371.01	-0.00589937	0	961.01	0.00511388	0	1551	0.0144532	0.00721273	2141	0.00971515	0.00975986	2731	0.04100632	0.04247016	
371.21	-0.00642336	0	961.21	0.00521575	0	1551.2	0.01428982	0.00721273	2141.2	0.0095296	0.00975986	2731.2	0.04132642	0.04247016	
371.41	-0.00662257	0	961.41	0.00431353	0	1551.4	0.01384477	0.00721273	2141.4	0.00976291	0.00975986	2731.4	0.04197007	0.04247016	
371.61	-0.00663669	0	961.61	0.00417056	0	1551.6	0.01362691	0.00721273	2141.6	0.00977386	0.00975986	2731.6	0.04132921	0.04247016	
371.81	-0.00615619	0	961.81	0.00347637	0	1551.8	0.01320582	0.00721273	2141.8	0.01049503	0.00975986	2731.8	0.04246866	0.04247016	
372.01	-0.0053998	0	962.01	0.00307885	0	1552	0.01273015	0.00721273	2142	0.00956118	0.00975986	2732	0.04240484	0.04247016	
372.21	-0.00512841	0	962.21	0.00237414	0	1552.2	0.01161977	0.00721273	2142.2	0.00926508	0.00975986	2732.2	0.04153516	0.04247016	
372.41	-0.00512728	0	962.41	0.00239693	0	1552.4	0.01204033	0.00721273	2142.4	0.00884634	0.00975986	2732.4	0.04216136	0.04247016	
372.61	-0.00365202	0	962.61	0.00149277	0	1552.6	0.01146539	0.00721273	2142.6	0.00822364	0.00975986	2732.6	0.04222078	0.04247016	
372.81	-0.00392387	0	962.81	0.00025894	0	1552.8	0.01079817	0.00721273	2142.8	0.00700009	0.00975986	2732.8	0.04245182	0.04247016	
373.01	-0.00402649	0	963.01	-0.0003481	0	1553	0.01003387	0.00721273	2143	0.00682157	0.00975986	2733	0.04296065	0.04247016	
373.21	-0.00396316	0	963.21	-0.00078635	0	1553.2	0.00948586	0.00721273	2143.2	0.00693528	0.00975986	2733.2	0.04321618	0.04247016	
373.41	-0.00336075	0	963.41	-0.00066229	0	1553.4	0.00894732	0.00721273	2143.4	0.00748808	0.00975986	2733.4	0.04290717	0.04247016	
373.61	-0.00309811	0	963.61	-0.00001358	0	1553.6	0.00848438	0.00721273	2143.6	0.00786319	0.00975986	2733.6	0.0426238	0.04247016	
373.81	-0.00230529	0	963.81	-0.00053415	0	1553.8	0.00899739	0.00721273	2143.8	0.00895611	0.00975986	2733.8	0.04306533	0.04247016	
374.01	-0.00261759	0	964.01	-0.00002115	0	1554	0.00965664	0.00721273	2144	0.00960989	0.00975986	2734	0.04278385	0.04247016	
374.21	-0.00269928	0	964.21	0.00087044	0	1554.2	0.01008468	0.00721273	2144.2	0.00906179	0.00975986	2734.2	0.04234891	0.04247016	
374.41	-0.00275618	0	964.41	0.0007252	0	1554.4	0.01021664	0.00721273	2144.4	0.00866168	0.00975986	2734.4	0.04256115	0.04247016	
374.61	-0.00312021	0	964.61	0.00113628	0	1554.6	0.01110569	0.00721273	2144.6	0.00971501	0.00975986	2734.6	0.04248155	0.04247016	
374.81	-0.00367112	0	964.81	0.00177186	0	1554.8	0.01177845	0.00721273	2144.8	0.01007313	0.00975986	2734.8	0.04243173	0.04247016	
375.01	-0.00380552	0	965.01	0.00210809	0	1555	0.01226061	0.00721273	2145	0.01045793	0.00975986	2735	0.04168619	0.04247016	
375.21	-0.00419968	0	965.21	0.00179547	0	1555.2	0.01327961	0.00721273	2145.2	0.01071618	0.00975986	2735.2	0.04154174	0.04247016	
375.41	-0.00455819	0	965.41	0.001716	0	1555.4	0.0132243	0.00721273	2145.4	0.011234	0.00975986	2735.4	0.04163122	0.04247016	
375.61	-0.00480683	0	965.61	0.00154111	0	1555.6	0.01400158	0.00721273	2145.6	0.01112163	0.00975986	2735.6	0.04177313	0.04247016	
375.81	-0.00448698	0	965.81	0.00179211	0	1555.8	0.01384775	0.00721273	2145.8	0.01138708	0.00975986	2735.8	0.04275238	0.04247016	
376.01	-0.0041316	0	966.01	0.00252511	0	1556	0.01335251	0.00721273	2146	0.01072341	0.00975986	2736	0.04259994	0.04247016	
376.21	-0.00441017	0	966.21	0.00239798	0	1556.2	0.0131758	0.00721273	2146.2	0.01139906	0.00975986	2736.2	0.04278459	0.04247016	
376.41	-0.00414866	0	966.41	0.00235018	0	1556.4	0.01390985	0.00721273	2146.4	0.01107722	0.00975986	2736.4	0.04377889	0.04247016	
376.61	-0.00437432	0	966.61	0.00175858	0	1556.6	0.01309517	0.00721273	2146.6	0.01083156	0.00975986	2736.6	0.04436176	0.04247016	
376.81	-0.00609034	0	966.81	0.00227397	0	1556.8	0.01262939	0.00721273	2146.8	0.01114649	0.00975986	2736.8	0.0441552	0.04247016	
377.01	-0.00611157	0	967.01	0.00281883	0	1557	0.01181916	0.00721273	2147	0.01150691	0.00975986	2737	0.04462575	0.04247016	
377.21	-0.00708089	0	967.21	0.0022709	0	1557.2	0.01129037	0.00721273	2147.2	0.01133846	0.00975986	2737.2	0.04485755	0.04247016	
377.41	-0.00652406	0	967.41	0.00300771	0	1557.4	0.01032436	0.00721273	2147.4	0.01157295	0.00975986	2737.4	0.04515177	0.04247016	
377.61	-0.00679902	0	967.61	0.00278037	0	1557.6	0.01081402	0.00721273	2147.6	0.01101	0.00975986	2737.6	0.04529352	0.04247016	
377.81	-0.00693409	0	967.81	0.00261144	0	1557.8	0.01121085	0.00721273	2147.8	0.01113256	0.00975986	2737.8	0.04534017	0.04247016	
378.01	-0.00658467	0	968.01	0.00292446	0	1558	0.01088524	0.00721273	2148	0.01094186	0.00975986	2738	0.04419089	0.04247016	
378.21	-0.00657009	0	968.21	0.00313952	0	1558.2	0.01107037	0.00721273	2148.2	0.01015313	0.00975986	2738.2	0.04301122	0.04247016	
378.41	-0.00652878	0	968.41	0.00234175	0	1558.4	0.0109309	0.00721273	2148.4	0.01039218	0.00975986	2738.4	0.04320667	0.04247016	
378.61	-0.00610719	0	968.61	0.00288931	0	1558.6	0.01118837	0.00721273	2148.6	0.01105731	0.00975986	2738.6	0.04253078	0.04247016	
378.81	-0.00576324	0	968.81	0.00304314	0	1558.8	0.01183067	0.00721273	2148.8	0.01115768	0.00975986	2738.8	0.04171406	0.04247016	
379.01	-0.00467498	0	969.01	0.0034697	0	1559	0.01179973	0.00721273	2149	0.01057035	0.00975986	2739	0.04139083	0.04247016	
379.21	-0.0040474	0	969.21	0.00382091	0	1559.2	0.01151686	0.00721273	2149.2	0.01020604	0.00975986	2739.2	0.04100606	0.04247016	
379.41	-0.00352142	0	969.41	0.0046194	0	1559.4	0.01168945	0.00721273	2149.4	0.00996425	0.00975986	2739.4	0.0413064	0.04247016	
379.61	-0.00312385	0	969.61	0.00443767	0	1559.6	0.01216153	0.00721273	2149.6	0.00967252	0.00975986	2739.6	0.04101381	0.04247016	
379.81	-0.00241924	0	969.81	0.00479547	0	1559.8	0.01167275	0.00721273	2149.8	0.00938707	0.00975986	2739.8	0.04043079	0.04247016	
380.01	-0.00186067	0	970.01	0.00502236	0	1560	0.01095646	0.00721273	2150	0.00875719	0.00975986	2740	0.03996529	0.04247016	
380.21	-0.00237132	0	970.21	0.00445309	0	1560.2	0.01086919	0.00721273	2150.2	0.00870287	0.00975986	2740.2	0.04023048	0.04247016	
380.41	-0.00274894	0	970.41	0.00377155	0	1560.4	0.01041736	0.00721273	2150.4	0.0085367	0.00975986	2740.4	0.04009285	0.04247016	
380.61	-0.00357252	0	970.61	0.00423303	0	1560.6	0.01020088	0.00721273	2150.6	0.00851799	0.00975986	2740.6	0.04068699	0.04247016	
380.81	-0.00408301	0	970.81	0.00457381	0	1560.8	0.0101524	0.00721273	2150.8	0.008985	0.00975986	2740.8	0.04089245	0.04247016	
381.01	-0.00375306	0	971.01	0.00432534	0	1561	0.00935249	0.00721273	2151	0.0082464	0.00975986	2741	0.04262497	0.04247016	
381.21	-0.00397064	0	971.21	0.00350737	0	1561.2	0.00931055	0.00721273	2151.2	0.0077229	0.00975986	2741.2	0.04220703	0.04247016	
381.41	-0.00445912	0	971.41	0.00344894	0	1561.4	0.00846283	0.00721273	2151.4	0.00759605	0.00975986	2741.4	0.0417791	0.04247016	
381.61	-0.00475301	0	971.61	0.00284139	0	1561.6	0.00885163	0.00721273	2151.6	0.00769387	0.00975986	2741.6	0.0409469	0.04247016	
381.81	-0.00446868	0	971.81	0.00268846	0	1561.8	0.00839006	0.00721273	2151.8	0.00830376	0.00975986	2741.8	0.04014491	0.04247016	
382.01	-0.00374291	0	972.01	0.00229227	0	1562	0.00747104	0.00721273	2152	0.00894754	0.00975986	2742	0.03970719	0.04247016	
382.21	-0.00394916	0	972.21	0.0024295	0	1562.2	0.00742969	0.00721273	2152.2	0.00882238	0.00975986	2742.2	0.03929192	0.04247016	
382.41	-0.00411996	0	972.41	0.00180938	0	1562.4	0.00745099	0.00721273	2152.4	0.00910839	0.00975986	2742.4	0.03985523	0.04247016	
382.61	-0.00319073	0	972.61	0.00172986	0	1562.6	0.00758137	0.00721273	2152.6	0.00979568	0.00975986	2742.6	0.03959399	0.04247016	
382.81	-0.00278049	0	972.81	0.00181625	0	1562.8	0.00796991	0.00721273	2152.8	0.00986485	0.00975986	2742.8	0.03989498	0.04247016	
383.01	-0.0017518	0	973.01	0.00282039	0	1563	0.00834194	0.00721273	2153	0.00979792	0.00975986	2743	0.0408469	0.04247016	
383.21	-0.00124236	0	973.21	0.00286685	0	1563.2	0.00830696	0.00721273	2153.2	0.01056225	0.00975986	2743.2	0.04060319	0.04247016	
383.41	-0.00072736	0	973.41	0.00272858	0	1563.4	0.00904369	0.00721273	2153.4	0.01080083	0.00975986	2743.4	0.04064396	0.04247016	
383.61	-0.00047095	0	973.61	0.00159901	0	1563.6	0.00944819	0.00721273	2153.6	0.01134815	0.00975986	2743.6	0.04090344	0.04247016	
383.81	-0.00058715	0	973.81	0.00099608	0	1563.8	0.00938412	0.00721273	2153.8	0.01094311	0.00975986	2743.8	0.04156696	0.04247016	
384.01	-0.00100107	0	974.01	-0.00026182	0	1564	0.00949068	0.00721273	2154	0.0110836	0.00975986	2744	0.04162276	0.04247016	
384.21	-0.00126127	0	974.21	-0.00069975	0	1564.2	0.01019316	0.00721273	2154.2	0.01174795	0.00975986	2744.2	0.04178957	0.04247016	
384.41	-0.00177108	0	974.41	-0.00074258	0	1564.4	0.01100579	0.00721273	2154.4	0.01253444	0.00975986	2744.4	0.04286091	0.04247016	
384.61	-0.0022318	0	974.61	-0.00041761	0	1564.6	0.0121437	0.00721273	2154.6	0.01334912	0.00975986	2744.6	0.04378727	0.04247016	
384.81	-0.00232216	0	974.81	-0.00054283	0	1564.8	0.01235555	0.00721273	2154.8	0.0140882	0.00975986	2744.8	0.0443578	0.04247016	
385.01	-0.00279106	0	975.01	-0.00046363	0	1565	0.01233317	0.00721273	2155	0.01361785	0.00975986	2745	0.04511325	0.04247016	
385.21	-0.00377164	0	975.21	-0.00073911	0	1565.2	0.01324664	0.00721273	2155.2	0.01366432	0.00975986	2745.2	0.04333081	0.04247016	
385.41	-0.00517064	0	975.41	-0.00015328	0	1565.4	0.01256464	0.00721273	2155.4	0.01375125	0.00975986	2745.4	0.0431049	0.04247016	
385.61	-0.00511075	0	975.61	-0.00051058	0	1565.6	0.01220289	0.00721273	2155.6	0.0136392	0.00975986	2745.6	0.04318475	0.04247016	
385.81	-0.00527812	0	975.81	-0.0004271	0	1565.8	0.01213663	0.00721273	2155.8	0.01300233	0.00975986	2745.8	0.04262342	0.04247016	
386.01	-0.00512735	0	976.01	-0.00019913	0	1566	0.01208814	0.00721273	2156	0.01305566	0.00975986	2746	0.04240412	0.04247016	
386.21	-0.00554077	0	976.21	-0.0002751	0	1566.2	0.01240078	0.00721273	2156.2	0.01254563	0.00975986	2746.2	0.04139888	0.04247016	
386.41	-0.00605182	0	976.41	-0.0009308	0	1566.4	0.0123252	0.00721273	2156.4	0.0120557	0.00975986	2746.4	0.04083271	0.04247016	
386.61	-0.00570626	0	976.61	-0.00080746	0	1566.6	0.01162765	0.00721273	2156.6	0.01127439	0.00975986	2746.6	0.04005214	0.04247016	
386.81	-0.00597062	0	976.81	-0.00054326	0	1566.8	0.01144762	0.00721273	2156.8	0.01091465	0.00975986	2746.8	0.03999517	0.04247016	
387.01	-0.00634092	0	977.01	-0.00001995	0	1567	0.01149269	0.00721273	2157	0.01029903	0.00975986	2747	0.04014683	0.04247016	
387.21	-0.00606078	0	977.21	-0.00008249	0	1567.2	0.01011621	0.00721273	2157.2	0.01015898	0.00975986	2747.2	0.0397811	0.04247016	
387.41	-0.00551274	0	977.41	-0.00040837	0	1567.4	0.00950093	0.00721273	2157.4	0.0091818	0.00975986	2747.4	0.04026445	0.04247016	
387.61	-0.00580019	0	977.61	-0.00063215	0	1567.6	0.00919732	0.00721273	2157.6	0.00923736	0.00975986	2747.6	0.04079845	0.04247016	
387.81	-0.005499	0	977.81	-0.00093672	0	1567.8	0.00882166	0.00721273	2157.8	0.00822669	0.00975986	2747.8	0.04113224	0.04247016	
388.01	-0.00508002	0	978.01	-0.00146618	0	1568	0.0091635	0.00721273	2158	0.0088665	0.00975986	2748	0.04176656	0.04247016	
388.21	-0.00502056	0	978.21	-0.00121068	0	1568.2	0.00969845	0.00721273	2158.2	0.01000336	0.00975986	2748.2	0.04280609	0.04247016	
388.41	-0.00640379	0	978.41	-0.00171115	0	1568.4	0.0100477	0.00721273	2158.4	0.0108367	0.00975986	2748.4	0.04396171	0.04247016	
388.61	-0.00662492	0	978.61	-0.00108611	0	1568.6	0.0110599	0.00721273	2158.6	0.01137459	0.00975986	2748.6	0.04415463	0.04247016	
388.81	-0.00705213	0	978.81	-0.00087811	0	1568.8	0.01085183	0.00721273	2158.8	0.01093821	0.00975986	2748.8	0.04464148	0.04247016	
389.01	-0.00732458	0	979.01	-0.00077492	0	1569	0.01196013	0.00721273	2159	0.01113366	0.00975986	2749	0.04491221	0.04247016	
389.21	-0.00797467	0	979.21	-0.0005681	0	1569.2	0.0121101	0.00721273	2159.2	0.01119986	0.00975986	2749.2	0.04451089	0.04247016	
389.41	-0.00866745	0	979.41	0.00054742	0	1569.4	0.01139276	0.00721273	2159.4	0.01188878	0.00975986	2749.4	0.045137	0.04247016	
389.61	-0.00775981	0	979.61	0.00010231	0	1569.6	0.01040842	0.00721273	2159.6	0.01236119	0.00975986	2749.6	0.04496125	0.04247016	
389.81	-0.00746155	0	979.81	0.00071831	0	1569.8	0.0116266	0.00721273	2159.8	0.01312574	0.00975986	2749.8	0.04443124	0.04247016	
390.01	-0.00657813	0	980.01	0.00071512	0	1570	0.01158572	0.00721273	2160	0.01303654	0.00975986	2750	0.04448794	0.04247016	
390.21	-0.00651776	0	980.21	0.0009387	0	1570.2	0.01208694	0.00721273	2160.2	0.01270516	0.00975986	2750.2	0.04358472	0.04247016	
390.41	-0.00700195	0	980.41	0.00168354	0	1570.4	0.0123167	0.00721273	2160.4	0.01202988	0.00975986	2750.4	0.04298554	0.04247016	
390.61	-0.00689038	0	980.61	0.00252671	0	1570.6	0.01192115	0.00721273	2160.6	0.01141835	0.00975986	2750.6	0.04297042	0.04247016	
390.81	-0.00677878	0	980.81	0.00316027	0	1570.8	0.01191	0.00721273	2160.8	0.01188163	0.00975986	2750.8	0.04218401	0.04247016	
391.01	-0.00606663	0	981.01	0.00326754	0	1571	0.0116228	0.00721273	2161	0.01076987	0.00975986	2751	0.04239022	0.04247016	
391.21	-0.00523902	0	981.21	0.00351039	0	1571.2	0.01104802	0.00721273	2161.2	0.01043214	0.00975986	2751.2	0.04205158	0.04247016	
391.41	-0.00510313	0	981.41	0.00289247	0	1571.4	0.01078096	0.00721273	2161.4	0.00950367	0.00975986	2751.4	0.04231035	0.04247016	
391.61	-0.00555117	0	981.61	0.00242469	0	1571.6	0.01030332	0.00721273	2161.6	0.00952025	0.00975986	2751.6	0.04204069	0.04247016	
391.81	-0.00558567	0	981.81	0.001772	0	1571.8	0.01011969	0.00721273	2161.8	0.0088266	0.00975986	2751.8	0.04185768	0.04247016	
392.01	-0.00588512	0	982.01	0.0008295	0	1572	0.01006298	0.00721273	2162	0.00852274	0.00975986	2752	0.04186879	0.04247016	
392.21	-0.00713159	0	982.21	0.0003339	0	1572.2	0.01039121	0.00721273	2162.2	0.00796633	0.00975986	2752.2	0.04119918	0.04247016	
392.41	-0.00835225	0	982.41	0.00012189	0	1572.4	0.0102102	0.00721273	2162.4	0.00729712	0.00975986	2752.4	0.04120955	0.04247016	
392.61	-0.00829969	0	982.61	0.00035466	0	1572.6	0.01033256	0.00721273	2162.6	0.00617053	0.00975986	2752.6	0.04096732	0.04247016	
392.81	-0.00758673	0	982.81	-0.00018455	0	1572.8	0.01004863	0.00721273	2162.8	0.00521864	0.00975986	2752.8	0.04121275	0.04247016	
393.01	-0.0076282	0	983.01	-0.00021206	0	1573	0.00980196	0.00721273	2163	0.00529793	0.00975986	2753	0.04181131	0.04247016	
393.21	-0.00841569	0	983.21	-0.00093183	0	1573.2	0.00881821	0.00721273	2163.2	0.00472579	0.00975986	2753.2	0.04184669	0.04247016	
393.41	-0.00903009	0	983.41	-0.00081134	0	1573.4	0.00864732	0.00721273	2163.4	0.00481474	0.00975986	2753.4	0.04160055	0.04247016	
393.61	-0.00762302	0	983.61	-0.00211633	0	1573.6	0.00803101	0.00721273	2163.6	0.0055012	0.00975986	2753.6	0.04177141	0.04247016	
393.81	-0.00735576	0	983.81	-0.00219459	0	1573.8	0.00890517	0.00721273	2163.8	0.00623258	0.00975986	2753.8	0.04251478	0.04247016	
394.01	-0.00707955	0	984.01	-0.0014279	0	1574	0.00898329	0.00721273	2164	0.00638955	0.00975986	2754	0.0421877	0.04247016	
394.21	-0.00706494	0	984.21	-0.00091502	0	1574.2	0.01032927	0.00721273	2164.2	0.00742763	0.00975986	2754.2	0.04219565	0.04247016	
394.41	-0.00731731	0	984.41	-0.00092491	0	1574.4	0.01054707	0.00721273	2164.4	0.0078301	0.00975986	2754.4	0.04245125	0.04247016	
394.61	-0.00680431	0	984.61	-0.00073347	0	1574.6	0.0105164	0.00721273	2164.6	0.00883609	0.00975986	2754.6	0.04240436	0.04247016	
394.81	-0.00671477	0	984.81	-0.00079465	0	1574.8	0.00995562	0.00721273	2164.8	0.00971823	0.00975986	2754.8	0.04209056	0.04247016	
395.01	-0.00621642	0	985.01	-0.00059086	0	1575	0.00972237	0.00721273	2165	0.01033381	0.00975986	2755	0.04227984	0.04247016	
395.21	-0.00667295	0	985.21	-0.00038353	0	1575.2	0.00959512	0.00721273	2165.2	0.01103499	0.00975986	2755.2	0.04181183	0.04247016	
395.41	-0.00765375	0	985.41	-0.00136336	0	1575.4	0.00964342	0.00721273	2165.4	0.01166621	0.00975986	2755.4	0.0416343	0.04247016	
395.61	-0.00811499	0	985.61	-0.0012371	0	1575.6	0.00960031	0.00721273	2165.6	0.01249479	0.00975986	2755.6	0.04107708	0.04247016	
395.81	-0.00873972	0	985.81	-0.00129099	0	1575.8	0.01054842	0.00721273	2165.8	0.01239819	0.00975986	2755.8	0.041078	0.04247016	
396.01	-0.00939142	0	986.01	-0.0014561	0	1576	0.010602	0.00721273	2166	0.01187891	0.00975986	2756	0.0410587	0.04247016	
396.21	-0.01024576	0	986.21	-0.001586	0	1576.2	0.01075194	0.00721273	2166.2	0.01128693	0.00975986	2756.2	0.04018157	0.04247016	
396.41	-0.01082391	0	986.41	-0.00174744	0	1576.4	0.01080455	0.00721273	2166.4	0.01096021	0.00975986	2756.4	0.04027396	0.04247016	
396.61	-0.01081974	0	986.61	-0.0013523	0	1576.6	0.01169469	0.00721273	2166.6	0.01062575	0.00975986	2756.6	0.0409407	0.04247016	
396.81	-0.01019034	0	986.81	-0.0015348	0	1576.8	0.01210787	0.00721273	2166.8	0.0099632	0.00975986	2756.8	0.04209732	0.04247016	
397.01	-0.01093	0	987.01	-0.0019221	0	1577	0.01185041	0.00721273	2167	0.0097733	0.00975986	2757	0.04260781	0.04247016	
397.21	-0.01129376	0	987.21	-0.00250582	0	1577.2	0.01267807	0.00721273	2167.2	0.00895058	0.00975986	2757.2	0.04258788	0.04247016	
397.41	-0.0122857	0	987.41	-0.00232585	0	1577.4	0.01317658	0.00721273	2167.4	0.00903314	0.00975986	2757.4	0.04235606	0.04247016	
397.61	-0.01095307	0	987.61	-0.00230769	0	1577.6	0.01307766	0.00721273	2167.6	0.00964193	0.00975986	2757.6	0.04346094	0.04247016	
397.81	-0.01173084	0	987.81	-0.00063636	0	1577.8	0.01415448	0.00721273	2167.8	0.00915445	0.00975986	2757.8	0.04300599	0.04247016	
398.01	-0.01157198	0	988.01	0.00007111	0	1578	0.01427866	0.00721273	2168	0.00892826	0.00975986	2758	0.04297385	0.04247016	
398.21	-0.01088429	0	988.21	-0.00020209	0	1578.2	0.01443553	0.00721273	2168.2	0.00853367	0.00975986	2758.2	0.04327375	0.04247016	
398.41	-0.01058743	0	988.41	-0.00035976	0	1578.4	0.01365124	0.00721273	2168.4	0.00790302	0.00975986	2758.4	0.04243997	0.04247016	
398.61	-0.00993595	0	988.61	0.00039215	0	1578.6	0.013214	0.00721273	2168.6	0.00778631	0.00975986	2758.6	0.04183683	0.04247016	
398.81	-0.00899768	0	988.81	0.00034795	0	1578.8	0.01152405	0.00721273	2168.8	0.00786327	0.00975986	2758.8	0.04134751	0.04247016	
399.01	-0.00756069	0	989.01	0.00038071	0	1579	0.01143017	0.00721273	2169	0.00830976	0.00975986	2759	0.04091139	0.04247016	
399.21	-0.00686598	0	989.21	0.00006986	0	1579.2	0.01057163	0.00721273	2169.2	0.00737542	0.00975986	2759.2	0.04147634	0.04247016	
399.41	-0.00619605	0	989.41	-0.00003933	0	1579.4	0.01012601	0.00721273	2169.4	0.00739111	0.00975986	2759.4	0.04119842	0.04247016	
399.61	-0.00520068	0	989.61	0.00082959	0	1579.6	0.00978008	0.00721273	2169.6	0.00741173	0.00975986	2759.6	0.04083068	0.04247016	
399.81	-0.00536151	0	989.81	0.00119522	0	1579.8	0.00927285	0.00721273	2169.8	0.00710487	0.00975986	2759.8	0.04108969	0.04247016	
400.01	-0.00470317	0	990.01	0.00054053	0	1580	0.00835131	0.00721273	2170	0.00693524	0.00975986	2760	0.04073918	0.04247016	
400.21	-0.00476672	0	990.21	0.00015729	0	1580.2	0.00866961	0.00721273	2170.2	0.00638329	0.00975986	2760.2	0.0403628	0.04247016	
400.41	-0.00535372	0	990.41	0.0001473	0	1580.4	0.00926661	0.00721273	2170.4	0.00663822	0.00975986	2760.4	0.04104998	0.04247016	
400.61	-0.00510865	0	990.61	0.0000896	0	1580.6	0.00952395	0.00721273	2170.6	0.00667418	0.00975986	2760.6	0.04209085	0.04247016	
400.81	-0.00559699	0	990.81	-0.00008627	0	1580.8	0.00954339	0.00721273	2170.8	0.00677568	0.00975986	2760.8	0.0426328	0.04247016	
401.01	-0.00640315	0	991.01	-0.00050504	0	1581	0.0093136	0.00721273	2171	0.00762828	0.00975986	2761	0.04292422	0.04247016	
401.21	-0.00696285	0	991.21	-0.00091428	0	1581.2	0.00996952	0.00721273	2171.2	0.00787326	0.00975986	2761.2	0.04297717	0.04247016	
401.41	-0.00787142	0	991.41	-0.00096061	0	1581.4	0.01005332	0.00721273	2171.4	0.00804234	0.00975986	2761.4	0.04268153	0.04247016	
401.61	-0.00729697	0	991.61	-0.00034634	0	1581.6	0.00994392	0.00721273	2171.6	0.00747201	0.00975986	2761.6	0.04281002	0.04247016	
401.81	-0.00848971	0	991.81	0.00003955	0	1581.8	0.01113283	0.00721273	2171.8	0.00697647	0.00975986	2761.8	0.04226704	0.04247016	
402.01	-0.00747678	0	992.01	-0.00151869	0	1582	0.01106773	0.00721273	2172	0.00720217	0.00975986	2762	0.04225743	0.04247016	
402.21	-0.00816167	0	992.21	-0.00161304	0	1582.2	0.01114329	0.00721273	2172.2	0.00659949	0.00975986	2762.2	0.04224398	0.04247016	
402.41	-0.00945598	0	992.41	-0.00176472	0	1582.4	0.01150558	0.00721273	2172.4	0.0061372	0.00975986	2762.4	0.04118311	0.04247016	
402.61	-0.00961262	0	992.61	-0.00191433	0	1582.6	0.01203093	0.00721273	2172.6	0.00689917	0.00975986	2762.6	0.04086495	0.04247016	
402.81	-0.00939184	0	992.81	-0.00247396	0	1582.8	0.01132876	0.00721273	2172.8	0.00755587	0.00975986	2762.8	0.04067549	0.04247016	
403.01	-0.00850444	0	993.01	-0.00225326	0	1583	0.01263253	0.00721273	2173	0.00758378	0.00975986	2763	0.04131086	0.04247016	
403.21	-0.00861385	0	993.21	-0.00166621	0	1583.2	0.01162245	0.00721273	2173.2	0.00756373	0.00975986	2763.2	0.04143098	0.04247016	
403.41	-0.00834878	0	993.41	-0.00104605	0	1583.4	0.01111316	0.00721273	2173.4	0.00840806	0.00975986	2763.4	0.04130647	0.04247016	
403.61	-0.00836467	0	993.61	-0.00118939	0	1583.6	0.01134323	0.00721273	2173.6	0.00854301	0.00975986	2763.6	0.04101585	0.04247016	
403.81	-0.00853278	0	993.81	-0.00112338	0	1583.8	0.01114076	0.00721273	2173.8	0.00808807	0.00975986	2763.8	0.04154208	0.04247016	
404.01	-0.00824348	0	994.01	-0.00195721	0	1584	0.0104366	0.00721273	2174	0.00858642	0.00975986	2764	0.04129926	0.04247016	
404.21	-0.00909341	0	994.21	-0.00165925	0	1584.2	0.0106252	0.00721273	2174.2	0.00853223	0.00975986	2764.2	0.04079654	0.04247016	
404.41	-0.00934033	0	994.41	-0.00223934	0	1584.4	0.00991488	0.00721273	2174.4	0.00904488	0.00975986	2764.4	0.04110697	0.04247016	
404.61	-0.00883756	0	994.61	-0.002573	0	1584.6	0.00955177	0.00721273	2174.6	0.0093557	0.00975986	2764.6	0.04132915	0.04247016	
404.81	-0.00866277	0	994.81	-0.0018423	0	1584.8	0.00974609	0.00721273	2174.8	0.00977108	0.00975986	2764.8	0.04160605	0.04247016	
405.01	-0.00805856	0	995.01	-0.00251285	0	1585	0.0089404	0.00721273	2175	0.00984761	0.00975986	2765	0.04188222	0.04247016	
405.21	-0.00761324	0	995.21	-0.00318086	0	1585.2	0.00894601	0.00721273	2175.2	0.0093983	0.00975986	2765.2	0.04110152	0.04247016	
405.41	-0.00788903	0	995.41	-0.00322265	0	1585.4	0.00840953	0.00721273	2175.4	0.00933983	0.00975986	2765.4	0.04062248	0.04247016	
405.61	-0.00792888	0	995.61	-0.00352173	0	1585.6	0.00795017	0.00721273	2175.6	0.00866432	0.00975986	2765.6	0.04093879	0.04247016	
405.81	-0.00721167	0	995.81	-0.00288664	0	1585.8	0.00855946	0.00721273	2175.8	0.00812913	0.00975986	2765.8	0.04096406	0.04247016	
406.01	-0.00624829	0	996.01	-0.00332654	0	1586	0.00863731	0.00721273	2176	0.00805176	0.00975986	2766	0.04067838	0.04247016	
406.21	-0.00721524	0	996.21	-0.00208342	0	1586.2	0.00899651	0.00721273	2176.2	0.00788443	0.00975986	2766.2	0.04012097	0.04247016	
406.41	-0.00786755	0	996.41	-0.00223104	0	1586.4	0.00934428	0.00721273	2176.4	0.00767571	0.00975986	2766.4	0.03978991	0.04247016	
406.61	-0.00754392	0	996.61	-0.00265853	0	1586.6	0.00984154	0.00721273	2176.6	0.00810508	0.00975986	2766.6	0.04000086	0.04247016	
406.81	-0.00734885	0	996.81	-0.00334286	0	1586.8	0.01015964	0.00721273	2176.8	0.00798282	0.00975986	2766.8	0.04034816	0.04247016	
407.01	-0.00721214	0	997.01	-0.00300022	0	1587	0.01042959	0.00721273	2177	0.00717253	0.00975986	2767	0.04087134	0.04247016	
407.21	-0.00735201	0	997.21	-0.0036456	0	1587.2	0.00955041	0.00721273	2177.2	0.00713653	0.00975986	2767.2	0.04090652	0.04247016	
407.41	-0.00671735	0	997.41	-0.00311344	0	1587.4	0.00942689	0.00721273	2177.4	0.00697417	0.00975986	2767.4	0.04124979	0.04247016	
407.61	-0.00681201	0	997.61	-0.00314754	0	1587.6	0.01020881	0.00721273	2177.6	0.00663796	0.00975986	2767.6	0.0410282	0.04247016	
407.81	-0.00694844	0	997.81	-0.00324514	0	1587.8	0.00947383	0.00721273	2177.8	0.00628305	0.00975986	2767.8	0.0413844	0.04247016	
408.01	-0.00702943	0	998.01	-0.00304336	0	1588	0.00849551	0.00721273	2178	0.00673021	0.00975986	2768	0.04175108	0.04247016	
408.21	-0.00738681	0	998.21	-0.00228599	0	1588.2	0.00827236	0.00721273	2178.2	0.00569151	0.00975986	2768.2	0.0419085	0.04247016	
408.41	-0.00731236	0	998.41	-0.00295718	0	1588.4	0.00866272	0.00721273	2178.4	0.0059447	0.00975986	2768.4	0.0429784	0.04247016	
408.61	-0.00711019	0	998.61	-0.00302234	0	1588.6	0.00954711	0.00721273	2178.6	0.00551589	0.00975986	2768.6	0.04355584	0.04247016	
408.81	-0.00745735	0	998.81	-0.00190081	0	1588.8	0.00950617	0.00721273	2178.8	0.00565927	0.00975986	2768.8	0.04439006	0.04247016	
409.01	-0.00818093	0	999.01	-0.00234138	0	1589	0.00865389	0.00721273	2179	0.00599873	0.00975986	2769	0.04399595	0.04247016	
409.21	-0.00910092	0	999.21	-0.00254458	0	1589.2	0.00880878	0.00721273	2179.2	0.00621784	0.00975986	2769.2	0.04323326	0.04247016	
409.41	-0.00991676	0	999.41	-0.0016211	0	1589.4	0.00832164	0.00721273	2179.4	0.00659276	0.00975986	2769.4	0.04367105	0.04247016	
409.61	-0.01005179	0	999.61	-0.00095642	0	1589.6	0.00887999	0.00721273	2179.6	0.0067377	0.00975986	2769.6	0.04377553	0.04247016	
409.81	-0.00958223	0	999.81	0.00012641	0	1589.8	0.00961149	0.00721273	2179.8	0.00698648	0.00975986	2769.8	0.04309079	0.04247016	
410.01	-0.00958753	0	1000.01	-0.00023441	0	1590	0.01026014	0.00721273	2180	0.00796418	0.00975986	2770	0.04260166	0.04247016	
410.21	-0.0103468	0	1000.21	0.00050461	0	1590.2	0.01087048	0.00721273	2180.2	0.00842678	0.00975986	2770.2	0.04235734	0.04247016	
410.41	-0.01076136	0	1000.41	-0.00006961	0	1590.4	0.01131671	0.00721273	2180.4	0.00856494	0.00975986	2770.4	0.0429591	0.04247016	
410.61	-0.01098792	0	1000.61	-0.00048531	0	1590.6	0.01188809	0.00721273	2180.6	0.00841285	0.00975986	2770.6	0.0420974	0.04247016	
410.81	-0.0107207	0	1000.81	-0.0014552	0	1590.8	0.01201419	0.00721273	2180.8	0.00826206	0.00975986	2770.8	0.04193221	0.04247016	
411.01	-0.01095944	0	1001.01	-0.00130877	0	1591	0.01166304	0.00721273	2181	0.00776744	0.00975986	2771	0.04134135	0.04247016	
411.21	-0.00957272	0	1001.21	-0.00175912	0	1591.2	0.0123828	0.00721273	2181.2	0.00747042	0.00975986	2771.2	0.04167236	0.04247016	
411.41	-0.00846133	0	1001.41	-0.00122956	0	1591.4	0.01262736	0.00721273	2181.4	0.00748803	0.00975986	2771.4	0.04138656	0.04247016	
411.61	-0.0079146	0	1001.61	-0.0015934	0	1591.6	0.01245	0.00721273	2181.6	0.00719179	0.00975986	2771.6	0.04119937	0.04247016	
411.81	-0.0079241	0	1001.81	-0.00226654	0	1591.8	0.01162594	0.00721273	2181.8	0.00688608	0.00975986	2771.8	0.04126809	0.04247016	
412.01	-0.00754616	0	1002.01	-0.00225601	0	1592	0.01094091	0.00721273	2182	0.00723179	0.00975986	2772	0.04138396	0.04247016	
412.21	-0.00719609	0	1002.21	-0.00283929	0	1592.2	0.01077888	0.00721273	2182.2	0.00715941	0.00975986	2772.2	0.04203384	0.04247016	
412.41	-0.00688966	0	1002.41	-0.00392618	0	1592.4	0.0111313	0.00721273	2182.4	0.00778897	0.00975986	2772.4	0.0427456	0.04247016	
412.61	-0.00702756	0	1002.61	-0.00336528	0	1592.6	0.01022143	0.00721273	2182.6	0.00781168	0.00975986	2772.6	0.0429593	0.04247016	
412.81	-0.00782358	0	1002.81	-0.00360358	0	1592.8	0.01005304	0.00721273	2182.8	0.00798783	0.00975986	2772.8	0.0429216	0.04247016	
413.01	-0.00878451	0	1003.01	-0.00460085	0	1593	0.01031269	0.00721273	2183	0.00844403	0.00975986	2773	0.04262587	0.04247016	
413.21	-0.00951377	0	1003.21	-0.0042942	0	1593.2	0.01059758	0.00721273	2183.2	0.00886948	0.00975986	2773.2	0.04332687	0.04247016	
413.41	-0.00982688	0	1003.41	-0.0046515	0	1593.4	0.01023644	0.00721273	2183.4	0.00928286	0.00975986	2773.4	0.04372236	0.04247016	
413.61	-0.00990495	0	1003.61	-0.00452548	0	1593.6	0.0103514	0.00721273	2183.6	0.01014998	0.00975986	2773.6	0.04287883	0.04247016	
413.81	-0.00979086	0	1003.81	-0.00495448	0	1593.8	0.01094703	0.00721273	2183.8	0.01067371	0.00975986	2773.8	0.04195217	0.04247016	
414.01	-0.00874439	0	1004.01	-0.00553796	0	1594	0.01120685	0.00721273	2184	0.0112337	0.00975986	2774	0.04156683	0.04247016	
414.21	-0.00919331	0	1004.21	-0.00548763	0	1594.2	0.01155456	0.00721273	2184.2	0.01129523	0.00975986	2774.2	0.04207433	0.04247016	
414.41	-0.00930204	0	1004.41	-0.00631107	0	1594.4	0.01196371	0.00721273	2184.4	0.01179994	0.00975986	2774.4	0.04185178	0.04247016	
414.61	-0.0098488	0	1004.61	-0.0065268	0	1594.6	0.01202786	0.00721273	2184.6	0.01157242	0.00975986	2774.6	0.04101323	0.04247016	
414.81	-0.00982375	0	1004.81	-0.00637996	0	1594.8	0.01196645	0.00721273	2184.8	0.01199987	0.00975986	2774.8	0.0412471	0.04247016	
415.01	-0.01041095	0	1005.01	-0.00571793	0	1595	0.01243713	0.00721273	2185	0.01160822	0.00975986	2775	0.04016897	0.04247016	
415.21	-0.00874261	0	1005.21	-0.00514524	0	1595.2	0.01319678	0.00721273	2185.2	0.01034411	0.00975986	2775.2	0.03992253	0.04247016	
415.41	-0.00814074	0	1005.41	-0.00452154	0	1595.4	0.01316267	0.00721273	2185.4	0.01044292	0.00975986	2775.4	0.03985863	0.04247016	
415.61	-0.00823819	0	1005.61	-0.00376702	0	1595.6	0.01339588	0.00721273	2185.6	0.01000131	0.00975986	2775.6	0.04039977	0.04247016	
415.81	-0.00872042	0	1005.81	-0.00318108	0	1595.8	0.01267417	0.00721273	2185.8	0.00973387	0.00975986	2775.8	0.04114861	0.04247016	
416.01	-0.00854018	0	1006.01	-0.00214869	0	1596	0.01219807	0.00721273	2186	0.00991767	0.00975986	2776	0.04117874	0.04247016	
416.21	-0.00828945	0	1006.21	-0.00211073	0	1596.2	0.01185007	0.00721273	2186.2	0.01027778	0.00975986	2776.2	0.04220085	0.04247016	
416.41	-0.00849307	0	1006.41	-0.00219223	0	1596.4	0.01179538	0.00721273	2186.4	0.00959023	0.00975986	2776.4	0.04205318	0.04247016	
416.61	-0.00905957	0	1006.61	-0.00147316	0	1596.6	0.01154195	0.00721273	2186.6	0.00917932	0.00975986	2776.6	0.04162646	0.04247016	
416.81	-0.01007788	0	1006.81	-0.00257255	0	1596.8	0.01178924	0.00721273	2186.8	0.00891816	0.00975986	2776.8	0.04223298	0.04247016	
417.01	-0.00991749	0	1007.01	-0.00204878	0	1597	0.01146878	0.00721273	2187	0.00871781	0.00975986	2777	0.04260642	0.04247016	
417.21	-0.0095412	0	1007.21	-0.001827	0	1597.2	0.01078754	0.00721273	2187.2	0.00866252	0.00975986	2777.2	0.04248313	0.04247016	
417.41	-0.00908853	0	1007.41	-0.00248076	0	1597.4	0.01027602	0.00721273	2187.4	0.00845901	0.00975986	2777.4	0.04210261	0.04247016	
417.61	-0.00922432	0	1007.61	-0.00150399	0	1597.6	0.01071696	0.00721273	2187.6	0.00902318	0.00975986	2777.6	0.04146789	0.04247016	
417.81	-0.00855888	0	1007.81	-0.00280719	0	1597.8	0.01080324	0.00721273	2187.8	0.00881928	0.00975986	2777.8	0.04127084	0.04247016	
418.01	-0.00817476	0	1008.01	-0.00343231	0	1598	0.01010438	0.00721273	2188	0.00832602	0.00975986	2778	0.04199823	0.04247016	
418.21	-0.00917584	0	1008.21	-0.00304287	0	1598.2	0.01035466	0.00721273	2188.2	0.00801446	0.00975986	2778.2	0.04310905	0.04247016	
418.41	-0.00921777	0	1008.41	-0.0021234	0	1598.4	0.00994398	0.00721273	2188.4	0.00842628	0.00975986	2778.4	0.04286287	0.04247016	
418.61	-0.00965419	0	1008.61	-0.00207696	0	1598.6	0.01007461	0.00721273	2188.6	0.00866555	0.00975986	2778.6	0.04259399	0.04247016	
418.81	-0.00969925	0	1008.81	-0.00141205	0	1598.8	0.010103	0.00721273	2188.8	0.00875378	0.00975986	2778.8	0.04319734	0.04247016	
419.01	-0.01023064	0	1009.01	-0.00117792	0	1599	0.0103983	0.00721273	2189	0.00784048	0.00975986	2779	0.04299986	0.04247016	
419.21	-0.00918814	0	1009.21	-0.00104601	0	1599.2	0.01091642	0.00721273	2189.2	0.00680045	0.00975986	2779.2	0.04317568	0.04247016	
419.41	-0.00932801	0	1009.41	-0.00085093	0	1599.4	0.01136093	0.00721273	2189.4	0.00696238	0.00975986	2779.4	0.04443117	0.04247016	
419.61	-0.00929328	0	1009.61	-0.00065352	0	1599.6	0.01140707	0.00721273	2189.6	0.00720276	0.00975986	2779.6	0.04479621	0.04247016	
419.81	-0.00973858	0	1009.81	-0.00098488	0	1599.8	0.01065517	0.00721273	2189.8	0.00743763	0.00975986	2779.8	0.04443054	0.04247016	
420.01	-0.0094598	0	1010.01	-0.00114791	0	1600	0.01022903	0.00721273	2190	0.00868955	0.00975986	2780	0.04346963	0.04247016	
420.21	-0.00972136	0	1010.21	-0.00251829	0	1600.2	0.01002907	0.00721273	2190.2	0.00916123	0.00975986	2780.2	0.04313295	0.04247016	
420.41	-0.01013662	0	1010.41	-0.00279936	0	1600.4	0.01027499	0.00721273	2190.4	0.00829747	0.00975986	2780.4	0.04265898	0.04247016	
420.61	-0.01039891	0	1010.61	-0.00307991	0	1600.6	0.01062047	0.00721273	2190.6	0.00854865	0.00975986	2780.6	0.04264234	0.04247016	
420.81	-0.01034106	0	1010.81	-0.00373581	0	1600.8	0.01034512	0.00721273	2190.8	0.00924717	0.00975986	2780.8	0.04314129	0.04247016	
421.01	-0.01008257	0	1011.01	-0.00385005	0	1601	0.00979953	0.00721273	2191	0.00927452	0.00975986	2781	0.04279099	0.04247016	
421.21	-0.01020314	0	1011.21	-0.00413021	0	1601.2	0.00996691	0.00721273	2191.2	0.00990064	0.00975986	2781.2	0.04263215	0.04247016	
421.41	-0.01057503	0	1011.41	-0.00392275	0	1601.4	0.01077773	0.00721273	2191.4	0.00947202	0.00975986	2781.4	0.04138493	0.04247016	
421.61	-0.01133135	0	1011.61	-0.00317873	0	1601.6	0.01129709	0.00721273	2191.6	0.00935654	0.00975986	2781.6	0.04059522	0.04247016	
421.81	-0.01114414	0	1011.81	-0.0035333	0	1601.8	0.01082308	0.00721273	2191.8	0.00860199	0.00975986	2781.8	0.03986116	0.04247016	
422.01	-0.01199927	0	1012.01	-0.0031316	0	1602	0.01113458	0.00721273	2192	0.00775267	0.00975986	2782	0.04025172	0.04247016	
422.21	-0.01201625	0	1012.21	-0.00249946	0	1602.2	0.01082445	0.00721273	2192.2	0.0082842	0.00975986	2782.2	0.04012369	0.04247016	
422.41	-0.01202143	0	1012.41	-0.00139406	0	1602.4	0.0096925	0.00721273	2192.4	0.00921622	0.00975986	2782.4	0.03908437	0.04247016	
422.61	-0.0131931	0	1012.61	-0.00217835	0	1602.6	0.00963753	0.00721273	2192.6	0.01015395	0.00975986	2782.6	0.03914796	0.04247016	
422.81	-0.01346363	0	1012.81	-0.00201364	0	1602.8	0.00945466	0.00721273	2192.8	0.01054543	0.00975986	2782.8	0.03971139	0.04247016	
423.01	-0.01358334	0	1013.01	-0.00261673	0	1603	0.00970717	0.00721273	2193	0.01010744	0.00975986	2783	0.03970976	0.04247016	
423.21	-0.01335306	0	1013.21	-0.00294721	0	1603.2	0.00964552	0.00721273	2193.2	0.00983251	0.00975986	2783.2	0.03867524	0.04247016	
423.41	-0.01336103	0	1013.41	-0.00317576	0	1603.4	0.00927226	0.00721273	2193.4	0.00957382	0.00975986	2783.4	0.03959479	0.04247016	
423.61	-0.01263445	0	1013.61	-0.00353477	0	1603.6	0.00875353	0.00721273	2193.6	0.00991507	0.00975986	2783.6	0.03998297	0.04247016	
423.81	-0.01255424	0	1013.81	-0.00331874	0	1603.8	0.00841885	0.00721273	2193.8	0.00976107	0.00975986	2783.8	0.03972909	0.04247016	
424.01	-0.01199019	0	1014.01	-0.00317615	0	1604	0.00795693	0.00721273	2194	0.01017209	0.00975986	2784	0.03984393	0.04247016	
424.21	-0.01195311	0	1014.21	-0.00314439	0	1604.2	0.00825966	0.00721273	2194.2	0.00969703	0.00975986	2784.2	0.04048411	0.04247016	
424.41	-0.01104693	0	1014.41	-0.00261443	0	1604.4	0.00835174	0.00721273	2194.4	0.00997179	0.00975986	2784.4	0.04125933	0.04247016	
424.61	-0.01084318	0	1014.61	-0.0023498	0	1604.6	0.00907251	0.00721273	2194.6	0.01043917	0.00975986	2784.6	0.0425785	0.04247016	
424.81	-0.0101596	0	1014.81	-0.00241232	0	1604.8	0.00860822	0.00721273	2194.8	0.01085233	0.00975986	2784.8	0.04289665	0.04247016	
425.01	-0.01029735	0	1015.01	-0.00216203	0	1605	0.00909853	0.00721273	2195	0.00998062	0.00975986	2785	0.04313138	0.04247016	
425.21	-0.00985557	0	1015.21	-0.0018386	0	1605.2	0.00986501	0.00721273	2195.2	0.01014159	0.00975986	2785.2	0.04310854	0.04247016	
425.41	-0.00981741	0	1015.41	-0.00174875	0	1605.4	0.0113052	0.00721273	2195.4	0.0088972	0.00975986	2785.4	0.04211379	0.04247016	
425.61	-0.00970487	0	1015.61	-0.00203233	0	1605.6	0.01164573	0.00721273	2195.6	0.00872756	0.00975986	2785.6	0.04248256	0.04247016	
425.81	-0.00941095	0	1015.81	-0.00314939	0	1605.8	0.01164947	0.00721273	2195.8	0.00869331	0.00975986	2785.8	0.04246789	0.04247016	
426.01	-0.00926913	0	1016.01	-0.00361309	0	1606	0.01147626	0.00721273	2196	0.00929821	0.00975986	2786	0.04261237	0.04247016	
426.21	-0.00922423	0	1016.21	-0.00324935	0	1606.2	0.01013893	0.00721273	2196.2	0.01051191	0.00975986	2786.2	0.04222966	0.04247016	
426.41	-0.00914351	0	1016.41	-0.00345228	0	1606.4	0.00931813	0.00721273	2196.4	0.01099959	0.00975986	2786.4	0.04218829	0.04247016	
426.61	-0.01012675	0	1016.61	-0.00436577	0	1606.6	0.00874131	0.00721273	2196.6	0.01206528	0.00975986	2786.6	0.04275064	0.04247016	
426.81	-0.01057837	0	1016.81	-0.00412096	0	1606.8	0.00791999	0.00721273	2196.8	0.01241918	0.00975986	2786.8	0.04297421	0.04247016	
427.01	-0.01053546	0	1017.01	-0.00490336	0	1607	0.00742287	0.00721273	2197	0.0123101	0.00975986	2787	0.0427969	0.04247016	
427.21	-0.01085414	0	1017.21	-0.00504965	0	1607.2	0.00708603	0.00721273	2197.2	0.01126485	0.00975986	2787.2	0.04294327	0.04247016	
427.41	-0.01076771	0	1017.41	-0.00493806	0	1607.4	0.006752	0.00721273	2197.4	0.01117783	0.00975986	2787.4	0.04347091	0.04247016	
427.61	-0.01067638	0	1017.61	-0.00490489	0	1607.6	0.00659597	0.00721273	2197.6	0.01087642	0.00975986	2787.6	0.04269531	0.04247016	
427.81	-0.01115328	0	1017.81	-0.00393121	0	1607.8	0.00648405	0.00721273	2197.8	0.01086624	0.00975986	2787.8	0.04260205	0.04247016	
428.01	-0.01104845	0	1018.01	-0.00393398	0	1608	0.00678831	0.00721273	2198	0.01121131	0.00975986	2788	0.04303958	0.04247016	
428.21	-0.01067041	0	1018.21	-0.00352843	0	1608.2	0.00672211	0.00721273	2198.2	0.01110916	0.00975986	2788.2	0.04320255	0.04247016	
428.41	-0.01065709	0	1018.41	-0.00306531	0	1608.4	0.00682473	0.00721273	2198.4	0.01106561	0.00975986	2788.4	0.0433312	0.04247016	
428.61	-0.01127689	0	1018.61	-0.00271622	0	1608.6	0.00685601	0.00721273	2198.6	0.01009923	0.00975986	2788.6	0.04378616	0.04247016	
428.81	-0.01117868	0	1018.81	-0.00297313	0	1608.8	0.00698637	0.00721273	2198.8	0.00964716	0.00975986	2788.8	0.04322376	0.04247016	
429.01	-0.01151193	0	1019.01	-0.00252911	0	1609	0.0071708	0.00721273	2199	0.00894756	0.00975986	2789	0.04315071	0.04247016	
429.21	-0.01050819	0	1019.21	-0.00352389	0	1609.2	0.00760777	0.00721273	2199.2	0.00857928	0.00975986	2789.2	0.04289494	0.04247016	
429.41	-0.01095642	0	1019.41	-0.00390982	0	1609.4	0.00912443	0.00721273	2199.4	0.00738298	0.00975986	2789.4	0.04107718	0.04247016	
429.61	-0.01037702	0	1019.61	-0.0054209	0	1609.6	0.0090381	0.00721273	2199.6	0.00741379	0.00975986	2789.6	0.04127303	0.04247016	
429.81	-0.00995225	0	1019.81	-0.00581886	0	1609.8	0.00956198	0.00721273	2199.8	0.00690884	0.00975986	2789.8	0.04091901	0.04247016	
430.01	-0.00974516	0	1020.01	-0.00542636	0	1610	0.01020756	0.00721273	2200	0.00782723	0.00975986	2790	0.04034023	0.04247016	
430.21	-0.00964984	0	1020.21	-0.00523713	0	1610.2	0.00981665	0.00721273	2200.2	0.00801163	0.00975986	2790.2	0.04008017	0.04247016	
430.41	-0.00948241	0	1020.41	-0.00571285	0	1610.4	0.01022728	0.00721273	2200.4	0.00862708	0.00975986	2790.4	0.03982559	0.04247016	
430.61	-0.00968184	0	1020.61	-0.00550244	0	1610.6	0.01038985	0.00721273	2200.6	0.00962014	0.00975986	2790.6	0.04025665	0.04247016	
430.81	-0.01019922	0	1020.81	-0.00502503	0	1610.8	0.0107214	0.00721273	2200.8	0.01013064	0.00975986	2790.8	0.03993583	0.04247016	
431.01	-0.01021265	0	1021.01	-0.00595987	0	1611	0.01163523	0.00721273	2201	0.0099638	0.00975986	2791	0.04000201	0.04247016	
431.21	-0.01088573	0	1021.21	-0.00599263	0	1611.2	0.01244198	0.00721273	2201.2	0.00956547	0.00975986	2791.2	0.04030721	0.04247016	
431.41	-0.01101905	0	1021.41	-0.00615483	0	1611.4	0.01225025	0.00721273	2201.4	0.01111966	0.00975986	2791.4	0.04016845	0.04247016	
431.61	-0.01160576	0	1021.61	-0.00545329	0	1611.6	0.01269514	0.00721273	2201.6	0.01126944	0.00975986	2791.6	0.04040844	0.04247016	
431.81	-0.01129797	0	1021.81	-0.00457001	0	1611.8	0.01334281	0.00721273	2201.8	0.01199271	0.00975986	2791.8	0.04149569	0.04247016	
432.01	-0.01052152	0	1022.01	-0.00440006	0	1612	0.01389856	0.00721273	2202	0.01202728	0.00975986	2792	0.04158505	0.04247016	
432.21	-0.01042929	0	1022.21	-0.00394018	0	1612.2	0.01356221	0.00721273	2202.2	0.01179786	0.00975986	2792.2	0.0419182	0.04247016	
432.41	-0.01099775	0	1022.41	-0.0027893	0	1612.4	0.01295784	0.00721273	2202.4	0.01174056	0.00975986	2792.4	0.04221714	0.04247016	
432.61	-0.01139227	0	1022.61	-0.00211224	0	1612.6	0.01267219	0.00721273	2202.6	0.01135802	0.00975986	2792.6	0.04202753	0.04247016	
432.81	-0.01134102	0	1022.81	-0.00214274	0	1612.8	0.01328894	0.00721273	2202.8	0.01090711	0.00975986	2792.8	0.04185634	0.04247016	
433.01	-0.01156441	0	1023.01	-0.00201168	0	1613	0.01354403	0.00721273	2203	0.0103534	0.00975986	2793	0.04181738	0.04247016	
433.21	-0.0115837	0	1023.21	-0.00250138	0	1613.2	0.01351443	0.00721273	2203.2	0.00960532	0.00975986	2793.2	0.04143887	0.04247016	
433.41	-0.0125544	0	1023.41	-0.00207832	0	1613.4	0.01366379	0.00721273	2203.4	0.00960014	0.00975986	2793.4	0.04008808	0.04247016	
433.61	-0.01216413	0	1023.61	-0.00227708	0	1613.6	0.01243744	0.00721273	2203.6	0.00967322	0.00975986	2793.6	0.04113365	0.04247016	
433.81	-0.01249916	0	1023.81	-0.00210641	0	1613.8	0.01263576	0.00721273	2203.8	0.00899408	0.00975986	2793.8	0.04080771	0.04247016	
434.01	-0.01212404	0	1024.01	-0.00234869	0	1614	0.01310904	0.00721273	2204	0.00972751	0.00975986	2794	0.04064104	0.04247016	
434.21	-0.01140832	0	1024.21	-0.00273194	0	1614.2	0.01286884	0.00721273	2204.2	0.00866987	0.00975986	2794.2	0.04039218	0.04247016	
434.41	-0.01197731	0	1024.41	-0.00325322	0	1614.4	0.01264767	0.00721273	2204.4	0.00824054	0.00975986	2794.4	0.0397518	0.04247016	
434.61	-0.01093535	0	1024.61	-0.00414586	0	1614.6	0.01231281	0.00721273	2204.6	0.00834582	0.00975986	2794.6	0.04013404	0.04247016	
434.81	-0.0115213	0	1024.81	-0.00431798	0	1614.8	0.0124891	0.00721273	2204.8	0.00867077	0.00975986	2794.8	0.03935753	0.04247016	
435.01	-0.0115203	0	1025.01	-0.00539679	0	1615	0.01209426	0.00721273	2205	0.00887848	0.00975986	2795	0.03935971	0.04247016	
435.21	-0.0114743	0	1025.21	-0.00585342	0	1615.2	0.01152824	0.00721273	2205.2	0.00909821	0.00975986	2795.2	0.03969761	0.04247016	
435.41	-0.01112011	0	1025.41	-0.00647944	0	1615.4	0.01078034	0.00721273	2205.4	0.00923394	0.00975986	2795.4	0.04030905	0.04247016	
435.61	-0.01125715	0	1025.61	-0.00671601	0	1615.6	0.01029882	0.00721273	2205.6	0.00838903	0.00975986	2795.6	0.04018115	0.04247016	
435.81	-0.0113784	0	1025.81	-0.00715712	0	1615.8	0.01001141	0.00721273	2205.8	0.00857543	0.00975986	2795.8	0.04074028	0.04247016	
436.01	-0.01153178	0	1026.01	-0.00756805	0	1616	0.00892794	0.00721273	2206	0.00800449	0.00975986	2796	0.04083474	0.04247016	
436.21	-0.01194184	0	1026.21	-0.00785483	0	1616.2	0.00850832	0.00721273	2206.2	0.00878622	0.00975986	2796.2	0.04136964	0.04247016	
436.41	-0.01238471	0	1026.41	-0.00665545	0	1616.4	0.0083484	0.00721273	2206.4	0.00822503	0.00975986	2796.4	0.04164947	0.04247016	
436.61	-0.01240479	0	1026.61	-0.00662081	0	1616.6	0.00969959	0.00721273	2206.6	0.00846235	0.00975986	2796.6	0.04187354	0.04247016	
436.81	-0.0122747	0	1026.81	-0.00636723	0	1616.8	0.00979482	0.00721273	2206.8	0.0081841	0.00975986	2796.8	0.04203151	0.04247016	
437.01	-0.01314549	0	1027.01	-0.00588709	0	1617	0.00997266	0.00721273	2207	0.00848528	0.00975986	2797	0.04135087	0.04247016	
437.21	-0.01324816	0	1027.21	-0.00526336	0	1617.2	0.0090161	0.00721273	2207.2	0.00886303	0.00975986	2797.2	0.04154296	0.04247016	
437.41	-0.01321018	0	1027.41	-0.00464957	0	1617.4	0.00941486	0.00721273	2207.4	0.01017938	0.00975986	2797.4	0.04140975	0.04247016	
437.61	-0.01278884	0	1027.61	-0.00479849	0	1617.6	0.00916975	0.00721273	2207.6	0.00991149	0.00975986	2797.6	0.04173708	0.04247016	
437.81	-0.01222271	0	1027.81	-0.00489879	0	1617.8	0.01000833	0.00721273	2207.8	0.00970421	0.00975986	2797.8	0.04124167	0.04247016	
438.01	-0.01172362	0	1028.01	-0.00471749	0	1618	0.01076664	0.00721273	2208	0.00981014	0.00975986	2798	0.04071204	0.04247016	
438.21	-0.01105889	0	1028.21	-0.00441922	0	1618.2	0.01039239	0.00721273	2208.2	0.00934436	0.00975986	2798.2	0.04061346	0.04247016	
438.41	-0.01166929	0	1028.41	-0.00420589	0	1618.4	0.01088804	0.00721273	2208.4	0.00950662	0.00975986	2798.4	0.04040199	0.04247016	
438.61	-0.01101584	0	1028.61	-0.00446952	0	1618.6	0.01137987	0.00721273	2208.6	0.00945677	0.00975986	2798.6	0.04097288	0.04247016	
438.81	-0.01186902	0	1028.81	-0.00447951	0	1618.8	0.01211143	0.00721273	2208.8	0.00924713	0.00975986	2798.8	0.04042017	0.04247016	
439.01	-0.01149631	0	1029.01	-0.00517728	0	1619	0.01195769	0.00721273	2209	0.00896105	0.00975986	2799	0.04035565	0.04247016	
439.21	-0.01172645	0	1029.21	-0.00526658	0	1619.2	0.01107445	0.00721273	2209.2	0.00862897	0.00975986	2799.2	0.04069648	0.04247016	
439.41	-0.01205299	0	1029.41	-0.00649225	0	1619.4	0.01095439	0.00721273	2209.4	0.00795522	0.00975986	2799.4	0.04130323	0.04247016	
439.61	-0.01270419	0	1029.61	-0.00694725	0	1619.6	0.01057175	0.00721273	2209.6	0.00820512	0.00975986	2799.6	0.04135316	0.04247016	
439.81	-0.01333162	0	1029.81	-0.00640404	0	1619.8	0.00977094	0.00721273	2209.8	0.00900415	0.00975986	2799.8	0.04225614	0.04247016	
440.01	-0.01352056	0	1030.01	-0.00586168	0	1620	0.00900055	0.00721273	2210	0.00881721	0.00975986	2800	0.04190256	0.04247016	
440.21	-0.01338922	0	1030.21	-0.0058122	0	1620.2	0.00920081	0.00721273	2210.2	0.0090065	0.00975986	2800.2	0.0423493	0.04247016	
440.41	-0.01279395	0	1030.41	-0.00423683	0	1620.4	0.0089915	0.00721273	2210.4	0.00891819	0.00975986	2800.4	0.04234547	0.04247016	
440.61	-0.01319433	0	1030.61	-0.00451337	0	1620.6	0.0096815	0.00721273	2210.6	0.00911841	0.00975986	2800.6	0.04232804	0.04247016	
440.81	-0.0131535	0	1030.81	-0.00381573	0	1620.8	0.00859227	0.00721273	2210.8	0.00873974	0.00975986	2800.8	0.04095765	0.04247016	
441.01	-0.01324164	0	1031.01	-0.00427373	0	1621	0.00852572	0.00721273	2211	0.00874465	0.00975986	2801	0.04042307	0.04247016	
441.21	-0.01238679	0	1031.21	-0.00410139	0	1621.2	0.00850087	0.00721273	2211.2	0.00940784	0.00975986	2801.2	0.0404765	0.04247016	
441.41	-0.01198068	0	1031.41	-0.00480784	0	1621.4	0.00860522	0.00721273	2211.4	0.00948748	0.00975986	2801.4	0.03916682	0.04247016	
441.61	-0.01109189	0	1031.61	-0.00504442	0	1621.6	0.00906177	0.00721273	2211.6	0.0090697	0.00975986	2801.6	0.03752711	0.04247016	
441.81	-0.0112801	0	1031.81	-0.0052678	0	1621.8	0.00902063	0.00721273	2211.8	0.0089449	0.00975986	2801.8	0.03610873	0.04247016	
442.01	-0.01160399	0	1032.01	-0.00556002	0	1622	0.00897967	0.00721273	2212	0.00891804	0.00975986	2802	0.03596043	0.04247016	
442.21	-0.01097728	0	1032.21	-0.00550486	0	1622.2	0.00898252	0.00721273	2212.2	0.00819978	0.00975986	2802.2	0.03628588	0.04247016	
442.41	-0.01224856	0	1032.41	-0.00589467	0	1622.4	0.01076445	0.00721273	2212.4	0.00745516	0.00975986	2802.4	0.03592777	0.04247016	
442.61	-0.01269609	0	1032.61	-0.00684306	0	1622.6	0.00950467	0.00721273	2212.6	0.00696586	0.00975986	2802.6	0.03676099	0.04247016	
442.81	-0.01378889	0	1032.81	-0.0076017	0	1622.8	0.00992388	0.00721273	2212.8	0.0075536	0.00975986	2802.8	0.03691193	0.04247016	
443.01	-0.01389679	0	1033.01	-0.00803512	0	1623	0.00964995	0.00721273	2213	0.00779982	0.00975986	2803	0.03749024	0.04247016	
443.21	-0.01459794	0	1033.21	-0.00842348	0	1623.2	0.00903373	0.00721273	2213.2	0.00760135	0.00975986	2803.2	0.03826111	0.04247016	
443.41	-0.01530627	0	1033.41	-0.00852126	0	1623.4	0.00965073	0.00721273	2213.4	0.00713035	0.00975986	2803.4	0.039324	0.04247016	
443.61	-0.015789	0	1033.61	-0.00808693	0	1623.6	0.00980123	0.00721273	2213.6	0.00773758	0.00975986	2803.6	0.03968673	0.04247016	
443.81	-0.01589711	0	1033.81	-0.0073824	0	1623.8	0.00917065	0.00721273	2213.8	0.00808705	0.00975986	2803.8	0.04023366	0.04247016	
444.01	-0.01545166	0	1034.01	-0.00619606	0	1624	0.00973482	0.00721273	2214	0.00822127	0.00975986	2804	0.04049416	0.04247016	
444.21	-0.01442705	0	1034.21	-0.00698531	0	1624.2	0.00977886	0.00721273	2214.2	0.00826921	0.00975986	2804.2	0.04136836	0.04247016	
444.41	-0.0138294	0	1034.41	-0.00688916	0	1624.4	0.0102139	0.00721273	2214.4	0.00849261	0.00975986	2804.4	0.04153064	0.04247016	
444.61	-0.01359422	0	1034.61	-0.0075895	0	1624.6	0.0110668	0.00721273	2214.6	0.00773373	0.00975986	2804.6	0.04213557	0.04247016	
444.81	-0.01271915	0	1034.81	-0.00770269	0	1624.8	0.01091809	0.00721273	2214.8	0.00778013	0.00975986	2804.8	0.04205465	0.04247016	
445.01	-0.01143229	0	1035.01	-0.00740562	0	1625	0.01191283	0.00721273	2215	0.00786078	0.00975986	2805	0.04262261	0.04247016	
445.21	-0.01054627	0	1035.21	-0.00720743	0	1625.2	0.01249508	0.00721273	2215.2	0.00777631	0.00975986	2805.2	0.04245339	0.04247016	
445.41	-0.00952057	0	1035.41	-0.00679836	0	1625.4	0.0118878	0.00721273	2215.4	0.00745206	0.00975986	2805.4	0.04173878	0.04247016	
445.61	-0.00890339	0	1035.61	-0.00540494	0	1625.6	0.01199757	0.00721273	2215.6	0.00839471	0.00975986	2805.6	0.04067265	0.04247016	
445.81	-0.00898221	0	1035.81	-0.005477	0	1625.8	0.01158736	0.00721273	2215.8	0.00832002	0.00975986	2805.8	0.04068542	0.04247016	
446.01	-0.00854469	0	1036.01	-0.00542547	0	1626	0.01083887	0.00721273	2216	0.00816687	0.00975986	2806	0.04136293	0.04247016	
446.21	-0.00827363	0	1036.21	-0.00395167	0	1626.2	0.01073266	0.00721273	2216.2	0.00836921	0.00975986	2806.2	0.04117558	0.04247016	
446.41	-0.00880675	0	1036.41	-0.0036833	0	1626.4	0.01108934	0.00721273	2216.4	0.00840819	0.00975986	2806.4	0.04104788	0.04247016	
446.61	-0.00875969	0	1036.61	-0.00339656	0	1626.6	0.00912943	0.00721273	2216.6	0.00939021	0.00975986	2806.6	0.04198077	0.04247016	
446.81	-0.00926959	0	1036.81	-0.00413255	0	1626.8	0.01029792	0.00721273	2216.8	0.0098596	0.00975986	2806.8	0.04117735	0.04247016	
447.01	-0.00904713	0	1037.01	-0.00353771	0	1627	0.00932115	0.00721273	2217	0.00880384	0.00975986	2807	0.04053146	0.04247016	
447.21	-0.00905789	0	1037.21	-0.00388343	0	1627.2	0.00948806	0.00721273	2217.2	0.00847521	0.00975986	2807.2	0.04052781	0.04247016	
447.41	-0.00987784	0	1037.41	-0.00359548	0	1627.4	0.00955363	0.00721273	2217.4	0.00909651	0.00975986	2807.4	0.04012663	0.04247016	
447.61	-0.01022625	0	1037.61	-0.0036259	0	1627.6	0.00952747	0.00721273	2217.6	0.00924006	0.00975986	2807.6	0.03943053	0.04247016	
447.81	-0.01071683	0	1037.81	-0.00356778	0	1627.8	0.00912963	0.00721273	2217.8	0.00963506	0.00975986	2807.8	0.03863172	0.04247016	
448.01	-0.01037527	0	1038.01	-0.00419843	0	1628	0.00887298	0.00721273	2218	0.00965292	0.00975986	2808	0.03838094	0.04247016	
448.21	-0.01055651	0	1038.21	-0.00587488	0	1628.2	0.00878817	0.00721273	2218.2	0.00929919	0.00975986	2808.2	0.03830751	0.04247016	
448.41	-0.01109909	0	1038.41	-0.00643126	0	1628.4	0.00903524	0.00721273	2218.4	0.0085647	0.00975986	2808.4	0.03812712	0.04247016	
448.61	-0.01189586	0	1038.61	-0.00686542	0	1628.6	0.00908315	0.00721273	2218.6	0.00848931	0.00975986	2808.6	0.03832194	0.04247016	
448.81	-0.01241515	0	1038.81	-0.00638307	0	1628.8	0.00860426	0.00721273	2218.8	0.0079819	0.00975986	2808.8	0.03875208	0.04247016	
449.01	-0.01241778	0	1039.01	-0.0066379	0	1629	0.00850099	0.00721273	2219	0.00776533	0.00975986	2809	0.03958715	0.04247016	
449.21	-0.01244148	0	1039.21	-0.00759551	0	1629.2	0.00771968	0.00721273	2219.2	0.00744105	0.00975986	2809.2	0.04016347	0.04247016	
449.41	-0.01259129	0	1039.41	-0.00733437	0	1629.4	0.00713005	0.00721273	2219.4	0.00821133	0.00975986	2809.4	0.03974488	0.04247016	
449.61	-0.01347949	0	1039.61	-0.00766573	0	1629.6	0.0068914	0.00721273	2219.6	0.00771667	0.00975986	2809.6	0.03985529	0.04247016	
449.81	-0.01382087	0	1039.81	-0.00808254	0	1629.8	0.0074127	0.00721273	2219.8	0.00717722	0.00975986	2809.8	0.04061858	0.04247016	
450.01	-0.01353056	0	1040.01	-0.00778729	0	1630	0.00763708	0.00721273	2220	0.00696671	0.00975986	2810	0.0411086	0.04247016	
450.21	-0.01304034	0	1040.21	-0.00641141	0	1630.2	0.00865004	0.00721273	2220.2	0.00730857	0.00975986	2810.2	0.04144943	0.04247016	
450.41	-0.01288437	0	1040.41	-0.00696047	0	1630.4	0.00921136	0.00721273	2220.4	0.00664154	0.00975986	2810.4	0.043236	0.04247016	
450.61	-0.01270175	0	1040.61	-0.00675193	0	1630.6	0.00927842	0.00721273	2220.6	0.0068974	0.00975986	2810.6	0.04460394	0.04247016	
450.81	-0.01254722	0	1040.81	-0.00689142	0	1630.8	0.00988069	0.00721273	2220.8	0.00608326	0.00975986	2810.8	0.04427491	0.04247016	
451.01	-0.01242395	0	1041.01	-0.0063489	0	1631	0.00932487	0.00721273	2221	0.00532368	0.00975986	2811	0.04501741	0.04247016	
451.21	-0.01259967	0	1041.21	-0.00663153	0	1631.2	0.01032927	0.00721273	2221.2	0.00559088	0.00975986	2811.2	0.04608003	0.04247016	
451.41	-0.01348328	0	1041.41	-0.00609728	0	1631.4	0.01010022	0.00721273	2221.4	0.00589708	0.00975986	2811.4	0.0455932	0.04247016	
451.61	-0.01337973	0	1041.61	-0.00575287	0	1631.6	0.01031898	0.00721273	2221.6	0.00542627	0.00975986	2811.6	0.04490323	0.04247016	
451.81	-0.01356938	0	1041.81	-0.00558044	0	1631.8	0.01019156	0.00721273	2221.8	0.00640838	0.00975986	2811.8	0.04441206	0.04247016	
452.01	-0.01336285	0	1042.01	-0.00552571	0	1632	0.01008405	0.00721273	2222	0.0063172	0.00975986	2812	0.04421881	0.04247016	
452.21	-0.01428442	0	1042.21	-0.00525344	0	1632.2	0.00999503	0.00721273	2222.2	0.00645482	0.00975986	2812.2	0.04350315	0.04247016	
452.41	-0.01514453	0	1042.41	-0.00535403	0	1632.4	0.00943487	0.00721273	2222.4	0.00638094	0.00975986	2812.4	0.0428551	0.04247016	
452.61	-0.01525772	0	1042.61	-0.00504658	0	1632.6	0.00980306	0.00721273	2222.6	0.00757598	0.00975986	2812.6	0.04184471	0.04247016	
452.81	-0.0145095	0	1042.81	-0.00488651	0	1632.8	0.00937374	0.00721273	2222.8	0.00828237	0.00975986	2812.8	0.04145726	0.04247016	
453.01	-0.01431674	0	1043.01	-0.00615461	0	1633	0.00990219	0.00721273	2223	0.00918396	0.00975986	2813	0.04115465	0.04247016	
453.21	-0.01410236	0	1043.21	-0.00616523	0	1633.2	0.00970253	0.00721273	2223.2	0.0093193	0.00975986	2813.2	0.04033006	0.04247016	
453.41	-0.01437364	0	1043.41	-0.00646547	0	1633.4	0.00951053	0.00721273	2223.4	0.00972578	0.00975986	2813.4	0.03931189	0.04247016	
453.61	-0.01460385	0	1043.61	-0.00701763	0	1633.6	0.00946282	0.00721273	2223.6	0.00902205	0.00975986	2813.6	0.03955371	0.04247016	
453.81	-0.01465259	0	1043.81	-0.00709108	0	1633.8	0.0106235	0.00721273	2223.8	0.00921197	0.00975986	2813.8	0.03949211	0.04247016	
454.01	-0.01452455	0	1044.01	-0.00661597	0	1634	0.01053713	0.00721273	2224	0.00962917	0.00975986	2814	0.03920199	0.04247016	
454.21	-0.01464632	0	1044.21	-0.00661277	0	1634.2	0.01055693	0.00721273	2224.2	0.00916919	0.00975986	2814.2	0.04016762	0.04247016	
454.41	-0.01476584	0	1044.41	-0.00662533	0	1634.4	0.00998676	0.00721273	2224.4	0.00930663	0.00975986	2814.4	0.04221721	0.04247016	
454.61	-0.01430995	0	1044.61	-0.00632399	0	1634.6	0.00923014	0.00721273	2224.6	0.00896858	0.00975986	2814.6	0.04264239	0.04247016	
454.81	-0.01478382	0	1044.81	-0.00597814	0	1634.8	0.00894006	0.00721273	2224.8	0.00914689	0.00975986	2814.8	0.04202835	0.04247016	
455.01	-0.01444277	0	1045.01	-0.00595495	0	1635	0.00809895	0.00721273	2225	0.00901567	0.00975986	2815	0.04255525	0.04247016	
455.21	-0.01424886	0	1045.21	-0.00529689	0	1635.2	0.00815795	0.00721273	2225.2	0.00861642	0.00975986	2815.2	0.04279056	0.04247016	
455.41	-0.01406282	0	1045.41	-0.00519017	0	1635.4	0.00803485	0.00721273	2225.4	0.00848531	0.00975986	2815.4	0.04258592	0.04247016	
455.61	-0.01312411	0	1045.61	-0.00502399	0	1635.6	0.00786561	0.00721273	2225.6	0.00824208	0.00975986	2815.6	0.04305269	0.04247016	
455.81	-0.013428	0	1045.81	-0.00432537	0	1635.8	0.00697062	0.00721273	2225.8	0.00823749	0.00975986	2815.8	0.04342895	0.04247016	
456.01	-0.01346742	0	1046.01	-0.00486075	0	1636	0.00723669	0.00721273	2226	0.00776382	0.00975986	2816	0.04327919	0.04247016	
456.21	-0.01324206	0	1046.21	-0.00486117	0	1636.2	0.00736218	0.00721273	2226.2	0.00843969	0.00975986	2816.2	0.04298762	0.04247016	
456.41	-0.01287269	0	1046.41	-0.00475758	0	1636.4	0.00727413	0.00721273	2226.4	0.00846037	0.00975986	2816.4	0.04319798	0.04247016	
456.61	-0.01263058	0	1046.61	-0.00418474	0	1636.6	0.00842699	0.00721273	2226.6	0.00971474	0.00975986	2816.6	0.04189308	0.04247016	
456.81	-0.01193159	0	1046.81	-0.00392986	0	1636.8	0.00825944	0.00721273	2226.8	0.00965261	0.00975986	2816.8	0.04176634	0.04247016	
457.01	-0.01193797	0	1047.01	-0.00430319	0	1637	0.00831102	0.00721273	2227	0.0089557	0.00975986	2817	0.04111283	0.04247016	
457.21	-0.0124341	0	1047.21	-0.00458633	0	1637.2	0.00849641	0.00721273	2227.2	0.00821006	0.00975986	2817.2	0.041206	0.04247016	
457.41	-0.0129142	0	1047.41	-0.00562741	0	1637.4	0.008362	0.00721273	2227.4	0.00838647	0.00975986	2817.4	0.04128084	0.04247016	
457.61	-0.01374263	0	1047.61	-0.00581184	0	1637.6	0.00859086	0.00721273	2227.6	0.00858819	0.00975986	2817.6	0.04116558	0.04247016	
457.81	-0.01400997	0	1047.81	-0.0054277	0	1637.8	0.00947999	0.00721273	2227.8	0.00895452	0.00975986	2817.8	0.04000008	0.04247016	
458.01	-0.01447097	0	1048.01	-0.00512471	0	1638	0.00870099	0.00721273	2228	0.00958182	0.00975986	2818	0.03970649	0.04247016	
458.21	-0.01412495	0	1048.21	-0.00599019	0	1638.2	0.0095785	0.00721273	2228.2	0.01006906	0.00975986	2818.2	0.04009212	0.04247016	
458.41	-0.01418966	0	1048.41	-0.00632754	0	1638.4	0.00928536	0.00721273	2228.4	0.01065041	0.00975986	2818.4	0.04017154	0.04247016	
458.61	-0.01380962	0	1048.61	-0.00615547	0	1638.6	0.00980731	0.00721273	2228.6	0.01120158	0.00975986	2818.6	0.03918807	0.04247016	
458.81	-0.01361349	0	1048.81	-0.00645479	0	1638.8	0.00987991	0.00721273	2228.8	0.01140286	0.00975986	2818.8	0.03890237	0.04247016	
459.01	-0.01280714	0	1049.01	-0.00694167	0	1639	0.00917327	0.00721273	2229	0.01101701	0.00975986	2819	0.03981347	0.04247016	
459.21	-0.01215669	0	1049.21	-0.00682846	0	1639.2	0.01004881	0.00721273	2229.2	0.01086385	0.00975986	2819.2	0.03971751	0.04247016	
459.41	-0.01234467	0	1049.41	-0.00694506	0	1639.4	0.01044884	0.00721273	2229.4	0.01070715	0.00975986	2819.4	0.04040253	0.04247016	
459.61	-0.01251423	0	1049.61	-0.00631682	0	1639.6	0.01045491	0.00721273	2229.6	0.01066393	0.00975986	2819.6	0.04052406	0.04247016	
459.81	-0.0117528	0	1049.81	-0.00683085	0	1639.8	0.01088443	0.00721273	2229.8	0.01047676	0.00975986	2819.8	0.04061679	0.04247016	
460.01	-0.01155222	0	1050.01	-0.00797368	0	1640	0.01201749	0.00721273	2230	0.01099521	0.00975986	2820	0.04113388	0.04247016	
460.21	-0.01146782	0	1050.21	-0.00767808	0	1640.2	0.01224723	0.00721273	2230.2	0.01057367	0.00975986	2820.2	0.04122876	0.04247016	
460.41	-0.01153496	0	1050.41	-0.00733431	0	1640.4	0.01260019	0.00721273	2230.4	0.01006832	0.00975986	2820.4	0.04168167	0.04247016	
460.61	-0.01160711	0	1050.61	-0.00675456	0	1640.6	0.01307481	0.00721273	2230.6	0.00941382	0.00975986	2820.6	0.04096111	0.04247016	
460.81	-0.01184687	0	1050.81	-0.0073678	0	1640.8	0.01258095	0.00721273	2230.8	0.00837737	0.00975986	2820.8	0.04136293	0.04247016	
461.01	-0.01226534	0	1051.01	-0.00785861	0	1641	0.01190486	0.00721273	2231	0.00783019	0.00975986	2821	0.04116126	0.04247016	
461.21	-0.01265546	0	1051.21	-0.00773107	0	1641.2	0.01231425	0.00721273	2231.2	0.00811557	0.00975986	2821.2	0.0422178	0.04247016	
461.41	-0.01287409	0	1051.41	-0.00821162	0	1641.4	0.0115049	0.00721273	2231.4	0.0087114	0.00975986	2821.4	0.04184048	0.04247016	
461.61	-0.0127831	0	1051.61	-0.00811094	0	1641.6	0.01073866	0.00721273	2231.6	0.00859942	0.00975986	2821.6	0.0414032	0.04247016	
461.81	-0.01221655	0	1051.81	-0.00816093	0	1641.8	0.01005244	0.00721273	2231.8	0.00861509	0.00975986	2821.8	0.04168413	0.04247016	
462.01	-0.01208139	0	1052.01	-0.00875716	0	1642	0.00925156	0.00721273	2232	0.00863353	0.00975986	2822	0.04201	0.04247016	
462.21	-0.01166218	0	1052.21	-0.00953486	0	1642.2	0.00963956	0.00721273	2232.2	0.00848159	0.00975986	2822.2	0.04249504	0.04247016	
462.41	-0.01162524	0	1052.41	-0.00944883	0	1642.4	0.00899313	0.00721273	2232.4	0.00790819	0.00975986	2822.4	0.04228321	0.04247016	
462.61	-0.01139188	0	1052.61	-0.00889584	0	1642.6	0.00891962	0.00721273	2232.6	0.00811109	0.00975986	2822.6	0.04190493	0.04247016	
462.81	-0.01156956	0	1052.81	-0.00928454	0	1642.8	0.00781949	0.00721273	2232.8	0.00777564	0.00975986	2822.8	0.04247033	0.04247016	
463.01	-0.01263892	0	1053.01	-0.00846586	0	1643	0.00729902	0.00721273	2233	0.00779103	0.00975986	2823	0.04219171	0.04247016	
463.21	-0.01320682	0	1053.21	-0.00763801	0	1643.2	0.00731291	0.00721273	2233.2	0.00780784	0.00975986	2823.2	0.04150933	0.04247016	
463.41	-0.01422837	0	1053.41	-0.00664029	0	1643.4	0.00747573	0.00721273	2233.4	0.00759409	0.00975986	2823.4	0.04184352	0.04247016	
463.61	-0.01382035	0	1053.61	-0.00651784	0	1643.6	0.00774499	0.00721273	2233.6	0.0081744	0.00975986	2823.6	0.04157984	0.04247016	
463.81	-0.0139851	0	1053.81	-0.00621677	0	1643.8	0.00823281	0.00721273	2233.8	0.00817636	0.00975986	2823.8	0.04093445	0.04247016	
464.01	-0.01497605	0	1054.01	-0.0059227	0	1644	0.0080998	0.00721273	2234	0.00835475	0.00975986	2824	0.04096699	0.04247016	
464.21	-0.01506485	0	1054.21	-0.00543466	0	1644.2	0.00791491	0.00721273	2234.2	0.0075176	0.00975986	2824.2	0.04049666	0.04247016	
464.41	-0.0158349	0	1054.41	-0.00481357	0	1644.4	0.00831735	0.00721273	2234.4	0.00763429	0.00975986	2824.4	0.04027677	0.04247016	
464.61	-0.01591088	0	1054.61	-0.00432128	0	1644.6	0.00812165	0.00721273	2234.6	0.00784721	0.00975986	2824.6	0.03959696	0.04247016	
464.81	-0.01631994	0	1054.81	-0.00461776	0	1644.8	0.00934296	0.00721273	2234.8	0.00802412	0.00975986	2824.8	0.03957526	0.04247016	
465.01	-0.01589071	0	1055.01	-0.00400388	0	1645	0.0091033	0.00721273	2235	0.00790343	0.00975986	2825	0.03905066	0.04247016	
465.21	-0.01551092	0	1055.21	-0.00431062	0	1645.2	0.00997215	0.00721273	2235.2	0.009228	0.00975986	2825.2	0.03978081	0.04247016	
465.41	-0.01514455	0	1055.41	-0.0049651	0	1645.4	0.00962539	0.00721273	2235.4	0.00942661	0.00975986	2825.4	0.03972657	0.04247016	
465.61	-0.01443205	0	1055.61	-0.00526005	0	1645.6	0.00895883	0.00721273	2235.6	0.00863323	0.00975986	2825.6	0.04087135	0.04247016	
465.81	-0.01392425	0	1055.81	-0.00507274	0	1645.8	0.00835474	0.00721273	2235.8	0.00881262	0.00975986	2825.8	0.04193345	0.04247016	
466.01	-0.0137941	0	1056.01	-0.0054683	0	1646	0.00851736	0.00721273	2236	0.00910028	0.00975986	2826	0.04217761	0.04247016	
466.21	-0.01402937	0	1056.21	-0.00590903	0	1646.2	0.00913572	0.00721273	2236.2	0.00947757	0.00975986	2826.2	0.04293811	0.04247016	
466.41	-0.01380472	0	1056.41	-0.00604699	0	1646.4	0.00862393	0.00721273	2236.4	0.00991041	0.00975986	2826.4	0.04258539	0.04247016	
466.61	-0.01382682	0	1056.61	-0.00637843	0	1646.6	0.0077932	0.00721273	2236.6	0.01016557	0.00975986	2826.6	0.0422785	0.04247016	
466.81	-0.01407471	0	1056.81	-0.00676857	0	1646.8	0.00733102	0.00721273	2236.8	0.01024376	0.00975986	2826.8	0.0420271	0.04247016	
467.01	-0.01494157	0	1057.01	-0.00601821	0	1647	0.00719717	0.00721273	2237	0.00998402	0.00975986	2827	0.04177263	0.04247016	
467.21	-0.01435257	0	1057.21	-0.00650946	0	1647.2	0.00708148	0.00721273	2237.2	0.01036204	0.00975986	2827.2	0.04236389	0.04247016	
467.41	-0.01410078	0	1057.41	-0.00599317	0	1647.4	0.0072019	0.00721273	2237.4	0.01081232	0.00975986	2827.4	0.04217537	0.04247016	
467.61	-0.01395898	0	1057.61	-0.0067213	0	1647.6	0.00704608	0.00721273	2237.6	0.01137173	0.00975986	2827.6	0.04169712	0.04247016	
467.81	-0.01429647	0	1057.81	-0.0065742	0	1647.8	0.00691691	0.00721273	2237.8	0.01129475	0.00975986	2827.8	0.04080511	0.04247016	
468.01	-0.01365377	0	1058.01	-0.00726304	0	1648	0.00639713	0.00721273	2238	0.01116734	0.00975986	2828	0.0407344	0.04247016	
468.21	-0.01329655	0	1058.21	-0.007356	0	1648.2	0.00665523	0.00721273	2238.2	0.01058983	0.00975986	2828.2	0.04016668	0.04247016	
468.41	-0.0129747	0	1058.41	-0.00691364	0	1648.4	0.00724077	0.00721273	2238.4	0.0105942	0.00975986	2828.4	0.03957651	0.04247016	
468.61	-0.01176662	0	1058.61	-0.00668341	0	1648.6	0.00795448	0.00721273	2238.6	0.01045509	0.00975986	2828.6	0.03922569	0.04247016	
468.81	-0.01136461	0	1058.81	-0.00677526	0	1648.8	0.00890096	0.00721273	2238.8	0.00948831	0.00975986	2828.8	0.0390574	0.04247016	
469.01	-0.01060563	0	1059.01	-0.00663308	0	1649	0.00859962	0.00721273	2239	0.00900571	0.00975986	2829	0.03872373	0.04247016	
469.21	-0.00974236	0	1059.21	-0.00680444	0	1649.2	0.00940622	0.00721273	2239.2	0.00922703	0.00975986	2829.2	0.03911545	0.04247016	
469.41	-0.0090236	0	1059.41	-0.00627029	0	1649.4	0.00942077	0.00721273	2239.4	0.00822583	0.00975986	2829.4	0.03915414	0.04247016	
469.61	-0.0083961	0	1059.61	-0.0059773	0	1649.6	0.00952034	0.00721273	2239.6	0.00745613	0.00975986	2829.6	0.03956278	0.04247016	
469.81	-0.00819527	0	1059.81	-0.00537596	0	1649.8	0.00967392	0.00721273	2239.8	0.00761937	0.00975986	2829.8	0.03957996	0.04247016	
470.01	-0.00819527	0	1060.01	-0.00537596	0	1650	0.00967392	0.00721273	2240	0.00761937	0.00975986	2830	0.03957996	0.04247016	
470.21	-0.00956231	0	1060.21	-0.00551232	0	1650.2	0.00840822	0.00721112	2240.2	0.00790418	0.00849694	2830.2	0.03750371	0.04010466	
470.41	-0.01145954	0	1060.41	-0.00639748	0	1650.4	0.00711012	0.0072095	2240.4	0.00760416	0.00739744	2830.4	0.03493982	0.03787092	
470.61	-0.01308946	0	1060.61	-0.00746695	0	1650.6	0.00569771	0.00720789	2240.6	0.00659339	0.00644022	2830.6	0.03187335	0.03576159	
470.81	-0.01464052	0	1060.81	-0.00856499	0	1650.8	0.00423352	0.00720628	2240.8	0.00529354	0.00560686	2830.8	0.02834163	0.03376975	
471.01	-0.01527334	0	1061.01	-0.00951442	0	1651	0.00371358	0.00720466	2241	0.00480788	0.00488134	2831	0.02514813	0.03188885	
471.21	-0.01588464	0	1061.21	-0.0106838	0	1651.2	0.00214908	0.00720305	2241.2	0.00426466	0.0042497	2831.2	0.02158161	0.03011271	
471.41	-0.01698575	0	1061.41	-0.01199344	0	1651.4	0.00119869	0.00720144	2241.4	0.00327335	0.00369979	2831.4	0.01843043	0.0284355	
471.61	-0.01753787	0	1061.61	-0.01381334	0	1651.6	0.0005694	0.00719982	2241.6	0.00203437	0.00322104	2831.6	0.01492853	0.0268517	
471.81	-0.01790503	0	1061.81	-0.01524632	0	1651.8	-0.00043211	0.00719821	2241.8	0.00131831	0.00280424	2831.8	0.01162133	0.02535612	
472.01	-0.01787968	0	1062.01	-0.01660864	0	1652	-0.00089152	0.0071966	2242	0.00104734	0.00244137	2832	0.00976212	0.02394384	
472.21	-0.01847649	0	1062.21	-0.01747369	0	1652.2	-0.00140421	0.00719499	2242.2	0.00012041	0.00212546	2832.2	0.00798647	0.02261022	
472.41	-0.01856208	0	1062.41	-0.01848382	0	1652.4	-0.00185711	0.00719338	2242.4	0.00025783	0.00185043	2832.4	0.00696854	0.02135088	
472.61	-0.01879631	0	1062.61	-0.01888465	0	1652.6	-0.00237459	0.00719177	2242.6	0.00067228	0.00161098	2832.6	0.00575214	0.02016168	
472.81	-0.01900954	0	1062.81	-0.01944773	0	1652.8	-0.00261529	0.00719016	2242.8	0.00045735	0.00140252	2832.8	0.00532774	0.01903872	
473.01	-0.01908629	0	1063.01	-0.01952208	0	1653	-0.00301677	0.00718855	2243	0.00044962	0.00122104	2833	0.00554194	0.0179783	
473.21	-0.0194896	0	1063.21	-0.01961908	0	1653.2	-0.00326188	0.00718694	2243.2	0.00048264	0.00106304	2833.2	0.00491327	0.01697695	
473.41	-0.02002409	0	1063.41	-0.01971345	0	1653.4	-0.00256207	0.00718533	2243.4	0.00027915	0.00092548	2833.4	0.0053327	0.01603137	
473.61	-0.01958913	0	1063.61	-0.01942551	0	1653.6	-0.00152098	0.00718372	2243.6	0.00014621	0.00080573	2833.6	0.00544686	0.01513846	
473.81	-0.01952206	0	1063.81	-0.01875553	0	1653.8	-0.00147529	0.00718211	2243.8	0.00001581	0.00070146	2833.8	0.0052637	0.01429528	
474.01	-0.01956739	0	1064.01	-0.01865441	0	1654	-0.00189872	0.0071805	2244	-0.00025183	0.0006107	2834	0.00574993	0.01349907	
474.21	-0.01996474	0	1064.21	-0.01787344	0	1654.2	-0.00176328	0.00717889	2244.2	-0.00020468	0.00053167	2834.2	0.00611243	0.0127472	
474.41	-0.0207838	0	1064.41	-0.01775124	0	1654.4	-0.001824	0.00717729	2244.4	-0.0010121	0.00046287	2834.4	0.00627227	0.01203721	
474.61	-0.02134038	0	1064.61	-0.01782933	0	1654.6	-0.00133137	0.00717568	2244.6	-0.00197011	0.00040298	2834.6	0.00618823	0.01136676	
474.81	-0.02112712	0	1064.81	-0.01743921	0	1654.8	-0.0007051	0.00717407	2244.8	-0.00277432	0.00035083	2834.8	0.00683219	0.01073366	
475.01	-0.0202434	0	1065.01	-0.01743101	0	1655	-0.00016997	0.00717247	2245	-0.00308794	0.00030544	2835	0.00777448	0.01013581	
475.21	-0.01964556	0	1065.21	-0.01752979	0	1655.2	-0.00009523	0.00717086	2245.2	-0.0035248	0.00026591	2835.2	0.00742235	0.00957127	
475.41	-0.01901465	0	1065.41	-0.01768024	0	1655.4	0.00074151	0.00716926	2245.4	-0.00442233	0.0002315	2835.4	0.00671831	0.00903817	
475.61	-0.01828699	0	1065.61	-0.01855343	0	1655.6	0.00162325	0.00716765	2245.6	-0.004293	0.00020155	2835.6	0.00620327	0.00853477	
475.81	-0.01787787	0	1065.81	-0.01834639	0	1655.8	0.00154298	0.00716605	2245.8	-0.0039628	0.00017547	2835.8	0.00569848	0.0080594	
476.01	-0.01746184	0	1066.01	-0.0184497	0	1656	0.00137449	0.00716444	2246	-0.00346658	0.00015276	2836	0.00614504	0.00761051	
476.21	-0.01799012	0	1066.21	-0.01874606	0	1656.2	0.00108634	0.00716284	2246.2	-0.00284804	0.00013299	2836.2	0.00527517	0.00718662	
476.41	-0.01762097	0	1066.41	-0.01918634	0	1656.4	0.00088786	0.00716123	2246.4	-0.00142214	0.00011579	2836.4	0.00442214	0.00678634	
476.61	-0.01806307	0	1066.61	-0.01943008	0	1656.6	0.00072387	0.00715963	2246.6	-0.0005158	0.0001008	2836.6	0.00423798	0.00640836	
476.81	-0.01800703	0	1066.81	-0.01948825	0	1656.8	0.00016984	0.00715803	2246.8	-0.00031397	0.00008776	2836.8	0.00499184	0.00605142	
477.01	-0.01750502	0	1067.01	-0.01938087	0	1657	0.00019532	0.00715642	2247	0.00019996	0.0000764	2837	0.00409644	0.00571437	
477.21	-0.01806965	0	1067.21	-0.01971784	0	1657.2	0.00105579	0.00715482	2247.2	0.00070774	0.00006652	2837.2	0.00410948	0.00539609	
477.41	-0.01765729	0	1067.41	-0.02018883	0	1657.4	0.00132513	0.00715322	2247.4	0.00075646	0.00005791	2837.4	0.00322038	0.00509554	
477.61	-0.01785589	0	1067.61	-0.01974029	0	1657.6	0.00122047	0.00715162	2247.6	0.00127461	0.00005042	2837.6	0.00332409	0.00481173	
477.81	-0.01748212	0	1067.81	-0.01918071	0	1657.8	0.00017237	0.00715002	2247.8	0.00118012	0.00004389	2837.8	0.0032236	0.00454373	
478.01	-0.0181523	0	1068.01	-0.01942465	0	1658	0.00049389	0.00714841	2248	0.00146204	0.00003821	2838	0.00287295	0.00429065	
478.21	-0.01890125	0	1068.21	-0.01882229	0	1658.2	0.00029398	0.00714681	2248.2	0.00218313	0.00003327	2838.2	0.00277409	0.00405167	
478.41	-0.01932172	0	1068.41	-0.01831957	0	1658.4	-0.00021154	0.00714521	2248.4	0.00224733	0.00002896	2838.4	0.00265278	0.003826	
478.61	-0.0192037	0	1068.61	-0.01882677	0	1658.6	0.00034446	0.00714361	2248.6	0.00139508	0.00002522	2838.6	0.0030703	0.0036129	
478.81	-0.01856827	0	1068.81	-0.01850913	0	1658.8	0.00056284	0.00714201	2248.8	0.00091253	0.00002195	2838.8	0.00428639	0.00341167	
479.01	-0.01842878	0	1069.01	-0.0185934	0	1659	0.00022746	0.00714042	2249	0.00026174	0.00001911	2839	0.0037817	0.00322165	
479.21	-0.01870586	0	1069.21	-0.01841657	0	1659.2	0.00098672	0.00713882	2249.2	0.00046996	0.00001664	2839.2	0.00294672	0.00304221	
479.41	-0.01819629	0	1069.41	-0.01813403	0	1659.4	0.00110843	0.00713722	2249.4	-0.00024124	0.00001449	2839.4	0.00271673	0.00287277	
479.61	-0.01830837	0	1069.61	-0.01835882	0	1659.6	0.00164306	0.00713562	2249.6	-0.00037544	0.00001261	2839.6	0.00286782	0.00271276	
479.81	-0.01849265	0	1069.81	-0.01717146	0	1659.8	0.00085875	0.00713402	2249.8	-0.00090549	0.00001098	2839.8	0.00295865	0.00256167	
480.01	-0.01851569	0	1070.01	-0.01644703	0	1660	0.00031552	0.00713242	2250	-0.00055816	0.00000956	2840	0.00310646	0.00241899	
480.21	-0.01826232	0	1070.21	-0.01685938	0	1660.2	0.00050617	0.00713083	2250.2	-0.00083974	0.00000832	2840.2	0.00333131	0.00228425	
480.41	-0.0179022	0	1070.41	-0.01632764	0	1660.4	0.00002269	0.00712923	2250.4	-0.00001933	0.00000724	2840.4	0.00353085	0.00215703	
480.61	-0.01808288	0	1070.61	-0.01658802	0	1660.6	0.00052036	0.00712763	2250.6	-0.00015313	0.00000631	2840.6	0.00367539	0.00203688	
480.81	-0.01786627	0	1070.81	-0.01608576	0	1660.8	0.00036669	0.00712604	2250.8	-0.0004566	0.00000549	2840.8	0.00379749	0.00192343	
481.01	-0.01846679	0	1071.01	-0.01612777	0	1661	0.00108521	0.00712444	2251	-0.00103175	0.00000478	2841	0.00310705	0.0018163	
481.21	-0.01825844	0	1071.21	-0.01560739	0	1661.2	0.00102044	0.00712285	2251.2	-0.00079685	0.00000416	2841.2	0.00372102	0.00171514	
481.41	-0.01756879	0	1071.41	-0.01586588	0	1661.4	0.00098939	0.00712125	2251.4	-0.00064442	0.00000362	2841.4	0.00367828	0.00161961	
481.61	-0.01768677	0	1071.61	-0.01535328	0	1661.6	0.00078666	0.00711966	2251.6	0.00044319	0.00000315	2841.6	0.00365843	0.0015294	
481.81	-0.01680586	0	1071.81	-0.01548295	0	1661.8	-0.00023111	0.00711806	2251.8	0.00084221	0.00000275	2841.8	0.00373924	0.00144422	
482.01	-0.01682031	0	1072.01	-0.01624243	0	1662	0.00011303	0.00711647	2252	0.00204131	0.00000239	2842	0.00369062	0.00136378	
482.21	-0.016553	0	1072.21	-0.016138	0	1662.2	-0.00061881	0.00711488	2252.2	0.00256022	0.00000208	2842.2	0.00419745	0.00128782	
482.41	-0.01632902	0	1072.41	-0.01643014	0	1662.4	-0.00063892	0.00711328	2252.4	0.00343233	0.00000181	2842.4	0.00344608	0.00121609	
482.61	-0.01610652	0	1072.61	-0.01724189	0	1662.6	0.00029007	0.00711169	2252.6	0.00294111	0.00000158	2842.6	0.00445719	0.00114836	
482.81	-0.01609913	0	1072.81	-0.01718325	0	1662.8	0.00011172	0.0071101	2252.8	0.00349287	0.00000137	2842.8	0.0049521	0.00108439	
483.01	-0.0166727	0	1073.01	-0.01732558	0	1663	0.00061653	0.00710851	2253	0.00326396	0.0000012	2843	0.00449084	0.001024	
483.21	-0.0171318	0	1073.21	-0.01784807	0	1663.2	0.00163016	0.00710692	2253.2	0.00325823	0.00000104	2843.2	0.00502261	0.00096696	
483.41	-0.01705895	0	1073.41	-0.01819178	0	1663.4	0.00242522	0.00710532	2253.4	0.00326468	0.00000091	2843.4	0.00572525	0.0009131	
483.61	-0.01819619	0	1073.61	-0.01816398	0	1663.6	0.00305868	0.00710373	2253.6	0.0033174	0.00000079	2843.6	0.00572326	0.00086225	
483.81	-0.01782032	0	1073.81	-0.01724837	0	1663.8	0.00248368	0.00710214	2253.8	0.00279363	0.00000069	2843.8	0.00601206	0.00081422	
484.01	-0.0175545	0	1074.01	-0.01755679	0	1664	0.00276763	0.00710055	2254	0.00301092	0.0000006	2844	0.00616547	0.00076887	
484.21	-0.01664277	0	1074.21	-0.01761918	0	1664.2	0.00225203	0.00709896	2254.2	0.00236423	0.00000052	2844.2	0.00654699	0.00072605	
484.41	-0.01702914	0	1074.41	-0.01688987	0	1664.4	0.00255289	0.00709737	2254.4	0.00216362	0.00000045	2844.4	0.00633479	0.00068561	
484.61	-0.01717025	0	1074.61	-0.01673971	0	1664.6	0.00278486	0.00709578	2254.6	0.00082145	0.00000039	2844.6	0.00602843	0.00064742	
484.81	-0.0166758	0	1074.81	-0.01685679	0	1664.8	0.00299511	0.00709419	2254.8	-0.00004658	0.00000034	2844.8	0.00602612	0.00061136	
485.01	-0.01721001	0	1075.01	-0.01644717	0	1665	0.00332065	0.00709261	2255	-0.00069814	0.0000003	2845	0.0061005	0.00057731	
485.21	-0.0169403	0	1075.21	-0.01665168	0	1665.2	0.00301511	0.00709102	2255.2	-0.00077011	0.00000026	2845.2	0.00601668	0.00054515	
485.41	-0.01721283	0	1075.41	-0.01676173	0	1665.4	0.00285304	0.00708943	2255.4	-0.00048349	0.00000023	2845.4	0.00581754	0.00051479	
485.61	-0.01714392	0	1075.61	-0.01618166	0	1665.6	0.00206006	0.00708784	2255.6	-0.00067478	0.0000002	2845.6	0.00534354	0.00048612	
485.81	-0.01697431	0	1075.81	-0.01608973	0	1665.8	0.00185332	0.00708626	2255.8	-0.00082385	0.00000017	2845.8	0.0060338	0.00045904	
486.01	-0.01740801	0	1076.01	-0.01610635	0	1666	0.00160209	0.00708467	2256	-0.00025599	0.00000015	2846	0.0051498	0.00043347	
486.21	-0.01784027	0	1076.21	-0.01541401	0	1666.2	0.00136876	0.00708308	2256.2	0.00023665	0.00000013	2846.2	0.00431959	0.00040933	
486.41	-0.01882287	0	1076.41	-0.01563986	0	1666.4	0.001522	0.0070815	2256.4	0.00061481	0.00000011	2846.4	0.00365927	0.00038653	
486.61	-0.0181766	0	1076.61	-0.01552199	0	1666.6	0.00177542	0.00707991	2256.6	0.00007565	0.0000001	2846.6	0.0042344	0.000365	
486.81	-0.0182653	0	1076.81	-0.01507704	0	1666.8	0.00162445	0.00707833	2256.8	0.00059706	0.00000009	2846.8	0.0037771	0.00034467	
487.01	-0.01857981	0	1077.01	-0.01510151	0	1667	0.00207454	0.00707674	2257	0.00120512	0.00000007	2847	0.00313497	0.00032548	
487.21	-0.01834928	0	1077.21	-0.01546696	0	1667.2	0.00253416	0.00707516	2257.2	0.00181719	0.00000007	2847.2	0.00321839	0.00030735	
487.41	-0.01801496	0	1077.41	-0.01576514	0	1667.4	0.00266453	0.00707357	2257.4	0.00319405	0.00000006	2847.4	0.00340469	0.00029023	
487.61	-0.01784448	0	1077.61	-0.0152393	0	1667.6	0.00240841	0.00707199	2257.6	0.00305685	0.00000005	2847.6	0.00293733	0.00027406	
487.81	-0.0158925	0	1077.81	-0.01497154	0	1667.8	0.0021647	0.00707041	2257.8	0.00267657	0.00000004	2847.8	0.00296948	0.0002588	
488.01	-0.01575784	0	1078.01	-0.01479854	0	1668	0.00200092	0.00706882	2258	0.00370433	0.00000004	2848	0.00310615	0.00024438	
488.21	-0.01519544	0	1078.21	-0.01394839	0	1668.2	0.00141866	0.00706724	2258.2	0.00320332	0.00000003	2848.2	0.00269602	0.00023077	
488.41	-0.01532322	0	1078.41	-0.01449845	0	1668.4	0.0021441	0.00706566	2258.4	0.00282527	0.00000003	2848.4	0.00303741	0.00021792	
488.61	-0.01527358	0	1078.61	-0.01472491	0	1668.6	0.00185656	0.00706407	2258.6	0.00235175	0.00000002	2848.6	0.00392613	0.00020578	
488.81	-0.0154792	0	1078.81	-0.01527363	0	1668.8	0.00224599	0.00706249	2258.8	0.00242932	0.00000002	2848.8	0.00428395	0.00019432	
489.01	-0.01555421	0	1079.01	-0.01474389	0	1669	0.00212656	0.00706091	2259	0.0018341	0.00000002	2849	0.00499011	0.0001835	
489.21	-0.01638495	0	1079.21	-0.01536832	0	1669.2	0.00220347	0.00705933	2259.2	0.00203762	0.00000002	2849.2	0.00473301	0.00017328	
489.41	-0.0163025	0	1079.41	-0.01473755	0	1669.4	0.00247366	0.00705775	2259.4	0.00242393	0.00000001	2849.4	0.00504643	0.00016363	
489.61	-0.0155887	0	1079.61	-0.01471967	0	1669.6	0.00209384	0.00705617	2259.6	0.00275502	0.00000001	2849.6	0.0059737	0.00015451	
489.81	-0.0150735	0	1079.81	-0.0155807	0	1669.8	0.00253155	0.00705459	2259.8	0.00300259	0.00000001	2849.8	0.00631527	0.00014591	
490.01	-0.01548587	0	1080.01	-0.01608348	0	1670	0.00233911	0.00705301	2260	0.00306002	0.00000001	2850	0.00571943	0.00013778	
490.21	-0.01532689	0	1080.21	-0.01606738	0	1670.2	0.00267548	0.00705143	2260.2	0.00271686	0.00000001	2850.2	0.00601709	0.0001301	
490.41	-0.01567068	0	1080.41	-0.01690197	0	1670.4	0.00287427	0.00704985	2260.4	0.00193614	0.00000001	2850.4	0.00662868	0.00012286	
490.61	-0.01450954	0	1080.61	-0.01652291	0	1670.6	0.00285637	0.00704827	2260.6	0.00133028	0.00000001	2850.6	0.00710813	0.00011602	
490.81	-0.0144605	0	1080.81	-0.01622803	0	1670.8	0.00279982	0.0070467	2260.8	0.0019504	0.00000001	2850.8	0.00756613	0.00010955	
491.01	-0.01342421	0	1081.01	-0.0165231	0	1671	0.00271956	0.00704512	2261	0.00271917	0	2851	0.00757307	0.00010345	
491.21	-0.01288753	0	1081.21	-0.01681191	0	1671.2	0.00270888	0.00704354	2261.2	0.00363884	0	2851.2	0.00810319	0.00009769	
491.41	-0.01276649	0	1081.41	-0.01767962	0	1671.4	0.00273272	0.00704196	2261.4	0.00404852	0	2851.4	0.00801597	0.00009225	
491.61	-0.01280211	0	1081.61	-0.0174464	0	1671.6	0.00232829	0.00704039	2261.6	0.00349519	0	2851.6	0.00781073	0.00008711	
491.81	-0.01263077	0	1081.81	-0.01724844	0	1671.8	0.00271487	0.00703881	2261.8	0.00371322	0	2851.8	0.00766098	0.00008226	
492.01	-0.01310186	0	1082.01	-0.01688718	0	1672	0.00204181	0.00703723	2262	0.00379964	0	2852	0.00734324	0.00007768	
492.21	-0.01447062	0	1082.21	-0.01671042	0	1672.2	0.00184342	0.00703566	2262.2	0.00305375	0	2852.2	0.00727923	0.00007335	
492.41	-0.01503314	0	1082.41	-0.01669692	0	1672.4	0.00206293	0.00703408	2262.4	0.0029483	0	2852.4	0.00779215	0.00006927	
492.61	-0.01603748	0	1082.61	-0.01618812	0	1672.6	0.00180169	0.00703251	2262.6	0.0031926	0	2852.6	0.00812833	0.00006541	
492.81	-0.0160711	0	1082.81	-0.0160702	0	1672.8	0.00165079	0.00703093	2262.8	0.00382302	0	2852.8	0.00775889	0.00006176	
493.01	-0.01588248	0	1083.01	-0.01552073	0	1673	0.00138791	0.00702936	2263	0.00392785	0	2853	0.00736519	0.00005832	
493.21	-0.01645592	0	1083.21	-0.01507068	0	1673.2	0.00167373	0.00702778	2263.2	0.00424715	0	2853.2	0.00611898	0.00005508	
493.41	-0.01580219	0	1083.41	-0.01460142	0	1673.4	0.00094081	0.00702621	2263.4	0.00444129	0	2853.4	0.00653736	0.00005201	
493.61	-0.0154639	0	1083.61	-0.01508008	0	1673.6	0.00100245	0.00702464	2263.6	0.00348705	0	2853.6	0.00591251	0.00004911	
493.81	-0.01481921	0	1083.81	-0.01558878	0	1673.8	0.00132203	0.00702306	2263.8	0.00269532	0	2853.8	0.00504248	0.00004638	
494.01	-0.01553288	0	1084.01	-0.01491403	0	1674	0.00100664	0.00702149	2264	0.00258981	0	2854	0.00465183	0.00004379	
494.21	-0.01535731	0	1084.21	-0.01541689	0	1674.2	0.00141278	0.00701992	2264.2	0.00164924	0	2854.2	0.00445258	0.00004135	
494.41	-0.01592174	0	1084.41	-0.01582068	0	1674.4	0.00209182	0.00701835	2264.4	0.00132148	0	2854.4	0.00473381	0.00003905	
494.61	-0.01546812	0	1084.61	-0.01612597	0	1674.6	0.00200822	0.00701678	2264.6	0.00083061	0	2854.6	0.00427822	0.00003688	
494.81	-0.01544016	0	1084.81	-0.01687374	0	1674.8	0.00185973	0.00701521	2264.8	0.00186359	0	2854.8	0.00401326	0.00003482	
495.01	-0.01530675	0	1085.01	-0.01703995	0	1675	0.00228793	0.00701364	2265	0.00234655	0	2855	0.00327489	0.00003288	
495.21	-0.01592486	0	1085.21	-0.01739235	0	1675.2	0.00221057	0.00701206	2265.2	0.00289543	0	2855.2	0.00303441	0.00003105	
495.41	-0.01597833	0	1085.41	-0.0180099	0	1675.4	0.00219544	0.00701049	2265.4	0.00213138	0	2855.4	0.00276228	0.00002932	
495.61	-0.01631143	0	1085.61	-0.01729091	0	1675.6	0.0022058	0.00700892	2265.6	0.00154792	0	2855.6	0.0034088	0.00002769	
495.81	-0.01743462	0	1085.81	-0.01742248	0	1675.8	0.00285591	0.00700736	2265.8	0.00144744	0	2855.8	0.00344452	0.00002615	
496.01	-0.01769403	0	1086.01	-0.01715981	0	1676	0.00298794	0.00700579	2266	0.00155063	0	2856	0.00421498	0.00002469	
496.21	-0.01867125	0	1086.21	-0.01661937	0	1676.2	0.0029618	0.00700422	2266.2	0.00198126	0	2856.2	0.0048498	0.00002331	
496.41	-0.01864938	0	1086.41	-0.01629592	0	1676.4	0.00331354	0.00700265	2266.4	0.00229021	0	2856.4	0.00559933	0.00002202	
496.61	-0.01930563	0	1086.61	-0.01688047	0	1676.6	0.00297813	0.00700108	2266.6	0.00258022	0	2856.6	0.00584442	0.00002079	
496.81	-0.01869559	0	1086.81	-0.01674833	0	1676.8	0.002943	0.00699951	2266.8	0.00182788	0	2856.8	0.00662074	0.00001963	
497.01	-0.01846553	0	1087.01	-0.01698407	0	1677	0.00322447	0.00699795	2267	0.00183376	0	2857	0.00583669	0.00001854	
497.21	-0.01837603	0	1087.21	-0.01719829	0	1677.2	0.0037772	0.00699638	2267.2	0.00060336	0	2857.2	0.00534168	0.00001751	
497.41	-0.01824411	0	1087.41	-0.01722474	0	1677.4	0.00335983	0.00699481	2267.4	0.00064495	0	2857.4	0.00600849	0.00001653	
497.61	-0.0180661	0	1087.61	-0.01798087	0	1677.6	0.00345258	0.00699325	2267.6	0.00004067	0	2857.6	0.00588199	0.00001561	
497.81	-0.0170077	0	1087.81	-0.01771355	0	1677.8	0.00320104	0.00699168	2267.8	0.00018592	0	2857.8	0.00560652	0.00001474	
498.01	-0.01725137	0	1088.01	-0.01773343	0	1678	0.00333553	0.00699012	2268	0.00003415	0	2858	0.00532382	0.00001392	
498.21	-0.0172865	0	1088.21	-0.01788247	0	1678.2	0.00343147	0.00698855	2268.2	-0.0005783	0	2858.2	0.0053964	0.00001314	
498.41	-0.01722581	0	1088.41	-0.01727803	0	1678.4	0.00297795	0.00698699	2268.4	-0.00046789	0	2858.4	0.00579252	0.00001241	
498.61	-0.01600352	0	1088.61	-0.01759614	0	1678.6	0.00241817	0.00698542	2268.6	-0.00104309	0	2858.6	0.00458188	0.00001172	
498.81	-0.0159979	0	1088.81	-0.01733899	0	1678.8	0.00276744	0.00698386	2268.8	0.00002276	0	2858.8	0.00418655	0.00001107	
499.01	-0.0159447	0	1089.01	-0.01692499	0	1679	0.00301825	0.00698229	2269	-0.00067776	0	2859	0.00459455	0.00001045	
499.21	-0.01583841	0	1089.21	-0.01675084	0	1679.2	0.00313256	0.00698073	2269.2	-0.00092902	0	2859.2	0.00495724	0.00000987	
499.41	-0.01579938	0	1089.41	-0.01691287	0	1679.4	0.00322092	0.00697917	2269.4	-0.0005759	0	2859.4	0.00537752	0.00000932	
499.61	-0.01565314	0	1089.61	-0.01684047	0	1679.6	0.0029499	0.0069776	2269.6	-0.00174287	0	2859.6	0.00616031	0.0000088	
499.81	-0.01563438	0	1089.81	-0.01664149	0	1679.8	0.00241489	0.00697604	2269.8	-0.00137003	0	2859.8	0.00592767	0.00000831	
500.01	-0.01480099	0	1090.01	-0.01654397	0	1680	0.00265381	0.00697448	2270	-0.00079368	0	2860	0.00632984	0.00000785	
500.21	-0.01446487	0	1090.21	-0.01636199	0	1680.2	0.0022355	0.00697292	2270.2	-0.00079654	0	2860.2	0.00611562	0.00000741	
500.41	-0.014585	0	1090.41	-0.01695934	0	1680.4	0.00290899	0.00697136	2270.4	-0.00020871	0	2860.4	0.00591219	0.000007	
500.61	-0.01455548	0	1090.61	-0.01748349	0	1680.6	0.00356499	0.0069698	2270.6	0.00082496	0	2860.6	0.00565019	0.00000661	
500.81	-0.0137226	0	1090.81	-0.01795867	0	1680.8	0.00386734	0.00696824	2270.8	0.00090439	0	2860.8	0.00527123	0.00000624	
501.01	-0.01293814	0	1091.01	-0.01828714	0	1681	0.00471706	0.00696667	2271	0.00142035	0	2861	0.00470907	0.00000589	
501.21	-0.01291996	0	1091.21	-0.01796649	0	1681.2	0.00431925	0.00696511	2271.2	0.00111855	0	2861.2	0.00463902	0.00000556	
501.41	-0.01187928	0	1091.41	-0.0176269	0	1681.4	0.00382918	0.00696356	2271.4	0.00215603	0	2861.4	0.00455535	0.00000525	
501.61	-0.01185408	0	1091.61	-0.01693448	0	1681.6	0.00378885	0.006962	2271.6	0.00228647	0	2861.6	0.00397474	0.00000496	
501.81	-0.0111824	0	1091.81	-0.01645325	0	1681.8	0.00290113	0.00696044	2271.8	0.00217741	0	2861.8	0.00328426	0.00000469	
502.01	-0.01158881	0	1092.01	-0.01641659	0	1682	0.00275454	0.00695888	2272	0.00243284	0	2862	0.00272034	0.00000442	
502.21	-0.01236393	0	1092.21	-0.01584757	0	1682.2	0.00236608	0.00695732	2272.2	0.00255627	0	2862.2	0.00352736	0.00000418	
502.41	-0.01252843	0	1092.41	-0.0160716	0	1682.4	0.00232331	0.00695576	2272.4	0.00295344	0	2862.4	0.00272835	0.00000395	
502.61	-0.01242636	0	1092.61	-0.01593707	0	1682.6	0.00316169	0.00695421	2272.6	0.00245869	0	2862.6	0.00224857	0.00000373	
502.81	-0.01367185	0	1092.81	-0.01596194	0	1682.8	0.00381293	0.00695265	2272.8	0.00314197	0	2862.8	0.00303073	0.00000352	
503.01	-0.01406565	0	1093.01	-0.01654359	0	1683	0.00402812	0.00695109	2273	0.00228175	0	2863	0.00306655	0.00000332	
503.21	-0.014621	0	1093.21	-0.01640797	0	1683.2	0.00429362	0.00694954	2273.2	0.00238572	0	2863.2	0.00356957	0.00000314	
503.41	-0.01491849	0	1093.41	-0.0171608	0	1683.4	0.00432979	0.00694798	2273.4	0.00185698	0	2863.4	0.00388809	0.00000296	
503.61	-0.01490825	0	1093.61	-0.01760279	0	1683.6	0.00393374	0.00694642	2273.6	0.00020014	0	2863.6	0.00429395	0.0000028	
503.81	-0.01522914	0	1093.81	-0.0173404	0	1683.8	0.00442704	0.00694487	2273.8	0.00127128	0	2863.8	0.00467291	0.00000264	
504.01	-0.01544198	0	1094.01	-0.01806911	0	1684	0.00511435	0.00694331	2274	0.00141921	0	2864	0.00474201	0.00000249	
504.21	-0.01649562	0	1094.21	-0.01720481	0	1684.2	0.0056652	0.00694176	2274.2	0.00211779	0	2864.2	0.00527158	0.00000236	
504.41	-0.01751175	0	1094.41	-0.01743252	0	1684.4	0.00620678	0.0069402	2274.4	0.00298474	0	2864.4	0.00519366	0.00000222	
504.61	-0.01763997	0	1094.61	-0.01731656	0	1684.6	0.00629415	0.00693865	2274.6	0.00280768	0	2864.6	0.00599393	0.0000021	
504.81	-0.01765089	0	1094.81	-0.01776343	0	1684.8	0.00552478	0.0069371	2274.8	0.00169706	0	2864.8	0.0057373	0.00000198	
505.01	-0.01749767	0	1095.01	-0.01744587	0	1685	0.00530762	0.00693554	2275	0.00192646	0	2865	0.00574738	0.00000187	
505.21	-0.0179871	0	1095.21	-0.01761355	0	1685.2	0.00469237	0.00693399	2275.2	0.00147548	0	2865.2	0.00425996	0.00000177	
505.41	-0.01681777	0	1095.41	-0.01700617	0	1685.4	0.00461632	0.00693244	2275.4	0.00197875	0	2865.4	0.00425106	0.00000167	
505.61	-0.01675133	0	1095.61	-0.01591866	0	1685.6	0.00383453	0.00693089	2275.6	0.00177065	0	2865.6	0.00396207	0.00000158	
505.81	-0.01578385	0	1095.81	-0.01652813	0	1685.8	0.00267566	0.00692933	2275.8	0.00127388	0	2865.8	0.00388344	0.00000149	
506.01	-0.0153834	0	1096.01	-0.01619517	0	1686	0.00257789	0.00692778	2276	0.0014547	0	2866	0.0034908	0.00000141	
506.21	-0.01573269	0	1096.21	-0.01587199	0	1686.2	0.00233427	0.00692623	2276.2	0.00182067	0	2866.2	0.00387754	0.00000133	
506.41	-0.01576025	0	1096.41	-0.01555856	0	1686.4	0.00217429	0.00692468	2276.4	0.00216063	0	2866.4	0.00306882	0.00000125	
506.61	-0.01577725	0	1096.61	-0.01552222	0	1686.6	0.00248359	0.00692313	2276.6	0.00209846	0	2866.6	0.00299091	0.00000118	
506.81	-0.01556259	0	1096.81	-0.01674349	0	1686.8	0.00202965	0.00692158	2276.8	0.00273145	0	2866.8	0.00191538	0.00000112	
507.01	-0.01514504	0	1097.01	-0.01687828	0	1687	0.00267606	0.00692003	2277	0.00267595	0	2867	0.00077866	0.00000106	
507.21	-0.0149999	0	1097.21	-0.01614161	0	1687.2	0.00270632	0.00691848	2277.2	0.00221141	0	2867.2	0.00116933	0.000001	
507.41	-0.01560158	0	1097.41	-0.01634803	0	1687.4	0.00313717	0.00691693	2277.4	0.00190558	0	2867.4	0.00063923	0.00000094	
507.61	-0.01578179	0	1097.61	-0.01575646	0	1687.6	0.00293712	0.00691538	2277.6	0.00208199	0	2867.6	0.0000321	0.00000089	
507.81	-0.01643013	0	1097.81	-0.0150859	0	1687.8	0.0031867	0.00691383	2277.8	0.00272498	0	2867.8	-0.00034563	0.00000084	
508.01	-0.01772718	0	1098.01	-0.01554201	0	1688	0.00295428	0.00691229	2278	0.00211151	0	2868	-0.00084394	0.00000079	
508.21	-0.01901461	0	1098.21	-0.01524445	0	1688.2	0.00272909	0.00691074	2278.2	0.00267618	0	2868.2	-0.00065594	0.00000075	
508.41	-0.01932879	0	1098.41	-0.0163914	0	1688.4	0.0022283	0.00690919	2278.4	0.00233992	0	2868.4	-0.00084622	0.00000071	
508.61	-0.0196119	0	1098.61	-0.0175356	0	1688.6	0.0014548	0.00690764	2278.6	0.00176284	0	2868.6	0.0000961	0.00000067	
508.81	-0.01921485	0	1098.81	-0.01756233	0	1688.8	0.00088626	0.0069061	2278.8	0.00169014	0	2868.8	-0.00004379	0.00000063	
509.01	-0.01946326	0	1099.01	-0.01727475	0	1689	0.0005879	0.00690455	2279	0.00162708	0	2869	-0.00026659	0.0000006	
509.21	-0.0190191	0	1099.21	-0.01718867	0	1689.2	0.00019446	0.006903	2279.2	0.00108587	0	2869.2	-0.00028427	0.00000056	
509.41	-0.01808207	0	1099.41	-0.01671675	0	1689.4	-0.00051734	0.00690146	2279.4	0.00067337	0	2869.4	0.00042431	0.00000053	
509.61	-0.01844255	0	1099.61	-0.01624369	0	1689.6	-0.00139858	0.00689991	2279.6	0.00017604	0	2869.6	0.00035004	0.0000005	
509.81	-0.01806419	0	1099.81	-0.01618901	0	1689.8	-0.00161449	0.00689837	2279.8	0.00013202	0	2869.8	0.00091184	0.00000047	
510.01	-0.01834182	0	1100.01	-0.01632281	0	1690	-0.00187751	0.00689682	2280	0.00047079	0	2870	0.00111572	0.00000045	
510.21	-0.0180028	0	1100.21	-0.01596412	0	1690.2	-0.00110162	0.00689528	2280.2	0.00023798	0	2870.2	0.00154696	0.00000042	
510.41	-0.01759391	0	1100.41	-0.01611512	0	1690.4	-0.00022428	0.00689374	2280.4	0.00058541	0	2870.4	0.00159353	0.0000004	
510.61	-0.01740677	0	1100.61	-0.01703082	0	1690.6	0.00021803	0.00689219	2280.6	0.00134529	0	2870.6	0.00121966	0.00000038	
510.81	-0.01638494	0	1100.81	-0.01692268	0	1690.8	0.00053251	0.00689065	2280.8	0.00162571	0	2870.8	0.00081305	0.00000036	
511.01	-0.01713582	0	1101.01	-0.01608901	0	1691	0.00117352	0.00688911	2281	0.00188742	0	2871	0.00107831	0.00000034	
511.21	-0.01693129	0	1101.21	-0.01500962	0	1691.2	0.00091787	0.00688756	2281.2	0.00145704	0	2871.2	0.00132665	0.00000032	
511.41	-0.01676022	0	1101.41	-0.01548604	0	1691.4	0.00167743	0.00688602	2281.4	0.00247528	0	2871.4	0.0005165	0.0000003	
511.61	-0.0156997	0	1101.61	-0.01586107	0	1691.6	0.00244025	0.00688448	2281.6	0.00274748	0	2871.6	0.00000367	0.00000028	
511.81	-0.01522072	0	1101.81	-0.01620638	0	1691.8	0.00339607	0.00688294	2281.8	0.00217116	0	2871.8	0.00040079	0.00000027	
512.01	-0.01454876	0	1102.01	-0.0166421	0	1692	0.00356724	0.0068814	2282	0.00214452	0	2872	0.0011341	0.00000025	
512.21	-0.01408777	0	1102.21	-0.01629211	0	1692.2	0.0042194	0.00687986	2282.2	0.00300553	0	2872.2	0.00187836	0.00000024	
512.41	-0.01377521	0	1102.41	-0.01616108	0	1692.4	0.00438139	0.00687832	2282.4	0.00285651	0	2872.4	0.00256505	0.00000022	
512.61	-0.01400928	0	1102.61	-0.01605923	0	1692.6	0.0046447	0.00687677	2282.6	0.00310527	0	2872.6	0.00336695	0.00000021	
512.81	-0.01346741	0	1102.81	-0.01528396	0	1692.8	0.00446624	0.00687524	2282.8	0.00292195	0	2872.8	0.00351406	0.0000002	
513.01	-0.01431487	0	1103.01	-0.01513077	0	1693	0.00488793	0.0068737	2283	0.00279228	0	2873	0.00299454	0.00000019	
513.21	-0.01382865	0	1103.21	-0.01516468	0	1693.2	0.00488912	0.00687216	2283.2	0.00205312	0	2873.2	0.00231472	0.00000018	
513.41	-0.01387015	0	1103.41	-0.01453005	0	1693.4	0.00481992	0.00687062	2283.4	0.00162645	0	2873.4	0.00155419	0.00000017	
513.61	-0.01417736	0	1103.61	-0.01415653	0	1693.6	0.00500471	0.00686908	2283.6	0.00196149	0	2873.6	0.00190465	0.00000016	
513.81	-0.0136412	0	1103.81	-0.01498283	0	1693.8	0.00467425	0.00686754	2283.8	0.00155868	0	2873.8	0.00208164	0.00000015	
514.01	-0.0137057	0	1104.01	-0.01514534	0	1694	0.0053052	0.006866	2284	0.00148172	0	2874	0.00179013	0.00000014	
514.21	-0.0130563	0	1104.21	-0.01468203	0	1694.2	0.00559914	0.00686447	2284.2	0.00194744	0	2874.2	0.00241593	0.00000013	
514.41	-0.01436118	0	1104.41	-0.01537281	0	1694.4	0.0052697	0.00686293	2284.4	0.00258871	0	2874.4	0.00301468	0.00000013	
514.61	-0.01531815	0	1104.61	-0.01546055	0	1694.6	0.00431376	0.00686139	2284.6	0.00338016	0	2874.6	0.00266507	0.00000012	
514.81	-0.01530789	0	1104.81	-0.01557921	0	1694.8	0.00419946	0.00685986	2284.8	0.00353167	0	2874.8	0.00278803	0.00000011	
515.01	-0.01630088	0	1105.01	-0.0159018	0	1695	0.00351498	0.00685832	2285	0.00378795	0	2875	0.0034467	0.00000011	
515.21	-0.01608818	0	1105.21	-0.01602063	0	1695.2	0.00257896	0.00685678	2285.2	0.00378105	0	2875.2	0.00383202	0.0000001	
515.41	-0.01610118	0	1105.41	-0.01734803	0	1695.4	0.00280446	0.00685525	2285.4	0.00376554	0	2875.4	0.00407762	0.0000001	
515.61	-0.0159248	0	1105.61	-0.01712188	0	1695.6	0.00272075	0.00685371	2285.6	0.002256	0	2875.6	0.00414333	0.00000009	
515.81	-0.01583476	0	1105.81	-0.01683062	0	1695.8	0.00257422	0.00685218	2285.8	0.00139636	0	2875.8	0.00439376	0.00000008	
516.01	-0.01588984	0	1106.01	-0.01650071	0	1696	0.0023725	0.00685065	2286	0.00194702	0	2876	0.00471783	0.00000008	
516.21	-0.01651021	0	1106.21	-0.01686868	0	1696.2	0.00213917	0.00684911	2286.2	0.00221402	0	2876.2	0.00416498	0.00000008	
516.41	-0.01685796	0	1106.41	-0.01680953	0	1696.4	0.00263202	0.00684758	2286.4	0.00171008	0	2876.4	0.00338192	0.00000007	
516.61	-0.01733985	0	1106.61	-0.0170132	0	1696.6	0.00282026	0.00684604	2286.6	0.00205161	0	2876.6	0.00294751	0.00000007	
516.81	-0.01703697	0	1106.81	-0.01687722	0	1696.8	0.00324832	0.00684451	2286.8	0.00133615	0	2876.8	0.00161814	0.00000006	
517.01	-0.0165615	0	1107.01	-0.01669898	0	1697	0.00432252	0.00684298	2287	0.00088383	0	2877	0.00144306	0.00000006	
517.21	-0.0154591	0	1107.21	-0.01604942	0	1697.2	0.00471102	0.00684145	2287.2	0.00049217	0	2877.2	0.00092237	0.00000006	
517.41	-0.01543562	0	1107.41	-0.01567165	0	1697.4	0.00466726	0.00683992	2287.4	0.00030636	0	2877.4	0.00050729	0.00000005	
517.61	-0.01492106	0	1107.61	-0.01646978	0	1697.6	0.00402393	0.00683838	2287.6	0.00028657	0	2877.6	0.00085105	0.00000005	
517.81	-0.01472578	0	1107.81	-0.01648543	0	1697.8	0.00296677	0.00683685	2287.8	-0.00024412	0	2877.8	0.00034596	0.00000005	
518.01	-0.01501139	0	1108.01	-0.01634027	0	1698	0.00313575	0.00683532	2288	0.00048726	0	2878	0.00015425	0.00000005	
518.21	-0.01550396	0	1108.21	-0.0165066	0	1698.2	0.00341606	0.00683379	2288.2	0.00063489	0	2878.2	0.00056622	0.00000004	
518.41	-0.01547732	0	1108.41	-0.01700505	0	1698.4	0.00310441	0.00683226	2288.4	0.00061674	0	2878.4	0.00145121	0.00000004	
518.61	-0.01535284	0	1108.61	-0.0173183	0	1698.6	0.00281797	0.00683073	2288.6	0.00091101	0	2878.6	0.00091085	0.00000004	
518.81	-0.01486781	0	1108.81	-0.01781386	0	1698.8	0.00281143	0.0068292	2288.8	0.00018592	0	2878.8	0.0013843	0.00000004	
519.01	-0.01481228	0	1109.01	-0.01755249	0	1699	0.00274047	0.00682767	2289	-0.00020945	0	2879	0.00250746	0.00000003	
519.21	-0.01549925	0	1109.21	-0.01737305	0	1699.2	0.00266264	0.00682614	2289.2	-0.0010992	0	2879.2	0.00300992	0.00000003	
519.41	-0.01510627	0	1109.41	-0.01737112	0	1699.4	0.00356619	0.00682462	2289.4	-0.0015001	0	2879.4	0.00338107	0.00000003	
519.61	-0.01502081	0	1109.61	-0.01733738	0	1699.6	0.00329975	0.00682309	2289.6	-0.0016641	0	2879.6	0.00276277	0.00000003	
519.81	-0.01530719	0	1109.81	-0.01834904	0	1699.8	0.00384305	0.00682156	2289.8	-0.00087978	0	2879.8	0.00291337	0.00000003	
520.01	-0.01523488	0	1110.01	-0.01828409	0	1700	0.0040478	0.00682003	2290	-0.00054135	0	2880	0.00242879	0.00000003	
520.21	-0.01507592	0	1110.21	-0.01852355	0	1700.2	0.00404374	0.0068185	2290.2	-0.00050882	0	2880.2	0.00120678	0.00000002	
520.41	-0.01547432	0	1110.41	-0.01808413	0	1700.4	0.00460282	0.00681698	2290.4	-0.00068872	0	2880.4	0.00095169	0.00000002	
520.61	-0.01558064	0	1110.61	-0.01791808	0	1700.6	0.00478742	0.00681545	2290.6	-0.00027476	0	2880.6	0.00119899	0.00000002	
520.81	-0.01523287	0	1110.81	-0.0174493	0	1700.8	0.00540547	0.00681393	2290.8	-0.00084805	0	2880.8	0.00102779	0.00000002	
521.01	-0.01460623	0	1111.01	-0.0171152	0	1701	0.00512812	0.0068124	2291	-0.00002135	0	2881	0.00170044	0.00000002	
521.21	-0.01426386	0	1111.21	-0.01611571	0	1701.2	0.00546861	0.00681087	2291.2	0.00069979	0	2881.2	0.00125378	0.00000002	
521.41	-0.01491488	0	1111.41	-0.0154448	0	1701.4	0.00506145	0.00680935	2291.4	0.00009788	0	2881.4	0.00097308	0.00000002	
521.61	-0.01459946	0	1111.61	-0.01610384	0	1701.6	0.0044597	0.00680783	2291.6	0.00047851	0	2881.6	0.00093759	0.00000002	
521.81	-0.0151525	0	1111.81	-0.01563997	0	1701.8	0.00386392	0.0068063	2291.8	0.00004453	0	2881.8	0.00025072	0.00000002	
522.01	-0.01508617	0	1112.01	-0.0166492	0	1702	0.00368967	0.00680478	2292	0.00079755	0	2882	0.00096002	0.00000001	
522.21	-0.01516878	0	1112.21	-0.01685083	0	1702.2	0.00427185	0.00680325	2292.2	0.00068499	0	2882.2	0.00088161	0.00000001	
522.41	-0.01498996	0	1112.41	-0.0171409	0	1702.4	0.00300801	0.00680173	2292.4	0.00099877	0	2882.4	0.0011439	0.00000001	
522.61	-0.01555258	0	1112.61	-0.01681575	0	1702.6	0.00308628	0.00680021	2292.6	0.00059444	0	2882.6	0.00057266	0.00000001	
522.81	-0.01527535	0	1112.81	-0.01623014	0	1702.8	0.00316282	0.00679868	2292.8	0.00036233	0	2882.8	0.00125997	0.00000001	
523.01	-0.01520536	0	1113.01	-0.0162134	0	1703	0.00333861	0.00679716	2293	-0.00001964	0	2883	0.00162713	0.00000001	
523.21	-0.01543422	0	1113.21	-0.01601931	0	1703.2	0.0030289	0.00679564	2293.2	-0.00021225	0	2883.2	0.00181138	0.00000001	
523.41	-0.01442084	0	1113.41	-0.01630418	0	1703.4	0.00303467	0.00679412	2293.4	0.00006209	0	2883.4	0.00215549	0.00000001	
523.61	-0.0152371	0	1113.61	-0.01643453	0	1703.6	0.00304664	0.0067926	2293.6	0.00015202	0	2883.6	0.00200853	0.00000001	
523.81	-0.01575841	0	1113.81	-0.01658242	0	1703.8	0.00388105	0.00679108	2293.8	0.00007498	0	2883.8	0.00211862	0.00000001	
524.01	-0.016375	0	1114.01	-0.01664271	0	1704	0.00392193	0.00678956	2294	0.00018026	0	2884	0.00177493	0.00000001	
524.21	-0.01594868	0	1114.21	-0.01636678	0	1704.2	0.00296206	0.00678804	2294.2	0.00046954	0	2884.2	0.00202142	0.00000001	
524.41	-0.01585225	0	1114.41	-0.01726518	0	1704.4	0.00336609	0.00678652	2294.4	0.00076106	0	2884.4	0.00254303	0.00000001	
524.61	-0.01533546	0	1114.61	-0.0172042	0	1704.6	0.0034573	0.006785	2294.6	0.00088346	0	2884.6	0.00265266	0.00000001	
524.81	-0.01504564	0	1114.81	-0.01631363	0	1704.8	0.0033559	0.00678348	2294.8	0.00095163	0	2884.8	0.00228481	0.00000001	
525.01	-0.01490575	0	1115.01	-0.01617191	0	1705	0.00362832	0.00678196	2295	0.00144164	0	2885	0.00263114	0.00000001	
525.21	-0.01548455	0	1115.21	-0.01564864	0	1705.2	0.00463832	0.00678044	2295.2	0.0016727	0	2885.2	0.00303458	0.00000001	
525.41	-0.01607268	0	1115.41	-0.01603726	0	1705.4	0.00430406	0.00677892	2295.4	0.00171379	0	2885.4	0.00404753	0.00000001	
525.61	-0.01586704	0	1115.61	-0.01663687	0	1705.6	0.00430166	0.0067774	2295.6	0.00278907	0	2885.6	0.00382421	0.00000001	
525.81	-0.01552177	0	1115.81	-0.01681461	0	1705.8	0.00414257	0.00677589	2295.8	0.00346453	0	2885.8	0.0037658	0	
526.01	-0.01571541	0	1116.01	-0.01719408	0	1706	0.00412405	0.00677437	2296	0.00424715	0	2886	0.00356264	0	
526.21	-0.01657043	0	1116.21	-0.01677843	0	1706.2	0.00452617	0.00677285	2296.2	0.00458005	0	2886.2	0.0020157	0	
526.41	-0.01791529	0	1116.41	-0.01606658	0	1706.4	0.00413776	0.00677133	2296.4	0.00545318	0	2886.4	0.00116437	0	
526.61	-0.01781226	0	1116.61	-0.01686944	0	1706.6	0.00408658	0.00676982	2296.6	0.00499518	0	2886.6	0.00167805	0	
526.81	-0.01750097	0	1116.81	-0.01659212	0	1706.8	0.00361001	0.0067683	2296.8	0.00479145	0	2886.8	0.00156925	0	
527.01	-0.01755555	0	1117.01	-0.01742228	0	1707	0.00331585	0.00676679	2297	0.00449492	0	2887	0.00105148	0	
527.21	-0.01735883	0	1117.21	-0.01722992	0	1707.2	0.00336064	0.00676527	2297.2	0.00425608	0	2887.2	0.00125805	0	
527.41	-0.01669978	0	1117.41	-0.01781564	0	1707.4	0.00351778	0.00676376	2297.4	0.00392629	0	2887.4	0.00075572	0	
527.61	-0.01748965	0	1117.61	-0.01807267	0	1707.6	0.0042698	0.00676224	2297.6	0.00373449	0	2887.6	-0.00011802	0	
527.81	-0.01775218	0	1117.81	-0.01844799	0	1707.8	0.00475268	0.00676073	2297.8	0.00380325	0	2887.8	0.00012177	0	
528.01	-0.01770074	0	1118.01	-0.01926431	0	1708	0.0045199	0.00675921	2298	0.00352122	0	2888	-0.00004372	0	
528.21	-0.01687319	0	1118.21	-0.01930365	0	1708.2	0.00500722	0.0067577	2298.2	0.00351711	0	2888.2	0.00024402	0	
528.41	-0.01608308	0	1118.41	-0.02012015	0	1708.4	0.00579806	0.00675619	2298.4	0.0029393	0	2888.4	0.00007662	0	
528.61	-0.01582172	0	1118.61	-0.01969884	0	1708.6	0.00502806	0.00675468	2298.6	0.00263235	0	2888.6	0.0011494	0	
528.81	-0.01589852	0	1118.81	-0.01935465	0	1708.8	0.00493395	0.00675316	2298.8	0.002145	0	2888.8	0.00158128	0	
529.01	-0.0164162	0	1119.01	-0.01925913	0	1709	0.00442577	0.00675165	2299	0.00185669	0	2889	0.00248057	0	
529.21	-0.0168805	0	1119.21	-0.01911762	0	1709.2	0.00455179	0.00675014	2299.2	0.00207405	0	2889.2	0.00311088	0	
529.41	-0.01597525	0	1119.41	-0.01914266	0	1709.4	0.00453105	0.00674863	2299.4	0.00222913	0	2889.4	0.00387346	0	
529.61	-0.01498089	0	1119.61	-0.01867626	0	1709.6	0.00532214	0.00674712	2299.6	0.00285929	0	2889.6	0.00322784	0	
529.81	-0.0152983	0	1119.81	-0.01837784	0	1709.8	0.00471854	0.00674561	2299.8	0.00205929	0	2889.8	0.00281944	0	
530.01	-0.01646493	0	1120.01	-0.01797108	0	1710	0.00353459	0.0067441	2300	0.00091618	0	2890	0.00185698	0	
530.21	-0.01704965	0	1120.21	-0.01805701	0	1710.2	0.00332523	0.00674259	2300.2	0.00119928	0	2890.2	0.00116784	0	
530.41	-0.01741531	0	1120.41	-0.01853211	0	1710.4	0.0029187	0.00674108	2300.4	0.00058717	0	2890.4	0.00124325	0	
530.61	-0.01692499	0	1120.61	-0.0196227	0	1710.6	0.00208582	0.00673957	2300.6	-0.00044979	0	2890.6	0.00170294	0	
530.81	-0.01697759	0	1120.81	-0.01886263	0	1710.8	0.00204539	0.00673806	2300.8	0.00017656	0	2890.8	0.00182151	0	
531.01	-0.01760147	0	1121.01	-0.01855236	0	1711	0.00186629	0.00673655	2301	0.00048946	0	2891	0.00170382	0	
531.21	-0.0169053	0	1121.21	-0.01736226	0	1711.2	0.00209567	0.00673504	2301.2	0.00002839	0	2891.2	0.0018471	0	
531.41	-0.01687332	0	1121.41	-0.01783271	0	1711.4	0.00171649	0.00673353	2301.4	0.00038795	0	2891.4	0.00075933	0	
531.61	-0.01663919	0	1121.61	-0.01750272	0	1711.6	0.00229629	0.00673202	2301.6	0.00018865	0	2891.6	0.00048262	0	
531.81	-0.016878	0	1121.81	-0.01651081	0	1711.8	0.00236423	0.00673052	2301.8	-0.00005634	0	2891.8	0.00041504	0	
532.01	-0.01693138	0	1122.01	-0.01674967	0	1712	0.00273286	0.00672901	2302	-0.00064185	0	2892	0.00005148	0	
532.21	-0.01713155	0	1122.21	-0.01738575	0	1712.2	0.00286452	0.0067275	2302.2	0.00002845	0	2892.2	0.00039995	0	
532.41	-0.0163137	0	1122.41	-0.01818056	0	1712.4	0.00196632	0.006726	2302.4	-0.00008632	0	2892.4	0.00049456	0	
532.61	-0.01625337	0	1122.61	-0.01834061	0	1712.6	0.00171148	0.00672449	2302.6	0.00083333	0	2892.6	0.00164678	0	
532.81	-0.01681026	0	1122.81	-0.01857753	0	1712.8	0.002048	0.00672299	2302.8	0.00048623	0	2892.8	0.00081634	0	
533.01	-0.0172692	0	1123.01	-0.01762423	0	1713	0.00203492	0.00672148	2303	0.00065042	0	2893	0.00186655	0	
533.21	-0.01632444	0	1123.21	-0.01738303	0	1713.2	0.0027133	0.00671997	2303.2	0.0006001	0	2893.2	0.00170966	0	
533.41	-0.01634004	0	1123.41	-0.01677499	0	1713.4	0.00208434	0.00671847	2303.4	0.00097228	0	2893.4	0.00130137	0	
533.61	-0.01675369	0	1123.61	-0.01808435	0	1713.6	0.0015331	0.00671697	2303.6	0.00131188	0	2893.6	0.00121256	0	
533.81	-0.01759155	0	1123.81	-0.01764081	0	1713.8	0.00105897	0.00671546	2303.8	0.00085572	0	2893.8	0.00040678	0	
534.01	-0.01840339	0	1124.01	-0.01806246	0	1714	0.00139159	0.00671396	2304	0.00035717	0	2894	0.00001084	0	
534.21	-0.01911733	0	1124.21	-0.01869151	0	1714.2	0.00204282	0.00671245	2304.2	0.00074015	0	2894.2	0.00001899	0	
534.41	-0.01864461	0	1124.41	-0.01853406	0	1714.4	0.00213331	0.00671095	2304.4	-0.00045038	0	2894.4	0.00028774	0	
534.61	-0.01870093	0	1124.61	-0.0183881	0	1714.6	0.00217069	0.00670945	2304.6	-0.00039236	0	2894.6	0.00028298	0	
534.81	-0.01893879	0	1124.81	-0.01786456	0	1714.8	0.00289347	0.00670795	2304.8	0.00034051	0	2894.8	0.00078722	0	
535.01	-0.01882885	0	1125.01	-0.01684423	0	1715	0.00301021	0.00670645	2305	0.00018699	0	2895	0.00079795	0	
535.21	-0.01717187	0	1125.21	-0.01650865	0	1715.2	0.0031538	0.00670494	2305.2	-0.00006887	0	2895.2	0.00061495	0	
535.41	-0.01678904	0	1125.41	-0.01697377	0	1715.4	0.00277705	0.00670344	2305.4	-0.00024191	0	2895.4	0.00006953	0	
535.61	-0.01590751	0	1125.61	-0.01668443	0	1715.6	0.00311067	0.00670194	2305.6	-0.00060459	0	2895.6	-0.00053773	0	
535.81	-0.01587893	0	1125.81	-0.01697807	0	1715.8	0.00325868	0.00670044	2305.8	-0.00051249	0	2895.8	-0.000675	0	
536.01	-0.01569634	0	1126.01	-0.01772422	0	1716	0.00284913	0.00669894	2306	-0.00075502	0	2896	0.00015282	0	
536.21	-0.01496646	0	1126.21	-0.0183594	0	1716.2	0.00248769	0.00669744	2306.2	0.00002685	0	2896.2	0.00076072	0	
536.41	-0.01460608	0	1126.41	-0.01835439	0	1716.4	0.0027555	0.00669594	2306.4	-0.00016187	0	2896.4	0.00111001	0	
536.61	-0.01498194	0	1126.61	-0.01833071	0	1716.6	0.00329507	0.00669444	2306.6	0.00086332	0	2896.6	0.00178214	0	
536.81	-0.01548243	0	1126.81	-0.01826974	0	1716.8	0.00299408	0.00669294	2306.8	0.0003835	0	2896.8	0.00179513	0	
537.01	-0.01567416	0	1127.01	-0.01759833	0	1717	0.00247028	0.00669144	2307	0.00065774	0	2897	0.00323931	0	
537.21	-0.01541266	0	1127.21	-0.01753955	0	1717.2	0.00255728	0.00668995	2307.2	0.00033095	0	2897.2	0.0028259	0	
537.41	-0.01614742	0	1127.41	-0.01772862	0	1717.4	0.00221271	0.00668845	2307.4	0.00089353	0	2897.4	0.00377107	0	
537.61	-0.01638955	0	1127.61	-0.01892355	0	1717.6	0.00268951	0.00668695	2307.6	0.00120552	0	2897.6	0.00420003	0	
537.81	-0.01649776	0	1127.81	-0.01759392	0	1717.8	0.00376454	0.00668545	2307.8	0.00151096	0	2897.8	0.00379403	0	
538.01	-0.01736233	0	1128.01	-0.01752464	0	1718	0.00456721	0.00668396	2308	0.00095943	0	2898	0.00354139	0	
538.21	-0.01680947	0	1128.21	-0.01735014	0	1718.2	0.00458208	0.00668246	2308.2	0.0004495	0	2898.2	0.00333153	0	
538.41	-0.01573071	0	1128.41	-0.01668968	0	1718.4	0.00507659	0.00668096	2308.4	0.00027282	0	2898.4	0.00342258	0	
538.61	-0.01634925	0	1128.61	-0.01618279	0	1718.6	0.00581654	0.00667947	2308.6	0.00011589	0	2898.6	0.00295514	0	
538.81	-0.01684831	0	1128.81	-0.01623966	0	1718.8	0.00610106	0.00667797	2308.8	0.00006602	0	2898.8	0.00225996	0	
539.01	-0.01662922	0	1129.01	-0.01622892	0	1719	0.00575204	0.00667648	2309	0.0001607	0	2899	0.00177409	0	
539.21	-0.01637173	0	1129.21	-0.01684428	0	1719.2	0.00584003	0.00667498	2309.2	-0.00011687	0	2899.2	0.00064681	0	
539.41	-0.01679545	0	1129.41	-0.01737731	0	1719.4	0.00563228	0.00667349	2309.4	0.00001339	0	2899.4	-0.00000076	0	
539.61	-0.0169064	0	1129.61	-0.01761552	0	1719.6	0.00496328	0.00667199	2309.6	-0.00005007	0	2899.6	-0.00128855	0	
539.81	-0.01684441	0	1129.81	-0.01750638	0	1719.8	0.00471521	0.0066705	2309.8	-0.00008225	0	2899.8	-0.00138353	0	
540.01	-0.0171608	0	1130.01	-0.01669812	0	1720	0.00445971	0.006669	2310	-0.00050651	0	2900	-0.00150361	0	
540.21	-0.01744127	0	1130.21	-0.01613493	0	1720.2	0.00453083	0.00666751	2310.2	-0.00014748	0	2900.2	-0.00205695	0	
540.41	-0.01834123	0	1130.41	-0.0163438	0	1720.4	0.00419507	0.00666602	2310.4	-0.00093229	0	2900.4	-0.00272515	0	
540.61	-0.01836405	0	1130.61	-0.01659548	0	1720.6	0.00383634	0.00666453	2310.6	-0.0007007	0	2900.6	-0.00307186	0	
540.81	-0.01907697	0	1130.81	-0.01680454	0	1720.8	0.00282009	0.00666303	2310.8	-0.00100538	0	2900.8	-0.00265038	0	
541.01	-0.01838759	0	1131.01	-0.01687599	0	1721	0.00280126	0.00666154	2311	-0.00111003	0	2901	-0.00218838	0	
541.21	-0.01796449	0	1131.21	-0.01666769	0	1721.2	0.00343139	0.00666005	2311.2	-0.00085191	0	2901.2	-0.00243691	0	
541.41	-0.01742737	0	1131.41	-0.01705122	0	1721.4	0.00292769	0.00665856	2311.4	-0.00090603	0	2901.4	-0.00118289	0	
541.61	-0.01707907	0	1131.61	-0.01784782	0	1721.6	0.00289218	0.00665707	2311.6	-0.00069577	0	2901.6	-0.00110844	0	
541.81	-0.0157022	0	1131.81	-0.01698149	0	1721.8	0.00347608	0.00665558	2311.8	-0.00062849	0	2901.8	-0.0006714	0	
542.01	-0.01555596	0	1132.01	-0.01633469	0	1722	0.00339869	0.00665409	2312	-0.00071212	0	2902	-0.00066758	0	
542.21	-0.01499813	0	1132.21	-0.01620214	0	1722.2	0.00248341	0.0066526	2312.2	-0.0014579	0	2902.2	0.0000273	0	
542.41	-0.01518228	0	1132.41	-0.01598977	0	1722.4	0.00288981	0.00665111	2312.4	-0.00027229	0	2902.4	0.0009998	0	
542.61	-0.01666354	0	1132.61	-0.01675537	0	1722.6	0.00293787	0.00664962	2312.6	-0.00091247	0	2902.6	0.00106851	0	
542.81	-0.01728584	0	1132.81	-0.01750577	0	1722.8	0.00218933	0.00664813	2312.8	-0.00090057	0	2902.8	0.00106038	0	
543.01	-0.01743461	0	1133.01	-0.01821126	0	1723	0.00207554	0.00664664	2313	-0.00106149	0	2903	0.00125019	0	
543.21	-0.0170819	0	1133.21	-0.01970609	0	1723.2	0.00276259	0.00664515	2313.2	-0.00086311	0	2903.2	0.00186188	0	
543.41	-0.0170716	0	1133.41	-0.0202376	0	1723.4	0.00289217	0.00664366	2313.4	-0.00025672	0	2903.4	0.00220194	0	
543.61	-0.01722381	0	1133.61	-0.01988235	0	1723.6	0.0030322	0.00664218	2313.6	-0.00045149	0	2903.6	0.00192279	0	
543.81	-0.01693441	0	1133.81	-0.02037671	0	1723.8	0.00334135	0.00664069	2313.8	-0.00022301	0	2903.8	0.00201068	0	
544.01	-0.01727255	0	1134.01	-0.02042597	0	1724	0.00361008	0.0066392	2314	0.0002891	0	2904	0.00226695	0	
544.21	-0.01806619	0	1134.21	-0.0209991	0	1724.2	0.0030219	0.00663772	2314.2	0.00079977	0	2904.2	0.0019908	0	
544.41	-0.01824341	0	1134.41	-0.02153671	0	1724.4	0.00328493	0.00663623	2314.4	0.000754	0	2904.4	0.00164647	0	
544.61	-0.01852353	0	1134.61	-0.02144844	0	1724.6	0.00345377	0.00663474	2314.6	0.00095368	0	2904.6	0.00159599	0	
544.81	-0.0188148	0	1134.81	-0.02122691	0	1724.8	0.00356719	0.00663326	2314.8	0.00168841	0	2904.8	0.00149973	0	
545.01	-0.01766089	0	1135.01	-0.02084972	0	1725	0.00485786	0.00663177	2315	0.00199237	0	2905	0.00109333	0	
545.21	-0.01790421	0	1135.21	-0.0204042	0	1725.2	0.00512073	0.00663029	2315.2	0.00129202	0	2905.2	0.00080775	0	
545.41	-0.01761899	0	1135.41	-0.02037668	0	1725.4	0.00457426	0.0066288	2315.4	0.00075694	0	2905.4	0.00127065	0	
545.61	-0.01743591	0	1135.61	-0.02101727	0	1725.6	0.00552841	0.00662732	2315.6	0.00114499	0	2905.6	0.00120553	0	
545.81	-0.01676058	0	1135.81	-0.019444	0	1725.8	0.00503745	0.00662584	2315.8	0.00098399	0	2905.8	0.00089237	0	
546.01	-0.01723696	0	1136.01	-0.01870756	0	1726	0.0043939	0.00662435	2316	0.00133186	0	2906	0.00036147	0	
546.21	-0.01752866	0	1136.21	-0.01935402	0	1726.2	0.0040238	0.00662287	2316.2	0.00089601	0	2906.2	0.00026474	0	
546.41	-0.01822495	0	1136.41	-0.01884082	0	1726.4	0.00400337	0.00662139	2316.4	0.00156877	0	2906.4	0.00026114	0	
546.61	-0.01867601	0	1136.61	-0.01922501	0	1726.6	0.0035099	0.0066199	2316.6	0.00110251	0	2906.6	-0.00031554	0	
546.81	-0.01852799	0	1136.81	-0.01885302	0	1726.8	0.00331791	0.00661842	2316.8	0.00077813	0	2906.8	-0.0008675	0	
547.01	-0.01797219	0	1137.01	-0.01912108	0	1727	0.00347788	0.00661694	2317	0.0010783	0	2907	-0.00119644	0	
547.21	-0.01740334	0	1137.21	-0.01942624	0	1727.2	0.00379049	0.00661546	2317.2	0.00148545	0	2907.2	-0.00087749	0	
547.41	-0.01747081	0	1137.41	-0.01916197	0	1727.4	0.00337178	0.00661398	2317.4	0.00091236	0	2907.4	-0.00096407	0	
547.61	-0.01783724	0	1137.61	-0.01910343	0	1727.6	0.00293065	0.0066125	2317.6	0.00101175	0	2907.6	-0.00131336	0	
547.81	-0.01716049	0	1137.81	-0.01957076	0	1727.8	0.00279889	0.00661101	2317.8	0.00202706	0	2907.8	-0.00137429	0	
548.01	-0.01774439	0	1138.01	-0.01939496	0	1728	0.00300253	0.00660953	2318	0.00261155	0	2908	-0.001095	0	
548.21	-0.01812613	0	1138.21	-0.0192865	0	1728.2	0.00250761	0.00660805	2318.2	0.00249725	0	2908.2	-0.00122396	0	
548.41	-0.01836932	0	1138.41	-0.0191447	0	1728.4	0.0032701	0.00660657	2318.4	0.00185846	0	2908.4	-0.00073793	0	
548.61	-0.01815919	0	1138.61	-0.01924231	0	1728.6	0.0039342	0.0066051	2318.6	0.00216148	0	2908.6	-0.00175112	0	
548.81	-0.01817346	0	1138.81	-0.01921775	0	1728.8	0.00422942	0.00660362	2318.8	0.00229687	0	2908.8	-0.00164235	0	
549.01	-0.01842134	0	1139.01	-0.01918824	0	1729	0.00434285	0.00660214	2319	0.00128699	0	2909	-0.00163208	0	
549.21	-0.01875398	0	1139.21	-0.01890936	0	1729.2	0.00424776	0.00660066	2319.2	0.00037072	0	2909.2	-0.00163317	0	
549.41	-0.01867208	0	1139.41	-0.01879344	0	1729.4	0.00397927	0.00659918	2319.4	0.00056264	0	2909.4	-0.00155373	0	
549.61	-0.01836353	0	1139.61	-0.01899478	0	1729.6	0.00422392	0.0065977	2319.6	0.00052945	0	2909.6	-0.00124036	0	
549.81	-0.01836597	0	1139.81	-0.01811727	0	1729.8	0.00336276	0.00659623	2319.8	0.000234	0	2909.8	-0.00203142	0	
550.01	-0.01780146	0	1140.01	-0.01867863	0	1730	0.00377253	0.00659475	2320	0.00030196	0	2910	-0.00190835	0	
550.21	-0.0179156	0	1140.21	-0.01942986	0	1730.2	0.00299582	0.00659327	2320.2	0.00058216	0	2910.2	-0.00194318	0	
550.41	-0.01817163	0	1140.41	-0.01932359	0	1730.4	0.00257545	0.0065918	2320.4	-0.00004331	0	2910.4	-0.00234599	0	
550.61	-0.01788082	0	1140.61	-0.0206614	0	1730.6	0.00216005	0.00659032	2320.6	0.00012593	0	2910.6	-0.0024424	0	
550.81	-0.01774063	0	1140.81	-0.02045733	0	1730.8	0.00170705	0.00658885	2320.8	0.00007603	0	2910.8	-0.00217003	0	
551.01	-0.01751659	0	1141.01	-0.02010464	0	1731	0.00119304	0.00658737	2321	0.00026064	0	2911	-0.00192821	0	
551.21	-0.01668398	0	1141.21	-0.02003182	0	1731.2	0.00151394	0.00658589	2321.2	-0.00028467	0	2911.2	-0.00120797	0	
551.41	-0.01730701	0	1141.41	-0.01967576	0	1731.4	0.00158679	0.00658442	2321.4	-0.00103389	0	2911.4	-0.00050585	0	
551.61	-0.01750206	0	1141.61	-0.01918917	0	1731.6	0.00202905	0.00658295	2321.6	-0.00104478	0	2911.6	0.00010573	0	
551.81	-0.01698095	0	1141.81	-0.01811734	0	1731.8	0.00223983	0.00658147	2321.8	-0.00033778	0	2911.8	0.00063251	0	
552.01	-0.01758303	0	1142.01	-0.01802047	0	1732	0.00207909	0.00658	2322	-0.0006015	0	2912	0.00137722	0	
552.21	-0.01786188	0	1142.21	-0.01815141	0	1732.2	0.00235463	0.00657852	2322.2	-0.00058851	0	2912.2	0.0017318	0	
552.41	-0.01850352	0	1142.41	-0.01818604	0	1732.4	0.00278178	0.00657705	2322.4	-0.00068388	0	2912.4	0.00200806	0	
552.61	-0.0184012	0	1142.61	-0.01830089	0	1732.6	0.0035665	0.00657558	2322.6	-0.00043506	0	2912.6	0.00090918	0	
552.81	-0.01882481	0	1142.81	-0.01841965	0	1732.8	0.00319601	0.00657411	2322.8	-0.00072295	0	2912.8	0.00178496	0	
553.01	-0.019161	0	1143.01	-0.01877188	0	1733	0.00300653	0.00657263	2323	-0.00108415	0	2913	0.00148591	0	
553.21	-0.01864954	0	1143.21	-0.01810827	0	1733.2	0.00343565	0.00657116	2323.2	-0.00072889	0	2913.2	0.00169001	0	
553.41	-0.01827192	0	1143.41	-0.0185763	0	1733.4	0.00332714	0.00656969	2323.4	-0.000385	0	2913.4	0.00220566	0	
553.61	-0.01730594	0	1143.61	-0.01887309	0	1733.6	0.00344177	0.00656822	2323.6	0.00040585	0	2913.6	0.00184889	0	
553.81	-0.017636	0	1143.81	-0.01952553	0	1733.8	0.00392646	0.00656675	2323.8	-0.00019593	0	2913.8	0.00088986	0	
554.01	-0.01673719	0	1144.01	-0.02031979	0	1734	0.00367696	0.00656528	2324	0.00042075	0	2914	0.00139467	0	
554.21	-0.01670283	0	1144.21	-0.02128043	0	1734.2	0.00300526	0.00656381	2324.2	0.0003792	0	2914.2	0.00083063	0	
554.41	-0.01612042	0	1144.41	-0.02235248	0	1734.4	0.00335532	0.00656234	2324.4	0.00082318	0	2914.4	-0.00029037	0	
554.61	-0.01642285	0	1144.61	-0.02255402	0	1734.6	0.00351156	0.00656087	2324.6	0.00186308	0	2914.6	0.00006667	0	
554.81	-0.01621657	0	1144.81	-0.0216419	0	1734.8	0.00373299	0.0065594	2324.8	0.00257715	0	2914.8	0.00010677	0	
555.01	-0.0161987	0	1145.01	-0.02240529	0	1735	0.00422959	0.00655793	2325	0.00252041	0	2915	0.00013653	0	
555.21	-0.01570412	0	1145.21	-0.02258682	0	1735.2	0.00417289	0.00655646	2325.2	0.00206997	0	2915.2	0.00017222	0	
555.41	-0.01668897	0	1145.41	-0.0219611	0	1735.4	0.004345	0.006555	2325.4	0.00110916	0	2915.4	0.00016004	0	
555.61	-0.01635221	0	1145.61	-0.02146071	0	1735.6	0.00444833	0.00655353	2325.6	0.001726	0	2915.6	0.00005288	0	
555.81	-0.01655753	0	1145.81	-0.02051526	0	1735.8	0.00454461	0.00655206	2325.8	0.00285613	0	2915.8	-0.00076405	0	
556.01	-0.01662696	0	1146.01	-0.02047099	0	1736	0.00519477	0.00655059	2326	0.0027365	0	2916	-0.00091845	0	
556.21	-0.01674317	0	1146.21	-0.0194919	0	1736.2	0.00566925	0.00654913	2326.2	0.00261903	0	2916.2	-0.00115281	0	
556.41	-0.0168558	0	1146.41	-0.0188198	0	1736.4	0.00564122	0.00654766	2326.4	0.00222317	0	2916.4	-0.00077139	0	
556.61	-0.01666029	0	1146.61	-0.01831152	0	1736.6	0.00634366	0.0065462	2326.6	0.00242351	0	2916.6	-0.0014777	0	
556.81	-0.01681039	0	1146.81	-0.0187698	0	1736.8	0.00595219	0.00654473	2326.8	0.00258812	0	2916.8	-0.00175236	0	
557.01	-0.01747114	0	1147.01	-0.01812284	0	1737	0.00536702	0.00654326	2327	0.00260389	0	2917	-0.00166496	0	
557.21	-0.01676359	0	1147.21	-0.01735791	0	1737.2	0.00513214	0.0065418	2327.2	0.00257195	0	2917.2	-0.00089939	0	
557.41	-0.01646839	0	1147.41	-0.0175018	0	1737.4	0.00475909	0.00654033	2327.4	0.00227656	0	2917.4	-0.0005476	0	
557.61	-0.01631994	0	1147.61	-0.01705058	0	1737.6	0.00415646	0.00653887	2327.6	0.00182274	0	2917.6	-0.00167233	0	
557.81	-0.01714988	0	1147.81	-0.01760619	0	1737.8	0.00351606	0.00653741	2327.8	0.00131889	0	2917.8	-0.0020886	0	
558.01	-0.01665091	0	1148.01	-0.01757835	0	1738	0.00276683	0.00653594	2328	0.00159746	0	2918	-0.00131321	0	
558.21	-0.01654797	0	1148.21	-0.01840626	0	1738.2	0.00265158	0.00653448	2328.2	0.00127184	0	2918.2	-0.00125568	0	
558.41	-0.01567085	0	1148.41	-0.01845397	0	1738.4	0.00218927	0.00653301	2328.4	0.00185823	0	2918.4	-0.00113986	0	
558.61	-0.01546993	0	1148.61	-0.01822799	0	1738.6	0.00192311	0.00653155	2328.6	0.00166456	0	2918.6	0.0002013	0	
558.81	-0.01484072	0	1148.81	-0.01918342	0	1738.8	0.00202921	0.00653009	2328.8	0.00169762	0	2918.8	0.0000736	0	
559.01	-0.01480949	0	1149.01	-0.0197997	0	1739	0.00098801	0.00652863	2329	0.00123575	0	2919	-0.0002323	0	
559.21	-0.01454524	0	1149.21	-0.01909897	0	1739.2	0.00054382	0.00652717	2329.2	0.00105003	0	2919.2	-0.00016965	0	
559.41	-0.0145818	0	1149.41	-0.01897823	0	1739.4	0.0012737	0.0065257	2329.4	0.00091815	0	2919.4	-0.00011851	0	
559.61	-0.01468293	0	1149.61	-0.0180327	0	1739.6	0.0010206	0.00652424	2329.6	0.00131807	0	2919.6	-0.00003809	0	
559.81	-0.01435447	0	1149.81	-0.01677173	0	1739.8	0.00139167	0.00652278	2329.8	0.0014922	0	2919.8	-0.00069303	0	
560.01	-0.01416207	0	1150.01	-0.01668872	0	1740	0.00183005	0.00652132	2330	0.00107679	0	2920	-0.00036273	0	
560.21	-0.01452459	0	1150.21	-0.0158068	0	1740.2	0.00182862	0.00651986	2330.2	0.00107919	0	2920.2	-0.00017511	0	
560.41	-0.01433491	0	1150.41	-0.01618822	0	1740.4	0.00208888	0.0065184	2330.4	0.00108605	0	2920.4	-0.00048681	0	
560.61	-0.01415684	0	1150.61	-0.01613107	0	1740.6	0.00157178	0.00651694	2330.6	0.00143933	0	2920.6	-0.00112014	0	
560.81	-0.0144171	0	1150.81	-0.01676884	0	1740.8	0.0011492	0.00651548	2330.8	0.00126985	0	2920.8	-0.00089231	0	
561.01	-0.0140919	0	1151.01	-0.01643412	0	1741	0.00094129	0.00651402	2331	0.00148137	0	2921	-0.00055639	0	
561.21	-0.01355584	0	1151.21	-0.0179095	0	1741.2	0.00141254	0.00651257	2331.2	0.00124458	0	2921.2	-0.00059672	0	
561.41	-0.01362925	0	1151.41	-0.01838697	0	1741.4	0.00146616	0.00651111	2331.4	0.0012224	0	2921.4	-0.00134354	0	
561.61	-0.01455612	0	1151.61	-0.01960362	0	1741.6	0.00159709	0.00650965	2331.6	0.00130552	0	2921.6	-0.0014374	0	
561.81	-0.01501565	0	1151.81	-0.02003377	0	1741.8	0.00090726	0.00650819	2331.8	0.00069097	0	2921.8	-0.00164096	0	
562.01	-0.01537461	0	1152.01	-0.02050179	0	1742	0.00110617	0.00650673	2332	-0.00015423	0	2922	-0.00137167	0	
562.21	-0.01593783	0	1152.21	-0.02140825	0	1742.2	0.00065431	0.00650528	2332.2	0.00014251	0	2922.2	-0.00192321	0	
562.41	-0.01556668	0	1152.41	-0.02124861	0	1742.4	0.00039032	0.00650382	2332.4	-0.00048609	0	2922.4	-0.00244136	0	
562.61	-0.01578242	0	1152.61	-0.02161141	0	1742.6	0.00075373	0.00650236	2332.6	-0.00020687	0	2922.6	-0.00301598	0	
562.81	-0.01732167	0	1152.81	-0.02169116	0	1742.8	0.00104038	0.00650091	2332.8	-0.00034283	0	2922.8	-0.00406998	0	
563.01	-0.01836287	0	1153.01	-0.02042657	0	1743	0.00095855	0.00649945	2333	-0.00003691	0	2923	-0.00395333	0	
563.21	-0.01830014	0	1153.21	-0.02021415	0	1743.2	0.00200197	0.006498	2333.2	0.00040485	0	2923.2	-0.00332557	0	
563.41	-0.01954481	0	1153.41	-0.02013891	0	1743.4	0.00230784	0.00649654	2333.4	0.00048187	0	2923.4	-0.00265289	0	
563.61	-0.02007697	0	1153.61	-0.01876617	0	1743.6	0.00169754	0.00649509	2333.6	0.00015031	0	2923.6	-0.00229551	0	
563.81	-0.02005231	0	1153.81	-0.0181918	0	1743.8	0.0023182	0.00649363	2333.8	0.00001235	0	2923.8	-0.00235118	0	
564.01	-0.02057209	0	1154.01	-0.01826404	0	1744	0.00268564	0.00649218	2334	-0.00017085	0	2924	-0.00119721	0	
564.21	-0.02038008	0	1154.21	-0.01840381	0	1744.2	0.00225092	0.00649073	2334.2	0.00036654	0	2924.2	0.00008051	0	
564.41	-0.02002424	0	1154.41	-0.01851895	0	1744.4	0.00141314	0.00648927	2334.4	0.00030789	0	2924.4	0.00091153	0	
564.61	-0.01931617	0	1154.61	-0.01831035	0	1744.6	-0.00001226	0.00648782	2334.6	-0.00011849	0	2924.6	0.00237	0	
564.81	-0.01885489	0	1154.81	-0.01844619	0	1744.8	0.00026427	0.00648637	2334.8	-0.00078602	0	2924.8	0.00316411	0	
565.01	-0.0181413	0	1155.01	-0.01877286	0	1745	0.00111226	0.00648491	2335	-0.00076182	0	2925	0.00393559	0	
565.21	-0.01775693	0	1155.21	-0.01951581	0	1745.2	0.0013858	0.00648346	2335.2	-0.00113093	0	2925.2	0.00381905	0	
565.41	-0.01756148	0	1155.41	-0.01917087	0	1745.4	0.00070017	0.00648201	2335.4	-0.00071154	0	2925.4	0.00407899	0	
565.61	-0.01793227	0	1155.61	-0.01908934	0	1745.6	0.00086062	0.00648056	2335.6	-0.00036237	0	2925.6	0.00447378	0	
565.81	-0.01775501	0	1155.81	-0.01836404	0	1745.8	-0.0000519	0.00647911	2335.8	-0.00065321	0	2925.8	0.00373932	0	
566.01	-0.01813629	0	1156.01	-0.01846015	0	1746	0.00016958	0.00647766	2336	-0.00001123	0	2926	0.00346472	0	
566.21	-0.01803968	0	1156.21	-0.01912546	0	1746.2	0.00022876	0.00647621	2336.2	0.00052446	0	2926.2	0.00182503	0	
566.41	-0.01719627	0	1156.41	-0.01954541	0	1746.4	0.00031488	0.00647476	2336.4	-0.00000403	0	2926.4	0.00123614	0	
566.61	-0.01649567	0	1156.61	-0.01968958	0	1746.6	0.00132033	0.00647331	2336.6	0.00115605	0	2926.6	-0.00048531	0	
566.81	-0.0162988	0	1156.81	-0.01980218	0	1746.8	0.00221124	0.00647186	2336.8	0.00160049	0	2926.8	-0.00041724	0	
567.01	-0.01599494	0	1157.01	-0.01923829	0	1747	0.00283466	0.00647041	2337	0.00251757	0	2927	-0.00043407	0	
567.21	-0.01591787	0	1157.21	-0.01923653	0	1747.2	0.00320177	0.00646896	2337.2	0.00295484	0	2927.2	-0.0007556	0	
567.41	-0.01616477	0	1157.41	-0.01868627	0	1747.4	0.00340308	0.00646751	2337.4	0.00296132	0	2927.4	-0.00047309	0	
567.61	-0.01541861	0	1157.61	-0.01748693	0	1747.6	0.00259652	0.00646606	2337.6	0.00284281	0	2927.6	-0.00089808	0	
567.81	-0.01566245	0	1157.81	-0.01776722	0	1747.8	0.0028027	0.00646462	2337.8	0.00249829	0	2927.8	-0.00096133	0	
568.01	-0.01437372	0	1158.01	-0.0171223	0	1748	0.00239416	0.00646317	2338	0.00320092	0	2928	-0.00007254	0	
568.21	-0.01473994	0	1158.21	-0.01720987	0	1748.2	0.00275899	0.00646172	2338.2	0.00285175	0	2928.2	0.00024562	0	
568.41	-0.01516036	0	1158.41	-0.01645156	0	1748.4	0.00254184	0.00646027	2338.4	0.00210161	0	2928.4	-0.0000804	0	
568.61	-0.01524717	0	1158.61	-0.01684871	0	1748.6	0.0021936	0.00645883	2338.6	0.00015458	0	2928.6	-0.0008746	0	
568.81	-0.01558705	0	1158.81	-0.01671716	0	1748.8	0.00330955	0.00645738	2338.8	-0.0009436	0	2928.8	-0.00123978	0	
569.01	-0.01555071	0	1159.01	-0.01710943	0	1749	0.00410653	0.00645594	2339	-0.00028341	0	2929	-0.00111506	0	
569.21	-0.01648716	0	1159.21	-0.01720152	0	1749.2	0.00424364	0.00645449	2339.2	0.00059652	0	2929.2	-0.00149997	0	
569.41	-0.01719699	0	1159.41	-0.01784684	0	1749.4	0.00465488	0.00645304	2339.4	0.00061079	0	2929.4	-0.00060145	0	
569.61	-0.01711143	0	1159.61	-0.01777924	0	1749.6	0.0046345	0.0064516	2339.6	0.00052107	0	2929.6	-0.00102312	0	
569.81	-0.01714308	0	1159.81	-0.01846769	0	1749.8	0.00411848	0.00645016	2339.8	0.00016433	0	2929.8	-0.00131157	0	
570.01	-0.01770354	0	1160.01	-0.0198405	0	1750	0.00372216	0.00644871	2340	-0.00034848	0	2930	-0.00185635	0	
570.21	-0.01705586	0	1160.21	-0.02087104	0	1750.2	0.00362046	0.00644727	2340.2	-0.00072228	0	2930.2	-0.00252141	0	
570.41	-0.01622353	0	1160.41	-0.02131473	0	1750.4	0.00336098	0.00644582	2340.4	-0.00148812	0	2930.4	-0.00165336	0	
570.61	-0.01615059	0	1160.61	-0.02179861	0	1750.6	0.00404311	0.00644438	2340.6	-0.00179818	0	2930.6	-0.00188534	0	
570.81	-0.01628109	0	1160.81	-0.02256219	0	1750.8	0.00361793	0.00644294	2340.8	-0.00189196	0	2930.8	-0.00081872	0	
571.01	-0.01682047	0	1161.01	-0.02216933	0	1751	0.00338076	0.00644149	2341	-0.00208483	0	2931	-0.00081426	0	
571.21	-0.01660261	0	1161.21	-0.02235803	0	1751.2	0.00289895	0.00644005	2341.2	-0.00179811	0	2931.2	-0.00076175	0	
571.41	-0.01615091	0	1161.41	-0.02213062	0	1751.4	0.00312771	0.00643861	2341.4	-0.00206208	0	2931.4	-0.00011127	0	
571.61	-0.01553999	0	1161.61	-0.02146675	0	1751.6	0.00230294	0.00643717	2341.6	-0.00230268	0	2931.6	0.00029758	0	
571.81	-0.01613227	0	1161.81	-0.02116991	0	1751.8	0.00233573	0.00643573	2341.8	-0.00269232	0	2931.8	0.00016445	0	
572.01	-0.01558119	0	1162.01	-0.02041503	0	1752	0.0021232	0.00643429	2342	-0.00231616	0	2932	0.00019853	0	
572.21	-0.01633534	0	1162.21	-0.02004626	0	1752.2	0.00293823	0.00643285	2342.2	-0.00260198	0	2932.2	-0.00004958	0	
572.41	-0.01670459	0	1162.41	-0.01933087	0	1752.4	0.00222881	0.00643141	2342.4	-0.00263018	0	2932.4	-0.00079849	0	
572.61	-0.01691404	0	1162.61	-0.01894828	0	1752.6	0.00210467	0.00642997	2342.6	-0.00261343	0	2932.6	-0.00189644	0	
572.81	-0.01674698	0	1162.81	-0.01815051	0	1752.8	0.00172931	0.00642853	2342.8	-0.00156518	0	2932.8	-0.00159323	0	
573.01	-0.0166581	0	1163.01	-0.01862153	0	1753	0.00140512	0.00642709	2343	0.00036714	0	2933	-0.00158884	0	
573.21	-0.01726701	0	1163.21	-0.01799049	0	1753.2	0.00146154	0.00642565	2343.2	0.00096615	0	2933.2	-0.00158103	0	
573.41	-0.0167279	0	1163.41	-0.01802799	0	1753.4	0.00144211	0.00642421	2343.4	0.00081009	0	2933.4	-0.00185111	0	
573.61	-0.01589104	0	1163.61	-0.01832384	0	1753.6	0.00029018	0.00642277	2343.6	0.00174278	0	2933.6	-0.00269098	0	
573.81	-0.01641021	0	1163.81	-0.01876248	0	1753.8	0.000306	0.00642133	2343.8	0.00216514	0	2933.8	-0.00249237	0	
574.01	-0.01630793	0	1164.01	-0.01800736	0	1754	-0.00015406	0.00641989	2344	0.00238327	0	2934	-0.00227392	0	
574.21	-0.01612904	0	1164.21	-0.01766518	0	1754.2	0.00052981	0.00641846	2344.2	0.00214199	0	2934.2	-0.00107271	0	
574.41	-0.01684167	0	1164.41	-0.01768167	0	1754.4	0.00042569	0.00641702	2344.4	0.00133925	0	2934.4	-0.0004607	0	
574.61	-0.01726115	0	1164.61	-0.01786459	0	1754.6	0.00011912	0.00641558	2344.6	0.00124832	0	2934.6	-0.00066677	0	
574.81	-0.01775264	0	1164.81	-0.01824525	0	1754.8	0.00020113	0.00641415	2344.8	0.00083589	0	2934.8	0.00023166	0	
575.01	-0.01821762	0	1165.01	-0.01867191	0	1755	0.00095994	0.00641271	2345	0.00037879	0	2935	0.00033517	0	
575.21	-0.01788222	0	1165.21	-0.01923904	0	1755.2	0.00144962	0.00641127	2345.2	-0.00027234	0	2935.2	0.0003382	0	
575.41	-0.01800374	0	1165.41	-0.01927272	0	1755.4	0.00285045	0.00640984	2345.4	-0.00082451	0	2935.4	0.00095296	0	
575.61	-0.0174338	0	1165.61	-0.01960476	0	1755.6	0.00166028	0.0064084	2345.6	-0.00086152	0	2935.6	0.00065078	0	
575.81	-0.01805379	0	1165.81	-0.01915045	0	1755.8	0.00199374	0.00640697	2345.8	-0.00147654	0	2935.8	0.00042469	0	
576.01	-0.01717121	0	1166.01	-0.01999739	0	1756	0.00085464	0.00640553	2346	-0.00126869	0	2936	-0.00009041	0	
576.21	-0.01668299	0	1166.21	-0.01936212	0	1756.2	0.000428	0.0064041	2346.2	-0.00153777	0	2936.2	-0.00036927	0	
576.41	-0.01653176	0	1166.41	-0.01869726	0	1756.4	-0.00077141	0.00640267	2346.4	-0.00118453	0	2936.4	-0.00069225	0	
576.61	-0.01546452	0	1166.61	-0.01825887	0	1756.6	-0.00141827	0.00640123	2346.6	-0.00105494	0	2936.6	-0.00100185	0	
576.81	-0.01480137	0	1166.81	-0.01808307	0	1756.8	-0.00242408	0.0063998	2346.8	-0.00092789	0	2936.8	-0.0009218	0	
577.01	-0.01418482	0	1167.01	-0.01896552	0	1757	-0.00209854	0.00639837	2347	0.00050429	0	2937	-0.00163051	0	
577.21	-0.0143019	0	1167.21	-0.01853482	0	1757.2	-0.001873	0.00639693	2347.2	0.00116425	0	2937.2	-0.0014869	0	
577.41	-0.01336087	0	1167.41	-0.01911543	0	1757.4	-0.00141664	0.0063955	2347.4	0.00231084	0	2937.4	-0.00236291	0	
577.61	-0.01284167	0	1167.61	-0.01994386	0	1757.6	-0.00186121	0.00639407	2347.6	0.00322458	0	2937.6	-0.00172443	0	
577.81	-0.0130603	0	1167.81	-0.01891664	0	1757.8	-0.0012955	0.00639264	2347.8	0.00394329	0	2937.8	-0.00145417	0	
578.01	-0.01312423	0	1168.01	-0.01852348	0	1758	-0.00090852	0.00639121	2348	0.00399785	0	2938	-0.00152806	0	
578.21	-0.01369399	0	1168.21	-0.01895112	0	1758.2	-0.00071602	0.00638977	2348.2	0.0033702	0	2938.2	-0.00119036	0	
578.41	-0.0148424	0	1168.41	-0.01839758	0	1758.4	-0.00116097	0.00638834	2348.4	0.00322398	0	2938.4	-0.00098039	0	
578.61	-0.01561577	0	1168.61	-0.01855778	0	1758.6	-0.00108595	0.00638691	2348.6	0.00292303	0	2938.6	-0.00055765	0	
578.81	-0.01708645	0	1168.81	-0.01901519	0	1758.8	0.00027507	0.00638548	2348.8	0.00265147	0	2938.8	0.00029688	0	
579.01	-0.01817563	0	1169.01	-0.01953446	0	1759	0.00118844	0.00638405	2349	0.00319775	0	2939	0.00040273	0	
579.21	-0.0190935	0	1169.21	-0.01918446	0	1759.2	0.00157449	0.00638262	2349.2	0.00337505	0	2939.2	0.00026003	0	
579.41	-0.01932393	0	1169.41	-0.01967198	0	1759.4	0.00221214	0.00638119	2349.4	0.00378612	0	2939.4	0.00067515	0	
579.61	-0.01995778	0	1169.61	-0.0199607	0	1759.6	0.00127428	0.00637977	2349.6	0.00388225	0	2939.6	-0.00025311	0	
579.81	-0.02105717	0	1169.81	-0.01969906	0	1759.8	0.00105809	0.00637834	2349.8	0.00208476	0	2939.8	0.00006922	0	
580.01	-0.02150992	0	1170.01	-0.02017402	0	1760	-0.00076737	0.00637691	2350	0.00198193	0	2940	-0.00040438	0	
580.21	-0.02201941	0	1170.21	-0.01926026	0	1760.2	-0.00093871	0.00637548	2350.2	0.00142438	0	2940.2	0.00035997	0	
580.41	-0.02182589	0	1170.41	-0.01871719	0	1760.4	-0.00124491	0.00637405	2350.4	0.00138379	0	2940.4	0.00081317	0	
580.61	-0.0212856	0	1170.61	-0.01873033	0	1760.6	-0.00104922	0.00637263	2350.6	0.00065296	0	2940.6	0.00124951	0	
580.81	-0.02131657	0	1170.81	-0.0192272	0	1760.8	-0.00139933	0.0063712	2350.8	0.00030953	0	2940.8	0.00093275	0	
581.01	-0.02044673	0	1171.01	-0.01932989	0	1761	-0.00132497	0.00636977	2351	0.00119987	0	2941	0.00035848	0	
581.21	-0.02053751	0	1171.21	-0.01878291	0	1761.2	-0.00140516	0.00636835	2351.2	0.00050967	0	2941.2	-0.00012215	0	
581.41	-0.01920466	0	1171.41	-0.01933392	0	1761.4	-0.00089943	0.00636692	2351.4	0.00010863	0	2941.4	-0.00033765	0	
581.61	-0.01834282	0	1171.61	-0.01911632	0	1761.6	-0.0014581	0.0063655	2351.6	-0.00050385	0	2941.6	-0.00015226	0	
581.81	-0.01782285	0	1171.81	-0.01884207	0	1761.8	-0.00095187	0.00636407	2351.8	-0.0006777	0	2941.8	-0.00079402	0	
582.01	-0.01847118	0	1172.01	-0.01963355	0	1762	-0.00023661	0.00636264	2352	-0.00129488	0	2942	-0.000171	0	
582.21	-0.01772959	0	1172.21	-0.01925591	0	1762.2	-0.0004593	0.00636122	2352.2	-0.00168484	0	2942.2	-0.00011717	0	
582.41	-0.01868948	0	1172.41	-0.01960886	0	1762.4	-0.00021405	0.0063598	2352.4	-0.00084592	0	2942.4	0.00035253	0	
582.61	-0.01908532	0	1172.61	-0.0200786	0	1762.6	0.00103637	0.00635837	2352.6	-0.00067816	0	2942.6	0.0003006	0	
582.81	-0.01970666	0	1172.81	-0.01966232	0	1762.8	0.00196781	0.00635695	2352.8	-0.00013135	0	2942.8	-0.00054869	0	
583.01	-0.01978463	0	1173.01	-0.02001157	0	1763	0.0023189	0.00635552	2353	0.0002871	0	2943	-0.00169147	0	
583.21	-0.01937761	0	1173.21	-0.02010948	0	1763.2	0.00317362	0.0063541	2353.2	0.0011489	0	2943.2	-0.00253611	0	
583.41	-0.01865967	0	1173.41	-0.0202982	0	1763.4	0.00370064	0.00635268	2353.4	0.00107977	0	2943.4	-0.00280192	0	
583.61	-0.01943985	0	1173.61	-0.02022855	0	1763.6	0.00319845	0.00635126	2353.6	0.00137669	0	2943.6	-0.00384135	0	
583.81	-0.01987773	0	1173.81	-0.01947307	0	1763.8	0.00247954	0.00634983	2353.8	0.00073903	0	2943.8	-0.00362042	0	
584.01	-0.01988551	0	1174.01	-0.01911083	0	1764	0.00296473	0.00634841	2354	0.00197139	0	2944	-0.00369413	0	
584.21	-0.0190267	0	1174.21	-0.01864311	0	1764.2	0.00309785	0.00634699	2354.2	0.00203575	0	2944.2	-0.00332015	0	
584.41	-0.01820362	0	1174.41	-0.01810978	0	1764.4	0.00281978	0.00634557	2354.4	0.00219701	0	2944.4	-0.00305744	0	
584.61	-0.01738152	0	1174.61	-0.01744852	0	1764.6	0.00216065	0.00634415	2354.6	0.00217009	0	2944.6	-0.00276927	0	
584.81	-0.01709955	0	1174.81	-0.01677371	0	1764.8	0.00161718	0.00634273	2354.8	0.00246766	0	2944.8	-0.00273371	0	
585.01	-0.0163971	0	1175.01	-0.01593279	0	1765	0.00153876	0.00634131	2355	0.0035716	0	2945	-0.00268161	0	
585.21	-0.0165584	0	1175.21	-0.01649575	0	1765.2	0.00100368	0.00633989	2355.2	0.00315647	0	2945.2	-0.00202548	0	
585.41	-0.0153412	0	1175.41	-0.0173378	0	1765.4	0.00095556	0.00633847	2355.4	0.00329697	0	2945.4	-0.00211237	0	
585.61	-0.01546315	0	1175.61	-0.01710141	0	1765.6	0.00004582	0.00633705	2355.6	0.00297831	0	2945.6	-0.00178147	0	
585.81	-0.01608353	0	1175.81	-0.01769566	0	1765.8	-0.00012466	0.00633563	2355.8	0.00272389	0	2945.8	-0.00082484	0	
586.01	-0.0174887	0	1176.01	-0.01929032	0	1766	0.00052862	0.00633421	2356	0.00225448	0	2946	0.00027855	0	
586.21	-0.01697662	0	1176.21	-0.01985413	0	1766.2	0.00029595	0.00633279	2356.2	0.00221426	0	2946.2	0.00014862	0	
586.41	-0.01766017	0	1176.41	-0.02182918	0	1766.4	0.00060935	0.00633138	2356.4	0.00231069	0	2946.4	0.00036604	0	
586.61	-0.01787686	0	1176.61	-0.02168703	0	1766.6	0.00080436	0.00632996	2356.6	0.00156995	0	2946.6	-0.00026067	0	
586.81	-0.01860067	0	1176.81	-0.02168491	0	1766.8	0.00061264	0.00632854	2356.8	0.00115523	0	2946.8	-0.00135159	0	
587.01	-0.01868307	0	1177.01	-0.02188294	0	1767	0.00119779	0.00632712	2357	0.00135452	0	2947	-0.0014951	0	
587.21	-0.01935025	0	1177.21	-0.02068703	0	1767.2	0.00146814	0.00632571	2357.2	0.00111403	0	2947.2	-0.00019132	0	
587.41	-0.01938964	0	1177.41	-0.02029402	0	1767.4	0.00133135	0.00632429	2357.4	-0.00000991	0	2947.4	-0.00000246	0	
587.61	-0.01972131	0	1177.61	-0.01998601	0	1767.6	0.00095088	0.00632287	2357.6	0.00003232	0	2947.6	-0.00042619	0	
587.81	-0.01974809	0	1177.81	-0.01878835	0	1767.8	0.00105758	0.00632146	2357.8	0.00031653	0	2947.8	-0.0007327	0	
588.01	-0.0204318	0	1178.01	-0.01841302	0	1768	0.00186919	0.00632004	2358	0.0002079	0	2948	-0.00044945	0	
588.21	-0.02043858	0	1178.21	-0.01780559	0	1768.2	0.00119106	0.00631863	2358.2	0.00001366	0	2948.2	-0.00014364	0	
588.41	-0.02122241	0	1178.41	-0.01734431	0	1768.4	0.00047903	0.00631721	2358.4	0.00026404	0	2948.4	-0.00062023	0	
588.61	-0.02143689	0	1178.61	-0.01748696	0	1768.6	0.00020227	0.0063158	2358.6	0.00080713	0	2948.6	-0.00010592	0	
588.81	-0.02134935	0	1178.81	-0.01793911	0	1768.8	0.00005743	0.00631438	2358.8	0.0013701	0	2948.8	0.00036726	0	
589.01	-0.02161176	0	1179.01	-0.01835072	0	1769	-0.00012893	0.00631297	2359	0.00138863	0	2949	0.00003531	0	
589.21	-0.02185696	0	1179.21	-0.0189302	0	1769.2	-0.00016259	0.00631156	2359.2	0.00141569	0	2949.2	-0.0000081	0	
589.41	-0.02131216	0	1179.41	-0.01901995	0	1769.4	-0.00042487	0.00631014	2359.4	0.00148192	0	2949.4	-0.00082353	0	
589.61	-0.02127386	0	1179.61	-0.01951111	0	1769.6	-0.00057782	0.00630873	2359.6	0.00095414	0	2949.6	0.00008402	0	
589.81	-0.02055434	0	1179.81	-0.02072047	0	1769.8	-0.00022032	0.00630732	2359.8	0.00067812	0	2949.8	-0.00033072	0	
590.01	-0.01987559	0	1180.01	-0.02176831	0	1770	0.00010333	0.00630591	2360	0.00070514	0	2950	-0.00022298	0	
590.21	-0.01883677	0	1180.21	-0.02223116	0	1770.2	-0.00047692	0.00630449	2360.2	0.00008243	0	2950.2	-0.00008528	0	
590.41	-0.01848698	0	1180.41	-0.02269119	0	1770.4	-0.00116658	0.00630308	2360.4	-0.00018862	0	2950.4	0.00042412	0	
590.61	-0.0182295	0	1180.61	-0.02260818	0	1770.6	-0.00121662	0.00630167	2360.6	-0.00028578	0	2950.6	0.00030952	0	
590.81	-0.01825769	0	1180.81	-0.02289234	0	1770.8	-0.00154702	0.00630026	2360.8	-0.00048373	0	2950.8	0.00008696	0	
591.01	-0.01787998	0	1181.01	-0.02203535	0	1771	-0.00137008	0.00629885	2361	-0.00120111	0	2951	0.00031338	0	
591.21	-0.01772831	0	1181.21	-0.02146953	0	1771.2	-0.00146695	0.00629744	2361.2	-0.00204599	0	2951.2	0.00045356	0	
591.41	-0.01706332	0	1181.41	-0.02246282	0	1771.4	-0.00115901	0.00629603	2361.4	-0.00231516	0	2951.4	-0.00020532	0	
591.61	-0.0175383	0	1181.61	-0.0217171	0	1771.6	-0.00208167	0.00629462	2361.6	-0.00153084	0	2951.6	-0.00057954	0	
591.81	-0.01830656	0	1181.81	-0.02149954	0	1771.8	-0.00145893	0.00629321	2361.8	-0.00085057	0	2951.8	-0.00048321	0	
592.01	-0.01978469	0	1182.01	-0.02216037	0	1772	-0.0013379	0.0062918	2362	-0.00088564	0	2952	-0.00073214	0	
592.21	-0.02028995	0	1182.21	-0.02246923	0	1772.2	-0.00184141	0.00629039	2362.2	-0.000098	0	2952.2	-0.00126148	0	
592.41	-0.02031829	0	1182.41	-0.02299609	0	1772.4	-0.00214067	0.00628898	2362.4	0.00005682	0	2952.4	-0.00212691	0	
592.61	-0.01996599	0	1182.61	-0.02327455	0	1772.6	-0.00167792	0.00628758	2362.6	0.00029701	0	2952.6	-0.00159316	0	
592.81	-0.01964889	0	1182.81	-0.02326608	0	1772.8	-0.00142537	0.00628617	2362.8	0.00069442	0	2952.8	-0.00136308	0	
593.01	-0.02000107	0	1183.01	-0.02302612	0	1773	-0.00079393	0.00628476	2363	0.0010571	0	2953	-0.00257864	0	
593.21	-0.01934583	0	1183.21	-0.02304654	0	1773.2	0.00010817	0.00628335	2363.2	0.00166076	0	2953.2	-0.00221799	0	
593.41	-0.01819413	0	1183.41	-0.0226094	0	1773.4	0.00048563	0.00628195	2363.4	0.00195776	0	2953.4	-0.00235402	0	
593.61	-0.01740982	0	1183.61	-0.02263061	0	1773.6	0.00080741	0.00628054	2363.6	0.00174998	0	2953.6	-0.00198196	0	
593.81	-0.01773906	0	1183.81	-0.02310962	0	1773.8	0.00080608	0.00627913	2363.8	0.00131371	0	2953.8	-0.00169811	0	
594.01	-0.01726237	0	1184.01	-0.02282909	0	1774	0.00077758	0.00627773	2364	0.00131091	0	2954	-0.00082256	0	
594.21	-0.01746569	0	1184.21	-0.02322478	0	1774.2	0.00122552	0.00627632	2364.2	0.00049196	0	2954.2	-0.00038191	0	
594.41	-0.01744998	0	1184.41	-0.02340063	0	1774.4	0.00178044	0.00627492	2364.4	0.00050118	0	2954.4	0.00046157	0	
594.61	-0.0169538	0	1184.61	-0.02351679	0	1774.6	0.00269087	0.00627351	2364.6	-0.00072417	0	2954.6	-0.00002056	0	
594.81	-0.01738534	0	1184.81	-0.02346916	0	1774.8	0.00229277	0.00627211	2364.8	-0.00152452	0	2954.8	0.00038519	0	
595.01	-0.01735076	0	1185.01	-0.02273474	0	1775	0.00254749	0.0062707	2365	-0.00191472	0	2955	0.00031576	0	
595.21	-0.01816814	0	1185.21	-0.02193255	0	1775.2	0.00260795	0.0062693	2365.2	-0.00173119	0	2955.2	0.00075822	0	
595.41	-0.01910678	0	1185.41	-0.02151223	0	1775.4	0.00194352	0.00626789	2365.4	-0.00163302	0	2955.4	0.00161987	0	
595.61	-0.01957877	0	1185.61	-0.02050873	0	1775.6	0.00206528	0.00626649	2365.6	-0.00106573	0	2955.6	0.00152324	0	
595.81	-0.02004668	0	1185.81	-0.0206126	0	1775.8	0.0027052	0.00626509	2365.8	-0.00126242	0	2955.8	0.00173383	0	
596.01	-0.02023831	0	1186.01	-0.02043853	0	1776	0.00240007	0.00626368	2366	-0.00150122	0	2956	0.00055447	0	
596.21	-0.02002451	0	1186.21	-0.01984607	0	1776.2	0.00174137	0.00626228	2366.2	-0.00123468	0	2956.2	0.00015355	0	
596.41	-0.01854733	0	1186.41	-0.02033494	0	1776.4	0.00153098	0.00626088	2366.4	-0.00132647	0	2956.4	-0.00069347	0	
596.61	-0.01774058	0	1186.61	-0.01979997	0	1776.6	0.00122672	0.00625948	2366.6	-0.00131449	0	2956.6	-0.00060285	0	
596.81	-0.01780542	0	1186.81	-0.01956982	0	1776.8	0.00105932	0.00625808	2366.8	-0.00096174	0	2956.8	-0.00122695	0	
597.01	-0.01800723	0	1187.01	-0.01928525	0	1777	0.00148219	0.00625668	2367	-0.00164439	0	2957	-0.00233562	0	
597.21	-0.01735098	0	1187.21	-0.01888699	0	1777.2	0.00149922	0.00625527	2367.2	-0.00174284	0	2957.2	-0.00169501	0	
597.41	-0.0177623	0	1187.41	-0.01853991	0	1777.4	0.00136596	0.00625387	2367.4	-0.00202151	0	2957.4	-0.00198354	0	
597.61	-0.01861089	0	1187.61	-0.01851161	0	1777.6	0.00067544	0.00625247	2367.6	-0.00200154	0	2957.6	-0.00229945	0	
597.81	-0.01959447	0	1187.81	-0.01898083	0	1777.8	0.00060871	0.00625107	2367.8	-0.00244055	0	2957.8	-0.00265401	0	
598.01	-0.01873372	0	1188.01	-0.01889051	0	1778	0.00083139	0.00624967	2368	-0.00239273	0	2958	-0.00424327	0	
598.21	-0.01873316	0	1188.21	-0.01970369	0	1778.2	0.00120382	0.00624827	2368.2	-0.0031746	0	2958.2	-0.00458255	0	
598.41	-0.01950838	0	1188.41	-0.01944948	0	1778.4	0.00177545	0.00624688	2368.4	-0.00262054	0	2958.4	-0.00434579	0	
598.61	-0.01962186	0	1188.61	-0.01923226	0	1778.6	0.00231472	0.00624548	2368.6	-0.00230209	0	2958.6	-0.0049293	0	
598.81	-0.02084409	0	1188.81	-0.01965733	0	1778.8	0.00164799	0.00624408	2368.8	-0.00105528	0	2958.8	-0.00404786	0	
599.01	-0.01945772	0	1189.01	-0.01923047	0	1779	0.00255909	0.00624268	2369	-0.00020296	0	2959	-0.00397268	0	
599.21	-0.02010218	0	1189.21	-0.01983144	0	1779.2	0.00311694	0.00624128	2369.2	0.00038825	0	2959.2	-0.00365245	0	
599.41	-0.02064335	0	1189.41	-0.02021679	0	1779.4	0.00275102	0.00623989	2369.4	0.00089075	0	2959.4	-0.00350711	0	
599.61	-0.01994694	0	1189.61	-0.0206703	0	1779.6	0.00385423	0.00623849	2369.6	0.001638	0	2959.6	-0.00411849	0	
599.81	-0.02044307	0	1189.81	-0.0216796	0	1779.8	0.00366275	0.00623709	2369.8	0.00136204	0	2959.8	-0.00342798	0	
600.01	-0.01984923	0	1190.01	-0.02252322	0	1780	0.00295481	0.00623569	2370	0.00184541	0	2960	-0.003642	0	
600.21	-0.01903899	0	1190.21	-0.02311637	0	1780.2	0.00261817	0.0062343	2370.2	0.00222402	0	2960.2	-0.00288698	0	
600.41	-0.01829189	0	1190.41	-0.02368725	0	1780.4	0.00282991	0.0062329	2370.4	0.00230349	0	2960.4	-0.00221991	0	
600.61	-0.01857919	0	1190.61	-0.02248444	0	1780.6	0.00230975	0.00623151	2370.6	0.00245476	0	2960.6	-0.00147173	0	
600.81	-0.01885659	0	1190.81	-0.02214007	0	1780.8	0.00181227	0.00623011	2370.8	0.00185824	0	2960.8	-0.00118227	0	
601.01	-0.01934287	0	1191.01	-0.02143501	0	1781	0.00147576	0.00622872	2371	0.00114186	0	2961	-0.00031358	0	
601.21	-0.01919218	0	1191.21	-0.02133867	0	1781.2	0.00114919	0.00622732	2371.2	0.00131837	0	2961.2	0.00015686	0	
601.41	-0.01949466	0	1191.41	-0.02066323	0	1781.4	0.00071732	0.00622593	2371.4	0.00043708	0	2961.4	0.00049179	0	
601.61	-0.01940726	0	1191.61	-0.0193342	0	1781.6	0.00034226	0.00622453	2371.6	0.00022805	0	2961.6	-0.00031804	0	
601.81	-0.01940272	0	1191.81	-0.01951384	0	1781.8	-0.00050594	0.00622314	2371.8	-0.00087585	0	2961.8	-0.00093863	0	
602.01	-0.01911048	0	1192.01	-0.01945029	0	1782	-0.00056935	0.00622175	2372	-0.00128285	0	2962	-0.00206792	0	
602.21	-0.01926749	0	1192.21	-0.01910541	0	1782.2	-0.00116059	0.00622035	2372.2	-0.00107251	0	2962.2	-0.00114079	0	
602.41	-0.01995228	0	1192.41	-0.01855404	0	1782.4	-0.00066789	0.00621896	2372.4	-0.00117871	0	2962.4	-0.00111592	0	
602.61	-0.01942938	0	1192.61	-0.01864068	0	1782.6	-0.00086184	0.00621757	2372.6	-0.00071688	0	2962.6	-0.00110381	0	
602.81	-0.0194462	0	1192.81	-0.01913956	0	1782.8	-0.00129019	0.00621618	2372.8	-0.00077421	0	2962.8	-0.00006078	0	
603.01	-0.01780995	0	1193.01	-0.01944468	0	1783	-0.00006142	0.00621478	2373	-0.0009997	0	2963	-0.00101843	0	
603.21	-0.01883633	0	1193.21	-0.01985031	0	1783.2	-0.00154729	0.00621339	2373.2	-0.00152026	0	2963.2	-0.00104608	0	
603.41	-0.01881639	0	1193.41	-0.01961822	0	1783.4	-0.00215883	0.006212	2373.4	-0.00209315	0	2963.4	-0.0012208	0	
603.61	-0.01782396	0	1193.61	-0.02029133	0	1783.6	-0.0014121	0.00621061	2373.6	-0.00266258	0	2963.6	-0.00190259	0	
603.81	-0.01770748	0	1193.81	-0.02093764	0	1783.8	-0.00118182	0.00620922	2373.8	-0.00302867	0	2963.8	-0.00175128	0	
604.01	-0.01723953	0	1194.01	-0.02056044	0	1784	-0.00120653	0.00620783	2374	-0.00315836	0	2964	-0.00215479	0	
604.21	-0.01670404	0	1194.21	-0.02011862	0	1784.2	-0.0006785	0.00620644	2374.2	-0.00316688	0	2964.2	-0.00200071	0	
604.41	-0.01707197	0	1194.41	-0.0202717	0	1784.4	-0.00007516	0.00620505	2374.4	-0.00248783	0	2964.4	-0.00164082	0	
604.61	-0.01778106	0	1194.61	-0.01939695	0	1784.6	0.00006441	0.00620366	2374.6	-0.00194291	0	2964.6	-0.00190208	0	
604.81	-0.01857673	0	1194.81	-0.01931874	0	1784.8	0.00040766	0.00620227	2374.8	-0.00194374	0	2964.8	-0.0018867	0	
605.01	-0.02003793	0	1195.01	-0.01959037	0	1785	0.00146391	0.00620088	2375	-0.00145369	0	2965	-0.00168568	0	
605.21	-0.0200158	0	1195.21	-0.02011298	0	1785.2	0.00232266	0.00619949	2375.2	-0.00069065	0	2965.2	-0.00286844	0	
605.41	-0.02025243	0	1195.41	-0.02021856	0	1785.4	0.00230913	0.00619811	2375.4	-0.00011289	0	2965.4	-0.00381731	0	
605.61	-0.02069594	0	1195.61	-0.0206524	0	1785.6	0.00330426	0.00619672	2375.6	0.00056457	0	2965.6	-0.00475494	0	
605.81	-0.02088395	0	1195.81	-0.02217029	0	1785.8	0.00358395	0.00619533	2375.8	0.00060245	0	2965.8	-0.00472972	0	
606.01	-0.02132475	0	1196.01	-0.02223575	0	1786	0.00435685	0.00619394	2376	0.00074513	0	2966	-0.00467651	0	
606.21	-0.02107206	0	1196.21	-0.02283812	0	1786.2	0.00472513	0.00619256	2376.2	0.00179813	0	2966.2	-0.00473875	0	
606.41	-0.02131053	0	1196.41	-0.02312979	0	1786.4	0.00451086	0.00619117	2376.4	0.00125946	0	2966.4	-0.00430883	0	
606.61	-0.02109507	0	1196.61	-0.0236931	0	1786.6	0.0040112	0.00618978	2376.6	0.00224113	0	2966.6	-0.00389034	0	
606.81	-0.02112496	0	1196.81	-0.02397307	0	1786.8	0.00358547	0.0061884	2376.8	0.00217132	0	2966.8	-0.00421396	0	
607.01	-0.02105672	0	1197.01	-0.02382512	0	1787	0.00337045	0.00618701	2377	0.00111948	0	2967	-0.00454541	0	
607.21	-0.02063997	0	1197.21	-0.02360641	0	1787.2	0.00169863	0.00618563	2377.2	-0.00030889	0	2967.2	-0.00371569	0	
607.41	-0.02015099	0	1197.41	-0.02402799	0	1787.4	0.00192849	0.00618424	2377.4	-0.00045067	0	2967.4	-0.00402606	0	
607.61	-0.01971848	0	1197.61	-0.0240208	0	1787.6	0.00227106	0.00618286	2377.6	-0.00095731	0	2967.6	-0.00438283	0	
607.81	-0.01938437	0	1197.81	-0.02349105	0	1787.8	0.00163617	0.00618147	2377.8	-0.00096238	0	2967.8	-0.00375505	0	
608.01	-0.01980468	0	1198.01	-0.02329987	0	1788	0.00128454	0.00618009	2378	-0.00097688	0	2968	-0.00312682	0	
608.21	-0.01920762	0	1198.21	-0.02300447	0	1788.2	0.00092447	0.0061787	2378.2	-0.00092718	0	2968.2	-0.00172644	0	
608.41	-0.01982792	0	1198.41	-0.02269586	0	1788.4	0.00115164	0.00617732	2378.4	-0.0004429	0	2968.4	-0.00159499	0	
608.61	-0.02108925	0	1198.61	-0.02157202	0	1788.6	0.00122095	0.00617594	2378.6	-0.00049375	0	2968.6	-0.00087822	0	
608.81	-0.02185282	0	1198.81	-0.02191922	0	1788.8	0.00112227	0.00617455	2378.8	-0.00028108	0	2968.8	-0.00078382	0	
609.01	-0.02178008	0	1199.01	-0.02226651	0	1789	0.00126352	0.00617317	2379	0.00009155	0	2969	-0.00104691	0	
609.21	-0.02122989	0	1199.21	-0.02221854	0	1789.2	0.00081982	0.00617179	2379.2	0.00012893	0	2969.2	-0.00211717	0	
609.41	-0.02142251	0	1199.41	-0.02200632	0	1789.4	0.00024997	0.00617041	2379.4	0.0005576	0	2969.4	-0.00111594	0	
609.61	-0.02117313	0	1199.61	-0.02208383	0	1789.6	0.00085252	0.00616903	2379.6	0.00017348	0	2969.6	-0.00102255	0	
609.81	-0.02082104	0	1199.81	-0.02210201	0	1789.8	0.00084879	0.00616765	2379.8	-0.0002109	0	2969.8	-0.00129216	0	
610.01	-0.02028206	0	1200.01	-0.02152336	0	1790	0.00067509	0.00616626	2380	-0.00007859	0	2970	-0.00128491	0	
610.21	-0.01914238	0	1200.21	-0.02203125	0	1790.2	0.00003461	0.00616488	2380.2	0.00083083	0	2970.2	-0.00196149	0	
610.41	-0.01884207	0	1200.41	-0.02225603	0	1790.4	-0.00126442	0.0061635	2380.4	0.00047383	0	2970.4	-0.00195465	0	
610.61	-0.01865942	0	1200.61	-0.02247045	0	1790.6	-0.0015019	0.00616212	2380.6	0.00016494	0	2970.6	-0.0020944	0	
610.81	-0.01840391	0	1200.81	-0.02172562	0	1790.8	-0.00167641	0.00616074	2380.8	0.00013002	0	2970.8	-0.00343129	0	
611.01	-0.01829364	0	1201.01	-0.02208584	0	1791	-0.00173443	0.00615936	2381	-0.00019128	0	2971	-0.00385722	0	
611.21	-0.01771731	0	1201.21	-0.0220352	0	1791.2	-0.0019023	0.00615798	2381.2	-0.00014018	0	2971.2	-0.00389619	0	
611.41	-0.01750671	0	1201.41	-0.02245232	0	1791.4	-0.00248841	0.00615661	2381.4	0.00022488	0	2971.4	-0.00438243	0	
611.61	-0.01702992	0	1201.61	-0.02274295	0	1791.6	-0.0022672	0.00615523	2381.6	-0.00028445	0	2971.6	-0.00389597	0	
611.81	-0.01655512	0	1201.81	-0.02291378	0	1791.8	-0.00241829	0.00615385	2381.8	0.00010702	0	2971.8	-0.00297063	0	
612.01	-0.01698644	0	1202.01	-0.02316074	0	1792	-0.00146181	0.00615247	2382	0.00088225	0	2972	-0.00250679	0	
612.21	-0.01708766	0	1202.21	-0.02206795	0	1792.2	-0.00163008	0.00615109	2382.2	0.00110382	0	2972.2	-0.00208467	0	
612.41	-0.01797595	0	1202.41	-0.02179405	0	1792.4	-0.00149418	0.00614972	2382.4	0.00069461	0	2972.4	-0.00308928	0	
612.61	-0.0184144	0	1202.61	-0.02093817	0	1792.6	-0.00146743	0.00614834	2382.6	0.0012187	0	2972.6	-0.00249326	0	
612.81	-0.01890003	0	1202.81	-0.02122321	0	1792.8	-0.00216158	0.00614696	2382.8	0.00113976	0	2972.8	-0.00314953	0	
613.01	-0.01885671	0	1203.01	-0.02061402	0	1793	-0.00220126	0.00614559	2383	0.00143157	0	2973	-0.00326378	0	
613.21	-0.01944154	0	1203.21	-0.02013368	0	1793.2	-0.00188162	0.00614421	2383.2	0.00095198	0	2973.2	-0.00297484	0	
613.41	-0.01967211	0	1203.41	-0.01967204	0	1793.4	-0.00181789	0.00614283	2383.4	0.00155812	0	2973.4	-0.00327284	0	
613.61	-0.01968768	0	1203.61	-0.01972935	0	1793.6	-0.00118759	0.00614146	2383.6	0.00042868	0	2973.6	-0.00349236	0	
613.81	-0.02024012	0	1203.81	-0.01981297	0	1793.8	-0.00060137	0.00614008	2383.8	0.00039165	0	2973.8	-0.00394075	0	
614.01	-0.02034281	0	1204.01	-0.01951109	0	1794	-0.00051536	0.00613871	2384	0.00008506	0	2974	-0.00344099	0	
614.21	-0.02136905	0	1204.21	-0.01986138	0	1794.2	-0.00096353	0.00613733	2384.2	0.00015657	0	2974.2	-0.00396577	0	
614.41	-0.02206735	0	1204.41	-0.01941044	0	1794.4	-0.00113364	0.00613596	2384.4	-0.00035403	0	2974.4	-0.00429866	0	
614.61	-0.02255766	0	1204.61	-0.01907719	0	1794.6	-0.00075857	0.00613459	2384.6	-0.00008969	0	2974.6	-0.00418095	0	
614.81	-0.02273355	0	1204.81	-0.01917906	0	1794.8	0.00042772	0.00613321	2384.8	0.00065929	0	2974.8	-0.00530159	0	
615.01	-0.02267587	0	1205.01	-0.01958571	0	1795	0.00049728	0.00613184	2385	0.00106032	0	2975	-0.00548665	0	
615.21	-0.02195798	0	1205.21	-0.01915202	0	1795.2	0.00097067	0.00613047	2385.2	0.00090447	0	2975.2	-0.00554026	0	
615.41	-0.02173675	0	1205.41	-0.01943804	0	1795.4	0.00089747	0.00612909	2385.4	0.00114805	0	2975.4	-0.00597778	0	
615.61	-0.0210508	0	1205.61	-0.019955	0	1795.6	0.00169588	0.00612772	2385.6	0.00149166	0	2975.6	-0.00524283	0	
615.81	-0.02087665	0	1205.81	-0.02023919	0	1795.8	0.00166474	0.00612635	2385.8	0.00222291	0	2975.8	-0.0051451	0	
616.01	-0.02156945	0	1206.01	-0.02060492	0	1796	0.0014028	0.00612498	2386	0.00216032	0	2976	-0.00484202	0	
616.21	-0.02196003	0	1206.21	-0.01974906	0	1796.2	0.00041467	0.00612361	2386.2	0.00142981	0	2976.2	-0.00444606	0	
616.41	-0.02231456	0	1206.41	-0.01929598	0	1796.4	0.00026845	0.00612224	2386.4	0.0009204	0	2976.4	-0.00449432	0	
616.61	-0.02154639	0	1206.61	-0.01899941	0	1796.6	0.00053681	0.00612086	2386.6	0.00174535	0	2976.6	-0.00363024	0	
616.81	-0.02165876	0	1206.81	-0.0191991	0	1796.8	0.00041102	0.00611949	2386.8	0.00204749	0	2976.8	-0.00313458	0	
617.01	-0.02079636	0	1207.01	-0.01904423	0	1797	0.00141234	0.00611812	2387	0.00239995	0	2977	-0.00223501	0	
617.21	-0.02016019	0	1207.21	-0.01855479	0	1797.2	0.00144122	0.00611675	2387.2	0.00138605	0	2977.2	-0.00195452	0	
617.41	-0.01981984	0	1207.41	-0.01840794	0	1797.4	0.00144672	0.00611538	2387.4	0.00035855	0	2977.4	-0.00250697	0	
617.61	-0.01954889	0	1207.61	-0.01849341	0	1797.6	0.00147377	0.00611401	2387.6	-0.00063664	0	2977.6	-0.00103906	0	
617.81	-0.01995182	0	1207.81	-0.01847165	0	1797.8	0.00195487	0.00611265	2387.8	-0.00113082	0	2977.8	-0.00095108	0	
618.01	-0.01993869	0	1208.01	-0.01785516	0	1798	0.00080133	0.00611128	2388	-0.00230086	0	2978	-0.00014763	0	
618.21	-0.02029379	0	1208.21	-0.01824663	0	1798.2	0.00011395	0.00610991	2388.2	-0.00280205	0	2978.2	-0.00038149	0	
618.41	-0.01963264	0	1208.41	-0.01808896	0	1798.4	-0.00057459	0.00610854	2388.4	-0.00299823	0	2978.4	-0.00080149	0	
618.61	-0.01994953	0	1208.61	-0.01809044	0	1798.6	-0.00004711	0.00610717	2388.6	-0.00210629	0	2978.6	-0.00146795	0	
618.81	-0.01959459	0	1208.81	-0.01807157	0	1798.8	-0.00064745	0.00610581	2388.8	-0.00282273	0	2978.8	-0.00301568	0	
619.01	-0.01913262	0	1209.01	-0.01740585	0	1799	-0.00187154	0.00610444	2389	-0.00296842	0	2979	-0.00387015	0	
619.21	-0.01881635	0	1209.21	-0.01689878	0	1799.2	-0.00216505	0.00610307	2389.2	-0.00291564	0	2979.2	-0.00520536	0	
619.41	-0.01884793	0	1209.41	-0.01790528	0	1799.4	-0.00237562	0.0061017	2389.4	-0.00288838	0	2979.4	-0.00497543	0	
619.61	-0.01760466	0	1209.61	-0.01876536	0	1799.6	-0.00287214	0.00610034	2389.6	-0.00274772	0	2979.6	-0.00467042	0	
619.81	-0.01864483	0	1209.81	-0.01914087	0	1799.8	-0.00328779	0.00609897	2389.8	-0.00345819	0	2979.8	-0.00469141	0	
620.01	-0.01881438	0	1210.01	-0.01960246	0	1800	-0.0037979	0.00609761	2390	-0.00434858	0	2980	-0.00396371	0	
620.21	-0.01856385	0	1210.21	-0.0196954	0	1800.2	-0.00340527	0.00609624	2390.2	-0.00436687	0	2980.2	-0.00320986	0	
620.41	-0.01852098	0	1210.41	-0.0206991	0	1800.4	-0.00187011	0.00609488	2390.4	-0.00402695	0	2980.4	-0.00264392	0	
620.61	-0.01768466	0	1210.61	-0.02131066	0	1800.6	-0.00060684	0.00609351	2390.6	-0.00314234	0	2980.6	-0.00242638	0	
620.81	-0.01756812	0	1210.81	-0.02130023	0	1800.8	0.00023004	0.00609215	2390.8	-0.00269649	0	2980.8	-0.00231478	0	
621.01	-0.01722285	0	1211.01	-0.02099503	0	1801	0.00113177	0.00609078	2391	-0.00320348	0	2981	-0.00226551	0	
621.21	-0.01672264	0	1211.21	-0.02072883	0	1801.2	0.00150355	0.00608942	2391.2	-0.00441115	0	2981.2	-0.00313883	0	
621.41	-0.01681463	0	1211.41	-0.0209366	0	1801.4	0.0018771	0.00608806	2391.4	-0.00416904	0	2981.4	-0.0034765	0	
621.61	-0.01602718	0	1211.61	-0.02076126	0	1801.6	0.00247815	0.00608669	2391.6	-0.00391551	0	2981.6	-0.00326367	0	
621.81	-0.01638635	0	1211.81	-0.02057276	0	1801.8	0.00320352	0.00608533	2391.8	-0.00389578	0	2981.8	-0.00384733	0	
622.01	-0.01564266	0	1212.01	-0.02052842	0	1802	0.00268058	0.00608397	2392	-0.00359239	0	2982	-0.00509476	0	
622.21	-0.01573499	0	1212.21	-0.0199651	0	1802.2	0.00293224	0.00608261	2392.2	-0.00328178	0	2982.2	-0.00585836	0	
622.41	-0.0155248	0	1212.41	-0.01911331	0	1802.4	0.00235906	0.00608124	2392.4	-0.00252689	0	2982.4	-0.00597864	0	
622.61	-0.01620992	0	1212.61	-0.01790071	0	1802.6	0.00215543	0.00607988	2392.6	-0.00152154	0	2982.6	-0.00617853	0	
622.81	-0.01629863	0	1212.81	-0.01711265	0	1802.8	0.00082632	0.00607852	2392.8	-0.00148549	0	2982.8	-0.00692213	0	
623.01	-0.01634139	0	1213.01	-0.01657864	0	1803	0.00034784	0.00607716	2393	-0.00033693	0	2983	-0.00644265	0	
623.21	-0.01682464	0	1213.21	-0.01659678	0	1803.2	0.00012821	0.0060758	2393.2	0.00057083	0	2983.2	-0.00637628	0	
623.41	-0.01745843	0	1213.41	-0.01752436	0	1803.4	-0.00039107	0.00607444	2393.4	0.00094931	0	2983.4	-0.00505254	0	
623.61	-0.01831732	0	1213.61	-0.01748012	0	1803.6	-0.00077016	0.00607308	2393.6	0.00135935	0	2983.6	-0.00479672	0	
623.81	-0.01963575	0	1213.81	-0.0181922	0	1803.8	-0.0013257	0.00607172	2393.8	0.00112889	0	2983.8	-0.00424397	0	
624.01	-0.019799	0	1214.01	-0.01887903	0	1804	-0.0017006	0.00607036	2394	0.00095229	0	2984	-0.00315467	0	
624.21	-0.02001962	0	1214.21	-0.01973784	0	1804.2	-0.00115955	0.006069	2394.2	0.00074241	0	2984.2	-0.00274407	0	
624.41	-0.02115403	0	1214.41	-0.02056489	0	1804.4	-0.00033756	0.00606764	2394.4	0.00035963	0	2984.4	-0.00233528	0	
624.61	-0.0218072	0	1214.61	-0.02100987	0	1804.6	-0.0006362	0.00606628	2394.6	0.00027665	0	2984.6	-0.00245459	0	
624.81	-0.02271234	0	1214.81	-0.02113252	0	1804.8	0.00005319	0.00606492	2394.8	-0.00029373	0	2984.8	-0.00216072	0	
625.01	-0.02307529	0	1215.01	-0.02114874	0	1805	0.00023807	0.00606357	2395	-0.00055932	0	2985	-0.00198155	0	
625.21	-0.02280703	0	1215.21	-0.0223372	0	1805.2	0.00020069	0.00606221	2395.2	-0.00141657	0	2985.2	-0.00189952	0	
625.41	-0.02320764	0	1215.41	-0.02254961	0	1805.4	0.00032436	0.00606085	2395.4	-0.00172991	0	2985.4	-0.00243563	0	
625.61	-0.02279282	0	1215.61	-0.02241288	0	1805.6	0.00144004	0.00605949	2395.6	-0.00274207	0	2985.6	-0.00229434	0	
625.81	-0.02302738	0	1215.81	-0.02271274	0	1805.8	0.00147823	0.00605814	2395.8	-0.00348336	0	2985.8	-0.00269126	0	
626.01	-0.02180402	0	1216.01	-0.02264422	0	1806	0.00213929	0.00605678	2396	-0.00396597	0	2986	-0.00276921	0	
626.21	-0.02195243	0	1216.21	-0.02187732	0	1806.2	0.00256854	0.00605542	2396.2	-0.00399122	0	2986.2	-0.00249103	0	
626.41	-0.02180446	0	1216.41	-0.02169095	0	1806.4	0.00201648	0.00605407	2396.4	-0.00352004	0	2986.4	-0.00231713	0	
626.61	-0.02155184	0	1216.61	-0.02107717	0	1806.6	0.00146102	0.00605271	2396.6	-0.00283177	0	2986.6	-0.00236663	0	
626.81	-0.02155924	0	1216.81	-0.02163429	0	1806.8	0.00080347	0.00605136	2396.8	-0.00262175	0	2986.8	-0.00290983	0	
627.01	-0.02092015	0	1217.01	-0.02223268	0	1807	0.00046412	0.00605	2397	-0.00261906	0	2987	-0.00211738	0	
627.21	-0.02143346	0	1217.21	-0.02212721	0	1807.2	0.00042683	0.00604865	2397.2	-0.00251966	0	2987.2	-0.0021183	0	
627.41	-0.02121327	0	1217.41	-0.02235605	0	1807.4	0.00010105	0.00604729	2397.4	-0.00240038	0	2987.4	-0.00251734	0	
627.61	-0.02106314	0	1217.61	-0.02226612	0	1807.6	0.00041605	0.00604594	2397.6	-0.00165318	0	2987.6	-0.00295966	0	
627.81	-0.02062845	0	1217.81	-0.02245031	0	1807.8	-0.00069548	0.00604459	2397.8	-0.00139205	0	2987.8	-0.0033046	0	
628.01	-0.02066523	0	1218.01	-0.02207695	0	1808	-0.00128783	0.00604323	2398	-0.00152865	0	2988	-0.00365902	0	
628.21	-0.02069775	0	1218.21	-0.02214022	0	1808.2	-0.00162852	0.00604188	2398.2	-0.00154479	0	2988.2	-0.00421163	0	
628.41	-0.02159859	0	1218.41	-0.02258391	0	1808.4	-0.00207284	0.00604053	2398.4	-0.00110899	0	2988.4	-0.00402569	0	
628.61	-0.02197247	0	1218.61	-0.02233879	0	1808.6	-0.0031509	0.00603917	2398.6	-0.00013609	0	2988.6	-0.00477595	0	
628.81	-0.02189589	0	1218.81	-0.02172106	0	1808.8	-0.00280426	0.00603782	2398.8	-0.00018541	0	2988.8	-0.00454049	0	
629.01	-0.02179461	0	1219.01	-0.02216834	0	1809	-0.00319971	0.00603647	2399	0.000229	0	2989	-0.00457532	0	
629.21	-0.02151216	0	1219.21	-0.02262207	0	1809.2	-0.00273912	0.00603512	2399.2	-0.00075238	0	2989.2	-0.00466219	0	
629.41	-0.02180099	0	1219.41	-0.02246587	0	1809.4	-0.00238489	0.00603377	2399.4	-0.00125038	0	2989.4	-0.00466067	0	
629.61	-0.02167692	0	1219.61	-0.02220535	0	1809.6	-0.00268192	0.00603242	2399.6	-0.00182508	0	2989.6	-0.00430378	0	
629.81	-0.0213308	0	1219.81	-0.02244765	0	1809.8	-0.00314265	0.00603106	2399.8	-0.00247253	0	2989.8	-0.00390072	0	
630.01	-0.02088749	0	1220.01	-0.0223262	0	1810	-0.00284315	0.00602971	2400	-0.00205569	0	2990	-0.00294869	0	
630.21	-0.02112721	0	1220.21	-0.02220701	0	1810.2	-0.00331484	0.00602836	2400.2	-0.00210982	0	2990.2	-0.00311051	0	
630.41	-0.0206678	0	1220.41	-0.02250832	0	1810.4	-0.00379072	0.00602701	2400.4	-0.0021734	0	2990.4	-0.00233174	0	
630.61	-0.02069608	0	1220.61	-0.0223875	0	1810.6	-0.00402536	0.00602566	2400.6	-0.00234701	0	2990.6	-0.00153209	0	
630.81	-0.02145777	0	1220.81	-0.02310988	0	1810.8	-0.00420039	0.00602432	2400.8	-0.00294844	0	2990.8	-0.0017102	0	
631.01	-0.02132497	0	1221.01	-0.02264289	0	1811	-0.00370524	0.00602297	2401	-0.00269549	0	2991	-0.00157931	0	
631.21	-0.02171918	0	1221.21	-0.02267933	0	1811.2	-0.00300285	0.00602162	2401.2	-0.00211865	0	2991.2	-0.0012938	0	
631.41	-0.02145159	0	1221.41	-0.02284932	0	1811.4	-0.00339419	0.00602027	2401.4	-0.00168688	0	2991.4	-0.00183316	0	
631.61	-0.02198495	0	1221.61	-0.02197941	0	1811.6	-0.00327282	0.00601892	2401.6	-0.00101976	0	2991.6	-0.00202406	0	
631.81	-0.02252179	0	1221.81	-0.0217368	0	1811.8	-0.0035557	0.00601757	2401.8	-0.0009477	0	2991.8	-0.00276042	0	
632.01	-0.02192125	0	1222.01	-0.02140239	0	1812	-0.00348776	0.00601623	2402	-0.00072854	0	2992	-0.00336036	0	
632.21	-0.02203171	0	1222.21	-0.02108674	0	1812.2	-0.00384269	0.00601488	2402.2	-0.00065956	0	2992.2	-0.00372493	0	
632.41	-0.02200167	0	1222.41	-0.02087666	0	1812.4	-0.00394389	0.00601353	2402.4	-0.00056241	0	2992.4	-0.00415039	0	
632.61	-0.02150891	0	1222.61	-0.02074915	0	1812.6	-0.00344937	0.00601219	2402.6	0.00006014	0	2992.6	-0.00461484	0	
632.81	-0.02167064	0	1222.81	-0.02103548	0	1812.8	-0.00216398	0.00601084	2402.8	0.00006042	0	2992.8	-0.0050033	0	
633.01	-0.02174516	0	1223.01	-0.02113915	0	1813	-0.0014345	0.00600949	2403	0.00035375	0	2993	-0.0058154	0	
633.21	-0.02129354	0	1223.21	-0.02075148	0	1813.2	-0.00099843	0.00600815	2403.2	0.0000008	0	2993.2	-0.00584389	0	
633.41	-0.02175105	0	1223.41	-0.02010071	0	1813.4	-0.00096294	0.0060068	2403.4	-0.00050637	0	2993.4	-0.00571315	0	
633.61	-0.0219415	0	1223.61	-0.01980694	0	1813.6	-0.00070007	0.00600546	2403.6	-0.00010496	0	2993.6	-0.00576618	0	
633.81	-0.02149024	0	1223.81	-0.01952005	0	1813.8	-0.00000264	0.00600411	2403.8	-0.00032811	0	2993.8	-0.00531541	0	
634.01	-0.02174977	0	1224.01	-0.019404	0	1814	0.000443	0.00600277	2404	-0.00044959	0	2994	-0.00584064	0	
634.21	-0.02179675	0	1224.21	-0.02035747	0	1814.2	0.00055658	0.00600143	2404.2	-0.00038398	0	2994.2	-0.00629482	0	
634.41	-0.02205616	0	1224.41	-0.0209703	0	1814.4	0.00068397	0.00600008	2404.4	-0.00046396	0	2994.4	-0.0055297	0	
634.61	-0.02256149	0	1224.61	-0.02113075	0	1814.6	0.00028067	0.00599874	2404.6	-0.00080022	0	2994.6	-0.00576083	0	
634.81	-0.02306622	0	1224.81	-0.02166306	0	1814.8	0.00000606	0.00599739	2404.8	-0.0008187	0	2994.8	-0.00676868	0	
635.01	-0.02292177	0	1225.01	-0.02088631	0	1815	-0.0001341	0.00599605	2405	-0.0008902	0	2995	-0.00630779	0	
635.21	-0.02315394	0	1225.21	-0.02132386	0	1815.2	-0.00007289	0.00599471	2405.2	-0.00111175	0	2995.2	-0.0053497	0	
635.41	-0.02306735	0	1225.41	-0.02174442	0	1815.4	-0.00077495	0.00599337	2405.4	-0.0020447	0	2995.4	-0.00547736	0	
635.61	-0.02311517	0	1225.61	-0.02213188	0	1815.6	-0.00044888	0.00599203	2405.6	-0.00308264	0	2995.6	-0.00470176	0	
635.81	-0.02216529	0	1225.81	-0.02314697	0	1815.8	-0.00100513	0.00599068	2405.8	-0.00305478	0	2995.8	-0.00434452	0	
636.01	-0.02170335	0	1226.01	-0.0238482	0	1816	-0.00136775	0.00598934	2406	-0.00384806	0	2996	-0.00404843	0	
636.21	-0.02182949	0	1226.21	-0.0240172	0	1816.2	-0.00125742	0.005988	2406.2	-0.00448674	0	2996.2	-0.0034451	0	
636.41	-0.02169712	0	1226.41	-0.02420653	0	1816.4	-0.0008405	0.00598666	2406.4	-0.00419745	0	2996.4	-0.00349719	0	
636.61	-0.02167535	0	1226.61	-0.02475739	0	1816.6	-0.00130144	0.00598532	2406.6	-0.00429487	0	2996.6	-0.00345125	0	
636.81	-0.02259259	0	1226.81	-0.02442921	0	1816.8	-0.00143152	0.00598398	2406.8	-0.00406708	0	2996.8	-0.0035988	0	
637.01	-0.02213411	0	1227.01	-0.0240178	0	1817	-0.00158287	0.00598264	2407	-0.00353825	0	2997	-0.00370318	0	
637.21	-0.02187798	0	1227.21	-0.02343447	0	1817.2	-0.00108918	0.0059813	2407.2	-0.0030006	0	2997.2	-0.00329469	0	
637.41	-0.02189579	0	1227.41	-0.02362778	0	1817.4	-0.00097705	0.00597996	2407.4	-0.00264143	0	2997.4	-0.00390298	0	
637.61	-0.02145003	0	1227.61	-0.02447662	0	1817.6	-0.00109691	0.00597862	2407.6	-0.00157986	0	2997.6	-0.0044105	0	
637.81	-0.02120445	0	1227.81	-0.0239142	0	1817.8	-0.0012009	0.00597728	2407.8	-0.00195683	0	2997.8	-0.00491537	0	
638.01	-0.02099309	0	1228.01	-0.02333831	0	1818	-0.00159144	0.00597594	2408	-0.00079988	0	2998	-0.00552206	0	
638.21	-0.02094493	0	1228.21	-0.02365645	0	1818.2	-0.0019754	0.00597461	2408.2	-0.00001913	0	2998.2	-0.00574044	0	
638.41	-0.02106873	0	1228.41	-0.02338586	0	1818.4	-0.0019631	0.00597327	2408.4	-0.0002907	0	2998.4	-0.00659163	0	
638.61	-0.02086134	0	1228.61	-0.02313293	0	1818.6	-0.00149988	0.00597193	2408.6	-0.00055438	0	2998.6	-0.00686056	0	
638.81	-0.02092787	0	1228.81	-0.02287122	0	1818.8	-0.00141292	0.00597059	2408.8	-0.00042833	0	2998.8	-0.00745322	0	
639.01	-0.0208209	0	1229.01	-0.02239763	0	1819	-0.00087272	0.00596926	2409	-0.00076746	0	2999	-0.0073008	0	
639.21	-0.02024236	0	1229.21	-0.02302169	0	1819.2	0.00025486	0.00596792	2409.2	-0.00117438	0	2999.2	-0.00684083	0	
639.41	-0.01987182	0	1229.41	-0.02371261	0	1819.4	0.00118143	0.00596658	2409.4	-0.00261912	0	2999.4	-0.00644022	0	
639.61	-0.01958531	0	1229.61	-0.02360507	0	1819.6	0.0016687	0.00596525	2409.6	-0.00317707	0	2999.6	-0.00627271	0	
639.81	-0.01914407	0	1229.81	-0.0239127	0	1819.8	0.00190353	0.00596391	2409.8	-0.00299967	0	2999.8	-0.00638019	0	
640.01	-0.0200393	0	1230.01	-0.02409913	0	1820	0.0024566	0.00596258	2410	-0.00379305	0	3000	-0.00662525	0	
640.21	-0.01969351	0	1230.21	-0.02378918	0	1820.2	0.00171179	0.00596124	2410.2	-0.00356486	0	3000.2	-0.00615522	0	
640.41	-0.02054669	0	1230.41	-0.02407244	0	1820.4	0.00192344	0.00595991	2410.4	-0.00323133	0	3000.4	-0.0062991	0	
640.61	-0.02069091	0	1230.61	-0.02357499	0	1820.6	0.00140785	0.00595857	2410.6	-0.00369723	0	3000.6	-0.00595062	0	
640.81	-0.02082443	0	1230.81	-0.0237045	0	1820.8	0.00227825	0.00595724	2410.8	-0.00362866	0	3000.8	-0.00541919	0	
641.01	-0.02030587	0	1231.01	-0.02343646	0	1821	0.00271019	0.0059559	2411	-0.00322938	0	3001	-0.00523336	0	
641.21	-0.02036754	0	1231.21	-0.02344193	0	1821.2	0.0029311	0.00595457	2411.2	-0.00293423	0	3001.2	-0.00487125	0	
641.41	-0.02058702	0	1231.41	-0.02364385	0	1821.4	0.0016567	0.00595324	2411.4	-0.00282255	0	3001.4	-0.00423873	0	
641.61	-0.02122484	0	1231.61	-0.02311958	0	1821.6	0.00144262	0.00595191	2411.6	-0.0027362	0	3001.6	-0.00381702	0	
641.81	-0.02153359	0	1231.81	-0.02312278	0	1821.8	0.00148809	0.00595057	2411.8	-0.00205248	0	3001.8	-0.00340092	0	
642.01	-0.02160302	0	1232.01	-0.02255391	0	1822	0.00082209	0.00594924	2412	-0.0012476	0	3002	-0.00370908	0	
642.21	-0.02172051	0	1232.21	-0.02324746	0	1822.2	0.00047415	0.00594791	2412.2	-0.00046654	0	3002.2	-0.00405468	0	
642.41	-0.0216614	0	1232.41	-0.0236773	0	1822.4	0.00058659	0.00594658	2412.4	-0.00037383	0	3002.4	-0.00396488	0	
642.61	-0.02184059	0	1232.61	-0.02422725	0	1822.6	0.00110397	0.00594524	2412.6	0.0000585	0	3002.6	-0.00321281	0	
642.81	-0.02181703	0	1232.81	-0.02388652	0	1822.8	0.00063259	0.00594391	2412.8	0.00077765	0	3002.8	-0.0040456	0	
643.01	-0.02202931	0	1233.01	-0.02405045	0	1823	0.00030843	0.00594258	2413	0.00142801	0	3003	-0.00392482	0	
643.21	-0.02126937	0	1233.21	-0.0243221	0	1823.2	0.00046301	0.00594125	2413.2	0.00098767	0	3003.2	-0.00339887	0	
643.41	-0.02120201	0	1233.41	-0.02361491	0	1823.4	0.0006106	0.00593992	2413.4	0.00119468	0	3003.4	-0.00381288	0	
643.61	-0.02113369	0	1233.61	-0.02359885	0	1823.6	-0.00057153	0.00593859	2413.6	0.00182145	0	3003.6	-0.00475992	0	
643.81	-0.02107474	0	1233.81	-0.02406661	0	1823.8	-0.00122024	0.00593726	2413.8	0.00164827	0	3003.8	-0.00535962	0	
644.01	-0.0210123	0	1234.01	-0.02388491	0	1824	-0.0022742	0.00593593	2414	0.00169987	0	3004	-0.00657968	0	
644.21	-0.02172885	0	1234.21	-0.02418621	0	1824.2	-0.00264848	0.0059346	2414.2	0.00224583	0	3004.2	-0.00635328	0	
644.41	-0.02226545	0	1234.41	-0.02409583	0	1824.4	-0.00163213	0.00593327	2414.4	0.00210221	0	3004.4	-0.0066189	0	
644.61	-0.02213948	0	1234.61	-0.0233587	0	1824.6	-0.00171918	0.00593195	2414.6	0.00137447	0	3004.6	-0.00691761	0	
644.81	-0.02163778	0	1234.81	-0.02325703	0	1824.8	-0.00083726	0.00593062	2414.8	0.0004133	0	3004.8	-0.00711601	0	
645.01	-0.02198238	0	1235.01	-0.02252732	0	1825	-0.00060427	0.00592929	2415	0.00053299	0	3005	-0.00756716	0	
645.21	-0.02241685	0	1235.21	-0.02221561	0	1825.2	0.00002754	0.00592796	2415.2	0.00119045	0	3005.2	-0.00746891	0	
645.41	-0.02271732	0	1235.41	-0.02160533	0	1825.4	-0.00016667	0.00592663	2415.4	0.00082268	0	3005.4	-0.00709223	0	
645.61	-0.02261332	0	1235.61	-0.02132198	0	1825.6	0.00049752	0.00592531	2415.6	0.00066851	0	3005.6	-0.00695753	0	
645.81	-0.02219491	0	1235.81	-0.0215449	0	1825.8	0.00065552	0.00592398	2415.8	-0.00006787	0	3005.8	-0.00697741	0	
646.01	-0.02153748	0	1236.01	-0.0210721	0	1826	0.00026604	0.00592265	2416	-0.00138984	0	3006	-0.00696709	0	
646.21	-0.02103738	0	1236.21	-0.02188886	0	1826.2	0.00073839	0.00592133	2416.2	-0.00040796	0	3006.2	-0.00649942	0	
646.41	-0.02136631	0	1236.41	-0.02219239	0	1826.4	0.00068073	0.00592	2416.4	-0.00107434	0	3006.4	-0.0063397	0	
646.61	-0.02219131	0	1236.61	-0.02293937	0	1826.6	0.00055972	0.00591868	2416.6	-0.00056336	0	3006.6	-0.00624235	0	
646.81	-0.02233936	0	1236.81	-0.02221099	0	1826.8	0.00098793	0.00591735	2416.8	-0.00104141	0	3006.8	-0.00566838	0	
647.01	-0.02253141	0	1237.01	-0.02273163	0	1827	0.00088703	0.00591603	2417	-0.001044	0	3007	-0.00478589	0	
647.21	-0.0220781	0	1237.21	-0.02323493	0	1827.2	0.00127945	0.0059147	2417.2	-0.00138455	0	3007.2	-0.00429855	0	
647.41	-0.02278082	0	1237.41	-0.0228433	0	1827.4	0.00113118	0.00591338	2417.4	-0.00082761	0	3007.4	-0.0045836	0	
647.61	-0.02300181	0	1237.61	-0.02343827	0	1827.6	0.00047167	0.00591205	2417.6	-0.00115986	0	3007.6	-0.00482927	0	
647.81	-0.02310322	0	1237.81	-0.02409051	0	1827.8	0.00065727	0.00591073	2417.8	-0.00161772	0	3007.8	-0.00472711	0	
648.01	-0.02334874	0	1238.01	-0.0246286	0	1828	0.00082325	0.00590941	2418	-0.00136283	0	3008	-0.00457813	0	
648.21	-0.0243722	0	1238.21	-0.02518082	0	1828.2	0.00132362	0.00590808	2418.2	-0.00106324	0	3008.2	-0.00373329	0	
648.41	-0.02435579	0	1238.41	-0.0250017	0	1828.4	0.00150034	0.00590676	2418.4	-0.00149591	0	3008.4	-0.00411887	0	
648.61	-0.02468666	0	1238.61	-0.02468686	0	1828.6	0.00169057	0.00590544	2418.6	-0.00164387	0	3008.6	-0.00447597	0	
648.81	-0.02453679	0	1238.81	-0.02414138	0	1828.8	0.00207259	0.00590412	2418.8	-0.00154647	0	3008.8	-0.00473783	0	
649.01	-0.02556756	0	1239.01	-0.02347697	0	1829	0.00205717	0.00590279	2419	-0.00100774	0	3009	-0.00514838	0	
649.21	-0.02586573	0	1239.21	-0.0225919	0	1829.2	0.00222503	0.00590147	2419.2	-0.00051982	0	3009.2	-0.00492167	0	
649.41	-0.02602514	0	1239.41	-0.02183534	0	1829.4	0.00165383	0.00590015	2419.4	-0.00087931	0	3009.4	-0.00496391	0	
649.61	-0.02610201	0	1239.61	-0.02112481	0	1829.6	0.00156682	0.00589883	2419.6	-0.00124361	0	3009.6	-0.00485718	0	
649.81	-0.02624752	0	1239.81	-0.02094704	0	1829.8	0.00124934	0.00589751	2419.8	-0.00177748	0	3009.8	-0.00550632	0	
