# Supplementary material for: Functional development of a V3/glycan-specific broadly neutralizing antibody isolated from a case of HIV superinfection
Source: eLife. 2021 Jul 15;10:e68110. doi: 10.7554/eLife.68110 (PMC8376252; doi:10.7554/eLife.68110)
Supplement: Figure 2—source data 2. [file elife-68110-fig2-data2.zip › QA013.2 Dbl Ref_21.02.04/02.04.21/QA013.2 Lineage Replicates_21.02.04/Results/B5Results.txt]

Conc1	1E-06	1E-06	1E-06	1E-06	1E-06	
Start1	290.01	880.01	1470	2060	2650	
Stop1	649.81	1239.81	1829.8	2419.8	3009.8	
Kobs	5.87111188733102E-05	5.34147736700192E-05	0.00111967777644424	0.692858403866301	0.286545309063537	
Error Kobs	0	0	0.000204973859755008	0.0913671224303895	0.0130099557780797	
Koff	0	0	0	0	0	
Error Koff	0	0	0	0	0	
Time1	Data1	Fit1	Time2	Data2	Fit2	Time3	Data3	Fit3	Time4	Data4	Fit4	Time5	Data5	Fit5	
290.01	0.00346131	0	880.01	0.00059488	0	1470	-0.00514546	0	2060	-0.00661188	0	2650	0.01293519	0	
290.21	0.00398672	0	880.21	0.00039483	0	1470.2	-0.00430404	0.0053085	2060.2	-0.00411588	0.00205667	2650.2	0.01408602	0.00278706	
290.41	0.00440382	0	880.41	0.00130393	0	1470.4	-0.00320634	0.0069825	2060.4	-0.00275224	0.00382242	2650.4	0.0155649	0.00541391	
290.61	0.00505515	0	880.61	0.00161004	0	1470.6	-0.00141935	0.00751039	2060.6	-0.0007814	0.00533842	2650.6	0.01738263	0.00788977	
290.81	0.0056487	0	880.81	0.00128741	0	1470.8	-0.00000691	0.00767686	2060.8	0.00104239	0.00663998	2650.8	0.01880359	0.01022332	
291.01	0.00578256	0	881.01	0.00179299	0	1471	0.00109175	0.00772935	2061	0.00311867	0.00775744	2651	0.02012332	0.01242273	
291.21	0.00651977	0	881.21	0.0020904	0	1471.2	0.00203251	0.00774591	2061.2	0.00497446	0.00871684	2651.2	0.02204421	0.01449571	
291.41	0.00789813	0	881.41	0.00296282	0	1471.4	0.00299463	0.00775113	2061.4	0.0066501	0.00954053	2651.4	0.02418025	0.01644954	
291.61	0.00841644	0	881.61	0.00401896	0	1471.6	0.00382543	0.00775277	2061.6	0.00741437	0.01024771	2651.6	0.02605144	0.01829106	
291.81	0.00971562	0	881.81	0.00518573	0	1471.8	0.00457107	0.00775329	2061.8	0.00772771	0.01085487	2651.8	0.02761283	0.02002673	
292.01	0.01020218	0	882.01	0.00566498	0	1472	0.00521493	0.00775346	2062	0.0078041	0.01137614	2652	0.02901564	0.02166263	
292.21	0.01062267	0	882.21	0.00608056	0	1472.2	0.00574263	0.00775351	2062.2	0.00730649	0.01182368	2652.2	0.02982024	0.0232045	
292.41	0.01141859	0	882.41	0.0070749	0	1472.4	0.00591172	0.00775352	2062.4	0.00779609	0.01220792	2652.4	0.03092128	0.02465774	
292.61	0.0120186	0	882.61	0.0066626	0	1472.6	0.00677114	0.00775353	2062.6	0.00763594	0.0125378	2652.6	0.03240369	0.02602744	
292.81	0.01246565	0	882.81	0.00697631	0	1472.8	0.00709064	0.00775353	2062.8	0.00847458	0.01282103	2652.8	0.03340654	0.02731841	
293.01	0.0134584	0	883.01	0.00881691	0	1473	0.00771612	0.00775353	2063	0.00819734	0.01306419	2653	0.03472489	0.02853518	
293.21	0.01408085	0	883.21	0.00890435	0	1473.2	0.00837298	0.00775353	2063.2	0.00900267	0.01327296	2653.2	0.03554179	0.02968201	
293.41	0.01407731	0	883.41	0.00927774	0	1473.4	0.00867561	0.00775353	2063.4	0.00916257	0.0134522	2653.4	0.03576396	0.03076291	
293.61	0.01386855	0	883.61	0.00972975	0	1473.6	0.00808042	0.00775353	2063.6	0.00949528	0.01360609	2653.6	0.0361079	0.03178169	
293.81	0.01298685	0	883.81	0.00974477	0	1473.8	0.0081715	0.00775353	2063.8	0.0103893	0.01373821	2653.8	0.0360677	0.0327419	
294.01	0.0117702	0	884.01	0.01007162	0	1474	0.0078783	0.00775353	2064	0.01111559	0.01385164	2654	0.03556986	0.03364692	
294.21	0.01188597	0	884.21	0.00960009	0	1474.2	0.0079956	0.00775353	2064.2	0.01146748	0.01394903	2654.2	0.03583999	0.03449992	
294.41	0.01139669	0	884.41	0.00991435	0	1474.4	0.00866113	0.00775353	2064.4	0.01168394	0.01403264	2654.4	0.03561898	0.03530388	
294.61	0.01140857	0	884.61	0.00947939	0	1474.6	0.00872721	0.00775353	2064.6	0.01313986	0.01410443	2654.6	0.0353609	0.03606164	
294.81	0.01088781	0	884.81	0.00894308	0	1474.8	0.00842722	0.00775353	2064.8	0.0132375	0.01416606	2654.8	0.03585883	0.03677583	
295.01	0.01073327	0	885.01	0.00913277	0	1475	0.00719247	0.00775353	2065	0.01399312	0.01421897	2655	0.03662648	0.03744898	
295.21	0.01118553	0	885.21	0.00965638	0	1475.2	0.00660834	0.00775353	2065.2	0.01476051	0.0142644	2655.2	0.0372697	0.03808343	
295.41	0.01164697	0	885.41	0.0102622	0	1475.4	0.00543841	0.00775353	2065.4	0.01462359	0.0143034	2655.4	0.03755757	0.03868141	
295.61	0.01175549	0	885.61	0.01056312	0	1475.6	0.00526627	0.00775353	2065.6	0.01490573	0.01433689	2655.6	0.03788334	0.03924502	
295.81	0.01269758	0	885.81	0.01038085	0	1475.8	0.00503172	0.00775353	2065.8	0.0150456	0.01436564	2655.8	0.03789495	0.03977624	
296.01	0.01235552	0	886.01	0.00985531	0	1476	0.00518263	0.00775353	2066	0.01512457	0.01439032	2656	0.03811485	0.04027691	
296.21	0.01249216	0	886.21	0.00958864	0	1476.2	0.00577719	0.00775353	2066.2	0.01523744	0.01441151	2656.2	0.03772835	0.04074881	
296.41	0.01311299	0	886.41	0.0092331	0	1476.4	0.00547278	0.00775353	2066.4	0.01574825	0.01442971	2656.4	0.0372857	0.04119359	
296.61	0.01244151	0	886.61	0.00873985	0	1476.6	0.00601949	0.00775353	2066.6	0.01551718	0.01444533	2656.6	0.03768966	0.04161279	
296.81	0.01245476	0	886.81	0.00944342	0	1476.8	0.00668919	0.00775353	2066.8	0.01593464	0.01445874	2656.8	0.03710831	0.04200791	
297.01	0.01213207	0	887.01	0.00973927	0	1477	0.00703943	0.00775353	2067	0.01479361	0.01447025	2657	0.03744386	0.0423803	
297.21	0.01180788	0	887.21	0.00771962	0	1477.2	0.00667668	0.00775353	2067.2	0.01535505	0.01448014	2657.2	0.03649055	0.0427313	
297.41	0.01170335	0	887.41	0.00780972	0	1477.4	0.00673877	0.00775353	2067.4	0.01522285	0.01448863	2657.4	0.03652707	0.04306212	
297.61	0.01192994	0	887.61	0.00825616	0	1477.6	0.00638094	0.00775353	2067.6	0.01483861	0.01449591	2657.6	0.037417	0.04337392	
297.81	0.01063236	0	887.81	0.00837716	0	1477.8	0.00700931	0.00775353	2067.8	0.01476417	0.01450217	2657.8	0.03758852	0.0436678	
298.01	0.01037276	0	888.01	0.00777753	0	1478	0.00668545	0.00775353	2068	0.01417421	0.01450754	2658	0.03735009	0.04394479	
298.21	0.010395	0	888.21	0.00665603	0	1478.2	0.0072737	0.00775353	2068.2	0.01364704	0.01451215	2658.2	0.0367887	0.04420585	
298.41	0.01079853	0	888.41	0.00659506	0	1478.4	0.00792988	0.00775353	2068.4	0.01416683	0.01451611	2658.4	0.03743687	0.04445191	
298.61	0.01141342	0	888.61	0.00716537	0	1478.6	0.00761394	0.00775353	2068.6	0.01342314	0.01451951	2658.6	0.03775356	0.04468383	
298.81	0.01157134	0	888.81	0.00702595	0	1478.8	0.00827298	0.00775353	2068.8	0.01252418	0.01452243	2658.8	0.0385899	0.04490241	
299.01	0.01180392	0	889.01	0.0071507	0	1479	0.00832824	0.00775353	2069	0.01271478	0.01452494	2659	0.03919038	0.04510843	
299.21	0.01126074	0	889.21	0.00651515	0	1479.2	0.00945793	0.00775353	2069.2	0.01287562	0.01452709	2659.2	0.03889655	0.04530261	
299.41	0.01187124	0	889.41	0.00615245	0	1479.4	0.00948399	0.00775353	2069.4	0.01279174	0.01452893	2659.4	0.03878689	0.04548563	
299.61	0.01228378	0	889.61	0.00636893	0	1479.6	0.01113791	0.00775353	2069.6	0.01368901	0.01453052	2659.6	0.03873384	0.04565812	
299.81	0.01156731	0	889.81	0.00622489	0	1479.8	0.01154649	0.00775353	2069.8	0.01300702	0.01453188	2659.8	0.03861869	0.04582071	
300.01	0.01096624	0	890.01	0.00589761	0	1480	0.0114256	0.00775353	2070	0.01359804	0.01453305	2660	0.0384531	0.04597394	
300.21	0.01073226	0	890.21	0.00550743	0	1480.2	0.01156068	0.00775353	2070.2	0.01415288	0.01453405	2660.2	0.03838636	0.04611837	
300.41	0.01104505	0	890.41	0.00564786	0	1480.4	0.01058128	0.00775353	2070.4	0.01415567	0.01453491	2660.4	0.03838314	0.0462545	
300.61	0.01091778	0	890.61	0.00581695	0	1480.6	0.01087848	0.00775353	2070.6	0.01366523	0.01453565	2660.6	0.03865019	0.0463828	
300.81	0.01070723	0	890.81	0.00594549	0	1480.8	0.01098359	0.00775353	2070.8	0.01353023	0.01453629	2660.8	0.03895676	0.04650372	
301.01	0.01035769	0	891.01	0.00551694	0	1481	0.00961911	0.00775353	2071	0.01372813	0.01453683	2661	0.03958173	0.0466177	
301.21	0.01091457	0	891.21	0.00502736	0	1481.2	0.00851087	0.00775353	2071.2	0.01421211	0.0145373	2661.2	0.03961821	0.04672512	
301.41	0.01089227	0	891.41	0.00611926	0	1481.4	0.00820003	0.00775353	2071.4	0.01399048	0.0145377	2661.4	0.0408378	0.04682637	
301.61	0.01000047	0	891.61	0.00742201	0	1481.6	0.00728044	0.00775353	2071.6	0.0132168	0.01453805	2661.6	0.04142186	0.0469218	
301.81	0.00930771	0	891.81	0.00773648	0	1481.8	0.00650273	0.00775353	2071.8	0.0135642	0.01453835	2661.8	0.04172835	0.04701175	
302.01	0.00903041	0	892.01	0.0070806	0	1482	0.00531587	0.00775353	2072	0.01351644	0.0145386	2662	0.04164541	0.04709652	
302.21	0.00835556	0	892.21	0.00769034	0	1482.2	0.00528094	0.00775353	2072.2	0.01333343	0.01453882	2662.2	0.04169027	0.04717642	
302.41	0.00827972	0	892.41	0.00739417	0	1482.4	0.00489645	0.00775353	2072.4	0.01358228	0.01453901	2662.4	0.0420575	0.04725173	
302.61	0.00808843	0	892.61	0.00838457	0	1482.6	0.00468599	0.00775353	2072.6	0.01275983	0.01453917	2662.6	0.04188723	0.04732271	
302.81	0.00763186	0	892.81	0.00814012	0	1482.8	0.00517166	0.00775353	2072.8	0.01319645	0.0145393	2662.8	0.04272328	0.04738961	
303.01	0.00735933	0	893.01	0.00794781	0	1483	0.00571578	0.00775353	2073	0.0139589	0.01453942	2663	0.0424837	0.04745266	
303.21	0.00775668	0	893.21	0.00701394	0	1483.2	0.00668662	0.00775353	2073.2	0.01403666	0.01453953	2663.2	0.04201683	0.04751209	
303.41	0.00791316	0	893.41	0.00825244	0	1483.4	0.00673346	0.00775353	2073.4	0.01364331	0.01453961	2663.4	0.04157283	0.0475681	
303.61	0.00749225	0	893.61	0.00873435	0	1483.6	0.00762268	0.00775353	2073.6	0.01356498	0.01453969	2663.6	0.04171123	0.0476209	
303.81	0.00738941	0	893.81	0.00843216	0	1483.8	0.00774884	0.00775353	2073.8	0.01207317	0.01453975	2663.8	0.04142501	0.04767066	
304.01	0.00685183	0	894.01	0.00918681	0	1484	0.00763438	0.00775353	2074	0.0122069	0.01453981	2664	0.04167882	0.04771756	
304.21	0.00710276	0	894.21	0.00953961	0	1484.2	0.00801207	0.00775353	2074.2	0.01147944	0.01453986	2664.2	0.04251017	0.04776176	
304.41	0.00753279	0	894.41	0.00965603	0	1484.4	0.00858015	0.00775353	2074.4	0.01105065	0.0145399	2664.4	0.04244464	0.04780342	
304.61	0.00738017	0	894.61	0.0094946	0	1484.6	0.00875726	0.00775353	2074.6	0.01064989	0.01453993	2664.6	0.04290445	0.04784269	
304.81	0.00749924	0	894.81	0.00927145	0	1484.8	0.00805558	0.00775353	2074.8	0.01093676	0.01453996	2664.8	0.04370647	0.0478797	
305.01	0.00798178	0	895.01	0.00846055	0	1485	0.00719816	0.00775353	2075	0.01141093	0.01453999	2665	0.04434001	0.04791458	
305.21	0.00868642	0	895.21	0.00822372	0	1485.2	0.00667892	0.00775353	2075.2	0.01143472	0.01454001	2665.2	0.04413676	0.04794746	
305.41	0.00875243	0	895.41	0.00793303	0	1485.4	0.0068143	0.00775353	2075.4	0.01189856	0.01454003	2665.4	0.0445965	0.04797845	
305.61	0.00799382	0	895.61	0.00739146	0	1485.6	0.00618519	0.00775353	2075.6	0.01183481	0.01454004	2665.6	0.044737	0.04800766	
305.81	0.00709351	0	895.81	0.00627612	0	1485.8	0.00558757	0.00775353	2075.8	0.01169598	0.01454006	2665.8	0.04462669	0.04803518	
306.01	0.00631578	0	896.01	0.00510927	0	1486	0.00559614	0.00775353	2076	0.01162137	0.01454007	2666	0.04477401	0.04806113	
306.21	0.00580814	0	896.21	0.00464425	0	1486.2	0.0057006	0.00775353	2076.2	0.01174123	0.01454008	2666.2	0.04552812	0.04808558	
306.41	0.00682369	0	896.41	0.00367728	0	1486.4	0.00565202	0.00775353	2076.4	0.01225114	0.01454009	2666.4	0.04583128	0.04810863	
306.61	0.00656762	0	896.61	0.00401452	0	1486.6	0.00625283	0.00775353	2076.6	0.0122232	0.0145401	2666.6	0.04661439	0.04813036	
306.81	0.0063523	0	896.81	0.00339517	0	1486.8	0.00670542	0.00775353	2076.8	0.0129795	0.0145401	2666.8	0.04670205	0.04815083	
307.01	0.00642212	0	897.01	0.00384451	0	1487	0.00700861	0.00775353	2077	0.01330277	0.01454011	2667	0.04572172	0.04817013	
307.21	0.00660903	0	897.21	0.0039573	0	1487.2	0.00707329	0.00775353	2077.2	0.01320001	0.01454011	2667.2	0.04575479	0.04818832	
307.41	0.00631459	0	897.41	0.00433238	0	1487.4	0.00723868	0.00775353	2077.4	0.01280361	0.01454012	2667.4	0.04522478	0.04820546	
307.61	0.00637992	0	897.61	0.00510865	0	1487.6	0.00826416	0.00775353	2077.6	0.01312367	0.01454012	2667.6	0.04494304	0.04822162	
307.81	0.00670717	0	897.81	0.0057246	0	1487.8	0.00755996	0.00775353	2077.8	0.01266614	0.01454013	2667.8	0.04400587	0.04823685	
308.01	0.00577961	0	898.01	0.00685201	0	1488	0.00711796	0.00775353	2078	0.01310009	0.01454013	2668	0.04415164	0.0482512	
308.21	0.00717296	0	898.21	0.0066365	0	1488.2	0.00752176	0.00775353	2078.2	0.01297338	0.01454013	2668.2	0.04355373	0.04826473	
308.41	0.00767223	0	898.41	0.00617539	0	1488.4	0.00785637	0.00775353	2078.4	0.01332454	0.01454013	2668.4	0.0431077	0.04827748	
308.61	0.00724145	0	898.61	0.00660463	0	1488.6	0.00722974	0.00775353	2078.6	0.0132237	0.01454013	2668.6	0.04307914	0.0482895	
308.81	0.00819152	0	898.81	0.00630204	0	1488.8	0.00662129	0.00775353	2078.8	0.01399732	0.01454013	2668.8	0.04302338	0.04830083	
309.01	0.00859683	0	899.01	0.00573815	0	1489	0.00667072	0.00775353	2079	0.01460803	0.01454014	2669	0.04269819	0.0483115	
309.21	0.00866657	0	899.21	0.00554353	0	1489.2	0.00694203	0.00775353	2079.2	0.01503096	0.01454014	2669.2	0.04196498	0.04832157	
309.41	0.00839549	0	899.41	0.00538429	0	1489.4	0.00695057	0.00775353	2079.4	0.01492436	0.01454014	2669.4	0.04174937	0.04833105	
309.61	0.00790517	0	899.61	0.00521704	0	1489.6	0.00695526	0.00775353	2079.6	0.01436174	0.01454014	2669.6	0.0412894	0.04833999	
309.81	0.00712476	0	899.81	0.00631024	0	1489.8	0.00675825	0.00775353	2079.8	0.01367792	0.01454014	2669.8	0.04155273	0.04834841	
310.01	0.00758169	0	900.01	0.00575533	0	1490	0.00722079	0.00775353	2080	0.01375481	0.01454014	2670	0.04137072	0.04835635	
310.21	0.00770823	0	900.21	0.00578894	0	1490.2	0.00805466	0.00775353	2080.2	0.01383938	0.01454014	2670.2	0.04208966	0.04836384	
310.41	0.00822963	0	900.41	0.00489062	0	1490.4	0.0087193	0.00775353	2080.4	0.01327973	0.01454014	2670.4	0.04276295	0.04837089	
310.61	0.00720404	0	900.61	0.0042873	0	1490.6	0.0095901	0.00775353	2080.6	0.01361389	0.01454014	2670.6	0.04394865	0.04837754	
310.81	0.00745979	0	900.81	0.00432463	0	1490.8	0.00998238	0.00775353	2080.8	0.01364971	0.01454014	2670.8	0.04475345	0.04838381	
311.01	0.00715866	0	901.01	0.00516602	0	1491	0.00977612	0.00775353	2081	0.01420278	0.01454014	2671	0.04486137	0.04838971	
311.21	0.00671201	0	901.21	0.00486489	0	1491.2	0.01019395	0.00775353	2081.2	0.01407707	0.01454014	2671.2	0.045341	0.04839528	
311.41	0.00612479	0	901.41	0.00481205	0	1491.4	0.01085696	0.00775353	2081.4	0.01432841	0.01454014	2671.4	0.04614177	0.04840053	
311.61	0.00590405	0	901.61	0.0051153	0	1491.6	0.01047437	0.00775353	2081.6	0.01458219	0.01454014	2671.6	0.04619139	0.04840547	
311.81	0.00636512	0	901.81	0.00470176	0	1491.8	0.00970748	0.00775353	2081.8	0.01468065	0.01454014	2671.8	0.04676879	0.04841013	
312.01	0.00636618	0	902.01	0.00494264	0	1492	0.01015684	0.00775353	2082	0.01424326	0.01454014	2672	0.04704689	0.04841453	
312.21	0.00695174	0	902.21	0.00493217	0	1492.2	0.01048164	0.00775353	2082.2	0.01446224	0.01454014	2672.2	0.04689732	0.04841867	
312.41	0.00723691	0	902.41	0.00528048	0	1492.4	0.01020676	0.00775353	2082.4	0.0150449	0.01454014	2672.4	0.04704232	0.04842257	
312.61	0.00721974	0	902.61	0.00611172	0	1492.6	0.01034802	0.00775353	2082.6	0.01563726	0.01454014	2672.6	0.04683408	0.04842625	
312.81	0.00899052	0	902.81	0.00586624	0	1492.8	0.01023083	0.00775353	2082.8	0.01602308	0.01454014	2672.8	0.04720859	0.04842972	
313.01	0.00981177	0	903.01	0.00572408	0	1493	0.01027875	0.00775353	2083	0.01547352	0.01454014	2673	0.04697188	0.04843298	
313.21	0.00933605	0	903.21	0.00620375	0	1493.2	0.01005312	0.00775353	2083.2	0.01508921	0.01454014	2673.2	0.04673791	0.04843606	
313.41	0.00935779	0	903.41	0.00683218	0	1493.4	0.00948408	0.00775353	2083.4	0.0149149	0.01454014	2673.4	0.04658933	0.04843897	
313.61	0.01050607	0	903.61	0.00662646	0	1493.6	0.00840085	0.00775353	2083.6	0.01433182	0.01454014	2673.6	0.04642993	0.0484417	
313.81	0.00974381	0	903.81	0.00720651	0	1493.8	0.00800225	0.00775353	2083.8	0.0134067	0.01454014	2673.8	0.04653008	0.04844428	
314.01	0.00936737	0	904.01	0.00609566	0	1494	0.00737141	0.00775353	2084	0.01315961	0.01454014	2674	0.04592569	0.04844671	
314.21	0.00894391	0	904.21	0.00558112	0	1494.2	0.00757381	0.00775353	2084.2	0.01274018	0.01454014	2674.2	0.04648116	0.048449	
314.41	0.00921856	0	904.41	0.00553787	0	1494.4	0.00704339	0.00775353	2084.4	0.01250596	0.01454014	2674.4	0.04670249	0.04845116	
314.61	0.00872825	0	904.61	0.00552857	0	1494.6	0.00673466	0.00775353	2084.6	0.01291641	0.01454014	2674.6	0.04716812	0.04845319	
314.81	0.00787274	0	904.81	0.00588919	0	1494.8	0.0062792	0.00775353	2084.8	0.01239464	0.01454014	2674.8	0.04731549	0.04845511	
315.01	0.00653354	0	905.01	0.00578874	0	1495	0.00654152	0.00775353	2085	0.01246329	0.01454014	2675	0.04623563	0.04845692	
315.21	0.00534074	0	905.21	0.00505395	0	1495.2	0.00659508	0.00775353	2085.2	0.01155855	0.01454014	2675.2	0.04609727	0.04845862	
315.41	0.00496562	0	905.41	0.00460187	0	1495.4	0.0066666	0.00775353	2085.4	0.01218659	0.01454014	2675.4	0.04561699	0.04846023	
315.61	0.00466467	0	905.61	0.00415778	0	1495.6	0.00620965	0.00775353	2085.6	0.0120815	0.01454014	2675.6	0.04513652	0.04846174	
315.81	0.00433225	0	905.81	0.00467471	0	1495.8	0.00656644	0.00775353	2085.8	0.0121668	0.01454014	2675.8	0.04579346	0.04846317	
316.01	0.00394026	0	906.01	0.00481758	0	1496	0.00675028	0.00775353	2086	0.01190779	0.01454014	2676	0.04511783	0.04846451	
316.21	0.00426652	0	906.21	0.00466164	0	1496.2	0.00705777	0.00775353	2086.2	0.01235338	0.01454014	2676.2	0.04514625	0.04846578	
316.41	0.00484736	0	906.41	0.00480627	0	1496.4	0.00765227	0.00775353	2086.4	0.01252669	0.01454014	2676.4	0.04455269	0.04846698	
316.61	0.00547572	0	906.61	0.00435543	0	1496.6	0.00845136	0.00775353	2086.6	0.01253422	0.01454014	2676.6	0.04500462	0.0484681	
316.81	0.00629915	0	906.81	0.0040672	0	1496.8	0.00894952	0.00775353	2086.8	0.01192558	0.01454014	2676.8	0.04535803	0.04846916	
317.01	0.00692399	0	907.01	0.0043669	0	1497	0.00892459	0.00775353	2087	0.01216268	0.01454014	2677	0.04532189	0.04847016	
317.21	0.00601106	0	907.21	0.00479533	0	1497.2	0.00894681	0.00775353	2087.2	0.01268562	0.01454014	2677.2	0.04598297	0.04847111	
317.41	0.00646438	0	907.41	0.00481244	0	1497.4	0.00900233	0.00775353	2087.4	0.01291484	0.01454014	2677.4	0.04672369	0.04847199	
317.61	0.00711949	0	907.61	0.00493461	0	1497.6	0.00906029	0.00775353	2087.6	0.01245985	0.01454014	2677.6	0.04747307	0.04847283	
317.81	0.00658994	0	907.81	0.00555285	0	1497.8	0.00895169	0.00775353	2087.8	0.01328657	0.01454014	2677.8	0.04860055	0.04847362	
318.01	0.0068604	0	908.01	0.00589376	0	1498	0.00790554	0.00775353	2088	0.01407921	0.01454014	2678	0.04870783	0.04847436	
318.21	0.00730322	0	908.21	0.00586944	0	1498.2	0.00762077	0.00775353	2088.2	0.01461172	0.01454014	2678.2	0.0491553	0.04847506	
318.41	0.00761921	0	908.41	0.00622771	0	1498.4	0.00639283	0.00775353	2088.4	0.01502257	0.01454014	2678.4	0.04988161	0.04847573	
318.61	0.00755109	0	908.61	0.00532401	0	1498.6	0.0064747	0.00775353	2088.6	0.01460396	0.01454014	2678.6	0.05058566	0.04847635	
318.81	0.00799072	0	908.81	0.0056011	0	1498.8	0.00614653	0.00775353	2088.8	0.01444324	0.01454014	2678.8	0.05061537	0.04847694	
319.01	0.00780601	0	909.01	0.00483372	0	1499	0.00680244	0.00775353	2089	0.01425423	0.01454014	2679	0.04951995	0.04847749	
319.21	0.00773344	0	909.21	0.00452463	0	1499.2	0.00592376	0.00775353	2089.2	0.01446098	0.01454014	2679.2	0.04923243	0.04847801	
319.41	0.00756179	0	909.41	0.00412429	0	1499.4	0.00540642	0.00775353	2089.4	0.01465414	0.01454014	2679.4	0.04875398	0.0484785	
319.61	0.00779363	0	909.61	0.00380802	0	1499.6	0.004451	0.00775353	2089.6	0.01489424	0.01454014	2679.6	0.04845162	0.04847896	
319.81	0.00755656	0	909.81	0.00410048	0	1499.8	0.00404394	0.00775353	2089.8	0.01389358	0.01454014	2679.8	0.04829662	0.0484794	
320.01	0.00747942	0	910.01	0.00352042	0	1500	0.00334776	0.00775353	2090	0.01336357	0.01454014	2680	0.04747227	0.04847981	
320.21	0.00808857	0	910.21	0.00350567	0	1500.2	0.00354752	0.00775353	2090.2	0.01275069	0.01454014	2680.2	0.04704177	0.0484802	
320.41	0.00820716	0	910.41	0.00269221	0	1500.4	0.00322888	0.00775353	2090.4	0.01275057	0.01454014	2680.4	0.04666107	0.04848057	
320.61	0.00902879	0	910.61	0.00298059	0	1500.6	0.00343468	0.00775353	2090.6	0.01264463	0.01454014	2680.6	0.04655998	0.04848091	
320.81	0.00866194	0	910.81	0.00231949	0	1500.8	0.00379298	0.00775353	2090.8	0.01268808	0.01454014	2680.8	0.04591402	0.04848124	
321.01	0.00866839	0	911.01	0.00228723	0	1501	0.00344452	0.00775353	2091	0.01343291	0.01454014	2681	0.04568252	0.04848154	
321.21	0.00826412	0	911.21	0.00278345	0	1501.2	0.00342587	0.00775353	2091.2	0.01319879	0.01454014	2681.2	0.04544607	0.04848183	
321.41	0.00865341	0	911.41	0.00290962	0	1501.4	0.00364903	0.00775353	2091.4	0.01402725	0.01454014	2681.4	0.04504142	0.0484821	
321.61	0.00891697	0	911.61	0.00360211	0	1501.6	0.00400974	0.00775353	2091.6	0.01392742	0.01454014	2681.6	0.04515556	0.04848236	
321.81	0.00938685	0	911.81	0.00331494	0	1501.8	0.00388793	0.00775353	2091.8	0.01467583	0.01454014	2681.8	0.04519974	0.0484826	
322.01	0.00792271	0	912.01	0.00340973	0	1502	0.0045455	0.00775353	2092	0.01503325	0.01454014	2682	0.04531176	0.04848283	
322.21	0.00812012	0	912.21	0.00247837	0	1502.2	0.00410484	0.00775353	2092.2	0.01442802	0.01454014	2682.2	0.04477951	0.04848304	
322.41	0.00840045	0	912.41	0.00182416	0	1502.4	0.00407701	0.00775353	2092.4	0.0148187	0.01454014	2682.4	0.04499916	0.04848324	
322.61	0.00796991	0	912.61	0.00214914	0	1502.6	0.00557262	0.00775353	2092.6	0.01481224	0.01454014	2682.6	0.04540041	0.04848343	
322.81	0.00753612	0	912.81	0.00234378	0	1502.8	0.00593206	0.00775353	2092.8	0.01481423	0.01454014	2682.8	0.04503436	0.04848361	
323.01	0.00586703	0	913.01	0.00217513	0	1503	0.00650439	0.00775353	2093	0.01521048	0.01454014	2683	0.04440246	0.04848378	
323.21	0.00532902	0	913.21	0.00213641	0	1503.2	0.00638284	0.00775353	2093.2	0.01559018	0.01454014	2683.2	0.04468238	0.04848394	
323.41	0.00456909	0	913.41	0.00226748	0	1503.4	0.00680762	0.00775353	2093.4	0.01505944	0.01454014	2683.4	0.04483956	0.04848409	
323.61	0.00405501	0	913.61	0.00326671	0	1503.6	0.006597	0.00775353	2093.6	0.01491564	0.01454014	2683.6	0.04509069	0.04848424	
323.81	0.00287698	0	913.81	0.00370443	0	1503.8	0.00677688	0.00775353	2093.8	0.01381099	0.01454014	2683.8	0.04502042	0.04848437	
324.01	0.00272464	0	914.01	0.00392896	0	1504	0.0073511	0.00775353	2094	0.01431194	0.01454014	2684	0.04544238	0.0484845	
324.21	0.00377293	0	914.21	0.00433923	0	1504.2	0.00829951	0.00775353	2094.2	0.01429011	0.01454014	2684.2	0.04597699	0.04848461	
324.41	0.00300012	0	914.41	0.00406819	0	1504.4	0.00829684	0.00775353	2094.4	0.0148855	0.01454014	2684.4	0.04593135	0.04848473	
324.61	0.00342998	0	914.61	0.00454463	0	1504.6	0.00954751	0.00775353	2094.6	0.01516022	0.01454014	2684.6	0.04493495	0.04848483	
324.81	0.00346618	0	914.81	0.00368428	0	1504.8	0.01026903	0.00775353	2094.8	0.01468647	0.01454014	2684.8	0.04525572	0.04848493	
325.01	0.00425194	0	915.01	0.00376669	0	1505	0.01007981	0.00775353	2095	0.01490177	0.01454014	2685	0.04529808	0.04848502	
325.21	0.00541507	0	915.21	0.00400097	0	1505.2	0.00996963	0.00775353	2095.2	0.01480774	0.01454014	2685.2	0.04489622	0.04848511	
325.41	0.00573193	0	915.41	0.00342291	0	1505.4	0.00991261	0.00775353	2095.4	0.01532206	0.01454014	2685.4	0.04535765	0.0484852	
325.61	0.00594295	0	915.61	0.00302164	0	1505.6	0.01004929	0.00775353	2095.6	0.01456784	0.01454014	2685.6	0.0457763	0.04848527	
325.81	0.00680882	0	915.81	0.00231698	0	1505.8	0.01049704	0.00775353	2095.8	0.01453426	0.01454014	2685.8	0.04620274	0.04848535	
326.01	0.00771185	0	916.01	0.0013654	0	1506	0.01000792	0.00775353	2096	0.01392049	0.01454014	2686	0.04629136	0.04848542	
326.21	0.00863658	0	916.21	0.00105329	0	1506.2	0.0086671	0.00775353	2096.2	0.01296228	0.01454014	2686.2	0.04644984	0.04848548	
326.41	0.00887193	0	916.41	0.00054762	0	1506.4	0.00803588	0.00775353	2096.4	0.01295425	0.01454014	2686.4	0.04727063	0.04848555	
326.61	0.00838114	0	916.61	0.00113941	0	1506.6	0.00782768	0.00775353	2096.6	0.0124558	0.01454014	2686.6	0.04738532	0.0484856	
326.81	0.00818354	0	916.81	0.00065008	0	1506.8	0.00770803	0.00775353	2096.8	0.01190617	0.01454014	2686.8	0.04813165	0.04848566	
327.01	0.00701584	0	917.01	0.00054197	0	1507	0.00700266	0.00775353	2097	0.0116452	0.01454014	2687	0.04844213	0.04848571	
327.21	0.00680162	0	917.21	0.00089656	0	1507.2	0.00642247	0.00775353	2097.2	0.01037737	0.01454014	2687.2	0.04935769	0.04848576	
327.41	0.00720726	0	917.41	0.00192664	0	1507.4	0.00616696	0.00775353	2097.4	0.01020129	0.01454014	2687.4	0.04959578	0.04848581	
327.61	0.00665096	0	917.61	0.00202231	0	1507.6	0.00531892	0.00775353	2097.6	0.01007747	0.01454014	2687.6	0.05012093	0.04848585	
327.81	0.00609	0	917.81	0.00128776	0	1507.8	0.00519719	0.00775353	2097.8	0.01037588	0.01454014	2687.8	0.05017414	0.04848589	
328.01	0.00547946	0	918.01	0.00200481	0	1508	0.00548311	0.00775353	2098	0.01054762	0.01454014	2688	0.05014122	0.04848593	
328.21	0.00566055	0	918.21	0.00290502	0	1508.2	0.00501683	0.00775353	2098.2	0.01092775	0.01454014	2688.2	0.05033385	0.04848596	
328.41	0.00367432	0	918.41	0.00386893	0	1508.4	0.00529884	0.00775353	2098.4	0.01144567	0.01454014	2688.4	0.04927601	0.048486	
328.61	0.00307859	0	918.61	0.00401592	0	1508.6	0.00623352	0.00775353	2098.6	0.01204365	0.01454014	2688.6	0.0495646	0.04848603	
328.81	0.00243105	0	918.81	0.00417582	0	1508.8	0.00637911	0.00775353	2098.8	0.01206587	0.01454014	2688.8	0.05039478	0.04848606	
329.01	0.0022217	0	919.01	0.00374656	0	1509	0.005591	0.00775353	2099	0.01275225	0.01454014	2689	0.05089002	0.04848609	
329.21	0.00213269	0	919.21	0.00316212	0	1509.2	0.00519846	0.00775353	2099.2	0.01337039	0.01454014	2689.2	0.0515445	0.04848612	
329.41	0.00162627	0	919.41	0.00326741	0	1509.4	0.00549709	0.00775353	2099.4	0.01325397	0.01454014	2689.4	0.05227827	0.04848614	
329.61	0.00159182	0	919.61	0.00350165	0	1509.6	0.00499345	0.00775353	2099.6	0.01303927	0.01454014	2689.6	0.05201251	0.04848617	
329.81	0.00209691	0	919.81	0.00402871	0	1509.8	0.00551199	0.00775353	2099.8	0.01335645	0.01454014	2689.8	0.05195039	0.04848619	
330.01	0.0021515	0	920.01	0.00381719	0	1510	0.00494352	0.00775353	2100	0.01325091	0.01454014	2690	0.05069772	0.04848621	
330.21	0.00148859	0	920.21	0.00378417	0	1510.2	0.00546107	0.00775353	2100.2	0.01400749	0.01454014	2690.2	0.05031317	0.04848623	
330.41	0.00195075	0	920.41	0.00275148	0	1510.4	0.00569728	0.00775353	2100.4	0.0140557	0.01454014	2690.4	0.04931814	0.04848625	
330.61	0.00160851	0	920.61	0.00226892	0	1510.6	0.00649617	0.00775353	2100.6	0.01479155	0.01454014	2690.6	0.04857964	0.04848627	
330.81	0.00117548	0	920.81	0.00119339	0	1510.8	0.00716571	0.00775353	2100.8	0.01415018	0.01454014	2690.8	0.04890133	0.04848628	
331.01	0.0015055	0	921.01	0.00084104	0	1511	0.00689539	0.00775353	2101	0.01387497	0.01454014	2691	0.04729488	0.0484863	
331.21	0.00242628	0	921.21	0.00114565	0	1511.2	0.00722316	0.00775353	2101.2	0.013538	0.01454014	2691.2	0.04652523	0.04848632	
331.41	0.00309214	0	921.41	0.00086627	0	1511.4	0.00807266	0.00775353	2101.4	0.01451088	0.01454014	2691.4	0.04610973	0.04848633	
331.61	0.00268104	0	921.61	0.00034658	0	1511.6	0.0091968	0.00775353	2101.6	0.01422267	0.01454014	2691.6	0.04583905	0.04848634	
331.81	0.00270869	0	921.81	0.00050906	0	1511.8	0.00988167	0.00775353	2101.8	0.01414532	0.01454014	2691.8	0.04538913	0.04848636	
332.01	0.00263348	0	922.01	0.00114704	0	1512	0.01040707	0.00775353	2102	0.01399319	0.01454014	2692	0.04470006	0.04848637	
332.21	0.00269084	0	922.21	0.00169227	0	1512.2	0.01001948	0.00775353	2102.2	0.01429447	0.01454014	2692.2	0.04423986	0.04848638	
332.41	0.00152635	0	922.41	0.00300102	0	1512.4	0.01033724	0.00775353	2102.4	0.01478816	0.01454014	2692.4	0.04390789	0.04848639	
332.61	0.0017043	0	922.61	0.00280389	0	1512.6	0.01026904	0.00775353	2102.6	0.01504525	0.01454014	2692.6	0.04427799	0.0484864	
332.81	0.00236229	0	922.81	0.00281915	0	1512.8	0.01058828	0.00775353	2102.8	0.01400051	0.01454014	2692.8	0.0449608	0.04848641	
333.01	0.00285761	0	923.01	0.0022633	0	1513	0.00980917	0.00775353	2103	0.01376261	0.01454014	2693	0.04621981	0.04848642	
333.21	0.0031666	0	923.21	0.00260884	0	1513.2	0.01010977	0.00775353	2103.2	0.01385463	0.01454014	2693.2	0.04653431	0.04848642	
333.41	0.00306086	0	923.41	0.00344516	0	1513.4	0.0094305	0.00775353	2103.4	0.01411976	0.01454014	2693.4	0.04668403	0.04848643	
333.61	0.00375332	0	923.61	0.00377413	0	1513.6	0.00818956	0.00775353	2103.6	0.01468373	0.01454014	2693.6	0.04634078	0.04848644	
333.81	0.00405256	0	923.81	0.00356006	0	1513.8	0.0093917	0.00775353	2103.8	0.01610651	0.01454014	2693.8	0.04628399	0.04848645	
334.01	0.00392608	0	924.01	0.00291308	0	1514	0.00831021	0.00775353	2104	0.0163949	0.01454014	2694	0.04641838	0.04848645	
334.21	0.00421342	0	924.21	0.00265873	0	1514.2	0.00772249	0.00775353	2104.2	0.01741842	0.01454014	2694.2	0.04658655	0.04848646	
334.41	0.00413056	0	924.41	0.00253024	0	1514.4	0.0066203	0.00775353	2104.4	0.0168357	0.01454014	2694.4	0.04685979	0.04848647	
334.61	0.00395095	0	924.61	0.00248541	0	1514.6	0.00547038	0.00775353	2104.6	0.01693453	0.01454014	2694.6	0.0476452	0.04848647	
334.81	0.00339126	0	924.81	0.00304257	0	1514.8	0.00467753	0.00775353	2104.8	0.01642126	0.01454014	2694.8	0.04768648	0.04848648	
335.01	0.00332378	0	925.01	0.00392399	0	1515	0.00471373	0.00775353	2105	0.01654746	0.01454014	2695	0.04705602	0.04848648	
335.21	0.00216577	0	925.21	0.00528373	0	1515.2	0.0055409	0.00775353	2105.2	0.016307	0.01454014	2695.2	0.04741512	0.04848649	
335.41	0.00242462	0	925.41	0.00611295	0	1515.4	0.0063189	0.00775353	2105.4	0.01595374	0.01454014	2695.4	0.04843613	0.04848649	
335.61	0.00223414	0	925.61	0.0067041	0	1515.6	0.00722217	0.00775353	2105.6	0.01518687	0.01454014	2695.6	0.04798174	0.04848649	
335.81	0.00243611	0	925.81	0.00709423	0	1515.8	0.00679644	0.00775353	2105.8	0.01424626	0.01454014	2695.8	0.04773651	0.0484865	
336.01	0.00191396	0	926.01	0.00691868	0	1516	0.00686845	0.00775353	2106	0.01343558	0.01454014	2696	0.04768241	0.0484865	
336.21	0.0017407	0	926.21	0.00774653	0	1516.2	0.00698335	0.00775353	2106.2	0.01291833	0.01454014	2696.2	0.04653894	0.0484865	
336.41	0.00193853	0	926.41	0.0083229	0	1516.4	0.00794837	0.00775353	2106.4	0.01316063	0.01454014	2696.4	0.04637018	0.04848651	
336.61	0.00279128	0	926.61	0.00802208	0	1516.6	0.00860003	0.00775353	2106.6	0.01234404	0.01454014	2696.6	0.04605682	0.04848651	
336.81	0.00279457	0	926.81	0.0074096	0	1516.8	0.00943771	0.00775353	2106.8	0.01157257	0.01454014	2696.8	0.0462332	0.04848651	
337.01	0.00296399	0	927.01	0.00710026	0	1517	0.00953462	0.00775353	2107	0.01216891	0.01454014	2697	0.04628971	0.04848652	
337.21	0.00303176	0	927.21	0.00670844	0	1517.2	0.00966416	0.00775353	2107.2	0.01274025	0.01454014	2697.2	0.0460082	0.04848652	
337.41	0.00242639	0	927.41	0.00542792	0	1517.4	0.00977452	0.00775353	2107.4	0.01323245	0.01454014	2697.4	0.04563546	0.04848652	
337.61	0.00270856	0	927.61	0.0048248	0	1517.6	0.01019052	0.00775353	2107.6	0.01379336	0.01454014	2697.6	0.04559464	0.04848652	
337.81	0.00238152	0	927.81	0.00380183	0	1517.8	0.01051891	0.00775353	2107.8	0.01441529	0.01454014	2697.8	0.04580153	0.04848653	
338.01	0.0016616	0	928.01	0.00337738	0	1518	0.0090095	0.00775353	2108	0.01396451	0.01454014	2698	0.04609825	0.04848653	
338.21	0.00174197	0	928.21	0.00344197	0	1518.2	0.0081266	0.00775353	2108.2	0.01385536	0.01454014	2698.2	0.0459689	0.04848653	
338.41	0.00186242	0	928.41	0.00269468	0	1518.4	0.00761281	0.00775353	2108.4	0.01296077	0.01454014	2698.4	0.04645191	0.04848653	
338.61	0.00167019	0	928.61	0.00224262	0	1518.6	0.00684746	0.00775353	2108.6	0.01331706	0.01454014	2698.6	0.04729809	0.04848653	
338.81	0.00080467	0	928.81	0.00309006	0	1518.8	0.00605992	0.00775353	2108.8	0.01307887	0.01454014	2698.8	0.04692633	0.04848653	
339.01	0.00093901	0	929.01	0.00326125	0	1519	0.00667222	0.00775353	2109	0.01265067	0.01454014	2699	0.04742956	0.04848654	
339.21	0.00092618	0	929.21	0.00349561	0	1519.2	0.00618756	0.00775353	2109.2	0.01194526	0.01454014	2699.2	0.04802435	0.04848654	
339.41	0.00227979	0	929.41	0.00220032	0	1519.4	0.00607305	0.00775353	2109.4	0.01207844	0.01454014	2699.4	0.04809554	0.04848654	
339.61	0.00192448	0	929.61	0.00190641	0	1519.6	0.00561572	0.00775353	2109.6	0.01168238	0.01454014	2699.6	0.04795917	0.04848654	
339.81	0.00192729	0	929.81	0.00136041	0	1519.8	0.00485344	0.00775353	2109.8	0.01110615	0.01454014	2699.8	0.04886297	0.04848654	
340.01	0.00165315	0	930.01	0.00091441	0	1520	0.00460662	0.00775353	2110	0.01110017	0.01454014	2700	0.0484727	0.04848654	
340.21	0.00203434	0	930.21	0.00114255	0	1520.2	0.00474975	0.00775353	2110.2	0.01130121	0.01454014	2700.2	0.04831597	0.04848654	
340.41	0.00301693	0	930.41	0.00088936	0	1520.4	0.00421831	0.00775353	2110.4	0.01201735	0.01454014	2700.4	0.0481472	0.04848654	
340.61	0.00344465	0	930.61	0.00085606	0	1520.6	0.0038288	0.00775353	2110.6	0.01217772	0.01454014	2700.6	0.04826007	0.04848655	
340.81	0.00375545	0	930.81	0.00061046	0	1520.8	0.00316177	0.00775353	2110.8	0.01322986	0.01454014	2700.8	0.04844538	0.04848655	
341.01	0.00374396	0	931.01	0.00052121	0	1521	0.00387491	0.00775353	2111	0.01394717	0.01454014	2701	0.04861739	0.04848655	
341.21	0.002882	0	931.21	0.00014466	0	1521.2	0.00398304	0.00775353	2111.2	0.01419449	0.01454014	2701.2	0.04813758	0.04848655	
341.41	0.00223292	0	931.41	0.00047301	0	1521.4	0.00477887	0.00775353	2111.4	0.0144005	0.01454014	2701.4	0.0484102	0.04848655	
341.61	0.00217019	0	931.61	0.00126754	0	1521.6	0.00538994	0.00775353	2111.6	0.0152914	0.01454014	2701.6	0.04951141	0.04848655	
341.81	0.00194842	0	931.81	0.00158148	0	1521.8	0.00568218	0.00775353	2111.8	0.01520498	0.01454014	2701.8	0.04964817	0.04848655	
342.01	0.00177635	0	932.01	0.00145537	0	1522	0.00592203	0.00775353	2112	0.0151955	0.01454014	2702	0.04928819	0.04848655	
342.21	0.00244703	0	932.21	0.00211208	0	1522.2	0.00558442	0.00775353	2112.2	0.01515379	0.01454014	2702.2	0.04937425	0.04848655	
342.41	0.00262898	0	932.41	0.00182755	0	1522.4	0.006043	0.00775353	2112.4	0.01529973	0.01454014	2702.4	0.05007655	0.04848655	
342.61	0.00254126	0	932.61	0.00217682	0	1522.6	0.00525625	0.00775353	2112.6	0.01630006	0.01454014	2702.6	0.04986118	0.04848655	
342.81	0.00274839	0	932.81	0.00295851	0	1522.8	0.00463637	0.00775353	2112.8	0.0163705	0.01454014	2702.8	0.05018171	0.04848655	
343.01	0.00272841	0	933.01	0.00269222	0	1523	0.00481887	0.00775353	2113	0.01610395	0.01454014	2703	0.04979885	0.04848655	
343.21	0.00243647	0	933.21	0.00151033	0	1523.2	0.0047121	0.00775353	2113.2	0.01618113	0.01454014	2703.2	0.04974179	0.04848655	
343.41	0.00227676	0	933.41	0.00033572	0	1523.4	0.00527061	0.00775353	2113.4	0.01683097	0.01454014	2703.4	0.04932739	0.04848655	
343.61	0.00175526	0	933.61	0.00037332	0	1523.6	0.00541641	0.00775353	2113.6	0.01602796	0.01454014	2703.6	0.04903842	0.04848655	
343.81	0.00139868	0	933.81	-0.00015377	0	1523.8	0.00574576	0.00775353	2113.8	0.01586624	0.01454014	2703.8	0.04840909	0.04848655	
344.01	0.00114832	0	934.01	-0.00011064	0	1524	0.00670862	0.00775353	2114	0.01526399	0.01454014	2704	0.04745064	0.04848655	
344.21	0.00211912	0	934.21	-0.00001664	0	1524.2	0.00770905	0.00775353	2114.2	0.01513795	0.01454014	2704.2	0.04724249	0.04848656	
344.41	0.00230856	0	934.41	-0.00011014	0	1524.4	0.00729946	0.00775353	2114.4	0.01450852	0.01454014	2704.4	0.04622641	0.04848656	
344.61	0.00173097	0	934.61	0.00018528	0	1524.6	0.00682177	0.00775353	2114.6	0.01405025	0.01454014	2704.6	0.04592415	0.04848656	
344.81	0.00205369	0	934.81	0.00047626	0	1524.8	0.00656961	0.00775353	2114.8	0.01460658	0.01454014	2704.8	0.04650896	0.04848656	
345.01	0.00098096	0	935.01	0.00097418	0	1525	0.00739347	0.00775353	2115	0.01366697	0.01454014	2705	0.04625754	0.04848656	
345.21	0.00087092	0	935.21	0.0009971	0	1525.2	0.00695969	0.00775353	2115.2	0.0138296	0.01454014	2705.2	0.04652698	0.04848656	
345.41	0.00050733	0	935.41	0.00174039	0	1525.4	0.00665842	0.00775353	2115.4	0.01374086	0.01454014	2705.4	0.04777054	0.04848656	
345.61	0.00036063	0	935.61	0.0023219	0	1525.6	0.00636672	0.00775353	2115.6	0.01365726	0.01454014	2705.6	0.0484999	0.04848656	
345.81	0.00005048	0	935.81	0.00256452	0	1525.8	0.00559468	0.00775353	2115.8	0.01473113	0.01454014	2705.8	0.04820717	0.04848656	
346.01	0.00054534	0	936.01	0.00232988	0	1526	0.0050605	0.00775353	2116	0.01479806	0.01454014	2706	0.04845453	0.04848656	
346.21	0.00118719	0	936.21	0.00303129	0	1526.2	0.00442254	0.00775353	2116.2	0.01486874	0.01454014	2706.2	0.04912381	0.04848656	
346.41	0.00150095	0	936.41	0.00336729	0	1526.4	0.00377417	0.00775353	2116.4	0.01567049	0.01454014	2706.4	0.04968727	0.04848656	
346.61	0.00256265	0	936.61	0.0040946	0	1526.6	0.00286164	0.00775353	2116.6	0.01597115	0.01454014	2706.6	0.04982055	0.04848656	
346.81	0.00350368	0	936.81	0.0038455	0	1526.8	0.00288547	0.00775353	2116.8	0.01578771	0.01454014	2706.8	0.05036114	0.04848656	
347.01	0.00388733	0	937.01	0.00342136	0	1527	0.00285214	0.00775353	2117	0.0158184	0.01454014	2707	0.04995839	0.04848656	
347.21	0.0040187	0	937.21	0.00251439	0	1527.2	0.00294905	0.00775353	2117.2	0.01583451	0.01454014	2707.2	0.05025356	0.04848656	
347.41	0.0043479	0	937.41	0.00206695	0	1527.4	0.00324408	0.00775353	2117.4	0.01534018	0.01454014	2707.4	0.04898057	0.04848656	
347.61	0.00404113	0	937.61	0.00133889	0	1527.6	0.00415518	0.00775353	2117.6	0.01457299	0.01454014	2707.6	0.04792869	0.04848656	
347.81	0.00363815	0	937.81	0.00128182	0	1527.8	0.00492732	0.00775353	2117.8	0.01440446	0.01454014	2707.8	0.04784444	0.04848656	
348.01	0.00319711	0	938.01	0.00046874	0	1528	0.00599697	0.00775353	2118	0.01341354	0.01454014	2708	0.04726912	0.04848656	
348.21	0.00413487	0	938.21	-0.00001578	0	1528.2	0.00640111	0.00775353	2118.2	0.01334696	0.01454014	2708.2	0.04677587	0.04848656	
348.41	0.00286796	0	938.41	-0.00025713	0	1528.4	0.006252	0.00775353	2118.4	0.01173319	0.01454014	2708.4	0.04727448	0.04848656	
348.61	0.00308399	0	938.61	0.00068716	0	1528.6	0.00603163	0.00775353	2118.6	0.01240898	0.01454014	2708.6	0.04749868	0.04848656	
348.81	0.0035775	0	938.81	-0.00041359	0	1528.8	0.00718022	0.00775353	2118.8	0.01278267	0.01454014	2708.8	0.0479215	0.04848656	
349.01	0.00282515	0	939.01	-0.00053583	0	1529	0.00716794	0.00775353	2119	0.01189818	0.01454014	2709	0.04756627	0.04848656	
349.21	0.00271297	0	939.21	-0.000709	0	1529.2	0.00728827	0.00775353	2119.2	0.01234659	0.01454014	2709.2	0.04698195	0.04848656	
349.41	0.00148911	0	939.41	0.00042568	0	1529.4	0.00735743	0.00775353	2119.4	0.01175232	0.01454014	2709.4	0.0472695	0.04848656	
349.61	0.00147756	0	939.61	0.0002427	0	1529.6	0.0074163	0.00775353	2119.6	0.01173966	0.01454014	2709.6	0.04785355	0.04848656	
349.81	0.00067786	0	939.81	0.00015475	0	1529.8	0.00733094	0.00775353	2119.8	0.01341527	0.01454014	2709.8	0.04760184	0.04848656	
350.01	0.00057466	0	940.01	0.00035178	0	1530	0.00714711	0.00775353	2120	0.01246452	0.01454014	2710	0.04758817	0.04848656	
350.21	0.00035045	0	940.21	0.00077879	0	1530.2	0.00724987	0.00775353	2120.2	0.01178182	0.01454014	2710.2	0.04741736	0.04848656	
350.41	0.00001523	0	940.41	0.00101014	0	1530.4	0.00718931	0.00775353	2120.4	0.01187009	0.01454014	2710.4	0.04738811	0.04848656	
350.61	0.00041637	0	940.61	0.00125118	0	1530.6	0.0070802	0.00775353	2120.6	0.01148168	0.01454014	2710.6	0.04790306	0.04848656	
350.81	0.00030101	0	940.81	0.00109211	0	1530.8	0.00665933	0.00775353	2120.8	0.01204072	0.01454014	2710.8	0.04809517	0.04848656	
351.01	-0.00011721	0	941.01	0.00197917	0	1531	0.005918	0.00775353	2121	0.01179063	0.01454014	2711	0.04752169	0.04848656	
351.21	-0.00087626	0	941.21	0.00259509	0	1531.2	0.00594594	0.00775353	2121.2	0.01188155	0.01454014	2711.2	0.04693626	0.04848656	
351.41	-0.00176294	0	941.41	0.00219819	0	1531.4	0.00633141	0.00775353	2121.4	0.01250738	0.01454014	2711.4	0.04650186	0.04848656	
351.61	-0.00191505	0	941.61	0.00207332	0	1531.6	0.00654534	0.00775353	2121.6	0.01363484	0.01454014	2711.6	0.04678531	0.04848656	
351.81	-0.00115345	0	941.81	0.00267586	0	1531.8	0.00680626	0.00775353	2121.8	0.01387398	0.01454014	2711.8	0.04677923	0.04848656	
352.01	-0.00069772	0	942.01	0.00177456	0	1532	0.0065578	0.00775353	2122	0.01434259	0.01454014	2712	0.04688285	0.04848656	
352.21	-0.00019654	0	942.21	0.00247572	0	1532.2	0.00783791	0.00775353	2122.2	0.01498966	0.01454014	2712.2	0.04776528	0.04848656	
352.41	-0.00025768	0	942.41	0.00274469	0	1532.4	0.00795568	0.00775353	2122.4	0.01508019	0.01454014	2712.4	0.04809956	0.04848656	
352.61	0.00140258	0	942.61	0.00242598	0	1532.6	0.00777098	0.00775353	2122.6	0.01697114	0.01454014	2712.6	0.04826082	0.04848656	
352.81	0.00198831	0	942.81	0.00115973	0	1532.8	0.00831505	0.00775353	2122.8	0.01676184	0.01454014	2712.8	0.0484718	0.04848656	
353.01	0.00233422	0	943.01	0.00185017	0	1533	0.007687	0.00775353	2123	0.01659215	0.01454014	2713	0.04872903	0.04848656	
353.21	0.0020548	0	943.21	0.00146985	0	1533.2	0.00816223	0.00775353	2123.2	0.01713656	0.01454014	2713.2	0.04830347	0.04848656	
353.41	0.00152022	0	943.41	0.00193884	0	1533.4	0.00821623	0.00775353	2123.4	0.01657644	0.01454014	2713.4	0.04894359	0.04848656	
353.61	0.00185784	0	943.61	0.00089978	0	1533.6	0.00709609	0.00775353	2123.6	0.0161689	0.01454014	2713.6	0.04919312	0.04848656	
353.81	0.00146957	0	943.81	0.00085638	0	1533.8	0.00623234	0.00775353	2123.8	0.01629288	0.01454014	2713.8	0.04862705	0.04848656	
354.01	0.00132888	0	944.01	0.00037025	0	1534	0.00573695	0.00775353	2124	0.01466014	0.01454014	2714	0.04864541	0.04848656	
354.21	0.00105322	0	944.21	-0.0001536	0	1534.2	0.00597599	0.00775353	2124.2	0.01440319	0.01454014	2714.2	0.04867295	0.04848656	
354.41	0.0007051	0	944.41	0.00026561	0	1534.4	0.0059302	0.00775353	2124.4	0.01441657	0.01454014	2714.4	0.04858905	0.04848656	
354.61	0.0008035	0	944.61	0.00082788	0	1534.6	0.00591198	0.00775353	2124.6	0.01364169	0.01454014	2714.6	0.0487135	0.04848656	
354.81	0.00092095	0	944.81	0.00086223	0	1534.8	0.00617523	0.00775353	2124.8	0.0137694	0.01454014	2714.8	0.0484466	0.04848656	
355.01	0.00139485	0	945.01	0.00157116	0	1535	0.00607142	0.00775353	2125	0.01389055	0.01454014	2715	0.04813004	0.04848656	
355.21	0.00074487	0	945.21	0.00098456	0	1535.2	0.00663878	0.00775353	2125.2	0.01486132	0.01454014	2715.2	0.04808235	0.04848656	
355.41	0.00050731	0	945.41	0.00045042	0	1535.4	0.00651884	0.00775353	2125.4	0.01494965	0.01454014	2715.4	0.04814624	0.04848656	
355.61	0.00121818	0	945.61	0.0008735	0	1535.6	0.0065618	0.00775353	2125.6	0.01524924	0.01454014	2715.6	0.04844477	0.04848656	
355.81	0.00142179	0	945.81	0.00135671	0	1535.8	0.00630804	0.00775353	2125.8	0.01431759	0.01454014	2715.8	0.04842332	0.04848656	
356.01	0.00052302	0	946.01	0.00136299	0	1536	0.00649467	0.00775353	2126	0.01461466	0.01454014	2716	0.0491352	0.04848656	
356.21	0.00008352	0	946.21	0.00169487	0	1536.2	0.00745138	0.00775353	2126.2	0.01415233	0.01454014	2716.2	0.04909605	0.04848656	
356.41	0.00015106	0	946.41	0.00190861	0	1536.4	0.00641403	0.00775353	2126.4	0.01399641	0.01454014	2716.4	0.04946217	0.04848656	
356.61	0.00044626	0	946.61	0.00229095	0	1536.6	0.0066545	0.00775353	2126.6	0.01511944	0.01454014	2716.6	0.04923223	0.04848656	
356.81	0.00029764	0	946.81	0.00174498	0	1536.8	0.00624013	0.00775353	2126.8	0.01378362	0.01454014	2716.8	0.0491556	0.04848656	
357.01	0.00122487	0	947.01	0.00224552	0	1537	0.00624996	0.00775353	2127	0.01412807	0.01454014	2717	0.04971577	0.04848656	
357.21	0.00104199	0	947.21	0.00172298	0	1537.2	0.00590132	0.00775353	2127.2	0.01360172	0.01454014	2717.2	0.04917971	0.04848656	
357.41	0.0008947	0	947.41	0.00209254	0	1537.4	0.00525824	0.00775353	2127.4	0.01330816	0.01454014	2717.4	0.04963511	0.04848656	
357.61	0.00156249	0	947.61	0.00157364	0	1537.6	0.0041406	0.00775353	2127.6	0.01359826	0.01454014	2717.6	0.04943864	0.04848656	
357.81	0.00211364	0	947.81	0.00114478	0	1537.8	0.00421123	0.00775353	2127.8	0.01374604	0.01454014	2717.8	0.04935646	0.04848656	
358.01	0.00254466	0	948.01	0.00058776	0	1538	0.00404953	0.00775353	2128	0.01371773	0.01454014	2718	0.04997052	0.04848656	
358.21	0.00222883	0	948.21	0.00019867	0	1538.2	0.00438132	0.00775353	2128.2	0.01385362	0.01454014	2718.2	0.05019989	0.04848656	
358.41	0.00148949	0	948.41	0.0010957	0	1538.4	0.00406296	0.00775353	2128.4	0.01375589	0.01454014	2718.4	0.05048013	0.04848656	
358.61	0.0019871	0	948.61	0.0008919	0	1538.6	0.00378854	0.00775353	2128.6	0.01385915	0.01454014	2718.6	0.04998178	0.04848656	
358.81	0.00191325	0	948.81	0.00038122	0	1538.8	0.00377928	0.00775353	2128.8	0.01401536	0.01454014	2718.8	0.05075808	0.04848656	
359.01	0.00230305	0	949.01	0.00036483	0	1539	0.00416721	0.00775353	2129	0.01441746	0.01454014	2719	0.05141351	0.04848656	
359.21	0.00122353	0	949.21	-0.00036652	0	1539.2	0.00421272	0.00775353	2129.2	0.01481923	0.01454014	2719.2	0.05129043	0.04848656	
359.41	0.0007407	0	949.41	-0.00009511	0	1539.4	0.00473254	0.00775353	2129.4	0.0146495	0.01454014	2719.4	0.05094584	0.04848656	
359.61	-0.00015825	0	949.61	0.00054458	0	1539.6	0.00474564	0.00775353	2129.6	0.01482053	0.01454014	2719.6	0.05098869	0.04848656	
359.81	-0.0009253	0	949.81	0.00106667	0	1539.8	0.00515124	0.00775353	2129.8	0.01437873	0.01454014	2719.8	0.05098007	0.04848656	
360.01	-0.00189628	0	950.01	0.00150179	0	1540	0.00535922	0.00775353	2130	0.01360807	0.01454014	2720	0.05130353	0.04848656	
360.21	-0.00142911	0	950.21	0.00130844	0	1540.2	0.00543937	0.00775353	2130.2	0.01368493	0.01454014	2720.2	0.05114351	0.04848656	
360.41	-0.00185902	0	950.41	0.00152884	0	1540.4	0.00550663	0.00775353	2130.4	0.01361633	0.01454014	2720.4	0.05121055	0.04848656	
360.61	-0.00168799	0	950.61	0.00129602	0	1540.6	0.00545685	0.00775353	2130.6	0.01475378	0.01454014	2720.6	0.04996097	0.04848656	
360.81	-0.00058588	0	950.81	0.00028184	0	1540.8	0.0050334	0.00775353	2130.8	0.01367653	0.01454014	2720.8	0.0500193	0.04848656	
361.01	0.00013181	0	951.01	0.00011936	0	1541	0.00581339	0.00775353	2131	0.01439813	0.01454014	2721	0.04963825	0.04848656	
361.21	-0.00093515	0	951.21	-0.00017162	0	1541.2	0.00496295	0.00775353	2131.2	0.01395193	0.01454014	2721.2	0.04899247	0.04848656	
361.41	-0.00127729	0	951.41	-0.00100874	0	1541.4	0.005	0.00775353	2131.4	0.01483411	0.01454014	2721.4	0.04881824	0.04848656	
361.61	-0.0007227	0	951.61	-0.0017901	0	1541.6	0.0053837	0.00775353	2131.6	0.01449726	0.01454014	2721.6	0.04823352	0.04848656	
361.81	-0.00036295	0	951.81	-0.0021593	0	1541.8	0.00433615	0.00775353	2131.8	0.01451091	0.01454014	2721.8	0.04850124	0.04848656	
362.01	-0.00064014	0	952.01	-0.00186135	0	1542	0.00363742	0.00775353	2132	0.01456537	0.01454014	2722	0.04823531	0.04848656	
362.21	-0.00118475	0	952.21	-0.00146575	0	1542.2	0.00398824	0.00775353	2132.2	0.01404758	0.01454014	2722.2	0.04873071	0.04848656	
362.41	-0.0011765	0	952.41	-0.00049974	0	1542.4	0.00401557	0.00775353	2132.4	0.01397756	0.01454014	2722.4	0.04846716	0.04848656	
362.61	-0.00060701	0	952.61	-0.00073434	0	1542.6	0.00421228	0.00775353	2132.6	0.01369531	0.01454014	2722.6	0.04831634	0.04848656	
362.81	-0.00093618	0	952.81	-0.00021234	0	1542.8	0.00568323	0.00775353	2132.8	0.01348757	0.01454014	2722.8	0.04920665	0.04848656	
363.01	-0.00039071	0	953.01	-0.00017206	0	1543	0.00658675	0.00775353	2133	0.01342904	0.01454014	2723	0.04944837	0.04848656	
363.21	-0.00099471	0	953.21	0.00003629	0	1543.2	0.00712725	0.00775353	2133.2	0.01423856	0.01454014	2723.2	0.04937556	0.04848656	
363.41	-0.0015966	0	953.41	0.00070885	0	1543.4	0.00792769	0.00775353	2133.4	0.01478341	0.01454014	2723.4	0.04951087	0.04848656	
363.61	-0.00202382	0	953.61	0.00145281	0	1543.6	0.00805746	0.00775353	2133.6	0.01474631	0.01454014	2723.6	0.04997402	0.04848656	
363.81	-0.00213945	0	953.81	0.00151308	0	1543.8	0.00888373	0.00775353	2133.8	0.01477341	0.01454014	2723.8	0.05050083	0.04848656	
364.01	-0.00186715	0	954.01	0.00129572	0	1544	0.00864177	0.00775353	2134	0.0145238	0.01454014	2724	0.05039229	0.04848656	
364.21	-0.00197048	0	954.21	0.00158041	0	1544.2	0.00923812	0.00775353	2134.2	0.01474548	0.01454014	2724.2	0.05035007	0.04848656	
364.41	-0.00240813	0	954.41	0.0012774	0	1544.4	0.00893744	0.00775353	2134.4	0.01482567	0.01454014	2724.4	0.04977774	0.04848656	
364.61	-0.00233196	0	954.61	0.00130025	0	1544.6	0.00817274	0.00775353	2134.6	0.01500984	0.01454014	2724.6	0.04923802	0.04848656	
364.81	-0.00214789	0	954.81	0.00148517	0	1544.8	0.00845007	0.00775353	2134.8	0.0142907	0.01454014	2724.8	0.04915478	0.04848656	
365.01	-0.00287493	0	955.01	0.00124719	0	1545	0.00826108	0.00775353	2135	0.01479136	0.01454014	2725	0.04872452	0.04848656	
365.21	-0.00334157	0	955.21	0.00154678	0	1545.2	0.00708288	0.00775353	2135.2	0.01488213	0.01454014	2725.2	0.04915306	0.04848656	
365.41	-0.00349895	0	955.41	0.00075762	0	1545.4	0.00734285	0.00775353	2135.4	0.01558902	0.01454014	2725.4	0.04876566	0.04848656	
365.61	-0.00292142	0	955.61	0.00072109	0	1545.6	0.00714996	0.00775353	2135.6	0.01508494	0.01454014	2725.6	0.04905021	0.04848656	
365.81	-0.0025537	0	955.81	0.00064942	0	1545.8	0.00644489	0.00775353	2135.8	0.01479075	0.01454014	2725.8	0.04933657	0.04848656	
366.01	-0.00214345	0	956.01	0.0003499	0	1546	0.00702823	0.00775353	2136	0.01409134	0.01454014	2726	0.04910152	0.04848656	
366.21	-0.00229146	0	956.21	-0.00040376	0	1546.2	0.00733706	0.00775353	2136.2	0.01310862	0.01454014	2726.2	0.04981312	0.04848656	
366.41	-0.00207402	0	956.41	-0.00020965	0	1546.4	0.00675882	0.00775353	2136.4	0.01278298	0.01454014	2726.4	0.04981893	0.04848656	
366.61	-0.00204721	0	956.61	-0.00001594	0	1546.6	0.00722242	0.00775353	2136.6	0.01356263	0.01454014	2726.6	0.05033503	0.04848656	
366.81	-0.00156202	0	956.81	-0.00081125	0	1546.8	0.0085739	0.00775353	2136.8	0.01308959	0.01454014	2726.8	0.05028021	0.04848656	
367.01	-0.00122187	0	957.01	-0.00190913	0	1547	0.00915929	0.00775353	2137	0.01309672	0.01454014	2727	0.05088096	0.04848656	
367.21	-0.00048212	0	957.21	-0.00230998	0	1547.2	0.00995444	0.00775353	2137.2	0.01366711	0.01454014	2727.2	0.05122267	0.04848656	
367.41	-0.00026879	0	957.41	-0.00220006	0	1547.4	0.00981394	0.00775353	2137.4	0.01344493	0.01454014	2727.4	0.05102852	0.04848656	
367.61	0.00007926	0	957.61	-0.0023082	0	1547.6	0.00944107	0.00775353	2137.6	0.01287917	0.01454014	2727.6	0.04967963	0.04848656	
367.81	-0.00006067	0	957.81	-0.00248006	0	1547.8	0.00961513	0.00775353	2137.8	0.01320074	0.01454014	2727.8	0.04962355	0.04848656	
368.01	0.00015233	0	958.01	-0.00248663	0	1548	0.00918143	0.00775353	2138	0.01398207	0.01454014	2728	0.04902103	0.04848656	
368.21	-0.0008816	0	958.21	-0.00196015	0	1548.2	0.0088521	0.00775353	2138.2	0.01410696	0.01454014	2728.2	0.04869171	0.04848656	
368.41	-0.00076762	0	958.41	-0.00206785	0	1548.4	0.00814766	0.00775353	2138.4	0.01481612	0.01454014	2728.4	0.04826723	0.04848656	
368.61	-0.00078608	0	958.61	-0.00123447	0	1548.6	0.00763177	0.00775353	2138.6	0.01486361	0.01454014	2728.6	0.04865625	0.04848656	
368.81	-0.00114066	0	958.81	-0.00077683	0	1548.8	0.00731397	0.00775353	2138.8	0.01428413	0.01454014	2728.8	0.04828681	0.04848656	
369.01	-0.0016504	0	959.01	-0.00184993	0	1549	0.00665847	0.00775353	2139	0.0147202	0.01454014	2729	0.0480069	0.04848656	
369.21	-0.00156294	0	959.21	-0.0016169	0	1549.2	0.0064759	0.00775353	2139.2	0.01481172	0.01454014	2729.2	0.04901104	0.04848656	
369.41	-0.00103776	0	959.41	-0.00150025	0	1549.4	0.00667371	0.00775353	2139.4	0.01469756	0.01454014	2729.4	0.04849727	0.04848656	
369.61	-0.00033879	0	959.61	-0.00063891	0	1549.6	0.00658713	0.00775353	2139.6	0.01425537	0.01454014	2729.6	0.04916426	0.04848656	
369.81	-0.00004433	0	959.81	-0.00072571	0	1549.8	0.00707323	0.00775353	2139.8	0.01384834	0.01454014	2729.8	0.04994853	0.04848656	
370.01	-0.00047806	0	960.01	0.00004838	0	1550	0.00791325	0.00775353	2140	0.01373571	0.01454014	2730	0.04970017	0.04848656	
370.21	-0.00131674	0	960.21	0.00042258	0	1550.2	0.00800174	0.00775353	2140.2	0.01368722	0.01454014	2730.2	0.04923624	0.04848656	
370.41	-0.00158902	0	960.41	0.00154877	0	1550.4	0.00854449	0.00775353	2140.4	0.01361705	0.01454014	2730.4	0.04978612	0.04848656	
370.61	-0.00175738	0	960.61	0.00146149	0	1550.6	0.00987308	0.00775353	2140.6	0.0143002	0.01454014	2730.6	0.05001653	0.04848656	
370.81	-0.00102089	0	960.81	0.00081456	0	1550.8	0.01106564	0.00775353	2140.8	0.01369328	0.01454014	2730.8	0.05024973	0.04848656	
371.01	-0.00089059	0	961.01	0.00097616	0	1551	0.01153055	0.00775353	2141	0.01351639	0.01454014	2731	0.04996231	0.04848656	
371.21	-0.00065469	0	961.21	0.00024957	0	1551.2	0.01182733	0.00775353	2141.2	0.01314545	0.01454014	2731.2	0.04989666	0.04848656	
371.41	-0.0016126	0	961.41	-0.00010618	0	1551.4	0.01153696	0.00775353	2141.4	0.01343608	0.01454014	2731.4	0.04923366	0.04848656	
371.61	-0.0021574	0	961.61	-0.00133137	0	1551.6	0.0111063	0.00775353	2141.6	0.01361144	0.01454014	2731.6	0.04882778	0.04848656	
371.81	-0.00272548	0	961.81	-0.00235536	0	1551.8	0.0107758	0.00775353	2141.8	0.01460756	0.01454014	2731.8	0.05004806	0.04848656	
372.01	-0.00269784	0	962.01	-0.00306489	0	1552	0.01019739	0.00775353	2142	0.01464932	0.01454014	2732	0.05033247	0.04848656	
372.21	-0.00383519	0	962.21	-0.00321868	0	1552.2	0.00939719	0.00775353	2142.2	0.01445452	0.01454014	2732.2	0.04991418	0.04848656	
372.41	-0.00395274	0	962.41	-0.00432094	0	1552.4	0.00901667	0.00775353	2142.4	0.0144638	0.01454014	2732.4	0.05019114	0.04848656	
372.61	-0.00364263	0	962.61	-0.00517645	0	1552.6	0.00804441	0.00775353	2142.6	0.01380906	0.01454014	2732.6	0.0509675	0.04848656	
372.81	-0.004162	0	962.81	-0.00596323	0	1552.8	0.00680692	0.00775353	2142.8	0.0136728	0.01454014	2732.8	0.05071336	0.04848656	
373.01	-0.00392422	0	963.01	-0.00614114	0	1553	0.00622831	0.00775353	2143	0.01397135	0.01454014	2733	0.05104432	0.04848656	
373.21	-0.00338527	0	963.21	-0.00563984	0	1553.2	0.00599526	0.00775353	2143.2	0.01401976	0.01454014	2733.2	0.05126183	0.04848656	
373.41	-0.00214906	0	963.41	-0.00462592	0	1553.4	0.00504402	0.00775353	2143.4	0.01469754	0.01454014	2733.4	0.0505931	0.04848656	
373.61	-0.00194455	0	963.61	-0.0037059	0	1553.6	0.00490485	0.00775353	2143.6	0.01473519	0.01454014	2733.6	0.05047327	0.04848656	
373.81	-0.00103779	0	963.81	-0.00336366	0	1553.8	0.00500055	0.00775353	2143.8	0.01501279	0.01454014	2733.8	0.0505271	0.04848656	
374.01	-0.0003555	0	964.01	-0.00208728	0	1554	0.00487834	0.00775353	2144	0.0152083	0.01454014	2734	0.04964629	0.04848656	
374.21	0.00039474	0	964.21	-0.0010698	0	1554.2	0.00503889	0.00775353	2144.2	0.01472493	0.01454014	2734.2	0.04880454	0.04848656	
374.41	0.00097284	0	964.41	-0.00053943	0	1554.4	0.00536631	0.00775353	2144.4	0.0142053	0.01454014	2734.4	0.04923802	0.04848656	
374.61	0.0015349	0	964.61	-0.00032729	0	1554.6	0.005751	0.00775353	2144.6	0.01459157	0.01454014	2734.6	0.04846689	0.04848656	
374.81	0.00218051	0	964.81	0.00048071	0	1554.8	0.00625058	0.00775353	2144.8	0.01427748	0.01454014	2734.8	0.04832399	0.04848656	
375.01	0.00167217	0	965.01	-0.00041292	0	1555	0.00664	0.00775353	2145	0.01389498	0.01454014	2735	0.04731749	0.04848656	
375.21	0.00117549	0	965.21	-0.00016415	0	1555.2	0.00730604	0.00775353	2145.2	0.01371474	0.01454014	2735.2	0.04672785	0.04848656	
375.41	0.00037677	0	965.41	-0.00037123	0	1555.4	0.00765142	0.00775353	2145.4	0.01358446	0.01454014	2735.4	0.0463396	0.04848656	
375.61	-0.00024389	0	965.61	-0.0011593	0	1555.6	0.00809093	0.00775353	2145.6	0.01349083	0.01454014	2735.6	0.04730567	0.04848656	
375.81	-0.00032254	0	965.81	-0.00099443	0	1555.8	0.00774434	0.00775353	2145.8	0.01406828	0.01454014	2735.8	0.04872069	0.04848656	
376.01	0.00004062	0	966.01	-0.00090657	0	1556	0.00712625	0.00775353	2146	0.01331504	0.01454014	2736	0.04849598	0.04848656	
376.21	-0.00109166	0	966.21	-0.00053495	0	1556.2	0.00678034	0.00775353	2146.2	0.01338341	0.01454014	2736.2	0.04802683	0.04848656	
376.41	-0.00087317	0	966.41	-0.00126764	0	1556.4	0.00725332	0.00775353	2146.4	0.01257423	0.01454014	2736.4	0.04910769	0.04848656	
376.61	-0.00097358	0	966.61	-0.00089446	0	1556.6	0.00676102	0.00775353	2146.6	0.0123806	0.01454014	2736.6	0.04982624	0.04848656	
376.81	-0.00241072	0	966.81	-0.00030662	0	1556.8	0.00717268	0.00775353	2146.8	0.01340833	0.01454014	2736.8	0.04999522	0.04848656	
377.01	-0.00278915	0	967.01	-0.00058059	0	1557	0.00709447	0.00775353	2147	0.01350787	0.01454014	2737	0.05036764	0.04848656	
377.21	-0.00297811	0	967.21	-0.00113367	0	1557.2	0.0066988	0.00775353	2147.2	0.01422959	0.01454014	2737.2	0.0505962	0.04848656	
377.41	-0.00203581	0	967.41	-0.00058715	0	1557.4	0.0062713	0.00775353	2147.4	0.01482186	0.01454014	2737.4	0.0510457	0.04848656	
377.61	-0.00266313	0	967.61	-0.00102024	0	1557.6	0.00668613	0.00775353	2147.6	0.01436682	0.01454014	2737.6	0.05057752	0.04848656	
377.81	-0.00243674	0	967.81	-0.00111609	0	1557.8	0.00720239	0.00775353	2147.8	0.01498326	0.01454014	2737.8	0.05065745	0.04848656	
378.01	-0.00188778	0	968.01	-0.00106598	0	1558	0.00776206	0.00775353	2148	0.01500821	0.01454014	2738	0.05030998	0.04848656	
378.21	-0.00204345	0	968.21	-0.00192486	0	1558.2	0.00821749	0.00775353	2148.2	0.01372566	0.01454014	2738.2	0.04919103	0.04848656	
378.41	-0.00285709	0	968.41	-0.00362328	0	1558.4	0.00787197	0.00775353	2148.4	0.01396332	0.01454014	2738.4	0.04882857	0.04848656	
378.61	-0.00268173	0	968.61	-0.00335353	0	1558.6	0.00775432	0.00775353	2148.6	0.01414063	0.01454014	2738.6	0.04835358	0.04848656	
378.81	-0.00236658	0	968.81	-0.00295014	0	1558.8	0.00800314	0.00775353	2148.8	0.0144193	0.01454014	2738.8	0.04822932	0.04848656	
379.01	-0.00235236	0	969.01	-0.00283116	0	1559	0.00794947	0.00775353	2149	0.01352624	0.01454014	2739	0.04761404	0.04848656	
379.21	-0.00234952	0	969.21	-0.00171047	0	1559.2	0.00814231	0.00775353	2149.2	0.01297866	0.01454014	2739.2	0.04652857	0.04848656	
379.41	-0.00275788	0	969.41	-0.00184076	0	1559.4	0.00878099	0.00775353	2149.4	0.01274341	0.01454014	2739.4	0.04736966	0.04848656	
379.61	-0.00303597	0	969.61	-0.00167115	0	1559.6	0.00889517	0.00775353	2149.6	0.01286975	0.01454014	2739.6	0.04785337	0.04848656	
379.81	-0.00233138	0	969.81	-0.00078452	0	1559.8	0.00803485	0.00775353	2149.8	0.01260385	0.01454014	2739.8	0.04727051	0.04848656	
380.01	-0.00185681	0	970.01	-0.00015989	0	1560	0.00770552	0.00775353	2150	0.01139567	0.01454014	2740	0.04672165	0.04848656	
380.21	-0.00247408	0	970.21	0.00025696	0	1560.2	0.00790711	0.00775353	2150.2	0.01115953	0.01454014	2740.2	0.04689562	0.04848656	
380.41	-0.00171292	0	970.41	-0.00055247	0	1560.4	0.00812096	0.00775353	2150.4	0.01109102	0.01454014	2740.4	0.04731152	0.04848656	
380.61	-0.00221345	0	970.61	-0.00014907	0	1560.6	0.00784506	0.00775353	2150.6	0.01157116	0.01454014	2740.6	0.04818917	0.04848656	
380.81	-0.00244978	0	970.81	0.00023759	0	1560.8	0.00850202	0.00775353	2150.8	0.01217661	0.01454014	2740.8	0.04767036	0.04848656	
381.01	-0.00195073	0	971.01	-0.0003526	0	1561	0.00868679	0.00775353	2151	0.01258713	0.01454014	2741	0.04823997	0.04848656	
381.21	-0.0014415	0	971.21	-0.0008282	0	1561.2	0.00930685	0.00775353	2151.2	0.01314188	0.01454014	2741.2	0.04779642	0.04848656	
381.41	-0.0020032	0	971.41	-0.00119124	0	1561.4	0.00907141	0.00775353	2151.4	0.01312417	0.01454014	2741.4	0.04760129	0.04848656	
381.61	-0.00250018	0	971.61	-0.00198403	0	1561.6	0.00947986	0.00775353	2151.6	0.01383016	0.01454014	2741.6	0.04764995	0.04848656	
381.81	-0.0021689	0	971.81	-0.00216777	0	1561.8	0.00946216	0.00775353	2151.8	0.01455729	0.01454014	2741.8	0.04799849	0.04848656	
382.01	-0.00207145	0	972.01	-0.00278735	0	1562	0.00864333	0.00775353	2152	0.01500264	0.01454014	2742	0.04833756	0.04848656	
382.21	-0.00215905	0	972.21	-0.0033908	0	1562.2	0.0076975	0.00775353	2152.2	0.01487995	0.01454014	2742.2	0.04731151	0.04848656	
382.41	-0.00279358	0	972.41	-0.00305806	0	1562.4	0.00671826	0.00775353	2152.4	0.01558609	0.01454014	2742.4	0.04795291	0.04848656	
382.61	-0.00188425	0	972.61	-0.00253118	0	1562.6	0.00679894	0.00775353	2152.6	0.01530633	0.01454014	2742.6	0.04857248	0.04848656	
382.81	-0.0018528	0	972.81	-0.00328719	0	1562.8	0.00632602	0.00775353	2152.8	0.01488104	0.01454014	2742.8	0.04892821	0.04848656	
383.01	-0.00228756	0	973.01	-0.00333282	0	1563	0.00612824	0.00775353	2153	0.01360393	0.01454014	2743	0.0493549	0.04848656	
383.21	-0.00293111	0	973.21	-0.00335257	0	1563.2	0.00553799	0.00775353	2153.2	0.01322201	0.01454014	2743.2	0.04891368	0.04848656	
383.41	-0.00274365	0	973.41	-0.00265461	0	1563.4	0.0060178	0.00775353	2153.4	0.01270433	0.01454014	2743.4	0.049543	0.04848656	
383.61	-0.00279948	0	973.61	-0.00314562	0	1563.6	0.00516055	0.00775353	2153.6	0.01243412	0.01454014	2743.6	0.04991117	0.04848656	
383.81	-0.00308928	0	973.81	-0.00320202	0	1563.8	0.00432221	0.00775353	2153.8	0.01242772	0.01454014	2743.8	0.04984783	0.04848656	
384.01	-0.0029039	0	974.01	-0.00348426	0	1564	0.00448899	0.00775353	2154	0.01257013	0.01454014	2744	0.05064335	0.04848656	
384.21	-0.00271797	0	974.21	-0.0034648	0	1564.2	0.00449309	0.00775353	2154.2	0.01366665	0.01454014	2744.2	0.05072161	0.04848656	
384.41	-0.0024234	0	974.41	-0.00333018	0	1564.4	0.00547412	0.00775353	2154.4	0.01411138	0.01454014	2744.4	0.0511543	0.04848656	
384.61	-0.00241383	0	974.61	-0.00274579	0	1564.6	0.00605384	0.00775353	2154.6	0.01475364	0.01454014	2744.6	0.05131741	0.04848656	
384.81	-0.00212614	0	974.81	-0.00260288	0	1564.8	0.00712588	0.00775353	2154.8	0.01526999	0.01454014	2744.8	0.05046475	0.04848656	
385.01	-0.00185232	0	975.01	-0.00258332	0	1565	0.00766	0.00775353	2155	0.01583766	0.01454014	2745	0.05041198	0.04848656	
385.21	-0.00229519	0	975.21	-0.00264819	0	1565.2	0.00785241	0.00775353	2155.2	0.01650059	0.01454014	2745.2	0.0495248	0.04848656	
385.41	-0.00387256	0	975.41	-0.00228959	0	1565.4	0.00772427	0.00775353	2155.4	0.01695272	0.01454014	2745.4	0.04886704	0.04848656	
385.61	-0.00354228	0	975.61	-0.00195674	0	1565.6	0.00846708	0.00775353	2155.6	0.01753147	0.01454014	2745.6	0.04872388	0.04848656	
385.81	-0.00336201	0	975.81	-0.00148371	0	1565.8	0.00865688	0.00775353	2155.8	0.01798009	0.01454014	2745.8	0.04823254	0.04848656	
386.01	-0.00379895	0	976.01	-0.00117181	0	1566	0.00893043	0.00775353	2156	0.01838323	0.01454014	2746	0.04758181	0.04848656	
386.21	-0.00458229	0	976.21	-0.00055538	0	1566.2	0.00988256	0.00775353	2156.2	0.01873309	0.01454014	2746.2	0.04666464	0.04848656	
386.41	-0.00559618	0	976.41	-0.0000342	0	1566.4	0.01010101	0.00775353	2156.4	0.01822763	0.01454014	2746.4	0.04659399	0.04848656	
386.61	-0.00563048	0	976.61	-0.00059476	0	1566.6	0.01093183	0.00775353	2156.6	0.01787764	0.01454014	2746.6	0.04611013	0.04848656	
386.81	-0.00618669	0	976.81	0.00000885	0	1566.8	0.0104666	0.00775353	2156.8	0.01755535	0.01454014	2746.8	0.04579593	0.04848656	
387.01	-0.00651845	0	977.01	-0.00026227	0	1567	0.01047728	0.00775353	2157	0.01753217	0.01454014	2747	0.04579083	0.04848656	
387.21	-0.0063272	0	977.21	0.00063194	0	1567.2	0.00928169	0.00775353	2157.2	0.01784074	0.01454014	2747.2	0.04552566	0.04848656	
387.41	-0.00548847	0	977.41	0.00119868	0	1567.4	0.00989194	0.00775353	2157.4	0.01759737	0.01454014	2747.4	0.04620412	0.04848656	
387.61	-0.0052401	0	977.61	0.00071404	0	1567.6	0.00865872	0.00775353	2157.6	0.01720211	0.01454014	2747.6	0.04704484	0.04848656	
387.81	-0.00518934	0	977.81	0.001006	0	1567.8	0.0087124	0.00775353	2157.8	0.01684303	0.01454014	2747.8	0.0470487	0.04848656	
388.01	-0.00450364	0	978.01	0.00082652	0	1568	0.0092577	0.00775353	2158	0.01702844	0.01454014	2748	0.04783119	0.04848656	
388.21	-0.00463894	0	978.21	0.00054639	0	1568.2	0.00909729	0.00775353	2158.2	0.0173862	0.01454014	2748.2	0.04811412	0.04848656	
388.41	-0.004842	0	978.41	0.00002404	0	1568.4	0.00937588	0.00775353	2158.4	0.01755798	0.01454014	2748.4	0.04842481	0.04848656	
388.61	-0.00461631	0	978.61	-0.00004629	0	1568.6	0.00908039	0.00775353	2158.6	0.01760938	0.01454014	2748.6	0.04847285	0.04848656	
388.81	-0.00514864	0	978.81	-0.00023181	0	1568.8	0.00829551	0.00775353	2158.8	0.01644981	0.01454014	2748.8	0.04858833	0.04848656	
389.01	-0.00525301	0	979.01	-0.0005002	0	1569	0.00815114	0.00775353	2159	0.0159502	0.01454014	2749	0.04864914	0.04848656	
389.21	-0.00637495	0	979.21	-0.00071128	0	1569.2	0.00762536	0.00775353	2159.2	0.01550061	0.01454014	2749.2	0.04921722	0.04848656	
389.41	-0.00637324	0	979.41	-0.00060285	0	1569.4	0.00767537	0.00775353	2159.4	0.01532864	0.01454014	2749.4	0.04960339	0.04848656	
389.61	-0.00539385	0	979.61	-0.00096313	0	1569.6	0.00757305	0.00775353	2159.6	0.0153837	0.01454014	2749.6	0.04984854	0.04848656	
389.81	-0.00456392	0	979.81	-0.00113077	0	1569.8	0.00767175	0.00775353	2159.8	0.01587537	0.01454014	2749.8	0.05014584	0.04848656	
390.01	-0.00485841	0	980.01	-0.00137868	0	1570	0.0073587	0.00775353	2160	0.01614157	0.01454014	2750	0.05062804	0.04848656	
390.21	-0.0048647	0	980.21	-0.00157136	0	1570.2	0.00768117	0.00775353	2160.2	0.01615076	0.01454014	2750.2	0.05026437	0.04848656	
390.41	-0.00472294	0	980.41	-0.00062766	0	1570.4	0.00762552	0.00775353	2160.4	0.01517405	0.01454014	2750.4	0.05010175	0.04848656	
390.61	-0.00499876	0	980.61	-0.00095671	0	1570.6	0.00780527	0.00775353	2160.6	0.01559588	0.01454014	2750.6	0.05029943	0.04848656	
390.81	-0.00501731	0	980.81	-0.00118632	0	1570.8	0.00740954	0.00775353	2160.8	0.01609093	0.01454014	2750.8	0.05020782	0.04848656	
391.01	-0.0045083	0	981.01	-0.00239443	0	1571	0.0071226	0.00775353	2161	0.01655468	0.01454014	2751	0.05003098	0.04848656	
391.21	-0.0040698	0	981.21	-0.00160456	0	1571.2	0.00704446	0.00775353	2161.2	0.01696523	0.01454014	2751.2	0.04902551	0.04848656	
391.41	-0.003542	0	981.41	-0.00154076	0	1571.4	0.00800879	0.00775353	2161.4	0.01645382	0.01454014	2751.4	0.04927454	0.04848656	
391.61	-0.00350933	0	981.61	-0.00217617	0	1571.6	0.00755948	0.00775353	2161.6	0.01620092	0.01454014	2751.6	0.0492609	0.04848656	
391.81	-0.00365397	0	981.81	-0.00272904	0	1571.8	0.00769436	0.00775353	2161.8	0.01648343	0.01454014	2751.8	0.04865272	0.04848656	
392.01	-0.00414257	0	982.01	-0.00327304	0	1572	0.00752263	0.00775353	2162	0.01665137	0.01454014	2752	0.04833887	0.04848656	
392.21	-0.00528565	0	982.21	-0.00288705	0	1572.2	0.00758142	0.00775353	2162.2	0.01702851	0.01454014	2752.2	0.0476755	0.04848656	
392.41	-0.00548272	0	982.41	-0.00258458	0	1572.4	0.00698831	0.00775353	2162.4	0.0166615	0.01454014	2752.4	0.04717565	0.04848656	
392.61	-0.00587329	0	982.61	-0.00210889	0	1572.6	0.00712024	0.00775353	2162.6	0.01569787	0.01454014	2752.6	0.04689718	0.04848656	
392.81	-0.00577025	0	982.81	-0.00142922	0	1572.8	0.00662633	0.00775353	2162.8	0.01485996	0.01454014	2752.8	0.04778518	0.04848656	
393.01	-0.00529847	0	983.01	-0.00132609	0	1573	0.00672315	0.00775353	2163	0.01470083	0.01454014	2753	0.04832854	0.04848656	
393.21	-0.0053994	0	983.21	-0.00090107	0	1573.2	0.00664909	0.00775353	2163.2	0.01432033	0.01454014	2753.2	0.04874207	0.04848656	
393.41	-0.00478654	0	983.41	-0.00082246	0	1573.4	0.00747493	0.00775353	2163.4	0.01375733	0.01454014	2753.4	0.04885023	0.04848656	
393.61	-0.00393282	0	983.61	-0.00169831	0	1573.6	0.00662894	0.00775353	2163.6	0.01430988	0.01454014	2753.6	0.04908978	0.04848656	
393.81	-0.00318511	0	983.81	-0.0019306	0	1573.8	0.00690139	0.00775353	2163.8	0.01488168	0.01454014	2753.8	0.04962846	0.04848656	
394.01	-0.00334081	0	984.01	-0.00213093	0	1574	0.00689421	0.00775353	2164	0.0146172	0.01454014	2754	0.04953004	0.04848656	
394.21	-0.00272163	0	984.21	-0.00179934	0	1574.2	0.00823802	0.00775353	2164.2	0.01470868	0.01454014	2754.2	0.05007083	0.04848656	
394.41	-0.00358368	0	984.41	-0.00137378	0	1574.4	0.00843257	0.00775353	2164.4	0.01500191	0.01454014	2754.4	0.05071043	0.04848656	
394.61	-0.00404031	0	984.61	-0.00212391	0	1574.6	0.00807597	0.00775353	2164.6	0.01545339	0.01454014	2754.6	0.05095141	0.04848656	
394.81	-0.0040409	0	984.81	-0.00235887	0	1574.8	0.0074081	0.00775353	2164.8	0.01530803	0.01454014	2754.8	0.05087986	0.04848656	
395.01	-0.00405468	0	985.01	-0.00282729	0	1575	0.00715869	0.00775353	2165	0.01601912	0.01454014	2755	0.05086532	0.04848656	
395.21	-0.00422109	0	985.21	-0.00296176	0	1575.2	0.00796025	0.00775353	2165.2	0.0171768	0.01454014	2755.2	0.05077906	0.04848656	
395.41	-0.00498654	0	985.41	-0.0039575	0	1575.4	0.00845323	0.00775353	2165.4	0.01769938	0.01454014	2755.4	0.0515278	0.04848656	
395.61	-0.00551846	0	985.61	-0.0046649	0	1575.6	0.00839162	0.00775353	2165.6	0.0184851	0.01454014	2755.6	0.05157297	0.04848656	
395.81	-0.00629836	0	985.81	-0.00443865	0	1575.8	0.00853386	0.00775353	2165.8	0.01902671	0.01454014	2755.8	0.05133743	0.04848656	
396.01	-0.00695339	0	986.01	-0.00399476	0	1576	0.00846861	0.00775353	2166	0.01869486	0.01454014	2756	0.05127839	0.04848656	
396.21	-0.00734319	0	986.21	-0.00378549	0	1576.2	0.00813735	0.00775353	2166.2	0.01860187	0.01454014	2756.2	0.05010258	0.04848656	
396.41	-0.00690454	0	986.41	-0.0043565	0	1576.4	0.00753325	0.00775353	2166.4	0.01791347	0.01454014	2756.4	0.04928145	0.04848656	
396.61	-0.00649521	0	986.61	-0.00388345	0	1576.6	0.0084395	0.00775353	2166.6	0.01830807	0.01454014	2756.6	0.04957069	0.04848656	
396.81	-0.0058673	0	986.81	-0.0030847	0	1576.8	0.00861322	0.00775353	2166.8	0.017503	0.01454014	2756.8	0.04998102	0.04848656	
397.01	-0.00574921	0	987.01	-0.0037212	0	1577	0.00967971	0.00775353	2167	0.01679233	0.01454014	2757	0.04975454	0.04848656	
397.21	-0.00535269	0	987.21	-0.00403349	0	1577.2	0.01101768	0.00775353	2167.2	0.01579452	0.01454014	2757.2	0.04980177	0.04848656	
397.41	-0.00546539	0	987.41	-0.00486383	0	1577.4	0.01159577	0.00775353	2167.4	0.01546381	0.01454014	2757.4	0.04939012	0.04848656	
397.61	-0.00476435	0	987.61	-0.00465279	0	1577.6	0.01145945	0.00775353	2167.6	0.01578544	0.01454014	2757.6	0.05001451	0.04848656	
397.81	-0.00446514	0	987.81	-0.00407223	0	1577.8	0.01252295	0.00775353	2167.8	0.01572979	0.01454014	2757.8	0.04885823	0.04848656	
398.01	-0.00450712	0	988.01	-0.00355433	0	1578	0.01246229	0.00775353	2168	0.01507354	0.01454014	2758	0.04897817	0.04848656	
398.21	-0.00376066	0	988.21	-0.00282942	0	1578.2	0.01266295	0.00775353	2168.2	0.0144782	0.01454014	2758.2	0.04925961	0.04848656	
398.41	-0.00380924	0	988.41	-0.00272231	0	1578.4	0.01208402	0.00775353	2168.4	0.01378559	0.01454014	2758.4	0.04917976	0.04848656	
398.61	-0.0033473	0	988.61	-0.00223766	0	1578.6	0.01121441	0.00775353	2168.6	0.01351028	0.01454014	2758.6	0.04916395	0.04848656	
398.81	-0.00312969	0	988.81	-0.00266877	0	1578.8	0.01036441	0.00775353	2168.8	0.01338112	0.01454014	2758.8	0.04926998	0.04848656	
399.01	-0.00271357	0	989.01	-0.00309542	0	1579	0.01061939	0.00775353	2169	0.01416917	0.01454014	2759	0.04959367	0.04848656	
399.21	-0.00256819	0	989.21	-0.00279558	0	1579.2	0.01019279	0.00775353	2169.2	0.01366359	0.01454014	2759.2	0.05008733	0.04848656	
399.41	-0.00313306	0	989.41	-0.00267371	0	1579.4	0.00962111	0.00775353	2169.4	0.01291284	0.01454014	2759.4	0.05026175	0.04848656	
399.61	-0.0031683	0	989.61	-0.00220562	0	1579.6	0.00924484	0.00775353	2169.6	0.01327034	0.01454014	2759.6	0.05024248	0.04848656	
399.81	-0.00287152	0	989.81	-0.00113122	0	1579.8	0.00833595	0.00775353	2169.8	0.01321786	0.01454014	2759.8	0.05066884	0.04848656	
400.01	-0.00232706	0	990.01	-0.00088684	0	1580	0.00780077	0.00775353	2170	0.01311054	0.01454014	2760	0.04999835	0.04848656	
400.21	-0.00211052	0	990.21	-0.00116563	0	1580.2	0.0075483	0.00775353	2170.2	0.01357283	0.01454014	2760.2	0.04974096	0.04848656	
400.41	-0.00280364	0	990.41	-0.00124731	0	1580.4	0.007758	0.00775353	2170.4	0.01417136	0.01454014	2760.4	0.05009893	0.04848656	
400.61	-0.00298676	0	990.61	-0.00073095	0	1580.6	0.00765934	0.00775353	2170.6	0.01495534	0.01454014	2760.6	0.05067932	0.04848656	
400.81	-0.00364265	0	990.81	-0.0006605	0	1580.8	0.00739103	0.00775353	2170.8	0.01447076	0.01454014	2760.8	0.0510929	0.04848656	
401.01	-0.00440122	0	991.01	-0.00145516	0	1581	0.00772059	0.00775353	2171	0.01508737	0.01454014	2761	0.05152878	0.04848656	
401.21	-0.00452857	0	991.21	-0.00217842	0	1581.2	0.00723389	0.00775353	2171.2	0.01507129	0.01454014	2761.2	0.05129139	0.04848656	
401.41	-0.00537581	0	991.41	-0.00282732	0	1581.4	0.00709694	0.00775353	2171.4	0.01523073	0.01454014	2761.4	0.05066461	0.04848656	
401.61	-0.00520921	0	991.61	-0.00254517	0	1581.6	0.00722202	0.00775353	2171.6	0.01485395	0.01454014	2761.6	0.05035035	0.04848656	
401.81	-0.00521464	0	991.81	-0.00267016	0	1581.8	0.00782208	0.00775353	2171.8	0.01486138	0.01454014	2761.8	0.04931094	0.04848656	
402.01	-0.00473266	0	992.01	-0.00274064	0	1582	0.008303	0.00775353	2172	0.01397387	0.01454014	2762	0.04907085	0.04848656	
402.21	-0.00419581	0	992.21	-0.00250402	0	1582.2	0.00790374	0.00775353	2172.2	0.01325626	0.01454014	2762.2	0.04866339	0.04848656	
402.41	-0.00480193	0	992.41	-0.00257279	0	1582.4	0.00791465	0.00775353	2172.4	0.01330175	0.01454014	2762.4	0.04834427	0.04848656	
402.61	-0.00504602	0	992.61	-0.00272878	0	1582.6	0.00741304	0.00775353	2172.6	0.01330385	0.01454014	2762.6	0.04755365	0.04848656	
402.81	-0.00502133	0	992.81	-0.00311775	0	1582.8	0.00680185	0.00775353	2172.8	0.01306806	0.01454014	2762.8	0.04743961	0.04848656	
403.01	-0.00451714	0	993.01	-0.00281046	0	1583	0.00805034	0.00775353	2173	0.01244045	0.01454014	2763	0.04741911	0.04848656	
403.21	-0.00458321	0	993.21	-0.00197166	0	1583.2	0.00702898	0.00775353	2173.2	0.01197169	0.01454014	2763.2	0.04708411	0.04848656	
403.41	-0.00544969	0	993.41	-0.00182699	0	1583.4	0.00680387	0.00775353	2173.4	0.01230679	0.01454014	2763.4	0.04670762	0.04848656	
403.61	-0.00526099	0	993.61	-0.00169234	0	1583.6	0.0076768	0.00775353	2173.6	0.01319976	0.01454014	2763.6	0.04650686	0.04848656	
403.81	-0.00534449	0	993.81	-0.00113054	0	1583.8	0.00806458	0.00775353	2173.8	0.01312199	0.01454014	2763.8	0.04743157	0.04848656	
404.01	-0.00600055	0	994.01	-0.00157193	0	1584	0.00813978	0.00775353	2174	0.01388813	0.01454014	2764	0.04733863	0.04848656	
404.21	-0.00662181	0	994.21	-0.00211684	0	1584.2	0.00838093	0.00775353	2174.2	0.01486372	0.01454014	2764.2	0.04793787	0.04848656	
404.41	-0.00755259	0	994.41	-0.00244134	0	1584.4	0.00807585	0.00775353	2174.4	0.01503551	0.01454014	2764.4	0.04813414	0.04848656	
404.61	-0.00718046	0	994.61	-0.00285346	0	1584.6	0.00782411	0.00775353	2174.6	0.01580857	0.01454014	2764.6	0.04834961	0.04848656	
404.81	-0.00737813	0	994.81	-0.00305936	0	1584.8	0.00794787	0.00775353	2174.8	0.01605113	0.01454014	2764.8	0.04924081	0.04848656	
405.01	-0.0067609	0	995.01	-0.00366725	0	1585	0.00781789	0.00775353	2175	0.01640974	0.01454014	2765	0.05024537	0.04848656	
405.21	-0.00589316	0	995.21	-0.00487627	0	1585.2	0.00776694	0.00775353	2175.2	0.01606127	0.01454014	2765.2	0.05081882	0.04848656	
405.41	-0.00625473	0	995.41	-0.00558998	0	1585.4	0.00802498	0.00775353	2175.4	0.01562586	0.01454014	2765.4	0.05068806	0.04848656	
405.61	-0.00546764	0	995.61	-0.00575668	0	1585.6	0.0078498	0.00775353	2175.6	0.01563106	0.01454014	2765.6	0.05144637	0.04848656	
405.81	-0.00462451	0	995.81	-0.00505186	0	1585.8	0.00861585	0.00775353	2175.8	0.01540068	0.01454014	2765.8	0.05202695	0.04848656	
406.01	-0.00372798	0	996.01	-0.00524786	0	1586	0.00859777	0.00775353	2176	0.01466597	0.01454014	2766	0.05214915	0.04848656	
406.21	-0.00325254	0	996.21	-0.00526908	0	1586.2	0.00851494	0.00775353	2176.2	0.01488984	0.01454014	2766.2	0.05207564	0.04848656	
406.41	-0.00374728	0	996.41	-0.00571456	0	1586.4	0.00835851	0.00775353	2176.4	0.01422804	0.01454014	2766.4	0.05215739	0.04848656	
406.61	-0.00342554	0	996.61	-0.00692587	0	1586.6	0.00794567	0.00775353	2176.6	0.01445078	0.01454014	2766.6	0.05186897	0.04848656	
406.81	-0.00333905	0	996.81	-0.00683717	0	1586.8	0.00766939	0.00775353	2176.8	0.01391605	0.01454014	2766.8	0.05260712	0.04848656	
407.01	-0.00299864	0	997.01	-0.00674731	0	1587	0.00836472	0.00775353	2177	0.01244964	0.01454014	2767	0.05275016	0.04848656	
407.21	-0.00281701	0	997.21	-0.00630713	0	1587.2	0.00754318	0.00775353	2177.2	0.01201556	0.01454014	2767.2	0.05311841	0.04848656	
407.41	-0.00307954	0	997.41	-0.00607053	0	1587.4	0.00814192	0.00775353	2177.4	0.0119759	0.01454014	2767.4	0.05352896	0.04848656	
407.61	-0.00235071	0	997.61	-0.00554139	0	1587.6	0.00852461	0.00775353	2177.6	0.01193331	0.01454014	2767.6	0.05387806	0.04848656	
407.81	-0.00287638	0	997.81	-0.00557368	0	1587.8	0.00779487	0.00775353	2177.8	0.01121362	0.01454014	2767.8	0.05404997	0.04848656	
408.01	-0.00296299	0	998.01	-0.00514388	0	1588	0.00750206	0.00775353	2178	0.01131989	0.01454014	2768	0.05393111	0.04848656	
408.21	-0.0035734	0	998.21	-0.00430292	0	1588.2	0.00808406	0.00775353	2178.2	0.01060748	0.01454014	2768.2	0.05358417	0.04848656	
408.41	-0.00410269	0	998.41	-0.00431104	0	1588.4	0.00849287	0.00775353	2178.4	0.0103862	0.01454014	2768.4	0.053328	0.04848656	
408.61	-0.00418039	0	998.61	-0.00418642	0	1588.6	0.00884369	0.00775353	2178.6	0.01117218	0.01454014	2768.6	0.0533791	0.04848656	
408.81	-0.00480421	0	998.81	-0.00307401	0	1588.8	0.00849835	0.00775353	2178.8	0.01126746	0.01454014	2768.8	0.05392706	0.04848656	
409.01	-0.00491822	0	999.01	-0.00354075	0	1589	0.00754205	0.00775353	2179	0.01186353	0.01454014	2769	0.05342752	0.04848656	
409.21	-0.005892	0	999.21	-0.00326269	0	1589.2	0.00802812	0.00775353	2179.2	0.01222323	0.01454014	2769.2	0.05257881	0.04848656	
409.41	-0.00714775	0	999.41	-0.0029435	0	1589.4	0.00760045	0.00775353	2179.4	0.01266142	0.01454014	2769.4	0.05145266	0.04848656	
409.61	-0.00718411	0	999.61	-0.0020969	0	1589.6	0.00813022	0.00775353	2179.6	0.0138524	0.01454014	2769.6	0.05070785	0.04848656	
409.81	-0.00774275	0	999.81	-0.00156893	0	1589.8	0.0088759	0.00775353	2179.8	0.01408185	0.01454014	2769.8	0.04965684	0.04848656	
410.01	-0.00822016	0	1000.01	-0.00236802	0	1590	0.00900199	0.00775353	2180	0.01472915	0.01454014	2770	0.04841453	0.04848656	
410.21	-0.00866355	0	1000.21	-0.00250966	0	1590.2	0.00920308	0.00775353	2180.2	0.01583003	0.01454014	2770.2	0.04790542	0.04848656	
410.41	-0.00925083	0	1000.41	-0.00248625	0	1590.4	0.00926392	0.00775353	2180.4	0.01650418	0.01454014	2770.4	0.04843396	0.04848656	
410.61	-0.0091538	0	1000.61	-0.00300792	0	1590.6	0.0098812	0.00775353	2180.6	0.01720593	0.01454014	2770.6	0.04806783	0.04848656	
410.81	-0.00847481	0	1000.81	-0.00319711	0	1590.8	0.00991682	0.00775353	2180.8	0.01597269	0.01454014	2770.8	0.04874784	0.04848656	
411.01	-0.00783906	0	1001.01	-0.00333574	0	1591	0.00978642	0.00775353	2181	0.01577719	0.01454014	2771	0.04905991	0.04848656	
411.21	-0.00667329	0	1001.21	-0.0035515	0	1591.2	0.00981863	0.00775353	2181.2	0.01561231	0.01454014	2771.2	0.0502364	0.04848656	
411.41	-0.00645531	0	1001.41	-0.00396308	0	1591.4	0.00943956	0.00775353	2181.4	0.01620714	0.01454014	2771.4	0.05039188	0.04848656	
411.61	-0.00559158	0	1001.61	-0.00466939	0	1591.6	0.0079151	0.00775353	2181.6	0.01594699	0.01454014	2771.6	0.05078791	0.04848656	
411.81	-0.00584199	0	1001.81	-0.00482075	0	1591.8	0.00740206	0.00775353	2181.8	0.01446523	0.01454014	2771.8	0.05072018	0.04848656	
412.01	-0.00471567	0	1002.01	-0.00429957	0	1592	0.00726899	0.00775353	2182	0.01450843	0.01454014	2772	0.05113383	0.04848656	
412.21	-0.00463109	0	1002.21	-0.00449367	0	1592.2	0.0071279	0.00775353	2182.2	0.01445429	0.01454014	2772.2	0.05172145	0.04848656	
412.41	-0.00409613	0	1002.41	-0.00522417	0	1592.4	0.00752686	0.00775353	2182.4	0.01478795	0.01454014	2772.4	0.05163726	0.04848656	
412.61	-0.00316762	0	1002.61	-0.00496675	0	1592.6	0.00724533	0.00775353	2182.6	0.01515691	0.01454014	2772.6	0.05207573	0.04848656	
412.81	-0.00328376	0	1002.81	-0.00477199	0	1592.8	0.00763095	0.00775353	2182.8	0.01525363	0.01454014	2772.8	0.05207106	0.04848656	
413.01	-0.00349633	0	1003.01	-0.00631118	0	1593	0.00822494	0.00775353	2183	0.01601409	0.01454014	2773	0.05111155	0.04848656	
413.21	-0.0039666	0	1003.21	-0.00528583	0	1593.2	0.00859119	0.00775353	2183.2	0.01618026	0.01454014	2773.2	0.05109226	0.04848656	
413.41	-0.00469645	0	1003.41	-0.005557	0	1593.4	0.00812796	0.00775353	2183.4	0.01615621	0.01454014	2773.4	0.05042747	0.04848656	
413.61	-0.00550183	0	1003.61	-0.00502519	0	1593.6	0.00827352	0.00775353	2183.6	0.01641235	0.01454014	2773.6	0.04973157	0.04848656	
413.81	-0.005636	0	1003.81	-0.00526409	0	1593.8	0.00905599	0.00775353	2183.8	0.01646209	0.01454014	2773.8	0.04859138	0.04848656	
414.01	-0.00481668	0	1004.01	-0.00528717	0	1594	0.00936814	0.00775353	2184	0.01703125	0.01454014	2774	0.04835777	0.04848656	
414.21	-0.00546861	0	1004.21	-0.00488731	0	1594.2	0.00962407	0.00775353	2184.2	0.0165139	0.01454014	2774.2	0.04884054	0.04848656	
414.41	-0.00555523	0	1004.41	-0.00406705	0	1594.4	0.00989948	0.00775353	2184.4	0.0167639	0.01454014	2774.4	0.04911428	0.04848656	
414.61	-0.00520099	0	1004.61	-0.00430139	0	1594.6	0.0095813	0.00775353	2184.6	0.01605621	0.01454014	2774.6	0.04827897	0.04848656	
414.81	-0.00515261	0	1004.81	-0.00429259	0	1594.8	0.00895379	0.00775353	2184.8	0.01535642	0.01454014	2774.8	0.04823461	0.04848656	
415.01	-0.00615149	0	1005.01	-0.00330142	0	1595	0.00892363	0.00775353	2185	0.01489919	0.01454014	2775	0.04850637	0.04848656	
415.21	-0.00584791	0	1005.21	-0.00351202	0	1595.2	0.00934144	0.00775353	2185.2	0.01412316	0.01454014	2775.2	0.04837444	0.04848656	
415.41	-0.0058403	0	1005.41	-0.00352035	0	1595.4	0.00941906	0.00775353	2185.4	0.01441863	0.01454014	2775.4	0.04816473	0.04848656	
415.61	-0.00558557	0	1005.61	-0.00317665	0	1595.6	0.00923527	0.00775353	2185.6	0.01387817	0.01454014	2775.6	0.04923199	0.04848656	
415.81	-0.00573882	0	1005.81	-0.00241308	0	1595.8	0.00927651	0.00775353	2185.8	0.01357893	0.01454014	2775.8	0.04943779	0.04848656	
416.01	-0.00471675	0	1006.01	-0.0018633	0	1596	0.0093919	0.00775353	2186	0.01375085	0.01454014	2776	0.04975679	0.04848656	
416.21	-0.00442972	0	1006.21	-0.00279315	0	1596.2	0.00939043	0.00775353	2186.2	0.01415872	0.01454014	2776.2	0.0501053	0.04848656	
416.41	-0.00389562	0	1006.41	-0.00310794	0	1596.4	0.01009891	0.00775353	2186.4	0.01397721	0.01454014	2776.4	0.04936439	0.04848656	
416.61	-0.00409531	0	1006.61	-0.00363901	0	1596.6	0.01051958	0.00775353	2186.6	0.01419758	0.01454014	2776.6	0.04973637	0.04848656	
416.81	-0.00507427	0	1006.81	-0.0041152	0	1596.8	0.01018411	0.00775353	2186.8	0.01440092	0.01454014	2776.8	0.04974296	0.04848656	
417.01	-0.00577591	0	1007.01	-0.00415254	0	1597	0.00977899	0.00775353	2187	0.01460238	0.01454014	2777	0.04980004	0.04848656	
417.21	-0.00614466	0	1007.21	-0.00351916	0	1597.2	0.00857732	0.00775353	2187.2	0.01449858	0.01454014	2777.2	0.04929305	0.04848656	
417.41	-0.00626879	0	1007.41	-0.00472495	0	1597.4	0.00769208	0.00775353	2187.4	0.01413033	0.01454014	2777.4	0.04904554	0.04848656	
417.61	-0.00720136	0	1007.61	-0.00430399	0	1597.6	0.00721619	0.00775353	2187.6	0.01414545	0.01454014	2777.6	0.0490905	0.04848656	
417.81	-0.00659296	0	1007.81	-0.00491528	0	1597.8	0.0069103	0.00775353	2187.8	0.01452792	0.01454014	2777.8	0.04933659	0.04848656	
418.01	-0.0067561	0	1008.01	-0.00551048	0	1598	0.00522919	0.00775353	2188	0.01477508	0.01454014	2778	0.04977019	0.04848656	
418.21	-0.00785084	0	1008.21	-0.00499239	0	1598.2	0.00496077	0.00775353	2188.2	0.01440578	0.01454014	2778.2	0.05057685	0.04848656	
418.41	-0.00743737	0	1008.41	-0.00421698	0	1598.4	0.00404799	0.00775353	2188.4	0.01481861	0.01454014	2778.4	0.05010692	0.04848656	
418.61	-0.007388	0	1008.61	-0.00437377	0	1598.6	0.00414185	0.00775353	2188.6	0.01445428	0.01454014	2778.6	0.04933757	0.04848656	
418.81	-0.00784516	0	1008.81	-0.00498429	0	1598.8	0.00433284	0.00775353	2188.8	0.01413622	0.01454014	2778.8	0.04986549	0.04848656	
419.01	-0.00848176	0	1009.01	-0.00451203	0	1599	0.00465533	0.00775353	2189	0.01315014	0.01454014	2779	0.05030427	0.04848656	
419.21	-0.00758504	0	1009.21	-0.00473627	0	1599.2	0.00517772	0.00775353	2189.2	0.01267549	0.01454014	2779.2	0.04971276	0.04848656	
419.41	-0.00768144	0	1009.41	-0.00449034	0	1599.4	0.00573391	0.00775353	2189.4	0.0126042	0.01454014	2779.4	0.05090694	0.04848656	
419.61	-0.00779158	0	1009.61	-0.00416186	0	1599.6	0.00555056	0.00775353	2189.6	0.01294123	0.01454014	2779.6	0.05125121	0.04848656	
419.81	-0.0079273	0	1009.81	-0.00402907	0	1599.8	0.00642012	0.00775353	2189.8	0.01271859	0.01454014	2779.8	0.05088543	0.04848656	
420.01	-0.00722907	0	1010.01	-0.00356132	0	1600	0.0068362	0.00775353	2190	0.01298118	0.01454014	2780	0.05067463	0.04848656	
420.21	-0.00733753	0	1010.21	-0.00433943	0	1600.2	0.00743072	0.00775353	2190.2	0.01325753	0.01454014	2780.2	0.05116437	0.04848656	
420.41	-0.00800738	0	1010.41	-0.00440744	0	1600.4	0.00827687	0.00775353	2190.4	0.01312986	0.01454014	2780.4	0.05105461	0.04848656	
420.61	-0.00872824	0	1010.61	-0.00442512	0	1600.6	0.00910052	0.00775353	2190.6	0.01402182	0.01454014	2780.6	0.05117585	0.04848656	
420.81	-0.00904435	0	1010.81	-0.00338297	0	1600.8	0.00941347	0.00775353	2190.8	0.01438222	0.01454014	2780.8	0.05176301	0.04848656	
421.01	-0.00857455	0	1011.01	-0.00279861	0	1601	0.00962788	0.00775353	2191	0.01448008	0.01454014	2781	0.05174384	0.04848656	
421.21	-0.00847525	0	1011.21	-0.00307049	0	1601.2	0.01024345	0.00775353	2191.2	0.01448749	0.01454014	2781.2	0.05141362	0.04848656	
421.41	-0.00895483	0	1011.41	-0.00315761	0	1601.4	0.01110025	0.00775353	2191.4	0.01425521	0.01454014	2781.4	0.0516101	0.04848656	
421.61	-0.01035091	0	1011.61	-0.00192272	0	1601.6	0.01139715	0.00775353	2191.6	0.01533612	0.01454014	2781.6	0.05152669	0.04848656	
421.81	-0.00997885	0	1011.81	-0.002768	0	1601.8	0.01145716	0.00775353	2191.8	0.01562276	0.01454014	2781.8	0.05111841	0.04848656	
422.01	-0.01025799	0	1012.01	-0.00274522	0	1602	0.01164846	0.00775353	2192	0.01556745	0.01454014	2782	0.0504351	0.04848656	
422.21	-0.0097207	0	1012.21	-0.00197647	0	1602.2	0.01133072	0.00775353	2192.2	0.01547253	0.01454014	2782.2	0.05040954	0.04848656	
422.41	-0.00973105	0	1012.41	-0.00176737	0	1602.4	0.01018911	0.00775353	2192.4	0.01578286	0.01454014	2782.4	0.04881308	0.04848656	
422.61	-0.01027776	0	1012.61	-0.00186467	0	1602.6	0.01009124	0.00775353	2192.6	0.01556404	0.01454014	2782.6	0.0492564	0.04848656	
422.81	-0.01022555	0	1012.81	-0.00231059	0	1602.8	0.009932	0.00775353	2192.8	0.0153484	0.01454014	2782.8	0.04922703	0.04848656	
423.01	-0.00997465	0	1013.01	-0.00193087	0	1603	0.00965262	0.00775353	2193	0.01493028	0.01454014	2783	0.04858602	0.04848656	
423.21	-0.0097444	0	1013.21	-0.00184825	0	1603.2	0.01028164	0.00775353	2193.2	0.01476809	0.01454014	2783.2	0.0467652	0.04848656	
423.41	-0.0093372	0	1013.41	-0.00186466	0	1603.4	0.01006538	0.00775353	2193.4	0.01532061	0.01454014	2783.4	0.04727832	0.04848656	
423.61	-0.00839649	0	1013.61	-0.00185645	0	1603.6	0.00947066	0.00775353	2193.6	0.01592585	0.01454014	2783.6	0.04665443	0.04848656	
423.81	-0.00801747	0	1013.81	-0.00151109	0	1603.8	0.00960659	0.00775353	2193.8	0.01563981	0.01454014	2783.8	0.04690499	0.04848656	
424.01	-0.00708396	0	1014.01	-0.00139193	0	1604	0.00952129	0.00775353	2194	0.01615866	0.01454014	2784	0.04740825	0.04848656	
424.21	-0.00708525	0	1014.21	-0.00190097	0	1604.2	0.00945955	0.00775353	2194.2	0.01568498	0.01454014	2784.2	0.04785291	0.04848656	
424.41	-0.00611638	0	1014.41	-0.00218632	0	1604.4	0.00865545	0.00775353	2194.4	0.01614733	0.01454014	2784.4	0.04830174	0.04848656	
424.61	-0.00554536	0	1014.61	-0.00203294	0	1604.6	0.00881795	0.00775353	2194.6	0.01602478	0.01454014	2784.6	0.04939137	0.04848656	
424.81	-0.0047074	0	1014.81	-0.00175702	0	1604.8	0.0090357	0.00775353	2194.8	0.01593791	0.01454014	2784.8	0.04992904	0.04848656	
425.01	-0.00490077	0	1015.01	-0.00258694	0	1605	0.00905527	0.00775353	2195	0.01519631	0.01454014	2785	0.04931823	0.04848656	
425.21	-0.00540672	0	1015.21	-0.00363467	0	1605.2	0.00978179	0.00775353	2195.2	0.01542739	0.01454014	2785.2	0.04919322	0.04848656	
425.41	-0.00573202	0	1015.41	-0.00444047	0	1605.4	0.01047482	0.00775353	2195.4	0.01498827	0.01454014	2785.4	0.048413	0.04848656	
425.61	-0.00612838	0	1015.61	-0.00446971	0	1605.6	0.01033454	0.00775353	2195.6	0.01463225	0.01454014	2785.6	0.04862028	0.04848656	
425.81	-0.006251	0	1015.81	-0.00586086	0	1605.8	0.01016828	0.00775353	2195.8	0.01388746	0.01454014	2785.8	0.04889474	0.04848656	
426.01	-0.00634754	0	1016.01	-0.00661572	0	1606	0.00946547	0.00775353	2196	0.01371122	0.01454014	2786	0.04891359	0.04848656	
426.21	-0.00694201	0	1016.21	-0.00626322	0	1606.2	0.00854739	0.00775353	2196.2	0.01436526	0.01454014	2786.2	0.04886178	0.04848656	
426.41	-0.00735725	0	1016.41	-0.00505626	0	1606.4	0.00882558	0.00775353	2196.4	0.01441603	0.01454014	2786.4	0.04938599	0.04848656	
426.61	-0.00799778	0	1016.61	-0.00441779	0	1606.6	0.00885901	0.00775353	2196.6	0.01400458	0.01454014	2786.6	0.05045469	0.04848656	
426.81	-0.0084062	0	1016.81	-0.00395646	0	1606.8	0.00872451	0.00775353	2196.8	0.01459783	0.01454014	2786.8	0.04917804	0.04848656	
427.01	-0.00888004	0	1017.01	-0.00377262	0	1607	0.00855047	0.00775353	2197	0.01513022	0.01454014	2787	0.04891111	0.04848656	
427.21	-0.00967663	0	1017.21	-0.00335432	0	1607.2	0.00900436	0.00775353	2197.2	0.01502582	0.01454014	2787.2	0.04824034	0.04848656	
427.41	-0.00928591	0	1017.41	-0.00278827	0	1607.4	0.00847964	0.00775353	2197.4	0.0161664	0.01454014	2787.4	0.04914061	0.04848656	
427.61	-0.00981922	0	1017.61	-0.00253978	0	1607.6	0.00832737	0.00775353	2197.6	0.01656473	0.01454014	2787.6	0.04830819	0.04848656	
427.81	-0.00973061	0	1017.81	-0.00174148	0	1607.8	0.00843226	0.00775353	2197.8	0.01647821	0.01454014	2787.8	0.04918315	0.04848656	
428.01	-0.00932166	0	1018.01	-0.00197172	0	1608	0.00852326	0.00775353	2198	0.01692795	0.01454014	2788	0.04958795	0.04848656	
428.21	-0.00894519	0	1018.21	-0.00218894	0	1608.2	0.00786668	0.00775353	2198.2	0.01701492	0.01454014	2788.2	0.04995291	0.04848656	
428.41	-0.00825563	0	1018.41	-0.00268629	0	1608.4	0.00749664	0.00775353	2198.4	0.01660835	0.01454014	2788.4	0.05042029	0.04848656	
428.61	-0.00799403	0	1018.61	-0.00282989	0	1608.6	0.00766219	0.00775353	2198.6	0.01672197	0.01454014	2788.6	0.05022647	0.04848656	
428.81	-0.00697571	0	1018.81	-0.00301094	0	1608.8	0.00806445	0.00775353	2198.8	0.01672951	0.01454014	2788.8	0.04884387	0.04848656	
429.01	-0.00737209	0	1019.01	-0.00335541	0	1609	0.00840727	0.00775353	2199	0.01603635	0.01454014	2789	0.04811498	0.04848656	
429.21	-0.00652581	0	1019.21	-0.00404072	0	1609.2	0.00877977	0.00775353	2199.2	0.0163533	0.01454014	2789.2	0.0481029	0.04848656	
429.41	-0.00636708	0	1019.41	-0.00428738	0	1609.4	0.00957199	0.00775353	2199.4	0.01526247	0.01454014	2789.4	0.04688831	0.04848656	
429.61	-0.00634302	0	1019.61	-0.00473682	0	1609.6	0.00945735	0.00775353	2199.6	0.01470231	0.01454014	2789.6	0.04753263	0.04848656	
429.81	-0.00656851	0	1019.81	-0.00613851	0	1609.8	0.00949497	0.00775353	2199.8	0.01418088	0.01454014	2789.8	0.0469209	0.04848656	
430.01	-0.00657143	0	1020.01	-0.0060895	0	1610	0.00952887	0.00775353	2200	0.01442312	0.01454014	2790	0.04609314	0.04848656	
430.21	-0.00721018	0	1020.21	-0.00470637	0	1610.2	0.01015503	0.00775353	2200.2	0.01498761	0.01454014	2790.2	0.04590832	0.04848656	
430.41	-0.00644921	0	1020.41	-0.00393786	0	1610.4	0.01055981	0.00775353	2200.4	0.01464394	0.01454014	2790.4	0.04594267	0.04848656	
430.61	-0.00678069	0	1020.61	-0.00426571	0	1610.6	0.0098937	0.00775353	2200.6	0.01468364	0.01454014	2790.6	0.04600586	0.04848656	
430.81	-0.00791948	0	1020.81	-0.00443089	0	1610.8	0.00972439	0.00775353	2200.8	0.01513054	0.01454014	2790.8	0.04518782	0.04848656	
431.01	-0.00903681	0	1021.01	-0.00482028	0	1611	0.01006804	0.00775353	2201	0.01531412	0.01454014	2791	0.04633249	0.04848656	
431.21	-0.00962071	0	1021.21	-0.00483651	0	1611.2	0.0102346	0.00775353	2201.2	0.01529538	0.01454014	2791.2	0.04692561	0.04848656	
431.41	-0.01045583	0	1021.41	-0.00474676	0	1611.4	0.01008357	0.00775353	2201.4	0.01658434	0.01454014	2791.4	0.04785552	0.04848656	
431.61	-0.01148099	0	1021.61	-0.0048872	0	1611.6	0.00999461	0.00775353	2201.6	0.01638342	0.01454014	2791.6	0.04799623	0.04848656	
431.81	-0.01140078	0	1021.81	-0.00447083	0	1611.8	0.01004363	0.00775353	2201.8	0.01623389	0.01454014	2791.8	0.04929803	0.04848656	
432.01	-0.01082468	0	1022.01	-0.00515323	0	1612	0.00981603	0.00775353	2202	0.01619817	0.01454014	2792	0.04963124	0.04848656	
432.21	-0.01065564	0	1022.21	-0.00497847	0	1612.2	0.00927081	0.00775353	2202.2	0.01604062	0.01454014	2792.2	0.05065572	0.04848656	
432.41	-0.0104909	0	1022.41	-0.00397488	0	1612.4	0.00904795	0.00775353	2202.4	0.01558915	0.01454014	2792.4	0.05167029	0.04848656	
432.61	-0.01021241	0	1022.61	-0.00338146	0	1612.6	0.00926991	0.00775353	2202.6	0.01585492	0.01454014	2792.6	0.05160576	0.04848656	
432.81	-0.01032188	0	1022.81	-0.00313579	0	1612.8	0.01008264	0.00775353	2202.8	0.01447096	0.01454014	2792.8	0.05118962	0.04848656	
433.01	-0.01068405	0	1023.01	-0.0026638	0	1613	0.01024425	0.00775353	2203	0.01445919	0.01454014	2793	0.05164924	0.04848656	
433.21	-0.01081921	0	1023.21	-0.00300985	0	1613.2	0.01057232	0.00775353	2203.2	0.01492957	0.01454014	2793.2	0.05119348	0.04848656	
433.41	-0.01105326	0	1023.41	-0.00279322	0	1613.4	0.010435	0.00775353	2203.4	0.0146441	0.01454014	2793.4	0.04990816	0.04848656	
433.61	-0.01077587	0	1023.61	-0.00267192	0	1613.6	0.01006097	0.00775353	2203.6	0.01423969	0.01454014	2793.6	0.05048527	0.04848656	
433.81	-0.01148868	0	1023.81	-0.00292083	0	1613.8	0.01055188	0.00775353	2203.8	0.0137212	0.01454014	2793.8	0.04900658	0.04848656	
434.01	-0.01116589	0	1024.01	-0.00337256	0	1614	0.01066314	0.00775353	2204	0.01451161	0.01454014	2794	0.0492045	0.04848656	
434.21	-0.01011229	0	1024.21	-0.00322644	0	1614.2	0.01145482	0.00775353	2204.2	0.01444245	0.01454014	2794.2	0.04884805	0.04848656	
434.41	-0.00995661	0	1024.41	-0.00373566	0	1614.4	0.01074318	0.00775353	2204.4	0.01362863	0.01454014	2794.4	0.04871591	0.04848656	
434.61	-0.00998995	0	1024.61	-0.00440817	0	1614.6	0.01022788	0.00775353	2204.6	0.01350324	0.01454014	2794.6	0.04915588	0.04848656	
434.81	-0.01083606	0	1024.81	-0.00398505	0	1614.8	0.01080837	0.00775353	2204.8	0.01394149	0.01454014	2794.8	0.04843291	0.04848656	
435.01	-0.01079104	0	1025.01	-0.00427384	0	1615	0.01077283	0.00775353	2205	0.01445064	0.01454014	2795	0.04863315	0.04848656	
435.21	-0.01091476	0	1025.21	-0.00411578	0	1615.2	0.01006304	0.00775353	2205.2	0.01480657	0.01454014	2795.2	0.0487756	0.04848656	
435.41	-0.01088241	0	1025.41	-0.00451538	0	1615.4	0.00955565	0.00775353	2205.4	0.01516545	0.01454014	2795.4	0.04921404	0.04848656	
435.61	-0.01071695	0	1025.61	-0.00474095	0	1615.6	0.00940632	0.00775353	2205.6	0.01527682	0.01454014	2795.6	0.04885892	0.04848656	
435.81	-0.01051805	0	1025.81	-0.00543083	0	1615.8	0.00924767	0.00775353	2205.8	0.01533985	0.01454014	2795.8	0.04874795	0.04848656	
436.01	-0.01030181	0	1026.01	-0.00621719	0	1616	0.00812335	0.00775353	2206	0.01515036	0.01454014	2796	0.04929048	0.04848656	
436.21	-0.01117957	0	1026.21	-0.00609868	0	1616.2	0.00732871	0.00775353	2206.2	0.01533438	0.01454014	2796.2	0.05003712	0.04848656	
436.41	-0.01147913	0	1026.41	-0.00596124	0	1616.4	0.00745453	0.00775353	2206.4	0.01504964	0.01454014	2796.4	0.05070031	0.04848656	
436.61	-0.0113647	0	1026.61	-0.00595635	0	1616.6	0.00786766	0.00775353	2206.6	0.01527481	0.01454014	2796.6	0.05015653	0.04848656	
436.81	-0.01117801	0	1026.81	-0.00566214	0	1616.8	0.00767588	0.00775353	2206.8	0.01455263	0.01454014	2796.8	0.05047314	0.04848656	
437.01	-0.01080572	0	1027.01	-0.00509203	0	1617	0.00762332	0.00775353	2207	0.01459134	0.01454014	2797	0.05014166	0.04848656	
437.21	-0.011168	0	1027.21	-0.00479997	0	1617.2	0.00761164	0.00775353	2207.2	0.01412884	0.01454014	2797.2	0.04965345	0.04848656	
437.41	-0.01114176	0	1027.41	-0.00457469	0	1617.4	0.00715812	0.00775353	2207.4	0.01400602	0.01454014	2797.4	0.04980251	0.04848656	
437.61	-0.01043117	0	1027.61	-0.00433887	0	1617.6	0.00761704	0.00775353	2207.6	0.01279777	0.01454014	2797.6	0.0497514	0.04848656	
437.81	-0.00962375	0	1027.81	-0.00426763	0	1617.8	0.00846347	0.00775353	2207.8	0.01321675	0.01454014	2797.8	0.04949861	0.04848656	
438.01	-0.00874707	0	1028.01	-0.00439029	0	1618	0.00840234	0.00775353	2208	0.0139052	0.01454014	2798	0.04975294	0.04848656	
438.21	-0.00803711	0	1028.21	-0.00366436	0	1618.2	0.00874288	0.00775353	2208.2	0.01346747	0.01454014	2798.2	0.04966412	0.04848656	
438.41	-0.00868671	0	1028.41	-0.0033773	0	1618.4	0.00852235	0.00775353	2208.4	0.01301517	0.01454014	2798.4	0.0499791	0.04848656	
438.61	-0.00813771	0	1028.61	-0.0035699	0	1618.6	0.00925483	0.00775353	2208.6	0.01359017	0.01454014	2798.6	0.05036023	0.04848656	
438.81	-0.00880824	0	1028.81	-0.00311126	0	1618.8	0.00985853	0.00775353	2208.8	0.01407179	0.01454014	2798.8	0.05028028	0.04848656	
439.01	-0.00842058	0	1029.01	-0.00360293	0	1619	0.00993327	0.00775353	2209	0.01422264	0.01454014	2799	0.05068411	0.04848656	
439.21	-0.00840921	0	1029.21	-0.0028106	0	1619.2	0.0097903	0.00775353	2209.2	0.01513234	0.01454014	2799.2	0.05177018	0.04848656	
439.41	-0.00808059	0	1029.41	-0.00389136	0	1619.4	0.00995171	0.00775353	2209.4	0.01528487	0.01454014	2799.4	0.05232146	0.04848656	
439.61	-0.00860505	0	1029.61	-0.00437142	0	1619.6	0.01052602	0.00775353	2209.6	0.01594351	0.01454014	2799.6	0.05203242	0.04848656	
439.81	-0.00974512	0	1029.81	-0.00471127	0	1619.8	0.01027925	0.00775353	2209.8	0.01625735	0.01454014	2799.8	0.05179245	0.04848656	
440.01	-0.0097577	0	1030.01	-0.00401219	0	1620	0.01016083	0.00775353	2210	0.01655675	0.01454014	2800	0.05129289	0.04848656	
440.21	-0.01001164	0	1030.21	-0.00381897	0	1620.2	0.01039378	0.00775353	2210.2	0.01703771	0.01454014	2800.2	0.05122341	0.04848656	
440.41	-0.00932043	0	1030.41	-0.00375363	0	1620.4	0.01040842	0.00775353	2210.4	0.01764399	0.01454014	2800.4	0.05087651	0.04848656	
440.61	-0.00901198	0	1030.61	-0.00360883	0	1620.6	0.01134646	0.00775353	2210.6	0.01732571	0.01454014	2800.6	0.05092552	0.04848656	
440.81	-0.00875965	0	1030.81	-0.00357145	0	1620.8	0.01093959	0.00775353	2210.8	0.0163473	0.01454014	2800.8	0.05037123	0.04848656	
441.01	-0.00903977	0	1031.01	-0.00416391	0	1621	0.01142307	0.00775353	2211	0.01594435	0.01454014	2801	0.04925604	0.04848656	
441.21	-0.00954151	0	1031.21	-0.00433721	0	1621.2	0.01138911	0.00775353	2211.2	0.01603461	0.01454014	2801.2	0.04880063	0.04848656	
441.41	-0.00904323	0	1031.41	-0.00466224	0	1621.4	0.01095227	0.00775353	2211.4	0.01594025	0.01454014	2801.4	0.04837581	0.04848656	
441.61	-0.00793739	0	1031.61	-0.00481622	0	1621.6	0.01147921	0.00775353	2211.6	0.01527824	0.01454014	2801.6	0.04742225	0.04848656	
441.81	-0.00791269	0	1031.81	-0.00551993	0	1621.8	0.01092953	0.00775353	2211.8	0.01523166	0.01454014	2801.8	0.04676474	0.04848656	
442.01	-0.00888482	0	1032.01	-0.00615276	0	1622	0.01014058	0.00775353	2212	0.0151328	0.01454014	2802	0.04527904	0.04848656	
442.21	-0.00883019	0	1032.21	-0.00625539	0	1622.2	0.0101301	0.00775353	2212.2	0.01402368	0.01454014	2802.2	0.04538704	0.04848656	
442.41	-0.00962918	0	1032.41	-0.00696528	0	1622.4	0.01015688	0.00775353	2212.4	0.01315711	0.01454014	2802.4	0.04514536	0.04848656	
442.61	-0.01039468	0	1032.61	-0.00729949	0	1622.6	0.00925241	0.00775353	2212.6	0.01266263	0.01454014	2802.6	0.04591862	0.04848656	
442.81	-0.01103323	0	1032.81	-0.00699709	0	1622.8	0.00877054	0.00775353	2212.8	0.01290729	0.01454014	2802.8	0.04659294	0.04848656	
443.01	-0.0110719	0	1033.01	-0.00660373	0	1623	0.00810246	0.00775353	2213	0.01256042	0.01454014	2803	0.04670747	0.04848656	
443.21	-0.01135948	0	1033.21	-0.00619164	0	1623.2	0.00758259	0.00775353	2213.2	0.01241157	0.01454014	2803.2	0.04809612	0.04848656	
443.41	-0.0119067	0	1033.41	-0.00756504	0	1623.4	0.00699091	0.00775353	2213.4	0.012302	0.01454014	2803.4	0.04817564	0.04848656	
443.61	-0.01251451	0	1033.61	-0.00703163	0	1623.6	0.00667298	0.00775353	2213.6	0.01315197	0.01454014	2803.6	0.04829168	0.04848656	
443.81	-0.01275173	0	1033.81	-0.00609982	0	1623.8	0.00635747	0.00775353	2213.8	0.013732	0.01454014	2803.8	0.04830668	0.04848656	
444.01	-0.01139884	0	1034.01	-0.00522264	0	1624	0.00671059	0.00775353	2214	0.01468493	0.01454014	2804	0.04858828	0.04848656	
444.21	-0.01101502	0	1034.21	-0.00587974	0	1624.2	0.00681931	0.00775353	2214.2	0.01531109	0.01454014	2804.2	0.04944337	0.04848656	
444.41	-0.00996572	0	1034.41	-0.00654419	0	1624.4	0.00729304	0.00775353	2214.4	0.01594835	0.01454014	2804.4	0.05005532	0.04848656	
444.61	-0.00980708	0	1034.61	-0.00669084	0	1624.6	0.00826466	0.00775353	2214.6	0.01510092	0.01454014	2804.6	0.05102041	0.04848656	
444.81	-0.00925743	0	1034.81	-0.00652934	0	1624.8	0.00840289	0.00775353	2214.8	0.01599847	0.01454014	2804.8	0.05076884	0.04848656	
445.01	-0.00891583	0	1035.01	-0.00631701	0	1625	0.00955581	0.00775353	2215	0.01654694	0.01454014	2805	0.05097694	0.04848656	
445.21	-0.00839793	0	1035.21	-0.00550081	0	1625.2	0.009846	0.00775353	2215.2	0.01685448	0.01454014	2805.2	0.05118459	0.04848656	
445.41	-0.00772276	0	1035.41	-0.00551321	0	1625.4	0.00921886	0.00775353	2215.4	0.01713065	0.01454014	2805.4	0.05180059	0.04848656	
445.61	-0.00811562	0	1035.61	-0.00593727	0	1625.6	0.00962319	0.00775353	2215.6	0.01777823	0.01454014	2805.6	0.05143588	0.04848656	
445.81	-0.00848548	0	1035.81	-0.00639432	0	1625.8	0.00936962	0.00775353	2215.8	0.01763392	0.01454014	2805.8	0.0510508	0.04848656	
446.01	-0.00879442	0	1036.01	-0.00558514	0	1626	0.00922888	0.00775353	2216	0.01819424	0.01454014	2806	0.05144694	0.04848656	
446.21	-0.00847685	0	1036.21	-0.00509237	0	1626.2	0.00952828	0.00775353	2216.2	0.01813285	0.01454014	2806.2	0.05183816	0.04848656	
446.41	-0.00910069	0	1036.41	-0.00501135	0	1626.4	0.01065062	0.00775353	2216.4	0.01749119	0.01454014	2806.4	0.05216062	0.04848656	
446.61	-0.00942207	0	1036.61	-0.00431598	0	1626.6	0.00999994	0.00775353	2216.6	0.01780812	0.01454014	2806.6	0.05297357	0.04848656	
446.81	-0.00993119	0	1036.81	-0.00470228	0	1626.8	0.01101084	0.00775353	2216.8	0.01766689	0.01454014	2806.8	0.05238063	0.04848656	
447.01	-0.01051172	0	1037.01	-0.00414762	0	1627	0.01065962	0.00775353	2217	0.01644654	0.01454014	2807	0.0514649	0.04848656	
447.21	-0.01061025	0	1037.21	-0.00467361	0	1627.2	0.01058867	0.00775353	2217.2	0.01565569	0.01454014	2807.2	0.0525063	0.04848656	
447.41	-0.01066493	0	1037.41	-0.00553668	0	1627.4	0.01013808	0.00775353	2217.4	0.01660375	0.01454014	2807.4	0.05140218	0.04848656	
447.61	-0.01076466	0	1037.61	-0.00517312	0	1627.6	0.00972959	0.00775353	2217.6	0.01643415	0.01454014	2807.6	0.05101882	0.04848656	
447.81	-0.01071446	0	1037.81	-0.0052415	0	1627.8	0.00973754	0.00775353	2217.8	0.01626103	0.01454014	2807.8	0.05100396	0.04848656	
448.01	-0.00999997	0	1038.01	-0.00540218	0	1628	0.00987526	0.00775353	2218	0.01647811	0.01454014	2808	0.05081371	0.04848656	
448.21	-0.01018486	0	1038.21	-0.00625875	0	1628.2	0.00983662	0.00775353	2218.2	0.01583112	0.01454014	2808.2	0.05070068	0.04848656	
448.41	-0.01005076	0	1038.41	-0.00665138	0	1628.4	0.01017317	0.00775353	2218.4	0.01555816	0.01454014	2808.4	0.05017061	0.04848656	
448.61	-0.01028788	0	1038.61	-0.00640333	0	1628.6	0.01045418	0.00775353	2218.6	0.0147915	0.01454014	2808.6	0.04946692	0.04848656	
448.81	-0.00964257	0	1038.81	-0.00624304	0	1628.8	0.01000158	0.00775353	2218.8	0.01601778	0.01454014	2808.8	0.04889045	0.04848656	
449.01	-0.00866489	0	1039.01	-0.00597812	0	1629	0.00943567	0.00775353	2219	0.01554806	0.01454014	2809	0.04913533	0.04848656	
449.21	-0.00769788	0	1039.21	-0.00648649	0	1629.2	0.00829753	0.00775353	2219.2	0.01610696	0.01454014	2809.2	0.0489108	0.04848656	
449.41	-0.00811724	0	1039.41	-0.00695918	0	1629.4	0.0070519	0.00775353	2219.4	0.01708433	0.01454014	2809.4	0.04920514	0.04848656	
449.61	-0.00836732	0	1039.61	-0.00785712	0	1629.6	0.00716581	0.00775353	2219.6	0.01659821	0.01454014	2809.6	0.04902477	0.04848656	
449.81	-0.00737153	0	1039.81	-0.00778035	0	1629.8	0.0071179	0.00775353	2219.8	0.01648543	0.01454014	2809.8	0.0494881	0.04848656	
450.01	-0.00664963	0	1040.01	-0.00682984	0	1630	0.00681555	0.00775353	2220	0.01675108	0.01454014	2810	0.04973932	0.04848656	
450.21	-0.00629419	0	1040.21	-0.00660932	0	1630.2	0.0078581	0.00775353	2220.2	0.01679732	0.01454014	2810.2	0.04956265	0.04848656	
450.41	-0.00704761	0	1040.41	-0.00712272	0	1630.4	0.00911841	0.00775353	2220.4	0.01689109	0.01454014	2810.4	0.05011801	0.04848656	
450.61	-0.00694168	0	1040.61	-0.00708138	0	1630.6	0.00935051	0.00775353	2220.6	0.01656288	0.01454014	2810.6	0.05072777	0.04848656	
450.81	-0.00738524	0	1040.81	-0.0068352	0	1630.8	0.01012928	0.00775353	2220.8	0.01604913	0.01454014	2810.8	0.04977776	0.04848656	
451.01	-0.00783736	0	1041.01	-0.00655151	0	1631	0.00977353	0.00775353	2221	0.01569521	0.01454014	2811	0.04984843	0.04848656	
451.21	-0.00807175	0	1041.21	-0.00724486	0	1631.2	0.0097591	0.00775353	2221.2	0.01606431	0.01454014	2811.2	0.05108455	0.04848656	
451.41	-0.00915441	0	1041.41	-0.00786409	0	1631.4	0.00962729	0.00775353	2221.4	0.01697032	0.01454014	2811.4	0.05048942	0.04848656	
451.61	-0.01021458	0	1041.61	-0.0080015	0	1631.6	0.00988703	0.00775353	2221.6	0.01630486	0.01454014	2811.6	0.05018472	0.04848656	
451.81	-0.01091158	0	1041.81	-0.00797285	0	1631.8	0.00997725	0.00775353	2221.8	0.0168162	0.01454014	2811.8	0.0504603	0.04848656	
452.01	-0.01133846	0	1042.01	-0.00680789	0	1632	0.01016882	0.00775353	2222	0.01686409	0.01454014	2812	0.05000372	0.04848656	
452.21	-0.01203489	0	1042.21	-0.00684233	0	1632.2	0.01034559	0.00775353	2222.2	0.01652615	0.01454014	2812.2	0.04996735	0.04848656	
452.41	-0.01291804	0	1042.41	-0.00685666	0	1632.4	0.01068978	0.00775353	2222.4	0.01687917	0.01454014	2812.4	0.04920495	0.04848656	
452.61	-0.01306305	0	1042.61	-0.00617236	0	1632.6	0.01091451	0.00775353	2222.6	0.01696108	0.01454014	2812.6	0.04904963	0.04848656	
452.81	-0.01224061	0	1042.81	-0.0062465	0	1632.8	0.00984473	0.00775353	2222.8	0.01785021	0.01454014	2812.8	0.04933026	0.04848656	
453.01	-0.01168203	0	1043.01	-0.006282	0	1633	0.00982601	0.00775353	2223	0.01730744	0.01454014	2813	0.04990722	0.04848656	
453.21	-0.01111321	0	1043.21	-0.00550543	0	1633.2	0.0092419	0.00775353	2223.2	0.01707198	0.01454014	2813.2	0.05040579	0.04848656	
453.41	-0.01091871	0	1043.41	-0.00521898	0	1633.4	0.00918672	0.00775353	2223.4	0.01672223	0.01454014	2813.4	0.05075241	0.04848656	
453.61	-0.01001409	0	1043.61	-0.00533267	0	1633.6	0.00910752	0.00775353	2223.6	0.01591619	0.01454014	2813.6	0.05088635	0.04848656	
453.81	-0.00985968	0	1043.81	-0.00395597	0	1633.8	0.00963079	0.00775353	2223.8	0.0157198	0.01454014	2813.8	0.05107283	0.04848656	
454.01	-0.0096043	0	1044.01	-0.0031673	0	1634	0.0098095	0.00775353	2224	0.01603497	0.01454014	2814	0.05068517	0.04848656	
454.21	-0.01043933	0	1044.21	-0.00327174	0	1634.2	0.01047453	0.00775353	2224.2	0.01612367	0.01454014	2814.2	0.05103892	0.04848656	
454.41	-0.01027035	0	1044.41	-0.00348509	0	1634.4	0.00988142	0.00775353	2224.4	0.01657126	0.01454014	2814.4	0.05194993	0.04848656	
454.61	-0.00965414	0	1044.61	-0.00239211	0	1634.6	0.00958575	0.00775353	2224.6	0.01514055	0.01454014	2814.6	0.0526718	0.04848656	
454.81	-0.01011977	0	1044.81	-0.00243941	0	1634.8	0.00882714	0.00775353	2224.8	0.01600135	0.01454014	2814.8	0.05213732	0.04848656	
455.01	-0.00991848	0	1045.01	-0.00254206	0	1635	0.0080453	0.00775353	2225	0.01652377	0.01454014	2815	0.05250958	0.04848656	
455.21	-0.00977531	0	1045.21	-0.00295683	0	1635.2	0.00820475	0.00775353	2225.2	0.01712997	0.01454014	2815.2	0.05292327	0.04848656	
455.41	-0.01025422	0	1045.41	-0.00392269	0	1635.4	0.0078269	0.00775353	2225.4	0.01734442	0.01454014	2815.4	0.05226647	0.04848656	
455.61	-0.00902615	0	1045.61	-0.00392382	0	1635.6	0.00805181	0.00775353	2225.6	0.01705649	0.01454014	2815.6	0.05149618	0.04848656	
455.81	-0.00873584	0	1045.81	-0.00414856	0	1635.8	0.00799603	0.00775353	2225.8	0.01757338	0.01454014	2815.8	0.0514851	0.04848656	
456.01	-0.00881681	0	1046.01	-0.0046217	0	1636	0.00934795	0.00775353	2226	0.01731296	0.01454014	2816	0.05083954	0.04848656	
456.21	-0.00861074	0	1046.21	-0.00547709	0	1636.2	0.00953213	0.00775353	2226.2	0.0178291	0.01454014	2816.2	0.05109102	0.04848656	
456.41	-0.00887885	0	1046.41	-0.00582431	0	1636.4	0.00944003	0.00775353	2226.4	0.01789714	0.01454014	2816.4	0.05107631	0.04848656	
456.61	-0.00840091	0	1046.61	-0.00630451	0	1636.6	0.0102536	0.00775353	2226.6	0.01785204	0.01454014	2816.6	0.05082263	0.04848656	
456.81	-0.00776692	0	1046.81	-0.00678815	0	1636.8	0.00948251	0.00775353	2226.8	0.01714383	0.01454014	2816.8	0.05123744	0.04848656	
457.01	-0.00758028	0	1047.01	-0.00657658	0	1637	0.00990101	0.00775353	2227	0.01622311	0.01454014	2817	0.05068621	0.04848656	
457.21	-0.00726772	0	1047.21	-0.00617982	0	1637.2	0.01015248	0.00775353	2227.2	0.01526408	0.01454014	2817.2	0.05107527	0.04848656	
457.41	-0.00761222	0	1047.41	-0.00678771	0	1637.4	0.01058563	0.00775353	2227.4	0.01501271	0.01454014	2817.4	0.05070466	0.04848656	
457.61	-0.00843561	0	1047.61	-0.00673888	0	1637.6	0.01089319	0.00775353	2227.6	0.01523699	0.01454014	2817.6	0.05026381	0.04848656	
457.81	-0.00944733	0	1047.81	-0.00608137	0	1637.8	0.01216927	0.00775353	2227.8	0.01547797	0.01454014	2817.8	0.04968284	0.04848656	
458.01	-0.00982217	0	1048.01	-0.00628418	0	1638	0.01145556	0.00775353	2228	0.01622625	0.01454014	2818	0.04964712	0.04848656	
458.21	-0.01017401	0	1048.21	-0.00702948	0	1638.2	0.01201387	0.00775353	2228.2	0.01648585	0.01454014	2818.2	0.04986623	0.04848656	
458.41	-0.00987155	0	1048.41	-0.00703335	0	1638.4	0.01118039	0.00775353	2228.4	0.0169097	0.01454014	2818.4	0.05066377	0.04848656	
458.61	-0.00982633	0	1048.61	-0.00693042	0	1638.6	0.01116457	0.00775353	2228.6	0.01702926	0.01454014	2818.6	0.05059003	0.04848656	
458.81	-0.01049924	0	1048.81	-0.00745055	0	1638.8	0.01085199	0.00775353	2228.8	0.01755954	0.01454014	2818.8	0.05093757	0.04848656	
459.01	-0.01041826	0	1049.01	-0.00677377	0	1639	0.01031383	0.00775353	2229	0.01755636	0.01454014	2819	0.05143828	0.04848656	
459.21	-0.01090053	0	1049.21	-0.00681922	0	1639.2	0.01165412	0.00775353	2229.2	0.01780783	0.01454014	2819.2	0.05098685	0.04848656	
459.41	-0.01116137	0	1049.41	-0.00720932	0	1639.4	0.01094659	0.00775353	2229.4	0.0174459	0.01454014	2819.4	0.05068319	0.04848656	
459.61	-0.01049739	0	1049.61	-0.00664734	0	1639.6	0.01129289	0.00775353	2229.6	0.01735607	0.01454014	2819.6	0.05062642	0.04848656	
459.81	-0.00971986	0	1049.81	-0.00763853	0	1639.8	0.01182566	0.00775353	2229.8	0.01795782	0.01454014	2819.8	0.05026502	0.04848656	
460.01	-0.00957557	0	1050.01	-0.00799951	0	1640	0.01268158	0.00775353	2230	0.01743844	0.01454014	2820	0.05051257	0.04848656	
460.21	-0.00978867	0	1050.21	-0.00749433	0	1640.2	0.0120965	0.00775353	2230.2	0.01738203	0.01454014	2820.2	0.05104687	0.04848656	
460.41	-0.00958308	0	1050.41	-0.007402	0	1640.4	0.01213822	0.00775353	2230.4	0.01737907	0.01454014	2820.4	0.05083845	0.04848656	
460.61	-0.00980359	0	1050.61	-0.00733857	0	1640.6	0.01297562	0.00775353	2230.6	0.01726744	0.01454014	2820.6	0.05042899	0.04848656	
460.81	-0.00960978	0	1050.81	-0.00693543	0	1640.8	0.01231566	0.00775353	2230.8	0.01584514	0.01454014	2820.8	0.05058608	0.04848656	
461.01	-0.00954591	0	1051.01	-0.00623251	0	1641	0.01248437	0.00775353	2231	0.01566383	0.01454014	2821	0.04991615	0.04848656	
461.21	-0.0089733	0	1051.21	-0.00606876	0	1641.2	0.01256505	0.00775353	2231.2	0.01579281	0.01454014	2821.2	0.05076412	0.04848656	
461.41	-0.00918397	0	1051.41	-0.00595624	0	1641.4	0.01196652	0.00775353	2231.4	0.01649842	0.01454014	2821.4	0.05010438	0.04848656	
461.61	-0.00888565	0	1051.61	-0.00581548	0	1641.6	0.01208322	0.00775353	2231.6	0.01701604	0.01454014	2821.6	0.04981325	0.04848656	
461.81	-0.0083342	0	1051.81	-0.00605633	0	1641.8	0.01202188	0.00775353	2231.8	0.01810941	0.01454014	2821.8	0.05002737	0.04848656	
462.01	-0.00799388	0	1052.01	-0.00679071	0	1642	0.01167302	0.00775353	2232	0.01828661	0.01454014	2822	0.05013071	0.04848656	
462.21	-0.00798807	0	1052.21	-0.00741446	0	1642.2	0.01252479	0.00775353	2232.2	0.0183349	0.01454014	2822.2	0.05055187	0.04848656	
462.41	-0.00791496	0	1052.41	-0.00788625	0	1642.4	0.01195483	0.00775353	2232.4	0.01840494	0.01454014	2822.4	0.05129935	0.04848656	
462.61	-0.00835106	0	1052.61	-0.00761492	0	1642.6	0.01193553	0.00775353	2232.6	0.01783873	0.01454014	2822.6	0.05113898	0.04848656	
462.81	-0.00960704	0	1052.81	-0.00826914	0	1642.8	0.01154699	0.00775353	2232.8	0.0170503	0.01454014	2822.8	0.05203471	0.04848656	
463.01	-0.01000285	0	1053.01	-0.00798452	0	1643	0.0112162	0.00775353	2233	0.01724622	0.01454014	2823	0.05144071	0.04848656	
463.21	-0.010134	0	1053.21	-0.00825702	0	1643.2	0.01177426	0.00775353	2233.2	0.01758709	0.01454014	2823.2	0.05054817	0.04848656	
463.41	-0.00981769	0	1053.41	-0.00853023	0	1643.4	0.01029633	0.00775353	2233.4	0.01690005	0.01454014	2823.4	0.05069256	0.04848656	
463.61	-0.00857737	0	1053.61	-0.0082334	0	1643.6	0.01018724	0.00775353	2233.6	0.01737362	0.01454014	2823.6	0.05060113	0.04848656	
463.81	-0.007935	0	1053.81	-0.00734455	0	1643.8	0.00943608	0.00775353	2233.8	0.01763413	0.01454014	2823.8	0.04976129	0.04848656	
464.01	-0.00889092	0	1054.01	-0.00707805	0	1644	0.00926472	0.00775353	2234	0.01709027	0.01454014	2824	0.04974599	0.04848656	
464.21	-0.00918679	0	1054.21	-0.00635388	0	1644.2	0.00820212	0.00775353	2234.2	0.01746447	0.01454014	2824.2	0.04931064	0.04848656	
464.41	-0.00892798	0	1054.41	-0.00515354	0	1644.4	0.00804624	0.00775353	2234.4	0.01829024	0.01454014	2824.4	0.04868241	0.04848656	
464.61	-0.00949572	0	1054.61	-0.00446617	0	1644.6	0.00824513	0.00775353	2234.6	0.01836471	0.01454014	2824.6	0.0481788	0.04848656	
464.81	-0.00973912	0	1054.81	-0.00389183	0	1644.8	0.00791759	0.00775353	2234.8	0.01769675	0.01454014	2824.8	0.04764989	0.04848656	
465.01	-0.00976213	0	1055.01	-0.00259416	0	1645	0.00751562	0.00775353	2235	0.01764718	0.01454014	2825	0.04698358	0.04848656	
465.21	-0.00928405	0	1055.21	-0.00272851	0	1645.2	0.008159	0.00775353	2235.2	0.01839605	0.01454014	2825.2	0.0472802	0.04848656	
465.41	-0.01012431	0	1055.41	-0.00229307	0	1645.4	0.00814618	0.00775353	2235.4	0.01854945	0.01454014	2825.4	0.04766053	0.04848656	
465.61	-0.00999218	0	1055.61	-0.00240764	0	1645.6	0.00864001	0.00775353	2235.6	0.01754784	0.01454014	2825.6	0.04897949	0.04848656	
465.81	-0.00995157	0	1055.81	-0.00281952	0	1645.8	0.00825215	0.00775353	2235.8	0.01780988	0.01454014	2825.8	0.04967386	0.04848656	
466.01	-0.01078573	0	1056.01	-0.00262288	0	1646	0.00813209	0.00775353	2236	0.01750812	0.01454014	2826	0.04986219	0.04848656	
466.21	-0.01165287	0	1056.21	-0.00343027	0	1646.2	0.00935106	0.00775353	2236.2	0.01765985	0.01454014	2826.2	0.05119063	0.04848656	
466.41	-0.01215657	0	1056.41	-0.00438452	0	1646.4	0.00946762	0.00775353	2236.4	0.01741885	0.01454014	2826.4	0.05120292	0.04848656	
466.61	-0.01284467	0	1056.61	-0.00440147	0	1646.6	0.0089255	0.00775353	2236.6	0.01605708	0.01454014	2826.6	0.05073029	0.04848656	
466.81	-0.01319153	0	1056.81	-0.00502131	0	1646.8	0.00916217	0.00775353	2236.8	0.01594766	0.01454014	2826.8	0.05063885	0.04848656	
467.01	-0.01307021	0	1057.01	-0.00548748	0	1647	0.00873683	0.00775353	2237	0.01529932	0.01454014	2827	0.05052217	0.04848656	
467.21	-0.01224517	0	1057.21	-0.0062275	0	1647.2	0.00849199	0.00775353	2237.2	0.01509045	0.01454014	2827.2	0.05079387	0.04848656	
467.41	-0.01153412	0	1057.41	-0.00608005	0	1647.4	0.00714509	0.00775353	2237.4	0.01492506	0.01454014	2827.4	0.05109828	0.04848656	
467.61	-0.01131356	0	1057.61	-0.0067686	0	1647.6	0.00688995	0.00775353	2237.6	0.01504176	0.01454014	2827.6	0.0510461	0.04848656	
467.81	-0.011395	0	1057.81	-0.0065931	0	1647.8	0.00624131	0.00775353	2237.8	0.01527062	0.01454014	2827.8	0.05021925	0.04848656	
468.01	-0.01096542	0	1058.01	-0.00778022	0	1648	0.00620612	0.00775353	2238	0.01530147	0.01454014	2828	0.04966591	0.04848656	
468.21	-0.01035445	0	1058.21	-0.00753133	0	1648.2	0.00589455	0.00775353	2238.2	0.0153304	0.01454014	2828.2	0.04907879	0.04848656	
468.41	-0.00995597	0	1058.41	-0.00728661	0	1648.4	0.00669549	0.00775353	2238.4	0.01552518	0.01454014	2828.4	0.04833642	0.04848656	
468.61	-0.00969469	0	1058.61	-0.00770046	0	1648.6	0.00726916	0.00775353	2238.6	0.01535185	0.01454014	2828.6	0.04758064	0.04848656	
468.81	-0.00918623	0	1058.81	-0.00791493	0	1648.8	0.00780042	0.00775353	2238.8	0.01447613	0.01454014	2828.8	0.04717047	0.04848656	
469.01	-0.00838636	0	1059.01	-0.00803609	0	1649	0.00848765	0.00775353	2239	0.01390931	0.01454014	2829	0.04688687	0.04848656	
469.21	-0.00768561	0	1059.21	-0.00861221	0	1649.2	0.00981558	0.00775353	2239.2	0.01392658	0.01454014	2829.2	0.04729339	0.04848656	
469.41	-0.0075852	0	1059.41	-0.00843603	0	1649.4	0.01009988	0.00775353	2239.4	0.01327084	0.01454014	2829.4	0.04759961	0.04848656	
469.61	-0.00687189	0	1059.61	-0.00876996	0	1649.6	0.01051659	0.00775353	2239.6	0.01254063	0.01454014	2829.6	0.04744101	0.04848656	
469.81	-0.00669326	0	1059.81	-0.00879641	0	1649.8	0.01081926	0.00775353	2239.8	0.01306214	0.01454014	2829.8	0.04683949	0.04848656	
470.01	-0.00669326	0	1060.01	-0.00879641	0	1650	0.01081926	0.00775353	2240	0.01306214	0.01454014	2830	0.04683949	0.04848656	
470.21	-0.00866709	0	1060.21	-0.00798281	0	1650.2	0.01013498	0.0077518	2240.2	0.01256857	0.01265866	2830.2	0.04515826	0.04578596	
470.41	-0.01059047	0	1060.41	-0.00783016	0	1650.4	0.00917655	0.00775006	2240.4	0.01214306	0.01102064	2830.4	0.04244646	0.04323579	
470.61	-0.01330668	0	1060.61	-0.00857192	0	1650.6	0.00852531	0.00774833	2240.6	0.01092927	0.00959458	2830.6	0.03975345	0.04082765	
470.81	-0.015734	0	1060.81	-0.00950074	0	1650.8	0.00751105	0.00774659	2240.8	0.01012674	0.00835305	2830.8	0.03706566	0.03855364	
471.01	-0.01746711	0	1061.01	-0.01081274	0	1651	0.00691744	0.00774486	2241	0.00988021	0.00727217	2831	0.03450006	0.03640628	
471.21	-0.01938602	0	1061.21	-0.01167125	0	1651.2	0.00590689	0.00774312	2241.2	0.00931425	0.00633116	2831.2	0.03141939	0.03437853	
471.41	-0.02128243	0	1061.41	-0.0129415	0	1651.4	0.00529519	0.00774139	2241.4	0.00826887	0.00551191	2831.4	0.02891494	0.03246372	
471.61	-0.02198392	0	1061.61	-0.01524521	0	1651.6	0.00449748	0.00773965	2241.6	0.00698879	0.00479868	2831.6	0.02581873	0.03065556	
471.81	-0.02227006	0	1061.81	-0.01721377	0	1651.8	0.00321969	0.00773792	2241.8	0.00642464	0.00417773	2831.8	0.02259908	0.02894812	
472.01	-0.02253008	0	1062.01	-0.01843766	0	1652	0.00263374	0.00773619	2242	0.00640212	0.00363714	2832	0.02111878	0.02733577	
472.21	-0.02258614	0	1062.21	-0.01972847	0	1652.2	0.00234472	0.00773446	2242.2	0.00516568	0.00316649	2832.2	0.01942724	0.02581323	
472.41	-0.02266627	0	1062.41	-0.02047681	0	1652.4	0.00242253	0.00773272	2242.4	0.00444986	0.00275675	2832.4	0.01820342	0.02437548	
472.61	-0.02328885	0	1062.61	-0.02101856	0	1652.6	0.00289641	0.00773099	2242.6	0.00434247	0.00240003	2832.6	0.01690691	0.02301782	
472.81	-0.02276052	0	1062.81	-0.02146352	0	1652.8	0.00315736	0.00772926	2242.8	0.00319102	0.00208947	2832.8	0.01618497	0.02173578	
473.01	-0.02268398	0	1063.01	-0.02154075	0	1653	0.00311801	0.00772753	2243	0.00243652	0.00181909	2833	0.01563858	0.02052515	
473.21	-0.02340376	0	1063.21	-0.02090943	0	1653.2	0.00264508	0.0077258	2243.2	0.00157364	0.0015837	2833.2	0.01515906	0.01938194	
473.41	-0.02371406	0	1063.41	-0.02106335	0	1653.4	0.00316522	0.00772407	2243.4	0.00130713	0.00137877	2833.4	0.01526004	0.01830241	
473.61	-0.02371302	0	1063.61	-0.02046611	0	1653.6	0.00415345	0.00772234	2243.6	0.0007347	0.00120036	2833.6	0.01462726	0.017283	
473.81	-0.0230681	0	1063.81	-0.01995779	0	1653.8	0.00403443	0.00772061	2243.8	0.00046535	0.00104504	2833.8	0.01430523	0.01632038	
474.01	-0.02230521	0	1064.01	-0.01855865	0	1654	0.00414127	0.00771888	2244	-0.0005751	0.00090981	2834	0.01363545	0.01541137	
474.21	-0.02249965	0	1064.21	-0.01764508	0	1654.2	0.00463323	0.00771716	2244.2	-0.00090381	0.00079208	2834.2	0.01301964	0.01455299	
474.41	-0.02295273	0	1064.41	-0.0176996	0	1654.4	0.00441769	0.00771543	2244.4	-0.00151504	0.00068959	2834.4	0.01254276	0.01374242	
474.61	-0.02420152	0	1064.61	-0.01809018	0	1654.6	0.00473061	0.0077137	2244.6	-0.00188681	0.00060035	2834.6	0.01210177	0.012977	
474.81	-0.02342861	0	1064.81	-0.017307	0	1654.8	0.00509695	0.00771197	2244.8	-0.00138123	0.00052267	2834.8	0.01226218	0.01225421	
475.01	-0.02265497	0	1065.01	-0.0168771	0	1655	0.00605321	0.00771025	2245	-0.00113278	0.00045504	2835	0.0127041	0.01157167	
475.21	-0.02192538	0	1065.21	-0.01658994	0	1655.2	0.00634203	0.00770852	2245.2	-0.00197731	0.00039615	2835.2	0.0113601	0.01092716	
475.41	-0.02138139	0	1065.41	-0.01692999	0	1655.4	0.00659719	0.00770679	2245.4	-0.00237596	0.00034489	2835.4	0.01047779	0.01031854	
475.61	-0.02004178	0	1065.61	-0.01750497	0	1655.6	0.00668434	0.00770507	2245.6	-0.00181497	0.00030026	2835.6	0.00949737	0.00974382	
475.81	-0.01993514	0	1065.81	-0.0166827	0	1655.8	0.00675468	0.00770334	2245.8	-0.0006571	0.00026141	2835.8	0.00890672	0.00920111	
476.01	-0.02041992	0	1066.01	-0.01583318	0	1656	0.00694921	0.00770162	2246	-0.00005644	0.00022758	2836	0.00856448	0.00868863	
476.21	-0.02061988	0	1066.21	-0.01532349	0	1656.2	0.00715374	0.00769989	2246.2	0.00017846	0.00019813	2836.2	0.00737542	0.00820469	
476.41	-0.02034485	0	1066.41	-0.01554459	0	1656.4	0.00750687	0.00769817	2246.4	0.00048036	0.0001725	2836.4	0.00686025	0.00774771	
476.61	-0.02052995	0	1066.61	-0.01557909	0	1656.6	0.00743318	0.00769645	2246.6	0.00016064	0.00015018	2836.6	0.0072154	0.00731617	
476.81	-0.01995813	0	1066.81	-0.01613679	0	1656.8	0.00707098	0.00769472	2246.8	-0.00023988	0.00013074	2836.8	0.00720898	0.00690868	
477.01	-0.02047226	0	1067.01	-0.01585242	0	1657	0.00673268	0.007693	2247	-0.0006397	0.00011382	2837	0.0065107	0.00652388	
477.21	-0.02122938	0	1067.21	-0.01618837	0	1657.2	0.00835514	0.00769128	2247.2	0.00016777	0.0000991	2837.2	0.00645643	0.00616052	
477.41	-0.02086213	0	1067.41	-0.01706612	0	1657.4	0.00911193	0.00768956	2247.4	0.00059766	0.00008627	2837.4	0.00609841	0.00581739	
477.61	-0.02088867	0	1067.61	-0.01651445	0	1657.6	0.00922172	0.00768783	2247.6	0.00029566	0.00007511	2837.6	0.00597861	0.00549337	
477.81	-0.02048054	0	1067.81	-0.01642037	0	1657.8	0.0086091	0.00768611	2247.8	0.00018861	0.00006539	2837.8	0.00583107	0.0051874	
478.01	-0.02029867	0	1068.01	-0.01609591	0	1658	0.00962047	0.00768439	2248	0.00071408	0.00005693	2838	0.00524939	0.00489848	
478.21	-0.0211204	0	1068.21	-0.01608631	0	1658.2	0.01018402	0.00768267	2248.2	0.00161062	0.00004956	2838.2	0.00498198	0.00462564	
478.41	-0.02042133	0	1068.41	-0.01563169	0	1658.4	0.00972716	0.00768095	2248.4	0.00133886	0.00004315	2838.4	0.00539032	0.004368	
478.61	-0.01973809	0	1068.61	-0.01556768	0	1658.6	0.00991911	0.00767923	2248.6	0.00195875	0.00003757	2838.6	0.00468653	0.00412472	
478.81	-0.01787794	0	1068.81	-0.01500933	0	1658.8	0.01026801	0.00767751	2248.8	0.00185711	0.0000327	2838.8	0.00528595	0.00389498	
479.01	-0.01753075	0	1069.01	-0.01539621	0	1659	0.01050282	0.00767579	2249	0.00185841	0.00002847	2839	0.00521403	0.00367804	
479.21	-0.01683309	0	1069.21	-0.01521158	0	1659.2	0.01084441	0.00767407	2249.2	0.00146643	0.00002479	2839.2	0.00381142	0.00347318	
479.41	-0.01652171	0	1069.41	-0.01451306	0	1659.4	0.01102693	0.00767235	2249.4	0.00166067	0.00002158	2839.4	0.0034183	0.00327973	
479.61	-0.01571774	0	1069.61	-0.01382821	0	1659.6	0.01091631	0.00767064	2249.6	0.00249697	0.00001879	2839.6	0.003628	0.00309706	
479.81	-0.01669598	0	1069.81	-0.01322008	0	1659.8	0.01043652	0.00766892	2249.8	0.00252132	0.00001636	2839.8	0.0034578	0.00292456	
480.01	-0.01656462	0	1070.01	-0.01237106	0	1660	0.0094302	0.0076672	2250	0.00284433	0.00001424	2840	0.0027068	0.00276166	
480.21	-0.01670934	0	1070.21	-0.01212157	0	1660.2	0.00899985	0.00766549	2250.2	0.00219193	0.0000124	2840.2	0.00294384	0.00260785	
480.41	-0.0161465	0	1070.41	-0.01199387	0	1660.4	0.00839323	0.00766377	2250.4	0.00149624	0.00001079	2840.4	0.00363332	0.00246259	
480.61	-0.01640951	0	1070.61	-0.01198736	0	1660.6	0.00841634	0.00766205	2250.6	0.00133196	0.0000094	2840.6	0.0041029	0.00232543	
480.81	-0.0165454	0	1070.81	-0.01141679	0	1660.8	0.0078823	0.00766034	2250.8	0.00117021	0.00000818	2840.8	0.00413969	0.00219591	
481.01	-0.01763636	0	1071.01	-0.0111788	0	1661	0.00792424	0.00765862	2251	0.00068359	0.00000712	2841	0.0040833	0.0020736	
481.21	-0.01773499	0	1071.21	-0.01144089	0	1661.2	0.00838982	0.00765691	2251.2	0.00103248	0.0000062	2841.2	0.00472815	0.00195811	
481.41	-0.01773375	0	1071.41	-0.01150133	0	1661.4	0.00782677	0.00765519	2251.4	0.00037157	0.0000054	2841.4	0.00528687	0.00184905	
481.61	-0.01812225	0	1071.61	-0.01011297	0	1661.6	0.00815941	0.00765348	2251.6	0.00008603	0.0000047	2841.6	0.00486653	0.00174606	
481.81	-0.0176537	0	1071.81	-0.01022696	0	1661.8	0.00786191	0.00765176	2251.8	0.00087524	0.00000409	2841.8	0.00511458	0.00164881	
482.01	-0.01751214	0	1072.01	-0.0107099	0	1662	0.0085359	0.00765005	2252	0.00179117	0.00000356	2842	0.00496381	0.00155697	
482.21	-0.01732006	0	1072.21	-0.01088456	0	1662.2	0.007877	0.00764834	2252.2	0.00216117	0.0000031	2842.2	0.00520975	0.00147025	
482.41	-0.01787063	0	1072.41	-0.0109111	0	1662.4	0.00750276	0.00764663	2252.4	0.00235727	0.0000027	2842.4	0.00444939	0.00138836	
482.61	-0.0182717	0	1072.61	-0.01148609	0	1662.6	0.00804202	0.00764491	2252.6	0.00241901	0.00000235	2842.6	0.0044758	0.00131103	
482.81	-0.01834921	0	1072.81	-0.01137372	0	1662.8	0.00804087	0.0076432	2252.8	0.0021752	0.00000205	2842.8	0.00526276	0.00123801	
483.01	-0.01901524	0	1073.01	-0.01204617	0	1663	0.00941649	0.00764149	2253	0.00196004	0.00000178	2843	0.00492299	0.00116906	
483.21	-0.01884559	0	1073.21	-0.01183629	0	1663.2	0.00990165	0.00763978	2253.2	0.00148196	0.00000155	2843.2	0.00484865	0.00110394	
483.41	-0.01870925	0	1073.41	-0.01282739	0	1663.4	0.01012153	0.00763807	2253.4	0.00190514	0.00000135	2843.4	0.00526897	0.00104246	
483.61	-0.01961866	0	1073.61	-0.01350428	0	1663.6	0.0097236	0.00763636	2253.6	0.00229729	0.00000118	2843.6	0.00525317	0.00098439	
483.81	-0.02054269	0	1073.81	-0.01358701	0	1663.8	0.00994919	0.00763465	2253.8	0.00161519	0.00000102	2843.8	0.00495024	0.00092956	
484.01	-0.01995991	0	1074.01	-0.01349382	0	1664	0.01000893	0.00763294	2254	0.00195779	0.00000089	2844	0.00488769	0.00087779	
484.21	-0.02000188	0	1074.21	-0.01366475	0	1664.2	0.00950716	0.00763123	2254.2	0.00180144	0.00000078	2844.2	0.00430478	0.0008289	
484.41	-0.02014032	0	1074.41	-0.01338105	0	1664.4	0.01001511	0.00762952	2254.4	0.00180473	0.00000068	2844.4	0.00448253	0.00078273	
484.61	-0.0207924	0	1074.61	-0.01314703	0	1664.6	0.00969547	0.00762781	2254.6	0.00109874	0.00000059	2844.6	0.0037641	0.00073913	
484.81	-0.02019287	0	1074.81	-0.01305023	0	1664.8	0.00945284	0.00762611	2254.8	0.00077787	0.00000051	2844.8	0.00406817	0.00069797	
485.01	-0.02039572	0	1075.01	-0.01323511	0	1665	0.00927787	0.0076244	2255	0.00051787	0.00000045	2845	0.00400687	0.00065909	
485.21	-0.0200029	0	1075.21	-0.01330209	0	1665.2	0.00920868	0.00762269	2255.2	0.0003607	0.00000039	2845.2	0.00410211	0.00062238	
485.41	-0.01968323	0	1075.41	-0.01250493	0	1665.4	0.00871089	0.00762098	2255.4	0.00123798	0.00000034	2845.4	0.00371832	0.00058772	
485.61	-0.01981605	0	1075.61	-0.0115029	0	1665.6	0.00794658	0.00761928	2255.6	0.00103227	0.00000029	2845.6	0.00381339	0.00055498	
485.81	-0.01914339	0	1075.81	-0.01194225	0	1665.8	0.00712914	0.00761757	2255.8	0.00100036	0.00000026	2845.8	0.00460229	0.00052407	
486.01	-0.01939903	0	1076.01	-0.0117762	0	1666	0.00744324	0.00761587	2256	0.00143083	0.00000022	2846	0.00431929	0.00049488	
486.21	-0.01952468	0	1076.21	-0.01182943	0	1666.2	0.0072394	0.00761416	2256.2	0.00143567	0.00000019	2846.2	0.0041026	0.00046732	
486.41	-0.02024947	0	1076.41	-0.01126823	0	1666.4	0.0082166	0.00761246	2256.4	0.00082096	0.00000017	2846.4	0.00377986	0.00044129	
486.61	-0.01948328	0	1076.61	-0.01079492	0	1666.6	0.00889805	0.00761075	2256.6	0.00038051	0.00000015	2846.6	0.00425972	0.00041671	
486.81	-0.01866405	0	1076.81	-0.01061175	0	1666.8	0.00906742	0.00760905	2256.8	0.0006691	0.00000013	2846.8	0.00408943	0.0003935	
487.01	-0.01888679	0	1077.01	-0.01130744	0	1667	0.00948063	0.00760734	2257	0.00134312	0.00000011	2847	0.00439046	0.00037158	
487.21	-0.01815596	0	1077.21	-0.01074898	0	1667.2	0.00856593	0.00760564	2257.2	0.00140834	0.0000001	2847.2	0.00429949	0.00035089	
487.41	-0.01818527	0	1077.41	-0.0111803	0	1667.4	0.00876979	0.00760394	2257.4	0.00193791	0.00000008	2847.4	0.00416088	0.00033134	
487.61	-0.01852498	0	1077.61	-0.01094444	0	1667.6	0.00855046	0.00760223	2257.6	0.00112354	0.00000007	2847.6	0.00413548	0.00031289	
487.81	-0.01824077	0	1077.81	-0.01079103	0	1667.8	0.00859558	0.00760053	2257.8	0.00042034	0.00000006	2847.8	0.00343522	0.00029546	
488.01	-0.01777957	0	1078.01	-0.01091781	0	1668	0.00785541	0.00759883	2258	0.000396	0.00000006	2848	0.00340505	0.000279	
488.21	-0.01805242	0	1078.21	-0.01056712	0	1668.2	0.00781322	0.00759713	2258.2	-0.00028775	0.00000005	2848.2	0.00258099	0.00026346	
488.41	-0.01833835	0	1078.41	-0.0105521	0	1668.4	0.00786281	0.00759543	2258.4	-0.0005312	0.00000004	2848.4	0.00311742	0.00024879	
488.61	-0.01772195	0	1078.61	-0.01001155	0	1668.6	0.00779158	0.00759373	2258.6	-0.00077953	0.00000004	2848.6	0.0034201	0.00023493	
488.81	-0.01804208	0	1078.81	-0.01139186	0	1668.8	0.00829452	0.00759203	2258.8	-0.00024326	0.00000003	2848.8	0.00362764	0.00022185	
489.01	-0.01829627	0	1079.01	-0.01128694	0	1669	0.00838333	0.00759033	2259	-0.00015634	0.00000003	2849	0.00381823	0.00020949	
489.21	-0.01871814	0	1079.21	-0.01156815	0	1669.2	0.00876384	0.00758863	2259.2	0.00048656	0.00000002	2849.2	0.00334074	0.00019782	
489.41	-0.0186498	0	1079.41	-0.01179986	0	1669.4	0.00907292	0.00758693	2259.4	0.0018529	0.00000002	2849.4	0.00316394	0.0001868	
489.61	-0.0184675	0	1079.61	-0.01221256	0	1669.6	0.00905794	0.00758523	2259.6	0.00216978	0.00000002	2849.6	0.00403734	0.0001764	
489.81	-0.01741405	0	1079.81	-0.01335713	0	1669.8	0.01036539	0.00758353	2259.8	0.00234433	0.00000002	2849.8	0.00408528	0.00016657	
490.01	-0.01759393	0	1080.01	-0.01373252	0	1670	0.0112527	0.00758183	2260	0.00288625	0.00000001	2850	0.00355071	0.0001573	
490.21	-0.01741669	0	1080.21	-0.01378797	0	1670.2	0.01209528	0.00758014	2260.2	0.00358298	0.00000001	2850.2	0.00361222	0.00014854	
490.41	-0.01715028	0	1080.41	-0.01385014	0	1670.4	0.0131066	0.00757844	2260.4	0.00386264	0.00000001	2850.4	0.00347155	0.00014026	
490.61	-0.01659115	0	1080.61	-0.01363902	0	1670.6	0.01308135	0.00757674	2260.6	0.00466141	0.00000001	2850.6	0.0025362	0.00013245	
490.81	-0.01606315	0	1080.81	-0.01333499	0	1670.8	0.01303704	0.00757504	2260.8	0.00597176	0.00000001	2850.8	0.0026119	0.00012507	
491.01	-0.0159078	0	1081.01	-0.01351532	0	1671	0.01237178	0.00757335	2261	0.00673377	0.00000001	2851	0.00249867	0.00011811	
491.21	-0.01533688	0	1081.21	-0.01311738	0	1671.2	0.01175621	0.00757165	2261.2	0.00670443	0.00000001	2851.2	0.00149989	0.00011153	
491.41	-0.0153249	0	1081.41	-0.01384557	0	1671.4	0.01206187	0.00756996	2261.4	0.0068942	0.00000001	2851.4	0.00063833	0.00010532	
491.61	-0.01517865	0	1081.61	-0.01412033	0	1671.6	0.01092548	0.00756826	2261.6	0.00597288	0	2851.6	0.00101381	0.00009945	
491.81	-0.01580466	0	1081.81	-0.01316849	0	1671.8	0.01009602	0.00756657	2261.8	0.00627397	0	2851.8	0.00018399	0.00009391	
492.01	-0.01586248	0	1082.01	-0.01272284	0	1672	0.0091955	0.00756487	2262	0.0060734	0	2852	0.00050994	0.00008868	
492.21	-0.01673798	0	1082.21	-0.01175015	0	1672.2	0.00851163	0.00756318	2262.2	0.00564115	0	2852.2	0.00088437	0.00008374	
492.41	-0.01686444	0	1082.41	-0.01182007	0	1672.4	0.0077587	0.00756149	2262.4	0.00584961	0	2852.4	0.00106015	0.00007908	
492.61	-0.01744116	0	1082.61	-0.01191933	0	1672.6	0.00773891	0.00755979	2262.6	0.00553858	0	2852.6	0.0009507	0.00007467	
492.81	-0.01815534	0	1082.81	-0.01261142	0	1672.8	0.00711977	0.0075581	2262.8	0.00617665	0	2852.8	0.00115723	0.00007051	
493.01	-0.01734346	0	1083.01	-0.01137935	0	1673	0.00710274	0.00755641	2263	0.00648399	0	2853	0.0011164	0.00006659	
493.21	-0.01768426	0	1083.21	-0.01138838	0	1673.2	0.00692792	0.00755472	2263.2	0.00616066	0	2853.2	0.00024451	0.00006288	
493.41	-0.01768083	0	1083.41	-0.01096391	0	1673.4	0.00649638	0.00755302	2263.4	0.00628318	0	2853.4	0.00045047	0.00005938	
493.61	-0.01705687	0	1083.61	-0.01190221	0	1673.6	0.00654774	0.00755133	2263.6	0.00501336	0	2853.6	0.00060541	0.00005607	
493.81	-0.01649045	0	1083.81	-0.01199356	0	1673.8	0.00685498	0.00754964	2263.8	0.00363626	0	2853.8	0.00075307	0.00005295	
494.01	-0.01712737	0	1084.01	-0.01099549	0	1674	0.0068059	0.00754795	2264	0.00366268	0	2854	0.00025282	0.00005	
494.21	-0.01693438	0	1084.21	-0.01161471	0	1674.2	0.00710627	0.00754626	2264.2	0.00281095	0	2854.2	-0.00002978	0.00004721	
494.41	-0.0161415	0	1084.41	-0.01211492	0	1674.4	0.00709565	0.00754457	2264.4	0.00224893	0	2854.4	-0.00010906	0.00004458	
494.61	-0.01611584	0	1084.61	-0.01224288	0	1674.6	0.00729549	0.00754288	2264.6	0.00197782	0	2854.6	-0.00018619	0.0000421	
494.81	-0.01662961	0	1084.81	-0.01262703	0	1674.8	0.00684815	0.00754119	2264.8	0.00207487	0	2854.8	0.0000338	0.00003975	
495.01	-0.01677383	0	1085.01	-0.01335758	0	1675	0.00678111	0.00753951	2265	0.00129497	0	2855	-0.00026314	0.00003754	
495.21	-0.01747918	0	1085.21	-0.01369605	0	1675.2	0.00646836	0.00753782	2265.2	0.0014852	0	2855.2	0.00008743	0.00003545	
495.41	-0.01750772	0	1085.41	-0.01431906	0	1675.4	0.00638745	0.00753613	2265.4	0.00134225	0	2855.4	0.00030541	0.00003347	
495.61	-0.01823729	0	1085.61	-0.01402995	0	1675.6	0.00634754	0.00753444	2265.6	0.00070088	0	2855.6	0.00234521	0.00003161	
495.81	-0.0198207	0	1085.81	-0.0138894	0	1675.8	0.00689579	0.00753276	2265.8	0.00081665	0	2855.8	0.002022	0.00002985	
496.01	-0.02000483	0	1086.01	-0.01395399	0	1676	0.0075378	0.00753107	2266	0.00124209	0	2856	0.00255685	0.00002819	
496.21	-0.02140406	0	1086.21	-0.01483507	0	1676.2	0.00727626	0.00752938	2266.2	0.00183095	0	2856.2	0.00319516	0.00002662	
496.41	-0.02237623	0	1086.41	-0.01539117	0	1676.4	0.00820419	0.0075277	2266.4	0.00222921	0	2856.4	0.00305838	0.00002513	
496.61	-0.0233629	0	1086.61	-0.01542243	0	1676.6	0.00846689	0.00752601	2266.6	0.00286494	0	2856.6	0.00303949	0.00002373	
496.81	-0.02292102	0	1086.81	-0.01477121	0	1676.8	0.00940929	0.00752433	2266.8	0.00342641	0	2856.8	0.00465971	0.00002241	
497.01	-0.02237573	0	1087.01	-0.0149199	0	1677	0.00988462	0.00752264	2267	0.00325611	0	2857	0.00354185	0.00002116	
497.21	-0.02244515	0	1087.21	-0.01564288	0	1677.2	0.00981012	0.00752096	2267.2	0.00287015	0	2857.2	0.00363523	0.00001999	
497.41	-0.02296254	0	1087.41	-0.01572033	0	1677.4	0.01018726	0.00751927	2267.4	0.00356596	0	2857.4	0.00373667	0.00001887	
497.61	-0.02224453	0	1087.61	-0.01649799	0	1677.6	0.0107165	0.00751759	2267.6	0.00280307	0	2857.6	0.00325877	0.00001782	
497.81	-0.02220092	0	1087.81	-0.0149554	0	1677.8	0.01118061	0.00751591	2267.8	0.0034901	0	2857.8	0.00258659	0.00001683	
498.01	-0.02203492	0	1088.01	-0.01463376	0	1678	0.0111489	0.00751422	2268	0.00357139	0	2858	0.00110589	0.00001589	
498.21	-0.02133899	0	1088.21	-0.01464856	0	1678.2	0.01069864	0.00751254	2268.2	0.00321772	0	2858.2	-0.00006925	0.00001501	
498.41	-0.02076381	0	1088.41	-0.01390639	0	1678.4	0.01040812	0.00751086	2268.4	0.0038422	0	2858.4	0.00079935	0.00001417	
498.61	-0.02016736	0	1088.61	-0.0139495	0	1678.6	0.00973508	0.00750918	2268.6	0.0033033	0	2858.6	-0.00066143	0.00001338	
498.81	-0.02046947	0	1088.81	-0.01385154	0	1678.8	0.00958406	0.00750749	2268.8	0.00285367	0	2858.8	-0.00056605	0.00001264	
499.01	-0.01996002	0	1089.01	-0.01387749	0	1679	0.00900717	0.00750581	2269	0.00251848	0	2859	-0.00022671	0.00001193	
499.21	-0.01930987	0	1089.21	-0.01360695	0	1679.2	0.00892351	0.00750413	2269.2	0.00272273	0	2859.2	0.00032692	0.00001127	
499.41	-0.01887953	0	1089.41	-0.01402092	0	1679.4	0.00921649	0.00750245	2269.4	0.00246023	0	2859.4	0.00012026	0.00001064	
499.61	-0.0185484	0	1089.61	-0.01383964	0	1679.6	0.00913763	0.00750077	2269.6	0.00154053	0	2859.6	0.00030053	0.00001005	
499.81	-0.01873748	0	1089.81	-0.0138429	0	1679.8	0.00814208	0.00749909	2269.8	0.00205435	0	2859.8	-0.00066826	0.00000949	
500.01	-0.01845825	0	1090.01	-0.01407277	0	1680	0.00872037	0.00749741	2270	0.00289754	0	2860	-0.00030635	0.00000896	
500.21	-0.01942778	0	1090.21	-0.01564373	0	1680.2	0.00838279	0.00749574	2270.2	0.00314541	0	2860.2	-0.00038285	0.00000846	
500.41	-0.01961032	0	1090.41	-0.01488253	0	1680.4	0.00858528	0.00749406	2270.4	0.00287679	0	2860.4	-0.00050395	0.00000799	
500.61	-0.01947531	0	1090.61	-0.01523211	0	1680.6	0.00909387	0.00749238	2270.6	0.00393727	0	2860.6	-0.0006072	0.00000754	
500.81	-0.01874439	0	1090.81	-0.0157713	0	1680.8	0.00951323	0.0074907	2270.8	0.00428331	0	2860.8	0.00029359	0.00000712	
501.01	-0.01897417	0	1091.01	-0.01684508	0	1681	0.00978201	0.00748902	2271	0.00348735	0	2861	-0.00013371	0.00000673	
501.21	-0.01965065	0	1091.21	-0.01653329	0	1681.2	0.00899407	0.00748735	2271.2	0.00406838	0	2861.2	0.00047397	0.00000635	
501.41	-0.01965463	0	1091.41	-0.01589039	0	1681.4	0.00872345	0.00748567	2271.4	0.00407729	0	2861.4	0.00012736	0.000006	
501.61	-0.01945727	0	1091.61	-0.01470082	0	1681.6	0.00900578	0.00748399	2271.6	0.00430514	0	2861.6	-0.00078783	0.00000566	
501.81	-0.01933208	0	1091.81	-0.01418498	0	1681.8	0.00909666	0.00748232	2271.8	0.00482279	0	2861.8	-0.00158363	0.00000535	
502.01	-0.01840811	0	1092.01	-0.01462811	0	1682	0.00884144	0.00748064	2272	0.00470059	0	2862	-0.00226956	0.00000505	
502.21	-0.01841865	0	1092.21	-0.01398182	0	1682.2	0.00885174	0.00747897	2272.2	0.00485676	0	2862.2	-0.00151223	0.00000477	
502.41	-0.0179622	0	1092.41	-0.0143813	0	1682.4	0.00882942	0.00747729	2272.4	0.00526671	0	2862.4	-0.00115586	0.0000045	
502.61	-0.01696221	0	1092.61	-0.01426284	0	1682.6	0.00929349	0.00747562	2272.6	0.00523741	0	2862.6	-0.00201166	0.00000425	
502.81	-0.01730953	0	1092.81	-0.01364094	0	1682.8	0.00985172	0.00747395	2272.8	0.00537923	0	2862.8	-0.00076061	0.00000402	
503.01	-0.01687217	0	1093.01	-0.01314164	0	1683	0.00934214	0.00747227	2273	0.00586224	0	2863	-0.00034642	0.00000379	
503.21	-0.01667373	0	1093.21	-0.0126568	0	1683.2	0.00952497	0.0074706	2273.2	0.00555113	0	2863.2	0.0004499	0.00000358	
503.41	-0.01688717	0	1093.41	-0.01372388	0	1683.4	0.00942508	0.00746893	2273.4	0.00579576	0	2863.4	0.00066888	0.00000338	
503.61	-0.01725084	0	1093.61	-0.0144074	0	1683.6	0.00838011	0.00746725	2273.6	0.00515935	0	2863.6	0.00139663	0.00000319	
503.81	-0.01717793	0	1093.81	-0.01428959	0	1683.8	0.0085665	0.00746558	2273.8	0.00609178	0	2863.8	0.00207811	0.00000302	
504.01	-0.01709719	0	1094.01	-0.01470093	0	1684	0.00920154	0.00746391	2274	0.006185	0	2864	0.00256612	0.00000285	
504.21	-0.01823631	0	1094.21	-0.01457353	0	1684.2	0.00914287	0.00746224	2274.2	0.00680399	0	2864.2	0.00261931	0.00000269	
504.41	-0.01916903	0	1094.41	-0.01409886	0	1684.4	0.00868756	0.00746057	2274.4	0.00658251	0	2864.4	0.00261696	0.00000254	
504.61	-0.01994686	0	1094.61	-0.01427479	0	1684.6	0.0090264	0.0074589	2274.6	0.00682076	0	2864.6	0.00236229	0.0000024	
504.81	-0.02033835	0	1094.81	-0.01487144	0	1684.8	0.00857884	0.00745723	2274.8	0.00561062	0	2864.8	0.00313452	0.00000226	
505.01	-0.02106049	0	1095.01	-0.01502629	0	1685	0.00875296	0.00745556	2275	0.00527728	0	2865	0.00273619	0.00000214	
505.21	-0.02105317	0	1095.21	-0.01498531	0	1685.2	0.00807132	0.00745389	2275.2	0.00519388	0	2865.2	0.00141861	0.00000202	
505.41	-0.01998787	0	1095.41	-0.01564074	0	1685.4	0.00851858	0.00745222	2275.4	0.00505915	0	2865.4	0.00117642	0.00000191	
505.61	-0.02050285	0	1095.61	-0.01503555	0	1685.6	0.00917851	0.00745055	2275.6	0.0053773	0	2865.6	0.00048906	0.0000018	
505.81	-0.01985397	0	1095.81	-0.01612101	0	1685.8	0.00876095	0.00744888	2275.8	0.00466548	0	2865.8	0.00016618	0.0000017	
506.01	-0.01891783	0	1096.01	-0.01647495	0	1686	0.00831042	0.00744721	2276	0.00458079	0	2866	0.00002204	0.00000161	
506.21	-0.01941447	0	1096.21	-0.01627423	0	1686.2	0.00819895	0.00744555	2276.2	0.00417687	0	2866.2	0.00044072	0.00000152	
506.41	-0.01931895	0	1096.41	-0.01596855	0	1686.4	0.00831984	0.00744388	2276.4	0.00462064	0	2866.4	-0.00068519	0.00000143	
506.61	-0.01900607	0	1096.61	-0.01526992	0	1686.6	0.00861636	0.00744221	2276.6	0.00413273	0	2866.6	-0.00052552	0.00000135	
506.81	-0.01928191	0	1096.81	-0.01583879	0	1686.8	0.00824529	0.00744055	2276.8	0.00380247	0	2866.8	-0.0013452	0.00000128	
507.01	-0.01966489	0	1097.01	-0.01538987	0	1687	0.00802547	0.00743888	2277	0.00401397	0	2867	-0.00100772	0.00000121	
507.21	-0.01988864	0	1097.21	-0.01561212	0	1687.2	0.00772296	0.00743722	2277.2	0.00321786	0	2867.2	-0.00075994	0.00000114	
507.41	-0.02055699	0	1097.41	-0.01650317	0	1687.4	0.00727699	0.00743555	2277.4	0.00368064	0	2867.4	-0.00093739	0.00000107	
507.61	-0.02106733	0	1097.61	-0.01542469	0	1687.6	0.00676731	0.00743389	2277.6	0.00310313	0	2867.6	-0.00126529	0.00000102	
507.81	-0.02050835	0	1097.81	-0.01478087	0	1687.8	0.00760967	0.00743222	2277.8	0.00295602	0	2867.8	-0.00125327	0.00000096	
508.01	-0.02059491	0	1098.01	-0.01445918	0	1688	0.00723694	0.00743056	2278	0.00203228	0	2868	-0.00104007	0.00000091	
508.21	-0.02191565	0	1098.21	-0.01380533	0	1688.2	0.00792147	0.00742889	2278.2	0.00255459	0	2868.2	-0.00089128	0.00000085	
508.41	-0.02212491	0	1098.41	-0.01369979	0	1688.4	0.00707459	0.00742723	2278.4	0.00172141	0	2868.4	-0.00091864	0.00000081	
508.61	-0.02235789	0	1098.61	-0.01445538	0	1688.6	0.00717201	0.00742557	2278.6	0.00146981	0	2868.6	-0.00028668	0.00000076	
508.81	-0.02176815	0	1098.81	-0.01466575	0	1688.8	0.00750146	0.0074239	2278.8	0.00115893	0	2868.8	-0.00061033	0.00000072	
509.01	-0.02198609	0	1099.01	-0.01433739	0	1689	0.00798431	0.00742224	2279	0.00111701	0	2869	-0.00157867	0.00000068	
509.21	-0.02064086	0	1099.21	-0.01421667	0	1689.2	0.00795881	0.00742058	2279.2	0.00102612	0	2869.2	-0.00249209	0.00000064	
509.41	-0.01987969	0	1099.41	-0.01440853	0	1689.4	0.00774236	0.00741892	2279.4	0.00131414	0	2869.4	-0.0021499	0.00000061	
509.61	-0.01975859	0	1099.61	-0.0138935	0	1689.6	0.00744774	0.00741726	2279.6	0.00159605	0	2869.6	-0.00278183	0.00000057	
509.81	-0.01928788	0	1099.81	-0.01405906	0	1689.8	0.00677057	0.0074156	2279.8	0.00172239	0	2869.8	-0.0028309	0.00000054	
510.01	-0.01898998	0	1100.01	-0.0143957	0	1690	0.00630329	0.00741394	2280	0.00296691	0	2870	-0.00190694	0.00000051	
510.21	-0.01926015	0	1100.21	-0.01457297	0	1690.2	0.00746642	0.00741228	2280.2	0.00305387	0	2870.2	-0.00221643	0.00000048	
510.41	-0.0196386	0	1100.41	-0.01393933	0	1690.4	0.00801436	0.00741062	2280.4	0.00373202	0	2870.4	-0.00221776	0.00000046	
510.61	-0.02021401	0	1100.61	-0.01462827	0	1690.6	0.00796685	0.00740896	2280.6	0.00434455	0	2870.6	-0.00267747	0.00000043	
510.81	-0.0201521	0	1100.81	-0.01432777	0	1690.8	0.00795532	0.0074073	2280.8	0.00521222	0	2870.8	-0.00377862	0.00000041	
511.01	-0.02079405	0	1101.01	-0.01356354	0	1691	0.00757484	0.00740564	2281	0.00598984	0	2871	-0.00308986	0.00000038	
511.21	-0.02015647	0	1101.21	-0.01372972	0	1691.2	0.00672372	0.00740398	2281.2	0.00529424	0	2871.2	-0.00336119	0.00000036	
511.41	-0.02036074	0	1101.41	-0.01442899	0	1691.4	0.00720669	0.00740232	2281.4	0.0059963	0	2871.4	-0.0033503	0.00000034	
511.61	-0.02005741	0	1101.61	-0.01464108	0	1691.6	0.00818353	0.00740067	2281.6	0.00570305	0	2871.6	-0.00286439	0.00000032	
511.81	-0.01901295	0	1101.81	-0.01548102	0	1691.8	0.00911185	0.00739901	2281.8	0.0052411	0	2871.8	-0.00189679	0.0000003	
512.01	-0.01804721	0	1102.01	-0.01583437	0	1692	0.00942391	0.00739735	2282	0.00495453	0	2872	-0.00063566	0.00000029	
512.21	-0.0188918	0	1102.21	-0.01592984	0	1692.2	0.0098363	0.0073957	2282.2	0.0050323	0	2872.2	0.00043948	0.00000027	
512.41	-0.01847165	0	1102.41	-0.01583412	0	1692.4	0.00935177	0.00739404	2282.4	0.00354521	0	2872.4	0.00013572	0.00000026	
512.61	-0.01836592	0	1102.61	-0.01653169	0	1692.6	0.0101839	0.00739238	2282.6	0.00365633	0	2872.6	0.00101942	0.00000024	
512.81	-0.01828589	0	1102.81	-0.01560536	0	1692.8	0.01056879	0.00739073	2282.8	0.00349531	0	2872.8	0.00060422	0.00000023	
513.01	-0.01798076	0	1103.01	-0.01507317	0	1693	0.01069756	0.00738907	2283	0.00341603	0	2873	0.00059275	0.00000022	
513.21	-0.01644862	0	1103.21	-0.01563181	0	1693.2	0.01047635	0.00738742	2283.2	0.00325673	0	2873.2	-0.0003973	0.0000002	
513.41	-0.01670044	0	1103.41	-0.01517891	0	1693.4	0.01016222	0.00738577	2283.4	0.00248827	0	2873.4	-0.00134835	0.00000019	
513.61	-0.01657367	0	1103.61	-0.01522839	0	1693.6	0.01009023	0.00738411	2283.6	0.00245722	0	2873.6	-0.00115755	0.00000018	
513.81	-0.01709238	0	1103.81	-0.01527667	0	1693.8	0.00969716	0.00738246	2283.8	0.00176071	0	2873.8	-0.00113247	0.00000017	
514.01	-0.01726507	0	1104.01	-0.01502314	0	1694	0.0092941	0.0073808	2284	0.0022213	0	2874	-0.00152216	0.00000016	
514.21	-0.01765742	0	1104.21	-0.01461486	0	1694.2	0.00929418	0.00737915	2284.2	0.00179764	0	2874.2	-0.00163265	0.00000015	
514.41	-0.0186442	0	1104.41	-0.01422134	0	1694.4	0.00808778	0.0073775	2284.4	0.00195433	0	2874.4	-0.00156215	0.00000014	
514.61	-0.01915699	0	1104.61	-0.01371047	0	1694.6	0.00683939	0.00737585	2284.6	0.00302437	0	2874.6	-0.00246268	0.00000014	
514.81	-0.01836732	0	1104.81	-0.01334166	0	1694.8	0.0064737	0.0073742	2284.8	0.0031915	0	2874.8	-0.00280467	0.00000013	
515.01	-0.01841991	0	1105.01	-0.01410965	0	1695	0.00614136	0.00737255	2285	0.00328296	0	2875	-0.00281955	0.00000012	
515.21	-0.01771292	0	1105.21	-0.01460401	0	1695.2	0.00503894	0.00737089	2285.2	0.00291141	0	2875.2	-0.00277427	0.00000012	
515.41	-0.01820935	0	1105.41	-0.01557954	0	1695.4	0.00579135	0.00736924	2285.4	0.00330127	0	2875.4	-0.00172771	0.00000011	
515.61	-0.01831547	0	1105.61	-0.01534352	0	1695.6	0.00589144	0.00736759	2285.6	0.00326888	0	2875.6	-0.00082758	0.0000001	
515.81	-0.01760746	0	1105.81	-0.01535341	0	1695.8	0.00619803	0.00736594	2285.8	0.00364659	0	2875.8	-0.00042376	0.0000001	
516.01	-0.0178158	0	1106.01	-0.01625863	0	1696	0.00753248	0.0073643	2286	0.00354671	0	2876	0.0005458	0.00000009	
516.21	-0.01955244	0	1106.21	-0.01637787	0	1696.2	0.00765935	0.00736265	2286.2	0.00381682	0	2876.2	0.00058427	0.00000009	
516.41	-0.01980396	0	1106.41	-0.01664933	0	1696.4	0.00845275	0.007361	2286.4	0.00395644	0	2876.4	-0.00010461	0.00000008	
516.61	-0.02019812	0	1106.61	-0.01738985	0	1696.6	0.0090717	0.00735935	2286.6	0.00468942	0	2876.6	0.00018717	0.00000008	
516.81	-0.02037225	0	1106.81	-0.01696673	0	1696.8	0.0094976	0.0073577	2286.8	0.00442963	0	2876.8	-0.00096382	0.00000007	
517.01	-0.01952411	0	1107.01	-0.01716113	0	1697	0.01067313	0.00735605	2287	0.00373506	0	2877	-0.00126404	0.00000007	
517.21	-0.01932678	0	1107.21	-0.01750984	0	1697.2	0.01135713	0.00735441	2287.2	0.00329062	0	2877.2	-0.00171554	0.00000006	
517.41	-0.01965693	0	1107.41	-0.01650778	0	1697.4	0.01182792	0.00735276	2287.4	0.00269883	0	2877.4	-0.00272353	0.00000006	
517.61	-0.01925512	0	1107.61	-0.01665186	0	1697.6	0.01183582	0.00735111	2287.6	0.00289011	0	2877.6	-0.00220805	0.00000006	
517.81	-0.01975063	0	1107.81	-0.01592727	0	1697.8	0.01122088	0.00734947	2287.8	0.00172348	0	2877.8	-0.00328862	0.00000005	
518.01	-0.01984694	0	1108.01	-0.01541915	0	1698	0.01109623	0.00734782	2288	0.001567	0	2878	-0.00341875	0.00000005	
518.21	-0.0203928	0	1108.21	-0.01511128	0	1698.2	0.01117134	0.00734618	2288.2	0.00086366	0	2878.2	-0.00298195	0.00000005	
518.41	-0.0197968	0	1108.41	-0.0146281	0	1698.4	0.01013325	0.00734453	2288.4	0.00075349	0	2878.4	-0.00343005	0.00000005	
518.61	-0.01955046	0	1108.61	-0.0140014	0	1698.6	0.00978063	0.00734289	2288.6	0.00092506	0	2878.6	-0.0030279	0.00000004	
518.81	-0.01881375	0	1108.81	-0.01404629	0	1698.8	0.00974092	0.00734124	2288.8	0.00032614	0	2878.8	-0.00343021	0.00000004	
519.01	-0.0183706	0	1109.01	-0.01427351	0	1699	0.00987419	0.0073396	2289	-0.00031041	0	2879	-0.00328079	0.00000004	
519.21	-0.01830819	0	1109.21	-0.01389382	0	1699.2	0.00878586	0.00733796	2289.2	-0.00137151	0	2879.2	-0.00214723	0.00000004	
519.41	-0.01863584	0	1109.41	-0.01362833	0	1699.4	0.01002375	0.00733631	2289.4	-0.00084874	0	2879.4	-0.00114295	0.00000003	
519.61	-0.01940031	0	1109.61	-0.01297304	0	1699.6	0.01000591	0.00733467	2289.6	-0.00075686	0	2879.6	-0.00053501	0.00000003	
519.81	-0.01919477	0	1109.81	-0.01413874	0	1699.8	0.01048925	0.00733303	2289.8	-0.00030429	0	2879.8	-0.00052903	0.00000003	
520.01	-0.01988942	0	1110.01	-0.01493304	0	1700	0.01139832	0.00733139	2290	-0.00064348	0	2880	-0.00051088	0.00000003	
520.21	-0.01997314	0	1110.21	-0.01538814	0	1700.2	0.01057418	0.00732974	2290.2	-0.00011128	0	2880.2	-0.00096836	0.00000003	
520.41	-0.01984793	0	1110.41	-0.01542182	0	1700.4	0.01015998	0.0073281	2290.4	0.00009072	0	2880.4	-0.00114922	0.00000003	
520.61	-0.01965262	0	1110.61	-0.01509238	0	1700.6	0.00971136	0.00732646	2290.6	-0.0000682	0	2880.6	-0.00099464	0.00000002	
520.81	-0.01995604	0	1110.81	-0.01554313	0	1700.8	0.00962899	0.00732482	2290.8	-0.00025172	0	2880.8	-0.00153914	0.00000002	
521.01	-0.01946754	0	1111.01	-0.01553158	0	1701	0.00991637	0.00732318	2291	0.00032436	0	2881	-0.001113	0.00000002	
521.21	-0.01941139	0	1111.21	-0.01514463	0	1701.2	0.00991187	0.00732154	2291.2	0.0014815	0	2881.2	-0.00162976	0.00000002	
521.41	-0.02003526	0	1111.41	-0.01444679	0	1701.4	0.00940741	0.0073199	2291.4	0.00132813	0	2881.4	-0.00269836	0.00000002	
521.61	-0.01971864	0	1111.61	-0.01445434	0	1701.6	0.00903746	0.00731826	2291.6	0.00142637	0	2881.6	-0.00312389	0.00000002	
521.81	-0.01932745	0	1111.81	-0.01449905	0	1701.8	0.00819611	0.00731663	2291.8	0.00031145	0	2881.8	-0.00411059	0.00000002	
522.01	-0.01941486	0	1112.01	-0.01532536	0	1702	0.00802047	0.00731499	2292	0.00035159	0	2882	-0.00346585	0.00000002	
522.21	-0.01898309	0	1112.21	-0.01552296	0	1702.2	0.00749548	0.00731335	2292.2	0.00054699	0	2882.2	-0.0037601	0.00000002	
522.41	-0.01816259	0	1112.41	-0.01566525	0	1702.4	0.0064613	0.00731171	2292.4	0.00100988	0	2882.4	-0.00406285	0.00000001	
522.61	-0.01815704	0	1112.61	-0.01528392	0	1702.6	0.00671996	0.00731007	2292.6	0.0012527	0	2882.6	-0.00429168	0.00000001	
522.81	-0.01760799	0	1112.81	-0.01526118	0	1702.8	0.00633366	0.00730844	2292.8	0.00134382	0	2882.8	-0.00465205	0.00000001	
523.01	-0.01682548	0	1113.01	-0.01624835	0	1703	0.00695479	0.0073068	2293	0.00132	0	2883	-0.00487366	0.00000001	
523.21	-0.01686537	0	1113.21	-0.01602396	0	1703.2	0.00628117	0.00730517	2293.2	0.00105196	0	2883.2	-0.00412957	0.00000001	
523.41	-0.01705044	0	1113.41	-0.01611037	0	1703.4	0.0068537	0.00730353	2293.4	0.00185979	0	2883.4	-0.00364692	0.00000001	
523.61	-0.01743311	0	1113.61	-0.01593285	0	1703.6	0.00684976	0.00730189	2293.6	0.00175162	0	2883.6	-0.00383068	0.00000001	
523.81	-0.0171182	0	1113.81	-0.01621847	0	1703.8	0.00703595	0.00730026	2293.8	0.00194436	0	2883.8	-0.00345341	0.00000001	
524.01	-0.01742163	0	1114.01	-0.01620354	0	1704	0.00778958	0.00729862	2294	0.00203211	0	2884	-0.00319703	0.00000001	
524.21	-0.01690904	0	1114.21	-0.01589559	0	1704.2	0.00700522	0.00729699	2294.2	0.00231085	0	2884.2	-0.0021038	0.00000001	
524.41	-0.01751358	0	1114.41	-0.01584941	0	1704.4	0.00672216	0.00729536	2294.4	0.00257059	0	2884.4	-0.00181353	0.00000001	
524.61	-0.01728151	0	1114.61	-0.01605547	0	1704.6	0.00698393	0.00729372	2294.6	0.00303507	0	2884.6	-0.00173726	0.00000001	
524.81	-0.01754751	0	1114.81	-0.01602545	0	1704.8	0.00700274	0.00729209	2294.8	0.00378484	0	2884.8	-0.00193544	0.00000001	
525.01	-0.01786023	0	1115.01	-0.0150734	0	1705	0.00714868	0.00729046	2295	0.00407475	0	2885	-0.00180559	0.00000001	
525.21	-0.0186154	0	1115.21	-0.01462056	0	1705.2	0.0074249	0.00728882	2295.2	0.00431474	0	2885.2	-0.00109629	0.00000001	
525.41	-0.0194016	0	1115.41	-0.01428378	0	1705.4	0.00667024	0.00728719	2295.4	0.00358377	0	2885.4	-0.00124876	0.00000001	
525.61	-0.01873815	0	1115.61	-0.01472668	0	1705.6	0.00759562	0.00728556	2295.6	0.0036074	0	2885.6	-0.0022969	0.00000001	
525.81	-0.01824393	0	1115.81	-0.01491399	0	1705.8	0.00733226	0.00728393	2295.8	0.00326431	0	2885.8	-0.00249813	0.00000001	
526.01	-0.01903487	0	1116.01	-0.01513056	0	1706	0.00740997	0.0072823	2296	0.00352417	0	2886	-0.00328644	0.00000001	
526.21	-0.01953871	0	1116.21	-0.01504242	0	1706.2	0.00720536	0.00728067	2296.2	0.00387027	0	2886.2	-0.00466874	0	
526.41	-0.02067758	0	1116.41	-0.01463698	0	1706.4	0.00753856	0.00727904	2296.4	0.00456663	0	2886.4	-0.00606516	0	
526.61	-0.02073947	0	1116.61	-0.01526583	0	1706.6	0.00795844	0.00727741	2296.6	0.00538333	0	2886.6	-0.00575109	0	
526.81	-0.02109587	0	1116.81	-0.0157756	0	1706.8	0.00760739	0.00727578	2296.8	0.00504733	0	2886.8	-0.00575013	0	
527.01	-0.02060671	0	1117.01	-0.01691094	0	1707	0.00827748	0.00727415	2297	0.00484028	0	2887	-0.00676618	0	
527.21	-0.02055869	0	1117.21	-0.01627153	0	1707.2	0.00786914	0.00727252	2297.2	0.00463667	0	2887.2	-0.00636347	0	
527.41	-0.02014247	0	1117.41	-0.0161457	0	1707.4	0.00799459	0.00727089	2297.4	0.00510451	0	2887.4	-0.00704233	0	
527.61	-0.02040583	0	1117.61	-0.01626175	0	1707.6	0.00849047	0.00726926	2297.6	0.00492727	0	2887.6	-0.00804698	0	
527.81	-0.02041237	0	1117.81	-0.01639788	0	1707.8	0.00912865	0.00726764	2297.8	0.00479514	0	2887.8	-0.00693724	0	
528.01	-0.02023655	0	1118.01	-0.01702358	0	1708	0.00984426	0.00726601	2298	0.00451354	0	2888	-0.00719195	0	
528.21	-0.0202924	0	1118.21	-0.01723207	0	1708.2	0.0097082	0.00726438	2298.2	0.00457921	0	2888.2	-0.0060714	0	
528.41	-0.01988063	0	1118.41	-0.0171599	0	1708.4	0.0098401	0.00726276	2298.4	0.00450159	0	2888.4	-0.0059248	0	
528.61	-0.01960341	0	1118.61	-0.01657124	0	1708.6	0.00948713	0.00726113	2298.6	0.00459696	0	2888.6	-0.00476339	0	
528.81	-0.02002148	0	1118.81	-0.01647266	0	1708.8	0.0086361	0.0072595	2298.8	0.00418873	0	2888.8	-0.00439883	0	
529.01	-0.02129617	0	1119.01	-0.01676465	0	1709	0.00827249	0.00725788	2299	0.0032663	0	2889	-0.00417682	0	
529.21	-0.02108414	0	1119.21	-0.01680623	0	1709.2	0.00888317	0.00725625	2299.2	0.00358732	0	2889.2	-0.00372821	0	
529.41	-0.02048714	0	1119.41	-0.01706072	0	1709.4	0.00856385	0.00725463	2299.4	0.00286001	0	2889.4	-0.00428031	0	
529.61	-0.01938911	0	1119.61	-0.01765661	0	1709.6	0.00941776	0.007253	2299.6	0.0029949	0	2889.6	-0.00519196	0	
529.81	-0.01927643	0	1119.81	-0.01738785	0	1709.8	0.00878097	0.00725138	2299.8	0.00246815	0	2889.8	-0.00532543	0	
530.01	-0.0203243	0	1120.01	-0.01706896	0	1710	0.00841485	0.00724976	2300	0.0021307	0	2890	-0.00504702	0	
530.21	-0.0213841	0	1120.21	-0.01698787	0	1710.2	0.00855103	0.00724813	2300.2	0.00176483	0	2890.2	-0.0047108	0	
530.41	-0.02173802	0	1120.41	-0.01750855	0	1710.4	0.00856139	0.00724651	2300.4	0.00159553	0	2890.4	-0.00361041	0	
530.61	-0.02095556	0	1120.61	-0.0185078	0	1710.6	0.00806922	0.00724489	2300.6	0.00142541	0	2890.6	-0.00249369	0	
530.81	-0.02092846	0	1120.81	-0.01811059	0	1710.8	0.00810679	0.00724327	2300.8	0.00155343	0	2890.8	-0.00190415	0	
531.01	-0.02051304	0	1121.01	-0.0178941	0	1711	0.00784322	0.00724164	2301	0.00217289	0	2891	-0.00251569	0	
531.21	-0.01991667	0	1121.21	-0.01716765	0	1711.2	0.00719969	0.00724002	2301.2	0.00199885	0	2891.2	-0.00207357	0	
531.41	-0.01924775	0	1121.41	-0.01733767	0	1711.4	0.00674556	0.0072384	2301.4	0.00202456	0	2891.4	-0.00321965	0	
531.61	-0.01910941	0	1121.61	-0.01700417	0	1711.6	0.00705718	0.00723678	2301.6	0.00206431	0	2891.6	-0.00332573	0	
531.81	-0.0190386	0	1121.81	-0.01639447	0	1711.8	0.0075206	0.00723516	2301.8	0.00192951	0	2891.8	-0.00290916	0	
532.01	-0.01918665	0	1122.01	-0.01573556	0	1712	0.00723259	0.00723354	2302	0.00178804	0	2892	-0.00342258	0	
532.21	-0.01915912	0	1122.21	-0.0162291	0	1712.2	0.00697609	0.00723192	2302.2	0.00228205	0	2892.2	-0.00332803	0	
532.41	-0.01832418	0	1122.41	-0.0156189	0	1712.4	0.0059966	0.0072303	2302.4	0.00214762	0	2892.4	-0.00370741	0	
532.61	-0.01859233	0	1122.61	-0.01554646	0	1712.6	0.00542979	0.00722868	2302.6	0.00316745	0	2892.6	-0.00350969	0	
532.81	-0.01919456	0	1122.81	-0.0167791	0	1712.8	0.00567059	0.00722706	2302.8	0.00314634	0	2892.8	-0.00505021	0	
533.01	-0.01989225	0	1123.01	-0.01729687	0	1713	0.00615586	0.00722545	2303	0.00370821	0	2893	-0.00506513	0	
533.21	-0.01848952	0	1123.21	-0.01716775	0	1713.2	0.00645119	0.00722383	2303.2	0.00380287	0	2893.2	-0.00536494	0	
533.41	-0.0182661	0	1123.41	-0.01719595	0	1713.4	0.00534628	0.00722221	2303.4	0.00400877	0	2893.4	-0.00559618	0	
533.61	-0.01852947	0	1123.61	-0.01765577	0	1713.6	0.00500864	0.00722059	2303.6	0.00419058	0	2893.6	-0.00565619	0	
533.81	-0.01953928	0	1123.81	-0.01742577	0	1713.8	0.00521512	0.00721898	2303.8	0.00388687	0	2893.8	-0.00479629	0	
534.01	-0.02026857	0	1124.01	-0.01806634	0	1714	0.00528299	0.00721736	2304	0.00308191	0	2894	-0.00399421	0	
534.21	-0.02087302	0	1124.21	-0.01767187	0	1714.2	0.00524403	0.00721574	2304.2	0.00315583	0	2894.2	-0.00384265	0	
534.41	-0.02008308	0	1124.41	-0.01770983	0	1714.4	0.00514358	0.00721413	2304.4	0.00274643	0	2894.4	-0.00321407	0	
534.61	-0.01940408	0	1124.61	-0.01742209	0	1714.6	0.00594293	0.00721251	2304.6	0.00273488	0	2894.6	-0.00266448	0	
534.81	-0.01945461	0	1124.81	-0.01646712	0	1714.8	0.0067238	0.0072109	2304.8	0.00371352	0	2894.8	-0.00159558	0	
535.01	-0.01938388	0	1125.01	-0.0158335	0	1715	0.0060904	0.00720928	2305	0.00329595	0	2895	-0.0022476	0	
535.21	-0.01846182	0	1125.21	-0.0161176	0	1715.2	0.00636955	0.00720767	2305.2	0.00215624	0	2895.2	-0.00271444	0	
535.41	-0.01770821	0	1125.41	-0.01622263	0	1715.4	0.00651989	0.00720605	2305.4	0.00159986	0	2895.4	-0.00350883	0	
535.61	-0.01748317	0	1125.61	-0.01591316	0	1715.6	0.00689784	0.00720444	2305.6	0.00152447	0	2895.6	-0.00380571	0	
535.81	-0.01747935	0	1125.81	-0.01624734	0	1715.8	0.00724834	0.00720283	2305.8	0.0018699	0	2895.8	-0.00418028	0	
536.01	-0.01740031	0	1126.01	-0.01674103	0	1716	0.00710863	0.00720122	2306	0.00163471	0	2896	-0.00378599	0	
536.21	-0.01690767	0	1126.21	-0.01742568	0	1716.2	0.00760546	0.0071996	2306.2	0.00215721	0	2896.2	-0.00421653	0	
536.41	-0.01689977	0	1126.41	-0.01667539	0	1716.4	0.00818851	0.00719799	2306.4	0.00214671	0	2896.4	-0.00441857	0	
536.61	-0.01779553	0	1126.61	-0.01670419	0	1716.6	0.00928968	0.00719638	2306.6	0.00273714	0	2896.6	-0.00438497	0	
536.81	-0.01830253	0	1126.81	-0.01700928	0	1716.8	0.00935084	0.00719477	2306.8	0.00240391	0	2896.8	-0.00512574	0	
537.01	-0.01846081	0	1127.01	-0.01725511	0	1717	0.00898089	0.00719316	2307	0.00229641	0	2897	-0.00462214	0	
537.21	-0.01800543	0	1127.21	-0.01632051	0	1717.2	0.00889673	0.00719155	2307.2	0.00188373	0	2897.2	-0.00467144	0	
537.41	-0.01876249	0	1127.41	-0.01691838	0	1717.4	0.00892745	0.00718994	2307.4	0.00224578	0	2897.4	-0.00405063	0	
537.61	-0.01911508	0	1127.61	-0.01743383	0	1717.6	0.00918582	0.00718833	2307.6	0.00203418	0	2897.6	-0.00354087	0	
537.81	-0.01943927	0	1127.81	-0.01727283	0	1717.8	0.00964975	0.00718672	2307.8	0.00220556	0	2897.8	-0.00297365	0	
538.01	-0.01949874	0	1128.01	-0.01702688	0	1718	0.01010875	0.00718511	2308	0.0017283	0	2898	-0.0039206	0	
538.21	-0.02002778	0	1128.21	-0.01531702	0	1718.2	0.00930031	0.0071835	2308.2	0.00187597	0	2898.2	-0.00442503	0	
538.41	-0.01910955	0	1128.41	-0.01478182	0	1718.4	0.00957091	0.00718189	2308.4	0.00234525	0	2898.4	-0.00481951	0	
538.61	-0.01931965	0	1128.61	-0.01402394	0	1718.6	0.00966075	0.00718028	2308.6	0.00237355	0	2898.6	-0.00423651	0	
538.81	-0.0193737	0	1128.81	-0.01374088	0	1718.8	0.00890909	0.00717867	2308.8	0.0022827	0	2898.8	-0.00561478	0	
539.01	-0.01946535	0	1129.01	-0.01423229	0	1719	0.00799565	0.00717707	2309	0.00117015	0	2899	-0.00607323	0	
539.21	-0.01935081	0	1129.21	-0.01483197	0	1719.2	0.00801124	0.00717546	2309.2	0.00035169	0	2899.2	-0.00703769	0	
539.41	-0.01912887	0	1129.41	-0.01519261	0	1719.4	0.00836668	0.00717385	2309.4	0.00032024	0	2899.4	-0.00699071	0	
539.61	-0.02022371	0	1129.61	-0.0152632	0	1719.6	0.00733632	0.00717225	2309.6	0.00043177	0	2899.6	-0.00738565	0	
539.81	-0.02046303	0	1129.81	-0.01575988	0	1719.8	0.0077177	0.00717064	2309.8	0.00063436	0	2899.8	-0.00697782	0	
540.01	-0.0207455	0	1130.01	-0.01507641	0	1720	0.00790679	0.00716904	2310	-0.00023618	0	2900	-0.00649528	0	
540.21	-0.02090337	0	1130.21	-0.01443982	0	1720.2	0.00813978	0.00716743	2310.2	-0.00006446	0	2900.2	-0.00711491	0	
540.41	-0.02077787	0	1130.41	-0.0141406	0	1720.4	0.00822495	0.00716583	2310.4	-0.0007808	0	2900.4	-0.00763007	0	
540.61	-0.02106782	0	1130.61	-0.0139878	0	1720.6	0.00828195	0.00716422	2310.6	-0.00134071	0	2900.6	-0.00729386	0	
540.81	-0.02136738	0	1130.81	-0.0143033	0	1720.8	0.00754578	0.00716262	2310.8	-0.00169597	0	2900.8	-0.00639855	0	
541.01	-0.02104945	0	1131.01	-0.01501006	0	1721	0.00786261	0.00716101	2311	-0.00169126	0	2901	-0.00580442	0	
541.21	-0.02097467	0	1131.21	-0.01497007	0	1721.2	0.00825474	0.00715941	2311.2	-0.00153084	0	2901.2	-0.00535294	0	
541.41	-0.02089208	0	1131.41	-0.01605458	0	1721.4	0.00802698	0.00715781	2311.4	-0.00181752	0	2901.4	-0.00384011	0	
541.61	-0.02100531	0	1131.61	-0.01661493	0	1721.6	0.00792427	0.0071562	2311.6	-0.00154619	0	2901.6	-0.00359949	0	
541.81	-0.02093574	0	1131.81	-0.01659385	0	1721.8	0.00807326	0.0071546	2311.8	-0.00106061	0	2901.8	-0.00348251	0	
542.01	-0.02109771	0	1132.01	-0.01625755	0	1722	0.00737037	0.007153	2312	-0.00046563	0	2902	-0.00428869	0	
542.21	-0.02187848	0	1132.21	-0.01559399	0	1722.2	0.00608791	0.0071514	2312.2	-0.00008812	0	2902.2	-0.00360682	0	
542.41	-0.0214511	0	1132.41	-0.01615252	0	1722.4	0.00662748	0.0071498	2312.4	0.00151311	0	2902.4	-0.00319651	0	
542.61	-0.02236905	0	1132.61	-0.01664064	0	1722.6	0.00572728	0.0071482	2312.6	0.00098436	0	2902.6	-0.00290919	0	
542.81	-0.02241853	0	1132.81	-0.0170217	0	1722.8	0.00519842	0.00714659	2312.8	0.00048796	0	2902.8	-0.00347605	0	
543.01	-0.02269206	0	1133.01	-0.01708002	0	1723	0.00522831	0.00714499	2313	0.00015965	0	2903	-0.0033878	0	
543.21	-0.02220861	0	1133.21	-0.01745395	0	1723.2	0.00566614	0.00714339	2313.2	0.00099423	0	2903.2	-0.00391915	0	
543.41	-0.02206118	0	1133.41	-0.01837148	0	1723.4	0.00582715	0.0071418	2313.4	0.00212557	0	2903.4	-0.00405199	0	
543.61	-0.02298081	0	1133.61	-0.01842608	0	1723.6	0.00573413	0.0071402	2313.6	0.00255123	0	2903.6	-0.00399167	0	
543.81	-0.02234118	0	1133.81	-0.01864698	0	1723.8	0.00649517	0.0071386	2313.8	0.00245442	0	2903.8	-0.00425379	0	
544.01	-0.02215692	0	1134.01	-0.01805757	0	1724	0.00638451	0.007137	2314	0.00262729	0	2904	-0.00448675	0	
544.21	-0.02137581	0	1134.21	-0.01840925	0	1724.2	0.00622417	0.0071354	2314.2	0.00280381	0	2904.2	-0.00536709	0	
544.41	-0.02053795	0	1134.41	-0.01848695	0	1724.4	0.00664305	0.0071338	2314.4	0.00275647	0	2904.4	-0.00545088	0	
544.61	-0.02103815	0	1134.61	-0.01903452	0	1724.6	0.00696337	0.00713221	2314.6	0.00253987	0	2904.6	-0.00501128	0	
544.81	-0.02111149	0	1134.81	-0.01955807	0	1724.8	0.00745098	0.00713061	2314.8	0.00225522	0	2904.8	-0.00534885	0	
545.01	-0.02028447	0	1135.01	-0.0200322	0	1725	0.00849286	0.00712901	2315	0.0027094	0	2905	-0.0061994	0	
545.21	-0.02047767	0	1135.21	-0.02054815	0	1725.2	0.00789193	0.00712742	2315.2	0.00144382	0	2905.2	-0.00622422	0	
545.41	-0.02040922	0	1135.41	-0.02079626	0	1725.4	0.00764972	0.00712582	2315.4	0.0004551	0	2905.4	-0.00575845	0	
545.61	-0.02044184	0	1135.61	-0.0218118	0	1725.6	0.00807153	0.00712422	2315.6	0.00019437	0	2905.6	-0.00591121	0	
545.81	-0.02031583	0	1135.81	-0.02072986	0	1725.8	0.00776461	0.00712263	2315.8	-0.00010947	0	2905.8	-0.00580234	0	
546.01	-0.02117412	0	1136.01	-0.02006684	0	1726	0.00735136	0.00712103	2316	0.00008396	0	2906	-0.00510807	0	
546.21	-0.02174797	0	1136.21	-0.01991704	0	1726.2	0.00807875	0.00711944	2316.2	-0.00077425	0	2906.2	-0.0048385	0	
546.41	-0.02209533	0	1136.41	-0.01939454	0	1726.4	0.00843528	0.00711785	2316.4	-0.00043061	0	2906.4	-0.00462649	0	
546.61	-0.02236367	0	1136.61	-0.01876743	0	1726.6	0.00766243	0.00711625	2316.6	-0.00082127	0	2906.6	-0.00464324	0	
546.81	-0.02186789	0	1136.81	-0.01825578	0	1726.8	0.00787961	0.00711466	2316.8	-0.00086815	0	2906.8	-0.00474079	0	
547.01	-0.02261354	0	1137.01	-0.01751176	0	1727	0.00785864	0.00711307	2317	-0.00031735	0	2907	-0.00502554	0	
547.21	-0.02283603	0	1137.21	-0.01758343	0	1727.2	0.00820861	0.00711147	2317.2	0.00026199	0	2907.2	-0.00441859	0	
547.41	-0.02330114	0	1137.41	-0.01808795	0	1727.4	0.0084765	0.00710988	2317.4	0.00038101	0	2907.4	-0.00419644	0	
547.61	-0.02413444	0	1137.61	-0.01771841	0	1727.6	0.00859987	0.00710829	2317.6	0.00096341	0	2907.6	-0.00517798	0	
547.81	-0.02348456	0	1137.81	-0.01776856	0	1727.8	0.00835499	0.0071067	2317.8	0.00096338	0	2907.8	-0.00573697	0	
548.01	-0.02369413	0	1138.01	-0.0175269	0	1728	0.00909416	0.00710511	2318	0.00154853	0	2908	-0.00577112	0	
548.21	-0.02327962	0	1138.21	-0.01720803	0	1728.2	0.00881218	0.00710351	2318.2	0.00162446	0	2908.2	-0.00620318	0	
548.41	-0.02375347	0	1138.41	-0.01705277	0	1728.4	0.00949311	0.00710192	2318.4	0.00100321	0	2908.4	-0.00489533	0	
548.61	-0.02370681	0	1138.61	-0.01723107	0	1728.6	0.00970804	0.00710033	2318.6	0.001024	0	2908.6	-0.00664453	0	
548.81	-0.02352172	0	1138.81	-0.01693459	0	1728.8	0.00977843	0.00709874	2318.8	0.00123894	0	2908.8	-0.00719629	0	
549.01	-0.02278452	0	1139.01	-0.0174717	0	1729	0.00946022	0.00709715	2319	0.00156523	0	2909	-0.00715242	0	
549.21	-0.022619	0	1139.21	-0.01752821	0	1729.2	0.00804665	0.00709557	2319.2	0.00081611	0	2909.2	-0.00720509	0	
549.41	-0.02162179	0	1139.41	-0.01724573	0	1729.4	0.0073625	0.00709398	2319.4	0.0004494	0	2909.4	-0.00728656	0	
549.61	-0.0207093	0	1139.61	-0.01697146	0	1729.6	0.00669173	0.00709239	2319.6	0.00055914	0	2909.6	-0.00742732	0	
549.81	-0.02031694	0	1139.81	-0.01617762	0	1729.8	0.00621665	0.0070908	2319.8	0.0002083	0	2909.8	-0.00825099	0	
550.01	-0.01984087	0	1140.01	-0.01674839	0	1730	0.00606812	0.00708921	2320	0.00025543	0	2910	-0.00739449	0	
550.21	-0.01810787	0	1140.21	-0.01709227	0	1730.2	0.00599384	0.00708763	2320.2	0.00001084	0	2910.2	-0.00764472	0	
550.41	-0.01705348	0	1140.41	-0.01691385	0	1730.4	0.00529564	0.00708604	2320.4	0.00025983	0	2910.4	-0.00728945	0	
550.61	-0.01612819	0	1140.61	-0.0173384	0	1730.6	0.00519316	0.00708445	2320.6	0.00002003	0	2910.6	-0.00708332	0	
550.81	-0.0160864	0	1140.81	-0.01710402	0	1730.8	0.00487202	0.00708287	2320.8	-0.00001986	0	2910.8	-0.00616308	0	
551.01	-0.01674336	0	1141.01	-0.01709272	0	1731	0.00506635	0.00708128	2321	-0.00004663	0	2911	-0.00596279	0	
551.21	-0.01586495	0	1141.21	-0.0180044	0	1731.2	0.00592082	0.00707969	2321.2	-0.00018839	0	2911.2	-0.00593657	0	
551.41	-0.01596163	0	1141.41	-0.01885738	0	1731.4	0.00611453	0.00707811	2321.4	-0.00019635	0	2911.4	-0.00611093	0	
551.61	-0.01656617	0	1141.61	-0.01859628	0	1731.6	0.00653159	0.00707652	2321.6	-0.00009181	0	2911.6	-0.00616942	0	
551.81	-0.01674736	0	1141.81	-0.01885573	0	1731.8	0.00668645	0.00707494	2321.8	-0.00026863	0	2911.8	-0.00460513	0	
552.01	-0.01746852	0	1142.01	-0.01883607	0	1732	0.00738063	0.00707336	2322	-0.00001198	0	2912	-0.00416618	0	
552.21	-0.01814874	0	1142.21	-0.01823778	0	1732.2	0.00728927	0.00707177	2322.2	0.00028598	0	2912.2	-0.00365133	0	
552.41	-0.01907613	0	1142.41	-0.01791854	0	1732.4	0.00810054	0.00707019	2322.4	0.00051249	0	2912.4	-0.00270446	0	
552.61	-0.01931178	0	1142.61	-0.01767734	0	1732.6	0.00814283	0.00706861	2322.6	0.00169077	0	2912.6	-0.00414025	0	
552.81	-0.02025882	0	1142.81	-0.01791766	0	1732.8	0.00885007	0.00706702	2322.8	0.00248554	0	2912.8	-0.00353968	0	
553.01	-0.02031494	0	1143.01	-0.01817521	0	1733	0.00923918	0.00706544	2323	0.00260576	0	2913	-0.00351481	0	
553.21	-0.02079863	0	1143.21	-0.01759011	0	1733.2	0.00905046	0.00706386	2323.2	0.0030283	0	2913.2	-0.00374634	0	
553.41	-0.02150351	0	1143.41	-0.01752461	0	1733.4	0.00867304	0.00706228	2323.4	0.00259965	0	2913.4	-0.00433332	0	
553.61	-0.02188887	0	1143.61	-0.01736542	0	1733.6	0.00912036	0.00706069	2323.6	0.00318373	0	2913.6	-0.00426432	0	
553.81	-0.02206716	0	1143.81	-0.01834844	0	1733.8	0.00966942	0.00705911	2323.8	0.00247814	0	2913.8	-0.00509457	0	
554.01	-0.0221702	0	1144.01	-0.01865386	0	1734	0.00938467	0.00705753	2324	0.00314604	0	2914	-0.00441408	0	
554.21	-0.02157683	0	1144.21	-0.0191102	0	1734.2	0.00954237	0.00705595	2324.2	0.00328826	0	2914.2	-0.00579317	0	
554.41	-0.02180847	0	1144.41	-0.01886575	0	1734.4	0.00930778	0.00705437	2324.4	0.0027754	0	2914.4	-0.00592329	0	
554.61	-0.02187545	0	1144.61	-0.01791832	0	1734.6	0.00983243	0.00705279	2324.6	0.00274354	0	2914.6	-0.00631403	0	
554.81	-0.0219968	0	1144.81	-0.01779422	0	1734.8	0.00947576	0.00705121	2324.8	0.00308835	0	2914.8	-0.00659583	0	
555.01	-0.02158151	0	1145.01	-0.01894997	0	1735	0.0093779	0.00704964	2325	0.00294722	0	2915	-0.0073654	0	
555.21	-0.02050976	0	1145.21	-0.0193367	0	1735.2	0.00853893	0.00704806	2325.2	0.00274589	0	2915.2	-0.00804396	0	
555.41	-0.02129805	0	1145.41	-0.01925809	0	1735.4	0.00817256	0.00704648	2325.4	0.00230835	0	2915.4	-0.00781257	0	
555.61	-0.02120739	0	1145.61	-0.01956574	0	1735.6	0.00783717	0.0070449	2325.6	0.00311048	0	2915.6	-0.00763351	0	
555.81	-0.02100905	0	1145.81	-0.01934436	0	1735.8	0.00763702	0.00704332	2325.8	0.00372352	0	2915.8	-0.00744233	0	
556.01	-0.02052158	0	1146.01	-0.01878697	0	1736	0.00853335	0.00704175	2326	0.00457507	0	2916	-0.00839231	0	
556.21	-0.02027838	0	1146.21	-0.01726173	0	1736.2	0.00868283	0.00704017	2326.2	0.00400232	0	2916.2	-0.00830282	0	
556.41	-0.02018954	0	1146.41	-0.01757694	0	1736.4	0.00877223	0.00703859	2326.4	0.00433572	0	2916.4	-0.00713661	0	
556.61	-0.02035653	0	1146.61	-0.01758877	0	1736.6	0.00889831	0.00703702	2326.6	0.00472202	0	2916.6	-0.00619016	0	
556.81	-0.02039626	0	1146.81	-0.01804462	0	1736.8	0.00935275	0.00703544	2326.8	0.00419034	0	2916.8	-0.00646653	0	
557.01	-0.02070768	0	1147.01	-0.01774928	0	1737	0.00896075	0.00703387	2327	0.00351595	0	2917	-0.00564238	0	
557.21	-0.02091512	0	1147.21	-0.01713183	0	1737.2	0.00826107	0.00703229	2327.2	0.00320854	0	2917.2	-0.00511152	0	
557.41	-0.02106656	0	1147.41	-0.01768817	0	1737.4	0.00796526	0.00703072	2327.4	0.00242426	0	2917.4	-0.00453894	0	
557.61	-0.02082765	0	1147.61	-0.01812959	0	1737.6	0.00820439	0.00702914	2327.6	0.00239204	0	2917.6	-0.00402222	0	
557.81	-0.02087261	0	1147.81	-0.01834272	0	1737.8	0.00827684	0.00702757	2327.8	0.00181374	0	2917.8	-0.00482454	0	
558.01	-0.02089651	0	1148.01	-0.01768534	0	1738	0.00822946	0.007026	2328	0.0024902	0	2918	-0.00435392	0	
558.21	-0.02075871	0	1148.21	-0.01813376	0	1738.2	0.00803461	0.00702442	2328.2	0.00151216	0	2918.2	-0.00419364	0	
558.41	-0.02050148	0	1148.41	-0.01829391	0	1738.4	0.00748954	0.00702285	2328.4	0.00093389	0	2918.4	-0.00392017	0	
558.61	-0.01953947	0	1148.61	-0.01818004	0	1738.6	0.00738783	0.00702128	2328.6	0.00065781	0	2918.6	-0.00389147	0	
558.81	-0.0187851	0	1148.81	-0.01928698	0	1738.8	0.00730385	0.0070197	2328.8	-0.00015675	0	2918.8	-0.00414418	0	
559.01	-0.01828938	0	1149.01	-0.01963648	0	1739	0.00597089	0.00701813	2329	-0.00017521	0	2919	-0.00469948	0	
559.21	-0.01741454	0	1149.21	-0.01924975	0	1739.2	0.00583521	0.00701656	2329.2	-0.00061326	0	2919.2	-0.0049554	0	
559.41	-0.01803151	0	1149.41	-0.01879966	0	1739.4	0.00660773	0.00701499	2329.4	-0.00021694	0	2919.4	-0.00536609	0	
559.61	-0.01782944	0	1149.61	-0.01818876	0	1739.6	0.00601497	0.00701342	2329.6	0.00034608	0	2919.6	-0.00567353	0	
559.81	-0.017079	0	1149.81	-0.01670394	0	1739.8	0.00671082	0.00701185	2329.8	-0.00036247	0	2919.8	-0.0059937	0	
560.01	-0.01747441	0	1150.01	-0.01566175	0	1740	0.00691207	0.00701028	2330	0.00022014	0	2920	-0.00618311	0	
560.21	-0.01726209	0	1150.21	-0.01447253	0	1740.2	0.00666245	0.00700871	2330.2	-0.00041319	0	2920.2	-0.00571483	0	
560.41	-0.01778442	0	1150.41	-0.01477734	0	1740.4	0.00660926	0.00700714	2330.4	0.00045214	0	2920.4	-0.00562801	0	
560.61	-0.0172218	0	1150.61	-0.0138704	0	1740.6	0.00632929	0.00700557	2330.6	0.00021527	0	2920.6	-0.00546093	0	
560.81	-0.01647015	0	1150.81	-0.01388513	0	1740.8	0.00565012	0.007004	2330.8	-0.00017209	0	2920.8	-0.0062248	0	
561.01	-0.01627067	0	1151.01	-0.01328475	0	1741	0.00519422	0.00700243	2331	0.00071746	0	2921	-0.00562978	0	
561.21	-0.01607131	0	1151.21	-0.01390494	0	1741.2	0.00505365	0.00700087	2331.2	0.00143076	0	2921.2	-0.00510689	0	
561.41	-0.0165752	0	1151.41	-0.01464543	0	1741.4	0.00527212	0.0069993	2331.4	0.00187949	0	2921.4	-0.00496769	0	
561.61	-0.01713891	0	1151.61	-0.01476045	0	1741.6	0.00545191	0.00699773	2331.6	0.00224207	0	2921.6	-0.00496153	0	
561.81	-0.01769194	0	1151.81	-0.01477788	0	1741.8	0.00509163	0.00699616	2331.8	0.00243152	0	2921.8	-0.00533588	0	
562.01	-0.01838398	0	1152.01	-0.0159165	0	1742	0.00467059	0.0069946	2332	0.00307921	0	2922	-0.00496127	0	
562.21	-0.01969184	0	1152.21	-0.0174069	0	1742.2	0.00365006	0.00699303	2332.2	0.00221607	0	2922.2	-0.00522416	0	
562.41	-0.02019465	0	1152.41	-0.01857836	0	1742.4	0.00364398	0.00699147	2332.4	0.00176011	0	2922.4	-0.00589563	0	
562.61	-0.02046485	0	1152.61	-0.01929612	0	1742.6	0.00452118	0.0069899	2332.6	0.00111436	0	2922.6	-0.00618242	0	
562.81	-0.02188148	0	1152.81	-0.01992721	0	1742.8	0.00470054	0.00698834	2332.8	0.00032482	0	2922.8	-0.00640737	0	
563.01	-0.02341119	0	1153.01	-0.01915365	0	1743	0.00460911	0.00698677	2333	0.00081453	0	2923	-0.00583233	0	
563.21	-0.02386179	0	1153.21	-0.01950508	0	1743.2	0.00605446	0.00698521	2333.2	0.00061202	0	2923.2	-0.00543863	0	
563.41	-0.02466134	0	1153.41	-0.01899126	0	1743.4	0.0059544	0.00698364	2333.4	0.00056079	0	2923.4	-0.0055881	0	
563.61	-0.02444761	0	1153.61	-0.01860862	0	1743.6	0.00508294	0.00698208	2333.6	0.00010165	0	2923.6	-0.00506967	0	
563.81	-0.02428289	0	1153.81	-0.01863752	0	1743.8	0.00531395	0.00698052	2333.8	-0.00088421	0	2923.8	-0.00503848	0	
564.01	-0.02495663	0	1154.01	-0.01806371	0	1744	0.00589782	0.00697895	2334	-0.00106099	0	2924	-0.00445839	0	
564.21	-0.02411313	0	1154.21	-0.01817596	0	1744.2	0.00592111	0.00697739	2334.2	-0.00142112	0	2924.2	-0.00443187	0	
564.41	-0.02366027	0	1154.41	-0.01854115	0	1744.4	0.00615016	0.00697583	2334.4	-0.00154004	0	2924.4	-0.00417294	0	
564.61	-0.02247568	0	1154.61	-0.01843609	0	1744.6	0.0054274	0.00697427	2334.6	-0.00115789	0	2924.6	-0.00334458	0	
564.81	-0.0217754	0	1154.81	-0.01825693	0	1744.8	0.00569518	0.0069727	2334.8	-0.00114275	0	2924.8	-0.00284014	0	
565.01	-0.02073368	0	1155.01	-0.0189968	0	1745	0.00603854	0.00697114	2335	0.00007834	0	2925	-0.00244632	0	
565.21	-0.0208946	0	1155.21	-0.01940699	0	1745.2	0.00639067	0.00696958	2335.2	0.00064554	0	2925.2	-0.00236355	0	
565.41	-0.02094802	0	1155.41	-0.01923987	0	1745.4	0.00604842	0.00696802	2335.4	0.00125844	0	2925.4	-0.00243362	0	
565.61	-0.02066761	0	1155.61	-0.01896846	0	1745.6	0.00570397	0.00696646	2335.6	0.00176264	0	2925.6	-0.00192458	0	
565.81	-0.02132145	0	1155.81	-0.01854447	0	1745.8	0.00492605	0.0069649	2335.8	0.00161073	0	2925.8	-0.00307945	0	
566.01	-0.02171371	0	1156.01	-0.01835984	0	1746	0.00524019	0.00696334	2336	0.00222962	0	2926	-0.00351451	0	
566.21	-0.02165844	0	1156.21	-0.01846728	0	1746.2	0.00526025	0.00696178	2336.2	0.0016729	0	2926.2	-0.00475893	0	
566.41	-0.02124807	0	1156.41	-0.01905887	0	1746.4	0.00552087	0.00696022	2336.4	0.00147239	0	2926.4	-0.00516449	0	
566.61	-0.02065102	0	1156.61	-0.01925286	0	1746.6	0.00665597	0.00695867	2336.6	0.00221995	0	2926.6	-0.00599479	0	
566.81	-0.02092428	0	1156.81	-0.01863022	0	1746.8	0.00720757	0.00695711	2336.8	0.00258352	0	2926.8	-0.00545713	0	
567.01	-0.02114053	0	1157.01	-0.01805291	0	1747	0.00813442	0.00695555	2337	0.00431879	0	2927	-0.00582451	0	
567.21	-0.02046123	0	1157.21	-0.01830845	0	1747.2	0.00808564	0.00695399	2337.2	0.00431902	0	2927.2	-0.00607207	0	
567.41	-0.01943969	0	1157.41	-0.01791295	0	1747.4	0.00785928	0.00695243	2337.4	0.0041256	0	2927.4	-0.00666041	0	
567.61	-0.01871614	0	1157.61	-0.01812016	0	1747.6	0.00761872	0.00695088	2337.6	0.0039389	0	2927.6	-0.00695004	0	
567.81	-0.01926917	0	1157.81	-0.0187617	0	1747.8	0.00781046	0.00694932	2337.8	0.00323132	0	2927.8	-0.00721586	0	
568.01	-0.01790514	0	1158.01	-0.01869801	0	1748	0.00852335	0.00694777	2338	0.00337621	0	2928	-0.00743184	0	
568.21	-0.01772853	0	1158.21	-0.01947235	0	1748.2	0.00874051	0.00694621	2338.2	0.00341714	0	2928.2	-0.00808704	0	
568.41	-0.01776251	0	1158.41	-0.02017082	0	1748.4	0.009429	0.00694465	2338.4	0.00313113	0	2928.4	-0.00876377	0	
568.61	-0.01788634	0	1158.61	-0.02064097	0	1748.6	0.0089098	0.0069431	2338.6	0.00332886	0	2928.6	-0.00912831	0	
568.81	-0.01829661	0	1158.81	-0.0206027	0	1748.8	0.0096244	0.00694154	2338.8	0.00256525	0	2928.8	-0.00919498	0	
569.01	-0.01799309	0	1159.01	-0.02138233	0	1749	0.00961942	0.00693999	2339	0.00358447	0	2929	-0.00917305	0	
569.21	-0.01924688	0	1159.21	-0.02113686	0	1749.2	0.01008032	0.00693844	2339.2	0.00381163	0	2929.2	-0.00905876	0	
569.41	-0.01969055	0	1159.41	-0.02104541	0	1749.4	0.00963425	0.00693688	2339.4	0.00361696	0	2929.4	-0.0080991	0	
569.61	-0.01995873	0	1159.61	-0.02099266	0	1749.6	0.00905694	0.00693533	2339.6	0.0028216	0	2929.6	-0.00741246	0	
569.81	-0.02029331	0	1159.81	-0.02048289	0	1749.8	0.00834067	0.00693378	2339.8	0.00217042	0	2929.8	-0.00751822	0	
570.01	-0.02094676	0	1160.01	-0.02039937	0	1750	0.00852875	0.00693222	2340	0.00209654	0	2930	-0.00687263	0	
570.21	-0.02082583	0	1160.21	-0.02073762	0	1750.2	0.00779301	0.00693067	2340.2	0.00175066	0	2930.2	-0.00711302	0	
570.41	-0.02109352	0	1160.41	-0.02105236	0	1750.4	0.0076703	0.00692912	2340.4	0.00112078	0	2930.4	-0.00619354	0	
570.61	-0.02117839	0	1160.61	-0.02053947	0	1750.6	0.00830107	0.00692757	2340.6	0.00137636	0	2930.6	-0.00659966	0	
570.81	-0.02207765	0	1160.81	-0.02051799	0	1750.8	0.00843679	0.00692602	2340.8	0.00143799	0	2930.8	-0.00573036	0	
571.01	-0.02287268	0	1161.01	-0.01996067	0	1751	0.00821406	0.00692447	2341	0.00218824	0	2931	-0.00580288	0	
571.21	-0.02240452	0	1161.21	-0.02019512	0	1751.2	0.00780009	0.00692292	2341.2	0.00150016	0	2931.2	-0.00558354	0	
571.41	-0.02209171	0	1161.41	-0.0204537	0	1751.4	0.00854923	0.00692137	2341.4	0.00117049	0	2931.4	-0.00611695	0	
571.61	-0.0221495	0	1161.61	-0.01981985	0	1751.6	0.00831318	0.00691982	2341.6	0.00082535	0	2931.6	-0.00663974	0	
571.81	-0.02224373	0	1161.81	-0.02015325	0	1751.8	0.00815199	0.00691827	2341.8	0.00095055	0	2931.8	-0.00673182	0	
572.01	-0.02085507	0	1162.01	-0.02022934	0	1752	0.00843453	0.00691672	2342	0.00190437	0	2932	-0.00699029	0	
572.21	-0.02128729	0	1162.21	-0.02037322	0	1752.2	0.00920861	0.00691517	2342.2	0.00112215	0	2932.2	-0.00764418	0	
572.41	-0.02118799	0	1162.41	-0.02103838	0	1752.4	0.00908878	0.00691362	2342.4	0.00014362	0	2932.4	-0.00760716	0	
572.61	-0.02125301	0	1162.61	-0.02084753	0	1752.6	0.00884677	0.00691207	2342.6	-0.00005495	0	2932.6	-0.00805222	0	
572.81	-0.02142866	0	1162.81	-0.01992505	0	1752.8	0.00915361	0.00691053	2342.8	-0.0001052	0	2932.8	-0.00824215	0	
573.01	-0.02136903	0	1163.01	-0.02017352	0	1753	0.00876423	0.00690898	2343	0.0009762	0	2933	-0.00744614	0	
573.21	-0.02130527	0	1163.21	-0.02022362	0	1753.2	0.00860723	0.00690743	2343.2	0.00058175	0	2933.2	-0.00737549	0	
573.41	-0.020678	0	1163.41	-0.01973594	0	1753.4	0.0073654	0.00690588	2343.4	0.00008524	0	2933.4	-0.00668181	0	
573.61	-0.02028378	0	1163.61	-0.02045554	0	1753.6	0.00686774	0.00690434	2343.6	-0.00036205	0	2933.6	-0.0065427	0	
573.81	-0.02051849	0	1163.81	-0.01998982	0	1753.8	0.00637962	0.00690279	2343.8	0.00024344	0	2933.8	-0.0062146	0	
574.01	-0.02149882	0	1164.01	-0.0195607	0	1754	0.00567879	0.00690125	2344	0.00029028	0	2934	-0.00633343	0	
574.21	-0.02161617	0	1164.21	-0.01976649	0	1754.2	0.00495432	0.0068997	2344.2	0.00020057	0	2934.2	-0.0062312	0	
574.41	-0.02212573	0	1164.41	-0.02035004	0	1754.4	0.00542633	0.00689816	2344.4	0.0005939	0	2934.4	-0.00548326	0	
574.61	-0.02176791	0	1164.61	-0.01993522	0	1754.6	0.00475999	0.00689661	2344.6	0.00165176	0	2934.6	-0.00559084	0	
574.81	-0.02250605	0	1164.81	-0.02054934	0	1754.8	0.00458236	0.00689507	2344.8	0.00180547	0	2934.8	-0.00479806	0	
575.01	-0.02269047	0	1165.01	-0.02042399	0	1755	0.00486048	0.00689352	2345	0.0015771	0	2935	-0.00460743	0	
575.21	-0.0221819	0	1165.21	-0.02053542	0	1755.2	0.00537434	0.00689198	2345.2	0.00087117	0	2935.2	-0.00475571	0	
575.41	-0.0220495	0	1165.41	-0.02056862	0	1755.4	0.00579765	0.00689044	2345.4	0.0012354	0	2935.4	-0.00484523	0	
575.61	-0.02134023	0	1165.61	-0.02004774	0	1755.6	0.00472262	0.00688889	2345.6	0.0020784	0	2935.6	-0.00565492	0	
575.81	-0.02098454	0	1165.81	-0.02036657	0	1755.8	0.00511264	0.00688735	2345.8	0.00187021	0	2935.8	-0.00517856	0	
576.01	-0.02031962	0	1166.01	-0.02055332	0	1756	0.00457977	0.00688581	2346	0.0016721	0	2936	-0.00584374	0	
576.21	-0.01988607	0	1166.21	-0.02022755	0	1756.2	0.00481606	0.00688427	2346.2	-0.00010701	0	2936.2	-0.00624684	0	
576.41	-0.01960069	0	1166.41	-0.02041201	0	1756.4	0.00395995	0.00688273	2346.4	-0.00055931	0	2936.4	-0.00617637	0	
576.61	-0.01945983	0	1166.61	-0.01953785	0	1756.6	0.00461451	0.00688119	2346.6	-0.00041816	0	2936.6	-0.00648846	0	
576.81	-0.0195653	0	1166.81	-0.01890365	0	1756.8	0.00462841	0.00687964	2346.8	-0.00028411	0	2936.8	-0.00589553	0	
577.01	-0.0187202	0	1167.01	-0.0198301	0	1757	0.0043528	0.0068781	2347	0.0004381	0	2937	-0.00584054	0	
577.21	-0.01837898	0	1167.21	-0.01999326	0	1757.2	0.00451713	0.00687656	2347.2	0.00030233	0	2937.2	-0.00586794	0	
577.41	-0.01777161	0	1167.41	-0.01954135	0	1757.4	0.0044234	0.00687502	2347.4	0.00060695	0	2937.4	-0.00571683	0	
577.61	-0.01811986	0	1167.61	-0.02070873	0	1757.6	0.00436489	0.00687348	2347.6	0.00119484	0	2937.6	-0.00629985	0	
577.81	-0.01837056	0	1167.81	-0.02037565	0	1757.8	0.00347676	0.00687195	2347.8	0.00173752	0	2937.8	-0.00627499	0	
578.01	-0.01902258	0	1168.01	-0.0203481	0	1758	0.00294975	0.00687041	2348	0.00236743	0	2938	-0.007121	0	
578.21	-0.01909666	0	1168.21	-0.02085657	0	1758.2	0.00310819	0.00686887	2348.2	0.00281749	0	2938.2	-0.0067858	0	
578.41	-0.0192174	0	1168.41	-0.02057122	0	1758.4	0.00359003	0.00686733	2348.4	0.00340199	0	2938.4	-0.00608307	0	
578.61	-0.01983384	0	1168.61	-0.02080171	0	1758.6	0.00311798	0.00686579	2348.6	0.00378722	0	2938.6	-0.00648404	0	
578.81	-0.02058517	0	1168.81	-0.02061245	0	1758.8	0.00447991	0.00686426	2348.8	0.00425039	0	2938.8	-0.00660709	0	
579.01	-0.02106226	0	1169.01	-0.02059262	0	1759	0.00521593	0.00686272	2349	0.00429382	0	2939	-0.00659332	0	
579.21	-0.02141915	0	1169.21	-0.01929044	0	1759.2	0.00525795	0.00686118	2349.2	0.00509986	0	2939.2	-0.00727723	0	
579.41	-0.02146526	0	1169.41	-0.01910416	0	1759.4	0.00524984	0.00685965	2349.4	0.00604383	0	2939.4	-0.00748911	0	
579.61	-0.02199468	0	1169.61	-0.01861769	0	1759.6	0.00501357	0.00685811	2349.6	0.00662014	0	2939.6	-0.00840542	0	
579.81	-0.02308625	0	1169.81	-0.01900297	0	1759.8	0.00485034	0.00685657	2349.8	0.00459459	0	2939.8	-0.00795112	0	
580.01	-0.02325797	0	1170.01	-0.01919882	0	1760	0.00415809	0.00685504	2350	0.0045625	0	2940	-0.00763028	0	
580.21	-0.0236277	0	1170.21	-0.01884165	0	1760.2	0.00409136	0.0068535	2350.2	0.00419449	0	2940.2	-0.00697309	0	
580.41	-0.02387149	0	1170.41	-0.01964869	0	1760.4	0.00422813	0.00685197	2350.4	0.00405122	0	2940.4	-0.00646793	0	
580.61	-0.02349508	0	1170.61	-0.01924705	0	1760.6	0.00510225	0.00685044	2350.6	0.00349044	0	2940.6	-0.00626294	0	
580.81	-0.02366987	0	1170.81	-0.01941301	0	1760.8	0.00535973	0.0068489	2350.8	0.0029037	0	2940.8	-0.00611159	0	
581.01	-0.02348496	0	1171.01	-0.01958028	0	1761	0.0046338	0.00684737	2351	0.00323929	0	2941	-0.00629036	0	
581.21	-0.02366694	0	1171.21	-0.01982212	0	1761.2	0.00452252	0.00684583	2351.2	0.0025532	0	2941.2	-0.00602057	0	
581.41	-0.023124	0	1171.41	-0.01936342	0	1761.4	0.00519205	0.0068443	2351.4	0.00156352	0	2941.4	-0.00670194	0	
581.61	-0.02280466	0	1171.61	-0.01972326	0	1761.6	0.00488154	0.00684277	2351.6	0.00158888	0	2941.6	-0.00685111	0	
581.81	-0.02186842	0	1171.81	-0.01952137	0	1761.8	0.00555665	0.00684124	2351.8	0.0011224	0	2941.8	-0.00725223	0	
582.01	-0.02246368	0	1172.01	-0.01972587	0	1762	0.00619946	0.00683971	2352	0.00158332	0	2942	-0.0072628	0	
582.21	-0.02183038	0	1172.21	-0.02015731	0	1762.2	0.00601502	0.00683817	2352.2	0.00095465	0	2942.2	-0.0069957	0	
582.41	-0.0228744	0	1172.41	-0.02016199	0	1762.4	0.00667217	0.00683664	2352.4	0.00078432	0	2942.4	-0.00714447	0	
582.61	-0.02350752	0	1172.61	-0.02096069	0	1762.6	0.0078392	0.00683511	2352.6	0.00133534	0	2942.6	-0.00800933	0	
582.81	-0.0239564	0	1172.81	-0.01980392	0	1762.8	0.00774329	0.00683358	2352.8	0.00149221	0	2942.8	-0.00824657	0	
583.01	-0.0248098	0	1173.01	-0.0202024	0	1763	0.007201	0.00683205	2353	0.00134196	0	2943	-0.0086116	0	
583.21	-0.02477871	0	1173.21	-0.01951046	0	1763.2	0.00781285	0.00683052	2353.2	0.00273882	0	2943.2	-0.00888932	0	
583.41	-0.02467549	0	1173.41	-0.02015437	0	1763.4	0.00829726	0.00682899	2353.4	0.00329353	0	2943.4	-0.00857959	0	
583.61	-0.02514659	0	1173.61	-0.02061866	0	1763.6	0.00831316	0.00682746	2353.6	0.00332124	0	2943.6	-0.00814723	0	
583.81	-0.02450878	0	1173.81	-0.0206578	0	1763.8	0.00825327	0.00682593	2353.8	0.00175172	0	2943.8	-0.00757412	0	
584.01	-0.02371289	0	1174.01	-0.02018126	0	1764	0.0088117	0.00682441	2354	0.00251995	0	2944	-0.00645832	0	
584.21	-0.0226808	0	1174.21	-0.02011875	0	1764.2	0.00802269	0.00682288	2354.2	0.00230523	0	2944.2	-0.00566555	0	
584.41	-0.02107776	0	1174.41	-0.01966057	0	1764.4	0.00790789	0.00682135	2354.4	0.00205256	0	2944.4	-0.00519391	0	
584.61	-0.02009331	0	1174.61	-0.01856301	0	1764.6	0.00728948	0.00681982	2354.6	0.00097609	0	2944.6	-0.00504693	0	
584.81	-0.0195906	0	1174.81	-0.01778586	0	1764.8	0.00624208	0.0068183	2354.8	0.00032354	0	2944.8	-0.00458516	0	
585.01	-0.01865801	0	1175.01	-0.01687758	0	1765	0.00524512	0.00681677	2355	0.00092385	0	2945	-0.00468598	0	
585.21	-0.01748174	0	1175.21	-0.01756991	0	1765.2	0.0053593	0.00681524	2355.2	0.00073822	0	2945.2	-0.00446379	0	
585.41	-0.01653418	0	1175.41	-0.01738202	0	1765.4	0.00620651	0.00681372	2355.4	0.00005899	0	2945.4	-0.0047597	0	
585.61	-0.01604847	0	1175.61	-0.01709816	0	1765.6	0.00639899	0.00681219	2355.6	0.00050605	0	2945.6	-0.00429932	0	
585.81	-0.01672648	0	1175.81	-0.01729401	0	1765.8	0.00653281	0.00681067	2355.8	-0.00002213	0	2945.8	-0.00400857	0	
586.01	-0.01831018	0	1176.01	-0.01847638	0	1766	0.00563349	0.00680914	2356	-0.00001114	0	2946	-0.00326818	0	
586.21	-0.01932774	0	1176.21	-0.01945517	0	1766.2	0.00523593	0.00680762	2356.2	-0.00028141	0	2946.2	-0.0043868	0	
586.41	-0.02066595	0	1176.41	-0.02043681	0	1766.4	0.00519506	0.00680609	2356.4	0.00009014	0	2946.4	-0.00513541	0	
586.61	-0.02185464	0	1176.61	-0.02069606	0	1766.6	0.00477578	0.00680457	2356.6	0.00037118	0	2946.6	-0.00554666	0	
586.81	-0.02364783	0	1176.81	-0.02032656	0	1766.8	0.00327539	0.00680304	2356.8	0.00068745	0	2946.8	-0.00689192	0	
587.01	-0.02452599	0	1177.01	-0.02088008	0	1767	0.00441615	0.00680152	2357	0.00153242	0	2947	-0.00712474	0	
587.21	-0.02524483	0	1177.21	-0.02068039	0	1767.2	0.00499153	0.0068	2357.2	0.00187109	0	2947.2	-0.00678606	0	
587.41	-0.02582767	0	1177.41	-0.02103088	0	1767.4	0.00549429	0.00679848	2357.4	0.00166259	0	2947.4	-0.00657672	0	
587.61	-0.0258814	0	1177.61	-0.02120739	0	1767.6	0.00647801	0.00679695	2357.6	0.00198652	0	2947.6	-0.00669598	0	
587.81	-0.02489207	0	1177.81	-0.02114616	0	1767.8	0.00671772	0.00679543	2357.8	0.00218447	0	2947.8	-0.00721196	0	
588.01	-0.0247256	0	1178.01	-0.02128089	0	1768	0.00718843	0.00679391	2358	0.00293133	0	2948	-0.00650005	0	
588.21	-0.02436304	0	1178.21	-0.02130917	0	1768.2	0.00719686	0.00679239	2358.2	0.0028987	0	2948.2	-0.0058481	0	
588.41	-0.02437162	0	1178.41	-0.02048204	0	1768.4	0.00683297	0.00679087	2358.4	0.00250948	0	2948.4	-0.00650326	0	
588.61	-0.02437284	0	1178.61	-0.02086099	0	1768.6	0.00702044	0.00678935	2358.6	0.00213195	0	2948.6	-0.00659367	0	
588.81	-0.02364981	0	1178.81	-0.02019471	0	1768.8	0.00699628	0.00678783	2358.8	0.00306587	0	2948.8	-0.00672198	0	
589.01	-0.02289588	0	1179.01	-0.01975975	0	1769	0.00797376	0.00678631	2359	0.00321343	0	2949	-0.00739423	0	
589.21	-0.02256192	0	1179.21	-0.02015481	0	1769.2	0.00846991	0.00678479	2359.2	0.00314759	0	2949.2	-0.0071236	0	
589.41	-0.02254657	0	1179.41	-0.0204842	0	1769.4	0.00911455	0.00678327	2359.4	0.00239696	0	2949.4	-0.00729975	0	
589.61	-0.02291089	0	1179.61	-0.02065414	0	1769.6	0.00872671	0.00678175	2359.6	0.00196493	0	2949.6	-0.00704371	0	
589.81	-0.02245985	0	1179.81	-0.020897	0	1769.8	0.00841194	0.00678023	2359.8	0.00145699	0	2949.8	-0.00683147	0	
590.01	-0.02188128	0	1180.01	-0.02145157	0	1770	0.00802132	0.00677871	2360	0.00112141	0	2950	-0.0068239	0	
590.21	-0.02168368	0	1180.21	-0.02132852	0	1770.2	0.00765768	0.00677719	2360.2	0.0004503	0	2950.2	-0.00764416	0	
590.41	-0.02085674	0	1180.41	-0.02076505	0	1770.4	0.00602116	0.00677568	2360.4	0.00013919	0	2950.4	-0.00769732	0	
590.61	-0.02140693	0	1180.61	-0.02031449	0	1770.6	0.00557094	0.00677416	2360.6	-0.0001542	0	2950.6	-0.00770458	0	
590.81	-0.02121279	0	1180.81	-0.02095864	0	1770.8	0.00515755	0.00677264	2360.8	-0.00115599	0	2950.8	-0.00794235	0	
591.01	-0.02118471	0	1181.01	-0.02094713	0	1771	0.00525864	0.00677113	2361	-0.00215593	0	2951	-0.00735452	0	
591.21	-0.02170396	0	1181.21	-0.02093999	0	1771.2	0.00471889	0.00676961	2361.2	-0.00200542	0	2951.2	-0.00770712	0	
591.41	-0.02182636	0	1181.41	-0.02186164	0	1771.4	0.00499851	0.00676809	2361.4	-0.00170934	0	2951.4	-0.00826318	0	
591.61	-0.02098958	0	1181.61	-0.02185652	0	1771.6	0.00467205	0.00676658	2361.6	-0.00094983	0	2951.6	-0.00862851	0	
591.81	-0.02128473	0	1181.81	-0.02192886	0	1771.8	0.00446231	0.00676506	2361.8	-0.00072842	0	2951.8	-0.00865065	0	
592.01	-0.02202449	0	1182.01	-0.02196902	0	1772	0.00551935	0.00676355	2362	-0.00111053	0	2952	-0.00870456	0	
592.21	-0.02228497	0	1182.21	-0.02151463	0	1772.2	0.00482953	0.00676204	2362.2	-0.00139492	0	2952.2	-0.00839856	0	
592.41	-0.02190069	0	1182.41	-0.0209991	0	1772.4	0.00400297	0.00676052	2362.4	-0.0016556	0	2952.4	-0.00896949	0	
592.61	-0.02177261	0	1182.61	-0.02166867	0	1772.6	0.00471468	0.00675901	2362.6	-0.00116045	0	2952.6	-0.00903801	0	
592.81	-0.02134555	0	1182.81	-0.02136541	0	1772.8	0.00520506	0.00675749	2362.8	-0.00125153	0	2952.8	-0.0089442	0	
593.01	-0.02161878	0	1183.01	-0.02091614	0	1773	0.00549893	0.00675598	2363	-0.00116493	0	2953	-0.00946525	0	
593.21	-0.02176287	0	1183.21	-0.02181586	0	1773.2	0.00612777	0.00675447	2363.2	-0.00010339	0	2953.2	-0.00912204	0	
593.41	-0.02154601	0	1183.41	-0.02248099	0	1773.4	0.00616118	0.00675296	2363.4	-0.00072955	0	2953.4	-0.00943764	0	
593.61	-0.02111425	0	1183.61	-0.02210788	0	1773.6	0.00598117	0.00675144	2363.6	-0.00043861	0	2953.6	-0.00912032	0	
593.81	-0.02058795	0	1183.81	-0.02189944	0	1773.8	0.00688271	0.00674993	2363.8	0.0003869	0	2953.8	-0.00885223	0	
594.01	-0.02043033	0	1184.01	-0.0221415	0	1774	0.00618533	0.00674842	2364	0.00057674	0	2954	-0.00846069	0	
594.21	-0.01997979	0	1184.21	-0.02270136	0	1774.2	0.00582508	0.00674691	2364.2	0.00000523	0	2954.2	-0.00818636	0	
594.41	-0.0202328	0	1184.41	-0.02278199	0	1774.4	0.00581022	0.0067454	2364.4	-0.00018418	0	2954.4	-0.00761503	0	
594.61	-0.02077247	0	1184.61	-0.02414125	0	1774.6	0.00641842	0.00674389	2364.6	-0.00068824	0	2954.6	-0.00719678	0	
594.81	-0.02079206	0	1184.81	-0.02500031	0	1774.8	0.00634347	0.00674238	2364.8	-0.00159012	0	2954.8	-0.0065116	0	
595.01	-0.02150554	0	1185.01	-0.02406909	0	1775	0.00672668	0.00674087	2365	-0.00130741	0	2955	-0.00646252	0	
595.21	-0.02290398	0	1185.21	-0.0236754	0	1775.2	0.00659549	0.00673936	2365.2	-0.00086472	0	2955.2	-0.00606786	0	
595.41	-0.02362842	0	1185.41	-0.02363232	0	1775.4	0.00649565	0.00673785	2365.4	-0.00092485	0	2955.4	-0.00520614	0	
595.61	-0.02338834	0	1185.61	-0.02313602	0	1775.6	0.00680292	0.00673634	2365.6	-0.00115805	0	2955.6	-0.00498805	0	
595.81	-0.02372595	0	1185.81	-0.02361689	0	1775.8	0.00676451	0.00673483	2365.8	-0.0014552	0	2955.8	-0.00517781	0	
596.01	-0.02330028	0	1186.01	-0.02305235	0	1776	0.00747202	0.00673333	2366	-0.00177684	0	2956	-0.00602853	0	
596.21	-0.0230305	0	1186.21	-0.02206937	0	1776.2	0.00679833	0.00673182	2366.2	-0.00196859	0	2956.2	-0.00635015	0	
596.41	-0.02267054	0	1186.41	-0.02212893	0	1776.4	0.00693204	0.00673031	2366.4	-0.00238783	0	2956.4	-0.00714341	0	
596.61	-0.02250704	0	1186.61	-0.02261267	0	1776.6	0.00754049	0.0067288	2366.6	-0.0022342	0	2956.6	-0.00781164	0	
596.81	-0.02203708	0	1186.81	-0.0220193	0	1776.8	0.00736201	0.0067273	2366.8	-0.00167625	0	2956.8	-0.00816716	0	
597.01	-0.02229673	0	1187.01	-0.02193044	0	1777	0.00664846	0.00672579	2367	-0.0009706	0	2957	-0.00881512	0	
597.21	-0.02263416	0	1187.21	-0.021741	0	1777.2	0.00668513	0.00672428	2367.2	-0.00076348	0	2957.2	-0.00901576	0	
597.41	-0.02316113	0	1187.41	-0.02109831	0	1777.4	0.00578607	0.00672278	2367.4	-0.00119787	0	2957.4	-0.00981013	0	
597.61	-0.02372669	0	1187.61	-0.0204253	0	1777.6	0.00517385	0.00672127	2367.6	0.00011856	0	2957.6	-0.01030168	0	
597.81	-0.0235618	0	1187.81	-0.02035592	0	1777.8	0.00508618	0.00671977	2367.8	-0.0001624	0	2957.8	-0.01088508	0	
598.01	-0.02376209	0	1188.01	-0.02065583	0	1778	0.00434349	0.00671826	2368	-0.00100527	0	2958	-0.01183293	0	
598.21	-0.02316801	0	1188.21	-0.02130125	0	1778.2	0.00403874	0.00671676	2368.2	-0.00204679	0	2958.2	-0.0118486	0	
598.41	-0.02407145	0	1188.41	-0.02142805	0	1778.4	0.00444183	0.00671526	2368.4	-0.00194611	0	2958.4	-0.01192006	0	
598.61	-0.02423135	0	1188.61	-0.02202171	0	1778.6	0.00471537	0.00671375	2368.6	-0.0013909	0	2958.6	-0.0121318	0	
598.81	-0.02502977	0	1188.81	-0.02167257	0	1778.8	0.00490842	0.00671225	2368.8	-0.00164706	0	2958.8	-0.01152008	0	
599.01	-0.02465639	0	1189.01	-0.02096672	0	1779	0.00518891	0.00671075	2369	-0.00179344	0	2959	-0.01133173	0	
599.21	-0.02535653	0	1189.21	-0.02140766	0	1779.2	0.00525007	0.00670924	2369.2	-0.00236572	0	2959.2	-0.01079962	0	
599.41	-0.02541657	0	1189.41	-0.02167247	0	1779.4	0.00527838	0.00670774	2369.4	-0.00213147	0	2959.4	-0.01049614	0	
599.61	-0.0239675	0	1189.61	-0.02185494	0	1779.6	0.00608917	0.00670624	2369.6	-0.00200556	0	2959.6	-0.0111473	0	
599.81	-0.02376885	0	1189.81	-0.02194088	0	1779.8	0.00584233	0.00670474	2369.8	-0.0022607	0	2959.8	-0.01090976	0	
600.01	-0.02296664	0	1190.01	-0.0217031	0	1780	0.00580057	0.00670324	2370	-0.00221385	0	2960	-0.01099229	0	
600.21	-0.02223526	0	1190.21	-0.02137488	0	1780.2	0.00461842	0.00670174	2370.2	-0.0018557	0	2960.2	-0.01045755	0	
600.41	-0.02125988	0	1190.41	-0.02120539	0	1780.4	0.00456796	0.00670023	2370.4	-0.00110273	0	2960.4	-0.00995772	0	
600.61	-0.02063398	0	1190.61	-0.02102524	0	1780.6	0.00446578	0.00669873	2370.6	-0.00018288	0	2960.6	-0.00882244	0	
600.81	-0.02036487	0	1190.81	-0.02013591	0	1780.8	0.00349934	0.00669723	2370.8	0.00050945	0	2960.8	-0.00758061	0	
601.01	-0.02065965	0	1191.01	-0.01995852	0	1781	0.00281433	0.00669573	2371	0.00001035	0	2961	-0.00655438	0	
601.21	-0.02087341	0	1191.21	-0.01915018	0	1781.2	0.00313477	0.00669424	2371.2	-0.00053016	0	2961.2	-0.00579323	0	
601.41	-0.02090783	0	1191.41	-0.01876903	0	1781.4	0.00317037	0.00669274	2371.4	-0.00061797	0	2961.4	-0.00575856	0	
601.61	-0.02071339	0	1191.61	-0.01874669	0	1781.6	0.00323205	0.00669124	2371.6	-0.00023865	0	2961.6	-0.00663166	0	
601.81	-0.02065249	0	1191.81	-0.01878577	0	1781.8	0.00282213	0.00668974	2371.8	-0.00080172	0	2961.8	-0.00700003	0	
602.01	-0.02050179	0	1192.01	-0.01943057	0	1782	0.00269496	0.00668824	2372	-0.00118406	0	2962	-0.00803972	0	
602.21	-0.02039871	0	1192.21	-0.0195385	0	1782.2	0.00246013	0.00668674	2372.2	-0.00060794	0	2962.2	-0.00803967	0	
602.41	-0.02141319	0	1192.41	-0.01944338	0	1782.4	0.00352749	0.00668525	2372.4	-0.00067497	0	2962.4	-0.00849195	0	
602.61	-0.02193577	0	1192.61	-0.01981358	0	1782.6	0.00374905	0.00668375	2372.6	-0.0004184	0	2962.6	-0.00929101	0	
602.81	-0.0230318	0	1192.81	-0.01968955	0	1782.8	0.00408573	0.00668225	2372.8	-0.00097808	0	2962.8	-0.00967	0	
603.01	-0.02190353	0	1193.01	-0.01945638	0	1783	0.00519212	0.00668076	2373	-0.00160538	0	2963	-0.01039703	0	
603.21	-0.02297392	0	1193.21	-0.02003173	0	1783.2	0.00518608	0.00667926	2373.2	-0.00230647	0	2963.2	-0.0102783	0	
603.41	-0.02340734	0	1193.41	-0.02060881	0	1783.4	0.00553121	0.00667777	2373.4	-0.00243995	0	2963.4	-0.01033147	0	
603.61	-0.02280603	0	1193.61	-0.02101486	0	1783.6	0.00630154	0.00667627	2373.6	-0.00234766	0	2963.6	-0.01036033	0	
603.81	-0.02293033	0	1193.81	-0.02110246	0	1783.8	0.00608053	0.00667478	2373.8	-0.00288693	0	2963.8	-0.01028287	0	
604.01	-0.02229713	0	1194.01	-0.02132961	0	1784	0.00537069	0.00667328	2374	-0.00289463	0	2964	-0.01037848	0	
604.21	-0.02229795	0	1194.21	-0.02110775	0	1784.2	0.00562329	0.00667179	2374.2	-0.00256927	0	2964.2	-0.00918785	0	
604.41	-0.0227434	0	1194.41	-0.02162053	0	1784.4	0.00673024	0.00667029	2374.4	-0.00196917	0	2964.4	-0.00822653	0	
604.61	-0.02358173	0	1194.61	-0.02174926	0	1784.6	0.00734507	0.0066688	2374.6	-0.00170464	0	2964.6	-0.00742368	0	
604.81	-0.02400705	0	1194.81	-0.02131591	0	1784.8	0.00686368	0.00666731	2374.8	-0.00176417	0	2964.8	-0.00681718	0	
605.01	-0.02434151	0	1195.01	-0.02177979	0	1785	0.00725937	0.00666581	2375	-0.00225788	0	2965	-0.00654321	0	
605.21	-0.02376508	0	1195.21	-0.02228744	0	1785.2	0.0081149	0.00666432	2375.2	-0.00228422	0	2965.2	-0.00658012	0	
605.41	-0.02403145	0	1195.41	-0.022507	0	1785.4	0.00770026	0.00666283	2375.4	-0.00166959	0	2965.4	-0.00776785	0	
605.61	-0.02430779	0	1195.61	-0.02300868	0	1785.6	0.00741367	0.00666134	2375.6	-0.00101335	0	2965.6	-0.00801753	0	
605.81	-0.02463426	0	1195.81	-0.02337762	0	1785.8	0.00727242	0.00665985	2375.8	-0.0015433	0	2965.8	-0.00818607	0	
606.01	-0.02457135	0	1196.01	-0.02320257	0	1786	0.00741516	0.00665835	2376	-0.00220724	0	2966	-0.00870467	0	
606.21	-0.02462817	0	1196.21	-0.02348424	0	1786.2	0.00775261	0.00665686	2376.2	-0.0010351	0	2966.2	-0.00876008	0	
606.41	-0.02467452	0	1196.41	-0.02343819	0	1786.4	0.00783363	0.00665537	2376.4	-0.00184769	0	2966.4	-0.00814927	0	
606.61	-0.02473846	0	1196.61	-0.02354857	0	1786.6	0.00781964	0.00665388	2376.6	-0.00034153	0	2966.6	-0.00826948	0	
606.81	-0.02518046	0	1196.81	-0.0234902	0	1786.8	0.0079917	0.00665239	2376.8	0.00019407	0	2966.8	-0.00893762	0	
607.01	-0.02457669	0	1197.01	-0.02338774	0	1787	0.00775431	0.0066509	2377	-0.00082819	0	2967	-0.00907388	0	
607.21	-0.02485025	0	1197.21	-0.02390602	0	1787.2	0.00672126	0.00664941	2377.2	-0.00151141	0	2967.2	-0.00870729	0	
607.41	-0.02534506	0	1197.41	-0.02425495	0	1787.4	0.00734077	0.00664793	2377.4	-0.0008164	0	2967.4	-0.00958509	0	
607.61	-0.02461498	0	1197.61	-0.02409277	0	1787.6	0.00728161	0.00664644	2377.6	-0.00124654	0	2967.6	-0.00973712	0	
607.81	-0.02378351	0	1197.81	-0.0229419	0	1787.8	0.00705218	0.00664495	2377.8	-0.00164394	0	2967.8	-0.00962359	0	
608.01	-0.02428548	0	1198.01	-0.02249597	0	1788	0.00635725	0.00664346	2378	-0.00190736	0	2968	-0.00879618	0	
608.21	-0.02410341	0	1198.21	-0.02228763	0	1788.2	0.00649279	0.00664197	2378.2	-0.00105128	0	2968.2	-0.00792031	0	
608.41	-0.02438553	0	1198.41	-0.02153614	0	1788.4	0.00633226	0.00664049	2378.4	-0.00012991	0	2968.4	-0.00824521	0	
608.61	-0.02474462	0	1198.61	-0.0201012	0	1788.6	0.00639256	0.006639	2378.6	0.00021686	0	2968.6	-0.00838435	0	
608.81	-0.02464427	0	1198.81	-0.01974541	0	1788.8	0.00590177	0.00663751	2378.8	0.000457	0	2968.8	-0.0084009	0	
609.01	-0.02447242	0	1199.01	-0.02027304	0	1789	0.0061635	0.00663603	2379	-0.00005162	0	2969	-0.00892586	0	
609.21	-0.02363241	0	1199.21	-0.01999406	0	1789.2	0.00615754	0.00663454	2379.2	-0.0002483	0	2969.2	-0.00924168	0	
609.41	-0.02438148	0	1199.41	-0.01972912	0	1789.4	0.00546617	0.00663305	2379.4	-0.00016031	0	2969.4	-0.00901676	0	
609.61	-0.02441509	0	1199.61	-0.01953447	0	1789.6	0.00610909	0.00663157	2379.6	-0.0004531	0	2969.6	-0.0085939	0	
609.81	-0.02392441	0	1199.81	-0.01993939	0	1789.8	0.0064463	0.00663008	2379.8	-0.00112846	0	2969.8	-0.00931918	0	
610.01	-0.02242769	0	1200.01	-0.0203996	0	1790	0.00625747	0.0066286	2380	-0.00162433	0	2970	-0.00912208	0	
610.21	-0.02101951	0	1200.21	-0.02157426	0	1790.2	0.00586634	0.00662712	2380.2	-0.00106427	0	2970.2	-0.00859166	0	
610.41	-0.02090189	0	1200.41	-0.02133414	0	1790.4	0.00575739	0.00662563	2380.4	-0.00203931	0	2970.4	-0.00824912	0	
610.61	-0.02132489	0	1200.61	-0.02162077	0	1790.6	0.00576763	0.00662415	2380.6	-0.00171851	0	2970.6	-0.00898077	0	
610.81	-0.02196669	0	1200.81	-0.02172325	0	1790.8	0.0050046	0.00662267	2380.8	-0.00223	0	2970.8	-0.0099824	0	
611.01	-0.02221273	0	1201.01	-0.02175094	0	1791	0.00472937	0.00662118	2381	-0.00311067	0	2971	-0.01047135	0	
611.21	-0.0222785	0	1201.21	-0.02164024	0	1791.2	0.00467551	0.0066197	2381.2	-0.00332255	0	2971.2	-0.01065861	0	
611.41	-0.02179201	0	1201.41	-0.02153207	0	1791.4	0.00452118	0.00661822	2381.4	-0.00325008	0	2971.4	-0.01175658	0	
611.61	-0.02177615	0	1201.61	-0.02140151	0	1791.6	0.00389724	0.00661674	2381.6	-0.00373874	0	2971.6	-0.0110606	0	
611.81	-0.02167955	0	1201.81	-0.02094263	0	1791.8	0.00405102	0.00661525	2381.8	-0.00314564	0	2971.8	-0.01055046	0	
612.01	-0.02260626	0	1202.01	-0.021415	0	1792	0.00418905	0.00661377	2382	-0.00227765	0	2972	-0.01045029	0	
612.21	-0.02237161	0	1202.21	-0.02109428	0	1792.2	0.00426968	0.00661229	2382.2	-0.00131781	0	2972.2	-0.01066258	0	
612.41	-0.02285058	0	1202.41	-0.02121218	0	1792.4	0.00426546	0.00661081	2382.4	-0.00201572	0	2972.4	-0.01066794	0	
612.61	-0.02350143	0	1202.61	-0.02099913	0	1792.6	0.00491472	0.00660933	2382.6	-0.0013436	0	2972.6	-0.00980478	0	
612.81	-0.02461113	0	1202.81	-0.02167085	0	1792.8	0.00485161	0.00660785	2382.8	-0.00176341	0	2972.8	-0.01009549	0	
613.01	-0.02510207	0	1203.01	-0.02174994	0	1793	0.00474238	0.00660637	2383	-0.00198643	0	2973	-0.00974696	0	
613.21	-0.02527474	0	1203.21	-0.02079528	0	1793.2	0.00475445	0.00660489	2383.2	-0.00224549	0	2973.2	-0.00898977	0	
613.41	-0.02540773	0	1203.41	-0.02087567	0	1793.4	0.00426574	0.00660341	2383.4	-0.00250092	0	2973.4	-0.00887676	0	
613.61	-0.02499513	0	1203.61	-0.0205057	0	1793.6	0.00460161	0.00660194	2383.6	-0.00329329	0	2973.6	-0.00889362	0	
613.81	-0.0254452	0	1203.81	-0.02154881	0	1793.8	0.00457566	0.00660046	2383.8	-0.00350278	0	2973.8	-0.00886591	0	
614.01	-0.02545236	0	1204.01	-0.02175656	0	1794	0.00406966	0.00659898	2384	-0.00419833	0	2974	-0.00863623	0	
614.21	-0.0265444	0	1204.21	-0.02153203	0	1794.2	0.00343756	0.0065975	2384.2	-0.00375884	0	2974.2	-0.00840498	0	
614.41	-0.02756204	0	1204.41	-0.02096335	0	1794.4	0.00376516	0.00659602	2384.4	-0.0034656	0	2974.4	-0.00858977	0	
614.61	-0.02779144	0	1204.61	-0.02028469	0	1794.6	0.00373111	0.00659455	2384.6	-0.00293266	0	2974.6	-0.00880568	0	
614.81	-0.02778886	0	1204.81	-0.01967578	0	1794.8	0.0042982	0.00659307	2384.8	-0.00265265	0	2974.8	-0.00933578	0	
615.01	-0.02726834	0	1205.01	-0.019296	0	1795	0.00458455	0.00659159	2385	-0.00200365	0	2975	-0.01015674	0	
615.21	-0.02659261	0	1205.21	-0.01807993	0	1795.2	0.00439759	0.00659012	2385.2	-0.00216022	0	2975.2	-0.01078342	0	
615.41	-0.02620567	0	1205.41	-0.01790041	0	1795.4	0.00447314	0.00658864	2385.4	-0.00089113	0	2975.4	-0.01213511	0	
615.61	-0.02664092	0	1205.61	-0.01806126	0	1795.6	0.00529942	0.00658717	2385.6	-0.00009494	0	2975.6	-0.01184771	0	
615.81	-0.0256972	0	1205.81	-0.01896152	0	1795.8	0.00572987	0.00658569	2385.8	0.0006344	0	2975.8	-0.0123166	0	
616.01	-0.02549162	0	1206.01	-0.01959194	0	1796	0.00540539	0.00658422	2386	0.00046127	0	2976	-0.01250332	0	
616.21	-0.02494518	0	1206.21	-0.01926058	0	1796.2	0.00507886	0.00658274	2386.2	-0.00050142	0	2976.2	-0.01238613	0	
616.41	-0.02427019	0	1206.41	-0.01996379	0	1796.4	0.0052761	0.00658127	2386.4	-0.00125884	0	2976.4	-0.01238996	0	
616.61	-0.0235614	0	1206.61	-0.0204344	0	1796.6	0.00576812	0.0065798	2386.6	-0.00030421	0	2976.6	-0.01208915	0	
616.81	-0.02359112	0	1206.81	-0.02176535	0	1796.8	0.00594646	0.00657832	2386.8	-0.00064565	0	2976.8	-0.01194991	0	
617.01	-0.02247951	0	1207.01	-0.02159425	0	1797	0.00658502	0.00657685	2387	-0.00009359	0	2977	-0.01058383	0	
617.21	-0.02248105	0	1207.21	-0.02098557	0	1797.2	0.00609462	0.00657538	2387.2	-0.00156281	0	2977.2	-0.00997165	0	
617.41	-0.02204859	0	1207.41	-0.02111705	0	1797.4	0.00527796	0.00657391	2387.4	-0.00251014	0	2977.4	-0.01021717	0	
617.61	-0.02280147	0	1207.61	-0.02119284	0	1797.6	0.00564541	0.00657243	2387.6	-0.00281347	0	2977.6	-0.00897608	0	
617.81	-0.02420112	0	1207.81	-0.02160577	0	1797.8	0.00589472	0.00657096	2387.8	-0.00331281	0	2977.8	-0.00890925	0	
618.01	-0.02379078	0	1208.01	-0.02090154	0	1798	0.00489507	0.00656949	2388	-0.00425869	0	2978	-0.00873645	0	
618.21	-0.02395585	0	1208.21	-0.0213415	0	1798.2	0.00463003	0.00656802	2388.2	-0.004225	0	2978.2	-0.00841884	0	
618.41	-0.02383122	0	1208.41	-0.02095985	0	1798.4	0.00449698	0.00656655	2388.4	-0.00399723	0	2978.4	-0.00884422	0	
618.61	-0.02341584	0	1208.61	-0.01988795	0	1798.6	0.00492772	0.00656508	2388.6	-0.0037364	0	2978.6	-0.00910908	0	
618.81	-0.02322612	0	1208.81	-0.01909285	0	1798.8	0.00461846	0.00656361	2388.8	-0.00362922	0	2978.8	-0.00945999	0	
619.01	-0.02308756	0	1209.01	-0.01806599	0	1799	0.00376679	0.00656214	2389	-0.00301502	0	2979	-0.00996755	0	
619.21	-0.02357696	0	1209.21	-0.01721051	0	1799.2	0.00320544	0.00656067	2389.2	-0.00232477	0	2979.2	-0.01075818	0	
619.41	-0.0237152	0	1209.41	-0.01786675	0	1799.4	0.00317717	0.0065592	2389.4	-0.00206251	0	2979.4	-0.01112981	0	
619.61	-0.02262956	0	1209.61	-0.01830765	0	1799.6	0.00279375	0.00655773	2389.6	-0.00203374	0	2979.6	-0.0107568	0	
619.81	-0.02226602	0	1209.81	-0.01906679	0	1799.8	0.00233914	0.00655626	2389.8	-0.00241397	0	2979.8	-0.01152494	0	
620.01	-0.02230863	0	1210.01	-0.01894639	0	1800	0.00239685	0.0065548	2390	-0.00215787	0	2980	-0.01177458	0	
620.21	-0.02110119	0	1210.21	-0.01959018	0	1800.2	0.0025919	0.00655333	2390.2	-0.0021388	0	2980.2	-0.01172716	0	
620.41	-0.02072194	0	1210.41	-0.02102527	0	1800.4	0.00374825	0.00655186	2390.4	-0.00163274	0	2980.4	-0.01111553	0	
620.61	-0.01992091	0	1210.61	-0.0216617	0	1800.6	0.00436824	0.00655039	2390.6	-0.00099857	0	2980.6	-0.01075144	0	
620.81	-0.02001949	0	1210.81	-0.02186778	0	1800.8	0.00473454	0.00654893	2390.8	-0.00116523	0	2980.8	-0.010452	0	
621.01	-0.02040134	0	1211.01	-0.02133484	0	1801	0.0054909	0.00654746	2391	-0.00119161	0	2981	-0.00987266	0	
621.21	-0.02067704	0	1211.21	-0.02133765	0	1801.2	0.0057429	0.00654599	2391.2	-0.00341747	0	2981.2	-0.01058165	0	
621.41	-0.02081619	0	1211.41	-0.02119117	0	1801.4	0.00565003	0.00654453	2391.4	-0.00357996	0	2981.4	-0.01041339	0	
621.61	-0.02112085	0	1211.61	-0.02062734	0	1801.6	0.00631557	0.00654306	2391.6	-0.0041324	0	2981.6	-0.01020015	0	
621.81	-0.02155169	0	1211.81	-0.02018835	0	1801.8	0.00687809	0.0065416	2391.8	-0.00442766	0	2981.8	-0.01111036	0	
622.01	-0.02090589	0	1212.01	-0.01981386	0	1802	0.00633397	0.00654013	2392	-0.00403986	0	2982	-0.01141282	0	
622.21	-0.02146075	0	1212.21	-0.01952066	0	1802.2	0.00632686	0.00653867	2392.2	-0.00380757	0	2982.2	-0.01148022	0	
622.41	-0.02146328	0	1212.41	-0.01841376	0	1802.4	0.0059999	0.0065372	2392.4	-0.00328138	0	2982.4	-0.01125396	0	
622.61	-0.02133017	0	1212.61	-0.0170199	0	1802.6	0.00593848	0.00653574	2392.6	-0.0026222	0	2982.6	-0.01129757	0	
622.81	-0.02122372	0	1212.81	-0.01648851	0	1802.8	0.00481044	0.00653428	2392.8	-0.00264712	0	2982.8	-0.0113657	0	
623.01	-0.02163226	0	1213.01	-0.01620675	0	1803	0.00432373	0.00653281	2393	-0.00180344	0	2983	-0.01135957	0	
623.21	-0.02149285	0	1213.21	-0.01676673	0	1803.2	0.00380457	0.00653135	2393.2	-0.00115152	0	2983.2	-0.01122874	0	
623.41	-0.0210711	0	1213.41	-0.01690795	0	1803.4	0.0037999	0.00652989	2393.4	-0.00142261	0	2983.4	-0.01062138	0	
623.61	-0.02115849	0	1213.61	-0.01657447	0	1803.6	0.00400251	0.00652843	2393.6	-0.00007673	0	2983.6	-0.01069714	0	
623.81	-0.0215918	0	1213.81	-0.01708393	0	1803.8	0.00414434	0.00652697	2393.8	0.0007004	0	2983.8	-0.0105176	0	
624.01	-0.02208496	0	1214.01	-0.01721085	0	1804	0.0038994	0.0065255	2394	0.00158535	0	2984	-0.01027426	0	
624.21	-0.02191611	0	1214.21	-0.0187849	0	1804.2	0.003381	0.00652404	2394.2	0.00109475	0	2984.2	-0.00935698	0	
624.41	-0.02311353	0	1214.41	-0.01897577	0	1804.4	0.00398473	0.00652258	2394.4	0.00030887	0	2984.4	-0.00827265	0	
624.61	-0.02362408	0	1214.61	-0.01849212	0	1804.6	0.00439558	0.00652112	2394.6	-0.00012252	0	2984.6	-0.00856915	0	
624.81	-0.02430839	0	1214.81	-0.0185547	0	1804.8	0.00529801	0.00651966	2394.8	-0.00107873	0	2984.8	-0.00818768	0	
625.01	-0.02454088	0	1215.01	-0.01895619	0	1805	0.00612586	0.0065182	2395	-0.00186896	0	2985	-0.00751791	0	
625.21	-0.02458358	0	1215.21	-0.01992109	0	1805.2	0.00656599	0.00651674	2395.2	-0.00330194	0	2985.2	-0.00726728	0	
625.41	-0.02536087	0	1215.41	-0.01982042	0	1805.4	0.00678659	0.00651528	2395.4	-0.00348817	0	2985.4	-0.00751254	0	
625.61	-0.02566188	0	1215.61	-0.01944885	0	1805.6	0.00737872	0.00651382	2395.6	-0.00433343	0	2985.6	-0.00788296	0	
625.81	-0.0258057	0	1215.81	-0.02041976	0	1805.8	0.00711832	0.00651237	2395.8	-0.00434558	0	2985.8	-0.00849635	0	
626.01	-0.02567327	0	1216.01	-0.02025127	0	1806	0.00688467	0.00651091	2396	-0.00492743	0	2986	-0.00861341	0	
626.21	-0.02513421	0	1216.21	-0.02024047	0	1806.2	0.007665	0.00650945	2396.2	-0.00533599	0	2986.2	-0.00905388	0	
626.41	-0.02494416	0	1216.41	-0.02037705	0	1806.4	0.00699869	0.00650799	2396.4	-0.00489782	0	2986.4	-0.00971862	0	
626.61	-0.02441912	0	1216.61	-0.02068573	0	1806.6	0.00655599	0.00650653	2396.6	-0.0042405	0	2986.6	-0.01078123	0	
626.81	-0.02430224	0	1216.81	-0.0221355	0	1806.8	0.00569873	0.00650508	2396.8	-0.0040169	0	2986.8	-0.01106688	0	
627.01	-0.02411249	0	1217.01	-0.02252753	0	1807	0.00533902	0.00650362	2397	-0.00294564	0	2987	-0.01041806	0	
627.21	-0.02363129	0	1217.21	-0.02332541	0	1807.2	0.00540773	0.00650216	2397.2	-0.00261678	0	2987.2	-0.01030139	0	
627.41	-0.0245272	0	1217.41	-0.02260411	0	1807.4	0.00537382	0.00650071	2397.4	-0.0022006	0	2987.4	-0.01035911	0	
627.61	-0.02544499	0	1217.61	-0.0231958	0	1807.6	0.00527566	0.00649925	2397.6	-0.0014143	0	2987.6	-0.01055629	0	
627.81	-0.02530848	0	1217.81	-0.02397132	0	1807.8	0.00376441	0.0064978	2397.8	-0.00136247	0	2987.8	-0.00999373	0	
628.01	-0.02634813	0	1218.01	-0.02400634	0	1808	0.0030549	0.00649634	2398	-0.00162658	0	2988	-0.01034435	0	
628.21	-0.02666658	0	1218.21	-0.02422271	0	1808.2	0.0026874	0.00649489	2398.2	-0.0006956	0	2988.2	-0.01025214	0	
628.41	-0.02758969	0	1218.41	-0.02399376	0	1808.4	0.00325562	0.00649343	2398.4	-0.00067038	0	2988.4	-0.00980657	0	
628.61	-0.02812298	0	1218.61	-0.02336574	0	1808.6	0.00378426	0.00649198	2398.6	0.00002094	0	2988.6	-0.00992613	0	
628.81	-0.02776552	0	1218.81	-0.02305285	0	1808.8	0.00349587	0.00649053	2398.8	-0.00029383	0	2988.8	-0.00933	0	
629.01	-0.02772581	0	1219.01	-0.02365893	0	1809	0.00288842	0.00648907	2399	-0.00002085	0	2989	-0.00912931	0	
629.21	-0.02838221	0	1219.21	-0.02382275	0	1809.2	0.00402343	0.00648762	2399.2	-0.0003752	0	2989.2	-0.00930523	0	
629.41	-0.02799102	0	1219.41	-0.02359296	0	1809.4	0.00428001	0.00648617	2399.4	-0.00136493	0	2989.4	-0.00962879	0	
629.61	-0.02754003	0	1219.61	-0.02305239	0	1809.6	0.00375381	0.00648472	2399.6	-0.00192323	0	2989.6	-0.00941547	0	
629.81	-0.02649845	0	1219.81	-0.02365266	0	1809.8	0.00365827	0.00648326	2399.8	-0.00245952	0	2989.8	-0.00923254	0	
630.01	-0.0261219	0	1220.01	-0.02310121	0	1810	0.00440692	0.00648181	2400	-0.00257367	0	2990	-0.00928755	0	
630.21	-0.02551015	0	1220.21	-0.02274038	0	1810.2	0.00503566	0.00648036	2400.2	-0.00267417	0	2990.2	-0.00987178	0	
630.41	-0.02586659	0	1220.41	-0.02254341	0	1810.4	0.00416297	0.00647891	2400.4	-0.00279295	0	2990.4	-0.00985805	0	
630.61	-0.02565026	0	1220.61	-0.0225549	0	1810.6	0.00473417	0.00647746	2400.6	-0.0027482	0	2990.6	-0.00980061	0	
630.81	-0.02597196	0	1220.81	-0.02250881	0	1810.8	0.0045535	0.00647601	2400.8	-0.00357867	0	2990.8	-0.00971143	0	
631.01	-0.02588468	0	1221.01	-0.02213114	0	1811	0.00465374	0.00647456	2401	-0.00359493	0	2991	-0.00937716	0	
631.21	-0.02624478	0	1221.21	-0.02241714	0	1811.2	0.0049338	0.00647311	2401.2	-0.00389635	0	2991.2	-0.00944936	0	
631.41	-0.02670769	0	1221.41	-0.02199885	0	1811.4	0.00457534	0.00647166	2401.4	-0.00451709	0	2991.4	-0.00903565	0	
631.61	-0.02709341	0	1221.61	-0.02240192	0	1811.6	0.0039218	0.00647021	2401.6	-0.00465309	0	2991.6	-0.00955052	0	
631.81	-0.02733731	0	1221.81	-0.02244681	0	1811.8	0.00283984	0.00646876	2401.8	-0.00362215	0	2991.8	-0.00994862	0	
632.01	-0.02709702	0	1222.01	-0.02147169	0	1812	0.00264234	0.00646731	2402	-0.00248415	0	2992	-0.01071227	0	
632.21	-0.02719885	0	1222.21	-0.020922	0	1812.2	0.00213957	0.00646586	2402.2	-0.00160837	0	2992.2	-0.01114734	0	
632.41	-0.02748526	0	1222.41	-0.02019211	0	1812.4	0.00178448	0.00646442	2402.4	-0.00180684	0	2992.4	-0.01167719	0	
632.61	-0.02705236	0	1222.61	-0.02019974	0	1812.6	0.00187496	0.00646297	2402.6	-0.00135111	0	2992.6	-0.01138629	0	
632.81	-0.02733854	0	1222.81	-0.02116928	0	1812.8	0.0017804	0.00646152	2402.8	-0.00083304	0	2992.8	-0.01177539	0	
633.01	-0.02714211	0	1223.01	-0.02170128	0	1813	0.00218003	0.00646008	2403	0.00024828	0	2993	-0.01184857	0	
633.21	-0.02730673	0	1223.21	-0.02120101	0	1813.2	0.0024833	0.00645863	2403.2	-0.00005819	0	2993.2	-0.0121993	0	
633.41	-0.02716427	0	1223.41	-0.02122912	0	1813.4	0.00249674	0.00645718	2403.4	-0.00013872	0	2993.4	-0.01211608	0	
633.61	-0.02727526	0	1223.61	-0.02091429	0	1813.6	0.00327371	0.00645574	2403.6	0.00034069	0	2993.6	-0.01218448	0	
633.81	-0.02742278	0	1223.81	-0.0208197	0	1813.8	0.0047087	0.00645429	2403.8	-0.00010107	0	2993.8	-0.01177603	0	
634.01	-0.02760889	0	1224.01	-0.01996886	0	1814	0.00559998	0.00645285	2404	-0.000228	0	2994	-0.01253587	0	
634.21	-0.02762512	0	1224.21	-0.01959445	0	1814.2	0.0060258	0.0064514	2404.2	-0.0005537	0	2994.2	-0.01323519	0	
634.41	-0.02767686	0	1224.41	-0.01910752	0	1814.4	0.00638249	0.00644996	2404.4	-0.00079854	0	2994.4	-0.01249514	0	
634.61	-0.02749962	0	1224.61	-0.01964511	0	1814.6	0.00627611	0.00644851	2404.6	-0.00179793	0	2994.6	-0.01247371	0	
634.81	-0.02712493	0	1224.81	-0.02002039	0	1814.8	0.00649779	0.00644707	2404.8	-0.00238985	0	2994.8	-0.01291634	0	
635.01	-0.02612341	0	1225.01	-0.02064879	0	1815	0.00646532	0.00644563	2405	-0.00206738	0	2995	-0.01216884	0	
635.21	-0.02562867	0	1225.21	-0.02090641	0	1815.2	0.00630038	0.00644418	2405.2	-0.00261853	0	2995.2	-0.01124211	0	
635.41	-0.02543081	0	1225.41	-0.02170411	0	1815.4	0.00566495	0.00644274	2405.4	-0.0025551	0	2995.4	-0.01036388	0	
635.61	-0.02477626	0	1225.61	-0.02253458	0	1815.6	0.00548027	0.0064413	2405.6	-0.00238908	0	2995.6	-0.01103216	0	
635.81	-0.02386255	0	1225.81	-0.02289821	0	1815.8	0.00544237	0.00643985	2405.8	-0.00184342	0	2995.8	-0.01047283	0	
636.01	-0.02283682	0	1226.01	-0.02288369	0	1816	0.00548791	0.00643841	2406	-0.00239243	0	2996	-0.01054387	0	
636.21	-0.02337762	0	1226.21	-0.02327537	0	1816.2	0.00608991	0.00643697	2406.2	-0.00240335	0	2996.2	-0.01000331	0	
636.41	-0.0233786	0	1226.41	-0.02379273	0	1816.4	0.00604112	0.00643553	2406.4	-0.0022015	0	2996.4	-0.00989035	0	
636.61	-0.02366803	0	1226.61	-0.02540595	0	1816.6	0.00523071	0.00643409	2406.6	-0.00190181	0	2996.6	-0.0096921	0	
636.81	-0.02425005	0	1226.81	-0.02600296	0	1816.8	0.00440017	0.00643265	2406.8	-0.00072005	0	2996.8	-0.0102911	0	
637.01	-0.02378625	0	1227.01	-0.02558174	0	1817	0.00352142	0.00643121	2407	0.00055252	0	2997	-0.01070569	0	
637.21	-0.02365222	0	1227.21	-0.02517313	0	1817.2	0.00310269	0.00642977	2407.2	0.00129631	0	2997.2	-0.01116073	0	
637.41	-0.02420638	0	1227.41	-0.02575264	0	1817.4	0.00375582	0.00642833	2407.4	0.00112876	0	2997.4	-0.01173794	0	
637.61	-0.02407469	0	1227.61	-0.0259134	0	1817.6	0.00373943	0.00642689	2407.6	0.00100354	0	2997.6	-0.01243624	0	
637.81	-0.02464588	0	1227.81	-0.02559645	0	1817.8	0.00376895	0.00642545	2407.8	0.00038998	0	2997.8	-0.01201975	0	
638.01	-0.0241158	0	1228.01	-0.02442542	0	1818	0.00354949	0.00642401	2408	0.00032012	0	2998	-0.01240075	0	
638.21	-0.02433045	0	1228.21	-0.02403405	0	1818.2	0.00292113	0.00642257	2408.2	0.00034453	0	2998.2	-0.01245064	0	
638.41	-0.02410735	0	1228.41	-0.0238533	0	1818.4	0.00298569	0.00642113	2408.4	-0.00076984	0	2998.4	-0.01212309	0	
638.61	-0.02465168	0	1228.61	-0.02482547	0	1818.6	0.00294185	0.0064197	2408.6	-0.00187952	0	2998.6	-0.01197553	0	
638.81	-0.02447885	0	1228.81	-0.02485212	0	1818.8	0.00318913	0.00641826	2408.8	-0.00198529	0	2998.8	-0.01201089	0	
639.01	-0.02409159	0	1229.01	-0.02457754	0	1819	0.00343556	0.00641682	2409	-0.00214705	0	2999	-0.01150791	0	
639.21	-0.02385422	0	1229.21	-0.02432474	0	1819.2	0.00379093	0.00641539	2409.2	-0.00320351	0	2999.2	-0.01073598	0	
639.41	-0.02390627	0	1229.41	-0.02504303	0	1819.4	0.00483505	0.00641395	2409.4	-0.00308413	0	2999.4	-0.01060946	0	
639.61	-0.02319444	0	1229.61	-0.02539558	0	1819.6	0.00572553	0.00641251	2409.6	-0.00375335	0	2999.6	-0.0110465	0	
639.81	-0.02270652	0	1229.81	-0.02486641	0	1819.8	0.006219	0.00641108	2409.8	-0.00399602	0	2999.8	-0.01065092	0	
640.01	-0.02255623	0	1230.01	-0.02505988	0	1820	0.00658312	0.00640964	2410	-0.00345153	0	3000	-0.01129791	0	
640.21	-0.02265854	0	1230.21	-0.0243209	0	1820.2	0.00604868	0.00640821	2410.2	-0.00273381	0	3000.2	-0.01032549	0	
640.41	-0.02313337	0	1230.41	-0.02448552	0	1820.4	0.00519432	0.00640677	2410.4	-0.00263176	0	3000.4	-0.01018616	0	
640.61	-0.0226751	0	1230.61	-0.02466534	0	1820.6	0.00525619	0.00640534	2410.6	-0.00172311	0	3000.6	-0.01058511	0	
640.81	-0.02262032	0	1230.81	-0.02423929	0	1820.8	0.00629196	0.0064039	2410.8	-0.00089895	0	3000.8	-0.01072127	0	
641.01	-0.02228412	0	1231.01	-0.02428444	0	1821	0.00656789	0.00640247	2411	0.00017655	0	3001	-0.01097736	0	
641.21	-0.02226056	0	1231.21	-0.02470549	0	1821.2	0.00714593	0.00640104	2411.2	0.00055783	0	3001.2	-0.0113216	0	
641.41	-0.02306252	0	1231.41	-0.02440336	0	1821.4	0.00663748	0.0063996	2411.4	0.00027905	0	3001.4	-0.01070982	0	
641.61	-0.02346699	0	1231.61	-0.02389968	0	1821.6	0.00591911	0.00639817	2411.6	0.00076488	0	3001.6	-0.01064636	0	
641.81	-0.02404851	0	1231.81	-0.02359278	0	1821.8	0.00601354	0.00639674	2411.8	0.00157455	0	3001.8	-0.00924883	0	
642.01	-0.02399106	0	1232.01	-0.02231018	0	1822	0.00577323	0.0063953	2412	0.00149946	0	3002	-0.00943813	0	
642.21	-0.0242827	0	1232.21	-0.02223909	0	1822.2	0.00498668	0.00639387	2412.2	0.00193842	0	3002.2	-0.00923994	0	
642.41	-0.02475793	0	1232.41	-0.02224348	0	1822.4	0.00593842	0.00639244	2412.4	0.00145436	0	3002.4	-0.00956593	0	
642.61	-0.02588358	0	1232.61	-0.022435	0	1822.6	0.00663531	0.00639101	2412.6	0.00119549	0	3002.6	-0.00956397	0	
642.81	-0.0265551	0	1232.81	-0.02180244	0	1822.8	0.00651473	0.00638958	2412.8	0.00181375	0	3002.8	-0.01058659	0	
643.01	-0.02719914	0	1233.01	-0.02165957	0	1823	0.00646333	0.00638815	2413	0.00264009	0	3003	-0.0111332	0	
643.21	-0.02647558	0	1233.21	-0.02237336	0	1823.2	0.0061133	0.00638672	2413.2	0.00165778	0	3003.2	-0.01082708	0	
643.41	-0.02690601	0	1233.41	-0.02282443	0	1823.4	0.00567906	0.00638529	2413.4	0.00226421	0	3003.4	-0.01162865	0	
643.61	-0.02663375	0	1233.61	-0.02302743	0	1823.6	0.00409636	0.00638386	2413.6	0.00174543	0	3003.6	-0.01167815	0	
643.81	-0.02581231	0	1233.81	-0.02240401	0	1823.8	0.00354778	0.00638243	2413.8	0.00123733	0	3003.8	-0.01289798	0	
644.01	-0.0257758	0	1234.01	-0.02210811	0	1824	0.0028855	0.006381	2414	0.00157592	0	3004	-0.01376709	0	
644.21	-0.02586864	0	1234.21	-0.02196984	0	1824.2	0.00261068	0.00637957	2414.2	0.00117671	0	3004.2	-0.01345025	0	
644.41	-0.02670331	0	1234.41	-0.0226901	0	1824.4	0.0030887	0.00637814	2414.4	0.00110541	0	3004.4	-0.01398627	0	
644.61	-0.02675991	0	1234.61	-0.02279585	0	1824.6	0.0033343	0.00637671	2414.6	0.00064781	0	3004.6	-0.0145539	0	
644.81	-0.02688012	0	1234.81	-0.02209396	0	1824.8	0.00309275	0.00637529	2414.8	-0.00106448	0	3004.8	-0.01442041	0	
645.01	-0.02656819	0	1235.01	-0.02243038	0	1825	0.00250087	0.00637386	2415	-0.00092368	0	3005	-0.01439707	0	
645.21	-0.02647476	0	1235.21	-0.02294029	0	1825.2	0.00222849	0.00637243	2415.2	-0.00103585	0	3005.2	-0.01438882	0	
645.41	-0.02598918	0	1235.41	-0.02253738	0	1825.4	0.00162004	0.006371	2415.4	-0.00113977	0	3005.4	-0.01378141	0	
645.61	-0.02601705	0	1235.61	-0.02190555	0	1825.6	0.00149169	0.00636958	2415.6	-0.00133195	0	3005.6	-0.01386823	0	
645.81	-0.02564165	0	1235.81	-0.02135093	0	1825.8	0.00214734	0.00636815	2415.8	-0.00146663	0	3005.8	-0.01409993	0	
646.01	-0.0248807	0	1236.01	-0.02077457	0	1826	0.00193037	0.00636673	2416	-0.00230505	0	3006	-0.01383847	0	
646.21	-0.02447238	0	1236.21	-0.02065797	0	1826.2	0.00255412	0.0063653	2416.2	-0.00125642	0	3006.2	-0.01353213	0	
646.41	-0.02420251	0	1236.41	-0.02056725	0	1826.4	0.00384343	0.00636387	2416.4	-0.00123226	0	3006.4	-0.01452024	0	
646.61	-0.02503402	0	1236.61	-0.0209715	0	1826.6	0.00382553	0.00636245	2416.6	-0.00007356	0	3006.6	-0.01451753	0	
646.81	-0.02564957	0	1236.81	-0.02072637	0	1826.8	0.00371669	0.00636102	2416.8	0.00005074	0	3006.8	-0.01461661	0	
647.01	-0.02544667	0	1237.01	-0.02114681	0	1827	0.00396348	0.0063596	2417	0.00026035	0	3007	-0.01463005	0	
647.21	-0.02476479	0	1237.21	-0.02175444	0	1827.2	0.00469274	0.00635818	2417.2	-0.00010677	0	3007.2	-0.0139701	0	
647.41	-0.02572396	0	1237.41	-0.02186141	0	1827.4	0.00363331	0.00635675	2417.4	0.00025586	0	3007.4	-0.0143776	0	
647.61	-0.02545791	0	1237.61	-0.02137291	0	1827.6	0.00310415	0.00635533	2417.6	0.00005413	0	3007.6	-0.01424744	0	
647.81	-0.02515452	0	1237.81	-0.02100938	0	1827.8	0.00378598	0.00635391	2417.8	-0.00036998	0	3007.8	-0.01422792	0	
648.01	-0.02533543	0	1238.01	-0.02117744	0	1828	0.00400799	0.00635248	2418	-0.00039038	0	3008	-0.01332615	0	
648.21	-0.02580124	0	1238.21	-0.02179911	0	1828.2	0.00452657	0.00635106	2418.2	-0.00099639	0	3008.2	-0.0127229	0	
648.41	-0.02657137	0	1238.41	-0.02223161	0	1828.4	0.00458689	0.00634964	2418.4	-0.00159992	0	3008.4	-0.01237845	0	
648.61	-0.02683328	0	1238.61	-0.02220794	0	1828.6	0.00482567	0.00634822	2418.6	-0.00282987	0	3008.6	-0.01175603	0	
648.81	-0.02675364	0	1238.81	-0.02228405	0	1828.8	0.00529473	0.0063468	2418.8	-0.00370732	0	3008.8	-0.0113376	0	
649.01	-0.02748049	0	1239.01	-0.02297462	0	1829	0.00572647	0.00634538	2419	-0.00355611	0	3009	-0.01166903	0	
649.21	-0.02796824	0	1239.21	-0.02359915	0	1829.2	0.00614895	0.00634395	2419.2	-0.00382325	0	3009.2	-0.01167307	0	
649.41	-0.02837991	0	1239.41	-0.02345549	0	1829.4	0.00653391	0.00634253	2419.4	-0.00410042	0	3009.4	-0.01215076	0	
649.61	-0.02936316	0	1239.61	-0.02315655	0	1829.6	0.00686867	0.00634111	2419.6	-0.00454214	0	3009.6	-0.01227865	0	
649.81	-0.02958999	0	1239.81	-0.02392467	0	1829.8	0.00731325	0.00633969	2419.8	-0.00490166	0	3009.8	-0.01317225	0	
