# Supplementary material for: Functional development of a V3/glycan-specific broadly neutralizing antibody isolated from a case of HIV superinfection
Source: eLife. 2021 Jul 15;10:e68110. doi: 10.7554/eLife.68110 (PMC8376252; doi:10.7554/eLife.68110)
Supplement: Figure 2—source data 2. [file elife-68110-fig2-data2.zip › QA013.2 Dbl Ref_21.02.04/02.04.21/QA013.2 Lineage Replicates_21.02.04/210204_004.frd]

<?xml version="1.0" encoding="UTF-8" standalone="yes"?>
<ExperimentResults><ExperimentInfo Name="QA013.2 Lineage Replicates_21.02.04"><ExpDescription></ExpDescription><RTDVersion>2.0</RTDVersion><RunID>BA674985-94F7-42A7-A5A3-05A7B3DC47DF</RunID><ExperimentType>KINETICS</ExperimentType><ExperimentSubType>KBASIC</ExperimentSubType><StartDateTime>2021-02-04T14:31:12</StartDateTime><MachineName>886RGX1</MachineName><UserName>Labuser</UserName><LotNumber></LotNumber><PlateName>210204</PlateName><PlateName2></PlateName2><SensorName>D5</SensorName><SensorPlate>1</SensorPlate><SensorType>AHC (Anti-hIgG Fc Capture)</SensorType><SensorRole>LIGAND</SensorRole><SensorInfo></SensorInfo><WritingSW>DataAcquisition.exe 11.1.2.24</WritingSW><InstrumentType>OctetRED96</InstrumentType><InstrumentSerial>FB-50183</InstrumentSerial><InstrumentFW></InstrumentFW><IntegrationTime>3.2</IntegrationTime><DSPType>CPF</DSPType><DSPStitching>1</DSPStitching><HasManifest>1</HasManifest><InfoHash>1811479413</InfoHash></ExperimentInfo><AssayParamsInfo/><KineticsData><Step><CommonData><SampleLocation>1</SampleLocation><SampleID></SampleID><SampleGroup></SampleGroup><SampleInfo></SampleInfo><SampleRow>D</SampleRow><SamplePlate>1</SamplePlate><WellType>BUFFER</WellType><Concentration>-1</Concentration><ConcentrationUnits>µg/ml</ConcentrationUnits><MolarConcentration>-1</MolarConcentration><MolarConcUnits>nM</MolarConcUnits><MolecularWeight>-1</MolecularWeight><Temperature>25</Temperature><StartTime>0</StartTime><AssayTime>60</AssayTime></CommonData><FlowRate>1000</FlowRate><StepType>BASELINE</StepType><StepName>Baseline</StepName><StepStatus>OK</StepStatus><ActualTime>60</ActualTime><CycleTime>0.2</CycleTime><AssayXData Points="300">AAAAAM3MTD7NzMw+mpkZP0SLTD8AAIA/mpmZPzMzsz8IrMw/ZmbmPwAAAEBqvAxAN4kZQGZm
JkAzMzNAAABAQM3MTECamVlAZmZmQNEic0Ce739AZmaGQM3MjEAzM5NAaJGZQAAAoEA1XqZA
zcysQDMzs0BokblAAADAQGZmxkDNzMxAMzPTQJqZ2UAAAOBANV7mQJzE7EAzM/NAmpn5QAAA
AEEzMwNBZmYGQYGVCUG0yAxB5/sPQTMzE0FmZhZBmpkZQc3MHEHn+x9BMzMjQWZmJkGamSlB
tMgsQQAAMEEbLzNBZmY2QZqZOUG0yDxBAABAQRsvQ0FOYkZBgZVJQbTITEHn+09BMzNTQU5i
VkGamVlBzcxcQef7X0EzM2NBZmZmQZqZaUG0yGxBAABwQTMzc0FOYnZBmpl5QbTIfEEAAIBB
jZeBQScxg0HByoRBZmaGQQAAiEGamYlBMzOLQcHKjEFmZo5BAACQQZqZkUEnMZNBzcyUQWZm
lkEAAJhBjZeZQTMzm0HNzJxBZmaeQQAAoEGamaFBMzOjQc3MpEFaZKZB9P2nQZqZqUEzM6tB
wcqsQWZmrkEAALBBmpmxQTMzs0HNzLRBZma2QfT9t0GamblBMzO7QcHKvEFmZr5B9P2/QY2X
wUEnMcNBzczEQWZmxkEAAMhBmpnJQTMzy0HNzMxBZmbOQfT9z0GNl9FBMzPTQc3M1EFaZNZB
9P3XQY2X2UEnMdtBzczcQVpk3kEAAOBBmpnhQScx40HByuRBZmbmQfT950GNl+lBJzHrQc3M
7EFaZO5BGQTwQY2X8UEzM/NBzcz0QWZm9kH0/fdBmpn5QScx+0HNzPxBZmb+QQAAAELNzABC
mpkBQmZmAkIzMwNCAAAEQs3MBEKTmAVCYGUGQi0yB0IAAAhCx8sIQpqZCUJmZgpCMzMLQgAA
DELHywxCmpkNQmBlDkIzMw9C+v4PQsfLEEKTmBFCYGUSQi0yE0ISAxRCx8sUQpqZFUJmZhZC
LTIXQgAAGELNzBhCmpkZQmBlGkItMhtCAAAcQs3MHEKTmB1CYGUeQi0yH0IAACBCzcwgQpOY
IUJgZSJCLTIjQvr+I0LNzCRCk5glQmBlJkIzMydC+v4nQsfLKEKamSlCZmYqQjMzK0L6/itC
x8ssQpqZLUJmZi5CLTIvQgAAMELNzDBCmpkxQmBlMkItMjNCAAA0QsfLNEKTmDVCYGU2QjMz
N0L6/jdCzcw4QpOYOUJmZjpCMzM7QgAAPELNzDxCk5g9QmBlPkItMj9CAABAQsfLQEKamUFC
YGVCQjMzQ0L6/kNCx8tEQpOYRUJgZUZCLTJHQgAASELHy0hCk5hJQmZmSkIzM0tC+v5LQsfL
TEKTmE1CYGVOQjMzT0L6/k9Cx8tQQpqZUUJmZlJCLTJTQvr+U0LHy1RCmplVQmZmVkItMldC
AABYQs3MWEKamVlCYGVaQjMzW0L6/ltCzcxcQpqZXUJgZV5CLTJfQgAAYELHy2BCk5hhQmBl
YkItMmNCAABkQtnOZEKamWVCZmZmQnc+Z0L6/mdCzcxoQpOYaUJgZWpCLTJrQgAAbELHy2xC
mpltQmBlbkIzM29C</AssayXData><AssayYData Points="300">AAAAANPUB7u0TBi6E6u3uawjdju7TeU6s3URO1+g2bmMxK06kfXgOsr7vDue/+Y6emWSOxJt
ADvYc+0779HoOxiq7jswgK07emIEPKZ7/zvIFNc7FonFOww45Dt3+Kg7i9XJO70aPTxrxyo8
Yv3cO90aMjwC3S887uM9PIc8IzxhRD48eFYNPP3jmDtUZxY82nwiPLdhITzcbfM7/MJiPMEg
Bjw8oh08H5MnPD+YGDzOwww81rFPPKZAAzzXcCA8cVRYPJomOTyCbfk7xoowPHAUQTzOuy08
CQ9KPM+xLDztJBw8DghjPJbaSTyVMRU8xeBBPBSaaTyb7Ys8fnyAPD6KdTwi9RE8hFdpPIfV
fjwmD3I8z5B+PP5ygTwBBVs8uwt1POnVMTxgt1c8n/ePPJoWczwO2iY8bMSHPOqyWzxxdIc8
A3SjPADUYTzeAJc8h8NUPKlXYTy38H08egaSPL7PlTy81oY88yVWPHpdNDwQbGQ8XcRUPBfl
fzzQPYs8b4mgPBXmljzUJX88ydeTPEMrPzzfwbA8nEiKPBtjVDxIlZU8bAaOPHUMaTz/WJs8
9kJ4PI4injwzCaU8nkGuPFKShzypeKM80sSbPOjxrTytx5Y8//GcPI8WizySF548rxOjPIzA
sTzU5pA8uzyYPAxLmjzdPII8HyzJPCABhTzl8Kk8ZHGyPPbwvjzYqcA8cZqsPIhGlzydjtE8
AqSwPMmbmDxFh7s8j9WPPNgRtzz9x648CdaiPIuHmzyMuso8/YazPLZHvDypXaY80qXEPEyF
tjwJ7cM8wnC8PAWltjz6JL88jujLPA9Xpzzm97w8euClPHk3yTzifJo8wOm/PFatvDwMX7c8
59erPO5E4zyerqI8fjW0PJ3stzzAR7o8JLzYPPDm3jwkYbM8DZPWPNMT1zxnyuU8FpytPMVh
yzwT98A8rlaaPGZy0TweydY8i5DdPHNLxzyXjsI8WMvGPDOfxjzCzLQ8OPanPE3frjwNOMc8
hD7XPG4d1TyJD9Y8MzS6PPMU7jxDX9082GvPPMs3zzwY0848yLHhPDSe4DwrNeo8tKHkPGnB
6DyZRdc811XdPHvM2TxsZPU853vDPPgJyDzeMNM8KJHcPCpm2zyhj8E8VijvPMKFzjzrf+Y8
QzDxPHbwxjwM39o8iSnqPA/O5Tz/sMw8WBrePJG73Ty2ytE8dCYAPYoH+zzQU9g89ZnzPPe8
0jwokgQ9SXDPPB8c5zwLXuU8Q6vsPHCl+Dx0m/Y8oNr/PP6AyTzruNE8vuXiPHqC7Dyi/uI8
FEHuPGiX2Ty70AY9sygHPdaa6TwBpO88huEAPeDJ5Dwu0N088Y/cPHnS0jxC7Pg8MP7rPPtB
5TwpxO88rlr9PKiQ5zzIJ/M8zP33PC4Q2TxOROQ84VAGPb2b4DyU2+g8r8PuPFJaAD2pAfc8
ZN/VPG7v8Twq6fw86jzvPFTWAz0KLQs9ipsKPcVT5jxYc/I8sNrqPFif5Dw9RQE9/2j2PIQI
Dz2Jouw8ARMMPSyjED152Ac9sVwMPfbs9zxQTPM8KuwAPQ0t7Tz1B/Q83V8LPXPHBj1EaAE9
PG33POLm/Tws4P08</AssayYData></Step><Step><CommonData><SampleLocation>11</SampleLocation><SampleID></SampleID><SampleGroup></SampleGroup><SampleInfo></SampleInfo><SampleRow>D</SampleRow><SamplePlate>1</SamplePlate><WellType>REGENERATION</WellType><Concentration>-1</Concentration><ConcentrationUnits>µg/ml</ConcentrationUnits><MolarConcentration>-1</MolarConcentration><MolarConcUnits>nM</MolarConcUnits><MolecularWeight>-1</MolecularWeight><Temperature>25</Temperature><StartTime>91144</StartTime><AssayTime>5</AssayTime></CommonData><FlowRate>1000</FlowRate><StepType>KREGENERATION</StepType><StepName>Regeneration</StepName><StepStatus>OK</StepStatus><ActualTime>5.012</ActualTime><CycleTime>0.2</CycleTime><AssayXData Points="25">AABwQs3McEKamXFCZmZyQi0yc0IAAHRCx8t0QpqZdUJmZnZCMzN3QgAAeEIE1nhCmpl5QmBl
ekIzM3tCAAB8QsfLfEKTmH1CZmZ+QjMzf0IAAIBCZmaAQs3MgEIzM4FCvp+BQg==</AssayXData><AssayYData Points="25">1Mk+wIKATsAKOVjA5UdewG0PY8AQNGfAiHtqwDHibcBHnnDAbBdzwFUrdcCSUHfAEfB4wH/B
esApHnzAQpt9wN4Jf8DTJoDALq2AwJZigcDjAILAlW6CwPDjgsBKS4PAo6qDwA==</AssayYData></Step><Step><CommonData><SampleLocation>12</SampleLocation><SampleID></SampleID><SampleGroup></SampleGroup><SampleInfo></SampleInfo><SampleRow>D</SampleRow><SamplePlate>1</SamplePlate><WellType>NEUTRALIZATION</WellType><Concentration>-1</Concentration><ConcentrationUnits>µg/ml</ConcentrationUnits><MolarConcentration>-1</MolarConcentration><MolarConcUnits>nM</MolarConcUnits><MolecularWeight>-1</MolecularWeight><Temperature>25</Temperature><StartTime>107057</StartTime><AssayTime>5</AssayTime></CommonData><FlowRate>1000</FlowRate><StepType>KREGENERATION</StepType><StepName>Regeneration</StepName><StepStatus>OK</StepStatus><ActualTime>5</ActualTime><CycleTime>0.2</CycleTime><AssayXData Points="25">JAaCQopsgkLx0oJC1DiDQr6fg0KhBYRCimyEQvHShEJXOYVCvp+FQqEFhkKKbIZCbtKGQlc5
h0I7n4dCJAaIQopsiELx0ohCVzmJQjufiUKhBYpCB2yKQm7SikJXOYtCvp+LQg==</AssayXData><AssayYData Points="25">PL3qvhUn376tVNC+XsDEvo3Mur5cHrO+YFeqvlVgo76U1py+SOqZvqwgk77+vI++ExiNvt/L
h75I1IW+ABuEvnGser7++Hm+1T1uvkFMbr4cFmy+ppFjvs/AX76Zv1y+xKlcvg==</AssayYData></Step><Step><CommonData><SampleLocation>11</SampleLocation><SampleID></SampleID><SampleGroup></SampleGroup><SampleInfo></SampleInfo><SampleRow>D</SampleRow><SamplePlate>1</SamplePlate><WellType>REGENERATION</WellType><Concentration>-1</Concentration><ConcentrationUnits>µg/ml</ConcentrationUnits><MolarConcentration>-1</MolarConcentration><MolarConcUnits>nM</MolarConcUnits><MolecularWeight>-1</MolecularWeight><Temperature>25</Temperature><StartTime>123268</StartTime><AssayTime>5</AssayTime></CommonData><FlowRate>1000</FlowRate><StepType>KREGENERATION</StepType><StepName>Regeneration</StepName><StepStatus>OK</StepStatus><ActualTime>5</ActualTime><CycleTime>0.2</CycleTime><AssayXData Points="25">JQaMQotsjELy0oxCWDmNQr+fjUIlBo5Ci2yOQm/SjkJYOY9Cv5+PQiUGkEKLbJBC8tKQQlg5
kUK/n5FCJQaSQotskkLy0pJCazyTQr+fk0IlBpRCi2yUQvLSlEJYOZVCv5+VQg==</AssayXData><AssayYData Points="25">H3tYwJM0acB3bHDAqpd0wJq+d8AoI3rAxR58wCy5fcCtlX/AEX2AwEP3gMCHioHArSyCwDya
gsD094LA4IGDwGfUg8CdVITAr36EwK7lhMDnP4XAe4GFwInPhcCSCIbADUCGwA==</AssayYData></Step><Step><CommonData><SampleLocation>12</SampleLocation><SampleID></SampleID><SampleGroup></SampleGroup><SampleInfo></SampleInfo><SampleRow>D</SampleRow><SamplePlate>1</SamplePlate><WellType>NEUTRALIZATION</WellType><Concentration>-1</Concentration><ConcentrationUnits>µg/ml</ConcentrationUnits><MolarConcentration>-1</MolarConcentration><MolarConcUnits>nM</MolarConcUnits><MolecularWeight>-1</MolecularWeight><Temperature>25</Temperature><StartTime>139352</StartTime><AssayTime>5</AssayTime></CommonData><FlowRate>1000</FlowRate><StepType>KREGENERATION</StepType><StepName>Regeneration</StepName><StepStatus>OK</StepStatus><ActualTime>5</ActualTime><CycleTime>0.2</CycleTime><AssayXData Points="25">JQaWQotslkJv0pZCWDmXQjyfl0IlBphCi2yYQvLSmEJYOZlCv5+ZQiUGmkKLbJpC8tKaQlg5
m0K/n5tCJQacQotsnELy0pxCWDmdQr+fnUIlBp5Ci2yeQvLSnkJYOZ9Cv5+fQg==</AssayXData><AssayYData Points="25">UwbjvuRY1b5D/MW+6Aq7viHbsb7pXKa+EBeivp/jmr6gw5G+8meRvnXZir54lYa+aJaBvuyd
fr6XQ3y+E1l1vhcUbL5BKWy+l71jvi4MX77uhly+7TlVvgKtT74Y0E++dotMvg==</AssayYData></Step><Step><CommonData><SampleLocation>11</SampleLocation><SampleID></SampleID><SampleGroup></SampleGroup><SampleInfo></SampleInfo><SampleRow>D</SampleRow><SamplePlate>1</SamplePlate><WellType>REGENERATION</WellType><Concentration>-1</Concentration><ConcentrationUnits>µg/ml</ConcentrationUnits><MolarConcentration>-1</MolarConcentration><MolarConcUnits>nM</MolarConcUnits><MolecularWeight>-1</MolecularWeight><Temperature>25</Temperature><StartTime>155465</StartTime><AssayTime>5</AssayTime></CommonData><FlowRate>1000</FlowRate><StepType>KREGENERATION</StepType><StepName>Regeneration</StepName><StepStatus>OK</StepStatus><ActualTime>5</ActualTime><CycleTime>0.2</CycleTime><AssayXData Points="25">JgagQoxsoELy0qBC4jqhQsCfoUImBqJCjGyiQvLSokJYOaNCPJ+jQiYGpEKMbKRCcNKkQtY4
pUI8n6VCJgamQoxspkLy0qZC1jinQsCfp0ImBqhCjGyoQvLSqELWOKlCwJ+pQg==</AssayXData><AssayYData Points="25">b8dhwPUZbsCB03PAIst3wLVtesBWeXzA/Qp+wJ+Xf8BgWIDA4/KAwBCugcDaFoLA9ISCwDLq
gsCefIPA6o6DwE4khMCxeoTA/bGEwEvchMDdIYXAw1SFwCq7hcCg64XAd/mFwA==</AssayYData></Step><Step><CommonData><SampleLocation>12</SampleLocation><SampleID></SampleID><SampleGroup></SampleGroup><SampleInfo></SampleInfo><SampleRow>D</SampleRow><SamplePlate>1</SamplePlate><WellType>NEUTRALIZATION</WellType><Concentration>-1</Concentration><ConcentrationUnits>µg/ml</ConcentrationUnits><MolarConcentration>-1</MolarConcentration><MolarConcUnits>nM</MolarConcUnits><MolecularWeight>-1</MolecularWeight><Temperature>25</Temperature><StartTime>171546</StartTime><AssayTime>5</AssayTime></CommonData><FlowRate>1000</FlowRate><StepType>KREGENERATION</StepType><StepName>Regeneration</StepName><StepStatus>OK</StepStatus><ActualTime>5</ActualTime><CycleTime>0.2</CycleTime><AssayXData Points="25">JgaqQglsqkJw0qpCWTmrQj2fq0KjBaxCCWysQnDSrEJZOa1CwJ+tQqMFrkIJbK5CcNKuQtY4
r0LAn69CowWwQglssEJw0rBC1jixQj2fsUKjBbJCCWyyQvPSskLWOLNCwJ+zQg==</AssayXData><AssayYData Points="25">3b7KvrJev75jXq++rVCmvpnSmr5fhpK+BtKLvovkhr5hgn6+PSVyvnctbb6CRGS+/0ZivrPa
WL6DtFC+JopJvqqXRr6tjD2+cJI4vtMJN74TjzC+VrAqvnudKb79tCi+3dEivg==</AssayYData></Step><Step><CommonData><SampleLocation>1</SampleLocation><SampleID></SampleID><SampleGroup></SampleGroup><SampleInfo></SampleInfo><SampleRow>D</SampleRow><SamplePlate>1</SamplePlate><WellType>BUFFER</WellType><Concentration>-1</Concentration><ConcentrationUnits>µg/ml</ConcentrationUnits><MolarConcentration>-1</MolarConcentration><MolarConcUnits>nM</MolarConcUnits><MolecularWeight>-1</MolecularWeight><Temperature>25</Temperature><StartTime>186406</StartTime><AssayTime>60</AssayTime></CommonData><FlowRate>1000</FlowRate><StepType>BASELINE</StepType><StepName>Baseline</StepName><StepStatus>OK</StepStatus><ActualTime>60</ActualTime><CycleTime>0.2</CycleTime><AssayXData Points="300">Jga0QoxstEJw0rRCWTm1QsCftUKjBbZCjGy2QvPStkJZObdCPZ+3QqMFuEKMbLhC89K4Qlk5
uULAn7lCowW6QoxsukJw0rpCWTm7Qj2fu0ImBrxCjGy8QvPSvELWOL1CPJ+9QqMFvkKMbL5C
89K+Qlk5v0LAn79CJgbAQoxswELz0sBCWTnBQsCfwUImBsJCjGzCQvPSwkJZOcNCPJ/DQqMF
xEKMbMRCcNLEQmY7xUI8n8VCJgbGQglsxkKh2sZCWTnHQsCfx0KjBchCjGzIQnDSyELWOMlC
wJ/JQqMFykKMbMpCcNLKQlk5y0I8n8tCJgbMQglszELz0sxCWTnNQsCfzUImBs5CjGzOQvPS
zkLWOM9CwJ/PQiYG0EIJbNBCcNLQQlk50ULAn9FCowXSQgls0kLz0tJCWTnTQsCf00KjBdRC
jGzUQvPS1ELWONVCwJ/VQqMF1kKMbNZC89LWQtY410I8n9dCJgbYQoxs2EJw0thCWTnZQjyf
2UKjBdpCjGzaQnDS2kLWONtCPJ/bQqMF3EKMbNxCcNLcQlk53UI8n91CowXeQgls3kLz0t5C
1jjfQjyf30ImBuBCCWzgQnDS4EJZOeFCwJ/hQiYG4kIJbOJCcNLiQtY440I8n+NCJgbkQgls
5EJw0uRCWTnlQsCf5UKjBeZCCWzmQvPS5kJZOedCPJ/nQqMF6EIJbOhC89LoQlk56ULAn+lC
JgbqQoxs6kJw0upCWTnrQjyf60KjBexCjGzsQvPS7ELWOO1CwJ/tQiYG7kKMbO5CcNLuQlk5
70I8n+9CJgbwQoxs8EJw0vBCWTnxQsCf8UKjBfJCCWzyQvPS8kLWOPNCwJ/zQqMF9EKMbPRC
89L0Qlk59ULAn/VCowX2Qgps9kLz0vZCWTn3Qjyf90ImBvhCjGz4QvPS+EJZOflCwJ/5QiYG
+kIKbPpC89L6Qlk5+0LAn/tCJgb8Qgps/ELz0vxCWTn9Qjyf/UImBv5CjGz+QvPS/kLWOP9C
wJ//QhMDAENGNgBDeWkAQ2ucAEOezwBDEwMBQ0Y2AUN5aQFDrZwBQ57PAUMTAwJDBTYCQzhp
AkNrnAJD4M8CQ9ECA0NGNgNDOGkDQ62cA0OezwNDEwMEQwU2BEM4aQRDa5wEQ+DPBEMTAwVD
BTYFQ3lpBUNrnAVDns8FQ9ECBkMFNgZDOGkGQ62cBkPgzwZDEwMHQwU2B0M4aQdDa5wHQ+DP
B0PRAghDRjYIQ3lpCEOtnAhD4M8IQxMDCUNGNglDOGkJQ62cCUPgzwlDEwMKQwU2CkM4aQpD
a5wKQ57PCkMTAwtDBTYLQ3lpC0NrnAtD4M8LQxMDDEMFNgxDOGkMQ62cDEOezwxD1wMNQ0Y2
DUM4aQ1Da5wNQ57PDUPRAg5DBTYOQ7tpDkOtnA5Dns8OQ9ECD0NGNg9DeWkPQ2ucD0Oezw9D
0QIQQwU2EEM4aRBDa5wQQ+DPEEPRAhFDBTYRQzhpEUNrnBFD4M8RQ9ECEkNGNhJDOGkSQ2uc
EkOezxJD0QITQwU2E0N5aRNDa5wTQ57PE0PRAhRDBTYUQ3lpFENrnBRD4M8UQ9ECFUMFNhVD
OGkVQ2ucFUPgzxVD</AssayXData><AssayYData Points="300">1BfUvVhuzL0Fpsm9wm/Lvd7/vL0ViL+9ddW9vQ0CuL0bZ7a9RYS1vUnUsL2eSrG9V1yxvYW6
qb2BxKO9Tz2jvVgRnL2GrJK9M8yUvY/Mm73xy5W98ROVvV7vlb0TQ5a9eyCNvbUcjL2Go4W9
5laLvfpmh72d1Xi9iSJ1vfi7f71zqXG9gWlmvYtiZ72hMHa9Fil0vdQMdL1Z6129kwNmvdhv
Xb0SdWO9vJFCvUx/T701F1m9waQ0vYP5S71JMDW9E8I9vRofN72nFEC9WkYzvfnsLL07QT29
Rlw+vZKWK73gzTO95S4dvYSzHL0CDii9Z8kevdzRH73BmhG9BEkGvZvnFb0N1hO9imAMvbDW
Fb2Zvg29Pz0GvYBfFL2gwt+8gwsKvVUP/rwR6Na8SJvqvDY21bxQrcW8o4DOvInnpLzNfsW8
FAK3vMRAyrxQ6p+8Fi+KvBndsbyjpKi8VQvNvJ0gv7yxC6y8KMN3vLqnurz5DYK8HUCmvOjz
frzGIYe88OouvBKKULy/VHq84us7vFrKUbxgZDO8pw02vCl2hLu4KDS8V9wxvNzNI7zKA2i8
GLwdvLHeGbwdCC28BBgCvBiPA7wS2Am8kd0UvIx+I7v/IhW8mxjFu1gL0LsFVFy7NEm4uz+d
dLtSgrG6gXlYuzxkmLv/+2+6zOTdujuyproirrK6QKRIu5jSkTo5Oui6LByPOhefEztbSN86
BhQzO1MlTDuBXB87jFPEO71Fsjsaxjs7KP6uO5s1GzyGKxk8aW3AO7jjCzy4xIU7LJzSOx0T
sjtbGx08VA4zPMEsEzzGPxk8yg/4O5sn5zueNBI8ttc1PLBXQzxMEEg8qtFFPF45OjzoYjY8
ekNBPEJUhDxqm088qqoxPI4RnzxZNF88Lo+APFCBgzzwLJ08fLqYPDx1fjx/a2s8WryTPGcv
jjxBzoo8bGmKPBR3lzwdw408ofCiPAfvjDy6g6U8r2unPMi2xDyrsKA8N3ywPEi/uTya3Ks8
AJi8PHISqDyp+Nw8/Aa3PMrPuzzIJcM8oDPUPEBJuDxi4sM8c3jCPPwZ4Tz/h608ova1PH3s
8zyNBuM8IfHYPIts4Ty4d/88xRfwPCXg8Tzwj708LyDiPE5o5DwUT+48XVkFPUte+DywbOo8
k7EIPT6z7jzV5gU9+6EDPTzkBj0FAvw8a0b0PNi56zwuURE9JdcRPVFRBD3x8AI9isALPdy6
Ej3zOQ09RosbPfvOAD0o9hA9lXgVPSGeGD2oUxk9kSkZPdGeEz2yohU98pINPejmFj0BTx09
wFYbPaS/KD09VBk9bOsYPUknAz3luBM9Oy8NPfKiKz0/JS493vclPZHFLD2ZziE9/zMePRsM
Mz20KCQ9quIlPXNIJz2MDyY9n40wPXYvIz2Zuyo9Y/Y0PcwBLT20hTc9UTE2PYi4OD07/Bc9
g9Q6Pd+QQj3M8S89PThNPSAKMz1sEj89R+VBPbeXRD3+nDw9w15OPTcYQD3rQjw9kT5MPX2s
Sz2dSD89n9NEPW/mPz22kUA95q1IPeJXRT1MdUs9/eYxPbDNRD2rbFQ9kNZFPeRgTj33r0U9
T2RNPd9QTD0WTFk9</AssayYData></Step><Step><CommonData><SampleLocation>2</SampleLocation><SampleID>QA013.2 G0/Lmat</SampleID><SampleGroup></SampleGroup><SampleInfo></SampleInfo><SampleRow>D</SampleRow><SamplePlate>1</SamplePlate><WellType>KLOAD</WellType><Concentration>10</Concentration><ConcentrationUnits>µg/ml</ConcentrationUnits><MolarConcentration>-1</MolarConcentration><MolarConcUnits>nM</MolarConcUnits><MolecularWeight>-1</MolecularWeight><Temperature>25</Temperature><StartTime>251769</StartTime><AssayTime>80</AssayTime></CommonData><FlowRate>600</FlowRate><StepType>LOADING</StepType><StepName>Loading</StepName><StepStatus>OK</StepStatus><ActualTime>80</ActualTime><CycleTime>0.2</CycleTime><AssayXData Points="400">EwMWQ0Y2FkM4aRZDrZwWQ+DPFkMTAxdDBTYXQzhpF0NrnBdDns8XQ9ECGEMFNhhDeWkYQ2uc
GEOezxhDVQMZQ0Y2GUN5aRlDa5wZQ57PGUMTAxpDRjYaQzhpGkNrnBpD4M8aQxMDG0NGNhtD
OGkbQ62cG0PgzxtDEwMcQ0Y2HEM4aRxDrZwcQ57PHEMTAx1DBTYdQ3lpHUNrnB1D4M8dQxMD
HkMFNh5DOGkeQ2ucHkOezx5DEwMfQwU2H0M4aR9Da5wfQ57PH0PRAiBDRjYgQ3lpIEOtnCBD
4M8gQxMDIUMFNiFDOGkhQ2ucIUPgzyFDEwMiQwU2IkN5aSJDa5wiQ57PIkPRAiNDBTYjQzhp
I0NrnCNDns8jQ9ECJENGNiRDeWkkQ62cJEPgzyRD0QIlQwU2JUN5aSVDrZwlQ57PJUMTAyZD
BTYmQ3lpJkOtnCZDns8mQ9ECJ0MFNidDOGknQ2ucJ0OezydD0QIoQwU2KEN5aShDrZwoQ57P
KEPRAilDRjYpQzhpKUNrnClD4M8pQxMDKkMFNipDeWkqQ2ucKkPgzypD0QIrQwU2K0N5aStD
a5wrQ57PK0PRAixDRjYsQzhpLENrnCxDns8sQ9ECLUNGNi1DOGktQ2ucLUPgzy1D0QIuQwU2
LkN5aS5DrZwuQ57PLkMTAy9DBTYvQ3lpL0NrnC9Dns8vQ9ECMENGNjBDV24wQ2ucMEOezzBD
0QIxQwU2MUM4aTFDa5wxQ+DPMUPRAjJDBTYyQzhpMkOtnDJDns8yQxMDM0MFNjNDOGkzQ2uc
M0OezzNDEwM0QwU2NEM4aTRDrZw0Q57PNEPRAjVDBTY1Q3lpNUNrnDVD4M81QxMDNkMFNjZD
OGk2Q2ucNkPgzzZD0QI3Q0Y2N0M4aTdDrZw3Q57PN0PRAjhDBTY4Q3lpOENrnDhDns84QxMD
OUMFNjlDOGk5Q62cOUOezzlDEwM6QwU2OkN5aTpDa5w6Q+DPOkMTAztDBTY7Q3lpO0OtnDtD
ns87QxMDPEMFNjxDOGk8Q2ucPEOezzxD0QI9QwU2PUM4aT1Da5w9Q57PPUPRAj5DBTY+Qzhp
PkNrnD5D4M8+QxMDP0MFNj9DOGk/Q2ucP0Pgzz9D0QJAQwU2QEM4aUBDa5xAQ57PQEPRAkFD
BTZBQzhpQUOtnEFDns9BQ9ECQkMFNkJDOGlCQ2ucQkOez0JD0QJDQwU2Q0N5aUNDa5xDQ+DP
Q0PRAkRDBTZEQzhpRENrnERD4M9EQxMDRUMFNkVDOGlFQ2ucRUPgz0VD0QJGQ0Y2RkM4aUZD
rZxGQ57PRkPRAkdDBTZHQzhpR0NrnEdDns9HQ9ECSEMFNkhDeWlIQ62cSEOez0hD0QJJQ0Y2
SUM4aUlDa5xJQ+DPSUMTA0pDRjZKQzhpSkNrnEpDns9KQ9ECS0MFNktDOGlLQ2ucS0Oez0tD
0QJMQwU2TEM4aUxDa5xMQ57PTEMTA01DBTZNQzhpTUNrnE1Dns9NQ9ECTkMFNk5DOGlOQ2uc
TkOez05D0QJPQ0Y2T0M4aU9Da5xPQ57PT0PRAlBDBTZQQzhpUENrnFBDns9QQ9ECUUOINlFD
OGlRQ2ucUUOez1FDEwNSQwU2UkN5aVJDa5xSQ57PUkMTA1NDBTZTQzhpU0OtnFNDns9TQ9EC
VEMFNlRDOGlUQ62cVEOez1RD0QJVQwU2VUM4aVVDa5xVQ57PVUPRAlZDRjZWQzhpVkNxnVZD
n89WQ9ECV0NGNldDOGlXQ2ucV0Pgz1dDEwNYQ0Y2WEM4aVhDa5xYQ5/PWEPRAllDRjZZQzhp
WUNrnFlDn89ZQ9ECWkMFNlpDOGlaQ2ucWkOfz1pDEwNbQ0Y2W0M4aVtDrZxbQ+DPW0PRAlxD
RjZcQzhpXENrnFxD4M9cQ9ECXUMFNl1DOGldQ62cXUOfz11DEwNeQ0Y2XkPBal5DrZxeQ5/P
XkPRAl9DBTZfQzhpX0NrnF9Dn89fQ9ECYEMFNmBDOGlgQ2ucYEOfz2BD0QJhQ0Y2YUN5aWFD
rZxhQ5/PYUMTA2JDRjZiQzhpYkNrnGJDn89iQ9ECY0NGNmNDOGljQ2ucY0Pgz2ND0QJkQwU2
ZEM4aWRDrZxkQ5/PZEPRAmVDBTZlQ3lpZUOtnGVD4M9lQw==</AssayXData><AssayYData Points="400">ypcAPZ4/Aj0cZKs82yPmPHeg+DytgwA9U9IVPYCHLz08TUM9bLNiPYnLaD1Qh3c9JmGPPXT+
kD00DZ898vevPc1fvD3bPMU9GKbLPYAk2T2k7+Q9kW/8PTL9+j0HlAQ+WpkLPkMFEj6ENhM+
IQQfPukhHz7ufyU+MzssPiPoND6CaTY+b3Y+PgvBRT4eH0k+5KVNPrCZVD6dsVk+KilfPubM
ZT6SdWc+USZyPpV6eT6CZX4+94GAPi9+hT74aog+3caKPnHXij4q35E+SguRPq18kz4Fk5Y+
1AuZPtEAnD40VZ4+0vahPvDJoz5UDas+UTiqPv5Hrj4coq4+iVezPlQZtz78NLk+jsK6Psz2
uj7bjb0+M47DPrVwxT4Thcg+I8DKPqwdzD6dAM8+WgXSPnmt0z585Ng+A2jaPrGU2T7HLeA+
YlnhPigw4z4PJeY+FbrrPhQO7D7up+w+DjfwPkAl7z5MG/c+puD2PoZu+T552fs+ne77Pgyx
AD9OJAI/AIYCP6cyAz+5SwU/mLoFP9JJBj/uEAc/5lUJPyZsCj+QQws//xkMP+DIDT+/7w4/
EsAPPz3YED/C3hE/TOsTP8pbFD+vzBQ/L+UVP4DjFz/iPRg/s2oZP40gGj99FBw/agQdPyLV
HD/Z+R0/PvAfP1hiIT+DfiE/WfMiP1TiIz+9pSQ/UnkmPwHvJT/ibSY/MDgoPzZ3KD/C2yg/
PowrP172Kz8RtSw/4L4uP/drLz+Fti8/e+wwPxRTMT8ItDI/HSQ0PxfiND8zrjU/Cdw1P/ZH
Nz+GNzg/lg46P0R7Oj/a0jk/CFY7P8Q+Oz/UMT0/Nik9Py9kPz8GhD8/YIU/P4oVQj/0KkI/
E8JCP8pMQz9H8EQ/0eVFP7cHRT82h0Y/IfNGP9ryRz+SSUk/axlKP1YVSj8DyUs/D4xLP/PB
TT8c6k0/uaNOP/B4Tj99uE8/KuVPP/9bUj/U1FE/tnBRP/ByUz+EmFQ/unlTP2gHVj8j/Fc/
QB5YP4K0Vz/WP1g/2mxYPw2/WT9eTlo/Ih5aP+2mWz8LbVw/x7ZcP33nXT80I14/T+9dPxrF
YD9kTF8/WExgP6rFYT9KbmI/D6ViP/FtYz8nMWQ/05NjP24dZj+7y2U/SgNmP3wBaD/j2Gg/
26hoP7QmaT9cT2k/noRpP+47az8QmGs/x3RrPwIeaz+Qlms/zP5uP85wbT9PTW8/Zc9vPzfm
bz+LLXA/T6lxP5kJcT9ogXE/8OlyP1K8cz+D0XI/aY9zP2F2dT9KmXQ/VOl1P2/odT8PCXY/
juN1Pzptdz9sznc/AM53P1IOej8Hxng/spl5P6EVeT/6nno/JRp6P1msfD8FIXw/4nZ8PwG9
fD8gxH4/Bld/P4Kjfj/C1X8/HyCAP0pDgD/aT4A/sN+AP9sogT8B8YA/sFyBP1o9gT9/ooE/
AzqCP1XUgT9nnII/b6KCP0vSgj+K5YI/baCCP1hGgz+UNYM/zpSDP11HhD+ySIQ/qX+EP1GJ
hD9KZYU/SWSFP5YehT/qmYU/2NyFP0BAhT83BIY/qcOGP69whj+e/IY/IeuGP8+ghj97mIc/
lriHP42Uhz9FfYg/C5yHP+Txhz9qtIg/qmSIPyjgiD8K/Ig/epaJPxB0iT8DFYo/0LqJP0bq
iT/LN4o/036KP0lFij+ZMos/gwiLP4J4iz/6GIs/52mLPxM1iz8Rg4w/Li6MPwlVjD9IyYw/
xhGNP2dKjD831ow/1wiNP8xzjT/gfI0/QX2NPz5Gjj/7W44/1hOOPz9Ojj8WWI4/DzWOP9+K
jz879Y4/MN2OP2ppjz9QZo8/QmqPPwqmjz+p+I8/yjGQP/RMkD+5F5A/mj2QP8apjz+smpA/
3YOQP0LzkD9Hv5E/feKRP3atkT8uLJI/ivWRP7UKkj9XjJI/+8mSPw6Mkj+mqZI/wxKTP7RK
kz8HeJM/fPSSP8bVkj8xnpM/rOaTP0MrlD8ivZM/ul+UP5m+lD+3Y5Q/1NqUP+CalD87U5Q/
4DaVP7GFlT8EYpU/ap6VP3LLlT9xn5U/vkSWPyQqlj+265U/n3WWP8xqlj8xwJY/LIiWP3do
lz/MY5c/ZPqWPxg9lz9btpY/eJaXP3xvlz9+4Jc/arqXPw==</AssayYData></Step><Step><CommonData><SampleLocation>1</SampleLocation><SampleID></SampleID><SampleGroup></SampleGroup><SampleInfo></SampleInfo><SampleRow>D</SampleRow><SamplePlate>1</SamplePlate><WellType>BUFFER</WellType><Concentration>-1</Concentration><ConcentrationUnits>µg/ml</ConcentrationUnits><MolarConcentration>-1</MolarConcentration><MolarConcUnits>nM</MolarConcUnits><MolecularWeight>-1</MolecularWeight><Temperature>25</Temperature><StartTime>337230</StartTime><AssayTime>60</AssayTime></CommonData><FlowRate>1000</FlowRate><StepType>BASELINE</StepType><StepName>Baseline</StepName><StepStatus>OK</StepStatus><ActualTime>60</ActualTime><CycleTime>0.2</CycleTime><AssayXData Points="300">FANmQ8o2ZkM5aWZDrpxmQ+HPZkNcBGdDRzZnQ3ppZ0OunGdDn89nQxQDaENHNmhDemloQ2yc
aEPhz2hDFANpQwY2aUOBamlDcp1pQ+HPaUPSAmpDRzZqQzlpakNsnGpDn89qQxQDa0MGNmtD
OWlrQ66ca0Phz2tDVgNsQwY2bEN6aWxDrpxsQ+HPbEMaBG1DRzZtQ3ppbUOunG1Dn89tQ1YD
bkNHNm5DemluQ2ycbkPhz25DFANvQ0c2b0N6aW9DbJxvQ+HPb0MUA3BDRzZwQ3ppcEOunHBD
4c9wQxQDcUNHNnFDOWlxQ66ccUPhz3FDFANyQ0c2ckN6aXJDrpxyQyLQckMUA3NDRzZzQ3pp
c0OunHND4c9zQxQDdENHNnRDeml0Q66cdEOl0HRDFAN1Q0c2dUN6aXVDrpx1QyLQdUMUA3ZD
RzZ2Q3ppdkOunHZD4c92QxQDd0NHNndDeml3Q66cd0Phz3dDFAN4Q0c2eEM5aXhDrpx4Q+HP
eEMUA3lDDDd5Q3ppeUOunHlD4c95QxQDekNHNnpDeml6Q66cekPhz3pDFAN7Q0c2e0N6aXtD
bJx7Q+HPe0MUA3xDRzZ8Q3ppfEOunHxD4c98QxQDfUNHNn1Deml9Q66cfUPhz31D0gJ+Q0c2
fkN6aX5Drpx+Q+HPfkMUA39DRzZ/Q3ppf0NsnH9D4c9/Q4oBgEMkG4BDvTSAQ1dOgEPwZ4BD
ioGAQySbgEO9tIBDV86AQ/DngEOKAYFDJBuBQ5w0gUNXToFDc2iBQ4qBgUMkm4FDvbSBQ1fO
gUPw54FDigGCQyQbgkO9NIJDV06CQ/BngkOKgYJDD52CQ720gkNXzoJD8OeCQ4oBg0MkG4ND
vTSDQ1dOg0PQZ4NDioGDQySbg0O9tINDV86DQzLog0OKAYRDJBuEQ700hENXToRDEWiEQ4qB
hEMkm4RDnLSEQ1fOhEPw54RDigGFQyQbhUO9NIVDV06FQ/BnhUOKgYVDJJuFQ720hUM2zoVD
8OeFQ4oBhkMkG4ZDvTSGQ1dOhkPwZ4ZDioGGQySbhkO9tIZDV86GQ/DnhkNpAYdDJBuHQ700
h0NXTodD8GeHQ4qBh0Mkm4dDvbSHQ1fOh0Pw54dDigGIQyQbiEO9NIhDV06IQ/BniEOKgYhD
A5uIQ5y0iENXzohD8OeIQ2kBiUMkG4lDvTSJQ1dOiUPwZ4lDioGJQySbiUO9tIlDV86JQ/Dn
iUOKAYpDAxuKQ5w0ikNXTopD8GeKQ2mBikMkm4pDvbSKQ1fOikPw54pDigGLQyQbi0OcNItD
V06LQ/Bni0OKgYtDJJuLQ720i0NXzotD8OeLQ4oBjEMkG4xDvTSMQ1dOjEPwZ4xDioGMQwOb
jEOctIxDV86MQ/DnjEOKAY1DJBuNQ700jUNXTo1D8GeNQ2mBjUMkm41DvbSNQ1fOjUPw541D
igGOQyQbjkO9NI5DV06OQ/BnjkNpgY5DA5uOQ720jkNXzo5D8OeOQ2kBj0MDG49DvTSPQ1dO
j0PQZ49DioGPQySbj0PetI9DV86PQ/Dnj0NpAZBDJBuQQ700kENXTpBD0GeQQ1WDkEMkm5BD
vbSQQ1fOkEPw55BD</AssayXData><AssayYData Points="300">OrSdP1G2nj9MtJ4/RzSfP60vnz8ECp8/0kGfP+IZnz8bdJ8/Cb2fPypunz91uJ8/6XmfP2h0
nz9T358/K6OfP4gfoD8XnJ8/jhugP7QboD9e9Z8/THWfP6KSnz9/3Z8/iDCgP2jwnz/ryJ8/
Y8WfP+QMoD8V+J8/t/ufP9+SoD+chqA/IBmgPxwyoD/X8p8/NEegP9FUoD9Elp8/F+WfP/Qg
oD82+Z8/lzWgP+nknz8HG6A/jQWgPyyOoD/glZ8/6X6gPznqoD+5UqA/o8GfP/1coD+6eqA/
p5agP49toD81ZaA/5a2gP4OgoD8c6aA/LGugPzcioD+TAqA/IxmgP/1OoD/JoKA/PCegP3Fd
oD83xaA/+YegP3CQoD8FAqE/BsagP9n1nz/y5aA/czqgP4Ponz//maA/f8GgP6ItoT/4UaE/
Fb2gP8LxoD9kt6A/XrSgP/1/oD+6y6A/NO6gP+0VoD+DjqA/8aygP6ysoD9UeqA/Gk6hP+6q
oD+3JKA/SregP7D8oD8XfqE/himhPzl8oT+TD6E/lMagP91koT8xx6A/1jqhP9nhoD+fBqE/
pqWgPxoIoT+tWaA/lFShPwiJoT+qHaE/as+gPxEKoT/3QKE/a5egP7OeoD+AI6E/r1GhP28j
oT/BjaA/ZWyhP2JroT/ZgqE/NqGhP+lhoT9y+aA/GuagP62ZoT/KWqE/JUahPzVXoT8PTqE/
XSShPyzqoT9cN6E/XE+hPweQoT+VtqE/P+WhPwLDoT9mOaE/MNigP/FioT/GbaE/pgaiP98U
oT+wqqE/HoWhPwXtoT+byaE/rEWhP/l3oT8Nn6E/u++hPyMvoT8CLqE/Y5GhP+VIoT+bTqE/
502hPxPcoT+J06E/LCeiPxKaoT+Yq6E/zmyhPwsFoj9oLqI/HlahP+JsoT/QnaE/4D+hP7Fu
oj9hL6I/kH2hP9j5oT9aFKE/twuiP5DmoT+s/aE/jaihP0C6oT8OSKI/0eShPwPwoT9eFqI/
PJOhP7JPoj+q0KE/FMOhP9j+oT+R26E/VpahP94Uoj9oK6I/L1GiPzQzoj+4TaI/z+ChP5sq
oj+1RKI/j8ChP0/7oT+DX6I/5UaiP1Mwoj8C76I/Jz6iP+YJoj89RaI/KGiiPyVqoj9IO6I/
xaOiPzEGoj+/76E/ri+iP6pUoj8azKI/Y7WiP503oj+3PqI/JzmiP4LooT/uy6E/pquiP4pn
oj9oY6I/0RCiP/8foj9WxqI/cnSiP9Broj++3aI/RsOiP/J5oj+Q8qI/9HKiP2+woj/vpaI/
e62iPzrGoj+MoqI/XL6iP5O/oj8VCaI/LISjP3/Moj/QjqI/78KiP/Sgoj9lZqI/dUujP48C
oz9Jf6I/nOyiPxBRoj9z5qI/7gmjP0TYoj9mqaI/NMCiPwGQoj+rBKM///6iPxOnoj+DXaI/
Wx6jPyP9oj+i+6I/DoeiPzqvoj+HfKI/EAyjP/fHoj+cfKI/BdqiP2M5oz+FXqI/PNSiPxWV
oj8jxKI/GrOiP10woz82BKM/wdKiP3K9oj/ZYaI/r2+iP7QUoz9KTaI/vyCjP1Owoj+gcKM/
/BSjP+Lxoj8yrqI/</AssayYData></Step><Step><CommonData><SampleLocation>8</SampleLocation><SampleID>BG505.W6.C2 gp120</SampleID><SampleGroup></SampleGroup><SampleInfo></SampleInfo><SampleRow>D</SampleRow><SamplePlate>1</SamplePlate><WellType>KSAMPLE</WellType><Concentration>-1</Concentration><ConcentrationUnits>µg/ml</ConcentrationUnits><MolarConcentration>250</MolarConcentration><MolarConcUnits>nM</MolarConcUnits><MolecularWeight>-1</MolecularWeight><Temperature>25</Temperature><StartTime>405305</StartTime><AssayTime>180</AssayTime></CommonData><FlowRate>600</FlowRate><StepType>ASSOC</StepType><StepName>Association</StepName><StepStatus>OK</StepStatus><ActualTime>179.999</ActualTime><CycleTime>0.2</CycleTime><AssayXData Points="900">iQGRQyMbkUO8NJFDNU6RQ89nkUOJgZFDI5uRQ7y0kUNWzpFD7+eRQ2gBkkMjG5JDmzSSQ1ZO
kkPvZ5JDaIGSQwKbkkO8tJJDVs6SQ+/nkkNoAZNDIxuTQ5s0k0NWTpND72eTQ4mBk0MCm5ND
vLSTQ1bOk0PP55NDaAGUQwIblEO8NJRDVk6UQ+9nlEOJgZRDApuUQ5u0lENWzpRD7+eUQ4kB
lUMjG5VDvDSVQ1ZOlUPvZ5VDaIGVQwKblUObtJVDVs6VQ8/nlUNoAZZDAhuWQ5s0lkNWTpZD
z2eWQ4mBlkMjm5ZDvLSWQzXOlkPP55ZDaAGXQwIbl0ObNJdDVk6XQ89nl0NogZdDI5uXQ7y0
l0M1zpdD7+eXQ2gBmEMjG5hDvDSYQ1ZOmEPPZ5hDiYGYQwKbmEObtJhDNc6YQ+/nmENoAZlD
AhuZQ7w0mUM1TplDz2eZQ2iBmUMjm5lDm7SZQzXOmUPP55lDaAGaQwIbmkObNJpDVk6aQ+9n
mkOJgZpDApuaQ5u0mkM1zppDz+eaQ4kBm0MCG5tDmzSbQ1ZOm0PvZ5tDaIGbQwKbm0ObtJtD
Vs6bQ8/nm0NoAZxDAhucQ5s0nEM1TpxDz2ecQ4mBnEMCm5xDm7ScQ1bOnEPv55xDaAGdQwIb
nUObNJ1DNU6dQ89nnUNogZ1DApudQ5u0nUM1zp1Dz+edQ2gBnkMCG55DmzSeQzVOnkPPZ55D
iYGeQwKbnkO8tJ5DNc6eQ8/nnkOJAZ9DAhufQ7w0n0NWTp9Dz2efQ2iBn0MCm59Dm7SfQ1bO
n0PP559DiQGgQyMboEO8NKBDNU6gQ+9noENogaBDApugQ5u0oEM1zqBDz+egQ2gBoUMjG6FD
vDShQzVOoUOTaKFDaIGhQwKboUObtKFDVs6hQ+/noUOJAaJDAhuiQ7w0okM1TqJD72eiQ2iB
okMCm6JDvLSiQzXOokPv56JDiQGjQyMbo0ObNKNDNU6jQ+9no0NogaNDApujQ5u0o0M1zqND
7+ejQ2gBpEMjG6RDmzSkQ1ZOpEPPZ6RDaIGkQwKbpEO8tKRDNc6kQ+/npEOJAaVDAhulQ7w0
pUM1TqVDz2elQ2iBpUMCm6VDm7SlQzXOpUPP56VDaAGmQwIbpkObNKZDVk6mQ+9npkNogaZD
I5umQ7y0pkNWzqZD7+emQ2gBp0MCG6dDmzSnQ1ZOp0PPZ6dDaIGnQwKbp0ObtKdDNc6nQ8/n
p0OJAahDAhuoQ5s0qEM1TqhDz2eoQ2iBqEMCm6hDm7SoQzXOqEPv56hDaAGpQwIbqUO8NKlD
Vk6pQ89nqUNogalDApupQ5u0qUNWzqlD7+epQ4kBqkMCG6pDmzSqQzVOqkPvZ6pDaIGqQwKb
qkObtKpDNc6qQ8/nqkOJAatDAhurQ5s0q0NWTqtDoGqrQ2iBq0MCm6tDm7SrQzXOq0PP56tD
aAGsQwIbrEO8NKxDNU6sQ89nrENogaxDApusQ5u0rEM1zqxDz+esQ2gBrUMCG61DmzStQzVO
rUPPZ61DaIGtQyObrUObtK1DNc6tQ8/nrUNoAa5DAhuuQ7w0rkM1Tq5Dz2euQ4mBrkMjm65D
m7SuQzXOrkPP565DaAGvQwIbr0ObNK9DNU6vQ89nr0OJga9DI5uvQ5u0r0M1zq9Dz+evQ2gB
sEMCG7BDmzSwQzVOsEPPZ7BDiYGwQwKbsEObtLBDNc6wQ8/nsENoAbFDAhuxQ5w0sUNWTrFD
z2exQ2iBsUMim7FDnLSxQzXOsUPw57FDLQKyQyIbskOcNLJDNU6yQ89nskNogbJDIpuyQ5y0
skM1zrJDz+eyQ4kBs0MCG7NDvDSzQzVOs0PwZ7NDaIGzQwKbs0OctLNDVs6zQ/Dns0NoAbRD
Ahu0Q5w0tEM1TrRDz2e0Q2iBtEMCm7RDnLS0QzXOtEPP57RDaAG1QwIbtUOcNLVDNU61Q89n
tUNogbVDApu1Q5y0tUM1zrVD8Oe1Q4kBtkMCG7ZDnDS2QzVOtkPPZ7ZDaIG2QwKbtkOctLZD
Vs62QxDotkNoAbdDAhu3Q5w0t0NWTrdD8Ge3Q4mBt0MCm7dD3bS3Q1bOt0Pw57dDaAG4QyIb
uEOcNLhDVk64Q89nuENogbhDIpu4Q7y0uENWzrhDXuq4Q4kBuUMiG7lDvDS5Q1ZOuUPwZ7lD
iYG5QyKbuUOctLlDNc65Q8/nuUOJAbpDAhu6Q5w0ukNWTrpD8Ge6Q2iBukMim7pDvLS6Q1bO
ukPw57pDiQG7QyIbu0O8NLtDVk67Q/Bnu0OJgbtDIpu7Q7y0u0NWzrtD8Oe7Q4kBvEMiG7xD
vDS8Q1ZOvEPwZ7xDiYG8QyKbvEO8tLxDVs68Q/DnvEOJAb1DIhu9Q7w0vUNWTr1D8Ge9Q4mB
vUMim71DvLS9Q1bOvUPw571DiQG+QyIbvkO8NL5DVk6+Q/BnvkOJgb5DIpu+Q7y0vkNWzr5D
8Oe+Q24Cv0MiG79DvDS/Q1ZOv0PwZ79DiYG/QyKbv0O8tL9DVs6/Q/Dnv0OJAcBDIhvAQ7w0
wENWTsBD8GfAQ4mBwEMim8BDvLTAQ1bOwEPw58BDiQHBQyIbwUO8NMFDVk7BQ/BnwUOJgcFD
IpvBQ7y0wUNWzsFD8OfBQ4kBwkMiG8JDvDTCQ1ZOwkPwZ8JDiYHCQyKbwkO8tMJDVs7CQ/Dn
wkOJAcNDIhvDQ7w0w0NWTsND8GfDQ4mBw0Mim8NDvLTDQ1bOw0Pw58NDiQHEQyIbxEO8NMRD
Vk7EQ/BnxEOJgcRDApvEQ7y0xENWzsRD8OfEQ4kBxUMiG8VDnDTFQ1ZOxUPwZ8VDiYHFQyKb
xUO8tMVDVs7FQ8/nxUNoAcZDIhvGQ5w0xkNWTsZD8GfGQ2iBxkMim8ZDvLTGQ1bOxkPw58ZD
iQHHQyIbx0O8NMdDVk7HQ/Bnx0OJgcdDIpvHQ7y0x0NWzsdD8OfHQ2gByEMiG8hDvDTIQ1ZO
yEPwZ8hDiYHIQyKbyEO8tMhDVs7IQ/DnyEOJAclDAhvJQ7w0yUNWTslD8GfJQ4mByUMim8lD
vLTJQ1bOyUPw58lDiQHKQyIbykO8NMpDVk7KQ/BnykOJgcpDApvKQ7y0ykNWzspD8OfKQ2gB
y0MiG8tDvDTLQzVOy0PwZ8tDiYHLQyKby0O8tMtDVs7LQ/Dny0OJAcxDIhvMQ7w0zEM1TsxD
8GfMQ4mBzEMim8xDvLTMQ1bOzEPP58xDaAHNQyIbzUO8NM1DVk7NQ/BnzUOJgc1DIpvNQ7y0
zUNWzs1D8OfNQ4kBzkMiG85DvDTOQ1ZOzkPwZ85DiYHOQyKbzkOctM5DVs7OQ/DnzkOJAc9D
IhvPQ7w0z0NWTs9Dz2fPQ2iBz0Mim89DvLTPQ1bOz0Oa6c9DaAHQQyIb0EO8NNBDVk7QQ89n
0EOJgdBDIpvQQ7y00ENWztBD8OfQQ4kB0UMiG9FDvDTRQ1ZO0UPwZ9FDiYHRQyKb0UO8tNFD
Vs7RQ87n0UNoAdJDIhvSQ7w00kNWTtJD8GfSQ2iB0kMCm9JDvLTSQ1bO0kPw59JDiQHTQwIb
00O8NNNDNU7TQxBo00NogdNDApvTQ5y000NWztND8OfTQ4kB1EMiG9RDvDTUQ1ZO1EPOZ9RD
aIHUQyKb1ENSuNRDVs7UQ87n1EOJAdVDIhvVQ7w01UNWTtVDzmfVQ4mB1UMim9VDvLTVQ1bO
1UPO59VDaAHWQwIb1kO8NNZDVk7WQ/Bn1kOJgdZDIpvWQ7y01kM1ztZD8OfWQ4kB10MCG9dD
vDTXQ1ZO10POZ9dDiYHXQyKb10O8tNdDVs7XQ/Dn10NoAdhDIhvYQ7w02ENWTthDzmfYQ2iB
2EMim9hDvLTYQ1bO2EPO59hDaAHZQwIb2UO8NNlDNU7ZQ85n2UOJgdlDIpvZQ5y02UM1ztlD
8OfZQ2gB2kMiG9pDvDTaQzVO2kPwZ9pDaIHaQyKb2kOctNpDNc7aQ/Dn2kOJAdtDAhvbQ7w0
20NWTttD8GfbQ4mB20Mim9tDvLTbQzXO20PO59tDiQHcQwIb3EO8NNxDVk7cQ/Bn3ENogdxD
ApvcQ5y03ENWztxDk+jcQ4kB3UMiG91DvDTdQzVO3UPOZ91DiYHdQyKb3UO8tN1DVs7dQ/Dn
3UNoAd5DAhveQ5w03kNWTt5D8GfeQ2iB3kMCm95DvLTeQ1bO3kPO595DiQHfQwIb30O8NN9D
Vk7fQ85n30OJgd9DIpvfQ7y030NWzt9DzuffQ2gB4EMiG+BDvDTgQzVO4EMxaOBDaIHgQwKb
4EOctOBDVs7gQ/Dn4EOJAeFDAhvhQ5w04UNWTuFDzmfhQ2iB4UMCm+FDvLThQ1bO4UPw5+FD
iQHiQyIb4kOcNOJDNU7iQ85n4kOJgeJDIpviQ7y04kM1zuJDzufiQ4kB40MiG+NDnDTjQ1ZO
40PwZ+NDaIHjQyKb40O8tONDNc7jQ87n40OJAeRDIhvkQ5w05ENWTuRD8GfkQ2iB5EMim+RD
vLTkQzXO5EPO5+RDaAHlQyIb5UOcNOVDNU7lQ85n5UOJgeVDIpvlQ7y05UM1zuVDzuflQ2gB
5kMCG+ZDvDTmQzVO5kPwZ+ZDiYHmQwKb5kO8tOZDVs7mQ/Dn5kNoAedDAhvnQ7w050M1TudD
zmfnQ2iB50MCm+dDvLTnQzXO50PO5+dDiQHoQ8Yb6EO8NOhDNU7oQ85n6EOJgehDIpvoQ7y0
6ENWzuhDzufoQ2gB6UMCG+lDnDTpQzVO6UPOZ+lDaIHpQyKb6UOBtelDVs7pQ/Dn6UNoAepD
AhvqQ7w06kNWTupDzmfqQ2iB6kMim+pDnLTqQzXO6kPO5+pD</AssayXData><AssayYData Points="900">7sqhP3gEoT9ajp8/9LKePxrGnj+aVJ0/qjedP6hmnT/z7pw/cXWcPwbOnD+WZJw/eG+cP14Z
nD/M/ps/jqybP35wmz8fRJs/UwGcP1nkmz+ZwJs/kAucP/RNmz+xOJw/6A2cP7oPnD/Lk5s/
1nObP3jQmz8CfJs/qiKcP6fAmz8raJs/UmebPx7bmz+d2Js/+eabP3Xamz/+4ps/3b2bP3b6
mz9Sdpw/PHKcP3/rmz8KsJs/czacP7VAnD98qJw/TAGcP0gunD92Jpw/Rz6cP1YcnD962ps/
HSqcPz84nD8XnJw/pAicP/EvnD/uqpw/1aWcPyiCnD+8VZw/9kecP3NMnD+5EJ0/p+6cPxYO
nT8taJw/3j6cP4PqnD9LkJw/TkOdP1dKnT8iwZw/sTadP12mnD8DPp0/4fmcPy3BnD9fLZ0/
ZbucP4N+nT8kE50/em+cP7HwnT/YIp0/FiedP8z+nD+/ZJ0/R2OdP+dAnT/H4Z0/NEadP9iF
nT/T7Jw/dMCdP6ygnT9smp0/eYidPzWDnT+2Yp0/jBmeP6+/nT8oDZ0/QmOdP/WenT9k2p0/
TcSdP6HznT9DlZ0/DdWdPxG0nT8Mo50/CsydPxvqnT8qU54/BKKdP0DpnT+cwZ4/Co+eP6MY
nj9O+Z0/EUyeP1F/nT/kUJ0/w/WdP+k2nj//Tp4/PsWdP6acnj8xLJ4/+UueP7wUnj+esp4/
R/meP3Rinj+QhJ4/fQCfP7Yznj8ttJ4/gMmePyrXnj8hIZ4/f7SePy+Xnj+bRJ4/tteeP/O/
nj+4MZ4/vteeP+J5nj9ZI58/bFCfPzcZnz+xa54/oJGfP0fbnj9tPp8/hayeP0kHnz82xp4/
+GaeP2NQnz+Kop4/B52ePyTonj+x1p4/ntGeP+/Rnj8cHp8/FvKeP5jnnj/+PZ8/1UufP4aT
nj+DEJ8/yzefP3ilnz9ta58/Uz+fP6Dvnj/v2Z4//CmfPw25nj+aAp8/nT2fP6+qnz+r5Z4/
NVufP7XKnz8sSp8/0fieP/Uwnz+Nt58/LlCgPz/Bnz/1NZ8/qxyfP4Rznz+kG6A/5OKfP6L2
nz8of58/Rs2fP9WKnz+NbZ8/h4OfPzd3nz+oq58/XQCgP3xCoD9s1p8/GASgP1t6nz9x+58/
uJyfPyBEoD+JXqA/sdefP9qanz9H2J8/REugP6Phnz99BaA/44efP80xnz/Qu58/xGagP7Bb
nz9hMaA/OsyfPzGynz+p1J8/01WgP6UeoD9vGaA/pyigP8eznz/Y758/bMmfP2jcnz8aMKA/
JQigP5QToD/0MKA/ODagP5wsoD8mcaA/zkOgPxdcoD9kyJ8/MHWgP0xhoD8bAKA/kzGgPyj9
oD8yG6A/lw6gP4cJoD/0JaA/WxOhP/xfoD/p8p8/gWygPzsJoD9J0KA/4pygP5iBoD/DyqA/
CcSgP1GyoD8NXqA/BwmgPxzFoD9bvqA/0zShP5i4oD+DcaA/wrWgP8yBoD/obqA/scWgP+fb
oD/Tk6A/BO+gP6TjoD9FDqE/VqqgP9d2oD9GS6E/WOugP82WoD8AqaA/55GgP46CoD86k6A/
XUCgP0TqoD/fPKE/bdmgPyMGoT/rSqE/skihPzSRoD+hdKE/9X+hP+q4oD+R0qA/DNGgPwRA
oT/mGKE/HCyhP0FHoT/j0qA/hjOhP5X8oD9d6qA/M46hPygToT+v96A/vNyhPxWjoT9nN6E/
wAyhP9j6oD+kEaE/uyWhP+AOoT9eXKE/fCehP9GJoT9BJKE/PWGhP8FWoT8jwKA/QX2hPyga
oT94t6E/pGqhPyFvoT+dBKE/kvKhP/+EoT9CnqE/NhOhP6oQoT9nIKE/l3mhP1dzoT8TqqE/
dvahPyHroT9hhaE/aDChP1dcoT+ZjaE/GHahP3zxoT+uNaE/9mKhPyIQoj/MrKE/weGhP7R5
oT9MgKE/iIqhP/LhoT9nTaE/lg6iP9rtoT/G1KE/99WhP3VroT8WyqE/vfKhP+28oT/VJaI/
BbihPwb3oT99JqI/yiiiP/ykoT+aL6I/8W2hPw4Yoj/3CqI/gOShP/TPoT+kJ6I/PkCiP33N
oT9bUaI/8eGhP/q7oT9rB6I/746hP8UGoj+2oKE/WDmiP6ZFoj8lFaI/YFqhPzgWoj8alqI/
EgiiP+sjoj8jeaI/bAeiPzH0oT/Y76E/GfeiP0qXoj+cTKI/2UeiP/MEoj83faI/4lmiP1q9
oj9qWKI/GC2iP2Qaoz8pb6I/ajOiP5r3oT8hNaI/OySiP3JVoj99aqI/XIuiP8Qjoj9LhaI/
xDaiP1WLoj8CGqI/cFGiP/SHoj+YM6I/x52iP5bcoj/IDKI/2rCiP0gUoz9pxKI/lrSiP+Aa
oz/bFqI/SUeiP6Zooj/FNaI/Y/2iP367oj9Xy6I/V0iiP1dNoz8sVKI/xZKiP3Z1oj+CQKI/
/2miP1Xioj+DE6M/EIyiP/ikoj/BgaM/1FGiP9J3oj/dcKI/P5WiPwXhoj/+jaI/x2miP8Qo
oj9ZjaI/FOWiP890oj8XOaM/K/yiP+w1oz9EOqM/K4yiPx/noj+HuaI/oiKjPyihoj9SbqI/
2g+jPy21oj/XDqM/76SiP5/coj+8QKM/EPWiP7TIoj9yUqM/MzyjP8WOoj/lEqM/evWiP9n7
oj+4OaM/ILyiP5HDoj8zv6M/q+miP51Yoz/g8qI/qBajP0x7oz919qI/1oCiP1hLoz97ZaM/
OR+jP8MQoz8CAKM/Vz6jP41Voz89AaM/hoejP+atoz/BS6M/XlyjP8cdoz8Z66I/9++jP47q
oj8K3KM/bYajP8booj+iUqM/v6KjP8Icoz+HuqM/AvmiPz0Goz+xlqM/DpqjPwshoz9/b6M/
6xujP6wzoz/TOaQ/A7SiP1QPoz+NcqM/hJCjP9dqoz9XpqM/WpajP/7Goz8rpKM/1Z6jPwDH
oz98h6M/QLOjP7vdoz+d5qM/N5qjP3hjoz8+U6M/WfqjP8v7oz/e9KM/+76jP+EipD+iQ6M/
gqOjP8Xuoz+IiaM/XLejPwsioz/4haM/7RSkP/7Ioz+nN6M/jVmjP7Xloz+7LKQ/0yOkP5gp
pD+fxqM/W0KkP06Soz/3oKM/qwyjP+zcoz/h4aM/3qCjPzENpD+/FqQ/cGSjP66Coz9Q3qQ/
qY2jP8vQoz/X2KM/ZWGkP1BOpD/uoqM/gk2kPyAJpD8hlKM/wSikP7jeoz/PfaM/bjakP+7A
oz9LAaQ/5BGkP7MmpD94MKQ/CQOkP/uIpD9CyqM/kKyjP/Wsoz9gxqM/gdujPy1KpD9RTKQ/
PLmjP71WpD8GeaQ/1UmkP+4IpD/GY6Q/fnOkP9mvpD/jJaQ/euGjP9kcpD9wIaQ/SjSkPx7R
oz8NQaQ/WDikP04HpD8B1KM/qgGkP8cKpD9dAqQ/hLijP/81pD8nI6Q/FnKkP/QtpD+X7qM/
umOkP8Shoz9GZqQ/c2qkP158pD9Vc6Q/e42kP/bRpD/rwKQ/MgmlP0BepD95RaQ/cFekP+ju
pD+yB6Q/oT2kPx3ipD+Q9qQ/rGOkPyrJpD+y0qQ/CgGkP9RQpD9Q+6M//+OkP29IpD8f6KQ/
QYakPznhpD/Vu6Q/HOqkP1O7pD/zTKQ/vQqlP5mFpD/mY6Q/QoykPwUUpT/ujaQ/s8ykP49y
pD+8K6U/eVmlPzVepD+KF6Q/tfykPzerpD/ci6Q/RaGkP9DopD9wZKQ/+aakP6c9pD/69KQ/
8YekP1yjpD/0R6U/c5ikP97kpD8hWKQ/l7mkPzHDpD/iv6Q/DgulPzVhpT85QKQ/3O6kP1FT
pT+a46Q/STulP8XBpD//AaU/Bh6lPzj6pD9evaQ/y4ikP5wbpT+dmKU/XkulP0zSpD9ThaQ/
ZFukP6WXpT9F7aQ/AgylP4NQpT+X8aQ/XQalP15QpT8ijqQ/rCClP6hHpT9UZqQ/xTilPxmu
pD8PPqU/FF2lPzSxpT8QF6U/cAelP0pBpT/FRqU/y1ilP8q2pD8Sg6U/dyGlP+jNpT9ufaU/
LaylP4OLpT/pTqU/a1SlPwlrpT8K9qU/Tm2lP5bJpD8Z8qQ/kDilP3WVpT+RMKU/xpulP00f
pT+IuKU/SEalP4hlpT+8cKU/36mlP1mPpT9NXaU/GB6lP1xOpT9Li6U/YmKlP2cwpT9XnqU/
mVGlPwGjpT9nxKU/MdqlPxVSpT/oYqU/N0ulP27gpT+cnaU//TylPziYpT/BDaU/6ZilP5RO
pT96GaY/3q+lP4rFpT9UCaY/RYWlP4uzpT+LkqU/jWelPy7MpD/ef6U/T5elPyTApT+PaaU/
uT+lPwMRpj+h+aQ//sGlP3hYpT/x5qU/QbClP2htpT8Jx6U/a4OlPy7upT+r06U/uMelP0/P
pT/gO6U//X2lP92fpT/lhaU/CuylPwFopT9kr6U/H2ClPyAXpj8CraU/WWelP+vCpT8u6KU/
AxWmP3BLpj+0qqU/rDemP1rkpT92UqY/VbilP5pmpT/f3aU/36SlP5ZxpT8b4KU/gFylP8ze
pT/kAqU/2iumP/bspT9qFqY/DPalP6Qtpj+BtqU/OsClP6vypT/MhaU/dvSlP9vJpT8HoKU/
bFmlP4mKpj9dIqY/cxymP1yTpT/kLKY/jlGmP5IJpj8uRaY/+NulPwaUpT+BJaY/ah2mPxwc
pj8GaaY/vpWmP/gppj/+a6Y//FymP+tIpj+QC6Y/vdKlP16EpT/MDKY/xgSmP6q2pj8lZKY/
2XKmP+5Ipj/2KqY/+cKlPykCpj/WNaY/xV2mP007pj/kiqY/</AssayYData></Step><Step><CommonData><SampleLocation>1</SampleLocation><SampleID></SampleID><SampleGroup></SampleGroup><SampleInfo></SampleInfo><SampleRow>D</SampleRow><SamplePlate>1</SamplePlate><WellType>BUFFER</WellType><Concentration>-1</Concentration><ConcentrationUnits>µg/ml</ConcentrationUnits><MolarConcentration>-1</MolarConcentration><MolarConcUnits>nM</MolarConcUnits><MolecularWeight>-1</MolecularWeight><Temperature>25</Temperature><StartTime>593410</StartTime><AssayTime>180</AssayTime></CommonData><FlowRate>600</FlowRate><StepType>DISASSOC</StepType><StepName>Dissociation</StepName><StepStatus>OK</StepStatus><ActualTime>180</ActualTime><CycleTime>0.2</CycleTime><AssayXData Points="900">aAHrQwIb60N6NOtDNU7rQ65n60NogetD4ZrrQ3q060MUzutDzufrQ2gB7EPhGuxDmzTsQzVO
7EPOZ+xDaIHsQwKb7EO8tOxDNc7sQ+/n7ENoAe1DAhvtQ5s07UM1Tu1DzmftQ4mB7UMCm+1D
m7TtQzXO7UPO5+1DaAHuQwIb7kN6NO5DNU7uQ85n7kNoge5DApvuQ5u07kM1zu5DzufuQ2gB
70MCG+9DmzTvQzVO70POZ+9DaIHvQwKb70ObtO9DNc7vQ87n70NoAfBDAhvwQ5s08EM1TvBD
zmfwQ2iB8EMCm/BDm7TwQzXO8EPO5/BDaAHxQwIb8UObNPFDNU7xQ85n8UNogfFDApvxQ5u0
8UM1zvFDzufxQ2gB8kMCG/JDmzTyQzVO8kPOZ/JDiYHyQwKb8kObtPJDNc7yQ87n8kNoAfND
AhvzQ5s080M1TvNDzmfzQ2iB80MCm/NDm7TzQzXO80PO5/NDaAH0QwIb9EObNPRDNU70Q85n
9ENogfRDApv0Q5u09EM1zvRDzuf0Q2gB9UMCG/VDmzT1QzVO9UPOZ/VDaIH1QwKb9UObtPVD
Nc71Q87n9UNoAfZDAhv2Q5s09kM1TvZDzmf2Q2iB9kMCm/ZDm7T2QzXO9kPO5/ZDaAH3QwIb
90ObNPdDNU73Q85n90NogfdDApv3Q5u090M1zvdDzuf3Q2gB+EPhGvhDmzT4QzVO+EPOZ/hD
aIH4QwKb+EObtPhDNc74Q87n+ENoAflD4Rr5Q5s0+UM1TvlDzmf5Q2iB+UMCm/lDerT5QxTO
+UPO5/lDaAH6QwIb+kObNPpDNU76Q85n+kNogfpDApv6Q5u0+kM1zvpDzuf6Q2gB+0MCG/tD
mzT7QzVO+0POZ/tDaIH7QwKb+0ObtPtDNc77Q87n+0NoAfxDAhv8Q5s0/EM1TvxDzmf8Q0eB
/EMCm/xDm7T8QzXO/EPO5/xDaAH9Q/Md/UObNP1DNU79Q85n/UNHgf1DApv9Q5u0/UM1zv1D
zuf9Q2gB/kMCG/5DmzT+QzVO/kOuZ/5DR4H+QwKb/kObtP5DNc7+Q87n/kNoAf9DAhv/Q5s0
/0M1Tv9Dzmf/Q2iB/0MCm/9Dm7T/QzXO/0PO5/9DtAAARIENAEROGgBECicAROczAES0QABE
gU0ARE5aAEQaZwBE53MARLSAAESBjQBEPZoARBqnAETnswBEtMAARIHNAERO2gBECucAROfz
AES0AAFEgQ0BRE4aAUQaJwFE5zMBRLRAAUSBTQFETloBRApnAUTXcwFEtIABRHCNAUROmgFE
GqcBROezAUS0wAFEgc0BRE7aAUQa5wFE5/MBRLQAAkSBDQJEThoCRAonAkTnMwJEtEACRIFN
AkROWgJECmcCRNdzAkS0gAJEcI0CRE6aAkQapwJE57MCRKTAAkSBzQJETtoCRBrnAkTn8wJE
tAADRIENA0ThGgNEGicDROczA0S0QANEcE0DRE5aA0QaZwNE53MDRLSAA0SBjQNETpoDRBqn
A0TnswNEpMADRIHNA0RO2gNEGucDROfzA0S0AAREcA0ERD0aBEQKJwRE5zMERNVABESBTQRE
PVoERBpnBETXcwREpIAERIGNBEROmgREGqcEROezBES0wAREcM0ERD3aBEQa5wRE1/MERLQA
BURwDQVEPRoFRBonBUTnMwVEtEAFRHBNBUROWgVECmcFROdzBUSkgAVEgY0FRD2aBUQapwVE
57MFRLTABUSBzQVETtoFRBrnBUTn8wVEpAAGRIENBkQ9GgZECicGRNczBkS0QAZEgU0GRD1a
BkQaZwZE53MGRLSABkSBjQZETpoGRAqnBkTnswZEpMAGRHDNBkQ92gZEGucGROfzBkSkAAdE
gQ0HRD0aB0QaJwdE1zMHRLRAB0SBTQdETloHRBpnB0TXcwdEtIAHRIGNB0ROmgdECqcHRNez
B0S0wAdEcM0HRE7aB0Qa5wdE1/MHRLQACESBDQhEThoIRBonCETXMwhEtEAIRHBNCEROWghE
CmcIROdzCES0gAhEcI0IRD2aCEQKpwhE57MIRLTACESBzQhEPdoIRArnCETX8whEtAAJRIEN
CUROGglEGicJROczCUSkQAlEcE0JRE5aCUQKZwlE53MJRKSACUSBjQlETpoJRAqnCUTnswlE
tMAJRHDNCURO2glEGucJROfzCUS0AApEgQ0KRD0aCkQaJwpE5zMKRLRACkSBTQpEPVoKRBpn
CkTncwpEtIAKRIGNCkQ9mgpEGqcKROezCkS0wApEcM0KRE7aCkQK5wpE5/MKRLQAC0RwDQtE
ThoLRAonC0TnMwtEpEALRHBNC0Q9WgtEGmcLRNdzC0S0gAtEgY0LRD2aC0QapwtE57MLRLTA
C0RwzQtETtoLRBrnC0TX8wtEtAAMRIENDEROGgxEGicMROczDESkQAxEgU0MRE5aDEQaZwxE
13MMRLSADESBjQxETpoMRAqnDETnswxEpMAMRHDNDEQ92gxECucMROfzDESkAA1EcA0NRE4a
DUQKJw1E1zMNRKRADURwTQ1EPVoNRBpnDUTXcw1EpIANRIGNDUROmg1EGqcNRNezDUSkwA1E
cM0NRD3aDUQK5w1E+PMNRLQADkSBDQ5EPRoORAonDkTXMw5EpEAORHBNDkQ9Wg5EGmcOROdz
DkSkgA5EgY0ORD2aDkQKpw5E17MORLTADkRwzQ5ETtoORArnDkTX8w5EpAAPRHAND0ROGg9E
CicPROczD0S0QA9EgU0PRD1aD0QKZw9E13MPRLSAD0RwjQ9EPZoPRAqnD0Tnsw9EpMAPRHDN
D0Q92g9ECucPRNfzD0SkABBEcA0QRE4aEEQaJxBE1zMQRKRAEERwTRBETloQRApnEETncxBE
tIAQRIGNEEROmhBEGqcQRNezEESkwBBEgc0QRD3aEEQK5xBE5/MQRKQAEURwDRFEPRoRRAon
EUTnMxFEtEARRHBNEUROWhFECmcRRNdzEUSkgBFEcI0RRD2aEUQKpxFE17MRRKTAEURwzRFE
TtoRRArnEUTX8xFEpAASRIENEkQ9GhJECicSRNczEkSkQBJEcE0SRE5aEkQKZxJE53MSRKSA
EkSBjRJEPZoSRAqnEkTXsxJEtMASRHDNEkQ92hJECucSROfzEkQnARNEcA0TRD0aE0QKJxNE
1zMTRLRAE0RwTRNEPVoTRBpnE0TncxNEpIATRIGNE0ROmhNEGqcTRNezE0S0wBNEcM0TRD3a
E0Qa5xNE1/MTRKQAFERwDRREPRoURAonFETnMxREpEAURIFNFEROWhRECmcUROdzFES0gBRE
cI0URD2aFEQKpxRE57MURLTAFERwzRREPdoURArnFETn8xREtAAVRHANFUQ9GhVEGicVROcz
FUSkQBVEgU0VRD1aFUQKZxVE13MVRKSAFURwjRVEPZoVRAqnFUTXsxVEpMAVRIHNFUQ92hVE
GucVRNfzFUSkABZEgQ0WRE4aFkQKJxZE1zMWRLRAFkRwTRZETloWRBpnFkTXcxZEpIAWRHCN
FkQ9mhZECqcWRNezFkSkwBZEcM0WRE7aFkQK5xZE1/MWRKQAF0SBDRdEPRoXRAonF0TnMxdE
pEAXRHBNF0Q9WhdECmcXRNdzF0S0gBdEcI0XRD2aF0QapxdE17MXRKTAF0RwzRdEPdoXRArn
F0TX8xdEpAAYRIENGEQ9GhhECicYRNczGESkQBhEcE0YRD1aGEQKZxhE13MYRKSAGESBjRhE
PZoYRAqnGETXsxhEtMAYRIHNGERO2hhECucYRNfzGESkABlEcA0ZRD0aGUQKJxlE5zMZRLRA
GUSBTRlEPVoZRApnGUTXcxlEpIAZRHCNGUQ9mhlECqcZRNezGUS0wBlEcM0ZRE7aGUQa5xlE
1/MZRKQAGkRwDRpEPRoaRAonGkTnMxpEpEAaRHBNGkQ9WhpECmcaROdzGkSkgBpEcI0aRD2a
GkQKpxpE17MaRKTAGkRwzRpEPdoaRBrnGkTX8xpEpAAbRHANG0Q9GhtECicbROczG0SkQBtE
cE0bRE5aG0QKZxtE53MbRKSAG0RwjRtEPZobRAqnG0TXsxtEpMAbRHDNG0Q92htECucbRNfz
G0SkABxEgQ0cRD0aHEQKJxxE5zMcRKRAHESBTRxEXlocRApnHETXcxxEpIAcRHCNHEQ9mhxE
CqccROezHESkwBxEcM0cRD3aHEQK5xxE5/McRLQAHURwDR1EsBodRBonHUTXMx1EpEAdRHBN
HUQ9Wh1ECmcdRNdzHUSkgB1EcI0dRD2aHUQKpx1E17MdRKTAHUSBzR1EPdodRArnHUTX8x1E
pAAeRIENHkROGh5ECiceRNczHkS0QB5EcE0eRE5aHkQKZx5E53MeRKSAHkRwjR5EPZoeRBqn
HkTnsx5EtMAeRHDNHkQ92h5ECuceRNfzHkS0AB9EcA0fRD0aH0QaJx9E5zMfRKRAH0SBTR9E
PVofRApnH0TXcx9EpIAfRIGNH0ROmh9ECqcfRNezH0S0wB9Egc0fRE7aH0QK5x9E1/MfRLQA
IESBDSBEPRogRAonIETnMyBEtEAgRIFNIEROWiBEGmcgROdzIES0gCBEgY0gRE6aIEQapyBE
57MgRLTAIESBzSBETtogRBrnIETn8yBEtAAhRIENIUROGiFEGichROczIUS0QCFEgU0hRE5a
IURsZyFE53MhRLSAIUSBjSFETpohRBqnIUTnsyFEtMAhRIHNIURO2iFEaOkhROfzIUS0ACJE
gQ0iRE4aIkQaJyJE5zMiRLRAIkSBTSJETloiRBpnIkTncyJE</AssayXData><AssayYData Points="900">8uukP7PcpT94pKY/LiaoPyIhqD+CEqk/FbKpP6m7qj/uCqs/YMarP1bpqz8rIqw/vT6sPyFw
rD/MWa0/7QutP2hwrT9oBa0/4c+sP3B3rT8gOq0/rk2tPyYorT9JIq0/JYGtPxK5rT/gE60/
i5CtP/+FrT+Ecq0/82KtP3dhrT+ij6w/hlytP62xrT9ixa0/SmGtPzpurT9Al60/SuSsP+/s
rD821aw/vQ6tPzj7rD9x6Kw/YhytP8ArrT8rgK0/LzitP/5lrT+lvqw/A2ysP12YrT+1Mq0/
RmWtPxEjrT+yeK0/iAStP6eNrD9FGa0/idqsP7ODrT+PTa0/+wytP6+irT+ELK0/x62sP9h5
rD99O60/6DGtP7zYrD/yDa0/ngatPxKWrD+QGa0/5U+sPzVTrT8Rg6w/mlWsP5qqrD8UQK0/
sVesPxvgrD+McKw/AbWsP/5+rD9zqqw/RwStP1bqrD87xaw/wx2tP2DJrD/Z6aw/EUCsP3en
rD9Dvaw/c9KsP57TrD8k5Kw/MK+sPwT1rD/gv6w/ObSsPwztrD9G1Kw/4ZysP7pcrD/px6w/
m0CtPwjhrD+cv6w/g6GsP0fcrD9h/Kw/WfKsP3bHrD/6oqw/CP2sPw9srD9F+qw/2HGsPwbR
rD+Nkaw/6TOtP3lSrD/JBK0/zoSsP5bUrD+inqw//watP6dHrD9gq6w/5s6sP/BArD+orqw/
vtWsP52YrD945aw/UjSsPwIlrT/HPq0/BhCtP4SYrD+83aw//3SsPwZBrD/HO6w/VZmsP0kV
rT/aBKw/Gc2sPxYcrD/+oaw/bhGsPzoKrT/PQq0/n3esPxpRrD+qj6w/nlusP/z/qz+SZ6w/
GXasPzqurD+Zlaw/sXisPzzSrD8F96w/WamsP040rD+C3aw/41utPxQprD/ZKqw/JKusP8p5
rD/FF60/aSGsP7BlrD/QHKw/tFSsP9lGrT/bkaw/k/qsP/D4rD9Jdaw/tnKsP/u3rD9BPqw/
xcqrPwYVrD/eyKw/NausPz73qz+VcKw/2VOsPyftrD+t1Kw/ikSsP0PXqz9cQaw/hl2sP3Ah
rD/MXaw/VPmsPy5crD+Nwqs/FpmsP9LGrD/4e6w/3j+sP5wWrD+WZqw/NWysP+derD8rUqw/
5lasP3MLrT/WUqw/H46sP2ShrD8+Xqw/BWusP0UZrD8CLqw/lEGsP8SPrD8oPqw/7Q6sP03O
qz+mAaw/yhOsP5LTrD+JY6w/GHWsP4tmrD/Mfaw/4DisP6VHrD9Bvqw/dGasPykNrT/bpKw/
CVmsP4QcrD8EaKw/u0ysP1ROrD96lKw/5mOsPz9yrD+tkaw/cDisP+NNrD/Xaqw/eoisP5oP
rD/Hjaw/vM2sPyK5rD8/aKw/OTesP2SHrD9fsKw/bkqsP7WhrD/gqaw/cM2sP+C/rD8X0qw/
W7isP3wWrD/LrKw/ppOsP9IVrT9Nfqw/Oz6sPyZ1rD+VY6w/kgisP5YhrD9OFaw/D/CsP8kj
rD+sGK0/DzOtP9AyrT8n0qw/RDusPynuqz9ePqw/LIusP5ICrT+4Maw/EBisP7oerD9Ks6s/
WnusP+ibrD/xK6w/FXusP79ArD+7R6w/Q6SsP2q7qz+aa6w/8rGsPwfDrD8S5Kw/uaesP2S5
qz+Fgaw/JSCsP14TrD9iZaw/3YysP3qYrD+fs6w/xEKsP/morD/DAaw/EOSrPzd1rD+hRqw/
rgysP39orD+fj6w/qCusP2AorD9RSKw/jJusPyBMrD/TFK0/S8isP4dGrD+LM6w/jlCsP0V3
rD/qOqw/CaGsP3BarD91DK0/8SKtP3wwrD9EV6w/VE6sPyNSrD/yYaw/JySsP3pErD/5aaw/
Ub+sP5QvrD/4b6w/sOWsPxldrD9od6w/U2WsP9+NrD8BM6w/gk6sPzbcrD/PP6w/eaqsPxGf
rD8vWqw/GHOsP3yirD8uPKw/kfGrP/ZJrD99Gaw/RjmsP8BsrD/MfKw/mqCsPxdarD9OE6w/
7lysP6scrT/PCaw/C3isP0wtrD/JC6w/qrKsP4qlrD80g6w/4OKsPwFirD9nuqw/wQutP833
rD+yXKw/LK6sP91JrD/QzKs/L8CsP+wCrD/sDKw/vsGsP4jzrD8PQaw/BKisP0yirD/NnKw/
8gutP6YxrD/lHqw/NfSsP853rD/+BK0/PbCsPzlsrT/YG60/tXmsP/TXrD+um6w/tPmrP8Tn
rD+HhKw/UhmtP9PnrD+fM6w/ymqsP0f2rD8n3Kw/baesPwxCrD9puaw/rkisP2WWrD8ZXqw/
B8GsPwQ7rD/Zdqw/ir+sP0PrrD+Lkqw/bTWsP4qMrD/SPKw/hEmsPz66rD8WDq0/s9GsPygE
rT+2rKw/OuysP77VrD/oY6w/AY6sPwClrD9CAa0/K+SsP4vkrD8tMaw/N5KsP4kWrD885aw/
Sp+sPxL8rD88wqw//2esPwHbrD/YYKw/zK6sP4b6rD8tFK0/iIysP5W9rD8nBK0/pnSsPwVo
rD/qgKw/CcCsPzqYrD9IxKw/6LusPy+0rD+Ijqw/icusPzN/rD9H/qw/2/2sP/OWrD/mTaw/
DbOsP8TfrD/qsKw/UrisP5DnrD9Xkqw/3IWsPzXsrD9mE60/+FqsP0lDrT+4GK0/Vp6sP2dh
rD8YAK0/LqysP+U9rD/Igqw/3fGsP02orD9qOaw/MNisP4+urD9uy6w/eSOtP3atrD9QXaw/
z56sP8FmrD/UGK0/aTWtP0FfrD+kqqw/EHysP/QKrT8Kq6w/qLesP3O0rD8m0Kw/RI+sPxTu
rD+B3aw/ErqsP3qxrD/nlKw/FFisP9+LrD99iqw/5m6sP1L+rD+c5aw/Q6SsP77PrD+866w/
HvKsPwHCrD8Pzqw/PoatP1zXrD8iwKw/ipusP4RCrT8j5qw/eeasP0ILrT9J2Kw/gTmtP4IA
rT+JS6w/Kh2tPy8jrT9mhK0/TeWsP2m0rD/Uwqw/pCytP3fArD+5jqw/1hSsP7KmrD8qpqw/
H1CsP9QrrT9+Mq0/iaGsP/GXrD/dCq0/uOasP9AhrT+oHa0/hMisPz3prD8EOK0/T/OsP120
rD+awKw/HkGtP6H7rD/7eaw/wuisP4Y7rD8G1Kw/MCGtP8L2rD8216w/oS6tP/GBrT8aZaw/
PSStP+vprD8hlqw/Zw2tP74yrT9Ayqw/UkitP1k2rD8LE60/2ROtPwHMrD8W1Kw/xkWtP8QD
rT/ty6w/7dasP0WKrT9Ag6w/EBitP9rHrD/R5aw/YtasP5ULrT8c5qw/dxStP71IrT9RJK0/
JO2sP10XrT8ZSq0/hDWtPwxSrT9rs6w/f0WtP8fnrD8MyKw/dK6sPzZ0rD/KmK0/cx2tPyxO
rT/Znaw/n/isP02KrT+8ya0/3v+sPwd1rT/2G60/NHWtPxF3rT/+n6w/cwWtP+XzrD95V6w/
1r2sP2hRrT/iWa0/GC6tP9fWrD+Ac60/RR+tP1iLrD8PAK0/+JytP6dKrD8Rdq0/BJysP+vw
rD/WxKw/PTetP1qUrT9Peaw/PxyuP1VHrT9r/aw/L5+tP6ZyrT92iq0/5GetP8GHrT8GgKw/
ZnWtP4s3rT+a6Kw/wkKtP7RTrT+amaw/nsesP1V2rT/1/Kw/EfqsP25hrT/o3Kw/bD+tP9py
rT/LqKw/gpetP6hfrT+IHa0/+0CtP3+ErT+EYq0/AfasP00TrT9Spq0/Pl+tP4FbrT8RHq0/
vmitP8A6rT+riK0/u0GtP914rT+piq0/sEutP5RUrT+3Xa0/VzWtPyzzrD93SK0/uyOtPxxU
rT91k60/D4utPycrrT/0MK0/ZIutP79UrT9I/6w/0SatP4TGrT/MrK0/ugStP1o8rT9kNK0/
kyOtP0ogrT/hSa0/tHGtP4RhrT9kxq0/zJisPzRtrT8vIq0/yuSsP6vLrD+/2q0/PjmtP/Ff
rT8WMa0/yJutP65drT8Y16w//AStP2/QrT+uHa0/iuGsPwJErT8Kbq0/q26tPztErj89V60/
PSitP3wNrT9c56w/vXWtP0R5rT+02Kw/MrGtP9/XrT84KK0/4O6sP0kTrT+pMq0/S8WtP0fR
rT8IYq0/JSetP74erT/asq0/+jetP4MTrT8hoq0/GlStP6BBrT/8eK0/zKmtP5eUrT9hea0/
X8mtP+RMrT9E5K0/3c6tP/KwrT8y1qw/nj+tP2xArT9sMa0/+wCtP1OkrD8kX60/ulStPzWk
rT/iYK0/cv+tP2hvrT/+xaw/vm6tP2HOrT8wkq0/s5GtP/6TrT9v3q0/ksitP3KRrT9N/aw/
IumtP9jirT8Jfa0/FEStP9/GrT+5kK0/+fKtPxyFrT8A3q0/+4StPzwerT9yq60/tkitP0VC
rT+Qdq0/RlauP8bQrT9Sga0/2/usP5JPrT9z+aw/3EqtP9Z5rT+yZ60/hPOtPz6LrT/kya0/
zi+tP9JFrT/QBK4/ixitP5MHrj+/la0/ySCuPwebrT8Vsa0/R76tP0zfrT8n2a0/pReuP68T
rT/kPK0/pfetP7xOrT8aFq0/8dysP1rVrT+NL60/syCtP5PdrT9oC60/BuOtP898rT/EAK4/
yfGtP2CzrT/lIq4/S+WtPwyMrT+QZ60/SKitP/RNrT9MPq4/5wauP8HMrT9F/60/D7KtP65w
rT+MW60/dfutPxvFrT8T5a0/hBOuP4/brT9xYq0/MkqtP0snrj9oIa0/3AGuP7jArT/nyK0/
BsOtP3ISrj9u6qw/ts+uPzSorT/jIq4/ThquP4jfrT8dzK0/</AssayYData></Step><Step><CommonData><SampleLocation>11</SampleLocation><SampleID></SampleID><SampleGroup></SampleGroup><SampleInfo></SampleInfo><SampleRow>D</SampleRow><SamplePlate>1</SamplePlate><WellType>REGENERATION</WellType><Concentration>-1</Concentration><ConcentrationUnits>µg/ml</ConcentrationUnits><MolarConcentration>-1</MolarConcentration><MolarConcUnits>nM</MolarConcUnits><MolecularWeight>-1</MolecularWeight><Temperature>25</Temperature><StartTime>782585</StartTime><AssayTime>5</AssayTime></CommonData><FlowRate>1000</FlowRate><StepType>KREGENERATION</StepType><StepName>Regeneration</StepName><StepStatus>OK</StepStatus><ActualTime>4.99901</ActualTime><CycleTime>0.2</CycleTime><AssayXData Points="25">tIAiRHCNIkQ9miJECqciRNezIkSkwCJEcM0iRE7aIkQa5yJE1/MiRKQAI0SBDSNEPRojRAon
I0TnMyNEpEAjRHBNI0Q9WiNECmcjRNdzI0S0gCNEcI0jRD2aI0QKpyNE17MjRA==</AssayXData><AssayYData Points="25">askqwK4hPMDTK0XAnXlLwFMqUMD5uFPA+B1XwIR8WcB+BVzAQ/pdwCUWYMDzA2LAeU1jwBfc
ZMCw+WXAJ3RnwFR+aMA0o2nALtdqwLK1a8C9gmzAR11twLRnbsDeAG/AXkpvwA==</AssayYData></Step><Step><CommonData><SampleLocation>12</SampleLocation><SampleID></SampleID><SampleGroup></SampleGroup><SampleInfo></SampleInfo><SampleRow>D</SampleRow><SamplePlate>1</SamplePlate><WellType>NEUTRALIZATION</WellType><Concentration>-1</Concentration><ConcentrationUnits>µg/ml</ConcentrationUnits><MolarConcentration>-1</MolarConcentration><MolarConcUnits>nM</MolarConcUnits><MolecularWeight>-1</MolecularWeight><Temperature>25</Temperature><StartTime>798670</StartTime><AssayTime>5</AssayTime></CommonData><FlowRate>1000</FlowRate><StepType>KREGENERATION</StepType><StepName>Regeneration</StepName><StepStatus>OK</StepStatus><ActualTime>4.99999</ActualTime><CycleTime>0.2</CycleTime><AssayXData Points="25">pMAjRGDNI0Q+2iNECucjRNfzI0SkACREkg0kRD4aJEQKJyRE1zMkRKRAJERxTSREPlokRApn
JETXcyREpIAkRHGNJEQtmiRECqckRMezJESkwCREcc0kRD7aJERC6CRE1/MkRA==</AssayXData><AssayYData Points="25">yM9PvUj8zbynW6g7N/u9PJ7FMT2BQHw9gd+WPYzGrz0tgsI9WCDUPX4T3j1nz/c97an6PQX+
BD4z7go+ztQSPnerHD74exo+HbokPl0VJT6qfic++yQvPuDMLj5pUDc+3+o1Pg==</AssayYData></Step><Step><CommonData><SampleLocation>11</SampleLocation><SampleID></SampleID><SampleGroup></SampleGroup><SampleInfo></SampleInfo><SampleRow>D</SampleRow><SamplePlate>1</SamplePlate><WellType>REGENERATION</WellType><Concentration>-1</Concentration><ConcentrationUnits>µg/ml</ConcentrationUnits><MolarConcentration>-1</MolarConcentration><MolarConcUnits>nM</MolarConcUnits><MolecularWeight>-1</MolecularWeight><Temperature>25</Temperature><StartTime>814752</StartTime><AssayTime>5</AssayTime></CommonData><FlowRate>1000</FlowRate><StepType>KREGENERATION</StepType><StepName>Regeneration</StepName><StepStatus>OK</StepStatus><ActualTime>4.99999</ActualTime><CycleTime>0.2</CycleTime><AssayXData Points="25">pAAlRGANJUQ+GiVE+iYlRMczJUSkQCVEcU0lRC1aJUQKZyVEx3MlRKSAJURgjSVELZolRPqm
JUTHsyVElMAlRGDNJUQt2iVE+uYlRNfzJUSkACZEYA0mRC0aJkQKJyZE1zMmRA==</AssayXData><AssayYData Points="25">XwxJwK4FV8A1L13Aq69gwD7XY8AIp2XAKgVowK5vacASsmrAf/FrwDglbcAk3m3AFvRuwPzX
b8CTYnDAshVxwPTAccBKp3LAhTJzwKXLc8DMuHTAig51wD+LdcAQuHXAqiZ2wA==</AssayYData></Step><Step><CommonData><SampleLocation>12</SampleLocation><SampleID></SampleID><SampleGroup></SampleGroup><SampleInfo></SampleInfo><SampleRow>D</SampleRow><SamplePlate>1</SamplePlate><WellType>NEUTRALIZATION</WellType><Concentration>-1</Concentration><ConcentrationUnits>µg/ml</ConcentrationUnits><MolarConcentration>-1</MolarConcentration><MolarConcUnits>nM</MolarConcUnits><MolecularWeight>-1</MolecularWeight><Temperature>25</Temperature><StartTime>830825</StartTime><AssayTime>5</AssayTime></CommonData><FlowRate>1000</FlowRate><StepType>KREGENERATION</StepType><StepName>Regeneration</StepName><StepStatus>OK</StepStatus><ActualTime>4.99999</ActualTime><CycleTime>0.2</CycleTime><AssayXData Points="25">pEAmRHFNJkQ+WiZE+mYmRNdzJkSkgCZEcY0mRC2aJkT6piZEx7MmRKTAJkRgzSZEPtomRArn
JkTH8yZElAAnRGANJ0Q+GidECicnRMczJ0SUQCdEYE0nRC1aJ0QKZydE13MnRA==</AssayXData><AssayYData Points="25">ws2PvWSQSr3jnbu8kbWMOxKwvzwkvCY9Bx1UPVu9jT2GIJo97eexPezsxD03ac89Wc3gPes0
5z3lfAA+w64CPiVHCj7ceAw+SLERPvb0FT4/TB4+wHEcPvYPJT681CI+3o4oPg==</AssayYData></Step><Step><CommonData><SampleLocation>11</SampleLocation><SampleID></SampleID><SampleGroup></SampleGroup><SampleInfo></SampleInfo><SampleRow>D</SampleRow><SamplePlate>1</SamplePlate><WellType>REGENERATION</WellType><Concentration>-1</Concentration><ConcentrationUnits>µg/ml</ConcentrationUnits><MolarConcentration>-1</MolarConcentration><MolarConcUnits>nM</MolarConcUnits><MolecularWeight>-1</MolecularWeight><Temperature>25</Temperature><StartTime>846904</StartTime><AssayTime>5</AssayTime></CommonData><FlowRate>1000</FlowRate><StepType>KREGENERATION</StepType><StepName>Regeneration</StepName><StepStatus>OK</StepStatus><ActualTime>5.00103</ActualTime><CycleTime>0.2</CycleTime><AssayXData Points="25">pIAnRHGNJ0Q+midECqcnRNezJ0SkwCdEcc0nRD7aJ0T65idEx/MnRKQAKERxDShELRooRPom
KETXMyhEpEAoRHFNKEQ+WihE+mYoRNdzKESkgChEcY0oRD6aKET6pihE6LMoRA==</AssayXData><AssayYData Points="25">WV5MwC/MWMBe4F7A7+diwGFTZcC0T2fACzxpwGJ+asAnoGvAMwxtwFO7bcCHy27AQ19vwBc8
cMBNOnHAS+ZxwCuBcsCm/HLAtXhzwI/Kc8AscnTAhQJ1wHysdcD3cXXAawN2wA==</AssayYData></Step><Step><CommonData><SampleLocation>12</SampleLocation><SampleID></SampleID><SampleGroup></SampleGroup><SampleInfo></SampleInfo><SampleRow>D</SampleRow><SamplePlate>1</SamplePlate><WellType>NEUTRALIZATION</WellType><Concentration>-1</Concentration><ConcentrationUnits>µg/ml</ConcentrationUnits><MolarConcentration>-1</MolarConcentration><MolarConcUnits>nM</MolarConcUnits><MolecularWeight>-1</MolecularWeight><Temperature>25</Temperature><StartTime>862832</StartTime><AssayTime>5</AssayTime></CommonData><FlowRate>1000</FlowRate><StepType>KREGENERATION</StepType><StepName>Regeneration</StepName><StepStatus>OK</StepStatus><ActualTime>4.99901</ActualTime><CycleTime>0.2</CycleTime><AssayXData Points="25">tcAoRILNKEQ+2ihEC+coRNjzKESlAClEcQ0pRE8aKUQbJylE6DMpRLVAKURxTSlEPlopRBtn
KUTYcylEpYApRHGNKURPmilEG6cpRNizKUS1wClEcc0pRD7aKUQb5ylE2PMpRA==</AssayXData><AssayYData Points="25">vpkNvcY8kLwlkvU7FQwBPcdvRz0pzIY9++GtPUcxxD0AUto9UcjrPdtkAD6Lrwk+S8gJPmrF
Ez4Y2Rc+XqkdPmOyIz5CsSk+ICAvPtjCMT7KDDU+AQU7PgoUPj5LGUU+8iVEPg==</AssayYData></Step><Step><CommonData><SampleLocation>1</SampleLocation><SampleID></SampleID><SampleGroup></SampleGroup><SampleInfo></SampleInfo><SampleRow>D</SampleRow><SamplePlate>1</SamplePlate><WellType>BUFFER</WellType><Concentration>-1</Concentration><ConcentrationUnits>µg/ml</ConcentrationUnits><MolarConcentration>-1</MolarConcentration><MolarConcUnits>nM</MolarConcUnits><MolecularWeight>-1</MolecularWeight><Temperature>25</Temperature><StartTime>877531</StartTime><AssayTime>60</AssayTime></CommonData><FlowRate>1000</FlowRate><StepType>BASELINE</StepType><StepName>Baseline</StepName><StepStatus>OK</StepStatus><ActualTime>60</ActualTime><CycleTime>0.2</CycleTime><AssayXData Points="300">pQAqRHINKkQuGipECycqRMgzKkSlQCpEck0qRD9aKkQLZypEyHMqRJWAKkRyjSpEP5oqRAun
KkTYsypElcAqRHLNKkQu2ipEC+cqRNjzKkSVACtEcg0rRD8aK0QLJytE2DMrRKVAK0SCTStE
LlorRAtnK0TYcytEpYArRHKNK0Q/mitEC6crRNizK0SlwCtEcs0rRD/aK0QL5ytE2PMrRKUA
LERyDSxEPxosRAsnLETIMyxEpUAsRHJNLEQ/WixEC2csRNhzLESlgCxEco0sRD+aLEQLpyxE
2LMsRKXALERhzSxEP9osRAvnLETY8yxEpQAtRHINLUQ/Gi1ECyctRNgzLUSVQC1Eck0tRD9a
LUT7Zi1E2HMtRJWALURhjS1ELpotRAunLUTYsy1EpcAtRHLNLUQ/2i1EC+ctRNjzLUSlAC5E
cg0uRD8aLkQLJy5E2DMuRKVALkRyTS5EP1ouRAtnLkTYcy5EpYAuRHKNLkQumi5EC6cuRMiz
LkSlwC5Ecs0uRD/aLkT75i5E2PMuRKUAL0RyDS9EPxovRAsnL0TYMy9EpUAvRHJNL0Q/Wi9E
C2cvRMhzL0SlgC9Eco0vRD+aL0T7pi9E2LMvRKXAL0RyzS9ELtovRPvmL0TY8y9EpQAwRHIN
MEQuGjBECycwRMgzMESlQDBEck0wRC5aMEQLZzBEyHMwRKWAMERyjTBEP5owRPumMETYszBE
lcAwRHLNMEQ/2jBEC+cwRNjzMESVADFEcg0xRD8aMUQLJzFEyDMxRKVAMURyTTFEP1oxRPtm
MUTIczFEpYAxRHKNMUQ/mjFEC6cxRMizMUSlwDFEcs0xRC7aMUT75jFE2PMxRJUAMkRyDTJE
PxoyRAsnMkTYMzJElUAyRHJNMkQ/WjJEC2cyRNhzMkSVgDJEYY0yRD+aMkQLpzJE2LMyRJXA
MkRhzTJEP9oyRPvmMkTI8zJElQAzRHINM0QuGjNE+yYzRNgzM0SVQDNEck0zRJBaM0T7ZjNE
2HMzRJWAM0RhjTNEP5ozRPumM0TYszNEpcAzRHLNM0Q/2jNE++YzRMjzM0SVADREcg00RD8a
NEQLJzRE2DM0RJVANERyTTRECVw0RPtmNETYczREpYA0RHKNNEQ/mjREC6c0RMizNESlwDRE
Yc00RC7aNEQL5zREyPM0RKUANURhDTVELho1RAsnNUTYMzVEpUA1RHJNNUQ/WjVEC2c1RNhz
NUSlgDVEco01RD+aNUT7pjVE2LM1RJXANURhzTVEP9o1RPvmNUTY8zVEpQA2RHINNkQuGjZE
Cyc2RNgzNkSVQDZEck02RD9aNkQLZzZE2HM2RJWANkRyjTZEP5o2RAunNkTIszZElcA2RHLN
NkQu2jZEC+c2RMjzNkSlADdEcg03RD8aN0T7JjdE2DM3RJVAN0RhTTdEP1o3RPtmN0TYczdE
lYA3RHKNN0QumjdE+6Y3RMizN0SlwDdEcs03RC7aN0QL5zdEyPM3RKUAOERhDThELho4RAsn
OETIMzhEpUA4RHJNOEQ/WjhEC2c4RMhzOESVgDhEco04RD+aOEQLpzhEyLM4RJXAOERhzThE
Lto4RAvnOETY8zhE</AssayXData><AssayYData Points="300">w2x1PrBTdz7MU3c+nH14PiNLgD5A94A+hpd/PoRXgT52W4E+0byCPthLgz6bEIQ+d6iDPj4a
hD72VIU+tZOHPl42hD4doIY+6peGPo+FiD6QJIk+idOMPpnFij6gZIs+wheMPlgCjT6xTYo+
8mWMPrmLiz6jw40+KpuOPiUHkD5CxY4++DiQPiENjz6lNZA+/lWSPos8kj6Go5A+qFyRPq67
kT66K5Q+pz2UPqQXlD4/spI+/VSSPpL8lT4yf5g+yBuZPtX6lT7RFZc++3CWPkbllz4AGJc+
cwWbPqFkmT4hdpk+IhWaPrtlmj6LVpg+vk2bPhYUmj6r7ps+w3CdPjnTmz4Vd5w+AvydPusb
nj5s4J0+xCacPv3Gnj4taZ0+FJeePizenz7St58+ftGfPk/6nj6Q0J4+bzifPuMQoj69B6E+
ixCgPvHnnz6k16I+zE+iPk+IoT7AZaA+H5ajPsVLoz7oJ6I+Nx2mPs2wpD7Yr6M+VW2kPtkF
oz4foaQ+pkKlPqX1oz7trqM+e2+mPjPlpD4hdKY++NekPkbipj6X+6Q+9DaoPgjupj77Fak+
7JioPqiJqD7Hu6Y+5MWpPsu6qz6PJag+bcupPqSwqz7iF6g+JueqPtBUqj6NfKo+y6irPpQi
pz77nKo+xUmtPhZ+qj5bTqo+kRWsPgkvqz7o+Kk+CJmtPnVkrT5mRK4+U9GqPkIMrT6OGK0+
rymvPmhlrj5U9qw+Z7esPjL6rj41oa8+36WvPnKzrj6A7q4+MQivPhvFrj7xFa4+IiCvPmJ1
rz7BlbA+1wGxPnGPsD5F+7E+/2GxPpi1sD7xZrE+IaeyPlxxsz6KJLE+ZEmxPohssj7bQLE+
3NCzPg3TsT7vKbQ+mFCzPheVsT78pbU+N6izPonCsj7ZBrI+sqO0PpH7tT49dbU+qx20Pg5f
tD6T/rQ+M9G1PlhTtT6FV7c+JHq0PjyJtD68LbQ+kIG1PgYktj6au7U+0YG1PveTtz7O77Y+
tUG4PgqJtz6no7Q+T661PrQ1uT5CWbU+OM63Pp9Ktz6E6bY+FIy4PiObuD5BtLc+B5O5PpfW
uD4jFLk+kCC3PnWyuT6QEbg+1Wa6PoTmuD7dMrk+pgC7Pt8guT65rbs+3nu5PrRpuT5GF7k+
AiS5Pv6huT5Dcro+pIG8Pll9uz6QLrs+j+24PosQvD6HiLs+qp28Pu8PvD4ZP7w+OhK9PspV
vj5DDL4+/fq7Pl9Kuz5hh70++GO+PjSsvD5c17s+fa2/Pqy5vD6s3Lw+UCK/PlGZvT7nVr8+
CCS/Pjj/uz6wcL4+vIe8PiLyvT4I1bw++qW+Pg1evj4I8L8+uza/PgD3vz5zm8A+32q+Pp6W
vz7reL8+9yO/Ps+Wvz7KusI+I+u/PioAvz5O4r8+YUTBPu6owD7FrL8+b6bAPv3cwD7WGcA+
QHHAPt6YwD4JVsE+x8LAPuQwwD6MDsE+qAHAPlBowD6vs8I+uD7FPnWywz75usA+UB7CPovY
wD4kd8I++T/BPuJdwz6QFcI+8RXDPujgwz4gFMI+LbHDPtSqwT5W98I+4JnGPimQxj4oNMI+
KpXDPq26wz4IdMM+</AssayYData></Step><Step><CommonData><SampleLocation>3</SampleLocation><SampleID>QA013.2 G7/L4</SampleID><SampleGroup></SampleGroup><SampleInfo></SampleInfo><SampleRow>D</SampleRow><SamplePlate>1</SamplePlate><WellType>KLOAD</WellType><Concentration>10</Concentration><ConcentrationUnits>µg/ml</ConcentrationUnits><MolarConcentration>-1</MolarConcentration><MolarConcUnits>nM</MolarConcUnits><MolecularWeight>-1</MolecularWeight><Temperature>25</Temperature><StartTime>943240</StartTime><AssayTime>80</AssayTime></CommonData><FlowRate>600</FlowRate><StepType>LOADING</StepType><StepName>Loading</StepName><StepStatus>OK</StepStatus><ActualTime>80</ActualTime><CycleTime>0.2</CycleTime><AssayXData Points="400">pQA5RHINOUQ/GjlECyc5RNgzOUSlQDlEck05RD9aOUQLZzlE2HM5RKWAOURyjTlEP5o5RAun
OUTYszlEGME5RGHNOUQ/2jlEC+c5RNjzOUSlADpEcg06RD8aOkQLJzpE2DM6RKVAOkRyTTpE
P1o6RAtnOkTIczpEpYA6RGGNOkQ/mjpEC6c6RNizOkSlwDpEcs06RE/aOkQL5zpE2PM6RKUA
O0RyDTtEPxo7RAsnO0TYMztEpUA7RHJNO0Q/WjtEC2c7RPlzO0SlgDtEco07RD+aO0Q9pztE
6bM7RKXAO0RhzTtEP9o7RAvnO0TY8ztEpQA8RHINPERFGzxECyc8RNgzPESlQDxEgk08RD9a
PET7ZjxE2HM8RKWAPERyjTxEP5o8RAunPETYszxEpcA8RHLNPEQ/2jxEC+c8RNjzPESVAD1E
cg09RD8aPUT7Jj1E2DM9RJVAPURyTT1EP1o9RAtnPUTYcz1EpYA9RGGNPUQ/mj1EC6c9RNiz
PUSlwD1Ecs09RD/aPUQL5z1E2PM9RKUAPkRyDT5EPxo+RAsnPkTYMz5EpUA+RHJNPkQ/Wj5E
C2c+RMhzPkSVgD5EYY0+RD+aPkQLpz5E2LM+RKXAPkSjzT5EP9o+RAvnPkTY8z5EpQA/RGEN
P0Q/Gj9E+yY/RNgzP0SlQD9Eck0/RD9aP0QLZz9E2HM/RKWAP0RyjT9EX5o/RAunP0TYsz9E
lcA/RHLNP0Q/2j9EC+c/RMjzP0SlAEBEcg1ARD8aQEQLJ0BE2DNARChBQERyTUBEP1pARBxn
QETYc0BEpYBARHKNQEQumkBE+6ZARNizQESVwEBEcs1ARD/aQEQL50BE2PNARKUAQURyDUFE
LhpBRAsnQUTIM0FEpUBBRHJNQUSxWkFE+2ZBRMhzQUSlgEFEgo1BRD+aQUQLp0FE+bNBRJXA
QURyzUFEP9pBRAvnQUTI80FElQBCRHINQkQ/GkJE+yZCRMgzQkSVQEJEck1CRD9aQkQLZ0JE
yHNCRJWAQkRhjUJEP5pCRAunQkTYs0JEpcBCRHLNQkQ/2kJE++ZCRNjzQkSlAENEcg1DRC4a
Q0T7JkNE2DNDRKVAQ0RyTUNEP1pDRAtnQ0TYc0NEpYBDRHKNQ0Q/mkNEC6dDRMizQ0SVwENE
cs1DRD/aQ0T75kNE2PNDRJUARERhDURELhpERAsnRETYM0REpUBERHJNREQ/WkREC2dERNhz
RESlgEREco1ERMKaREQLp0RE2LNERKXARERhzUREP9pERAvnRETY80RE9wBFRGENRUQuGkVE
CydFRN40RUSlQEVEck1FRC5aRUQLZ0VEYXVFRJWARURyjUVEP5pFRAunRUTYs0VElcBFRGHN
RUSQ2kVE++ZFRNjzRUSlAEZEcg1GRIAaRkQLJ0ZEyDNGRKVARkRhTUZEP1pGRAtnRkTYc0ZE
lYBGRHKNRkQ/mkZEC6dGRMizRkSlwEZEcs1GRD/aRkQL50ZE2PNGRJUAR0RhDUdEPxpHRAsn
R0RbNEdElUBHRHJNR0QuWkdE+2ZHRMhzR0SlgEdEco1HRC6aR0T7pkdEyLNHRKXAR0RhzUdE
LtpHRAvnR0TY80dEpQBIRHINSEQ/GkhE+yZIRMgzSESlQEhEYU1IRC5aSEQLZ0hE2HNIRKWA
SERyjUhELppIRPumSETYs0hEpcBIRGHNSERP2khEY+hIRMjzSESVAElEcg1JRC4aSUT7JklE
2DNJRJVASURyTUlELlpJRPtmSUTYc0lEpYBJRHKNSUQ/mklE+6ZJRMizSUSlwElEcs1JRC7a
SUQL50lEyPNJRNYASkRyDUpELhpKRPsmSkTIM0pE1kBKRGFNSkQ/WkpE+2ZKROlzSkSVgEpE
YY1KRD+aSkT7pkpE2LNKRKXASkRhzUpEP9pKRPvmSkTY80pElQBLRGENS0QuGktE+yZLRNgz
S0SlQEtEYU1LRD9aS0QLZ0tE2HNLRKWAS0RyjUtELppLRPumS0TIs0tEpcBLRGHNS0Q/2ktE
++ZLRMjzS0RqAUxEYQ1MRD8aTET7JkxE2DNMRJVATERyTUxELlpMRChpTETYc0xElYBMRGGN
TEQ/mkxE+6ZMRMizTESVwExEo81MRC7aTEQL50xE2PNMRA==</AssayXData><AssayYData Points="400">kry9PoH5vj7KQ70+xhTAPlcwwz6dUcM+ptnHPmKoyT6kvc4+pXDQPiwB0D7Zs9Q+oa7YPn1A
2z7YxNw+56jbPkOQ4T4yB+Q+EkLnPoZV6T6+Gew+mPbrPvGz8D6jGvQ+qsT2PnTv9j4kK/s+
dar8PkxwAD8/9QE/nkECPy2+BD8N1gU/i6IGP3QmCT8v1wk/mgoLP1DECz8tVw4/b2cOP+3X
Dz9NLxE/bvYRP36XEz+bXxU/Lb4WPxipFj/ttRg/q6kaP7uZGj/WBxw/54odPyIgIT+S1CA/
9uUhPyuTIj/xGyQ/crojP73xJT9kCyg/r7koP0zuKD9yoio/9jwtP6QfLj+dHy8/tgsxPyBm
MT/LzzI/uTQzP346ND/6QzQ/HVg3P+aBNz/lbjg/i1E6P80zPD9hBjs/fm49P5D2Pj8CdEA/
rQBCP87zQT/VxkM/BZlEP/ilRT9fyUY/2nFIPzQ7ST8CPEk/uD9LP6jzTD/OGU4/xNNNP9AC
Tz8spFA/FqhRP3fCUj/4zlM/JPlTP+wOVj+0GlY/mU9XPwdXVz9t/1k/tdZZP6dhWz9teVw/
f/1dP001Xj9fQ2A/oVZgP1gNYT8vbmI/OnRjP7QrZD99oGQ/JxVlP4U1Zj8VdWg/xLNoP4sP
aT9Uo2s/qnBsPwKFbD+xjm0/ceJtP5kVcD9h724/k5BwP4TVcD+uBnI/SjJ0Pwh0dD8XbXU/
zol3P8pReD+0+ng/TsV4P88Eej+hsns/wUx8P2cVfT91on0/ss5+P6lgfz+2rX8/KEeAP8AO
gT/MZYE/qrOBPy/TgT+8D4I/UJaCPyVjgz+ycYM/8waEP9eMhD/AiIQ/4gWFP1VzhT9kRIU/
la+FP1tyhj/pioY/GFeHPxSWhz8UvYc/1lCIP9ugiD/Sc4g/3UuJP7PKiT/uaok/6FmJP2Z1
ij9FlIo/e92KP95MjD91X4s/IcmLP61jjD8e24w/PzKNP3NJjT94lI4/3C+OP/xjjj/x8I4/
uvKOP5kpjz9vBJA/jx+QPz5CkD/ipJA/xfCQP9/2kT9zdJE/aA2SPzAxkj/KwpI/RVWTP04l
kz8oi5M/YNGTPym4kz9m4JM/LrOUP73nlD8IfJU/JB6VPzY8lT92eJY/RSuWPzW1lj/AMJY/
o++WP3Ndlz9Yt5c/RFGYP1s6mD+/4Jg/4ZWYP2PamD9vz5g/cs2ZP8tTmT9h0pk/zgOaP9es
mj/qepo/ngebP00Omz/N35s/iombP247nD+eT5w/J1ecP6NxnD/htJw/O9GcPwavnT9Iu50/
BtOdP/zmnT9JPp4/TIqeP2EBnj8FNp8/g4CfP0ETnz/ZTZ8/jeifP+wxoD8bBqA/k0egP712
oD+PRKE/FC2hP1VAoT/FrKE/jImiP5mooj9GKqI/rS6jP+w3oz8TdKM/DQKjP02Eoz9VZaM/
1x6kPwWpoz/RjaQ/5Q+lP4aGpD9T56Q/EXakP/qDpT9yIqU/vD+lP/fopT9/TaY/RwqmP0YW
pj9b6aY/JjGnPwg0pz+9tac/tv2mPyQ3pz8++Kc/qvunPymAqD/s8ac/fsWoP5CYqD8shag/
fompP10ZqT+c9ak/LGmpP1PqqT9++Kk/NzeqPwyoqT+lUqo/yKKqP2kBqz8TA6s/FS6rP9h3
qz+Clqs/3u+rPzmKrD9Szas/IGysP7jkqz+L0aw//DqtP6cJrT9zbqw/E76sP7aBrT9fGK0/
laitP0yIrT+zYa0/xsiuP5iArj9kca4/e+2uP+J+rj/Fuq4/MlGvPx9hrz+nfK8/e1avPzoT
sD/Tqq8/+uWvP5PHsD8BU7A/aOSvPzwGsD/+drA/4mmxP29msT/P3rE/d12xP5ZcsT/A2rE/
V6axP+eUsj9/nbI/APqxP4NPsj8Xd7I/vceyP0ujsj+NBbM/+FizP5VSsz8IcrM/UiSzPwfQ
sz8HxbM/Dgi0P/3tsz9pT7Q/BoS0PzLAsz8HerQ/f9e0Pz3ztD+QzbQ/N1a1PwNdtT984rQ/
qI+1P/OatT/gpbU/YdG1PyCCtj+YyLU/DSS2P8mUtj81n7c/3LG2Py2/tj9GC7c/6lG3Py/5
tj9vFLc/JbG3P+iVtz/KqLg/ioK3P6IzuD8+5bc/8Sq4Pw==</AssayYData></Step><Step><CommonData><SampleLocation>1</SampleLocation><SampleID></SampleID><SampleGroup></SampleGroup><SampleInfo></SampleInfo><SampleRow>D</SampleRow><SamplePlate>1</SamplePlate><WellType>BUFFER</WellType><Concentration>-1</Concentration><ConcentrationUnits>µg/ml</ConcentrationUnits><MolarConcentration>-1</MolarConcentration><MolarConcUnits>nM</MolarConcUnits><MolecularWeight>-1</MolecularWeight><Temperature>25</Temperature><StartTime>1029054</StartTime><AssayTime>60</AssayTime></CommonData><FlowRate>1000</FlowRate><StepType>BASELINE</StepType><StepName>Baseline</StepName><StepStatus>OK</StepStatus><ActualTime>59.998</ActualTime><CycleTime>0.2</CycleTime><AssayXData Points="300">tQBNRGENTUQuGk1ECydNRNgzTUSVQE1EYU1NRC5aTUQLZ01E2HNNRJWATURhjU1ELppNRAun
TUTYs01EpcBNRHLNTUQu2k1E++ZNRN70TUSVAE5EYQ1ORD8aTkQLJ05EyDNORKVATkRhTU5E
LlpORPtmTkTYc05EpYBORHKNTkQ/mk5E+6ZORMizTkSlwE5Ecs1ORD/aTkT75k5E2PNORKUA
T0RyDU9EPxpPRAsnT0TYM09EpUBPRHJNT0Q/Wk9EC2dPRNhzT0SlgE9Eco1PRD+aT0QLp09E
2LNPRKXAT0RyzU9E0tpPRAvnT0TY809EpQBQRHINUEQ/GlBECydQRNgzUESlQFBEck1QRD9a
UEQLZ1BE2HNQRKWAUERyjVBEP5pQRAunUETYs1BEpcBQRHLNUEQ/2lBEPedQRNjzUESlAFFE
cg1RRD8aUUQLJ1FE2DNRRKVAUURyTVFEP1pRRAtnUUTYc1FEpYBRRHKNUUQ/mlFEC6dRRNiz
UUSlwFFEcs1RRD/aUUQL51FE2PNRRKUAUkRyDVJEPxpSRAsnUkTYM1JEpUBSRHJNUkQ/WlJE
C2dSRNhzUkSlgFJEco1SRD+aUkQLp1JE2LNSRKXAUkRyzVJEP9pSRAvnUkTY81JEpQBTRHIN
U0Q/GlNECydTRNgzU0SlQFNEck1TRC5aU0QLZ1NE2HNTRKWAU0RyjVNEP5pTRAunU0TYs1NE
pcBTRHLNU0Q/2lNEC+dTRNjzU0SlAFREcg1URD8aVEQLJ1RE2DNURKVAVETaTlREP1pURPtm
VETYc1RElYBURHKNVEQ/mlREC6dURNizVESlwFREcs1URD/aVEQL51REyPNURKUAVURhDVVE
PxpVRAsnVUTYM1VEpUBVRHJNVUQ/WlVEC2dVRNhzVUSlgFVEco1VRD+aVUQLp1VEyLNVRKXA
VURyzVVEP9pVRAvnVUTY81VEpQBWRHINVkQ/GlZECydWRMgzVkSlQFZEck1WRD9aVkQLZ1ZE
2HNWRKWAVkRyjVZEP5pWRAunVkTYs1ZEpcBWRHLNVkQ/2lZEC+dWRNjzVkSlAFdEcg1XRC4a
V0QLJ1dE2DNXRKVAV0RhTVdEP1pXRAtnV0TYc1dElYBXRGGNV0QumldE+6ZXRMizV0SlwFdE
Yc1XRD/aV0T75ldE2PNXRKUAWERhDVhELhpYRAsnWETYM1hEpUBYRHJNWEQuWlhE+2ZYRNhz
WESVgFhEYY1YRC6aWEQLp1hEyLNYRJXAWERyzVhE+dtYRAvnWETY81hEpQBZRHINWUQ/GllE
CydZRNgzWUSlQFlEck1ZRD9aWUQLZ1lEyHNZRJWAWURyjVlEP5pZRAunWUTYs1lEpcBZRGHN
WUQ/2llEC+dZRNjzWUSlAFpEYQ1aRD8aWkQLJ1pE2DNaRKVAWkRyTVpEP1paRAtnWkTYc1pE
pYBaRHKNWkQumlpE+6ZaRNizWkSlwFpEcs1aRD/aWkQL51pE2PNaRKUAW0RyDVtELhpbRPsm
W0TYM1tElUBbRHJNW0ShWltEC2dbRNhzW0SlgFtEco1bRC6aW0QLp1tEyLNbRKXAW0RyzVtE
P9pbRAvnW0TI81tE</AssayXData><AssayYData Points="300">SN27PzhyvD+Cxbw/RVe8P209vT9uF70//L28PwHXvD9gxbw/HfG8P1A1vT9XIL0/QKS8P8oP
vT8x/rw/HNG8P7ISvT/SGb0/qsC9P9c7vT+Itbw/IEa9P+EbvT9WCL0/Cky9P3jzvT8YP70/
/9a8Pwa6vD9AEr0/O8u8P8SevD+xRr0/0CG8PyoavT8YRr0/QpK9P5u5vT8TB70/CmS9P1ke
vT+hT70/7S69PyI/vT+V/Lw/VjW9P2dwvT+RiL0/C3K9Pw93vT9vOr0/Myu9P8y9vT8mH70/
omC9PzyVvT9uOb0/hs+8PwWjvT8Pp70/tKS9P4hhvT8eo70/dOm8P7divT+nP70/Rmy9P1mU
vT9Brr0/o6m9P1g6vT9DS70/taO8P0ayvT/Hc70//TG9P2DbvT9FCb0/5Ku9P5fUvT+cyL0/
SJW9P/7rvT+Rj70/LNq9P5WcvT+jZL0/svy9P8UXvj+1Sb4/6jG+P9OsvT98fL0/0Ni9P2hb
vT9KtL0/DWi9P3R5vT8aeL0/fZm9P0Ncvj/k1r0/mHi9P+x8vT9QnL0/tuW9P5hwvT8avb0/
sIq9P9o6vj/Kmr0/Ay2+P0qVvT+htr0/Om69P5FXvT8V570/QcS9P6+svT+mg74/mdu9P/6p
vT+F5r0/8ei+PxV4vj/Q3b0/q42+PyDMvT/vmr0/Vwy+P/cFvj+7dr0/y6m9P1rJvT9He70/
mOq9P5r9vT9ZB74/zA6+P6N7vT/Sa70/HFq9Px/4vT+RML4/a0a+P+zpvT/39r0/9gG+PzwE
vj8hDr4/X1m+P8djvT+W2b0/ByO+P7wKvj+Rtr0/Liq+PwFmvj8J5r0/aSS+P1Fgvj+Bk74/
GjG+PyzRvT/WTL0/w769P6U1vj88rb4/9PG9P6/YvT/6wr4/9Ru+P0Vkvj/dHL4/hHa+P7hW
vj/WOb4/L2W+P4ODvj+Sb74/UTi+P9iNvj+ukL4/vTW+P6EQvz9y/70/prK+P6ZUvj9kgL4/
Wii+P66ivj/uRb4/hY2+PwCJvj8j6r0//DW+P6iKvj/JRb4/VI6+PwUcvj/pNr4/Nmm+P8dA
vj8cJb4/pky+P1l5vj8Smr4/++6+PzjHvj+OJL4/7d2+Py5lvj+pAL8/G+u+P3SHvj+XvL4/
O2y+P4Zgvj86jL4/z72+P/jAvj/YEL4/A1G/P/6+vj/jYr4/h7C+P/Elvj8u574/bw2+P7wv
vj95dL8/Tv6+Pwi/vj/iKL8/S3i+P5wmvz8fXL8/qry+P4ajvj+P6b4/GAO/Pzsivz+P5r4/
Ua++P36Hvj+uNL8/3TW/P3Pjvj+xlL4/9Iy+Pwfkvj+YzL4/mcO+P5nMvj/4174/mZi/P3bp
vj+lCr8/4xS/P1DVvj+Am74/Geq+P1hKvz8Bor8/wAC/P7BUvz8LQr8/GAe/P9n7vj9D474/
QMW+P6Ogvj9Ai74/c8++P+jPvj/j1b4/PqC/P+cyvz/h0L4/5FG/P56Tvz/kkL8/Qsu/P+dZ
vz94874/NS2/P9pOvz8yub4/nT6/P+R1vz8doL8/UY+/P3oIvz8TBb8/FS+/PzPUvj9RC78/
UBy/P4hAvz9iG78/</AssayYData></Step><Step><CommonData><SampleLocation>8</SampleLocation><SampleID>BG505.W6.C2 gp120</SampleID><SampleGroup></SampleGroup><SampleInfo></SampleInfo><SampleRow>D</SampleRow><SamplePlate>1</SamplePlate><WellType>KSAMPLE</WellType><Concentration>-1</Concentration><ConcentrationUnits>µg/ml</ConcentrationUnits><MolarConcentration>250</MolarConcentration><MolarConcUnits>nM</MolarConcUnits><MolecularWeight>-1</MolecularWeight><Temperature>25</Temperature><StartTime>1097276</StartTime><AssayTime>180</AssayTime></CommonData><FlowRate>600</FlowRate><StepType>ASSOC</StepType><StepName>Association</StepName><StepStatus>OK</StepStatus><ActualTime>180</ActualTime><CycleTime>0.2</CycleTime><AssayXData Points="900">lQBcRFENXEQeGlxE6yZcRMgzXESVQFxEUU1cRC9aXETrZlxEuHNcRIWAXERRjVxEHppcRPum
XES4s1xEhcBcRFHNXEQe2lxE6+ZcRLjzXESFAF1EUQ1dRB4aXUTrJl1EyDNdRIVAXURRTV1E
L1pdROtmXUS4c11EhYBdRFGNXUQeml1E+6ZdRLizXUSFwF1EUc1dRB7aXUT75l1EuPNdRIUA
XkRRDV5ELxpeROsmXkTIM15ElUBeRFFNXkQeWl5E+2ZeRLhzXkSVgF5EYo1eRB6aXkTrpl5E
uLNeRIXAXkRRzV5EHtpeROvmXkTI815ElQBfRFENX0QvGl9E+yZfRLgzX0SFQF9EYk1fRC9a
X0TrZl9EuHNfRJWAX0RijV9EL5pfRAynX0S4s19ElcBfRFHNX0Qv2l9E++ZfRMjzX0SVAGBE
Yg1gRC8aYET7JmBEyDNgRJVAYERiTWBEL1pgRPtmYETIc2BEpYBgRGKNYEQvmmBE+6ZgRMiz
YESVwGBEYs1gRC/aYET75mBEyPNgRHACYURiDWFELxphRPsmYUTIM2FElUBhRGJNYUQvWmFE
+2ZhRMhzYUSVgGFEYo1hRC+aYUT7pmFEyLNhRJXAYURizWFEL9phRPvmYUTI82FElQBiRGIN
YkQvGmJE+yZiRMgzYkTGQGJEYk1iRC9aYkT7ZmJEyHNiRJWAYkRijWJEL5piRPumYkTIs2JE
lcBiRGLNYkQv2mJE++ZiRMjzYkSVAGNEYg1jRC8aY0T7JmNEyDNjRJVAY0RiTWNEL1pjRPtm
Y0TIc2NElYBjRFGNY0QvmmNE+6ZjRMizY0SVwGNEYs1jRC/aY0T75mNEyPNjRJUAZERiDWRE
LxpkRPsmZETIM2RElUBkRGJNZEQvWmRE+2ZkRMhzZESVgGREYo1kRC+aZET7pmREyLNkRJXA
ZERizWREL9pkRPvmZETI82RElQBlRGINZUQvGmVE+yZlRMgzZUSVQGVEYk1lRC9aZUT7ZmVE
yHNlRJWAZUQGjmVEL5plROumZUTIs2VElcBlRGLNZUQv2mVE6+ZlRMjzZUSVAGZEUQ1mRC8a
ZkT7JmZEyDNmRJVAZkRRTWZEL1pmRPtmZkTIc2ZElYBmRGKNZkQvmmZE+6ZmRMizZkSVwGZE
Ys1mRC/aZkTr5mZEuPNmRJUAZ0RiDWdELxpnRPsmZ0TIM2dElUBnRGJNZ0QvWmdE+2ZnRMhz
Z0SVgGdEYo1nRC+aZ0T7pmdE2bNnRJXAZ0RizWdEP9pnRPvmZ0TI82dEhQBoRGINaEQvGmhE
+yZoRMgzaESVQGhEck1oRC9aaET7ZmhEyHNoRJWAaERijWhEL5poROumaETIs2hElcBoRGLN
aEQv2mhE++ZoRMjzaESVAGlEYg1pRC8aaUT7JmlEyDNpRNdAaURiTWlEL1ppROtmaUTIc2lE
hYBpRGKNaUQvmmlE66ZpRMizaUSVwGlEUc1pRC/aaUTr5mlEyPNpRIUAakRiDWpEHhpqRPsm
akTIM2pElUBqRGJNakQeWmpE+2ZqRMhzakSFgGpEYo1qRC+aakT7pmpEyLNqRIXAakRizWpE
L9pqRPvmakTI82pElQBrRGINa0QvGmtE6yZrRMgza0SVQGtEYk1rRC9aa0T7ZmtEyHNrRJWA
a0RRjWtEL5prRPuma0S4s2tElcBrRGLNa0Qv2mtE6+ZrRMjza0SVAGxEUQ1sRC8abET7JmxE
yDNsRIVAbERiTWxEL1psRPtmbETIc2xEDoJsRGKNbEQemmxE+6ZsRLizbESVwGxEYs1sRB7a
bETr5mxEyPNsRJUAbURRDW1EHhptRPsmbUTIM21ElUBtRGJNbUQeWm1E+2ZtRLhzbUSVgG1E
Yo1tRB6abUT7pm1EyLNtRIXAbURRzW1EL9ptRPvmbUS4821ElQBuRGINbkQeGm5E6yZuRMgz
bkSVQG5EUU1uRC9abkT7Zm5EyHNuRJWAbkRijW5EL5puRPumbkTIs25EhcBuRGLNbkQv2m5E
++ZuRLjzbkSVAG9EUQ1vRC8ab0TrJm9EyDNvRJVAb0RRTW9EHlpvRPtmb0TIc29ElYBvRFGN
b0Qvmm9E66ZvRMizb0SFwG9EUc1vRB7ab0QM529EyPNvRIUAcERRDXBELxpwRPsmcES4M3BE
hUBwRGJNcEQvWnBE62ZwRLhzcESVgHBEYo1wRC+acETrpnBEyLNwRIXAcERizXBEHtpwRPvm
cETI83BElQBxRGINcUQvGnFEHCdxRLgzcUSVQHFEUU1xRC9acUT7ZnFEuHNxRJWAcURijXFE
HppxRPumcUTIs3FEhcBxRFHNcUQe2nFE++ZxRMjzcUSFAHJEYg1yRC8ackTrJnJEyDNyRIVA
ckRiTXJEL1pyRPtmckS4c3JElYByRFGNckQvmnJE66ZyRLizckSVwHJEUc1yRC/ackTr5nJE
yPNyRJUAc0RiDXNEHhpzRPsmc0TIM3NElUBzRGJNc0QvWnNE+2ZzRLhzc0SVgHNEUY1zRC+a
c0T7pnNEyLNzRIXAc0RRzXNEL9pzROvmc0TI83NElQB0RFENdEQeGnRE6yZ0RLgzdESVQHRE
Yk10RC9adET7ZnREuHN0RJWAdERRjXREL5p0ROumdES4s3REhcB0RFHNdEQe2nRE6+Z0RLjz
dESFAHVEUQ11RB4adUTrJnVEyDN1RJVAdURiTXVEL1p1ROtmdUTIc3VEhYB1RFGNdUQemnVE
+6Z1RLizdUSVwHVEUc11RC/adUTr5nVEyPN1RJUAdkRRDXZEHhp2ROsmdkS4M3ZEhUB2RGJN
dkQvWnZE+2Z2RLhzdkSVgHZEUY12RC+adkT7pnZEyLN2RJXAdkRizXZEHtp2RPvmdkS483ZE
CAF3RGINd0QvGndE6yZ3RLgzd0SFQHdEUU13RC9ad0TrZndEyHN3RJWAd0RRjXdEL5p3ROum
d0TIs3dEhcB3RGLNd0Qe2ndE++Z3RMjzd0SVAHhEUQ14RC8aeETrJnhEyDN4RJVAeERRTXhE
L1p4RPtmeES4c3hEhYB4RFGNeEQvmnhE+6Z4RMizeESFwHhEUc14RB7aeET75nhEuPN4RJUA
eURRDXlEHhp5ROsmeUTIM3lElUB5RFFNeUQeWnlE62Z5RLhzeUSVgHlEUY15RB6aeUTrpnlE
uLN5RIXAeURRzXlEHtp5RPvmeUS483lEhQB6RGINekQvGnpE+yZ6RLgzekSFQHpEYk16RC9a
ekTrZnpEyHN6RJWAekRRjXpEHpp6ROumekTIs3pEhcB6RGLNekQv2npE++Z6RMjzekSVAHtE
Yg17RB4ae0TrJntEyDN7RIVAe0RRTXtEHlp7RPtme0S4c3tEhYB7RFGNe0QemntE66Z7RLiz
e0SFwHtEYs17RB7ae0Tr5ntEuPN7RIUAfERiDXxEHhp8ROsmfES4M3xEhEB8RGJNfEQeWnxE
/GZ8RLhzfESVgHxEmY58RC6afET8pnxEuLN8RITAfERSzXxELtp8ROvmfES483xEhAB9RFIN
fUQeGn1E6yZ9RLgzfUSVQH1EYk19RC5afUTrZn1EyHN9RISAfURijX1EP5p9RPymfUS4s31E
hMB9RFLNfUQe2n1E/OZ9RLjzfUSEAH5EUg1+RB4afkTrJn5EuDN+RIRAfkRSTX5ELlp+RPxm
fkS4c35EhIB+RFKNfkQemn5E/KZ+RLizfkSEwH5EYs1+RB7afkT85n5EuPN+RIQAf0RSDX9E
Hhp/ROsmf0S4M39EhEB/RGJNf0QuWn9E62Z/RLhzf0SVgH9EUo1/RB6af0Trpn9EuLN/RITA
f0Tbzn9EHtp/ROvmf0QQ9X9ESgCARLEGgEQPDYBEfhOARNwZgERKIIBEsSaARA8tgER2M4BE
3DmAREpAgESxRoBED02ARHZTgETcWYBEQmCARKlmgEQPbYBEdnOARNx5gERCgIBEqYaARA+N
gER2k4BE3JmAREKggESppoBED62ARHazgETcuYBEQsCARKnGgEQXzYBEdtOARNzZgERC4IBE
qeaARA/tgER284BEX/qAREIAgUSpBoFEDw2BRHYTgUTcGYFEQiCBRKkmgUQPLYFEfjOBROQ5
gURCQIFEqUaBRA9NgUR2U4FE3FmBREJggUSxZoFED22BRHZzgUTkeYFESoCBRKmGgUQPjYFE
dpOBROSZgURCoIFEqaaBRA+tgUR2s4FE3LmBRELAgUSpxoFEF82BRHbTgUTc2YFEQuCBRKnm
gUQX7YFEdvOBROT5gURCAIJEqQaCRA8NgkR2E4JE3BmCREIggkSpJoJEDy2CRHYzgkTkOYJE
QkCCRKlGgkQPTYJEdlOCRNxZgkRCYIJEqWaCRBdtgkR2c4JE3HmCREKAgkSphoJEF42CRH6T
gkTcmYJEQqCCRLGmgkQXrYJEfrOCROS5gkRCwIJEqcaCRA/NgkR204JE7NmCRELggkSp5oJE
F+2CRHbzgkTc+YJEQgCDRKkGg0QXDYNEdhODRNwZg0RCIINEqSaDRA8tg0R2M4NE3DmDREJA
g0SxRoNED02DRHZTg0TcWYNEQmCDRKlmg0QPbYNEdnODRNx5g0RCgINEqYaDRA+Ng0R2k4NE
kJqDREKgg0SxpoNED62DRHazg0TkuYNESsCDRKnGg0QXzYNEdtODRNzZg0RK4INEqeaDRBft
g0R+84NE3PmDREIAhESxBoREFw2ERHYThETcGYREQiCERKkmhEQPLYREdjOEROQ5hERKQIRE
qUaERBdNhER2U4RE5FmERFNghESpZoRED22ERNhzhETkeYRE</AssayXData><AssayYData Points="900">nJS+P0k8vj80yrw/VOG7P3yJuz+9cbo/9fG5P+D+uT9Pjrg/v1y4P9PEuD8c3bg/7Tm4P/cw
uD+uU7c/qoi3P4zftz+enrc/9Xm3P3Fptz9+PLc/KKi3PxB4tz+RT7c/EVO3P6DKtz/BvLY/
lZW3P8Bstz+Rdrc/bem3P8H0tj/Hobc/LOW3P01Btz+A+Lc/moa3Px+Utz8CXLg//ri3P1/J
tz/D67c/q7C3P8APuD8aA7g/3GK3PxMmuD8rObg/jye4P8c1uD+7+bc/YtK3P/fZtz8AM7g/
y9y3Py+ytz/vK7g/hme4Pxt9uD8tvLg/9gm4P6votz9kULg/HdK4P9a5uD+BjLg/ngq4P/Mg
uT/AA7k/2Ke4P/RQuD88Irg/cUe5PxPIuD+VuLg/SZC4P0HOuD9B8bg/UuC4PxdZuT95Zbg/
9Kq4P8g4uT+8erk/XT25PwNVuD98yrg/Cza5P2ARuT+yQ7k/ZCS5PySSuT/VR7k/UCu5PwdH
uT+T9Lg/nnK4P2u5uD+BBrk/ozG5P8LBuT/0P7k/5P65P7O5uD90tLk/zIy5PxRmuT8NQrk/
O0m5P5+KuT+Vsbk/Mlq5P7P3uT/Mfbk/3vW5P9M7uT99Obo/LyC6P3MTuj+Kvbk/cBG6P0P4
uT/9iLk/NIG5P/8kuj8burk/1Aa6P5veuT9+aLo/16G5P+bjuT9luLk/M5e5Pwk7uj+4Dbo/
9t25P10iuj8jkbo/oPC5P7p8uj+3Kro/ftq5PyQOuj8XFLo/M7+5PzMsuj9n4bk/ln66P07H
uj+5pLo/5Ke6P0lsuj+Cb7o/oA67P91Iuj/ByLo/jD+6PyyVuj8gYLo/oEi6P0eeuj+lX7o/
1H+6P75cuj+7OLo/aea5P1Omuj9znLo/DYe6P+FKuj9H6bo/u4G6Pw/kuj/e87o/+566P41N
uj/Rvbo/ELa6P19ouj8Rgro/LcC6PwzJuj+iH7s/y2C7P+0Muz8mibo/rBq7P6E6uz+5Hbs/
C7y6PyK3uj/1oro/6226P3D6uj8k/7o/2NO6P0+Vuj8bOLs/66q7P2H2uj95bbo/6DW7Pwk5
uz9/Vbs/MEu7P7vouj8XMrs/sAa7P54ruz8Ftbs/yxC7P1Qluz8eTrs/NdG7Py6Suz8Gm7s/
GJ26P7Kduz88/bo/yNe7P+m5uz9MLrs/KHa7P0xEuz8rU7s/EvC6P5ubuz+Ewbs/qpe7P/tz
uz+E1rs/HZW7P1VYuz9L67s/POS7P8HEuz+EW7s/Y7K7PweGuz9227s/UB68P3vyuz+9yLs/
d5a7PzjVuz/apbs/Mme7P3v6uz+oabs/VkS8P7PYuz9c2Ls/ybu7P2zUuz878Ls/ORK8P5bp
uz/xers/wUu7P+kWvD8TTbw/QOW7P7AJvD9U/bs/mlC8P8qruz9wbLw/IRO8Px4ovD+wgLw/
rwe8PygcvD901rw/xkG8P9ocvD/Bj7w/v4i8Py7Wuz8JL7w/s468P/hdvD9/X7w/Wj68P0/u
uz+/ebw/7Vy7P/2cvD8GW7w/w4u8P0q/vD/fU7w/dHy8P5tivD/lX7w/GOW8Px9DvD/lGLw/
whK9PzO1vD+UYbw/1gq9Pwz/uz8pjrw/bZq8Pzv4vD+BiLw/GyS8P57HvD+Pfbw/x2i8P4hG
vD9pY7w/oXS8P5lZvD9ytLw/V+W8P/9BvD9ZlLw/TPu8P7aCvD9rprw//y28Pz6evD/utrw/
IAm9P1JcvD88Xrw/q/K8P4k4vT+vJLw/dL+8Pz2xvD/nz7w/Sjq9P4iWvD9qXb0/KL68P2uU
vD9jKb0/li+9P4jfvD/28Lw/ldK8P3WlvD/Q5bw/Use8P/MDvT/68rw/q7y8P6P3vD9Durw/
0lu9P4ZPvD9eN70/kIC8P+lBvT+KzLw/gdG8PzkjvT91gr0/0LK9P3fyvD+o7bw/8ma9PxeA
vT90W70/D6O8Pw2PvT+TdL0/HHO9PxMCvT+I9r0/AM29Py6evT+A7L0/BWW9P8vivD/uBr0/
BD+9P/BhvT/Okr0/ija9P6vEvD+gpL0/KAm9P7pYvT9igr0/W4W9PwJJvT8WZ70/cTq9P5R7
vT9fqb0/QJG9PxnqvT9LXr0/rsO9PwHlvT/YS74/8MK9P0HJvT8KvL0/8ea9P19cvj9LrL0/
V6i9P8pOvT9rS70/+ha+P1xYvT/AV74/fFC9PxpDvT+qtb0/0Zm9P4ivvT808L0/RcO9PznH
vT/LaL0/Gfu9P9afvT/tv70/Ib29P2A/vT92vb0/YiK+Py/TvT+PHb4/RRq+P1yivT8Y1L0/
Fhi+PxjgvT/Gjb0/itK9P+hDvj8onL0/GjC+P3SFvT9GOr0/srm9P5Awvj+0Jb4/ThG+P1CR
vT8lHb4/x0y9PxsNvT/Fr74/Phy+Pzx2vT+NoL0/bC2+P7pNvj9n670/RtO9P4i2vT8QR74/
MUm+P1PevT9rAL4/PZC9P903vj8V5r0/NhG+P+qJvj8YO74/RXG+P1RSvj8di74/pNu9P8dg
vj+9D78/8pO+P07Jvj/PHb4/FZG+PwKWvj/LJr4/4jC+P+amvT/Dvr4/ULO9P6ZWvj+eR74/
Z/69Pz4Vvj8rNr4/QXK+PxtDvj9k3L4/BMS+P+WJvj/Lo74/PVG+Pwqovj/YbL4/jYm+P+CZ
vj/ykr4//Aq/P1iAvj8xNL4/N/y9P7mZvj+Q5b4/eQ++P+ZEvz9oQr4/tY++PzL4vT8wlL4/
nZK+P4rvvj9M/r4/y22+P2sdvz9rvr4/x8a+Pxrrvj+SQ78/vIm+P5FHvj8kc74/WSK+P36K
vj+viL4/K5q+P7Yivz8bo74/d+++P17rvj9Yo74/vaO+P1Xsvj9ywr4/WQa/PxVtvj+P+70/
EeW+P0Hcvj/gp74/z+u+PyJ8vj/wr74/C+2+Pyqpvj9b474/Sbu+P/gEvz+vn74/neq+P8D7
vj9G9r4/K9W+P+kavz/7Ob8/zoG/P1tPvz+e6r4/fqa+P8kfvz9+KL8/sMi+PyqYvj+3H78/
vAG/P3gNvz9Mar4/kUG/P6javj+xIr8/geC+PyNGvz8sLr8/Nk+/P2BWvz+c9b4/iHC/P+ty
vz/5374/bOm+P2Fuvz/Zwr4/O0q/P08Evz+Aqr4/70S/P6MVvz+eob8/bI6/Pwspvz/t5r8/
ute/P8iBvz+0xL4/7MS+P/5Pvz/8GMA/d5m/P+cSvz+oR78/8j6/P1OYvz+WOr8/aKW/P+NR
vz8bsr8/iTC/P2Cqvz8QiL8/bCG/PzK4vz9tFr8/1Pa+P4ydvz+u8r4/Qna/P12Gvz9fBL8/
0kq/P96hvz+0Ir8/rFO/P/kivz+/Nr8/Sjq/P0eHvz8vqL8/+YK/P1yavz/6VL8//XG/P13D
vz++X78/7na/P0Okvz/xer8/T9i/P4B+vz8CW78/0MK/P7SUvz/wLb8/lZy/P41avz+fd78/
PyfAP79svz+LmL8/m4S/P7YZvz8ZCcA/1Ji/P1tivz+5ub8/VKG/P9wsvz/Ivb8/Kd2/P2Xf
vz/n2b8/EmK/PxEkwD/kpr8/RJy/P938vz9/678/tuG/P6Vpvz/lf78/Ii7AP4fTvz/B+L8/
IqO/P4z6vz//5r8/2ArAPyecvz+xsr8/h/+/PyNCvz+ay78/++2/P6R0vz9FTMA//pq/P47i
vz8J0L8/FRXAP0CHwD8YisA/5rC/P2DYvz/rUcA/7a+/P9QEwD8OdMA/0YzAPy3evz/EvL8/
VSzAPxeqvz/OBsA/d4LAP6JOwD8rK8A/ESjAP82XwD/JNL8/UKi/P1y0vz94MMA/2izAP6zk
vz/LUcA/av+/P2ZBwD+bjMA/MjrAP707wD+GEMA/8qW/PzPpvz9KgsA/1em/P5w0wD+H4b8/
ztu/Py8wwD8tZsA/Ym7AP1twwD/wU78/qnzAP7JlwD8gKsA/OtHAP/8ewD/pN8A/lXLAP/yP
wD+xBcA/xVfAP6wYwD/0rcA//3XAPzIHwD9PDMA//1bAP91/wD96JMA/P3fAP56cwD9SP8A/
Um3AP0gbwD9vn8A/zv6/P7dTwD9p0sA/O5jAP9G7wD+FKcE/ty/APz6HwD9zzMA/k8XAP5/z
wD++3cA/vgLBP0CxwD/ZRsA/s2HAP4GIwD/sxMA/8cLAP2QkwD99d8A/K7fAP4Y2wD9AM8A/
75PAP7B1wD980MA/x7DAP6yXwD8TFsE/7nPAP52XwD8c478/Cm3AP4nawD++pcA/YibAP+0e
wT8kT8A/+1rAP8uBwD/uEsE/RjnBP2b3wD9dJsA/5W/APxb3vz94x8A/qcvAPwMiwT9UfcA/
N5nAP7yJwD92ZsA/q9/APyyAwD/LesE/cPnAP3i+wD8qjsA/lMXAP2+HwD/ywcA/87TAP3K5
wD+em8A/OxvBP7uCwD8tpcA/R9fAP0HgwD+lWsA/0urAP37lwD9L28A/DAzBPwV3wT/d1MA/
rEfAP3TvwD8LssA/NN/AP9KkwD+wxsA/yB7BP0Z3wD+xLsE/I+6/P1/XwD/hHsE/Hx3BP1oO
wT/XpcA/Dc7AP6iJwD8/28A/5KPBP3PjwD8j8sA/6qLAP6/OwD/U6sA/pZnAP6ynwD8x98A/
6o7APy7nwD8sCsE/uA/BP90HwT+8ssA/3zPBP330wD+7HcE/6AHBP/lFwT+b5MA/SUvBPxXy
wD8aQsE/QDfBP8vAwD9SVsE/VJTBPz8WwT97A8E/xxjBPxCHwT+NvsA/vf3AP//hwD9L2sA/
Mx3BP4O6wD8oUsE/LZnCPyQ0wT8w7cA/6AfBP7UewT+PMME/</AssayYData></Step><Step><CommonData><SampleLocation>1</SampleLocation><SampleID></SampleID><SampleGroup></SampleGroup><SampleInfo></SampleInfo><SampleRow>D</SampleRow><SamplePlate>1</SamplePlate><WellType>BUFFER</WellType><Concentration>-1</Concentration><ConcentrationUnits>µg/ml</ConcentrationUnits><MolarConcentration>-1</MolarConcentration><MolarConcUnits>nM</MolarConcUnits><MolecularWeight>-1</MolecularWeight><Temperature>25</Temperature><StartTime>1285241</StartTime><AssayTime>180</AssayTime></CommonData><FlowRate>600</FlowRate><StepType>DISASSOC</StepType><StepName>Dissociation</StepName><StepStatus>OK</StepStatus><ActualTime>179.999</ActualTime><CycleTime>0.2</CycleTime><AssayXData Points="900">SoCERLCGhEQPjYREdZOERNuZhERCoIREsKaERBethER9s4REHbqERErAhESwxoREF82ERHXT
hETb2YRESuCERLDmhEQP7YREdfOEROT5hERCAIVEqAaFRBcNhUR1E4VE7BmFREoghUSoJoVE
Fy2FRH0zhUTkOYVEQkCFRLBGhUQXTYVEdVOFRNtZhURKYIVEsGaFRBdthUR9c4VE23mFREqA
hUSwhoVED42FRHWThUTkmYVESqCFRKimhUQPrYVEfbOFRNu5hURCwIVEqMaFRBfNhUR904VE
5NmFRELghUSw5oVEF+2FRH3zhUTb+YVESgCGRKgGhkQXDYZEdROGRNsZhkRKIIZEsCaGRBct
hkR9M4ZE5DmGREJAhkSwRoZEF02GRHVThkT0WYZESmCGRLBmhkQPbYZEdXOGROR5hkRKgIZE
sIaGRBeNhkR9k4ZE5JmGREKghkSopoZEF62GRH2zhkTkuYZEQsCGRLDGhkQPzYZEfdOGRNvZ
hkRK4IZEsOaGRBfthkR184ZEZ/qGREoAh0SwBodEDw2HRH0Th0TkGYdESiCHRLAmh0QXLYdE
dTOHROQ5h0RCQIdEsEaHRBdNh0R9U4dE5FmHREJgh0SwZodEF22HRHVzh0TbeYdESoCHRKiG
h0QXjYdEfZOHRNuZh0RCoIdEsKaHRBeth0R1s4dE5LmHRErAh0SwxodED82HRHXTh0Tk2YdE
SuCHRKjmh0QX7YdEffOHROT5h0RCAIhEsAaIRA8NiER1E4hE2xmIREogiESoJohEFy2IRH0z
iETkOYhEQkCIRLBGiEQXTYhEdVOIRORZiERKYIhE0WaIRBdtiER9c4hE5HmIREKAiESohohE
D42IRHWTiETbmYhEQqCIRLCmiEQXrYhEdbOIROS5iERCwIhEsMaIRBfNiER104hE29mIRErg
iESw5ohED+2IRH3ziETb+YhESgCJRKgGiUQPDYlEdROJRNsZiURKIIlEqCaJRBctiUR1M4lE
2zmJREpAiUSoRolEF02JRH1TiUTkWYlESmCJRKhmiUQXbYlEdXOJRNt5iURCgIlEqIaJRA+N
iUR1k4lE25mJREKgiUSopolED62JRHWziUTbuYlEQsCJRKjGiUQPzYlEfdOJROTZiURC4IlE
qOaJRA/tiUR184lE5PmJREIAikSoBopEDw2KRH0TikTbGYpEQiCKRLAmikQPLYpEdTOKRNs5
ikRCQIpEsEaKRA9NikR9U4pE21mKREpgikSoZopED22KRHVzikTkeYpEQoCKRLCGikQXjYpE
fZOKROSZikRCoIpEqKaKRBetikR1s4pE5LmKRELAikSwxopEF82KRHXTikTb2YpEQuCKRLDm
ikQP7YpEdfOKRNv5ikRKAItEqAaLRBcNi0R1E4tE2xmLREogi0SoJotEDy2LRH0zi0TkOYtE
QkCLRKhGi0QPTYtEdVOLRNtZi0RKYItEqGaLRBdti0R1c4tE23mLREKAi0SohotED42LRHWT
i0TbmYtESqCLRKimi0QPrYtEdbOLRNu5i0RCwItEqMaLRA/Ni0R904tE29mLRELgi0So5otE
UO2LRHXzi0Tb+YtEQgCMRKgGjERhDYxEfROMRNsZjERKIIxEsCaMRA8tjER1M4xE2zmMREJA
jESoRoxED02MRHVTjETbWYxEQmCMRKhmjEQPbYxEdXOMROR5jERCgIxEqIaMRA+NjER1k4xE
5JmMREKgjESopoxED62MRHWzjETbuYxEQsCMRLDGjEQPzYxEddOMROTZjERC4IxEqOaMRA/t
jER184xE2/mMREIAjUSoBo1EDw2NRHUTjUTbGY1ESiCNRKgmjUQPLY1EdTONROQ5jURCQI1E
qEaNRA9NjUR9U41E21mNREJgjUSwZo1EF22NRH1zjUTbeY1EQoCNRKiGjUQPjY1EdZONRNuZ
jURCoI1EsKaNRA+tjUR1s41E27mNRErAjUSoxo1ED82NRHXTjUTb2Y1EQuCNRKjmjUQP7Y1E
dfONRNv5jURCAI5EqAaORIoNjkR1E45E2xmOREIgjkSoJo5EFy2ORHUzjkTbOY5EQkCORKhG
jkQPTY5EdVOORNtZjkRCYI5EqGaORA9tjkR1c45E23mOREKAjkSoho5ED42ORHWTjkTbmY5E
SqCORKimjkQPrY5EdbOORNu5jkRCwI5EqMaORA/NjkR1045E29mORErgjkSw5o5ED+2ORH3z
jkTb+Y5EQgCPRKgGj0QXDY9EdROPRNsZj0RCII9EsCaPRBctj0R1M49E2zmPRLRAj0SwRo9E
D02PRHVTj0TbWY9EQmCPRLBmj0QPbY9EdXOPRNt5j0RCgI9EqIaPRA+Nj0R1k49E5JmPREKg
j0Sopo9ED62PRHWzj0TbuY9EQsCPRKjGj0QfzY9EddOPRNvZj0RC4I9EqOaPRA/tj0R1849E
2/mPREIAkESwBpBEDw2QRHUTkETbGZBESiCQRKgmkEQXLZBEdTOQRNs5kERCQJBEuUaQRA9N
kER9U5BE21mQREJgkESwZpBED22QRHVzkETseZBEQoCQRKiGkEQPjZBEhZOQRNuZkERCoJBE
qKaQRA+tkER1s5BE5LmQRELAkESwxpBED82QRHXTkETb2ZBESuCQRKjmkEQX7ZBEffOQRNv5
kERKAJFEsAaRRBcNkUR1E5FE2xmRREogkUSwJpFEFy2RRH0zkUTkOZFESkCRRLBGkUQXTZFE
fVORRORZkURKYJFEsGaRRBdtkUR9c5FE5HmRREqAkUSwhpFEF42RRH2TkUTkmZFESqCRRLCm
kUQXrZFEfbORROS5kURKwJFEsMaRRBfNkUR905FE5NmRRErgkUSw5pFEF+2RRH3zkUTk+ZFE
SgCSRLAGkkQXDZJEfROSROQZkkRKIJJEsCaSRBctkkR9M5JE9DmSREpAkkSwRpJEF02SRH1T
kkTkWZJESmCSRLBmkkQXbZJEfXOSROR5kkRKgJJEsIaSRBeNkkR9k5JE5JmSREqgkkSwppJE
F62SRH2zkkTkuZJESsCSRLDGkkQXzZJEfdOSROTZkkRK4JJEsOaSRBftkkR985JE5PmSREoA
k0SwBpNEFw2TRH0Tk0TkGZNESiCTRLAmk0QPLZNEfTOTROQ5k0RKQJNEsEaTRBdNk0R9U5NE
5FmTREpgk0SwZpNEF22TRH1zk0TkeZNESoCTRLCGk0QXjZNEfZOTROSZk0RKoJNEsKaTRBet
k0R9s5NE5LmTRErAk0SwxpNEJ82TRH3Tk0Tk2ZNESuCTRLDmk0QX7ZNEffOTROT5k0RKAJRE
sAaURBcNlER9E5RE5BmUREoglESwJpREFy2URH0zlETkOZRESkCURLBGlEQXTZREfVOURORZ
lERKYJREsGaURBdtlER9c5RE5HmUREqAlESwhpREF42URHWTlETbmZRESqCURKimlEQXrZRE
fbOUROS5lEScwJREsMaURBfNlER905RE5NmURErglESw5pREF+2URH3zlETk+ZREBgGVRLAG
lUQXDZVEfROVROQZlURKIJVEsCaVRBctlUR9M5VE5DmVREpAlUSwRpVEF02VRH1TlUTkWZVE
SmCVRLBmlUQXbZVEfXOVROR5lURKgJVEsIaVRBeNlUR9k5VE5JmVREqglUSwppVEF62VRHWz
lUTbuZVESsCVRLDGlUQXzZVEfdOVROTZlURK4JVEqOaVRA/tlUR985VE5PmVREoAlkSwBpZE
Fw2WRHUTlkTkGZZESiCWRLAmlkQPLZZEfTOWROQ5lkS0QJZEqEaWRBdNlkR1U5ZE5FmWREpg
lkSoZpZEF22WRH1zlkTkeZZEQoCWRLCGlkQXjZZEdZOWROSZlkRKoJZEsKaWRA+tlkR9s5ZE
5LmWRErAlkSoxpZEF82WRH3TlkTk2ZZESuCWRLDmlkQP7ZZEffOWROT5lkRKAJdEsAaXRBcN
l0R9E5dE2xmXREogl0SwJpdEFy2XRH0zl0TkOZdESkCXRLBGl0QXTZdEfVOXRORZl0RCYJdE
qGaXRA9tl0R9c5dE23mXREqAl0SwhpdED42XRHWTl0TkmZdESqCXRLCml0QXrZdEfbOXRNu5
l0RCwJdEqMaXRA/Nl0R905dE29mXRELgl0So5pdEF+2XRH3zl0Tk+ZdESgCYRLAGmEQXDZhE
fROYRNsZmERKIJhEsCaYRA8tmER9M5hE5DmYREpAmESwRphEF02YRH1TmETkWZhESmCYRLBm
mEQXbZhEfXOYROR5mERKgJhEqIaYRA+NmER1k5hE25mYREKgmESwpphEF62YRH2zmETkuZhE
SsCYRLDGmEQXzZhEddOYROTZmERK4JhEqOaYRA/tmER185hE5PmYREoAmUSoBplEFw2ZRH0T
mUTkGZlEQiCZRLAmmUQPLZlEdTOZROQ5mURKQJlEsEaZRBdNmUR9U5lE5FmZREpgmUSwZplE
F22ZRHVzmUTkeZlESoCZRLCGmUQPjZlEdZOZRCWamURCoJlEsKaZRA+tmUR9s5lE27mZRErA
mUSoxplED82ZRHXTmUTk2ZlESuCZRLDmmUQX7ZlEffOZRNv5mURKAJpEqAaaRA8NmkR1E5pE
5BmaREIgmkSwJppEFy2aRH0zmkTbOZpEQkCaRKhGmkQPTZpEfVOaRORZmkRCYJpEqGaaRBdt
mkR9c5pE23maREKAmkSohppED42aRH2TmkTkmZpESqCaRLCmmkQPrZpEdbOaROS5mkRKwJpE
qMaaRBfNmkR905pE5NmaRErgmkSo5ppEYO2aRH3zmkTb+ZpE</AssayXData><AssayYData Points="900">4K2/P4WtwD8ywsE/qtDCP7uWwz+Rb8Q/l9XEP9mzxj8YRMY/7BrHP6Wrxj/neMc/nrzHP6P0
xj8ozMc/BAHIP9itxz9278c/OzXIPzgOyD9kQsg/JzbIP7royD/788g/TibIP6QyyT+a0Mg/
xMvIP9Hpxz8Fc8g/buvIP2keyD800Mg//wLIP0rZyD+glMg/PDnIP+eayD8Vq8g/c9PIP6cX
yD/Wk8g/qtvIP/CeyD8LPsg/HQ/IP6agxz+Qxcg/ADjIP9L9xz83E8k/CRPIPzr8xz8eVMg/
ZnLIP2rrxz8mB8g/psHIPwlIyD9VDcg/Tg3IP9hryD+YL8g/J6nIP/goyD/bWcg/HCPIPyHq
xz+WYsg/sb/IPzV3yD+Q7Mc/rdTHPxgQyD+PAMg/INLIPwXUxz83O8g/cyDIP2noxz91x8c/
bhrIP5r4xz/Gscc/tTXIP+fhxz/VP8g/8PHHPw0+xz9sDMg/4/3IP/Xsxz8Gcsg/aNbHP5Iq
yD9Ru8c/92bIPxOTxz9unsg/9KzIPxspyD+6v8c/9SvHP3ETyD+p18c/57fHP+rLxz90zcc/
KP3HP4TSxz9TOsg/Ri3IP3wpxz+kesc/fd7HP61Vxz/HW8g/WlnHPyb5xz/s0Mc/JvzHP1Bw
xz9shcc/X0vIP/5Sxz9H78c/Ar3HPzAlxz9hl8c/y3LHP+JSxz/tmMc/xpTHP0mZxz82Ucc/
xcrHPyPNxz/Ohsc/dzbHP4Ahxz/Th8c/rK3HPyCyxz/lssc/2JXHP+bSxz95f8c/K6rHP3V/
xz8nx8c/0AjIP55dxz+S8sc/Yu7HP+trxz+qmcc/cZvHP21JyD/xvMc/E6rHP81ixz/trsc/
aobHPwKLxz+Mqcc/mJ3HP9ibxz8l9sc/6wnIP46uxz/dvcc/r63HPyvoxz8FYsc/kDnHP6fw
xz/cqMc/3snHPyxCxz+gsMc/OUvIPxOWxz//+sY/k3vHP33txz9da8c/KHPHP+DXxz9Nysc/
tdfHP418xz/g2sc/kZjHP9A6xz/gKcc/IEXHP+VWxz9Kt8c/uL7GP/7Zxz93cMc/T/zHP6jU
xz/1cMc/qKXHPxXXxj/9lcc/c5nHP+Fzxz9AbMg/MVDHPwJoxz/Tkcc/NFzHPzWkxz+FTMc/
BT3IP6Boxz8UpMc/il7HPwUJyD8MU8c/XGTHP6Utxz91J8c/Qd/GP5J4xz/hscc/bmDHP57E
xz8sZcc/9tbHP0vWxz9hQsc/8jDHP9nsxj8ZHMc/vSXHP8+pxz8zyMc/1DfHP3l1xz+rhMc/
PGvHP/Zbxz//0cY/aWLHP2IUyD/4psc/J53HP7oKxz9siMc/QnjHP26Pxz8718Y/cXrHP+Cs
xz8CQ8c/vcnHP/Rkxz92oMc/Xg7IPygoxz9lhsc/MbjGPweKxz+DH8g/YKXHP0aWxz8og8c/
r6HHPy2+xz+/j8c/CvfHP9O+xz/Fucc/nIfHPy2mxz+9W8c/UE/IP7e+xz9nZ8c/alfHP4CF
xz8Sq8c/yTTHP32xxz9wfsc/XnrHPxKVxz9Wr8c//lvHP2Fbxz8ej8c/S7HHPxNkxz8Kbcc/
xFLHPwupxz9gDMc/ZYnHP/hGxz+IOcc/keDHP+QRxz8lysc/3BzHP7QzyD9np8c/NnXHP84n
xz9OVcc/7lDHP4/Rxz9O8MY/P8PHP0iTxz/bRcc/nFLHP9lAxz8Ffsc/XynHP62ixz9Q88c/
GmrHP/96xz/ifsc/QYvHP/Vlxz+Aacc/OAvHP8/Vxz8X8sc/hrLHP5Sgxz/fasc/iYvHP6ha
xz9FLsc/p3jHP9eHxz8Sjsc/7crHP9BNxz/OB8g/tM7HP+Gnxz9ELcc/YaPHP0Zbxz/xpsY/
fGrHP9LMxz8jZMc/7MDHP+FXxz8N0Mc/I5vHP6efxz+8Nsc/wkfIPxgSxz/9Ycc/TFPHP7uu
xz/0fMc/AYrHP7+oxz992MY/QqbHP3nLxj9uXcc/VuDHP0krxz9jc8c/9hHHP8Pvxz+Nvcc/
RDHHP4vsxj9pNMc/tZrHP9oAxz9bxcc/pu7HP17Exz+tfsc/TXLHP84AyD/xncc/QGTHP8rI
xj/qrMc/SsDHP5o3xz9qDsg/8EPHP8uCxz9jrsc/JlbHP6F2xz/rg8c/m4zHPx6Exz8Btcc/
9RjIP3hdxz8UBcg/YBnIP5wAyD/B98c/39bHPwpBxz/lXMc/YarHPwKCxz/Oasc/FxzIP7Pv
xj/EbMc/Nx3HP7wOxz9shcc/+G7HP157xz/rXsc/vZzHP34fxz8Wa8c/iFrHP2dUxz/ZG8c/
McLHP/lKxz88rcc/EPTHP/olyD/c68c/elnHP3Xuxz9oGMg/gnrHP6QZyD9ZA8g/3zTHP4T4
xz9Lk8c/SF3HP6d/xz/Sm8c/TJvHP9a3xz/7+cc/acTHPz1Ixz8gi8c/wrTHP9vixz/2MMg/
ruHHPwwdyD8uW8c/Xm/HP04/yD8Rccc/+UPHPwgHxz9jsMc/di3HPx9Wxz/toMc/r1nHP41X
xz/Sgcc/l4fHP+V3xz/tv8c/uLHHP3+Zxz+jUsc/BXbHPyaaxz8/h8c/NvzGP71rxz+KMcg/
fETIPw+yxz8K2sc//2zHP3DNxz8r6Mc/U1jIPyHpxz/YYcc/aGTHP4m4xz9fJMc/AlrHP3ym
xz8tf8c/YS3HP6M3xz8kYMg/PG7HP4qxxz+ugMc/uwHIP34lyD/qNsg/1k/IP6+Qxz9Pdsc/
xOjGP+nvxz+JY8c/QH3HP0qIxz+JVcc/Oc/HP0x8xz9mhsc/+83HP4k8yD/h6sY/BL7HP3E0
xz+ckcc/PsHHP/MnyD+JYMc/eCvIP0M9yD/TVcc/zV3HP6nwxz/f9cc/0SPIP0ZtyD+eLcc/
KqHHPyCnxz9uicc/gxzHP7B7xz+HvMc/I9/HP5JhyD+UBsc/1BrHPyzIxz/2Lcg/JdbHP+A+
xz/lxcc/cf3HP92mxz+gY8g/sLHHPzeOxz/FDsg/ct7HP/iTxz86hMc/TvzHP5Wpxz8hacc/
usHHPwemxz+tL8g/PfDHP9GTxz+92cc/IBjIP5OJxz/qucc/UdDHP4RIyD9KYMc/T2THP5N8
xz+b9Mc/9srHP3uWxz+oDcg/cNTHP4n2xz/Rhcc/OvrHPwvHxz9yMcg/NOjHP0Kgxz/4ucc/
LovHPyyKxz+v5Mc/Sq/HP/H0xz+Zisc/L9zHP7E/yD+6Icg/NQbIPzTQxz8Bysc/3cLHPzbh
xz97B8g/1XbHPxYSyD9k78c/DtrHPxMPyD+Q68c/tJ/HP8CGxz+m6Mc/yt7HP5Lgxz//qsc/
SxvIP7FTyD9/H8g/8WTIP5AxyD9iJcg/2pfHP010xz/L2Mc/Yj7IP91+xz8iTcc/Fg7IPzOs
xz/lH8g/XjLIPyW1xz+f28c/vWDHP8Q5xz9u7Mc/uIPHPwGixz8qOMg/ZZnHP920xz870cc/
3fnHP05KyD+dMsg/JwDIPxkYyD+ec8g/3zvIP0MkyD+ICcg/0VjIP7b9xz98rMc/5HjIP3k+
yD/iOsg/TEHIPzb7xz+Nz8c/EiLIP59oyD8pHcg/DuXHPzkcyD/qDcg/kg/IPyTpxz+o4cc/
Mv3HP9l6yD8Zl8c/lf7HP+1IyD9b7sc/sjfIP+jtxz+kzcc/INrHP3zexz9d6Mc/B8LHPw4m
yD8w7Mc/DvbHP5IUyD8evcc/HN7HP5U9yD9E6sc/FyjIP/J/yD+2d8g/KkTIP1E5yD/j6Mc/
oZLIP/s8yD84/sc/XrHHP0syyD8t5cc/HoDHP0tGxz9lAMg/gy7IP8wCyD/Incg/uFLIP14S
yD+LNcg/kdTHP2Dyxz/7gcc/XFvIP+sFyD/q2cc/g1zIPxnCxz9ucsg/8DnIP6G3xz99Vcg/
JjvIP5E4yD9Ibsg/eo7IP5/Yxz8MD8g/UnnIP5KlyD8o3cg/t83HP05YyD8QO8g/ArvIPyPC
yD8mR8g/4L/HP4gByD8fasc/LIvIP4q2yD/7bcg/ExTIP/+3yD8v58c/D13IPzwdyD/v68g/
r9vHPzLtxz9Md8g/smvIP8+xyD+4b8g/sJnIP6w9yD9Og8g/9CPIP7O0xz8hGcg/LYvIPyh0
yD9UOMg/WWLIP1tayD8VP8g/EEXIP6ulyD+i+sc/NVrIP91YyD+jsMg/LHHIP3A0yD/mRsg/
yizIP08cyD/3WMg/rGPIP1xLyD+04sg/1hvIPzknyD8hgsg/g+7HPxm8xz9qXMg/z8PIPx6T
yD8oHcg/SLLIP42EyD9p1sg/ZVTIP3TDyD8Qxsg/+7vIPy+QyD8hacg/ZkbIPwOByD9+ocg/
y5XIP7W1yD+zZsg/W1jIP7POyD8y+sg/oHDIPx71xz9f1Mc//HTIP+1YyD+aesg/NpLIP7cU
yD+kNcg/kobIPz6ByD9cDcg/MHrIP6LIyD/G3cg/7Z7IP3J0yD+N8Mg/QojIP+RKyD/guMg/
T9LHP8SQyD9btMg/YILIP5WfyD+yHcg/8IPIP02zyD9xusg/gTjIP6Lxxz/lcMg/XjXIP0xC
yD9pV8g/MOnHP8MWyD8LcMg/nYnIPx2TyD9igsg/5zzIP9nQyD83iMg/WxvIP0lfyD8Kwsg/
LwrIP/2nyD9B/Mg/1nrIP81ByD9MP8g/5q/IP1+7yD/e2cg/gefIP9dvyD/S0Mg/0trIPyNF
yD/Vz8g/wIXIP2jDyD/WvMg/ib/IP5umyD/cLsg/4ZfIP8qgyD+hCck/juXIP4ycyD9QVcg/
MXbIP2ezxz8la8g/GVLIPzhoyD955Mg/b9zIP8FByD+Sbcg/</AssayYData></Step><Step><CommonData><SampleLocation>11</SampleLocation><SampleID></SampleID><SampleGroup></SampleGroup><SampleInfo></SampleInfo><SampleRow>D</SampleRow><SamplePlate>1</SamplePlate><WellType>REGENERATION</WellType><Concentration>-1</Concentration><ConcentrationUnits>µg/ml</ConcentrationUnits><MolarConcentration>-1</MolarConcentration><MolarConcUnits>nM</MolarConcUnits><MolecularWeight>-1</MolecularWeight><Temperature>25</Temperature><StartTime>1474526</StartTime><AssayTime>5</AssayTime></CommonData><FlowRate>1000</FlowRate><StepType>KREGENERATION</StepType><StepName>Regeneration</StepName><StepStatus>OK</StepStatus><ActualTime>4.99895</ActualTime><CycleTime>0.2</CycleTime><AssayXData Points="25">QQCbRJ8Gm0QGDZtEbBObRNIZm0Q5IJtE6SabRA4tm0RsM5tE0jmbREFAm0SfRptEDk2bRGxT
m0TSWZtEOWCbRJ9mm0QGbZtElXObRNJ5m0Q5gJtEn4abRA6Nm0Rsk5tE0pmbRA==</AssayXData><AssayYData Points="25">014YwH8yKsAEYTPAvZM5wD4wPsBvpUHA2RtFwOCWR8C9h0nAWNlLwObKTcCACU/AeQZRwKN3
UsCV1FPAqtBUwBEXVsAFIFfAySpYwKdIWcCoTlrAXspawPOxW8DRPVzAHMJcwA==</AssayYData></Step><Step><CommonData><SampleLocation>12</SampleLocation><SampleID></SampleID><SampleGroup></SampleGroup><SampleInfo></SampleInfo><SampleRow>D</SampleRow><SamplePlate>1</SamplePlate><WellType>NEUTRALIZATION</WellType><Concentration>-1</Concentration><ConcentrationUnits>µg/ml</ConcentrationUnits><MolarConcentration>-1</MolarConcentration><MolarConcUnits>nM</MolarConcUnits><MolecularWeight>-1</MolecularWeight><Temperature>25</Temperature><StartTime>1490425</StartTime><AssayTime>5</AssayTime></CommonData><FlowRate>1000</FlowRate><StepType>KREGENERATION</StepType><StepName>Regeneration</StepName><StepStatus>OK</StepStatus><ActualTime>4.99895</ActualTime><CycleTime>0.2</CycleTime><AssayXData Points="25">OKCbRJ6mm0T9rJtEa7ObRMm5m0QwwJtEnsabRAXNm0Rj05tE0tmbRDjgm0S/5ptEBe2bRGvz
m0TS+ZtEMACcRJYGnEQFDZxEYxOcRMkZnEQ4IJxEniacRAUtnERrM5xEyTmcRA==</AssayXData><AssayYData Points="25">D4ZqPoC0fT4mNpA+zAqbPnq7oz4SZao+yVCyPobAuT4rf74+4CjAPjT8xT4Epcs+CxLNPkL4
zT7R4dM+gxHYPrzb1z581ds+pTbcPiN53j5FNeE+cKPjPoiz5D5/OuY+K7rnPg==</AssayYData></Step><Step><CommonData><SampleLocation>11</SampleLocation><SampleID></SampleID><SampleGroup></SampleGroup><SampleInfo></SampleInfo><SampleRow>D</SampleRow><SamplePlate>1</SamplePlate><WellType>REGENERATION</WellType><Concentration>-1</Concentration><ConcentrationUnits>µg/ml</ConcentrationUnits><MolarConcentration>-1</MolarConcentration><MolarConcUnits>nM</MolarConcUnits><MolecularWeight>-1</MolecularWeight><Temperature>25</Temperature><StartTime>1506674</StartTime><AssayTime>5</AssayTime></CommonData><FlowRate>1000</FlowRate><StepType>KREGENERATION</StepType><StepName>Regeneration</StepName><StepStatus>OK</StepStatus><ActualTime>4.99895</ActualTime><CycleTime>0.2</CycleTime><AssayXData Points="25">L0CcRJVGnET8TJxEYlOcRMBZnEQvYJxElWacRPxsnERac5xEyXmcRC+AnESVhpxE9IycRFqT
nETJmZxEL6CcRJWmnET0rJxEWrOcRMC5nEQnwJxEjcacRPzMnERi05xEwNmcRA==</AssayXData><AssayYData Points="25">x942wDUmRcBLOEvA0Y5OwIdjUcDcKlPAx2lVwAOuVsCdDljA8uFYwJFeWsBEQVvAe3FcwLAU
XcCvzF3AtolewP7mXsCDnV/A4YJgwPrTYMDAc2HA6MFhwARlYsDMy2LAAxBjwA==</AssayYData></Step><Step><CommonData><SampleLocation>12</SampleLocation><SampleID></SampleID><SampleGroup></SampleGroup><SampleInfo></SampleInfo><SampleRow>D</SampleRow><SamplePlate>1</SamplePlate><WellType>NEUTRALIZATION</WellType><Concentration>-1</Concentration><ConcentrationUnits>µg/ml</ConcentrationUnits><MolarConcentration>-1</MolarConcentration><MolarConcUnits>nM</MolarConcUnits><MolecularWeight>-1</MolecularWeight><Temperature>25</Temperature><StartTime>1522764</StartTime><AssayTime>5</AssayTime></CommonData><FlowRate>1000</FlowRate><StepType>KREGENERATION</StepType><StepName>Regeneration</StepName><StepStatus>OK</StepStatus><ActualTime>4.99895</ActualTime><CycleTime>0.2</CycleTime><AssayXData Points="25">JuCcRIzmnETr7JxEWfOcRMD5nEQmAJ1EjAadRPMMnURZE51EwBmdRCYgnUSMJp1E8yydRFkz
nUTAOZ1EJkCdRIRGnUTrTJ1EWVOdRMBZnUQmYJ1EjGadRPNsnURZc51Et3mdRA==</AssayXData><AssayYData Points="25">YxlePhglcj5nbIU+PeCPPqImmD7ArqI+ctypPpFisD46KbY+lJG4Pjxivj5e6MA+VSXGPode
yT4XNco+CJzNPv4E0j4I+9E+wbzWPqu31j7i59k+8DjcPlyH3T5Zr+E+o+zgPg==</AssayYData></Step><Step><CommonData><SampleLocation>11</SampleLocation><SampleID></SampleID><SampleGroup></SampleGroup><SampleInfo></SampleInfo><SampleRow>D</SampleRow><SamplePlate>1</SamplePlate><WellType>REGENERATION</WellType><Concentration>-1</Concentration><ConcentrationUnits>µg/ml</ConcentrationUnits><MolarConcentration>-1</MolarConcentration><MolarConcUnits>nM</MolarConcUnits><MolecularWeight>-1</MolecularWeight><Temperature>25</Temperature><StartTime>1538848</StartTime><AssayTime>5</AssayTime></CommonData><FlowRate>1000</FlowRate><StepType>KREGENERATION</StepType><StepName>Regeneration</StepName><StepStatus>OK</StepStatus><ActualTime>5.00005</ActualTime><CycleTime>0.2</CycleTime><AssayXData Points="25">HYCdRIOGnUTijJ1EUJOdRLeZnUQVoJ1Eg6adROqsnURQs51E17mdRBXAnUSDxp1E4sydRFDT
nUS32Z1EHeCdRIPmnUTi7J1ESPOdRK75nUQlAJ5EewaeROoMnkRIE55EtxmeRA==</AssayXData><AssayYData Points="25">39s5wBmRR8CpWk3Aq7RQwOdHU8Ade1XAvNdWwFxQWMB9klnAPo5awAaNW8DSZFzAfVpdwH7k
XcCjp17ATyJfwH/hX8CnXmDAvbFgwIVnYcBmG2LAl+BhwDpSYsCz1WLASV1jwA==</AssayYData></Step><Step><CommonData><SampleLocation>12</SampleLocation><SampleID></SampleID><SampleGroup></SampleGroup><SampleInfo></SampleInfo><SampleRow>D</SampleRow><SamplePlate>1</SamplePlate><WellType>NEUTRALIZATION</WellType><Concentration>-1</Concentration><ConcentrationUnits>µg/ml</ConcentrationUnits><MolarConcentration>-1</MolarConcentration><MolarConcUnits>nM</MolarConcUnits><MolecularWeight>-1</MolecularWeight><Temperature>25</Temperature><StartTime>1555081</StartTime><AssayTime>5</AssayTime></CommonData><FlowRate>1000</FlowRate><StepType>KREGENERATION</StepType><StepName>Regeneration</StepName><StepStatus>OK</StepStatus><ActualTime>4.99895</ActualTime><CycleTime>0.2</CycleTime><AssayXData Points="25">HSCeRHsmnkTiLJ5EYTOeRK45nkQVQJ5Ee0aeROJMnkRIU55Et1meRBVgnkR7Zp5E4myeREhz
nkSueZ5EFYCeRIOGnkTijJ5ESJOeRLeZnkQloJ5Eg6aeROKsnkRIs55ErrmeRA==</AssayXData><AssayYData Points="25">pCZ6PvFHgj5UnZA+i82cPmKqpj6NGLA+8GO2PplGvj757cQ+AG7HPrknzD65u9A+GyXRPubU
1D5MY9o+QebcPixW3j6qW+M+PEjjPtzJ5D6kkOc+sG3oPl8p7D59EOw+vm/sPg==</AssayYData></Step><Step><CommonData><SampleLocation>1</SampleLocation><SampleID></SampleID><SampleGroup></SampleGroup><SampleInfo></SampleInfo><SampleRow>D</SampleRow><SamplePlate>1</SamplePlate><WellType>BUFFER</WellType><Concentration>-1</Concentration><ConcentrationUnits>µg/ml</ConcentrationUnits><MolarConcentration>-1</MolarConcentration><MolarConcUnits>nM</MolarConcUnits><MolecularWeight>-1</MolecularWeight><Temperature>25</Temperature><StartTime>1569782</StartTime><AssayTime>60</AssayTime></CommonData><FlowRate>1000</FlowRate><StepType>BASELINE</StepType><StepName>Baseline</StepName><StepStatus>OK</StepStatus><ActualTime>59.999</ActualTime><CycleTime>0.2</CycleTime><AssayXData Points="300">FMCeRHLGnkThzJ5EP9OeRK7ZnkQM4J5EeuaeRNnsnkQ/855ErvmeRBQAn0R6Bp9E4QyfREcT
n0SlGZ9EFCCfRHImn0TZLJ9ERzOfRK45n0QUQJ9EekafROFMn0RHU59ErlmfRD1gn0R6Zp9E
2WyfRD9zn0SueZ9EFICfRHqGn0TZjJ9ER5OfRKWZn0QUoJ9EeqafROGsn0RHs59EpbmfRBTA
n0R6xp9E4cyfREfTn0Su2Z9EFOCfRHLmn0TZ7J9ER/OfRK75n0QMAKBEegagROEMoERHE6BE
rhmgRBQgoER6JqBE2SygRD8zoESlOaBEFECgRHJGoETZTKBEP1OgRKVZoEQMYKBEcmagRNls
oERHc6BErnmgRBSAoER6hqBE4YygRD+ToESumaBEDKCgRHKmoEThrKBER7OgRKW5oEQUwKBE
esagROHMoERH06BEpdmgRAzgoERy5qBE4eygRD/zoESl+aBEDAChRHoGoUTZDKFERxOhRKUZ
oUQUIKFEeiahRNksoURHM6FEpTmhRAxAoURyRqFE2UyhREdToUSlWaFEDGChRHpmoUThbKFE
P3OhRKV5oUQMgKFEeoahROGMoURHk6FEpZmhRAygoURypqFE2ayhREezoUSuuaFEFMChRHrG
oUTZzKFEP9OhRK7ZoUQM4KFEeuahRNnsoURH86FEpfmhRAwAokR6BqJE4QyiRD8TokSlGaJE
FCCiRHImokThLKJEWDOiRK45okQMQKJEckaiRNlMokQ/U6JErlmiRBRgokR6ZqJE2WyiRD9z
okSleaJEFICiRHqGokTZjKJEP5OiRKWZokQMoKJEeqaiROGsokQ/s6JErrmiRAzAokSDxqJE
4cyiREfTokSu2aJEDOCiRHLmokTZ7KJEP/OiRKX5okQMAKNEegajRNkMo0RHE6NEpRmjRBQg
o0R6JqNE2SyjREczo0SuOaNEDECjRKNGo0TZTKNER1OjRKVZo0QMYKNEcmajROlso0RHc6NE
pXmjRAyAo0R6hqNE4YyjREeTo0SumaNEDKCjRHqmo0TZrKNEP7OjRKW5o0QUwKNEesajRNnM
o0Q/06NEpdmjRBTgo0R65qNE4eyjREfzo0Sl+aNEDACkRHIGpEThDKREPxOkRK4ZpEQMIKRE
eiakROEspEQ/M6REpTmkRBRApER6RqRE4UykRD9TpESlWaREFGCkRHJmpETZbKREP3OkRK55
pEQMgKREeoakROGMpERHk6RErpmkRAygpERypqRE2aykREezpESluaREFMCkRHLGpETZzKRE
R9OkRKXZpEQU4KREcuakRNnspEQ/86REpfmkRBQApUR6BqVE2QylRD8TpUSuGaVEDCClRHom
pUThLKVEPzOlRKU5pUQMQKVEckalROFMpURHU6VErlmlRAxgpURyZqVE2WylRD9zpUSleaVE
DIClRHKGpURcjaVEP5OlRKWZpUQMoKVEeqalROGspUQ/s6VErrmlRAzApURyxqVE2cylRD/T
pUSl2aVEDOClRHLmpUTZ7KVER/OlRKX5pUQUAKZEcgamROEMpkQ/E6ZErhmmRAwgpkR6JqZE
2SymRD8zpkSlOaZE</AssayXData><AssayYData Points="300">6tgBP7FEAz979gE/X5ADPwbFBD9zqwM/lmUEP+shBD98lQU/yG8GPxsuBj9lmwY/zSEGP7nl
Bj/2Bgc/+AcJP2x3CT8+1gg/mawIP2Z4CD/UXwk/bokJP7iFCT/zdgo/ISkKPydoCT/engo/
+DAKP8cVDD/APAs/hK4LP1KKDD8coQs/7V8MP60xDD+UTAw/9UgNP9o3Dj8EIA0/f/YMP03P
DT9aKA4/w/8OP80dDj+8hQ4/BdoOPxabDj8utQ8/hPoOP/20Dz9yiw4/02gPP1g9ED//wBA/
f1MRPyizED9j4xA/u0sSP2ZYET8d4RI/GQ0RP6fGET91JhI/aR8SPy7kET9n0xI/yk0SP2/8
Ej/+0xI/QwYTPwqGEz+uKhM/bAEUP7qqFD+fZhM/rhoUPx+mEz+5vxI/koATP+HFEz8D5BQ/
ds0TPysDFj/WXxU/GPMVP1yLFD84zRM/XOYUP9vgFT/1xBY/0ncWP37xFj/xvxU/dnQWP6Ee
Fz+QIhc/vFYWP43LFz9Y9RU/RzIXP1FGFz+uRRc/d3QXPwM/GD8h3xc/ILIYP++yFz9spxc/
RbIXPyhZGD/ccxc/cwsYP3mVGT9tXRk/aucYP2IKGD/ehBk/O3cZP30JGT+z+xg/3OYYP9fM
GD8OFBo/a9gZP2fFGT/1Ixo/h60bP5QFGz/z5xk/CBYbP0VgGj/QMho/o7QaP69RGz/xkxo/
UfoaP9nhGj+z1Rs/MuMaP1UHHD9ZIRw/fk0bPz9TGz+F2hs/KV4bP01cHD+fGBw/kvQbPxjl
Gz8Sfh0/hlUcP3QAHT+04Rw/+oscP6shHD/5Zhw/nJEcPzc3HD8+FR0/x7AdP5j+HD/B+xw/
8RMdP653HT/vDh4/OcgdP7doHT/5BB4//yIeP5p2HT+QUR0/VgsfP6ADHj8Q9x0//I0dPwr2
Hj9kRx4/pT0ePzhgHj/1iR4/tqofPwLbHT9CDh8/8GYfP/WwHz94LR8/7r8dP+DzHj89kR4/
UYweP2K8Hz+cNB8/oUggP16rHz8hRSA/R7YfP9OaHz9QqiA/t0YgPxAaHz/lSx4/g38gP8Om
Hz/RcyA/T3ogP3V+ID/OayA/as0hPwYDIT+3nCA/1GQgP6leIT+1niA/oWsgP2SVIT9PaSE/
m74hPzPgID/fcR8//i4hPx9dIT9vFSI/fWkhP3HCIj8bZCI/KqAiPxvjIT9ylCE/eeQiP2dL
Ij9EtSI/d5QjP2PeIT+vaSI/nk0jPwd9Ij85LSI/6zAiP+DkIj8f7CI/NdIiP0EnJD+KiSM/
kZsiPzarIj9JFCM/xq0iP80JIz8+4CM/KDcjP2NqIz+ToyI/ITQjP+hiJD+FuiM/LpckP0JD
Iz/FTSM/tw8kPweRIz+ooyQ/LcokP0IBJD9EhCQ/QlglP02RJD/gAyU/FyMlPyx0JD83LiU/
J/wlP9pwJD/vpiQ/8B0lP5tMJT+XKCU/BnYkP+HAJD/2PCU/Wn0kPxbjJT+leiQ/R/4kP7aI
JT9faCU/nu0jP/4KJT/JAiU/AVolPxg8JT/YNSY/594lP4WqJT+hyCU/MBQlP75MJj8qHSY/
lvQlP4CoJj/ygiY/</AssayYData></Step><Step><CommonData><SampleLocation>4</SampleLocation><SampleID>QA013.2 Gmat/L0</SampleID><SampleGroup></SampleGroup><SampleInfo></SampleInfo><SampleRow>D</SampleRow><SamplePlate>1</SamplePlate><WellType>KLOAD</WellType><Concentration>10</Concentration><ConcentrationUnits>µg/ml</ConcentrationUnits><MolarConcentration>-1</MolarConcentration><MolarConcUnits>nM</MolarConcUnits><MolecularWeight>-1</MolecularWeight><Temperature>25</Temperature><StartTime>1635804</StartTime><AssayTime>80</AssayTime></CommonData><FlowRate>600</FlowRate><StepType>LOADING</StepType><StepName>Loading</StepName><StepStatus>OK</StepStatus><ActualTime>80</ActualTime><CycleTime>0.2</CycleTime><AssayXData Points="400">C0CmRHFGpkTQTKZEPlOmRJxZpkQLYKZEaWamRNBspkQ+c6ZEpXmmRAuApkRxhqZE0IymRD6T
pkScmaZEA6CmRGmmpkTYrKZENrOmRJy5pkQLwKZEccamRNjMpkQ+06ZEpdmmRAvgpkRp5qZE
0OymRDbzpkSl+aZECwCnRHEGp0TQDKdEPhOnRJwZp0QLIKdEcSanRNgsp0T7M6dEnDmnRAtA
p0RpRqdE2EynRD5Tp0ScWadEE2CnRHFmp0TYbKdEPnOnRKV5p0QDgKdEaYanRNCMp0Q+k6dE
pZmnRAugp0RxpqdE0KynRD6zp0ScuadEA8CnRGnGp0TYzKdENtOnRJzZp0QD4KdEaeanRNDs
p0Q286dEnPmnRAMAqERxBqhE2AyoRD4TqESlGahEAyCoRGkmqETQLKhEPjOoRKU5qEQLQKhE
ikaoRNhMqEQ+U6hEnFmoRANgqERpZqhE2GyoRDZzqESleahEC4CoRHGGqETYjKhENpOoRKWZ
qEQDoKhEcaaoRNCsqEQ+s6hEnLmoRAPAqERpxqhE2MyoRD7TqESl2ahEC+CoRGnmqETQ7KhE
NvOoRKX5qEQDAKlEcQapRNgMqUQ+E6lEpRmpRAMgqURpJqlE2CypRD4zqUStOalEC0CpRHFG
qUTQTKlENlOpRJxZqUQDYKlEaWapRNBsqUQ2c6lEpXmpRAuAqUSahqlE0IypRDaTqUSlmalE
C6CpRHGmqUTQrKlENrOpRKW5qUQLwKlEacapRNDMqUQ206lEnNmpRAvgqURx5qlE0OypRD7z
qUSl+alEAwCqRGkGqkTQDKpENhOqRJwZqkQDIKpEaSaqRNgsqkQ2M6pEpTmqRANAqkRxRqpE
0EyqRDZTqkScWapEC2CqRGlmqkTgbKpENnOqRKV5qkQDgKpEaYaqRNCMqkQ2k6pEnJmqRAOg
qkRppqpE0KyqRD6zqkScuapEA8CqRGnGqkTQzKpENtOqRM7ZqkQD4KpEaeaqRNjsqkQ286pE
nPmqRAsAq0RpBqtE0AyrRDYTq0SlGatEAyCrRGkmq0TQLKtEPjOrRJw5q0QDQKtEaUarRNBM
q0Q2U6tEnFmrRAtgq0RpZqtE0GyrRDZzq0SceatEA4CrRGmGq0TQjKtENpOrRJyZq0QDoKtE
aaarRNCsq0Q2s6tEpbmrRAPAq0RpxqtE0MyrRDbTq0Sc2atEA+CrRGnmq0TQ7KtENvOrRKX5
q0QLAKxEaQasRNAMrEQ+E6xEnBmsRAsgrERpJqxE0CysRDYzrEScOaxEA0CsRGlGrETQTKxE
NlOsRKVZrEQLYKxEaWasRNhsrEQ2c6xEnHmsRAOArERphqxE0IysRDaTrESlmaxEA6CsRGmm
rETQrKxENrOsRJy5rEQDwKxEacasRNDMrEQ206xEnNmsRAPgrERp5qxE0OysRDbzrESc+axE
AwCtRGkGrUTQDK1ENhOtRJwZrUQbIK1EaSatRNAsrUQ2M61EnDmtRANArURpRq1E0EytRDZT
rUScWa1EA2CtRGlmrUTQbK1ENnOtRKV5rUQDgK1EgoatRNCMrUQ2k61EpZmtRAOgrUSCpq1E
2KytRDazrUScua1EA8CtRGnGrUTQzK1ENtOtRJzZrUQD4K1EaeatRNDsrUQ2861EnPmtRAMA
rkRpBq5E2AyuRDYTrkScGa5EAyCuRGkmrkTQLK5ENjOuRJw5rkQLQK5EaUauRNBMrkQ+U65E
nFmuRAtgrkRpZq5E0GyuRD5zrkSlea5EA4CuRGmGrkTQjK5ENpOuRKWZrkQLoK5EcaauRNCs
rkQ2s65EpbmuRAPArkRpxq5E0MyuRD7TrkSc2a5EA+CuRGnmrkTQ7K5ENvOuRKX5rkQDAK9E
aQavRNAMr0Q+E69EnBmvRAsgr0RpJq9E0CyvRDYzr0ScOa9EE0CvRGlGr0TQTK9ENlOvRJxZ
r0QLYK9EcWavRNBsr0Q+c69EnHmvRAuAr0Rphq9E0IyvRDaTr0Scma9EC6CvRNymr0TYrK9E
RrOvRJy5r0QDwK9EccavRNDMr0Q+069EnNmvRAPgr0Rx5q9E2OyvRDbzr0Sl+a9EAwCwRHoG
sETQDLBEPhOwRJwZsEQLILBEcSawRNgssEQ+M7BEpTmwRA==</AssayXData><AssayYData Points="400">YbAiP8TRIT8EJSI/oPghP8O2Iz/3kiI/9Z8lP3+HJT9PlSY/OHomP+muJz84bCg/xVYpPzCh
Kj+mSio/uCktP4PELD8YWS4/F4YxP5TgMD/UHTI/4EcyPwVJMz/eTzU/5js2P2QuNj8p+jY/
nJw5P9voOT/2STo/8Ys7P2ETPT91Az0/xmk9P/7JPz9p9T8/czlBP1SfQj+iukI/rH1DP7QH
Rj9QH0c/sZFGP9bfSD+H0Eg/ZetJP1xUSz8Doks/GChOP99kTT9TdU4/dJRQP/zfTz86ElI/
IBNTP+eBUz9ZTVU/JHJWP04FVj8P/lc/6x5YPw20WD8Uc1o/G1tbP49vWz/ry10/sqZdP7Fz
Xj8WuV8/W1xfP0JPYD/lg2E/4MJhP29JZD/0KGQ/Mq9kP4QkZj+Ry2U/1klnPyf0Zz/FXWk/
JHVpP6HRaz8jSGs/eZ1sPwRFbT8fWG4/mhdwP3Opbz/cwW8/GAxxP/bTcT+f7nI/FgZzPwR1
dD+bkXU/GVR1P6jSdT8nJnc/JJJ4P2greT9+C3k/gOF5P7uTej+5FHs/0JF8P+dafj9uS34/
6aV9P+00fz9jeX8/EVmAP/KpgD8qboE/PoaBPzrlgT8tsIE/AQCCP1Zngz/DWIM/KeODP4eX
gz95V4Q/IfmDPwB6hD9qbYQ/pByFP/8uhj/vvYU/a0eGPyYrhj87Hoc/U9uGP5Cchz/RlYc/
zAeIPxtuiD+Rpog/8U2JP84QiT//NYk/9faJP6bciT8Jj4o/E/OKP/kLiz/TNIs/AbqLP/TR
iz/3kIs/SbuMP5VnjD/nE40/YAeNP0SmjT8d/Y0/mdWNP5U0jj8/UY8/KlGPP0jFjj/mSI8/
M7aPPzapjz/OgJA/vXCQP5t3kD+mu5A/fhWRP9XlkT9nYZE/t9CRPx16kj+XwZI/1NGSPynR
kj9LXJM/HYiTP6VVkz9a6JM/xeuTP4gVlD+HepQ/zn6UP44zlT85YZY/3mqVP2vmlT95s5U/
2TeWP1xnlj/8mZY/9gKXPxgnlz9sqJc/KFSXP7G8lz/L9pc/eBGYP5mdmD8dRZg/wCGZP6sT
mT9McJk/rh6ZP5/AmT++Hpo/E8CZP5VXmj/wrpo/QMmaP+r6mj+Hu5o/hzWbPxSQmz812Zs/
vB+cP4iemz+CHZw/8LecPwAvnD9kkpw/jpydP+r9nD84KZ0/eZKdP9eBnT/2OZ4/DDCeP4YI
nj86Bp4/kdqeP7tAnz+IQ58/akCfP3sknz/Oc58/GK2fPz0aoD+qFKA/kIagP4v3nz/rm6A/
YQqhP0kqoT/GhqA/gSChP2a8oT/nn6E/qM+hP/oXoj/tEqI/1vmhP+Anoj+Z76E/LQyjP57x
oj9mNKM/FeaiP2f5oz8UWKM/NtijPyIwpD81PqQ/oAakP8F/pD/cWKQ/7ECkP5SrpD/y/6Q/
zMOkP0w6pT85i6U/qY2lPzLypT8Vb6U/Dt2lP0F3pj/zqqY/byymP9PApj9UzaY/WXOmPwrC
pz+yU6c/HqamP1lgpz+Fv6c/UVSoPwZBqD+qFKg/TguoP31mqD+NQqg/VeKoP8JvqD+xe6g/
vDupPwwuqT91Fqk/aXSpP6t9qT9+rqk/QcWpP81zqj8QM6o/yQ6qPwFWqj+aZao/s7OqP1f7
qj9SKqs/Ww6rP1+Bqz/Fl6s/RdSrP31Rqz+JE6w/iKirP89dqz+frKs/VBGsP/nuqz/wW6w/
sXmsP3e0rD8Y0Kw/Ll+tPykMrT9ZXqw/0MStP2NOrT+MIK0/6IutPxlNrT/mG64/WrutP823
rT/Zda4/5ySuP96xrj9mi64/BayuPxfWrj/ETK4/TrKuP4fKrz8md68/mPeuPxWUrz/if68/
GmGvP+9Brz/DAbA/DQOwP8YUsD9DgLA/aSSwP/uNsD86gbA/gP6wP0CCsD9r9LA/yruwP/Jf
sT8MMLE/AVGxP2OnsT98o7E/HV+xP4G7sT+fyLE/TeaxPypQsj+GM7I/pkOyP6cysj90y7I/
bxuyPztZsj/M2bI/I9CyP0OXsj8ma7I/N6CyPwILsz/OorI/Nn+zPxZysz/KbLM/FQO0PxQa
tD94fbM/Xxu0P14xtD9/O7Q/oZKzP6/9sz83wrM/ym+0Pw==</AssayYData></Step><Step><CommonData><SampleLocation>1</SampleLocation><SampleID></SampleID><SampleGroup></SampleGroup><SampleInfo></SampleInfo><SampleRow>D</SampleRow><SamplePlate>1</SamplePlate><WellType>BUFFER</WellType><Concentration>-1</Concentration><ConcentrationUnits>µg/ml</ConcentrationUnits><MolarConcentration>-1</MolarConcentration><MolarConcUnits>nM</MolarConcUnits><MolecularWeight>-1</MolecularWeight><Temperature>25</Temperature><StartTime>1721940</StartTime><AssayTime>60</AssayTime></CommonData><FlowRate>1000</FlowRate><StepType>BASELINE</StepType><StepName>Baseline</StepName><StepStatus>OK</StepStatus><ActualTime>60</ActualTime><CycleTime>0.2</CycleTime><AssayXData Points="300">C0CwRHFGsETQTLBEPlOwRMVZsEQLYLBEaWawRNhssEQ+c7BEtXmwRAuAsERphrBE2IywRD6T
sESlmbBEC6CwRHGmsETorLBENrOwRKW5sEQDwLBEzMawRNDMsEQ+07BEpdmwRAvgsERx5rBE
0OywRDbzsESl+bBEAwCxRHEGsUTQDLFEPhOxRKUZsUQLILFEcSaxRNAssUQ2M7FEpTmxRAtA
sURpRrFE2EyxRDZTsUSlWbFEA2CxRHFmsUTYbLFENnOxRKV5sUQLgLFEcYaxRNiMsUQ+k7FE
pZmxRAugsURxprFE0KyxRD6zsUSlubFEA8CxRHHGsUTYzLFENtOxRJzZsUQT4LFEaeaxRNDs
sUQ287FEnPmxRAMAskRxBrJE2AyyRD4TskScGbJEAyCyRHEmskTQLLJEPjOyRKU5skQLQLJE
aUayRPBMskQ+U7JEnFmyRAtgskRpZrJE6GyyRD5zskSlebJEA4CyRGmGskTYjLJEPpOyRJyZ
skQDoLJEcaayRNisskQ2s7JEpbmyRAvAskRxxrJE0MyyRD7TskSc2bJEC+CyRGnmskTQ7LJE
PvOyRJz5skQLALNEaQazRNAMs0Q+E7NEnBmzRAsgs0RxJrNE0CyzRDYzs0ScObNEA0CzRGlG
s0TQTLNEPlOzRJxZs0QLYLNEcWazRNBss0Q+c7NEnHmzRBOAs0RphrNE2IyzRDaTs0SlmbNE
C6CzRNyms0TQrLNEPrOzRKW5s0QLwLNEacazRNDMs0Q207NEnNmzRAPgs0Rp5rNE0OyzRDbz
s0Sl+bNEAwC0RHEGtETQDLREPhO0RJwZtEQDILREaSa0RNAstEQ2M7REpTm0RANAtERpRrRE
0Ey0RD5TtESlWbREA2C0RGlmtETYbLREPnO0RJx5tEQDgLREcYa0RNCMtEQ2k7REnJm0RAOg
tERpprRE0Ky0RDaztESlubREA8C0RGnGtETQzLREV9O0RJzZtEQD4LREaea0RNDstEQ+87RE
pfm0RAMAtURpBrVE0Ay1RD4TtUScGbVEAyC1RHEmtUTQLLVENjO1RJw5tUQsQLVEaUa1RNBM
tUQ2U7VEnFm1RAtgtURxZrVE0Gy1RDZztUScebVEC4C1RGmGtUTQjLVET5O1RJyZtUQDoLVE
caa1RNCstUQ2s7VEnLm1RAPAtURpxrVEGc21RD7TtUSc2bVEROC1RHHmtUTQ7LVENvO1RKX5
tUQLALZEcQa2RNAMtkQ+E7ZE1hm2RAsgtkRpJrZE0Cy2REYztkTFObZEA0C2RGlGtkTQTLZE
PlO2RJxZtkQLYLZEaWa2RNBstkQ2c7ZEpXm2RAOAtkRphrZE2Iy2RDaTtkSlmbZEA6C2RGmm
tkTQrLZENrO2RJy5tkQLwLZEaca2RNjMtkQ+07ZEnNm2RAPgtkRp5rZE0Oy2RD7ztkSc+bZE
AwC3RGkGt0TQDLdEgBO3RKUZt0QDILdEaSa3RNgst0RfM7dEnDm3RANAt0RpRrdEEU23RDZT
t0ScWbdEC2C3RGlmt0TQbLdEPnO3RJx5t0QDgLdEaYa3RNCMt0Q+k7dEnJm3RAugt0RpprdE
0Ky3RDazt0SlubdE</AssayXData><AssayYData Points="300">a1u4P3p4uD+debk/Bi+5P353uT+QWbk/rxa5P+YVuT/BDbk/PcC5P0XEuT/qdLk/kmG5P6fM
uT/Sqbk/Uiu6P437uD+VIbk/+8y5P6OeuT+Xw7k/LVm5Px6xuT9Jl7k/Ocy5P4nVuT8Ejbk/
SAy6P+jEuT81iLk/GQC6PyC4uT8JoLk/aLO5Py60uT8atLk/+Ma5P6w3uj9ZgLo/8Cu6P49B
uj9jWro/Sqa5Pz87uj+igLo/dPK5P712uT/dxrk/FxS6P2Unuj/NFro/AjK5P2xPuj+fa7o/
FTi6PzrzuT+AYbo/LFO6Pw5Juj8397k/O3G6P6xXuj/gOLo/5i66P26suj99Dbo/ARq6P5Ym
uj++9Lk/O626P7ejuj9IOro/Gqu6P2Y4uj+Z5Lk/r1q6P8mKuj/mw7o/HYO6PyJyuj+2MLs/
5zS6PwfQuT+Lzbo/ApO6P8Eluj9dQ7o/ooW6Pwr9uj+Cjbo/ZOC6PwFiuj8C7bo/ute6PzFZ
uj9RhLo/1e66P+Miuz9J0bo/DcK6P5T/uT9ayrk/2Ei6P4/Wuj8gqLo/VeC6P3XOuj/y37o/
qiC7P76auj/uoLo/nnG6Pxiouj/Kf7o/Ksy6P4hwuj+8FLs/Aym7P1URuj+Tfbo/twi6PwYF
uz96uLo/Dz67P59iuz8E7ro/dIa6PxBIuz+yrLo/Q666P8SQuj+dQrs/OCa7P97/uj+7Sbs/
cY66P03iuj9nTLs/wZi6P33yuj/vuLo/Xi+7P3uMuz9vQLs/4My6P9m6uj8L2bo/Vc26P0uX
uz/Jo7o/hSG7P6kruz8UM7s/6dm6P4Rvuz/lEbs/RkC7P3kGuz/m27o/1Kq6Pwnkuj9EV7s/
Gm27P4qGuz8Hd7s/O1+7P0+Euz/JbLs/glK7P4O7uj+D+Lo/SSi7P0wouz84cbo/0Mq7P/2j
uz/SYbs/vPa6P2kZuz9h+Lo/vg68Px9Cuz9CbLs/KGK7P1dVuz/4Grw/7My7P9mMuz+QJbs/
Pp+7P1HEuz9CB7s/nHK7P0Gduz8fkLs/LbW7P+9Ouz9Kirs/skS7P5xhuz8Adrs/N2K7PwFo
uz/jcbs/9wC8Pzmyuz+NDbw/0ye8P5QQuz+hhLs/z2i7P98luz/ofrs/aPe7Pyqeuz9dsbs/
4VC7P36ruz/Vubs/DOG7P+Cquz+7I7w/uHG7P8Gnuz8UErw/1BW8P22Duz++Yrs/s7O7P0YG
vD/3CLw/e/S7P5Wkuz9viLs/o9C7P4CCuz9biLs/cOC7P4KJuz9sa7s/bxq8P6RDvD9EF7w/
l8S7P/Dhuz8NI7w/PRi8P29UvD+DOLw/0Pq7Pw7juz+HoLs/91W8Px0BvD+iHLw/0wi8P6Rz
vD+4qrs/Xv27P/cuvD/3ibw/2/a7P87Euz9/1bw/p2K7P3QovD/xu7s/lhK8P/i/uz+XN7w/
XGm8PwAavD9Z1bw/ja+8Py3juz8ALbw/bPq7P9FOvD8XE7w/4Jq8P09dvD+eA7w/jCW8Pxya
vD/Ajbw/OU+8P8aIvD/upLw/9R28P6Sxuz/ycrw/qlq8Pw18vD+lE7w/H3i8Pw9EvD/Svrw/
+Vi8P3xqvD87WLw/</AssayYData></Step><Step><CommonData><SampleLocation>8</SampleLocation><SampleID>BG505.W6.C2 gp120</SampleID><SampleGroup></SampleGroup><SampleInfo></SampleInfo><SampleRow>D</SampleRow><SamplePlate>1</SamplePlate><WellType>KSAMPLE</WellType><Concentration>-1</Concentration><ConcentrationUnits>µg/ml</ConcentrationUnits><MolarConcentration>250</MolarConcentration><MolarConcUnits>nM</MolarConcUnits><MolecularWeight>-1</MolecularWeight><Temperature>25</Temperature><StartTime>1790167</StartTime><AssayTime>180</AssayTime></CommonData><FlowRate>600</FlowRate><StepType>ASSOC</StepType><StepName>Association</StepName><StepStatus>OK</StepStatus><ActualTime>179.999</ActualTime><CycleTime>0.2</CycleTime><AssayXData Points="900">C8C3RHHGt0TYzLdEPtO3RKXZt0QL4LdEcea3RNjst0Q287dEpfm3RAsAuERxBrhE2Ay4RD4T
uESlGbhECyC4RHEmuETQLLhEPjO4RKU5uEQDQLhEcUa4RNhMuEQ+U7hEpVm4RAtguERxZrhE
2Gy4RD5zuESlebhEC4C4RHGGuETYjLhEPpO4RKWZuEQLoLhEcaa4RNisuEQ+s7hEpbm4RAvA
uESCxrhE2My4RD7TuESl2bhEC+C4RGnmuETY7LhENvO4RKX5uEQLALlEcQa5RNgMuUQ+E7lE
pRm5RAsguURpJrlE2Cy5RD4zuUSlOblEC0C5RHFGuUTYTLlENlO5RKVZuUQDYLlEcWa5RNhs
uUQ+c7lEpXm5RAuAuURxhrlE2Iy5RD6TuUSlmblEC6C5RHGmuUTYrLlEPrO5RKW5uUQLwLlE
cca5RNDMuUQ207lEpdm5RAvguURx5rlE2Oy5RD7zuUSc+blECwC6RHEGukTYDLpEPhO6RKUZ
ukQDILpEcSa6RNAsukQ+M7pEpTm6RANAukRxRrpEGU26RD5TukSlWbpEC2C6RGlmukTYbLpE
NnO6RKV5ukQLgLpEcYa6RNCMukQ+k7pEpZm6RAOgukRxprpE2Ky6RD6zukSlubpEC8C6RHHG
ukTYzLpEPtO6RKXZukQL4LpEaea6RNjsukQ287pEpfm6RCQAu0RxBrtE2Ay7RD4Tu0ScGbtE
AyC7RGkmu0TYLLtENjO7RKU5u0QDQLtEaUa7RNhMu0Q+U7tEpVm7RAtgu0RxZrtE6Gy7RDZz
u0ScebtEC4C7RGmGu0TYjLtENpO7RJyZu0QDoLtEaaa7RNisu0Q+s7tEpbm7RAvAu0RxxrtE
0My7RDbTu0Sc2btEC+C7RHHmu0TQ7LtEPvO7RKX5u0QDALxEcQa8RNgMvEQ2E7xEpRm8RAsg
vERpJrxE2Cy8RDYzvESlObxEA0C8RGlGvETQTLxEPlO8RKVZvEQDYLxEaWa8RNhsvEQ+c7xE
pXm8RAOAvERxhrxE2Iy8RD6TvESlmbxERKC8RGmmvETQrLxENrO8RKW5vEQbwLxEaca8RNjM
vEQ+07xEpdm8RAvgvERx5rxE2Oy8RDbzvESc+bxECwC9RGkGvUTYDL1ENhO9RJwZvUQDIL1E
aSa9RNgsvUQ+M71EpTm9RAtAvURxRr1E2Ey9RDZTvUSlWb1EC2C9RGlmvUTQbL1ENnO9RJx5
vUQLgL1EaYa9RNiMvUQ+k71EpZm9RAOgvURppr1E2Ky9RD6zvUScub1EA8C9RHHGvUTQzL1E
NtO9RJzZvUQL4L1Eaea9RNjsvUQ+871EnPm9RAsAvkRxBr5E2Ay+RD4TvkSlGb5EAyC+RHEm
vkTYLL5EsTO+RJw5vkQLQL5EcUa+RNhMvkQ2U75EpVm+RANgvkRxZr5E2Gy+RDZzvkSleb5E
C4C+RGmGvkTYjL5ENpO+RKWZvkQDoL5Eaaa+RNCsvkQ+s75Epbm+RAvAvkRxxr5E0My+RDbT
vkSl2b5EC+C+RHHmvkTQ7L5EX/O+RJz5vkQLAL9Emga/RNAMv0Q2E79EpRm/RK8gv0TUJr9E
2Cy/RD4zv0SlOb9EC0C/RHFGv0TYTL9ENlO/RJxZv0QDYL9E3Ga/RNhsv0Q+c79EnHm/RAuA
v0Rxhr9E2Iy/RDaTv0Scmb9EA6C/RGmmv0TQrL9EPrO/RKW5v0QLwL9Ecca/RNjMv0Q+079E
pdm/RAvgv0Rx5r9E8Oy/RD7zv0St+b9EAwDARGkGwETYDMBEPhPARKUZwEQLIMBEaSbARNAs
wEQ2M8BEnDnARAtAwESKRsBE2EzARD5TwES1WcBEA2DARHFmwETQbMBENnPARJx5wEQLgMBE
aYbARNCMwEQ+k8BEzJrARAugwERxpsBE2KzARDazwEScucBEA8DARGnGwETYzMBENtPARKXZ
wEQD4MBEaebARNjswEQ288BEnPnARAMAwURxBsFE0AzBRD4TwUScGcFEAyDBRGkmwUTgLMFE
PjPBRKU5wUQLQMFEcUbBRNBMwUQ2U8FEpVnBRAtgwURxZsFE2GzBRD5zwUScecFEA4DBRGmG
wUTQjMFEPpPBRKWZwUQDoMFEaabBRNCswUQ2s8FEnLnBRAPAwURpxsFE0MzBRDbTwUSc2cFE
A+DBRGnmwUTY7MFENvPBRKX5wUQDAMJEaQbCRNgMwkQ2E8JEpRnCRAMgwkRpJsJE0CzCRD4z
wkScOcJEC0DCRHFGwkTQTMJEPlPCRKVZwkQDYMJEaWbCRNBswkQ2c8JEpXnCRAuAwkRxhsJE
2IzCRD6TwkScmcJEC6DCRGmmwkTYrMJENrPCRJy5wkQLwMJEccbCRNDMwkQ+08JEnNnCRAPg
wkRp5sJE0OzCRD7zwkSc+cJEAwDDRGkGw0ToDMNENhPDRJwZw0QDIMNEaSbDRNgsw0Q+M8NE
nDnDRANAw0RpRsNE0EzDRDZTw0ScWcNEC2DDRHFmw0TQbMNENnPDRKV5w0QDgMNEeobDRNiM
w0Q+k8NEnJnDRAOgw0RppsNE2KzDRD6zw0ScucNEA8DDRGnGw0TQzMNENtPDRJzZw0QD4MNE
cebDRNDsw0Q288NEpfnDRAMAxERxBsRE0AzERDYTxEScGcRECSHERHEmxETQLMRENjPERJw5
xEQLQMREaUbERNBMxEQ+U8REnFnERLdgxERpZsRE2GzERDZzxESlecRENIDERGmGxETQjMRE
NpPERJyZxEQDoMREaabERNCsxEQ2s8REnLnERAPAxERpxsRE0MzERDbTxESc2cREA+DERHHm
xETQ7MRENvPERJz5xEQDAMVEcQbFRNAMxUQ2E8VEpRnFRAsgxURpJsVE0CzFRIgzxUScOcVE
C0DFRHFGxUTQTMVENlPFRJxZxUQLYMVEaWbFRNBsxUQ2c8VEnHnFRAOAxURphsVE0IzFRD6T
xUScmcVEC6DFRHGmxUTQrMVENrPFRJy5xUQDwMVEisbFRNDMxUQ208VEnNnFRAPgxURp5sVE
0OzFRD7zxUS1+cVEAwDGRHEGxkTYDMZENhPGRJwZxkQDIMZEaSbGRNgsxkQ2M8ZEnDnGRANA
xkRpRsZE0EzGRD5TxkScWcZEA2DGRGlmxkTQbMZENnPGRJx5xkQDgMZEaYbGRNCMxkQ+k8ZE
nJnGRAOgxkRppsZE0KzGRDazxkScucZEA8DGRGnGxkTQzMZENtPGRKXZxkQD4MZEaebGRNDs
xkQ288ZEnPnGRAMAx0RpBsdE0AzHRD4Tx0ScGcdEAyDHRGkmx0TQLMdEPjPHRJw5x0QDQMdE
aUbHRNhMx0Q2U8dEnFnHRAtgx0RpZsdE0GzHRDZzx0SlecdEA4DHRGmGx0TQjMdENpPHRJyZ
x0QDoMdEaabHRNisx0Q2s8dEnLnHRAPAx0RpxsdE2MzHRDbTx0Sc2cdEA+DHRHHmx0TQ7MdE
NvPHRJz5x0QDAMhEaQbIRNAMyEQ2E8hEpRnIRAMgyERpJshE0CzIRDYzyEScOchEA0DIRGlG
yETQTMhENlPIRJxZyEQDYMhEaWbIRNBsyEQ2c8hEnHnIRAOAyERphshE0IzIRDaTyEScmchE
C6DIRHGmyEQJrchENrPIRJy5yEQDwMhEacbIROjMyEQ208hEnNnIRAvgyERx5shE0OzIRD7z
yESl+chECwDJRGkGyUTFDclEPhPJRJwZyUQDIMlEaSbJRNgsyURGM8lEnDnJRANAyUSKRslE
2EzJRD5TyUQoWslEA2DJRHFmyUTYbMlENnPJRKV5yUQLgMlEaYbJRNiMyUQ+k8lEpZnJRAOg
yURxpslE4KzJRDazyUSluclEC8DJRHHGyUTQzMlENtPJRKXZyUQL4MlEcebJRNjsyUQ+88lE
nPnJRAsAykRxBspE2AzKRD4TykSlGcpECyDKRHEmykTYLMpEPjPKRKU5ykT5QMpEcUbKRNhM
ykQ+U8pEpVnKRAtgykRxZspE2GzKRD5zykSlecpEC4DKRHGGykTYjMpEPpPKRKWZykQLoMpE
cabKRNisykQ+s8pEpbnKRAvAykRxxspE2MzKRE/TykSl2cpEC+DKRHHmykTY7MpEPvPKRKX5
ykQLAMtEcQbLRNgMy0Q+E8tEpRnLRAsgy0RxJstE2CzLRD4zy0SlOctEC0DLRHFGy0TYTMtE
iFPLRKVZy0QLYMtEcWbLRNhsy0Q+c8tEpXnLRAuAy0RxhstE2IzLRDaTy0SlmctEbaDLRLum
y0TYrMtEPrPLRKW5y0QLwMtEccbLRNjMy0Q+08tEpdnLRAvgy0Rx5stE2OzLRD7zy0Sl+ctE
CwDMRHEGzETYDMxEPhPMRKUZzEQLIMxEcSbMRNgszERvM8xEpTnMRAtAzERxRsxE0EzMRD5T
zESlWcxEC2DMRHFmzETYbMxEPnPMRKV5zEQDgMxEcYbMRNiMzEQ+k8xEpZnMRAugzERppsxE
2KzMRD6zzESlucxEC8DMRHHGzETYzMxENtPMRKXZzEQL4MxEcebMRNjszEQ+88xEpfnMRAsA
zURxBs1E2AzNRD4TzUSlGc1ECyDNRHEmzUTYLM1EPjPNRKU5zUQLQM1EcUbNRNhMzUQ+U81E
D1rNRANgzURxZs1E2GzNRD5zzUSlec1EC4DNRGmGzUTYjM1EPpPNRO6ZzUQLoM1EcabNRNis
zUQ+s81EpbnNRAvAzURxxs1E0MzNRD7TzUSl2c1EC+DNRGnmzUTY7M1EPvPNRKX5zUQLAM5E
aQbORNAMzkQ+E85EpRnORAsgzkRxJs5E2CzORD4zzkScOc5E</AssayXData><AssayYData Points="900">wIa8Pz/Guz9t97o/YFG6P+exuT/hebk/cD24P1prtz9l47c/gBK3P1eNtz8qLbY/c722P8X4
tT8KXLY/xUm2P8mWtj/AJ7Y/FS62PzbotT9iuLU/OLq1PwfhtT+XMrY/e6q1P52TtT8+JrY/
ARe2Pw9ctT/jqbU/XPa1PxELtj+OgbY/owm2P5vstT/ErbU/6Fi2P681tj8MWLU/ov61P+Rl
tj/IELY/Q0a1P5QDtj9SHLY/NhC2P56Btj8GWbY/X362P3Bgtj8IWrY/Xjm2P+Jjtj8UZLY/
3gy3PylTtj+OmLY/UXm2P2aqtj8Jp7Y/pdO2Py/9tj84j7Y/SQq3P/1Ltz8qXrc/5OG2PzWq
tj/BfbY/J+S2Pwogtz/QNLc/o3S2P+Xmtj+iXLc/nZq2Pwkqtz+6Obc/qHy3PyhPtz/zGbc/
ZgW3P8F6tz/ujLc/4Fy3P9xrtz9jk7c/ipa3Px09tz80S7c/sj+4P7Lvtz/xVbc/OmS3P3Ee
tz/Yk7c/oxS4P09ctz8k97c/Pu+3Px9xtz+eH7c/bsG3P9Gqtz94dbg/wZK3P7Wftz9Sobc/
QDu4PxdfuD8OwLc/zz+4PyFyuD+Pzbc/t564Pw8huD+Ttrc/fjK4P6GOuD9Eobc/uX24P4u+
tz8D5Lg/03e4PwWRuD+d2bc/eYi4P4EtuT8gl7g/S7a4P55puD8xk7g/eIa4PylCuD9Fsbg/
Tfq3P55VuD87pbg/3Hy4PybbuD88i7g/RUW5P77DuD9/tLg/n7a4P1AUuT+aiLg/Ifa4PwRT
uT+JmLg/xQm5P/kmuT8fy7g/jSy5P5CcuD+317g/0BK5P0fnuD+2RLk/6c64P3kBuT9eILk/
UdO4P0OPuT+g2rg/Btm4P6MSuT/1bbk/EkS5PyMMuT95Kbk/0IG4P6hcuT9vKbk/A9C4P7Aw
uT8P4Lg/SkK5P/NBuT+F87g/ruq4P6BGuT9AV7k/D1O5P73TuT8AmLk/IOq4P65tuT/v9rk/
8zy6P6SfuT+pE7k/tIq5P0qWuT9KoLk/jYa5P2dYuT/sl7k/t5+5P/LluT/+DLo//6u5P2Yd
uj8jubk/kQS6P1N+uT81oLk/Goa5P6n7uT+957k/pZi5P6nVuT/Yxrk/BJq5P1yKuj/Y3rk/
+zm6P3ywuT9jPbo/2Om5P9WjuT9+gbo/MoS5P9bJuT/JYLo/u9i5PzyHuj/aHro/RZC5P3BN
uj+vdbo/gnm6PwABuj/6WLo/KP25P8D5uj/0abo/Rfu5PzGFuj9pb7o/7965P+zNuT8gYro/
CMC6P41huj+MJro/rpa6P7mzuj/NELo/hkW6P364uj8+Xbo/Xc66PwAYuj/O2ro/A+S6P/4a
uz9wobo/vL26P+Vbuj8rg7o/Rea5PyXDuj8ZE7o/l3e6P8h3uj+5Cbs/tV26P5Geuj/yWbo/
nZ+6P9z7uj9rSbs/Dr66P44zuz/ug7o/Gjq7PzVGuz9XGrs/mlq6P0/Nuj8ke7o/SjW7P5MT
uz/+M7s/b8S6P1U/uz/L9Lo/Zs66P2Nwuz/jmLs/Ggi7Pyebuj9PfLs/qkS7PxNpuz+Qubo/
CnS7P0CAuz93pbo/Mdq6P1jRuj8A3ro/h6i7PzKwuj8s2Ls/VYG7P+EOuz808ro/tgq7P3VA
uz8mt7s/CV67P35suz+9ibs/FdS6P2Eiuz/rA7s/DSO7P6piuz9iGbs/dKG7P5o4uz/RrLs/
+oC7P/wSuz+CNLw/Jjm7P/pLuz/UWrw/eNO7P3BQuz/rr7s/bnS7PwPguz9pqLs/u6i7P1ct
uz+7xLs/PdG7Pyuluz8Nobs/Rwq8P8HEuz9hw7s/2JW7P8p2uz/fLrs/Yb67P/KJuz9L2Ls/
f3y7P6qAuz/kfLs/UDi7P4DAuz8XwLs/kD+7P5vYuz+Dq7s/KLi7P2AGvD8C+rs/khq8P6qI
uz99cLw/u6m7P5V7uz9lG7w/Fcq7P7qVuz9yoLs/tyq8P4cgvD/Nu7s/Hnm7P0zwuz/M2Ls/
3+G7P1XSuz/Km7w/CZK7PzoVvD/Eprs/Rri8P9xJvD9xBrw/LIS8PwUNvD/1HLw/nTi8P6mE
vD/8mbs/Fdu7Px4OvD/1Nbw/PFW8P9Y2vD+grLw/vyK8P3sCvD9Z/Ls/Psa7P00OvD+zfbw/
1w28P3CcvD9JErw/s4u8P9iguz92krw/GaK8P7UnvD9omrw/8A28P8rLuz8VoLw/JdK8P56E
vD9Za7w/a0K8P0kvvT9Lz7w/vba8P2mjvD9N27w/dLq8PyZxvD+907w/F3K8P3aKvD/om7w/
GJa8P2zhvD9zrLw/lCW8P4wLvD8dR7w/hRu9P0RsvD9s2bw/nrC8P7YMvT+uR70/ETm8PwPp
vD8nrrw/itG8P+X0vD8dCLw/KHG8P6PLvD++DL0/+6C8P1XEvD+iErw/IK28PwGHvD/9g7w/
hXy8P97GvD84iLw/aoO8P+rXvD+o57w/eA29P6qcvD8Mj70/5XG8P/QtvT9cm7w/zv28P7ji
vD9dZ70/SDu9P+JhvD/Or7w/pTm9Pyk3vT/SFL0/QSq9P8wBvT9I97w/SQW9PzrovD+pQb0/
Hia9P8ynvT9egb0/rXC9P58qvT+tQL0/NmC9P9vbvD+MKr0/Vyu9P4dJvT8FCr0/OZW8P0kv
vT97KL0/7Ai9P+44vT+GHL0/j3K9P5c6vT+jRb0/vLa8P1VTvT+1Zb0/aGe9Pwh9vT/k3bw/
Ns+9P8S4vT/8h70/GGW9P4vUvT8j5r0/u0u9P7lUvT/Ey70/k0S9P8/gvD8Svb0/aHW9P6B+
vT9hFL0/z7a9P+ngvT9hqr0/Olu9PwxLvT+2970/nJm9P4x4vT9lgr0/wxC+P4BtvT82LL0/
+AK9PzBQvT8urL0/qMG9P/S9vT9vLb0/8Qa+P2I8vT/vQL0/7Gq9P5HFvT9ct70/msq9P3W4
vT+dPL0/kFe9P5EGvj+7y70/RaG9PwcSvj8x3L0/JWu9Pzz9vT96fL0/j9S9P8CIvT+g4L0/
NlO9P5UVvj++er0/p9S9PwzkvT8Fhr0/V+m9Pw8+vT86xb0/yqm9P8g9vj86z70/OVa+P6wn
vj+RHL4/FsK9P3jPvT+yhL4/BWu9P7wOvj+zn70/r0q+P5pXvj/CR74/p9+9P9a8vT+BSr4/
L9i9P/HXvj9cmb0/qva9P+givj9bLb4/ws69P79Avj8+pb4/wiq+P4Yfvj8TLL4/Vqi+PwXh
vT+Twb4/CIK+P9L/vD/MEb8/ZtO9P+4Svj/zfb4/ew++Py6Wvj/XHL4/YcO+P3q3vj9ARr4/
2ca9P4csvj/17L4/cJu+P5J4vj95cb4/GlC+Pw7kvj82Zr4/XZu+PyBvvj+ryb4/6Uu+P74s
vj+7ML4/HiG+P/A/vj+dvL4/20K+P/U3vj/hUr4/JrK+P7vXvj/7Lr4/KMm+P4q5vj/igr4/
8u++P51yvj9GEr8/epS+P7dtvj//OL4/ZYy+PzbFvj/U474/B/S+P6J8vj9Q3L0/ZNy+P0kF
vz9zcb4/cZa+PzsMvz96CL8/zv6+P91cvz+Rfr4/tPS+PxQSvz8xwL4/hQK/P5Zcvj/V0r4/
xU6+PxQVvj/VHb8/YIO+P/wnvj9TSb4/LIq/Pxyrvj8Z4b4/t6i+P5mKvj+0x74/hAa/Pygm
vj9hDL8/eQe/P19dvj9zVL4/9WS/PyzUvj8xG74/raS/Py6zvj84Eb8/IRq/P81Tvz8WMb8/
aTS/PyX7vj9yZL8/YTi/P89Evz/RuL4/n0W/Px7Nvj91l74/fr6+P9U8vz9hkb4/4Aa/P5Fd
vz8Ka78/HbO+Pz6lvj/EX74/uMS+P6I8vz/NG78/EZm/P359vz8V0b4/4+a+P2tlvz/cC78/
OC6/P2Ravz91pr8/NQm/P2vEvz/W3L4/3zC/Pxtrvz+aer8/Fku/P3pSvz/+Sb4/AhO/P/1I
vz/8Tb8/u8m/P3tzvz9D274/FW6/P1l3vz+XeL8/a3u/P85vvz+yur8/B6W/P64Kvz/GaL8/
cIe/Py/Fvz8SWL8/Mqu/P6lUvz/PC8A/hES/P5xTvz9nNr8/9u2+P0t5vz8QTb8/K6G/PwAi
vz96LL8/mVm/P3zhvz9Ivr8/Lr+/P+qvvz/yg78/Usi/PxaMvz8IQr8/f5G/PznUvz+FbL8/
epm/P3yTvz9y7L4/hgPAPzMDwD/o4L8/TzS/P6rKvz94hb8/WU+/P/Cxvz9gXr8/X8G/P29c
vz9EBb8/nVTAP40+wD9O7L8/PhTAPxSEvz+k778/ygPAPxj0vz8OA8A/EeK/P7SZvz9/v78/
/K+/P/Olvz/7mL8/PEPAP7Lsvz9YcL8/ErC/P3jXvz8R+78/YoO/P6tuvz82B8A/fjzAP3uo
vz+2xL8/oQLAP3Wivz+FG8A/0PW/PzyFvz8e+b8/vKu/P5nSvz9/RMA/+OO/P0ejvz96sb8/
3FXAPwljwD8zKMA/IO2/PxzBvz/OQ8A/0gPAP2f9vz84Vb8/HZ3AP6ogwD/45r8/csm/PxkV
wD+62r8/oxbAP2oiwD8UWMA/aBHAP9wdwD+ndb8/St+/Px7ovz9DAcA/Sta/PzXovz+Zn8A/
AwnAPwzpvz9uyL8/Pfy/P3btvz/ZU8A/wODAP07/vz/9ob8/qO6/Pxw+wD/+yL8/7QfAP3nw
vz9Os8A/PaDAP9BjwD8+McA/oMO/P5Davz9vqcA/rj3AP+ZdwD9hyr8/XqS/P6lewD/XMcA/
kLTAP9ffvz9nrsA/1nfAPx1awD+3kcA/dCvAPxxJwD87WcA/</AssayYData></Step><Step><CommonData><SampleLocation>1</SampleLocation><SampleID></SampleID><SampleGroup></SampleGroup><SampleInfo></SampleInfo><SampleRow>D</SampleRow><SamplePlate>1</SamplePlate><WellType>BUFFER</WellType><Concentration>-1</Concentration><ConcentrationUnits>µg/ml</ConcentrationUnits><MolarConcentration>-1</MolarConcentration><MolarConcUnits>nM</MolarConcUnits><MolecularWeight>-1</MolecularWeight><Temperature>25</Temperature><StartTime>1978120</StartTime><AssayTime>180</AssayTime></CommonData><FlowRate>600</FlowRate><StepType>DISASSOC</StepType><StepName>Dissociation</StepName><StepStatus>OK</StepStatus><ActualTime>179.999</ActualTime><CycleTime>0.2</CycleTime><AssayXData Points="900">AkDORGBGzkTHTM5ELVPORJNZzkT6X85EYGbORM9szkQtc85Ek3nORAKAzkRghs5Ez4zORDWT
zkSTmc5E+p/ORGCmzkTPrM5ELbPORJO5zkS+wM5EYMbORMfMzkQt085Ek9nORALgzkRg5s5E
x+zORC3zzkST+c5EAgDPRGAGz0THDM9ENRPPRJMZz0T6H89EaCbPRM8sz0QtM89EkznPRPo/
z0RoRs9Ex0zPRC1Tz0STWc9E+l/PRGBmz0THbM9ELXPPRJN5z0T6f89EYIbPRMeMz0Qtk89E
k5nPRPqfz0Rgps9Ex6zPRC2zz0STuc9E+r/PRGDGz0THzM9EVtPPRJPZz0T6389EYObPRMfs
z0Q1889Ek/nPRPr/z0RgBtBEzwzQRDUT0ESTGdBE+h/QRGAm0ETHLNBELTPQRJM50ETPQNBE
YEbQRMdM0EQtU9BEk1nQRBtg0ERgZtBEx2zQRC1z0ESTedBEAoDQRIGG0ETHjNBELZPQRJOZ
0ET6n9BEYKbQRMes0EQts9BEk7nQRPq/0ERgxtBEx8zQRC3T0EST2dBE+t/QRGDm0ETP7NBE
NfPQRJP50ETnANFEYAbRRMcM0UQtE9FEkxnRRPof0URgJtFEzyzRRC0z0USTOdFE+j/RRGhG
0UTPTNFELVPRRJxZ0UT6X9FEaGbRRMds0UQtc9FEnHnRRPp/0URghtFEx4zRRC2T0USTmdFE
+p/RRGim0UTHrNFENbPRRJy50UQKwNFEYMbRRNfM0UQ109FEpNnRRPrf0URg5tFEx+zRRDXz
0USc+dFEAgDSRGgG0kTPDNJENRPSRJwZ0kQCINJEaCbSRM8s0kQ1M9JELzrSRAJA0kRoRtJE
z0zSRDVT0kScWdJEAmDSRGhm0kTXbNJENXPSRJx50kQCgNJEaIbSRPiM0kQ1k9JEnJnSRAKg
0kRoptJEz6zSRDWz0kScudJEAsDSRGjG0kTPzNJENdPSRJzZ0kQC4NJEaObSRM/s0kQ189JE
nPnSRAIA00RoBtNEzwzTRDUT00ScGdNEAiDTRGgm00TPLNNENTPTRJw500QCQNNEaEbTRM9M
00Q1U9NEnFnTRAJg00RoZtNEz2zTRDVz00ScedNEAoDTRGiG00TPjNNENZPTRJyZ00QCoNNE
aKbTRM+s00Q1s9NEnLnTRALA00RoxtNEz8zTRDXT00Sc2dNEAuDTRGjm00TP7NNENfPTRJz5
00QCANREaAbURM8M1EQ1E9REnBnURAIg1ERoJtREzyzURDUz1EScOdREAkDURGhG1ETPTNRE
NVPURJxZ1EQCYNREaGbURM9s1EQ1c9REnHnURAKA1ERohtREz4zURE6T1EScmdREAqDURGim
1ETPrNRENbPURJO51EQCwNREaMbURM/M1EQ109REN9rURALg1ERo5tREz+zURDXz1ESc+dRE
AgDVRGgG1UTPDNVENRPVRJMZ1UQCINVEaCbVRM8s1UQ1M9VEnDnVRAJA1URoRtVEz0zVRC1T
1UScWdVEAmDVRGBm1UTPbNVENXPVRJx51UQCgNVEYIbVRM+M1UQ1k9VEnJnVRAKg1URgptVE
z6zVRFaz1UScudVE+r/VRGDG1UTPzNVENdPVRJzZ1UQC4NVEaObVRM/s1UQ189VEnPnVRPr/
1URoBtZExwzWRDUT1kScGdZEAiDWRGgm1kTPLNZENTPWRJw51kQCQNZEaEbWRM9M1kQ1U9ZE
k1nWRAJg1kRoZtZEz2zWRDVz1kScedZEAoDWRHGG1kTHjNZENZPWRJyZ1kQCoNZEaKbWRM+s
1kQ1s9ZEk7nWRALA1kRoxtZEz8zWRDXT1kSc2dZEAuDWRGjm1kTP7NZENfPWRJP51kQCANdE
aAbXRM8M10Q1E9dEnBnXRPof10RoJtdExyzXRDUz10SkOddEAkDXRGhG10TPTNdENVPXRKxZ
10QCYNdEaGbXRM9s10Q1c9dEk3nXRAKA10RghtdEz4zXRC2T10ScmddEAqDXRGim10TPrNdE
NbPXRJy510QCwNdEaMbXRM/M10Qt09dEnNnXRALg10Rg5tdEz+zXRDXz10Sc+ddEAgDYRGgG
2ETPDNhELRPYRJwZ2EQCINhEaCbYRMcs2EQtM9hEnDnYRAJA2ERoRthEz0zYRDVT2EScWdhE
AmDYRGhm2ETPbNhELXPYRJN52ET6f9hEaIbYRM+M2EQ1k9hEnJnYRAKg2ERopthEz6zYRC2z
2ESTudhEAsDYRGjG2ETPzNhENdPYRJzZ2EQC4NhEaObYRM/s2EQ189hEnPnYRAIA2URoBtlE
zwzZRDUT2USTGdlEAiDZRGgm2UTnLNlENTPZRJw52UT6P9lEaEbZRM9M2UQ1U9lE1VnZRAJg
2URgZtlEx2zZRDVz2USTedlEAoDZRGiG2UTPjNlENZPZRJyZ2UQCoNlEYKbZRM+s2UQts9lE
nLnZRALA2URoxtlEx8zZRDXT2UST2dlEAuDZRGjm2UTP7NlENfPZRJz52UT6/9lEYAbaRMcM
2kQ1E9pEnBnaRAIg2kRoJtpEzyzaRDUz2kScOdpEAkDaRGhG2kTPTNpENVPaRJNZ2kQCYNpE
aGbaRM9s2kQ1c9pEk3naRAKA2kRohtpEz4zaRDWT2kScmdpEAqDaRGCm2kTHrNpELbPaRJy5
2kT6v9pEaMbaRM/M2kQ909pEk9naRPrf2kRo5tpEz+zaRDXz2kST+dpEAgDbRGAG20TPDNtE
LRPbRJwZ20QCINtEaCbbRM8s20Q1M9tEnDnbRAJA20RgRttEAE3bRC1T20STWdtEAmDbRGhm
20TPbNtELXPbRJN520T6f9tEYIbbRMeM20Qtk9tEnJnbRPqf20RgpttEz6zbRC2z20ScudtE
jcDbRGjG20THzNtENdPbRJzZ20T639tEYObbRM/s20Q189tEnPnbRAIA3ERoBtxExwzcRC0T
3ESTGdxE+h/cRMIm3ETPLNxELTPcRJw53EQCQNxEYEbcRM9M3EQtU9xEk1ncRPpf3ERoZtxE
x2zcRC1z3ESTedxE+n/cRGiG3ETHjNxENZPcRJyZ3ET6n9xEaKbcRMes3EQ1s9xEk7ncRPq/
3ERgxtxEx8zcRDXT3ESc2dxEAuDcRGDm3ETP7NxENfPcRJz53EQCAN1EYAbdRMcM3UQtE91E
kxndRAIg3URoJt1EzyzdRC0z3USTOd1EAkDdRGBG3UTPTN1ELVPdRJNZ3UT6X91EYGbdRMds
3UQ1c91EnHndRPp/3UT0ht1Ex4zdRC2T3USTmd1EAqDdRGCm3UTHrN1ELbPdRJO53UT6v91E
aMbdRMfM3UQ1091EnNndRALg3URg5t1Ez+zdRC3z3USc+d1EAgDeRGAG3kTHDN5ELRPeRJMZ
3kT6H95EYCbeRM8s3kQ1M95EkzneRPo/3kRoRt5E50zeRDVT3kScWd5E+l/eRGBm3kTHbN5E
mHPeRJx53kQCgN5EaIbeRMeM3kQtk95Ek5neRAKg3kSqpt5Ex6zeRDWz3kSTud5EAsDeRGDG
3kTHzN5ELdPeRJzZ3kT6395EYObeRM/s3kQ1895EnPneRPr/3kRgBt9ExwzfRC0T30STGd9E
+h/fRGAm30THLN9ENTPfRJM530T6P99EYEbfRM9M30Q1U99Ek1nfRPpf30RoZt9Ex2zfRC1z
30Sced9EAoDfRGCG30THjN9ENZPfRJOZ30T6n99EYKbfRMes30Q1s99Ek7nfRPq/30Roxt9E
z8zfRDXT30ST2d9E+t/fRGjm30TH7N9ENfPfRJP530QCAOBEYAbgRMcM4EQ1E+BEkxngRAIg
4ERoJuBExyzgRDUz4EScOeBE+j/gRGBG4ETHTOBELVPgRJNZ4ET6X+BEYGbgRGJt4EQtc+BE
k3ngRAKA4ERghuBEz4zgRC2T4EScmeBEAqDgRGCm4ETHrOBELbPgRJO54EQCwOBEYMbgRMfM
4EQ10+BEnNngRALg4ERg5uBEz+zgRC3z4EST+eBECgDhRGgG4UTHDOFELRPhRJMZ4UT6H+FE
mibhRM8s4UQ1M+FEkznhRPo/4URoRuFEz0zhRC1T4USTWeFEAmDhRGhm4UTPbOFELXPhRJN5
4UQCgOFEYIbhRM+M4UQtk+FEk5nhRPqf4URopuFEz6zhRC2z4USTueFE+r/hRGDG4UTPzOFE
NdPhRJPZ4UQC4OFEaObhRMfs4UQt8+FEnPnhRPr/4URoBuJExwziRC0T4kSTGeJE+h/iRGAm
4kTHLOJELTPiRJM54kT6P+JEkUbiRMdM4kRGU+JEnFniRPpf4kRoZuJEx2ziRDVz4kSTeeJE
+n/iRGiG4kTHjOJELZPiRJOZ4kQCoOJEYKbiRMes4kSos+JEnLniRALA4kRoxuJE18ziRC3T
4kST2eJEAuDiRGDm4kTH7OJELfPiRJz54kT6/+JEYAbjRMcM40QtE+NEkxnjRPof40RoJuNE
xyzjRC0z40STOeNE+j/jRGBG40THTONELVPjRJNZ40QCYONEeWbjRMds40Qtc+NEk3njRPp/
40RohuNEx4zjRC2T40STmeNE+p/jRGCm40THrONELbPjRJO540T6v+NEYMbjRM/M40Qt0+NE
k9njRPrf40Rg5uNEx+zjRC3z40ST+eNE+v/jRGAG5ETHDORELRPkRJMZ5ET6H+REYCbkRMcs
5EQtM+REkznkRPo/5ERgRuREx0zkRC1T5ESTWeRERGDkRGBm5ETPbORELXPkRJN55ET6f+RE
aIbkRMeM5EQtk+REk5nkRPqf5ERgpuREx6zkRC2z5ESTueRE</AssayXData><AssayYData Points="900">wbK+P5aSvz+lir8/b2bBP2dawj/lk8I/Hc7DPyyuwz83K8U/8R7FP4f6xT9bp8U/zhrGP6cu
xj/shMY/81bGP26pxj+1W8Y/FvTGP1S0xj8hPMY/7yjHP5eIxj8ZmMY/Nw7HP0Vixj+b7sY/
dunGP83Xxj/By8Y/BufGPxgrxz9/XcY/bP/GP64Rxz8IZMc/TWjHP5P0xj9HS8Y/38zGP3Nz
xj8t3cY/VIjGP6Jwxj9XFMc/WYfGPwBdxj+LscY/hxnGPxuxxj+yp8Y/b/LGP2W8xj/zRMY/
eeDGPz9Cxz/cH8Y/3EfHPwRoxj+jccY/ysLGP4uKxj9IUsY/9kPGP8qaxj+wB8c/+VDGP6ug
xj/uJ8c/+tPFP0Mxxj8thMY/uZHGPzY5xj+KLsY/JIzGP1h7xj8PX8Y/xGHGP/Gzxj9ZEMY/
v/LFP2dExj+XNcY/miLGP5Oaxj8f/MU/0DPGP0Bpxj96VMY/umfGP9Nexj+Si8Y/GELGP6G/
xj/ks8U/mFPGP7g8xj9WxsU/SXnGP3Mxxj9cVsY/3EzGP4pbxj/uPsY/TdHFP/HuxT8HgcY/
YC3GP6RUxj+00MU//+DFP59mxj9kLcY/4y3GP9wbxj/j8sU//57GP9mSxT8W5sU/VzjGP+hc
xj9wGcY/9rXFP/f1xT8Ry8U/VdHFPwhJxj9uXMY/TgjGPyX8xT+nxMU/cNzFPyfNxT+zNMY/
OTPGP/Ipxj/4F8Y/UIXFPy6sxT+SMcY/2tTFP1HaxT86kcU/ehTGPyxSxT+8XsY/XD3GP27O
xT+J8cU/WqXFP2TsxT8148U/c4DFPwhgxj8KHMY/If/FP+uuxT+2M8Y/R7vFP+loxT/JBsY/
hpbFP0Qcxj8W2MQ/SGfGP+WNxT/QksU/7PrFP8uAxj9OHsY/Dl7FP1LexT8HcsU/ihrGPyeb
xT+dA8Y/j7bFP3jBxT/rGMY/jAjGPzCdxT+7HcY/sNvFPxfFxT+46MU/+ezFP8tDxj/4X8Y/
P93FP3Vgxj/ErMU/2LfFP6KnxT9v98U/1vTFP3IyxT8DosU/OMTGP0rpxT9y58U/PNTFP2en
xj+X0cU/LgLGP/npxT+Gs8U/AMbFP530xT/Q6MU/x6nFP5vTxT/GvMU/mfnFP8gIxj9cV8Y/
9v7FPzQsxj/q48U/C3nFP6HTxT8/ocU/7sPFP/qUxT/mT8Y/9x7GP6wJxj+pCsY/pO7FP3bc
xT9gUsU/VfTFP1UMxj/vOsY/8ivGP0b1xT/PzcU/wTzGP9HJxT9iH8U/awTGP6gKxj+/8sU/
ZzjFP7xUxT/j6MU/Pd7FP8VYxT+cFcY/AabFP1NAxT+BFcY/oqnFPwW3xT8Pr8U/Xt3FP8oi
xj9xh8U//57FP83sxT9UI8Y/drTFP4F1xT+kq8U/FPLFP5hKxj/W8MU/nO/FP+KZxT8lnsU/
Lz3GP3qZxT83W8U/fB3GP12cxT+UAsY/+dHFPyw/xj8dicU/l2bGP5T+xT/OUMU/Fx7GP4vf
xT91dMU/TgbGP0twxj9+qsU/nbTFPzcJxj/spcU/LBfGP3/VxT8Z08U/tsXFP1fzxT9QN8Y/
PJ7FP8UFxj/2/MQ/X+LFP3RAxj8+EcY/KI3FPwqLxT9WPMY/RZLFP4BTxj/y+cU/sKnFP/AO
xj8pwMU/4jrFP2l1xT9/5sU//nXFP4ySxT85VcY/FxPGPwpFxj/AuMU//efFP8bCxT+6iMU/
GdDFPyjPxT8dj8U/UtDFPwEixj+mrMU/52DFP5OOxT9DQ8Y/1cvFP0sDxj+Gz8U/IULFPwey
xT8f8MU/fxbGP4sRxj+40sU/vyrGP9J+xT+IbcU/pe/FP4L+xT/F5cU/EQ7GP9XcxT8btsU/
Mr/FP7ITxj+hfMU/M+PFP9MExj9Dx8U/+6PFP5AFxj+XQMY/Q2bGP8Uaxj8es8U/fvHFP+MR
xj+4ycU/ccfFP3xaxj9EMMY/dCLGP3mWxT/Sm8U/WEDFP32xxT98w8U//eXFP6SXxT+QlMY/
7ZbFP79Sxj/R9MU/XAnGP5pMxj8x5cU/mOzFPyDdxT+A4sU/OsjFPwgrxj9q7cU/WPXFP98z
xj9lZMY/Sl3FP0LRxT8XdcY/zzLGP3u5xT8SIMY/PPTFPwS0xj/UosU/GJbGP9+pxT9JhMU/
0ATGPw6IxT/aksU/lS/GPx/9xT9UG8Y/FD/GP8s5xj8hKsY/J/zFP4wexj95/sU/igvGP7xs
xT+hr8U/dHvFP4vKxT8sosU/ft7FPwUQxj9g1MU/ftTFP214xT9+BcY/ekfGP3Izxj9c78U/
hfTFPxVbxT/UDcY/5VnFP+uSxT/48sU/bDvGPzn0xT/mU8Y/3jTGP0hcxj+NEcY/1iHFP/0i
xj/SXcY/8P/FP7v9xT8LysU/dHnFPyvKxT8Jq8U/N6TFP+74xT+cisU/F/vFPwIPxj+zwcU/
7LXFP9PsxT+UjsU/4MjFPxcoxj/JZcY/8Q7GP9kgxj+a9cU/d7/FP28Cxj9YYsY/sS3GP0Nt
xT8T8sU/2QnGP94Fxj/CTsY/AA7GP/wmxj9iS8Y/Fa/GPx5Gxj8cCMY/5zXGP8gxxj8/QMY/
y/HFP6CAxj+yv8Y/1qfFP11Bxj/4IMY/9vXFPxmAxj8M4sU/5V/GPzHJxT8epsY/qOfFP+82
xj91J8Y/SkPGPz1Gxj9nlcU/XzfGPze6xT/SmsY/7sfFP1ebxj9mfcY/2uvFP4RTxj/4GsY/
JlvGP8Sdxj+oxcU/YxHGP0nQxT9FMcY/cxzGP9e1xj+JOcY/9R7GP1kAxj9QDMY/Q8rFPz5/
xj+4f8Y/v3TGP8cwxj8S3MY/JT3GPwr2xT//1MU/t1PGP0gFxj8S1MU/eCnGP2gdxj+YTMY/
3GTGP65txj8yQMY/CCnGPz/exT/C4MU/mdHFP+k3xj/nfMY/cenFPxS0xT/D+cU/0XTGP7g2
xj/DW8Y/gQvGP99dxj/ZPMY/1nbGPwtzxT9GsMY/4YnFP1qHxj+akMY/cHnGP1cGxj8/UsY/
MkLGPwguxj+h1cU/MUnGP3h6xj/hssU/NjnGPw5dxj/uXsY/jtjFP6V9xj8+PsY/1HfGP0aF
xj/qeMY/HJDGPw+nxj8sH8Y/dMbGP5M1xj8cUcY/z7HGPzdqxT8r68U/Ef/FP0k6xj8z4cU/
ku7FP396xj8Z/MU/7jbGPx5wxj/T4MY/k5jGP7rWxT81K8Y/JNrGP8Llxj91SMY/397GPy/e
xj/QU8Y/DQ/GP7csxj+aH8Y/cBjGP/WYxj8IEMY/4YHGP0cHxz8t6MY/OirHPzOxxj/4dsY/
KlXGP8Upxj+bWcY/dWPGPydaxj8iksY/90DGP0Spxj/AusY/mPbFP7RYxj8AdcY/BKbGPz6n
xj/De8Y/tpnGPwl2xj9mYMY/WoXGP7T0xj+bOcY/21HGPy9bxj+i5cY/y1XGP50yxz9EPcY/
bDrGP7ohxj/SisY/CszGP5SGxj8atsY/E+fFPzdSxj88asY/S8zGP52Uxj9BssY/mvjFP/rU
xj+1q8Y/hYjGPzlDxj/458U/6afGPxEexj8R58Y/bs7GP6v4xT/szsY/QDfGPxFrxj/ZA8c/
MGHGPzpIxj/Nm8Y/Hy/GP/5pxj+Cb8Y/DLPGP59Yxj+7D8Y/S8LGP75bxj/jMMY/KYXGP5Ta
xj+gVMY/WSnGP1tJxj94sMY/g0XGP8G/xj/dycU/ll7HP1XjxT8SpcY/rdbGPxKLxj+TkcY/
arrGP33gxj8SxsY/R4fGP4YDxz+vFMY/QBrGP5/mxj9DwMY/GQLHP4Yhxz/NxMY/l37GP1aH
xj8p6sY/OYTGPzy1xj+nr8Y/ALDGP/Nsxj95e8Y/0I3GP328xj8Np8Y/O3zGP3duxj/eIcc/
F5DGPzsHxz+yAMc/Y7jGP5Prxj/Zr8Y/Jr3GP66cxj/NucY/+abGPyeBxj9u+MY/mYjGP+aG
xj8Ky8Y/iJnGP3L1xj9Ndcc/q+XGP20Cxz+NUcY/ILzGP3Vrxj9NdMY/bJvGPyp9xj+K0MY/
xWbGP7QIxz9N8cY/6q3GP0t7xj9hQcc/ydTGP0EAxz8oUsc/lqXGP8Fzxj9c18Y/p0LHPw+N
xj8eJcc/r8/GP/byxj+1Jcc/FdLGP9/Cxj8iuMY/kszGP/tKxz/IksY/TAHHP2pWxz/jpcY/
L8bGPw8Exz9pMsc/S7nGP3cYxz9h7sY/6iDHP6Tuxj//xcY/pSnHP1Z6xj9PzsY/2lrHPzR3
xj/9Rsc/iczGP2bPxj/IxMY/c0HHP/wuxz964sY/VV/GP+8exz8eV8c/VULHP682xj+/x8Y/
Ld7GP4EDxz+eWsY/GAbHP5Yjxj+92cY/vsnGP44fxz+yDMc/fUvHP3t9xj8k38Y/897GP3wY
xz8yrcY/6dnGPwXgxj+RVMc/dtfGP+vDxj83h8c/IYfGP3D5xj+cN8c/NOPGP/L2xj9GGcc/
8l7GPyTnxj99qMY/yY7GP0d/xz9irMY/yUnHP7IWxz+54cY/ktDGPxVLxz8E38Y/w3XHP+q3
xj/CAMc/XXfHP+bWxj/1Bsc/sDjHP6X+xj/Y+MY/ehHHPxHSxj9SM8c/ZZ/HP+m9xj/jDcc/
8KjHP/1nxz/Y4cc/Cf/GP3YOxz9H5MY/WVfHP6VQxz+Sl8c/c9rGP2f9xj9ZH8c/yOvGPzEH
xz+02sY/Vs7HP3Faxz9KgMc/nIPHP6J7xz/HFMc/ZQvHPyrTxj+mvsc/tpjHP28gxz8nVcc/
2bXHP1F1xz+MIMc/i5TGP3J/xz9tccY/IVfHPyI/xz+bK8c/</AssayYData></Step><Step><CommonData><SampleLocation>11</SampleLocation><SampleID></SampleID><SampleGroup></SampleGroup><SampleInfo></SampleInfo><SampleRow>D</SampleRow><SamplePlate>1</SamplePlate><WellType>REGENERATION</WellType><Concentration>-1</Concentration><ConcentrationUnits>µg/ml</ConcentrationUnits><MolarConcentration>-1</MolarConcentration><MolarConcUnits>nM</MolarConcUnits><MolecularWeight>-1</MolecularWeight><Temperature>25</Temperature><StartTime>2167392</StartTime><AssayTime>5</AssayTime></CommonData><FlowRate>1000</FlowRate><StepType>KREGENERATION</StepType><StepName>Regeneration</StepName><StepStatus>OK</StepStatus><ActualTime>4.99895</ActualTime><CycleTime>0.2</CycleTime><AssayXData Points="25">+b/kRFfG5ETGzORELNPkRIrZ5ETx3+REV+bkRMbs5EQk8+REivnkRPn/5ERfBuVEvgzlRCQT
5USKGeVE8R/lRF8m5UTGLOVELDPlRIo55UTxP+VEV0blRMZM5UQkU+VEilnlRA==</AssayXData><AssayYData Points="25">ZDEKwCPbGcAbdSLAZ9AnwHn/K8CSny/Ak/cywCJpNcBzpDfAOvA5wJ4+O8CJEz3AUIU+wEfW
P8DqVEHAyqlCwA7OQ8Cp8kTAdbhFwPvaRsBCLUfAG2ZIwL7jSMBVtUnApixKwA==</AssayYData></Step><Step><CommonData><SampleLocation>12</SampleLocation><SampleID></SampleID><SampleGroup></SampleGroup><SampleInfo></SampleInfo><SampleRow>D</SampleRow><SamplePlate>1</SamplePlate><WellType>NEUTRALIZATION</WellType><Concentration>-1</Concentration><ConcentrationUnits>µg/ml</ConcentrationUnits><MolarConcentration>-1</MolarConcentration><MolarConcUnits>nM</MolarConcUnits><MolecularWeight>-1</MolecularWeight><Temperature>25</Temperature><StartTime>2183304</StartTime><AssayTime>5</AssayTime></CommonData><FlowRate>1000</FlowRate><StepType>KREGENERATION</StepType><StepName>Regeneration</StepName><StepStatus>OK</StepStatus><ActualTime>4.99895</ActualTime><CycleTime>0.2</CycleTime><AssayXData Points="25">8F/lRE5m5US9bOVEI3PlRKp55UTwf+VEVoblRLWM5UQjk+VEipnlRPCf5UROpuVEtazlRBuz
5USKueVE8L/lRFbG5US1zOVEI9PlRMPZ5UTw3+VETublRL3s5UQj8+VEgfnlRA==</AssayXData><AssayYData Points="25">N9njPhEQ8T53X/8+5PwEP/6iCD9x+w0/MwAQP/j/Ej8aJxY/P+AYP+GpGj/UEhw/EwseP3yh
Hj8kgiA/NrwhP82AIj/9USM/W+ojP7FDJj8VqCY/WPQnP0HTJz/Thyg/rrQpPw==</AssayYData></Step><Step><CommonData><SampleLocation>11</SampleLocation><SampleID></SampleID><SampleGroup></SampleGroup><SampleInfo></SampleInfo><SampleRow>D</SampleRow><SamplePlate>1</SamplePlate><WellType>REGENERATION</WellType><Concentration>-1</Concentration><ConcentrationUnits>µg/ml</ConcentrationUnits><MolarConcentration>-1</MolarConcentration><MolarConcUnits>nM</MolarConcUnits><MolecularWeight>-1</MolecularWeight><Temperature>25</Temperature><StartTime>2199290</StartTime><AssayTime>5</AssayTime></CommonData><FlowRate>1000</FlowRate><StepType>KREGENERATION</StepType><StepName>Regeneration</StepName><StepStatus>OK</StepStatus><ActualTime>4.99895</ActualTime><CycleTime>0.2</CycleTime><AssayXData Points="25">5//lREUG5kSsDOZEGhPmRHgZ5kTfH+ZERSbmRKws5kQSM+ZEeDnmRN8/5kRFRuZErEzmRBJT
5kSBWeZE31/mREVm5kSsbOZEEnPmRHh55kTnf+ZERYbmRLSM5kQSk+ZEeJnmRA==</AssayXData><AssayYData Points="25">hFsnwFIeNMCd0TnAU1o9wCFlP8CTrEHAXfVDwOgMRcDRbkbAjE1HwJ5TSMDMkknAm1JKwOf/
SsDE7EvA53dMwCzvTMALs03ACStOwKw8TsAyJk/AmrhPwAPnT8C+n1DAhb9QwA==</AssayYData></Step><Step><CommonData><SampleLocation>12</SampleLocation><SampleID></SampleID><SampleGroup></SampleGroup><SampleInfo></SampleInfo><SampleRow>D</SampleRow><SamplePlate>1</SamplePlate><WellType>NEUTRALIZATION</WellType><Concentration>-1</Concentration><ConcentrationUnits>µg/ml</ConcentrationUnits><MolarConcentration>-1</MolarConcentration><MolarConcUnits>nM</MolarConcUnits><MolecularWeight>-1</MolecularWeight><Temperature>25</Temperature><StartTime>2215204</StartTime><AssayTime>5</AssayTime></CommonData><FlowRate>1000</FlowRate><StepType>KREGENERATION</StepType><StepName>Regeneration</StepName><StepStatus>OK</StepStatus><ActualTime>4.99797</ActualTime><CycleTime>0.2</CycleTime><AssayXData Points="25">5p/mRESm5kSrrOZEEbPmRHi55kTWv+ZEPMbmRKPM5kQJ0+ZEb9nmRNbf5kRE5uZEq+zmRAnz
5kRv+eZE1v/mRDwG50SjDOdECRPnRIAZ50TWH+dERCbnRKMs50QJM+dEbznnRA==</AssayXData><AssayYData Points="25">kiXnPsRp7z40fPo+MtkBP7jXBz+clQw/I1oPP7r9Ej99qBQ/1VkXP0lBGT+8Hxw/VVMdP6Pb
Hj+QRx8/EYEhP03AIj8yCSM/pDMmP+wlJT/MJyY/DZwnP8cyKD8fwCk/pZopPw==</AssayYData></Step><Step><CommonData><SampleLocation>11</SampleLocation><SampleID></SampleID><SampleGroup></SampleGroup><SampleInfo></SampleInfo><SampleRow>D</SampleRow><SamplePlate>1</SamplePlate><WellType>REGENERATION</WellType><Concentration>-1</Concentration><ConcentrationUnits>µg/ml</ConcentrationUnits><MolarConcentration>-1</MolarConcentration><MolarConcUnits>nM</MolarConcUnits><MolecularWeight>-1</MolecularWeight><Temperature>25</Temperature><StartTime>2231293</StartTime><AssayTime>5</AssayTime></CommonData><FlowRate>1000</FlowRate><StepType>KREGENERATION</StepType><StepName>Regeneration</StepName><StepStatus>OK</StepStatus><ActualTime>5.01006</ActualTime><CycleTime>0.2</CycleTime><AssayXData Points="25">1T/nRDtG50SiTOdEAFPnRGZZ50TNX+dEO2bnRKJs50QIc+dEZnnnRNV/50Q7hudEooznRACT
50RvmedE1Z/nRDum50SirOdEALPnRG+550TVv+dEO8bnRKLM50QA0+dEwdnnRA==</AssayXData><AssayYData Points="25">nEMqwLVuNsAtdjvAI4k+wNZ6QcCqZUPAal9EwHgxRsBzbkfAqmVIwHpyScCvhkrAAPhKwFZb
S8BhXUzAf9VMwPaUTcDmuk3Aum1OwFLkTsBScU/ASqdPwGYFUMBULVDAEtpQwA==</AssayYData></Step><Step><CommonData><SampleLocation>12</SampleLocation><SampleID></SampleID><SampleGroup></SampleGroup><SampleInfo></SampleInfo><SampleRow>D</SampleRow><SamplePlate>1</SamplePlate><WellType>NEUTRALIZATION</WellType><Concentration>-1</Concentration><ConcentrationUnits>µg/ml</ConcentrationUnits><MolarConcentration>-1</MolarConcentration><MolarConcUnits>nM</MolarConcUnits><MolecularWeight>-1</MolecularWeight><Temperature>25</Temperature><StartTime>2247543</StartTime><AssayTime>5</AssayTime></CommonData><FlowRate>1000</FlowRate><StepType>KREGENERATION</StepType><StepName>Regeneration</StepName><StepStatus>OK</StepStatus><ActualTime>4.99895</ActualTime><CycleTime>0.2</CycleTime><AssayXData Points="25">J+DnRI3m50T07OdEUvPnRLj550QnAOhEhQboROwM6ERaE+hEuBnoRCcg6ESFJuhE7CzoRHMz
6ES4OehEJ0DoRIVG6ETsTOhEWlPoRLhZ6EQnYOhErmboROxs6ERac+hEuHnoRA==</AssayXData><AssayYData Points="25">7Z/zPuE4/T4xQAQ/ORILP1HlDz+aVBM/YcsWP93SGT/tQB0/NyAfPzw+IT/G4CM/RUAlP9Vw
Jj+Y9ic/zKYoP0hLKz8zzis/Ja8sP7FULj9ANC8/fZAvP0TmMD/5wzE/RFAyPw==</AssayYData></Step><Step><CommonData><SampleLocation>1</SampleLocation><SampleID></SampleID><SampleGroup></SampleGroup><SampleInfo></SampleInfo><SampleRow>D</SampleRow><SamplePlate>1</SamplePlate><WellType>BUFFER</WellType><Concentration>-1</Concentration><ConcentrationUnits>µg/ml</ConcentrationUnits><MolarConcentration>-1</MolarConcentration><MolarConcUnits>nM</MolarConcUnits><MolecularWeight>-1</MolecularWeight><Temperature>25</Temperature><StartTime>2262380</StartTime><AssayTime>60</AssayTime></CommonData><FlowRate>1000</FlowRate><StepType>BASELINE</StepType><StepName>Baseline</StepName><StepStatus>OK</StepStatus><ActualTime>59.999</ActualTime><CycleTime>0.2</CycleTime><AssayXData Points="300">HoDoRISG6ETrjOhESZPoRK+Z6EQWoOhEhKboROOs6ERRs+hEuLnoRBbA6ESExuhE68zoREnT
6ES42ehEHuDoRITm6ETr7OhEUfPoRLj56EQWAOlEhAbpROMM6URRE+lEuBnpRBYg6UR8JulE
6yzpREkz6USvOelEHkDpRHxG6UTrTOlEUVPpRLhZ6UQeYOlEhGbpROts6URRc+lEuHnpRBaA
6USEhulE44zpRFGT6US4melEHqDpRHym6UTjrOlESbPpRLi56UQewOlEhMbpROvM6URJ0+lE
r9npRB7g6USE5ulE4+zpRFHz6USv+elEHgDqRIQG6kTjDOpESRPqRK8Z6kQeIOpEhCbqROss
6kRJM+pEuDnqRBZA6kSERupE40zqRElT6kS4WepEHmDqRIRm6kTjbOpEUXPqRLh56kQWgOpE
fIbqROuM6kRJk+pEuJnqRBag6kSEpupE46zqRFGz6kSvuepEHsDqRITG6kTjzOpESdPqRLjZ
6kQW4OpEfObqROvs6kRR8+pEuPnqRCYA60R8ButE4wzrRFET60SvGetEHiDrRHwm60TrLOtE
STPrRK8560QWQOtEhEbrRONM60RRU+tEuFnrRBZg60SEZutE62zrRFFz60S4eetEHoDrRHyG
60TjjOtESZPrRLiZ60QeoOtEfKbrROOs60RJs+tEr7nrRBbA60R8xutE68zrRFHT60Sv2etE
FuDrRITm60Tr7OtESfPrRLj560QeAOxEhAbsROsM7ERJE+xEuBnsRB4g7ESEJuxE4yzsREkz
7ES4OexEHkDsRIRG7ETrTOxESVPsRK9Z7EQWYOxEfGbsROts7ERRc+xEuHnsRBaA7ESEhuxE
44zsRFGT7ES4mexEFqDsRISm7ETrrOxESbPsRK+57EQWwOxEhMbsROPM7ERJ0+xEuNnsRB7g
7ER85uxE4+zsREnz7ES4+exEFgDtRIQG7UTjDO1ESRPtRK8Z7UQWIO1EhCbtROMs7URJM+1E
uDntRBZA7USERu1E40ztRFFT7USvWe1EHmDtRHxm7UTjbO1ESXPtRK957UQWgO1EfIbtRPuM
7URJk+1EuJntRBag7UR8pu1E66ztRFGz7USvue1EFsDtRITG7UTrzO1EUdPtRK/Z7UQe4O1E
fObtROPs7URJ8+1Er/ntRBYA7kR8Bu5EuA3uREkT7kS4Ge5EFiDuRHwm7kTrLO5ESTPuRK85
7kQWQO5EfEbuRONM7kRJU+5Er1nuRBZg7kSEZu5E42zuRFFz7kS4ee5EHoDuRHyG7kTjjO5E
SZPuRK+Z7kQWoO5EfKbuROus7kRJs+5EuLnuRBbA7kR8xu5E48zuREnT7kSv2e5EFuDuRITm
7kTj7O5ESfPuRLj57kQWAO9EhAbvROsM70RJE+9ErxnvRBYg70R8Ju9E6yzvREkz70S4Oe9E
HkDvRHxG70TjTO9ESVPvRK9Z70QWYO9EfGbvRONs70RJc+9EuHnvRB6A70R8hu9E44zvREmT
70Svme9EFqDvRHym70TrrO9ESbPvRK+570QWwO9EfMbvROPM70RJ0+9Er9nvRB7g70R85u9E
4+zvREnz70Sv+e9E</AssayXData><AssayYData Points="300">zuM7P5g/PD8ZWT4/FlI+PzUkPz/1FD8/cSBAP4S0Pz9Uzz8/yuc/P27CQT+U40A/ZldAPxKK
QT+gtEI/bJBCPzLwQD8iAEI/lmZBPykwRD+JFkM/2j9DP9TXRD+9fUQ/6XdDP2TGRD+l90Q/
VtdEP9HhRT/rGkU/DiVGP83VRT+ExkU/TL5GP8EeRj9iiUY/NEtHP7xJRz/pVkg/ippHP73B
Rz9XM0g/DYhIP6QPSD8ALkk/O/RJP0GOSD9Df0k/ZBhJP51/SD9QfUk/6ENKPw/iST94mko/
LjZKP0bmSD9PJks/xgZKP2u1Sz/ZaEs/zidLP6FuSz8XXEw/9mdLPzg0Sz+ap0s/45hMPx08
TD92B00/FtdMP2DDTD/cEk0/PxpNP+TMTD/imU0/H0xNP33hTT9hlk0/rDBNP+XqTj87GE0/
hYpOP+CSTj80fk4/f6hPP+qOTj+36E4/m6FOPxIETz/k7U8/3XZQP8p/UD+Pk08/Le9QP7Ea
UD+hD1E/muRPP1eCTz91a1A/4RZQP4cUUT8cF1A/8iBRP5boUD8SR1A/k/RRP7hTUT9bwFE/
g3VRPy8ZUT+td1E/l9NRP4X1UT/zUlE/rP1RPwe2UT9561E/50VRP0qfUT91tVI/0hBTP9R8
Uj+yG1M/bBNTP7CKUj8jmFI/pNVRPxLvUj9qLFQ/1RFUP4jOUj9FWlI/eVNTP08dVD9+xVM/
ur5TP7D6Uz92GlQ/MpVTP8SVVD9HiVQ/4WpVP1TnVD9881Q/lOhVPzQ8VT+6wFY/1LJUP7Ie
VT/gP1U/4XBVP0e/Vj+LvVU/R2lVP9G8Vj+NdVU/a79WP/CtVz/AfFU/EMlWP2LRVT/3vVU/
gAtWP+9sVz9vd1Y/sI9WP9hRVz/oVlY/57FXP7bjVj+ukVY//1ZXPxPJVz8Ej1c/N11XPwBm
Vz/F+lc/u9JXP7wFWD/DW1g/1eJYPzrIVz/3mVg/nPRXP09kWT+s31g/zN9WPxs5WT+BSVc/
rhtYP9suWT973lg/H/dXPw1IWT9wolk/xzNaP4ztWD/jz1g/SbxZP68IWT9mQVk/U31ZP4a5
WT+rYlk/Sx1aP5huWT+cRlk/IQ1ZP2LJWT/FoFg/QataPw2hWD8Eblk/cK9ZP2CNWj8fsFo/
1CRaP7DYWj/rHlo/aclaP6ZVWz8co1s/FCVaP2hKWj89BFs/IUdcP6c9Wj+IWls/ywlbP/EI
Wz8lbFo/Qp5aP2CsWz+j5Fo/2KVbPyoFXD9vO1s/hNJbP8p8Wz+zFVs//BhbP9hfXT91H1s/
kCBcPyb2XD8ydVo/HMpaP4UBXT9OVlw/5pFcP6NdXD/urFs/q55cP/2rXD/XtV0/lW5cP22V
Xj+f5Fw/ogVdP175XD/+wFw/CmRdP65qXT/KJV0/s8xdP0ITXj981lw/y9VbP3jOXD/hel0/
hpFcP+r1XT/X/1w/WhhePwNOXT8Y+V0/i1tePxpEXj9BU14/xk5eP+0vXj9YAV4/yYxePxFC
Xj/axV0/4eFeP7ufXj/asF0/yCtfPzgPXj8BkV0/sdNeP1UEXj8m714/kr1eP3bhXj9/Vl4/
VgdeP7khXz+TUF4/</AssayYData></Step><Step><CommonData><SampleLocation>5</SampleLocation><SampleID>QA013.2 Naive</SampleID><SampleGroup></SampleGroup><SampleInfo></SampleInfo><SampleRow>D</SampleRow><SamplePlate>1</SamplePlate><WellType>KLOAD</WellType><Concentration>10</Concentration><ConcentrationUnits>µg/ml</ConcentrationUnits><MolarConcentration>-1</MolarConcentration><MolarConcUnits>nM</MolarConcUnits><MolecularWeight>-1</MolecularWeight><Temperature>25</Temperature><StartTime>2328793</StartTime><AssayTime>80</AssayTime></CommonData><FlowRate>600</FlowRate><StepType>LOADING</StepType><StepName>Loading</StepName><StepStatus>OK</StepStatus><ActualTime>79.999</ActualTime><CycleTime>0.2</CycleTime><AssayXData Points="400">FQDwRHsG8ETiDPBESBPwRK8Z8EQVIPBEeybwROIs8ERIM/BErznwRBVA8ER7RvBE4kzwREhT
8ESvWfBEDWDwRHNm8ETibPBESHPwRK958EQVgPBEe4bwROKM8ERIk/BEr5nwRBWg8ER7pvBE
2qzwREiz8ESvufBEFcDwRHPG8ETizPBESNPwRK/Z8EQV4PBEB+fwROLs8ERI8/BEpvnwRBUA
8UR7BvFE4gzxREAT8USmGfFEFSDxRDgn8UTiLPFEQDPxRK858UQVQPFEe0bxRPJM8URAU/FE
r1nxRA1g8UR7ZvFE4mzxREhz8USvefFEFYDxRHOG8UTijPFESJPxRK+Z8UQNoPFEe6bxROKs
8URIs/FEr7nxRBXA8UR7xvFE4szxREjT8USv2fFEFeDxRHPm8UTa7PFESPPxRKb58UQNAPJE
cwbyRNoM8kRIE/JErxnyRBUg8kR7JvJE4izyREgz8kSvOfJEFUDyRHNG8kTiTPJESFPyRK9Z
8kQNYPJEe2byROJs8kRAc/JEpnnyRBWA8kR7hvJE4ozyREiT8kSvmfJEFaDyRHum8kQDrfJE
QLPyRKa58kQVwPJEe8byROLM8kRI0/JEr9nyRBXg8kRz5vJE4uzyREjz8kSm+fJEDQDzRHMG
80TiDPNESBPzRK8Z80QNIPNEcybzROIs80RAM/NErznzRBVA80R7RvNE2kzzREBT80SvWfNE
FWDzRHtm80TibPNESHPzRKZ580QVgPNEe4bzROKM80RAk/NEr5nzRBWg80R7pvNE2qzzRECz
80SmufNEDcDzRHvG80TazPNESNPzRKbZ80QV4PNEc+bzRNrs80RI8/NEr/nzRBUA9ERzBvRE
4gz0REgT9ESmGfREFSD0RHMm9ETiLPRESDP0RK859EQVQPREc0b0ROJM9ERIU/REr1n0RBVg
9ER7ZvRE4mz0REBz9ESmefREFYD0RHuG9ETijPRESJP0RK+Z9EQVoPREe6b0RNqs9ERIs/RE
prn0RA3A9ER7xvRE4sz0REDT9ESv2fREFeD0RMXm9ETi7PRESPP0RK/59EQVAPVEewb1ROIM
9URIE/VErxn1RBUg9URzJvVE2iz1REAz9USvOfVEFUD1RHtG9UTiTPVEQFP1RKZZ9UQNYPVE
e2b1RNps9UTLc/VEpnn1REaA9URzhvVE2oz1RECT9USmmfVEDaD1RHum9UTirPVESLP1RK+5
9UQVwPVEe8b1RNrM9URA0/VEr9n1RA3g9URz5vVE4uz1REjz9USv+fVEDQD2RHsG9kTiDPZE
QBP2RK8Z9kQNIPZEeyb2ROIs9kRAM/ZEpjn2RBVA9kRzRvZE2kz2REBT9kSmWfZEFWD2RHtm
9kTibPZESHP2RK959kQNgPZEe4b2RNqM9kRAk/ZEr5n2RBWg9kR7pvZE2qz2REiz9kSvufZE
FcD2RHPG9kTizPZESNP2RL/Z9kQN4PZEzeb2ROLs9kRI8/ZEpvn2RA0A90R7BvdE2gz3REAT
90SvGfdEDSD3RHMm90TiLPdEQDP3RDo690QNQPdEc0b3ROJM90RAU/dEr1n3RA1g90RzZvdE
2mz3REhz90SvefdEFYD3RHOG90TajPdESJP3RK+Z90QNoPdEc6b3RNqs90RAs/dEt7n3RA3A
90R7xvdE2sz3REDT90Sm2fdEDeD3RHPm90Ta7PdEQPP3RK/590QVAPhEewb4ROIM+ERIE/hE
7hr4RA0g+ER7JvhE4iz4REgz+ESmOfhEFUD4RJxG+ETiTPhESFP4RKZZ+EQNYPhEe2b4ROJs
+ERIc/hEpnn4RBWA+ERzhvhE4oz4REiT+ESvmfhEFaD4RHum+ETarPhEQLP4RK+5+EQNwPhE
c8b4RNrM+ERI0/hEr9n4RBXg+ER75vhE4uz4REDz+ESv+fhEFQD5RHsG+UTiDPlEQBP5RKYZ
+UQNIPlEcyb5RNos+URAM/lErzn5RA1A+URzRvlE4kz5REBT+USmWflEFWD5RHNm+UTibPlE
QHP5RKZ5+UQNgPlEe4b5RNqM+URAk/lEppn5RA2g+UR7pvlE4qz5RECz+USmuflEFcD5RHvG
+UTizPlESNP5RKbZ+UQN4PlEc+b5ROLs+URA8/lEpvn5RA==</AssayXData><AssayYData Points="400">+35dP+uuXj8uyV0/jDZePy6hXj+jOV4/nB1gP0WOYD/ybmI/e6RjP1y4Yj+IDGQ/TmFmP/9B
Zz8fp2g/CJ9oP77waT+yU2o/IuVrP3QKbT8cuW0/yAxuP0EHcD+S8G8/thxyPz5Ecz+QSHQ/
gtJ0P9lddT9KznY/sxp4P+RueT8BFXs/9fV6P6fqez/EkXw/Crl9P5Eafz+qun8/w6uAP6P5
gD837YA/kNSBP2klgj+44YI/iSGDP7FFhD8DYIQ/9pCEP0WVhT/iOoU/S/eFP5F+hj8uhoc/
+JCHP9l1hz95F4k/XpuIP61xiT8mqok/vqeKP8ngij85e4s/w4GLP5UijD8sYYw/xA+NP1MT
jT9O+Y0/oyyOP2ycjj/NdY8/griPP6YekD+wwZA/tuWQP7NgkT/6j5I/UX6SP335kj8BqJM/
QT6TPzuVkz8MHpQ/ynuUP/SDlT9ewZU/Lb6VP/G3lj93sZY/eT2XPwz3lj/2I5g/7/SXP8Fn
mD+l3Zg/fl+aP4BFmj+Wf5o/yE+bP0N3mz/wnJs/rwScP8MWnD935Zw/AMicPwVLnT9Bs50/
EkaeP5Mhnj/A5J4/XvWeP6KFnz9flZ8/0OugPwasoD+axaA/gk+hP3okoj+WbaI/a5yiP4DC
oj/imaM/KLajP+Hooz8KPKQ/6eujP0TzpD89IKU/dfmlP/wrpj83MqY/ilWmPzOBpj8aw6Y/
HIOnPwzUpz+d5qc/oSWoP+eqqD8rvKg/8VipP1OtqT+H8qk/bmOqP5D0qT90Jao/qfGqP3Kg
qz++JKs/0q+rP3Lsqz9Pc6w/cxKtP2VGrT9MEa4/ktytPzMMrj+TEK4/rj6uP+2vrj+iEq8/
vkmvP1+Zrz/VBbA/bvGvP4uhsD9cnrA/k5+wP5OisT8LnrE/nhmyP9cXsj+CVrI/hsuyP2hC
sj9Go7I/1a2zP1Qhsz/fmrM/AWu0P1Hosz/i8rM/ORC1P6J7tT/3qLQ/j1W1P9rdtT8FBrY/
VCm2P7Zqtj+afrY/PoK3P94btz+5wbc/0b63Pz4+uD9II7g/vPC3P02juD+5wrg/0TC5P6SL
uT+E3bk/U3G5Pz6CuT/g67k/HWq6P5rRuj92Rrs/8zy7P255uz9Bibs/nAq8P7Oduz+kNbw/
3++7P3AivD8Vx7w/85y8P8oKvT+tO70/f329P0gnvj+vML4/TiS+P99svj+5v74/qHy+P8uf
vj+y9b4/Wzi/P5tPvz92yb8/qUy/P74SwD9EWcA/WlDAPykhwD/T1cA/tNPAPwc+wT/QBME/
va3APzd/wT9Yj8I/g2nCPzYnwj+HFMI/bk7CP0YNwz/jasI/yS7DP+qiwj+dXcM/vrbDP45c
wz+S1MM/vCLEP/QDxD/1esQ/RUfEPweSxD9BtMQ/XoXEP9dExT9sD8U/3xnGPxjAxT9hxMU/
TOLFP6Mgxj/uOsY/OoPGP3qbxj84PMc/NznHPz1lxz+V+sc/PYfHP4Wexz/svMc/0fTHPyng
xz8Q0Mc/GXjIP1L1yD/6p8g/oBDJP3H4yD99TMk/HtfJP+BmyT+J5Mk/B0/KP3WayT/e4ck/
iAfKP12yyj9OFMs/n9bKPyKxyj+bqso/PCDLPyPOyz+pNcs/cwPMP/rxyz8qg8s/T0PMPxi9
zD+/48s/JXHMPwn0zD/jQ80/McnMP8tPzT9c6cw/7iHNP6ddzT/sbM0/fE3NP6l+zj8w/s0/
PnjOPzL2zT/LKM4/MzzOP+Nvzj9du84/NfHOP4t6zz+iF88/NhXPP1Epzz81qM8/J3rPP1FK
zz+ftc8/11bPPzFk0D/oJNA/lBbQP9Rd0D8/XtA/c9XQP5r/0D8/MdA/VwfRP9GB0T+iYdE/
pQ3RPz1X0T+yeNE//+PRPxbP0T8oJtI/nw/SP/jt0T/HHNI/XC3SP3jK0j9evtI/wbbSP+3C
0j8FENM/YFTTP+Wk0j8jVtM/ze3SPzS10j+AydM/itLTP8Cp0z/RKtQ/nxfUP5e70z8i59M/
xjvUP/ho1D+IitQ/cYDUPzB+1D+c/tQ/lM3UPy1Q1T9PstQ/Z2zVP5XU1T+cRtU/HJDVP08g
1j870NU/uX/VP/A81j8HQtY/zmbWP7MX1j9HWNY/0onWPw==</AssayYData></Step><Step><CommonData><SampleLocation>1</SampleLocation><SampleID></SampleID><SampleGroup></SampleGroup><SampleInfo></SampleInfo><SampleRow>D</SampleRow><SamplePlate>1</SamplePlate><WellType>BUFFER</WellType><Concentration>-1</Concentration><ConcentrationUnits>µg/ml</ConcentrationUnits><MolarConcentration>-1</MolarConcentration><MolarConcUnits>nM</MolarConcUnits><MolecularWeight>-1</MolecularWeight><Temperature>25</Temperature><StartTime>2415340</StartTime><AssayTime>60</AssayTime></CommonData><FlowRate>1000</FlowRate><StepType>BASELINE</StepType><StepName>Baseline</StepName><StepStatus>OK</StepStatus><ActualTime>60</ActualTime><CycleTime>0.2</CycleTime><AssayXData Points="300">DAD6RHIG+kTZDPpEPxP6RKYZ+kQEIPpEcib6RNks+kQ/M/pEnTn6RAxA+kRyRvpE0Uz6RD9T
+kSmWfpEBGD6RHJm+kTRbPpEP3P6RKZ5+kQEgPpEcob6RNmM+kQ/k/pEppn6RASg+kRypvpE
0az6RDez+kSmufpEDMD6RHLG+kTZzPpEP9P6RJ3Z+kQM4PpEaub6RNns+kQ/8/pEpvn6RAwA
+0RyBvtE2Qz7RD8T+0SmGftEDCD7RHIm+0TRLPtENzP7RKY5+0QEQPtEckb7RNlM+0Q/U/tE
pln7RAxg+0RqZvtE0Wz7RDdz+0SmeftEDID7RHKG+0TZjPtEmZP7RKaZ+0QMoPtEcqb7RNms
+0Q/s/tEprn7RAzA+0RyxvtE0cz7RDfT+0Sm2ftEDOD7RGrm+0TZ7PtEP/P7RK75+0QEAPxE
agb8RNkM/EQ/E/xEnRn8RAQg/ERyJvxE0Sz8RDcz/ESmOfxEDED8RHJG/ETZTPxEP1P8RKZZ
/EQMYPxEcmb8RNFs/EQ/c/xEnXn8RAyA/ERyhvxE2Yz8RDeT/ESmmfxEDKD8RHum/ETRrPxE
P7P8RJ25/EQEwPxEpMb8RNnM/EQ30/xEptn8RAzg/ERy5vxE0ez8RD/z/ESd+fxEJQD9RGoG
/UTRDP1ENxP9RJ0Z/UQMIP1Ecib9RNks/UQ/M/1EnTn9RAxA/URyRv1E2Uz9RD9T/USmWf1E
DGD9RHJm/UTRbP1EN3P9RKZ5/UQMgP1Ecob9RNGM/UQ/k/1EnZn9RASg/URypv1E2az9RDez
/USuuf1EBMD9RGrG/UTZzP1EP9P9RKbZ/UQE4P1Ecub9RNHs/UQ/8/1Eavr9RAQA/kRqBv5E
2Qz+RDcT/kSdGf5EBCD+RGom/kTRLP5ENzP+RKY5/kQEQP5Eakb+RNFM/kQ/U/5Epln+RARg
/kRqZv5E0Wz+RD9z/kSmef5EDID+RHKG/kTRjP5EN5P+RJ2Z/kQMoP5Eaqb+RNms/kQ3s/5E
nbn+RAzA/kRqxv5E2cz+RDfT/kSm2f5EBOD+RHLm/kTZ7P5EN/P+RKb5/kQMAP9Eagb/RNkM
/0Q3E/9EnRn/RAQg/0RyJv9E2Sz/RD8z/0SdOf9EDED/RHJG/0TRTP9EN1P/RJ1Z/0QMYP9E
amb/RNls/0Q3c/9Epnn/RAyA/0Rqhv9E0Yz/RDeT/0Sdmf9EDKD/RGqm/0TZrP9EP7P/RJ25
/0QEwP9Ecsb/RNHM/0Q30/9Endn/RATg/0Rq5v9E2ez/RD/z/0Sd+f9EBgAARTkDAEVoBgBF
oAkARc8MAEUGEABFNRMARWgWAEWcGQBFzxwARQIgAEU1IwBFiSYARZwpAEXPLABFBjAARTUz
AEVoNgBFnDkARc88AEUCQABFOUMARWhGAEWcSQBFz0wARQZQAEU1UwBFbFYARZxZAEXTXABF
BmAARWpjAEVoZgBFnGkARc9sAEUGcABFNXMARWh2AEWceQBFz3wARQaAAEU5gwBFaIYARZyJ
AEXTjABFApAARTWTAEVslgBFoJkARc+cAEUCoABFNaMARWimAEWcqQBFz6wARQawAEU1swBF
aLYARZy5AEXTvABF</AssayXData><AssayYData Points="300">fIDZPxew2D9AIto/ZibZPyPw2T9Kf9k/K3TZPwft2T/m/dk/WQPaP7wK2j/yfdk/i8TZP6HE
2T+oFdo/JzTaP8AL2j8fX9o/wyTaP+dn2j+lrdo/StnZP16D2j+ZdNo/1ZvZP92H2j/4gNo/
KvzZP40l2j8rGdo/5IzaP81X2j+Hodo/cf/ZP0iJ2j8euNk/3tLaP3OM2j8sYNo/kRbbP4k0
2j+9O9o/I6jaPyNk2j8zpdo/L57aP1jf2j+MOto/7L/aP5tA2j8uhNo/S8baPz+C2j/80dk/
uKnaP+6+2j9bTto/PM7aPy7x2j9kRto/x/rZP25B2j8FzNo/h5DaPxUG2z88cNo/gCfbPwhd
2j9xDds/pkbbP7ts2j/Wi9o/6dfaP0L72j87Pto/IsvaPyKt2j8/4do/FezaPzi02j+/t9o/
nNDaP3Dy2j8Tb9o/OmTaP8Bp2j+FRNo/AM/aP6kv2z8cOds/Dv/aP20H2z8ov9o/FWnaPwAe
2z+j09o/zrHaP/dr2z/Oyts/sW3bP2h92j8IgNs/F6naP5/Q2j8tgto/tk/bP6y12j8+I9s/
pbrbP9ga2z9kJ9s/cV3bP5B52z/cLts/ZETbP3lO2z8Ay9o/DLbbP8OJ2z8Go9o/65zbP5hn
2z/vlds/rZzbP4QL2z/9VNs/L2XbPwIg2z9CV9s/95DbPyiP2z+ofds/92fbP07C2j+SE9s/
1jnbP/Sh2z9Jbds/CwXbP8Ee2z9zQNs/CH/bP/OY2z9lX9s/AXjbP2LP2z9/J9s/i3bbP55I
3D/xYts/+d7bPw942z8ngNs/cZrbP5nr2z+rXds/SpPbPy+e2z+t4ts/f4PbP/9g2z86Tts/
G3nbP3Mx3D/Grts/oYTbP2aY2z8VD9w/NfnbP1W92z8PeNs//9HbPwmk2z9mVts/E6zbP758
2z8ZWts/Q7nbP8Xs2z95mds/rsrbP7493D9thtw/WWDbPw3j2z/kd9w/EtHbP2f12z9Ixts/
tsHbP9EE3D+CZds/NTfcP1dT3D/k9Ns/833bP5Bz2z8pHdw/ksDbP0aB2z93W9w/Rz/cPycr
3D+nBdw/jfDbP31p2z/ps9s/dkvcPy3z2z/NO9s/2MrbP4J/2z8Muts/OAHcP+ND3D9xMdw/
xSjcP4pW3D+aJtw/hOLbP+1B3D8lS9w/z1jcP2kX3D/JENw/wj3cP4z12z9nDtw/epDcP8cq
3D/14ts/OEPcP/1I3D/Fhdw/XYLcP41c3D+AlNs/T0bcP7BA3D84NNw/5hTcP8Sm3D9NB9w/
nOLbPwkP3D+ih9w/HabcP48h3D+8X9w/e27cP1dU3D+lr9w/xwXdP/fI3D+qS9w/ccbcP9gs
3D8E2tw/s8/cP0oN3D9od9w/fbLcP7R+3D9od9w/PkncPyR/3D+Jmtw/IbjcPxY53D+7X9w/
1qLcP/mG3D8rS9w/ZxrcPyXS3D9oy9w//FLdP2a03D/zxNw/CJncP7bw3D/vW9w/p+TcP/ai
3D+gBd0/zgXdPwpK3D90oNw/5A3cP36p3D/5ydw/P5fcPxtN3D+Vhdw/xK/cP8G73D/dLt0/
XyvdP6ki3D8O69w/</AssayYData></Step><Step><CommonData><SampleLocation>9</SampleLocation><SampleID>QA013.70 dpi gp120</SampleID><SampleGroup></SampleGroup><SampleInfo></SampleInfo><SampleRow>D</SampleRow><SamplePlate>1</SamplePlate><WellType>KSAMPLE</WellType><Concentration>-1</Concentration><ConcentrationUnits>µg/ml</ConcentrationUnits><MolarConcentration>250</MolarConcentration><MolarConcUnits>nM</MolarConcUnits><MolecularWeight>-1</MolecularWeight><Temperature>25</Temperature><StartTime>2483869</StartTime><AssayTime>180</AssayTime></CommonData><FlowRate>600</FlowRate><StepType>ASSOC</StepType><StepName>Association</StepName><StepStatus>OK</StepStatus><ActualTime>179.999</ActualTime><CycleTime>0.2</CycleTime><AssayXData Points="900">BsAARTnDAEVoxgBFoMkARc/MAEUG0ABFNdMARWjWAEWc2QBFz9wARQLgAEU54wBFaOYARZzp
AEXT7ABFAvAARTXzAEVo9gBFoPkARc/8AEUGAAFFNQMBRWwGAUWcCQFFzwwBRQIQAUU5EwFF
aBYBRZwZAUXPHAFFBiABRUEjAUVoJgFFoCkBRc8sAUUCMAFFOTMBRWg2AUWcOQFFzzwBRQJA
AUU1QwFFaEYBRaBJAUXTTAFFAlABRTlTAUVoVgFFyVkBRc9cAUUCYAFFOWMBRWhmAUWcaQFF
z2wBRQJwAUU1cwFFdXYBRZx5AUXTfAFFAoABRTWDAUVohgFFnIkBRc+MAUUCkAFFNZMBRWiW
AUWcmQFF05wBRQKgAUU1owFFaKYBRZypAUXTrAFFArABRTWzAUVotgFFnLkBRc+8AUUCwAFF
NcMBRWzGAUWcyQFFz8wBRQLQAUU50wFFaNYBRaDZAUXP3AFFAuABRVbjAUVs5gFFnOkBRc/s
AUUG8AFFYvMBRWj2AUWc+QFFz/wBRQYAAkU1AwJFaAYCRaAJAkXnDAJFBhACRTUTAkVsFgJF
nBkCRdMcAkUCIAJFOSMCRWgmAkWcKQJF7ywCRQIwAkU1MwJFaDYCRaA5AkXPPAJFAkACRTVD
AkVoRgJFnEkCRc9MAkUCUAJFSlMCRWhWAkWgWQJFz1wCRQJgAkU1YwJFaGYCRZxpAkXPbAJF
AnACRTlzAkVodgJFoHkCRc98AkUCgAJFNYMCRWiGAkWsiQJFz4wCRQKQAkU5kwJFaJYCRZyZ
AkXPnAJFDqACRTWjAkVspgJFnKkCRc+sAkUCsAJFNbMCRWy2AkWcuQJFz7wCRQLAAkU1wwJF
aMYCRZzJAkXPzAJFBtACRTnTAkVo1gJFnNkCRc/cAkUW4AJFOeMCRWjmAkWc6QJF0+wCRQbw
AkU18wJFaPYCRaD5AkXT/AJFAgADRTUDA0VoBgNFnAkDRdMMA0UCEANFORMDRWgWA0WcGQNF
zxwDRQIgA0U1IwNFfSYDRZwpA0XTLANFAjADRTUzA0VoNgNFnDkDRdM8A0UCQANFNUMDRWxG
A0WcSQNFz0wDRQJQA0U1UwNFaFYDRZxZA0XPXANFBmADRTljA0VoZgNFnGkDRc9sA0UGcANF
NXMDRWh2A0W0eQNFz3wDRQKAA0U1gwNFbIYDRZyJA0XPjANFDpADRTmTA0VolgNFqJkDRc+c
A0UCoANFOaMDRWimA0WcqQNFz6wDRZmwA0U1swNFaLYDRZy5A0XPvANFAsADRTXDA0VoxgNF
rMkDRefMA0UC0ANFOdMDRabWA0Wc2QNFz9wDRQLgA0U14wNFaOYDRZzpA0XP7ANFBvADRUHz
A0Vo9gNFoPkDRc/8A0UCAARFNQMERWwGBEWgCQRFzwwERQIQBEU1EwRFcBYERZwZBEXPHARF
EiAERTUjBEVsJgRFnCkERc8sBEUGMARFOTMERWg2BEWcOQRF0zwERQpABEU5QwRFeUYERZxJ
BEXTTARFAlAERTVTBEVoVgRFnFkERdNcBEUCYARFNWMERWxmBEWgaQRF02wERQJwBEU1cwRF
aHYERZx5BEXPfARFAoAERTmDBEVshgRFoIkERc+MBEUGkARFOZMERWiWBEWcmQRF15wERQKg
BEU5owRFaKYERZypBEXPrARFBrAERTWzBEVotgRFoLkERde8BEUCwARFNcMERWjGBEWgyQRF
18wERQbQBEU10wRFaNYERaDZBEXT3ARFAuAERTnjBEVs5gRFoOkERdPsBEUG8ARFPfMERWz2
BEW4+QRF0/wERQYABUU5AwVFcAYFRaAJBUXTDAVFAhAFRTkTBUVsFgVFoBkFRdMcBUUGIAVF
OSMFRWwmBUWgKQVF0ywFRQYwBUU5MwVFbDYFRaA5BUXTPAVFBkAFRTlDBUVsRgVFoEkFRddM
BUUGUAVFOVMFRWxWBUWgWQVF01wFRQZgBUU5YwVFbGYFRaBpBUXTbAVFBnAFRTlzBUVsdgVF
tHkFRdN8BUUGgAVFOYMFRWyGBUWgiQVF04wFRQaQBUVikwVFbJYFRaCZBUXTnAVFBqAFRTmj
BUVspgVFoKkFRdOsBUUGsAVFObMFRWy2BUWguQVF07wFRQbABUU5wwVFbMYFRaDJBUXTzAVF
BtAFRTnTBUVs1gVFoNkFRdPcBUUG4AVFOeMFRWzmBUWg6QVFz+wFRQbwBUU58wVFbPYFRaD5
BUXT/AVFBgAGRTkDBkVoBgZFoAkGRdMMBkUGEAZFPRMGRWwWBkWgGQZF0xwGRQYgBkU5IwZF
bCYGRaApBkXTLAZFBjAGRTkzBkVsNgZFnDkGRdM8BkUGQAZFOUMGRWxGBkWgSQZF00wGRQZQ
BkU5UwZFbFYGRaRZBkXTXAZFBmAGRTVjBkVsZgZFoGkGRdNsBkUGcAZFOXMGRWh2BkWgeQZF
03wGRQaABkU5gwZFbIYGRaCJBkXTjAZFApAGRTmTBkVslgZFoJkGRdOcBkUGoAZFOaMGRWym
BkWgqQZF06wGRQawBkU5swZFbLYGRay5BkXTvAZFBsAGRTnDBkVoxgZFnMkGRdPMBkUG0AZF
OdMGRWzWBkWg2QZF09wGRQbgBkU54wZFbOYGRaDpBkXT7AZFBvAGRTnzBkVs9gZFoPkGRdP8
BkUCAAdFOQMHRWwGB0WgCQdF0wwHRQYQB0U5EwdFbBYHRbAZB0XTHAdFAiAHRTkjB0VoJgdF
oCkHRc8sB0UGMAdFOTMHRWw2B0WgOQdF0zwHRQZAB0U5QwdFbEYHRaBJB0XTTAdFBlAHRTlT
B0VsVgdFoFkHRdNcB0UCYAdFOWMHRWhmB0WgaQdF02wHRQZwB0U5cwdFaHYHRZx5B0XPfAdF
BoAHRTWDB0VshgdFoIkHRc+MB0UGkAdFNZMHRWyWB0WcmQdF05wHRQKgB0U5owdFbKYHRaCp
B0XPrAdFBrAHRTWzB0VstgdFoLkHRdO8B0UGwAdFOcMHRXDGB0WgyQdF08wHRQbQB0U50wdF
bNYHRazZB0XT3AdFBuAHRTnjB0Vs5gdF/ukHRdPsB0UG8AdFNfMHRWz2B0Wg+QdFz/wHRQYA
CEU5AwhFbAYIRaAJCEXPDAhFBhAIRTkTCEVsFghFoBkIRc8cCEUGIAhFOSMIRWgmCEWgKQhF
2ywIRQIwCEU5MwhFbDYIRaA5CEXPPAhFBkAIRTlDCEVsRghFoEkIRdNMCEUCUAhFOVMIRWxW
CEWcWQhFz1wIRQZgCEU5YwhFbGYIRaBpCEXTbAhFAnAIRTlzCEVodghFnHkIRdN8CEUCgAhF
OYMIRWiGCEWgiQhF04wIRQKQCEU5kwhFaJYIRaCZCEXTnAhFBqAIRTmjCEVspghFnKkIRdOs
CEUGsAhFObMIRWy2CEWcuQhFz7wIRQbACEU1wwhFbMYIRaDJCEXTzAhFAtAIRTnTCEVs1ghF
oNkIRc/cCEUG4AhFOeMIRWjmCEWg6QhF0+wIRQLwCEU58whFaPYIRZz5CEXT/AhFBgAJRTUD
CUVoBglFnAkJRdMMCUUCEAlFNRMJRWwWCUWcGQlF0xwJRQogCUU5IwlFbCYJRaQpCUXPLAlF
AjAJRTkzCUVsNglFnDkJRdM8CUUKQAlFOUMJRWxGCUWcSQlF00wJRQZQCUU5UwlFaFYJRaBZ
CUXTXAlFAmAJRTljCUVoZglFoGkJRdNsCUVkcAlFOXMJRWh2CUWgeQlFz3wJRQaACUU5gwlF
bIYJRZyJCUXPjAlFBpAJRTmTCUVslglFnJkJRdOcCUUGoAlFOaMJRfCmCUWgqQlFz6wJRQaw
CUU1swlFaLYJRaC5CUXPvAlFBsAJRTnDCUVsxglFoMkJRdPMCUUG0AlFNdMJRWjWCUWc2QlF
09wJRQLgCUU14wlFaOYJRaDpCUXT7AlFBvAJRTXzCUVs9glFsPkJRdP8CUUCAApFOQMKRWgG
CkWcCQpF0wwKRQIQCkU1EwpFaBYKRaAZCkXTHApFBiAKRTkjCkVsJgpFoCkKRc8sCkUCMApF
OTMKRWw2CkWgOQpF0zwKRQJACkU1QwpFbEYKRZxJCkXTTApFBlAKRUFTCkVoVgpFnFkKRdNc
CkUKYApFNWMKRWxmCkWgaQpFz2wKRQZwCkU1cwpFaHYKRZx5CkXTfApFAoAKRTmDCkVohgpF
oIkKRc+MCkUSkApFOZMKRWiWCkWgmQpFz5wKRQagCkU1owpFbKYKRaCpCkXTrApFArAKRTmz
CkVstgpFoLkKRc+8CkUCwApFNcMKRWjGCkXNyQpFz8wKRQLQCkU50wpFbNYKRaDZCkXb3ApF
AuAKRTnjCkVs5gpFoOkKRc/sCkUC8ApFNfMKRWz2CkWg+QpF0/wKRQYAC0U5AwtFaAYLRaAJ
C0XTDAtFAhALRTkTC0VoFgtFnBkLRdMcC0UGIAtFOSMLRWwmC0WcKQtFzywLRQYwC0VaMwtF
bDYLRaA5C0XTPAtFAkALRTlDC0VoRgtFnEkLRc9MC0UGUAtFNVMLRWhWC0WgWQtFz1wLRQJg
C0U5YwtFaGYLRZxpC0XPbAtFAnALRTlzC0VsdgtFnHkLRc98C0UCgAtFOYMLRWyGC0WgiQtF
z4wLRQKQC0U5kwtFaJYLRaCZC0XPnAtFBqALRTmjC0VspgtFnKkLRc+sC0UCsAtFNbMLRWy2
C0WguQtF/LwLRQLAC0VOwwtFbMYLRZzJC0XPzAtFCtALRTXTC0Vo1gtFnNkLRRTdC0UC4AtF
OeMLRWjmC0Wc6QtFJe0LRQLwC0U58wtFaPYLRbT5C0XP/AtF</AssayXData><AssayYData Points="900">vhjcPyX72j90ido/1svZP5Gc2D+9Ddg/f3DYP7a01z8QoNc/HvjWP7t21j9BT9Y/9bvWPz1u
1j9bxtU/BoLVPwXF1T+EqdU/FE3VPzlX1T8nT9U/9hrVP61W1T/rAdU/1xbVPyQB1j82r9U/
E2PVP4Vh1T+O+9U/CbXVPyVj1T8STNU/gBbVP9hR1T/hidU/uJHVPwTd1T9XvdU/uXHVP7ee
1T8nqtU/vsrVPylC1T9Jm9Q/S43VPwx41T/bsNU/gD7VP9Gk1T/+i9U/maXVP+iF1T9l4tU/
TePVP+fZ1T+UNtY/CrrVP4nW1T8j/9U/bePVPzb+1T9D8NU/OefVPzzG1T/2KtY/n+PVPzuB
1T+rmNY/mObVPyhp1j/B4NY/1U7WP8o21j8h5dU/iDrWPyHr1T9JBtc/JEXWP1az1j8AWtY/
fg/WP+6F1j+nr9Y/pmLWPz3L1j+wG9c/3GTWPyfX1j9ZhtY/C+zWP/q81j9wfdY/tZPWP5uo
1j9CJ9Y//iTXP7xO1z+gPtc/PGHXPxKI1j8OxNY/mePWP0L41j9UwtY/h+fXP+671j9D/NY/
lNvXP3g01z/1Z9c/m0TXP7rS1j+/Dtc/oVnXP1x91z8GLtc/9trWP8gw1z/SeNc/h6jXP2Z/
1z/XDdc/sa/XP+PS1z/Ne9c/w73XP92Q1z/6idc/RWHXP0Nh2D+Q39c/3PDWP8qa1z9RgNc/
VN7XP1nj1z+nNNg/EBPXP7wL2D8k8tc/fpTXPxml1z+8R9g/jxLYP+W71z9iRdg//x3YP7VK
2D8n6Nc/uTHYP55b2D//+9c/icLXPzr82D8Ebtg/W9zXP1XI2D9ladg/SL3YPwL11z96a9g/
J7XXP0my2D/dotg/zYnYP2hQ2D+Q5dc/jYvYPwtU2D9EBtg/0UTYPyfC2D//Sdg/OWvYP3es
2D9wlNg/ZZnYP2r51z+HaNg//rbYP/Sj2D+dDtk/Me3YP6j31z9lEdk/PeHYP5oL2D86iNg/
lKLYP9Bm2D9hMtk/zoTYP+S92D/Lp9g/q5vYP0fI2D+xvdg/DmLYPw6k2T/22Ng/s93YP9RK
2T9rJ9k/1/LYPy6q2T+p79g/t4jZPwN+2D/pytg/mfXYP64n2T9Dntk/IlXZP/0b2T/Dx9g/
8pXYP9me2T9cNdk/7P/YP25j2T/Sk9k/kb3YPy4g2j9IF9k/eiLZP7302T9+s9k/G5TZP8gV
2T/2mNk/FJTZP2an2T+UCNk/FYzZP2Bc2T9s7Nk/kvPZP8ir2T+Sp9k/SdPZPxLH2T9WR9k/
+THaP2+f2T8kMNk/AJnZPzbZ2T+83tk/a17ZPydD2j+CFto/KAjaP2vc2T8HEdo/KrjZP0jX
2T8Pi9k/FL/ZPxrG2T+mk9o/7PbZP0aL2T93D9o/dsrZPzYX2j/v0dk/GfDZP7Yb2j9NTNo/
q7nZP3bj2T9s9Nk/E1PaP7WE2T+dKto/rUTaP4v42T8IO9o/0n7aP9zD2T8rpNo/Pi3aP208
2j8J/dk/P6/aP9vv2j/x8dk/YK7aP8ji2j93tto/+8DaP7JM2j/GPdo/coraP1HL2j+fSdo/
FG7aP97Z2j9bE9s/YaraP5aj2j/DM9o/+7vaP8qv2j9fN9o/zSjaP1T92T/Vfdo/DuzaP1kJ
2z+Gq9o/6rnaP4/Z2j8b5No/DuzaP3om2z+4m9o/p8raP0A42j9kaNo/BoTaP3kH2z/jNdo/
rirbP2k12z/vANs/VhrbP/Jh2j8kbdo/IY3aP8a02j/q6No/A6raP7OH2j/xsdo/PsvaP9AI
2z/R6do/JRfbP4oa2z9fZNs/SBrbP9I82j8fhdo/85LbPxTd2j/dW9o/7RXbP5+22j8HE9s/
FC7bP/sU2z8NF9s/BBPbP+Hk2j8RQts/WITbPw7L2j8Cvto/xsnbPxom2z9Vxts/egfbP/Mv
2z9ywts/1e7aP9DA2z8sS9s/NAbbP5iq2z/cJ9s/0N7bP2PK2z9OW9s/ZQ/cP3tZ2z/YBNw/
r2bbP1DL2z8sFtw/i2vbP9g02z+ii9s/3qTbP+hH2z+ZYds/ojPbP6wq2z/9yNs/WRrbP0As
2z93pts/t1zbPwOj2z/thts/kY/bP0Av2z8tD9w/4yTcPwgy3D+uvts/GZHbPza82z+C1Ns/
Ye7bP1S72z8Zjts/4fTbP9/q2z/k9Ns/HdzbP0Xa2z9S79s/H5PbP5102z/qhdw/0irbPzTj
2z8tGdw/RcHbP11v2z8sCdw/+enbP2jf2z+GH9w/+FHcPwdS3D8Su9s/tOLbP3ZF3D/Uotw/
tAPcP8wh3D+Cads/3RncP8f42z+Pgdw/4RXcP+Mf3D9cOdw/qZjdP2j83D/2Mdw/zL7bP8KD
3D+HCNw/KpjcP8MQ3D+vnNw/z4PcPx/r2z+4Xdw/WzLcP/jf2z+qD9w/vWDcP8P72z/x9ds/
b47bP9pQ3D+vLtw/8SDcPwBA3D87Ddw/TkLcP8RE3D8iptw/yPrcP3nF3D83ldw/klfcP5Mx
3D/Bxtw/ou3cP4cN3D9YNtw/YCjcP5fK3D/1nNw/tcDcPw8/3D/Zu9w/20DcP4i93D9nFtw/
E13cP8ut3D8GWdw/vJvcP8j+2z9QDd0/MZXcP1u03D+fG9w/bG/cP/VG3D8ZDt0/g6vcP6bl
3D/C8Nw/DqjcPw/D3D/IH9w/Be/cP3/O3D9Q1tw/RO7cP7PV3D9pzNw/rNjcP34j3T/Yqtw/
oQzdPwL03D866tw/KJPcP0sI3T9Ur9w/wyPdPwoJ3T+of9w/rojcP6y/3D+fvdw/Ao/cP5E7
3T9rR90/WqTcP+yg3D895dw/ROXcP2I13T+CrNw/oRndP9pK3T9eutw/EM3cP2P23D+FId0/
MjrdP/8i3T+Vqtw/Zw/dP6HE3D9s1tw/yDHdP/543T9N+dw/l4HdP7853D/AEN0/utHdP5Nm
3T8Mkt0/UjvdP+oW3T+w+Nw/eAfdPxxt3T/lC90/kX/dP1YT3T+R8Nw/YIjdPwsm3T/lIt0/
mo7dP4vN3D+F0t0/ka/dP4Bw3T8fDN0/Uq/dPxRA3T99cd0/LZTdPxC23T/Gg90/pWzdPxwb
3T897Nw/BRTeP4ez3T9mid0/FF3dPzRr3T8lot0/dufdP1CG3T+8rt0/KU7dP1tK3T+AQN0/
QYvdPxz63T/V0d0/InfdP3un3T8emd0/PnDdP4Lj3T/DPd0/8fTdP1CN3T+O590/PlTdP2+B
3T/7r90/H0PdP2Yc3T+Xfd0/Lg7dP95/3T+ZGN4/6undP5gr3T+XUN4/qlTdP9nC3T/zk90/
4M/dP6a53T+w990/KkvePyjE3T+jmN4/sNndP3a23T/xFt4/TAPeP3sb3j9L/90/mxfeP08J
3j+Xht0/jKTdP5LH3T8k290/KcjdP6cI3j9a990/Il3eP/Xh3T/R2d0/96LdP2q83T+uyt0/
KPDdP2Lu3T87jN4/z+zdP5WE3T+1Od4/dNrePy653T/AuN0/wBreP0xA3j+46N4/96zdP2xW
3j/+X94/pxzeP83J3T8wId4/NfLdP6Ms3j/zu90/sbLeP6NN3j8Twd4/E1XePyfh3T/St90/
4yneP+j63T9sCd4/MWneP3Sw3j9ZmN4/b9DeP6hT3j/SV94/TrbeP8gC3j9fN94/XV7eP+ok
3j/+Jd4/6tPePwnH3j86VN4/7gXeP/003j/2it4/e1XeP8wp3j9wp94/lizeP5V+3j8SOd4/
HaHeP/aX3j9ord4/mkreP/nC3j9ktd4/BKLePx0C3j83t94/Qn/eP+GC3j93gd4/MrjePy1Z
3j9kVN8/VizeP0JP3j8V7t4/6W/ePzOc3j/Pct4/Z33eP4u/3j+/Wt4/pvXePzJ03j+4Xt4/
mE/fP5y03j+1gN4/kN3ePzZ23j/SGt8/eHPePwA33j9MSN8/0KPeP0u53j839d4/qNneP+sA
3z/kyN4/267ePxeK3j+P2d4/WfTeP7XJ3j9F6N4/SaveP0O23j8fBd4/4pHeP1Ey3z8CYN8/
707fP5ci3z/7mt8//ALfP2Fy3j8dh94/3nHfPzNR3j/txt4/RTfePwOW3z98Vt8/8k7fPzXq
3j/RFt8/8CffPx/63j/82t4/2DHfP84O3z/p594/sUffP20z3z/XfN4/MfjeP5Xo3j9sIN8/
B+PeP15V3z91wt4/oLPePw3/3j/zst8/LPXeP20l3z8eJd8/H5zePyIw3z+aPd8/3/fePxrA
3z99P98/ZxrfP6Rl3z+UX98/TkffP0yt3j/dQt4/sePeP8kn3z+uPd8/PP/eP00X3z8m4d4/
sUXfP0Yx3z/Wct8/CZnfP2643z/hwt8//xnfP/iN3z+WIOA/dnffP1zv3j+PC98/5JXfP2A1
3z/HYN8/+vbeP7a93z+kKd8/b6XfP45x3z+Rtt8/P7HfP+m+3z8/Zd8/Q/feP/0q3z8/n98/
nb/fP4Li3j9Gu98/SmnfP+VN3z80r98/9mDfP8ce3z8Sst8/U67fPyMj3z8DeN8/XeffPx/c
3z8H6t8/yJjfPzYn3z++gd8/3djfP/YX3z/Ktt8/mTvfP7cD4D8UEOA/WrnfPyDf3z9GCuA/
hdffPzUg3z/DqN8/y7/fP/6I3z//a98/uebfP4A74D91Bd8/De/fP27C3z9/gt8/gAjgP8Qt
3z/LtN8/cXDfPwL03z8xjuA/A67fP4Zv3z80g98/d37fPyao3z+qhN8/0bHfP0vP3z9FWt8/
u57fP0P83z/4498/XmzfPyyR3z9G0t8/k3TfP5Qf4D9gmd8/</AssayYData></Step><Step><CommonData><SampleLocation>1</SampleLocation><SampleID></SampleID><SampleGroup></SampleGroup><SampleInfo></SampleInfo><SampleRow>D</SampleRow><SamplePlate>1</SamplePlate><WellType>BUFFER</WellType><Concentration>-1</Concentration><ConcentrationUnits>µg/ml</ConcentrationUnits><MolarConcentration>-1</MolarConcentration><MolarConcUnits>nM</MolarConcUnits><MolecularWeight>-1</MolecularWeight><Temperature>25</Temperature><StartTime>2672609</StartTime><AssayTime>180</AssayTime></CommonData><FlowRate>600</FlowRate><StepType>DISASSOC</StepType><StepName>Dissociation</StepName><StepStatus>OK</StepStatus><ActualTime>180</ActualTime><CycleTime>0.2</CycleTime><AssayXData Points="900">AgAMRTUDDEVoBgxFnAkMRc8MDEUCEAxFNRMMRWgWDEWcGQxFzxwMRQIgDEU1IwxFaCYMRZwp
DEXPLAxFAjAMRTUzDEVoNgxFnDkMRc88DEUCQAxFNUMMRWRGDEWcSQxFz0wMRQJQDEU1UwxF
aFYMRZxZDEXPXAxFAmAMRTVjDEVoZgxFnGkMRc9sDEX+bwxFNXMMRWh2DEWceQxFy3wMRQKA
DEU1gwxFaIYMRZyJDEXPjAxFApAMRTWTDEVolgxFnJkMRc+cDEUCoAxFNaMMRWimDEWcqQxF
z6wMRQKwDEU1swxFaLYMRZy5DEXLvAxFAsAMRTXDDEVkxgxFnMkMRevMDEUC0AxFNdMMRWjW
DEWc2QxFz9wMRQLgDEU14wxFaOYMRZzpDEXP7AxFAvAMRTHzDEVo9gxFnPkMRc/8DEX+/wxF
NQMNRWgGDUWsCQ1FzwwNRQIQDUU1Ew1FaBYNRZwZDUXPHA1FAiANRTUjDUVkJg1FnCkNRc8s
DUUCMA1FNTMNRWg2DUWcOQ1FzzwNRQJADUU1Qw1FZEYNRZxJDUXPTA1FAlANRTVTDUVoVg1F
nFkNRc9cDUUCYA1FNWMNRWRmDUWcaQ1Fz2wNRQJwDUU1cw1FiXYNRZx5DUXPfA1FAoANRTWD
DUVohg1FnIkNRc+MDUUCkA1FMZMNRbKWDUWcmQ1Fz5wNRQKgDUU1ow1FaKYNRZypDUXPrA1F
ArANRTGzDUVotg1FnLkNRc+8DUUCwA1FNcMNRWjGDUWcyQ1Fz8wNRf7PDUU10w1FaNYNRZzZ
DUXL3A1F/t8NRTXjDUVk5g1FnOkNRcvsDUUW8A1FNfMNRWj2DUWc+Q1Fy/wNRQYADkU1Aw5F
aAYORZwJDkXPDA5FAhAORTUTDkVoFg5FmBkORc8cDkUCIA5FMSMORWgmDkWYKQ5FzywORUww
DkUxMw5FaDYORZw5DkXPPA5FAkAORTVDDkVoRg5FnEkORctMDkUCUA5FMVMORWhWDkWcWQ5F
z1wORf5fDkU1Yw5FaGYORZxpDkXLbA5FAnAORTVzDkVodg5FuHkORct8DkUCgA5FMYMORWiG
DkWciQ5Fz4wORQKQDkU1kw5FaJYORZiZDkXPnA5F/p8ORTWjDkVopg5FnKkORc+sDkUCsA5F
MbMORWi2DkWcuQ5Fz7wORQLADkU1ww5FaMYORZzJDkXPzA5FAtAORTXTDkVo1g5FnNkORc/c
DkX+3w5FNeMORWTmDkWY6Q5Fy+wORQLwDkU18w5FaPYORZz5DkXL/A5FAgAPRT0DD0VkBg9F
nAkPRcsMD0UCEA9FNRMPRWQWD0WcGQ9FzxwPRQIgD0UxIw9FaCYPRZwpD0XPLA9FAjAPRTUz
D0VkNg9FmDkPRcs8D0X+Pw9FNUMPRWRGD0WYSQ9Fy0wPRQJQD0VBUw9FZFYPRZxZD0XPXA9F
/l8PRTVjD0VkZg9FnGkPRc9sD0UCcA9FNXMPRWh2D0WYeQ9Fz3wPRQKAD0Uxgw9FaIYPRZyJ
D0XPjA9F/o8PRTGTD0Vklg9FmJkPRcucD0UCoA9FMaMPRWSmD0WcqQ9Fz6wPRf6vD0Uxsw9F
aLYPRZi5D0XPvA9F/r8PRTHDD0Vkxg9FmMkPRc/MD0X+zw9FNdMPRWjWD0WY2Q9F59wPRf7f
D0U14w9FZOYPRZzpD0XP7A9FAvAPRTHzD0Vo9g9FnPkPRcv8D0X+/w9FMQMQRWgGEEWcCRBF
ywwQRQIQEEU1ExBFZBYQRZwZEEXPHBBFAiAQRTUjEEVkJhBFnCkQRc8sEEUCMBBFNTMQRWg2
EEWYORBFzzwQRf4/EEU1QxBFaEYQRZhJEEXPTBBFAlAQRTFTEEVoVhBFmFkQRctcEEUCYBBF
NWMQRWRmEEWcaRBFy2wQRf5vEEU1cxBFZHYQRZx5EEXPfBBFAoAQRTWDEEVkhhBFnIkQRc+M
EEUCkBBFNZMQRWiWEEWYmRBFy5wQRf6fEEU1oxBFZKYQRZypEEXLrBBF/q8QRTWzEEVkthBF
nLkQRcu8EEUCwBBFNcMQRWTGEEWcyRBFy8wQRQLQEEUx0xBFZNYQRZjZEEXL3BBFAuAQRTXj
EEVk5hBFmOkQRc/sEEUC8BBFNfMQRWj2EEWc+RBFy/wQRf7/EEUxAxFFaAYRRZwJEUXPDBFF
AhARRTETEUVoFhFFmBkRRc8cEUX+HxFFMSMRRWgmEUWcKRFFyywRRf4vEUUxMxFFaDYRRZg5
EUXPPBFFAkARRTFDEUVkRhFFnEkRRc9MEUX+TxFFMVMRRWRWEUWYWRFFy1wRRf5fEUUxYxFF
ZGYRRZxpEUXLbBFF/m8RRTVzEUVodhFFqHkRRct8EUX+fxFFNYMRRWiGEUWYiRFFy4wRRf6P
EUUxkxFFZJYRRZiZEUXLnBFF/p8RRTGjEUVkphFFnKkRRcusEUUCsBFFNbMRRWi2EUWcuRFF
z7wRRf6/EUUxwxFFaMYRRZzJEUXLzBFF/s8RRTXTEUVk1hFFmNkRRcvcEUX+3xFFMeMRRWTm
EUWc6RFFz+wRRf7vEUUx8xFFbPYRRZj5EUXP/BFF/v8RRTEDEkVoBhJFmAkSRcsMEkUCEBJF
NRMSRWQWEkWcGRJFzxwSRf4fEkUxIxJFZCYSRZwpEkXLLBJF/i8SRTEzEkVkNhJFxTkSRc88
EkUCQBJFMUMSRWhGEkWYSRJFz0wSRf5PEkUxUxJFZFYSRZhZEkXLXBJF/l8SRTFjEkVoZhJF
mGkSRctsEkX+bxJFNXMSRWR2EkWYeRJFy3wSRQKAEkUxgxJFaIYSRZyJEkXbjBJFApASRTGT
EkVolhJFmJkSRcucEkX+nxJFMaMSRWimEkWcqRJFy6wSRQKwEkU1sxJFZLYSRZi5EkXTvBJF
AsASRTXDEkVkxhJFmMkSRc/MEkUC0BJFMdMSRWTWEkWY2RJFz9wSRf7fEkU14xJFZOYSRZzp
EkXP7BJFAvASRTXzEkVk9hJFmPkSRcv8EkUCABNFMQMTRWQGE0WcCRNFywwTRQIQE0U1ExNF
dRYTRZwZE0XLHBNFAiATRTEjE0VkJhNFmCkTRc8sE0X+LxNFMTMTRWQ2E0WYORNFzzwTRf4/
E0UxQxNFZEYTRZhJE0XPTBNF/k8TRTFTE0VoVhNFmFkTRctcE0UCYBNFMWMTRWhmE0WcaRNF
y2wTRf5vE0UxcxNFaHYTRZh5E0XLfBNF/n8TRTWDE0VkhhNFmIkTRdOME0X+jxNFMZMTRWSW
E0WYmRNFy5wTRf6fE0U1oxNFZKYTRZipE0XPrBNF/q8TRTGzE0V5thNFmLkTRcu8E0X+vxNF
McMTRWjGE0WYyRNFy8wTRf7PE0Ux0xNFZNYTRZjZE0XL3BNF/t8TRTHjE0Vk5hNFmOkTRcvs
E0UC8BNFNfMTRWT2E0WY+RNFy/wTRf7/E0UxAxRFaAYURZgJFEXLDBRF/g8URTETFEVkFhRF
mBkURcscFEX+HxRFMSMURRQnFEWYKRRFyywURQIwFEU1MxRFZDYURZg5FEXLPBRFAkAURTFD
FEVoRhRFmEkURctMFEX+TxRFMVMURWRWFEWgWRRFz1wURf5fFEUxYxRFZGYURZhpFEXLbBRF
/m8URTFzFEVkdhRFsHkURct8FEUGgBRFNYMURWSGFEWYiRRFy4wURf6PFEUxkxRFaJYURZyZ
FEXLnBRF/p8URTGjFEVkphRFmKkURcusFEVcsBRFMbMURWS2FEWYuRRFy7wURf6/FEUxwxRF
ZMYURZjJFEXLzBRF/s8URTXTFEVk1hRFnNkURc/cFEUG4BRFNeMURWTmFEWY6RRFy+wURf7v
FEUx8xRFZPYURZz5FEXL/BRFAgAVRTEDFUVoBhVFmAkVRcsMFUX+DxVFMRMVRWQWFUWcGRVF
yxwVRf4fFUUxIxVFZCYVRZgpFUXLLBVF/i8VRTUzFUVkNhVFmDkVRc88FUX+PxVFNUMVRWRG
FUWYSRVFy0wVRf5PFUUxUxVFdVYVRZxZFUXPXBVF/l8VRTFjFUVoZhVFnGkVRctsFUX+bxVF
MXMVRWh2FUWceRVFy3wVRf5/FUU1gxVFZIYVRZyJFUXLjBVFApAVRTWTFUVklhVFnJkVRdOc
FUUCoBVFOaMVRWSmFUWcqRVFy6wVRQKwFUU1sxVFaLYVRZy5FUXPvBVFAsAVRTnDFUVkxhVF
nMkVRc/MFUUC0BVFPdMVRWjWFUWg2RVFz9wVRQLgFUU14xVFaOYVRZzpFUXP7BVFAvAVRTXz
FUVo9hVFnPkVRc/8FUUCABZFNQMWRWgGFkWcCRZFzwwWRQIQFkU1ExZFaBYWRZwZFkXPHBZF
AiAWRTUjFkVoJhZFnCkWRc8sFkUCMBZFNTMWRWg2FkWcORZFzzwWRQJAFkU1QxZFaEYWRZxJ
FkXPTBZFAlAWRTVTFkVoVhZFnFkWRc9cFkUCYBZFNWMWRWhmFkWcaRZFz2wWRQJwFkU1cxZF
aHYWRZx5FkXPfBZFAoAWRTWDFkVohhZFnIkWRc+MFkUCkBZFNZMWRWiWFkWcmRZFz5wWRQKg
FkU1oxZFaKYWRZypFkXPrBZFArAWRTWzFkVothZFnLkWRc+8FkUCwBZFNcMWRWjGFkWcyRZF
z8wWRQLQFkU10xZFbNYWRZzZFkXP3BZF/t8WRTXjFkVo5hZFnOkWRc/sFkUC8BZFNfMWRWT2
FkWc+RZFz/wWRQIAF0U1AxdF+AYXRZwJF0XPDBdFAhAXRTUTF0VoFhdFnBkXRc8cF0UCIBdF
NSMXRWgmF0WcKRdFzywXRQIwF0U1MxdFaDYXRZw5F0XPPBdF</AssayXData><AssayYData Points="900">0c7eP+J14D8gf+E/JyLiP8904j/cp+M/YWvkP8XG5D9AieU/arvlP+w15j+WNOY/uGfmP0/S
5j/61uY/7eXmP2Am5z948eY/ZGHnPwEn5z9qGOc/J7rmPw6x5z+ykec/qm3nP0Y75z886uc/
ainnP7Co5z8Dl+c/f43nP+df5z/6Vec/DFvoPwzf5j9uQ+c/rTDnP57j5z9PX+c/naPnPzpF
5z9r0Oc/e2jnPwGF5z8DI+c/oUznPxj/5j+pTOc/TVrmP4rV5j85Bec/IT7nP//f5j9pseY/
SgXnP74c5z8kIec/gs/mP5ia5z/4zeY/x/HmPwET5z8lT+Y/zzPnP3JV5z/hXuY/8f/mP6yq
5j9Xm+Y/oavmP+U05z/I4OY/cGPmP3Nk5j9L3eY/7+TmP1P/5j+beec/w/TmP7ro5j8j+OY/
6lHnP9245j/1j+Y/Ra7mPzjI5j/EqOY/efzmPx0Q5z8xueY/fP7mP4FG5z9ji+Y/ZtPmP9nf
5j/msOY/5bzlP2ZH5j99auY/kg/mP1uT5j+RTOc/rLvmP4a45j8Wr+Y/kZ/mP/Zi5j+uLeY/
CI3mP1xC5j+d0eY/xHDmPx9m5j+djeY/8l3mP0PY5j+o7+Y/I57mP4765T+veuY/NYLmP4k5
5j/GzeY/e6DlPybs5j9WgeY/yh3mP17n5j/SsOY/W6fmP/NB5j+un+Y/+/TmPyK25T/kiOY/
aDXmP5hp5j+AueY/j4nmP8Jk5j8+QeY/iDXnP7pS5j8EXeY/7+TmPxDm5T/ZVOY/qCvmP1HR
5T8heOY/Er3mP4he5j/ZVOY/nUfnPzCF5j9xoeY/b//lP3Vd5j9WYOY/XBHmPyQW5j+tXOY/
2kjmP8Yu5j9ywOU/PP3mPzRm5j8KZ+Y/hoTmPxVy5j/dWeY/1DjmPxyK5j/DauY/dHTlP8P6
5T+mSeY/A0vlP8jE5T9xPOY/RDPmP33L5j+/e+Y/W1DmP5z95T9aF+Y/9qbmP5P75T+YJeY/
jm7mP65g5j/y2eU/S0HmP86Q5j8ZC+Y/Zy7mPwns5T/A/uU/pDTmP0b75T/11+U/6qfmP88v
5j+DFuY/Gi/mPxhT5j8hueU/JTfmP/UZ5j8lc+Y/WKHlP6r95T/aS+Y/10PmPyM35j9bVuY/
SlPlPxXl5T8nPuY/CG3lP01W5j+youY/ClvmP3iG5j/DdOU/nBfmP7ma5T95qeY/2C7mP7/W
5T+zIOY/fv/lPyQT5j8gBOY/Wg3mP6OT5j9x0eU/SVPmP9X95T9Oe+U/TbXlP4AZ5j+1j+Y/
ioDlP/wD5j8+4+U/5uLlP9Ho5T+CTOY/3hjmP6MW5j9bVOY/7djlPywY5j+1WOY/HormP0mR
5j8AG+Y/Ij7mP/2U5T81NeY/0xHmP1195j8lG+Y/LFXlP1ck5j9ahOU/13LlPzWP5T/00uU/
8PnlPxOY5T+9geY/ImvmP/Iy5j9Ug+Y/sgHmPxj15T8sMuY/ZnvlP8LZ5T8nteU/jALmP+M0
5j+1LeY/K7HlPzLA5T+rOeY/GevlP+4G5j/n5+U/SVDmP1sw5j+yFuY/e0HmP/4U5j9zu+U/
obTlP0pR5j8qq+U/pnnlP2DY5T+apOU/VtblP3iY5j9FKOY/ht7lP3+m5T/X2eU/V4blP2Ld
5T/iWeY/vGblP4uf5T8RT+Y/xpTlP2kQ5j+2RuY/5tvlP5wd5j9KIOY/a5vlP1lq5j84HOY/
EX/mPw0f5j8FB+Y/aVbmP+vv5T8TXuY/hzjmPyGt5T9UwuU/LHPlP3K65T+FA+Y/RPrlP3nr
5T/BweU/ECHmPzcE5j+ZOuY/EJzlP8k75j+Wb+Y/1mPmP6Rg5T/rjuY/L6TlP/0e5j8v8OU/
oxPmP2S/5T9V7OU/7LXlP7Tq5T8f6uU/G4rlPzHw5T+JA+Y/xDDmP1MA5j/cAuY/ka7lP5pP
5j9XPOU/2BvmP1745T/gBOY/YJXmP3u85T/cseU/2yLmP2Pw5T8XsOY/u3nlPxHg5T/HTOY/
9w/mP/9Y5T+zf+Y/Oa7lP/Ab5j8q++U/KSDmP+wj5j8c8+U/I0PmP+fP5T9xLOY/l1LmP8JQ
5T9t1uU/SuPlP9y75T+iI+Y/Zm3mP2G+5T9qAuY//vTlP0if5T83guY/98rlPxA05j8Qk+U/
IfzlPzkz5j+uL+Y/UsTmPw5f5j9om+U/EI7lP60w5j82GuY/KA3mP0uM5T/5dOU/JW7lP3EQ
5j+zxuY/tDLmP6IY5j+E3eU/+kfmP9D05T8G2uU/BVbmP6b45T+M1+U/IS3mP4Il5j8cAuY/
ofLlP2wk5j/WNOY/fSvmP9IL5j+KSOY/EozlP7d25j91EeY/h73mPzoP5j/bT+Y/f+7lP+7g
5T9TZ+Y/c7nlP4W85T8mDeY/a+XlP65n5j8qluU/1a7lP6gN5j9uwuU/i5zmP/CL5j9P2+Y/
LrblPy455j+4d+U/0VDmP8BY5j+kfOY/vVzmPzAn5j/Qq+U/PEbmP2Q55j+TYOY/uTjmP5td
5j9az+U/CqfmPzHj5T+3UeY/j0nmP0J55j/4PuY/68flP+f55T+uCOY/twHmPzKo5T8sCeY/
RO7lPwa35T+66uU/ABvmPyzl5T8pP+Y/1+zlP2mX5T+3I+Y/+m/mP1rJ5T9DDuY/r+LlP2Wp
5j/fVuY/m0/mPyqv5T/7aeY/sXPmPwXC5T+gEuY/JCzmP3lt5j8kW+Y/pUvmP/305T+wZOY/
TRnmP9rd5T/qK+Y/YKTlP5X25T9lyOU/hZjmP6vU5T9fS+Y/SazlP7fX5T/YMuY/vQPmPx7T
5T8oquU/oBDmP2+k5T981OU/ZtTlP10a5j9FI+Y/m1jmP41f5j8DBOY/A7blPyXS5T8UF+Y/
1SvmPwUP5j8o4+U/3nLmP19g5j8TdeY/DtHlP7Hi5j+nDuY/HDLmP8XQ5T/wReY/t1jmP4Sj
5j+LT+Y/H/bmP1ZP5j+vDeY/TnzmP1aY5j8GG+Y/drXmP98u5j8HoOY/RFLmP/Xl5T83U+Y/
XGDmP4EV5j91cuY/LIvlP5gO5j+5PuY/nhzmPwlh5j+zlOY/cY3mP7hV5j/1XeY/otXlP4OT
5j8azeU/a4TmPz/c5T++M+Y/E6DmP4JO5j93yuU/LgPmP2o+5j97DuY/wXLmPxd95j9P5OY/
LGnmPxwW5j/rHeY/kkPmP6FM5j+WAOc/KlzmP82L5j8P1OY/hUbmP0I25j/dQ+Y/sRXmPyeZ
5j++nOY/PhjmP/t/5j826eU/gpXmPyUu5j88dOY/VVLmP3e25j/4D+Y/fwznPyf45T98BeY/
1EfmP1o/5j8PduY/8kvmP99z5j+kBec/WEfmP2fb5j94ReY/0QbnP/p45j/lj+Y/Ci7mPzaL
5j/r3OU/tujlP8BM5j8eb+Y/FTDmP4VH5j/zlOY/Hm/mP6nt5T8dceY/EErmPwdW5j/7ZeY/
1oXmP2Fd5j/nXeY/lf7lPy8L5j9Ld+Y/CHXmPw6R5j8UReY/EpXmPw8F5j85KuY/2C7mP0rA
5j8+I+Y/MLzmP6u55j9tPuY/flbmP1Qs5z/lueY/SWHmPymL5j8aeuY/8MrmP56u5j8HVuY/
CBDnP31Z5j9upeY/xajmP5jL5j+v1+Y/zDPmPzJR5j9CMuY/8xXmP0eN5j/m+OU/S7TmPyPS
5j8ov+Y/mHvmP1TX5j8zvOY/FDzmPzs25j/wEeY/aZ/mP9Vm5j9ZR+Y/x7DmPzGC5j9mmOY/
+VPmP/m45j/92OY/6rvmPwQw5j9LiuY/8QnnPxVO5z+IEuc/f3nmPxK05j8SQ+Y/UGLmP2+P
5j92CeY/a5LmPzLO5j8B3OY/LXHmPxy55j9kpOY/DmDmP60Q5z82weY//MzmP8Y45j8VQOY/
LL/mP6vO5T96+uY/nnvmP8pw5j/AmOY/B6bmP46M5j84POY/gq/mPyvA5j8yO+Y/Ls3mPzqs
5j8SzuY/38DmPyKt5j/6vOY/BQrnPy9p5j/KIOc/18jmP6G05j/EleY/q9TmP76B5j9nDOc/
4qfmP3UY5j9LHuc/m8fmPxWX5j8gP+Y/xU7nP9nD5j/0V+c/Sn/nP2jl5j8RweY/R5PmP77D
5j8g6uY/Bs3mPxB65j9fr+Y/NpnmP0yC5j/q6+Y/kLXmP1tI5z9h8uY/z1DnP2x75j/MAOc/
SP/mP/F95j9VI+c/uwrnP6jC5j+b2eY/TvLmPzij5j/N3uY/yM/mP+Qh5z99Cuc/1D3nPxuK
5j9yWuc/46bmPxIS5z+lUec/zbzmPwPP5j8ideY/md/mP+KL5j+NOOY/wdLmP0GO5j+FBOc/
ut3mPyX65j+VWuc/tkHnP8nV5j/FGOc/MazmP7Ek5z/a6eY/kv/mPyAq5z80Gec/e6TmP1T6
5j9pJ+c/zZPmP3Hx5j8k1+Y/zxbnP+mK5j8ug+Y/RGDnPy705j90P+c/5CHnP+ts5j9qZuc/
nODmPygy5z/2Xuc/EJHmP4fI5j+pfOc/cdTmP8IM5z/1Euc/uzvnP+8Q5z+jf+c/6snmPy4y
5z8SiOY/u+7mP7MG5z+ToeY/wa3mPwU15z/ln+Y/6/PmP+a75j/17+Y/H97mPyLj5j85eOc/
FJ3mP2zY5j/yruY/ZFDnP4dh5z91Dec//T7nP2Mg5z8B2uY/9gHnP7Nc5j8We+c/uCbnP481
5z+EB+c/kgbnP43z5j8nU+c/dObmP6IK5z8fhec/Wg3nPz4C5z/55eY/x0TnP94b5z/+cOc/
91/nP4nK5j8hSOc/st7mPyts5z+V9eY/5U7nP8zM5j9j/eY/</AssayYData></Step><Step><CommonData><SampleLocation>11</SampleLocation><SampleID></SampleID><SampleGroup></SampleGroup><SampleInfo></SampleInfo><SampleRow>D</SampleRow><SamplePlate>1</SamplePlate><WellType>REGENERATION</WellType><Concentration>-1</Concentration><ConcentrationUnits>µg/ml</ConcentrationUnits><MolarConcentration>-1</MolarConcentration><MolarConcUnits>nM</MolarConcUnits><MolecularWeight>-1</MolecularWeight><Temperature>25</Temperature><StartTime>2861738</StartTime><AssayTime>5</AssayTime></CommonData><FlowRate>1000</FlowRate><StepType>KREGENERATION</StepType><StepName>Regeneration</StepName><StepStatus>OK</StepStatus><ActualTime>4.99907</ActualTime><CycleTime>0.2</CycleTime><AssayXData Points="25">AkAXRTFDF0VoRhdFmEkXRc9MF0X+TxdFNVMXRWhWF0WcWRdFz1wXRQJgF0U1YxdFZGYXRZhp
F0XLbBdFAnAXRTVzF0VkdhdFnHkXRct8F0UCgBdFNYMXRWiGF0WYiRdFy4wXRQ==</AssayXData><AssayYData Points="25">SNfxv4nCCcANNBLAp6wXwMOzG8Ba6h/AoIUiwI8FJcCuOyfA3kkpwPbyKsCgzyzAFlwuwLmo
L8B8pDDACvQxwNOwMsAt9DPASbo0wFTENcC2nzbArEY3wJUOOMAK8jjAnCg5wA==</AssayYData></Step><Step><CommonData><SampleLocation>12</SampleLocation><SampleID></SampleID><SampleGroup></SampleGroup><SampleInfo></SampleInfo><SampleRow>D</SampleRow><SamplePlate>1</SamplePlate><WellType>NEUTRALIZATION</WellType><Concentration>-1</Concentration><ConcentrationUnits>µg/ml</ConcentrationUnits><MolarConcentration>-1</MolarConcentration><MolarConcUnits>nM</MolarConcUnits><MolecularWeight>-1</MolecularWeight><Temperature>25</Temperature><StartTime>2877636</StartTime><AssayTime>5</AssayTime></CommonData><FlowRate>1000</FlowRate><StepType>KREGENERATION</StepType><StepName>Regeneration</StepName><StepStatus>OK</StepStatus><ActualTime>4.99907</ActualTime><CycleTime>0.2</CycleTime><AssayXData Points="25">ApAXRTGTF0VglhdFlJkXRcecF0X6nxdFLaMXRWCmF0WUqRdFy6wXRfqvF0UtsxdFYLYXRZS5
F0XLvBdF+r8XRS3DF0VgxhdFlMkXRfDMF0X6zxdFMdMXRWDWF0WU2RdFy9wXRQ==</AssayXData><AssayYData Points="25">lR0wP62hMD+7hTY/F4Q7P2UjQj8/zEU/AA5KPyqQSz+oVE8/SOFQP7j8Uj+KaVU/Jy1XP96O
Vj8E0Fk/AI9aP63oWz8sXFw/M7VdP/q2Xj/4ZF4/BZtgP48iYj9TomE/KbFiPw==</AssayYData></Step><Step><CommonData><SampleLocation>11</SampleLocation><SampleID></SampleID><SampleGroup></SampleGroup><SampleInfo></SampleInfo><SampleRow>D</SampleRow><SamplePlate>1</SamplePlate><WellType>REGENERATION</WellType><Concentration>-1</Concentration><ConcentrationUnits>µg/ml</ConcentrationUnits><MolarConcentration>-1</MolarConcentration><MolarConcUnits>nM</MolarConcUnits><MolecularWeight>-1</MolecularWeight><Temperature>25</Temperature><StartTime>2893758</StartTime><AssayTime>5</AssayTime></CommonData><FlowRate>1000</FlowRate><StepType>KREGENERATION</StepType><StepName>Regeneration</StepName><StepStatus>OK</StepStatus><ActualTime>5.00005</ActualTime><CycleTime>0.2</CycleTime><AssayXData Points="25">/t8XRTHjF0Vk5hdFmOkXRdvsF0X+7xdFLfMXRWD2F0WY+RdFx/wXRf7/F0UxAxhFYAYYRZwJ
GEXLDBhF+g8YRS0TGEVgFhhFmBkYRdMcGEX6HxhFMSMYRWQmGEWYKRhFyywYRQ==</AssayXData><AssayYData Points="25">Yk8XwN95I8CnSynAwGgswB/aLsB24DDA/DMywALeM8DX6TTApe81wNYNN8BoEjjAFuE4wIrC
OcAoLjrAQw07wASUO8Bd/TvALeU8wFxXPcDKyT3AfkU+wM6cPsCoID/AVXs/wA==</AssayYData></Step><Step><CommonData><SampleLocation>12</SampleLocation><SampleID></SampleID><SampleGroup></SampleGroup><SampleInfo></SampleInfo><SampleRow>D</SampleRow><SamplePlate>1</SamplePlate><WellType>NEUTRALIZATION</WellType><Concentration>-1</Concentration><ConcentrationUnits>µg/ml</ConcentrationUnits><MolarConcentration>-1</MolarConcentration><MolarConcUnits>nM</MolarConcUnits><MolecularWeight>-1</MolecularWeight><Temperature>25</Temperature><StartTime>2909833</StartTime><AssayTime>5</AssayTime></CommonData><FlowRate>1000</FlowRate><StepType>KREGENERATION</StepType><StepName>Regeneration</StepName><StepStatus>OK</StepStatus><ActualTime>5.00005</ActualTime><CycleTime>0.2</CycleTime><AssayXData Points="25">/i8YRTEzGEVgNhhFlDkYRcc8GEX6PxhFLUMYRWRGGEWUSRhFx0wYRf5PGEUtUxhFcVYYRZhZ
GEXHXBhF+l8YRTFjGEVgZhhFmGkYRcdsGEX+bxhFMXMYRWB2GEWYeRhFy3wYRQ==</AssayXData><AssayYData Points="25">lEgsP4C4MD+VkzU/UAQ8P3umQD99h0U/e4FIP3nCSz+C500/YCtQPzzSUD9qTlQ/I+5VP/Hb
Vj/EzFg/SylZP/3OWz+eAlw/mi1eP5czXj+YtmA/TExhP7wbYj/i2GI/079iPw==</AssayYData></Step><Step><CommonData><SampleLocation>11</SampleLocation><SampleID></SampleID><SampleGroup></SampleGroup><SampleInfo></SampleInfo><SampleRow>D</SampleRow><SamplePlate>1</SamplePlate><WellType>REGENERATION</WellType><Concentration>-1</Concentration><ConcentrationUnits>µg/ml</ConcentrationUnits><MolarConcentration>-1</MolarConcentration><MolarConcUnits>nM</MolarConcUnits><MolecularWeight>-1</MolecularWeight><Temperature>25</Temperature><StartTime>2926069</StartTime><AssayTime>5</AssayTime></CommonData><FlowRate>1000</FlowRate><StepType>KREGENERATION</StepType><StepName>Regeneration</StepName><StepStatus>OK</StepStatus><ActualTime>5.00005</ActualTime><CycleTime>0.2</CycleTime><AssayXData Points="25">/n8YRTGDGEVkhhhFlIkYRcuMGEX+jxhFMZMYRWCWGEWYmRhFy5wYRfqfGEUxoxhFYKYYRZSp
GEXLrBhF/q8YRS2zGEVgthhFmLkYRce8GEX+vxhFMcMYRWTGGEWUyRhFy8wYRQ==</AssayXData><AssayYData Points="25">0CQXwBjnJMCkgirANwkuwDN1MMDOITLAVnIzwPIvNcCcJTbA3Fk3wEjkN8BVDjnA/sQ5wFqB
OsBIHjvAKGw7wMwwPMBbnjzAIPs8wNraPcCS3j3AlrQ+wBqiPsC8ST/Aq4M/wA==</AssayYData></Step><Step><CommonData><SampleLocation>12</SampleLocation><SampleID></SampleID><SampleGroup></SampleGroup><SampleInfo></SampleInfo><SampleRow>D</SampleRow><SamplePlate>1</SamplePlate><WellType>NEUTRALIZATION</WellType><Concentration>-1</Concentration><ConcentrationUnits>µg/ml</ConcentrationUnits><MolarConcentration>-1</MolarConcentration><MolarConcUnits>nM</MolarConcUnits><MolecularWeight>-1</MolecularWeight><Temperature>25</Temperature><StartTime>2942125</StartTime><AssayTime>5</AssayTime></CommonData><FlowRate>1000</FlowRate><StepType>KREGENERATION</StepType><StepName>Regeneration</StepName><StepStatus>OK</StepStatus><ActualTime>4.99907</ActualTime><CycleTime>0.2</CycleTime><AssayXData Points="25">/s8YRS3TGEVk1hhFlNkYRcfcGEX+3xhFMeMYRWDmGEWU6RhFx+wYRfrvGEUt8xhFYPYYRZT5
GEXH/BhF+v8YRS0DGUVkBhlFmAkZRdMMGUX6DxlFMRMZRWAWGUWUGRlFxxwZRQ==</AssayXData><AssayYData Points="25">KMs0PziEOT/zBz8/1BVEP4/NST/EYk0/hQlRP92NUz87X1Y/XctXPwTIWT/54Fw/7QJeP1Ww
Xz/ngGE/6h9iPysqYz9DC2U/7ZBmPyc/Zz8ncGc/DKVnPysJaT9GTmk/d1tqPw==</AssayYData></Step><Step><CommonData><SampleLocation>1</SampleLocation><SampleID></SampleID><SampleGroup></SampleGroup><SampleInfo></SampleInfo><SampleRow>D</SampleRow><SamplePlate>1</SamplePlate><WellType>BUFFER</WellType><Concentration>-1</Concentration><ConcentrationUnits>µg/ml</ConcentrationUnits><MolarConcentration>-1</MolarConcentration><MolarConcUnits>nM</MolarConcUnits><MolecularWeight>-1</MolecularWeight><Temperature>25</Temperature><StartTime>2956835</StartTime><AssayTime>60</AssayTime></CommonData><FlowRate>1000</FlowRate><StepType>BASELINE</StepType><StepName>Baseline</StepName><StepStatus>OK</StepStatus><ActualTime>59.9991</ActualTime><CycleTime>0.2</CycleTime><AssayXData Points="300">/h8ZRSkjGUV5JhlFkCkZRcMsGUX6LxlFLTMZRXE2GUWQORlFwzwZRfY/GUUpQxlFXEYZRZBJ
GUXDTBlF+k8ZRSlTGUVcVhlFlFkZRctcGUX2XxlFKWMZRVxmGUWQaRlF7GwZRfZvGUUpcxlF
XHYZRZh5GUXHfBlF9n8ZRTGDGUVghhlFkIkZRcOMGUX2jxlFLZMZRVyWGUWQmRlFw5wZRfqf
GUUpoxlFYKYZRZCpGUXHrBlF9q8ZRaCzGUVcthlFkLkZRcO8GUX2vxlFUsMZRWDGGUWQyRlF
x8wZRfbPGUUp0xlFqtYZRZDZGUXD3BlF+t8ZRS3jGUVk5hlFkOkZRcPsGUX27xlFLfMZRYX2
GUWQ+RlFx/wZRfb/GUUpAxpFXAYaRZQJGkXDDBpF+g8aRSkTGkW7FhpFkBkaRcMcGkX2HxpF
KSMaRVwmGkWQKRpFwywaRfYvGkUtMxpFYDYaRZA5GkXDPBpF+j8aRSlDGkVcRhpFkEkaRd9M
GkX6TxpFLVMaRW1WGkWQWRpFx1waRfpfGkUpYxpFYGYaRZBpGkXHbBpF9m8aRZBzGkVcdhpF
lHkaRcN8GkX2fxpFKYMaRVyGGkWQiRpFx4waRfaPGkUxkxpFYJYaRZSZGkXHnBpF9p8aRS2j
GkVgphpFlKkaRdesGkX6rxpFLbMaRVy2GkWUuRpFx7waRfq/GkUtwxpFecYaRZTJGkXHzBpF
+s8aRS3TGkWB1hpFlNkaRcfcGkX63xpFPuMaRdPmGkWU6RpFx+waRQLwGkUt8xpFYPYaRZj5
GkXH/BpF+v8aRS0DG0VgBhtFlAkbRccMG0X+DxtFLRMbRWAWG0WUGRtFxxwbRfofG0UtIxtF
YCYbRagpG0XHLBtF+i8bRS0zG0VgNhtFqDkbRcc8G0X6PxtFLUMbRWBGG0WUSRtFx0wbRfpP
G0UtUxtFYFYbRZRZG0XHXBtF+l8bRS1jG0VgZhtFlGkbRcdsG0UXcBtFLXMbRWB2G0WUeRtF
x3wbRfp/G0UtgxtFYIYbRZSJG0XHjBtF9o8bRS2TG0VglhtFkJkbRcecG0X6nxtFLaMbRWCm
G0WUqRtFx6wbRfavG0UtsxtFYLYbRZC5G0XHvBtF+r8bRS3DG0VgxhtFkMkbRcfMG0X6zxtF
LdMbRWDWG0W92RtFx9wbRfrfG0Ut4xtFYOYbRZTpG0XH7BtF+u8bRS3zG0Vg9htFlPkbRcP8
G0X6/xtFLQMcRWAGHEWUCRxFxwwcRfoPHEUtExxFYBYcRZQZHEXXHBxF+h8cRTUjHEVxJhxF
lCkcRccsHEX6LxxFLTMcRWA2HEWUORxFxzwcRfY/HEUpQxxFYEYcRZRJHEXHTBxF+k8cRS1T
HEVgVhxFoFkcRcdcHEX2XxxFMWMcRWBmHEWYaRxFx2wcRfZvHEUpcxxFYHYcRZR5HEXHfBxF
+n8cRS2DHEVghhxFlIkcRceMHEX6jxxFLZMcRWCWHEWUmRxFx5wcRfafHEUtoxxFYKYcRZSp
HEXLrBxF+q8cRS2zHEVgthxFlLkcRce8HEX6vxxFLcMcRWTGHEWUyRxFw8wcRfrPHEUt0xxF
YNYcRZDZHEXH3BxF</AssayXData><AssayYData Points="300">cPlzPyXhcz9pKnY/djh1P2lvdj8zenY/HXl2P20jdz8j6HY/o812P3zCeD9o03c/o0N4PwND
eT/EtXk/i0l6P6p3eT95ZHo/wOB5P3eEej8gNno/f/B6P6L5ej/KoXo/Gpl7P2Gnez9WMXw/
9y99P1mjfD/xtn0/mzp9PxbLez/9Xnw/p4F9PyjMfD8Hhn4/9Ul+P1i5fT/2mn8/1eZ+P3FZ
fz+6738/xpN/P3xgfj8dWH8/j1p/P2mggD8QBIA/fFeAP6vgfz+Ja4A/nYWAP3HMgD9lfoA/
5HqAP9DjgD/b7oA/EAqBP65EgT8YmoE/4DyBP8vJgT8brIE/caSBP+nugT97OYE/90uBP9kq
gj8ctYE/nO2BP6Ifgj9IX4I/1a+CP2KxgT9c/oI/ecuCPw4fgj+8toI/B1OCP39zgj8+RII/
OTeDP3kMgz+KBoM/mhyDPyXbgj9nw4I/2eqCP3+egz9Gb4M/lGyDP1Wngz9JOYM/m6CDP3ho
gz+Su4M/5MmDP0qcgz9tdoM/SveDP4xChD9wXIQ/UySEP1rqgz8BkoQ/baiEP9xShD9fE4Q/
XV+EP+2mhD+byIM/b4uEPwNehD9VgYQ/1kqEP7HmhD92R4Q/EQKFP/XehD+X34Q/asOEP7v8
hD81B4U/N8aEP9MhhT8wjYU/5uWFP1iChT9OkIU/hxuFP8FFhT9/24U/PNmFP1LwhT9h4YU/
57OFPyeZhT+/zYU/6riFPy34hT/q8YU/q8aFP+DuhT8z4IU/mp2FP9w9hj+W8YU/yJKFPzI2
hj+n9YU/3WuGP4swhj/vhIY/mM2GPx/Ehj87woY/0eOGP7uFhj/Bw4Y/KtGGP6EYhz+6cYY/
/EyHP3qihj98s4Y/kHqGPwVqhz8nLoc/WcyGP5HPhj9l+4Y/5dSGP3L6hj9PVIc/OeKGP7q/
hz/eG4c/DIyHPyYIhz+Wroc/XYCHPzmvhz+DqIc/pzaHP+oViD+hj4c/7maHP1hMiD8gRYg/
6i2IP6oXiD9VjIc/sDqIP7Dghz+hAYg/mnaHP9QOiD+T04c/TCiIP9ZbiD++UIg/zvqHP150
iD/3IYg/+UuIP7rKiD+Ugog/NvuIP27wiD874Ic/hd6IPxoyiD/E54g/vhSIP+MGiT8j6Ig/
lKyIP48fiD9ptYg/doqJP37GiD8viog/o/GIP5MqiT+GyYg/puOIP2fRiD9O04g/pBqJP33J
iD+G5Yg/DW6JP31UiT/pKYk/7VyJP+FfiT/Cl4k/eWGJP6GKiT8fRok/msuJP9uCiT/RvIk/
DneJP+MyiT/dRIk/wdqJP5d0iT/LBIo/pdCJPyBciT9GZ4k/8aOJPx3YiT/hP4k/FaaJP2Ua
ij+PqIk/sZiJP00jij+AZYo/seKJP8YHij8psIo/hs+JPyscij/C4Io/QJ6KP1ZOij+0vIk/
W0OKP4HJij+8v4o/OoyKP+2Uij9wK4s/8xOLPxf6iT8OoIo/g2iKP88Zij8/voo/71yKP3Zs
ij8nEIo/0VeKP/EWiz/mz4o/5yuLP36Iij/mc4s/4hKLP/rOij97/Io/6tyKP+V3iz+/J4s/
atqKP4rVij+Sq4o/</AssayYData></Step><Step><CommonData><SampleLocation>6</SampleLocation><SampleID>QA013.2 mature</SampleID><SampleGroup></SampleGroup><SampleInfo></SampleInfo><SampleRow>D</SampleRow><SamplePlate>1</SamplePlate><WellType>KLOAD</WellType><Concentration>10</Concentration><ConcentrationUnits>µg/ml</ConcentrationUnits><MolarConcentration>-1</MolarConcentration><MolarConcUnits>nM</MolarConcUnits><MolecularWeight>-1</MolecularWeight><Temperature>25</Temperature><StartTime>3024039</StartTime><AssayTime>80</AssayTime></CommonData><FlowRate>600</FlowRate><StepType>LOADING</StepType><StepName>Loading</StepName><StepStatus>OK</StepStatus><ActualTime>79.9991</ActualTime><CycleTime>0.2</CycleTime><AssayXData Points="400">/t8cRS3jHEVg5hxFlOkcRcPsHEX67xxFLfMcRWD2HEWU+RxFx/wcRfr/HEUtAx1FXAYdRZQJ
HUXDDB1F+g8dRS0THUVgFh1FlBkdRcccHUX6Hx1FLSMdRWAmHUWUKR1FxywdRfYvHUUpMx1F
YDYdRZQ5HUXHPB1F+j8dRSlDHUVgRh1FlEkdRcdMHUX6Tx1FWlMdRVxWHUWUWR1Fw1wdRfpf
HUUtYx1FXGYdRZBpHUXHbB1F+m8dRSlzHUVgdh1FlHkdRcd8HUX6fx1FLYMdRVyGHUWUiR1F
x4wdRfaPHUUtkx1FYJYdRZSZHUXDnB1F9p8dRS2jHUVgph1FkKkdRcOsHUX6rx1FLbMdRWC2
HUWQuR1F17wdRfq/HUUtwx1FYMYdRZDJHUXDzB1F+s8dRS3THUVg1h1FkNkdRR3dHUX63x1F
LeMdRWDmHUWU6R1Fw+wdRfrvHUUt8x1FYPYdRZT5HUXD/B1F+v8dRS0DHkVgBh5FkAkeRccM
HkX2Dx5FLRMeRWAWHkWUGR5FwxweRfofHkUpIx5FXCYeRZQpHkXDLB5F9i8eRS0zHkVgNh5F
lDkeRcM8HkX6Px5FKUMeRVxGHkWUSR5Fx0weRfZPHkUtUx5FXFYeRZRZHkXDXB5F+l8eRS1j
HkVgZh5FlGkeRcdsHkX6bx5FLXMeRbJ2HkWQeR5FFX0eRfp/HkUpgx5FYIYeRZSJHkXHjB5F
+o8eRS2THkVclh5FkJkeRcecHkX6nx5FLaMeRVymHkWUqR5Fx6weRfavHkUtsx5FXLYeRZC5
HkXHvB5F+r8eRS3DHkVgxh5FlMkeRcfMHkX+zx5FLdMeRVzWHkWQ2R5Fx9weRfbfHkUt4x5F
XOYeRZTpHkXH7B5F+u8eRSnzHkVg9h5FkPkeRc/8HkX6/x5FKQMfRVwGH0WUCR9FwwwfRfoP
H0UpEx9FXBYfRZQZH0XHHB9F+h8fRSkjH0VgJh9FlCkfRcMsH0X2Lx9FLTMfRVw2H0WUOR9F
wzwfRfo/H0UtQx9FYEYfRZBJH0XDTB9F+k8fRSlTH0VgVh9FoFkfRcdcH0X2Xx9FKWMfRVxm
H0WQaR9Fx2wfRfpvH0Utcx9FXHYfRZB5H0XDfB9F+n8fRS2DH0Vghh9FkIkfRcOMH0X2jx9F
KZMfRVyWH0XhmR9Fx5wfRfafH0Utox9FYKYfRZSpH0XHrB9F9q8fRS2zH0Vgth9FlLkfRQi9
H0X2vx9FLcMfRVzGH0WQyR9Fx8wfRfrPH0Ut0x9FXNYfRZTZH0XH3B9F+t8fRTHjH0Vg5h9F
kOkfRcfsH0X67x9FLfMfRWD2H0WU+R9Fw/wfRfb/H0UpAyBFYAYgRZAJIEXDDCBF+g8gRS0T
IEVcFiBFlBkgRcMcIEX6HyBFKSMgRVwmIEWUKSBFxywgRfovIEUtMyBFXDYgRfI5IEXDPCBF
9j8gRS1DIEVcRiBFlEkgRcNMIEX2TyBFKVMgRVxWIEWQWSBFw1wgRfpfIEUpYyBFXGYgRZBp
IEXHbCBF9m8gRSlzIEVcdiBFlHkgRcd8IEX6fyBFKYMgRWCGIEWUiSBFw4wgRfqPIEUpkyBF
XJYgRZSZIEXDnCBF9p8gRS2jIEVgpiBFkKkgRcOsIEX2ryBFKbMgRVy2IEWUuSBFw7wgRfq/
IEUpwyBFYMYgRZTJIEXDzCBF+s8gRSnTIEVg1iBFkNkgRcfcIEX23yBFKeMgRVzmIEWQ6SBF
w+wgRfbvIEUt8yBFYPYgRZT5IEXH/CBF9v8gRSkDIUVcBiFFkAkhRccMIUX6DyFFKRMhRWAW
IUWQGSFFxxwhRfofIUUpIyFFXCYhRZApIUXHLCFF+i8hRSkzIUVgNiFFlDkhRcM8IUX6PyFF
LUMhRWBGIUWUSSFFw0whRfZPIUUtUyFFXFYhRZRZIUXDXCFF9l8hRSljIUVcZiFFkGkhRcds
IUX2byFFKXMhRVx2IUWQeSFFw3whRfp/IUUtgyFFXIYhRZSJIUXHjCFF9o8hRS2TIUVcliFF
kJkhRcOcIUX2nyFFKaMhRWCmIUWQqSFFx6whRfavIUVCsyFFXLYhRZC5IUXDvCFF+r8hRS3D
IUVcxiFFkMkhRcPMIUX2zyFFKdMhRVzWIUWU2SFFx9whRQ==</AssayXData><AssayYData Points="400">Wq+JP1/ZiT/H3Yk/9eGJP177iT9BHYs/aLqLP3tQjD+uOIw/3ZWNP9Q1jj/d/Y4/YJyPP3qy
jz/DnpA/jfCRP7xVkj9rDZM/FjWTP8lblD8cUpQ/rUSWP64vlj+9Y5Y/RvyXPzhImD8KBZk/
IcWZP9kfmz8HGps/QkWcP/a2nD964Zw/67CdP7F7nj+VAJ8/7O2fP5fjnz8zD6E/5KuhP8c4
oj/F6KI/mLyjP/WAoz/Nf6Q/NWylP4s2pj82c6Y/vUinP8QQqD+HSag/2TGpP3nwqD8wTKo/
BgqqP5t5qz96oas/GE+sP+wmrT/VFK4/KQ2uP/mdrj9TTK8/rQWwP3KjsD/rDbE/uvSxPxVY
sj+YcLI/gByzP+Spsz+WlrQ/cVK1PylftT/g3rU/lva2Py3vtj/Ez7c/g+23P70auT/szbg/
ka+5P8ZNuj81d7o/xCe7P2KOuz80Ebw/zIy8P0+evD8HhL0/6H2+P02Yvj/iab8/XpW/P3+8
vz8ZjcA/+J3AP2m0wD9KocE/L8bBP3Fxwj9KnsI/L2fDP3QQxD9Oj8Q/cN7EPyP8xD9LW8U/
2gfGP0qHxj88Qsc/10PHP2HSxz/7Acg/t4HIP4X3yD/o5sg/wmDJP7EGyj+vF8o/3ifLP6l5
yz+kmMs/2TnMP/3xyz9ktsw/XPTMP3c/zT8Gzs0/kDvOP7MHzj+YLs4/TcjOP1crzz/dK9A/
y+3PP1n8zz/npdA/H3nRP5Fv0j9WTtI/Ny7SP5uv0j96wNI/YofTPzP40z/ZA9Q/QwDUPymN
1D+h89Q/0gzVPzU51T/p/NU/KBnWP24x1j8iJNY/fS7XP2G81z99N9c/ZdrXPxoM2D826dg/
1NzYP2gh2T+T5Ng/Tr7ZPw3X2T9Wgdo/gpDaPxKV2j/Pbts/+8TaPxel2z+ft9s/IQfcPx3U
3D8WY9w/pWjcP7C+3D/ejN0/vpvdP5oe3j/MF94/2abdP33e3j+Q9d4/RnbfP36M3z8i9N8/
kuHePxXS3z/Ev98/3TLgP7Aj4T/GE+E/8tHgP7NG4T8KuuE/cuzhP1Uh4j8ZH+I/dLjiP18e
4z/F+uI/in3jP2dS4z968uI/cMXjP5DH4z/jb+Q/RmjkP1my5D+ZQOU/cyjlP/Ba5T/BfuU/
i+zlP2Yx5j+fnuU/W//lPwZ85j8AG+c/yVLmP5Y45z82Pec/RGbnP9fT5z9b4Oc/VwboPzYV
6T9LP+g/9HToP1Xd6D9i+ug/ZX7oPwwm6T9C3ek/1i3pP6Ee6j/w0Ok/GVbqP4It6j+jC+s/
PDHrP1hN6z8LBes/TwXsPygA6z+b6es/r0jsP8sW7D88duw/FHfsPzfp7D+j8Ow/OBXtPxIM
7T9eF+0/UE/tPztD7T92Ae4/tvPtP7fZ7T9PVu4/GY/uP6227j+zJ+8/gMvuPy9Y7j8Dvu4/
N0/vP6r27z92nO8/BzHvP9Es8D9YKfA/JgXwP0Bj8D8wC/A/R+/wP6198D+LHPE/f6PxP5un
8T9pmvE/JFTxP+b38T+qsvE/3wzyP3NS8j+rBvI/hRryP3Hu8T/iOvI/0fjyP/ro8j+3SfM/
KMrzP+0+8z+UgfM/Z/TyP0cf9D/UIPQ/9vvzPzSB8z8nqvQ/dhL0P4/u9D+YpPQ/cHT1P+5Y
9T/hQvU/dCv1P8Bj9T8Ik/U/GNz0Py/69T/YfvY/61D2P8s49j8qsPY/VJT2P0i09j8rr/Y/
5Nf2Py1c9j+ax/Y/bh/3P03F9z/NKvc/N5r3P/yP9z9vIfg/h0j4Pz3n9z+mGfg/RXP4P04j
+D+wXfg/G2b4P/Ea+T8nG/k/muf4P71X+D+63vg/nlf5P+CW+T/igPk/VwL6P5/4+T+IfPo/
CAr6P0Z2+z8tgvo/Hav6P1SB+j9Uo/o/ZKD6Pwtm+j9wGvs/Aiz7P6BK+z9Ar/s/70n7Py+C
+z86avs/fjv8P4Dx+z9MXPw/8Oj7P0FG+z+zCPw/wSn8PyJv/D90TPw/jH38P3up/D82Of0/
0wn9PziS/D8Rt/w/hOT8P8HK/D9nZP0/ji79P/6L/T92IP4/yZn9P4Xj/T9Vy/0/70T+P6VN
/j8rY/4/VkD+P1ja/j9ah/4/XL3+P5bJ/j9MMf4/GzL/Pw==</AssayYData></Step><Step><CommonData><SampleLocation>1</SampleLocation><SampleID></SampleID><SampleGroup></SampleGroup><SampleInfo></SampleInfo><SampleRow>D</SampleRow><SamplePlate>1</SamplePlate><WellType>BUFFER</WellType><Concentration>-1</Concentration><ConcentrationUnits>µg/ml</ConcentrationUnits><MolarConcentration>-1</MolarConcentration><MolarConcUnits>nM</MolarConcUnits><MolecularWeight>-1</MolecularWeight><Temperature>25</Temperature><StartTime>3111274</StartTime><AssayTime>60</AssayTime></CommonData><FlowRate>1000</FlowRate><StepType>BASELINE</StepType><StepName>Baseline</StepName><StepStatus>OK</StepStatus><ActualTime>60</ActualTime><CycleTime>0.2</CycleTime><AssayXData Points="300">+t8hRS3jIUVg5iFFlOkhRcPsIUX67yFFKfMhRWD2IUWQ+SFFx/whRfr/IUUpAyJFYAYiRZAJ
IkXDDCJF9g8iRS0TIkVgFiJFkBkiRcMcIkX6HyJFKSMiRVwmIkWQKSJFwywiRfovIkUpMyJF
YDYiRZA5IkXDPCJF9j8iRS1DIkVcRiJFkEkiRcNMIkX2TyJFKVMiRVxWIkWQWSJFw1wiRQJg
IkUpYyJFXGYiRZBpIkXHbCJF+m8iRS1zIkVcdiJFkHkiRcN8IkX2fyJFLYMiRVyGIkWQiSJF
x4wiRfqPIkUpkyJFXJYiRZCZIkXTnCJF9p8iRS2jIkVppiJFkKkiRcOsIkX2ryJFKbMiRVy2
IkWUuSJFw7wiRfa/IkUpwyJFXMYiRZDJIkXHzCJF9s8iRSnTIkVp1iJFkNkiRcPcIkX23yJF
KeMiRbbmIkWQ6SJFx+wiRfbvIkUp8yJFXPYiRZT5IkXD/CJF9v8iRSkDI0VcBiNF6gkjRcMM
I0X6DyNFKRMjRVwWI0WQGSNFwxwjRfofI0UtIyNFXCYjRZApI0XDLCNF9i8jRSkzI0VcNiNF
kDkjRcM8I0X2PyNFKUMjRVxGI0WQSSNFw0wjRfZPI0UpUyNFXFYjRZRZI0XDXCNF9l8jRSlj
I0VcZiNFkGkjRcNsI0X2byNFLXMjRVx2I0WQeSNFw3wjRfZ/I0UpgyNFXIYjRZCJI0XDjCNF
+o8jRSmTI0VcliNFkJkjRcOcI0X2nyNFKaMjRVymI0WQqSNFw6wjRfavI0UpsyNFYLYjRay5
I0XDvCNF9r8jRS3DI0VcxiNFkMkjRdvMI0X2zyNFLdMjRVzWI0WQ2SNFw9wjRfbfI0Up4yNF
XOYjRZDpI0XD7CNF9u8jRSnzI0Vc9iNFlPkjRcP8I0X2/yNFKQMkRWAGJEWQCSRFwwwkRfYP
JEUpEyRFXBYkRZAZJEXHHCRF/h8kRSkjJEVcJiRFkCkkRcMsJEX2LyRFKTMkRVw2JEWQOSRF
wzwkRfY/JEUxQyRFXEYkReFJJEXDTCRF/k8kRSlTJEVgViRFkFkkRddcJEX6XyRFKWMkRVxm
JEWQaSRFw2wkRfZvJEUpcyRFXHYkRZR5JEXDfCRF9n8kRS2DJEVghiRFlIkkRcOMJEX2jyRF
KZMkRVyWJEWUmSRFx5wkRfafJEUpoyRFXKYkRZCpJEXDrCRF9q8kRS2zJEVctiRFkLkkRcO8
JEX6vyRFLcMkRVzGJEWQySRFx8wkRf7PJEUt0yRFXNYkRZDZJEXH3CRF9t8kRSnjJEVp5iRF
kOkkRcfsJEX27yRFKfMkRWD2JEWU+SRFw/wkRfb/JEUpAyVFXAYlRZQJJUXHDCVF9g8lRS0T
JUVgFiVFlBklRcMcJUX6HyVFLSMlRWAmJUWQKSVFwywlRfovJUUtMyVFYDYlRZQ5JUXHPCVF
+j8lRSlDJUVgRiVFlEklRcdMJUX6TyVFYlMlRWBWJUWUWSVFx1wlRfpfJUUtYyVFYGYlRZRp
JUXHbCVF+m8lRS1zJUVgdiVFlHklRcd8JUX6fyVFLYMlRWmGJUWgiSVFx4wlRfqPJUUtkyVF
YJYlRZSZJUXHnCVF</AssayXData><AssayYData Points="300">jFIBQEBEAUC8fAFATC4BQI17AUDSfgFAtrQBQITqAUCKlgFAW5MBQNQVAkB72QFAWKQBQC/X
AUBkxAFA4uIBQDrjAUBL3QFAQp4BQGapAUAQjAFAIcQBQFDKAUDL0gFAgYwBQPazAUAdEQJA
DOEBQK+/AUC5tAFA9tkBQMPpAUA15wFAfr0BQCWvAUD9xgFAZA0CQHLyAUAZ+QFAhckBQEnW
AUCQ7gFANckBQMmQAUCc5QFA9M8BQBzmAUB5hgFAHKwBQPy7AUDx0QFAHu0BQNf1AUCJ8AFA
ZPoBQG2UAUCD0wFAc+gBQLnLAUAGFAJAMqABQF7jAUDJnAFAggQCQCwzAkCKrwFApfIBQGfI
AUAM0wFAhakBQI7+AUCftQFAVcYBQE6zAUBssQFATQ8CQAXgAUDg2wFAIeMBQNogAkDvAAJA
RRMCQIb6AUB64wFAykMCQPYaAkAQ7gFAPf4BQI7oAUCg7gFAdfcBQHzxAUBL8AFAMwMCQGsC
AkCHBQJAigECQBEFAkCDHgJAOFACQKI/AkAwBwJAr+IBQNH9AUCoqQFAFPMBQMQZAkCqLwJA
Av8BQOEeAkBB9wFAdcwBQJ4SAkC84QFAYvgBQAEQAkAODgJA4CgCQIDgAUDQSgJAJhMCQHLo
AUCACQJAW04CQHEBAkCPHQJAn00CQFbyAUBcAAJAP1wCQFYxAkCn8QFAy4ECQBIQAkC0KAJA
yHYCQE02AkDlKgJAmCUCQB0VAkDSVgJAop0CQDxsAkCMPgJAGjYCQCBmAkCaMgJArzcCQDY4
AkCVVQJAf0YCQNocAkDceAJAkRACQKdVAkDJ7AFA+QsCQGN/AkBrCwJA/A8CQMxZAkAEXwJA
zvMBQN5ZAkDTZgJAkgcCQOxpAkB6OwJA1GECQDlAAkCikwJA/RgCQOx2AkAXTgJAJTkCQMYg
AkBBDQJAGokCQCKNAkBnoQJA7ioCQBF/AkDCbwJA12ACQGhgAkChQQJA/j8CQFBkAkABbQJA
BUwCQOOcAkC9IwJAt1cCQJJTAkAJfgJAeF0CQG2bAkAJXAJAfHcCQFFJAkBAZAJA84kCQCxV
AkBuZwJAhGQCQJ1ZAkBljwJAgG8CQFksAkARcQJAciwCQNFmAkAabwJAZF8CQEdhAkCXZwJA
aXMCQA1lAkCzYgJA30kCQKmbAkBsgwJA/WUCQAhKAkCRswJAyY4CQMB2AkA2UQJAh5sCQJlJ
AkD0VQJA7moCQAtYAkBlnwJA7YwCQMBiAkDqlAJAQXICQB+MAkBrQQJA5coCQH6dAkCCbwJA
3nQCQF+5AkB0igJA8K0CQApbAkDTqQJAZHECQEZyAkAbrAJAbWgCQLWXAkDniQJARJwCQFLL
AkCnhAJABLQCQBhWAkAegQJA8ZMCQI6mAkAclwJAI7QCQAGYAkDDnwJALZgCQOMFA0BcygJA
X9MCQNKoAkBJvgJA3IQCQNqrAkBCcQJAh/gCQIF9AkCt1wJASZ0CQD5pAkBUbgJA/HUCQIF9
AkC3nAJA3ZICQB27AkAamAJAHbUCQGelAkDxVgJA0WoCQLi1AkAL0gJApcYCQL+IAkCKggJA
ia0CQLGnAkA8nwJA</AssayYData></Step><Step><CommonData><SampleLocation>10</SampleLocation><SampleID>QA013.765M.C1 gp120</SampleID><SampleGroup></SampleGroup><SampleInfo></SampleInfo><SampleRow>D</SampleRow><SamplePlate>1</SamplePlate><WellType>KSAMPLE</WellType><Concentration>-1</Concentration><ConcentrationUnits>µg/ml</ConcentrationUnits><MolarConcentration>250</MolarConcentration><MolarConcUnits>nM</MolarConcUnits><MolecularWeight>-1</MolecularWeight><Temperature>25</Temperature><StartTime>3179997</StartTime><AssayTime>180</AssayTime></CommonData><FlowRate>600</FlowRate><StepType>ASSOC</StepType><StepName>Association</StepName><StepStatus>OK</StepStatus><ActualTime>180</ActualTime><CycleTime>0.2</CycleTime><AssayXData Points="900">+p8lRS2jJUVgpiVFlKklRcesJUX6ryVFLbMlRWC2JUWUuSVFx7wlRfq/JUUtwyVFYMYlRZTJ
JUXHzCVF+s8lRS3TJUVg1iVFlNklRcfcJUX63yVFLeMlRWDmJUWU6SVFx+wlRfrvJUUt8yVF
YPYlRZT5JUXH/CVF+v8lRS0DJkVgBiZFlAkmRc8MJkX6DyZFLRMmRWAWJkWUGSZFxxwmRfof
JkUtIyZFYCYmRZQpJkXHLCZF9i8mRS0zJkVgNiZFlDkmRcc8JkX6PyZFLUMmRWBGJkWUSSZF
x0wmRfZPJkUtUyZFYFYmRZBZJkXHXCZF+l8mRS1jJkVcZiZFlGkmRcdsJkX6byZFLXMmRWB2
JkWUeSZFx3wmRfp/JkUtgyZFYIYmRZSJJkXHjCZF+o8mRS2TJkVgliZFlJkmRcecJkX6nyZF
LaMmRWCmJkWUqSZFx6wmRfqvJkUtsyZFYLYmRZS5JkXHvCZF+r8mRS3DJkVgxiZFkMkmRcfM
JkX6zyZFLdMmRVzWJkWU2SZFx9wmRfrfJkUp4yZFYOYmRZTpJkXH7CZF+u8mRS3zJkVg9iZF
kPkmRcP8JkX6/yZFLQMnRWAGJ0WQCSdFxwwnRfoPJ0UtEydFYBYnRZQZJ0XDHCdF+h8nRS0j
J0VgJidFlCknRccsJ0X6LydFLTMnRWA2J0WUOSdFxzwnRfo/J0UpQydFYEYnRZBJJ0XHTCdF
+k8nRS1TJ0VcVidFlFknRcdcJ0X6XydFLWMnRWBmJ0WUaSdFw2wnRfpvJ0UtcydFmnYnRZB5
J0XHfCdF9n8nRSmDJ0VghidFlIknRceMJ0X2jydFLZMnRVyWJ0WUmSdFx5wnRfqfJ0UtoydF
YKYnRZSpJ0XDrCdF+q8nRSmzJ0VctidFlLknRce8J0X6vydFLcMnRWDGJ0WUySdFw8wnRfbP
J0Up0ydFYNYnRZzZJ0XH3CdF9t8nRS3jJ0Vg5idFlOknRcfsJ0X67ydFLfMnRWD2J0WU+SdF
x/wnRfr/J0UtAyhFYAYoRZQJKEXHDChF9g8oRSkTKEVcFihFlBkoRcccKEX2HyhFKSMoRVwm
KEWUKShFxywoRfovKEUpMyhFYDYoRZQ5KEXDPChF+j8oRS1DKEVgRihFkEkoRcNMKEX6TyhF
LVMoRVxWKEWUWShFx1woRfpfKEUtYyhFYGYoRZRpKEXHbChF+m8oRS1zKEVgdihFlHkoRcN8
KEX2fyhFQoMoRWCGKEXZiShFx4woRfqPKEUtkyhFXJYoRZSZKEXHnChF+p8oRSmjKEVgpihF
lKkoRcesKEX6ryhFLbMoRVy2KEWUuShFx7woRfa/KEUtwyhFXMYoRZTJKEXHzChF+s8oRS3T
KEVg1ihFkNkoRcPcKEX63yhFKeMoRVzmKEWU6ShFw+woRfrvKEUt8yhFYPYoRZT5KEXH/ChF
+v8oRS0DKUVcBilFkAkpRccMKUX6DylFKRMpRWAWKUWUGSlFwxwpRfYfKUVKIylFYCYpRZQp
KUXHLClF+i8pRS0zKUVcNilFkDkpRcc8KUX6PylFLUMpRVxGKUWUSSlFx0wpRfZPKUWwUylF
YFYpRZBZKUXDXClF+l8pRS1jKUVgZilFlGkpRcNsKUX6bylFKXMpRWB2KUWQeSlFx3wpRfZ/
KUUpgylFYIYpRZSJKUXDjClF9o8pRSmTKUVclilFlJkpRcecKUX6nylFKaMpRWCmKUWUqSlF
w6wpRfqvKUUtsylFXLYpRZS5KUXDvClF9r8pRS3DKUVgxilFlMkpRcfMKUX2zylFLdMpRWDW
KUWQ2SlF9NwpRfbfKUUt4ylFYOYpRZTpKUXH7ClF+u8pRSnzKUVc9ilFlPkpRcf8KUX6/ylF
NQMqRWAGKkWUCSpFwwwqRfYPKkUtEypFXBYqRZQZKkXDHCpF9h8qRS0jKkVgJipFlCkqRcMs
KkX6LypFLTMqRWA2KkWUOSpFxzwqRfo/KkUpQypFXEYqRZRJKkXHTCpF9k8qRS1TKkVcVipF
kFkqRcdcKkX6XypFKWMqRVxmKkWUaSpFw2wqRfZvKkUpcypFCHcqRZB5KkXDfCpF9n8qRSmD
KkVchipFkIkqRcOMKkX2jypFLZMqRWCWKkWUmSpFx5wqRfafKkUtoypFYKYqRZCpKkXHrCpF
9q8qRS2zKkVctipFlLkqRcO8KkX6vypFLcMqRVzGKkWUySpFx8wqRfrPKkUt0ypFYNYqRZTZ
KkXD3CpF+t8qRS3jKkVg5ipFkOkqRcPsKkX27ypFLfMqRVz2KkWU+SpFw/wqRfr/KkUpAytF
YAYrRZQJK0XDDCtF9g8rRSkTK0VgFitFlBkrRcMcK0X2HytFLSMrRWAmK0WUKStFxywrRfYv
K0UtMytFYDYrRZA5K0XDPCtF+j8rRSlDK0VgRitFlEkrRcNMK0X6TytFLVMrRVxWK0WUWStF
x1wrRfZfK0UtYytFXGYrRZRpK0XDbCtF+m8rRSlzK0VcditFlHkrRcN8K0X2fytFKYMrRWCG
K0WQiStFx4wrRfaPK0UpkytFYJYrRZSZK0XbnCtF+p8rRSmjK0VcpitFkKkrRcOsK0X2rytF
KbMrRVy2K0WUuStFw7wrRfa/K0UpwytFXMYrRZDJK0XDzCtF9s8rRUrTK0Vg1itFkNkrRcfc
K0X23ytFLeMrRVzmK0WU6StFw+wrRfbvK0Up8ytFXPYrRZD5K0XH/CtF+v8rRSkDLEVcBixF
lAksRcMMLEX2DyxFKRMsRVwWLEWQGSxFwxwsRfYfLEUpIyxFXCYsRZApLEXDLCxF+i8sRX8z
LEVgNixFkDksRcM8LEX2PyxFKUMsRVxGLEWQSSxFw0wsRfZPLEUpUyxFXFYsRZBZLEXHXCxF
+l8sRSljLEVcZixFkGksRcdsLEX2byxFKXMsRVx2LEWQeSxFx3wsRfZ/LEUtgyxFXIYsRZCJ
LEXDjCxF9o8sRSmTLEVclixFlJksRcOcLEX2nyxFKaMsRWCmLEWUqSxFx6wsRfavLEUpsyxF
YLYsRZS5LEXDvCxF9r8sRSnDLEVcxixFlMksRcfMLEX2zyxFLdMsRVzWLEWU2SxFx9wsRfbf
LEUt4yxFXOYsRZDpLEXH7CxF9u8sRS3zLEVc9ixFkPksRcP8LEX2/yxFKQMtRVwGLUWQCS1F
wwwtRfYPLUUpEy1FXBYtRZQZLUXDHC1F+h8tRSkjLUVgJi1FkCktRcMsLUX2Ly1FLTMtRVw2
LUWQOS1FwzwtRfY/LUUpQy1FXEYtRZBJLUXDTC1F9k8tRSlTLUVcVi1FlFktRcdcLUX2Xy1F
LWMtRVxmLUWQaS1FBG0tRfZvLUUtcy1FXHYtRZR5LUXDfC1F9n8tRS2DLUVghi1FlIktRcOM
LUX2jy1FLZMtRWCWLUWQmS1Fw5wtRfafLUUpoy1FXKYtRZCpLUXDrC1F9q8tRSmzLUVcti1F
kLktRcO8LUUCwC1FKcMtRVzGLUWUyS1Fw8wtRRvQLUUt0y1FXNYtRZTZLUXH3C1FF+AtRS3j
LUVc5i1FkOktRcPsLUX67y1FKfMtRVz2LUWQ+S1Fw/wtRfr/LUUpAy5FXAYuRZAJLkXDDC5F
9g8uRSkTLkVcFi5FkBkuRcMcLkX2Hy5FKSMuRVwmLkWQKS5FwywuRfYvLkUpMy5FXDYuRZA5
LkXDPC5F9j8uRSlDLkVcRi5FkEkuRcNMLkX2Ty5FKVMuRVxWLkWQWS5Fw1wuRfZfLkUpYy5F
XGYuRZRpLkXHbC5F+m8uRS1zLkVcdi5FkHkuRcN8LkUngC5FKYMuRVyGLkWQiS5Fw4wuRfqP
LkUtky5FXJYuRZCZLkXDnC5F9p8uRSmjLkVcpi5FkKkuRcOsLkX2ry5FKbMuRVy2LkWUuS5F
w7wuRfa/LkUtwy5FYMYuRZDJLkXDzC5F9s8uRTXTLkV91i5FkNkuRcPcLkX23y5FKeMuRVzm
LkWU6S5Fw+wuRfbvLkUt8y5FXPYuRZD5LkXH/C5F9v8uRSkDL0VcBi9FlAkvRcMML0X2Dy9F
KRMvRWAWL0WQGS9FwxwvRfYfL0UpIy9FXCYvRbApL0XDLC9F+i8vRSkzL0VgNi9FkDkvRcM8
L0X6Py9FKUMvRWBGL0WUSS9Fx0wvRfZPL0UpUy9FYFYvRZBZL0XHXC9F9l8vRSljL0VgZi9F
kGkvRcNsL0X2by9FKXMvRWB2L0WUeS9Fw3wvRf5/L0Uxgy9FYIYvRZCJL0XDjC9F+o8vRU6T
L0Vgli9FlJkvRcecL0X6ny9FLaMvRWCmL0WUqS9Fx6wvRfqvL0VGsy9FYLYvRZS5L0XHvC9F
+r8vRS3DL0Vgxi9FlMkvRcfML0X6zy9FLdMvRWDWL0WU2S9Fx9wvRfrfL0Ut4y9FYOYvRZTp
L0XH7C9F+u8vRS3zL0Vg9i9FlPkvRcf8L0X6/y9FLQMwRWAGMEWUCTBFxwwwRfoPMEUtEzBF
ZBYwRZQZMEXHHDBF+h8wRS0jMEVgJjBFlCkwRccsMEX6LzBFLTMwRWA2MEWUOTBF6DwwRS9A
MEUtQzBFYEYwRZRJMEXHTDBF+k8wRS1TMEVgVjBFlFkwRcdcMEX6XzBFg2MwRWBmMEWUaTBF
Xm0wRfpvMEUtczBFYHYwRZR5MEXHfDBF+n8wRS2DMEVchjBFlIkwRceMMEX6jzBFLZMwRWCW
MEWUmTBFx5wwRf6fMEUpozBFYKYwRZSpMEXHrDBF+q8wRS2zMEVgtjBFlLkwRce8MEX6vzBF
LcMwRWDGMEWUyTBFx8wwRfrPMEUt0zBFYNYwRZTZMEXH3DBF</AssayXData><AssayYData Points="900">11ECQATTAUDNDgFAo78AQNrq/z+fCQBAL/3+Pw5u/j+e8P0/Ccn9P3Ol/T+mx/0/N6b8P67p
/D937vw/kaH8P6/o/D+aDPw/GSj8P2S5+z+dIPw/EH38P3/B/D+TNfw/9iL8PxfF/D9NcPw/
v+D8P+Jn/D8Tmfw/Pmz8P6+7+z8lX/w/eo/8PyQY/D85o/w/QPD8P6yD/D9nbPw/9V78P26L
/D/9g/w/aKP8P6HI/D9NOvw/V+j8PyoY/T9iEf0/5+78PwLw/D8aw/w/5K38P/cI/T+gqvw/
PMH8Px3z/D+dyPw/Ex/9P9w9/T/e3vw/dyb9PycY/T+8bv0/BS79P6Nm/T9tqP0/XI39PwFM
/T/e5P0/AEb8P4qs/T8Cbv0/8qz8P/rr/T/weP0/LaD9P3MV/j/5qP0/NQD+PynX/T+VxP0/
apf9P8ub/T+XMf4/ja39P0oj/j+X2v0/kM79P/gT/j9/Of4/RCn+P2os/j9qPv4/ebH9P5mg
/j80+f0/OHL+Pyie/T+4aP4/7dj+PzJ0/j+7OP4/fTv+P9c4/j/hRf4/KHj+P1wN/j/zT/4/
Hhn+PwDl/j/kI/4/kI3+P0zn/j/GYf4/To3+P9es/j+ynP4/91f/Pyhf/j9eAP8/m8/+PxoI
/z/D/v4/jO7+P+aN/j/9wP4/Men+P/0c/z+IT/8/eXz/P5hE/z+9Mv8/fvj+P48P/z/96/4/
bQv/P4Kp/j+eLP8/9GL/P+y+/j+5if8/AwP/Pzed/z+j6f4//o7/P5rA/z/CNv8/BHD/P9Fy
/z+6lP8/HrP+P831/z8CZ/8/lr//P4b3/z8Jl/8/Hg4AQN+u/z9Gl/8/W/b/P3A0/z97FABA
uaL/P74QAEAr8f8/JGn/P4C9/z/16v8/twcAQH74/z8hGgBANgwAQJGB/z/2KgBAbZv/P/s7
AEDn6P8/+goAQCng/z+x0v8/GAsAQJYkAECBbgBAx0UAQHIcAECSyv8/BXAAQB9iAECkUQBA
byUAQCY2AEAssP8/7DoAQPkOAEBJLABAyUQAQOBOAECSFwBAK47/P01YAEAxiwBAi1AAQBs8
AEC0WwBAjUoAQFhjAEBdGgBAelkAQP0iAEDlfQBA6HoAQLmAAEDeRgBAAocAQFWHAECljABA
7qoAQCxaAEDU4QBAEIcAQGdQAEBohQBAJIoAQNVsAEB9ewBALq0AQEymAECFrgBAEpsAQNS5
AEAJwABAwaQAQOXWAEBHogBAc60AQJ14AEAplQBAocIAQGaIAEDDdQBAOZ8AQFGBAEDiawBA
+q8AQA+AAECqnwBANpIAQPuxAEBh2gBAQYsAQMnOAEDwtABAf+UAQKfsAEB/zQBAeasAQJAD
AUBM3wBA274AQFHXAEBD9gBAojYBQIUFAUDk5wBAKuEAQEXOAEAwBQFAwvkAQBKsAEBcFQFA
duYAQBWfAEDZ3gBADcEAQPbbAEAT3ABA4MgAQMP5AEBr/QBAqOQAQCQRAUD83QBAFvUAQLnp
AEA5IwFAEQwBQDo7AUBNMQFAo/oAQEbxAECLLwFA3PkAQJ5HAUCP0gBAuCsBQMgQAUDK+QBA
EPYAQPBNAUBBCAFAAAIBQA7bAEAFDQFA/xIBQN1FAUBAUgFAvhwBQNjCAEBz6gBAOkMBQJA1
AUAJUgFAuQYBQA9DAUAoPgFAVUgBQKGlAUCUNQFArxgBQNoEAUBw6gBAOysBQPKsAUDqQAFA
xXgBQPoOAUBcGwFAwggBQOU8AUA2TwFAyi4BQDplAUDhSQFAIi0BQDs+AUD4XwFAtJ8BQNCJ
AUDQnQFAEnwBQChdAUAsgwFAlS0BQD92AUD3cwFA2iYBQCRjAUCJMwFAioUBQNaBAUD6oQFA
fWcBQCdDAUAiawFAfWMBQOfCAUDicAFAZqEBQPSZAUANjQFAPGsBQHMRAUACuwFAP4kBQJZ9
AUBsegFAOKkBQGeCAUDazwFAjIMBQIiEAUCAaAFA6VABQDaoAUBQxwFA+WQBQKRYAUCsmQFA
u4ABQFpdAUD0dQFAe54BQMOHAUCarAFAT+EBQFKrAUDR7gFA7doBQGS3AUDJzwFAzb4BQKG2
AUA4uQFAHuABQGLSAUAucgFAiIwBQEr2AUBwjAFAibgBQIwAAkAx6wFAuPsBQCbhAUCbpwFA
RKABQB7dAUB90QFAQPsBQK/HAUD2uAFArwICQGzxAUC5mQFAntoBQDrbAUDRuwFAegcCQEmj
AUBVQQJAJs0BQCDnAUCBDAJAn9ABQJ0zAkBu6wFAqmoBQOvoAUB/1AFA/t4BQC+yAUBeGgJA
QgUCQADeAUAV5wFAGVkCQPzxAUBbyAFA0TwCQMOjAUCoIQJAYPQBQHLzAUCQ3wFAGE0CQKvi
AUD77QFAVg4CQIgoAkDsLgJAxfgBQFoMAkDAGQJAEUcCQM5LAkCX8wFAO8oBQLn1AUCHMQJA
iiICQJNXAkAG1QFA2Q8CQJM4AkAPQgJAVuABQBj+AUB10gFAPScCQJ47AkBuCAJAVTECQKfm
AUATIAJAwBACQJFIAkAB9gFAph0CQDD4AUDlEgJAMiQCQMRdAkBlJAJA2UoCQIwNAkAU1QFA
dScCQLR/AkDxPAJA2CoCQLw9AkD5TAJAd0QCQB13AkBySQJA2FMCQGNeAkBrSgJAlTgCQLJI
AkBiVgJAczECQHw3AkD5PwJA4zoCQHtvAkBHcgJA83ECQOpgAkAAggJA/SACQKR1AkDXYQJA
JFoCQJqCAkChRQJAR8ECQKSfAkCVIwJA7UsCQCRYAkDipwJAO4ECQLhbAkDbuwJA/lsCQHyu
AkBMRAJAxzkCQLdgAkDciQJAmo8CQDlgAkBoVwJASGoCQBUoAkDNgAJAy6ECQHeFAkBcZgJA
ZYoCQFxqAkDnnwJAQGkCQGSQAkBjqgJAiIoCQD2CAkBOZQJARd8CQF3NAkAMzwJAFGICQETG
AkDEtQJAkaUCQBPYAkBPbQJAbYMCQHGDAkBAxwJA9pkCQBtrAkDXcgJAWsACQBSfAkClxwJA
2GUCQHeMAkAHzAJAlX0CQAWbAkBVdQJA8bQCQDVmAkANxwJAvK8CQDqzAkDKkAJAa68CQOHM
AkBVuAJAMbkCQGTIAkD6vwJAEboCQHLbAkCi1AJAfaICQFTuAkD9xQJADOsCQDjbAkCY1AJA
gqcCQJLvAkCb5QJAowIDQPEHA0AV3QJAk/ACQAnIAkAr5QJAH7kCQNnIAkBhAwNAB6ICQHsT
A0Ab6AJAESADQDksA0DDzAJA2+oCQMWHAkAx5gJADuMCQDrhAkB70QJAJOECQECsAkBPlgJA
UgkDQAH0AkDv4AJAqNUCQP3TAkBz1wJA5wIDQDayAkDzSwJAC/sCQHMRA0BasAJAWPMCQL9A
A0BcJQNAfAgDQDklA0CX8QJAOfwCQLjlAkAC3AJA3PYCQKLgAkC6OgNA6f0CQNXbAkB5FANA
vLECQCfeAkDX3gJAWV8DQKn4AkAO2QJAh/MCQPlBA0Ad1wJAgRYDQIUwA0DE5AJAvR4DQJ3b
AkC/OgNA7BADQNoGA0CmFgNAPFIDQMGZAkDNEQNAnQwDQGoMA0C1UwNAsDkDQHEEA0CF9gJA
N9oCQK0lA0BVDgNAUS0DQPJPA0DZXwNA7wgDQL44A0B9FgNAMCYDQPz2AkC7ZANAGv4CQNYe
A0Be9QJANTkDQJ5JA0CxDwNAnDkDQFEgA0BUUwNA6VoDQIYnA0CuNANAuSgDQCpnA0A/LANA
H28DQAgIA0BRRwNA91EDQLN7A0B4SgNACy4DQKhLA0AOggNAZVMDQJxUA0DfQQNA+0YDQM9O
A0CJUgNATx8DQB0+A0C8CwNAY1wDQPv8AkCaQQNA2j0DQHdgA0BKDwNACCYDQMd2A0B1SgNA
gm8DQONbA0C3OANAwp4DQPwTA0C6QANARkUDQIRMA0ADfgNAJloDQKdPA0DPPwNAJlgDQIJh
A0C8UwNAoy8DQNVSA0DbgQNAbV8DQM+uA0BDbwNAkWgDQKCWA0C1ZANAK18DQK54A0CZdwNA
yI0DQMc3A0CZtgNAKEcDQCCkA0CsYwNAuGsDQHhIA0DzgQNAK6kDQEx8A0AkkwNAUZADQBnf
A0CSgQNAhGkDQPy5A0BvogNAAPwDQMdkA0DqxQNALWQDQFFyA0AnYQNAkjYDQBCAA0A8bQNA
hJEDQE3CA0CWtANAaqEDQKg2A0AwjANA77EDQFG6A0AvfwNAE3oDQNu+A0DcrgNAe3gDQBu/
A0BqdgNA2OcDQKquA0D70gNA9XUDQJNuA0AjlgNAhIgDQHGiA0CaswNAV2QDQKCiA0Bi1QNA
JZYDQEmAA0B0hwNA5MIDQJ1QA0BBugNAmmcDQHyIA0CK8ANAOpQDQOeMA0BZuANAJdUDQIps
A0BCvQNAAKcDQMCoA0BarQNAKqcDQAbZA0DVhwNA94wDQLCfA0BdiANAt6UDQGC/A0DBlANA
VrMDQJiWA0BMpQNAiacDQAD1A0BrlQNAgMwDQOy2A0CqcwNAEOADQBuZA0B8SwRA6KgDQDmt
A0Dj4gNAZbMDQIzAA0B79wNAqa0DQHcRBEBR3wNApc0DQB7JA0CerANAzOQDQPX1A0BGpgNA
rO8DQKvNA0BkzgNA9QYEQBarA0BxzQNAx4cDQIYWBECcvgNAHtkDQAsKBEB3wQNAEqwDQOnT
A0D+4ANAzj4EQFkFBEBQMQRAofADQMCgA0AGnANAvNcDQDvFA0DZ4ANAt0AEQF7SA0CMlANA
BDcEQE0LBEB9QQRAMC0EQFQVBECKIwRAO9cDQEX4A0AFHgRA</AssayYData></Step><Step><CommonData><SampleLocation>1</SampleLocation><SampleID></SampleID><SampleGroup></SampleGroup><SampleInfo></SampleInfo><SampleRow>D</SampleRow><SamplePlate>1</SamplePlate><WellType>BUFFER</WellType><Concentration>-1</Concentration><ConcentrationUnits>µg/ml</ConcentrationUnits><MolarConcentration>-1</MolarConcentration><MolarConcUnits>nM</MolarConcUnits><MolecularWeight>-1</MolecularWeight><Temperature>25</Temperature><StartTime>3369078</StartTime><AssayTime>180</AssayTime></CommonData><FlowRate>600</FlowRate><StepType>DISASSOC</StepType><StepName>Dissociation</StepName><StepStatus>OK</StepStatus><ActualTime>179.999</ActualTime><CycleTime>0.2</CycleTime><AssayXData Points="900">+t8wRS3jMEVg5jBFkOkwRcPsMEX27zBFLfMwRXH2MEWQ+TBFw/wwRfb/MEUpAzFFXAYxRZAJ
MUXDDDFF9g8xRSkTMUVgFjFFkBkxRcMcMUX2HzFFKSMxRVwmMUWcKTFFxywxRfYvMUUtMzFF
XDYxRZQ5MUXDPDFF+j8xRSlDMUVcRjFFkEkxRcNMMUX2TzFFKVMxRcNWMUWQWTFFw1wxRfpf
MUUpYzFFYGYxRZBpMUXDbDFF9m8xRTVzMUVcdjFFnHkxRcN8MUX2fzFFLYMxRVyGMUWQiTFF
w4wxRfaPMUUpkzFFXJYxRZCZMUXHnDFF+p8xRSmjMUVgpjFFkKkxRcOsMUX2rzFFKbMxRVy2
MUWUuTFFx7wxRfa/MUUpwzFFXMYxRZDJMUXHzDFF9s8xRSnTMUVc1jFFkNkxRcfcMUX23zFF
KeMxRVzmMUWU6TFFw+wxRUjwMUUp8zFFXPYxRZD5MUXD/DFF9v8xRSkDMkVcBjJFkAkyRccM
MkX2DzJFKRMyRVwWMkWQGTJFxxwyRfYfMkUpIzJFXCYyRZQpMkXDLDJF9i8yRS0zMkVgNjJF
kDkyRcM8MkX2PzJFLUMyRVxGMkWUSTJFx0wyRfZPMkUpUzJFXFYyRZhZMkXDXDJF+l8yRSlj
MkVcZjJFkGkyRcNsMkX2bzJFKXMyRVx2MkWgeTJFw3wyRfZ/MkUpgzJFXIYyRZCJMkXDjDJF
9o8yRUaTMkVcljJFkJkyRcecMkU3oDJFKaMyRVymMkWUqTJFw6wyRfqvMkUpszJFXLYyRZC5
MkXDvDJF+r8yRS3DMkVcxjJFkMkyRcfMMkX2zzJFLdMyRVzWMkWk2TJFw9wyRfbfMkUp4zJF
XOYyRaDpMkXH7DJF+u8yRS3zMkVc9jJFkPkyRcP8MkX2/zJFSgMzRVwGM0WUCTNFxwwzRfYP
M0WwEzNFYBYzRZQZM0XDHDNF9h8zRS0jM0VgJjNFkCkzRcMsM0X6LzNFLTMzRWQ2M0WQOTNF
wzwzRfo/M0UpQzNFXEYzRZBJM0XHTDNF9k8zRSlTM0V5VjNFlFkzRcdcM0X2XzNFKWMzRWBm
M0WUaTNFx2wzRfpvM0UpczNFXHYzRZR5M0XHfDNF9n8zRSmDM0VghjNFlIkzRcOMM0X2jzNF
LZMzRWCWM0WUmTNF/JwzRfqfM0UtozNFYKYzRZSpM0XHrDNF+q8zRS2zM0VgtjNFlLkzRce8
M0X6vzNFKcMzRWDGM0WUyTNFx8wzRfrPM0Ut0zNFYNYzRZTZM0XH3DNF+t8zRS3jM0Vg5jNF
lOkzRcfsM0X+7zNFLfMzRWD2M0WU+TNFx/wzRfr/M0UtAzRFYAY0RZQJNEXHDDRF+g80RS0T
NEVgFjRFlBk0RcccNEX6HzRFLSM0RWkmNEWUKTRFxyw0RfovNEUtMzRFkjY0RZQ5NEXHPDRF
+j80RS1DNEVgRjRFlEk0RcdMNEUKUDRFLVM0RWBWNEWUWTRFx1w0RfpfNEUtYzRFXGY0RZRp
NEXHbDRF+m80RS1zNEVgdjRFlHk0Rcd8NEX6fzRFLYM0RW2GNEWQiTRFx4w0RfqPNEUtkzRF
YJY0RZSZNEXHnDRF+p80RS2jNEVgpjRFlKk0RcesNEVAsDRFLbM0RWC2NEWUuTRFx7w0Rfq/
NEUtwzRFYMY0RZTJNEXHzDRF+s80RS3TNEVg1jRFlNk0RcfcNEX63zRFLeM0RWDmNEWU6TRF
x+w0RfrvNEUt8zRFYPY0RZT5NEXH/DRF+v80RToDNUVgBjVFlAk1RccMNUX6DzVFLRM1RWAW
NUWUGTVFxxw1RfofNUUtIzVFYCY1RZQpNUXHLDVF+i81RS0zNUVcNjVFlDk1Rcc8NUX6PzVF
LUM1RWBGNUWUSTVFx0w1RfpPNUUtUzVFYFY1RZRZNUXHXDVF+l81RS1jNUVgZjVFlGk1Rcds
NUX6bzVFLXM1RWB2NUWUeTVFx3w1Rfp/NUUpgzVFYIY1RZSJNUXHjDVF+o81RS2TNUVgljVF
lJk1RcecNUX6nzVFVqM1RWCmNUWUqTVFw6w1RfavNUUtszVFYLY1RZC5NUXHvDVF+r81RS3D
NUVgxjVFlMk1RcPMNUX2zzVFKdM1RVzWNUWU2TVFx9w1RfrfNUUt4zVFYOY1RZTpNUXD7DVF
M/A1RWfzNUVg9jVFlPk1Rc/8NUX2/zVFKQM2RWAGNkWUCTZFzww2RfYPNkUtEzZFYBY2RZAZ
NkXHHDZF+h82RS0jNkVgJjZFkCk2RccsNkX6LzZFLTM2RWA2NkWUOTZFxzw2RfY/NkU1QzZF
YEY2RZBJNkXHTDZF9k82RS1TNkVcVjZFlFk2RcdcNkX2XzZFLWM2RWBmNkWUaTZFw2w2Rfpv
NkUtczZFYHY2RZx5NkXHfDZF+n82RS2DNkVchjZFlIk2RcOMNkX2jzZFLZM2RWCWNkWUmTZF
w5w2RfafNkUpozZFYKY2RZSpNkXDrDZF+q82RS2zNkVctjZFkLk2Rce8NkX6vzZFLcM2RWDG
NkWUyTZFx8w2RfrPNkUt0zZFbdY2RZTZNkXH3DZF9t82RSnjNkVg5jZFlOk2RcPsNkX67zZF
LfM2RVz2NkWU+TZFw/w2Rfr/NkUpAzdFaQY3RaAJN0XHDDdF+g83RS0TN0VgFjdFkBk3Rccc
N0X2HzdFLSM3RWAmN0WUKTdFxyw3RW0wN0UpMzdFYDY3RZQ5N0XHPDdF+j83RS1DN0VcRjdF
lEk3RRVNN0X6TzdFKVM3RWBWN0WUWTdFx1w3RfZfN0UtYzdFYGY3RZRpN0XHbDdF+m83RUZz
N0V1djdFlHk3Rcd8N0X2fzdFKYM3RW2GN0WUiTdFx4w3RfqPN0UpkzdFXJY3RZSZN0XHnDdF
9p83RSmjN0VgpjdFkKk3RcesN0X2rzdFKbM3RVy2N0WUuTdFx7w3Rfq/N0UtwzdFYMY3RZTJ
N0XHzDdF+s83RS3TN0Vg1jdFlNk3RTHdN0X63zdFLeM3RVzmN0WU6TdFx+w3RfbvN0U+8zdF
YPY3RZT5N0XH/DdF9v83RS0DOEVcBjhFkAk4RcMMOEX6DzhFLRM4RWAWOEWQGThFwxw4Rfof
OEUpIzhFXCY4RZQpOEXDLDhF+i84RS0zOEVcNjhFtDk4Rcc8OEX2PzhFLUM4RWBGOEWUSThF
x0w4RXFQOEUpUzhFXFY4RZRZOEXHXDhF9l84RS1jOEVgZjhFlGk4RcNsOEX2bzhFLXM4RVx2
OEWUeThFx3w4RfZ/OEUtgzhFYIY4RZSJOEXDjDhF+o84RSmTOEWJljhFlJk4RcecOEX2nzhF
KaM4RVymOEWUqThFw6w4RfqvOEUtszhFYLY4RZC5OEXDvDhF9r84RS3DOEVgxjhFkMk4RcPM
OEX6zzhFLdM4RWDWOEWU2ThFw9w4RfbfOEUt4zhFXOY4RZTpOEXX7DhF+u84RS3zOEVg9jhF
tPk4RcP8OEX2/zhFKQM5RVwGOUUGCjlFwww5RfoPOUUtEzlFYBY5RZQZOUXDHDlF+h85RToj
OUVgJjlFlCk5RdMsOUX2LzlFKTM5RWA2OUWUOTlF7Dw5Rfo/OUUpQzlFXEY5RZBJOUXDTDlF
9k85RS1TOUVcVjlFlFk5RcNcOUX6XzlFKWM5RWBmOUWQaTlFx2w5RfpvOUUtczlFXHY5RZR5
OUXHfDlF9n85RS2DOUVchjlFlIk5RceMOUX2jzlFSpM5RVyWOUWUmTlFx5w5RfqfOUUpozlF
XKY5RZCpOUXHrDlFArA5RSmzOUVctjlFkLk5RcO8OUX2vzlFLcM5RWDGOUWUyTlFx8w5RfbP
OUUt0zlFXNY5RZTZOUXH3DlF9t85RSnjOUVc5jlFkOk5RcPsOUX67zlFKfM5Rab2OUWQ+TlF
w/w5Rfb/OUUtAzpFYAY6RZAJOkXLDDpF9g86RS0TOkVgFjpFkBk6RcccOkX2HzpFLSM6RWAm
OkWUKTpFxyw6RfYvOkUpMzpFXDY6RZA5OkXDPDpF+j86RSlDOkVcRjpFkEk6RcNMOkX2TzpF
TlM6RWBWOkWQWTpFw1w6RfZfOkUtYzpFXGY6RZBpOkXDbDpF+m86RS1zOkVcdjpFlHk6Rcd8
OkX2fzpFKYM6RVyGOkWUiTpFw4w6RfaPOkUtkzpFYJY6RZCZOkXDnDpF9p86RS2jOkVcpjpF
lKk6RcesOkX2rzpFKbM6RWC2OkWQuTpFw7w6Rfa/OkUpwzpFXMY6RZDJOkXDzDpFCtA6RS3T
OkVc1jpFkNk6RcPcOkX63zpFLeM6RVzmOkWQ6TpFw+w6RfbvOkUp8zpFXPY6RZD5OkXD/DpF
9v86RSkDO0VcBjtFkAk7RcMMO0X2DztFKRM7RWkWO0WQGTtFwxw7RQ4gO0UtIztFZCY7RZAp
O0XDLDtF9i87RSkzO0VgNjtFkDk7RcM8O0X2PztFKUM7RVxGO0WQSTtFw0w7RfZPO0UpUztF
YFY7RZBZO0XDXDtF9l87RS1jO0VcZjtFkGk7RcdsO0X2bztFLXM7RVx2O0WUeTtFw3w7RfZ/
O0VGgztFXIY7RZSJO0XDjDtF9o87RTqTO0VcljtFkJk7RcOcO0X2nztFQqM7RVymO0WQqTtF
w6w7RfavO0UpsztFXLY7RZC5O0XDvDtF9r87RS3DO0VcxjtFkMk7RcfMO0X2zztFKdM7RVzW
O0WY2TtFx9w7RfrfO0Ut4ztFYOY7RZTpO0XH7DtF+u87RSnzO0Vg9jtFlPk7RcP8O0X2/ztF
KQM8RVwGPEWQCTxFwww8RfYPPEUpEzxFXBY8RZAZPEXDHDxF</AssayXData><AssayYData Points="900">rpADQNU2BEBaLwVAUsYFQLf5BUBovgZAVNcGQGUsB0A3wgdA2sMHQEHYB0AFDQhArh0IQPw9
CECfKwhAkXsIQJU7CECkighAIkgIQNB6CEBnaghAAykIQBGKCEBXUQhAxWYIQCVlCECykAhA
9XMIQFRYCEBacwhAO3cIQFhMCEAzawhAyoIIQMpRCEAAcAhAvWQIQOCGCEAIFAhAOBQIQJ2G
CEB/GwhA11gIQLBHCEBUQwhA+QcIQOxNCEA9LQhAyUQIQDlBCEAp9gdAQl4IQDs4CEBqIghA
m+UHQOFNCECP2wdA3x4IQNgKCEBw7gdAJ/gHQLnfB0B83AdAhSsIQE1ECEBVTwhAN1QIQMXz
B0CNCAhAIy0IQGbNB0Dt3AdAiOIHQB8RCEAbDQhAJw0IQP/gB0B3RwhAIOEHQBy1B0CJ8QdA
qEwIQG0UCEDA7gdA5+kHQLfiB0AP3AdA5/YHQMzGB0AE9wdAoZsHQCT7B0CcGAhAK/0HQGXi
B0D41gdAQe4HQCbTB0BG6gdApusHQGzlB0Dv9gdAoNkHQFzpB0AlrQdA7BIIQHPcB0A9swdA
HZgHQIPHB0AbsgdAU4gHQECyB0Do0gdAHqAHQO6UB0AVqwdAO3UHQL2oB0DY5AdAJZ4HQDLo
B0Bx9wdAwMwHQH+XB0AQ3QdAfcQHQICxB0DviwdAy+0HQHbhB0CFawdA6KQHQGCJB0A3nQdA
434HQMnuB0AUmAdA0Z8HQGF3B0BncQdA8pwHQPR5B0CGcgdA6b0HQIZ0B0DDVAdAwXIHQDqF
B0ChpgdA8ocHQGCYB0Cs3QdA6HwHQNZZB0D5bQdAQ4oHQJ2kB0A2xQdAFH0HQPg5B0CUcwdA
zZkHQPaCB0DZOAdAMFwHQJxDB0Bd2wdA8aAHQBdXB0ASVwdA/J8HQElCB0DGvgdA8IkHQF1f
B0CCcwdAeU0HQKBzB0AjWQdA34kHQIlCB0BpmgdAVl0HQBJ2B0AAiAdAt3QHQF5YB0BQLAdA
rZAHQF+bB0D1XgdAyV8HQOeuB0DpIwdAam8HQCspB0AEPgdA7cAHQJJeB0BkRgdAN2cHQBph
B0BnbQdAnHoHQI0bB0CSQQdAGFIHQGM9B0AJZwdA44cHQAJJB0DWgAdAX24HQJh0B0C2kAdA
wwcHQLx1B0BgJwdAei4HQGktB0A2ewdAEFAHQFQ3B0DHagdAxDwHQMkZB0BHHgdAL2MHQFVa
B0DyGAdAJFEHQI02B0AzWQdA+EsHQK0bB0CeYgdAAnQHQNtkB0AaAAdAJiQHQCNYB0A2WQdA
aF4HQKc3B0BiSgdAZGsHQBqPB0DMRQdAN3gHQFFCB0DRbQdAIjEHQN5nB0DpmwdAzj8HQOQw
B0DlKgdAj3IHQERUB0AKCwdAHRoHQEYfB0BXHgdAVW8HQCZaB0Cr5QZAvngHQIdqB0CBFAdA
PycHQAgTB0BCTwdABS4HQFJdB0DFMAdA2Q8HQNEfB0B7XwdAbWMHQJFCB0DxagdAEnAHQIAX
B0B+BAdA12gHQHclB0AXMAdALEIHQJg7B0AdVAdAu0cHQEFJB0DRagdA9vYGQMguB0DPMgdA
DSwHQLMeB0DOVgdA/BUHQOBdB0CAJAdAf/4GQDcqB0DMZwdAM1oHQMc+B0BmAQdAgA0HQN4H
B0Cu8AZA3DQHQM8/B0DW+AZA8RQHQHZLB0B/VwdA6NoGQJwhB0D/MgdAAx0HQLfoBkAwdAdA
LlIHQJYcB0Ai+AZAlB0HQKlTB0CnPgdA2WQHQAUNB0BXCAdAakkHQDcQB0AdNAdAujcHQFY5
B0CBOQdAzk8HQIEVB0B/PwdAdz4HQEpHB0ASDAdAznAHQBBEB0AXCwdAcucGQJluB0AgCgdA
r2IHQMXzBkCvNgdAXRIHQKckB0CrHwdA5gYHQOxPB0AFOgdAWfcGQLGIB0C+DQdAeDAHQIcT
B0C8MAdAmy0HQNreBkBtCwdASRoHQGY3B0DVDwdADDYHQBpUB0A5FAdAog4HQFnjBkCLYQdA
riAHQEcvB0BEOQdAceoGQAMwB0APVAdAKg0HQPBZB0BYSwdAsC0HQF09B0D0OwdA9zwHQC8O
B0C6aQdAd2QHQGtSB0CqVQdAMewGQOgkB0CQFAdABg8HQEIXB0D6XAdAfxAHQNkoB0D+IwdA
TT8HQPbqBkBA6QZAJ+0GQI7nBkA3KwdA4CkHQFQJB0Bn+AZAg0MHQO0xB0CFJgdAcCgHQHYJ
B0CR6QZAfzIHQAQ5B0BaMQdArecGQFsOB0BU/wZACxcHQFAUB0AWPgdAvAoHQPYfB0COHQdA
axAHQFQDB0D6QQdAjv4GQIkVB0B2LgdAUVUHQNu8BkCpTQdAlQ4HQPjcBkC58wZAWk0HQDr/
BkAWAAdAL1EHQGvsBkCHFQdARj8HQB4fB0CiGwdAUQUHQN1KB0C6KAdAI1oHQEgBB0DjJwdA
ngAHQPYrB0D3FAdAbhEHQG1XB0CvGQdAPhYHQBwIB0AzFgdAQysHQIghB0D8CQdAPQIHQMwm
B0CVHAdA3DAHQOAKB0BpPQdA0RYHQMjrBkBDJAdAYfIGQMNLB0AFJQdAVSoHQF9QB0Dz4AZA
9B8HQFkiB0Ar+AZAHg4HQMsDB0CUMQdAJS8HQBoXB0BcMAdAPCEHQG83B0BuWgdA6ukGQN1M
B0CN9gZAUWoHQOz+BkBxOgdAjisHQJtgB0BBNQdAgV0HQMneBkAxJAdAjTIHQGIhB0CrEwdA
rCAHQHgqB0CAEwdAnWEHQOj2BkCTfAdAC3IHQNP3BkDBVQdAYWwHQGY8B0DAAQdAzxwHQA9E
B0CNMQdAoSgHQEFEB0DE+AZAyT8HQKMpB0BJEAdA+94GQDZqB0BahAdAqjMHQKwlB0DEJAdA
nxYHQLcqB0CVOQdAGWsHQG/PBkDubwdAjkoHQBYqB0AqGQdAcx8HQC8YB0BsAgdAmRUHQGsA
B0DmbQdALmkHQLctB0CiagdA1A0HQN8cB0ARFAdAEisHQK8MB0DRQgdAEScHQBWhB0ADNwdA
UCIHQBF9B0Aj+gZA3scGQJ5DB0BuTgdACNsGQGJHB0COWgdAM/QGQGwkB0DKSgdAHTIHQKFV
B0ADBAdAZR4HQJb8BkAHOwdAx/EGQNksB0D5XAdA3jkHQCclB0DdPwdAeREHQJ5GB0AUPQdA
xyMHQIV2B0CVwQZApysHQIHOBkBRXgdAzekGQBvuBkBeRgdATRkHQAEjB0B3VQdAHTEHQNIU
B0AJWQdA0moHQHUkB0A5VgdAWIkHQL2CB0AFewdAa0AHQJpQB0CYMwdAlBQHQJoxB0BQIgdA
5g4HQBxRB0AqFQdAVh8HQA8/B0DgPgdA1DwHQBk/B0DvQQdA+i0HQEwBB0ASCwdA2mcHQPga
B0AT+AZAzCwHQKkzB0DtXAdAOSQHQBFRB0CoIgdAQkUHQEgYB0DZGwdAcGUHQEZ2B0DDhwdA
bucGQJESB0CcHQdAYzQHQFdkB0CsHgdATiIHQDJIB0DwHQdAQiUHQClAB0B9/wZApU0HQL9V
B0AtgAdANjIHQHw7B0CAFwdAokAHQNcnB0AWZQdAbBYHQFkjB0AMMwdATjkHQLoBB0CREgdA
5lwHQC31BkABTQdAankHQIM3B0CqRQdALkMHQEYLB0CoJwdAx0QHQMJXB0BjbwdAmTYHQKsT
B0DDcgdAn1AHQP48B0DEOwdAIXAHQPhGB0BJSwdAAyAHQLF6B0BVVAdACAMHQFYxB0BfIwdA
QQ4HQJcjB0B6UQdAl3cHQLMbB0DMVwdA7CUHQHNIB0DjeAdATW8HQLYzB0CnUAdA2VQHQAxC
B0BDLgdA8EQHQJaeB0C4LQdAyI8HQKROB0DvPQdAeS8HQOcBB0DcHQdAoZEHQOUdB0BcMwdA
dRMHQDlEB0BqaQdACGIHQIolB0DKLgdAZW4HQC17B0AuPAdA6CcHQHNcB0CiQgdAQTwHQMFC
B0DIQQdArz4HQCQzB0DhZAdAUC0HQNyAB0BxOwdAvJoHQIklB0CddwdAMTcHQKk/B0AMDwdA
2kMHQBU6B0BV9wZAi0QHQJhXB0A9WwdA6xwHQD8oB0CLVAdAPlMHQP9lB0CgZgdAUZQHQDd6
B0BVjwdAxl0HQFyIB0D7XAdAlKsHQElMB0DnQwdAHzwHQAZWB0CyYQdASUYHQPtPB0DHaQdA
Lv4GQE5pB0AXPwdAkCwHQJJgB0DulgdAMGMHQDR8B0CUvQdA4Y4HQCphB0D/XQdAljkHQAxH
B0ASKQdAllUHQA4bB0CxdgdASSEHQKQ9B0C4YgdADnkHQJFUB0DiaAdANC4HQO5BB0BIJwdA
sGYHQMZoB0DSlQdAaloHQMBCB0CoTAdAM4gHQEtkB0BhNwdAPFQHQM5YB0B8jwdAqocHQAtH
B0CKbAdAFWwHQFk2B0B6kgdAU3YHQBQoB0DMRwdA0zsHQAlZB0AuhgdA46IHQJsnB0DqRwdA
/W4HQJuhB0DOdQdAekwHQL1RB0CuGgdAg1IHQHCMB0BWYgdAC1AHQCKEB0DYTwdAJqQHQHmD
B0ABRQdAYJcHQGtGB0BAoQdA2KIHQF50B0AaKQdADFMHQOKLB0ATWAdAXn8HQPeTB0CNiQdA
q4YHQHBhB0CfIQdAbm8HQOBWB0BbXwdAnU4HQClVB0AzdwdAD5IHQEOBB0CWgQdAc48HQA+9
B0DCigdA00sHQA9/B0CvWQdAnl8HQG+pB0C/kQdAjHUHQEEoB0A2XQdA+R4HQOZrB0BUjAdA
hXwHQPF7B0CEUAdAOlUHQGVUB0DwgAdAn2AHQDtLB0AUmgdA</AssayYData></Step><Step><CommonData><SampleLocation>11</SampleLocation><SampleID></SampleID><SampleGroup></SampleGroup><SampleInfo></SampleInfo><SampleRow>D</SampleRow><SamplePlate>1</SamplePlate><WellType>REGENERATION</WellType><Concentration>-1</Concentration><ConcentrationUnits>µg/ml</ConcentrationUnits><MolarConcentration>-1</MolarConcentration><MolarConcUnits>nM</MolarConcUnits><MolecularWeight>-1</MolecularWeight><Temperature>25</Temperature><StartTime>3558316</StartTime><AssayTime>5</AssayTime></CommonData><FlowRate>1000</FlowRate><StepType>KREGENERATION</StepType><StepName>Regeneration</StepName><StepStatus>OK</StepStatus><ActualTime>4.99907</ActualTime><CycleTime>0.2</CycleTime><AssayXData Points="25">9h88RSUjPEVYJjxFjCk8Rb8sPEX2LzxFKTM8RVg2PEWMOTxFvzw8RfY/PEUlQzxFWEY8RYxJ
PEW/TDxF8k88RSVTPEVcVjxFjFk8RcNcPEXyXzxFKWM8RVxmPEWQaTxFv2w8RQ==</AssayXData><AssayYData Points="25">B8nQvx4j879JwwHASncHwKeuC8CMTA/AXKkSwJ2IFMAe5xbAnN4YwHnKGsDnNRzAfcMdwCLo
HsAXTiDAASchwJ8vIsCWjyPAbS4kwKVeJcDV4iXA1sImwJeHJ8BNJijAdJUowA==</AssayYData></Step><Step><CommonData><SampleLocation>12</SampleLocation><SampleID></SampleID><SampleGroup></SampleGroup><SampleInfo></SampleInfo><SampleRow>D</SampleRow><SamplePlate>1</SamplePlate><WellType>NEUTRALIZATION</WellType><Concentration>-1</Concentration><ConcentrationUnits>µg/ml</ConcentrationUnits><MolarConcentration>-1</MolarConcentration><MolarConcUnits>nM</MolarConcUnits><MolecularWeight>-1</MolecularWeight><Temperature>25</Temperature><StartTime>3574230</StartTime><AssayTime>5</AssayTime></CommonData><FlowRate>1000</FlowRate><StepType>KREGENERATION</StepType><StepName>Regeneration</StepName><StepStatus>OK</StepStatus><ActualTime>4.99907</ActualTime><CycleTime>0.2</CycleTime><AssayXData Points="25">8m88RSFzPEVUdjxFiHk8Rbt8PEXufzxFIYM8RVSGPEWIiTxFu4w8Re6PPEUhkzxFVJY8RYiZ
PEW7nDxF7p88RSGjPEVUpjxFiKk8RbusPEXurzxFIbM8RVS2PEWIuTxFu7w8RQ==</AssayXData><AssayYData Points="25">B9NrP27mbj+NSXU/skZ8PzyagD/+PoI/1bSEP7CzhT95JIc/Tj2HP8sjiT9HSoo/a9WKP0uJ
iz/LAYw/VH2MP52LjT85Lo0/y9yOPzIdjz81EY8/nSSQP8ihkD/7lZA/udOQPw==</AssayYData></Step><Step><CommonData><SampleLocation>11</SampleLocation><SampleID></SampleID><SampleGroup></SampleGroup><SampleInfo></SampleInfo><SampleRow>D</SampleRow><SamplePlate>1</SamplePlate><WellType>REGENERATION</WellType><Concentration>-1</Concentration><ConcentrationUnits>µg/ml</ConcentrationUnits><MolarConcentration>-1</MolarConcentration><MolarConcUnits>nM</MolarConcUnits><MolecularWeight>-1</MolecularWeight><Temperature>25</Temperature><StartTime>3590466</StartTime><AssayTime>5</AssayTime></CommonData><FlowRate>1000</FlowRate><StepType>KREGENERATION</StepType><StepName>Regeneration</StepName><StepStatus>OK</StepStatus><ActualTime>5.00005</ActualTime><CycleTime>0.2</CycleTime><AssayXData Points="25">7r88RSHDPEVQxjxFiMk8RbvMPEXuzzxFIdM8RVTWPEWI2TxFu9w8RerfPEUh4zxFUOY8RYjp
PEW77DxF6u88RR3zPEVU9jxFiPk8Rbf8PEXu/zxFIQM9RVQGPUWICT1Fuww9RQ==</AssayXData><AssayYData Points="25">fsAFwCIjE8DvnBjAVI8bwJQiHsDaoSDAof4hwAH9IsDdQiTAzfMlwFnEJsCgmSfAl3sowDLx
KMAcrynA6IAqwL/5KsAJlCvAJysswJ1OLMALNy3ArrktwB7/LcBXUi7ARacuwA==</AssayYData></Step><Step><CommonData><SampleLocation>12</SampleLocation><SampleID></SampleID><SampleGroup></SampleGroup><SampleInfo></SampleInfo><SampleRow>D</SampleRow><SamplePlate>1</SamplePlate><WellType>NEUTRALIZATION</WellType><Concentration>-1</Concentration><ConcentrationUnits>µg/ml</ConcentrationUnits><MolarConcentration>-1</MolarConcentration><MolarConcUnits>nM</MolarConcUnits><MolecularWeight>-1</MolecularWeight><Temperature>25</Temperature><StartTime>3606652</StartTime><AssayTime>5</AssayTime></CommonData><FlowRate>1000</FlowRate><StepType>KREGENERATION</StepType><StepName>Regeneration</StepName><StepStatus>OK</StepStatus><ActualTime>5.00005</ActualTime><CycleTime>0.2</CycleTime><AssayXData Points="25">7g89RSETPUVUFj1FiBk9RbscPUXuHz1FISM9RVAmPUWIKT1Fuyw9Re4vPUVjMz1FVDY9RYg5
PUW7PD1F7j89RSFDPUVURj1FiEk9RbtMPUXuTz1FIVM9RVRWPUWIWT1Fu1w9RQ==</AssayXData><AssayYData Points="25">GzBtP6A/bz8UC3Y/SZV6Px2sfz9XkoE/pwCDP1dJhD/pt4U/JNqGP6MgiD/rb4g/L92JP1t+
ij972oo/ysWLP1AJjT+Jao0/7eiNP/3fjT8n/I4/6qePP712jz8NrI8/5BiQPw==</AssayYData></Step><Step><CommonData><SampleLocation>11</SampleLocation><SampleID></SampleID><SampleGroup></SampleGroup><SampleInfo></SampleInfo><SampleRow>D</SampleRow><SamplePlate>1</SamplePlate><WellType>REGENERATION</WellType><Concentration>-1</Concentration><ConcentrationUnits>µg/ml</ConcentrationUnits><MolarConcentration>-1</MolarConcentration><MolarConcUnits>nM</MolarConcUnits><MolecularWeight>-1</MolecularWeight><Temperature>25</Temperature><StartTime>3622744</StartTime><AssayTime>5</AssayTime></CommonData><FlowRate>1000</FlowRate><StepType>KREGENERATION</StepType><StepName>Regeneration</StepName><StepStatus>OK</StepStatus><ActualTime>4.99907</ActualTime><CycleTime>0.2</CycleTime><AssayXData Points="25">7l89RR1jPUVQZj1FhGk9RbdsPUXqbz1FIXM9RVR2PUWIeT1Fu3w9Re5/PUUhgz1FVIY9RYiJ
PUW7jD1F7o89RR2TPUVQlj1FiJk9RbecPUXqnz1FIaM9RVCmPUWIqT1Ft6w9RQ==</AssayXData><AssayYData Points="25">zc4IwFMlFcB/URrAmKcdwKjHH8AmBCLAf2YjwINzJMCpeCXAeL0mwG2+J8DreijAIAopwJD5
KcC4UirAdfgqwGOuK8AxAyzAMVQswLriLMB1bS3ABhUuwMskLsA+TC7AkZsuwA==</AssayYData></Step><Step><CommonData><SampleLocation>12</SampleLocation><SampleID></SampleID><SampleGroup></SampleGroup><SampleInfo></SampleInfo><SampleRow>D</SampleRow><SamplePlate>1</SamplePlate><WellType>NEUTRALIZATION</WellType><Concentration>-1</Concentration><ConcentrationUnits>µg/ml</ConcentrationUnits><MolarConcentration>-1</MolarConcentration><MolarConcUnits>nM</MolarConcUnits><MolecularWeight>-1</MolecularWeight><Temperature>25</Temperature><StartTime>3638834</StartTime><AssayTime>5</AssayTime></CommonData><FlowRate>1000</FlowRate><StepType>KREGENERATION</StepType><StepName>Regeneration</StepName><StepStatus>OK</StepStatus><ActualTime>4.99907</ActualTime><CycleTime>0.2</CycleTime><AssayXData Points="25">6q89RRmzPUVMtj1FgLk9Rbe8PUXmvz1FqMM9RUzGPUWAyT1Ft8w9RebPPUUZ0z1FTNY9RYDZ
PUWz3D1F5t89RRnjPUVM5j1FgOk9RbPsPUXm7z1FGfM9RUz2PUWA+T1Fs/w9RQ==</AssayXData><AssayYData Points="25">koZyP4FfdT8sB3w/3wuAPzCugz9b6oQ/9XWGP3B4iD99w4k/JGaKP3Poiz/dz4w/xmKNP5lm
jj/fXo8/ZRaQP0ZkkD/DBZE/9OiRP1bbkT8y35I/TkeTP4LBkz91T5M/yd2TPw==</AssayYData></Step></KineticsData></ExperimentResults>
