# Supplementary material for: Functional development of a V3/glycan-specific broadly neutralizing antibody isolated from a case of HIV superinfection
Source: eLife. 2021 Jul 15;10:e68110. doi: 10.7554/eLife.68110 (PMC8376252; doi:10.7554/eLife.68110)
Supplement: Figure 2—source data 2. [file elife-68110-fig2-data2.zip › QA013.2 Dbl Ref_21.02.04/02.04.21/QA013.2 Lineage Replicates_21.02.04/AppTraceColors.ini]

0	A5	-14261055
0	B5	-3721216
0	C5	-12144190
0	D5	-8992723
0	E5	-1264826
0	F5	-4545552
0	G5	-14513767
0	H5	-363184
0	A6	-6631722
0	B6	-14789540
0	C6	-13797661
0	D6	-3277662
0	E6	-9165123
0	F6	-3221939
0	G6	-6229
0	H6	-2672170
1	A5A8	-12144190
1	A5A9	-24008
1	A5A10	-12859347
1	B5B8	-12144190
1	B5B9	-24008
1	B5B10	-12859347
1	C5C8	-12144190
1	C5C9	-24008
1	C5C10	-12859347
1	D5D8	-12144190
1	D5D9	-24008
1	D5D10	-12859347
1	E5E8	-12144190
1	E5E9	-24008
1	E5E10	-12859347
1	F5F8	-12144190
1	F5F9	-24008
1	F5F10	-12859347
1	G5G8	-12144190
1	G5G9	-24008
1	G5G10	-12859347
