# Supplementary material for: Functional development of a V3/glycan-specific broadly neutralizing antibody isolated from a case of HIV superinfection
Source: eLife. 2021 Jul 15;10:e68110. doi: 10.7554/eLife.68110 (PMC8376252; doi:10.7554/eLife.68110)
Supplement: Figure 2—source data 2. [file elife-68110-fig2-data2.zip › QA013.2 Dbl Ref_21.02.04/02.04.21/QA013.2 Lineage Replicates_21.02.04/210204_015.frd]

<?xml version="1.0" encoding="UTF-8" standalone="yes"?>
<ExperimentResults><ExperimentInfo Name="QA013.2 Lineage Replicates_21.02.04"><ExpDescription></ExpDescription><RTDVersion>2.0</RTDVersion><RunID>BA674985-94F7-42A7-A5A3-05A7B3DC47DF</RunID><ExperimentType>KINETICS</ExperimentType><ExperimentSubType>KBASIC</ExperimentSubType><StartDateTime>2021-02-04T15:31:35</StartDateTime><MachineName>886RGX1</MachineName><UserName>Labuser</UserName><LotNumber></LotNumber><PlateName>210204</PlateName><PlateName2></PlateName2><SensorName>G6</SensorName><SensorPlate>1</SensorPlate><SensorType>AHC (Anti-hIgG Fc Capture)</SensorType><SensorRole>LIGAND</SensorRole><SensorInfo></SensorInfo><WritingSW>DataAcquisition.exe 11.1.2.24</WritingSW><InstrumentType>OctetRED96</InstrumentType><InstrumentSerial>FB-50183</InstrumentSerial><InstrumentFW></InstrumentFW><IntegrationTime>3.5</IntegrationTime><DSPType>CPF</DSPType><DSPStitching>1</DSPStitching><HasManifest>1</HasManifest><InfoHash>1755733900</InfoHash></ExperimentInfo><AssayParamsInfo/><KineticsData><Step><CommonData><SampleLocation>1</SampleLocation><SampleID></SampleID><SampleGroup></SampleGroup><SampleInfo></SampleInfo><SampleRow>G</SampleRow><SamplePlate>1</SamplePlate><WellType>BUFFER</WellType><Concentration>-1</Concentration><ConcentrationUnits>µg/ml</ConcentrationUnits><MolarConcentration>-1</MolarConcentration><MolarConcUnits>nM</MolarConcUnits><MolecularWeight>-1</MolecularWeight><Temperature>25</Temperature><StartTime>3638834</StartTime><AssayTime>60</AssayTime></CommonData><FlowRate>1000</FlowRate><StepType>BASELINE</StepType><StepName>Baseline</StepName><StepStatus>OK</StepStatus><ActualTime>60</ActualTime><CycleTime>0.2</CycleTime><AssayXData Points="300">AAAAAKjGSz7NzMw+EFgZP0SLTD8AAIA/1XiZP28Ssz8IrMw/ZmbmPzvf/z9qvAxAN4kZQGZm
JkAzMzNAnu8/QM3MTEA3iVlABFZmQNEic0Ce739AZmaGQJzEjEAzM5NAaJGZQM/3n0A1XqZA
nMSsQAIrs0BokblAz/e/QGZmxkDNzMxAAivTQGiR2UAAAOBAyXbmQJzE7EAzM/NAmpn5QM/3
/0AbLwNBTmIGQYGVCUG0yAxBAAAQQRsvE0FmZhZBgZUZQbTIHEHn+x9BGy8jQWZmJkGamSlB
tMgsQef7L0EbLzNBZmY2QYGVOUG0yDxB5/s/QRsvQ0FmZkZBgZVJQbTITEHn+09BGy9TQU5i
VkGamVlBtMhcQef7X0EbL2NBTmJmQYGVaUG0yGxB5/tvQRsvc0FOYnZBmpl5QbTIfEHn+39B
jZeBQTMzg0HByoRBZmaGQfT9h0E5tIlBJzGLQcHKjEFaZI5BAACQQY2XkUEnMZNBzcyUQVpk
lkH0/ZdBjZeZQScxm0HNzJxBZmaeQQAAoEGNl6FBJzGjQcHKpEFaZKZB9P2nQY2XqUEnMatB
zcysQWZmrkEAALBBmpmxQScxs0HNzLRBWmS2QfT9t0GNl7lBMzO7QcHKvEFaZL5B9P2/QY2X
wUEnMcNBzczEQWZmxkH0/cdBjZfJQTMzy0HBysxBZmbOQfT9z0GNl9FBJzHTQcHK1EFaZNZB
DALYQY2X2UEnMdtBzczcQWZm3kEMAuBBjZfhQTMz40HNzORBWmTmQfT950GNl+lBPzXrQeXQ
7EFmZu5BAADwQY2X8UEzM/NBwcr0QWZm9kH0/fdBmpn5QTMz+0HNzPxBWmT+QfT9/0HNzABC
mpkBQmBlAkItMgNC+v4DQsfLBEKamQVCYGUGQjMzB0IAAAhCzcwIQpOYCUJmZgpCMzMLQgAA
DELNzAxCk5gNQmZmDkIzMw9CAAAQQs3MEEKamRFCZmYSQjMzE0IAABRCzcwUQpqZFUJmZhZC
MzMXQlYOGELNzBhCmpkZQmZmGkIzMxtCAAAcQs3MHEKamR1CZmYeQjMzH0IAACBCzcwgQpqZ
IUJmZiJCMzMjQgAAJELNzCRCmpklQmZmJkIzMydCAAAoQs3MKEKamSlCZmYqQjMzK0IAACxC
zcwsQpqZLUJmZi5CMzMvQgAAMELNzDBCmpkxQmZmMkIzMzNCAAA0Qs3MNEKamTVCZmY2QjMz
N0IAADhCzcw4QpqZOUJmZjpCMzM7QgAAPELNzDxCmpk9QhKDPkIzMz9CAABAQs3MQEKamUFC
ZmZCQjMzQ0IAAERCzcxEQpqZRUJmZkZCMzNHQgAASELNzEhCmplJQmZmSkIzM0tCAABMQsfL
TEKamU1CZmZOQjMzT0IAAFBCzcxQQpqZUUJmZlJCMzNTQgAAVELNzFRCmplVQmZmVkIzM1dC
AABYQs3MWEKTmFlCZmZaQjMzW0IAAFxCzcxcQqycXUJmZl5CMzNfQgAAYELHy2BCmplhQmZm
YkIzM2NCAABkQs3MZEKamWVCZmZmQjMzZ0IAAGhCx8toQpqZaUJmZmpCMzNrQvr+a0LNzGxC
mpltQmZmbkIzM29C</AssayXData><AssayYData Points="300">AAAAADEzojqxnq26yXCUO7tg+Tvruqo7ZvyYO/NGhzspHpY7H2GHO2aIBjzxzSg8ecYNPDTP
mDuS7FQ7YespPElw1js2d3M7a5pnO6tb/zsKEas7yQ9GPBpO/Dt+1Jo7MHEbPMLroTtf8gc8
ogYpPEsZQTyuxgQ83OAFPM/RNTxJPgY8+QThO0o+VzyHOPk7KANBO8PVBTw7P1I8RuUgPDtd
ejwPczw86tcKPKJtxTsmvAc8K+kBPE3MbDw0gUA8V5FCPAIfRTyKBl88S6N7PAQ5/jtxHxI8
aMMTPPdxGTwQcEk8JflrPNZTHTzTXEg8pK8hPOe2azzpzCY8Bek/PPL1Kzx+0zQ8a+osPJRM
ODxF6DM8slkwPKgHPDwfpEo8wkEiPM/cXDzRk3o87T2BPMbHSTzeOf47Q+n/O7aedDyZbGs8
onA5PE1BBDwUDW48icaLPDz5fDyfcz48sU1YPBCRUTxcrIM8qbdUPL0GGTxh3Yc8Cp6APMie
Zzzh/YU8i3lGPHaUijypxQ48t6IYPK+iozzbj3Y8jOt/PJ6RaDyi4y88vW1sPHIePjyxjJE8
6ShCPHb3hTyOXls8MYJ7PFjwTzxwr5k8NthdPGtJcTxGSIU8qBpLPKQYMzwFt248oiqAPHAC
ODxRunM8kl9iPMVIbjyd9Fs8znVXPJf9RzwLYGo84wR8PLroZzyPWFc8j+FSPK5Dcjx9nno8
wWFtPGmFRTx80YU8b7ZRPJNCazxe/og86Y1tPEAHjTzPW5M8DtuFPNqtaTxNt4o8riaWPJlx
fjxvzm48PBZ+PHaTJjxROnU8lluNPOlrjTx+i0A8J0+kPLxrejwNZ5M8xViGPAeOcTy1l4E8
JqiEPImIWTy+B448sgqFPGSleTzBLWU8BrtEPKUFbzzlY448gFqDPCYoujwy5JA8raCEPEr8
Wjw+noM8qfysPBHRfTzBBYI8asuVPOg4hzw2l34845OGPMN0VzwQ+ps8TjKFPIxbdzzXJ4U8
yKyZPEFZkTxe6508Is2BPH7VXTwW/I08T6+OPCHnkDz5sFk8+AO8PCIMlDzl/pE8PI2DPJbY
oTyuGqI8Ru2iPJVNnTxMGnE8s3mnPAj0gjxv34U8DJyaPLosiTy0r588tFGDPGaOoDw3gYY8
CQenPDklkDwqAYk8XOWEPMs8kTxfebE8GBu0PKoDnzwIaKk8nlaNPOeZoDxszI08sFOUPAyH
gDzLTJM8KkqNPG3vgTzDZoc8Ef2rPBTvWzzJd4U8mM6XPFjsnjwjM5E8SC6WPFK3mDweaq48
EaOlPCGRwzxOh5M8mD6yPCUqkDxx4Z880smNPE63cjxmgYc80YCXPDwlYTxsJpQ8ykKXPKT4
kDy+Log8bUuPPMCrgzzZ7Jk8EO6kPC0LdDxI3ZA8om2PPAQuojyoJag89gibPEd6mzxR9oE8
y8enPB82zzzgEIU8o7edPIuhszzq35w8yVWtPCsOoDzjz5A8iKHEPLCIhDwk5ZE8tx7APGnV
rjyFFp88062dPK0YpDyaNKc890anPOaOrzzAzr08V5aGPIbnkTzESqI8RKy6PLQ6hzzO0Js8
cHOVPLtNtTz1MKs8</AssayYData></Step><Step><CommonData><SampleLocation>11</SampleLocation><SampleID></SampleID><SampleGroup></SampleGroup><SampleInfo></SampleInfo><SampleRow>G</SampleRow><SamplePlate>1</SamplePlate><WellType>REGENERATION</WellType><Concentration>-1</Concentration><ConcentrationUnits>µg/ml</ConcentrationUnits><MolarConcentration>-1</MolarConcentration><MolarConcUnits>nM</MolarConcUnits><MolecularWeight>-1</MolecularWeight><Temperature>25</Temperature><StartTime>3764570</StartTime><AssayTime>5</AssayTime></CommonData><FlowRate>1000</FlowRate><StepType>KREGENERATION</StepType><StepName>Regeneration</StepName><StepStatus>OK</StepStatus><ActualTime>4.999</ActualTime><CycleTime>0.2</CycleTime><AssayXData Points="25">AABwQsfLcEKTmHFCYGVyQi0yc0IAAHRCzcx0QpqZdUJgZXZCOTR3QgAAeELNzHhCk5h5QmZm
ekIzM3tCAAB8Qs3MfEK4nn1CZmZ+Qi0yf0IAAIBC42WAQs3MgEIzM4FCFpmBQg==</AssayXData><AssayYData Points="25">n3E6wLZpRsDKEU3AZRFSwJvGVcCPOlnAmQdcwEVVXsAPqGDAcZxiwLlUZMCrtGXA/X1nwEDy
aMDIMWrAfvNqwP4cbMBEf23A9DtuwOyJb8CTX3DAKT9xwJfUccCnl3LAa/pywA==</AssayYData></Step><Step><CommonData><SampleLocation>12</SampleLocation><SampleID></SampleID><SampleGroup></SampleGroup><SampleInfo></SampleInfo><SampleRow>G</SampleRow><SamplePlate>1</SamplePlate><WellType>NEUTRALIZATION</WellType><Concentration>-1</Concentration><ConcentrationUnits>µg/ml</ConcentrationUnits><MolarConcentration>-1</MolarConcentration><MolarConcUnits>nM</MolarConcUnits><MolecularWeight>-1</MolecularWeight><Temperature>25</Temperature><StartTime>3780655</StartTime><AssayTime>5</AssayTime></CommonData><FlowRate>1000</FlowRate><StepType>KREGENERATION</StepType><StepName>Regeneration</StepName><StepStatus>OK</StepStatus><ActualTime>5</ActualTime><CycleTime>0.2</CycleTime><AssayXData Points="25">fP+BQuJlgkJJzIJCrzKDQhaZg0J8/4NC4mWEQknMhEKvMoVCFpmFQnz/hULiZYZCScyGQq8y
h0IWmYdCfP+HQuJliEJJzIhCrzKJQhaZiUJ8/4lC4mWKQknMikKvMotCFpmLQg==</AssayXData><AssayYData Points="25">/Uv5vnY89L4DBOm+Hbjbvrci074KAsu+1BLFvk7uvL5Q2ri+LnayvnICsL52Jay+dG6ovkDC
qL5ptqG+RVehvhTtoL6s/Jy+UU6ZvjhpmL78F5m+NhSWvuh1k779XZO+D1qSvg==</AssayYData></Step><Step><CommonData><SampleLocation>11</SampleLocation><SampleID></SampleID><SampleGroup></SampleGroup><SampleInfo></SampleInfo><SampleRow>G</SampleRow><SamplePlate>1</SamplePlate><WellType>REGENERATION</WellType><Concentration>-1</Concentration><ConcentrationUnits>µg/ml</ConcentrationUnits><MolarConcentration>-1</MolarConcentration><MolarConcUnits>nM</MolarConcUnits><MolecularWeight>-1</MolecularWeight><Temperature>25</Temperature><StartTime>3796740</StartTime><AssayTime>5</AssayTime></CommonData><FlowRate>1000</FlowRate><StepType>KREGENERATION</StepType><StepName>Regeneration</StepName><StepStatus>OK</StepStatus><ActualTime>4.999</ActualTime><CycleTime>0.2</CycleTime><AssayXData Points="25">ff+LQmBljELHy4xCsDKNQheZjUJ9/41CYGWOQsfLjkItMo9CF5mPQvr+j0JgZZBCx8uQQi0y
kUKUmJFC+v6RQuNlkkJKzJJCLTKTQpSYk0J9/5NCYGWUQsfLlEItMpVCk5iVQg==</AssayXData><AssayYData Points="25">/XhYwPigYMBU7mTA7Z1nwEDnacDGi2vAxNhswJ2absD6m2/AT3pwwO1NccDPjHLAgzxzwC/j
c8A61XTAxnp1wEzJdcDyqXbAvjB3wGR4d8CcFHjAhpt4wNo0ecAWL3nAvoB5wA==</AssayYData></Step><Step><CommonData><SampleLocation>12</SampleLocation><SampleID></SampleID><SampleGroup></SampleGroup><SampleInfo></SampleInfo><SampleRow>G</SampleRow><SamplePlate>1</SamplePlate><WellType>NEUTRALIZATION</WellType><Concentration>-1</Concentration><ConcentrationUnits>µg/ml</ConcentrationUnits><MolarConcentration>-1</MolarConcentration><MolarConcUnits>nM</MolarConcUnits><MolecularWeight>-1</MolecularWeight><Temperature>25</Temperature><StartTime>3812869</StartTime><AssayTime>5</AssayTime></CommonData><FlowRate>1000</FlowRate><StepType>KREGENERATION</StepType><StepName>Regeneration</StepName><StepStatus>OK</StepStatus><ActualTime>5</ActualTime><CycleTime>0.2</CycleTime><AssayXData Points="25">+f6VQl9llkLGy5ZCLDKXQpOYl0L5/pdCX2WYQsbLmEIsMplCk5iZQvn+mUJfZZpCxsuaQiwy
m0KTmJtC+f6bQl9lnELGy5xCLDKdQpOYnUL5/p1CX2WeQsbLnkIsMp9Ck5ifQg==</AssayXData><AssayYData Points="25">WzX1vgAg8L77kuG+B43TvqlIyr7nWcS+0FC9vvHJtr5DCrG+gqKsvngyqr6Gq6W+biCkvubr
ob4jh52+SEWdvmfel75VSpi+IseTvjeakb4NLZK+pGGMvnT1jb7Beou+89KMvg==</AssayYData></Step><Step><CommonData><SampleLocation>11</SampleLocation><SampleID></SampleID><SampleGroup></SampleGroup><SampleInfo></SampleInfo><SampleRow>G</SampleRow><SamplePlate>1</SamplePlate><WellType>REGENERATION</WellType><Concentration>-1</Concentration><ConcentrationUnits>µg/ml</ConcentrationUnits><MolarConcentration>-1</MolarConcentration><MolarConcUnits>nM</MolarConcUnits><MolecularWeight>-1</MolecularWeight><Temperature>25</Temperature><StartTime>3828944</StartTime><AssayTime>5</AssayTime></CommonData><FlowRate>1000</FlowRate><StepType>KREGENERATION</StepType><StepName>Regeneration</StepName><StepStatus>OK</StepStatus><ActualTime>4.999</ActualTime><CycleTime>0.2</CycleTime><AssayXData Points="25">+v6fQuJloEJEy6BCLDKhQhCYoUL6/qFCYGWiQt7PokIsMqNClJijQnb+o0LcZKRCxsukQiwy
pUKUmKVC+v6lQmBlpkLGy6ZCLDKnQhCYp0J2/qdCYGWoQkTLqEIsMqlCEJipQg==</AssayXData><AssayYData Points="25">60xbwEj3Y8C9jmfALeNpwI9CbMC4/G3ASD9vwNl8cMD3xHHASotywDk7c8C/FnTANaZ0wK8s
dcCzvXXAAlt2wC40d8Bae3fAMuB3wOINeMCroXjA2Bt5wMmcecAZ23nA+yN6wA==</AssayYData></Step><Step><CommonData><SampleLocation>12</SampleLocation><SampleID></SampleID><SampleGroup></SampleGroup><SampleInfo></SampleInfo><SampleRow>G</SampleRow><SamplePlate>1</SamplePlate><WellType>NEUTRALIZATION</WellType><Concentration>-1</Concentration><ConcentrationUnits>µg/ml</ConcentrationUnits><MolarConcentration>-1</MolarConcentration><MolarConcUnits>nM</MolarConcUnits><MolecularWeight>-1</MolecularWeight><Temperature>25</Temperature><StartTime>3845047</StartTime><AssayTime>5</AssayTime></CommonData><FlowRate>1000</FlowRate><StepType>KREGENERATION</StepType><StepName>Regeneration</StepName><StepStatus>OK</StepStatus><ActualTime>4.999</ActualTime><CycleTime>0.2</CycleTime><AssayXData Points="25">dv6pQllkqkJDy6pCqTGrQhCYq0J2/qtC3GSsQsDKrEKpMa1CEJitQnb+rUJZZK5CQ8uuQiYx
r0KNl69C8/2vQtxksELAyrBCqTGxQhCYsUKtB7JCWWSyQkPLskKpMbNCjJezQg==</AssayXData><AssayYData Points="25">ODXivhNf3r66UM++bg/EvgA/u758+7C+HTCrvhFnpb5tp56+OZ+bvvOMlr53x5a+igqQvjra
i75bt4y+8hqJvnHRhr57+4S+9OmBviFCgb7763u+DpV5vhaNcb7cDnK+ovByvg==</AssayYData></Step><Step><CommonData><SampleLocation>1</SampleLocation><SampleID></SampleID><SampleGroup></SampleGroup><SampleInfo></SampleInfo><SampleRow>G</SampleRow><SamplePlate>1</SamplePlate><WellType>BUFFER</WellType><Concentration>-1</Concentration><ConcentrationUnits>µg/ml</ConcentrationUnits><MolarConcentration>-1</MolarConcentration><MolarConcUnits>nM</MolarConcUnits><MolecularWeight>-1</MolecularWeight><Temperature>25</Temperature><StartTime>3859916</StartTime><AssayTime>60</AssayTime></CommonData><FlowRate>1000</FlowRate><StepType>BASELINE</StepType><StepName>Baseline</StepName><StepStatus>OK</StepStatus><ActualTime>60</ActualTime><CycleTime>0.2</CycleTime><AssayXData Points="300">8v2zQlhktEI8yrRCojC1QoyXtUJv/bVCWGS2Qr/KtkKiMLdCjJe3Qm/9t0LVY7hCv8q4QqIw
uUIJl7lC8v25QlhkukK/yrpCJTG7QoyXu0Ly/btCWGS8Qr/KvEIlMb1CCJe9QvL9vUJYZL5C
PMq+QqIwv0IIl79C8v2/QtVjwEK/ysBCojDBQoyXwULy/cFCWGTCQkLLwkIlMcNCjJfDQvL9
w0LVY8RCPMrEQiUxxUKMl8VC8v3FQlhkxkK/ysZCojDHQoyXx0Ly/cdCWGTIQr/KyEIlMclC
jJfJQvL9yUJYZMpCv8rKQiUxy0KMl8tCb/3LQlhkzEI8ysxCJTHNQgiXzULy/c1CWGTOQjzK
zkIlMc9CjJfPQvj+z0LVY9BCv8rQQiUx0UKMl9FCb/3RQlhk0kK/ytJCojDTQoyX00Ly/dNC
WGTUQr/K1EKiMNVCCJfVQvL91UJYZNZCv8rWQqIw10KMl9dC8v3XQtVj2EI8ythCJTHZQoyX
2ULy/dlC1WPaQjzK2kIlMdtCjJfbQvL920JYZNxCPMrcQiUx3UIIl91C8v3dQlhk3kK/yt5C
ojDfQgiX30Ly/d9CWGTgQr/K4EIlMeFCCJfhQvL94ULVY+JCPMriQiUx40KMl+NC8v3jQlhk
5EK/yuRCojDlQoyX5ULy/eVCWGTmQjzK5kIlMedCCJfnQvL950JYZOhCPMroQiUx6UKMl+lC
8v3pQtVj6kK/yupCojDrQoyX60Ly/etCWGTsQr/K7EKiMO1CCJftQvL97UJYZO5Cv8ruQiUx
70IIl+9C8v3vQlhk8EI8yvBCojDxQoyX8ULy/fFCWGTyQr/K8kIlMfNCjJfzQvL980LWY/RC
v8r0QqIw9UKMl/VCb/31Qlhk9kK/yvZCojD3QoyX90Jv/fdCWGT4QjzK+EKiMPlCjJf5QvL9
+UJYZPpCPMr6QiUx+0IIl/tC8v37QtZj/EK/yvxCojD9QgiX/UJv/f1C1mP+Qr/K/kKiMP9C
jJf/QvL9/0LrMQBDX2UAQ1GYAEOEywBDt/4AQ+sxAUNfZQFDk5gBQ8bLAUP5/gFDLDICQ19l
AkOTmAJDhMsCQ/n+AkPrMQNDX2UDQ5OYA0OEywNDt/4DQywyBEMeZQRDk5gEQ4TLBEO3/gRD
6zEFQ19lBUNRmAVDxssFQ7f+BUMsMgZDX2UGQ5OYBkPGywZDt/4GQ+sxB0MeZQdDUZgHQ8bL
B0O3/gdD6zEIQx5lCEOTmAhDhMsIQ7f+CEPrMQlDHmUJQ5OYCUOEywlD+f4JQ+sxCkNfZQpD
UZgKQ8bLCkP5/gpDejQLQ19lC0OTmAtDhMsLQ/n+C0MsMgxDHmUMQ1GYDEOEywxDygENQywy
DUMeZQ1DUZgNQ8bLDUO3/g1D6zEOQx5lDkOTmA5DhMsOQ7f+DkPrMQ9DHmUPQ1GYD0PGyw9D
t/4PQywyEENfZRBDk5gQQ8bLEEP5/hBD6zERQ19lEUOTmBFDhMsRQ7f+EUPrMRJDHmUSQ1GY
EkOEyxJD+f4SQywyE0NfZRNDk5gTQ4TLE0O3/hNDLDIUQx5lFENRmBRDbtIUQ/n+FEMsMhVD
HmUVQ1GYFUPGyxVD</AssayXData><AssayYData Points="300">BfhXvoGJVr4Z51G+t3xUvrANUL7jflG+kNlNvlaxTL6JUky+mGdKvqHrSr52vkG+uWhIvvIn
Rb7EyUW+tk5Bvt5xQb440D2+6Nc8vkjJQL4ZXz++oMY+vpxJP74g/j++ys06vkK6PL7vjTa+
8OE1vtzBN77UyTa+jtUzvj+LNb5XizS+tF01vqvxM75E1zO+LOYxvmf6Lr6RAC2+qBIzvqNq
Lb5nGS++T88xvuScLb5PMCu+NyMsvhojKr6PNSa+ycgqvjL+Kb7k4iy+XmYnvvF2Lb59TCq+
X3ImvhFKKr7oNya+I4UsvgOwJr5UwSa+pBIlvgiuJL6NSyW+8UMhvkmKIL6o0iW+8E4cvvEK
Ir68KyK+jV8hvlnpHr4R/B++VMwmvs1AHr68dR++DXQevicMG74gpxm+OM4ZvoPHG75iwx2+
73EbvlFhG77HxBy+OFUcvm6cGb6Y8xq+vr4avgzKFr5FWRi+g64XvhwgEb7+QBW+8GsXvpjA
Fb5sxha+c6cWvqNhEb5/qhO+GYcQvhgHFL7IORG+zL8RvtP/EL7HlhK+NwcXvtVQEL4PyA++
xAYUvsx3EL46RhO+OD4VvjFMEr5DMQ2+NuALvkBrD77QOg++7JsRvt+8DL6MNw6+1xMRvid6
C75i5wW+690KvtgQEL7NUA6+c88Jvm4LDb7CIAm+g94KvnZkC76R/Ay+sosLvnt2Br41mgm+
K64JvkAsCr4ewge+pewIvqHLBr7Mvgq+zeIHvguSAb6Ucgi+qFkFvmQ7B77BSAS+FJoDvsoA
Ar5z+ge+Z2QCvigwBb5xfgW+s+z9vWlGAL4FuwK+m5IGvhrm+b2CGAW+k0QEvk0dAr4obgC+
JK8Cvmb4/r2f0QC+hWgGvuLUAL61SgC+ZiX8vWZ4/b20Ev29aIn3vY7+/r1LLwC+O9gBvpfu
/L3Javy9kBn6vXRT+b2xTPW9/y73vQxxAL5sZQG+7C38vYq8673LBf+9IsLxvSuU970fRe69
6eL6vRGR9b1Dlfm9zGH1vTLL9L3Os/e9FZPyvaJN9r2oXe+9F4Hzve0N8b3sI/K9pd7tvaQn
+b1P8u+9eB3kvTxs6b0FLvW9owjuvagy571b7u69U3XivXLZ7L21DPK9wJnvvYfi7r0KhOO9
+u7pvbfs4b3yKei9pv3hvadp4r1YJ+29aFvovbDO5r1Ssdq9+7/lveJx7b12zN+9b6PlvU1i
5L2ouOq9apDpvUnD6L18+eW9EVTbvYdz3b2H1eW9OFzuvQQj5L2jluG9efXjvXJF670tr+a9
JjvhvfOI273qduW9BN/dve3x3b0W+d+9UzbfvbGs171Rm9y9WEvkvTPM473peN29WtXXvd72
2L2yZN296rTqveUc0726R9W9qCTevSfk1L1H0NW9PxjbvdQ+172gl929ZdnYvcGJ2b2RJ9m9
nS/WvVMp2r2F3NG9Y6fYvUh20r3MoNK9lLLQvWpj173TQ9O9CoXavQSq0r3JStO9Ia/UvYSQ
072T9dO9PL7PvXWN0L0a9tK9BkTZvVqI1b0wgs+94dnLvSZr0r1hZ8y9Yd3LvUpq0712sNm9
8ovLvRCx0b3LoM69</AssayYData></Step><Step><CommonData><SampleLocation>1</SampleLocation><SampleID></SampleID><SampleGroup></SampleGroup><SampleInfo></SampleInfo><SampleRow>G</SampleRow><SamplePlate>1</SamplePlate><WellType>BUFFER</WellType><Concentration>-1</Concentration><ConcentrationUnits>µg/ml</ConcentrationUnits><MolarConcentration>-1</MolarConcentration><MolarConcUnits>nM</MolarConcUnits><MolecularWeight>-1</MolecularWeight><Temperature>25</Temperature><StartTime>3920788</StartTime><AssayTime>80</AssayTime></CommonData><FlowRate>600</FlowRate><StepType>LOADING</StepType><StepName>Loading</StepName><StepStatus>OK</StepStatus><ActualTime>79.999</ActualTime><CycleTime>0.2</CycleTime><AssayXData Points="400">+f4VQ+sxFkNfZRZDk5gWQ4TLFkP5/hZDLDIXQ19lF0OTmBdDxssXQ/n+F0MsMhhDX2UYQ5OY
GEPGyxhD+f4YQywyGUNfZRlDUZgZQ8bLGUO3/hlD6zEaQ19lGkOTmBpDhMsaQ/n+GkMsMhtD
X2UbQ1GYG0PGyxtDt/4bQywyHENfZRxDk5gcQ4TLHEO3/hxDLDIdQ19lHUNRmB1DxssdQ/n+
HUMsMh5DX2UeQ9SYHkPGyx5D+f4eQywyH0NfZR9DUZgfQ4TLH0P5/h9DLDIgQ19lIEOTmCBD
hMsgQ/n+IEPrMSFDX2UhQ5OYIUOEyyFD+f4hQywyIkMeZSJDUZgiQ8bLIkP5/iJDrzIjQx5l
I0OTmCNDhMsjQ7f+I0PrMSRDX2UkQ5OYJEPGyyRD+f4kQywyJUNfZSVDk5glQ4TLJUO3/iVD
LDImQ19lJkNRmCZDxssmQ/n+JkPrMSdDX2UnQ1GYJ0PGyydD+f4nQywyKENfZShDk5goQ4TL
KEO3/ihDLDIpQ19lKUNRmClDhMspQ7f+KUPrMSpDX2UqQ5OYKkPGyypDt/4qQ+sxK0NfZStD
UZgrQ8bLK0P5/itDLDIsQ19lLENRmCxDxsssQ/n+LEPrMS1DbGctQ1GYLUOEyy1D+f4tQywy
LkNfZS5Dk5guQ8bLLkO3/i5D6zEvQ19lL0NRmC9DhMsvQ/n+L0MsMjBDX2UwQ5OYMEPGyzBD
+f4wQywyMUMeZTFDk5gxQ4TLMUO3/jFD6zEyQx5lMkNXmTJDxssyQ/n+MkMsMjNDX2UzQ5OY
M0OEyzND+f4zQ+sxNENfZTRDk5g0Q8bLNEP5/jRD6zE1Q19lNUNRmDVDhMs1Q/n+NUMsMjZD
X2U2Q1GYNkOEyzZD+f42Q+sxN0NfZTdDUZg3Q4TLN0O3/jdDLDI4Q19lOEOTmDhDxss4Q7f+
OEMsMjlDHmU5Q5OYOUOEyzlDt/45Q+sxOkNfZTpDk5g6Q8bLOkO3/jpDLDI7Qx5lO0OTmDtD
hMs7Q7f+O0PrMTxDHmU8Q1GYPEPGyzxDt/48Q+sxPUNfZT1Dk5g9Q8bLPUP5/j1D6zE+Qx5l
PkNRmD5DhMs+Q/n+PkMsMj9DHmU/Q5OYP0PGyz9Dt/4/Q+sxQEMeZUBDk5hAQ8bLQEO3/kBD
6zFBQx5lQUNRmEFDxstBQ/n+QUMsMkJDHmVCQ1GYQkPGy0JDt/5CQywyQ0MeZUNDUZhDQ8bL
Q0O3/kND6zFEQx5lRENRmERDxstEQ7f+REPrMUVDX2VFQ1GYRUOEy0VDt/5FQ+sxRkNfZUZD
k5hGQ8bLRkP5/kZDLDJHQxNuR0NXmUdDhMtHQ7f+R0PrMUhDHmVIQ1GYSEOEy0hD+f5IQywy
SUNfZUlDUZhJQ4TLSUO3/klD6zFKQx5lSkOTmEpDhMtKQ7f+SkPrMUtDHmVLQ1GYS0PGy0tD
+f5LQywyTEMeZUxDUZhMQ4TLTEP5/kxDLDJNQ19lTUOTmE1DxstNQ7f+TUPrMU5DX2VOQ1GY
TkPGy05Dt/5OQ+sxT0NfZU9DUZhPQ4TLT0O3/k9D6zFQQ19lUENRmFBDxstQQ7f+UEPrMVFD
X2VRQ1GYUUMTzlFD+f5RQ+sxUkMeZVJDUZhSQ4TLUkP5/lJD6zFTQx5lU0NRmFNDhMtTQ/n+
U0PrMVRDX2VUQ5OYVEOEy1RDt/5UQ+sxVUMeZVVDk5hVQ4TLVUO3/lVD6zFWQ19lVkNRmFZD
hctWQ7f+VkPrMVdDHmVXQ5OYV0OFy1dD+f5XQ+sxWEMeZVhDUZhYQ8bLWEO3/lhD6zFZQx5l
WUNRmFlDhctZQ7f+WUMsMlpDHmVaQ1GYWkOFy1pDt/5aQ+sxW0NfZVtDq5xbQ8bLW0O3/ltD
6zFcQx5lXENRmFxDhctcQ7f+XEPrMV1DX2VdQ1GYXUOFy11Dt/5dQ+sxXkNfZV5DUZheQ8bL
XkO3/l5D6zFfQx5lX0NRmF9DhctfQ/n+X0PrMWBDX2VgQ1GYYEOFy2BDt/5gQ+sxYUNfZWFD
k5hhQ8bLYUO3/mFDLDJiQx5lYkNRmGJDxstiQ7f+YkPrMWNDX2VjQ1GYY0OFy2ND+f5jQ+sx
ZEMeZWRDUZhkQ4XLZEO3/mRD6zFlQx5lZUNRmGVDhctlQw==</AssayXData><AssayYData Points="400">Qg3Qvdnjy703KMe9t0LLvakQ0L25Nsy95BDGvZu+yb0ZEc+9CYrJveCszr2X/8m9Fo7HvRpc
xL1iwcW956PIvZSdwb1lIMC9dzvGvZYvxr2IrsS9sJfLve7+wL1+fL+91bfMvVWfzL1Zh8i9
HHrCvYwKv70kRMS95lLHvSthxb03Yb691U3EvWVru73yQ8O9sh7HvUmGw73AZ7y9kua6vXg5
ub3KKbq9ycvFvVG5xr2uTM29fiK+vdAcu71U3bm9BGu0vV0QxL1My8O9NVPBvUvZr73eNbu9
Ro7FvVayyL2lDrK9g2W8vboov72HqMG9saS3vRukur0xyLu9x4LBvSHosb3hQbe9o/S6vTNI
tb10GLu99s+1vS+Orb3RNre9e6nAvZ6wt72nr7G93+24vckRvr3Ny7O9SDG7vVaTtL2YALW9
pXK6vTpbtr04Nb+9O0q0vdnDtb2J9rO9vlG+vVNquL0YqLC9ubyyvQunur3zA7a9Lqm2vddO
ur1o3bi9bzC5vcdstb1bI7i95DK0vSScsb0rFbC9oaWxvUxfqr0OBLG9RISsvXeNsL00N7C9
OnWrvXi7s72DArC95B2wvWRzr71fZra9jEipvXllsr2L5K+9TeSuvXulrb1Qdqu9jvutvcIO
sL20YbW9MgOtvaOQpr1DjLK907WrvREwrL1pXri9bOGovYCurr3PS6a96lSwvZ3Lpr3MEbK9
GvqtvX9Mqb1SJa+9KNCvvV82q73EVZ+9FYqnvUXSt72s56+9utOfvQ47qr3C4KO9EC2qvZjZ
nL3b+Ke9eZiovQW4sL2hPae9HEGyvYSCr71or6S9NgypvXUmrb21zqS9+7GjvWbrrb1Jca+9
dwGivY+zn72jL6e90d+lvf5kqb0H+6G98luivRe9p71z1J+97yKivT/upr1K+J+9/+KlvWRB
oL1Tf6W9VdSivQYqpb3LuKG9ExmZvUrCpb2mA5q9KZacvTFToL3eY6W9sEKbvdkQor2405i9
SvWavTsIp72UT529LtClvTGRn72sN5m9wK6hven1mL1URKK9tO+bvU2vm70bgZ29s2uZvdHP
o73kF5W9Jt+YvWQNnL0RZJ69/2Sbvdb7nb1pw5292L+avRmhnr2TU5i9l9qavSwfn72BN5+9
eSGbvaUhlb3AWZe9Wy+hvcVBmr3dg5+9IfySva+unb2tMJS9y4qRvUYhlL165569p3Sbvc1R
kL0rqZS9JhuRvcqFmr3EO5K9hEicvcEjkb2QMpO9tNKWvTCokr2CQIu9Ik+dve5wlb0G/5W9
VPuZvUFCjr2qpou9nMOTvQkYkb2/j4+9yweavXCylr30M5a9KfCWvTpukb3Napq9OlOUvajj
lL2tmJK95JGLvffFlL0+GY290SOHve0Bkr2C4JC9AqqMvXgYj70Uq5K9faaPvdW2nr1kIo29
eqaQvbumlL3ewY+9bAGKvYWoj722fo+95XCQvZn+kb3ZzI690CGXvXulmL15Yo69+/WTvYZ0
m71Wz5O9+56EvfmChb1YuIe9Y56LvXvYhL1IOIe9vdeMvR3tir0OkZK9b66GvVD4jr0vYoa9
CpWIvYObjb3qjpa9fC2OvauRjL3vVYa9Ff2HvT1/gL2d8Y69dSWOvZjwir1gRYe9BwaCvQxR
jr3G24C9GD1/vbi3kb0MF4i9rIOKvcXmiL3o8YK9MbCGvSfiir1M5IG9MISEva1ghb3hWYS9
XHKLvURLjb1AuIq9WFV/vdN/ib2La4O9pYqGvdFigr3Acoy9uemNvSBigL2HsYu9U6SMvWqf
c71nG469WsB+vU3ph71UK4K9+qiHvV3bhr3dXoq9JUiLvYOXir30ZoW9EE+FvUdigL3v8XW9
x057vUREh73GD4W99CqGvVYijb0+w4a9FgiBvXN0db3NjIa9GD56vf7Md70Us329Tuh4vdU4
gr0JyIK9l5SDvWlRfL2YiW+9a6SBvQRFer2cJ329pGZ/vbtah7104Xm9DVB/vQ15gL0/KIe9
jTN3veEjgL2KuoK9SUOFvW/Ber1uVHy9Y0NqvRH3eL336X696OGBvRBed70Jama95D97vYuD
Zb3HEIG9vC6EvcnHgb1rh3S90Np0vVt+db1vj4C9F6R3vQ==</AssayYData></Step><Step><CommonData><SampleLocation>1</SampleLocation><SampleID></SampleID><SampleGroup></SampleGroup><SampleInfo></SampleInfo><SampleRow>G</SampleRow><SamplePlate>1</SamplePlate><WellType>BUFFER</WellType><Concentration>-1</Concentration><ConcentrationUnits>µg/ml</ConcentrationUnits><MolarConcentration>-1</MolarConcentration><MolarConcUnits>nM</MolarConcUnits><MolecularWeight>-1</MolecularWeight><Temperature>25</Temperature><StartTime>4001801</StartTime><AssayTime>60</AssayTime></CommonData><FlowRate>1000</FlowRate><StepType>BASELINE</StepType><StepName>Baseline</StepName><StepStatus>OK</StepStatus><ActualTime>60</ActualTime><CycleTime>0.2</CycleTime><AssayXData Points="300">uf5lQ+wxZkNnZmZDEZhmQ4bLZkO5/mZDLjJnQx9lZ0NTmGdDhstnQ7n+Z0PsMWhDH2VoQxGY
aEOGy2hDuf5oQ+wxaUMfZWlDU5hpQ4bLaUN3/mlDqzFqQx9lakNTmGpDRMtqQ7n+akOrMWtD
H2VrQxGYa0OGy2tDuf5rQ+wxbEPeZGxDEZhsQ4bLbEO5/mxDqzFtQ95kbUNTmG1DhsttQ7n+
bUPsMW5DH2VuQ2ucbkOGy25Dd/5uQ+wxb0PeZG9DU5hvQ4bLb0O5/m9DqzFwQx9lcEMRmHBD
hstwQ3f+cEOrMXFDH2VxQxGYcUNEy3FDuf5xQ+wxckPeZHJDWZlyQ4bLckO5/nJDqzFzQx9l
c0MRmHNDRMtzQ7n+c0OrMXRDH2V0Q1OYdENEy3RDd/50Q+wxdUMfZXVDEZh1Q0TLdUO5/nVD
7DF2Q95kdkMRmHZDRMt2Q7n+dkOrMXdDH2V3QxGYd0OSzXdDeP53Q6sxeEPeZHhDU5h4Q0TL
eEO5/nhD7DF5Q2dmeUNTmHlDRMt5Q7n+eUOrMXpDH2V6QxGYekNEy3pDuf56Q+wxe0PeZHtD
EZh7Q4bLe0N4/ntD7DF8Q95kfEMRmHxDhst8Q7n+fEOrMX1DH2V9QxGYfUNEy31DeP59Q6sx
fkMfZX5DEZh+Q0TLfkO5/n5D7DF/Qx9lf0NTmH9Dhst/Q3j+f0P2GIBDOjSAQwlMgEOiZYBD
XX+AQ9WYgENvsoBDKcyAQ6LlgEM8/4BD1RiBQ5AygUMJTIFDw2WBQ11/gUPVmIFDkLKBQ0rM
gUPD5YFDPP+BQ/YYgkOQMoJDCUyCQ6JlgkM8f4JD9piCQ2+ygkOszIJDouWCQ13/gkPVGIND
bzKDQylMg0PDZYNDXX+DQ9WYg0OQsoNDCcyDQ6Llg0M8/4ND1RiEQ5AyhEMJTIRDw2WEQzx/
hEP2mIRDb7KEQynMhEOi5YRDJwGFQ9UYhUNvMoVDKUyFQ6JlhUM8f4VD1ZiFQ2+yhUMJzIVD
w+WFQzz/hUPVGIZDbzKGQylMhkPDZYZDXX+GQ9WYhkNvsoZDCcyGQ8PlhkM8/4ZD9hiHQ28y
h0MJTIdDw2WHQzx/h0PVmIdDb7KHQwnMh0Oi5YdDXf+HQ/YYiENvMohDCUyIQ8NliEM8f4hD
1ZiIQ5CyiEMJzIhDw+WIQzz/iEP2GIlDkDKJQ2tMiUOiZYlDXX+JQ/aYiUNvsolDCcyJQ6Ll
iUM8/4lD1RiKQ5AyikMJTIpDomWKQ11/ikNYmYpDkLKKQwnMikOi5YpDnv+KQ/YYi0NvMotD
KUyLQ8Nli0Ndf4tD1ZiLQ2+yi0MJzItDw+WLQ13/i0P2GIxDbzKMQylMjEOiZYxDXX+MQ9WY
jEOQsoxDjMyMQ6LljEM8/4xD1RiNQ28yjUMJTI1Dw2WNQzx/jUPVmI1Db7KNQynMjUOi5Y1D
PP+NQ9UYjkNvMo5DKUyOQ8NljkOef45D1ZiOQ2+yjkMJzI5DouWOQ33/jkPVGI9DbzKPQwlM
j0PDZY9DXX+PQ9WYj0Nvso9DCcyPQ6Llj0M8/49D1RiQQ28ykEMJTJBDomWQQzx/kEP2mJBD
b7KQQynMkEPD5ZBD</AssayXData><AssayYData Points="300">5ZNtvVOTcb1RBoK99BJfvTJvd712yHO9p5yBvbx3c73jGG+9fhx5vSr0cr1nT2e9BKOAvYSG
a73bD3a9wTOAvb2rbL2wKHe9CX5pvVsMZL2LGl69n3N5vS0Ner14kmy9j1t2vUFma70mRGi9
DdtwveWqaL0zsmO97JNbvWpoaL2EzXS9kvprvbJUXr0CYW69e3FwvTKuY71hkHG9xC5fvRP4
Y70WZmy97YppvSmVar1lu1O9UrJwvZxyZ72Dvmy9/Mx1vepZeb1ep3C9FFdhvRQJX71aJWu9
XUxvvXurbr258mC9UA91vUvCZb2LFWC9dCRwvd+iZ72im1i9V/BRvdHLYr2UWGG9SL9kvaiU
Zr3WWFC9o0BfvZ7kTb16p169j6dkvZbYVr2aRVq9u3VPvV4VZr3/F2y9lg9qvbzwX73eXFe9
H/NivSatXb1x5GO948BavR0gVr3IXFy9Y9JmvT/2Zr2FZHG9JwRLvTaEXr2B01e9AE5VvZ6C
Rb1rK1i9CxFuvSt4Sr3/eFm9Ke5cvWC3VL14iUu9XYZXvc0WQL3arVa9kqdPvaQuW73agFC9
hitSveExOr0sCHC9lEhQvZJFWL1iVVK9hu1WvYPUSL2P41G9UXJBvYXaVb0RJ0S9Ws1FvT8Y
T72eFFO90Dg6ve0NTL0YP2C9QXJgvR9+UL2kEjS9gLtRvclDS72Ru1m98phFvV/fQb3oaE29
SbpCveYbVL1ZMly9mg1lvSvYRr2WLD29eLZMvYsBUL1XIVK9qeM9vbttTr2Fg1q9GftDvYtZ
Sr0ufD+9gks4vdwHVL0r0lq94itMva7/Sr3eE0S9QmRLvYbHSr3GCk29eqBNvVNNRL2hXFi9
Ah5CveltTb3w2Ue9VaZTvTVHTL33+T+9+qNWvadYQb3TfFK93ilAvbE2TL0lmEG9CiI9vQWR
T71osz+9U508vVBkOr0ozTu9gLs8vZRlO72JWEO94ZkpvTUzOb3aWDa9xbRJvZJVQL1yR0K9
Y7xEvfUKQL2H3EW9OtlKvWfsM70hVkK9ar42vZHzO70TrkG9d9A5vTOWQ72dJDG9+zZKvRiO
PL0jXi69KlQlvdXFP73jOTy9bQo9ve2HQb3kuEe9c8EzvRiMOb1tFDC9gUcyvU8nM72zDz69
T0g5vZkLN73pnj29jvlBvdqrOr12KD+9g9MvvV+qPb3XtDK9jCE4vRayMr1Aazu9ZbU0vZmy
O72G+S69sOg2veXiQb269za9c5gxvQo6Nr3H0UK9FHAsvZDqOL1Kky+9mOMzvbpeLr2jVj69
SdlFvcgpN71OmTW9HHwgvfZ9Nb0Wvjm9lJQnvbjLFr3Lezu9HuAnvXzzML07Rj+9XEs8vVLI
Lb2UICy93tMrvee/LL19zyS9LSMgvRTTLb21/Su9BC0ZvQTuHL1UVh29/As7vWBTKb1U0i69
3tItvbdaIb2WFTO9y84rvfhGNL0Q6Ti9rS4yvTRIJ707zyW9QrwcvVZwKb2tjhy9KUUfvSfj
EL0MPzO9a/Urvf3GPL3Jqya9qlI7vaEoK7301xa9cwosvQntIL0haCi9HBUvva0zJb3GbB69
lIoovSTSG73WsyS9</AssayYData></Step><Step><CommonData><SampleLocation>8</SampleLocation><SampleID>BG505.W6.C2 gp120</SampleID><SampleGroup></SampleGroup><SampleInfo></SampleInfo><SampleRow>G</SampleRow><SamplePlate>1</SamplePlate><WellType>KSAMPLE</WellType><Concentration>-1</Concentration><ConcentrationUnits>µg/ml</ConcentrationUnits><MolarConcentration>31.25</MolarConcentration><MolarConcUnits>nM</MolarConcUnits><MolecularWeight>-1</MolecularWeight><Temperature>25</Temperature><StartTime>4069892</StartTime><AssayTime>180</AssayTime></CommonData><FlowRate>600</FlowRate><StepType>ASSOC</StepType><StepName>Association</StepName><StepStatus>OK</StepStatus><ActualTime>179.999</ActualTime><CycleTime>0.2</CycleTime><AssayXData Points="900">XP+QQ9UYkUOPMpFDCEyRQ8JlkUM7f5FD1ZiRQ4+ykUMpzJFDwuWRQzv/kUP2GJJDbjKSQylM
kkOiZZJDXH+SQ9WYkkNuspJDCMySQ6LlkkM7/5JD9hiTQ24yk0MpTJNDomWTQzt/k0P2mJND
brKTQwjMk0Oi5ZNDO/+TQ/YYlENuMpRDCEyUQ6JllEM7f5RD1ZiUQ4+ylEMIzJRDouWUQ1z/
lEPVGJVDbjKVQwhMlUPCZZVDO3+VQ9WYlUNuspVDCMyVQ4fmlUM7/5VD1RiWQ24ylkMITJZD
omWWQzt/lkP2mJZDj7KWQwjMlkOi5ZZDO/+WQ/YYl0NuMpdDCEyXQ8Jll0M7f5dD1ZiXQ26y
l0MIzJdDouWXQ1z/l0PVGJhDbjKYQwhMmEOiZZhDO3+YQ9WYmENusphDKcyYQ6LlmEM7/5hD
1RiZQ24ymUMITJlDomWZQzt/mUP2mJlDbrKZQwjMmUOi5ZlDXP+ZQ9UYmkNuMppDCEyaQ6Jl
mkNcf5pD9piaQ26ymkMIzJpDwuWaQzv/mkPVGJtDjzKbQwhMm0OiZZtDO3+bQ9WYm0NusptD
KcybQ6Llm0M7/5tD9hicQ24ynEMITJxDomWcQzt/nEPVmJxDbrKcQwjMnEPC5ZxDO/+cQ9UY
nUNuMp1DCEydQ8JlnUNcf51D1ZidQ26ynUMIzJ1DwuWdQzv/nUPVGJ5DbjKeQwhMnkOiZZ5D
O3+eQ9WYnkOPsp5DKcyeQ6LlnkM7/55D1RifQ48yn0MITJ9DomWfQzt/n0PVmJ9DbrKfQwjM
n0Oi5Z9DO/+fQ/YYoENuMqBDCEygQ6JloENcf6BD1ZigQ4+yoEPNzKBDouWgQ1z/oEPVGKFD
bjKhQwhMoUOiZaFDO3+hQ9WYoUNusqFDCMyhQ8LloUM7/6FD9hiiQ24yokMITKJDwmWiQ1x/
okPVmKJDbrKiQwjMokPC5aJDO/+iQ9UYo0NuMqNDCEyjQ6Jlo0N9f6ND1ZijQ26yo0MIzKND
wuWjQ1z/o0P2GKRDjzKkQ2JQpEPCZaRDXH+kQ9WYpENusqRDCMykQ6LlpENc/6RD1RilQ/Iy
pUMpTKVDwmWlQzt/pUPVmKVDj7KlQwjMpUPC5aVDO/+lQ/YYpkOPMqZDKUymQ6JlpkNcf6ZD
9pimQ4+ypkMpzKZDBOamQ1z/pkMWGadDjzKnQylMp0PCZadDXH+nQ/aYp0OPsqdDKcynQ8Ll
p0Nc/6dD9hioQ48yqEMpTKhDwmWoQ1x/qEP2mKhDj7KoQynMqEPC5ahDXP+oQykcqUOPMqlD
KUypQ8JlqUNcf6lD9pipQ4+yqUMpzKlDwuWpQ1z/qUP2GKpDjzKqQylMqkPCZapDXH+qQ/aY
qkOPsqpDKcyqQ8LlqkNc/6pD9hirQ48yq0MpTKtDwmWrQ1x/q0P2mKtDj7KrQynMq0PC5atD
XP+rQ/YYrEOPMqxDKUysQ8JlrENcf6xD9pisQ4+yrEMpzKxDwuWsQ1z/rEP2GK1DjzKtQylM
rUPjZa1DXH+tQ/aYrUOPsq1DKcytQ8LlrUNc/61D9hiuQ48yrkMpTK5DwmWuQ1x/rkP2mK5D
j7KuQynMrkPC5a5DXP+uQ/YYr0OPMq9D2U6vQ8Jlr0Ncf69D9pivQ4+yr0MpzK9DwuWvQ1z/
r0P2GLBDjzKwQylMsEPCZbBDXH+wQ/aYsEOPsrBDKcywQ8LlsENc/7BD1RixQ48ysUMpTLFD
wmWxQ1x/sUP2mLFDj7KxQynMsUPC5bFDXP+xQ/YYskOPMrJDKUyyQ8JlskNcf7JD9piyQ4+y
skMpzLJDouWyQ1z/skP2GLNDjzKzQylMs0MrZ7NDXH+zQ/aYs0OPsrNDKcyzQ8Lls0Nc/7ND
1Ri0Q24ytEMpTLRDwmW0Q1x/tEP2mLRDj7K0QynMtEPC5bRDXP+0Q9UYtUOPMrVDCEy1Q8Jl
tUNcf7VD9pi1Q26ytUMIzLVDwuW1Q1z/tUP2GLZDjzK2QwhMtkPCZbZDXH+2Q9WYtkNusrZD
Kcy2Q8LltkNc/7ZD9hi3Q48yt0MpTLdDwmW3Q1x/t0P2mLdDbrK3QynMt0PC5bdDO/+3Q/YY
uEOPMrhDCEy4Q6JluENcf7hD9pi4Q4+yuEMpzLhDwuW4Q1z/uEPVGLlDjzK5Q5hOuUPCZblD
XH+5Q/aYuUOPsrlDKcy5Q8LluUNc/7lD1Ri6Q48yukMpTLpDwmW6Q1x/ukPVmLpDj7K6QynM
ukPC5bpDO/+6Q9UYu0OPMrtDKUy7Q8Jlu0Ncf7tD9pi7Q4+yu0MpzLtDwuW7Q1z/u0P2GLxD
jzK8QylMvEPCZbxDXH+8Q9WYvEOPsrxDKcy8Q8LlvENc/7xD9hi9Q48yvUMpTL1DwmW9Q1x/
vUPVmL1Dj7K9QynMvUPC5b1DXP+9Q9UYvkOPMr5DKUy+Q6JlvkM7f75D9pi+Q4+yvkMIzL5D
wuW+Q1z/vkPVGL9DbjK/QwhMv0OiZb9DXH+/Q/aYv0OPsr9DCMy/Q8Llv0Nc/79D9hjAQ48y
wEMITMBDwmXAQ1x/wEP2mMBDj7LAQynMwEPC5cBDXP/AQ/YYwUOPMsFDCEzBQ8JlwUNcf8FD
1ZjBQ26ywUMpzMFDwuXBQ1z/wUPVGMJDjzLCQylMwkOiZcJDXH/CQ/aYwkOPssJDKczCQ8Ll
wkNc/8JD9hjDQ48yw0M1TsNDwmXDQ1x/w0PVmMNDj7LDQwjMw0PC5cNDXP/DQ/YYxEOPMsRD
KUzEQ8JlxENcf8RD1ZjEQ4+yxEMIzMRDwuXEQ1z/xEO6GcVDbjLFQwhMxUPCZcVDXH/FQ/aY
xUOPssVDKczFQ8LlxUNc/8VD1RjGQ48yxkMITMZDwmXGQzt/xkPVmMZDj7LGQynMxkPC5cZD
O//GQ/YYx0OPMsdDKUzHQ8Jlx0M7f8dD9pjHQ26yx0MIzMdDwuXHQ1z/x0PVGMhDjzLIQylM
yEOiZchDXH/IQ9WYyEOPsshDKczIQ8LlyENc/8hD1RjJQ48yyUMITMlDwmXJQ1x/yUPVmMlD
brLJQwjMyUPj5clDXP/JQ9UYykOPMspDCEzKQ8JlykNcf8pD9pjKQ4+yykMpzMpDouXKQ1z/
ykPVGMtDjzLLQylMy0PCZctDXH/LQ/aYy0OPsstDCMzLQ6Lly0M7/8tD9hjMQ48yzEMITMxD
omXMQ1x/zEPVmMxDbrLMQwjMzEPC5cxDXP/MQ9UYzUOPMs1D30/NQ8JlzUM7f81D1ZjNQ26y
zUMpzM1DwuXNQ1z/zUPVGM5DjzLOQylMzkPCZc5DXH/OQ/aYzkOPss5DCMzOQ6LlzkNc/85D
9hjPQ24yz0MpTM9DwmXPQ1x/z0P2mM9DbrLPQwjMz0Oi5c9DXP/PQ9UY0EOPMtBDKUzQQ8Jl
0ENcf9BD9pjQQ4+y0EMpzNBDouXQQ1z/0EPVGNFDbjLRQylM0UPCZdFDXH/RQ9WY0UNustFD
CMzRQ8Ll0UM7/9FD9hjSQ24y0kMpTNJDwmXSQzt/0kP2mNJDj7LSQynM0kOi5dJDXP/SQ9UY
00OPMtNDKUzTQ6Jl00M7f9ND9pjTQ26y00MIzNNDouXTQ1z/00P2GNRDbjLUQwhM1EPCZdRD
O3/UQ9WY1ENustRDCMzUQ8Ll1EM7/9RD1RjVQ48y1UMpTNVDomXVQzt/1UP2mNVDj7LVQynM
1UPC5dVDO//VQ/YY1kOPMtZDKUzWQ8Jl1kNcf9ZD1ZjWQ26y1kMIzNZDwuXWQ1z/1kPVGNdD
jzLXQwhM10PCZddDO3/XQ9WY10OPstdDCMzXQ8Ll10M7/9dD1RjYQ48y2EMpTNhDwmXYQzt/
2EPVmNhDj7LYQynM2EOi5dhDO//YQ/YY2UOPMtlDKUzZQ6Jl2UM7f9lD9pjZQ26y2UMpzNlD
ouXZQzv/2UPVGNpDbjLaQwhM2kPCZdpDXH/aQ9WY2kOPstpDCMzaQ6Ll2kM7/9pD9hjbQ48y
20MITNtDomXbQzt/20PVmNtDbrLbQynM20Oi5dtDO//bQ/YY3EOPMtxDCEzcQ6Jl3EM7f9xD
1ZjcQ26y3EMIzNxDouXcQzv/3EPbGd1DjzLdQylM3UOiZd1DO3/dQ9WY3UOPst1DKczdQ6Ll
3UNc/91D9hjeQ24y3kMITN5DomXeQ1x/3kPVmN5DbrLeQynM3kOi5d5DO//eQ9UY30NuMt9D
CEzfQ6Jl30M7f99D1ZjfQ26y30MIzN9DouXfQzv/30P2GOBDbjLgQwhM4EPCZeBDO3/gQ9WY
4ENusuBDKczgQ6Ll4ENc/+BD1RjhQ48y4UMITOFDomXhQzt/4UPVmOFDbrLhQwjM4UO66eFD
O//hQ9UY4kNuMuJDKUziQ6Jl4kNcf+JD1ZjiQ26y4kMpzOJDouXiQzv/4kPVGONDbjLjQwhM
40PCZeNDO3/jQ/aY40NusuNDKczjQ6Ll40M7/+ND9hjkQ24y5EMITORDomXkQzt/5EPVmORD
j7LkQwjM5EOi5eRDXP/kQ9UY5UOPMuVDKUzlQ6Jl5UM7f+VD9pjlQ26y5UMpzOVDouXlQzv/
5UPVGOZDbjLmQwhM5kOiZeZDXH/mQ9WY5kOPsuZDKczmQ8Ll5kM7/+ZD9hjnQ24y50MpTOdD
wmXnQzt/50PVmOdDbrLnQwjM50Oi5edDXP/nQ9UY6EOPMuhDCEzoQ6Jl6EM7f+hD9pjoQ4+y
6EMIzOhDouXoQ1z/6EP2GOlDjzLpQwhM6UOiZelDO3/pQ9WY6UNusulDCMzpQ6Ll6UM7/+lD
1RjqQ24y6kMpTOpDomXqQzt/6kPVmOpDj7LqQwjM6kOi5epD</AssayXData><AssayYData Points="900">0jg+vZzUZL2F54O9tJ2Xvd4wr72itMC9CtDIvXhC071PFuy9nksAvsaS8b0OsgC+WO8BvlDc
C74TOQq+5PELvsUIDb7yfhG+IToRvtbQFb4x2xG+jycVvgxIGb6vyBa+ARoWvriOGL6jkhu+
C6sZvgoXGr6Vwhm+c4gavhFkG77AsRy+JYcWvmwdHr4FEhq+8FMgvmxLGr45bxe+N6Mavhpg
Gr7JzRq+qvIZvjRFHL6byBy+Up4avizmFr5Eoxy+MeQcvu3rHL4gbhe+W5cZvts1F74kIRq+
Ot4UviINFr7TTBm+dHQavom5F76KvRe+aYwXvjmXF77MbxW+isoYvg2NEr7OiRa+wjoYvjmj
F74iIBi++0IVvvRXEr6epxa+RjQVvnQTFr4hDBS+P8AUvlh3Fb7xzBS+8IsYvrGjD756xhC+
J8gQvoyfEr4UVQ6+chETvqyqDr7Dfw++yz4MvvTIE75FORO+PHsNvlCSEL7qmBC+WmYNvvkF
Db7Odgq+Y1MQvh2gDL4GEAa+xzsQvlwZDr7btwu+IFUNvjRRDL6+5wu+vWYKvgIhDb6bvQe+
UV4IvoL2Cb76YA2+0esKvs+MCL7DDQe+WWEEvjxXBr7ywAa+sv0Evnh8Br6W2wS+3ZAHvpFi
A75pHQK+97gDvgL3Br6TnAW+dzgCvgFRBb6q7f695BEAvhO3BL7IDQG+Hqj8vblCBb7e1/m9
WPT/vVd5AL4cQQS+EyUAvnIS/71yBAO+Vl4BvndOAL6gX/y9jNL/vdl7+L17Dv29rOz8vdQN
+726if695hX4vXGb873zz++9oSL7vYy/9b1Ckv+9n2H5vcwF9L1r1vC9N6D1veOi+b2J6fq9
b6fuvd9c9b14X/G9FTnzvfdQ4730w+i9FxzzvWdT7r2VKfK9IzDnvdP88b2MOu69hX3jvfmg
7L34uOm93EXsvbrs7r0Um+u9YfLgvZFO672Cgdm9f5rkvTR68r0fh+K9ESLkvdov8L2Qx+S9
oTTdvbFq1r3TP9i9Jm7evUsp3L3VrN29h7jlvVWk4L17H9+92SPgvbUO3L3jheS93PzevUB7
2r3QSN29jD/XvYX42L0wFd+9BZDgvX1a4L287NO9+xjUvZRA1L2oINW9U8Lcvd4f0b3/Dd29
8azQvU1z0L3qMtO9qcfUvaOa071+TNm93MDYvYc2yr2PK8698FnXveVqzb0Y9tK90ZnPvYY4
072wo8+9aDTdvVDczb2bZM29j6DKvR4dzL073869kxHIvU+wyL1i48e9lgDQvTGu0L1IcMy9
RZzTvVR9x70kqMq9VVzLvdVUyr1OLr692AzGvel2xr3Y2se9eEnPvbm/yr2x5s29xAnGvfLo
y70vEMm9jv/IvR/jzL3LWr29lFvIvcjjwb3Efrq9qZ7DvfLOwr0oWLm96MG+vW7kwr0X0cO9
fzLHvRM8vb3zxsO9fpvFvXiXvb1BDb29RMjBvdgnur07fbm9lY22vaMnub38Xby9VvO0vVqV
ur3HMry9el22vWygtb0Zb7W95Hy2vVGdur2yebW9A+i1vXBVvL3+t7K9Jfm0vXXStb1u9K29
+4SqvXm0qb2qF7G9DbexvSPmtr27Ara9Ewm0vVgVpr3AFLG9dbmzvT3Fsb3JEKe9VRWuvS4O
s72RRKa9cbaxvXw/qb322K69GSqyvRe3p71uuqG92ZKrvajHq72jLrG9lWatvQt6ob0W26a9
kSWovZ4Gsb2hnaa9WqyqvZOqob3ouaK9n+usvdevp72DX5y9ljutvaIknr3l2aS9qcGkvT6R
or1Vb6K9etaevQQUqb0dLqO91iyVvf75nr3vW6i98jGkvcKYmr0L9Zi99cifvVQunL2kyaC9
m4qivUrlm73R15m9Xrqhvc0Gnb0y86O9LLSbvZW4jb3KOZ29KE6TvUM4oL1taJO9FzqSvShi
mb36WZm9G4GgvR0Kk70rEpe9+qeZvTPRlb2UPJS9c5OUvXIDmL3abpW9WR2WvYTLjb0Gc5O9
AqaZvdHxjr1fBZq9IFqKvbMOjb3ZJpa9MNKOvQoVmL3/8Y69jyqZvSfrkr2y2Y691vqMvdfz
mL0BRIm9RZGOvc1Ejb12fYi932KOvcjfkL0W+4O9FuOJvST8gr17sZC9ipyTvft3ir09pYi9
TYiIvaNVkL28pou9UlyCvWx/hr0ORYO99ieFvaSnib1DsIe9JsmBvRwGib33fHu95e6BvfKh
cL1ebnK9UEN9vZFMib0raIW95rx+vUvpeb3f5YO9/uaHvRSTfr2uNXW9Yrd8vUS2hL3BBXG9
13aEvdQIgL2rJIS9/XF0vVcjd70PTIC9hGp9vTWSdb3UQHm9ez91vVzge72xBXu9SSJ0vahE
Xb3s/3i9CR9wvTntfr3KPHS9CmN3vZduf73SVHS91upvvWPScb1J+HO9NtlzvUuEZ70/jGO9
wmhuvaW+dr3KyW29yFp0vUpsd72bOXi9pD1tvW1Bab1R8Fa9IfNcvUGkY70asWu9pzFevfi5
ar0DzWa9bfBbvUbFTr0koGC9mB5hvS/uab2thFW9UC9ovRfYbL1z4Fa9PupTvauQYr25C1q9
VzRevWXmSb0fmFq9VM1gvXUESb0UqV+9L8BaveF2Vr3l61u9QNZXvSPkYL3GpmW9F6xavUxE
VL2eeT+9BvpZvawGT721LUm9rbJZvctaWr2mFUS9kjBIvWDFUr3s8ke9eklCvZ5BRL1YRUy9
uJJBvW2jPr208lS9UcU3vcwgVL2KbEy9x99LvXjBP736TU29UfxMvdn+TL0I9C+9LVxKvVgD
XL0r90C9xtZFvWobTL0LODK9EOFNvXCuMb2sbkW9x+5DvS2XMr0heDq9+15BvRvJO734yjC9
S5Q1veSvQr2ADz29jPs5vclOLr2hlzm9ckcwvZ3iKb3Z/jW978lFvcZKM70mYS29Rv0yvSrR
JL0wxDy9i1Auveh7Nb2HTCa9Rw4tvd5EG72C+CW9dgU9vavxRr1dvym9lAMivdQINr3uSim9
0kkqvU8nJr25LRy9cyAhvfqOJb2OyiK9zhoivd6LKL0ODw69nLs0vWxfE70mRhu9/cEvvQ0q
LL03Sy29f5YUvUUzJL3sIBy9KK4ivY0JJ72Few+9vq4XveQODL1eJgy9bwEfvfy0qLz5kxa9
Rt4SvfqaF701hwm9Q+gKvRciGb211BW9jSQVvYOXBr2giRi9bHQQvW98Fb3TUP+8QIIXvdvK
C71xPwm9lNwTvfDsBL1CEBO9hEUivdN8Db0De/68GdAbvf2JEL1peBa9YQT3vMeJ9rwl/xa9
1mQcvcMeBr2Bnu68CkgJvbyVD73k7v28bzoDvTU6+byKVQK9HkwWvU+6Bb2pewO9g+/vvNqY
Ar1Put+8efgEvUQqDL19Se+8BHfbvKJb37woRf+8rPwDvQSl9rxpQ+68ZAcDvSt+A71bnfG8
9S3evKDq3bwkve+8lH7qvP5P7LwTCP28MaTgvB9p+bx228+8TA7wvKhd3Lyw5/u8fOICvdut
1rwy2OS8SCLSvIPfybwo4Lq8J/0HvaZlzrxzL++8q9XFvN8T5Lzzg+a8utO8vOUQtrw1vfO8
WM/IvFISvbyt/8W8GcvPvPQQs7xZoMi8fHjFvIxLs7ykwra8cEnavGEAwbzcva+8YBTWvNTC
trymMcW8lkrCvKqGqryYzqS8wGPAvCl3s7wNP868xmKnvOgjyLylv8a8g06evCdfrrwwbJ28
SfahvKzLrbwjg6a8Dz+dvFzWlryMu5S8r6jMvDCikrwRKLO8yJiivE13srwZOJ68fDuHvCqz
qLxPy5e8cDyzvHk1k7wzvIK8c9+ivM2Gl7zIP6m8/8agvFxNjbzggYS8oU2ovFNPirz8wJO8
+zGQvGuEm7yP53y8gN+VvEmwkLz8pY28DyqHvEnbXLyjvHW8Qg1qvNVvLryzg5e8DAxlvBV3
e7zVuIu8WUqBvPF0e7zJG268FURhvEsfKbzzAga8EM1evE46CLytfXm81w2QvIFoTryMAJy8
ypkOvGEqgLxbTmO8x5gUvH6DUbz2TCu8J8JavFMVWrxZ22G8YtWzuwOObbys91S8adAivH5e
MLxKHia8XmNFvCmaULwRV/27bsdSvCURTLzkFSS8YoYgvH/NJLziZhq857krvFckbrz1OR68
N7hjvPJeBrxiHqa7WZMavC5VAbz4ZBS8TsAivEw9Crw8rU681hgcvNRgGbzRZRe8UJQBvG9n
KbwaybC7YZwfvCETuLtn3zS7Bp3Ou4GeC7xh+B28vgWeu9f0Hbxmu/27g9u6u0Vf0Lsp7hK8
3MaMuziPbrtQTAu8/lpXu2tyALzyB4y7rRdXu38Csrsboy68FxG/u/92mrv+lWW7vK3ju7ug
TrtEzrq7eZN5uzsIF7u5g6m7Fgl0OeSGEbvDbYu62eiZOS6tdrtY5UW7G5r5u94/ZbuIC6S7
U1F2uy6n0Lus9IC5M9gZuUveBLuEVw67ElxQuy2injnNTLM6vtDYuZkXUruEVwa7yaKCOqbg
hru9DTk7WL8EO9bdGjpJbLw6WXkou+WWIzvqc0i67GETu+AHz7uq+Qk55uHXuV9R1Lhf1ok6
jKpzuz30tDqggoY775xEO4/ihjpav7M6us/cukdPxDpK4LU7JuhIO29yn7pZzJE7bd0Su7sN
hjv9Dy87uylIuqIbdjsmBgM8rg71O7ADfzn7Cak7LAhMOsOQazvxk4A7O1iBO6SHiDsQoH87
88qHOm7QjDsqSaE7ckMIPDEOjztl7uk74PYGOwdJzzuR16Q7</AssayYData></Step><Step><CommonData><SampleLocation>1</SampleLocation><SampleID></SampleID><SampleGroup></SampleGroup><SampleInfo></SampleInfo><SampleRow>G</SampleRow><SamplePlate>1</SamplePlate><WellType>BUFFER</WellType><Concentration>-1</Concentration><ConcentrationUnits>µg/ml</ConcentrationUnits><MolarConcentration>-1</MolarConcentration><MolarConcUnits>nM</MolarConcUnits><MolecularWeight>-1</MolecularWeight><Temperature>25</Temperature><StartTime>4257906</StartTime><AssayTime>180</AssayTime></CommonData><FlowRate>600</FlowRate><StepType>DISASSOC</StepType><StepName>Dissociation</StepName><StepStatus>OK</StepStatus><ActualTime>180</ActualTime><CycleTime>0.2</CycleTime><AssayXData Points="900">PP/qQ9YY60NvMutDCUzrQ6Jl60M8f+tD1pjrQ2+y60MJzOtDouXrQzz/60PWGOxDTjLsQwlM
7EOiZexDG3/sQ9aY7ENvsuxDCczsQ6Ll7EMb/+xD1hjtQ04y7UMJTO1DgmXtQzx/7UPWmO1D
b7LtQwnM7UOC5e1DG//tQ9YY7kNvMu5DCUzuQ6Jl7kM8f+5D1pjuQ2+y7kPoy+5DouXuQzz/
7kPWGO9DTjLvQwlM70OiZe9DPH/vQ9aY70Nvsu9DCczvQ6Ll70M8/+9D1hjwQ28y8EMJTPBD
omXwQzx/8EPWmPBDTrLwQ+jL8EOi5fBDPP/wQ9YY8UNvMvFDCUzxQ6Jl8UMbf/FDtZjxQ06y
8UMJzPFDouXxQzz/8UPWGPJDbzLyQwlM8kOiZfJDG3/yQ9aY8kNvsvJDCczyQ6Ll8kMb//JD
tRjzQ28y80MJTPNDgmXzQzx/80PWmPNDTrLzQwnM80Oi5fNDG//zQ7UY9ENOMvRDCUz0Q6Jl
9EM8f/RDtZj0Q2+y9EMJzPRDouX0Qxv/9EPWGPVDbzL1Q+hL9UOCZfVDG3/1Q7WY9UNvsvVD
6Mv1Q6Ll9UM8//VD1hj2Q28y9kMJTPZDgmX2Qzx/9kPWmPZDb7L2Q+jL9kOC5fZDPP/2Q9YY
90NvMvdDCUz3Q6Jl90M8f/dDtZj3Q2+y90Poy/dDouX3Qxv/90PWGPhDbzL4QwlM+EOiZfhD
PH/4Q7WY+ENvsvhDCcz4Q4Ll+EM8//hDtRj5Q04y+UPoS/lDomX5Qzx/+UPWmPlDb7L5QwnM
+UOi5flDPP/5Q9YY+kNvMvpDCUz6Q6Jl+kMbf/pDtZj6Q06y+kMJzPpDouX6Qxv/+kPWGPtD
TjL7QwlM+0OCZftDG3/7Q9aY+0NvsvtD6Mv7Q6Ll+0Mb//tDtRj8Q28y/EMJTPxDgmX8Qxt/
/EPWmPxDkLL8Q+jL/EOC5fxDPP/8Q9YY/UNvMv1DCUz9Q4Jl/UM8f/1DtZj9Q2+y/UMJzP1D
ouX9Qzz//UPWGP5DbzL+Q+hL/kOiZf5DG3/+Q7WY/kNvsv5D6Mv+Q6Ll/kMb//5DtRj/Q04y
/0PoS/9DomX/Qxt//0O1mP9Db7L/Q+jL/0OC5f9DPP//Q1oMAEQ4GQBEBCYARNEyAESOPwBE
a0wARDhZAET0ZQBE0XIARJ5/AERrjABEOJkARASmAETRsgBEjr8ARFrMAEQ42QBEBOYARNHy
AESe/wBEawwBRDgZAUQEJgFEwTIBRI4/AURaTAFEOFkBRPRlAUTRcgFEjn8BRGuMAUQ4mQFE
9KUBRNGyAUSOvwFEa8wBRDjZAUT05QFEwfIBRJ7/AURrDAJEJxkCRPQlAkTRMgJEDUICRFpM
AkQ4WQJEBGYCRMFyAkSefwJEWowCRCeZAkT0pQJE0bICRJ6/AkRrzAJEONkCRATmAkTR8gJE
jv8CRGsMA0QnGQNEBCYDRNEyA0SePwNEWkwDRDhZA0T0ZQNEwXIDRJ5/A0RajANEOJkDRASm
A0TBsgNEnr8DRFrMA0Q42QNEBOYDRNHyA0SO/wNEWgwERDgZBEQEJgRE0TIERI4/BERrTARE
J1kERARmBETBcgREnn8ERFqMBEQ4mQREBKYERNGyBESevwREa8wERDjZBEQE5gREwfIERJ7/
BERaDAVEOBkFRAQmBUTBMgVEjj8FRGtMBUQnWQVE9GUFRMFyBUSOfwVEWowFRCeZBUT0pQVE
wbIFRJ6/BURrzAVEONkFRPTlBUTR8gVEjv8FRFoMBkQ4GQZE9CUGRNEyBkSePwZEa0wGRDhZ
BkT0ZQZE0XIGRI5/BkRrjAZEOJkGRASmBkTBsgZEjr8GRGDNBkQn2QZEBOYGRMHyBkSO/wZE
awwHRCcZB0T0JQdEwTIHRJ4/B0RrTAdEOFkHRPRlB0TBcgdEnn8HRFqMB0QnmQdEBKYHRNGy
B0SevwdEa8wHRCfZB0T05QdEwfIHRI7/B0RaDAhEJxkIRAQmCEQjMwhEnj8IRFpMCEQnWQhE
9GUIRMFyCESOfwhEa4wIRCeZCEQEpghE0bIIRI6/CERrzAhEJ9kIRPTlCETR8ghEjv8IRGsM
CUQ4GQlE9CUJRMEyCUSOPwlEWkwJRCdZCUQEZglEwXIJRI5/CURajAlEJ5kJRPSlCUTRsglE
jr8JRFrMCUQn2QlE9OUJRMHyCUSe/wlEWgwKRDgZCkT0JQpEwTIKRI4/CkRaTApEOFkKRPRl
CkTBcgpEjn8KRGuMCkQnmQpE9KUKRMGyCkSOvwpEWswKRCfZCkQE5gpE0fIKRJ7/CkRaDAtE
JxkLRPQlC0TBMgtEjj8LRFpMC0Q4WQtEBGYLRNFyC0SOfwtEWowLRCeZC0T0pQtEwbILRI6/
C0RazAtEONkLRPTlC0TR8gtEjv8LRGsMDEQnGQxEBCYMRNEyDESOPwxEWkwMRCdZDET0ZQxE
0XIMRI5/DERrjAxEJ5kMRPSlDETBsgxEnr8MRFrMDEQn2QxE9OUMRMHyDESO/wxEawwNRDgZ
DUT0JQ1E0TINRJ4/DURaTA1EJ1kNRARmDUTBcg1Ejn8NRFqMDUQnmQ1E9KUNRNGyDUT2wA1E
WswNRCfZDUT05Q1EwfINRI7/DURaDA5EJxkORAQmDkTRMg5Ejj8ORFpMDkROWg5E9GUORMFy
DkSOfw5EWowORCeZDkT0pQ5E0bIORI6/DkRazA5EJ9kORPTlDkTB8g5Ejv8ORGsMD0QnGQ9E
9CUPRNEyD0SOPw9EWkwPRCdZD0T0ZQ9EwXIPRI5/D0RajA9EJ5kPRPSlD0TBsg9Ejr8PRFrM
D0Qn2Q9EBOYPRMHyD0SO/w9EWgwQRCcZEET0JRBEwTIQRI4/EERaTBBEJ1kQRARmEETBchBE
jn8QRFqMEEQ4mRBE9KUQRNGyEESOvxBEa8wQRCfZEET05RBEwfIQRI7/EERaDBFEJxkRRPQl
EUTBMhFEjj8RRFpMEUQnWRFEJWYRRMFyEUSOfxFEWowRRCeZEUT0pRFEwbIRRI6/EURazBFE
J9kRRATmEUTB8hFEjv8RRFoMEkQnGRJEBCYSRMEyEkSOPxJEWkwSRCdZEkQVZhJEwXISRI5/
EkRajBJEJ5kSRPSlEkTBshJEnr8SRFrMEkQn2RJE9OUSRNHyEkSe/xJEWgwTRCcZE0T0JRNE
wTITRJ4/E0RaTBNEJ1kTRPRlE0TRchNEjn8TRHuME0QnmRNE9KUTRMGyE0SOvxNEWswTRDjZ
E0T05RNE8vITRI7/E0RrDBREJxkURBUmFETBMhREjj8URGtMFEQnWRREBGYURMFyFESOfxRE
a4wURCeZFET0pRRE0bIURJ6/FERazBREJ9kURPTlFETR8hREnv8URGsMFUQnGRVEBCYVRNEy
FUSePxVEWkwVREhZFUQEZhVEwXIVRI5/FURajBVEJ5kVRASmFUTishVEjr8VRGvMFUQ42RVE
9OUVRMHyFUSe/xVEewwWRDgZFkQEJhZE0TIWRJ4/FkRrTBZEOFkWRARmFkTRchZEnn8WRHuM
FkQ4mRZEBKYWRNGyFkSevxZEa8wWREjZFkQE5hZE0fIWRJ7/FkRrDBdEOBkXRAQmF0TRMhdE
nj8XRGtMF0Q4WRdEBGYXRNFyF0SefxdEa4wXRDiZF0QEphdE0bIXRJ6/F0RrzBdEONkXRATm
F0TR8hdEnv8XRGsMGERYGRhEBCYYRNEyGESePxhEa0wYRDhZGEQEZhhE0XIYRJ5/GERrjBhE
OJkYRASmGETRshhEnr8YRGvMGEQ42RhEBOYYRNHyGESe/xhEawwZRDgZGUQEJhlE0TIZRJ4/
GURrTBlEOFkZRARmGUTRchlEnn8ZRGuMGUQ4mRlEBKYZRNGyGUSevxlEa8wZRDjZGUQE5hlE
0fIZRJ7/GURrDBpEOBkaRAQmGkTRMhpEnj8aRGtMGkQ4WRpEBGYaRNFyGkSefxpEa4waRCeZ
GkQEphpE0bIaRJ6/GkRazBpEONkaRATmGkTB8hpEnv8aRGsMG0Q4GRtEBCYbRMEyG0SePxtE
a0wbRDhZG0QEZhtE0XIbRJ5/G0RrjBtEOJkbRASmG0TRshtEnr8bRGvMG0Q42RtEBOYbRNHy
G0Se/xtEawwcRDgZHEQEJhxE0TIcRJ4/HERrTBxEOFkcRARmHETRchxEnn8cRGuMHEQ4mRxE
BKYcRNGyHESevxxEWswcRDjZHEQE5hxE0fIcRJ7/HERrDB1EOBkdRAQmHUTRMh1Enj8dRGtM
HUQ4WR1EBGYdRMFyHUSefx1Ea4wdRDiZHUQEph1E0bIdRJ6/HURrzB1EONkdRATmHUTR8h1E
nv8dRGsMHkQ4GR5EBCYeRNEyHkSePx5Ea0weRDhZHkQEZh5E0XIeRJ5/HkRajB5EOJkeRNqm
HkTRsh5Ejr8eRGvMHkQ42R5EBOYeRPLyHkSe/x5EawwfRFgZH0QEJh9E0TIfRI4/H0RrTB9E
J1kfRARmH0TRch9Ejn8fRGuMH0QnmR9EBKYfRNGyH0Sevx9Ea8wfRDjZH0QE5h9E0fIfRJ7/
H0RrDCBEOBkgRPQlIETRMiBEnj8gRFpMIEQ4WSBEBGYgRNFyIESefyBEWowgRDiZIET0pSBE
0bIgRJ6/IERrzCBEONkgRATmIETR8iBEnv8gRMkOIUQ4GSFEBCYhRNEyIUSePyFEWkwhRDhZ
IUT0ZSFEwXIhRJ5/IURrjCFEJ5khRASmIUTRsiFEnr8hRGvMIUQ42SFEBOYhRNHyIUSe/yFE
awwiRCcZIkQEJiJEwTIiRJ4/IkRrTCJEOFkiRARmIkTRciJE</AssayXData><AssayYData Points="900">PrIfuzBTBTxwycU8j8oKPa2IKT2r6mU9DP5qPYWWlT2T4Zc9tqayPXjftz20uq09QQbOPSkD
0T2Cq8k9797PPaBr0z1MV9Q9UpfTPfd22D0S8dc9NRfdPT0e2z1faNQ9DaPXPUH72j2J8dk9
KonQPcm11z2QGNg9+RPePb4exT10sdI9+w/XPZ9E1z0t7NI9PRvYPQTk1z0zTtI91Z/MPdaV
2j2kPdE9oZnFPVMlyz08s849RqDRPa9PzD3pbdE9gunOPbWIyT0kztA9Hh/GPdpHxD3sMM89
AKPVPbQlxT0R1ME9npzDPSYAvz3Fq8s9PWfHPc6rxT1pX8g9jNHIPW6lwj2a4cU9btq/PfED
zD2Lj8I9h1TGPe/Bwz0waMI9pju+PXCFwj3qAsY9oTLIPYm5wz0ghsc91iPFPdr2vT22x7s9
D+K8PddyuT2u5r09Zz+5PSZ7vz2d37w9rfK2PVBIuz0bZLY9quC9PXwbwj0lDLs9I5nCPc35
vT0fkrk9ASy8PbEAwD313LM9v5+zPZNYuj3qlLg9mY2+PfcexD2AXLg9or27PXMnvT0KGLg9
w9m7PScBvT2i5L49jJe1PXr9uT0L/ro9OVGvPbhzuT0647I9QZy6PfJ8vD2FabE94xi/PSrN
tD35O7Q9JoyxPZ9kuj3ud709HuOuPc31rj0sHLk9+b64PUdYtz0dlLA9HYOxPcKeqz1kd7A9
XhG1PajZtT1S0Lc9mVq7Pbhpqz2IPrA9wri1PR4JtT1307k9UUOyPTNwuj2YWbM9O1mtPYqO
tj3Bwrc9lpuwPZdeuD0LZqc9hAC0Pf+Auz3zjrk9JBK5PZBItj0XX7k9SqOyPVkstj3ruag9
R4i6PdvCsz1v/LA9J/GqPRTPrD1yr6s9m3evPffgrj3QA7I9B7KuPaHprT2r0q89YmuuPabv
vj1NzLI9BtenPQ2urT27Y649R5CoPYtLtD0wyqY9U8q2PfOFsD3Cnas9KMy2PbGJqD0326s9
pT2pPThQsz3iJbY93jmsPRWVsT3Y1509l5+rPYVOrT1TSa89/SiwPWnWqz3K5Kw9koqnPQsm
qz3s/rM90iKsPRMzrD3aoLg9DTSsPXOjtT059a09WTGxParkpz1aiac963CqPQMYsD20EqY9
q36wPS7Qqz09rq49s3WzPWbnrT0ytq49Iq6sPapkrj03g609hBi6PVxgrT0AEa09HYOoPe7Y
tj11fbQ9k5WoPRtLrT2el7Y94d+sPT0nsT2x5bQ9XFeuPdR/rT3a77I9GQmrPZJwqz2HI6c9
qs2zPa6VrD00Yac9AlCtPQz8qT0Lx7I9mdOuPTlZqD3pLas9jTqoPXL/qz07dqE9576sPbIU
tz2HO6g9ieKsPer9oj0CQKU9ezuxPYknqD3eY689JfqoPZvIrD0qtas9FbimPaAirz0GjK49
/v6sPRlzsT2DMqo9amaoPXUXtj2Xa6o97d6tPdRdsD2dP6w9RtSsPVAWrT3KdbA9R3KzPfAZ
rz0QpK49sGmlPSTWrz0sA7A9fwmwPU4HsD1qpak9qn6yPVZpsD3nIao9scipPZ6mpT1u0ak9
hSGoPZuasD2/kKw9AdeoPd/qrj14Oqk9Ao2sPe46rD1uMKk9AIepPZKSqD18gKs941GyPW14
sD1S97E9A4GlPRlioz2u6qw9+l+sPVeMpj0l9Ko97euvPcDOqD28GKo9ZmutPchXtT0j7bQ9
X4mnPYW4qz3AUbI9uNCvPSa/sz0juqw9BOmuPTxKpz14uKg97UulPSprsz0Uda49UzWqPfHb
rD3MP689YGa0PYL2qT0Rxqg9gLylPXX7nj2QZbE9G5qwPc4Bpj3LbKc9tY+nPdtKpj0EKa09
/eWrPSgepj3v26U9hAysPUkxrT0mb6o9SfCxPfdcsD10dqA99MGjPfMurD3ygKw9H/KjPQ9k
rD3bZKE9OuWiPaAWsj3n1aw96hajPcWtpz1n7aA9432sPbRWqT066as99tKwPcFHrT1as6o9
dkilPbEopj3ycKo9ctGtPe7Nqj2u/KQ9wfWvPUi5oT0aMK89b62mPfGkrj0B8qs9h8+sPY7K
qT3maaw9mSSxPRBmpT2up6g9IpimPfDKpT1G8aA9+dKnPb8qoT0lfKM9wcunPb4Mrz07uK09
d160PYeJpj0HIKY90rqjPWOcoz05J7M9qGeuPdYPrj1Ilq09bdSkPc60rj3piKc9EiaxPacf
sz2tx649nMmtPS7CqT3nE7I9LtOtPVp9qz35las9ptKtPc8XrT1YOpg9GTelPXEIpz0VXq09
L8qwPaMUqT3muqs9VwCoPZU3sz20f6g9vlmjPWvIpT3TAqg91OKsPegpqj1Rqqo9FoaoPdyY
qz3rm6c9sa+uPdoDsj0Zm7A9FMCmPWJkrz3ezaY9eHmsPaWkqj1PTKk9yAmmPXZLsT0udKs9
Xp+3PaLNrD3NaaU9PeunPQoZqz0jMas9oQupPViHrz2vILA90uOoPTsJpT394qc9dyOwPVbj
qz2TD6c9BrKlPbQ7tT0q46g9xT6sPf1/rT0JXrA9N8+sPXknqD3OLqc9i1CnPb+/rT381Ks9
fpqwPX2vqz2mgbQ9P2WxPQzPpD3/Bq09/pmoPUDttD1v0rE9EEWkPRgprT1Hsa09v3yyPavu
pT2V6q09J5isPeswqj3vW6w9BUKlPVwMtT3wwKo9GE6qPSeEqj0WqKg9w5mzPfTNqj3r2Lg9
bgOxPSnhrD3fMLQ9YrezPU98rT2AorE9DnCtPSC9rj16W7A9iAmrPdifqT36qKs9bUGiPSFh
sT0BEa893MGuPbsCsT1UGrE9FmOrPd6Ioj1zaqk9ppurPYbfrj0eBa09eDKtPfO+sz1KRK09
hsSvPbDUsT3eBrc94FCvPRJ0rj1Afbg9Tu2pPXqnrT3inbM9gvuqPZd2rz2EbK49MLavPRGQ
qz2bGK891SC0PYrfrD2y9rA9wbimPeKVrT3T0rI9bjSzPfq9qD3F8qo9axeiPVS+rj3Jaqw9
0WSqPZzZrT2D5aw9YdOrPQC9rz1S+Ko9ZbOtPZBjrD2Cd6s92gGuPX3XqD0zhKQ9sYG4PWgq
sD2pK689gcSvPe/Ssz0EZK49LzyvPZposT09BLM9g2mxPY2rrj24k649wnWrPZaXsz0AKLA9
ZJ+sPUlIpz1kVKE9m0mwPW8ksT3t/as9C561PQbTrz0jnKc9xiSwPdphrj2O6Ko9sqKtPS+P
rT0guK49rzarPWExpz0icLI9CsisPaoesj2NlKo9hHKzPd1Qqz1T/6w9nomwPRPksj15l6o9
4MauPWh9sT1BPbE9jiWyPdEWsD3TvK497oOpPc/bqj1j9LM9TKa1PbiEuj210609BxmqPdql
sD3RnrA9S3+wPZOzqj1S96k97S2uPU85rT0wn689yoqsPQUdqT2ltrY99fOtPfi1rT0KhK89
vQywPXoFrz3SUKo9HvWsPSUZuT2pNrE92VCtPQTrtT28yqY94TysPUthsT0zzKc9C7e0PWog
rz245bI9tt6vPd5+sT3YWrA9fXysPeemsz0Awrg9k5exPUnzrT0BTbw9ymy5PSrFsj3y06g9
tcO1PeNsrT2/0LA9LGaxPZ+mrj2V2Lc94IizPXkIsT1x76897U62PfACuT2xa7U9b5uzPaoQ
sj0BILA9DAqwPakPtT2Uxaw9LQCvPeZytD2xELc9+ZGrPRmZtD39e7U9/bqzPVG2tT2+pLs9
D92rPRD0tj2InLA9kZqvPREtqz1cxrE9Vz2xPewBsz2aVa49KYawPZZPqj0HC6095S23PXA+
vT1y3a49DT2yPVCOsz3uYLE9hG20PT4EsD20R6c9YRmnPT1usz3zULY92ZixPRpfsz0kyqw9
T3KsPTfotD2/Pqs9V0WqPXpDsT3AXbQ9qcWyPefOrT0NM7A9Gq2tPRHTsT33eLc9cZa4PaaM
sT07qqw9UnatPaouuD3WybE9wKq2Pdjdrj3LKrQ9Mgu1PUgEsj2rgbA9BQWzPQSXsz331rw9
FhKwPS1BvD2pTbA9wiW4PYYluD37xLQ9t0C2PRZVsj2UBbc92wG0PSFfuj1YWa49UdSsPS8S
vz2HO7o9LVS3PVyIrj16XrU95zCxPcQfuD2hMbA9tsO6PRjotD2ePb097ja9PZWvtD2Aa7Y9
s1SwPTgpwT1L+7U9XlS0PfDMtT3habs9lumtPXDGuz2M96894aSxPV4+sz3ftrM9gXSwPaTT
sD0NGrU9kCexPcu8tT2LZbo9bmiyPVdCuz28b8A9+V6uPZK2sj3z57I9eI60PS73uz2SyrE9
PyevPbf4sj0gBrc93Ly0PaNptD2rJLw9xbnAPUZ7rj0xt7Y9gA62PZCbrz1YPq49GF6+PURu
uz0/47k9pMC+PZ6irj1NWKs9Rzy1Pbvrsz0fQbg9hE20Pe1bvT3YZrg9ocC4PSNJtz2oU7c9
Dz23PRsGuz1e/Lo940W4PRRYtD11z7g9RFazPZcFsj3NwLw99PGuPXIorj0Flbo9SLGxPZIG
tz06h709ZOWqPfU5sD3FDrU9C1CvPUUVuD3KErk9feK0PUy3rz3gI689E36vPaBRtD1Hu7M9
GBe/PQDSsD3KpLg9Kti9PeG8uj0BCbw9Jii9PW/xvT1+krk90JGxPTWitD39kbY9R1CwPeEQ
sz3jQr09Y7O4PSjXrz1I8Lc9xO+7PY7wuD1aJbQ9csq1Pbqauj26H7496+C9Pe2duz2iqr09
5mu5PXX8uz1yR7o9FMO/PfpGvz3l8rU9NHq8PbQ6uT1au7U9</AssayYData></Step><Step><CommonData><SampleLocation>11</SampleLocation><SampleID></SampleID><SampleGroup></SampleGroup><SampleInfo></SampleInfo><SampleRow>G</SampleRow><SamplePlate>1</SamplePlate><WellType>REGENERATION</WellType><Concentration>-1</Concentration><ConcentrationUnits>µg/ml</ConcentrationUnits><MolarConcentration>-1</MolarConcentration><MolarConcUnits>nM</MolarConcUnits><MolecularWeight>-1</MolecularWeight><Temperature>25</Temperature><StartTime>4447124</StartTime><AssayTime>5</AssayTime></CommonData><FlowRate>1000</FlowRate><StepType>KREGENERATION</StepType><StepName>Regeneration</StepName><StepStatus>OK</StepStatus><ActualTime>4.99999</ActualTime><CycleTime>0.2</CycleTime><AssayXData Points="25">nn8iRGuMIkQnmSJEBKYiRNGyIkSevyJEWswiRCfZIkQE5iJE0fIiRJ7/IkRrDCNEOBkjRAQm
I0TRMiNEnj8jRFpMI0Q4WSNEBGYjRNFyI0SefyNEa4wjRDiZI0T0pSNE0bIjRA==</AssayXData><AssayYData Points="25">3EE2wLGuQcAK4EfAJe9LwFmQT8DkY1LAlJBUwOHDVsCNjljAhWFawESeW8COM13AjSBewHXF
X8ARjGDAccxhwOOSYsBBQ2PAlhhkwKX6ZMDWq2XAXJBmwJsWZ8BJrWfAuN5nwA==</AssayYData></Step><Step><CommonData><SampleLocation>12</SampleLocation><SampleID></SampleID><SampleGroup></SampleGroup><SampleInfo></SampleInfo><SampleRow>G</SampleRow><SamplePlate>1</SamplePlate><WellType>NEUTRALIZATION</WellType><Concentration>-1</Concentration><ConcentrationUnits>µg/ml</ConcentrationUnits><MolarConcentration>-1</MolarConcentration><MolarConcUnits>nM</MolarConcUnits><MolecularWeight>-1</MolecularWeight><Temperature>25</Temperature><StartTime>4463217</StartTime><AssayTime>5</AssayTime></CommonData><FlowRate>1000</FlowRate><StepType>KREGENERATION</StepType><StepName>Regeneration</StepName><StepStatus>OK</StepStatus><ActualTime>4.99999</ActualTime><CycleTime>0.2</CycleTime><AssayXData Points="25">nr8jRGvMI0Q42SNEBOYjRNHyI0Se/yNEawwkRDgZJET0JSREwTIkRI4/JERrTCREJ1kkRARm
JETRciREjn8kRGuMJEQnmSRE9KUkRMGyJETgvyREWswkRDjZJEQE5iRE0fIkRA==</AssayXData><AssayYData Points="25">pi2uvh4frL5r252+vCiTvke1ib6taoC+vNZxvvgfZ77+sGC+50BYvg+6U77az0W+9iZGvgDs
O76ehja+ZXI2vicmNL6Fmi2+LTIqvpy8Jb5VDya+ihUfvhJqIL595xu+0uIavg==</AssayYData></Step><Step><CommonData><SampleLocation>11</SampleLocation><SampleID></SampleID><SampleGroup></SampleGroup><SampleInfo></SampleInfo><SampleRow>G</SampleRow><SamplePlate>1</SamplePlate><WellType>REGENERATION</WellType><Concentration>-1</Concentration><ConcentrationUnits>µg/ml</ConcentrationUnits><MolarConcentration>-1</MolarConcentration><MolarConcUnits>nM</MolarConcUnits><MolecularWeight>-1</MolecularWeight><Temperature>25</Temperature><StartTime>4479277</StartTime><AssayTime>5</AssayTime></CommonData><FlowRate>1000</FlowRate><StepType>KREGENERATION</StepType><StepName>Regeneration</StepName><StepStatus>OK</StepStatus><ActualTime>4.99901</ActualTime><CycleTime>0.2</CycleTime><AssayXData Points="25">nv8kRFoMJUQnGSVE9CUlRMEyJUSePyVEWkwlRCdZJUT0ZSVEwXIlRM9/JURajCVEJ5klRASm
JUTBsiVEnr8lRFrMJUQn2SVEBOYlRMHyJUSe/yVEWgwmRCcZJkT0JSZEwTImRA==</AssayXData><AssayYData Points="25">lHlMwNrgVcC7p1nAEX9cwJTbXsDZG2DAXuZhwEA3Y8Cf+2PA4/ZkwHPSZcDWpWbAD15nwAXf
Z8C5nWjAjUVpwMmPacATF2rAjGhqwFcEa8AloWvAkVZswJ9ubMBzh2zA7TFtwA==</AssayYData></Step><Step><CommonData><SampleLocation>12</SampleLocation><SampleID></SampleID><SampleGroup></SampleGroup><SampleInfo></SampleInfo><SampleRow>G</SampleRow><SamplePlate>1</SamplePlate><WellType>NEUTRALIZATION</WellType><Concentration>-1</Concentration><ConcentrationUnits>µg/ml</ConcentrationUnits><MolarConcentration>-1</MolarConcentration><MolarConcUnits>nM</MolarConcUnits><MolecularWeight>-1</MolecularWeight><Temperature>25</Temperature><StartTime>4495378</StartTime><AssayTime>5</AssayTime></CommonData><FlowRate>1000</FlowRate><StepType>KREGENERATION</StepType><StepName>Regeneration</StepName><StepStatus>OK</StepStatus><ActualTime>4.99901</ActualTime><CycleTime>0.2</CycleTime><AssayXData Points="25">jj8mREpMJkQXWSZE5GUmRLFyJkR+fyZE3owmRBeZJkTkpSZEsbImRH6/JkRKzCZEF9kmROTl
JkSx8iZEjv8mREoMJ0QoGSdE5CUnRLEyJ0R+PydEW0wnRChZJ0TkZSdEsXInRA==</AssayXData><AssayYData Points="25">8P+hvp4an76EjZO+4WOIvm/3er43FWq+GH1XvgnCT77WQEa+OY5AvvkYNb5HgzK+imIlvvXK
Jb6oQCS+2pkZvqSPGr62CRC+QnYMvgsrB76xhQO+od0DvuHn+73sbAK+xVH7vQ==</AssayYData></Step><Step><CommonData><SampleLocation>11</SampleLocation><SampleID></SampleID><SampleGroup></SampleGroup><SampleInfo></SampleInfo><SampleRow>G</SampleRow><SamplePlate>1</SamplePlate><WellType>REGENERATION</WellType><Concentration>-1</Concentration><ConcentrationUnits>µg/ml</ConcentrationUnits><MolarConcentration>-1</MolarConcentration><MolarConcUnits>nM</MolarConcUnits><MolecularWeight>-1</MolecularWeight><Temperature>25</Temperature><StartTime>4511601</StartTime><AssayTime>5</AssayTime></CommonData><FlowRate>1000</FlowRate><StepType>KREGENERATION</StepType><StepName>Regeneration</StepName><StepStatus>OK</StepStatus><ActualTime>4.99901</ActualTime><CycleTime>0.2</CycleTime><AssayXData Points="25">fn8nRDqMJ0QHmSdE1KUnRMKyJ0R+vydEOswnRAfZJ0Tk5SdEofInRG7/J0RLDChEBxkoRNQl
KEShMihEbj8oRDpMKEQHWShE9WUoRKFyKERufyhES4woRAeZKETUpShEobIoRA==</AssayXData><AssayYData Points="25">5/NNwEkpV8AELlvAqwdewNZkX8ApLmHARtBiwCcSZMAt6GTAqbRlwDi7ZsCrOWfAcr9nwOOR
aMDov2jAtKFpwJzlacBcgGrAw6ZqwKZ3a8AHkWvAkSZswDB3bMAWwGzA9x9twA==</AssayYData></Step><Step><CommonData><SampleLocation>12</SampleLocation><SampleID></SampleID><SampleGroup></SampleGroup><SampleInfo></SampleInfo><SampleRow>G</SampleRow><SamplePlate>1</SamplePlate><WellType>NEUTRALIZATION</WellType><Concentration>-1</Concentration><ConcentrationUnits>µg/ml</ConcentrationUnits><MolarConcentration>-1</MolarConcentration><MolarConcUnits>nM</MolarConcUnits><MolecularWeight>-1</MolecularWeight><Temperature>25</Temperature><StartTime>4527683</StartTime><AssayTime>5</AssayTime></CommonData><FlowRate>1000</FlowRate><StepType>KREGENERATION</StepType><StepName>Regeneration</StepName><StepStatus>OK</StepStatus><ActualTime>4.99901</ActualTime><CycleTime>0.2</CycleTime><AssayXData Points="25">br8oRDvMKET32ChE5eUoRJHyKERu/yhEKgwpRPcYKUTUJSlEsjIpRG4/KURsTClECFkpRNRl
KUShcilEhYApRCqMKUT3mClE1KUpRKGyKURevylEO8wpRAjZKUTE5SlEkfIpRA==</AssayXData><AssayYData Points="25">r4ySvoH8ib7WTni+yTpdvvVxTL6JiT6+1pYxvglCI76aiRi+2MITviVID77rNAW+GuIAvuTZ
7737/+S9qP/avYua5r0rfNa97d/HvY/mur0EOrS9YM+tvV/pub3/Q6y9NJKhvQ==</AssayYData></Step><Step><CommonData><SampleLocation>1</SampleLocation><SampleID></SampleID><SampleGroup></SampleGroup><SampleInfo></SampleInfo><SampleRow>G</SampleRow><SamplePlate>1</SamplePlate><WellType>BUFFER</WellType><Concentration>-1</Concentration><ConcentrationUnits>µg/ml</ConcentrationUnits><MolarConcentration>-1</MolarConcentration><MolarConcUnits>nM</MolarConcUnits><MolecularWeight>-1</MolecularWeight><Temperature>25</Temperature><StartTime>4542518</StartTime><AssayTime>60</AssayTime></CommonData><FlowRate>1000</FlowRate><StepType>BASELINE</StepType><StepName>Baseline</StepName><StepStatus>OK</StepStatus><ActualTime>60</ActualTime><CycleTime>0.2</CycleTime><AssayXData Points="300">Xv8pRCsMKkTnGCpEtCUqRJEyKkRePypEK0wqROdYKkTEZSpEonIqRF5/KkQajCpE+JgqRNWl
KkSRsipETr8qRDvMKkT42CpExOUqRJHyKkRe/ypEKwwrRPgYK0TEJStEkTIrRF4/K0QrTCtE
+FgrRMRlK0TjcitEXn8rRCuMK0T4mCtExKUrRJGyK0RevytEK8wrRPjYK0TV5StEkfIrRF7/
K0QrDCxE+BgsRMQlLESRMixEXj8sRCtMLET4WCxExGUsRJFyLERefyxEK4wsRPiYLETEpSxE
kbIsRF6/LEQrzCxE+NgsRMTlLESR8ixEXv8sRCsMLUT4GC1ExCUtRJEyLURePy1EK0wtRPhY
LUTEZS1EkXItRF5/LUQrjC1E+JgtRMSlLUSRsi1EXr8tRCvMLUT42C1ExOUtRJHyLURe/y1E
GgwuRPgYLkTEJS5EkTIuRF4/LkQrTC5E+FguRMRlLkSRci5EXn8uRCuMLkT4mC5EtKUuRJGy
LkRevy5EK8wuRPjYLkTE5S5EkfIuRF7/LkQrDC9E+BgvRMQlL0SRMi9EXj8vRCtML0TnWC9E
xGUvRJFyL0Refy9EK4wvRPiYL0TEpS9EkbIvRF6/L0QrzC9E+NgvRMTlL0SR8i9EXv8vRCsM
MET4GDBExCUwRJEyMERePzBEK0wwRPhYMETEZTBEkXIwRF5/MEQrjDBE+JgwRMSlMESRsjBE
br8wRCvMMETn2DBExOUwRIHyMERe/zBErgwxRPgYMUTEJTFEkTIxRF4/MUQrTDFE+FgxRLRl
MUSRcjFEXn8xRCuMMUT4mDFExKUxRJGyMUTRvzFEK8wxRPjYMUTE5TFEkfIxRF7/MUQrDDJE
+BgyRMQlMkSRMjJEXj8yRCtMMkT4WDJExGUyRJFyMkRefzJEK4wyRPiYMkTEpTJEkbIyRF6/
MkQazDJE+NgyRMTlMkSB8jJEXv8yRCsMM0T4GDNExCUzRJEyM0TxPzNEK0wzRPhYM0TEZTNE
kXIzRF5/M0QrjDNE55gzRMSlM0SRsjNEXr8zRCvMM0T42DNExOUzRIHyM0Re/zNEKww0RPgY
NETEJTREkTI0RF4/NEQaTDRE51g0RMRlNESRcjREXn80RCuMNET4mDRExKU0RJGyNEROvzRE
K8w0ROfYNETE5TREkfI0RF7/NERMDDVE+Bg1RLQlNUSBMjVEXj81RCtMNUT4WDVExGU1RJFy
NUROfzVEGow1RPiYNUTEpTVEgbI1RE6/NUQrzDVE+Ng1RMTlNUSB8jVETv81RJkONkT4GDZE
xCU2RJEyNkRePzZEMU02RPhYNkS0ZTZEkXI2RE5/NkQrjDZE+Jg2RMSlNkSRsjZEsL82RCvM
NkT42DZExOU2RIHyNkRe/zZEKww3RPgYN0S0JTdEkTI3RF4/N0QrTDdE+Fg3RMRlN0SycjdE
Tn83RCuMN0TnmDdExKU3RJGyN0ROvzdEK8w3RPjYN0TE5TdEkfI3RE7/N0QrDDhE5xg4RMQl
OESRMjhEXj84RCtMOETnWDhExGU4RJFyOERefzhEK4w4RPiYOETEpThEkbI4RE6/OEQrzDhE
59g4RMTlOESR8jhE</AssayXData><AssayYData Points="300">juZxvVsMXb3JSWC94e1Wvc3uTL2EMFW9gKNRvd1DQ72XgkK9+OYzvWgfNb0XETW9Tls5vV1s
Nb0SOhq9C2ogvcFNJ70CoxW9lGIQvfhxFL1FaB+9LVEPvRd4Dr0Mife8WfT9vJuKB71MMwC9
kKIAvXps+bzzvvq8AN7ZvGSI7LyoAeK8bMTcvD937LzFi8q8Uq3GvGAN67zJrMu8+fnhvJEV
sLz2ja+80H+NvHact7yfhay84QG8vKm0ibwtEL68mp2UvCePi7wzKI+89zl5vBPEh7zz/Ia8
Rc9bvPFYmLzM7FK8TKo6vE3JUbwJBV28ZlRwvNYDMbwcA1K8Ol5nvCWXSbzztTa8nHQXvKis
H7yWK/K7lw0EvB6dv7v6jJO7Qn8KvAVThruXE5m7/hUEvA5Sjbv9m2K7+3Uiu2j8AbzRCFe6
CX1rOvFbMDsQUsK7fEIxu6Wnx7tUiKm7P2wSO3f9Q7nDIom6HlC1uusRA7ueoK66uPkAOsSH
cLkKkGG7RlY1O3CUHjuLWcG6ToySum4YHztzpxI7V8t9O5uSLDsOJ5g6hOusO0ne2zu1a6I7
BFraO/TJsjsTju257IPgO61wujt4Fn472lbhOkU8bTul6bg7kOfcO+ZIXDvCY/I75X8kPGEy
1DvTagg879IwPDwc2TukGUI8jPoOPJcnBzyKaSg8uBMxPNLhQDy3zDI8ZZcUPPEzUTzZdkk8
ZwUzPA6QVzyTN0U8mh03PGUeWzzkKzg8xVd5PAOnNTyGpFg8XT1KPKvfczwGeUE8ZY6EPLPl
gTz0NIM8GDJfPBqlbzxUwoc8+XR6PPgPRDyIYpM8bn6rPDziizzv/3w8mmq5PNdmdzx+kIw8
pXizPHUhjTy4hpo8ZZuMPMx9jjzg+pg80NO4PHXDojyPvZM8FniVPKANrzz28co8wYq1PKeg
lTzRtqI8ccutPPGbszz3ycU8/kN5PMv4yjyq+Mc8bx+6PJZfnTxIUME8XRjOPN7d0Txxo7g8
E5zMPFWXsTyM1Kw8Y7y+PF039zxysNw8uALLPKX81zz73sY8SOjzPFDfvzy+Ftg8q+O5PNL1
BT0K67g8SCTvPCbXwTwXuuw8LRLkPPQZ7jymKLo8UDbtPA3i9zw/6908MwjtPGAw+TwWYvk8
m4ruPHfu4Tyb5/M8s6vuPNay4jxYz+g8VKMFPe3s8jzqrd48rKPnPDEO/jx+S+o8NS3bPLEZ
Aj2SXwg9Y7gEPV4SCz0RWfU8JIEZPUreDD2Db/k8vqQUPTZzEj2V5fU8JEMLPfnGBj3mDA49
VVgEPZg0Ej3LOxA9jWkGPSwoED3OThY9n30KPTK3Fz1Ipgc9GR8IPf79CT2LehM9CuoRPUet
Hj2NKgA9vqAaPZZJAT1amCc95SkXPYIZDD1Qy/Y8FjAJPb8cFz1fyho9024bPZ78ED3Ecx49
R/QWPY0tEj2aaAE9ucUkPfmeEz0ygAU9IV8jPQ29GD2ZOx89YD0WPRzTGD1D/iA9lYwaPXVz
HD2CMzc9xPcrPaglKz3Slh49VssYPbbqKj2lSSw90h0UPfZcLD23ei09WDIiPUgKND3GDzE9
qmkgPWnjMD3pLDE9</AssayYData></Step><Step><CommonData><SampleLocation>1</SampleLocation><SampleID></SampleID><SampleGroup></SampleGroup><SampleInfo></SampleInfo><SampleRow>G</SampleRow><SamplePlate>1</SamplePlate><WellType>BUFFER</WellType><Concentration>-1</Concentration><ConcentrationUnits>µg/ml</ConcentrationUnits><MolarConcentration>-1</MolarConcentration><MolarConcUnits>nM</MolarConcUnits><MolecularWeight>-1</MolecularWeight><Temperature>25</Temperature><StartTime>4603385</StartTime><AssayTime>80</AssayTime></CommonData><FlowRate>600</FlowRate><StepType>LOADING</StepType><StepName>Loading</StepName><StepStatus>OK</StepStatus><ActualTime>80</ActualTime><CycleTime>0.2</CycleTime><AssayXData Points="400">Xv84RCsMOUTnGDlExCU5RIEyOURePzlEK0w5ROdYOUTEZTlEkXI5RF5/OUQrjDlE+Jg5RMSl
OUSBsjlEXr85RCvMOUT42DlExOU5RIHyOURe/zlEGgw6RPgYOkTEJTpEkTI6RF4/OkQrTDpE
51g6RLRlOkSBcjpEXn86RBqMOkT4mDpEtKU6RJGyOkRevzpEGsw6RPjYOkTE5TpEkfI6RE7/
OkQrDDtE+Bg7RMQlO0SRMjtETj87RCtMO0SbWTtEtGU7RIFyO0RefztEGow7RPiYO0S0pTtE
gbI7RE6/O0QazDtE59g7RLTlO0SB8jtE5wA8RBoMPET4GDxExCU8RJEyPEROPzxEGkw8RPhY
PETEZTxEgXI8RE5/PEQajDxE55g8RBamPESBsjxETr88RBrMPETn2DxEtOU8RJHyPERe/zxE
Ggw9ROcYPUS0JT1EgTI9RE4/PUQrTD1E51g9RMRlPUSRcj1ETn89RBqMPUTnmD1EtKU9RIGy
PUTxvz1EK8w9ROfYPUS05T1EgfI9RF7/PUQaDD5E5xg+RLQlPkSRMj5ETj8+RCtMPkT4WD5E
tGU+RJFyPkRefz5EGow+RPiYPkS0pT5EkbI+RE6/PkQazD5E59g+RLTlPkSB8j5ETv8+RCsM
P0TnGD9ExCU/RIEyP0ROPz9EK0w/ROdYP0S0ZT9EgXI/RF5/P0QrjD9E55g/RLSlP0SRsj9E
Tr8/RBrMP0T42D9EtOU/RJHyP0RO/z9EKwxARPgYQES0JUBEkTJARF4/QEQaTEBE+FhARLRl
QESRckBETn9ARBqMQETnmEBEtKVARIGyQEROv0BEGsxAROfYQES05UBEkfJARE7/QEQrDEFE
5xhBRLQlQUSBMkFETj9BRCtMQUTnWEFEtGVBRIFyQUROf0FEK4xBROeYQUTEpUFEgbJBRE6/
QUQazEFE+NhBRLTlQUSB8kFETv9BRBoMQkT4GEJEtCVCRIEyQkROP0JEGkxCROdYQkS0ZUJE
snJCRE5/QkQajEJE+JhCRLSlQkSRskJETr9CRBrMQkTn2EJEtOVCRHfzQkRO/0JEGgxDROcY
Q0S0JUNEkTJDRE4/Q0QaTENE+FhDRLRlQ0SBckNEXn9DRBqMQ0TnmENEtKVDRIGyQ0ROv0NE
GsxDROfYQ0S05UNEkfJDRE7/Q0QaDERE+BhERMQlRESBMkRETj9ERBpMRETnWEREtGVERJFy
REROf0REGoxERAiZRES0pUREkbJERE6/REQazERE59hERMTlRESB8kREXv9ERCsMRUTnGEVE
tCVFRIEyRUROP0VEK0xFROdYRUTEZUVEgXJFRE5/RUQajEVE55hFRMSlRUSBskVEXr9FRBrM
RUTn2EVEtOVFRIHyRURO/0VEGgxGRPgYRkS0JUZEgTJGRE4/RkQaTEZE51hGRLRlRkSBckZE
Tn9GRCuMRkTnmEZEtKVGRIGyRkROv0ZEGsxGROfYRkS05UZEgfJGRE7/RkQaDEdE5xhHRLQl
R0SBMkdETj9HRBpMR0TnWEdEtGVHRIFyR0ROf0dEK4xHROeYR0S0pUdEgbJHRF6/R0QazEdE
59hHRLTlR0Ql80dEXv9HRBoMSET4GEhExCVIRIEySEROP0hEGkxIROdYSES0ZUhEkXJIRE5/
SEQrjEhE+JhIRMSlSESRskhETr9IRBrMSETn2EhEtOVIRIHySERO/0hEGgxJROcYSUS0JUlE
gTJJRE4/SUQaTElE51hJRLRlSUSBcklETn9JRBqMSUTnmElEtKVJRIGySUROv0lEGsxJRHvZ
SUS05UlEkfJJRF7/SUQaDEpE5xhKRLQlSkSRMkpETj9KRBpMSkTnWEpEtGVKRIFySkROf0pE
GoxKROeYSkS0pUpEgbJKRE6/SkQazEpE59hKRLTlSkSB8kpETv9KRBoMS0TnGEtEtCVLRIEy
S0RuP0tEGkxLROdYS0S0ZUtEonJLRF5/S0QajEtE55hLRMSlS0SBsktEXr9LRBrMS0Tn2EtE
xOVLRKLyS0Re/0tEGgxMRPgYTES0JUxEkTJMRE4/TEQaTExE+FhMRLRlTESBckxEXn9MRBqM
TEQImUxExKVMRIGyTERev0xEK8xMROfYTES05UxEkfJMRA==</AssayXData><AssayYData Points="400">KBskPbfeMz0myC09VGUrPX9QLj2M+Dc9LbAqPa/kID0+Xzg9Qo0mPZAjIz21+DM9wBc2Pfug
Lj0BlC89sYwwPVH4Oz2Ntyk9NmFCPaGaHj2PEC09cUc8Pd9VLz36pDs9AXg3PU+rQz3htz09
LWo0PY4CJz0W5zo9amJFPaHhLT0VTDs98GQyPZ66QT3jrzU9hBpBPfcdRD0ubkc9NbdKPdOX
Rj1APlE9ImFUPTMlMz19skg9/aBBPVmmPz32aEo9wtFPPYqORT3gG0k9Y6tFPX23TT2Wwk89
jnlbPfbyQD0Wb0o9uQhHPeFpVz1p4WE9WetPPfDGSj09pko9TlFBPcxWVj0rKU89LRxSPSSV
Uj2wej09sfJGPVuTVD0naUw9HCNQPaVLVT3/FUE9FjlFPZ6IYD3MoU09JgxKPS5wUj21UlA9
uAZbPTjWVz3rx2s9lYFlPaN+Tz2t0Wk9kcJMPVu2Uj3TpVU9PuZEPS4ZWD0U3Fs93kxkPWyh
Wj3e50Y9mD1cPUpWYz3GzFE9p7hLPTBIUz29ZGE9YI5rPZOLXD0jT1U9Q4lbPdFtYj3hDVw9
KVNjPRlpdj03y3A9JbhkPZxkYz1F3mA9fj1fPf/8gD2QM3E9RDpqPUBTbD1uE3g9W1p4PfFh
dD3XoWU9q39LPQxTdT0ubHI9ugVxPRPYbD07LH890UFuPajoYz0iDlk9GQdtPZ5FZj2iAH09
UYJ1PTAGUT0o/2k9EQZvPfjabT32XHI95mZoPdIWeT2VYm899xp+PZ5mbz2h23M9R02HPfZw
gD156ng95SNvPQFhcT1LVnk9seZgPRuYdz2RjnE9cFJpPRBjdD3mcG89dq15PY50hD3N93w9
27xrPVClgD3P+oE9xadwPfkXhT2yCXk9LpJ9PRi7fT3JjYA9gMhvPTythD0dbno9uYF2PWoc
dz2zkXU9sRmFPdiHdj0JDX09Y3uMPSzCdz2YCn89wfKEPfHDgj1OzHs9NnCGPZU/fz3zI349
lcyCPeZrdj02v4A9TPZ4PWpAhD1uU4U9kxeEPeSJfD3usXY9/G+EPcvkhz27SYY913eDPXXD
hD0RkYQ9UXGIPUjUdj3zn4c9iQ+DPQ7wij1YTYM9LIV/Pd0PfT0AVY89fd2EPZjFkD3ZnI09
vyOMPdPNij02XoU9VimKPRnviD1XXoc9eo+KPVjMjz0JqYg9FFWFPTOtjD1254s9ZweFPQKM
iT2xn4s9MrKSPXSlhj3xqIQ94WaPPbgQkT0wWH893xeNPYHXhT3srpQ9kfONPUeniD0tP449
D46PPd3RkD0vu5M9dvqJPTBulT3ZO5E9dOWRPfqhij1fSok9QEKRPVeAhT0h/ZU9cv+HPfM2
kj3EFI899puHPWGOiD0H8ZI9bWuNPQXHij3hU4I9DuCUPZYJlD0gTIg9utGQPRbYjj1Da409
Qq2RPX19mT2Z1Y897Y2RPVMvjj0c0Is9/tGTPRpDmT3ZkpQ9Ng+fPaKniD09E409Pi+SPbNF
jD1sZ5E9fT6WPcK4jz3ofZA9IcuRPWvplT0OhZg9TY2bPVf9lT3ehZg9rI2PPeswmz1sdJY9
JtCWPTJqlD1R2ZQ9mP2ZPQoHkj0FMpg95RSPPSTcmT2nuZk94dyQPQjGkj1875g9xiqQPbNm
lD1OPpc9vlKUPeVNjz08Dpw9JVubPXy/lT3tV5c9ZoaYPfDAnD09ipo9km2UPfknkz0r3ZY9
WPOQPTAxmz1AyZc9sZKRPe6Koj1RuJs9+YeVPQ0Mlz2545s9eBGePVZFmD3w8ps9OGCWPacB
oD3U954991mcPYG0mz3tbqA9yqSPPbDAoj3GzJs9NmKgPW5poz2cJJw9R6eaPdl8mz0h4aA9
ITCWPduXnD00kqQ97iKgPdwypD0R1Jo9bYaXPU97nj1vRaE9IXaRPdQpoj1ZUZ89yPqhPcgd
oD0FoaQ9+bykPb2Rpz3CV6E9cE+lPRT0pD1VLZw9gdChPSXNoj2v2KQ9cMWXPcAroD1TfKc9
d8GgPbC5oT0n6aI9kgOZPfi8oD2uHqU9o/WePVlAoz2V76A9fPGePSS1oD08JqA93pChPf0Z
pT0eD6U9iDGePX6ZnT3kmZ09QnmiPaokoD0SEKA9W7KfPQ==</AssayYData></Step><Step><CommonData><SampleLocation>1</SampleLocation><SampleID></SampleID><SampleGroup></SampleGroup><SampleInfo></SampleInfo><SampleRow>G</SampleRow><SamplePlate>1</SamplePlate><WellType>BUFFER</WellType><Concentration>-1</Concentration><ConcentrationUnits>µg/ml</ConcentrationUnits><MolarConcentration>-1</MolarConcentration><MolarConcUnits>nM</MolarConcUnits><MolecularWeight>-1</MolecularWeight><Temperature>25</Temperature><StartTime>4684400</StartTime><AssayTime>60</AssayTime></CommonData><FlowRate>1000</FlowRate><StepType>BASELINE</StepType><StepName>Baseline</StepName><StepStatus>OK</StepStatus><ActualTime>59.999</ActualTime><CycleTime>0.2</CycleTime><AssayXData Points="300">Xv9MRBoMTUT4GE1ExCVNRJEyTUReP01EGkxNRPhYTUS0ZU1EkXJNRF5/TUQrjE1E55hNRMSl
TUSBsk1EXr9NRBrMTUTn2E1ExOVNRJHyTURO/01EKwxOROcYTkTEJU5EkTJORE4/TkQaTE5E
+FhORLRlTkSBck5EXn9ORGyMTkRamU5ExKVORJGyTkROv05EGsxORPjYTkS05U5EkfJORF7/
TkQrDE9E5xhPRLQlT0SBMk9EXj9PRCtMT0T4WE9EtGVPRJFyT0Ref09EGoxPRPiYT0S0pU9E
gbJPRF6/T0QazE9E+NhPRMTlT0SB8k9ETv9PRCsMUET4GFBExCVQRIEyUEROP1BEK0xQROdY
UETEZVBEkXJQRE5/UEQajFBE+JhQRMSlUESRslBEXr9QRCvMUET42FBEtOVQRIHyUERe/1BE
KwxRROcYUUS0JVFEkTJRRF4/UUQaTFFE51hRRLRlUUTpc1FETn9RRBqMUUTnmFFEtKVRRIGy
UURev1FEK8xRRPjYUUTE5VFEkfJRRE7/UURMDFJE+BhSRMQlUkSBMlJEXj9SRCtMUkTnWFJE
tGVSRJFyUkROf1JEK4xSROeYUkTEpVJEgbJSRE6/UkQrzFJE+NhSRLTlUkSB8lJETv9SRBoM
U0TnGFNEtCVTRJEyU0ROP1NEK0xTROdYU0S0ZVNEgXJTRF5/U0QrjFNERZtTRMSlU0SRslNE
Tr9TRBrMU0Tn2FNEtOVTRJHyU0Re/1NEGgxUROcYVES0JVREgTJURE4/VEQrTFRE51hURLRl
VESBclRETn9URBqMVET4mFREtKVURIGyVEROv1REGsxUROfYVES05VREgfJURE7/VEQaDFVE
5xhVRMQlVUSBMlVETj9VRBpMVUT4WFVEtGVVRJFyVUROf1VEGoxVRPiYVUS0pVVEgbJVRE6/
VUQazFVE59hVRLTlVUSB8lVEj/9VRCsMVkT4GFZEtCVWRIEyVkReP1ZEGkxWRPhYVkS0ZVZE
gXJWRE5/VkQrjFZE55hWRMSlVkSBslZETr9WRBrMVkTn2FZEtOVWRIHyVkRO/1ZEKwxXROcY
V0TEJVdEgTJXRF4/V0QrTFdE51hXRLRlV0SBcldEXn9XRBqMV0T4mFdEtKVXRJGyV0Rev1dE
K8xXROfYV0S05VdEkfJXRE7/V0QaDFhE5xhYRLQlWESBMlhETj9YRBpMWETnWFhEtGVYRIFy
WEROf1hEGoxYRA6aWETEpVhEkbJYRE6/WEQazFhE59hYRLTlWESB8lhETv9YRBoMWUTnGFlE
tCVZRIEyWUROP1lEGkxZROdYWUS0ZVlEgXJZRE5/WUQajFlE55hZRLSlWUSBsllETr9ZRBrM
WUTn2FlEtOVZRIHyWURO/1lEGgxaROcYWkS0JVpEgTJaRE4/WkQaTFpE51haRLRlWkSBclpE
Xn9aRO+MWkTnmFpEtKVaRIGyWkROv1pEGsxaROfYWkS05VpEgfJaRF7/WkQaDFtE5xhbRMQl
W0SBMltETj9bRBpMW0TnWFtEtGVbRIFyW0ROf1tEGoxbRPiYW0S0pVtEgbJbRE6/W0QrzFtE
59hbRLTlW0SB8ltE</AssayXData><AssayYData Points="300">Y5GhPToCrz0xyKg9TF+hPcUkpD0r16g9yd6jPXTQoT0/HKY9bM+sPW1OnD23a6Y9U7ugPfjA
rj0vFqI96VqkPf2Xqz1CuKY9ENekPVGioz0026g9IPWqPdS2qj1vCao9FAqsPXFqpz3HLKU9
5+OdPcOkqD3FZqk9MKWmPQT9sT1kOqs9Ye6rPUF9oz1jrqI9tI+mPTqVoT28Pag9TqilPcZ6
oz2Kx6o9qtGuPZUhrz2F+qU9wM+pPTqVtj36RaU9VDyvPZIQqz35Dao9Z0KqPecYsD0VKrE9
qm+nPZVWtD1KzKc98NiqPWWxqT0dfLE9TMqvPcz1pT3Oa689+jerPYNvsj05Sak9OhKwPUEQ
tT2erqg9TTW1PZ62tT3a5Kk9bNyyPcNGsD15uLM9GJuvPV0Yrz2eyqU9TWW1PdjesD3Wpqs9
P0q7PXdXtj2qmqk979a0PQR6sj2ZLK49AmiyPS0Fsj0qobY9NWusPdOcsj3Fq649XEixPe6w
sD2anrI90OCvPYzTrD2/Aqs9uZCyPe74uT1gzLI9C0+wPZFquz247bQ9j9K0PWbyrj1hFLE9
x+C2PedyvD3bQbI9uJy1PU7QrD1Y2LA9KCCwPbBfuz1PKrU9F6m0PWstvT0i+rc90HS3PV82
sD1mZsI9RQe6PZkXwD2oLbo93YazPaGnvT2RKLs9jci5PQXTwT2aZrQ9XVSzPVMwtD2ASq89
66O1PRxqvD0t37Q9NEe8PYe3tT2Rnbw9F/m0PcfouD2gsLs9b1a0PU9Evj0/Yro9VDK8Pa+t
tz1kob49o3e0Pf8utj1tGro9TOi/PfAHuD3J9rM9o+e+PZwavD3Te7c9WZK7PQcruT07/r49
pNrDPdJzwj1gsr89c1u8PRU3vz1ttcQ9HHW/PfMRuj1mBcA9faW6PR8Yuz0Eub892U7BPfvI
uD3uWcE9fDy/PY0Ovz26z7896v66Pcqhvj2gaLo9pR/CPSUdwT0CdMc9DfS/PUHkuz1EI8E9
ovvCPcPjxj2ht789z8bFPWtXuT07c8A9oPq9PbF3wz0BzcM9gOjGPbgEvj3an8Q9w1fCPRdp
wD2kPb89C9DAPaODwj0DmrY9+InNPXQ9xj1ORsE9nkHFPYAxwz2hArw9+SbBPXe0wT2j1ro9
Rl7CPbYHwj2qtL09zXvHPbydyD3h08E9nbTGPZ64xD0tM8Q9xTvHPeQJzT3pssQ9XKrDPbxD
vT2id8M9yyHGPfYcwz27lsc9TO/DPb/axz3a0sc9px/HPVebwj2qNsw9NDXRPQF2wT2hEcY9
LvzNPRztwz264cI9FQXQPScExT2Q9cQ9xei7PejuwD1a6bw9oeXJPdmywT1V3c89nszLPTpw
yT13Rr499XjKPZEIyj3Dh889fc7MPQxVyj0b1Mc9f5LEPUw60j0/Dsg9YwXPPS9Myj0oWMw9
JLnGPRSpwD2J88M912nLPbKQxD2EZM0912zJPXCDwD3hHcY9cvbFPXp9xj0DKMk9HXjEPUwS
zj3bycU9RdTLPajvzj2YL9A9HRzEPUnuzT0dTdE92UTFPf9Nyz3pVdM9nGTGPXvjzT0uPMs9
FinOPdDAzT27RNI9</AssayYData></Step><Step><CommonData><SampleLocation>8</SampleLocation><SampleID>BG505.W6.C2 gp120</SampleID><SampleGroup></SampleGroup><SampleInfo></SampleInfo><SampleRow>G</SampleRow><SamplePlate>1</SamplePlate><WellType>KSAMPLE</WellType><Concentration>-1</Concentration><ConcentrationUnits>µg/ml</ConcentrationUnits><MolarConcentration>31.25</MolarConcentration><MolarConcUnits>nM</MolarConcUnits><MolecularWeight>-1</MolecularWeight><Temperature>25</Temperature><StartTime>4752524</StartTime><AssayTime>180</AssayTime></CommonData><FlowRate>600</FlowRate><StepType>ASSOC</StepType><StepName>Association</StepName><StepStatus>OK</StepStatus><ActualTime>180</ActualTime><CycleTime>0.2</CycleTime><AssayXData Points="900">Tv9bRBsMXEToGFxEtCVcRIEyXEROP1xEG0xcROhYXES0ZVxEgXJcRE5/XEQbjFxE6JhcRLSl
XESBslxETr9cRBvMXETo2FxEtOVcRIHyXERO/1xEGwxdROgYXUS0JV1EgTJdRE4/XUQbTF1E
6FhdRLRlXUSBcl1ETn9dRBuMXUQpmV1EtKVdRIGyXUROv11EG8xdRCnZXUS05V1EgfJdRE7/
XUQKDF5E6BheRLQlXkRxMl5ETj9eRBtMXkToWF5EtGVeRIFyXkQ+f15EG4xeROiYXkS0pV5E
gbJeRE6/XkQbzF5E6NheRLTlXkSB8l5ETv9eRBsMX0ToGF9EtCVfRIEyX0ROP19EG0xfROhY
X0S0ZV9EgXJfRE5/X0QbjF9E6JhfRLSlX0SBsl9ETr9fRBvMX0To2F9EpOVfRHHyX0RO/19E
GwxgROgYYES0JWBEgTJgRE4/YEQbTGBE6FhgRKRlYESBcmBETn9gRBuMYETomGBE9qVgRIGy
YEROv2BECsxgRPjYYES05WBEgfJgRE7/YEQbDGFE6BhhRLQlYUSBMmFEPj9hRApMYUToWGFE
tGVhRIFyYUQ+f2FEG4xhROiYYUS0pWFEgbJhRH+/YUQbzGFE19hhRLTlYUQK9GFETv9hRAoM
YkToGGJEtCViRIEyYkROP2JEG0xiROhYYkS0ZWJEgXJiRE5/YkQbjGJEGZliRLSlYkSBsmJE
Tr9iRBvMYkTo2GJEpOViRIHyYkRO/2JEGwxjRNcYY0S0JWNEcTJjRF4/Y0QbTGNE11hjRLRl
Y0RxcmNETn9jRAqMY0TomGNEtKVjRKKyY0ROv2NECsxjROjYY0S05WNEgfJjRD7/Y0QbDGRE
ShlkRLQlZESBMmREPj9kRApMZEToWGREtGVkRHFyZEROf2REG4xkROiYZETVpWREgbJkRE6/
ZEQbzGRE6NhkRLTlZESB8mRETv9kRBsMZUToGGVEtCVlRIEyZUROP2VEG0xlROhYZUS0ZWVE
gXJlRD5/ZUQbjGVE6JhlRKSlZUSBsmVETr9lRBvMZUTo2GVEtOVlRIHyZURO/2VEGwxmROgY
ZkS0JWZEgTJmRE4/ZkQbTGZE6FhmRKRlZkRxcmZEsH9mRBuMZkTXmGZEtKVmRIGyZkROv2ZE
G8xmROjYZkS05WZEcfJmRD7/ZkQbDGdE6BhnRKQlZ0RxMmdETj9nRApMZ0ToWGdEtGVnRIFy
Z0ROf2dEG4xnROiYZ0S0pWdEgbJnRD6/Z0QbzGdE6NhnRLTlZ0Rx8mdEPv9nRG0MaEToGGhE
tCVoRHEyaEQ+P2hECkxoROhYaESkZWhEcXJoRD5/aEQbjGhE6JhoRKSlaESBsmhETr9oRArM
aETo2GhE4edoRHHyaERO/2hEGwxpROgYaUS0JWlEcTJpRD4/aUQbTGlEWllpRLRlaUSBcmlE
Tn9pRBuMaUTomGlEtKVpRHGyaUQ+v2lEG8xpROjYaUS05WlEgfJpRD7/aUQbDGpE1xhqRLQl
akSBMmpEPj9qRApMakTXWGpExWVqREx0akROf2pEG4xqROiYakS0pWpEcbJqRD6/akQKzGpE
19hqRKTlakSB8mpETv9qRBsMa0ToGGtEtCVrRHEya0Q+P2tEEU1rRNdYa0S0ZWtEgXJrRE5/
a0QbjGtE6JhrRLSla0SBsmtETr9rRBvMa0To2GtEpOVrRIHya0RO/2tEGwxsROgYbESkJWxE
gTJsRE4/bEQKTGxE6FhsRKRlbESBcmxETn9sRBuMbETXmGxEtKVsRHGybEQ+v2xECsxsROjY
bES05WxEcfJsRE7/bEQKDG1E1xhtRKQlbURxMm1EPj9tRApMbUTXWG1EtGVtRGdzbUQ+f21E
G4xtRNeYbUSkpW1EcbJtRE6/bUQKzG1E19htRLTlbURx8m1EPv9tRAoMbkToGG5EtCVuRHEy
bkQ+P25EG0xuROhYbkSkZW5EgXJuRD5/bkQbjG5E15huRLSlbkRxsm5EPr9uRBvMbkTX2G5E
tOVuRHHybkRO/25ECgxvRNcYb0S0JW9E0zJvRE4/b0QKTG9E11hvRLRlb0SBcm9EPn9vRBuM
b0TXmG9EpKVvRHGyb0ROv29EG8xvRM3Zb0Sk5W9EcfJvRD7/b0RtDHBE1xhwRLQlcERxMnBE
Tj9wRBtMcETXWHBEtGVwRHFycEQ+f3BEG4xwROiYcESkpXBEgbJwRE6/cEQbzHBE19hwRKTl
cESB8nBETv9wRBsMcUTXGHFE9iVxRIEycUROP3FEG0xxRNdYcUSkZXFEcXJxRD5/cUQKjHFE
6JhxRKSlcUSBsnFETr9xRBvMcUTo2HFEpOVxRIHycUQ+/3FEGwxyROgYckSkJXJEcTJyRD4/
ckQbTHJE6FhyRLRlckSBcnJEPn9yRBuMckTXmHJEtKVyRIGyckQ+v3JECsxyRATbckS05XJE
cfJyRD7/ckQKDHNE1xhzRLQlc0SBMnNEPj9zRBtMc0TXWHNEtGVzRHFyc0Q+f3NECoxzROiY
c0SkpXNEcbJzRJC/c0QKzHNE19hzRKTlc0Rx8nNEPv9zRAoMdETXGHREpCV0RIEydEQ+P3RE
Ckx0RNdYdES0ZXREgXJ0RD5/dEQbjHRE15h0RKSldESBsnREPr90RG3MdETo2HREpOV0RHHy
dERO/3REXAx1ROgYdUS0JXVEgTJ1RE4/dUQbTHVE11h1RLRldURxcnVEPn91RBuMdUTomHVE
pKV1RHGydUQ+v3VECsx1RNfYdUTm5XVEcfJ1RD7/dUQbDHZE6Bh2RKQldkRxMnZEPj92RBtM
dkTXWHZEpGV2RHFydkQ+f3ZECox2RNeYdkSkpXZEcbJ2RE6/dkQbzHZE6Nh2RKTldkSS8nZE
Pv92RAoMd0TXGHdEpCV3RIEyd0Q+P3dECkx3RNdYd0S6ZndEgXJ3RD5/d0QKjHdE15h3RKSl
d0RxsndEPr93RArMd0TX2HdEpOV3RHHyd0RO/3dEGwx4RNcYeES0JXhEsjJ4RE4/eEQKTHhE
6Fh4RKRleERxcnhEPn94RAqMeETXmHhEpKV4RJKyeEQ+v3hECsx4RNfYeESk5XhEkvJ4RD7/
eEQKDHlE1xh5RKQleUSBMnlEPj95RApMeUToWHlEpGV5RHFyeUQ+f3lEG4x5RNeYeUSkpXlE
gbJ5RE6/eUQKzHlE19h5RKTleUSB8nlEPv95RBsMekTXGHpEpCV6RIEyekQ+P3pECkx6ROhY
ekS0ZXpEgXJ6RE5/ekQKjHpE15h6RKSlekRxsnpEPr96RArMekTo2HpEpOV6RHHyekQ+/3pE
Gwx7RNcYe0SkJXtEcTJ7RE4/e0QKTHtE11h7RLRle0SBcntEPn97RAqMe0TXmHtEpKV7RHGy
e0R/v3tEbcx7RNfYe0Sk5XtEkvJ7RE7/e0QKDHxE1xh8RKQlfERxMnxEPj98RBtMfETXWHxE
pGV8RHFyfEQ+f3xECox8ROiYfESkpXxEcbJ8RD6/fEQKzHxE19h8RKTlfERx8nxETv98RAoM
fUTXGH1EpCV9RHEyfUQ+P31ECkx9RNdYfUSkZX1EcXJ9RD5/fUQKjH1E15h9RKSlfURxsn1E
Pr99RArMfUTX2H1EtOV9RJLyfURO/31ECgx+RNcYfkSkJX5EcTJ+RD4/fkQKTH5E6Fh+RKRl
fkSBcn5EPn9+RBuMfkTXmH5EpKV+RHGyfkROv35EXMx+ROjYfkSk5X5EcfJ+RD7/fkQbDH9E
1xh/RLQlf0RxMn9EPj9/RApMf0ToWH9EpGV/RHFyf0ROf39ECox/ROiYf0SkpX9EcbJ/RE6/
f0QbzH9E6Nh/RKTlf0Rx8n9ETv9/RA0GgERsDIBE0hKARDgZgESnH4BEBSaARHQsgETSMoBE
QTmARJ8/gEQFRoBEdEyARNpSgEQ4WYBEnWCARA1mgER0bIBE2nKARDh5gESnf4BEBYaARGyM
gETakoBEOJmARKefgEQNpoBEbKyARNKygERBuYBEp7+ARA3GgERszIBE+9KARDjZgESf34BE
FuaARGzsgETa8oBEQfmARKf/gEQNBoFEdAyBRNoSgURBGYFEpx+BRA0mgUR0LIFE2jKBRFk5
gUSfP4FEDUaBRHRMgUTaUoFEQVmBRKdfgUQNZoFEdGyBRNpygURBeYFEp3+BRA2GgUR0jIFE
2pKBREGZgUSnn4FEDaaBRHSsgUTasoFEQbmBRKe/gUQNxoFEpcyBRNrSgURB2YFEp9+BRA3m
gUR07IFE2vKBREH5gUSn/4FEDQaCRHQMgkTaEoJEQRmCRKcfgkQNJoJEdCyCRNoygkRBOYJE
pz+CRA1GgkR0TIJE2lKCREFZgkSnX4JEDWaCRHRsgkTacoJEQXmCRKd/gkQWhoJEdIyCRNqS
gkRBmYJEp5+CRA2mgkR0rIJE2rKCREG5gkS3v4JEDcaCRHTMgkTa0oJEQdmCRK/fgkQN5oJE
dOyCRNrygkRB+YJEp/+CRA0Gg0R0DINE2hKDREEZg0SfH4NEDSaDRHQsg0TaMoNEQTmDRKc/
g0QNRoNEdEyDRNpSg0RBWYNEp1+DRA1mg0TebINE2nKDRDh5g0Snf4NEBYaDRHSMg0TakoNE
WZmDRKefg0QNpoNEdKyDRNqyg0RBuYNEp7+DRA3Gg0R0zINE2tKDRDbag0Sn34NEDeaDRHTs
g0Ta8oNEQfmDRKf/g0QNBoREdAyERNoShERBGYREnx+ERA0mhESVLIRE2jKERDg5hESnP4RE
DUaERMZMhETaUoREQVmERJ9fhEQNZoREdGyERNpyhERBeYRE</AssayXData><AssayYData Points="900">O5PEPeIepD16mpE9cap2PWj4Vz1DEDM9mEMTPeLw6TyKTLs8hG55PG+KlzwUhBQ8hkTqO8P3
cDtJlu47q1k3O7Lcujrg+2i6D7acu/UR4rtWPjS88ubuu9FeiLu99BW8K8P9u1BTFbyVk2S8
/1hsvG0PdbwNFlq89mpXvFu4gbyPG3y8jIUwvPmlX7w6qgW8qcJ3vPbpNLzqY5q7SiFrvPZd
bLy0a1O837lwvE8Egry/HUq8G10cvHw8Crwv0Wa8dexFvI1CirubtUm8iQVnvEY36LvDORa8
2HsSvKqkWLxtUaO7g4Leu/RpP7wFBdi7exzku3WwK7zCdQ+8XoITvPuvhrtqboa7TTLJu53Q
vbs4Btm7TS4hvFi3zrqBq+26I6G2u460LLwbPg67MHjEuxLoirtQLyi77nVGObYbNThniVS7
F2iBu1g6jruyNru6OyhIuxE6l7tUHV45AKg8udXqPDnSX5s60jgRO0oYhrqXwSc6T8u4uxfV
yjuZLLs7QLQKO6ynxzt2v0I7qLwJPEUPnjtSsaE7VR7+OwpRBDzX/gg8I350O7/jJzwpkwA8
C62xO6eO6DsF5hg8iDHIO4oaDDyeTQw8K7pMPNNbCTyPgN47u+g9PBHFAzy35RQ8V2A1PJP3
UTxLH2s8FVZVPMEzGzz8axw8FGEbPCXARzzo+UY8hKJvPGV6aDzVnkQ890t0PCEKXjxZuWE8
Ny9ePHvCRTziZJE8stSMPFnnezxusoo87wp4PESOZzweoXI8ZF6ePNEkmDxx64Y8VIG2PP9O
njwNs7w8Y16nPCVgkDzjpaA8ua+1PJcznDz7rKA8UW+HPHrWvzxxWao8oPC4POf3pzzHd5A8
aZavPIqOwTzw5cg8In+vPHHooDyI9Ko8l3nqPFjHrTzBzPM8IpSjPFWy0TwSR8E82xLXPHrw
ujwMBd48BXjFPAr5zzxVhqw8pIWfPAXD+jwcBss8+ge4PCFo9Tx8lvA8OmP4PITAAD1VkM88
jtXRPGqT1DzI6uY80NsAPeoAuzzWVvI8rLfNPE1O3jy2Rxg9TbzyPKJH9jxbdgI9bavoPCFd
Aj2tZgk9FfzxPMBQ/jyEXg09FM4HPdMnDz0fVP881UUEPU6N7zy/QRY97UIKPViZDz2CtPI8
gSQRPXi6ED1bLQo9zecJPVoeDT2e0gg91W8TPaXjDj1JJQs9g18fPaaYGD1YnRs9i0gXPZTK
Cj0kRxs9nGYnPeVvHT1GaCI95SAgPdCIJj0Znho9FjwdPd01HT3AbSs9c2sjPSVqHD08oCk9
QgUsPRpMOD1C5CM997w7PQkdKT08LBo9/28vPUbXNz23aTM9oSYzPTdUJD2w+TI9ZoNAPXzw
Oj0/lEE9VhMgPdDuMD1DXzU9hZsyPVXIPj2pgjw90KQyPXWSNT0wBTY9yCZDPTq3Pj0igTY9
EQ1QPS3fUz0LkkI95cFLPfRsUD1zq0I9sCpCPe4rPT0m+kI9s9NMPVGNRz3Re1Q9tYRNPYVG
SD1m10w9cVVGPZiORj34FFU95U1SPXFyVz3e5EA9m4hQPTjkUj2W+U49x4xHPVoQUD3qmlY9
2khWPfLVVz0oTFc9AIdZPQiBTT2+cF09eglMPaVHbD1smFk95pxmPdwRcz32S1w96kVWPS/N
az1bjnI93/VcPdCBWT1gbVQ9lrtXPQrlTj0s52o9LOFuPe8KaT2gj189qKFwPWuiZT2oyXA9
tVNVPa3wZz2S1GY9lL5jPRYcVT1/13Y99nt2PebbaD1Y+2k9RdFvPa1cdD2UUmU9nvtnPfFJ
bT0axXM9RtprPfyIeT24mXw9O796PdyudT1bMHk9hAZ+PbFOcj01pXk96Ex8PaU3hj34QHg9
YSSEPUYgej3gx4A9ZUqIPcCfdj0g3YQ9X4JxPbx2hT0c4oQ9dnuCPQTWjT0mHYI9eYJ/PR3M
hD179Xs99vl+PWtMiT3I2YE98JCKPUUedj0PIIo9PeWFPXhsjj1y1YE9pZeHPSEGij0dOY49
LL2RPdKBgj2Ke4g9ypCOPQOljT2Iko89+uaIPdc4jz1tj4w9BOSIPXaAgz01SIk9lhqEPWUD
kT2+L5g9+GOKPcG+lT2IQIc91LaPPSATjT28yI496JmNPaYdkj3B2ZU9d0qMPaaAkD2nRZg9
m72WPeGGkj1ZzpQ9GM+NPaD8mj2o2JE9nHCRPRsAkj1TqJw9D5GTPQgNmj3L/Zo9csuaPanL
nT39YJQ9iA+aPRRPjz1DHJc9xdmePZvHlD1GVZk9yUOdPYKpnD2CbJc9GM+YPbWxnT2TDpc9
xgWZPfK3mz3fzaA9i5esPTCbmz2KWaQ9gC6ZPQGKpj3LBKM9bdSePZzllT3K+qM9qJmhPWMQ
nz1q8J89sqyjPY/Pmj3vCZ89NTakPQ8VmD2rhaQ9n9uePSAfnz0p65w9BC6dPROfnz0MpKM9
MD6dPcqioz0DRqI9lvuqPSfRnz2dP649cQWtPddbpj3xeKU9mh+qPcqjoz0SeaE9H8ivPfW8
qj1Yt6Y9G7SoPQpnsT2pw7U9/ICuPXUxqD0D0bM902qzPcMKtj1zt6o96HOwPe43sT30QbA9
VpqiPW2BrD2iHas91ZOpPYUdsD3gY6w9LgGwPZkJqT2Xf7E9hSmzPQ4jsT1nv7g9i5O1PdGS
tT22FLY9KjWyPbqjsD08YLY92Y65PWb0sj1ahbM9S0OxPXJauT2qnrA9hJayPb2nuD0xfK89
YH23PcuCuD0m57M9xnKsPYG5vz1tmbc9etW4PdMzsT2cPLo9WJO+Pa+Xuj1IQ7Y9etO3PUDR
uj1eiro9D33APVkxuz2OZrs9Ata7PaNMwj2Wo7c9A7y/PSXCtD06bb89LlC+PVTouD1JesU9
0VO6PWZywD13msA9HavGPa/lwj3mgcU9enTOPS+Txj2w7Mo99lLAPZ+huj0mU8Q9CvzAPZFK
yT3mNsI95DbOPchxxT35bck9d8HFPXRJxT2SR8U9F1zHPZjvxD3xvMU9H4LLPUAbyD1bAdU9
tafGPV8UzD20nMg9GhjMPT6kzT2nU9E9k7jDPe500j2WLc49nRjQPR8XxD0Ro8c9P23NPWby
0D2zKdE9NIzYPalpzT24edA9eLXNPf/11j3BS8s9OM/NPa6+zT3R0Ms9WfnVPSu4zT0Q4c49
5bzTPf1T0z1Kn9Q9ZB3UPf2Z0T3DqNE9NE7fPT0f2D2/F9Y98k7UPSeY2D1g8c89wCzWPe+t
0T2mbdE9wxTcPVDN3T311NU9hdPaPdAn4D0TXdo9wjPbPVRg0j0av9k9yNrfPcRT2j2rAtk9
o/LaPaDC4z0mQdw9KtDaPS7z2z1e+tk9pDXgPbyB3D3QjOU9h2rjPZps3D3m0eQ9v/bdPbnP
2j2QSuU9FTrbPbMt5T37W+M9EzLiPZG81j0IE989yPLjPe1W1T2isuE94cDXPU6o5T2cEtw9
T1/dPa1k4z2/Ge49gPLnPY8h6D1fUuE938HoPWUH5j1rsuA9wbnkPSVS6j3mB+M9XmrwPUeJ
8D1ln+c9YdXxPen94j3AROA9tRHmPefS8T2Ly+w90azePYrM5z0/tuY93ofrPRLG7T0e/uk9
UubyPXlq7D1IVuk9shPvPe3F+z08GOw9vk7mPbD16j3mFeU9fyHzPRV09z3kzeo9dHvvPe/O
7j3dru89CzTrPYOO6D29HPI9itTpPR6c9D3efPY90OHuPaOX8D0AYO49Bv7uPf8x6z0nq/M9
sO3qPXIM+T18cOw9KyT1PVK+8T18QvY9TirxPcCG+z10NPY98Rj2PU619j2mtfM9YSP0PUAs
9T1qR/I9n4fwPbEq9j1bffo998nuPfh97j2aIvo9vqz3Pf0i/z02tvQ9pbP3PUSK+j1Wde89
ua7+PeuT9z0GPAE+bOn6PXi8+z0SH/09f/L/PRKKAz42FPk9XOwBPpFpAD4MtfA9fGEBPk2u
/z3MwPw9PAADPm4E/j1pCQM+Zez1Peh1Aj7JSfw9WRv+PbQhAz5VTgI+d6wCPq958z38YwI+
XvsEPmgvAj49VwE+b04CPtOlAD7+RgY+qi4HPjaIAT7rnwA+U1AEPq/qAz4Gf/497HAFPg9k
Aj4HMgQ+X7UHPgyvAD4dPAQ+JWsEPltVBT4UrAQ+4Y8FPtLpAz7ncQQ+yUUGPm8RAT4nGwc+
5zkDPgF0BT4RlwM+b0sBPm8ZBD7w7wE+4+wKPjYgAT4LaQY+G/YCPiz2BT4uqAc+eqcIPnEp
CT7XowY+TQYIPhVkCT6b6AY+d0UFPiCLBj7Pdgg+DqkKPlBcBj7ePwo+rdoEPtffCD4N2gU+
CJoKPgcuBj6wBAo+ElcJPmVbCD58NAk+OgkIPqPCCT4dHQs+ihMGPkZ3Cj6L5gs+csoLPvx5
CT6bFwg++lANPkT8Cj78qgs+4aIIPmpZCT64MA4+iAoKPv40BT7VJAw+TqELPgKRCT51vwo+
b/4JPmicDD4sBg8+i5cQPhRPCj7XmQg+m+kKPtMVCz4NrAo+FSIKPt+CDz77uQ8+XgkPPswu
Dz454go+U6YNPoGeDD4oCw0++5sNPuWLET6gpQ8+hR4MPodSDj7d2BI+LRMOPl4lDT7vMA0+
nAYVPik4ET6fVBQ+B0gQPtakEj6iiQw+iy4QPgLFDT7/Vg4+J+MOPhDCFD63URA+Q70NPhLs
Ez4ZihE+804RPuM1Dz6Wqgw+ZukUPhVoDz5f4RA+cgMRPqvVDz4HSxA+ICMSPgoTFD4dcxI+
sz8TPgnQFT790hQ+N3QTPhWgEz40NhI+KsASPq0QFT4pYBE+</AssayYData></Step><Step><CommonData><SampleLocation>1</SampleLocation><SampleID></SampleID><SampleGroup></SampleGroup><SampleInfo></SampleInfo><SampleRow>G</SampleRow><SamplePlate>1</SamplePlate><WellType>BUFFER</WellType><Concentration>-1</Concentration><ConcentrationUnits>µg/ml</ConcentrationUnits><MolarConcentration>-1</MolarConcentration><MolarConcUnits>nM</MolarConcUnits><MolecularWeight>-1</MolecularWeight><Temperature>25</Temperature><StartTime>4940638</StartTime><AssayTime>180</AssayTime></CommonData><FlowRate>600</FlowRate><StepType>DISASSOC</StepType><StepName>Dissociation</StepName><StepStatus>OK</StepStatus><ActualTime>180</ActualTime><CycleTime>0.2</CycleTime><AssayXData Points="900">p3+ERAWGhER8jIRE2pKERDiZhESnn4REDaaERHSshETasoREOLmERPG/hEQNxoREdMyERNrS
hEQ42YREn9+ERA3mhER07IRE0vKEREH5hESf/4REBQaFRGwMhUTaEoVESRmFRKcfhUQNJoVE
dCyFRNIyhURBOYVE0D+FRA1GhUR0TIVE2lKFREFZhUSnX4VEDWaFRHRshUTacoVEQXmFRKd/
hUQNhoVEdIyFRNqShURBmYVEp5+FRA2mhUR0rIVE2rKFREG5hUSnv4VEDcaFRHTMhUTa0oVE
QdmFRKffhUQN5oVEdOyFRNryhURB+YVEp/+FRA0GhkR0DIZE2hKGREEZhkSnH4ZEDSaGRHQs
hkTaMoZEQTmGRKc/hkQNRoZEdEyGRNpShkRBWYZEp1+GRA1mhkR0bIZE2nKGREF5hkSnf4ZE
DYaGRHSMhkTakoZEQZmGRKefhkQNpoZEdKyGRNqyhkRBuYZEp7+GRA3GhkR0zIZE2tKGREHZ
hkSn34ZEDeaGRHTshkTa8oZEQfmGRKf/hkQNBodEdAyHRNoSh0RBGYdEpx+HRA0mh0R0LIdE
2jKHREE5h0SnP4dEDUaHRHRMh0TaUodEQVmHRKdfh0QNZodEdGyHRNpyh0RBeYdEp3+HRB6G
h0RsjIdE2pKHREGZh0Snn4dEDaaHRHSsh0TasodEQbmHRKe/h0QNxodEdMyHRNrSh0RB2YdE
p9+HRA3mh0R07IdE2vKHREH5h0Sn/4dEDQaIRHQMiETaEohEQRmIRKcfiEQNJohEdCyIRNoy
iERBOYhEpz+IRAVGiER0TIhE2lKIREFZiESnX4hEDWaIRHRsiETacohEOHmIRKd/iEQNhohE
dIyIRNKSiERBmYhEp5+IRA2miER0rIhE2rKIREG5iESfv4hEDcaIRHTMiETa0ohEQdmIRKff
iEQN5ohEdOyIRNLyiERB+YhEp/+IRAUGiUR0DIlE2hKJREEZiUSnH4lEDSaJRHQsiUTSMolE
QTmJRKc/iUQNRolEdEyJRNpSiURBWYlEn1+JRA1miUR0bIlE2nKJREF5iUSnf4lEDYaJRHSM
iUTakolEQZmJRDqgiUQNpolEdKyJRNqyiURBuYlEp7+JRAXGiUR0zIlE0tKJREHZiUSn34lE
BeaJRHTsiUTa8olEQfmJRKf/iUQNBopEbAyKRNoSikRBGYpEpx+KRA0mikR0LIpE2jKKREE5
ikSfP4pEDUaKRHRMikTaUopEQVmKRKdfikQFZopEdGyKRNpyikRBeYpEp3+KRA2GikR0jIpE
2pKKRPWZikSnn4pEBaaKRHSsikTasopEQbmKRMC/ikQNxopEbMyKRNrSikRB2YpEn9+KRA3m
ikRs7IpE0vKKREH5ikSn/4pEBQaLRHQMi0TaEotEOBmLRKcfi0QNJotEdCyLRNoyi0RBOYtE
nz+LRA1Gi0R0TItE0lKLRDhZi0SnX4tEDWaLRHRsi0TScotEQXmLRKd/i0QNhotEdIyLRNqS
i0Q4mYtEp5+LRAWmi0R0rItE2rKLREG5i0Snv4tEDcaLRHTMi0Ti0otEQdmLRKffi0QN5otE
dOyLRNryi0RB+YtEr/+LRA0GjER0DIxE2hKMREEZjESnH4xEDSaMRHQsjETaMoxEQTmMRJ8/
jEQFRoxEbEyMRNJSjEQ4WYxEp1+MRA1mjER0bIxE0nKMRDh5jESnf4xEDYaMRGyMjETakoxE
QZmMRKefjEQNpoxEbKyMRNKyjERBuYxEp7+MRA3GjERszIxE0tKMRDjZjER04IxEDeaMRHTs
jETa8oxEQfmMRKf/jEQFBo1EdAyNRNISjURBGY1Epx+NRAUmjURsLI1E2jKNREE5jUSnP41E
DUaNRHRMjUTaUo1EOFmNRKdfjUQFZo1EbGyNRNpyjUQ4eY1En3+NRA2GjUR0jI1E2pKNREGZ
jUSfn41EDaaNRHSsjUQ8s41EQbmNRJ+/jUQFxo1EbMyNRNLSjURB2Y1En9+NRA3mjUR07I1E
LPONRDj5jUSn/41EDQaORHQMjkTSEo5EOBmORJ8fjkQFJo5EdCyORNIyjkRBOY5Enz+ORA1G
jkRsTI5E0lKORDhZjkSfX45EBWaORGxsjkTaco5EOHmORKd/jkQNho5EdIyORNqSjkRBmY5E
n5+ORA2mjkR0rI5E0rKORGG5jkSnv45EDcaORHTMjkTS0o5EQdmORJ/fjkQF5o5EbOyORNry
jkQ4+Y5Ep/+ORA0Gj0RsDI9E0hKPREEZj0SnH49EBSaPRHQsj0TaMo9EODmPRKc/j0QNRo9E
dEyPRNpSj0Q4WY9En1+PRA1mj0R0bI9E0nKPRDh5j0Sff49EDYaPRHSMj0Tako9EQZmPRJ+f
j0QNpo9EdKyPRNKyj0RBuY9Ep7+PRAXGj0R0zI9E0tKPREHZj0Sf349EBeaPRHTsj0Ta8o9E
OPmPRJ//j0QNBpBEdAyQRNoSkERRGZBEpx+QRAUmkER0LJBE2jKQRDg5kESnP5BEBUaQRHRM
kETSUpBEQVmQRKdfkEQNZpBEdGyQRNJykERBeZBEp3+QRA2GkER0jJBE2pKQREGZkESfn5BE
BaaQRGyskETSspBEQbmQRKe/kEQFxpBEdMyQRNLSkERB2ZBEn9+QRAXmkERs7JBE2vKQRDj5
kESf/5BEBQaRRHQMkUTSEpFEQRmRRJ8fkUQNJpFEdCyRRNoykURBOZFEpz+RRA1GkURsTJFE
0lKRRDhZkUSnX5FEBWaRRHRskUTacpFEWXmRRKd/kUQFhpFEdIyRRNqSkUQ4mZFEn5+RRAWm
kURsrJFE0rKRREG5kUSfv5FEDcaRRHTMkUTS0pFEONmRRKffkUQN5pFEbOyRRNrykUQ4+ZFE
p/+RRAUGkkRsDJJE0hKSREEZkkSfH5JEBSaSRGwskkTSMpJEODmSRKc/kkQFRpJEbEySRNpS
kkRBWZJEn1+SRAVmkkR0bJJE0nKSREF5kkSff5JEDYaSRGyMkkTSkpJEOJmSRKefkkQNppJE
dKySRNKykkQ4uZJEp7+SRAXGkkRszJJE0tKSREHZkkSf35JEBeaSRHTskkTS8pJEOPmSRJ//
kkQNBpNEbAyTRNISk0Q4GZNEpx+TRAUmk0R0LJNE0jKTRDg5k0SfP5NEBUaTRGxMk0TSUpNE
OFmTRJ9fk0QFZpNEbGyTRNJyk0RBeZNEn3+TRA2Gk0R0jJNE0pKTRDiZk0Snn5NEDaaTRGys
k0TSspNEOLmTRJ+/k0QFxpNEbMyTRNLSk0Q42ZNEp9+TRA3mk0R07JNE2vKTRDj5k0Sf/5NE
BQaURHQMlETSEpREOBmURJ8flEQFJpREbCyURNoylERBOZREnz+URAVGlERsTJRE0lKURDhZ
lESnX5REBWaURHRslETScpREOHmURJ9/lEQFhpREdIyURNKSlEQ4mZREn5+URA2mlERsrJRE
0rKURDi5lESfv5REDcaURHTMlETS0pREONmURJ/flEQF5pREbOyURNLylEQ4+ZREn/+URA0G
lUR0DJVELBOVREEZlUSfH5VEBSaVRGwslUTSMpVEODmVRJ8/lUQFRpVEbEyVRNpSlUQ4WZVE
n1+VRAVmlURsbJVE0nKVRFF5lUSff5VEBYaVRGyMlUTSkpVEOJmVRJ+flUQFppVEdKyVRNKy
lURBuZVEn7+VRA3GlURszJVE0tKVREHZlUSf35VEDeaVRHTslUTS8pVEOPmVRJ//lUQFBpZE
bAyWRNISlkRBGZZEpx+WRAUmlkRsLJZE0jKWREE5lkSfP5ZEBUaWRHRMlkTSUpZEOFmWRJ9f
lkQFZpZEbGyWRNJylkQ4eZZEp3+WRA2GlkRsjJZE0pKWRDiZlkTAn5ZEBaaWRGyslkTSspZE
OLmWRKe/lkQNxpZEdMyWRNLSlkQ42ZZEn9+WRAXmlkRs7JZE0vKWRDj5lkSn/5ZEDQaXRGwM
l0TSEpdEOBmXRJ8fl0QFJpdEbCyXRNIyl0Q4OZdEnz+XRAVGl0RsTJdE0lKXRDhZl0SfX5dE
BWaXRGxsl0TScpdEOHmXRJ9/l0QFhpdEdIyXRNKSl0Q4mZdEn5+XRBaml0RsrJdE0rKXRDi5
l0Sfv5dEBcaXRGzMl0TS0pdEQdmXRJ/fl0QF5pdEbOyXRNLyl0Q4+ZdEn/+XRAUGmETODJhE
0hKYRDgZmESfH5hEBSaYRHQsmETSMphEODmYRJ8/mEQWRphEbEyYRNJSmEQ4WZhEn1+YRA1m
mERsbJhE0nKYRDh5mESff5hEDYaYRGyMmETSkphEOJmYRJ+fmEQWpphEbKyYRNKymEQ4uZhE
p7+YRAXGmERszJhE2tKYRDjZmESf35hEBeaYRHTsmETS8phEOPmYRJ//mEQNBplEdAyZRNoS
mUTcGZlEnx+ZRA0mmUR0LJlE2jKZREE5mUSnP5lEBUaZRGxMmUTSUplEOFmZRKdfmUQFZplE
dGyZRNJymURBeZlEp3+ZRA2GmURsjJlE2pKZREGZmUSnn5lEBaaZRHSsmUTasplEQbmZRJ+/
mUQFxplEdMyZRNLSmURB2ZlEwN+ZRA3mmURs7JlE2vKZRDj5mUSn/5lEDQaaRHwMmkTSEppE
xBmaRKcfmkQWJppEdCyaRNIymkRBOZpEpz+aRAVGmkR0TJpE2lKaREFZmkSvX5pEDWaaRHRs
mkTacppEOHmaRKd/mkQNhppEdIyaRNqSmkRBmZpEp5+aRA2mmkR0rJpE2rKaREG5mkSnv5pE
DcaaRHTMmkTa0ppEQdmaRKffmkQN5ppEdOyaRNrymkRB+ZpE</AssayXData><AssayYData Points="900">hZANPkKVFD4NACA+VhcuPlH9OD5MVUc+ijNKPnJfUz7rJl4+ysdiPrkYbD6AhG8++WpvPsZs
cz5eiXY+j8l0PvKLeT4AYng+za17Pvgcej4vRXo+FFd5Psy2ej4mi30+z7R7PjZJej6oSXs+
d2J+Pn5lez57nHg+ySt7Pur2eT4XL3s+xmt7PvYVfD6Su3c+H5J8PouDeD6lbXc+ARV3PjzM
dj6i7Xc+sCF3Ppktdz7rrnU+Mq90PnSZdD67bng+Dvx2Pmk4cz4xEHY+zqlzPnvLcz5xJ3c+
9mRwPpRUdj7IIXM+OghzPhTheT7hHnE+7xBxPrMddT7p+3I+5t1yPuDPbT4gwXE+1QdwPja8
cz4ymnI+mTZwPlnOcD5KHHI+6EJvPk+BdT7yLHE+IBFuPgCnbz6AAm8+SBBzPqbabz6fO2s+
gthuPh/ybT57w3I+8wFxPotKbz5XKm8+7phxPpqYcT46bnA+fbhyPtIEcT5BhnE+8jZwPrtA
az4hwGo+IAtuPnwpbj7LVXM+dN1qPiq9Zz5v/2s+c5xpPjmhbj5Ym2k+P9dqPlQ+cT6N3mk+
0k9sPrUwbT5H4G0+JtluPi16bD44rm8+nHVqPipCaT7emWo+qRJtPivGaT4eTGk+CkdqPu+q
bD7mdG4+0lVrPny1az50U2s+eEhrPrlsaj5Jg2w+Kf5oPoXEaj7K120+aWNoPv0ObT6QWms+
95JoPuB+Zz6PTmo+u61nPuEDbz7D1mg+WztoPgDIZz5C62g+W5FnPnamZz5hRmw+QNZoPtId
aj4MImk+7gJsPtoAYz7kImY+naNqPq2Xaz4gyGg+DyRmPltKaj4vxmg+Y+9nPlk7Yj5JxGM+
kCdnPl0CaD613GU+yv5qPjvLaz7fzWo+30VlPr3gZj6yymg+GehsPqZtZj4pxmo+ZlplPruC
aD5a1WU+lGtnPj6rZj4qwWg+6/poPsFoYz4DZGY+F3FmPt5KZz6L52o+L21qPqNmaD5I62Q+
vW5kPiu7Zj5DT2g+PrFiPiIUaj7iP2s+vc5lPtVJZj6sWWQ+aBxsPhPmaT5mRGY+1lJoPl4X
ZD6DtmU+UzpoPmVhZz4ixmM+XYZmPoRYaD5CHmE+0MJoPqZyZj48qWU+SShmPvN1Zz6AV20+
xmpjPoooZD47Ymg+u7BlPv/jZD57Q2A+VDhlPkCGYj7m82U+SqFmPpSjZj4aZ2g+xndmPqKD
Zj4XuWE+VhNiPnTPZz4G6WE+q3hkPpYUXz6wImY+0BBnPnOSZD4iF2c+JD1pPnahZj47sms+
evhlPnCTaj4K/GY+UFpkPosRYz7KzmI+UhFlPmXOYT5RTmk+oBFhPrH5Zj5SJ2M+uENlPo6G
Yz4Ls2c+bv9jPhcTaj5nkGc+qBpkPpCzYT5A7Wg+Wx9kPvoUZD4XfWM+xDhiPgfaYD6AVmU+
ZutlPpanZz7a1GQ+9yBpPgS/Yj7ek2M+HB9fPtNLYj5M2WM+Ti1kPg6oZT68T2M+RlllPg1T
aD4UaWU+A6FiPkVZZD4QCmM+xrRmPmgCZD6fQ2E+7cZhPpfXYj6042I+UhllPkXFYD52uGY+
Dm9mPrYTaD6TyWM+d8NfPl1AZD7qcmQ+JfhhPozGYD4ct2Y+Qs5hPipKZD5ydGY+zQhrPoKE
Zj7f+mM+495iPve3ZT7pU2U+m3NjPoYPZD4K4mM+sWpkPn1TYj7L72Y+MoRlPkvoYj7qmmc+
pmxkPo4+YT5jNmM+eBViPqxZYz6/umE+ngtlPlPuZD4k9WE+go9lPo3lYj6FBmU+cstkPgoS
ZD4n4V8+p9xhPk82aD5IiV4+y0diPrUzZT7kemc+oUxnPpcPYz7vQGg+bMxlPli7Yz77eWM+
7OFiPqCjXz6/S2c+dXhiPtq2Zj4u+GU+QTljPkLZYD5xM2M+BnRiPkITYT7uNWI+54FrPoE1
ZD5s6mQ+yXhjPi1wYz6UdGc+sz9nPpXdYT6ovmI+HNFmPhEDYz4VIWM+VW9hPqM9aT7eHGQ+
RqZgPreWZj7U6mQ+HkxnPnd0ZD62WWM+mi9nPjz8YD569WM+fSplPiwYZD6aYmA+xYxgPqoq
Zj5jTWM+JLdnPsgFZD6BOl8+fSliPvNMYj7wn2U+iF1mPtr4Zj4EkmU+OTRjPmDXYD6gv2E+
o3RhPtOSYj5/IWY+c1ZjPlARYT7WGmc+SNdoPm/XYT6GEGU+prVkPktkYj4A8WM+OmphPvJj
ZT5PFGE+ZDliPsPlZj6xlWk+1ZZmPjqiZj4clGU+DgNiPiTAaD6EbmE+nPhkPp95ZT77eGg+
a8FlPtVNYT5nw2A+cLhqPjAoZD6ZcmE+OxJmPvYVYz6namc+BJxnPnSsZD5xRGY+FihjPizN
ZT4XPmM+yOpjPs8MZT7ytmI+IUJkPnX/Yz4UF2M+K75hPoUlZz4sRmQ+Im9kPnZOZT73TWU+
+rhjPnW/ZD4NEmk+wP5hPsKMYD7yS2c+VwJpPqHxYj6ho2I+pEtnPs2dZT7pBWY+LW5rPh+E
ZD5/8mc+4btmPoznZz4oMWI+pLpkPqHqYj6w6GU+s3loPugXZT5dTGk+uDBhPlTNYj7ViGM+
yJlePvk6Yz6+CmM+C2plPm5xZD69kmI+h8hgPjQ7YT7j12M+CjRrPgYYYj77OGc+DVRpPuVv
aT7xCmM+INhlPlwKZj4D/2E+62VkPjGGYz45IWM+N6xlPqEuZz42kmY+/11iPgcQaT4ZkWY+
bmRfPog7ZD6r7WU+kaVjPpTmYz609mI+0A9kPj7RYz5RyWQ+sG5iPn1NaT7942E+2SBmPqRN
Zj68GGY+RellPo9VYz7pHWE+DapnPjVZZD5/qWc+kSdePm5JZT7jnWI+TMxjPlfPZT6GWWc+
3HVoPnB5ZT5qPWQ+xddnPjRLYD5sgGI+dlthPsEyZD533mY+DDZmPuwAZD74aWg+G9hnPiKO
Zj476mg+48ZkPqV5Zz4MfWU++YhoPrzwZz4yXmw+JCdpPixZZz4VcmY+lZlpPoHLZz5nVmg+
ztZlPj58Yz51wWc+sxJnPtJ2ZT5OjGs+oBVoPrq1Zj5LQWc+bqRqPpZebD45TWY+3BRoPr+/
aT7L92Q+7/BiPlpAZz5dfWc+8jljPmhiZz73qGg+88hiPg/CZD7LSmQ+kGRmPlMMZz5Aj2Q+
3sNpPg0JaT7tqGg+a99pPhHzZz4k1GY+T2tqPiUsaj4SpWQ+xQppPmnGYz6ca2U+aSdlPiAH
ZT60emU+rvFkPoiHZj4J3Gg+CI1lPmY+aT6fV2I+0cJkPtdFaD5+pWc+QSJnPvbdZD5pJGY+
KA9pPrkKaD4JG2U+3mZpPkddYz6IEms+xuhnPjYtaT4koWw+TfRfPgFjZj5NLmk+qJpoPpKX
Zz5XaGo+YrZmPn8NaD6jmmg+Q0RpPhEwaT6cXmY+Y7NoPpuqYz6pJmU+/QdoPrYuaD6I6GQ+
q6hnPvf0Zj5kO2c+du9jPoNaZj40xGQ+cT9kPlseZT415Wc+FXRoPo3RaD5PZGk+fuNoPk+E
aT6a5WY+SuNqPilqZT79JGU+gJJlPusQZz4Pr2c+jcNoPvTcZz7cEGo+PE1qPv86aD5Temg+
yw9mPjt2aT7rZGg+1o1pPqRvZD6yVmk+RsZrPkfVZj5e82s+xbhrPjYbaz76CW0+0nJjPs8c
aj7VM2g+kgNnPkb4aT5pTmk+nU9rPnC7Zj7Tr2c+MztrPs2jZT6CiWM+selnPgFgaj6ni2Y+
lz1nPqeIaD5GnWY+Hx1rPicrZj5RqWQ+HUFrPp11Zz7efWY+PgNrPl4maT4cSmU+ErpmPqlg
aj46sms+KbVnPtsjaz6Upm4+rU5rPnJVaz7UeGc+/ClsPt0taD5PKmk+Z/hnPoUBaT42lm4+
b91nPpNUaj40VmU+j6VmPp+Daj4A02k+ANVqPi9naT5f0Gk+1iZrPjF0aD58omk+di5rPnth
bT6mC2s++DZtPl0Yaj5lFm0+yddpPhHaaj6YiWY+AWVlPgoGZT4eAmw+jPZlPnpsaT5MNmY+
0QBpPnEnaD6KV2w+OzZpPjj8az5MAmc+RHVrPvbeaj5TCG0+ZrZqPrv8aj5xrGc+zfRpPrjC
aT7uKWY+jMhoPia/bD4swmk+5y1mPrCCbD40gmg+XR5kPmg1bT7KYWk+CtFpPn9LaD5zsGk+
VPNlPhCIbD5dxGk+GNRoPuAyaD62W24+lX9oPp97aj4DI2w+GOptPpWVaD7+vm0+2iZsPlut
Zj75qGo+PKRqPjTFZj580Wg+QHhpPg0xbz7D9Gg+HH5rPk57Zj60/Wo+thxsPqmyaj5r7Ww+
BVdsPg30aj6Hv2k+CfduPmpUbT4M12s+m2lqPsWvZj7ARWs+wA1rPjVxaT5ZQm0+d29sPlz+
Zz57NGs+YsJuPs3dbj6pSGs+9o1qPpn2aT6q/ms+k09sPoS3aT4nW24+oRVyPipocj7cjWw+
+itsPv+NaD4HsWk+SGZmPpezaD7jR2w+TbduPo+XbT5nVG8+ON9tPiETaT4Em24+/KFtPl/1
bD5/AnE+YlxqPlNsZz4peGo+jpFrPoJlaz4XZ2s+6LluPp6gaz5bYWo+p/ttPmNyaj7GunA+
fDVwPuOYbT6orWk+y8ptPkzvbD5wLm0+ov1pPl5jbT5812w+FblrPotubj5+Tms+7NNvPpv/
az7k82k+q4BtPhWEaD5dOW8+N4NrPjgnbD52IW0+IvluPqrgbz5l8Wg+TUVuPsv4bD4kr2w+
ZwtuPgNYaT6UhGg+9rZpPiRRaz45iGo+OhdwPqjVbT7sx2w+</AssayYData></Step><Step><CommonData><SampleLocation>11</SampleLocation><SampleID></SampleID><SampleGroup></SampleGroup><SampleInfo></SampleInfo><SampleRow>G</SampleRow><SamplePlate>1</SamplePlate><WellType>REGENERATION</WellType><Concentration>-1</Concentration><ConcentrationUnits>µg/ml</ConcentrationUnits><MolarConcentration>-1</MolarConcentration><MolarConcUnits>nM</MolarConcUnits><MolecularWeight>-1</MolecularWeight><Temperature>25</Temperature><StartTime>5129910</StartTime><AssayTime>5</AssayTime></CommonData><FlowRate>1000</FlowRate><StepType>KREGENERATION</StepType><StepName>Regeneration</StepName><StepStatus>OK</StepStatus><ActualTime>4.99895</ActualTime><CycleTime>0.2</CycleTime><AssayXData Points="25">p/+aRA0Gm0R0DJtE2hKbREEZm0SfH5tEBSabRHQsm0TaMptEODmbRKc/m0QNRptEbEybRNpS
m0RBWZtEp1+bRA1mm0RsbJtE+3KbREF5m0Snf5tEBYabRLWMm0TakptEOJmbRA==</AssayXData><AssayYData Points="25">lB4qwEM2NsDcKTzAuQdBwMAMRMA2zUbAnFRJwBDDS8AGdk3A6fhOwI5MUMAjnFHAUcRSwFIN
VMAzwVTAfhRWwN3cVsDn0FfAMURYwKdbWcBo+VnA4X9awH0/W8BicFvAR+VbwA==</AssayYData></Step><Step><CommonData><SampleLocation>12</SampleLocation><SampleID></SampleID><SampleGroup></SampleGroup><SampleInfo></SampleInfo><SampleRow>G</SampleRow><SamplePlate>1</SamplePlate><WellType>NEUTRALIZATION</WellType><Concentration>-1</Concentration><ConcentrationUnits>µg/ml</ConcentrationUnits><MolarConcentration>-1</MolarConcentration><MolarConcUnits>nM</MolarConcUnits><MolecularWeight>-1</MolecularWeight><Temperature>25</Temperature><StartTime>5146148</StartTime><AssayTime>5</AssayTime></CommonData><FlowRate>1000</FlowRate><StepType>KREGENERATION</StepType><StepName>Regeneration</StepName><StepStatus>OK</StepStatus><ActualTime>4.99895</ActualTime><CycleTime>0.2</CycleTime><AssayXData Points="25">np+bRASmm0RjrJtE0bKbRDi5m0Sev5tEBMabRGvMm0TR0ptEONmbRJ7fm0QE5ptEa+ybRNHy
m0Q4+ZtEnv+bRAQGnERrDJxEyRKcRDgZnESeH5xEBCacRGssnETRMpxELzmcRA==</AssayXData><AssayYData Points="25">VX86vlo8ML43sxm+dG0IvtaS3737bry9KjChvdkfjb0Z4YW9b95WvaeqQr12Rxu9tSUUvdfd
3rwRkKy8ZHmOvJ7NbLyMKQK81VjTu7kWprsYgsC6ehKfurF0SzuD3tM7vG4WPA==</AssayYData></Step><Step><CommonData><SampleLocation>11</SampleLocation><SampleID></SampleID><SampleGroup></SampleGroup><SampleInfo></SampleInfo><SampleRow>G</SampleRow><SamplePlate>1</SamplePlate><WellType>REGENERATION</WellType><Concentration>-1</Concentration><ConcentrationUnits>µg/ml</ConcentrationUnits><MolarConcentration>-1</MolarConcentration><MolarConcUnits>nM</MolarConcUnits><MolecularWeight>-1</MolecularWeight><Temperature>25</Temperature><StartTime>5162212</StartTime><AssayTime>5</AssayTime></CommonData><FlowRate>1000</FlowRate><StepType>KREGENERATION</StepType><StepName>Regeneration</StepName><StepStatus>OK</StepStatus><ActualTime>4.99895</ActualTime><CycleTime>0.2</CycleTime><AssayXData Points="25">lj+cRPRFnERbTJxEwVKcRDBZnESWX5xE9GWcRGNsnETJcpxEJ3mcRJZ/nET0hZxEY4ycRMmS
nEQnmZxEjp+cRPSlnERjrJxEwbKcRDC5nESWv5xE/MWcRGPMnETJ0pxEJ9mcRA==</AssayXData><AssayYData Points="25">KipBwMOWSsBbOU7AaCRRwFLBUsCD+VTAQSBWwBMFV8A6c1jArdNYwEUjWsALmFrA5W5bwJzb
W8Bt3FzAAyldwDaTXcDHWF7AF9VewOAwX8Bxe1/A4tVfwGI8YMAcxmDA5/NgwA==</AssayYData></Step><Step><CommonData><SampleLocation>12</SampleLocation><SampleID></SampleID><SampleGroup></SampleGroup><SampleInfo></SampleInfo><SampleRow>G</SampleRow><SamplePlate>1</SamplePlate><WellType>NEUTRALIZATION</WellType><Concentration>-1</Concentration><ConcentrationUnits>µg/ml</ConcentrationUnits><MolarConcentration>-1</MolarConcentration><MolarConcUnits>nM</MolarConcUnits><MolecularWeight>-1</MolecularWeight><Temperature>25</Temperature><StartTime>5178427</StartTime><AssayTime>5</AssayTime></CommonData><FlowRate>1000</FlowRate><StepType>KREGENERATION</StepType><StepName>Regeneration</StepName><StepStatus>OK</StepStatus><ActualTime>5.00005</ActualTime><CycleTime>0.2</CycleTime><AssayXData Points="25">jd+cRPPlnERS7JxEuPKcRB75nESN/5xE8wWdRFoMnUTAEp1EJxmdRI0fnUTzJZ1EWiydROEy
nUQnOZ1EjT+dRPNFnURSTJ1EwFKdRCdZnUSdX51E82WdRFJsnUTAcp1EJ3mdRA==</AssayXData><AssayYData Points="25">b8YgvjG4Hb6NUgS+2W/PvWQLqb2CY4i9gUVcvRHsLr1GNhO9Gs7HvDbnlbw1+4O8MHaDu+g0
6DrEpmw7IV4GPKuzlTxhhZY80bqjPCkmxTypSOI8ilDvPPOOCT0J2hY9M3EcPQ==</AssayYData></Step><Step><CommonData><SampleLocation>11</SampleLocation><SampleID></SampleID><SampleGroup></SampleGroup><SampleInfo></SampleInfo><SampleRow>G</SampleRow><SamplePlate>1</SamplePlate><WellType>REGENERATION</WellType><Concentration>-1</Concentration><ConcentrationUnits>µg/ml</ConcentrationUnits><MolarConcentration>-1</MolarConcentration><MolarConcUnits>nM</MolarConcUnits><MolecularWeight>-1</MolecularWeight><Temperature>25</Temperature><StartTime>5194552</StartTime><AssayTime>5</AssayTime></CommonData><FlowRate>1000</FlowRate><StepType>KREGENERATION</StepType><StepName>Regeneration</StepName><StepStatus>OK</StepStatus><ActualTime>5.00005</ActualTime><CycleTime>0.2</CycleTime><AssayXData Points="25">jX+dRPOFnURajJ1EwJKdRCeZnUSNn51E86WdRFqsnUTAsp1EJ7mdRI2/nUTzxZ1EWsydRMDS
nUQn2Z1Ejd+dRPPlnURa7J1EwPKdRCf5nUSN/51E8wWeRFoMnkTAEp5EJxmeRA==</AssayXData><AssayYData Points="25">UO5BwLmtS8Bit0/AqgVSwKIJVMA1Y1XAb9lWwCBkV8DNfFjAeaBZwMw/WsBQ+1rADG9bwAGz
W8Bm5lzANpFdwDwjXsD5M17ACstewE5NX8C8NV/ADq5fwBsDYMAxOmDAbmlgwA==</AssayYData></Step><Step><CommonData><SampleLocation>12</SampleLocation><SampleID></SampleID><SampleGroup></SampleGroup><SampleInfo></SampleInfo><SampleRow>G</SampleRow><SamplePlate>1</SamplePlate><WellType>NEUTRALIZATION</WellType><Concentration>-1</Concentration><ConcentrationUnits>µg/ml</ConcentrationUnits><MolarConcentration>-1</MolarConcentration><MolarConcUnits>nM</MolarConcUnits><MolecularWeight>-1</MolecularWeight><Temperature>25</Temperature><StartTime>5210636</StartTime><AssayTime>5</AssayTime></CommonData><FlowRate>1000</FlowRate><StepType>KREGENERATION</StepType><StepName>Regeneration</StepName><StepStatus>OK</StepStatus><ActualTime>5.00005</ActualTime><CycleTime>0.2</CycleTime><AssayXData Points="25">jh+eROwlnkRTLJ5EuTKeRCg5nkSOP55E7EWeRFtMnkTBUp5EKFmeRI5fnkTsZZ5EU2yeRLly
nkQfeZ5Ejn+eROyFnkRbjJ5EwZKeRB+ZnkSGn55E9KWeRFusnkS5sp5EKLmeRA==</AssayXData><AssayYData Points="25">UrTjvSCQ4L1c7qS9QWR4vTfRG739esq8PLhJvLIDX7sbAMk7IPWBPOQqxTxWDgo943UjPTJT
Kj0rCjY9g4pbPVJOZz0Im2k9SAyHPYNHeD02oZA98rGcPQV5oT0Dnqk9BXWlPQ==</AssayYData></Step><Step><CommonData><SampleLocation>1</SampleLocation><SampleID></SampleID><SampleGroup></SampleGroup><SampleInfo></SampleInfo><SampleRow>G</SampleRow><SamplePlate>1</SamplePlate><WellType>BUFFER</WellType><Concentration>-1</Concentration><ConcentrationUnits>µg/ml</ConcentrationUnits><MolarConcentration>-1</MolarConcentration><MolarConcUnits>nM</MolarConcUnits><MolecularWeight>-1</MolecularWeight><Temperature>25</Temperature><StartTime>5225318</StartTime><AssayTime>60</AssayTime></CommonData><FlowRate>1000</FlowRate><StepType>BASELINE</StepType><StepName>Baseline</StepName><StepStatus>OK</StepStatus><ActualTime>60</ActualTime><CycleTime>0.2</CycleTime><AssayXData Points="300">jr+eROzFnkRTzJ5EwdKeRB/ZnkSG355E9OWeRFvsnkS58p5EH/meRI7/nkTsBZ9EUwyfRLkS
n0QfGZ9Ehh+fROwln0RbLJ9EyTKfRCg5n0SGP59E7EWfRFtMn0S5Up9EH1mfRIZfn0T0ZZ9E
W2yfRLlyn0QoeZ9Ejn+fROyFn0RTjJ9EuZKfRB+Zn0SGn59E7KWfRFusn0TBsp9EKLmfRIa/
n0QNxp9EU8yfRMHSn0Qf2Z9Ejt+fROzln0RT7J9EufKfRB/5n0SG/59E9AWgRFMMoES5EqBE
HxmgRI4foETsJaBEWyygRCwzoEQfOaBEjj+gROxFoERbTKBEuVKgRB9ZoESOX6BE7GWgRFNs
oETBcqBEKHmgRIZ/oETshaBEU4ygRMGSoEQomaBEIaCgROyloERTrKBEubKgRDC5oESnv6BE
7MWgRFvMoES50qBEKNmgRIbfoETs5aBEU+ygRLnyoEQf+aBEhv+gROwFoURTDKFEuRKhRB8Z
oUSGH6FE7CWhRIQsoUTBMqFEHzmhRIY/oUTsRaFEU0yhRMFSoUQoWaFEhl+hRAVmoURbbKFE
uXKhRCh5oUSGf6FE7IWhRFOMoUS5kqFEH5mhRIafoUTspaFEU6yhRNKyoUQfuaFEhr+hROzF
oURTzKFEVdOhRB/ZoUSO36FE7OWhRFPsoUS58qFEH/mhRIb/oUTsBaJEUwyiRLkSokQfGaJE
hh+iRBUmokRbLKJEuTKiRB85okSOP6JE/UWiRFNMokS5UqJEH1miRIZfokTsZaJEU2yiRLly
okQoeaJEhn+iROyFokRTjKJE4pKiRB+ZokSGn6JE9KWiRFusokS5sqJEH7miRI6/okTsxaJE
U8yiRLnSokQo2aJEht+iRP3lokRT7KJEufKiRB/5okSG/6JE7AWjRGMMo0TJEqNEHxmjRMcf
o0T0JaNEWyyjRLkyo0QfOaNEjj+jROxFo0RbTKNEuVKjRB9Zo0SOX6NE7GWjRFtso0S5cqNE
KHmjRIZ/o0TshaNEU4yjRMGSo0QomaNEhp+jROylo0RTrKNEwbKjRCi5o0SGv6NE7MWjRFPM
o0S50qNEKNmjRIbfo0T05aNEU+yjRMHyo0Qf+aNEhv+jRPQFpERjDKREuRKkROwZpESOH6RE
7CWkRFsspETBMqREKDmkRIY/pET0RaREU0ykRLlSpEQoWaREjl+kRPRlpERbbKREwXKkRIJ5
pESGf6RE9IWkRFuMpETBkqREKJmkRI6fpET0paREW6ykRMmypEQouaREjr+kRPTFpERbzKRE
wdKkRCjZpESO36RE9OWkRFvspETB8qREKPmkRI7/pET0BaVEWwylRMESpUQoGaVEjh+lRPQl
pURjLKVEwTKlRCg5pUSOP6VE9EWlRFtMpUTBUqVEKFmlRI5fpUT0ZaVEW2ylRMFypUQoeaVE
r3+lRPSFpURbjKVEwZKlRJqZpUSOn6VE9KWlRFuspUTBsqVEKLmlRI6/pUT0xaVEU8ylRMHS
pUQo2aVEjt+lRPTlpURb7KVEwfKlRCj5pUSO/6VE9AWmRGsMpkTBEqZEKBmmRIYfpkT0JaZE
WyymRMEypkQoOaZE</AssayXData><AssayYData Points="300">SdvNPSTd1D0VT9I93tbZPW093D0M/t09SGTmPYsR4D3IOuY9gx/sPVY34T2mj+I9tSvxPUQ2
6T3WLfY9AyL5PX6P9j1NgvQ9ZXj6PQ6EAT658/o9zpnwPY3T/z0Xg/s9i5YDPm1aAT5KWQU+
1xEAPmHTAz6Azwg+hkECPnzlAz49jwQ+DzwCPoqjBD6Ajwo+Pp0JPvGfBz66bwk+YJMKPpCg
Cz5SPgs+qCAKPj6UCD6usw0+UpwNPpq9DD5jXQ0+L7wMPhfLDz6Ivg4+SEAPPpwXDz6luxI+
a8YSPrBtET7VWRQ+CssQPmjzED5tMxU+huMTPlpCFD52Sxg++QkUPg7MFj71yxc+Q6wWPrmd
GD7wFBk+gjwWPobKFz6L5BY+9bMVPuZCGj5eiho+uDwbPomOHD4G7xw+SgEcPvEZGj6Bcx8+
IS4cPjurHD7UJh0+HvQfPheFHj5TUCY+qFIcPg/bHT6z6B8+8y8ePll7Iz4kCyE+3QcjPkXb
Iz6xkCc+bfYfPs4VIj5BeCQ+ELUlPtmvIj7BpCM+PNgpPg97Jj6rsyY+DIsoPjCGJD7V9iU+
A1skPuApIz67HSk+Ed0nPlglKz7Ksio+bxkmPlF0Kz7isCg+/C8rPkb0Jz4T3SU+FRwrPgMU
Kz44sS0+1EAqPgysLT5eTi4+z/YqPp0aLD4SBS0+3usqPhrRLT55oyw+gcUvPiN6Kz7ZSy0+
23QuPmBvLj5T/ys+V5krPtq/MT5/BTA+moExPj8vLz7JqS8+itkuPlJWMD6d8S8+eAUzPhz9
Mz5J9zQ+xQUsPiZFMz6euDQ+UjMvPrnMNT5y1jM+SwIwPtfeMj6wADc+l7wxPv5YND6PWDQ+
WGo0PgP9MT6irTQ+nY4uPn/jMj57MDg+0Kg0PvJbND57tDY+m0I5PgrXNT6pszg+s1E4Ptqv
Oj5OnjU+AAM3PvX4OT6D5jg+Zh83Pp6UOT6FVTk+Xas1PsVFPz5ZLjk+uQQ8PnyKNz667zw+
pnU8PoLJPD6wDTc++Yw+PhIuOT4t5D8+J6w7Pr0gOz5Hej8+fFE6PnciOj7Anzs+7mg9PiSR
PD6+2Do+7GA+PgiZPT6O/zw+JcI+Pu6APj6uAzw+qlBAPvFRQD4vIz4+YRg/Po0ARj4tFT8+
lyw/PvzgPz7Yijw+03RCPkKxQj4Ys0A+5C9BPtR7PD6Fez8+l88/Pj7DQD7mFUE+EklGPnQw
QT5a/EA+OHlCPq8lQz6qZkQ+tNFBPsajPz71cUE+QyRAPlEURT5m6EE+YM1HPmOQRT7IMUQ+
18RFPlqSRD6vrz8+PQ9BPnoJRT6OQEM+LqRGPnRoRT66RUQ+GXFAPp5fRj5HZEc+gbJDPlwN
ST4E3kY+sUtHPpewQT7rMkc+WQtEPjyDRT4D6kM+5rNKPnQ/RT7HbEc+teZGPiofSD7tV0c+
UppKPgDGRD4lGkc+L3pIPkiHST4+gUo+2lRGPppGTD6wpEU+LGNJPqRXST5Gvk8+uCdHPtE4
ST5uyEg+8i9LPhqGTD5Gwkc+/wxJPlSzST4bT0w+4e1KPsefTT6FSUw+DVVKPtajSj67Wk0+
0xFHPhuiSD5kE0Y+</AssayYData></Step><Step><CommonData><SampleLocation>1</SampleLocation><SampleID></SampleID><SampleGroup></SampleGroup><SampleInfo></SampleInfo><SampleRow>G</SampleRow><SamplePlate>1</SamplePlate><WellType>BUFFER</WellType><Concentration>-1</Concentration><ConcentrationUnits>µg/ml</ConcentrationUnits><MolarConcentration>-1</MolarConcentration><MolarConcUnits>nM</MolarConcUnits><MolecularWeight>-1</MolecularWeight><Temperature>25</Temperature><StartTime>5286285</StartTime><AssayTime>80</AssayTime></CommonData><FlowRate>600</FlowRate><StepType>LOADING</StepType><StepName>Loading</StepName><StepStatus>OK</StepStatus><ActualTime>80</ActualTime><CycleTime>0.2</CycleTime><AssayXData Points="400">jz+mRPVFpkRcTKZEwlKmRClZpkSPX6ZE9WWmRFxspkTCcqZEKXmmRI9/pkT1haZEXIymRMKS
pkQpmaZEj5+mRPWlpkRcrKZEwrKmRCm5pkSHv6ZE9cWmRFzMpkTC0qZEKdmmRI/fpkT15aZE
XOymRMLypkQp+aZEj/+mRPUFp0RcDKdEwhKnRCkZp0SHH6dE9SWnRFwsp0TCMqdEIDmnRI8/
p0T1RadEXEynRF5Tp0QpWadEj1+nRO1lp0RkbKdEwnKnRCl5p0SPf6dE9YWnRFyMp0S6kqdE
IJmnRIefp0TtpadEXKynRMKyp0QpuadEj7+nRPXFp0RczKdEutKnRCnZp0SP36dE9eWnRFTs
p0S68qdEIPmnRI//p0QvBqhEXAyoRMISqEQpGahEhx+oRPUlqERcLKhEwjKoRCA5qESPP6hE
9UWoRFRMqETCUqhEIFmoRI9fqET1ZahEXGyoRMJyqEQpeahEj3+oRE2HqERUjKhEwpKoRCCZ
qESPn6hE9aWoRFysqETCsqhEKbmoRI+/qET1xahEVMyoRMLSqEQp2ahEj9+oRPXlqERU7KhE
wvKoRCn5qESP/6hE9QWpRFQMqUTCEqlEKRmpRI8fqUT1JalEXCypRMIyqUQpOalEhz+pRPVF
qURUTKlEwlKpRClZqUSPX6lE7WWpRFxsqUTCcqlEIHmpRI9/qUT1halEXIypRMKSqUQxmalE
h5+pRO2lqURcrKlEwrKpRCC5qUSHv6lE7cWpRFzMqUQl06lEKdmpRIffqUTt5alEXOypRLry
qUQp+alEj/+pRPUFqkRUDKpEwhKqRCkZqkSHH6pE7SWqRFQsqkS6MqpEIDmqRI8/qkTtRapE
VEyqRMJSqkQgWapEj1+qRPVlqkRsbKpEwnKqRCl5qkSPf6pE7YWqRFSMqkTCkqpEKZmqRI+f
qkTtpapEXKyqRMKyqkQguapEj7+qRPXFqkQxzapEutKqRCDZqkSP36pE7eWqRFTsqkTC8qpE
KfmqRIf/qkTtBatEXAyrRMISq0QgGatEhx+rRPUlq0RcLKtEujKrRCk5q0SPP6tE9UWrRFRM
q0TCUqtEIFmrRIdfq0TtZatEVGyrRMJyq0QgeatEj3+rRO2Fq0RcjKtEupKrRCmZq0SXn6tE
9aWrRFSsq0TCsqtEKbmrRI+/q0T1xatEVMyrRLrSq0Qp2atEj9+rRPXlq0RU7KtEuvKrRCD5
q0SH/6tE7QWsRFwMrETjEqxEKRmsRI8frET1JaxEVCysRLoyrEQpOaxEjz+sRPVFrERcTKxE
ulKsRCBZrESPX6xE7WWsRFRsrETCcqxEIHmsRId/rETthaxEVIysRMKSrEQgmaxEsJ+sRPWl
rERUrKxEwrKsRCC5rESHv6xE9cWsRFTMrES60qxEKdmsRIffrETt5axEXOysRNPyrEQg+axE
j/+sRO0FrURUDK1E8xKtRCkZrUSHH61E9SWtRFwsrUS6Mq1EKTmtRI8/rUT1Ra1EXEytRLpS
rUQgWa1Ej1+tRPVlrURcbK1EunKtRCl5rUSHf61E9YWtRFSMrUS6kq1EKZmtRIefrUQGpq1E
VKytRLqyrUQgua1Eh7+tRO3FrURUzK1EutKtRCDZrUSP361E7eWtRFzsrUS68q1EKfmtRI//
rUQGBq5EVAyuRMISrkQgGa5Ehx+uRO0lrkRcLK5EwjKuRCA5rkSPP65E7UWuRFRMrkS6Uq5E
KVmuRIdfrkTtZa5EVGyuRMJyrkQpea5Ej3+uRO2FrkRcjK5EwpKuRCmZrkSHn65E7aWuRFSs
rkTCsq5EILmuRIe/rkTtxa5EVMyuRMLSrkQg2a5Ej9+uRO3lrkRU7K5EuvKuRCD5rkSH/65E
7QWvRFQMr0TCEq9EIBmvRIcfr0TtJa9EVCyvRLoyr0QpOa9Ehz+vRO1Fr0RUTK9EulKvRCBZ
r0SHX69E7WWvRFRsr0S6cq9EIHmvRId/r0T+ha9EXIyvRLqSr0Qgma9Eh5+vRO2lr0RUrK9E
urKvRCC5r0SHv69E7cWvRFTMr0S60q9EINmvRIffr0Tt5a9EVOyvRLryr0Qg+a9Eh/+vRO0F
sERcDLBEwhKwRCkZsESHH7BE9SWwRFwssES6MrBEKTmwRA==</AssayXData><AssayYData Points="400">TJ9KPkwHST50DE4+VVJPPrRwSz5NDU8+0iFOPsbxSz5tr0s+4+BOPrfITT7Jcko+qT5OPluW
UD58UlY+iMROPuexUz7B/VM+f/tOPtijUT4HMUs+zixVPpD6ST5FPkw+kKhNPoCwTz4/BU4+
SSxRPrBBUj7MSFM+iC9RPkzxUD6RyFI+NTVRPonUTz6wY1Q+MshQPgBrTz6w0k4+T6ZSPv65
UD4btFM+/fNSPhUFUz7ZGU8+m8JTPnlrUT4UilE+whVRPp6gVz7J4lY+75pTPngQUj6tS1U+
MvdPPj+ZUD4EgVI+dq9QPutSUD4d1lI+rcJTPl+zVD6WJlE+9mRWPnw8Uz7/mFQ+B95WPsbJ
Uj4SCE8+DxJWPnIbVT5DWFI+lvdTPgaSVj6RilU+OhxTPvmaVz7x31U+Kp9YPkDYVD52RVg+
5cVZPvTrVz6N11o+emVTPpmjVT5r3lM+EyVZPrSbVT4sBVU+PcdSPtkSWD7v/lY++cpVPsyq
Vz54L1c+en5UPpCUVj6EJ1c+fMdUPuLQWD4AnVY+oBlXPhMLWz6JNFg+JohaPk5vWT5Zulo+
w61ZPmWaWT4YPFs+rIFbPr9sWj7YeVk+su9YPgLnVz4Z4Vk+wHxXPpl+Vj7f0Fc+cUpZPokV
Wz5FGl8+oRRdPvB8VD4c8Fo+ippXPrS+Vz71IF4+YfZbPhUfXj6HPF0+q3VaPgcmWT7oTFo+
7IhfPn0CWj4MwF0+ylZbPpBKXj7KqV0+HbNZPlr0Xz5nOl8+7jxbPu0iXj7jLV4+kbFdPvhr
Xj41hV8+baVdPlBLXT6H8V0+ARZaPuCVYD7PYV4+1ylePhX5Xj4ADWQ+MqZZPjP8Wj5Dp18+
UK9aPjlbXT4c71w+Rj9hPjS8XT7Q3lw+R0FYPs1MWz7Q+GA+bS1hPggjYT7nQWE+bWBfPv5x
YT4PXGA+le5aPvRMYT6ldWE+0vBbPq6LYT7CmmI+OsVjPqflXT5tJWU+KJFhPrPgXj40RWA+
LeJcPiPPYT41rl8+rqljPm32Yz6qZV4+uHdgPvAzXz51VWA+O79dPrX8Zz5bI2I+MKdkPgMW
ZT4JGV8+zg5kPh/HZT7cMWE+joRgPtBPZz5URWY+6rdgPhi5YD5gcGM+kiNkPm1yYT4/V2c+
DeRhPnnHYz6GzmE+NVVgPsu2ZT4sWWU+RalhPhO+Zj5B3WQ+9epkPh+sYz5oNWg+omtkPsBV
YD64TWM+y81iPuhiZj5A4GE+2atkPuSTZj4Pa2Y+ZEFnPh+yYz7jp2Q+WlliPvDxZz5aSGg+
PEFmPq8lZT7cC2U++YZoPiKMZT5phmg+CdlmPv+/Zj5v9Gc+kI1oPhU1ZD508GU+tA9mPhPn
aD7xBmU+1StqPjIcZj4yrmA+QwhrPnBhaT5qlGU+0wJkPpgJaj6JRGY+UkBjPnQVZD65aWY+
wpdmPotpZT7Ax2c+RthlPl6lZz5if2Y+qGFkPhBEbD4uOWc+2c9oPjDRZD72nGQ+8JRoPqHi
aj6WYWo+VsxmPirmaj4l9mw+4QZpPpZoZz5U3Wk+NDdqPjK8aD4/+Gc+I/ZqPgVUaz438Gw+
HM9sPs4gZj4jS2k+TGRrPsFIaD7GDWw+vVJrPvlVZT6LXm0+MC9sPhWBbj4bP24+yg9sPkRy
aT4J72w+fSJtPuymaz5YumM+bbRsPi0WbD7VG24+/gtsPnnRaj4ls28+jn9sPmjbbD6H8Wc+
ErhtPtPCaj4yNWs+i0NrPuh0bT7xvGo+YcBpPg3BbT6l8W8+gAlrPo6wbD4C7Ww+C/VyPmt8
aj5zzWw+djNqPsAkaz6n/Gs+Mc1sPr+sbz5n+28+6udwPk77az53TW8+iNhuPkSxbj42iHA+
r9BsPpyCbj4nXXA+m9hqPtk6bz7ViW8+2wBvPrW6bT4DDXA+QrZsPvBvbz7m3Gw+FyBvPv/3
az5nTG8+R2NwPtzjbj47XG8+nSxuPv8hcD5PTHE+vU9yPlgxbz5FjWw+sg5wPuRvbj6hIXI+
EjpuPvZgbz74Om0+xKNxPtWsdD6x4m0+cHVuPvNecj7qSnA+arhtPsF+cj54GW8+jr5uPs87
dz6zbHE+uxNyPnyHcT7gCHI+UUJuPr4ycT5xHnE+EHRzPg==</AssayYData></Step><Step><CommonData><SampleLocation>1</SampleLocation><SampleID></SampleID><SampleGroup></SampleGroup><SampleInfo></SampleInfo><SampleRow>G</SampleRow><SamplePlate>1</SamplePlate><WellType>BUFFER</WellType><Concentration>-1</Concentration><ConcentrationUnits>µg/ml</ConcentrationUnits><MolarConcentration>-1</MolarConcentration><MolarConcUnits>nM</MolarConcUnits><MolecularWeight>-1</MolecularWeight><Temperature>25</Temperature><StartTime>5367282</StartTime><AssayTime>60</AssayTime></CommonData><FlowRate>1000</FlowRate><StepType>BASELINE</StepType><StepName>Baseline</StepName><StepStatus>OK</StepStatus><ActualTime>59.999</ActualTime><CycleTime>0.2</CycleTime><AssayXData Points="300">jz+wRPVFsERcTLBEwlKwRCBZsESPX7BE9WWwRFxssETCcrBEKXmwRI9/sET1hbBEXIywRMKS
sEQpmbBEj5+wRPWlsERcrLBEwrKwRCm5sESPv7BE9cWwRFzMsETC0rBEKdmwRI/fsET15bBE
XOywRLrysEQp+bBEj/+wRPUFsURcDLFEuhKxRCkZsUSPH7FE9SWxRFwssUTCMrFEIDmxRI8/
sUT1RbFEXEyxRMJSsUQpWbFEj1+xRPVlsURcbLFEwnKxRCl5sUSPf7FE9YWxRFSMsUTCkrFE
IJmxRI+fsUT1pbFEXKyxRMKysUQpubFEj7+xRPXFsUSdzLFEwtKxRCnZsUSP37FE9eWxRFzs
sUTC8rFEKfmxRI//sUT1BbJEXAyyRMISskQpGbJEjx+yRPUlskRcLLJEyjKyRCk5skSPP7JE
9UWyRFxMskS6UrJEKVmyRI9fskT1ZbJEXGyyRMJyskQpebJEj3+yRPWFskRcjLJEwpKyRCmZ
skSPn7JE9aWyRFSsskTCsrJEKbmyRI+/skT1xbJEXMyyRMLSskQp2bJEn9+yRO3lskRc7LJE
wvKyRCD5skSP/7JE9QWzRFwMs0TCErNEKRmzRI8fs0T1JbNEXCyzRMIys0QpObNEjz+zRPVF
s0RcTLNE41KzRClZs0SPX7NE9WWzRFxss0TCcrNEKXmzRI9/s0TthbNEXIyzRMKSs0QgmbNE
j5+zRPWls0RcrLNEwrKzRCC5s0SPv7NE9cWzRFzMs0TC0rNEKdmzRI/fs0T15bNEXOyzRNPy
s0Qp+bNEj/+zRPUFtERUDLREwhK0RCkZtESHH7RE9SW0RFQstETCMrREKTm0RI8/tETtRbRE
XEy0RMJStEQgWbREj1+0RPVltERcbLREwnK0RCl5tESPf7RE9YW0RFyMtETCkrREKZm0RI+f
tETtpbREXKy0RMKytEQgubREh7+0RPXFtERczLREutK0RCnZtESP37RE9eW0RFzstES68rRE
Kfm0RI//tET1BbVEXAy1RMIStUQpGbVEhx+1RPUltURcLLVEwjK1RCk5tUSPP7VE9UW1RFxM
tUTCUrVEKVm1RIdftUT1ZbVEXGy1RMJytUQpebVEh3+1RO2FtUSmjLVEwpK1RCCZtUSPn7VE
9aW1RFystUTCsrVEKbm1RIe/tUT1xbVEXMy1RLrStUQp2bVEj9+1RPXltURc7LVEuvK1RCn5
tUSP/7VE9QW2RFwMtkS6ErZEKRm2RI8ftkTtJbZEXCy2RMIytkQ5ObZEhz+2RB5GtkRcTLZE
wlK2RClZtkSHX7ZE9WW2RFxstkTCcrZEUnm2RI9/tkTthbZEXIy2RLqStkQpmbZEj5+2RPWl
tkRcrLZEwrK2RCm5tkSPv7ZE7cW2RFTMtkTC0rZEKdm2RI/ftkT15bZEXOy2RLrytkQp+bZE
j/+2RO0Ft0RcDLdEwhK3RCkZt0SPH7dE7SW3RFwst0S6MrdEIDm3RI8/t0TtRbdEVEy3RMJS
t0QgWbdEj1+3RO1lt0RcbLdEwnK3RCl5t0SHf7dE9YW3RGyMt0S6krdEKZm3RIeft0T1pbdE
hay3RMKyt0QgubdE</AssayXData><AssayYData Points="300">DrxxPipEcD6OS20+S9VvPg4ccj4FanA+gfRvPpsZcj6EoXM+7q1yPuwbcz7cOXE+x+pxPhb1
bz78YXA+eYx2PvGBcj4u5XA+pfNyPvTFcz6vUnc+gLRyPrE2dD4tAXY+Vvd3Pj1GeD4hwXM+
lCVxPrVbcj4bT3Q+yYR2PifhcT7MoW8+8hx2PjdGdj6VC3A+paZwPjnrej5QfXY+cmpyPk8x
dj4dTXU+JsJzPl5IcT5w/nU+xYxzPk6Ndz79lnM+82t5PgLkdD5hKHY+qzt1Poo3dD6SEnk+
jAR1PqCSdz57WHY+qmd1PnHreT7mOHU+yMx1PvqfdD7vaHQ+RJd0PvUleT6IUXQ+szNyPqLi
eD5Jq3k+GZV4Pjv+eD5MBHk+ZUl2PgP1dj4heXQ+ZgN0PuBPdj5cWHg+upB4PiWlcz6U33c+
vHZ4PldRdD4Qons+rYB5PkcTdj5BvXs+12t1Pk+pdT5JoXw+zcV3PpQ0ez5XPns+xH17Pnyg
dz5VNHo+P+F7PgUceT5PK3o+mqV4PkNTcj425Hs+Ugl1PusFej5dMnk+JSx7PqIfez5Lp3w+
T4p3PmbmfD5Wuno+pEN5Pk7Rej7ZKnY+IBF4Pt7tfD5So3g+I1l8PrcefD4atnk+bB56PiUv
fT6qW3o+ohR7PktPeT61NHw+yPF8Pnrfej79F3g+aS94Ps5zfD6hqHw+QVp2Pj41ez5Wz3k+
Rr97Pl3YeT5mO4A+1iV3PmhweD6vHX0+3sV6PnYJfT6X1n4+UQV+PoNCfD7tFXk+XnZ9PlCx
fj76bHs+7xt7PjpLfj5FJ3s+ZYN5PoGTfD5wgnw+MQCBPvJpgD4cP34+kVV+PvykfT4Pl3g+
6jaBPpZLfj4jloA+7eJ+PnP+eT6c+Xo+Jup+Pk4Fez7SKn8+rjiAPh70gD7vcIA+rRl+PkDT
fT49bXw+Xa96Pm9xez4BWIA+ImiBPqa1fz4+OX4+Q7t+Prvffj75yX4+VaZ/Po5cez5YpIA+
lfJ9PkfBfj7kFoA+B5uAPhdOfT673H8+BDh/PjQeej4yKoA+DlF/Pp/kej5Fyn0+8vSAPtCp
ez6pCYA+NcCBPvyDfT5f930+iIeAPsk5gD6GAn4+iMSAPqhKgD7SP4E+pQKAPtdSfT5lNH8+
SBaBPhFffD5Y54I+LA+APtxAfz64d4A+MiiAPrLKfz6WfIE+hdmBPt4Xgj7hAX8++XaBPhmj
gD73UoA+aXuDPqH5fj7aCoA+QL6BPnEzgD66eYA+UluAPmxzez52M38+7HV/PtaAgT73+YE+
3M2APqKKgj6poH8+CFSCPtLRfz6RhYE+pfKBPvxbgT53i4E+t56CPgDbgD6TqYI+xJSAPrIv
gz4xSII+JN2APvrRgD4okYE+vkuDPpSQgj6Io4M+HaeCPsLugz5sdYA+ewSEPiGBfz6ZTYE+
Kq2BPlFlhD5Y3YE+OVGDPrlFgT5co4I+TTSCPrt3hT5LyYQ+7YyCPnGsgT4v3YI+2tKAPtgt
gT4MDYE+XPCDPtnFgj78noE+5hOBPvJsgD5OTYE+/ZyAPr9Sgj4U5oI+u0eCPuJmgz7onoU+
qomBPhtSgT6SQYM+</AssayYData></Step><Step><CommonData><SampleLocation>8</SampleLocation><SampleID>BG505.W6.C2 gp120</SampleID><SampleGroup></SampleGroup><SampleInfo></SampleInfo><SampleRow>G</SampleRow><SamplePlate>1</SamplePlate><WellType>KSAMPLE</WellType><Concentration>-1</Concentration><ConcentrationUnits>µg/ml</ConcentrationUnits><MolarConcentration>31.25</MolarConcentration><MolarConcUnits>nM</MolarConcUnits><MolecularWeight>-1</MolecularWeight><Temperature>25</Temperature><StartTime>5435385</StartTime><AssayTime>180</AssayTime></CommonData><FlowRate>600</FlowRate><StepType>ASSOC</StepType><StepName>Association</StepName><StepStatus>OK</StepStatus><ActualTime>179.999</ActualTime><CycleTime>0.2</CycleTime><AssayXData Points="900">hr+3ROTFt0RLzLdEsdK3RBfZt0R+37dE5OW3REvst0S58rdEF/m3RH7/t0TkBbhEUwy4RLES
uEQXGbhEfh+4ROQluERLLLhEsTK4RCA5uER+P7hE5EW4RFNMuESxUrhEF1m4RH5fuETkZbhE
U2y4RLFyuEQXebhEfn+4ROSFuERLjLhEsZK4RBeZuER+n7hE5KW4RFOsuESxsrhEF7m4RIa/
uETkxbhES8y4RLnSuEQX2bhEft+4ROTluERT7LhEsfK4RBf5uER+/7hE5AW5REsMuUSxErlE
Fxm5RH4fuUTkJblESyy5RLkyuUQgOblEfj+5RORFuURTTLlEsVK5RBdZuUSnX7lE5GW5REts
uUSxcrlEF3m5RH5/uUTkhblEU4y5RLGSuUQXmblEfp+5ROSluURLrLlEsbK5RBe5uUR+v7lE
5MW5REvMuUSx0rlEF9m5RH7fuUTs5blES+y5RLHyuUQX+blEfv+5ROQFukRLDLpEsRK6RCAZ
ukSGH7pE5CW6REssukSxMrpEFzm6RH4/ukTsRbpEU0y6RLlSukQXWbpEfl+6RORlukRTbLpE
uXK6RBd5ukR+f7pE7IW6RFOMukS5krpEF5m6RH6fukTkpbpEU6y6RLmyukQXubpEhr+6ROzF
ukRTzLpEsdK6RCDZukSG37pE5OW6RFPsukSx8rpEIPm6RIb/ukTsBbtESwy7RLkSu0QgGbtE
fh+7ROQlu0RTLLtEuTK7RCA5u0SGP7tE7EW7RFtMu0S5UrtEIFm7RIZfu0TsZbtEU2y7RLly
u0QXebtEhn+7ROyFu0RTjLtEuZK7RCCZu0SOn7tEHqa7RFOsu0S5srtEILm7RIa/u0TsxbtE
U8y7RLnSu0Qg2btEht+7RBXmu0RT7LtEufK7RCD5u0SG/7tE7AW8RFMMvES5ErxEIBm8RIYf
vETsJbxEUyy8RLkyvEQgObxEfj+8ROxFvERTTLxEuVK8RCBZvESGX7xE7GW8RFNsvES5crxE
IHm8RIZ/vETshbxEU4y8RLmSvEQgmbxEhp+8ROylvERTrLxEubK8RCi5vESGv7xE7MW8RFPM
vES50rxEINm8RIbfvETk5bxEU+y8RLnyvEQg+bxEhv+8ROwFvURTDL1EsRK9RCAZvUSGH71E
7CW9RFMsvUS5Mr1EIDm9RIY/vUTsRb1EU0y9RLlSvUQgWb1Ehl+9RORlvURTbL1E+3K9RCB5
vUR+f71E7IW9RFOMvUS5kr1EIJm9RIafvUTspb1EU6y9RLmyvUQgub1Efr+9ROzFvURTzL1E
udK9RCDZvUSG371E5OW9RFPsvUS58r1EF/m9RIb/vUTsBb5EUwy+RLESvkQgGb5Ehh++ROwl
vkRTLL5EuTK+RCA5vkSGP75E7EW+RFNMvkS5Ur5EIFm+RIZfvkTsZb5EMG2+RLlyvkQXeb5E
hn++ROyFvkRTjL5EuZK+RBeZvkSGn75E7KW+RFOsvkS5sr5EILm+RIa/vkTsxb5EU8y+RLnS
vkQg2b5E2N++ROzlvkRT7L5EsfK+RCD5vkSG/75E7AW/REsMv0S5Er9EIBm/RIYfv0TsJb9E
Uyy/RLkyv0QgOb9Ehj+/ROxFv0RTTL9EuVK/RCBZv0SGX79E7GW/REtsv0Sxcr9EIHm/RNB/
v0Tshb9ES4y/RLmSv0Qgmb9Ehp+/ROylv0RTrL9EubK/RCC5v0SGv79E7MW/RFPMv0S50r9E
INm/RIbfv0Ts5b9EU+y/RLnyv0Qg+b9Ehv+/ROwFwERTDMBEuRLARCAZwESGH8BE5CXARFMs
wES5MsBEIDnARIY/wETkRcBEU0zARLlSwEQgWcBEhl/AROxlwERLbMBEuXLARCB5wER+f8BE
7IXARFOMwES5ksBEIJnARIafwETspcBEU6zARPuywEQgucBEfr/AROTFwERTzMBEsdLARCDZ
wESG38BE5OXARFPswES58sBEIPnARH7/wETsBcFEUwzBRLkSwUQXGcFEhh/BROQlwURLLMFE
sTLBRCA5wUSGP8FE7EXBREtMwUSxUsFEIFnBRIZfwUTsZcFES2zBRLFywUQgecFEhn/BROyF
wURTjMFEuZLBRCCZwUSGn8FE5KXBREuswUS5ssFEILnBRIa/wUTsxcFEU8zBRLnSwUQX2cFE
ht/BROzlwURT7MFEufLBRBf5wUSG/8FE7AXCRFMMwkSxEsJEFxnCRH4fwkTsJcJESyzCRLky
wkQgOcJEhj/CROxFwkRLTMJEsVLCRCBZwkSGX8JE7GXCRFNswkSxcsJEIHnCRIZ/wkTkhcJE
U4zCRLmSwkQgmcJEfp/CROSlwkRTrMJEubLCRCC5wkSGv8JE7MXCRFPMwkS50sJEINnCRH7f
wkTs5cJEU+zCRLnywkSr+cJEfv/CROQFw0RTDMNEuRLDRCAZw0R+H8NE7CXDRFMsw0SxMsNE
FznDRH4/w0TkRcNES0zDRLlSw0QgWcNEhl/DROxlw0RTbMNEsXLDRCB5w0SGf8NE5IXDRFOM
w0S5ksNEIJnDRIafw0TkpcNEU6zDRLGyw0QgucNEhr/DROTFw0RTzMNEsdLDRCDZw0SG38NE
7OXDREvsw0S58sNEF/nDRIb/w0TkBcRESwzERLkSxEQXGcREhh/EROQlxERLLMREuTLERCA5
xESGP8RE7EXERFNMxESxUsREF1nERIZfxETkZcREU2zERLFyxEQXecREhn/EROyFxERLjMRE
sZLERCCZxER+n8RE5KXERFOsxES5ssREILnERH6/xETkxcRES8zERLHSxEQg2cREht/EROzl
xERT7MREufLERCD5xER+/8RE5AXFRFMMxUS5EsVEIBnFRIYfxUTkJcVESyzFRLkyxUQXOcVE
hj/FRORFxURTTMVEuVLFRBdZxUSGX8VE7GXFRFNsxUS5csVEIHnFRH5/xUTshcVEU4zFRLGS
xUQgmcVEhp/FROylxURLrMVEsbLFRBe5xUSGv8VE7MXFREvMxUS50sVEINnFRH7fxUTk5cVE
U+zFRLnyxUQX+cVEfv/FROwFxkRTDMZEsRLGRBcZxkSGH8ZE5CXGRFMsxkS5MsZEFznGRIY/
xkTsRcZES0zGRMpSxkQXWcZEhl/GRORlxkRTbMZEuXLGRCB5xkR+f8ZE5IXGREuMxkSxksZE
F5nGRH6fxkTkpcZES6zGRLmyxkQgucZEhr/GROTFxkRLzMZEsdLGRBfZxkQB4MZE7OXGREvs
xkSx8sZEF/nGRIb/xkT9BcdEUwzHRLkSx0QgGcdEfh/HROQlx0RLLMdEsTLHRBc5x0R+P8dE
5EXHRFNMx0S5UsdEIFnHRH5fx0TkZcdEU2zHRLlyx0QXecdEfn/HROSFx0RLjMdEsZLHRBeZ
x0SGn8dE5KXHRFOsx0S5ssdEF7nHRIa/x0TsxcdEU8zHRLHSx0QX2cdEft/HROTlx0RL7MdE
sfLHRBf5x0SG/8dE7AXIRFMMyEQqFMhEIBnIRH4fyETkJchEUyzIRLEyyEQXOchEhj/IRORF
yERLTMhEuVLIRBdZyER+X8hE5GXIREtsyESxcshEIHnIRH5/yETkhchEU4zIRLGSyEQXmchE
fp/IROylyERLrMhEsbLIRBe5yER+v8hE5MXIRFPMyESx0shEF9nIRIbfyETk5chES+zIRLHy
yEQX+chEfv/IROQFyURLDMlEuRLJRCAZyUSGH8lEsSbJREssyUSxMslEIDnJRH4/yUTsRclE
S0zJRLFSyUQXWclEhl/JRORlyURLbMlEsXLJRBd5yUSGf8lE5IXJRFOMyUSxkslEF5nJRIaf
yUTkpclES6zJRLGyyUQguclEhr/JROTFyURTzMlEsdLJRBfZyUR+38lE5OXJREvsyUS58slE
F/nJRH7/yUTsBcpESwzKRLESykQXGcpEfh/KROwlykRLLMpEsTLKRBc5ykSGP8pE7EXKREtM
ykSxUspEIFnKRH5fykTkZcpES2zKRLFyykQgecpEfn/KROSFykRLjMpEuZLKRBeZykR+n8pE
5KXKREusykS5sspEF7nKRH6/ykTkxcpEU8zKRLnSykQX2cpEft/KROTlykRL7MpEsfLKRCD5
ykR+/8pE7AXLREsMy0SxEstEIBnLRH4fy0TsJctESyzLRLEyy0QXOctEfj/LRORFy0RbTMtE
sVLLRCBZy0SGX8tE5GXLRGtsy0S5cstEF3nLRH5/y0TkhctES4zLRLGSy0QXmctEfp/LROSl
y0RLrMtEsbLLRBe5y0R+v8tE5MXLRFPMy0S50stEF9nLRH7fy0Tk5ctEU+zLRLHyy0Qw+ctE
fv/LROQFzERLDMxEsRLMRCAZzER+H8xE5CXMREsszESxMsxEFznMRH4/zETkRcxES0zMRLFS
zEQXWcxEhl/MRORlzERLbMxEuXLMRBd5zER+f8xE5IXMREuMzESxksxEF5nMRH6fzETkpcxE
S6zMRLGyzEQXucxEhr/MROTFzERLzMxEudLMRBfZzER+38xE5OXMRFPszESx8sxEF/nMRIb/
zETkBc1ESwzNRLESzUQXGc1Efh/NROwlzURLLM1EsTLNRBc5zUR+P81E5EXNRFNMzUS5Us1E
F1nNRIZfzUTkZc1ES2zNRMpyzUQXec1Efn/NROSFzURLjM1EsZLNRBeZzUR+n81E5KXNREus
zUQbs81EF7nNRIa/zUTkxc1ES8zNRLHSzUQX2c1Eft/NROTlzURL7M1EsfLNRCD5zUSG/81E
7AXOREsMzkSxEs5EFxnORIYfzkTkJc5ESyzORLEyzkQXOc5E</AssayXData><AssayYData Points="900">OwZ/Pga5dj6ya2c+7sBaPvxsUz78Jk8+qERCPhR1Pz5BeDc+LN4wPkFsMT6WIig+3xEoPkOm
JD5ReR8+CpwbPgDCHz71sh8+s9sePtZ3Gj7SNBc+OBQWPm8hGT6ylhY+L4gUPmI5GD4EcxM+
YE4UPtYOET6DARQ+ODkQPjRtEz574g4+FQkSPhuQEz7dSRQ+thsQPrTjFj4iphI+laEVPuZZ
FT73FQ8+ZvYQPiA6FT6wChM+FnQRPrYwGD6WQxY+nuQTPv7sFT4KhBg+WtsSPk78FD6kKxc+
LVYTPlMTFT4rYRY+I8cXPkhIFz652Bg+NvQVPrOfFT6vuRk+qqEWPuITFT7xWx4+p/kdPpaf
HD5hdxo+nYUXPqFWGT4Q5Ro+he4cPjCMFj6v6Rw+6+gePhA7Gz6Eqxo+DOYdPjnFHz4FgCI+
THwcPjkgJD5cqxw+xtAaPmdSHD6tnx4+giwfPlS5ID7ToRw+BDojPu1mID4kHx4+GRIlPqns
ID6hHR8+Q7khPr3RHj7xOiQ+MhYmPvr+ID4mgiQ+2OciPo4NJD4pqCU+rLQjPqNeKT5G8Cc+
08ckPuYbJT5yGyQ+EdgpPlAmJT4jYyo+wh4lPsMiKT6o4ic+9WInPh4+Kj4Nbis+hMspPqne
LT487Sg+5fstPguTLj4/LSk+aiowPjgDKz45Pyg+AY0rPsejKz6UfDE+VbctPmobMj4HTTM+
QOErPi1BMD5PRy4+uLw0PuAmMT5vxDM+y0UxPlSOMz4nAi8+r/gsPja9Lj7H+zM+CuIxPkm8
ND4+1Tg+fsU0PpTIMT5BtDE+FsAzPjTuMT5cOzU+UoozPvlWNT7wyzg+XPo4PmqyNj77ITc+
qF81PmcpNT5xzjg+5rk4PlY9Oj4i6TU+cYw2PuTQOj74FDc+HLc6PgY2OT4+ODQ+rCo3PgMn
Oj40HUE+gvA2PguxPT7kbT0+TCo7PjJUPj6LKTk+WcU4PnvGNz7jHT8+tP87PgX0PT6kFDk+
xLE/PiaSPD5QAjw+LGE/Ph5/QD7aDz4+JftAPp2+Pj4ZN0A+edE/Pi1iPj5bXT4+jMNBPt8J
Pz6bY0I+Tb5IPt3UPD5xEkM+oEtEPnXhQT47AkQ+A0dBPt0iRD6LaEA+nTpFPrOZRT4wPkA+
WZtCPuRbQT4kz0g+4DJJPjMuQj4qJ0g+hJZGPn1CQz5ijEM+N3pDPngBRz4gCUY+oOFIPkSu
Rj7BRkQ+SEtHPvxESD5vukY+kopHPumeQz5QH00+EatIPhDbRj7kWEg+LUBIPhSnST71vUk+
4T5JPhRNSz5v2Es+RtVKPsZVST67t0U+7f9LPhPvTz4+clA+WD1JPghhSj5Av0k+1mhNPm8k
Sj7j3kk+tsZNPqBRTT4JUU0+vCROPqMBTz50LUk+buJNPt7ETj40d08+l0tNPnsiTz4UB00+
ZilSPiGATj7ivlA+zz1PPjHmTj7dWFA+s5JPPtdyUj4tslA+d8tSPmUaUz71NFQ+QXhSPjmj
Vz6CpE8+GWhSPiIEUz76hFA+QsRPPmhBUT7CAVA+obdSPnwSVT6zblg+dgVXPra2Uz7YA1Q+
y3dUPlzpVD5dKVE+qddVPhi3Uj5QJFM+h5tWPvU3VT4fcVo+l7hRPuLnUz5R/Vc+dpZTPiHn
VT7b+Fc+pVJYPn9RVz51T1g+z2hZPsX0VT4TsFs+aKZTPqckVj6Gxlo+Ek9UPiG2WT5mzls+
unRcPlQLVj5NOlk+QjdYPpiHWz6JqVs+RK1bPkVYXD5sv1c+RX5ZPlbSXD4JKF8+AoRgPsFq
XT5/E1k+FsJZPvbbWz7pTV8+/3xfPuJJXz40+V4+inNdPlIOXT7cFWA+ughiPppLXT4Q2V4+
H21dPkL1Xj6T8WA+SThgPvPYYT495l8+Nv1ePmjTYT5KJmE++L9jPgsVZD69WmI+fahjPmY+
YT6d6WM+qBNiPjm+YT4AcmA+pLhjPmL2Yj58kWU+0xJjPv+FZD5kdGI+OvRkPugHYT5JB2M+
y99gPt3SYz5us2M+J5NlPoefaT4DnmE+9h5iPo1JZj4L+Gg+zIFmPiRKaD5eRmc+l6llPhe0
ZT7yHmk+2gllPjeRaD5/Vmg+4ypkPsAbaz7WAmo+s21sPkuBZj6AsGU+F5RpPgFNbT5lrmg+
uMVqPnWGcD4UK2w+cZJlPkr+az6vb20+VCpoPhSuZz5QOXA+/DlvPlU0ZT7hXWg+LidrPocU
aj71gGo+SpFpPpuHbj5TMm4+/8VqPmFYbT6vsWY+9xhrPg7Waj5Ylm8+1s5rPlTKaz4ugW0+
I/1sPq6Taj7B/2w+leFtPuvwbT6gqG8+IIxuPv+FbD6s7mw+79ZsPpitcj5h23M+Tu1tPo2u
bT7q2m8+791uPhpwbj6GJHQ+80FvPqyfcz570nE+875xPgU2bz5O0nM+vgN0Pkw8cz6IkHA+
e91zPmd8cT5wAnQ+hTBxPl7TcD6I53E+kUdwPl+2cD7r+XE+ylVyPlK1cD58hHY+rBFzPnjS
dD48C3g+Js92PqQJcD7zT28+VfdzPpPMcz7w4HU+bbV2PrzJcz7koXc+cDV5PqBicD4Gl3Q+
2KJ1PmDTcj6G+3I+K554Pst9dD7uE3c+aOJ4Pg8KfD7Kwng+T3N3PlJGej6K9HU+iWh4PnqT
dj5zC3k+bq55PkexfT6mv3g+Sjp1Plhrdj6Ux30+qPd4PoJDeT5Yh3Y+hM93Pr/kfD6D7nU+
rap7PjiOfT5GJnw+cmR8PtvPfD4umXg+vWZ4PnNPej6Z5no+AUh7Pqfrej467X0+vDx9Pj50
eT50OYE+14h+PpQKfj4RIn0+iDZ+PumngD77An8+XQF5PjOvgD7WCIE+QDCAPrDFfj62oH0+
tfN9PmAzgD5SpIE+saR+Pvb7ez6VoX8+VSiBPgYTfj5UTn8+ytmAPhMzgD7OOIA+1jKBPv9k
gD5MXIE+lpCBPqJjgT7AVII+2LeAPhICgj4pPYA+AtmBPos8gT5A14E+pYGCPjWdgD60SIE+
ixSCPiN1gj5Ov4E+OCSCPnFggj7KiYM+RPSAPrZ3gT5QdYM+samDPnwSgD4NvoE+GiiDPk0v
gz5PXYI+IyGDPqTlhD59NoM+9QGDPtwMgz7CioE+U4qDPtHFgj5GCIE+PK+EPsECgT4YGoQ+
6AeDPpMZgz5U0oQ+mguFPpiKgz6FZYQ+vAGDPg6QhT4ykYU+MPiDPgA0hT6orIU+jyqGPrbl
gz4/HIg+TyyGPsanhD6fZYQ+w7iEPocoiD7ECIY+39yCPkw6hD72DoU+MnGHPjGPhD5uxIg+
1sSFPieghj5BvYY+houFPlfnhD5cYoc+czKCPgN1hT5jxYQ+jqaGPglbhz6zCoY+cVeEPpQT
iD7hMoc+QJCFPnjdhT6Da4Y+2Y2HPviGiD6IfIY+ENWGPhQahz5WPIg+TkOHPss+iD75yYY+
NqKFPtkWiT4V+Yg+ifaIPq5XiD6u1YU+wrSHPk6Ehz4gMYg+OyOLPlRViz7AnYc+1wuJPj/k
iT4ZsIg+BqCIPhr8iD7At4o+4xGIPlVyiT6A5Ik+MwKKPi7Khj445Ik+WoaKPnz7ij4Qzog+
rZ2KPga2iT63Wog+pXOJPn/4ij6KJIw+5CaLPgn/iT6xIYo+DsSKPnHtiD6zw4s+MxWLPmaJ
ij6eBIo+Gx2LPniRiz7r9oY+bduLPpl+ij5qcow+jtKNPnw+ij6ls4w+GA6MPnifiD7FzYk+
TReNPrwUiz6aK4s+EPKMPrDSiz5KDYk+EWuMPmu+jj4Vrow+RPGLPrl9jD5WqIs+P66MPrsC
jT44Ao4+3v6NPoz6iT7XIIw+sYGMPhrqjD6IPI0+1h2OPnehij6eF40+QTeOPkAqjj4Z+40+
voaNPmwKkT5GqI0+iKWNPnACkD5qBo4+StSMPnZQkD5MwY0+oKiLPvCBjj7sq44+qM6MPnzt
jT7e+o0+el6OPmA9jj4FcZA+1IaOPi1CjT58OZA+ejiMPlPTkD6i3o4+klqQPkHLjT64to0+
Zq+QPlcgjj5SGY8+qxKPPpkXkD4LRY4+76qPPtODkT4boJA+gwuRPopSkT4cuJA+Y+6PPhD5
jz41uJE+AYuQPqJ9kj7+iY4+lYCRPkd/kT4MtpE+LLaRPtAHkT5HGZE+QHGTPoP7kD47OZA+
It+QPgPtjz6f8ZE+aKGRPi6tkj54s5I+BV6SPvenkj6dWZA+R5KTPlWskT6ygZI+jnuSPuRB
lD7CDJM+a2STPkUUkj6HxZQ+QbuSPtlylT6aqpI+QgGTPlvRkj78W5I+JpaRPloTkz7FtpI+
O9eTPjgBkz6n9pQ+n9iRPq8vlT7EUZA+JMSTPq8SlT5Hi5U+rJ+TPkTFlj7TYpI+mNaUPmyQ
kz4rAZM+xYeUPmqhlD7qVJY+iUOXPjCplT7/p5U+og6TPksZlD6nD5Y+7b2VPrY0lD5xo5U+
/xeYPhRCkT4ga5U+xhuXPjC2lT5ioZQ+cj6VPu/Zlj4vCJM+cXSXPgpOlz4R15Q+QmeXPvum
kz7dlJU+ks6WPoLHlj5jKpU+CWCYPlqklT4YM5U+/6+XPiBRlz7Crpc+YMuVPtrxlz6E25Y+
GUeXPnqxlz7rWpg+xLyXPoPllT50f5g+wg+WPh5rlj4QbJg+bqiXPqLGlj6q0Jc+2S+XPme6
lz6Lkpc+giaXPmUXlj71Jpc+pYSXPhdHlz47d5c+lPmYPnYVmT5ug5k+MM6XPnIalz51/Jg+
rymXPgmblj4aaZs+z0CXPkhtmj7WSJc+fo2ZPoWOmD4yQZk+</AssayYData></Step><Step><CommonData><SampleLocation>1</SampleLocation><SampleID></SampleID><SampleGroup></SampleGroup><SampleInfo></SampleInfo><SampleRow>G</SampleRow><SamplePlate>1</SamplePlate><WellType>BUFFER</WellType><Concentration>-1</Concentration><ConcentrationUnits>µg/ml</ConcentrationUnits><MolarConcentration>-1</MolarConcentration><MolarConcUnits>nM</MolarConcUnits><MolecularWeight>-1</MolecularWeight><Temperature>25</Temperature><StartTime>5623571</StartTime><AssayTime>180</AssayTime></CommonData><FlowRate>600</FlowRate><StepType>DISASSOC</StepType><StepName>Dissociation</StepName><StepStatus>OK</StepStatus><ActualTime>180</ActualTime><CycleTime>0.2</CycleTime><AssayXData Points="900">fj/ORORFzkRLTM5EsVLORBhZzkR+X85E5GXOREtszkSxcs5EGHnORH5/zkTkhc5ES4zORLGS
zkQYmc5Efp/OROSlzkRLrM5EqbLORBi5zkR+v85E3MXOREvMzkSx0s5EGNnORH7fzkTk5c5E
S+zOROLyzkQY+c5Efv/OROQFz0RLDM9EsRLPRBgZz0R+H89E5CXPREssz0SxMs9EGDnPRH4/
z0TcRc9ES0zPRLFSz0QYWc9EU2DPRORlz0RLbM9EsXLPRBh5z0R+f89E5IXPREuMz0Sxks9E
GJnPRH6fz0Tkpc9ES6zPRLGyz0QYuc9Efr/PROTFz0RLzM9E0tLPRBjZz0R+389E9eXPREvs
z0Sx8s9EGPnPRHb/z0TkBdBESwzQRLES0EQYGdBEfh/QRHAm0ERLLNBEsTLQRBg50ESGP9BE
5EXQREtM0ETCUtBEGFnQRH5f0ETkZdBES2zQRNpy0EQPedBEfn/QROSF0ERLjNBEsZLQRBiZ
0ER+n9BE5KXQRGOs0ESxstBEILnQRHa/0ETcxdBES8zQRLHS0EQY2dBEft/QROTl0ERL7NBE
qfLQRBj50ER+/9BE5AXRREMM0USxEtFEGBnRRH4f0UTcJdFEQyzRRKky0UQYOdFEdj/RRNxF
0URLTNFEsVLRRBhZ0UR2X9FE5GXRREts0USxctFEGHnRRH5/0UTkhdFEQ4zRRLGS0UQYmdFE
fp/RRA2m0URLrNFEsbLRRA+50UR2v9FE5MXRREvM0USx0tFEGNnRRHbf0UTk5dFES+zRRLHy
0UQP+dFEfv/RROQF0kRDDNJEsRLSRBgZ0kR+H9JE5CXSREss0kSpMtJEGDnSRH4/0kTkRdJE
S0zSRLFS0kQYWdJEfl/SRORl0kRTbNJEqXLSRBh50kR+f9JE3IXSREuM0kSpktJESZnSRH6f
0kTkpdJES6zSRLGy0kQYudJEdr/SRNzF0kRLzNJEqdLSRDjZ0kR+39JE5OXSREvs0kSx8tJE
D/nSRH7/0kTkBdNEUwzTRLES00QYGdNEfh/TROQl00RDLNNEsTLTRA8500R+P9NE5EXTREtM
00SxUtNED1nTRHZf00TcZdNES2zTRLFy00QPedNEn3/TROSF00RDjNNEqZLTRBiZ00R+n9NE
5KXTREOs00SpstNED7nTRH6/00TkxdNES8zTRLHS00QY2dNEft/TROTl00RD7NNEsfLTRBj5
00R+/9NE5AXUREsM1ESxEtREGBnURH4f1ET9JdREQyzURKky1EQYOdREfj/URORF1ERDTNRE
sVLURA9Z1ER2X9RE3GXURENs1ESpctREOHnURH5/1ETkhdREQ4zURLGS1EQYmdREdp/URNyl
1ERDrNREqbLURBi51ETQv9RE5MXUREPM1ESx0tRED9nURHbf1ETk5dREQ+zURLHy1EQY+dRE
dv/UROQF1URLDNVEsRLVRBgZ1UR+H9VE5CXVREMs1USpMtVEDznVRHY/1UQmRtVEQ0zVRNpS
1UQPWdVEfl/VRORl1URDbNVE0nLVRA951UR2f9VE5IXVREuM1USpktVED5nVRHaf1UTkpdVE
S6zVRLGy1UQYudVEdr/VRAXG1URDzNVEsdLVRA/Z1USn39VE5OXVREPs1USx8tVEGPnVRJf/
1UTkBdZEQwzWRKkS1kQPGdZEdh/WROQl1kRLLNZEsTLWRA851kR2P9ZE5EXWREtM1kSpUtZE
GFnWRHZf1kTcZdZEQ2zWRLFy1kQYedZEdn/WROSF1kRDjNZEqZLWRA+Z1kR+n9ZE3KXWREOs
1kSpstZEGLnWRHa/1kTcxdZEQ8zWRLHS1kQP2dZEft/WRNzl1kRL7NZEsfLWRBj51kR2/9ZE
5AXXREMM10SpEtdEDxnXRH4f10TcJddEQyzXRLEy10QYOddEfj/XRORF10RDTNdEsVLXRBhZ
10R+X9dE5GXXRENs10SpctdED3nXRH5/10TchddES4zXRKmS10QPmddEdp/XRNyl10RDrNdE
qbLXRBi510R+v9dE3MXXREvM10Sp0tdEGNnXRH7f10Tk5ddEW+zXRMry10QP+ddEdv/XRNwF
2ERDDNhEqRLYRBgZ2ER+H9hE3CXYREss2ESxMthEKDnYRHY/2ETcRdhES0zYRKlS2EQPWdhE
dl/YRORl2ERLbNhEsXLYRA952ER+f9hE3IXYREOM2ESpkthEq5nYRHaf2ETcpdhES6zYRKmy
2EQPudhEfr/YRNzF2ERjzNhEsdLYRA/Z2ER239hE3OXYREvs2ESx8thED/nYRH7/2ETcBdlE
QwzZRLES2UQPGdlEdh/ZROQl2URLLNlEqTLZRCg52UR+P9lE5EXZRENM2USpUtlEMFnZRHZf
2UTcZdlES2zZRKly2UQPedlEfn/ZROSF2URLjNlEsZLZRBiZ2UR2n9lE5KXZRFOs2USpstlE
GLnZRH6/2UT9xdlES8zZRKnS2UQP2dlEdt/ZROTl2URL7NlEsfLZRBj52UR2/9lE5AXaREMM
2kSxEtpExBnaRHYf2kTcJdpEQyzaRLEy2kQPOdpEdj/aRNxF2kRDTNpEsVLaRBhZ2kSOX9pE
5GXaRENs2kS5ctpEGHnaRH5/2kTkhdpEQ4zaRLGS2kQPmdpEdp/aRNyl2kRLrNpEqbLaRBi5
2kSOv9pE5MXaREPM2kSp0tpED9naRH7f2kTc5dpEQ+zaRKny2kQP+dpEdv/aRNwF20RLDNtE
qRLbRA8Z20R2H9tE3CXbREMs20SxMttEDznbRHY/20TcRdtE70zbRLFS20QPWdtEfl/bRNxl
20R8bNtE83LbRA9520R2f9tE3IXbREOM20SxkttED5nbRHaf20TcpdtEQ6zbRKmy20QYudtE
fr/bROTF20RDzNtEudLbRA/Z20R239tE5OXbREPs20Sx8ttED/nbRHb/20TcBdxESwzcRKkS
3EQPGdxEdh/cRNwl3ERDLNxEqTLcRA853ER+P9xE3EXcRENM3ESpUtxED1ncRHZf3ETcZdxE
S2zcRLFy3EQPedxEdn/cRNyF3ERDjNxEqZLcRA+Z3ER2n9xE9aXcREOs3ESxstxEGLncRHa/
3ETcxdxEQ8zcRLnS3EQP2dxEdt/cRPXl3ERL7NxEqfLcRA/53ER2/9xE3AXdREsM3USpEt1E
GBndRH4f3UTcJd1ESyzdRKky3UQPOd1Ehj/dRNxF3URDTN1E2lLdRA9Z3UR2X91E3GXdREts
3USpct1ED3ndRHZ/3UTchd1EQ4zdRG6T3UQYmd1Edp/dRNyl3URbrN1EqbLdRA+53UR2v91E
3MXdREPM3USp0t1ED9ndRH7f3UTc5d1EQ+zdRKny3UQP+d1Edv/dRNwF3kRDDN5EqRLeRA8Z
3kR2H95E3CXeREMs3kSpMt5EgjneRHY/3kTcRd5EQ0zeRKlS3kSzWd5Edl/eRNxl3kRDbN5E
uXLeRA953kR2f95E3IXeREuM3kSpkt5ED5neRH6f3kQupt5EQ6zeRKmy3kQPud5Edr/eRNLG
3kRDzN5EsdLeRA/Z3kR2395E5OXeREPs3kSx8t5ED/neRHb/3kTcBd9EUwzfRKkS30QPGd9E
fh/fROQl30RDLN9EqTLfRA8530R2P99E3EXfRENM30SpUt9EGFnfRH5f30TkZd9EU2zfRLFy
30Qged9Edn/fRNyF30RDjN9EuZLfRBiZ30R2n99E3KXfREOs30Sxst9EUbnfRHa/30Tcxd9E
Q8zfRKnS30RZ2d9Eft/fRNzl30RD7N9EqfLfRA/530R+/99E5AXgRFMM4ESpEuBEGBngRHYf
4ETcJeBESyzgRLky4EQYOeBEfj/gRNxF4ERDTOBEqVLgRBhZ4ER+X+BE3GXgREts4ES5cuBE
GHngRJ9/4ETkheBES4zgRLmS4EQgmeBEdp/gROSl4ERLrOBEsbLgRCa64ER+v+BE5MXgRFPM
4ESx0uBEGNngRIbf4ETk5eBEQ+zgRLHy4EQY+eBEfv/gROQF4URLDOFEsRLhRBgZ4UR+H+FE
5CXhREss4USxMuFEGDnhRH4/4UTkReFES0zhRLFS4UQYWeFEr1/hRORl4URLbOFEqXLhRBh5
4UR+f+FE5IXhREuM4USxkuFEGJnhRH6f4UTkpeFES6zhRLGy4UQYueFEfr/hROTF4URLzOFE
sdLhRBjZ4UTY3+FE5OXhREvs4USx8uFEGPnhRH7/4UTkBeJESwziRLES4kQYGeJEfh/iROQl
4kRLLOJEsTLiRA854kS1QOJE5EXiREtM4kSxUuJEGFniRH5f4kTkZeJES2ziRLFy4kQYeeJE
fn/iROSF4kRLjOJE2pLiRBiZ4kR2n+JE5KXiREus4kSxsuJEGLniRH6/4kTkxeJES8ziRLHS
4kQY2eJEft/iROTl4kRL7OJEwvLiRBj54kSf/+JE5AXjREsM40SxEuNEGBnjRH4f40TkJeNE
SyzjRLEy40QYOeNEfj/jRORF40RLTONEsVLjRA9Z40R+X+NE5GXjRENs40SxcuNEGHnjRH5/
40TtheNEpYzjRLGS40QYmeNEdp/jRNyl40RLrONEsbLjRBi540R2v+NE5MXjREvM40Sx0uNE
FtrjRH7f40Tk5eNES+zjRLHy40Q4+eNEdv/jROQF5ERLDOREqRLkRBgZ5ER+H+RE5CXkREss
5ESxMuREGDnkRH4/5ETkReRES0zkRLFS5EQYWeREfl/kRO1l5ERLbOREsXLkRBh55ER+f+RE
5IXkREuM5ESxkuREGJnkRH6f5ETkpeRES6zkRLGy5EQYueRE</AssayXData><AssayYData Points="900">BUCQPqtdlj44A58+B/6lPmttrD452q4+hQS2PsLguj7ZpL4+c9fAPh+hxj4MAMU+JufIPvnO
yD5g8sk+wPjMPvdayj77Ksw+n1/MPvHGzD4828w+D4DOPoBRzz57ecs+1enLPk/NzT7+NMs+
73HMPrrsyz5RE80+7L/LPpZSzT4Dk80+A8vKPs1Lyj5pess+MmXMPsERyj73usw+zJTIPrDz
yT7cW8g+h+vJPimZzD51GMs++YbKPipYyT5dLck+zxzJPnZlyT4co8k+zcLGPh0ayD55Uss+
/fzIPsnCyj6BfMk+nirMPsfixz5BMMc+5OLJPjpDxz6L2sg+c/bFPkLQxz6Hasg+HenIPkdR
xz4gyMU+w1jJPrqsyD6bscc+neHGPpP7xz5A7sc+FuPHPhi5xT6mrsg+VhLHPhXtxj5Ezsc+
vIXGPuubxj7r5sc+HfbEPkxOxj47tMU+LXXEPkKCxT6vwsQ+GUHEPuivxj56T8c+OuHGPpsF
xT5IVMU+0WXHPgsIxj4azsU+4GHIPkTaxj5EK8Y+glrGPq4Axj5ruMc+0nrGPnEbxT7WJ8U+
y5LDPn6oxD5lAsQ+tU3FPvyfxT497sU+z0nCPsUbxT5xicY+IWnHPp4PxT5I0cM+HNHDPvjU
wz7NN8Y+TU3EPlf2wz6+KMU+dcvDPoqewz7Tb8M+t3DEPnmXxD4+HMQ+K8LCPnvhxD5exsI+
FjjCPmHhwz5fZsM+7uDCPsJXxD5At8M+sZ3CPq5+xD76PcQ+TuTCPiXLxT69rsM+jA7FPqqg
wj4ao8Q+QRLGPrA0xT6xYsM+TCXFPqHEwz64lsI+YozDPpE7xD5uhMQ+a4vDPvkvxj6kFMU+
LEvGPvn0wz58U8I+mUXEPjvnxD451MM+qn3DPlzfwz78cMM+8XvEPiCRxT77bcI+LOnCPi4v
wz5LCsM+f7bCPun7wz6vmMM+d6jCPjp/xT5iBcM+PdvFPt9kxT5PWMQ+aurCPhjWwT4Wx8I+
u7TCPsLHxD4udMM+kF3EPoj7wj4EiMQ+ONPAPqRtwj6lvME+nWDDPgRAwz4cwsA+IJzBPuzo
wT6jQ8M+X6DDPtNuwz7y1L8+69XBPs4Awz6Ja8A+PwTFPgYixD5BD8I+LL/CPjVgwj5ED8I+
wK7CPpVHwj44e8I+NbvCPuDVwT7Q4ME++ibDPm0OwT6/0sE+CYvDPsLkwj5GxcA+Cy7APmU1
wz4d68E+xCvBPi3EwT5rjcE+1ZrDPo6qwT6xm8E++nLBPtBvvz4jfsI+TGfBPgkewj5YX8I+
l96/PjtDwT5jYsA+z1fCPocBwz4gVcA+zsHBPtlCwj6NI8M+4uPAPrL+wT6L0r8+7LzAPk6Y
wD7RksM+UHvDPm9vwj704sE+we/BPpbdvz631cA+wT7CPrcPwj4tp8I+KSHDPmouwj5E3MA+
2ivEPpaOwT5wAMI+k7rCPn67wj6qRsM+bVPCPh60wD57RcA+LuvCPmB9wj7nOcI+DC7CPjE+
wT5N+8E+koLBPmmJwj75TME+tKTCPp3ewT4lBsE+N0vBPmk6vz62J8A+jOrCPsU7wT6DqcM+
YErAPuFgwD6+fcI+RfzBPvx3wT5Ki8I+aCPDPnbpvz7AfsE+/K/FPuxkwj7zfsE+A0LCPil5
wj5tysM+JDrFPinawD5o3sE+s4DCPoG7vj48dcM+BI/DPn/BwD5apsA+fbLDPmocwT6tYsE+
qSPEPpyUwD4Tl8A+rB7CPmDjwT4Re8A+gZnAPq2RwT6Ctr8+OUfDPldDwT6EJcA+vDvDPqMK
xT6zmr8+wMDAPuyawD7fPsA+cVbBPjB+wz6ycMI+HZvDPteAwj4FbME+j1fDPltuwj5tmcE+
+xTAPhMowj5wA8I+yqPAPq8xwz5L9MI+tl7BPsu/wD7JN8E+ICy/Pr1lwT6TucA+UXLBPpsV
wD6FDME+OR/APjyQwz4iHsA+ftjAPt6Wwz7M1cA+SenBPgcpwj7mzMI+uqrAPuD4wT4YtcI+
JZPBPm+kwT7cj8A+UuLBPkycvz7D/cA+DAPBPvrJwD6k0L8+RYrEPiuBwD6S/L8+FqTCPiU5
wD6C2cI+waLBPsJ/wz4SoMA+76jAPsohwj4aHcA+HZzBPtOcwT7uwcA+ICjDPs7twT4cJsI+
fbXBPgeMwT4AiMM+psnBPi/GwT5gZME+lkrBPibQwT6AlsI+dTPDPsPtwj7SzsI+AmXAPm4v
wD6rU8E+74rAPhtPwT7tscA+GyPAPpXYwj6tb8E+cm/APuA2wz4fE8E+KjPDPvzpwj61ecI+
3qDCPslcwz4ua8E+fDDCPhVzvz7kZsM+URLAPsTAwj5wxsE+nu7BPpOewj6zBcE+p1XCPsrM
wj5rU8M+FOPAPsyAvz5aisI+1knDPhPAwD7SUMI+wOrAPg/Owz7NlMI+pL3APvXpwT4mLcM+
5A3CPrIUwT5Lq8A+xzzBPkX1wT5jgME+1oLAPg1FwT6R08M+HIvBPnnPwj6eF8I+TFzCPqFS
wj7D6MI+qXvAPhIaxD4t0cQ+oH/CPhZkwj7azMM+IEbCPotUwD6wmsE+8GTBPj2PwT5LCsI+
LxfDPi+8wT7Ib8A+IWjCPnkRwz57gcM+4H7APrw4wj5l38I+Y7TBPqOEwj75gMI+Rl3CPnlu
wD7m378+JQTBPuy2wj6dqcE+V4jDPjyFwT6tacI+jQ/DPmiLwj4AUME+qv3APhSpwT44nsI+
aLfGPsCewj6bNsI+WPbCPryRwz6LYsM+H8LBPtLewj6S6sA+ZpzCPnuRxD7o1sE+2UTDPiJh
wj7N5cE+EK7DPiC1wz62jsM+aFTCPs/4wj4FL8E+HvbCPgZEwz6WNMI+VvTCPijpwj4+CMM+
QjrCPjEBwj7tjMA+7b7CPs/9wT5Qz8E+uVXCPnJOwj5oksI+2nPBPuTAwD738sE+nSfBPtp4
wT51t8M+sQ3DPpPnwj5ShcA+qe3EPtyewT7fsMQ+F5XBPteTwD63dsI+lofCPuHxxD6DkcA+
1FjCPsxHwz58HsE+XBHAPgwNwz4secM+9wnCPmmWwT4c0ME+MuHBPj+dwT40t8I+xS7BPqMZ
wz57ZsI+TJXFPq5/wj6/9cE+BgvCPkHFwT6uy8I+reXBPuAxwj4yjMU+0gXEPhFWwz4qmcA+
FX7DPmmTxD7QacM+qLfCPqH7wj7gMsM+mNrCPhTOxD41hsI+IdrBPkEYwj427sE+LfTCPhuJ
wj6j28M+VqrDPtirvz4GW8M+8/PCPkZAwT4P3cA+PWLDPk9dwz4k18I+pC/BPvE2wj6ZtcM+
y3nDPt2kwD5UT8I+aYTDPrGrwT6nYcI+YJ/EPpJNwz5RjsI+sYLCPhZXxD7M4sA++IC/Pk3h
wj7N/8M+tcvDPnAawz6Qzr8+i/PDPp66xD5eLcM+BerDPqI0wj70V8Q+BhfDPhi8xD5m+MM+
xbrCPngRwz4vBcI+NoDDPrLjwz4P4sI+GcfDPmn1wz6uDsQ+0vrDPpXzxD6ZiMI+dCDDPn0F
wz74osI+wMLDPmg6wz5ubsE+9fnCPtnbxT46aMM+FyrEPrkqwj7J/MQ+c9PCPsq1wz7eAsU+
XCXDPqHexD4GA8Q+sJ7FPu/JxD6pC8U+uDbFPtezwj5FK8I+oZbDPpKXwz6cKsM+dyfDPqAa
wz4o6MI+7w/DPpu2wz4hz8I+4U/FPmzewT4fN8M+etrDPirCwz4Ai8Y+D/bDPrTxxD7iCMU+
xBnEPsYQxD6VpsI+MDDCPpGAwz6JaMQ+yL3DPtQ1xT6uRMY+y2rDPvNixD4CPMQ+ZVjEPhsm
xD5m1MU+tlvFPuJgwT7ZS8Q+eMrDPm2gxT4VBcM+aoPEPvPCxD6/MsY+sQLEPj5swz6fU8Q+
EJjDPtFAxD5IW8Q+2zPFPl7rwD7/asM+vNPCPj3twz7M48M+6X7FPrL8xT5O28M+M+3FPkxw
xT50L8Q+kq3DPlYUwz4lVMY++ivDPm5IxD79OMQ+3V/EPsHexT6K+cI+EkPFPsgOwz71+MM+
Ou3CPntgwj5Z4cM+/63DPsOVxD7lnsQ+eBnFPoZ2wz61McQ+vqjFPilAxj7QN8U+DuPFPoDC
wz5fr8Y+QvLFPlEOxD5cVcM+pmXFPnSAwT4ni8M+sbLGPgNBxD6Us8E+zPHEPpDowz4wO8Q+
LyPHPmkhxT4P3MQ+npbEPjEWxT5lg8Q+x9rCPvdXxT7sgcU+dcrHPlNkwz5DI8U+HVrEPhN8
xj7ORMM+znXGPsQLwz4DNMU+lHbDPrP5wj5FN8U+mp3DPp+lwz7xQMM+VS7GPjRYwz6I5sQ+
l3vDPnkBxT7gb8U+SvrFPnjExT4AqMY+Ze/FPv4Oxj71u8U+ISXDPg0FxT78dcU+QWrDPoNv
xz599MM+XsTEPqjyxT4I3cM+YEvEPtnaxT7ND8Q+XSbGPiUCxT7QUsQ+08vHPlobxj4z0cQ+
uhTGPjK6xT7tY8c+g7LEPmICxj5iOMc+w2DFPu7oxD4facQ+O4bFPpB6xj73tcQ+Jo7IPg0F
xD43oMU+IqrGPigOxT5c/MY++SHGPr+pxD4z1sQ+QFLHPs4nxT4GFsc+UOrFPr9VxD6zjsU+
nnLEPqFQxj5i5sU+tBPGPjCqxD6a+sQ+x+3GPj7LxT6EX8c+P0vEPnY5xT5VvsU+jwbGPo2V
xz6JoMU+8nXFPnUexj5rKMU+Tz3EPnRRyD4lP8g+rW/EPn1/xT4Kr8Q+bInIPkMExj5O58Q+
cMzDPhlixj660sU+E3bFPkZsxz5MG8U+ka7FPh0Fxz4bC8g+</AssayYData></Step><Step><CommonData><SampleLocation>11</SampleLocation><SampleID></SampleID><SampleGroup></SampleGroup><SampleInfo></SampleInfo><SampleRow>G</SampleRow><SamplePlate>1</SamplePlate><WellType>REGENERATION</WellType><Concentration>-1</Concentration><ConcentrationUnits>µg/ml</ConcentrationUnits><MolarConcentration>-1</MolarConcentration><MolarConcUnits>nM</MolarConcUnits><MolecularWeight>-1</MolecularWeight><Temperature>25</Temperature><StartTime>5812854</StartTime><AssayTime>5</AssayTime></CommonData><FlowRate>1000</FlowRate><StepType>KREGENERATION</StepType><StepName>Regeneration</StepName><StepStatus>OK</StepStatus><ActualTime>4.99895</ActualTime><CycleTime>0.2</CycleTime><AssayXData Points="25">fr/kRNzF5ERLzOREsdLkRBjZ5ER23+RE3OXkREPs5ESp8uRED/nkRH7/5ETcBeVESwzlRKkS
5UQPGeVEfh/lRNwl5URLLOVEqTLlRA855UR2P+VE3EXlREtM5USxUuVED1nlRA==</AssayXData><AssayYData Points="25">/w8gwHgUK8Az+TDATXY1wEfVOMAbPzvAUOQ9wE3jP8AHjkHAKOBCwE+PRMAgbUXAX+BGwEUE
SMBnMEnAWChKwH3MSsBrnUvAQEZMwD4JTcATtU3A7jlOwGA7T8BkLk/AYbxPwA==</AssayYData></Step><Step><CommonData><SampleLocation>12</SampleLocation><SampleID></SampleID><SampleGroup></SampleGroup><SampleInfo></SampleInfo><SampleRow>G</SampleRow><SamplePlate>1</SamplePlate><WellType>NEUTRALIZATION</WellType><Concentration>-1</Concentration><ConcentrationUnits>µg/ml</ConcentrationUnits><MolarConcentration>-1</MolarConcentration><MolarConcUnits>nM</MolarConcUnits><MolecularWeight>-1</MolecularWeight><Temperature>25</Temperature><StartTime>5829095</StartTime><AssayTime>5</AssayTime></CommonData><FlowRate>1000</FlowRate><StepType>KREGENERATION</StepType><StepName>Regeneration</StepName><StepStatus>OK</StepStatus><ActualTime>5.00005</ActualTime><CycleTime>0.2</CycleTime><AssayXData Points="25">dl/lRNxl5URDbOVEoXLlRBB55UR2f+VE1IXlREOM5USpkuVEEJnlRHaf5UTUpeVEO6zlRKmy
5UQQueVEdr/lRNzF5URDzOVEqdLlRBDZ5USP3+VE1OXlREPs5USp8uVEEPnlRA==</AssayXData><AssayYData Points="25">lXO7vFHJTzo2nsI8pkBGPSMGgz0DMpo94I6zPevgyz3JB909lKnwPco09z1DagE++RoNPqit
Cz6aHhI+OJQWPiz2HD4Kpxs+8bcePn7XIT6N3SI+QbQsPi46Lz54JC8+J1swPg==</AssayYData></Step><Step><CommonData><SampleLocation>11</SampleLocation><SampleID></SampleID><SampleGroup></SampleGroup><SampleInfo></SampleInfo><SampleRow>G</SampleRow><SamplePlate>1</SamplePlate><WellType>REGENERATION</WellType><Concentration>-1</Concentration><ConcentrationUnits>µg/ml</ConcentrationUnits><MolarConcentration>-1</MolarConcentration><MolarConcUnits>nM</MolarConcUnits><MolecularWeight>-1</MolecularWeight><Temperature>25</Temperature><StartTime>5845172</StartTime><AssayTime>5</AssayTime></CommonData><FlowRate>1000</FlowRate><StepType>KREGENERATION</StepType><StepName>Regeneration</StepName><StepStatus>OK</StepStatus><ActualTime>5.00005</ActualTime><CycleTime>0.2</CycleTime><AssayXData Points="25">dv/lRNwF5kRDDOZEqRLmRBAZ5kR2H+ZE1CXmREMs5kSpMuZEEDnmRHY/5kTcReZEQ0zmRMpS
5kQQWeZEdl/mRNxl5kRDbOZEqXLmRBB55kR2f+ZE3IXmREOM5kShkuZEEJnmRA==</AssayXData><AssayYData Points="25">b2o3wGuRP8CGEUPAPqNFwON0R8AsK0nAUmVKwLyoS8A9eUzARxBNwOHyTcAit07AtFhPwO30
T8Dzq1DAF0VRwIOAUcCyR1LA1phSwEMCU8D0olPAtu5TwNszVMAHgVTAzsNUwA==</AssayYData></Step><Step><CommonData><SampleLocation>12</SampleLocation><SampleID></SampleID><SampleGroup></SampleGroup><SampleInfo></SampleInfo><SampleRow>G</SampleRow><SamplePlate>1</SamplePlate><WellType>NEUTRALIZATION</WellType><Concentration>-1</Concentration><ConcentrationUnits>µg/ml</ConcentrationUnits><MolarConcentration>-1</MolarConcentration><MolarConcUnits>nM</MolarConcUnits><MolecularWeight>-1</MolecularWeight><Temperature>25</Temperature><StartTime>5861226</StartTime><AssayTime>5</AssayTime></CommonData><FlowRate>1000</FlowRate><StepType>KREGENERATION</StepType><StepName>Regeneration</StepName><StepStatus>OK</StepStatus><ActualTime>4.99895</ActualTime><CycleTime>0.2</CycleTime><AssayXData Points="25">dp/mRNSl5kQ7rOZE0rLmRAe55kRuv+ZE1MXmREPM5kSh0uZEB9nmRHbf5kTc5eZEO+zmRKHy
5kQH+eZEdv/mRNwF50Q7DOdEoRLnRAcZ50RuH+dE3CXnRDss50ShMudEBznnRA==</AssayXData><AssayYData Points="25">owulO6NIgzwL7j49C9+VPQWqrT0phM89RAzsPVJ2/z3JDwU+p3MRPqgyGz6afhw+zY0kPpkR
KT7U2zI+hNszPgiWPD7LITk+W1JCPnbqRD7+NEk+wAVIPn0+Sj6bj1A+TOlQPg==</AssayYData></Step><Step><CommonData><SampleLocation>11</SampleLocation><SampleID></SampleID><SampleGroup></SampleGroup><SampleInfo></SampleInfo><SampleRow>G</SampleRow><SamplePlate>1</SamplePlate><WellType>REGENERATION</WellType><Concentration>-1</Concentration><ConcentrationUnits>µg/ml</ConcentrationUnits><MolarConcentration>-1</MolarConcentration><MolarConcUnits>nM</MolarConcUnits><MolecularWeight>-1</MolecularWeight><Temperature>25</Temperature><StartTime>5877438</StartTime><AssayTime>5</AssayTime></CommonData><FlowRate>1000</FlowRate><StepType>KREGENERATION</StepType><StepName>Regeneration</StepName><StepStatus>OK</StepStatus><ActualTime>4.99895</ActualTime><CycleTime>0.2</CycleTime><AssayXData Points="25">bj/nRMxF50QzTOdEmVLnRP9Y50RmX+dEzGXnRDNs50SZcudE/3jnRGZ/50TMhedEM4znRJmS
50T/mOdEZp/nRNSl50QzrOdEmbLnRP+450Rmv+dEzMXnRDPM50Sh0udE/9jnRA==</AssayXData><AssayYData Points="25">5t41wOBzP8AhGEPAw9hFwMB4R8BMUknABlZKwFWSS8DWO0zAADhNwNIfTsDBl07Aj1tPwGbm
T8COU1DAwv1QwHdJUcCFmVHAIGJSwCRbUsCe4FLAvJBTwA5sU8BYslPApQdUwA==</AssayYData></Step><Step><CommonData><SampleLocation>12</SampleLocation><SampleID></SampleID><SampleGroup></SampleGroup><SampleInfo></SampleInfo><SampleRow>G</SampleRow><SamplePlate>1</SamplePlate><WellType>NEUTRALIZATION</WellType><Concentration>-1</Concentration><ConcentrationUnits>µg/ml</ConcentrationUnits><MolarConcentration>-1</MolarConcentration><MolarConcUnits>nM</MolarConcUnits><MolecularWeight>-1</MolecularWeight><Temperature>25</Temperature><StartTime>5893494</StartTime><AssayTime>5</AssayTime></CommonData><FlowRate>1000</FlowRate><StepType>KREGENERATION</StepType><StepName>Regeneration</StepName><StepStatus>OK</StepStatus><ActualTime>4.99895</ActualTime><CycleTime>0.2</CycleTime><AssayXData Points="25">Zd/nRMvl50Qq7OdEkPLnRPb450Rl/+dEwwXoRCoM6ESYEuhE/xjoRF0f6ETDJehEMizoRJAy
6ET2OOhEXT/oRMNF6EQqTOhEmFLoRP9Y6ERdX+hEw2XoRCps6ESYcuhE9njoRA==</AssayXData><AssayYData Points="25">J3hcPRVSgD04jbA9lL3gPcnUBj7acg8+0nEgPsZgKz41HDM+reM7PiUERT5Xu04+NPhNPqNP
VT5EZWA+QZVgPkVqYz4g1Go+XWVtPvKmcj7zc3M+h9V2PnfaeT5etH0+pnN8Pg==</AssayYData></Step><Step><CommonData><SampleLocation>1</SampleLocation><SampleID></SampleID><SampleGroup></SampleGroup><SampleInfo></SampleInfo><SampleRow>G</SampleRow><SamplePlate>1</SamplePlate><WellType>BUFFER</WellType><Concentration>-1</Concentration><ConcentrationUnits>µg/ml</ConcentrationUnits><MolarConcentration>-1</MolarConcentration><MolarConcUnits>nM</MolarConcUnits><MolecularWeight>-1</MolecularWeight><Temperature>25</Temperature><StartTime>5908340</StartTime><AssayTime>60</AssayTime></CommonData><FlowRate>1000</FlowRate><StepType>BASELINE</StepType><StepName>Baseline</StepName><StepStatus>OK</StepStatus><ActualTime>59.999</ActualTime><CycleTime>0.2</CycleTime><AssayXData Points="300">XX/oRMOF6EQqjOhEkJLoRO6Y6ERdn+hEu6XoRCKs6ESIsuhE7rjoRF2/6ETDxehEIszoRJDS
6ET32OhEVd/oRLvl6EQi7OhEkPLoRPf46ERd/+hEuwXpRCIM6USQEulE7hjpRF0f6US7JelE
KizpRJAy6UTuOOlEbT/pRLtF6UQqTOlEiFLpRO5Y6URVX+lEzGXpRCps6USIculE93jpRFV/
6UTDhelEIozpRIiS6UTumOlEXZ/pRMOl6UQirOlEkLLpRO646URdv+lEu8XpRCrM6USQ0ulE
7tjpRFXf6US75elEIuzpRJDy6UTu+OlEVf/pRMMF6kQqDOpEwRLqRPcY6kSfH+pEuyXqRCos
6kSQMupE9zjqRF0/6kTDRepEKkzqRIhS6kT3WOpEXV/qRMNl6kQqbOpElnPqRO546kRVf+pE
w4XqRCKM6kSIkupE95jqRFWf6kTDpepEIqzqRJCy6kTuuOpEXb/qRLvF6kQqzOpEkNLqRO7Y
6kRd3+pEw+XqRCrs6kSQ8upE7vjqRFX/6kTDBetEIgzrRJAS60TuGOtEXR/rRAUm60QqLOtE
kDLrRPc460RdP+tEu0XrRCpM60SQUutE7ljrRF1f60S7ZetEImzrRIhy60TueOtEVX/rRMOF
60QijOtEiJLrRO6Y60Rdn+tEw6XrRCKs60SIsutE7rjrRFW/60S7xetEKszrRJDS60T32OtE
Xd/rRMPl60Qq7OtEkPLrRPf460Rd/+tEwwXsRCIM7ESQEuxE9xjsRF0f7ES7JexEIizsRIgy
7ETuOOxEXT/sRLtF7EQiTOxEiFLsRO5Y7ERVX+xEu2XsRCps7ESIcuxE93jsRFV/7ES7hexE
KozsRJCS7EQHmexEVZ/sRLul7EQirOxEiLLsRFG57ERVv+xEu8XsRCrM7ESI0uxE7tjsRFXf
7ES75exEIuzsRIjy7ETu+OxEXf/sRMMF7UQqDO1EkBLtRPcY7URVH+1EuyXtRCIs7USQMu1E
7jjtRFU/7US7Re1EIkztRIhS7UTuWO1EXV/tRLtl7UQibO1EiHLtRO547URVf+1Ew4XtRCKM
7USIku1E95jtRFWf7US7pe1EKqztRIiy7UT3uO1EVb/tRMPF7UQizO1EkNLtRO7Y7URV3+1E
u+XtRA/t7USQ8u1E7vjtRFX/7UTDBe5EKgzuRJAS7kTuGO5EVR/uRMMl7kQiLO5EiDLuRO44
7kRVP+5Eu0XuRCJM7kSQUu5E7ljuRF1f7kTDZe5EImzuRJBy7kTueO5EZX/uRMOF7kQijO5E
iJLuRPeY7kRVn+5Eu6XuRCqs7kSQsu5E97juRGW/7kS7xe5EIszuRJDS7kTu2O5EVd/uRLvl
7kQi7O5EiPLuRO747kTo/+5EuwXvRCIM70SIEu9E7hjvRF0f70S7Je9EIizvRIgy70TuOO9E
VT/vRLtF70QqTO9EiFLvRO5Y70RVX+9Eu2XvRCJs70SIcu9E93jvRFV/70S7he9EIozvRIiS
70TumO9EVZ/vRLul70QirO9EkLLvRO6470RVv+9Ew8XvRCrM70SQ0u9E7tjvRF3f70S75e9E
IuzvRIjy70Tu+O9E</AssayXData><AssayYData Points="300">KrmJPpUXhz7VLIk+ZguLPgXEjj5SYo0+dWuMPilDjT78+ow+J6CMPmNvjj6J7o8+yjWPPrZM
jz6yF5A+/b6QPhWlkj7s0pE+2SCSPraWkj6TsZE+dQ2TPgH2kz75z5E+r3OVPuawkz4wZJQ+
1BWVPnaFlT57RZY+3ZuWPkRRlz4eXJU+FhaYPhj8lz5Ap5Y+nNGWPrQLmT5/55k+GcCYPgYp
mD6qs5k+wveaPvqCmz5n8Zg+SnyaPmzpmj6y/5k+UuaZPhjUmz5xW5w+okGdPm3Wmj7egp0+
8y6ePnJSmz4K3Zw+YpqbPqXHnj7hHZ4+E4SePn0OnT71N54+rSmhPj7Enj7KqZ8+YnugPu8F
oD49qJ8+HgGgPq5Rnz6QQaE+IEKfPjtFoz7Cg6A+MCahPp05oT7RGaI+wdWhPgEboT5YoKQ+
yi+iPqdEoT5uyqA+c5ekPoXgoj4rDKY+uBOhPo+3oz5/AaQ+G6ygPojOoz5YfqE+HXKjPlQj
pj5bx6Q+tgqmPsMRpT65UaM+LJukPoXMpD5KcqY+BfClPkJtpT7TcaY+OsSmPrM2qj7WeqY+
ULejPorOpT7kDKg+ylOmPk7cpj7lhqg+zgymPozgpz4FTKk+M8yoPlzkpT4XqKg+whOqPrGq
qT69pag+KhWpPgZNqT5xLqg+lcqmPtnfpz50Z6c+VmmnPvfWqT5eu6o+tLSqPhVXqT7Bfqo+
IziqPszMrT6tCK4+IK+pPrLcqj7sTqw+QpWrPmzkqj5nHKs+2CusPrBIrD5A7aw+H+OpProc
qz7TEK4+6iWsPmMjrT7YCa0+33asPnc/rT4GjKo+m1SsPmCKqz6DgK4+B+usPgPBrj48oK8+
fkOtPs7frT4BBK4+gB2tPj9Qrj6/nK4+plGvPh2JrT5pNa8+65auPhQ5rj7dKK0+w2OsPsz7
rj6Fb64+p8mvPiBbrz68zq0+EGKtPuXFrj5cLLA+RZ+tPuAvsT5HEK8+PGivPvhArz7hM7A+
7F6uPgKksj6u27A+IUqyPnB6rz6DdrA+BM2vPqGAsD48nrE+J4yxPui/sj64xbA+j6iyPgHJ
sz7Qo7I+/BGyPsX+sD4J/bE+H0GxPu0JtD6hvLE+XSqzPgG8rz5ypLM+HzyzPiOLsT7T1rI+
z82yPjD+sz4GLbY+oq+zPikEtD6X2LU++5q1Pv3osz7Xx7M+jt2yPjSStD7szbM+pxW0PgVd
tT6Fi7Q+Yum0Pv1CtD4cwLM+Cl+zPsyRtD5ys7M+Ima0PpNutT6oLbU+dZi1Pp3mtT4lL7Y+
0Se1Puw1tT4vpLc+WUu0PgJktT4uqrc++hC2PjHSsz6TmbU+7jC2PvDqtj7V8bQ+3Ay1Pmw2
tz70prU+kXi1PhDktj5tVbk+Pmi2Ptwatz7qU7U+FVq1Ptmatj5IBrc+CHq2PiFEtT4AhLg+
Woe1Pnchtj6b0rU+eWi1PpWwtj51T7c+ldG3PkNFuT4yIbU+XUe4Pu5wtT4S27U+3M23Pkyl
tz7ORrc+o6G4PmYZuD6XFLk+K422PrqWuD5csrc+vMy2PvsUuD4w97Y+vC24PpaDuT5KTbg+
Jva3PsYAuj4Hc7k+</AssayYData></Step><Step><CommonData><SampleLocation>1</SampleLocation><SampleID></SampleID><SampleGroup></SampleGroup><SampleInfo></SampleInfo><SampleRow>G</SampleRow><SamplePlate>1</SamplePlate><WellType>BUFFER</WellType><Concentration>-1</Concentration><ConcentrationUnits>µg/ml</ConcentrationUnits><MolarConcentration>-1</MolarConcentration><MolarConcUnits>nM</MolarConcUnits><MolecularWeight>-1</MolecularWeight><Temperature>25</Temperature><StartTime>5969236</StartTime><AssayTime>80</AssayTime></CommonData><FlowRate>600</FlowRate><StepType>LOADING</StepType><StepName>Loading</StepName><StepStatus>OK</StepStatus><ActualTime>80</ActualTime><CycleTime>0.2</CycleTime><AssayXData Points="400">VP/vRLIF8EQZDPBEfxLwROUY8ERMH/BEsiXwRBks8ER/MvBE5TjwREw/8ES6RfBEGUzwRIdS
8EQXWfBEVF/wRLpl8EQZbPBEmHLwROV48ERMf/BEsoXwRBmM8ER/kvBE5ZjwREyf8ESypfBE
GazwRH+y8ETluPBETL/wRLLF8EQZzPBEf9LwROXY8ERM3/BEsuXwRBns8ESH8vBE5fjwRFT/
8ESyBfFEGQzxRH8S8UTlGPFEVB/xRLIl8UQZLPFEfzLxROU48URMP/FEskXxRBlM8UR/UvFE
5VjxRExf8USyZfFEGWzxRH9y8UTlePFETH/xRLKF8UQZjPFEf5LxROWY8UR9n/FEsqXxRBms
8UR/svFE5bjxREy/8USyxfFEIczxRIfS8UT+2PFETN/xRLLl8UQh7PFEf/LxRFD58URM//FE
sgXyRBkM8kR/EvJE5RjyREwf8kSyJfJEQizyRH8y8kTlOPJETD/yRLJF8kQhTPJEf1LyROVY
8kRMX/JEumXyRBls8kR/cvJE5XjyREx/8kSyhfJEGYzyRH+S8kTlmPJETJ/yRLKl8kQZrPJE
h7LyRAa58kRMv/JEw8XyRBnM8kR/0vJE5djyREzf8kS65fJEGezyRH/y8kTl+PJETP/yRLoF
80QZDPNEfxLzRO4Y80RMH/NEsiXzRBks80SPMvNE5TjzREw/80SyRfNEGUzzRIdS80TlWPNE
TF/zRMNl80QZbPNEh3LzROV480RMf/NEuoXzRCGM80SHkvNE5ZjzRFSf80SypfNEIazzRH+y
80TuuPNEVL/zRLrF80QZzPNEh9LzRO7Y80RM3/NEsuXzRBns80R/8vNE5fjzRFT/80SyBfRE
IQz0RH8S9ETlGPRETB/0RLol9EQhLPREhzL0RO449ERMP/REukX0RCFM9ESHUvRE5Vj0RFRf
9ESyZfREIWz0RH9y9ETlePREVH/0RLqF9EQZjPREh5L0RO6Y9ERUn/REsqX0RCGs9ER/svRE
7rj0RFS/9ETjxfRESsz0RH/S9ETu2PREVN/0RLrl9EQh7PREh/L0RO749ERU//REugX1RCEM
9USHEvVE7hj1RFQf9US6JfVEISz1RIcy9UTuOPVEVD/1RLpF9UQhTPVEh1L1RO5Y9URUX/VE
umX1RCFs9USHcvVE7nj1RFR/9US6hfVEIYz1RIeS9UTumPVEVJ/1RLql9UQhrPVEh7L1RO64
9USev/VE7MX1RCHM9USH0vVE7tj1RFTf9US65fVEIez1RIfy9UTu+PVEVP/1RLoF9kQhDPZE
oBL2RO4Y9kRUH/ZEuiX2RCEs9kSHMvZE7jj2RFQ/9kS6RfZEIUz2RIdS9kTuWPZEVF/2RLpl
9kQhbPZEh3L2RO549kRUf/ZEw4X2RCGM9kSHkvZE7pj2RG2f9kS6pfZEIaz2RIey9kTuuPZE
VL/2RLrF9kQhzPZEmNL2RO7Y9kRU3/ZEuuX2RCHs9kQz8/ZE7vj2RFT/9kS6BfdEIQz3RLAS
90TuGPdEVB/3RLIl90QpLPdEhzL3RO4490RUP/dEukX3RBlM90SHUvdE7lj3RFRf90S6ZfdE
GWz3RH9y90TuePdEVH/3RLqF90QhjPdEh5L3RO6Y90RUn/dEsqX3RCGs90R/svdE7rj3RFS/
90S6xfdEIcz3RIfS90Tu2PdEVN/3RLrl90Qh7PdEh/L3RO7490RU//dEugX4RCEM+ESHEvhE
7hj4RFQf+EReJvhEISz4RH8y+ETuOPhEVD/4RLpF+EQhTPhEh1L4RO5Y+ERUX/hEumX4RCFs
+ESHcvhE7nj4RFR/+ES6hfhEIYz4RIeS+ETumPhETJ/4RLql+EQhrPhEh7L4RO64+ERUv/hE
usX4RCHM+ESH0vhE7tj4RFTf+ES65fhEIez4RIfy+ETu+PhEVP/4RNsF+UQhDPlEhxL5RC8Z
+URUH/lEsiX5RBks+USHMvlE7jj5RFQ/+US6RflEIUz5RIdS+UTuWPlEVF/5RLpl+UQZbPlE
f3L5RO54+UTff/lEuoX5RCGM+USHkvlE7pj5RFSf+USypflEKaz5RIey+UTuuPlEVL/5RLrF
+UQhzPlEh9L5RO7Y+URU3/lEuuX5RBns+USH8vlE7vj5RA==</AssayXData><AssayYData Points="400">r7W4PlrauT6NN7g+8h+4PloNuz51W7o+UvK7Pl3NuD7aurk+n2O8PvYxuT7luLk+e126PrYi
vD4W8Lk+OWG5PmIRvD6/jLk++fi4PkrMuT7827o+yYu6PlSvvD7PDbs++rW7PpOJuj4+zbs+
IkW8PqDSuz6gnLs+KZG8PoA4vD7FH7k+VYa7Pl8puz7wP7s+2gq9PsVIuj54Rbw+sS+6Popf
vT4zbbw+3BW7Pjw5vT6Wa70+bSG8PgSouz52Hr4+TAi7PjEVuz6/dr4+HCG9PkDVvT4PX70+
45S8PrXnvj4IqLs+bb+7Puyguz7Ys7w+E7u6PpIXvD45O7s+EPe9Ph3cvD5Uv70+Gwa/PlU9
vD4Nxr0+YHO+PoW3vD6YCsA+n3m/PlO7vD61OMA+WCy+PhHIvz5pYLs+uEW9PnQ+vj59obs+
Voa8PiVhvj56Mr4+EmW9PkDCvD7TW74+5w7APrd0vz4WK8A+U8S8Plbevj7Egr0+rpe+Pseo
vj6fhr0+zWm9Pp+Nvz5HU74+OQ6+Po84vj6Aj70+l0S9Ptw/vz7VMMA+O1e+Pmssuz6TX78+
YqXAPvU7vT4yQsA+0JC/PhOmwD5aXMA+XZXBPty3vj5t578+ZNW/PlNVwD5sWb8+HILAPtHq
vz4L/L8+llzBPg9VwT5UhsI+0PO/PgMMwT4TvsA+sbzBPqjIwT4aVMA+/53APuhLvj4P28A+
x8O+Pomywj5eYMA+yxXBPrzmwD5Nab4+AtvBPvXMwD5q4cE+EgTCPs2awT6xicA++/HAPrBw
wz4nE8I+IPXCPo+Rwj4hf8M+ucXCPk+owj6RscA+ifXAPru0wj6QTME+DcbAPnzlwT48jsQ+
xeTCPpBfxD4bbMI+GTPCPs2TwT6VzcE+F83CPpx2wD7718M+O8rAPnRZxT5/hMM+acDEPj8M
xD6MlMI+ClbCPu+uwD5EK8E+nyPCPlhBwz6AqcM+FgPFPu5dxD64ncI+rZbFPk1Wwz5TucM+
TznFPjO2wj7jHcU+DLfDPuu3xT6jzcA+WhHFPvkIxT5dXMM+qaDDPowTxT6+QsQ+iSLDPluh
xD6PvMM+20TFPi3lwj7ZG8M+mJPEPgYJxT6hgMU+GKHEPrZ4wj752sY+P+bEPvg9xD5UPsM+
O9XCPv2wwj6XpMM+GqbFPln/wz4V98U+xoLFPjMkxT55ocQ+Gp3EPqQcxj5qOsQ+DkvDPm1p
xT5tTcY+2zPGPjmDxj5LS8g+kqjGPgPQwz7SM8U+mQPFPgmFxj4BVMY+2+HGPnh0xT572sc+
gqXFPrlbxD5eisQ+UdLFPm6YxD7BpMU+xyjIPk/ExD7rR8Y+4gnGPuJRxj6b98Y+bNPDPldv
xT47G8g+Id3FPpbNxj53Csg+S6rHPqaLyT5dH8Y+TnvHPusOxj5HJsU+MPjHPjnsxT7PtMg+
T5jGPpJ5xz4uLcU+REzHPr4axz4l/sc+7SDGPiRxyT5SA8c+6enIPhqJxT7nJMc+EJPHPpa9
xj778Mc+RRbKPm8Vxz6YLMg+X+TGPveQxz6YD8k+P6jHPsC6xT4NAcc+YTnJPvpeyD6Ivco+
uLXIPnDeyT6sIMk+jn/HPqAByD7VTsk+ltPGPjaCyD4YFMk+++rIPhoSyT5t38c+USXJPqXq
xz5l1cc+1rfIPgLCxz6phMg+PsbIPr3GyD6RdsY+1BfKPoLQyD5rnsc+n4XKPuddyD7xpck+
iWjIPoQdyj5kXco+VHPKPgceyj7ebsY+yCfLPiYkyz70r8o+FmLIPjahyD4Hc8s+WL/IPrG0
yT7sLMk+U43JPnOfyz6lhMg+BRfKPuz8yT7TZsc+RWHKPp8wyz5zDcg+CL7KPtl6yT4i9sg+
dpfJPtVKyD54R8k+QDjMPlRByD52G8o+GUjKPvZRyj4iX8w+WAzLPn1/yj5xCco+h23IPrQR
yz7k5Ms+mibMPoM9yT5/Q8w+9FfJPkOTxz5CBMo+h0rLPlvuyz6C3ss+fofLPi3Tyz4tkco+
5n7LPlVSyj5Vn8s+c2zLPiuSyT796cs+L4vMPtFlzT6NKso+fsfLPoUpyj5pisk+WGbMPrDS
yj4n6ck+F4XMPgSdyj41TMk+ttfKPlclzj5dcss+2D7LPg==</AssayYData></Step><Step><CommonData><SampleLocation>1</SampleLocation><SampleID></SampleID><SampleGroup></SampleGroup><SampleInfo></SampleInfo><SampleRow>G</SampleRow><SamplePlate>1</SamplePlate><WellType>BUFFER</WellType><Concentration>-1</Concentration><ConcentrationUnits>µg/ml</ConcentrationUnits><MolarConcentration>-1</MolarConcentration><MolarConcUnits>nM</MolarConcUnits><MolecularWeight>-1</MolecularWeight><Temperature>25</Temperature><StartTime>6050278</StartTime><AssayTime>60</AssayTime></CommonData><FlowRate>1000</FlowRate><StepType>BASELINE</StepType><StepName>Baseline</StepName><StepStatus>OK</StepStatus><ActualTime>60.006</ActualTime><CycleTime>0.2</CycleTime><AssayXData Points="300">VP/5RLIF+kQhDPpEhxL6RO4Y+kRUH/pEuiX6RCEs+kSHMvpE7jj6RFQ/+kS6RfpEIUz6RIdS
+kTuWPpEVF/6RLpl+kQhbPpEh3L6RO54+kRUf/pEw4X6RCGM+kSHkvpE7pj6RFSf+kS6pfpE
Iaz6RIey+kT+uPpEVL/6RLrF+kQhzPpEh9L6RPbY+kRU3/pEuuX6RCHs+kSH8vpE7vj6RFT/
+kS6BftEIQz7RIcS+0TuGPtEVB/7RLol+0QhLPtEhzL7RO44+0RUP/tEukX7RCFM+0SHUvtE
7lj7RFRf+0S6ZftEIWz7RIdy+0TuePtEVH/7RLqF+0QhjPtEh5L7RO6Y+0SNn/tEuqX7RCGs
+0SHsvtE7rj7RFS/+0S6xftEIcz7RIfS+0Tu2PtEVN/7RLrl+0Qh7PtEh/L7RO74+0RU//tE
ugX8RCEM/ESHEvxE7hj8RFQf/ES6JfxEISz8RH8y/ETuOPxEVD/8RLpF/EQhTPxEh1L8RO5Y
/ERUX/xEumX8RCFs/ESPcvxE7nj8RFR//ES6hfxEIYz8RIeS/ETumPxEVJ/8RLql/EQZrPxE
h7L8RO64/ERUv/xEusX8RBnM/ESH0vxE7tj8REzf/ES65fxEIez8RIfy/ETu+PxEVP/8RLoF
/UQhDP1EhxL9RO4Y/URUH/1EuiX9RBks/USHMv1E7jj9REw//US6Rf1EIUz9RIdS/UTuWP1E
VF/9RLpl/UQhbP1Eh3L9RO54/URUf/1Ew4X9RCGM/USHkv1E7pj9RFSf/US6pf1EIaz9RH+y
/UTuuP1EVL/9RLrF/UQhzP1Ef9L9RO7Y/URU3/1EuuX9RBns/USH8v1E5fj9RFT//US6Bf5E
IQz+RIcS/kTlGP5Enh/+RLol/kQhLP5EhzL+RO44/kRUP/5EukX+RBlM/kR/Uv5E7lj+RFRf
/kS6Zf5EIWz+RIdy/kTleP5EVH/+RLqF/kQhjP5Eh5L+RBeZ/kRUn/5EuqX+RCGs/kSHsv5E
7rj+RFS//kS6xf5EIcz+RIfS/kTl2P5EVN/+RLrl/kQh7P5Eh/L+RAb5/kRU//5EugX/RCEM
/0R/Ev9EaBn/RFQf/0SyJf9EGSz/RIcy/0TuOP9EVD//RLJF/0QZTP9Eh1L/RO5Y/0RUX/9E
smX/RCFs/0SHcv9E5Xj/RFR//0S6hf9EIYz/RIeS/0TumP9EVJ//RLql/0QhrP9Eh7L/ROW4
/0RUv/9EusX/RCHM/0SH0v9E7tj/RFTf/0S65f9EIez/RIfy/0Tl+P9EVP//RN4CAEURBgBF
QAkARXMMAEWqDwBF3hIARQ0WAEVEGQBFcxwARaofAEXaIgBFDSYARUQpAEV3LABFqi8ARd4y
AEURNgBFRDkARXc8AEWqPwBF2kIARRFGAEVESQBFd0wARapPAEXaUgBFEVYARURZAEV3XABF
ql8ARdpiAEUNZgBFQGkARXdsAEWqbwBF3nIARRV2AEVAeQBFd3wARap/AEXeggBFEYYARUSJ
AEV3jABFqo8ARd6SAEURlgBFRJkARXecAEWqnwBF3qIARRGmAEVEqQBFc6wARaqvAEXesgBF
EbYARUS5AEWQvABF</AssayXData><AssayYData Points="300">wv3JPiJ3yz4nJ8s+sEPLPmVPzT6MNso+kX3MPri8yj6Hc8w+RLPMPkD8yj4wD8w+djfOPs7d
yz74qso+XSTNPk6pzT434cs+fVfMPstwzD5RsMs+sxnMPpfZzj5zqsw+aPjKPivkzD5Qocs+
05TOPm20zD7zA8s+/pjNPlWOzj5vqM4+QxfOPvQBzj7C9Mo+s1LNPiqFzT4zlM0+Pi7NPmj4
zj6zcs0+zHXMPkbBzj5mms0+JQbNPu0Lzj4KtM8+9LPLPvGKzj4Rac4+NhLOPnPFzT4v3s4+
iMDPPlLdyz4/hs0+KkDNPi5Azj61Qcs+ChnOPnSuzj4Jt80+CCHOPpD1zj7Ow84+voDMPo8+
zD6cwdA+ayTOPgI6zj6U5NA+i2HRPmu7zT7TtM8+kwnPPtgh0D60Fs4+b2zPPtadzT5jCc4+
wY/PPupEzD50StI+sczOPvEezz5WX84+C17QPrbyzD5enM4+8/LPPrlIzz7Gv84+6ZvSPoTg
zT6Qtc8+XNrSPnZP0D5utNA+06fRPl3q0D5oPNA+RoPPPuHyzz6rHtE+zpvSPpMizz46xM0+
uxDQPofZzz66GM8+y5LOPnB9zj7z4tA+G8PQPt5hzz7zM88+QbrQPnVqzz4FhtE+R5rQPnZf
0D7zhNA+41DPPvMK0D4CGs8+6p7PPn3Czj54ztE+VYjRPv+e0j7x6tA+p6nPPtRW0D4iZ9I+
HOnSPiwM0j4Ot9E+it/RPl5W0T4VFdA+uHnRPq8Yzz6PZ9I+/rvQPpM10j6Yes8+7HvSPrk7
0T458tI+cjHRPtwN0T7pXNE+HB7SPjvn0T6uBNM+QB/PPsul0D4KY9I+/6nSPrhm0j7akdI+
cpLRPkr60j5iF9E+8MrRPvkp0T7in9E+ejLQPnmh0T4+wc8+6sfRPiwu0T41H88+1V3TPlfE
0j67s9M+pRDSPiHh0j4rgM8+N2PRPvJK0j5kPNM+gWnSPhPa0z7h/9A+waXPPkXS0j6nadA+
ibzQPsVQ0j7XyNI+CV7SPoXb0j4COtI+0JjUPsiO0z5bZtE+l33UPvSG0z6id9I++iLWPo8Q
0j7ljdQ+KjvSPsyi0z6Q89Q+1e3SPnaZzz7+ZtE+Q8zQPn7F0D4SrdM+emXTPmm00j6SpNM+
KanRPqLr0T6ecdQ+5lbTPm5F1j6FjdQ+ymjTPj5u0j417dI+fGPVPlPi0j43IdU+YZTSPmKl
0z7uG9U+FbbSPt4C1D7QFdQ+g3jUPt4A1D5cz9I+lBzTPtHp0z7byNI+k6PTPnJq1j5QpNM+
y6XVPlmW1D4obtQ+42vTPqVm0z6pE9E+LIPUPo3S1j4bRdQ+zYLTPtah0z6cC9Q+V2fVPpER
1T4b89U+NNrUPuCY1D5dAtU+45bVPtV11D7y6tM+eIHTPj1L1T5C7NQ+XdnVPlst1j40B9U+
/2XUPkY20z6lX9Q+YUvVPjV50z7UlNQ+RZ/UPgaD1T4eJNI+FzLWPham0z6ifdQ+w4vUPpK7
1D7fd9M+q9vVPk/T1j7rJtM+r+DUPq8z1j4bHtU+5pfSPuEV0z75X9Q+5k3XPlk41T6bFdc+
cznUPoe31j6LBNU+</AssayYData></Step><Step><CommonData><SampleLocation>9</SampleLocation><SampleID>QA013.70 dpi gp120</SampleID><SampleGroup></SampleGroup><SampleInfo></SampleInfo><SampleRow>G</SampleRow><SamplePlate>1</SamplePlate><WellType>KSAMPLE</WellType><Concentration>-1</Concentration><ConcentrationUnits>µg/ml</ConcentrationUnits><MolarConcentration>31.25</MolarConcentration><MolarConcUnits>nM</MolarConcUnits><MolecularWeight>-1</MolecularWeight><Temperature>25</Temperature><StartTime>6118845</StartTime><AssayTime>180</AssayTime></CommonData><FlowRate>600</FlowRate><StepType>ASSOC</StepType><StepName>Association</StepName><StepStatus>OK</StepStatus><ActualTime>180</ActualTime><CycleTime>0.2</CycleTime><AssayXData Points="900">w78ARfbCAEUlxgBFXckARYzMAEXDzwBF9tIARSnWAEVd2QBFkNwARcPfAEX24gBFJeYARV3p
AEWQ7ABFv+8ARfbyAEUp9gBFYfkARZD8AEW//wBF9gIBRSUGAUVdCQFFkAwBRb8PAUX2EgFF
KRYBRWUZAUWMHAFFvx8BRfYiAUUpJgFFXSkBRYwsAUW/LwFF9jIBRSU2AUVdOQFFkDwBRb8/
AUX2QgFFKUYBRV1JAUWMTAFFw08BRfJSAUUpVgFFWVkBRZBcAUXDXwFF8mIBRSlmAUVZaQFF
jGwBRcNvAUX2cgFFJXYBRV15AUWMfAFFv38BRfaCAUUphgFFXYkBRZCMAUW/jwFF8pIBRSWW
AUVZmQFFkJwBRb+fAUX2ogFFKaYBRVmpAUWQrAFFv68BRfayAUUltgFFWbkBRYy8AUW/vwFF
9sIBRSnGAUVdyQFFjMwBRcPPAUX20gFFKdYBRXXZAUWQ3AFFv98BRfbiAUUl5gFFXekBRZDs
AUXD7wFF8vIBRSn2AUVd+QFFjPwBRb//AUX2AgJFKQYCRVkJAkWMDAJFww8CRfYSAkUpFgJF
WRkCRYwcAkXDHwJF8iICRSUmAkVZKQJFkCwCRb8vAkXyMgJFJTYCRV05AkWMPAJFwz8CRfZC
AkUpRgJFXUkCRZBMAkXDTwJF8lICRSVWAkVZWQJFkFwCRcNfAkXyYgJFKWYCRV1pAkWMbAJF
v28CRfJyAkUldgJFWXkCRYx8AkW/fwJF9oICRSWGAkVZiQJFkIwCRb+PAkX2kgJFKZYCRVmZ
AkWQnAJFw58CRfKiAkUppgJFXakCRYysAkXDrwJF8rICRSm2AkVZuQJFkLwCRcO/AkXywgJF
KcYCRVjJAkWozAJFv88CRfLSAkUl1gJFXdkCRYzcAkW/3wJF8uICRSXmAkVY6QJFkOwCRcPv
AkXy8gJFKfYCRVj5AkWM/AJFv/8CRfYCA0UpBgNFWAkDRbUMA0XDDwNF8hIDRSUWA0VYGQNF
kBwDRcMfA0X2IgNFKSYDRV0pA0WMLANFvy8DRfIyA0UpNgNFXTkDRYw8A0W/PwNF8kIDRSVG
A0VYSQNFkEwDRb9PA0XyUgNFJVYDRVhZA0WMXANFv18DRfJiA0UlZgNFWGkDRYxsA0W/bwNF
9nIDRSV2A0VYeQNFjHwDRdN/A0X2ggNFJYYDRViJA0WMjANFv48DRfaSA0UllgNFWJkDRZCc
A0XDnwNF9qIDRSmmA0VYqQNFkKwDRb+vA0XysgNFJbYDRVi5A0WMvANFv78DRfbCA0XexgNF
XckDRYzMA0W/zwNF8tIDRSXWA0VY2QNFjNwDRb/fA0Xy4gNFJeYDRVjpA0WQ7ANFv+8DRfby
A0Up9gNFXfkDRYz8A0W//wNF8gIERSUGBEVdCQRFjAwERcMPBEXyEgRFJRYERVgZBEWQHARF
wx8ERfIiBEUlJgRFWCkERYwsBEW/LwRF8jIERSU2BEVdOQRFjDwERb8/BEXyQgRFJUYERVhJ
BEWMTARFJVAERfZSBEUlVgRFWFkERYxcBEW/XwRF8mIERSlmBEVYaQRFkGwERb9vBEXycgRF
JXYERW15BEWMfARFv38ERfKCBEUlhgRFXYkERYyMBEW/jwRF8pIERSWWBEVYmQRFjJwERb+f
BEXyogRFKaYERV2pBEWMrARFw68ERfKyBEUptgRFWLkERYy8BEW/vwRF9sIERSXGBEVYyQRF
jMwERb/PBEX20gRFJdYERVjZBEWM3ARFv98ERfLiBEUl5gRFu+kERYzsBEXD7wRF8vIERSn2
BEVY+QRFjPwERb//BEXyAgVFJQYFRVgJBUWMDAVF1w8FRfYSBUUlFgVFWBkFRYwcBUW/HwVF
8iIFRSkmBUVYKQVFkCwFRcMvBUXyMgVFJTYFRVg5BUWMPAVFvz8FRfJCBUUpRgVFWEkFRYxM
BUW/TwVF8lIFRSVWBUVYWQVFjFwFRb9fBUXyYgVFJWYFRVhpBUWQbAVFv28FRQJzBUUldgVF
XXkFRZB8BUW/fwVF8oIFRSWGBUVYiQVFkIwFRb+PBUXykgVFJZYFRViZBUWMnAVFv58FRfKi
BUUlpgVFWKkFRZCsBUW/rwVF9rIFRSm2BUVYuQVFjLwFRb+/BUXywgVFKcYFRVjJBUWQzAVF
v88FRfLSBUUp1gVFWNkFRYzcBUW/3wVF8uIFRSXmBUVY6QVFjOwFRb/vBUXy8gVFJfYFRVj5
BUWM/AVFv/8FRfICBkUpBgZFWAkGRfYMBkXDDwZF8hIGRSUWBkVYGQZFjBwGRb8fBkXyIgZF
JSYGRVgpBkWMLAZFvy8GRfYyBkU2NgZFWDkGRYw8BkW/PwZF8kIGRSVGBkVYSQZFjEwGRb9P
BkX6UgZFSlYGRVhZBkWMXAZFw18GRfZiBkUlZgZFWGkGRYxsBkW/bwZF8nIGRSl2BkVYeQZF
kHwGRb9/BkXyggZFJYYGRViJBkWMjAZFv48GRfKSBkUplgZFWJkGRYycBkW/nwZF8qIGRaim
BkVYqQZFjKwGRcOvBkXysgZFJbYGRVi5BkWQvAZFv78GRfLCBkUlxgZFXckGRYzMBkXDzwZF
8tIGRSXWBkVY2QZFjNwGRc/fBkXy4gZFKeYGRVjpBkWQ7AZFw+8GRfLyBkUl9gZFWPkGRYz8
BkW//wZF8gIHRSUGB0VYCQdFjAwHRb8PB0XyEgdFKRYHRVgZB0WMHAdFvx8HRfYiB0UpJgdF
XSkHRZAsB0W/LwdF9jIHRSk2B0VdOQdFjDwHRb8/B0XyQgdFKUYHRVhJB0WMTAdFw08HRfZS
B0UlVgdFWFkHRZBcB0XDXwdF9mIHRSVmB0VYaQdFjGwHRcNvB0X2cgdFKXYHRV15B0WQfAdF
w38HRfaCB0UphgdFXYkHRZSMB0XDjwdF9pIHRSmWB0VdmQdFkJwHRcOfB0X2ogdFKaYHRV2p
B0WQrAdFw68HRfayB0UptgdFXbkHRZC8B0XDvwdF9sIHRSnGB0VdyQdFvcwHRcPPB0X20gdF
KdYHRV3ZB0WQ3AdFw98HRfbiB0Up5gdFXekHRZDsB0XD7wdF9vIHRSn2B0Vd+QdFkPwHRcP/
B0X2AghFKQYIRV0JCEWQDAhFvw8IRQ8TCEUpFghFXRkIRZAcCEXDHwhF8iIIRSkmCEVdKQhF
kCwIRcMvCEX2MghFKTYIRV05CEWQPAhFwz8IRfZCCEUpRghFWEkIRZBMCEXDTwhF9lIIRSlW
CEVdWQhFkFwIRcNfCEX2YghFKWYIRV1pCEWQbAhFw28IRfZyCEUpdghFWHkIRZB8CEXDfwhF
9oIIRSmGCEVYiQhFkIwIRcOPCEX2kghFJZYIRV2ZCEWQnAhFw58IRfaiCEUppghFXakIRZCs
CEXDrwhF9rIIRSm2CEVduQhFkLwIRcO/CEX6wghFKcYIRV3JCEWQzAhFw88IRfLSCEUp1ghF
XdkIRZDcCEXD3whF9uIIRSnmCEVd6QhF1ewIRcPvCEX28ghFKfYIRV35CEWQ/AhFw/8IRfYC
CUUpBglFXQkJRfIMCUXDDwlF9hIJRSkWCUVYGQlFkBwJRcMfCUX2IglFKSYJRVgpCUWQLAlF
wy8JRfYyCUUpNglFXTkJRZA8CUXDPwlF9kIJRSlGCUVdSQlFkEwJRcNPCUX2UglFKVYJRV1Z
CUWMXAlFv18JRfZiCUUpZglFXWkJRZBsCUXDbwlF9nIJRSV2CUVdeQlFkHwJRcN/CUX2gglF
KYYJRV2JCUWQjAlFw48JRfaSCUUplglFXZkJRZCcCUXDnwlF9qIJRSmmCUVdqQlFkKwJRb+v
CUX2sglFKbYJRVi5CUWQvAlFw78JRfbCCUUpxglFXckJRZDMCUXDzwlF9tIJRSXWCUVY2QlF
kNwJRcPfCUX24glFKeYJRV3pCUWQ7AlFw+8JRfbyCUUp9glFXfkJRZD8CUXD/wlF9gIKRSkG
CkVdCQpFkAwKRcMPCkX2EgpFKRYKRVgZCkWQHApFwx8KRfIiCkUlJgpFXSkKRYwsCkXDLwpF
9jIKRSk2CkVdOQpFkDwKRcM/CkXyQgpFKUYKRV1JCkWMTApFw08KRfZSCkUpVgpFXVkKRZBc
CkXDXwpF9mIKRSlmCkVYaQpFkGwKRb9vCkX2cgpFKXYKRV15CkWQfApFw38KRfaCCkUphgpF
XYkKRZCMCkW/jwpF8pIKRSmWCkVYmQpFkJwKRb+fCkX2ogpFKaYKRVipCkWQrApFv68KRfay
CkUptgpFXbkKRZC8CkXDvwpF9sIKRSXGCkVdyQpFkMwKRcPPCkXy0gpFKdYKRVjZCkWM3ApF
DeAKRfbiCkUp5gpFWOkKRZDsCkW/7wpF+vIKRSn2CkVd+QpFkPwKRb//CkX2AgtFKQYLRV0J
C0WMDAtFww8LRfYSC0UpFgtFXRkLRZAcC0XDHwtF9iILRSUmC0VYKQtFkCwLRcMvC0XyMgtF
KTYLRVg5C0WQPAtFvz8LRfZCC0UpRgtFXUkLRYxMC0XDTwtF9lILRSlWC0VdWQtFkFwLRcNf
C0X2YgtFJWYLRWFpC0WQbAtFw28LRfZyC0UpdgtFXXkLRZB8C0XDfwtF8oILRbmGC0VYiQtF
jIwLRcOPC0X2kgtFKZYLRViZC0WMnAtFw58LRfaiC0UppgtFWKkLRZCsC0W/rwtF8rILRSm2
C0VduQtFkLwLRb+/C0XywgtFKcYLRV3JC0WQzAtFw88LRRPTC0Up1gtFXdkLRZDcC0XD3wtF
9uILRSnmC0VY6QtFjOwLRcPvC0X28gtFJfYLRVj5C0WQ/AtF</AssayXData><AssayYData Points="900">PoPPPkGszj5pZMg+fonFPvEJwz4nssA+zy/APmeTvT56WLk+Zjm5PgEztz4pzrQ+cIuyPuoI
tD48crI+YxiyPvgosD6rErA+gMOxPqjJsD5YDbE+mAavPm46rz5ysq8+ySuuPoFSrj7bCLA+
zfGsPrBYrj44f64+ee6tPi+6rj70OrA+CMSsPgvwrD4mj60+X8mvPj30rT74Oq0+7mmsPkWb
rT4Hgq4+36esPkxhsD6W/q0+ArutPpg1rT7+Za0+0SWuPjKurT5Dja0+bfirPhxOrj4cla4+
EbysPpMZsD5s8K0+4JuuPqgGsD4xBLE+c+awPsvNrj6H0rA+vYGxPhptsD6Zd60+buqwPhYT
sT7aFbE+SDuxPs+5rz6FqbA+1vqyPnrarz4oXa4+kLqvPs0Xsj4ZzrA+HPexPsHXrz6mSrI+
ctquPst8sD6Oi7E+bsGyPrdHsT7jvLE+V76xPtuMrz7GFLM+kSSxPoR8sj7SK7I+bcqwPsWD
sz5Lo7I+U2uzPl+fsT4sS7Q+yvGzPtXQtD7x6rQ+ERO0Pi9Bsz7ilrM+mbm1PpCctD6crLM+
Lo+0PkhJtD7CPbU+KVy1Pgb2sz42T7U+Wna0PjPwtD4EJrM+P2C2PgQStD4iY7Y+ygC1PnWG
tD7ihLU+1SizPuhisz5BNLQ+XhiyPquOtD7ujbM+lWq0PuoxuD4A4LU+reG2Pn4ztj43B7U+
W5G1Pmpgtj4Z67Y+lie4PmsTtz6W6LU+t9C2PooVtT4ubbU+PCS1PgnttT4Tp7g+3Wq2Pls/
tz401Lc+wgi1PgfztD6A77c+Pqq2Pl+AtT7IYLY+0FW4PqO3tT64vLY+wyG2PhhzuD5JBbo+
XGq4Pk12tT5CT7g+fQO3PhSetj5HY7k+3y+6Pl9JuT7pdrY+IiW5Pq5Ttz5dgLg+Buy3PtGr
uD5uPbk+mPG3PpBdtz6bibg+8sK4Pvcetz7OzbY+Z9G3PhgMuD6277k+b9m6PvXEuT7RJ7k+
kyW6PsxSuT4dL7k+t0i5PrdIuD6z9Lg+SQS6PijEuD6Dbbs+4FO7PnfzuD4Qabo+GoG6Pk+N
vD5OELo+Qzm5Pt8EuT5Bd7k+CUS6PtZluj6zyrs+ope6PsVhuj5wNbs+TVi5PoXDuz6VGbg+
zg67Pn2suj55F7w+bO66PvA6uj7TSrw+i6W7PhrrvD4/ebs+hBu6PvnhvT5TNLw+pXC8PmoZ
uz4g5bs+q+i6PktOuz7ML7o+yvC9PiCuvD7OmLw+LYO9Pu6YvD40rL0+G3m+PnrGvT4zlbs+
CYC6PrOxuz7lT7w+nwS7PgwGuz6I7rw+v326PtcSvD7HTbw+KWm7Phtpuz4ZG7w+hFS8PqAA
uz72KLw+fOe5Ptz0vD5wArw+iO28Pppauz7S/rs+psy8Pg12vD7Fv7s+PDy/PhaWvD4/Fb4+
eOe9PiNHvD5l8Ls+93G9PmExvD7CI7s+i2q+PvZ8vj7sLsA+I2i+PlI4vT4QNL0+xfW+Pt19
vj59cb0+eZK8PpDYvT6Aub0+JuC8PlAbwD7clL8+a+i8PoRbuz7Ou70+qg68PvUYvT5o8b4+
1uC9Pvh0uz7N370+gHC9PkpZvT4QT70+EhS8PuKLvj6qw7w+/lTAPokYwT6LPr4+hAe/Pmx9
wD7p0b0+qAS/PvhCwD7oK78+eoW+PjOBwD4Jnb8+zE69PpMyvz7fMsI+q/u/PuUzvz68Fr8+
MN+7PrxGwD6+Gb8+R2K9Pv/yvz4HR8A+ZC6+PnkVwT4Wtr4+0N+9Ps1Zwj5JEb4+koPAPuHX
wD5I/cA+15fAPmyNwD4HcME+K06/Pgnjvz4lTb4+qSfBPnTRwT4yT78+YL2/Pkxcvz4kUMA+
tFC/PkZrwj7FYL8+bH2+Pj3qvT7Ma8I+cyHBPi69vj7k7cE+E1XAPn/UwD4RL8A+JnzCPrJ6
wD6fi78+QJvBPqYOwD6XUcE+CkzBPn47wT6UJ8E+8qjAPkeOwD6FPsI+4+nAPm6kwD7vG8A+
I8HBPp3QwD4kZMI+eOXAPu+FwT63qsA+lQ/APosuwD45jL8+iQPBPmPOwj4A8sE+XKjBPhtW
wj7oaMI+PLnCPsTXwz5Dk8E+veW9Pj/VwT7Bu8M+7S3BPoYrwT5Lg8A+COLCPmdqxj5LrsE+
4fzBPtvEwT6gisQ+JkTDPjNYwz4u1sA+DefAPnPYwj6+xcI+E0jDPi8zwj4oJ8M+2tbCPpgK
wz7qE8I+1+a/PvI5wz7o7MI+imrCPhPtwT5bVMI+GkPBPjmswj4sWME+IQrCPoF2wT5dDcQ+
viHDPjiyxj5wtMM+vvPAPoT7wj602cQ+myHEPu9awz5UJMI+1bzCPtqowj74JcI+qP3DPkLb
wT67lMI+OCPDPlZLxT6gZ8U+mJHCPpV6wT65V8Q+qg/FPtmXwz5aB8U+gxHDPrKjxT5pRsU+
dq3CPl8xxT4nxMI+oi3EPllexz4qFMU+x0/EPmjCwz7unMQ+SKXDPrnXwz5EWMg+RBvGPio3
wz71R8U+QAnDPu+Xwz7Pv8Y+Q17FPpEYwz5QWcQ+g+/EPjJRxz6x2cI+057EPofSxD7KV8Q+
nAvEPp/lwz4NT8c+bS/FPkfHxD7EgsU+JZnFPskDxj5XfcU+W/XEPhOxxj4Tg8U+ZiDGPrhw
xD7+0MY+ECrFPkVuxT6OnsQ+gozFPrwHxz7ME8U+3MzDPkX5wz4MTMU+kVHHPna6xz7OtsY+
ss7FPrv9xj5wrcQ+8ZfGPl1oxj54t8U+QFLHPkm2yD4ZocM+dHfFPuKIxT7DM8Y+4VPGPub3
wz6NLsc+an/FPqqMxj4JoMc+GQbIPkl4xT5cicY+ronGPikyxj6kM8Y+n6rFPkLAxj5mBcY+
287GPm5Dxj7qn8c+0k/FPhhlxT4WB8Y+uKbGPn6ExT6ivsY+UI3GPk0rxj5DUMg+HMPHPsP3
xj4HfMY+oQHHPkgVxj7+Ccc+UkzFPiiqxz5cpMY+AK/FPp4fxz7gY8Y+ffXGPjTiyD5o4cc+
azTGPsMXyD5jecg+e/bGPrDMyD4qhMU+foDGPh18yj6oTsc+GG3GPowixj6p7ck+AWHGPudP
yD6Da8Y+WH7IPmYnxz7Mrcc+sNzIPlg0yT5LGMY+bBLIPofuxz5dH8k+jRnIPqbayT4fi8g+
F9zIPk5Axz5jNMo+4wXJPkUNyD4Rgsg+/kjGPtfuxz4TS8g+5TzKPoYgyT52tsk+HGHJPq0J
yD70SMk+8SzJPswjyT5Z9sc+XPjHPoVfyj4TXMk+pz3GPj8vyT7Eecc+BIjJPk5CyT565cg+
qSXKPh15yT6BGMs+L4rJPkG4yD56+sg+UgbKPhkCyD6pG8s+NFjJPqBEyj4UZMk+YCvIPji7
yD778Mg+qcTKPpo4yj5mkMg+NDDKPtzNxz66I8g+dhPKPiOdyT47Tco+KHvIPg+HyT6XwMg+
Uf/IPp0Hyj5sDMo+3Y3KPpT2xz65Z8o+7i/HPu/tyj6hSsk+/X3IPt2XyD7KIMg+gb7KPj7C
xT6QC8k+LzLMPrHByj7vH8s+bP3GPtTXyD78mMk+ffTKPvuUyT7Lpso+xtXJPj7eyj5QZ8o+
GRjKPsVzyT6Qscc+VP3HPmmNyj7frcs+QejKPkfFyD6fqcs+Z87MPr7uyj4pj8o+a0TJPpzB
yj6ZKso+wLHJPqcgyj6Wscg+vT3LPqRAyj4lacs+g4rKPlO8yj5stso+ZBzKPgqFyz4fWso+
6/zKPtLmyD6HRco+JyfJPnYrzD7Jgss+A0TKPiUoyj7qYc0+igTKPrAzzD7Mp8s+X8PIPoDW
yD54EMs+VQXLPh/jyT52Nss+iELKPrEMyz6zl8w+YDHKPuauyj4SVcs+gmXLPkgWzT5mz8s+
nyTLPhADyz5Hhsk+B8TKPigWyz4/z8w+aY7LPpquzD4N9ss+iuvMPhXlyT5dBcs+CvnKPjwr
zj4eKMw+2uHKPoy8yj50aMs+YsPNPq2czD46fMo+BL3LPm0tzT7gV8s+7uLMPo1FzT6azcs+
rJHNPuyYzT5QaMs+XK/KPrR7zD7bqc0+/XnLPqFzyz5ddcw+b8/MPipoyz7xs8w+W2fNPonj
zT7/uss+s6jOPjZCzT5RdM0+HXHLPp2uzj6vmcw+kzjMPpV5zD7IRss+DoHNPos6zD5Iosw+
jMLNPvMBzj5Yp8w+ed3LPtOCyz6bRcs+yO7NPpyxzD49Oss+mvLNPlIQzT6p4ss+FWzLPjp1
zj5pCsw+j7LNPslFzj4CWMs++BDOPhThzT4G3Ms+OyrKPogKzD6Euc0+B9TLPqYMzj5w7c0+
+IrOPlwLzj7Hpc4+73zMPpckzD66V88++OTMPs/ayz545Mw+WvLOPnmlzD52mcw+4DTMPt8l
zj5CLc4+djbLPlzyzD6UY8w+g7fOPqegzD5bGM0+AuHOPpTyzT6Poc0+ilPOPsoHzT6Tjcs+
U8/MPm1zzT6oLc0+MYrNPiMnzz76Dc4+rYPMPg4kzT5SAM4+d93NPvm2zD7jQc4+p0jOPnx9
zT6AvM8+02HRPqYMyz5qUc0+2zHPPn4+zj5HMdA+CRHOPlyFzT5F2c0+CXDOPm8qzT4kuc8+
DdbOPnejzT7a/8w+JZXPPlXEzT4EQ8w+kqfOPggXzT7Qp88+Dx/PPkyezz5vu84+pRbRPlh5
0D4fHdE+TvLNPjIjzz55UM0+0OXPPozOzT6lbs8+nTDQPi4Xzj5Nv88+QCbPPqwizz7qg80+
ynjQPi07zj4eOs8+UvDPPnkvzj6K8s8+YNHOPiRRzj77qc4+</AssayYData></Step><Step><CommonData><SampleLocation>1</SampleLocation><SampleID></SampleID><SampleGroup></SampleGroup><SampleInfo></SampleInfo><SampleRow>G</SampleRow><SamplePlate>1</SamplePlate><WellType>BUFFER</WellType><Concentration>-1</Concentration><ConcentrationUnits>µg/ml</ConcentrationUnits><MolarConcentration>-1</MolarConcentration><MolarConcUnits>nM</MolarConcUnits><MolecularWeight>-1</MolecularWeight><Temperature>25</Temperature><StartTime>6307333</StartTime><AssayTime>180</AssayTime></CommonData><FlowRate>600</FlowRate><StepType>DISASSOC</StepType><StepName>Dissociation</StepName><StepStatus>OK</StepStatus><ActualTime>179.999</ActualTime><CycleTime>0.2</CycleTime><AssayXData Points="900">w/8LRfYCDEUpBgxFXQkMRZAMDEXDDwxF9hIMRSkWDEVdGQxFkBwMRcMfDEXyIgxFKSYMRV0p
DEWQLAxFvy8MRfYyDEUpNgxFXTkMRZw8DEXDPwxF9kIMRSlGDEVdSQxFkEwMRcNPDEX2UgxF
KVYMRV1ZDEWMXAxFw18MRfZiDEUpZgxFWWkMRZBsDEW/bwxF9nIMRSl2DEVdeQxFkHwMRcN/
DEX2ggxFKYYMRV2JDEWQjAxFw48MRfKSDEUllgxFWZkMRYycDEXDnwxF9qIMRSmmDEVdqQxF
kKwMRcOvDEXysgxFKbYMRV25DEWQvAxFw78MRfLCDEUpxgxFXckMRZDMDEXDzwxF9tIMRSnW
DEVd2QxFjNwMRcPfDEXy4gxFKeYMRV3pDEWM7AxFw+8MRfbyDEUp9gxFWfkMRZD8DEXD/wxF
9gINRSkGDUVdCQ1FkAwNRcMPDUX2Eg1FKRYNRV0ZDUWMHA1Fwx8NRfYiDUUpJg1FWSkNRYws
DUXDLw1F8jINRSk2DUVdOQ1FjDwNRb8/DUX2Qg1FKUYNRV1JDUWMTA1Fv08NRfZSDUUlVg1F
WVkNRYxcDUXDXw1F9mINRSVmDUVdaQ1FkGwNRcNvDUXycg1FKXYNRVl5DUWQfA1Fv38NRfKC
DUUphg1FXYkNRZCMDUXDjw1F8pINRSmWDUVdmQ1FkJwNRcOfDUXyog1FJaYNRVmpDUWQrA1F
v68NRfayDUUptg1FXbkNRYy8DUXDvw1F+sINRSnGDUVdyQ1FkMwNRb/PDUXy0g1FKdYNRVnZ
DUWM3A1Fv98NRfLiDUUp5g1FWekNRZDsDUXD7w1F9vINRSX2DUVd+Q1FkPwNRb//DUXyAg5F
KQYORWUJDkWMDA5Fww8ORfYSDkUpFg5FXRkORYwcDkW/Hw5F8iIORSUmDkVdKQ5FjCwORcMv
DkX2Mg5FKTYORVg5DkWMPA5Fvz8ORfZCDkUlRg5FWEkORYxMDkXDTw5F9lIORSlWDkVdWQ5F
kFwORcNfDkXyYg5FJWYORV1pDkWQbA5Fv28ORfJyDkUpdg5FXXkORZB8DkXDfw5FF4MORSWG
DkVdiQ5FkIwORcOPDkXykg5FJZYORViZDkWQnA5Fv58ORfKiDkUppg5FXakORYysDkXDrw5F
PLMORSW2DkVYuQ5FjLwORcO/DkX2wg5FKcYORV3JDkWMzA5Fv88ORfbSDkUl1g5FXdkORZDc
DkW/3w5F9uIORSnmDkVd6Q5FjOwORb/vDkX28g5FKfYORV35DkWM/A5Fv/8ORfICD0UlBg9F
XQkPRYwMD0W/Dw9F9hIPRSkWD0VdGQ9FkBwPRb8fD0X2Ig9FJSYPRVgpD0WQLA9Fwy8PRfYy
D0UpNg9FXTkPRYw8D0XDPw9F8kIPRSlGD0VdSQ9F0UwPRb9PD0XyUg9FJVYPRVhZD0WQXA9F
w18PRfZiD0UlZg9FWGkPRZBsD0W/bw9F9nIPRSl2D0VYeQ9FjHwPRb9/D0Xygg9FJYYPRViJ
D0WQjA9Fv48PRfKSD0Uplg9FWJkPRYycD0W/nw9F8qIPRSmmD0VYqQ9FjKwPRb+vD0X2sg9F
JbYPRV25D0WMvA9Fw78PRfLCD0Uuxg9FXckPRYzMD0W/zw9F9tIPRSnWD0VY2Q9FkNwPRb/f
D0X24g9FJeYPRVjpD0WM7A9Fw+8PRfLyD0Up9g9FXfkPRZD8D0XD/w9F8gIQRSkGEEVYCRBF
jAwQRcMPEEXyEhBFJRYQRV0ZEEWMHBBFwx8QRfIiEEUlJhBFXSkQRYwsEEXLLxBF8jIQRSU2
EEVYORBFjDwQRb8/EEX2QhBFJUYQRVhJEEWMTBBFw08QRfZSEEUlVhBFWFkQRYxcEEXDXxBF
8mIQRSlmEEVYaRBFjGwQRRVwEEXychBFKXYQRVh5EEWQfBBFv38QRfaCEEUlhhBFXYkQRaSM
EEXDjxBF9pIQRSWWEEVdmRBFjJwQRcOfEEXyohBFKaYQRVipEEWMrBBFv68QRfayEEUlthBF
WLkQRYy8EEW/vxBF8sIQRSXGEEVYyRBFkMwQRb/PEEXy0hBFJdYQRVjZEEWM3BBFw98QRfLi
EEUl5hBFXekQRYzsEEXD7xBF9vIQRSX2EEVx+RBFjPwQRcP/EEX2AhFFKQYRRcMJEUWMDBFF
ww8RRfYSEUU2FhFFWBkRRYwcEUW/HxFF8iIRRSUmEUVdKRFFjCwRRb8vEUXyMhFFJTYRRVg5
EUWMPBFFwz8RRfJCEUWgRhFFWEkRRYxMEUXDTxFF9lIRRSVWEUVYWRFFjFwRRb9fEUXyYhFF
JWYRRVhpEUWMbBFFw28RRfJyEUUldhFFXXkRRYx8EUW/fxFF9oIRRSmGEUVYiRFFkIwRRcOP
EUUHkxFFKZYRRViZEUWMnBFFw58RRfKiEUUlphFFWKkRRYysEUW/rxFF8rIRRSm2EUV5uRFF
kLwRRb+/EUXywhFFJcYRRVjJEUWMzBFFv88RRfLSEUUl1hFFWNkRRYzcEUW/3xFF9uIRRSXm
EUVd6RFFjOwRRb/vEUXy8hFFKfYRRVj5EUWM/BFFv/8RRfICEkUlBhJFWAkSRaQMEkW/DxJF
8hISRSUWEkVdGRJFjBwSRb8fEkXyIhJFJSYSRVgpEkWQLBJFvy8SRfYyEkUlNhJFWDkSRYw8
EkW/PxJF8kISRSVGEkVYSRJFjEwSRcNPEkX2UhJFJVYSRVhZEkWMXBJFw18SRfJiEkUlZhJF
WGkSRYxsEkW/bxJF8nISRSV2EkVYeRJFjHwSRb9/EkXyghJFVoYSRViJEkWMjBJFw48SRfKS
EkUplhJFXZkSRYycEkW/nxJF8qISRSWmEkVYqRJFjKwSRcOvEkX2shJFRrYSRVi5EkWMvBJF
v78SRfLCEkUlxhJFWMkSRYzMEkW/zxJF9tISRSXWEkVY2RJFlNwSRb/fEkXy4hJFJeYSRVjp
EkWM7BJFw+8SRfbyEkUp9hJFWPkSRYz8EkW//xJF8gITRSUGE0VYCRNFjAwTRb8PE0XyEhNF
JRYTRV0ZE0WMHBNFvx8TRfIiE0UlJhNFWCkTRZQsE0W/LxNF8jITRSk2E0VYORNFkDwTRb8/
E0X2QhNFJUYTRVhJE0WMTBNFw08TRfJSE0UpVhNFWFkTRYxcE0W/XxNF8mITRS5mE0VYaRNF
jGwTRcNvE0XychNFJXYTRVh5E0WMfBNFv38TRfKCE0UphhNFXYkTRZCME0XDjxNF8pITRSmW
E0VdmRNFjJwTRb+fE0XyohNFKaYTRV2pE0WMrBNFw68TRfKyE0UlthNFXbkTRYy8E0XDvxNF
8sITRYzGE0VdyRNFkMwTRcPPE0X20hNFKdYTRV3ZE0WQ3BNFw98TRfriE0Up5hNFXekTRZDs
E0XD7xNF9vITRSn2E0Vd+RNFkPwTRcP/E0X2AhRFKQYURV0JFEWQDBRFww8URfYSFEUpFhRF
XRkURZAcFEXDHxRF9iIURSkmFEVdKRRFkCwURcMvFEX2MhRFKTYURV05FEWQPBRFwz8URfZC
FEUpRhRFXUkURZBMFEXDTxRF9lIURSlWFEVdWRRFkFwURcNfFEX2YhRFKWYURV1pFEWQbBRF
w28URfZyFEUpdhRFXXkURYx8FEXDfxRF9oIURSmGFEVdiRRFkIwURcOPFEX2khRFKZYURWGZ
FEWQnBRFw58URfaiFEUpphRFXakURZCsFEXDrxRF9rIURSm2FEVduRRFkLwURcO/FEX2whRF
KcYURV3JFEWQzBRFw88URfbSFEUp1hRFXdkURZDcFEXD3xRF9uIURSnmFEVd6RRFkOwURcPv
FEX28hRFKfYURV35FEWQ/BRFw/8URfYCFUUpBhVFXQkVRZAMFUW/DxVF9hIVRSUWFUVdGRVF
kBwVRcMfFUXyIhVFKSYVRV0pFUWQLBVFwy8VRfYyFUUpNhVFXTkVRYw8FUXDPxVFJ0MVRSVG
FUVdSRVFkEwVRcNPFUX2UhVFKVYVRV1ZFUWQXBVFw18VRfZiFUUpZhVFXWkVRZBsFUXDbxVF
9nIVRSl2FUVdeRVFkHwVRcN/FUX2ghVFJYYVRV2JFUW1jBVFw48VRfaSFUUplhVFXZkVRZCc
FUXDnxVF9qIVRSmmFUVdqRVFkKwVRcOvFUX2shVFKbYVRVi5FUWMvBVFv78VRfLCFUUpxhVF
XckVRZDMFUXDzxVF9tIVRSnWFUVY2RVFmNwVRcPfFUX24hVFJeYVRV3pFUWQ7BVFw+8VRfby
FUUp9hVFXfkVRZD8FUXD/xVF9gIWRSkGFkVdCRZFkAwWRcMPFkX2EhZFJRYWRV0ZFkWQHBZF
wx8WRfYiFkUpJhZFXSkWRZAsFkXDLxZF9jIWRVI2FkVdORZFkDwWRcM/FkX2QhZFKUYWRV1J
FkWMTBZFw08WRfZSFkUpVhZFXVkWRZBcFkXDXxZF9mIWRV9mFkVdaRZFkGwWRcNvFkX2chZF
KXYWRV15FkWQfBZFv38WRQuDFkUphhZFXYkWRZCMFkXDjxZF9pIWRSmWFkVYmRZFkJwWRcOf
FkXyohZFKaYWRV2pFkWQrBZFv68WRfayFkUpthZFXbkWRYy8FkXTvxZF8sIWRSnGFkVdyRZF
jMwWRcPPFkX20hZFKdYWRV3ZFkWM3BZFw98WRfLiFkUp5hZFXekWRYzsFkXD7xZF8vIWRSn2
FkVY+RZFjPwWReD/FkX2AhdFKQYXRV0JF0WMDBdFvw8XRfISF0UpFhdFXRkXRYwcF0XDHxdF
9iIXRSkmF0VdKRdFkCwXRcMvF0X2MhdFJTYXRV05F0WMPBdF</AssayXData><AssayYData Points="900">OYfKPqJ70T5kYtQ+xs/aPuQI3T6fTOI+IP/iPm+x5z5PI+k+nJzrPqjJ7D5vtu4+SDHvPpvo
7z75GPM+qzXyPr068z4E8fI+hjjxPhEL8j4/nfU+VKLzPmYg9T54vfI+bODzPvap8j6gq/E+
RuT0PpPN8z46RfY+ELnzPtyr8j578vQ+kWnzPjJo9D6UCPQ+OgfzPvdu9D6sCfM+4xfzPvJU
8z6I7vU+wLnzPgI08j61a/Q+xALzPkhC9T6cS/M+6TL2Pjw59T5NwPI+xfDyPqLC8j44kPA+
SNjyPg8r9D6h2/M+wazxPm/h8T73f+8+dpjyPtW38T5GafI+7fjxPnPI8D5vg/I+n4vwPgOS
8D4M1fA+s9nxPpVG8z6lkfM+gW3uPvwe8j47CfI+oMvxPk9z8D7dA/I+xdjzPoEU8z6/WfA+
9jrwPu4y8T4jtPI+RgTzPo2/8z4OTvE+L9PxPsR98D5f1vA+//TxPh927z5XjvA+28HwPm5b
8D7/v/A+zYrxPgNO8j5FkPA+jijwPngd8D4ddfA++qPwPok38T4RW/A+UPHwPjb08T7LB/A+
ISXvPiXp7z4F6/E+xurxPm2x7z65GvI+sP3xPhas8T4HrfE+SpjvPu4k8j44l/I+t+vuPtnS
8D6AbvA+fYTuPkX98D7WeO4+cjHtPncv8j7SVPM+rZvuPrwC8j7tRPM+jSvyPrfD7T5jgPA+
lNDvPtsY8T7PM/E+znPxPhAS8j5T9+8+mT3yPhDj7j4tMfA+tJ3xPpA97z4qyfE+24XvPjtm
7j5YSfE+wYrwPmnL7j7lzO8+aQLvPqHC7j5Fu/E+4EPtPnQq8T7WEvA+naHwPuNq8T74me4+
DoTwPo0U8D7jAvA+DLntPtZ+8D4orO8+cMzuPiM17j6NWe4+wjXwPrPM7j6FFu8+V3TvPtTa
7j66TfE+9ofwPnK28D5ttvA+LYbwPiUd7T43d/E+ltjwPmTV8D5F2us+ZePwPiPZ8D7pu+0+
zFDuPhd47z7bLO8+E6vuPk9z7z5j8O0+3xXxPpv08D7vJPE+8NPwPpX77z7aMO0+CZXtPu5t
7z4E7O4+YT3vPr4R7z7V5+8+bDfvPtxS7j6z/e8+mjDwPre97D5f5u0+eortPrw+7z6V1u0+
Nq3vPtas7T4S8u0+DQ7xPrK67j61m+8+VMXuPvcA7z7Y7e0+8drtPqWD8D6X8u4+BFDvPqxx
8j4Fse0+ga3tPjca8D5hDu8+nKLuPtCy7z5PiO8+ZRzvPmS98D46jO0+HR7vPgVw7z5H0+4+
iTzuPjUb7z6uI+4+b+LsPmW27j4T9fA+hkLwPi8K7j6J0vA+mz3wPmed7D5OMu4+3qLuPufO
7j7gCu4+fLbyPhfj7D7dV+4+1TjuPq7s7T7X/uw+YsjuPlMv7j5eWe8+zBXvPjZR8D6uM+8+
q0fuPjEy7j5+oO0+liPvPqYo7z6gJfA+46TtPjiM7T5pGPA+xubvPqae7z60Oe4+o0DuPtVF
7z6bG+4+N3HvPufB7z6Vxu0+x3vuPmdT7j5/hO8+w6DtPiSF7z7Txu8+U1jwPoZO7j7hDu0+
P2LvPsJ37D7k6O8+wwryPkzx7j5XMO4+evXuPpCS7j4mx/A+yUHvPsHM7j44M+0+GITuPvPt
7j6AwPA+4qbuPtef7z4vZu4+e3bxPqg17z5fFe4+R7TwPhqf7j6p6e4+UmLvPsmM7j7Dmu0+
Hd/tPicp7z4/0/A+dWzuPoBb8T6Jw+0+yw/yPgSZ7T5tVO0+5ejvProC7j5WBe8+JFzuPuKQ
7j4Uue0+EIDuPhlG7T5HG+8+YWPuPi5k7T49n+8+fG3vPt6B7z75SfA+pDLwPiK47T5krfA+
UuLvPshK7T4xFO4+kvjtPoiW7T5muO4+cLjvPg3G7j4bsOw+hl7wPtgo7T6CRu0+6k/rPm0K
7j4H5e4+LUzuPqYo8D5Jk+4+zKTuPmPg8T6YPu4+CMTuPr9q7z7BX+8+ulHvPvHp7z7py+4+
PUPuPosL7T5VHuw+qbjuPqeK7T580u0+F5ztPsAe7z47t+8+DcXuPu197T5pYu0+g0vuPosx
7j5ZI+4+S9LsPsq+7j5wlu8+2djuPrMk7z44CfA+TlntPpjp7T7mkvE+mPrtPqgD7z431PA+
YaTuPvZZ7z5EHe4+VH/sPhfb7T6xKO0+MBXvPlOk8D5OUe8+L1buPhIM7z6YH+8+inPvPoLg
7T4EYe4+UiDtPueK8D6OdO8+07jsPm9D8T5fVfA+V6LtPp3u7j6fi+0+omDvPi+i7z631e8+
cvnvPpXu7T42CfE+HoftPv8H7T4hGO8+AoHtPt1w7z6eOfA+c53vPl0N8T7YUO0+Xy3vPuBc
8D6Ppu8+R7TvPtNl8D5E9u0++EvvPvCv7T7eW+0+kBvsPly17z6DLPA+M+vuPirt7T6Bz+s+
5KztPhdH7T7gAu4+lhPuPguF7z5Yie4+pY/uPrN07z5hrO4+sY/xPsR27T7hf/A+ojzxPvLt
7T4jcO4+02/vPiVW7j6goO0+uJTvPikr7j6kIPE+BITwPlQw8D6NmfA+osLtPs7g7j7D1uw+
B+LtPuMg8D572/E+fF/vPtJK7z4dGPA+jqbvPnxA7z5JTfA+fA3vPs/67z6G5vE+bf/xPmHh
7z7oOe8+3wDvPrqN7z5rw+0+lrjvPvzP7z5IuO4+syTxPnOL7j6KQ/A+49XvPtiK7j56E/A+
XtzrPnRs8j4yUe4+oKTwPpqd7j5CQvA+Y9/sPk/s7j7R8u0+CZHtPpuJ7j7Ime4+VzbvPgF9
7j4tKPA+qrbwPvpe7z40o+4+3p7uPvP77T47Yu8+l3fuPrCe7j7+le0+aATxPm1x7z7p7e4+
n1LvPpGV7j550+0+fwvwPsSS7j56pe0+h7fuPjhk8D7ZTfE+lWTtPoJL7z7N3PE+27XvPn2z
8D6e5/A+18XxPtKX7j748+8+WL/uPsjO7z776u8+JmDvPoT57z4sUvM+rcDxPtNJ8D5Sp+4+
Z7/vPqnu7z58C+4+rOXuPn/g7j7M+e0+SfvxPjGC8D7hvfE++H/vPn4y7z5g3+8+U8vuPuU4
7j7Q1u4+fTDwPjOt7z5nhvI+3sHxPloe8T6RpPE+gHbuPtO27z7mrvA+heHuPpUi7z4K+O8+
xWDvPms98T4ZSvA+zgPvPqZo7T7oS+w+Mm3vPriF8z79pvE+n3TwPsXs7z49RPE+Jv/wPuPU
7z4fHO4+LxXxPpKr8T6N/fA+8/jvPkIH7z571O8+pdTwPjSQ7z5QWvA+eyLwPjIb8T7nOe4+
nxruPubY8D5NFO4+XVjvPlzn7z4oY/A+gQTuPnxz8D6iUfA+mNfvPk5i7j4eTPA+FyPwPkQD
8T4A3u0+g/juPti37z4HH/M+kKXwPs2i7j4nMu8+cNLwPs3L7z63p+4+Gh7wPl6w8D68BvE+
U3zyPobL8T7rpu8+XnLvPtia8z6aOvM+5HjwPqqS8j5dYe4+mp3vPnxQ8D7Uv/A+kJXwPvq/
8T6RffI+84PwPjNt7z7u0/E+EafvPlKH7z7qI/A+fVzxPigq8j5Nz/E+r9LtPoLY8j4Yj+4+
zCzwPsxy7z71J/A+hC3xPhBJ8j553vE+9bXvPnpG8D4nBvA+N2PzPu7a7z78wPA+SM3vPpM+
8D4zr/E+V5HvPrqV8D4cgu4+Z7fvPue88T6gLfA+ArDzPhgr7j5ke/I+lKTxPl/Y8T5knu8+
AzzxPm8w8T4wUvE+1o7wPg2i8j6jvvI+rfLxPseo7z4lsPA+hl7yPtMD8D5q7PI+2VrvPtRb
8T4mL/I+6K7yPsRM8D7H7/A+rcHzPvLZ8D6LNu8+6e/xPqXN8j7omvQ+7CfzPn0M8T4Dp/E+
TQvyPtUc8D5w1PI+GvjwPjAv8T7LJPE+MxvxPqrZ8T4r0PA+C4fyPsCG8j7V6e8+49fvPjRP
8T5DCvE+65vxPmlX7z6N7PI+//3xPgSS8D7+ivE+lyLxPjhW8T7gB/E+3r7wPiYW8z6jhPA+
SXHxPiqb8z7bhfE++8rvPg8G8T6FZPM+LL7xPhpb7z5t1/I+f1byPjPm8T59f/A+xVXzPt33
7z6/J+8+hRzxPijX8T7HJ/E+KjjyPk5P9D45MPE+bqjwPs/t7z5iYvA+LfjxPnh18D74mvA+
fZ/yPsGB9D4YhvI+EzfyPiWj8T4ASPE+o87yPkre8j5pxfQ+sHrwPuB/8j7pq/Q+k4TxPvS5
7z7us/E+hCfxPjdc8j7RCfE+Ab7yPhrS7j6v4vA+mHrzPkmV8T5qrvE+lczwPp1q9D4w+vE+
L8TzPt8G8j4/9+4+BtXuPuZF7j7byPI++irxPoA38j5pNfQ+nsLxPqG/8T6P8/M+RxPwPsf/
8D7M4/I+WYDxPjdM8j5t5/E+ipX0PqkU8z5F2vE+0CXwPoC58j6KGfM+uIjyPvm+8D7TR/E+
AkryPjaw8j7wRvM+VwjyPm3D7z5NRvI+HwXzPqgx8j7HM/I+aSPyPhaH8T7p3vQ+IpbxPujz
8T7mw/M+k8fwPkSO8z6QPfI+7A7xPkvp8T6QtPE+bLjxPmlI8z68Y/I+jpHyPkVS9D75SfM+
IYvzPuFT8D7qFPE+Pzn1PnqZ8T7AtvM+iEXzPvzy8j5xPfE+J530Pk0o8z5oX/I+EEXxPmQv
8T4+yfI+17vxPjvL8z7KcvI+zbvzPu/c8T4/tfE+Y4jvPsk38j50jPI+E/XyPoT38D68GfI+
Q/PxPtj98z4Iw/E+pGDwPle18j50e/M+kp3zPpbj8z5Bw/M+</AssayYData></Step><Step><CommonData><SampleLocation>11</SampleLocation><SampleID></SampleID><SampleGroup></SampleGroup><SampleInfo></SampleInfo><SampleRow>G</SampleRow><SamplePlate>1</SamplePlate><WellType>REGENERATION</WellType><Concentration>-1</Concentration><ConcentrationUnits>µg/ml</ConcentrationUnits><MolarConcentration>-1</MolarConcentration><MolarConcUnits>nM</MolarConcUnits><MolecularWeight>-1</MolecularWeight><Temperature>25</Temperature><StartTime>6496691</StartTime><AssayTime>5</AssayTime></CommonData><FlowRate>1000</FlowRate><StepType>KREGENERATION</StepType><StepName>Regeneration</StepName><StepStatus>OK</StepStatus><ActualTime>4.99907</ActualTime><CycleTime>0.2</CycleTime><AssayXData Points="25">vz8XRfJCF0UhRhdFYUkXRYhMF0W7TxdF7lIXRSFWF0VVWRdFjFwXRbtfF0XuYhdFJWYXRVVp
F0WIbBdFv28XRe5yF0UhdhdFaXkXRYh8F0W7fxdF7oIXRSWGF0VViRdFiIwXRQ==</AssayXData><AssayYData Points="25">igYTwGgZH8AvyyTAlCApwJeqLMCfCy/A57sxwII9M8ACPTXAhpY2wBHuN8AihDnASXM6wOjw
O8DfrTzAKb49wFd3PsBeeT/AaSNAwJexQMApg0HAoSlCwPqFQsDWI0PATJFDwA==</AssayYData></Step><Step><CommonData><SampleLocation>12</SampleLocation><SampleID></SampleID><SampleGroup></SampleGroup><SampleInfo></SampleInfo><SampleRow>G</SampleRow><SamplePlate>1</SamplePlate><WellType>NEUTRALIZATION</WellType><Concentration>-1</Concentration><ConcentrationUnits>µg/ml</ConcentrationUnits><MolarConcentration>-1</MolarConcentration><MolarConcUnits>nM</MolarConcUnits><MolecularWeight>-1</MolecularWeight><Temperature>25</Temperature><StartTime>6512749</StartTime><AssayTime>5</AssayTime></CommonData><FlowRate>1000</FlowRate><StepType>KREGENERATION</StepType><StepName>Regeneration</StepName><StepStatus>OK</StepStatus><ActualTime>5.00005</ActualTime><CycleTime>0.2</CycleTime><AssayXData Points="25">u48XRe6SF0UdlhdFVZkXRYScF0W7nxdF7qIXRR2mF0VRqRdFhKwXRbevF0XushdFIbYXRVW5
F0WIvBdFu78XRerCF0UdxhdFUckXRYjMF0XDzxdF7tIXRSHWF0VV2RdFiNwXRQ==</AssayXData><AssayYData Points="25">A1kcPoHyGD7SwTI+Q/xMPsHeWz5Zumk+tAF6Pr6Zgj4XYoY+QA6LPrwLjz7b+ZA+GyWTPqGq
lj6Vrpk+dDuaPi5Qnj6IZJ8+yqOfPuHCoz6gDqU+rjylPgYJpj4W6Kg+w7ypPg==</AssayYData></Step><Step><CommonData><SampleLocation>11</SampleLocation><SampleID></SampleID><SampleGroup></SampleGroup><SampleInfo></SampleInfo><SampleRow>G</SampleRow><SamplePlate>1</SamplePlate><WellType>REGENERATION</WellType><Concentration>-1</Concentration><ConcentrationUnits>µg/ml</ConcentrationUnits><MolarConcentration>-1</MolarConcentration><MolarConcUnits>nM</MolarConcUnits><MolecularWeight>-1</MolecularWeight><Temperature>25</Temperature><StartTime>6528835</StartTime><AssayTime>5</AssayTime></CommonData><FlowRate>1000</FlowRate><StepType>KREGENERATION</StepType><StepName>Regeneration</StepName><StepStatus>OK</StepStatus><ActualTime>5.00005</ActualTime><CycleTime>0.2</CycleTime><AssayXData Points="25">vN8XRe/iF0Ui5hdFVukXRYXsF0W87xdF7/IXRSL2F0VW+RdFifwXRbj/F0XvAhhFIgYYRVYJ
GEWJDBhFvA8YResSGEUiFhhFUhkYRYkcGEW8HxhF7yIYRSImGEVWKRhFiSwYRQ==</AssayXData><AssayYData Points="25">KkEowFdJMsDfMjbAZeY4wCx6OsBkVDzAyd89wDfFPsCbnT/AH8tAwA5vQcAbOULAiMRCwGjA
Q8CuGUTAt4NEwJIYRcDDR0XAlqtFwCldRsAVtEbAmgtHwO5pR8DknEfAEgNIwA==</AssayYData></Step><Step><CommonData><SampleLocation>12</SampleLocation><SampleID></SampleID><SampleGroup></SampleGroup><SampleInfo></SampleInfo><SampleRow>G</SampleRow><SamplePlate>1</SamplePlate><WellType>NEUTRALIZATION</WellType><Concentration>-1</Concentration><ConcentrationUnits>µg/ml</ConcentrationUnits><MolarConcentration>-1</MolarConcentration><MolarConcUnits>nM</MolarConcUnits><MolecularWeight>-1</MolecularWeight><Temperature>25</Temperature><StartTime>6544928</StartTime><AssayTime>5</AssayTime></CommonData><FlowRate>1000</FlowRate><StepType>KREGENERATION</StepType><StepName>Regeneration</StepName><StepStatus>OK</StepStatus><ActualTime>4.99907</ActualTime><CycleTime>0.2</CycleTime><AssayXData Points="25">vC8YRe8yGEUiNhhFVjkYRYk8GEW8PxhF70IYRSJGGEVSSRhFiUwYRbxPGEXrUhhFHlYYRVZZ
GEWFXBhFvF8YRetiGEUeZhhFVmkYRYlsGEW8bxhF63IYRR52GEVSeRhFhXwYRQ==</AssayXData><AssayYData Points="25">A540PsxNNz4rfU0+g0hmPrp/eT6iSoY+ZtOKPiH5kz6Axpc+ovqZPgFlnz4X3KE+vu2kPpyI
qT72Fag+xzyqPv3GrT4lmLA+2GOwPniMsz76tbE+IdC0PhaxtT7s4rU+SH+4Pg==</AssayYData></Step><Step><CommonData><SampleLocation>11</SampleLocation><SampleID></SampleID><SampleGroup></SampleGroup><SampleInfo></SampleInfo><SampleRow>G</SampleRow><SamplePlate>1</SamplePlate><WellType>REGENERATION</WellType><Concentration>-1</Concentration><ConcentrationUnits>µg/ml</ConcentrationUnits><MolarConcentration>-1</MolarConcentration><MolarConcUnits>nM</MolarConcUnits><MolecularWeight>-1</MolecularWeight><Temperature>25</Temperature><StartTime>6561029</StartTime><AssayTime>5</AssayTime></CommonData><FlowRate>1000</FlowRate><StepType>KREGENERATION</StepType><StepName>Regeneration</StepName><StepStatus>OK</StepStatus><ActualTime>4.99907</ActualTime><CycleTime>0.2</CycleTime><AssayXData Points="25">uH8YReuCGEUehhhFVokYRYWMGEW0jxhF55IYRR6WGEVqmRhFhZwYRbifGEXrohhFGqYYRVKp
GEWFrBhFuK8YReuyGEUethhFTrkYRYW8GEW4vxhF68IYRR7GGEVSyRhFgcwYRQ==</AssayXData><AssayYData Points="25">izgqwIENM8AVHTfAdJA5wEiFO8BXTz3A3m4+wABfP8Ax0T/AbvpAwA97QcCZTULAowxDwPCp
Q8A+5kPAYVBEwDsCRcAVpEXAlEFGwGdMRsAhikbAJodGwIAgR8CDWEfAQKVHwA==</AssayYData></Step><Step><CommonData><SampleLocation>12</SampleLocation><SampleID></SampleID><SampleGroup></SampleGroup><SampleInfo></SampleInfo><SampleRow>G</SampleRow><SamplePlate>1</SamplePlate><WellType>NEUTRALIZATION</WellType><Concentration>-1</Concentration><ConcentrationUnits>µg/ml</ConcentrationUnits><MolarConcentration>-1</MolarConcentration><MolarConcUnits>nM</MolarConcUnits><MolecularWeight>-1</MolecularWeight><Temperature>25</Temperature><StartTime>6577257</StartTime><AssayTime>5</AssayTime></CommonData><FlowRate>1000</FlowRate><StepType>KREGENERATION</StepType><StepName>Regeneration</StepName><StepStatus>OK</StepStatus><ActualTime>4.99907</ActualTime><CycleTime>0.2</CycleTime><AssayXData Points="25">tM8YRePSGEUa1hhFStkYRX3cGEW03xhF4+IYRRrmGEVK6RhFgewYRbDvGEXj8hhFGvYYRUr5
GEWB/BhFsP8YReMCGUUWBhlFTgkZRX0MGUWwDxlF5xIZRRYWGUVKGRlFfRwZRQ==</AssayXData><AssayYData Points="25">Q1ZiPg2oYD6qpHg+FvOIPtvvlD5gr5k+aUyhPgKJpz4nL6w+u3+vPuL1tD7cVLc+/jG8Pnr/
uj62CME+aKzBPutfxT6KwcY+XP7GPg/nyD7Wfsw++wHOPvwUzz6Vj9A+NU7SPg==</AssayYData></Step><Step><CommonData><SampleLocation>1</SampleLocation><SampleID></SampleID><SampleGroup></SampleGroup><SampleInfo></SampleInfo><SampleRow>G</SampleRow><SamplePlate>1</SamplePlate><WellType>BUFFER</WellType><Concentration>-1</Concentration><ConcentrationUnits>µg/ml</ConcentrationUnits><MolarConcentration>-1</MolarConcentration><MolarConcUnits>nM</MolarConcUnits><MolecularWeight>-1</MolecularWeight><Temperature>25</Temperature><StartTime>6591968</StartTime><AssayTime>60</AssayTime></CommonData><FlowRate>1000</FlowRate><StepType>BASELINE</StepType><StepName>Baseline</StepName><StepStatus>OK</StepStatus><ActualTime>59.9991</ActualTime><CycleTime>0.2</CycleTime><AssayXData Points="300">sB8ZReMiGUUSJhlFSikZRX0sGUWsLxlF3zIZRRY2GUVKORlFeTwZRbA/GUXjQhlFFkYZRUpJ
GUV9TBlFsE8ZReNSGUUWVhlFRlkZRX1cGUWwXxlF42IZRRJmGUVKaRlFfWwZRbBvGUXjchlF
FnYZRUp5GUV9fBlFsH8ZReOCGUUWhhlFSokZRX2MGUWwjxlF35IZRRaWGUVKmRlFfZwZRayf
GUXjohlFEqYZRUapGUV9rBlFsK8ZReOyGUUSthlFSrkZRXm8GUWwvxlF48IZRRLGGUVuyRlF
fcwZRbDPGUXj0hlFFtYZRUrZGUV93BlFsN8ZRePiGUUS5hlFSukZRX3sGUWw7xlF3/IZRRb2
GUVK+RlFefwZRaz/GUXjAhpFFgYaRUoJGkV5DBpFsA8aRd8SGkUSFhpFShkaRXkcGkWwHxpF
3yIaRRYmGkVKKRpFeSwaRbAvGkXjMhpFFjYaRUY5GkV9PBpFsD8aRd9CGkUWRhpFRkkaRX1M
GkWsTxpF41IaRRZWGkVKWRpFfVwaRaxfGkXjYhpFFmYaRUppGkV9bBpFrG8aRQhzGkUSdhpF
SnkaRX18GkWwfxpF44IaRRaGGkVKiRpFfYwaRbCPGkXjkhpFFpYaRUqZGkV9nBpFsJ8aReOi
GkUWphpFSqkaRXmsGkWwrxpF47IaRRa2GkVuuRpFebwaRbC/GkXjwhpFFsYaRUrJGkV9zBpF
rM8aRePSGkUW1hpFStkaRXncGkWw3xpF3+IaRRLmGkVK6RpFeewaRbDvGkXf8hpFEvYaRUb5
GkV9/BpFsP8aRe8CG0UWBhtFSgkbRXkMG0WwDxtF3xIbRRYWG0VKGRtFeRwbRbAfG0XfIhtF
FiYbRUUpG0V5LBtFsC8bReMyG0UWNhtFSjkbRXk8G0WwPxtF30IbRRZGG0VFSRtFeUwbRbBP
G0XfUhtFFlYbRUpZG0V9XBtFrF8bRd9iG0USZhtFSmkbRX1sG0WwbxtF43IbRRZ2G0VKeRtF
eXwbRdF/G0XjghtFEoYbRUWJG0V9jBtFsI8bReOSG0USlhtFRZkbRXmcG0WwnxtF46IbRRKm
G0VKqRtFeawbRayvG0XjshtFFrYbRUW5G0V5vBtFsL8bRePCG0UWxhtFSskbRX3MG0WwzxtF
39IbRRLWG0VK2RtFfdwbRazfG0Xj4htFEuYbRUXpG0V97BtFrO8bRePyG0UW9htFRfkbRXn8
G0Ws/xtF4wIcRRYGHEVFCRxFeQwcRawPHEXfEhxFFhYcRUUZHEV9HBxFrB8cRd8iHEUSJhxF
SikcRXksHEWsLxxF3zIcRRY2HEVKORxFfTwcRbA/HEXjQhxFEkYcRUVJHEV9TBxFrE8cReNS
HEUWVhxFRVkcRX1cHEWwXxxF42IcRRZmHEVFaRxFfWwcRbBvHEXfchxFFnYcRUV5HEV5fBxF
sH8cRd+CHEUWhhxFRYkcRXmMHEWwjxxF45IcRVyWHEVKmRxFeZwcRayfHEXjohxFEqYcRUWp
HEV5rBxFrK8cReOyHEUSthxFSrkcRXm8HEWsvxxF38IcRRbGHEVKyRxFecwcRazPHEXj0hxF
EtYcRUXZHEV53BxF</AssayXData><AssayYData Points="300">L//XPvm12T5E09k+Rk/cPtaJ2j4GgNw+87DbPpuU3D779OA+IcvbPmYF3z6l590+g0bfPuaw
3z7mouA+YMDgPjdD4j7BZeQ+yeDhPsAd4T4fzeU+ijHjPovN4j5kduQ+Nr7lPtFM5D6VvuM+
Y2PmPkYe5T4is+c+CRjpPl/d5j7b9uU+r5PlPtSg5z4/w+c+3KzoPkAd6T4cY+k+KnHoPtzD
6D43Kug+hmrpPkx75z7Rheo+B1zpPkjq6T6ij+w+iObpPrE/7D4K9eo+JEToPoMt7T5Rb+0+
XKDtPjI17D76Z+o+2s/rPpko7T7rCe8+wzDtPrIA7z7nMu8+wFntPkmv7j41luw+O4nwPsmy
8D7+hO4+sdLvPqxQ8D4HTvE+513xPvZ98D7YuvI+bhDzPnEh8T5MoO8+u0jyPsjc8T5revA+
kCbzPtLi8T5NF/E+ZdDzPh8W9D7aZvA+w7n0PiOi8z6F6PQ+Pqv0PjD68j5uOfQ+b+7zPvOS
9D77ovM+Lfr0Ps5u9D75VPM+0Yv0PrhD9T5k1Pc+aqv0PtNc9D4Wc/Y+DDj1Pti39j4s5vY+
V/T2Pocc9T5Kxfc+mpn3PtPv9z6ElvQ+0iX3PrVc+T4j8Pc+pNT3Prna9z4SNfg+saf2PpMc
+j5kw/g+HeX6PvcU+T7ipfg+Mwj5Pg2N+T5ZPvg+Iyv5PvsY+T7SC/g+ynn7PkHr9z6Xbvo+
LRv5Pl84+z4vY/w+1LP6PhJm+z6ac/0+aVX8PtNU/D7CLPw+Wyr8PrfQ+j5uufo+BQj7Pr5X
+j53IPw+M6v9PuQb/D7W4P0+iq/8PpSh/D5eJvw+Eqr9PnjU+j5Amf0+KEb+Pjkn/T4nIf0+
wz38PkMi/j7fcP8+U6T+Ph18/z7dbv4+79D9Plwz/T5U//0+THsAP9Et/z6VRP4+YE39Pqxb
/j4muP4+mKX9PiYs/z5LiP4+a97+Ps6Z/j6Cdv0+Dtz+Pvm+/T4Nf/8+DZ/+PpWpAD8ct/4+
msIAP6+ZAD9GwP8+y57/PqvQ/z5BswA/2VIAP8fWAD9KSP8+HWEAP2qLAD8iCwA/hB4AP31B
AT8HYwE/XPH+PplWAD8bnAE/XokAP3cmAT8QEwI/p6sAP8M/AT/qfgA/F8MAPxGUAT9FwgA/
qg0BPyr0AD/fRQE/sm0AP8qGAT/A6wE/ybsAPwt9Aj/FZAE/gNYAP6mtAj9EyQE//mABP1o0
Aj808wE/oJcBP+HHAT85eQE/UwwDP+tAAj8xUgI/PYICP4maAT/kegE/hkABP7xXAT8E8AE/
XI8CP/4/Az8tZAE/Z4sCP93xAT9i4wE/gqsCP9T9AT+8lQI/JqMCPwLgAT8TSQM/kigDPye6
Aj8BdgI/FhICP+MJAz/kWwI/yxUDP2QBAz8pPwI/p4ECPyRBAj9b2QI/4iEDPyyiAz9TSQI/
to0CP5/LAj/5bAI/kwkDP6pjAz8MIgM/yDkDP26sBD+4kAM/ROACPwpwAj85BgI/UqkDP/xp
Az9wfQM/qhYEP2ZiAj/EWwM/2pcDP0ftAz/ZCwQ/7gwEP21eBD9NrQQ/QcoCP3I/BD/bcQQ/
Yq4DP3akBD9PDgQ/</AssayYData></Step><Step><CommonData><SampleLocation>1</SampleLocation><SampleID></SampleID><SampleGroup></SampleGroup><SampleInfo></SampleInfo><SampleRow>G</SampleRow><SamplePlate>1</SamplePlate><WellType>BUFFER</WellType><Concentration>-1</Concentration><ConcentrationUnits>µg/ml</ConcentrationUnits><MolarConcentration>-1</MolarConcentration><MolarConcUnits>nM</MolarConcUnits><MolecularWeight>-1</MolecularWeight><Temperature>25</Temperature><StartTime>6652871</StartTime><AssayTime>80</AssayTime></CommonData><FlowRate>600</FlowRate><StepType>LOADING</StepType><StepName>Loading</StepName><StepStatus>OK</StepStatus><ActualTime>79.9991</ActualTime><CycleTime>0.2</CycleTime><AssayXData Points="400">rd8cReDiHEUT5hxFQ+kcRXbsHEWp7xxF3PIcRQ/2HEVD+RxFdvwcRa3/HEXcAh1FDwYdRUMJ
HUV2DB1FqQ8dRdwSHUUPFh1FQxkdRXYcHUWpHx1F6CIdRQ8mHUVDKR1FdiwdRa0vHUXcMh1F
DzYdRUM5HUV2PB1FrT8dRdxCHUUPRh1FQ0kdRXpMHUWpTx1F3FIdRQ9WHUVDWR1FdlwdRalf
HUXcYh1FE2YdRUNpHUV2bB1FrW8dRdxyHUUPdh1FQ3kdRXZ8HUWtfx1F3IIdRQ+GHUVDiR1F
dowdRamPHUXckh1FD5YdRUOZHUV6nB1FqZ8dRdyiHUUTph1FQ6kdRXasHUWprx1F4LIdRQ+2
HUVDuR1FdrwdRam/HUXcwh1FD8YdRUPJHUV6zB1Frc8dRdzSHUUP1h1FQ9kdRXbcHUWt3x1F
3OIdRQ/mHUVD6R1FduwdRanvHUXc8h1FD/YdRUP5HUV2/B1Fqf8dReACHkUPBh5FQwkeRXYM
HkUoEB5F3BIeRQ8WHkVDGR5FdhweRakfHkXcIh5FDyYeRUMpHkV6LB5FrS8eReAyHkUcNh5F
QzkeRXo8HkWtPx5F3EIeRQ9GHkVDSR5FdkweRalPHkXcUh5FD1YeRUNZHkV2XB5FqV8eReBi
HkUPZh5FR2keRXZsHkWpbx5F3HIeRQ92HkVDeR5FenweRal/HkXcgh5FD4YeRUOJHkWKjB5F
qY8eRdySHkUPlh5FQ5keRXacHkWpnx5F4KIeRQ+mHkVDqR5FdqweRamvHkXcsh5FD7YeRUO5
HkV2vB5Frb8eRdzCHkUPxh5FQ8keRXbMHkWpzx5F3NIeRQ/WHkVD2R5FetweRanfHkXc4h5F
D+YeRULpHkV67B5Fqe8eRdzyHkUP9h5FQvkeRXb8HkWp/x5F4AIfRRMGH0VCCR9FdgwfRakP
H0XcEh9FRRYfRUIZH0V6HB9FqR8fRdwiH0UPJh9FQikfRX4sH0WxLx9F3DIfRQ82H0VCOR9F
djwfRak/H0XcQh9FD0YfRU9JH0V2TB9FqU8fReBSH0UPVh9FR1kfRXZcH0WpXx9F4GIfRQ9m
H0VHaR9FdmwfRa1vH0Xcch9FD3YfRUJ5H0V6fB9FrX8fReCCH0UPhh9FQokfRXqMH0Wtjx9F
4JIfRQ+WH0VCmR9FepwfRa2fH0Xcoh9FD6YfRUepH0V6rB9F0q8fReCyH0UTth9FR7kfRXq8
H0Wpvx9F4MIfRRPGH0VHyR9FeswfRVXQH0Xg0h9FE9YfRUfZH0V63B9Frd8fReDiH0UT5h9F
R+kfRXrsH0Wt7x9F4PIfRRP2H0VH+R9FevwfRa3/H0XgAiBFEwYgRUcJIEV6DCBFrQ8gReAS
IEUTFiBFRxkgRXocIEWtHyBF4CIgRRMmIEVHKSBFeiwgRa0vIEXgMiBFEzYgRUc5IEV6PCBF
rT8gReBCIEUTRiBFR0kgRXpMIEWtTyBF4FIgRRNWIEWdWSBFelwgRa1fIEXgYiBFE2YgRUdp
IEV2bCBFrW8gReByIEVVdiBFR3kgRXp8IEWtfyBF4IIgRROGIEVHiSBFeowgRa2PIEXgkiBF
E5YgRUeZIEV6nCBFrZ8gReCiIEUTpiBFR6kgRXasIEWtryBF4LIgRRO2IEVHuSBFerwgRa2/
IEXgwiBFE8YgRUfJIEV6zCBFrc8gReDSIEUT1iBFR9kgRXbcIEWt3yBF4OIgRRPmIEVH6SBF
euwgRa3vIEXg8iBFE/YgRUf5IEV6/CBFrf8gReACIUUTBiFFRwkhRXoMIUWtDyFF4BIhRRMW
IUVCGSFFehwhRakfIUXgIiFFEyYhRUcpIUV6LCFFrS8hReAyIUUTNiFFRzkhRZI8IUWtPyFF
3EIhRRNGIUVHSSFFekwhRa1PIUXgUiFFE1YhRUdZIUV6XCFFqV8hReBiIUUTZiFFR2khRX5s
IUWtbyFF4HIhRRN2IUVHeSFFdnwhRa1/IUXggiFFE4YhRUeJIUV6jCFFrY8hReCSIUUPliFF
QpkhRXqcIUWtnyFF4KIhRQ+mIUVHqSFFeqwhRa2vIUXgsiFFE7YhRUK5IUV6vCFFrb8hRdzC
IUUTxiFFR8khRXrMIUWtzyFF4NIhRRPWIUVH2SFFdtwhRQ==</AssayXData><AssayYData Points="400">lwMFP8rVAj+MPAU/naoEP7RlBD9c0QQ/tXYDPzCrBD84EAU/0ZIEPxoSBj9DtAQ/+uEEPzQ6
BT81WwU/uXsFP6FUBD/SogM/FuUEP6F8BT/evQM/2JYEP68aBT+ErAQ/BUkFPxAPBT95VAY/
GEsFP2u5BT/oXQY/3JUFP8l5BT8dgQU/xJAGP+0jBj900gQ/B+sGP/alBT8IdgU/KtsEPx9s
BT8jWQY/2SkGP8YzBT+kmAU/K9gGP2cwBj/BZAU/mdkFP6NkBT8J3wU/sr8FP9mdBj/OMwU/
vtMFPyvWBT9u4AU/omsHP8xpBT9YyQY/yCgGPyqOBj//pwY/2toFP3cgBj+uRQY/CKQGPzcf
Bz9PygY/xygGP8irBT8amgY/Fr4FP1aOBj9V4QY/15cIP1ayBD/XWgY/RVEGPwtmBj86NQc/
2VMHP2d4Bz9tcgY/hXEGP7u0BT8BtAY/S1YHPz85Bz+TgQc/qyYHP1rVBz+WhQc/a6kHP7+x
BT+TpAc/tTQIP3KuBj8MRAc/uDEHPwMWBz/SwAc/cakGP395Bz9LoQc/5KoHP2VLBz+chQc/
aY4HP1AFCT9K5wc/nb8HPz4LCT+aDAg/uu8HP3zDBz8E1Ac/9yMJP/4sBz+nDgc/784GPyaq
Bz8FTgg/IesFPz5zCD82hwc/rVYHP6skCD9UPgg/0ZIHP3/yBz+wYgg/RrsHP6q+CD8UXAg/
HywHP4paBz8Uuwc/FzMIP/4KBz+rUwg/leYHP6GbBj+mEQg/GZUIPxJuCD+CVAg/0awIP7Z7
Bz/TFgk/8BUIP5cXCD/Tygg/q4EIP8uBBz9sLAg/EUgJP6neCD8TVQg/msUIP5jOBz8VTgk/
2YgHP9BuCD+TwQc/7KUIP73YBz/XIQk/LT0IP98NCT+XOgk/J9kIP8jZCD8VVwg/gCkIPwCC
CD9hTgk/5lkJP+4/CD9Xlgc/MnoIPxf7Bz94aQk/DuwJP/wUCj+SJQk/5dUIP513CT8twQg/
AFYJP2IrCT8U0Qk/GMUJP/HFCT9TVwk/hPAIP14uCT9nYwk/t4EJP4SCCT8Amwo/lWYKPyn8
CT9rigg/xxIKP6kYCD/4JAk/mxwJP2mOCj/rfgo/bGIJPwveCT/MUAo/y7EJPzWpCj/rJAs/
ghwJP2kfCT9pyAo/aW0KP8MVCT+uJAo/GdEJP8urCD+A6wk/GqoJP5FxCT863wk/SbIKPz2t
Cj81uAk/ffAJP+IXCj8Y8Ao/XpsJP8BFCj9WGgo/JHgJPzE9Cj9Llwo/cCMJPxgYCz8Gbgo/
Vy8LP0LDCT/30Qk/0g4KP/ZADD8nfQo/4toJP7ReCj8htwo/D/kKP2X7CT/+Kgo/ZB4LPxrf
Cj9HOwo/u7cKP71yCj+Nsgs/duYJP9gmCz9slgo/200LP0nNCj/YRAs/PjoLP8P1Cz+L6wo/
cpkLPymFCz9ivQs/ASYLP7o1Cz/Y5Ao/ilMMP6ATCz84ogs/9CELP+SdCz/iXgo/HDsMPwQl
Cz+A4Qo/TmkLP4uRDD8qnws/Yi8LP3qICz8HxQo/zYcLP10UDD9cKQs/KqYKP80oCj8qCAs/
k9UKPxExDD90KQw/HLULP8/bCz9/Rgw/ZVoMP5gxCz/ZkQs/Mk4MP14ZCz9CNws/M3ILP4PL
Cz8/4As/yAcMP+sRDD8TXgs/v9MMP9dVCz/cwAs/LeAMP1B+DD+bggw/24wLPxntCz/9dQs/
6LoMP5+3Cz9ftgw/M6wLP51vDT8R0gs/WqUMPww6DD+9UAw/+cQLPwW7Cz9V5Qw/qtwLP5RF
Cz/QUAs/pqwLPyz/Cz+fMAs/09ELP3k1Cz8+YQs/R8kLPzf5Cz/3eAw/c0oMP+BrCz+CcAw/
eCIMP+OPDD8SBQw/770MP1FrDT97OAs/ReoMP4WRDD/Dugs/KegLP9apDD9ZWww/w98LP5Za
DD+bwgw/928LP0YhDT/QtQ0/MgwMP439DD+dOA0/VvYLP9jsDD/3SAw/ESkLP1UTDT+OYw0/
D+cMPwosCz8suAw/T6QMP+wQDT/hcgw/zkUNP2dcDD+89Aw/Cq4MP7+DDT/OXw0/SN8NPyR9
DD/2NA0/uCoNP2hKDj83Mw0/7xINP8fRDT9Qlgw/hhANPw==</AssayYData></Step><Step><CommonData><SampleLocation>1</SampleLocation><SampleID></SampleID><SampleGroup></SampleGroup><SampleInfo></SampleInfo><SampleRow>G</SampleRow><SamplePlate>1</SamplePlate><WellType>BUFFER</WellType><Concentration>-1</Concentration><ConcentrationUnits>µg/ml</ConcentrationUnits><MolarConcentration>-1</MolarConcentration><MolarConcUnits>nM</MolarConcUnits><MolecularWeight>-1</MolecularWeight><Temperature>25</Temperature><StartTime>6733834</StartTime><AssayTime>60</AssayTime></CommonData><FlowRate>1000</FlowRate><StepType>BASELINE</StepType><StepName>Baseline</StepName><StepStatus>OK</StepStatus><ActualTime>59.9991</ActualTime><CycleTime>0.2</CycleTime><AssayXData Points="300">qd8hRdjiIUUH5iFFO+khRXLsIUWh7yFF1PIhRRT2IUU/+SFFbvwhRaH/IUXYAiJFBwYiRTsJ
IkVuDCJFpQ8iRdQSIkULFiJFPxkiRXIcIkWlHyJF2CIiRQcmIkU/KSJFbiwiRaUvIkXYMiJF
BzYiRTs5IkVuPCJFoT8iRdRCIkULRiJFO0kiRW5MIkWlTyJF1FIiRQtWIkU/WSJFclwiRaFf
IkXUYiJFB2YiRT9pIkVybCJFpW8iRdhyIkUHdiJFP3kiRXJ8IkWhfyJF1IIiRQeGIkU/iSJF
bowiRaGPIkXUkiJFB5YiRTuZIkVynCJFpZ8iRdiiIkULpiJFU6kiRW6sIkWhryJF1LIiRQu2
IkVHuSJFcrwiRaG/IkXUwiJFFMYiRT/JIkVuzCJFpc8iRdjSIkUH1iJFP9kiRW7cIkWh3yJF
7eIiRQfmIkU/6SJFbuwiRaXvIkXU8iJFC/YiRTv5IkVu/CJFof8iRdQCI0ULBiNFOwkjRW4M
I0WlDyNF1BIjRQcWI0U7GSNFbhwjRaUfI0XYIiNFCyYjRTspI0VuLCNFpS8jRdQyI0UHNiNF
PzkjRW48I0WhPyNF4EIjRQtGI0U/SSNFbkwjRaFPI0XUUiNFB1YjRT9ZI0WCXCNFzl8jRdRi
I0ULZiNFO2kjRW5sI0WlbyNF1HIjRQd2I0U7eSNFbnwjRaF/I0XYgiNFC4YjRTuJI0VujCNF
pY8jRdSSI0UHliNFP5kjRXKcI0WhnyNF6aIjRQemI0U7qSNFbqwjRaWvI0U7syNFB7YjRTu5
I0VuvCNFob8jRdjCI0ULxiNFO8kjRXLMI0WhzyNF2NIjRQfWI0U72SNFbtwjRaXfI0XU4iNF
B+YjRT/pI0Vu7CNFoe8jRdTyI0UL9iNFP/kjRW78I0Wh/yNF1AIkRQsGJEU6CSRFbgwkRbEP
JEXYEiRFCxYkRToZJEVuHCRFoR8kRdgiJEULJiRFOikkRW4sJEWhLyRF1DIkRQc2JEU6OSRF
bjwkRaE/JEXUQiRFB0YkRTpJJEVyTCRFoU8kRdRSJEUHViRFOlkkRXJcJEWhXyRF1GIkRQdm
JEU6aSRFbmwkRaFvJEU6cyRFB3YkRT95JEVufCRFvn8kRdSCJEUHhiRFOokkRW6MJEW1jyRF
1JIkRQuWJEU6mSRFbpwkRaWfJEXUoiRFB6YkRTqpJEVyrCRFoa8kRdSyJEUHtiRFP7kkRW68
JEWhvyRF1MIkRSTGJEU6ySRFdswkRaHPJEXc0iRFctYkRT/ZJEVu3CRFod8kRdTiJEUH5iRF
P+kkRW7sJEWh7yRF1PIkRQf2JEU6+SRF1PwkRaX/JEXUAiVFBwYlRToJJUVuDCVFoQ8lRdQS
JUUHFiVFRxklRW4cJUWhHyVF1CIlRQcmJUU6KSVFciwlRaEvJUXUMiVFBzYlRT85JUVuPCVF
oT8lRdRCJUUHRiVFOkklRW5MJUWlTyVF2FIlRQdWJUU6WSVFblwlRbFfJUXUYiVFB2YlRTpp
JUVubCVFoW8lRdhyJUUHdiVFOnklRW58JUWlfyVF1IIlRQeGJUVLiSVFcowlRaGPJUXUkiVF
GJYlRT+ZJUVynCVF</AssayXData><AssayYData Points="300">ghIOPy35DT/ihw4/KgwOP++UDT9zdA0/G1INPxV0DT9VDQ0/sqwOP549DT/rqQw/Q0YNP1jM
DT++1g0/tAIOP236DT/r+gw/5OwNP7dqDT9qAw4/gpwOPzw6Dj9QOQ0/DZsNP1PpDT/xaQ4/
D6YOPy3tDT8/TQ4/s1wOP9IQDz+iKw4/CpgOP+LMDj+ALg8/e5QOP8hqDj/ySA4/2xYOP8Sd
Dj8KBA8/smIOP5IzDj/PNg0/e1oOP6ybDT/zBA4/GicOP49pDT8QhQ4/u0EOP/2vDz+C1A0/
J5gNP4WjDj/4pgw/DmsOP0U5Dz/URw0/IAQPP58GDj9npw0/GfoOP1i2DT8ypw4/rWsPPyPz
Dj+oSQ8/S7cNPzk2Dj/hdw8/2OAOPz77DT+/hA4/n2QPP793Dj8oOQ8/KOcOP2v4Dj+EZw8/
YSQOP9KrDT/FOw8/6GgNP9zdDj+zfQ4/FRkQP/0YDj9AWQ8/D6gPPxkjDj9Dng8/hXAOP/f9
Dz/fBw8/KPoPP3FjED941g4/jAEPP4WODz/eRw4/FBsQP0g7Dz/SexA/g1kPP+5yDz8FPA8/
WHwPPzygDz/s2Q4/lHEPP3zYDj9TdRA/MgEQP6dIDj+49w4/qAwPP14gDz96pBA/1zUQP6DI
Dz8qqw8/nQUQP7oJED+JzA8/NxIPP5kIED8zGA8/BMIOP4ihDz8DpQ8/VR0RP0m4Dz87ig8/
/YUPPzL9Dz+YJxA/EWcQP4FrDz+qHw8/8rAPP9WgED92FBA/Ya4PP+/UDz9zqhA/dWYQP2Mx
ED88pRA/BYEQP32cDz974xA/xWQQP7LFED8u9A4/04cPP6PwDz+g0A8/X6wRP+I1ED87BhE/
ZnYPP61VED+/JhA/AMAQP01TED8xWRA/1jYQP1XoED8HfBA/JNwPP1vdDz/NJBA/h3cQP37i
ED82oxA/hqcQPwkQED+K5A8/8lMRPwb2Dz8YcxE/TEEQP5VMDz/MehA/oN8QPwPJDz/euxA/
XB8RP2ZuED+xeBE/sWAQP9KpET9kOBA/g/wQP2ZRET/VhxA/vp4QPzN0ED+nPRA/ZsIQP5So
ED8NKxA/rPEPPxgxED/3DBE/FeoPP0R1ED9bjBE/UikRP/OOED8TTRA/DJ8RP9JMED+FBhA/
LkYRP80PET+l9hA/xEoRP2fRED998RE/pWgRP+xpED/JkRE/5mAQP9bOED/CPxE/yokRP6kc
Ej/uyxE//2QQP/RdET/j+RA/8moRP69fET+xBRI/NXURPxBTED+XLBE/wt4RP+sZET/bARI/
K34QP+ZdET+xBxE/jj4SP7DGED+f8RE/pXURPxf9ED+BhhI/748QP3O7ED/NjRI/L7gRP73n
ET99mxA/0W8RP1yvEj8Z3xE/uPkRPwd8Ej+3uhE/smURP/2AEj/xGxI/JwkRPyTXET9/tBE/
Q6ESP9TlET+TXBI/FuIRP5ndET80YRA/FCYSPx9REj+cAxE/q5oSP4hsEj/QLxI/fNISP1M1
ET9mcxE/M+ARP0iWET/sERI/ceEQP0aCET/i1RE/O+USP7IsEj+dwBI/T5gRPz7oET+fQxI/
lKoSP8giEj8J8BE/</AssayYData></Step><Step><CommonData><SampleLocation>10</SampleLocation><SampleID>QA013.765M.C1 gp120</SampleID><SampleGroup></SampleGroup><SampleInfo></SampleInfo><SampleRow>G</SampleRow><SamplePlate>1</SamplePlate><WellType>KSAMPLE</WellType><Concentration>-1</Concentration><ConcentrationUnits>µg/ml</ConcentrationUnits><MolarConcentration>31.25</MolarConcentration><MolarConcUnits>nM</MolarConcUnits><MolecularWeight>-1</MolecularWeight><Temperature>25</Temperature><StartTime>6802824</StartTime><AssayTime>180</AssayTime></CommonData><FlowRate>600</FlowRate><StepType>ASSOC</StepType><StepName>Association</StepName><StepStatus>OK</StepStatus><ActualTime>179.999</ActualTime><CycleTime>0.2</CycleTime><AssayXData Points="900">p58lRdKiJUUFpiVFPaklRXCsJUWfryVF0rIlRQm2JUU5uSVFcLwlRaO/JUXWwiVFBcYlRTnJ
JUVwzCVFn88lRdLSJUUF1iVFOdklRWzcJUWf3yVF0uIlRQXmJUU96SVFcOwlRaPvJUXS8iVF
CfYlRTn5JUVw/CVFn/8lRdICJkUJBiZFWQkmRWwMJkWjDyZF1hImRQkWJkU5GSZFbBwmRZ8f
JkXWIiZFCSYmRTkpJkVsLCZFoy8mRdYyJkUFNiZFOTkmRXA8JkWfPyZF1kImRQVGJkU9SSZF
cEwmRZ9PJkXSUiZFCVYmRT1ZJkVwXCZFo18mRdJiJkUJZiZFPWkmRXBsJkWnbyZF1nImRQl2
JkU5eSZFcHwmRaN/JkXWgiZFCYYmRT2JJkVwjCZFo48mRdaSJkUJliZFPZkmRXCcJkWjnyZF
1qImRQmmJkU9qSZFcKwmRaOvJkXWsiZFCbYmRT25JkVwvCZFo78mRdbCJkUJxiZFPckmRXDM
JkWjzyZF1tImRQnWJkU92SZFcNwmRaPfJkXW4iZFCeYmRT3pJkVw7CZFo+8mRdbyJkUJ9iZF
PfkmRXD8JkWj/yZF1gInRQkGJ0U9CSdFcAwnRaMPJ0XWEidFCRYnRT0ZJ0VwHCdFnx8nRdYi
J0UJJidFPSknRXAsJ0WjLydF1jInRQk2J0U9OSdFmTwnRaM/J0XWQidFCUYnRT1JJ0VwTCdF
o08nRdZSJ0UJVidFPVknRcpcJ0WjXydF1mInRQlmJ0U9aSdFcGwnRaNvJ0XWcidFCXYnRT15
J0VwfCdFo38nRdaCJ0UJhidFOYknRXCMJ0WjjydF1pInRQmWJ0U9mSdFbJwnRaOfJ0XWoidF
DqYnRT2pJ0VwrCdFn68nRdayJ0UJtidFPbknRXC8J0WjvydF1sInRSbGJ0U9ySdFcMwnRaPP
J0XW0idFCdYnRT3ZJ0Vw3CdFo98nRdbiJ0UO5idFPeknRXDsJ0Wj7ydF1vInRQn2J0U9+SdF
cPwnRaP/J0XSAihFCQYoRT0JKEVwDChFow8oRdYSKEUFFihFPRkoRXAcKEWjHyhF1iIoRQkm
KEU9KShFcCwoRaMvKEXWMihFCTYoRT05KEVwPChFoz8oRdZCKEUJRihFPUkoRXBMKEWnTyhF
1lIoRQVWKEU4WShFcFwoRatfKEXWYihFCWYoRT1pKEVsbChFo28oRdJyKEUJdihFPXkoRXB8
KEWjfyhF1oIoRQmGKEU9iShFcIwoRaOPKEXakihFCZYoRT2ZKEVwnChFo58oRdaiKEUJpihF
PakoRWysKEWjryhF1rIoRQm2KEU9uShFcLwoRaO/KEXWwihFCcYoRT3JKEVwzChFo88oRdbS
KEUJ1ihFPdkoRWzcKEWj3yhF0uIoRQnmKEU46ShFcOwoRaPvKEXW8ihFCfYoRT35KEVw/ChF
n/8oRdICKUUJBilFZgkpRXAMKUWjDylF1hIpRQkWKUU9GSlFcBwpRaMfKUXWIilFFiYpRT0p
KUVwLClFny8pRdYyKUUJNilFPTkpRWw8KUWjPylF1kIpRQlGKUU9SSlFbEwpRaNPKUXWUilF
CVYpRT1ZKUVwXClFo18pRe9iKUUJZilFOGkpRXBsKUWjbylF2nIpRQV2KUU9eSlFcHwpRaN/
KUXWgilFCYYpRTiJKUVwjClFo48pRdqSKUUJlilFPZkpRXCcKUWjnylF/6IpRQWmKUU9qSlF
bKwpRZ+vKUXWsilFBbYpRT25KUVwvClFvL8pRdbCKUUixilFPckpRWzMKUWjzylF1tIpRQXW
KUU92SlFcNwpRZ/fKUXW4ilFBeYpRTjpKUVw7ClFo+8pRdLyKUUF9ilFPfkpRWz8KUWf/ylF
0gIqRQkGKkU9CSpFcAwqRaMPKkXWEipFBRYqRTgZKkV0HCpFox8qRdIiKkUJJipFOCkqRXAs
KkWfLypF0jIqRQk2KkU9OSpFcDwqRaM/KkXWQipFCUYqRThJKkVsTCpFo08qRdZSKkUFVipF
PVkqRXBcKkWjXypF0mIqRQlmKkU9aSpFbGwqRZ9vKkXWcipFCXYqRT15KkVwfCpFo38qRdKC
KkUJhipFPYkqRWyMKkWjjypF1pIqRQmWKkU4mSpFbJwqRZ+fKkXWoipFCaYqRTipKkVwrCpF
o68qRdayKkUFtipFSbkqRWy8KkWjvypF1sIqRQnGKkU9ySpFcMwqRaPPKkXW0ipFCdYqRTjZ
KkVs3CpFo98qRdbiKkUF5ipFPekqRXDsKkWj7ypF1vIqRQn2KkU4+SpFcPwqRaP/KkXSAitF
BQYrRT0JK0VwDCtFnw8rRdISK0UJFitFPRkrRWwcK0WfHytF1iIrRQUmK0U4KStFcCwrRasv
K0XSMitFBTYrRT05K0VsPCtFoz8rRdZCK0UJRitFPUkrRWxMK0WnTytF1lIrRQlWK0U4WStF
cFwrRaNfK0XWYitFBWYrRT1pK0VwbCtFo28rRdZyK0UFditFOHkrRXB8K0WjfytF1oIrRQmG
K0U9iStFbIwrRZ+PK0XSkitFCZYrRT2ZK0VsnCtFo58rRdKiK0UJpitFPakrRXCsK0WjrytF
1rIrRQW2K0U9uStFcLwrRZ+/K0XWwitFBcYrRTjJK0VszCtFn88rRdbSK0UF1itFPdkrRXDc
K0Wf3ytF1uIrRQnmK0Wr6StFbOwrRZ/vK0XS8itFBfYrRT35K0Vs/CtFo/8rRdICLEUFBixF
PQksRWwMLEWjDyxF0hIsRQUWLEU4GSxFbBwsRaMfLEXSIixFBSYsRTgpLEVwLCxFny8sRdYy
LEUJNixFPTksRWw8LEWfPyxF2kIsRQlGLEU9SSxFcEwsRZ9PLEXSUixFBVYsRT1ZLEVsXCxF
n18sRdJiLEUFZixFOGksRWxsLEWfbyxF1nIsRQV2LEU4eSxFbHwsRZ9/LEXSgixFBYYsRTiJ
LEVsjCxFn48sRdaSLEUJlixFPZksRWycLEX1nyxF1qIsRQmmLEU9qSxFbKwsRaOvLEXWsixF
BbYsRTi5LEVwvCxFn78sRdbCLEUJxixFOMksRXTMLEWfzyxF0tIsRQnWLEU92SxFbNwsRZ/f
LEXS4ixFBeYsRT3pLEV47CxFo+8sRdLyLEUF9ixFOPksRXD8LEWj/yxF0gItRQUGLUU9CS1F
cAwtRaMPLUXWEi1FBRYtRTgZLUVwHC1Fnx8tRdIiLUUFJi1FOCktRWwsLUWfLy1F1jItRQU2
LUU4OS1FbDwtRZ8/LUXSQi1FBUYtRThJLUVsTC1Fn08tRdZSLUUFVi1FOFktRXBcLUWfXy1F
0mItRTtmLUU9aS1FcGwtRaNvLUXSci1FBXYtRT15LUVsfC1Fn38tRdaCLUUFhi1FOIktRWyM
LUWfjy1F0pItRQWWLUU9mS1FcJwtRaOfLUXSoi1FBaYtRT2pLUVsrC1Fo68tRTizLUUFti1F
PbktRWy8LUWfvy1F0sItRQnGLUU4yS1FbMwtRZ/PLUXW0i1FBdYtRT3ZLUVs3C1Fn98tRdLi
LUUJ5i1FPektRWzsLUWf7y1F0vItRQX2LUU9+S1FbPwtRaP/LUXSAi5FBQYuRT0JLkVwDC5F
ow8uRdISLkUJFi5FOBkuRWwcLkWfHy5F0iIuRQUmLkU9KS5FbCwuRZ8vLkXSMi5FBTYuRTg5
LkVsPC5Fnz8uRdZCLkUFRi5FPUkuRWxMLkWjTy5F1lIuRQlWLkU4WS5FbFwuRaNfLkXSYi5F
BWYuRThpLkVwbC5Fn28uRdJyLkVwdi5FOHkuRWx8LkWffy5F0oIuRQWGLkU4iS5FbIwuRaOP
LkXSki5FCZYuRTiZLkWZnC5Fn58uRdaiLkUFpi5FOKkuRWysLkWfry5F0rIuRQW2LkU4uS5F
bLwuRbi/LkXSwi5FBcYuRT3JLkVszC5Fn88uRdLSLkUF1i5FONkuRXDcLkWf3y5F0uIuRQnm
LkU46S5FbOwuRaPvLkXS8i5FBfYuRT35LkVs/C5FuP8uRdYCL0UJBi9FOAkvRWwML0WfDy9F
0hIvRQUWL0U4GS9FbBwvRZ8fL0XSIi9FBSYvRTgpL0VsLC9Foy8vRdIyL0UFNi9FODkvRXA8
L0WfPy9F0kIvRQVGL0U9SS9FcEwvRaNPL0XSUi9FBVYvRThZL0VsXC9Fn18vRdJiL0UFZi9F
OGkvRWxsL0Wfby9F0nIvRQV2L0U4eS9FbHwvRaN/L0XWgi9FBYYvRTiJL0VsjC9Fn48vRdKS
L0UFli9FOJkvRWycL0Wfny9F0qIvRQWmL0U9qS9FbKwvRZ+vL0XSsi9FBbYvRTi5L0VsvC9F
n78vRdLCL0UFxi9FOMkvRWzML0Wfzy9F0tIvRQnWL0U92S9FbNwvRZ/fL0U04y9FBeYvRTjp
L0Vs7C9Fn+8vRdbyL0UF9i9FOPkvRWz8L0Wf/y9F0gIwRQUGMEU4CTBFbAwwRZ8PMEXSEjBF
BRYwRT0ZMEVsHDBFnx8wRdIiMEUJJjBFOCkwRWwsMEWfLzBF0jIwRQU2MEU4OTBFbDwwRaM/
MEXSQjBFBUYwRThJMEVsTDBFn08wRdJSMEUJVjBFPVkwRXBcMEWfXzBF0mIwRQVmMEU9aTBF
cGwwRZ9vMEXScjBFBXYwRT15MEVwfDBFn38wRdaCMEUahjBFPYkwRXSMMEWfjzBF1pIwRQWW
MEU4mTBFcJwwRZ+fMEXWojBFBaYwRTipMEVsrDBFo68wRdayMEUJtjBFOLkwRXC8MEWjvzBF
1sIwRQnGMEU9yTBFcMwwRZ/PMEXa0jBFBdYwRT3ZMEVw3DBF</AssayXData><AssayYData Points="900">pqQOP5RcDD9PGAo/dxwJP0gQBj+EWAQ/eikCP69+Aj+fOAA/p279PlDT/T4Y9/s+E/f6Pla8
+j414vg+FWn2PgYi9z6cN/U+YBP1PnnW9T5bBvQ+5RD1PuQL9T7DYvM+wSv0PnnQ7z4YBvM+
cZryPpOf8T7C1vE++wvwPrMA7z7sWPA+1KfvPoK77j7QG+8+iULzPtB+7z6ky+8+OkbvPvrS
7j5PuO0+RsXuPoHX8D4X+vE+9GHxPjGT7T6APO8+kF/vPtTg7z6mkvE+YFnxPg+b7j5ZiO4+
CdrvPk3X7j7+CO8+wFPyPhb77z6vOPI+1pjxPipF8T71q+0+X/jwPqH37z5AaO8+WmPwPjI0
8T6AMvE+2aTxPhnN8z5eq/E+iTPxPvxh8j5DPfE+UU/wPmZY8T6+tPE+ljvzPlih8D7XE/I+
RQfzPsDY8j4Lp/A+37j0Pt848T71FfE+92nzPgGg8T7nifM+Fp7yPuUC8T63q/A+wxnxPkHc
8z5I9/E+ub/wPsUN8z6xdvM+57nyPhqw8j6e5/E+9kb0PmBI8z7W3fE+R27zPv6j8j40yfM+
S0vxPsks8T5cwvU+4VXyPiFX9T7pI/M+6bDzPnlD9D6gZPU+p3D0PrC98j4sEPU+mpz1PtJl
9D5F4vU+Dav1PsaI8z5jZ/M+P5r2PnoE9j4mNvU+waH1PhX99z63wvU+8eL2PlYP9j76Z/U+
t1X3Pg/Q9j7HuPg+uz34PoB89T6bz/Y+5373Pqtn+T6uyPY+b/P1Pj3Z9T4Yy/g+4Tj4PinK
+T6Mp/Y+ewr1PlJY9D5EefY+WU32PnYe9z5p0PY+W2D2PijN9z5jc/c+DYD1PnSV9j6yOfc+
CH/4PgXV9j7UgPg+mTT2PsWY+T4dq/g+DvH4Plui9z7RN/c+uQb2Pn5f9z5Vg/o+jUv4Pq6E
9z7eCvk+zT35Pp5K+D7we/Y+/Lz8PqZQ+z5GAvk+SjP5Pvkl+T5vB/k+boP8PlCU+D73oPk+
NJH4Pq3N+T7Q6Pw+61/7PiP4+j6Nuvk+jE35PvIH+D49Qfk+8mf7Pr7K+z7GHPw+aQP7Pg3n
+j5pYvo+zkr7PlYd+z6JgPo+e5v7Pm/x/D4ygfo+1xP6Plhl/D5Cofs+gEH7Pl6N/D4LAPw+
Xar7Pl7M+j6pA/s+sQf9Ppmy+j5jcP0+Kmj9Pppf/D5V9P0+t9f7PkUG/D50T/w+efb+Ph6/
/D7h3P0+pzr9Pveb+z4c4Pw+hBL7Pv8I/D4BL/w+IsX7Pngj+T5VjP8+mob8PuGs+z6O9P0+
+q/+Pgce/j4zBvw+9Er8PnUv/T7GSP0+Gb/8Pkwc/j79Hv8+jrv9PsuO/z4aFP4+Ouf9PqXy
/j7wTP8+tRz+PgOW/j6A1/4+yt38Prcd/z44U/w+gBj/PgbG/z7rlf8+Jpr+PkKb/T5Em/8+
H9H9PmZ7/j5ELAA/HX/+PszM/j4c1v4+TiT/PiZZ/z7uQP8+h138PvJ2/z7ZIv4+2bT/PmbD
/T6FaP4+EBAAP2e7/j7Sj/8+jF3+PuRd/z4HJAA/dMYAP96P/z7Jy/8+eWsAP1u5/z7zswA/
93QAP5OR/z4SrgA/CXr/PmZCAD8ST/8+dF4BPwnPAD+QqwA/iRYAP0YSAD+6Wv8+ABwBP03K
AD8YygA/nqYAP3HoAD+v8P8+0RUBP8wXAD+A/gA/9KoAP0icAD/qvQE/tgcBPxUqAT8qEAE/
fLv/Pgue/z7MigA/7fMAP7e5AD9hSwA/KZcAPxZd/z7S3QA/YNwAP3fnAT8NuQE/+qgAP/fr
AT9fBwA/reEAP6u9/j5smf8+YRQCP6OKAD9biQE/s0sBP+aIAD9wfQE/KU0BPxsiAT8oLwI/
Zd4BPznbAD8cPwE/SEUBP1b/AT+H4gA/RM0BP8dSAj8bnwE/ngQBP6aJAT97NQE/8XwBP8f/
AT8qnQE/v0cBP4zCAD/TjAE/GhgCP8dLAT+IugE/u9MCP+IqAj9lmQE/PgUBPz1gAT/UUwI/
l4ACPyI5Aj/V1gE/2RwCP4ikAT9gdAI/fdEBP3cKAz8P+wA/hCwCP4CGAj/VnwE/oKwCP+Av
Aj+BewI/Jc0CPxQ6Aj97rAI/nogCP2UXAj929QE/7pMCP3MqAT+MHwM/8qIBP6a5Aj9FuAI/
VC8CP5jwAT/OEAI/Rb0CPxh/Aj8JugE/I5EBPwV+Az9u5QI/0x4DP/PwAz89IQI/07wCP2Kp
Aj+vNgI/qiMDP5/FAj8SrgI/GpoCP5B3Aj9kfAI/F+wCP5h7Az+8GwM/f/ADPw3VAj+GywI/
c7cDP4SSAj+s6AM/2HgDPzbBAz9W5QI/DG0DPxeEAj+PEAQ/0M8DP8XTAz9t8gM/SxUDP4XO
Az9svAM/E7kEP0yrAz/pzAM/+OwDP5VWAj/kDAM/DYgEP61XBD8SDQM/iaQCP1sTAz9t0AI/
FjwDP1uRBT8BCQQ/dCwEPzKmAz+vLwM/ancDP4keAz8foAM/3G8DPz1DBD8AcQQ/Ch8DP5fA
BD8adQM/GjQEPwdpBD8XLQQ/o3IEPxh+Az+7JQM/dF4EP3JCAz8DAgQ/9Q4EP+CvAz/Q3wQ/
23QEPy4UBD+QAwQ/n2EFPxOhBT+dCQU/1DsEP0TOAz8BgAU/7YsEP5u9BD8qTgM/zbEEP81W
BD+O2gQ/wMMDP8LhBD89RQQ/p8wDP3scBD/+lwQ/k64FP0P0BD/pyQM/7FEEP4DYBD+k+QM/
Ig8FP04bBT/SAAU/jHwEPynxBD9ecwQ/1e0EP/aKBT/EKQU/7TAEPwe+BT+kCgY/n38EP/1O
BD97QgU/EhgGP1UOBD/w0gM/bAcEP5SpBD8gkwQ/cAsEP61JBT/kfwQ/ZMIEP9/UBD9HZwQ/
inAFP6h4BD8lqQU/AxUFP29EBT/60gU/hpAEP+11BT/27wQ/mdkEP7eWBT/AVQU/n8EFPxkd
BT8emQQ/Jx8EPyO/Bj84wQU/l54FP5mPBT+YugQ///AEP5OwBj9YxgU/kb4EP8dtBT+SfwU/
iPgEP8ElBz/gIwU/ueMEP8SDBT9wGwY/pl4FPwZRBT+I2AU/FYUGP4h5BT9fbgY/DQ0GPwzA
BD+FLQY/rlAFP8l/BD8krAU/ZLkEP8blBT+pigY/8y0FP+4PBz93zQY/DlkFP0a9Bj9zJgU/
AhQFP+VyBj+eKwY/GokFPwwaBj9rgAY/lKsFP450BT+54AU/PhwGP+E2Bj8lVgY/8JwGP7fL
BT9YYQY/08QHP/vDBT8hegc//vEFP8azBj/TTwc/WYAFP4/HBT/gmAc/qv4FP77xBT8/MgY/
Gy8GPyHnBj+BugY/dKoGPwSiBz8ewQU/brgGP5iKBz9T7Ac/kAkIPwexBj+7tgY/I/0FPz0E
Bz/NbAc/JioHPwfKBj+oRAc/lDcGP6vFBj9+3gY/UwYIP7mLBj+SuAY/YPUGP4JwBT9BCAc/
I+AGP5k+Bj/kwgY/41cGP7EpBz+UDwc/+bMHPzf+Bj8Q+gY/CFwGP6Q7Bj8NUgY/JioHP5sD
Bz+Tewc/+FAGP0lfBz9Ulwc/LDgGP1QZCD+yigc/I70HP0U6Bz9YFwg/jFwHP6HFBj+Nugc/
UycIP8EBCD9TXgY/ODMHPyslCD+fDwc/bQwHP9BxCD+IaQY/OAYIP1NsBz+uqAg/vewGP7sL
Bz/PaQc/Ag0IPwTbBj+h7gY/vrcHPxmNBz8L8wY/YRsHP58PBz8NjQY/yCIIPzt0Bj/RWgc/
NAgIP+ScBj9F8Ac/oEIHP35DBz9XYwg/fKUHP60UCT/m6gc/lrEHPwDlBz9mhAY/eBMIP1Me
CD/D0Ac/2i0IP166Bz/NnQg/ZfsHPwanBz827gc/2kUIP4VDBz/z3Qc/PgkJP6WjBz/tbQc/
vQgIPy1+Bz/acwg/Y2IIP+U/CD+dTQg/wGoIPyKiBz9TRAc/MOcHP5EkBz+uSAk/GkUHP4CF
CD/O1Ac/m9sHP2H8Bz+LMQg/L+IHPy8wCD+k7gg//qcIP60/CD+7Dwk/dtUIP9O/Bz/GSQg/
lckIPxSDCT+LVAg/LooHP+V9CT8+wQg/cNQIPwghCD/6hAg/Y1oIP9FkCT9pwAk/39oHP7C2
CT9u/wg/6vMIP5U+CD/EzAg/glYHP8WvCD+4Hwg/oD0IPxjiCD/FGAg/sYkIP1KuCD9DJQk/
2VYIP5iaCT/LHQk/wcMIP0wTCT8hlAk/ifQJP+3YBz9s8Qg/C9AIP1OxCD+dngg/fvMHP3z3
CD9GLwo/ldwIP353CD9RqAk/MUsJPzO7CD8X4Ag//3MIP0WeCT/bQgk/uhMJP5jSCT+hywk/
9roJP7yoCD/1hwg/MZMJPzogCT/RuAk/sYQJPwRvCT+CFwo/ML4JP7GpCD/hUQk/AAkKPyRh
Cj+6sAg/FOoIP3atCD/Nago/qNcJP8WGCT/eFwk/j+YJP37tCT87pQk/sRQJP7k6Cj+AmAk/
7r8JP2/HCD/beQk/xOgIP2iiCT+pUgk/YDYJP3ZWCT8stQk/9tEJP7bwCT/D3wg//xEKPyqk
Cj8UUwo/9YwJP2lTCj/XLAo/i3sJP3/oCT+WwQk/Tc0KPyB+Cj/bSQo/etoJPzfjCT9C7gk/
xxwJP5Y1Cj/9Ggk/n4EKP0tJCz9N5go/NyYKP0KOCD+K7wk/1lAIPx9fCj/35Qk/xRoKP1tD
CT9RLgs/GdQJPyw7Cj+mIAo/MOUJP3XZCj9iyQk/8xkKP3AnCj+J3Ag/qW0KP2elCT+Wggo/
1wAKPzJ3Cj/Bhwo/ehQKP7ygCj9rago/7DwJPzCJCT+tQQo/</AssayYData></Step><Step><CommonData><SampleLocation>1</SampleLocation><SampleID></SampleID><SampleGroup></SampleGroup><SampleInfo></SampleInfo><SampleRow>G</SampleRow><SamplePlate>1</SamplePlate><WellType>BUFFER</WellType><Concentration>-1</Concentration><ConcentrationUnits>µg/ml</ConcentrationUnits><MolarConcentration>-1</MolarConcentration><MolarConcUnits>nM</MolarConcUnits><MolecularWeight>-1</MolecularWeight><Temperature>25</Temperature><StartTime>6991668</StartTime><AssayTime>180</AssayTime></CommonData><FlowRate>600</FlowRate><StepType>DISASSOC</StepType><StepName>Dissociation</StepName><StepStatus>OK</StepStatus><ActualTime>179.999</ActualTime><CycleTime>0.2</CycleTime><AssayXData Points="900">o98wRdLiMEVf5jBFOekwRWzsMEWf7zBF1vIwRQX2MEU9+TBFbPwwRaf/MEXrAjFFBQYxRTkJ
MUVsDDFF1A8xRdISMUUFFjFFPRkxRWwcMUWfHzFF2iIxRQkmMUU5KTFFcCwxRaMvMUXSMjFF
BTYxRT05MUVwPDFFoz8xRdJCMUUFRjFFPUkxRWxMMUWjTzFF1lIxRQVWMUU9WTFFbFwxRZ9f
MUXSYjFFBWYxRTlpMUVsbDFFn28xRdZyMUUJdjFFOXkxRWx8MUW3fzFF1oIxRQmGMUU9iTFF
bIwxRaOPMUXSkjFFCZYxRTmZMUVsnDFFn58xRdKiMUUFpjFFOakxRWysMUWfrzFF0rIxRQW2
MUU9uTFFbLwxRZ+/MUXSwjFFBcYxRTnJMUVwzDFFn88xRdLSMUUF1jFFOdkxRXDcMUWf3zFF
0uIxRQnmMUU56TFFbOwxRaPvMUXS8jFFBfYxRT35MUVs/DFFn/8xRdICMkUFBjJFOQkyRXAM
MkWjDzJF0hIyRQUWMkU9GTJFbBwyRZ8fMkXSIjJFNiYyRT0pMkVwLDJFny8yRSAzMkUFNjJF
OTkyRWw8MkWfPzJF1kIyRQlGMkU5STJFcEwyRaNPMkXSUjJFCVYyRTlZMkVwXDJFn18yRdJi
MkUFZjJFPWkyRXBsMkWfbzJF0nIyRQl2MkU5eTJFbHwyRZ9/MkXSgjJFBYYyRT2JMkVsjDJF
n48yRdaSMkUFljJFOZkyRWycMkWjnzJF0qIyRQmmMkU5qTJFcKwyRaOvMkXWsjJFBbYyRT25
MkVsvDJFn78yRdLCMkUFxjJFOckyRbXMMkWfzzJF0tIyRQXWMkU52TJFcNwyRaPfMkXS4jJF
BeYyRTjpMkVw7DJFvO8yRdLyMkUJ9jJFPfkyRWz8MkWf/zJF0gIzRQUGM0U4CTNFbAwzRaMP
M0XSEjNFBRYzRTgZM0VsHDNFnx8zRdIiM0UFJjNFOCkzRWwsM0WfLzNF1jIzRQ42M0U4OTNF
bDwzRaM/M0XSQjNFBUYzRT1JM0VwTDNFn08zRdJSM0UFVjNFOFkzRWxcM0WfXzNF0mIzRQVm
M0U4aTNFbGwzRZ9vM0XScjNFBXYzRTh5M0VsfDNFn38zRdKCM0UFhjNFOIkzRWyMM0WfjzNF
1pIzRQmWM0U9mTNFbJwzRZ+fM0XWojNFBaYzRTipM0VsrDNFo68zRdKyM0UFtjNFOLkzRWy8
M0WfvzNF0sIzRQXGM0U4yTNFbMwzRZ/PM0XS0jNFBdYzRTjZM0Vs3DNFo98zRdbiM0UJ5jNF
OOkzRWzsM0UO8DNF0vIzRQX2M0U4+TNFcPwzRZ//M0XWAjRFBQY0RTgJNEVsDDRFnw80RdIS
NEUFFjRFOBk0RXAcNEWfHzRF1iI0RQUmNEU9KTRFbCw0RZ8vNEXSMjRFBTY0RTg5NEVsPDRF
nz80RdJCNEUJRjRFRUk0RWxMNEWfTzRF0lI0RQlWNEU4WTRFbFw0RaNfNEXWYjRFBWY0RThp
NEVsbDRFo280RdZyNEUJdjRFVXk0RWx8NEWffzRF0oI0RQWGNEU4iTRFcIw0RaOPNEXSkjRF
BZY0RT2ZNEVwnDRFn580RdKiNEUFpjRFPak0RXCsNEWfrzRF0rI0RQ62NEU9uTRFcLw0RZ+/
NEXSwjRFBcY0RT3JNEVszDRFo880RdbSNEUJ1jRFONk0RWzcNEWj3zRF1uI0RQnmNEU96TRF
bOw0RaPvNEXW8jRFCfY0RT35NEVw/DRFo/80Rd4CNUUJBjVFPQk1RXAMNUWjDzVF1hI1RQkW
NUU9GTVFcBw1RaMfNUXWIjVFCSY1RT0pNUVwLDVFoy81RdYyNUUJNjVFPTk1RXA8NUWjPzVF
1kI1RQlGNUU9STVFcEw1RaNPNUXWUjVFCVY1RT1ZNUWIXDVFo181RdZiNUUJZjVFPWk1RXBs
NUWjbzVF1nI1RQl2NUU9eTVFcHw1RaN/NUXWgjVFCYY1RT2JNUV4jDVFo481RdaSNUUJljVF
PZk1RXCcNUWjnzVF1qI1RQmmNUU9qTVF4qw1RaOvNUXWsjVFCbY1RT25NUVwvDVFo781RefC
NUUJxjVFOMk1RXDMNUWjzzVF1tI1RQnWNUU92TVFcNw1RaPfNUXW4jVFCeY1RT3pNUVw7DVF
o+81RdbyNUUJ9jVFPfk1RXD8NUWj/zVF1gI2RQkGNkU9CTZFcAw2RaMPNkXWEjZFCRY2RT0Z
NkVsHDZFox82RdYiNkUJJjZFPSk2RXAsNkWjLzZF1jI2RQk2NkU9OTZFcDw2RaM/NkXWQjZF
CUY2RT1JNkVwTDZFs082RdZSNkUJVjZFPVk2RXBcNkWjXzZF1mI2RQlmNkU9aTZFcGw2RaNv
NkXWcjZFCXY2RT15NkVsfDZFn382RdaCNkUJhjZFPYk2RWyMNkWjjzZF1pI2RQmWNkU9mTZF
cJw2RaOfNkXWojZFCaY2RTipNkVwrDZFo682RdayNkUJtjZFPbk2RXC8NkWjvzZF1sI2RQnG
NkU4yTZFbMw2RaPPNkXS0jZFCdY2RT3ZNkVw3DZFo982RdbiNkUJ5jZFPek2RXDsNkWj7zZF
1vI2RQn2NkU9+TZFcPw2RaP/NkXWAjdFCQY3RT0JN0VwDDdFow83RdYSN0UJFjdFPRk3RXAc
N0WjHzdF1iI3RQkmN0U4KTdFbCw3RaMvN0XWMjdFBTY3RT05N0VwPDdFoz83RdJCN0UFRjdF
PUk3RXBMN0WjTzdF1lI3RQlWN0U9WTdFbFw3RaNfN0XWYjdFCWY3RT1pN0VwbDdFo283RdZy
N0UJdjdFOHk3RXB8N0WzfzdF0oI3RQWGN0U9iTdFcIw3RZ+PN0XWkjdFBZY3RT2ZN0VwnDdF
o583RdaiN0UJpjdFOKk3RXCsN0WjrzdF1rI3RQm2N0U9uTdFcLw3RZ+/N0XSwjdFCcY3RT3J
N0VwzDdFo883RdbSN0UJ1jdFONk3RWzcN0Wj3zdF1uI3RQXmN0U96TdFcOw3RaPvN0XW8jdF
CfY3RT35N0Vw/DdFo/83RdYCOEUJBjhFPQk4RXAMOEWfDzhF1hI4RQkWOEU9GThFcBw4RaMf
OEXWIjhFBSY4RT0pOEVwLDhFny84RdYyOEUJNjhFODk4RXA8OEWjPzhF1kI4RQVGOEU9SThF
bEw4RaNPOEXSUjhFCVY4RT1ZOEVwXDhFn184RdJiOEUJZjhFPWk4RXBsOEWfbzhF0nI4RQl2
OEU4eThFbHw4RaN/OEXWgjhFCYY4RTiJOEVwjDhFn484RdaSOEUFljhFPZk4RWycOEWfnzhF
1qI4RQmmOEU4qThFcKw4RaOvOEXWsjhFCbY4RT25OEVsvDhFo784RdbCOEUJxjhFOMk4RXDM
OEWjzzhF1tI4RQnWOEU42ThFcNw4RaPfOEXW4jhFCeY4RTjpOEVw7DhFo+84RdbyOEUF9jhF
OPk4RWz8OEWj/zhF0gI5RQkGOUU9CTlFcAw5RaMPOUXSEjlFCRY5RTgZOUVwHDlFnx85RdIi
OUUJJjlFPSk5RWwsOUWjLzlF1jI5RQk2OUU4OTlFcDw5RZ8/OUXSQjlFCUY5RT1JOUVwTDlF
n085RdJSOUUFVjlFPVk5RWxcOUWjXzlF1mI5RQlmOUU9aTlFbGw5RZ9vOUXScjlFBXY5RTh5
OUVsfDlFn385RdaCOUUJhjlFPYk5RXCMOUWfjzlF0pI5RQWWOUU9mTlFcJw5RaOfOUXSojlF
BaY5RT2pOUVsrDlFo685RdayOUUFtjlFPbk5RWy8OUWfvzlF0sI5RQnGOUU4yTlFcMw5RaPP
OUXW0jlFBdY5RTjZOUVw3DlFn985RdbiOUVk5jlFOOk5RWzsOUWj7zlF1vI5RQX2OUU9+TlF
bPw5RaP/OUXSAjpFCQY6RTgJOkVsDDpFnw86RdYSOkUJFjpFOBk6RXAcOkWjHzpF1iI6RQkm
OkU9KTpFbCw6RZ8vOkXWMjpFBTY6RTg5OkVwPDpFnz86RdZCOkUJRjpFPUk6RWxMOkWjTzpF
0lI6RQlWOkU4WTpFcFw6RaNfOkXSYjpFCWY6RThpOkVsbDpFp286RdJyOkUFdjpFPXk6RWx8
OkWjfzpF1oI6RQWGOkU4iTpFcIw6RZ+POkXSkjpFCZY6RTiZOkVwnDpFo586RdaiOkUJpjpF
Pak6RXCsOkWfrzpF0rI6RQW2OkU4uTpFcLw6RaO/OkXWwjpFBcY6RUHJOkVszDpFn886RdLS
OkUF1jpFONk6RWzcOkWf3zpF1uI6RQXmOkU96TpFcOw6RaPvOkXS8jpFBfY6RT35OkVs/DpF
n/86RdYCO0UFBjtFQQk7RXAMO0WfDztF1hI7RQUWO0U4GTtFbBw7RZ8fO0XSIjtFBSY7RTgp
O0VwLDtFoy87RdIyO0UFNjtFODk7RWw8O0WfPztF0kI7RQVGO0U9STtFbEw7RaNPO0ULUztF
BVY7RT1ZO0VsXDtFn187RdJiO0UJZjtFOGk7RWxsO0WfbztF0nI7RQl2O0U4eTtFbHw7RaN/
O0XSgjtFBYY7RTiJO0VsjDtFo487RdKSO0UFljtFOJk7RWycO0WjnztFFKM7RQWmO0U4qTtF
cKw7RZ+vO0XSsjtFBbY7RT25O0VwvDtFo787RdbCO0UFxjtFPck7RWzMO0WfzztF1tI7RQXW
O0U42TtFkdw7RaPfO0XS4jtFBeY7RTjpO0Vw7DtFn+87RdLyO0UF9jtFPfk7RXD8O0Wf/ztF
1gI8RQUGPEU4CTxFcAw8RZ8PPEXWEjxFBRY8RT0ZPEVsHDxF</AssayXData><AssayYData Points="900">pXQHP0J2Cz+w5w4/efURP5csFD/M9RY/XTgZP4o5Gj++mBw/VF0eP3G+Hj/ngR8/IuEhP6av
ID+zhiI/XY0iP7aeIT+rHyM/Wb4iP+BVIz/ZbSM/G6cjPwivIz/5iyI/91cjPzl0JD95ciM/
7ZYjP1OiJD8eSCQ/qzojPxNeIz+DViM/eqMkPxYWJD+7lyM/JrcjP7btJD9QhyM/V3sjPxKs
Iz+EISQ/35MhP7HDIz/NgSM/gZMjPxg5Iz+kxCI/+u4iPwEuIz+EVSM/umAjP9JYIz9RISI/
KjskP/VCIz9uyCM/VlcjP1w3Ij/j0CI/mgEjPyflIj+SbCI/ubQiP1A4Ij8S+yI/ai4iPw0T
Iz9XPyI/0yQkP6K6Ij8PViI/AhgiPw6QIz+RAyI/ukwiP2sMIj8cgyI/j4EiP0gkIj/seCI/
M3ciP50XIj/4mCI/xkAiP1HrIT9i/iI/7ewhPx1xIj87biE/DSoiP2YyIj9ctiE/+FUiP7wi
IT/jwyA/rgUhPzilIj/yDyE/7UMhP9xPID8RmCE/bb4iP+ssIj9AuyE/gaghP9vpID/2CCM/
SXkiP3YJIT9kzCE/lQMiP/inIj8aRiE/1zQhP2rUID9qLyE/wQIjP7IyIT97DCI/kJQgP6TM
ID+NGCI/fIciP/C4IT8s8CA/KpAhP8sgIj/qMCE/5JsiPz7gIT81bSE/tZQgP5maIT8eZyA/
ubAhPyoRID8xHiE/GjAhP0TfID+k8SA/qOohP408IT/zCSI/u+sgP/uJID8yxyA/ll4hP369
ID9g7iA/HC4hP6SQID/97SA/eBMhPxL6ID8wSCA/r68gPykYIT/J0CA/QX0gP0hzID9J2B8/
dbwgP1e+IT86iiE/F+khPxtUIT8ckiE/2w8gP1ssIT8L3SA/9aggP6zsIT9pbiA/K0YgPyn5
Hz9uoh8/qAYgPzAQID8vYR8/NnsgPyvFID8qRCA/gZghP60bID+VdyA/yOogP6Y7IT8ZsCA/
tmkfPxxFID+dGyE/D2wgPzZgID/ZLyA/s1EgPz1+ID+ZCiA/AXsfP1m6Hz9fPSA/NQMhP1ZG
ID+WYiA/A5ogP3L3Hz/m3B8/G90fP2MTIT+8AiA/WA4gPz2WID+1qCA/fpMfPxKUHz/afCE/
ep4fPywvID+kbiA/G48gP2YiHz+1lSA/oBQhP3tHID/nQiA/gcQfP1NTHz9k2h4/lewfPy/W
ID/9iCA/NbUfPwP4ID+7yyA/RyAhP7CHID/o8SA/pOIgP6+RID9gHSA/GFwgP28rID9l5yA/
2rsgP/atHz9ycSA/neEeP7MBID+N5x4/LzggP8QmHz/fbCA/PIAfP6AbID+QRSA/nmMfP619
ID+XKx8/QXUgPzI3ID9ELiA/wzAgP152ID9kUiA/njIhPyNeHz/AhCA/k4EgP0WRID/1pyA/
hpAgP+nFHz8YpCA/XskgP0T2ID8XliA/oSkhP7JUIT+ziiE/4ZYfP97fHj/m7B8/GPkfP44g
ID8cFyA/Gq0gP6GIHz8Nxh8/cYcfP0VnHz9GUiA/eYIfP45wHz9iRh8/l48gPz/hHj+ouB8/
UC8gP8DhHj8ZiyA/S20fP+20ID8RQx8/XdUfP3CbHz8zLh8/9Q4gP1voHz97dSA/GEYgPxGw
Hz8oXx8/1+kfPyRZHz/qNSE/91cgP8izHz/ZDB8/tCggP8gRIT9uXSA/zxkfP1q8Hj9Y6h8/
qSogP0KaHz+V8B4/wUAhP79gHz+o9B4/HPEfP6sxHj9Nph8/NSsfP6klID8QeB8//zQfP3KW
Hz/G6iA/DIogPy9vID+BPyA/1e4gP9kBID8L+x8/CkcgP/BGHz/o3h4/tqkfP2fzHz8boB4/
dlQfPyoYID8aACA/NH8gPz2pHj/OGyA/WzcfP4iDHz/WNiA/1ZYfP3iJHz+CciA/TFggP9fE
Hz8Irh8/rP4gP2E8ID8KaR8/mfEfPyI/Hz+0NSA/6gsfPwwBHz8bgR8/elYfPzMhHz9ekR8/
4IQgP24eID+YGh8/qZEgP7FXID9VIyA/YeYfP2qfHz/xch8/pd0eP16tID/PTiA/GHMfP6CJ
Hz88JCA/cXAgPxUuHz/+ISA/96cgP7dzHz+t4x8//zogP3WHID+pBCA/1n8gPxhvHz/VMCA/
QeYfP/4AID9EyB8/p1IgPzfRID8KECA/KlcgP5NhID/kfx8/cFcgPyecID9Fux8/XYMgP1vs
Hz9I0B8/mXsfPwsDHz/ESB8/czEfP/ceID84PiA/OgAfPxgMHz8C7h8/M18fP0eYHj9FiSE/
r+geP/OUHz/Ztx8/M6sfP2luHz+I0x4/52gfP3OiHz/GKB8/qGggP3RaHz+MviA/ecQfPwDS
ID9nOR8/aGsfP370Hz+S0h8/a9MfP6L6Hj+meiA/LbcfP7UPID8pOCA/sfkfP20kHz+vdyA/
XZIfP4inHz8yah8/73ggP0R2ID8V/B4/OicgPyJuHz8yCCA/pA4gP2BgHz9Xwx8/Kj4hPxmx
Hj9dVCE/ZfQgP6fiID/nnh8/dI4hP48PHz8FgiA/yrQfPzzUID87RiA/fhwgP6SLID/nxyA/
+zUgP+rTHz/dmSA/9IogP2EQIT9m0R8/z0cgP5ygID+yJCA/0/QeP0s8ID/BHR8/UKMfP+FF
ID8V0yA/4jAfP8ElHz/kCyA/gp0gP8LJID/OICA/66QgP3TsHz9Twx4/U2ggP00UID/RNiA/
ZbAfP868Hz8cNyE/0rUfP1wIIT9CAyA/APgfPwACIT+gdSA/n+UeP7wbHz9SjR4/LW8gP5eH
ID8w8x4//rseP6twHz8FASA/V2cgP2FDHz8Ejh8/AwYgP6+XHz+LeR8/fwggP6FiID9mfiA/
7/8fP806Hz8DDB8/15QfP/BjHz+/Mh4/DRAgP9a0Hz8v/R8/IoQfP3c7Hz+QVSA/DYUfP63P
Hz8L4B8/epAfP/8kID8SYCA/0ksfPxL/ID8yKh8/a+oePzFfID8L6R8/SjghPyJjHz9mMR8/
1MofP9jlHz/8OCA/0VMhP4X4Hz/kwh8/SKEgP0CmHz+j6h4/tqkfP9GRID+WVyA/dbcfP6AE
IT9SvCE/GvsfP8tkHz+5vyA/qxMgPxhKID94tB8/wbogP0sCID8ypiA/kLYfPw0bHj//jB8/
e1gfP4voID/BSSA/AEwgPxeBHz8e0iA/AIIfP0FgID875B8/SEwgP1EZID+FfyE/PYMfPxL2
ID8ImCA/CNsgPyXDHz+FfSA/ZTIgPy8AIT9PvR8/2LkfP26AID8u3SA/+HAhP01JID/0mx8/
ZAEgP7dnID826R4/9nMhPxP2Hz+slSE/nCkgPxBZID8KdSA/II8gP7srID+gkiA/GFMePyk/
Hz+rmB8/MwIgP1oeID8MKCA/hKcgP+DCID9tLiA/kL8fPyJfID+Ivh4/qLIfPx6jHz9ZmyA/
63cgP2pVID+97x8/IwogP6Z0ID8NUCA/PREgP/w0ID9TXCA/kFAgP7uPID9SwSA/JF8gPxhH
Hz/6TyE/BgQgPxVHHz+pkh8/TskfP0R1Hz+b3SA/Vx8gPyiSID+enB8/l48gP8JBHz88JiA/
94IhPz9PHz8jQx8/QSwgP1PSID9u8B4/0W4gP6NtIT+6XyA/bpYgP39zID8JqyE/0IQhP0Jk
IT8EXyA/ZGEgP+elID8AmSA/t6UfP8H7Hz/cBiA/yNEfP0LUID/p5CE/T0kgP1qyID8uHCA/
9i8gP9KmHz9fwh8/ozsgP6FaHz/HyB8/aq8fP+FNID8tEiE/tfsfP6RIID+nwiA/TdogP7bf
Hz/xLyA/zTggPw5vID+9lB8/+2AhP5cFIT/EcCA/GVIgP7zJHz/c/CA/zugfP+PrHz/bQyE/
V3IgPxpfID/1LiE/vD0gP4iWID+cQyA/OdsgP844ID+RbyA/dIkhP2aBID8aGSI/V1kgPzPc
ID8uwiA/rjYgP01wID9ssCE/CYkgPx8bID9g5SA/xa0fP0w7IT86PiE/F5IgPz/1Hz/g/R8/
4OUfP0OEID+msCA/iEMgP3ZTIT86jyE/OnggP3KTID9L5yA/uhMhP6wsID9SVSA/rjMhP+64
ID+biyE/zdUhP+ONIj+mKyA/7iggP9UWIT++2yE/DJcgP7Y4ID9JNCA/QoQgP22yHz9IASE/
87UgPyFrID/7eh8/3SsgP0gPID9uxCA/TdghP0UGIT/t/SA/gAUgPzL+ID8zOSE/hRMgP0Zl
IT8yTyE/4y8hP6MjIT/w8yA/FaUgPwIbIT9XIiI/liQhP+DnIT+AiiA/WZ4gPwvHID9kfiE/
5UEhP7EjID+dUiE/D1IgP2DFHz8vsiI/4ichPxpvIT/hICE/OXQhP6M2IT8JKSA/m4whP9tW
ID9u3x8/WqghP/KHID9v4iA/vp4gPwCtIT85syA/HRkhPylOID/gYCA/VJEhP4l1IT+HYiA/
jGggPyklIT8sniA/0SQhP9gLIT+t4iA/1nIgPz0lID+1MyI/qwsiP+JTID+9VSA/3XMgPz27
IT9MCyE/+FYgP8SnIT9x6iE/55chPyHLID/BXCE/4mwhP7vEID+IQSA/764gP5EUIT83wCA/
1xghP1KzIT81sR8//dYgPyCnID+bZSE/B18hP5NJIT8GDyE/ZgAhPyc6Ij+EgCE/3uohPwHB
IT9XjSA/nk4hP1bcID+rkSA/piggPwqWIT/XNCA/3KYgP1DDID901CE/RGwgP6BAIT9R3yA/
1U8hP+sxIT9MmCA/NpkhP0hEIT9ydiE/ji0hP2cIIj/jASE/</AssayYData></Step><Step><CommonData><SampleLocation>11</SampleLocation><SampleID></SampleID><SampleGroup></SampleGroup><SampleInfo></SampleInfo><SampleRow>G</SampleRow><SamplePlate>1</SamplePlate><WellType>REGENERATION</WellType><Concentration>-1</Concentration><ConcentrationUnits>µg/ml</ConcentrationUnits><MolarConcentration>-1</MolarConcentration><MolarConcUnits>nM</MolarConcUnits><MolecularWeight>-1</MolecularWeight><Temperature>25</Temperature><StartTime>7181031</StartTime><AssayTime>5</AssayTime></CommonData><FlowRate>1000</FlowRate><StepType>KREGENERATION</StepType><StepName>Regeneration</StepName><StepStatus>OK</StepStatus><ActualTime>5.00005</ActualTime><CycleTime>0.2</CycleTime><AssayXData Points="25">nx88RdIiPEUBJjxFOSk8RWgsPEWfLzxF0jI8RQU2PEU5OTxFbDw8RZ8/PEXSQjxFBUY8RTlJ
PEVsTDxFn088RdJSPEUFVjxFOVk8RWxcPEWfXzxF0mI8RQVmPEU5aTxFbGw8RQ==</AssayXData><AssayYData Points="25">oKoIwP45E8Dt6RjASlsdwOC5IMCNXyPAt5MlwKpfJ8AhbCnAUy4rwNlsLMBliS3AbZUuwG31
L8AswTDA9aoxwFl/MsCKozPA0OEzwG+DNMBVNTXAG/Y1wDXDNsAl6TbAi0Y3wA==</AssayYData></Step><Step><CommonData><SampleLocation>12</SampleLocation><SampleID></SampleID><SampleGroup></SampleGroup><SampleInfo></SampleInfo><SampleRow>G</SampleRow><SamplePlate>1</SamplePlate><WellType>NEUTRALIZATION</WellType><Concentration>-1</Concentration><ConcentrationUnits>µg/ml</ConcentrationUnits><MolarConcentration>-1</MolarConcentration><MolarConcUnits>nM</MolarConcUnits><MolecularWeight>-1</MolecularWeight><Temperature>25</Temperature><StartTime>7196963</StartTime><AssayTime>5</AssayTime></CommonData><FlowRate>1000</FlowRate><StepType>KREGENERATION</StepType><StepName>Regeneration</StepName><StepStatus>OK</StepStatus><ActualTime>5.00298</ActualTime><CycleTime>0.2</CycleTime><AssayXData Points="25">n288Rc5yPEUBdjxFNXk8RWh8PEWbfzxFzoI8RQGGPEU5iTxFbIw8RZuPPEXSkjxFAZY8RTmZ
PEWVnDxFn588Rc6iPEUFpjxFNak8RWisPEWfrzxFzrI8RQW2PEVJuTxFeLw8RQ==</AssayXData><AssayYData Points="25">2bGfPsH6nz71I6w+nKq4PtZjvz4z28Y+rnLQPgP60j62C9g+VvXbPmTg3z78qeM+neLlPrS3
6D7ezek+OpHrPjJu7T5YG/E+CC7zPnLx9D4qI/U+ID75PkEW+D4gBfk+nS76Pg==</AssayYData></Step><Step><CommonData><SampleLocation>11</SampleLocation><SampleID></SampleID><SampleGroup></SampleGroup><SampleInfo></SampleInfo><SampleRow>G</SampleRow><SamplePlate>1</SamplePlate><WellType>REGENERATION</WellType><Concentration>-1</Concentration><ConcentrationUnits>µg/ml</ConcentrationUnits><MolarConcentration>-1</MolarConcentration><MolarConcUnits>nM</MolarConcUnits><MolecularWeight>-1</MolecularWeight><Temperature>25</Temperature><StartTime>7213020</StartTime><AssayTime>5</AssayTime></CommonData><FlowRate>1000</FlowRate><StepType>KREGENERATION</StepType><StepName>Regeneration</StepName><StepStatus>OK</StepStatus><ActualTime>5.00005</ActualTime><CycleTime>0.2</CycleTime><AssayXData Points="25">q788Rd7CPEURxjxFRck8RXTMPEWrzzxF3tI8RQ3WPEVB2TxFeNw8RaffPEXe4jxFEeY8RUXp
PEV07DxFq+88Rd7yPEUR9jxFRfk8RXj8PEWn/zxF3gI9RREGPUVBCT1FeAw9RQ==</AssayXData><AssayYData Points="25">yaUcwLUNJsCP/inAMZEswNKMLsCFQzDAU2AxwLtvMsAKozPAF6o0wFBlNcD/3DXAwKU2wLiJ
N8BLzDfA5kQ4wF3wOMAtHTnARb45wH4jOsDKYDrAO986wI0lO8AeozvAXq07wA==</AssayYData></Step><Step><CommonData><SampleLocation>12</SampleLocation><SampleID></SampleID><SampleGroup></SampleGroup><SampleInfo></SampleInfo><SampleRow>G</SampleRow><SamplePlate>1</SamplePlate><WellType>NEUTRALIZATION</WellType><Concentration>-1</Concentration><ConcentrationUnits>µg/ml</ConcentrationUnits><MolarConcentration>-1</MolarConcentration><MolarConcUnits>nM</MolarConcUnits><MolecularWeight>-1</MolecularWeight><Temperature>25</Temperature><StartTime>7228981</StartTime><AssayTime>5</AssayTime></CommonData><FlowRate>1000</FlowRate><StepType>KREGENERATION</StepType><StepName>Regeneration</StepName><StepStatus>OK</StepStatus><ActualTime>4.99907</ActualTime><CycleTime>0.2</CycleTime><AssayXData Points="25">qw89RdoSPUURFj1FQRk9RXQcPUWnHz1F2iI9RQ0mPUVpKT1FdCw9RacvPUXaMj1FDTY9RUE5
PUV0PD1Fpz89RdpCPUUNRj1FQUk9RXRMPUWnTz1F2lI9RQ1WPUVBWT1FdFw9RQ==</AssayXData><AssayYData Points="25">MpOxPuaNrT6NT7g+IRLEPj9VzT7wttY+W5PbPjds4j73h+U+pZbqPjt17T4H9/E+Y3XzPuth
+T6IC/s+H8L7PtGL/T7TqQA/JEEBP7GxAT9bxwI/QZsCPwopBD8GcQU/ulgFPw==</AssayYData></Step><Step><CommonData><SampleLocation>11</SampleLocation><SampleID></SampleID><SampleGroup></SampleGroup><SampleInfo></SampleInfo><SampleRow>G</SampleRow><SamplePlate>1</SamplePlate><WellType>REGENERATION</WellType><Concentration>-1</Concentration><ConcentrationUnits>µg/ml</ConcentrationUnits><MolarConcentration>-1</MolarConcentration><MolarConcUnits>nM</MolarConcUnits><MolecularWeight>-1</MolecularWeight><Temperature>25</Temperature><StartTime>7245096</StartTime><AssayTime>5</AssayTime></CommonData><FlowRate>1000</FlowRate><StepType>KREGENERATION</StepType><StepName>Regeneration</StepName><StepStatus>OK</StepStatus><ActualTime>4.99907</ActualTime><CycleTime>0.2</CycleTime><AssayXData Points="25">p189RdZiPUUJZj1FPWk9RXBsPUWjbz1F2nI9RQl2PUU9eT1FcHw9RaN/PUXWgj1FCYY9RT2J
PUVwjD1Fs489RdaSPUUNlj1FQZk9RXCcPUWnnz1F1qI9RQ2mPUU9qT1FcKw9RQ==</AssayXData><AssayYData Points="25">FA8dwEoAJ8CtvirAQKgtwL1mL8AayjDA7xMywJ0hM8CPDjTAY6s0wEHTNcAVKjbAs9U2wBNU
N8AwFTjAKls4wEnzOMDeGjnArJQ5wEneOcCvjjrALa06wHLQOsAgEDvARXc7wA==</AssayYData></Step><Step><CommonData><SampleLocation>12</SampleLocation><SampleID></SampleID><SampleGroup></SampleGroup><SampleInfo></SampleInfo><SampleRow>G</SampleRow><SamplePlate>1</SamplePlate><WellType>NEUTRALIZATION</WellType><Concentration>-1</Concentration><ConcentrationUnits>µg/ml</ConcentrationUnits><MolarConcentration>-1</MolarConcentration><MolarConcUnits>nM</MolarConcUnits><MolecularWeight>-1</MolecularWeight><Temperature>25</Temperature><StartTime>7261205</StartTime><AssayTime>5</AssayTime></CommonData><FlowRate>1000</FlowRate><StepType>KREGENERATION</StepType><StepName>Regeneration</StepName><StepStatus>OK</StepStatus><ActualTime>4.99907</ActualTime><CycleTime>0.2</CycleTime><AssayXData Points="25">o689ReKyPUUJtj1FPbk9RXC8PUWfvz1F1sI9RQnGPUU5yT1FbMw9RZ/PPUXW0j1FBdY9RTnZ
PUVs3D1Fn989RdLiPUUF5j1FOek9RXDsPUWj7z1F1vI9RQX2PUU9+T1FbPw9RQ==</AssayXData><AssayYData Points="25">C2DGPnHUxT7Wps4+K7zbPoCA5T5Iqus+cbjwPlGf+T7iNPw+KY//PhSeAj+XJAU/VfYEP5qJ
Bz+WjAc/rPMJP2CUCz8cLAs/B1sLP/WmDT9QkQ4/nHUOP1USED9FLBA/gt0QPw==</AssayYData></Step></KineticsData></ExperimentResults>
