# Supplementary material for: Functional development of a V3/glycan-specific broadly neutralizing antibody isolated from a case of HIV superinfection
Source: eLife. 2021 Jul 15;10:e68110. doi: 10.7554/eLife.68110 (PMC8376252; doi:10.7554/eLife.68110)
Supplement: Figure 2—source data 2. [file elife-68110-fig2-data2.zip › QA013.2 Dbl Ref_21.02.04/02.04.21/QA013.2 Lineage Replicates_21.02.04/210204_007.frd]

<?xml version="1.0" encoding="UTF-8" standalone="yes"?>
<ExperimentResults><ExperimentInfo Name="QA013.2 Lineage Replicates_21.02.04"><ExpDescription></ExpDescription><RTDVersion>2.0</RTDVersion><RunID>BA674985-94F7-42A7-A5A3-05A7B3DC47DF</RunID><ExperimentType>KINETICS</ExperimentType><ExperimentSubType>KBASIC</ExperimentSubType><StartDateTime>2021-02-04T14:31:12</StartDateTime><MachineName>886RGX1</MachineName><UserName>Labuser</UserName><LotNumber></LotNumber><PlateName>210204</PlateName><PlateName2></PlateName2><SensorName>G5</SensorName><SensorPlate>1</SensorPlate><SensorType>AHC (Anti-hIgG Fc Capture)</SensorType><SensorRole>LIGAND</SensorRole><SensorInfo></SensorInfo><WritingSW>DataAcquisition.exe 11.1.2.24</WritingSW><InstrumentType>OctetRED96</InstrumentType><InstrumentSerial>FB-50183</InstrumentSerial><InstrumentFW></InstrumentFW><IntegrationTime>3.5</IntegrationTime><DSPType>CPF</DSPType><DSPStitching>1</DSPStitching><HasManifest>1</HasManifest><InfoHash>1811479413</InfoHash></ExperimentInfo><AssayParamsInfo/><KineticsData><Step><CommonData><SampleLocation>1</SampleLocation><SampleID></SampleID><SampleGroup></SampleGroup><SampleInfo></SampleInfo><SampleRow>G</SampleRow><SamplePlate>1</SamplePlate><WellType>BUFFER</WellType><Concentration>-1</Concentration><ConcentrationUnits>µg/ml</ConcentrationUnits><MolarConcentration>-1</MolarConcentration><MolarConcUnits>nM</MolarConcUnits><MolecularWeight>-1</MolecularWeight><Temperature>25</Temperature><StartTime>0</StartTime><AssayTime>60</AssayTime></CommonData><FlowRate>1000</FlowRate><StepType>BASELINE</StepType><StepName>Baseline</StepName><StepStatus>OK</StepStatus><ActualTime>60</ActualTime><CycleTime>0.2</CycleTime><AssayXData Points="300">AAAAAM3MTD7NzMw+mpkZP0SLTD8AAIA/mpmZPzMzsz8IrMw/ZmbmPwAAAEBqvAxAN4kZQGZm
JkAzMzNAAABAQM3MTECamVlAZmZmQNEic0Ce739AZmaGQM3MjEAzM5NAaJGZQAAAoEA1XqZA
zcysQDMzs0BokblAAADAQGZmxkDNzMxAMzPTQJqZ2UAAAOBANV7mQJzE7EAzM/NAmpn5QAAA
AEEzMwNBZmYGQYGVCUG0yAxB5/sPQTMzE0FmZhZBmpkZQc3MHEHn+x9BMzMjQWZmJkGamSlB
tMgsQQAAMEEbLzNBZmY2QZqZOUG0yDxBAABAQRsvQ0FOYkZBgZVJQbTITEHn+09BMzNTQU5i
VkGamVlBzcxcQef7X0EzM2NBZmZmQZqZaUG0yGxBAABwQTMzc0FOYnZBmpl5QbTIfEEAAIBB
jZeBQScxg0HByoRBZmaGQQAAiEGamYlBMzOLQcHKjEFmZo5BAACQQZqZkUEnMZNBzcyUQWZm
lkEAAJhBjZeZQTMzm0HNzJxBZmaeQQAAoEGamaFBMzOjQc3MpEFaZKZB9P2nQZqZqUEzM6tB
wcqsQWZmrkEAALBBmpmxQTMzs0HNzLRBZma2QfT9t0GamblBMzO7QcHKvEFmZr5B9P2/QY2X
wUEnMcNBzczEQWZmxkEAAMhBmpnJQTMzy0HNzMxBZmbOQfT9z0GNl9FBMzPTQc3M1EFaZNZB
9P3XQY2X2UEnMdtBzczcQVpk3kEAAOBBmpnhQScx40HByuRBZmbmQfT950GNl+lBJzHrQc3M
7EFaZO5BGQTwQY2X8UEzM/NBzcz0QWZm9kH0/fdBmpn5QScx+0HNzPxBZmb+QQAAAELNzABC
mpkBQmZmAkIzMwNCAAAEQs3MBEKTmAVCYGUGQi0yB0IAAAhCx8sIQpqZCUJmZgpCMzMLQgAA
DELHywxCmpkNQmBlDkIzMw9C+v4PQsfLEEKTmBFCYGUSQi0yE0ISAxRCx8sUQpqZFUJmZhZC
LTIXQgAAGELNzBhCmpkZQmBlGkItMhtCAAAcQs3MHEKTmB1CYGUeQi0yH0IAACBCzcwgQpOY
IUJgZSJCLTIjQvr+I0LNzCRCk5glQmBlJkIzMydC+v4nQsfLKEKamSlCZmYqQjMzK0L6/itC
x8ssQpqZLUJmZi5CLTIvQgAAMELNzDBCmpkxQmBlMkItMjNCAAA0QsfLNEKTmDVCYGU2QjMz
N0L6/jdCzcw4QpOYOUJmZjpCMzM7QgAAPELNzDxCk5g9QmBlPkItMj9CAABAQsfLQEKamUFC
YGVCQjMzQ0L6/kNCx8tEQpOYRUJgZUZCLTJHQgAASELHy0hCk5hJQmZmSkIzM0tC+v5LQsfL
TEKTmE1CYGVOQjMzT0L6/k9Cx8tQQpqZUUJmZlJCLTJTQvr+U0LHy1RCmplVQmZmVkItMldC
AABYQs3MWEKamVlCYGVaQjMzW0L6/ltCzcxcQpqZXUJgZV5CLTJfQgAAYELHy2BCk5hhQmBl
YkItMmNCAABkQtnOZEKamWVCZmZmQnc+Z0L6/mdCzcxoQpOYaUJgZWpCLTJrQgAAbELHy2xC
mpltQmBlbkIzM29C</AssayXData><AssayYData Points="300">AAAAAJ+VAjs3SKI7DalnOclnVDobWtQ7om04OxQMyDu9/vM7R1kcO8UtIzwkHdE71FKrO9pL
5zv6cjM8DxOVO5233zuvX+o75kroOyvLxzt4Xxc8NJqyOyMYCTyAUyE8R0fTO3b1zTudjOM7
ZQ4YPL9adTsPbPw7il7uO5HKEDxgfyY8LN3bO0kiGzwNEg489hoUPAvwKTyymBE8KJMyPI8p
SDzz1y88jiI4PBMvNTyIMyA8bn4xPKG0ETxAbVA8MlYcPBD0IDxzWlg8B/RyPFcuMjwokUs8
IRwbPE41TjxiiFk8h0snPMIkOTz8Cns87YQ0PNjgPzxf30Q8XuBUPOZlSTwbnjk8H/YvPNnO
LTxmdG886w1JPJp+VTxBrkw8FSpUPCPMRTzTiX48MpdRPG2rSjzTTV886eY+PH4wgDzuF048
gaaWPLyieTwdRBA8w+OHPEvSUDxrOoM8QtaKPFzahjwf8Eo8BCFCPCBPZDyzypM8/zWIPNzu
kDwrOng8bilxPPCVhzzyJ4I8r3xkPKidczzdMI88+pNsPNCgezznPKQ8L2aZPN7Ogzw4eWg8
ZCuQPBcPhTwpzIA8oJtvPCrokzzpvFk8aZqNPJjejTz56XU8VHSFPIz3qTyA/ZE8zo+KPM/m
pjyFenQ8xgV7PB+lcDxegZY8mAJ2PA6OrTwmrYU8X9CTPGKCqjy1JKY8xf2ePDbYszzyhLo8
QB/TPEA3fTzcn308lUN+PCsPmDxeHJ082TpiPCX/bDzJ/ao87gFlPNILrjxY1o089qehPDiY
ujzcfLk8JdOkPIbqmDwGKYQ863iTPKmqezyE96A86WuzPCiroDymp7I8r9u4PGVW1jwjbk48
mVqhPDHUkjyno5w87AjSPGbxxzxfjpk8zwGrPPRSpDzB0Ko8bT+MPG4Eijxezag8g9mHPFfs
szxCENA81pqtPPZCqDzaJrw8VwTBPO2mvjzTM8A805mlPErNnTzPG6g89YK3PD/bnjzbe6I8
yPuuPJyqkjzd/LI8GrSoPJZWijz1zqI8qZqEPJGljjyhFVs84duwPGrkrTwFOs88mYCZPAYK
ozyDvMY8Kn+7PCT6qTx3lbw8OqjEPJhVlzwGorI8zJOjPAM+vDwzFcQ8l/moPKaJlDxZc7M8
jNS7PB5wsjxkh5g8xYmzPK1dpzzKBK48ONO9PJ8YsjwqTqE8OSGpPIrXzzwYRao8dFy1PMAu
sTx46ss8dw7WPD2SrTzG/Mw8ACicPHeExTxVMck87MSWPEeBvjzqGak8wWnRPKRi3zzhR7U8
zGjDPLOn1zzV4rw89drBPPvIwzyWALg89Bu7PNQv0Dw5s788Vl2uPBZAwzwz4M88c0moPEJj
3TwxCLg8fJ28PPt0wjyx57k8qnPHPPT0uDxpGbc81tPlPDfWsjxbp848mIS9PHcAtTw4lcE8
vmipPGatuDzb/Nc8kIyrPIz1vTxhhM08WYC4PKxwqTz4T7M88YnXPJkWvTxyXOo88EK+PKUh
qDxJZ8Y8q7i6PMWgozxEONI8uyvVPF9RuDyMYgQ94fXSPOG42TyzCMk8HHP1PPl4ujx2Ib08
Z3/sPKupxjzk67Y8</AssayYData></Step><Step><CommonData><SampleLocation>11</SampleLocation><SampleID></SampleID><SampleGroup></SampleGroup><SampleInfo></SampleInfo><SampleRow>G</SampleRow><SamplePlate>1</SamplePlate><WellType>REGENERATION</WellType><Concentration>-1</Concentration><ConcentrationUnits>µg/ml</ConcentrationUnits><MolarConcentration>-1</MolarConcentration><MolarConcUnits>nM</MolarConcUnits><MolecularWeight>-1</MolecularWeight><Temperature>25</Temperature><StartTime>91144</StartTime><AssayTime>5</AssayTime></CommonData><FlowRate>1000</FlowRate><StepType>KREGENERATION</StepType><StepName>Regeneration</StepName><StepStatus>OK</StepStatus><ActualTime>5.012</ActualTime><CycleTime>0.2</CycleTime><AssayXData Points="25">AABwQs3McEKamXFCZmZyQi0yc0IAAHRCx8t0QpqZdUJmZnZCMzN3QgAAeEIE1nhCmpl5QmBl
ekIzM3tCAAB8QsfLfEKTmH1CZmZ+QjMzf0IAAIBCZmaAQs3MgEIzM4FCvp+BQg==</AssayXData><AssayYData Points="25">TbtFwIjyVMDXQ17ALKpkwNGOacCfvm3Aal1xwPJvdMA+gXfA3sx5wI4AfMD3D37ADLF/wKKs
gMB3noHA1iaCwH//gsDgnoPA5y2EwKLqhMDuTYXAT+GFwLFBhsBZ1IbA2RGHwA==</AssayYData></Step><Step><CommonData><SampleLocation>12</SampleLocation><SampleID></SampleID><SampleGroup></SampleGroup><SampleInfo></SampleInfo><SampleRow>G</SampleRow><SamplePlate>1</SamplePlate><WellType>NEUTRALIZATION</WellType><Concentration>-1</Concentration><ConcentrationUnits>µg/ml</ConcentrationUnits><MolarConcentration>-1</MolarConcentration><MolarConcUnits>nM</MolarConcUnits><MolecularWeight>-1</MolecularWeight><Temperature>25</Temperature><StartTime>107057</StartTime><AssayTime>5</AssayTime></CommonData><FlowRate>1000</FlowRate><StepType>KREGENERATION</StepType><StepName>Regeneration</StepName><StepStatus>OK</StepStatus><ActualTime>5</ActualTime><CycleTime>0.2</CycleTime><AssayXData Points="25">JAaCQopsgkLx0oJC1DiDQr6fg0KhBYRCimyEQvHShEJXOYVCvp+FQqEFhkKKbIZCbtKGQlc5
h0I7n4dCJAaIQopsiELx0ohCVzmJQjufiUKhBYpCB2yKQm7SikJXOYtCvp+LQg==</AssayXData><AssayYData Points="25">piMIv8ePA79y6vq+FsrrvgJO4L5jTti+S/HOviGcxL7mF8C+/uW6vrIktr6c67G+EUmsvi/i
qL43Iqe+MeWlvhb0nr5Qup6+Tc6Zvs7vlb4es5O+Pr6Svg2akL4Di42+duiMvg==</AssayYData></Step><Step><CommonData><SampleLocation>11</SampleLocation><SampleID></SampleID><SampleGroup></SampleGroup><SampleInfo></SampleInfo><SampleRow>G</SampleRow><SamplePlate>1</SamplePlate><WellType>REGENERATION</WellType><Concentration>-1</Concentration><ConcentrationUnits>µg/ml</ConcentrationUnits><MolarConcentration>-1</MolarConcentration><MolarConcUnits>nM</MolarConcUnits><MolecularWeight>-1</MolecularWeight><Temperature>25</Temperature><StartTime>123268</StartTime><AssayTime>5</AssayTime></CommonData><FlowRate>1000</FlowRate><StepType>KREGENERATION</StepType><StepName>Regeneration</StepName><StepStatus>OK</StepStatus><ActualTime>5</ActualTime><CycleTime>0.2</CycleTime><AssayXData Points="25">JQaMQotsjELy0oxCWDmNQr+fjUIlBo5Ci2yOQm/SjkJYOY9Cv5+PQiUGkEKLbJBC8tKQQlg5
kUK/n5FCJQaSQotskkLy0pJCazyTQr+fk0IlBpRCi2yUQvLSlEJYOZVCv5+VQg==</AssayXData><AssayYData Points="25">vpRlwIBjcsBzxnjAgzN8wJl8f8CB6oDALPWBwK3NgsBJeoPAUySEwGi0hMCPWoXAd+qFwCRj
hsACw4bALhmHwLORh8Aa6IfAKiGIwD+1iMBw1ojA9RaJwAZnicCbi4nAitCJwA==</AssayYData></Step><Step><CommonData><SampleLocation>12</SampleLocation><SampleID></SampleID><SampleGroup></SampleGroup><SampleInfo></SampleInfo><SampleRow>G</SampleRow><SamplePlate>1</SamplePlate><WellType>NEUTRALIZATION</WellType><Concentration>-1</Concentration><ConcentrationUnits>µg/ml</ConcentrationUnits><MolarConcentration>-1</MolarConcentration><MolarConcUnits>nM</MolarConcUnits><MolecularWeight>-1</MolecularWeight><Temperature>25</Temperature><StartTime>139352</StartTime><AssayTime>5</AssayTime></CommonData><FlowRate>1000</FlowRate><StepType>KREGENERATION</StepType><StepName>Regeneration</StepName><StepStatus>OK</StepStatus><ActualTime>5</ActualTime><CycleTime>0.2</CycleTime><AssayXData Points="25">JQaWQotslkJv0pZCWDmXQjyfl0IlBphCi2yYQvLSmEJYOZlCv5+ZQiUGmkKLbJpC8tKaQlg5
m0K/n5tCJQacQotsnELy0pxCWDmdQr+fnUIlBp5Ci2yeQvLSnkJYOZ9Cv5+fQg==</AssayXData><AssayYData Points="25">x6UEvwRR/r4je/K+3djjvmOE2b6L5M6+mdzGvt2Dw778x7m+u2G3vq3ur77GOqy+lMOpvogQ
pL6XWaK+H7yevlSenb6LwZm+iOuUvggTlb7y1pG+LXmPvv+Li76XtYu+DvWKvg==</AssayYData></Step><Step><CommonData><SampleLocation>11</SampleLocation><SampleID></SampleID><SampleGroup></SampleGroup><SampleInfo></SampleInfo><SampleRow>G</SampleRow><SamplePlate>1</SamplePlate><WellType>REGENERATION</WellType><Concentration>-1</Concentration><ConcentrationUnits>µg/ml</ConcentrationUnits><MolarConcentration>-1</MolarConcentration><MolarConcUnits>nM</MolarConcUnits><MolecularWeight>-1</MolecularWeight><Temperature>25</Temperature><StartTime>155465</StartTime><AssayTime>5</AssayTime></CommonData><FlowRate>1000</FlowRate><StepType>KREGENERATION</StepType><StepName>Regeneration</StepName><StepStatus>OK</StepStatus><ActualTime>5</ActualTime><CycleTime>0.2</CycleTime><AssayXData Points="25">JgagQoxsoELy0qBC4jqhQsCfoUImBqJCjGyiQvLSokJYOaNCPJ+jQiYGpEKMbKRCcNKkQtY4
pUI8n6VCJgamQoxspkLy0qZC1jinQsCfp0ImBqhCjGyoQvLSqELWOKlCwJ+pQg==</AssayXData><AssayYData Points="25">qVNnwIQgdcAd1nrA+9V+wODHgMAezYHAdpKCwAhvg8A5LITAxM2EwOhGhcDv2oXAYg2GwK2b
hsDp9IbAJFGHwGbJh8AV+ofAiiWIwIGciMCBBInAzuCIwORIicCeionAd6GJwA==</AssayYData></Step><Step><CommonData><SampleLocation>12</SampleLocation><SampleID></SampleID><SampleGroup></SampleGroup><SampleInfo></SampleInfo><SampleRow>G</SampleRow><SamplePlate>1</SamplePlate><WellType>NEUTRALIZATION</WellType><Concentration>-1</Concentration><ConcentrationUnits>µg/ml</ConcentrationUnits><MolarConcentration>-1</MolarConcentration><MolarConcUnits>nM</MolarConcUnits><MolecularWeight>-1</MolecularWeight><Temperature>25</Temperature><StartTime>171546</StartTime><AssayTime>5</AssayTime></CommonData><FlowRate>1000</FlowRate><StepType>KREGENERATION</StepType><StepName>Regeneration</StepName><StepStatus>OK</StepStatus><ActualTime>5</ActualTime><CycleTime>0.2</CycleTime><AssayXData Points="25">JgaqQglsqkJw0qpCWTmrQj2fq0KjBaxCCWysQnDSrEJZOa1CwJ+tQqMFrkIJbK5CcNKuQtY4
r0LAn69CowWwQglssEJw0rBC1jixQj2fsUKjBbJCCWyyQvPSskLWOLNCwJ+zQg==</AssayXData><AssayYData Points="25">xRrwvl+i8L6wsOG+JUjRvnS2x76xWL++iAW4vgLAr76H/Km+w9qjvv/Cnr4ZCpq+c86WvsPG
lL6d2o6+OMWNvk9/ir5G7oe+qbSGvp1jgr7ZgH++jGd2vsoJdb5QzXG+yHxsvg==</AssayYData></Step><Step><CommonData><SampleLocation>1</SampleLocation><SampleID></SampleID><SampleGroup></SampleGroup><SampleInfo></SampleInfo><SampleRow>G</SampleRow><SamplePlate>1</SamplePlate><WellType>BUFFER</WellType><Concentration>-1</Concentration><ConcentrationUnits>µg/ml</ConcentrationUnits><MolarConcentration>-1</MolarConcentration><MolarConcUnits>nM</MolarConcUnits><MolecularWeight>-1</MolecularWeight><Temperature>25</Temperature><StartTime>186406</StartTime><AssayTime>60</AssayTime></CommonData><FlowRate>1000</FlowRate><StepType>BASELINE</StepType><StepName>Baseline</StepName><StepStatus>OK</StepStatus><ActualTime>60</ActualTime><CycleTime>0.2</CycleTime><AssayXData Points="300">Jga0QoxstEJw0rRCWTm1QsCftUKjBbZCjGy2QvPStkJZObdCPZ+3QqMFuEKMbLhC89K4Qlk5
uULAn7lCowW6QoxsukJw0rpCWTm7Qj2fu0ImBrxCjGy8QvPSvELWOL1CPJ+9QqMFvkKMbL5C
89K+Qlk5v0LAn79CJgbAQoxswELz0sBCWTnBQsCfwUImBsJCjGzCQvPSwkJZOcNCPJ/DQqMF
xEKMbMRCcNLEQmY7xUI8n8VCJgbGQglsxkKh2sZCWTnHQsCfx0KjBchCjGzIQnDSyELWOMlC
wJ/JQqMFykKMbMpCcNLKQlk5y0I8n8tCJgbMQglszELz0sxCWTnNQsCfzUImBs5CjGzOQvPS
zkLWOM9CwJ/PQiYG0EIJbNBCcNLQQlk50ULAn9FCowXSQgls0kLz0tJCWTnTQsCf00KjBdRC
jGzUQvPS1ELWONVCwJ/VQqMF1kKMbNZC89LWQtY410I8n9dCJgbYQoxs2EJw0thCWTnZQjyf
2UKjBdpCjGzaQnDS2kLWONtCPJ/bQqMF3EKMbNxCcNLcQlk53UI8n91CowXeQgls3kLz0t5C
1jjfQjyf30ImBuBCCWzgQnDS4EJZOeFCwJ/hQiYG4kIJbOJCcNLiQtY440I8n+NCJgbkQgls
5EJw0uRCWTnlQsCf5UKjBeZCCWzmQvPS5kJZOedCPJ/nQqMF6EIJbOhC89LoQlk56ULAn+lC
JgbqQoxs6kJw0upCWTnrQjyf60KjBexCjGzsQvPS7ELWOO1CwJ/tQiYG7kKMbO5CcNLuQlk5
70I8n+9CJgbwQoxs8EJw0vBCWTnxQsCf8UKjBfJCCWzyQvPS8kLWOPNCwJ/zQqMF9EKMbPRC
89L0Qlk59ULAn/VCowX2Qgps9kLz0vZCWTn3Qjyf90ImBvhCjGz4QvPS+EJZOflCwJ/5QiYG
+kIKbPpC89L6Qlk5+0LAn/tCJgb8Qgps/ELz0vxCWTn9Qjyf/UImBv5CjGz+QvPS/kLWOP9C
wJ//QhMDAENGNgBDeWkAQ2ucAEOezwBDEwMBQ0Y2AUN5aQFDrZwBQ57PAUMTAwJDBTYCQzhp
AkNrnAJD4M8CQ9ECA0NGNgNDOGkDQ62cA0OezwNDEwMEQwU2BEM4aQRDa5wEQ+DPBEMTAwVD
BTYFQ3lpBUNrnAVDns8FQ9ECBkMFNgZDOGkGQ62cBkPgzwZDEwMHQwU2B0M4aQdDa5wHQ+DP
B0PRAghDRjYIQ3lpCEOtnAhD4M8IQxMDCUNGNglDOGkJQ62cCUPgzwlDEwMKQwU2CkM4aQpD
a5wKQ57PCkMTAwtDBTYLQ3lpC0NrnAtD4M8LQxMDDEMFNgxDOGkMQ62cDEOezwxD1wMNQ0Y2
DUM4aQ1Da5wNQ57PDUPRAg5DBTYOQ7tpDkOtnA5Dns8OQ9ECD0NGNg9DeWkPQ2ucD0Oezw9D
0QIQQwU2EEM4aRBDa5wQQ+DPEEPRAhFDBTYRQzhpEUNrnBFD4M8RQ9ECEkNGNhJDOGkSQ2uc
EkOezxJD0QITQwU2E0N5aRNDa5wTQ57PE0PRAhRDBTYUQ3lpFENrnBRD4M8UQ9ECFUMFNhVD
OGkVQ2ucFUPgzxVD</AssayXData><AssayYData Points="300">sJAwvqplML7ilCq+8fEpvq8iKL5kTim+XDQmvmjwI75hJSW+z8khvtVAHL6THR2+dMEZvoGE
Ib5dnhq+sIMXvneyGL7gwha+sLASvlBCEr5ukhG+iDsPvsHqDr4FvBO+IlEKvpghC75lXw2+
bZ4HvlOWCL525Aa+dFgJvmH6Bb5XGQa+9UcHvt1sAb4OjAC+Yu/+vcZX/73xqwG+aUv9vbyN
/724fO69UQf/vYLe872H6fW9d3HuvVcs771yG/q9nKHnvdc15r257Oq9JCfkvXaS5b0ONd+9
zOPhvX+75L2JJeS98Kjivbj33L0R49+9tTDevawA2b24Ute9n4HRvXVK1r3lldi9VfjGvWwO
0r3vBMa95u/MvXAC1b2yj8y9q8PKvUhMwr1hGMG95GnFvcZHxb2hOMK9nefBvfFkuL1srsK9
8mLCvdPuwb3JmMO9Ivmyvdh8vb3C/r69aR+tvc8zyL3kRLm9WLa0vQ2arL3kZbK9vzSvvV/W
q71kia692ZGvve4GqL3KL6W9KYWpvWYvpL0RFqS9SlWpvXYepb2v6KC99RqkvcE1p72quZ+9
pxebvdfXl72KjZu9pz6gvX2Gnb28F5W98d6WvTBjlr2CSJO93seaveQXlL0aC4y9nTGPvU0F
jb3QpZC95uKSvSghkr17koa9GMSMvfwVk71HeJO9zcOGvd5Uh707Eoi9oySDvR+bjL3n74a9
y3Z+vbIai73mpYq9BA+EvRfUfb34QHu9GKJ+vTDVfb1pj269cGSAvas4h719aX69cktvvZmX
c71PEVm9nkllvSilb70YnWW9ZlpvvYk6Y73tFV+9AZVtvYuUbb0b9GO91Jtzvfq1ar2l1Ga9
drlWvc1gVr3eEGG9QiJQvVv0TL3xg0q99yNmvR4mXb1RX0i9E+ROvX6aR73uKkq9xgZVvRoy
SL0OsEe9cfZGvcwkVL2cfUW9lj5FvU6vQ71od0q9IM42vTEiOL1qSke9yWNAvRNVLb1IBDu9
ZPE9vRK0LL3euTy9HycrvWpOPL3hZTm91vAkvUIDKb2ndye9Dz03vc40ML3VdTW9wJkrvTP5
Lb1+kCy9fdojvYFmMb30hxu9XyoVvSKcHr1ery+9PYIevVFwIr096iS9VlAQvY87Eb3y4xi9
BIUdvTU6Ir02shy9TKcLvSYdDr2Zzfq8VL8KvVvHHL1HehC9WhMOvdBCCr0jkga96mQGvaTv
Fb2kSfe8gK8HvUeEGb0GjOe8nQMRvWlGAr1wwPS88bgAvYbF+bzs2gS97M3qvNYU8Lzi/Ou8
nrf7vEk3/7xwi8W8NqQKvWMz7LyKY/m8vkinvCVNtrxZcci8TUrTvKwR87zZlM28RbDLvHsg
87ytTL+8yL7FvNwExbwovLy8KdPHvDPzr7xRMOK83g3FvA+OsrzjCKO8EuuevCzjs7wTUqe8
GZa8vB13try5LLy8o72KvO0Bvbwa5rW85seovPVsj7xWY8G8ybfFvFhLqrwvy5K8Cy24vHQ6
w7zY2Z28SxGGvCQQrbwCBb28P+WovMeDqLxYYIK8Lv5uvMN7qLxO8KK8+JSAvAwJW7xz5oq8
6JB9vGsOkLwmgWG8</AssayYData></Step><Step><CommonData><SampleLocation>2</SampleLocation><SampleID>QA013.2 G0/Lmat</SampleID><SampleGroup></SampleGroup><SampleInfo></SampleInfo><SampleRow>G</SampleRow><SamplePlate>1</SamplePlate><WellType>KLOAD</WellType><Concentration>10</Concentration><ConcentrationUnits>µg/ml</ConcentrationUnits><MolarConcentration>-1</MolarConcentration><MolarConcUnits>nM</MolarConcUnits><MolecularWeight>-1</MolecularWeight><Temperature>25</Temperature><StartTime>251769</StartTime><AssayTime>80</AssayTime></CommonData><FlowRate>600</FlowRate><StepType>LOADING</StepType><StepName>Loading</StepName><StepStatus>OK</StepStatus><ActualTime>80</ActualTime><CycleTime>0.2</CycleTime><AssayXData Points="400">EwMWQ0Y2FkM4aRZDrZwWQ+DPFkMTAxdDBTYXQzhpF0NrnBdDns8XQ9ECGEMFNhhDeWkYQ2uc
GEOezxhDVQMZQ0Y2GUN5aRlDa5wZQ57PGUMTAxpDRjYaQzhpGkNrnBpD4M8aQxMDG0NGNhtD
OGkbQ62cG0PgzxtDEwMcQ0Y2HEM4aRxDrZwcQ57PHEMTAx1DBTYdQ3lpHUNrnB1D4M8dQxMD
HkMFNh5DOGkeQ2ucHkOezx5DEwMfQwU2H0M4aR9Da5wfQ57PH0PRAiBDRjYgQ3lpIEOtnCBD
4M8gQxMDIUMFNiFDOGkhQ2ucIUPgzyFDEwMiQwU2IkN5aSJDa5wiQ57PIkPRAiNDBTYjQzhp
I0NrnCNDns8jQ9ECJENGNiRDeWkkQ62cJEPgzyRD0QIlQwU2JUN5aSVDrZwlQ57PJUMTAyZD
BTYmQ3lpJkOtnCZDns8mQ9ECJ0MFNidDOGknQ2ucJ0OezydD0QIoQwU2KEN5aShDrZwoQ57P
KEPRAilDRjYpQzhpKUNrnClD4M8pQxMDKkMFNipDeWkqQ2ucKkPgzypD0QIrQwU2K0N5aStD
a5wrQ57PK0PRAixDRjYsQzhpLENrnCxDns8sQ9ECLUNGNi1DOGktQ2ucLUPgzy1D0QIuQwU2
LkN5aS5DrZwuQ57PLkMTAy9DBTYvQ3lpL0NrnC9Dns8vQ9ECMENGNjBDV24wQ2ucMEOezzBD
0QIxQwU2MUM4aTFDa5wxQ+DPMUPRAjJDBTYyQzhpMkOtnDJDns8yQxMDM0MFNjNDOGkzQ2uc
M0OezzNDEwM0QwU2NEM4aTRDrZw0Q57PNEPRAjVDBTY1Q3lpNUNrnDVD4M81QxMDNkMFNjZD
OGk2Q2ucNkPgzzZD0QI3Q0Y2N0M4aTdDrZw3Q57PN0PRAjhDBTY4Q3lpOENrnDhDns84QxMD
OUMFNjlDOGk5Q62cOUOezzlDEwM6QwU2OkN5aTpDa5w6Q+DPOkMTAztDBTY7Q3lpO0OtnDtD
ns87QxMDPEMFNjxDOGk8Q2ucPEOezzxD0QI9QwU2PUM4aT1Da5w9Q57PPUPRAj5DBTY+Qzhp
PkNrnD5D4M8+QxMDP0MFNj9DOGk/Q2ucP0Pgzz9D0QJAQwU2QEM4aUBDa5xAQ57PQEPRAkFD
BTZBQzhpQUOtnEFDns9BQ9ECQkMFNkJDOGlCQ2ucQkOez0JD0QJDQwU2Q0N5aUNDa5xDQ+DP
Q0PRAkRDBTZEQzhpRENrnERD4M9EQxMDRUMFNkVDOGlFQ2ucRUPgz0VD0QJGQ0Y2RkM4aUZD
rZxGQ57PRkPRAkdDBTZHQzhpR0NrnEdDns9HQ9ECSEMFNkhDeWlIQ62cSEOez0hD0QJJQ0Y2
SUM4aUlDa5xJQ+DPSUMTA0pDRjZKQzhpSkNrnEpDns9KQ9ECS0MFNktDOGlLQ2ucS0Oez0tD
0QJMQwU2TEM4aUxDa5xMQ57PTEMTA01DBTZNQzhpTUNrnE1Dns9NQ9ECTkMFNk5DOGlOQ2uc
TkOez05D0QJPQ0Y2T0M4aU9Da5xPQ57PT0PRAlBDBTZQQzhpUENrnFBDns9QQ9ECUUOINlFD
OGlRQ2ucUUOez1FDEwNSQwU2UkN5aVJDa5xSQ57PUkMTA1NDBTZTQzhpU0OtnFNDns9TQ9EC
VEMFNlRDOGlUQ62cVEOez1RD0QJVQwU2VUM4aVVDa5xVQ57PVUPRAlZDRjZWQzhpVkNxnVZD
n89WQ9ECV0NGNldDOGlXQ2ucV0Pgz1dDEwNYQ0Y2WEM4aVhDa5xYQ5/PWEPRAllDRjZZQzhp
WUNrnFlDn89ZQ9ECWkMFNlpDOGlaQ2ucWkOfz1pDEwNbQ0Y2W0M4aVtDrZxbQ+DPW0PRAlxD
RjZcQzhpXENrnFxD4M9cQ9ECXUMFNl1DOGldQ62cXUOfz11DEwNeQ0Y2XkPBal5DrZxeQ5/P
XkPRAl9DBTZfQzhpX0NrnF9Dn89fQ9ECYEMFNmBDOGlgQ2ucYEOfz2BD0QJhQ0Y2YUN5aWFD
rZxhQ5/PYUMTA2JDRjZiQzhpYkNrnGJDn89iQ9ECY0NGNmNDOGljQ2ucY0Pgz2ND0QJkQwU2
ZEM4aWRDrZxkQ5/PZEPRAmVDBTZlQ3lpZUOtnGVD4M9lQw==</AssayXData><AssayYData Points="400">Y94cvRHMKb3OwDW9HD5CvU1iKL256h+9EYXevAijAr0z3Nm8qAOdvOfrXLweLtG7xxkgu1ef
rjvacm08TRQkPKjfjjx2grg8S1wIPVX1FT3FRS09PS4+PWOKXz2MLnQ9Q6iKPRpiij3Rc5w9
3fKoPRNrvz3Gg8E9HKDTPdj23D0A9es9lf/tPTkQ/D1n/wQ+7uEPPiuNCj6LKxQ+O5gcPihE
IT5layU+4YQoPnTVLj5aFTc+Y006PrMlQj6VOEk+EAtMPpxKUj5DElg+IKddPl3aYD5OiWc+
E/BtPkP8cj4mcns+A3B+PmwEhD7gQIg+Fk2IPkF7ij6qAY8+sr2PPjB/kT4RUJU+e/+UPt7q
mT4Jv5w+VcagPmERoj6Ea6U+yeKmPopYqj425Kw+sMGvPtFrsj50ibQ+6r26PpeTuT4btLs+
elS/Pm5KxD6nkcQ+x+PHPqA0yz4unss+4yDPPofc0D4JuNI+3X3VPrc72D45B9k+IjbbPquu
3T67EuI+UWjiPkyK5D4lquk+fLftPgJ+7j4/AvA+zibyPvYs9D7PHfU+QBf7PjSa+T55jvs+
MYH/PoirAD+0TAE/soEDP/hSAz/8ewQ/18gFP1Q9Bz+Rzwg/sdUJP3+tCj+5Zgw/me0LP27V
DT8vBg8/RYMPP0rDED95shA/nt4SP1vREz+3pxU/O2cWP+a4Fj/zJBg/f6oZP/1tGj+8zxs/
2DscP047Gz9UhR4/jOEePzDZHz/c2yA/hFkiP6HnIj/rTSQ/IecjP4ZeJT8nkiY/qZInP3FX
KD/P8Cg/O1cqP0jeKT9XTys/l0ksP36GLj8+VC4/oIsvP+i/Lz/x7jA/8pwyP75PMj/98jM/
fUM0P9VNNT/V6DU/Co42P8nFNz9h1jc/JIk5P7ECOT9X5To/MpA6PyfEPD/5lT0/tH09P8Ag
Pz/K3D8//EtAP2bBQT/6GEE/CNZCPzDnQj+7V0Q/j3pEP/lBRT/22EU/ny9GPx01Rz96nEc/
A4FIPxX7Sj9mwEo/R7xLPxk9TD/NaEw/z1NNPytTTj/HDU4/4Q1PP5x0Tz8fH1E/tDNRP+in
Uj9MHVM/PAFTP1/YUz+16lM/AHxVP3eNVT9VYVY/GTpYP9DZVz9x0lg/yIZYP7N6WT/AqFk/
IpJbP+KwWz/bl1w/POldPzoBXz+OrV0/mutdP98qXz95yF8/GH9gP3/hYD/Y1mA/XvFgP0RH
ZD+u0mI/UtBjP/HnYz8lx2Q/4EdlP6QJZj8aYmc/T1dnPy+RZz/flGg/QpNoP2fdaT+Cemk/
DRxqPza3aj//nGs//MlrP+RJaz9l3G0/PH9tP4m5bz/oN24/QDFvP4Frbj9u228/Di9wPwbp
cD9psXE/jDNzP1bfcT+UqXI/4MVzP0ZYdD8s5nQ/bsNzP7GBdD8vRXU/s1B2P2hadz95W3g/
nWt3P4NSeD/3Ung/p7V4Pz0mej+p9Ho/tC56P08Qez9lRns/7D97P6hkfD+raXw/CRt9P9ab
fj8Oa34/T01+P8YCfz8xg38/30iAPyhhfz/IUoA/h1qAP/H6gD/B+4A/CsaAPx8+gT8rf4E/
VfSBP1hDgj8p+oE/t2qCPzjtgj/xXII/FHSDP72cgz8CBYM/oSqDP8ingz8uioQ/uyqEP5Bw
hD8Ro4Q/ACeFP2CmhT9u+4Q/u3aFP+3PhT934YU/BByGPztVhj/2H4Y/ZLGGP6ebhj/IQYc/
hrGGPx6chz++JIc/UXCHP1qohz9A7Ic/+1GIP47bhz//ZIg/O1OIPwQwiT/7mYk/XKyJP/5W
iT+gFIo/LiWKP06ziT98JIo/NTiKP7m8ij9Zjoo/eRqLPx4Viz9Yyoo/8GeLPz28iz81How/
6BmMP6n5iz9zjYw/g4iMPyigjD+7xYw/PRKNP+vijD9ta40/zkqNP2e9jT/0I44/SmyNP7s7
jj908Y0/WUCOP9l9jj+RwY4/nOWNP9ikjj9K3o4/fHWPP/mZjj91w48/x5OPP7B/jz87048/
lfSPPzzhjz9uHpA/AtqPPwAVkT92OZE/YH2QP+6xkD+4e5E/I2uRP0qfkT8y3JE/0QSSPwY9
kj8eP5I/fP6RP04Xkj9lV5I/OFqSP9ICkz8xL5M/2RiTPw==</AssayYData></Step><Step><CommonData><SampleLocation>1</SampleLocation><SampleID></SampleID><SampleGroup></SampleGroup><SampleInfo></SampleInfo><SampleRow>G</SampleRow><SamplePlate>1</SamplePlate><WellType>BUFFER</WellType><Concentration>-1</Concentration><ConcentrationUnits>µg/ml</ConcentrationUnits><MolarConcentration>-1</MolarConcentration><MolarConcUnits>nM</MolarConcUnits><MolecularWeight>-1</MolecularWeight><Temperature>25</Temperature><StartTime>337230</StartTime><AssayTime>60</AssayTime></CommonData><FlowRate>1000</FlowRate><StepType>BASELINE</StepType><StepName>Baseline</StepName><StepStatus>OK</StepStatus><ActualTime>60</ActualTime><CycleTime>0.2</CycleTime><AssayXData Points="300">FANmQ8o2ZkM5aWZDrpxmQ+HPZkNcBGdDRzZnQ3ppZ0OunGdDn89nQxQDaENHNmhDemloQ2yc
aEPhz2hDFANpQwY2aUOBamlDcp1pQ+HPaUPSAmpDRzZqQzlpakNsnGpDn89qQxQDa0MGNmtD
OWlrQ66ca0Phz2tDVgNsQwY2bEN6aWxDrpxsQ+HPbEMaBG1DRzZtQ3ppbUOunG1Dn89tQ1YD
bkNHNm5DemluQ2ycbkPhz25DFANvQ0c2b0N6aW9DbJxvQ+HPb0MUA3BDRzZwQ3ppcEOunHBD
4c9wQxQDcUNHNnFDOWlxQ66ccUPhz3FDFANyQ0c2ckN6aXJDrpxyQyLQckMUA3NDRzZzQ3pp
c0OunHND4c9zQxQDdENHNnRDeml0Q66cdEOl0HRDFAN1Q0c2dUN6aXVDrpx1QyLQdUMUA3ZD
RzZ2Q3ppdkOunHZD4c92QxQDd0NHNndDeml3Q66cd0Phz3dDFAN4Q0c2eEM5aXhDrpx4Q+HP
eEMUA3lDDDd5Q3ppeUOunHlD4c95QxQDekNHNnpDeml6Q66cekPhz3pDFAN7Q0c2e0N6aXtD
bJx7Q+HPe0MUA3xDRzZ8Q3ppfEOunHxD4c98QxQDfUNHNn1Deml9Q66cfUPhz31D0gJ+Q0c2
fkN6aX5Drpx+Q+HPfkMUA39DRzZ/Q3ppf0NsnH9D4c9/Q4oBgEMkG4BDvTSAQ1dOgEPwZ4BD
ioGAQySbgEO9tIBDV86AQ/DngEOKAYFDJBuBQ5w0gUNXToFDc2iBQ4qBgUMkm4FDvbSBQ1fO
gUPw54FDigGCQyQbgkO9NIJDV06CQ/BngkOKgYJDD52CQ720gkNXzoJD8OeCQ4oBg0MkG4ND
vTSDQ1dOg0PQZ4NDioGDQySbg0O9tINDV86DQzLog0OKAYRDJBuEQ700hENXToRDEWiEQ4qB
hEMkm4RDnLSEQ1fOhEPw54RDigGFQyQbhUO9NIVDV06FQ/BnhUOKgYVDJJuFQ720hUM2zoVD
8OeFQ4oBhkMkG4ZDvTSGQ1dOhkPwZ4ZDioGGQySbhkO9tIZDV86GQ/DnhkNpAYdDJBuHQ700
h0NXTodD8GeHQ4qBh0Mkm4dDvbSHQ1fOh0Pw54dDigGIQyQbiEO9NIhDV06IQ/BniEOKgYhD
A5uIQ5y0iENXzohD8OeIQ2kBiUMkG4lDvTSJQ1dOiUPwZ4lDioGJQySbiUO9tIlDV86JQ/Dn
iUOKAYpDAxuKQ5w0ikNXTopD8GeKQ2mBikMkm4pDvbSKQ1fOikPw54pDigGLQyQbi0OcNItD
V06LQ/Bni0OKgYtDJJuLQ720i0NXzotD8OeLQ4oBjEMkG4xDvTSMQ1dOjEPwZ4xDioGMQwOb
jEOctIxDV86MQ/DnjEOKAY1DJBuNQ700jUNXTo1D8GeNQ2mBjUMkm41DvbSNQ1fOjUPw541D
igGOQyQbjkO9NI5DV06OQ/BnjkNpgY5DA5uOQ720jkNXzo5D8OeOQ2kBj0MDG49DvTSPQ1dO
j0PQZ49DioGPQySbj0PetI9DV86PQ/Dnj0NpAZBDJBuQQ700kENXTpBD0GeQQ1WDkEMkm5BD
vbSQQ1fOkEPw55BD</AssayXData><AssayYData Points="300">S8iZP5ocmj9YTZo/L2CaP4P5mj/cpZo/bhSbP05fmz+MBpo/sDubP9tjmz+b6Jo/1++aP+Xx
mj8yl5o/NHmbP/IEmz+OuZs/Um+bPy3Tmz8Jf5s/SgebP4Wtmz9DoJs/OC2cPzM7mz9AkZo/
zNubP9Gcmz+NK5s/IpqbPwjRmz8VUZw/QX2bPwx8mz96/Zs/xv+bP4Xvmz8HVZw/sVCbP2aZ
mz8zrps/8iacP5K7mz+Q+Zs/njmcPyX5mz8lu5w/XhecP0dCnD/P7ps/Ph6cP6egnD+lq5s/
q+mbP2QAnD8ASpw/UCOcP95SnD8C/5s/TrCcP7j3mz+O+Js/lkKcPyUSnD/SDJw/ejicP+Z2
nD8L05s/EjOcP/1AnD8OT5w/4OCbP8jqmz+YjJw/ijicPz3gmz8gqps/9KecP/alnD80Vpw/
zFecP1z4nD+9iJw/SJCcP1vrmz+jDZw/tbGcPxB0nD8Lipw/Ba2cPz02nD+Lzpw/8MGcP0zu
nD9ZvZw/NvabP/rznD/aR5w/JLacP3G8nD/5s5w/0AmdP6yknD/2A50/iKOcPxOdnD8zK50/
jBidP9mSnD/PNJ0/bu6cP4ctnD+425w/viadP1ELnT9iI50/6HScP/tNnT8JJJ0/xEudP9Dl
nD8+CZ0/yvCcPwv4nD/t+Jw/EtecP1NinT/I9Zw/w0+dPxQhnT8ZS50/Fp2cP3gAnT9xiZw/
8BedP40/nT/ld50/MhmdP9xunT8ocZ0/WaKdP0mTnT+SZJ0/NwidP+nnnD9hAp0/KTmdP+5b
nT/K750/SI6dPxJ8nD+s/5w/fqKdPwXBnT/BIJ0/XL6dP4RFnT9MnJ0/OgmdP+yenT+VfZ0/
032dPxxpnT8hx50/1eWdP32knT+1uZ0/yQeeP9IYnj9bf50/8YKdP8FUnT/Nn50/IMGdPzAe
nT+Fx50/2XidP37WnT8zpJ0/71mdPy3EnT8Gfp0/XaSdP4cwnT+6f50/h8adP5JKnj/B550/
03mdP+LQnT+ssJ0/ip+dP90Fnj/8750/GmGeP7bZnT/T9J0/aYedP4PpnT+86Z0/7SyeP1fT
nT+SUJ4/uPmdP0TmnT/wr50/OOSdP1USnj+JMJ4/yd+dP7TWnT87CZ4//RWeP8HhnT+6950/
AmWdP46dnT8PEZ4/nNqdP4UBnj93Vp4/Lq2ePxnznT92R54/F6OdP8X2nT8CZ54/kbudPwxU
nT/kqZ4/k26eP246nj9uV54/yvadP7Ihnj+An54/gGSeP2njnT/XYp4/gZueP0o+nj9t0J0/
K/2dPyponj8LVJ4/KN2eP2Tanj8MXp4/X4OeP1Ktnj+TrJ4/J0WePwU4nj8Slp4/QrSePxa0
nj+ZZp4/qECePxaPnj/2l54/rBmfP2icnj/8qJ4/TUqeP2LXnj/Oep4//WueP28ynj+iip4/
hBSeP9wMnz+1op4/zciePzGUnj/+bJ4/YyWfP+jznj81jZ4/xPOeP9uonj+fSZ8/PeOePws1
nj8JSJ8/nUmfP2Xonj+zrp4/hEefP2e7nj8gxZ4/s5yeP7UYnz/YsJ4/pmKeP7Sanj9ADp8/
bvWeP7xQnz+MhJ4/</AssayYData></Step><Step><CommonData><SampleLocation>8</SampleLocation><SampleID>BG505.W6.C2 gp120</SampleID><SampleGroup></SampleGroup><SampleInfo></SampleInfo><SampleRow>G</SampleRow><SamplePlate>1</SamplePlate><WellType>KSAMPLE</WellType><Concentration>-1</Concentration><ConcentrationUnits>µg/ml</ConcentrationUnits><MolarConcentration>31.25</MolarConcentration><MolarConcUnits>nM</MolarConcUnits><MolecularWeight>-1</MolecularWeight><Temperature>25</Temperature><StartTime>405305</StartTime><AssayTime>180</AssayTime></CommonData><FlowRate>600</FlowRate><StepType>ASSOC</StepType><StepName>Association</StepName><StepStatus>OK</StepStatus><ActualTime>179.999</ActualTime><CycleTime>0.2</CycleTime><AssayXData Points="900">iQGRQyMbkUO8NJFDNU6RQ89nkUOJgZFDI5uRQ7y0kUNWzpFD7+eRQ2gBkkMjG5JDmzSSQ1ZO
kkPvZ5JDaIGSQwKbkkO8tJJDVs6SQ+/nkkNoAZNDIxuTQ5s0k0NWTpND72eTQ4mBk0MCm5ND
vLSTQ1bOk0PP55NDaAGUQwIblEO8NJRDVk6UQ+9nlEOJgZRDApuUQ5u0lENWzpRD7+eUQ4kB
lUMjG5VDvDSVQ1ZOlUPvZ5VDaIGVQwKblUObtJVDVs6VQ8/nlUNoAZZDAhuWQ5s0lkNWTpZD
z2eWQ4mBlkMjm5ZDvLSWQzXOlkPP55ZDaAGXQwIbl0ObNJdDVk6XQ89nl0NogZdDI5uXQ7y0
l0M1zpdD7+eXQ2gBmEMjG5hDvDSYQ1ZOmEPPZ5hDiYGYQwKbmEObtJhDNc6YQ+/nmENoAZlD
AhuZQ7w0mUM1TplDz2eZQ2iBmUMjm5lDm7SZQzXOmUPP55lDaAGaQwIbmkObNJpDVk6aQ+9n
mkOJgZpDApuaQ5u0mkM1zppDz+eaQ4kBm0MCG5tDmzSbQ1ZOm0PvZ5tDaIGbQwKbm0ObtJtD
Vs6bQ8/nm0NoAZxDAhucQ5s0nEM1TpxDz2ecQ4mBnEMCm5xDm7ScQ1bOnEPv55xDaAGdQwIb
nUObNJ1DNU6dQ89nnUNogZ1DApudQ5u0nUM1zp1Dz+edQ2gBnkMCG55DmzSeQzVOnkPPZ55D
iYGeQwKbnkO8tJ5DNc6eQ8/nnkOJAZ9DAhufQ7w0n0NWTp9Dz2efQ2iBn0MCm59Dm7SfQ1bO
n0PP559DiQGgQyMboEO8NKBDNU6gQ+9noENogaBDApugQ5u0oEM1zqBDz+egQ2gBoUMjG6FD
vDShQzVOoUOTaKFDaIGhQwKboUObtKFDVs6hQ+/noUOJAaJDAhuiQ7w0okM1TqJD72eiQ2iB
okMCm6JDvLSiQzXOokPv56JDiQGjQyMbo0ObNKNDNU6jQ+9no0NogaNDApujQ5u0o0M1zqND
7+ejQ2gBpEMjG6RDmzSkQ1ZOpEPPZ6RDaIGkQwKbpEO8tKRDNc6kQ+/npEOJAaVDAhulQ7w0
pUM1TqVDz2elQ2iBpUMCm6VDm7SlQzXOpUPP56VDaAGmQwIbpkObNKZDVk6mQ+9npkNogaZD
I5umQ7y0pkNWzqZD7+emQ2gBp0MCG6dDmzSnQ1ZOp0PPZ6dDaIGnQwKbp0ObtKdDNc6nQ8/n
p0OJAahDAhuoQ5s0qEM1TqhDz2eoQ2iBqEMCm6hDm7SoQzXOqEPv56hDaAGpQwIbqUO8NKlD
Vk6pQ89nqUNogalDApupQ5u0qUNWzqlD7+epQ4kBqkMCG6pDmzSqQzVOqkPvZ6pDaIGqQwKb
qkObtKpDNc6qQ8/nqkOJAatDAhurQ5s0q0NWTqtDoGqrQ2iBq0MCm6tDm7SrQzXOq0PP56tD
aAGsQwIbrEO8NKxDNU6sQ89nrENogaxDApusQ5u0rEM1zqxDz+esQ2gBrUMCG61DmzStQzVO
rUPPZ61DaIGtQyObrUObtK1DNc6tQ8/nrUNoAa5DAhuuQ7w0rkM1Tq5Dz2euQ4mBrkMjm65D
m7SuQzXOrkPP565DaAGvQwIbr0ObNK9DNU6vQ89nr0OJga9DI5uvQ5u0r0M1zq9Dz+evQ2gB
sEMCG7BDmzSwQzVOsEPPZ7BDiYGwQwKbsEObtLBDNc6wQ8/nsENoAbFDAhuxQ5w0sUNWTrFD
z2exQ2iBsUMim7FDnLSxQzXOsUPw57FDLQKyQyIbskOcNLJDNU6yQ89nskNogbJDIpuyQ5y0
skM1zrJDz+eyQ4kBs0MCG7NDvDSzQzVOs0PwZ7NDaIGzQwKbs0OctLNDVs6zQ/Dns0NoAbRD
Ahu0Q5w0tEM1TrRDz2e0Q2iBtEMCm7RDnLS0QzXOtEPP57RDaAG1QwIbtUOcNLVDNU61Q89n
tUNogbVDApu1Q5y0tUM1zrVD8Oe1Q4kBtkMCG7ZDnDS2QzVOtkPPZ7ZDaIG2QwKbtkOctLZD
Vs62QxDotkNoAbdDAhu3Q5w0t0NWTrdD8Ge3Q4mBt0MCm7dD3bS3Q1bOt0Pw57dDaAG4QyIb
uEOcNLhDVk64Q89nuENogbhDIpu4Q7y0uENWzrhDXuq4Q4kBuUMiG7lDvDS5Q1ZOuUPwZ7lD
iYG5QyKbuUOctLlDNc65Q8/nuUOJAbpDAhu6Q5w0ukNWTrpD8Ge6Q2iBukMim7pDvLS6Q1bO
ukPw57pDiQG7QyIbu0O8NLtDVk67Q/Bnu0OJgbtDIpu7Q7y0u0NWzrtD8Oe7Q4kBvEMiG7xD
vDS8Q1ZOvEPwZ7xDiYG8QyKbvEO8tLxDVs68Q/DnvEOJAb1DIhu9Q7w0vUNWTr1D8Ge9Q4mB
vUMim71DvLS9Q1bOvUPw571DiQG+QyIbvkO8NL5DVk6+Q/BnvkOJgb5DIpu+Q7y0vkNWzr5D
8Oe+Q24Cv0MiG79DvDS/Q1ZOv0PwZ79DiYG/QyKbv0O8tL9DVs6/Q/Dnv0OJAcBDIhvAQ7w0
wENWTsBD8GfAQ4mBwEMim8BDvLTAQ1bOwEPw58BDiQHBQyIbwUO8NMFDVk7BQ/BnwUOJgcFD
IpvBQ7y0wUNWzsFD8OfBQ4kBwkMiG8JDvDTCQ1ZOwkPwZ8JDiYHCQyKbwkO8tMJDVs7CQ/Dn
wkOJAcNDIhvDQ7w0w0NWTsND8GfDQ4mBw0Mim8NDvLTDQ1bOw0Pw58NDiQHEQyIbxEO8NMRD
Vk7EQ/BnxEOJgcRDApvEQ7y0xENWzsRD8OfEQ4kBxUMiG8VDnDTFQ1ZOxUPwZ8VDiYHFQyKb
xUO8tMVDVs7FQ8/nxUNoAcZDIhvGQ5w0xkNWTsZD8GfGQ2iBxkMim8ZDvLTGQ1bOxkPw58ZD
iQHHQyIbx0O8NMdDVk7HQ/Bnx0OJgcdDIpvHQ7y0x0NWzsdD8OfHQ2gByEMiG8hDvDTIQ1ZO
yEPwZ8hDiYHIQyKbyEO8tMhDVs7IQ/DnyEOJAclDAhvJQ7w0yUNWTslD8GfJQ4mByUMim8lD
vLTJQ1bOyUPw58lDiQHKQyIbykO8NMpDVk7KQ/BnykOJgcpDApvKQ7y0ykNWzspD8OfKQ2gB
y0MiG8tDvDTLQzVOy0PwZ8tDiYHLQyKby0O8tMtDVs7LQ/Dny0OJAcxDIhvMQ7w0zEM1TsxD
8GfMQ4mBzEMim8xDvLTMQ1bOzEPP58xDaAHNQyIbzUO8NM1DVk7NQ/BnzUOJgc1DIpvNQ7y0
zUNWzs1D8OfNQ4kBzkMiG85DvDTOQ1ZOzkPwZ85DiYHOQyKbzkOctM5DVs7OQ/DnzkOJAc9D
IhvPQ7w0z0NWTs9Dz2fPQ2iBz0Mim89DvLTPQ1bOz0Oa6c9DaAHQQyIb0EO8NNBDVk7QQ89n
0EOJgdBDIpvQQ7y00ENWztBD8OfQQ4kB0UMiG9FDvDTRQ1ZO0UPwZ9FDiYHRQyKb0UO8tNFD
Vs7RQ87n0UNoAdJDIhvSQ7w00kNWTtJD8GfSQ2iB0kMCm9JDvLTSQ1bO0kPw59JDiQHTQwIb
00O8NNNDNU7TQxBo00NogdNDApvTQ5y000NWztND8OfTQ4kB1EMiG9RDvDTUQ1ZO1EPOZ9RD
aIHUQyKb1ENSuNRDVs7UQ87n1EOJAdVDIhvVQ7w01UNWTtVDzmfVQ4mB1UMim9VDvLTVQ1bO
1UPO59VDaAHWQwIb1kO8NNZDVk7WQ/Bn1kOJgdZDIpvWQ7y01kM1ztZD8OfWQ4kB10MCG9dD
vDTXQ1ZO10POZ9dDiYHXQyKb10O8tNdDVs7XQ/Dn10NoAdhDIhvYQ7w02ENWTthDzmfYQ2iB
2EMim9hDvLTYQ1bO2EPO59hDaAHZQwIb2UO8NNlDNU7ZQ85n2UOJgdlDIpvZQ5y02UM1ztlD
8OfZQ2gB2kMiG9pDvDTaQzVO2kPwZ9pDaIHaQyKb2kOctNpDNc7aQ/Dn2kOJAdtDAhvbQ7w0
20NWTttD8GfbQ4mB20Mim9tDvLTbQzXO20PO59tDiQHcQwIb3EO8NNxDVk7cQ/Bn3ENogdxD
ApvcQ5y03ENWztxDk+jcQ4kB3UMiG91DvDTdQzVO3UPOZ91DiYHdQyKb3UO8tN1DVs7dQ/Dn
3UNoAd5DAhveQ5w03kNWTt5D8GfeQ2iB3kMCm95DvLTeQ1bO3kPO595DiQHfQwIb30O8NN9D
Vk7fQ85n30OJgd9DIpvfQ7y030NWzt9DzuffQ2gB4EMiG+BDvDTgQzVO4EMxaOBDaIHgQwKb
4EOctOBDVs7gQ/Dn4EOJAeFDAhvhQ5w04UNWTuFDzmfhQ2iB4UMCm+FDvLThQ1bO4UPw5+FD
iQHiQyIb4kOcNOJDNU7iQ85n4kOJgeJDIpviQ7y04kM1zuJDzufiQ4kB40MiG+NDnDTjQ1ZO
40PwZ+NDaIHjQyKb40O8tONDNc7jQ87n40OJAeRDIhvkQ5w05ENWTuRD8GfkQ2iB5EMim+RD
vLTkQzXO5EPO5+RDaAHlQyIb5UOcNOVDNU7lQ85n5UOJgeVDIpvlQ7y05UM1zuVDzuflQ2gB
5kMCG+ZDvDTmQzVO5kPwZ+ZDiYHmQwKb5kO8tOZDVs7mQ/Dn5kNoAedDAhvnQ7w050M1TudD
zmfnQ2iB50MCm+dDvLTnQzXO50PO5+dDiQHoQ8Yb6EO8NOhDNU7oQ85n6EOJgehDIpvoQ7y0
6ENWzuhDzufoQ2gB6UMCG+lDnDTpQzVO6UPOZ+lDaIHpQyKb6UOBtelDVs7pQ/Dn6UNoAepD
AhvqQ7w06kNWTupDzmfqQ2iB6kMim+pDnLTqQzXO6kPO5+pD</AssayXData><AssayYData Points="900">/9CdP1MynT8zgZs/xLaaPyxOmT+T4pc/okmYP90Nlz8lxJY/k36VP31flT+Uv5Q/dNWUP6YB
lD9TaJQ/4WyUP/q1kz+ylJM/wkSTP3kHkz9kyJI/Q32SP9GYkj9TN5M//22SP+vzkj9JIpI/
KsmSP3d9kj+RkJI/B3iSP2Q9kj99epI/o2OSP15xkj9SkpI/5bCSP7Fckj8shJI/cQqSPy5f
kj/yBpM/DlOSPyr1kT83wZI/S0WSP/WZkj++c5I/DX6SP7GYkj/uSpI/IXGSPwTJkj8bf5I/
a6ySP1OzkT9sUpI/6e6RPwRykj+NSpI/TvGSP7Vckj+CupI/RraSP/xckj/hsJI/bLqSP3/N
kj99QJM/jxOTP+TAkj8/SpM/MM2SP0/Ekj9EqZI/v6qSP/Q3kz9jG5M/piWTP9Thkj/kiJM/
H5GTP3QRkz+zkZI/nVSTP9Uwkz8A/ZI/0tCTP1mpkz+iCJQ/gGmTP5ypkz/xgpM/Q8yTP6TR
kz/hi5M/3W2TP2efkz/0GZQ/Ki6UPzXskz8d65M/nKWUP68OlD/wW5Q/eM+TP9mAlD944JM/
GL2UP/NFlD8kK5Q/+CSUPxb+kz9NTpQ/jxyUP/InlD815ZM/0/aTPxx9lD/57ZQ/BZiUP4V7
lD9IhZQ/0SiUP4bOlD/8Y5Q/jomUP42OlD9cBZQ/1o2UP+AVlT9kbpQ/G8WUPz5LlT9MoZQ/
GTiVP0PzlD+eg5Q/n8aVP0TklD8xfZQ/AVGVP7bplD+gt5Q/Y8eUP3/ylD/dDJU/1gyVP+Fn
lT+1rJU/uWyVPy2DlT/RIpU/cCOVPxRXlT8nTJU/MsyVP/TylD+eIpY/9J6VP2F2lT98WJU/
eg+WP0j6lT8WgZU/a+yUP48Dlj8CBJY/YSWWP9fPlT9o25U/cFCWPy6UlT+EkZU/yPeVP+gn
lj+1IZY//imWPxXllT9ez5U/WmmWP5welj+BYpY/fGuWPwjklT+rqpY/X+SWP5Eflj8Uh5Y/
JlSWP6E9lj/IUZY/lKCWP+M2lj84yZY/50CWP4evlj9765Y/dmOVPy1Flj9Du5Y/Ix+XP5vw
lj9SSpY/S8yWP4BXlj8l0JY/oWOXP+rFlj81C5Y/w9eWP6VLlz8E45Y/Bf6WP+bhlj+/JZc/
DiWXP//Vlj/nS5c/Mt6WPz0Clz8PwJY/EVqXP3ZYlz8Ec5c/PHaXP0hFlz8AZ5c//gSXP9/u
lj9wNZc/xWaXP7Dnlj+Kjpc/fgaXP7tZlz+EiZc/OmyXPzHelz/MhJc/ZYuXP0f0lz/z/Jc/
+PmWPzGNlz8A25Y/haaXP4xplz9VdJc//juXP7Ftlz+1YZg/DKGXPyzSlj8SL5g/cgeYP3Lz
lz9ispc/Gq2XP5Lulz/y3Jc/SSiYP8fQlz/XA5g/ZZaXPy0TmD9HdZg/XSaYP8DJlz+d5Zc/
IAaYPxj0lz+QCJg/peOXP+v9lz82UJg/xGmYP0dRmD9e2Zg/NgGYP5AJmD+hlZc/aEqYP4cD
mD+GVJg//1WYP29dmD/fQpk/HoWYPxxvmD8Ug5g/5MCYP+ngmD/l5Zg/bo6YP/l1mD8KE5k/
uzSZP0YKmD+Ew5g/PSmZPzU+mT8brJg/bVaYP3tImT8irpg/88KYP15QmD+7NJk/+xiZP3MN
mT+I0Zg/LgKYP0WYmD9tCZk/xaOYP3VamT+hvJg/ZbWYPyjpmD80H5k/3XGZP0z1mD8mFZk/
JpeYP6BemD/pY5k/BV+ZP+z/mD9JHJk/1W+ZP8xCmT+jGZk/0Z+ZP5zamT/MNZk/PhGZP6ob
mT+W1pg/yjyZP8CBmT9vd5k/fYyZP0jDmD80nZk/VKyZPyS/mT8T15k/jsCZP1GKmT+JhZk/
r26ZP2afmT/Rx5k/jZ+ZPwf6mT/R+Jk/64OZPwrzmT+FvJk/Xe6ZP91UmT/0v5k/1daZP7fq
mT/am5k/ym6ZP7dsmT+n05k/WWmaP51Wmj/gTJo/uW+ZP60umj/V+Zk/AjyaP85kmj/Dspk/
ze+ZP4K8mj/gK5o/yS+aP3simj9WIJo/poiaP70fmj/x7Zk/cQWaP202mj/wQpo/OguaP27n
mT/3vpo/FtuZPxb6mT9T6Zk/QbyaPxhomj8DfZo/pAaaP6wDmj91YJo/nH+aP7EYmj9xt5o/
ceCaPyqumj+Ea5o/8JqaP0KSmj/z+Zk/9JWaP+o9mj8WOZo/wWKaP5xhmj+q0po/ZbOaP7lp
mj/7uZo/++OaP4IQmz8k9Zo/OzyaP+aSmj+ulpo/lh+bP0c6mz97W5o/KqSaPxfTmj9w8Zo/
z9KaP12Umz+jXJo/XY2aP3G3mj+rvZo/8F2aP9zcmT+G05o/UwebP/Xwmj9GFZs/fbuaP7OO
mz/EQ5s/MpmaP19Emz90gJs/I2maP6gTmz+E5Jo/2s6bP1Vmmz8oNps/fUebPyr0mj/lOps/
DJqbPzcNmz94hps/PMSaPypDmz+trJo/hJGbP1s4mz/MN5s/3z+bP6ntmj+NBpw/tXubP/Jc
mz+cRps/7YybP55zmz+h7Zs/HBGbP1Nhmz8u35o/ylObP1o3mz+aJZs/ZxWbP3LAmz/dr5s/
gbebP9jmmz8NoJs/vIebPx2umz8TdJs/zNCbP1cwmz8x1Js/+lebPyF6mz8fPps/472bP8Lt
mz85tJs/ANSbP1f8mz8jqJs/jS2cP8Lmmz8gvJs/0u2bP3GNmz+N3Zs/a3OcP7zDmz8UCJw/
mjKcP9ETmz8hbps/OaybP/T7mz8Z7Js/Ix+cPxmAmz+Z55s/3OubP36tmz9NdZs/kLSbPxJv
nD+hyZs/SVacP9jPnD8tzZs/eOSbPxUHnD+dD5w/kdGbP5Y0nD8xYpw/H8ibP4RJnD+W1Zs/
InacP2b7mz/UH5w/hMKcPzKomz/ryJs/WDWcP4PXnD+Wz5s/ehOcPzkSnD8YS5w/XWycP7RA
nD89MZw/jEycP31PnT9ZC5w/Un+cPz+HnD9Ob5w/1H2cPwePnD/Wf5w/w+2bP6uRnD/105w/
YqacP4Y6nD+UjJw/4pucP9X6mz9Ha50/ttKcP5EsnD8IZ5w/blOdP/VynD8+oJw/PV+cP0nj
nD9TQpw/V+KcPwSenD/UWJ0/VvCcP+TZnD8Wb5w/nc+cP1ehnD9B9Zs/3vacP+BcnT+g/Jw/
AIecP1BsnT8vtZw/RCudP+fknD+iNJ0/0V6dP+tlnT/RCp0/zuKcP6yenD82lZ0/jducPxCQ
nD/AjZw/a/ycP1oynT8WBp0/8NicP+3znD8gY50/dsOcP5bBnD9s0pw/tR6dP0uunD8ST50/
p12dP9v0nD8CfZ0/AgidP9G6nD/1Xp0/MiidP+NrnT/zaZ0/iticP6VZnT/1s5w/UDCdP6bC
nD9wKZ0/JXOdP2L3nD/t35w/+cKdPzranT/t9Jw/71udP2kSnT9y0J0/Fj+ePyx0nT/y050/
nN6dP5F3nT8KSp0/2ZedP9yhnT/O2J0/IKWdPw31nT/EgJ0/tACeP9H/nT83z50/AXqdP/zF
nT+VNZ0/WxKePzEPnj8de50/flOdPyWdnT8ho50/seKdP2/inD881p0/fJOdP5rhnT9xG54/
zO2dPxWlnT/Qw50/ebSdP8C3nT99h50/QdSdP6XTnT/JLZ4/FoKdPxQBnj8q0Z0/zP6dPx8h
nj+cOp4/cNydP0/Nnj8aSZ0/yuWdP6ponT9z8J0/h06dP27Qnj9/sZ0/4kOeP+Fvnj90bZ4/
dB+ePypanj+HBZ4/y3SePylVnj+9S54/P1ieP740nj8uEp4/WiaeP27unT+i7p0/I/aeP78S
nj/v+Z0/EV+eP1Ownj+9NJ4/Gu6dP8PWnj8upZ4/YwWeP3Senj9gqJ4/mzeeP3yWnj9YM54/
RkyeP33hnT8E+p0/6NKdP12enj9jrZ4/QmyeP/LGnj88wp4/51aeP+o0nj8CcZ4/pgCfP+k1
nj+OyZ4/HaieP/9anj/jGp8/xrqeP5MJnz+BwZ4/Po+eP7cYnz8n0J4/LmmeP5W+nz8TMZ4/
uXOeP/PQnj/8IZ8/MZmeP/L+nj9r2p4/4lKeP0uMnj+Xq54/LZmeP1OWnj8hip4/oB2fP4wO
nz/+M58/FdOePwzGnj8dv54/VByeP4fCnj9PxJ4/YvOeP/s/nj+fx58/DtCeP5n8nj8pip4/
biefP/T8nj8KHp8/fM6eP36Tnj+Adp4/kb2eP2MCnz+KcJ8/2+KePykmnz+w7p4/olyeP+PB
nj8SmJ4/1RafPyhjnz+X7p4/iYqePy8pnz8w/p4/j3CfP8//nj+CdZ8/y6eeP318nz9iuZ8/
D26fP9hbnz9uIZ8/NZufPzoFnz9vaJ8/dZafP2Bynz/2NZ8/q7KfP6ianz/64p8/wjGfP70E
nz/iD58/uR6fPymRnj8dZZ8/vK6fPyG0nz8Hk58/Ub+fP1L2nz+jT58/95ifP+ienz8/n58/
BPmfP1pwnz/jKKA/poyfPzohnz91V58/YgOfPzvEnz+eRp8/54OfPyXknz/2YJ8/IxGgP5i8
nz+YsZ8/d6afP6Vfnz9wXJ8/WcOfP0c0oD/11p8/tJCfP69znz/BwZ8/2mufPyTgnz8iP58/
5NSfP31xnz/jaKA//xOgP5PGnz+9aJ8/U6ufP1gaoD/6E6A/atSfPyl8nz9vkZ8/Qq6fP36Y
nz8mDKA/cgWgP2rrnz9oUaA/LvqfP9eJnz/sCaA/rsCfP44soD/HvJ8/thygPyTMnz9T6p8/
FWCgPxmDnz8Sj58/3OmfP3iIoD/gQaA/iqOfPwTVnz9dnZ8/</AssayYData></Step><Step><CommonData><SampleLocation>1</SampleLocation><SampleID></SampleID><SampleGroup></SampleGroup><SampleInfo></SampleInfo><SampleRow>G</SampleRow><SamplePlate>1</SamplePlate><WellType>BUFFER</WellType><Concentration>-1</Concentration><ConcentrationUnits>µg/ml</ConcentrationUnits><MolarConcentration>-1</MolarConcentration><MolarConcUnits>nM</MolarConcUnits><MolecularWeight>-1</MolecularWeight><Temperature>25</Temperature><StartTime>593410</StartTime><AssayTime>180</AssayTime></CommonData><FlowRate>600</FlowRate><StepType>DISASSOC</StepType><StepName>Dissociation</StepName><StepStatus>OK</StepStatus><ActualTime>180</ActualTime><CycleTime>0.2</CycleTime><AssayXData Points="900">aAHrQwIb60N6NOtDNU7rQ65n60NogetD4ZrrQ3q060MUzutDzufrQ2gB7EPhGuxDmzTsQzVO
7EPOZ+xDaIHsQwKb7EO8tOxDNc7sQ+/n7ENoAe1DAhvtQ5s07UM1Tu1DzmftQ4mB7UMCm+1D
m7TtQzXO7UPO5+1DaAHuQwIb7kN6NO5DNU7uQ85n7kNoge5DApvuQ5u07kM1zu5DzufuQ2gB
70MCG+9DmzTvQzVO70POZ+9DaIHvQwKb70ObtO9DNc7vQ87n70NoAfBDAhvwQ5s08EM1TvBD
zmfwQ2iB8EMCm/BDm7TwQzXO8EPO5/BDaAHxQwIb8UObNPFDNU7xQ85n8UNogfFDApvxQ5u0
8UM1zvFDzufxQ2gB8kMCG/JDmzTyQzVO8kPOZ/JDiYHyQwKb8kObtPJDNc7yQ87n8kNoAfND
AhvzQ5s080M1TvNDzmfzQ2iB80MCm/NDm7TzQzXO80PO5/NDaAH0QwIb9EObNPRDNU70Q85n
9ENogfRDApv0Q5u09EM1zvRDzuf0Q2gB9UMCG/VDmzT1QzVO9UPOZ/VDaIH1QwKb9UObtPVD
Nc71Q87n9UNoAfZDAhv2Q5s09kM1TvZDzmf2Q2iB9kMCm/ZDm7T2QzXO9kPO5/ZDaAH3QwIb
90ObNPdDNU73Q85n90NogfdDApv3Q5u090M1zvdDzuf3Q2gB+EPhGvhDmzT4QzVO+EPOZ/hD
aIH4QwKb+EObtPhDNc74Q87n+ENoAflD4Rr5Q5s0+UM1TvlDzmf5Q2iB+UMCm/lDerT5QxTO
+UPO5/lDaAH6QwIb+kObNPpDNU76Q85n+kNogfpDApv6Q5u0+kM1zvpDzuf6Q2gB+0MCG/tD
mzT7QzVO+0POZ/tDaIH7QwKb+0ObtPtDNc77Q87n+0NoAfxDAhv8Q5s0/EM1TvxDzmf8Q0eB
/EMCm/xDm7T8QzXO/EPO5/xDaAH9Q/Md/UObNP1DNU79Q85n/UNHgf1DApv9Q5u0/UM1zv1D
zuf9Q2gB/kMCG/5DmzT+QzVO/kOuZ/5DR4H+QwKb/kObtP5DNc7+Q87n/kNoAf9DAhv/Q5s0
/0M1Tv9Dzmf/Q2iB/0MCm/9Dm7T/QzXO/0PO5/9DtAAARIENAEROGgBECicAROczAES0QABE
gU0ARE5aAEQaZwBE53MARLSAAESBjQBEPZoARBqnAETnswBEtMAARIHNAERO2gBECucAROfz
AES0AAFEgQ0BRE4aAUQaJwFE5zMBRLRAAUSBTQFETloBRApnAUTXcwFEtIABRHCNAUROmgFE
GqcBROezAUS0wAFEgc0BRE7aAUQa5wFE5/MBRLQAAkSBDQJEThoCRAonAkTnMwJEtEACRIFN
AkROWgJECmcCRNdzAkS0gAJEcI0CRE6aAkQapwJE57MCRKTAAkSBzQJETtoCRBrnAkTn8wJE
tAADRIENA0ThGgNEGicDROczA0S0QANEcE0DRE5aA0QaZwNE53MDRLSAA0SBjQNETpoDRBqn
A0TnswNEpMADRIHNA0RO2gNEGucDROfzA0S0AAREcA0ERD0aBEQKJwRE5zMERNVABESBTQRE
PVoERBpnBETXcwREpIAERIGNBEROmgREGqcEROezBES0wAREcM0ERD3aBEQa5wRE1/MERLQA
BURwDQVEPRoFRBonBUTnMwVEtEAFRHBNBUROWgVECmcFROdzBUSkgAVEgY0FRD2aBUQapwVE
57MFRLTABUSBzQVETtoFRBrnBUTn8wVEpAAGRIENBkQ9GgZECicGRNczBkS0QAZEgU0GRD1a
BkQaZwZE53MGRLSABkSBjQZETpoGRAqnBkTnswZEpMAGRHDNBkQ92gZEGucGROfzBkSkAAdE
gQ0HRD0aB0QaJwdE1zMHRLRAB0SBTQdETloHRBpnB0TXcwdEtIAHRIGNB0ROmgdECqcHRNez
B0S0wAdEcM0HRE7aB0Qa5wdE1/MHRLQACESBDQhEThoIRBonCETXMwhEtEAIRHBNCEROWghE
CmcIROdzCES0gAhEcI0IRD2aCEQKpwhE57MIRLTACESBzQhEPdoIRArnCETX8whEtAAJRIEN
CUROGglEGicJROczCUSkQAlEcE0JRE5aCUQKZwlE53MJRKSACUSBjQlETpoJRAqnCUTnswlE
tMAJRHDNCURO2glEGucJROfzCUS0AApEgQ0KRD0aCkQaJwpE5zMKRLRACkSBTQpEPVoKRBpn
CkTncwpEtIAKRIGNCkQ9mgpEGqcKROezCkS0wApEcM0KRE7aCkQK5wpE5/MKRLQAC0RwDQtE
ThoLRAonC0TnMwtEpEALRHBNC0Q9WgtEGmcLRNdzC0S0gAtEgY0LRD2aC0QapwtE57MLRLTA
C0RwzQtETtoLRBrnC0TX8wtEtAAMRIENDEROGgxEGicMROczDESkQAxEgU0MRE5aDEQaZwxE
13MMRLSADESBjQxETpoMRAqnDETnswxEpMAMRHDNDEQ92gxECucMROfzDESkAA1EcA0NRE4a
DUQKJw1E1zMNRKRADURwTQ1EPVoNRBpnDUTXcw1EpIANRIGNDUROmg1EGqcNRNezDUSkwA1E
cM0NRD3aDUQK5w1E+PMNRLQADkSBDQ5EPRoORAonDkTXMw5EpEAORHBNDkQ9Wg5EGmcOROdz
DkSkgA5EgY0ORD2aDkQKpw5E17MORLTADkRwzQ5ETtoORArnDkTX8w5EpAAPRHAND0ROGg9E
CicPROczD0S0QA9EgU0PRD1aD0QKZw9E13MPRLSAD0RwjQ9EPZoPRAqnD0Tnsw9EpMAPRHDN
D0Q92g9ECucPRNfzD0SkABBEcA0QRE4aEEQaJxBE1zMQRKRAEERwTRBETloQRApnEETncxBE
tIAQRIGNEEROmhBEGqcQRNezEESkwBBEgc0QRD3aEEQK5xBE5/MQRKQAEURwDRFEPRoRRAon
EUTnMxFEtEARRHBNEUROWhFECmcRRNdzEUSkgBFEcI0RRD2aEUQKpxFE17MRRKTAEURwzRFE
TtoRRArnEUTX8xFEpAASRIENEkQ9GhJECicSRNczEkSkQBJEcE0SRE5aEkQKZxJE53MSRKSA
EkSBjRJEPZoSRAqnEkTXsxJEtMASRHDNEkQ92hJECucSROfzEkQnARNEcA0TRD0aE0QKJxNE
1zMTRLRAE0RwTRNEPVoTRBpnE0TncxNEpIATRIGNE0ROmhNEGqcTRNezE0S0wBNEcM0TRD3a
E0Qa5xNE1/MTRKQAFERwDRREPRoURAonFETnMxREpEAURIFNFEROWhRECmcUROdzFES0gBRE
cI0URD2aFEQKpxRE57MURLTAFERwzRREPdoURArnFETn8xREtAAVRHANFUQ9GhVEGicVROcz
FUSkQBVEgU0VRD1aFUQKZxVE13MVRKSAFURwjRVEPZoVRAqnFUTXsxVEpMAVRIHNFUQ92hVE
GucVRNfzFUSkABZEgQ0WRE4aFkQKJxZE1zMWRLRAFkRwTRZETloWRBpnFkTXcxZEpIAWRHCN
FkQ9mhZECqcWRNezFkSkwBZEcM0WRE7aFkQK5xZE1/MWRKQAF0SBDRdEPRoXRAonF0TnMxdE
pEAXRHBNF0Q9WhdECmcXRNdzF0S0gBdEcI0XRD2aF0QapxdE17MXRKTAF0RwzRdEPdoXRArn
F0TX8xdEpAAYRIENGEQ9GhhECicYRNczGESkQBhEcE0YRD1aGEQKZxhE13MYRKSAGESBjRhE
PZoYRAqnGETXsxhEtMAYRIHNGERO2hhECucYRNfzGESkABlEcA0ZRD0aGUQKJxlE5zMZRLRA
GUSBTRlEPVoZRApnGUTXcxlEpIAZRHCNGUQ9mhlECqcZRNezGUS0wBlEcM0ZRE7aGUQa5xlE
1/MZRKQAGkRwDRpEPRoaRAonGkTnMxpEpEAaRHBNGkQ9WhpECmcaROdzGkSkgBpEcI0aRD2a
GkQKpxpE17MaRKTAGkRwzRpEPdoaRBrnGkTX8xpEpAAbRHANG0Q9GhtECicbROczG0SkQBtE
cE0bRE5aG0QKZxtE53MbRKSAG0RwjRtEPZobRAqnG0TXsxtEpMAbRHDNG0Q92htECucbRNfz
G0SkABxEgQ0cRD0aHEQKJxxE5zMcRKRAHESBTRxEXlocRApnHETXcxxEpIAcRHCNHEQ9mhxE
CqccROezHESkwBxEcM0cRD3aHEQK5xxE5/McRLQAHURwDR1EsBodRBonHUTXMx1EpEAdRHBN
HUQ9Wh1ECmcdRNdzHUSkgB1EcI0dRD2aHUQKpx1E17MdRKTAHUSBzR1EPdodRArnHUTX8x1E
pAAeRIENHkROGh5ECiceRNczHkS0QB5EcE0eRE5aHkQKZx5E53MeRKSAHkRwjR5EPZoeRBqn
HkTnsx5EtMAeRHDNHkQ92h5ECuceRNfzHkS0AB9EcA0fRD0aH0QaJx9E5zMfRKRAH0SBTR9E
PVofRApnH0TXcx9EpIAfRIGNH0ROmh9ECqcfRNezH0S0wB9Egc0fRE7aH0QK5x9E1/MfRLQA
IESBDSBEPRogRAonIETnMyBEtEAgRIFNIEROWiBEGmcgROdzIES0gCBEgY0gRE6aIEQapyBE
57MgRLTAIESBzSBETtogRBrnIETn8yBEtAAhRIENIUROGiFEGichROczIUS0QCFEgU0hRE5a
IURsZyFE53MhRLSAIUSBjSFETpohRBqnIUTnsyFEtMAhRIHNIURO2iFEaOkhROfzIUS0ACJE
gQ0iRE4aIkQaJyJE5zMiRLRAIkSBTSJETloiRBpnIkTncyJE</AssayXData><AssayYData Points="900">B1+fPz2MoD+fWKI/Mj2jP9QQpD8jf6U/6OamP36mpj8lwqc/l6eoPxVEqT/73Kk/AbWqP70Z
qz//26o/WFarPyRHqz9IaKs/GAWsPxfxqz90BKw/kdurP+3wqz8H26s/OcisP84vrD8zaaw/
1EKsP/6brD+cRaw/NSWtP7sBrD9xl6w/bcWsP9h+rD/fFaw/UeisPybnqz8fFaw/6YesP1+h
rD8mXaw/m6KsPx88rD+isqw/ZgmsP6/1qz+Wjqw/o9arP8CBqz8+Nqw/W/irP9r7qz+B96s/
ClasPw4irD93wKs/JlCsP6HAqz/VpKw/LVisP4WprD+xS6w/uWWsPz8ErD9Whaw/0AisPyTJ
qz8mvqs/y9mrP2vdqz8arKs/qi2sP9GOqz9s/6s/LOurPxYarD8Z46s/iw+sP+XZqz8Hmaw/
u6mrP7uCrD9i/Ks/L7irP+z/qz/iTKs/xUirP/syrD/lx6s/vPKrP40erD9Kqas/AJ+rP/Cf
qz++76s/6I+rP2G4qz/1sKs/UEOsPzGBqz+S06s/FhWrP9TBqz+i26s/TYKrP2zjqz+Spas/
D7qrPxjfqz/itas/pTusP/MTrD/od6s/3X2rP5i4qz/ZWqs/80irP9Jmqz/k6qs/8OCrP7+O
qz8kE6w/M4GsP2kcrD9NFKs/ugKrP86Uqz8iJ6w/2BCsP7G4qz9Bgas/kYCrP0J0qz+ng6s/
6CSrPwXGqz+wzas/jxCsP3K1qz8CV6s/UCWrP+J2qz8OnKs/HIerP/pFqz89X6s/dnarP3om
qz9We6s/nqWrPzjOqj9re6s/SeurP+Csqz/mWqw/GkarP6SRqz99kKs/EjGrPzUnqz8KR6s/
JdGqPx84qz+WLaw/J1urP2o/qz/Q8qo/aUKrP5pNqz8CQas/6UKrPzhfqz97S6s/O2yrP8Tu
qj+a3Ks/j1qrPx5Cqz9noKs/mI+qP2Zmqz9vSqs/oZirP6Psqj9dPas/9v6rPx2+qj+CDas/
9BSrPzyVqj8bnKs/LE6rP1iWqz+4Pqs/FhKrP3A5qz+W66o/4GyrPyK/qj87hKo/I0irPwoi
qz/NcKs/dz+rP7t6qz+glKs/LHerP5SMqz/OFqs/3j6rP+anqj/fMas/VjWrPxNRqz+eOqs/
32irP0LVqj+q9ao/JiWrP3GEqz8YRao/+xWrPyANqz+YM6s/Q/OqP1zxqj8pgas/syOrP6fY
qj+Weao/FzKrP7ljqz9IN6s/mIiqP4duqz/tmqs/6lOrP0fcqj/cDas/OD+rPwXjqz+Alas/
ZjKrP6B2qz8DOas/k8+qPxhIqz+40ao/Q8CqPwhHqz+qBKs/fDOrPx3Zqj+lnqs/vTirP/Nj
qz+tWqs/wf+qP9dIqz/1Tqs/pP2qPxd2qj/MWKs/3uCqPwV4qz9n5ao/JxGrP1Euqz+jsKs/
NPKqP2bSqj8lM6s/b7aqP1s7qz9S4qo/uTWrP2Viqz+9wKo/PzSrP2X4qj/3t6o/dPqqP7V2
qz+/F6s/hA6rPwfPqz9E6Ko/EWarP+DOqj8Irqo/9QarP0Tbqj95yao/DROrP/3qqj9v+qo/
gWarP73Sqj+ssao/rqOqP58Iqz9DJ6s/T++qPylIqz+byas/lGKrPw0Rqz/cLas/hj6rP5KX
qz9kR6s/LFurPxoDqz/jzao/5+qqP/CQqz+8jKo/U/CqP2Nvqz8qAqs/MuWqP3y0qj9rkKs/
H/KqP9gxqz/jtao/nr2qP54Hqz+p4qo/FuKqPxSxqz8oGao/8vSqP1Anqj8h6qo/3KWqP76N
qz/usao/PMSqPw3uqj9Pqao/DISrP61aqz/GJas/+VGrP8G4qj9Bbqs/Ua2qP1hWqz99/qo/
OGerP6sxqz9rAqs/SXSrP5f6qj9QN6s/84WqPwDvqj8jRqs/5B+rP+viqj/pDas/sbGqP2TV
qz8Quao/xX6rP5Onqj9M86o/UMeqPz+Wqz8X8ao/7RerP5Blqz/q+Ko/mXOrP2Rhqz+H5ao/
EmOrP0nKqj8s5Ko/8MKqP7/Kqj/u3Ko/iSyrPwnIqj/TQ6s/TTirPwLmqj9HkKo/hw2rP9H2
qj8oEKs/UBSrP+LKqj+Noqo/XBerP37Pqj97D6s/sJ2rPwtsqz8l8qo/+SGrP9PUqj9BWao/
oqKqP3TRqj/mpas/UxurP/Yyqz/J0Ks/r/eqP6EOqz+776o/FwurP4Mfqz/kKas/LLuqP4II
qz+U2Ko/A9CqP4cRqz+Rtqo/tY+rP6WVqz/OmKs/N2erP0oFqz8nKKs/UbGqP0vYqj95rKo/
AE+rP9Tsqj88wqo/M6mrP5p4qz9c+6o/PkerP5c9qz/kM6s/GrSqP1T+qj/wU6s/M0KrP11/
qj8UCas/SCCrP3GQqz8fIas/8marP/fmqj9msao/2KOqPxruqj9eK6s/YyCrPzCvqj+OI6s/
7larP+FOqz9xYao/n3mrP/A9qz+HCKs/FjyrPwBwqz8t9ao/kbCrP7lLqz/jF6s/rlWrP5ar
qj+cwKo/Zk6rP9U1qz/Xiqo/uBWrP4vxqj81KKs/7xKrP61Oqz/zOas/byGrP2qBqz/N6ao/
RbirP8Q/qz/hy6o/JEKrPyMMqz97pqs/W5irP5laqz+UVqs/tSyrP03Uqj8E7as/2bSrP1VZ
qz9Xqao/ToirP/syqz803qo/VzyrP/grqz/6tas/zIWrP0Dsqj+CKKs/YVirPzmmqz80Wqs/
FZWrP/8urD+px6s/ADirP45/qz/gNas/pw+rP9sTqz/afas/lOCqP6t+qz9XkKs/tourP8+v
qz8R/6o/Z4WrP4Euqz+PWqs/S5qrPzuFqz/Lj6s/TcSqP2UsrD9C9qo/n6irP8eKqz9Egqs/
V7qrP8X5qj9baas/6LCqPzuoqz9qkao/mlCrP/azqz9Gq6s/x0yrP6jrqj+asKs/snirPzMb
qz/Wl6s/WY6rP/Vgqz9oAas/DRGrP25oqj+Qd6s/X2urPzsOqz/Hlas/4uerP7ulqz/vO6s/
ycCqP/+oqz+P4qs/JzKrP8tSqz+9pas/okOrP8lwqz8Ti6s/WYCrP4ugqz8Af6s/L7CrPwgc
qz+sQqs/vvqqP0gQqz9Bsqs/bHmrP9prqz8XHKs/sI+rP0Qmqz9yQaw/DfCqP7xJqz8aEKs/
giKrP8Rhqz9KCKw/NqurP/UXqz8KH6s/pQWsP0pOqz8D1qs/stiqP9wdqz+hiKs/WzerP8Ff
qz/GZ6s/xq2rP5Qaqz/o06s/3KSrPyqYqz+xzKs/i5qrPz3Xqj8cD6s/a6yrPxJQqz89h6s/
UqmrP1w5qz/bg6s/cWWrPzNwqz8+PKs/IqGrPyRvqz8iVas/BqSrP8Vyqz9glqs/GiqrP9xE
qz+MZas/kJmrP95pqz+Pj6s/0z2rP0vYqz9MxKo/HwesP4NEqz9OAaw/LnyrP+qsqz8Jn6s/
Qg+sP3Ekqz8auKs/v4urP3iPqz8b7as/usGrP0aRqz+0Dqs/WkGrP2kyqz9RWas/K0yrP65s
qz/Gtas/SMWrP6Vlqz+Kj6s/f/CrP4INrD/tnqs/Hk6rPz3Oqz/+Mas/mICrPwbhqz+0fas/
cKGrP9l1qz89WKs/j22rPwEmqz8gJKs/XuSqP2j1qz+GX6s/cMarP+V7qz9pD6w/A1erP+Gi
qz/pcqs/oNmrP2m6qz96Tqs/a7irP0maqz/QPas/FPKrPzZ1qz+cG6s/FNyrP5CGqz8rU6s/
MayrP13Mqz8X6Ks/G0WrP6j7qz+dO6s/iHOrP4wsqz99xKs/rlerP+ggrD9J1Ks/w3mrPzW8
qz+zs6s/9EqrPxa1qz/FeKw/lk+rP1H5qz+5Bqw/O7erP94aqz8hTKs/jaqrP6/eqz8zmqs/
1derP1wRrD+3mas/WuyrP7TKqz/npKs/wcmrP8uuqz/JwKs/F1+rP89Jqz9rC6w/TP2rP3a0
qz9Jp6s/IVOrPyMTrD8u66s/IYqrP7MArD+imqs/txmsPxUArD9uuKs/R9urPw/aqz+Xras/
svKrPyuGqz+69qo/66mrPytxqz+vEKw/O9CrP/rHqz/umqs/TRysP4G3qz8uk6s/kQKsP102
rD+08Ks/nYasPzXvqz9vkqs/tpyrPynrqz9KRqs/4eKrP1kUrD9c7Ks/X/qrPy6sqz+4p6s/
YhasP8YJrD+j7as/3t+rP6yiqz/Euqs/hGKsP2I4qz/FEqw/n3GrP+MGrD+Nlas/Q6arP5p9
qz9Rzqs/g8urP9Cdqz8BkKs/+NKrP+R2rD/Mkas/Av6rP5gprD/P/as/nQ2sPzblqz8V/qs/
mNarP0Hbqz8dAKw/lu+rP2kqrD+l7as/PdmrP/YVrD8Maqs/GOKrP86NrD/glqs/azOsP955
rD86wKs/9bqrP9VjrD8Yfas/zgusP1IVrD/EEKw/nZCsP+s1qz+b3as/dP6rP31ZrD8xpqs/
B9KrPxsCrD+8GKw/6uarP7bkqz9vras/b32sPywCrD/5NKw/nHisP/zUqz+hjas/kD2sPxTE
qz+4Dqw/ekesP0IOrD9sPaw/6+irPw0ErD9D1as/X6CrP8MjrD+k0Ks/pAusP869qz8v+6s/
gFisP3u9qz8oaaw/eFusP8iEqz9lEqw/J4WsP3fnqz93Baw/h6arP2Y4rD87oas/t6esP/f+
qz88Hqw/Qh6sP+1irD+8Qqw/NEKsP77uqz8pBKw/QZ+rPw3Uqz/nPqw/4WqsP7jgqz+4gqw/
pHOrP87rqz/OSaw/t+urPxrlqz+JQqw/oEWsPz6qrD+PQaw/</AssayYData></Step><Step><CommonData><SampleLocation>11</SampleLocation><SampleID></SampleID><SampleGroup></SampleGroup><SampleInfo></SampleInfo><SampleRow>G</SampleRow><SamplePlate>1</SamplePlate><WellType>REGENERATION</WellType><Concentration>-1</Concentration><ConcentrationUnits>µg/ml</ConcentrationUnits><MolarConcentration>-1</MolarConcentration><MolarConcUnits>nM</MolarConcUnits><MolecularWeight>-1</MolecularWeight><Temperature>25</Temperature><StartTime>782585</StartTime><AssayTime>5</AssayTime></CommonData><FlowRate>1000</FlowRate><StepType>KREGENERATION</StepType><StepName>Regeneration</StepName><StepStatus>OK</StepStatus><ActualTime>4.99901</ActualTime><CycleTime>0.2</CycleTime><AssayXData Points="25">tIAiRHCNIkQ9miJECqciRNezIkSkwCJEcM0iRE7aIkQa5yJE1/MiRKQAI0SBDSNEPRojRAon
I0TnMyNEpEAjRHBNI0Q9WiNECmcjRNdzI0S0gCNEcI0jRD2aI0QKpyNE17MjRA==</AssayXData><AssayYData Points="25">SW4xwKfoQcBHpUvAbmdRwHAIVsChkVnAU/5cwAhxX8Dn0WHA/zJkwEzVZcAotWfAbFRpwFa5
asABcWzASoptwF/6bsDGnW/AWbRwwIPKccB1h3LAibJzwGpfdMBJpHTAcpF1wA==</AssayYData></Step><Step><CommonData><SampleLocation>12</SampleLocation><SampleID></SampleID><SampleGroup></SampleGroup><SampleInfo></SampleInfo><SampleRow>G</SampleRow><SamplePlate>1</SamplePlate><WellType>NEUTRALIZATION</WellType><Concentration>-1</Concentration><ConcentrationUnits>µg/ml</ConcentrationUnits><MolarConcentration>-1</MolarConcentration><MolarConcUnits>nM</MolarConcUnits><MolecularWeight>-1</MolecularWeight><Temperature>25</Temperature><StartTime>798670</StartTime><AssayTime>5</AssayTime></CommonData><FlowRate>1000</FlowRate><StepType>KREGENERATION</StepType><StepName>Regeneration</StepName><StepStatus>OK</StepStatus><ActualTime>4.99999</ActualTime><CycleTime>0.2</CycleTime><AssayXData Points="25">pMAjRGDNI0Q+2iNECucjRNfzI0SkACREkg0kRD4aJEQKJyRE1zMkRKRAJERxTSREPlokRApn
JETXcyREpIAkRHGNJEQtmiRECqckRMezJESkwCREcc0kRD7aJERC6CRE1/MkRA==</AssayXData><AssayYData Points="25">CkP/vcTF7b2NWqi9v0dbvVNfDL2J06O8Lc31OYG5eDwc2Ks8xVDuPLKhFj3CVj49KbVXPUIn
gj0imIQ9BsKZPeQDqT34T7c9Tme6PSILvT2AW8g9eaDTPVsw4T3CQ949RpzmPQ==</AssayYData></Step><Step><CommonData><SampleLocation>11</SampleLocation><SampleID></SampleID><SampleGroup></SampleGroup><SampleInfo></SampleInfo><SampleRow>G</SampleRow><SamplePlate>1</SamplePlate><WellType>REGENERATION</WellType><Concentration>-1</Concentration><ConcentrationUnits>µg/ml</ConcentrationUnits><MolarConcentration>-1</MolarConcentration><MolarConcUnits>nM</MolarConcUnits><MolecularWeight>-1</MolecularWeight><Temperature>25</Temperature><StartTime>814752</StartTime><AssayTime>5</AssayTime></CommonData><FlowRate>1000</FlowRate><StepType>KREGENERATION</StepType><StepName>Regeneration</StepName><StepStatus>OK</StepStatus><ActualTime>4.99999</ActualTime><CycleTime>0.2</CycleTime><AssayXData Points="25">pAAlRGANJUQ+GiVE+iYlRMczJUSkQCVEcU0lRC1aJUQKZyVEx3MlRKSAJURgjSVELZolRPqm
JUTHsyVElMAlRGDNJUQt2iVE+uYlRNfzJUSkACZEYA0mRC0aJkQKJyZE1zMmRA==</AssayXData><AssayYData Points="25">3ltQwNeNXcCu1mPAnylnwGEZasCPdGzAsextwOW+b8BA0HDAdZJywPJuc8A7k3TA+Jp1wNkr
dsCa+HbALgJ4wNxCeMCuGXnAMtV5wGZ9esDWyXrAuzB7wOL9e8BnNHzAZXd8wA==</AssayYData></Step><Step><CommonData><SampleLocation>12</SampleLocation><SampleID></SampleID><SampleGroup></SampleGroup><SampleInfo></SampleInfo><SampleRow>G</SampleRow><SamplePlate>1</SamplePlate><WellType>NEUTRALIZATION</WellType><Concentration>-1</Concentration><ConcentrationUnits>µg/ml</ConcentrationUnits><MolarConcentration>-1</MolarConcentration><MolarConcUnits>nM</MolarConcUnits><MolecularWeight>-1</MolecularWeight><Temperature>25</Temperature><StartTime>830825</StartTime><AssayTime>5</AssayTime></CommonData><FlowRate>1000</FlowRate><StepType>KREGENERATION</StepType><StepName>Regeneration</StepName><StepStatus>OK</StepStatus><ActualTime>4.99999</ActualTime><CycleTime>0.2</CycleTime><AssayXData Points="25">pEAmRHFNJkQ+WiZE+mYmRNdzJkSkgCZEcY0mRC2aJkT6piZEx7MmRKTAJkRgzSZEPtomRArn
JkTH8yZElAAnRGANJ0Q+GidECicnRMczJ0SUQCdEYE0nRC1aJ0QKZydE13MnRA==</AssayXData><AssayYData Points="25">NhQNvsatBb5wuNG9IZ6ZvZZfWr2Alx69MLfdvMD6XrzhahQ4MCgcPOiDqzyZ3tQ8V2IUPYZH
Kj2tREQ9TjxQPTVVfj3HcoY9Pq2MPUe1lz04qqA9niqrPfV6sD1nW789CoPBPQ==</AssayYData></Step><Step><CommonData><SampleLocation>11</SampleLocation><SampleID></SampleID><SampleGroup></SampleGroup><SampleInfo></SampleInfo><SampleRow>G</SampleRow><SamplePlate>1</SamplePlate><WellType>REGENERATION</WellType><Concentration>-1</Concentration><ConcentrationUnits>µg/ml</ConcentrationUnits><MolarConcentration>-1</MolarConcentration><MolarConcUnits>nM</MolarConcUnits><MolecularWeight>-1</MolecularWeight><Temperature>25</Temperature><StartTime>846904</StartTime><AssayTime>5</AssayTime></CommonData><FlowRate>1000</FlowRate><StepType>KREGENERATION</StepType><StepName>Regeneration</StepName><StepStatus>OK</StepStatus><ActualTime>5.00103</ActualTime><CycleTime>0.2</CycleTime><AssayXData Points="25">pIAnRHGNJ0Q+midECqcnRNezJ0SkwCdEcc0nRD7aJ0T65idEx/MnRKQAKERxDShELRooRPom
KETXMyhEpEAoRHFNKEQ+WihE+mYoRNdzKESkgChEcY0oRD6aKET6pihE6LMoRA==</AssayXData><AssayYData Points="25">3cFTwJBrYMCD4mXA5oZpwNE/bMCV5W3AM8VvwO4VccCOaHLAJs1zwEOndMBDfXXAy3R2wMb9
dsCG63fAyal4wBZMecBB0XnAhJZ6wEYZe8CGPHvAdbp7wPNTfMBRpXzAe858wA==</AssayYData></Step><Step><CommonData><SampleLocation>12</SampleLocation><SampleID></SampleID><SampleGroup></SampleGroup><SampleInfo></SampleInfo><SampleRow>G</SampleRow><SamplePlate>1</SamplePlate><WellType>NEUTRALIZATION</WellType><Concentration>-1</Concentration><ConcentrationUnits>µg/ml</ConcentrationUnits><MolarConcentration>-1</MolarConcentration><MolarConcUnits>nM</MolarConcUnits><MolecularWeight>-1</MolecularWeight><Temperature>25</Temperature><StartTime>862832</StartTime><AssayTime>5</AssayTime></CommonData><FlowRate>1000</FlowRate><StepType>KREGENERATION</StepType><StepName>Regeneration</StepName><StepStatus>OK</StepStatus><ActualTime>4.99901</ActualTime><CycleTime>0.2</CycleTime><AssayXData Points="25">tcAoRILNKEQ+2ihEC+coRNjzKESlAClEcQ0pRE8aKUQbJylE6DMpRLVAKURxTSlEPlopRBtn
KUTYcylEpYApRHGNKURPmilEG6cpRNizKUS1wClEcc0pRD7aKUQb5ylE2PMpRA==</AssayXData><AssayYData Points="25">F9vYvfA31b18wa691bBMvelxCL2xjn684GVluntsUzxEgrs8ow4UPfRxOz0zElQ9witkPRka
gD2HhJs9FsWaPRtboj07O7U9jv+6PRzwxD3fycs9EaXZPXwY1T152Os9dsDuPQ==</AssayYData></Step><Step><CommonData><SampleLocation>1</SampleLocation><SampleID></SampleID><SampleGroup></SampleGroup><SampleInfo></SampleInfo><SampleRow>G</SampleRow><SamplePlate>1</SamplePlate><WellType>BUFFER</WellType><Concentration>-1</Concentration><ConcentrationUnits>µg/ml</ConcentrationUnits><MolarConcentration>-1</MolarConcentration><MolarConcUnits>nM</MolarConcUnits><MolecularWeight>-1</MolecularWeight><Temperature>25</Temperature><StartTime>877531</StartTime><AssayTime>60</AssayTime></CommonData><FlowRate>1000</FlowRate><StepType>BASELINE</StepType><StepName>Baseline</StepName><StepStatus>OK</StepStatus><ActualTime>60</ActualTime><CycleTime>0.2</CycleTime><AssayXData Points="300">pQAqRHINKkQuGipECycqRMgzKkSlQCpEck0qRD9aKkQLZypEyHMqRJWAKkRyjSpEP5oqRAun
KkTYsypElcAqRHLNKkQu2ipEC+cqRNjzKkSVACtEcg0rRD8aK0QLJytE2DMrRKVAK0SCTStE
LlorRAtnK0TYcytEpYArRHKNK0Q/mitEC6crRNizK0SlwCtEcs0rRD/aK0QL5ytE2PMrRKUA
LERyDSxEPxosRAsnLETIMyxEpUAsRHJNLEQ/WixEC2csRNhzLESlgCxEco0sRD+aLEQLpyxE
2LMsRKXALERhzSxEP9osRAvnLETY8yxEpQAtRHINLUQ/Gi1ECyctRNgzLUSVQC1Eck0tRD9a
LUT7Zi1E2HMtRJWALURhjS1ELpotRAunLUTYsy1EpcAtRHLNLUQ/2i1EC+ctRNjzLUSlAC5E
cg0uRD8aLkQLJy5E2DMuRKVALkRyTS5EP1ouRAtnLkTYcy5EpYAuRHKNLkQumi5EC6cuRMiz
LkSlwC5Ecs0uRD/aLkT75i5E2PMuRKUAL0RyDS9EPxovRAsnL0TYMy9EpUAvRHJNL0Q/Wi9E
C2cvRMhzL0SlgC9Eco0vRD+aL0T7pi9E2LMvRKXAL0RyzS9ELtovRPvmL0TY8y9EpQAwRHIN
MEQuGjBECycwRMgzMESlQDBEck0wRC5aMEQLZzBEyHMwRKWAMERyjTBEP5owRPumMETYszBE
lcAwRHLNMEQ/2jBEC+cwRNjzMESVADFEcg0xRD8aMUQLJzFEyDMxRKVAMURyTTFEP1oxRPtm
MUTIczFEpYAxRHKNMUQ/mjFEC6cxRMizMUSlwDFEcs0xRC7aMUT75jFE2PMxRJUAMkRyDTJE
PxoyRAsnMkTYMzJElUAyRHJNMkQ/WjJEC2cyRNhzMkSVgDJEYY0yRD+aMkQLpzJE2LMyRJXA
MkRhzTJEP9oyRPvmMkTI8zJElQAzRHINM0QuGjNE+yYzRNgzM0SVQDNEck0zRJBaM0T7ZjNE
2HMzRJWAM0RhjTNEP5ozRPumM0TYszNEpcAzRHLNM0Q/2jNE++YzRMjzM0SVADREcg00RD8a
NEQLJzRE2DM0RJVANERyTTRECVw0RPtmNETYczREpYA0RHKNNEQ/mjREC6c0RMizNESlwDRE
Yc00RC7aNEQL5zREyPM0RKUANURhDTVELho1RAsnNUTYMzVEpUA1RHJNNUQ/WjVEC2c1RNhz
NUSlgDVEco01RD+aNUT7pjVE2LM1RJXANURhzTVEP9o1RPvmNUTY8zVEpQA2RHINNkQuGjZE
Cyc2RNgzNkSVQDZEck02RD9aNkQLZzZE2HM2RJWANkRyjTZEP5o2RAunNkTIszZElcA2RHLN
NkQu2jZEC+c2RMjzNkSlADdEcg03RD8aN0T7JjdE2DM3RJVAN0RhTTdEP1o3RPtmN0TYczdE
lYA3RHKNN0QumjdE+6Y3RMizN0SlwDdEcs03RC7aN0QL5zdEyPM3RKUAOERhDThELho4RAsn
OETIMzhEpUA4RHJNOEQ/WjhEC2c4RMhzOESVgDhEco04RD+aOEQLpzhEyLM4RJXAOERhzThE
Lto4RAvnOETY8zhE</AssayXData><AssayYData Points="300">hJ4pPtZcLD5aBC0+ubwvPmj8MT43MTg+Opk2PiqCNT4t1TY+BII7Pkh7Oz7EZzw+XeE6PqAI
PT56KDw+zmpGPlOYRD68s0E+/0pDPiQfQz77d0g+HvZGPj8nRz7nAEk+ww1MPvuZSz4YQVA+
fhpOPmMwUD4Ax1A+SoxRPty3VD4eiVM+pNFVPliqVz7SXFM+26VTPiGBUz6WpVk+jYZbPqiE
XD5Zlls+IclZPmqZXj7tUmA+4mtePjE3YD6j+V8+gRJgPr9WYT6jlGA+RWJkPg9sYj6RnWM+
p4BfPrUTZj4iL2g+jwRqPrIjaD7rkWo+VGdpPnB6aT5oe2k+PhVrPsqBbD79/20+GOJuPnJf
cT470HA+TO1tPkhPcT47A3M+rLxxPtBrbz54e3I+8LRxPmIKdj5kHXM+UG9wPtSadj7Ds3c+
Ftx0Pkvddz51QHc+bt14PnQ7ej7lanc+9bl6Ph6JfD4HBns+uBV5PmyJfT5/lX4+8id/Pj3G
fz4DkHw+tUSCPtpmfj4YbYI+q5uBPjFMfj5z94A+JmiBPnkRgT7nQYA+p5KEPr3fgj4NFYQ+
uIGBPpiygj67MIQ+NNKCPsf+gT6UeoQ+Cd6BPm6Igz6YLIQ+MW6DPob0hD4t6IQ+jzWFPv5j
hj7e+YY+QAWFPg/1hT6HToY+e7+IPvmnhT7znIg+WUSFPlYQhz6aDYY+VUeIPsYnhz7IWYk+
mhyJPmFViT5nvIo+ZtWHPl4Bij6s04g+TbqJPlKqiT6f2ok+kiqIPkSuij62zIk+aqKJPvIe
iz79FYs+XTuJPiu+iD73qo0+E5yMPrrYiz5foI8+2fKKPvxMjD7+NY0+Tx+NPhe+jj6bpY8+
dU+LPrSCjD6VX5A+dQONPnQsjT68W44+pEeNPkWojj4Fh48+peaOPt5YjT6/pI4+9/uPPlDf
jz5DLZA+MBOQPnAHkD5da5A+sXSPPmVvkD5Kw5A+LmCPPsc9kD7b7o0+TU+QPo4akD4inZE+
7vKRPquYkz6kTZI+Ni+SPu2Xkz5SvZI+xoGRPg8nkT6ZI5Q+0i2TPgZelT7wRZI+X/aRPsJK
kz5bqZM+wd2VPhTElD77O5Q+XniVPnRPkz5rxZI+BO+TPsWLkz4buJQ+wKSWPoYWlj6AYpM+
HPyVPl71kz5MFpY+ky2YPrmmlz6mi5Y+LLmWPuTzlT7hkpg+pK6UPrOMlj6Adpc+BuOVPssy
mT6k+pc+OVeYPoE0lj7Q2pc+0zGYPiFrmT653Zk+reyWPmFymD6YT5Y+Wd+XPlV+lj47xJk+
YaiXPkjVmj7Lhps+eLGbPjgOmD4XJZo+rRubPoBHmT6ywZk+cUCaPuPWmj7uE5o+0f6bPpqM
mz7nO5o+ZI2bPpRsmj5xsZs+tZqaPoahmj5eD5s+ETKbPsNjmz7Hspw+vn2bPijfnT7pSJw+
praaPpZAnT7rOJw+sLKbPgifnj6/1Zs+1J+ePuvJmz5MZJ0+OhKfPn8anT5RaJ0+UxmfPn21
nz59I6E+TZOfPvwInD7GOJ4+QTqfPhifnj7RiKA+/xegPs60nz4G3Z4+jPCdPgk/nz6Td58+
qEafPinQoT7qB6A+</AssayYData></Step><Step><CommonData><SampleLocation>3</SampleLocation><SampleID>QA013.2 G7/L4</SampleID><SampleGroup></SampleGroup><SampleInfo></SampleInfo><SampleRow>G</SampleRow><SamplePlate>1</SamplePlate><WellType>KLOAD</WellType><Concentration>10</Concentration><ConcentrationUnits>µg/ml</ConcentrationUnits><MolarConcentration>-1</MolarConcentration><MolarConcUnits>nM</MolarConcUnits><MolecularWeight>-1</MolecularWeight><Temperature>25</Temperature><StartTime>943240</StartTime><AssayTime>80</AssayTime></CommonData><FlowRate>600</FlowRate><StepType>LOADING</StepType><StepName>Loading</StepName><StepStatus>OK</StepStatus><ActualTime>80</ActualTime><CycleTime>0.2</CycleTime><AssayXData Points="400">pQA5RHINOUQ/GjlECyc5RNgzOUSlQDlEck05RD9aOUQLZzlE2HM5RKWAOURyjTlEP5o5RAun
OUTYszlEGME5RGHNOUQ/2jlEC+c5RNjzOUSlADpEcg06RD8aOkQLJzpE2DM6RKVAOkRyTTpE
P1o6RAtnOkTIczpEpYA6RGGNOkQ/mjpEC6c6RNizOkSlwDpEcs06RE/aOkQL5zpE2PM6RKUA
O0RyDTtEPxo7RAsnO0TYMztEpUA7RHJNO0Q/WjtEC2c7RPlzO0SlgDtEco07RD+aO0Q9pztE
6bM7RKXAO0RhzTtEP9o7RAvnO0TY8ztEpQA8RHINPERFGzxECyc8RNgzPESlQDxEgk08RD9a
PET7ZjxE2HM8RKWAPERyjTxEP5o8RAunPETYszxEpcA8RHLNPEQ/2jxEC+c8RNjzPESVAD1E
cg09RD8aPUT7Jj1E2DM9RJVAPURyTT1EP1o9RAtnPUTYcz1EpYA9RGGNPUQ/mj1EC6c9RNiz
PUSlwD1Ecs09RD/aPUQL5z1E2PM9RKUAPkRyDT5EPxo+RAsnPkTYMz5EpUA+RHJNPkQ/Wj5E
C2c+RMhzPkSVgD5EYY0+RD+aPkQLpz5E2LM+RKXAPkSjzT5EP9o+RAvnPkTY8z5EpQA/RGEN
P0Q/Gj9E+yY/RNgzP0SlQD9Eck0/RD9aP0QLZz9E2HM/RKWAP0RyjT9EX5o/RAunP0TYsz9E
lcA/RHLNP0Q/2j9EC+c/RMjzP0SlAEBEcg1ARD8aQEQLJ0BE2DNARChBQERyTUBEP1pARBxn
QETYc0BEpYBARHKNQEQumkBE+6ZARNizQESVwEBEcs1ARD/aQEQL50BE2PNARKUAQURyDUFE
LhpBRAsnQUTIM0FEpUBBRHJNQUSxWkFE+2ZBRMhzQUSlgEFEgo1BRD+aQUQLp0FE+bNBRJXA
QURyzUFEP9pBRAvnQUTI80FElQBCRHINQkQ/GkJE+yZCRMgzQkSVQEJEck1CRD9aQkQLZ0JE
yHNCRJWAQkRhjUJEP5pCRAunQkTYs0JEpcBCRHLNQkQ/2kJE++ZCRNjzQkSlAENEcg1DRC4a
Q0T7JkNE2DNDRKVAQ0RyTUNEP1pDRAtnQ0TYc0NEpYBDRHKNQ0Q/mkNEC6dDRMizQ0SVwENE
cs1DRD/aQ0T75kNE2PNDRJUARERhDURELhpERAsnRETYM0REpUBERHJNREQ/WkREC2dERNhz
RESlgEREco1ERMKaREQLp0RE2LNERKXARERhzUREP9pERAvnRETY80RE9wBFRGENRUQuGkVE
CydFRN40RUSlQEVEck1FRC5aRUQLZ0VEYXVFRJWARURyjUVEP5pFRAunRUTYs0VElcBFRGHN
RUSQ2kVE++ZFRNjzRUSlAEZEcg1GRIAaRkQLJ0ZEyDNGRKVARkRhTUZEP1pGRAtnRkTYc0ZE
lYBGRHKNRkQ/mkZEC6dGRMizRkSlwEZEcs1GRD/aRkQL50ZE2PNGRJUAR0RhDUdEPxpHRAsn
R0RbNEdElUBHRHJNR0QuWkdE+2ZHRMhzR0SlgEdEco1HRC6aR0T7pkdEyLNHRKXAR0RhzUdE
LtpHRAvnR0TY80dEpQBIRHINSEQ/GkhE+yZIRMgzSESlQEhEYU1IRC5aSEQLZ0hE2HNIRKWA
SERyjUhELppIRPumSETYs0hEpcBIRGHNSERP2khEY+hIRMjzSESVAElEcg1JRC4aSUT7JklE
2DNJRJVASURyTUlELlpJRPtmSUTYc0lEpYBJRHKNSUQ/mklE+6ZJRMizSUSlwElEcs1JRC7a
SUQL50lEyPNJRNYASkRyDUpELhpKRPsmSkTIM0pE1kBKRGFNSkQ/WkpE+2ZKROlzSkSVgEpE
YY1KRD+aSkT7pkpE2LNKRKXASkRhzUpEP9pKRPvmSkTY80pElQBLRGENS0QuGktE+yZLRNgz
S0SlQEtEYU1LRD9aS0QLZ0tE2HNLRKWAS0RyjUtELppLRPumS0TIs0tEpcBLRGHNS0Q/2ktE
++ZLRMjzS0RqAUxEYQ1MRD8aTET7JkxE2DNMRJVATERyTUxELlpMRChpTETYc0xElYBMRGGN
TEQ/mkxE+6ZMRMizTESVwExEo81MRC7aTEQL50xE2PNMRA==</AssayXData><AssayYData Points="400">QLWWPlGDlj5B+Zc+kuyaPjWRnD5Cb50+1lmhPnyjoz7+A6Y+vd2oPnMYrT5MPK0+j8+wPkdh
sz5uMLI+fku3Pt4Duj7axbw+m0+/PgGrwj5/n8Q+nAzHPh1CyT5Bicw+tgPSPkPs0T4qMtU+
6gzWPoD02z7O0dw+B2/fPiuS5D4uzeM+6ATpPpIE6z4ZJOw+fMzwPty38D44vvc+8/X2PrRK
+j5+M/8+v13/PrM3Aj/0cgI/OSgEP9Z+BD9rPwU/jScHP2sICD9pJAo/DMkLP2jNDD8lkA0/
yCMQP1C/Dz9X7BE/7roSP//qEz8ILxU/kX8WPxSzFz9h+xg/fdYZPz7vGj9aeBw/etkcP1bw
Hz9VbyE/Iy0hP/fyIT+duyM/WakmP/D1JD/jeyY/IugnP/L5KT9GFyo/5zMsP8T0LD9XHC4/
y7EvP54rMD9MEDE/sl8zPyfXMz/pajQ/BeY1P4+MNj+qhTc/cvE5P4/zOT/qyDs/v/k7P2wP
Pj+SsD4/iOY+P7lZQT9grEE/IX9EP75zRD90vEQ/LCVHP7kASD9K/0g/vypJPwELSz89tUs/
JD5MP5zWTD9zvU8/XbVOP+jnUD/H31E/J7FSP+86Uz/0IlU/fqVWP5ZXVj+V1Vc/S21ZPwbD
WT8gsFk/qDxbPzv7Wz9gOl0/9QVePwErXz+9aV8/z6JgP7bEYD9XJGQ/BZhiP7BQZD+nUWY/
eWJlPzgcZz8tcWg/ZtZnP3+paj8G/Go/VwhsP86LbD91sWw/Bg1uPxefbT9513A/r3BwP9bf
cD91l3E/KJJzPyzTcz9LE3U/MDR2P8DPdj8WK3g/YeV3P7YheD8Eonk/6M16P7Ydej8cNns/
PSx9P5lCfD/32n4/6kF/P2tUfz8QHYA/eT+AP6f0gD9/9YA/0QWCP1atgT9PsoI/yZuCP1WC
gj+sC4M/nZiDP1yzgz9reoQ/oHGEP7sghT8bI4U/4PyEPxSyhj9myoU/L26HPwmmhj+Dk4c/
ORWIP+lzhz+Kfog/3W2IP7pZiT+qEok/ccCJP5EQij8PoYo/g32KP4oFiz/KFos/aZeLP1Yx
jD+iLYw/A/SLP8RMjT/lQ40/SE+NP8CxjT/49Y0/wl+OP/zWjj/RxI4/3yuPP16Gjz/TWY8/
CvGPPz+UkD+iWpA/uyiRP/QPkT/74JE/4aORPzcPkj+Un5I/eU2SP1Yakz9+KZM/WIOTPxu2
kz+GvJM/Iv+TPzQJlD8wdZQ/r0GVPzSqlD8JpZU/yPiVP76HlT9k4pU/F52WPx2hlj/t65Y/
+JOWP6Sklz/3ppc/gReYP0VdmD+eA5k/ltSYP+31mD8xiZk/XHCZP5gxmT8Qq5k/exCaP4FE
mj9Qgpo/qiGbP/U+mz8AW5s/8mibP4zAmz/csJs/Gw2cP3QYnD8oAJw/WiCcP4CgnD/Qqp0/
4cOdP/5znT8YnJ0/w3qeP5IGnj+W0p0/xpOeP96/nj+m2p8/dbSfP/DGnj/+E6A/m0qgPxtt
nz9rS6A/wgGhPxdRoD9j5qA/2AChP8xsoT/YMqE/YuOhPzyyoT+5daI/9fyhP/muoj+3Z6I/
dsaiP/7woj8PdKM/1wyjP0Jaoz+VSaQ/NHakPwhBpD8sqKQ/ZMGkP9z6pD8iaaQ/crakPw4n
pT+SeKU/g72lP1W8pT86v6U/atKlPyJRpj8rpqY/BeGmP2O2pj8Wv6Y/TC2nP9yfpz8Wwac/
viWnP6ewpz/Kcqg/LvCnP9h3qD8rHKg/7WuoP4l0qD/f/qg/VACpP+MSqT88U6k/lbSpP7en
qT9muak/AyGqP7NUqj87sao/IoWqP6TUqT8K7Ko/fgarP8YRqz8DnKs/00GrPwEiqz8Sw6s/
fUGsP/cIrD9Aiqs/9E6sP+wOrD/YuKw/NiWsPzbWrD/lGa0/kRitPwo0rj/Yr64/l9CuP3Us
rj//c64/dUmuP5xOrj9dvK4/FX2uPynLrj+rAK8/q0+vP5Qkrz/ghK8/qp2vPwfzrj/c1a8/
lq2wP8k8sD8inq8/OFmwP6jUsD82g7A/5WGwP4z1sD+i8LA/0/mwP0nTsD96O7E/y12xP/Sp
sT9ONLI/wa+xP6kcsj9SRLI/b5WyP2N7sj+LcrI/mn+yPw==</AssayYData></Step><Step><CommonData><SampleLocation>1</SampleLocation><SampleID></SampleID><SampleGroup></SampleGroup><SampleInfo></SampleInfo><SampleRow>G</SampleRow><SamplePlate>1</SamplePlate><WellType>BUFFER</WellType><Concentration>-1</Concentration><ConcentrationUnits>µg/ml</ConcentrationUnits><MolarConcentration>-1</MolarConcentration><MolarConcUnits>nM</MolarConcUnits><MolecularWeight>-1</MolecularWeight><Temperature>25</Temperature><StartTime>1029054</StartTime><AssayTime>60</AssayTime></CommonData><FlowRate>1000</FlowRate><StepType>BASELINE</StepType><StepName>Baseline</StepName><StepStatus>OK</StepStatus><ActualTime>59.998</ActualTime><CycleTime>0.2</CycleTime><AssayXData Points="300">tQBNRGENTUQuGk1ECydNRNgzTUSVQE1EYU1NRC5aTUQLZ01E2HNNRJWATURhjU1ELppNRAun
TUTYs01EpcBNRHLNTUQu2k1E++ZNRN70TUSVAE5EYQ1ORD8aTkQLJ05EyDNORKVATkRhTU5E
LlpORPtmTkTYc05EpYBORHKNTkQ/mk5E+6ZORMizTkSlwE5Ecs1ORD/aTkT75k5E2PNORKUA
T0RyDU9EPxpPRAsnT0TYM09EpUBPRHJNT0Q/Wk9EC2dPRNhzT0SlgE9Eco1PRD+aT0QLp09E
2LNPRKXAT0RyzU9E0tpPRAvnT0TY809EpQBQRHINUEQ/GlBECydQRNgzUESlQFBEck1QRD9a
UEQLZ1BE2HNQRKWAUERyjVBEP5pQRAunUETYs1BEpcBQRHLNUEQ/2lBEPedQRNjzUESlAFFE
cg1RRD8aUUQLJ1FE2DNRRKVAUURyTVFEP1pRRAtnUUTYc1FEpYBRRHKNUUQ/mlFEC6dRRNiz
UUSlwFFEcs1RRD/aUUQL51FE2PNRRKUAUkRyDVJEPxpSRAsnUkTYM1JEpUBSRHJNUkQ/WlJE
C2dSRNhzUkSlgFJEco1SRD+aUkQLp1JE2LNSRKXAUkRyzVJEP9pSRAvnUkTY81JEpQBTRHIN
U0Q/GlNECydTRNgzU0SlQFNEck1TRC5aU0QLZ1NE2HNTRKWAU0RyjVNEP5pTRAunU0TYs1NE
pcBTRHLNU0Q/2lNEC+dTRNjzU0SlAFREcg1URD8aVEQLJ1RE2DNURKVAVETaTlREP1pURPtm
VETYc1RElYBURHKNVEQ/mlREC6dURNizVESlwFREcs1URD/aVEQL51REyPNURKUAVURhDVVE
PxpVRAsnVUTYM1VEpUBVRHJNVUQ/WlVEC2dVRNhzVUSlgFVEco1VRD+aVUQLp1VEyLNVRKXA
VURyzVVEP9pVRAvnVUTY81VEpQBWRHINVkQ/GlZECydWRMgzVkSlQFZEck1WRD9aVkQLZ1ZE
2HNWRKWAVkRyjVZEP5pWRAunVkTYs1ZEpcBWRHLNVkQ/2lZEC+dWRNjzVkSlAFdEcg1XRC4a
V0QLJ1dE2DNXRKVAV0RhTVdEP1pXRAtnV0TYc1dElYBXRGGNV0QumldE+6ZXRMizV0SlwFdE
Yc1XRD/aV0T75ldE2PNXRKUAWERhDVhELhpYRAsnWETYM1hEpUBYRHJNWEQuWlhE+2ZYRNhz
WESVgFhEYY1YRC6aWEQLp1hEyLNYRJXAWERyzVhE+dtYRAvnWETY81hEpQBZRHINWUQ/GllE
CydZRNgzWUSlQFlEck1ZRD9aWUQLZ1lEyHNZRJWAWURyjVlEP5pZRAunWUTYs1lEpcBZRGHN
WUQ/2llEC+dZRNjzWUSlAFpEYQ1aRD8aWkQLJ1pE2DNaRKVAWkRyTVpEP1paRAtnWkTYc1pE
pYBaRHKNWkQumlpE+6ZaRNizWkSlwFpEcs1aRD/aWkQL51pE2PNaRKUAW0RyDVtELhpbRPsm
W0TYM1tElUBbRHJNW0ShWltEC2dbRNhzW0SlgFtEco1bRC6aW0QLp1tEyLNbRKXAW0RyzVtE
P9pbRAvnW0TI81tE</AssayXData><AssayYData Points="300">JwC3P1WTtz/+OLc/+2K3P3qEtz/Wcbc/+ua3P6fztz/8xLc/wCq4P+F5tz+w7Lc/v8u3P37u
tz/yErg/jmW4P7EbuD+/aLc/NPG3P2Tatz9xBbg/Cxi4P2P/tz99Bbg/iOG3P6jptz+BlLg/
VuS3P/pVuD/FULg/t264P0oCuD9kL7g/W8q4P6xOuD+Elrg/DFC4P349uD/g8bc/oVi4P8ps
uD/Bo7g/YJi4P1UwuD/BArk/5hq4P9dduD9O3rc/XI+4PxN1uD/O/rg/woS4PyLHuD+gwrg/
CF64P+FXuD9NsLg/6Xq4P93dtz/DaLg/jyC4PyA8uD9enLg/FnG4P2BBuD8uQbg/24u4PzNG
uD/IoLg/Pnu4PxjLuD8eALg/J0u4PxfnuD95m7g/IrW4PyaJuD+lebg/FLO4P5UQuD+ibrg/
gAW5P6huuD+Y2bg/s5q4P9QWuD/LY7g/MES5PwHtuD9mJbk/4Ji4P/5wuD/RWrg/fdG4P5TG
uD/yIrg/Evq3PxMYuT9+TLg/Tp+4PxUNuT86xLg/8s+4PyixuD9ddLg/V+e4P7H8tz//8Lg/
p7q4PxzluD/32rg/nn24P7whuD/Eurg/DGW4P5+suD92QLg/1Ty5P40TuT+mDLk/MjW5P5n6
uD+Tdrg/3ce4P10IuT86irg/5qC4P48nuT8GNbk/3PO4P7kuuT9W57g/s+W4P7iWuD+Hvrg/
c824P8i4uD+oVLk/Lnq5P+1YuD/+47g/aRm5P2czuT8CILk/Bwm5P495uT8qsbg/9+24P++/
uT+x1rg/v5O4P4DTuD9PFLk/tcG4P98WuT9g/Lk/zTK5P9ukuD9ZHrk/u0G5PyLouD9wmrk/
otq5P5u8uD+TFrk/qFa5PwTzuD9Gybk/QbG4P85PuT/ySrk/Mge5PyckuT+h/bg/Tni5P2ij
uT8BWrk/7QG5PyiIuT9DCLk/lpq5PxayuT91kLk/FhK6P05BuT8iG7k/K9y4P1DbuD/2L7k/
hUi5P1JXuT9zs7k/L4e5P4ZvuT8Lmrk/TwC6P6S1uD+zc7k/T165Pz2FuT/zX7k/rXW5P/gm
uT/hrbk/33+5PyN0uT8+s7k/R6y5P2C7uT8Pqbk/EAy5P3JRuT+0/bk/WGS5Pw3cuD9vAbo/
zHi5PxGUuT+OLLk/I0i5Pxz/uD8C8rk/Un65P+8DuT95Krk/94a5P+nkuT/aLbo/wf+5PxhX
uT+JjLk/aom5P+ntuT8nvrk/pF25Py6iuT/9mLk/Mxy6P4JluT/itbk/bo26P5RsuT/DsLk/
Qmy5P6tEuT/+Fbo/87m5P7KMuT8gobk/eIG5PwfBuT+KaLo/WRG6P1qUuT8v1rk/n7G5Pzqb
uT8rtLk/5di5PyuJuT+A4rk/UTm6P75Quj8QQbo/CgG6PwO/uT9rybk/SVe6P7T/uT88Gbo/
kxO6P3lruT+WGbo/9dm5PxFJuj+mvLk/8gu6P5xbuj8gwbk/7225P1oduj+uV7o/ifK5P5oA
uj9F5rk/VE+6P/1quj+2TLo/s8+5P+eOuj+vD7o/rE+6P0Q3uj/Anro/hUC6P9SwuT8HP7o/
4Ri6P1uruT/OM7o/</AssayYData></Step><Step><CommonData><SampleLocation>8</SampleLocation><SampleID>BG505.W6.C2 gp120</SampleID><SampleGroup></SampleGroup><SampleInfo></SampleInfo><SampleRow>G</SampleRow><SamplePlate>1</SamplePlate><WellType>KSAMPLE</WellType><Concentration>-1</Concentration><ConcentrationUnits>µg/ml</ConcentrationUnits><MolarConcentration>31.25</MolarConcentration><MolarConcUnits>nM</MolarConcUnits><MolecularWeight>-1</MolecularWeight><Temperature>25</Temperature><StartTime>1097276</StartTime><AssayTime>180</AssayTime></CommonData><FlowRate>600</FlowRate><StepType>ASSOC</StepType><StepName>Association</StepName><StepStatus>OK</StepStatus><ActualTime>180</ActualTime><CycleTime>0.2</CycleTime><AssayXData Points="900">lQBcRFENXEQeGlxE6yZcRMgzXESVQFxEUU1cRC9aXETrZlxEuHNcRIWAXERRjVxEHppcRPum
XES4s1xEhcBcRFHNXEQe2lxE6+ZcRLjzXESFAF1EUQ1dRB4aXUTrJl1EyDNdRIVAXURRTV1E
L1pdROtmXUS4c11EhYBdRFGNXUQeml1E+6ZdRLizXUSFwF1EUc1dRB7aXUT75l1EuPNdRIUA
XkRRDV5ELxpeROsmXkTIM15ElUBeRFFNXkQeWl5E+2ZeRLhzXkSVgF5EYo1eRB6aXkTrpl5E
uLNeRIXAXkRRzV5EHtpeROvmXkTI815ElQBfRFENX0QvGl9E+yZfRLgzX0SFQF9EYk1fRC9a
X0TrZl9EuHNfRJWAX0RijV9EL5pfRAynX0S4s19ElcBfRFHNX0Qv2l9E++ZfRMjzX0SVAGBE
Yg1gRC8aYET7JmBEyDNgRJVAYERiTWBEL1pgRPtmYETIc2BEpYBgRGKNYEQvmmBE+6ZgRMiz
YESVwGBEYs1gRC/aYET75mBEyPNgRHACYURiDWFELxphRPsmYUTIM2FElUBhRGJNYUQvWmFE
+2ZhRMhzYUSVgGFEYo1hRC+aYUT7pmFEyLNhRJXAYURizWFEL9phRPvmYUTI82FElQBiRGIN
YkQvGmJE+yZiRMgzYkTGQGJEYk1iRC9aYkT7ZmJEyHNiRJWAYkRijWJEL5piRPumYkTIs2JE
lcBiRGLNYkQv2mJE++ZiRMjzYkSVAGNEYg1jRC8aY0T7JmNEyDNjRJVAY0RiTWNEL1pjRPtm
Y0TIc2NElYBjRFGNY0QvmmNE+6ZjRMizY0SVwGNEYs1jRC/aY0T75mNEyPNjRJUAZERiDWRE
LxpkRPsmZETIM2RElUBkRGJNZEQvWmRE+2ZkRMhzZESVgGREYo1kRC+aZET7pmREyLNkRJXA
ZERizWREL9pkRPvmZETI82RElQBlRGINZUQvGmVE+yZlRMgzZUSVQGVEYk1lRC9aZUT7ZmVE
yHNlRJWAZUQGjmVEL5plROumZUTIs2VElcBlRGLNZUQv2mVE6+ZlRMjzZUSVAGZEUQ1mRC8a
ZkT7JmZEyDNmRJVAZkRRTWZEL1pmRPtmZkTIc2ZElYBmRGKNZkQvmmZE+6ZmRMizZkSVwGZE
Ys1mRC/aZkTr5mZEuPNmRJUAZ0RiDWdELxpnRPsmZ0TIM2dElUBnRGJNZ0QvWmdE+2ZnRMhz
Z0SVgGdEYo1nRC+aZ0T7pmdE2bNnRJXAZ0RizWdEP9pnRPvmZ0TI82dEhQBoRGINaEQvGmhE
+yZoRMgzaESVQGhEck1oRC9aaET7ZmhEyHNoRJWAaERijWhEL5poROumaETIs2hElcBoRGLN
aEQv2mhE++ZoRMjzaESVAGlEYg1pRC8aaUT7JmlEyDNpRNdAaURiTWlEL1ppROtmaUTIc2lE
hYBpRGKNaUQvmmlE66ZpRMizaUSVwGlEUc1pRC/aaUTr5mlEyPNpRIUAakRiDWpEHhpqRPsm
akTIM2pElUBqRGJNakQeWmpE+2ZqRMhzakSFgGpEYo1qRC+aakT7pmpEyLNqRIXAakRizWpE
L9pqRPvmakTI82pElQBrRGINa0QvGmtE6yZrRMgza0SVQGtEYk1rRC9aa0T7ZmtEyHNrRJWA
a0RRjWtEL5prRPuma0S4s2tElcBrRGLNa0Qv2mtE6+ZrRMjza0SVAGxEUQ1sRC8abET7JmxE
yDNsRIVAbERiTWxEL1psRPtmbETIc2xEDoJsRGKNbEQemmxE+6ZsRLizbESVwGxEYs1sRB7a
bETr5mxEyPNsRJUAbURRDW1EHhptRPsmbUTIM21ElUBtRGJNbUQeWm1E+2ZtRLhzbUSVgG1E
Yo1tRB6abUT7pm1EyLNtRIXAbURRzW1EL9ptRPvmbUS4821ElQBuRGINbkQeGm5E6yZuRMgz
bkSVQG5EUU1uRC9abkT7Zm5EyHNuRJWAbkRijW5EL5puRPumbkTIs25EhcBuRGLNbkQv2m5E
++ZuRLjzbkSVAG9EUQ1vRC8ab0TrJm9EyDNvRJVAb0RRTW9EHlpvRPtmb0TIc29ElYBvRFGN
b0Qvmm9E66ZvRMizb0SFwG9EUc1vRB7ab0QM529EyPNvRIUAcERRDXBELxpwRPsmcES4M3BE
hUBwRGJNcEQvWnBE62ZwRLhzcESVgHBEYo1wRC+acETrpnBEyLNwRIXAcERizXBEHtpwRPvm
cETI83BElQBxRGINcUQvGnFEHCdxRLgzcUSVQHFEUU1xRC9acUT7ZnFEuHNxRJWAcURijXFE
HppxRPumcUTIs3FEhcBxRFHNcUQe2nFE++ZxRMjzcUSFAHJEYg1yRC8ackTrJnJEyDNyRIVA
ckRiTXJEL1pyRPtmckS4c3JElYByRFGNckQvmnJE66ZyRLizckSVwHJEUc1yRC/ackTr5nJE
yPNyRJUAc0RiDXNEHhpzRPsmc0TIM3NElUBzRGJNc0QvWnNE+2ZzRLhzc0SVgHNEUY1zRC+a
c0T7pnNEyLNzRIXAc0RRzXNEL9pzROvmc0TI83NElQB0RFENdEQeGnRE6yZ0RLgzdESVQHRE
Yk10RC9adET7ZnREuHN0RJWAdERRjXREL5p0ROumdES4s3REhcB0RFHNdEQe2nRE6+Z0RLjz
dESFAHVEUQ11RB4adUTrJnVEyDN1RJVAdURiTXVEL1p1ROtmdUTIc3VEhYB1RFGNdUQemnVE
+6Z1RLizdUSVwHVEUc11RC/adUTr5nVEyPN1RJUAdkRRDXZEHhp2ROsmdkS4M3ZEhUB2RGJN
dkQvWnZE+2Z2RLhzdkSVgHZEUY12RC+adkT7pnZEyLN2RJXAdkRizXZEHtp2RPvmdkS483ZE
CAF3RGINd0QvGndE6yZ3RLgzd0SFQHdEUU13RC9ad0TrZndEyHN3RJWAd0RRjXdEL5p3ROum
d0TIs3dEhcB3RGLNd0Qe2ndE++Z3RMjzd0SVAHhEUQ14RC8aeETrJnhEyDN4RJVAeERRTXhE
L1p4RPtmeES4c3hEhYB4RFGNeEQvmnhE+6Z4RMizeESFwHhEUc14RB7aeET75nhEuPN4RJUA
eURRDXlEHhp5ROsmeUTIM3lElUB5RFFNeUQeWnlE62Z5RLhzeUSVgHlEUY15RB6aeUTrpnlE
uLN5RIXAeURRzXlEHtp5RPvmeUS483lEhQB6RGINekQvGnpE+yZ6RLgzekSFQHpEYk16RC9a
ekTrZnpEyHN6RJWAekRRjXpEHpp6ROumekTIs3pEhcB6RGLNekQv2npE++Z6RMjzekSVAHtE
Yg17RB4ae0TrJntEyDN7RIVAe0RRTXtEHlp7RPtme0S4c3tEhYB7RFGNe0QemntE66Z7RLiz
e0SFwHtEYs17RB7ae0Tr5ntEuPN7RIUAfERiDXxEHhp8ROsmfES4M3xEhEB8RGJNfEQeWnxE
/GZ8RLhzfESVgHxEmY58RC6afET8pnxEuLN8RITAfERSzXxELtp8ROvmfES483xEhAB9RFIN
fUQeGn1E6yZ9RLgzfUSVQH1EYk19RC5afUTrZn1EyHN9RISAfURijX1EP5p9RPymfUS4s31E
hMB9RFLNfUQe2n1E/OZ9RLjzfUSEAH5EUg1+RB4afkTrJn5EuDN+RIRAfkRSTX5ELlp+RPxm
fkS4c35EhIB+RFKNfkQemn5E/KZ+RLizfkSEwH5EYs1+RB7afkT85n5EuPN+RIQAf0RSDX9E
Hhp/ROsmf0S4M39EhEB/RGJNf0QuWn9E62Z/RLhzf0SVgH9EUo1/RB6af0Trpn9EuLN/RITA
f0Tbzn9EHtp/ROvmf0QQ9X9ESgCARLEGgEQPDYBEfhOARNwZgERKIIBEsSaARA8tgER2M4BE
3DmAREpAgESxRoBED02ARHZTgETcWYBEQmCARKlmgEQPbYBEdnOARNx5gERCgIBEqYaARA+N
gER2k4BE3JmAREKggESppoBED62ARHazgETcuYBEQsCARKnGgEQXzYBEdtOARNzZgERC4IBE
qeaARA/tgER284BEX/qAREIAgUSpBoFEDw2BRHYTgUTcGYFEQiCBRKkmgUQPLYFEfjOBROQ5
gURCQIFEqUaBRA9NgUR2U4FE3FmBREJggUSxZoFED22BRHZzgUTkeYFESoCBRKmGgUQPjYFE
dpOBROSZgURCoIFEqaaBRA+tgUR2s4FE3LmBRELAgUSpxoFEF82BRHbTgUTc2YFEQuCBRKnm
gUQX7YFEdvOBROT5gURCAIJEqQaCRA8NgkR2E4JE3BmCREIggkSpJoJEDy2CRHYzgkTkOYJE
QkCCRKlGgkQPTYJEdlOCRNxZgkRCYIJEqWaCRBdtgkR2c4JE3HmCREKAgkSphoJEF42CRH6T
gkTcmYJEQqCCRLGmgkQXrYJEfrOCROS5gkRCwIJEqcaCRA/NgkR204JE7NmCRELggkSp5oJE
F+2CRHbzgkTc+YJEQgCDRKkGg0QXDYNEdhODRNwZg0RCIINEqSaDRA8tg0R2M4NE3DmDREJA
g0SxRoNED02DRHZTg0TcWYNEQmCDRKlmg0QPbYNEdnODRNx5g0RCgINEqYaDRA+Ng0R2k4NE
kJqDREKgg0SxpoNED62DRHazg0TkuYNESsCDRKnGg0QXzYNEdtODRNzZg0RK4INEqeaDRBft
g0R+84NE3PmDREIAhESxBoREFw2ERHYThETcGYREQiCERKkmhEQPLYREdjOEROQ5hERKQIRE
qUaERBdNhER2U4RE5FmERFNghESpZoRED22ERNhzhETkeYRE</AssayXData><AssayYData Points="900">RHq5P/oiuD9JUbY/Tyy1P/03tD+hybM/8tmyP9TxsT8Xg7E/Lh6wPwAysT+in68/gy+wP0+Q
rz/YC68/QIuuP5Ftrj8auq4/Vi2uP8esrT/T5K0/vYKtPyhJrj8r9a0/BEqtP7lUrT8yrK0/
7E+tPyqSrT8PQK0/cUWtPxmcrD95a60/yt6tPzCErT80ea0/aVStPyK1rD/i7qw/uVGtP/qn
rT9u1Kw/k6OtPwIGrT+8LK0/0WitP0mjrT9sUq0/dvWtP3+mrT8r/q0/jHStP/NorT//R60/
sE2tP5CzrD+AaK0/lD6uP0jtrT/dQa0/ebOtP27TrT+5/60/b1muP6DUrT9n160/ffGtP8zg
rT/9EK4/7P6sP3VarT8fUK0/edmtP+DQrT/ayK0/UQauPyYJrj8Ub64/yIyuP4b9rT9Xs64/
UXquP6VJrj+JLa4/4CGuP8xFrj/5S64/uqSuP55xrj/4SK4/CbiuP+Azrj8grK4/mXWuP3oJ
rj9Unq4/m/itP3TTrj9Tva4/WXeuP3Klrj+ll64/jeiuP8z/rj/w8q4/ZWOvP5uNrj+JLa8/
x0mvP4d2rz+PJa4/leKuP8YPrz+jo68/w2mvP+mvrz+86q8/BB2vPx92rz9gp68/bGywP+LO
rz/SUq8/FAWvP78AsD+Yg68/rWOvP7G0rz/Dia8/yQqwP/tWrz9KH7A/H2OwP3Gerz8Lw68/
GvevP4htrz/Odq8/mAKwPzQEsD9Mjq8/6ZCvP4EJsD/Wka8/vk2wPyUWsD8U2a8/ueSvPxmk
sD+JHLA/7BawP57QsD/EObA/ocmwP4mesD8Yua8/NXuwP79/sD+RwK8/NYqwP4vhsD9xGLA/
xzCwP0z7sD+oTbA/eJiwP9m8sD+kOrE/tUOwP2yPsD9ENbE/dOuwP36fsD+LwrA/dBWxP5EE
sT/DdLE/LPCwP/rRsD929bA/UiCxPxYvsT/cA7E/NJqwP3PksD9JDLE/IeKwP9ogsT9nQbE/
54uxP5v0sD800rE/DimxP/W3sD/IZbE/5dOxPwFRsT/2b7E/FyWxP6nRsT+EHLE/sl6xP3Ze
sT8/iLE/1eiwPzpSsT+v57A/Xq+xP3TRsD/Gp7E/TXOxP+cgsT/aKbE/qkaxPxg3sT9YEbI/
ogKyP+m3sT8OtbE/pjCyP4PRsT8iobE/ae+xP6BvsT++tLE/R8+xP58Ssj+6NbI/Qd2xPxYZ
sj8DhbI/NlCyP/5jsj+oVrI/hQeyP0b4sT/4a7I/zkyyP3gdsj8FurE/bDKyP3Nrsj9jVLI/
/zyyP/ehsj80GrI/fo6yP39Qsj82lbI/2K2yPxJOsj904bE/806yP5qzsj/hibI/Do2yP7OP
sj9nl7I/Vr+yP0Gqsj9OpbI/z7ayP/+2sj+xaLI/EbCyP6Yusz/oWLM/JpeyP5zwsj/PsbI/
r+2yP/3Ksj8RdLI/mhCzPxUAsz//lLM/ydSyPxrKsj+qwLI/yqKyP656sj+nx7I/DMeyPxgh
sz8zWrM/TD6zPxqAsj9CKrM/SkCzP7A1sz95PLM//QezP9sosz8BubM/3euyP2MKsz+KMLM/
/SazPwkYsz+o9bM/0H+yP9NEsz/aFLM/U3+zPwG2sz9xxLM/oYizP0U9sz+fArQ/foizP96T
sz8fLbM/B4GzP/ovsz9i37M/lrSzP5Xysz9OhLM/yTq0P9y9sz9Wg7M/LJezP/7Zsz8/xbM/
EXGzP+0DtD+PxrM/nEW0P8H2sz901rM/FOWzPwmosz/vT7M/dMKzP8nKsz+FnbM/kIOzP1XA
sz9uBrQ/E6WzP8HZsz8w3LM/L+GzP8jusz/OpbM/6/ezP4eRsz8qQbQ/qSa0P57Lsz9K7rM/
km2zP69btD9WHbQ/P0e0PyoftD/hgrQ/V0m0Pxrmsz/CT7Q/pfOzP8r/tD8xbrQ/GxK0P1Bc
tD+dO7Q/je20P7hXtD9okLQ/86C0P41ytD9TM7Q/Pq+0P/qWsz9SDbQ/YsC0P2u9tD+UmbQ/
g620P5QZtD/subQ/NbyzP2iotD+yMLQ/ibq0P/7rsz/iX7Q/QtO0PyeWtD80M7Q/Yoe0PyWO
tD+kkbQ/fWW0P/QPtD9vrrQ/g6u0PznGtD8h6bQ/UvC0P+yVtD8PRrQ/epq0PyG4tD8mWbU/
nNO0P7gjtT8RerU/Bzy0P3nAtD/9qLQ/lSO1P7iFtD/987Q/xLO0P/rdtD/+mLQ/KH+0P5rl
tD+QJLU/0gi1P+c2tT85ULU/8ia1P7UjtT8ZLLU/Kji1P20UtT8gtLQ/any1P+Uptj8iTbU/
3cu1PwvVtD//E7U/hW20P2RwtT86R7U/4Tu1P3jktD/QyLQ/+5q0P4yCtT+/L7U/WoC1P7fg
tT9zO7U/8MG1P4oetT/p97Q/Krm1P9w4tT/BLrU/PXG1P8AztT/Gw7U/0iC2P2abtT92l7U/
9pG1P/vatT+YuLU/7sS1P9GWtj+8U7U/L5C1P8cTtT+fAbY/3Du2P0wltj/77LU/xPS1Pw+Q
tT+b1LU/B561P/Zjtj9XcrU/pM61P9Mrtj/pa7U/6ta1P2i6tT8cvrU/cKi1Pz7/tT8qP7U/
O5S1P7uRtT9Us7U/CQ+2P8ZBtT/R3rU/omK2P25ztT/hGLY/rMW1P1EVtj87V7U/yiq2P6oS
tj+5IrY/7RW2Pw+9tj+x27U/ySy2P7cHtj9wWLU/Bai1P+29tT9k47U/3yW2P57ltT+Z2bU/
+em1P+J5tj+q17U/4yS2P1ZHtj+zsLU/Zyu2P8wStj/yqLY/HC+2PyDktj/wJrY/gDC2PyNm
tj/uELY/+R22P3TztT9xVrY/6Gy2P72wtT/axrY/Uhy2P32rtj/6mLY/YbS2P2q9tj9Ub7Y/
kDC2P2Cwtj8iB7c/cai2P+hwtj/lrbY//AC3P4YVtj+eQrY/oqW2P0+0tj+x2bU/Yl62PxWs
tj/jTrY/YdW2P1Vgtj/VyLY/42S3P3/9tj9nqLY/WtO2P27ktj8yQrY/Gs62Pwkxtj/GPrc/
zwS3P2Catj+2qLY/qba2P31Stj/EErc/7k+3P0Lltj+USLc/cEy3P4ATtz8sHrc/Qyu3P+Qc
tz+CvbY/xE+2P/jitj+dvrY/VoS2P0x+tj9v4bY/GW22P0z2tj+ZmLY/27q2P0ZCtz8M9bY/
G7O2P2Attz/eVbc/czO3P2Uutz+4grY/zoq3P/Gltj+vsLY/szu3P0xdtz8O3rY/Rva2Pz4f
tz/wlrc/cz23P0QRtz/XNrc/Pbq3P6nwtj+Jgrc/cmK3PwuFtz/JuLc/VJG3P0cYtz/Pcrc/
TpC3P11Xtz+fL7c/Y6m3PyJNtz+5R7c/X3q3P3K2tz/IZ7c/cjm3P6Dctj97Fbc/Bp23PxVr
tz9tJLc/EJu3P/vDtz8ij7c/n3+3P6rmtj/BGLc/uJq3P+bztj/Bcbc/YiO3PxZvtz+en7c/
+Q+4P6JuuD8Z6Lc/Jrq3Pwxdtz8pZbc/pme3P+Xmtz9X0rc/C3i3P6pBtz8yO7c/GbC2P4S6
tz/om7c/5Au4P9yDuD8IYrc/sJW3P0wHuD90Cbg/nlC3P1YruD8QJLg/t9u3P0J8uD8n7Lc/
GnS4P+V9tz+KDLg/vHC3PxIHuD/e4Lc/+Oe3P477tz8tE7g/HAS4P0RDuD/YSrg/DSG3P1rT
tz/23rc/oAG4P51YuD+1L7c/+564P7opuD9dTrg/pfO3P+y2tz/8X7g/OJ63P9lguD9z7Lc/
+dq4P3JIuD8m47c/Qpa4PyIFuD9FIbg/wy24P3okuD+Fo7g/iu+3P2JQuD9mPrg/DHq4PxT9
tz/4Xrg/rsy4P5xzuD/ebbg/krS3P51tuD+y3Lg/3mG4PwYiuD/7aLg/tJO4P6douD9bwrg/
dLG4PzuOuD/6drg/TXy4Pw7ouD9kRLg/oNu4P2pGuD+ejrg/l324P7fsuD+Fnrg/9uS4P52i
uD8H+7g//524P7GfuD/Q2rg/A+q4Pwd0uT8eELg/fFK4P4/+tz+xi7g/Uvi4P3cfuT9Bfbg/
Dmy4P1p3uD98cLg/poy4P0TYuD9t6bg/mQ65P87FuD/vf7g/D6K4P/BauT/nE7k/xO64P0i9
uD/bl7g/Jby4P7f9uD9Clbg/O5C4PzNpuT+s17g/zb64P6bhuD90tbg/PFO5PxaOuD+gN7g/
ePy4Pyo6uT/vWrg/PvC4P6RkuT8vmrg/9cC4P0dIuT8/BLk/wom5P/siuT9nZbk/CDu5P5Um
uT8WMLk/9+y4P25YuT9qC7k/hpO4P+vMuD9mRLk/vzm5PwWjuD9u6bg/X9y4P7pWuT/aO7k/
oii5P9p2uT+a07g/DD25P0/DuD9MMbk//1e5P3XHuD9oXbk/AyG5P6xWuT/k1rg/vlW5Pz+G
uT9BXLk/jDK5P9LEuT/0Ebk/gbO5P2PWuD+oVLk/KdS5Pxk1uT9rMrk/uTm5P/gquT/VS7k/
NxS5PyGFuT8svLg/ile5P5aPuT8m27k/CAC5P+83uT/TRrk/rLa5P7q5uT/8ALo/vQC5P++w
uT8OpLk/cHG5P75LuT+c9Lk/q4+5PyBZuj+NV7k/1Q26P/QJuj8Xpbo/w825P2SGuT+tHLk/
uPS4PxlGuT803rk/+SC6P0GQuT87grk/UUm6PwcBuj+CYrk/oeC5P91LuT/IF7o/zQW6P4eT
uT8D4Lk/BZO5PyzfuT8sC7o/bYC5P4oYuj/DTbo/Noq5P3oYuT+7Kro/cwy6P6CwuT+APro/
aKS5P6U7uj9Lp7k/CLe5P/3TuT91o7k/RNe5Pzxduj9yFbo/</AssayYData></Step><Step><CommonData><SampleLocation>1</SampleLocation><SampleID></SampleID><SampleGroup></SampleGroup><SampleInfo></SampleInfo><SampleRow>G</SampleRow><SamplePlate>1</SamplePlate><WellType>BUFFER</WellType><Concentration>-1</Concentration><ConcentrationUnits>µg/ml</ConcentrationUnits><MolarConcentration>-1</MolarConcentration><MolarConcUnits>nM</MolarConcUnits><MolecularWeight>-1</MolecularWeight><Temperature>25</Temperature><StartTime>1285241</StartTime><AssayTime>180</AssayTime></CommonData><FlowRate>600</FlowRate><StepType>DISASSOC</StepType><StepName>Dissociation</StepName><StepStatus>OK</StepStatus><ActualTime>179.999</ActualTime><CycleTime>0.2</CycleTime><AssayXData Points="900">SoCERLCGhEQPjYREdZOERNuZhERCoIREsKaERBethER9s4REHbqERErAhESwxoREF82ERHXT
hETb2YRESuCERLDmhEQP7YREdfOEROT5hERCAIVEqAaFRBcNhUR1E4VE7BmFREoghUSoJoVE
Fy2FRH0zhUTkOYVEQkCFRLBGhUQXTYVEdVOFRNtZhURKYIVEsGaFRBdthUR9c4VE23mFREqA
hUSwhoVED42FRHWThUTkmYVESqCFRKimhUQPrYVEfbOFRNu5hURCwIVEqMaFRBfNhUR904VE
5NmFRELghUSw5oVEF+2FRH3zhUTb+YVESgCGRKgGhkQXDYZEdROGRNsZhkRKIIZEsCaGRBct
hkR9M4ZE5DmGREJAhkSwRoZEF02GRHVThkT0WYZESmCGRLBmhkQPbYZEdXOGROR5hkRKgIZE
sIaGRBeNhkR9k4ZE5JmGREKghkSopoZEF62GRH2zhkTkuYZEQsCGRLDGhkQPzYZEfdOGRNvZ
hkRK4IZEsOaGRBfthkR184ZEZ/qGREoAh0SwBodEDw2HRH0Th0TkGYdESiCHRLAmh0QXLYdE
dTOHROQ5h0RCQIdEsEaHRBdNh0R9U4dE5FmHREJgh0SwZodEF22HRHVzh0TbeYdESoCHRKiG
h0QXjYdEfZOHRNuZh0RCoIdEsKaHRBeth0R1s4dE5LmHRErAh0SwxodED82HRHXTh0Tk2YdE
SuCHRKjmh0QX7YdEffOHROT5h0RCAIhEsAaIRA8NiER1E4hE2xmIREogiESoJohEFy2IRH0z
iETkOYhEQkCIRLBGiEQXTYhEdVOIRORZiERKYIhE0WaIRBdtiER9c4hE5HmIREKAiESohohE
D42IRHWTiETbmYhEQqCIRLCmiEQXrYhEdbOIROS5iERCwIhEsMaIRBfNiER104hE29mIRErg
iESw5ohED+2IRH3ziETb+YhESgCJRKgGiUQPDYlEdROJRNsZiURKIIlEqCaJRBctiUR1M4lE
2zmJREpAiUSoRolEF02JRH1TiUTkWYlESmCJRKhmiUQXbYlEdXOJRNt5iURCgIlEqIaJRA+N
iUR1k4lE25mJREKgiUSopolED62JRHWziUTbuYlEQsCJRKjGiUQPzYlEfdOJROTZiURC4IlE
qOaJRA/tiUR184lE5PmJREIAikSoBopEDw2KRH0TikTbGYpEQiCKRLAmikQPLYpEdTOKRNs5
ikRCQIpEsEaKRA9NikR9U4pE21mKREpgikSoZopED22KRHVzikTkeYpEQoCKRLCGikQXjYpE
fZOKROSZikRCoIpEqKaKRBetikR1s4pE5LmKRELAikSwxopEF82KRHXTikTb2YpEQuCKRLDm
ikQP7YpEdfOKRNv5ikRKAItEqAaLRBcNi0R1E4tE2xmLREogi0SoJotEDy2LRH0zi0TkOYtE
QkCLRKhGi0QPTYtEdVOLRNtZi0RKYItEqGaLRBdti0R1c4tE23mLREKAi0SohotED42LRHWT
i0TbmYtESqCLRKimi0QPrYtEdbOLRNu5i0RCwItEqMaLRA/Ni0R904tE29mLRELgi0So5otE
UO2LRHXzi0Tb+YtEQgCMRKgGjERhDYxEfROMRNsZjERKIIxEsCaMRA8tjER1M4xE2zmMREJA
jESoRoxED02MRHVTjETbWYxEQmCMRKhmjEQPbYxEdXOMROR5jERCgIxEqIaMRA+NjER1k4xE
5JmMREKgjESopoxED62MRHWzjETbuYxEQsCMRLDGjEQPzYxEddOMROTZjERC4IxEqOaMRA/t
jER184xE2/mMREIAjUSoBo1EDw2NRHUTjUTbGY1ESiCNRKgmjUQPLY1EdTONROQ5jURCQI1E
qEaNRA9NjUR9U41E21mNREJgjUSwZo1EF22NRH1zjUTbeY1EQoCNRKiGjUQPjY1EdZONRNuZ
jURCoI1EsKaNRA+tjUR1s41E27mNRErAjUSoxo1ED82NRHXTjUTb2Y1EQuCNRKjmjUQP7Y1E
dfONRNv5jURCAI5EqAaORIoNjkR1E45E2xmOREIgjkSoJo5EFy2ORHUzjkTbOY5EQkCORKhG
jkQPTY5EdVOORNtZjkRCYI5EqGaORA9tjkR1c45E23mOREKAjkSoho5ED42ORHWTjkTbmY5E
SqCORKimjkQPrY5EdbOORNu5jkRCwI5EqMaORA/NjkR1045E29mORErgjkSw5o5ED+2ORH3z
jkTb+Y5EQgCPRKgGj0QXDY9EdROPRNsZj0RCII9EsCaPRBctj0R1M49E2zmPRLRAj0SwRo9E
D02PRHVTj0TbWY9EQmCPRLBmj0QPbY9EdXOPRNt5j0RCgI9EqIaPRA+Nj0R1k49E5JmPREKg
j0Sopo9ED62PRHWzj0TbuY9EQsCPRKjGj0QfzY9EddOPRNvZj0RC4I9EqOaPRA/tj0R1849E
2/mPREIAkESwBpBEDw2QRHUTkETbGZBESiCQRKgmkEQXLZBEdTOQRNs5kERCQJBEuUaQRA9N
kER9U5BE21mQREJgkESwZpBED22QRHVzkETseZBEQoCQRKiGkEQPjZBEhZOQRNuZkERCoJBE
qKaQRA+tkER1s5BE5LmQRELAkESwxpBED82QRHXTkETb2ZBESuCQRKjmkEQX7ZBEffOQRNv5
kERKAJFEsAaRRBcNkUR1E5FE2xmRREogkUSwJpFEFy2RRH0zkUTkOZFESkCRRLBGkUQXTZFE
fVORRORZkURKYJFEsGaRRBdtkUR9c5FE5HmRREqAkUSwhpFEF42RRH2TkUTkmZFESqCRRLCm
kUQXrZFEfbORROS5kURKwJFEsMaRRBfNkUR905FE5NmRRErgkUSw5pFEF+2RRH3zkUTk+ZFE
SgCSRLAGkkQXDZJEfROSROQZkkRKIJJEsCaSRBctkkR9M5JE9DmSREpAkkSwRpJEF02SRH1T
kkTkWZJESmCSRLBmkkQXbZJEfXOSROR5kkRKgJJEsIaSRBeNkkR9k5JE5JmSREqgkkSwppJE
F62SRH2zkkTkuZJESsCSRLDGkkQXzZJEfdOSROTZkkRK4JJEsOaSRBftkkR985JE5PmSREoA
k0SwBpNEFw2TRH0Tk0TkGZNESiCTRLAmk0QPLZNEfTOTROQ5k0RKQJNEsEaTRBdNk0R9U5NE
5FmTREpgk0SwZpNEF22TRH1zk0TkeZNESoCTRLCGk0QXjZNEfZOTROSZk0RKoJNEsKaTRBet
k0R9s5NE5LmTRErAk0SwxpNEJ82TRH3Tk0Tk2ZNESuCTRLDmk0QX7ZNEffOTROT5k0RKAJRE
sAaURBcNlER9E5RE5BmUREoglESwJpREFy2URH0zlETkOZRESkCURLBGlEQXTZREfVOURORZ
lERKYJREsGaURBdtlER9c5RE5HmUREqAlESwhpREF42URHWTlETbmZRESqCURKimlEQXrZRE
fbOUROS5lEScwJREsMaURBfNlER905RE5NmURErglESw5pREF+2URH3zlETk+ZREBgGVRLAG
lUQXDZVEfROVROQZlURKIJVEsCaVRBctlUR9M5VE5DmVREpAlUSwRpVEF02VRH1TlUTkWZVE
SmCVRLBmlUQXbZVEfXOVROR5lURKgJVEsIaVRBeNlUR9k5VE5JmVREqglUSwppVEF62VRHWz
lUTbuZVESsCVRLDGlUQXzZVEfdOVROTZlURK4JVEqOaVRA/tlUR985VE5PmVREoAlkSwBpZE
Fw2WRHUTlkTkGZZESiCWRLAmlkQPLZZEfTOWROQ5lkS0QJZEqEaWRBdNlkR1U5ZE5FmWREpg
lkSoZpZEF22WRH1zlkTkeZZEQoCWRLCGlkQXjZZEdZOWROSZlkRKoJZEsKaWRA+tlkR9s5ZE
5LmWRErAlkSoxpZEF82WRH3TlkTk2ZZESuCWRLDmlkQP7ZZEffOWROT5lkRKAJdEsAaXRBcN
l0R9E5dE2xmXREogl0SwJpdEFy2XRH0zl0TkOZdESkCXRLBGl0QXTZdEfVOXRORZl0RCYJdE
qGaXRA9tl0R9c5dE23mXREqAl0SwhpdED42XRHWTl0TkmZdESqCXRLCml0QXrZdEfbOXRNu5
l0RCwJdEqMaXRA/Nl0R905dE29mXRELgl0So5pdEF+2XRH3zl0Tk+ZdESgCYRLAGmEQXDZhE
fROYRNsZmERKIJhEsCaYRA8tmER9M5hE5DmYREpAmESwRphEF02YRH1TmETkWZhESmCYRLBm
mEQXbZhEfXOYROR5mERKgJhEqIaYRA+NmER1k5hE25mYREKgmESwpphEF62YRH2zmETkuZhE
SsCYRLDGmEQXzZhEddOYROTZmERK4JhEqOaYRA/tmER185hE5PmYREoAmUSoBplEFw2ZRH0T
mUTkGZlEQiCZRLAmmUQPLZlEdTOZROQ5mURKQJlEsEaZRBdNmUR9U5lE5FmZREpgmUSwZplE
F22ZRHVzmUTkeZlESoCZRLCGmUQPjZlEdZOZRCWamURCoJlEsKaZRA+tmUR9s5lE27mZRErA
mUSoxplED82ZRHXTmUTk2ZlESuCZRLDmmUQX7ZlEffOZRNv5mURKAJpEqAaaRA8NmkR1E5pE
5BmaREIgmkSwJppEFy2aRH0zmkTbOZpEQkCaRKhGmkQPTZpEfVOaRORZmkRCYJpEqGaaRBdt
mkR9c5pE23maREKAmkSohppED42aRH2TmkTkmZpESqCaRLCmmkQPrZpEdbOaROS5mkRKwJpE
qMaaRBfNmkR905pE5NmaRErgmkSo5ppEYO2aRH3zmkTb+ZpE</AssayXData><AssayYData Points="900">XqK4Py6suT/GLrw/9mO9P7RUvj8Fbr8/REfAPzpVwT+lZ8I/affCP9L1wj+0vsM/Qf/DP3TD
xD+bzsQ/C+nEPxlIxT96p8U/tc/EPwfYxT8er8U/pQfGP+v5xT++BcY/K4vGPyNgxj8oD8Y/
BjfGPzojxj95oMY/107GP+Mxxj+DJsY/KCHGP0QCxj+9FcY/LGvGP9Woxj+4kcY/ADbGP4zc
xT9bVMY/1TPGP+hixj+MEsY/P3vGP6pIxj9LrsU/LUzGP9Gdxj9eEMY/6z/GP9Evxj98h8Y/
zQPGPzIDxj9en8Y/ZQDGPx0Wxj9VfsY/R+3FP938xT+1o8Y/VkHGP2coxT8DssU/ftLFPzOk
xT/NG8Y/itfFPzQ4xj9AeMU/cPnFP0RBxj/By8U/ttrFP8vPxT8C/8Q/hrHFP7d4xT938MU/
SMfFP8TVxT/918U/LIzFP38Gxj94tsU/aV7FPytNxT/MXsU/+X3FP5CuxT/Gw8U/9q7FP3Ds
xT9Ol8U/QbTFP+WxxT8oQ8U/IdfFP8n9xD+3m8U/usLFPzwZxT9BCMU/Az3FP6NjxT+GosU/
jrrFP08NxT8y+cQ/+2bFP11exT83L8U//1/FP1pixT9bWsU/fKHFPw4lxT9odcU/0ufEP0ob
xT/Rc8U/IljFP85nxT/WI8U/caHFP82FxT9MWMU/J/DEPyTxxD/RTcU/86vFP4bRxD+87cQ/
dB7FP64txT/3ucQ/YJzEP38AxT+fRcU/97HEP+J8xT83OsU/TITFPx4LxT8r4cQ/SFrFP44e
xT/mbcU/owDFPxIBxT+IdcU/coPFP+w9xT/no8Q/y9LEP7uIxT9tLcU/exbFPzuUxT/k/cQ/
BjrFP9hexT9BFcU/CjPFP2MOxT/q0MQ/0ZPEPxO9xD9yMMU/CiXFP4ZVxT84dsU/JMDEPyIz
xT/Ij8U/PvHEPyf7xD9o4sQ/ZV/EP0BoxT/f4sQ/r7PEPyLexD/To8Q/SWDFP3SNxD9n3cQ/
sB7FP061xD+KUsU/HKLEP934xD/XxMQ/oIzFP7dNxT8A2MQ/2/HEP/f6xD/AQMU/6srEP8MP
xT9k3cQ/MsHEP078xD+HosQ/genEP73cxD/sFcU/2i7FP3QbxT8hAsU/RJPEPymLxD8Ap8Q/
5kbFPxmVxT/gAcU/evrEPw6BxD8Jg8Q/IkPFP525xD/6BsU/ZqfEP8njxD/CjMQ/rcLEP1Ds
wz8i68Q/BqLEP5X1xD8FgsQ/dAbFP4bxxD/e3MQ/iWfEP+g3xT+t1cQ/zQvEP+aBxD+R98Q/
93nEP5sJxD8R/sQ/soPEP/KCxD/c2sQ/+ufEP42WxD9LAcU/nVjEP1akxD+MDsU/HNDEP0Yl
xT/afMQ/L5bEP3Drwz/N5cQ/2/7EP4ngxD9eZMQ/foHEP3rExD83mMQ/OKjEPzlnxD8RgsQ/
3jjFP7PDxD9URMU/h37EP99oxT8CoMQ/Q77EP1fxxD+JeMU/eFfEP2RJxD+ul8Q/HPDEP5vd
xD+tIsU/h6jEP6LixD/SCsU/NwTFPwNBxT9Qp8Q/kbnEPy6ExD+LfcQ/eUPEP5FcxD/CBsQ/
gI/EP0TVxD/NMcU/qBHFPzVnxD94asQ/w8TEP6bZxD+OIsU/+FbEP6LBxD8YdcQ/jfvEP2t1
xD9tR8Q/BPTEPxrexD9PTcU/7f7DPza+xD+EjcQ/bwjEP2/3xD8ce8Q/6EXFP1RkxD+hqcQ/
DTjFP1W2xD+Fp8Q/h6XEP6y2xD98tsQ/i0HFPzOnxD/MCMU/4NjEP6LbxD++c8Q/y2HEP2vU
xD838cQ/NezEPyjBxD9k1cQ/iVPEPx+4xD86ycQ/7aLEPwC4xD9OscQ/H4LEP1VNxT/klMQ/
+hrFPzKaxD+xtcQ/mc7EP6+2xD9W1sQ/b+/EPzDRxD+tNcU/P9PEPw/KxD+NPMU/y1jEP2ih
xD+GAMU/iNjEP8OZxD+bGcU/iZXEP4itxD9H28Q/M1HEP/LtxD8h+cQ/RxDFP4qOxD+GU8Q/
cqDEP+9PxD/kFcQ/MDvEPxjBxD/KYMQ/MwnFP9+dxD/w7MQ/BuLEP/+DxD90IcQ/X/zEPwWd
xD+LBcU/f3DEPzSkxD8bBsU/+JnEP9YMxT8xnMQ/qIDEPxDsxD8XOcU/UB7EP07ExD/DJMU/
oXvEPw21xD8bysQ/TcnEP+16xD8r88Q/s77EP8kVxT/BtMQ/a0PFP+SrxD/RH8U/Cd7EPztT
xT+sy8Q/dLPEP2uvxD9mTcQ//M7EP9A4xT89BMU/liLFP5uWxD8Wq8Q/ssjEPygKxT/JmcQ/
rBHFPyN9xT+TrsQ/F3HEPwTmxD8g5MQ/m+vEP3voxD8zqcQ/5LbEP+27xD8/IsU/eGvEP4uX
xD8nCMU/WnLEPzsWxD9+1MQ/g6/EPzm6xD/hRcU/uJ7EP87pxD9cg8U/UbzEPzlCxD/UfMQ/
1IbEP7ugxD8kwsQ/zrDEP+40xT8LjcQ/qkHFP34CxT/gt8Q/DPjEPxiwxD9vycQ/br3EP7N6
xD8do8Q/x37FP35ExT8hDMU/N3nFP9kfxT+r58Q/LATFP9YCxT/NB8U/idTEP7bpxD/LCMU/
yMvEP4b9xD+0LsU/e9PEP5taxD/9WcU/DeDEP8n8xD/wZ8Q/rajEP2JvxD9Pg8U/ilHEP+bf
xD+rqcQ/ttvDP0ovxT835cQ/VfzEP5WQxD9tUsU/f/LEPyn+xD+j1cQ/E6XEPz4rxT/RzMQ/
zBLFPykDxT+jUsQ/vOfEP6rfxD/6vcQ/wAfFPzsVxT/P78M/+DHFP+zvxD8E+8Q/2vbEP9iQ
xD9z8sQ/CK3EP9v+xD9o+sQ/ZGzFPxy0xD+G/sQ/5czEP2efxD+g8cQ/77/EP4AUxT96xcQ/
sm3EP0CkxD//w8Q//nXFP8LmxD8uxMQ/SYjEP26CxD8q08Q/OffEP2/bxD+//MQ/sdjEP7iq
xD/Xc8Q/zZzEPz/ExD9j/sQ/Mp3EP5ucxD+QJMU/OB/FPzD0xD92nsQ/yO7EP5kMxT9zZ8Q/
xlXFPyGdxD+eFMU//+TEPw74xD+VCMU/KFfEP/KExD/AVMQ/q7rEP4CnxD8Ep8Q/7PbEP1/2
xD/XDMU/GPPEP771xD98YcU/qOHEP4QQxT9MWsU/WEXFP9IixT9x6MQ/qv7EP0ezxD+TaMQ/
UUvFP8/yxD/B+8Q/3AHFPwEqxT+hycQ/co3EP9fZxD/GwcQ/ZBrFPwlTxT/2g8Q//zvFPxwX
xT+V48Q/mzXFP7mAxD8FJ8U/PdHEP0n1xD8zM8U/NqnEP0sfxT+HO8U/w77FP0AGxT/jLsU/
87jFP6IqxT+hasU/vezEP07FxD/U2sQ/9i3FP7oJxT+I/MQ/OT3FP0IhxT+q9cQ/43jFP0jH
xD/jdMQ/BMbEPxoHxT9xNMU/oQzFPwgqxT+HCsU/ZhjFP3UwxT+dy8Q/udXEP3RFxT9bSMU/
P9bEPyHOxD8QHcU/Bz/FP4k7xT+6UMU/zFPFP7DpxD+WU8U/A3bEP9+HxT8TG8U/6rHEP401
xT9svcQ//7XEP4XBxD8nQcU/oSTFP5pGxT91CcU/atXFP4IZxT/RGsU/357EP1X7xD8TRMQ/
jH7EPykQxT/iB8U/dmjFPyZjxT+dDsU/h1vFP3NNxT/C8cQ/jGbFP/pkxT90DMU/ZyPFP13s
xD/tg8U/mZDEP+pjxT8afsU/lBDFP9eFxT+fscQ/ULnEP9owxT+wzsQ/ZWLFP924xT+RBMU/
NSrFP3QQxT8knMQ/fAzFP2dlxT/Ey8Q/NAnFP0RpxT9PPsU/Q+bEP95uxT+dlcU/bwjFP7H4
xD8qCMU/gE3FP2NLxT818sQ/nkDFPxhIxT9XscQ/nHjFP9mdxT8/0sQ/3FLFP0VBxT/wsMQ/
yp3EP4K3xT/Fi8U/6RLFP1EyxT9vA8U/xa3EP5JSxT+T6MQ/V+TEP5gTxT/PEMU/Bz7FP7oF
xT882sQ/YB7FP4xyxT9Aa8U/3KTFP1BcxT9MOMU/qbrFPzEhxT9OycU/V5vFP9H7xD+KR8U/
5vvFP/PxxD8b3MU//VbFPy8ExT8chsU/3aLFP/yexT8+iMU/PXzFPzg4xT/BRcU/U0HFP665
xT/eM8U/JPbEPwbZxD+Y0MU/pkjFPztmxT8w+cQ/ILjFPw5qxT/1UcU/FDfFPza8xT+gUMU/
62TFP5C0xT87L8U/o6TFPxkTxT+W38U/6w/FP656xT+xjcU/qezFP393xT+5TcU/p7fFP14i
xT/oRsU/Th/FPypfxT+qFsU/jObFPwH8xD8VP8U/QHPFP8unxT8Q7MQ/o9TEP9MDxT/PSMU/
ixDFPyw4xT/6GsU/Zr7DP9ZzxT/n2sU/3gDFP9xKxT9Mo8U/UzrFPxy3xT9cX8U/aoTFP7pw
xT81gcU/lBjFP6h1xT/RvMU/VUvFP0VexT9kQ8U/Li/FP7S7xT/LE8U/tU7FP67LxT+1CMY/
bd3FP+m2xT9icsU/CH7FP4/KxD+x3cQ/olDFP6ujxT+PLsU/ERHFP9K0xT+X9cQ/agvGP1B5
xT+ansU/6YrFPyqExT8cqMU/HgrFP0xfxT+tIsU/NxbFP66exT9urMU/b8XFP0FjxT+8WcU/
7gfGP05XxT9qTsU/kRXFP+cfxj8ll8U/q/bFP5E5xT8FRcU/57fFP3MzxT9gUMU/d8HFPyyc
xT/zlcU/NHXFP+t2xj8L/8Q/BSTFP+3sxT+Ij8U/z+PFP+ulxT8O3MU/S83FPyOsxD9AisU/
x5zFP8VdxT+musU/RnvFP2gBxj/40MU/s73FPw3WxT/wpcU/</AssayYData></Step><Step><CommonData><SampleLocation>11</SampleLocation><SampleID></SampleID><SampleGroup></SampleGroup><SampleInfo></SampleInfo><SampleRow>G</SampleRow><SamplePlate>1</SamplePlate><WellType>REGENERATION</WellType><Concentration>-1</Concentration><ConcentrationUnits>µg/ml</ConcentrationUnits><MolarConcentration>-1</MolarConcentration><MolarConcUnits>nM</MolarConcUnits><MolecularWeight>-1</MolecularWeight><Temperature>25</Temperature><StartTime>1474526</StartTime><AssayTime>5</AssayTime></CommonData><FlowRate>1000</FlowRate><StepType>KREGENERATION</StepType><StepName>Regeneration</StepName><StepStatus>OK</StepStatus><ActualTime>4.99895</ActualTime><CycleTime>0.2</CycleTime><AssayXData Points="25">QQCbRJ8Gm0QGDZtEbBObRNIZm0Q5IJtE6SabRA4tm0RsM5tE0jmbREFAm0SfRptEDk2bRGxT
m0TSWZtEOWCbRJ9mm0QGbZtElXObRNJ5m0Q5gJtEn4abRA6Nm0Rsk5tE0pmbRA==</AssayXData><AssayYData Points="25">qLohwB0lMcD9gzrAFeo/wOErRMAS+EfAff1KwH6rTcBsBFDA281RwJenU8DJeVXAnAhXwL6m
WMBtyFnAtD1bwEYLXMDYJl3AmGVewFIhX8Cr1F/AnctgwMaaYcBHU2LAFYFiwA==</AssayYData></Step><Step><CommonData><SampleLocation>12</SampleLocation><SampleID></SampleID><SampleGroup></SampleGroup><SampleInfo></SampleInfo><SampleRow>G</SampleRow><SamplePlate>1</SamplePlate><WellType>NEUTRALIZATION</WellType><Concentration>-1</Concentration><ConcentrationUnits>µg/ml</ConcentrationUnits><MolarConcentration>-1</MolarConcentration><MolarConcUnits>nM</MolarConcUnits><MolecularWeight>-1</MolecularWeight><Temperature>25</Temperature><StartTime>1490425</StartTime><AssayTime>5</AssayTime></CommonData><FlowRate>1000</FlowRate><StepType>KREGENERATION</StepType><StepName>Regeneration</StepName><StepStatus>OK</StepStatus><ActualTime>4.99895</ActualTime><CycleTime>0.2</CycleTime><AssayXData Points="25">OKCbRJ6mm0T9rJtEa7ObRMm5m0QwwJtEnsabRAXNm0Rj05tE0tmbRDjgm0S/5ptEBe2bRGvz
m0TS+ZtEMACcRJYGnEQFDZxEYxOcRMkZnEQ4IJxEniacRAUtnERrM5xEyTmcRA==</AssayXData><AssayYData Points="25">8q0qPp/1KT76TkQ+uCNWPstLbj7phoE+DIiIPuxEkj5zDpY+e8uYPgIEoD5ZH6Q+lZmnPoju
qz7tt68+S62vPpdOsz6qa7Y+g0G4Pp23uD6owb0+89e+PtsDwj5e38E+dq7CPg==</AssayYData></Step><Step><CommonData><SampleLocation>11</SampleLocation><SampleID></SampleID><SampleGroup></SampleGroup><SampleInfo></SampleInfo><SampleRow>G</SampleRow><SamplePlate>1</SamplePlate><WellType>REGENERATION</WellType><Concentration>-1</Concentration><ConcentrationUnits>µg/ml</ConcentrationUnits><MolarConcentration>-1</MolarConcentration><MolarConcUnits>nM</MolarConcUnits><MolecularWeight>-1</MolecularWeight><Temperature>25</Temperature><StartTime>1506674</StartTime><AssayTime>5</AssayTime></CommonData><FlowRate>1000</FlowRate><StepType>KREGENERATION</StepType><StepName>Regeneration</StepName><StepStatus>OK</StepStatus><ActualTime>4.99895</ActualTime><CycleTime>0.2</CycleTime><AssayXData Points="25">L0CcRJVGnET8TJxEYlOcRMBZnEQvYJxElWacRPxsnERac5xEyXmcRC+AnESVhpxE9IycRFqT
nETJmZxEL6CcRJWmnET0rJxEWrOcRMC5nEQnwJxEjcacRPzMnERi05xEwNmcRA==</AssayXData><AssayYData Points="25">04pBwAvhTMBS3VHAY7RVwA9mWMDnB1rAVENcwJNQXcDnsV7A58xfwLX2YMBl52HA08liwEyE
Y8AWaWTArvtkwDzSZcCwiGbAz7dmwMxkZ8D0CmjAnL5owMndaMAMVmnAl7ppwA==</AssayYData></Step><Step><CommonData><SampleLocation>12</SampleLocation><SampleID></SampleID><SampleGroup></SampleGroup><SampleInfo></SampleInfo><SampleRow>G</SampleRow><SamplePlate>1</SamplePlate><WellType>NEUTRALIZATION</WellType><Concentration>-1</Concentration><ConcentrationUnits>µg/ml</ConcentrationUnits><MolarConcentration>-1</MolarConcentration><MolarConcUnits>nM</MolarConcUnits><MolecularWeight>-1</MolecularWeight><Temperature>25</Temperature><StartTime>1522764</StartTime><AssayTime>5</AssayTime></CommonData><FlowRate>1000</FlowRate><StepType>KREGENERATION</StepType><StepName>Regeneration</StepName><StepStatus>OK</StepStatus><ActualTime>4.99895</ActualTime><CycleTime>0.2</CycleTime><AssayXData Points="25">JuCcRIzmnETr7JxEWfOcRMD5nEQmAJ1EjAadRPMMnURZE51EwBmdRCYgnUSMJp1E8yydRFkz
nUTAOZ1EJkCdRIRGnUTrTJ1EWVOdRMBZnUQmYJ1EjGadRPNsnURZc51Et3mdRA==</AssayXData><AssayYData Points="25">5OMLPqa+DD5f2SI+G5s+Pm2+Vz6sIWg+8B90PkVKhD4INYc+am2PPpI7kT4Nd5Y+04adPlUW
nj5n+6A+8H2jPhzIpz6IMaw+hg6sPubTrz7eq7A+I0yyPsIosz6Kr7Y+3+22Pg==</AssayYData></Step><Step><CommonData><SampleLocation>11</SampleLocation><SampleID></SampleID><SampleGroup></SampleGroup><SampleInfo></SampleInfo><SampleRow>G</SampleRow><SamplePlate>1</SamplePlate><WellType>REGENERATION</WellType><Concentration>-1</Concentration><ConcentrationUnits>µg/ml</ConcentrationUnits><MolarConcentration>-1</MolarConcentration><MolarConcUnits>nM</MolarConcUnits><MolecularWeight>-1</MolecularWeight><Temperature>25</Temperature><StartTime>1538848</StartTime><AssayTime>5</AssayTime></CommonData><FlowRate>1000</FlowRate><StepType>KREGENERATION</StepType><StepName>Regeneration</StepName><StepStatus>OK</StepStatus><ActualTime>5.00005</ActualTime><CycleTime>0.2</CycleTime><AssayXData Points="25">HYCdRIOGnUTijJ1EUJOdRLeZnUQVoJ1Eg6adROqsnURQs51E17mdRBXAnUSDxp1E4sydRFDT
nUS32Z1EHeCdRIPmnUTi7J1ESPOdRK75nUQlAJ5EewaeROoMnkRIE55EtxmeRA==</AssayXData><AssayYData Points="25">9QNDwBtET8A2SVTAnSVYwM6PWsCXeFzAwwNewKcvX8DySGDAIqFhwNBNYsB0H2PAlTlkwEEF
ZcCeoWXAwRJmwMKzZsBqsWfARbxnwHdYaMA2oGjAcgVpwDVVacBXzGnApB5qwA==</AssayYData></Step><Step><CommonData><SampleLocation>12</SampleLocation><SampleID></SampleID><SampleGroup></SampleGroup><SampleInfo></SampleInfo><SampleRow>G</SampleRow><SamplePlate>1</SamplePlate><WellType>NEUTRALIZATION</WellType><Concentration>-1</Concentration><ConcentrationUnits>µg/ml</ConcentrationUnits><MolarConcentration>-1</MolarConcentration><MolarConcUnits>nM</MolarConcUnits><MolecularWeight>-1</MolecularWeight><Temperature>25</Temperature><StartTime>1555081</StartTime><AssayTime>5</AssayTime></CommonData><FlowRate>1000</FlowRate><StepType>KREGENERATION</StepType><StepName>Regeneration</StepName><StepStatus>OK</StepStatus><ActualTime>4.99895</ActualTime><CycleTime>0.2</CycleTime><AssayXData Points="25">HSCeRHsmnkTiLJ5EYTOeRK45nkQVQJ5Ee0aeROJMnkRIU55Et1meRBVgnkR7Zp5E4myeREhz
nkSueZ5EFYCeRIOGnkTijJ5ESJOeRLeZnkQloJ5Eg6aeROKsnkRIs55ErrmeRA==</AssayXData><AssayYData Points="25">X7YYPkFRKT7GrkA+UQRcPkPTbj5mv4A+VuOIPq7njj5gMpY+QxyZPmdVnz4caaM+luelPhmF
qT4xbas+hoWwPqErtD4R7rQ+Saq1PpbPuD5PXLw+zOC9PkcIwD5HmMM+qhzEPg==</AssayYData></Step><Step><CommonData><SampleLocation>1</SampleLocation><SampleID></SampleID><SampleGroup></SampleGroup><SampleInfo></SampleInfo><SampleRow>G</SampleRow><SamplePlate>1</SamplePlate><WellType>BUFFER</WellType><Concentration>-1</Concentration><ConcentrationUnits>µg/ml</ConcentrationUnits><MolarConcentration>-1</MolarConcentration><MolarConcUnits>nM</MolarConcUnits><MolecularWeight>-1</MolecularWeight><Temperature>25</Temperature><StartTime>1569782</StartTime><AssayTime>60</AssayTime></CommonData><FlowRate>1000</FlowRate><StepType>BASELINE</StepType><StepName>Baseline</StepName><StepStatus>OK</StepStatus><ActualTime>59.999</ActualTime><CycleTime>0.2</CycleTime><AssayXData Points="300">FMCeRHLGnkThzJ5EP9OeRK7ZnkQM4J5EeuaeRNnsnkQ/855ErvmeRBQAn0R6Bp9E4QyfREcT
n0SlGZ9EFCCfRHImn0TZLJ9ERzOfRK45n0QUQJ9EekafROFMn0RHU59ErlmfRD1gn0R6Zp9E
2WyfRD9zn0SueZ9EFICfRHqGn0TZjJ9ER5OfRKWZn0QUoJ9EeqafROGsn0RHs59EpbmfRBTA
n0R6xp9E4cyfREfTn0Su2Z9EFOCfRHLmn0TZ7J9ER/OfRK75n0QMAKBEegagROEMoERHE6BE
rhmgRBQgoER6JqBE2SygRD8zoESlOaBEFECgRHJGoETZTKBEP1OgRKVZoEQMYKBEcmagRNls
oERHc6BErnmgRBSAoER6hqBE4YygRD+ToESumaBEDKCgRHKmoEThrKBER7OgRKW5oEQUwKBE
esagROHMoERH06BEpdmgRAzgoERy5qBE4eygRD/zoESl+aBEDAChRHoGoUTZDKFERxOhRKUZ
oUQUIKFEeiahRNksoURHM6FEpTmhRAxAoURyRqFE2UyhREdToUSlWaFEDGChRHpmoUThbKFE
P3OhRKV5oUQMgKFEeoahROGMoURHk6FEpZmhRAygoURypqFE2ayhREezoUSuuaFEFMChRHrG
oUTZzKFEP9OhRK7ZoUQM4KFEeuahRNnsoURH86FEpfmhRAwAokR6BqJE4QyiRD8TokSlGaJE
FCCiRHImokThLKJEWDOiRK45okQMQKJEckaiRNlMokQ/U6JErlmiRBRgokR6ZqJE2WyiRD9z
okSleaJEFICiRHqGokTZjKJEP5OiRKWZokQMoKJEeqaiROGsokQ/s6JErrmiRAzAokSDxqJE
4cyiREfTokSu2aJEDOCiRHLmokTZ7KJEP/OiRKX5okQMAKNEegajRNkMo0RHE6NEpRmjRBQg
o0R6JqNE2SyjREczo0SuOaNEDECjRKNGo0TZTKNER1OjRKVZo0QMYKNEcmajROlso0RHc6NE
pXmjRAyAo0R6hqNE4YyjREeTo0SumaNEDKCjRHqmo0TZrKNEP7OjRKW5o0QUwKNEesajRNnM
o0Q/06NEpdmjRBTgo0R65qNE4eyjREfzo0Sl+aNEDACkRHIGpEThDKREPxOkRK4ZpEQMIKRE
eiakROEspEQ/M6REpTmkRBRApER6RqRE4UykRD9TpESlWaREFGCkRHJmpETZbKREP3OkRK55
pEQMgKREeoakROGMpERHk6RErpmkRAygpERypqRE2aykREezpESluaREFMCkRHLGpETZzKRE
R9OkRKXZpEQU4KREcuakRNnspEQ/86REpfmkRBQApUR6BqVE2QylRD8TpUSuGaVEDCClRHom
pUThLKVEPzOlRKU5pUQMQKVEckalROFMpURHU6VErlmlRAxgpURyZqVE2WylRD9zpUSleaVE
DIClRHKGpURcjaVEP5OlRKWZpUQMoKVEeqalROGspUQ/s6VErrmlRAzApURyxqVE2cylRD/T
pUSl2aVEDOClRHLmpUTZ7KVER/OlRKX5pUQUAKZEcgamROEMpkQ/E6ZErhmmRAwgpkR6JqZE
2SymRD8zpkSlOaZE</AssayXData><AssayYData Points="300">lgHZPvie2T7uwN0+uLPbPinz3T7VvuA+XEHhPuCQ4D7cg+I+orLiPuA35T5q2OQ+qpDmPqlD
5T7J9+U+m7nkPttg6T4gpuc+S2vmPvaZ6T4mHeo+V4vqPmfI6z505+s+ad3qPqx67D66UOo+
1bzpPkoc7z5GeO0+y8/vPsBZ7j47Ce8+FxXwPvRj7z4rle8+CgXxPgay8z5EqvA+l7HyPjJT
9D6z2vI+NSXyPmNz8z5aifM+FaL0Ptmr8z408fM+SY32Po5Y8j76avI+MYD1PuMB9z5J/PY+
aZn4PmqZ9z6Rvvk+bMb6PpbS+j4lt/c+PUf6Pv8U+T7aMfg+IF38Po2e+z6fNfw+dN38PhUZ
+z4Ekvw+DKz9PvJ5/z624/4+GCr+Pp6U/T4p1Pw+LQH9Pgxe/j71qgA/baj/Pt0/AD/qSAA/
GhwAP8RE/j4tDQA/FFwBP34eAT+j4AA/y7L/PorbAD+H0gA/0AABPyX1AD93pAA/XVoCP44e
AT9N7QE/4fIAPzEgAj/zcAE/iQwCP7YzAj+0QQE/Zf0CPwPzAj8sPAE/o9wDP6n8AT8RjgI/
g3ACP3TsAz+X3wQ/os8EP5CMAz8GeAM/rlkEP80yAz/kgQM/Tl4EPxHWAz/eIgM//+UFP06B
BT9U8AM/KqQEP4nIBT95MQU/B+AFP4ZqBT8XKAU/XFEFP4RqBT/WaQU/aMwFP2AXBj953QU/
ezEHP+LTBD8RwQU/xHUGP1RpBz/g9Ac/r50GP2fuBj/lBQg/6DsHP1ZFBz9lGgc/2BsHPydj
Bz+oOwc/nTIHPyCtBz/0wAc/rWIIPxf5Bz9DRQc/D6oGP+JGCD+WEgg/rJwHP5YMCT8QJQg/
z4wIP2czCT8R9gg/k+EIP71uCD+vNAo/wvYJP0yZCT+E+gg/v4MJP/P6CT+0JQk/VYkJP3tq
Cj8xzQg/YKEJP3PECT/wxwk/IggKP08rCz+d3Ao/11ELPw+3CT9Zywo/GwsLPxMkCj8kZQs/
I7cKPx7vCT/KWQk/1OUKP0/vCj+eCgs/vs0KP1z0CT85Pws/36ILPzjYCz/9nws/Ba4MP1j8
Cz+/3ww/V7wLP3rnCz+7Uws/ObsLP+rqCz8Bvws/1NoLPzx6Cz9NWAw/P8QLP/VIDD+umgw/
9fUMP6vvDD9zkQ0/6lUMP0vsDD9clgw/6toLP5jiDT/QnQ0/1CwOPwHPDT8kuw0/KMYMP49g
DT8H8Qw/L8kOP7N9Dj9FkQ0/CBkOPzm9Dj+SlAw/k2cOPwnHDT9Csw4/o0cOP5GWDT+XeQ4/
9YcOP7PuDT9YDg4/mnQOP3gxDz/O9Q4/nTIPP95SDj8SGg8/qwUQP+DoDj8xOA8/4JkPPwH8
Dj8ZyA8/4wYQP1ZDDz8/4A4//KoPP5lfED8cFA8/O2QPP7jGDj9mUg8/JcsPP5KuDz81zg8/
o+kPP4a+Dz/Jng8/U64QP1NEED/7FhA/3ygRPwzFDz9M/hA/lwURP9MqET8Vsg8/12QRPzg+
ED+2nhA/os0PP8q9ED/4FhA/iwcQP0IiEj+J5RA/jPgRP0MWEj8fthA/yC8QP2GpET/vHBE/
yV4RP1PnET83ExE/</AssayYData></Step><Step><CommonData><SampleLocation>4</SampleLocation><SampleID>QA013.2 Gmat/L0</SampleID><SampleGroup></SampleGroup><SampleInfo></SampleInfo><SampleRow>G</SampleRow><SamplePlate>1</SamplePlate><WellType>KLOAD</WellType><Concentration>10</Concentration><ConcentrationUnits>µg/ml</ConcentrationUnits><MolarConcentration>-1</MolarConcentration><MolarConcUnits>nM</MolarConcUnits><MolecularWeight>-1</MolecularWeight><Temperature>25</Temperature><StartTime>1635804</StartTime><AssayTime>80</AssayTime></CommonData><FlowRate>600</FlowRate><StepType>LOADING</StepType><StepName>Loading</StepName><StepStatus>OK</StepStatus><ActualTime>80</ActualTime><CycleTime>0.2</CycleTime><AssayXData Points="400">C0CmRHFGpkTQTKZEPlOmRJxZpkQLYKZEaWamRNBspkQ+c6ZEpXmmRAuApkRxhqZE0IymRD6T
pkScmaZEA6CmRGmmpkTYrKZENrOmRJy5pkQLwKZEccamRNjMpkQ+06ZEpdmmRAvgpkRp5qZE
0OymRDbzpkSl+aZECwCnRHEGp0TQDKdEPhOnRJwZp0QLIKdEcSanRNgsp0T7M6dEnDmnRAtA
p0RpRqdE2EynRD5Tp0ScWadEE2CnRHFmp0TYbKdEPnOnRKV5p0QDgKdEaYanRNCMp0Q+k6dE
pZmnRAugp0RxpqdE0KynRD6zp0ScuadEA8CnRGnGp0TYzKdENtOnRJzZp0QD4KdEaeanRNDs
p0Q286dEnPmnRAMAqERxBqhE2AyoRD4TqESlGahEAyCoRGkmqETQLKhEPjOoRKU5qEQLQKhE
ikaoRNhMqEQ+U6hEnFmoRANgqERpZqhE2GyoRDZzqESleahEC4CoRHGGqETYjKhENpOoRKWZ
qEQDoKhEcaaoRNCsqEQ+s6hEnLmoRAPAqERpxqhE2MyoRD7TqESl2ahEC+CoRGnmqETQ7KhE
NvOoRKX5qEQDAKlEcQapRNgMqUQ+E6lEpRmpRAMgqURpJqlE2CypRD4zqUStOalEC0CpRHFG
qUTQTKlENlOpRJxZqUQDYKlEaWapRNBsqUQ2c6lEpXmpRAuAqUSahqlE0IypRDaTqUSlmalE
C6CpRHGmqUTQrKlENrOpRKW5qUQLwKlEacapRNDMqUQ206lEnNmpRAvgqURx5qlE0OypRD7z
qUSl+alEAwCqRGkGqkTQDKpENhOqRJwZqkQDIKpEaSaqRNgsqkQ2M6pEpTmqRANAqkRxRqpE
0EyqRDZTqkScWapEC2CqRGlmqkTgbKpENnOqRKV5qkQDgKpEaYaqRNCMqkQ2k6pEnJmqRAOg
qkRppqpE0KyqRD6zqkScuapEA8CqRGnGqkTQzKpENtOqRM7ZqkQD4KpEaeaqRNjsqkQ286pE
nPmqRAsAq0RpBqtE0AyrRDYTq0SlGatEAyCrRGkmq0TQLKtEPjOrRJw5q0QDQKtEaUarRNBM
q0Q2U6tEnFmrRAtgq0RpZqtE0GyrRDZzq0SceatEA4CrRGmGq0TQjKtENpOrRJyZq0QDoKtE
aaarRNCsq0Q2s6tEpbmrRAPAq0RpxqtE0MyrRDbTq0Sc2atEA+CrRGnmq0TQ7KtENvOrRKX5
q0QLAKxEaQasRNAMrEQ+E6xEnBmsRAsgrERpJqxE0CysRDYzrEScOaxEA0CsRGlGrETQTKxE
NlOsRKVZrEQLYKxEaWasRNhsrEQ2c6xEnHmsRAOArERphqxE0IysRDaTrESlmaxEA6CsRGmm
rETQrKxENrOsRJy5rEQDwKxEacasRNDMrEQ206xEnNmsRAPgrERp5qxE0OysRDbzrESc+axE
AwCtRGkGrUTQDK1ENhOtRJwZrUQbIK1EaSatRNAsrUQ2M61EnDmtRANArURpRq1E0EytRDZT
rUScWa1EA2CtRGlmrUTQbK1ENnOtRKV5rUQDgK1EgoatRNCMrUQ2k61EpZmtRAOgrUSCpq1E
2KytRDazrUScua1EA8CtRGnGrUTQzK1ENtOtRJzZrUQD4K1EaeatRNDsrUQ2861EnPmtRAMA
rkRpBq5E2AyuRDYTrkScGa5EAyCuRGkmrkTQLK5ENjOuRJw5rkQLQK5EaUauRNBMrkQ+U65E
nFmuRAtgrkRpZq5E0GyuRD5zrkSlea5EA4CuRGmGrkTQjK5ENpOuRKWZrkQLoK5EcaauRNCs
rkQ2s65EpbmuRAPArkRpxq5E0MyuRD7TrkSc2a5EA+CuRGnmrkTQ7K5ENvOuRKX5rkQDAK9E
aQavRNAMr0Q+E69EnBmvRAsgr0RpJq9E0CyvRDYzr0ScOa9EE0CvRGlGr0TQTK9ENlOvRJxZ
r0QLYK9EcWavRNBsr0Q+c69EnHmvRAuAr0Rphq9E0IyvRDaTr0Scma9EC6CvRNymr0TYrK9E
RrOvRJy5r0QDwK9EccavRNDMr0Q+069EnNmvRAPgr0Rx5q9E2OyvRDbzr0Sl+a9EAwCwRHoG
sETQDLBEPhOwRJwZsEQLILBEcSawRNgssEQ+M7BEpTmwRA==</AssayXData><AssayYData Points="400">BAwOPwI0DD+81gw/awkNP+VVCz9+jg0/YZsOP35IDj82XhA/280RP97zEj8SEBQ/8tsUP5M8
FT90JRY/jwYXPxtnGD+ADBk/sKsaP46RGz8UDx0/LsUdP3YEHT8b6x8/ogwgP2hQIT93JiM/
vUQjP7L2Iz/HWiQ/AL4mP7KyJj/wlig/f5coP1/zKT9xsio/QnAqPwXtLD+JgC4/z6MuPxia
Lz/ndDA/xJYyPw8KMj80NTQ/pzI1P/b3NT8vNTY/tV04PzYnOT9Lojk/Vhw6P71bOz9XRT0/
0DI8P9S8PT9UHz8/A/VAP87XPz/nbUE/jVhCP825Qj/a3EQ/uYZGP0Z1Rz+pqEg/RcpIP8op
SD/kg0o/6OdKP1DMSz/Ftkw/KThNPyeOTj+QTk4/pVVQPyajUD9dTlA/ONJSP9bJUz/0NlU/
VWpVP57RVT9LX1c/QS5XP3n8Vz8EPFk/0jRaP2w2Wz+cUFs/reZcPx/GXD80iF4/fXReP/ot
YD/5Xl8/uPNgPwT7YT+54mI/KiFjP3+8ZD9jlGQ/2EtlPzlhZj+Qf2Y/RMpnP8L/aD99lmk/
Hv1pPzHLaj+BIWs/yt5sP4eHbT8RPm4/vZJuPzL6bz+s1m4/+xxxP6K0cD9SJ3M/38RyPxKS
cz9V93Q/5+50P80PdD+XD3Y/2rx2PwOBdz/wZnc/2U14P2LHeD9mzHo/kNd7P8trez9jA3w/
xIx7Py7HfT+0o30/5+d9P+Yifz8pjn8/WSKAP/CigD/ENYA/Zw6BP65WgT+doIE/vbSBP4MA
gj/puoI/w32CP0+7gj/wdYM/PIODP2K8gz8kE4Q/VJaDP5iehT8AZIU/c0+FP4t6hT8etYU/
8OmFP6qchj8r7YU/loKGP9pEhz/bBog/5FSHP57Xhz8j6Ic/4kGIPyuGiD88k4g/L6uIPz5o
iT/HzIk/PpKJP79/ij9ZYoo/QsKKPxrMij813Io/2A6LP+LJiz+XsYs//bSMP6qKjD80oow/
8G2MP30djT+jMo0/gJqNPzXZjT99V44/uHyOPzSwjj8Rlo4/7OWOP0VNjz81I48/LXWPP+gN
kD9BwJA/kmKQPz2kkD/9kpA/XtyQPzORkD/8pZE/jIGRP1yvkT/hxpE/W2OSP9KFkj+4P5M/
KcKSP9rmkj+C65I/8GSTP16okz91+5M/weuTP2g/lD/M15M/fpiUP7JalD9O15Q/hR2VPyU7
lT8so5U/W7SVP66mlT/OypU/jzOWP+t5lj/paJY/yUSWPxgmlz+12ZY/6v2WPyHBlz/8S5c/
S5qXP0ykmD95YJg/dYKYP8+DmD/jKJg/AFaZP+gEmT/1u5k/2wuZP+zumT9sgZk//u6ZPyB6
mj8ewJk/WfGZP+7Pmj/3Spo/PFqbP603mz8NYps/GAicP2q6mz+7A5w/tB2bP7s8nD9T/pw/
8H6cPzfunD/Iypw/DHWcP0dhnT99Cp0/qVydP7qqnT9MDZ4/N2GeP1Mfnj9Yw50/u1qeP3db
nj97354/C3eeP7e3nj8d0p4/uBufPx6ynj+7h58/UK6fPw7vnz9f0p8/KKagP5/7nz/mMKA/
G7WgP36goD9+BKE/i5qgP5spoT8W0aE/DHOhP3G6oT+CNaI/EJShP2mkoT99CaI/lfmhPzg2
oj8mZaI/8CKjP0Qyoj+Nj6I/AoOiP59Woz+/b6I/c32jP41Poz9Hg6M/UPajP+5Goz8zfqM/
cPKjP2Huoz9la6Q/3+qkP1VQpD86sKQ//KakPzOGpD9XCaU/o0ulP/28pD9ZKqU/obWlP8ZZ
pT8KAKY/RDimP3ugpT9dOqY/HvylPxM5pj+7yqY/IESmP2uSpj+PPKc/0ZCmP/Ixpj/BUqc/
kwanP5b7pj8156Y/idCnP4kLqD/Yzac/nEmnPy8hqD8xeag/uWWoP01sqD93M6g/26GoPwQw
qT+7O6k/9TipP+pjqT+PAak/a0GpPz8nqT+ZIKo/nyipPx3jqT+8cKk/f72pP0/YqT8sZqo/
0TyqP6uaqj8nhao/CaKqP9wuqz93Zqo/VZ6qP1b2qj9Sp6o/qkarP1uKqz93Gas/41OrPyuG
qz98hqs/V+WrP2d8qz+Me6s/bp6sP9eErD9yi6w/IH+sPw==</AssayYData></Step><Step><CommonData><SampleLocation>1</SampleLocation><SampleID></SampleID><SampleGroup></SampleGroup><SampleInfo></SampleInfo><SampleRow>G</SampleRow><SamplePlate>1</SamplePlate><WellType>BUFFER</WellType><Concentration>-1</Concentration><ConcentrationUnits>µg/ml</ConcentrationUnits><MolarConcentration>-1</MolarConcentration><MolarConcUnits>nM</MolarConcUnits><MolecularWeight>-1</MolecularWeight><Temperature>25</Temperature><StartTime>1721940</StartTime><AssayTime>60</AssayTime></CommonData><FlowRate>1000</FlowRate><StepType>BASELINE</StepType><StepName>Baseline</StepName><StepStatus>OK</StepStatus><ActualTime>60</ActualTime><CycleTime>0.2</CycleTime><AssayXData Points="300">C0CwRHFGsETQTLBEPlOwRMVZsEQLYLBEaWawRNhssEQ+c7BEtXmwRAuAsERphrBE2IywRD6T
sESlmbBEC6CwRHGmsETorLBENrOwRKW5sEQDwLBEzMawRNDMsEQ+07BEpdmwRAvgsERx5rBE
0OywRDbzsESl+bBEAwCxRHEGsUTQDLFEPhOxRKUZsUQLILFEcSaxRNAssUQ2M7FEpTmxRAtA
sURpRrFE2EyxRDZTsUSlWbFEA2CxRHFmsUTYbLFENnOxRKV5sUQLgLFEcYaxRNiMsUQ+k7FE
pZmxRAugsURxprFE0KyxRD6zsUSlubFEA8CxRHHGsUTYzLFENtOxRJzZsUQT4LFEaeaxRNDs
sUQ287FEnPmxRAMAskRxBrJE2AyyRD4TskScGbJEAyCyRHEmskTQLLJEPjOyRKU5skQLQLJE
aUayRPBMskQ+U7JEnFmyRAtgskRpZrJE6GyyRD5zskSlebJEA4CyRGmGskTYjLJEPpOyRJyZ
skQDoLJEcaayRNisskQ2s7JEpbmyRAvAskRxxrJE0MyyRD7TskSc2bJEC+CyRGnmskTQ7LJE
PvOyRJz5skQLALNEaQazRNAMs0Q+E7NEnBmzRAsgs0RxJrNE0CyzRDYzs0ScObNEA0CzRGlG
s0TQTLNEPlOzRJxZs0QLYLNEcWazRNBss0Q+c7NEnHmzRBOAs0RphrNE2IyzRDaTs0SlmbNE
C6CzRNyms0TQrLNEPrOzRKW5s0QLwLNEacazRNDMs0Q207NEnNmzRAPgs0Rp5rNE0OyzRDbz
s0Sl+bNEAwC0RHEGtETQDLREPhO0RJwZtEQDILREaSa0RNAstEQ2M7REpTm0RANAtERpRrRE
0Ey0RD5TtESlWbREA2C0RGlmtETYbLREPnO0RJx5tEQDgLREcYa0RNCMtEQ2k7REnJm0RAOg
tERpprRE0Ky0RDaztESlubREA8C0RGnGtETQzLREV9O0RJzZtEQD4LREaea0RNDstEQ+87RE
pfm0RAMAtURpBrVE0Ay1RD4TtUScGbVEAyC1RHEmtUTQLLVENjO1RJw5tUQsQLVEaUa1RNBM
tUQ2U7VEnFm1RAtgtURxZrVE0Gy1RDZztUScebVEC4C1RGmGtUTQjLVET5O1RJyZtUQDoLVE
caa1RNCstUQ2s7VEnLm1RAPAtURpxrVEGc21RD7TtUSc2bVEROC1RHHmtUTQ7LVENvO1RKX5
tUQLALZEcQa2RNAMtkQ+E7ZE1hm2RAsgtkRpJrZE0Cy2REYztkTFObZEA0C2RGlGtkTQTLZE
PlO2RJxZtkQLYLZEaWa2RNBstkQ2c7ZEpXm2RAOAtkRphrZE2Iy2RDaTtkSlmbZEA6C2RGmm
tkTQrLZENrO2RJy5tkQLwLZEaca2RNjMtkQ+07ZEnNm2RAPgtkRp5rZE0Oy2RD7ztkSc+bZE
AwC3RGkGt0TQDLdEgBO3RKUZt0QDILdEaSa3RNgst0RfM7dEnDm3RANAt0RpRrdEEU23RDZT
t0ScWbdEC2C3RGlmt0TQbLdEPnO3RJx5t0QDgLdEaYa3RNCMt0Q+k7dEnJm3RAugt0RpprdE
0Ky3RDazt0SlubdE</AssayXData><AssayYData Points="300">XPCwP1FIsT/+SrE/wrexP9pxsT/WnbE/ExOyP2njsT9e9bE/5DqyP2nCsT+pDbI/0yiyPwCu
sT+lQrI/iL+xP3NVsj/IM7I/+GWyP9/Bsj8fG7I/2omyPxMosj8+rLI/fCayP4sysj8vZbI/
S/SyP+gTsj8FPrI/+3OyPwFhsj+4prI/A4OyP/qPsj9QvbI/MUCzP8Ohsj8PJLI/xPmxP9m9
sj9r97I/Q1yyPwLjsT9KWrI/y56yP0Yzsj/FgbI/gJ+yPxevsj/dWbI/TAWzP2lBsz8S7rI/
/XyyPxgCsz9okrI/xomyP79isj9qALM/a+KyP63jsj9Qw7I/yX6zP9p/sj9OUrM/BNuyP/7L
sj+IT7M/q9eyP/w9sz8wNbM/P0GzP2ffsj/HQrM/OvayPwi+sj8LmLI/SvCyP/X5sj+t8bI/
iwazPw6isj/RQ7M/+ZuzPzYJsz+1WbM/ahizPz9asz8dFbM/TJqzPyb2sj/ZSrM/z1ezPz4X
sz+WyrI/ckezP8E4sz+lBbM/vRm0P/QmtD8m5bI/zaWzPzXPsz8XDLM/cgCzP/Qtsz8lv7M/
4gK0P5zUsz+M9LI/cn+zPyMNtD92RLM/PD6zP8nvsj/6arM/rJazP4iysz+sj7M/dM6zP+o4
sz/3OLM/lrazPyUAtD835bM/Qia0Pwe/sz/lRLM/RvmzP8+1sz8iqrM/7oizP1mlsz8wh7M/
27izPzPTsz+1OrM/iOmzP3U6sz/6w7M/N6uzP3yetD+ZnrM/dcmzP1OGsz+E+7M//5mzP4sY
tD96jLM/ohW0P5IJtD9LfLM/ELCzPyHSsz+uY7Q/rcazPzfCsz+Ny7M/Fb2zP+mosz9WGbQ/
brW0Pxrtsz+9F7Q/uNezP92Ssz8r/7M/89azPy+4sz/g2bM/v4ezPxkZtD+yzrM/8Ci0P7Ho
sz8hQLQ/3LSzP5npsz+Na7Q/p060Pzausz8hMbQ/Ppq0P1RDtD9pR7Q/44O0P7sdtD+FvrM/
w0i0P5hvtD/CfLQ/7CK0P0Hksz/aS7Q/h2a0PxQktD80TrQ/sw20P8M+tD+qKLQ/bb2zP1OW
tD+t9bQ/4ka0Pya2tD9WrLQ/UNOzP2tetD+NlrQ/G4a0P/OQtD+iFbU/C0K0P8T1tD91KrQ/
/A20P7JPtD/pjLQ/GKe0PwlytD9ubrQ/kpi0P5Xvsz9p4rQ/bNK0P6SctD9K/7M/cLq0PxTU
tD8ld7Q/Psq0PzdItD8Gq7Q/nLy0PwBFtD8mJbU/eKq0P8sGtT+q9rQ/4760P089tD/h5LQ/
OZ20PxOftD8BALU/1xK1P9TktD9O7bQ/4nu0Pz0CtT9u1rQ/Hv+0P8uItD9sNbU/ObS0PwAv
tT+UxLQ/xxC1P9HXtD+wtLQ/HBa1PwKVtD/B4LQ/3AW1P0VGtT+pjLU/eiS1P9N2tT/CBLU/
30G1Px7OtD92K7U/J2K1P5s+tT/MhLU/oSq1P/E0tT98NLU/8Su1Pzk2tT9+drU/T+O0P15I
tT9PPbU/3Am1PwqTtD+XebU/EAi1P70NtT+h/7Q/gru1P6uktT8/R7U/JnC1P+1StT86JrU/
5SO1P7BPtT/aS7U/</AssayYData></Step><Step><CommonData><SampleLocation>8</SampleLocation><SampleID>BG505.W6.C2 gp120</SampleID><SampleGroup></SampleGroup><SampleInfo></SampleInfo><SampleRow>G</SampleRow><SamplePlate>1</SamplePlate><WellType>KSAMPLE</WellType><Concentration>-1</Concentration><ConcentrationUnits>µg/ml</ConcentrationUnits><MolarConcentration>31.25</MolarConcentration><MolarConcUnits>nM</MolarConcUnits><MolecularWeight>-1</MolecularWeight><Temperature>25</Temperature><StartTime>1790167</StartTime><AssayTime>180</AssayTime></CommonData><FlowRate>600</FlowRate><StepType>ASSOC</StepType><StepName>Association</StepName><StepStatus>OK</StepStatus><ActualTime>179.999</ActualTime><CycleTime>0.2</CycleTime><AssayXData Points="900">C8C3RHHGt0TYzLdEPtO3RKXZt0QL4LdEcea3RNjst0Q287dEpfm3RAsAuERxBrhE2Ay4RD4T
uESlGbhECyC4RHEmuETQLLhEPjO4RKU5uEQDQLhEcUa4RNhMuEQ+U7hEpVm4RAtguERxZrhE
2Gy4RD5zuESlebhEC4C4RHGGuETYjLhEPpO4RKWZuEQLoLhEcaa4RNisuEQ+s7hEpbm4RAvA
uESCxrhE2My4RD7TuESl2bhEC+C4RGnmuETY7LhENvO4RKX5uEQLALlEcQa5RNgMuUQ+E7lE
pRm5RAsguURpJrlE2Cy5RD4zuUSlOblEC0C5RHFGuUTYTLlENlO5RKVZuUQDYLlEcWa5RNhs
uUQ+c7lEpXm5RAuAuURxhrlE2Iy5RD6TuUSlmblEC6C5RHGmuUTYrLlEPrO5RKW5uUQLwLlE
cca5RNDMuUQ207lEpdm5RAvguURx5rlE2Oy5RD7zuUSc+blECwC6RHEGukTYDLpEPhO6RKUZ
ukQDILpEcSa6RNAsukQ+M7pEpTm6RANAukRxRrpEGU26RD5TukSlWbpEC2C6RGlmukTYbLpE
NnO6RKV5ukQLgLpEcYa6RNCMukQ+k7pEpZm6RAOgukRxprpE2Ky6RD6zukSlubpEC8C6RHHG
ukTYzLpEPtO6RKXZukQL4LpEaea6RNjsukQ287pEpfm6RCQAu0RxBrtE2Ay7RD4Tu0ScGbtE
AyC7RGkmu0TYLLtENjO7RKU5u0QDQLtEaUa7RNhMu0Q+U7tEpVm7RAtgu0RxZrtE6Gy7RDZz
u0ScebtEC4C7RGmGu0TYjLtENpO7RJyZu0QDoLtEaaa7RNisu0Q+s7tEpbm7RAvAu0RxxrtE
0My7RDbTu0Sc2btEC+C7RHHmu0TQ7LtEPvO7RKX5u0QDALxEcQa8RNgMvEQ2E7xEpRm8RAsg
vERpJrxE2Cy8RDYzvESlObxEA0C8RGlGvETQTLxEPlO8RKVZvEQDYLxEaWa8RNhsvEQ+c7xE
pXm8RAOAvERxhrxE2Iy8RD6TvESlmbxERKC8RGmmvETQrLxENrO8RKW5vEQbwLxEaca8RNjM
vEQ+07xEpdm8RAvgvERx5rxE2Oy8RDbzvESc+bxECwC9RGkGvUTYDL1ENhO9RJwZvUQDIL1E
aSa9RNgsvUQ+M71EpTm9RAtAvURxRr1E2Ey9RDZTvUSlWb1EC2C9RGlmvUTQbL1ENnO9RJx5
vUQLgL1EaYa9RNiMvUQ+k71EpZm9RAOgvURppr1E2Ky9RD6zvUScub1EA8C9RHHGvUTQzL1E
NtO9RJzZvUQL4L1Eaea9RNjsvUQ+871EnPm9RAsAvkRxBr5E2Ay+RD4TvkSlGb5EAyC+RHEm
vkTYLL5EsTO+RJw5vkQLQL5EcUa+RNhMvkQ2U75EpVm+RANgvkRxZr5E2Gy+RDZzvkSleb5E
C4C+RGmGvkTYjL5ENpO+RKWZvkQDoL5Eaaa+RNCsvkQ+s75Epbm+RAvAvkRxxr5E0My+RDbT
vkSl2b5EC+C+RHHmvkTQ7L5EX/O+RJz5vkQLAL9Emga/RNAMv0Q2E79EpRm/RK8gv0TUJr9E
2Cy/RD4zv0SlOb9EC0C/RHFGv0TYTL9ENlO/RJxZv0QDYL9E3Ga/RNhsv0Q+c79EnHm/RAuA
v0Rxhr9E2Iy/RDaTv0Scmb9EA6C/RGmmv0TQrL9EPrO/RKW5v0QLwL9Ecca/RNjMv0Q+079E
pdm/RAvgv0Rx5r9E8Oy/RD7zv0St+b9EAwDARGkGwETYDMBEPhPARKUZwEQLIMBEaSbARNAs
wEQ2M8BEnDnARAtAwESKRsBE2EzARD5TwES1WcBEA2DARHFmwETQbMBENnPARJx5wEQLgMBE
aYbARNCMwEQ+k8BEzJrARAugwERxpsBE2KzARDazwEScucBEA8DARGnGwETYzMBENtPARKXZ
wEQD4MBEaebARNjswEQ288BEnPnARAMAwURxBsFE0AzBRD4TwUScGcFEAyDBRGkmwUTgLMFE
PjPBRKU5wUQLQMFEcUbBRNBMwUQ2U8FEpVnBRAtgwURxZsFE2GzBRD5zwUScecFEA4DBRGmG
wUTQjMFEPpPBRKWZwUQDoMFEaabBRNCswUQ2s8FEnLnBRAPAwURpxsFE0MzBRDbTwUSc2cFE
A+DBRGnmwUTY7MFENvPBRKX5wUQDAMJEaQbCRNgMwkQ2E8JEpRnCRAMgwkRpJsJE0CzCRD4z
wkScOcJEC0DCRHFGwkTQTMJEPlPCRKVZwkQDYMJEaWbCRNBswkQ2c8JEpXnCRAuAwkRxhsJE
2IzCRD6TwkScmcJEC6DCRGmmwkTYrMJENrPCRJy5wkQLwMJEccbCRNDMwkQ+08JEnNnCRAPg
wkRp5sJE0OzCRD7zwkSc+cJEAwDDRGkGw0ToDMNENhPDRJwZw0QDIMNEaSbDRNgsw0Q+M8NE
nDnDRANAw0RpRsNE0EzDRDZTw0ScWcNEC2DDRHFmw0TQbMNENnPDRKV5w0QDgMNEeobDRNiM
w0Q+k8NEnJnDRAOgw0RppsNE2KzDRD6zw0ScucNEA8DDRGnGw0TQzMNENtPDRJzZw0QD4MNE
cebDRNDsw0Q288NEpfnDRAMAxERxBsRE0AzERDYTxEScGcRECSHERHEmxETQLMRENjPERJw5
xEQLQMREaUbERNBMxEQ+U8REnFnERLdgxERpZsRE2GzERDZzxESlecRENIDERGmGxETQjMRE
NpPERJyZxEQDoMREaabERNCsxEQ2s8REnLnERAPAxERpxsRE0MzERDbTxESc2cREA+DERHHm
xETQ7MRENvPERJz5xEQDAMVEcQbFRNAMxUQ2E8VEpRnFRAsgxURpJsVE0CzFRIgzxUScOcVE
C0DFRHFGxUTQTMVENlPFRJxZxUQLYMVEaWbFRNBsxUQ2c8VEnHnFRAOAxURphsVE0IzFRD6T
xUScmcVEC6DFRHGmxUTQrMVENrPFRJy5xUQDwMVEisbFRNDMxUQ208VEnNnFRAPgxURp5sVE
0OzFRD7zxUS1+cVEAwDGRHEGxkTYDMZENhPGRJwZxkQDIMZEaSbGRNgsxkQ2M8ZEnDnGRANA
xkRpRsZE0EzGRD5TxkScWcZEA2DGRGlmxkTQbMZENnPGRJx5xkQDgMZEaYbGRNCMxkQ+k8ZE
nJnGRAOgxkRppsZE0KzGRDazxkScucZEA8DGRGnGxkTQzMZENtPGRKXZxkQD4MZEaebGRNDs
xkQ288ZEnPnGRAMAx0RpBsdE0AzHRD4Tx0ScGcdEAyDHRGkmx0TQLMdEPjPHRJw5x0QDQMdE
aUbHRNhMx0Q2U8dEnFnHRAtgx0RpZsdE0GzHRDZzx0SlecdEA4DHRGmGx0TQjMdENpPHRJyZ
x0QDoMdEaabHRNisx0Q2s8dEnLnHRAPAx0RpxsdE2MzHRDbTx0Sc2cdEA+DHRHHmx0TQ7MdE
NvPHRJz5x0QDAMhEaQbIRNAMyEQ2E8hEpRnIRAMgyERpJshE0CzIRDYzyEScOchEA0DIRGlG
yETQTMhENlPIRJxZyEQDYMhEaWbIRNBsyEQ2c8hEnHnIRAOAyERphshE0IzIRDaTyEScmchE
C6DIRHGmyEQJrchENrPIRJy5yEQDwMhEacbIROjMyEQ208hEnNnIRAvgyERx5shE0OzIRD7z
yESl+chECwDJRGkGyUTFDclEPhPJRJwZyUQDIMlEaSbJRNgsyURGM8lEnDnJRANAyUSKRslE
2EzJRD5TyUQoWslEA2DJRHFmyUTYbMlENnPJRKV5yUQLgMlEaYbJRNiMyUQ+k8lEpZnJRAOg
yURxpslE4KzJRDazyUSluclEC8DJRHHGyUTQzMlENtPJRKXZyUQL4MlEcebJRNjsyUQ+88lE
nPnJRAsAykRxBspE2AzKRD4TykSlGcpECyDKRHEmykTYLMpEPjPKRKU5ykT5QMpEcUbKRNhM
ykQ+U8pEpVnKRAtgykRxZspE2GzKRD5zykSlecpEC4DKRHGGykTYjMpEPpPKRKWZykQLoMpE
cabKRNisykQ+s8pEpbnKRAvAykRxxspE2MzKRE/TykSl2cpEC+DKRHHmykTY7MpEPvPKRKX5
ykQLAMtEcQbLRNgMy0Q+E8tEpRnLRAsgy0RxJstE2CzLRD4zy0SlOctEC0DLRHFGy0TYTMtE
iFPLRKVZy0QLYMtEcWbLRNhsy0Q+c8tEpXnLRAuAy0RxhstE2IzLRDaTy0SlmctEbaDLRLum
y0TYrMtEPrPLRKW5y0QLwMtEccbLRNjMy0Q+08tEpdnLRAvgy0Rx5stE2OzLRD7zy0Sl+ctE
CwDMRHEGzETYDMxEPhPMRKUZzEQLIMxEcSbMRNgszERvM8xEpTnMRAtAzERxRsxE0EzMRD5T
zESlWcxEC2DMRHFmzETYbMxEPnPMRKV5zEQDgMxEcYbMRNiMzEQ+k8xEpZnMRAugzERppsxE
2KzMRD6zzESlucxEC8DMRHHGzETYzMxENtPMRKXZzEQL4MxEcebMRNjszEQ+88xEpfnMRAsA
zURxBs1E2AzNRD4TzUSlGc1ECyDNRHEmzUTYLM1EPjPNRKU5zUQLQM1EcUbNRNhMzUQ+U81E
D1rNRANgzURxZs1E2GzNRD5zzUSlec1EC4DNRGmGzUTYjM1EPpPNRO6ZzUQLoM1EcabNRNis
zUQ+s81EpbnNRAvAzURxxs1E0MzNRD7TzUSl2c1EC+DNRGnmzUTY7M1EPvPNRKX5zUQLAM5E
aQbORNAMzkQ+E85EpRnORAsgzkRxJs5E2CzORD4zzkScOc5E</AssayXData><AssayYData Points="900">v121PxDysz9uCLM/riayPzJzsD+SUK8/cxivPw/erT/do60/RCKtPx0rrD/9hKw/MGGsPz2F
rD/HCKs/Y/OqP5akqj/hWKo/YsGpPzZyqj9/+qk/h1OqP0jlqT8VmKk/TrepP3rfqT8z56k/
YnGpP12tqT/4T6k/W9+pP0AwqT/XCKk/jSKqP2O3qD82B6k/ov+oP1l2qT/2lKk/AUepP67x
qD8JjKk/N/SoP+CTqT9Rvqk/v4KpP9KsqT9E9Kk/TnqpP8ACqj+vWqk/ufaoP4wfqj96z6k/
LoqpP1wzqj+5qKk/Xe+pP4Ybqj8Vcqk/snKpP2K4qT9zRqo/DCmqPyJEqj8jj6k/GQGqPwJx
qj/GVKk/wHWqP1q7qT8X4ak/NoSqPyVPqj9cC6o/aMaqP0SOqj9gmKo/0++pPzzhqj8PQ6o/
VvKpP9Mfqj+b56o/UMiqP5UOqj+v9ao/0XOrP0j+qj+p2ao/mrWqP2wvqz/4yKo/Ef2qP/GX
qz/zd6s/vEGrPzB1qj/dPas/CESrP1wOqz/us6o/MN2qPxxpqz9oo6o/R4CrPz4Zqz95Has/
+B6rP5Tkqz8JAas/OuWrP/B1qz+7fKs//D+rPxaRrD8M2Ks/qu6qP227qz9p5Ks/XKerP4B1
qz+Tqas//iGsP1SXqz98Daw/WjKsP+Psqz8r36s/EzCsP5owrD+cjas/PfOrPxgGrD98Lqw/
+0+sP+EorD/v1Ks/JTCsP9BnrD9ky6s/Z/urP7SZrD/fmqw/+qysP0OMrD9/AK0/u4SsP+gV
rD8trKw/CTStP15/rD/RH6w/C++sP3RLrT/H/qw/3gmtP8L4rD+jJ60/EuisP5o8rT+eWq0/
ERWtP9kkrT8nyKw/CPysP1GprD9cLq0/Yt2sP8l4rT+jHK0/R+ysP31HrT9nQq0/Oe2tP7WB
rT9yEa4/8yqtP17drT8wmq0/+r2tP1E2rT89FK0/Nt6tPwEsrj9K0K0/vnGtP3ASrj9xCa0/
c4itP6nnrT+O5K0/f9itPyLBrT/R1K0/AMKtPwrMrT8jja0/XKGtP4Zvrj8i060/0cetP5Gr
rT+Wn60/KEauP6eXrj8lga4/HJKtP5d/rj/ke64/RjSuP7yErj8Gja4/GsStPyp8rj+ED64/
f7muPweQrj8aN68/mSKuP9nCrT/6Aa4/L+StPxCdrj/zoa4/AViuPyperz9dcq4/MbSuPzGP
rj+zwa4/mtSuP/yIrj8DKK8/pbGuPyXWrj+YUa8/S1avP+b+rj/JUa4/QCmvP0fCrj9Z3a4/
z9iuP4fsrj+HEa8/6ouvP2dLrz9I764/vhCvPxvMrj/1A68/u+6uPz05rz/ZK68/VSuvPwAg
rz+xjK8/usmuPzKDrz/XIa8/sUOvP8k8rz82jK8//cGvP6sHrz8c8q8/zy+vPyK1rz89Tq8/
gmOvP8Strz9EiK4/TV+vP4h9rz/xDa8/IlavP7QSrz/Wp68/sayvPy2Vrz/y3a8/QiqvP4Qx
sD9dXq8/76yvPyfYrz826K8/P1GvPyabrz+0AbA/+bevP4Tirz/xQ7A/d/2vP1j7rz90C7A/
lPavP6kBsD8z0rA/dqavPzWJsD8vTa8/Tv+vP8Surz/oFbA/8savPxJFsD935K8/1H6wP94t
sD814a8/FxywP8kdsD9mMLA/PEOwP0ZOsD8wnbA/3mCwP7RmsD8o968/H62wP22ysD+FvbA/
e4qwP4gxsD/NerA/EH6wP0C0sD8kQbA/yn2wP+SosD82M7A/zbywP/hTsD+O3LA/A+mwP7Eq
sD/oObA/VgKxP6BDsD+oWrA/nl2wPz7isD/yzLA/X56wP/78sD+fk7A/BcuwP3QxsD+ey7A/
UMGwPyabsD8pLLE//22wP7cmsT+kQ7E/HDOxPyUosT/Xl7E/yVSxP5nwsD82lrA/gemwPwqc
sD9lnbA/QESxP4issD9VtbE/A/KwPxs3sT/LDbE/XwexPzxksT+3vLA/72SxP/D2sD/b/7A/
KGCxPzYQsT+Mo7E/fw+xP462sT/CirE/m1mxP8yZsT8qUrE/sm+xP+8osT9w1rE/m2uxPygs
sT/RqbE/m+SwP6dfsj/KF7I/hdmxP7f4sT8WabE/HYWxP/SMsT9XA7I/JDuxP5fjsT+oPbE/
mtuxP2uRsT/NWbE/53GxPw84sj9Ws7E/GZuxP/WxsT+nS7I/Cn2xP0xUsj9uLbI/mguyP4Fr
sj+n6bE/rMqxP2SnsT/CL7E/4pSyP9KIsT/QKLI/kZ2yP2Y9sj83/7E/u9axP+jssT9dI7I/
YvaxP4U0sj8tSbI/gzGyPyYosj+AGbI/p5uxP7lSsj9IKbI/4ZKyP9xYsj9q27E/EQiyP8E+
sj/dMLI/SdmxP7CSsj8lTrI/8/GxP5FVsj9axrI/z02yP27MsT+LKLI/04ayP+XZsT+IxbE/
8sWyP3CQsj+pabI/puKyP3LDsT98h7I/XR2yPxIrsj9ev7I/916yP9DMsj8YfLI/jE6yP0Bw
sj83arI//p+yPwZHsz+T3bI/MT6yP4f3sj9nxrI/taKyP8hLsj8GE7M/74uyPyfZsj+IrLI/
jamyP3XDsj+HYbI/dzGyP2cKsz+zZbI/PVmzP90isz8HT7M/EDayP2cMsz/sv7I/vNeyP7+Z
sz91A7M/t0KzPy6Fsj/AbLI/xoSzP4eCsz8hnrI/EbyyP4cAsz8pNLM/TaSzP5Z0sz/qk7M/
hXazP6BHsz8ZYrM/4buzP9gKsz8I87I/KHCzPx4Qsz9Y3LI/OPCyP/Y9sz+4RLM/RJmyPwlH
sz9F+rI/b0GzPyDKsj/1R7M//tiyP2/Xsz+25LM/bu2zP3B2sz8bRrM/DZOzPxZnsz88O7M/
owCzPx1Nsz9+LrM/sIizP7aKsz96rrM/msuzP7f9sz8DObM/A5WzP12Osz+6irM/LNOzP6EU
tD+N8LM/7im0PwB0sz8N97I/ZESzP9Fjsz8Yx7M/anyzP5jhsz8cx7M/rha0P5cCtD8e77M/
1pmzPz8AtD+ourM/h4yzP+4HtD8BGrQ/Q4yzP+Tlsz+QF7Q/hJSzP2Cbsz/LK7Q/pIW0P9QG
tD+o0LM/oxu0P+D5sz8ZvrM/w8uzP88ltD+BnbM/cU60P+rnsz8Wa7M/F2C0P2Xvsz/Fy7M/
GS+0Pwg9tD/WHbQ/2ii0P2BvtD/21rM/7M2zP1yftD9B1rM/pfezP6AGtD8LHLQ/9n+0P6mr
sz/jwLM/C2C0P5hutD9j4rM/bkW0P8lGtD/ic7Q/kCW0PxI6tD/AfrQ/GCS0Py6FtD/fUrQ/
AEC0P3nZsz9hsbQ/9Du0P+Xrsz9Kz7Q/+Si0P+TqtD9d1bQ/sfa0PzPOtD8P+rQ/yVq0PwyT
tD8NvLQ/2f+0P/AStD9N2LQ/xCa1P6uNtD+AxbQ/3I+0P3fNtD8CzrQ/v8S0Py3BtD8vXbQ/
L8e0P8astD+9u7Q/oyS1P5fZtD9ms7Q/TJ60P0h1tT9YZ7U/fGm0P8PYtD+aULQ/9MS0P3dB
tD8CGrU/9BW0P6B1tD8j8LQ/wPu0PwCqtD9Q8rQ/lU61P8E2tT8BwLQ/4cG0P8INtT8lkbQ/
SRG1P/YGtT8bfLU/sg+1P+TmtD8h2rQ/Ebe1PxBvtD/JQrU/HSW1PykotT82O7Q/xE21P9X5
tD9uj7U/4Ku0P0VptT+UvbQ/MbS1P6fktT+tS7U/yna1P5OHtD9+YLU/Poy1PxZHtT8pq7U/
adu1P9h5tT9mZ7U/v5O1P8W7tT9oDrU/iZK1P2ivtT8StbU/xc61P39ttT8ivLU/JNe1P7T+
tD8gorU/LSq2P0RetT8+drU/N5y1P0kgtT/FtLU/W5a1P1JVtT/7urU/1He1P6LztT8tobU/
wru1PwvOtT/0obU/xsu1PyuttT+BlrU/2S21P8ABtj9smrU/ZY+1P9oFtj+1cLU/gDO2P7Vi
tT+RrLU/XAa2P1KjtT+OsbU/WLK1PwUJtj9th7U/OqG1P2XEtT+KM7Y/Se+1P+4jtj8gzbU/
P921Pww8tj+mSLU/yyi2Pw9Ctj94LLY/PcS1P8W1tT+QO7Y/xnK1P01gtj9MyrU/JiW1P7Qd
tj9hqbU/0Xa1P3vYtT99nbU/yNi1P5dJtj8OorY/wxG2P7Jntj/6kbY/7Vu2P4Ustj8DTrY/
Td+1P5M7tj/pDbY/RCS2P2SitT9pqrU/4D22Pzgrtj9bGbY/R7W2P9jktT/3orY/3Xq2Py6v
tj97aLY/GlK2Pyahtj/xt7Y/kPW2P55Etj/gPrY/sRy3P0VStj/faLY/mle2P6f1tj/yC7Y/
8GS2P6Vjtj+VO7Y/tmK2PyiGtj9D97Y/Wty2P9eetj+KqLY/IcO2P9VCtj+vZbY/Q1O3P+zS
tj+sbLY/JHO2P7XWtj+1sLY/lf61Py/0tj9earY/fAe3P3W1tj+/8bY/2Ei3P5ogtz9PS7Y/
m222P5Brtj+Zv7Y/SP+2P5LZtj/ylrY/5MO2P4i2tj+3aLY/cYe2PzWztj+SLrY/z8y2P3VF
tz8HvrY/Y7C2PyMAtz8VurY/fM22PzMKtz/DVbY/KQW3PzHGtj/4rbY/ZVG3P/MEtz9W47Y/
lQ63PzAktz/uQbc/Bsm2P14qtz8vOLc/U6S2P0Aotz/P9bY/LYa3P6mmtj+yB7c/5iq3P5gg
tz96Mrc/WQC3P5Bztz8O/LY/Lqm2P4N4tz85Wbc/8+y3PycbuD+XNLc/3jC3P4Rltz8oaLc/
t4+3P35utz+SeLc/WTa3P8EWtz/mr7c/cYK3P1Ratz8jIbc/</AssayYData></Step><Step><CommonData><SampleLocation>1</SampleLocation><SampleID></SampleID><SampleGroup></SampleGroup><SampleInfo></SampleInfo><SampleRow>G</SampleRow><SamplePlate>1</SamplePlate><WellType>BUFFER</WellType><Concentration>-1</Concentration><ConcentrationUnits>µg/ml</ConcentrationUnits><MolarConcentration>-1</MolarConcentration><MolarConcUnits>nM</MolarConcUnits><MolecularWeight>-1</MolecularWeight><Temperature>25</Temperature><StartTime>1978120</StartTime><AssayTime>180</AssayTime></CommonData><FlowRate>600</FlowRate><StepType>DISASSOC</StepType><StepName>Dissociation</StepName><StepStatus>OK</StepStatus><ActualTime>179.999</ActualTime><CycleTime>0.2</CycleTime><AssayXData Points="900">AkDORGBGzkTHTM5ELVPORJNZzkT6X85EYGbORM9szkQtc85Ek3nORAKAzkRghs5Ez4zORDWT
zkSTmc5E+p/ORGCmzkTPrM5ELbPORJO5zkS+wM5EYMbORMfMzkQt085Ek9nORALgzkRg5s5E
x+zORC3zzkST+c5EAgDPRGAGz0THDM9ENRPPRJMZz0T6H89EaCbPRM8sz0QtM89EkznPRPo/
z0RoRs9Ex0zPRC1Tz0STWc9E+l/PRGBmz0THbM9ELXPPRJN5z0T6f89EYIbPRMeMz0Qtk89E
k5nPRPqfz0Rgps9Ex6zPRC2zz0STuc9E+r/PRGDGz0THzM9EVtPPRJPZz0T6389EYObPRMfs
z0Q1889Ek/nPRPr/z0RgBtBEzwzQRDUT0ESTGdBE+h/QRGAm0ETHLNBELTPQRJM50ETPQNBE
YEbQRMdM0EQtU9BEk1nQRBtg0ERgZtBEx2zQRC1z0ESTedBEAoDQRIGG0ETHjNBELZPQRJOZ
0ET6n9BEYKbQRMes0EQts9BEk7nQRPq/0ERgxtBEx8zQRC3T0EST2dBE+t/QRGDm0ETP7NBE
NfPQRJP50ETnANFEYAbRRMcM0UQtE9FEkxnRRPof0URgJtFEzyzRRC0z0USTOdFE+j/RRGhG
0UTPTNFELVPRRJxZ0UT6X9FEaGbRRMds0UQtc9FEnHnRRPp/0URghtFEx4zRRC2T0USTmdFE
+p/RRGim0UTHrNFENbPRRJy50UQKwNFEYMbRRNfM0UQ109FEpNnRRPrf0URg5tFEx+zRRDXz
0USc+dFEAgDSRGgG0kTPDNJENRPSRJwZ0kQCINJEaCbSRM8s0kQ1M9JELzrSRAJA0kRoRtJE
z0zSRDVT0kScWdJEAmDSRGhm0kTXbNJENXPSRJx50kQCgNJEaIbSRPiM0kQ1k9JEnJnSRAKg
0kRoptJEz6zSRDWz0kScudJEAsDSRGjG0kTPzNJENdPSRJzZ0kQC4NJEaObSRM/s0kQ189JE
nPnSRAIA00RoBtNEzwzTRDUT00ScGdNEAiDTRGgm00TPLNNENTPTRJw500QCQNNEaEbTRM9M
00Q1U9NEnFnTRAJg00RoZtNEz2zTRDVz00ScedNEAoDTRGiG00TPjNNENZPTRJyZ00QCoNNE
aKbTRM+s00Q1s9NEnLnTRALA00RoxtNEz8zTRDXT00Sc2dNEAuDTRGjm00TP7NNENfPTRJz5
00QCANREaAbURM8M1EQ1E9REnBnURAIg1ERoJtREzyzURDUz1EScOdREAkDURGhG1ETPTNRE
NVPURJxZ1EQCYNREaGbURM9s1EQ1c9REnHnURAKA1ERohtREz4zURE6T1EScmdREAqDURGim
1ETPrNRENbPURJO51EQCwNREaMbURM/M1EQ109REN9rURALg1ERo5tREz+zURDXz1ESc+dRE
AgDVRGgG1UTPDNVENRPVRJMZ1UQCINVEaCbVRM8s1UQ1M9VEnDnVRAJA1URoRtVEz0zVRC1T
1UScWdVEAmDVRGBm1UTPbNVENXPVRJx51UQCgNVEYIbVRM+M1UQ1k9VEnJnVRAKg1URgptVE
z6zVRFaz1UScudVE+r/VRGDG1UTPzNVENdPVRJzZ1UQC4NVEaObVRM/s1UQ189VEnPnVRPr/
1URoBtZExwzWRDUT1kScGdZEAiDWRGgm1kTPLNZENTPWRJw51kQCQNZEaEbWRM9M1kQ1U9ZE
k1nWRAJg1kRoZtZEz2zWRDVz1kScedZEAoDWRHGG1kTHjNZENZPWRJyZ1kQCoNZEaKbWRM+s
1kQ1s9ZEk7nWRALA1kRoxtZEz8zWRDXT1kSc2dZEAuDWRGjm1kTP7NZENfPWRJP51kQCANdE
aAbXRM8M10Q1E9dEnBnXRPof10RoJtdExyzXRDUz10SkOddEAkDXRGhG10TPTNdENVPXRKxZ
10QCYNdEaGbXRM9s10Q1c9dEk3nXRAKA10RghtdEz4zXRC2T10ScmddEAqDXRGim10TPrNdE
NbPXRJy510QCwNdEaMbXRM/M10Qt09dEnNnXRALg10Rg5tdEz+zXRDXz10Sc+ddEAgDYRGgG
2ETPDNhELRPYRJwZ2EQCINhEaCbYRMcs2EQtM9hEnDnYRAJA2ERoRthEz0zYRDVT2EScWdhE
AmDYRGhm2ETPbNhELXPYRJN52ET6f9hEaIbYRM+M2EQ1k9hEnJnYRAKg2ERopthEz6zYRC2z
2ESTudhEAsDYRGjG2ETPzNhENdPYRJzZ2EQC4NhEaObYRM/s2EQ189hEnPnYRAIA2URoBtlE
zwzZRDUT2USTGdlEAiDZRGgm2UTnLNlENTPZRJw52UT6P9lEaEbZRM9M2UQ1U9lE1VnZRAJg
2URgZtlEx2zZRDVz2USTedlEAoDZRGiG2UTPjNlENZPZRJyZ2UQCoNlEYKbZRM+s2UQts9lE
nLnZRALA2URoxtlEx8zZRDXT2UST2dlEAuDZRGjm2UTP7NlENfPZRJz52UT6/9lEYAbaRMcM
2kQ1E9pEnBnaRAIg2kRoJtpEzyzaRDUz2kScOdpEAkDaRGhG2kTPTNpENVPaRJNZ2kQCYNpE
aGbaRM9s2kQ1c9pEk3naRAKA2kRohtpEz4zaRDWT2kScmdpEAqDaRGCm2kTHrNpELbPaRJy5
2kT6v9pEaMbaRM/M2kQ909pEk9naRPrf2kRo5tpEz+zaRDXz2kST+dpEAgDbRGAG20TPDNtE
LRPbRJwZ20QCINtEaCbbRM8s20Q1M9tEnDnbRAJA20RgRttEAE3bRC1T20STWdtEAmDbRGhm
20TPbNtELXPbRJN520T6f9tEYIbbRMeM20Qtk9tEnJnbRPqf20RgpttEz6zbRC2z20ScudtE
jcDbRGjG20THzNtENdPbRJzZ20T639tEYObbRM/s20Q189tEnPnbRAIA3ERoBtxExwzcRC0T
3ESTGdxE+h/cRMIm3ETPLNxELTPcRJw53EQCQNxEYEbcRM9M3EQtU9xEk1ncRPpf3ERoZtxE
x2zcRC1z3ESTedxE+n/cRGiG3ETHjNxENZPcRJyZ3ET6n9xEaKbcRMes3EQ1s9xEk7ncRPq/
3ERgxtxEx8zcRDXT3ESc2dxEAuDcRGDm3ETP7NxENfPcRJz53EQCAN1EYAbdRMcM3UQtE91E
kxndRAIg3URoJt1EzyzdRC0z3USTOd1EAkDdRGBG3UTPTN1ELVPdRJNZ3UT6X91EYGbdRMds
3UQ1c91EnHndRPp/3UT0ht1Ex4zdRC2T3USTmd1EAqDdRGCm3UTHrN1ELbPdRJO53UT6v91E
aMbdRMfM3UQ1091EnNndRALg3URg5t1Ez+zdRC3z3USc+d1EAgDeRGAG3kTHDN5ELRPeRJMZ
3kT6H95EYCbeRM8s3kQ1M95EkzneRPo/3kRoRt5E50zeRDVT3kScWd5E+l/eRGBm3kTHbN5E
mHPeRJx53kQCgN5EaIbeRMeM3kQtk95Ek5neRAKg3kSqpt5Ex6zeRDWz3kSTud5EAsDeRGDG
3kTHzN5ELdPeRJzZ3kT6395EYObeRM/s3kQ1895EnPneRPr/3kRgBt9ExwzfRC0T30STGd9E
+h/fRGAm30THLN9ENTPfRJM530T6P99EYEbfRM9M30Q1U99Ek1nfRPpf30RoZt9Ex2zfRC1z
30Sced9EAoDfRGCG30THjN9ENZPfRJOZ30T6n99EYKbfRMes30Q1s99Ek7nfRPq/30Roxt9E
z8zfRDXT30ST2d9E+t/fRGjm30TH7N9ENfPfRJP530QCAOBEYAbgRMcM4EQ1E+BEkxngRAIg
4ERoJuBExyzgRDUz4EScOeBE+j/gRGBG4ETHTOBELVPgRJNZ4ET6X+BEYGbgRGJt4EQtc+BE
k3ngRAKA4ERghuBEz4zgRC2T4EScmeBEAqDgRGCm4ETHrOBELbPgRJO54EQCwOBEYMbgRMfM
4EQ10+BEnNngRALg4ERg5uBEz+zgRC3z4EST+eBECgDhRGgG4UTHDOFELRPhRJMZ4UT6H+FE
mibhRM8s4UQ1M+FEkznhRPo/4URoRuFEz0zhRC1T4USTWeFEAmDhRGhm4UTPbOFELXPhRJN5
4UQCgOFEYIbhRM+M4UQtk+FEk5nhRPqf4URopuFEz6zhRC2z4USTueFE+r/hRGDG4UTPzOFE
NdPhRJPZ4UQC4OFEaObhRMfs4UQt8+FEnPnhRPr/4URoBuJExwziRC0T4kSTGeJE+h/iRGAm
4kTHLOJELTPiRJM54kT6P+JEkUbiRMdM4kRGU+JEnFniRPpf4kRoZuJEx2ziRDVz4kSTeeJE
+n/iRGiG4kTHjOJELZPiRJOZ4kQCoOJEYKbiRMes4kSos+JEnLniRALA4kRoxuJE18ziRC3T
4kST2eJEAuDiRGDm4kTH7OJELfPiRJz54kT6/+JEYAbjRMcM40QtE+NEkxnjRPof40RoJuNE
xyzjRC0z40STOeNE+j/jRGBG40THTONELVPjRJNZ40QCYONEeWbjRMds40Qtc+NEk3njRPp/
40RohuNEx4zjRC2T40STmeNE+p/jRGCm40THrONELbPjRJO540T6v+NEYMbjRM/M40Qt0+NE
k9njRPrf40Rg5uNEx+zjRC3z40ST+eNE+v/jRGAG5ETHDORELRPkRJMZ5ET6H+REYCbkRMcs
5EQtM+REkznkRPo/5ERgRuREx0zkRC1T5ESTWeRERGDkRGBm5ETPbORELXPkRJN55ET6f+RE
aIbkRMeM5EQtk+REk5nkRPqf5ERgpuREx6zkRC2z5ESTueRE</AssayXData><AssayYData Points="900">X7q1P3dytz/Ynbg/4SK6PyR0uz9dx7w/nHi9P/NTvj8gBb8/qqO/PxF0wD8d0b8/NFLBP+OP
wT9E0cE/S8PBP3kRwj9P88E/IgDCP7ruwT/WhsI/bnjCP/m9wj/cT8I/1VLCPxnkwj/kQMM/
TYjCP/2swj/aG8M/L6/CP98fwz8rQMM/IXPDP1xYwz8iVMM/KjXDP5P7wj/Tb8M/S07DP9jt
wj/oDsM/tSzCP50Twz+ue8M/V7rDP1jQwj/BzcI/AS/DP5B7wj9UPsM/xb7CP5Onwz+RucI/
HD3CP+fPwj9tA8M/pMvCP2rVwj+bb8I/pGjCP/Xtwj9E7MI/dYrCP6Hqwj9AycI/XP3CP5eH
wj9DIsM/Z3LCP72Vwj95h8I/HrPCPy0Zwz88PsM/FlPCP/Idwj+5ccI/IoPCP4MKwj/sn8I/
bIHCP0JRwj//iMI/zOHBP3fWwT92icI/0KvBP5vXwj8jicI/GybCPzxcwj+SCsI/MBHDP9qb
wj/9cMI/XjfCP1a2wj82YsI/4pDCPyvQwj+3esI/EZTCP10Awj+4kcI/P13CPxKawj+dc8I/
/i/CP1Iywj+nSMI/K1vCP6W7wj95jsE/lvvBPyo7wj8108E/JC/CP8n+wT/DeMI/LNTCPz6D
wT9XR8I/3QTCP/2uwT+j5cE/asnCP9ScwT9i4cE/6iDCP/16wj9jK8I/cQbCPyFswj/pOsI/
K2PCP4n+wT+5usE/Ir7BP2BGwj/eF8I/MNfBP7LrwT9KyME/us7BPyMOwj+GyME/AHPCP71C
wj8xU8I/kljCPw6bwj9e48E/A7nCP2nlwT9S9cE/vqvBP8xWwT/WiME/HQjBPwO5wT/gucE/
hdjBP9f/wT8OpME/BFfCP5wawj81G8I/qjTCP8bnwT81ScE/IWzBP32FwT+QrME/o87BP+HH
wT9t4cE/Gb7BP+kLwT9hdcE/22DBP32WwT/p58E/50vCP/mZwT+7csE/g0bBP/RNwj/gxcE/
AMzBP/umwT8T/8E/CYDBP/BzwT+Kw8E/nsLBP8RBwj9L78E/j8vBPztcwT8U88E/l9jBP+Oq
wT/3RcE/RpPBP37XwT/RX8E/VpjBPx0Fwj/bn8E/SIvBP6TWwT+iRsE/yTzBP0ttwT9gucE/
TmPBP98ewT+nRME/LF3BP3N1wT/vtsE/trDBP9djwT+9jsE/0N7APwp6wT+7/8E/sBHCP7pk
wT92oME/MbbBP5dtwT93bME/oXTBP+WzwT8cG8I/O2XBP+xAwT91jsE/Ka3BPzUtwT/XxME/
gErBP+udwT/5QcE/HNHBP3OPwD/ZqME/FUDBP3aBwT8reME/ytrAPxRrwT8cXcE/lFHBP+Kg
wT8ofsE/+UzBP6m0wT/LhME/fMTBPyVcwT/9xME/9wrBP2yMwT/OpME/7CzBP1uXwD9MeME/
hWjBP5lEwT9hiME/68jBP2scwT8SNME/oiLBP8UGwT+VLsE/LWLBP6dbwT9NP8E/2WvBP060
wT/IkcE/EcfBPyykwT+rR8E/PLbBPxwGwT/FjcE/S0HBP7O4wT9PJcE/af/AP26CwT9C0cE/
g4rBP/EvwT/6wME/V+XAP6VhwT/4bcE/0qrBP7+2wT95HsI/lmPBPxA3wT8qEsE/kX3BP62A
wT/jWcE/p9LAPxfXwT9xIME/Xj7BPyRhwT+5xcE/ffTAP0BmwT/8i8E/T7/BPzGjwT9zQME/
8jLBPxeawT8SXsE/synBP9PLwT8JYcE/Q3rBP/TmwT+K3cE/GpLBP+newD/0vMA/kLHBP5aD
wT9A6sA/hGTBPxsEwj+/8sA/jfnAP9DswD/gL8E/xJjAPz37wD8IXsE/cm3BP2YnwT/GY8E/
v8nBPzirwT/+MME/injBP1+XwT9KksE/aX/BP3BvwT9p/8E/pH/BPx0zwT9wn8E/3zfBP0fD
wT//qsE/31LBPwUQwj876sA/AnXBPzB9wT9d+sE/ZYTBP8gjwT9qh8E/HQPBP8i+wT81YsE/
h+nBP8mLwT8gWcE/q0nBP4b0wT9MAsE/FQHBPwtYwT+yzcE/uQbCP+muwT+BKcE/Vu3AP2CZ
wT9tO8E/mijCP9WPwT+UT8E/cKfBP2orwT8aTcE/+cDBP6LnwD8wE8E/pjDBP0uhwT+DHsI/
/IbBP2wgwT9SpsE/h8rAP306wT/hqcE/ogLBP5MCwj8gasE/Sk7BP1aLwT8gZcE/2H3BPw/S
wT+XOcE/gJ3BP+d+wT84lcA/bI/BP3xswT+gNsE/+qPBPxP4wD9Um8E/9j3BPyyswT/Ea8E/
hvfBP3GJwT/FMcE/SO7BP1E4wT86TsE/IoTBP9JEwT9tKsE/O2/BP3WjwT/mp8E/2A7BPzWO
wT+6TME/L53BP0tJwT8Gq8E/gafBP6kPwT+4ZsE/7h7BP75zwT/lB8E/627BP9PywT/kqsE/
OgLCP8+iwT8yg8E/x07BP7jzwT+RQcE/1pDBP5egwT8jesE/FG/BPy87wT/FtME/eQLBP/3p
wT8g48E/pZbBPw3fwT9Kl8E/7m7BP67wwT/kxsE/lA7CP8m/wT/pq8E/45jBP1PywT9XF8E/
sdHAP9uQwT9X7cE/1PXBPzO4wT9whcE/WWzBP9bqwT8yFME/NZbBP5n3wT9kK8E/QVDBPznm
wT/Sd8E/Yo7BP4ZWwT+gu8E/DifBP8WKwj89qsE/HV3BP5+/wT/qj8E/NezBP/5IwT+bnME/
LcjBP6bRwT+WncE/Wa7BP5ccwj9m7cE/yLLBPzpmwj/5z8E/wuHBP3ujwT/DdcE/AOPAP8oT
wj9yjsE/O7bBP4w+wj/Hx8E/DeXBP22OwD9Nq8E//KjBP9J6wT9xYsE/ANzBP1JewT8v6cE/
4+DBPxtMwT+hwcE/4mvBP1uSwT9nncE/yhXBP4uUwT99UME/csrBP3luwT8hGMI/GbLBP7vn
wT+To8E/rgjCP4dtwT+f28A/R4TBP20Ewj9PtsE/KGrBP581wj+mQ8E/YdnBP2HowT+xocE/
vkfCP2GOwT9dLME/zE7BP51owT8TvsE/oDbCP1SLwT8m3cE/7cLBP4tUwT9s3ME/O1XBP2i0
wT++j8E/pYHBPxApwj+4xcE/syjBP13owT/vcsI/XJ/BP0krwj+XoME/hqzBP95bwT+sQMI/
5d/BP1FgwT/Mq8E/M6nBP9ykwT99TMI/+OfBP+05wj+pi8E/pyjBP6nmwT9iK8E/cX/BPz6f
wT8IW8I/mBDCP5lwwT/GvcI/vvrBP+zSwT+y2cE/j8PBP5a2wT8wAcI/1GDCP0zkwT8N58E/
x1fBPxdnwj+uccE/Qv7BP570wT9OAcI/5yTCP5vcwT9zHsE/Dr/BP+stwj8L4sE/B2HBP/1a
wT8oKcI/s5fBP0FCwT/Jg8E/eLnBP/88wj+aVMI/bEvCP2SbwT+8XMI/ZbjBP5P9wT/01cE/
UdvBP/tswT+BgMI/GhXCP64Dwj+SxME/jqHBP5RfwT+cc8I/SgXCP8odwj/vBcI/5+vBP8gy
wj+v+sE/ZK/BPxNcwj8/kcE/OcTBP64hwj+0u8E/oFbCP92jwT/UvsI/rFbCPxEawj8pOcI/
6QDCPy1ywT8MYsI/ylLCPxhwwj95LcI/5HDBP/EKwj8DJ8I/tjDCP6TbwT+XAMI/qq3BP0na
wT9+ycE/zlLCP8BYwT/WWsI/eNbBP78Gwj8r+ME/km3CP/Rbwj9YvcE/x7vBPyBNwj9QRsI/
gwnCP+0rwj9Q1MI/KPfBPzYAwj9EmcE/GWnCP4olwj8EGcI/zBnCPxzSwT8tQMI/h2XCP75H
wj9Wo8I/RbXCP+1Fwj9E4sE/dFjCP9XgwT/knsE/fSPCP+zJwT/CT8I/Eb7BP16zwj+NIcI/
WFPCP6xPwj9RNsI/UTbCPxvnwT8NdcI/KyzCPznmwT9B2sE/QFjCP0vAwT98ysE/bSzCP53h
wT9ky8I/WerBPyeFwj/YmcE/o7LBPyU4wj94FMI/0zTCP4ijwT9vicI/tHHBP9Y6wj93EMI/
Hv/BP1fqwT9ltcE/QHjCP9VLwj/0bcI/9S3CP/Qewz+0DcI/5X7CPx7hwT/5G8I/eBvCP2G8
wT8e6ME/ns/BP3+cwj8vUcI/3/DBP9G8wj8GLMI/2K/BP7ulwT+DWcI/B63BPw21wT8VgsI/
ri3CP0yTwj+8QMI/XuLBP6NEwj+SFMI/b8vBP0QQwj+pHsI/ME/CP9p8wj80l8I/ZSDCPxOG
wT81K8M/bFrCP5jWwj97xcI/nTjDPyY3wj+MLcI/QWnCP8MCwj/M9cE/Kf7BPwjEwT/IL8I/
gdfBP7KTwj+baMI/NYDCP7lswj85OMI/RunCP+GXwj8aCMI/0lDCP47Dwj/yhMI/vqXCP82r
wT91+sE/sBjCP8+Iwj/9ZcI/bGXCPxR6wj8zN8I/PkLCP5wvwj8TXMI/lxHCP+DgwT8PPsI/
hXTCP9tjwj9eX8I/jmzCP3o6wj/go8I/33nCP5Ntwj9dLcI/fpTCP+DxwT/jPcI/gXfCPwA0
wj+8KMI/oWfCPzSiwj+uW8I/nZLCPweTwj8NO8I/30vCP7n6wT+oZsI/CXHCPxTtwT+PFMM/
qrbCPymBwj+ymsI//yLCP9ktwj9gVMI/HgvDP4sYwj8fV8I/S3LCP8Bswj9YlsI/ww/CPwMb
wj8cf8I/xtbCP7V5wj+rvsI/ZcXBP/oCwz+T7sI/PsDCP46fwj8ZKMI/AejBP2yBwj++U8I/
bKnCP5q8wj+/TMI/PerCP/SKwj9i5sI/Sv7CPyMSwj+Wf8I/</AssayYData></Step><Step><CommonData><SampleLocation>11</SampleLocation><SampleID></SampleID><SampleGroup></SampleGroup><SampleInfo></SampleInfo><SampleRow>G</SampleRow><SamplePlate>1</SamplePlate><WellType>REGENERATION</WellType><Concentration>-1</Concentration><ConcentrationUnits>µg/ml</ConcentrationUnits><MolarConcentration>-1</MolarConcentration><MolarConcUnits>nM</MolarConcUnits><MolecularWeight>-1</MolecularWeight><Temperature>25</Temperature><StartTime>2167392</StartTime><AssayTime>5</AssayTime></CommonData><FlowRate>1000</FlowRate><StepType>KREGENERATION</StepType><StepName>Regeneration</StepName><StepStatus>OK</StepStatus><ActualTime>4.99895</ActualTime><CycleTime>0.2</CycleTime><AssayXData Points="25">+b/kRFfG5ETGzORELNPkRIrZ5ETx3+REV+bkRMbs5EQk8+REivnkRPn/5ERfBuVEvgzlRCQT
5USKGeVE8R/lRF8m5UTGLOVELDPlRIo55UTxP+VEV0blRMZM5UQkU+VEilnlRA==</AssayXData><AssayYData Points="25">uXITwLK6IMCBEinAgDYuwFlfMsAUIDbA0HQ5wAZxO8CYEz7AShdAwIkDQsC6lkPAU/ZEwC9P
RsDFt0fAc/tIwP/KScByYkvAXwdMwFj+TMAoAE7AqkpOwONNT8Cky0/ASUhQwA==</AssayYData></Step><Step><CommonData><SampleLocation>12</SampleLocation><SampleID></SampleID><SampleGroup></SampleGroup><SampleInfo></SampleInfo><SampleRow>G</SampleRow><SamplePlate>1</SamplePlate><WellType>NEUTRALIZATION</WellType><Concentration>-1</Concentration><ConcentrationUnits>µg/ml</ConcentrationUnits><MolarConcentration>-1</MolarConcentration><MolarConcUnits>nM</MolarConcUnits><MolecularWeight>-1</MolecularWeight><Temperature>25</Temperature><StartTime>2183304</StartTime><AssayTime>5</AssayTime></CommonData><FlowRate>1000</FlowRate><StepType>KREGENERATION</StepType><StepName>Regeneration</StepName><StepStatus>OK</StepStatus><ActualTime>4.99895</ActualTime><CycleTime>0.2</CycleTime><AssayXData Points="25">8F/lRE5m5US9bOVEI3PlRKp55UTwf+VEVoblRLWM5UQjk+VEipnlRPCf5UROpuVEtazlRBuz
5USKueVE8L/lRFbG5US1zOVEI9PlRMPZ5UTw3+VETublRL3s5UQj8+VEgfnlRA==</AssayXData><AssayYData Points="25">dQ2/Prc9vT69Fco+3WTYPjTk4T7bzek+7ATxPjBn+T5gVv0+ossBP4cjBD+eQQU/3VMHPwOm
CD8xawk/bg4LP5vtDD9b0A0/hhUPP1gjET9KIhE/Kn0RP4ZgEz9hxhQ/rOEUPw==</AssayYData></Step><Step><CommonData><SampleLocation>11</SampleLocation><SampleID></SampleID><SampleGroup></SampleGroup><SampleInfo></SampleInfo><SampleRow>G</SampleRow><SamplePlate>1</SamplePlate><WellType>REGENERATION</WellType><Concentration>-1</Concentration><ConcentrationUnits>µg/ml</ConcentrationUnits><MolarConcentration>-1</MolarConcentration><MolarConcUnits>nM</MolarConcUnits><MolecularWeight>-1</MolecularWeight><Temperature>25</Temperature><StartTime>2199290</StartTime><AssayTime>5</AssayTime></CommonData><FlowRate>1000</FlowRate><StepType>KREGENERATION</StepType><StepName>Regeneration</StepName><StepStatus>OK</StepStatus><ActualTime>4.99895</ActualTime><CycleTime>0.2</CycleTime><AssayXData Points="25">5//lREUG5kSsDOZEGhPmRHgZ5kTfH+ZERSbmRKws5kQSM+ZEeDnmRN8/5kRFRuZErEzmRBJT
5kSBWeZE31/mREVm5kSsbOZEEnPmRHh55kTnf+ZERYbmRLSM5kQSk+ZEeJnmRA==</AssayXData><AssayYData Points="25">Eo4wwLUzPMDQT0HA/2tEwIz/RsBT9UjALWlKwFLMS8B0rU3A7y5OwDdWT8CKXlDAFU9RwLrv
UcAEnlLACG9TwGS0U8A9dFTA6wxVwNWHVcC/E1bAGqxWwNn2VsDHhFfAH6BXwA==</AssayYData></Step><Step><CommonData><SampleLocation>12</SampleLocation><SampleID></SampleID><SampleGroup></SampleGroup><SampleInfo></SampleInfo><SampleRow>G</SampleRow><SamplePlate>1</SamplePlate><WellType>NEUTRALIZATION</WellType><Concentration>-1</Concentration><ConcentrationUnits>µg/ml</ConcentrationUnits><MolarConcentration>-1</MolarConcentration><MolarConcUnits>nM</MolarConcUnits><MolecularWeight>-1</MolecularWeight><Temperature>25</Temperature><StartTime>2215204</StartTime><AssayTime>5</AssayTime></CommonData><FlowRate>1000</FlowRate><StepType>KREGENERATION</StepType><StepName>Regeneration</StepName><StepStatus>OK</StepStatus><ActualTime>4.99797</ActualTime><CycleTime>0.2</CycleTime><AssayXData Points="25">5p/mRESm5kSrrOZEEbPmRHi55kTWv+ZEPMbmRKPM5kQJ0+ZEb9nmRNbf5kRE5uZEq+zmRAnz
5kRv+eZE1v/mRDwG50SjDOdECRPnRIAZ50TWH+dERCbnRKMs50QJM+dEbznnRA==</AssayXData><AssayYData Points="25">KGfCPu7qtz7/n8M+x6/PPvta3D4/7OQ+V3TtPi2T8j5Xevk+FEr/PmSPAT8f2wM/+hgGPys0
Bz+24Ag/dyoKPyvRCj9tCA0/jOkNP3wNDz8RUA8/pp4QP+xfEj/WTxM/Bq0SPw==</AssayYData></Step><Step><CommonData><SampleLocation>11</SampleLocation><SampleID></SampleID><SampleGroup></SampleGroup><SampleInfo></SampleInfo><SampleRow>G</SampleRow><SamplePlate>1</SamplePlate><WellType>REGENERATION</WellType><Concentration>-1</Concentration><ConcentrationUnits>µg/ml</ConcentrationUnits><MolarConcentration>-1</MolarConcentration><MolarConcUnits>nM</MolarConcUnits><MolecularWeight>-1</MolecularWeight><Temperature>25</Temperature><StartTime>2231293</StartTime><AssayTime>5</AssayTime></CommonData><FlowRate>1000</FlowRate><StepType>KREGENERATION</StepType><StepName>Regeneration</StepName><StepStatus>OK</StepStatus><ActualTime>5.01006</ActualTime><CycleTime>0.2</CycleTime><AssayXData Points="25">1T/nRDtG50SiTOdEAFPnRGZZ50TNX+dEO2bnRKJs50QIc+dEZnnnRNV/50Q7hudEooznRACT
50RvmedE1Z/nRDum50SirOdEALPnRG+550TVv+dEO8bnRKLM50QA0+dEwdnnRA==</AssayXData><AssayYData Points="25">irAzwLNdPsDgc0PAi7NGwCf6SMCeYErAXidMwFugTcAsnk7A0rxPwH2oUMCJGFHAfx5SwC/l
UsC6SlPAc+NTwOGjVMB3IVXAZHJVwAgZVsA/hFbA28pWwNFNV8BhqFfAGtNXwA==</AssayYData></Step><Step><CommonData><SampleLocation>12</SampleLocation><SampleID></SampleID><SampleGroup></SampleGroup><SampleInfo></SampleInfo><SampleRow>G</SampleRow><SamplePlate>1</SamplePlate><WellType>NEUTRALIZATION</WellType><Concentration>-1</Concentration><ConcentrationUnits>µg/ml</ConcentrationUnits><MolarConcentration>-1</MolarConcentration><MolarConcUnits>nM</MolarConcUnits><MolecularWeight>-1</MolecularWeight><Temperature>25</Temperature><StartTime>2247543</StartTime><AssayTime>5</AssayTime></CommonData><FlowRate>1000</FlowRate><StepType>KREGENERATION</StepType><StepName>Regeneration</StepName><StepStatus>OK</StepStatus><ActualTime>4.99895</ActualTime><CycleTime>0.2</CycleTime><AssayXData Points="25">J+DnRI3m50T07OdEUvPnRLj550QnAOhEhQboROwM6ERaE+hEuBnoRCcg6ESFJuhE7CzoRHMz
6ES4OehEJ0DoRIVG6ETsTOhEWlPoRLhZ6EQnYOhErmboROxs6ERac+hEuHnoRA==</AssayXData><AssayYData Points="25">i2LLPteMxz6bE9M+UY3dPr6o6j77J/E+Ilb7PmVtAT+6uAM/EdoFP64gCD/VlQs/yT8NP1oQ
Dz+SBRA/h/4QP3UoEz+rYhM/cXwVP6CYFT+S2Bc/B8IYP2iDGD+Lixk/1CUaPw==</AssayYData></Step><Step><CommonData><SampleLocation>1</SampleLocation><SampleID></SampleID><SampleGroup></SampleGroup><SampleInfo></SampleInfo><SampleRow>G</SampleRow><SamplePlate>1</SamplePlate><WellType>BUFFER</WellType><Concentration>-1</Concentration><ConcentrationUnits>µg/ml</ConcentrationUnits><MolarConcentration>-1</MolarConcentration><MolarConcUnits>nM</MolarConcUnits><MolecularWeight>-1</MolecularWeight><Temperature>25</Temperature><StartTime>2262380</StartTime><AssayTime>60</AssayTime></CommonData><FlowRate>1000</FlowRate><StepType>BASELINE</StepType><StepName>Baseline</StepName><StepStatus>OK</StepStatus><ActualTime>59.999</ActualTime><CycleTime>0.2</CycleTime><AssayXData Points="300">HoDoRISG6ETrjOhESZPoRK+Z6EQWoOhEhKboROOs6ERRs+hEuLnoRBbA6ESExuhE68zoREnT
6ES42ehEHuDoRITm6ETr7OhEUfPoRLj56EQWAOlEhAbpROMM6URRE+lEuBnpRBYg6UR8JulE
6yzpREkz6USvOelEHkDpRHxG6UTrTOlEUVPpRLhZ6UQeYOlEhGbpROts6URRc+lEuHnpRBaA
6USEhulE44zpRFGT6US4melEHqDpRHym6UTjrOlESbPpRLi56UQewOlEhMbpROvM6URJ0+lE
r9npRB7g6USE5ulE4+zpRFHz6USv+elEHgDqRIQG6kTjDOpESRPqRK8Z6kQeIOpEhCbqROss
6kRJM+pEuDnqRBZA6kSERupE40zqRElT6kS4WepEHmDqRIRm6kTjbOpEUXPqRLh56kQWgOpE
fIbqROuM6kRJk+pEuJnqRBag6kSEpupE46zqRFGz6kSvuepEHsDqRITG6kTjzOpESdPqRLjZ
6kQW4OpEfObqROvs6kRR8+pEuPnqRCYA60R8ButE4wzrRFET60SvGetEHiDrRHwm60TrLOtE
STPrRK8560QWQOtEhEbrRONM60RRU+tEuFnrRBZg60SEZutE62zrRFFz60S4eetEHoDrRHyG
60TjjOtESZPrRLiZ60QeoOtEfKbrROOs60RJs+tEr7nrRBbA60R8xutE68zrRFHT60Sv2etE
FuDrRITm60Tr7OtESfPrRLj560QeAOxEhAbsROsM7ERJE+xEuBnsRB4g7ESEJuxE4yzsREkz
7ES4OexEHkDsRIRG7ETrTOxESVPsRK9Z7EQWYOxEfGbsROts7ERRc+xEuHnsRBaA7ESEhuxE
44zsRFGT7ES4mexEFqDsRISm7ETrrOxESbPsRK+57EQWwOxEhMbsROPM7ERJ0+xEuNnsRB7g
7ER85uxE4+zsREnz7ES4+exEFgDtRIQG7UTjDO1ESRPtRK8Z7UQWIO1EhCbtROMs7URJM+1E
uDntRBZA7USERu1E40ztRFFT7USvWe1EHmDtRHxm7UTjbO1ESXPtRK957UQWgO1EfIbtRPuM
7URJk+1EuJntRBag7UR8pu1E66ztRFGz7USvue1EFsDtRITG7UTrzO1EUdPtRK/Z7UQe4O1E
fObtROPs7URJ8+1Er/ntRBYA7kR8Bu5EuA3uREkT7kS4Ge5EFiDuRHwm7kTrLO5ESTPuRK85
7kQWQO5EfEbuRONM7kRJU+5Er1nuRBZg7kSEZu5E42zuRFFz7kS4ee5EHoDuRHyG7kTjjO5E
SZPuRK+Z7kQWoO5EfKbuROus7kRJs+5EuLnuRBbA7kR8xu5E48zuREnT7kSv2e5EFuDuRITm
7kTj7O5ESfPuRLj57kQWAO9EhAbvROsM70RJE+9ErxnvRBYg70R8Ju9E6yzvREkz70S4Oe9E
HkDvRHxG70TjTO9ESVPvRK9Z70QWYO9EfGbvRONs70RJc+9EuHnvRB6A70R8hu9E44zvREmT
70Svme9EFqDvRHym70TrrO9ESbPvRK+570QWwO9EfMbvROPM70RJ0+9Er9nvRB7g70R85u9E
4+zvREnz70Sv+e9E</AssayXData><AssayYData Points="300">FcokP6oyJj8O9iY/xbomP72QJj8Vpyg/bOUoP7DLKD8d+Sk/PskoPw8hKT9FACk/7VApPwu8
KT9JFys/HXQqP7KnKj+uuys/8ocsP9MjLT/L6Ss/jyYtP8jaLD92Ai0/SMstPzopLz9VaC0/
F44uP8QJLj+FNS8/XoIvP7ncLz8j8S4/JbcvP1vkMD+yCjA/6hYxPyitMD/Kwi8/gIkwP5IA
MT9WCTI/pcwwP1jqMT/QZDE/QI0xP30DMj/i4jI/ESczP5QhMz/bcjE/kjQzP3LuMj8fbTM/
mwwzP5l1ND+NXzQ/ghw0PzD7Mz+tTjU/8p01P4D+Mz+xNDQ/pLczP61eND8spzM/yP41P6CZ
NT+HezU/HB01PyejNj/qfDY/Dwg2P2FcNz93vjY/kaw2P4v+Nj+IBzc/FP42PwO8Nz96iDc/
Vts2P6R6OD/NITc/C503PxIqNj+32Dc/2h44P7FBOD8X+jc/evQ4P7iEOT/zEzo/smk5PyDj
OT9QcDk/5MY6P7+OOT/+7Dk/r7w5P1PuOT9c2zk//cM6P8KtOT8p7Dk/OAU6P5QIOj/Agzo/
6Lk5P2+2Oj/x6jo/J047P8B0Oz/0+Tk/Yds8P4WpOz+arDw/A6s7P1AkPD+97Ds/aic8PyMB
PT98pTw/8hY8P8yTPD+YTTs/EZI8P/wCPT+Kijw/Rsg9P/lzPT9jqj0/hVA9PwxjPD/OFj0/
pV0+P37yPT+5fj0/PGI9P28RPT8LJj8/Bts8P+1MPj/aFz8/aNw9P6z6PT/Wnz0/eN4+P3Po
Pj9wrj8/lLQ/P+f6Pj80Fz4/G54/P2DKPz/SmD8/xVo/P7+hPz/FdT4/J+Y/P+KyPj8X0D8/
Jj1AP59CQD/aREA/qxFAP4iKQD8XK0A/LsJAP+XhPz/0a0E/h4hBP3BrQT9jNkA/vKFAPyJx
QT+WEEI/uYtBP/X8QD/XpUE/Y2ZBPxpjQT8Z4EA/KNdAP3bGQT8IJkE/xsBBP95cQj+pYUE/
ZddBPyPcQT+kpEE/RopCP6UVQT/kgkI/XQZCP5eHQz/vukE/wzlCP7DmQT/hR0I/c8ZDP/oL
Qz/YYUI/vg5DPx3cQj+il0I/V39CP6fERD/1IEM/YAdCPyq1Qj8uW0M/DZZCP/rrQz/pC0M/
rJRDP9HTQz8goEM/F7VDP5giQz/glEQ/LjBEPzgdQz+mqUM/kZRDP6dpRD9U9UI/bvVDP42q
Qz9GbEQ/B5xFP0OZRD+jXUQ/5nNEP3PwQz/yhkQ/SrlFP0/URD9WxkM/TJxFP+pLRj/2pUU/
y+9FP/dORj/ePEU/n29FP7tSRj/MYkY/myVGP76oRj/yeUU/CeFEP8+kRT8h0UU/t/9FP9ze
RT+gzEU/1YlFP9psRT+dmEY/okxHP/klSD+Qg0U/h7lGP1VsRj8ghkU/9AZHP9XLRT9olEY/
a/1GP3q6Rj9x5kc/E6ZHP21nRz/obUc/6ZNHPz7MRz+0I0c/BsRGP2+uRj/MeUc/yGhIP3VG
Rz9l2kY/9O5HP529Rz/jlUc/H2BIP0ZYRj8aK0g/BFxIP+VvSD8amkc/gbdIPyj1Rz/lfkg/
e2VJP2uYSD8Z2Ug/</AssayYData></Step><Step><CommonData><SampleLocation>5</SampleLocation><SampleID>QA013.2 Naive</SampleID><SampleGroup></SampleGroup><SampleInfo></SampleInfo><SampleRow>G</SampleRow><SamplePlate>1</SamplePlate><WellType>KLOAD</WellType><Concentration>10</Concentration><ConcentrationUnits>µg/ml</ConcentrationUnits><MolarConcentration>-1</MolarConcentration><MolarConcUnits>nM</MolarConcUnits><MolecularWeight>-1</MolecularWeight><Temperature>25</Temperature><StartTime>2328793</StartTime><AssayTime>80</AssayTime></CommonData><FlowRate>600</FlowRate><StepType>LOADING</StepType><StepName>Loading</StepName><StepStatus>OK</StepStatus><ActualTime>79.999</ActualTime><CycleTime>0.2</CycleTime><AssayXData Points="400">FQDwRHsG8ETiDPBESBPwRK8Z8EQVIPBEeybwROIs8ERIM/BErznwRBVA8ER7RvBE4kzwREhT
8ESvWfBEDWDwRHNm8ETibPBESHPwRK958EQVgPBEe4bwROKM8ERIk/BEr5nwRBWg8ER7pvBE
2qzwREiz8ESvufBEFcDwRHPG8ETizPBESNPwRK/Z8EQV4PBEB+fwROLs8ERI8/BEpvnwRBUA
8UR7BvFE4gzxREAT8USmGfFEFSDxRDgn8UTiLPFEQDPxRK858UQVQPFEe0bxRPJM8URAU/FE
r1nxRA1g8UR7ZvFE4mzxREhz8USvefFEFYDxRHOG8UTijPFESJPxRK+Z8UQNoPFEe6bxROKs
8URIs/FEr7nxRBXA8UR7xvFE4szxREjT8USv2fFEFeDxRHPm8UTa7PFESPPxRKb58UQNAPJE
cwbyRNoM8kRIE/JErxnyRBUg8kR7JvJE4izyREgz8kSvOfJEFUDyRHNG8kTiTPJESFPyRK9Z
8kQNYPJEe2byROJs8kRAc/JEpnnyRBWA8kR7hvJE4ozyREiT8kSvmfJEFaDyRHum8kQDrfJE
QLPyRKa58kQVwPJEe8byROLM8kRI0/JEr9nyRBXg8kRz5vJE4uzyREjz8kSm+fJEDQDzRHMG
80TiDPNESBPzRK8Z80QNIPNEcybzROIs80RAM/NErznzRBVA80R7RvNE2kzzREBT80SvWfNE
FWDzRHtm80TibPNESHPzRKZ580QVgPNEe4bzROKM80RAk/NEr5nzRBWg80R7pvNE2qzzRECz
80SmufNEDcDzRHvG80TazPNESNPzRKbZ80QV4PNEc+bzRNrs80RI8/NEr/nzRBUA9ERzBvRE
4gz0REgT9ESmGfREFSD0RHMm9ETiLPRESDP0RK859EQVQPREc0b0ROJM9ERIU/REr1n0RBVg
9ER7ZvRE4mz0REBz9ESmefREFYD0RHuG9ETijPRESJP0RK+Z9EQVoPREe6b0RNqs9ERIs/RE
prn0RA3A9ER7xvRE4sz0REDT9ESv2fREFeD0RMXm9ETi7PRESPP0RK/59EQVAPVEewb1ROIM
9URIE/VErxn1RBUg9URzJvVE2iz1REAz9USvOfVEFUD1RHtG9UTiTPVEQFP1RKZZ9UQNYPVE
e2b1RNps9UTLc/VEpnn1REaA9URzhvVE2oz1RECT9USmmfVEDaD1RHum9UTirPVESLP1RK+5
9UQVwPVEe8b1RNrM9URA0/VEr9n1RA3g9URz5vVE4uz1REjz9USv+fVEDQD2RHsG9kTiDPZE
QBP2RK8Z9kQNIPZEeyb2ROIs9kRAM/ZEpjn2RBVA9kRzRvZE2kz2REBT9kSmWfZEFWD2RHtm
9kTibPZESHP2RK959kQNgPZEe4b2RNqM9kRAk/ZEr5n2RBWg9kR7pvZE2qz2REiz9kSvufZE
FcD2RHPG9kTizPZESNP2RL/Z9kQN4PZEzeb2ROLs9kRI8/ZEpvn2RA0A90R7BvdE2gz3REAT
90SvGfdEDSD3RHMm90TiLPdEQDP3RDo690QNQPdEc0b3ROJM90RAU/dEr1n3RA1g90RzZvdE
2mz3REhz90SvefdEFYD3RHOG90TajPdESJP3RK+Z90QNoPdEc6b3RNqs90RAs/dEt7n3RA3A
90R7xvdE2sz3REDT90Sm2fdEDeD3RHPm90Ta7PdEQPP3RK/590QVAPhEewb4ROIM+ERIE/hE
7hr4RA0g+ER7JvhE4iz4REgz+ESmOfhEFUD4RJxG+ETiTPhESFP4RKZZ+EQNYPhEe2b4ROJs
+ERIc/hEpnn4RBWA+ERzhvhE4oz4REiT+ESvmfhEFaD4RHum+ETarPhEQLP4RK+5+EQNwPhE
c8b4RNrM+ERI0/hEr9n4RBXg+ER75vhE4uz4REDz+ESv+fhEFQD5RHsG+UTiDPlEQBP5RKYZ
+UQNIPlEcyb5RNos+URAM/lErzn5RA1A+URzRvlE4kz5REBT+USmWflEFWD5RHNm+UTibPlE
QHP5RKZ5+UQNgPlEe4b5RNqM+URAk/lEppn5RA2g+UR7pvlE4qz5RECz+USmuflEFcD5RHvG
+UTizPlESNP5RKbZ+UQN4PlEc+b5ROLs+URA8/lEpvn5RA==</AssayXData><AssayYData Points="400">WbhFPy63RT/nrEU/XGxGPyt8Rj+1nkc/qUpJP/YVSj/kXUo/r4FLP09VTD/k6kw/3whNP3j5
UD/5vk8/3GdRP1U4Uz/LEVM/FW1TP0ENVT8/GFc/JkpXP9JeWD8Yrlo/0mpaPxRuXD+cN1w/
J/ZdP1poXj9dq18/r6FgP9Q3Yj+AF2I/eK5jP1l2ZD9v5WQ/TZBmP1/eaD/ErWk/fM5pP+5Z
az+vfGw/lCBtPx7Xbj/+6W4/axdwP0FecD+zdHE/WMRyPzq3cz9AUnM/ajp0P61Wdj+xwnY/
pGd4PwtKeT9J+Hk/epR7P1jJez9OG30/Hr1+P8tYfz8A738//K2AP3txgD9/noE/J0mCP7DB
gT+ToII/Qd6CP6t0gz98loM/0J6EP4klhT/y5YQ/0eSFP9Erhj8L4YY/vB+HP5o3hz/VMYg/
TGKIPzHhiD+CZIk/Q32JP4nziT+ssIo/2xuLP4rEij/Sl4s/IT6MP4U+jD+v1Yw/T9SNP8x4
jj+2+40/A3GOP//Hjj8AGI8/2aePP1v9jz9ywpA/K1WQPz+XkT+aDpI/BkmSPzaxkj+PKZM/
2OWSPyivkz+FoZQ/Y8KUPzlMlD9RQZU/PGCVP2jMlT/4lZY/atSWPygXlz9hXpc/6tKXP9Q+
mD9805g/tkGYP6WOmD+maJk/9weaP+dCmj90lpo/8aOaP55Lmz/OK5w/NpubP9JbnD/6l5w/
2rycPz39nD8U8Z0/dwSePzhOnj/loZ4/xlKeP3Jknz+McZ8/g9qfP780oD+USqA/iA2gP/zF
oD9gB6E//dWhPz8Noj+jhqI/uraiPyfkoj+yiKM/OP+iPwGeoz+tzKM/xZCjP4OTpD/96KQ/
2DylP1OZpT/qw6U/mdWlP7W9pj+oZaY/9PKmPy+qpz+a5aY/qWinP7/Spz/O+6c/SX6oP7UE
qT9WjKg/hdmoP/vtqT81zak/dcWpPx9Nqj8l0Kk/qByrP4EUqz8sY6s/PVOrP8pHrD8yJqw/
fAGsPzbDrD+s2aw/nzmtP/hhrT/QRq0/qtitP5cdrj94Mq4/ri+uP1qNrj/F/K4/zYivP2Vz
rz9HWrA/ToWvP8SVrz/re7A/GOGwP1+MsD9GA7E/lo2xPwsSsT+0I7E/j/GxPxGGsj+ReLI/
bCeyP8jLsj9Z0rI/35mzP5PPsz/J87M/WD+0PyVWtD/3dLQ/Qci0P36KtD8YfrQ/A1+1PzzI
tT+xsbU/0yu1P5sptj+8fbU/RXa2P3Lutj/5w7Y/Kvm2P7gTtz/oH7c/HHy3P5n0tz8OCrg/
lmy4P6RxuD+GoLg/Gwa5P3vFuD9Axbg/hh25P/3UuD9Eebk/wzW6PwHauT9xHro/uMK6PxAL
uj9YSbo/cTG7P3gjuz8oE7s/o/O7P4C9uz9947s/soG8P/cEvD+zqrw/1A68P1pXvD/6v7w/
wIC8P1qWvD+jQ70/Yr69Pz6YvT8dyL0/bdy9P+4Kvj8BPr4/zGq+P9DNvj/aqb4/Nb6+P1xQ
vj9aNL8/d4u+P3thvz84Ur8/i9u/PzszwD9RDsA/g/O/PxaRwD/cOcA/Ug/APxsxwT9qzsA/
QDbBPwYbwT8zbME/IgnCP3yjwT/8xcE/9MLBP5X1wT85WsI/gGvCP0yxwj+br8I/VJ7CP2dn
wz/XasM/ehfEP0tTwz8iZ8M/w2jDP3w6xD8w/8M/Y3jEP+QExD8bwcQ/OufEP769xD/brMQ/
LqfEPy2HxT8JccU/zODFPzRLxT9l4cU/a/3FP4NPxj8pjMY/vCXGP09yxj9zvsU/EZPGP5fX
xj+pr8Y/qarGP04cxz8hYcc/WTrHPwq0xz8Hh8c/L/nHP717xz9WN8g/3MfHP/OiyD+Uhsg/
5efHPwmQyD/0ucg/7EnIP/fvyD/3qsg/XGfJP7+byT/6Isk/tfPIP+duyT8v5Mo/8y/KP9yz
yT/NDso/cknKP4/pyj/sA8o/h6nKP68xyz82LMs/Ak7LP0nuyj9Og8s/lP3KPx9qyz8928s/
/gbMP+Jayz+/oss/zt3LP1MezD8iRcs/npLMPzWwzD/xjsw/a0DMP2PZzD/Nc80/jRzNP40R
zT8RFs0/r0rNPwJGzT/bSM0/CfrNPwalzT8p1s0/RefNPw==</AssayYData></Step><Step><CommonData><SampleLocation>1</SampleLocation><SampleID></SampleID><SampleGroup></SampleGroup><SampleInfo></SampleInfo><SampleRow>G</SampleRow><SamplePlate>1</SamplePlate><WellType>BUFFER</WellType><Concentration>-1</Concentration><ConcentrationUnits>µg/ml</ConcentrationUnits><MolarConcentration>-1</MolarConcentration><MolarConcUnits>nM</MolarConcUnits><MolecularWeight>-1</MolecularWeight><Temperature>25</Temperature><StartTime>2415340</StartTime><AssayTime>60</AssayTime></CommonData><FlowRate>1000</FlowRate><StepType>BASELINE</StepType><StepName>Baseline</StepName><StepStatus>OK</StepStatus><ActualTime>60</ActualTime><CycleTime>0.2</CycleTime><AssayXData Points="300">DAD6RHIG+kTZDPpEPxP6RKYZ+kQEIPpEcib6RNks+kQ/M/pEnTn6RAxA+kRyRvpE0Uz6RD9T
+kSmWfpEBGD6RHJm+kTRbPpEP3P6RKZ5+kQEgPpEcob6RNmM+kQ/k/pEppn6RASg+kRypvpE
0az6RDez+kSmufpEDMD6RHLG+kTZzPpEP9P6RJ3Z+kQM4PpEaub6RNns+kQ/8/pEpvn6RAwA
+0RyBvtE2Qz7RD8T+0SmGftEDCD7RHIm+0TRLPtENzP7RKY5+0QEQPtEckb7RNlM+0Q/U/tE
pln7RAxg+0RqZvtE0Wz7RDdz+0SmeftEDID7RHKG+0TZjPtEmZP7RKaZ+0QMoPtEcqb7RNms
+0Q/s/tEprn7RAzA+0RyxvtE0cz7RDfT+0Sm2ftEDOD7RGrm+0TZ7PtEP/P7RK75+0QEAPxE
agb8RNkM/EQ/E/xEnRn8RAQg/ERyJvxE0Sz8RDcz/ESmOfxEDED8RHJG/ETZTPxEP1P8RKZZ
/EQMYPxEcmb8RNFs/EQ/c/xEnXn8RAyA/ERyhvxE2Yz8RDeT/ESmmfxEDKD8RHum/ETRrPxE
P7P8RJ25/EQEwPxEpMb8RNnM/EQ30/xEptn8RAzg/ERy5vxE0ez8RD/z/ESd+fxEJQD9RGoG
/UTRDP1ENxP9RJ0Z/UQMIP1Ecib9RNks/UQ/M/1EnTn9RAxA/URyRv1E2Uz9RD9T/USmWf1E
DGD9RHJm/UTRbP1EN3P9RKZ5/UQMgP1Ecob9RNGM/UQ/k/1EnZn9RASg/URypv1E2az9RDez
/USuuf1EBMD9RGrG/UTZzP1EP9P9RKbZ/UQE4P1Ecub9RNHs/UQ/8/1Eavr9RAQA/kRqBv5E
2Qz+RDcT/kSdGf5EBCD+RGom/kTRLP5ENzP+RKY5/kQEQP5Eakb+RNFM/kQ/U/5Epln+RARg
/kRqZv5E0Wz+RD9z/kSmef5EDID+RHKG/kTRjP5EN5P+RJ2Z/kQMoP5Eaqb+RNms/kQ3s/5E
nbn+RAzA/kRqxv5E2cz+RDfT/kSm2f5EBOD+RHLm/kTZ7P5EN/P+RKb5/kQMAP9Eagb/RNkM
/0Q3E/9EnRn/RAQg/0RyJv9E2Sz/RD8z/0SdOf9EDED/RHJG/0TRTP9EN1P/RJ1Z/0QMYP9E
amb/RNls/0Q3c/9Epnn/RAyA/0Rqhv9E0Yz/RDeT/0Sdmf9EDKD/RGqm/0TZrP9EP7P/RJ25
/0QEwP9Ecsb/RNHM/0Q30/9Endn/RATg/0Rq5v9E2ez/RD/z/0Sd+f9EBgAARTkDAEVoBgBF
oAkARc8MAEUGEABFNRMARWgWAEWcGQBFzxwARQIgAEU1IwBFiSYARZwpAEXPLABFBjAARTUz
AEVoNgBFnDkARc88AEUCQABFOUMARWhGAEWcSQBFz0wARQZQAEU1UwBFbFYARZxZAEXTXABF
BmAARWpjAEVoZgBFnGkARc9sAEUGcABFNXMARWh2AEWceQBFz3wARQaAAEU5gwBFaIYARZyJ
AEXTjABFApAARTWTAEVslgBFoJkARc+cAEUCoABFNaMARWimAEWcqQBFz6wARQawAEU1swBF
aLYARZy5AEXTvABF</AssayXData><AssayYData Points="300">Rh/RP2I90T/1B9E/WbXRP5MC0j+SztE/9n7RP6R10T/HrtE/F57RPzID0j8zKtI/RLPRP4MR
0j87+dE/rKnSP2vG0T9NstE/mBfSPyUc0j/Ro9E/tB3SP/rr0T9e5NE/Fz7SP9hR0j/iJNI/
vWnSP05/0j8OhtI/8OPRPyW20T/cH9I/dSrSP3tD0j97kNI/3TDSP4eX0j9EONI/ZVnSPzvb
0T+apNI/NXjSP4sv0j/qiNI/ijPSPzEg0j8x6tI/KGHSPzpB0z/YS9E/jtXSP4D00j8Le9I/
x7HSPznt0T88ZtI/9LzSP+OW0j/QItI/xV7SPyal0j/fg9I/hZPSP2DY0j9LZdI/YxPTP6Yt
0j9da9I/fLrSPz5T0j/qH9M/DiXTP9no0j/u7dI/9qzSPxbH0j8g7tE/eJDSPzqJ0j/MINM/
uuPSP3T40j9srtI/rMHSP8/i0j+tHNM/IOfSPw+j0j9g9NI/6kXSP3IM0z8CktI/w8jTP23a
0j+QkdI/OwvTPykC0z/7qNI/a0LTPzj70j/DStM/eyHTP6Ql0z+XztI/UvnSP2uY0j9BFNM/
bBnTP6BB0z9Ia9I/IvPSPzrZ0j9DO9M/71fSP/v60j/3J9M/phnTP1j10j9I4tI/e37TP8Rq
0z/b0NI/gA/TP5gm0z8lJ9M/cEvTPwvD0j9YS9M/pXTTP25G0z9Bz9M/EanSPw1v0z/VR9M/
NEvTP0Ls0j+xytM/oarSP/fW0j90atM/4orTP+Ax0z91+dI/Rn/TPx1R0z/JEdM/7mLTP9L6
0z+R+9M/TfbTP+5O1D9j6dM/SHPTP74C1D9BxtM/j+jTP+3n0j8tGNM/t3bTP+lQ0z+0HdQ/
+ajTPxtD1D8FwtM/CxzUPy/C0z+QldM/tjfTP0kG0z8v9tM/2UTTP9f+0j82u9M/S5HTPyd6
0z+SgtM/kDTTP8Kr0z/SLdQ/WRzUP8xa1D86RNM/PKLTP/ql0z+F9NM/PsbTP0n30z/fTNM/
xy7UP7c51D+Yh9M/M9rTP4Hr0z+t+9M/0MjTP7Bq1D+aDNM/h7zTP86L0z9s19M/1wbUP4/n
0z+titM/O6PTP45I0z8uA9Q/xBzUP4lX1D87WdQ/O6XTP1Dt0z+lCNQ/GADUP/op0z8N8NM/
X3nUP7aw0z93QNQ/sA3UP+jy0z8sEdQ/iWfUP8dh1D9d/NM/Iv/TP8Ll0z8PytM/7TbUP2E7
1D+w0dM/UpLUP4nN0z+4odQ/be/TP+Ii1D+6LtQ/bXfUP+s/1D8wktQ/CwLUP/Tf0z8lRNQ/
qnDUP/h41D/d1tQ/MkDUP63I0z8JBNQ/68fTPxpa1D8mJtQ/TibUPz231D+KK9Q/Vl/UP93a
1D+3F9U/4AzVP1b/0z9jl9Q/OkfVP2la1D/6+9Q/JLvUP97o0z/5PtQ/YHbUP8Gh1D9itdQ/
5dfUP6y61D+c4dQ/Nb3UPyu71D+bCNU/gXXUP9VI1D8KnNQ/2ZPUPxfr1D83YtQ/OODUP6GK
1D/rWNQ/KLvUP9x71D/7G9U/XXzUP67F1D+S1tQ/gfDUP50w1D+d2NQ/Au3UP9yG1D9AoNQ/
/bjUP32G1D+c+NQ/</AssayYData></Step><Step><CommonData><SampleLocation>9</SampleLocation><SampleID>QA013.70 dpi gp120</SampleID><SampleGroup></SampleGroup><SampleInfo></SampleInfo><SampleRow>G</SampleRow><SamplePlate>1</SamplePlate><WellType>KSAMPLE</WellType><Concentration>-1</Concentration><ConcentrationUnits>µg/ml</ConcentrationUnits><MolarConcentration>31.25</MolarConcentration><MolarConcUnits>nM</MolarConcUnits><MolecularWeight>-1</MolecularWeight><Temperature>25</Temperature><StartTime>2483869</StartTime><AssayTime>180</AssayTime></CommonData><FlowRate>600</FlowRate><StepType>ASSOC</StepType><StepName>Association</StepName><StepStatus>OK</StepStatus><ActualTime>179.999</ActualTime><CycleTime>0.2</CycleTime><AssayXData Points="900">BsAARTnDAEVoxgBFoMkARc/MAEUG0ABFNdMARWjWAEWc2QBFz9wARQLgAEU54wBFaOYARZzp
AEXT7ABFAvAARTXzAEVo9gBFoPkARc/8AEUGAAFFNQMBRWwGAUWcCQFFzwwBRQIQAUU5EwFF
aBYBRZwZAUXPHAFFBiABRUEjAUVoJgFFoCkBRc8sAUUCMAFFOTMBRWg2AUWcOQFFzzwBRQJA
AUU1QwFFaEYBRaBJAUXTTAFFAlABRTlTAUVoVgFFyVkBRc9cAUUCYAFFOWMBRWhmAUWcaQFF
z2wBRQJwAUU1cwFFdXYBRZx5AUXTfAFFAoABRTWDAUVohgFFnIkBRc+MAUUCkAFFNZMBRWiW
AUWcmQFF05wBRQKgAUU1owFFaKYBRZypAUXTrAFFArABRTWzAUVotgFFnLkBRc+8AUUCwAFF
NcMBRWzGAUWcyQFFz8wBRQLQAUU50wFFaNYBRaDZAUXP3AFFAuABRVbjAUVs5gFFnOkBRc/s
AUUG8AFFYvMBRWj2AUWc+QFFz/wBRQYAAkU1AwJFaAYCRaAJAkXnDAJFBhACRTUTAkVsFgJF
nBkCRdMcAkUCIAJFOSMCRWgmAkWcKQJF7ywCRQIwAkU1MwJFaDYCRaA5AkXPPAJFAkACRTVD
AkVoRgJFnEkCRc9MAkUCUAJFSlMCRWhWAkWgWQJFz1wCRQJgAkU1YwJFaGYCRZxpAkXPbAJF
AnACRTlzAkVodgJFoHkCRc98AkUCgAJFNYMCRWiGAkWsiQJFz4wCRQKQAkU5kwJFaJYCRZyZ
AkXPnAJFDqACRTWjAkVspgJFnKkCRc+sAkUCsAJFNbMCRWy2AkWcuQJFz7wCRQLAAkU1wwJF
aMYCRZzJAkXPzAJFBtACRTnTAkVo1gJFnNkCRc/cAkUW4AJFOeMCRWjmAkWc6QJF0+wCRQbw
AkU18wJFaPYCRaD5AkXT/AJFAgADRTUDA0VoBgNFnAkDRdMMA0UCEANFORMDRWgWA0WcGQNF
zxwDRQIgA0U1IwNFfSYDRZwpA0XTLANFAjADRTUzA0VoNgNFnDkDRdM8A0UCQANFNUMDRWxG
A0WcSQNFz0wDRQJQA0U1UwNFaFYDRZxZA0XPXANFBmADRTljA0VoZgNFnGkDRc9sA0UGcANF
NXMDRWh2A0W0eQNFz3wDRQKAA0U1gwNFbIYDRZyJA0XPjANFDpADRTmTA0VolgNFqJkDRc+c
A0UCoANFOaMDRWimA0WcqQNFz6wDRZmwA0U1swNFaLYDRZy5A0XPvANFAsADRTXDA0VoxgNF
rMkDRefMA0UC0ANFOdMDRabWA0Wc2QNFz9wDRQLgA0U14wNFaOYDRZzpA0XP7ANFBvADRUHz
A0Vo9gNFoPkDRc/8A0UCAARFNQMERWwGBEWgCQRFzwwERQIQBEU1EwRFcBYERZwZBEXPHARF
EiAERTUjBEVsJgRFnCkERc8sBEUGMARFOTMERWg2BEWcOQRF0zwERQpABEU5QwRFeUYERZxJ
BEXTTARFAlAERTVTBEVoVgRFnFkERdNcBEUCYARFNWMERWxmBEWgaQRF02wERQJwBEU1cwRF
aHYERZx5BEXPfARFAoAERTmDBEVshgRFoIkERc+MBEUGkARFOZMERWiWBEWcmQRF15wERQKg
BEU5owRFaKYERZypBEXPrARFBrAERTWzBEVotgRFoLkERde8BEUCwARFNcMERWjGBEWgyQRF
18wERQbQBEU10wRFaNYERaDZBEXT3ARFAuAERTnjBEVs5gRFoOkERdPsBEUG8ARFPfMERWz2
BEW4+QRF0/wERQYABUU5AwVFcAYFRaAJBUXTDAVFAhAFRTkTBUVsFgVFoBkFRdMcBUUGIAVF
OSMFRWwmBUWgKQVF0ywFRQYwBUU5MwVFbDYFRaA5BUXTPAVFBkAFRTlDBUVsRgVFoEkFRddM
BUUGUAVFOVMFRWxWBUWgWQVF01wFRQZgBUU5YwVFbGYFRaBpBUXTbAVFBnAFRTlzBUVsdgVF
tHkFRdN8BUUGgAVFOYMFRWyGBUWgiQVF04wFRQaQBUVikwVFbJYFRaCZBUXTnAVFBqAFRTmj
BUVspgVFoKkFRdOsBUUGsAVFObMFRWy2BUWguQVF07wFRQbABUU5wwVFbMYFRaDJBUXTzAVF
BtAFRTnTBUVs1gVFoNkFRdPcBUUG4AVFOeMFRWzmBUWg6QVFz+wFRQbwBUU58wVFbPYFRaD5
BUXT/AVFBgAGRTkDBkVoBgZFoAkGRdMMBkUGEAZFPRMGRWwWBkWgGQZF0xwGRQYgBkU5IwZF
bCYGRaApBkXTLAZFBjAGRTkzBkVsNgZFnDkGRdM8BkUGQAZFOUMGRWxGBkWgSQZF00wGRQZQ
BkU5UwZFbFYGRaRZBkXTXAZFBmAGRTVjBkVsZgZFoGkGRdNsBkUGcAZFOXMGRWh2BkWgeQZF
03wGRQaABkU5gwZFbIYGRaCJBkXTjAZFApAGRTmTBkVslgZFoJkGRdOcBkUGoAZFOaMGRWym
BkWgqQZF06wGRQawBkU5swZFbLYGRay5BkXTvAZFBsAGRTnDBkVoxgZFnMkGRdPMBkUG0AZF
OdMGRWzWBkWg2QZF09wGRQbgBkU54wZFbOYGRaDpBkXT7AZFBvAGRTnzBkVs9gZFoPkGRdP8
BkUCAAdFOQMHRWwGB0WgCQdF0wwHRQYQB0U5EwdFbBYHRbAZB0XTHAdFAiAHRTkjB0VoJgdF
oCkHRc8sB0UGMAdFOTMHRWw2B0WgOQdF0zwHRQZAB0U5QwdFbEYHRaBJB0XTTAdFBlAHRTlT
B0VsVgdFoFkHRdNcB0UCYAdFOWMHRWhmB0WgaQdF02wHRQZwB0U5cwdFaHYHRZx5B0XPfAdF
BoAHRTWDB0VshgdFoIkHRc+MB0UGkAdFNZMHRWyWB0WcmQdF05wHRQKgB0U5owdFbKYHRaCp
B0XPrAdFBrAHRTWzB0VstgdFoLkHRdO8B0UGwAdFOcMHRXDGB0WgyQdF08wHRQbQB0U50wdF
bNYHRazZB0XT3AdFBuAHRTnjB0Vs5gdF/ukHRdPsB0UG8AdFNfMHRWz2B0Wg+QdFz/wHRQYA
CEU5AwhFbAYIRaAJCEXPDAhFBhAIRTkTCEVsFghFoBkIRc8cCEUGIAhFOSMIRWgmCEWgKQhF
2ywIRQIwCEU5MwhFbDYIRaA5CEXPPAhFBkAIRTlDCEVsRghFoEkIRdNMCEUCUAhFOVMIRWxW
CEWcWQhFz1wIRQZgCEU5YwhFbGYIRaBpCEXTbAhFAnAIRTlzCEVodghFnHkIRdN8CEUCgAhF
OYMIRWiGCEWgiQhF04wIRQKQCEU5kwhFaJYIRaCZCEXTnAhFBqAIRTmjCEVspghFnKkIRdOs
CEUGsAhFObMIRWy2CEWcuQhFz7wIRQbACEU1wwhFbMYIRaDJCEXTzAhFAtAIRTnTCEVs1ghF
oNkIRc/cCEUG4AhFOeMIRWjmCEWg6QhF0+wIRQLwCEU58whFaPYIRZz5CEXT/AhFBgAJRTUD
CUVoBglFnAkJRdMMCUUCEAlFNRMJRWwWCUWcGQlF0xwJRQogCUU5IwlFbCYJRaQpCUXPLAlF
AjAJRTkzCUVsNglFnDkJRdM8CUUKQAlFOUMJRWxGCUWcSQlF00wJRQZQCUU5UwlFaFYJRaBZ
CUXTXAlFAmAJRTljCUVoZglFoGkJRdNsCUVkcAlFOXMJRWh2CUWgeQlFz3wJRQaACUU5gwlF
bIYJRZyJCUXPjAlFBpAJRTmTCUVslglFnJkJRdOcCUUGoAlFOaMJRfCmCUWgqQlFz6wJRQaw
CUU1swlFaLYJRaC5CUXPvAlFBsAJRTnDCUVsxglFoMkJRdPMCUUG0AlFNdMJRWjWCUWc2QlF
09wJRQLgCUU14wlFaOYJRaDpCUXT7AlFBvAJRTXzCUVs9glFsPkJRdP8CUUCAApFOQMKRWgG
CkWcCQpF0wwKRQIQCkU1EwpFaBYKRaAZCkXTHApFBiAKRTkjCkVsJgpFoCkKRc8sCkUCMApF
OTMKRWw2CkWgOQpF0zwKRQJACkU1QwpFbEYKRZxJCkXTTApFBlAKRUFTCkVoVgpFnFkKRdNc
CkUKYApFNWMKRWxmCkWgaQpFz2wKRQZwCkU1cwpFaHYKRZx5CkXTfApFAoAKRTmDCkVohgpF
oIkKRc+MCkUSkApFOZMKRWiWCkWgmQpFz5wKRQagCkU1owpFbKYKRaCpCkXTrApFArAKRTmz
CkVstgpFoLkKRc+8CkUCwApFNcMKRWjGCkXNyQpFz8wKRQLQCkU50wpFbNYKRaDZCkXb3ApF
AuAKRTnjCkVs5gpFoOkKRc/sCkUC8ApFNfMKRWz2CkWg+QpF0/wKRQYAC0U5AwtFaAYLRaAJ
C0XTDAtFAhALRTkTC0VoFgtFnBkLRdMcC0UGIAtFOSMLRWwmC0WcKQtFzywLRQYwC0VaMwtF
bDYLRaA5C0XTPAtFAkALRTlDC0VoRgtFnEkLRc9MC0UGUAtFNVMLRWhWC0WgWQtFz1wLRQJg
C0U5YwtFaGYLRZxpC0XPbAtFAnALRTlzC0VsdgtFnHkLRc98C0UCgAtFOYMLRWyGC0WgiQtF
z4wLRQKQC0U5kwtFaJYLRaCZC0XPnAtFBqALRTmjC0VspgtFnKkLRc+sC0UCsAtFNbMLRWy2
C0WguQtF/LwLRQLAC0VOwwtFbMYLRZzJC0XPzAtFCtALRTXTC0Vo1gtFnNkLRRTdC0UC4AtF
OeMLRWjmC0Wc6QtFJe0LRQLwC0U58wtFaPYLRbT5C0XP/AtF</AssayXData><AssayYData Points="900">vnDTP6wj0z9VC9I/SILRP6I50D/ZE9A/yrrPP/gFzz84p84/2f3OP+3LzT8xCs4/rCbOP9Sa
zT8h8sw/AhTNPxN5zT/FD80/VKjMP90wzT91ucw/hLHMP65EzD+wWMw/OATMP2wczD/bcMw/
jX7MP1SyzD+hdMw/lR/MP7dQzD+zFcw/ZcrMP3FGzD92+Mw/YvXMP02xzD8rSsw/sZ3MPz18
zD/nhcw/spDMPyG/zD/2J8w/yRjNPxmxzD8JjMw/F5LMPy0PzD9Hpcw/DAbMPxhYzD+Y5Mw/
nK3MPyCvzD8Uk8w/+2bMP41AzD+lTM0/c/rMP+5ozT9jMc0/2CzNPxHjzD9h0cw/6PTMP99Y
zD9+Js0/gbTMP7jxzD8C4cw/WxTMP5oUzT9b48w/Sz7NPxXwzD+IbM0/SLbNP0fAzD/B78w/
aN7MP1YczT+2isw/9u3MP06vzT8lt80/m0LNP3KEzT8UMM0/z1LNPwmBzT+Ijc0/QmnNP0Fj
zT/TXM0/t3nNP3JNzj+Ksc0/zTPNP5j2zT92mM0/KmXNP62rzT+QCs4/5FnNP+T6zT9it80/
G1HOP9CxzT9PCs4/JZHNP/t2zj8FLM4/PeXNPzXBzT8FKM4/szfOPz1Azj92Ns4/fgbOP95A
zj8dRM0/K/7NPwjNzj/bFs4/gsXOP3Vyzj/1as4/+y/OP2D8zT8xEs4/BOPNP0XyzT9f7s4/
9+fNP95yzj++vc4/nFvOP/2Ezj9VIM4/OcXNP/YQzj96zc4/1yvOP2Fqzj/pfs4/a/rNP05e
zj+I/84/SMDOP8wbzj+rG88/hY/OP1xkzj/64M4/v2LOP5+8zj/4Dc8/pLzOP4O5zj8Bt84/
E9XOPx+Czz8LAc8/JR/PP95Ozj8SAc8/bL7OPyuXzj/u3M4/ZeDOP5Dvzj+n/84/2aXOP3S2
zj9qAM8/d+TOPwQLzz+CzM4/8RbPP/GBzj8bnM8/1zjPP9EUzz8KHc8/P5jPP7rmzj+0aM8/
FGjPP0Epzz9BOc8/PHzPP9zSzj90Mc8/iUXPP1UMzz8OPs8/eB7PP4y1zz9pMM8/NMTPP4jh
zj8udM8/D8PPPymVzz8XNc8/wtbPPy06zz+0rs8/cGPPP/mMzz/Cms8/Xw7QP1B4zz8Xq88/
1dPOP7Hszz8kqM8/gQjQP8p9zz/Jd88/jX3QP6pzzz+sLNA/rQHQP/xZzz8+wc8/H/jPP4Ao
0D9t2M8/n+fPP/jIzz9l588/C77PP88B0D/Boc8/XyXQP/Kuzz/KFdA/2BnQP98V0D/Nps8/
4yXQPz6pzz/EEdA/OJ/PP50j0D8h7c8/DbDPP7oW0D9VM9A/ziLQP7MB0D8Y7s8/K4fQP10A
0T86ftA/5D7QP03+zz9DO9A/IOfQP/YW0D8oBNA/AiDQPw1D0D8Rk9A/h1nQPwtL0D9ZUdA/
3sXQPyBl0D8jF9A/xgfQP33m0D8qjs8/kczQP3Duzz8gq9A/xGfQP9mT0D9+gdA/55rQP01C
0T+nHdA/iy3QP+ZZ0D/vitA/YGPQP5bJ0D9ojtA/qCbRPzNA0D+z+NA/+0/RP0U10D9vgdA/
5KDQP1K/0D+l2tA/GDrRP3QX0T84B9E/cIXQP/gP0T8NRNA/AqnQP7+80D9wy9A/YKLQPzNJ
0T+m2dA/zNLQP2km0T+dbtA/lHbRP40Y0T/pqdA/GMbQP9Dk0D8jQNA/sc3QP73W0D/BD9E/
sJLRP0zU0D8eStA/HcrQP3UF0T+ft9A/F8DRP5ao0T+uQtE/lvXQP4z90D8YQNE/0UPRP5Hp
0D9P3NE/lnLRP4FY0T/GQ9E/SYrRP0280D8TxdA/tKPQPxv10D8959A/c/HQPzlv0T82x9E/
qlzRPxJT0T/mu9E/fT/RP0UI0T9VBtE/B8PRP39J0T8CHdE/SwTSP11I0T+ttNE/PynRP8x1
0T+ZS9E/aAXRP/Xs0T879tA/zHvRP08K0j8TeNE/Hg7SP+yo0T99z9E/d0vRP5th0T9Zi9E/
u8XQP2w/0T9zxdE/d6DRP19B0T8WXtE/JYHRP+Qb0T/QrNE/0GvRPyxX0T82F9I/fDPSP3ha
0T8d9tE/RTPRPwlT0j+1V9I/i3bRPxuo0T/0eNE/LePRP8310T/7/tE/RsHRP/Fd0T/229E/
T1HRP4PZ0T/2TtE/qRXSP+J60T+WCtI/zpfRP6YD0j+eZdI/4KzRP2tb0j/AfNI/cLDRPxI0
0j/XnNE/di3SP3do0j9AINI/WwbSP0WS0j/LI9I/VDjRP5zn0T/TZ9I/dvfRPzIU0j8E3dI/
oZPSP5sc0j8sI9I/VbnSPwdl0T+meNI/huDRP3/X0T/tL9I/5GHSP9hy0j8OSdI/y9/RP+Xx
0T8TQtI/s2fSP4120j/E3NE/O27SP3440j95jtI/gH/SPzfZ0j96W9I/1FbSPyeN0j/+QdI/
HerRP1He0j8fhdI/mDvSP3xS0j+JXNI/TdLSP/YD0j9PJdI/6CbSPypC0j9r4tI/oALSP5f2
0T/+P9I/JavSPz1D0j8SvtI/mzDSPwjP0j9jgdI/Dx7SP1Xl0j9EYtI/oGjSPzF40j+YoNI/
P7fSP8DZ0j9SitI/1aDSP4Ua0j+NrNI/BZHSPzsA0z+dddI//WbSP4i40j9xPdM/9u7SP8aF
0j9oGNM/n4DSP3SN0j+EJNM/lyXTP71H0z9IBtM/j2jSP1BU0j/TJtM/fjTTP2Ra0j/amNI/
GfLSP/em0j+k7tI/6yjSP8HE0j9zdtI/SpXSPxqz0j+RTdI/RLPSP9fR0j+vqdI/9HzSPx3p
0j8ux9I/MDjTP74x0z+aztI/JFDSP9RY0z+zH9M/sYnSP3zX0j+CLNM/2brSP1L/0j+rftI/
J5HSPxi+0j9f/NI/3PPSP4rO0j80PtM/EEPTP0Fh0z/oBNM/toHSP9tu0z/vP9M/tsfTPzsi
0z+zOdM/EyzTP06E0j+vhdM/UWDTP/650j8B/dI/Y2TTP/zf0j8TNtM//QfTP58Z0z/eU9M/
mF/TP9vM0j8AQtM/MEHTP6T00j/shNM//7rTP/Ax0z/+T9M/GhvTPyQX0z9TD9Q/ICjTP65s
0z96RNM/8AzTP8Sv0z8CENM/jVTTP8Ed1D8kjdM/+tnTPyN+0z/2X9M/8HbTP7eS0z8pBdM/
z5vTP7kw0z+iRtM/jNjTPwx70z8eY9M/T2HTPwVJ0z9X6tI/KMDTP/Ql1D+bCdQ/Y77TPyhS
1D8Jk9M/94HTP9Sh0z/RWNM/FHnTP3az0z9rqtM/2fTTP9TS0z+h5dM//WjTP8BO0z+iTdM/
P8bTP2VT1D86cNM/C2TTP10H1D9hAdQ/oyHTP6Zn0z+p4dM/tTDUP6zp0z9WDtQ/G8LTP+a1
0z/eOtQ/LYrTPwiu0z9WydM/gqDTP0cq1D/2ZtM/dRPUPwe/0z9J09M/1Z7TP9Q91D/qktM/
kD/UP/7D0z9mVdQ/d6HTP4Ql0z9t79M/POHTP1bz0z8pBtQ/fJbTP7eO0z/H6dM/OA7UP7fA
0z8intM/LB/UPxYc1D/a7NM/4yXUPy7Y0z9f5tM/DuDTPxuQ0z9kBdQ/jiPUP7CH1D+pQ9Q/
RgHUP2dG1D85G9Q/fcjTP2IA1D9g1dI/uL3TP4az0z8JmtQ/jfLTP3TA0z+KcNQ/LVTUP4wO
1D9HU9Q/dXbUPwzK0z+zVtQ//h3UP4Ag1D92pdQ/O4bUPz2+0z9vktQ/isvUP2Jv1D+tY9Q/
BTHUP3vy0z/be9Q/LYjUPyq51D9qStQ/gi7UP4aX1D/TidM/gpDUP92O1D8/vNM/CurTP7ww
1D+9/dM/RaLUP+7N1D+pfdM/XbfUP74v1D/ajdQ/6rLUP7be1D9/j9Q/p9DUP2YU1D91wNQ/
xoHUP16u1D9KkdQ/PEPUP9uf1D9DPNQ/kDLUPxif1D8pJ9Q/6bXUPxrR1D9LX9Q/dJfUP2jV
0z8D0NQ/QN7UP3Ar1D8a1dQ/2EHUPyzn0z/dCdQ/ecbUP0Uc1D+ng9Q/pcDUPwRc1D8kLNQ/
5tLUP3K01D8yldQ/WaDUPxzN1D/KNtQ/5+7UPz5X1D9TwNQ/ZkzUPwRS1D+VQNQ/BbnUP/UZ
1T8llNQ/F5zUP8XI1D+5+tQ/5zfUPxIs1D/tc9Q/RPTUP7D81D+y59Q/cU3UP4bk1D8+v9Q/
tOzUPyRF1D/tQ9U/vHPVPzhh1D+LctQ/4J/UP8Ct1D9UAdU/mSLVP2vK1D+kq9Q/jDDVP6TV
1D/1zdQ/SnfVP68b1T8nidQ/Da3UP4Cr1D+yW9U/ef7UP97B1D8ALNU/HzPVP1Dg1D9e39Q/
Q7rUP9mb1D+a59Q/QynVPyOD1T9YmtQ/YE7VP2Zk1T9XIdU/aU3VP6TP1D/WU9U/XCnVP53Y
1D9QwNU/EQrVP42A1T+BNNU/x+jUP1B+1D+af9Q/Z3bVP7OV1D/v2dQ/tvHVP36A1T9khtU/
rKbUPzxA1T/HR9U/1VvVPwAF1T8mQtU/IyTVP9Ui1T9VB9U/jrHVPyvZ1D/1TNU/FknVP201
1T9bg9U/TJHVP/Rb1T+DfdQ/VzfVP/TJ1D/CbNU/TYrVP4Jw1T+6XtU/w6PVP9ue1T+Lc9U/
RRzVP6XF1D8YxNU/MIDVP3FO1T/kEtU/DIXVP7Ye1T//tdU/Y+bVP04T1T95TNU/06HVP3Xk
1D9zQtU/ChDWP1/D1T8nhdU/7F7VP2021j++atU/nn7VPxjs1T/HmdU/n1nVP0CN1T9sWdU/
wYPVP2NR1T82pNU/YZvVP+5k1T8nrdU/j5rVP6671T+POtU/</AssayYData></Step><Step><CommonData><SampleLocation>1</SampleLocation><SampleID></SampleID><SampleGroup></SampleGroup><SampleInfo></SampleInfo><SampleRow>G</SampleRow><SamplePlate>1</SamplePlate><WellType>BUFFER</WellType><Concentration>-1</Concentration><ConcentrationUnits>µg/ml</ConcentrationUnits><MolarConcentration>-1</MolarConcentration><MolarConcUnits>nM</MolarConcUnits><MolecularWeight>-1</MolecularWeight><Temperature>25</Temperature><StartTime>2672609</StartTime><AssayTime>180</AssayTime></CommonData><FlowRate>600</FlowRate><StepType>DISASSOC</StepType><StepName>Dissociation</StepName><StepStatus>OK</StepStatus><ActualTime>180</ActualTime><CycleTime>0.2</CycleTime><AssayXData Points="900">AgAMRTUDDEVoBgxFnAkMRc8MDEUCEAxFNRMMRWgWDEWcGQxFzxwMRQIgDEU1IwxFaCYMRZwp
DEXPLAxFAjAMRTUzDEVoNgxFnDkMRc88DEUCQAxFNUMMRWRGDEWcSQxFz0wMRQJQDEU1UwxF
aFYMRZxZDEXPXAxFAmAMRTVjDEVoZgxFnGkMRc9sDEX+bwxFNXMMRWh2DEWceQxFy3wMRQKA
DEU1gwxFaIYMRZyJDEXPjAxFApAMRTWTDEVolgxFnJkMRc+cDEUCoAxFNaMMRWimDEWcqQxF
z6wMRQKwDEU1swxFaLYMRZy5DEXLvAxFAsAMRTXDDEVkxgxFnMkMRevMDEUC0AxFNdMMRWjW
DEWc2QxFz9wMRQLgDEU14wxFaOYMRZzpDEXP7AxFAvAMRTHzDEVo9gxFnPkMRc/8DEX+/wxF
NQMNRWgGDUWsCQ1FzwwNRQIQDUU1Ew1FaBYNRZwZDUXPHA1FAiANRTUjDUVkJg1FnCkNRc8s
DUUCMA1FNTMNRWg2DUWcOQ1FzzwNRQJADUU1Qw1FZEYNRZxJDUXPTA1FAlANRTVTDUVoVg1F
nFkNRc9cDUUCYA1FNWMNRWRmDUWcaQ1Fz2wNRQJwDUU1cw1FiXYNRZx5DUXPfA1FAoANRTWD
DUVohg1FnIkNRc+MDUUCkA1FMZMNRbKWDUWcmQ1Fz5wNRQKgDUU1ow1FaKYNRZypDUXPrA1F
ArANRTGzDUVotg1FnLkNRc+8DUUCwA1FNcMNRWjGDUWcyQ1Fz8wNRf7PDUU10w1FaNYNRZzZ
DUXL3A1F/t8NRTXjDUVk5g1FnOkNRcvsDUUW8A1FNfMNRWj2DUWc+Q1Fy/wNRQYADkU1Aw5F
aAYORZwJDkXPDA5FAhAORTUTDkVoFg5FmBkORc8cDkUCIA5FMSMORWgmDkWYKQ5FzywORUww
DkUxMw5FaDYORZw5DkXPPA5FAkAORTVDDkVoRg5FnEkORctMDkUCUA5FMVMORWhWDkWcWQ5F
z1wORf5fDkU1Yw5FaGYORZxpDkXLbA5FAnAORTVzDkVodg5FuHkORct8DkUCgA5FMYMORWiG
DkWciQ5Fz4wORQKQDkU1kw5FaJYORZiZDkXPnA5F/p8ORTWjDkVopg5FnKkORc+sDkUCsA5F
MbMORWi2DkWcuQ5Fz7wORQLADkU1ww5FaMYORZzJDkXPzA5FAtAORTXTDkVo1g5FnNkORc/c
DkX+3w5FNeMORWTmDkWY6Q5Fy+wORQLwDkU18w5FaPYORZz5DkXL/A5FAgAPRT0DD0VkBg9F
nAkPRcsMD0UCEA9FNRMPRWQWD0WcGQ9FzxwPRQIgD0UxIw9FaCYPRZwpD0XPLA9FAjAPRTUz
D0VkNg9FmDkPRcs8D0X+Pw9FNUMPRWRGD0WYSQ9Fy0wPRQJQD0VBUw9FZFYPRZxZD0XPXA9F
/l8PRTVjD0VkZg9FnGkPRc9sD0UCcA9FNXMPRWh2D0WYeQ9Fz3wPRQKAD0Uxgw9FaIYPRZyJ
D0XPjA9F/o8PRTGTD0Vklg9FmJkPRcucD0UCoA9FMaMPRWSmD0WcqQ9Fz6wPRf6vD0Uxsw9F
aLYPRZi5D0XPvA9F/r8PRTHDD0Vkxg9FmMkPRc/MD0X+zw9FNdMPRWjWD0WY2Q9F59wPRf7f
D0U14w9FZOYPRZzpD0XP7A9FAvAPRTHzD0Vo9g9FnPkPRcv8D0X+/w9FMQMQRWgGEEWcCRBF
ywwQRQIQEEU1ExBFZBYQRZwZEEXPHBBFAiAQRTUjEEVkJhBFnCkQRc8sEEUCMBBFNTMQRWg2
EEWYORBFzzwQRf4/EEU1QxBFaEYQRZhJEEXPTBBFAlAQRTFTEEVoVhBFmFkQRctcEEUCYBBF
NWMQRWRmEEWcaRBFy2wQRf5vEEU1cxBFZHYQRZx5EEXPfBBFAoAQRTWDEEVkhhBFnIkQRc+M
EEUCkBBFNZMQRWiWEEWYmRBFy5wQRf6fEEU1oxBFZKYQRZypEEXLrBBF/q8QRTWzEEVkthBF
nLkQRcu8EEUCwBBFNcMQRWTGEEWcyRBFy8wQRQLQEEUx0xBFZNYQRZjZEEXL3BBFAuAQRTXj
EEVk5hBFmOkQRc/sEEUC8BBFNfMQRWj2EEWc+RBFy/wQRf7/EEUxAxFFaAYRRZwJEUXPDBFF
AhARRTETEUVoFhFFmBkRRc8cEUX+HxFFMSMRRWgmEUWcKRFFyywRRf4vEUUxMxFFaDYRRZg5
EUXPPBFFAkARRTFDEUVkRhFFnEkRRc9MEUX+TxFFMVMRRWRWEUWYWRFFy1wRRf5fEUUxYxFF
ZGYRRZxpEUXLbBFF/m8RRTVzEUVodhFFqHkRRct8EUX+fxFFNYMRRWiGEUWYiRFFy4wRRf6P
EUUxkxFFZJYRRZiZEUXLnBFF/p8RRTGjEUVkphFFnKkRRcusEUUCsBFFNbMRRWi2EUWcuRFF
z7wRRf6/EUUxwxFFaMYRRZzJEUXLzBFF/s8RRTXTEUVk1hFFmNkRRcvcEUX+3xFFMeMRRWTm
EUWc6RFFz+wRRf7vEUUx8xFFbPYRRZj5EUXP/BFF/v8RRTEDEkVoBhJFmAkSRcsMEkUCEBJF
NRMSRWQWEkWcGRJFzxwSRf4fEkUxIxJFZCYSRZwpEkXLLBJF/i8SRTEzEkVkNhJFxTkSRc88
EkUCQBJFMUMSRWhGEkWYSRJFz0wSRf5PEkUxUxJFZFYSRZhZEkXLXBJF/l8SRTFjEkVoZhJF
mGkSRctsEkX+bxJFNXMSRWR2EkWYeRJFy3wSRQKAEkUxgxJFaIYSRZyJEkXbjBJFApASRTGT
EkVolhJFmJkSRcucEkX+nxJFMaMSRWimEkWcqRJFy6wSRQKwEkU1sxJFZLYSRZi5EkXTvBJF
AsASRTXDEkVkxhJFmMkSRc/MEkUC0BJFMdMSRWTWEkWY2RJFz9wSRf7fEkU14xJFZOYSRZzp
EkXP7BJFAvASRTXzEkVk9hJFmPkSRcv8EkUCABNFMQMTRWQGE0WcCRNFywwTRQIQE0U1ExNF
dRYTRZwZE0XLHBNFAiATRTEjE0VkJhNFmCkTRc8sE0X+LxNFMTMTRWQ2E0WYORNFzzwTRf4/
E0UxQxNFZEYTRZhJE0XPTBNF/k8TRTFTE0VoVhNFmFkTRctcE0UCYBNFMWMTRWhmE0WcaRNF
y2wTRf5vE0UxcxNFaHYTRZh5E0XLfBNF/n8TRTWDE0VkhhNFmIkTRdOME0X+jxNFMZMTRWSW
E0WYmRNFy5wTRf6fE0U1oxNFZKYTRZipE0XPrBNF/q8TRTGzE0V5thNFmLkTRcu8E0X+vxNF
McMTRWjGE0WYyRNFy8wTRf7PE0Ux0xNFZNYTRZjZE0XL3BNF/t8TRTHjE0Vk5hNFmOkTRcvs
E0UC8BNFNfMTRWT2E0WY+RNFy/wTRf7/E0UxAxRFaAYURZgJFEXLDBRF/g8URTETFEVkFhRF
mBkURcscFEX+HxRFMSMURRQnFEWYKRRFyywURQIwFEU1MxRFZDYURZg5FEXLPBRFAkAURTFD
FEVoRhRFmEkURctMFEX+TxRFMVMURWRWFEWgWRRFz1wURf5fFEUxYxRFZGYURZhpFEXLbBRF
/m8URTFzFEVkdhRFsHkURct8FEUGgBRFNYMURWSGFEWYiRRFy4wURf6PFEUxkxRFaJYURZyZ
FEXLnBRF/p8URTGjFEVkphRFmKkURcusFEVcsBRFMbMURWS2FEWYuRRFy7wURf6/FEUxwxRF
ZMYURZjJFEXLzBRF/s8URTXTFEVk1hRFnNkURc/cFEUG4BRFNeMURWTmFEWY6RRFy+wURf7v
FEUx8xRFZPYURZz5FEXL/BRFAgAVRTEDFUVoBhVFmAkVRcsMFUX+DxVFMRMVRWQWFUWcGRVF
yxwVRf4fFUUxIxVFZCYVRZgpFUXLLBVF/i8VRTUzFUVkNhVFmDkVRc88FUX+PxVFNUMVRWRG
FUWYSRVFy0wVRf5PFUUxUxVFdVYVRZxZFUXPXBVF/l8VRTFjFUVoZhVFnGkVRctsFUX+bxVF
MXMVRWh2FUWceRVFy3wVRf5/FUU1gxVFZIYVRZyJFUXLjBVFApAVRTWTFUVklhVFnJkVRdOc
FUUCoBVFOaMVRWSmFUWcqRVFy6wVRQKwFUU1sxVFaLYVRZy5FUXPvBVFAsAVRTnDFUVkxhVF
nMkVRc/MFUUC0BVFPdMVRWjWFUWg2RVFz9wVRQLgFUU14xVFaOYVRZzpFUXP7BVFAvAVRTXz
FUVo9hVFnPkVRc/8FUUCABZFNQMWRWgGFkWcCRZFzwwWRQIQFkU1ExZFaBYWRZwZFkXPHBZF
AiAWRTUjFkVoJhZFnCkWRc8sFkUCMBZFNTMWRWg2FkWcORZFzzwWRQJAFkU1QxZFaEYWRZxJ
FkXPTBZFAlAWRTVTFkVoVhZFnFkWRc9cFkUCYBZFNWMWRWhmFkWcaRZFz2wWRQJwFkU1cxZF
aHYWRZx5FkXPfBZFAoAWRTWDFkVohhZFnIkWRc+MFkUCkBZFNZMWRWiWFkWcmRZFz5wWRQKg
FkU1oxZFaKYWRZypFkXPrBZFArAWRTWzFkVothZFnLkWRc+8FkUCwBZFNcMWRWjGFkWcyRZF
z8wWRQLQFkU10xZFbNYWRZzZFkXP3BZF/t8WRTXjFkVo5hZFnOkWRc/sFkUC8BZFNfMWRWT2
FkWc+RZFz/wWRQIAF0U1AxdF+AYXRZwJF0XPDBdFAhAXRTUTF0VoFhdFnBkXRc8cF0UCIBdF
NSMXRWgmF0WcKRdFzywXRQIwF0U1MxdFaDYXRZw5F0XPPBdF</AssayXData><AssayYData Points="900">PhLUPxsT1T/vANc/IIrXP9Su2D9eV9k/qQnaPxrf2j9gwts/lKvbP+El3D8dKtw/f2ncP+X9
3D+9Ut0/gJvdP/pI3T8diN0/8ATeP3gQ3T9wyt0/e1jdP2F93j8Grd0/e+fdP9qk3T+U990/
SeTdPzVu3T+hnN0/LJ7eP21Y3j828d0/ZsrdP8NA3T/It90/3endP38Y3j/FsN0/esndP1rE
3T+Vvt0/ZLfdPzVQ3j/WRN4/cBLePx/R3j8BnN4/HvTdP65Y3j87vd0/Y8fdP1t/3T/uDd4/
/tTdP3os3j/7et4/qPzdP7TE3T/FBd4/ivfdP50a3j/RPN4/twfeP+D23T/5wt0/7ObdP74i
3j+Xf90/48rdPwVU3j9ETd0/5TLePyZT3T+fh94/3greP+zK3T+y/t0/wg3eP6Ck3T8WMN0/
56/dP3di3T8gH94/6xbdP+rA3T9af90/DtzdP2WY3T+bdt0/x0HeP/zR3T8pIN0//5LdP9mG
3T/Kyd0/H+rcP+8U3j/lgt0/NYPdP34Z3T8jNt0/UQPeP/qs3T8UZN0/MordP4+F3T/6Od0/
hHfdP1lQ3T9v590/0C3eP2ix3T9OW90/yL/dP0Qw3j/zNt0/VsfdP07Q3D8AbN0/ymfdP68d
3T/Czd0/plXeP/4u3T9ynN0/SXPdP90B3T+Fzt0/3TLdP0AO3j/EVN0/cGndP41y3T832N0/
GojdP51q3T/qnt0/7gzeP8be3T+2m90/kuzcP3Cs3T+fe90/A13dP55X3T+ZTN0/Q2TdP/FX
3T9xpt0//HzdP8Hv3D9faN0/oYvdP4GQ3T/HqN0/vMHdPyLB3T8B190/iv7dP79P3T+kjt0/
1qvdPxGf3T9+mN0/8hfdP6De3D95jdw/12vdPyO13T8Nit0/i2DdPz0b3T8c6t0/bvPdP8BZ
3T/jct0/2IjdPyJZ3T/4Ld0/y3jdP29S3T8QZd0/623dP6+h3T8D69w/difdPwdk3T+ATN0/
Qb/dPxSB3T/jMt0/SaPdP7+R3T+YTd0/XhndP9cc3T9nUd0/Gw7dP6qb3T+/k90/y6jdP5/J
3T8ZQt0/SMbdP4Fa3T+ySN0/bCfdPzsI3T840d0/A6TdP8ET3T/DVt0/0VndP4Dh3D8Jtd0/
d47dP6j13T9uiN0/D3/dP4NF3T8xa90/2f7cP7Dk3T+pgN0/Gs7dP4qA3T8cgN0/c6ndPw5O
3T9rg90/L57dP0l+3T8hj90/DWfdP/kd3T/Ax90/7t7dP49M3T89VN0/J6fdPz3K3T8rSN0/
r7rdP9xK3T/5ZN0/RJjdP7Lz3T8zIN0/L+zcP5Za3T87uN0/wm7dP3yz3T/Ydt0/YB/eP2fx
3D/dE90/YSrdPy533T+UYN0/14HdP1+W3T9etd0/jpPdPz/W3T9b7dw/AFfdP6Fr3T/Umt0/
HxndP7c93T/kjd0/VFrdP5Mw3T+NVd0/eZzdP+d+3T/Bmd0/3ujcPx3f3D8wFd0/zXrdPwIN
3T80et0/Fj7dP6SL3T/HJ90/V4TdP7N13T+ui90/V8jdP4Ws3T90b90/WYbdP+dt3T+sTd4/
cofdPwwQ3T8Pe90/SW/dP7Ke3T9pw90/ChXdP6RQ3T8oI90/JWjdPx313D9uFN0/JnvdPzIx
3T+gyt0/11HdP6DL3T8UTt0/CebdPzSa3T9Mlt0/A6vdP4rn3T/tIN0/mYrdPzI03T/TDN0/
lJTdP0mT3T/yEt0/8g3dP1GF3T8Ged0/0iXdP2kI3T8JX90/urbcP7PH3T8wkN0/d8zcP+QP
3T90zd0/MV3dP70m3T/gm90/TBbdP8523T/KS90/MQ7dP2tE3T9z6Nw/OyLdP98G3T/yAd0/
DMjdP+EJ3T+xSt0/vMDdPz8b3T9iad0/IlndPx2E3T8MGt0/SnDdPyl63T+dht0/HVHdP6r1
3D8urN0/0BvdP1KC3T/pj90/a0/dPzxy3T83ot0/YkfdP3Vs3T9vfN0/Nj3dP/OA3T96td0/
l2ndP1US3j8GoN0/9ELdP5Kr3T+Xxt0/KjTdP6Im3T8XE90/tA7dPx553T+Gq90/+IvdP9Pv
3D80L90/PrHdPw5c3T8JH94/HRvdPyQc3T9E1d0/A3rdP/Jh3T/UZN0/SpPdPyvs3D+DP90/
jJfdP9Cn3T/hOd4/473cP6eJ3T+299w/Hb3dP+il3T80kt0/4YzdP32a3T8c1d0/UZndP7/+
3D+Oxt0/e6DdP+P53D8vjt0/b3rdP21C3T+Hzd0/ATjdP0mU3T/IXd0/S4jdPyKd3T/PUt0/
Z+/dP3Nm3T8G0t0/CCLeP9Qf3T8AjN0/1rjdPwBk3T9Sa90/qYndPw5g3T+Ijd0/AILdP4zJ
3T+BPd0/53jdP3GI3T8HRd4/Z+jdPyM73j/ta94/B7TdP00w3T/Gnt0/s97dPxsh3T+xk90/
RtbdPwiC3T9R+9w/w9jdP5kd3T+EMt0/IVLdP1uB3T/Ewd0/jZbdP4HV3T+J0t0/9nzdPz+s
3T9Ym90/csndP+1l3T+QFN0/rQneP8sp3j8ZS90/8wvePzO43T9h3t0/BW3dP9L63T92jd0/
7rHdP7o93T87c90/tz7eP91g3j8moN0/uZDdPz6D3T9NkN0/Af/dPyro3T/LKt4/PJvdPzqj
3T/Fvt0/gcTdP4Zq3T9Bi90/NqHdP27D3T/pwd0/hlTdP2YM3j8/ad0/tLTdP+Qm3j8tRt0/
nyjeP5z63T/yq90/ARvdP0sX3j8MKN4/AUbdP8sM3j86d90/IE7dP2uV3T+w0N0/CC7eP84G
3T+c990/jv3cPzf53T/DJd0/lY/dP97t3T+u/90//1jdPxQi3j/Jsd0/WtbdP9Ti3T84GN0/
AirePyW73T8txt0/fD3dP9A43T+8sd0/CsLdP3pg3j9vCd4/8ZfdP1PP3T+rsd0/QRreP1L0
3D9XTN4/0aLdP7W93T+6jt0/nHveP9Ky3T8zqd0/xObdPwNX3T+Vrd4//C/dPwx13T8t890/
8UrePxrq3T/LL94/vZbdP/3B3T9Bf90/twPeP5PS3T+X+90/G6zdP9NI3j/Po90/zundP3rp
3T/4+90/y4ndP8xQ3T+I+d0/stvdP86h3T8sBN4/QxLdP2j43T+RH94/AxHeP9Es3j993N0/
rLndP6vS3T/W/90/TFTePxq23T8GP90/Qj/dP5993T8d2d0/YsjdP87x3T/0690/7o/dP9P/
3T95+90/Dv3dP+RV3j+dZt4/DijeP9aL3T8OUN4/qqbdP0Ia3j8Fe94/QCbeP5Ik3j9LaN4/
Sc/dP9cB3j99+N0/IkTeP5B63j+uWN4/y/fdP2cT3j+3nt0/FR3eP1Rk3j9BZd0/arzdP23J
3T9wpd0/QmLdP/2k3T/o290/MofdPzMU3j/KPd4/tKvdP4XD3T9kUd4/+SDePw9O3j8D7N0/
tHrePxBO3j+4+90/Zj7eP9HN3T8/+t0/MfndP4Y+3j/lI94/8ODdP0iL3T83oN0/a27eP6aE
3T8jUt4/RdndPwEn3j9rTt4/DrndP9/H3T87IN4/yBPeP4H+3T/Cht4/6hneP++a3j83DN4/
GV3eP7DN3T8ag90/JMHdP/YN3j9O2N0/+3zePwIq3j8iMt4/Ex/eP7YK3j8YLd4/2KHdPwzW
3T9D8N0/PnbePxws3j8waN4/BOHdP5vA3T+8ut4/pj7ePwoZ3j+xKt4/XwPeP//v3T8Znd4/
VnzeP9Fo3j/F/d0/BBjePyNI3j8TK94/dJLeP7eg3T8a/N0/o+/dPycl3j+Qwd4/NkPeP5Jk
3j/df94/r8jdP0y93j8qMN4/ijDeP0Np3T9l+d0/xqbeP/kz3j9HhN4/TZ/eP61S3j9GR94/
PzXePzKP3j9XLt4/E/jdP+Qx3j8gPN4/HxrfP5L23T8q590/cjrePxgp3j90590/iKbdP/ZY
3j+p/90/kmPeP09S3j+DJ94/Gk/eP4wt3j9cMN4/Xz7eP3pS3j+aVN4/edveP2pE3j81ON4/
WU/eP9323T9p790/rTDeP9i83j+BAd4/l2jeP4DP3j/P/N0/XuPdPyCr3j/Fdd4/yGjeP2iY
3j+x+90/MKfdP4T53T8S/N4/MTzeP+2I3j8cad4/xz3eP+6B3j/sWd4/xC7eP08d3z/mwN4/
U/7dPzRO3j/fRt4/WozePwCh3j+kvN4/Q1veP1B+3j8Mdd4/BRjeP7uR3j8GIN8/4WLePz14
3j+DWN4/vIfeP/qL3j9hKd4/gIbeP+pv3j8Gs94/aIjePxRZ3j8Qi94/DEjeP5e93j+zX94/
qHzeP8Sz3j9vVd4/6+HeP8dh3j9Pmd4/UhjeP7yd3j9yF94/ncreP8B43j/RM94/sbneP2cw
3j90rN4/6czdP9Nq3j/j6d4/UyPeP9wK3j++MN4/CK7eP7h33j8Ho94/xoveP9Ar3z+yod4/
EvvdP6KU3j8hp94/PFjeP8Qi3z+yI94/N3zeP9303T81Dt4/ndLeP4XN3j/gl94/7JjeP0pg
3j+q5d0/A97eP86D3j9jId4/pnXeP/M53z+VDt8/3dbeP+cd3j/8VN4/IKjeP4Vd3j9lVt4/
NJjeP3BU3j8oe94/12DeP9LZ3j+ElN4/vbHePwRD3j9eDt8/MmneP/Cu3j8usN4/r5HeP8BA
3j+Uad4/GvDdP2qq3j/j2d4/pp/eP7Q83j9Mqt4/VkTeP1Mr3z9c8N4/lSjePxBs3j9ol94/
mB3eP9bd3j9RAN8/HmTeP6KD3j+jNt4/VfjeP9AL3z8Cjd4/</AssayYData></Step><Step><CommonData><SampleLocation>11</SampleLocation><SampleID></SampleID><SampleGroup></SampleGroup><SampleInfo></SampleInfo><SampleRow>G</SampleRow><SamplePlate>1</SamplePlate><WellType>REGENERATION</WellType><Concentration>-1</Concentration><ConcentrationUnits>µg/ml</ConcentrationUnits><MolarConcentration>-1</MolarConcentration><MolarConcUnits>nM</MolarConcUnits><MolecularWeight>-1</MolecularWeight><Temperature>25</Temperature><StartTime>2861738</StartTime><AssayTime>5</AssayTime></CommonData><FlowRate>1000</FlowRate><StepType>KREGENERATION</StepType><StepName>Regeneration</StepName><StepStatus>OK</StepStatus><ActualTime>4.99907</ActualTime><CycleTime>0.2</CycleTime><AssayXData Points="25">AkAXRTFDF0VoRhdFmEkXRc9MF0X+TxdFNVMXRWhWF0WcWRdFz1wXRQJgF0U1YxdFZGYXRZhp
F0XLbBdFAnAXRTVzF0VkdhdFnHkXRct8F0UCgBdFNYMXRWiGF0WYiRdFy4wXRQ==</AssayXData><AssayYData Points="25">uGoCwI2NEcANtxnAS/kewPBOI8DInybAyIYpwLo1LMBGdy7AW1AwwAglMsDqczPAZDU1wBVq
NsAvNTfAA0o4wDquOcDAnzrAjcI7wNE8PMCVIT3AExI+wKjMPsBuUD/ABNI/wA==</AssayYData></Step><Step><CommonData><SampleLocation>12</SampleLocation><SampleID></SampleID><SampleGroup></SampleGroup><SampleInfo></SampleInfo><SampleRow>G</SampleRow><SamplePlate>1</SamplePlate><WellType>NEUTRALIZATION</WellType><Concentration>-1</Concentration><ConcentrationUnits>µg/ml</ConcentrationUnits><MolarConcentration>-1</MolarConcentration><MolarConcUnits>nM</MolarConcUnits><MolecularWeight>-1</MolecularWeight><Temperature>25</Temperature><StartTime>2877636</StartTime><AssayTime>5</AssayTime></CommonData><FlowRate>1000</FlowRate><StepType>KREGENERATION</StepType><StepName>Regeneration</StepName><StepStatus>OK</StepStatus><ActualTime>4.99907</ActualTime><CycleTime>0.2</CycleTime><AssayXData Points="25">ApAXRTGTF0VglhdFlJkXRcecF0X6nxdFLaMXRWCmF0WUqRdFy6wXRfqvF0UtsxdFYLYXRZS5
F0XLvBdF+r8XRS3DF0VgxhdFlMkXRfDMF0X6zxdFMdMXRWDWF0WU2RdFy9wXRQ==</AssayXData><AssayYData Points="25">U7AWP9CgFj+zchs/OpohP3eoJz/+eSw/2UovP/csMj8StzU/X904P3qsOT8Ghjs/2as9P/d+
Pz9eYUE/A31BPycrQz/NQ0Q/1qNFPw5RRj8hmUg/Y6lIP7SjST8p4Uo/BbtKPw==</AssayYData></Step><Step><CommonData><SampleLocation>11</SampleLocation><SampleID></SampleID><SampleGroup></SampleGroup><SampleInfo></SampleInfo><SampleRow>G</SampleRow><SamplePlate>1</SamplePlate><WellType>REGENERATION</WellType><Concentration>-1</Concentration><ConcentrationUnits>µg/ml</ConcentrationUnits><MolarConcentration>-1</MolarConcentration><MolarConcUnits>nM</MolarConcUnits><MolecularWeight>-1</MolecularWeight><Temperature>25</Temperature><StartTime>2893758</StartTime><AssayTime>5</AssayTime></CommonData><FlowRate>1000</FlowRate><StepType>KREGENERATION</StepType><StepName>Regeneration</StepName><StepStatus>OK</StepStatus><ActualTime>5.00005</ActualTime><CycleTime>0.2</CycleTime><AssayXData Points="25">/t8XRTHjF0Vk5hdFmOkXRdvsF0X+7xdFLfMXRWD2F0WY+RdFx/wXRf7/F0UxAxhFYAYYRZwJ
GEXLDBhF+g8YRS0TGEVgFhhFmBkYRdMcGEX6HxhFMSMYRWQmGEWYKRhFyywYRQ==</AssayXData><AssayYData Points="25">epghwH4FLMC0AjHAJT40wP1xNsAsczjAVao5wN9HO8CiqDzAPW49wOuMPsC/cj/AdFhAwMAv
QcBrCkLA/S5CwIT0QsD7dEPAIkNEwPWaRMCGDEXAF5VFwIX8RcAfb0bAf75GwA==</AssayYData></Step><Step><CommonData><SampleLocation>12</SampleLocation><SampleID></SampleID><SampleGroup></SampleGroup><SampleInfo></SampleInfo><SampleRow>G</SampleRow><SamplePlate>1</SamplePlate><WellType>NEUTRALIZATION</WellType><Concentration>-1</Concentration><ConcentrationUnits>µg/ml</ConcentrationUnits><MolarConcentration>-1</MolarConcentration><MolarConcUnits>nM</MolarConcUnits><MolecularWeight>-1</MolecularWeight><Temperature>25</Temperature><StartTime>2909833</StartTime><AssayTime>5</AssayTime></CommonData><FlowRate>1000</FlowRate><StepType>KREGENERATION</StepType><StepName>Regeneration</StepName><StepStatus>OK</StepStatus><ActualTime>5.00005</ActualTime><CycleTime>0.2</CycleTime><AssayXData Points="25">/i8YRTEzGEVgNhhFlDkYRcc8GEX6PxhFLUMYRWRGGEWUSRhFx0wYRf5PGEUtUxhFcVYYRZhZ
GEXHXBhF+l8YRTFjGEVgZhhFmGkYRcdsGEX+bxhFMXMYRWB2GEWYeRhFy3wYRQ==</AssayXData><AssayYData Points="25">jtoXP36pFD/0yRk/NwYgPyilJD8eYSk/C74tPz6ZMD/6OjI/It81P/2BOD/YRjo/k148P5Oc
PD9cOz4/qFxAPwhLQT9BPEI/ts5DP68IRT/Xj0U/p/1GP4pbSD+pSUg/wu9IPw==</AssayYData></Step><Step><CommonData><SampleLocation>11</SampleLocation><SampleID></SampleID><SampleGroup></SampleGroup><SampleInfo></SampleInfo><SampleRow>G</SampleRow><SamplePlate>1</SamplePlate><WellType>REGENERATION</WellType><Concentration>-1</Concentration><ConcentrationUnits>µg/ml</ConcentrationUnits><MolarConcentration>-1</MolarConcentration><MolarConcUnits>nM</MolarConcUnits><MolecularWeight>-1</MolecularWeight><Temperature>25</Temperature><StartTime>2926069</StartTime><AssayTime>5</AssayTime></CommonData><FlowRate>1000</FlowRate><StepType>KREGENERATION</StepType><StepName>Regeneration</StepName><StepStatus>OK</StepStatus><ActualTime>5.00005</ActualTime><CycleTime>0.2</CycleTime><AssayXData Points="25">/n8YRTGDGEVkhhhFlIkYRcuMGEX+jxhFMZMYRWCWGEWYmRhFy5wYRfqfGEUxoxhFYKYYRZSp
GEXLrBhF/q8YRS2zGEVgthhFmLkYRce8GEX+vxhFMcMYRWTGGEWUyRhFy8wYRQ==</AssayXData><AssayYData Points="25">pn0jwEotLsBPAzPAABE2wLM8OMBW5TnAjIs7wATZPMAKPz7AAuQ+wIwRQMD9/EDADz5BwFP5
QcAwpkLAoQFDwDKBQ8AEQ0TAHYdEwO9XRcD4kEXA2d1FwDSkRsDch0bAAwBHwA==</AssayYData></Step><Step><CommonData><SampleLocation>12</SampleLocation><SampleID></SampleID><SampleGroup></SampleGroup><SampleInfo></SampleInfo><SampleRow>G</SampleRow><SamplePlate>1</SamplePlate><WellType>NEUTRALIZATION</WellType><Concentration>-1</Concentration><ConcentrationUnits>µg/ml</ConcentrationUnits><MolarConcentration>-1</MolarConcentration><MolarConcUnits>nM</MolarConcUnits><MolecularWeight>-1</MolecularWeight><Temperature>25</Temperature><StartTime>2942125</StartTime><AssayTime>5</AssayTime></CommonData><FlowRate>1000</FlowRate><StepType>KREGENERATION</StepType><StepName>Regeneration</StepName><StepStatus>OK</StepStatus><ActualTime>4.99907</ActualTime><CycleTime>0.2</CycleTime><AssayXData Points="25">/s8YRS3TGEVk1hhFlNkYRcfcGEX+3xhFMeMYRWDmGEWU6RhFx+wYRfrvGEUt8xhFYPYYRZT5
GEXH/BhF+v8YRS0DGUVkBhlFmAkZRdMMGUX6DxlFMRMZRWAWGUWUGRlFxxwZRQ==</AssayXData><AssayYData Points="25">yFgcP7rVGj8cCyA/EkIlP5o+Kj9o1y8/cMAyP3RCNz9+NDo/2SI9P46hPj8hY0A/IV1DPxu2
RD+WUkU/CYVHP5WDSD8xkUk/QfNKP25KSz/x10w/ncZNP8YJTj9/FVA/0fNPPw==</AssayYData></Step><Step><CommonData><SampleLocation>1</SampleLocation><SampleID></SampleID><SampleGroup></SampleGroup><SampleInfo></SampleInfo><SampleRow>G</SampleRow><SamplePlate>1</SamplePlate><WellType>BUFFER</WellType><Concentration>-1</Concentration><ConcentrationUnits>µg/ml</ConcentrationUnits><MolarConcentration>-1</MolarConcentration><MolarConcUnits>nM</MolarConcUnits><MolecularWeight>-1</MolecularWeight><Temperature>25</Temperature><StartTime>2956835</StartTime><AssayTime>60</AssayTime></CommonData><FlowRate>1000</FlowRate><StepType>BASELINE</StepType><StepName>Baseline</StepName><StepStatus>OK</StepStatus><ActualTime>59.9991</ActualTime><CycleTime>0.2</CycleTime><AssayXData Points="300">/h8ZRSkjGUV5JhlFkCkZRcMsGUX6LxlFLTMZRXE2GUWQORlFwzwZRfY/GUUpQxlFXEYZRZBJ
GUXDTBlF+k8ZRSlTGUVcVhlFlFkZRctcGUX2XxlFKWMZRVxmGUWQaRlF7GwZRfZvGUUpcxlF
XHYZRZh5GUXHfBlF9n8ZRTGDGUVghhlFkIkZRcOMGUX2jxlFLZMZRVyWGUWQmRlFw5wZRfqf
GUUpoxlFYKYZRZCpGUXHrBlF9q8ZRaCzGUVcthlFkLkZRcO8GUX2vxlFUsMZRWDGGUWQyRlF
x8wZRfbPGUUp0xlFqtYZRZDZGUXD3BlF+t8ZRS3jGUVk5hlFkOkZRcPsGUX27xlFLfMZRYX2
GUWQ+RlFx/wZRfb/GUUpAxpFXAYaRZQJGkXDDBpF+g8aRSkTGkW7FhpFkBkaRcMcGkX2HxpF
KSMaRVwmGkWQKRpFwywaRfYvGkUtMxpFYDYaRZA5GkXDPBpF+j8aRSlDGkVcRhpFkEkaRd9M
GkX6TxpFLVMaRW1WGkWQWRpFx1waRfpfGkUpYxpFYGYaRZBpGkXHbBpF9m8aRZBzGkVcdhpF
lHkaRcN8GkX2fxpFKYMaRVyGGkWQiRpFx4waRfaPGkUxkxpFYJYaRZSZGkXHnBpF9p8aRS2j
GkVgphpFlKkaRdesGkX6rxpFLbMaRVy2GkWUuRpFx7waRfq/GkUtwxpFecYaRZTJGkXHzBpF
+s8aRS3TGkWB1hpFlNkaRcfcGkX63xpFPuMaRdPmGkWU6RpFx+waRQLwGkUt8xpFYPYaRZj5
GkXH/BpF+v8aRS0DG0VgBhtFlAkbRccMG0X+DxtFLRMbRWAWG0WUGRtFxxwbRfofG0UtIxtF
YCYbRagpG0XHLBtF+i8bRS0zG0VgNhtFqDkbRcc8G0X6PxtFLUMbRWBGG0WUSRtFx0wbRfpP
G0UtUxtFYFYbRZRZG0XHXBtF+l8bRS1jG0VgZhtFlGkbRcdsG0UXcBtFLXMbRWB2G0WUeRtF
x3wbRfp/G0UtgxtFYIYbRZSJG0XHjBtF9o8bRS2TG0VglhtFkJkbRcecG0X6nxtFLaMbRWCm
G0WUqRtFx6wbRfavG0UtsxtFYLYbRZC5G0XHvBtF+r8bRS3DG0VgxhtFkMkbRcfMG0X6zxtF
LdMbRWDWG0W92RtFx9wbRfrfG0Ut4xtFYOYbRZTpG0XH7BtF+u8bRS3zG0Vg9htFlPkbRcP8
G0X6/xtFLQMcRWAGHEWUCRxFxwwcRfoPHEUtExxFYBYcRZQZHEXXHBxF+h8cRTUjHEVxJhxF
lCkcRccsHEX6LxxFLTMcRWA2HEWUORxFxzwcRfY/HEUpQxxFYEYcRZRJHEXHTBxF+k8cRS1T
HEVgVhxFoFkcRcdcHEX2XxxFMWMcRWBmHEWYaRxFx2wcRfZvHEUpcxxFYHYcRZR5HEXHfBxF
+n8cRS2DHEVghhxFlIkcRceMHEX6jxxFLZMcRWCWHEWUmRxFx5wcRfafHEUtoxxFYKYcRZSp
HEXLrBxF+q8cRS2zHEVgthxFlLkcRce8HEX6vxxFLcMcRWTGHEWUyRxFw8wcRfrPHEUt0xxF
YNYcRZDZHEXH3BxF</AssayXData><AssayYData Points="300">VflZP9AOWj8/t1s/fCZbPzbJWz9pnlw/7RNcP7bcXD+TWVw/J2BeP7YDXz8G1F0/dvtdPw0S
Xz9ZF2A/X/ZePyKtXz8uzGA/8NpfP8j3YD9JM2E/nfRgP6c9Yj+H62A/TOxhP4WtYT/I82I/
V+xiP36iYj/gJGQ/8A5kP0oPZD9EY2M/kWxjP3LcYz/w9GM/M2NkP2A2ZD+Xl2Q/sKFmP5j6
ZD9L1GU/buplP2SWZj/EZ2U/EDpmP2jgZT+AIWc/CuhmPy9SZT8XDGc/hWFnP9WGZz/lKGc/
N1RnPyeFZz84EGg/zOloP12MZz/dAmg/LGJpP/iVaT9cF2o/3HBqPzn8aD/BCGo/fLFoP6kn
aj9/VGo/oJ1qP9Tnaj86xmo/eXtrP/5Caj9YPms/wzVqP/bUaj+khWs/I2JrP3v+az8jJGs/
Wi1rP1GCaz9GuGs/Wm9sPx/5bD9UsGs/z2psPxKDbD9kkW0/ccZsP1dAbD+5/2s/r99sPxAr
bT+aD24/DiRtP46CbT/RBW4/g2BuP/aYbT8abm0/C8ltP3BFbz+Es20/doVvPzJkbj8QMnA/
Nj5vPxmbbz9d628/51NvPzeUbz/oIm8/u2FvP+hYbz9Zs3A/6vlwP3WAbz/GCXA/PphvPz6X
cD8NxXA/qV1wP8wEcT8Js3A/JwdxP/RtcD/TknA/PGFxPwTwcT+BjHE/aAZxPzfLcT+opnE/
IOBwP3GJcj/DnnE/Rs5xP83IcT96nnI/1ppxP89lcj+qMXM/IzlzP6p6cT/5F3M/m+tyP2Sp
cj9UTXM/uepyP6s3cz+AR3I/au9zPyCPcz+cFHM/eRlzP6l4cz+x2XM//Nx0P5/pcz8S9HM/
beNzP66adD+TOnU/PK90P3gLdD+QwXM/An10P/3+cz9ck3M/AK11PxPScj/MBXQ/lE11P6yc
dD+mVXU/v/hzP3p4dD8TqHQ/Lqd2P8kZdj98m3U/RZJ1P6VfdT/etXU/E0V2Pznfdj/va3Q/
Tnl2Pwa8dT+cqHY/V353PxOjdT9TfnY/iQV3P+T3dj9ZZHc/tNJ2P95fdj/tY3Y/VPR3P83D
dj8HL3g/ulB2PxoNdz/XtHY/QY93P0o9dz+08Hc/awR3P47Kdj9q33c/oPV2Pys/eD+ZRnc/
6s92P6QjeD83EXg/mX13P/eVdz8RV3k/QKN3P0IUeT836XY/lCt6P19qeD9rGXk/6KF4PyTi
dz8P1ng/hQh5P8msdz+8aHk/xMl4P6mUeD99rHg/dbZ5PwZxeT88IHk/Ubh5P3lRej9J9Hk/
CCZ5P+J2eT/yC3k/e+Z4PxGYeT+LeHg/Pp95P5LreT8Ab3o/LNR5P03YeT9OjHo/9I96P3na
ez9HP3o/wsR5PxTQej+baHo/+nR6P8jOej9ug3o/6yt5P/wRej9UvXs/6zR6P1bieT8nwHs/
u7l5P4sHej8XSHs/lnp6P/KCez/ukno/kE56P+TCez9NUns/V0R7P0RRfD9Xyno/9bZ7PxOD
ez/+xns/XUh8PyRqez/Edns/dit8Px3hez844Xs/CmF7P/R+ez+OwHs/L4h7P130ez+fi3s/
C+R8P0ETfD/nUHw/</AssayYData></Step><Step><CommonData><SampleLocation>6</SampleLocation><SampleID>QA013.2 mature</SampleID><SampleGroup></SampleGroup><SampleInfo></SampleInfo><SampleRow>G</SampleRow><SamplePlate>1</SamplePlate><WellType>KLOAD</WellType><Concentration>10</Concentration><ConcentrationUnits>µg/ml</ConcentrationUnits><MolarConcentration>-1</MolarConcentration><MolarConcUnits>nM</MolarConcUnits><MolecularWeight>-1</MolecularWeight><Temperature>25</Temperature><StartTime>3024039</StartTime><AssayTime>80</AssayTime></CommonData><FlowRate>600</FlowRate><StepType>LOADING</StepType><StepName>Loading</StepName><StepStatus>OK</StepStatus><ActualTime>79.9991</ActualTime><CycleTime>0.2</CycleTime><AssayXData Points="400">/t8cRS3jHEVg5hxFlOkcRcPsHEX67xxFLfMcRWD2HEWU+RxFx/wcRfr/HEUtAx1FXAYdRZQJ
HUXDDB1F+g8dRS0THUVgFh1FlBkdRcccHUX6Hx1FLSMdRWAmHUWUKR1FxywdRfYvHUUpMx1F
YDYdRZQ5HUXHPB1F+j8dRSlDHUVgRh1FlEkdRcdMHUX6Tx1FWlMdRVxWHUWUWR1Fw1wdRfpf
HUUtYx1FXGYdRZBpHUXHbB1F+m8dRSlzHUVgdh1FlHkdRcd8HUX6fx1FLYMdRVyGHUWUiR1F
x4wdRfaPHUUtkx1FYJYdRZSZHUXDnB1F9p8dRS2jHUVgph1FkKkdRcOsHUX6rx1FLbMdRWC2
HUWQuR1F17wdRfq/HUUtwx1FYMYdRZDJHUXDzB1F+s8dRS3THUVg1h1FkNkdRR3dHUX63x1F
LeMdRWDmHUWU6R1Fw+wdRfrvHUUt8x1FYPYdRZT5HUXD/B1F+v8dRS0DHkVgBh5FkAkeRccM
HkX2Dx5FLRMeRWAWHkWUGR5FwxweRfofHkUpIx5FXCYeRZQpHkXDLB5F9i8eRS0zHkVgNh5F
lDkeRcM8HkX6Px5FKUMeRVxGHkWUSR5Fx0weRfZPHkUtUx5FXFYeRZRZHkXDXB5F+l8eRS1j
HkVgZh5FlGkeRcdsHkX6bx5FLXMeRbJ2HkWQeR5FFX0eRfp/HkUpgx5FYIYeRZSJHkXHjB5F
+o8eRS2THkVclh5FkJkeRcecHkX6nx5FLaMeRVymHkWUqR5Fx6weRfavHkUtsx5FXLYeRZC5
HkXHvB5F+r8eRS3DHkVgxh5FlMkeRcfMHkX+zx5FLdMeRVzWHkWQ2R5Fx9weRfbfHkUt4x5F
XOYeRZTpHkXH7B5F+u8eRSnzHkVg9h5FkPkeRc/8HkX6/x5FKQMfRVwGH0WUCR9FwwwfRfoP
H0UpEx9FXBYfRZQZH0XHHB9F+h8fRSkjH0VgJh9FlCkfRcMsH0X2Lx9FLTMfRVw2H0WUOR9F
wzwfRfo/H0UtQx9FYEYfRZBJH0XDTB9F+k8fRSlTH0VgVh9FoFkfRcdcH0X2Xx9FKWMfRVxm
H0WQaR9Fx2wfRfpvH0Utcx9FXHYfRZB5H0XDfB9F+n8fRS2DH0Vghh9FkIkfRcOMH0X2jx9F
KZMfRVyWH0XhmR9Fx5wfRfafH0Utox9FYKYfRZSpH0XHrB9F9q8fRS2zH0Vgth9FlLkfRQi9
H0X2vx9FLcMfRVzGH0WQyR9Fx8wfRfrPH0Ut0x9FXNYfRZTZH0XH3B9F+t8fRTHjH0Vg5h9F
kOkfRcfsH0X67x9FLfMfRWD2H0WU+R9Fw/wfRfb/H0UpAyBFYAYgRZAJIEXDDCBF+g8gRS0T
IEVcFiBFlBkgRcMcIEX6HyBFKSMgRVwmIEWUKSBFxywgRfovIEUtMyBFXDYgRfI5IEXDPCBF
9j8gRS1DIEVcRiBFlEkgRcNMIEX2TyBFKVMgRVxWIEWQWSBFw1wgRfpfIEUpYyBFXGYgRZBp
IEXHbCBF9m8gRSlzIEVcdiBFlHkgRcd8IEX6fyBFKYMgRWCGIEWUiSBFw4wgRfqPIEUpkyBF
XJYgRZSZIEXDnCBF9p8gRS2jIEVgpiBFkKkgRcOsIEX2ryBFKbMgRVy2IEWUuSBFw7wgRfq/
IEUpwyBFYMYgRZTJIEXDzCBF+s8gRSnTIEVg1iBFkNkgRcfcIEX23yBFKeMgRVzmIEWQ6SBF
w+wgRfbvIEUt8yBFYPYgRZT5IEXH/CBF9v8gRSkDIUVcBiFFkAkhRccMIUX6DyFFKRMhRWAW
IUWQGSFFxxwhRfofIUUpIyFFXCYhRZApIUXHLCFF+i8hRSkzIUVgNiFFlDkhRcM8IUX6PyFF
LUMhRWBGIUWUSSFFw0whRfZPIUUtUyFFXFYhRZRZIUXDXCFF9l8hRSljIUVcZiFFkGkhRcds
IUX2byFFKXMhRVx2IUWQeSFFw3whRfp/IUUtgyFFXIYhRZSJIUXHjCFF9o8hRS2TIUVcliFF
kJkhRcOcIUX2nyFFKaMhRWCmIUWQqSFFx6whRfavIUVCsyFFXLYhRZC5IUXDvCFF+r8hRS3D
IUVcxiFFkMkhRcPMIUX2zyFFKdMhRVzWIUWU2SFFx9whRQ==</AssayXData><AssayYData Points="400">k9h4Px22eD+0Gnk/BbN4P//Kej+nmno/Jmx9PzavfT8Gzn4/LUiBP1L+gD8Xa4E/QSKCP0kz
gz/BYYM/nYeEP17EhD+COIY/MyGHPwZbhz89CYg/A+CIP89PiT9SEoo/YESKP9quij+MFow/
U5KNP29yjT/LR44/5TSOP4kOjz8psI8/f4iQP7a9kD8+KJI/IaqTP654kz/HX5Q/TbSUP7D/
lD9lXpU/2MaWP1Nulz9vTZg/+6OYP1BRmT8/Ipo/RMGaP9/Qmj8/Gpw/0WqcP0OOnD+FsJ0/
6FiePy6pnj8mVp8/Q+SfPyn3oD8/O6E/lpahP2UQoj8uYaI/lsyjP/8dpD+8bKQ/Nf6kPxyJ
pT8co6Y/pXqmPwU5qD+g8ac/cAWoP8ZsqD8mmKk/co6pP1Wyqj+IP6s/faGrPxo9rD9KEK0/
FditP5Z8rT+nZq4/ppuuP/ZRrz+qu68/972wP7qPsD88h7E/pb+xP0LOsj/k5bI/+m6zP2Ir
tD95SLQ/9Xy0P1pKtT9XwLU/iGW2P4GVtj+34rY/BXi3P+nJtz95prg/hQq5P2liuT889bk/
wbS5P6UEuz//Hrs/o3+7P7EnvD/RKbw///y8PxIivT93XL0/niu+P3IGvz/mt74/WQC/PxBz
vz+mw78/PnXAPyx/wD/AXcE/YL3BP+F2wT9ewsE/FmvCP1nmwj9HEcM/9QXEP5UlxD+xYsQ/
pL3EPzXZxT9/ksU/yKzFP4hdxj/OCMc/RqjHPwWexz9ZDsg/P8vHPxheyD+eK8k/eRrJPzkw
yj+8f8k/5ifKP64Eyj9D6co/BsPKP5ADyz95mss/wNTLP7lGzD8tzcw/Zd7MP+awzD9NJs0/
mWPNP7wczj8eDM4/RaPOPwVHzz+gdc8/2ILPP6TRzz9P3NA/uT/QPwLNzz+HyNA/FD3RP5yV
0D80r9E/ORPSP+jQ0T+miNI/TADTP5R20z9/pNM/gH7TP2KJ0z8w4NM/AIHUP+fR1D8PwNQ/
6ozVP3T91D+DbdU/HmnVP8Mw1j8w1tU/bMzWP3ng1j+YH9c/WG7XP6OO1z/HV9c/N0XYP5pm
2D/sDdg/TdLYP/Nn2D85T9k/pb3YP5vf2T8bNdk/44fZP9L02T/r19k/XXbaP5Vs2j/ID9s/
QWXbP9Tj2z+/uts/L53bP6oG3D+WNdw/jb7cP5P83D/otNw/TS7dP0bt3D88jN0/7YndP5Ed
3j/tzd0/Vu/dPwGd3j8hnd4/SvXeP6UP3z8rTd8/kmTfP+ln3z/l+t8/z6zgP/xA4D9cOeA/
+wjhP4Vs4D//f+E/h3LhP7lS4T8QdeE/LDHhP1Is4T/wvOE/n5LiP4DN4T9z7+I/9dTiP2W5
4z/oX+M/9sziP9XY4z9eveM/mUrjP7bX4z9iduQ/h+bjP8Gf5D8ZXuQ/rFzkP+3b5D8ISOU/
Q+XkP/8C5T9i6eU/ZUjlP3f55T/JcuY/Mv/lP4iF5j/8aec/IzPmP6Eh5j+NpuY/MnvnP14K
6D9txOc/z+/nP/S45z8HJeg/JmLoPwwJ6D+YFeg/EkToP0jt6D8nDuk/cvToP2T56D/cPek/
KdjpPyxf6T/Y4+k/UnPqP03t6T8J9ek/JdTqP7Q76j/z9Oo/IkjqPwX16j+nXOo/K0PrP3PA
6j/bsus/8bXrPw5G6z+p2es/kprrP24a7D8HCuw/T6PsP9Vw7D/oLuw/0X7tP1DI7D/A/+w/
oELtP7mh7T8SIu0/SV/tP1so7T/2Je4/NQfuP2SS7j+TMu4/5ELuPyPu7T8vPO4/HXnuP7GM
7j/ybu4/wsbuPxLW7j+SX+8/cyjvPyo47z/QdO8/b+7vP1Pt7z/uyO8/kG3vP59n8D+4J/A/
vi3wPzcs8D/bNfE/rw/xPyEB8T92x/A/U1jwP9tG8T8tdPE/tXrxP49d8T+lrvE/m/7xP6kL
8j/N0/E/q9LxPy3d8T9EKfI/eJLyP+sb8j+UsfI/r27yP2lo8z/o/fI/983yP7g+8z8M0vM/
IPLyP6ly8z9u/PM/DbTzP4OA8z8n9fM/6PTzP50h9D+yCfQ/q3z0P+Xm8z/Ut/Q/vo70P2dv
9T8EF/U/CPD0P/l09T+4jfQ/J0H1P/nM9D9B4PU/ykH1Pw==</AssayYData></Step><Step><CommonData><SampleLocation>1</SampleLocation><SampleID></SampleID><SampleGroup></SampleGroup><SampleInfo></SampleInfo><SampleRow>G</SampleRow><SamplePlate>1</SamplePlate><WellType>BUFFER</WellType><Concentration>-1</Concentration><ConcentrationUnits>µg/ml</ConcentrationUnits><MolarConcentration>-1</MolarConcentration><MolarConcUnits>nM</MolarConcUnits><MolecularWeight>-1</MolecularWeight><Temperature>25</Temperature><StartTime>3111274</StartTime><AssayTime>60</AssayTime></CommonData><FlowRate>1000</FlowRate><StepType>BASELINE</StepType><StepName>Baseline</StepName><StepStatus>OK</StepStatus><ActualTime>60</ActualTime><CycleTime>0.2</CycleTime><AssayXData Points="300">+t8hRS3jIUVg5iFFlOkhRcPsIUX67yFFKfMhRWD2IUWQ+SFFx/whRfr/IUUpAyJFYAYiRZAJ
IkXDDCJF9g8iRS0TIkVgFiJFkBkiRcMcIkX6HyJFKSMiRVwmIkWQKSJFwywiRfovIkUpMyJF
YDYiRZA5IkXDPCJF9j8iRS1DIkVcRiJFkEkiRcNMIkX2TyJFKVMiRVxWIkWQWSJFw1wiRQJg
IkUpYyJFXGYiRZBpIkXHbCJF+m8iRS1zIkVcdiJFkHkiRcN8IkX2fyJFLYMiRVyGIkWQiSJF
x4wiRfqPIkUpkyJFXJYiRZCZIkXTnCJF9p8iRS2jIkVppiJFkKkiRcOsIkX2ryJFKbMiRVy2
IkWUuSJFw7wiRfa/IkUpwyJFXMYiRZDJIkXHzCJF9s8iRSnTIkVp1iJFkNkiRcPcIkX23yJF
KeMiRbbmIkWQ6SJFx+wiRfbvIkUp8yJFXPYiRZT5IkXD/CJF9v8iRSkDI0VcBiNF6gkjRcMM
I0X6DyNFKRMjRVwWI0WQGSNFwxwjRfofI0UtIyNFXCYjRZApI0XDLCNF9i8jRSkzI0VcNiNF
kDkjRcM8I0X2PyNFKUMjRVxGI0WQSSNFw0wjRfZPI0UpUyNFXFYjRZRZI0XDXCNF9l8jRSlj
I0VcZiNFkGkjRcNsI0X2byNFLXMjRVx2I0WQeSNFw3wjRfZ/I0UpgyNFXIYjRZCJI0XDjCNF
+o8jRSmTI0VcliNFkJkjRcOcI0X2nyNFKaMjRVymI0WQqSNFw6wjRfavI0UpsyNFYLYjRay5
I0XDvCNF9r8jRS3DI0VcxiNFkMkjRdvMI0X2zyNFLdMjRVzWI0WQ2SNFw9wjRfbfI0Up4yNF
XOYjRZDpI0XD7CNF9u8jRSnzI0Vc9iNFlPkjRcP8I0X2/yNFKQMkRWAGJEWQCSRFwwwkRfYP
JEUpEyRFXBYkRZAZJEXHHCRF/h8kRSkjJEVcJiRFkCkkRcMsJEX2LyRFKTMkRVw2JEWQOSRF
wzwkRfY/JEUxQyRFXEYkReFJJEXDTCRF/k8kRSlTJEVgViRFkFkkRddcJEX6XyRFKWMkRVxm
JEWQaSRFw2wkRfZvJEUpcyRFXHYkRZR5JEXDfCRF9n8kRS2DJEVghiRFlIkkRcOMJEX2jyRF
KZMkRVyWJEWUmSRFx5wkRfafJEUpoyRFXKYkRZCpJEXDrCRF9q8kRS2zJEVctiRFkLkkRcO8
JEX6vyRFLcMkRVzGJEWQySRFx8wkRf7PJEUt0yRFXNYkRZDZJEXH3CRF9t8kRSnjJEVp5iRF
kOkkRcfsJEX27yRFKfMkRWD2JEWU+SRFw/wkRfb/JEUpAyVFXAYlRZQJJUXHDCVF9g8lRS0T
JUVgFiVFlBklRcMcJUX6HyVFLSMlRWAmJUWQKSVFwywlRfovJUUtMyVFYDYlRZQ5JUXHPCVF
+j8lRSlDJUVgRiVFlEklRcdMJUX6TyVFYlMlRWBWJUWUWSVFx1wlRfpfJUUtYyVFYGYlRZRp
JUXHbCVF+m8lRS1zJUVgdiVFlHklRcd8JUX6fyVFLYMlRWmGJUWgiSVFx4wlRfqPJUUtkyVF
YJYlRZSZJUXHnCVF</AssayXData><AssayYData Points="300">Zvr4PxL3+T9bpvk/KgH6P9Dm+T9ORPo/oZP6P/aM+T/eDfo/V7b5P3Ke+T/GCPs/K/L5P2Rb
+j86d/o/K376P+75+T9j4/k/Vpn6P9Zx+j8gh/o/Hur5P5ts+j8epfo/RH76PzM5+j9Cxfo/
eTz6P9+D+j9yZ/o/L176P/33+j8fjPo/fDD7P7iE+j9sn/o/cmT6P3Ky+j+Op/o/DJH6P8dC
+z/do/o/h0T7P//++j8Iy/o/BrH6PwqQ+j+bq/o/ymD6P3PJ+j8srfo/HOX6PyMD+z/mMfo/
mbj6P6yL+j/i+Po/t0H7P3bl+j/EXPo/aYr6P0UM+z9z4Po/QWP7P+K4+j8CbPs/Chn7P/cg
+z9JJvs/kzT7P1Ph+j9Hmvo/GDz7P4dI+z+2x/o/27b6P0QA+z9mpfo/pSP7P0eh+j8ycPo/
haj6P9N2+j+7f/s/0x/7PyUG+z9gLfs/GEf7P39q+z/wTPs/C/76P5QS+z8PRvs/cVH7Py8P
+z+R7vo/XzX7P7rE+j/nb/s/rF76P2g0+z9YkPs/XIP6P8g3+j9vk/s/fT37Pw46+z9tb/s/
Rfn7P0l0+z92JPs/xir7PxCp+z8uKvs/pAf7P13S+j9tSvs/d0X7PyQJ+z8pO/s/Hdb7P86q
+z80Xfs/14b6PxAY+z/KWPs/wwP7PydF+z85ifs/mUP7P/P/+j8RUvs/sU/7Pwi6+j9DRvs/
HLj7P39n+z/O5vo/ZX37P77G+z/SOvs/m0v7Pzlc+z/AN/s/q3v7P87B+z8ky/o/VYj7Pyii
+z+LD/s/mob7P7ZX+z/YAPs/oYn7Pw2G+z+wYfs/OpP7P0xP+z8CXvs/qb77PwUY/D/9rPs/
DJz7P2nx+z+Hv/s/Sq37P0rB+z+5lvs/ykT8P5G3+z/ggvs/rkn7P+WE+z/Gufs/2rb7P2i0
+z+3mvs/uiL7P68m+z/OI/w/H8v7P1AF/D//vPs/+3v7PyzI+z+0Jfw/BdP7Pyvm+z8kofs/
iOT7P1yc+z+Mk/s/P4D7Pxy8+z+Ol/s/Fp/7P1/G+z/Y0fs/XrT7P00h/D8wy/s/eZn7P5ut
+z8IePw/yhz8Pyk++z+c/fs/11/8P1MU/D/uqPs/6iD8P4wv/D/Ulfs/Mq77P+Q8+z/sU/s/
ZzT8P7bU+z89qPs/95r7PzVh+z9BcPs/8/r7P0n/+z8+qvs/HgD8P250+z8qavw/B5f7P0H2
+z93qPw/TUX8P9Hq+z+jSPw/9f77P7I9/D+xOfw/1nv8P3JG/D8wLfw/ULb7P+S5+z9yKfw/
h3v8P+TI+z/HHvw/k677P+q4+z+Q6Ps//x38P3U4/D8OKfw/Cyr8P6tY/D9pL/w/SBv8PwGq
+z+wAfw/X6n7P7Mf/D9Quvs/lpb8Pxs8/D9GRPw/dsj7P2tS/D8kAfw/ZyT8P+A0/D/C9fs/
Qxb8P8PB+z9WQPw/aO37P80d/D+AEfw/e5L8P0Qn/D/J6Ps/0NH8P2Rb/D95gfw/KzD8P2dU
/D/xUPw/NkD8P5c7/D8dSvw/AUH8Pxyf/D9tfvs/6tb7P80d/D8jrPw/lF38P5/G+z/7nfw/
Bzf8P0Cc/D/Qefw/</AssayYData></Step><Step><CommonData><SampleLocation>10</SampleLocation><SampleID>QA013.765M.C1 gp120</SampleID><SampleGroup></SampleGroup><SampleInfo></SampleInfo><SampleRow>G</SampleRow><SamplePlate>1</SamplePlate><WellType>KSAMPLE</WellType><Concentration>-1</Concentration><ConcentrationUnits>µg/ml</ConcentrationUnits><MolarConcentration>31.25</MolarConcentration><MolarConcUnits>nM</MolarConcUnits><MolecularWeight>-1</MolecularWeight><Temperature>25</Temperature><StartTime>3179997</StartTime><AssayTime>180</AssayTime></CommonData><FlowRate>600</FlowRate><StepType>ASSOC</StepType><StepName>Association</StepName><StepStatus>OK</StepStatus><ActualTime>180</ActualTime><CycleTime>0.2</CycleTime><AssayXData Points="900">+p8lRS2jJUVgpiVFlKklRcesJUX6ryVFLbMlRWC2JUWUuSVFx7wlRfq/JUUtwyVFYMYlRZTJ
JUXHzCVF+s8lRS3TJUVg1iVFlNklRcfcJUX63yVFLeMlRWDmJUWU6SVFx+wlRfrvJUUt8yVF
YPYlRZT5JUXH/CVF+v8lRS0DJkVgBiZFlAkmRc8MJkX6DyZFLRMmRWAWJkWUGSZFxxwmRfof
JkUtIyZFYCYmRZQpJkXHLCZF9i8mRS0zJkVgNiZFlDkmRcc8JkX6PyZFLUMmRWBGJkWUSSZF
x0wmRfZPJkUtUyZFYFYmRZBZJkXHXCZF+l8mRS1jJkVcZiZFlGkmRcdsJkX6byZFLXMmRWB2
JkWUeSZFx3wmRfp/JkUtgyZFYIYmRZSJJkXHjCZF+o8mRS2TJkVgliZFlJkmRcecJkX6nyZF
LaMmRWCmJkWUqSZFx6wmRfqvJkUtsyZFYLYmRZS5JkXHvCZF+r8mRS3DJkVgxiZFkMkmRcfM
JkX6zyZFLdMmRVzWJkWU2SZFx9wmRfrfJkUp4yZFYOYmRZTpJkXH7CZF+u8mRS3zJkVg9iZF
kPkmRcP8JkX6/yZFLQMnRWAGJ0WQCSdFxwwnRfoPJ0UtEydFYBYnRZQZJ0XDHCdF+h8nRS0j
J0VgJidFlCknRccsJ0X6LydFLTMnRWA2J0WUOSdFxzwnRfo/J0UpQydFYEYnRZBJJ0XHTCdF
+k8nRS1TJ0VcVidFlFknRcdcJ0X6XydFLWMnRWBmJ0WUaSdFw2wnRfpvJ0UtcydFmnYnRZB5
J0XHfCdF9n8nRSmDJ0VghidFlIknRceMJ0X2jydFLZMnRVyWJ0WUmSdFx5wnRfqfJ0UtoydF
YKYnRZSpJ0XDrCdF+q8nRSmzJ0VctidFlLknRce8J0X6vydFLcMnRWDGJ0WUySdFw8wnRfbP
J0Up0ydFYNYnRZzZJ0XH3CdF9t8nRS3jJ0Vg5idFlOknRcfsJ0X67ydFLfMnRWD2J0WU+SdF
x/wnRfr/J0UtAyhFYAYoRZQJKEXHDChF9g8oRSkTKEVcFihFlBkoRcccKEX2HyhFKSMoRVwm
KEWUKShFxywoRfovKEUpMyhFYDYoRZQ5KEXDPChF+j8oRS1DKEVgRihFkEkoRcNMKEX6TyhF
LVMoRVxWKEWUWShFx1woRfpfKEUtYyhFYGYoRZRpKEXHbChF+m8oRS1zKEVgdihFlHkoRcN8
KEX2fyhFQoMoRWCGKEXZiShFx4woRfqPKEUtkyhFXJYoRZSZKEXHnChF+p8oRSmjKEVgpihF
lKkoRcesKEX6ryhFLbMoRVy2KEWUuShFx7woRfa/KEUtwyhFXMYoRZTJKEXHzChF+s8oRS3T
KEVg1ihFkNkoRcPcKEX63yhFKeMoRVzmKEWU6ShFw+woRfrvKEUt8yhFYPYoRZT5KEXH/ChF
+v8oRS0DKUVcBilFkAkpRccMKUX6DylFKRMpRWAWKUWUGSlFwxwpRfYfKUVKIylFYCYpRZQp
KUXHLClF+i8pRS0zKUVcNilFkDkpRcc8KUX6PylFLUMpRVxGKUWUSSlFx0wpRfZPKUWwUylF
YFYpRZBZKUXDXClF+l8pRS1jKUVgZilFlGkpRcNsKUX6bylFKXMpRWB2KUWQeSlFx3wpRfZ/
KUUpgylFYIYpRZSJKUXDjClF9o8pRSmTKUVclilFlJkpRcecKUX6nylFKaMpRWCmKUWUqSlF
w6wpRfqvKUUtsylFXLYpRZS5KUXDvClF9r8pRS3DKUVgxilFlMkpRcfMKUX2zylFLdMpRWDW
KUWQ2SlF9NwpRfbfKUUt4ylFYOYpRZTpKUXH7ClF+u8pRSnzKUVc9ilFlPkpRcf8KUX6/ylF
NQMqRWAGKkWUCSpFwwwqRfYPKkUtEypFXBYqRZQZKkXDHCpF9h8qRS0jKkVgJipFlCkqRcMs
KkX6LypFLTMqRWA2KkWUOSpFxzwqRfo/KkUpQypFXEYqRZRJKkXHTCpF9k8qRS1TKkVcVipF
kFkqRcdcKkX6XypFKWMqRVxmKkWUaSpFw2wqRfZvKkUpcypFCHcqRZB5KkXDfCpF9n8qRSmD
KkVchipFkIkqRcOMKkX2jypFLZMqRWCWKkWUmSpFx5wqRfafKkUtoypFYKYqRZCpKkXHrCpF
9q8qRS2zKkVctipFlLkqRcO8KkX6vypFLcMqRVzGKkWUySpFx8wqRfrPKkUt0ypFYNYqRZTZ
KkXD3CpF+t8qRS3jKkVg5ipFkOkqRcPsKkX27ypFLfMqRVz2KkWU+SpFw/wqRfr/KkUpAytF
YAYrRZQJK0XDDCtF9g8rRSkTK0VgFitFlBkrRcMcK0X2HytFLSMrRWAmK0WUKStFxywrRfYv
K0UtMytFYDYrRZA5K0XDPCtF+j8rRSlDK0VgRitFlEkrRcNMK0X6TytFLVMrRVxWK0WUWStF
x1wrRfZfK0UtYytFXGYrRZRpK0XDbCtF+m8rRSlzK0VcditFlHkrRcN8K0X2fytFKYMrRWCG
K0WQiStFx4wrRfaPK0UpkytFYJYrRZSZK0XbnCtF+p8rRSmjK0VcpitFkKkrRcOsK0X2rytF
KbMrRVy2K0WUuStFw7wrRfa/K0UpwytFXMYrRZDJK0XDzCtF9s8rRUrTK0Vg1itFkNkrRcfc
K0X23ytFLeMrRVzmK0WU6StFw+wrRfbvK0Up8ytFXPYrRZD5K0XH/CtF+v8rRSkDLEVcBixF
lAksRcMMLEX2DyxFKRMsRVwWLEWQGSxFwxwsRfYfLEUpIyxFXCYsRZApLEXDLCxF+i8sRX8z
LEVgNixFkDksRcM8LEX2PyxFKUMsRVxGLEWQSSxFw0wsRfZPLEUpUyxFXFYsRZBZLEXHXCxF
+l8sRSljLEVcZixFkGksRcdsLEX2byxFKXMsRVx2LEWQeSxFx3wsRfZ/LEUtgyxFXIYsRZCJ
LEXDjCxF9o8sRSmTLEVclixFlJksRcOcLEX2nyxFKaMsRWCmLEWUqSxFx6wsRfavLEUpsyxF
YLYsRZS5LEXDvCxF9r8sRSnDLEVcxixFlMksRcfMLEX2zyxFLdMsRVzWLEWU2SxFx9wsRfbf
LEUt4yxFXOYsRZDpLEXH7CxF9u8sRS3zLEVc9ixFkPksRcP8LEX2/yxFKQMtRVwGLUWQCS1F
wwwtRfYPLUUpEy1FXBYtRZQZLUXDHC1F+h8tRSkjLUVgJi1FkCktRcMsLUX2Ly1FLTMtRVw2
LUWQOS1FwzwtRfY/LUUpQy1FXEYtRZBJLUXDTC1F9k8tRSlTLUVcVi1FlFktRcdcLUX2Xy1F
LWMtRVxmLUWQaS1FBG0tRfZvLUUtcy1FXHYtRZR5LUXDfC1F9n8tRS2DLUVghi1FlIktRcOM
LUX2jy1FLZMtRWCWLUWQmS1Fw5wtRfafLUUpoy1FXKYtRZCpLUXDrC1F9q8tRSmzLUVcti1F
kLktRcO8LUUCwC1FKcMtRVzGLUWUyS1Fw8wtRRvQLUUt0y1FXNYtRZTZLUXH3C1FF+AtRS3j
LUVc5i1FkOktRcPsLUX67y1FKfMtRVz2LUWQ+S1Fw/wtRfr/LUUpAy5FXAYuRZAJLkXDDC5F
9g8uRSkTLkVcFi5FkBkuRcMcLkX2Hy5FKSMuRVwmLkWQKS5FwywuRfYvLkUpMy5FXDYuRZA5
LkXDPC5F9j8uRSlDLkVcRi5FkEkuRcNMLkX2Ty5FKVMuRVxWLkWQWS5Fw1wuRfZfLkUpYy5F
XGYuRZRpLkXHbC5F+m8uRS1zLkVcdi5FkHkuRcN8LkUngC5FKYMuRVyGLkWQiS5Fw4wuRfqP
LkUtky5FXJYuRZCZLkXDnC5F9p8uRSmjLkVcpi5FkKkuRcOsLkX2ry5FKbMuRVy2LkWUuS5F
w7wuRfa/LkUtwy5FYMYuRZDJLkXDzC5F9s8uRTXTLkV91i5FkNkuRcPcLkX23y5FKeMuRVzm
LkWU6S5Fw+wuRfbvLkUt8y5FXPYuRZD5LkXH/C5F9v8uRSkDL0VcBi9FlAkvRcMML0X2Dy9F
KRMvRWAWL0WQGS9FwxwvRfYfL0UpIy9FXCYvRbApL0XDLC9F+i8vRSkzL0VgNi9FkDkvRcM8
L0X6Py9FKUMvRWBGL0WUSS9Fx0wvRfZPL0UpUy9FYFYvRZBZL0XHXC9F9l8vRSljL0VgZi9F
kGkvRcNsL0X2by9FKXMvRWB2L0WUeS9Fw3wvRf5/L0Uxgy9FYIYvRZCJL0XDjC9F+o8vRU6T
L0Vgli9FlJkvRcecL0X6ny9FLaMvRWCmL0WUqS9Fx6wvRfqvL0VGsy9FYLYvRZS5L0XHvC9F
+r8vRS3DL0Vgxi9FlMkvRcfML0X6zy9FLdMvRWDWL0WU2S9Fx9wvRfrfL0Ut4y9FYOYvRZTp
L0XH7C9F+u8vRS3zL0Vg9i9FlPkvRcf8L0X6/y9FLQMwRWAGMEWUCTBFxwwwRfoPMEUtEzBF
ZBYwRZQZMEXHHDBF+h8wRS0jMEVgJjBFlCkwRccsMEX6LzBFLTMwRWA2MEWUOTBF6DwwRS9A
MEUtQzBFYEYwRZRJMEXHTDBF+k8wRS1TMEVgVjBFlFkwRcdcMEX6XzBFg2MwRWBmMEWUaTBF
Xm0wRfpvMEUtczBFYHYwRZR5MEXHfDBF+n8wRS2DMEVchjBFlIkwRceMMEX6jzBFLZMwRWCW
MEWUmTBFx5wwRf6fMEUpozBFYKYwRZSpMEXHrDBF+q8wRS2zMEVgtjBFlLkwRce8MEX6vzBF
LcMwRWDGMEWUyTBFx8wwRfrPMEUt0zBFYNYwRZTZMEXH3DBF</AssayXData><AssayYData Points="900">4Nz6P7lO+j9W1/g/Q2b3Pz8j9z8z4PY/fSj2P05J9T+h5vU/Blr0P3nB8z9RmfM/McDzPyfX
8z9oFfM/A1/zP73J8j/A6PI/PvnxPzFa8j+ASPI/pM3xP63p8T/y0vE/LabxP+Xu8T+8ePE/
AMnxP8HB8T82l/E/8lLxPxZ48T9+hPE/gzzxP2DF8T853PE/307xP52j8D+nUfE/wE3xP5mE
8T9BxvE/uMHxP74q8T8r7vA/i13xP3ef8T8Q5PA/lV7xP3t58T+1ZPE/2yrxP20k8T/rz/E/
JlPxPxpx8T9fXvE/plPxPwIa8T+YjvE/vhnyP9mH8T+0bfE/OuHxP5yi8T8j5vE/ndHxP/Iw
8j+9+/E/m5zxP0908T/5H/I/w5zyPz6W8T9K0PE/48zxP4Pp8T88ifE/phLyPwQm8j9UvvE/
6sHxP6Yy8j9eYPI/PAfyP/TR8T/rnfE/j3byP4x68j9n2fE/werxP6qZ8T/dwfE/AwXyP67D
8T/Ar/E/9HfyP4EO8j+vgvI/lI/yP9F98j+RxfI/GZHyP9Gx8j9gpPI/+InyP2538j+srvI/
ARbzP6R78j/f5vI/fWLzP8f18T9DuPI/2+ryP4sc8z9IdPM/vLryPxmN8j/q9vI/Bv/yP2uN
8j83cfI/3DfzP/JY8j/4RfM/4nnzP4bq8j/LCPM/0m3zP2aA8z+k7fI/02zzPydQ8z+HZfM/
TlvzP3G/8z8WzfI/jOryP4xM8z/QkPM/aZnyP3xp8z8jkfM/5+nyP94z8z+YOvM/wtvyPyGA
8z/oePM/3IvzP9TI8z98hPM/s9vzPxj28z8GU/M/JVDzP6ii8z/31/M/yIPzPy+y8z/Bk/M/
h7DzP9AV8z/OovM/e4jzP/op8z+A1fM/S3vzP7yw8z/uHfQ/EsXzPyDP8z+xbfM/wTD0P+Qs
9D8ekfM/KLrzP/+F9D9hQvQ/lEr0Pznu8z+pG/Q/E8fzPx6d8z+yDvQ/DvrzP5FD9D+MLPQ/
6Dj0P3cx9D/Sl/M/Jij0P7Z99D8+XvQ/g6r0P1bN8z/dHfQ/1n70P3dc9D/dQfQ/Z1z0PzC0
8z8oY/Q/Ng/0P5f18z/LV/Q/UIb0P8yr9D+sbPQ/u+j0PyCO9D8Q0vQ/Dc30P2FS9D+nOPQ/
k5D0PxIm9D9hQ/Q/P470P6TZ9D/zFfQ/WP70P/sQ9T9EPvQ/RKz0P5Jh9D+zrPQ/1E/0P6xx
9D/rtPQ/RhT1P1+n9D/w3/Q/QAX1P+dg9D8mHvU/LRr1Pwb39D/BCfU//1f0Px8V9T/Bw/U/
nt/0P6bF9D+uAvU/ap30P6av9D9YN/U/gjH1Pzi89D8PQPU/wCX1PzYF9T9vK/U/uBn1P2rb
9D8c7PQ/nnv1P0u59D9iePU/ypP0P6Qn9T9NZvU/bVX1Pwn89D9fYvU/xf70P9Ti9T9EpfQ/
HJ71P53B9T+eQPU/y/n0P3yW9T8FtPU/tyz1P3Bd9T/j+/U/SO70Py599T9Wl/U/7On0P6t0
9T/jZfU/dpL1P5yM9T9Ke/U/wtf1PxvM9T8k6vQ/nsD1PxJO9T/K5/Q/r2b1Pw479T8/qvU/
4MT1P3UD9T9ZBPY/6JH1P/go9j9kcPU/0XH1PxSR9j8j+fU/lmP1P8Ob9T9TuPU/iyb2P4SV
9T+1XvU/Qvz0P4Sn9T/t+/U/O3f1Pwda9j/RLvU/R1r2P5n39T8qwPU/by32P7/b9T/7C/Y/
Zc/1P0KF9j9TCvY/eXX1Pxrd9T+TufU/iNf1PzoG9j9lMfY/epz1P8GS9j9rvvU/YmL2P5dA
9j9HzfU/yHf2P1Bw9j+SkPY/spj2P/hF9j/64/U/tmr2P6P/9T8r3/U/okD2Pw/69T9dlvY/
7ab2P3Jx9j/aKvY/pYX2P27J9j/BP/Y/EZf2Px+T9j9LWvY/Fkz2P1bU9j9h1PY/QSP2PwqB
9j8Km/Y/+/P2P1Pe9j8QxvY/11D2PzE+9j+uZfY/wGn2P/xR9j/WavY/CUD3P4S19j/+ZvY/
E3b2P5Xi9j9cGPc/ovX2P54a9z+j6fY/4qb2PxwN9z/eR/c/ucb2P/EH9z/5YPY/Ton2P+QH
9z9JXfc/s5X2P6xa9j9OtPc/FBf3P6P09j/fMPY/j3H3Pwfw9j+CMvc/PI/2P+Th9j9unfY/
kkP3Px9f9j/F6PY/FWn2P70N9z/Y0fY/oDn3P0T/9j/QIvc/9hv3P1cy9z9L+/Y/pWT2P7MM
9z9Md/c/2zb3P08q9z+waPY/LDf3PySA9z+pJPc/LwH3P5ha9z+zJ/c/NwT3PwDL9j8dMfc/
LHX3Pw6d9z8akPY/v0D3P5U19z+/cvc/G2T3P7LU9j9FIPc/egP3P0Z69z+JCvc/ygv3P560
9z+RYPc/CaD3P8ec9z+EDvc/ev32P4V/9z/GEPc/Hw73P9bn9j830Pc/AYD3PwtH9z/qwfc/
jwb3P1Vp9z+bAvg/mIb3P4O49z+XWfc/prP3P+Xy9j+L9fc/ixX4Pw3i9z+/m/c/LJ/3P5ee
9z9wXPc/mVf3Pxw09z8KrPc/EZr3P8yl9z/p+Pc/gV73Pxhq9z9X7Pc/qzb4PyWJ9z+VJfg/
0Xj3Pyd69z+Mwvc/WBr4P9th9z/b1vc/2kb3P7Bq9z+GWPg/XgX3PyHY9z+/wfc/lnb3P9qY
9z9/J/g/f5n3P0iO9z/gXPc/8RP4P5ff9z8nz/c/sxP4P0Oj9z8Frfc/8CT4P4Fp+D9envc/
hmj3Pxo6+D/Y4fc/1Db4Pw729z96kfg/x/f3P7bD9z8lO/g/rCH4PxhE+D8FPfg/ZBn4P56i
9z+gDfg/Ecb3P0XV+D+rTfg/G+P3P+eZ+D9Xbvg/dlL4P97o9z8DOfg//lz4P0MR+D+MDvg/
Sf33P/gk+D8cMvg/Iov4P3WX+D8n+/c/Xtj4Py70+D9blfc/zZv4P1YA+D+c8/c/xhb4P/lH
+D/6IPg/Cor4P+CK+D9jxPg/9eP4Px1E+D8FUPg/32T4Pzt3+D/zm/g/zP33P9ee+D+mHPg/
ZnL4P1mc+D+1J/g/rP33P5qr+D8Kw/g/e//3P71c+D/A4vg/df73P4uo9z/qwPg/ux34P86Q
+D+ABfg/bRn4P+16+D9Lo/g/ykX4P3uZ+D8zM/g/BRH5P+Gz+D8wkfg/UOz4PzoP+T/Khfg/
LBL5P982+D+lAvk/kRb5Py32+D89zfg/Ocn4P/kg+T9S8/g/RKn4P3W9+D8LP/g/DZf4P5b7
+D/XhPg/G6v4PySo+D9+hPg/88f4Pwq4+D+1+/g/7ZL4P+pt+D+O8fg/E1v5P7Ec+T8ck/g/
3pb4P903+T8F3/k/wSf5P3Hr+D/xNvk/gPX4P94K+T9XvPg/BhP5P/fy+D9Fsvg/+r74P3b5
+D+YEfk/oIr5P2/2+D8mXfk/UqD4P3HN+D8YJvk/aM74P5H/+D9YL/k/im/4PyPZ+D+Zxfg/
Qe/4P0cf+T+jEPk/3Of4Pz50+T9FgPk/cQ35P2Ey+T9OLvk/hNT4P612+T8DFPk/RFf5P2xh
+T8MTPk/NRX5P7xl+T8+oPk/ZW75P6tL+T9J2vk/04T5P2EG+T8Bg/k/OJ35P0Em+T8Hf/g/
Wo74P1BK+j9eGfk/KBj5P6JF+T/owvg/6vz5P6xJ+T/gcPk/B+74P0uH+T80efk/u1H5PzpZ
+T8rfPk/cdH5P4XB+T/Pn/k/oyf5PxhW+j8QMPk/hH75P4hT+D9hJfk/d0n5P2ok+T/qe/k/
WSX5P7on+T8aYPk/Ld75P16J+T9QE/k/NqX4P8rN+T9cYvk/j8P5P7ly+T+jZvk/7k35P4vB
+T/BmPk/d2T5Pztu+T8en/k/LD35P5pt+T/C4fk/4Hr5P/RQ+T86YPk/qi35P+qD+T8OO/k/
13v5PwoD+T+Cyvk/M4L5P/39+T+pqfk/nlH5PxWR+T9t2vk/6iP5P6xU+T/EAfk/5Zf5P0GQ
+T/Nuvk/XAz6PyKK+T+6Yfk/i3L5P7a4+T/xd/k/i5H5P8OF+T+jsfk/76n5P16s+T9pyvk/
ndf5P6+t+T/z8vk/b8L5P+bv+T+X9Pk/vHv6P6nR+T9Gnvk/bJH5P1St+T+p1Pk/Nfz5P+DV
+T+NbPk/yGz6P8fz+T9k2/k/aan5P7vw+T9wNvo/9gX7P3dB+j/Rv/k/lCv6P4EM+j+XBvo/
xuX5P6ow+j8Th/k/mu35P5wG+j/SP/o/omT6P1th+j8bHvo/0ET6P/LF+T/GS/o/u7L5P3j/
+T9pVPo/HdP5PzlW+j812vk//Ev6Pxu/+T9sIfo/6zr6P172+T9faPo/AX76P6Av+j+yAvo/
PsH5PzJg+j8HRPo/A0z6PyOP+j/Ypfo/t9n5P6VT+j9ul/o/KGP6P+qZ+j9c7fk/kc/6PxMc
+j+mM/o/TKH6Px+H+j8lv/o/pYr6P63n+T97dfo/lD76P//E+T87M/o/H0v6P4Ot+j8+wPo/
H8T5PzNP+j/ba/o/8r/6P2vm+j8IXvo/HZL6P97w+T9qnPo/pkv6P/As+j+9p/o/nGv6P7FX
+j8ehPo/Knz6P/Ad+j/L1Pk/u3j6P+U1+j8gQvo/HDD6Px0T+j9Qq/o/t3L6P06r+j8TZfo/
Y8z6P7NZ+j8Cefo/1In6P6VP+j/un/o/a8T6P1ac+j/IRfs/TPT6P86I+j/zafo/dd/6P+mC
+j/h2fo/THn6P6Af+j9+l/o/emf7P6Og+j/GCPs/mL35PxN6+j8Wo/o/ypP6P0zZ+j8yJPs/
scH6P9P3+j/Jq/o/5eH6P5Ww+j/v4Po/W/T6PxzI+j9J/vo/</AssayYData></Step><Step><CommonData><SampleLocation>1</SampleLocation><SampleID></SampleID><SampleGroup></SampleGroup><SampleInfo></SampleInfo><SampleRow>G</SampleRow><SamplePlate>1</SamplePlate><WellType>BUFFER</WellType><Concentration>-1</Concentration><ConcentrationUnits>µg/ml</ConcentrationUnits><MolarConcentration>-1</MolarConcentration><MolarConcUnits>nM</MolarConcUnits><MolecularWeight>-1</MolecularWeight><Temperature>25</Temperature><StartTime>3369078</StartTime><AssayTime>180</AssayTime></CommonData><FlowRate>600</FlowRate><StepType>DISASSOC</StepType><StepName>Dissociation</StepName><StepStatus>OK</StepStatus><ActualTime>179.999</ActualTime><CycleTime>0.2</CycleTime><AssayXData Points="900">+t8wRS3jMEVg5jBFkOkwRcPsMEX27zBFLfMwRXH2MEWQ+TBFw/wwRfb/MEUpAzFFXAYxRZAJ
MUXDDDFF9g8xRSkTMUVgFjFFkBkxRcMcMUX2HzFFKSMxRVwmMUWcKTFFxywxRfYvMUUtMzFF
XDYxRZQ5MUXDPDFF+j8xRSlDMUVcRjFFkEkxRcNMMUX2TzFFKVMxRcNWMUWQWTFFw1wxRfpf
MUUpYzFFYGYxRZBpMUXDbDFF9m8xRTVzMUVcdjFFnHkxRcN8MUX2fzFFLYMxRVyGMUWQiTFF
w4wxRfaPMUUpkzFFXJYxRZCZMUXHnDFF+p8xRSmjMUVgpjFFkKkxRcOsMUX2rzFFKbMxRVy2
MUWUuTFFx7wxRfa/MUUpwzFFXMYxRZDJMUXHzDFF9s8xRSnTMUVc1jFFkNkxRcfcMUX23zFF
KeMxRVzmMUWU6TFFw+wxRUjwMUUp8zFFXPYxRZD5MUXD/DFF9v8xRSkDMkVcBjJFkAkyRccM
MkX2DzJFKRMyRVwWMkWQGTJFxxwyRfYfMkUpIzJFXCYyRZQpMkXDLDJF9i8yRS0zMkVgNjJF
kDkyRcM8MkX2PzJFLUMyRVxGMkWUSTJFx0wyRfZPMkUpUzJFXFYyRZhZMkXDXDJF+l8yRSlj
MkVcZjJFkGkyRcNsMkX2bzJFKXMyRVx2MkWgeTJFw3wyRfZ/MkUpgzJFXIYyRZCJMkXDjDJF
9o8yRUaTMkVcljJFkJkyRcecMkU3oDJFKaMyRVymMkWUqTJFw6wyRfqvMkUpszJFXLYyRZC5
MkXDvDJF+r8yRS3DMkVcxjJFkMkyRcfMMkX2zzJFLdMyRVzWMkWk2TJFw9wyRfbfMkUp4zJF
XOYyRaDpMkXH7DJF+u8yRS3zMkVc9jJFkPkyRcP8MkX2/zJFSgMzRVwGM0WUCTNFxwwzRfYP
M0WwEzNFYBYzRZQZM0XDHDNF9h8zRS0jM0VgJjNFkCkzRcMsM0X6LzNFLTMzRWQ2M0WQOTNF
wzwzRfo/M0UpQzNFXEYzRZBJM0XHTDNF9k8zRSlTM0V5VjNFlFkzRcdcM0X2XzNFKWMzRWBm
M0WUaTNFx2wzRfpvM0UpczNFXHYzRZR5M0XHfDNF9n8zRSmDM0VghjNFlIkzRcOMM0X2jzNF
LZMzRWCWM0WUmTNF/JwzRfqfM0UtozNFYKYzRZSpM0XHrDNF+q8zRS2zM0VgtjNFlLkzRce8
M0X6vzNFKcMzRWDGM0WUyTNFx8wzRfrPM0Ut0zNFYNYzRZTZM0XH3DNF+t8zRS3jM0Vg5jNF
lOkzRcfsM0X+7zNFLfMzRWD2M0WU+TNFx/wzRfr/M0UtAzRFYAY0RZQJNEXHDDRF+g80RS0T
NEVgFjRFlBk0RcccNEX6HzRFLSM0RWkmNEWUKTRFxyw0RfovNEUtMzRFkjY0RZQ5NEXHPDRF
+j80RS1DNEVgRjRFlEk0RcdMNEUKUDRFLVM0RWBWNEWUWTRFx1w0RfpfNEUtYzRFXGY0RZRp
NEXHbDRF+m80RS1zNEVgdjRFlHk0Rcd8NEX6fzRFLYM0RW2GNEWQiTRFx4w0RfqPNEUtkzRF
YJY0RZSZNEXHnDRF+p80RS2jNEVgpjRFlKk0RcesNEVAsDRFLbM0RWC2NEWUuTRFx7w0Rfq/
NEUtwzRFYMY0RZTJNEXHzDRF+s80RS3TNEVg1jRFlNk0RcfcNEX63zRFLeM0RWDmNEWU6TRF
x+w0RfrvNEUt8zRFYPY0RZT5NEXH/DRF+v80RToDNUVgBjVFlAk1RccMNUX6DzVFLRM1RWAW
NUWUGTVFxxw1RfofNUUtIzVFYCY1RZQpNUXHLDVF+i81RS0zNUVcNjVFlDk1Rcc8NUX6PzVF
LUM1RWBGNUWUSTVFx0w1RfpPNUUtUzVFYFY1RZRZNUXHXDVF+l81RS1jNUVgZjVFlGk1Rcds
NUX6bzVFLXM1RWB2NUWUeTVFx3w1Rfp/NUUpgzVFYIY1RZSJNUXHjDVF+o81RS2TNUVgljVF
lJk1RcecNUX6nzVFVqM1RWCmNUWUqTVFw6w1RfavNUUtszVFYLY1RZC5NUXHvDVF+r81RS3D
NUVgxjVFlMk1RcPMNUX2zzVFKdM1RVzWNUWU2TVFx9w1RfrfNUUt4zVFYOY1RZTpNUXD7DVF
M/A1RWfzNUVg9jVFlPk1Rc/8NUX2/zVFKQM2RWAGNkWUCTZFzww2RfYPNkUtEzZFYBY2RZAZ
NkXHHDZF+h82RS0jNkVgJjZFkCk2RccsNkX6LzZFLTM2RWA2NkWUOTZFxzw2RfY/NkU1QzZF
YEY2RZBJNkXHTDZF9k82RS1TNkVcVjZFlFk2RcdcNkX2XzZFLWM2RWBmNkWUaTZFw2w2Rfpv
NkUtczZFYHY2RZx5NkXHfDZF+n82RS2DNkVchjZFlIk2RcOMNkX2jzZFLZM2RWCWNkWUmTZF
w5w2RfafNkUpozZFYKY2RZSpNkXDrDZF+q82RS2zNkVctjZFkLk2Rce8NkX6vzZFLcM2RWDG
NkWUyTZFx8w2RfrPNkUt0zZFbdY2RZTZNkXH3DZF9t82RSnjNkVg5jZFlOk2RcPsNkX67zZF
LfM2RVz2NkWU+TZFw/w2Rfr/NkUpAzdFaQY3RaAJN0XHDDdF+g83RS0TN0VgFjdFkBk3Rccc
N0X2HzdFLSM3RWAmN0WUKTdFxyw3RW0wN0UpMzdFYDY3RZQ5N0XHPDdF+j83RS1DN0VcRjdF
lEk3RRVNN0X6TzdFKVM3RWBWN0WUWTdFx1w3RfZfN0UtYzdFYGY3RZRpN0XHbDdF+m83RUZz
N0V1djdFlHk3Rcd8N0X2fzdFKYM3RW2GN0WUiTdFx4w3RfqPN0UpkzdFXJY3RZSZN0XHnDdF
9p83RSmjN0VgpjdFkKk3RcesN0X2rzdFKbM3RVy2N0WUuTdFx7w3Rfq/N0UtwzdFYMY3RZTJ
N0XHzDdF+s83RS3TN0Vg1jdFlNk3RTHdN0X63zdFLeM3RVzmN0WU6TdFx+w3RfbvN0U+8zdF
YPY3RZT5N0XH/DdF9v83RS0DOEVcBjhFkAk4RcMMOEX6DzhFLRM4RWAWOEWQGThFwxw4Rfof
OEUpIzhFXCY4RZQpOEXDLDhF+i84RS0zOEVcNjhFtDk4Rcc8OEX2PzhFLUM4RWBGOEWUSThF
x0w4RXFQOEUpUzhFXFY4RZRZOEXHXDhF9l84RS1jOEVgZjhFlGk4RcNsOEX2bzhFLXM4RVx2
OEWUeThFx3w4RfZ/OEUtgzhFYIY4RZSJOEXDjDhF+o84RSmTOEWJljhFlJk4RcecOEX2nzhF
KaM4RVymOEWUqThFw6w4RfqvOEUtszhFYLY4RZC5OEXDvDhF9r84RS3DOEVgxjhFkMk4RcPM
OEX6zzhFLdM4RWDWOEWU2ThFw9w4RfbfOEUt4zhFXOY4RZTpOEXX7DhF+u84RS3zOEVg9jhF
tPk4RcP8OEX2/zhFKQM5RVwGOUUGCjlFwww5RfoPOUUtEzlFYBY5RZQZOUXDHDlF+h85RToj
OUVgJjlFlCk5RdMsOUX2LzlFKTM5RWA2OUWUOTlF7Dw5Rfo/OUUpQzlFXEY5RZBJOUXDTDlF
9k85RS1TOUVcVjlFlFk5RcNcOUX6XzlFKWM5RWBmOUWQaTlFx2w5RfpvOUUtczlFXHY5RZR5
OUXHfDlF9n85RS2DOUVchjlFlIk5RceMOUX2jzlFSpM5RVyWOUWUmTlFx5w5RfqfOUUpozlF
XKY5RZCpOUXHrDlFArA5RSmzOUVctjlFkLk5RcO8OUX2vzlFLcM5RWDGOUWUyTlFx8w5RfbP
OUUt0zlFXNY5RZTZOUXH3DlF9t85RSnjOUVc5jlFkOk5RcPsOUX67zlFKfM5Rab2OUWQ+TlF
w/w5Rfb/OUUtAzpFYAY6RZAJOkXLDDpF9g86RS0TOkVgFjpFkBk6RcccOkX2HzpFLSM6RWAm
OkWUKTpFxyw6RfYvOkUpMzpFXDY6RZA5OkXDPDpF+j86RSlDOkVcRjpFkEk6RcNMOkX2TzpF
TlM6RWBWOkWQWTpFw1w6RfZfOkUtYzpFXGY6RZBpOkXDbDpF+m86RS1zOkVcdjpFlHk6Rcd8
OkX2fzpFKYM6RVyGOkWUiTpFw4w6RfaPOkUtkzpFYJY6RZCZOkXDnDpF9p86RS2jOkVcpjpF
lKk6RcesOkX2rzpFKbM6RWC2OkWQuTpFw7w6Rfa/OkUpwzpFXMY6RZDJOkXDzDpFCtA6RS3T
OkVc1jpFkNk6RcPcOkX63zpFLeM6RVzmOkWQ6TpFw+w6RfbvOkUp8zpFXPY6RZD5OkXD/DpF
9v86RSkDO0VcBjtFkAk7RcMMO0X2DztFKRM7RWkWO0WQGTtFwxw7RQ4gO0UtIztFZCY7RZAp
O0XDLDtF9i87RSkzO0VgNjtFkDk7RcM8O0X2PztFKUM7RVxGO0WQSTtFw0w7RfZPO0UpUztF
YFY7RZBZO0XDXDtF9l87RS1jO0VcZjtFkGk7RcdsO0X2bztFLXM7RVx2O0WUeTtFw3w7RfZ/
O0VGgztFXIY7RZSJO0XDjDtF9o87RTqTO0VcljtFkJk7RcOcO0X2nztFQqM7RVymO0WQqTtF
w6w7RfavO0UpsztFXLY7RZC5O0XDvDtF9r87RS3DO0VcxjtFkMk7RcfMO0X2zztFKdM7RVzW
O0WY2TtFx9w7RfrfO0Ut4ztFYOY7RZTpO0XH7DtF+u87RSnzO0Vg9jtFlPk7RcP8O0X2/ztF
KQM8RVwGPEWQCTxFwww8RfYPPEUpEzxFXBY8RZAZPEXDHDxF</AssayXData><AssayYData Points="900">9236PzAo+z9CeP0/eHD+P1/U/z8AhABAPuQAQMcjAUDuUwFAf+MBQFu9AUBK/QFAaIoCQBdX
AkAgMQJAhD8CQFuQAkCNeQJA3lACQEbLAkDfYAJAAo8CQGywAkA22wJABtACQBXaAkDtvAJA
yAkDQM/ZAkCvvwJAYNYCQPH3AkCjzgJAKvYCQNipAkBR2wJAoK8CQF8MA0AK8AJA9IsCQGPr
AkC7CwNAJsgCQIG/AkBhnAJATsgCQLuoAkD4igJAhJ0CQAjvAkC6nwJAGSgDQO3PAkAI8QJA
uNsCQGfHAkCZDgNAHNsCQOq4AkA2swJA3egCQLLYAkDptQJACssCQDRzAkCovQJAj9kCQKu0
AkARqAJAML0CQGZnAkBjqAJAO98CQH68AkBDagJAPIACQCloAkBntwJAzp0CQOjtAkDt2AJA
244CQAHRAkCPeAJArrsCQOFsAkA2SgJAWDQCQMPcAkBvnwJAqpACQI28AkAGdwJAjaYCQPGU
AkARjgJAEoUCQNiKAkBH4gJAOrACQNS9AkBOkgJAUaICQEScAkBNUQJA4JwCQONSAkBk2AJA
FJ0CQPSaAkDpagJA518CQKdiAkBspQJAg4ECQA1TAkC0fwJARbECQC5rAkAuQwJA+VcCQJuZ
AkBlQwJAUn8CQBGVAkAViQJAMpsCQPiEAkDulAJAHSsCQNBOAkCbcQJAGHcCQDWFAkDtPgJA
m3cCQLxMAkA6RQJAOj4CQCNxAkBMhAJA3IgCQAArAkBFLwJArHwCQAdZAkDXOAJAkIUCQF9K
AkAscgJA2BICQDmiAkCFQAJAJXMCQAkiAkCmeAJA3SYCQKs8AkAvWAJAMpECQMc5AkB4NQJA
kBUCQMMtAkC7MAJA20ACQHsVAkCZMQJA4YsCQKgfAkADMAJAUEcCQGRXAkBWPwJA71QCQHt2
AkAxMQJAr00CQFp6AkD+OQJAc4ACQBAhAkDVegJA2loCQPVlAkATHgJAmjMCQCNeAkDNJQJA
4PUBQFRHAkByBAJApDgCQFQ+AkBeOgJAUWwCQFA3AkCzdwJANwECQCgmAkBPWgJAZWACQC1q
AkCVGgJAQF4CQGkhAkCzagJAlZwCQB5IAkA/BAJAUEgCQA4sAkBuTQJAyh8CQAxsAkDNUAJA
D+EBQI8tAkCk0AFAhwoCQP5zAkCJSgJA9WgCQGkGAkAuYQJAW3kCQE0nAkDzTQJAYHoCQFwf
AkB9GQJAWHMCQC0TAkDoFQJAMtEBQLouAkCIKgJAIH0CQFdNAkC+OgJATfgBQKckAkA8SQJA
2FECQLAqAkCg5gFAIioCQFsjAkA0TQJAl00CQOojAkCpEQJAzAYCQLwqAkD6JwJAyycCQC/V
AUBcJAJAnSkCQAUaAkCP8QFAmSUCQCj/AUAXRAJAa0ICQGgmAkC7gwJAoeMBQPT+AUBzawJA
Z/4BQCHPAUCNNQJAeSoCQH7hAUC1IgJApx4CQAkUAkATNAJAtSsCQCAKAkBJXgJAfkUCQE3u
AUBAVAJANAsCQDi+AUD97gFAEtsBQKgRAkBvNwJAz/IBQKlCAkAwXwJAvPIBQIQeAkCQ2AFA
rycCQNAZAkAWLwJAjlkCQDZ8AkDTXAJABFwCQFwmAkDmZAJA/4sCQGA3AkDpEgJA7AgCQNAj
AkDDCQJA5jECQMIuAkASLwJAFO8BQLIdAkCOOwJAZAwCQHZNAkB4MgJAUP4BQK1DAkDpGQJA
uiACQIctAkAM4wFATY0CQDQkAkAbMQJA/DYCQDcaAkBmMAJA0zsCQPQRAkDV5gFALQsCQHAb
AkBiVQJAY+0BQMMMAkBFFwJAPekBQNFmAkBX8QFAq/YBQCcKAkBMUQJAMewBQO8sAkAnEwJA
EhMCQJwFAkAiEgJAaUcCQKtSAkB4LQJAomYCQPZFAkBOSwJALgsCQEMwAkDOIgJAWVYCQBg4
AkD15QFAJnICQMfmAUBrLgJA3wACQL/4AUARWgJAuCECQKcBAkAzZAJA4xgCQKAuAkB8JwJA
wd0BQLVWAkDKGAJAZgQCQJkaAkC/MgJARzkCQIRIAkD8EgJA6ykCQDVbAkA6OAJAPIgCQD0d
AkCaHQJAFQUCQKDYAUAs4AFAWQ4CQCQeAkAGRwJAqjsCQFYgAkD0RQJA5HQCQLM0AkCxCAJA
vokCQAI3AkDKLgJAQB4CQIg3AkDrCwJAAdcBQKQrAkCLEgJAWR4CQOMyAkAREQJAZhoCQGwl
AkAo7wFAdgYCQJRAAkBrFgJArkECQEUpAkDxaQJAPF0CQIPhAUDzOwJASkUCQFYnAkAWKAJA
WkICQGY1AkCHIAJAvR4CQMEqAkAkJAJAB0sCQPYxAkC3GgJArikCQGJQAkAYIgJAoEcCQGEv
AkAfPQJAahoCQC49AkB2WwJAmIACQMVZAkDyTAJA3h8CQEwtAkARCwJADSMCQMg9AkASQwJA
VP8BQPnAAkCgUQJA0ikCQBjeAUCdOQJAQz8CQD8EAkAaAAJABiQCQBpdAkDH8AFAoTgCQOpu
AkD1PQJAqEACQJ81AkDOLwJAxE0CQMZNAkBfWAJAsCACQIYSAkCPDwJAil8CQN4RAkD7NAJA
GW4CQFkFAkB/ZgJA9VMCQO5VAkBKegJAU50CQDNAAkAmGgJAjxACQNA1AkDmUQJACCUCQA/0
AUD34QFAhmICQPBRAkDyMAJAN3ICQB5XAkCRcgJAcSUCQM0BAkAr9QFA6BYCQA1HAkBgSwJA
dC8CQOAlAkCUdgJA7jYCQHmHAkC3yQFApWMCQAF2AkABVwJAuh8CQJXgAUCiCQJABFoCQE4z
AkAGNAJAyyYCQD0jAkAZ+wFA408CQH0+AkATSwJA2RcCQE1fAkAoIwJA7y4CQGwzAkC3TQJA
yyACQNswAkC1MgJAGD4CQMVqAkBkXgJAGlsCQPJDAkCiAQJAi8wBQKUGAkB+VgJA8xACQPI1
AkD/JwJAAiACQHQ/AkBTCgJAIR0CQLFFAkDIMgJARmMCQC12AkBrfAJAj1ECQG01AkB4UwJA
pAkCQCJmAkAjNAJA4VICQP97AkCyswJAxmkCQOgNAkCzWgJAV4QCQPUeAkCURQJASmMCQADn
AUDdXAJAEYYCQIpkAkAifQJAtj0CQPSZAkAmJQJAkZMCQCFWAkDNeAJAgRMCQBcSAkAYHQJA
RScCQBB5AkAuMQJAy0wCQPt0AkCJaQJAwHUCQG4rAkDPfgJALzsCQIoeAkAKEAJA0zICQPiI
AkCiKQJApokCQKt5AkCkJQJA73cCQCZKAkDMOAJAa08CQChUAkBpaAJAXU8CQKViAkDnLQJA
akkCQJlBAkARUgJAgVMCQElHAkCrkAJAaYkCQCw1AkBYjAJA1nsCQP9XAkB5WwJAIm8CQNoq
AkBVbgJAE2ACQLZnAkBpPQJALWoCQH1dAkCgOwJAro4CQMdCAkDeSAJAOHwCQJ9uAkAbaAJA
EIcCQPgoAkBDqQJA2A0CQOs1AkCBnQJAZlUCQAh5AkClYgJA3VECQFJnAkCXUgJAKXMCQEhw
AkBJHwJAEB8CQDooAkDWNAJAmU8CQGtKAkCvZAJAWacCQEttAkBogQJAMy8CQLdJAkBtggJA
y2gCQNZZAkAe1QJA+X0CQCtnAkAKTQJAx0YCQHujAkDlRAJA/mkCQBFXAkDjiAJA7FgCQAqu
AkCegAJAQKcCQJI6AkBqgAJA5VoCQL+QAkD7TwJA+ZECQLy2AkCnTAJAOysCQOt6AkCfSAJA
SQICQFdkAkCWMAJAOGUCQNVsAkBkHQJAhZ8CQOgsAkDjoQJAk4kCQJaVAkDzkgJAp4UCQN6p
AkD6ZQJAcGUCQPKzAkDaFQJALCQCQPWFAkArMgJAfzwCQL1UAkAwpwJA/xYCQFQqAkC6dAJA
tGECQO5yAkC8UAJAUjkCQOk2AkBedwJA54gCQOxgAkCNfQJA2vwBQDdjAkB3iQJAymYCQDJV
AkAAeAJAh44CQNBpAkAylwJAdmQCQDRVAkDTggJAx08CQAmXAkDyrgJAuJcCQKtoAkA6KQJA
gn8CQPWZAkBOUwJATWACQJamAkCtgwJAjGUCQAyJAkB9TQJAWSsCQAVyAkDmUwJAV2QCQAtk
AkA3MQJA7j8CQIoxAkCLyAJAIW8CQLlSAkD+hgJAHnICQBOIAkAvXQJATxwCQHtZAkDIjgJA
KXkCQA+PAkB8hAJA4j0CQHGUAkCGXAJA8SECQE6eAkBaUgJAfU8CQMzyAkDtfQJATrkCQDBA
AkDphwJAcZ8CQOqXAkDtbgJAHpwCQBptAkCbmwJAUo8CQCw7AkD3jwJAtncCQFhgAkAJgQJA
zI4CQL9IAkCligJAMWgCQMqUAkBQuQJAM40CQM5DAkAhugJA0bICQLSmAkDbmgJA+pMCQMG2
AkDztQJALnACQBbAAkDUowJALtsCQDjCAkCAkAJAuqcCQM2NAkBDowJAfVICQCODAkB5pQJA
Y4MCQDtBAkCxpQJA4p8CQL7JAkCdewJA/moCQH+DAkAsvgJALn0CQNt/AkBXkQJACK8CQHGr
AkC7awJAvXwCQDCrAkCwcQJApJACQACNAkBLtwJAgtQCQAZRAkBTiQJAXqwCQDKaAkC+VAJA
pXYCQLNdAkCQhQJAVcMCQJ/LAkCyvgJAS0wCQAyFAkApkgJAabICQK3GAkDXfAJAfZ8CQFtr
AkDuggJAe3gCQDSZAkDetQJAIYcCQGWQAkBhdQJAJq8CQLZtAkC0lQJAZVoCQEKFAkD3rwJA
GdwCQJuLAkDajwJAmIACQNZwAkD6owJAKHQCQLCoAkCYcAJA</AssayYData></Step><Step><CommonData><SampleLocation>11</SampleLocation><SampleID></SampleID><SampleGroup></SampleGroup><SampleInfo></SampleInfo><SampleRow>G</SampleRow><SamplePlate>1</SamplePlate><WellType>REGENERATION</WellType><Concentration>-1</Concentration><ConcentrationUnits>µg/ml</ConcentrationUnits><MolarConcentration>-1</MolarConcentration><MolarConcUnits>nM</MolarConcUnits><MolecularWeight>-1</MolecularWeight><Temperature>25</Temperature><StartTime>3558316</StartTime><AssayTime>5</AssayTime></CommonData><FlowRate>1000</FlowRate><StepType>KREGENERATION</StepType><StepName>Regeneration</StepName><StepStatus>OK</StepStatus><ActualTime>4.99907</ActualTime><CycleTime>0.2</CycleTime><AssayXData Points="25">9h88RSUjPEVYJjxFjCk8Rb8sPEX2LzxFKTM8RVg2PEWMOTxFvzw8RfY/PEUlQzxFWEY8RYxJ
PEW/TDxF8k88RSVTPEVcVjxFjFk8RcNcPEXyXzxFKWM8RVxmPEWQaTxFv2w8RQ==</AssayXData><AssayYData Points="25">PCXlv5M3AsDswAnAfDUPwGd+E8C3vhbALLAZwOpTHMC0Rx7At1sgwJTgIcB7hSPAoj4lwFxI
JsBWuifA3JAowJ5zKcArmCrAnK4rwPuCLMDSNy3AjeItwJeGLsBBgC/Ar3svwA==</AssayYData></Step><Step><CommonData><SampleLocation>12</SampleLocation><SampleID></SampleID><SampleGroup></SampleGroup><SampleInfo></SampleInfo><SampleRow>G</SampleRow><SamplePlate>1</SamplePlate><WellType>NEUTRALIZATION</WellType><Concentration>-1</Concentration><ConcentrationUnits>µg/ml</ConcentrationUnits><MolarConcentration>-1</MolarConcentration><MolarConcUnits>nM</MolarConcUnits><MolecularWeight>-1</MolecularWeight><Temperature>25</Temperature><StartTime>3574230</StartTime><AssayTime>5</AssayTime></CommonData><FlowRate>1000</FlowRate><StepType>KREGENERATION</StepType><StepName>Regeneration</StepName><StepStatus>OK</StepStatus><ActualTime>4.99907</ActualTime><CycleTime>0.2</CycleTime><AssayXData Points="25">8m88RSFzPEVUdjxFiHk8Rbt8PEXufzxFIYM8RVSGPEWIiTxFu4w8Re6PPEUhkzxFVJY8RYiZ
PEW7nDxF7p88RSGjPEVUpjxFiKk8RbusPEXurzxFIbM8RVS2PEWIuTxFu7w8RQ==</AssayXData><AssayYData Points="25">UnJWPx8EUj9/4lc/CUleP5zjYz8bdmc/1ItrP4TUbz9iMHE/uQ90P4iRdT96tXY/xAF6P12W
ez8IMn0/yo1+Pz2vfj/UtH8/lIaAP0sggT+a24E/gcaCP30Dgz82WYM/+VGDPw==</AssayYData></Step><Step><CommonData><SampleLocation>11</SampleLocation><SampleID></SampleID><SampleGroup></SampleGroup><SampleInfo></SampleInfo><SampleRow>G</SampleRow><SamplePlate>1</SamplePlate><WellType>REGENERATION</WellType><Concentration>-1</Concentration><ConcentrationUnits>µg/ml</ConcentrationUnits><MolarConcentration>-1</MolarConcentration><MolarConcUnits>nM</MolarConcUnits><MolecularWeight>-1</MolecularWeight><Temperature>25</Temperature><StartTime>3590466</StartTime><AssayTime>5</AssayTime></CommonData><FlowRate>1000</FlowRate><StepType>KREGENERATION</StepType><StepName>Regeneration</StepName><StepStatus>OK</StepStatus><ActualTime>5.00005</ActualTime><CycleTime>0.2</CycleTime><AssayXData Points="25">7r88RSHDPEVQxjxFiMk8RbvMPEXuzzxFIdM8RVTWPEWI2TxFu9w8RerfPEUh4zxFUOY8RYjp
PEW77DxF6u88RR3zPEVU9jxFiPk8Rbf8PEXu/zxFIQM9RVQGPUWICT1Fuww9RQ==</AssayXData><AssayYData Points="25">CH8RwAkGHMC05iDAxIwjwOZtJsB7TCjAfg8qwIJGK8A1lSzAnnstwNJWLsCJdS/Azk0wwNoZ
McDGYjHA5voxwGSYMsBxYzPAIP8zwMibNMCK2TTAwyw1wD6dNcC0+zXA/Tk2wA==</AssayYData></Step><Step><CommonData><SampleLocation>12</SampleLocation><SampleID></SampleID><SampleGroup></SampleGroup><SampleInfo></SampleInfo><SampleRow>G</SampleRow><SamplePlate>1</SamplePlate><WellType>NEUTRALIZATION</WellType><Concentration>-1</Concentration><ConcentrationUnits>µg/ml</ConcentrationUnits><MolarConcentration>-1</MolarConcentration><MolarConcUnits>nM</MolarConcUnits><MolecularWeight>-1</MolecularWeight><Temperature>25</Temperature><StartTime>3606652</StartTime><AssayTime>5</AssayTime></CommonData><FlowRate>1000</FlowRate><StepType>KREGENERATION</StepType><StepName>Regeneration</StepName><StepStatus>OK</StepStatus><ActualTime>5.00005</ActualTime><CycleTime>0.2</CycleTime><AssayXData Points="25">7g89RSETPUVUFj1FiBk9RbscPUXuHz1FISM9RVAmPUWIKT1Fuyw9Re4vPUVjMz1FVDY9RYg5
PUW7PD1F7j89RSFDPUVURj1FiEk9RbtMPUXuTz1FIVM9RVRWPUWIWT1Fu1w9RQ==</AssayXData><AssayYData Points="25">XE5VP6b0Tz//YVQ/D7VZP9RrYD+5DGQ/UCBnPyHwaj/dUG0/Ew9xP08Mcz/TFXU/oeF3P/TJ
eD+OO3s/T+R7P/adfD/qeH8/YKF/P1v0fz+IiIA/pumAP0YtgT+rzYE/gDqCPw==</AssayYData></Step><Step><CommonData><SampleLocation>11</SampleLocation><SampleID></SampleID><SampleGroup></SampleGroup><SampleInfo></SampleInfo><SampleRow>G</SampleRow><SamplePlate>1</SamplePlate><WellType>REGENERATION</WellType><Concentration>-1</Concentration><ConcentrationUnits>µg/ml</ConcentrationUnits><MolarConcentration>-1</MolarConcentration><MolarConcUnits>nM</MolarConcUnits><MolecularWeight>-1</MolecularWeight><Temperature>25</Temperature><StartTime>3622744</StartTime><AssayTime>5</AssayTime></CommonData><FlowRate>1000</FlowRate><StepType>KREGENERATION</StepType><StepName>Regeneration</StepName><StepStatus>OK</StepStatus><ActualTime>4.99907</ActualTime><CycleTime>0.2</CycleTime><AssayXData Points="25">7l89RR1jPUVQZj1FhGk9RbdsPUXqbz1FIXM9RVR2PUWIeT1Fu3w9Re5/PUUhgz1FVIY9RYiJ
PUW7jD1F7o89RR2TPUVQlj1FiJk9RbecPUXqnz1FIaM9RVCmPUWIqT1Ft6w9RQ==</AssayXData><AssayYData Points="25">D4MUwGtqHsCkBiPAEkcmwHSFKMDC9inACO4rwD4ALcCX8i3A7AkvwAfDL8CatDDAqpUxwOcM
MsAtxjLAxWEzwJTAM8BNVzTA3ck0wIMVNcDeazXANB02wA9iNsC2YzbAd8s2wA==</AssayYData></Step><Step><CommonData><SampleLocation>12</SampleLocation><SampleID></SampleID><SampleGroup></SampleGroup><SampleInfo></SampleInfo><SampleRow>G</SampleRow><SamplePlate>1</SamplePlate><WellType>NEUTRALIZATION</WellType><Concentration>-1</Concentration><ConcentrationUnits>µg/ml</ConcentrationUnits><MolarConcentration>-1</MolarConcentration><MolarConcUnits>nM</MolarConcUnits><MolecularWeight>-1</MolecularWeight><Temperature>25</Temperature><StartTime>3638834</StartTime><AssayTime>5</AssayTime></CommonData><FlowRate>1000</FlowRate><StepType>KREGENERATION</StepType><StepName>Regeneration</StepName><StepStatus>OK</StepStatus><ActualTime>4.99907</ActualTime><CycleTime>0.2</CycleTime><AssayXData Points="25">6q89RRmzPUVMtj1FgLk9Rbe8PUXmvz1FqMM9RUzGPUWAyT1Ft8w9RebPPUUZ0z1FTNY9RYDZ
PUWz3D1F5t89RRnjPUVM5j1FgOk9RbPsPUXm7z1FGfM9RUz2PUWA+T1Fs/w9RQ==</AssayXData><AssayYData Points="25">WuxaP851Vj+JWFw/H+5gPyALZz+w2Wo/loxuPwmQcj9L4nQ/P552P0D7eT9G8Ho/h4t8P7qr
fj/8FIA/mPuAP4YUgT+lsIE/Xj6CP8regj9MpYM/+WaEP9DohD8l8YQ/VmuFPw==</AssayYData></Step></KineticsData></ExperimentResults>
