# Supplementary material for: Functional development of a V3/glycan-specific broadly neutralizing antibody isolated from a case of HIV superinfection
Source: eLife. 2021 Jul 15;10:e68110. doi: 10.7554/eLife.68110 (PMC8376252; doi:10.7554/eLife.68110)
Supplement: Figure 2—source data 2. [file elife-68110-fig2-data2.zip › QA013.2 Dbl Ref_21.02.04/02.04.21/QA013.2 Lineage Replicates_21.02.04/210204_010.frd]

<?xml version="1.0" encoding="UTF-8" standalone="yes"?>
<ExperimentResults><ExperimentInfo Name="QA013.2 Lineage Replicates_21.02.04"><ExpDescription></ExpDescription><RTDVersion>2.0</RTDVersion><RunID>BA674985-94F7-42A7-A5A3-05A7B3DC47DF</RunID><ExperimentType>KINETICS</ExperimentType><ExperimentSubType>KBASIC</ExperimentSubType><StartDateTime>2021-02-04T15:31:35</StartDateTime><MachineName>886RGX1</MachineName><UserName>Labuser</UserName><LotNumber></LotNumber><PlateName>210204</PlateName><PlateName2></PlateName2><SensorName>B6</SensorName><SensorPlate>1</SensorPlate><SensorType>AHC (Anti-hIgG Fc Capture)</SensorType><SensorRole>LIGAND</SensorRole><SensorInfo></SensorInfo><WritingSW>DataAcquisition.exe 11.1.2.24</WritingSW><InstrumentType>OctetRED96</InstrumentType><InstrumentSerial>FB-50183</InstrumentSerial><InstrumentFW></InstrumentFW><IntegrationTime>3.3</IntegrationTime><DSPType>CPF</DSPType><DSPStitching>1</DSPStitching><HasManifest>1</HasManifest><InfoHash>1755733900</InfoHash></ExperimentInfo><AssayParamsInfo/><KineticsData><Step><CommonData><SampleLocation>1</SampleLocation><SampleID></SampleID><SampleGroup></SampleGroup><SampleInfo></SampleInfo><SampleRow>B</SampleRow><SamplePlate>1</SamplePlate><WellType>BUFFER</WellType><Concentration>-1</Concentration><ConcentrationUnits>µg/ml</ConcentrationUnits><MolarConcentration>-1</MolarConcentration><MolarConcUnits>nM</MolarConcUnits><MolecularWeight>-1</MolecularWeight><Temperature>25</Temperature><StartTime>3638834</StartTime><AssayTime>60</AssayTime></CommonData><FlowRate>1000</FlowRate><StepType>BASELINE</StepType><StepName>Baseline</StepName><StepStatus>OK</StepStatus><ActualTime>60</ActualTime><CycleTime>0.2</CycleTime><AssayXData Points="300">AAAAAKjGSz7NzMw+EFgZP0SLTD8AAIA/1XiZP28Ssz8IrMw/ZmbmPzvf/z9qvAxAN4kZQGZm
JkAzMzNAnu8/QM3MTEA3iVlABFZmQNEic0Ce739AZmaGQJzEjEAzM5NAaJGZQM/3n0A1XqZA
nMSsQAIrs0BokblAz/e/QGZmxkDNzMxAAivTQGiR2UAAAOBAyXbmQJzE7EAzM/NAmpn5QM/3
/0AbLwNBTmIGQYGVCUG0yAxBAAAQQRsvE0FmZhZBgZUZQbTIHEHn+x9BGy8jQWZmJkGamSlB
tMgsQef7L0EbLzNBZmY2QYGVOUG0yDxB5/s/QRsvQ0FmZkZBgZVJQbTITEHn+09BGy9TQU5i
VkGamVlBtMhcQef7X0EbL2NBTmJmQYGVaUG0yGxB5/tvQRsvc0FOYnZBmpl5QbTIfEHn+39B
jZeBQTMzg0HByoRBZmaGQfT9h0E5tIlBJzGLQcHKjEFaZI5BAACQQY2XkUEnMZNBzcyUQVpk
lkH0/ZdBjZeZQScxm0HNzJxBZmaeQQAAoEGNl6FBJzGjQcHKpEFaZKZB9P2nQY2XqUEnMatB
zcysQWZmrkEAALBBmpmxQScxs0HNzLRBWmS2QfT9t0GNl7lBMzO7QcHKvEFaZL5B9P2/QY2X
wUEnMcNBzczEQWZmxkH0/cdBjZfJQTMzy0HBysxBZmbOQfT9z0GNl9FBJzHTQcHK1EFaZNZB
DALYQY2X2UEnMdtBzczcQWZm3kEMAuBBjZfhQTMz40HNzORBWmTmQfT950GNl+lBPzXrQeXQ
7EFmZu5BAADwQY2X8UEzM/NBwcr0QWZm9kH0/fdBmpn5QTMz+0HNzPxBWmT+QfT9/0HNzABC
mpkBQmBlAkItMgNC+v4DQsfLBEKamQVCYGUGQjMzB0IAAAhCzcwIQpOYCUJmZgpCMzMLQgAA
DELNzAxCk5gNQmZmDkIzMw9CAAAQQs3MEEKamRFCZmYSQjMzE0IAABRCzcwUQpqZFUJmZhZC
MzMXQlYOGELNzBhCmpkZQmZmGkIzMxtCAAAcQs3MHEKamR1CZmYeQjMzH0IAACBCzcwgQpqZ
IUJmZiJCMzMjQgAAJELNzCRCmpklQmZmJkIzMydCAAAoQs3MKEKamSlCZmYqQjMzK0IAACxC
zcwsQpqZLUJmZi5CMzMvQgAAMELNzDBCmpkxQmZmMkIzMzNCAAA0Qs3MNEKamTVCZmY2QjMz
N0IAADhCzcw4QpqZOUJmZjpCMzM7QgAAPELNzDxCmpk9QhKDPkIzMz9CAABAQs3MQEKamUFC
ZmZCQjMzQ0IAAERCzcxEQpqZRUJmZkZCMzNHQgAASELNzEhCmplJQmZmSkIzM0tCAABMQsfL
TEKamU1CZmZOQjMzT0IAAFBCzcxQQpqZUUJmZlJCMzNTQgAAVELNzFRCmplVQmZmVkIzM1dC
AABYQs3MWEKTmFlCZmZaQjMzW0IAAFxCzcxcQqycXUJmZl5CMzNfQgAAYELHy2BCmplhQmZm
YkIzM2NCAABkQs3MZEKamWVCZmZmQjMzZ0IAAGhCx8toQpqZaUJmZmpCMzNrQvr+a0LNzGxC
mpltQmZmbkIzM29C</AssayXData><AssayYData Points="300">AAAAALHg9Ds+r+c7tvwZPDCegTwh7ko8ZZFKPCU0eDyrUC48QqYzPCmybDxgdlk8apqLPBmr
ajyZFlA8h5N+PBzBODwVUIY8QXeTPIZhKzyUkVY89bSFPGPQfTxHY2w81vxZPKAKijzKZpw8
LHKGPE2alzw5o4E8YO+MPNlQnjxwCoM8+KeAPFf2kjyAkqc8CEmhPPQTlzyg7lk85vuePOvh
RjxhNp48FsajPFHQfTy/0Zs83oZzPH9LhDwJ4ZM8RD+LPCC1izw133w8NP+yPFBwmjw0OoQ8
hex4PMbKjjydjos8UBiiPCBwhTw7q5E8ypmNPDQbiTxdapc82fuMPMSPjTzBrqk8zgnOPKFU
yTyGn4M8axOfPC2blDw1Mqg8hoywPLdWZTz3PLQ8+zS2PCEPsTxViaY8h8yGPB6BsTx6Op88
sbaSPKpdoTzq8Z08AqevPJ4cnTz5TMI8V/mjPEryszx8VKw8GWugPM65hDwy3JM8vHm4PHW7
oTxwFKY8QoejPCYhtzzz3608ObmRPAVTpTxOvYE8hGi9PJfnyDzqQpM8l422PC5GsjyngLA8
o6CnPI/rsDyGaZE8HSGvPBjarjybOpo8DdW0PFxXrTwlkbI8J8WsPGbArjzFLro8MfyePKEo
4TzEfJU8jGjIPGj1tjyiXs08tp/BPClRwDxstsc8sH3lPAesuTyrFNA8VFbXPDL0qzwgC648
ZAiePNdPqjzB7a88lbiyPBVlyzyIErQ8g/nUPON1pzzCSq88rFK8PO5LsjwWeJU8Aoa3PK7J
rDxetLU8Pe+qPFeYrDy04rU8tXPNPP8uvTx0jMI8pFGrPAtunjyEyrI8erCwPDRSrjy3Wq88
nxulPEALhTx99LQ8iGyiPOcGtTz0sLk85UysPG0EtDw2/nY8nnrDPK7gkTzyUag86yqpPJLr
0Dzfb7o8yqnGPFcAtjzBrLM89nmyPDPVvjzugZ08kEW8PGtGzDyDN608ZHyyPEQHxDzP1sE8
n/+1PDo7uDzY/NI8CIHCPFJruDw+aL48wVeYPEiF1TzSYM48O3S9PDQ96DzDo6U8GBLPPIyA
zTy5IMs8QWSsPBSZwDyFf7c8k3PbPMFT1DzA2NA8rVi/PLx4tjwlJc883lrTPLay9DyNecU8
OqjtPBCuujya6ts8rpHKPDDlzDwMeL08ZYu8PGutuTyl6+E8AAywPISj1jxMANw8Vii3PH+M
uDwRKdk8eZvDPPqi3jx6r+U8Sf7QPBsOzDzb5+w8CUnRPLyb4jxdB8E8kAbePK8L1DwL37o8
uo27PKTf2jweNsw8Ek/YPI9jrjzqu9s8VonbPAN8yjwIE888U1PrPBuzszwYqLY8sMHtPGw9
0DyTZe88peO/PAj1wTwxGr48Ie/ZPI90pDwjstw8hZ3YPGHWzDzDKsk8M2WoPCyUzjwD2L08
4dvqPJ7M3jwCksw8YAzSPBxPwzz5Cr48IAPyPCxExzxaC708bprEPEsx4zzFyOs87GHnPHaF
4TxKRuQ8DfasPFTG1zxGdsQ8BfvVPIw8zjwUINY87wPUPL2vwjwUa9g8thzlPFqE2zwLeb88
4JHMPIV8zzze4b88</AssayYData></Step><Step><CommonData><SampleLocation>11</SampleLocation><SampleID></SampleID><SampleGroup></SampleGroup><SampleInfo></SampleInfo><SampleRow>B</SampleRow><SamplePlate>1</SamplePlate><WellType>REGENERATION</WellType><Concentration>-1</Concentration><ConcentrationUnits>µg/ml</ConcentrationUnits><MolarConcentration>-1</MolarConcentration><MolarConcUnits>nM</MolarConcUnits><MolecularWeight>-1</MolecularWeight><Temperature>25</Temperature><StartTime>3764570</StartTime><AssayTime>5</AssayTime></CommonData><FlowRate>1000</FlowRate><StepType>KREGENERATION</StepType><StepName>Regeneration</StepName><StepStatus>OK</StepStatus><ActualTime>4.999</ActualTime><CycleTime>0.2</CycleTime><AssayXData Points="25">AABwQsfLcEKTmHFCYGVyQi0yc0IAAHRCzcx0QpqZdUJgZXZCOTR3QgAAeELNzHhCk5h5QmZm
ekIzM3tCAAB8Qs3MfEK4nn1CZmZ+Qi0yf0IAAIBC42WAQs3MgEIzM4FCFpmBQg==</AssayXData><AssayYData Points="25">91U1wMV2Q8AGUErAbR1PwOWTU8AkOVfAnxJawFZEXMCgY17AFzdgwL/vYcBLyGPA9BVlwBuq
ZsBI5WfACkJpwL1casAGkGvAax5swM8EbcCYI27AsBJvwPiMb8DedXDAG89wwA==</AssayYData></Step><Step><CommonData><SampleLocation>12</SampleLocation><SampleID></SampleID><SampleGroup></SampleGroup><SampleInfo></SampleInfo><SampleRow>B</SampleRow><SamplePlate>1</SamplePlate><WellType>NEUTRALIZATION</WellType><Concentration>-1</Concentration><ConcentrationUnits>µg/ml</ConcentrationUnits><MolarConcentration>-1</MolarConcentration><MolarConcUnits>nM</MolarConcUnits><MolecularWeight>-1</MolecularWeight><Temperature>25</Temperature><StartTime>3780655</StartTime><AssayTime>5</AssayTime></CommonData><FlowRate>1000</FlowRate><StepType>KREGENERATION</StepType><StepName>Regeneration</StepName><StepStatus>OK</StepStatus><ActualTime>5</ActualTime><CycleTime>0.2</CycleTime><AssayXData Points="25">fP+BQuJlgkJJzIJCrzKDQhaZg0J8/4NC4mWEQknMhEKvMoVCFpmFQnz/hULiZYZCScyGQq8y
h0IWmYdCfP+HQuJliEJJzIhCrzKJQhaZiUJ8/4lC4mWKQknMikKvMotCFpmLQg==</AssayXData><AssayYData Points="25">X3IAv/HE+b41a+q+zZrdvm6r0r7WWM++LS/FvuBZwL6K/b6+zpm4vvzitL5JPLC+PQCtvmys
qb5thqe+gc6lvvTior6V/6O+aN+evrsinr6gYZ6+sueZvgHDmb6E1Ja+BZSWvg==</AssayYData></Step><Step><CommonData><SampleLocation>11</SampleLocation><SampleID></SampleID><SampleGroup></SampleGroup><SampleInfo></SampleInfo><SampleRow>B</SampleRow><SamplePlate>1</SamplePlate><WellType>REGENERATION</WellType><Concentration>-1</Concentration><ConcentrationUnits>µg/ml</ConcentrationUnits><MolarConcentration>-1</MolarConcentration><MolarConcUnits>nM</MolarConcUnits><MolecularWeight>-1</MolecularWeight><Temperature>25</Temperature><StartTime>3796740</StartTime><AssayTime>5</AssayTime></CommonData><FlowRate>1000</FlowRate><StepType>KREGENERATION</StepType><StepName>Regeneration</StepName><StepStatus>OK</StepStatus><ActualTime>4.999</ActualTime><CycleTime>0.2</CycleTime><AssayXData Points="25">ff+LQmBljELHy4xCsDKNQheZjUJ9/41CYGWOQsfLjkItMo9CF5mPQvr+j0JgZZBCx8uQQi0y
kUKUmJFC+v6RQuNlkkJKzJJCLTKTQpSYk0J9/5NCYGWUQsfLlEItMpVCk5iVQg==</AssayXData><AssayYData Points="25">JzlUwA+KXsDRQGPACWZmwFZTaMBCUGrAhfVrwH86bcBwf27AWcZvwOWPcMB5onHAdx1ywFSw
csCahXPA5WB0wJbpdMDMLnXA3iJ2wP5QdsB1E3fA58F3wILpd8BsVXjAcqF4wA==</AssayYData></Step><Step><CommonData><SampleLocation>12</SampleLocation><SampleID></SampleID><SampleGroup></SampleGroup><SampleInfo></SampleInfo><SampleRow>B</SampleRow><SamplePlate>1</SamplePlate><WellType>NEUTRALIZATION</WellType><Concentration>-1</Concentration><ConcentrationUnits>µg/ml</ConcentrationUnits><MolarConcentration>-1</MolarConcentration><MolarConcUnits>nM</MolarConcUnits><MolecularWeight>-1</MolecularWeight><Temperature>25</Temperature><StartTime>3812869</StartTime><AssayTime>5</AssayTime></CommonData><FlowRate>1000</FlowRate><StepType>KREGENERATION</StepType><StepName>Regeneration</StepName><StepStatus>OK</StepStatus><ActualTime>5</ActualTime><CycleTime>0.2</CycleTime><AssayXData Points="25">+f6VQl9llkLGy5ZCLDKXQpOYl0L5/pdCX2WYQsbLmEIsMplCk5iZQvn+mUJfZZpCxsuaQiwy
m0KTmJtC+f6bQl9lnELGy5xCLDKdQpOYnUL5/p1CX2WeQsbLnkIsMp9Ck5ifQg==</AssayXData><AssayYData Points="25">SLUAv0Gf+L7Dnuu+CD7cvpU91b5NV9C+C4zHvsS1wr4vjby+fJO6vvFBtb5uIrW+cNWwvmk7
r75UA6u+dcSpvrMzp75/oqW+sY6ivn9Aor45rp++wNqbvnA0nb7v/Ji+4Qiavg==</AssayYData></Step><Step><CommonData><SampleLocation>11</SampleLocation><SampleID></SampleID><SampleGroup></SampleGroup><SampleInfo></SampleInfo><SampleRow>B</SampleRow><SamplePlate>1</SamplePlate><WellType>REGENERATION</WellType><Concentration>-1</Concentration><ConcentrationUnits>µg/ml</ConcentrationUnits><MolarConcentration>-1</MolarConcentration><MolarConcUnits>nM</MolarConcUnits><MolecularWeight>-1</MolecularWeight><Temperature>25</Temperature><StartTime>3828944</StartTime><AssayTime>5</AssayTime></CommonData><FlowRate>1000</FlowRate><StepType>KREGENERATION</StepType><StepName>Regeneration</StepName><StepStatus>OK</StepStatus><ActualTime>4.999</ActualTime><CycleTime>0.2</CycleTime><AssayXData Points="25">+v6fQuJloEJEy6BCLDKhQhCYoUL6/qFCYGWiQt7PokIsMqNClJijQnb+o0LcZKRCxsukQiwy
pUKUmKVC+v6lQmBlpkLGy6ZCLDKnQhCYp0J2/qdCYGWoQkTLqEIsMqlCEJipQg==</AssayXData><AssayYData Points="25">9sBVwNmiYcAvwmbAgZtpwO6Oa8CJQG3AS7VuwKEccMA5YnHAN8dxwM/zcsDk73PA2nR0wAXN
dMCPlHXAPkV2wBIBd8BvEXfA6QJ4wNxNeMBnxnjAyhV5wGtmecBD03nA4St6wA==</AssayYData></Step><Step><CommonData><SampleLocation>12</SampleLocation><SampleID></SampleID><SampleGroup></SampleGroup><SampleInfo></SampleInfo><SampleRow>B</SampleRow><SamplePlate>1</SamplePlate><WellType>NEUTRALIZATION</WellType><Concentration>-1</Concentration><ConcentrationUnits>µg/ml</ConcentrationUnits><MolarConcentration>-1</MolarConcentration><MolarConcUnits>nM</MolarConcUnits><MolecularWeight>-1</MolecularWeight><Temperature>25</Temperature><StartTime>3845047</StartTime><AssayTime>5</AssayTime></CommonData><FlowRate>1000</FlowRate><StepType>KREGENERATION</StepType><StepName>Regeneration</StepName><StepStatus>OK</StepStatus><ActualTime>4.999</ActualTime><CycleTime>0.2</CycleTime><AssayXData Points="25">dv6pQllkqkJDy6pCqTGrQhCYq0J2/qtC3GSsQsDKrEKpMa1CEJitQnb+rUJZZK5CQ8uuQiYx
r0KNl69C8/2vQtxksELAyrBCqTGxQhCYsUKtB7JCWWSyQkPLskKpMbNCjJezQg==</AssayXData><AssayYData Points="25">WA37vpdS9L5G4OW+AVDZvt6tz77o2ci+Bqi/vv2Xu74ifba+V9+yvj2crr7BsKu+7Wuovj1c
p77fpKG+hjmfvpqfnr6p1Zq+zU+avk1cmb7USJe+7wCWvrzakr46g5K+lhOSvg==</AssayYData></Step><Step><CommonData><SampleLocation>1</SampleLocation><SampleID></SampleID><SampleGroup></SampleGroup><SampleInfo></SampleInfo><SampleRow>B</SampleRow><SamplePlate>1</SamplePlate><WellType>BUFFER</WellType><Concentration>-1</Concentration><ConcentrationUnits>µg/ml</ConcentrationUnits><MolarConcentration>-1</MolarConcentration><MolarConcUnits>nM</MolarConcUnits><MolecularWeight>-1</MolecularWeight><Temperature>25</Temperature><StartTime>3859916</StartTime><AssayTime>60</AssayTime></CommonData><FlowRate>1000</FlowRate><StepType>BASELINE</StepType><StepName>Baseline</StepName><StepStatus>OK</StepStatus><ActualTime>60</ActualTime><CycleTime>0.2</CycleTime><AssayXData Points="300">8v2zQlhktEI8yrRCojC1QoyXtUJv/bVCWGS2Qr/KtkKiMLdCjJe3Qm/9t0LVY7hCv8q4QqIw
uUIJl7lC8v25QlhkukK/yrpCJTG7QoyXu0Ly/btCWGS8Qr/KvEIlMb1CCJe9QvL9vUJYZL5C
PMq+QqIwv0IIl79C8v2/QtVjwEK/ysBCojDBQoyXwULy/cFCWGTCQkLLwkIlMcNCjJfDQvL9
w0LVY8RCPMrEQiUxxUKMl8VC8v3FQlhkxkK/ysZCojDHQoyXx0Ly/cdCWGTIQr/KyEIlMclC
jJfJQvL9yUJYZMpCv8rKQiUxy0KMl8tCb/3LQlhkzEI8ysxCJTHNQgiXzULy/c1CWGTOQjzK
zkIlMc9CjJfPQvj+z0LVY9BCv8rQQiUx0UKMl9FCb/3RQlhk0kK/ytJCojDTQoyX00Ly/dNC
WGTUQr/K1EKiMNVCCJfVQvL91UJYZNZCv8rWQqIw10KMl9dC8v3XQtVj2EI8ythCJTHZQoyX
2ULy/dlC1WPaQjzK2kIlMdtCjJfbQvL920JYZNxCPMrcQiUx3UIIl91C8v3dQlhk3kK/yt5C
ojDfQgiX30Ly/d9CWGTgQr/K4EIlMeFCCJfhQvL94ULVY+JCPMriQiUx40KMl+NC8v3jQlhk
5EK/yuRCojDlQoyX5ULy/eVCWGTmQjzK5kIlMedCCJfnQvL950JYZOhCPMroQiUx6UKMl+lC
8v3pQtVj6kK/yupCojDrQoyX60Ly/etCWGTsQr/K7EKiMO1CCJftQvL97UJYZO5Cv8ruQiUx
70IIl+9C8v3vQlhk8EI8yvBCojDxQoyX8ULy/fFCWGTyQr/K8kIlMfNCjJfzQvL980LWY/RC
v8r0QqIw9UKMl/VCb/31Qlhk9kK/yvZCojD3QoyX90Jv/fdCWGT4QjzK+EKiMPlCjJf5QvL9
+UJYZPpCPMr6QiUx+0IIl/tC8v37QtZj/EK/yvxCojD9QgiX/UJv/f1C1mP+Qr/K/kKiMP9C
jJf/QvL9/0LrMQBDX2UAQ1GYAEOEywBDt/4AQ+sxAUNfZQFDk5gBQ8bLAUP5/gFDLDICQ19l
AkOTmAJDhMsCQ/n+AkPrMQNDX2UDQ5OYA0OEywNDt/4DQywyBEMeZQRDk5gEQ4TLBEO3/gRD
6zEFQ19lBUNRmAVDxssFQ7f+BUMsMgZDX2UGQ5OYBkPGywZDt/4GQ+sxB0MeZQdDUZgHQ8bL
B0O3/gdD6zEIQx5lCEOTmAhDhMsIQ7f+CEPrMQlDHmUJQ5OYCUOEywlD+f4JQ+sxCkNfZQpD
UZgKQ8bLCkP5/gpDejQLQ19lC0OTmAtDhMsLQ/n+C0MsMgxDHmUMQ1GYDEOEywxDygENQywy
DUMeZQ1DUZgNQ8bLDUO3/g1D6zEOQx5lDkOTmA5DhMsOQ7f+DkPrMQ9DHmUPQ1GYD0PGyw9D
t/4PQywyEENfZRBDk5gQQ8bLEEP5/hBD6zERQ19lEUOTmBFDhMsRQ7f+EUPrMRJDHmUSQ1GY
EkOEyxJD+f4SQywyE0NfZRNDk5gTQ4TLE0O3/hNDLDIUQx5lFENRmBRDbtIUQ/n+FEMsMhVD
HmUVQ1GYFUPGyxVD</AssayXData><AssayYData Points="300">RSGGvrNfhL5hpoG+bKWCvre2fr5q0YC+FbR9vvwRf75+QHq+7wp8vlZVer4iXnu+cNN4vn+5
db7BkHK+SvBzvrjXcL69uHe+j/NzvuVRc77GlHC+09psvmAFbr5tv2q+Uk5rvjX8a74ot22+
IXxpvoWPaL559Gm+WXVjvgvhYr7BuWS+ovtjvqIgZ77A2mC+IyZpvl+2Y75Xv2G+6Epgvvdp
XL6oFV2+SuJcvnjoXL4kRV++cdZevsCIWr4RI1u+MdFcvqJyVr5LeFe++mZcvjPeWb7mIFm+
yA1WvtyIVb46BFm+G4Ravg3pVr4nj1O+iaNVvi9HWL7gj1C+r/FSvtyQWb5dq1G+w45XvhaP
Ur4ojFG+oqNMvt8TTb6WpVC+nnRPvqbYTb7Jtk++yrNNvorWTr5rYk6+bc9MvnxQR74NQ0q+
KvNJvr0wSL7nkkm+qJpEvhdAS75IEUy+iFZJvjDxQ74bvUK+lNVGvilySL5wJkW+j2lEvs9j
Qr46bEa+0gtEvhCcQb4Rzz++ux9Fvt/xQ741OES+OfJBvpiHQb7wbj2+nuQ/vg6eP76xIz++
Rw5BvhRzP779tzu+rWo+vnhdPL4bKT++xd85voR0OL6yET2+7w87vvg+Nr7elz2+9AU8vs0c
Pr7Jjjq+KBI7vqfrOL5i0Tm+SWc1vpRnOL5kYDi+dQI2vmxKOb5XUTa+AQA1vhuOOb7tTTW+
6TM3vtx+NL4nIzK+lgc4vvQcN75ONDS+BHI3vqqlOL5xLTO+b741vtjzNL4wwTa+dr0yvubv
L74pPC++W3UtvjRzMb5qFy6+jwoyvpeKLL7xdzC+n68sviDWMr7yhDG+bPovvsyzKr5RvS2+
hwIyvv++NL6Cbi2+4uItvtzjLL7ohSq+iLkpvlBSNb63bSu+Sl4tvluYLL4fKym+wAcqvp4V
ML5jLSi+2D8qvo8QKL7h8SW+sNIqvveDJb4oWya+n5oovpIUKr4tBym+hPImvrmaKr7+dSe+
1CwjvvH9J757GSq+xSspvqYnKr4j6Sa+jhUpvmaRHr67nSS+r28jvo3xI75PfyK+6Y4ivn0b
Jr7sAyi+kUkkvp5CIL6IvCW+aRskvg+cIr4mNye+fXohvjoSIL7oGh++5asdvisuI74wyiG+
7PQlvq5ZJL567h++UAkfvqKMH74N0x6+eAUavu2sIr7rbxi+DfAcvs2HH76OIiC+IuQdvs8z
G76XNyG+m7wbvkZBIL7V2Rq+5lMbvqGOHb6s8By+5L8bvrniHL5ohR2+I0cevktfG7514Ry+
CfEbvuTNGr5Hhhm+JtgbvpdXHb6jFxi+DLsevj3wHL6WWBq+JI8bvuYFHb7WXRi+j5EXvlCT
F76z2Bm+G4wWvsKlFb5Hnhq+yhgYvh1nFb4qgBa+M3MUvi9uGb7z/Be+84wXvqfIF76vpxW+
pVQXvr+6FL4/WRi+dbAUvqZPGL4XIBa+V/kWvo/OE76MbBG+XXcSviyqEb4NiBi+4bwXvm6m
Fb4viBG+2loVvjHhE74Dhw++YjwUvjP9GL6OXw2+HnEPvl3pD74IbA6+IXsMvhXlFb5q5g6+
8RINvnQfDr5djw6+</AssayYData></Step><Step><CommonData><SampleLocation>1</SampleLocation><SampleID></SampleID><SampleGroup></SampleGroup><SampleInfo></SampleInfo><SampleRow>B</SampleRow><SamplePlate>1</SamplePlate><WellType>BUFFER</WellType><Concentration>-1</Concentration><ConcentrationUnits>µg/ml</ConcentrationUnits><MolarConcentration>-1</MolarConcentration><MolarConcUnits>nM</MolarConcUnits><MolecularWeight>-1</MolecularWeight><Temperature>25</Temperature><StartTime>3920788</StartTime><AssayTime>80</AssayTime></CommonData><FlowRate>600</FlowRate><StepType>LOADING</StepType><StepName>Loading</StepName><StepStatus>OK</StepStatus><ActualTime>79.999</ActualTime><CycleTime>0.2</CycleTime><AssayXData Points="400">+f4VQ+sxFkNfZRZDk5gWQ4TLFkP5/hZDLDIXQ19lF0OTmBdDxssXQ/n+F0MsMhhDX2UYQ5OY
GEPGyxhD+f4YQywyGUNfZRlDUZgZQ8bLGUO3/hlD6zEaQ19lGkOTmBpDhMsaQ/n+GkMsMhtD
X2UbQ1GYG0PGyxtDt/4bQywyHENfZRxDk5gcQ4TLHEO3/hxDLDIdQ19lHUNRmB1DxssdQ/n+
HUMsMh5DX2UeQ9SYHkPGyx5D+f4eQywyH0NfZR9DUZgfQ4TLH0P5/h9DLDIgQ19lIEOTmCBD
hMsgQ/n+IEPrMSFDX2UhQ5OYIUOEyyFD+f4hQywyIkMeZSJDUZgiQ8bLIkP5/iJDrzIjQx5l
I0OTmCNDhMsjQ7f+I0PrMSRDX2UkQ5OYJEPGyyRD+f4kQywyJUNfZSVDk5glQ4TLJUO3/iVD
LDImQ19lJkNRmCZDxssmQ/n+JkPrMSdDX2UnQ1GYJ0PGyydD+f4nQywyKENfZShDk5goQ4TL
KEO3/ihDLDIpQ19lKUNRmClDhMspQ7f+KUPrMSpDX2UqQ5OYKkPGyypDt/4qQ+sxK0NfZStD
UZgrQ8bLK0P5/itDLDIsQ19lLENRmCxDxsssQ/n+LEPrMS1DbGctQ1GYLUOEyy1D+f4tQywy
LkNfZS5Dk5guQ8bLLkO3/i5D6zEvQ19lL0NRmC9DhMsvQ/n+L0MsMjBDX2UwQ5OYMEPGyzBD
+f4wQywyMUMeZTFDk5gxQ4TLMUO3/jFD6zEyQx5lMkNXmTJDxssyQ/n+MkMsMjNDX2UzQ5OY
M0OEyzND+f4zQ+sxNENfZTRDk5g0Q8bLNEP5/jRD6zE1Q19lNUNRmDVDhMs1Q/n+NUMsMjZD
X2U2Q1GYNkOEyzZD+f42Q+sxN0NfZTdDUZg3Q4TLN0O3/jdDLDI4Q19lOEOTmDhDxss4Q7f+
OEMsMjlDHmU5Q5OYOUOEyzlDt/45Q+sxOkNfZTpDk5g6Q8bLOkO3/jpDLDI7Qx5lO0OTmDtD
hMs7Q7f+O0PrMTxDHmU8Q1GYPEPGyzxDt/48Q+sxPUNfZT1Dk5g9Q8bLPUP5/j1D6zE+Qx5l
PkNRmD5DhMs+Q/n+PkMsMj9DHmU/Q5OYP0PGyz9Dt/4/Q+sxQEMeZUBDk5hAQ8bLQEO3/kBD
6zFBQx5lQUNRmEFDxstBQ/n+QUMsMkJDHmVCQ1GYQkPGy0JDt/5CQywyQ0MeZUNDUZhDQ8bL
Q0O3/kND6zFEQx5lRENRmERDxstEQ7f+REPrMUVDX2VFQ1GYRUOEy0VDt/5FQ+sxRkNfZUZD
k5hGQ8bLRkP5/kZDLDJHQxNuR0NXmUdDhMtHQ7f+R0PrMUhDHmVIQ1GYSEOEy0hD+f5IQywy
SUNfZUlDUZhJQ4TLSUO3/klD6zFKQx5lSkOTmEpDhMtKQ7f+SkPrMUtDHmVLQ1GYS0PGy0tD
+f5LQywyTEMeZUxDUZhMQ4TLTEP5/kxDLDJNQ19lTUOTmE1DxstNQ7f+TUPrMU5DX2VOQ1GY
TkPGy05Dt/5OQ+sxT0NfZU9DUZhPQ4TLT0O3/k9D6zFQQ19lUENRmFBDxstQQ7f+UEPrMVFD
X2VRQ1GYUUMTzlFD+f5RQ+sxUkMeZVJDUZhSQ4TLUkP5/lJD6zFTQx5lU0NRmFNDhMtTQ/n+
U0PrMVRDX2VUQ5OYVEOEy1RDt/5UQ+sxVUMeZVVDk5hVQ4TLVUO3/lVD6zFWQ19lVkNRmFZD
hctWQ7f+VkPrMVdDHmVXQ5OYV0OFy1dD+f5XQ+sxWEMeZVhDUZhYQ8bLWEO3/lhD6zFZQx5l
WUNRmFlDhctZQ7f+WUMsMlpDHmVaQ1GYWkOFy1pDt/5aQ+sxW0NfZVtDq5xbQ8bLW0O3/ltD
6zFcQx5lXENRmFxDhctcQ7f+XEPrMV1DX2VdQ1GYXUOFy11Dt/5dQ+sxXkNfZV5DUZheQ8bL
XkO3/l5D6zFfQx5lX0NRmF9DhctfQ/n+X0PrMWBDX2VgQ1GYYEOFy2BDt/5gQ+sxYUNfZWFD
k5hhQ8bLYUO3/mFDLDJiQx5lYkNRmGJDxstiQ7f+YkPrMWNDX2VjQ1GYY0OFy2ND+f5jQ+sx
ZEMeZWRDUZhkQ4XLZEO3/mRD6zFlQx5lZUNRmGVDhctlQw==</AssayXData><AssayYData Points="400">hQEQvpzlEL54gxK+0vkQvl9TFb5bMxC+mZAMvkfyEL4L9Q++3AMMvr/3Db545Au++gMQvpZr
C746xRC+OlsQvu/GDL5GQxC+K40OvtjVCb5Ykgq+u5gMvvDlCb5SAgu+VkkJvq4SDr7iEgq+
5vcKvopwDr7KYwu+XXEIvlr/C76kwAW+7a8Jvg25Cr7qSg2+7E8JvtLDDr58/Au+vlILvgS2
C74vqQq+0sYLvpYMDL6stAq+p08KvjPQCb6EWAi+BMEIvpirDb59zgi+OxELvjDbBb7L4wm+
dsoJvu2iB77bjgu+Tr0MvpSOCr6MTQm+vNcEvlD8B75AdAa+xDUIvqAlCL4D4gi+Z1MFvpNb
Br6e5QW+2k8CvvBJBr5HsAO+IQcGvvRcBL7FSgm+d/IGvqcKCb42GAm+lpsIvoISBL63DQS+
vCgFviWsBr67PQO+3p8BvuaGCL6YJgW+wLcCvvC1CL7nxwO+8MoCvoyICL7TpgW+2Pn/vTMU
/r3Z6wS+DWkDvks0AL7dAAa+aoQEvlXt+r2LOAO+sDcCvskSA74ZSQS+Qy4AvjjCAb7S2AW+
8k0BvjTWAb6oQgG+M4IAvhORAr4OMf69va4CvodV/70zXf+9dzH9vQDRAr47CgS+miUAvrjQ
Ab6tUf+98xMAvijv+73iK/29d5r2vYtD/r0IP/+9398Bvv44AL5MIAG+iugDvm9b/b38Qfm9
EZH7vdtZ+r3DV/y9EP34vfq89r2jhgK+sDD5vW9GAL431Pi90s8Cvksx+b3bhQC+zlL8vT0G
/r1vifq9aV0AvlJl/L04sPW9B+r1vYNc+70nzv29CZ71vdyV870S5Pi9jfH8vU3W+r2Ql/u9
uvn0vTnE8L13s/u9tcb3vbLV/L23Gfy9XSb6vTd1+r1ydve9bc7yvce5/r1+rvS9XJntvTFs
9b3IrPS9JP33vQDU+L14Z/e9gyD1vZIZ8r32o++9Ycv8vRCe7b1FqvO99Nn7ve0T9r03MOy9
QoT3vUm7673I3+m9P7/vvTrv+r2WS/O9BHLxvVJq572wGe29VHPuvdar9L3vAPC9tNHyvcQf
7703kuG9gb/svTx8671hi/C9gvjxvYFt771Xbuy9wHfyvY0/7b3FV/e9zKfevWv24728BfK9
kx7tve/X7b2FHfG91PTmvcoh8b20yeu98DLsvSAP6L3JDe69EMDyvSam6b2YqOa9mcnwvY9A
771ixey953TnvR3h672lO+S9aIfmvcUR7L0/S/S9vi3ova8N7r1Feea9x97lvcx66L2U6OK9
Lhjdvbgc6725a+O91RLivVkg471xgeW9YrPkvQva5r3Tnui9cEfqvfCg370y6+O9vvDivSkk
8r2WMOe9RPPpvTui4r0YaOC9fejnvRQG6L235t+94lPfvUN6470Shum971LqvWDM7b1HxN69
TWrkvQPF6r1+deO95SThvUP54r2IV+K9aQ/pvQTK3b1ppuG91SDevdI51b1NG929IsvdvZLE
2b2i7ty9udTcvW3W1r2HnuK9537kvcNo6r1JGN29DYbdvapy2L1ouNm97unevfMl373q+OO9
lJbgvewx3L0iSN+9F8TfvaE22r2ChtO96dvcvfwD4b3hctW9XCPdvcML370Qgty9/7jgvbxO
5b1SleG9+O7bvVHt3L2THde9o1nevQso4r29TdK93NzMvXME170Idde94O/UvX4c3L1suNO9
qhPZvXR52b2qj929cUzcvUR52L0wuta9Z0HbvRlQ2L1nyti9sP/YvZOS0L1xJNO9jaXgvfC6
173659W92B3bvah6zb1nM9G9aFrJvfjK3b29T9u9nHrbvUCy1b3KZNm9OfjQvYGE0b2eA9q9
q6TRvZ/F2r3jQd29T6bVvQ01zb28MtS9vmDavZ4Fzr1y1da9CEHOvaMT1r2We9i97p3Xvdsc
y70at8q99OXRvdYA0r10w9C9r1/Vvccw0r1bhtK9utXRvVGu273Yh8696zbQvdQP072xiNG9
3DjNvW2Bxb2YQdS9ObvNvW722L1u3M29yE/UvRKh072iHNe9MofUvTCHyb0mpM69cLfOvSsi
w72wks69O13Mvc91zb1XyNC9u6zQvTERyr0Ces69SVnQvQ==</AssayYData></Step><Step><CommonData><SampleLocation>1</SampleLocation><SampleID></SampleID><SampleGroup></SampleGroup><SampleInfo></SampleInfo><SampleRow>B</SampleRow><SamplePlate>1</SamplePlate><WellType>BUFFER</WellType><Concentration>-1</Concentration><ConcentrationUnits>µg/ml</ConcentrationUnits><MolarConcentration>-1</MolarConcentration><MolarConcUnits>nM</MolarConcUnits><MolecularWeight>-1</MolecularWeight><Temperature>25</Temperature><StartTime>4001801</StartTime><AssayTime>60</AssayTime></CommonData><FlowRate>1000</FlowRate><StepType>BASELINE</StepType><StepName>Baseline</StepName><StepStatus>OK</StepStatus><ActualTime>60</ActualTime><CycleTime>0.2</CycleTime><AssayXData Points="300">uf5lQ+wxZkNnZmZDEZhmQ4bLZkO5/mZDLjJnQx9lZ0NTmGdDhstnQ7n+Z0PsMWhDH2VoQxGY
aEOGy2hDuf5oQ+wxaUMfZWlDU5hpQ4bLaUN3/mlDqzFqQx9lakNTmGpDRMtqQ7n+akOrMWtD
H2VrQxGYa0OGy2tDuf5rQ+wxbEPeZGxDEZhsQ4bLbEO5/mxDqzFtQ95kbUNTmG1DhsttQ7n+
bUPsMW5DH2VuQ2ucbkOGy25Dd/5uQ+wxb0PeZG9DU5hvQ4bLb0O5/m9DqzFwQx9lcEMRmHBD
hstwQ3f+cEOrMXFDH2VxQxGYcUNEy3FDuf5xQ+wxckPeZHJDWZlyQ4bLckO5/nJDqzFzQx9l
c0MRmHNDRMtzQ7n+c0OrMXRDH2V0Q1OYdENEy3RDd/50Q+wxdUMfZXVDEZh1Q0TLdUO5/nVD
7DF2Q95kdkMRmHZDRMt2Q7n+dkOrMXdDH2V3QxGYd0OSzXdDeP53Q6sxeEPeZHhDU5h4Q0TL
eEO5/nhD7DF5Q2dmeUNTmHlDRMt5Q7n+eUOrMXpDH2V6QxGYekNEy3pDuf56Q+wxe0PeZHtD
EZh7Q4bLe0N4/ntD7DF8Q95kfEMRmHxDhst8Q7n+fEOrMX1DH2V9QxGYfUNEy31DeP59Q6sx
fkMfZX5DEZh+Q0TLfkO5/n5D7DF/Qx9lf0NTmH9Dhst/Q3j+f0P2GIBDOjSAQwlMgEOiZYBD
XX+AQ9WYgENvsoBDKcyAQ6LlgEM8/4BD1RiBQ5AygUMJTIFDw2WBQ11/gUPVmIFDkLKBQ0rM
gUPD5YFDPP+BQ/YYgkOQMoJDCUyCQ6JlgkM8f4JD9piCQ2+ygkOszIJDouWCQ13/gkPVGIND
bzKDQylMg0PDZYNDXX+DQ9WYg0OQsoNDCcyDQ6Llg0M8/4ND1RiEQ5AyhEMJTIRDw2WEQzx/
hEP2mIRDb7KEQynMhEOi5YRDJwGFQ9UYhUNvMoVDKUyFQ6JlhUM8f4VD1ZiFQ2+yhUMJzIVD
w+WFQzz/hUPVGIZDbzKGQylMhkPDZYZDXX+GQ9WYhkNvsoZDCcyGQ8PlhkM8/4ZD9hiHQ28y
h0MJTIdDw2WHQzx/h0PVmIdDb7KHQwnMh0Oi5YdDXf+HQ/YYiENvMohDCUyIQ8NliEM8f4hD
1ZiIQ5CyiEMJzIhDw+WIQzz/iEP2GIlDkDKJQ2tMiUOiZYlDXX+JQ/aYiUNvsolDCcyJQ6Ll
iUM8/4lD1RiKQ5AyikMJTIpDomWKQ11/ikNYmYpDkLKKQwnMikOi5YpDnv+KQ/YYi0NvMotD
KUyLQ8Nli0Ndf4tD1ZiLQ2+yi0MJzItDw+WLQ13/i0P2GIxDbzKMQylMjEOiZYxDXX+MQ9WY
jEOQsoxDjMyMQ6LljEM8/4xD1RiNQ28yjUMJTI1Dw2WNQzx/jUPVmI1Db7KNQynMjUOi5Y1D
PP+NQ9UYjkNvMo5DKUyOQ8NljkOef45D1ZiOQ2+yjkMJzI5DouWOQ33/jkPVGI9DbzKPQwlM
j0PDZY9DXX+PQ9WYj0Nvso9DCcyPQ6Llj0M8/49D1RiQQ28ykEMJTJBDomWQQzx/kEP2mJBD
b7KQQynMkEPD5ZBD</AssayXData><AssayYData Points="300">g9vGvSd0zb1TV8K93G7HvSlWxL3Xdca9bAnJvTU8yr3k3si94GbFvcf+0L2dM829ijq+vRNw
wr0IsMm9q13CvRqZzr3uecW9993Jvejrx70AxcW9QRrHve7o0L0cWcG9ueS8vYfZy73D0sy9
OE7BvVQ5y73+q8e9N3bBvZidxL3u8M291k/SvW8NwL1jgsS9OX3EvXYTyL1NZcW9Cw/EvZbz
zb3xIcq984vBvS/wxr0MucW9KSnHvdKTwL2ihMS9O1HGvcOzwL1xJMm9jm7HvQhmzL23gr69
Xc3LvZPQw70iVsG9fETCvRB7sr3+oMK9czvCvQZrwr1GN8i9/TTFvThaxr2u7se9S1nBvewy
uL2X18S91DS7vWzdv72EasK9fdTDvcidu72qq8C95F+7vQ2cv72Li8C9eCS8vRR7yr1gksK9
9rzCvUvewb0A6769r+K4vWLGv73g9sa9A4XEvSFFv70ob8K9EOHAvRegur25sLu9SLe/vX1e
vL0UMrq9WLrEvX9ewb0+ILu9lQSwvdgWvb3Xobi9VQ28vVANvb2wR7S9fqS8vY41u73Jx7W9
bHe6vS8kwb2nUcG9p723vecUvb2J6rm9rz3AvTeDvr01er+9seG8vXKItL3frLu9xEy2vXmw
v710Jrq9Cgy1vbQuuL1DfLi9G+GzvYHXur2eoby9Tzyzvf8Rs71fqb29DQC9vbQ1s70mRbe9
cYa0vZlfub1fvLS9A0m2vRK/vb3jDb69KdS9vVK6uL2XD7m9WJO1vXFqt72H+qu9Rtewva7H
t73W2rC9csWtvVlnsL3adLW92Oa4vZk4uL2NqLO9cKmtvbofrb1fIrS9M7WwvS5Ctr1BCrK9
sVu0vVSvsr3kyq69CLyvvTcRtr2Oy7q93PCvvdhIsr092bS97G+1vXvQvb3/3rK9gdGvva0l
sL0stbC912imvdh9rr0owr690RiwvUYQsL3dmam9vZysvUMItr3dEbi9oMy5vbqksb1Sjq69
4mGxvSdqqb3OCbW9FGOzvaWqtr3jzrG9uNKyvWFosr3OELq9jjCovRg3rL1cObC9fK2uva0l
r73Lq7e9GISzve0cqr0TJqu9J7WrvRO9qr3jSbS9ERyvvfrfrb3F4bK92CuuvRzxrr3olaq9
IYyovRYhq71ko6m9qBOovWG7sL0zEam9HHGyvT2ypb25taq9eCWrvewztL3ECqy95ZS0vQ8v
pb3awKm9lSelvcADsL2Rgqq9qg6qvQ14rb13lZ+9sNimvXGGqr3I5qW94kumvdRdpL1rO6e9
Ie+svfh4or1FYKO98L+nvQ9pn725qKO9AqOnveoUqr0KO6m9leSevSLUrr2y96q9P9KovbLC
rL3A+qK9cx+ovXKUob1N3Ky9Goeqvfcmor3Vmay9zHSpvTO4rL1yt7O9VyujvQLYpb37YrC9
4D2kvXUvp71uD6m9LieovUO8pL125ai93velvczHob3tDaW9VY6pvTUAo72Cs6W91GGmvd2h
or1l7qq9kyqmvd79pL2Kfqy9qmutvTtem70qzqG9WUeovQUlpL0+bqK9LoKhvcxoqL2QiqS9
MQ+dvciMpr12Ram9</AssayYData></Step><Step><CommonData><SampleLocation>8</SampleLocation><SampleID>BG505.W6.C2 gp120</SampleID><SampleGroup></SampleGroup><SampleInfo></SampleInfo><SampleRow>B</SampleRow><SamplePlate>1</SamplePlate><WellType>KSAMPLE</WellType><Concentration>-1</Concentration><ConcentrationUnits>µg/ml</ConcentrationUnits><MolarConcentration>1000</MolarConcentration><MolarConcUnits>nM</MolarConcUnits><MolecularWeight>-1</MolecularWeight><Temperature>25</Temperature><StartTime>4069892</StartTime><AssayTime>180</AssayTime></CommonData><FlowRate>600</FlowRate><StepType>ASSOC</StepType><StepName>Association</StepName><StepStatus>OK</StepStatus><ActualTime>179.999</ActualTime><CycleTime>0.2</CycleTime><AssayXData Points="900">XP+QQ9UYkUOPMpFDCEyRQ8JlkUM7f5FD1ZiRQ4+ykUMpzJFDwuWRQzv/kUP2GJJDbjKSQylM
kkOiZZJDXH+SQ9WYkkNuspJDCMySQ6LlkkM7/5JD9hiTQ24yk0MpTJNDomWTQzt/k0P2mJND
brKTQwjMk0Oi5ZNDO/+TQ/YYlENuMpRDCEyUQ6JllEM7f5RD1ZiUQ4+ylEMIzJRDouWUQ1z/
lEPVGJVDbjKVQwhMlUPCZZVDO3+VQ9WYlUNuspVDCMyVQ4fmlUM7/5VD1RiWQ24ylkMITJZD
omWWQzt/lkP2mJZDj7KWQwjMlkOi5ZZDO/+WQ/YYl0NuMpdDCEyXQ8Jll0M7f5dD1ZiXQ26y
l0MIzJdDouWXQ1z/l0PVGJhDbjKYQwhMmEOiZZhDO3+YQ9WYmENusphDKcyYQ6LlmEM7/5hD
1RiZQ24ymUMITJlDomWZQzt/mUP2mJlDbrKZQwjMmUOi5ZlDXP+ZQ9UYmkNuMppDCEyaQ6Jl
mkNcf5pD9piaQ26ymkMIzJpDwuWaQzv/mkPVGJtDjzKbQwhMm0OiZZtDO3+bQ9WYm0NusptD
KcybQ6Llm0M7/5tD9hicQ24ynEMITJxDomWcQzt/nEPVmJxDbrKcQwjMnEPC5ZxDO/+cQ9UY
nUNuMp1DCEydQ8JlnUNcf51D1ZidQ26ynUMIzJ1DwuWdQzv/nUPVGJ5DbjKeQwhMnkOiZZ5D
O3+eQ9WYnkOPsp5DKcyeQ6LlnkM7/55D1RifQ48yn0MITJ9DomWfQzt/n0PVmJ9DbrKfQwjM
n0Oi5Z9DO/+fQ/YYoENuMqBDCEygQ6JloENcf6BD1ZigQ4+yoEPNzKBDouWgQ1z/oEPVGKFD
bjKhQwhMoUOiZaFDO3+hQ9WYoUNusqFDCMyhQ8LloUM7/6FD9hiiQ24yokMITKJDwmWiQ1x/
okPVmKJDbrKiQwjMokPC5aJDO/+iQ9UYo0NuMqNDCEyjQ6Jlo0N9f6ND1ZijQ26yo0MIzKND
wuWjQ1z/o0P2GKRDjzKkQ2JQpEPCZaRDXH+kQ9WYpENusqRDCMykQ6LlpENc/6RD1RilQ/Iy
pUMpTKVDwmWlQzt/pUPVmKVDj7KlQwjMpUPC5aVDO/+lQ/YYpkOPMqZDKUymQ6JlpkNcf6ZD
9pimQ4+ypkMpzKZDBOamQ1z/pkMWGadDjzKnQylMp0PCZadDXH+nQ/aYp0OPsqdDKcynQ8Ll
p0Nc/6dD9hioQ48yqEMpTKhDwmWoQ1x/qEP2mKhDj7KoQynMqEPC5ahDXP+oQykcqUOPMqlD
KUypQ8JlqUNcf6lD9pipQ4+yqUMpzKlDwuWpQ1z/qUP2GKpDjzKqQylMqkPCZapDXH+qQ/aY
qkOPsqpDKcyqQ8LlqkNc/6pD9hirQ48yq0MpTKtDwmWrQ1x/q0P2mKtDj7KrQynMq0PC5atD
XP+rQ/YYrEOPMqxDKUysQ8JlrENcf6xD9pisQ4+yrEMpzKxDwuWsQ1z/rEP2GK1DjzKtQylM
rUPjZa1DXH+tQ/aYrUOPsq1DKcytQ8LlrUNc/61D9hiuQ48yrkMpTK5DwmWuQ1x/rkP2mK5D
j7KuQynMrkPC5a5DXP+uQ/YYr0OPMq9D2U6vQ8Jlr0Ncf69D9pivQ4+yr0MpzK9DwuWvQ1z/
r0P2GLBDjzKwQylMsEPCZbBDXH+wQ/aYsEOPsrBDKcywQ8LlsENc/7BD1RixQ48ysUMpTLFD
wmWxQ1x/sUP2mLFDj7KxQynMsUPC5bFDXP+xQ/YYskOPMrJDKUyyQ8JlskNcf7JD9piyQ4+y
skMpzLJDouWyQ1z/skP2GLNDjzKzQylMs0MrZ7NDXH+zQ/aYs0OPsrNDKcyzQ8Lls0Nc/7ND
1Ri0Q24ytEMpTLRDwmW0Q1x/tEP2mLRDj7K0QynMtEPC5bRDXP+0Q9UYtUOPMrVDCEy1Q8Jl
tUNcf7VD9pi1Q26ytUMIzLVDwuW1Q1z/tUP2GLZDjzK2QwhMtkPCZbZDXH+2Q9WYtkNusrZD
Kcy2Q8LltkNc/7ZD9hi3Q48yt0MpTLdDwmW3Q1x/t0P2mLdDbrK3QynMt0PC5bdDO/+3Q/YY
uEOPMrhDCEy4Q6JluENcf7hD9pi4Q4+yuEMpzLhDwuW4Q1z/uEPVGLlDjzK5Q5hOuUPCZblD
XH+5Q/aYuUOPsrlDKcy5Q8LluUNc/7lD1Ri6Q48yukMpTLpDwmW6Q1x/ukPVmLpDj7K6QynM
ukPC5bpDO/+6Q9UYu0OPMrtDKUy7Q8Jlu0Ncf7tD9pi7Q4+yu0MpzLtDwuW7Q1z/u0P2GLxD
jzK8QylMvEPCZbxDXH+8Q9WYvEOPsrxDKcy8Q8LlvENc/7xD9hi9Q48yvUMpTL1DwmW9Q1x/
vUPVmL1Dj7K9QynMvUPC5b1DXP+9Q9UYvkOPMr5DKUy+Q6JlvkM7f75D9pi+Q4+yvkMIzL5D
wuW+Q1z/vkPVGL9DbjK/QwhMv0OiZb9DXH+/Q/aYv0OPsr9DCMy/Q8Llv0Nc/79D9hjAQ48y
wEMITMBDwmXAQ1x/wEP2mMBDj7LAQynMwEPC5cBDXP/AQ/YYwUOPMsFDCEzBQ8JlwUNcf8FD
1ZjBQ26ywUMpzMFDwuXBQ1z/wUPVGMJDjzLCQylMwkOiZcJDXH/CQ/aYwkOPssJDKczCQ8Ll
wkNc/8JD9hjDQ48yw0M1TsNDwmXDQ1x/w0PVmMNDj7LDQwjMw0PC5cNDXP/DQ/YYxEOPMsRD
KUzEQ8JlxENcf8RD1ZjEQ4+yxEMIzMRDwuXEQ1z/xEO6GcVDbjLFQwhMxUPCZcVDXH/FQ/aY
xUOPssVDKczFQ8LlxUNc/8VD1RjGQ48yxkMITMZDwmXGQzt/xkPVmMZDj7LGQynMxkPC5cZD
O//GQ/YYx0OPMsdDKUzHQ8Jlx0M7f8dD9pjHQ26yx0MIzMdDwuXHQ1z/x0PVGMhDjzLIQylM
yEOiZchDXH/IQ9WYyEOPsshDKczIQ8LlyENc/8hD1RjJQ48yyUMITMlDwmXJQ1x/yUPVmMlD
brLJQwjMyUPj5clDXP/JQ9UYykOPMspDCEzKQ8JlykNcf8pD9pjKQ4+yykMpzMpDouXKQ1z/
ykPVGMtDjzLLQylMy0PCZctDXH/LQ/aYy0OPsstDCMzLQ6Lly0M7/8tD9hjMQ48yzEMITMxD
omXMQ1x/zEPVmMxDbrLMQwjMzEPC5cxDXP/MQ9UYzUOPMs1D30/NQ8JlzUM7f81D1ZjNQ26y
zUMpzM1DwuXNQ1z/zUPVGM5DjzLOQylMzkPCZc5DXH/OQ/aYzkOPss5DCMzOQ6LlzkNc/85D
9hjPQ24yz0MpTM9DwmXPQ1x/z0P2mM9DbrLPQwjMz0Oi5c9DXP/PQ9UY0EOPMtBDKUzQQ8Jl
0ENcf9BD9pjQQ4+y0EMpzNBDouXQQ1z/0EPVGNFDbjLRQylM0UPCZdFDXH/RQ9WY0UNustFD
CMzRQ8Ll0UM7/9FD9hjSQ24y0kMpTNJDwmXSQzt/0kP2mNJDj7LSQynM0kOi5dJDXP/SQ9UY
00OPMtNDKUzTQ6Jl00M7f9ND9pjTQ26y00MIzNNDouXTQ1z/00P2GNRDbjLUQwhM1EPCZdRD
O3/UQ9WY1ENustRDCMzUQ8Ll1EM7/9RD1RjVQ48y1UMpTNVDomXVQzt/1UP2mNVDj7LVQynM
1UPC5dVDO//VQ/YY1kOPMtZDKUzWQ8Jl1kNcf9ZD1ZjWQ26y1kMIzNZDwuXWQ1z/1kPVGNdD
jzLXQwhM10PCZddDO3/XQ9WY10OPstdDCMzXQ8Ll10M7/9dD1RjYQ48y2EMpTNhDwmXYQzt/
2EPVmNhDj7LYQynM2EOi5dhDO//YQ/YY2UOPMtlDKUzZQ6Jl2UM7f9lD9pjZQ26y2UMpzNlD
ouXZQzv/2UPVGNpDbjLaQwhM2kPCZdpDXH/aQ9WY2kOPstpDCMzaQ6Ll2kM7/9pD9hjbQ48y
20MITNtDomXbQzt/20PVmNtDbrLbQynM20Oi5dtDO//bQ/YY3EOPMtxDCEzcQ6Jl3EM7f9xD
1ZjcQ26y3EMIzNxDouXcQzv/3EPbGd1DjzLdQylM3UOiZd1DO3/dQ9WY3UOPst1DKczdQ6Ll
3UNc/91D9hjeQ24y3kMITN5DomXeQ1x/3kPVmN5DbrLeQynM3kOi5d5DO//eQ9UY30NuMt9D
CEzfQ6Jl30M7f99D1ZjfQ26y30MIzN9DouXfQzv/30P2GOBDbjLgQwhM4EPCZeBDO3/gQ9WY
4ENusuBDKczgQ6Ll4ENc/+BD1RjhQ48y4UMITOFDomXhQzt/4UPVmOFDbrLhQwjM4UO66eFD
O//hQ9UY4kNuMuJDKUziQ6Jl4kNcf+JD1ZjiQ26y4kMpzOJDouXiQzv/4kPVGONDbjLjQwhM
40PCZeNDO3/jQ/aY40NusuNDKczjQ6Ll40M7/+ND9hjkQ24y5EMITORDomXkQzt/5EPVmORD
j7LkQwjM5EOi5eRDXP/kQ9UY5UOPMuVDKUzlQ6Jl5UM7f+VD9pjlQ26y5UMpzOVDouXlQzv/
5UPVGOZDbjLmQwhM5kOiZeZDXH/mQ9WY5kOPsuZDKczmQ8Ll5kM7/+ZD9hjnQ24y50MpTOdD
wmXnQzt/50PVmOdDbrLnQwjM50Oi5edDXP/nQ9UY6EOPMuhDCEzoQ6Jl6EM7f+hD9pjoQ4+y
6EMIzOhDouXoQ1z/6EP2GOlDjzLpQwhM6UOiZelDO3/pQ9WY6UNusulDCMzpQ6Ll6UM7/+lD
1RjqQ24y6kMpTOpDomXqQzt/6kPVmOpDj7LqQwjM6kOi5epD</AssayXData><AssayYData Points="900">XiqxvTPKvL3Uuc69Q8LmvdUK9r0OlAK+S8AGvuWuA77pVgm+YMAQvnnNFb69oRW+p9AWvh7Z
Fb5MHx2+YnIhvpkrHr4yNSC+838cvoRUG7689Bu+ZXkgvn1RG76Eph6+2IMfvlt+Hb7/kB++
R3Mdvtj5Ib7W4SG+gHkcvs6LG77WgBy+JpUbvsY4IL5QBxy+iqEdvq/IHr4NeBq+bYoavlFk
HL5wmx2+JxkaviUSHL4M0xu+vCsbvtdiG74GLha+0GAWvkQ6Hb4cURq+AVQZvlG8E74ZyRW+
K2EXvpFGFr6g1BW+OUQVvuocF74Ujxa+srkXvq8pE77bohK+wecRvkaeE77LZxi+lg4TvtWm
Dr7D7xW+hRoUvlMSFb73vxG+aIQRvgsuE74M6RK+s7oRvkYWDb7zHBC+uekOvlLuDL5MHxS+
Em0Rvj3sEL4YvRG+09ELvmBND75V0Au+AtEPviZdC77sZwy+VysOvpLICb50+wq+Z2INvpmg
EL5vHwy+IwwMvlS7C742EQ2+UmcKvslvDr7pVQe+NOgLvhxkC77D0we+ZDkIviuPCL6kUg6+
Q28Kvn6fCr5+2Qa+PcwIvprlBb5U/Qe+35sEvlOxB77UcAm+9G0JvmXHBb7I1AW+yusIvqel
C75tOAW+O0IGvioVBr4ruQa+TDEEvhIEBL5dgv29HtoDviJjBr5JOwa+fuj+vUVAAr6NygW+
bt8CviD5Bb5cjgC+pEkBvq9MBb5HtwK+EBcDvqk5A75ExAC+YPECvvu8AL6owQe+IuMAvonB
+b1JRwK+dY0Avj/wAL6DwQe+BCYDvu/OAL5qAQS+Ddf6va34AL4dYPe91bD9vQY/Ar4O9v29
T6ECvtha9r2xgQO+uVoAvimb+r2BMPe94nT7vYMG9L2zkAK+rAr6vWCc8L3gje69izL7vSpu
9r2+RPa9A7j6vcFw/b0j2QC+zIj7vXMd7b3gHgC+jPzzvfFU/L2Y4PC9e6n3vQIh7b02Nvq9
RcLuvWt76735rvS9Bin4vY1J9r1HEvq9YfzwvY0r872tI+i9k0vtvb0M8L0b6vC9dvvnvQLx
7b3dn/K9WR3wvVX6573ix+y9YNbuvTSW7b3hue+9bKrsvQUd6b0iwuW9gijsvUxd6b1zJPS9
Oe7ovQGP6b3PFOq9BDHkvQnE6r1j8vS9bQXpvfZw6r0NUei9kYPovZ0x8b09mPC9fvHkvVXh
5r1sO+i9jHrovVCS5L0KmeW9zB7rvVqn4L2myOi9777jvbP24b263OO9WpTmvQrM6r3VwN69
IjvbvfN04b1jS+i9QQ7ivTmu5r0x1+i9FjzkvcqH6L2FrN+9rwrjvUfK6L2OV+C9/AjkvRRS
4b3uCNu9snbmvVR84r2ncuS9wwHevahX670q3ue9sU7evXMH2L0y6+K9/TvdvWGQ1r3oR969
7F/nvQPq570Sq9m9up/lvZJU2r174c29/PPevZPX4L3rsdy9/i7bvYBm470bWdW9pcXbvbPM
3r3NhtC9ncrgvZAs1r0/cOS9ilLcvSgA3r22Yty94nDYvWfd4L0oQtu9sArVvaRv2L2Bv8+9
WGzSvQC3170kc9e9AjDYvfxW070ydN+9DNfZvUO+zL21StO9VpDWvRPP1r1RAde9/I3NvUvM
1b276s29/sXUvdhbzL1U+dO9uQ3UvR7K1r3/E929gaDavbDlz71/vNG9tRHMvSnc2b12ltS9
cyHVvaK9zr038tK9QwXXvet9w71FGtW9/9TNvc1f1b1IANC9iTnHvU2Gzr3zSNW9nQ/SvRpq
0L0wAc29VoPPvdJN1L3uPc69sn7GvcQBx71KxtG96fHGvUpryb1gWM29P3HNvV1oxr3Db8i9
L8XAvZpfzb0jM8m9oNnavdHlxb3szNG91GbLvXGtzL0MlMm9IrzMvTwsxb2cb9K90XrLvdvr
v70s28e9kibRvWeoxb1pUce9E1fHvXFM1b3oos69uWrGvQ8Pxb0ZnM29Rh7BvTGewL2QXMW9
6h3GvfIizb0Bp8m9l6LLvfwSzb0B1se9IpW+vdb7wb3L1sC9GDLGveEAwL0JzcK9kDW4vX3V
xb0L+sW9Y7TKvQk+wr0i8MW9PbvBvTU/wL3b+8O9HInGvcucvL2lMcm9OCjBvb19xr2rFcu9
mX3FvV8tvr39Hb69Twy5vRoXur0nwMC9yEvCvc/sv73WRsS95wK8vUA8vr0dJb+9Kz28vR8d
wr2/78K99nm7vZfZxb0B2bu9KPK3vczour0S5cu90CnEvT5Tu72gysC9pX7FvUC/ur3ck7i9
iJa5vfQds72Awru9vyi3vTukvr23LcG9ATHBvQOdur3zdbe9MCPAvaz6tr2uy7S9yq3BvQnw
t70W4bK9oAS5vcbKtb0wkMG97sC7vfJ3vb3Q8cS9CjW0vRE5uL0fq7C9JiW2vYFjub2xuLS9
oPy7vXW7sb3Qf8C9+uK5veu5t72pWLK9uN64vScVs73JMre93yyovTMOur3Etbe9zLWpvUJc
vb1eOaq9jL2uvUz+tb2Igbe9ysK2vUK8rb3oNre9A6+2vbvNsr2mXbO9mnSyvZ+5s73t6LC9
bJKzveijsr3xra+97xWuvavIsb0HhrW9P2uyvdlktb3b87i9iAOxvcRlqr0qgKy9/wasvQEc
s71x4bO9ldizvU6urL0o17O9r6WvvaOhqr3hSbe9fAisvWjktL0L8qu9bk6yvVpssb10Nae9
/7a0vfIftr3Hka69eQGqvXbzqb2n4a69FwaovZKXrb3w97S9nbW4vQebs73eEK69BTSpvVc2
pb18rK29Pf+uvaGDrr3ahqy9ILelvaK8qr34eau9FRyvvbLcrb15MqW9wSKqvdviqb0gGbO9
EdeovaJgsb0Zeai9p+GuveDErb0IPKm9ApOqvX7rs72rW6q9PwaovbmNsr3deKm97eapvcId
qb0bgKa9f9ykvWFNnb1yd6y9cGSwvecuqL16m6u9ztCgvVM5q71GKKm9lM6nvXQcqr0lgaK9
t7SvvYQMq71sBaS9znWhvSpNq71uh6q9mk+evaSAqL1K2KK9/V2ovV9Nr7097Ki94HCsvXZ8
qL1m4qm91IelvUMEsL2khai90V2fvSu9oL2D+qi9rEeovQO/qr3ymqe9jQuZvYfPor1ACK29
OBKpvSn2nr2pwZy9m1WivaxMnL3irZy9V4mivYLapr2pE6W9eC2fvSO7nb3hCai9usegvQNq
qL3EwqC9YdqpvWe3qb3yKaa9pBCgvQQhor1lHKC9bbuivX+ho7234au9fqmYveAFrL1QOpy9
DRmkvVkjob0qsZi9FomevfLam71dUaC99yakvaNCpL240Zy9mJWdvQYgqL0Fepy9k12bveED
mr1kA6G9zrufvaEXo71yDp+9/O+bvXU7or0P9ZO9R4yXvV5Ilb3G15W9YM2bvaFPnb1v/Zy9
FuabvV9+nL1LZ5u9aJKYvdxzmL2+4Ju9lVWUvS+JlL1F85a9XnSYvb5QkL2gk5u9NiCZvXbi
mL1sDpm9RKmfvR9lnr0685C9p02UvSLvmb08EZu9EJyfvatynb30VZ29p4edvZx9l71lD5u9
BJSZvXKQn72iE529PTWeveMrlL2vGJO9beufvRjimb1fpZ29SYSTvRpAmr0v4Je9KMqPvRWP
lr3v4p29B+aavT4Wmb3MKZK9wGGXvWyCkb12K5q9dbuVvamhmL0d3J+92byYvUMGlr2Fbpi9
qASavUrukr1Lr4u9Hb2Ovapjkb0T4JK919WQvUWBlL3ndZO9lQGWvY11jr3GaY29m7yYvZJ9
lb3LCo29yN6ZveV7jL348Zi9vXeLvdY5jL1en5O9neCOvaD4kr2v85O9/L2JvRBjj71R15G9
YsGWvVWCjr2p6I+92BGVvdqdib115pe91ymOvUbil71cqIy9Aa6RvYNfhr0CYIu9SYqRvUI8
kL0Ud4+9OGaTvcCSir0xpY+9Qv2LvS1UkL1rlYe9Uz6Nvdndib3iJYe9l5yPvQvajb3SSJK9
UkOGvV6ojr3SZJG9wVKTvU0Eir1IC4y9DoCKvQBxjL2gg429c1eOvW8Gkb0hwIK9hHeJvUCv
kb1NTY+9iN+SvXpaib1aQ5W9Et+JvUDuhr1d5Yu95bWMvULYkL1AYYq9fQ6Ivasmjr0jGYq9
isiOvXu5jr0pRoq94E+Evb5ujL1a74m9MAOIve7sjL044HK91eqFvY6Lhr1jyoW9AqiPvV01
iL2gtIq9zeSIva3hi73jzoe9Qd6SvVKajr1oxZG9vySJveuTg73dWIC9jOSTvSH0h73cAXq9
hgGDvUQqj73kcom9gPd7vTqyiL2/Ooy9dnSCveLYjL3ugYO9/v+FvYRxhr0rxn+9PFmNvb96
jr2uo4y9VeSJvccJgL3gz4O9wp6AvXy7hb0GVIa9QQSOvWZliL3c3Iy9uJqJvclHg70zUH69
+beLvamngr2ib4S9Ie2EvWM6ir2IQ4W9yI2Dvdb3gr0SL4S9rbOEvfACi73nqYm9TfGEvV/Z
hL1nvn+9m0CAvZIzaL26GYa9DXGHvTT4hr1n04C9/fiGvUx6gL2AqXu933uMvcIEhL3Cko29
iMR7vVE6f70lY3W98rWGvUYHd72FYH29cDF7vS/kfr3Al3S9E+iCvUzQjL3JQ4W9Jf6EvSpw
g73IMX+9wzBxvQoogr2FsXO9lFKCvZuXgL0lToS9mjCHvWp0cL1Gt4S9q4uBvfZUbL0LkIe9
MV14vduSfb2L2IG9I+R6vVqedr3pVX29KyZ4vSNQf73GeXy9</AssayYData></Step><Step><CommonData><SampleLocation>1</SampleLocation><SampleID></SampleID><SampleGroup></SampleGroup><SampleInfo></SampleInfo><SampleRow>B</SampleRow><SamplePlate>1</SamplePlate><WellType>BUFFER</WellType><Concentration>-1</Concentration><ConcentrationUnits>µg/ml</ConcentrationUnits><MolarConcentration>-1</MolarConcentration><MolarConcUnits>nM</MolarConcUnits><MolecularWeight>-1</MolecularWeight><Temperature>25</Temperature><StartTime>4257906</StartTime><AssayTime>180</AssayTime></CommonData><FlowRate>600</FlowRate><StepType>DISASSOC</StepType><StepName>Dissociation</StepName><StepStatus>OK</StepStatus><ActualTime>180</ActualTime><CycleTime>0.2</CycleTime><AssayXData Points="900">PP/qQ9YY60NvMutDCUzrQ6Jl60M8f+tD1pjrQ2+y60MJzOtDouXrQzz/60PWGOxDTjLsQwlM
7EOiZexDG3/sQ9aY7ENvsuxDCczsQ6Ll7EMb/+xD1hjtQ04y7UMJTO1DgmXtQzx/7UPWmO1D
b7LtQwnM7UOC5e1DG//tQ9YY7kNvMu5DCUzuQ6Jl7kM8f+5D1pjuQ2+y7kPoy+5DouXuQzz/
7kPWGO9DTjLvQwlM70OiZe9DPH/vQ9aY70Nvsu9DCczvQ6Ll70M8/+9D1hjwQ28y8EMJTPBD
omXwQzx/8EPWmPBDTrLwQ+jL8EOi5fBDPP/wQ9YY8UNvMvFDCUzxQ6Jl8UMbf/FDtZjxQ06y
8UMJzPFDouXxQzz/8UPWGPJDbzLyQwlM8kOiZfJDG3/yQ9aY8kNvsvJDCczyQ6Ll8kMb//JD
tRjzQ28y80MJTPNDgmXzQzx/80PWmPNDTrLzQwnM80Oi5fNDG//zQ7UY9ENOMvRDCUz0Q6Jl
9EM8f/RDtZj0Q2+y9EMJzPRDouX0Qxv/9EPWGPVDbzL1Q+hL9UOCZfVDG3/1Q7WY9UNvsvVD
6Mv1Q6Ll9UM8//VD1hj2Q28y9kMJTPZDgmX2Qzx/9kPWmPZDb7L2Q+jL9kOC5fZDPP/2Q9YY
90NvMvdDCUz3Q6Jl90M8f/dDtZj3Q2+y90Poy/dDouX3Qxv/90PWGPhDbzL4QwlM+EOiZfhD
PH/4Q7WY+ENvsvhDCcz4Q4Ll+EM8//hDtRj5Q04y+UPoS/lDomX5Qzx/+UPWmPlDb7L5QwnM
+UOi5flDPP/5Q9YY+kNvMvpDCUz6Q6Jl+kMbf/pDtZj6Q06y+kMJzPpDouX6Qxv/+kPWGPtD
TjL7QwlM+0OCZftDG3/7Q9aY+0NvsvtD6Mv7Q6Ll+0Mb//tDtRj8Q28y/EMJTPxDgmX8Qxt/
/EPWmPxDkLL8Q+jL/EOC5fxDPP/8Q9YY/UNvMv1DCUz9Q4Jl/UM8f/1DtZj9Q2+y/UMJzP1D
ouX9Qzz//UPWGP5DbzL+Q+hL/kOiZf5DG3/+Q7WY/kNvsv5D6Mv+Q6Ll/kMb//5DtRj/Q04y
/0PoS/9DomX/Qxt//0O1mP9Db7L/Q+jL/0OC5f9DPP//Q1oMAEQ4GQBEBCYARNEyAESOPwBE
a0wARDhZAET0ZQBE0XIARJ5/AERrjABEOJkARASmAETRsgBEjr8ARFrMAEQ42QBEBOYARNHy
AESe/wBEawwBRDgZAUQEJgFEwTIBRI4/AURaTAFEOFkBRPRlAUTRcgFEjn8BRGuMAUQ4mQFE
9KUBRNGyAUSOvwFEa8wBRDjZAUT05QFEwfIBRJ7/AURrDAJEJxkCRPQlAkTRMgJEDUICRFpM
AkQ4WQJEBGYCRMFyAkSefwJEWowCRCeZAkT0pQJE0bICRJ6/AkRrzAJEONkCRATmAkTR8gJE
jv8CRGsMA0QnGQNEBCYDRNEyA0SePwNEWkwDRDhZA0T0ZQNEwXIDRJ5/A0RajANEOJkDRASm
A0TBsgNEnr8DRFrMA0Q42QNEBOYDRNHyA0SO/wNEWgwERDgZBEQEJgRE0TIERI4/BERrTARE
J1kERARmBETBcgREnn8ERFqMBEQ4mQREBKYERNGyBESevwREa8wERDjZBEQE5gREwfIERJ7/
BERaDAVEOBkFRAQmBUTBMgVEjj8FRGtMBUQnWQVE9GUFRMFyBUSOfwVEWowFRCeZBUT0pQVE
wbIFRJ6/BURrzAVEONkFRPTlBUTR8gVEjv8FRFoMBkQ4GQZE9CUGRNEyBkSePwZEa0wGRDhZ
BkT0ZQZE0XIGRI5/BkRrjAZEOJkGRASmBkTBsgZEjr8GRGDNBkQn2QZEBOYGRMHyBkSO/wZE
awwHRCcZB0T0JQdEwTIHRJ4/B0RrTAdEOFkHRPRlB0TBcgdEnn8HRFqMB0QnmQdEBKYHRNGy
B0SevwdEa8wHRCfZB0T05QdEwfIHRI7/B0RaDAhEJxkIRAQmCEQjMwhEnj8IRFpMCEQnWQhE
9GUIRMFyCESOfwhEa4wIRCeZCEQEpghE0bIIRI6/CERrzAhEJ9kIRPTlCETR8ghEjv8IRGsM
CUQ4GQlE9CUJRMEyCUSOPwlEWkwJRCdZCUQEZglEwXIJRI5/CURajAlEJ5kJRPSlCUTRsglE
jr8JRFrMCUQn2QlE9OUJRMHyCUSe/wlEWgwKRDgZCkT0JQpEwTIKRI4/CkRaTApEOFkKRPRl
CkTBcgpEjn8KRGuMCkQnmQpE9KUKRMGyCkSOvwpEWswKRCfZCkQE5gpE0fIKRJ7/CkRaDAtE
JxkLRPQlC0TBMgtEjj8LRFpMC0Q4WQtEBGYLRNFyC0SOfwtEWowLRCeZC0T0pQtEwbILRI6/
C0RazAtEONkLRPTlC0TR8gtEjv8LRGsMDEQnGQxEBCYMRNEyDESOPwxEWkwMRCdZDET0ZQxE
0XIMRI5/DERrjAxEJ5kMRPSlDETBsgxEnr8MRFrMDEQn2QxE9OUMRMHyDESO/wxEawwNRDgZ
DUT0JQ1E0TINRJ4/DURaTA1EJ1kNRARmDUTBcg1Ejn8NRFqMDUQnmQ1E9KUNRNGyDUT2wA1E
WswNRCfZDUT05Q1EwfINRI7/DURaDA5EJxkORAQmDkTRMg5Ejj8ORFpMDkROWg5E9GUORMFy
DkSOfw5EWowORCeZDkT0pQ5E0bIORI6/DkRazA5EJ9kORPTlDkTB8g5Ejv8ORGsMD0QnGQ9E
9CUPRNEyD0SOPw9EWkwPRCdZD0T0ZQ9EwXIPRI5/D0RajA9EJ5kPRPSlD0TBsg9Ejr8PRFrM
D0Qn2Q9EBOYPRMHyD0SO/w9EWgwQRCcZEET0JRBEwTIQRI4/EERaTBBEJ1kQRARmEETBchBE
jn8QRFqMEEQ4mRBE9KUQRNGyEESOvxBEa8wQRCfZEET05RBEwfIQRI7/EERaDBFEJxkRRPQl
EUTBMhFEjj8RRFpMEUQnWRFEJWYRRMFyEUSOfxFEWowRRCeZEUT0pRFEwbIRRI6/EURazBFE
J9kRRATmEUTB8hFEjv8RRFoMEkQnGRJEBCYSRMEyEkSOPxJEWkwSRCdZEkQVZhJEwXISRI5/
EkRajBJEJ5kSRPSlEkTBshJEnr8SRFrMEkQn2RJE9OUSRNHyEkSe/xJEWgwTRCcZE0T0JRNE
wTITRJ4/E0RaTBNEJ1kTRPRlE0TRchNEjn8TRHuME0QnmRNE9KUTRMGyE0SOvxNEWswTRDjZ
E0T05RNE8vITRI7/E0RrDBREJxkURBUmFETBMhREjj8URGtMFEQnWRREBGYURMFyFESOfxRE
a4wURCeZFET0pRRE0bIURJ6/FERazBREJ9kURPTlFETR8hREnv8URGsMFUQnGRVEBCYVRNEy
FUSePxVEWkwVREhZFUQEZhVEwXIVRI5/FURajBVEJ5kVRASmFUTishVEjr8VRGvMFUQ42RVE
9OUVRMHyFUSe/xVEewwWRDgZFkQEJhZE0TIWRJ4/FkRrTBZEOFkWRARmFkTRchZEnn8WRHuM
FkQ4mRZEBKYWRNGyFkSevxZEa8wWREjZFkQE5hZE0fIWRJ7/FkRrDBdEOBkXRAQmF0TRMhdE
nj8XRGtMF0Q4WRdEBGYXRNFyF0SefxdEa4wXRDiZF0QEphdE0bIXRJ6/F0RrzBdEONkXRATm
F0TR8hdEnv8XRGsMGERYGRhEBCYYRNEyGESePxhEa0wYRDhZGEQEZhhE0XIYRJ5/GERrjBhE
OJkYRASmGETRshhEnr8YRGvMGEQ42RhEBOYYRNHyGESe/xhEawwZRDgZGUQEJhlE0TIZRJ4/
GURrTBlEOFkZRARmGUTRchlEnn8ZRGuMGUQ4mRlEBKYZRNGyGUSevxlEa8wZRDjZGUQE5hlE
0fIZRJ7/GURrDBpEOBkaRAQmGkTRMhpEnj8aRGtMGkQ4WRpEBGYaRNFyGkSefxpEa4waRCeZ
GkQEphpE0bIaRJ6/GkRazBpEONkaRATmGkTB8hpEnv8aRGsMG0Q4GRtEBCYbRMEyG0SePxtE
a0wbRDhZG0QEZhtE0XIbRJ5/G0RrjBtEOJkbRASmG0TRshtEnr8bRGvMG0Q42RtEBOYbRNHy
G0Se/xtEawwcRDgZHEQEJhxE0TIcRJ4/HERrTBxEOFkcRARmHETRchxEnn8cRGuMHEQ4mRxE
BKYcRNGyHESevxxEWswcRDjZHEQE5hxE0fIcRJ7/HERrDB1EOBkdRAQmHUTRMh1Enj8dRGtM
HUQ4WR1EBGYdRMFyHUSefx1Ea4wdRDiZHUQEph1E0bIdRJ6/HURrzB1EONkdRATmHUTR8h1E
nv8dRGsMHkQ4GR5EBCYeRNEyHkSePx5Ea0weRDhZHkQEZh5E0XIeRJ5/HkRajB5EOJkeRNqm
HkTRsh5Ejr8eRGvMHkQ42R5EBOYeRPLyHkSe/x5EawwfRFgZH0QEJh9E0TIfRI4/H0RrTB9E
J1kfRARmH0TRch9Ejn8fRGuMH0QnmR9EBKYfRNGyH0Sevx9Ea8wfRDjZH0QE5h9E0fIfRJ7/
H0RrDCBEOBkgRPQlIETRMiBEnj8gRFpMIEQ4WSBEBGYgRNFyIESefyBEWowgRDiZIET0pSBE
0bIgRJ6/IERrzCBEONkgRATmIETR8iBEnv8gRMkOIUQ4GSFEBCYhRNEyIUSePyFEWkwhRDhZ
IUT0ZSFEwXIhRJ5/IURrjCFEJ5khRASmIUTRsiFEnr8hRGvMIUQ42SFEBOYhRNHyIUSe/yFE
awwiRCcZIkQEJiJEwTIiRJ4/IkRrTCJEOFkiRARmIkTRciJE</AssayXData><AssayYData Points="900">33KpvUaBlb3RwHm9hqZSvYrJLr3xSgK9tnzNvKRBlLxszl+8vDYIvD5m9rvpqSy7mRFOutZp
S7ussx87M1SwOwGrrju7GLI7Egf+O0mJmTuWvxU7m1G3O9Uumjsf6KA7uNHbO1poGTytk0U7
c5r4OnftJDo9W5s7DnavO+DHmzskrZk6xRv5uo1Y4TtSq587BI50O/UiWzpYKbk6eW8EOrRT
hDv84i260P2yugdnfDq/HeI6XQ6AujbtKzs+R0+7Qkk+u673ybqU6cC6jqbJup+SVLpE9kq7
TaOrug+kS7uqdzG7WsC7u8L3yrlhway7+yF5u7FWubuth/i6w5Cwu9WEt7vae4a7LCSfu+gY
iboOAaO69QeCu+AzGLvdIc25VarTu3Qwdbu3b+677al9u9J5irvVxtS6UD/Ou1w3v7tOh5+7
yZjFurYb4burC/S7eU1Ruw0kjrvIiq67Gu+lu0lB97sISda7l6MFvMkyirtGCAG8gt4bvOUz
IrsOsiS8ZVituwl6SLuxC+G7lV/ou81ouLtExPi7H14CvLaBv7t6m0K8yXAivDZBCrwvBti7
MiEYvES037tDshm80ObIu7GhqLugZfu7jzQMvPs0ILxmpP67kNX7u2GzhLuwGAC8StYUvHxO
KryJWuy7AzwjvEOrJLwWO4e7EMn8u0EOULyksB68dB5SvHSbXLz6aQ688XC0u7dcwru4pve7
VGfvu8cqC7zyvau7C0Tlu0COxbtCGmq751IPvPiZB7ziHAa85NwTvCt5T7yAmOG7hL1PvLNJ
MbyTjQy8UaQjvAsOGrxClR+88C+du8zNTLxk+Vy80LHduzh1DbwdQT+8t3hQvEndTby2nEW8
DWAfvFHyI7xFpAW8qcRlvBVJP7zRpke8a/lCvM/rRrx/ES68e09avKYXH7wzbju8jh78u6m1
Q7zEDEO8HsFNvCo6WrxU9AS8DusFvPp6XryILii85ulQvE9QLrxF10u85cBDvFBqHbzz1HO8
A7FbvBLrybsWgj+8SpMUvGVHKLyaXKS7/VRqvHCacbz7RFO8S9d0vAzRjLw8TvK7YzRuvJlI
K7xubIK8u+0uvHYDeLwWFR+80TA0vNMRPLxmWX+8qEQ8vLFHNbxnh1S8THqDvIzCS7xbA328
xUAqvLbkW7y4IYi8iz9GvOE2H7zOwYa84lsbvHbXILwlpkC8x/1OvN52Frwzf2m89yNavO/W
hbwB/028IoRBvAqTZbxLuVu8qF47vJX2ZbyuFBG8Vx0RvGHGS7xDnR68Y7QfvA7Zcrw+KYG8
R6FTvK8aYbyhOiK86ayBvGIAhrxMCAO8y7UfvCCGcryW9Yu8n082vPnDhbxcnUu8zDlavHs4
I7zBRTy8dheHvPguKLzbQJG8SyYwvI5uTLy68F28C3hnvDpHELzxK1i80ZSSvM9ji7yiRgy8
qMprvEr3Y7yKnla88co3vMErULx0wOi7P4sovPM7TLyByku8emR6vKy5Rrzvt2G8pPB5vPSR
Srwzw0W8kleKvKxmFbyqWIe81utWvPcW1Lv9OEW8DfZcvFgfg7xzFPO7iSyHvBKBWbzR2lm8
sv86vEx7Uby7siW8DkESvJEpZ7xkSQq8rr4avLeuGLyte4S8ipU2vFBPTrxSnA28nOc+vOKQ
T7wZPXS8VEdgvAJ4KLw2j1C8Tk9ovNdTbLxMbGe8avJHvJeSd7w6+IC8LIw4vArRR7x6SSa8
q3xgvARJNrwyU1i8lHYOvJQpk7xmdIO8CZGfvNrrabxesoC8V003vBRSY7z0TVy8NuOLvHqI
O7wLSSy8F+JGvCwoZrw3kEy8UkxJvBJnfLxS7T+8wUZuvL1Tg7xaYhu8C7w6vL2Ogrz8mgu8
W2qAvMgTcLyczTi8ZwJlvO/4cry7U0O8Y9MOvFuIVLwtr1y8bBhFvEejMbxrnyy8LRJfvBnQ
VbycrBS8zPZ6vOQtNrxLMUe8U/10vC+aKrztGoG8mXiBvBbEIrxKtnK8KyVyvDNBaLwJEDm8
T5N9vHR6ZbwDR3a8RF5fvPxXULzKBo280j5cvJHaUbwmel28ffN6vOwAObztH0y8a6ZcvKoj
6rs62FC8em5OvLTWBbwCcCm8jhVlvLyqRLw0jWu81ppyvJVoSLz8d2W8lDN5vJ+3jryQ0H+8
HYABvLIyhbwj83C8D7VrvIVPbLzAJm+8gxj8u4psM7yGoE28IPmSvLQpSbyNKE68/od6vHR5
Trzhan+85fswvOT9XLyg+CC86xs1vCZ4XLylaj687rcuvO28X7ws00e8d71bvOIPa7wmsyC8
5uFWvFEYYbyHrYa8SURivDfjB7yWTly8y/6EvAnPCLxr3Si85P8KvNpAe7wdWUe8qg8zvPYm
P7xdbyO8k/JjvEzRWLxK+Di8xkRBvFxbYrxNEpy80pd+vP9yTLxgKle82d5UvKmMfLzWNXy8
hbEHvBKqgbzqN4q80a1FvPRzI7x+e/m7TX8vvIh/I7wfVU28iG0avC7NRrzVHD+8vqZnvATW
T7zklmm8o2eGvA9kKbybVpm8zewwvH+xabxFKjC8N1qFvBlxQLy7ez28nxtWvNU/Y7x2tOq7
54lpvPJoF7zojVm82ilGvKxSQbyrVVe8ZJE/vEcPXLzdg2S8Cd+AvCQZLLxwJj28cLA/vPuV
RryVA1+8dD0+vIFeL7wyx+u7U9VGvOlXObyboVm8VPhYvM6xPLxTFC+8zbTZuyqtG7xSDHa8
FosdvHs0QLy8VDS8sd0+vGI8Frz/G1C8GgEFvFm6I7yOpkO8K68dvHuejrsuQDm86jxZvDTA
P7x9Z1i87OcgvFoSQbwTYD28eApKvGtoirxnNC28MzkjvPVPR7xxWU68bk5RvK+GGbzyLzq8
SN5rvAcGJLzvmze8uAI8vDxIN7zPIx28TwhRvPZoVLyC1VC81M84vObVQrw/cla8wOQLvHxQ
WLwc6jK8HKQsvJzXNrwz/jm8LH4qvOYGObykrAa8unJIvECsHrwyJiO87N5RvHqkPrxhBjm8
uhhuvH9s/7vHzDK8fhEsvP02OLzwruC7GmMnvKXpNLyA5EO81tdFvHEXXLyxXTy8HN8wvI5T
YLzmllu8n3Q8vI7/S7x0PT28QTUhvBeCArxf2Ea8oGEWvHAgTrwmgje8tyOEvFG3L7zn6xy8
taJevMyjSLzkdBK8U5svvNS3TbzEmA28SiQgvPaLNLyzeWG8s/tLvLFUPrxiNcS7pugivBBK
Jbxs5ie8FJMuvC7JJbxJMie8wvQzvDO1Ibykz9276bU6vOCxULzD4WG8NtLxu/jXRryO9vu7
Z242vCsaA7yndEC8sngivF09G7yhAla80qdGvCMcabwJQfq7LAkCvHhyCLz/GTe8cBdSvCKm
QbsaSUO8RgcYvNiQL7znRSG8KvwKvOyoEbyH/7i79nRAvJ4CCbwVmdm78M/eu+o4QLxKMzW8
SzIVvCUTA7zkA2y85owPvJaTXLztGOy7JL4hvLKTSrx0ekK8v9ctvAjKNrwb7Q28OTsrvH6f
D7zYAiS8n3HzuzY7MLz+wBu8wvE3vKKETLwVd0a8W7tOvLcFBrxwXya86vEUvB6EULzPLIG8
GXjhu4HZKLzSzSO8UtwRvHOzp7u0Bea7VjQJvFkYJ7xpD0S83lUWvLjHEbzSWwG7rUsIvDUc
ALzUad67GggsvAH2t7s1H4m7SUrlu8quArzfKR68F39DvOqdb7zwLv27xMO5u2zuPbwEJwq8
OewNvGS25LvKmvS7IOArvBK747vg7hi8pn/Iu3GTvLtMQeS7x83xuzW1+ru+nA+8H4/3u+QH
FrxnjSO8fg2SuzWSILxtwRi8UE7ou/6JrrtOVsS70vhEu6rlM7zzDjO8quMPvI9ba7tWIQe8
5howvBcTIrxfZjC8fFwjvBeb/btbdPW768Hmu+15R7ye7hq8PSInvJTQQ7y7+Bq8gtg1vMub
2rtzw627cv6su+disbs1ZMG7S8Ltu8Hw4btQfz68QyUnvN+W3Luliwq8CQnzuzr/1buKL7e7
MpVnvLVERLzqk8m7gi6yu4paKLxRrhe7ULUYvCeRmbtXpc+7nE3Ju+6UL7z3gcK7qdvmu80C
MryguM27//Oru+IMWrsNB5S78mwOvJ3NB7yAoNW7VDK2u0ZwL7zivBa7zKCpu/XaNbwybRK8
B3M3vG3mpbtRaJi7fngdvO9e+7vbPNm7IGXAu7q3BbwgOHi7WRnfu3wEKLss5bi75cfzu9Hp
lLsaNgG884WNu8nD2LvOLwe86UYNvPOtGLwX7Om7DkoYvIXmMrssOTG8UvSpusgvv7tjGqi7
BhXFu7nb5Lsdfye8yk32uxA1urubc+S7lF1LuyYsALw80zy8vw71u9zixrsScum7GpHnu/PT
Q7tWMV67ZZDauzF+8btfLN27Q2r/u7cvWbx5jiW884nHuxAv77tZ/yS8ZHgjvN9wzrvcr2e7
aE4PvL4anbsHiYy7k4n3u8Zh2Lt/LfO7tUAQvNUj77ucjyy7JSeauzlBr7sJaa+7qlEfvIlR
3LtCjtW77mkpu8YXEbxiP727EAbju1ppA7z3dDO8F5+iu5ZKPrstVsW7NTFfu6L8yLsDM8i6
fh3Ru9khGLyRAf+7QO6pu/0f3rsBVIm786s+OWowWbtaDYu7SWjVunGZrruq6NC7U00oOcEB
D7x6tq67h+IIvH7RkLuS2aG7U8lgu3h1J7vufM66x2fUu7lUqrvAyT67XiZcuwGxCbwJRaO7
gUvSu77Y1Tpwj5C77Oefu3kZ2Lo36de70JX7uyVwz7ubsdC7</AssayYData></Step><Step><CommonData><SampleLocation>11</SampleLocation><SampleID></SampleID><SampleGroup></SampleGroup><SampleInfo></SampleInfo><SampleRow>B</SampleRow><SamplePlate>1</SamplePlate><WellType>REGENERATION</WellType><Concentration>-1</Concentration><ConcentrationUnits>µg/ml</ConcentrationUnits><MolarConcentration>-1</MolarConcentration><MolarConcUnits>nM</MolarConcUnits><MolecularWeight>-1</MolecularWeight><Temperature>25</Temperature><StartTime>4447124</StartTime><AssayTime>5</AssayTime></CommonData><FlowRate>1000</FlowRate><StepType>KREGENERATION</StepType><StepName>Regeneration</StepName><StepStatus>OK</StepStatus><ActualTime>4.99999</ActualTime><CycleTime>0.2</CycleTime><AssayXData Points="25">nn8iRGuMIkQnmSJEBKYiRNGyIkSevyJEWswiRCfZIkQE5iJE0fIiRJ7/IkRrDCNEOBkjRAQm
I0TRMiNEnj8jRFpMI0Q4WSNEBGYjRNFyI0SefyNEa4wjRDiZI0T0pSNE0bIjRA==</AssayXData><AssayYData Points="25">icg1wCGeQcA4QEjAJrdMwHlMUMAYMVPAkVxVwNj/V8BTnFnA8jBbwJ65XMD5v13AW1pfwI0V
YMDcFGHAfDpiwKeNY8CjTGTAgxRlwELqZcBux2bAcgRnwOvrZ8ADY2jAxI5owA==</AssayYData></Step><Step><CommonData><SampleLocation>12</SampleLocation><SampleID></SampleID><SampleGroup></SampleGroup><SampleInfo></SampleInfo><SampleRow>B</SampleRow><SamplePlate>1</SamplePlate><WellType>NEUTRALIZATION</WellType><Concentration>-1</Concentration><ConcentrationUnits>µg/ml</ConcentrationUnits><MolarConcentration>-1</MolarConcentration><MolarConcUnits>nM</MolarConcUnits><MolecularWeight>-1</MolecularWeight><Temperature>25</Temperature><StartTime>4463217</StartTime><AssayTime>5</AssayTime></CommonData><FlowRate>1000</FlowRate><StepType>KREGENERATION</StepType><StepName>Regeneration</StepName><StepStatus>OK</StepStatus><ActualTime>4.99999</ActualTime><CycleTime>0.2</CycleTime><AssayXData Points="25">nr8jRGvMI0Q42SNEBOYjRNHyI0Se/yNEawwkRDgZJET0JSREwTIkRI4/JERrTCREJ1kkRARm
JETRciREjn8kRGuMJEQnmSRE9KUkRMGyJETgvyREWswkRDjZJEQE5iRE0fIkRA==</AssayXData><AssayYData Points="25">FLLNvmg2xb4upbi+eNmrvsn8o7633pq+9suXvlRRkb6v4Iq+ljKIvs0uhL7O6YK+4i2Avv2F
er7CpHO+H5xyvrweb75T/Gm+0Cdsvs0PZr54d1+++LFevo8oWr48YFm+QkRYvg==</AssayYData></Step><Step><CommonData><SampleLocation>11</SampleLocation><SampleID></SampleID><SampleGroup></SampleGroup><SampleInfo></SampleInfo><SampleRow>B</SampleRow><SamplePlate>1</SamplePlate><WellType>REGENERATION</WellType><Concentration>-1</Concentration><ConcentrationUnits>µg/ml</ConcentrationUnits><MolarConcentration>-1</MolarConcentration><MolarConcUnits>nM</MolarConcUnits><MolecularWeight>-1</MolecularWeight><Temperature>25</Temperature><StartTime>4479277</StartTime><AssayTime>5</AssayTime></CommonData><FlowRate>1000</FlowRate><StepType>KREGENERATION</StepType><StepName>Regeneration</StepName><StepStatus>OK</StepStatus><ActualTime>4.99901</ActualTime><CycleTime>0.2</CycleTime><AssayXData Points="25">nv8kRFoMJUQnGSVE9CUlRMEyJUSePyVEWkwlRCdZJUT0ZSVEwXIlRM9/JURajCVEJ5klRASm
JUTBsiVEnr8lRFrMJUQn2SVEBOYlRMHyJUSe/yVEWgwmRCcZJkT0JSZEwTImRA==</AssayXData><AssayYData Points="25">WN5MwIpjV8AE3FvAAMVewGXSYMAZe2LAa8xjwOMBZcAIgmbA5vVmwNT1Z8BptWjAIV5pwGoi
asAKfWrA8yJrwAgCbMDBqWzA+LxswA5fbcDYum3AnCRuwDVPbsBO5G7AjwdvwA==</AssayYData></Step><Step><CommonData><SampleLocation>12</SampleLocation><SampleID></SampleID><SampleGroup></SampleGroup><SampleInfo></SampleInfo><SampleRow>B</SampleRow><SamplePlate>1</SamplePlate><WellType>NEUTRALIZATION</WellType><Concentration>-1</Concentration><ConcentrationUnits>µg/ml</ConcentrationUnits><MolarConcentration>-1</MolarConcentration><MolarConcUnits>nM</MolarConcUnits><MolecularWeight>-1</MolecularWeight><Temperature>25</Temperature><StartTime>4495378</StartTime><AssayTime>5</AssayTime></CommonData><FlowRate>1000</FlowRate><StepType>KREGENERATION</StepType><StepName>Regeneration</StepName><StepStatus>OK</StepStatus><ActualTime>4.99901</ActualTime><CycleTime>0.2</CycleTime><AssayXData Points="25">jj8mREpMJkQXWSZE5GUmRLFyJkR+fyZE3owmRBeZJkTkpSZEsbImRH6/JkRKzCZEF9kmROTl
JkSx8iZEjv8mREoMJ0QoGSdE5CUnRLEyJ0R+PydEW0wnRChZJ0TkZSdEsXInRA==</AssayXData><AssayYData Points="25">vGrKvhngwr4AMLS+t96mvlJaor7C6Je+eG6RvmzhjL6c24m+W0qDvj6ygb5vE32+hZN1vgWk
dL789Wi+oqlnvgqZZb7nS1u+gIxcvmfeVb4vAFS+rJtTvpg3Ub4BP1C+zIVIvg==</AssayYData></Step><Step><CommonData><SampleLocation>11</SampleLocation><SampleID></SampleID><SampleGroup></SampleGroup><SampleInfo></SampleInfo><SampleRow>B</SampleRow><SamplePlate>1</SamplePlate><WellType>REGENERATION</WellType><Concentration>-1</Concentration><ConcentrationUnits>µg/ml</ConcentrationUnits><MolarConcentration>-1</MolarConcentration><MolarConcUnits>nM</MolarConcUnits><MolecularWeight>-1</MolecularWeight><Temperature>25</Temperature><StartTime>4511601</StartTime><AssayTime>5</AssayTime></CommonData><FlowRate>1000</FlowRate><StepType>KREGENERATION</StepType><StepName>Regeneration</StepName><StepStatus>OK</StepStatus><ActualTime>4.99901</ActualTime><CycleTime>0.2</CycleTime><AssayXData Points="25">fn8nRDqMJ0QHmSdE1KUnRMKyJ0R+vydEOswnRAfZJ0Tk5SdEofInRG7/J0RLDChEBxkoRNQl
KEShMihEbj8oRDpMKEQHWShE9WUoRKFyKERufyhES4woRAeZKETUpShEobIoRA==</AssayXData><AssayYData Points="25">aGFNwDZpWcBi513AxlRgwLyrYsCAHWTAnLNlwHJgZsDEyGfAF2FowBJXacAnK2rAqIhqwNxN
a8Dd5WvAxWRswDGobMAEPm3ArTxtwMbpbcDwsG7ABuFuwHV8b8B8hW/A1exvwA==</AssayYData></Step><Step><CommonData><SampleLocation>12</SampleLocation><SampleID></SampleID><SampleGroup></SampleGroup><SampleInfo></SampleInfo><SampleRow>B</SampleRow><SamplePlate>1</SamplePlate><WellType>NEUTRALIZATION</WellType><Concentration>-1</Concentration><ConcentrationUnits>µg/ml</ConcentrationUnits><MolarConcentration>-1</MolarConcentration><MolarConcUnits>nM</MolarConcUnits><MolecularWeight>-1</MolecularWeight><Temperature>25</Temperature><StartTime>4527683</StartTime><AssayTime>5</AssayTime></CommonData><FlowRate>1000</FlowRate><StepType>KREGENERATION</StepType><StepName>Regeneration</StepName><StepStatus>OK</StepStatus><ActualTime>4.99901</ActualTime><CycleTime>0.2</CycleTime><AssayXData Points="25">br8oRDvMKET32ChE5eUoRJHyKERu/yhEKgwpRPcYKUTUJSlEsjIpRG4/KURsTClECFkpRNRl
KUShcilEhYApRCqMKUT3mClE1KUpRKGyKURevylEO8wpRAjZKUTE5SlEkfIpRA==</AssayXData><AssayYData Points="25">p+S+virZs74zPKW+AAecvv9/kL4FYYy+PCSDvlPRf77b93K+d0ltvov6aL4A71y+aixcvmZy
U77JjU6+SzxHvm6TRb6h9kK+0glCvvlROb5X5Tm+0bYwvoj2ML56BDK+qsYvvg==</AssayYData></Step><Step><CommonData><SampleLocation>1</SampleLocation><SampleID></SampleID><SampleGroup></SampleGroup><SampleInfo></SampleInfo><SampleRow>B</SampleRow><SamplePlate>1</SamplePlate><WellType>BUFFER</WellType><Concentration>-1</Concentration><ConcentrationUnits>µg/ml</ConcentrationUnits><MolarConcentration>-1</MolarConcentration><MolarConcUnits>nM</MolarConcUnits><MolecularWeight>-1</MolecularWeight><Temperature>25</Temperature><StartTime>4542518</StartTime><AssayTime>60</AssayTime></CommonData><FlowRate>1000</FlowRate><StepType>BASELINE</StepType><StepName>Baseline</StepName><StepStatus>OK</StepStatus><ActualTime>60</ActualTime><CycleTime>0.2</CycleTime><AssayXData Points="300">Xv8pRCsMKkTnGCpEtCUqRJEyKkRePypEK0wqROdYKkTEZSpEonIqRF5/KkQajCpE+JgqRNWl
KkSRsipETr8qRDvMKkT42CpExOUqRJHyKkRe/ypEKwwrRPgYK0TEJStEkTIrRF4/K0QrTCtE
+FgrRMRlK0TjcitEXn8rRCuMK0T4mCtExKUrRJGyK0RevytEK8wrRPjYK0TV5StEkfIrRF7/
K0QrDCxE+BgsRMQlLESRMixEXj8sRCtMLET4WCxExGUsRJFyLERefyxEK4wsRPiYLETEpSxE
kbIsRF6/LEQrzCxE+NgsRMTlLESR8ixEXv8sRCsMLUT4GC1ExCUtRJEyLURePy1EK0wtRPhY
LUTEZS1EkXItRF5/LUQrjC1E+JgtRMSlLUSRsi1EXr8tRCvMLUT42C1ExOUtRJHyLURe/y1E
GgwuRPgYLkTEJS5EkTIuRF4/LkQrTC5E+FguRMRlLkSRci5EXn8uRCuMLkT4mC5EtKUuRJGy
LkRevy5EK8wuRPjYLkTE5S5EkfIuRF7/LkQrDC9E+BgvRMQlL0SRMi9EXj8vRCtML0TnWC9E
xGUvRJFyL0Refy9EK4wvRPiYL0TEpS9EkbIvRF6/L0QrzC9E+NgvRMTlL0SR8i9EXv8vRCsM
MET4GDBExCUwRJEyMERePzBEK0wwRPhYMETEZTBEkXIwRF5/MEQrjDBE+JgwRMSlMESRsjBE
br8wRCvMMETn2DBExOUwRIHyMERe/zBErgwxRPgYMUTEJTFEkTIxRF4/MUQrTDFE+FgxRLRl
MUSRcjFEXn8xRCuMMUT4mDFExKUxRJGyMUTRvzFEK8wxRPjYMUTE5TFEkfIxRF7/MUQrDDJE
+BgyRMQlMkSRMjJEXj8yRCtMMkT4WDJExGUyRJFyMkRefzJEK4wyRPiYMkTEpTJEkbIyRF6/
MkQazDJE+NgyRMTlMkSB8jJEXv8yRCsMM0T4GDNExCUzRJEyM0TxPzNEK0wzRPhYM0TEZTNE
kXIzRF5/M0QrjDNE55gzRMSlM0SRsjNEXr8zRCvMM0T42DNExOUzRIHyM0Re/zNEKww0RPgY
NETEJTREkTI0RF4/NEQaTDRE51g0RMRlNESRcjREXn80RCuMNET4mDRExKU0RJGyNEROvzRE
K8w0ROfYNETE5TREkfI0RF7/NERMDDVE+Bg1RLQlNUSBMjVEXj81RCtMNUT4WDVExGU1RJFy
NUROfzVEGow1RPiYNUTEpTVEgbI1RE6/NUQrzDVE+Ng1RMTlNUSB8jVETv81RJkONkT4GDZE
xCU2RJEyNkRePzZEMU02RPhYNkS0ZTZEkXI2RE5/NkQrjDZE+Jg2RMSlNkSRsjZEsL82RCvM
NkT42DZExOU2RIHyNkRe/zZEKww3RPgYN0S0JTdEkTI3RF4/N0QrTDdE+Fg3RMRlN0SycjdE
Tn83RCuMN0TnmDdExKU3RJGyN0ROvzdEK8w3RPjYN0TE5TdEkfI3RE7/N0QrDDhE5xg4RMQl
OESRMjhEXj84RCtMOETnWDhExGU4RJFyOERefzhEK4w4RPiYOETEpThEkbI4RE6/OEQrzDhE
59g4RMTlOESR8jhE</AssayXData><AssayYData Points="300">OJQavuL4HL5duxi+oyATvqfcEr5fpBO+E0MPvo01Eb4SihG+6q8PvnTrDL6J9Ai+OKkMvray
Br5elwq+QaEHvrs/Bb50Cwa+DggEvtijA77vbAa+6iMFvt2NAL4IMf69/rIBvqMr+r2ldP29
Sfv3vaIDAL6HyP690jLyvUVL+L0fOvi9VLHzvTi97b0b9fO9JNLqvUzd8L148ey9W0vpvfAz
7b0WpPK9SJnlvQem671+Ouy9QJzqva7G5L0n7+K9MGnkvYmS4L1eLNe9fM7dvQJg2b2/Ndu9
hE/Uvb6T4b1Q8dO9i5HWvdXK3L2Wdc291gnRvW0x1b12f9K9go/OvfcT171Pts+9gxnNvQLJ
zr2nCNW9DQPVvQXSzL14Mca9kh7MvfAqxL06zMu9B1bGvbmgwL09gMC9ofK/vT0xv71zqr+9
lLm3vdnMyb1daLy9PBq8veRptr0NY7u9+le9vay2wL3DoLi90/q5vbAsvb24v7e96WazvTZN
r72hrbe9cRW0varUtb3czLS9tWe8vdCesr2exbK9baWwvcPns70ZWrW9Gz2zvTgLs73JC7q9
B/SuvSodp71hSq29TKuuvZczqL2KjK29bzOpvWmkor2RF6u9DLayvY7Wqb17GqS95CGrvd1W
pb3Gk6K9ZYidvZy7o71X4Kq9dbeqvY1job2Qcp69sqqcvQwSmr18BaK96tylvWdYmr2OIZu9
06KfvYtjnL0gBpS9jTehvQcNoL2rA5u91zyYvVyKnb3LmpO9J0advfPZnb0lH5y9fZeLveSI
jL0em469xH2Vvea6kr3OfJG9yNeRvY7FmL1jBJC92ayJvTzKk70P6Ji9RgCIvfp9jb3seIi9
sMCHvdHljr0LdIq9c3WOvR1KkL0gMYu9iOWQvRK9h70hOIu99xWEvf5EkL2ziom9ZEmKvY6T
i707Ro29pwCEvWGig70yv4W9LS+HvR2rhL1Hi4W98v2GvdZMgL1kV4K9c3N3veH/c71QH4C9
rmeBvZkVfL1olIO9BHqDvbnAgL3iVHW9+vB+vVeCb70m8YC9wlJ9vZVnhL2Vz2W94MF+vcWI
eb1Ejne9f2ltvRPQc72tYHW9iaZ0vSK3br1vIm691q9/vQDadr1RdGy937N9vYdOc729M2a9
dCNkvTDJWL20mGe98ohyvQNRYr3AWWq9qS5dvbrPYL2jdmC9x9FovSv0ab1bFmW9cdBXvcv3
Xb0xuFu9CEBnvRVpV71oZ1+9tmpWvTZwTb1Ha1a9mHtpvQKeXb0WNFW9VRldvfGGXb16lly9
K1FevZLHUb13OVS9yVJDvawGS71fvky9MVRTvXS+Tb2851a96U1QvSv2Sr2bw1S9SjpHvUTC
Tr3+lEW9+EdLva6+Sb2jCUi9n8ZVvbmBXL372lW9cFhSvQUkPb0zDka9h3NIvSN4Sb0OR0u9
M3tJvT5+SL1nWjK93GxKvXJlPr3LNDu95+NFvSPON73cKiW92K82vS77Qb2X7DG9alwsvRCE
LL1S7j695LxBvd9hML3PfDS9AsIyvRURKr21Ize9il89vXcaMr3JkCS9Zp8vvaU4Lb1h8iG9
2NhDvR3tK71lvy29</AssayYData></Step><Step><CommonData><SampleLocation>1</SampleLocation><SampleID></SampleID><SampleGroup></SampleGroup><SampleInfo></SampleInfo><SampleRow>B</SampleRow><SamplePlate>1</SamplePlate><WellType>BUFFER</WellType><Concentration>-1</Concentration><ConcentrationUnits>µg/ml</ConcentrationUnits><MolarConcentration>-1</MolarConcentration><MolarConcUnits>nM</MolarConcUnits><MolecularWeight>-1</MolecularWeight><Temperature>25</Temperature><StartTime>4603385</StartTime><AssayTime>80</AssayTime></CommonData><FlowRate>600</FlowRate><StepType>LOADING</StepType><StepName>Loading</StepName><StepStatus>OK</StepStatus><ActualTime>80</ActualTime><CycleTime>0.2</CycleTime><AssayXData Points="400">Xv84RCsMOUTnGDlExCU5RIEyOURePzlEK0w5ROdYOUTEZTlEkXI5RF5/OUQrjDlE+Jg5RMSl
OUSBsjlEXr85RCvMOUT42DlExOU5RIHyOURe/zlEGgw6RPgYOkTEJTpEkTI6RF4/OkQrTDpE
51g6RLRlOkSBcjpEXn86RBqMOkT4mDpEtKU6RJGyOkRevzpEGsw6RPjYOkTE5TpEkfI6RE7/
OkQrDDtE+Bg7RMQlO0SRMjtETj87RCtMO0SbWTtEtGU7RIFyO0RefztEGow7RPiYO0S0pTtE
gbI7RE6/O0QazDtE59g7RLTlO0SB8jtE5wA8RBoMPET4GDxExCU8RJEyPEROPzxEGkw8RPhY
PETEZTxEgXI8RE5/PEQajDxE55g8RBamPESBsjxETr88RBrMPETn2DxEtOU8RJHyPERe/zxE
Ggw9ROcYPUS0JT1EgTI9RE4/PUQrTD1E51g9RMRlPUSRcj1ETn89RBqMPUTnmD1EtKU9RIGy
PUTxvz1EK8w9ROfYPUS05T1EgfI9RF7/PUQaDD5E5xg+RLQlPkSRMj5ETj8+RCtMPkT4WD5E
tGU+RJFyPkRefz5EGow+RPiYPkS0pT5EkbI+RE6/PkQazD5E59g+RLTlPkSB8j5ETv8+RCsM
P0TnGD9ExCU/RIEyP0ROPz9EK0w/ROdYP0S0ZT9EgXI/RF5/P0QrjD9E55g/RLSlP0SRsj9E
Tr8/RBrMP0T42D9EtOU/RJHyP0RO/z9EKwxARPgYQES0JUBEkTJARF4/QEQaTEBE+FhARLRl
QESRckBETn9ARBqMQETnmEBEtKVARIGyQEROv0BEGsxAROfYQES05UBEkfJARE7/QEQrDEFE
5xhBRLQlQUSBMkFETj9BRCtMQUTnWEFEtGVBRIFyQUROf0FEK4xBROeYQUTEpUFEgbJBRE6/
QUQazEFE+NhBRLTlQUSB8kFETv9BRBoMQkT4GEJEtCVCRIEyQkROP0JEGkxCROdYQkS0ZUJE
snJCRE5/QkQajEJE+JhCRLSlQkSRskJETr9CRBrMQkTn2EJEtOVCRHfzQkRO/0JEGgxDROcY
Q0S0JUNEkTJDRE4/Q0QaTENE+FhDRLRlQ0SBckNEXn9DRBqMQ0TnmENEtKVDRIGyQ0ROv0NE
GsxDROfYQ0S05UNEkfJDRE7/Q0QaDERE+BhERMQlRESBMkRETj9ERBpMRETnWEREtGVERJFy
REROf0REGoxERAiZRES0pUREkbJERE6/REQazERE59hERMTlRESB8kREXv9ERCsMRUTnGEVE
tCVFRIEyRUROP0VEK0xFROdYRUTEZUVEgXJFRE5/RUQajEVE55hFRMSlRUSBskVEXr9FRBrM
RUTn2EVEtOVFRIHyRURO/0VEGgxGRPgYRkS0JUZEgTJGRE4/RkQaTEZE51hGRLRlRkSBckZE
Tn9GRCuMRkTnmEZEtKVGRIGyRkROv0ZEGsxGROfYRkS05UZEgfJGRE7/RkQaDEdE5xhHRLQl
R0SBMkdETj9HRBpMR0TnWEdEtGVHRIFyR0ROf0dEK4xHROeYR0S0pUdEgbJHRF6/R0QazEdE
59hHRLTlR0Ql80dEXv9HRBoMSET4GEhExCVIRIEySEROP0hEGkxIROdYSES0ZUhEkXJIRE5/
SEQrjEhE+JhIRMSlSESRskhETr9IRBrMSETn2EhEtOVIRIHySERO/0hEGgxJROcYSUS0JUlE
gTJJRE4/SUQaTElE51hJRLRlSUSBcklETn9JRBqMSUTnmElEtKVJRIGySUROv0lEGsxJRHvZ
SUS05UlEkfJJRF7/SUQaDEpE5xhKRLQlSkSRMkpETj9KRBpMSkTnWEpEtGVKRIFySkROf0pE
GoxKROeYSkS0pUpEgbJKRE6/SkQazEpE59hKRLTlSkSB8kpETv9KRBoMS0TnGEtEtCVLRIEy
S0RuP0tEGkxLROdYS0S0ZUtEonJLRF5/S0QajEtE55hLRMSlS0SBsktEXr9LRBrMS0Tn2EtE
xOVLRKLyS0Re/0tEGgxMRPgYTES0JUxEkTJMRE4/TEQaTExE+FhMRLRlTESBckxEXn9MRBqM
TEQImUxExKVMRIGyTERev0xEK8xMROfYTES05UxEkfJMRA==</AssayXData><AssayYData Points="400">TmI0vbI2LL1tvTK9bxgpvWLCLr0xQyS96igvvYz0Kb1znzO928MmvZM9NL3uAyi9aJIivb6g
I70+Nie9S+IjvWNGGr1mYSq9r8MfvbbcIb3O5B69ErQsvWSMI73+Gxq9xssjvSeuE713jSC9
LPkQvVatGL1SJR69gqcYvYIiJr1Lhhm9WpoUvYwMKL1VABq9nvkPvRgzFb3/7Bu9N8oVvR95
HL3xyRG9WDoUvey+Hb1cMi29FssMvRJK+7xr8Bq9N6ckveSUDr1WIBa9hZ0avZXKCL0DOxC9
QhoDvZXZI717Qgi9lwsCvX5PIr0b7BW93PYPvbgTGL2sQQG9moj4vB9YF704XPq8RoEMvbgI
+ryWig29AZcIvVhv/LwnDQS9qW8PvROY97w/rQS9SA8FvQaSAr0wpwW994AKvVOv97wWqAi9
DS8AvbEQD70C5PO8YaTvvAc2Ab3Ztvq8xZXRvM8t9bwf9M68xnEGvRD867xxEuO8fXndvHDv
B72MUAC9lGsBvcBr6LzeDgW9QyPnvEoTxrygtc28s/HcvF9r27z2dve83bv0vFfE+7xvwxG9
RT/yvHoY47xEJtC8t7fgvNv03rykUeO8xl3gvH6S97y3Hc+8X8/zvGqd9byQFO68TOPXvFVI
4rz7q/m8j8zMvMHOvLwBodW8xIXAvNTG4rySrNu8s8/svHVk3by9gbe8vvK+vCbxy7yUsdO8
TgXPvOLj6rw4EeK82SbNvI0v3bx9zfS8CBKyvBMQ0byPp7q81QvRvPSv3bxoycq81mu4vABp
ubzbvdm8i862vOYntLyv7bi89sHQvCoytLzKvtm8qsTUvP+ptrwjoci8ooLVvN9Zorzvwbq8
3FyxvC50ubxPka28whS4vBuxtbwhnbC8VKWevOGJtrzrpai8JL7CvLMSvrxBtsS8786jvORk
zrzMdZa8OKKlvHbMubzSjai8L9KsvOZ9yrzqhbW8c02+vLTskLxyAKe8jla5vE/ce7wxn6q8
qKWcvMnjtrzXC7285gvBvGNqtbwtf5y8+XWvvIaIvLwNe7y8MIefvKv8l7y7tIa83WKovGSy
eLwUEY+8VzCSvGw2j7w7o5+83u9hvBV1yrxBqJG8JmezvBIylLzh9py87D9WvFfXgbwOBH68
CKCOvCOOprwsCai8HSWkvH5Zlrz6r2a8qkeGvJsRlLzwq4a8ZPKbvCJqorx+6ZW8fqSRvNMF
hbybOXm8qdaXvLOsgbyo42S8ND2gvBjPmbzcQKa89U9rvK7XgbwVaGS8zMqNvJMIqLxdN6G8
yT+BvGfbgLzvFVq8GlhpvLAKcrxrPoO8sRiMvEHEWbwLTYa8pqR1vE8odbx71Gi8zHuAvK9F
Xbw/hme8EAlRvG9Yh7yZAIa8VsJsvL4Xgbzv2iK8zg2bvNU/bbw/a2G84fg+vNGdcryShmS8
UiCOvDqkbrzg0kW8zYAkvHy+arwPOY28fyEivBTmT7xbeXy8bOiKvBVbW7w/ljG8NnSHvExT
XryQfW6899FSvFgHcbzjyFa8BZg9vMphhrw/R0C8XmtuvKPSKryUT1C89qtPvI+fPbwVdQ28
xBEvvLJrPrwb+i68/mQlvN3tFbyuLgy8G2AYvF19D7yfnh+8E+BavDQjKLwZzze8I42BvHJm
hLzGcg+8Xhc2vPlCYbypClG8E3FCvPGYK7znDj+8BDgSvJuIBLxv1Q680vkxvO52L7zSO0a8
uRkMvJevHryizTm8y74RvDdLN7yShTa8W0cmvMwK+rsaCSm8VYG+uxfOAbxEzxq8LMgWvOn5
Srxrtlm8ZH+VuyEKf7udXKW7OY1OvC3Ir7svREW80pUGvJZxAbwoZwe87HcOvHsHC7zg2BS8
z80dvNBVNLwjMfK7W1CkuyjTt7sin3K7ALEcvDule7tMQSC8SySpu3I1x7ugNvG7PjvquxRj
nbu19Wy70krGuyOj4bv/zOe7q3kIvO80IbslXgi8gPDIu5HcFLw7Ic+7s+/Gu9HFCrwgGNS7
b2iru4terLt89lC74fHQuyUdmrrjFAW8sup8u0VA9btN1Jq7/Kwmu7uG8btbrNC7yP2Mukp6
HbpKYaq7PQRbuu+nPLsbDBS71YREOhW5m7tmwxy7DB0Ouw==</AssayYData></Step><Step><CommonData><SampleLocation>1</SampleLocation><SampleID></SampleID><SampleGroup></SampleGroup><SampleInfo></SampleInfo><SampleRow>B</SampleRow><SamplePlate>1</SamplePlate><WellType>BUFFER</WellType><Concentration>-1</Concentration><ConcentrationUnits>µg/ml</ConcentrationUnits><MolarConcentration>-1</MolarConcentration><MolarConcUnits>nM</MolarConcUnits><MolecularWeight>-1</MolecularWeight><Temperature>25</Temperature><StartTime>4684400</StartTime><AssayTime>60</AssayTime></CommonData><FlowRate>1000</FlowRate><StepType>BASELINE</StepType><StepName>Baseline</StepName><StepStatus>OK</StepStatus><ActualTime>59.999</ActualTime><CycleTime>0.2</CycleTime><AssayXData Points="300">Xv9MRBoMTUT4GE1ExCVNRJEyTUReP01EGkxNRPhYTUS0ZU1EkXJNRF5/TUQrjE1E55hNRMSl
TUSBsk1EXr9NRBrMTUTn2E1ExOVNRJHyTURO/01EKwxOROcYTkTEJU5EkTJORE4/TkQaTE5E
+FhORLRlTkSBck5EXn9ORGyMTkRamU5ExKVORJGyTkROv05EGsxORPjYTkS05U5EkfJORF7/
TkQrDE9E5xhPRLQlT0SBMk9EXj9PRCtMT0T4WE9EtGVPRJFyT0Ref09EGoxPRPiYT0S0pU9E
gbJPRF6/T0QazE9E+NhPRMTlT0SB8k9ETv9PRCsMUET4GFBExCVQRIEyUEROP1BEK0xQROdY
UETEZVBEkXJQRE5/UEQajFBE+JhQRMSlUESRslBEXr9QRCvMUET42FBEtOVQRIHyUERe/1BE
KwxRROcYUUS0JVFEkTJRRF4/UUQaTFFE51hRRLRlUUTpc1FETn9RRBqMUUTnmFFEtKVRRIGy
UURev1FEK8xRRPjYUUTE5VFEkfJRRE7/UURMDFJE+BhSRMQlUkSBMlJEXj9SRCtMUkTnWFJE
tGVSRJFyUkROf1JEK4xSROeYUkTEpVJEgbJSRE6/UkQrzFJE+NhSRLTlUkSB8lJETv9SRBoM
U0TnGFNEtCVTRJEyU0ROP1NEK0xTROdYU0S0ZVNEgXJTRF5/U0QrjFNERZtTRMSlU0SRslNE
Tr9TRBrMU0Tn2FNEtOVTRJHyU0Re/1NEGgxUROcYVES0JVREgTJURE4/VEQrTFRE51hURLRl
VESBclRETn9URBqMVET4mFREtKVURIGyVEROv1REGsxUROfYVES05VREgfJURE7/VEQaDFVE
5xhVRMQlVUSBMlVETj9VRBpMVUT4WFVEtGVVRJFyVUROf1VEGoxVRPiYVUS0pVVEgbJVRE6/
VUQazFVE59hVRLTlVUSB8lVEj/9VRCsMVkT4GFZEtCVWRIEyVkReP1ZEGkxWRPhYVkS0ZVZE
gXJWRE5/VkQrjFZE55hWRMSlVkSBslZETr9WRBrMVkTn2FZEtOVWRIHyVkRO/1ZEKwxXROcY
V0TEJVdEgTJXRF4/V0QrTFdE51hXRLRlV0SBcldEXn9XRBqMV0T4mFdEtKVXRJGyV0Rev1dE
K8xXROfYV0S05VdEkfJXRE7/V0QaDFhE5xhYRLQlWESBMlhETj9YRBpMWETnWFhEtGVYRIFy
WEROf1hEGoxYRA6aWETEpVhEkbJYRE6/WEQazFhE59hYRLTlWESB8lhETv9YRBoMWUTnGFlE
tCVZRIEyWUROP1lEGkxZROdYWUS0ZVlEgXJZRE5/WUQajFlE55hZRLSlWUSBsllETr9ZRBrM
WUTn2FlEtOVZRIHyWURO/1lEGgxaROcYWkS0JVpEgTJaRE4/WkQaTFpE51haRLRlWkSBclpE
Xn9aRO+MWkTnmFpEtKVaRIGyWkROv1pEGsxaROfYWkS05VpEgfJaRF7/WkQaDFtE5xhbRMQl
W0SBMltETj9bRBpMW0TnWFtEtGVbRIFyW0ROf1tEGoxbRPiYW0S0pVtEgbJbRE6/W0QrzFtE
59hbRLTlW0SB8ltE</AssayXData><AssayYData Points="300">6ghNuxoxgbvA8kU72M3Bu0O1k7tTtJI6WqZzuyerqDuRakQ62xmpurz+iruRu5u7y+hpOo7a
v7sZl6674Mo5u7/RRboCQYW7CvlEu5CLxLsAxbC5sDg7uroQVLdFE6O4pSXBOpU4FjvjWMU6
5lvCOnw9PLusdeY59CUdO1kThLvWS4G7ndeDuxWALrvDT/q4HDqVuylanTp9t8U6Umf5Oi4/
cDqf9cm6Kq0Iu1LexzslyDU7bS2BO45/6rqylQm6KIKbOOdCfDvLzva5T1wOueq7yLnby5a6
K0raupIUVbvhINg7CMGAO/XkBzs24nW7E1jSOuNsdTuq4wk7ohOaO3pRIDsJ89A7eCbVO6u1
frtCW+86QHoOuoBZXjvKJZ46ocFEO7Cb7TpB2us5yxzBO1ouaTs1faI7nLyeOxw92zrK/J07
Le5yO0hRSDsEOJo78UgsO+Y/ATkQFBY7B8vcO5qmFjuWRKo7cP/QO1IqnbpiMus5uOPfOYWp
4DtEuRi7sq6FOyfjxDg1HY072i7wOwTUZDtao147T9sgOz7I3DstImQ74YkYPO/dLDsvn4w7
/8wfOpgumzv0Wq07aUSTO1nGzztU5t078EyiO+Bq1DvPk4872Wr9O/OyIjw8a/k7vB/AO2qw
gTpk1Bc8BMHMOx2VXTsQJxA87OavOxHyjjtencs6JnLmO7tIPDyL8qw7hKwfPExYFzvNgnA7
QGZXO0NI1juFDMQ74Q0UPLe45jt8t/47e7jSO7PN0Dvsu7Q78ySkO6VIHzw9Lw480oP/OxmE
xDtGYB0827f5O7/UizsgYtY7vMK2O/faojvR2wU8v5INPMlO6jtnJQg8cA85PATlWzzxfcw7
cusoPER+4zvT4A48iNnEO43b8zsetDQ8JvQgPClEMzwxYiU8MkMePIdrHTwFqsA7Z/ElPJIk
CTy79iA8qhkePKMdOTyy23o7AHVmPPwWRzwLUHI7VdAoPHbvfDsXYAM89GsfPBjB8jtYqEk8
A7olPISFLDzbbEE8vGhKPM4TPjyGINw7x8zXOy8rLDyz2VE8c7w/PM9XQzzczUo8Zbs+PBSB
NzzWzEs8RaAIPCFXgjwjDjM8ihQVPKwjFTwuY0M8XjsaPNosVjy5ZCw82DdePPXyVjxUQio8
n6pMPKlENDw050k8LFE3PLcudTyUa1o82FypO1fZNzzjYYQ8yZ5BPGocXjwHwic8LW5ePJeq
ZTzqiUg8+cSOPBpdTjwNCmQ8hvD/O76seTwNwFY833lNPGtvKDw1VDw8+gZbPMxLWzyqgxs8
YhxkPAkINTy+Ay08fZdEPOnGjDx25308VFg/PBaygzzE9GM8uUAoPBCPQjxNkl48R00WPIGO
UjxRDVA8RX5fPAA5ejz10UA8LDyHPGSrkTyrMoU8PC4iPN5SCzwaM0E8i65LPACAgDwsi1E8
DEw6PCLCejyd3DY8bVB3PPsCbDwLMoc8ExVzPCalPDy6pqQ8dFqJPIgbWDzTkpM8KC2FPDl7
PzxMTn48j5WTPO3lXjw5uzk88vuuPOuqhzyNQZw8lfCSPM+Wdjw3yUw89Wt+PB0KlDyIXIA8
bihNPNvGcTzI/488</AssayYData></Step><Step><CommonData><SampleLocation>8</SampleLocation><SampleID>BG505.W6.C2 gp120</SampleID><SampleGroup></SampleGroup><SampleInfo></SampleInfo><SampleRow>B</SampleRow><SamplePlate>1</SamplePlate><WellType>KSAMPLE</WellType><Concentration>-1</Concentration><ConcentrationUnits>µg/ml</ConcentrationUnits><MolarConcentration>1000</MolarConcentration><MolarConcUnits>nM</MolarConcUnits><MolecularWeight>-1</MolecularWeight><Temperature>25</Temperature><StartTime>4752524</StartTime><AssayTime>180</AssayTime></CommonData><FlowRate>600</FlowRate><StepType>ASSOC</StepType><StepName>Association</StepName><StepStatus>OK</StepStatus><ActualTime>180</ActualTime><CycleTime>0.2</CycleTime><AssayXData Points="900">Tv9bRBsMXEToGFxEtCVcRIEyXEROP1xEG0xcROhYXES0ZVxEgXJcRE5/XEQbjFxE6JhcRLSl
XESBslxETr9cRBvMXETo2FxEtOVcRIHyXERO/1xEGwxdROgYXUS0JV1EgTJdRE4/XUQbTF1E
6FhdRLRlXUSBcl1ETn9dRBuMXUQpmV1EtKVdRIGyXUROv11EG8xdRCnZXUS05V1EgfJdRE7/
XUQKDF5E6BheRLQlXkRxMl5ETj9eRBtMXkToWF5EtGVeRIFyXkQ+f15EG4xeROiYXkS0pV5E
gbJeRE6/XkQbzF5E6NheRLTlXkSB8l5ETv9eRBsMX0ToGF9EtCVfRIEyX0ROP19EG0xfROhY
X0S0ZV9EgXJfRE5/X0QbjF9E6JhfRLSlX0SBsl9ETr9fRBvMX0To2F9EpOVfRHHyX0RO/19E
GwxgROgYYES0JWBEgTJgRE4/YEQbTGBE6FhgRKRlYESBcmBETn9gRBuMYETomGBE9qVgRIGy
YEROv2BECsxgRPjYYES05WBEgfJgRE7/YEQbDGFE6BhhRLQlYUSBMmFEPj9hRApMYUToWGFE
tGVhRIFyYUQ+f2FEG4xhROiYYUS0pWFEgbJhRH+/YUQbzGFE19hhRLTlYUQK9GFETv9hRAoM
YkToGGJEtCViRIEyYkROP2JEG0xiROhYYkS0ZWJEgXJiRE5/YkQbjGJEGZliRLSlYkSBsmJE
Tr9iRBvMYkTo2GJEpOViRIHyYkRO/2JEGwxjRNcYY0S0JWNEcTJjRF4/Y0QbTGNE11hjRLRl
Y0RxcmNETn9jRAqMY0TomGNEtKVjRKKyY0ROv2NECsxjROjYY0S05WNEgfJjRD7/Y0QbDGRE
ShlkRLQlZESBMmREPj9kRApMZEToWGREtGVkRHFyZEROf2REG4xkROiYZETVpWREgbJkRE6/
ZEQbzGRE6NhkRLTlZESB8mRETv9kRBsMZUToGGVEtCVlRIEyZUROP2VEG0xlROhYZUS0ZWVE
gXJlRD5/ZUQbjGVE6JhlRKSlZUSBsmVETr9lRBvMZUTo2GVEtOVlRIHyZURO/2VEGwxmROgY
ZkS0JWZEgTJmRE4/ZkQbTGZE6FhmRKRlZkRxcmZEsH9mRBuMZkTXmGZEtKVmRIGyZkROv2ZE
G8xmROjYZkS05WZEcfJmRD7/ZkQbDGdE6BhnRKQlZ0RxMmdETj9nRApMZ0ToWGdEtGVnRIFy
Z0ROf2dEG4xnROiYZ0S0pWdEgbJnRD6/Z0QbzGdE6NhnRLTlZ0Rx8mdEPv9nRG0MaEToGGhE
tCVoRHEyaEQ+P2hECkxoROhYaESkZWhEcXJoRD5/aEQbjGhE6JhoRKSlaESBsmhETr9oRArM
aETo2GhE4edoRHHyaERO/2hEGwxpROgYaUS0JWlEcTJpRD4/aUQbTGlEWllpRLRlaUSBcmlE
Tn9pRBuMaUTomGlEtKVpRHGyaUQ+v2lEG8xpROjYaUS05WlEgfJpRD7/aUQbDGpE1xhqRLQl
akSBMmpEPj9qRApMakTXWGpExWVqREx0akROf2pEG4xqROiYakS0pWpEcbJqRD6/akQKzGpE
19hqRKTlakSB8mpETv9qRBsMa0ToGGtEtCVrRHEya0Q+P2tEEU1rRNdYa0S0ZWtEgXJrRE5/
a0QbjGtE6JhrRLSla0SBsmtETr9rRBvMa0To2GtEpOVrRIHya0RO/2tEGwxsROgYbESkJWxE
gTJsRE4/bEQKTGxE6FhsRKRlbESBcmxETn9sRBuMbETXmGxEtKVsRHGybEQ+v2xECsxsROjY
bES05WxEcfJsRE7/bEQKDG1E1xhtRKQlbURxMm1EPj9tRApMbUTXWG1EtGVtRGdzbUQ+f21E
G4xtRNeYbUSkpW1EcbJtRE6/bUQKzG1E19htRLTlbURx8m1EPv9tRAoMbkToGG5EtCVuRHEy
bkQ+P25EG0xuROhYbkSkZW5EgXJuRD5/bkQbjG5E15huRLSlbkRxsm5EPr9uRBvMbkTX2G5E
tOVuRHHybkRO/25ECgxvRNcYb0S0JW9E0zJvRE4/b0QKTG9E11hvRLRlb0SBcm9EPn9vRBuM
b0TXmG9EpKVvRHGyb0ROv29EG8xvRM3Zb0Sk5W9EcfJvRD7/b0RtDHBE1xhwRLQlcERxMnBE
Tj9wRBtMcETXWHBEtGVwRHFycEQ+f3BEG4xwROiYcESkpXBEgbJwRE6/cEQbzHBE19hwRKTl
cESB8nBETv9wRBsMcUTXGHFE9iVxRIEycUROP3FEG0xxRNdYcUSkZXFEcXJxRD5/cUQKjHFE
6JhxRKSlcUSBsnFETr9xRBvMcUTo2HFEpOVxRIHycUQ+/3FEGwxyROgYckSkJXJEcTJyRD4/
ckQbTHJE6FhyRLRlckSBcnJEPn9yRBuMckTXmHJEtKVyRIGyckQ+v3JECsxyRATbckS05XJE
cfJyRD7/ckQKDHNE1xhzRLQlc0SBMnNEPj9zRBtMc0TXWHNEtGVzRHFyc0Q+f3NECoxzROiY
c0SkpXNEcbJzRJC/c0QKzHNE19hzRKTlc0Rx8nNEPv9zRAoMdETXGHREpCV0RIEydEQ+P3RE
Ckx0RNdYdES0ZXREgXJ0RD5/dEQbjHRE15h0RKSldESBsnREPr90RG3MdETo2HREpOV0RHHy
dERO/3REXAx1ROgYdUS0JXVEgTJ1RE4/dUQbTHVE11h1RLRldURxcnVEPn91RBuMdUTomHVE
pKV1RHGydUQ+v3VECsx1RNfYdUTm5XVEcfJ1RD7/dUQbDHZE6Bh2RKQldkRxMnZEPj92RBtM
dkTXWHZEpGV2RHFydkQ+f3ZECox2RNeYdkSkpXZEcbJ2RE6/dkQbzHZE6Nh2RKTldkSS8nZE
Pv92RAoMd0TXGHdEpCV3RIEyd0Q+P3dECkx3RNdYd0S6ZndEgXJ3RD5/d0QKjHdE15h3RKSl
d0RxsndEPr93RArMd0TX2HdEpOV3RHHyd0RO/3dEGwx4RNcYeES0JXhEsjJ4RE4/eEQKTHhE
6Fh4RKRleERxcnhEPn94RAqMeETXmHhEpKV4RJKyeEQ+v3hECsx4RNfYeESk5XhEkvJ4RD7/
eEQKDHlE1xh5RKQleUSBMnlEPj95RApMeUToWHlEpGV5RHFyeUQ+f3lEG4x5RNeYeUSkpXlE
gbJ5RE6/eUQKzHlE19h5RKTleUSB8nlEPv95RBsMekTXGHpEpCV6RIEyekQ+P3pECkx6ROhY
ekS0ZXpEgXJ6RE5/ekQKjHpE15h6RKSlekRxsnpEPr96RArMekTo2HpEpOV6RHHyekQ+/3pE
Gwx7RNcYe0SkJXtEcTJ7RE4/e0QKTHtE11h7RLRle0SBcntEPn97RAqMe0TXmHtEpKV7RHGy
e0R/v3tEbcx7RNfYe0Sk5XtEkvJ7RE7/e0QKDHxE1xh8RKQlfERxMnxEPj98RBtMfETXWHxE
pGV8RHFyfEQ+f3xECox8ROiYfESkpXxEcbJ8RD6/fEQKzHxE19h8RKTlfERx8nxETv98RAoM
fUTXGH1EpCV9RHEyfUQ+P31ECkx9RNdYfUSkZX1EcXJ9RD5/fUQKjH1E15h9RKSlfURxsn1E
Pr99RArMfUTX2H1EtOV9RJLyfURO/31ECgx+RNcYfkSkJX5EcTJ+RD4/fkQKTH5E6Fh+RKRl
fkSBcn5EPn9+RBuMfkTXmH5EpKV+RHGyfkROv35EXMx+ROjYfkSk5X5EcfJ+RD7/fkQbDH9E
1xh/RLQlf0RxMn9EPj9/RApMf0ToWH9EpGV/RHFyf0ROf39ECox/ROiYf0SkpX9EcbJ/RE6/
f0QbzH9E6Nh/RKTlf0Rx8n9ETv9/RA0GgERsDIBE0hKARDgZgESnH4BEBSaARHQsgETSMoBE
QTmARJ8/gEQFRoBEdEyARNpSgEQ4WYBEnWCARA1mgER0bIBE2nKARDh5gESnf4BEBYaARGyM
gETakoBEOJmARKefgEQNpoBEbKyARNKygERBuYBEp7+ARA3GgERszIBE+9KARDjZgESf34BE
FuaARGzsgETa8oBEQfmARKf/gEQNBoFEdAyBRNoSgURBGYFEpx+BRA0mgUR0LIFE2jKBRFk5
gUSfP4FEDUaBRHRMgUTaUoFEQVmBRKdfgUQNZoFEdGyBRNpygURBeYFEp3+BRA2GgUR0jIFE
2pKBREGZgUSnn4FEDaaBRHSsgUTasoFEQbmBRKe/gUQNxoFEpcyBRNrSgURB2YFEp9+BRA3m
gUR07IFE2vKBREH5gUSn/4FEDQaCRHQMgkTaEoJEQRmCRKcfgkQNJoJEdCyCRNoygkRBOYJE
pz+CRA1GgkR0TIJE2lKCREFZgkSnX4JEDWaCRHRsgkTacoJEQXmCRKd/gkQWhoJEdIyCRNqS
gkRBmYJEp5+CRA2mgkR0rIJE2rKCREG5gkS3v4JEDcaCRHTMgkTa0oJEQdmCRK/fgkQN5oJE
dOyCRNrygkRB+YJEp/+CRA0Gg0R0DINE2hKDREEZg0SfH4NEDSaDRHQsg0TaMoNEQTmDRKc/
g0QNRoNEdEyDRNpSg0RBWYNEp1+DRA1mg0TebINE2nKDRDh5g0Snf4NEBYaDRHSMg0TakoNE
WZmDRKefg0QNpoNEdKyDRNqyg0RBuYNEp7+DRA3Gg0R0zINE2tKDRDbag0Sn34NEDeaDRHTs
g0Ta8oNEQfmDRKf/g0QNBoREdAyERNoShERBGYREnx+ERA0mhESVLIRE2jKERDg5hESnP4RE
DUaERMZMhETaUoREQVmERJ9fhEQNZoREdGyERNpyhERBeYRE</AssayXData><AssayYData Points="900">xP+EPIPkJztJV7u7jzeRvPSqsbzpHN686qP8vLOuI720dRm9uhsovW+3N73sR1i9v79KvXTx
R72SUmu9gRNivTRhdb0ikGa93URnva36b73rUni9/PBuvY6jbL0siHq9M0t4vcVkcL17QXy9
H9t6vWiOe72TpH+97PRpvVDgar0Vr269knhnvYtLZr0KW3S9enVevSCGar1WmGe9BBNlvcKr
Zr0Mrme9AjB1vTXmWb3wFWu9kS9lvcF8Z70Iv1i9mEBTvYzPXL2uiV69OjNovYMRWb1p5z69
NjNBvQOIR71kWGi9ik5RvSq0Ur0REVK9aGNSveepW70dCT+9ynJTvdvWYr1eOEi9TwBYvcKn
S72od0W9haVAvfI6Sr16XUm9NYpVvWWQMb1Mt0m9fM89vcRPUb1lej+9aSI6vXBfRb3WcDG9
eRQ0vdo3Mr0h6Sy9wU80vUsuOb3p2xm9V98nvZCyMb0BICW9064rvcIQHb2U3De9WhQnvRAV
Mr0AByG98fIZvex/K70U6ia9Gc4gvQl8JL0j2Tu9gpw4vQnUIL1a+iC9iZQgvWpbLL0q7xW9
JuAcvRV0Er1tMCe9O9QMvaKOH73wlie9OiQXvYLhDr3vMSC90mgSvbziHL0Xhhe9vCkUvTNw
H71H5Ae9m6cTvSW9Fr3/7Be9p4gOvZbvCr0OvhK9gXEKveDeD70vzQ69Fv4DvQ1EC72Vpgm9
JwwWvcDKBr2B5QS9vL4EvWeWBr239QC9pnsDvXTKBL0gjAq9AB8LvW/28rwyX968A8kBvfwJ
Bb2ugOO8ffrLvDS4zLz5geW8xiT7vCrowbwIOue8tMTpvKScAb1wf/+8vLPKvIvz4bwdVde8
odzjvNkZ2Lzi5f68WqzzvA6K0bxJ7+e80HW/vKpp3rwosc28k9ECvbJ927xQL8e8oaT8vDBF
47y1N/O8CXXcvC0JzrzsVuK8anm9vIWPwbw+mOG8xqO1vH4zv7w1xc+8qC7fvJRmv7yX6rK8
Q3HNvAHWyLz61au8asy/vFzytryx0LS8etTBvOKkr7xdf5+8LtvYvG5DsLxGta28YEmmvOfk
p7yUD8W8uiCyvN6q1LxqLrm8OZ6tvJMAnry1p6a8jyaOvH9FsLzp+qy8Rjq2vM9mu7z4/8S8
bZ2FvOTolLx1naS82x6KvLLelbyscaO8esySvMMxpLyf4JW8ORujvO9tjbwy5528rCWNvGpO
xLysT6+82efEvCsVirx6wK28DW+fvHKbnLx3+pS82BmFvAasjrxs5IC8Nz+jvBc4fLx9XIe8
yhJ+vA/IXLzLT3C8MCuDvPvZgLy+cVK8JEKXvDgGjrwrVHW8w6kyvBi3hbzd/jm8RjNPvDgy
bbwCumq878RTvLm5l7yL40S883eYvBzEhLx4rCy8DriPvIY5d7yG+Gi8sL1SvND/Trzy00i8
w+OOvErsMrz8UIO8EblsvL09KrzrgiC8UEFpvOa2WLwzjIC8ZeFJvMw1PLywzDi8aX5hvLA0
g7zq/3m80w9HvD4LaLxpCEa8BI0gvKyWTryBl1W81Ro9vBYVvrszK+K7y75YvMO64bvnmym8
fishvGguK7zdOLK7THlFvJT6UbyMoh28DjrzuyopV7xGm+y7J9EkvLQn+LtgJxW8LVoZvLSU
gLtU6ua7P584vHwjWrvnatG7e4/hu02T0bu5iEC8zrv1u1ox/bvXpOe7VRvNuw9cwrvRfpW7
HpgNvPD387tZVjS8i/7Mu0doFLx0Kmy7uCb/u13ZFLxKDxG8zqTqu07Cxbur6tm7wFAdvO+y
t7v/6+67yL4ovMvuiLv7B8W75q4SvEQ3lLsx6vi7MrsVuwrNULsuY6+7yORMuz0Gz7vAy8e5
XXUbvDp1n7tuVgq8Sg3Uu5W00bvkEbe7/BFku+I7wbs+BZO71W5ZOUhJWbhqrIC7vfmyuq4C
CLsHw5e6OaTqulTR9bgiyci7GbeeOtvrjzmrepS7TDm6uy09W7r4VGG6GTbeu2nBHLvewXi7
FqADuvwl3bkZqIm6zR1Gu+GQu7sVzAK8ezQeO+O677r54vq5S9q1uJ96+DlHcgy78MKUux92
pLsE91U6M2Yyuv4QKLugehk6E0HHu9P84Tp89Jw4OUlAuQxuBDssIus5fcQAORJwdTvaKxo7
kLQduwepnrn2N426w2nZOoGmDjuen6o6k15yO28qBzqSB4s7oJ+OOyXPmzub3Sa6Zh2iO+Lf
XTrNs+Q66eg9O8NFhztn3Sg6hhExO6EaILoMesE7s3xFO8Z9sjkRFwo6cbzzOxBiiDtKKMc6
GH+tuFPhNzs/ob87yp/PuX1t4DsCzJk7l66JO1ZxpDsoewo73dMNPOPGaTth73I7hifMO7IC
LzuAe+A7L4+BOxhLoDtQz4E7ZbNmO4/evLqm8OM64xJIOw78iDvpAdE7rxZXO7CfszpkYaM7
Cw6RO5VU1Du6VoM7lCFJOyRjxTsEqQY8YeQHPBGyyjuDYbw7JW2ZO4NY7jumPdk6yXHhO2df
GDzHEcM7MqCsOyupdzv863A7qnPgO+QJTDtOtIo756WHOyI3ETyPHPQ7A/sePNyKuDv/vfw7
yVkTPEGexTtKXUo728pbO/pusjvycxE8NIYDPAhxRTyKYDU8m4mOO6iSnTvDfho8xu21O4wK
/zu+QNQ7MX3SO76VETwemyw8/L+HO85d1jtIqio8ls5EPBXfTTzX9hI88o0ePNywKzxDfFg8
Lra4OyQR4DuuPA08Mx4hPF8dWzzKdT08PS8eO5DCDDyxzfg7LYUhPF/CADw/NFE8HDYNPBYm
PDylvDQ8nZkIPILZKzxejw489RdNPIs6MDw8uyo8Va6APEx4ETxLAsg7jQgyPDz8JDzBrlU8
ImkxPA9WAjxbuRg8+kRDPKMqjDz5tCM8OEw0PDAeMTyV+Tc8e/H1O52kiTzgHTM89681PPAH
RzywShk8BVgQPFz/EzwLDV48plQAPJzGSDwRmXc8+IFgPBEJVDyz0VA8QTZHPAnLcDwlmEU8
EbQlPIa6GjypfyA8jy9bPGK2SDwbzWA8ZPRiPCsdWDx1ykk8+6tiPBLeKzxE9Ig8xY5zPN5v
VjwuOFY8h3p8PK29bDxe4Wg8UGSEPPdJlDx8jmk8fY9PPM0FYzy0F4I8VVxJPCtGazw1zEo8
3JNRPCRbJDz1AWk8/MByPHS1gDzqk2U8E/FTPHp/jDxchjE8Ky+APMdxoDzKSIA8tAeCPNEl
ODybapQ89VqQPMmkbDydMyM8r+aPPAokVDzgdYE838eRPBanZDwGTXE8LTNHPEAGQzw3pZc8
TyRgPMnAjTx5W4k80CR6PDOPaTwZLnQ8llOGPP9zbjx+4ys8TJWSPLD7jzyYT2Y8dYqBPEPi
kjyHQ308ANOmPNKMjjwutIg8aymVPBQwkjzXuoo88sqTPBNZgzzF1Yg8tlmVPGXkiDxAB4w8
qYOLPEWnnDzo/4482VKxPJMWjjyZGKw8QkpOPBrHmDzzWZA8sCyOPAntijw5yqQ8eCiJPBBN
oTxPIHs8oep8PGVjjDww0KY85cNfPJX/eTxqfpY8/BiDPImyiDyQTa48T0tOPNksnTwy54U8
FgakPD2HlzzJYpU84MqqPFW9oDwvGJI8yfCRPLfpjzydaKQ8jefFPFbDtDyC/5I8p8eKPIRr
qDz6y5M8enh7PHOJfTzYrc08mGmhPFJDpTxQwa88ubGlPHcAujyze5s8jVKlPApvmTwfaZY8
OoahPPVZyjyGK588i6yvPNCmxTxBl6Q8mBfHPG5SsTy6fLM8GD2gPPt9zDxq1Y08XciaPEsA
pjyTL6Q8M7GqPKTQ1zwlfMc8o+igPPOXqzyjR8w8U6KNPA/wizzaKck8u5ObPE/ylDwchrs8
jlrLPIdRjTw+Hso8UR6wPC4tmjyNzsI8vM3dPO2qyjwEec48jme7PLRBszzs76U86VncPM/f
nDzpxt080DLNPNq5uDyMDNA8FKKmPP1iwTzBb8M8w4zCPNQ6pzx/TMY8JJazPLFQzDwITNU8
UanNPMwCtDw5dcw8RXfRPPfW0jy/L+08ybWxPEZXzzyOXMc8uf2/PGTSwjz1lNE8jE6iPG4A
xzxAKcQ8+PrKPA1VyTzrONE8tJzdPFoi4zwaz+Y8cVGaPCWd3Txu8OI82eXjPJRz2Dwlwcs8
5NnYPGAX1jxKx788fNziPI500DyAac4823i1PH3l0jzEocU8prPLPIXe3zxXyNw8ANjtPG1M
5DwQfcc8e4/ZPMoizTyBFPg8Ih7fPGJXuDzM2NA8INfCPDIc9Dw4I/s8A1vZPOd8wjwQ4+Y8
fG3wPMXa5DyV0t483ZHEPE194DwfMPo8hEffPPZJyjzshtU8bgi7PA2w5Tx1OdI8Gc3qPIHQ
0DzhcLA8euHNPBRb5DxEEwA9Wr35PKKo5zw6EOk8guvqPGuy2jxxq/c8DKfwPMtmAj2Ytfs8
e7X9PGADAT3qQNA8+0zxPN4N9TzkaM08f4nnPHAk7DzgCOs81s7ZPI224jz3UQA9ikziPD9w
BD3BN9k8eQ/+PEtn0TwJmO48orL4PGqt8DyGH+Q88xoJPaKdzDyX0wY9zfwBPYUQ3zwkuPg8
uafVPOI3/jwWFwQ93sMAPTFA8TwuMu08+qQHPSgrFD2LluY88iYGPcgtyzy1ceI8UYLkPL6h
2Tz2gAE9ZI4JPYmbAj05AwA9RqrsPPxE8zzBtO88OjfzPNnN1zwPxfE8o/vxPLAQAz2ZJgg9
eov8PEv76zwwvAc9HQ0bPTY/9zwyUgI9nbELPex2+Dzx7fs8</AssayYData></Step><Step><CommonData><SampleLocation>1</SampleLocation><SampleID></SampleID><SampleGroup></SampleGroup><SampleInfo></SampleInfo><SampleRow>B</SampleRow><SamplePlate>1</SamplePlate><WellType>BUFFER</WellType><Concentration>-1</Concentration><ConcentrationUnits>µg/ml</ConcentrationUnits><MolarConcentration>-1</MolarConcentration><MolarConcUnits>nM</MolarConcUnits><MolecularWeight>-1</MolecularWeight><Temperature>25</Temperature><StartTime>4940638</StartTime><AssayTime>180</AssayTime></CommonData><FlowRate>600</FlowRate><StepType>DISASSOC</StepType><StepName>Dissociation</StepName><StepStatus>OK</StepStatus><ActualTime>180</ActualTime><CycleTime>0.2</CycleTime><AssayXData Points="900">p3+ERAWGhER8jIRE2pKERDiZhESnn4REDaaERHSshETasoREOLmERPG/hEQNxoREdMyERNrS
hEQ42YREn9+ERA3mhER07IRE0vKEREH5hESf/4REBQaFRGwMhUTaEoVESRmFRKcfhUQNJoVE
dCyFRNIyhURBOYVE0D+FRA1GhUR0TIVE2lKFREFZhUSnX4VEDWaFRHRshUTacoVEQXmFRKd/
hUQNhoVEdIyFRNqShURBmYVEp5+FRA2mhUR0rIVE2rKFREG5hUSnv4VEDcaFRHTMhUTa0oVE
QdmFRKffhUQN5oVEdOyFRNryhURB+YVEp/+FRA0GhkR0DIZE2hKGREEZhkSnH4ZEDSaGRHQs
hkTaMoZEQTmGRKc/hkQNRoZEdEyGRNpShkRBWYZEp1+GRA1mhkR0bIZE2nKGREF5hkSnf4ZE
DYaGRHSMhkTakoZEQZmGRKefhkQNpoZEdKyGRNqyhkRBuYZEp7+GRA3GhkR0zIZE2tKGREHZ
hkSn34ZEDeaGRHTshkTa8oZEQfmGRKf/hkQNBodEdAyHRNoSh0RBGYdEpx+HRA0mh0R0LIdE
2jKHREE5h0SnP4dEDUaHRHRMh0TaUodEQVmHRKdfh0QNZodEdGyHRNpyh0RBeYdEp3+HRB6G
h0RsjIdE2pKHREGZh0Snn4dEDaaHRHSsh0TasodEQbmHRKe/h0QNxodEdMyHRNrSh0RB2YdE
p9+HRA3mh0R07IdE2vKHREH5h0Sn/4dEDQaIRHQMiETaEohEQRmIRKcfiEQNJohEdCyIRNoy
iERBOYhEpz+IRAVGiER0TIhE2lKIREFZiESnX4hEDWaIRHRsiETacohEOHmIRKd/iEQNhohE
dIyIRNKSiERBmYhEp5+IRA2miER0rIhE2rKIREG5iESfv4hEDcaIRHTMiETa0ohEQdmIRKff
iEQN5ohEdOyIRNLyiERB+YhEp/+IRAUGiUR0DIlE2hKJREEZiUSnH4lEDSaJRHQsiUTSMolE
QTmJRKc/iUQNRolEdEyJRNpSiURBWYlEn1+JRA1miUR0bIlE2nKJREF5iUSnf4lEDYaJRHSM
iUTakolEQZmJRDqgiUQNpolEdKyJRNqyiURBuYlEp7+JRAXGiUR0zIlE0tKJREHZiUSn34lE
BeaJRHTsiUTa8olEQfmJRKf/iUQNBopEbAyKRNoSikRBGYpEpx+KRA0mikR0LIpE2jKKREE5
ikSfP4pEDUaKRHRMikTaUopEQVmKRKdfikQFZopEdGyKRNpyikRBeYpEp3+KRA2GikR0jIpE
2pKKRPWZikSnn4pEBaaKRHSsikTasopEQbmKRMC/ikQNxopEbMyKRNrSikRB2YpEn9+KRA3m
ikRs7IpE0vKKREH5ikSn/4pEBQaLRHQMi0TaEotEOBmLRKcfi0QNJotEdCyLRNoyi0RBOYtE
nz+LRA1Gi0R0TItE0lKLRDhZi0SnX4tEDWaLRHRsi0TScotEQXmLRKd/i0QNhotEdIyLRNqS
i0Q4mYtEp5+LRAWmi0R0rItE2rKLREG5i0Snv4tEDcaLRHTMi0Ti0otEQdmLRKffi0QN5otE
dOyLRNryi0RB+YtEr/+LRA0GjER0DIxE2hKMREEZjESnH4xEDSaMRHQsjETaMoxEQTmMRJ8/
jEQFRoxEbEyMRNJSjEQ4WYxEp1+MRA1mjER0bIxE0nKMRDh5jESnf4xEDYaMRGyMjETakoxE
QZmMRKefjEQNpoxEbKyMRNKyjERBuYxEp7+MRA3GjERszIxE0tKMRDjZjER04IxEDeaMRHTs
jETa8oxEQfmMRKf/jEQFBo1EdAyNRNISjURBGY1Epx+NRAUmjURsLI1E2jKNREE5jUSnP41E
DUaNRHRMjUTaUo1EOFmNRKdfjUQFZo1EbGyNRNpyjUQ4eY1En3+NRA2GjUR0jI1E2pKNREGZ
jUSfn41EDaaNRHSsjUQ8s41EQbmNRJ+/jUQFxo1EbMyNRNLSjURB2Y1En9+NRA3mjUR07I1E
LPONRDj5jUSn/41EDQaORHQMjkTSEo5EOBmORJ8fjkQFJo5EdCyORNIyjkRBOY5Enz+ORA1G
jkRsTI5E0lKORDhZjkSfX45EBWaORGxsjkTaco5EOHmORKd/jkQNho5EdIyORNqSjkRBmY5E
n5+ORA2mjkR0rI5E0rKORGG5jkSnv45EDcaORHTMjkTS0o5EQdmORJ/fjkQF5o5EbOyORNry
jkQ4+Y5Ep/+ORA0Gj0RsDI9E0hKPREEZj0SnH49EBSaPRHQsj0TaMo9EODmPRKc/j0QNRo9E
dEyPRNpSj0Q4WY9En1+PRA1mj0R0bI9E0nKPRDh5j0Sff49EDYaPRHSMj0Tako9EQZmPRJ+f
j0QNpo9EdKyPRNKyj0RBuY9Ep7+PRAXGj0R0zI9E0tKPREHZj0Sf349EBeaPRHTsj0Ta8o9E
OPmPRJ//j0QNBpBEdAyQRNoSkERRGZBEpx+QRAUmkER0LJBE2jKQRDg5kESnP5BEBUaQRHRM
kETSUpBEQVmQRKdfkEQNZpBEdGyQRNJykERBeZBEp3+QRA2GkER0jJBE2pKQREGZkESfn5BE
BaaQRGyskETSspBEQbmQRKe/kEQFxpBEdMyQRNLSkERB2ZBEn9+QRAXmkERs7JBE2vKQRDj5
kESf/5BEBQaRRHQMkUTSEpFEQRmRRJ8fkUQNJpFEdCyRRNoykURBOZFEpz+RRA1GkURsTJFE
0lKRRDhZkUSnX5FEBWaRRHRskUTacpFEWXmRRKd/kUQFhpFEdIyRRNqSkUQ4mZFEn5+RRAWm
kURsrJFE0rKRREG5kUSfv5FEDcaRRHTMkUTS0pFEONmRRKffkUQN5pFEbOyRRNrykUQ4+ZFE
p/+RRAUGkkRsDJJE0hKSREEZkkSfH5JEBSaSRGwskkTSMpJEODmSRKc/kkQFRpJEbEySRNpS
kkRBWZJEn1+SRAVmkkR0bJJE0nKSREF5kkSff5JEDYaSRGyMkkTSkpJEOJmSRKefkkQNppJE
dKySRNKykkQ4uZJEp7+SRAXGkkRszJJE0tKSREHZkkSf35JEBeaSRHTskkTS8pJEOPmSRJ//
kkQNBpNEbAyTRNISk0Q4GZNEpx+TRAUmk0R0LJNE0jKTRDg5k0SfP5NEBUaTRGxMk0TSUpNE
OFmTRJ9fk0QFZpNEbGyTRNJyk0RBeZNEn3+TRA2Gk0R0jJNE0pKTRDiZk0Snn5NEDaaTRGys
k0TSspNEOLmTRJ+/k0QFxpNEbMyTRNLSk0Q42ZNEp9+TRA3mk0R07JNE2vKTRDj5k0Sf/5NE
BQaURHQMlETSEpREOBmURJ8flEQFJpREbCyURNoylERBOZREnz+URAVGlERsTJRE0lKURDhZ
lESnX5REBWaURHRslETScpREOHmURJ9/lEQFhpREdIyURNKSlEQ4mZREn5+URA2mlERsrJRE
0rKURDi5lESfv5REDcaURHTMlETS0pREONmURJ/flEQF5pREbOyURNLylEQ4+ZREn/+URA0G
lUR0DJVELBOVREEZlUSfH5VEBSaVRGwslUTSMpVEODmVRJ8/lUQFRpVEbEyVRNpSlUQ4WZVE
n1+VRAVmlURsbJVE0nKVRFF5lUSff5VEBYaVRGyMlUTSkpVEOJmVRJ+flUQFppVEdKyVRNKy
lURBuZVEn7+VRA3GlURszJVE0tKVREHZlUSf35VEDeaVRHTslUTS8pVEOPmVRJ//lUQFBpZE
bAyWRNISlkRBGZZEpx+WRAUmlkRsLJZE0jKWREE5lkSfP5ZEBUaWRHRMlkTSUpZEOFmWRJ9f
lkQFZpZEbGyWRNJylkQ4eZZEp3+WRA2GlkRsjJZE0pKWRDiZlkTAn5ZEBaaWRGyslkTSspZE
OLmWRKe/lkQNxpZEdMyWRNLSlkQ42ZZEn9+WRAXmlkRs7JZE0vKWRDj5lkSn/5ZEDQaXRGwM
l0TSEpdEOBmXRJ8fl0QFJpdEbCyXRNIyl0Q4OZdEnz+XRAVGl0RsTJdE0lKXRDhZl0SfX5dE
BWaXRGxsl0TScpdEOHmXRJ9/l0QFhpdEdIyXRNKSl0Q4mZdEn5+XRBaml0RsrJdE0rKXRDi5
l0Sfv5dEBcaXRGzMl0TS0pdEQdmXRJ/fl0QF5pdEbOyXRNLyl0Q4+ZdEn/+XRAUGmETODJhE
0hKYRDgZmESfH5hEBSaYRHQsmETSMphEODmYRJ8/mEQWRphEbEyYRNJSmEQ4WZhEn1+YRA1m
mERsbJhE0nKYRDh5mESff5hEDYaYRGyMmETSkphEOJmYRJ+fmEQWpphEbKyYRNKymEQ4uZhE
p7+YRAXGmERszJhE2tKYRDjZmESf35hEBeaYRHTsmETS8phEOPmYRJ//mEQNBplEdAyZRNoS
mUTcGZlEnx+ZRA0mmUR0LJlE2jKZREE5mUSnP5lEBUaZRGxMmUTSUplEOFmZRKdfmUQFZplE
dGyZRNJymURBeZlEp3+ZRA2GmURsjJlE2pKZREGZmUSnn5lEBaaZRHSsmUTasplEQbmZRJ+/
mUQFxplEdMyZRNLSmURB2ZlEwN+ZRA3mmURs7JlE2vKZRDj5mUSn/5lEDQaaRHwMmkTSEppE
xBmaRKcfmkQWJppEdCyaRNIymkRBOZpEpz+aRAVGmkR0TJpE2lKaREFZmkSvX5pEDWaaRHRs
mkTacppEOHmaRKd/mkQNhppEdIyaRNqSmkRBmZpEp5+aRA2mmkR0rJpE2rKaREG5mkSnv5pE
DcaaRHTMmkTa0ppEQdmaRKffmkQN5ppEdOyaRNrymkRB+ZpE</AssayXData><AssayYData Points="900">5qaYPAXPqTym9gY91iQpPc8fUj2czHk91sCOPUZ8mz2n0KA9T5CwPSpSsz08K8E9UPC/PflW
wT3nl8s9Oci/PaHbzz37FM49nwe/PT6nxz25ms89KirLPdS9yT29V889oB/CPSLmvT2PV889
EiTKPdj4zT0VeMY99SPGPcknxj16wcA9KtHCPfi+xz3i3Mc9eVy+PT5Swj2+RsQ9GybGPRet
zD02ecY95bHGPT0uwD1V07s9bHPAPUkwwT2ZaL89FQ+7PWg3wj2np7k91Xi5PZL4xT1C78A9
YKW8PUgauj2Qlbs9GnbAPUWkvD2qLbk9OxuzPZ6Jsj1R87g93me5PYrQtz3mfL89+8q4PRQ2
tj2AaMA9j0qyPVAXvT09T7U9ho+5PYbWvD20Gbk9w9u0PRQ2wD2cF689uLqzPfsOtD3HsLM9
tT60PQ6jtD36EbU9fHWoPWNIrz2sQbQ9d3C2PVP3sD3RP7U9lkO4PQ1jrj07LrM9AueyPYlY
rD33r7A9SKW6PfT+tz1kvbU9hwuwPdVrtD1jSbM9OzS4PZEDuT2pnao9nsG2PcFPrz3epqw9
IDC1PVIKrz0mYK89Nw21PfjQrD1RhrM9v7muPfYXrD2Peqo9JVupPVXKqT2UkbU91teyPTp4
rT14gbE9gVCoPQT+qT0Ziq89i2KsPV3/rD1QxKs9O2+tPYG8tz2L9rA9Rt2vPfokrj0WHrI9
okyyPecQqT3l66w9GBusPWVorT1zprE9Hl6gPdB1qj2j/rE9lqO0PZZ/qD21+qc9cketPVtK
rD1D7qk9Lz+sPfTOpj2oxa89VWOpPahlrD0Waac9RgarPaoYqT0naLE9AxOpPV4XrD0eB6w9
D+GvPefMrD1sfak9xJOoPRLrqj3ME6k9X3SsPW2TrT38QqU951emPVypoj1C0649VZKkPRu+
sD2qC7M9gkajPRVrnz0YOLQ9gb+vPZUfqT3Wgao9fJ6qPfdGqz2UDag9UCypPTnEoT0RJqw9
pHGrPUYhpj2NCKc9UHmqPW85qD3tJao9KAynPXPWsT1kUac9K5SqPfm9oD0ub7E9STisPSeg
pD1x1qQ9kmKiPZ61pz38+Kg9T/6pPSpgoj3JKaM9kUajPR9VoT0a9qo9QgegPTJfpj3mpbE9
kcGqPYsWpD16uKY9ZmawPUwYoj0dx6I9A1usPdZAoz1/s6g9LVasPRHboD3PwKg9mJSoPSjB
oT1H7aY92xOiPU/mqj0D96o9TOavPcjQpT1Vx6o94kSrPaU/qT2C9aw9WGWnPUmkpz3LBJ89
7lSlPURtnz3/H5091XufPb0AoD2BoaY9CGepPTkSoT3RXao9MPqoPRRorT14pKk95QagPTh4
pT1HjqI9hUCtPQbqqj0V66g9nxyjPVj7pj1zL6M9qo+cPRD8oT0x8ag9dteePUGmpT2K9qc9
RL2pPchOnT14jKg9IqOoPcy8nj2UIKY9sEynPSm/qT2p5J89XZ6lPWOEoz3jl6c9g32hPR5x
oj0SUZ09QSukPSzopD2z4649w3mePbjhqT1Atac9lNakPUP3rj2rQaM9DQ6gPYUJoT36s6U9
2HymPY6rpj2wYKo9uIqmPQkWnz3pdac9LSeoPWTupj1uJ6g9o9+nPQoEoz006ak9qZalPcP2
qD2i5Ks9kz2qPbMFrD07dag9heqoPeW4oT2GXqc9ofymPfJtnz3n7qg9FqijPS+zqj2vCK89
eiOkPT26nz0Ps689HH+oPSpyrD3jz6Y9Ke6aPWUGqT1hxKU9otKmPcgqoz3GAKA9zFOnPeEe
pD0eMqw9Z86bPUFwoz389aM90D+kPcoUnz35UKQ9yQKiPbCeqj1SwZw9skepPeu6pz0loqY9
w9qmPbyqoT2yiKI9brmfPdfEoz2LKao9kXKhPZsznj3XFaM9JziqPdjPpD3+uqU9dUerPfZ9
oT0braQ98o2mPdPvpT3CiqE9OmumPdlqpz3D76k9QE+hPbvBpj264aI9KI+lPWVkqD0UD589
tFqrPemvrT3/lqE9VzChPcp3tD0pZ509YlKrPZwQpj1U+KI96HqjPZ9lnz0xeKo91vqmPYUH
qj0DA6o9W8GlPermoj25gK09CNCmPaQTqD2gXqM9Lq2jPfwXpD2oM6I945OgPVqsoj2UG6Y9
xRujPRQcqj2k7KY9L8OwPSaOpT1yup09NQqjPWMtoz1a2ak9L+ipPTuCqT0nY6Y93iSjPQpY
pD2Bf6A9DBKkPb1Nrj1pPKY9S6KhPYoKpD2zKZ4959ClPSsZpT16hag9YwqdPQDypz3kHqA9
mGqqPVStrD3866g9UvusPVqTqj3Ew589AruiPYWhpz2ixaQ9dpCuPTG1mz1OqqI92X+iPR3w
pj1LQao9F9miPXG6oD1rUq49tqimPVZpqz1PD6A9BXeqPVvwpD2od6I9EWepPSITpj0foqE9
rxGaPU2OpD2HbqE9iCGhPZnJoj0wOp49vpWtPY3Zpj3pKag95mKsPZ0mpz3zoqY9YeOmPafS
pz3GxKg9C0GlPR1hqz0UDaY9i8qsPZpEqz38haE9FcWsPTpfoz0L/KU97QymPSYVpz0W/aI9
BlKrPfcvqT3o9ag9gcymPXvppz1Fg6c9TMinPbK0pT3M26c9lBelPYgGpD1MlaU9gh2iPUs2
qz1WyKg9JQOvPdQNpD3VeaE9x7GgPaDuqD0yGqk9ld+jPeK4oj2akq09NHSpPcxRqT2uDZ09
NEWrPdCxnj0hbK09fTCmPUw3pj0shLI9/yOjPfLMqD35hrA9tQKlPYAZoD3xELM9FqGmPYF5
qD1MfrE9ZK+rPdvOpD34s649A0mpPR9woT2WOac9JCaoPVmXoj3OTq89a7GrPQ4trT2aN609
YnOkPWYFsD29c6o9pPKqPc1nqz3Pm6A96YukPeXnqT2jt6I9rWmkPbEArT1W1Ks9VmeqPdP1
nz1q+qw9RbyhPSv6sz3T07Q9kV6yPfXopD0Jmp895LqsPbXCoD0A6Kg9WeumPQDcoz3IYJ49
GkWrPb6WrT21xKs9MMamPRbIoz373K89PGqfPWpuoj3DQ6Q9aLWmPXr5oT3lJK095V2rPfs+
pz1hiqk9yN6tPUTUqD0umac9wuGtPdZ/qD0Ay6k9PHKlPe/xsT3u0q09FJKsPRK9qT1z+q49
nwWoPfsLsj35+6s926KwPSf3pj3LoqI9v+WlPX5vpD3Ekqk9nhmmPebirT14RKs9NJ2uPfCq
oz0uOKk9OKOkPVO2rD0BsbM92xmtPXkLrj1ftag98zSoPSRdqD3/KqY9m+OnPXhGrD2wG6w9
49SpPWUprz08MKk9DQCtPVtNrj0LBqk9sz+rPS3qrD1kHLA9GCeuPZhZqz2zYa49nDGqPdfe
rz2TBbE9l4WtPeBSsT2vU6w9YyWmPR6rrz0FiK89DfasPS2kqz2jQa09lGGtPYblsT25NK49
aS2tPYAnsz1dTq491YqlPZBWqD3FG689FwytPYS/qj3GBao9fi2nPbZkqj0EMqk98CanPdPe
pz2yc7M968CsPSFHrj3FDK49YT+kPfPiqD3J7aQ9J2isPUiopD3UPas9s6awPXyRqj3Q4rA9
q2auPbJ2tD3XXag9k4WtPQurrj0DCrA91hylPZ3arj0JD6g9c3mtPRNKuD2LXaw9C2i2PUSa
rj12B6k9ROytPYB4qD0wcKc97bGuPWW9sD3kJqw9+OqqPWCUqT2p1aI9oKaxPVkarj3K9LA9
llC6PUx0rD0q+ak9p+WrPTyGrz1Ad7U99+yyPedptD1ADKc9boGqPX4nrz17c6o9A4aqPZp2
rj1IsK89Uj2tPX5QtT3RBq89wpqqPUeUtz16cqk9KHSwPcJkpT2yo6c9K0C3Pb4XrT2mF7k9
WGilPVbrsj2bG6g9wvKmPZ1Asz2nSa89AnyqPbqYqj07qLc9uPOzPS7VqD3vELQ9dOe5PQl6
tT0+Vak914+gPd4orj2lVak9qJmuPULdrT1Nlas9ZyGvPeIDpD27QbE91RmwPVmtpz0YcLM9
1bKwPWENrz2EE609rPCuPZRctz0a7649/cGoPbNkqz128a09p3CpPR6Xrz3qg689qKyxPSZZ
rT0R2q89CoSwPfcHqz1GULY97papPZ0Xrz2qRKw9VcGvPQodtz3PULU9B/iuPbkdpj246bI9
3Na1PTxasz0T+689P5yxPRJwrz3JbbE902ezPf9IsT0kcLI9vw+xPU4vuT1PK6o9aeyyPaiw
rT16Crg98SeuPbSvsD2wbrA9ek+qPXPYsT0RfrY9xAi1PbhssT0sdbY94A6wPQjwqj3dfq09
IZCzPZQ7uj0Y/a09T42zPdfQsj2qjKg9IgevPcIosT3rXa89Yh6yPbRTsD2DvLM9dpO5Pao3
rz3fnq89ysWrPeYOsz2v5a09lnytPVLAsz3R3LQ91mSzPYkjuj3IOrM9ZnG0PcEgsj2Pg7I9
5jmwPRHwrz2V+LE9rN65PSp5tz15HrQ92vC6PScbrz25BK89LzWxPUT6rD2K+LY9gCOwPdq6
uD1BM7495r+1PUl9rz3N57M9R3mvPVTTtz0wAak9hqOqPZPUuj06x7I9yDe3PUOAsT0Nba89
ErKjPbcusj1hRas9Uqm2PavHrD2zw649ADC1PbPutj1AXbU9y12zPddLuD1vL7E90+CsPfYQ
rT2QLbE9GNO/PX6Xuz02qbc9NDu2PW2srj3y9r49YR+zPepcsT0326o9o9+0PX2DsT0mT7Q9
6eC1PVKJsz3C67Y9RjywPfqlrz3kDLo9NIS4PVLEsj3BuLM9</AssayYData></Step><Step><CommonData><SampleLocation>11</SampleLocation><SampleID></SampleID><SampleGroup></SampleGroup><SampleInfo></SampleInfo><SampleRow>B</SampleRow><SamplePlate>1</SamplePlate><WellType>REGENERATION</WellType><Concentration>-1</Concentration><ConcentrationUnits>µg/ml</ConcentrationUnits><MolarConcentration>-1</MolarConcentration><MolarConcUnits>nM</MolarConcUnits><MolecularWeight>-1</MolecularWeight><Temperature>25</Temperature><StartTime>5129910</StartTime><AssayTime>5</AssayTime></CommonData><FlowRate>1000</FlowRate><StepType>KREGENERATION</StepType><StepName>Regeneration</StepName><StepStatus>OK</StepStatus><ActualTime>4.99895</ActualTime><CycleTime>0.2</CycleTime><AssayXData Points="25">p/+aRA0Gm0R0DJtE2hKbREEZm0SfH5tEBSabRHQsm0TaMptEODmbRKc/m0QNRptEbEybRNpS
m0RBWZtEp1+bRA1mm0RsbJtE+3KbREF5m0Snf5tEBYabRLWMm0TakptEOJmbRA==</AssayXData><AssayYData Points="25">/mQswE+3OcDZ7j/ACGFEwFzKR8AlgErAPuxMwG34TsBpCVHAOYRSwKQJVMCFMFXA9EhWwJVZ
V8Dop1jAds5ZwMe5WsCvY1vAyftbwEjnXMDnwV3AuJdewHv2XsDn7F7A9LxfwA==</AssayYData></Step><Step><CommonData><SampleLocation>12</SampleLocation><SampleID></SampleID><SampleGroup></SampleGroup><SampleInfo></SampleInfo><SampleRow>B</SampleRow><SamplePlate>1</SamplePlate><WellType>NEUTRALIZATION</WellType><Concentration>-1</Concentration><ConcentrationUnits>µg/ml</ConcentrationUnits><MolarConcentration>-1</MolarConcentration><MolarConcUnits>nM</MolarConcUnits><MolecularWeight>-1</MolecularWeight><Temperature>25</Temperature><StartTime>5146148</StartTime><AssayTime>5</AssayTime></CommonData><FlowRate>1000</FlowRate><StepType>KREGENERATION</StepType><StepName>Regeneration</StepName><StepStatus>OK</StepStatus><ActualTime>4.99895</ActualTime><CycleTime>0.2</CycleTime><AssayXData Points="25">np+bRASmm0RjrJtE0bKbRDi5m0Sev5tEBMabRGvMm0TR0ptEONmbRJ7fm0QE5ptEa+ybRNHy
m0Q4+ZtEnv+bRAQGnERrDJxEyRKcRDgZnESeH5xEBCacRGssnETRMpxELzmcRA==</AssayXData><AssayYData Points="25">K02Vvlr5ib4SV3m+45hhvqH0Tr4+mEG+HRo2vplKLb7+yia+J3IcvqhTFr7jlhO+OaQLvn1O
CL7Obvy92Iv4vVPA772pSe29BWPuvQp46L0v9969oF3XvXYXzL2gVcq9yzfCvQ==</AssayYData></Step><Step><CommonData><SampleLocation>11</SampleLocation><SampleID></SampleID><SampleGroup></SampleGroup><SampleInfo></SampleInfo><SampleRow>B</SampleRow><SamplePlate>1</SamplePlate><WellType>REGENERATION</WellType><Concentration>-1</Concentration><ConcentrationUnits>µg/ml</ConcentrationUnits><MolarConcentration>-1</MolarConcentration><MolarConcUnits>nM</MolarConcUnits><MolecularWeight>-1</MolecularWeight><Temperature>25</Temperature><StartTime>5162212</StartTime><AssayTime>5</AssayTime></CommonData><FlowRate>1000</FlowRate><StepType>KREGENERATION</StepType><StepName>Regeneration</StepName><StepStatus>OK</StepStatus><ActualTime>4.99895</ActualTime><CycleTime>0.2</CycleTime><AssayXData Points="25">lj+cRPRFnERbTJxEwVKcRDBZnESWX5xE9GWcRGNsnETJcpxEJ3mcRJZ/nET0hZxEY4ycRMmS
nEQnmZxEjp+cRPSlnERjrJxEwbKcRDC5nESWv5xE/MWcRGPMnETJ0pxEJ9mcRA==</AssayXData><AssayYData Points="25">SzdFwEDVTsCkAlPAtAxWwLmeV8AANVnAlaZawLojXMDZEF3Ao+BdwE8hX8ACxF/AGy5gwMsG
YcBCbmHA5OBhwMWVYsCBsWLA5zhjwG6LY8BMfmTAtYBkwBUzZcDva2XAgJRlwA==</AssayYData></Step><Step><CommonData><SampleLocation>12</SampleLocation><SampleID></SampleID><SampleGroup></SampleGroup><SampleInfo></SampleInfo><SampleRow>B</SampleRow><SamplePlate>1</SamplePlate><WellType>NEUTRALIZATION</WellType><Concentration>-1</Concentration><ConcentrationUnits>µg/ml</ConcentrationUnits><MolarConcentration>-1</MolarConcentration><MolarConcUnits>nM</MolarConcUnits><MolecularWeight>-1</MolecularWeight><Temperature>25</Temperature><StartTime>5178427</StartTime><AssayTime>5</AssayTime></CommonData><FlowRate>1000</FlowRate><StepType>KREGENERATION</StepType><StepName>Regeneration</StepName><StepStatus>OK</StepStatus><ActualTime>5.00005</ActualTime><CycleTime>0.2</CycleTime><AssayXData Points="25">jd+cRPPlnERS7JxEuPKcRB75nESN/5xE8wWdRFoMnUTAEp1EJxmdRI0fnUTzJZ1EWiydROEy
nUQnOZ1EjT+dRPNFnURSTJ1EwFKdRCdZnUSdX51E82WdRFJsnUTAcp1EJ3mdRA==</AssayXData><AssayYData Points="25">x/+OvsXbhL7meXG+qJtYvtkoSb7n6jW+yVsuvoAvIL6ueRu+CXwTvmhQC76hlwG+SV/3vZ5u
7b0TXua91PndvXG+2L3tk9C9k5DKvUmeyr0c5L29oRGzvQeMrr20z6q9wcupvQ==</AssayYData></Step><Step><CommonData><SampleLocation>11</SampleLocation><SampleID></SampleID><SampleGroup></SampleGroup><SampleInfo></SampleInfo><SampleRow>B</SampleRow><SamplePlate>1</SamplePlate><WellType>REGENERATION</WellType><Concentration>-1</Concentration><ConcentrationUnits>µg/ml</ConcentrationUnits><MolarConcentration>-1</MolarConcentration><MolarConcUnits>nM</MolarConcUnits><MolecularWeight>-1</MolecularWeight><Temperature>25</Temperature><StartTime>5194552</StartTime><AssayTime>5</AssayTime></CommonData><FlowRate>1000</FlowRate><StepType>KREGENERATION</StepType><StepName>Regeneration</StepName><StepStatus>OK</StepStatus><ActualTime>5.00005</ActualTime><CycleTime>0.2</CycleTime><AssayXData Points="25">jX+dRPOFnURajJ1EwJKdRCeZnUSNn51E86WdRFqsnUTAsp1EJ7mdRI2/nUTzxZ1EWsydRMDS
nUQn2Z1Ejd+dRPPlnURa7J1EwPKdRCf5nUSN/51E8wWeRFoMnkTAEp5EJxmeRA==</AssayXData><AssayYData Points="25">QuNGwFIrUcB3NFXAQndXwBKUWcC+P1vAP5RcwKvIXcDCSV7ADVpfwOMkYMBXtmDAOX9hwIzn
YcDzXWLAsjJjwDSjY8BPA2TAYg9kwG+JZMD1KmXAWBtlwIfeZcCw12XAkQpmwA==</AssayYData></Step><Step><CommonData><SampleLocation>12</SampleLocation><SampleID></SampleID><SampleGroup></SampleGroup><SampleInfo></SampleInfo><SampleRow>B</SampleRow><SamplePlate>1</SamplePlate><WellType>NEUTRALIZATION</WellType><Concentration>-1</Concentration><ConcentrationUnits>µg/ml</ConcentrationUnits><MolarConcentration>-1</MolarConcentration><MolarConcUnits>nM</MolarConcUnits><MolecularWeight>-1</MolecularWeight><Temperature>25</Temperature><StartTime>5210636</StartTime><AssayTime>5</AssayTime></CommonData><FlowRate>1000</FlowRate><StepType>KREGENERATION</StepType><StepName>Regeneration</StepName><StepStatus>OK</StepStatus><ActualTime>5.00005</ActualTime><CycleTime>0.2</CycleTime><AssayXData Points="25">jh+eROwlnkRTLJ5EuTKeRCg5nkSOP55E7EWeRFtMnkTBUp5EKFmeRI5fnkTsZZ5EU2yeRLly
nkQfeZ5Ejn+eROyFnkRbjJ5EwZKeRB+ZnkSGn55E9KWeRFusnkS5sp5EKLmeRA==</AssayXData><AssayYData Points="25">re6AvtyHcr6tAFi+wYlAvtVQL75CGBm+qPASvuUtCr54APa95jjovcg+370zo9O9hA2+vczj
uL08oqa9TMWpva3Go73dvI+9HNCLvXNPjr1eBHe9xr53vUKrcL32zGq9N6lWvQ==</AssayYData></Step><Step><CommonData><SampleLocation>1</SampleLocation><SampleID></SampleID><SampleGroup></SampleGroup><SampleInfo></SampleInfo><SampleRow>B</SampleRow><SamplePlate>1</SamplePlate><WellType>BUFFER</WellType><Concentration>-1</Concentration><ConcentrationUnits>µg/ml</ConcentrationUnits><MolarConcentration>-1</MolarConcentration><MolarConcUnits>nM</MolarConcUnits><MolecularWeight>-1</MolecularWeight><Temperature>25</Temperature><StartTime>5225318</StartTime><AssayTime>60</AssayTime></CommonData><FlowRate>1000</FlowRate><StepType>BASELINE</StepType><StepName>Baseline</StepName><StepStatus>OK</StepStatus><ActualTime>60</ActualTime><CycleTime>0.2</CycleTime><AssayXData Points="300">jr+eROzFnkRTzJ5EwdKeRB/ZnkSG355E9OWeRFvsnkS58p5EH/meRI7/nkTsBZ9EUwyfRLkS
n0QfGZ9Ehh+fROwln0RbLJ9EyTKfRCg5n0SGP59E7EWfRFtMn0S5Up9EH1mfRIZfn0T0ZZ9E
W2yfRLlyn0QoeZ9Ejn+fROyFn0RTjJ9EuZKfRB+Zn0SGn59E7KWfRFusn0TBsp9EKLmfRIa/
n0QNxp9EU8yfRMHSn0Qf2Z9Ejt+fROzln0RT7J9EufKfRB/5n0SG/59E9AWgRFMMoES5EqBE
HxmgRI4foETsJaBEWyygRCwzoEQfOaBEjj+gROxFoERbTKBEuVKgRB9ZoESOX6BE7GWgRFNs
oETBcqBEKHmgRIZ/oETshaBEU4ygRMGSoEQomaBEIaCgROyloERTrKBEubKgRDC5oESnv6BE
7MWgRFvMoES50qBEKNmgRIbfoETs5aBEU+ygRLnyoEQf+aBEhv+gROwFoURTDKFEuRKhRB8Z
oUSGH6FE7CWhRIQsoUTBMqFEHzmhRIY/oUTsRaFEU0yhRMFSoUQoWaFEhl+hRAVmoURbbKFE
uXKhRCh5oUSGf6FE7IWhRFOMoUS5kqFEH5mhRIafoUTspaFEU6yhRNKyoUQfuaFEhr+hROzF
oURTzKFEVdOhRB/ZoUSO36FE7OWhRFPsoUS58qFEH/mhRIb/oUTsBaJEUwyiRLkSokQfGaJE
hh+iRBUmokRbLKJEuTKiRB85okSOP6JE/UWiRFNMokS5UqJEH1miRIZfokTsZaJEU2yiRLly
okQoeaJEhn+iROyFokRTjKJE4pKiRB+ZokSGn6JE9KWiRFusokS5sqJEH7miRI6/okTsxaJE
U8yiRLnSokQo2aJEht+iRP3lokRT7KJEufKiRB/5okSG/6JE7AWjRGMMo0TJEqNEHxmjRMcf
o0T0JaNEWyyjRLkyo0QfOaNEjj+jROxFo0RbTKNEuVKjRB9Zo0SOX6NE7GWjRFtso0S5cqNE
KHmjRIZ/o0TshaNEU4yjRMGSo0QomaNEhp+jROylo0RTrKNEwbKjRCi5o0SGv6NE7MWjRFPM
o0S50qNEKNmjRIbfo0T05aNEU+yjRMHyo0Qf+aNEhv+jRPQFpERjDKREuRKkROwZpESOH6RE
7CWkRFsspETBMqREKDmkRIY/pET0RaREU0ykRLlSpEQoWaREjl+kRPRlpERbbKREwXKkRIJ5
pESGf6RE9IWkRFuMpETBkqREKJmkRI6fpET0paREW6ykRMmypEQouaREjr+kRPTFpERbzKRE
wdKkRCjZpESO36RE9OWkRFvspETB8qREKPmkRI7/pET0BaVEWwylRMESpUQoGaVEjh+lRPQl
pURjLKVEwTKlRCg5pUSOP6VE9EWlRFtMpUTBUqVEKFmlRI5fpUT0ZaVEW2ylRMFypUQoeaVE
r3+lRPSFpURbjKVEwZKlRJqZpUSOn6VE9KWlRFuspUTBsqVEKLmlRI6/pUT0xaVEU8ylRMHS
pUQo2aVEjt+lRPTlpURb7KVEwfKlRCj5pUSO/6VE9AWmRGsMpkTBEqZEKBmmRIYfpkT0JaZE
WyymRMEypkQoOaZE</AssayXData><AssayYData Points="300">I903vXlUHb1cKBC9sp7/vJf5EL1nowK9FqHQvNCF4Lwkt+m8JirevMoT3LzIANS8KNfAvInr
nbxWEqy8CayTvF5OMrxMIqu8id6LvEkSoLwBl4e8AbA1vApUM7zIDyS8nqEpvAQzYbyRXkq8
XGIUu86mB7x6Mim8mzqPu650TrvrYDO7/qSeuxyUJLuJ17O709jNu6zlEDppE4M7ceXQunxc
sDql5zc6IpDZOvxCxTsIExo7FK91Owh3Obq+gIU73s+AOxyPyTt5Tg082PAmOyWvXjssBxw8
T68HPFIfFTxsCUE832fSO+mnNDyOSsw7EZlKPAA+9zt88wg8WvQlPC5hZzw934s82ctoPEIP
gzyAqXE8mT+LPDPzhDzGD3U8cBKbPAv8mDw5Rfk7hgqQPInFkzyHUY88d4SaPL3QlzxR0bM8
a221PPCQnzwg8KI8CD+tPIDknjzSCcg8XIm+POnpxjxBs9w8kI+jPKAr3Tx3oJc8ga+8PKXT
yzwxN+E8xSTdPND0qDyscMo8nfrXPJsZyDzkpt08fPC+PDeR3DzpWPk8ZzUIPR5cyjyO+ek8
py3vPNcY+Dx95/A8rT/+POBE2zwydPE8fSvuPKKuBT2TRv08GAYTPQTuAD1w6xQ9tT4GPR9z
+jw2bw89jysKPaGyDz0aRBY9MlwSPd3DDD1u3wo9XiMePRNIEz0P8Rc90GYlPavrDj1kLCE9
vQ8dPeMgDD0l2R09pcYgPXeRHz3+biY9yvITPWaqKT2fwy49FzImPfQHLD33nTI9bqAePXJ4
LT3mrCw9Od8qPXPLNz3/0Ss9q+cuPfGjLD1bGyk96A88PbWmOD0Ogyc9Y4UzPZ6FPD2tV0I9
2r49PQtZOD1HSTU9XogrPWWsPD3/UjE9d24zPQHNRj1cJDs9nspBPTjBND2xMDs9ATU7Pc7p
QT1SxUw9katNPeRrTz0Fb0M9QF5WPfWXPj0I/UU9W9xSPVd8Rj1A0kI9G6g9PbQyWD2GFWg9
4tRWPXTrTT1njk09NEdVPSOMUz0HGF49rKRePRsyVj1uqF89+IhVPdCYYz21kF49e6p1Pbi6
Zj3+ol49TmxVPUXdXz0gI289aTFPPe/Tcz2ls2c9MIBpPej/YD0DtFQ99ZVXPU4XZj3LOmA9
etRmPZ7vYD36Tlk9e2lePcXvWz0WVnM9xC1qPejoUT0cP2o9DNRtPUwebj2063M9ukxmPcC+
gD1b+3E9ZZN0PYPTbz3BAGc99MhzPdX4aD3TuoA9xSqFPckfaT39SnI9/Il7Pebzbz3eWnA9
Bg59PaxSbT2ooYE9fP2APVtodz2ajG09GZ50PWU2cT1dpog9tJGCPbV+gT2sNn09c2hyPQvv
fD2il3k9GRiBPSoHhT3dZ4E90q+GPeGBiz2/0IE9UpyAPee0gz2kn3w9SI6IPfPUgj272Ic9
5CmKPdFChj0Up4k9rQGCPXnJgj1+yYY9BWqHPes2iT0L2og98aqPPYXtjz3p2I09k2+MPRK5
iD3t4I89zkiOPT5yhT26+4o9crmJPc2Njj09kos9ndSOPXhjhj2Z34s9GZKRPXEijj3k0pA9
DSiQParwjj09c5U9</AssayYData></Step><Step><CommonData><SampleLocation>1</SampleLocation><SampleID></SampleID><SampleGroup></SampleGroup><SampleInfo></SampleInfo><SampleRow>B</SampleRow><SamplePlate>1</SamplePlate><WellType>BUFFER</WellType><Concentration>-1</Concentration><ConcentrationUnits>µg/ml</ConcentrationUnits><MolarConcentration>-1</MolarConcentration><MolarConcUnits>nM</MolarConcUnits><MolecularWeight>-1</MolecularWeight><Temperature>25</Temperature><StartTime>5286285</StartTime><AssayTime>80</AssayTime></CommonData><FlowRate>600</FlowRate><StepType>LOADING</StepType><StepName>Loading</StepName><StepStatus>OK</StepStatus><ActualTime>80</ActualTime><CycleTime>0.2</CycleTime><AssayXData Points="400">jz+mRPVFpkRcTKZEwlKmRClZpkSPX6ZE9WWmRFxspkTCcqZEKXmmRI9/pkT1haZEXIymRMKS
pkQpmaZEj5+mRPWlpkRcrKZEwrKmRCm5pkSHv6ZE9cWmRFzMpkTC0qZEKdmmRI/fpkT15aZE
XOymRMLypkQp+aZEj/+mRPUFp0RcDKdEwhKnRCkZp0SHH6dE9SWnRFwsp0TCMqdEIDmnRI8/
p0T1RadEXEynRF5Tp0QpWadEj1+nRO1lp0RkbKdEwnKnRCl5p0SPf6dE9YWnRFyMp0S6kqdE
IJmnRIefp0TtpadEXKynRMKyp0QpuadEj7+nRPXFp0RczKdEutKnRCnZp0SP36dE9eWnRFTs
p0S68qdEIPmnRI//p0QvBqhEXAyoRMISqEQpGahEhx+oRPUlqERcLKhEwjKoRCA5qESPP6hE
9UWoRFRMqETCUqhEIFmoRI9fqET1ZahEXGyoRMJyqEQpeahEj3+oRE2HqERUjKhEwpKoRCCZ
qESPn6hE9aWoRFysqETCsqhEKbmoRI+/qET1xahEVMyoRMLSqEQp2ahEj9+oRPXlqERU7KhE
wvKoRCn5qESP/6hE9QWpRFQMqUTCEqlEKRmpRI8fqUT1JalEXCypRMIyqUQpOalEhz+pRPVF
qURUTKlEwlKpRClZqUSPX6lE7WWpRFxsqUTCcqlEIHmpRI9/qUT1halEXIypRMKSqUQxmalE
h5+pRO2lqURcrKlEwrKpRCC5qUSHv6lE7cWpRFzMqUQl06lEKdmpRIffqUTt5alEXOypRLry
qUQp+alEj/+pRPUFqkRUDKpEwhKqRCkZqkSHH6pE7SWqRFQsqkS6MqpEIDmqRI8/qkTtRapE
VEyqRMJSqkQgWapEj1+qRPVlqkRsbKpEwnKqRCl5qkSPf6pE7YWqRFSMqkTCkqpEKZmqRI+f
qkTtpapEXKyqRMKyqkQguapEj7+qRPXFqkQxzapEutKqRCDZqkSP36pE7eWqRFTsqkTC8qpE
KfmqRIf/qkTtBatEXAyrRMISq0QgGatEhx+rRPUlq0RcLKtEujKrRCk5q0SPP6tE9UWrRFRM
q0TCUqtEIFmrRIdfq0TtZatEVGyrRMJyq0QgeatEj3+rRO2Fq0RcjKtEupKrRCmZq0SXn6tE
9aWrRFSsq0TCsqtEKbmrRI+/q0T1xatEVMyrRLrSq0Qp2atEj9+rRPXlq0RU7KtEuvKrRCD5
q0SH/6tE7QWsRFwMrETjEqxEKRmsRI8frET1JaxEVCysRLoyrEQpOaxEjz+sRPVFrERcTKxE
ulKsRCBZrESPX6xE7WWsRFRsrETCcqxEIHmsRId/rETthaxEVIysRMKSrEQgmaxEsJ+sRPWl
rERUrKxEwrKsRCC5rESHv6xE9cWsRFTMrES60qxEKdmsRIffrETt5axEXOysRNPyrEQg+axE
j/+sRO0FrURUDK1E8xKtRCkZrUSHH61E9SWtRFwsrUS6Mq1EKTmtRI8/rUT1Ra1EXEytRLpS
rUQgWa1Ej1+tRPVlrURcbK1EunKtRCl5rUSHf61E9YWtRFSMrUS6kq1EKZmtRIefrUQGpq1E
VKytRLqyrUQgua1Eh7+tRO3FrURUzK1EutKtRCDZrUSP361E7eWtRFzsrUS68q1EKfmtRI//
rUQGBq5EVAyuRMISrkQgGa5Ehx+uRO0lrkRcLK5EwjKuRCA5rkSPP65E7UWuRFRMrkS6Uq5E
KVmuRIdfrkTtZa5EVGyuRMJyrkQpea5Ej3+uRO2FrkRcjK5EwpKuRCmZrkSHn65E7aWuRFSs
rkTCsq5EILmuRIe/rkTtxa5EVMyuRMLSrkQg2a5Ej9+uRO3lrkRU7K5EuvKuRCD5rkSH/65E
7QWvRFQMr0TCEq9EIBmvRIcfr0TtJa9EVCyvRLoyr0QpOa9Ehz+vRO1Fr0RUTK9EulKvRCBZ
r0SHX69E7WWvRFRsr0S6cq9EIHmvRId/r0T+ha9EXIyvRLqSr0Qgma9Eh5+vRO2lr0RUrK9E
urKvRCC5r0SHv69E7cWvRFTMr0S60q9EINmvRIffr0Tt5a9EVOyvRLryr0Qg+a9Eh/+vRO0F
sERcDLBEwhKwRCkZsESHH7BE9SWwRFwssES6MrBEKTmwRA==</AssayXData><AssayYData Points="400">eL6WPSVuhz0hSI49b7qOPRKnkj2tJ5Q9CbmNPYzmjj1W+pA9MfKLPQwsmD3fqYg9LiqaPcjO
kD2r55U9x0STPaN6lj153Zc9FSGSPZV9lj175Zw9CsCWPXT0lD3dJZQ9uNKXPb96nD3aSKQ9
7hKaPTknlj3ulJ49kYmcPV4AnT3pWp09JFGqPeTzlT1jRJ09wBeUPTvcmz3S6J09l4ajPeQs
mT24I5o9wGCePe0olj0OS5o99amXPS1wlT2rXqA9GvyYPe3Ymz0RXp09rJSbPUxnnz2dKaI9
QzOgPW1Soz29XJ09ieSXPeuXmD3Wmp49vd6hPbkzqD0ffZ096Q2bPXUnpz1I5pw91KacPWM/
nz2bnKM95/CYPVO6mz3boqI9oBKnPcGioj1AVJk9C1yiPUn7nT06EqM9t1KiPQQmnj1bzqE9
ZjGsPV0CrD1aYqY9xiCfPWYKrz07AKA9nNepPeA6oj1iqKY9lmSnPSGbqj36j6U9kBmlPURS
pz3vhqY9j9WsPeaiqT0hh6s91PSjPQyXoj3pAKI9nwuoPfRnrD0GTqc95S2kPaaIrT2JqqU9
AtKnPegsrT2jpKo9d2ytPZwNsT1jk7A9cPOqPblUrj2Jvaw9scWtPSWuqz2EX6Q9J6yyPb44
pT31Mao9PUC0PdeQrz3mCqk9E/evPYUmtj1enK499bWpPdeDrD2VYKo9bVC0PUZCpj0Nia89
KIKrPdTvqD2pUr49j6e2PcCgsz0MRqo9UTasPXJwsD2BvbQ9l8yqPRr1uD2H4a89ZgK2Pfjz
rj1k0649Wte5PaMPrj0XKbc9WW2xPehxvj3uZ6g9e7K3PZLatT3oJrU9ELCyPaUrtT18fbY9
m/u7PdgvsT1H17k9pIi3PUbruT1t97Y9Fsa7PRgruD11/bk9YkK6PYd3wT3Dr7s9ude9PQC0
uj3HJrQ9Sw25PWxjuT2aRbY918G2PchmuT27d7s9cG7APVUgvT3S/rY9or61PVWAtj3xb7o9
/by+PXy9rz1ZHb49VYa4PfU+wD0Rf7w9x5m7PdD5vj0u57498aG/PZ3uuj2xvrs9wJK8PQpA
vj0NX789JnO4Pfx1sz2Gerg9VA3CPRNrxD0frcA9y0S+PSOMvz3gvrw9mRy6Pfdcuj1YYb09
GYm5PTcewT3iHr09zm7FPX0WwD1WqsY9nC+8PZH0wz1/9sE9SbLBPdFnvz3Cobc9ZL/APfL0
wj1E68E9UXnFPUrFvT1lUsU9SwXPPVyKwz1nE789AXXBPSsoyj1yKsw9CnfNPfsWwz3gq8A9
NRDCPSFaxD0G+sU9fiW8PQpS0D3q2cY9DkrGPXSlxz2TTb49P03MPRvCzz3b28k9TonJPTWb
zj2ng8s9oQbKPdiDzj0Rmck9x/G/PSZzzT1gWsM93/PGPeMyxj0rY9E9jdTIPdNbxz2c4sw9
gO7MPeTVxz3md809Yn7EPYD2yT3faMg9Pu3KPUTGzj3oi8k9jivJPdAyyz3Wbck959LGPfu1
xj3y2M09qcTOPeZTzD2cZ8c9kPvIPYX2yD0H7sg9pFnDPVIYzD3dNNc91TvRPdFazD1Vbsk9
n9PPPb9myj2bsdk9jh7NPTqlxT2NvtQ9Ae7ZPbWWzD3SD9I9l+LQPYQXzD1t2dI990LOPZ35
2z2ezdY9nvvcPXOn0D2EMtE9HFvOPRHlzj1X+dE9UFHIPa0N1T1Kqdc94ubPPWBe2D0Qsdg9
5e7OPQzfzz3Gqdc9M5nXPcYV1D2g79Q9cEzUPSV0zT315tM9zX/RPc5h3T2B0ss9gLjNPad3
2T2dpdU9knnJPQ0y1z0hQ9U9Fk7SPerx2D22ENU9xXzYPfzd2z0I+NI9eqDjPTEz0j061dw9
F5DVPXMJ2D3JKNQ9pF3ZPZRm0j3IU9g9k7rVPVMa1j3dQtk9DLDRPQyv1T2O7+E91GDcPdcE
2z3satw9lqvcPUYD3z0Az9Y9gGPTPcbj2j2Oc9s9RuncPY9w4T0vh+I9F2XZPQfn4D3Lo9Y9
9o3bPWn03z1HO989btjVPehG3z1Cydk9WCPhPaOL2D0XWtw9qejcPWg+2z0y0NU993nfPQO6
2j2rOeE9F9HjPbDizT1Xqt89ynHfPWzw5D0Q5+E9VlDaPQ==</AssayYData></Step><Step><CommonData><SampleLocation>1</SampleLocation><SampleID></SampleID><SampleGroup></SampleGroup><SampleInfo></SampleInfo><SampleRow>B</SampleRow><SamplePlate>1</SamplePlate><WellType>BUFFER</WellType><Concentration>-1</Concentration><ConcentrationUnits>µg/ml</ConcentrationUnits><MolarConcentration>-1</MolarConcentration><MolarConcUnits>nM</MolarConcUnits><MolecularWeight>-1</MolecularWeight><Temperature>25</Temperature><StartTime>5367282</StartTime><AssayTime>60</AssayTime></CommonData><FlowRate>1000</FlowRate><StepType>BASELINE</StepType><StepName>Baseline</StepName><StepStatus>OK</StepStatus><ActualTime>59.999</ActualTime><CycleTime>0.2</CycleTime><AssayXData Points="300">jz+wRPVFsERcTLBEwlKwRCBZsESPX7BE9WWwRFxssETCcrBEKXmwRI9/sET1hbBEXIywRMKS
sEQpmbBEj5+wRPWlsERcrLBEwrKwRCm5sESPv7BE9cWwRFzMsETC0rBEKdmwRI/fsET15bBE
XOywRLrysEQp+bBEj/+wRPUFsURcDLFEuhKxRCkZsUSPH7FE9SWxRFwssUTCMrFEIDmxRI8/
sUT1RbFEXEyxRMJSsUQpWbFEj1+xRPVlsURcbLFEwnKxRCl5sUSPf7FE9YWxRFSMsUTCkrFE
IJmxRI+fsUT1pbFEXKyxRMKysUQpubFEj7+xRPXFsUSdzLFEwtKxRCnZsUSP37FE9eWxRFzs
sUTC8rFEKfmxRI//sUT1BbJEXAyyRMISskQpGbJEjx+yRPUlskRcLLJEyjKyRCk5skSPP7JE
9UWyRFxMskS6UrJEKVmyRI9fskT1ZbJEXGyyRMJyskQpebJEj3+yRPWFskRcjLJEwpKyRCmZ
skSPn7JE9aWyRFSsskTCsrJEKbmyRI+/skT1xbJEXMyyRMLSskQp2bJEn9+yRO3lskRc7LJE
wvKyRCD5skSP/7JE9QWzRFwMs0TCErNEKRmzRI8fs0T1JbNEXCyzRMIys0QpObNEjz+zRPVF
s0RcTLNE41KzRClZs0SPX7NE9WWzRFxss0TCcrNEKXmzRI9/s0TthbNEXIyzRMKSs0QgmbNE
j5+zRPWls0RcrLNEwrKzRCC5s0SPv7NE9cWzRFzMs0TC0rNEKdmzRI/fs0T15bNEXOyzRNPy
s0Qp+bNEj/+zRPUFtERUDLREwhK0RCkZtESHH7RE9SW0RFQstETCMrREKTm0RI8/tETtRbRE
XEy0RMJStEQgWbREj1+0RPVltERcbLREwnK0RCl5tESPf7RE9YW0RFyMtETCkrREKZm0RI+f
tETtpbREXKy0RMKytEQgubREh7+0RPXFtERczLREutK0RCnZtESP37RE9eW0RFzstES68rRE
Kfm0RI//tET1BbVEXAy1RMIStUQpGbVEhx+1RPUltURcLLVEwjK1RCk5tUSPP7VE9UW1RFxM
tUTCUrVEKVm1RIdftUT1ZbVEXGy1RMJytUQpebVEh3+1RO2FtUSmjLVEwpK1RCCZtUSPn7VE
9aW1RFystUTCsrVEKbm1RIe/tUT1xbVEXMy1RLrStUQp2bVEj9+1RPXltURc7LVEuvK1RCn5
tUSP/7VE9QW2RFwMtkS6ErZEKRm2RI8ftkTtJbZEXCy2RMIytkQ5ObZEhz+2RB5GtkRcTLZE
wlK2RClZtkSHX7ZE9WW2RFxstkTCcrZEUnm2RI9/tkTthbZEXIy2RLqStkQpmbZEj5+2RPWl
tkRcrLZEwrK2RCm5tkSPv7ZE7cW2RFTMtkTC0rZEKdm2RI/ftkT15bZEXOy2RLrytkQp+bZE
j/+2RO0Ft0RcDLdEwhK3RCkZt0SPH7dE7SW3RFwst0S6MrdEIDm3RI8/t0TtRbdEVEy3RMJS
t0QgWbdEj1+3RO1lt0RcbLdEwnK3RCl5t0SHf7dE9YW3RGyMt0S6krdEKZm3RIeft0T1pbdE
hay3RMKyt0QgubdE</AssayXData><AssayYData Points="300">NVzjPe8C4T1jado9fafoPcG36j2WndQ9k/TiPf7K2z0ZdN09Xv/mPZTO4D1HNeA9X97bPQXP
3D1Nsd491STaPYTp4z0WOeA9bjbdPUhF5T06wfE9y4nmPYFs6j28Nus9/RLqPTUV5z0/a949
oB3lPXc96z2tceE9H5PlPf2N2z030eE96XbePcxf5j0OXus9QtbjPRqj5j1uTeU9SGLoPQpM
4z0JCOI9M1PxPQmb4D3v1d49ulXnPSmK6D0VK+Q9F6LkPfY/5D0pH+U9NjbmPXtU8T3uWd49
UkfnPXl66T0jHuc9z17lPcTg8D0R7eU9OPjrPXGG6T0ZPfA9L+buPYED6D3cr/A9WvDmPdb8
3z26jec9pGDpPeYz5j32SOg9kr3UPRNU5j2a4+c9jiHrPa/T6D3yKuw9vE7lPSy48T2PGPc9
npDuPc768D1lU+M9iuXrPcIt6T2dfe49S3nzPUI25j3FXvE9yffuPdsl+z1GQvE9wE3lPQOB
9D0Ky+M99wPxPcPy6z3Fb+09Xj3qPU7y6T0LjPI9ChPnPR8q9D18b+895Gr2PQ+z+j050uo9
0W7uPV8o7z2qcu09v4joPdvj4j3eqfA9jPnyPaxF9z2UCvI9F0PsPTvt8D37U+k9FsDrPRIz
8D1IgfU9YJLxPXPo7z3VIPQ9yZL1PYtw6T3B4fE9szzvPfub9T2SxO89o77uPfVN8j26pvI9
a7/tPXYr+T0UDPE9AkLyPSPQ9j1gFPM9WMPyPbJL8z1Bo+095yTzPY+h9z29KPY9tRjxPTha
8z13Vu494iXzPfS/8j21Jfs9fkHtPTQS8z1jXfM9B6z1PWcB8z2G3fQ9Xcz5Pb2R9D0uGPA9
o+j3PU8wAD77tvo9XfL8PRcJ8T1/DfM9bvHqPQ1h9D3oHPU94Sb6PVyi9T0CvPM9gdTwPZMD
+D3V2Po9D5P1Pc06+D2ka/k98fzwPbRi+T0n1vk9Txf8PVie+D0ShgA+PKH3PR0E8T2j/fY9
M1b2PW7F/j1PZ/M9+IryPY4D8z22ePw99LL6PWklAT6NOvo942r1PcQ+Aj5xHfg9jKD8PZU/
+j0kofc9mvb+PTgnAT7Yq/U9i6v2PZS6+T0tQ/M9bFz/PVJCAT4LO/Y9+Eb5PYyS/D3qLPk9
0wYBPlUI+D2HCv89vqv4PVdk9z1EagA+97f5PcZs+D2QfPg9w9wAPntK+z2ZuwI+ur0BPsP5
+T2Vzfw9SRv1PcJ//z2b0fs9pND+PTtkAj7xxgA+xMb7PQmh/T3Pl/s9Vd0APqV2/j3dJv89
qlwBPsGy/j1A1/Y9pQf4PU3dAT5atPg9XO0BPrIj/j22PQQ+YeAEPjND/j0U0Ps9NiwDPues
/j32yfk9bPoAPnTDAT4IiwE+c9IBPolo/z0wl/09+NMBPpzCAT6EEgY+VB//PUaLAD5lDQI+
7A0BPuAzBD557QI+AMUBPgFSAj49DwA+E/gCPtsZ/D2o2QM+hFMGPlBZBj6GM/89pr0DPikU
Az60oP49h4gFPptTBD6zVwM+tDj7PYMjBz5osgA+CIwCPruTAD50lAM+XKoDPreUAj7jUwA+
UKwAPoGsAT73bQA+</AssayYData></Step><Step><CommonData><SampleLocation>8</SampleLocation><SampleID>BG505.W6.C2 gp120</SampleID><SampleGroup></SampleGroup><SampleInfo></SampleInfo><SampleRow>B</SampleRow><SamplePlate>1</SamplePlate><WellType>KSAMPLE</WellType><Concentration>-1</Concentration><ConcentrationUnits>µg/ml</ConcentrationUnits><MolarConcentration>1000</MolarConcentration><MolarConcUnits>nM</MolarConcUnits><MolecularWeight>-1</MolecularWeight><Temperature>25</Temperature><StartTime>5435385</StartTime><AssayTime>180</AssayTime></CommonData><FlowRate>600</FlowRate><StepType>ASSOC</StepType><StepName>Association</StepName><StepStatus>OK</StepStatus><ActualTime>179.999</ActualTime><CycleTime>0.2</CycleTime><AssayXData Points="900">hr+3ROTFt0RLzLdEsdK3RBfZt0R+37dE5OW3REvst0S58rdEF/m3RH7/t0TkBbhEUwy4RLES
uEQXGbhEfh+4ROQluERLLLhEsTK4RCA5uER+P7hE5EW4RFNMuESxUrhEF1m4RH5fuETkZbhE
U2y4RLFyuEQXebhEfn+4ROSFuERLjLhEsZK4RBeZuER+n7hE5KW4RFOsuESxsrhEF7m4RIa/
uETkxbhES8y4RLnSuEQX2bhEft+4ROTluERT7LhEsfK4RBf5uER+/7hE5AW5REsMuUSxErlE
Fxm5RH4fuUTkJblESyy5RLkyuUQgOblEfj+5RORFuURTTLlEsVK5RBdZuUSnX7lE5GW5REts
uUSxcrlEF3m5RH5/uUTkhblEU4y5RLGSuUQXmblEfp+5ROSluURLrLlEsbK5RBe5uUR+v7lE
5MW5REvMuUSx0rlEF9m5RH7fuUTs5blES+y5RLHyuUQX+blEfv+5ROQFukRLDLpEsRK6RCAZ
ukSGH7pE5CW6REssukSxMrpEFzm6RH4/ukTsRbpEU0y6RLlSukQXWbpEfl+6RORlukRTbLpE
uXK6RBd5ukR+f7pE7IW6RFOMukS5krpEF5m6RH6fukTkpbpEU6y6RLmyukQXubpEhr+6ROzF
ukRTzLpEsdK6RCDZukSG37pE5OW6RFPsukSx8rpEIPm6RIb/ukTsBbtESwy7RLkSu0QgGbtE
fh+7ROQlu0RTLLtEuTK7RCA5u0SGP7tE7EW7RFtMu0S5UrtEIFm7RIZfu0TsZbtEU2y7RLly
u0QXebtEhn+7ROyFu0RTjLtEuZK7RCCZu0SOn7tEHqa7RFOsu0S5srtEILm7RIa/u0TsxbtE
U8y7RLnSu0Qg2btEht+7RBXmu0RT7LtEufK7RCD5u0SG/7tE7AW8RFMMvES5ErxEIBm8RIYf
vETsJbxEUyy8RLkyvEQgObxEfj+8ROxFvERTTLxEuVK8RCBZvESGX7xE7GW8RFNsvES5crxE
IHm8RIZ/vETshbxEU4y8RLmSvEQgmbxEhp+8ROylvERTrLxEubK8RCi5vESGv7xE7MW8RFPM
vES50rxEINm8RIbfvETk5bxEU+y8RLnyvEQg+bxEhv+8ROwFvURTDL1EsRK9RCAZvUSGH71E
7CW9RFMsvUS5Mr1EIDm9RIY/vUTsRb1EU0y9RLlSvUQgWb1Ehl+9RORlvURTbL1E+3K9RCB5
vUR+f71E7IW9RFOMvUS5kr1EIJm9RIafvUTspb1EU6y9RLmyvUQgub1Efr+9ROzFvURTzL1E
udK9RCDZvUSG371E5OW9RFPsvUS58r1EF/m9RIb/vUTsBb5EUwy+RLESvkQgGb5Ehh++ROwl
vkRTLL5EuTK+RCA5vkSGP75E7EW+RFNMvkS5Ur5EIFm+RIZfvkTsZb5EMG2+RLlyvkQXeb5E
hn++ROyFvkRTjL5EuZK+RBeZvkSGn75E7KW+RFOsvkS5sr5EILm+RIa/vkTsxb5EU8y+RLnS
vkQg2b5E2N++ROzlvkRT7L5EsfK+RCD5vkSG/75E7AW/REsMv0S5Er9EIBm/RIYfv0TsJb9E
Uyy/RLkyv0QgOb9Ehj+/ROxFv0RTTL9EuVK/RCBZv0SGX79E7GW/REtsv0Sxcr9EIHm/RNB/
v0Tshb9ES4y/RLmSv0Qgmb9Ehp+/ROylv0RTrL9EubK/RCC5v0SGv79E7MW/RFPMv0S50r9E
INm/RIbfv0Ts5b9EU+y/RLnyv0Qg+b9Ehv+/ROwFwERTDMBEuRLARCAZwESGH8BE5CXARFMs
wES5MsBEIDnARIY/wETkRcBEU0zARLlSwEQgWcBEhl/AROxlwERLbMBEuXLARCB5wER+f8BE
7IXARFOMwES5ksBEIJnARIafwETspcBEU6zARPuywEQgucBEfr/AROTFwERTzMBEsdLARCDZ
wESG38BE5OXARFPswES58sBEIPnARH7/wETsBcFEUwzBRLkSwUQXGcFEhh/BROQlwURLLMFE
sTLBRCA5wUSGP8FE7EXBREtMwUSxUsFEIFnBRIZfwUTsZcFES2zBRLFywUQgecFEhn/BROyF
wURTjMFEuZLBRCCZwUSGn8FE5KXBREuswUS5ssFEILnBRIa/wUTsxcFEU8zBRLnSwUQX2cFE
ht/BROzlwURT7MFEufLBRBf5wUSG/8FE7AXCRFMMwkSxEsJEFxnCRH4fwkTsJcJESyzCRLky
wkQgOcJEhj/CROxFwkRLTMJEsVLCRCBZwkSGX8JE7GXCRFNswkSxcsJEIHnCRIZ/wkTkhcJE
U4zCRLmSwkQgmcJEfp/CROSlwkRTrMJEubLCRCC5wkSGv8JE7MXCRFPMwkS50sJEINnCRH7f
wkTs5cJEU+zCRLnywkSr+cJEfv/CROQFw0RTDMNEuRLDRCAZw0R+H8NE7CXDRFMsw0SxMsNE
FznDRH4/w0TkRcNES0zDRLlSw0QgWcNEhl/DROxlw0RTbMNEsXLDRCB5w0SGf8NE5IXDRFOM
w0S5ksNEIJnDRIafw0TkpcNEU6zDRLGyw0QgucNEhr/DROTFw0RTzMNEsdLDRCDZw0SG38NE
7OXDREvsw0S58sNEF/nDRIb/w0TkBcRESwzERLkSxEQXGcREhh/EROQlxERLLMREuTLERCA5
xESGP8RE7EXERFNMxESxUsREF1nERIZfxETkZcREU2zERLFyxEQXecREhn/EROyFxERLjMRE
sZLERCCZxER+n8RE5KXERFOsxES5ssREILnERH6/xETkxcRES8zERLHSxEQg2cREht/EROzl
xERT7MREufLERCD5xER+/8RE5AXFRFMMxUS5EsVEIBnFRIYfxUTkJcVESyzFRLkyxUQXOcVE
hj/FRORFxURTTMVEuVLFRBdZxUSGX8VE7GXFRFNsxUS5csVEIHnFRH5/xUTshcVEU4zFRLGS
xUQgmcVEhp/FROylxURLrMVEsbLFRBe5xUSGv8VE7MXFREvMxUS50sVEINnFRH7fxUTk5cVE
U+zFRLnyxUQX+cVEfv/FROwFxkRTDMZEsRLGRBcZxkSGH8ZE5CXGRFMsxkS5MsZEFznGRIY/
xkTsRcZES0zGRMpSxkQXWcZEhl/GRORlxkRTbMZEuXLGRCB5xkR+f8ZE5IXGREuMxkSxksZE
F5nGRH6fxkTkpcZES6zGRLmyxkQgucZEhr/GROTFxkRLzMZEsdLGRBfZxkQB4MZE7OXGREvs
xkSx8sZEF/nGRIb/xkT9BcdEUwzHRLkSx0QgGcdEfh/HROQlx0RLLMdEsTLHRBc5x0R+P8dE
5EXHRFNMx0S5UsdEIFnHRH5fx0TkZcdEU2zHRLlyx0QXecdEfn/HROSFx0RLjMdEsZLHRBeZ
x0SGn8dE5KXHRFOsx0S5ssdEF7nHRIa/x0TsxcdEU8zHRLHSx0QX2cdEft/HROTlx0RL7MdE
sfLHRBf5x0SG/8dE7AXIRFMMyEQqFMhEIBnIRH4fyETkJchEUyzIRLEyyEQXOchEhj/IRORF
yERLTMhEuVLIRBdZyER+X8hE5GXIREtsyESxcshEIHnIRH5/yETkhchEU4zIRLGSyEQXmchE
fp/IROylyERLrMhEsbLIRBe5yER+v8hE5MXIRFPMyESx0shEF9nIRIbfyETk5chES+zIRLHy
yEQX+chEfv/IROQFyURLDMlEuRLJRCAZyUSGH8lEsSbJREssyUSxMslEIDnJRH4/yUTsRclE
S0zJRLFSyUQXWclEhl/JRORlyURLbMlEsXLJRBd5yUSGf8lE5IXJRFOMyUSxkslEF5nJRIaf
yUTkpclES6zJRLGyyUQguclEhr/JROTFyURTzMlEsdLJRBfZyUR+38lE5OXJREvsyUS58slE
F/nJRH7/yUTsBcpESwzKRLESykQXGcpEfh/KROwlykRLLMpEsTLKRBc5ykSGP8pE7EXKREtM
ykSxUspEIFnKRH5fykTkZcpES2zKRLFyykQgecpEfn/KROSFykRLjMpEuZLKRBeZykR+n8pE
5KXKREusykS5sspEF7nKRH6/ykTkxcpEU8zKRLnSykQX2cpEft/KROTlykRL7MpEsfLKRCD5
ykR+/8pE7AXLREsMy0SxEstEIBnLRH4fy0TsJctESyzLRLEyy0QXOctEfj/LRORFy0RbTMtE
sVLLRCBZy0SGX8tE5GXLRGtsy0S5cstEF3nLRH5/y0TkhctES4zLRLGSy0QXmctEfp/LROSl
y0RLrMtEsbLLRBe5y0R+v8tE5MXLRFPMy0S50stEF9nLRH7fy0Tk5ctEU+zLRLHyy0Qw+ctE
fv/LROQFzERLDMxEsRLMRCAZzER+H8xE5CXMREsszESxMsxEFznMRH4/zETkRcxES0zMRLFS
zEQXWcxEhl/MRORlzERLbMxEuXLMRBd5zER+f8xE5IXMREuMzESxksxEF5nMRH6fzETkpcxE
S6zMRLGyzEQXucxEhr/MROTFzERLzMxEudLMRBfZzER+38xE5OXMRFPszESx8sxEF/nMRIb/
zETkBc1ESwzNRLESzUQXGc1Efh/NROwlzURLLM1EsTLNRBc5zUR+P81E5EXNRFNMzUS5Us1E
F1nNRIZfzUTkZc1ES2zNRMpyzUQXec1Efn/NROSFzURLjM1EsZLNRBeZzUR+n81E5KXNREus
zUQbs81EF7nNRIa/zUTkxc1ES8zNRLHSzUQX2c1Eft/NROTlzURL7M1EsfLNRCD5zUSG/81E
7AXOREsMzkSxEs5EFxnORIYfzkTkJc5ESyzORLEyzkQXOc5E</AssayXData><AssayYData Points="900">mkP+PXVy6T39H9o9oEC+PeHIsD2f76Y9uR2YPXSSjz1PXo89HkCEPcqdgT15Pn89w6J0Pe+g
Yz2yI1k9EA1cPV2QYj2syWA9GJRNPWfeWz2aw1c9ntZePQALPD0hqko9r/BOPen5aj2/SGA9
LxtcPTo5Tj1H8UY9tj1cPQ5AUz24klw9LzZcPfj9YD0iP1Y9rbVnPSo3Wj1ZPFw92/5VPaT7
YD0TKV49KgpOPfuMZj0aX109SJxdPQwhbT18qmU9VWlvPXecaj342lk9CSBnPYkEaj0i+WQ9
UzVsPRYrYj1Wrnk9GK98PY8Igj3V9nQ9Dp2APTTYeD3Dz2w9RYeAPXeYcj0QiII9yHl7PdPZ
hj2v5YE9d0N8PeXjhj0BMoM9kYF5PaOFcj32O4U97C+IPflLhD2/IHs96ZSJPTaLjz3Q5oc9
i96GPV24lT0wIIc9uU6HPY87jj3P+oM9AQCFPYCmiz1A/4Y9UYOGPdoCkT05U5E93DiKPQmE
lT1rD489iMmJPdJ7lD1vyo09dYmJPag8hz1xOpM9IyuNPfM9kD0kYo49mtaWPVFslj1DCI09
8PSNPXJJkz2UHIs9z4qYPZVOmT1fh5U9ZciRPXfvlj2PoJY9Z/ObPeoQmD145pw9l9ufPXrf
lT08oZc9JoWdPbd0nD2h/549jWaiPZymmT15EZE9uM2fPfKqnT1ocZ095xmbPcY3nj1pp5c9
RQaaPU/VmT12xaM9HXWYPfGtoz2kMJ49umuZPQDzlz0S0aI9tqGvPWKvnT3iHp09s/SkPcoz
qz3/wq49QM6oPRjerD0N9Z89hAKlPXA2pT3CbaU98CeuPQSRoz3plag9Ro6wPRVUpD0kA7A9
mhCiPXd7pz31RKo9DfCmPQsiqj2JI649IzKqPb9Jrj3qwqo9vjeqPbSsqj1jX649OaGxPa9K
qT3tJK49neSqPTP4pz3cE7E99O6yPWZqpz1jkaQ91sCtPXhrsT1/Z7Q9NuqvPTwEsD2zhLA9
8Za2PbLssj0yFaw9Z7StPU0KtD1aOrc9LOCxPW0vsT1uXrk9xbCwPZ1ktD2ZE7g9uRevPRFj
tD29ebA9MkK2PWmSrz1S1rM9Gau2Pdt2tT1tvrA9tVexPQlTtz00Zrc90rq3PVNKtj2mFbc9
qA+xPX59tT3o9MI9E0W/PTctuj12irM9hLqxPYeYuD03kcE9uia2Pbxdwj1xzrg9zH26PTVe
xz2lDrY971O1PYT4vD1aKbg9YQq6PfuNsz0Ckb49MW+8PWDiuz19AcE91Gq8PWbkxD0ZiMM9
71i5PcqbwD0tr8A9lKjGPdkywT2sOcc9HC/EPdv3wD0MWb89OS3IPaF1yD2nmME9mbzHPc8K
xD1SVMM9unPBPXqEwz0F/MQ9DA3DPVbAxz3DBr89VivFPQpSzD3Lr8M9s0rEPTu3zT0Zv8M9
hD7UPXaQxz3YCtA9KBHIPf5MyD2vZb09YJDHPTqQzz2kfMM9zljTPZdszj0rZco9l8HKPX66
xD0ON8U9Y2DRPajHzD3+usc9VqvLPdvuzT29ycs9ePbMPaKcxz2qDNM99n/QPS1B0T3bO8Y9
fd3JPYd+0j32dsw9GaLRPR7u1j183Ms98VzQPYpD2D2og8k9PoHWPRPQzz1nz9I9lWLTPZKE
zT3no9U9XmrOPbQE1T1d89A9ur3KPX8Tzz0JpdM9su7RPXhO0T0+mcQ93jjhPa8k2D2OPc89
ZKbePUGu0T2g+tA9f2HYPeao0D0wGtM9fuDRPQo80D0JddU9tSXZPRM52z0cc9A9FsHdPdkd
2T175tw9o0jVPUM/3D1wsts95bTePah42j2j9dY9iuHcPeHL1T2BuNg93lbbPTXU0z0wd9s9
QzTbPXrI0z3MetQ9sMXYPcRD2T2WxdY9covcPeM94j0F0Ng99ofaPW2E3D0Y1t09kVPkPeQV
2z1Zqd49MKPcPcXl3z0KkN49/dDSPZn03j0fQt89JZ/bPYjn0T2r6eM9D2LePa+U2T2y+9o9
FxvXPdXH4z3o6uE9wsjZPZ/S3j0VyeE9zTDiPZGy4j2zfdk9GGfhPXnl3D2a5dw9yIXfPR6P
5j1mId49cDvdPX9d4D1zjuI9TljlPfyB5T1HPd49jSXgPbE32j0mbuA9CiPiPa9y4j0QpN09
yC7hPViu4z1hiN89noHmPTP76D1enuY9+3/cPcQI6j2N1eI9NDvkPedW4T3eeuQ9g6HkPd0e
5D3E6uQ9TQXpPc8o7j3Lres9qUHmPa4E4j1fz+M9giHpPZ1l7D3LWt49MKDbPTBv5T39iOA9
+XDjPaPA6j3vyOk9C5vyPRI95j2vE+o9kAHsPSrd7D1kxOI9d+HrPXEG6j1e0eU967fiPWmL
6D2NQug9N9nhPbwo5D2qaOM9TPbnPROF6D1Ej+U9kEjkPWTL5z1jrN49mr3sPfGt8T3dZOY9
CkHpPbjH7z3XCuo9ETbsPf3x4T17ceo98uvxPfu59z178+k9J6D2PXlD6z38C+s9gPTyPafN
6T3WCvI9AIrvPUeZ9z1F5+495cruPYqC4T3OyfE9x1XvPb9w7z1Rb/c9tn3sPRGU7j1uXOU9
K+HmPQSh8j35S+899d3tPe+a6D339O09qMroPSnA8z1eNO49IlfzPa9E8D0bi/M9kMvpPbzb
6z18bPw9zGbwPUU88j2g//U9JBvxPS7C9T2UZvE9Mt72Pely+T2XDPE92wrzPevt9T1Lwus9
Hxr5Pa9m7j3SJew9xDzvPTjW+D0Yavo9U+/vPRJC9j0BfPQ9UULzPaqm8z2wBvQ9MeD5PVRq
+T1vrv099nvxPX18+D1ryfQ9Qgr0PUSd+z3FK/w9cd7yPSdb7j1R1f49z2b2PTUu+D33SfY9
+Vn6PW/o8j07WO49+5nyPWlF8T17+/w9Ip/8PR6I/D3znPk9c0n0PbJ98z2vhfM9QdT5PZBH
+D3fAPM9O4b8PfoU9T0vG/c9aD74PfcnAT4e7v89WTABPj3Y/T3xoPk9Xnb9PZOq/D2iIvs9
rGz9PYzDAj4fvwA+SLr7PQYj8z2QnAE+iEPyPZFZ+j3OkQA+Muv9PXbz+z1GsgI+4if/PU1r
/j0BWPw97wr/PWVxAj6+ivw9/wz3PaYX/D06nvE9R+buPY40AT7D0QA+oUYAPst1+j2Ty+89
WAr6PQkU/D1E1wA+SCEDPu8O+j2Mfvk9k3oBPlUoAz7y9/w9ejwAPmsJ/T2yHAI+bNf+PYjy
+T2/YwQ+zTAAPqOF/T2ipv49mCoCPkRDAz5mAwQ+Ks//PUWY/j2eOgA++BYAPlfdAD5iWgE+
2xD+PVwIAj5ndAA+cicCPluYAj73bAA+TU0DPpGb/T2riwM+79MCPgITBD55TP89+Y4BPnO9
/D341QI+8JYAPv5VBj4bcQE+xaoDPmheAz4MUwU+WTYBPuOzBT7VxAQ+PmoDPqFNBT40hQQ+
I//7Pc//Aj735wM+SkAFPpb+BT5MOgY+bFoDPktTAj4HzwM+Qi8GPkKq/T2u1gA+qAsEPppL
BD5TkgE+Gx0DPr5HBD7SQwg+7joGPph9Aj7ozQA+QXoGPtjKBD5v6gE+jQgEPtigAj7tHwM+
oGX/PSWtBj5NjwU+zVkEPtZuBD5MIwc++JYGPpvoBD4OdwI+eU4HPlPzBj6ySQM+6mEGPjyv
CD5WAwM+z+YCPntkAj75uAU+ZRoGPva9AT5Dygc+GzAGPvcbBT5WFwU+swkGPillAz4IAgU+
9RAIPlO6AT4JagU+K5kKPm8rBz490QU+ViAHPs66Bj7SaAU+pLoJPi7kCz7ZSwk+rCUIPi9f
BT6sJwk+mU0KPnQqCD6XYAs+VGUJPlpeCD6iAAY+t94KPmNpBj7luAM+iwkJPiJ+CD5EnAY+
ocsJPvpWBj75MAw+8xsGPgTqBz53WQo+74AGPqguAj4WBAc+osMNPsG2Cj48ZAY+3+EIPtRN
CT4e6AU+MjYJPiu+Bj6YJAo+N4oGPvGICj4jQQc+GMAFPmhVCj5kvwU+cBIIPkLJBD6RdQc+
9FwKPhHqBD4AHAg+R4sIPuHcCT5klwY+cqQKPncqDD73Tgc+2pcKPorECz6qWgw+YHMKPgi/
DD7yHAs+qdQJPtTACj6+Lwk+yykNPlZdBz50zQ0+fhwKPiTYBz5prgs+RzILPlaZCT5P9gg+
EGUOPihGDj7DYAs+HZcLPtJmBz54Bwg+xXEJPrJECD7ZDAs+VLgOPilTCz7FcA0+PP4MPik5
DT5xVgw+ORwLPiXWDD5Pxww+UWIJPjwNDT6y+Aw+azILPvukDz5magw+MRkKPqbvDT6VPAo+
c7kJPkx3Cj6Bpws+SfQOPiiPDT5WOAs+KtYLPoXjCD6CHRA+RY4KPnR1DT4utQw+9zEMPu/k
ET6LBAw+6RgOPuooDD7SZw4+DFoLPjiVCD4WthM+fKkPPjkPDj6zdw0+HSMOPr33Dj5XBg4+
Ut4LPg6ICz7udw4+Ys4QPp/tDT4tawk+2dgQPm8jDD75OA4+v9YNPtaYED62mBE+o5IOPobP
DD6TxxE+TisMPhG1DD5BXBA+GcIOPgnUET4ZcA4+394NPnIaDD7GOhE+MQwOPrj7Cz7gIBE+
ZygSPp8sDz6UPw0+K7wOPrdlDz6GUg0+erUNPv75Dj6mZxA+F+cUPpwDET4CSg8+JoMRPtuX
DT7uFBI+MwINPnfWFz42bw0+kOwOPtkADz7M1Q0+URQQPrh8FT6CdxM+nCETPrGxET67fg4+
hqwTPu0eEj6kqBA+FqcUPtf3Ej5/ww8+8WMQPp9iEj7Fmg8+</AssayYData></Step><Step><CommonData><SampleLocation>1</SampleLocation><SampleID></SampleID><SampleGroup></SampleGroup><SampleInfo></SampleInfo><SampleRow>B</SampleRow><SamplePlate>1</SamplePlate><WellType>BUFFER</WellType><Concentration>-1</Concentration><ConcentrationUnits>µg/ml</ConcentrationUnits><MolarConcentration>-1</MolarConcentration><MolarConcUnits>nM</MolarConcUnits><MolecularWeight>-1</MolecularWeight><Temperature>25</Temperature><StartTime>5623571</StartTime><AssayTime>180</AssayTime></CommonData><FlowRate>600</FlowRate><StepType>DISASSOC</StepType><StepName>Dissociation</StepName><StepStatus>OK</StepStatus><ActualTime>180</ActualTime><CycleTime>0.2</CycleTime><AssayXData Points="900">fj/ORORFzkRLTM5EsVLORBhZzkR+X85E5GXOREtszkSxcs5EGHnORH5/zkTkhc5ES4zORLGS
zkQYmc5Efp/OROSlzkRLrM5EqbLORBi5zkR+v85E3MXOREvMzkSx0s5EGNnORH7fzkTk5c5E
S+zOROLyzkQY+c5Efv/OROQFz0RLDM9EsRLPRBgZz0R+H89E5CXPREssz0SxMs9EGDnPRH4/
z0TcRc9ES0zPRLFSz0QYWc9EU2DPRORlz0RLbM9EsXLPRBh5z0R+f89E5IXPREuMz0Sxks9E
GJnPRH6fz0Tkpc9ES6zPRLGyz0QYuc9Efr/PROTFz0RLzM9E0tLPRBjZz0R+389E9eXPREvs
z0Sx8s9EGPnPRHb/z0TkBdBESwzQRLES0EQYGdBEfh/QRHAm0ERLLNBEsTLQRBg50ESGP9BE
5EXQREtM0ETCUtBEGFnQRH5f0ETkZdBES2zQRNpy0EQPedBEfn/QROSF0ERLjNBEsZLQRBiZ
0ER+n9BE5KXQRGOs0ESxstBEILnQRHa/0ETcxdBES8zQRLHS0EQY2dBEft/QROTl0ERL7NBE
qfLQRBj50ER+/9BE5AXRREMM0USxEtFEGBnRRH4f0UTcJdFEQyzRRKky0UQYOdFEdj/RRNxF
0URLTNFEsVLRRBhZ0UR2X9FE5GXRREts0USxctFEGHnRRH5/0UTkhdFEQ4zRRLGS0UQYmdFE
fp/RRA2m0URLrNFEsbLRRA+50UR2v9FE5MXRREvM0USx0tFEGNnRRHbf0UTk5dFES+zRRLHy
0UQP+dFEfv/RROQF0kRDDNJEsRLSRBgZ0kR+H9JE5CXSREss0kSpMtJEGDnSRH4/0kTkRdJE
S0zSRLFS0kQYWdJEfl/SRORl0kRTbNJEqXLSRBh50kR+f9JE3IXSREuM0kSpktJESZnSRH6f
0kTkpdJES6zSRLGy0kQYudJEdr/SRNzF0kRLzNJEqdLSRDjZ0kR+39JE5OXSREvs0kSx8tJE
D/nSRH7/0kTkBdNEUwzTRLES00QYGdNEfh/TROQl00RDLNNEsTLTRA8500R+P9NE5EXTREtM
00SxUtNED1nTRHZf00TcZdNES2zTRLFy00QPedNEn3/TROSF00RDjNNEqZLTRBiZ00R+n9NE
5KXTREOs00SpstNED7nTRH6/00TkxdNES8zTRLHS00QY2dNEft/TROTl00RD7NNEsfLTRBj5
00R+/9NE5AXUREsM1ESxEtREGBnURH4f1ET9JdREQyzURKky1EQYOdREfj/URORF1ERDTNRE
sVLURA9Z1ER2X9RE3GXURENs1ESpctREOHnURH5/1ETkhdREQ4zURLGS1EQYmdREdp/URNyl
1ERDrNREqbLURBi51ETQv9RE5MXUREPM1ESx0tRED9nURHbf1ETk5dREQ+zURLHy1EQY+dRE
dv/UROQF1URLDNVEsRLVRBgZ1UR+H9VE5CXVREMs1USpMtVEDznVRHY/1UQmRtVEQ0zVRNpS
1UQPWdVEfl/VRORl1URDbNVE0nLVRA951UR2f9VE5IXVREuM1USpktVED5nVRHaf1UTkpdVE
S6zVRLGy1UQYudVEdr/VRAXG1URDzNVEsdLVRA/Z1USn39VE5OXVREPs1USx8tVEGPnVRJf/
1UTkBdZEQwzWRKkS1kQPGdZEdh/WROQl1kRLLNZEsTLWRA851kR2P9ZE5EXWREtM1kSpUtZE
GFnWRHZf1kTcZdZEQ2zWRLFy1kQYedZEdn/WROSF1kRDjNZEqZLWRA+Z1kR+n9ZE3KXWREOs
1kSpstZEGLnWRHa/1kTcxdZEQ8zWRLHS1kQP2dZEft/WRNzl1kRL7NZEsfLWRBj51kR2/9ZE
5AXXREMM10SpEtdEDxnXRH4f10TcJddEQyzXRLEy10QYOddEfj/XRORF10RDTNdEsVLXRBhZ
10R+X9dE5GXXRENs10SpctdED3nXRH5/10TchddES4zXRKmS10QPmddEdp/XRNyl10RDrNdE
qbLXRBi510R+v9dE3MXXREvM10Sp0tdEGNnXRH7f10Tk5ddEW+zXRMry10QP+ddEdv/XRNwF
2ERDDNhEqRLYRBgZ2ER+H9hE3CXYREss2ESxMthEKDnYRHY/2ETcRdhES0zYRKlS2EQPWdhE
dl/YRORl2ERLbNhEsXLYRA952ER+f9hE3IXYREOM2ESpkthEq5nYRHaf2ETcpdhES6zYRKmy
2EQPudhEfr/YRNzF2ERjzNhEsdLYRA/Z2ER239hE3OXYREvs2ESx8thED/nYRH7/2ETcBdlE
QwzZRLES2UQPGdlEdh/ZROQl2URLLNlEqTLZRCg52UR+P9lE5EXZRENM2USpUtlEMFnZRHZf
2UTcZdlES2zZRKly2UQPedlEfn/ZROSF2URLjNlEsZLZRBiZ2UR2n9lE5KXZRFOs2USpstlE
GLnZRH6/2UT9xdlES8zZRKnS2UQP2dlEdt/ZROTl2URL7NlEsfLZRBj52UR2/9lE5AXaREMM
2kSxEtpExBnaRHYf2kTcJdpEQyzaRLEy2kQPOdpEdj/aRNxF2kRDTNpEsVLaRBhZ2kSOX9pE
5GXaRENs2kS5ctpEGHnaRH5/2kTkhdpEQ4zaRLGS2kQPmdpEdp/aRNyl2kRLrNpEqbLaRBi5
2kSOv9pE5MXaREPM2kSp0tpED9naRH7f2kTc5dpEQ+zaRKny2kQP+dpEdv/aRNwF20RLDNtE
qRLbRA8Z20R2H9tE3CXbREMs20SxMttEDznbRHY/20TcRdtE70zbRLFS20QPWdtEfl/bRNxl
20R8bNtE83LbRA9520R2f9tE3IXbREOM20SxkttED5nbRHaf20TcpdtEQ6zbRKmy20QYudtE
fr/bROTF20RDzNtEudLbRA/Z20R239tE5OXbREPs20Sx8ttED/nbRHb/20TcBdxESwzcRKkS
3EQPGdxEdh/cRNwl3ERDLNxEqTLcRA853ER+P9xE3EXcRENM3ESpUtxED1ncRHZf3ETcZdxE
S2zcRLFy3EQPedxEdn/cRNyF3ERDjNxEqZLcRA+Z3ER2n9xE9aXcREOs3ESxstxEGLncRHa/
3ETcxdxEQ8zcRLnS3EQP2dxEdt/cRPXl3ERL7NxEqfLcRA/53ER2/9xE3AXdREsM3USpEt1E
GBndRH4f3UTcJd1ESyzdRKky3UQPOd1Ehj/dRNxF3URDTN1E2lLdRA9Z3UR2X91E3GXdREts
3USpct1ED3ndRHZ/3UTchd1EQ4zdRG6T3UQYmd1Edp/dRNyl3URbrN1EqbLdRA+53UR2v91E
3MXdREPM3USp0t1ED9ndRH7f3UTc5d1EQ+zdRKny3UQP+d1Edv/dRNwF3kRDDN5EqRLeRA8Z
3kR2H95E3CXeREMs3kSpMt5EgjneRHY/3kTcRd5EQ0zeRKlS3kSzWd5Edl/eRNxl3kRDbN5E
uXLeRA953kR2f95E3IXeREuM3kSpkt5ED5neRH6f3kQupt5EQ6zeRKmy3kQPud5Edr/eRNLG
3kRDzN5EsdLeRA/Z3kR2395E5OXeREPs3kSx8t5ED/neRHb/3kTcBd9EUwzfRKkS30QPGd9E
fh/fROQl30RDLN9EqTLfRA8530R2P99E3EXfRENM30SpUt9EGFnfRH5f30TkZd9EU2zfRLFy
30Qged9Edn/fRNyF30RDjN9EuZLfRBiZ30R2n99E3KXfREOs30Sxst9EUbnfRHa/30Tcxd9E
Q8zfRKnS30RZ2d9Eft/fRNzl30RD7N9EqfLfRA/530R+/99E5AXgRFMM4ESpEuBEGBngRHYf
4ETcJeBESyzgRLky4EQYOeBEfj/gRNxF4ERDTOBEqVLgRBhZ4ER+X+BE3GXgREts4ES5cuBE
GHngRJ9/4ETkheBES4zgRLmS4EQgmeBEdp/gROSl4ERLrOBEsbLgRCa64ER+v+BE5MXgRFPM
4ESx0uBEGNngRIbf4ETk5eBEQ+zgRLHy4EQY+eBEfv/gROQF4URLDOFEsRLhRBgZ4UR+H+FE
5CXhREss4USxMuFEGDnhRH4/4UTkReFES0zhRLFS4UQYWeFEr1/hRORl4URLbOFEqXLhRBh5
4UR+f+FE5IXhREuM4USxkuFEGJnhRH6f4UTkpeFES6zhRLGy4UQYueFEfr/hROTF4URLzOFE
sdLhRBjZ4UTY3+FE5OXhREvs4USx8uFEGPnhRH7/4UTkBeJESwziRLES4kQYGeJEfh/iROQl
4kRLLOJEsTLiRA854kS1QOJE5EXiREtM4kSxUuJEGFniRH5f4kTkZeJES2ziRLFy4kQYeeJE
fn/iROSF4kRLjOJE2pLiRBiZ4kR2n+JE5KXiREus4kSxsuJEGLniRH6/4kTkxeJES8ziRLHS
4kQY2eJEft/iROTl4kRL7OJEwvLiRBj54kSf/+JE5AXjREsM40SxEuNEGBnjRH4f40TkJeNE
SyzjRLEy40QYOeNEfj/jRORF40RLTONEsVLjRA9Z40R+X+NE5GXjRENs40SxcuNEGHnjRH5/
40TtheNEpYzjRLGS40QYmeNEdp/jRNyl40RLrONEsbLjRBi540R2v+NE5MXjREvM40Sx0uNE
FtrjRH7f40Tk5eNES+zjRLHy40Q4+eNEdv/jROQF5ERLDOREqRLkRBgZ5ER+H+RE5CXkREss
5ESxMuREGDnkRH4/5ETkReRES0zkRLFS5EQYWeREfl/kRO1l5ERLbOREsXLkRBh55ER+f+RE
5IXkREuM5ESxkuREGJnkRH6f5ETkpeRES6zkRLGy5EQYueRE</AssayXData><AssayYData Points="900">Q9n+PRjrAj6rlQw+S70bPqWUJT7L6TA+SIU3PmKuOz5et0M+vbdAPgLLSj4GYE8+7bFQPjvE
UT7R8FQ+Y6FWPpQpVz6+e1c+medYPhPxVz5xP1g+wrdUPktSVz7lQ1k+0w5aPld0VT5AoVU+
uaZaPhizVz5KElc+O7lQPsYAVj7f4FM+r/5QPsHvUD4mb1Q+XppRPuk0Uj77olM+ETdVPutF
UD45ulE+1w5RPpMZUj6a/0s+JGVPPpO4UT6G1U8+wcxSPjJzTz6grVA+CRtQPtOVTz5VyUo+
PzxRPvgJTz5g4FE+ucxSPppWUD6Gg04+NndPPrsQTj5OG0s+VjFRPlDHTT6+fE0+6HJOPvAA
TD7Lv1E+5DNLPmDBSz7bkk0+ibtIPjYxTz6YSk0+LDdQPgWETD6VJE8+8K9JPgytTT70eE8+
UF5KPqXaTT7aw0g+mjBJPoa7Tj7bZk8+aSRMPsdhTD7WFkg+RhxOPjk/RT6DHUs+/ItNPtXy
Sz5YcUk+gwlIPj+MRz4CpEg+LWhGPmPeRj5900s+jzBHPseRSj4RUEc+g4BGPoAYRz4uIUc+
TjNHPtzwSD5YUkg+LUtIPsm/RT6IL0c+aPNFPsmNST5/Lkg+kBNHPrANSD6JoEI+BaBMPlx0
Sj6TGkc+CFpGPl4jTT7Om0g+ODVFPrD4Qz58tkc+CTRIPrvaSz6XZEk+pIdIPsw9TD7xs0o+
IHxIPt6CRT56D0U+cmNKPj/zRj5owEk+RzpGPqGbQj7fOUU++a9HPuiRST4xPkM+zL1DPjie
Rj5Yp0o+aWBIPnTDQz42GUM+lLlCPsKdRz7yH0I+zMBGPoeFRz5YDEg+ATdEPqinSD498UY+
V29CPmMERD7uxUY+didHPkB5Rj7NQkM+tEBGPhDnQz7tp0U+giBIPpRsRz6eskY+BsRDPsJ1
ST60sUQ+JWhEPhKdQT4+FUk+EahEPmKfQT4tQ0Y+hmdGPqOuRT4L7Ec+Y9hHPkUtRT6fV0c+
R0dDPo/3Qj7YNEg+gUREPjssRz7yn0o+/I1CPgKuRD559D8+ugBEPtg9ST45K0Q+07RIPk9N
Qj62s0I+aXFDPpbSQT5WIEM+Z3dBPg/YQz5FCEQ+jplFPpxFQj4Y9UY+r6NIPr7gRD57REI+
18k/PpkQRD5R7UY+aVtEPlRDRz4UPUU+h05APu/qRD4XVkc+3pNGPrk0RD4O8kM+8nhJPifG
QT6Wvz8+crpFPi8JRD7JQUA+tAdBPsvsQz5jNkA+QnVFPnVWQT5SakI+5jtIPuieRj6SsEI+
is5APkzoQT5Y3EI+l5tFPqPPPz6VPkQ+0w9EPmncRj6lh0Y+lldBPiAkQj7gGkE+SxVGPlXi
Pz4ezUQ+DGpFPqe3RT6a7kQ+Hdo/PqhnQz4HBUY+cahGPnETRz6TXUY+TcxBPvZERD4cT0Y+
EKVFPlRWQj4730M+iLtDPq0iQj4TvkU+crtDPr3ZPz4k9UE+2zs+Pg+SRj5XWUY+k89EPujI
RD7//EQ+4qBEPoUJQj6IeEA+qDVEPo9eQz6LeUY+Wso+PmmORD7JZ0I+G8lBPmPhQz4SwUM+
hNdEPhbVQT4AN0Q+sHpFPn1dRD6jtEI+u/VDPj5YPz4KDUU+5F5EPpAGRD72Dz8++1lBPh0a
Rj7pxkI+xcI+PvkDRD7LTEQ+cSNCPnm4RD7Lw0Q+GLhCPk3KSD46bUQ+7YtDPiv6Rj4MMUY+
n9VFPn67Qj5lD0Q+t01DPpwnQj7G3kM+SlZDPjebQj7dhkI+mIdGPnXtQj5UBEA+UrhDPry0
Qz5hzkU+1Q9BPobGPj4OfUI+whlEPtIdRT5GukM+Xa1BPobURT6+wEU+ttREPh09QT6d+kQ+
crNEPiBHQT4Dv0U+oIFFPn84Rj4ZaUM+yA9GPuRcQj5XgkU+D51FPhQERD596EU+gIFDPhEL
RT7WXkE+r3M/PhnnQz56y0Q+GU9EPrS4RD4W1kQ+jCBHPo7hQT5X80A+qXZHPugBQj7Gd0I+
FjRFPrHWQT6R0kI+B/pGPgw+Qz4HzEQ+wiJGPvFlST5LSEE+bmBBPiJlQj4L+0I+BoxDPsVv
RD6UHUQ+st5DPjwTQz7+cUQ+dzVDPuhNQz5fW0Q++Q9DPkgNSD5/30I+WNhGPrSuQT5yHkM+
/DVEPkdLQz4uukQ+fQ5EPsEOQz7Q0UM+GB5EPoIfQT4A90c+wLlAPkeWRD6clkM+/4BGPkFl
Rz6AO0M+qblEPjjFQD5zdUY+BKE+PvjRQD6ZBkg+f45BPnMbPD4+6EQ+xzdGPgqtQj69bUQ+
m1dEPuvPQz7AZEI+cipFPp7PQD74eEI+CR89PmbbRD6QZkY+OuNDPs/pQj5Ff0I+7blDPhJH
Rz7/cEI+y9FCPgTUQD4NKEI+qR1CPqWPQj5+t0Q+51JBPngWRT4+cUU+VulDPrXzSD75nUM+
z31EPqTRQT4AhEQ+n6ZFPqluQz6j8EA+hIVIPhK/QT4Njkg+VbZHPltJSD5+MkM+3nI/PtGy
RD5qb0M+P/NCPq+KQz4dhEk+0dNGPmQYRT6lMkI+ovpEPvYWRD4vFEY+wVFEPqqvRz4xJz4+
vmVFPoUjRD7nyEU+52dCPmuYRT72NEI+jiJBPv2yRD79ckM+XNFDPjTePz6+OUI+dr1CPvn6
RT6xJkU+wyJGPnBARD4XlUM+VxhFPo2QRj4SOUQ+AHtBPmuQRD6IR0I+ppJHPnvePz5sd0U+
KEhFPpuORz5xekM+n9JFPtitRD5TdEM+JS1CPjFsRD5IH0c+GX5FPqj1Rz4+Xkg+8pRDPnx4
RD7j7EQ+b+lHPm7cQz6YKkY+VJRCPn8ySD6tlkQ+hdZFPp0YRj6+9EQ+fTVDPnctRT6SRkg+
v0RDPljHSD6SvUE+G0dFPk1zSj6pwkQ+myZHPjCESz6sa0c+KG5DPkT0Rz7BTUc+aCRFPlQg
RT5szkU+LfZGPvV0RT4K3kU+t2hCPgrNRD5fi0g+3CNIPsJORT6D50c+zoxIPuleRD6vwUM+
FSdKPpiDRT5SZEc+j+BJPhcTQz6cTkI+0LFHPlntQT67FkU+VHlEPugMRD7U4kY+ZO9FPtq5
Rj6qJkE+q2dHPsJIRj57k0M+UCpDPoS/RT4//Eg+9u9LPrmBSD40akg+4YlEPuGSRD7Wf0Q+
QGFEPh70Qz6iVkQ+/aJFPpNiST6tPkU+O6ZFPq4/SD7760I+yDNFPkS8Qz4GLkk+a0ZFPmY3
Rj5fb0Q+cWRJPgq4Rz5Q60Q+Gf1CPhtiRD5OQkc+ZQ9GPjEnRz6YREE+KUdHPgGkRj5e0Uk+
s2JCPnFoQj5Dr0E+62VHPhunRT4aDUg+dZ9FPjYPRT4UK0g+H/xFPo2WRD6peEM+7ElIPq6J
Rj7ZukU+8IFFPrDoQT7K6Uk+4VRDPsHJSD7wzUk+vpZFPonERj6OKEY+BWBBPnm1RT6bZUU+
4PdJPjTURj5rFEo+upJGPnWoRj4OuUQ+DQtJPrRmST4PUEY+9FFFPt+hSz6qO0g+Rs5EPmAl
Qj7nLUQ+kLlJPuWTRj4Lr0o+zz1GPqtvSz4etEk+iEtHPqgsRj6YqEY+THRGPiXBQz6um0Y+
ekhIPl+9Rj53NUc+p21KPsOrRz4uTkE+RrVCPtdsRj4Fg0Q+S3FEPkCzRj5QxkY+fmtEPrvu
QT5tQkw+WqJBPruXRD778Es+SSNFPkTVSD7+J0Q+9CFIPoBoQz7PmEY+9qJIPg23RT7RY0g+
O31CPqEMSD7/Ykc+RH9HPjNkST5OCUg+mS9JPvtgRz62V0s+IxJGPkkaST6khEk+OIdIPu3Q
SD4Ph0c+DmhJPlIFRT78qkc+GOVIPirZRz5Sr0U+CThJPjPQRj62CUw+/ZZJPtlcRz6I9Uc+
nYBIPm9LRz48QUU+J6xIPiJGRT64ikc+nBNIPkasRz5GHkg+Td9IPkI7Sj5GI0U+9ctHPp2G
Rz4dhUQ+KYhKPnZzSj4zlUk+hlJFPtwvSz71yEo+Z5lDPtF9TD5BoUs+Ee1IPrE0RT76+kM+
T2JHPsrsSz4cc0g+n7lMPjzxSz5x3kY+dMdKPrtZRj4pHEU+OtRLPo5YTT623kk+rzBKPmp5
TD5mhkk+I3BJPqLUSz5peEY+dwxHPhL/SD764kM+WCVJPhozRz73AEw+A+BMPiUGRT5zWUQ+
kW5NPkbtQz6ckkc+nw5MPnO2Tz6gV0Y+XtxGPgJnSD7rS0w+nFBHPnwMSD70d0c+DXtIPpoa
SD5rIEs++HhJPn6wRD5HSkw+sJZGPnreRj6JkE8+Uv1DPsPrSD58GUw+IOxLPnWtRz6t1UY+
ng5IPtsBSz45l0g+01NMPsX4TD4DtU0+m2ZJPipfTj5/5ks+G+5HPjRXSD6IHUs+YGRIPpVX
Sz6vGEo+m1xLPnDJST5c20Y+a15LPlSzSz7snEs+OM5IPl+GRD4vgEY+U6xIPpqxSz7KW0g+
gcpHPk7jRj5P2E0+KIZMPuj/Tz5eHk8+pHdJPhbMTj6p00U+4olIPugdTD7vb0s+6SBHPtne
TT6/3ks+g+dJPkBdST7m/0k+tNNHPlnrSD4UvUk+m95LPpjLRz4v+kc+jLZLPks7RT7zok8+
y8FMPnX1Sj48HEk+Z3FKPra5Sz60Vkk+3zZMPjSWRz76sE4+m3VNPpfmTD6PK0w+iXBNPtpY
ST7Mt0Y+sJJMPnwrST4Trk0+AdBMPiMBTT5BuEk+dVZKPvHWSD7JZkw+v1pIPr9JTD7pMUo+
cvRNPiJCTD5lA0s+tXtMPjSRTD5XUE4+TL5JPjTPTT6g/0o+</AssayYData></Step><Step><CommonData><SampleLocation>11</SampleLocation><SampleID></SampleID><SampleGroup></SampleGroup><SampleInfo></SampleInfo><SampleRow>B</SampleRow><SamplePlate>1</SamplePlate><WellType>REGENERATION</WellType><Concentration>-1</Concentration><ConcentrationUnits>µg/ml</ConcentrationUnits><MolarConcentration>-1</MolarConcentration><MolarConcUnits>nM</MolarConcUnits><MolecularWeight>-1</MolecularWeight><Temperature>25</Temperature><StartTime>5812854</StartTime><AssayTime>5</AssayTime></CommonData><FlowRate>1000</FlowRate><StepType>KREGENERATION</StepType><StepName>Regeneration</StepName><StepStatus>OK</StepStatus><ActualTime>4.99895</ActualTime><CycleTime>0.2</CycleTime><AssayXData Points="25">fr/kRNzF5ERLzOREsdLkRBjZ5ER23+RE3OXkREPs5ESp8uRED/nkRH7/5ETcBeVESwzlRKkS
5UQPGeVEfh/lRNwl5URLLOVEqTLlRA855UR2P+VE3EXlREtM5USxUuVED1nlRA==</AssayXData><AssayYData Points="25">9kgjwIZIMMDA+DbAdWc7wG3qPsAKgUHANPZDwLYMRsD9mEfABXFJwLbPSsCe/0vAsTpNwFlK
TsCMWE/AbGxQwNsjUcAu+1HAZ9FSwG90U8BDXFTA8aNUwEU7VcCz9lXAaR9WwA==</AssayYData></Step><Step><CommonData><SampleLocation>12</SampleLocation><SampleID></SampleID><SampleGroup></SampleGroup><SampleInfo></SampleInfo><SampleRow>B</SampleRow><SamplePlate>1</SamplePlate><WellType>NEUTRALIZATION</WellType><Concentration>-1</Concentration><ConcentrationUnits>µg/ml</ConcentrationUnits><MolarConcentration>-1</MolarConcentration><MolarConcUnits>nM</MolarConcUnits><MolecularWeight>-1</MolecularWeight><Temperature>25</Temperature><StartTime>5829095</StartTime><AssayTime>5</AssayTime></CommonData><FlowRate>1000</FlowRate><StepType>KREGENERATION</StepType><StepName>Regeneration</StepName><StepStatus>OK</StepStatus><ActualTime>5.00005</ActualTime><CycleTime>0.2</CycleTime><AssayXData Points="25">dl/lRNxl5URDbOVEoXLlRBB55UR2f+VE1IXlREOM5USpkuVEEJnlRHaf5UTUpeVEO6zlRKmy
5UQQueVEdr/lRNzF5URDzOVEqdLlRBDZ5USP3+VE1OXlREPs5USp8uVEEPnlRA==</AssayXData><AssayYData Points="25">EtUuvqsRGL5EBgO+jFPSvfAiq72dM5u9adxuvX5xTb3IWDm9FdsBvZzHCb0fOqa8nCCFvMdm
OrzvRKO7dniEu43+sDp2J007Mj8VPOMtHDzoNkw89KtqPOznfDzAPJQ8hN65PA==</AssayYData></Step><Step><CommonData><SampleLocation>11</SampleLocation><SampleID></SampleID><SampleGroup></SampleGroup><SampleInfo></SampleInfo><SampleRow>B</SampleRow><SamplePlate>1</SamplePlate><WellType>REGENERATION</WellType><Concentration>-1</Concentration><ConcentrationUnits>µg/ml</ConcentrationUnits><MolarConcentration>-1</MolarConcentration><MolarConcUnits>nM</MolarConcUnits><MolecularWeight>-1</MolecularWeight><Temperature>25</Temperature><StartTime>5845172</StartTime><AssayTime>5</AssayTime></CommonData><FlowRate>1000</FlowRate><StepType>KREGENERATION</StepType><StepName>Regeneration</StepName><StepStatus>OK</StepStatus><ActualTime>5.00005</ActualTime><CycleTime>0.2</CycleTime><AssayXData Points="25">dv/lRNwF5kRDDOZEqRLmRBAZ5kR2H+ZE1CXmREMs5kSpMuZEEDnmRHY/5kTcReZEQ0zmRMpS
5kQQWeZEdl/mRNxl5kRDbOZEqXLmRBB55kR2f+ZE3IXmREOM5kShkuZEEJnmRA==</AssayXData><AssayYData Points="25">ipQ7wOQERsDrVkrAASdMwJ40TsCJ6U/AwVFRwLadUsDLqVPAJx5UwKNQVcAcAVbAIK9WwH2Q
V8AhCljAgDhYwNq6WMBOiVnAiCxawA5ZWsD6zVrATMRawFydW8CctFvAugZcwA==</AssayYData></Step><Step><CommonData><SampleLocation>12</SampleLocation><SampleID></SampleID><SampleGroup></SampleGroup><SampleInfo></SampleInfo><SampleRow>B</SampleRow><SamplePlate>1</SamplePlate><WellType>NEUTRALIZATION</WellType><Concentration>-1</Concentration><ConcentrationUnits>µg/ml</ConcentrationUnits><MolarConcentration>-1</MolarConcentration><MolarConcUnits>nM</MolarConcUnits><MolecularWeight>-1</MolecularWeight><Temperature>25</Temperature><StartTime>5861226</StartTime><AssayTime>5</AssayTime></CommonData><FlowRate>1000</FlowRate><StepType>KREGENERATION</StepType><StepName>Regeneration</StepName><StepStatus>OK</StepStatus><ActualTime>4.99895</ActualTime><CycleTime>0.2</CycleTime><AssayXData Points="25">dp/mRNSl5kQ7rOZE0rLmRAe55kRuv+ZE1MXmREPM5kSh0uZEB9nmRHbf5kTc5eZEO+zmRKHy
5kQH+eZEdv/mRNwF50Q7DOdEoRLnRAcZ50RuH+dE3CXnRDss50ShMudEBznnRA==</AssayXData><AssayYData Points="25">040jvrXTCL4Z/uO9fzykvVA3kL1wiHm9cDFCvQPDEb3VQ9u815eMvKUjObykGWm7yrHGO8Cj
jjsyGwo8JMdfPAaudjybqLs89/GcPAXFxTwB7PU8OPv8PDeWDD0DFBc9QBUZPQ==</AssayYData></Step><Step><CommonData><SampleLocation>11</SampleLocation><SampleID></SampleID><SampleGroup></SampleGroup><SampleInfo></SampleInfo><SampleRow>B</SampleRow><SamplePlate>1</SamplePlate><WellType>REGENERATION</WellType><Concentration>-1</Concentration><ConcentrationUnits>µg/ml</ConcentrationUnits><MolarConcentration>-1</MolarConcentration><MolarConcUnits>nM</MolarConcUnits><MolecularWeight>-1</MolecularWeight><Temperature>25</Temperature><StartTime>5877438</StartTime><AssayTime>5</AssayTime></CommonData><FlowRate>1000</FlowRate><StepType>KREGENERATION</StepType><StepName>Regeneration</StepName><StepStatus>OK</StepStatus><ActualTime>4.99895</ActualTime><CycleTime>0.2</CycleTime><AssayXData Points="25">bj/nRMxF50QzTOdEmVLnRP9Y50RmX+dEzGXnRDNs50SZcudE/3jnRGZ/50TMhedEM4znRJmS
50T/mOdEZp/nRNSl50QzrOdEmbLnRP+450Rmv+dEzMXnRDPM50Sh0udE/9jnRA==</AssayXData><AssayYData Points="25">YNw7wEZiR8AiSEvA0gVOwBvZT8DNtlHAq79SwDQDVMBG7VTAB6tVwO5bVsBI7FbAadBXwEtP
WMABgVjAnl9ZwGG7WcBEDlrAcLVawP39WsDUS1vAsvdbwD32W8Abe1zAWmFcwA==</AssayYData></Step><Step><CommonData><SampleLocation>12</SampleLocation><SampleID></SampleID><SampleGroup></SampleGroup><SampleInfo></SampleInfo><SampleRow>B</SampleRow><SamplePlate>1</SamplePlate><WellType>NEUTRALIZATION</WellType><Concentration>-1</Concentration><ConcentrationUnits>µg/ml</ConcentrationUnits><MolarConcentration>-1</MolarConcentration><MolarConcUnits>nM</MolarConcUnits><MolecularWeight>-1</MolecularWeight><Temperature>25</Temperature><StartTime>5893494</StartTime><AssayTime>5</AssayTime></CommonData><FlowRate>1000</FlowRate><StepType>KREGENERATION</StepType><StepName>Regeneration</StepName><StepStatus>OK</StepStatus><ActualTime>4.99895</ActualTime><CycleTime>0.2</CycleTime><AssayXData Points="25">Zd/nRMvl50Qq7OdEkPLnRPb450Rl/+dEwwXoRCoM6ESYEuhE/xjoRF0f6ETDJehEMizoRJAy
6ET2OOhEXT/oRMNF6EQqTOhEmFLoRP9Y6ERdX+hEw2XoRCps6ESYcuhE9njoRA==</AssayXData><AssayYData Points="25">TuQHvjLk5L2Ja6u9BeN8vevjMb0exvm8w22WvP2cVrwz8Q+64/kBPBQxdjxEdLI8XbvXPJk7
Cz2RnzE9DM8XPRUeOT3Cp1E9eRRZPWIZVj1tCII9d5mFPZsMgj0jYIg9/HGJPQ==</AssayYData></Step><Step><CommonData><SampleLocation>1</SampleLocation><SampleID></SampleID><SampleGroup></SampleGroup><SampleInfo></SampleInfo><SampleRow>B</SampleRow><SamplePlate>1</SamplePlate><WellType>BUFFER</WellType><Concentration>-1</Concentration><ConcentrationUnits>µg/ml</ConcentrationUnits><MolarConcentration>-1</MolarConcentration><MolarConcUnits>nM</MolarConcUnits><MolecularWeight>-1</MolecularWeight><Temperature>25</Temperature><StartTime>5908340</StartTime><AssayTime>60</AssayTime></CommonData><FlowRate>1000</FlowRate><StepType>BASELINE</StepType><StepName>Baseline</StepName><StepStatus>OK</StepStatus><ActualTime>59.999</ActualTime><CycleTime>0.2</CycleTime><AssayXData Points="300">XX/oRMOF6EQqjOhEkJLoRO6Y6ERdn+hEu6XoRCKs6ESIsuhE7rjoRF2/6ETDxehEIszoRJDS
6ET32OhEVd/oRLvl6EQi7OhEkPLoRPf46ERd/+hEuwXpRCIM6USQEulE7hjpRF0f6US7JelE
KizpRJAy6UTuOOlEbT/pRLtF6UQqTOlEiFLpRO5Y6URVX+lEzGXpRCps6USIculE93jpRFV/
6UTDhelEIozpRIiS6UTumOlEXZ/pRMOl6UQirOlEkLLpRO646URdv+lEu8XpRCrM6USQ0ulE
7tjpRFXf6US75elEIuzpRJDy6UTu+OlEVf/pRMMF6kQqDOpEwRLqRPcY6kSfH+pEuyXqRCos
6kSQMupE9zjqRF0/6kTDRepEKkzqRIhS6kT3WOpEXV/qRMNl6kQqbOpElnPqRO546kRVf+pE
w4XqRCKM6kSIkupE95jqRFWf6kTDpepEIqzqRJCy6kTuuOpEXb/qRLvF6kQqzOpEkNLqRO7Y
6kRd3+pEw+XqRCrs6kSQ8upE7vjqRFX/6kTDBetEIgzrRJAS60TuGOtEXR/rRAUm60QqLOtE
kDLrRPc460RdP+tEu0XrRCpM60SQUutE7ljrRF1f60S7ZetEImzrRIhy60TueOtEVX/rRMOF
60QijOtEiJLrRO6Y60Rdn+tEw6XrRCKs60SIsutE7rjrRFW/60S7xetEKszrRJDS60T32OtE
Xd/rRMPl60Qq7OtEkPLrRPf460Rd/+tEwwXsRCIM7ESQEuxE9xjsRF0f7ES7JexEIizsRIgy
7ETuOOxEXT/sRLtF7EQiTOxEiFLsRO5Y7ERVX+xEu2XsRCps7ESIcuxE93jsRFV/7ES7hexE
KozsRJCS7EQHmexEVZ/sRLul7EQirOxEiLLsRFG57ERVv+xEu8XsRCrM7ESI0uxE7tjsRFXf
7ES75exEIuzsRIjy7ETu+OxEXf/sRMMF7UQqDO1EkBLtRPcY7URVH+1EuyXtRCIs7USQMu1E
7jjtRFU/7US7Re1EIkztRIhS7UTuWO1EXV/tRLtl7UQibO1EiHLtRO547URVf+1Ew4XtRCKM
7USIku1E95jtRFWf7US7pe1EKqztRIiy7UT3uO1EVb/tRMPF7UQizO1EkNLtRO7Y7URV3+1E
u+XtRA/t7USQ8u1E7vjtRFX/7UTDBe5EKgzuRJAS7kTuGO5EVR/uRMMl7kQiLO5EiDLuRO44
7kRVP+5Eu0XuRCJM7kSQUu5E7ljuRF1f7kTDZe5EImzuRJBy7kTueO5EZX/uRMOF7kQijO5E
iJLuRPeY7kRVn+5Eu6XuRCqs7kSQsu5E97juRGW/7kS7xe5EIszuRJDS7kTu2O5EVd/uRLvl
7kQi7O5EiPLuRO747kTo/+5EuwXvRCIM70SIEu9E7hjvRF0f70S7Je9EIizvRIgy70TuOO9E
VT/vRLtF70QqTO9EiFLvRO5Y70RVX+9Eu2XvRCJs70SIcu9E93jvRFV/70S7he9EIozvRIiS
70TumO9EVZ/vRLul70QirO9EkLLvRO6470RVv+9Ew8XvRCrM70SQ0u9E7tjvRF3f70S75e9E
IuzvRIjy70Tu+O9E</AssayXData><AssayYData Points="300">Y4mlPaOMqj0sg6o9HpKyPfVqrT0P8LQ9L6a5PRlkuT2KDr49ex68PWq3wD0fqsE9KOrLPY+D
wz3wIMc9kunKPfERzz2NbNM9lKrKPUIBzj35Kc49yILSPRRv0z2i2NM9GJncPSIt2T13euc9
SXLdPcOW4z3ZoNI9r7XiPYbR4j2CyOk9X2zePVFG8T1ymeo9kIrwPdGt7z29rOw9CVPuPZUq
9D1gwfQ9s4TzPene7T0LP/s9Sjv1PXQA8j15ovg9GWICPrqE9z3FTPI9njP3PXOS+D2UjAQ+
gnUCPnac9j30LwI+tAEFPmIBAj487wQ+efoFPjSuCj4ddAM+EmADPvj5Bj7isQU+JcP7PeqL
Cz4PAAg+WAUJPuYfBj4AUAw+eYUFPoLKBz6Ujwc++EMJPtfNBz7AnwU+vkgLPlP0CT6zVwU+
VIURPjbiEj7mPg4+IJoMPvM+Ez6WvQ0+Kx0OPtJbDz4XLBQ+lvMPPlNfED4I5xE+Ui4TPpQT
DT7+PxA+OgYPPgiXFT6uKBU+KjQUPv4GFj5UTw8+c4cNPnmIEz72MBM+sXgUPts9Fz6UAxk+
VOIRPlHhGD4uMxc+iYEYPufKHT7I6xc+veAXPhQMFz6ZSx8+7UQZPk+SFz7T/Rc+iWYaPpEj
Fz5UAxg+VYEfPqpqGT4HcRw+L9YcPjMeGj7AkBc+8BYbPlBbGz5p+hs+JYIaPrIMID4d7xo+
LoUgPkeWHD6u7Rs+a5UePl2bHT44oB4+7o0iPgk+JT4NeyA++oYgPstTHT5JWiE+NIMjPt/P
ID6lyiE+MEYjPrUOIz6SCSY+KnoiPkMdIT6QPSE+fkgkPng4IT6YgCQ++logPhhlIz6oSB8+
CXonPrsqJT6K6CI+nd8gPoYrJT5o3Cc+OH4kPssqJj7L2iQ+9OglPhNVKj7rRic+NzcrPlTI
Jz443Cw+hRYoPm6jKT4Ggyc+2RAnPm42Ij5p5io+dpYoPhKuKD7lPS4+Z14oPm4WKD6YeSU+
w+ooPnr0Jz6CXyw+yfgqPrCSLD4d8iw+p6QsPmxJLT7JazE+haMwPlSVKz62CSc+dJ4qPscA
LD5WMCk+pa4nPonILD7xXSs+5o8uPvwPMz4UwS4++bcwPpUOLT4vYCw+R20xPi1HKz6sPy4+
XNstPru1Lj6DrjM+RAAxPlZ0Lj7czTA+2NExPrXaMD4HFzM+Sm0xPoAfMj5ywS4+ZQoyPtKW
MT5bEDU+mhUwPv7/Mj6XBTM+LGUzPhieMD7ohDU+L6U0PiSLMz4z5DQ+VlE0Pl3OMz6YhjQ+
CtU1PpoqNj6j5TU+sPU2PvI+Nj7vwzQ+03s1PhZYOz5VyTY+fHszPjq9ND74PDQ+h4U0Pgn9
Nz48ujU+jlk4PpuSOT5qcDU+MMA4PniWOj6wZTc+cHI2PoQ+OD7I9Tc+Vj08PmZKNz573z0+
kY06PvluOj7/Qz0+d+Y5PoPmNT7P2z4+eXc1PpT7Pj620j4+GOE7PkFTPT6awz0+w/Q8PriC
Pj5oCjo+HBs8PocSPj6g8z4+qnw+Ph+2Oz5AyDo+3zs6PvqjOT7y1j4+92U9PjPhPj7o8zs+
1NE9PgGCQD61oj0+</AssayYData></Step><Step><CommonData><SampleLocation>1</SampleLocation><SampleID></SampleID><SampleGroup></SampleGroup><SampleInfo></SampleInfo><SampleRow>B</SampleRow><SamplePlate>1</SamplePlate><WellType>BUFFER</WellType><Concentration>-1</Concentration><ConcentrationUnits>µg/ml</ConcentrationUnits><MolarConcentration>-1</MolarConcentration><MolarConcUnits>nM</MolarConcUnits><MolecularWeight>-1</MolecularWeight><Temperature>25</Temperature><StartTime>5969236</StartTime><AssayTime>80</AssayTime></CommonData><FlowRate>600</FlowRate><StepType>LOADING</StepType><StepName>Loading</StepName><StepStatus>OK</StepStatus><ActualTime>80</ActualTime><CycleTime>0.2</CycleTime><AssayXData Points="400">VP/vRLIF8EQZDPBEfxLwROUY8ERMH/BEsiXwRBks8ER/MvBE5TjwREw/8ES6RfBEGUzwRIdS
8EQXWfBEVF/wRLpl8EQZbPBEmHLwROV48ERMf/BEsoXwRBmM8ER/kvBE5ZjwREyf8ESypfBE
GazwRH+y8ETluPBETL/wRLLF8EQZzPBEf9LwROXY8ERM3/BEsuXwRBns8ESH8vBE5fjwRFT/
8ESyBfFEGQzxRH8S8UTlGPFEVB/xRLIl8UQZLPFEfzLxROU48URMP/FEskXxRBlM8UR/UvFE
5VjxRExf8USyZfFEGWzxRH9y8UTlePFETH/xRLKF8UQZjPFEf5LxROWY8UR9n/FEsqXxRBms
8UR/svFE5bjxREy/8USyxfFEIczxRIfS8UT+2PFETN/xRLLl8UQh7PFEf/LxRFD58URM//FE
sgXyRBkM8kR/EvJE5RjyREwf8kSyJfJEQizyRH8y8kTlOPJETD/yRLJF8kQhTPJEf1LyROVY
8kRMX/JEumXyRBls8kR/cvJE5XjyREx/8kSyhfJEGYzyRH+S8kTlmPJETJ/yRLKl8kQZrPJE
h7LyRAa58kRMv/JEw8XyRBnM8kR/0vJE5djyREzf8kS65fJEGezyRH/y8kTl+PJETP/yRLoF
80QZDPNEfxLzRO4Y80RMH/NEsiXzRBks80SPMvNE5TjzREw/80SyRfNEGUzzRIdS80TlWPNE
TF/zRMNl80QZbPNEh3LzROV480RMf/NEuoXzRCGM80SHkvNE5ZjzRFSf80SypfNEIazzRH+y
80TuuPNEVL/zRLrF80QZzPNEh9LzRO7Y80RM3/NEsuXzRBns80R/8vNE5fjzRFT/80SyBfRE
IQz0RH8S9ETlGPRETB/0RLol9EQhLPREhzL0RO449ERMP/REukX0RCFM9ESHUvRE5Vj0RFRf
9ESyZfREIWz0RH9y9ETlePREVH/0RLqF9EQZjPREh5L0RO6Y9ERUn/REsqX0RCGs9ER/svRE
7rj0RFS/9ETjxfRESsz0RH/S9ETu2PREVN/0RLrl9EQh7PREh/L0RO749ERU//REugX1RCEM
9USHEvVE7hj1RFQf9US6JfVEISz1RIcy9UTuOPVEVD/1RLpF9UQhTPVEh1L1RO5Y9URUX/VE
umX1RCFs9USHcvVE7nj1RFR/9US6hfVEIYz1RIeS9UTumPVEVJ/1RLql9UQhrPVEh7L1RO64
9USev/VE7MX1RCHM9USH0vVE7tj1RFTf9US65fVEIez1RIfy9UTu+PVEVP/1RLoF9kQhDPZE
oBL2RO4Y9kRUH/ZEuiX2RCEs9kSHMvZE7jj2RFQ/9kS6RfZEIUz2RIdS9kTuWPZEVF/2RLpl
9kQhbPZEh3L2RO549kRUf/ZEw4X2RCGM9kSHkvZE7pj2RG2f9kS6pfZEIaz2RIey9kTuuPZE
VL/2RLrF9kQhzPZEmNL2RO7Y9kRU3/ZEuuX2RCHs9kQz8/ZE7vj2RFT/9kS6BfdEIQz3RLAS
90TuGPdEVB/3RLIl90QpLPdEhzL3RO4490RUP/dEukX3RBlM90SHUvdE7lj3RFRf90S6ZfdE
GWz3RH9y90TuePdEVH/3RLqF90QhjPdEh5L3RO6Y90RUn/dEsqX3RCGs90R/svdE7rj3RFS/
90S6xfdEIcz3RIfS90Tu2PdEVN/3RLrl90Qh7PdEh/L3RO7490RU//dEugX4RCEM+ESHEvhE
7hj4RFQf+EReJvhEISz4RH8y+ETuOPhEVD/4RLpF+EQhTPhEh1L4RO5Y+ERUX/hEumX4RCFs
+ESHcvhE7nj4RFR/+ES6hfhEIYz4RIeS+ETumPhETJ/4RLql+EQhrPhEh7L4RO64+ERUv/hE
usX4RCHM+ESH0vhE7tj4RFTf+ES65fhEIez4RIfy+ETu+PhEVP/4RNsF+UQhDPlEhxL5RC8Z
+URUH/lEsiX5RBks+USHMvlE7jj5RFQ/+US6RflEIUz5RIdS+UTuWPlEVF/5RLpl+UQZbPlE
f3L5RO54+UTff/lEuoX5RCGM+USHkvlE7pj5RFSf+USypflEKaz5RIey+UTuuPlEVL/5RLrF
+UQhzPlEh9L5RO7Y+URU3/lEuuX5RBns+USH8vlE7vj5RA==</AssayXData><AssayYData Points="400">+z08PrPXPD5sLj0+MqM7PsU2PD7lTkA+eidDPkL9QT7xuz8+mD48PokpQD4rLT8+d4pBPv3V
Qj6BbUE+W39BPoWFQj7NDUM+1HZEPiHfQT6ZZkM+LBA+PnOfPz7jK0Q+OwlCPtqAQj5Q2EA+
P6NBPmNxPT6l8T8+8PBAPotqPD4wOEE+I1lEPlIAQD42/UE+lHtIPp1gRj7+40Q+yP1CPjtw
QD7+FkI+20ZHPruaRz6GF0k+ngJAPtfBOz4L5UM+HOVDPj6TRD5VAEU+zOZAPjYQRT79DkU+
L5dFPoNeRT6Bd0Y+9+NGPtKNST7tckk++AJFPnHbRj678EY+QdFJPpcBSj7xi0U+4SJIPkBe
Rj7FhkY+QnhFPh/eST4d/0Y+CktKPgb9Rz52+Uc+5AdIPl3ERD7GNUQ+j61FPgWwRz4FB0k+
JF5FPjytRj45jko+D8NIPkwtSj5y30M+HdxMPhFsSj40U0Y+U2BJPgJoRz5vFEw+ahxGPrX9
Rz7Zy0o+PexNPr1QTD53rEk+8jVOPlAMSz5ER0s+Pd5MPqDISD4ENUc+cXFOPpXdSz5vOEk+
am9IPtE/Tj7Ws0s+WutLPmX+TT4280c+O65KPhTkUD7odUo+DexHPmvzTj7kXEo+Pu5KPkUh
TD6v6U4+/ZdNPuzCUD7Kxk0+H7tOPmAXRz4sS0s+i6FLPhoPTD5Vu0k+1mxNPuULSz48aUw+
88xMPoUDUD7DOUw+ualPPpDvSj78BFM+d15KPkC6UD7SvU0+Hb9UPhl9Sj4XQE0+ihtRPjsd
UT7g+kw+uNVTPkfNUD6H+04+o1NNPnpwUj4wFlE+srpPPlfSTz654VA+E5xPPlnlUD5hWk0+
B7ZQPp8PUT61Xk8+QW5PPoejUz6lDVE+hQpSPnccVj5rOFI+2TpNPttwTT4LRlQ+B9JTPh3W
UD690Vg+4X9WPmXUUz695E4+DWxUPnP7Vj7aTFU+FcpOPvuCUj5xT04+8kVSPsBTUT6Jr1M+
SctSPiD6Vz4XIVM+l6ZVPnEmVD6JBlM+X3hTPmNwUj4sHFg+nG1SPhMlVT7j8FQ+6stRPh7b
Vj4eoFQ+fupUPncWUz7TaFI+8+5QPhOoUj5L+lg+bJtTPtzLVD4SAlg+yPJXPiGHWT55XVU+
rxNVPtmPVj4dvFQ+qcVSPv7yVD4bKlo+kTRUPsztWT4PT1U+DPVUPpXHWD5n6FY+u39VPjBB
WD5lx1Y+zupXPmCvWD5FhFQ+Tq9XPg+gWz7tBVk+obBbPpVUWj6drFY+aU1cPn4JWD6eglg+
hXhYPvaoWT6D+ls+5zNYPv//Vz4qrls+LWJVPpLbVT5qdFk+NY5XPs9eWj5Folo+MX5ZPh9v
VT6dw1o+p7hYPpFmXT6OPl0+UDtbPihkVz7wTls+BFlhPiToXz60V1g+4nldPgW5Vz6khlw+
rt1cPqoJWz5um1o+pidYPkCTXD6qPFo+J+BcPrQFXz76TVk+XKRcPmFwWT7f11g+mA5aPsNJ
Xz4rcVw++8ZZPm3fXT4lb2E+R95cPj2oVz5EbVo+pT1cPmPWWj6AXlw+2stcPgeaWj6W3Vs+
Ow5cPtLRYD6VYFw+RXVZPs3BXD5GMl8+3SRdPllyYD6DWGA+YVhePrsFYD503lk+sE1dPjqg
YD5SQl0+Vc1dPus0YD6KBlg+NmtdPu7eYD7jzmE++htdPpPcXj4XY2M+eZ1gPq5PXT4Cblw+
6nJiPgAKXT7YsF0+/odgPrDqYT6RNV8+D1dfPmR3Yj6bcl4+JaZiPqNZYT6hN14+KF5lPtar
XT7b02I+p9FdPhPtZD6ojVw+8+pdPhklYD4H1mM+i6ZbPuT8YT6cFl4+rj1hPieYXz7A82E+
8oBiPm9SYD4wo18+bl1hPi/MXD4RdV4+JOdgPpPFYT5M+F8+7OZlPsIrYT7eK2A+ZhBjPo04
Xz567mE+RXFiPtxOYz76emI+t5NcPuFhZT5S1l4+dBZhPh72YD48L2I+6rhlPkw2YT7skmM+
0eBfPot7Yj5uNmQ+W2dmPt/8ZD53q2c+ujFnPqmbYz4++2Y+wz1gPkhsYz5uRGo+EDpgPn+a
Yj6U5mQ+ESdjPpHEYj6ANmI+42VhPleUYD5OrWE+yehhPg==</AssayYData></Step><Step><CommonData><SampleLocation>1</SampleLocation><SampleID></SampleID><SampleGroup></SampleGroup><SampleInfo></SampleInfo><SampleRow>B</SampleRow><SamplePlate>1</SamplePlate><WellType>BUFFER</WellType><Concentration>-1</Concentration><ConcentrationUnits>µg/ml</ConcentrationUnits><MolarConcentration>-1</MolarConcentration><MolarConcUnits>nM</MolarConcUnits><MolecularWeight>-1</MolecularWeight><Temperature>25</Temperature><StartTime>6050278</StartTime><AssayTime>60</AssayTime></CommonData><FlowRate>1000</FlowRate><StepType>BASELINE</StepType><StepName>Baseline</StepName><StepStatus>OK</StepStatus><ActualTime>60.006</ActualTime><CycleTime>0.2</CycleTime><AssayXData Points="300">VP/5RLIF+kQhDPpEhxL6RO4Y+kRUH/pEuiX6RCEs+kSHMvpE7jj6RFQ/+kS6RfpEIUz6RIdS
+kTuWPpEVF/6RLpl+kQhbPpEh3L6RO54+kRUf/pEw4X6RCGM+kSHkvpE7pj6RFSf+kS6pfpE
Iaz6RIey+kT+uPpEVL/6RLrF+kQhzPpEh9L6RPbY+kRU3/pEuuX6RCHs+kSH8vpE7vj6RFT/
+kS6BftEIQz7RIcS+0TuGPtEVB/7RLol+0QhLPtEhzL7RO44+0RUP/tEukX7RCFM+0SHUvtE
7lj7RFRf+0S6ZftEIWz7RIdy+0TuePtEVH/7RLqF+0QhjPtEh5L7RO6Y+0SNn/tEuqX7RCGs
+0SHsvtE7rj7RFS/+0S6xftEIcz7RIfS+0Tu2PtEVN/7RLrl+0Qh7PtEh/L7RO74+0RU//tE
ugX8RCEM/ESHEvxE7hj8RFQf/ES6JfxEISz8RH8y/ETuOPxEVD/8RLpF/EQhTPxEh1L8RO5Y
/ERUX/xEumX8RCFs/ESPcvxE7nj8RFR//ES6hfxEIYz8RIeS/ETumPxEVJ/8RLql/EQZrPxE
h7L8RO64/ERUv/xEusX8RBnM/ESH0vxE7tj8REzf/ES65fxEIez8RIfy/ETu+PxEVP/8RLoF
/UQhDP1EhxL9RO4Y/URUH/1EuiX9RBks/USHMv1E7jj9REw//US6Rf1EIUz9RIdS/UTuWP1E
VF/9RLpl/UQhbP1Eh3L9RO54/URUf/1Ew4X9RCGM/USHkv1E7pj9RFSf/US6pf1EIaz9RH+y
/UTuuP1EVL/9RLrF/UQhzP1Ef9L9RO7Y/URU3/1EuuX9RBns/USH8v1E5fj9RFT//US6Bf5E
IQz+RIcS/kTlGP5Enh/+RLol/kQhLP5EhzL+RO44/kRUP/5EukX+RBlM/kR/Uv5E7lj+RFRf
/kS6Zf5EIWz+RIdy/kTleP5EVH/+RLqF/kQhjP5Eh5L+RBeZ/kRUn/5EuqX+RCGs/kSHsv5E
7rj+RFS//kS6xf5EIcz+RIfS/kTl2P5EVN/+RLrl/kQh7P5Eh/L+RAb5/kRU//5EugX/RCEM
/0R/Ev9EaBn/RFQf/0SyJf9EGSz/RIcy/0TuOP9EVD//RLJF/0QZTP9Eh1L/RO5Y/0RUX/9E
smX/RCFs/0SHcv9E5Xj/RFR//0S6hf9EIYz/RIeS/0TumP9EVJ//RLql/0QhrP9Eh7L/ROW4
/0RUv/9EusX/RCHM/0SH0v9E7tj/RFTf/0S65f9EIez/RIfy/0Tl+P9EVP//RN4CAEURBgBF
QAkARXMMAEWqDwBF3hIARQ0WAEVEGQBFcxwARaofAEXaIgBFDSYARUQpAEV3LABFqi8ARd4y
AEURNgBFRDkARXc8AEWqPwBF2kIARRFGAEVESQBFd0wARapPAEXaUgBFEVYARURZAEV3XABF
ql8ARdpiAEUNZgBFQGkARXdsAEWqbwBF3nIARRV2AEVAeQBFd3wARap/AEXeggBFEYYARUSJ
AEV3jABFqo8ARd6SAEURlgBFRJkARXecAEWqnwBF3qIARRGmAEVEqQBFc6wARaqvAEXesgBF
EbYARUS5AEWQvABF</AssayXData><AssayYData Points="300">0NNjPmr7ZD4vxmY+URpmPlrWZz6aMl0+zzJnPr2wZD6X6mE+HkZoPtfrZD579Gc+Wh5mPjsL
Yj72b2Y+PIVoPuRkZT6Y5mM+EoZjPsDTZD5xc2k+PEtnPqu+Zj4/T2U+sVJpPuY/ZT4XEms+
C+hoPq0Caj6612Y+zNNkPn7EYz6R7mU+ObFkPkVHZz7e5Go+CwNpPuXoaT7rKWo+pA9qPsry
Yz53D2Y+/g5tPqQlaz7zZmk+AslpPnkKZj5vSWs+BBxpPqRqZD5oh2g+4exkPrSGZj7uSGg+
r45jPv++ZD7Jn2M+stprPtW3aT4Z0Go+vjVoPhk1aj6dMGw+WitmPj5lZz7Xm2Y+TKBnPiBj
Zz5Y52o+EzZpPmiWaz4alWg+XRxoPrRoaj4ZL2s+J1VrPoM9aj7xQ2k+TzpoPjZJbD4gvmc+
5zFsPgPPaz4T1Wg+PwlqPraHZz51rGs+x8FtPnlGaT5TIG8+96BuPiuebD67120+q+1qPrgV
aT5izGw+vbJsPuNRbD67Wmo+lHdoPhm5bD44Ems+/blqPrlRbD5a/2s+NRZpPs97aT52hm4+
E19rPo9haD6wtW0+wv1tPqBUbj7vk2s+2O1rPhtHaz6HznI+Y29vPrwIaz7fd2s+Mk5uPup+
bj590mc+1RRpPtNxcD7sQWw+VHFuPvNxbj4wIWw+NClnPjxFbD5RlG8+gdtrPo2hcD4UWm4+
RjlrPm2lbT6URmw+67hrPrC4bD6ENms+z8JrPlZ4aj6HV2w+fTRuPpQDcD4dHW0+mLZvPvI8
bj7Jomw+rc1rPu1zbz6EoHA+edZtPtSodT76FWo+bdNyPmoCbz7X5W8+4fBqPqZYbj6jTXA+
6UNwPpzlbD5E9mw+OGNuPuiAbz5nxnM+2QhwPmRfcD72t3I+ACt0Pg1/cT4RKnE+T79tPqRF
bj4qRnI+UnVuPp80cz7lIXE+klZuPgqBcD69hm0++G9uPjfTbz6ePHA+T/JtPgR6bz5Jxms+
haBxPhKkcT4FEHE+brVtPv0CcD55tnE+00NzPkHNbz6343M+PmhxPgicdT5k0HM+K8twPms2
cj6isnI+tvVyPuu9bT774nM+SK10PvvlcT4koHI+QZF5PvIWcD7SMnI+eFJ2Pvobdj4wbXM+
FfVyPnRTcT5biHU+xpRyPoFDcj60a3A+70l3PgS5bz7tX3E+HfZzPiiRbT7ny3I+m01zPsP7
cz5GvXE+54x1PvP5cz5F2m8+wjJ3Ph+HcD4tRXI+WUFvPlb5cD65SnQ+TqpzPsKZcj6EgnM+
2SJxPkBRbz5VPnE+qIdzPg5dcj47GHA+2LB2PhvWdD4O73g+gH9vPpFDdT6IgXI+CPh1Pk9c
dT6FiHE+3vx0Puu2dT7jJnQ+pXB4PnKwdD4lFXQ+qap1PoyBcj5jqHE+SQV0Pn5Idj4YHXQ+
2ed2PhVteD4uNnc+baR3Pg8heD4/3HM+CAZxPoyIdD6iCHU+IaZxPjK6cz6kl3g+z6t1Pp3r
dj5BUnU+lZJ0PjV+cz7sJXo+9ud0PuMDeT4WS3U+oYp5PlOwdz5U93U+fQdzPkLWdD5OBHY+
pwR6PmsNeT5QnnY+</AssayYData></Step><Step><CommonData><SampleLocation>9</SampleLocation><SampleID>QA013.70 dpi gp120</SampleID><SampleGroup></SampleGroup><SampleInfo></SampleInfo><SampleRow>B</SampleRow><SamplePlate>1</SamplePlate><WellType>KSAMPLE</WellType><Concentration>-1</Concentration><ConcentrationUnits>µg/ml</ConcentrationUnits><MolarConcentration>1000</MolarConcentration><MolarConcUnits>nM</MolarConcUnits><MolecularWeight>-1</MolecularWeight><Temperature>25</Temperature><StartTime>6118845</StartTime><AssayTime>180</AssayTime></CommonData><FlowRate>600</FlowRate><StepType>ASSOC</StepType><StepName>Association</StepName><StepStatus>OK</StepStatus><ActualTime>180</ActualTime><CycleTime>0.2</CycleTime><AssayXData Points="900">w78ARfbCAEUlxgBFXckARYzMAEXDzwBF9tIARSnWAEVd2QBFkNwARcPfAEX24gBFJeYARV3p
AEWQ7ABFv+8ARfbyAEUp9gBFYfkARZD8AEW//wBF9gIBRSUGAUVdCQFFkAwBRb8PAUX2EgFF
KRYBRWUZAUWMHAFFvx8BRfYiAUUpJgFFXSkBRYwsAUW/LwFF9jIBRSU2AUVdOQFFkDwBRb8/
AUX2QgFFKUYBRV1JAUWMTAFFw08BRfJSAUUpVgFFWVkBRZBcAUXDXwFF8mIBRSlmAUVZaQFF
jGwBRcNvAUX2cgFFJXYBRV15AUWMfAFFv38BRfaCAUUphgFFXYkBRZCMAUW/jwFF8pIBRSWW
AUVZmQFFkJwBRb+fAUX2ogFFKaYBRVmpAUWQrAFFv68BRfayAUUltgFFWbkBRYy8AUW/vwFF
9sIBRSnGAUVdyQFFjMwBRcPPAUX20gFFKdYBRXXZAUWQ3AFFv98BRfbiAUUl5gFFXekBRZDs
AUXD7wFF8vIBRSn2AUVd+QFFjPwBRb//AUX2AgJFKQYCRVkJAkWMDAJFww8CRfYSAkUpFgJF
WRkCRYwcAkXDHwJF8iICRSUmAkVZKQJFkCwCRb8vAkXyMgJFJTYCRV05AkWMPAJFwz8CRfZC
AkUpRgJFXUkCRZBMAkXDTwJF8lICRSVWAkVZWQJFkFwCRcNfAkXyYgJFKWYCRV1pAkWMbAJF
v28CRfJyAkUldgJFWXkCRYx8AkW/fwJF9oICRSWGAkVZiQJFkIwCRb+PAkX2kgJFKZYCRVmZ
AkWQnAJFw58CRfKiAkUppgJFXakCRYysAkXDrwJF8rICRSm2AkVZuQJFkLwCRcO/AkXywgJF
KcYCRVjJAkWozAJFv88CRfLSAkUl1gJFXdkCRYzcAkW/3wJF8uICRSXmAkVY6QJFkOwCRcPv
AkXy8gJFKfYCRVj5AkWM/AJFv/8CRfYCA0UpBgNFWAkDRbUMA0XDDwNF8hIDRSUWA0VYGQNF
kBwDRcMfA0X2IgNFKSYDRV0pA0WMLANFvy8DRfIyA0UpNgNFXTkDRYw8A0W/PwNF8kIDRSVG
A0VYSQNFkEwDRb9PA0XyUgNFJVYDRVhZA0WMXANFv18DRfJiA0UlZgNFWGkDRYxsA0W/bwNF
9nIDRSV2A0VYeQNFjHwDRdN/A0X2ggNFJYYDRViJA0WMjANFv48DRfaSA0UllgNFWJkDRZCc
A0XDnwNF9qIDRSmmA0VYqQNFkKwDRb+vA0XysgNFJbYDRVi5A0WMvANFv78DRfbCA0XexgNF
XckDRYzMA0W/zwNF8tIDRSXWA0VY2QNFjNwDRb/fA0Xy4gNFJeYDRVjpA0WQ7ANFv+8DRfby
A0Up9gNFXfkDRYz8A0W//wNF8gIERSUGBEVdCQRFjAwERcMPBEXyEgRFJRYERVgZBEWQHARF
wx8ERfIiBEUlJgRFWCkERYwsBEW/LwRF8jIERSU2BEVdOQRFjDwERb8/BEXyQgRFJUYERVhJ
BEWMTARFJVAERfZSBEUlVgRFWFkERYxcBEW/XwRF8mIERSlmBEVYaQRFkGwERb9vBEXycgRF
JXYERW15BEWMfARFv38ERfKCBEUlhgRFXYkERYyMBEW/jwRF8pIERSWWBEVYmQRFjJwERb+f
BEXyogRFKaYERV2pBEWMrARFw68ERfKyBEUptgRFWLkERYy8BEW/vwRF9sIERSXGBEVYyQRF
jMwERb/PBEX20gRFJdYERVjZBEWM3ARFv98ERfLiBEUl5gRFu+kERYzsBEXD7wRF8vIERSn2
BEVY+QRFjPwERb//BEXyAgVFJQYFRVgJBUWMDAVF1w8FRfYSBUUlFgVFWBkFRYwcBUW/HwVF
8iIFRSkmBUVYKQVFkCwFRcMvBUXyMgVFJTYFRVg5BUWMPAVFvz8FRfJCBUUpRgVFWEkFRYxM
BUW/TwVF8lIFRSVWBUVYWQVFjFwFRb9fBUXyYgVFJWYFRVhpBUWQbAVFv28FRQJzBUUldgVF
XXkFRZB8BUW/fwVF8oIFRSWGBUVYiQVFkIwFRb+PBUXykgVFJZYFRViZBUWMnAVFv58FRfKi
BUUlpgVFWKkFRZCsBUW/rwVF9rIFRSm2BUVYuQVFjLwFRb+/BUXywgVFKcYFRVjJBUWQzAVF
v88FRfLSBUUp1gVFWNkFRYzcBUW/3wVF8uIFRSXmBUVY6QVFjOwFRb/vBUXy8gVFJfYFRVj5
BUWM/AVFv/8FRfICBkUpBgZFWAkGRfYMBkXDDwZF8hIGRSUWBkVYGQZFjBwGRb8fBkXyIgZF
JSYGRVgpBkWMLAZFvy8GRfYyBkU2NgZFWDkGRYw8BkW/PwZF8kIGRSVGBkVYSQZFjEwGRb9P
BkX6UgZFSlYGRVhZBkWMXAZFw18GRfZiBkUlZgZFWGkGRYxsBkW/bwZF8nIGRSl2BkVYeQZF
kHwGRb9/BkXyggZFJYYGRViJBkWMjAZFv48GRfKSBkUplgZFWJkGRYycBkW/nwZF8qIGRaim
BkVYqQZFjKwGRcOvBkXysgZFJbYGRVi5BkWQvAZFv78GRfLCBkUlxgZFXckGRYzMBkXDzwZF
8tIGRSXWBkVY2QZFjNwGRc/fBkXy4gZFKeYGRVjpBkWQ7AZFw+8GRfLyBkUl9gZFWPkGRYz8
BkW//wZF8gIHRSUGB0VYCQdFjAwHRb8PB0XyEgdFKRYHRVgZB0WMHAdFvx8HRfYiB0UpJgdF
XSkHRZAsB0W/LwdF9jIHRSk2B0VdOQdFjDwHRb8/B0XyQgdFKUYHRVhJB0WMTAdFw08HRfZS
B0UlVgdFWFkHRZBcB0XDXwdF9mIHRSVmB0VYaQdFjGwHRcNvB0X2cgdFKXYHRV15B0WQfAdF
w38HRfaCB0UphgdFXYkHRZSMB0XDjwdF9pIHRSmWB0VdmQdFkJwHRcOfB0X2ogdFKaYHRV2p
B0WQrAdFw68HRfayB0UptgdFXbkHRZC8B0XDvwdF9sIHRSnGB0VdyQdFvcwHRcPPB0X20gdF
KdYHRV3ZB0WQ3AdFw98HRfbiB0Up5gdFXekHRZDsB0XD7wdF9vIHRSn2B0Vd+QdFkPwHRcP/
B0X2AghFKQYIRV0JCEWQDAhFvw8IRQ8TCEUpFghFXRkIRZAcCEXDHwhF8iIIRSkmCEVdKQhF
kCwIRcMvCEX2MghFKTYIRV05CEWQPAhFwz8IRfZCCEUpRghFWEkIRZBMCEXDTwhF9lIIRSlW
CEVdWQhFkFwIRcNfCEX2YghFKWYIRV1pCEWQbAhFw28IRfZyCEUpdghFWHkIRZB8CEXDfwhF
9oIIRSmGCEVYiQhFkIwIRcOPCEX2kghFJZYIRV2ZCEWQnAhFw58IRfaiCEUppghFXakIRZCs
CEXDrwhF9rIIRSm2CEVduQhFkLwIRcO/CEX6wghFKcYIRV3JCEWQzAhFw88IRfLSCEUp1ghF
XdkIRZDcCEXD3whF9uIIRSnmCEVd6QhF1ewIRcPvCEX28ghFKfYIRV35CEWQ/AhFw/8IRfYC
CUUpBglFXQkJRfIMCUXDDwlF9hIJRSkWCUVYGQlFkBwJRcMfCUX2IglFKSYJRVgpCUWQLAlF
wy8JRfYyCUUpNglFXTkJRZA8CUXDPwlF9kIJRSlGCUVdSQlFkEwJRcNPCUX2UglFKVYJRV1Z
CUWMXAlFv18JRfZiCUUpZglFXWkJRZBsCUXDbwlF9nIJRSV2CUVdeQlFkHwJRcN/CUX2gglF
KYYJRV2JCUWQjAlFw48JRfaSCUUplglFXZkJRZCcCUXDnwlF9qIJRSmmCUVdqQlFkKwJRb+v
CUX2sglFKbYJRVi5CUWQvAlFw78JRfbCCUUpxglFXckJRZDMCUXDzwlF9tIJRSXWCUVY2QlF
kNwJRcPfCUX24glFKeYJRV3pCUWQ7AlFw+8JRfbyCUUp9glFXfkJRZD8CUXD/wlF9gIKRSkG
CkVdCQpFkAwKRcMPCkX2EgpFKRYKRVgZCkWQHApFwx8KRfIiCkUlJgpFXSkKRYwsCkXDLwpF
9jIKRSk2CkVdOQpFkDwKRcM/CkXyQgpFKUYKRV1JCkWMTApFw08KRfZSCkUpVgpFXVkKRZBc
CkXDXwpF9mIKRSlmCkVYaQpFkGwKRb9vCkX2cgpFKXYKRV15CkWQfApFw38KRfaCCkUphgpF
XYkKRZCMCkW/jwpF8pIKRSmWCkVYmQpFkJwKRb+fCkX2ogpFKaYKRVipCkWQrApFv68KRfay
CkUptgpFXbkKRZC8CkXDvwpF9sIKRSXGCkVdyQpFkMwKRcPPCkXy0gpFKdYKRVjZCkWM3ApF
DeAKRfbiCkUp5gpFWOkKRZDsCkW/7wpF+vIKRSn2CkVd+QpFkPwKRb//CkX2AgtFKQYLRV0J
C0WMDAtFww8LRfYSC0UpFgtFXRkLRZAcC0XDHwtF9iILRSUmC0VYKQtFkCwLRcMvC0XyMgtF
KTYLRVg5C0WQPAtFvz8LRfZCC0UpRgtFXUkLRYxMC0XDTwtF9lILRSlWC0VdWQtFkFwLRcNf
C0X2YgtFJWYLRWFpC0WQbAtFw28LRfZyC0UpdgtFXXkLRZB8C0XDfwtF8oILRbmGC0VYiQtF
jIwLRcOPC0X2kgtFKZYLRViZC0WMnAtFw58LRfaiC0UppgtFWKkLRZCsC0W/rwtF8rILRSm2
C0VduQtFkLwLRb+/C0XywgtFKcYLRV3JC0WQzAtFw88LRRPTC0Up1gtFXdkLRZDcC0XD3wtF
9uILRSnmC0VY6QtFjOwLRcPvC0X28gtFJfYLRVj5C0WQ/AtF</AssayXData><AssayYData Points="900">VDpoPi5sWT7mw1Q++utKPiYhQD4hZjQ+KHozPnJTKj6PZSM+h9obPsN9Fj7qTxc+d+sQPm0T
ED7YOQo+db0GPrYvCD5HkAY+RAUEPha89T2rePo97Ev0PSIe+j1uK+89Moj3PZAL6z3l8uk9
QKzlPb7A5T2nTvA97JLpPYiO4D0lZug94CvuPVta3j0xf+M97wjnPRKW2z2Yw+U9RI/gPY5p
2j1s2ug9HQ3jPcng3z2+dts9+8ziPbPz4z1JQ9s9hDfYPVCD2D31t9o9dqDZPRB27D0pyN49
b3bdPS+Z1z3BstQ9VHzaPTqH2D3zj9Q9YYnePRjx2z0Ledo9WHbTPdQr2D2YreA9aZfjPdLn
2z1EUd09YIzVPWdg3D2inNk9A/jVPSPH2z0OXtw964jdPUkb3z2ht9s95ILbPcz02T3aQ9o9
r7TgPQ902j2dneI9LA/hPUnd5j3ygeA93cbmPS+G2D2739k9EdbYPSLr3T3D2OE9KRvjPaWR
4j0NS+U9huPoPQ005D3K2OA92KncPUIa5j0Ds9s9T7vnPT8q3T0HoOQ95azbPaq75T0R6uM9
61noPWKv5T3Nd+Y9t2jjPcSK4D2d/Os9QuLoPSMu5z2eG+w9H5HpPb9Z5D18dOk94cLpPd9V
5D17Ku49RpjtPUeW7D2+ZuA9y4PuPWHe6z1r0es9g9viPcvI7z0smeQ9BAnwPaER4j0UrfM9
bd/rPTzb5z0DtvE9VgXtPbE58D0reuc9BSHvPUAR8D1rSu49owDsPQIR9T3Z1PI9W3z5PX/w
8T1EU/Y9QW3xPb6l9T15hvk9wsTtPZur9D105fQ9LJn9PWeY8z2zGvo9s878PUR29T0cCPU9
FlH1PXO2+z0b/Po99rr2PV2E9j0/+f09q1n0PZRe8j1c5f89QWryPWOE/T3GBfA9ncfxPUWV
+T3tGfg98m/8Pe7T9j2iqwA+2PoAPiFXAD69mfk9G170PflJ/T3E4vg9pksDPsehAT6x6QY+
eJUAPnZl/z2zuwE+k34APjCaAT55tPk9IB8CPnWB+z0FewI+K0YCPuBLAT6rVgE+l8r7PTBK
BT6UGQQ+hicDPotYAz6DggE+Tqf4PVPrAz6DOv49mI4BPo5zCD6oOAI+hwMJPkUgAz4V1wE+
fvsCPvISCD7UpgI+44AEPorVBD5jpQM++/gHPsqEBz6I0gA+CqcDPuUTBj7zHgY+T6AHPjkd
CD7kDQY+PDsFPh+fBj6yaQY+7Y4GPrFjBz5GTgg+VwsIPpYiCD62igY+7mEEProQCj6aZQo+
2sAHPvClAz4wQwg+kLoLPqdsBz4k+gk+PKEOPjJtBj6wZAk+KFoKPoHiDT6Nlgo+0dMKPjyI
CT4S7Q0+jwEKPoiqCT4Jvws+TXkIPr1eDD4sSgk+jx0KPl/lDz5gbw4+cI8KPtHQDj5IJww+
vzkNPhrdCT5Uxgg+na4KPtGUDT7gwQg+1+sOPgn/DD5x2A0+vQkOPsc5DD6nGQk+4PILPliX
CT6Gpgs+IX0KPjPzDz5kLw8+QLcOPirsEz50sgg+x9wLPuJ3Dj7rAxA+feMNPrI3DT5/dg0+
CaYRPvidED5yFxI+o4YQPqMPFD6sUQ8+yWETPpyqEz6zigw+BhoPPkorET7ViQ8+Y54VPn2L
ED74HA4+i2oWPjncDj42VA0+Iw0PPhGzDT4zYRA+7zwUPp95DT7klBA+KBQUPqjVEj5BIRc+
334TPhPZFD7E9hY+Pv0SPjbcFT43NhQ+/3EUPsD9FT4rnxM+yWoOPu7aFT5ZBxc+erQVPpaE
Fz6dKBY+sOUSPrJiGT7VNRU+YmMSPk6+Fz4huBU+1kwWPgb/Ej7wFBQ+YsUYPsrNFT7AXxg+
LcEVPvTVEz5Myhk+u80RPoqrFj6akhk+1mwaPhI+FT4tsBw+FmQVPuZZGz7DKBg+pCkXPub1
Ez6ahhk+TFsVPtgTGD6r/Rk+lckXPoY+GT6H0Rk+5S4WPkngGT5E9xw+1LUWPjGvFT5+Fh8+
8TUdPmrlGT4F5xs+qY4WPqx5Gj6pjxk+3D0YPm65Gj7nqR4+iHEbPj6LGT7lTh0+Xr8ZPjOF
GD4c7xc+QK0ePrL3GD4Nhho+8PocPjA6Gz6/cxo+fvMZPte6HT7iCyA+07gcPpsDHD49Axk+
b8MYPruWHT4QGxw+RcocPm6fHD6xXhs+E5cdPh3fGj5qsBw+9nkePmbHHj5RIBs+1O4gPq95
HT6bfB8+Vn4dPm6THT5RHx4+hJwcPt6pIj5GIBw+kG0ePjdQID5XxBo+lW8cPopVIT6hPyU+
o1UfPqbTIT75liE+tHIhPuqKHj6a9R4+I94hPlynIT7DICQ+dw8fPgwSHD74jh8+c3QfPrec
IT74piQ+pLYhPv8XHz6chSA+2GYjPjK2ID5soiM+PYQiPge0Iz68xSE+0mgePgfGIT5TvCE+
RBQlPorUID6EhiY+0HAkPksbIT7HQSQ+5KAfPkhkJj4oQyI+chgjPh7XIz48+yE+miIoPubA
Jz7ODCM+/kQiPoCVJj4zmyM+XJ8hPrG4Ij6fcyQ+iFolPj1HKj4BtSM+DbIjPtgkIT4yMyI+
qXYnPo0YJT7HeiI+4UYkPoRmIz4CbSU+/3cjPk8jJz5RoSQ+CNwnPoHwJT6/Xyg+r5QjPn7G
Jj5n2is+sjckPpJcKT4PQCo+7WslPoZlJj4W9iM+cHQkPjydJT6LmCc+ciorPrAGIz4BVSo+
a+8pPp3sJT7hjig+ZwkrPjOyJj7+dCg+XT0qPnDpKT5tECw+q3YjPgaXKz768Sk+BR8pPr5R
KD4pdCY++4EmPk3kJD4EYyg+3YcnPvseKT6xUSg+zp8lPn+dKD74uC0+9ScsPqPWLT5buyg+
4oUpPmaBKj4J4Cg+W8MuPqZOKD5Lji0+f0UqPsStKj78gyk+S/ktPrt5Kj4ROSc+MdEqPh0c
Lj43/zE+M3suPlDbKj5kJik+CVUsPk3uKj4S1y0+7BIuPqboLD5slik+xF4tPgjwLT4JJCs+
GgkvPhQjKz6Iti8+FUMuPnSYKj4DJyw+anEsPvCiLj4pMC4+CQstPnihKz7ubSs+CfktPkdz
LT4c1C8+hj4vPuAzLz41qy0+YMAvPm0pLj4Uziw+sgIwPkKCMD6OMi0+tNItPq4XLz6ERzI+
pacuPnN9MT7Eyy0+4SEwPgI/Lz5Ryi4+1NUyPnjcKz7eOi4+Z+kuPn1QLj4aHS8+LgAvPjG8
LT7rYi8+I8YwPi/hLz4dnis+nwctPuO7Lz7HCi4+EX4yPpv1Lj634TI+ccEwPsA8LT5wKTI+
UuYzPkzgMj7hny0+PSwzPtuCLz4YRTI+qloyPkyANT44gDI+qu43PoM/LT6dJDY+ZKA0PiTF
Mz66WjA+u4oyPh1aNT55+S4+qmYzPjMnLj5WPDU+7BszPrf+MD6PvjA+CvMyPoU0MD629DI+
HKQtPlGdMj7ZLDI+xDc4Pt7eNj43LzM+VU00Pv2sMD634TA+3v4wPpB9Mz6I6TQ+9jA1PiuI
Lj6kNzQ+dqE3Pv+gNT4HpjI+MVgyPm/ZNT5pezY+p5IzPgVYOD5JOjQ+FgI1Pml9ND53DzU+
4xs1Pgn+ND7rzTY+LLU2PnWKOT5o7DU+Ifg2PqLrMj4vAjg+9XE1Ppj3NT6HfDc+KIE2Poti
ND62yTY+E9MwPlakNz4L+TQ+gsYyPkK2Mz7RGjI+k9EzPr3uOD4HcTc+WYM3PtlGNj5NwDg+
ObE1PgTONT7ynDU+DAU3PnrtOD7FSDg+/I03PmetND5thzM+KnI6Pjt3OD4r/jk+3So4Ps3L
OD5xkTk+zYc6PnDHNz4XTjY+cJ01Pu+ZNj51oDc++dE3Pt0pOT4+WTg+PX07PlqlOT4soTY+
x0s6PgTFNz5kADo+czE4PoR4Nz43YDc+jR45PpdaPD5vwzo+mJo9Pj6NOD6r2zo+qjg4PjGI
Oz4Zojo+Eqo7PuquNz7i0Dg+KjI+PqDlNz6Ynjo+NL8+PgxJOj6hyjY+0608PvYYOz70izY+
biw7PutPOj5ilTg+s/M6Pv9AOj4mwDs+IIg+PqhcNz41QDs+xUg+Pq3+PD5soTs+r7E6PlAf
Oj4nMjk+clQ9PlQ8QD7JDzo+S/FAPp92Nz44KDo+xOw4Pkp9PD7qxTc+TCM8PpUPPD5JtDo+
jOQ6PtgPPz7P7Dg+IIk9Pt5JPD5EbTs+yhE7PomYPT5DKT8+38I8PtenQT55Tz8+RNg7Prls
Nz5mHz8+EZM6Pme2OT4Evjw+Ttc6PohtOz6Bnjs+0wI+PodRPD4wcz0+MPY7PiqFOD7mlT8+
BLE6PpqYPD6haEE+IoU8PmWHPz5uezk+iHE9PvuqOj67iDo+2ko/PvkSQz7utz4+BE9APlXx
Oz5JuT8+r5Y9PhIJOz6kfz8+hP5BPoDqOj5XlD4+SstBPuLrPz51Ozk+tJo9PnnXPz6Pzjw+
JyBCPlr5PD6gXT8+dok/PhfbQz7HIUU+RTpFPh8GQD5wvUE+cG8+PtVZPj50/D0+G0Q9Pq43
Qj4JBUM+UV5CPh1rQD4hWEI+3So/PuuXQz69p0A+NgZAPglxQz6uHjo+l2NCPk2uRT7IW0A+
unVAPql9QD49PT8+D58+PkuMPz7uTkQ+dmBDPggmRD7gOEM+ZLw/PgyyPT6jGEM+7QVEPhsl
QT4P3D8+Wg1APpiDQT6eoEM+0F1EPneORj4ZjUI++85CPgLlQj5C6EQ+P2w/Pg9tQj7VRkU+
In1FPugdRj7f4z4+bOBHPtbPQj4m20M+BElBPhBDRD6bp0Q+</AssayYData></Step><Step><CommonData><SampleLocation>1</SampleLocation><SampleID></SampleID><SampleGroup></SampleGroup><SampleInfo></SampleInfo><SampleRow>B</SampleRow><SamplePlate>1</SamplePlate><WellType>BUFFER</WellType><Concentration>-1</Concentration><ConcentrationUnits>µg/ml</ConcentrationUnits><MolarConcentration>-1</MolarConcentration><MolarConcUnits>nM</MolarConcUnits><MolecularWeight>-1</MolecularWeight><Temperature>25</Temperature><StartTime>6307333</StartTime><AssayTime>180</AssayTime></CommonData><FlowRate>600</FlowRate><StepType>DISASSOC</StepType><StepName>Dissociation</StepName><StepStatus>OK</StepStatus><ActualTime>179.999</ActualTime><CycleTime>0.2</CycleTime><AssayXData Points="900">w/8LRfYCDEUpBgxFXQkMRZAMDEXDDwxF9hIMRSkWDEVdGQxFkBwMRcMfDEXyIgxFKSYMRV0p
DEWQLAxFvy8MRfYyDEUpNgxFXTkMRZw8DEXDPwxF9kIMRSlGDEVdSQxFkEwMRcNPDEX2UgxF
KVYMRV1ZDEWMXAxFw18MRfZiDEUpZgxFWWkMRZBsDEW/bwxF9nIMRSl2DEVdeQxFkHwMRcN/
DEX2ggxFKYYMRV2JDEWQjAxFw48MRfKSDEUllgxFWZkMRYycDEXDnwxF9qIMRSmmDEVdqQxF
kKwMRcOvDEXysgxFKbYMRV25DEWQvAxFw78MRfLCDEUpxgxFXckMRZDMDEXDzwxF9tIMRSnW
DEVd2QxFjNwMRcPfDEXy4gxFKeYMRV3pDEWM7AxFw+8MRfbyDEUp9gxFWfkMRZD8DEXD/wxF
9gINRSkGDUVdCQ1FkAwNRcMPDUX2Eg1FKRYNRV0ZDUWMHA1Fwx8NRfYiDUUpJg1FWSkNRYws
DUXDLw1F8jINRSk2DUVdOQ1FjDwNRb8/DUX2Qg1FKUYNRV1JDUWMTA1Fv08NRfZSDUUlVg1F
WVkNRYxcDUXDXw1F9mINRSVmDUVdaQ1FkGwNRcNvDUXycg1FKXYNRVl5DUWQfA1Fv38NRfKC
DUUphg1FXYkNRZCMDUXDjw1F8pINRSmWDUVdmQ1FkJwNRcOfDUXyog1FJaYNRVmpDUWQrA1F
v68NRfayDUUptg1FXbkNRYy8DUXDvw1F+sINRSnGDUVdyQ1FkMwNRb/PDUXy0g1FKdYNRVnZ
DUWM3A1Fv98NRfLiDUUp5g1FWekNRZDsDUXD7w1F9vINRSX2DUVd+Q1FkPwNRb//DUXyAg5F
KQYORWUJDkWMDA5Fww8ORfYSDkUpFg5FXRkORYwcDkW/Hw5F8iIORSUmDkVdKQ5FjCwORcMv
DkX2Mg5FKTYORVg5DkWMPA5Fvz8ORfZCDkUlRg5FWEkORYxMDkXDTw5F9lIORSlWDkVdWQ5F
kFwORcNfDkXyYg5FJWYORV1pDkWQbA5Fv28ORfJyDkUpdg5FXXkORZB8DkXDfw5FF4MORSWG
DkVdiQ5FkIwORcOPDkXykg5FJZYORViZDkWQnA5Fv58ORfKiDkUppg5FXakORYysDkXDrw5F
PLMORSW2DkVYuQ5FjLwORcO/DkX2wg5FKcYORV3JDkWMzA5Fv88ORfbSDkUl1g5FXdkORZDc
DkW/3w5F9uIORSnmDkVd6Q5FjOwORb/vDkX28g5FKfYORV35DkWM/A5Fv/8ORfICD0UlBg9F
XQkPRYwMD0W/Dw9F9hIPRSkWD0VdGQ9FkBwPRb8fD0X2Ig9FJSYPRVgpD0WQLA9Fwy8PRfYy
D0UpNg9FXTkPRYw8D0XDPw9F8kIPRSlGD0VdSQ9F0UwPRb9PD0XyUg9FJVYPRVhZD0WQXA9F
w18PRfZiD0UlZg9FWGkPRZBsD0W/bw9F9nIPRSl2D0VYeQ9FjHwPRb9/D0Xygg9FJYYPRViJ
D0WQjA9Fv48PRfKSD0Uplg9FWJkPRYycD0W/nw9F8qIPRSmmD0VYqQ9FjKwPRb+vD0X2sg9F
JbYPRV25D0WMvA9Fw78PRfLCD0Uuxg9FXckPRYzMD0W/zw9F9tIPRSnWD0VY2Q9FkNwPRb/f
D0X24g9FJeYPRVjpD0WM7A9Fw+8PRfLyD0Up9g9FXfkPRZD8D0XD/w9F8gIQRSkGEEVYCRBF
jAwQRcMPEEXyEhBFJRYQRV0ZEEWMHBBFwx8QRfIiEEUlJhBFXSkQRYwsEEXLLxBF8jIQRSU2
EEVYORBFjDwQRb8/EEX2QhBFJUYQRVhJEEWMTBBFw08QRfZSEEUlVhBFWFkQRYxcEEXDXxBF
8mIQRSlmEEVYaRBFjGwQRRVwEEXychBFKXYQRVh5EEWQfBBFv38QRfaCEEUlhhBFXYkQRaSM
EEXDjxBF9pIQRSWWEEVdmRBFjJwQRcOfEEXyohBFKaYQRVipEEWMrBBFv68QRfayEEUlthBF
WLkQRYy8EEW/vxBF8sIQRSXGEEVYyRBFkMwQRb/PEEXy0hBFJdYQRVjZEEWM3BBFw98QRfLi
EEUl5hBFXekQRYzsEEXD7xBF9vIQRSX2EEVx+RBFjPwQRcP/EEX2AhFFKQYRRcMJEUWMDBFF
ww8RRfYSEUU2FhFFWBkRRYwcEUW/HxFF8iIRRSUmEUVdKRFFjCwRRb8vEUXyMhFFJTYRRVg5
EUWMPBFFwz8RRfJCEUWgRhFFWEkRRYxMEUXDTxFF9lIRRSVWEUVYWRFFjFwRRb9fEUXyYhFF
JWYRRVhpEUWMbBFFw28RRfJyEUUldhFFXXkRRYx8EUW/fxFF9oIRRSmGEUVYiRFFkIwRRcOP
EUUHkxFFKZYRRViZEUWMnBFFw58RRfKiEUUlphFFWKkRRYysEUW/rxFF8rIRRSm2EUV5uRFF
kLwRRb+/EUXywhFFJcYRRVjJEUWMzBFFv88RRfLSEUUl1hFFWNkRRYzcEUW/3xFF9uIRRSXm
EUVd6RFFjOwRRb/vEUXy8hFFKfYRRVj5EUWM/BFFv/8RRfICEkUlBhJFWAkSRaQMEkW/DxJF
8hISRSUWEkVdGRJFjBwSRb8fEkXyIhJFJSYSRVgpEkWQLBJFvy8SRfYyEkUlNhJFWDkSRYw8
EkW/PxJF8kISRSVGEkVYSRJFjEwSRcNPEkX2UhJFJVYSRVhZEkWMXBJFw18SRfJiEkUlZhJF
WGkSRYxsEkW/bxJF8nISRSV2EkVYeRJFjHwSRb9/EkXyghJFVoYSRViJEkWMjBJFw48SRfKS
EkUplhJFXZkSRYycEkW/nxJF8qISRSWmEkVYqRJFjKwSRcOvEkX2shJFRrYSRVi5EkWMvBJF
v78SRfLCEkUlxhJFWMkSRYzMEkW/zxJF9tISRSXWEkVY2RJFlNwSRb/fEkXy4hJFJeYSRVjp
EkWM7BJFw+8SRfbyEkUp9hJFWPkSRYz8EkW//xJF8gITRSUGE0VYCRNFjAwTRb8PE0XyEhNF
JRYTRV0ZE0WMHBNFvx8TRfIiE0UlJhNFWCkTRZQsE0W/LxNF8jITRSk2E0VYORNFkDwTRb8/
E0X2QhNFJUYTRVhJE0WMTBNFw08TRfJSE0UpVhNFWFkTRYxcE0W/XxNF8mITRS5mE0VYaRNF
jGwTRcNvE0XychNFJXYTRVh5E0WMfBNFv38TRfKCE0UphhNFXYkTRZCME0XDjxNF8pITRSmW
E0VdmRNFjJwTRb+fE0XyohNFKaYTRV2pE0WMrBNFw68TRfKyE0UlthNFXbkTRYy8E0XDvxNF
8sITRYzGE0VdyRNFkMwTRcPPE0X20hNFKdYTRV3ZE0WQ3BNFw98TRfriE0Up5hNFXekTRZDs
E0XD7xNF9vITRSn2E0Vd+RNFkPwTRcP/E0X2AhRFKQYURV0JFEWQDBRFww8URfYSFEUpFhRF
XRkURZAcFEXDHxRF9iIURSkmFEVdKRRFkCwURcMvFEX2MhRFKTYURV05FEWQPBRFwz8URfZC
FEUpRhRFXUkURZBMFEXDTxRF9lIURSlWFEVdWRRFkFwURcNfFEX2YhRFKWYURV1pFEWQbBRF
w28URfZyFEUpdhRFXXkURYx8FEXDfxRF9oIURSmGFEVdiRRFkIwURcOPFEX2khRFKZYURWGZ
FEWQnBRFw58URfaiFEUpphRFXakURZCsFEXDrxRF9rIURSm2FEVduRRFkLwURcO/FEX2whRF
KcYURV3JFEWQzBRFw88URfbSFEUp1hRFXdkURZDcFEXD3xRF9uIURSnmFEVd6RRFkOwURcPv
FEX28hRFKfYURV35FEWQ/BRFw/8URfYCFUUpBhVFXQkVRZAMFUW/DxVF9hIVRSUWFUVdGRVF
kBwVRcMfFUXyIhVFKSYVRV0pFUWQLBVFwy8VRfYyFUUpNhVFXTkVRYw8FUXDPxVFJ0MVRSVG
FUVdSRVFkEwVRcNPFUX2UhVFKVYVRV1ZFUWQXBVFw18VRfZiFUUpZhVFXWkVRZBsFUXDbxVF
9nIVRSl2FUVdeRVFkHwVRcN/FUX2ghVFJYYVRV2JFUW1jBVFw48VRfaSFUUplhVFXZkVRZCc
FUXDnxVF9qIVRSmmFUVdqRVFkKwVRcOvFUX2shVFKbYVRVi5FUWMvBVFv78VRfLCFUUpxhVF
XckVRZDMFUXDzxVF9tIVRSnWFUVY2RVFmNwVRcPfFUX24hVFJeYVRV3pFUWQ7BVFw+8VRfby
FUUp9hVFXfkVRZD8FUXD/xVF9gIWRSkGFkVdCRZFkAwWRcMPFkX2EhZFJRYWRV0ZFkWQHBZF
wx8WRfYiFkUpJhZFXSkWRZAsFkXDLxZF9jIWRVI2FkVdORZFkDwWRcM/FkX2QhZFKUYWRV1J
FkWMTBZFw08WRfZSFkUpVhZFXVkWRZBcFkXDXxZF9mIWRV9mFkVdaRZFkGwWRcNvFkX2chZF
KXYWRV15FkWQfBZFv38WRQuDFkUphhZFXYkWRZCMFkXDjxZF9pIWRSmWFkVYmRZFkJwWRcOf
FkXyohZFKaYWRV2pFkWQrBZFv68WRfayFkUpthZFXbkWRYy8FkXTvxZF8sIWRSnGFkVdyRZF
jMwWRcPPFkX20hZFKdYWRV3ZFkWM3BZFw98WRfLiFkUp5hZFXekWRYzsFkXD7xZF8vIWRSn2
FkVY+RZFjPwWReD/FkX2AhdFKQYXRV0JF0WMDBdFvw8XRfISF0UpFhdFXRkXRYwcF0XDHxdF
9iIXRSkmF0VdKRdFkCwXRcMvF0X2MhdFJTYXRV05F0WMPBdF</AssayXData><AssayYData Points="900">mStCPkfUTj7bSFs+FKJtPuS3eD7TPoI+P86GPhCYjT7jyZA+IfaTPsVnlz7xw5c+7RebPjHR
mj71xZ0+FcudPkAIoT74VKE+LoyhPr7ioT5bgqU+IT+jPgj6pT7lm6Y+G3GkPt2bpD53VKc+
maSkPr/DpD47HKY+qhKkPiF0pj51yaU+U26lPjchpz4mkqU+PGqkPqnkpT5RSKQ+O1ymPoPt
pj5P06Y+C5ylPkUXpj5wS6U+4rWjPmGKpz44Hqc+zh+iPrvrpD5dgqY+NFinPqlmoj7fZqQ+
/ZyjPvYXpT4iA6Q+gcCiPlA1pD7EPaI+UiylPkhupD5ubqU+OyylPsREpD7NCaU+qC2jPq+K
pD5K86I+kCmjPoh4oj4KB6Y+SyykPjcTpD6ufaQ+adWhPhcvpD7sbKI+QomjPuAVoz6jH6M+
ki2kPsEJpD51+6I+U2aiPi1KpD6spaM+ZtKiPnpQpD4/ZKI+h6+jPn3Loj6nn6I+UMOjPlKI
pT5UYqM+Lg2iPnKToz6UXKQ+OwCkPjjWoj4eZKE+K+uiPlrIoT7BtaE+W3aiPt0Woj4X2KE+
3M6iPngXoD5W6J8+IRiiPkNUoD6bzKE+33+gPmydoD7KjaI+KQmiPiNMnz4sG6E+nXOgPuKL
oT5ZkKE+NUagPtzvoz73MaI+CnGiPupjoj6XGaE+YT6hPk0doj49Mp8+YgCiPjMBpD4t9Z8+
FtWgPv99oT4bT6A+oLCfPqjHnj7QK6I+OhehPmSOnz43u58+JQ+iPmGuoD6I/qA+0SuhPgAU
oD6wq6A+v9qgPlFRnz5xrqA+DKOgPvFUnz54V6A+iMWgPjL1oD4KrZ8+TH6fPuz2nz6QXaA+
7jqdPqCooj78QaA+0qWbPtX/nz48YJ8+zFifPsLpnT5TG54+SSWgPjZGnz4MKKA+CF+gPoDL
oj6FGJ0+BI2fPrQdnz6z058+QSOfPuLLnj6LW54+JGOfPormnj42fqA+oTKePu7ToD7Eqp8+
enWfPlUvoT7EE54+TcOfPhcWoT5+mp4+fL6ePsC0nz6LjaE+zkKgPrCDnz4kaZ4+5hGhPtp1
nz4jIp4+XT6fPsvTnD7Mr54+wjCgPvg3nj42d58+RD+fPq/Gnz5btZ4+5NSePstxnz6jL54+
s0SfPiaqnj42x58+qp+gPkXMnT5jup0+zRGdPjXHnT41NZ4+ybSePuH3nz6N9Z8+GpifPiDi
nD4ZA6A+uW2dPlMqnj5WVKA+VIaePsIwnz7KYZ0+pzeePnpGnj6grpw+FW6fPgPmnj5sfJ4+
+zOePhm5nj4bUJ8+rsKePrJ2oD4sg6A+HW2ePtAvnj61FJ0+a3uePm4AoD6Rpp4+x6KfPlAY
nT5sxqA+D22dPmTinT6EZ5s+e3KgPgL0oD46sZ4+p1udPpSGnj6zopw+oxOfPiThnT6adZ4+
QTGcPjMenT70nZ4+3LCdPshnnD5HJ58+pZudPlNFnj6znp4+eGGePl58nj43GZ4+84KePuTg
nz7DVZ8+r+ycPictnz5WGp0+08iePlZ4nj5IB50+PFKcPrponT4udp8+F6KfPoq9nj6k0p4+
jd2fPs/Nnj7ZNJ4+wySdPgd6oD6Vhp0+0HadPibwnT4EgZw+y1efPlSWnj4kcZw+SeSePpYp
oD7fa50+Tm+dPlNVnj6Ft50+t+SdPmL/nT6Sopw+NSydPn86nj5EjZ8+vDOcPpNinj4tnJ4+
OLydPozPnT7aep0+OUCfPlOwnj6OuJw+ZhKePvhgnj7SSJ0+s8qdPjttnz6AwJ0+11GePrOD
nz4qxJ0+F7afPq2fnD7Ci6A+H2OePlqMnT6tS54+YEGcPo3snT7eRZ4+k9yfPppLnT7QAZ0+
OQ6ePl0hoD72CZ8+vJmePhN7nT45Wp0+NQWePq3/nT6bH58+BXudPnIsnj6AG50+4hWdPpvN
nD5rkZ4+I4qePu6AnT7FX50+O3edPlKNnj7qMZ4+2hqePpVgnD5alJ0+MEGcPpYomz7ti5w+
B2CfPjOwnj6AOZ8+zO2dPm2Onz4Ww5w+cP+cPsNHoD5mJZ4+f+KcPuhbnT57iZs+J4WdPi3D
mT4CiJ0+QGOdPh+Gnj6ZrZ4+Wy+cPikZnD4LDp8+7oefPhOOnT6ujp8+CVCaPnq2nD4Kvpw+
K/eePoBrnT5fJZ4+a6CdPkSMnj5tRpw+WEScPsThnT62n5w+VE2cPqkMnj4ZYZ4+P/+dPn9V
nT7uaZ0+QA2ePtOmnT4ElZ4+N4KdPgb4nT75X50+yU+ePntnnj5nOp0+XBudPhSRnT5qMZ4+
O7mcPj4WnT4NN50+BLebPtNPnT70v5w+BWaePo08nj7ayaA+4hWdPlHGnz6pFaA+ibKcPjwt
nj5ngpw+7CCgPmlSnj5E9p4+RUugPvnlmz4vnp0+2g6ePr0KnT7eeZ8+XNKcPjX6nz6ANZ0+
v9mdPuUrnj6RGZw+nDWdPqGKmz7mDJw+Ju6ePomWnD5DUJ4+nCeePum/nT7yN58+m9CePlIX
nz5sHps+kgCbPsjpnT7kcp0+klqcPk2mnj4NKp0+pr+cPtdvnD6nT5s+t8CePplgnD7Ftp0+
fzKdPkTWmz6cWZw+ZvabPsa2nj4qNJ8+v+uePqG9nj5Nyps++6+gPtPtmz70l5w+qW2fPn38
nj56Ip4+lnedPgAlnD71SZ4+6qSePnxhnz4KR5w+2eOePqrTnT7ymZ0+hMudPlw/nT6Gqps+
wCmePu7ynT52nqA+uDKdPu4xnD6YE50+AaKfPkFhnj5Uvp8+RKecPj2enT5Cbp0+TFidPgEq
nT4pgps+cvWcPkkCnz7aU50+dNyaPtnnnz54/p8+UkadPkkJoD5EnZs+dgafPiHznj5fg50+
x8+ePlQunT6bY5w+hF2ePnv/mj6GTZ4+DraePgNUnD6gjp0+JUGbPg7nnj5+bJ4+NNuaPvNu
nT4SoJ4+zPObPsxRnD6T1J0+NJOfPihGmz5jMp8+0QiePhYanT76epw+s/udPt4Anj7oUp8+
xGyePsJ+nj4glJ4+MRWfPk05nj4oNp0+aE2ePoyCnT6BI58+QFKePl/tnj6ogZ4+f3KdPt0p
nj7+Op8+oRSfPuqxnT6LF54+jQyfPrgsnz6dCp0+IcCfPvD6nD7AB50+tRKePpZ0nz5czZw+
qeedPqKEmz7lBJw+PVacPu9mnj58q50+ctCePlpYnT52+5s+qK+ePhWDoT4S754+YH6fPirg
nz6HDKA+FnahPrTXnj7A950+3sefPoDznj4mM50+BQKePlN0nz4BhJ8+6c+ePpCvnz5+hp4+
rUeePj5Wnj7rB58+UOmdPnIjoT4FzqA+/iubPv/BoT6J/Z8+S+aePrWOnz6ymZ0+bi6gPpKQ
nj4gG6A+JOyePrFunj6l6p0+i76dPgHRoD6g1J0+limePgkHnT6eh58+ix2fPrFunz7jPJ8+
2qmfPrWznz693J4+sKCfPiFmnj5tB6E+R3OfPupenj4M550+fNKgPvk6nz5m3Jw+ne2ePukt
oD42r58+nAyfPjsIoD5msp8+vAedPgJ0oD7DjJ8+87+ePh/PnT6vtZ4+GYqfPm5pnj5TVKA+
ytSfPl+XoD4vVZ8+8FuhPm+unj5v2p8+xx+fPmDZnz7cc6A+Vu6gPsYFoT6tNaA++/mdPt4w
oD43CKA+0gOePn0jnz6rr50+spSgPkwDoD4OH58+JuuePiLNnj4nhZ4+XiCePklSnj6w6p8+
OdafPoAUoD7rv6A+d26ePgGOoD7x3KE+dGahPqoSoD6I3J4+4tygPmL3nj7WLKE+PKOfPgb7
oD4TI6A+l1CgPv4foz4dyKE+ZfGdPiAFoj70EZ4+7pyjPsrPnj4fUqE++gufPmuanT5WdJ4+
T9afPvMNnz495p0+7omgPpwLoT5yoJ0+xSOgPg+Dnz5WJ6E+Mj6gPikFoT4U5Z4+tcGfPjK4
nz4qH6E+8bKePmY9oD7zUp0+DjSgPp4/nj5utaA+2ZWfPvK5nj5IOp8++2edPhO/nj6vbZ8+
ZGOiPijSnD4nxKA+Qn+ePvFvoT43y6A+KcmgPk7aoD6lmKA+1I+gPmfRnT57sJ8+VFGhPmrg
nz7x96A+t+OdPvXFnj5gPZ8+UNGePpNnoD5HRZ4+9HOfPmd8oD6RB6E+HR+hPt7mnz7AOKE+
H8iePgz4nz6j4J0+rFWfPqdnnj4oVZ4+YOaePu5Cnz6dgJ8+aU+fPtv3oD6rg6E+IhWfPoEf
nz6jOqA+Z4eePpCnnj46G58+C6igPh1koD5VB6E+wVifPiNvoT7KqJ8+oeudPvnDnT5fBp8+
ro2fPn9snj4T7aA+o8OhPoGmnz6XiZ8+ceOgPueNnj6yWp0+dq+hPnRsoD5dPp4+ROaePiMt
nj60IqE+atKgPqMIoD4G/58+LGyfPs/Inz6yraA+FX2fPn71nD65bJ4+dL2cPnmtoD7bvJ8+
DOSgPk7ZoD5nSp4+hFWfPpTzoT4Nu58+Eh2gPogknz5YEaI+m06jPrVZnj6Oep8+fnafPmcR
oD52HqI+XPqePnHbnz7wdp4+koygPsianz4HwZ8+C2eePmShnT56KZ4+H/WePjs9nz5xMKA+
S+eePtANoD7B/6A+YcahPilvnz4dTKE+PX2gPrDtoD5zeZ8+yKCdPjIuoD4Gq6I+jRugPuTG
nz5En6A+WGSgPhnioT5qUqA+Dp6hPuldnz4qq58+VWagPmH4nj6SSqI+wiegPvXDoT5CFaA+
S0WgPpB2oD7xdKI+ES+iPr2roD6m/aA+ZSSfPhgsoj6uiqA+</AssayYData></Step><Step><CommonData><SampleLocation>11</SampleLocation><SampleID></SampleID><SampleGroup></SampleGroup><SampleInfo></SampleInfo><SampleRow>B</SampleRow><SamplePlate>1</SamplePlate><WellType>REGENERATION</WellType><Concentration>-1</Concentration><ConcentrationUnits>µg/ml</ConcentrationUnits><MolarConcentration>-1</MolarConcentration><MolarConcUnits>nM</MolarConcUnits><MolecularWeight>-1</MolecularWeight><Temperature>25</Temperature><StartTime>6496691</StartTime><AssayTime>5</AssayTime></CommonData><FlowRate>1000</FlowRate><StepType>KREGENERATION</StepType><StepName>Regeneration</StepName><StepStatus>OK</StepStatus><ActualTime>4.99907</ActualTime><CycleTime>0.2</CycleTime><AssayXData Points="25">vz8XRfJCF0UhRhdFYUkXRYhMF0W7TxdF7lIXRSFWF0VVWRdFjFwXRbtfF0XuYhdFJWYXRVVp
F0WIbBdFv28XRe5yF0UhdhdFaXkXRYh8F0W7fxdF7oIXRSWGF0VViRdFiIwXRQ==</AssayXData><AssayYData Points="25">N64YwM/0JsBrki7A+BsywPmFNcC95jfAm186wMSiPMBhsz7AnxlAwKyLQcBl60LAoBNEwOnG
RMDtzEXAdd9GwNu7R8Dme0jA5C1JwAUBSsB2mUrAiX1LwJ3pS8AKTEzAdrRMwA==</AssayYData></Step><Step><CommonData><SampleLocation>12</SampleLocation><SampleID></SampleID><SampleGroup></SampleGroup><SampleInfo></SampleInfo><SampleRow>B</SampleRow><SamplePlate>1</SamplePlate><WellType>NEUTRALIZATION</WellType><Concentration>-1</Concentration><ConcentrationUnits>µg/ml</ConcentrationUnits><MolarConcentration>-1</MolarConcentration><MolarConcUnits>nM</MolarConcUnits><MolecularWeight>-1</MolecularWeight><Temperature>25</Temperature><StartTime>6512749</StartTime><AssayTime>5</AssayTime></CommonData><FlowRate>1000</FlowRate><StepType>KREGENERATION</StepType><StepName>Regeneration</StepName><StepStatus>OK</StepStatus><ActualTime>5.00005</ActualTime><CycleTime>0.2</CycleTime><AssayXData Points="25">u48XRe6SF0UdlhdFVZkXRYScF0W7nxdF7qIXRR2mF0VRqRdFhKwXRbevF0XushdFIbYXRVW5
F0WIvBdFu78XRerCF0UdxhdFUckXRYjMF0XDzxdF7tIXRSHWF0VV2RdFiNwXRQ==</AssayXData><AssayYData Points="25">n0MnvUC87rzIhse7V9yFPHDNED0aRE09JW5yPXMciz1k+Zk97MmtPalNyD1Y4sw9hHnRPdWx
3z26Veo9Uhn3PcjBAD68GPo9TqUFPi8MBj7V1wY+y9IIPl6iDT5vqhE+pMIQPg==</AssayYData></Step><Step><CommonData><SampleLocation>11</SampleLocation><SampleID></SampleID><SampleGroup></SampleGroup><SampleInfo></SampleInfo><SampleRow>B</SampleRow><SamplePlate>1</SamplePlate><WellType>REGENERATION</WellType><Concentration>-1</Concentration><ConcentrationUnits>µg/ml</ConcentrationUnits><MolarConcentration>-1</MolarConcentration><MolarConcUnits>nM</MolarConcUnits><MolecularWeight>-1</MolecularWeight><Temperature>25</Temperature><StartTime>6528835</StartTime><AssayTime>5</AssayTime></CommonData><FlowRate>1000</FlowRate><StepType>KREGENERATION</StepType><StepName>Regeneration</StepName><StepStatus>OK</StepStatus><ActualTime>5.00005</ActualTime><CycleTime>0.2</CycleTime><AssayXData Points="25">vN8XRe/iF0Ui5hdFVukXRYXsF0W87xdF7/IXRSL2F0VW+RdFifwXRbj/F0XvAhhFIgYYRVYJ
GEWJDBhFvA8YResSGEUiFhhFUhkYRYkcGEW8HxhF7yIYRSImGEVWKRhFiSwYRQ==</AssayXData><AssayYData Points="25">0ZAzwAriPMBG0kDACzZDwFdrRcBvxkbAOURIwMIrScDVCkrAxNNKwELPS8CAfEzAH21NwAuq
TcAoRU7A9edOwFgnT8BF7U/Au2JQwE+sUMDoPlHAnpJRwNPNUcDG0FHAURhSwA==</AssayYData></Step><Step><CommonData><SampleLocation>12</SampleLocation><SampleID></SampleID><SampleGroup></SampleGroup><SampleInfo></SampleInfo><SampleRow>B</SampleRow><SamplePlate>1</SamplePlate><WellType>NEUTRALIZATION</WellType><Concentration>-1</Concentration><ConcentrationUnits>µg/ml</ConcentrationUnits><MolarConcentration>-1</MolarConcentration><MolarConcUnits>nM</MolarConcUnits><MolecularWeight>-1</MolecularWeight><Temperature>25</Temperature><StartTime>6544928</StartTime><AssayTime>5</AssayTime></CommonData><FlowRate>1000</FlowRate><StepType>KREGENERATION</StepType><StepName>Regeneration</StepName><StepStatus>OK</StepStatus><ActualTime>4.99907</ActualTime><CycleTime>0.2</CycleTime><AssayXData Points="25">vC8YRe8yGEUiNhhFVjkYRYk8GEW8PxhF70IYRSJGGEVSSRhFiUwYRbxPGEXrUhhFHlYYRVZZ
GEWFXBhFvF8YRetiGEUeZhhFVmkYRYlsGEW8bxhF63IYRR52GEVSeRhFhXwYRQ==</AssayXData><AssayYData Points="25">Yp39vLSWWbxCgP87ndHpPPm3LD2eYoM9SIOKPah/pz13a7Q9liDSPb8J3D00dug9Z3HvPVRo
/D03ggM+1A8FPu5EDz7RiA4+sOQVPgPfGD7ryBY+h8sbPt4UHz4cCCU+HRgjPg==</AssayYData></Step><Step><CommonData><SampleLocation>11</SampleLocation><SampleID></SampleID><SampleGroup></SampleGroup><SampleInfo></SampleInfo><SampleRow>B</SampleRow><SamplePlate>1</SamplePlate><WellType>REGENERATION</WellType><Concentration>-1</Concentration><ConcentrationUnits>µg/ml</ConcentrationUnits><MolarConcentration>-1</MolarConcentration><MolarConcUnits>nM</MolarConcUnits><MolecularWeight>-1</MolecularWeight><Temperature>25</Temperature><StartTime>6561029</StartTime><AssayTime>5</AssayTime></CommonData><FlowRate>1000</FlowRate><StepType>KREGENERATION</StepType><StepName>Regeneration</StepName><StepStatus>OK</StepStatus><ActualTime>4.99907</ActualTime><CycleTime>0.2</CycleTime><AssayXData Points="25">uH8YReuCGEUehhhFVokYRYWMGEW0jxhF55IYRR6WGEVqmRhFhZwYRbifGEXrohhFGqYYRVKp
GEWFrBhFuK8YReuyGEUethhFTrkYRYW8GEW4vxhF68IYRR7GGEVSyRhFgcwYRQ==</AssayXData><AssayYData Points="25">UuUywAbpPcCt60HAzvxEwLmzRsAkukfA30NJwD+ESsAeBkvAPNpLwPPVTMC3nk3AgRNOwLVu
TsBTM0/AvppPwH4QUMCspVDA2MxQwPkkUcD51FHA2BVSwJr8UcAvW1LAgoVSwA==</AssayYData></Step><Step><CommonData><SampleLocation>12</SampleLocation><SampleID></SampleID><SampleGroup></SampleGroup><SampleInfo></SampleInfo><SampleRow>B</SampleRow><SamplePlate>1</SamplePlate><WellType>NEUTRALIZATION</WellType><Concentration>-1</Concentration><ConcentrationUnits>µg/ml</ConcentrationUnits><MolarConcentration>-1</MolarConcentration><MolarConcUnits>nM</MolarConcUnits><MolecularWeight>-1</MolecularWeight><Temperature>25</Temperature><StartTime>6577257</StartTime><AssayTime>5</AssayTime></CommonData><FlowRate>1000</FlowRate><StepType>KREGENERATION</StepType><StepName>Regeneration</StepName><StepStatus>OK</StepStatus><ActualTime>4.99907</ActualTime><CycleTime>0.2</CycleTime><AssayXData Points="25">tM8YRePSGEUa1hhFStkYRX3cGEW03xhF4+IYRRrmGEVK6RhFgewYRbDvGEXj8hhFGvYYRUr5
GEWB/BhFsP8YReMCGUUWBhlFTgkZRX0MGUWwDxlF5xIZRRYWGUVKGRlFfRwZRQ==</AssayXData><AssayYData Points="25">UBW5u0OK+zspl/M8wjtsPQPjnj0NgrA9Sr/TPWg72z2Nkfs9djv7PUd+DT5A9g0+bvkaPlPY
HD7MRyA+ue8jPlOJKT5Rxis+35UxPgAWMj6bJjY+UQ04PmEHPD6+Vj4+4OU9Pg==</AssayYData></Step><Step><CommonData><SampleLocation>1</SampleLocation><SampleID></SampleID><SampleGroup></SampleGroup><SampleInfo></SampleInfo><SampleRow>B</SampleRow><SamplePlate>1</SamplePlate><WellType>BUFFER</WellType><Concentration>-1</Concentration><ConcentrationUnits>µg/ml</ConcentrationUnits><MolarConcentration>-1</MolarConcentration><MolarConcUnits>nM</MolarConcUnits><MolecularWeight>-1</MolecularWeight><Temperature>25</Temperature><StartTime>6591968</StartTime><AssayTime>60</AssayTime></CommonData><FlowRate>1000</FlowRate><StepType>BASELINE</StepType><StepName>Baseline</StepName><StepStatus>OK</StepStatus><ActualTime>59.9991</ActualTime><CycleTime>0.2</CycleTime><AssayXData Points="300">sB8ZReMiGUUSJhlFSikZRX0sGUWsLxlF3zIZRRY2GUVKORlFeTwZRbA/GUXjQhlFFkYZRUpJ
GUV9TBlFsE8ZReNSGUUWVhlFRlkZRX1cGUWwXxlF42IZRRJmGUVKaRlFfWwZRbBvGUXjchlF
FnYZRUp5GUV9fBlFsH8ZReOCGUUWhhlFSokZRX2MGUWwjxlF35IZRRaWGUVKmRlFfZwZRayf
GUXjohlFEqYZRUapGUV9rBlFsK8ZReOyGUUSthlFSrkZRXm8GUWwvxlF48IZRRLGGUVuyRlF
fcwZRbDPGUXj0hlFFtYZRUrZGUV93BlFsN8ZRePiGUUS5hlFSukZRX3sGUWw7xlF3/IZRRb2
GUVK+RlFefwZRaz/GUXjAhpFFgYaRUoJGkV5DBpFsA8aRd8SGkUSFhpFShkaRXkcGkWwHxpF
3yIaRRYmGkVKKRpFeSwaRbAvGkXjMhpFFjYaRUY5GkV9PBpFsD8aRd9CGkUWRhpFRkkaRX1M
GkWsTxpF41IaRRZWGkVKWRpFfVwaRaxfGkXjYhpFFmYaRUppGkV9bBpFrG8aRQhzGkUSdhpF
SnkaRX18GkWwfxpF44IaRRaGGkVKiRpFfYwaRbCPGkXjkhpFFpYaRUqZGkV9nBpFsJ8aReOi
GkUWphpFSqkaRXmsGkWwrxpF47IaRRa2GkVuuRpFebwaRbC/GkXjwhpFFsYaRUrJGkV9zBpF
rM8aRePSGkUW1hpFStkaRXncGkWw3xpF3+IaRRLmGkVK6RpFeewaRbDvGkXf8hpFEvYaRUb5
GkV9/BpFsP8aRe8CG0UWBhtFSgkbRXkMG0WwDxtF3xIbRRYWG0VKGRtFeRwbRbAfG0XfIhtF
FiYbRUUpG0V5LBtFsC8bReMyG0UWNhtFSjkbRXk8G0WwPxtF30IbRRZGG0VFSRtFeUwbRbBP
G0XfUhtFFlYbRUpZG0V9XBtFrF8bRd9iG0USZhtFSmkbRX1sG0WwbxtF43IbRRZ2G0VKeRtF
eXwbRdF/G0XjghtFEoYbRUWJG0V9jBtFsI8bReOSG0USlhtFRZkbRXmcG0WwnxtF46IbRRKm
G0VKqRtFeawbRayvG0XjshtFFrYbRUW5G0V5vBtFsL8bRePCG0UWxhtFSskbRX3MG0WwzxtF
39IbRRLWG0VK2RtFfdwbRazfG0Xj4htFEuYbRUXpG0V97BtFrO8bRePyG0UW9htFRfkbRXn8
G0Ws/xtF4wIcRRYGHEVFCRxFeQwcRawPHEXfEhxFFhYcRUUZHEV9HBxFrB8cRd8iHEUSJhxF
SikcRXksHEWsLxxF3zIcRRY2HEVKORxFfTwcRbA/HEXjQhxFEkYcRUVJHEV9TBxFrE8cReNS
HEUWVhxFRVkcRX1cHEWwXxxF42IcRRZmHEVFaRxFfWwcRbBvHEXfchxFFnYcRUV5HEV5fBxF
sH8cRd+CHEUWhhxFRYkcRXmMHEWwjxxF45IcRVyWHEVKmRxFeZwcRayfHEXjohxFEqYcRUWp
HEV5rBxFrK8cReOyHEUSthxFSrkcRXm8HEWsvxxF38IcRRbGHEVKyRxFecwcRazPHEXj0hxF
EtYcRUXZHEV53BxF</AssayXData><AssayYData Points="300">8IBRPvW/Uj4DjlE+xtdSPqvKVj6Hb1Q+E7lVPoAsVj51llg+JvlWPrg8WT6eOVw+V5NePhHK
Xj7mr1o+4I1ePrTJZT7h72E+6aphPjCZYj4Qt2I+zqFkPm54ZT4Rg2U+ZU5nPmYqaz4+0Wc+
zrpoPrllaz4o+Gs+XL1pPoZHbD6GUm4+bPZpPmmvaz5IXHQ+qd9xPieCbz4uGG8+OshsPixT
cT4HH3E+BxhyPmz/cD6UMG8+ol12PtkjdD7R6XU+6iZzPrBHdz4CQXQ+QAd4PiHpeT6Gdng+
Tp92PmyYdz6NLXw+PTKAPlEHfj5BL4A+jyR9Pnsnfj5dLHk+wiV8PgY3ez7kWn4+6Ld9PpSr
gD56s38+uHZ7PnZ+fz40WIA+dSyBPiLJfz4f84E+3CWBPh8wgT5crII+UECBPq8tgT5d+X4+
SDqAPhMNhD7EaYM+lHGEPq4bhj7g34M+VGyFPtSIgj4DyoM+oNKEPoXxhD48YIc+E5WEPgHA
gz58GIQ+GkSFPiWihD4IHIQ+prCDPkOlhD5f/4c+SqKFPj6PhT7Bc4c+xXOFPlOPhj6tk4U+
vUiGPrrChj7sG4g+4+qGPsvviD7rbYY+ZpeIPmKsiD5ttIc+qBiIPsbliD4Pooo+t9eHPqlK
iD6Utoo+x3WKPnDHiT6zQIs+PSiJPuluij7nGoo+PhSMPn8IjT4bd4o+FGiLPlcejT7khok+
WkGKPjVmjD5hBYw+eqyMPl3iiz5nooo+7ISNPsYDjD5vtY0+53GMPvhfjT4/zIs+VUWNPt2Q
jD58wYs+A82MPqEdjT6+fI0+fkeOPjKQjD5dTY0+UsaOPt3CjT6GVY8+LZyNPknviz4Z0Y8+
r/2OPn2Njj6eUY8+rp2OPj9Bjj5HcI0+bUGNPtGkjT4a4Iw+hQqPPgEPjz6FDZA+fNiQPirD
jz4f75A+HCOQPtJkkD7JPJE+yQiRPieqkD6jy5E+NDiQPrcGkT7R/ZE+igqRPmhPjz60dpE+
VDWSPq0ckT7KLo8+H7iTPksvkD6WlpE+tUOQPoEEkj62nZM+tM6RPm1Ukz507pE+Mf+SPuxa
kD43E5Q+HaSRPq8Ekz54lpE+4cGRPuLXkT6qf5I+PVaQPrCnkz4gX5Q+1WmSPlAxkz6LJZM+
9uGUPvKjlT54HpQ+2VKUPo8/lz76wZU+q8KWPvpXkz4cFpU+wVGVPlcblT4moJc+K2SUPrMA
lD7d4pU+vTGXPqHzkz4F0Zc+p+6VPqaFlj67EZc+9XOXPsnwkz6Y1pQ+jGqWPqcxlz4LbZk+
xnSXPpfGlD4F1JY+IDOWPvZWlz7OmZY+LzCXPgZwlj7iBZc+N8CVPmGXlz49Tpc+T/6XPqhv
mT4f3pY+fAaXPsKylz4d0Zc+X9OXPoFnlz5eoJc+ysKYPhV6mj6ulJg+x7KZPjrOmj5AhZY+
8maXPiBAmD7KLpg+1m+ZPvcemj7eRpg+IDOZPjZCmj7G+Jk+U6GYPrfHmj5PApg+NbaZPn8v
nD4TEZg+S8uaPoW+mz65aZk+QeiaPkiPmD7iyJk+P0abPpvCmT4izJw+Hx6bPtG9mT4rA5k+
OdSZPhHfmj4fUJo+</AssayYData></Step><Step><CommonData><SampleLocation>1</SampleLocation><SampleID></SampleID><SampleGroup></SampleGroup><SampleInfo></SampleInfo><SampleRow>B</SampleRow><SamplePlate>1</SamplePlate><WellType>BUFFER</WellType><Concentration>-1</Concentration><ConcentrationUnits>µg/ml</ConcentrationUnits><MolarConcentration>-1</MolarConcentration><MolarConcUnits>nM</MolarConcUnits><MolecularWeight>-1</MolecularWeight><Temperature>25</Temperature><StartTime>6652871</StartTime><AssayTime>80</AssayTime></CommonData><FlowRate>600</FlowRate><StepType>LOADING</StepType><StepName>Loading</StepName><StepStatus>OK</StepStatus><ActualTime>79.9991</ActualTime><CycleTime>0.2</CycleTime><AssayXData Points="400">rd8cReDiHEUT5hxFQ+kcRXbsHEWp7xxF3PIcRQ/2HEVD+RxFdvwcRa3/HEXcAh1FDwYdRUMJ
HUV2DB1FqQ8dRdwSHUUPFh1FQxkdRXYcHUWpHx1F6CIdRQ8mHUVDKR1FdiwdRa0vHUXcMh1F
DzYdRUM5HUV2PB1FrT8dRdxCHUUPRh1FQ0kdRXpMHUWpTx1F3FIdRQ9WHUVDWR1FdlwdRalf
HUXcYh1FE2YdRUNpHUV2bB1FrW8dRdxyHUUPdh1FQ3kdRXZ8HUWtfx1F3IIdRQ+GHUVDiR1F
dowdRamPHUXckh1FD5YdRUOZHUV6nB1FqZ8dRdyiHUUTph1FQ6kdRXasHUWprx1F4LIdRQ+2
HUVDuR1FdrwdRam/HUXcwh1FD8YdRUPJHUV6zB1Frc8dRdzSHUUP1h1FQ9kdRXbcHUWt3x1F
3OIdRQ/mHUVD6R1FduwdRanvHUXc8h1FD/YdRUP5HUV2/B1Fqf8dReACHkUPBh5FQwkeRXYM
HkUoEB5F3BIeRQ8WHkVDGR5FdhweRakfHkXcIh5FDyYeRUMpHkV6LB5FrS8eReAyHkUcNh5F
QzkeRXo8HkWtPx5F3EIeRQ9GHkVDSR5FdkweRalPHkXcUh5FD1YeRUNZHkV2XB5FqV8eReBi
HkUPZh5FR2keRXZsHkWpbx5F3HIeRQ92HkVDeR5FenweRal/HkXcgh5FD4YeRUOJHkWKjB5F
qY8eRdySHkUPlh5FQ5keRXacHkWpnx5F4KIeRQ+mHkVDqR5FdqweRamvHkXcsh5FD7YeRUO5
HkV2vB5Frb8eRdzCHkUPxh5FQ8keRXbMHkWpzx5F3NIeRQ/WHkVD2R5FetweRanfHkXc4h5F
D+YeRULpHkV67B5Fqe8eRdzyHkUP9h5FQvkeRXb8HkWp/x5F4AIfRRMGH0VCCR9FdgwfRakP
H0XcEh9FRRYfRUIZH0V6HB9FqR8fRdwiH0UPJh9FQikfRX4sH0WxLx9F3DIfRQ82H0VCOR9F
djwfRak/H0XcQh9FD0YfRU9JH0V2TB9FqU8fReBSH0UPVh9FR1kfRXZcH0WpXx9F4GIfRQ9m
H0VHaR9FdmwfRa1vH0Xcch9FD3YfRUJ5H0V6fB9FrX8fReCCH0UPhh9FQokfRXqMH0Wtjx9F
4JIfRQ+WH0VCmR9FepwfRa2fH0Xcoh9FD6YfRUepH0V6rB9F0q8fReCyH0UTth9FR7kfRXq8
H0Wpvx9F4MIfRRPGH0VHyR9FeswfRVXQH0Xg0h9FE9YfRUfZH0V63B9Frd8fReDiH0UT5h9F
R+kfRXrsH0Wt7x9F4PIfRRP2H0VH+R9FevwfRa3/H0XgAiBFEwYgRUcJIEV6DCBFrQ8gReAS
IEUTFiBFRxkgRXocIEWtHyBF4CIgRRMmIEVHKSBFeiwgRa0vIEXgMiBFEzYgRUc5IEV6PCBF
rT8gReBCIEUTRiBFR0kgRXpMIEWtTyBF4FIgRRNWIEWdWSBFelwgRa1fIEXgYiBFE2YgRUdp
IEV2bCBFrW8gReByIEVVdiBFR3kgRXp8IEWtfyBF4IIgRROGIEVHiSBFeowgRa2PIEXgkiBF
E5YgRUeZIEV6nCBFrZ8gReCiIEUTpiBFR6kgRXasIEWtryBF4LIgRRO2IEVHuSBFerwgRa2/
IEXgwiBFE8YgRUfJIEV6zCBFrc8gReDSIEUT1iBFR9kgRXbcIEWt3yBF4OIgRRPmIEVH6SBF
euwgRa3vIEXg8iBFE/YgRUf5IEV6/CBFrf8gReACIUUTBiFFRwkhRXoMIUWtDyFF4BIhRRMW
IUVCGSFFehwhRakfIUXgIiFFEyYhRUcpIUV6LCFFrS8hReAyIUUTNiFFRzkhRZI8IUWtPyFF
3EIhRRNGIUVHSSFFekwhRa1PIUXgUiFFE1YhRUdZIUV6XCFFqV8hReBiIUUTZiFFR2khRX5s
IUWtbyFF4HIhRRN2IUVHeSFFdnwhRa1/IUXggiFFE4YhRUeJIUV6jCFFrY8hReCSIUUPliFF
QpkhRXqcIUWtnyFF4KIhRQ+mIUVHqSFFeqwhRa2vIUXgsiFFE7YhRUK5IUV6vCFFrb8hRdzC
IUUTxiFFR8khRXrMIUWtzyFF4NIhRRPWIUVH2SFFdtwhRQ==</AssayXData><AssayYData Points="400">8MWaPlOOmj6z8po+fsqbPnQWnD6WVps+7mebPm0cnT54D50+5gmbPugRnD7Sm5w+dVWcPqGb
mj69Ypw+fm6cPp1wmz7BXpw+2A6dPkBhnz64/Jw+WX2dPocMnT7y0J0+1hWdPhaJnT6Fn5w+
S6+dPv7qmz7m65w+luKdPskDnj5FLJw+WOecPh5nnD5JoZ0+RcuePq6jnj5rz50+lKKePrd3
nj4UoJ8+n5qePhMEnT4olZw+a7OdPkUgnj6EZp0+cWydPsRpnT7k+p8+G9qePixSnT4Jm50+
7FicPjxUnj5T+Z4+CfWePgjEnj7YkaE+09+bPivLnT6QYZ8+9sCgPuwynz6rJZ4+JOSePjtk
nD7gIZ0+KKGfPp//nT5N4J4+/N2ePuuTnj4eqp4+mfqfPuOanD4mn6E+rD2hPv63oD5pSp4+
dEOiPnnTnz6f0qA+IYahPuxLoT6zKaA+TlKfPonYnz5f2Z4+WN+gPnXIoT5igqI+c9KfPgwx
oT6zpKA+PhahPoAaoD4d6qA+jNmePuRmoj727aA+SLWiPhgUoj5DIp8+LfChPp6Qoz5rjqA+
P4CjPs3IoT5F2KA+6WmiPl9PoT5HO6E+vqyhPuG/oD4EIqM+A3miPhKhoT6MLaQ+xiykPjmY
oz7m4KQ+jhCjPsC4oT78RqM+28OiPhW7oT5ORaI+5tSjPoq7oj79yqM+L6ChPoY0oz7n2aI+
AeehPml9oT7hJaU+q9KkPk/ooj5/UaQ+bfOgPqzNoT6uZaE+eiakPrUQpD48XKQ+VnGhPo3U
oz7y8KQ+YT+jPlv0oj7zbaI+6SWkPtDppz4QRKM+RsGjPuWWoj6xWaQ+mvilPre7oj5NJ6Q+
78+kPtpCpz7Yk6Q+SJOlPhAypD4wlKM+ooWkPvZ3pT6RCKQ+2VWlPjhDpT5QmqQ+gaCmPoUF
pD6+aaU+7walPuZZpT4Y2KU+NhmlPlh5pT5YjaQ+8V6jPrWhpT7dE6Y+83ukPll6pD5u+aU+
fJ6kPq6uoj61I6U+r7alPrSdpT4R96Q+oPSkPk42pz69naY+1OqkPjvppj7OUqU+5YmlPvdm
pT6on6U+EmupPngZpT67dqY+WSWoPurEpj6isaY+pvmmPoStpz6g2KU+SKWlPkOHpT5uMaQ+
RnWmPiBxpT7RF6g+ka2mPmGzpT4ZOqc+3JimPoZkpj4zZaU+AFSmPtOlpj5YKKc+PhulPgFn
pz6hKac+nhynPv62qD6MAak++k+nPlgVpz5UpKU+EVapPld2qT4QGac+UWCmPgM6qD7P0qU+
TrWmPmhvpj5dH6g+IsynPs/Ppz6pq6g+ZVSnPhH+qD5xQqk+sRGpPtQrqT4ikqQ+WWupPr49
qT6mUKk+obKnPpgOqT5hJqk+4qmnPhYmpz7llqg+iNOnPj9PqD4uQao+iKWqPkNCpz7aGKg+
OtqoPmCcqT4BHak+aYeoPs0nqD5A1Kg+ZMGpPmOXqD6Ozqg+iW2pPr0Kqz6iH6o+qW6nPrDF
qD4bJKk+No2qPuo1qD6RHao+LKKqPtEjqT6Dhqg+xoOnPisBqj6GVqc+LDGpPgCKqD4Ao60+
j7qoPhzCqz52jqo+C6OnPn1Iqj64Cqg+enarPt5mqT55eKs+WcuqPiCQqj5EZ6s+uRWpPt9r
qz47Mqs+cS+rPn1Qqz5Ph6s+mBWtPnDNqD6xdqk+xI2qPt8RrD6CXqw+miOqPnW9qz6lAKg+
QB+pPpxhqj7fNas+AxyrPsYrqz61xao+d72qPlsJqj7+HK4+LgapPmYGqz4x26s+xrirPpbH
qD42sqs+ppmrPhCuqT4Nyas+8hGtPp/+rD6ER6o+cAuqPstVqz6886s+LOGrPtRbrD5RCaw+
vQ6uPouPqz5Da6k+Bh2tPpSErT6uaaw+QgGtPohXrT4ek6o+U8GsPvuQrD69R6w+5BiqPs7p
rD6wzaw+BDStPr5Hqj7nMKw+OnusPgjLrT7Uu6w+QrWsPnImqz44MK8+obOrPtThrD55EK0+
yLeqPvc4rz7NRKo+htyrPq8wqz588Ko+r7+sPiUXrj7GS6w+IK+sPnxIqz5+EK0+W5iuPqrc
rD4GR68+ruutPn3qrj7lWqw+2eerPi09rj5eYaw+zumtPg==</AssayYData></Step><Step><CommonData><SampleLocation>1</SampleLocation><SampleID></SampleID><SampleGroup></SampleGroup><SampleInfo></SampleInfo><SampleRow>B</SampleRow><SamplePlate>1</SamplePlate><WellType>BUFFER</WellType><Concentration>-1</Concentration><ConcentrationUnits>µg/ml</ConcentrationUnits><MolarConcentration>-1</MolarConcentration><MolarConcUnits>nM</MolarConcUnits><MolecularWeight>-1</MolecularWeight><Temperature>25</Temperature><StartTime>6733834</StartTime><AssayTime>60</AssayTime></CommonData><FlowRate>1000</FlowRate><StepType>BASELINE</StepType><StepName>Baseline</StepName><StepStatus>OK</StepStatus><ActualTime>59.9991</ActualTime><CycleTime>0.2</CycleTime><AssayXData Points="300">qd8hRdjiIUUH5iFFO+khRXLsIUWh7yFF1PIhRRT2IUU/+SFFbvwhRaH/IUXYAiJFBwYiRTsJ
IkVuDCJFpQ8iRdQSIkULFiJFPxkiRXIcIkWlHyJF2CIiRQcmIkU/KSJFbiwiRaUvIkXYMiJF
BzYiRTs5IkVuPCJFoT8iRdRCIkULRiJFO0kiRW5MIkWlTyJF1FIiRQtWIkU/WSJFclwiRaFf
IkXUYiJFB2YiRT9pIkVybCJFpW8iRdhyIkUHdiJFP3kiRXJ8IkWhfyJF1IIiRQeGIkU/iSJF
bowiRaGPIkXUkiJFB5YiRTuZIkVynCJFpZ8iRdiiIkULpiJFU6kiRW6sIkWhryJF1LIiRQu2
IkVHuSJFcrwiRaG/IkXUwiJFFMYiRT/JIkVuzCJFpc8iRdjSIkUH1iJFP9kiRW7cIkWh3yJF
7eIiRQfmIkU/6SJFbuwiRaXvIkXU8iJFC/YiRTv5IkVu/CJFof8iRdQCI0ULBiNFOwkjRW4M
I0WlDyNF1BIjRQcWI0U7GSNFbhwjRaUfI0XYIiNFCyYjRTspI0VuLCNFpS8jRdQyI0UHNiNF
PzkjRW48I0WhPyNF4EIjRQtGI0U/SSNFbkwjRaFPI0XUUiNFB1YjRT9ZI0WCXCNFzl8jRdRi
I0ULZiNFO2kjRW5sI0WlbyNF1HIjRQd2I0U7eSNFbnwjRaF/I0XYgiNFC4YjRTuJI0VujCNF
pY8jRdSSI0UHliNFP5kjRXKcI0WhnyNF6aIjRQemI0U7qSNFbqwjRaWvI0U7syNFB7YjRTu5
I0VuvCNFob8jRdjCI0ULxiNFO8kjRXLMI0WhzyNF2NIjRQfWI0U72SNFbtwjRaXfI0XU4iNF
B+YjRT/pI0Vu7CNFoe8jRdTyI0UL9iNFP/kjRW78I0Wh/yNF1AIkRQsGJEU6CSRFbgwkRbEP
JEXYEiRFCxYkRToZJEVuHCRFoR8kRdgiJEULJiRFOikkRW4sJEWhLyRF1DIkRQc2JEU6OSRF
bjwkRaE/JEXUQiRFB0YkRTpJJEVyTCRFoU8kRdRSJEUHViRFOlkkRXJcJEWhXyRF1GIkRQdm
JEU6aSRFbmwkRaFvJEU6cyRFB3YkRT95JEVufCRFvn8kRdSCJEUHhiRFOokkRW6MJEW1jyRF
1JIkRQuWJEU6mSRFbpwkRaWfJEXUoiRFB6YkRTqpJEVyrCRFoa8kRdSyJEUHtiRFP7kkRW68
JEWhvyRF1MIkRSTGJEU6ySRFdswkRaHPJEXc0iRFctYkRT/ZJEVu3CRFod8kRdTiJEUH5iRF
P+kkRW7sJEWh7yRF1PIkRQf2JEU6+SRF1PwkRaX/JEXUAiVFBwYlRToJJUVuDCVFoQ8lRdQS
JUUHFiVFRxklRW4cJUWhHyVF1CIlRQcmJUU6KSVFciwlRaEvJUXUMiVFBzYlRT85JUVuPCVF
oT8lRdRCJUUHRiVFOkklRW5MJUWlTyVF2FIlRQdWJUU6WSVFblwlRbFfJUXUYiVFB2YlRTpp
JUVubCVFoW8lRdhyJUUHdiVFOnklRW58JUWlfyVF1IIlRQeGJUVLiSVFcowlRaGPJUXUkiVF
GJYlRT+ZJUVynCVF</AssayXData><AssayYData Points="300">0JKsPiHgrj7sZa4+02qvPutcrj5pOK4+QF6tPp0Arj5aL6w+lDCwPiOZrT4w764+d8muPkTu
rz447LA+YkGtPuyhrj5/5qw+r/+tPluHrj4qEa4+R0WuPm20rT7xUa0+SSSvPq+DsD5dY60+
E3uuPt4frj4Z1q0+OqKuPgaMrz5qPq8+X+ewPk1TsD6W7q4+41ivPko5sD7UkK4+PFGuPqiP
rj5nYK8+jJyuPvHkrz758K4+X2qtPkTarT5Eg7E+4DezPq8urj770K4+MpyxPlapsD7OcrA+
eRqyPjY3rz4I+68+L6uvPjfBrT50e7A+qCyvPi2usD6WNrE+QmywPk4Prz4yobE+6SyvPnRm
sj7+d68+mpCvPlsarz6fG7E+WkaxPulHsj7VPbA+IlmvPqH9rj7HdLE+c6uvPieJrz7Ie68+
/6ivPoPtsD56mK8+oSSyPvRirz4lJLE+U8SyPoAesj6yOLE+2cGvPvXEsD5vfrI+/f2uPk3l
rz6pD7I+mIuvPqSDsD6A2rI+wGqvPkuCsT6x67E+1VKxPiA/sD6V/LI+kSKzPs2tsD7fZrI+
yGuxPnSVsz6s7LI+XzqxPsPssT7MNbI+v5qxPtRrsT6Wg7I+8G2xPp57sj6cA7U+2VuyPuN5
sj6k1bE+ROuyPo5fsj6gsLM+ASO0PnTYsT7gHbQ+e8KyPq5usT7a67E+/fCyPkp3sT7E07I+
NaKyPmOLsT6NjLE+snGxPlIJsj4Iua8+1vWxPnXCsz7HfbA+Iq+xPi3ksT6Z/rI+lcCzPp0F
sz7z+LQ+Sz+zPjXbsz457bI+/5qxPv6Zrj7kXrM+SemxPtAKsT5I47I+4j2yPsm6sT44uLU+
M2WyPhE7tT6L9bI++XmyPo8ntD6lC7M+Iq+zPt44sj4Su7I+ICC0PvNVsj5CprM+G6ezPgsT
tD4ourQ+2B6zPr/Esj6yU7U+VT2yPiv8sz6aJ7I+Q56zPrrSsj6097Q+Wk6zPvQ9sz4WT7M+
E220PszJtD45obM+ogKzPkuYtD4XZLI+rfG0PpUJtT4Eb7Y+rO21PtIcsz4bFLU+QRm0PlC0
sj6Fy7U+y0W1PupMsj7IT7Q+NBC0PkU2tD6aA7Q+hAS2Pi5esz5eQ7Q+sr+yPmWKtj4BKrU+
C4m0PiM0tD5MLLU+iQyzPtxrtj5Ne7Y+R0e1PjFptT6RALU+Xs+1Pv1nsz7337Q+/RK1PvAb
tT49R7c+5n62Ptr9sj6Oz7Y+UXa0PgXatD5nibM+HPy1PojZsz5zu7M+IhW1PvEZtT7sarY+
vra1PtiDsz5QDrU+iZC0PmeNtj4yibc+u1q3Ps6OtD4vD7Y+RKq0PnKltD5oJ7U+PdG0Pjgg
tT6+k7U+cPe0PoGHtT5zJLU+7/G2Pu8Ntj6cA7U+WNm2Pv1utj5+krg+PHW2PrV0tj46fbM+
YOq1Pqg9tj6y9rU+feG2PpvPtT6ZLrY+rhS3PmsOtz4XA7Q+wce3PhEStj4Dl7M+nDC1PlZM
tz7Lirc+G5u2PjTNtj4GhbY+0W+2PinitT4A97U+qgq4PuaVtz7l0LY+58u2PjzNuD7uUrc+
Zaa1PmpetD7lf7Y+</AssayYData></Step><Step><CommonData><SampleLocation>10</SampleLocation><SampleID>QA013.765M.C1 gp120</SampleID><SampleGroup></SampleGroup><SampleInfo></SampleInfo><SampleRow>B</SampleRow><SamplePlate>1</SamplePlate><WellType>KSAMPLE</WellType><Concentration>-1</Concentration><ConcentrationUnits>µg/ml</ConcentrationUnits><MolarConcentration>1000</MolarConcentration><MolarConcUnits>nM</MolarConcUnits><MolecularWeight>-1</MolecularWeight><Temperature>25</Temperature><StartTime>6802824</StartTime><AssayTime>180</AssayTime></CommonData><FlowRate>600</FlowRate><StepType>ASSOC</StepType><StepName>Association</StepName><StepStatus>OK</StepStatus><ActualTime>179.999</ActualTime><CycleTime>0.2</CycleTime><AssayXData Points="900">p58lRdKiJUUFpiVFPaklRXCsJUWfryVF0rIlRQm2JUU5uSVFcLwlRaO/JUXWwiVFBcYlRTnJ
JUVwzCVFn88lRdLSJUUF1iVFOdklRWzcJUWf3yVF0uIlRQXmJUU96SVFcOwlRaPvJUXS8iVF
CfYlRTn5JUVw/CVFn/8lRdICJkUJBiZFWQkmRWwMJkWjDyZF1hImRQkWJkU5GSZFbBwmRZ8f
JkXWIiZFCSYmRTkpJkVsLCZFoy8mRdYyJkUFNiZFOTkmRXA8JkWfPyZF1kImRQVGJkU9SSZF
cEwmRZ9PJkXSUiZFCVYmRT1ZJkVwXCZFo18mRdJiJkUJZiZFPWkmRXBsJkWnbyZF1nImRQl2
JkU5eSZFcHwmRaN/JkXWgiZFCYYmRT2JJkVwjCZFo48mRdaSJkUJliZFPZkmRXCcJkWjnyZF
1qImRQmmJkU9qSZFcKwmRaOvJkXWsiZFCbYmRT25JkVwvCZFo78mRdbCJkUJxiZFPckmRXDM
JkWjzyZF1tImRQnWJkU92SZFcNwmRaPfJkXW4iZFCeYmRT3pJkVw7CZFo+8mRdbyJkUJ9iZF
PfkmRXD8JkWj/yZF1gInRQkGJ0U9CSdFcAwnRaMPJ0XWEidFCRYnRT0ZJ0VwHCdFnx8nRdYi
J0UJJidFPSknRXAsJ0WjLydF1jInRQk2J0U9OSdFmTwnRaM/J0XWQidFCUYnRT1JJ0VwTCdF
o08nRdZSJ0UJVidFPVknRcpcJ0WjXydF1mInRQlmJ0U9aSdFcGwnRaNvJ0XWcidFCXYnRT15
J0VwfCdFo38nRdaCJ0UJhidFOYknRXCMJ0WjjydF1pInRQmWJ0U9mSdFbJwnRaOfJ0XWoidF
DqYnRT2pJ0VwrCdFn68nRdayJ0UJtidFPbknRXC8J0WjvydF1sInRSbGJ0U9ySdFcMwnRaPP
J0XW0idFCdYnRT3ZJ0Vw3CdFo98nRdbiJ0UO5idFPeknRXDsJ0Wj7ydF1vInRQn2J0U9+SdF
cPwnRaP/J0XSAihFCQYoRT0JKEVwDChFow8oRdYSKEUFFihFPRkoRXAcKEWjHyhF1iIoRQkm
KEU9KShFcCwoRaMvKEXWMihFCTYoRT05KEVwPChFoz8oRdZCKEUJRihFPUkoRXBMKEWnTyhF
1lIoRQVWKEU4WShFcFwoRatfKEXWYihFCWYoRT1pKEVsbChFo28oRdJyKEUJdihFPXkoRXB8
KEWjfyhF1oIoRQmGKEU9iShFcIwoRaOPKEXakihFCZYoRT2ZKEVwnChFo58oRdaiKEUJpihF
PakoRWysKEWjryhF1rIoRQm2KEU9uShFcLwoRaO/KEXWwihFCcYoRT3JKEVwzChFo88oRdbS
KEUJ1ihFPdkoRWzcKEWj3yhF0uIoRQnmKEU46ShFcOwoRaPvKEXW8ihFCfYoRT35KEVw/ChF
n/8oRdICKUUJBilFZgkpRXAMKUWjDylF1hIpRQkWKUU9GSlFcBwpRaMfKUXWIilFFiYpRT0p
KUVwLClFny8pRdYyKUUJNilFPTkpRWw8KUWjPylF1kIpRQlGKUU9SSlFbEwpRaNPKUXWUilF
CVYpRT1ZKUVwXClFo18pRe9iKUUJZilFOGkpRXBsKUWjbylF2nIpRQV2KUU9eSlFcHwpRaN/
KUXWgilFCYYpRTiJKUVwjClFo48pRdqSKUUJlilFPZkpRXCcKUWjnylF/6IpRQWmKUU9qSlF
bKwpRZ+vKUXWsilFBbYpRT25KUVwvClFvL8pRdbCKUUixilFPckpRWzMKUWjzylF1tIpRQXW
KUU92SlFcNwpRZ/fKUXW4ilFBeYpRTjpKUVw7ClFo+8pRdLyKUUF9ilFPfkpRWz8KUWf/ylF
0gIqRQkGKkU9CSpFcAwqRaMPKkXWEipFBRYqRTgZKkV0HCpFox8qRdIiKkUJJipFOCkqRXAs
KkWfLypF0jIqRQk2KkU9OSpFcDwqRaM/KkXWQipFCUYqRThJKkVsTCpFo08qRdZSKkUFVipF
PVkqRXBcKkWjXypF0mIqRQlmKkU9aSpFbGwqRZ9vKkXWcipFCXYqRT15KkVwfCpFo38qRdKC
KkUJhipFPYkqRWyMKkWjjypF1pIqRQmWKkU4mSpFbJwqRZ+fKkXWoipFCaYqRTipKkVwrCpF
o68qRdayKkUFtipFSbkqRWy8KkWjvypF1sIqRQnGKkU9ySpFcMwqRaPPKkXW0ipFCdYqRTjZ
KkVs3CpFo98qRdbiKkUF5ipFPekqRXDsKkWj7ypF1vIqRQn2KkU4+SpFcPwqRaP/KkXSAitF
BQYrRT0JK0VwDCtFnw8rRdISK0UJFitFPRkrRWwcK0WfHytF1iIrRQUmK0U4KStFcCwrRasv
K0XSMitFBTYrRT05K0VsPCtFoz8rRdZCK0UJRitFPUkrRWxMK0WnTytF1lIrRQlWK0U4WStF
cFwrRaNfK0XWYitFBWYrRT1pK0VwbCtFo28rRdZyK0UFditFOHkrRXB8K0WjfytF1oIrRQmG
K0U9iStFbIwrRZ+PK0XSkitFCZYrRT2ZK0VsnCtFo58rRdKiK0UJpitFPakrRXCsK0WjrytF
1rIrRQW2K0U9uStFcLwrRZ+/K0XWwitFBcYrRTjJK0VszCtFn88rRdbSK0UF1itFPdkrRXDc
K0Wf3ytF1uIrRQnmK0Wr6StFbOwrRZ/vK0XS8itFBfYrRT35K0Vs/CtFo/8rRdICLEUFBixF
PQksRWwMLEWjDyxF0hIsRQUWLEU4GSxFbBwsRaMfLEXSIixFBSYsRTgpLEVwLCxFny8sRdYy
LEUJNixFPTksRWw8LEWfPyxF2kIsRQlGLEU9SSxFcEwsRZ9PLEXSUixFBVYsRT1ZLEVsXCxF
n18sRdJiLEUFZixFOGksRWxsLEWfbyxF1nIsRQV2LEU4eSxFbHwsRZ9/LEXSgixFBYYsRTiJ
LEVsjCxFn48sRdaSLEUJlixFPZksRWycLEX1nyxF1qIsRQmmLEU9qSxFbKwsRaOvLEXWsixF
BbYsRTi5LEVwvCxFn78sRdbCLEUJxixFOMksRXTMLEWfzyxF0tIsRQnWLEU92SxFbNwsRZ/f
LEXS4ixFBeYsRT3pLEV47CxFo+8sRdLyLEUF9ixFOPksRXD8LEWj/yxF0gItRQUGLUU9CS1F
cAwtRaMPLUXWEi1FBRYtRTgZLUVwHC1Fnx8tRdIiLUUFJi1FOCktRWwsLUWfLy1F1jItRQU2
LUU4OS1FbDwtRZ8/LUXSQi1FBUYtRThJLUVsTC1Fn08tRdZSLUUFVi1FOFktRXBcLUWfXy1F
0mItRTtmLUU9aS1FcGwtRaNvLUXSci1FBXYtRT15LUVsfC1Fn38tRdaCLUUFhi1FOIktRWyM
LUWfjy1F0pItRQWWLUU9mS1FcJwtRaOfLUXSoi1FBaYtRT2pLUVsrC1Fo68tRTizLUUFti1F
PbktRWy8LUWfvy1F0sItRQnGLUU4yS1FbMwtRZ/PLUXW0i1FBdYtRT3ZLUVs3C1Fn98tRdLi
LUUJ5i1FPektRWzsLUWf7y1F0vItRQX2LUU9+S1FbPwtRaP/LUXSAi5FBQYuRT0JLkVwDC5F
ow8uRdISLkUJFi5FOBkuRWwcLkWfHy5F0iIuRQUmLkU9KS5FbCwuRZ8vLkXSMi5FBTYuRTg5
LkVsPC5Fnz8uRdZCLkUFRi5FPUkuRWxMLkWjTy5F1lIuRQlWLkU4WS5FbFwuRaNfLkXSYi5F
BWYuRThpLkVwbC5Fn28uRdJyLkVwdi5FOHkuRWx8LkWffy5F0oIuRQWGLkU4iS5FbIwuRaOP
LkXSki5FCZYuRTiZLkWZnC5Fn58uRdaiLkUFpi5FOKkuRWysLkWfry5F0rIuRQW2LkU4uS5F
bLwuRbi/LkXSwi5FBcYuRT3JLkVszC5Fn88uRdLSLkUF1i5FONkuRXDcLkWf3y5F0uIuRQnm
LkU46S5FbOwuRaPvLkXS8i5FBfYuRT35LkVs/C5FuP8uRdYCL0UJBi9FOAkvRWwML0WfDy9F
0hIvRQUWL0U4GS9FbBwvRZ8fL0XSIi9FBSYvRTgpL0VsLC9Foy8vRdIyL0UFNi9FODkvRXA8
L0WfPy9F0kIvRQVGL0U9SS9FcEwvRaNPL0XSUi9FBVYvRThZL0VsXC9Fn18vRdJiL0UFZi9F
OGkvRWxsL0Wfby9F0nIvRQV2L0U4eS9FbHwvRaN/L0XWgi9FBYYvRTiJL0VsjC9Fn48vRdKS
L0UFli9FOJkvRWycL0Wfny9F0qIvRQWmL0U9qS9FbKwvRZ+vL0XSsi9FBbYvRTi5L0VsvC9F
n78vRdLCL0UFxi9FOMkvRWzML0Wfzy9F0tIvRQnWL0U92S9FbNwvRZ/fL0U04y9FBeYvRTjp
L0Vs7C9Fn+8vRdbyL0UF9i9FOPkvRWz8L0Wf/y9F0gIwRQUGMEU4CTBFbAwwRZ8PMEXSEjBF
BRYwRT0ZMEVsHDBFnx8wRdIiMEUJJjBFOCkwRWwsMEWfLzBF0jIwRQU2MEU4OTBFbDwwRaM/
MEXSQjBFBUYwRThJMEVsTDBFn08wRdJSMEUJVjBFPVkwRXBcMEWfXzBF0mIwRQVmMEU9aTBF
cGwwRZ9vMEXScjBFBXYwRT15MEVwfDBFn38wRdaCMEUahjBFPYkwRXSMMEWfjzBF1pIwRQWW
MEU4mTBFcJwwRZ+fMEXWojBFBaYwRTipMEVsrDBFo68wRdayMEUJtjBFOLkwRXC8MEWjvzBF
1sIwRQnGMEU9yTBFcMwwRZ/PMEXa0jBFBdYwRT3ZMEVw3DBF</AssayXData><AssayYData Points="900">SrKuPljgqj6uhqY+7QGlPqWhoD413p0+wJmdPlZZnD5Za5g+Z/uVPjqhlD5UkJQ+7HGTPs0z
lD5vJ5E+UA+SPgMSjj4uUo8+DImPPucekT6df44+P2uOPuV0jD4A6I4+ZaKMPkoIjT4dKo4+
f2iNPgvUjT5tSI4+kSWMPoMBjT76roo+MdCMPg6ujD7FB4w+RmiMPuCjiz6+KYw++b6MPiiT
jT4WVos+35GNPtrBiT7hYI4+6tOMPl8dij5U+4s+T6ONPn+ijT7s7ow+hNmOPu+qjj6KAY0+
CuaMPsTkjj7Rhos+kUiOPm6RjD7T6I0+PW2LPtbAjj4Ndos+xcWNPtjHjT69VI8+FI6LPvLq
jT7aco4+JCWOProGjT6Wh44+zeCNPnxekD6oipA+AB+OPhxZjj44PY4+fLePPmL+jj6opY4+
e8qOPrhxjj6Ul5A+ey+RPjtekD5dmZA+ndSPPtr0kD6qLJE+tvGPPlPnkT5f+48+w96TPvvl
kT5qYpE+gKqRPnA4kT7nRZE+Hb2QPqyqkj4E/I8+6OCPPsDHkT4NFJQ+XE2SPq8FkT4LbJI+
n4STPs7Ykj6OhZE+bOKRPhgpkj4CzZI+4+uTPlE/kj5NmZE+6oKSPrVGkz56bZM+6R+UPpBx
kD4x7ZM+oOORPiAnkj5uIpQ+VhiWPjV6lj5nOpY+/JaUPgOlkz6pypU+GDeVPsAPlT5j95Q+
8CaVPgKwlz77c5I+rf+RPj7clD4ZGpQ+84OVPjmWlj4ZfZU+y9OUPhcYlD5qUJQ+jjWVPmHy
lj5ZepY+XGaWPnOClj7BlpY+tZKXPvLblj7FlZU+C9KWPpRBlz44+JY+HqiWPjZhmD7DMZc+
rkSYPuW3mD7625c+XzSXPrHjlj7vA5g+WjKaPoJLmD56uJs+wGWVPsuXmD7cFJc+vUuYPk+B
lj6MC5g+suWYPo3EmT5XnZc+LV2YPr3cmT7kX5c+upeXPgWPlj53aJk+Lv2YPuE2lz6Eh5o+
9w6ZPiQVlz7/EJs+y1KZPgyZmj6hw5o+9OeaPrV/mT4XOpo+sJaZPilgmz6+4Zk+blabPtDQ
lj543pk+/tSXPvtimj4mg50+G3iaPjtamj6EmZw+jHebPisxmj70uJs+DnWcPtJ+nD4Y/Jo+
w9SbPuENmz7JO5w+V7icPpounD6Bw5o+BvubPqWnnD43Y54+jE+cPhQgnD4OJJs+eQOcPsty
mz6jo5w+zXqcPrgAnD41P50++DGcPpibnT79150+qu+dPjyemz5app4+c+GdPlIGnT4bGp0+
A/adPk4Gnj7Ujp0+IJeePiJDmz7DjZ0+pRegPgiUnT6wUZ4+ABKfPrusnT5zhp8+Ie2cPoGs
nD6Oz50+F8WfPgVTnz5VIZ0+LXufPrQjnj6eYJ4+kyWePjgvnj6K5Z0+2+qePikKoT4tpZ4+
QgOePpAnnj4HRJ8+YkCfPqK5oT6XeKA+AlSfPskSoD4Se54+8RqgPpwUoT4pzp8+9bmePlT5
nz6ck6A+JdefPj8poD58gqA+CimgPl6Mnz4GaqI+WR2fPgKNoj4fup8+E3qhPsflnz4KvKE+
PAGgPplnnz6CFaE+RkigPuiNoj5YEKI+TaahPhgKoT59xKA+3YigPv6moT64RKI+jI2iPhp5
oz5VOaM+BAyhPiIHoz71faQ+FBqiPj3+nj48OKA+VlqjPgZaoT7Rs6E+2oufPhD1oD4bGKQ+
EkqiPmBUpD49zKA+sqeiPrHTpD5naKE+LeyjPsPkpD4TbKE+OUejPuwOoT5M4KM+gyKkPsdX
oz5BGaM+VIakPsK9oT5xXqI+kS2kPqqSoT5wH6Q+VvilPvNhoT55bqM+zCSkPmOToz6pbKE+
5fCjPuTKoj46a6I+v3WkPiSCpD7Mx6M+apqjPux3oz7lY6Q++CemPnRjpD7z5qY+I+CjPlcQ
pj6IeaQ+xQKnPtb7oj4heqM+jsuiPnsfoj4araU+N+OjPlxopj5YsaU+MZ2mPgNipT48cqc+
FhKnPtgXpj7blKQ+JzOkPr65pD6s+qI+NCKmPklHpj7zv6U+pq2kPtJOpj5DKKY+s7WkPhfm
pT6Iaac+k7OkPgpnpT6HPKU+jqOmPg2dpj6rLKY+fbekPgmEpj4tGKY+sX2lPqWbpj7OAKY+
AnSmPo86pz4h4KU+IEinPqROqT5zoaU+bD6lPksxpz4tDKY+BP6nPlj2pj4Ty6Q+5XilPq9x
pT47Xag+dAGoPoNFpj6WJag+JZ2pPr0XqT6Oa6g+DmynPrUFqT5S8ac+9yqpPjr8pz4426c+
PHeoPtp0pz7riKg+jm6oPsl8pT7hGag+X+moPtsZqj79BKc+HdSmPhPjqD5RNKk+UhKpPvtg
qT4GKqo+sF+oPp0hqT4LSao+UzqqPs+1qD5gjag+ToOpPp0DqD5fGqk+iuynPnwmqj6qUqk+
8mWpPpHYqj4Etak+5/ypPrp1qz4HKqc+eC2pPnclqj7H5Kg+2bupPj81qj7Fuak+B2aoPnq+
qj4YGak+zPOpPq3+qT4uXKo+b1CpPsQLqj7xsqg+qAWqPlSuqz46mKo+7uWqPnvBqz7SK6s+
6tGqPuriqT5hd6o+gjyrPrWxqT5wjKs+i8OsPj1Jqz4Bfas+cROsPtyyqz4SNqs++BatPjob
qz4+Z6s+XlarPnibqz7O06s+2fOqPnAsqj5EUas+Jb6sPvk3rD7uxqs+4RCtPvWbqj7ZFaw+
roKtPsnsqj7SCqk+5gCsPtUBrT7roaw+QAusPrcirj6P16w+93OpPgbnqT5YbK0+ffKrPqAR
rT48I60+VoKtPqP1rD4wAqg+SrGsPibGqz6yqKs+3f2uPujgqz6d+a0+yhmsPu/4rT6sU60+
K1SqPgfTrT6V2q0+tVyvPtYNrT5bR64+YaOuPnqDrT4Esqw+Zy6sPtkRrD4FNKs+IfetPh9h
rD7gFq8+LamuPhB4rT4jZa0+JkusPm6nrT5Ak60+4iGuPsfiqz7cca0+wVyuPvMprz7ySK8+
iauvPqwhrj6Fwq8+JxmtPvImrz5BYK8+JjewPjl4rT7HJK4+PESuPqI3rD6VUa0+DEqwPu5Q
rj51Ra8+j8isPpfCrD4QBa4+GNetPjprrj6nha0+7++sPrrGrT40WK8+YtGtPr7urz6hR60+
zyyvPmmjsD7SaK8+mvquPoaqrz41568+IUuwPuSUsD5wJa4+e+euPiCjsD5pdrA+U4axPrzl
sT7eDq8+SjuuPhdDrT7tU64+fGOvPsGyrz678bA+9FivPoexsD76SLE+f9CvPoHHrj7zdrA+
fbKwPj8Srz7T9bA+/smwPooyrj5WV68+RROwPoHLsD4RJa8+KymxPhFgsD6uN7A+f+6uPtYX
rz4UgrI+imWyPtNcsD6p9rI+PHSxPg9SsT5FsLA+WBmyPuTlsD7gKrA+xfOwPqGIrz7UO7E+
smWwPgIHsz4l9LA+g+ayPmAAsj4IG7E+0PmxPkpesz4OtK8+elqwPsbirj43g7E+JgWxPuVd
sj55UbI+8/auPk6Wsz6URbA+6BmzPh4Esj6o+bE+1DizPkoKsj5wh7A+5UqvPmrwsj4XMrM+
tOmwPgEJsT73CrI+QUmxPlHcsj4dbbM+nnaxPuafsz7AdrM+zKCyPvnLsT63768+bm+yPuPf
sj5J+rI+HLa0Pv1TtD6gKrU++A+1PrPzrz4JHLQ+3FixPlBesz5zibI+Qai1PkD7sj47ZLM+
SnKyPmnQsT49RbM+S7yyPv6dsz7K57A+3V22PgwVsj5b3bE+R3CyPvMusz412rI+CQOyPuya
tD48jbQ+8zS0PlsQsz7P8LE+t/myPgzwsj4TV7U+KByzPkXLsz7b3LM+HJ6yPiO+sj6sYrQ+
f6eyPly8sz7zTrU+gLyyPlqMtD6QRLU+7V+zPqP1sz5iI7U+0pmzPgxPsz6MC7U+TZezPptk
tD5WE7U+6hWzPt44tD7RHrQ+2za2Ppv8tT6uhbU+5KSzPt9StT5ys7U+N4yyPpDutT4y37Q+
SPG1PnKYtT6oo7U+Ot6yPgWksz7ttrU+YsazPvWXtj6/mbY+ARK0PlkEtT6n8LU+UVqzPmc8
tD5CKbQ+YFKzPijgtD7AibQ+FRm1Pic1tD6DyrQ+W/i0PsC5sz7IQbQ+5LG1Pv0NtT62MLY+
beG3PrJbtT4UsrU+xNGzPpevtD4tALU+Syu1PrAntj7mNbU+Nf+1PjPJtT46frQ+dAm1PohI
tz6KR7U+ncGzPjWxtT54Brg+KIC2PkLitj73gLY+ZRu1PrcItj6kwbY+ZMO4Psqetz61a7Y+
BBS4PrbMtz7HYbg+GsO3PhoRtz6cqrU+YdO3Pv+Btj561rU+p6e1Pm4otT5curY+m7qzPrOW
tz4d6rc+4X+4PuE3uD427Lc+y2y3Phm/tT5ai7c+LKq1PpDttz46g7g+RcO2PtBMuD5A37g+
GSq4PsqNtz44T7k+ILm3PrEjtz7Q8rg+Li24PgZ4uD5v7rc++em3Pr3duD4oCbY+pHW6PlIr
uD51TLY+j2S4Pgdatj7ERbk+f4K2Pm5Wtz5KjLY+b2a3PkMdtj5Zybg+Ofe5Ponatj7Th7c+
KHG3PuljuD7Js7c+3ke3Ps80tj7//rY+Cuu3PgUZuT5ie7k+1165Phmzuj5/87g+Xp62Pitj
uD6S+Lc+QGS4Pq7CuD5UHrg+JdG4PuCMtj7YALg+5yK3Pqzwtj5dn7o+An+5PnIVtz6xG7c+
qAy5Ptfztz78mLk+JpS2PpTtuT6Om7k+ZEy6Po29uj4Efbo+</AssayYData></Step><Step><CommonData><SampleLocation>1</SampleLocation><SampleID></SampleID><SampleGroup></SampleGroup><SampleInfo></SampleInfo><SampleRow>B</SampleRow><SamplePlate>1</SamplePlate><WellType>BUFFER</WellType><Concentration>-1</Concentration><ConcentrationUnits>µg/ml</ConcentrationUnits><MolarConcentration>-1</MolarConcentration><MolarConcUnits>nM</MolarConcUnits><MolecularWeight>-1</MolecularWeight><Temperature>25</Temperature><StartTime>6991668</StartTime><AssayTime>180</AssayTime></CommonData><FlowRate>600</FlowRate><StepType>DISASSOC</StepType><StepName>Dissociation</StepName><StepStatus>OK</StepStatus><ActualTime>179.999</ActualTime><CycleTime>0.2</CycleTime><AssayXData Points="900">o98wRdLiMEVf5jBFOekwRWzsMEWf7zBF1vIwRQX2MEU9+TBFbPwwRaf/MEXrAjFFBQYxRTkJ
MUVsDDFF1A8xRdISMUUFFjFFPRkxRWwcMUWfHzFF2iIxRQkmMUU5KTFFcCwxRaMvMUXSMjFF
BTYxRT05MUVwPDFFoz8xRdJCMUUFRjFFPUkxRWxMMUWjTzFF1lIxRQVWMUU9WTFFbFwxRZ9f
MUXSYjFFBWYxRTlpMUVsbDFFn28xRdZyMUUJdjFFOXkxRWx8MUW3fzFF1oIxRQmGMUU9iTFF
bIwxRaOPMUXSkjFFCZYxRTmZMUVsnDFFn58xRdKiMUUFpjFFOakxRWysMUWfrzFF0rIxRQW2
MUU9uTFFbLwxRZ+/MUXSwjFFBcYxRTnJMUVwzDFFn88xRdLSMUUF1jFFOdkxRXDcMUWf3zFF
0uIxRQnmMUU56TFFbOwxRaPvMUXS8jFFBfYxRT35MUVs/DFFn/8xRdICMkUFBjJFOQkyRXAM
MkWjDzJF0hIyRQUWMkU9GTJFbBwyRZ8fMkXSIjJFNiYyRT0pMkVwLDJFny8yRSAzMkUFNjJF
OTkyRWw8MkWfPzJF1kIyRQlGMkU5STJFcEwyRaNPMkXSUjJFCVYyRTlZMkVwXDJFn18yRdJi
MkUFZjJFPWkyRXBsMkWfbzJF0nIyRQl2MkU5eTJFbHwyRZ9/MkXSgjJFBYYyRT2JMkVsjDJF
n48yRdaSMkUFljJFOZkyRWycMkWjnzJF0qIyRQmmMkU5qTJFcKwyRaOvMkXWsjJFBbYyRT25
MkVsvDJFn78yRdLCMkUFxjJFOckyRbXMMkWfzzJF0tIyRQXWMkU52TJFcNwyRaPfMkXS4jJF
BeYyRTjpMkVw7DJFvO8yRdLyMkUJ9jJFPfkyRWz8MkWf/zJF0gIzRQUGM0U4CTNFbAwzRaMP
M0XSEjNFBRYzRTgZM0VsHDNFnx8zRdIiM0UFJjNFOCkzRWwsM0WfLzNF1jIzRQ42M0U4OTNF
bDwzRaM/M0XSQjNFBUYzRT1JM0VwTDNFn08zRdJSM0UFVjNFOFkzRWxcM0WfXzNF0mIzRQVm
M0U4aTNFbGwzRZ9vM0XScjNFBXYzRTh5M0VsfDNFn38zRdKCM0UFhjNFOIkzRWyMM0WfjzNF
1pIzRQmWM0U9mTNFbJwzRZ+fM0XWojNFBaYzRTipM0VsrDNFo68zRdKyM0UFtjNFOLkzRWy8
M0WfvzNF0sIzRQXGM0U4yTNFbMwzRZ/PM0XS0jNFBdYzRTjZM0Vs3DNFo98zRdbiM0UJ5jNF
OOkzRWzsM0UO8DNF0vIzRQX2M0U4+TNFcPwzRZ//M0XWAjRFBQY0RTgJNEVsDDRFnw80RdIS
NEUFFjRFOBk0RXAcNEWfHzRF1iI0RQUmNEU9KTRFbCw0RZ8vNEXSMjRFBTY0RTg5NEVsPDRF
nz80RdJCNEUJRjRFRUk0RWxMNEWfTzRF0lI0RQlWNEU4WTRFbFw0RaNfNEXWYjRFBWY0RThp
NEVsbDRFo280RdZyNEUJdjRFVXk0RWx8NEWffzRF0oI0RQWGNEU4iTRFcIw0RaOPNEXSkjRF
BZY0RT2ZNEVwnDRFn580RdKiNEUFpjRFPak0RXCsNEWfrzRF0rI0RQ62NEU9uTRFcLw0RZ+/
NEXSwjRFBcY0RT3JNEVszDRFo880RdbSNEUJ1jRFONk0RWzcNEWj3zRF1uI0RQnmNEU96TRF
bOw0RaPvNEXW8jRFCfY0RT35NEVw/DRFo/80Rd4CNUUJBjVFPQk1RXAMNUWjDzVF1hI1RQkW
NUU9GTVFcBw1RaMfNUXWIjVFCSY1RT0pNUVwLDVFoy81RdYyNUUJNjVFPTk1RXA8NUWjPzVF
1kI1RQlGNUU9STVFcEw1RaNPNUXWUjVFCVY1RT1ZNUWIXDVFo181RdZiNUUJZjVFPWk1RXBs
NUWjbzVF1nI1RQl2NUU9eTVFcHw1RaN/NUXWgjVFCYY1RT2JNUV4jDVFo481RdaSNUUJljVF
PZk1RXCcNUWjnzVF1qI1RQmmNUU9qTVF4qw1RaOvNUXWsjVFCbY1RT25NUVwvDVFo781RefC
NUUJxjVFOMk1RXDMNUWjzzVF1tI1RQnWNUU92TVFcNw1RaPfNUXW4jVFCeY1RT3pNUVw7DVF
o+81RdbyNUUJ9jVFPfk1RXD8NUWj/zVF1gI2RQkGNkU9CTZFcAw2RaMPNkXWEjZFCRY2RT0Z
NkVsHDZFox82RdYiNkUJJjZFPSk2RXAsNkWjLzZF1jI2RQk2NkU9OTZFcDw2RaM/NkXWQjZF
CUY2RT1JNkVwTDZFs082RdZSNkUJVjZFPVk2RXBcNkWjXzZF1mI2RQlmNkU9aTZFcGw2RaNv
NkXWcjZFCXY2RT15NkVsfDZFn382RdaCNkUJhjZFPYk2RWyMNkWjjzZF1pI2RQmWNkU9mTZF
cJw2RaOfNkXWojZFCaY2RTipNkVwrDZFo682RdayNkUJtjZFPbk2RXC8NkWjvzZF1sI2RQnG
NkU4yTZFbMw2RaPPNkXS0jZFCdY2RT3ZNkVw3DZFo982RdbiNkUJ5jZFPek2RXDsNkWj7zZF
1vI2RQn2NkU9+TZFcPw2RaP/NkXWAjdFCQY3RT0JN0VwDDdFow83RdYSN0UJFjdFPRk3RXAc
N0WjHzdF1iI3RQkmN0U4KTdFbCw3RaMvN0XWMjdFBTY3RT05N0VwPDdFoz83RdJCN0UFRjdF
PUk3RXBMN0WjTzdF1lI3RQlWN0U9WTdFbFw3RaNfN0XWYjdFCWY3RT1pN0VwbDdFo283RdZy
N0UJdjdFOHk3RXB8N0WzfzdF0oI3RQWGN0U9iTdFcIw3RZ+PN0XWkjdFBZY3RT2ZN0VwnDdF
o583RdaiN0UJpjdFOKk3RXCsN0WjrzdF1rI3RQm2N0U9uTdFcLw3RZ+/N0XSwjdFCcY3RT3J
N0VwzDdFo883RdbSN0UJ1jdFONk3RWzcN0Wj3zdF1uI3RQXmN0U96TdFcOw3RaPvN0XW8jdF
CfY3RT35N0Vw/DdFo/83RdYCOEUJBjhFPQk4RXAMOEWfDzhF1hI4RQkWOEU9GThFcBw4RaMf
OEXWIjhFBSY4RT0pOEVwLDhFny84RdYyOEUJNjhFODk4RXA8OEWjPzhF1kI4RQVGOEU9SThF
bEw4RaNPOEXSUjhFCVY4RT1ZOEVwXDhFn184RdJiOEUJZjhFPWk4RXBsOEWfbzhF0nI4RQl2
OEU4eThFbHw4RaN/OEXWgjhFCYY4RTiJOEVwjDhFn484RdaSOEUFljhFPZk4RWycOEWfnzhF
1qI4RQmmOEU4qThFcKw4RaOvOEXWsjhFCbY4RT25OEVsvDhFo784RdbCOEUJxjhFOMk4RXDM
OEWjzzhF1tI4RQnWOEU42ThFcNw4RaPfOEXW4jhFCeY4RTjpOEVw7DhFo+84RdbyOEUF9jhF
OPk4RWz8OEWj/zhF0gI5RQkGOUU9CTlFcAw5RaMPOUXSEjlFCRY5RTgZOUVwHDlFnx85RdIi
OUUJJjlFPSk5RWwsOUWjLzlF1jI5RQk2OUU4OTlFcDw5RZ8/OUXSQjlFCUY5RT1JOUVwTDlF
n085RdJSOUUFVjlFPVk5RWxcOUWjXzlF1mI5RQlmOUU9aTlFbGw5RZ9vOUXScjlFBXY5RTh5
OUVsfDlFn385RdaCOUUJhjlFPYk5RXCMOUWfjzlF0pI5RQWWOUU9mTlFcJw5RaOfOUXSojlF
BaY5RT2pOUVsrDlFo685RdayOUUFtjlFPbk5RWy8OUWfvzlF0sI5RQnGOUU4yTlFcMw5RaPP
OUXW0jlFBdY5RTjZOUVw3DlFn985RdbiOUVk5jlFOOk5RWzsOUWj7zlF1vI5RQX2OUU9+TlF
bPw5RaP/OUXSAjpFCQY6RTgJOkVsDDpFnw86RdYSOkUJFjpFOBk6RXAcOkWjHzpF1iI6RQkm
OkU9KTpFbCw6RZ8vOkXWMjpFBTY6RTg5OkVwPDpFnz86RdZCOkUJRjpFPUk6RWxMOkWjTzpF
0lI6RQlWOkU4WTpFcFw6RaNfOkXSYjpFCWY6RThpOkVsbDpFp286RdJyOkUFdjpFPXk6RWx8
OkWjfzpF1oI6RQWGOkU4iTpFcIw6RZ+POkXSkjpFCZY6RTiZOkVwnDpFo586RdaiOkUJpjpF
Pak6RXCsOkWfrzpF0rI6RQW2OkU4uTpFcLw6RaO/OkXWwjpFBcY6RUHJOkVszDpFn886RdLS
OkUF1jpFONk6RWzcOkWf3zpF1uI6RQXmOkU96TpFcOw6RaPvOkXS8jpFBfY6RT35OkVs/DpF
n/86RdYCO0UFBjtFQQk7RXAMO0WfDztF1hI7RQUWO0U4GTtFbBw7RZ8fO0XSIjtFBSY7RTgp
O0VwLDtFoy87RdIyO0UFNjtFODk7RWw8O0WfPztF0kI7RQVGO0U9STtFbEw7RaNPO0ULUztF
BVY7RT1ZO0VsXDtFn187RdJiO0UJZjtFOGk7RWxsO0WfbztF0nI7RQl2O0U4eTtFbHw7RaN/
O0XSgjtFBYY7RTiJO0VsjDtFo487RdKSO0UFljtFOJk7RWycO0WjnztFFKM7RQWmO0U4qTtF
cKw7RZ+vO0XSsjtFBbY7RT25O0VwvDtFo787RdbCO0UFxjtFPck7RWzMO0WfzztF1tI7RQXW
O0U42TtFkdw7RaPfO0XS4jtFBeY7RTjpO0Vw7DtFn+87RdLyO0UF9jtFPfk7RXD8O0Wf/ztF
1gI8RQUGPEU4CTxFcAw8RZ8PPEXWEjxFBRY8RT0ZPEVsHDxF</AssayXData><AssayYData Points="900">jry1Prriuj6Yn8M+J6TIPvxizD5QNdI+vybVPgC+2T4sQ9s+V7rcPrgF4D6p0OI+R7LgPq53
4z5ADeQ+lIniPpFL4z5gCuY+AjPkPpP74z7WHuU+0vbkPrU75T4m8uY+HvHmPvUq5j7TOuQ+
sGHnPumd5D786OU+8jLnPidq5T41J+Y++ezlPtvL5T6MeeY+eufkPv4I5j5e3ec+JDLmPozm
5T4rzeM+drvkPqsV5j7pU+U+tRLmPq3O5T7GgeY+VQHlPtkb5D4RheQ+K4rkPhG05T6KrOM+
YK/iPvNY5D4zwuE+nrXiPvX25D4g6eQ+DBXjPqoC4T6oqOQ+kqLhPnwe4z6bFuE+ZZThPlHC
4j5EWOE+F07kPu1L4j6CzuA+j5biPphp4j5PveI+kzriPqwe4j4mVOQ+aungPjUV4j6GpeE+
QLngPs2i4j6JSeA+BLXiPk9W4D7r8d4+eEvePqQx3z79m+A+Rk7iPsm43j6VoeE+YLrePrg9
3z6bk+E+nZHfPrdr4T7AYuE+WdzePm6F3z6CfN8+Ha/gPqSb4D6p1t4+hIjfPhWI4D7F690+
H53fPhA44D7F4+E+xLzhPgul3z54cN4+HtngPiLu3z7KVd8+HRndPp9C4D6R6t4+u73fPi44
4D5SXd8+dwLePj2n4D6I+N8+wcXePp/y3D6Qb94+qA7dPn5w3j6h+d0+hb/dPoCD3z6yEN4+
2W7ePrMA3T6/e90+bi3gPmO/3T65G9w++tPePmH43D5aLN0+EcfePh6e2z400N4+F8HgPihv
3D53ld4+/SvdPjXK2z7SmN4+aqPcPuhH3T6/qN0+aO7fPu6P3D7N3to+LbbePk8X3j7Bvdw+
rSHdPk833D7ij98+bLzdPn4M3j56I9w+fs3dPuyn3T6WA90+d+fbPtVa3T69Vt0+1dfbPuBE
3T5NAN4+C9rcPrjs3D4z5d0+4mrdPjts3z4VlNo+zsXbPm3s3T5C590+Q3XZPru92z7z9No+
irvbPioL3T4Sdt0+mUTbPmDI3T4qdds+GO/dPuBs3D6mC9w+OUDcPpZk2j7tGtw+boHbPkeB
3T4y8N8+uf7bPp5l3D53uds+po7bPm7l2z7m+Ns+aQrfPl2k3D6GEd8+Fu/aPqnb2D53s9s+
+KraPnKv2j4Ihdw+arbbPgo+2z6st9w+m2XZPkP83j5OrNw+PvTePkTe2z5ECNg+eNzcPkta
2T4Rotg+BxbcPiGg3T7FFtw+Se7aPumz2j4rkNk+vjDdPo4k3T5vCds+P5fbPpx72j7RGtw+
lxndPihq2D4i99s+C2jcPr/32T48mNw+13faPvzQ3T43o9s+pmTcPohv3D41X9o+LNLaPkoD
2z7NN9o+XhTePnWG2T79ANw+IxTcPsZV3D7ybts+vlTZPhyE2z4aadw+70PbPtiV2T4/yds+
1kXcPv9n2z5e/to+Bl7bPhul2j55rdo++7vbPks+3D4Pmdo+Z2jbPm/B2z51d9s+2JfZPoD2
2T5ToN0+2HTZPhEw3D4nf9o+VcrZPpLB3D7Dwts+BBrbPgai3D6DD9w+9d3bPgRV2z5sjNo+
yrvaPgc+2z6zCNw+CZbYPpKy2z7Oydo+sDLbPmoW2j6Iytg+dd7ZPvw32T5W89g+YKnXPtq3
2j5bpdo+e8TaPg9X2D5vlto+LhraPrKk3D4QVdk+CivbPhzL2j7GZtw+kBfaPnfU2j5Mfts+
LtXYPqgU2D4rgNg+uo7ZPutl2T4/1Ns+p5rZPjdP2T5KWNk+7kjaPqz22z4IIts+G1PaPvxu
2j6xiNo+BVLZPgYn3D5ghdk+JTzZPjqf2z41Pto+W/jbPuk12z4V69o+CQzcPgOU3D4rZ9k+
OFfbPkN32T72rts+sq7YPgbj2j7pONg+JFLZPq2j2T6bkds+XIHbPnnH2j6Pfdk+Ra/YPgnU
2j7KQNo+EBjZPk+o2D7sDtk+JA3YPp3M2j48YNk+YYzbPhy/2z6IfNs+t3LaPpCU2z69g9k+
6TfaPo612T75Vdk+jTbaPput2j7PGto+JJjYPptY2j5zlNo+v0jbPj982D49+to+aP7ZPq2S
2D41/9k+I8fYPuUL2z4HUNw+TGDaPkwH2z7+b9c+TIPZPsL52D7xP9g+18LbPgr12D4F39k+
VD3bPlr32z6qe9k+1W7ZPv7W1j5xA9o+G8bZPtM02T7Q0tk+Q6XbPoc73D5aWtc+IeLZPtnv
2T7Cqdg+GQHaPinA2T6jW9o+UzLZPgO62T6R1do+bW/bPpuI2D6SENs+oNHZPrna2z7OX9k+
WMzbPvTF2D5k29o+VoXZPrLm2D45Bdk+WSraPujQ2T6q3Nc+vTbYPqIu2z7aa98+BwjYPmEa
2j4DIdg+NeDZPhfz2T4j4Nk+GPLZPh602D7Ehtk+J7bYPoUX2j4gLNk+D57bPpdQ2j7fadk+
5IDXPk3o2j5zv9o+kV7XPnUj2z6tddk+2PfYPhvF3D43Eto+xg/aPg6i2j7yKNo+WJjZPuZ+
2j6UpNc+oAjZPuYq2j4dbto+8tvWPshU2j6DI9s+tzjaPvyJ2T4BVtk+cGXZPkKh2T5efNk+
ZdTZPrl32z7BAto+Y4rZPg1u2T4zXNk+bQfaPhNW2z5Epto+XKjbPnhP3D6E8tg+QD7aPt5+
2T6skNc+H+PYPrZO2j546dk+LGvYPrqQ2T7+FNo+vWDaPmjt2T4kwdo+N0LbPpRB2T6f+9o+
tYzYPhRe2j7jw9k+r/7ZPhAl2T780Ng+s+fYPi6F2z7mSdc+plnaPpnk2T6iQNg+ykzaPrjL
2j45nNk+CQHaPvLx2T7Xptg+Ne3WPs5p2T6nats+WiXaPqhr2T6zKto+EUXZPkxu2T7rHNo+
blvXPgTt1j5d8dc+ba/ZPkDQ2T7Qvtg+vcfZPnJq3D5HQtk+Mr3YPngi2T4Ssdk+uxTcPkwF
2T4Pgdo+4zrZPudY2j7idNk+WwXcPmZw2D6WPts+fuHZPnlz2T7tO9k+99LZPv8P2z4r/Ns+
YM7ZPqzm2z6LYtk+3FjZPlGk2j5p/tg+VifaPq9q2j7y8Nk+4I/XPhoM2D5mL9o+e57XPqUf
2z5PS90+7/bYPuVZ2j7Vmdk+yDjYPrJq2T4CB9o+EfDZPhhS2j40fto+wxjYPiRq2T49ido+
SFHYPl4a3D4eLto+TlzaPvcC2D6QKNs+CtPaPmEs2j6I99k+9wTZPmkl2z5Pids+fnzYPnn6
2T6ai9o+TezbPiqF2z4P9Nk+P+7YPg/S2T584do+bPvZPnJq2j6kF9g+WMjYPu1b2D42v9o+
PgbcPkQW2z6N7do+VKvaPoUz2z5UMdk+tITaPkac3D5XSdk+4BXaPnlu2j7DQto+NhTaPgII
2T4sH9s+KsLdPtpF2z5bo9w+h1jbPvFh2z6dBtw++ZvbPkFG2T4MZNw+QVvbPrSO2z4juds+
dcTaPsMc2z5GfNg+jzXcPgUl2z7Epds+u73YPsBw2T7c9tg+DMzZPvn62j4QJ9o+5rnaPhdV
2z5DHdk+MxzaPrkJ2z5rO9s+HLTcPorh2z5cY9k+zM3bPshE2z7gAto+B/LaPmh22T5QL9o+
yUXdPn662T5YlNg+LRXbPs632D44ttg++IvaPmXa2j5fvtg+EpLbPoRT2j7GHdw+gprZPr5j
2z46Nds+UHXZPkAi3D7CA9w+qHzdPsFZ2T4t19k+OpLaPtQT2T6Z2to+0wjePhvT3D6lNto+
wAnbPvuM2z4Rbdk+gJnZPiYk2j4olNw+nizbPpPC2T79ptk+7Y/aPo+C3D5G59o+DXndPg8E
3D6MTtw+iyrZPm8U2T6Yb9w+4r/aPtgY2j7oBts+ox3bPlBL2j5O5dk+B/raPgkZ3D4QyNo+
f8/aPp0J2T4CYNk+bYDcPuDj2j6C69o+kZbdPvNn2z4LHdo+JBLaPlTH2z5plto+dWLcPlGo
2T7te9k+cE7aPgcj2z4nrts+5Y3aPiZU3z4/2to+C3/bPr1k2T57Rts+H7HaPlVo3D72jNs+
HYnbPvaD2T4Qtdk+m1XZPnVP2j4qF9s+FbbbPh9W2j7jbNs+JzTcPinQ2T6MeNw+qIXYPj6B
2j6Lg9s+1hjdPiQs2z4r7do+eKLbPpvg2z54dts+iA3cPnBl2z6lP9s+WlTaPisH3D4k6do+
9nPaPiZr3D7t0ds+qnbdPorM2z5U1do+1pncPlps2z4Zcds+kN3bPidL2j6J6tk+1Q/cPmlr
2j4e5ds+QU/bPlZK3T69ctw+3cHZPtZt2j7Y/ts+pwTcPj6m3T7++9k++NjaPl3v2j6Jxds+
3/bbPkEw2z5+39k+op/aPurK2z5tKNw+cjzbPuVP3T6bMdw+Ws3bPn8W2z4Kudo+xQbcPoWi
3j4KRto+9djbPnZa3j49mdo+6p7aPsgs2z5VmNo+EnLbPg382T7nk9w+lhLbPrkj3D42m9w+
lgPcPoQt3D47SNw+clzbPne43T4H4N0+cyzaPq8S2j78Nds+BofbPodD3D7Dvdg+RsfaPrbP
2T4scNs+HiDdPmWx2z5B89w+QlfcPvp/3D7fkNs+6XvbPhOP3D77h9k+QRDcPi7H3T4oKN0+
nhfcPrfu2j6psNo+KJHaPpCw2z4+J9s+sgndPidL3D6U7dw+VeTbPvS62z6Tn9w+DLXdPqPt
2z5ABN8+YKnbPjbW3D7SNd0+umzcPtMj3D6VsNw+FYXcPiAL3j7l3tw+e0zcPihw3D6dBt4+
bYbdPsdy3D4wodw+CjvcPqb42T7yxNo+O9zbPuRb2j4JEN4+</AssayYData></Step><Step><CommonData><SampleLocation>11</SampleLocation><SampleID></SampleID><SampleGroup></SampleGroup><SampleInfo></SampleInfo><SampleRow>B</SampleRow><SamplePlate>1</SamplePlate><WellType>REGENERATION</WellType><Concentration>-1</Concentration><ConcentrationUnits>µg/ml</ConcentrationUnits><MolarConcentration>-1</MolarConcentration><MolarConcUnits>nM</MolarConcUnits><MolecularWeight>-1</MolecularWeight><Temperature>25</Temperature><StartTime>7181031</StartTime><AssayTime>5</AssayTime></CommonData><FlowRate>1000</FlowRate><StepType>KREGENERATION</StepType><StepName>Regeneration</StepName><StepStatus>OK</StepStatus><ActualTime>5.00005</ActualTime><CycleTime>0.2</CycleTime><AssayXData Points="25">nx88RdIiPEUBJjxFOSk8RWgsPEWfLzxF0jI8RQU2PEU5OTxFbDw8RZ8/PEXSQjxFBUY8RTlJ
PEVsTDxFn088RdJSPEUFVjxFOVk8RWxcPEWfXzxF0mI8RQVmPEU5aTxFbGw8RQ==</AssayXData><AssayYData Points="25">Z5sTwIDIHsBvByXATE0pwKJkLMBUhy/AS9MxwAaEM8AaUTXAjqw2wB4hOMCbkjnAfdY6wJR6
O8AupDzAA289wIQBPsBaOz/A4fI/wAyZQMD1W0HAq/1BwLVeQsAG9ULA+1xDwA==</AssayYData></Step><Step><CommonData><SampleLocation>12</SampleLocation><SampleID></SampleID><SampleGroup></SampleGroup><SampleInfo></SampleInfo><SampleRow>B</SampleRow><SamplePlate>1</SamplePlate><WellType>NEUTRALIZATION</WellType><Concentration>-1</Concentration><ConcentrationUnits>µg/ml</ConcentrationUnits><MolarConcentration>-1</MolarConcentration><MolarConcUnits>nM</MolarConcUnits><MolecularWeight>-1</MolecularWeight><Temperature>25</Temperature><StartTime>7196963</StartTime><AssayTime>5</AssayTime></CommonData><FlowRate>1000</FlowRate><StepType>KREGENERATION</StepType><StepName>Regeneration</StepName><StepStatus>OK</StepStatus><ActualTime>5.00298</ActualTime><CycleTime>0.2</CycleTime><AssayXData Points="25">n288Rc5yPEUBdjxFNXk8RWh8PEWbfzxFzoI8RQGGPEU5iTxFbIw8RZuPPEXSkjxFAZY8RTmZ
PEWVnDxFn588Rc6iPEUFpjxFNak8RWisPEWfrzxFzrI8RQW2PEVJuTxFeLw8RQ==</AssayXData><AssayYData Points="25">MS6tPV1KyT3kZ/89Tj0XPpGtJT576i4+Q7I/Po8aRT584k0+goBWPrHqXD7YaGE+8W9sPrHS
cj79d28+9St3PpVNez6SQoA+upR+Pv//gD7PcoU+qB2EPukahT7ZAok+BBmIPg==</AssayYData></Step><Step><CommonData><SampleLocation>11</SampleLocation><SampleID></SampleID><SampleGroup></SampleGroup><SampleInfo></SampleInfo><SampleRow>B</SampleRow><SamplePlate>1</SamplePlate><WellType>REGENERATION</WellType><Concentration>-1</Concentration><ConcentrationUnits>µg/ml</ConcentrationUnits><MolarConcentration>-1</MolarConcentration><MolarConcUnits>nM</MolarConcUnits><MolecularWeight>-1</MolecularWeight><Temperature>25</Temperature><StartTime>7213020</StartTime><AssayTime>5</AssayTime></CommonData><FlowRate>1000</FlowRate><StepType>KREGENERATION</StepType><StepName>Regeneration</StepName><StepStatus>OK</StepStatus><ActualTime>5.00005</ActualTime><CycleTime>0.2</CycleTime><AssayXData Points="25">q788Rd7CPEURxjxFRck8RXTMPEWrzzxF3tI8RQ3WPEVB2TxFeNw8RaffPEXe4jxFEeY8RUXp
PEV07DxFq+88Rd7yPEUR9jxFRfk8RXj8PEWn/zxF3gI9RREGPUVBCT1FeAw9RQ==</AssayXData><AssayYData Points="25">sscqwObuM8DnNTfAB7s5wEm6O8AtFD3AL74+wMt/P8ANWkDAjYdBwLUAQsDjxULAB3pDwFfs
Q8Av5UTAYG5FwMpqRcCbIUbApJpGwIHeRsDeHkfAHMpHwM8iSMDaHkjATXVIwA==</AssayYData></Step><Step><CommonData><SampleLocation>12</SampleLocation><SampleID></SampleID><SampleGroup></SampleGroup><SampleInfo></SampleInfo><SampleRow>B</SampleRow><SamplePlate>1</SamplePlate><WellType>NEUTRALIZATION</WellType><Concentration>-1</Concentration><ConcentrationUnits>µg/ml</ConcentrationUnits><MolarConcentration>-1</MolarConcentration><MolarConcUnits>nM</MolarConcUnits><MolecularWeight>-1</MolecularWeight><Temperature>25</Temperature><StartTime>7228981</StartTime><AssayTime>5</AssayTime></CommonData><FlowRate>1000</FlowRate><StepType>KREGENERATION</StepType><StepName>Regeneration</StepName><StepStatus>OK</StepStatus><ActualTime>4.99907</ActualTime><CycleTime>0.2</CycleTime><AssayXData Points="25">qw89RdoSPUURFj1FQRk9RXQcPUWnHz1F2iI9RQ0mPUVpKT1FdCw9RacvPUXaMj1FDTY9RUE5
PUV0PD1Fpz89RdpCPUUNRj1FQUk9RXRMPUWnTz1F2lI9RQ1WPUVBWT1FdFw9RQ==</AssayXData><AssayYData Points="25">qLe8PQIx3j0ADwY+/vcdPtCBKD5Xt0E+M9pKPuMcUz737Fs+Y2phPpClbD7mMnE+TUp3PotD
ez7694A+uXKEPgPghD56iYY+O+2JPuQKiT4qKYw+HESOPtzijj4BWJE+48yQPg==</AssayYData></Step><Step><CommonData><SampleLocation>11</SampleLocation><SampleID></SampleID><SampleGroup></SampleGroup><SampleInfo></SampleInfo><SampleRow>B</SampleRow><SamplePlate>1</SamplePlate><WellType>REGENERATION</WellType><Concentration>-1</Concentration><ConcentrationUnits>µg/ml</ConcentrationUnits><MolarConcentration>-1</MolarConcentration><MolarConcUnits>nM</MolarConcUnits><MolecularWeight>-1</MolecularWeight><Temperature>25</Temperature><StartTime>7245096</StartTime><AssayTime>5</AssayTime></CommonData><FlowRate>1000</FlowRate><StepType>KREGENERATION</StepType><StepName>Regeneration</StepName><StepStatus>OK</StepStatus><ActualTime>4.99907</ActualTime><CycleTime>0.2</CycleTime><AssayXData Points="25">p189RdZiPUUJZj1FPWk9RXBsPUWjbz1F2nI9RQl2PUU9eT1FcHw9RaN/PUXWgj1FCYY9RT2J
PUVwjD1Fs489RdaSPUUNlj1FQZk9RXCcPUWnnz1F1qI9RQ2mPUU9qT1FcKw9RQ==</AssayXData><AssayYData Points="25">a74owJDJM8C1EzjAdCA7wGOvPMDz/j3AunA/wIdIQMCpX0HAkU9CwI+/QsBYhkPA8RdEwM4Z
RcC+Z0XAoL9FwAkRRsAPkkbA5/xGwBdcR8AulEfAD2RIwKg2SMC+x0jAm7xIwA==</AssayYData></Step><Step><CommonData><SampleLocation>12</SampleLocation><SampleID></SampleID><SampleGroup></SampleGroup><SampleInfo></SampleInfo><SampleRow>B</SampleRow><SamplePlate>1</SamplePlate><WellType>NEUTRALIZATION</WellType><Concentration>-1</Concentration><ConcentrationUnits>µg/ml</ConcentrationUnits><MolarConcentration>-1</MolarConcentration><MolarConcUnits>nM</MolarConcUnits><MolecularWeight>-1</MolecularWeight><Temperature>25</Temperature><StartTime>7261205</StartTime><AssayTime>5</AssayTime></CommonData><FlowRate>1000</FlowRate><StepType>KREGENERATION</StepType><StepName>Regeneration</StepName><StepStatus>OK</StepStatus><ActualTime>4.99907</ActualTime><CycleTime>0.2</CycleTime><AssayXData Points="25">o689ReKyPUUJtj1FPbk9RXC8PUWfvz1F1sI9RQnGPUU5yT1FbMw9RZ/PPUXW0j1FBdY9RTnZ
PUVs3D1Fn989RdLiPUUF5j1FOek9RXDsPUWj7z1F1vI9RQX2PUU9+T1FbPw9RQ==</AssayXData><AssayYData Points="25">U5sAPjHyCz73kSA+JOY2PovcSz7+O1o+lMhkPsNicz6cxnI+x1WCPtu/hD7YQIc+LjWJPkNS
jT5nhY8+FAWSPrzOkz5jt5U+OR+aPp53mT63h5k+UXaZPvPQnD5VC54+Dh+ePg==</AssayYData></Step></KineticsData></ExperimentResults>
