# Supplementary material for: Functional development of a V3/glycan-specific broadly neutralizing antibody isolated from a case of HIV superinfection
Source: eLife. 2021 Jul 15;10:e68110. doi: 10.7554/eLife.68110 (PMC8376252; doi:10.7554/eLife.68110)
Supplement: Figure 2—source data 2. [file elife-68110-fig2-data2.zip › QA013.2 Dbl Ref_21.02.04/02.04.21/QA013.2 Lineage Replicates_21.02.04/210204_014.frd]

<?xml version="1.0" encoding="UTF-8" standalone="yes"?>
<ExperimentResults><ExperimentInfo Name="QA013.2 Lineage Replicates_21.02.04"><ExpDescription></ExpDescription><RTDVersion>2.0</RTDVersion><RunID>BA674985-94F7-42A7-A5A3-05A7B3DC47DF</RunID><ExperimentType>KINETICS</ExperimentType><ExperimentSubType>KBASIC</ExperimentSubType><StartDateTime>2021-02-04T15:31:35</StartDateTime><MachineName>886RGX1</MachineName><UserName>Labuser</UserName><LotNumber></LotNumber><PlateName>210204</PlateName><PlateName2></PlateName2><SensorName>F6</SensorName><SensorPlate>1</SensorPlate><SensorType>AHC (Anti-hIgG Fc Capture)</SensorType><SensorRole>LIGAND</SensorRole><SensorInfo></SensorInfo><WritingSW>DataAcquisition.exe 11.1.2.24</WritingSW><InstrumentType>OctetRED96</InstrumentType><InstrumentSerial>FB-50183</InstrumentSerial><InstrumentFW></InstrumentFW><IntegrationTime>3.5</IntegrationTime><DSPType>CPF</DSPType><DSPStitching>1</DSPStitching><HasManifest>1</HasManifest><InfoHash>1755733900</InfoHash></ExperimentInfo><AssayParamsInfo/><KineticsData><Step><CommonData><SampleLocation>1</SampleLocation><SampleID></SampleID><SampleGroup></SampleGroup><SampleInfo></SampleInfo><SampleRow>F</SampleRow><SamplePlate>1</SamplePlate><WellType>BUFFER</WellType><Concentration>-1</Concentration><ConcentrationUnits>µg/ml</ConcentrationUnits><MolarConcentration>-1</MolarConcentration><MolarConcUnits>nM</MolarConcUnits><MolecularWeight>-1</MolecularWeight><Temperature>25</Temperature><StartTime>3638834</StartTime><AssayTime>60</AssayTime></CommonData><FlowRate>1000</FlowRate><StepType>BASELINE</StepType><StepName>Baseline</StepName><StepStatus>OK</StepStatus><ActualTime>60</ActualTime><CycleTime>0.2</CycleTime><AssayXData Points="300">AAAAAKjGSz7NzMw+EFgZP0SLTD8AAIA/1XiZP28Ssz8IrMw/ZmbmPzvf/z9qvAxAN4kZQGZm
JkAzMzNAnu8/QM3MTEA3iVlABFZmQNEic0Ce739AZmaGQJzEjEAzM5NAaJGZQM/3n0A1XqZA
nMSsQAIrs0BokblAz/e/QGZmxkDNzMxAAivTQGiR2UAAAOBAyXbmQJzE7EAzM/NAmpn5QM/3
/0AbLwNBTmIGQYGVCUG0yAxBAAAQQRsvE0FmZhZBgZUZQbTIHEHn+x9BGy8jQWZmJkGamSlB
tMgsQef7L0EbLzNBZmY2QYGVOUG0yDxB5/s/QRsvQ0FmZkZBgZVJQbTITEHn+09BGy9TQU5i
VkGamVlBtMhcQef7X0EbL2NBTmJmQYGVaUG0yGxB5/tvQRsvc0FOYnZBmpl5QbTIfEHn+39B
jZeBQTMzg0HByoRBZmaGQfT9h0E5tIlBJzGLQcHKjEFaZI5BAACQQY2XkUEnMZNBzcyUQVpk
lkH0/ZdBjZeZQScxm0HNzJxBZmaeQQAAoEGNl6FBJzGjQcHKpEFaZKZB9P2nQY2XqUEnMatB
zcysQWZmrkEAALBBmpmxQScxs0HNzLRBWmS2QfT9t0GNl7lBMzO7QcHKvEFaZL5B9P2/QY2X
wUEnMcNBzczEQWZmxkH0/cdBjZfJQTMzy0HBysxBZmbOQfT9z0GNl9FBJzHTQcHK1EFaZNZB
DALYQY2X2UEnMdtBzczcQWZm3kEMAuBBjZfhQTMz40HNzORBWmTmQfT950GNl+lBPzXrQeXQ
7EFmZu5BAADwQY2X8UEzM/NBwcr0QWZm9kH0/fdBmpn5QTMz+0HNzPxBWmT+QfT9/0HNzABC
mpkBQmBlAkItMgNC+v4DQsfLBEKamQVCYGUGQjMzB0IAAAhCzcwIQpOYCUJmZgpCMzMLQgAA
DELNzAxCk5gNQmZmDkIzMw9CAAAQQs3MEEKamRFCZmYSQjMzE0IAABRCzcwUQpqZFUJmZhZC
MzMXQlYOGELNzBhCmpkZQmZmGkIzMxtCAAAcQs3MHEKamR1CZmYeQjMzH0IAACBCzcwgQpqZ
IUJmZiJCMzMjQgAAJELNzCRCmpklQmZmJkIzMydCAAAoQs3MKEKamSlCZmYqQjMzK0IAACxC
zcwsQpqZLUJmZi5CMzMvQgAAMELNzDBCmpkxQmZmMkIzMzNCAAA0Qs3MNEKamTVCZmY2QjMz
N0IAADhCzcw4QpqZOUJmZjpCMzM7QgAAPELNzDxCmpk9QhKDPkIzMz9CAABAQs3MQEKamUFC
ZmZCQjMzQ0IAAERCzcxEQpqZRUJmZkZCMzNHQgAASELNzEhCmplJQmZmSkIzM0tCAABMQsfL
TEKamU1CZmZOQjMzT0IAAFBCzcxQQpqZUUJmZlJCMzNTQgAAVELNzFRCmplVQmZmVkIzM1dC
AABYQs3MWEKTmFlCZmZaQjMzW0IAAFxCzcxcQqycXUJmZl5CMzNfQgAAYELHy2BCmplhQmZm
YkIzM2NCAABkQs3MZEKamWVCZmZmQjMzZ0IAAGhCx8toQpqZaUJmZmpCMzNrQvr+a0LNzGxC
mpltQmZmbkIzM29C</AssayXData><AssayYData Points="300">AAAAAKpzMjsVmw07uhQJO4wvIjtde/i4rh3uOg4d+jvM2Jo7aysVPKhZDDyu6sI7gAvxO/2p
ETysScc6lavqO/aaiDtY2ZA7W9QBPCUbKzz1FNk7/gq2Ox8y+juhPBs86Mv5OxQV1jtPEAs8
vHkUPNvwFzwcoR083Jg+PDBT9ztyoUI87Q4PPO0oFDw9WB08X7RKPJwNFDze8Dc8/GYDPKh1
1zuVGy48bXF/PO2nGjwo+Bo8bFj6O1j3MDw6HB08W30jPNLNUDxfeQs8f2FKPEHaFTydtIM8
7thTPPe/GzzkUCE8VEgvPIbkWjwpSzc80cYpPH9qEjx51k0852pDPHwVUDxSE1A8ezdEPLzq
aTzboFE8dlwnPGtpXjykpCA8IildPPAQZjwpoAM8aKQyPEbkYjwznmQ80/sOPCY3ODzFbDs8
PVo3PAtqKDwvqnE8An45PPXBhjy+30Y8KntePBetbTxacko85DJVPCGocjxJEV08j3NGPDCq
SjyrrBE8+siAPFH/TjxsIT88CkY2PJJyPzzprVM8w4lBPBbVYzyupHY8uZaGPFvSOzxG5zU8
hBdnPKobKDztxYE8vYWDPOyUgDwiejw8p+BhPAQrSDyoBXc8VC1tPI6/ZTzY2pM89v1wPPu2
iDwh7Xs8AaI8PC6HYjy+sXg8fPCAPN+UTzzBqIM81YtqPKbjejzMU5Y81y+JPNoWYTxcdmY8
svZvPCWSgTyLzy886oEwPJ7itDzaEo88WotLPIKHLzzNAZI8YEU9PDxNPjzKw1g8aXdjPAAn
SjwSX4Y8ahVKPHcHqDwsEl884bB3PEv3dzyYYn88Bu9ZPHs0gzwBsI88I8Z5PIoJazybV3M8
YkSWPGEIVTz51J08hAV4PHFqdDy0GFU8YBJNPMRjgjwMlZk8mBGCPIVYiDygUmE8NXmFPFY3
ezynsJM8XwpvPGWFhjw11pY8LmdzPAhDXjxj3ZI8NQuaPNujVjx8X0U8qWidPNWtcjx315w8
D/KPPMk2mjzuzIM8THOKPIvAeDyqj3Y8MsuBPJZIgjx9KZ48i96KPDQEjjw2iqU84nicPFuZ
nzwVAWU8nauZPJRrpzwLwYo8ZlMZPKvuUTwTUpU8gNR+PIn2gjwqKpU8EmKRPMraezx28Hs8
xbx6PHo9gDwFXpo8V5eePJ3JkDzd4ZA8R+B5PPKtnDw1naQ8mdubPEDBfzxMB6Y8RACZPFqP
kDy8IIU8vpKMPFuzYzyiMJk8SiRxPKgTkDwrq5o8gTSwPOkOpTwp6ow81CyGPFflmTzUv5E8
lqR6PEBAnDy02JY8t4F1PHUCZDwVOpg8qsFyPPijkzxDDKg8TyR3PE23gDwthZc8LSuHPFmP
mDwj/Jo8iyuWPCD6gTzCoJ08QvhtPEGMrDyTpXs81dqNPNRprDwES5w85ix2PLK/ZzzG2XQ8
gkOPPJ/WnDyFJ7A8UZZmPKJ3pDyR6qY8FkOUPARflzxjcYM8qv6mPCRTlzz/ebY8OliTPO2k
pjynfoM87kWOPIlwmjzSsKY8dFN+PPdHkDxHWa48yYl3PLpvnDyz4bc8YKaTPG4TtzwMDqg8
iI2HPF3ErzwPOqY8</AssayYData></Step><Step><CommonData><SampleLocation>11</SampleLocation><SampleID></SampleID><SampleGroup></SampleGroup><SampleInfo></SampleInfo><SampleRow>F</SampleRow><SamplePlate>1</SamplePlate><WellType>REGENERATION</WellType><Concentration>-1</Concentration><ConcentrationUnits>µg/ml</ConcentrationUnits><MolarConcentration>-1</MolarConcentration><MolarConcUnits>nM</MolarConcUnits><MolecularWeight>-1</MolecularWeight><Temperature>25</Temperature><StartTime>3764570</StartTime><AssayTime>5</AssayTime></CommonData><FlowRate>1000</FlowRate><StepType>KREGENERATION</StepType><StepName>Regeneration</StepName><StepStatus>OK</StepStatus><ActualTime>4.999</ActualTime><CycleTime>0.2</CycleTime><AssayXData Points="25">AABwQsfLcEKTmHFCYGVyQi0yc0IAAHRCzcx0QpqZdUJgZXZCOTR3QgAAeELNzHhCk5h5QmZm
ekIzM3tCAAB8Qs3MfEK4nn1CZmZ+Qi0yf0IAAIBC42WAQs3MgEIzM4FCFpmBQg==</AssayXData><AssayYData Points="25">njc3wF0jRsBdBU3A2RBSwMmgVsCE41nAN51cwEVpX8DqamHAmX5jwI5oZcDawWbACktowNqu
acDd0WrAIWlswPq5bMCrVW7AFUlvwDU7cMAM2HDAqDtywJMQc8BEnXPAMg10wA==</AssayYData></Step><Step><CommonData><SampleLocation>12</SampleLocation><SampleID></SampleID><SampleGroup></SampleGroup><SampleInfo></SampleInfo><SampleRow>F</SampleRow><SamplePlate>1</SamplePlate><WellType>NEUTRALIZATION</WellType><Concentration>-1</Concentration><ConcentrationUnits>µg/ml</ConcentrationUnits><MolarConcentration>-1</MolarConcentration><MolarConcUnits>nM</MolarConcUnits><MolecularWeight>-1</MolecularWeight><Temperature>25</Temperature><StartTime>3780655</StartTime><AssayTime>5</AssayTime></CommonData><FlowRate>1000</FlowRate><StepType>KREGENERATION</StepType><StepName>Regeneration</StepName><StepStatus>OK</StepStatus><ActualTime>5</ActualTime><CycleTime>0.2</CycleTime><AssayXData Points="25">fP+BQuJlgkJJzIJCrzKDQhaZg0J8/4NC4mWEQknMhEKvMoVCFpmFQnz/hULiZYZCScyGQq8y
h0IWmYdCfP+HQuJliEJJzIhCrzKJQhaZiUJ8/4lC4mWKQknMikKvMotCFpmLQg==</AssayXData><AssayYData Points="25">KWj+vpkq9r4jjOi+XCrdvjiy0b4zCMu+ctPDviEEv74ejLu+J0S3vojMsb5eMK6+hAOtvhqm
qb78Uqe+cd+ivsBLor5qJaC+tZefvsMnm76uhZu+zaCYvv3nl75wCpa+ecSVvg==</AssayYData></Step><Step><CommonData><SampleLocation>11</SampleLocation><SampleID></SampleID><SampleGroup></SampleGroup><SampleInfo></SampleInfo><SampleRow>F</SampleRow><SamplePlate>1</SamplePlate><WellType>REGENERATION</WellType><Concentration>-1</Concentration><ConcentrationUnits>µg/ml</ConcentrationUnits><MolarConcentration>-1</MolarConcentration><MolarConcUnits>nM</MolarConcUnits><MolecularWeight>-1</MolecularWeight><Temperature>25</Temperature><StartTime>3796740</StartTime><AssayTime>5</AssayTime></CommonData><FlowRate>1000</FlowRate><StepType>KREGENERATION</StepType><StepName>Regeneration</StepName><StepStatus>OK</StepStatus><ActualTime>4.999</ActualTime><CycleTime>0.2</CycleTime><AssayXData Points="25">ff+LQmBljELHy4xCsDKNQheZjUJ9/41CYGWOQsfLjkItMo9CF5mPQvr+j0JgZZBCx8uQQi0y
kUKUmJFC+v6RQuNlkkJKzJJCLTKTQpSYk0J9/5NCYGWUQsfLlEItMpVCk5iVQg==</AssayXData><AssayYData Points="25">cC1XwP/VYMB+mGXAgbNowLAJa8DjMm3AfnNuwPX4b8BxFXHAbS9ywOcsc8ARFHTAVdd0wNg7
dcB4UnbAFcp2wMBFd8DCUnjAOLR4wNxBecBFb3nA3zV6wABXesDw6HrAZhl7wA==</AssayYData></Step><Step><CommonData><SampleLocation>12</SampleLocation><SampleID></SampleID><SampleGroup></SampleGroup><SampleInfo></SampleInfo><SampleRow>F</SampleRow><SamplePlate>1</SamplePlate><WellType>NEUTRALIZATION</WellType><Concentration>-1</Concentration><ConcentrationUnits>µg/ml</ConcentrationUnits><MolarConcentration>-1</MolarConcentration><MolarConcUnits>nM</MolarConcUnits><MolecularWeight>-1</MolecularWeight><Temperature>25</Temperature><StartTime>3812869</StartTime><AssayTime>5</AssayTime></CommonData><FlowRate>1000</FlowRate><StepType>KREGENERATION</StepType><StepName>Regeneration</StepName><StepStatus>OK</StepStatus><ActualTime>5</ActualTime><CycleTime>0.2</CycleTime><AssayXData Points="25">+f6VQl9llkLGy5ZCLDKXQpOYl0L5/pdCX2WYQsbLmEIsMplCk5iZQvn+mUJfZZpCxsuaQiwy
m0KTmJtC+f6bQl9lnELGy5xCLDKdQpOYnUL5/p1CX2WeQsbLnkIsMp9Ck5ifQg==</AssayXData><AssayYData Points="25">y9H4vnEa9L7SPeq+WSLbvrZZ0b4l8si+TLrCvsdhvL6dcbi+bo6zvoPvsL7fiqu+1eaqvgDT
pb6vTqK+DxagvncPnr5L2py+PWqavlmlmL5ZcZe+qwmWvv90k75o7JG+18qRvg==</AssayYData></Step><Step><CommonData><SampleLocation>11</SampleLocation><SampleID></SampleID><SampleGroup></SampleGroup><SampleInfo></SampleInfo><SampleRow>F</SampleRow><SamplePlate>1</SamplePlate><WellType>REGENERATION</WellType><Concentration>-1</Concentration><ConcentrationUnits>µg/ml</ConcentrationUnits><MolarConcentration>-1</MolarConcentration><MolarConcUnits>nM</MolarConcUnits><MolecularWeight>-1</MolecularWeight><Temperature>25</Temperature><StartTime>3828944</StartTime><AssayTime>5</AssayTime></CommonData><FlowRate>1000</FlowRate><StepType>KREGENERATION</StepType><StepName>Regeneration</StepName><StepStatus>OK</StepStatus><ActualTime>4.999</ActualTime><CycleTime>0.2</CycleTime><AssayXData Points="25">+v6fQuJloEJEy6BCLDKhQhCYoUL6/qFCYGWiQt7PokIsMqNClJijQnb+o0LcZKRCxsukQiwy
pUKUmKVC+v6lQmBlpkLGy6ZCLDKnQhCYp0J2/qdCYGWoQkTLqEIsMqlCEJipQg==</AssayXData><AssayYData Points="25">TEhYwPbJY8D9Z2jAxZVrwPsrbcCxFG/A089wwKLbccCognLAxvBzwJLkdMBWjHXAC2J2wKQR
d8ApJnfAwAx4wAZ9eMAeA3nACoh5wEYbesAJT3rAR/J6wPEue8D/u3vARKh7wA==</AssayYData></Step><Step><CommonData><SampleLocation>12</SampleLocation><SampleID></SampleID><SampleGroup></SampleGroup><SampleInfo></SampleInfo><SampleRow>F</SampleRow><SamplePlate>1</SamplePlate><WellType>NEUTRALIZATION</WellType><Concentration>-1</Concentration><ConcentrationUnits>µg/ml</ConcentrationUnits><MolarConcentration>-1</MolarConcentration><MolarConcUnits>nM</MolarConcUnits><MolecularWeight>-1</MolecularWeight><Temperature>25</Temperature><StartTime>3845047</StartTime><AssayTime>5</AssayTime></CommonData><FlowRate>1000</FlowRate><StepType>KREGENERATION</StepType><StepName>Regeneration</StepName><StepStatus>OK</StepStatus><ActualTime>4.999</ActualTime><CycleTime>0.2</CycleTime><AssayXData Points="25">dv6pQllkqkJDy6pCqTGrQhCYq0J2/qtC3GSsQsDKrEKpMa1CEJitQnb+rUJZZK5CQ8uuQiYx
r0KNl69C8/2vQtxksELAyrBCqTGxQhCYsUKtB7JCWWSyQkPLskKpMbNCjJezQg==</AssayXData><AssayYData Points="25">v2nuvjck5L6zJ9W+ikHIvmi0vb4yzLm+vPOxvm02qr6pB6m+I+ahvveKnb6Iqpy+2qKZvlts
lb4kXpO+iUKRvsNOjr7Riom+cyaJvlHMhr5er4S++K2Cvi/qgr4aPoG+MxyAvg==</AssayYData></Step><Step><CommonData><SampleLocation>1</SampleLocation><SampleID></SampleID><SampleGroup></SampleGroup><SampleInfo></SampleInfo><SampleRow>F</SampleRow><SamplePlate>1</SamplePlate><WellType>BUFFER</WellType><Concentration>-1</Concentration><ConcentrationUnits>µg/ml</ConcentrationUnits><MolarConcentration>-1</MolarConcentration><MolarConcUnits>nM</MolarConcUnits><MolecularWeight>-1</MolecularWeight><Temperature>25</Temperature><StartTime>3859916</StartTime><AssayTime>60</AssayTime></CommonData><FlowRate>1000</FlowRate><StepType>BASELINE</StepType><StepName>Baseline</StepName><StepStatus>OK</StepStatus><ActualTime>60</ActualTime><CycleTime>0.2</CycleTime><AssayXData Points="300">8v2zQlhktEI8yrRCojC1QoyXtUJv/bVCWGS2Qr/KtkKiMLdCjJe3Qm/9t0LVY7hCv8q4QqIw
uUIJl7lC8v25QlhkukK/yrpCJTG7QoyXu0Ly/btCWGS8Qr/KvEIlMb1CCJe9QvL9vUJYZL5C
PMq+QqIwv0IIl79C8v2/QtVjwEK/ysBCojDBQoyXwULy/cFCWGTCQkLLwkIlMcNCjJfDQvL9
w0LVY8RCPMrEQiUxxUKMl8VC8v3FQlhkxkK/ysZCojDHQoyXx0Ly/cdCWGTIQr/KyEIlMclC
jJfJQvL9yUJYZMpCv8rKQiUxy0KMl8tCb/3LQlhkzEI8ysxCJTHNQgiXzULy/c1CWGTOQjzK
zkIlMc9CjJfPQvj+z0LVY9BCv8rQQiUx0UKMl9FCb/3RQlhk0kK/ytJCojDTQoyX00Ly/dNC
WGTUQr/K1EKiMNVCCJfVQvL91UJYZNZCv8rWQqIw10KMl9dC8v3XQtVj2EI8ythCJTHZQoyX
2ULy/dlC1WPaQjzK2kIlMdtCjJfbQvL920JYZNxCPMrcQiUx3UIIl91C8v3dQlhk3kK/yt5C
ojDfQgiX30Ly/d9CWGTgQr/K4EIlMeFCCJfhQvL94ULVY+JCPMriQiUx40KMl+NC8v3jQlhk
5EK/yuRCojDlQoyX5ULy/eVCWGTmQjzK5kIlMedCCJfnQvL950JYZOhCPMroQiUx6UKMl+lC
8v3pQtVj6kK/yupCojDrQoyX60Ly/etCWGTsQr/K7EKiMO1CCJftQvL97UJYZO5Cv8ruQiUx
70IIl+9C8v3vQlhk8EI8yvBCojDxQoyX8ULy/fFCWGTyQr/K8kIlMfNCjJfzQvL980LWY/RC
v8r0QqIw9UKMl/VCb/31Qlhk9kK/yvZCojD3QoyX90Jv/fdCWGT4QjzK+EKiMPlCjJf5QvL9
+UJYZPpCPMr6QiUx+0IIl/tC8v37QtZj/EK/yvxCojD9QgiX/UJv/f1C1mP+Qr/K/kKiMP9C
jJf/QvL9/0LrMQBDX2UAQ1GYAEOEywBDt/4AQ+sxAUNfZQFDk5gBQ8bLAUP5/gFDLDICQ19l
AkOTmAJDhMsCQ/n+AkPrMQNDX2UDQ5OYA0OEywNDt/4DQywyBEMeZQRDk5gEQ4TLBEO3/gRD
6zEFQ19lBUNRmAVDxssFQ7f+BUMsMgZDX2UGQ5OYBkPGywZDt/4GQ+sxB0MeZQdDUZgHQ8bL
B0O3/gdD6zEIQx5lCEOTmAhDhMsIQ7f+CEPrMQlDHmUJQ5OYCUOEywlD+f4JQ+sxCkNfZQpD
UZgKQ8bLCkP5/gpDejQLQ19lC0OTmAtDhMsLQ/n+C0MsMgxDHmUMQ1GYDEOEywxDygENQywy
DUMeZQ1DUZgNQ8bLDUO3/g1D6zEOQx5lDkOTmA5DhMsOQ7f+DkPrMQ9DHmUPQ1GYD0PGyw9D
t/4PQywyEENfZRBDk5gQQ8bLEEP5/hBD6zERQ19lEUOTmBFDhMsRQ7f+EUPrMRJDHmUSQ1GY
EkOEyxJD+f4SQywyE0NfZRNDk5gTQ4TLE0O3/hNDLDIUQx5lFENRmBRDbtIUQ/n+FEMsMhVD
HmUVQ1GYFUPGyxVD</AssayXData><AssayYData Points="300">v/9lvnQlZL6RlWK+Q2tjvrh8ZL5OS2G+pUdcvrWRWr5MS16+bu9WvjDKVb46rVe+AHpVvr8H
U76qalK+2SpUvjfrTL6t+VG+rIxTvjEGSb6aek2+otdQvtMRT74+C0y+9GJQvooMTb5TL0a+
ai5IvqBTSL4McUa+XsFGvn1aR74jZkS+8EVAvlsiRL6vq0K+RM9FvhjmPr7K6Dq+Pk1DvmYK
Qr5S/j2+Sqs5vvy8OL4CAzy+3GY5vugZN76qSTW+zbU5vk3YPb59xzi+9wo1vqquNb5PiDy+
dtY4vqsTM77gNjG+Ko8xvsFnMr6JADO+cAQyvifnMb6rXy6+yJs0vviZM77FYi6+Q3IvvuXb
Lr7XTzG+TKkwvt9DLr5vwjO+zfkovrU4K74trCy+GakqvhXJKr6VBC6+kRgrvkYFK75xxCm+
vNIlvi8lLL6DtyW+8h8mvqdQK75rUyu+0x0lvpGvJb5zQCS+xWAlvjj4Jb7NxSS+WiEgvn5a
Ir5ubiS+Vf8gvg+8Ir5A2yC+H/AcvipEIr78lR2+WAchvldTH74N3B6+BP0bvquEHb4JLx2+
yIIfvjWPGr7e1Rq+zgEcvlUMGb7P9Rm+Ut0evrMMHr5izhq+GRgcvkDUHL6mvB2+IvwYvtUb
G77Nghm+ya0Zvs/IHL7j1Bm+aiUWvhfbFr6PJRO+DGoYvvP0Fb7dDRS+ZuMYvhuiGb6B7xK+
CZkSvjv1Fr4VAhW+piQUvljgEb6a0BK+/zcTvnrKGL7RYQ2+XUoYvjY+Er7oDg++jRsUvtd+
FL4B+A6+wEgMvosuDb77kg++rnwPvrm1C76hhQ6+HScPvkroC74q4A2+gVUPvlL8EL5cswq+
HoUOvi8tDL5/BRC+SSEMviG2Db5ttgq+2QcOvmgYDr63uQ2+l6MJvnEcDb5q0Qe+CY8MvkBO
Cb4UrAu+liENvrdcBr6iQgi+yqEFviM1Bb5P2QS+I4MIvk8PBb7n9wa++eAJvkGsBb5zDw2+
aqcEvvqjAr4bwQW+ITcBvrKSBb7PfwS+6B4Kvmm0A77nKwK+YqYIvuvaAb6KiAC+bEQAvrjk
Bb78ngK+ORr7vb1aAr5GAwC+oicEvpODAL6jOQG+0yMCvlyV+71cCvq9e0ICvunDA74g+gC+
Mqn+vSng/L2+X/y9t6kAvsw7/r3KYvu9XzT8vT+M+737gPe9+Wv/vWLA973oHP69Bqz7vdm5
8r36Vvi9di/4vR1W/b2ibve9p7b5vWBn+r0YQPW9D9LvvZYE+r1bBfO9wyXzvRDO8r1dVvC9
kgrvvbqo7r2Siu290J3wvTkJ8b1eXvC9hXjzvVOe9b3b2fi9rmb0vXxt9b3DsPG9p730vYMy
8r1Gfe+9gVrsvQXv7b1Qye69dMPqvc1l6r2SSeO9OUDkvY4R7b2EGeu92CflvTN35b2Lvuy9
D2LnvWKp5734c+i9rFLnvac1573M7/G9o2zlve1o6L2uuO69TMLiveAV570LVui9MCnqvVz2
273Uo+W97NDsvRnK4L3PpOm9vN7fvZqV4r18YeS96C/hvdsR4b2aA929czLfvaWU3L31SuK9
LnfjvQAC570KyuK9</AssayYData></Step><Step><CommonData><SampleLocation>1</SampleLocation><SampleID></SampleID><SampleGroup></SampleGroup><SampleInfo></SampleInfo><SampleRow>F</SampleRow><SamplePlate>1</SamplePlate><WellType>BUFFER</WellType><Concentration>-1</Concentration><ConcentrationUnits>µg/ml</ConcentrationUnits><MolarConcentration>-1</MolarConcentration><MolarConcUnits>nM</MolarConcUnits><MolecularWeight>-1</MolecularWeight><Temperature>25</Temperature><StartTime>3920788</StartTime><AssayTime>80</AssayTime></CommonData><FlowRate>600</FlowRate><StepType>LOADING</StepType><StepName>Loading</StepName><StepStatus>OK</StepStatus><ActualTime>79.999</ActualTime><CycleTime>0.2</CycleTime><AssayXData Points="400">+f4VQ+sxFkNfZRZDk5gWQ4TLFkP5/hZDLDIXQ19lF0OTmBdDxssXQ/n+F0MsMhhDX2UYQ5OY
GEPGyxhD+f4YQywyGUNfZRlDUZgZQ8bLGUO3/hlD6zEaQ19lGkOTmBpDhMsaQ/n+GkMsMhtD
X2UbQ1GYG0PGyxtDt/4bQywyHENfZRxDk5gcQ4TLHEO3/hxDLDIdQ19lHUNRmB1DxssdQ/n+
HUMsMh5DX2UeQ9SYHkPGyx5D+f4eQywyH0NfZR9DUZgfQ4TLH0P5/h9DLDIgQ19lIEOTmCBD
hMsgQ/n+IEPrMSFDX2UhQ5OYIUOEyyFD+f4hQywyIkMeZSJDUZgiQ8bLIkP5/iJDrzIjQx5l
I0OTmCNDhMsjQ7f+I0PrMSRDX2UkQ5OYJEPGyyRD+f4kQywyJUNfZSVDk5glQ4TLJUO3/iVD
LDImQ19lJkNRmCZDxssmQ/n+JkPrMSdDX2UnQ1GYJ0PGyydD+f4nQywyKENfZShDk5goQ4TL
KEO3/ihDLDIpQ19lKUNRmClDhMspQ7f+KUPrMSpDX2UqQ5OYKkPGyypDt/4qQ+sxK0NfZStD
UZgrQ8bLK0P5/itDLDIsQ19lLENRmCxDxsssQ/n+LEPrMS1DbGctQ1GYLUOEyy1D+f4tQywy
LkNfZS5Dk5guQ8bLLkO3/i5D6zEvQ19lL0NRmC9DhMsvQ/n+L0MsMjBDX2UwQ5OYMEPGyzBD
+f4wQywyMUMeZTFDk5gxQ4TLMUO3/jFD6zEyQx5lMkNXmTJDxssyQ/n+MkMsMjNDX2UzQ5OY
M0OEyzND+f4zQ+sxNENfZTRDk5g0Q8bLNEP5/jRD6zE1Q19lNUNRmDVDhMs1Q/n+NUMsMjZD
X2U2Q1GYNkOEyzZD+f42Q+sxN0NfZTdDUZg3Q4TLN0O3/jdDLDI4Q19lOEOTmDhDxss4Q7f+
OEMsMjlDHmU5Q5OYOUOEyzlDt/45Q+sxOkNfZTpDk5g6Q8bLOkO3/jpDLDI7Qx5lO0OTmDtD
hMs7Q7f+O0PrMTxDHmU8Q1GYPEPGyzxDt/48Q+sxPUNfZT1Dk5g9Q8bLPUP5/j1D6zE+Qx5l
PkNRmD5DhMs+Q/n+PkMsMj9DHmU/Q5OYP0PGyz9Dt/4/Q+sxQEMeZUBDk5hAQ8bLQEO3/kBD
6zFBQx5lQUNRmEFDxstBQ/n+QUMsMkJDHmVCQ1GYQkPGy0JDt/5CQywyQ0MeZUNDUZhDQ8bL
Q0O3/kND6zFEQx5lRENRmERDxstEQ7f+REPrMUVDX2VFQ1GYRUOEy0VDt/5FQ+sxRkNfZUZD
k5hGQ8bLRkP5/kZDLDJHQxNuR0NXmUdDhMtHQ7f+R0PrMUhDHmVIQ1GYSEOEy0hD+f5IQywy
SUNfZUlDUZhJQ4TLSUO3/klD6zFKQx5lSkOTmEpDhMtKQ7f+SkPrMUtDHmVLQ1GYS0PGy0tD
+f5LQywyTEMeZUxDUZhMQ4TLTEP5/kxDLDJNQ19lTUOTmE1DxstNQ7f+TUPrMU5DX2VOQ1GY
TkPGy05Dt/5OQ+sxT0NfZU9DUZhPQ4TLT0O3/k9D6zFQQ19lUENRmFBDxstQQ7f+UEPrMVFD
X2VRQ1GYUUMTzlFD+f5RQ+sxUkMeZVJDUZhSQ4TLUkP5/lJD6zFTQx5lU0NRmFNDhMtTQ/n+
U0PrMVRDX2VUQ5OYVEOEy1RDt/5UQ+sxVUMeZVVDk5hVQ4TLVUO3/lVD6zFWQ19lVkNRmFZD
hctWQ7f+VkPrMVdDHmVXQ5OYV0OFy1dD+f5XQ+sxWEMeZVhDUZhYQ8bLWEO3/lhD6zFZQx5l
WUNRmFlDhctZQ7f+WUMsMlpDHmVaQ1GYWkOFy1pDt/5aQ+sxW0NfZVtDq5xbQ8bLW0O3/ltD
6zFcQx5lXENRmFxDhctcQ7f+XEPrMV1DX2VdQ1GYXUOFy11Dt/5dQ+sxXkNfZV5DUZheQ8bL
XkO3/l5D6zFfQx5lX0NRmF9DhctfQ/n+X0PrMWBDX2VgQ1GYYEOFy2BDt/5gQ+sxYUNfZWFD
k5hhQ8bLYUO3/mFDLDJiQx5lYkNRmGJDxstiQ7f+YkPrMWNDX2VjQ1GYY0OFy2ND+f5jQ+sx
ZEMeZWRDUZhkQ4XLZEO3/mRD6zFlQx5lZUNRmGVDhctlQw==</AssayXData><AssayYData Points="400">7OTevRdJ2L1G7969AGTdvfmL471Mhtu9WNLVvSbr2b3jwNy9e+bevc4R1b1/qdu9mJbZvXJk
3b07fNa9Kw3dvQdx2734mOC9np3PvVwO2b01sNe9SabTvfyr3L0t1Nm9RK/TvSeP2L1dbNe9
h8HevUkT0r0/odK9zBDTvdT9zr3H3Ny9H7bbvTCQ173yWNm9aqnVvbhw0r2/Yde9hEPSvdEW
2L3aFM29VIvUvVLo070fK8m9Cx/QvUMx2b2vXc+99U/QvZsl0b1vzMu9TJfVvRuo272bL9e9
JnnMvU6czb1CGtm9C93BvfM2zr33ldG95aDOvU2Nz73XYcm9jqfNvQtP1b1iDM+9T3XKvQ9d
zr18wcq9fs/NvQxCxb306su9PonNvbXr1b2sd8W9gXDGvdKewb1DeM29xPLIvbLYy71utsW9
fjnHvbKvyL0UVcG9x0HBvbyLwb1YJsC9EqzIvfAwx726I7+9bxzEvSx9xb2VX8S9qaXEvabD
y739Vce9cQXGvXGExL2vU8u9SYzFvYm+w73YPsO9PBTKvUF0wb3IQsW9yYvIvQURyb1Ejca9
nF6/vQIQvb3Ev7+99ZrCvcY0x73S4sS9GD/CvStHv72bnrm9SZq9vTJpvr1pe7u91uO8vQi1
xL1PhLm9Pdm6vbqgwL1Ver+91Ga8vVgMwr36l769uVi5vUjow71SrLW9BaO3vaBkub1z5Li9
Qd24vYv+uL1Klbu9P36yvUWUs71Sl7+95965vX6kub26kbe9Cn2zvThRt73OsrO9iTi7vZwz
t71aMLm9WJW3venltr2SQL29r+K9vW/Qtb2Y0be9fWS4vZOXs727Z7O9ADy6vTYnsb1o1LS9
naG1vd0ruL2xBLG9+5m2vYiZt72mrLS9/ruyvXMftr0p2ri9s4q9vYScrr23nbG9KESyvR9w
rr2rJ6+9552pvZGBs71v+q+9+9+qvdfhsL3006i9YLStveAgrb2Sn7e9ayi8vQFmt707M6e9
cLmpvTfIsL19l6y915yuvaSMqL0Odrq94My1vbvqsr2n0qe9J7G2vca5q71Dc6i9l3+qvVoI
qb2hzLC9t/ayvWH3q721K7G9t7KkvXHnqr1S/7G98R6svScrp71lVKe9ovuivTGTqr0L+K+9
qRewvQUNrb2LIbG9kFunveEcp719Ha+9gq6sva+1q73J2qW9pVqovSPlq70Qb6i93nKkvdCH
qb0BpKW9b9Govej7rr39e6e9MrCrvULCpb1pw6y9D/CpvUtVnr3HdqG9jcSjvSm0pr07z6G9
zbmjvcrUqL14eau9ovWkvX7ior3TNKG9j/GivSB0qL3yT6S9Y/Kqvdg8pL3myqm9TZyavR11
o73BYJu9afKpvcuXp737Q6G9BOmZvXxaor0n7aS9jPyhvcF/pL2pm6e9lo+ovXTAoL3aCqK9
Sc+kveB9oL1yjZ29yVqivYxgnr1Nmpu975icvceUo71Abpy9pT2fvbLzk71QuqC9U0ebvclf
nr1SOpy9I6WWvZ3plb0qvJm9DtOavUvQnb3l6Z29/zqWvZTelL1zMZ29S3SWvVmUmL0CJqO9
WkmgvVaemb0Z+Ju9yVaZvU9QmL12zZi94VyVvajkmL2HJ5u9n1uUvYisn72R5Ja9ol2avWIe
mb2ndJe9Uz2YvQe6mr1hdZK9E4+avWBKlb33npe9oB+TvYmfmr39RZC9N86YvfF4lr0hUpa9
rWOgvX7Enb18EZ+9aP+WvbE6j714ApS9n9KXvWljmL3sFJi9XKeZvW5dkb1DWZS9bwSVvWPr
jr2AFJO9XxWTvS2lir2DSpG9ZDGUvTAPl70D8Ze9qvOUvQjklb3Zipu9GkqQvYgAkr258Yy9
TCqRvbudjb0xRpG9EuCWvSGXk72PeY29T6OVvahRkr24pYy969GKvSgei70hYJC9gBWVvfLp
lL3JaY69xcaNvWaoir1vAY29HguQvQ6Iir22HI29KhGUvQCZjb120ZG95OWLvbPwi72yi5a9
DhGJvaAok73qko29MdSIvdYFh72IX4u9XbKQvZ4EhL1RQ5e9e3GEvR3mlL2S8o29Y/qQvc4R
jL2ilIi9GbWOvRxdi73PFoe9MaOFvfh7j72WV4u9wOKFvQ==</AssayYData></Step><Step><CommonData><SampleLocation>1</SampleLocation><SampleID></SampleID><SampleGroup></SampleGroup><SampleInfo></SampleInfo><SampleRow>F</SampleRow><SamplePlate>1</SamplePlate><WellType>BUFFER</WellType><Concentration>-1</Concentration><ConcentrationUnits>µg/ml</ConcentrationUnits><MolarConcentration>-1</MolarConcentration><MolarConcUnits>nM</MolarConcUnits><MolecularWeight>-1</MolecularWeight><Temperature>25</Temperature><StartTime>4001801</StartTime><AssayTime>60</AssayTime></CommonData><FlowRate>1000</FlowRate><StepType>BASELINE</StepType><StepName>Baseline</StepName><StepStatus>OK</StepStatus><ActualTime>60</ActualTime><CycleTime>0.2</CycleTime><AssayXData Points="300">uf5lQ+wxZkNnZmZDEZhmQ4bLZkO5/mZDLjJnQx9lZ0NTmGdDhstnQ7n+Z0PsMWhDH2VoQxGY
aEOGy2hDuf5oQ+wxaUMfZWlDU5hpQ4bLaUN3/mlDqzFqQx9lakNTmGpDRMtqQ7n+akOrMWtD
H2VrQxGYa0OGy2tDuf5rQ+wxbEPeZGxDEZhsQ4bLbEO5/mxDqzFtQ95kbUNTmG1DhsttQ7n+
bUPsMW5DH2VuQ2ucbkOGy25Dd/5uQ+wxb0PeZG9DU5hvQ4bLb0O5/m9DqzFwQx9lcEMRmHBD
hstwQ3f+cEOrMXFDH2VxQxGYcUNEy3FDuf5xQ+wxckPeZHJDWZlyQ4bLckO5/nJDqzFzQx9l
c0MRmHNDRMtzQ7n+c0OrMXRDH2V0Q1OYdENEy3RDd/50Q+wxdUMfZXVDEZh1Q0TLdUO5/nVD
7DF2Q95kdkMRmHZDRMt2Q7n+dkOrMXdDH2V3QxGYd0OSzXdDeP53Q6sxeEPeZHhDU5h4Q0TL
eEO5/nhD7DF5Q2dmeUNTmHlDRMt5Q7n+eUOrMXpDH2V6QxGYekNEy3pDuf56Q+wxe0PeZHtD
EZh7Q4bLe0N4/ntD7DF8Q95kfEMRmHxDhst8Q7n+fEOrMX1DH2V9QxGYfUNEy31DeP59Q6sx
fkMfZX5DEZh+Q0TLfkO5/n5D7DF/Qx9lf0NTmH9Dhst/Q3j+f0P2GIBDOjSAQwlMgEOiZYBD
XX+AQ9WYgENvsoBDKcyAQ6LlgEM8/4BD1RiBQ5AygUMJTIFDw2WBQ11/gUPVmIFDkLKBQ0rM
gUPD5YFDPP+BQ/YYgkOQMoJDCUyCQ6JlgkM8f4JD9piCQ2+ygkOszIJDouWCQ13/gkPVGIND
bzKDQylMg0PDZYNDXX+DQ9WYg0OQsoNDCcyDQ6Llg0M8/4ND1RiEQ5AyhEMJTIRDw2WEQzx/
hEP2mIRDb7KEQynMhEOi5YRDJwGFQ9UYhUNvMoVDKUyFQ6JlhUM8f4VD1ZiFQ2+yhUMJzIVD
w+WFQzz/hUPVGIZDbzKGQylMhkPDZYZDXX+GQ9WYhkNvsoZDCcyGQ8PlhkM8/4ZD9hiHQ28y
h0MJTIdDw2WHQzx/h0PVmIdDb7KHQwnMh0Oi5YdDXf+HQ/YYiENvMohDCUyIQ8NliEM8f4hD
1ZiIQ5CyiEMJzIhDw+WIQzz/iEP2GIlDkDKJQ2tMiUOiZYlDXX+JQ/aYiUNvsolDCcyJQ6Ll
iUM8/4lD1RiKQ5AyikMJTIpDomWKQ11/ikNYmYpDkLKKQwnMikOi5YpDnv+KQ/YYi0NvMotD
KUyLQ8Nli0Ndf4tD1ZiLQ2+yi0MJzItDw+WLQ13/i0P2GIxDbzKMQylMjEOiZYxDXX+MQ9WY
jEOQsoxDjMyMQ6LljEM8/4xD1RiNQ28yjUMJTI1Dw2WNQzx/jUPVmI1Db7KNQynMjUOi5Y1D
PP+NQ9UYjkNvMo5DKUyOQ8NljkOef45D1ZiOQ2+yjkMJzI5DouWOQ33/jkPVGI9DbzKPQwlM
j0PDZY9DXX+PQ9WYj0Nvso9DCcyPQ6Llj0M8/49D1RiQQ28ykEMJTJBDomWQQzx/kEP2mJBD
b7KQQynMkEPD5ZBD</AssayXData><AssayYData Points="300">GeeDvTAQjr1cg469ty6OvUltjb1fwY69ZviJvce8hL0v9Iu9MyOQvXOUhL1pf4K9q9SJvdSu
hL3RkoS9W8yEvcBsir0oZIe9Z/9+veQTgr09bIm9BpCKvQr+i70FPYm9XimNvYNker1t2Yq9
U8OGvZAQhb2scn29JjN+vRx2fr1cc4m9aDeLvRI8dr2T64K9NvuDvTfFg739N4S9Gfp7vdHg
fb2WVIe9WIJ9vbC7hb0GWnC979h6vfNwi71CyXu99L+AvXzCgr2Ah329NpmCvcdzib0TyYK9
56d2vVEZgb1zQYG9w3aBvUlNer0S04S9QeOAvfSFgL2O2IG9lKKHvYxegL1zx3a9wDl8vRft
gr18HH29L9uAva9FfL0hmoW9mUeCvY5Bgb3TWIG9ewlzvcdRgb3yU4W9kzJjvS1CaL2BiYG9
5dyGvXn8gL0WB3G98J11vVUNb70VnXS9ynRmvbpqcL3tWm69ALpxvahhcb3jane95zd6vbfu
b725xHu9ZCl0vX/2d73ZcHa9uTZ0vX91ar0i3nW9xLCDvaMCc73BfHW9hFF8vTXfdb2vcW+9
Y/dtvXfjer0KyHS9DStxvV+mdb3kIWW93+RfvUDDaL3n5ny9A0Bjvat1bb0djWy9G8l3vTnE
b70BMWq9ujJzvSHxZr1IOl699fZ2vcqscb2iiGy9ZBRrvY2eZb3J/VG9SxVyvRbNdr1I3mi9
AnZtvSctbb3dcm29ewppvWtOXL31UGq9i5dnvViPfb0qEGG96WZuvTajV73mhFy9EcNYvdnn
bb1QGGG9935cvS7za73So1u9EnJyvcvva70evF29YD1qvcWmVr2H6GO9NXlhvZCDYr2/emq9
YfVhvXhQab3ulVq9n2VevUFVX714xVq9QIhpvSQnUL11dna9YFxRvTsUYL1d0le9431lva4p
V73ENWa9OvpovUNDYr05/mm9k7lZvUkXXb21Clq9+ntrvcxjRr0dlmK90sdgvXdbW71e8Fu9
KHVdvRwGZ70jWk+9wdhTveqcWr1QmVa9X49ZvVHyWb0nPVi9mpxjvejhWL0t11y9i5ZGvViw
Ub1Et0+9c9FVvQAdTL1hj2K9MxBpvVuqWr0fV1e9zHtUveeDWr2RkVO9d2RYvao9Ur000U29
tmBUvaOoSr0dfky9dmFPvcDcVL2Nxlu9LFFOvbswSr0DM1a9GyFMvczKRr0YD0y9k3hUvRdq
Z73Dt129eexgvRMXUb1AU1G9ET9JvUGIXL38MU695uJSvVUPQb2UEU69gSNJvaFjWr1OrUO9
TFxCvS2bWL1UykC95DNZvYhrUL1KMVG93uM3vSFuRL0rEkC9jkdRvfCOVr15q0K9YU5TvQ0y
XL1pB0q9HlRFvcIpTL39WUC93S5BvWjIOb25XUS9KhZFvRZBR717S0u9aco7veplS73vyj69
IWxKvQiZRL3Sk069IkRVvXm5Ob0lWEq9BqNJveSCQb3UFDK9NUdCvSRlQr1OJj699mVEvapZ
Rr3kUUC9ams5vb3oNr0htT29tpNZvaxtOr1OT069w041vQrgR73K8jy9OK03vXXkMr2r5j29
XlRCvWrTP73+YD+9</AssayYData></Step><Step><CommonData><SampleLocation>8</SampleLocation><SampleID>BG505.W6.C2 gp120</SampleID><SampleGroup></SampleGroup><SampleInfo></SampleInfo><SampleRow>F</SampleRow><SamplePlate>1</SamplePlate><WellType>KSAMPLE</WellType><Concentration>-1</Concentration><ConcentrationUnits>µg/ml</ConcentrationUnits><MolarConcentration>62.5</MolarConcentration><MolarConcUnits>nM</MolarConcUnits><MolecularWeight>-1</MolecularWeight><Temperature>25</Temperature><StartTime>4069892</StartTime><AssayTime>180</AssayTime></CommonData><FlowRate>600</FlowRate><StepType>ASSOC</StepType><StepName>Association</StepName><StepStatus>OK</StepStatus><ActualTime>179.999</ActualTime><CycleTime>0.2</CycleTime><AssayXData Points="900">XP+QQ9UYkUOPMpFDCEyRQ8JlkUM7f5FD1ZiRQ4+ykUMpzJFDwuWRQzv/kUP2GJJDbjKSQylM
kkOiZZJDXH+SQ9WYkkNuspJDCMySQ6LlkkM7/5JD9hiTQ24yk0MpTJNDomWTQzt/k0P2mJND
brKTQwjMk0Oi5ZNDO/+TQ/YYlENuMpRDCEyUQ6JllEM7f5RD1ZiUQ4+ylEMIzJRDouWUQ1z/
lEPVGJVDbjKVQwhMlUPCZZVDO3+VQ9WYlUNuspVDCMyVQ4fmlUM7/5VD1RiWQ24ylkMITJZD
omWWQzt/lkP2mJZDj7KWQwjMlkOi5ZZDO/+WQ/YYl0NuMpdDCEyXQ8Jll0M7f5dD1ZiXQ26y
l0MIzJdDouWXQ1z/l0PVGJhDbjKYQwhMmEOiZZhDO3+YQ9WYmENusphDKcyYQ6LlmEM7/5hD
1RiZQ24ymUMITJlDomWZQzt/mUP2mJlDbrKZQwjMmUOi5ZlDXP+ZQ9UYmkNuMppDCEyaQ6Jl
mkNcf5pD9piaQ26ymkMIzJpDwuWaQzv/mkPVGJtDjzKbQwhMm0OiZZtDO3+bQ9WYm0NusptD
KcybQ6Llm0M7/5tD9hicQ24ynEMITJxDomWcQzt/nEPVmJxDbrKcQwjMnEPC5ZxDO/+cQ9UY
nUNuMp1DCEydQ8JlnUNcf51D1ZidQ26ynUMIzJ1DwuWdQzv/nUPVGJ5DbjKeQwhMnkOiZZ5D
O3+eQ9WYnkOPsp5DKcyeQ6LlnkM7/55D1RifQ48yn0MITJ9DomWfQzt/n0PVmJ9DbrKfQwjM
n0Oi5Z9DO/+fQ/YYoENuMqBDCEygQ6JloENcf6BD1ZigQ4+yoEPNzKBDouWgQ1z/oEPVGKFD
bjKhQwhMoUOiZaFDO3+hQ9WYoUNusqFDCMyhQ8LloUM7/6FD9hiiQ24yokMITKJDwmWiQ1x/
okPVmKJDbrKiQwjMokPC5aJDO/+iQ9UYo0NuMqNDCEyjQ6Jlo0N9f6ND1ZijQ26yo0MIzKND
wuWjQ1z/o0P2GKRDjzKkQ2JQpEPCZaRDXH+kQ9WYpENusqRDCMykQ6LlpENc/6RD1RilQ/Iy
pUMpTKVDwmWlQzt/pUPVmKVDj7KlQwjMpUPC5aVDO/+lQ/YYpkOPMqZDKUymQ6JlpkNcf6ZD
9pimQ4+ypkMpzKZDBOamQ1z/pkMWGadDjzKnQylMp0PCZadDXH+nQ/aYp0OPsqdDKcynQ8Ll
p0Nc/6dD9hioQ48yqEMpTKhDwmWoQ1x/qEP2mKhDj7KoQynMqEPC5ahDXP+oQykcqUOPMqlD
KUypQ8JlqUNcf6lD9pipQ4+yqUMpzKlDwuWpQ1z/qUP2GKpDjzKqQylMqkPCZapDXH+qQ/aY
qkOPsqpDKcyqQ8LlqkNc/6pD9hirQ48yq0MpTKtDwmWrQ1x/q0P2mKtDj7KrQynMq0PC5atD
XP+rQ/YYrEOPMqxDKUysQ8JlrENcf6xD9pisQ4+yrEMpzKxDwuWsQ1z/rEP2GK1DjzKtQylM
rUPjZa1DXH+tQ/aYrUOPsq1DKcytQ8LlrUNc/61D9hiuQ48yrkMpTK5DwmWuQ1x/rkP2mK5D
j7KuQynMrkPC5a5DXP+uQ/YYr0OPMq9D2U6vQ8Jlr0Ncf69D9pivQ4+yr0MpzK9DwuWvQ1z/
r0P2GLBDjzKwQylMsEPCZbBDXH+wQ/aYsEOPsrBDKcywQ8LlsENc/7BD1RixQ48ysUMpTLFD
wmWxQ1x/sUP2mLFDj7KxQynMsUPC5bFDXP+xQ/YYskOPMrJDKUyyQ8JlskNcf7JD9piyQ4+y
skMpzLJDouWyQ1z/skP2GLNDjzKzQylMs0MrZ7NDXH+zQ/aYs0OPsrNDKcyzQ8Lls0Nc/7ND
1Ri0Q24ytEMpTLRDwmW0Q1x/tEP2mLRDj7K0QynMtEPC5bRDXP+0Q9UYtUOPMrVDCEy1Q8Jl
tUNcf7VD9pi1Q26ytUMIzLVDwuW1Q1z/tUP2GLZDjzK2QwhMtkPCZbZDXH+2Q9WYtkNusrZD
Kcy2Q8LltkNc/7ZD9hi3Q48yt0MpTLdDwmW3Q1x/t0P2mLdDbrK3QynMt0PC5bdDO/+3Q/YY
uEOPMrhDCEy4Q6JluENcf7hD9pi4Q4+yuEMpzLhDwuW4Q1z/uEPVGLlDjzK5Q5hOuUPCZblD
XH+5Q/aYuUOPsrlDKcy5Q8LluUNc/7lD1Ri6Q48yukMpTLpDwmW6Q1x/ukPVmLpDj7K6QynM
ukPC5bpDO/+6Q9UYu0OPMrtDKUy7Q8Jlu0Ncf7tD9pi7Q4+yu0MpzLtDwuW7Q1z/u0P2GLxD
jzK8QylMvEPCZbxDXH+8Q9WYvEOPsrxDKcy8Q8LlvENc/7xD9hi9Q48yvUMpTL1DwmW9Q1x/
vUPVmL1Dj7K9QynMvUPC5b1DXP+9Q9UYvkOPMr5DKUy+Q6JlvkM7f75D9pi+Q4+yvkMIzL5D
wuW+Q1z/vkPVGL9DbjK/QwhMv0OiZb9DXH+/Q/aYv0OPsr9DCMy/Q8Llv0Nc/79D9hjAQ48y
wEMITMBDwmXAQ1x/wEP2mMBDj7LAQynMwEPC5cBDXP/AQ/YYwUOPMsFDCEzBQ8JlwUNcf8FD
1ZjBQ26ywUMpzMFDwuXBQ1z/wUPVGMJDjzLCQylMwkOiZcJDXH/CQ/aYwkOPssJDKczCQ8Ll
wkNc/8JD9hjDQ48yw0M1TsNDwmXDQ1x/w0PVmMNDj7LDQwjMw0PC5cNDXP/DQ/YYxEOPMsRD
KUzEQ8JlxENcf8RD1ZjEQ4+yxEMIzMRDwuXEQ1z/xEO6GcVDbjLFQwhMxUPCZcVDXH/FQ/aY
xUOPssVDKczFQ8LlxUNc/8VD1RjGQ48yxkMITMZDwmXGQzt/xkPVmMZDj7LGQynMxkPC5cZD
O//GQ/YYx0OPMsdDKUzHQ8Jlx0M7f8dD9pjHQ26yx0MIzMdDwuXHQ1z/x0PVGMhDjzLIQylM
yEOiZchDXH/IQ9WYyEOPsshDKczIQ8LlyENc/8hD1RjJQ48yyUMITMlDwmXJQ1x/yUPVmMlD
brLJQwjMyUPj5clDXP/JQ9UYykOPMspDCEzKQ8JlykNcf8pD9pjKQ4+yykMpzMpDouXKQ1z/
ykPVGMtDjzLLQylMy0PCZctDXH/LQ/aYy0OPsstDCMzLQ6Lly0M7/8tD9hjMQ48yzEMITMxD
omXMQ1x/zEPVmMxDbrLMQwjMzEPC5cxDXP/MQ9UYzUOPMs1D30/NQ8JlzUM7f81D1ZjNQ26y
zUMpzM1DwuXNQ1z/zUPVGM5DjzLOQylMzkPCZc5DXH/OQ/aYzkOPss5DCMzOQ6LlzkNc/85D
9hjPQ24yz0MpTM9DwmXPQ1x/z0P2mM9DbrLPQwjMz0Oi5c9DXP/PQ9UY0EOPMtBDKUzQQ8Jl
0ENcf9BD9pjQQ4+y0EMpzNBDouXQQ1z/0EPVGNFDbjLRQylM0UPCZdFDXH/RQ9WY0UNustFD
CMzRQ8Ll0UM7/9FD9hjSQ24y0kMpTNJDwmXSQzt/0kP2mNJDj7LSQynM0kOi5dJDXP/SQ9UY
00OPMtNDKUzTQ6Jl00M7f9ND9pjTQ26y00MIzNNDouXTQ1z/00P2GNRDbjLUQwhM1EPCZdRD
O3/UQ9WY1ENustRDCMzUQ8Ll1EM7/9RD1RjVQ48y1UMpTNVDomXVQzt/1UP2mNVDj7LVQynM
1UPC5dVDO//VQ/YY1kOPMtZDKUzWQ8Jl1kNcf9ZD1ZjWQ26y1kMIzNZDwuXWQ1z/1kPVGNdD
jzLXQwhM10PCZddDO3/XQ9WY10OPstdDCMzXQ8Ll10M7/9dD1RjYQ48y2EMpTNhDwmXYQzt/
2EPVmNhDj7LYQynM2EOi5dhDO//YQ/YY2UOPMtlDKUzZQ6Jl2UM7f9lD9pjZQ26y2UMpzNlD
ouXZQzv/2UPVGNpDbjLaQwhM2kPCZdpDXH/aQ9WY2kOPstpDCMzaQ6Ll2kM7/9pD9hjbQ48y
20MITNtDomXbQzt/20PVmNtDbrLbQynM20Oi5dtDO//bQ/YY3EOPMtxDCEzcQ6Jl3EM7f9xD
1ZjcQ26y3EMIzNxDouXcQzv/3EPbGd1DjzLdQylM3UOiZd1DO3/dQ9WY3UOPst1DKczdQ6Ll
3UNc/91D9hjeQ24y3kMITN5DomXeQ1x/3kPVmN5DbrLeQynM3kOi5d5DO//eQ9UY30NuMt9D
CEzfQ6Jl30M7f99D1ZjfQ26y30MIzN9DouXfQzv/30P2GOBDbjLgQwhM4EPCZeBDO3/gQ9WY
4ENusuBDKczgQ6Ll4ENc/+BD1RjhQ48y4UMITOFDomXhQzt/4UPVmOFDbrLhQwjM4UO66eFD
O//hQ9UY4kNuMuJDKUziQ6Jl4kNcf+JD1ZjiQ26y4kMpzOJDouXiQzv/4kPVGONDbjLjQwhM
40PCZeNDO3/jQ/aY40NusuNDKczjQ6Ll40M7/+ND9hjkQ24y5EMITORDomXkQzt/5EPVmORD
j7LkQwjM5EOi5eRDXP/kQ9UY5UOPMuVDKUzlQ6Jl5UM7f+VD9pjlQ26y5UMpzOVDouXlQzv/
5UPVGOZDbjLmQwhM5kOiZeZDXH/mQ9WY5kOPsuZDKczmQ8Ll5kM7/+ZD9hjnQ24y50MpTOdD
wmXnQzt/50PVmOdDbrLnQwjM50Oi5edDXP/nQ9UY6EOPMuhDCEzoQ6Jl6EM7f+hD9pjoQ4+y
6EMIzOhDouXoQ1z/6EP2GOlDjzLpQwhM6UOiZelDO3/pQ9WY6UNusulDCMzpQ6Ll6UM7/+lD
1RjqQ24y6kMpTOpDomXqQzt/6kPVmOpDj7LqQwjM6kOi5epD</AssayXData><AssayYData Points="900">v35UvXfUVL0EvX+9FTGJvaPZk724fqC9r1KsvYEKsb0RA7e9QKm5vfg+x73OL829TGjKvR3P
zb0Q5NC99jvVvdhi4r154da9rj7ZvYQi3r2CSta9sOvfvZaO4L1WeuG9Pu7gvTCY3r2R7du9
RKLjvWIN2b0Byt+9VvLZvS0n5L3C1d69hOjjvcfj4b3Ztdy9na3eveC74L01WOC9e3LgvQQ8
4r0ZO+G9oOHUvRVz4r1Kste9davcvSnf3L3MS9+9XoHXvZJ43r31rNC9OkfYvUbP3b02U9m9
gL7avVw/1r1nat292ubTvQDJ173YU9m9VPzcvVca373Jyta96tLPvUVn270ufdq9W+bWvZ50
0b3X6ty9zm/VvVr2z73y09O9vqHUvaYizb3E+Mu9wgHSvSck1L3XAsS9LpzSvQ1/0b3fLsy9
tzvMvSWby71o1c69+nnOvYVtxb1MedS9AGXLvQnUxr2L48y9uDbMvZ7Yw71IPs694E7OvTmQ
y70pcsi995XQvcShv70TgMq94q3GvTS4yL3hmsS9JeTDvTqDxb236ce9ODXFvcBnzb3eu8i9
5KXAvb0CxL01oMe9FjjFva8yyb19WcK9lUvBveh0xb37OsO9Nl7DvbPkxb0O/8K9apzAvcJZ
yL3S7MS9ZQzDvW+ktr0OMci9trLAvRQ4wr12KL698b69vRUsvr3Pkr693mnCvVgZxb0RQMC9
QLa/vVzMub0L7MO9qeS8vQKqwb3hI8O9RBC5veIMtb3it7y9OEy7vfajuL1H0rG9grOzvbai
wr0737u9cnm7vSSjtb05y7m9+Km+vanwub27NLS974C9vabou73Kz7y9ewK1vcq7s71lKrq9
uB6zvU/st71XerK9DDK7vV7wvL2JXrK91ZG8vdRYvL1pWLy9dMq4vQU8ub16hrO9HeGxvZu9
ur303rS9Kv63vRREub3bOri927OzvV3itb1HEbq9XfysvSR2tL2i+ri9KDq3vU6PrL2Mfbq9
jta2vTkUtr3VEq29Z7yyvQOjq71aP7W9P0avve06tr0zMLO9QRW8vXTBqr00sra9CmO2vRar
qb1Z2rG9wWyrvcRktL2VDam9NEauvc7+t73Nbqi9L3eqvVFJoL0cY6u96l+lvV/vsb03w6m9
tVOpvUFUrr1v66K9i6msvYGAqr0Xna29GCesvYMWrr2+zq29H+efvYWVrL2tP6y9iSWvvaom
qL3BxKi92YGnvY5tpr3k27C9zJuivT3Bqr0S/Km99ZyovTZvr71ETae9HlGova+vqb3Qe6a9
q7WnvdoEp71O7py9OF6mvbHSob1oS5+9QQuovcszpb13tpu9mKSivSZ3or3XoqW9/ouovWjk
ob20iJ699OetveKxn72YJp+9gMycvSm+rb3kRaG9kkCivcUDm734Qp29TvWkvdYyoL2Sb6G9
CCuevYm9or1gXKm9dxShvSP7p7238KG9WbOjvZ7Xn70uZ6K9rZuhvXIgob0mDZ29wVGcvY4J
l72sH5u9Ir+bvQY9p73Ls5m9YWegvcEopL1/CZ291lyjvcHso70IB5m9ZtqhvcTRlL0eoJ29
c1akvW7/m71vCZ+91vqYvS/Mo73/wZ29PeGcvb5inr1RFZy9USCevfzbmL3krKS9FQOZvSTb
mL0PAZq99ZmgvaSznL12jZ69aZaWvd1qob1D+Ze9RmyivSTpl71+oZS98VWavUkolr2qiZm9
m9SXvYdtmb3KYqC9vPiTvaPknL3gC5G9QgWUvavDj70woJ+9+MabvQeBlb05y5C9ytGbvdpO
nL1NkJu9Sq2UvTqEn72Rj5W945iXvYTelb2ceo29rJqTvbCmlL05AJK9rS+QvSdtmL2DoJ+9
NkSWvch6kL2U+Ze9hYaVvSKfk73qRpm95Z+Zvaq5jr2wjIy9NTiNvXMmk731xIy9Jl6SvSkl
jL3XuZC9TXqSvZVElb2jSo69XTSUvTTjh70rg4+9BtOXvfBXk70w9oW9jFuQvT8AjL2cRIq9
oQuQvVqwi72PapW9UsSPvZzTi73LgIe9Ou6NvZG5j71R9Yy9JI2MvY+tj72xdZS9HMqOvda3
i70wXo29NP2LvTsgib2g7JG9dKWLvXp/jL0RCo+9xhiSvY+Vh73JDom9FEaLvUcKi73eNo29
glGMvdqqj70Hb4q9s5qJvfmJjb0nfo69GMqNvZLvjr0gKI+9Q7SMvVmJhL1elYq9vb+NvVCa
hb0PcYS9agqQva0Klr02rYG9svyBvVGai70w1oe9Og+FvaFPhb1MQIa9zYOGvZ6Dhr28hIi9
EgiLvQu+iL270Yi9xcl3vWz0gL2ePoK9SNaEvYqQgL08SY+9ZNmCvXZCi71QyIe9WSuEvSxY
g70hZ4y9Q5N+vV3Ygr0DQ4K9r5t5vc6Qg73VYoa9vV+GvfnpfL1tIoq94Lx2vUiLib1DB3q9
T9J6vZdUib1uOoq9vdGEvSjhgL1ihoi9EpiJvUrmf70Qj4S9BxmEvcWChb14hnW9YeWHvbY0
g737SIC9SGeGvWM6ir30K3291GaCvXm5hr3KZ4C9XEuBvVwHeL1nTH+9aSF5vdpzhL1vTHq9
FDt2vcoUhb3EpX69hBp5vcMUbr0ynIS9Fph0vZfDeb2bkH29+9+AvXsycr1emne9qk94vb0r
gb2pBoG9RgV6vaf0dr1ten69gWR5vUT2cb3wkoS9BBR+vcq+bb2ytn69OPRwvY1ze73ka4S9
yGiBvS7Xfr3w4Xq9FaRxvaDsfL35J3m9vL54vQ+Wcr19UWy9SP96vVlHab1/qoC9Qlp3vY0f
cr2g7HO9ERRvvc0/gb29ZnG9QBJ0vVkze733v2u9pxl9vVjtZr1brWS91ld4vUb2Yr1+RnG9
NapuvYGNeL3rqmK9ncFtvZmPYL2Lw2i9oONnvUKqfb3QrXW9Dw6AvV37bL1Rfm+9FbVsvRAZ
cb2bMWK9O9livXLFaL1Y2mm92FVyvWZ9ab2O5mq9sPt1vb9wY73E1m+9/9levdWaar1CPXq9
oSJovfridr0f8nC9qSlzvfe0cb05H2m90h9dvXEfZ73AHla9vcNrvRM5aL2Orme9ViJgvcZr
Y73YEG69StNuvdNeZL36u3W983xwvdWlar1QbGm9FalqvQi8br2lkGK940plvfY4eb0aD1+9
G55jvTyAZL3UCGu9actcvX2EZb385WK9ueJUvXgCZr2ypXm9EzxjvZWya71D8XK9svNjvTH5
db2huWG95JhtvfEPWL2BTGO9xN1YvRtoVb1DAma9lTxhvV2CWr1G1VW9oblTvWCKWb3O4mC9
shRqvaVLUb1EhFm9roJivQ5FXb3pZ2W9gklqvRbpX71nZFK9Z1xevU7jYL1dJWe9vMZavQx+
W72c4V+9CzlpvccXXL00NW29UD1cvV2bX70TkWS9IP9KvRdVRb1JNlO99u1dvTiBWL36vFW9
ujxJvblRVr03k1m9Xq1gvYsOW70KClK9ptRWvSLnXL0bU2C9nqxUvRwMY70/DV29u1RPvZor
Tb1mEl+9UiVRvdVKV71QglK9kilMvRudQ71NSE+92lVNvbnlTr0H70G9pzZEvbnRa71mMFK9
z1BFveNQUb3Lili9Y1NPvcDUSL0Hf0S9BQhcvQycVL3TFFe96/c+vWGTTr2EAU29UeFavdtL
UL3CIky9/zRNvbX5Ub0h0lS9e8lKvUvST70xbz+9uv9HvdH1Wr2m1k69fypIvaIOSb1YlE29
jC5OvfesVb2Ve1i9QChBvQUgRL2HTkO9POxHvfk+VL26mVS91lE/vSMGO71HdUC9ZCRHvX7c
QL2Rglu9Y71LvQ67Rb2B3z+9Ilg+vY93R71kzjm9r1s8vfAjP73V3ju95gpKvWy2Qb3VTjS9
h29CvYDgMr1Nrza90EY8vRm/SL1VIja9rFRMvednR72A+zy9qwNLvRrPT71bkDi9KRxLvdMz
S70cKTi9WTtHveQ9Qr02Qz+9Ws03vZs0O72eez697+9FvSAPRb0LsjS9hfpNvRHUQL2aakK9
+GE4vV3GN70zzze9re1DvZ9QQb3gp1K9YlQyvZ75Qr1d9Ei9XyU5vTaKQr10YTO9McY2vamP
SL1DNSy9YGQ4vXz7Mb0YgDC949QbvRHxKb3rIDy92244vW0uP72ZAzi9HqQpvaIgO70B5Ta9
/y84vY3aQL2+BCS9XAU3veOGLb2xNDS9n3IuvSnOIr2SvT29esw3vf09Rb3aZTa9sNdFvftS
Nb2mI0C9nHI9vSgoL71LdCe964Y2vX/ZQ71oqza9IGpFvS06Nr1fRDe9lxQtvR2oOr3pbje9
yR0lvTVYOL27ikW9UjYqvR9qQb3oVTq9SLEzveGtOb2y8ia97XQnvTF5Ob13RjS9MGMyveTc
NL2eWDu9kiIkvSJMKr1T4zO9w1YtvVZgNL2b2Cm9E00uvRulKr3ouCS9AUIdvfF3M70fth+9
amkmvSBgK71NWTq9vIIwvc6DIL2Tri+9org2vcBgIb3CCDC9+PQ1vejUMb3ECiy9mkAlvZem
J73rZjG9wAE3vdsVJr089SS9Gho3vZlLI733ti+9mZErvYlaPL3wjjK9qzkZvc97Jr0P6CO9
WwI3vfikF730FR69/kQnvQO9JL2aZSS93acsvcDTHb3OOCu9cLgfvW85Gb0aBDG9gp8rvc1V
Lb3IETK9FkQkvaJrN70YcBa9DuwmvdXlFb1zgS+9KOYtva20Kr0D9h29fNoavX4FLb3Fzxi9
62AQvWKSKr2w8Dy9edMavYn3Ob04VSG9KxAvvbKDFr1Ioiq9</AssayYData></Step><Step><CommonData><SampleLocation>1</SampleLocation><SampleID></SampleID><SampleGroup></SampleGroup><SampleInfo></SampleInfo><SampleRow>F</SampleRow><SamplePlate>1</SamplePlate><WellType>BUFFER</WellType><Concentration>-1</Concentration><ConcentrationUnits>µg/ml</ConcentrationUnits><MolarConcentration>-1</MolarConcentration><MolarConcUnits>nM</MolarConcUnits><MolecularWeight>-1</MolecularWeight><Temperature>25</Temperature><StartTime>4257906</StartTime><AssayTime>180</AssayTime></CommonData><FlowRate>600</FlowRate><StepType>DISASSOC</StepType><StepName>Dissociation</StepName><StepStatus>OK</StepStatus><ActualTime>180</ActualTime><CycleTime>0.2</CycleTime><AssayXData Points="900">PP/qQ9YY60NvMutDCUzrQ6Jl60M8f+tD1pjrQ2+y60MJzOtDouXrQzz/60PWGOxDTjLsQwlM
7EOiZexDG3/sQ9aY7ENvsuxDCczsQ6Ll7EMb/+xD1hjtQ04y7UMJTO1DgmXtQzx/7UPWmO1D
b7LtQwnM7UOC5e1DG//tQ9YY7kNvMu5DCUzuQ6Jl7kM8f+5D1pjuQ2+y7kPoy+5DouXuQzz/
7kPWGO9DTjLvQwlM70OiZe9DPH/vQ9aY70Nvsu9DCczvQ6Ll70M8/+9D1hjwQ28y8EMJTPBD
omXwQzx/8EPWmPBDTrLwQ+jL8EOi5fBDPP/wQ9YY8UNvMvFDCUzxQ6Jl8UMbf/FDtZjxQ06y
8UMJzPFDouXxQzz/8UPWGPJDbzLyQwlM8kOiZfJDG3/yQ9aY8kNvsvJDCczyQ6Ll8kMb//JD
tRjzQ28y80MJTPNDgmXzQzx/80PWmPNDTrLzQwnM80Oi5fNDG//zQ7UY9ENOMvRDCUz0Q6Jl
9EM8f/RDtZj0Q2+y9EMJzPRDouX0Qxv/9EPWGPVDbzL1Q+hL9UOCZfVDG3/1Q7WY9UNvsvVD
6Mv1Q6Ll9UM8//VD1hj2Q28y9kMJTPZDgmX2Qzx/9kPWmPZDb7L2Q+jL9kOC5fZDPP/2Q9YY
90NvMvdDCUz3Q6Jl90M8f/dDtZj3Q2+y90Poy/dDouX3Qxv/90PWGPhDbzL4QwlM+EOiZfhD
PH/4Q7WY+ENvsvhDCcz4Q4Ll+EM8//hDtRj5Q04y+UPoS/lDomX5Qzx/+UPWmPlDb7L5QwnM
+UOi5flDPP/5Q9YY+kNvMvpDCUz6Q6Jl+kMbf/pDtZj6Q06y+kMJzPpDouX6Qxv/+kPWGPtD
TjL7QwlM+0OCZftDG3/7Q9aY+0NvsvtD6Mv7Q6Ll+0Mb//tDtRj8Q28y/EMJTPxDgmX8Qxt/
/EPWmPxDkLL8Q+jL/EOC5fxDPP/8Q9YY/UNvMv1DCUz9Q4Jl/UM8f/1DtZj9Q2+y/UMJzP1D
ouX9Qzz//UPWGP5DbzL+Q+hL/kOiZf5DG3/+Q7WY/kNvsv5D6Mv+Q6Ll/kMb//5DtRj/Q04y
/0PoS/9DomX/Qxt//0O1mP9Db7L/Q+jL/0OC5f9DPP//Q1oMAEQ4GQBEBCYARNEyAESOPwBE
a0wARDhZAET0ZQBE0XIARJ5/AERrjABEOJkARASmAETRsgBEjr8ARFrMAEQ42QBEBOYARNHy
AESe/wBEawwBRDgZAUQEJgFEwTIBRI4/AURaTAFEOFkBRPRlAUTRcgFEjn8BRGuMAUQ4mQFE
9KUBRNGyAUSOvwFEa8wBRDjZAUT05QFEwfIBRJ7/AURrDAJEJxkCRPQlAkTRMgJEDUICRFpM
AkQ4WQJEBGYCRMFyAkSefwJEWowCRCeZAkT0pQJE0bICRJ6/AkRrzAJEONkCRATmAkTR8gJE
jv8CRGsMA0QnGQNEBCYDRNEyA0SePwNEWkwDRDhZA0T0ZQNEwXIDRJ5/A0RajANEOJkDRASm
A0TBsgNEnr8DRFrMA0Q42QNEBOYDRNHyA0SO/wNEWgwERDgZBEQEJgRE0TIERI4/BERrTARE
J1kERARmBETBcgREnn8ERFqMBEQ4mQREBKYERNGyBESevwREa8wERDjZBEQE5gREwfIERJ7/
BERaDAVEOBkFRAQmBUTBMgVEjj8FRGtMBUQnWQVE9GUFRMFyBUSOfwVEWowFRCeZBUT0pQVE
wbIFRJ6/BURrzAVEONkFRPTlBUTR8gVEjv8FRFoMBkQ4GQZE9CUGRNEyBkSePwZEa0wGRDhZ
BkT0ZQZE0XIGRI5/BkRrjAZEOJkGRASmBkTBsgZEjr8GRGDNBkQn2QZEBOYGRMHyBkSO/wZE
awwHRCcZB0T0JQdEwTIHRJ4/B0RrTAdEOFkHRPRlB0TBcgdEnn8HRFqMB0QnmQdEBKYHRNGy
B0SevwdEa8wHRCfZB0T05QdEwfIHRI7/B0RaDAhEJxkIRAQmCEQjMwhEnj8IRFpMCEQnWQhE
9GUIRMFyCESOfwhEa4wIRCeZCEQEpghE0bIIRI6/CERrzAhEJ9kIRPTlCETR8ghEjv8IRGsM
CUQ4GQlE9CUJRMEyCUSOPwlEWkwJRCdZCUQEZglEwXIJRI5/CURajAlEJ5kJRPSlCUTRsglE
jr8JRFrMCUQn2QlE9OUJRMHyCUSe/wlEWgwKRDgZCkT0JQpEwTIKRI4/CkRaTApEOFkKRPRl
CkTBcgpEjn8KRGuMCkQnmQpE9KUKRMGyCkSOvwpEWswKRCfZCkQE5gpE0fIKRJ7/CkRaDAtE
JxkLRPQlC0TBMgtEjj8LRFpMC0Q4WQtEBGYLRNFyC0SOfwtEWowLRCeZC0T0pQtEwbILRI6/
C0RazAtEONkLRPTlC0TR8gtEjv8LRGsMDEQnGQxEBCYMRNEyDESOPwxEWkwMRCdZDET0ZQxE
0XIMRI5/DERrjAxEJ5kMRPSlDETBsgxEnr8MRFrMDEQn2QxE9OUMRMHyDESO/wxEawwNRDgZ
DUT0JQ1E0TINRJ4/DURaTA1EJ1kNRARmDUTBcg1Ejn8NRFqMDUQnmQ1E9KUNRNGyDUT2wA1E
WswNRCfZDUT05Q1EwfINRI7/DURaDA5EJxkORAQmDkTRMg5Ejj8ORFpMDkROWg5E9GUORMFy
DkSOfw5EWowORCeZDkT0pQ5E0bIORI6/DkRazA5EJ9kORPTlDkTB8g5Ejv8ORGsMD0QnGQ9E
9CUPRNEyD0SOPw9EWkwPRCdZD0T0ZQ9EwXIPRI5/D0RajA9EJ5kPRPSlD0TBsg9Ejr8PRFrM
D0Qn2Q9EBOYPRMHyD0SO/w9EWgwQRCcZEET0JRBEwTIQRI4/EERaTBBEJ1kQRARmEETBchBE
jn8QRFqMEEQ4mRBE9KUQRNGyEESOvxBEa8wQRCfZEET05RBEwfIQRI7/EERaDBFEJxkRRPQl
EUTBMhFEjj8RRFpMEUQnWRFEJWYRRMFyEUSOfxFEWowRRCeZEUT0pRFEwbIRRI6/EURazBFE
J9kRRATmEUTB8hFEjv8RRFoMEkQnGRJEBCYSRMEyEkSOPxJEWkwSRCdZEkQVZhJEwXISRI5/
EkRajBJEJ5kSRPSlEkTBshJEnr8SRFrMEkQn2RJE9OUSRNHyEkSe/xJEWgwTRCcZE0T0JRNE
wTITRJ4/E0RaTBNEJ1kTRPRlE0TRchNEjn8TRHuME0QnmRNE9KUTRMGyE0SOvxNEWswTRDjZ
E0T05RNE8vITRI7/E0RrDBREJxkURBUmFETBMhREjj8URGtMFEQnWRREBGYURMFyFESOfxRE
a4wURCeZFET0pRRE0bIURJ6/FERazBREJ9kURPTlFETR8hREnv8URGsMFUQnGRVEBCYVRNEy
FUSePxVEWkwVREhZFUQEZhVEwXIVRI5/FURajBVEJ5kVRASmFUTishVEjr8VRGvMFUQ42RVE
9OUVRMHyFUSe/xVEewwWRDgZFkQEJhZE0TIWRJ4/FkRrTBZEOFkWRARmFkTRchZEnn8WRHuM
FkQ4mRZEBKYWRNGyFkSevxZEa8wWREjZFkQE5hZE0fIWRJ7/FkRrDBdEOBkXRAQmF0TRMhdE
nj8XRGtMF0Q4WRdEBGYXRNFyF0SefxdEa4wXRDiZF0QEphdE0bIXRJ6/F0RrzBdEONkXRATm
F0TR8hdEnv8XRGsMGERYGRhEBCYYRNEyGESePxhEa0wYRDhZGEQEZhhE0XIYRJ5/GERrjBhE
OJkYRASmGETRshhEnr8YRGvMGEQ42RhEBOYYRNHyGESe/xhEawwZRDgZGUQEJhlE0TIZRJ4/
GURrTBlEOFkZRARmGUTRchlEnn8ZRGuMGUQ4mRlEBKYZRNGyGUSevxlEa8wZRDjZGUQE5hlE
0fIZRJ7/GURrDBpEOBkaRAQmGkTRMhpEnj8aRGtMGkQ4WRpEBGYaRNFyGkSefxpEa4waRCeZ
GkQEphpE0bIaRJ6/GkRazBpEONkaRATmGkTB8hpEnv8aRGsMG0Q4GRtEBCYbRMEyG0SePxtE
a0wbRDhZG0QEZhtE0XIbRJ5/G0RrjBtEOJkbRASmG0TRshtEnr8bRGvMG0Q42RtEBOYbRNHy
G0Se/xtEawwcRDgZHEQEJhxE0TIcRJ4/HERrTBxEOFkcRARmHETRchxEnn8cRGuMHEQ4mRxE
BKYcRNGyHESevxxEWswcRDjZHEQE5hxE0fIcRJ7/HERrDB1EOBkdRAQmHUTRMh1Enj8dRGtM
HUQ4WR1EBGYdRMFyHUSefx1Ea4wdRDiZHUQEph1E0bIdRJ6/HURrzB1EONkdRATmHUTR8h1E
nv8dRGsMHkQ4GR5EBCYeRNEyHkSePx5Ea0weRDhZHkQEZh5E0XIeRJ5/HkRajB5EOJkeRNqm
HkTRsh5Ejr8eRGvMHkQ42R5EBOYeRPLyHkSe/x5EawwfRFgZH0QEJh9E0TIfRI4/H0RrTB9E
J1kfRARmH0TRch9Ejn8fRGuMH0QnmR9EBKYfRNGyH0Sevx9Ea8wfRDjZH0QE5h9E0fIfRJ7/
H0RrDCBEOBkgRPQlIETRMiBEnj8gRFpMIEQ4WSBEBGYgRNFyIESefyBEWowgRDiZIET0pSBE
0bIgRJ6/IERrzCBEONkgRATmIETR8iBEnv8gRMkOIUQ4GSFEBCYhRNEyIUSePyFEWkwhRDhZ
IUT0ZSFEwXIhRJ5/IURrjCFEJ5khRASmIUTRsiFEnr8hRGvMIUQ42SFEBOYhRNHyIUSe/yFE
awwiRCcZIkQEJiJEwTIiRJ4/IkRrTCJEOFkiRARmIkTRciJE</AssayXData><AssayYData Points="900">ZUxyvYeVU70BmzG95kQLvZwnyLxq1o68R25AvBbZ7btb+Ka7pMC/u4Jv9jqBtOo7BPs2PCi3
Ejw1ogU8ejs9PP0LOjyZM2g8p4OGPJngUzznVog8kX5zPIdjjDxqqYs8Y7iOPEqMgDxBm488
dzSVPLXgkTwCOao8mkaKPFA5rzzy4KM8pIOVPBWvrTyl3WY8p7iRPFSJhjz8los8pHKIPIlw
jzzOLWo8TRBlPHepkjwpVok8syqOPExzQzwm5JI8q/mJPAD9dDy7c2c8FXVpPK57kzx/5II8
ue2IPNODbTwC5XM8U02tPNqkTjz41Yg8Y5CJPOsSUTzVCFI8fow6PD3gijxIkYw8jyN3PMrL
gzwq42k8MpeIPCwGOTzLz4k8HqJNPC3XUzxVLFQ8Y6JOPKnWazwN5Ic8vbdQPN2YQzxfh3Q8
meebPEvDXDy3f488UYVBPMmgfDy6tYY8n9dtPG9fdTwiVJM8KREwPPjKLDzNuWY8P5wyPCe2
aDwnviM8oP0lPF+CQTyifk48pQprPOyObzxPTEo8ZhpIPPSGgjzePWA8xetdPMelGDzwS3E8
A24MPEPhGzxq80k8U9coPHJxODx51mk8B4Y/PH15TDx0how8a1x2PPvCXzwb7w480jM/PNWk
YDx6JXI8P00yPJd4eDzLboA8Kp/IOyqMWDxmz3w8QqQ9PMtYZzyWtDU8+pgRPEcDPDzNJjc8
PA1NPMd9MjxZJSg83dtqPM5tQTw6dX08FQVhPHxuNjxiCVs8H41pPGFlajzyby88EZQiPEM/
bzxOTkQ8TPAZPOOVHTyaoT08GCQiPBoXYDyCmPw7cK5LPHWePzw0U1E8TukkPN/xYDyLvHM8
Hw55PF29QzwHqU880+dGPLOaZTxDpUw8elMgPORUUjz+tig8X4JWPEV5TzyuwTI8xkEsPMi0
KTzZFlk8Hp9PPEn/Ojy+Vjs8M1A3PNqNVzxoWhY89tmKPE3eYjyZSxE8Q3tiPCK0UzwpEf47
hLY2PEkBNzxC6XQ8tC5CPL2xUTymrkg8oy4hPIWV4DsDUDs8OGZTPOXOLjwZmQc8DLJWPEEP
RDzBfA48MOoyPKuaBjxKJ188k8lDPIiPADyWIlY8Tk45PLl8GzxWpUg8UPQPPHyM2TtYeSI8
Dgg9PPF07jvTCTs8PjwXPPn2DTwleR48USs3PKrHITy1f4E8F2FxPGqVMzzJykA8sV9GPNFq
bDw9FAc8y0AOPL/sgDy5zx481lQzPGCkPDxHtS88XTVDPHUkAzy/8ZQ72MJiPEpTTTyM8HE8
EZVzPKpoSTwvayk8un1UPJ2GSjw88ws8HmVXPAcn6TsRf/s760QKPAk20DslyF48q9zOO52x
VzwlNgg8LMRiPNGXXzx942I8oq0iPCwdZTzXeRk8od1uPNY7ODz40Es8oMvdO0fvfDyy9048
C1YVPL0XGzx3sys8ewxMPD42bTx2vRs8EnwDPNSdCjzdRDI8If8UPCerXjz0PDo81wV7PE9i
ODyHlkU85sY1PEPhPTxLaVA8gak3PBRKUDwQjH48eT9UPD2dvTv2+Pw7iQ9EPA5sNzwTdHU8
jQoqPBVTRzxSBMc7J9I1PGjFQTzL/VQ8gjk6PEmpUzx78QA8v58gPPRzRTxSIyE82wwbPMti
PTyiNGI8hyRtPC7x4Du67mE8CcsbPEStZzwrzEA8h7pwPMVrWDwIpQA8Oo5GPGQAaDyKAiM8
TjZBPI8MDjziPEg80kxoPN1fSjwMzQE8uRjrO2fLFDwyj1s8Ug8QPNUQRDz2DEs8SfN1PNOc
aDz6MzI8H7UAPIl4OzyJgzE8oa1TPK07cjywiXk8ZNNIPMKfYjyw2mk869VkPDElHjwt7EA8
vKBePFPW7TvOjmk8t8n8O8upXTyIkz88esxiPO2xSzx7M0o8VXU8PLLv/TsNnUM8D4pnPCDg
LzyHcj48gVhSPHVJaTxhN1M8kmdAPKGdEzyw0c47T6UgPM+6RDyMxjk8Kc0bPKDGETw1fDY8
lhtTPIGU+jtYQVo8DrZ+POV0fzzl4z08F9RKPKzwazwAQDE8AHRGPNiFSzyIek08zjY5PPip
FjwWGLM7oitSPPi4WTyTuDY8YkANPAqnTzwgBDI82pOFPPAGUjxOVFg87s1jPKTWZjwAB2E8
G25+PMHfGzxG8oA88IlnPN6PIDwqaUI8T5AwPIl5cTzBrIA87QVNPLrXOzxGI0E8Cmt9PMkX
WTx9Z1c8u5M/PG0UIjwzgy08VzRjPNDsZzywdfU7PP4tPKXXQzzDDWc8EVFuPE3/hDxOa2I8
0mZrPJDLZTz7Q3w8YIJpPMhkSzzsOUk8NwErPM1ffjx3FlM8SwxQPMD8jjweZ3A8blxMPHiY
Jjy434A8gsh0PIEjfTyQT4c8KnNHPFJbhzwMZkU8tez5O8z9HDzqIlE81QVOPPN4EDymOVY8
00hvPAelJDyjOYA8CmG8PKtcOzxyARQ84Xc3PJQMXTyMWlA8q2t7PPntdDwBPU08VMFOPCkG
jTzTY4U8cCKFPIzshzw5hGo8FeaJPOXaazw/xF88m7B9PAEKbzzAllI8q0tdPJdkSjzmPUw8
TeRZPH6VLDybGmg8+gprPItmWzw8siU8mc1OPKITHzyJrnc8bWFRPPLH+jsMbYU8DrVvPN/N
RTxpEV88bfOCPMNJJDzt4ok8KQ15PPDnMTzMrIk88aaKPMPMfzyicHU8elBLPAG1UTxA+2k8
in9ZPENSZzyodno8a3t5PJzhfTz5iI08jMl8PF/XejyYbko85pVHPNY1bDzGE4Q8h35rPO2d
mDzxIVE8O1NvPHUjWDwMWTE8vl1vPE5jaDw9tpY8uRiSPCRnZjw8cW483BRhPL0KaDwuP1Q8
rUAyPGwyWjwNWYg8tulBPHTIYjxGnIg8aEajPKkQkjxivDc8j32OPC91azy57Js8HQ51PJ4G
gDzGXUw850aHPAZInDzSW2U8USB7PN35jDwg84A8049YPIyWjTwuonA8kVlkPIeLOjwxI248
Tg95PPg8UjzgZGo8vDCAPEq9lTx9LXI81auKPEPtbTw3rYM8ReJqPHf+iTzoHFE82gtvPDos
cTzXn4o8yGmLPGPgiDwU2Wo8w6V1PHYZrjxconA8zvhKPMraaDyEYoM83bKTPJptdDz6nk48
fEyKPGodmTx1aW081ySZPGdhkDzQln085OlYPKUNiTwYZ0o8ynZiPHzeQTyOKZU8SYloPAEd
TTz8JhQ8YnuQPCLqijxygkU8IS6IPIUkRjxujF48xcdJPLm2MjxopZo8iFR7PB5liDwIXII8
uaB3PDgfYzzRRoI80oB+PLyRjjwp+0Y80CaLPKtLjzw2fok8/AU6PL9tRDwZoW88usl2PLtL
jzxEyoU8hsejPMN4gjwzHp48RYRoPKt7kjzoalo8w9B6PELUazxt8ac81HixPCohajzK9Fs8
3WeMPAFhjzzoi3A82HWLPNzKeDzVPHQ8C7l4PAxpeTxB1ak8NSGSPEqqajyrMkc8crOqPEP3
nDxPPIg8aod8PG86hDyimXo8qPBmPAdTcDy2EHM8qRV5PJsZZDyTC3o8R7hlPDR2RTybApk8
O3ZgPGsGjjxznZw8LvWDPIx0tjwL02A8heeHPMFhaDzCHJI8X8SYPMzkhzxfrXc8eCqIPC2o
oTwnBrg8YUGyPK1sjzziso48uS6zPDm/cDzpM5M8gERdPIaZljz16os8NliPPBUdgDzPc7M8
/OF4POQQhzyLVh88/ZxWPBHuYjwz4YM8BsV8PKOVjzzBzJM8mxmFPChHdjzjo408PW2RPLtD
hTxfHIA82oiXPPFakTw0ypU8oBl7PBurdjyYfK48Ar9fPKHnljzjhYQ8TIlmPFgyhTx8uqI8
gmyBPMSViTz/xaQ8y6idPDfbhzxTcZQ8eqGjPDFqoTzJQ4k8zsuKPJSlrjwL5Jc8i2ZkPIN0
ijy+24Y8bzObPEbhkzxlBXk8r5CoPPlpqDwJ4pY8vh6LPPU5kjyZwY08RgKSPBokfDy+YbA8
reaxPN5viDxk3608BXmjPPlviTwI8qk83TadPIpReDzYDZA8tOyOPAqBlDw97qQ8ZspOPBxT
pzyt/oY8A9eCPP/LkzxwLZk8jcGtPNKmoTyHZJE8CWqaPAewijwaEaE8nBmcPBNcxzxALXo8
2uiHPIO1XTzCu3Q86xuXPH2rpjyOO308XplDPN1rsjxIHbA8cNSrPF4riTzHuao8McGnPPCn
gTwdgYA8tmquPG/Eijy8qKc8I4CpPCvKqzxeiJs8N5aLPEg2jjx0DbA87Am4PMtgxDzuBKg8
PwqPPMrhkTwIWo48goWIPJ8SuDxJx5g8lXevPOf+ezyn2I88vOC0PM9UjzxA85c8Ae2ZPBi/
nDzo7Lk8GX+dPML4vjwK1o885KSkPA4fjDxyQak8EOexPPd9pDzyn6Y8P/yXPK0hgjyAk7E8
4eOuPBCIjjzQmZY8NUWNPEknjTxAwYE8BZyjPJyMlDzeUa88E/Z/PAlJqDxRdp48rIO3PBai
kzw+VKI8SDWqPOt1qjwCA7M8oBSkPFiErTxOUr88jtLMPF0ToTynE7I8u+68PNY0nzwHb4k8
vf6mPH9crzx8PI48AXScPKQkoTyiabU8v2jEPEEWnzzOLrk8y2irPB+LtzziA7483n6SPFhl
nTwTz8Y8hcTWPEekqzwF4LU8rtLIPBJTpjxPPL08GBS3PEUvszz3pq88Uu7JPC5PnTzcU7s8
WAexPBG+wDzzn9g8Kim2PGMtrDwSKJ48g0a4PM6Xpjyi4qc8</AssayYData></Step><Step><CommonData><SampleLocation>11</SampleLocation><SampleID></SampleID><SampleGroup></SampleGroup><SampleInfo></SampleInfo><SampleRow>F</SampleRow><SamplePlate>1</SamplePlate><WellType>REGENERATION</WellType><Concentration>-1</Concentration><ConcentrationUnits>µg/ml</ConcentrationUnits><MolarConcentration>-1</MolarConcentration><MolarConcUnits>nM</MolarConcUnits><MolecularWeight>-1</MolecularWeight><Temperature>25</Temperature><StartTime>4447124</StartTime><AssayTime>5</AssayTime></CommonData><FlowRate>1000</FlowRate><StepType>KREGENERATION</StepType><StepName>Regeneration</StepName><StepStatus>OK</StepStatus><ActualTime>4.99999</ActualTime><CycleTime>0.2</CycleTime><AssayXData Points="25">nn8iRGuMIkQnmSJEBKYiRNGyIkSevyJEWswiRCfZIkQE5iJE0fIiRJ7/IkRrDCNEOBkjRAQm
I0TRMiNEnj8jRFpMI0Q4WSNEBGYjRNFyI0SefyNEa4wjRDiZI0T0pSNE0bIjRA==</AssayXData><AssayYData Points="25">7hI1wPCdQcAKA0jAxlhNwOUiUMDWK1PAG29VwEDYV8CCdVnAw41bwJLWXMBNRV7Ao2lfwCv6
YMAO6GHAf29iwCm6Y8AyVGTACWplwP1FZsB6JGfAjJFnwOxMaMBi+GjAxB1pwA==</AssayYData></Step><Step><CommonData><SampleLocation>12</SampleLocation><SampleID></SampleID><SampleGroup></SampleGroup><SampleInfo></SampleInfo><SampleRow>F</SampleRow><SamplePlate>1</SamplePlate><WellType>NEUTRALIZATION</WellType><Concentration>-1</Concentration><ConcentrationUnits>µg/ml</ConcentrationUnits><MolarConcentration>-1</MolarConcentration><MolarConcUnits>nM</MolarConcUnits><MolecularWeight>-1</MolecularWeight><Temperature>25</Temperature><StartTime>4463217</StartTime><AssayTime>5</AssayTime></CommonData><FlowRate>1000</FlowRate><StepType>KREGENERATION</StepType><StepName>Regeneration</StepName><StepStatus>OK</StepStatus><ActualTime>4.99999</ActualTime><CycleTime>0.2</CycleTime><AssayXData Points="25">nr8jRGvMI0Q42SNEBOYjRNHyI0Se/yNEawwkRDgZJET0JSREwTIkRI4/JERrTCREJ1kkRARm
JETRciREjn8kRGuMJEQnmSRE9KUkRMGyJETgvyREWswkRDjZJEQE5iRE0fIkRA==</AssayXData><AssayYData Points="25">J5azvuzSsb77eqS+s1KZvpk/kL4qYoi+0k+CvoZ0d77gHG6+fK1nvghkXb6LvFi+eDxVvvLq
S77M2Ee+fElKvh/1Pr5SLEC+7vc2vsf9Nr6W3Tm+GTUwvjscKr4c3yq+Gvouvg==</AssayYData></Step><Step><CommonData><SampleLocation>11</SampleLocation><SampleID></SampleID><SampleGroup></SampleGroup><SampleInfo></SampleInfo><SampleRow>F</SampleRow><SamplePlate>1</SamplePlate><WellType>REGENERATION</WellType><Concentration>-1</Concentration><ConcentrationUnits>µg/ml</ConcentrationUnits><MolarConcentration>-1</MolarConcentration><MolarConcUnits>nM</MolarConcUnits><MolecularWeight>-1</MolecularWeight><Temperature>25</Temperature><StartTime>4479277</StartTime><AssayTime>5</AssayTime></CommonData><FlowRate>1000</FlowRate><StepType>KREGENERATION</StepType><StepName>Regeneration</StepName><StepStatus>OK</StepStatus><ActualTime>4.99901</ActualTime><CycleTime>0.2</CycleTime><AssayXData Points="25">nv8kRFoMJUQnGSVE9CUlRMEyJUSePyVEWkwlRCdZJUT0ZSVEwXIlRM9/JURajCVEJ5klRASm
JUTBsiVEnr8lRFrMJUQn2SVEBOYlRMHyJUSe/yVEWgwmRCcZJkT0JSZEwTImRA==</AssayXData><AssayYData Points="25">1U5MwBTgVsDjWlvAWL9dwJkUYMCu82HA/VdjwJKfZMCB8WXAwKxmwKd+Z8D3WWjArDJpwIPK
acC3JmrAXepqwNWEa8A+1GvApHtswE66bMBAHG3AkZdtwFwubsCQRm7A9W5uwA==</AssayYData></Step><Step><CommonData><SampleLocation>12</SampleLocation><SampleID></SampleID><SampleGroup></SampleGroup><SampleInfo></SampleInfo><SampleRow>F</SampleRow><SamplePlate>1</SamplePlate><WellType>NEUTRALIZATION</WellType><Concentration>-1</Concentration><ConcentrationUnits>µg/ml</ConcentrationUnits><MolarConcentration>-1</MolarConcentration><MolarConcUnits>nM</MolarConcUnits><MolecularWeight>-1</MolecularWeight><Temperature>25</Temperature><StartTime>4495378</StartTime><AssayTime>5</AssayTime></CommonData><FlowRate>1000</FlowRate><StepType>KREGENERATION</StepType><StepName>Regeneration</StepName><StepStatus>OK</StepStatus><ActualTime>4.99901</ActualTime><CycleTime>0.2</CycleTime><AssayXData Points="25">jj8mREpMJkQXWSZE5GUmRLFyJkR+fyZE3owmRBeZJkTkpSZEsbImRH6/JkRKzCZEF9kmROTl
JkSx8iZEjv8mREoMJ0QoGSdE5CUnRLEyJ0R+PydEW0wnRChZJ0TkZSdEsXInRA==</AssayXData><AssayYData Points="25">IuKpvnKpp76BkJu+ZeWPvmkMhb4ZXnu+HMlsvtn3Y772clm+erhOvqBYRb4M1D2+k2A+vrnB
M76Q+jS+EZItvoCnJr4nWyW+4g0hvuDsHL4KkxW+hwsXvgo1E77clA++cncPvg==</AssayYData></Step><Step><CommonData><SampleLocation>11</SampleLocation><SampleID></SampleID><SampleGroup></SampleGroup><SampleInfo></SampleInfo><SampleRow>F</SampleRow><SamplePlate>1</SamplePlate><WellType>REGENERATION</WellType><Concentration>-1</Concentration><ConcentrationUnits>µg/ml</ConcentrationUnits><MolarConcentration>-1</MolarConcentration><MolarConcUnits>nM</MolarConcUnits><MolecularWeight>-1</MolecularWeight><Temperature>25</Temperature><StartTime>4511601</StartTime><AssayTime>5</AssayTime></CommonData><FlowRate>1000</FlowRate><StepType>KREGENERATION</StepType><StepName>Regeneration</StepName><StepStatus>OK</StepStatus><ActualTime>4.99901</ActualTime><CycleTime>0.2</CycleTime><AssayXData Points="25">fn8nRDqMJ0QHmSdE1KUnRMKyJ0R+vydEOswnRAfZJ0Tk5SdEofInRG7/J0RLDChEBxkoRNQl
KEShMihEbj8oRDpMKEQHWShE9WUoRKFyKERufyhES4woRAeZKETUpShEobIoRA==</AssayXData><AssayYData Points="25">RcJMwBTwV8DOZVzA1SBfwAtMYcB1ImPAnmxkwI1fZcCykWbA3XNnwLQ/aMBWumjAmqFpwPxa
asDcpmrAmE1rwNfqa8BEO2zAt5tswIgXbcDIeW3ABPZtwEgjbsBMmm7AFZxuwA==</AssayYData></Step><Step><CommonData><SampleLocation>12</SampleLocation><SampleID></SampleID><SampleGroup></SampleGroup><SampleInfo></SampleInfo><SampleRow>F</SampleRow><SamplePlate>1</SamplePlate><WellType>NEUTRALIZATION</WellType><Concentration>-1</Concentration><ConcentrationUnits>µg/ml</ConcentrationUnits><MolarConcentration>-1</MolarConcentration><MolarConcUnits>nM</MolarConcUnits><MolecularWeight>-1</MolecularWeight><Temperature>25</Temperature><StartTime>4527683</StartTime><AssayTime>5</AssayTime></CommonData><FlowRate>1000</FlowRate><StepType>KREGENERATION</StepType><StepName>Regeneration</StepName><StepStatus>OK</StepStatus><ActualTime>4.99901</ActualTime><CycleTime>0.2</CycleTime><AssayXData Points="25">br8oRDvMKET32ChE5eUoRJHyKERu/yhEKgwpRPcYKUTUJSlEsjIpRG4/KURsTClECFkpRNRl
KUShcilEhYApRCqMKUT3mClE1KUpRKGyKURevylEO8wpRAjZKUTE5SlEkfIpRA==</AssayXData><AssayYData Points="25">+BiYvv4/lr6tdYW+/Z56vl3uZL4aIFG++0NIvt+NQL5jYTK+2w0mvo62Hr61HBy+eysSvqHb
Eb4XVAu+jv4Cvo/d+L09NfO9vsPsvZfR671rBOG9yfzZvV/I0b2AVc69shvIvQ==</AssayYData></Step><Step><CommonData><SampleLocation>1</SampleLocation><SampleID></SampleID><SampleGroup></SampleGroup><SampleInfo></SampleInfo><SampleRow>F</SampleRow><SamplePlate>1</SamplePlate><WellType>BUFFER</WellType><Concentration>-1</Concentration><ConcentrationUnits>µg/ml</ConcentrationUnits><MolarConcentration>-1</MolarConcentration><MolarConcUnits>nM</MolarConcUnits><MolecularWeight>-1</MolecularWeight><Temperature>25</Temperature><StartTime>4542518</StartTime><AssayTime>60</AssayTime></CommonData><FlowRate>1000</FlowRate><StepType>BASELINE</StepType><StepName>Baseline</StepName><StepStatus>OK</StepStatus><ActualTime>60</ActualTime><CycleTime>0.2</CycleTime><AssayXData Points="300">Xv8pRCsMKkTnGCpEtCUqRJEyKkRePypEK0wqROdYKkTEZSpEonIqRF5/KkQajCpE+JgqRNWl
KkSRsipETr8qRDvMKkT42CpExOUqRJHyKkRe/ypEKwwrRPgYK0TEJStEkTIrRF4/K0QrTCtE
+FgrRMRlK0TjcitEXn8rRCuMK0T4mCtExKUrRJGyK0RevytEK8wrRPjYK0TV5StEkfIrRF7/
K0QrDCxE+BgsRMQlLESRMixEXj8sRCtMLET4WCxExGUsRJFyLERefyxEK4wsRPiYLETEpSxE
kbIsRF6/LEQrzCxE+NgsRMTlLESR8ixEXv8sRCsMLUT4GC1ExCUtRJEyLURePy1EK0wtRPhY
LUTEZS1EkXItRF5/LUQrjC1E+JgtRMSlLUSRsi1EXr8tRCvMLUT42C1ExOUtRJHyLURe/y1E
GgwuRPgYLkTEJS5EkTIuRF4/LkQrTC5E+FguRMRlLkSRci5EXn8uRCuMLkT4mC5EtKUuRJGy
LkRevy5EK8wuRPjYLkTE5S5EkfIuRF7/LkQrDC9E+BgvRMQlL0SRMi9EXj8vRCtML0TnWC9E
xGUvRJFyL0Refy9EK4wvRPiYL0TEpS9EkbIvRF6/L0QrzC9E+NgvRMTlL0SR8i9EXv8vRCsM
MET4GDBExCUwRJEyMERePzBEK0wwRPhYMETEZTBEkXIwRF5/MEQrjDBE+JgwRMSlMESRsjBE
br8wRCvMMETn2DBExOUwRIHyMERe/zBErgwxRPgYMUTEJTFEkTIxRF4/MUQrTDFE+FgxRLRl
MUSRcjFEXn8xRCuMMUT4mDFExKUxRJGyMUTRvzFEK8wxRPjYMUTE5TFEkfIxRF7/MUQrDDJE
+BgyRMQlMkSRMjJEXj8yRCtMMkT4WDJExGUyRJFyMkRefzJEK4wyRPiYMkTEpTJEkbIyRF6/
MkQazDJE+NgyRMTlMkSB8jJEXv8yRCsMM0T4GDNExCUzRJEyM0TxPzNEK0wzRPhYM0TEZTNE
kXIzRF5/M0QrjDNE55gzRMSlM0SRsjNEXr8zRCvMM0T42DNExOUzRIHyM0Re/zNEKww0RPgY
NETEJTREkTI0RF4/NEQaTDRE51g0RMRlNESRcjREXn80RCuMNET4mDRExKU0RJGyNEROvzRE
K8w0ROfYNETE5TREkfI0RF7/NERMDDVE+Bg1RLQlNUSBMjVEXj81RCtMNUT4WDVExGU1RJFy
NUROfzVEGow1RPiYNUTEpTVEgbI1RE6/NUQrzDVE+Ng1RMTlNUSB8jVETv81RJkONkT4GDZE
xCU2RJEyNkRePzZEMU02RPhYNkS0ZTZEkXI2RE5/NkQrjDZE+Jg2RMSlNkSRsjZEsL82RCvM
NkT42DZExOU2RIHyNkRe/zZEKww3RPgYN0S0JTdEkTI3RF4/N0QrTDdE+Fg3RMRlN0SycjdE
Tn83RCuMN0TnmDdExKU3RJGyN0ROvzdEK8w3RPjYN0TE5TdEkfI3RE7/N0QrDDhE5xg4RMQl
OESRMjhEXj84RCtMOETnWDhExGU4RJFyOERefzhEK4w4RPiYOETEpThEkbI4RE6/OEQrzDhE
59g4RMTlOESR8jhE</AssayXData><AssayYData Points="300">thunvSalnr0iTJ291uKRvSRBlr2YOJW9U+qNvVmUg71xAo+9CUR/vUo0hr0NXYS9LjuFvbnO
gL2LiW+9bg6AvaUxfL1Kvne9SYtsvZAkbL3L8mG9+6NkvfKJXr2rKkm94KZivWKUVL18G0a9
GHlhvfgLSb0DclS9OyRBvXcOVr1fPEC9s9Y+vXU6N71bsD+99vE5vTZGSb2/gC69MKI5vV4s
K71OECy9/UMvvbo6K739vSG99e4gvSYkHL1R7ia9V3EjvVdVFL2iGB29ej8TvS9HCb0oSBG9
9agJvW6h/LwD+SG9GzEDve2RC70zrBS9gi8BvSnF1rzDBQK9ycf9vNcm3LwD1wO96jDXvEuK
7rxc3sq8+nPwvJXU1ryfpM28ZtzPvEdo8bxzU7m8GgjmvNnjybz33Pa8vYvkvMSNlbzUAca8
SVrAvJGoubxKrZ+8+DCmvPMOp7zCXLW84sWpvOvnoLwjDbG8sUegvOyKm7zR5XO8qj2evA0C
obxjYYC8+wigvPLxabxp5m68BFtVvKTNXbw+HF28m6J0vL5OUrwFUlK8aLqRvBgVW7yx20m8
S0pfvLviYLxH3yG8LZcivDzTJ7yA13e89yMevBchK7zIsui7UiVkvMgQM7yGhAK86LRHvBb9
9rtp+iu8uHEtvG0vpbsrm1S8PjjHu9WvErwY8vG7aOMHvEV7ybs+yI27FjOsuxtJL7tAB5O7
PSNwu3vDd7vTuIe7VVz1u97lRLu0caa5ABsROymv1LuDcfe60HXuuJEVuLpmdys6lqoYu6wv
N7sKROQ6Ggwiu0HdHLs87/C64FaOO734Mzm3MK05tAiTOpx3OjtXLlc6eiKfuYhqxTvjkq86
/ISjOzCTiTu+VZw7DrDFO3VdRTu8ilk7AgmrOySJhzvhIYo7syi+up9/MTuV5cI6eQ7UO9zh
4zvgv647vvHZO4QJnDsG7gM8qjY5O1+6xTuWQP47PxHhO/ynNDxwCCE8sIbxO1etIjz3XgQ8
yoUkPFRXHTwRaMQ7pZXLO5DhPDx+Krc7XrcYPJdlNzyLT2M8BI75O/Vl0zsMMDc8BW0RPCOy
SDxHEjY8WAlWPA06LDzOqyc8Sag6PIeKOzyhJHY8qY9IPCIgTDyCEIk8hVBXPNzySjwC0ZM8
9hCYPMF/ZDw+23c827NUPF6/gTw7wXw8C9ZmPGlsRjxrTos8In5xPD/7jzxphqE8N3eRPNrI
QDxN05Y8T9qrPBOQiTxbbqU8QhldPOF2jTy+RIM87xmQPB96qjwD/q88w6OmPNKloDxasYk8
FLWmPIEegTw5waM8fcKOPDvTiTxH2NM8b+StPD6koTwLRMQ8MEvIPK3VkTwE9bk8uCrCPJUZ
pDzCzZw8kmeyPPR9sjxbqKI8WpbRPPZEsjwag64867POPCCS4DxLK7I8ZnXMPGqUvjw4R8I8
2uu3PFDo2Tz9bto8FtOzPFIq5jxwPc484qLCPG/K4DxPku48z2nYPNfw2jwPE+M81IjXPKTL
1zxZBds898rgPBxk1TzKvvM8Q0fjPLAR4jzMFv88+IDRPB513Dwl8eM8zvrrPKxOzTxAI/A8
bpHhPBIx2jz+P/U8</AssayYData></Step><Step><CommonData><SampleLocation>1</SampleLocation><SampleID></SampleID><SampleGroup></SampleGroup><SampleInfo></SampleInfo><SampleRow>F</SampleRow><SamplePlate>1</SamplePlate><WellType>BUFFER</WellType><Concentration>-1</Concentration><ConcentrationUnits>µg/ml</ConcentrationUnits><MolarConcentration>-1</MolarConcentration><MolarConcUnits>nM</MolarConcUnits><MolecularWeight>-1</MolecularWeight><Temperature>25</Temperature><StartTime>4603385</StartTime><AssayTime>80</AssayTime></CommonData><FlowRate>600</FlowRate><StepType>LOADING</StepType><StepName>Loading</StepName><StepStatus>OK</StepStatus><ActualTime>80</ActualTime><CycleTime>0.2</CycleTime><AssayXData Points="400">Xv84RCsMOUTnGDlExCU5RIEyOURePzlEK0w5ROdYOUTEZTlEkXI5RF5/OUQrjDlE+Jg5RMSl
OUSBsjlEXr85RCvMOUT42DlExOU5RIHyOURe/zlEGgw6RPgYOkTEJTpEkTI6RF4/OkQrTDpE
51g6RLRlOkSBcjpEXn86RBqMOkT4mDpEtKU6RJGyOkRevzpEGsw6RPjYOkTE5TpEkfI6RE7/
OkQrDDtE+Bg7RMQlO0SRMjtETj87RCtMO0SbWTtEtGU7RIFyO0RefztEGow7RPiYO0S0pTtE
gbI7RE6/O0QazDtE59g7RLTlO0SB8jtE5wA8RBoMPET4GDxExCU8RJEyPEROPzxEGkw8RPhY
PETEZTxEgXI8RE5/PEQajDxE55g8RBamPESBsjxETr88RBrMPETn2DxEtOU8RJHyPERe/zxE
Ggw9ROcYPUS0JT1EgTI9RE4/PUQrTD1E51g9RMRlPUSRcj1ETn89RBqMPUTnmD1EtKU9RIGy
PUTxvz1EK8w9ROfYPUS05T1EgfI9RF7/PUQaDD5E5xg+RLQlPkSRMj5ETj8+RCtMPkT4WD5E
tGU+RJFyPkRefz5EGow+RPiYPkS0pT5EkbI+RE6/PkQazD5E59g+RLTlPkSB8j5ETv8+RCsM
P0TnGD9ExCU/RIEyP0ROPz9EK0w/ROdYP0S0ZT9EgXI/RF5/P0QrjD9E55g/RLSlP0SRsj9E
Tr8/RBrMP0T42D9EtOU/RJHyP0RO/z9EKwxARPgYQES0JUBEkTJARF4/QEQaTEBE+FhARLRl
QESRckBETn9ARBqMQETnmEBEtKVARIGyQEROv0BEGsxAROfYQES05UBEkfJARE7/QEQrDEFE
5xhBRLQlQUSBMkFETj9BRCtMQUTnWEFEtGVBRIFyQUROf0FEK4xBROeYQUTEpUFEgbJBRE6/
QUQazEFE+NhBRLTlQUSB8kFETv9BRBoMQkT4GEJEtCVCRIEyQkROP0JEGkxCROdYQkS0ZUJE
snJCRE5/QkQajEJE+JhCRLSlQkSRskJETr9CRBrMQkTn2EJEtOVCRHfzQkRO/0JEGgxDROcY
Q0S0JUNEkTJDRE4/Q0QaTENE+FhDRLRlQ0SBckNEXn9DRBqMQ0TnmENEtKVDRIGyQ0ROv0NE
GsxDROfYQ0S05UNEkfJDRE7/Q0QaDERE+BhERMQlRESBMkRETj9ERBpMRETnWEREtGVERJFy
REROf0REGoxERAiZRES0pUREkbJERE6/REQazERE59hERMTlRESB8kREXv9ERCsMRUTnGEVE
tCVFRIEyRUROP0VEK0xFROdYRUTEZUVEgXJFRE5/RUQajEVE55hFRMSlRUSBskVEXr9FRBrM
RUTn2EVEtOVFRIHyRURO/0VEGgxGRPgYRkS0JUZEgTJGRE4/RkQaTEZE51hGRLRlRkSBckZE
Tn9GRCuMRkTnmEZEtKVGRIGyRkROv0ZEGsxGROfYRkS05UZEgfJGRE7/RkQaDEdE5xhHRLQl
R0SBMkdETj9HRBpMR0TnWEdEtGVHRIFyR0ROf0dEK4xHROeYR0S0pUdEgbJHRF6/R0QazEdE
59hHRLTlR0Ql80dEXv9HRBoMSET4GEhExCVIRIEySEROP0hEGkxIROdYSES0ZUhEkXJIRE5/
SEQrjEhE+JhIRMSlSESRskhETr9IRBrMSETn2EhEtOVIRIHySERO/0hEGgxJROcYSUS0JUlE
gTJJRE4/SUQaTElE51hJRLRlSUSBcklETn9JRBqMSUTnmElEtKVJRIGySUROv0lEGsxJRHvZ
SUS05UlEkfJJRF7/SUQaDEpE5xhKRLQlSkSRMkpETj9KRBpMSkTnWEpEtGVKRIFySkROf0pE
GoxKROeYSkS0pUpEgbJKRE6/SkQazEpE59hKRLTlSkSB8kpETv9KRBoMS0TnGEtEtCVLRIEy
S0RuP0tEGkxLROdYS0S0ZUtEonJLRF5/S0QajEtE55hLRMSlS0SBsktEXr9LRBrMS0Tn2EtE
xOVLRKLyS0Re/0tEGgxMRPgYTES0JUxEkTJMRE4/TEQaTExE+FhMRLRlTESBckxEXn9MRBqM
TEQImUxExKVMRIGyTERev0xEK8xMROfYTES05UxEkfJMRA==</AssayXData><AssayYData Points="400">cxnYPDIh7zyDix09eH/fPA5B3zxgCgk9BGT4PLux9Tz9YQU9tBX4PIPyFD2HwwA9EUISPcmI
9Tz5ew89QRQFPWiU/DzBeO08AE0PPSZJ/Dy42gE92VgGPQzbCz0HKgg9hcv+PIK+Ez3rf/U8
Q7QIPZcgFD37xQY9Dn8APczNEj1Imgs9Kr76PIhGCj0hlfs84zYMPXglDT2t7R89aUEXPYwL
HD1juQg9MVL5PKdTGj1KriQ9kUEVPWFfAD2G3Bs9Vb4QPe71FD3ChAw9fuMRPfQ1Fz1RLws9
Hq4LPTW9Ez2qjxw9RXoWPQATFT2DMhA9iDcUPabPFj3NDRQ939EKPWp7Hj1huBU9Iu0ZPYHL
Jj0p4go9gnUUPe/mJj0/ERg9uxMbPTSmHT2aPAo90Z8IPZl8GT0XtyE9yN4pPbgdHT2gtyQ9
AzEnPUkVKj3lTjA9U2IpPQyYND1JZiw9ZvIVPeswJD23gTA9nPIfPSTuKj35pyI9CqMkPR87
IT1P8Co9YQcaPQbXID2ygzQ9bTg9PWRNJT0bDTI9Y98oPQH8JT2vADI9PxgqPWNIOD0ZVzE9
gD4kPYokOD2KmiQ9Q2ksPfSkND2CvSw9SoQpPYSWPT1YvSo9Z543PVR0Nj1QHTI9p2EuPUp+
Pz3nBEk9P1ZEPeTSOj2ZKjc9Rr9APSYKOz1AlTQ9Vb0qPQUWMT3wXUQ9q/g7Pfq8Oj0DrUM9
SIZAPTy7PT3KEz096UFCPWveOz3IgDQ9hUQ9PXSDQj0qvjc9LVpCPUMhNj2ACUA9QTFQPcNx
Tz2PSFI9s6hIPVupPT0v5Dk90lBVPeLPRD2zFjQ91H9UPQZtSj1HTEk97ww5PYVEOz0jwEw9
OhRFPWAzUD16hE09eBtEPcDtOT0Oc0c9a3lTPdI8Sj0coks9sfxIPbJrST3GGkA9KIFPPUdl
RD2mIlY948RJPa8bUj1/xDg9um5NPZEjTD0XYEc9hSdaPYZZTD2JsEg9WutgPQc4UD2B5Es9
mBtaPQK9Rj2SMlQ96ZdTPeo9TT3RBU89LKdLPcJRWz3DD009EP1gPdoDWD2fVlw9aNJkPdEc
Xz0ut1o9hkJSPXDEVz0C3EQ9uDhsPTgIWj2iHlI9lmtkPcUaVz1kDGA98JBHPVkAUT01JWI9
YalYPV/DWj39+1w9omNbPSrOTD1B9lk9BSxZPVtvYT1KPE09VjtcPbBcUT17rlk9XXdvPRXh
YD0C3HE9y4lcPfgqYj0tAV09iv5iPQI7Vz2rUmM9KAhyPfXOZj1hcmY9WidnPUi8YT3jQWc9
89djPfqcYD1gWnQ93H5tPdSBbT2ey2Q9IVptPXkWcT1PBnk9OIJqPZKieD11jmU9nLdiPcUs
cD2gHGY95FNgPekMeT1VTHA9GzVzPfKCYj1qE2E9Z2GAPeNcdT2dE3M9VeppPRB6eD31aGQ9
UGaAPZdrbj0P62s9C5ZgPWqQaj3qP2Q90NxzPbKScD0Li3Q9DeBxPb2QYT2i5HY9eIpyPfBs
ZT2qimk9mW+BPQa3dT3HO3k9xnttPV4Dej3BQII9yVt1Pcs5bj2cPnQ9PBRvPd5NhD1D54E9
m891PR6xgT05uoI955KAPWacbT3u1n49COiAPQkPcD0diH89v996PfqEdT0y3IE9bcyBPSlh
cz2DU349TY95PbBdgT3t1mw92bd1PX4Cgz0i1YM9ouSBPUX7fD2rbYM9YL59PWKJdT1LpH09
gQeCPcp6gj3iHYc993OEPdC7gD3j83k9M66APaOKfj1ZkoQ9PsOHPbGHhD3eioQ9645/PSFs
gT1T5IA9Fj2RPRGlhD2Z+oQ9JEeFPVyhhT1gFHw9aDyJPaqjeT1BK4c9oP2EPX5Kgz0RTYg9
ZVx+PRrigD2VdXc9vdOLPQD4gj129H098nCHPeuugj10SpQ9W3uIPVL+iT1ftIY9Hs2APZd6
iD2gAY49HIOEPemfiT3V54Q9JHqQPWYeiT1sEIU9FlWRPU/jjD0DFIM9KeSKPdWdhz10Soc9
NTuFPTXihz3qtoM9GaiLPbkjhz2QOIY9HGCCPXBicj3LFoY9bVmLPVZFiT0UV4k9HTCGPUCj
jT0G5o49VbKCPXlsjD1iE4Y9rWKLPaDvgj1kqpE9Yq2KPQ==</AssayYData></Step><Step><CommonData><SampleLocation>1</SampleLocation><SampleID></SampleID><SampleGroup></SampleGroup><SampleInfo></SampleInfo><SampleRow>F</SampleRow><SamplePlate>1</SamplePlate><WellType>BUFFER</WellType><Concentration>-1</Concentration><ConcentrationUnits>µg/ml</ConcentrationUnits><MolarConcentration>-1</MolarConcentration><MolarConcUnits>nM</MolarConcUnits><MolecularWeight>-1</MolecularWeight><Temperature>25</Temperature><StartTime>4684400</StartTime><AssayTime>60</AssayTime></CommonData><FlowRate>1000</FlowRate><StepType>BASELINE</StepType><StepName>Baseline</StepName><StepStatus>OK</StepStatus><ActualTime>59.999</ActualTime><CycleTime>0.2</CycleTime><AssayXData Points="300">Xv9MRBoMTUT4GE1ExCVNRJEyTUReP01EGkxNRPhYTUS0ZU1EkXJNRF5/TUQrjE1E55hNRMSl
TUSBsk1EXr9NRBrMTUTn2E1ExOVNRJHyTURO/01EKwxOROcYTkTEJU5EkTJORE4/TkQaTE5E
+FhORLRlTkSBck5EXn9ORGyMTkRamU5ExKVORJGyTkROv05EGsxORPjYTkS05U5EkfJORF7/
TkQrDE9E5xhPRLQlT0SBMk9EXj9PRCtMT0T4WE9EtGVPRJFyT0Ref09EGoxPRPiYT0S0pU9E
gbJPRF6/T0QazE9E+NhPRMTlT0SB8k9ETv9PRCsMUET4GFBExCVQRIEyUEROP1BEK0xQROdY
UETEZVBEkXJQRE5/UEQajFBE+JhQRMSlUESRslBEXr9QRCvMUET42FBEtOVQRIHyUERe/1BE
KwxRROcYUUS0JVFEkTJRRF4/UUQaTFFE51hRRLRlUUTpc1FETn9RRBqMUUTnmFFEtKVRRIGy
UURev1FEK8xRRPjYUUTE5VFEkfJRRE7/UURMDFJE+BhSRMQlUkSBMlJEXj9SRCtMUkTnWFJE
tGVSRJFyUkROf1JEK4xSROeYUkTEpVJEgbJSRE6/UkQrzFJE+NhSRLTlUkSB8lJETv9SRBoM
U0TnGFNEtCVTRJEyU0ROP1NEK0xTROdYU0S0ZVNEgXJTRF5/U0QrjFNERZtTRMSlU0SRslNE
Tr9TRBrMU0Tn2FNEtOVTRJHyU0Re/1NEGgxUROcYVES0JVREgTJURE4/VEQrTFRE51hURLRl
VESBclRETn9URBqMVET4mFREtKVURIGyVEROv1REGsxUROfYVES05VREgfJURE7/VEQaDFVE
5xhVRMQlVUSBMlVETj9VRBpMVUT4WFVEtGVVRJFyVUROf1VEGoxVRPiYVUS0pVVEgbJVRE6/
VUQazFVE59hVRLTlVUSB8lVEj/9VRCsMVkT4GFZEtCVWRIEyVkReP1ZEGkxWRPhYVkS0ZVZE
gXJWRE5/VkQrjFZE55hWRMSlVkSBslZETr9WRBrMVkTn2FZEtOVWRIHyVkRO/1ZEKwxXROcY
V0TEJVdEgTJXRF4/V0QrTFdE51hXRLRlV0SBcldEXn9XRBqMV0T4mFdEtKVXRJGyV0Rev1dE
K8xXROfYV0S05VdEkfJXRE7/V0QaDFhE5xhYRLQlWESBMlhETj9YRBpMWETnWFhEtGVYRIFy
WEROf1hEGoxYRA6aWETEpVhEkbJYRE6/WEQazFhE59hYRLTlWESB8lhETv9YRBoMWUTnGFlE
tCVZRIEyWUROP1lEGkxZROdYWUS0ZVlEgXJZRE5/WUQajFlE55hZRLSlWUSBsllETr9ZRBrM
WUTn2FlEtOVZRIHyWURO/1lEGgxaROcYWkS0JVpEgTJaRE4/WkQaTFpE51haRLRlWkSBclpE
Xn9aRO+MWkTnmFpEtKVaRIGyWkROv1pEGsxaROfYWkS05VpEgfJaRF7/WkQaDFtE5xhbRMQl
W0SBMltETj9bRBpMW0TnWFtEtGVbRIFyW0ROf1tEGoxbRPiYW0S0pVtEgbJbRE6/W0QrzFtE
59hbRLTlW0SB8ltE</AssayXData><AssayYData Points="300">tqyOPWbjij1PcZg91fCUPezLgT2agY890myQPTObhT1Wm5A9RxuWPVaHkD2ncoo9HdqHPahh
gz2ZiY09Y9eMPSZmjD0344095s2FPe5Wkj0Ts4s9r/+OPfgzjT3fiZM9WCCLPXkblT2+9Y09
EcePPdbUkT1Bp449h/eKPVfzjT2bnZE9NEmXPc+hjD04vpU95XKdPZgihz3Wfpo9D/2TPcLC
lD3nZpU9MaKUPc8pkT1KY449cl+PPXohnz2zrpU9gz2WPcNalD0H4ZI982yVPYM4lz0uF5M9
9wGRPUiDlj1plo09bWGYPcn1hz0xoJM9BHeRPZwHmD1ay5Y9MViXPdlWlT0p0pU91A+TPd99
mz2aOJQ99Y2bPUSElj2QI5U9rgOXPQTUlj38HpU9P3yTPRTcmz0O55k9gMibPU/+mj1UKo49
Mj+cPXNKmj3DfZg9CNGaPcxSnz1GjJo98OGZPWG+lz1aeZs9RcyPPXxQmT2VUJY9uuGYPcQp
lD1sHKA9WYubPcXAmD0ttps9ZcyTPThemj3DgJQ9KRWbPVNAjj1lAZs9nxWaPSH9mD07Cpw9
HfyjPUx+nj30oZ49U0afPX8KoD0CEJo94nGbPQnFoz0x3aU9gVSePQ6CmD1P7JQ9J7WYPcFW
lj1Lhps97uOiPeY9oz3FWZs9feakPRShnz2MQpc9CFSXPUlvmT3ccJ09GCelPeJknz1BmZ09
V2ulPc/ynj3bxaI9YWWkPWU6mz37pJc9eO2YPQC2mT1tNaQ9+L+cPW9ClT0DxZw94CylPZ95
nT2GtqQ944SdPRTFnz1nFaU9xH2bPRDdqj2BTKM9yZijPcCfpj1b+Kw9NBqiPVgnpD3+bqI9
+K+jPYw3nz0tOKk93oGrPaSzmz1ASaQ9b5SiPT9NqD2yb6I9e4KqPeJroz2RW6I9VdKoPfEm
oj19rac9k4yhPeqRoj2qjKA9x3OkPX3Cpz0SRqQ95KqmPUBerz3jfqU9eNCsPcjlrj14Va09
Rq2mPTsmrj1AJ6Q9NsqnPdIcsz0ioac9xpepPSSMqD00sKs9W0GqPVhiqj1OX6g9ICyqPfmj
qT3fD7A9qcetPRihrD1tqao93g+xPQk6sD3Vp7Q9xmunPfLjqj2eLqw9CtWuPY+opj1KKK89
sIanPSVJqD0C/6s91ruuPZUloD0Oh6Y9/cuxPRwlrT2ffrA9oh+lPUWbrT2rXao9SWOoPb9u
pT39CrA9ZuKrPd0Roj025ag9lxGzPUPrsD36O7M9uK6zPX6UqD1j0bI9ebarPQuKsT3W47Q9
E5+uPd8EqT2hNrQ97SavPT3Bsj0xpq09elCyPeLjrT07EKk9DbKoPZsIqD302Ks9e+StPflW
sD15MK89FV69PfSOsj3WXrE9GXOyPcqHpD3i+bE9AbWvPUoRsj3v17U9JPSvPZN2tT1db6w9
uWOtPVleqj1ivbM9/IK1PcmVsj308qk90/KpPeCzrj3SRLY9qmK4PRVnrj0gQLY9u2G+PcWX
rz25Mq49HxyoPQNutj19a7g9Kda1PaLiuD1ntbA9uK24PaH5sj3xg7U9LoS5PdP9sD0oFbo9
hzK2Pairqz1fD7U9</AssayYData></Step><Step><CommonData><SampleLocation>8</SampleLocation><SampleID>BG505.W6.C2 gp120</SampleID><SampleGroup></SampleGroup><SampleInfo></SampleInfo><SampleRow>F</SampleRow><SamplePlate>1</SamplePlate><WellType>KSAMPLE</WellType><Concentration>-1</Concentration><ConcentrationUnits>µg/ml</ConcentrationUnits><MolarConcentration>62.5</MolarConcentration><MolarConcUnits>nM</MolarConcUnits><MolecularWeight>-1</MolecularWeight><Temperature>25</Temperature><StartTime>4752524</StartTime><AssayTime>180</AssayTime></CommonData><FlowRate>600</FlowRate><StepType>ASSOC</StepType><StepName>Association</StepName><StepStatus>OK</StepStatus><ActualTime>180</ActualTime><CycleTime>0.2</CycleTime><AssayXData Points="900">Tv9bRBsMXEToGFxEtCVcRIEyXEROP1xEG0xcROhYXES0ZVxEgXJcRE5/XEQbjFxE6JhcRLSl
XESBslxETr9cRBvMXETo2FxEtOVcRIHyXERO/1xEGwxdROgYXUS0JV1EgTJdRE4/XUQbTF1E
6FhdRLRlXUSBcl1ETn9dRBuMXUQpmV1EtKVdRIGyXUROv11EG8xdRCnZXUS05V1EgfJdRE7/
XUQKDF5E6BheRLQlXkRxMl5ETj9eRBtMXkToWF5EtGVeRIFyXkQ+f15EG4xeROiYXkS0pV5E
gbJeRE6/XkQbzF5E6NheRLTlXkSB8l5ETv9eRBsMX0ToGF9EtCVfRIEyX0ROP19EG0xfROhY
X0S0ZV9EgXJfRE5/X0QbjF9E6JhfRLSlX0SBsl9ETr9fRBvMX0To2F9EpOVfRHHyX0RO/19E
GwxgROgYYES0JWBEgTJgRE4/YEQbTGBE6FhgRKRlYESBcmBETn9gRBuMYETomGBE9qVgRIGy
YEROv2BECsxgRPjYYES05WBEgfJgRE7/YEQbDGFE6BhhRLQlYUSBMmFEPj9hRApMYUToWGFE
tGVhRIFyYUQ+f2FEG4xhROiYYUS0pWFEgbJhRH+/YUQbzGFE19hhRLTlYUQK9GFETv9hRAoM
YkToGGJEtCViRIEyYkROP2JEG0xiROhYYkS0ZWJEgXJiRE5/YkQbjGJEGZliRLSlYkSBsmJE
Tr9iRBvMYkTo2GJEpOViRIHyYkRO/2JEGwxjRNcYY0S0JWNEcTJjRF4/Y0QbTGNE11hjRLRl
Y0RxcmNETn9jRAqMY0TomGNEtKVjRKKyY0ROv2NECsxjROjYY0S05WNEgfJjRD7/Y0QbDGRE
ShlkRLQlZESBMmREPj9kRApMZEToWGREtGVkRHFyZEROf2REG4xkROiYZETVpWREgbJkRE6/
ZEQbzGRE6NhkRLTlZESB8mRETv9kRBsMZUToGGVEtCVlRIEyZUROP2VEG0xlROhYZUS0ZWVE
gXJlRD5/ZUQbjGVE6JhlRKSlZUSBsmVETr9lRBvMZUTo2GVEtOVlRIHyZURO/2VEGwxmROgY
ZkS0JWZEgTJmRE4/ZkQbTGZE6FhmRKRlZkRxcmZEsH9mRBuMZkTXmGZEtKVmRIGyZkROv2ZE
G8xmROjYZkS05WZEcfJmRD7/ZkQbDGdE6BhnRKQlZ0RxMmdETj9nRApMZ0ToWGdEtGVnRIFy
Z0ROf2dEG4xnROiYZ0S0pWdEgbJnRD6/Z0QbzGdE6NhnRLTlZ0Rx8mdEPv9nRG0MaEToGGhE
tCVoRHEyaEQ+P2hECkxoROhYaESkZWhEcXJoRD5/aEQbjGhE6JhoRKSlaESBsmhETr9oRArM
aETo2GhE4edoRHHyaERO/2hEGwxpROgYaUS0JWlEcTJpRD4/aUQbTGlEWllpRLRlaUSBcmlE
Tn9pRBuMaUTomGlEtKVpRHGyaUQ+v2lEG8xpROjYaUS05WlEgfJpRD7/aUQbDGpE1xhqRLQl
akSBMmpEPj9qRApMakTXWGpExWVqREx0akROf2pEG4xqROiYakS0pWpEcbJqRD6/akQKzGpE
19hqRKTlakSB8mpETv9qRBsMa0ToGGtEtCVrRHEya0Q+P2tEEU1rRNdYa0S0ZWtEgXJrRE5/
a0QbjGtE6JhrRLSla0SBsmtETr9rRBvMa0To2GtEpOVrRIHya0RO/2tEGwxsROgYbESkJWxE
gTJsRE4/bEQKTGxE6FhsRKRlbESBcmxETn9sRBuMbETXmGxEtKVsRHGybEQ+v2xECsxsROjY
bES05WxEcfJsRE7/bEQKDG1E1xhtRKQlbURxMm1EPj9tRApMbUTXWG1EtGVtRGdzbUQ+f21E
G4xtRNeYbUSkpW1EcbJtRE6/bUQKzG1E19htRLTlbURx8m1EPv9tRAoMbkToGG5EtCVuRHEy
bkQ+P25EG0xuROhYbkSkZW5EgXJuRD5/bkQbjG5E15huRLSlbkRxsm5EPr9uRBvMbkTX2G5E
tOVuRHHybkRO/25ECgxvRNcYb0S0JW9E0zJvRE4/b0QKTG9E11hvRLRlb0SBcm9EPn9vRBuM
b0TXmG9EpKVvRHGyb0ROv29EG8xvRM3Zb0Sk5W9EcfJvRD7/b0RtDHBE1xhwRLQlcERxMnBE
Tj9wRBtMcETXWHBEtGVwRHFycEQ+f3BEG4xwROiYcESkpXBEgbJwRE6/cEQbzHBE19hwRKTl
cESB8nBETv9wRBsMcUTXGHFE9iVxRIEycUROP3FEG0xxRNdYcUSkZXFEcXJxRD5/cUQKjHFE
6JhxRKSlcUSBsnFETr9xRBvMcUTo2HFEpOVxRIHycUQ+/3FEGwxyROgYckSkJXJEcTJyRD4/
ckQbTHJE6FhyRLRlckSBcnJEPn9yRBuMckTXmHJEtKVyRIGyckQ+v3JECsxyRATbckS05XJE
cfJyRD7/ckQKDHNE1xhzRLQlc0SBMnNEPj9zRBtMc0TXWHNEtGVzRHFyc0Q+f3NECoxzROiY
c0SkpXNEcbJzRJC/c0QKzHNE19hzRKTlc0Rx8nNEPv9zRAoMdETXGHREpCV0RIEydEQ+P3RE
Ckx0RNdYdES0ZXREgXJ0RD5/dEQbjHRE15h0RKSldESBsnREPr90RG3MdETo2HREpOV0RHHy
dERO/3REXAx1ROgYdUS0JXVEgTJ1RE4/dUQbTHVE11h1RLRldURxcnVEPn91RBuMdUTomHVE
pKV1RHGydUQ+v3VECsx1RNfYdUTm5XVEcfJ1RD7/dUQbDHZE6Bh2RKQldkRxMnZEPj92RBtM
dkTXWHZEpGV2RHFydkQ+f3ZECox2RNeYdkSkpXZEcbJ2RE6/dkQbzHZE6Nh2RKTldkSS8nZE
Pv92RAoMd0TXGHdEpCV3RIEyd0Q+P3dECkx3RNdYd0S6ZndEgXJ3RD5/d0QKjHdE15h3RKSl
d0RxsndEPr93RArMd0TX2HdEpOV3RHHyd0RO/3dEGwx4RNcYeES0JXhEsjJ4RE4/eEQKTHhE
6Fh4RKRleERxcnhEPn94RAqMeETXmHhEpKV4RJKyeEQ+v3hECsx4RNfYeESk5XhEkvJ4RD7/
eEQKDHlE1xh5RKQleUSBMnlEPj95RApMeUToWHlEpGV5RHFyeUQ+f3lEG4x5RNeYeUSkpXlE
gbJ5RE6/eUQKzHlE19h5RKTleUSB8nlEPv95RBsMekTXGHpEpCV6RIEyekQ+P3pECkx6ROhY
ekS0ZXpEgXJ6RE5/ekQKjHpE15h6RKSlekRxsnpEPr96RArMekTo2HpEpOV6RHHyekQ+/3pE
Gwx7RNcYe0SkJXtEcTJ7RE4/e0QKTHtE11h7RLRle0SBcntEPn97RAqMe0TXmHtEpKV7RHGy
e0R/v3tEbcx7RNfYe0Sk5XtEkvJ7RE7/e0QKDHxE1xh8RKQlfERxMnxEPj98RBtMfETXWHxE
pGV8RHFyfEQ+f3xECox8ROiYfESkpXxEcbJ8RD6/fEQKzHxE19h8RKTlfERx8nxETv98RAoM
fUTXGH1EpCV9RHEyfUQ+P31ECkx9RNdYfUSkZX1EcXJ9RD5/fUQKjH1E15h9RKSlfURxsn1E
Pr99RArMfUTX2H1EtOV9RJLyfURO/31ECgx+RNcYfkSkJX5EcTJ+RD4/fkQKTH5E6Fh+RKRl
fkSBcn5EPn9+RBuMfkTXmH5EpKV+RHGyfkROv35EXMx+ROjYfkSk5X5EcfJ+RD7/fkQbDH9E
1xh/RLQlf0RxMn9EPj9/RApMf0ToWH9EpGV/RHFyf0ROf39ECox/ROiYf0SkpX9EcbJ/RE6/
f0QbzH9E6Nh/RKTlf0Rx8n9ETv9/RA0GgERsDIBE0hKARDgZgESnH4BEBSaARHQsgETSMoBE
QTmARJ8/gEQFRoBEdEyARNpSgEQ4WYBEnWCARA1mgER0bIBE2nKARDh5gESnf4BEBYaARGyM
gETakoBEOJmARKefgEQNpoBEbKyARNKygERBuYBEp7+ARA3GgERszIBE+9KARDjZgESf34BE
FuaARGzsgETa8oBEQfmARKf/gEQNBoFEdAyBRNoSgURBGYFEpx+BRA0mgUR0LIFE2jKBRFk5
gUSfP4FEDUaBRHRMgUTaUoFEQVmBRKdfgUQNZoFEdGyBRNpygURBeYFEp3+BRA2GgUR0jIFE
2pKBREGZgUSnn4FEDaaBRHSsgUTasoFEQbmBRKe/gUQNxoFEpcyBRNrSgURB2YFEp9+BRA3m
gUR07IFE2vKBREH5gUSn/4FEDQaCRHQMgkTaEoJEQRmCRKcfgkQNJoJEdCyCRNoygkRBOYJE
pz+CRA1GgkR0TIJE2lKCREFZgkSnX4JEDWaCRHRsgkTacoJEQXmCRKd/gkQWhoJEdIyCRNqS
gkRBmYJEp5+CRA2mgkR0rIJE2rKCREG5gkS3v4JEDcaCRHTMgkTa0oJEQdmCRK/fgkQN5oJE
dOyCRNrygkRB+YJEp/+CRA0Gg0R0DINE2hKDREEZg0SfH4NEDSaDRHQsg0TaMoNEQTmDRKc/
g0QNRoNEdEyDRNpSg0RBWYNEp1+DRA1mg0TebINE2nKDRDh5g0Snf4NEBYaDRHSMg0TakoNE
WZmDRKefg0QNpoNEdKyDRNqyg0RBuYNEp7+DRA3Gg0R0zINE2tKDRDbag0Sn34NEDeaDRHTs
g0Ta8oNEQfmDRKf/g0QNBoREdAyERNoShERBGYREnx+ERA0mhESVLIRE2jKERDg5hESnP4RE
DUaERMZMhETaUoREQVmERJ9fhEQNZoREdGyERNpyhERBeYRE</AssayXData><AssayYData Points="900">9LW4Pea1sz1eApg9qrGLPWE7iD0w03k9ZLpOPVFjPj2Lpig9//kzPUt6GT3L2RU99ZMKPdGW
Dj0LzAg9WSb2PCUmAD3eTM08rwTYPMnmAz1AHts8c+PoPIwq5DxL/co85CDjPD6q7zxE+Nw8
Z7vhPFBW5zxI0do8MdfJPNlL+DzOEs48XsLKPJvr1TxlANU8UurpPMsYmDzKVeM8y5TcPHG5
9Dwh6N08rObsPKQU6DzQZ948TM7sPLmbxjzi1788r5rRPEtP9TyW7AM9bAr+PJMy1jxRgfM8
nonoPIyT+Tz2tec8XKDePL0M8TzmfAM9gl0HPcWx9jyD2AM9hAEAPYiMAz1+b+c8rBkLPXwW
5jzUzQ499rAQPXRU/DzWCPo8VLwQPUy0DT1s0/w8azYBPb41Ez1KcQw9rCEDPYRa/jxFKw49
JK4QPYTNDD0HTRU9lWYaPcN0HD1mswo9PpcSPSvfAz1YPhg96hofPZRcFT00Ogk9GaMDPdcT
DT1Mqhg9CSsMPdzRCD2x8xM9n9wWPZUY/zyLVyA9VR0qPVe/Fj0uSxE9Le4ZPWS8GT312SA9
uJ8gPW7LFT2lGSM9oJUmPU7sJj3tVR49YKcnPeWBID2THi49PT8OPcZqGD2FqDE9XR0jPQs1
NT3nwB09dvgWPRacJz2TsTc9pHYvPd4vJj1lDSs9fPcsPXi4Hj0/SyU9LyYvPX2jOj04Yh49
5e0nPcZIND1GcRc996sgPS4pOj2iyS89wGYpPSk5JT1CvzM9rbYrPRTbLz25aCc93xY8PR9s
PT3Vlz89Q34sPdKqOD2v5RM9jBgtPc9pNj1AACQ9CV08Pe45LD1S8DE9A7E7PXzmSz1uFi89
+DcnPUiTRj1PFCs9nj1APaQkOz3zpD8996xDPWRZPD16pEY9JCxEPaP0Lz3HRDo96cVFPZXe
Sz1bxTk9nWY5PRpnPD0jtzo9Eiw5PVI7NT2DWVE913pBPbbROz2I4Uc93mtLPZhnRz1rkUo9
W1JFPQc0Uz0q2j09SCNJPW2eUz2K1lU9eiFcPcrLUT3gdEk9T8dQPSuhRD207FI95eM/Pfiq
Nz0r0jg9c4hJPWRATz2H/009budPPU18TT3tik09BjdhPfqJST0rQkg9QE9XPXqfTD32IjE9
DphDPZ6iUD1Hmj89x0ZUPXc2Uz3oukM9zdw6PeuAYz02CU89u59OPb4STT1N3k49yxtVPWEw
WT1Rl089wPxKPaA/Tj0910w9HaVRPRkAXj1AvlQ9HglXPV5UUT2ebko9ifdHPZIIST2m5FE9
0x5DPQ9uSD2u+lU9FBFePeZVTz35mlU9eiVTPX54Uj0CD189uXNKPa0EUT0uemU9X81ePWc2
Uj0IKF49capNPbbxWj0gH1I9nhBqPa8WXz0JQGk95ypUPcjTZT2D4Vo9p5RiPbF5bT3yjXE9
WktsPQEvVz1ElGw92etjPScEYz0DZmE9xsdTPdd6YD0UBHA94dFtPST1az1D1209w2VsPeca
bD0LWXU9KhNdPYwGbT2Xm1U9V1FqPc2cbz0Ca2k9v8ViPYdIej1rcmU9nhVyPUl7bz1/HVo9
hX9dPUzhZj0RwWU9NVt8PcXpfj3UmGY91lt3PaCHdD3GxmY9rm9uPYZFdT3MpnU9hJJ3PVFV
cD383G09ozNqPQ6sdz23hGA991d5PQSYYT1LpnI93KBlPa+BZj24+XI9acl2PUwkgz2d9Xo9
5KyBPUoibj0ffWg9AlF9Paxwbz2XRHM9gpFyPdmnZz093GU9OnRzPT02cj2wLHo9DtB0PdiT
Zj1Yynk9KOJwPWaugD10MW491Vx8PcNFgD2TjIo9lEZxPUIpez0OaYM914N8PURXgj1SQYA9
ciKFPT9Jgj0vH3s92g6FPcWNdD3NfHw9m5RpPaX+gz1Fr4U9UaB+PU94gz0SwnI9p92GPbKG
ez2hNH89v0J4PdXefj0/D4s939uLPf0Pez3ChnU91UqCPcCIgT2mank9a3N+Peaoej3xBYI9
FCN7PQLbgD2064M9Y5B0PSx0ez1jYIU9zKCDPZm3hj00yX89AV6BPUHtgz3axYM9aHqFPWT5
hj0sbXs98FWFPU1IfD04LYY9sQl9PQZThD0YCIM9vQ+HPWCIhT3KNoU9Y/KIPeyHhj096II9
pdiAPeeEhz2N64c9GgqMPWzkiT0sW4U95CB+PQBRiz2flYQ9262DPcK2jT0/uYg9A3iHPZ69
hD2u34s9oXeRPZ9hjT0NMZA9Mm+LPQ4jhj0e83s9GxuMPfq/hj3hYI495YSLPeTCjz3OdYs9
22eIPWtQiD14BIw9j5SFPfq9jD2VN4c96FOKPSLsgz0pBYw9f9uBPU7Cjz1vvoM93iCLPSmb
iD0VpIg979CMPU+OiD20kpA9R/CNPQEilD2c44w9lC6FPUFGkD0mHI49VvGOPS1Siz3XKpI9
SQqKPUlYkz1s3YU9Uc2NPX5/hz3Z9Y09wxKNPU2mlT0NVYo9ZxKNPQBQjT1Xyo49sm2KPYbG
jj1N7Ys9v7mTPe7Kkj1dqIo94MaTPdm0kz3PzZE9b0SFPb6yjT0Z+JA9lh2NPZc6kj2y0I49
0T6XPf88lT3t0JU9/q2SPVI9kz17EZY9rGCPPUIMjD2ufpY9ps+UPdJtfz0t/5A9FLyVPQc0
kz3/7Zg9+s+XPbrikj3X15Q99c+aPXdfjj1hEZI9xQuUPQpDlT3mZY89ZkGWPcrUnD3xaZQ9
QgyWPT5vlz0Fio49SmuhPXdQlz0LJJI9MmKRPbiLmD2DtpM9qOCVPaEDlz3f1pI9CHKZPct6
mj1Mw5g9FwaaPQ52mD1supI9536TPdDOkz3RUZ09iMyfPValmT0SFpo9LtOcPTQZlj3EA5g9
QzCVPXZUlD22qpk9JHGgPcjsjT1Kwp497LyaPVgMlz0KO5Y9aYOjPSGQnz2vlZ89I7aWPcTQ
nT0QrqE9Dk6YPbSZnj3aU6I98SSbPaW7nj2OuJI903WdPQnxnD2CBKA9jd6aPcl6mD0EqaA9
i0WVPUJUoj3nGZk9W+qWPSgwnz3fcJ89J2+jPeipoD0/xaE91RqRPZk3nT0Ojpc9I3SgPcNT
mT0vX6I9a5ehPRu/mz1/vqE9yN2fPacxoT1n8KA9uhWcPQaznz3LCp09dbKZPZHdoz27paM9
Ff6cPWrjlz0zh6M9z9igPXovoD3/h6I9qoWjPQIspz2YhaY9SqqaPUAIlj0MkaA9rYGdPfqA
pD1MFKM9yoSePTOKnj3ogJ89GxefPZN3nj0Prpc9QB+jPaF4nj3B4qk90+KdPbdPnD14/Z49
UfeiPQMOnD34FKg9yMKqPe2moD2cZaY9012mPe1spz3s2qY9fmGjPatxqz2huqM9RDWhPaIb
pj0zLaA9ztehPQbRmT3fB6s9to6iPVE4oT04YqE99XypPaObnT06qKI9YwOtPf3GoT0gzaw9
MeufPUnmqT1526g96/6lPY4rqj3s5qk9kWajPSB7pD0uzqc9ddqnPS1Kqj3uVq49DmemPT7P
qj3Ag6c931ykPfEzrz0KFLE9GYSiPb22pD2kJqY9CLiuPaWlqj3aTKo91aKrPdXGoD3vVqU9
YoGjPYM8pz3O4ag9kj6sPZ32qT3JDa09pGerPbRssT2nUak9aUyuPQqIpj03gLA93qiiPVCY
rT0FLaw97GCjPapZsz2Yuq499camPSeWsT0PpKs9qO2sPd32qD3U5bM93JikPdteqj3t4rA9
OGOvPZGzrD3Tjag9uy6sPdMzqj1f+6s9OHirPXOLtz0HOqg9IwStPT1+rD37W609k/WnPRTq
sj3r+K496BqvPS4rqT1DU7E93Sq1PQjXrz3FILM9yvCvPTHTsz0cNK89emO1PUYyrD0jfLI9
0buwPTgjrz0iYrM9SmSwPSTmrT38MbU9DZW1PdzRtz32k7c9Oxq2Pc6AtD1Bo7c9EMCsPfzE
tT3UrLM9wm+yPXAQsj1MD7Y98Q6xPT1Gtz1cSbE9Q1GvPdvBuT30E7s9RH+wPWI9qz2fLqw9
pYC0PQbfrz3sTK49qIWzPT0nrz26Uq89EBuwPYffsj3RQbU9ECixPTOdtT0LMLQ9tg+xPctH
sD0Tu7A9zmC3PS72tT027bc9nOmuPZzytj2eALc9zvS6PYBhuT0nM709iYu6PVsTsD1IBrQ9
LCq4PcChtD342rs9d+KvPYDyuj0p77M9Fhm2PXFVtz1eZbI9AF+6PWP8sz1JdLU9m22uPXRg
sz1Sa7Q9u4e5Pdgvuj1uybM9oci1PaZwsj32E7E9rKy0Pe84uD34gq89Am65PW2etD2Q/bE9
/OW+PZVbuj29Ebg954O0PZN9uj2Mbrc9PzmvPZoOtz1jJbI9ZlS7PQ55sj37HLg9GDW4PRz4
sj26G7s96ne5Pe6RwD3ZHbQ9Jve0PZzjtT2qcrs98di6PcomtD3Z97Y9OeG+PSACtD3GNLs9
rn20PbeCuj0CzLs9MYe6PdCttD1A1Lg9fz24Pe7IuD1B5rs9oiO5PSFyxD3gM8E9Il7APbdn
vj08pME9vz2/PeJnsz3E1bw9bq+5Paqavz1ro789ney6Pbq4vz2y9r49sYbBPRC9vT3m5bc9
8AfBPU4zyT0Ibb49fAm9PU/UvT30jL09M1S7PYt/vz351sA9GjrJPcfSwz1zZ8E9nsDBPUFc
vj2DAr09lgy8PRAeuj3njMM9trW/PT7zuD35s8U9sF3EPb2+wD37obU9VLLDPRzMvz1xO8M9
1NjAPWhivz0DncE9BgHKPTEIwz1rbMQ9dIvEPaLuvD0lt8c9</AssayYData></Step><Step><CommonData><SampleLocation>1</SampleLocation><SampleID></SampleID><SampleGroup></SampleGroup><SampleInfo></SampleInfo><SampleRow>F</SampleRow><SamplePlate>1</SamplePlate><WellType>BUFFER</WellType><Concentration>-1</Concentration><ConcentrationUnits>µg/ml</ConcentrationUnits><MolarConcentration>-1</MolarConcentration><MolarConcUnits>nM</MolarConcUnits><MolecularWeight>-1</MolecularWeight><Temperature>25</Temperature><StartTime>4940638</StartTime><AssayTime>180</AssayTime></CommonData><FlowRate>600</FlowRate><StepType>DISASSOC</StepType><StepName>Dissociation</StepName><StepStatus>OK</StepStatus><ActualTime>180</ActualTime><CycleTime>0.2</CycleTime><AssayXData Points="900">p3+ERAWGhER8jIRE2pKERDiZhESnn4REDaaERHSshETasoREOLmERPG/hEQNxoREdMyERNrS
hEQ42YREn9+ERA3mhER07IRE0vKEREH5hESf/4REBQaFRGwMhUTaEoVESRmFRKcfhUQNJoVE
dCyFRNIyhURBOYVE0D+FRA1GhUR0TIVE2lKFREFZhUSnX4VEDWaFRHRshUTacoVEQXmFRKd/
hUQNhoVEdIyFRNqShURBmYVEp5+FRA2mhUR0rIVE2rKFREG5hUSnv4VEDcaFRHTMhUTa0oVE
QdmFRKffhUQN5oVEdOyFRNryhURB+YVEp/+FRA0GhkR0DIZE2hKGREEZhkSnH4ZEDSaGRHQs
hkTaMoZEQTmGRKc/hkQNRoZEdEyGRNpShkRBWYZEp1+GRA1mhkR0bIZE2nKGREF5hkSnf4ZE
DYaGRHSMhkTakoZEQZmGRKefhkQNpoZEdKyGRNqyhkRBuYZEp7+GRA3GhkR0zIZE2tKGREHZ
hkSn34ZEDeaGRHTshkTa8oZEQfmGRKf/hkQNBodEdAyHRNoSh0RBGYdEpx+HRA0mh0R0LIdE
2jKHREE5h0SnP4dEDUaHRHRMh0TaUodEQVmHRKdfh0QNZodEdGyHRNpyh0RBeYdEp3+HRB6G
h0RsjIdE2pKHREGZh0Snn4dEDaaHRHSsh0TasodEQbmHRKe/h0QNxodEdMyHRNrSh0RB2YdE
p9+HRA3mh0R07IdE2vKHREH5h0Sn/4dEDQaIRHQMiETaEohEQRmIRKcfiEQNJohEdCyIRNoy
iERBOYhEpz+IRAVGiER0TIhE2lKIREFZiESnX4hEDWaIRHRsiETacohEOHmIRKd/iEQNhohE
dIyIRNKSiERBmYhEp5+IRA2miER0rIhE2rKIREG5iESfv4hEDcaIRHTMiETa0ohEQdmIRKff
iEQN5ohEdOyIRNLyiERB+YhEp/+IRAUGiUR0DIlE2hKJREEZiUSnH4lEDSaJRHQsiUTSMolE
QTmJRKc/iUQNRolEdEyJRNpSiURBWYlEn1+JRA1miUR0bIlE2nKJREF5iUSnf4lEDYaJRHSM
iUTakolEQZmJRDqgiUQNpolEdKyJRNqyiURBuYlEp7+JRAXGiUR0zIlE0tKJREHZiUSn34lE
BeaJRHTsiUTa8olEQfmJRKf/iUQNBopEbAyKRNoSikRBGYpEpx+KRA0mikR0LIpE2jKKREE5
ikSfP4pEDUaKRHRMikTaUopEQVmKRKdfikQFZopEdGyKRNpyikRBeYpEp3+KRA2GikR0jIpE
2pKKRPWZikSnn4pEBaaKRHSsikTasopEQbmKRMC/ikQNxopEbMyKRNrSikRB2YpEn9+KRA3m
ikRs7IpE0vKKREH5ikSn/4pEBQaLRHQMi0TaEotEOBmLRKcfi0QNJotEdCyLRNoyi0RBOYtE
nz+LRA1Gi0R0TItE0lKLRDhZi0SnX4tEDWaLRHRsi0TScotEQXmLRKd/i0QNhotEdIyLRNqS
i0Q4mYtEp5+LRAWmi0R0rItE2rKLREG5i0Snv4tEDcaLRHTMi0Ti0otEQdmLRKffi0QN5otE
dOyLRNryi0RB+YtEr/+LRA0GjER0DIxE2hKMREEZjESnH4xEDSaMRHQsjETaMoxEQTmMRJ8/
jEQFRoxEbEyMRNJSjEQ4WYxEp1+MRA1mjER0bIxE0nKMRDh5jESnf4xEDYaMRGyMjETakoxE
QZmMRKefjEQNpoxEbKyMRNKyjERBuYxEp7+MRA3GjERszIxE0tKMRDjZjER04IxEDeaMRHTs
jETa8oxEQfmMRKf/jEQFBo1EdAyNRNISjURBGY1Epx+NRAUmjURsLI1E2jKNREE5jUSnP41E
DUaNRHRMjUTaUo1EOFmNRKdfjUQFZo1EbGyNRNpyjUQ4eY1En3+NRA2GjUR0jI1E2pKNREGZ
jUSfn41EDaaNRHSsjUQ8s41EQbmNRJ+/jUQFxo1EbMyNRNLSjURB2Y1En9+NRA3mjUR07I1E
LPONRDj5jUSn/41EDQaORHQMjkTSEo5EOBmORJ8fjkQFJo5EdCyORNIyjkRBOY5Enz+ORA1G
jkRsTI5E0lKORDhZjkSfX45EBWaORGxsjkTaco5EOHmORKd/jkQNho5EdIyORNqSjkRBmY5E
n5+ORA2mjkR0rI5E0rKORGG5jkSnv45EDcaORHTMjkTS0o5EQdmORJ/fjkQF5o5EbOyORNry
jkQ4+Y5Ep/+ORA0Gj0RsDI9E0hKPREEZj0SnH49EBSaPRHQsj0TaMo9EODmPRKc/j0QNRo9E
dEyPRNpSj0Q4WY9En1+PRA1mj0R0bI9E0nKPRDh5j0Sff49EDYaPRHSMj0Tako9EQZmPRJ+f
j0QNpo9EdKyPRNKyj0RBuY9Ep7+PRAXGj0R0zI9E0tKPREHZj0Sf349EBeaPRHTsj0Ta8o9E
OPmPRJ//j0QNBpBEdAyQRNoSkERRGZBEpx+QRAUmkER0LJBE2jKQRDg5kESnP5BEBUaQRHRM
kETSUpBEQVmQRKdfkEQNZpBEdGyQRNJykERBeZBEp3+QRA2GkER0jJBE2pKQREGZkESfn5BE
BaaQRGyskETSspBEQbmQRKe/kEQFxpBEdMyQRNLSkERB2ZBEn9+QRAXmkERs7JBE2vKQRDj5
kESf/5BEBQaRRHQMkUTSEpFEQRmRRJ8fkUQNJpFEdCyRRNoykURBOZFEpz+RRA1GkURsTJFE
0lKRRDhZkUSnX5FEBWaRRHRskUTacpFEWXmRRKd/kUQFhpFEdIyRRNqSkUQ4mZFEn5+RRAWm
kURsrJFE0rKRREG5kUSfv5FEDcaRRHTMkUTS0pFEONmRRKffkUQN5pFEbOyRRNrykUQ4+ZFE
p/+RRAUGkkRsDJJE0hKSREEZkkSfH5JEBSaSRGwskkTSMpJEODmSRKc/kkQFRpJEbEySRNpS
kkRBWZJEn1+SRAVmkkR0bJJE0nKSREF5kkSff5JEDYaSRGyMkkTSkpJEOJmSRKefkkQNppJE
dKySRNKykkQ4uZJEp7+SRAXGkkRszJJE0tKSREHZkkSf35JEBeaSRHTskkTS8pJEOPmSRJ//
kkQNBpNEbAyTRNISk0Q4GZNEpx+TRAUmk0R0LJNE0jKTRDg5k0SfP5NEBUaTRGxMk0TSUpNE
OFmTRJ9fk0QFZpNEbGyTRNJyk0RBeZNEn3+TRA2Gk0R0jJNE0pKTRDiZk0Snn5NEDaaTRGys
k0TSspNEOLmTRJ+/k0QFxpNEbMyTRNLSk0Q42ZNEp9+TRA3mk0R07JNE2vKTRDj5k0Sf/5NE
BQaURHQMlETSEpREOBmURJ8flEQFJpREbCyURNoylERBOZREnz+URAVGlERsTJRE0lKURDhZ
lESnX5REBWaURHRslETScpREOHmURJ9/lEQFhpREdIyURNKSlEQ4mZREn5+URA2mlERsrJRE
0rKURDi5lESfv5REDcaURHTMlETS0pREONmURJ/flEQF5pREbOyURNLylEQ4+ZREn/+URA0G
lUR0DJVELBOVREEZlUSfH5VEBSaVRGwslUTSMpVEODmVRJ8/lUQFRpVEbEyVRNpSlUQ4WZVE
n1+VRAVmlURsbJVE0nKVRFF5lUSff5VEBYaVRGyMlUTSkpVEOJmVRJ+flUQFppVEdKyVRNKy
lURBuZVEn7+VRA3GlURszJVE0tKVREHZlUSf35VEDeaVRHTslUTS8pVEOPmVRJ//lUQFBpZE
bAyWRNISlkRBGZZEpx+WRAUmlkRsLJZE0jKWREE5lkSfP5ZEBUaWRHRMlkTSUpZEOFmWRJ9f
lkQFZpZEbGyWRNJylkQ4eZZEp3+WRA2GlkRsjJZE0pKWRDiZlkTAn5ZEBaaWRGyslkTSspZE
OLmWRKe/lkQNxpZEdMyWRNLSlkQ42ZZEn9+WRAXmlkRs7JZE0vKWRDj5lkSn/5ZEDQaXRGwM
l0TSEpdEOBmXRJ8fl0QFJpdEbCyXRNIyl0Q4OZdEnz+XRAVGl0RsTJdE0lKXRDhZl0SfX5dE
BWaXRGxsl0TScpdEOHmXRJ9/l0QFhpdEdIyXRNKSl0Q4mZdEn5+XRBaml0RsrJdE0rKXRDi5
l0Sfv5dEBcaXRGzMl0TS0pdEQdmXRJ/fl0QF5pdEbOyXRNLyl0Q4+ZdEn/+XRAUGmETODJhE
0hKYRDgZmESfH5hEBSaYRHQsmETSMphEODmYRJ8/mEQWRphEbEyYRNJSmEQ4WZhEn1+YRA1m
mERsbJhE0nKYRDh5mESff5hEDYaYRGyMmETSkphEOJmYRJ+fmEQWpphEbKyYRNKymEQ4uZhE
p7+YRAXGmERszJhE2tKYRDjZmESf35hEBeaYRHTsmETS8phEOPmYRJ//mEQNBplEdAyZRNoS
mUTcGZlEnx+ZRA0mmUR0LJlE2jKZREE5mUSnP5lEBUaZRGxMmUTSUplEOFmZRKdfmUQFZplE
dGyZRNJymURBeZlEp3+ZRA2GmURsjJlE2pKZREGZmUSnn5lEBaaZRHSsmUTasplEQbmZRJ+/
mUQFxplEdMyZRNLSmURB2ZlEwN+ZRA3mmURs7JlE2vKZRDj5mUSn/5lEDQaaRHwMmkTSEppE
xBmaRKcfmkQWJppEdCyaRNIymkRBOZpEpz+aRAVGmkR0TJpE2lKaREFZmkSvX5pEDWaaRHRs
mkTacppEOHmaRKd/mkQNhppEdIyaRNqSmkRBmZpEp5+aRA2mmkR0rJpE2rKaREG5mkSnv5pE
DcaaRHTMmkTa0ppEQdmaRKffmkQN5ppEdOyaRNrymkRB+ZpE</AssayXData><AssayYData Points="900">RO6SPd7unj23XbU94oDBPS4S2j1K6ek9PbTxPSsGAT5hogM+WBYIPnm3DT4dXRA+ZF4OPjkG
Ej4PpxQ+VVQUPtunFj67qRc+p20ZPhYXGT4qihw+OM0XPoDeHj7Cvhw+WPYdPrYeID7ZERs+
rxEePozNFz4x7Rg+G1sdPvaaHD4mNxw+WUAZPvDmHD5yABs+Z1YaPt9qGD6EMxw+OqwWPpXM
Gz50Xhk+q7sYPpHIHj799B4+hbcYPm3tGD4wNh0+fAMePp8LGj5Mvxw+xYoaPjdCGz5xaRo+
n+0YPtgxGD62khs+tTQcPkUIFT55Hh0+NSwYPqwWGD5E7Bc+994WPveTGz4rXxw+KrMYPkkF
FT4r8xc+0HwVPgFeGz4ndho+0Z4YPijEGD4NuhM+NHgZPutkGz45dBQ+1z8bPowjGj72xRM+
3hkYPs20Fj6vjRY+syEWPvUVFT7Q0hU+RG4WPtzCFT7n6xc+8IEZPv+5FD77HBg+xmEXPlsd
FD6BXBY+ZwcTPghuGD6GNRc+MLQWPvwiFT4yHRk+nU8YPph/Fj4MqBI+ODUYPuY+GD6qjxY+
4IcZPpjBGj6R4BY+nOgUPpjxGD73BRg+Ho8YPpg+Fz65Pxc+rT4VPsM8Fz5RYBM+KnsUPnHM
Ez7hZhQ+GxUYPlauGD4BqhU+3tIUPp5XFj6yTRU+cZQXPs8vFT4Emhk+k6cZPsDnFD7XdRk+
yrIWPvUYFj7URhY+uDAXPiV+FD6G6Rw+c2MXPqJzFD7wrRY+AMYXPl2fFz7k/Rc+Z8gUPobU
GD4xIBQ+FBcRPgL2FT413BY+jqAWPmysGD6TphY+wLgSPli9GD5J5xg+JsIQPkydFj5I5hE+
5AYVPtG0Fj4q7hM+IxUWPlSXGT5T8xc+f54WPmgqGD4l8xM+AiMUPj9HFD4GnRc+WcgSPv0B
FD5RvxU+l4QaPg6aFD4jOBU+oiwTPm3VET5EzhQ+1yQUPtUFET6g9xM+940RPh/fFT6j9BU+
ThcWPsF5FT4WyBc+FgEXPqFDEj5CHBA+GfYXPuDOFT6jExM+3i0TPrNIEz410BU+8scVPrEb
Fj66ThM+XZYVPtUdFT4DlhE+XeUYPqA3Fj7mMRU+yA4WPtu8FD44ihY+FocTPnydEz5IXBM+
w6gWPgG0Ez5Y5hA+MiwRPvglET7IxxM+0CQSPijSFz7CSBY+uPsWPqxAFj62FBY+TOkVPgPw
Ej6RHhY+lqcUPgl1Fj5bQhM+roMVPlUVFj4XzRg+EAYSPik5Ez7XWRM+HBoQPgXEEz71Xxc+
0voUPjHSET61fRI+LFMXPu7hGT493RQ+XwMUPj/VEz73IBU+DSoWPjoCGT4uvBU+lV0WPvLO
Ez437hg+uO4UPoJiFz7IrxA+afAXPrtqEz5B7RM+aO8WPkLkEz5wOhc+LmMRPv7fGT5eJxU+
sRoVPqrTFz6ckxE+CKgRPkBXEz5l2hc+HFAVPuVqEz7AWhc+BJkTPg8tFD5b9RA+NN0WPmpH
Fz7G+RU+1Z8XPkKcFj5a4RI+gPYRPhwaFz4ELxc+yrYTPtjZEz6WRhU+vLYUPpN7Ez7hTBI+
JYsVPkecFj5PtxM+XHYXPlz4ED5Z6hU+VO8UPrNXEj7ERxc+Nw4ZPrYsFD6+HhY+pLUWPpKY
Fj6JGxY+Rh8WPkOwEz6FZxM+zD0SPqoNFT6CvRI+wwgXPl+aFj6rUBQ+nZwUPjrDFT61bhY+
5A0WPl0RFj5EnRQ+CMgSPlA7FD7Pmhk+DD0SPu7EFT5x5RU+wTsSPnTMFz6Gcxg+N20UPm+V
Ej7q7hM+gsMVPm+GGD6NSBg+dZgRPpBHFD6ROhg+eFkSPj5LHT4xnxY+WQkWPq/NFD45MBM+
IHIVPq6CFD5BKBc+4gUUPusNFz4MgRQ+E+sTPvMZFD5UVhY+xvoSPgmaGD6PwhM+Xv4TPlEU
Fj4JZBI+vggUPo8ZFD4ZoBQ+OGwVPo7cFT5Tkhc+PpARPvq5Ez5sTxc+NHsUPr3WFD7LbxQ+
xEUSPkFxFT6FbRk+W6UWPsNRGD6FSRY+Az0aPrB+FT5oAhQ+LikTPuHgEz6C4RM+oPkPPh6V
GT4TZBg+X4UUPqwYFD46LxU+ad8TPlpxFj76qhQ+T6waPhuLGD4EZRQ+DRUXPlwDFz5fbRk+
9gwVPuFbFj7knRY+BXoYPkNlEz7E6hU+p08aPqjAFD6ERxY+en4VPg5JFD5YnRU+I+UUPqo1
Ej7OUhA+28obPtw5Ej78NhU+EmgZPm7VFD4aLxY+7eAXPsShGT61PxY+yEAXPmeRFD6JChk+
DpwZPvT9FT7dnRQ+epMZPrk2FT6o5xg+rtQUPpdSFz6FcxU+sAAZPi9vFj75IRQ+Fl0YPuli
FD45Nxg+g04UPvvMFD7YlRQ+JEIZPkOWFz7z5xY+lQUXPviQFD7yHBk+BscXPol+Ej5QkxM+
rFEYPnDRFj6E8Rg+F8YZPvyRFz7mhhc+1UEUPt9xFD6CDRU+zfIbPobIEz5pohk+n6IYPg2J
FT7eKhg+18oWPm8tFT6PShU+ZrMUPjeOFT55hBY+wJocPlz7Fj5q1xY+D20XPmH3Gz7EmhQ+
wCwWPt0+FT5a9xQ+tQ0WPszrEz4huRQ+asIYPv+0Ej7H8Bc++Y0VPj6YGD7PExo+moUVPoNq
GD4PgRI+pkoXPiRpFT4seBc+z5wbPmQoGj5i1Rc+blsdPo0pFD5krxc+I+gcPnV4FT6WEBg+
w3gUPsrBGD7owhU+JvwXPvXjHD7ZlBg+BJ8VPnzbFz4stBc+sWMSPpTiGD4j8hQ+oxIUPiD7
Fz6wBxY+KOUZPhwUGT6muhU+ooEaPmJPGz6B3hs+AGUaPtYrGj4flhk+z3YaPsTEFD7XgRg+
iDQbPh+1Gj7h0Rc+KkUXPiP3GD7n9xY+9SwVPr1zGz5Nixw+QQsbPkcdGD5vdxY+J1EXPryB
HD7J1xg+caoVPk70HD7mKhs+Br0ZPsnaGD6A5Bs+sUoZPlJ5HT4d5hM+460XPvcCGz7FPhY+
QsccPkVFGT5AnhM+zQkXPmhxFz5zoRg++3kYPgZJFz4E9hU+2OsbPoxJGz50hBg+rRcZPp+z
HD6PJh0+qzcVPpYwGj7oURk+Lc8ZPpGwGz4I8hg++pwcPid+GT6Bvxk+JggZPn7TGT6E/Bw+
D5UXPrvjGz610hg+z8cYPvqWGD40DRc+bewWPkpnFz5oLRs+eZAcPj9fFD7WeBo+hnYYPiJa
HD5clBY+i+cXPm9HGD4A2RY+TRAXPvxmHT73Vxs+KHcYPl8PGj5AOxo+dbkaPh4MHT5rBBs+
I+IcPpaUFT6XiRw+zKcaPur9Gz6W3BY+YycaPs3DFj6jURQ+fH0bPld4Gz7Chxw+TqcXPtsV
Fz60eBs+x3UePqVeGz4AXRs+qoQZPszXFD5viBk+TekYPjUFGz7lFBk+qtgYPvVCHT5e8Rc+
xfcZPsK8Gz69Nxk+18cZPm1+HD6ERBk+rsoYPoO6GT5Z8Bc+/5MbPsxPGz6V8hk+ZeYcPnXE
GD6Zwx0+7uAdPsYxGj7J9xw+99caPoYAFj4XXx8+CmAbPrpaGz6h3Bg+rFMaPgwiGD4w+hk+
S3YcPpw7HD7s3R0+uEcdPiubFj7WQRw+Mr4dPqy3Gz4O9Rs+xnIaPpc6HT4VGhs+/AIbPik9
HD68PBg+eZwZPkxAGD6LQR8+8SAiPt10HD4nTxw+4PwdPknZHT6Cxx4+J0YZPsdWGj6QZBo+
2NccPi5qGz4ZDxo+u/8aPvWLHD6DPiI+hrYaPoQkHT4xDx8+W94aPuSXHz6DShk+EpoaPhL9
HD4kAhk+mkgcPpIgHD5z7B4+j7kcPidJHT4NLhk+VccYPpAKHT7UiB0+m3UcPmKzGD5DARg+
v10aPnQSHT6CkR4+vwoZPraYHD6lxRg+qy0fPqgAHD4jlRo+FMYYPotZHz71FBk+VJQdPsoW
IT6rHxs+f9UcPib5Gj6WQh0+7+MXPmpqGj4NhRw+M/waPlOMHj7uhR0+BkYbPlJJHD5AUhw+
nNEdPvAHHj53Fhs+J0cePoJvHD79rxk+fRwaPkf9Gz7Uth8+vO8YPvCWGj5uIh0+AMYfPmuE
Hz6Ush4+nMkdPj9zHT6Gdxo+G1IfPsF8Gz4Ojh8+2OAcPkmQGj5H8Bk+HlkaPsZXHD7LhBg+
ZsAbPpduHD5AGBs+RpEZPo47HT7Bqhk+MoAiPhAvHD5fhRs+nqQePhM7HD4AqR8+2sAePpBg
HT6FCB4+3p0bPtm+HD7ckSI+DGQaPpUfGj7SOR4+b9wePlOCGz5zMBw+YucfPrtiHz7DGiA+
uf8fPkNsHj617x8+DBAdPosLHj6Edx0+GCcdPtO5Gj4GDiA+WjUfPukOHT5tKB0+IdoaPuZC
ID7VSR0+0d8fPrLXGD6ZSB4++oUdPlnYGz5K9hs+I80cPsrRHD5bMx0+ducePlrrHD4rviE+
6D8ePjLAHT59ph8+lKMcPnzdHj6RhB0+S6obPg1fHz60+hs+cbwfPjcTHz6UiBs+2eMiPkEV
Hj7HAhk+J7EaPl79ID4rGh8+0/obPlq8IT44TRo+3lsgPgifHD50+ho+P0cfPpcjIj6IDx8+
a7IgPlUzHz6w2iI+gNgiPqgFIz7zZyE+JkAiPiGLHz5XMR4+3ZwcPqjFGj5VLR8+wQUgPr6f
Hz6EBB4+jawcPuzaIT5o1B4+3N4ZPnVdHT5ANiI+ebUfPodiHz4xbR0+tSEfPmkhHj7lhCI+
MGMhPuQ4IT7J+x4+Uy4bPphhHT5moB0+MKofPiKDHj43YSE+</AssayYData></Step><Step><CommonData><SampleLocation>11</SampleLocation><SampleID></SampleID><SampleGroup></SampleGroup><SampleInfo></SampleInfo><SampleRow>F</SampleRow><SamplePlate>1</SamplePlate><WellType>REGENERATION</WellType><Concentration>-1</Concentration><ConcentrationUnits>µg/ml</ConcentrationUnits><MolarConcentration>-1</MolarConcentration><MolarConcUnits>nM</MolarConcUnits><MolecularWeight>-1</MolecularWeight><Temperature>25</Temperature><StartTime>5129910</StartTime><AssayTime>5</AssayTime></CommonData><FlowRate>1000</FlowRate><StepType>KREGENERATION</StepType><StepName>Regeneration</StepName><StepStatus>OK</StepStatus><ActualTime>4.99895</ActualTime><CycleTime>0.2</CycleTime><AssayXData Points="25">p/+aRA0Gm0R0DJtE2hKbREEZm0SfH5tEBSabRHQsm0TaMptEODmbRKc/m0QNRptEbEybRNpS
m0RBWZtEp1+bRA1mm0RsbJtE+3KbREF5m0Snf5tEBYabRLWMm0TakptEOJmbRA==</AssayXData><AssayYData Points="25">2swowMLNNsDGMj3A1LhBwLVORcBX40fAsKpKwEa/TMDSd07ATc1PwFR7UcC+xVLAqQtUwLI1
VcAZN1bALwlXwCI9WMBZDFnAIvlZwLU2WsC5TVvAdsFbwNx7XMDEKF3ACVFdwA==</AssayYData></Step><Step><CommonData><SampleLocation>12</SampleLocation><SampleID></SampleID><SampleGroup></SampleGroup><SampleInfo></SampleInfo><SampleRow>F</SampleRow><SamplePlate>1</SamplePlate><WellType>NEUTRALIZATION</WellType><Concentration>-1</Concentration><ConcentrationUnits>µg/ml</ConcentrationUnits><MolarConcentration>-1</MolarConcentration><MolarConcUnits>nM</MolarConcUnits><MolecularWeight>-1</MolecularWeight><Temperature>25</Temperature><StartTime>5146148</StartTime><AssayTime>5</AssayTime></CommonData><FlowRate>1000</FlowRate><StepType>KREGENERATION</StepType><StepName>Regeneration</StepName><StepStatus>OK</StepStatus><ActualTime>4.99895</ActualTime><CycleTime>0.2</CycleTime><AssayXData Points="25">np+bRASmm0RjrJtE0bKbRDi5m0Sev5tEBMabRGvMm0TR0ptEONmbRJ7fm0QE5ptEa+ybRNHy
m0Q4+ZtEnv+bRAQGnERrDJxEyRKcRDgZnESeH5xEBCacRGssnETRMpxELzmcRA==</AssayXData><AssayYData Points="25">xi1HvoRcQ77lWSq+sv0WvuGEA77H+Oi9QvfEvU+Qub01c669RseXvXy/gr2Hmnq9PZpUvVmD
Pb0aLCq9JV8cvSL2Lr1mc/+8YO7kvI/a5ryj3L+8rRWXvMlyi7wQl4G8K31lvA==</AssayYData></Step><Step><CommonData><SampleLocation>11</SampleLocation><SampleID></SampleID><SampleGroup></SampleGroup><SampleInfo></SampleInfo><SampleRow>F</SampleRow><SamplePlate>1</SamplePlate><WellType>REGENERATION</WellType><Concentration>-1</Concentration><ConcentrationUnits>µg/ml</ConcentrationUnits><MolarConcentration>-1</MolarConcentration><MolarConcUnits>nM</MolarConcUnits><MolecularWeight>-1</MolecularWeight><Temperature>25</Temperature><StartTime>5162212</StartTime><AssayTime>5</AssayTime></CommonData><FlowRate>1000</FlowRate><StepType>KREGENERATION</StepType><StepName>Regeneration</StepName><StepStatus>OK</StepStatus><ActualTime>4.99895</ActualTime><CycleTime>0.2</CycleTime><AssayXData Points="25">lj+cRPRFnERbTJxEwVKcRDBZnESWX5xE9GWcRGNsnETJcpxEJ3mcRJZ/nET0hZxEY4ycRMmS
nEQnmZxEjp+cRPSlnERjrJxEwbKcRDC5nESWv5xE/MWcRGPMnETJ0pxEJ9mcRA==</AssayXData><AssayYData Points="25">XMNAwBxBS8BLsE/AGotSwHe3VMAy2lXAIb1XwP/rWMCm4VnAZuhawPyDW8DFYVzALhVdwJ3s
XcCBPl7AC+tewB6tX8BlH2DAaxlgwNGuYMBz5mDAyLBhwIblYcAweGLANWFiwA==</AssayYData></Step><Step><CommonData><SampleLocation>12</SampleLocation><SampleID></SampleID><SampleGroup></SampleGroup><SampleInfo></SampleInfo><SampleRow>F</SampleRow><SamplePlate>1</SamplePlate><WellType>NEUTRALIZATION</WellType><Concentration>-1</Concentration><ConcentrationUnits>µg/ml</ConcentrationUnits><MolarConcentration>-1</MolarConcentration><MolarConcUnits>nM</MolarConcUnits><MolecularWeight>-1</MolecularWeight><Temperature>25</Temperature><StartTime>5178427</StartTime><AssayTime>5</AssayTime></CommonData><FlowRate>1000</FlowRate><StepType>KREGENERATION</StepType><StepName>Regeneration</StepName><StepStatus>OK</StepStatus><ActualTime>5.00005</ActualTime><CycleTime>0.2</CycleTime><AssayXData Points="25">jd+cRPPlnERS7JxEuPKcRB75nESN/5xE8wWdRFoMnUTAEp1EJxmdRI0fnUTzJZ1EWiydROEy
nUQnOZ1EjT+dRPNFnURSTJ1EwFKdRCdZnUSdX51E82WdRFJsnUTAcp1EJ3mdRA==</AssayXData><AssayYData Points="25">L+YyvtdqML55Hhm+PsD9vWeX1720C7S94L2evYiVir1B0WO92SdEvdZjLL1N2PS8dVD5vA3g
z7xTQXy8gY4WvLiHNrzCH7u7bUXrOZ9IFjnCtlY7ZkwdPIooQjxkzp48IxaSPA==</AssayYData></Step><Step><CommonData><SampleLocation>11</SampleLocation><SampleID></SampleID><SampleGroup></SampleGroup><SampleInfo></SampleInfo><SampleRow>F</SampleRow><SamplePlate>1</SamplePlate><WellType>REGENERATION</WellType><Concentration>-1</Concentration><ConcentrationUnits>µg/ml</ConcentrationUnits><MolarConcentration>-1</MolarConcentration><MolarConcUnits>nM</MolarConcUnits><MolecularWeight>-1</MolecularWeight><Temperature>25</Temperature><StartTime>5194552</StartTime><AssayTime>5</AssayTime></CommonData><FlowRate>1000</FlowRate><StepType>KREGENERATION</StepType><StepName>Regeneration</StepName><StepStatus>OK</StepStatus><ActualTime>5.00005</ActualTime><CycleTime>0.2</CycleTime><AssayXData Points="25">jX+dRPOFnURajJ1EwJKdRCeZnUSNn51E86WdRFqsnUTAsp1EJ7mdRI2/nUTzxZ1EWsydRMDS
nUQn2Z1Ejd+dRPPlnURa7J1EwPKdRCf5nUSN/51E8wWeRFoMnkTAEp5EJxmeRA==</AssayXData><AssayYData Points="25">ZixCwG3jTMAL/FDAoKpTwBN+VcCvjVfAwY1YwL/jWcANqFrAoGdbwOVKXMCSslzAY6hdwJVL
XsBV1V7AnzlfwKKhX8B9lmDAYZBgwB8tYcAme2HAQH1hwIktYsCYJ2LAqnRiwA==</AssayYData></Step><Step><CommonData><SampleLocation>12</SampleLocation><SampleID></SampleID><SampleGroup></SampleGroup><SampleInfo></SampleInfo><SampleRow>F</SampleRow><SamplePlate>1</SamplePlate><WellType>NEUTRALIZATION</WellType><Concentration>-1</Concentration><ConcentrationUnits>µg/ml</ConcentrationUnits><MolarConcentration>-1</MolarConcentration><MolarConcUnits>nM</MolarConcUnits><MolecularWeight>-1</MolecularWeight><Temperature>25</Temperature><StartTime>5210636</StartTime><AssayTime>5</AssayTime></CommonData><FlowRate>1000</FlowRate><StepType>KREGENERATION</StepType><StepName>Regeneration</StepName><StepStatus>OK</StepStatus><ActualTime>5.00005</ActualTime><CycleTime>0.2</CycleTime><AssayXData Points="25">jh+eROwlnkRTLJ5EuTKeRCg5nkSOP55E7EWeRFtMnkTBUp5EKFmeRI5fnkTsZZ5EU2yeRLly
nkQfeZ5Ejn+eROyFnkRbjJ5EwZKeRB+ZnkSGn55E9KWeRFusnkS5sp5EKLmeRA==</AssayXData><AssayYData Points="25">bBYEviDVB779R9699I+qvdxkjb18R1G97RYSvZIYAL07pXa8KW0hvKjOGTshyXY7xi1xPJJ/
lDwpbMY8JlDHPGci+zyAXhI9FfMnPTBWRD00Az89NglRPYHZaz0O72E9T4psPQ==</AssayYData></Step><Step><CommonData><SampleLocation>1</SampleLocation><SampleID></SampleID><SampleGroup></SampleGroup><SampleInfo></SampleInfo><SampleRow>F</SampleRow><SamplePlate>1</SamplePlate><WellType>BUFFER</WellType><Concentration>-1</Concentration><ConcentrationUnits>µg/ml</ConcentrationUnits><MolarConcentration>-1</MolarConcentration><MolarConcUnits>nM</MolarConcUnits><MolecularWeight>-1</MolecularWeight><Temperature>25</Temperature><StartTime>5225318</StartTime><AssayTime>60</AssayTime></CommonData><FlowRate>1000</FlowRate><StepType>BASELINE</StepType><StepName>Baseline</StepName><StepStatus>OK</StepStatus><ActualTime>60</ActualTime><CycleTime>0.2</CycleTime><AssayXData Points="300">jr+eROzFnkRTzJ5EwdKeRB/ZnkSG355E9OWeRFvsnkS58p5EH/meRI7/nkTsBZ9EUwyfRLkS
n0QfGZ9Ehh+fROwln0RbLJ9EyTKfRCg5n0SGP59E7EWfRFtMn0S5Up9EH1mfRIZfn0T0ZZ9E
W2yfRLlyn0QoeZ9Ejn+fROyFn0RTjJ9EuZKfRB+Zn0SGn59E7KWfRFusn0TBsp9EKLmfRIa/
n0QNxp9EU8yfRMHSn0Qf2Z9Ejt+fROzln0RT7J9EufKfRB/5n0SG/59E9AWgRFMMoES5EqBE
HxmgRI4foETsJaBEWyygRCwzoEQfOaBEjj+gROxFoERbTKBEuVKgRB9ZoESOX6BE7GWgRFNs
oETBcqBEKHmgRIZ/oETshaBEU4ygRMGSoEQomaBEIaCgROyloERTrKBEubKgRDC5oESnv6BE
7MWgRFvMoES50qBEKNmgRIbfoETs5aBEU+ygRLnyoEQf+aBEhv+gROwFoURTDKFEuRKhRB8Z
oUSGH6FE7CWhRIQsoUTBMqFEHzmhRIY/oUTsRaFEU0yhRMFSoUQoWaFEhl+hRAVmoURbbKFE
uXKhRCh5oUSGf6FE7IWhRFOMoUS5kqFEH5mhRIafoUTspaFEU6yhRNKyoUQfuaFEhr+hROzF
oURTzKFEVdOhRB/ZoUSO36FE7OWhRFPsoUS58qFEH/mhRIb/oUTsBaJEUwyiRLkSokQfGaJE
hh+iRBUmokRbLKJEuTKiRB85okSOP6JE/UWiRFNMokS5UqJEH1miRIZfokTsZaJEU2yiRLly
okQoeaJEhn+iROyFokRTjKJE4pKiRB+ZokSGn6JE9KWiRFusokS5sqJEH7miRI6/okTsxaJE
U8yiRLnSokQo2aJEht+iRP3lokRT7KJEufKiRB/5okSG/6JE7AWjRGMMo0TJEqNEHxmjRMcf
o0T0JaNEWyyjRLkyo0QfOaNEjj+jROxFo0RbTKNEuVKjRB9Zo0SOX6NE7GWjRFtso0S5cqNE
KHmjRIZ/o0TshaNEU4yjRMGSo0QomaNEhp+jROylo0RTrKNEwbKjRCi5o0SGv6NE7MWjRFPM
o0S50qNEKNmjRIbfo0T05aNEU+yjRMHyo0Qf+aNEhv+jRPQFpERjDKREuRKkROwZpESOH6RE
7CWkRFsspETBMqREKDmkRIY/pET0RaREU0ykRLlSpEQoWaREjl+kRPRlpERbbKREwXKkRIJ5
pESGf6RE9IWkRFuMpETBkqREKJmkRI6fpET0paREW6ykRMmypEQouaREjr+kRPTFpERbzKRE
wdKkRCjZpESO36RE9OWkRFvspETB8qREKPmkRI7/pET0BaVEWwylRMESpUQoGaVEjh+lRPQl
pURjLKVEwTKlRCg5pUSOP6VE9EWlRFtMpUTBUqVEKFmlRI5fpUT0ZaVEW2ylRMFypUQoeaVE
r3+lRPSFpURbjKVEwZKlRJqZpUSOn6VE9KWlRFuspUTBsqVEKLmlRI6/pUT0xaVEU8ylRMHS
pUQo2aVEjt+lRPTlpURb7KVEwfKlRCj5pUSO/6VE9AWmRGsMpkTBEqZEKBmmRIYfpkT0JaZE
WyymRMEypkQoOaZE</AssayXData><AssayYData Points="300">k1mbPZdmnT2Y65091Z2rPStboz3BZKg9L7KvPVAarD3EC7g9i92wPRG0tD3ckbA9emC7PWNf
vj1qQMQ9sT+9PfBrxD22EMM9wPXBPbe6wD21Bsk9DyzPPeM+0D0xDcY9q4rNPXJN0j2PY8s9
l8HNPXsu1D3svtU9SZHVPWmw2j0ixtQ9kBzaPQK72D3J5+E9UlDdPRSJ2z1F09k997TcPS7H
8T23qek9wdbjPbhJ6z26ZeI9sVfrPeF85z2P6eg9WoHvPXFe5T3sOu49AUztPYw19D3RXvI9
fhP1PYNp8j1AEfE9hXL3PRhj+T1CsPw9RfT7PRLTAD6yC/M9k7L9PQP5/T1irAI+hb0CPl1q
/T1Xlf89GKQAPrVv/j3CfPc9ywECPt71Aj6/jQI+2ZEBPrQVBD7esAU+GJIDPtEQBT5g2wU+
WGwDPtwrBz6dIgU+1F8GPof0Bz4l1gg+qBkLPj6CCj78pwc+iBsMPjPTCz4VPA0+9pIFPmR1
Cj59Sg4+uGYLPgeuCj5C7g4++WwMPjyHDT7PoQs++ucEPoAHDj4lUA4+fI0PPhj2ET6kmg8+
gskPPoW9ET6gcBQ+jY4SPq3gED6nkhE+t5ESPpHQET5T2xI+JOUTPuXsDz6TXRQ+TioUPoNA
Ez422hA+ALMTPu/oFD690xk+zIMSPjLHFj7bUw8+VT4VPjkHFD6RpBM+LVIRPq7GGT7nOhc+
yOQTPqRjFj7ttBk+tOwYPmOwGz6Ooxg+a/waPlXBGD77VBg+LawcPo6xGz4gdB4+Z2cdPgfe
HD4XjBw+q28YPkVMGz4WOBk+xKkdPt81HD6Inx4+Q+EdPnjpID6yhyA+AHAePvRhHz4c4iE+
PTMdPu9jIj5/6h4+cHodPpX9IT5xJSE+ZAgiPuxOIj59GyE+6MUfPnQIIz733SE+VcEjPkRN
ID6kFCQ+grofPl1fJj4u4yY+cHQkPs7RIz4kfyI+q/ogPrSpJj7WLCU+vWIiProZJj7tQiQ+
GowkPvWIJD4KFiY+0isoPjDvJj471CE+CZQlPn72JD5bXCo+mZQqPgCRJz5A2is+6IMoPgaZ
LD5wXic+0MgmPgVuJj7B6ik+3mYqPsGbKz7gHCs+9w4nPmMbLD65LC0+3nYrPp/PLT6P+yw+
jgssPuXxLD5OeSw+8XYuPsTHKj6UFi4+eYUuPu9jLT6+xCo+hVosPsMvLz681i0+X1IsPrs7
KT4Y+jA+RdctPpSdLz7kUiw+ufUsPsICKD6ujzE+0SEwPvjmMT6pXzA+Ef4tPg5OMD5vtzE+
Zf82PgHGKj6qUjE+tJYvPufLLD6gjS0+yBkvPhcjMD5s6DI+vyYyPmbsMT5hdS4+ku4vPv1m
Mz5zeDI+M64zPqOVMz7NoDE+Kag3PsQKNz4UMjU+AqkyPowvLz7xtzM+G/wwPgXqND5fcjQ+
+sAwPv5kND6/RzM+Uvw3PsCHMz7ulDI+h6wxPrmtND6IBzg+QMY3PjcmNj6xiDU+mjk0Plmt
OD5LSDg+zfM0PuZ9NT7ASTY+zyA2PvTkOT6DNzc++Hs5PpUSMj54djw+GRY5PsHAOz4AJTs+
yO85PtwqOT6wkz0+</AssayYData></Step><Step><CommonData><SampleLocation>1</SampleLocation><SampleID></SampleID><SampleGroup></SampleGroup><SampleInfo></SampleInfo><SampleRow>F</SampleRow><SamplePlate>1</SamplePlate><WellType>BUFFER</WellType><Concentration>-1</Concentration><ConcentrationUnits>µg/ml</ConcentrationUnits><MolarConcentration>-1</MolarConcentration><MolarConcUnits>nM</MolarConcUnits><MolecularWeight>-1</MolecularWeight><Temperature>25</Temperature><StartTime>5286285</StartTime><AssayTime>80</AssayTime></CommonData><FlowRate>600</FlowRate><StepType>LOADING</StepType><StepName>Loading</StepName><StepStatus>OK</StepStatus><ActualTime>80</ActualTime><CycleTime>0.2</CycleTime><AssayXData Points="400">jz+mRPVFpkRcTKZEwlKmRClZpkSPX6ZE9WWmRFxspkTCcqZEKXmmRI9/pkT1haZEXIymRMKS
pkQpmaZEj5+mRPWlpkRcrKZEwrKmRCm5pkSHv6ZE9cWmRFzMpkTC0qZEKdmmRI/fpkT15aZE
XOymRMLypkQp+aZEj/+mRPUFp0RcDKdEwhKnRCkZp0SHH6dE9SWnRFwsp0TCMqdEIDmnRI8/
p0T1RadEXEynRF5Tp0QpWadEj1+nRO1lp0RkbKdEwnKnRCl5p0SPf6dE9YWnRFyMp0S6kqdE
IJmnRIefp0TtpadEXKynRMKyp0QpuadEj7+nRPXFp0RczKdEutKnRCnZp0SP36dE9eWnRFTs
p0S68qdEIPmnRI//p0QvBqhEXAyoRMISqEQpGahEhx+oRPUlqERcLKhEwjKoRCA5qESPP6hE
9UWoRFRMqETCUqhEIFmoRI9fqET1ZahEXGyoRMJyqEQpeahEj3+oRE2HqERUjKhEwpKoRCCZ
qESPn6hE9aWoRFysqETCsqhEKbmoRI+/qET1xahEVMyoRMLSqEQp2ahEj9+oRPXlqERU7KhE
wvKoRCn5qESP/6hE9QWpRFQMqUTCEqlEKRmpRI8fqUT1JalEXCypRMIyqUQpOalEhz+pRPVF
qURUTKlEwlKpRClZqUSPX6lE7WWpRFxsqUTCcqlEIHmpRI9/qUT1halEXIypRMKSqUQxmalE
h5+pRO2lqURcrKlEwrKpRCC5qUSHv6lE7cWpRFzMqUQl06lEKdmpRIffqUTt5alEXOypRLry
qUQp+alEj/+pRPUFqkRUDKpEwhKqRCkZqkSHH6pE7SWqRFQsqkS6MqpEIDmqRI8/qkTtRapE
VEyqRMJSqkQgWapEj1+qRPVlqkRsbKpEwnKqRCl5qkSPf6pE7YWqRFSMqkTCkqpEKZmqRI+f
qkTtpapEXKyqRMKyqkQguapEj7+qRPXFqkQxzapEutKqRCDZqkSP36pE7eWqRFTsqkTC8qpE
KfmqRIf/qkTtBatEXAyrRMISq0QgGatEhx+rRPUlq0RcLKtEujKrRCk5q0SPP6tE9UWrRFRM
q0TCUqtEIFmrRIdfq0TtZatEVGyrRMJyq0QgeatEj3+rRO2Fq0RcjKtEupKrRCmZq0SXn6tE
9aWrRFSsq0TCsqtEKbmrRI+/q0T1xatEVMyrRLrSq0Qp2atEj9+rRPXlq0RU7KtEuvKrRCD5
q0SH/6tE7QWsRFwMrETjEqxEKRmsRI8frET1JaxEVCysRLoyrEQpOaxEjz+sRPVFrERcTKxE
ulKsRCBZrESPX6xE7WWsRFRsrETCcqxEIHmsRId/rETthaxEVIysRMKSrEQgmaxEsJ+sRPWl
rERUrKxEwrKsRCC5rESHv6xE9cWsRFTMrES60qxEKdmsRIffrETt5axEXOysRNPyrEQg+axE
j/+sRO0FrURUDK1E8xKtRCkZrUSHH61E9SWtRFwsrUS6Mq1EKTmtRI8/rUT1Ra1EXEytRLpS
rUQgWa1Ej1+tRPVlrURcbK1EunKtRCl5rUSHf61E9YWtRFSMrUS6kq1EKZmtRIefrUQGpq1E
VKytRLqyrUQgua1Eh7+tRO3FrURUzK1EutKtRCDZrUSP361E7eWtRFzsrUS68q1EKfmtRI//
rUQGBq5EVAyuRMISrkQgGa5Ehx+uRO0lrkRcLK5EwjKuRCA5rkSPP65E7UWuRFRMrkS6Uq5E
KVmuRIdfrkTtZa5EVGyuRMJyrkQpea5Ej3+uRO2FrkRcjK5EwpKuRCmZrkSHn65E7aWuRFSs
rkTCsq5EILmuRIe/rkTtxa5EVMyuRMLSrkQg2a5Ej9+uRO3lrkRU7K5EuvKuRCD5rkSH/65E
7QWvRFQMr0TCEq9EIBmvRIcfr0TtJa9EVCyvRLoyr0QpOa9Ehz+vRO1Fr0RUTK9EulKvRCBZ
r0SHX69E7WWvRFRsr0S6cq9EIHmvRId/r0T+ha9EXIyvRLqSr0Qgma9Eh5+vRO2lr0RUrK9E
urKvRCC5r0SHv69E7cWvRFTMr0S60q9EINmvRIffr0Tt5a9EVOyvRLryr0Qg+a9Eh/+vRO0F
sERcDLBEwhKwRCkZsESHH7BE9SWwRFwssES6MrBEKTmwRA==</AssayXData><AssayYData Points="400">4Zo7PliANz7cVjU+b1g8PmhyOj4kCjg+B8o4PuqsOz4wFjw+BeI6Ph/zPT5cZzs+A70/Ppzj
Pz5PHz0+x2U4PhmhOz71zDw++rA9PrypPj6cYDw+W+xBPtK2Oj4pGT8+saU9PnFUPj7PgD0+
0UM6PhmXPj48A0A+L7U9PnHKOz5lZj8+ymQ7Pg+RRD6QaD4+JNM7PsnwPz6Lgj8+6CE+Pok6
PT5jqT8+Ql0/PsciPj6J2j0+KuY8PquiPz4hc0A+Y/47PrNyQD4dbj8+b3g+PjyRQj58YEA+
Xks9PqaLQD4emUM+rV8/PkEEQT43jUQ+Dog/PlOeQD79OT8+6W5BPoulQz5Qnz8+V9lBPuqS
Pj7PRkQ+4tdBPsWiQz4k4EM+qQhEPra6QT6aFEY+u7dEPl9nRz7+wUE+0wdFPh9tRT4zvkU+
0tpFPux3Qj6EFkI+lmBFPi3SRD5fLEY+99dBPh6uSD78Vkg+c7xEPos6RD6oFkY+OWZDPtTT
Rz5OqUQ+Zf9FPjMJQT49Rkc+5jFJPnRDQz6CP0U+0i5GPrwwRz7tWUg+IfVKPt1rRT6zC0c+
iztIPjbYRD49ZEc+ovNDPvq6Rz6QQEc+oMpJPmCSSj7vzUc+UdtGPom3Qz701kg+nv5JPtxR
Sj43NEc+0UhKPnHvSD6GVEw+hIRIPp21SD4HGEY+gbREPslMSD5CVkY+j/xHPnDsST4+akw+
ugBIPrPNRz6wTEo+4fFHPtCMST5hP0g+02ZIPm3PSj7BeE8+piVKPgyaTz4m50o+SqdOPgEf
TD5T0Uo+2UFLPp3LSj5gsUs+4+ZJPu0OTD5N4lA+DGtKPurNSz5ASVQ+7e1JPvqXTD60sU4+
I1ZKPtjuTD7AIks+LCxPPi74Sj5slkw+pFRQPs0WTz4vHk0+LWJMPg1RTD6CB04+WYdNPv0j
TD6pf1A+KpdRPktsTD6DdlE+1ZRPPp5FSz5TvVA+QL5OPsp9Tz6ZD08+PaJNPlHEUT50dFA+
U+5NPoEZSz4QD1A+s0RMPv4dUT7msk4+HXhRPgqETj7EW1A+zOZQPul8VD4Dzk8+LdJNPr0o
UD5Rv04+lNxSPnRCUT6bv1g+WI5PPi+mUj5SiU0+1vVNPvZrTj5lOVM+Dt9OPgnITj5vNk8+
1yFRPkANUT4jHFM+cvpRPq6qTz5P/1A+x2pQPgCsUD6QoFY+0spXPsucTj4HIVE+VMhUPj9/
Uz7ctFI+yO1VPnmWTz7qMlY+93lVPha2Uz5SVlM+mSNUPrLXUj6ARVI+cxlUPppdUj5tAVI+
JWhZPpcBUz5/llY+Wh1RPsIeVT5odVA+sulYPnyFWD4oPVE+Tb5XPkOFUj5m/FM+ZAlXPhFI
Uz5ORVc+ybZTPmiWVD4Sslk+YJ1VPluMWT65t1Y+3pxXPnNlVz6IAVg+GvlVPh6BWD687Vc+
ORNWPpBdWD62bFI+f1lYPm2QVj6V9VQ+LuRWPrbbVz6RcVs+z8VVPm2iVz4vXVc+ecpUPvd+
VT7tSls+fJBVPqAXVj5haVs+q/FVPhyBVz4HSFg+LA5YPuP2WD7VT1o+CutVPrwxWD68XV0+
qY5TPjpwXD5VhFY+giZYPqbKWz6qy1Y+dSFaPiv1WD4e81Y+8pFZPkctWz5+Y1s+eyVdPtor
WD6saVs+rRBaPhyOWT49pVk+H/BZPrPWVz5EVFY+80NaPqYcWz5PRVs+2zVfPhjrXT7j01k+
balaPh83XT4GMls+5FlZPtvyVT58M1g+5ZFYPsdqWT4gI1c+nj9cPt/lWD4qpFs+Lo9aPgqO
XD6SzFw+7mNgPquFXj4wQmE+oO5bPo9MWT53m1o+ZzRfPnyyWT5q61s+obdcPoqcXD5Vml4+
4uFbPhtFWz5zZV4+dFFgPmmoWT58ZF0+xcJcPiZdXT7/4l4+sIhfPhD7WD78+14+osdfPvOS
YD6tuV4+6edYPpyJXT6JbF4+QlhgPgURXz6pv14+IpJdPiiYXD6bPmI+ZdBhPh83YT4D2mI+
Wl9jPjTaXT4ysF0+4YBhPnb8XT7BGGM+Y/ZdPmPZXT5oNmA+SEBgPkn3Xj6pH1w+D1FcPoHG
Xz5cqV4+x/hdPl+kXT6EvF0+UhldPv3CXz5I6GA+Zu1fPg==</AssayYData></Step><Step><CommonData><SampleLocation>1</SampleLocation><SampleID></SampleID><SampleGroup></SampleGroup><SampleInfo></SampleInfo><SampleRow>F</SampleRow><SamplePlate>1</SamplePlate><WellType>BUFFER</WellType><Concentration>-1</Concentration><ConcentrationUnits>µg/ml</ConcentrationUnits><MolarConcentration>-1</MolarConcentration><MolarConcUnits>nM</MolarConcUnits><MolecularWeight>-1</MolecularWeight><Temperature>25</Temperature><StartTime>5367282</StartTime><AssayTime>60</AssayTime></CommonData><FlowRate>1000</FlowRate><StepType>BASELINE</StepType><StepName>Baseline</StepName><StepStatus>OK</StepStatus><ActualTime>59.999</ActualTime><CycleTime>0.2</CycleTime><AssayXData Points="300">jz+wRPVFsERcTLBEwlKwRCBZsESPX7BE9WWwRFxssETCcrBEKXmwRI9/sET1hbBEXIywRMKS
sEQpmbBEj5+wRPWlsERcrLBEwrKwRCm5sESPv7BE9cWwRFzMsETC0rBEKdmwRI/fsET15bBE
XOywRLrysEQp+bBEj/+wRPUFsURcDLFEuhKxRCkZsUSPH7FE9SWxRFwssUTCMrFEIDmxRI8/
sUT1RbFEXEyxRMJSsUQpWbFEj1+xRPVlsURcbLFEwnKxRCl5sUSPf7FE9YWxRFSMsUTCkrFE
IJmxRI+fsUT1pbFEXKyxRMKysUQpubFEj7+xRPXFsUSdzLFEwtKxRCnZsUSP37FE9eWxRFzs
sUTC8rFEKfmxRI//sUT1BbJEXAyyRMISskQpGbJEjx+yRPUlskRcLLJEyjKyRCk5skSPP7JE
9UWyRFxMskS6UrJEKVmyRI9fskT1ZbJEXGyyRMJyskQpebJEj3+yRPWFskRcjLJEwpKyRCmZ
skSPn7JE9aWyRFSsskTCsrJEKbmyRI+/skT1xbJEXMyyRMLSskQp2bJEn9+yRO3lskRc7LJE
wvKyRCD5skSP/7JE9QWzRFwMs0TCErNEKRmzRI8fs0T1JbNEXCyzRMIys0QpObNEjz+zRPVF
s0RcTLNE41KzRClZs0SPX7NE9WWzRFxss0TCcrNEKXmzRI9/s0TthbNEXIyzRMKSs0QgmbNE
j5+zRPWls0RcrLNEwrKzRCC5s0SPv7NE9cWzRFzMs0TC0rNEKdmzRI/fs0T15bNEXOyzRNPy
s0Qp+bNEj/+zRPUFtERUDLREwhK0RCkZtESHH7RE9SW0RFQstETCMrREKTm0RI8/tETtRbRE
XEy0RMJStEQgWbREj1+0RPVltERcbLREwnK0RCl5tESPf7RE9YW0RFyMtETCkrREKZm0RI+f
tETtpbREXKy0RMKytEQgubREh7+0RPXFtERczLREutK0RCnZtESP37RE9eW0RFzstES68rRE
Kfm0RI//tET1BbVEXAy1RMIStUQpGbVEhx+1RPUltURcLLVEwjK1RCk5tUSPP7VE9UW1RFxM
tUTCUrVEKVm1RIdftUT1ZbVEXGy1RMJytUQpebVEh3+1RO2FtUSmjLVEwpK1RCCZtUSPn7VE
9aW1RFystUTCsrVEKbm1RIe/tUT1xbVEXMy1RLrStUQp2bVEj9+1RPXltURc7LVEuvK1RCn5
tUSP/7VE9QW2RFwMtkS6ErZEKRm2RI8ftkTtJbZEXCy2RMIytkQ5ObZEhz+2RB5GtkRcTLZE
wlK2RClZtkSHX7ZE9WW2RFxstkTCcrZEUnm2RI9/tkTthbZEXIy2RLqStkQpmbZEj5+2RPWl
tkRcrLZEwrK2RCm5tkSPv7ZE7cW2RFTMtkTC0rZEKdm2RI/ftkT15bZEXOy2RLrytkQp+bZE
j/+2RO0Ft0RcDLdEwhK3RCkZt0SPH7dE7SW3RFwst0S6MrdEIDm3RI8/t0TtRbdEVEy3RMJS
t0QgWbdEj1+3RO1lt0RcbLdEwnK3RCl5t0SHf7dE9YW3RGyMt0S6krdEKZm3RIeft0T1pbdE
hay3RMKyt0QgubdE</AssayXData><AssayYData Points="300">qZtmPommXz6O5WA+gLdjPmdnYD7Ze18+mapdPuNgXz7CoV8+jgFkPjv/Xz4aP2Y+iw1lPkmm
YT6zPV0+ZZFiPtUDYz5vZ14+Io9jPgIkXj7fx2I+2pFjPntDYD5dCWM+KblkPlcyYD7Oc14+
cJhjPtALXT4l+GE+HQ5hPi4fYz6TamE+LnBfPsgBYj6dAmA+3udlPrrUXz7igWQ+sThnPgcO
Xz4lDGU+P2tkPs5dZT6rF2Q+UK1jPrkpZD75zWM+3dtlPvr6Yz6YEWI+ycZkPojFZT56+2Q+
GtFiPp63Yz4SNGc+2HtlPoZKZj7Nc2c++ORgPlyaaD5ZrGE+TWpjPhILaT6VZGE+1GRoPiOa
aD6KN2A+8tBiPo4UaT4IB2U+NkNlPsoEZj7YnmM+x+ljPpjnZz721WY+BQhpPgryZT67JmQ+
LWFjPnkRaD7lp2Q+TmBnPtyeZj4E5mQ+hbplPlawZT5GJGI+qJRkPlQcZz50d2k+kHxkPhuV
aT4mLWQ+p1FoPoqpaz4XXWY+uBFkPq8nZT5JYWU+72JkPkF4ZD4hLWU+DdZoPhSiaD7q3Wo+
MaBmPqmVaT6mdWg+f8RnPiVcaT6VF2o+5OtlPs/KZj6GVmc+MntrPouUaT6axGY+9NZmPm3N
aj55GWk+sgRsPqYtaT6PTGs+/Y1mPmoJaT79RGY+HBdqPvZ6bD70YGo+z/dmPlUQaz7AY2U+
299oPuDHbD5UlG0+/1NpPgeIaz4hIGw+NbJqPg0LaD5p+ms+MTxnPjRnaD5j32k+TXxtPlZ6
aj5A0Wc+NV9sPon9az6AtmQ+gytpPiN2aT5Gcm0+3FVpPjKNbD4tcmc+Ms5vPuPEaD45VWo+
/KVvPgTGbD7CXm8+LldoPrWUbD5l9Ww+bnNtPsNAZz6n+G4+gpRqPnjabT7mfms+vzVuPuKw
bj5aC20+uVlqPleGbD4cqWo+qh9qPqZVbj46xmo+c49uPkz9bj5rQW8+vtRsPlYyaz4YfnA+
WMxsPvNabz4Ac24+qotwPvTabD44wmo+0oVqPqtOcz5Udm4+t0FuPp91bD4zgWo+FglvPngQ
aT5leW4+RMlrPpQ8cD4m4HE+MV5rPvmdbT5wk2s+xCluPqnIbj6wWW4+LxNuPoCHbD7DRm8+
Z1xwPnDUbT6ZNm4+zT9zPmoTbz7Fmm0+U2JsPgB6cT4LTW4+1pduPqm3cT4shG8+PZJvPh4H
cD7uunA+prxsPisvbz6ztW0+NaBsPtSmbD6Cl28+yflxPuricD5+k24+SzNxPpHtaj4bfnE+
/j1yPoV/cD4w9m8+nyJwPoD6cT4sy2w+Fv90Pijicj43bnE+zetyPqutcT7q3nE+5V9zPpBx
dT6MiXI+vnFvPn0Zcz5IBnA+TnxwPkhsbD7ijXI+WfZxPs44cz52cHI+KmF1PuXYbz7ePnA+
QSV2Pnydcj4gj3M+WEZ1PqalcD4TKHM+vTpwPnLHcD5xs3I+4UVwPt3odj5bP3E+pVFxPl93
cj5b4HI+H85wPuRydT47N3E+KcBxPv/Hcj6F1XM+095yPiFWdT6maXI+iid1PqczdD5CTHY+
RRR1Pq6qcz5kLnM+</AssayYData></Step><Step><CommonData><SampleLocation>8</SampleLocation><SampleID>BG505.W6.C2 gp120</SampleID><SampleGroup></SampleGroup><SampleInfo></SampleInfo><SampleRow>F</SampleRow><SamplePlate>1</SamplePlate><WellType>KSAMPLE</WellType><Concentration>-1</Concentration><ConcentrationUnits>µg/ml</ConcentrationUnits><MolarConcentration>62.5</MolarConcentration><MolarConcUnits>nM</MolarConcUnits><MolecularWeight>-1</MolecularWeight><Temperature>25</Temperature><StartTime>5435385</StartTime><AssayTime>180</AssayTime></CommonData><FlowRate>600</FlowRate><StepType>ASSOC</StepType><StepName>Association</StepName><StepStatus>OK</StepStatus><ActualTime>179.999</ActualTime><CycleTime>0.2</CycleTime><AssayXData Points="900">hr+3ROTFt0RLzLdEsdK3RBfZt0R+37dE5OW3REvst0S58rdEF/m3RH7/t0TkBbhEUwy4RLES
uEQXGbhEfh+4ROQluERLLLhEsTK4RCA5uER+P7hE5EW4RFNMuESxUrhEF1m4RH5fuETkZbhE
U2y4RLFyuEQXebhEfn+4ROSFuERLjLhEsZK4RBeZuER+n7hE5KW4RFOsuESxsrhEF7m4RIa/
uETkxbhES8y4RLnSuEQX2bhEft+4ROTluERT7LhEsfK4RBf5uER+/7hE5AW5REsMuUSxErlE
Fxm5RH4fuUTkJblESyy5RLkyuUQgOblEfj+5RORFuURTTLlEsVK5RBdZuUSnX7lE5GW5REts
uUSxcrlEF3m5RH5/uUTkhblEU4y5RLGSuUQXmblEfp+5ROSluURLrLlEsbK5RBe5uUR+v7lE
5MW5REvMuUSx0rlEF9m5RH7fuUTs5blES+y5RLHyuUQX+blEfv+5ROQFukRLDLpEsRK6RCAZ
ukSGH7pE5CW6REssukSxMrpEFzm6RH4/ukTsRbpEU0y6RLlSukQXWbpEfl+6RORlukRTbLpE
uXK6RBd5ukR+f7pE7IW6RFOMukS5krpEF5m6RH6fukTkpbpEU6y6RLmyukQXubpEhr+6ROzF
ukRTzLpEsdK6RCDZukSG37pE5OW6RFPsukSx8rpEIPm6RIb/ukTsBbtESwy7RLkSu0QgGbtE
fh+7ROQlu0RTLLtEuTK7RCA5u0SGP7tE7EW7RFtMu0S5UrtEIFm7RIZfu0TsZbtEU2y7RLly
u0QXebtEhn+7ROyFu0RTjLtEuZK7RCCZu0SOn7tEHqa7RFOsu0S5srtEILm7RIa/u0TsxbtE
U8y7RLnSu0Qg2btEht+7RBXmu0RT7LtEufK7RCD5u0SG/7tE7AW8RFMMvES5ErxEIBm8RIYf
vETsJbxEUyy8RLkyvEQgObxEfj+8ROxFvERTTLxEuVK8RCBZvESGX7xE7GW8RFNsvES5crxE
IHm8RIZ/vETshbxEU4y8RLmSvEQgmbxEhp+8ROylvERTrLxEubK8RCi5vESGv7xE7MW8RFPM
vES50rxEINm8RIbfvETk5bxEU+y8RLnyvEQg+bxEhv+8ROwFvURTDL1EsRK9RCAZvUSGH71E
7CW9RFMsvUS5Mr1EIDm9RIY/vUTsRb1EU0y9RLlSvUQgWb1Ehl+9RORlvURTbL1E+3K9RCB5
vUR+f71E7IW9RFOMvUS5kr1EIJm9RIafvUTspb1EU6y9RLmyvUQgub1Efr+9ROzFvURTzL1E
udK9RCDZvUSG371E5OW9RFPsvUS58r1EF/m9RIb/vUTsBb5EUwy+RLESvkQgGb5Ehh++ROwl
vkRTLL5EuTK+RCA5vkSGP75E7EW+RFNMvkS5Ur5EIFm+RIZfvkTsZb5EMG2+RLlyvkQXeb5E
hn++ROyFvkRTjL5EuZK+RBeZvkSGn75E7KW+RFOsvkS5sr5EILm+RIa/vkTsxb5EU8y+RLnS
vkQg2b5E2N++ROzlvkRT7L5EsfK+RCD5vkSG/75E7AW/REsMv0S5Er9EIBm/RIYfv0TsJb9E
Uyy/RLkyv0QgOb9Ehj+/ROxFv0RTTL9EuVK/RCBZv0SGX79E7GW/REtsv0Sxcr9EIHm/RNB/
v0Tshb9ES4y/RLmSv0Qgmb9Ehp+/ROylv0RTrL9EubK/RCC5v0SGv79E7MW/RFPMv0S50r9E
INm/RIbfv0Ts5b9EU+y/RLnyv0Qg+b9Ehv+/ROwFwERTDMBEuRLARCAZwESGH8BE5CXARFMs
wES5MsBEIDnARIY/wETkRcBEU0zARLlSwEQgWcBEhl/AROxlwERLbMBEuXLARCB5wER+f8BE
7IXARFOMwES5ksBEIJnARIafwETspcBEU6zARPuywEQgucBEfr/AROTFwERTzMBEsdLARCDZ
wESG38BE5OXARFPswES58sBEIPnARH7/wETsBcFEUwzBRLkSwUQXGcFEhh/BROQlwURLLMFE
sTLBRCA5wUSGP8FE7EXBREtMwUSxUsFEIFnBRIZfwUTsZcFES2zBRLFywUQgecFEhn/BROyF
wURTjMFEuZLBRCCZwUSGn8FE5KXBREuswUS5ssFEILnBRIa/wUTsxcFEU8zBRLnSwUQX2cFE
ht/BROzlwURT7MFEufLBRBf5wUSG/8FE7AXCRFMMwkSxEsJEFxnCRH4fwkTsJcJESyzCRLky
wkQgOcJEhj/CROxFwkRLTMJEsVLCRCBZwkSGX8JE7GXCRFNswkSxcsJEIHnCRIZ/wkTkhcJE
U4zCRLmSwkQgmcJEfp/CROSlwkRTrMJEubLCRCC5wkSGv8JE7MXCRFPMwkS50sJEINnCRH7f
wkTs5cJEU+zCRLnywkSr+cJEfv/CROQFw0RTDMNEuRLDRCAZw0R+H8NE7CXDRFMsw0SxMsNE
FznDRH4/w0TkRcNES0zDRLlSw0QgWcNEhl/DROxlw0RTbMNEsXLDRCB5w0SGf8NE5IXDRFOM
w0S5ksNEIJnDRIafw0TkpcNEU6zDRLGyw0QgucNEhr/DROTFw0RTzMNEsdLDRCDZw0SG38NE
7OXDREvsw0S58sNEF/nDRIb/w0TkBcRESwzERLkSxEQXGcREhh/EROQlxERLLMREuTLERCA5
xESGP8RE7EXERFNMxESxUsREF1nERIZfxETkZcREU2zERLFyxEQXecREhn/EROyFxERLjMRE
sZLERCCZxER+n8RE5KXERFOsxES5ssREILnERH6/xETkxcRES8zERLHSxEQg2cREht/EROzl
xERT7MREufLERCD5xER+/8RE5AXFRFMMxUS5EsVEIBnFRIYfxUTkJcVESyzFRLkyxUQXOcVE
hj/FRORFxURTTMVEuVLFRBdZxUSGX8VE7GXFRFNsxUS5csVEIHnFRH5/xUTshcVEU4zFRLGS
xUQgmcVEhp/FROylxURLrMVEsbLFRBe5xUSGv8VE7MXFREvMxUS50sVEINnFRH7fxUTk5cVE
U+zFRLnyxUQX+cVEfv/FROwFxkRTDMZEsRLGRBcZxkSGH8ZE5CXGRFMsxkS5MsZEFznGRIY/
xkTsRcZES0zGRMpSxkQXWcZEhl/GRORlxkRTbMZEuXLGRCB5xkR+f8ZE5IXGREuMxkSxksZE
F5nGRH6fxkTkpcZES6zGRLmyxkQgucZEhr/GROTFxkRLzMZEsdLGRBfZxkQB4MZE7OXGREvs
xkSx8sZEF/nGRIb/xkT9BcdEUwzHRLkSx0QgGcdEfh/HROQlx0RLLMdEsTLHRBc5x0R+P8dE
5EXHRFNMx0S5UsdEIFnHRH5fx0TkZcdEU2zHRLlyx0QXecdEfn/HROSFx0RLjMdEsZLHRBeZ
x0SGn8dE5KXHRFOsx0S5ssdEF7nHRIa/x0TsxcdEU8zHRLHSx0QX2cdEft/HROTlx0RL7MdE
sfLHRBf5x0SG/8dE7AXIRFMMyEQqFMhEIBnIRH4fyETkJchEUyzIRLEyyEQXOchEhj/IRORF
yERLTMhEuVLIRBdZyER+X8hE5GXIREtsyESxcshEIHnIRH5/yETkhchEU4zIRLGSyEQXmchE
fp/IROylyERLrMhEsbLIRBe5yER+v8hE5MXIRFPMyESx0shEF9nIRIbfyETk5chES+zIRLHy
yEQX+chEfv/IROQFyURLDMlEuRLJRCAZyUSGH8lEsSbJREssyUSxMslEIDnJRH4/yUTsRclE
S0zJRLFSyUQXWclEhl/JRORlyURLbMlEsXLJRBd5yUSGf8lE5IXJRFOMyUSxkslEF5nJRIaf
yUTkpclES6zJRLGyyUQguclEhr/JROTFyURTzMlEsdLJRBfZyUR+38lE5OXJREvsyUS58slE
F/nJRH7/yUTsBcpESwzKRLESykQXGcpEfh/KROwlykRLLMpEsTLKRBc5ykSGP8pE7EXKREtM
ykSxUspEIFnKRH5fykTkZcpES2zKRLFyykQgecpEfn/KROSFykRLjMpEuZLKRBeZykR+n8pE
5KXKREusykS5sspEF7nKRH6/ykTkxcpEU8zKRLnSykQX2cpEft/KROTlykRL7MpEsfLKRCD5
ykR+/8pE7AXLREsMy0SxEstEIBnLRH4fy0TsJctESyzLRLEyy0QXOctEfj/LRORFy0RbTMtE
sVLLRCBZy0SGX8tE5GXLRGtsy0S5cstEF3nLRH5/y0TkhctES4zLRLGSy0QXmctEfp/LROSl
y0RLrMtEsbLLRBe5y0R+v8tE5MXLRFPMy0S50stEF9nLRH7fy0Tk5ctEU+zLRLHyy0Qw+ctE
fv/LROQFzERLDMxEsRLMRCAZzER+H8xE5CXMREsszESxMsxEFznMRH4/zETkRcxES0zMRLFS
zEQXWcxEhl/MRORlzERLbMxEuXLMRBd5zER+f8xE5IXMREuMzESxksxEF5nMRH6fzETkpcxE
S6zMRLGyzEQXucxEhr/MROTFzERLzMxEudLMRBfZzER+38xE5OXMRFPszESx8sxEF/nMRIb/
zETkBc1ESwzNRLESzUQXGc1Efh/NROwlzURLLM1EsTLNRBc5zUR+P81E5EXNRFNMzUS5Us1E
F1nNRIZfzUTkZc1ES2zNRMpyzUQXec1Efn/NROSFzURLjM1EsZLNRBeZzUR+n81E5KXNREus
zUQbs81EF7nNRIa/zUTkxc1ES8zNRLHSzUQX2c1Eft/NROTlzURL7M1EsfLNRCD5zUSG/81E
7AXOREsMzkSxEs5EFxnORIYfzkTkJc5ESyzORLEyzkQXOc5E</AssayXData><AssayYData Points="900">pDd4Pq8lcD6XPGs+ONZhPq4TYD45Plo+xEhRPublSz5vaEk+o7FJPjerQz4IIkI+ZMU6Pr9H
Oz4fkzk+34A4Pr6+OD72FTo+Msc2PnILMz4N/jQ+S1E1PlzGOD7tqzM+VB0zPhh/Mj6f3DM+
NSQxPrCSNT54YjI+Ecc4Pt6ZNj6jcjY+UKoyPuDsMz5jjDI+MeE0Ps9QNT7RlzY+VqI4PiG0
NT7WYzY+SZ4wPohjNz5gITQ+8H04PlnSMz6/kzI+e1Y0PhykOT5SfDo+TTQ0PjW+Nj6rDzM+
u7k2Pvx4Nj6BHjg+ZGc5Pp4ROj4PFTg+01U0PlatOj53Pzc+4Ek6PrXAOz7rLzg+pDw3PoTI
OD5l8j4+IUI4PlXmQD7RQjo+0Nk7Psl5PT6XiDo+S7U5PtteOj5bsTc+7Cw8PgLoNz6gEj4+
3As9PiXLOj4ogzs+FeA+PsWIPD6z8jk+38o6PpWXPD7/ADs+ywM+Pvw1Pz5hFTo+6LI6PoAM
Oz5xZj4+rbtAPnSlQD46xz0+SvM7Po7FOz7z+T8+9G8/PhxARD6DHT0+UhdAPpMuOD7YtD8+
CFU9Pp+nQD4xO0A+5P5BPoYUQz5aRj8+7jM9Pi5tPz5QZEE+EYBCPo4MRD4u3kE+6kg/Pt8R
Qj44tkE+/x5DPivLPj6i3z0+tzNEPmTYQz4iukE+lRdBPpbZRD6hbkA+xr5APlx7QT74LEg+
ybdEPk8iQD5b5UU+M1xGPqw+Rj4zMUk+q3tDPprwRT7iC0A+X1VIPk0XRj6XKUA+zHFDPl+z
Rz6pA0Q++qFBPtg2RT7yTUY+15NFPlXYRz4AHEQ+9kVGPpyCRz61ukQ+xtZIPuZURz64wEg+
CLVFPl2dRz4SSUQ+zwdKPkwUQz6x90M+2nNHPs/URT6iqUY+OsxHPm1URz7AmUU+QYZGPqtc
Sj7ZpUc+Yk1JPq4DRj7Qr0k+DNBIPkRiSD6Qk0o+pQZHPtkPSD7V/Uk+h+9IPuPmSD5LgEU+
iv5KPi9ZST5bnEk+SZ5GPrOWRj7FWks+NixIPr4uSj6oskk+hwtJPvKVRT4SpEk+ntxHPkLP
TT4jgk4+4+RKPo7USD4IGUw+92dNPiEfSz6Lh00+UjBNPmhUSj4UaFE+/CpIPjy8SD4BXU4+
XNFGPkToSz6VOEo+gVRNPuyPTT5SfUo+6qBOPvruSj6xikw+GaRUPo5qTD7v404+rQ5NPo2g
Tz4C2Uo+xWFTPvEGTj6abk8+1q1PPgJmTz6b4U4+H5hMPqI3TT5PA04+QqJNPttqTj7P8E0+
OY9MPpqXUT4f+FA+W6xNPs5FTj7QKU8+Ij1QPlyXTT5RsE4+3h5UPkTeTj4kFFE+n5VPPnwB
Uz7KIFE+kexPPppaTT6Da1I+cL1OPtU7Tz6hO08+CzxOPv93UD5+rk8+v8hNPkM6Tz7cSlE+
PpNUPuczUz6aRlE+BqpRPoSOUz7XhU8+UFJRPhPnUD5JmlA+CNJSPsYDVD52704+b0hRPsqc
Uz5K7FA+ulJSPlWJUj5Z41E+eapSPr60Tj64h1M+aBRUPgehUj4zwFE+McFPPif3Uj6oY1c+
2QBSPr6OUD51L1Q+mzVSPhogVz6+Y1U+smVTPqezVz4tW1I+KTpTPp3eUD7AwlU+eH9TPnLW
VT5361U+6SpRPn9JVT5DmVU+q6xVPixzVT4VclY+sG9SPqiRVD6v2Vg+cBRZPuI7VD5tZlY+
Xx1VPqc7WT7wq1E+cppVPqv6Uj7eUVY+G+JVPg4TWj4Qn1U+XbtZPhleWD5h7VY+4mBXPp8i
Vj4bZ1s+76hVPqpEWj6HvlY+E6VYPjkGVz7hC1o+/zBaPmifVj5fGlc+VkdUPlEWWD5stFg+
P7JWPn/rVT4chVc+ZypUPuZPWj404Fk+tsxbPlRDUj6ZwlU+ialZPmDsWT6OYlo+zT9VPkDy
WD6qK1Y+PYRYPv30Uz4YSVk+PnNYPnl8Wz6ze1k+I85ZPipHXD6oJ1s+ovJUPhPlWj6MPFs+
7UxYPi7kVz56w1w+Lj5ePlAYXj4om1k+/LJZPsDKWD6gqFk+UfpXPlSJWT4Pq1w+2ZdYPgtt
Xj5vDFo+JkJbPrI6XT7yyVs+f3lYPqPpWj6XbVg+eI1dPsgJWj45714+siJaPiOLXD4KLVs+
6QRaPmuxXT7r+Vg+imlbPp0CWT7wDl0+oo9aPs3uXD57nl4+NmhbPiiAWj52Z10+2YBdPqod
Xz4Fgl4+EEpbPtN9XT7xA1w+m1RePkZPXD67klo+vupbPvGQWj60fV0+d8VbPgqxXz6IX1s+
O9pfPqjoXj738GA+gWxhPr2AXD782Vo+oltdPnBHWz7eSVw+xNhePluaYz7qlF8+DDBaPgeM
YD5yGFo+C5NgPlGdWT4soF4+4GdgPs3uYD6IyVw+aXJhPjeFXT6gd2E+bkViPlUjYD6cCFs+
bCNgPv3VXj66sWE+wSdkPreWXj4J41s+cK5hPiQNYD5iKWM+9sJePrg6YT7Vwl8+8qBgPtQD
YT4cp2I+wcZePskxYD7zLGI+bxRePhFiZD7YtGI+OD1hPqFxYD4cBVo+VkVhPgiVYD6BkGE+
4zhePkfkYD5NAl4+19ldPs+WXD75f14+V8xlPkGyYj5oh14+f1dhPjuFYD7nmWI+kpdgPtFF
Yz4TAmA+I2VgPgTnXz6uxGM+89dhPrB1ZT6ztmE+bJtgPlzNYj50h2I+hN5jPhRpYT7PO2Q+
UhBjPsj6ZD6HtGA+nAxkPqYsZD7etmY+GBxiPm3+YD4GP2I+GmlhPodjZD6t92A+6G5hPtNC
Yj6+tGY+g/BjPiOUYz5PCGk+45RlPj1MYT7ld2M+3v1gPpJuYz6GiWc+qopjPj90aj6Qh2Q+
e3lnPs/BZT68dWQ+wnxiPrqZYz50ymY+9pBjPn7LZT44Z2Y+3XNmPvmbaD5062M+YcNmPkJT
Yz7D9GM+XlFmPnCBYz7Yzmk+0DppPrQAaD7J2WM+OghpPtTpYz4msGc+o4pmPq/RZD6CY2U+
2kloPo6jYz4U/2M+foBmPoRpZD7NAGQ+gsFmPg8bZj7NLWs+bdlmPkNsaD4+FWY+OZhmPq0C
aD7PZGg+C7FnPuDeZj5Zs2c+uFVmPizIZj7Fi2c+9E9jPlJcaT46MGg+IhVpPvBXaj7VD2Y+
LdZnPvEyZz7fZWY+DRhqPom+Zz7eS2Y+5PpqPv/YZj7tZGc+gXFmPq6lZj6yWGg+TJBoPiYl
aj6cCGs+j+NqPvy/aT4SdW0+WcVqPtbXaT4g7mw+yoVoPjmoaj7YKWw+K3JqPs58aT61Qmw+
km1pPihBaD5Z/Gg+QhNsPpjaZD6RsWs+q4BsPtBBaT5o02o+OzhuPoEfbj7PAGs+VkdrPjuX
bD7hvGs+ZXhrPuNcaT5xoGk+VxZsPhFObT4ZAGg+/iVpPtmKaT6M+G8+IwlrPnAacD6kMGo+
psNpPsC8bT6c3m0+iIRpPm9SaT7E2mo+Qs1pPiqYbj4IZ28+T4dqPgxpbD4hF2s+9cFtPgg/
aD5tr3E+ei1vPk5hbD7r72k+wJpqPtnAbD7BUmc+HS1rPpVicT79FXI+tRJqPiuxbT4x3W0+
nOFvPiFMbT6NM28+wY5vPrhUbz6UOWw+kMhuPu6Caz7jtG8+v/dqPsLFbD7/AHA+HcJnPrmb
cD7Xxm4+T3FtPqNvbT514mc+SaJtPmeDbT7YtGk+y4RtPr40cj5MG2w+1k5vPrznbz4nz20+
qQBsPlvCbz6DUG4+HCpsPi6ibz6rgm4+ukZyPnWVcT7e8XA+YbV0PpzudD5UwGs+LZxvPky/
bz4gsm4+mMFxPtKHcT7n4W0+zANyPmejbz7SaW0+ayVvPmFTdT7+5G4+Fxd0PgiHcj4vGXA+
sD5wPqH2bT5J12s+9+9vPqICbz7RdG4+px9xPlKBbz6Y8HE+j3duPgqccT4oZm0+DoByPsxy
bT7wUnE+WVlwPjaqcT5RIXA+N8xtPsducz4lvHE+M2NvPqJpcj5r9HQ+1b5yPlqrcz418m8+
sNhxPjn7cj7MHnQ+ZOhyPv+UbT7iGm4+fiB2PidMcj7VFHQ+N/dxPmoLcT6+AXA+wu1yPsvf
cj7PhHE+LXR2Pgzecz5suXI+JW9wPvuscj7d73E+sEJwPsuidj4m8nA+nMZvPnqJdD5f4HY+
gkNzPoHIdj4CsnI+9gpzPm3Wdz6+nHQ+CbpxPmJJcT5k1XM+bCpwPqNFcT6e4XM+dodzPjxL
dD5dRHI+HBt0Pvgacz5OMHM+u0l2PqJecz5ddnE+HjhzPiaHcT6HwHM+muF1PsaRcj5e+nU+
JgZzPjl5cj4tinc+Z1JzPucecz52KHU+pFhyPiONdD5WZXc+HTRzPtoxcz7yQHo+XzRyPvNg
dD5kgXQ+8UF1PpBwdD7lq3M+LnN3PkvOcj5u5ng+iv1yPlLddj51x3k+Jhx0PmAJdj7nW3c+
ZcV1Pvdlcj7fT3c+asB0PsIWcz6iHnI+iAh5PuZmdT4aW3c+iZN4Prf+eD4B9Xc+uDN1PuKQ
dD4zsHg+7dx3Ppu4dT6CtnM+icR0Pus0dj7ztHY+bDZyPsnIeT56jXY+hk5yPoQGeT7evXQ+
jxp5PrtfdT7a+nI+hY12Pp3CeD5F6ng+Q2d6PiTSej5u3nI+3OF2PmuBej5jeHQ+AYd3PmyA
cz4gXHg+TGV5PnCHdz5xVnw+yT94Po9mdz4a2Xo+4WZ4PvZndz68V3g+Z5V1PtxSej5Ygno+
HCp3Pm6NeD4cJH4+iN17Pq/Kcz6MQnc+kvl3PuJ5eT5ZcnQ+</AssayYData></Step><Step><CommonData><SampleLocation>1</SampleLocation><SampleID></SampleID><SampleGroup></SampleGroup><SampleInfo></SampleInfo><SampleRow>F</SampleRow><SamplePlate>1</SamplePlate><WellType>BUFFER</WellType><Concentration>-1</Concentration><ConcentrationUnits>µg/ml</ConcentrationUnits><MolarConcentration>-1</MolarConcentration><MolarConcUnits>nM</MolarConcUnits><MolecularWeight>-1</MolecularWeight><Temperature>25</Temperature><StartTime>5623571</StartTime><AssayTime>180</AssayTime></CommonData><FlowRate>600</FlowRate><StepType>DISASSOC</StepType><StepName>Dissociation</StepName><StepStatus>OK</StepStatus><ActualTime>180</ActualTime><CycleTime>0.2</CycleTime><AssayXData Points="900">fj/ORORFzkRLTM5EsVLORBhZzkR+X85E5GXOREtszkSxcs5EGHnORH5/zkTkhc5ES4zORLGS
zkQYmc5Efp/OROSlzkRLrM5EqbLORBi5zkR+v85E3MXOREvMzkSx0s5EGNnORH7fzkTk5c5E
S+zOROLyzkQY+c5Efv/OROQFz0RLDM9EsRLPRBgZz0R+H89E5CXPREssz0SxMs9EGDnPRH4/
z0TcRc9ES0zPRLFSz0QYWc9EU2DPRORlz0RLbM9EsXLPRBh5z0R+f89E5IXPREuMz0Sxks9E
GJnPRH6fz0Tkpc9ES6zPRLGyz0QYuc9Efr/PROTFz0RLzM9E0tLPRBjZz0R+389E9eXPREvs
z0Sx8s9EGPnPRHb/z0TkBdBESwzQRLES0EQYGdBEfh/QRHAm0ERLLNBEsTLQRBg50ESGP9BE
5EXQREtM0ETCUtBEGFnQRH5f0ETkZdBES2zQRNpy0EQPedBEfn/QROSF0ERLjNBEsZLQRBiZ
0ER+n9BE5KXQRGOs0ESxstBEILnQRHa/0ETcxdBES8zQRLHS0EQY2dBEft/QROTl0ERL7NBE
qfLQRBj50ER+/9BE5AXRREMM0USxEtFEGBnRRH4f0UTcJdFEQyzRRKky0UQYOdFEdj/RRNxF
0URLTNFEsVLRRBhZ0UR2X9FE5GXRREts0USxctFEGHnRRH5/0UTkhdFEQ4zRRLGS0UQYmdFE
fp/RRA2m0URLrNFEsbLRRA+50UR2v9FE5MXRREvM0USx0tFEGNnRRHbf0UTk5dFES+zRRLHy
0UQP+dFEfv/RROQF0kRDDNJEsRLSRBgZ0kR+H9JE5CXSREss0kSpMtJEGDnSRH4/0kTkRdJE
S0zSRLFS0kQYWdJEfl/SRORl0kRTbNJEqXLSRBh50kR+f9JE3IXSREuM0kSpktJESZnSRH6f
0kTkpdJES6zSRLGy0kQYudJEdr/SRNzF0kRLzNJEqdLSRDjZ0kR+39JE5OXSREvs0kSx8tJE
D/nSRH7/0kTkBdNEUwzTRLES00QYGdNEfh/TROQl00RDLNNEsTLTRA8500R+P9NE5EXTREtM
00SxUtNED1nTRHZf00TcZdNES2zTRLFy00QPedNEn3/TROSF00RDjNNEqZLTRBiZ00R+n9NE
5KXTREOs00SpstNED7nTRH6/00TkxdNES8zTRLHS00QY2dNEft/TROTl00RD7NNEsfLTRBj5
00R+/9NE5AXUREsM1ESxEtREGBnURH4f1ET9JdREQyzURKky1EQYOdREfj/URORF1ERDTNRE
sVLURA9Z1ER2X9RE3GXURENs1ESpctREOHnURH5/1ETkhdREQ4zURLGS1EQYmdREdp/URNyl
1ERDrNREqbLURBi51ETQv9RE5MXUREPM1ESx0tRED9nURHbf1ETk5dREQ+zURLHy1EQY+dRE
dv/UROQF1URLDNVEsRLVRBgZ1UR+H9VE5CXVREMs1USpMtVEDznVRHY/1UQmRtVEQ0zVRNpS
1UQPWdVEfl/VRORl1URDbNVE0nLVRA951UR2f9VE5IXVREuM1USpktVED5nVRHaf1UTkpdVE
S6zVRLGy1UQYudVEdr/VRAXG1URDzNVEsdLVRA/Z1USn39VE5OXVREPs1USx8tVEGPnVRJf/
1UTkBdZEQwzWRKkS1kQPGdZEdh/WROQl1kRLLNZEsTLWRA851kR2P9ZE5EXWREtM1kSpUtZE
GFnWRHZf1kTcZdZEQ2zWRLFy1kQYedZEdn/WROSF1kRDjNZEqZLWRA+Z1kR+n9ZE3KXWREOs
1kSpstZEGLnWRHa/1kTcxdZEQ8zWRLHS1kQP2dZEft/WRNzl1kRL7NZEsfLWRBj51kR2/9ZE
5AXXREMM10SpEtdEDxnXRH4f10TcJddEQyzXRLEy10QYOddEfj/XRORF10RDTNdEsVLXRBhZ
10R+X9dE5GXXRENs10SpctdED3nXRH5/10TchddES4zXRKmS10QPmddEdp/XRNyl10RDrNdE
qbLXRBi510R+v9dE3MXXREvM10Sp0tdEGNnXRH7f10Tk5ddEW+zXRMry10QP+ddEdv/XRNwF
2ERDDNhEqRLYRBgZ2ER+H9hE3CXYREss2ESxMthEKDnYRHY/2ETcRdhES0zYRKlS2EQPWdhE
dl/YRORl2ERLbNhEsXLYRA952ER+f9hE3IXYREOM2ESpkthEq5nYRHaf2ETcpdhES6zYRKmy
2EQPudhEfr/YRNzF2ERjzNhEsdLYRA/Z2ER239hE3OXYREvs2ESx8thED/nYRH7/2ETcBdlE
QwzZRLES2UQPGdlEdh/ZROQl2URLLNlEqTLZRCg52UR+P9lE5EXZRENM2USpUtlEMFnZRHZf
2UTcZdlES2zZRKly2UQPedlEfn/ZROSF2URLjNlEsZLZRBiZ2UR2n9lE5KXZRFOs2USpstlE
GLnZRH6/2UT9xdlES8zZRKnS2UQP2dlEdt/ZROTl2URL7NlEsfLZRBj52UR2/9lE5AXaREMM
2kSxEtpExBnaRHYf2kTcJdpEQyzaRLEy2kQPOdpEdj/aRNxF2kRDTNpEsVLaRBhZ2kSOX9pE
5GXaRENs2kS5ctpEGHnaRH5/2kTkhdpEQ4zaRLGS2kQPmdpEdp/aRNyl2kRLrNpEqbLaRBi5
2kSOv9pE5MXaREPM2kSp0tpED9naRH7f2kTc5dpEQ+zaRKny2kQP+dpEdv/aRNwF20RLDNtE
qRLbRA8Z20R2H9tE3CXbREMs20SxMttEDznbRHY/20TcRdtE70zbRLFS20QPWdtEfl/bRNxl
20R8bNtE83LbRA9520R2f9tE3IXbREOM20SxkttED5nbRHaf20TcpdtEQ6zbRKmy20QYudtE
fr/bROTF20RDzNtEudLbRA/Z20R239tE5OXbREPs20Sx8ttED/nbRHb/20TcBdxESwzcRKkS
3EQPGdxEdh/cRNwl3ERDLNxEqTLcRA853ER+P9xE3EXcRENM3ESpUtxED1ncRHZf3ETcZdxE
S2zcRLFy3EQPedxEdn/cRNyF3ERDjNxEqZLcRA+Z3ER2n9xE9aXcREOs3ESxstxEGLncRHa/
3ETcxdxEQ8zcRLnS3EQP2dxEdt/cRPXl3ERL7NxEqfLcRA/53ER2/9xE3AXdREsM3USpEt1E
GBndRH4f3UTcJd1ESyzdRKky3UQPOd1Ehj/dRNxF3URDTN1E2lLdRA9Z3UR2X91E3GXdREts
3USpct1ED3ndRHZ/3UTchd1EQ4zdRG6T3UQYmd1Edp/dRNyl3URbrN1EqbLdRA+53UR2v91E
3MXdREPM3USp0t1ED9ndRH7f3UTc5d1EQ+zdRKny3UQP+d1Edv/dRNwF3kRDDN5EqRLeRA8Z
3kR2H95E3CXeREMs3kSpMt5EgjneRHY/3kTcRd5EQ0zeRKlS3kSzWd5Edl/eRNxl3kRDbN5E
uXLeRA953kR2f95E3IXeREuM3kSpkt5ED5neRH6f3kQupt5EQ6zeRKmy3kQPud5Edr/eRNLG
3kRDzN5EsdLeRA/Z3kR2395E5OXeREPs3kSx8t5ED/neRHb/3kTcBd9EUwzfRKkS30QPGd9E
fh/fROQl30RDLN9EqTLfRA8530R2P99E3EXfRENM30SpUt9EGFnfRH5f30TkZd9EU2zfRLFy
30Qged9Edn/fRNyF30RDjN9EuZLfRBiZ30R2n99E3KXfREOs30Sxst9EUbnfRHa/30Tcxd9E
Q8zfRKnS30RZ2d9Eft/fRNzl30RD7N9EqfLfRA/530R+/99E5AXgRFMM4ESpEuBEGBngRHYf
4ETcJeBESyzgRLky4EQYOeBEfj/gRNxF4ERDTOBEqVLgRBhZ4ER+X+BE3GXgREts4ES5cuBE
GHngRJ9/4ETkheBES4zgRLmS4EQgmeBEdp/gROSl4ERLrOBEsbLgRCa64ER+v+BE5MXgRFPM
4ESx0uBEGNngRIbf4ETk5eBEQ+zgRLHy4EQY+eBEfv/gROQF4URLDOFEsRLhRBgZ4UR+H+FE
5CXhREss4USxMuFEGDnhRH4/4UTkReFES0zhRLFS4UQYWeFEr1/hRORl4URLbOFEqXLhRBh5
4UR+f+FE5IXhREuM4USxkuFEGJnhRH6f4UTkpeFES6zhRLGy4UQYueFEfr/hROTF4URLzOFE
sdLhRBjZ4UTY3+FE5OXhREvs4USx8uFEGPnhRH7/4UTkBeJESwziRLES4kQYGeJEfh/iROQl
4kRLLOJEsTLiRA854kS1QOJE5EXiREtM4kSxUuJEGFniRH5f4kTkZeJES2ziRLFy4kQYeeJE
fn/iROSF4kRLjOJE2pLiRBiZ4kR2n+JE5KXiREus4kSxsuJEGLniRH6/4kTkxeJES8ziRLHS
4kQY2eJEft/iROTl4kRL7OJEwvLiRBj54kSf/+JE5AXjREsM40SxEuNEGBnjRH4f40TkJeNE
SyzjRLEy40QYOeNEfj/jRORF40RLTONEsVLjRA9Z40R+X+NE5GXjRENs40SxcuNEGHnjRH5/
40TtheNEpYzjRLGS40QYmeNEdp/jRNyl40RLrONEsbLjRBi540R2v+NE5MXjREvM40Sx0uNE
FtrjRH7f40Tk5eNES+zjRLHy40Q4+eNEdv/jROQF5ERLDOREqRLkRBgZ5ER+H+RE5CXkREss
5ESxMuREGDnkRH4/5ETkReRES0zkRLFS5EQYWeREfl/kRO1l5ERLbOREsXLkRBh55ER+f+RE
5IXkREuM5ESxkuREGJnkRH6f5ETkpeRES6zkRLGy5EQYueRE</AssayXData><AssayYData Points="900">W2FoPv2Oaj7iWnQ+r2SAPjsIgj6wP4Y+5OyJPpKYjD4XWY0+aPCQPvW/kD7MsJQ+nNSUPvrv
lT6GRJU+ecOXPl/Ilj4lJ5k+/XWYPo/Elz7VEpo+UBiZPiQymz6eYpg+SPSaPoKUmT7T0Jc+
DVyaPvTimT6b5Zk+EMiXPuP5lz5y3Zk+CGWbPsylmT4CpJk+dp6bPt9zmz52tpg+4viaPogr
mj5qzpk+4d+ZPpbLmD4C5Jk+pimaPhBomT4VUZY+oAGZPlbWmT5pl5o+urWWPpq4mD4qLZo+
8OaZPv30lz442Jg+Y02YPqbXmD5fCpo+3OCYPjbjmD6GdZc+hDuZPswzlz4THZk+I56XPp+9
lz5I95g+2CeYPsXumD5W9Zc+6m+ZPqmBlz5zDpg+WNCXPiKLlj5I9Jg+WIqYPlNfmD5DBJo+
sjuYPhfKlj7tIpg+0s+XPvr6lz4XwpY+RvqWPgD+mD6gxZc+8tiXPpcsmD4z5ZY+DMeWPlf3
lj4hWpk+dICZPjwcmD4erpc+vNuXPtsLlz7iTZU+9eqVPuBglz6D1Zg+UiGYPqYOmD4kfpY+
7caYPuR7mD6oe5c+qZ+WPo6zlz6J3pU+Z0iZPmGDlz5soZY+UTiZPs08lj4x9pc+/CyXPgDQ
mD4NUJY+q1GWPmFElj4bt5U+AZyYPqb6lj50yJU+OhmaPpk5lT5QfJY+yg+XPuFllj5IfpQ+
humWPtd3lz4fIZU+xLKWPrqLlD4mvZg+6+KWPkSIlz5g75Y+y3KYPqX3lz4OnpY+iUaYPoJW
lz6Qq5U+WOqXPnsAlj71OJc+pPuWPliSlz64Dpg+7baWPhCklT5B+pU+/9WXPsRLlj4xqpY+
R42YPmgNmD6P85M+ZVKXPrTClz6tM5c+a1+VPsPNlz5SoJg+ADCWPj05lz6QPpc+T/+XPkUg
lj5/QZY+aI2YPpF4lj7zqZc+1PmXPiA8lz4ckpU+MZqVPpTwlD4nXZc+D1OXPjlOlz6iwZc+
7eKWPvtolT6BB5g+Es2VPhghlj6lo5Y+VzSYPqFYmT4d15Y+P3WVPoDGlD6Sj5g+myKYPgfr
lz5wk5c+D1GYPk+Elj5Qa5g+CkKWPl5glz6Cbpc+Da6YPhbflj4F7pc+wZqWPk3Qlz4R8JY+
GBeUPr2Qlj7J+pc+IsaWPvGclz7sg5g+wG+VPid8lz6/DZY+DwiWPhLmlz5dJ5Y+bhqWPpOJ
lz4/U5c+9peWPgLMlj5eXJY+yr6XPl9Zlz6q4JY+95CWPkLslz7TLZc+Il6XPhxslT7uopQ+
N6KVPrjSkz5BKJY+rSGWPheVmD7afpc+I0WWPniYlT64U5g+afGUPnBylz72BZk+Ka2WPk7E
lT4aKZY+x6SVPmnIlz5fJpc+L/GVPpwdlz79XJQ+4VWWPkB/lj6IU5c+Wl6XPnhJmD5F9ZU+
NruVPjUamD4MeZc+l96WPqQUlT6+15Y+SwqXPiB3lT6I2Zc+QEeWPqu1lj5ZnZc+JTWVPrCa
lj5XSZY+37mWPiQemD4XoJY+aLKVPrCylz72s5Y+H1aYPnvOlz7HtpY+tWqZPkadlT5GUpQ+
7CSXPoJNlT7SrpQ+KmeWPjqYmD6qaJc+TL2WPseclz7iLZY+H5yYPqfIlz7WaJY+XuqXPqLu
lz4OBpY+yQyWPn9elz7qeJc+EPuWPrp9lz4yBJg+friVPoTilj7ZDJk+3z2XPpXjlD7o4ZY+
3WKWPn1cmT57iJQ+FgqXPjk+lj4af5U+CBmWPqgpmD7UUJY+nWCXPs4Vlz7TVpg+VO2XPm0D
mD6WQZY+z7+XPjZNmD6GMJc+Ob6XPivzlj5QiZU+XIWVPi3ilj4gpJc+SMiWPsHUlz4Zd5g+
2A2VPgOIlz4Bn5Y+Ur2WPsZRlz4Sr5U+BTyXPk90lz6PoJY+eGOXPjFilz6iyJg+oxmYPiaQ
lj6X5pY+fECXPhSclj4JhZk+j7CYPtiwmD79F5Y+e7yXPvotlj4WMpg+Vf2WPpXJlT75WJg+
bauXPpnglj5WMZc+PqeXPkhElz7+s5U+qJOaPrxclz5ZVJc+PWKYPkcJmD4eKZg+sOyXPuZU
mT4wk5k+LSyXPmgEmD5l5ZU+XiKXPq+zmT7GO5Y+Jd+WPhGelz6QRpc+eMaXPqvBmD4cL5U+
pOKXPk+OlT6EL5U+VsaZPu0NmD6y0Zg+sY6ZPn00mT7jy5c+DJqXPknrmj4Vy5U+Hc2YPkf8
lz7a85g+yxOWPnqglj5dD5c+Vk+XPqdtlz4oWJc+HIqUPtgxlz6cx5U+svuWPrOXlz5vzJc+
JsGWPvbxlz7O75g+lOGYPlytlz7YfJg+4/6ZPliilj67IJg+MVeYPp5wlz6z1pg+d/qYPvAK
lz5QXpg+xf6ZPkBOmj6Lj5g+Of2XPtJWmD7XLZY+zJCYPn5GmT6MRZc+fJuZPpmOmT6Af5Y+
pSCZPkGxmD7Kb5g+OTaaPndcmD59LpY+tBaYPsGCmD5H7Jo+0hyYPjHQlz5kTJg+PfOVPhoo
lz7MbZY+AH6aPvzcmD79WJc+bFOXPhltlz77K5g+YSmaPqfqmT44/ZY+ja6UPj6elj4hYpg+
09eXPtEBlz7XPpk+ktOXPiYNmD7OHpg+Q5+YPgN9lz4Zz5Y+cxiYPoNXmD7xFZc+eE6XPvcp
mT4Mvpc+6AmWPvESmD5tH5c+Ot2XPm+mmD4/1Zc+cryVPqhplz4byJc+3SqZPnbylz7v8pc+
F5mYPkdtmD790pY+o6SYPtEdlj4AK5g+8e2YPlFUlz7T35g+xr2XPmE4mD55fJc+V66XPqBo
lz7NEJg+LiaaPhlIlj4FK5k++AqZPq7ImD6WBJg+izCZPoScmT5zgpg+8USXPmBVmT793Zc+
yx6ZPlgsmT7wipg+yySXPp3blj79J5g+XzyZPhkemj5sv5g+c8aXPkflmj5Qypg+X5GbPich
mT4IDpo+xS6YPqUnmD4GyZU+CNWXPh2pmD5QI5o+wt6YPi/CmD4Ie5c+M/2XPirsmj4Eypk+
wwqaPvvGmT4rfZo+Y9GYPtGqmD4zmJk+TpKZPkC+mD52i5k+ZKmZPr6dmT7fQ5k+ZyqWPkkL
mT4GWJk+ZU6YPiLTlz5MCZk+oIWYPhyDmT6XHpo+VSeZPpXHlj6scpo+DjaaPnjTmT7Mrpk+
ULKZPn4SmT7uIZk+SMqXPltRmD6L4Jo+WWubPjc3lz4HgZY+HAWYPjTpmD4525o+Qf2XPnjw
lz6pvZc+EouYPhOumT6Mk5k+mg+YPq6bmj7dB5g+UQqaPn1/mD7COpk+FVGaPrW7mT6UI5g+
tjeZPoiBmT6f5Zg+rHSZPhE9mT6iv5k+7G6aPr2hmT6g8Zg+ZL6ZPsmmmD6P9ps+KcGWPm3G
nD7aOpo+VrKXPilQmj42sZs+oOqZPoW8mj5MNpo+KEqZPklMmj7Ae5s+xxaXPp2jlz7W35g+
6NOXPsGCmj5hYpg+wJyXPg3qmD7URpo+2H2XPg96mD4UNJs+wcCYPnrYmj7rk5s+ggKaPk0j
mT6jUZk+NT6YPpnFlz69BZk+bPSZPnsDmj4/EJs+HcCYPn86mD7fw5g+PUabPmOOmT5Aipo+
7LyXPs5LmD7v4po+PKSbPtb4mT6gK5g+3IuaPsk7lj4TtZo+GM+aPjhKmz7acJk+gSaZPjv3
lz6+fJs+Y3ebPiPGmT75O5c+gQqbPobpmT50BZo+ckGZPhB7mT4gsZk+slSYPgUlmz5gcpg+
NvqZPkLYlz6QXJo+We+ZPgiTmz7e65k+V+uXPuyhmD6gxpc+/nqZPjpymT73fpg+1JaaPvV0
mj7BAJo+hduaPjzvmj68kZo+V3maPq/xmD5RTpo+x0SYPqjVmT50MZk+NDCaPovZmT77WZs+
ZQ2ZPmMumT6ippo+LGiaPkxBmT6wv5g+sXuZPhVxmT7LcJg+GUuZPq9pmD75J5g+tLqYPmp3
nD7dPpw+QsybPoLdmT6zAZk+XLWaPuf9mT7hnpo+uQKaPnPcmj7ZYZs+Cm2bPlVumj5icps+
8fqaPpaLmz5ua5s+h/KaPhBVmj5mpZw+duGaPklgmj51PZs+rbeWPthSmj6UEJw+bVCaPvAC
nD4oGpk+lhycPnzMmj4cZpk+wM6aPjFhmj72jZo+U6ubPkrzmz5Q7p0+/OSaPs7Jmj4t4J0+
VcebPjXimj5pe5s+06KbPvnOmj4qkpo+9DGZPq4tnD70YJs+HD6bPjvtmj4pAZo+XMWbPm9r
mj5Kk5s+dgiaPmxVmj6/AZo+vFybPi2Mmj7BQZo+9ieaPu5Rmz7Os5w+zuOaPhh1mz6tfpo+
1RSePkC3mj5k9po+RAyaPpGZnT5Xqpw+466bPuo8mj79S5o+crmcPnqomj7kKpo+gq6dPh74
mD4DKJw+ju2aPoYXmj563Jk+ll2cPqPZnT4pYps+pY2cPo9gmz5TtJs+WlOdPpt5mz77x5o+
aL+bPkB3mz6XpZo+I3KcPlKmmz4fT5w+4BObPuxwnT5EbZw+WIidPpPZmj4zXZw+5QydPn5+
mT6IIZ0+gnybPuxrnD5Z5Zg+6jucPl51nD5FHJ0+YKeaPg7Imj4f+5o+RBKcPjJ6mz4z650+
ISacPk4vmz4yUJw+BriaPhdZnT5X45s+53WaPgTlmT7u6pw+eGmbPqAqmj64rJs+EHmdPlQy
nD7ylp0+/BOaPjxzmz7d55o+eOacPpgbmz5A9po+FSqdPo+wnT74WJw+BxCePhiLnj7h95w+
2BSbPh46nT7ZyZo+sGebPopEnD4ytpw+lyybPggWnD4x15s+</AssayYData></Step><Step><CommonData><SampleLocation>11</SampleLocation><SampleID></SampleID><SampleGroup></SampleGroup><SampleInfo></SampleInfo><SampleRow>F</SampleRow><SamplePlate>1</SamplePlate><WellType>REGENERATION</WellType><Concentration>-1</Concentration><ConcentrationUnits>µg/ml</ConcentrationUnits><MolarConcentration>-1</MolarConcentration><MolarConcUnits>nM</MolarConcUnits><MolecularWeight>-1</MolecularWeight><Temperature>25</Temperature><StartTime>5812854</StartTime><AssayTime>5</AssayTime></CommonData><FlowRate>1000</FlowRate><StepType>KREGENERATION</StepType><StepName>Regeneration</StepName><StepStatus>OK</StepStatus><ActualTime>4.99895</ActualTime><CycleTime>0.2</CycleTime><AssayXData Points="25">fr/kRNzF5ERLzOREsdLkRBjZ5ER23+RE3OXkREPs5ESp8uRED/nkRH7/5ETcBeVESwzlRKkS
5UQPGeVEfh/lRNwl5URLLOVEqTLlRA855UR2P+VE3EXlREtM5USxUuVED1nlRA==</AssayXData><AssayYData Points="25">nWwewMpKK8DxxTHApGM2wG/BOcC8yzzA17g+wPD7QMAIXELANVpEwOXARcB0L0fAcXNIwIBi
ScBohkrAgGNLwN1ETMALHk3AaMNNwFh9TsBvRE/A8PVPwH+rUMDoHFHAk5RRwA==</AssayYData></Step><Step><CommonData><SampleLocation>12</SampleLocation><SampleID></SampleID><SampleGroup></SampleGroup><SampleInfo></SampleInfo><SampleRow>F</SampleRow><SamplePlate>1</SamplePlate><WellType>NEUTRALIZATION</WellType><Concentration>-1</Concentration><ConcentrationUnits>µg/ml</ConcentrationUnits><MolarConcentration>-1</MolarConcentration><MolarConcUnits>nM</MolarConcUnits><MolecularWeight>-1</MolecularWeight><Temperature>25</Temperature><StartTime>5829095</StartTime><AssayTime>5</AssayTime></CommonData><FlowRate>1000</FlowRate><StepType>KREGENERATION</StepType><StepName>Regeneration</StepName><StepStatus>OK</StepStatus><ActualTime>5.00005</ActualTime><CycleTime>0.2</CycleTime><AssayXData Points="25">dl/lRNxl5URDbOVEoXLlRBB55UR2f+VE1IXlREOM5USpkuVEEJnlRHaf5UTUpeVEO6zlRKmy
5UQQueVEdr/lRNzF5URDzOVEqdLlRBDZ5USP3+VE1OXlREPs5USp8uVEEPnlRA==</AssayXData><AssayYData Points="25">WHs6vTjl9bxfE7y7Oo6cPCiyFD1xok095TdvPetplj2REJY9N5CyPWv8uD1LD8s9yXLQPbBj
6z04ROY9t13vPZqt/z01XgI+uOUFPltWDD4GIAk+dC8PPgb2ET5LdhM+tzITPg==</AssayYData></Step><Step><CommonData><SampleLocation>11</SampleLocation><SampleID></SampleID><SampleGroup></SampleGroup><SampleInfo></SampleInfo><SampleRow>F</SampleRow><SamplePlate>1</SamplePlate><WellType>REGENERATION</WellType><Concentration>-1</Concentration><ConcentrationUnits>µg/ml</ConcentrationUnits><MolarConcentration>-1</MolarConcentration><MolarConcUnits>nM</MolarConcUnits><MolecularWeight>-1</MolecularWeight><Temperature>25</Temperature><StartTime>5845172</StartTime><AssayTime>5</AssayTime></CommonData><FlowRate>1000</FlowRate><StepType>KREGENERATION</StepType><StepName>Regeneration</StepName><StepStatus>OK</StepStatus><ActualTime>5.00005</ActualTime><CycleTime>0.2</CycleTime><AssayXData Points="25">dv/lRNwF5kRDDOZEqRLmRBAZ5kR2H+ZE1CXmREMs5kSpMuZEEDnmRHY/5kTcReZEQ0zmRMpS
5kQQWeZEdl/mRNxl5kRDbOZEqXLmRBB55kR2f+ZE3IXmREOM5kShkuZEEJnmRA==</AssayXData><AssayYData Points="25">mdszwJWaP8DV/UPAp4NGwOrLSMAENErAM7FLwELZTMA+y03Aqd1OwJXFT8DTb1DA3y1RwDm4
UcB1TVLACOlSwCFCU8C5z1PA6ItUwFDDVMDnXlXAXYRVwMQCVsA2OFbAk11WwA==</AssayYData></Step><Step><CommonData><SampleLocation>12</SampleLocation><SampleID></SampleID><SampleGroup></SampleGroup><SampleInfo></SampleInfo><SampleRow>F</SampleRow><SamplePlate>1</SamplePlate><WellType>NEUTRALIZATION</WellType><Concentration>-1</Concentration><ConcentrationUnits>µg/ml</ConcentrationUnits><MolarConcentration>-1</MolarConcentration><MolarConcUnits>nM</MolarConcUnits><MolecularWeight>-1</MolecularWeight><Temperature>25</Temperature><StartTime>5861226</StartTime><AssayTime>5</AssayTime></CommonData><FlowRate>1000</FlowRate><StepType>KREGENERATION</StepType><StepName>Regeneration</StepName><StepStatus>OK</StepStatus><ActualTime>4.99895</ActualTime><CycleTime>0.2</CycleTime><AssayXData Points="25">dp/mRNSl5kQ7rOZE0rLmRAe55kRuv+ZE1MXmREPM5kSh0uZEB9nmRHbf5kTc5eZEO+zmRKHy
5kQH+eZEdv/mRNwF50Q7DOdEoRLnRAcZ50RuH+dE3CXnRDss50ShMudEBznnRA==</AssayXData><AssayYData Points="25">Ap6AvKaCcbxiGyo8IyQoPc+2Wz2jZZQ9wAGuPSuHwT2rGNo9u7fiPTYN+T2YWwM+o8gFPsc1
DD4eABM+e1QZPt8YHD7mgCA+ukocPgSqJT7QUCU+Kk0oPuaiLz6grjQ+1PAxPg==</AssayYData></Step><Step><CommonData><SampleLocation>11</SampleLocation><SampleID></SampleID><SampleGroup></SampleGroup><SampleInfo></SampleInfo><SampleRow>F</SampleRow><SamplePlate>1</SamplePlate><WellType>REGENERATION</WellType><Concentration>-1</Concentration><ConcentrationUnits>µg/ml</ConcentrationUnits><MolarConcentration>-1</MolarConcentration><MolarConcUnits>nM</MolarConcUnits><MolecularWeight>-1</MolecularWeight><Temperature>25</Temperature><StartTime>5877438</StartTime><AssayTime>5</AssayTime></CommonData><FlowRate>1000</FlowRate><StepType>KREGENERATION</StepType><StepName>Regeneration</StepName><StepStatus>OK</StepStatus><ActualTime>4.99895</ActualTime><CycleTime>0.2</CycleTime><AssayXData Points="25">bj/nRMxF50QzTOdEmVLnRP9Y50RmX+dEzGXnRDNs50SZcudE/3jnRGZ/50TMhedEM4znRJmS
50T/mOdEZp/nRNSl50QzrOdEmbLnRP+450Rmv+dEzMXnRDPM50Sh0udE/9jnRA==</AssayXData><AssayYData Points="25">P901wDm2QMDFyETA8X9HwMRZScDi2UrATxVMwJM/TcDylk7A6F1PwC4cUMCevFDA3ndRwI0D
UsAGZFLAt59SwOJPU8BZ2lPARgJUwD6kVMAh9lTAQmNVwCSbVcAEwlXAoPJVwA==</AssayYData></Step><Step><CommonData><SampleLocation>12</SampleLocation><SampleID></SampleID><SampleGroup></SampleGroup><SampleInfo></SampleInfo><SampleRow>F</SampleRow><SamplePlate>1</SamplePlate><WellType>NEUTRALIZATION</WellType><Concentration>-1</Concentration><ConcentrationUnits>µg/ml</ConcentrationUnits><MolarConcentration>-1</MolarConcentration><MolarConcUnits>nM</MolarConcUnits><MolecularWeight>-1</MolecularWeight><Temperature>25</Temperature><StartTime>5893494</StartTime><AssayTime>5</AssayTime></CommonData><FlowRate>1000</FlowRate><StepType>KREGENERATION</StepType><StepName>Regeneration</StepName><StepStatus>OK</StepStatus><ActualTime>4.99895</ActualTime><CycleTime>0.2</CycleTime><AssayXData Points="25">Zd/nRMvl50Qq7OdEkPLnRPb450Rl/+dEwwXoRCoM6ESYEuhE/xjoRF0f6ETDJehEMizoRJAy
6ET2OOhEXT/oRMNF6EQqTOhEmFLoRP9Y6ERdX+hEw2XoRCps6ESYcuhE9njoRA==</AssayXData><AssayYData Points="25">jPkKPaoaGj3sPl89ChmoPTmMzj2Gv+M9O5QEPoIeDz7UdBU+ascbPux7Jz4QAi0+oVgwPhHd
OT5m2zw+xFFDPrbLST5sK08+u6dKPlq6UT7B9lE+GOJVPjSzWz7v3V4+eZhcPg==</AssayYData></Step><Step><CommonData><SampleLocation>1</SampleLocation><SampleID></SampleID><SampleGroup></SampleGroup><SampleInfo></SampleInfo><SampleRow>F</SampleRow><SamplePlate>1</SamplePlate><WellType>BUFFER</WellType><Concentration>-1</Concentration><ConcentrationUnits>µg/ml</ConcentrationUnits><MolarConcentration>-1</MolarConcentration><MolarConcUnits>nM</MolarConcUnits><MolecularWeight>-1</MolecularWeight><Temperature>25</Temperature><StartTime>5908340</StartTime><AssayTime>60</AssayTime></CommonData><FlowRate>1000</FlowRate><StepType>BASELINE</StepType><StepName>Baseline</StepName><StepStatus>OK</StepStatus><ActualTime>59.999</ActualTime><CycleTime>0.2</CycleTime><AssayXData Points="300">XX/oRMOF6EQqjOhEkJLoRO6Y6ERdn+hEu6XoRCKs6ESIsuhE7rjoRF2/6ETDxehEIszoRJDS
6ET32OhEVd/oRLvl6EQi7OhEkPLoRPf46ERd/+hEuwXpRCIM6USQEulE7hjpRF0f6US7JelE
KizpRJAy6UTuOOlEbT/pRLtF6UQqTOlEiFLpRO5Y6URVX+lEzGXpRCps6USIculE93jpRFV/
6UTDhelEIozpRIiS6UTumOlEXZ/pRMOl6UQirOlEkLLpRO646URdv+lEu8XpRCrM6USQ0ulE
7tjpRFXf6US75elEIuzpRJDy6UTu+OlEVf/pRMMF6kQqDOpEwRLqRPcY6kSfH+pEuyXqRCos
6kSQMupE9zjqRF0/6kTDRepEKkzqRIhS6kT3WOpEXV/qRMNl6kQqbOpElnPqRO546kRVf+pE
w4XqRCKM6kSIkupE95jqRFWf6kTDpepEIqzqRJCy6kTuuOpEXb/qRLvF6kQqzOpEkNLqRO7Y
6kRd3+pEw+XqRCrs6kSQ8upE7vjqRFX/6kTDBetEIgzrRJAS60TuGOtEXR/rRAUm60QqLOtE
kDLrRPc460RdP+tEu0XrRCpM60SQUutE7ljrRF1f60S7ZetEImzrRIhy60TueOtEVX/rRMOF
60QijOtEiJLrRO6Y60Rdn+tEw6XrRCKs60SIsutE7rjrRFW/60S7xetEKszrRJDS60T32OtE
Xd/rRMPl60Qq7OtEkPLrRPf460Rd/+tEwwXsRCIM7ESQEuxE9xjsRF0f7ES7JexEIizsRIgy
7ETuOOxEXT/sRLtF7EQiTOxEiFLsRO5Y7ERVX+xEu2XsRCps7ESIcuxE93jsRFV/7ES7hexE
KozsRJCS7EQHmexEVZ/sRLul7EQirOxEiLLsRFG57ERVv+xEu8XsRCrM7ESI0uxE7tjsRFXf
7ES75exEIuzsRIjy7ETu+OxEXf/sRMMF7UQqDO1EkBLtRPcY7URVH+1EuyXtRCIs7USQMu1E
7jjtRFU/7US7Re1EIkztRIhS7UTuWO1EXV/tRLtl7UQibO1EiHLtRO547URVf+1Ew4XtRCKM
7USIku1E95jtRFWf7US7pe1EKqztRIiy7UT3uO1EVb/tRMPF7UQizO1EkNLtRO7Y7URV3+1E
u+XtRA/t7USQ8u1E7vjtRFX/7UTDBe5EKgzuRJAS7kTuGO5EVR/uRMMl7kQiLO5EiDLuRO44
7kRVP+5Eu0XuRCJM7kSQUu5E7ljuRF1f7kTDZe5EImzuRJBy7kTueO5EZX/uRMOF7kQijO5E
iJLuRPeY7kRVn+5Eu6XuRCqs7kSQsu5E97juRGW/7kS7xe5EIszuRJDS7kTu2O5EVd/uRLvl
7kQi7O5EiPLuRO747kTo/+5EuwXvRCIM70SIEu9E7hjvRF0f70S7Je9EIizvRIgy70TuOO9E
VT/vRLtF70QqTO9EiFLvRO5Y70RVX+9Eu2XvRCJs70SIcu9E93jvRFV/70S7he9EIozvRIiS
70TumO9EVZ/vRLul70QirO9EkLLvRO6470RVv+9Ew8XvRCrM70SQ0u9E7tjvRF3f70S75e9E
IuzvRIjy70Tu+O9E</AssayXData><AssayYData Points="300">uqVxPj55cT6qSHQ+rKF3Phf0ej6Ienc+PJZ5Ph7jfD6Po3k+pNl6PukngD45jXw+skaAPuOP
gT7R8IA+T1CAPg7igD7KeoA+yvyCPn+cgD70W4Q+FG2DPpzEgj4zFYQ+/wuEPhoMhD4lP4Q+
B5iFPssZhz50vIU+eNyGPhtxhz55sIc+yWyIPoADhz4wdYo+2OyIPvm5iD5A+Ig+oLCJPivB
iT7gnIk+2yOMPrZgiz4ke40+Lt2IPocNij4aF4s+gTyKPqtWjT4vOo0+na+MPuC6jT6ZA4w+
meuJPrTpiz7k3I4+60WOPna2jT6/AJI+ZFOPPoI4kD7sOI8+gsaQPvnrjj7LupE+WWSRPgcJ
kT4DjJA+PtmQPlOZkj7ZvpA+ZrqRPkHdkj6empI+sXuSPiSpkj7agZQ+09eSPuwDkj69N5U+
+CCTPs/ykT7LzZI+Aj6VPpV1kz7sCpY+BvuUPjn5lT5x/JM+mp+VPlL3lD5DH5Y+RaSUPukW
lT7RLZg+VxWVPvYvlz7JnpU+ExaWPirYlT6M+ZY+y3yXPpMClj4OY5g+MdOXPpAfmj5vWZk+
jtiXPv38mT6dkZk+QXaaPlk8mT7aK5o+InCZPmXpmD4Ds5g+ekiaPsnLlz55d5g+9oqYPt0A
mz6Eq5k+jh2bPijqmz5tpZs+xdCYPsuxmz6bNZo+WxKbPp2amT43gZ0+O/SdPh4omj7K2Js+
EwKdPuj0nD6uhJs+4YucPsyBnj7YMJ0+GOScPusunj59/Jw+Xn+ePv4Tnj7CyZw+buicPlOQ
nj42Ap4+uZWbPtZcnj7wh54+S2mfPhpDnT6DZZ0+GQCePoEhnj54YJ8+UFKePoDrnj6s3qI+
PamfPugxnz7pAqE+KCqhPposoD5FEp8+L1egPqLXoj5P8p4+Iw+iPtRYoD5Jm58+wUGhPusd
oT59JqI+CCygPuNfoD7X454+rGKhPmw5oT6bb6E+ugCjPs4eoj6cr6M+wpagPniioT7da6M+
j3KkPitxoD6/vKM+6iWjPtM6pD7Iz6I+0T+kPlN/oj5aoqM+gTikPjPGoz4m5aI+V66hPssf
oj6jQaQ+noujPue5oz4TrKU+60+kPtWMpD4OwqI+eyumPgp8pT52DaU+vu2lPluEpj56J6U+
gmqkPq1eoz52KqU+oI6iPjlWpz5g56Q+7zijPlaFpT57EaU+pDylPhc8pz48naY+0/yoPqoj
qD7I1aU+vyaoPi+3qD7WJqk+Ja2mPluZpj7d6qU+8ROnPszIpj58q6Q+zaKmPoscqD6hDqY+
/UmnPhPWpT76DKg+zyipPm8UqD4kh6c+S46oPp1cqD65jqc+EpCmPslNpz4/S6c+rE2pPr+f
qT5Bpqo+c6+oPgceqD4VuKs+sveoPhUgqD7Pfqo+53GqPisjqj5DuKo+4yuqPtd+qj6psak+
SDeqPheRrD6bBqk+IO2rPrSgqz6UXKk+FaaqPk6Cqj6RXa0+YJmqPp8drD4Tu6k+hBSsPmm9
rD4mFqs+iqirPhIMqj6a9Kw+MT2pPp30qz44K60+14urPnzsrT6E2Ko++iasPjUirj6056k+
3rusPmkMrD5Ib6w+</AssayYData></Step><Step><CommonData><SampleLocation>1</SampleLocation><SampleID></SampleID><SampleGroup></SampleGroup><SampleInfo></SampleInfo><SampleRow>F</SampleRow><SamplePlate>1</SamplePlate><WellType>BUFFER</WellType><Concentration>-1</Concentration><ConcentrationUnits>µg/ml</ConcentrationUnits><MolarConcentration>-1</MolarConcentration><MolarConcUnits>nM</MolarConcUnits><MolecularWeight>-1</MolecularWeight><Temperature>25</Temperature><StartTime>5969236</StartTime><AssayTime>80</AssayTime></CommonData><FlowRate>600</FlowRate><StepType>LOADING</StepType><StepName>Loading</StepName><StepStatus>OK</StepStatus><ActualTime>80</ActualTime><CycleTime>0.2</CycleTime><AssayXData Points="400">VP/vRLIF8EQZDPBEfxLwROUY8ERMH/BEsiXwRBks8ER/MvBE5TjwREw/8ES6RfBEGUzwRIdS
8EQXWfBEVF/wRLpl8EQZbPBEmHLwROV48ERMf/BEsoXwRBmM8ER/kvBE5ZjwREyf8ESypfBE
GazwRH+y8ETluPBETL/wRLLF8EQZzPBEf9LwROXY8ERM3/BEsuXwRBns8ESH8vBE5fjwRFT/
8ESyBfFEGQzxRH8S8UTlGPFEVB/xRLIl8UQZLPFEfzLxROU48URMP/FEskXxRBlM8UR/UvFE
5VjxRExf8USyZfFEGWzxRH9y8UTlePFETH/xRLKF8UQZjPFEf5LxROWY8UR9n/FEsqXxRBms
8UR/svFE5bjxREy/8USyxfFEIczxRIfS8UT+2PFETN/xRLLl8UQh7PFEf/LxRFD58URM//FE
sgXyRBkM8kR/EvJE5RjyREwf8kSyJfJEQizyRH8y8kTlOPJETD/yRLJF8kQhTPJEf1LyROVY
8kRMX/JEumXyRBls8kR/cvJE5XjyREx/8kSyhfJEGYzyRH+S8kTlmPJETJ/yRLKl8kQZrPJE
h7LyRAa58kRMv/JEw8XyRBnM8kR/0vJE5djyREzf8kS65fJEGezyRH/y8kTl+PJETP/yRLoF
80QZDPNEfxLzRO4Y80RMH/NEsiXzRBks80SPMvNE5TjzREw/80SyRfNEGUzzRIdS80TlWPNE
TF/zRMNl80QZbPNEh3LzROV480RMf/NEuoXzRCGM80SHkvNE5ZjzRFSf80SypfNEIazzRH+y
80TuuPNEVL/zRLrF80QZzPNEh9LzRO7Y80RM3/NEsuXzRBns80R/8vNE5fjzRFT/80SyBfRE
IQz0RH8S9ETlGPRETB/0RLol9EQhLPREhzL0RO449ERMP/REukX0RCFM9ESHUvRE5Vj0RFRf
9ESyZfREIWz0RH9y9ETlePREVH/0RLqF9EQZjPREh5L0RO6Y9ERUn/REsqX0RCGs9ER/svRE
7rj0RFS/9ETjxfRESsz0RH/S9ETu2PREVN/0RLrl9EQh7PREh/L0RO749ERU//REugX1RCEM
9USHEvVE7hj1RFQf9US6JfVEISz1RIcy9UTuOPVEVD/1RLpF9UQhTPVEh1L1RO5Y9URUX/VE
umX1RCFs9USHcvVE7nj1RFR/9US6hfVEIYz1RIeS9UTumPVEVJ/1RLql9UQhrPVEh7L1RO64
9USev/VE7MX1RCHM9USH0vVE7tj1RFTf9US65fVEIez1RIfy9UTu+PVEVP/1RLoF9kQhDPZE
oBL2RO4Y9kRUH/ZEuiX2RCEs9kSHMvZE7jj2RFQ/9kS6RfZEIUz2RIdS9kTuWPZEVF/2RLpl
9kQhbPZEh3L2RO549kRUf/ZEw4X2RCGM9kSHkvZE7pj2RG2f9kS6pfZEIaz2RIey9kTuuPZE
VL/2RLrF9kQhzPZEmNL2RO7Y9kRU3/ZEuuX2RCHs9kQz8/ZE7vj2RFT/9kS6BfdEIQz3RLAS
90TuGPdEVB/3RLIl90QpLPdEhzL3RO4490RUP/dEukX3RBlM90SHUvdE7lj3RFRf90S6ZfdE
GWz3RH9y90TuePdEVH/3RLqF90QhjPdEh5L3RO6Y90RUn/dEsqX3RCGs90R/svdE7rj3RFS/
90S6xfdEIcz3RIfS90Tu2PdEVN/3RLrl90Qh7PdEh/L3RO7490RU//dEugX4RCEM+ESHEvhE
7hj4RFQf+EReJvhEISz4RH8y+ETuOPhEVD/4RLpF+EQhTPhEh1L4RO5Y+ERUX/hEumX4RCFs
+ESHcvhE7nj4RFR/+ES6hfhEIYz4RIeS+ETumPhETJ/4RLql+EQhrPhEh7L4RO64+ERUv/hE
usX4RCHM+ESH0vhE7tj4RFTf+ES65fhEIez4RIfy+ETu+PhEVP/4RNsF+UQhDPlEhxL5RC8Z
+URUH/lEsiX5RBks+USHMvlE7jj5RFQ/+US6RflEIUz5RIdS+UTuWPlEVF/5RLpl+UQZbPlE
f3L5RO54+UTff/lEuoX5RCGM+USHkvlE7pj5RFSf+USypflEKaz5RIey+UTuuPlEVL/5RLrF
+UQhzPlEh9L5RO7Y+URU3/lEuuX5RBns+USH8vlE7vj5RA==</AssayXData><AssayYData Points="400">M/+tPj7UrD5Yna0+oH6uPtULrT7Fras+1AyvPtFBrT4ih60+wYCsPhJEqz5lYa0+CvOsPgOE
qz5Anqw+Oz2uPqiprj7p260+bgGuPlB2rT6L+q4+S76tPnPsrj5IK60+NdStPjPMrj7YdK4+
EkSuPiMyrz4Q864+VVyvPgLSrj6/Ha4+yEavPlGPsD6dNq4+05muPvdNrz4DSq4+obSuPp8O
sD76K7A+7XGvPkD4rj5hAK0+g82xPlG3rj5gAq8+Yg+vPunVrz4EPrE+58mvPr49sT48864+
EaOwPp9Urz7b6a8+6/KxPgp7rT50UbE+0LuwPht8sD4WtLE+AX2yPhc2sT7FZrA++XqyPmLh
rz42y7A+DZawPiGSsT7RYLM+XYCwPkzSrT7tHrI+EsivPg7esD7ExLA+gu2vPicRsT7aELM+
bbKyPvSXsj7vvbA+qYaxPoY1sj4S17E+WZuxPlKVsj5gYrI+AgixPvq6sj5uTrE+zImwPvQ9
sj5eWrM+Y0+zPgMPsD6WerA+s/WxPvvGsT6KoLA++DO0PlSHsj6dcbI+dHmzPiUEsj7X+LI+
rL+0PgLjsT4fFbM+2oOyPnyKtD6hpLM+xWCyPguVtD4sZrM+hk20PsqLsz6WvbE+ZFyzPlk0
sj4PM7I+MEC0PnwNsz4LD7Q+TgKzPiydsz7nPbM+MD2yPhVmtD4zcLU+GIu1PjRntj5OsrU+
g5yyPpnvsj5IrbQ+OLqzPgnSsj7tnrU+4XmzPgWltD6x0rM+p6C0Poi/tz5wW7U+Xpy0Pt1W
tj7D6rU+m5q0Pj9btT6AbLI+gHa0PhF4tj5il7I+fO20PvfZtj7LjLU+7+WxPqOttT5kI7U+
T+e1PitltT67v7Q+eJG1Poj8tz5S5LQ+w1W0PlJhtj52ULU+RoS1PlzLtD6v3rU+M0q0Ppq+
tj6UgrQ+wqC0PtUatj79ZrU+r461PrjWtj5ZQLU+ERu4PoJ6tz6T6bc+GSS3PjBatj6337Y+
wke2PkBRtz5DE7Y+Ar23PkaXtD7i6bY+GqO0PmrFtj4JDLY+CaO1Pk3dtT5FBrY+pvi3Pl99
tj7MULg+Hnm3Pvv5tj6sCrg+5V62PkSytj7iCLY+LLq2PoQpuT6r6rg+Tzq3PhWvtj71c7Y+
RX+4PttAuD48Xbk+Bxa5PsqJuD4tAbU+apS4PtfWtz6N1bk+Cpi3PhwQuD4guLg+Kse4PoSs
uD5BxLg+SBu5PsVuuD7mv7Y+4lC5Pvf3tj4O3bg+DUu5Pp1Stz74T7g+UCC5PqJGuT7DMrk+
3LK2Pgy4uD5xJrc+NVS5PnoMuT5QKro+h+i3PkfyuT6DY7k+71a6Pq2FuD5dtbg+WRS4PmYv
uT5znro+Ka66PnSNuD6sNLg+oWy5PjHFuj6Bjrk+TfK5PpJJuT4jQLo+wqy8Ps01uj7I6Lo+
Ow+7PhtVvD7kL7o+j4G5Pr6quz5ANrk+5/K7PvnxuT4mMr0+heS6Pj+xuz6A37o+YBe7Ph6t
uD4EqLo+anu5PpHUuj4ufro+DSy7Plu+uT7MT7o+Gku8PkTmuz5Ntbs+eEu7PssBuj5uibs+
zOm8PjbLuz6Qdbw+2ke9PuD8uj6LGbw+qni9PrIAvD6+Wbs+Fvy6PuH3uj5Q/7o+Zcq5PrxO
vD4aMbs+ery6PusOvD5Zjbo+edu7PlFauj6nbLk+aLC6Ppfyuz45t70+15u7PqeSuj6Jxbw+
38a8PvJZvT4rlrw+pvK6PgQUvj4HB70+o/O8Pvg+vD7017s+rbi9PkKbvD7cY7w+pw29Pqds
vT7IB74+wtW9Pg+iuz7HOb8+Lg29PumTvT7hub0+9dK+PklGvz70WL0+bfC8PoPUvD7SYL8+
4W2+PkCDvj4kobw+trK+PvBtvj77Pb4+XQ6/PlpMuz7Qe8A+h6O9Ptb9vT7O5r8+Mzi9Ppkr
wD7pvL4+7b28PrMGvT4IGL4+kuK8PiqWvj70Mb0+o+e8Pu5JvT4mRL0+SC2/PmqTvT5NM7w+
1jG/Pt1Fvj7VUMA+zna+Plc2vz7PT74+uta+Ptv5vz7nGsA+3oW/PjR5vD45lr4+ErS+Psgz
vT5iwL4+mv++PutPvz7qNL4+rmK/PsoZvj6BRcA+2Le+Pg==</AssayYData></Step><Step><CommonData><SampleLocation>1</SampleLocation><SampleID></SampleID><SampleGroup></SampleGroup><SampleInfo></SampleInfo><SampleRow>F</SampleRow><SamplePlate>1</SamplePlate><WellType>BUFFER</WellType><Concentration>-1</Concentration><ConcentrationUnits>µg/ml</ConcentrationUnits><MolarConcentration>-1</MolarConcentration><MolarConcUnits>nM</MolarConcUnits><MolecularWeight>-1</MolecularWeight><Temperature>25</Temperature><StartTime>6050278</StartTime><AssayTime>60</AssayTime></CommonData><FlowRate>1000</FlowRate><StepType>BASELINE</StepType><StepName>Baseline</StepName><StepStatus>OK</StepStatus><ActualTime>60.006</ActualTime><CycleTime>0.2</CycleTime><AssayXData Points="300">VP/5RLIF+kQhDPpEhxL6RO4Y+kRUH/pEuiX6RCEs+kSHMvpE7jj6RFQ/+kS6RfpEIUz6RIdS
+kTuWPpEVF/6RLpl+kQhbPpEh3L6RO54+kRUf/pEw4X6RCGM+kSHkvpE7pj6RFSf+kS6pfpE
Iaz6RIey+kT+uPpEVL/6RLrF+kQhzPpEh9L6RPbY+kRU3/pEuuX6RCHs+kSH8vpE7vj6RFT/
+kS6BftEIQz7RIcS+0TuGPtEVB/7RLol+0QhLPtEhzL7RO44+0RUP/tEukX7RCFM+0SHUvtE
7lj7RFRf+0S6ZftEIWz7RIdy+0TuePtEVH/7RLqF+0QhjPtEh5L7RO6Y+0SNn/tEuqX7RCGs
+0SHsvtE7rj7RFS/+0S6xftEIcz7RIfS+0Tu2PtEVN/7RLrl+0Qh7PtEh/L7RO74+0RU//tE
ugX8RCEM/ESHEvxE7hj8RFQf/ES6JfxEISz8RH8y/ETuOPxEVD/8RLpF/EQhTPxEh1L8RO5Y
/ERUX/xEumX8RCFs/ESPcvxE7nj8RFR//ES6hfxEIYz8RIeS/ETumPxEVJ/8RLql/EQZrPxE
h7L8RO64/ERUv/xEusX8RBnM/ESH0vxE7tj8REzf/ES65fxEIez8RIfy/ETu+PxEVP/8RLoF
/UQhDP1EhxL9RO4Y/URUH/1EuiX9RBks/USHMv1E7jj9REw//US6Rf1EIUz9RIdS/UTuWP1E
VF/9RLpl/UQhbP1Eh3L9RO54/URUf/1Ew4X9RCGM/USHkv1E7pj9RFSf/US6pf1EIaz9RH+y
/UTuuP1EVL/9RLrF/UQhzP1Ef9L9RO7Y/URU3/1EuuX9RBns/USH8v1E5fj9RFT//US6Bf5E
IQz+RIcS/kTlGP5Enh/+RLol/kQhLP5EhzL+RO44/kRUP/5EukX+RBlM/kR/Uv5E7lj+RFRf
/kS6Zf5EIWz+RIdy/kTleP5EVH/+RLqF/kQhjP5Eh5L+RBeZ/kRUn/5EuqX+RCGs/kSHsv5E
7rj+RFS//kS6xf5EIcz+RIfS/kTl2P5EVN/+RLrl/kQh7P5Eh/L+RAb5/kRU//5EugX/RCEM
/0R/Ev9EaBn/RFQf/0SyJf9EGSz/RIcy/0TuOP9EVD//RLJF/0QZTP9Eh1L/RO5Y/0RUX/9E
smX/RCFs/0SHcv9E5Xj/RFR//0S6hf9EIYz/RIeS/0TumP9EVJ//RLql/0QhrP9Eh7L/ROW4
/0RUv/9EusX/RCHM/0SH0v9E7tj/RFTf/0S65f9EIez/RIfy/0Tl+P9EVP//RN4CAEURBgBF
QAkARXMMAEWqDwBF3hIARQ0WAEVEGQBFcxwARaofAEXaIgBFDSYARUQpAEV3LABFqi8ARd4y
AEURNgBFRDkARXc8AEWqPwBF2kIARRFGAEVESQBFd0wARapPAEXaUgBFEVYARURZAEV3XABF
ql8ARdpiAEUNZgBFQGkARXdsAEWqbwBF3nIARRV2AEVAeQBFd3wARap/AEXeggBFEYYARUSJ
AEV3jABFqo8ARd6SAEURlgBFRJkARXecAEWqnwBF3qIARRGmAEVEqQBFc6wARaqvAEXesgBF
EbYARUS5AEWQvABF</AssayXData><AssayYData Points="300">ite9PmdCvD55FL4+DQG/PrL5vz4facE+KKy/PnFOvj4p/b4+HIK/PsbPwD7hz78+Sxi/Pu7M
vT5vyr0+fJm/PqYLwT6GJMI+QSO/Pj8lvj54ccA+iAq/PgPBvj43Ab8+05XCPuywwT4owcA+
KUG/PjiYwz4zEcE++e/APoaXwD5bGL8+D1PBPjKXwT5D9b8+kIvBPuwKwT6JBsA+6aXAPm5f
vz78v8A+E8K/Pr3GwT5ikMA+7hTDPjnLvj6TqsA+GuK/PvuhwD7OCsA+3b+/PpG9wT4Q6sA+
NlXBPsFRwD4hscA+YabAPs25vz5qE8I+oyzCPtfpwz5WHMI+Vry/PuWJwD5Wrb8+HsHCPn0P
wT7bPcM+QkrAPpe5wz77o8I+OrHBPuTXwT6QssA+VCrCPpAnwT5ny78+EkfDPsLPwT4I68A+
arLCPuH4wT51YcE+mrbAPjXBwz6F6cA+biTBPiBxwj5wfME+AoTBPq/Vwj4g3MA++WLCPieH
wz4h9ME+P3fBPrjMwj7358I+FGbBPjLgwj47rcI+Ue/BPl34wz47G8Q+eF7DPpuOwj6N7ME+
S/TDPgXFwj6fX8M+DxbDPoxhwj7f1cI++DLDPtojxD4dgcU+j+TDPlGfwT7uIcI+QV7EPixB
wz5BPcE+Wo/CPuqGxD5WK8M+rkfFPmfNwz7BzcI+HPfFPjCexD7dTsM+UQnDPp8VxD4dq8I+
DC3DPiPWwj6rusQ+2nHCPmmYwj7IDcM+kODEPglwwj5ErME+FN7EPpw7wz4g2cM+I97EPsoE
xD4sosQ+3DjEPvRCxz6dZcU+cX/EPhHwxD7v+cU+EQvFPk1rxj7StcQ+/FPGPkvWxj62qcI+
dJnEPoWWxj6PysY+V/zEPguUxD6b7cQ+XEzFPjPExT4ur8Q+hs3FPlrqxD5ZesQ+MjvFPpEE
xj4pG8U+2sbCPvFfxT7sAcg+LUbHPn5/xD4nVsg+RzjGPslexj5LVsQ+rK3GPuPxxD6pDsU+
lYbFPpa6xT5tBcU+5HnFPuAhxj5Jt8g+RB3FPqZ0xD73wcU+tg3EPlg0xD5HhsQ+5OHDPvAv
xT4kJ8g+BgHHPvPKxD6848U+m3/HPkVHxj5uC8c+PV7IPlVxxz41/8c+zCHHPuf2xT5vqMU+
VCTHPjLxxz6DKcQ+4zDGPtydxj5P48Y+sIPGPlZaxT5pJ8Y+l1bHPl91xj5wgsY+PsXEPqfg
xz4QCMc+hVrGPvkrxT7PWMg+HzbHPtjaxT6EFMU+sVLHPk2jxj5NO8c+PgvJPq2mxz6FnMc+
/wPJPncoxj5aWMU+x/nFPrQ6xz6M1ck+sKfGPmaUxj5WpMU+3brHPlYbxT58BMk+sdjHPrN1
xz6DusY+SNTHPgJZxj7MFsY+ftfFPrIGxj7mPcc+sCbGPkEMyD5iNMk+O0PIPkYhyD5focY+
iTHKPg5pxz5UPcY+4p7GPpgayD49/cY+gmzGPv2Zxz5o38U+Q17GPrCuxz4CJck+Q3PHPv0g
xj6pScc+wZrHPqMMyT6hd8g+g5DHPji/yD6FHck+XP3IPlxDxz5Hnsg+fFzJPuKBxz6Fyck+
JlTGPv0myj5G4sg+</AssayYData></Step><Step><CommonData><SampleLocation>9</SampleLocation><SampleID>QA013.70 dpi gp120</SampleID><SampleGroup></SampleGroup><SampleInfo></SampleInfo><SampleRow>F</SampleRow><SamplePlate>1</SamplePlate><WellType>KSAMPLE</WellType><Concentration>-1</Concentration><ConcentrationUnits>µg/ml</ConcentrationUnits><MolarConcentration>62.5</MolarConcentration><MolarConcUnits>nM</MolarConcUnits><MolecularWeight>-1</MolecularWeight><Temperature>25</Temperature><StartTime>6118845</StartTime><AssayTime>180</AssayTime></CommonData><FlowRate>600</FlowRate><StepType>ASSOC</StepType><StepName>Association</StepName><StepStatus>OK</StepStatus><ActualTime>180</ActualTime><CycleTime>0.2</CycleTime><AssayXData Points="900">w78ARfbCAEUlxgBFXckARYzMAEXDzwBF9tIARSnWAEVd2QBFkNwARcPfAEX24gBFJeYARV3p
AEWQ7ABFv+8ARfbyAEUp9gBFYfkARZD8AEW//wBF9gIBRSUGAUVdCQFFkAwBRb8PAUX2EgFF
KRYBRWUZAUWMHAFFvx8BRfYiAUUpJgFFXSkBRYwsAUW/LwFF9jIBRSU2AUVdOQFFkDwBRb8/
AUX2QgFFKUYBRV1JAUWMTAFFw08BRfJSAUUpVgFFWVkBRZBcAUXDXwFF8mIBRSlmAUVZaQFF
jGwBRcNvAUX2cgFFJXYBRV15AUWMfAFFv38BRfaCAUUphgFFXYkBRZCMAUW/jwFF8pIBRSWW
AUVZmQFFkJwBRb+fAUX2ogFFKaYBRVmpAUWQrAFFv68BRfayAUUltgFFWbkBRYy8AUW/vwFF
9sIBRSnGAUVdyQFFjMwBRcPPAUX20gFFKdYBRXXZAUWQ3AFFv98BRfbiAUUl5gFFXekBRZDs
AUXD7wFF8vIBRSn2AUVd+QFFjPwBRb//AUX2AgJFKQYCRVkJAkWMDAJFww8CRfYSAkUpFgJF
WRkCRYwcAkXDHwJF8iICRSUmAkVZKQJFkCwCRb8vAkXyMgJFJTYCRV05AkWMPAJFwz8CRfZC
AkUpRgJFXUkCRZBMAkXDTwJF8lICRSVWAkVZWQJFkFwCRcNfAkXyYgJFKWYCRV1pAkWMbAJF
v28CRfJyAkUldgJFWXkCRYx8AkW/fwJF9oICRSWGAkVZiQJFkIwCRb+PAkX2kgJFKZYCRVmZ
AkWQnAJFw58CRfKiAkUppgJFXakCRYysAkXDrwJF8rICRSm2AkVZuQJFkLwCRcO/AkXywgJF
KcYCRVjJAkWozAJFv88CRfLSAkUl1gJFXdkCRYzcAkW/3wJF8uICRSXmAkVY6QJFkOwCRcPv
AkXy8gJFKfYCRVj5AkWM/AJFv/8CRfYCA0UpBgNFWAkDRbUMA0XDDwNF8hIDRSUWA0VYGQNF
kBwDRcMfA0X2IgNFKSYDRV0pA0WMLANFvy8DRfIyA0UpNgNFXTkDRYw8A0W/PwNF8kIDRSVG
A0VYSQNFkEwDRb9PA0XyUgNFJVYDRVhZA0WMXANFv18DRfJiA0UlZgNFWGkDRYxsA0W/bwNF
9nIDRSV2A0VYeQNFjHwDRdN/A0X2ggNFJYYDRViJA0WMjANFv48DRfaSA0UllgNFWJkDRZCc
A0XDnwNF9qIDRSmmA0VYqQNFkKwDRb+vA0XysgNFJbYDRVi5A0WMvANFv78DRfbCA0XexgNF
XckDRYzMA0W/zwNF8tIDRSXWA0VY2QNFjNwDRb/fA0Xy4gNFJeYDRVjpA0WQ7ANFv+8DRfby
A0Up9gNFXfkDRYz8A0W//wNF8gIERSUGBEVdCQRFjAwERcMPBEXyEgRFJRYERVgZBEWQHARF
wx8ERfIiBEUlJgRFWCkERYwsBEW/LwRF8jIERSU2BEVdOQRFjDwERb8/BEXyQgRFJUYERVhJ
BEWMTARFJVAERfZSBEUlVgRFWFkERYxcBEW/XwRF8mIERSlmBEVYaQRFkGwERb9vBEXycgRF
JXYERW15BEWMfARFv38ERfKCBEUlhgRFXYkERYyMBEW/jwRF8pIERSWWBEVYmQRFjJwERb+f
BEXyogRFKaYERV2pBEWMrARFw68ERfKyBEUptgRFWLkERYy8BEW/vwRF9sIERSXGBEVYyQRF
jMwERb/PBEX20gRFJdYERVjZBEWM3ARFv98ERfLiBEUl5gRFu+kERYzsBEXD7wRF8vIERSn2
BEVY+QRFjPwERb//BEXyAgVFJQYFRVgJBUWMDAVF1w8FRfYSBUUlFgVFWBkFRYwcBUW/HwVF
8iIFRSkmBUVYKQVFkCwFRcMvBUXyMgVFJTYFRVg5BUWMPAVFvz8FRfJCBUUpRgVFWEkFRYxM
BUW/TwVF8lIFRSVWBUVYWQVFjFwFRb9fBUXyYgVFJWYFRVhpBUWQbAVFv28FRQJzBUUldgVF
XXkFRZB8BUW/fwVF8oIFRSWGBUVYiQVFkIwFRb+PBUXykgVFJZYFRViZBUWMnAVFv58FRfKi
BUUlpgVFWKkFRZCsBUW/rwVF9rIFRSm2BUVYuQVFjLwFRb+/BUXywgVFKcYFRVjJBUWQzAVF
v88FRfLSBUUp1gVFWNkFRYzcBUW/3wVF8uIFRSXmBUVY6QVFjOwFRb/vBUXy8gVFJfYFRVj5
BUWM/AVFv/8FRfICBkUpBgZFWAkGRfYMBkXDDwZF8hIGRSUWBkVYGQZFjBwGRb8fBkXyIgZF
JSYGRVgpBkWMLAZFvy8GRfYyBkU2NgZFWDkGRYw8BkW/PwZF8kIGRSVGBkVYSQZFjEwGRb9P
BkX6UgZFSlYGRVhZBkWMXAZFw18GRfZiBkUlZgZFWGkGRYxsBkW/bwZF8nIGRSl2BkVYeQZF
kHwGRb9/BkXyggZFJYYGRViJBkWMjAZFv48GRfKSBkUplgZFWJkGRYycBkW/nwZF8qIGRaim
BkVYqQZFjKwGRcOvBkXysgZFJbYGRVi5BkWQvAZFv78GRfLCBkUlxgZFXckGRYzMBkXDzwZF
8tIGRSXWBkVY2QZFjNwGRc/fBkXy4gZFKeYGRVjpBkWQ7AZFw+8GRfLyBkUl9gZFWPkGRYz8
BkW//wZF8gIHRSUGB0VYCQdFjAwHRb8PB0XyEgdFKRYHRVgZB0WMHAdFvx8HRfYiB0UpJgdF
XSkHRZAsB0W/LwdF9jIHRSk2B0VdOQdFjDwHRb8/B0XyQgdFKUYHRVhJB0WMTAdFw08HRfZS
B0UlVgdFWFkHRZBcB0XDXwdF9mIHRSVmB0VYaQdFjGwHRcNvB0X2cgdFKXYHRV15B0WQfAdF
w38HRfaCB0UphgdFXYkHRZSMB0XDjwdF9pIHRSmWB0VdmQdFkJwHRcOfB0X2ogdFKaYHRV2p
B0WQrAdFw68HRfayB0UptgdFXbkHRZC8B0XDvwdF9sIHRSnGB0VdyQdFvcwHRcPPB0X20gdF
KdYHRV3ZB0WQ3AdFw98HRfbiB0Up5gdFXekHRZDsB0XD7wdF9vIHRSn2B0Vd+QdFkPwHRcP/
B0X2AghFKQYIRV0JCEWQDAhFvw8IRQ8TCEUpFghFXRkIRZAcCEXDHwhF8iIIRSkmCEVdKQhF
kCwIRcMvCEX2MghFKTYIRV05CEWQPAhFwz8IRfZCCEUpRghFWEkIRZBMCEXDTwhF9lIIRSlW
CEVdWQhFkFwIRcNfCEX2YghFKWYIRV1pCEWQbAhFw28IRfZyCEUpdghFWHkIRZB8CEXDfwhF
9oIIRSmGCEVYiQhFkIwIRcOPCEX2kghFJZYIRV2ZCEWQnAhFw58IRfaiCEUppghFXakIRZCs
CEXDrwhF9rIIRSm2CEVduQhFkLwIRcO/CEX6wghFKcYIRV3JCEWQzAhFw88IRfLSCEUp1ghF
XdkIRZDcCEXD3whF9uIIRSnmCEVd6QhF1ewIRcPvCEX28ghFKfYIRV35CEWQ/AhFw/8IRfYC
CUUpBglFXQkJRfIMCUXDDwlF9hIJRSkWCUVYGQlFkBwJRcMfCUX2IglFKSYJRVgpCUWQLAlF
wy8JRfYyCUUpNglFXTkJRZA8CUXDPwlF9kIJRSlGCUVdSQlFkEwJRcNPCUX2UglFKVYJRV1Z
CUWMXAlFv18JRfZiCUUpZglFXWkJRZBsCUXDbwlF9nIJRSV2CUVdeQlFkHwJRcN/CUX2gglF
KYYJRV2JCUWQjAlFw48JRfaSCUUplglFXZkJRZCcCUXDnwlF9qIJRSmmCUVdqQlFkKwJRb+v
CUX2sglFKbYJRVi5CUWQvAlFw78JRfbCCUUpxglFXckJRZDMCUXDzwlF9tIJRSXWCUVY2QlF
kNwJRcPfCUX24glFKeYJRV3pCUWQ7AlFw+8JRfbyCUUp9glFXfkJRZD8CUXD/wlF9gIKRSkG
CkVdCQpFkAwKRcMPCkX2EgpFKRYKRVgZCkWQHApFwx8KRfIiCkUlJgpFXSkKRYwsCkXDLwpF
9jIKRSk2CkVdOQpFkDwKRcM/CkXyQgpFKUYKRV1JCkWMTApFw08KRfZSCkUpVgpFXVkKRZBc
CkXDXwpF9mIKRSlmCkVYaQpFkGwKRb9vCkX2cgpFKXYKRV15CkWQfApFw38KRfaCCkUphgpF
XYkKRZCMCkW/jwpF8pIKRSmWCkVYmQpFkJwKRb+fCkX2ogpFKaYKRVipCkWQrApFv68KRfay
CkUptgpFXbkKRZC8CkXDvwpF9sIKRSXGCkVdyQpFkMwKRcPPCkXy0gpFKdYKRVjZCkWM3ApF
DeAKRfbiCkUp5gpFWOkKRZDsCkW/7wpF+vIKRSn2CkVd+QpFkPwKRb//CkX2AgtFKQYLRV0J
C0WMDAtFww8LRfYSC0UpFgtFXRkLRZAcC0XDHwtF9iILRSUmC0VYKQtFkCwLRcMvC0XyMgtF
KTYLRVg5C0WQPAtFvz8LRfZCC0UpRgtFXUkLRYxMC0XDTwtF9lILRSlWC0VdWQtFkFwLRcNf
C0X2YgtFJWYLRWFpC0WQbAtFw28LRfZyC0UpdgtFXXkLRZB8C0XDfwtF8oILRbmGC0VYiQtF
jIwLRcOPC0X2kgtFKZYLRViZC0WMnAtFw58LRfaiC0UppgtFWKkLRZCsC0W/rwtF8rILRSm2
C0VduQtFkLwLRb+/C0XywgtFKcYLRV3JC0WQzAtFw88LRRPTC0Up1gtFXdkLRZDcC0XD3wtF
9uILRSnmC0VY6QtFjOwLRcPvC0X28gtFJfYLRVj5C0WQ/AtF</AssayXData><AssayYData Points="900">qo3CPjjPxD6Our0+24C6Plnktz5FP7Y+D7S0Pufxsj4cZ7A+QNiuPqBmrz4/Sa0+8KWrPuxs
qT4Wlaw+XjqrPqTxqD4Htqk+yIapPqB0qT42Zqk+NhepPp3nqD49EKk+SJapPuHDqD7Fd6g+
OZSnPnRLpj5faKY+4VGnPqqUqT4m3Kc+Sp+pPiz7qD6JEag+I0mqPo8CqT5CxqY+VYCoPres
qT7KpKk+gUSnPnwoqD6Ox6c+PqukPmsLqT7zMak+wNGoPn7/qT6OMKk+orqnPnDCqT6t16c+
GtSnPqOHqD7y9Ko+VIKpPtlZqj5AiaY+a/GnPjscqz7YNKo+gcyqPjmIrD53jas+LfKpPoSu
qD7T5Kg+9jGpPqg2qT4Qe6k+xA2rPrRKqz5VZak+tvupPiTdqj5jrqs+0LisPvLEqj6Qaas+
W5qqPk/0qj7Ny6w+RbWpPqNCqj5b2qw+ElytPvZhrD5Rx6o+unerPgZIqz5d5qs+teKrPgmz
rD4jva0+SpasPu+DrD40LKw+b9+tPg5TrD7Uv60+EFGvPg4mrD7UPq4+cTquPmYIrj6+OK8+
VvOtPti+rD7AYq4+u3KwPlSfrj4KfK0+wXytPgQErj7UW64+qfWvPiI4rj5Coa8+ngauPmUF
rz6a0q4+MgavPoEgrT6Tza0+/MmtPhwxrT5aP68+t7uuPl+crT7aRK4+uXatPlVwrz6jNa8+
fP2uPgnDrz47BLE+QzCvPpw1sD52c68+S9SwPuHprj41Ua4+W+mvPoS5rz7/r68+2cywPliv
rz6ema8+RDutPtJQsD7qgLA+Ci2vPmqmsT6VBrA+pWywPtmksT6WhrI+lwKxPk73rz6uN7A+
lASuPkwasD5NrbE+SJCxPtBOsT5sFbE+vtKxPlAqsT5T9K8+xyKyPoX0sD4Vf7I+JeWxPvTQ
sj4H+7E+MdOxPm7fsT78QLI+0zixPpCMsz77pLI+WUmyPiANsz76frE+dVeyPltIsD5SBrM+
b7+yPksLsT4tyLE+tlaxPhnpsj6rq7I+jqu0Ph0Qsj7UVLM+5yexPvD/sz7CwLM+CvK0Psyt
tT7aKLM++/C0Pk6utD6U9bA+s8GyPnC6sT6ctrI+pfCxPmdOsj7uOLQ+KOGyPkbNrz5fdbY+
yrSzPv9CtD5J5bI+n/CxPhf4sj5jO7Q+UmKyPi86sz6T1rQ++f60PrQftD4Dp7U+zTi1PjlG
sz6lO7M+MUq2PkWjsz7dj7Y+b+yzPg/NtT7nCLY+dnK1PhZOtD6ENbY+vjC1PvGlsz5eNrQ+
jdO0PuU+tT4ObrY+Xe61PjE6sz5KTrQ+TGe2PsBstj6PPbY+FkC2PkRVtj6kcbY+9yW2Pg8G
tT5kkbQ+6h+2PljetD6e6rY+gCW3PqB3tj7+DLY+Lve0PuyitT61trU+zLO1PoL6sz6dHLY+
Wu+1PucAtz5QdbY+/2m1PoY6uD58LLY+xeG2PhF0tD6ap7c+6EK2Pi4mtj5rmbc+vd61PqBA
uD6soLY+jE22PmyhtT5z/bc+Sti1Pppetj4B9LY+rna4Piwbtz6GCLo+a3K3PiCNtz7Le7k+
/IK1Ps4Vtz6yyLY+XW65PhT8tj6XOLg+HI66PscbuD4yfrY+Zvq2PhJ6tz4+cLg+95S3PtUZ
tz4Wq7g+Dt64PnnEtz4jT7c+Jmu4Prv+tj5y/Lc+6mS2Po4GuD6YQ7k+0XO4Pgk2uj6TMro+
nxW3Pt65tz7CA7Y+iwO3PtUYtz5JUrg+8O25PqaPuD5Hmbg+Rfi3PgFnuT67/rY+XRm6PoUO
uD5HULk+gle5PvSFtz6Tmrk+lEi3PvkSuT4CoLk+qDG4PllBuT5Vd7g++AK3PjPLtj4VaLg+
ZjG7PsA0uD62Krk+GlO5PgrZuz74+7c+/He6PkrSuD70PLg+C4+5Pkywuj4tArc+kdy5Pqei
uj4Zq7k+o9m5PvHUuT69A7o+mq+7PsgeuT5JLbg+Kgq7PkHYuD6+Kro+uv62Ppsauz6kcrk+
Dn+5PhLsuj6F/Lo+sry4PguuuT4vcLo+I324PnIHvD7ycbs+uRi4PqChuj6RsLk+MGy7PnDv
uD7moLg+xRa9Plxnuj64zbg+TNO4Pl8avj4hXrs+wbq6PomRuj7aoro+9ae5PibCvD42T7w+
xXG6PloRuj7f8Lk+LQC6Ps2Duz7/2bs++/e7PtQRvD501bk+YHK8PhxLuj6x+Lg+hZm8Pl6S
uz5B4Ls++S27Pn7+uj7xsrs+Mx+5PvAQuj6b1Lo+aWe9PrFguz6aQ7o+RY27PvKEuT6OM7k+
76G6PhfGvD4UE7w+Szq9PhJcvj5aRr0+Wg29PiRquj5GYr0+6Wi9PsI0vT6vkLw+rva6PkXC
vD5rx7s+xPG9Pvm0uz7Q6Ls+nnK/Pp5Iuz5Cd7w+mPO9PrFNvT5BJ7s+jky9PrhBvD7pw70+
juu9PnhKvD5Xh7w+scS8PhEduj6w2rw+7na9Pv+Xuz5EBr0+htO8PtmXvD5WTr4+LDe8PvLf
vT6Dobs+lwS9PuSYvT64zb0+Evi8PrsswD4/Pb8+Kyu+Pg92vT52mb4+zny/PsnIvz51i7s+
3FC8PnBVvD70NL4+++a9PviBvD5tbr0+Mf2+Ptt0vj6xur8+Ega+Ptqbvz4jZL0+lE6/PlZX
vD4ssL0+CuS8Pp1CvT4kqrw+US6+PuAEvT6zsL0+F5C9PuXRvT5cgL4+UQi+Pv9Dvj7uy70+
f1u/PoN9vj7dor4++xy9PkodvT7Z2L8+Tjq/Pk6QvT5sMb4+yPu9PuGjvD5LXb4+SXy/PinV
vj6Bg70+2Ja8Ppnivz41Tb0+j2e+PoEfvD5eP74+6iC/PjVGvj4/XsE+pmK+PiBlvz43670+
eBPAPus5vj42i78+VSq+Prtfvz501b8+ckW+PnpQvj6By74+j3C+PvIuwD5iIsA+2JG+Pgsf
vj75Br8+Zc++PsJpvz7jrr4+1E/APuz3wD4MRcE+wTu+PqBAwD6Cab8+6ya/Prl4wD430b4+
kVXBPkfxwD6PQ74+J7fBPuHFwT6qkMA+Cc69Plh4wD7K+cA+uz3APlHJwD7Bu70+0TC+Pqsw
wT4LCL8+obTBPou+vz5cS8A+bGbAPnYLwD7ca8E+ZD+/Pn6Lvz64EMI+mHnCPlicvz6pF8E+
HAzDPsMBwD7hdMM+3YC/PglGvj6tEsE+G/TBPsvVvz6PvL8+Y43BPspOwj4lir8+bBbAPhq0
wT4N0cI+D4DCPitiwD5a88E+oL7BPlv6wD5HocE+UR3BPsUSwT4h8L8+NaTCPtZYwj7CX8M+
0um/Pq7YwD6UtsE+Dj3CPlxbwT6qf8A+cFjBPntYwj73JsA+4NTAPpQswT6Qo78+BQTCPta8
wz4MRsM+uc3BPg4qwj4vM8E+kIXBPraAwT6CiMI+67bCPu16wD4FS8I+jX7BPqHrwz6StcA+
1Oa/Pt8XwT5ciMM+EJrCPkINwT6kKsE+lPDAPtBEwj6A8ME+DUHBPoNTwj5Oe8E+YQfBPhz4
vj4QBcM+AAPEPg8mwz4IYMI+N73CPpIYwj6uncI+CenDPv6Ewz7xMMI+zKPDPkDSwj4OycQ+
TxXCPjkTwz6kF8I+kV3APtxmwT4EXMI+F8XDPvFkwz4cDcE+fRfBPveJwj4Ox8A+eSHDPpNk
wj6gB8M+LIDBPg8XxT5CPMU+v4fEPtzQwz5cCsQ++EnEPt9swT4zK8M+YGDDPlyUwj4ZQ8Q+
cDLCPmrnwz6EB8I+VOvDPjcgxj6yVcM+NLPEPupawz7zasE+c57DPr4Rwz4fosM+JgPCPoNJ
wz7UB8M+aRDCPs+awD54aMQ+7lHDPjCDxT4DtMI+7F3EPnoExD6Z2sI+803DPrDawz5jesM+
9IrDPm5Dwz5p3sM++4DDPgsgxT5Y7MM+AKHDPurzwT5KYMM+KynDPqUVxT7NXsI+wTjDPsIK
xT7/1cM+TZPCPk2ewj7F/cI+qcPCPkvQwj74a8U+Ff/DPpZCxD7zkcU+7FDEPvkawz6gTsU+
pRPEPhVvxj5hEMM+1AXEPt+LxD7H0cM+IcTEPuoEwj56q8M+lxTDPqwGxT7ZvMQ+mRPEPqZ6
wz5JaMM+eqXGPrpwxj5JYcU+T3nGPnbNwz4UdMQ+U/rFPgLUwz6r+cU+/9rEPoO2xT5wHMM+
W+3FPgthxD7desQ+apvDPjMTxD62t8M+D3fGPuSexD5FqcQ+kw/DPnyexD6C0MY+zNnEPvEL
xD7+OMQ+gpXEPqSlxD6rCsU+zy/GPnScwj57LsU+iJvFPkngwz4bKsY+qV/HPrpqyD4S18U+
01DEPsVvxT7RyMU+0S3FPny1xT5vq8Y+IlbDPt3RxT5vssM+t2jFPrFZxD5wg8Q+CMbBPoY7
yT5yCcQ+uC7GPor+xj75hsY+SrDGPhJqxT7WZsY+EdzFPpzMxD7VBsc+S7THPj6mxT4jZsY+
PYrGPgIGxj44QcY+ekHGPlgnxj6TfcU+rCfGPn3GxT4P9cQ+UcbFPg8zxz4hS8Y+7h/GPhnS
xT5CpMQ+DbTGPs3Wxz5cfMU+AsDFPsRjxz6MIMY+kgbHPt+IxT6Vu8Y+tAXGPgoxxT6sR8k+
TB3GPqUexT7fxsk+u07HPsr9xj7kcsc+Gy/FPlWrxz5G8sY+L6/FPn3JxT6lJsc+sZfEPhg+
xj4UA8c+gOfGPqjcxj4AKcc+B/3HPqBuxj4oaMY+FHDHPkityD4148c+6MTHPmZ6yD6qgsY+
EULGPqV+xz77BMU+T2PGPgsPxz4M1cY+uErIPlIUyT5jrsc+</AssayYData></Step><Step><CommonData><SampleLocation>1</SampleLocation><SampleID></SampleID><SampleGroup></SampleGroup><SampleInfo></SampleInfo><SampleRow>F</SampleRow><SamplePlate>1</SamplePlate><WellType>BUFFER</WellType><Concentration>-1</Concentration><ConcentrationUnits>µg/ml</ConcentrationUnits><MolarConcentration>-1</MolarConcentration><MolarConcUnits>nM</MolarConcUnits><MolecularWeight>-1</MolecularWeight><Temperature>25</Temperature><StartTime>6307333</StartTime><AssayTime>180</AssayTime></CommonData><FlowRate>600</FlowRate><StepType>DISASSOC</StepType><StepName>Dissociation</StepName><StepStatus>OK</StepStatus><ActualTime>179.999</ActualTime><CycleTime>0.2</CycleTime><AssayXData Points="900">w/8LRfYCDEUpBgxFXQkMRZAMDEXDDwxF9hIMRSkWDEVdGQxFkBwMRcMfDEXyIgxFKSYMRV0p
DEWQLAxFvy8MRfYyDEUpNgxFXTkMRZw8DEXDPwxF9kIMRSlGDEVdSQxFkEwMRcNPDEX2UgxF
KVYMRV1ZDEWMXAxFw18MRfZiDEUpZgxFWWkMRZBsDEW/bwxF9nIMRSl2DEVdeQxFkHwMRcN/
DEX2ggxFKYYMRV2JDEWQjAxFw48MRfKSDEUllgxFWZkMRYycDEXDnwxF9qIMRSmmDEVdqQxF
kKwMRcOvDEXysgxFKbYMRV25DEWQvAxFw78MRfLCDEUpxgxFXckMRZDMDEXDzwxF9tIMRSnW
DEVd2QxFjNwMRcPfDEXy4gxFKeYMRV3pDEWM7AxFw+8MRfbyDEUp9gxFWfkMRZD8DEXD/wxF
9gINRSkGDUVdCQ1FkAwNRcMPDUX2Eg1FKRYNRV0ZDUWMHA1Fwx8NRfYiDUUpJg1FWSkNRYws
DUXDLw1F8jINRSk2DUVdOQ1FjDwNRb8/DUX2Qg1FKUYNRV1JDUWMTA1Fv08NRfZSDUUlVg1F
WVkNRYxcDUXDXw1F9mINRSVmDUVdaQ1FkGwNRcNvDUXycg1FKXYNRVl5DUWQfA1Fv38NRfKC
DUUphg1FXYkNRZCMDUXDjw1F8pINRSmWDUVdmQ1FkJwNRcOfDUXyog1FJaYNRVmpDUWQrA1F
v68NRfayDUUptg1FXbkNRYy8DUXDvw1F+sINRSnGDUVdyQ1FkMwNRb/PDUXy0g1FKdYNRVnZ
DUWM3A1Fv98NRfLiDUUp5g1FWekNRZDsDUXD7w1F9vINRSX2DUVd+Q1FkPwNRb//DUXyAg5F
KQYORWUJDkWMDA5Fww8ORfYSDkUpFg5FXRkORYwcDkW/Hw5F8iIORSUmDkVdKQ5FjCwORcMv
DkX2Mg5FKTYORVg5DkWMPA5Fvz8ORfZCDkUlRg5FWEkORYxMDkXDTw5F9lIORSlWDkVdWQ5F
kFwORcNfDkXyYg5FJWYORV1pDkWQbA5Fv28ORfJyDkUpdg5FXXkORZB8DkXDfw5FF4MORSWG
DkVdiQ5FkIwORcOPDkXykg5FJZYORViZDkWQnA5Fv58ORfKiDkUppg5FXakORYysDkXDrw5F
PLMORSW2DkVYuQ5FjLwORcO/DkX2wg5FKcYORV3JDkWMzA5Fv88ORfbSDkUl1g5FXdkORZDc
DkW/3w5F9uIORSnmDkVd6Q5FjOwORb/vDkX28g5FKfYORV35DkWM/A5Fv/8ORfICD0UlBg9F
XQkPRYwMD0W/Dw9F9hIPRSkWD0VdGQ9FkBwPRb8fD0X2Ig9FJSYPRVgpD0WQLA9Fwy8PRfYy
D0UpNg9FXTkPRYw8D0XDPw9F8kIPRSlGD0VdSQ9F0UwPRb9PD0XyUg9FJVYPRVhZD0WQXA9F
w18PRfZiD0UlZg9FWGkPRZBsD0W/bw9F9nIPRSl2D0VYeQ9FjHwPRb9/D0Xygg9FJYYPRViJ
D0WQjA9Fv48PRfKSD0Uplg9FWJkPRYycD0W/nw9F8qIPRSmmD0VYqQ9FjKwPRb+vD0X2sg9F
JbYPRV25D0WMvA9Fw78PRfLCD0Uuxg9FXckPRYzMD0W/zw9F9tIPRSnWD0VY2Q9FkNwPRb/f
D0X24g9FJeYPRVjpD0WM7A9Fw+8PRfLyD0Up9g9FXfkPRZD8D0XD/w9F8gIQRSkGEEVYCRBF
jAwQRcMPEEXyEhBFJRYQRV0ZEEWMHBBFwx8QRfIiEEUlJhBFXSkQRYwsEEXLLxBF8jIQRSU2
EEVYORBFjDwQRb8/EEX2QhBFJUYQRVhJEEWMTBBFw08QRfZSEEUlVhBFWFkQRYxcEEXDXxBF
8mIQRSlmEEVYaRBFjGwQRRVwEEXychBFKXYQRVh5EEWQfBBFv38QRfaCEEUlhhBFXYkQRaSM
EEXDjxBF9pIQRSWWEEVdmRBFjJwQRcOfEEXyohBFKaYQRVipEEWMrBBFv68QRfayEEUlthBF
WLkQRYy8EEW/vxBF8sIQRSXGEEVYyRBFkMwQRb/PEEXy0hBFJdYQRVjZEEWM3BBFw98QRfLi
EEUl5hBFXekQRYzsEEXD7xBF9vIQRSX2EEVx+RBFjPwQRcP/EEX2AhFFKQYRRcMJEUWMDBFF
ww8RRfYSEUU2FhFFWBkRRYwcEUW/HxFF8iIRRSUmEUVdKRFFjCwRRb8vEUXyMhFFJTYRRVg5
EUWMPBFFwz8RRfJCEUWgRhFFWEkRRYxMEUXDTxFF9lIRRSVWEUVYWRFFjFwRRb9fEUXyYhFF
JWYRRVhpEUWMbBFFw28RRfJyEUUldhFFXXkRRYx8EUW/fxFF9oIRRSmGEUVYiRFFkIwRRcOP
EUUHkxFFKZYRRViZEUWMnBFFw58RRfKiEUUlphFFWKkRRYysEUW/rxFF8rIRRSm2EUV5uRFF
kLwRRb+/EUXywhFFJcYRRVjJEUWMzBFFv88RRfLSEUUl1hFFWNkRRYzcEUW/3xFF9uIRRSXm
EUVd6RFFjOwRRb/vEUXy8hFFKfYRRVj5EUWM/BFFv/8RRfICEkUlBhJFWAkSRaQMEkW/DxJF
8hISRSUWEkVdGRJFjBwSRb8fEkXyIhJFJSYSRVgpEkWQLBJFvy8SRfYyEkUlNhJFWDkSRYw8
EkW/PxJF8kISRSVGEkVYSRJFjEwSRcNPEkX2UhJFJVYSRVhZEkWMXBJFw18SRfJiEkUlZhJF
WGkSRYxsEkW/bxJF8nISRSV2EkVYeRJFjHwSRb9/EkXyghJFVoYSRViJEkWMjBJFw48SRfKS
EkUplhJFXZkSRYycEkW/nxJF8qISRSWmEkVYqRJFjKwSRcOvEkX2shJFRrYSRVi5EkWMvBJF
v78SRfLCEkUlxhJFWMkSRYzMEkW/zxJF9tISRSXWEkVY2RJFlNwSRb/fEkXy4hJFJeYSRVjp
EkWM7BJFw+8SRfbyEkUp9hJFWPkSRYz8EkW//xJF8gITRSUGE0VYCRNFjAwTRb8PE0XyEhNF
JRYTRV0ZE0WMHBNFvx8TRfIiE0UlJhNFWCkTRZQsE0W/LxNF8jITRSk2E0VYORNFkDwTRb8/
E0X2QhNFJUYTRVhJE0WMTBNFw08TRfJSE0UpVhNFWFkTRYxcE0W/XxNF8mITRS5mE0VYaRNF
jGwTRcNvE0XychNFJXYTRVh5E0WMfBNFv38TRfKCE0UphhNFXYkTRZCME0XDjxNF8pITRSmW
E0VdmRNFjJwTRb+fE0XyohNFKaYTRV2pE0WMrBNFw68TRfKyE0UlthNFXbkTRYy8E0XDvxNF
8sITRYzGE0VdyRNFkMwTRcPPE0X20hNFKdYTRV3ZE0WQ3BNFw98TRfriE0Up5hNFXekTRZDs
E0XD7xNF9vITRSn2E0Vd+RNFkPwTRcP/E0X2AhRFKQYURV0JFEWQDBRFww8URfYSFEUpFhRF
XRkURZAcFEXDHxRF9iIURSkmFEVdKRRFkCwURcMvFEX2MhRFKTYURV05FEWQPBRFwz8URfZC
FEUpRhRFXUkURZBMFEXDTxRF9lIURSlWFEVdWRRFkFwURcNfFEX2YhRFKWYURV1pFEWQbBRF
w28URfZyFEUpdhRFXXkURYx8FEXDfxRF9oIURSmGFEVdiRRFkIwURcOPFEX2khRFKZYURWGZ
FEWQnBRFw58URfaiFEUpphRFXakURZCsFEXDrxRF9rIURSm2FEVduRRFkLwURcO/FEX2whRF
KcYURV3JFEWQzBRFw88URfbSFEUp1hRFXdkURZDcFEXD3xRF9uIURSnmFEVd6RRFkOwURcPv
FEX28hRFKfYURV35FEWQ/BRFw/8URfYCFUUpBhVFXQkVRZAMFUW/DxVF9hIVRSUWFUVdGRVF
kBwVRcMfFUXyIhVFKSYVRV0pFUWQLBVFwy8VRfYyFUUpNhVFXTkVRYw8FUXDPxVFJ0MVRSVG
FUVdSRVFkEwVRcNPFUX2UhVFKVYVRV1ZFUWQXBVFw18VRfZiFUUpZhVFXWkVRZBsFUXDbxVF
9nIVRSl2FUVdeRVFkHwVRcN/FUX2ghVFJYYVRV2JFUW1jBVFw48VRfaSFUUplhVFXZkVRZCc
FUXDnxVF9qIVRSmmFUVdqRVFkKwVRcOvFUX2shVFKbYVRVi5FUWMvBVFv78VRfLCFUUpxhVF
XckVRZDMFUXDzxVF9tIVRSnWFUVY2RVFmNwVRcPfFUX24hVFJeYVRV3pFUWQ7BVFw+8VRfby
FUUp9hVFXfkVRZD8FUXD/xVF9gIWRSkGFkVdCRZFkAwWRcMPFkX2EhZFJRYWRV0ZFkWQHBZF
wx8WRfYiFkUpJhZFXSkWRZAsFkXDLxZF9jIWRVI2FkVdORZFkDwWRcM/FkX2QhZFKUYWRV1J
FkWMTBZFw08WRfZSFkUpVhZFXVkWRZBcFkXDXxZF9mIWRV9mFkVdaRZFkGwWRcNvFkX2chZF
KXYWRV15FkWQfBZFv38WRQuDFkUphhZFXYkWRZCMFkXDjxZF9pIWRSmWFkVYmRZFkJwWRcOf
FkXyohZFKaYWRV2pFkWQrBZFv68WRfayFkUpthZFXbkWRYy8FkXTvxZF8sIWRSnGFkVdyRZF
jMwWRcPPFkX20hZFKdYWRV3ZFkWM3BZFw98WRfLiFkUp5hZFXekWRYzsFkXD7xZF8vIWRSn2
FkVY+RZFjPwWReD/FkX2AhdFKQYXRV0JF0WMDBdFvw8XRfISF0UpFhdFXRkXRYwcF0XDHxdF
9iIXRSkmF0VdKRdFkCwXRcMvF0X2MhdFJTYXRV05F0WMPBdF</AssayXData><AssayYData Points="900">/3HDPro5xD7IN8o+XpbLPiiC0D58xNQ+0xbWPuYf2j7u+ts+ZgzdPu8Z3z4mgOA+v7LfPui0
4T5YbuE+jS3jPkLD4j5to+Q+AZXkPvEB5j57s+M+LD7jPibx4j7DSuY+YcPlPoY35T5ibuU+
0+nkPlO85T41u+Q+/AzkPiDx5D6hSuU+6oDlPgTt5D4eZuQ+eePmPmqM5j7RmOM+2iPkPvUG
5T4aSOQ+trXkPsGo4z5+Q+c+cCfkPh9X5D4LIeQ+g93lPgo05D4SfOQ+ghnkPl2y5T4GZ+Q+
02nkPqwL4z76d+I+k2rjPuSc4z7S3OI+bJHlPomX5D7D7OU+iTXjPtCk4z5N4+I+dQbmPjZX
5D7S7+I+mvnlPoRo5D5hiuI+/GTmPp454z4X++M+oSvlPjNN4T6bT+Q+lNLhPmMM4j59eeM+
XzXiPr1c4j7IZuM+LZLiPvX54z5cw+M+rhPjPkD94z4sZ+I+tt7jPod14z6x2OI+7KbgPu2L
5D4pcOM+/DXjPkON4D4q6OI+p3jhPtv/4z4tZeI+RenjPtxM4j5wL+I+8hvkPlSZ4z6nyeM+
t/nhPkqK4z5YouE+EKLgPrc94z5Ba+M+O0fjPnCJ4j5Cr+E+UoDkPoxV4D7ByOA+JEHiPsRm
4T6ew+I+f87lPntc4D45buI+ytvfPhHh4D5kP+M+SXLhPqHb4T6rvuI+OTXiPrhi4j7eHOQ+
osvhPjMx5D424eE+WyTiPhuk5D6NBuI+zwPiPqmd4j4/V+E+ztriPgRZ4j5x1+E+CKnlPuhx
4T5yoOM+twHhPgmR4j6tNOQ+vEriPtRe4j5E0uE+QsbhPhm04j5qJeM+Z8vhPihN4j7mXuE+
w3nhPnz33z4W1N8+W/DjPp6x4D5hOOI+Xb/gPkRZ4T7Ke+E+T7vgPv0p4j50pOE+fbviPobx
4T7qXeE+S0/iPg0B4j5dSuE+rcPgPh4X4z6yUeA+VbniPnI+4D6waeE+P5rePmMH4z54IuE+
RojjPpNw4D6sv+E+qALgPiOo4T5HKuI+qazhPkEz4D6DE+E+nVbgPg6D4j5F098+TIXhPppK
4T7kiOE+0APjPhg84j7LmuE+oXLiPiCx4T7qH+I+jUbiPrc64D5ezeA+GKjhPvzH4D6GJeE+
9f7gPhTU4j5oq+A+DEziPpee4D62d+I+aV7kPrw54j5SKt8+clbhPlzV4T5EzeE+rDLiPqoI
4D4x3OE+aAvhPken4z5Fy+I+BgzhPsfE4j7sueE+Sk7gPimr4T7jVOE+67LkPt3L4D6Am+I+
0GzkPt/u3z4uV+A+zY/fPntm3z7bU+I+Jq3hPrA34T4WouI+fpvhPlC84T6Bj+E+PljhPo9N
4j7IyeA+CzHhPhVw4j5KGuM+igXiPu2d4T70muE+eWrfPn2w4T6yDuA+nfzgPvp64T6XeeE+
LUjiPvSc4T4qFuE+7hHjPtTV4D7c3+A+ZLjiPgrp4j5NguI+VJfhPpLm4z5kmOA+a3TgPhlD
4z6oq+A+y+vhPkrQ4D60bOE+caDhPjPg4D7ShuE+yn7iPuTV4z7TtOM+wIHiPt+B4z67ad8+
9D7iPui14D4go98+m2DiPrdR4z5OReI++rHiPhYf4D7yyuE+MNvgPiM84D6e7OI++xbiPrem
4T4VWOE+euLgPkv24T7LOd8+SzLhPtg35D4RpOE+ZD7hPjiX4j6fgeI+nHziPrxA4T7zAOI+
+triPsT+4T6qDOA+htrjPonL4D7ABuI+S03hPi3P4D7RV+E+9/ngPjkr4T5FueI+13LfPrxJ
4z5o9N8+ZPnhPi2d5D7Kw+I+Mi7kPqCC4j6fi+E+ebThPvlZ4z7Iv+I+LavgPqrx4D7P9OE+
0gPiPoGG4j6OluM+pEThPv+f4T5/G+M+34jjPv/m4j7eLeM+WKThPprl4T5iJeI+swziPqvv
4T4cZ+A+QTbhPqzp4T4Z3t8+WbrgPjHT4T5T1d8+BeXiPhDd4T7njeI+LlrkPveB4j5i0uE+
L5ngPt+G4z7FqOI+vAfhPqMD4z5Y5uE+b8jhPvmn4j5YHeI+ZGzgPmLP4T7eMOI+NvDhPl5H
4j4UH+I+O0PhPunK4j4TEuM+vgbfPtzG4T7KjOI+d9jgPlyj4z7jbOI+BPHhPlwb4D6ghuE+
G8LhPs/T4j7TzuA+3u/fPuPH4j7gbeA+n27hPk6R4z4tteI+03HjPi5v4D5xr+I+QqPhPguF
4T5ma+I+o7riPpAK4T7hCOM+wezmPrna4j5a1uE+Je3hPoxi4j6unuE+LR3iPiOR4z5scOI+
0vLhPlfU4T7GxOE+z2nhPnr43j5ti+I+x6TiPlWJ4z6sPeM+tjniPtGM4j7Vz+I+teTiPtLt
4z5afeE+hezgPrX84D7aw+A+gIrhPkfW4z63duE+J3fkPvUX4z6BqeE+HQrhPg5u4T5Q++E+
dQDhPvDR4T5wpeE+eGbiPkHG4j4FguE+bKviPj/O4T4TF+M+TSXiPs/H4D6qXuE+PYniPtie
5D6A/OM+AnTkPnfY4z5Qm+M+GsbhPiHq4D6HL+M+92LjPuYu4z5QDeA+2WfjPkyx4j4BWOI+
dE7hPr8/4z6oreA+K97kPuWN4z4+VuE+w3XlPhtb5D6qZeM+95DjPv2a4T4udeI+5iLiPnsb
4D7VzOM+Px3jPovj4z6KVeQ+so7hPjn14j6jE+I+pw3jPkOy4T5LJOE+3YfhPq6V5D56EuU+
RNfgPpRO4T5fSeM+hpXhPlpS4D7bJ+Q+TA7kPt234j7k8+E+VQjkPpKA4j6GcOQ+YcbhPqC9
4j6pKOM+vGrhPr9y5D4oX+Q+3jziPgtV4T48teI+7NHkPhBc4z6Y/uM+PtnjPrbC5D6liuI+
tfPjPs1f4z6eIeI+fujiPvIN4D4o2OI+wkLhPh2Q4j6lZuU+AS/lPgtw4z691+Q+RPbhPhIt
4j6IYOI+TinjPhTw5D6hHuQ+6uLhPuA/5D7EDOI+SYbiPsxR4z7EluE+avXhPop54z4PNeM+
mB7iPvkg5D6NsuM+pDXlPs515D6bJ+M+rczjPpYn4D4e+uI+85XkPlYH4j4VnuA+veDiPmOu
4j5/4+I+D0bhPqzr4z6h2eM+g9njPuRO4z6EoOM+47jjPgr84z5Vv+M+tH/lPplW5D6EA+Q+
ehTjPt+84T5tOuQ+g0nkPvHD4z6YcuI+RlDjPtw+4z5q5+E+WirkPqe74D5preM+47ziPqvB
4T5MFeQ+TvbkPpSu4z4EKuM+2/ziPjl65T413OQ+SzjkPmg84j6FA+I+dsThPqmK5D5AruM+
XgTjPuzI4z5QceM+lSDjPmTA5D4ldOI+Fg3iPtSZ5T4NH+I+UC7kPmB94j4eoOI+qmHkPpiF
4z6uXOE+5j3kPquC5T5wieQ+zpHhPgNF5D5EYeM+oabjPrTi4z42NOM+H5njPiKp5D6bouU+
/BTkPoke5T4qi+c+lBjlPjFM4z6N8+A+vVzjPpGM5D6bSeM+CFTiPgk65T4PMuQ+JvvhPjD4
4z4vKuM+pC/lPtO14j4aF+Q+nGfjPixn5T6sKuI+4M7jPna35D7A5OI+3G7jPvIu5D69VOM+
iW7jPpc04z5M2OQ+5EHlPr3l4j5tS+Q+iI/jPgD74z4kTuM+M2bkPkRQ4z58PuU++kXlPiTQ
4z5QQ+Q+WpbkPoPu5D5Bu+M+QPHlPvTG4z5XPeQ+/nzkPk1i5D52GuY+ZS3mPquY4j6ImeY+
FPviPmY+4z5A8+M+hxLkPuTw4z5s6uI+YY/iPnMz4z6+yOU+MwnkPm0O5T76d+I+RxLkPtLR
5T6LHOI+6OzkPnwK5j7IDeI+S2/lPmIV4T5Qf+Q+AB3lPj9G5j7p6eI+cSbmPrRn5j5JQ+U+
MdHkPq+C5T5UzeU+5u3jPpd+4z5mt+M+nMbkPrdP5z5mUuQ+grblPsKE5D6GyuM+k+fhPuR3
5T5J9+I+wEDmPvNT5T45guU+1QzlPlWx4T5s3+I+LRPlPrUd5D4BW+Q+E3vkPpl15D6U9+I+
E2fkPotp4z6Rt+M+LmjkPr3F4z7r6OQ+zPPlPpyD5D69mOM+YIPkPqEi5T6FD+M+cvvjPn0g
5j5TxOM+rnHkPrXW4z4ENOQ+w+DlPp0C5j57dOM+GsHkPt6O5j50IeM+WBjlPqC55T4KA+U+
KYfjPpBK5T6QEuQ+3w/mPl9O5T4gXOM+3nflPh7D5j4hjeU+CPPlPh5v5T7Y9uQ+J0TmPllD
5T6zvOQ+P7DlPgd/4z4WwuU+WdvkPhNl5T4ikuY+G1zlPjcV5j7TUeQ+Gj3mPtib4z6yG+U+
7KnkPjJ05T4gS+Q+6zflPrO15T7gM+Q+mVPkPpJ25T5+TeU+N77lPvW15T58beU+IvzlPtzY
5T6xkOQ+cl7jPkWJ6D5Ej+Q+EF7nPkRV5D7kjuU+RYbnPjF+4z47lOU+RtfkPgdP4z5qLuc+
vBnlPiXn5j6H3uM+ixLmPvse5j535OY+LuHkPkTi5T6v3eI+cwbnPqMl5j5/3+Y+IYHlPt41
5j4ZqOU+bkTmPhh85j4TjuU+3FPlPjmA5D7wW+U+rwznPvmH5T4WYeU+LLrlPpws5D6lbeQ+
dVHpPtxE5j5DxuU+JJ3mPrN65j6eT+Q+Vn7kPsxP5j5R2uU+1B/lPmYN5j5GjeY+aUDmPqDj
5T6W/uQ+WgLkPm6C5T5wxeY+P2PlPrhA5D7IeOc+MlTjPvKY4z6nyOY+tm7mPjVs5z74QOY+
E5HlPjBT5D7B8+Y+QrPlPrHV5j580uU++Q3mPvyO5T6umeY+</AssayYData></Step><Step><CommonData><SampleLocation>11</SampleLocation><SampleID></SampleID><SampleGroup></SampleGroup><SampleInfo></SampleInfo><SampleRow>F</SampleRow><SamplePlate>1</SamplePlate><WellType>REGENERATION</WellType><Concentration>-1</Concentration><ConcentrationUnits>µg/ml</ConcentrationUnits><MolarConcentration>-1</MolarConcentration><MolarConcUnits>nM</MolarConcUnits><MolecularWeight>-1</MolecularWeight><Temperature>25</Temperature><StartTime>6496691</StartTime><AssayTime>5</AssayTime></CommonData><FlowRate>1000</FlowRate><StepType>KREGENERATION</StepType><StepName>Regeneration</StepName><StepStatus>OK</StepStatus><ActualTime>4.99907</ActualTime><CycleTime>0.2</CycleTime><AssayXData Points="25">vz8XRfJCF0UhRhdFYUkXRYhMF0W7TxdF7lIXRSFWF0VVWRdFjFwXRbtfF0XuYhdFJWYXRVVp
F0WIbBdFv28XRe5yF0UhdhdFaXkXRYh8F0W7fxdF7oIXRSWGF0VViRdFiIwXRQ==</AssayXData><AssayYData Points="25">zuIQwPKLH8BElSbA5T4qwGbaLcDWZzDAHiIzwBwKNcDbtjbAA3M4wMHtOcCoUzvAals8wImR
PcDosz7ADho/wHhCQMAf7EDAQJ1BwK1rQsBkNkPAB75DwPJ2RMAgxETAq4NFwA==</AssayYData></Step><Step><CommonData><SampleLocation>12</SampleLocation><SampleID></SampleID><SampleGroup></SampleGroup><SampleInfo></SampleInfo><SampleRow>F</SampleRow><SamplePlate>1</SamplePlate><WellType>NEUTRALIZATION</WellType><Concentration>-1</Concentration><ConcentrationUnits>µg/ml</ConcentrationUnits><MolarConcentration>-1</MolarConcentration><MolarConcUnits>nM</MolarConcUnits><MolecularWeight>-1</MolecularWeight><Temperature>25</Temperature><StartTime>6512749</StartTime><AssayTime>5</AssayTime></CommonData><FlowRate>1000</FlowRate><StepType>KREGENERATION</StepType><StepName>Regeneration</StepName><StepStatus>OK</StepStatus><ActualTime>5.00005</ActualTime><CycleTime>0.2</CycleTime><AssayXData Points="25">u48XRe6SF0UdlhdFVZkXRYScF0W7nxdF7qIXRR2mF0VRqRdFhKwXRbevF0XushdFIbYXRVW5
F0WIvBdFu78XRerCF0UdxhdFUckXRYjMF0XDzxdF7tIXRSHWF0VV2RdFiNwXRQ==</AssayXData><AssayYData Points="25">0VsCPlEr/z0Pjho+p3QrPqGAOz4GVUw+RLFXPnZtZD5ee2s+a753Pmgsfz5C9oA+0uuDPrOd
iD4MH4k+m9iMPnBGjj5lQ5A+/EuUPpdtkj7EcZM+rWiWPkOplj6Cbpk+3oKaPg==</AssayYData></Step><Step><CommonData><SampleLocation>11</SampleLocation><SampleID></SampleID><SampleGroup></SampleGroup><SampleInfo></SampleInfo><SampleRow>F</SampleRow><SamplePlate>1</SamplePlate><WellType>REGENERATION</WellType><Concentration>-1</Concentration><ConcentrationUnits>µg/ml</ConcentrationUnits><MolarConcentration>-1</MolarConcentration><MolarConcUnits>nM</MolarConcUnits><MolecularWeight>-1</MolecularWeight><Temperature>25</Temperature><StartTime>6528835</StartTime><AssayTime>5</AssayTime></CommonData><FlowRate>1000</FlowRate><StepType>KREGENERATION</StepType><StepName>Regeneration</StepName><StepStatus>OK</StepStatus><ActualTime>5.00005</ActualTime><CycleTime>0.2</CycleTime><AssayXData Points="25">vN8XRe/iF0Ui5hdFVukXRYXsF0W87xdF7/IXRSL2F0VW+RdFifwXRbj/F0XvAhhFIgYYRVYJ
GEWJDBhFvA8YResSGEUiFhhFUhkYRYkcGEW8HxhF7yIYRSImGEVWKRhFiSwYRQ==</AssayXData><AssayYData Points="25">L5QowL+SM8Al0TfAFtY6wFujPMB/Rz7A1u0/wFvNQMC/EELAGfRCwAzbQ8BJoUTA8xpFwJyA
RcADIEbADe5GwD1WR8CvwkfAwmFIwBCaSMAVAknARURJwMykScBu+knAUyZKwA==</AssayYData></Step><Step><CommonData><SampleLocation>12</SampleLocation><SampleID></SampleID><SampleGroup></SampleGroup><SampleInfo></SampleInfo><SampleRow>F</SampleRow><SamplePlate>1</SamplePlate><WellType>NEUTRALIZATION</WellType><Concentration>-1</Concentration><ConcentrationUnits>µg/ml</ConcentrationUnits><MolarConcentration>-1</MolarConcentration><MolarConcUnits>nM</MolarConcUnits><MolecularWeight>-1</MolecularWeight><Temperature>25</Temperature><StartTime>6544928</StartTime><AssayTime>5</AssayTime></CommonData><FlowRate>1000</FlowRate><StepType>KREGENERATION</StepType><StepName>Regeneration</StepName><StepStatus>OK</StepStatus><ActualTime>4.99907</ActualTime><CycleTime>0.2</CycleTime><AssayXData Points="25">vC8YRe8yGEUiNhhFVjkYRYk8GEW8PxhF70IYRSJGGEVSSRhFiUwYRbxPGEXrUhhFHlYYRVZZ
GEWFXBhFvF8YRetiGEUeZhhFVmkYRYlsGEW8bxhF63IYRR52GEVSeRhFhXwYRQ==</AssayXData><AssayYData Points="25">x3cXPgNIFT66Gys+lwJHPv/VVD6HUWc+13p0PlRhgD4VLoQ+7ROLPjDSjT6R848+0dqSPjeP
lj79AZg+cvyaPhs6nT6MD54+2jWfPo+Rnz6aDaI+BmSmPjJppD5qJ6c+ZqmnPg==</AssayYData></Step><Step><CommonData><SampleLocation>11</SampleLocation><SampleID></SampleID><SampleGroup></SampleGroup><SampleInfo></SampleInfo><SampleRow>F</SampleRow><SamplePlate>1</SamplePlate><WellType>REGENERATION</WellType><Concentration>-1</Concentration><ConcentrationUnits>µg/ml</ConcentrationUnits><MolarConcentration>-1</MolarConcentration><MolarConcUnits>nM</MolarConcUnits><MolecularWeight>-1</MolecularWeight><Temperature>25</Temperature><StartTime>6561029</StartTime><AssayTime>5</AssayTime></CommonData><FlowRate>1000</FlowRate><StepType>KREGENERATION</StepType><StepName>Regeneration</StepName><StepStatus>OK</StepStatus><ActualTime>4.99907</ActualTime><CycleTime>0.2</CycleTime><AssayXData Points="25">uH8YReuCGEUehhhFVokYRYWMGEW0jxhF55IYRR6WGEVqmRhFhZwYRbifGEXrohhFGqYYRVKp
GEWFrBhFuK8YReuyGEUethhFTrkYRYW8GEW4vxhF68IYRR7GGEVSyRhFgcwYRQ==</AssayXData><AssayYData Points="25">jz4rwIgINcA36zjAl547wATmPcBPXj/AdYFAwGx+QcBzd0LA/2ZDwLFjRMC480TAFYxFwHe+
RcC5pkbADMtGwGdWR8Bh1kfAiBlIwJ+MSMBf/kjA/T5JwNqWScB82knAFjNKwA==</AssayYData></Step><Step><CommonData><SampleLocation>12</SampleLocation><SampleID></SampleID><SampleGroup></SampleGroup><SampleInfo></SampleInfo><SampleRow>F</SampleRow><SamplePlate>1</SamplePlate><WellType>NEUTRALIZATION</WellType><Concentration>-1</Concentration><ConcentrationUnits>µg/ml</ConcentrationUnits><MolarConcentration>-1</MolarConcentration><MolarConcUnits>nM</MolarConcUnits><MolecularWeight>-1</MolecularWeight><Temperature>25</Temperature><StartTime>6577257</StartTime><AssayTime>5</AssayTime></CommonData><FlowRate>1000</FlowRate><StepType>KREGENERATION</StepType><StepName>Regeneration</StepName><StepStatus>OK</StepStatus><ActualTime>4.99907</ActualTime><CycleTime>0.2</CycleTime><AssayXData Points="25">tM8YRePSGEUa1hhFStkYRX3cGEW03xhF4+IYRRrmGEVK6RhFgewYRbDvGEXj8hhFGvYYRUr5
GEWB/BhFsP8YReMCGUUWBhlFTgkZRX0MGUWwDxlF5xIZRRYWGUVKGRlFfRwZRQ==</AssayXData><AssayYData Points="25">mfBFPo8KQD7bNVU+chxsPpZRgD4V4Yc+T0KPPu77lD7Y9Jo+P16dPm2Loz6Wi6Q+w1qqPkdF
qz7k660+6xqvPlpxsj64BbQ+A3m1PlXCtz4sV7o+QJa5PlYwvD7Yir0+SHC+Pg==</AssayYData></Step><Step><CommonData><SampleLocation>1</SampleLocation><SampleID></SampleID><SampleGroup></SampleGroup><SampleInfo></SampleInfo><SampleRow>F</SampleRow><SamplePlate>1</SamplePlate><WellType>BUFFER</WellType><Concentration>-1</Concentration><ConcentrationUnits>µg/ml</ConcentrationUnits><MolarConcentration>-1</MolarConcentration><MolarConcUnits>nM</MolarConcUnits><MolecularWeight>-1</MolecularWeight><Temperature>25</Temperature><StartTime>6591968</StartTime><AssayTime>60</AssayTime></CommonData><FlowRate>1000</FlowRate><StepType>BASELINE</StepType><StepName>Baseline</StepName><StepStatus>OK</StepStatus><ActualTime>59.9991</ActualTime><CycleTime>0.2</CycleTime><AssayXData Points="300">sB8ZReMiGUUSJhlFSikZRX0sGUWsLxlF3zIZRRY2GUVKORlFeTwZRbA/GUXjQhlFFkYZRUpJ
GUV9TBlFsE8ZReNSGUUWVhlFRlkZRX1cGUWwXxlF42IZRRJmGUVKaRlFfWwZRbBvGUXjchlF
FnYZRUp5GUV9fBlFsH8ZReOCGUUWhhlFSokZRX2MGUWwjxlF35IZRRaWGUVKmRlFfZwZRayf
GUXjohlFEqYZRUapGUV9rBlFsK8ZReOyGUUSthlFSrkZRXm8GUWwvxlF48IZRRLGGUVuyRlF
fcwZRbDPGUXj0hlFFtYZRUrZGUV93BlFsN8ZRePiGUUS5hlFSukZRX3sGUWw7xlF3/IZRRb2
GUVK+RlFefwZRaz/GUXjAhpFFgYaRUoJGkV5DBpFsA8aRd8SGkUSFhpFShkaRXkcGkWwHxpF
3yIaRRYmGkVKKRpFeSwaRbAvGkXjMhpFFjYaRUY5GkV9PBpFsD8aRd9CGkUWRhpFRkkaRX1M
GkWsTxpF41IaRRZWGkVKWRpFfVwaRaxfGkXjYhpFFmYaRUppGkV9bBpFrG8aRQhzGkUSdhpF
SnkaRX18GkWwfxpF44IaRRaGGkVKiRpFfYwaRbCPGkXjkhpFFpYaRUqZGkV9nBpFsJ8aReOi
GkUWphpFSqkaRXmsGkWwrxpF47IaRRa2GkVuuRpFebwaRbC/GkXjwhpFFsYaRUrJGkV9zBpF
rM8aRePSGkUW1hpFStkaRXncGkWw3xpF3+IaRRLmGkVK6RpFeewaRbDvGkXf8hpFEvYaRUb5
GkV9/BpFsP8aRe8CG0UWBhtFSgkbRXkMG0WwDxtF3xIbRRYWG0VKGRtFeRwbRbAfG0XfIhtF
FiYbRUUpG0V5LBtFsC8bReMyG0UWNhtFSjkbRXk8G0WwPxtF30IbRRZGG0VFSRtFeUwbRbBP
G0XfUhtFFlYbRUpZG0V9XBtFrF8bRd9iG0USZhtFSmkbRX1sG0WwbxtF43IbRRZ2G0VKeRtF
eXwbRdF/G0XjghtFEoYbRUWJG0V9jBtFsI8bReOSG0USlhtFRZkbRXmcG0WwnxtF46IbRRKm
G0VKqRtFeawbRayvG0XjshtFFrYbRUW5G0V5vBtFsL8bRePCG0UWxhtFSskbRX3MG0WwzxtF
39IbRRLWG0VK2RtFfdwbRazfG0Xj4htFEuYbRUXpG0V97BtFrO8bRePyG0UW9htFRfkbRXn8
G0Ws/xtF4wIcRRYGHEVFCRxFeQwcRawPHEXfEhxFFhYcRUUZHEV9HBxFrB8cRd8iHEUSJhxF
SikcRXksHEWsLxxF3zIcRRY2HEVKORxFfTwcRbA/HEXjQhxFEkYcRUVJHEV9TBxFrE8cReNS
HEUWVhxFRVkcRX1cHEWwXxxF42IcRRZmHEVFaRxFfWwcRbBvHEXfchxFFnYcRUV5HEV5fBxF
sH8cRd+CHEUWhhxFRYkcRXmMHEWwjxxF45IcRVyWHEVKmRxFeZwcRayfHEXjohxFEqYcRUWp
HEV5rBxFrK8cReOyHEUSthxFSrkcRXm8HEWsvxxF38IcRRbGHEVKyRxFecwcRazPHEXj0hxF
EtYcRUXZHEV53BxF</AssayXData><AssayYData Points="300">G/rCPl69xT5p38U+FaPHPrzAyT5ec8g++JTJPocgyD7jkco+4vjKPkwOzD56ec0+LJfLPrih
zj52Hsw+5iLPPiZXzD5Y2s8+iqrQPoJxzz7AF84+yG3SPhIczT7OytI+jwXSPg0R0z5UcNI+
mH7SPut70z5F2NI+NqHVPsS51D4EqtI+D8LTPk/v0z5ZzNY+8mbWPjoA1j6RmdU+IArYPhhH
1j4aTtg+DHzZPsbV2D7Sz9Y+ytHXPsSm2T4++9c+NnbaPnwo2D4N09g+WXHaPvCS2j6jMto+
s1jbPlBG2T52e9k+kf7aPlV+2z7eU90+BKfaPrZF3D75ftw+OlDbPqbJ2T6mAt0+/gbcPh+v
3T6j590+YzvdPkGP3D7fgd8+717dPhXp3D4AfN8+8cLePnNj3j6Audw+alHgPkFD3z5p7t8+
NUDfPsqM4D7YsOA+XzbhPn/H4T4/uuI+7wHjPhJU4T6NK+E+SIHhPrCk4T5G1+I+/gTiPisg
4j5ZhOQ+jd3hPtJR5D4N4uI+PN/hPtYh5D7/JOI+HmnlPgJa5T7gdOY+WhPkPqdn4z6QReQ+
mVDlPi725T6m8OM+6ETmPsx+6D7akeY+kAvnPsdk6D4wIuc+hTbnPklQ6D7E8uc+eenlPj/Y
5z6BA+c+gKnmPrea6D4B8+g+zxTkPtfb5T4Nzug+1onnPodL5j79Zek+sVbrPj6B6T6Ht+k+
VgDpPpJj6T6DG+k+DlnrPqri5z7Vduo+3PTpPo5E6T4gaew+sKjpPnfN6T5iy+s++yvrPpWh
6z6K0uk+V8nrPqg66j6hO+s+k9ztPukE7D7Up+w+JHTsPq6x7D6fD+w+O+DrPlW17D4w5+o+
SRnuPnfj7T77zeo+e3PsPtjr7D5oQOw+973uPpol6z7Pw+0+5OLrPmki8D7lXO4+5LzuPgx0
7T5oz+4+MKPuPuNf7z7CaO8+PDbwPhel7z45ce8+oyPuPqgx7j7j4e8+UGnwPguJ7z7zRe8+
1ybvPl5N8D5R9e0+tzbyPp/H7z4z5e0+z7HxPiv48D6BYfE+iUfwPnB/8T6G1u8+zI3vPum5
8T6/G/I+KevvProy8j7kp+8+Wz3wPr2/8T5L9PI+ic/vPiBk8j46WvI+ruXvPj+78j6ln/I+
HybzPlog8j43TPI+X/ryPofu8j5fXPM+jdTxPoLJ8z7UB/Q+8ULzPsgV9D6vkfI+JEb1PmYY
8j6OQvE+4anyPvG68z5lL/I+h4H0PgIf9D7QGPQ+cu/zPl808z4MQvI+4MzzPjyi8z4v8/U+
tOX0Purk8z4TQvY+xsD0Pr1M9j4ElfQ+8RX2Ps5q9j5NJPM+R/f1Prj89T6CHvQ+fSv3Pnjn
9T4EdfY+/srzPkUZ9j5qJfc+SJv1PlvI9T7OqPQ+Qnr1PsUK9j5XovY+5LDzPjqm9T63P/Y+
QAL3Ps5M9j4sbfc+Suv2Puhk+D481Pg+niP6PrXv9j5cu/U+xoL3PhBB9j4RfPg+k1T2PnIy
9j4IKPg+aMz4Pu+v9z69e/g+5V74Pl989j7mcvU+2ZL3PrcN+D6fmPc+GBz5Pj219z5+C/k+
DRn5Pq11+D6YpPk+</AssayYData></Step><Step><CommonData><SampleLocation>1</SampleLocation><SampleID></SampleID><SampleGroup></SampleGroup><SampleInfo></SampleInfo><SampleRow>F</SampleRow><SamplePlate>1</SamplePlate><WellType>BUFFER</WellType><Concentration>-1</Concentration><ConcentrationUnits>µg/ml</ConcentrationUnits><MolarConcentration>-1</MolarConcentration><MolarConcUnits>nM</MolarConcUnits><MolecularWeight>-1</MolecularWeight><Temperature>25</Temperature><StartTime>6652871</StartTime><AssayTime>80</AssayTime></CommonData><FlowRate>600</FlowRate><StepType>LOADING</StepType><StepName>Loading</StepName><StepStatus>OK</StepStatus><ActualTime>79.9991</ActualTime><CycleTime>0.2</CycleTime><AssayXData Points="400">rd8cReDiHEUT5hxFQ+kcRXbsHEWp7xxF3PIcRQ/2HEVD+RxFdvwcRa3/HEXcAh1FDwYdRUMJ
HUV2DB1FqQ8dRdwSHUUPFh1FQxkdRXYcHUWpHx1F6CIdRQ8mHUVDKR1FdiwdRa0vHUXcMh1F
DzYdRUM5HUV2PB1FrT8dRdxCHUUPRh1FQ0kdRXpMHUWpTx1F3FIdRQ9WHUVDWR1FdlwdRalf
HUXcYh1FE2YdRUNpHUV2bB1FrW8dRdxyHUUPdh1FQ3kdRXZ8HUWtfx1F3IIdRQ+GHUVDiR1F
dowdRamPHUXckh1FD5YdRUOZHUV6nB1FqZ8dRdyiHUUTph1FQ6kdRXasHUWprx1F4LIdRQ+2
HUVDuR1FdrwdRam/HUXcwh1FD8YdRUPJHUV6zB1Frc8dRdzSHUUP1h1FQ9kdRXbcHUWt3x1F
3OIdRQ/mHUVD6R1FduwdRanvHUXc8h1FD/YdRUP5HUV2/B1Fqf8dReACHkUPBh5FQwkeRXYM
HkUoEB5F3BIeRQ8WHkVDGR5FdhweRakfHkXcIh5FDyYeRUMpHkV6LB5FrS8eReAyHkUcNh5F
QzkeRXo8HkWtPx5F3EIeRQ9GHkVDSR5FdkweRalPHkXcUh5FD1YeRUNZHkV2XB5FqV8eReBi
HkUPZh5FR2keRXZsHkWpbx5F3HIeRQ92HkVDeR5FenweRal/HkXcgh5FD4YeRUOJHkWKjB5F
qY8eRdySHkUPlh5FQ5keRXacHkWpnx5F4KIeRQ+mHkVDqR5FdqweRamvHkXcsh5FD7YeRUO5
HkV2vB5Frb8eRdzCHkUPxh5FQ8keRXbMHkWpzx5F3NIeRQ/WHkVD2R5FetweRanfHkXc4h5F
D+YeRULpHkV67B5Fqe8eRdzyHkUP9h5FQvkeRXb8HkWp/x5F4AIfRRMGH0VCCR9FdgwfRakP
H0XcEh9FRRYfRUIZH0V6HB9FqR8fRdwiH0UPJh9FQikfRX4sH0WxLx9F3DIfRQ82H0VCOR9F
djwfRak/H0XcQh9FD0YfRU9JH0V2TB9FqU8fReBSH0UPVh9FR1kfRXZcH0WpXx9F4GIfRQ9m
H0VHaR9FdmwfRa1vH0Xcch9FD3YfRUJ5H0V6fB9FrX8fReCCH0UPhh9FQokfRXqMH0Wtjx9F
4JIfRQ+WH0VCmR9FepwfRa2fH0Xcoh9FD6YfRUepH0V6rB9F0q8fReCyH0UTth9FR7kfRXq8
H0Wpvx9F4MIfRRPGH0VHyR9FeswfRVXQH0Xg0h9FE9YfRUfZH0V63B9Frd8fReDiH0UT5h9F
R+kfRXrsH0Wt7x9F4PIfRRP2H0VH+R9FevwfRa3/H0XgAiBFEwYgRUcJIEV6DCBFrQ8gReAS
IEUTFiBFRxkgRXocIEWtHyBF4CIgRRMmIEVHKSBFeiwgRa0vIEXgMiBFEzYgRUc5IEV6PCBF
rT8gReBCIEUTRiBFR0kgRXpMIEWtTyBF4FIgRRNWIEWdWSBFelwgRa1fIEXgYiBFE2YgRUdp
IEV2bCBFrW8gReByIEVVdiBFR3kgRXp8IEWtfyBF4IIgRROGIEVHiSBFeowgRa2PIEXgkiBF
E5YgRUeZIEV6nCBFrZ8gReCiIEUTpiBFR6kgRXasIEWtryBF4LIgRRO2IEVHuSBFerwgRa2/
IEXgwiBFE8YgRUfJIEV6zCBFrc8gReDSIEUT1iBFR9kgRXbcIEWt3yBF4OIgRRPmIEVH6SBF
euwgRa3vIEXg8iBFE/YgRUf5IEV6/CBFrf8gReACIUUTBiFFRwkhRXoMIUWtDyFF4BIhRRMW
IUVCGSFFehwhRakfIUXgIiFFEyYhRUcpIUV6LCFFrS8hReAyIUUTNiFFRzkhRZI8IUWtPyFF
3EIhRRNGIUVHSSFFekwhRa1PIUXgUiFFE1YhRUdZIUV6XCFFqV8hReBiIUUTZiFFR2khRX5s
IUWtbyFF4HIhRRN2IUVHeSFFdnwhRa1/IUXggiFFE4YhRUeJIUV6jCFFrY8hReCSIUUPliFF
QpkhRXqcIUWtnyFF4KIhRQ+mIUVHqSFFeqwhRa2vIUXgsiFFE7YhRUK5IUV6vCFFrb8hRdzC
IUUTxiFFR8khRXrMIUWtzyFF4NIhRRPWIUVH2SFFdtwhRQ==</AssayXData><AssayYData Points="400">pwf4PlRY9z6ayfk+O1v6Pn/7+T58bvk+fnP5Pi8R+z5E2fg+UY35Pufo+z6fOvk+vgz8Pm4I
+j6PPPs+ZAb6PtiJ+j4rwvs+59X6PlhN+j4uZfk+VwT7PtYE+j7aZPo+OTT5PsmA+j6MFfo+
UgL9Pmul+j5AAfs+1R78PiLC+z4zX/4+7oL6PoMw/D5tf/w+8l/7Pmhg/D6Ir/s+v237PgPQ
+z7qTPw+7z37Prwp+z5uivw+Kzz7Pv0e+z7bYfs+5WX9Piki/T4fv/s+Gpr6PiAQ/D56h/4+
B3D8Pubs/D6dZP0+H537Pr5B/T6ayf4+qbP8PlM+/T6+/Pw+qYn+PmZB/T4xg/w+lOv+PoTC
/j7dBf4+ipT9Pl9K/j40xP8+U1f/PqPE/T5l7vw+Y+f8PgoD/z7Im/4+l2D9PuHq/T4xXf0+
GSf+PtEDAD/DI/4+cLr/PmB7/z6NsP0+b/H9PoIZ/j7g0v0+Qo3+PkKT/z4B5/0+i97/Pg7+
/T4g7f4+kIb+PrVY/j6OPP4+L0z+PuXb/z6rDf4+JQT/PgxgAD8QFP4+8T4AP6N1/j53SQA/
NSn/Phe+AD9Wxf8+n0UAP0IYAD/X8wA/3MD/Pmm9AD+kQ/8+K34APy1TAT+7wgA/psn/PpjV
/j7djQA/9qQAP7SQAD/+wf8+KV4APzDs/j6YOgE/6Wb/PuMvAD/j3gA/p5P/PgDmAT+fCwE/
OgsBP6VoAT/kVQE/ivX/PqnI/z6C1QE/3sP/Pm0KAD8pGQA/G3wBP3nwAD+n0wA/eu4AP8rN
/z6wQgA/yrkAPzZ+AD+8CQA/8JMAP64wAT/OGQE/vpwAP9ZCAD/5SwE/jMcBP4qlAD8cUAE/
jOMBP1RmAT/JcQE/a6gAP4FTAT8yJQA/nK0BP1PoAD9sXAE/lVoAP52tAT9aZwE/7UsBP2fF
AD9u6gA/AoEAP0ArAj+/hgI/XxkCP2ohAT9XPwI/IvABP+3JAT9Z9wA/p6UBP0fsAD9NfAI/
upkBP/4lAT97wgI/INkBPxhhAj/hKwE/O5kCP0MgAj+AgQE/JHUBP+HPAT95mAE/2OYBP1MX
Aj8E2AI/EuwAP3mmAj/QMAI/wFoDPxMMAj+rWwI/cT0CPxy5AT/QnAE/q5ACPzY8Aj/25QE/
+QQDPwWjAz8cdgI/YUgDPyKwAz9ZuwE/yhwCP3yDAz8yqgM/p04CPzOnAT8RzAI/JDkCP2YW
Aj8SPQI/y7cCP+KjAz+lkAM/CzACPwMgAj8GhQM/uhoDP2nYAj/c2AI/+g4CP48fAj8OjgI/
fNcCPz5oAj9KnAI/GLwCP8GxAj8cAgM/03kCP8LFAT8fXAI/mLIBPzWmAj/+PAM/KakCP1PI
Az/cugM/BqEDP7KcAz/F6AI/NbUCP1bFAz+lqgM/8HIDPxktAz+H6QI/OJMDP0+pAz8ZPgQ/
3uMCP/w7BT+RzwI/L2AEP4TeAj+hBAQ/6QwEP5f7Az+PTAM/HOECPwh5Az8WegM/I1sEP5dd
Az+b5AM/2hwFP5puAz+tswM/5p0DPzeOAz9pAAU/z5sDP/5NAz9LGwQ//s0DPyhhAz/KgwI/
o2EDP2ugAz/57wQ/cdADP2xCBD8juQQ/EooEPysoBD+mbQM/ca4DP45HAz+h3AM/9pYDP/Ar
BD+pcAQ/WZoDPx22Az/LKwQ/peIDP0jNAz8tyQM/Me0DP3zKAz83kAQ/ooUEP5EiBD8toQM/
NZUDP1j6Az/cmwM/Xw8EPxpvBD9iyAM/sd4DPyjPAz84LAQ/ES8EPxqwBD/jlgM/0/wEP1RC
BD+gBQY/3o8FP0R5BD+zGwU/e9UDP3PhBD+gFQU/DFUEP4hNBD+4kgQ/Z3IEP1rPBD++MAQ/
4FEGP3iFBT8GjQQ/wzYEPwRcBD/wwQQ/a9sDP/WGBT9eZgU/BKkEP/ILBT+/VgM/aGwFPyqO
BD+COwU/mDkFP9BNBj9Y+gQ/0fkEPz09BT+amgU/bsIEP8KjBD99NwY/FLMFP3ZlBD8WrgU/
2vcEP5W1BT+VTQU/MpsFP5/2BD8crgQ/pMoFP7mNBT8v6AQ/YAEFPwN3BT+0oAU/W2wFP5n9
BT/p5wU/5acFPxQFBT+PVAY/w8YFP3OOBT/obAU/hKMFPw==</AssayYData></Step><Step><CommonData><SampleLocation>1</SampleLocation><SampleID></SampleID><SampleGroup></SampleGroup><SampleInfo></SampleInfo><SampleRow>F</SampleRow><SamplePlate>1</SamplePlate><WellType>BUFFER</WellType><Concentration>-1</Concentration><ConcentrationUnits>µg/ml</ConcentrationUnits><MolarConcentration>-1</MolarConcentration><MolarConcUnits>nM</MolarConcUnits><MolecularWeight>-1</MolecularWeight><Temperature>25</Temperature><StartTime>6733834</StartTime><AssayTime>60</AssayTime></CommonData><FlowRate>1000</FlowRate><StepType>BASELINE</StepType><StepName>Baseline</StepName><StepStatus>OK</StepStatus><ActualTime>59.9991</ActualTime><CycleTime>0.2</CycleTime><AssayXData Points="300">qd8hRdjiIUUH5iFFO+khRXLsIUWh7yFF1PIhRRT2IUU/+SFFbvwhRaH/IUXYAiJFBwYiRTsJ
IkVuDCJFpQ8iRdQSIkULFiJFPxkiRXIcIkWlHyJF2CIiRQcmIkU/KSJFbiwiRaUvIkXYMiJF
BzYiRTs5IkVuPCJFoT8iRdRCIkULRiJFO0kiRW5MIkWlTyJF1FIiRQtWIkU/WSJFclwiRaFf
IkXUYiJFB2YiRT9pIkVybCJFpW8iRdhyIkUHdiJFP3kiRXJ8IkWhfyJF1IIiRQeGIkU/iSJF
bowiRaGPIkXUkiJFB5YiRTuZIkVynCJFpZ8iRdiiIkULpiJFU6kiRW6sIkWhryJF1LIiRQu2
IkVHuSJFcrwiRaG/IkXUwiJFFMYiRT/JIkVuzCJFpc8iRdjSIkUH1iJFP9kiRW7cIkWh3yJF
7eIiRQfmIkU/6SJFbuwiRaXvIkXU8iJFC/YiRTv5IkVu/CJFof8iRdQCI0ULBiNFOwkjRW4M
I0WlDyNF1BIjRQcWI0U7GSNFbhwjRaUfI0XYIiNFCyYjRTspI0VuLCNFpS8jRdQyI0UHNiNF
PzkjRW48I0WhPyNF4EIjRQtGI0U/SSNFbkwjRaFPI0XUUiNFB1YjRT9ZI0WCXCNFzl8jRdRi
I0ULZiNFO2kjRW5sI0WlbyNF1HIjRQd2I0U7eSNFbnwjRaF/I0XYgiNFC4YjRTuJI0VujCNF
pY8jRdSSI0UHliNFP5kjRXKcI0WhnyNF6aIjRQemI0U7qSNFbqwjRaWvI0U7syNFB7YjRTu5
I0VuvCNFob8jRdjCI0ULxiNFO8kjRXLMI0WhzyNF2NIjRQfWI0U72SNFbtwjRaXfI0XU4iNF
B+YjRT/pI0Vu7CNFoe8jRdTyI0UL9iNFP/kjRW78I0Wh/yNF1AIkRQsGJEU6CSRFbgwkRbEP
JEXYEiRFCxYkRToZJEVuHCRFoR8kRdgiJEULJiRFOikkRW4sJEWhLyRF1DIkRQc2JEU6OSRF
bjwkRaE/JEXUQiRFB0YkRTpJJEVyTCRFoU8kRdRSJEUHViRFOlkkRXJcJEWhXyRF1GIkRQdm
JEU6aSRFbmwkRaFvJEU6cyRFB3YkRT95JEVufCRFvn8kRdSCJEUHhiRFOokkRW6MJEW1jyRF
1JIkRQuWJEU6mSRFbpwkRaWfJEXUoiRFB6YkRTqpJEVyrCRFoa8kRdSyJEUHtiRFP7kkRW68
JEWhvyRF1MIkRSTGJEU6ySRFdswkRaHPJEXc0iRFctYkRT/ZJEVu3CRFod8kRdTiJEUH5iRF
P+kkRW7sJEWh7yRF1PIkRQf2JEU6+SRF1PwkRaX/JEXUAiVFBwYlRToJJUVuDCVFoQ8lRdQS
JUUHFiVFRxklRW4cJUWhHyVF1CIlRQcmJUU6KSVFciwlRaEvJUXUMiVFBzYlRT85JUVuPCVF
oT8lRdRCJUUHRiVFOkklRW5MJUWlTyVF2FIlRQdWJUU6WSVFblwlRbFfJUXUYiVFB2YlRTpp
JUVubCVFoW8lRdhyJUUHdiVFOnklRW58JUWlfyVF1IIlRQeGJUVLiSVFcowlRaGPJUXUkiVF
GJYlRT+ZJUVynCVF</AssayXData><AssayYData Points="300">9+YFP1OGBT8avAU/DbUFP5aUBj9OFgY/J7kFP34cBj+UYwU/I2sGP+y/BD8yQwU/+3UGP8YB
BT+n8AY/keAGP7gjBT8lnAU/EDoFP913BT+9TAU/cVAGP43dBT8M+gU/A1YGP2ojBj8nQQU/
NLQGP0lDBT8+mAY/ZtcGPxpbBj/jIwY/SCsGP926Bj/3AQY/7zQHP9PtBj+r/AY/iskGP1D8
BT9o5wY/RrQFP2c+Bj/B/gY/2tAGP5tgBj9L4AY/JlcGP0LkBj9YCwY/VTUGPw1IBj81TAc/
e/IFPxjSBT+0mgY/VtsGP9uzBj946gY/UPoGP0VHBz9TKwc/cHYHP+TRBj9eKQY/wecGP9X6
Bz/hGgc/zOQGPwoPBz9JXAY/dJkHPznsBT98GQg/V7YGP5ASBz+xxgY/qGMHP8uuBz8IeQc/
Av4GP+AyBz9e7wY/m/0FP/5uBz8PTgc/prwHP1iRBj8PmAc/b4kGP189Bz9VWgc/tYwHP4sP
Bz/V1AY/9eMHP+s8CD8pLAc/8/kGP2NeBz/w8gc/T0QHP1hgCD8ChAc/WvIHP/fyBz/+7wY/
3mUHP2RKCD9mVQc/3WAHPwuzBj9Tywc/KwkIP9UzBz88dgg/A0AIPxJuCD8uxgc/qr0HPxDp
Bz/gmAc/14cHP4wNCD/C/QY/vJoIP0o8Bz/l5wg/h/MGP1MdCD/+Mgg/McMHP4FFCD+seAg/
xwEIP+FmBz/V2wg/pEUIP615CT+79wg/CAQIPxRlCD8sAgg/qQUJP2qdCD/SOwg/oz8IP0Uc
CD8RZAc/f4UIPzN0CT/HrAk/LuIIP0r2Bz+FHgg/5Z0IP3mCCT9ryAc/5acIP3xgCT/V6Ag/
pvkHP3eECT+Aygg/A8AIP7ISCD+dawk/86QJPxmRCD8H4wg/J48HPwvwBz9hRQg/EaQIP1x7
CD+CVQg/6kgIP5WOCT8e8Ak/mEYIP44MCD9Ahwg/JfgHP3NOCD8uKQg/9n0IPwE9CD9Cjgg/
9SgIP51rCD83Dwk/54IIP0LBCD++AAk/bJwIP7ahCD+lNgg/q5gJP1kgCj9P4wk/oMEIP/HX
CD+fVgk/m7gIP9mWCD+x6wk/poMJP0k5CD8x0gk/xCEJP2AKCT+jzwg//TkJP5jmCD8Q3Qk/
fqUIP9PiCD/UNgk/p00JP4aLCT8b1wk/PHkJP1PkCD9klwk/OtMHP6HXCT9MQgo/oCMKPwWC
CT+wagg/EtkHPzuDCT8A4Ag/3X0KP8EwCT8UtAk/nQ0KP4O4CT/fbQk/dmgJP4u7CT/KuQk/
R0gJP4VTCT/HQQk/0YMKP0OKCT+t1wg/piYKP5HvCD/angg/sKAJP0RqCD974Qg/9eIJP10V
CT/dXQo/hmwIPxbKCT/Hkwk/Ry0KP90yCj+WSAk/T5UJP9GhCT9+mgo/qIYKP5P2CD9g1gk/
ebwJP5YICj+kMAo/xhkKP5kHCj9TjAk/u6sKP58pCj+O9wk/57UJP8jQCj8Upwk/YT8JP3Gk
CT8T0Qk/jvYJP+8gCz/GWgk/asEJPwwNCj9lOQo/UuUJP/8qCz+KCQo/k5gKP6WTCT9+/Ak/
EFgLP6eTCj+mrwo/</AssayYData></Step><Step><CommonData><SampleLocation>10</SampleLocation><SampleID>QA013.765M.C1 gp120</SampleID><SampleGroup></SampleGroup><SampleInfo></SampleInfo><SampleRow>F</SampleRow><SamplePlate>1</SamplePlate><WellType>KSAMPLE</WellType><Concentration>-1</Concentration><ConcentrationUnits>µg/ml</ConcentrationUnits><MolarConcentration>62.5</MolarConcentration><MolarConcUnits>nM</MolarConcUnits><MolecularWeight>-1</MolecularWeight><Temperature>25</Temperature><StartTime>6802824</StartTime><AssayTime>180</AssayTime></CommonData><FlowRate>600</FlowRate><StepType>ASSOC</StepType><StepName>Association</StepName><StepStatus>OK</StepStatus><ActualTime>179.999</ActualTime><CycleTime>0.2</CycleTime><AssayXData Points="900">p58lRdKiJUUFpiVFPaklRXCsJUWfryVF0rIlRQm2JUU5uSVFcLwlRaO/JUXWwiVFBcYlRTnJ
JUVwzCVFn88lRdLSJUUF1iVFOdklRWzcJUWf3yVF0uIlRQXmJUU96SVFcOwlRaPvJUXS8iVF
CfYlRTn5JUVw/CVFn/8lRdICJkUJBiZFWQkmRWwMJkWjDyZF1hImRQkWJkU5GSZFbBwmRZ8f
JkXWIiZFCSYmRTkpJkVsLCZFoy8mRdYyJkUFNiZFOTkmRXA8JkWfPyZF1kImRQVGJkU9SSZF
cEwmRZ9PJkXSUiZFCVYmRT1ZJkVwXCZFo18mRdJiJkUJZiZFPWkmRXBsJkWnbyZF1nImRQl2
JkU5eSZFcHwmRaN/JkXWgiZFCYYmRT2JJkVwjCZFo48mRdaSJkUJliZFPZkmRXCcJkWjnyZF
1qImRQmmJkU9qSZFcKwmRaOvJkXWsiZFCbYmRT25JkVwvCZFo78mRdbCJkUJxiZFPckmRXDM
JkWjzyZF1tImRQnWJkU92SZFcNwmRaPfJkXW4iZFCeYmRT3pJkVw7CZFo+8mRdbyJkUJ9iZF
PfkmRXD8JkWj/yZF1gInRQkGJ0U9CSdFcAwnRaMPJ0XWEidFCRYnRT0ZJ0VwHCdFnx8nRdYi
J0UJJidFPSknRXAsJ0WjLydF1jInRQk2J0U9OSdFmTwnRaM/J0XWQidFCUYnRT1JJ0VwTCdF
o08nRdZSJ0UJVidFPVknRcpcJ0WjXydF1mInRQlmJ0U9aSdFcGwnRaNvJ0XWcidFCXYnRT15
J0VwfCdFo38nRdaCJ0UJhidFOYknRXCMJ0WjjydF1pInRQmWJ0U9mSdFbJwnRaOfJ0XWoidF
DqYnRT2pJ0VwrCdFn68nRdayJ0UJtidFPbknRXC8J0WjvydF1sInRSbGJ0U9ySdFcMwnRaPP
J0XW0idFCdYnRT3ZJ0Vw3CdFo98nRdbiJ0UO5idFPeknRXDsJ0Wj7ydF1vInRQn2J0U9+SdF
cPwnRaP/J0XSAihFCQYoRT0JKEVwDChFow8oRdYSKEUFFihFPRkoRXAcKEWjHyhF1iIoRQkm
KEU9KShFcCwoRaMvKEXWMihFCTYoRT05KEVwPChFoz8oRdZCKEUJRihFPUkoRXBMKEWnTyhF
1lIoRQVWKEU4WShFcFwoRatfKEXWYihFCWYoRT1pKEVsbChFo28oRdJyKEUJdihFPXkoRXB8
KEWjfyhF1oIoRQmGKEU9iShFcIwoRaOPKEXakihFCZYoRT2ZKEVwnChFo58oRdaiKEUJpihF
PakoRWysKEWjryhF1rIoRQm2KEU9uShFcLwoRaO/KEXWwihFCcYoRT3JKEVwzChFo88oRdbS
KEUJ1ihFPdkoRWzcKEWj3yhF0uIoRQnmKEU46ShFcOwoRaPvKEXW8ihFCfYoRT35KEVw/ChF
n/8oRdICKUUJBilFZgkpRXAMKUWjDylF1hIpRQkWKUU9GSlFcBwpRaMfKUXWIilFFiYpRT0p
KUVwLClFny8pRdYyKUUJNilFPTkpRWw8KUWjPylF1kIpRQlGKUU9SSlFbEwpRaNPKUXWUilF
CVYpRT1ZKUVwXClFo18pRe9iKUUJZilFOGkpRXBsKUWjbylF2nIpRQV2KUU9eSlFcHwpRaN/
KUXWgilFCYYpRTiJKUVwjClFo48pRdqSKUUJlilFPZkpRXCcKUWjnylF/6IpRQWmKUU9qSlF
bKwpRZ+vKUXWsilFBbYpRT25KUVwvClFvL8pRdbCKUUixilFPckpRWzMKUWjzylF1tIpRQXW
KUU92SlFcNwpRZ/fKUXW4ilFBeYpRTjpKUVw7ClFo+8pRdLyKUUF9ilFPfkpRWz8KUWf/ylF
0gIqRQkGKkU9CSpFcAwqRaMPKkXWEipFBRYqRTgZKkV0HCpFox8qRdIiKkUJJipFOCkqRXAs
KkWfLypF0jIqRQk2KkU9OSpFcDwqRaM/KkXWQipFCUYqRThJKkVsTCpFo08qRdZSKkUFVipF
PVkqRXBcKkWjXypF0mIqRQlmKkU9aSpFbGwqRZ9vKkXWcipFCXYqRT15KkVwfCpFo38qRdKC
KkUJhipFPYkqRWyMKkWjjypF1pIqRQmWKkU4mSpFbJwqRZ+fKkXWoipFCaYqRTipKkVwrCpF
o68qRdayKkUFtipFSbkqRWy8KkWjvypF1sIqRQnGKkU9ySpFcMwqRaPPKkXW0ipFCdYqRTjZ
KkVs3CpFo98qRdbiKkUF5ipFPekqRXDsKkWj7ypF1vIqRQn2KkU4+SpFcPwqRaP/KkXSAitF
BQYrRT0JK0VwDCtFnw8rRdISK0UJFitFPRkrRWwcK0WfHytF1iIrRQUmK0U4KStFcCwrRasv
K0XSMitFBTYrRT05K0VsPCtFoz8rRdZCK0UJRitFPUkrRWxMK0WnTytF1lIrRQlWK0U4WStF
cFwrRaNfK0XWYitFBWYrRT1pK0VwbCtFo28rRdZyK0UFditFOHkrRXB8K0WjfytF1oIrRQmG
K0U9iStFbIwrRZ+PK0XSkitFCZYrRT2ZK0VsnCtFo58rRdKiK0UJpitFPakrRXCsK0WjrytF
1rIrRQW2K0U9uStFcLwrRZ+/K0XWwitFBcYrRTjJK0VszCtFn88rRdbSK0UF1itFPdkrRXDc
K0Wf3ytF1uIrRQnmK0Wr6StFbOwrRZ/vK0XS8itFBfYrRT35K0Vs/CtFo/8rRdICLEUFBixF
PQksRWwMLEWjDyxF0hIsRQUWLEU4GSxFbBwsRaMfLEXSIixFBSYsRTgpLEVwLCxFny8sRdYy
LEUJNixFPTksRWw8LEWfPyxF2kIsRQlGLEU9SSxFcEwsRZ9PLEXSUixFBVYsRT1ZLEVsXCxF
n18sRdJiLEUFZixFOGksRWxsLEWfbyxF1nIsRQV2LEU4eSxFbHwsRZ9/LEXSgixFBYYsRTiJ
LEVsjCxFn48sRdaSLEUJlixFPZksRWycLEX1nyxF1qIsRQmmLEU9qSxFbKwsRaOvLEXWsixF
BbYsRTi5LEVwvCxFn78sRdbCLEUJxixFOMksRXTMLEWfzyxF0tIsRQnWLEU92SxFbNwsRZ/f
LEXS4ixFBeYsRT3pLEV47CxFo+8sRdLyLEUF9ixFOPksRXD8LEWj/yxF0gItRQUGLUU9CS1F
cAwtRaMPLUXWEi1FBRYtRTgZLUVwHC1Fnx8tRdIiLUUFJi1FOCktRWwsLUWfLy1F1jItRQU2
LUU4OS1FbDwtRZ8/LUXSQi1FBUYtRThJLUVsTC1Fn08tRdZSLUUFVi1FOFktRXBcLUWfXy1F
0mItRTtmLUU9aS1FcGwtRaNvLUXSci1FBXYtRT15LUVsfC1Fn38tRdaCLUUFhi1FOIktRWyM
LUWfjy1F0pItRQWWLUU9mS1FcJwtRaOfLUXSoi1FBaYtRT2pLUVsrC1Fo68tRTizLUUFti1F
PbktRWy8LUWfvy1F0sItRQnGLUU4yS1FbMwtRZ/PLUXW0i1FBdYtRT3ZLUVs3C1Fn98tRdLi
LUUJ5i1FPektRWzsLUWf7y1F0vItRQX2LUU9+S1FbPwtRaP/LUXSAi5FBQYuRT0JLkVwDC5F
ow8uRdISLkUJFi5FOBkuRWwcLkWfHy5F0iIuRQUmLkU9KS5FbCwuRZ8vLkXSMi5FBTYuRTg5
LkVsPC5Fnz8uRdZCLkUFRi5FPUkuRWxMLkWjTy5F1lIuRQlWLkU4WS5FbFwuRaNfLkXSYi5F
BWYuRThpLkVwbC5Fn28uRdJyLkVwdi5FOHkuRWx8LkWffy5F0oIuRQWGLkU4iS5FbIwuRaOP
LkXSki5FCZYuRTiZLkWZnC5Fn58uRdaiLkUFpi5FOKkuRWysLkWfry5F0rIuRQW2LkU4uS5F
bLwuRbi/LkXSwi5FBcYuRT3JLkVszC5Fn88uRdLSLkUF1i5FONkuRXDcLkWf3y5F0uIuRQnm
LkU46S5FbOwuRaPvLkXS8i5FBfYuRT35LkVs/C5FuP8uRdYCL0UJBi9FOAkvRWwML0WfDy9F
0hIvRQUWL0U4GS9FbBwvRZ8fL0XSIi9FBSYvRTgpL0VsLC9Foy8vRdIyL0UFNi9FODkvRXA8
L0WfPy9F0kIvRQVGL0U9SS9FcEwvRaNPL0XSUi9FBVYvRThZL0VsXC9Fn18vRdJiL0UFZi9F
OGkvRWxsL0Wfby9F0nIvRQV2L0U4eS9FbHwvRaN/L0XWgi9FBYYvRTiJL0VsjC9Fn48vRdKS
L0UFli9FOJkvRWycL0Wfny9F0qIvRQWmL0U9qS9FbKwvRZ+vL0XSsi9FBbYvRTi5L0VsvC9F
n78vRdLCL0UFxi9FOMkvRWzML0Wfzy9F0tIvRQnWL0U92S9FbNwvRZ/fL0U04y9FBeYvRTjp
L0Vs7C9Fn+8vRdbyL0UF9i9FOPkvRWz8L0Wf/y9F0gIwRQUGMEU4CTBFbAwwRZ8PMEXSEjBF
BRYwRT0ZMEVsHDBFnx8wRdIiMEUJJjBFOCkwRWwsMEWfLzBF0jIwRQU2MEU4OTBFbDwwRaM/
MEXSQjBFBUYwRThJMEVsTDBFn08wRdJSMEUJVjBFPVkwRXBcMEWfXzBF0mIwRQVmMEU9aTBF
cGwwRZ9vMEXScjBFBXYwRT15MEVwfDBFn38wRdaCMEUahjBFPYkwRXSMMEWfjzBF1pIwRQWW
MEU4mTBFcJwwRZ+fMEXWojBFBaYwRTipMEVsrDBFo68wRdayMEUJtjBFOLkwRXC8MEWjvzBF
1sIwRQnGMEU9yTBFcMwwRZ/PMEXa0jBFBdYwRT3ZMEVw3DBF</AssayXData><AssayYData Points="900">mz4HPzkJBz89dwI/SqMDPy8zAD/Rxv8+IDD+Pq+T+T7vH/k+JSn3PuDG9z46A/U+QLr1PlrI
8z5k8/I+ZH3xPvOE8D5fAfA+v57vPo6w7z5Zxu8+dJjvPhV07z64i/A+YLDuPkbq6j6Heu4+
KsPtPh1c8D6TXvA+aIDtPjfQ7T5I4u0+u7zvPhXU7j6wP+8+MSLuPovs7T7A6u0+bdLvPo/K
7j4ZhO0+2HXvPrg/7j7A3+0+H0buPuQR7z5Co+4+6sPtPi8r8D56JPA+DCvwPlYw8T4Nwu4+
LVTvPlAK8D7nXO0+gl3vPkdM7z6yrfA+OG7uPoqo8D4uOPE+wVfvPniK8D7lcfE+YrXwPhKg
7z602PA+P/bvPkbC8T4Y8u8+ygzyPp0x8T4Y/+4+X9bxPo9M8T4iB/E+DhXxPnw+8j4YFPE+
crDxPmE18j4s7/A+qA3xPhae8D5z6/I+SgjxPsfi8D5CK/A+x87xPtqs8z74XvM+MSryPjax
8z4ky/I+W6nzPrFz8T6lH/M+gjzxPpEu8z5e/PM+kLnyPumk8j6djPU+98PzPgHE8j7vF/U+
CG30PoaH9D7d0fM+aDzyPgFP9D5wb/U+Vbv0PpIM9j6UXPM+RGL1PjEA9j715PM+iEb0PmNc
9D7gKPc+RtT0Pi689T4SDvU+VzH1Pj5s9T40x/U+riH1PkWN9T4dIfU+aI/2Pm+L9T65ifQ+
mHX2PkIs9j4GQfY+Hf/2Pryj9T5Qm/Y+yL71Pn7w9D5B7/c+2mr3Pomu9z507/U+0eT0Pi7b
8z74tPY+JU72Prf99j7vtPc+U+j5PjZt9z56ePY+7OT2PkXc9j4zLfc+kXL3Pu/Y9j41zvU+
gun2Pt089z6QgPY+fF/4Pvnc+D6Pbvg+jtz4PnVw9z59Rvc+BK34PvtD+T7JDvc+Oa/4PvGv
9z42cfk++Gj3Prs2+D4SdvY+sMT4PmJo+j6qzvY+OG75PvWc+D6XC/k+PNb4PlAx+j64Ovo+
yC75PisE+T4PePk+X/H2PjpZ+D7hrfk+s0D5PqCk+T4Ad/g+AUz3PnYf+z6xjfg+3e/5Ps/a
+D6IX/k+tVf6PliW+T5lJ/k+JRD5Pjm3+D69Yfk+e8v5PozO+D7Kvfs+p7v6PrOY+j4/kfs+
Gzf6PuLv+j4yofo+i9/6PrZu+z4x1vo+uNr7PqRI/D4BAfk+89D6Pms5+j7fC/w+0Lr6Pnn0
+j71xPo+S4D6PjIX+z6r2Po+eIb5Pg8L/D7lL/0+EML7Pg0K/j4A0fs+oxn8Pkkj/T4OT/s+
ZRD6PgRR+T4/dPs+G9z7PrE3/D6bJfo+8Bn6Pk2B/D4Trv0+c7b7PmBr/D6+xfs+vmr8PqE4
/D7BYvo+glr7PoVO+z7LrP0+3T38PmH2+z4c4Pw+UXH6PnAq/j60jPs+5z37Pgyc+j5HMvw+
Sdf8Pi6O/T4Cevw+Dan7Ptr4/D598fs+bZb9PmKr/T5uVP4+ewH+PrgO/T7vt/w+0737PtSA
/T4P1vw+7139Pu6l/j6HPfs+FU79PruP/D5TkPw+NtP/PlW1/j666P4+0jT/Plbe/D6HOP4+
7KL9Po1k/j53d/0+dIL9PuK4+z4wAf4+uUL+Po0D/j5tQf4+GO78Pqvu/D4O3wA/OCQAP1wx
/j5KVP4+0n3+Pveo/j7lQf8+h2r/PtmC/T7TNP4+lWH+Po51/z7xqP0+Ti7+PoWr/j5Wzv8+
Yk//PpYGAD+m/f0+4pYAP6mH/z6d0P8+3vP/PpJ//j6Vqfw+INb+PmdDAD+vDP8+k07/PtIj
/j5irP0+s1P+PvNm/z7rbAA/Pg4AP8yQAD+UWf8+udr/PqkWAD+NiAE/bVb/PpZGAD/tof4+
f9YAP2K0/j6alP8+KkMAPy9JAD9Du/8+T4sAP7/I/j5q7gA/YwkAP0PV/z4l3f8+KgsAPxB+
/z6CkQA/5A0APyx//j6Bw/8+DloAPyBX/z4VUAA/hg7/PteaAD91YwE/lVkAP08+AD/mDQE/
Yc/9PkFeAD9cjgA/eKcBPxfq/z7arwA/myUBP/Q7AD8cZAE/rE0BP6VxAD953QA/DowAPxCd
/j7Z7wE/RhMBPzJEAD8sTQE/VooAP7w0AT/vqwE/KjgBP32uAT/4AAA/bfYBP3kbAT810gA/
xBUBPz0xAT9DogA/T1YBP0QBAj/liQA/5yABPwJJAT/eXwE/TEYAP2tVAT/T9QA/B/kAP1O6
AD/JKgE/O4gBP9UwAT+RewI/iX8BP9+8AD/9JgE/zEUBP+y1AD/ZVwE/M38BP+sBAj8t7wE/
6TMBP8SdAD9lSQE/gEL/PoCtAT8c5wA/9EoCPyEkAj/UqAE/MBkBP+lfAT8UZgE/9F4BP8nM
Aj+G8AI/jmYBP4g9AT/afAE/egMCPxDzAT/hAwI/kd0BPyJLAT/lJQI/dLIBP+lDAT8VdAE/
i58CP/MeAj/zJwM//O0BPwkeAz/MhAI/lVECP8hBAj8pnwE/wNoCP8QAAj/wdwI/TSQCP6PW
AT+SZAE/sHkDP61QAj+blAI/vL4BP6oMAT/PRAM/MuACP/C1Aj8K8gE/bI0CP/qyAj+QEwI/
dlICPzVjAj8prgE/qRkDP8zCAj/gRQI/cIUCP1k3Az/1uAE/40ECPwbaAj86TAI/6NQCP/HH
Az+y9wI/J9ABP8yOAj9e4wE/fwwDP/TGAz8hXQM/UzkCP0eLAj/PwgI/V3kDP59sAj+cygM/
DvMDPy6eAj+WBAM/jwUCPzxaAj//dwM/Hl4DP/saAz+ofQM/zowDP4OOAz8csAM/mrICP0JY
BD+XbgM/ADkCP2BNBD/1HgM/RxEDP24LAz8A4gE/Ih8DPz9LAz958gI/6HICPw0zAz+1EQI/
UX0DP5sDAz+w6wI/Uc8CP3InBD8HawM/ZKIDPyGkAz9LcAM/SzACPwVBAz88+AI/OTAEPzO7
Az8NmQM/bEcDP/LYAj8peQM/O9sCP0LVAz+ipQM/bAIEPwEUBD9IwwE/mdkDPzvJAz/vNAM/
YcsEP0yZAz9+ZAM/PFQDPwCmAz/NsQM/H+kCP/LmAz+XrAM/d4MDP/rOAz/vvwM/3TIEP9MN
BD/EMAQ/nooDPwzTAz+YZAM/18ADP3nHBD+RHwQ/22AEPwTMAz/UIQQ/j+8DPyE0BD801gQ/
tcwEP/TPAz8naQU/EvUDP8RFBD8eIQQ/2IEFP+2/BD9oOgM/HVUDP5IRBT8amwQ/laoEPwdQ
Az+TMgQ/e4EDPxl2BT9SXwQ/yDYEP6HGAz+bLgU/enMFP9K4Az+mngQ/LhcEP++NBT/0IgQ/
++gDP7I2BD+vKgQ/8ywEP5GlBD9JIwQ/H0oEPygsBD8GSAM/YhcEP6O2BD/52gQ/YOkDPx5V
BD+C7AM/w44FPxVOBD8kiwQ/MT8EP9IqBD94pwM/9KAEP4WLBD98jgQ/+q8EP1RmBT8RzAQ/
LYwFP3e8BD+7LwU/w2gFPwyfBD9tLwU/fi0EP1UjBT8P1QQ/WP8EP03ABD/9ugQ/onUEP1FI
BT9QRgU/SckEP6OHBD+OAQU/qgEFP4qDBD9bRgQ/AaUEP0HgBD+5uAQ/f5YEPzbOBD/4AQY/
0zsEP7MCBD+3oAU/n4oFP/mpBD9R2gM/UM0EPxVIBT/SwgU/W9gFP9JDBT+y5gY/6ugEPwE5
Bj8gaAU/bsUFPydPBT+g8QU/h74EPz7zBD/0QwU/LbAGPzN7BT9KTQQ/t1AEP/wrBT+7bwQ/
i6QFPz4mBj+MiAU//vcFP9NLBD8fbgY/ND4FP0VjBD9k/AU/L6oFP0yNBT/N5wQ/eoAFPzus
BT++ogU/ZtIEP59NBD8siAU/mOcFP3sgBT/9xwU/yoYGP5I9Bj8t8gU/SMQFP2mSBT9kaAU/
Q5YFP1fDBD9odwU/W1EGP+vxBj+/zAQ/tbAFP8WjBT8fkQU/jrEEPzW2Bj/9fQY/ZKsGPwdD
BT/RGAY/I8MGP/5pBj+mXQQ/kf8FPwNcBj8AlwU/jzUHPwZ1BT9uQwY/BOoFP9zGBD9TLgU/
PlUFPz/kBD98EwU/HkEFP+NABj+N7AY/QQkHP2erBT8TYQY/86EEPzqcBT86aAY/ySwFP2cT
Bj9kPAY/OiMGP79oBj989AU/aAUHP6BVBT8U1gU/UXkGP2yeBT/5gAU/8kgGP6CwBj+byQU/
HdgFP2+xBT8gCwc/jsQFP010Bj8YsQY/GlsGP3eoBT9FFgc/gdwGP6uhBj9tiwY/OS4GP/Cs
Bj8UuQY/I7gFP2E8Bj/PwgY/JYIGPxz1Bj9zUQY/do8GP+SXBT9uvAY/PvEGPyU7Bj+tmAY/
7/4FPxYWBz+f6QY/2JQFP3qjBz9G+wY/gWAHP/I+CD/NAAc/RSUGP0l9Bz8E7AU/d7sGP36Q
Bj900AY/HawFP2FzBz+xLQY/r34GP+z0BT+20gY/bTgHPyDiBj9kYQg/+bAGP1MCBz+A5QY/
pHcHP/ojBz/d4gc/VfsHP1THBj/9mwc/0l0HP6bsBj9QDgc/gqsGP8HNBj8hawc/v2QHP0Ht
BT/4bQY/BwoHP+gaBz/FTgY/+DgHPz8JBj//Nwc/PGAHPzDpBj8KFAg/alAGP+8MBz98yAY/
ZEQHP6PBBj8SXgc/GL0GP+FOBz9V5gc/eGoHP8Z6CD/M9gc/1vIGP91wBz/e7QY/RlQHPxTo
Bz93Rwc/BXoHPwIABz+eCQg/N8UHPyehBz/98wY/rtQGP6fWBz98TAc/Z14IP7hwBz+IeQY/
x0oHP013Bz+QJAc/Kg8IPx8dCD8ITgc/BqsHP0mSBj/yvQY/</AssayYData></Step><Step><CommonData><SampleLocation>1</SampleLocation><SampleID></SampleID><SampleGroup></SampleGroup><SampleInfo></SampleInfo><SampleRow>F</SampleRow><SamplePlate>1</SamplePlate><WellType>BUFFER</WellType><Concentration>-1</Concentration><ConcentrationUnits>µg/ml</ConcentrationUnits><MolarConcentration>-1</MolarConcentration><MolarConcUnits>nM</MolarConcUnits><MolecularWeight>-1</MolecularWeight><Temperature>25</Temperature><StartTime>6991668</StartTime><AssayTime>180</AssayTime></CommonData><FlowRate>600</FlowRate><StepType>DISASSOC</StepType><StepName>Dissociation</StepName><StepStatus>OK</StepStatus><ActualTime>179.999</ActualTime><CycleTime>0.2</CycleTime><AssayXData Points="900">o98wRdLiMEVf5jBFOekwRWzsMEWf7zBF1vIwRQX2MEU9+TBFbPwwRaf/MEXrAjFFBQYxRTkJ
MUVsDDFF1A8xRdISMUUFFjFFPRkxRWwcMUWfHzFF2iIxRQkmMUU5KTFFcCwxRaMvMUXSMjFF
BTYxRT05MUVwPDFFoz8xRdJCMUUFRjFFPUkxRWxMMUWjTzFF1lIxRQVWMUU9WTFFbFwxRZ9f
MUXSYjFFBWYxRTlpMUVsbDFFn28xRdZyMUUJdjFFOXkxRWx8MUW3fzFF1oIxRQmGMUU9iTFF
bIwxRaOPMUXSkjFFCZYxRTmZMUVsnDFFn58xRdKiMUUFpjFFOakxRWysMUWfrzFF0rIxRQW2
MUU9uTFFbLwxRZ+/MUXSwjFFBcYxRTnJMUVwzDFFn88xRdLSMUUF1jFFOdkxRXDcMUWf3zFF
0uIxRQnmMUU56TFFbOwxRaPvMUXS8jFFBfYxRT35MUVs/DFFn/8xRdICMkUFBjJFOQkyRXAM
MkWjDzJF0hIyRQUWMkU9GTJFbBwyRZ8fMkXSIjJFNiYyRT0pMkVwLDJFny8yRSAzMkUFNjJF
OTkyRWw8MkWfPzJF1kIyRQlGMkU5STJFcEwyRaNPMkXSUjJFCVYyRTlZMkVwXDJFn18yRdJi
MkUFZjJFPWkyRXBsMkWfbzJF0nIyRQl2MkU5eTJFbHwyRZ9/MkXSgjJFBYYyRT2JMkVsjDJF
n48yRdaSMkUFljJFOZkyRWycMkWjnzJF0qIyRQmmMkU5qTJFcKwyRaOvMkXWsjJFBbYyRT25
MkVsvDJFn78yRdLCMkUFxjJFOckyRbXMMkWfzzJF0tIyRQXWMkU52TJFcNwyRaPfMkXS4jJF
BeYyRTjpMkVw7DJFvO8yRdLyMkUJ9jJFPfkyRWz8MkWf/zJF0gIzRQUGM0U4CTNFbAwzRaMP
M0XSEjNFBRYzRTgZM0VsHDNFnx8zRdIiM0UFJjNFOCkzRWwsM0WfLzNF1jIzRQ42M0U4OTNF
bDwzRaM/M0XSQjNFBUYzRT1JM0VwTDNFn08zRdJSM0UFVjNFOFkzRWxcM0WfXzNF0mIzRQVm
M0U4aTNFbGwzRZ9vM0XScjNFBXYzRTh5M0VsfDNFn38zRdKCM0UFhjNFOIkzRWyMM0WfjzNF
1pIzRQmWM0U9mTNFbJwzRZ+fM0XWojNFBaYzRTipM0VsrDNFo68zRdKyM0UFtjNFOLkzRWy8
M0WfvzNF0sIzRQXGM0U4yTNFbMwzRZ/PM0XS0jNFBdYzRTjZM0Vs3DNFo98zRdbiM0UJ5jNF
OOkzRWzsM0UO8DNF0vIzRQX2M0U4+TNFcPwzRZ//M0XWAjRFBQY0RTgJNEVsDDRFnw80RdIS
NEUFFjRFOBk0RXAcNEWfHzRF1iI0RQUmNEU9KTRFbCw0RZ8vNEXSMjRFBTY0RTg5NEVsPDRF
nz80RdJCNEUJRjRFRUk0RWxMNEWfTzRF0lI0RQlWNEU4WTRFbFw0RaNfNEXWYjRFBWY0RThp
NEVsbDRFo280RdZyNEUJdjRFVXk0RWx8NEWffzRF0oI0RQWGNEU4iTRFcIw0RaOPNEXSkjRF
BZY0RT2ZNEVwnDRFn580RdKiNEUFpjRFPak0RXCsNEWfrzRF0rI0RQ62NEU9uTRFcLw0RZ+/
NEXSwjRFBcY0RT3JNEVszDRFo880RdbSNEUJ1jRFONk0RWzcNEWj3zRF1uI0RQnmNEU96TRF
bOw0RaPvNEXW8jRFCfY0RT35NEVw/DRFo/80Rd4CNUUJBjVFPQk1RXAMNUWjDzVF1hI1RQkW
NUU9GTVFcBw1RaMfNUXWIjVFCSY1RT0pNUVwLDVFoy81RdYyNUUJNjVFPTk1RXA8NUWjPzVF
1kI1RQlGNUU9STVFcEw1RaNPNUXWUjVFCVY1RT1ZNUWIXDVFo181RdZiNUUJZjVFPWk1RXBs
NUWjbzVF1nI1RQl2NUU9eTVFcHw1RaN/NUXWgjVFCYY1RT2JNUV4jDVFo481RdaSNUUJljVF
PZk1RXCcNUWjnzVF1qI1RQmmNUU9qTVF4qw1RaOvNUXWsjVFCbY1RT25NUVwvDVFo781RefC
NUUJxjVFOMk1RXDMNUWjzzVF1tI1RQnWNUU92TVFcNw1RaPfNUXW4jVFCeY1RT3pNUVw7DVF
o+81RdbyNUUJ9jVFPfk1RXD8NUWj/zVF1gI2RQkGNkU9CTZFcAw2RaMPNkXWEjZFCRY2RT0Z
NkVsHDZFox82RdYiNkUJJjZFPSk2RXAsNkWjLzZF1jI2RQk2NkU9OTZFcDw2RaM/NkXWQjZF
CUY2RT1JNkVwTDZFs082RdZSNkUJVjZFPVk2RXBcNkWjXzZF1mI2RQlmNkU9aTZFcGw2RaNv
NkXWcjZFCXY2RT15NkVsfDZFn382RdaCNkUJhjZFPYk2RWyMNkWjjzZF1pI2RQmWNkU9mTZF
cJw2RaOfNkXWojZFCaY2RTipNkVwrDZFo682RdayNkUJtjZFPbk2RXC8NkWjvzZF1sI2RQnG
NkU4yTZFbMw2RaPPNkXS0jZFCdY2RT3ZNkVw3DZFo982RdbiNkUJ5jZFPek2RXDsNkWj7zZF
1vI2RQn2NkU9+TZFcPw2RaP/NkXWAjdFCQY3RT0JN0VwDDdFow83RdYSN0UJFjdFPRk3RXAc
N0WjHzdF1iI3RQkmN0U4KTdFbCw3RaMvN0XWMjdFBTY3RT05N0VwPDdFoz83RdJCN0UFRjdF
PUk3RXBMN0WjTzdF1lI3RQlWN0U9WTdFbFw3RaNfN0XWYjdFCWY3RT1pN0VwbDdFo283RdZy
N0UJdjdFOHk3RXB8N0WzfzdF0oI3RQWGN0U9iTdFcIw3RZ+PN0XWkjdFBZY3RT2ZN0VwnDdF
o583RdaiN0UJpjdFOKk3RXCsN0WjrzdF1rI3RQm2N0U9uTdFcLw3RZ+/N0XSwjdFCcY3RT3J
N0VwzDdFo883RdbSN0UJ1jdFONk3RWzcN0Wj3zdF1uI3RQXmN0U96TdFcOw3RaPvN0XW8jdF
CfY3RT35N0Vw/DdFo/83RdYCOEUJBjhFPQk4RXAMOEWfDzhF1hI4RQkWOEU9GThFcBw4RaMf
OEXWIjhFBSY4RT0pOEVwLDhFny84RdYyOEUJNjhFODk4RXA8OEWjPzhF1kI4RQVGOEU9SThF
bEw4RaNPOEXSUjhFCVY4RT1ZOEVwXDhFn184RdJiOEUJZjhFPWk4RXBsOEWfbzhF0nI4RQl2
OEU4eThFbHw4RaN/OEXWgjhFCYY4RTiJOEVwjDhFn484RdaSOEUFljhFPZk4RWycOEWfnzhF
1qI4RQmmOEU4qThFcKw4RaOvOEXWsjhFCbY4RT25OEVsvDhFo784RdbCOEUJxjhFOMk4RXDM
OEWjzzhF1tI4RQnWOEU42ThFcNw4RaPfOEXW4jhFCeY4RTjpOEVw7DhFo+84RdbyOEUF9jhF
OPk4RWz8OEWj/zhF0gI5RQkGOUU9CTlFcAw5RaMPOUXSEjlFCRY5RTgZOUVwHDlFnx85RdIi
OUUJJjlFPSk5RWwsOUWjLzlF1jI5RQk2OUU4OTlFcDw5RZ8/OUXSQjlFCUY5RT1JOUVwTDlF
n085RdJSOUUFVjlFPVk5RWxcOUWjXzlF1mI5RQlmOUU9aTlFbGw5RZ9vOUXScjlFBXY5RTh5
OUVsfDlFn385RdaCOUUJhjlFPYk5RXCMOUWfjzlF0pI5RQWWOUU9mTlFcJw5RaOfOUXSojlF
BaY5RT2pOUVsrDlFo685RdayOUUFtjlFPbk5RWy8OUWfvzlF0sI5RQnGOUU4yTlFcMw5RaPP
OUXW0jlFBdY5RTjZOUVw3DlFn985RdbiOUVk5jlFOOk5RWzsOUWj7zlF1vI5RQX2OUU9+TlF
bPw5RaP/OUXSAjpFCQY6RTgJOkVsDDpFnw86RdYSOkUJFjpFOBk6RXAcOkWjHzpF1iI6RQkm
OkU9KTpFbCw6RZ8vOkXWMjpFBTY6RTg5OkVwPDpFnz86RdZCOkUJRjpFPUk6RWxMOkWjTzpF
0lI6RQlWOkU4WTpFcFw6RaNfOkXSYjpFCWY6RThpOkVsbDpFp286RdJyOkUFdjpFPXk6RWx8
OkWjfzpF1oI6RQWGOkU4iTpFcIw6RZ+POkXSkjpFCZY6RTiZOkVwnDpFo586RdaiOkUJpjpF
Pak6RXCsOkWfrzpF0rI6RQW2OkU4uTpFcLw6RaO/OkXWwjpFBcY6RUHJOkVszDpFn886RdLS
OkUF1jpFONk6RWzcOkWf3zpF1uI6RQXmOkU96TpFcOw6RaPvOkXS8jpFBfY6RT35OkVs/DpF
n/86RdYCO0UFBjtFQQk7RXAMO0WfDztF1hI7RQUWO0U4GTtFbBw7RZ8fO0XSIjtFBSY7RTgp
O0VwLDtFoy87RdIyO0UFNjtFODk7RWw8O0WfPztF0kI7RQVGO0U9STtFbEw7RaNPO0ULUztF
BVY7RT1ZO0VsXDtFn187RdJiO0UJZjtFOGk7RWxsO0WfbztF0nI7RQl2O0U4eTtFbHw7RaN/
O0XSgjtFBYY7RTiJO0VsjDtFo487RdKSO0UFljtFOJk7RWycO0WjnztFFKM7RQWmO0U4qTtF
cKw7RZ+vO0XSsjtFBbY7RT25O0VwvDtFo787RdbCO0UFxjtFPck7RWzMO0WfzztF1tI7RQXW
O0U42TtFkdw7RaPfO0XS4jtFBeY7RTjpO0Vw7DtFn+87RdLyO0UF9jtFPfk7RXD8O0Wf/ztF
1gI8RQUGPEU4CTxFcAw8RZ8PPEXWEjxFBRY8RT0ZPEVsHDxF</AssayXData><AssayYData Points="900">fwoFP0i6Bj/wyAo/NlIMP1PcDj82vhA/47ISP9z8Ej8b/xM/0sIVPy3HFj9BrRY/+icXPxBS
Fz/SFBg/n3MYP0z+GD9YwBg/cjQZP0agGD9Q9xk/fscaP/i4GT9XuRg/6oUaP3Q3Gj8+IRk/
rO4ZP3LtGD/mhhk/gM0ZPz2bGD9RBxo/+pAZP4hKGj+HXRg/w8MYP3VjGT95uBk/NwEaP0oR
GT+QbRk/GnAZP2eaGT/iFRk/txUZPw93GT9pDBk/KawYP0xvGT8v2hg/IRoZP9SqGD+U9hg/
s38YP5RIGT+ZqRg/8m4ZP/g2GT+19hY/14UYP9ElGD8L+Bg/OP0YP45BGT8Ohxg/w2kYPwsD
GT9gnxk/k3YYP6IKGT9P/xg/DDoYP5HXFz9eHBg/Mv4YP0Q4GD9khxg/xkgYPx4hGD/Xehg/
ZV0YP5wZGD9UeBc/2agXP2KiFz/2kRg/X9AYP16VFz/74xc/cEAYP6ODGD/uUBg/L0oYP28/
GD9QPhg/A8MYP1HHFz+6DRg/9CAZP9nIFz8MWRg/tq4YPyTbFz/cOBg/9qMWP4O9Fz/Wkxc/
eXQXP5BdFz/+Uhg/z3wXP89XFz/nZxc/MC0YP7dlGD/5Ehg/3C0YP8ohGD8BGRg/HZ8YP08T
Fz+jXRg/OKEYPyfKGD9xghg/3AsXPw4EGD+HCBg/yi8XP8PeFj+GIRg/IhIWP9g4Fz/okRg/
ycsXP+9FFz8N1Bg/v5gXPxZoFz/OnBc/Ta8XP3lmFz/nDxg/XcIXP5vJFz/66Bc/h5MXP/aa
Fz9u5hY/KbEXP0UvGD+rWxY/JmQXP1/aFz+35hY/xDAXP8ArFz96exc/k98WP5vUFj/xeBc/
dCIXPwZtFz+osxc/kzIXP8pAFz/8rBc/ZuUWP/SkFz9fDxg/sloXPyHVFz+3oxc/bP0XPw/6
Fj/QMRg/UzUYP5nQFz9mghc/zbUWP8bsFz8BbRc/EnAWPwayFz+qZhc/B+AWP2EpFz+BBBg/
P6MWP1rnFz/9FRc/XqoXP/pEFz/6thY/n3MXP8/MFz8G8RY/qi8XP18aFz9lURY/SCMXP99t
Fj/rUxY/q70WPw0UFz+tARc/tSgXP8FpFj/BFhc/zy4XP6GnFz99MRc/s8gXP03qFz8Pfxg/
bZEWP7aNFz8iSxc/G6sWP+gCGD82tBY/oqsXP2CPFz8JzBU/xKwWPwwEFz/1/hY/hY8WP1Uh
GD/RChc/tUgWPxlxFj8AORc/fmgWP4FiFj/KxBc/xawWP3fuFT9GmRY/7b0XP+onFz+y1RY/
kroXPy0XFz/JZxY/AKUWPxGRFz93GRc/px0XPx4qFz+gMRc/L70WP87WFj9UFhc/hb0XPyEN
Fz8XCRc/5IkXP+2NFz8Wbxc/nc0XP2ItFj/2shY/Kk0XP8YTFz8vRBc/dRkXPyZLFz//kBc/
SowXP4l8Fz/H5BY//8UWPwTpFz9z4hc/ZzwWP9/eFj/nVRY/RKUVP1ZhFz/F/hc/0asWPw3O
Fj9fSBY/5p4WP7rEFj9LlRY/600XP+98Fz8yExY/dUAWP0ygFj8Q9xY/3XoXP1lNFz9XYxc/
e5IWP5KHFj81CRc/tNMWP/9XFz+94xc/ESwXP841Fj+sZRY/KKkXPwavFz/nohY/tQ0XPwVY
GD9okxc/ktoXP+1mFz+avxY/3QkYP10uFz+qmBc/4kkXP9QOFj9g5xU/XWUXP6wPGD/PJBc/
PUYXP4o9Fz9nsxY/insXP8WvFj/8DBY/W20XP5UlFz8kLxY/iAEYP4JHFj9M1RY/r8UWP545
Fj85Ahc/kzIXP5NjFz87XRY/aOgWP4KsFz8udRY/gkcXPzTzFj8Ihxc/XCkXPxKSFz8bbRY/
mr4WP/2mFj9OzRY/FHQWPy8gFz8+NxY/hCEWP+hnFj/LGBY/GpgWP+KUFj926BY/hDMXP0BW
Fz89ZRc/nmkXP3voFT9fXBc/7vMWPxefFz/2aBc/cuQWP5nrFT/k9RU/SGAXP9R8Fz9xQxc/
QbwWP0mUFz/VUhc/3LUWP5HUFz+TlRY/o2MXPwqyFj/yCRc/w4MWP47xFj+gsxc/g3oWP6rh
Fj9/qRY/XdMWP6GWFj847BY/BkUXP3XvFj/rXBY/josWP6aLFz+8DBY/bEEXPzbJFj8SgRY/
LOIWPzoYGD/tMRY/HZYXP5TZFT9Jxxc/OVMXP9HhFz945Bc/+LEWP5/xFz/AuBY/sQoWP4bI
Fz8lgBY/C1AXPxUqFz8NpBY/6GkXP01pFz/O0xY/C3MWP+7UFz+raBc/YL8XP6u8Fj8evRc/
yjoXP2PFFT8L/BU/t00XPxbFFj8TQBY/tLIWP1aLFj9zIBY/qSMXP4RBFj+sXxY/2WwXP205
Fz/DGRc/6fsWP74UFj9aXhg/tc4WP2CCFj/qlRg/RqgXP6epFz9lVxc/p80WPyvBFj8rYBc/
h3wWP1pSFz9ICBc/F6YWPxPaFj9dFhY/4SsWP1y9Fj9B4xY/crwXP2AiGD+O6RY/+fkXPwUp
Fz/HCxg/aOIXP1PmFT+cmBc/OvoVP8YGFz/5JRY/ZQgXP9n2Fj8kRxY/Ix8XPytXFz+UmRY/
izIXP92HFz8CGhc/FRIYP3MKFz+FiBc/qnUXP2zWFj8TMRc/JEkXP+RRFz931RY/y0YXP15c
Fz+OcBY/J6QXP0ERFz9JVxc/2XEWPxIUGD9aLRc/b54XP8AuFj9Aexc/PQEXP683Fz8Yihc/
S80XPzFPFz8pBRg/GawXPz1nFj+EZxc/gyIWP6zVFz8fJxc/RigXPwUYGD+BEBg/3YgXP6Yd
Fz+U5BY/TSAXP1MNGD+09Rc/fE0XP7W5Fz+F9Rc/RKQWP1aeFj/+ORc/7i4XPzuOFz8EIhc/
YA8XPwfCFz/JZhc/RtkWP26EFj8Wwxc/wUsXP21kFz/oBBg/42gWP+Y4Fz9BDxg/074XP/5S
GD+6GBc/f9MYP3nuFj9jbRc/c1MYP1emFj8u6RY/zIgWP3UVGD8U1Bc/F4QYP22KFz/4hBc/
ywEYP9RgFz/L+xY/HsYYP6u+Fz+RYRc/jzYXP1a8Fj9kSRg/pD8XPwqQFz9Y8RY/JZUWP2lt
Fz8n7xc/7KQXP5BOGD9Fnhc/X2QXP3wvFz8S3Rc/qIEYP4htFz/rkxc/RP4WP1OxFj/Mmhg/
BAgXP0j3Fj+DWxg/k3UXPzLRFz/u6RY/ZPgWP6E7GD8jzBc/AWAYP2COFz8lPhc/v6wXPyuX
GD+doBg/sEYYP7q7Fz9xGhg/27MXP+70Fj9cvhY/eR8YP11dFz8b0hc/k9cXPx4rGD8zexc/
0FoXP46OGD8RwhY/RGMYPwAPGD8hORg/HzYXP7yvFz8okBY/HcYXP/tbGD+qNRc/G4gXP4HQ
GD/ERBc/RVAYP7XoFz+itBg/GrIXP6IWGD+5JBk/iH4ZP4CPGD/j5Bg/HMUXPyU+GD+n8hc/
+lIYP3qSFz/uVRc/0CcYP5QhGD/oZxg/wE4XPyMoGD81Rxk/TpUXP8wxFz/V0Bg/lW0YP84d
GD8kvxg/dJEXP0jOFz/MQxc/PHUXP2kAFz/Lzhg/sKcYPzuNFz9inxc/i+oXP+00GD/1ghc/
kJsYP1TXFz8fTxc/zygXPwJPGD8I0hc/Bt8YP7pHGD81Ohg/sPAWP/9/GD/RXhc/zL8XP3mb
Fz9tQxg/WOMWPyD3Fz/YEhg/zz0YP9MQGD+jTxg/dv4XP1QHGD+4cxg/iBAYP4sJGD9OgBg/
TncYP7dfGD+CThg/23AXPxlUFz9qNxc/rpgYP/ujFz9gTRc/vdoYP/xDGD8bJBg/G4EXP6Z8
GD/HxRc/BQMZP02JFz/OWBg/9wIZP9uQGD9DHRg/LYUYP7x6GD+nVBg/fqgXP1CVGD/5kBg/
NU8ZP3kXGT/ifhg/nYsYP5D6GD8wKxg/rJsXP9WZGD/jERk/HdEYP63gGD/xiBc/2sUYP9Z5
GD9D7Rg/a6MYPxbVFz/GeRg/YY0XP0C0GD9Ulxk/Xi4XP10DGD+MDxk/rqAYPzh4GD84BBg/
kGoYP9kjGD829hc/Yc0XP0bdGD+Vqhg/C1wZPxlEGD+sixc/vOIZP0IkGD8miBg/e38XP6tw
GD+X6Rg/1pIZP4m0Fz8VBhk/+iIYPzfFGD+zcBc/RokYP1roGD8clhg/jywYP5ujGD/pvRg/
KPMXP1+ZGT+hXBg/hcEXP6O5GD+KXxg/JIwYP6sDGT+TzBc/7McYP5UHGD+3ZRg/b14YPyBy
GD/JqBg/1WsYP1LSGD/nARk/incZP6stFz8hGxk/5cAYPzO+GD8q2Rg/MiIYP/w2GD9AYhg/
l7QXP9EtGD+LsBg/iooYP9ETGT8rWhg/vYUZP2suGT+3ehg/XVoXP6kKGT8v6Bg/nHAYP7n0
Fz9irhc/QXIZP10CGD+XOxg/mKEYP5uKGD96qBg/WXAYP5eoGD/sqxg/F8sXP+BgGD/kjxc/
5yMZPzhYGD8pLhg/2VsYP7K2GD9VBxg/jCsZP6eAGD/dOhk/SacYP1HUGD97oxc/B7MZP7Md
GD9bJxk/GdIYPxmYGT9V2hg/WTAZP2/oGD8fEBk/WyMZP6nRGT9R+hc/hFsYP88PGT8SmRg/
ZqIZP5iuFz+7Pxg/5yUYP1gpGT+Mbhk/EVMYPzilGD9xVxk/DO0ZPytvGD+C/hg/+dgZP/4y
GT/UNRk/qloYP+wOGT8WRxg/7c8YP1T9Fz9YfRg/aDkZP9YrGD/sgRg/6gcZP6iCGD+xbxk/
A9IYP9mwGT/3pRc/SlUYP5sTGT+yURg/yoYYP54aGT9sPBk/</AssayYData></Step><Step><CommonData><SampleLocation>11</SampleLocation><SampleID></SampleID><SampleGroup></SampleGroup><SampleInfo></SampleInfo><SampleRow>F</SampleRow><SamplePlate>1</SamplePlate><WellType>REGENERATION</WellType><Concentration>-1</Concentration><ConcentrationUnits>µg/ml</ConcentrationUnits><MolarConcentration>-1</MolarConcentration><MolarConcUnits>nM</MolarConcUnits><MolecularWeight>-1</MolecularWeight><Temperature>25</Temperature><StartTime>7181031</StartTime><AssayTime>5</AssayTime></CommonData><FlowRate>1000</FlowRate><StepType>KREGENERATION</StepType><StepName>Regeneration</StepName><StepStatus>OK</StepStatus><ActualTime>5.00005</ActualTime><CycleTime>0.2</CycleTime><AssayXData Points="25">nx88RdIiPEUBJjxFOSk8RWgsPEWfLzxF0jI8RQU2PEU5OTxFbDw8RZ8/PEXSQjxFBUY8RTlJ
PEVsTDxFn088RdJSPEUFVjxFOVk8RWxcPEWfXzxF0mI8RQVmPEU5aTxFbGw8RQ==</AssayXData><AssayYData Points="25">yukIwF0TFcAj3RrA0PYewDqRIsC/HCXAr6InwHxsKcAFaSvAMRItwGeCLsDi/C/A6ucwwIro
McDv5TLA/d0zwGy4NMB3gDXALDU2wOjANsCVpjfAvdk3wNqIOMDKEjnAaHo5wA==</AssayYData></Step><Step><CommonData><SampleLocation>12</SampleLocation><SampleID></SampleID><SampleGroup></SampleGroup><SampleInfo></SampleInfo><SampleRow>F</SampleRow><SamplePlate>1</SamplePlate><WellType>NEUTRALIZATION</WellType><Concentration>-1</Concentration><ConcentrationUnits>µg/ml</ConcentrationUnits><MolarConcentration>-1</MolarConcentration><MolarConcUnits>nM</MolarConcUnits><MolecularWeight>-1</MolecularWeight><Temperature>25</Temperature><StartTime>7196963</StartTime><AssayTime>5</AssayTime></CommonData><FlowRate>1000</FlowRate><StepType>KREGENERATION</StepType><StepName>Regeneration</StepName><StepStatus>OK</StepStatus><ActualTime>5.00298</ActualTime><CycleTime>0.2</CycleTime><AssayXData Points="25">n288Rc5yPEUBdjxFNXk8RWh8PEWbfzxFzoI8RQGGPEU5iTxFbIw8RZuPPEXSkjxFAZY8RTmZ
PEWVnDxFn588Rc6iPEUFpjxFNak8RWisPEWfrzxFzrI8RQW2PEVJuTxFeLw8RQ==</AssayXData><AssayYData Points="25">VNeRPhjQkD74n5o+h4ilPt7erT5ibbY+vPm5Ppqpvz64nMg+vvjKPr0bzj7o89I+wI/UPie3
2D6c6tk+ozbdPkeN3j4+wd8+nkXhPgUT4z45kOQ+WAPmPi036D4tL+g+jvnoPg==</AssayYData></Step><Step><CommonData><SampleLocation>11</SampleLocation><SampleID></SampleID><SampleGroup></SampleGroup><SampleInfo></SampleInfo><SampleRow>F</SampleRow><SamplePlate>1</SamplePlate><WellType>REGENERATION</WellType><Concentration>-1</Concentration><ConcentrationUnits>µg/ml</ConcentrationUnits><MolarConcentration>-1</MolarConcentration><MolarConcUnits>nM</MolarConcUnits><MolecularWeight>-1</MolecularWeight><Temperature>25</Temperature><StartTime>7213020</StartTime><AssayTime>5</AssayTime></CommonData><FlowRate>1000</FlowRate><StepType>KREGENERATION</StepType><StepName>Regeneration</StepName><StepStatus>OK</StepStatus><ActualTime>5.00005</ActualTime><CycleTime>0.2</CycleTime><AssayXData Points="25">q788Rd7CPEURxjxFRck8RXTMPEWrzzxF3tI8RQ3WPEVB2TxFeNw8RaffPEXe4jxFEeY8RUXp
PEV07DxFq+88Rd7yPEUR9jxFRfk8RXj8PEWn/zxF3gI9RREGPUVBCT1FeAw9RQ==</AssayXData><AssayYData Points="25">BJgbwI7UJ8BQPCzAC+QuwDFwMcBPQzLAW60zwP8aNcBz6DXACiA3wLZqN8DrVjjAuvU4wLW6
OcBAFzrArOQ6wOkrO8BsajvAIg48wAi+PMBP3jzAeSw9wPCoPcASqz3Anz8+wA==</AssayYData></Step><Step><CommonData><SampleLocation>12</SampleLocation><SampleID></SampleID><SampleGroup></SampleGroup><SampleInfo></SampleInfo><SampleRow>F</SampleRow><SamplePlate>1</SamplePlate><WellType>NEUTRALIZATION</WellType><Concentration>-1</Concentration><ConcentrationUnits>µg/ml</ConcentrationUnits><MolarConcentration>-1</MolarConcentration><MolarConcUnits>nM</MolarConcUnits><MolecularWeight>-1</MolecularWeight><Temperature>25</Temperature><StartTime>7228981</StartTime><AssayTime>5</AssayTime></CommonData><FlowRate>1000</FlowRate><StepType>KREGENERATION</StepType><StepName>Regeneration</StepName><StepStatus>OK</StepStatus><ActualTime>4.99907</ActualTime><CycleTime>0.2</CycleTime><AssayXData Points="25">qw89RdoSPUURFj1FQRk9RXQcPUWnHz1F2iI9RQ0mPUVpKT1FdCw9RacvPUXaMj1FDTY9RUE5
PUV0PD1Fpz89RdpCPUUNRj1FQUk9RXRMPUWnTz1F2lI9RQ1WPUVBWT1FdFw9RQ==</AssayXData><AssayYData Points="25">nU6gPml8nT5L96Y+j9ywPmssvT7M/sM+CTLKPrXZ0j7jOtY+p+jYPgY+3D7e094+s63hPiVV
5j5Wk+c+f9jqPsFN7D5i8O0+/+TvPkQ+8D598/Q+6Tj2PhNZ9j66FvY+hV73Pg==</AssayYData></Step><Step><CommonData><SampleLocation>11</SampleLocation><SampleID></SampleID><SampleGroup></SampleGroup><SampleInfo></SampleInfo><SampleRow>F</SampleRow><SamplePlate>1</SamplePlate><WellType>REGENERATION</WellType><Concentration>-1</Concentration><ConcentrationUnits>µg/ml</ConcentrationUnits><MolarConcentration>-1</MolarConcentration><MolarConcUnits>nM</MolarConcUnits><MolecularWeight>-1</MolecularWeight><Temperature>25</Temperature><StartTime>7245096</StartTime><AssayTime>5</AssayTime></CommonData><FlowRate>1000</FlowRate><StepType>KREGENERATION</StepType><StepName>Regeneration</StepName><StepStatus>OK</StepStatus><ActualTime>4.99907</ActualTime><CycleTime>0.2</CycleTime><AssayXData Points="25">p189RdZiPUUJZj1FPWk9RXBsPUWjbz1F2nI9RQl2PUU9eT1FcHw9RaN/PUXWgj1FCYY9RT2J
PUVwjD1Fs489RdaSPUUNlj1FQZk9RXCcPUWnnz1F1qI9RQ2mPUU9qT1FcKw9RQ==</AssayXData><AssayYData Points="25">T1wdwCRfKcC/ei3AL+AvwFmzMcDnMzPA3JQ0wHHVNcCdZDbAlXc3wNwaOMCmrDjAyCo5wKP7
OcBRSjrA1OQ6wIZIO8BotTvAPB88wLrCPMBgMT3AMf48wEFbPcBK8j3AhwA+wA==</AssayYData></Step><Step><CommonData><SampleLocation>12</SampleLocation><SampleID></SampleID><SampleGroup></SampleGroup><SampleInfo></SampleInfo><SampleRow>F</SampleRow><SamplePlate>1</SamplePlate><WellType>NEUTRALIZATION</WellType><Concentration>-1</Concentration><ConcentrationUnits>µg/ml</ConcentrationUnits><MolarConcentration>-1</MolarConcentration><MolarConcUnits>nM</MolarConcUnits><MolecularWeight>-1</MolecularWeight><Temperature>25</Temperature><StartTime>7261205</StartTime><AssayTime>5</AssayTime></CommonData><FlowRate>1000</FlowRate><StepType>KREGENERATION</StepType><StepName>Regeneration</StepName><StepStatus>OK</StepStatus><ActualTime>4.99907</ActualTime><CycleTime>0.2</CycleTime><AssayXData Points="25">o689ReKyPUUJtj1FPbk9RXC8PUWfvz1F1sI9RQnGPUU5yT1FbMw9RZ/PPUXW0j1FBdY9RTnZ
PUVs3D1Fn989RdLiPUUF5j1FOek9RXDsPUWj7z1F1vI9RQX2PUU9+T1FbPw9RQ==</AssayXData><AssayYData Points="25">yEmtPtzxsD7ILsA+1jDLPhUj0z4eh9g+FzvfPtzY5j7WHeo+F8juPrQd8z5BufQ+cOL3PlEg
/D69dvw+Dvv+PnFhAT+tyAI/8P4CP9WWAj9EIgQ/7dwEP6bWBD+GQAY/sTkHPw==</AssayYData></Step></KineticsData></ExperimentResults>
