# Supplementary material for: Functional development of a V3/glycan-specific broadly neutralizing antibody isolated from a case of HIV superinfection
Source: eLife. 2021 Jul 15;10:e68110. doi: 10.7554/eLife.68110 (PMC8376252; doi:10.7554/eLife.68110)
Supplement: Figure 2—source data 2. [file elife-68110-fig2-data2.zip › QA013.2 Dbl Ref_21.02.04/02.04.21/QA013.2 Lineage Replicates_21.02.04/210204_002.frd]

<?xml version="1.0" encoding="UTF-8" standalone="yes"?>
<ExperimentResults><ExperimentInfo Name="QA013.2 Lineage Replicates_21.02.04"><ExpDescription></ExpDescription><RTDVersion>2.0</RTDVersion><RunID>BA674985-94F7-42A7-A5A3-05A7B3DC47DF</RunID><ExperimentType>KINETICS</ExperimentType><ExperimentSubType>KBASIC</ExperimentSubType><StartDateTime>2021-02-04T14:31:12</StartDateTime><MachineName>886RGX1</MachineName><UserName>Labuser</UserName><LotNumber></LotNumber><PlateName>210204</PlateName><PlateName2></PlateName2><SensorName>B5</SensorName><SensorPlate>1</SensorPlate><SensorType>AHC (Anti-hIgG Fc Capture)</SensorType><SensorRole>LIGAND</SensorRole><SensorInfo></SensorInfo><WritingSW>DataAcquisition.exe 11.1.2.24</WritingSW><InstrumentType>OctetRED96</InstrumentType><InstrumentSerial>FB-50183</InstrumentSerial><InstrumentFW></InstrumentFW><IntegrationTime>3.1</IntegrationTime><DSPType>CPF</DSPType><DSPStitching>1</DSPStitching><HasManifest>1</HasManifest><InfoHash>1811479413</InfoHash></ExperimentInfo><AssayParamsInfo/><KineticsData><Step><CommonData><SampleLocation>1</SampleLocation><SampleID></SampleID><SampleGroup></SampleGroup><SampleInfo></SampleInfo><SampleRow>B</SampleRow><SamplePlate>1</SamplePlate><WellType>BUFFER</WellType><Concentration>-1</Concentration><ConcentrationUnits>µg/ml</ConcentrationUnits><MolarConcentration>-1</MolarConcentration><MolarConcUnits>nM</MolarConcUnits><MolecularWeight>-1</MolecularWeight><Temperature>25</Temperature><StartTime>0</StartTime><AssayTime>60</AssayTime></CommonData><FlowRate>1000</FlowRate><StepType>BASELINE</StepType><StepName>Baseline</StepName><StepStatus>OK</StepStatus><ActualTime>60</ActualTime><CycleTime>0.2</CycleTime><AssayXData Points="300">AAAAAM3MTD7NzMw+mpkZP0SLTD8AAIA/mpmZPzMzsz8IrMw/ZmbmPwAAAEBqvAxAN4kZQGZm
JkAzMzNAAABAQM3MTECamVlAZmZmQNEic0Ce739AZmaGQM3MjEAzM5NAaJGZQAAAoEA1XqZA
zcysQDMzs0BokblAAADAQGZmxkDNzMxAMzPTQJqZ2UAAAOBANV7mQJzE7EAzM/NAmpn5QAAA
AEEzMwNBZmYGQYGVCUG0yAxB5/sPQTMzE0FmZhZBmpkZQc3MHEHn+x9BMzMjQWZmJkGamSlB
tMgsQQAAMEEbLzNBZmY2QZqZOUG0yDxBAABAQRsvQ0FOYkZBgZVJQbTITEHn+09BMzNTQU5i
VkGamVlBzcxcQef7X0EzM2NBZmZmQZqZaUG0yGxBAABwQTMzc0FOYnZBmpl5QbTIfEEAAIBB
jZeBQScxg0HByoRBZmaGQQAAiEGamYlBMzOLQcHKjEFmZo5BAACQQZqZkUEnMZNBzcyUQWZm
lkEAAJhBjZeZQTMzm0HNzJxBZmaeQQAAoEGamaFBMzOjQc3MpEFaZKZB9P2nQZqZqUEzM6tB
wcqsQWZmrkEAALBBmpmxQTMzs0HNzLRBZma2QfT9t0GamblBMzO7QcHKvEFmZr5B9P2/QY2X
wUEnMcNBzczEQWZmxkEAAMhBmpnJQTMzy0HNzMxBZmbOQfT9z0GNl9FBMzPTQc3M1EFaZNZB
9P3XQY2X2UEnMdtBzczcQVpk3kEAAOBBmpnhQScx40HByuRBZmbmQfT950GNl+lBJzHrQc3M
7EFaZO5BGQTwQY2X8UEzM/NBzcz0QWZm9kH0/fdBmpn5QScx+0HNzPxBZmb+QQAAAELNzABC
mpkBQmZmAkIzMwNCAAAEQs3MBEKTmAVCYGUGQi0yB0IAAAhCx8sIQpqZCUJmZgpCMzMLQgAA
DELHywxCmpkNQmBlDkIzMw9C+v4PQsfLEEKTmBFCYGUSQi0yE0ISAxRCx8sUQpqZFUJmZhZC
LTIXQgAAGELNzBhCmpkZQmBlGkItMhtCAAAcQs3MHEKTmB1CYGUeQi0yH0IAACBCzcwgQpOY
IUJgZSJCLTIjQvr+I0LNzCRCk5glQmBlJkIzMydC+v4nQsfLKEKamSlCZmYqQjMzK0L6/itC
x8ssQpqZLUJmZi5CLTIvQgAAMELNzDBCmpkxQmBlMkItMjNCAAA0QsfLNEKTmDVCYGU2QjMz
N0L6/jdCzcw4QpOYOUJmZjpCMzM7QgAAPELNzDxCk5g9QmBlPkItMj9CAABAQsfLQEKamUFC
YGVCQjMzQ0L6/kNCx8tEQpOYRUJgZUZCLTJHQgAASELHy0hCk5hJQmZmSkIzM0tC+v5LQsfL
TEKTmE1CYGVOQjMzT0L6/k9Cx8tQQpqZUUJmZlJCLTJTQvr+U0LHy1RCmplVQmZmVkItMldC
AABYQs3MWEKamVlCYGVaQjMzW0L6/ltCzcxcQpqZXUJgZV5CLTJfQgAAYELHy2BCk5hhQmBl
YkItMmNCAABkQtnOZEKamWVCZmZmQnc+Z0L6/mdCzcxoQpOYaUJgZWpCLTJrQgAAbELHy2xC
mpltQmBlbkIzM29C</AssayXData><AssayYData Points="300">AAAAAL3yYTv3yUY7JMqgO7CpGjwHo8k7jovXO9/FlTu54d47ky6uOy3yzzuV58g7p2/eO0u+
DDw/ezg7Hk2qO4uM0Dv2cM07Xlr0O+qC6ztbkiQ8kHzjOxmAdDvZsyg8nn7UOzrLQTzFJp87
hJpAPG233zvXWTE8nagBPLN72TumUgw82G8dPEVfPTzNixo8ldVHPJMG7juyBJ87tRkfPNtI
zjs3NA48xbJIPENNIDxZi1c8nkRCPNfKITxt9w08vgcpPB4XZTzvRjE8g7M5PArOLjzc0Tc8
mqMVPHNAfTwR0gM8ojMYPNNcHjz4jDc8lW4GPAAF8TuX+C48yz1VPBa9AzxS/4g8fpY2PHe7
Pzzx2yg8+/X4O7dzfDwbwU48YdhqPD11bzzgXIU8b04mPH3YlDySBz88tT5RPDdoZzxdpHA8
f0DxO5PmUzxiR008OC1iPBI+cDxPjjk88kSCPIzoQzzTt1Y8KtabPGgEiTyonoE8Hxd0PFPD
Pjwd8kg8euZoPEq6kjwYlDI8LxJpPEQIaTywSok87OZZPKJjhDxtang83s5vPGojaTzt9pY8
RQJoPGYLczzzbUI8oZ+DPPYSnTzfSnY8YztIPAiBkDwgwms80ScrPEbmajzH3CA836p4PMXg
aDzexoE85yWJPPGTQjwXT1g8Wg9mPKEnkzxLR3Y8RVKZPPxzjTzBq4c87GuJPOQ7mDzY0mg8
qQiLPDqsnTy5wZo8ntWvPOXgoDzSUq08l4GdPL83gjybnmE8arKFPPYUPzwBn4o8SPWqPNhA
hjxvD3U8osabPIv0nDx+oIo86+KCPHwyiTycCYw8L7SIPNGffTxHXIg8lmyDPBTimjxVpqE8
mKV3POpwmjxyuHs8ggadPORInzxdIoI8hoCbPEzliDz+4Yg84DOGPGkqmDxROos80lifPImv
kDxX0aE8FcaMPH45mzwds5A8rMiOPOIchDzqXr48g7ubPCGpkzzL84I8ydh2PGWFkjxcH5w8
u/O5PBgUmDwrEpI8+hOqPI09nzy2Yr08ZMuoPKHnjDyThqE8mMqNPOQGmjwzQ6g8ZPS6PEXc
qDyg/bc8wCenPIjvbDzPRJs8McuXPFs2VTxKWaw8qpemPBjJgDwEHso85wKnPAWrozzbwbA8
lqSbPO3DnjyHT7c8ti+QPHWksjwqXpQ8emG5PD0AjTyoh788QieuPNAGojwJg7k8aQadPEwi
nzxW+bg8KZ+PPM64nzxH5JE8UC6IPOIKoDwi8Y48hx6dPKbSqTwhDqs8EN6dPNUlozxuAK48
OsayPGd0kjymqM48KE2HPCHPsjyjppw8KeSuPKtD1DxE0I885aerPIOjzDy4d3o8E0/APDxs
rzx1PKc8wMqnPK47vjwHloI80v1/PH3wszw3yLs8ny6rPBzQvjx6HIU8KyCrPM/Ahjw++6M8
jTSNPNpanjyF6888aROyPKaNnzx6ips86nOrPEO1vzxZVbs8GPfCPGzHpDy32qo851KfPDTl
jjxchcw8l2alPONskjxv7M08XEisPLGwtzwwK688R/iyPKiv7jyKvZM85EqiPO4c2Dy8DKM8
3z+0PJo2jDxJX4I8</AssayYData></Step><Step><CommonData><SampleLocation>11</SampleLocation><SampleID></SampleID><SampleGroup></SampleGroup><SampleInfo></SampleInfo><SampleRow>B</SampleRow><SamplePlate>1</SamplePlate><WellType>REGENERATION</WellType><Concentration>-1</Concentration><ConcentrationUnits>µg/ml</ConcentrationUnits><MolarConcentration>-1</MolarConcentration><MolarConcUnits>nM</MolarConcUnits><MolecularWeight>-1</MolecularWeight><Temperature>25</Temperature><StartTime>91144</StartTime><AssayTime>5</AssayTime></CommonData><FlowRate>1000</FlowRate><StepType>KREGENERATION</StepType><StepName>Regeneration</StepName><StepStatus>OK</StepStatus><ActualTime>5.012</ActualTime><CycleTime>0.2</CycleTime><AssayXData Points="25">AABwQs3McEKamXFCZmZyQi0yc0IAAHRCx8t0QpqZdUJmZnZCMzN3QgAAeEIE1nhCmpl5QmBl
ekIzM3tCAAB8QsfLfEKTmH1CZmZ+QjMzf0IAAIBCZmaAQs3MgEIzM4FCvp+BQg==</AssayXData><AssayYData Points="25">47ZAwNQ/T8BpAVjAo6tdwMRlYsBF1mbAvj1qwJEHbcBR12/AfiFywEhtdMBrpHbAM5h4wFHs
ecDWwXvARgp9wPm2fsAPjX/AVF+AwKrpgMDIb4HA4CiCwCGPgsCdzYLAlyCDwA==</AssayYData></Step><Step><CommonData><SampleLocation>12</SampleLocation><SampleID></SampleID><SampleGroup></SampleGroup><SampleInfo></SampleInfo><SampleRow>B</SampleRow><SamplePlate>1</SamplePlate><WellType>NEUTRALIZATION</WellType><Concentration>-1</Concentration><ConcentrationUnits>µg/ml</ConcentrationUnits><MolarConcentration>-1</MolarConcentration><MolarConcUnits>nM</MolarConcUnits><MolecularWeight>-1</MolecularWeight><Temperature>25</Temperature><StartTime>107057</StartTime><AssayTime>5</AssayTime></CommonData><FlowRate>1000</FlowRate><StepType>KREGENERATION</StepType><StepName>Regeneration</StepName><StepStatus>OK</StepStatus><ActualTime>5</ActualTime><CycleTime>0.2</CycleTime><AssayXData Points="25">JAaCQopsgkLx0oJC1DiDQr6fg0KhBYRCimyEQvHShEJXOYVCvp+FQqEFhkKKbIZCbtKGQlc5
h0I7n4dCJAaIQopsiELx0ohCVzmJQjufiUKhBYpCB2yKQm7SikJXOYtCvp+LQg==</AssayXData><AssayYData Points="25">vikFv0fQ/b7y7Oq+tnffvs9l1r5ers6+8QzFvkVjwL4mvru+E+e1vrW2sL53Sa2+cw2qvhv3
pb4FhaC+BdGfvgMOnL51f5e+8I2WvjOxlb4ETJC+VLGQvtqikL50SI2+00eLvg==</AssayYData></Step><Step><CommonData><SampleLocation>11</SampleLocation><SampleID></SampleID><SampleGroup></SampleGroup><SampleInfo></SampleInfo><SampleRow>B</SampleRow><SamplePlate>1</SamplePlate><WellType>REGENERATION</WellType><Concentration>-1</Concentration><ConcentrationUnits>µg/ml</ConcentrationUnits><MolarConcentration>-1</MolarConcentration><MolarConcUnits>nM</MolarConcUnits><MolecularWeight>-1</MolecularWeight><Temperature>25</Temperature><StartTime>123268</StartTime><AssayTime>5</AssayTime></CommonData><FlowRate>1000</FlowRate><StepType>KREGENERATION</StepType><StepName>Regeneration</StepName><StepStatus>OK</StepStatus><ActualTime>5</ActualTime><CycleTime>0.2</CycleTime><AssayXData Points="25">JQaMQotsjELy0oxCWDmNQr+fjUIlBo5Ci2yOQm/SjkJYOY9Cv5+PQiUGkEKLbJBC8tKQQlg5
kUK/n5FCJQaSQotskkLy0pJCazyTQr+fk0IlBpRCi2yUQvLSlEJYOZVCv5+VQg==</AssayXData><AssayYData Points="25">d/ZawA6/acBI9nDAruZ0wJKSeMCBonrAmJl8wOhlfsAZAIDA7IaAwGdCgcBK1oHAjlSCwPau
gsBUEYPAEYODwLcIhMBKJoTAeLuEwGMUhcA3TIXAzJOFwIfwhcDOKobAum6GwA==</AssayYData></Step><Step><CommonData><SampleLocation>12</SampleLocation><SampleID></SampleID><SampleGroup></SampleGroup><SampleInfo></SampleInfo><SampleRow>B</SampleRow><SamplePlate>1</SamplePlate><WellType>NEUTRALIZATION</WellType><Concentration>-1</Concentration><ConcentrationUnits>µg/ml</ConcentrationUnits><MolarConcentration>-1</MolarConcentration><MolarConcUnits>nM</MolarConcUnits><MolecularWeight>-1</MolecularWeight><Temperature>25</Temperature><StartTime>139352</StartTime><AssayTime>5</AssayTime></CommonData><FlowRate>1000</FlowRate><StepType>KREGENERATION</StepType><StepName>Regeneration</StepName><StepStatus>OK</StepStatus><ActualTime>5</ActualTime><CycleTime>0.2</CycleTime><AssayXData Points="25">JQaWQotslkJv0pZCWDmXQjyfl0IlBphCi2yYQvLSmEJYOZlCv5+ZQiUGmkKLbJpC8tKaQlg5
m0K/n5tCJQacQotsnELy0pxCWDmdQr+fnUIlBp5Ci2yeQvLSnkJYOZ9Cv5+fQg==</AssayXData><AssayYData Points="25">Qc4Iv7g+AL+EI/K+SablvhvQ2b6OFdO+M/7Kvu/ExL7HIb6+Pq+7vgtLtL4+mLG++p6svoR3
qr7KLKW+R3CjvnSvoL5PzJy+D5uZvltjmr6rnJa+OTGVvoJ6lb6/jZC+2gKRvg==</AssayYData></Step><Step><CommonData><SampleLocation>11</SampleLocation><SampleID></SampleID><SampleGroup></SampleGroup><SampleInfo></SampleInfo><SampleRow>B</SampleRow><SamplePlate>1</SamplePlate><WellType>REGENERATION</WellType><Concentration>-1</Concentration><ConcentrationUnits>µg/ml</ConcentrationUnits><MolarConcentration>-1</MolarConcentration><MolarConcUnits>nM</MolarConcUnits><MolecularWeight>-1</MolecularWeight><Temperature>25</Temperature><StartTime>155465</StartTime><AssayTime>5</AssayTime></CommonData><FlowRate>1000</FlowRate><StepType>KREGENERATION</StepType><StepName>Regeneration</StepName><StepStatus>OK</StepStatus><ActualTime>5</ActualTime><CycleTime>0.2</CycleTime><AssayXData Points="25">JgagQoxsoELy0qBC4jqhQsCfoUImBqJCjGyiQvLSokJYOaNCPJ+jQiYGpEKMbKRCcNKkQtY4
pUI8n6VCJgamQoxspkLy0qZC1jinQsCfp0ImBqhCjGyoQvLSqELWOKlCwJ+pQg==</AssayXData><AssayYData Points="25">Aq9iwIXHb8DyEHXAkDp5wJ1ue8CKen3AuWx/wNSlgMDER4HA/cyBwFVdgsArz4LAmm2DwNSl
g8CtDITA2nKEwI23hMAIFoXAQ0KFwDeVhcBI6IXA9BuGwJBdhsA8b4bA3JuGwA==</AssayYData></Step><Step><CommonData><SampleLocation>12</SampleLocation><SampleID></SampleID><SampleGroup></SampleGroup><SampleInfo></SampleInfo><SampleRow>B</SampleRow><SamplePlate>1</SamplePlate><WellType>NEUTRALIZATION</WellType><Concentration>-1</Concentration><ConcentrationUnits>µg/ml</ConcentrationUnits><MolarConcentration>-1</MolarConcentration><MolarConcUnits>nM</MolarConcUnits><MolecularWeight>-1</MolecularWeight><Temperature>25</Temperature><StartTime>171546</StartTime><AssayTime>5</AssayTime></CommonData><FlowRate>1000</FlowRate><StepType>KREGENERATION</StepType><StepName>Regeneration</StepName><StepStatus>OK</StepStatus><ActualTime>5</ActualTime><CycleTime>0.2</CycleTime><AssayXData Points="25">JgaqQglsqkJw0qpCWTmrQj2fq0KjBaxCCWysQnDSrEJZOa1CwJ+tQqMFrkIJbK5CcNKuQtY4
r0LAn69CowWwQglssEJw0rBC1jixQj2fsUKjBbJCCWyyQvPSskLWOLNCwJ+zQg==</AssayXData><AssayYData Points="25">zaYAv6sA+b4J1Oe+BdrbvqSm0L4Y1Me+F5rBvhRmt76nKbS+m5qtvhfVqL5MoaS+WhShvuXm
nr4nkJy+pAaavmawlb7vtZO+4CGRvp3ejb49aI2+fUKJvn73h77Td4i+YX6Fvg==</AssayYData></Step><Step><CommonData><SampleLocation>1</SampleLocation><SampleID></SampleID><SampleGroup></SampleGroup><SampleInfo></SampleInfo><SampleRow>B</SampleRow><SamplePlate>1</SamplePlate><WellType>BUFFER</WellType><Concentration>-1</Concentration><ConcentrationUnits>µg/ml</ConcentrationUnits><MolarConcentration>-1</MolarConcentration><MolarConcUnits>nM</MolarConcUnits><MolecularWeight>-1</MolecularWeight><Temperature>25</Temperature><StartTime>186406</StartTime><AssayTime>60</AssayTime></CommonData><FlowRate>1000</FlowRate><StepType>BASELINE</StepType><StepName>Baseline</StepName><StepStatus>OK</StepStatus><ActualTime>60</ActualTime><CycleTime>0.2</CycleTime><AssayXData Points="300">Jga0QoxstEJw0rRCWTm1QsCftUKjBbZCjGy2QvPStkJZObdCPZ+3QqMFuEKMbLhC89K4Qlk5
uULAn7lCowW6QoxsukJw0rpCWTm7Qj2fu0ImBrxCjGy8QvPSvELWOL1CPJ+9QqMFvkKMbL5C
89K+Qlk5v0LAn79CJgbAQoxswELz0sBCWTnBQsCfwUImBsJCjGzCQvPSwkJZOcNCPJ/DQqMF
xEKMbMRCcNLEQmY7xUI8n8VCJgbGQglsxkKh2sZCWTnHQsCfx0KjBchCjGzIQnDSyELWOMlC
wJ/JQqMFykKMbMpCcNLKQlk5y0I8n8tCJgbMQglszELz0sxCWTnNQsCfzUImBs5CjGzOQvPS
zkLWOM9CwJ/PQiYG0EIJbNBCcNLQQlk50ULAn9FCowXSQgls0kLz0tJCWTnTQsCf00KjBdRC
jGzUQvPS1ELWONVCwJ/VQqMF1kKMbNZC89LWQtY410I8n9dCJgbYQoxs2EJw0thCWTnZQjyf
2UKjBdpCjGzaQnDS2kLWONtCPJ/bQqMF3EKMbNxCcNLcQlk53UI8n91CowXeQgls3kLz0t5C
1jjfQjyf30ImBuBCCWzgQnDS4EJZOeFCwJ/hQiYG4kIJbOJCcNLiQtY440I8n+NCJgbkQgls
5EJw0uRCWTnlQsCf5UKjBeZCCWzmQvPS5kJZOedCPJ/nQqMF6EIJbOhC89LoQlk56ULAn+lC
JgbqQoxs6kJw0upCWTnrQjyf60KjBexCjGzsQvPS7ELWOO1CwJ/tQiYG7kKMbO5CcNLuQlk5
70I8n+9CJgbwQoxs8EJw0vBCWTnxQsCf8UKjBfJCCWzyQvPS8kLWOPNCwJ/zQqMF9EKMbPRC
89L0Qlk59ULAn/VCowX2Qgps9kLz0vZCWTn3Qjyf90ImBvhCjGz4QvPS+EJZOflCwJ/5QiYG
+kIKbPpC89L6Qlk5+0LAn/tCJgb8Qgps/ELz0vxCWTn9Qjyf/UImBv5CjGz+QvPS/kLWOP9C
wJ//QhMDAENGNgBDeWkAQ2ucAEOezwBDEwMBQ0Y2AUN5aQFDrZwBQ57PAUMTAwJDBTYCQzhp
AkNrnAJD4M8CQ9ECA0NGNgNDOGkDQ62cA0OezwNDEwMEQwU2BEM4aQRDa5wEQ+DPBEMTAwVD
BTYFQ3lpBUNrnAVDns8FQ9ECBkMFNgZDOGkGQ62cBkPgzwZDEwMHQwU2B0M4aQdDa5wHQ+DP
B0PRAghDRjYIQ3lpCEOtnAhD4M8IQxMDCUNGNglDOGkJQ62cCUPgzwlDEwMKQwU2CkM4aQpD
a5wKQ57PCkMTAwtDBTYLQ3lpC0NrnAtD4M8LQxMDDEMFNgxDOGkMQ62cDEOezwxD1wMNQ0Y2
DUM4aQ1Da5wNQ57PDUPRAg5DBTYOQ7tpDkOtnA5Dns8OQ9ECD0NGNg9DeWkPQ2ucD0Oezw9D
0QIQQwU2EEM4aRBDa5wQQ+DPEEPRAhFDBTYRQzhpEUNrnBFD4M8RQ9ECEkNGNhJDOGkSQ2uc
EkOezxJD0QITQwU2E0N5aRNDa5wTQ57PE0PRAhRDBTYUQ3lpFENrnBRD4M8UQ9ECFUMFNhVD
OGkVQ2ucFUPgzxVD</AssayXData><AssayYData Points="300">ztBUvmTPVr7RiEu+FzxMvivDS75cuUy+kKxEvsZNRr6o8kO+mclBvv3bPb4n4EO+W8I7vhdF
Or4aJDe+A/Y4vvCIN76KuDe+ki01vvD1Mb7tDy++jUYxvrPcLr42iy6++mowvqF2L74sECi+
/Wsnvmq+KL75nSu+1FAkvmrWJL5M4Cq+Mg4jvrW5JL6vXSK+Kf4gvk53Ib5BtiK+1u4cvtwx
G75Wvh6+1OYYvmQLGr4Yixu+BTsWvqnMGL7UQhq+7hUQvrDrEL4P9xK+5VoVvkb4FL6lCxS+
E60MvhOgDb4aMA6+VLwOvsfLCr6New++GDIKvr9XDb55MA6+lnQHvvOOCb68+Aa+SfcJvs40
Cr5gcAe+mEIEvikRBb6GwwO+ETkHvqyYAL7Z8gO+q+4Avu+GAr4hXfy9uVL+vZo7/b1JKPq9
MBz/vaEu+72xCvy9/074vdEk9L39aPm9K7T1vYwS+r0TvvW9EF7tvdJN6L0oIPS9C0DlvYGe
7r26Cei9XsfnvX3c470BuOm9CHHkvaah5r1wxeG9VVbnvTQj572t2N+9ECTdvd/n2b3J/tC9
BIDYvVpX0r0vR+C9bVzQvTM+1L1KrtK90tvTvQTQ072KkdO97lvSvWF90L387cq9VFDGvUb+
zL1uEMi9E0vGvYFOxr3aise9XG/Pvdjpyb2IaMa991XJvQUow739AsS9dUTHvcjhwL2ae8K9
AbrGvQ9jx72DC8G9bv68vfnrvr2Ff8K9n/63vSYHvr2YVr29+cW6vdnesL27obu9WL25vYro
tL1GELu9Za+wvftvr71tnLK9VIivvRQmt73FJKq9rpCwvWNvsr11j6+9AHKwvToPq72KCK69
qWijvcktrr0lYay9/xemvUftqL2j8aK9CuOlvZBWqL21eae90QyfvfDkqr3A4529enqkvb14
oL275qe9Zq6YvWLZpr14aJ29F6WfvQpnnr12t6S9YzOWveyUnr09IJu9pD2avS5blr2EbJu9
RDWYvUbIl714ppS9QTSRvcBej708gY697rKUvaK5i73F75C9OSaQvVLJhr0N4ZG96OaUvVgU
kb0qrpS93/OBvQWdkL2PhpS90CmJvUf1iL3W64u9Etd+vYIdgr2ojYq9/JyJvQ3Tjb2yK4e9
npmDvd9Ygr0PL4y9802BvcdYi73NVIG99GWBvSYkgL354n69rGV7vYTMgb12Hn29EAB3vVM7
db0OsWe9MwNrvUqjbr3+W4G9eFxtvZ9bXb2fHne9pO90vZyocL32y1291Kp0vSMOfL2dj3S9
SX9fvct3a71Wzmq9C9Fyva6/br0ddnC95FRwvfY9br1w7mO9mCtWvaTaUb3r71q9VqpjvSaB
VL13PlW9WUVQvdYuTr3d8FK9kaRcvRGZVr3IMFS9pTBfve13W714xFi9R69VvddWQ71b1069
L/lavRGvR71V2lK99LxdvfqfWL38OEO9Mq5NvT/rPL07fU29wM9IvVxGSL2MIkq9N45Ivc6B
Rb0eeD69ehpNvbC7Pr1fGj+9HgQ5vRwjOL2w6zS9yJo7vQEeMb2wWzq9EcY7vUf8P70nYSW9
kic2vY37L70H3TW9</AssayYData></Step><Step><CommonData><SampleLocation>2</SampleLocation><SampleID>QA013.2 G0/Lmat</SampleID><SampleGroup></SampleGroup><SampleInfo></SampleInfo><SampleRow>B</SampleRow><SamplePlate>1</SamplePlate><WellType>KLOAD</WellType><Concentration>10</Concentration><ConcentrationUnits>µg/ml</ConcentrationUnits><MolarConcentration>-1</MolarConcentration><MolarConcUnits>nM</MolarConcUnits><MolecularWeight>-1</MolecularWeight><Temperature>25</Temperature><StartTime>251769</StartTime><AssayTime>80</AssayTime></CommonData><FlowRate>600</FlowRate><StepType>LOADING</StepType><StepName>Loading</StepName><StepStatus>OK</StepStatus><ActualTime>80</ActualTime><CycleTime>0.2</CycleTime><AssayXData Points="400">EwMWQ0Y2FkM4aRZDrZwWQ+DPFkMTAxdDBTYXQzhpF0NrnBdDns8XQ9ECGEMFNhhDeWkYQ2uc
GEOezxhDVQMZQ0Y2GUN5aRlDa5wZQ57PGUMTAxpDRjYaQzhpGkNrnBpD4M8aQxMDG0NGNhtD
OGkbQ62cG0PgzxtDEwMcQ0Y2HEM4aRxDrZwcQ57PHEMTAx1DBTYdQ3lpHUNrnB1D4M8dQxMD
HkMFNh5DOGkeQ2ucHkOezx5DEwMfQwU2H0M4aR9Da5wfQ57PH0PRAiBDRjYgQ3lpIEOtnCBD
4M8gQxMDIUMFNiFDOGkhQ2ucIUPgzyFDEwMiQwU2IkN5aSJDa5wiQ57PIkPRAiNDBTYjQzhp
I0NrnCNDns8jQ9ECJENGNiRDeWkkQ62cJEPgzyRD0QIlQwU2JUN5aSVDrZwlQ57PJUMTAyZD
BTYmQ3lpJkOtnCZDns8mQ9ECJ0MFNidDOGknQ2ucJ0OezydD0QIoQwU2KEN5aShDrZwoQ57P
KEPRAilDRjYpQzhpKUNrnClD4M8pQxMDKkMFNipDeWkqQ2ucKkPgzypD0QIrQwU2K0N5aStD
a5wrQ57PK0PRAixDRjYsQzhpLENrnCxDns8sQ9ECLUNGNi1DOGktQ2ucLUPgzy1D0QIuQwU2
LkN5aS5DrZwuQ57PLkMTAy9DBTYvQ3lpL0NrnC9Dns8vQ9ECMENGNjBDV24wQ2ucMEOezzBD
0QIxQwU2MUM4aTFDa5wxQ+DPMUPRAjJDBTYyQzhpMkOtnDJDns8yQxMDM0MFNjNDOGkzQ2uc
M0OezzNDEwM0QwU2NEM4aTRDrZw0Q57PNEPRAjVDBTY1Q3lpNUNrnDVD4M81QxMDNkMFNjZD
OGk2Q2ucNkPgzzZD0QI3Q0Y2N0M4aTdDrZw3Q57PN0PRAjhDBTY4Q3lpOENrnDhDns84QxMD
OUMFNjlDOGk5Q62cOUOezzlDEwM6QwU2OkN5aTpDa5w6Q+DPOkMTAztDBTY7Q3lpO0OtnDtD
ns87QxMDPEMFNjxDOGk8Q2ucPEOezzxD0QI9QwU2PUM4aT1Da5w9Q57PPUPRAj5DBTY+Qzhp
PkNrnD5D4M8+QxMDP0MFNj9DOGk/Q2ucP0Pgzz9D0QJAQwU2QEM4aUBDa5xAQ57PQEPRAkFD
BTZBQzhpQUOtnEFDns9BQ9ECQkMFNkJDOGlCQ2ucQkOez0JD0QJDQwU2Q0N5aUNDa5xDQ+DP
Q0PRAkRDBTZEQzhpRENrnERD4M9EQxMDRUMFNkVDOGlFQ2ucRUPgz0VD0QJGQ0Y2RkM4aUZD
rZxGQ57PRkPRAkdDBTZHQzhpR0NrnEdDns9HQ9ECSEMFNkhDeWlIQ62cSEOez0hD0QJJQ0Y2
SUM4aUlDa5xJQ+DPSUMTA0pDRjZKQzhpSkNrnEpDns9KQ9ECS0MFNktDOGlLQ2ucS0Oez0tD
0QJMQwU2TEM4aUxDa5xMQ57PTEMTA01DBTZNQzhpTUNrnE1Dns9NQ9ECTkMFNk5DOGlOQ2uc
TkOez05D0QJPQ0Y2T0M4aU9Da5xPQ57PT0PRAlBDBTZQQzhpUENrnFBDns9QQ9ECUUOINlFD
OGlRQ2ucUUOez1FDEwNSQwU2UkN5aVJDa5xSQ57PUkMTA1NDBTZTQzhpU0OtnFNDns9TQ9EC
VEMFNlRDOGlUQ62cVEOez1RD0QJVQwU2VUM4aVVDa5xVQ57PVUPRAlZDRjZWQzhpVkNxnVZD
n89WQ9ECV0NGNldDOGlXQ2ucV0Pgz1dDEwNYQ0Y2WEM4aVhDa5xYQ5/PWEPRAllDRjZZQzhp
WUNrnFlDn89ZQ9ECWkMFNlpDOGlaQ2ucWkOfz1pDEwNbQ0Y2W0M4aVtDrZxbQ+DPW0PRAlxD
RjZcQzhpXENrnFxD4M9cQ9ECXUMFNl1DOGldQ62cXUOfz11DEwNeQ0Y2XkPBal5DrZxeQ5/P
XkPRAl9DBTZfQzhpX0NrnF9Dn89fQ9ECYEMFNmBDOGlgQ2ucYEOfz2BD0QJhQ0Y2YUN5aWFD
rZxhQ5/PYUMTA2JDRjZiQzhpYkNrnGJDn89iQ9ECY0NGNmNDOGljQ2ucY0Pgz2ND0QJkQwU2
ZEM4aWRDrZxkQ5/PZEPRAmVDBTZlQ3lpZUOtnGVD4M9lQw==</AssayXData><AssayYData Points="400">y7OFvWrxhb3RKo69hTmFvcgJiL1+ZX69M7J4vSGlXL2IXDu9aModvaWwGL2Cdve8W5m8vD8b
mbxRXKK8BxlUvLc3Fbzz4zk7AI2DOw5aQzx2z5A86EDcPCxE7jz/QgA9jHscPXELRD0WS1Y9
cCZcPc00gT11+H09WVWLPbX7oT3k0Kg9tnC5PRDVuz3PYc49savaPfat6T1BjvM9NYIDPjFW
Az5mpgc+OwYOPqDxGT7S+hY+L3MfPrXcIj7oHSw+qjsuPrzzMT4clDY+6mNAPrb5RT7k0Uk+
MnlMPiJtTj5DV1o+GLZgPiysYz5Zqms+XlxxPoiXeD6AS3k+gbF8PiLlgD6HfoQ+4leIPrQc
iT6KEYo+yqqMPoM7kT6JKZU+DbWWPtNmmT63vZs+kMScPslfoj6Xp6M+q4+mPq1epj55t6s+
bh2uPrhQrT5BfrE+wJe1PtebtT4nbro+D068Po40vz62+L8+Q7XDPjuXwj6x4sc+FdvHPhC5
yz72fs0+KenRPrVW0T6fd9Q+my/XPgxD2j5a6Nw+FBTfPvGh4j7HJuI+bu7kPnal5z6Vreg+
wcPtPmt98D4mqe8+qSryPggj9D5gnvY+YAP4PjSN+z7rt/0+T+r+PurwAD/lzgE/IK4BPwYT
BD956wQ/48gFP/OTBj+QXwc/2UMIP3dvCT+h/Ag/jTkLP2YgDT9aVw0/q3QOP8tZDz/g3w8/
rMwQP2BOEj+l7hM/ipAUPwFyFT88KxU/DgIXP1DtFz+tfRg/9zIbP/9hGz9d9hs/e6scP10M
HT/YLB4/XFQfP0XyHz/bJyA/+ZAhP63DIj8BziM/SFklP9/IJD//OyU/csIlP9QPJz8IqCg/
1UopP9UXKj+lISs/+EAqPwLtKz+Whi0/goMsP0PvLj8gmy4/8oIvP7agMD+nyDA/ITcyP1CA
Mz8+fjQ/r+s0P7pINT+hVTY/TG03P9QROD80LDg/v/84PwJBOT/ZMDo/cV87P4/2Oz8ZRjw/
Tss8P+sYPT+dSz8/YA4/PzYYQD++HEE/F5tCP8MiQT+vF0Q/ZW1EPxjjQz/Km0U/kvxFP5NI
Rz8IUEc/IMVHP0ttSD/L40g/K/RIPzGUST+ojEs/2KNLP/PhSz8doUs/3YhNP+AiTj9yI08/
umRPP47vTz9lA1E/GgpSP/c7UT9YpVE/U3lSPweqUz/scVM/5mhUP3epVD9U5FU/F0tWP1nc
VD8TSlc/p+RWP7chWT/bL1k/yfFYPy9XWD84YFo/WFhbP2Q/XD8WFlw/2ZxbP7RHXj/vbF4/
c+9dP0MVXz9eZF8/RoBfP9igXz9qgWA/9bpgP18RYj9902I/xRFjPxVeYz/02WM/k7lkP4bp
ZD8jIGU/rghkP9CKZT9RP2c/FyVmPwCZZz9jyWc/3vVoP8dsaT9aB2o/j6ZpP1UDaj8a9mk/
DMtrP16oaz/7pGs/LZ1qP7tybT93e24/9zFuP6Ocbj9gfG4/2uBvPxqWbj/oNHA/rDtxPw0M
cj81uXE/mwRyP4IMcj/oHnM/3opyPw2Kcz+7SnQ/a310P7/hdD+rYXQ/CGd1P2kedz/ld3Y/
PH52P+RVdz+PXnY/ghZ4P/ZueT/Prnc/0wF5P61QeT89qXo/U5N6P/iWej/Z9Xk/cop7P+aF
fD/JLnw/4dt9Py7UfD8wL30/9659PyIkfz8Ksn4/m91+Pxovfz88wH8/h7h/P7oWgD+H34A/
gQ2BP4m3gD+xJYE/dXuBP12GgT9IJYE/+JqBP4xegT+C7YE/+yWCP+aZgj+mzII/mtmCPx19
gj8wxII/MP+CP7hbgz9kUoM/hI2DP4bHgz+pgYM/+x6EP+vagz+S14M/Ji6FP3QKhT+5/oQ/
aAWFPymmhD99HoU/qpyFP2CjhT+1/YU/6f6FP2+7hT8VfoY/5PKGP2Gkhj+ZPoY/Q5yGP400
hz8+moc/uCOIPxnEhz93jYg/vaWHP9h+iD8Soog/LQeIP5bbiD9bQ4g/V2iIP/KQiD+W/Ig/
UiKJP62siT8+A4k/gbeJP69Rij8/s4k/XgSKP0NTij+eYYo/cjCLPxoHiz9HpYs/dwuLP+56
iz8mBIs/wX6LP0Haiz/3/Ys/F6SLPxIcjD+WBYw/kjKMPw==</AssayYData></Step><Step><CommonData><SampleLocation>1</SampleLocation><SampleID></SampleID><SampleGroup></SampleGroup><SampleInfo></SampleInfo><SampleRow>B</SampleRow><SamplePlate>1</SamplePlate><WellType>BUFFER</WellType><Concentration>-1</Concentration><ConcentrationUnits>µg/ml</ConcentrationUnits><MolarConcentration>-1</MolarConcentration><MolarConcUnits>nM</MolarConcUnits><MolecularWeight>-1</MolecularWeight><Temperature>25</Temperature><StartTime>337230</StartTime><AssayTime>60</AssayTime></CommonData><FlowRate>1000</FlowRate><StepType>BASELINE</StepType><StepName>Baseline</StepName><StepStatus>OK</StepStatus><ActualTime>60</ActualTime><CycleTime>0.2</CycleTime><AssayXData Points="300">FANmQ8o2ZkM5aWZDrpxmQ+HPZkNcBGdDRzZnQ3ppZ0OunGdDn89nQxQDaENHNmhDemloQ2yc
aEPhz2hDFANpQwY2aUOBamlDcp1pQ+HPaUPSAmpDRzZqQzlpakNsnGpDn89qQxQDa0MGNmtD
OWlrQ66ca0Phz2tDVgNsQwY2bEN6aWxDrpxsQ+HPbEMaBG1DRzZtQ3ppbUOunG1Dn89tQ1YD
bkNHNm5DemluQ2ycbkPhz25DFANvQ0c2b0N6aW9DbJxvQ+HPb0MUA3BDRzZwQ3ppcEOunHBD
4c9wQxQDcUNHNnFDOWlxQ66ccUPhz3FDFANyQ0c2ckN6aXJDrpxyQyLQckMUA3NDRzZzQ3pp
c0OunHND4c9zQxQDdENHNnRDeml0Q66cdEOl0HRDFAN1Q0c2dUN6aXVDrpx1QyLQdUMUA3ZD
RzZ2Q3ppdkOunHZD4c92QxQDd0NHNndDeml3Q66cd0Phz3dDFAN4Q0c2eEM5aXhDrpx4Q+HP
eEMUA3lDDDd5Q3ppeUOunHlD4c95QxQDekNHNnpDeml6Q66cekPhz3pDFAN7Q0c2e0N6aXtD
bJx7Q+HPe0MUA3xDRzZ8Q3ppfEOunHxD4c98QxQDfUNHNn1Deml9Q66cfUPhz31D0gJ+Q0c2
fkN6aX5Drpx+Q+HPfkMUA39DRzZ/Q3ppf0NsnH9D4c9/Q4oBgEMkG4BDvTSAQ1dOgEPwZ4BD
ioGAQySbgEO9tIBDV86AQ/DngEOKAYFDJBuBQ5w0gUNXToFDc2iBQ4qBgUMkm4FDvbSBQ1fO
gUPw54FDigGCQyQbgkO9NIJDV06CQ/BngkOKgYJDD52CQ720gkNXzoJD8OeCQ4oBg0MkG4ND
vTSDQ1dOg0PQZ4NDioGDQySbg0O9tINDV86DQzLog0OKAYRDJBuEQ700hENXToRDEWiEQ4qB
hEMkm4RDnLSEQ1fOhEPw54RDigGFQyQbhUO9NIVDV06FQ/BnhUOKgYVDJJuFQ720hUM2zoVD
8OeFQ4oBhkMkG4ZDvTSGQ1dOhkPwZ4ZDioGGQySbhkO9tIZDV86GQ/DnhkNpAYdDJBuHQ700
h0NXTodD8GeHQ4qBh0Mkm4dDvbSHQ1fOh0Pw54dDigGIQyQbiEO9NIhDV06IQ/BniEOKgYhD
A5uIQ5y0iENXzohD8OeIQ2kBiUMkG4lDvTSJQ1dOiUPwZ4lDioGJQySbiUO9tIlDV86JQ/Dn
iUOKAYpDAxuKQ5w0ikNXTopD8GeKQ2mBikMkm4pDvbSKQ1fOikPw54pDigGLQyQbi0OcNItD
V06LQ/Bni0OKgYtDJJuLQ720i0NXzotD8OeLQ4oBjEMkG4xDvTSMQ1dOjEPwZ4xDioGMQwOb
jEOctIxDV86MQ/DnjEOKAY1DJBuNQ700jUNXTo1D8GeNQ2mBjUMkm41DvbSNQ1fOjUPw541D
igGOQyQbjkO9NI5DV06OQ/BnjkNpgY5DA5uOQ720jkNXzo5D8OeOQ2kBj0MDG49DvTSPQ1dO
j0PQZ49DioGPQySbj0PetI9DV86PQ/Dnj0NpAZBDJBuQQ700kENXTpBD0GeQQ1WDkEMkm5BD
vbSQQ1fOkEPw55BD</AssayXData><AssayYData Points="300">lRqSPzyfkj9kM5M/+16TP8d4kz8HZ5M/QU6UP9VZkz98gJM/Ix2UP0PPkz8xOZQ/FTSUP6yd
kz+k0pM/FCGUP7MzlD+iM5Q/Y++TP3fGkz/XGpQ/RrmTP1K1kz8kOZQ/HBWUPy1ilD+TuJQ/
0TCUP14AlD+FA5Q/kzCUP6LilD8fzZM/lseTP+tklD9jhpQ/lF2UPwCqlD8GhJQ/RK6UP9po
lD/ZlZQ/23aUP8eClD9x+ZQ/0b6UP6L9lD/DGpU/tZeUP7TJlD+cE5U/rGuUP9lclD+TNJQ/
yIyUPzoqlD+WY5Q/X8aVP7vHlD+x+5M/pIaUPx9nlD8NUJU/1GaUP70vlT+3Q5U/7GWVP8Rs
lT/GVZU/7kKVP7bYlT/OgZQ/7e6UP77VlD/v0JQ/KwKVP9IYlT9JGZU/I9uUP3R+lT9T5JU/
tl6VP/7NlD8R8pQ/ArOUP3TVlD9+BpU/hB+VP/OulD//FpU/FVyVP8a+lT/UH5U/GEuVP51/
lT+d8JQ/4XSVP1PAlT+Xz5Q/XY2VP7MGlT/pSpU/qaWVP7LNlT+3iZU/XbGVPx6HlT+RDpY/
mO6VP8tTlT+V35U/8WKVP91ilT89D5Y/fn6VP4xNlT+0VJU/l4OVP7walj+kKpY/CoWVP5EU
lj/fyJU/cNiVP0fplT80dJU/GfWVP39plT/ZDZY/NuCVP6t7lT+Vj5U/7e+VP2JolT/aj5U/
lc6VP8X9lT/JrJU/IlKWP0JslT9eBpY/jcqVP3iklT9qxZU/E/qVP3eulT/jtZU/RxmWPz+W
lj9fcZU/2UWWP0A1lj/YRpY/18uVPz8Plj8S3JU/EESWPw5glj/hX5Y/EvmVP1P1lT80wpU/
XhSWPy+alj+Ua5Y/5POVP4ZMlj+7VZY/DFuWP2OVlj+KR5Y/jDmWPyBxlj/HNpY/WBaWP6pJ
lz9GY5Y/mgqWP6Eplj8hqpY/3hSXP0C6lj/ghpY/ORiWP2Aolz8nLpY/9ICWP+Umlj97NpY/
L2OWP0svlj+jWJY/xaqWP3k7lj9a75Y/n5iWP8QHlj8fCZc/rTeXPxvllT99hZY/DMaWPy7l
lj/dApc/pbmWP5XBlT8OzJY/WoGWPyrxlj8tipc/fKGWPy1Rlz/iN5c/+MqWPxrJlj9VW5c/
hsKWP8+glz8gWZY/xSmXP2TJlj/Dm5Y/iqSWPzP5lj+7Ppc/7VKXP+yqlj9745Y/+IyWP5ap
lj/nqJY/fQSXP3oplz+XlpY/gcyWP/rRlj/yGpc/iG6XPwh4lj8uSpc/LzCXPyz7lj+VY5c/
01aXP3kAlz9AUpc/GpWXPx/Ylj9JG5c/NhKXPxJflz/mXZc/AdaWP9vElj/KRZc/KcSWP1dI
lz/WBZc/gyKXPxJGlz/IUZc/2s+WP0kClz9vRJc/M1WXPxSIlz/Gc5c/KEKXPymNlz9kq5c/
2TaXP9kKlz9Dn5c/dpaXP5h9lz+05pc/6xiXPwN1lz+2tJc/vKGXP6gqmD8hdpc/K0eXP7g5
lz+bw5c/GUiXP9hOlz8hMpg/PISXP+TOlz8t2ZY/TW6XP3aUlz9AEZg/LreXP2LJlz+yM5c/
iPGWP1h5lz8LfZg/</AssayYData></Step><Step><CommonData><SampleLocation>8</SampleLocation><SampleID>BG505.W6.C2 gp120</SampleID><SampleGroup></SampleGroup><SampleInfo></SampleInfo><SampleRow>B</SampleRow><SamplePlate>1</SamplePlate><WellType>KSAMPLE</WellType><Concentration>-1</Concentration><ConcentrationUnits>µg/ml</ConcentrationUnits><MolarConcentration>1000</MolarConcentration><MolarConcUnits>nM</MolarConcUnits><MolecularWeight>-1</MolecularWeight><Temperature>25</Temperature><StartTime>405305</StartTime><AssayTime>180</AssayTime></CommonData><FlowRate>600</FlowRate><StepType>ASSOC</StepType><StepName>Association</StepName><StepStatus>OK</StepStatus><ActualTime>179.999</ActualTime><CycleTime>0.2</CycleTime><AssayXData Points="900">iQGRQyMbkUO8NJFDNU6RQ89nkUOJgZFDI5uRQ7y0kUNWzpFD7+eRQ2gBkkMjG5JDmzSSQ1ZO
kkPvZ5JDaIGSQwKbkkO8tJJDVs6SQ+/nkkNoAZNDIxuTQ5s0k0NWTpND72eTQ4mBk0MCm5ND
vLSTQ1bOk0PP55NDaAGUQwIblEO8NJRDVk6UQ+9nlEOJgZRDApuUQ5u0lENWzpRD7+eUQ4kB
lUMjG5VDvDSVQ1ZOlUPvZ5VDaIGVQwKblUObtJVDVs6VQ8/nlUNoAZZDAhuWQ5s0lkNWTpZD
z2eWQ4mBlkMjm5ZDvLSWQzXOlkPP55ZDaAGXQwIbl0ObNJdDVk6XQ89nl0NogZdDI5uXQ7y0
l0M1zpdD7+eXQ2gBmEMjG5hDvDSYQ1ZOmEPPZ5hDiYGYQwKbmEObtJhDNc6YQ+/nmENoAZlD
AhuZQ7w0mUM1TplDz2eZQ2iBmUMjm5lDm7SZQzXOmUPP55lDaAGaQwIbmkObNJpDVk6aQ+9n
mkOJgZpDApuaQ5u0mkM1zppDz+eaQ4kBm0MCG5tDmzSbQ1ZOm0PvZ5tDaIGbQwKbm0ObtJtD
Vs6bQ8/nm0NoAZxDAhucQ5s0nEM1TpxDz2ecQ4mBnEMCm5xDm7ScQ1bOnEPv55xDaAGdQwIb
nUObNJ1DNU6dQ89nnUNogZ1DApudQ5u0nUM1zp1Dz+edQ2gBnkMCG55DmzSeQzVOnkPPZ55D
iYGeQwKbnkO8tJ5DNc6eQ8/nnkOJAZ9DAhufQ7w0n0NWTp9Dz2efQ2iBn0MCm59Dm7SfQ1bO
n0PP559DiQGgQyMboEO8NKBDNU6gQ+9noENogaBDApugQ5u0oEM1zqBDz+egQ2gBoUMjG6FD
vDShQzVOoUOTaKFDaIGhQwKboUObtKFDVs6hQ+/noUOJAaJDAhuiQ7w0okM1TqJD72eiQ2iB
okMCm6JDvLSiQzXOokPv56JDiQGjQyMbo0ObNKNDNU6jQ+9no0NogaNDApujQ5u0o0M1zqND
7+ejQ2gBpEMjG6RDmzSkQ1ZOpEPPZ6RDaIGkQwKbpEO8tKRDNc6kQ+/npEOJAaVDAhulQ7w0
pUM1TqVDz2elQ2iBpUMCm6VDm7SlQzXOpUPP56VDaAGmQwIbpkObNKZDVk6mQ+9npkNogaZD
I5umQ7y0pkNWzqZD7+emQ2gBp0MCG6dDmzSnQ1ZOp0PPZ6dDaIGnQwKbp0ObtKdDNc6nQ8/n
p0OJAahDAhuoQ5s0qEM1TqhDz2eoQ2iBqEMCm6hDm7SoQzXOqEPv56hDaAGpQwIbqUO8NKlD
Vk6pQ89nqUNogalDApupQ5u0qUNWzqlD7+epQ4kBqkMCG6pDmzSqQzVOqkPvZ6pDaIGqQwKb
qkObtKpDNc6qQ8/nqkOJAatDAhurQ5s0q0NWTqtDoGqrQ2iBq0MCm6tDm7SrQzXOq0PP56tD
aAGsQwIbrEO8NKxDNU6sQ89nrENogaxDApusQ5u0rEM1zqxDz+esQ2gBrUMCG61DmzStQzVO
rUPPZ61DaIGtQyObrUObtK1DNc6tQ8/nrUNoAa5DAhuuQ7w0rkM1Tq5Dz2euQ4mBrkMjm65D
m7SuQzXOrkPP565DaAGvQwIbr0ObNK9DNU6vQ89nr0OJga9DI5uvQ5u0r0M1zq9Dz+evQ2gB
sEMCG7BDmzSwQzVOsEPPZ7BDiYGwQwKbsEObtLBDNc6wQ8/nsENoAbFDAhuxQ5w0sUNWTrFD
z2exQ2iBsUMim7FDnLSxQzXOsUPw57FDLQKyQyIbskOcNLJDNU6yQ89nskNogbJDIpuyQ5y0
skM1zrJDz+eyQ4kBs0MCG7NDvDSzQzVOs0PwZ7NDaIGzQwKbs0OctLNDVs6zQ/Dns0NoAbRD
Ahu0Q5w0tEM1TrRDz2e0Q2iBtEMCm7RDnLS0QzXOtEPP57RDaAG1QwIbtUOcNLVDNU61Q89n
tUNogbVDApu1Q5y0tUM1zrVD8Oe1Q4kBtkMCG7ZDnDS2QzVOtkPPZ7ZDaIG2QwKbtkOctLZD
Vs62QxDotkNoAbdDAhu3Q5w0t0NWTrdD8Ge3Q4mBt0MCm7dD3bS3Q1bOt0Pw57dDaAG4QyIb
uEOcNLhDVk64Q89nuENogbhDIpu4Q7y0uENWzrhDXuq4Q4kBuUMiG7lDvDS5Q1ZOuUPwZ7lD
iYG5QyKbuUOctLlDNc65Q8/nuUOJAbpDAhu6Q5w0ukNWTrpD8Ge6Q2iBukMim7pDvLS6Q1bO
ukPw57pDiQG7QyIbu0O8NLtDVk67Q/Bnu0OJgbtDIpu7Q7y0u0NWzrtD8Oe7Q4kBvEMiG7xD
vDS8Q1ZOvEPwZ7xDiYG8QyKbvEO8tLxDVs68Q/DnvEOJAb1DIhu9Q7w0vUNWTr1D8Ge9Q4mB
vUMim71DvLS9Q1bOvUPw571DiQG+QyIbvkO8NL5DVk6+Q/BnvkOJgb5DIpu+Q7y0vkNWzr5D
8Oe+Q24Cv0MiG79DvDS/Q1ZOv0PwZ79DiYG/QyKbv0O8tL9DVs6/Q/Dnv0OJAcBDIhvAQ7w0
wENWTsBD8GfAQ4mBwEMim8BDvLTAQ1bOwEPw58BDiQHBQyIbwUO8NMFDVk7BQ/BnwUOJgcFD
IpvBQ7y0wUNWzsFD8OfBQ4kBwkMiG8JDvDTCQ1ZOwkPwZ8JDiYHCQyKbwkO8tMJDVs7CQ/Dn
wkOJAcNDIhvDQ7w0w0NWTsND8GfDQ4mBw0Mim8NDvLTDQ1bOw0Pw58NDiQHEQyIbxEO8NMRD
Vk7EQ/BnxEOJgcRDApvEQ7y0xENWzsRD8OfEQ4kBxUMiG8VDnDTFQ1ZOxUPwZ8VDiYHFQyKb
xUO8tMVDVs7FQ8/nxUNoAcZDIhvGQ5w0xkNWTsZD8GfGQ2iBxkMim8ZDvLTGQ1bOxkPw58ZD
iQHHQyIbx0O8NMdDVk7HQ/Bnx0OJgcdDIpvHQ7y0x0NWzsdD8OfHQ2gByEMiG8hDvDTIQ1ZO
yEPwZ8hDiYHIQyKbyEO8tMhDVs7IQ/DnyEOJAclDAhvJQ7w0yUNWTslD8GfJQ4mByUMim8lD
vLTJQ1bOyUPw58lDiQHKQyIbykO8NMpDVk7KQ/BnykOJgcpDApvKQ7y0ykNWzspD8OfKQ2gB
y0MiG8tDvDTLQzVOy0PwZ8tDiYHLQyKby0O8tMtDVs7LQ/Dny0OJAcxDIhvMQ7w0zEM1TsxD
8GfMQ4mBzEMim8xDvLTMQ1bOzEPP58xDaAHNQyIbzUO8NM1DVk7NQ/BnzUOJgc1DIpvNQ7y0
zUNWzs1D8OfNQ4kBzkMiG85DvDTOQ1ZOzkPwZ85DiYHOQyKbzkOctM5DVs7OQ/DnzkOJAc9D
IhvPQ7w0z0NWTs9Dz2fPQ2iBz0Mim89DvLTPQ1bOz0Oa6c9DaAHQQyIb0EO8NNBDVk7QQ89n
0EOJgdBDIpvQQ7y00ENWztBD8OfQQ4kB0UMiG9FDvDTRQ1ZO0UPwZ9FDiYHRQyKb0UO8tNFD
Vs7RQ87n0UNoAdJDIhvSQ7w00kNWTtJD8GfSQ2iB0kMCm9JDvLTSQ1bO0kPw59JDiQHTQwIb
00O8NNNDNU7TQxBo00NogdNDApvTQ5y000NWztND8OfTQ4kB1EMiG9RDvDTUQ1ZO1EPOZ9RD
aIHUQyKb1ENSuNRDVs7UQ87n1EOJAdVDIhvVQ7w01UNWTtVDzmfVQ4mB1UMim9VDvLTVQ1bO
1UPO59VDaAHWQwIb1kO8NNZDVk7WQ/Bn1kOJgdZDIpvWQ7y01kM1ztZD8OfWQ4kB10MCG9dD
vDTXQ1ZO10POZ9dDiYHXQyKb10O8tNdDVs7XQ/Dn10NoAdhDIhvYQ7w02ENWTthDzmfYQ2iB
2EMim9hDvLTYQ1bO2EPO59hDaAHZQwIb2UO8NNlDNU7ZQ85n2UOJgdlDIpvZQ5y02UM1ztlD
8OfZQ2gB2kMiG9pDvDTaQzVO2kPwZ9pDaIHaQyKb2kOctNpDNc7aQ/Dn2kOJAdtDAhvbQ7w0
20NWTttD8GfbQ4mB20Mim9tDvLTbQzXO20PO59tDiQHcQwIb3EO8NNxDVk7cQ/Bn3ENogdxD
ApvcQ5y03ENWztxDk+jcQ4kB3UMiG91DvDTdQzVO3UPOZ91DiYHdQyKb3UO8tN1DVs7dQ/Dn
3UNoAd5DAhveQ5w03kNWTt5D8GfeQ2iB3kMCm95DvLTeQ1bO3kPO595DiQHfQwIb30O8NN9D
Vk7fQ85n30OJgd9DIpvfQ7y030NWzt9DzuffQ2gB4EMiG+BDvDTgQzVO4EMxaOBDaIHgQwKb
4EOctOBDVs7gQ/Dn4EOJAeFDAhvhQ5w04UNWTuFDzmfhQ2iB4UMCm+FDvLThQ1bO4UPw5+FD
iQHiQyIb4kOcNOJDNU7iQ85n4kOJgeJDIpviQ7y04kM1zuJDzufiQ4kB40MiG+NDnDTjQ1ZO
40PwZ+NDaIHjQyKb40O8tONDNc7jQ87n40OJAeRDIhvkQ5w05ENWTuRD8GfkQ2iB5EMim+RD
vLTkQzXO5EPO5+RDaAHlQyIb5UOcNOVDNU7lQ85n5UOJgeVDIpvlQ7y05UM1zuVDzuflQ2gB
5kMCG+ZDvDTmQzVO5kPwZ+ZDiYHmQwKb5kO8tOZDVs7mQ/Dn5kNoAedDAhvnQ7w050M1TudD
zmfnQ2iB50MCm+dDvLTnQzXO50PO5+dDiQHoQ8Yb6EO8NOhDNU7oQ85n6EOJgehDIpvoQ7y0
6ENWzuhDzufoQ2gB6UMCG+lDnDTpQzVO6UPOZ+lDaIHpQyKb6UOBtelDVs7pQ/Dn6UNoAepD
AhvqQ7w06kNWTupDzmfqQ2iB6kMim+pDnLTqQzXO6kPO5+pD</AssayXData><AssayYData Points="900">bi6XP5pelj/olZU/mJqUP99skz8E3pI/H7WRP3iPkT8guZA/7t+QP41pkD9jHpA/iG2QPySX
jz+aeI8/guOPP8H7jz+piI4/kmuPP34fjz9Wb48/91GPP12mjj/djo4/GyqPP52fjj+MAY8/
r4+PP+Pjjj+cZ48/PRuPP8Efjz/ZC48/KDyPPwE6jz8HE48/nTCPPxfejj+oII8/Mw+PPy0a
jz/3Ho8/2TCPP56pjz8N244/+2uPP/93jz+Ffo8/LZ2PP1IFkD8mXI8//I+PPzVckD8Afo8/
oTGPP0vXjz9V+48/Fr+PPxiNjz8eHpA/qxGQP3DAjz/77Y8/dduPP3aljz/dMZA/YsqPPxHE
jz/8448/HVuPP/dLkD8bz5A/QniQP5IhkD/GxpA/iDGQPw5fkD/+lZA/2aaQPycrkD9hvZA/
/CuQP2likD/Mj5A/5BuQP1iEkD9wkJA/CwGQPzrCkD8xmpE/MdSQP3OQkT84DpA/jp2QPxWh
kD9u/pA/+FuRP4fpkD+IpJA/9YqQP+OdkT//sZA/g7OQP+ArkT+4ppA/31qRP30pkT+P35A/
E1SRPycGkT94EJE/2R2RP/o8kT9G5JA/1zKRP7wrkT9VkZE/fv6RP1EikT+SWZE/32qRP1fQ
kT9D/5A/tvqRP/HGkT/dJpE/CCCSP2BdkT+uAZE/m+ORPx0Akj/p55E/JruRP0ODkT+4TZI/
+4+RPxzakT82QZI/FjGSP+M2kj+wxJE/zhWSP9Fckj8VV5I/+S2SP2Epkj+iGZI/05iSP0wg
kj8O6JE/vzaSP5s/kj9TQJI/4TaSP73MkT+ccpI/VUeSPyinkj/fFZI/RaqSP+a6kj9MdJI/
/6ySP9Yskj9Ft5E/39SSP3FVkj/Wx5I/IASSP1Bbkj833ZI/9fyRP3Npkj8D6ZI/kZWSPyi2
kj/kQpI/pUqSP/mBkj/ZKJI/ZyaTPwdnkj+2/5I/xN2SP5Xskj+d/JI/j3aSP8oKkz/EI5M/
AB+TP153kj8c8pI/KdmSPyKPkj+yE5M/gHeTP9sKkz8jv5I/NT+TP9Mtkz/XtJI/Cy2SP5P4
kj+UJZM/PLGTP8V+kz+IHZM/pmGTP1nIkj9XGZM/iWSTPzlOkz9gEZM/W4OTPysrkz+nH5M/
KDmTPyA0kz8jC5M/a8STP26Xkz9RiZM/Sa6TP3lKkz+b7ZM/ULyTP291kz/eb5M/LUaTPz1o
kz9e9ZM/CsOTP76ukz9Gm5M/TumTPxITlD+Ja5Q/X7+TPzutkz+hM5M/wQaUP+1rkz8F9pM/
uJqTPyjakz+QUJM/h/yTP2M4lD/ZyJM/vkqUPy7+kz9dVpQ/uVqTP4IKlD8cNpQ/FCGUP2M8
lD+Js5M/1d2TP30NlD8JWpQ/5A6UP/Gekz+M65M/dxGUP2/Kkz/iQpQ/po2UP58dlD8TppQ/
OI2TP3kWlD8kg5Q/CbCTP8kDlD9ehpQ/tB+UP+iQlD9EIpQ/5mCUPx2AlD86HpQ/a6aUP+i8
lD/lj5Q/gcaUP6xIlD9G5JQ/zZKUP94HlT9wd5Q/lqOUP4F5lD+9YZQ/WIWUPy2NlD+JQ5Q/
qtuUP60elT8ofZQ/QLSUP8g3lD/lrpQ/XoGUP2e/lD/FLJQ/egaVP8G0lD9uwJQ/kc6UP8qj
lD8pmJU/10GVP2c9lT+q7JQ/czWVPxgUlT/SN5U/rYCUP6bllD/MppQ/HAeVP/VJlT/LhpQ/
FJSUP3jGlD9CzZQ/be6UP6delT9JJpU/gliVP6/llD/5JZU/2lKVP0AhlT8t2JQ/bwmVPyxl
lT96MJU/UxqVP/silT+KL5U/5YKVPw5plT+RLpU/HCSVP4aElT9iCpU/xaiVPzyKlD8bR5U/
XcWVP8wmlT+XR5U/KByVP/LilD9DGJU//EuVPzOVlT+iipU/3KaVPzf1lD/UYZU/NniVP3dI
lT9TG5U/S8OVP8PnlT+eOJU/ZbCVP06TlT+mopU/vpGVP4m9lT9UY5U/UvCVPySGlT/JuJU/
wqCVP++ClT/wGJU/46iVP4GblT/c4pU/jtWVPzx+lT/SbZU/sRuWP5bQlT9RqpU/femVP2w/
lj9l4JU/cwCWP7KtlT9ZvZU/gCaVPwM0lT90LZU/mnCVP7PKlT+pK5Y/mGWWP4ZxlT+tf5Y/
bTiWPzo0lj/qB5Y/bBCWP/vOlT//cJU/JM+VP5GflT/WG5Y/r3qVP1JflT8hcpU/FYyWP99l
lj+zJZY/10OWPxs1lj/jZpY/pHOWPz2Hlj9h9pU/U1mWP/M7lj/zhpY/OX2WPywHlj/bv5U/
YnqWPxeTlj8mG5Y/QKyWPwLwlT/WVpY/TseWP/qzlj/67pU/012WP4HFlj/NkZY/s2CWP3kk
lj9dg5Y/xbaVP0+Glj/y3pU/hDiWP9lolj+9xpY/W6aWP6WLlT9HjZY/mzCWP1W2lj9vEJc/
BemWP9hclj/7pJY/40CWP+Bvlj+z0pY/Xt6WP5jTlT/D45Y/TRKXP7Yplj9cnpY/EdyWP/Vr
lj+0yJY/5HeWP8rKlj/z+JY/WEGWP4milj97qZY/30uWP2phlj+6h5Y/XQGWPzfElj+iMJY/
RseWP3X0lj8SmJY/gquWP5ajlj+VLZc/E6qWP+b7lj8/lJY/4KqWPwjwlj+F35Y/2HKWP3rt
lj9505Y/GSaXP/TClj+QvpY/axKXP9E7lz8mvZY/0uCWP0Lglj/f0pY/INKWP+nVlj+nApc/
53CXP6E3lz/NRZc/fxyXP4bIlj+t4pY/uvWWP9BPlz+nApc/BKqWP7qilz94Q5c/byeXP8Vh
lz84NJc/xR+XP+Qylz+bypY/Ri6XP1sUlz+w7pY/t8CWP2T6lj8mWJc//6OXP7OSlz++epc/
t1yXP+bylj+5KZc/ejCXP1NSlz/Aq5c/pOiWP3salz8nkZc/BzuXP9B0lz9ZxZY/RgGXP6KU
lz/BU5c/rVuXPymBlz+itZc/7YOXP8v5lj+7a5c/sWuXP8C8lz81XZc/YUiXPzN6lz+O+Zc/
qj+XP+2Nlz90cpc/P8qXPwUzlz8h/ZY/vPqWP8pelz92mZc/CReXP0l2lz+VfZc/UJGXP+Zn
lz/iWJc/DNyXP0M7lz9V9Zc/MMyXPy7ilz+eEZg/iFyXP/yolz/bqZc/X52XP9r+lz+Qspc/
hiWYP7EnmD9bxJc/9gSYP5mllz/JvZc/GKqXP3qolz/KOZg/FwGYP8RHmD/4Qpc/rsOXPwiD
lz/O3pc/Zp6XP64vmD8PVpg/BcSXP3fplz8Rx5c/2nyXP0z5lz+aO5g/CY6YP8eGmD/K15c/
LS6YP8/qlz8plpc/9bmXP/1MmD95oZc/A/aXP/NBmD9xF5g/avyXPz1dmD+RR5g/sAOYP64d
mD+JQ5g/3SaYP9fplz/BF5g/4CuYPzQImD/VMpg/3MmXP5CqmD+1/Zc/EnuYP7yAmD9GC5g/
OL6YPxjalz/Lj5g/z7eXP2uNmD8bapg/z1aYP2KOmD+3K5g/lp+YP5GEmD+ALJg/vxKYP5dY
mD9gv5g/XTiYP5uKmD9HeZg/72eYPx6zmD+GEJk/sDaYP4aMmD9EQZg/0TiYP9NzmD+H95g/
lL+YP6lwmD8ST5g//HuYP2rSmD8dyZg/GGyYPwilmD8hAZg/B3iYP66cmD9xVpg/Mb2YP09O
mD9GnZg/6VGYP7uTmD+FpZg/TKSYPzFNmD9lzJg/P/eYP7awmD+RtJg/SLmYP9KomD84aZk/
JWKYP2CDmD8EiZg/NpyYP9ZTmT+trJg/zciYP+2tmD/MEZk/hAuZP9fwlz8zdpg/q46YP2nT
mD+PtJg/C+aYP4IdmT9OGJk/ibuYP8TomD+tqJg/gQeZP/7nmD99eZg/MRGZP0s1mT83gZg/
YuaYP9D8mD+AlJg/vrKYP46FmT/YOJk//mWZP9AqmT+KEZk/WQqZP1a3mD8aWpk/UUmZP2pn
mT+qGJk/Ri+ZP5jHmD9RgZk/XJiZP83lmD8J5pg/CROZP/oumT/FEZk/9/yYP0g3mT+WH5k/
3n2ZPxKTmT/oQJk/l/yZP2vcmD+PZJk/ozKZP74BmT+gKJk/5E2ZPyp6mT+neJk/DwqZP3dQ
mT/wiJk/LEKZP9oZmT8YTJk/xEaZP/mfmT9vwJg/SFaZP+5OmT9eLJk/ALCZP/x7mT92IZk/
5Q+ZP6GtmD/SeZk/ySWZPzgKmT97rpk/BhyZPxJymT/wBZo/RK2ZP1JEmT8buZk/DqyZP4Rk
mT+n2Jg/hVOZPwLHmT/obJk/c9yZP2H3mT9luZk/2UyZP/mMmT84YZk/BNOZP0CgmT+X6pk/
/kWZP+rmmD+zyZk/F5uZP09WmT/CjJk/84SZP4lQmT+1+pk/ebeZP0Z7mj/vW5k/cB6aP0rx
mT991Jk/iaaZPzCqmT82GJk/6g6ZPyXsmT/hvpk/khWaP6v4mT9tbZk/MMGZP66dmT+L7Zk/
KxaaP2YtmT+G15k/LSmaPxQFmj+8z5k/RtiZP5YEmj9P4pk/DR2aPwvomT8KzJk/sLaZP3hv
mT9k9pk/EQaaPwsQmj8aB5o/+zeaP7dXmj+PjJo/n72ZPxnFmT8XtJk/QPuZP2yxmT9bvpk/
KxaaP0lxmj/oD5o/HtqZPxcemj+Ewpk/UoSaP0tWmj9dD5s/ozuaP/WBmj8Jepo/NRmaP5FL
mj/V1pk/+QuaPz4mmj/rwZk/VsGZPy6Umj+TQZo/rNCZP0y6mT8ncZo/GUmaP8iBmj+S6Zk/
t76ZPyQKmj/zQ5o/9nOaPxdPmj9oM5o/s/yZPyZgmj9kSJo/</AssayYData></Step><Step><CommonData><SampleLocation>1</SampleLocation><SampleID></SampleID><SampleGroup></SampleGroup><SampleInfo></SampleInfo><SampleRow>B</SampleRow><SamplePlate>1</SamplePlate><WellType>BUFFER</WellType><Concentration>-1</Concentration><ConcentrationUnits>µg/ml</ConcentrationUnits><MolarConcentration>-1</MolarConcentration><MolarConcUnits>nM</MolarConcUnits><MolecularWeight>-1</MolecularWeight><Temperature>25</Temperature><StartTime>593410</StartTime><AssayTime>180</AssayTime></CommonData><FlowRate>600</FlowRate><StepType>DISASSOC</StepType><StepName>Dissociation</StepName><StepStatus>OK</StepStatus><ActualTime>180</ActualTime><CycleTime>0.2</CycleTime><AssayXData Points="900">aAHrQwIb60N6NOtDNU7rQ65n60NogetD4ZrrQ3q060MUzutDzufrQ2gB7EPhGuxDmzTsQzVO
7EPOZ+xDaIHsQwKb7EO8tOxDNc7sQ+/n7ENoAe1DAhvtQ5s07UM1Tu1DzmftQ4mB7UMCm+1D
m7TtQzXO7UPO5+1DaAHuQwIb7kN6NO5DNU7uQ85n7kNoge5DApvuQ5u07kM1zu5DzufuQ2gB
70MCG+9DmzTvQzVO70POZ+9DaIHvQwKb70ObtO9DNc7vQ87n70NoAfBDAhvwQ5s08EM1TvBD
zmfwQ2iB8EMCm/BDm7TwQzXO8EPO5/BDaAHxQwIb8UObNPFDNU7xQ85n8UNogfFDApvxQ5u0
8UM1zvFDzufxQ2gB8kMCG/JDmzTyQzVO8kPOZ/JDiYHyQwKb8kObtPJDNc7yQ87n8kNoAfND
AhvzQ5s080M1TvNDzmfzQ2iB80MCm/NDm7TzQzXO80PO5/NDaAH0QwIb9EObNPRDNU70Q85n
9ENogfRDApv0Q5u09EM1zvRDzuf0Q2gB9UMCG/VDmzT1QzVO9UPOZ/VDaIH1QwKb9UObtPVD
Nc71Q87n9UNoAfZDAhv2Q5s09kM1TvZDzmf2Q2iB9kMCm/ZDm7T2QzXO9kPO5/ZDaAH3QwIb
90ObNPdDNU73Q85n90NogfdDApv3Q5u090M1zvdDzuf3Q2gB+EPhGvhDmzT4QzVO+EPOZ/hD
aIH4QwKb+EObtPhDNc74Q87n+ENoAflD4Rr5Q5s0+UM1TvlDzmf5Q2iB+UMCm/lDerT5QxTO
+UPO5/lDaAH6QwIb+kObNPpDNU76Q85n+kNogfpDApv6Q5u0+kM1zvpDzuf6Q2gB+0MCG/tD
mzT7QzVO+0POZ/tDaIH7QwKb+0ObtPtDNc77Q87n+0NoAfxDAhv8Q5s0/EM1TvxDzmf8Q0eB
/EMCm/xDm7T8QzXO/EPO5/xDaAH9Q/Md/UObNP1DNU79Q85n/UNHgf1DApv9Q5u0/UM1zv1D
zuf9Q2gB/kMCG/5DmzT+QzVO/kOuZ/5DR4H+QwKb/kObtP5DNc7+Q87n/kNoAf9DAhv/Q5s0
/0M1Tv9Dzmf/Q2iB/0MCm/9Dm7T/QzXO/0PO5/9DtAAARIENAEROGgBECicAROczAES0QABE
gU0ARE5aAEQaZwBE53MARLSAAESBjQBEPZoARBqnAETnswBEtMAARIHNAERO2gBECucAROfz
AES0AAFEgQ0BRE4aAUQaJwFE5zMBRLRAAUSBTQFETloBRApnAUTXcwFEtIABRHCNAUROmgFE
GqcBROezAUS0wAFEgc0BRE7aAUQa5wFE5/MBRLQAAkSBDQJEThoCRAonAkTnMwJEtEACRIFN
AkROWgJECmcCRNdzAkS0gAJEcI0CRE6aAkQapwJE57MCRKTAAkSBzQJETtoCRBrnAkTn8wJE
tAADRIENA0ThGgNEGicDROczA0S0QANEcE0DRE5aA0QaZwNE53MDRLSAA0SBjQNETpoDRBqn
A0TnswNEpMADRIHNA0RO2gNEGucDROfzA0S0AAREcA0ERD0aBEQKJwRE5zMERNVABESBTQRE
PVoERBpnBETXcwREpIAERIGNBEROmgREGqcEROezBES0wAREcM0ERD3aBEQa5wRE1/MERLQA
BURwDQVEPRoFRBonBUTnMwVEtEAFRHBNBUROWgVECmcFROdzBUSkgAVEgY0FRD2aBUQapwVE
57MFRLTABUSBzQVETtoFRBrnBUTn8wVEpAAGRIENBkQ9GgZECicGRNczBkS0QAZEgU0GRD1a
BkQaZwZE53MGRLSABkSBjQZETpoGRAqnBkTnswZEpMAGRHDNBkQ92gZEGucGROfzBkSkAAdE
gQ0HRD0aB0QaJwdE1zMHRLRAB0SBTQdETloHRBpnB0TXcwdEtIAHRIGNB0ROmgdECqcHRNez
B0S0wAdEcM0HRE7aB0Qa5wdE1/MHRLQACESBDQhEThoIRBonCETXMwhEtEAIRHBNCEROWghE
CmcIROdzCES0gAhEcI0IRD2aCEQKpwhE57MIRLTACESBzQhEPdoIRArnCETX8whEtAAJRIEN
CUROGglEGicJROczCUSkQAlEcE0JRE5aCUQKZwlE53MJRKSACUSBjQlETpoJRAqnCUTnswlE
tMAJRHDNCURO2glEGucJROfzCUS0AApEgQ0KRD0aCkQaJwpE5zMKRLRACkSBTQpEPVoKRBpn
CkTncwpEtIAKRIGNCkQ9mgpEGqcKROezCkS0wApEcM0KRE7aCkQK5wpE5/MKRLQAC0RwDQtE
ThoLRAonC0TnMwtEpEALRHBNC0Q9WgtEGmcLRNdzC0S0gAtEgY0LRD2aC0QapwtE57MLRLTA
C0RwzQtETtoLRBrnC0TX8wtEtAAMRIENDEROGgxEGicMROczDESkQAxEgU0MRE5aDEQaZwxE
13MMRLSADESBjQxETpoMRAqnDETnswxEpMAMRHDNDEQ92gxECucMROfzDESkAA1EcA0NRE4a
DUQKJw1E1zMNRKRADURwTQ1EPVoNRBpnDUTXcw1EpIANRIGNDUROmg1EGqcNRNezDUSkwA1E
cM0NRD3aDUQK5w1E+PMNRLQADkSBDQ5EPRoORAonDkTXMw5EpEAORHBNDkQ9Wg5EGmcOROdz
DkSkgA5EgY0ORD2aDkQKpw5E17MORLTADkRwzQ5ETtoORArnDkTX8w5EpAAPRHAND0ROGg9E
CicPROczD0S0QA9EgU0PRD1aD0QKZw9E13MPRLSAD0RwjQ9EPZoPRAqnD0Tnsw9EpMAPRHDN
D0Q92g9ECucPRNfzD0SkABBEcA0QRE4aEEQaJxBE1zMQRKRAEERwTRBETloQRApnEETncxBE
tIAQRIGNEEROmhBEGqcQRNezEESkwBBEgc0QRD3aEEQK5xBE5/MQRKQAEURwDRFEPRoRRAon
EUTnMxFEtEARRHBNEUROWhFECmcRRNdzEUSkgBFEcI0RRD2aEUQKpxFE17MRRKTAEURwzRFE
TtoRRArnEUTX8xFEpAASRIENEkQ9GhJECicSRNczEkSkQBJEcE0SRE5aEkQKZxJE53MSRKSA
EkSBjRJEPZoSRAqnEkTXsxJEtMASRHDNEkQ92hJECucSROfzEkQnARNEcA0TRD0aE0QKJxNE
1zMTRLRAE0RwTRNEPVoTRBpnE0TncxNEpIATRIGNE0ROmhNEGqcTRNezE0S0wBNEcM0TRD3a
E0Qa5xNE1/MTRKQAFERwDRREPRoURAonFETnMxREpEAURIFNFEROWhRECmcUROdzFES0gBRE
cI0URD2aFEQKpxRE57MURLTAFERwzRREPdoURArnFETn8xREtAAVRHANFUQ9GhVEGicVROcz
FUSkQBVEgU0VRD1aFUQKZxVE13MVRKSAFURwjRVEPZoVRAqnFUTXsxVEpMAVRIHNFUQ92hVE
GucVRNfzFUSkABZEgQ0WRE4aFkQKJxZE1zMWRLRAFkRwTRZETloWRBpnFkTXcxZEpIAWRHCN
FkQ9mhZECqcWRNezFkSkwBZEcM0WRE7aFkQK5xZE1/MWRKQAF0SBDRdEPRoXRAonF0TnMxdE
pEAXRHBNF0Q9WhdECmcXRNdzF0S0gBdEcI0XRD2aF0QapxdE17MXRKTAF0RwzRdEPdoXRArn
F0TX8xdEpAAYRIENGEQ9GhhECicYRNczGESkQBhEcE0YRD1aGEQKZxhE13MYRKSAGESBjRhE
PZoYRAqnGETXsxhEtMAYRIHNGERO2hhECucYRNfzGESkABlEcA0ZRD0aGUQKJxlE5zMZRLRA
GUSBTRlEPVoZRApnGUTXcxlEpIAZRHCNGUQ9mhlECqcZRNezGUS0wBlEcM0ZRE7aGUQa5xlE
1/MZRKQAGkRwDRpEPRoaRAonGkTnMxpEpEAaRHBNGkQ9WhpECmcaROdzGkSkgBpEcI0aRD2a
GkQKpxpE17MaRKTAGkRwzRpEPdoaRBrnGkTX8xpEpAAbRHANG0Q9GhtECicbROczG0SkQBtE
cE0bRE5aG0QKZxtE53MbRKSAG0RwjRtEPZobRAqnG0TXsxtEpMAbRHDNG0Q92htECucbRNfz
G0SkABxEgQ0cRD0aHEQKJxxE5zMcRKRAHESBTRxEXlocRApnHETXcxxEpIAcRHCNHEQ9mhxE
CqccROezHESkwBxEcM0cRD3aHEQK5xxE5/McRLQAHURwDR1EsBodRBonHUTXMx1EpEAdRHBN
HUQ9Wh1ECmcdRNdzHUSkgB1EcI0dRD2aHUQKpx1E17MdRKTAHUSBzR1EPdodRArnHUTX8x1E
pAAeRIENHkROGh5ECiceRNczHkS0QB5EcE0eRE5aHkQKZx5E53MeRKSAHkRwjR5EPZoeRBqn
HkTnsx5EtMAeRHDNHkQ92h5ECuceRNfzHkS0AB9EcA0fRD0aH0QaJx9E5zMfRKRAH0SBTR9E
PVofRApnH0TXcx9EpIAfRIGNH0ROmh9ECqcfRNezH0S0wB9Egc0fRE7aH0QK5x9E1/MfRLQA
IESBDSBEPRogRAonIETnMyBEtEAgRIFNIEROWiBEGmcgROdzIES0gCBEgY0gRE6aIEQapyBE
57MgRLTAIESBzSBETtogRBrnIETn8yBEtAAhRIENIUROGiFEGichROczIUS0QCFEgU0hRE5a
IURsZyFE53MhRLSAIUSBjSFETpohRBqnIUTnsyFEtMAhRIHNIURO2iFEaOkhROfzIUS0ACJE
gQ0iRE4aIkQaJyJE5zMiRLRAIkSBTSJETloiRBpnIkTncyJE</AssayXData><AssayYData Points="900">8iyZP2iUmT9jmpo/+AScP/vHnD9b550/O6+ePyySnz/kJaA/H6GgP3e9oD+486A/98agPwN6
oT8SyaE/ukmiPw51oj//uKI/HJyiP4nooT8nmaI/3HSiP3kAoj+Pj6I/Wu2hP0Wdoj/o4KI/
6uyiPwW0oj/Zm6I/qzGiP+Gvoj8JtqI/E5CiP7OMoj98iqI/EFyiPxqOoj+P9qE/ny+iPwrq
oj/ESaI/DIWiP3pLoj9HbqI/XXmiP4Oboj+BkqI/+RmiPz/Woj+ki6I/DayiP0B1oj89naI/
hCaiP9xUoj+EOKI/XBeiP8LMoT/yZ6I/icihPxehoj8etqE/xBiiP7zPoT+LK6I/PcWhPxMx
oj94MaI/8sihP4E6oj+vsKE/L3KiP6j2oT+KkaE/w6+hP2dmoT/5f6E/usahPwb7oT+u5qE/
fFCiP4fwoT+HtaE/yJOhPzO+oT+sw6E/Qf6hP10+oj8ozKE/kOmhP8i7oT9T0KE/c+6hPzhx
oT/xvaE/XVehP5HwoT8TPqE/xN+hP9KfoT8GKaI/8iCiP5QuoT9w2aE/y7WhPxh/oT9bGqI/
PNuhP+KXoT+Kw6E/mgyiP1H6oT+ceaE/usihP22RoT96IKI//6mhP4HEoT+KH6I/L+OhP8mx
oT+jgqE/QrmhP8CaoT8OA6I/6xaiPzZdoT/tZ6E/842hP0hKoT9qhaE/id2gP9ayoT/InKE/
T6ChP1+SoT9Zj6E/1cahPwmZoT85D6E/FS6iP2SAoj/ZAqI//oyhP4z8oD+vGaE/41ehP/yz
oD8HrqE/KNuhP31soT/yhKE/e3ChP0pdoT9wGqE/oTChP9kpoT+8EaE/PeOgP4x1oD+dCqE/
cxahP7GIoT/cQKE/8r6hP3qWoT+soaE/sJuhPxt1oT+vaqE/0oahP4haoT+1yqA/jmKhPysz
oT+ulaE/2l6hPy3IoT+x/aA/nUChP1MdoT/pg6E/nIChP+gVoT/PVKE/CrGgPxJToT86ZKE/
hhOhP9HvoD+JRaE/x4ahP8b+oD/JqaE/A0OhP1gooT8pdKE/G1mhPzTeoD8gJKE/gNWgPyqL
oT/7laE/5mehP8qBoT+nuaA/m1GhP/s6oT8V06A/PxyhP8dcoT9rRKE/bJWhP9RAoT8biKE/
JQKhP2RYoT9ROaE/X3KhP0jloD98zqE/kpqhP1ZvoT8CuaE/fAyhP6cfoT9HJaE/thyhP0ZG
oT9ce6E/HfahP5gYoT+Eg6E/dUehP2CyoD9TnqE/ZI6hPxKfoT/URKE/BEShP4WYoT9WCKE/
BGqhP89eoT8HfqE/y3yhP5bJoD88fqE/thGhP7lWoT+wZ6E/nr6hPwyMoT8DdKE/5hmhP275
oD+K1qE/37qhP/4PoT+J9KA/sLSgP7A4oT/mgqE/MAWiP4bcoT8JhqE/hgyiP51ooT8snqE/
sjiiP5JzoT9XJqE/Z5WhPz+KoT9Wq6E/9l2hP4JPoT/tjqE/g0ChP0yjoT9QY6E//S2hP8qO
oD+KHqE/saGhP0F1oT8CPKE/o/OgP+p/oT87OqE/4ZKhPz2PoT+4b6E/LIahP1VVoT9xjKA/
7gWhPw6WoT80e6E/F2GhP6GpoT83cKE/g4GhPwZQoT9R26E/r8KhPyGkoT+UuaE/0gyhP0kt
oT/loKE/4IOhPyJDoT8JdqE/96ehP8BroT9O4qA/RemhP88uoT8nYKE/SW+hP9dcoT8pnKE/
7kahP0bVoT9MaKE/v1GhP3tcoT9LlKE/XvygPwcDoj8/hqE/NVKhPzwNoT+se6E/1WyhP3I0
oT8dvqE/46ehPzaEoT8wCqI/UWuhP18yoT8FeqE/NJKhP1b0oD9WQaE/DIKhP8cpoT+JNKE/
WyqiPzVdoT/16KA/AH+hP1kzoT9EaKE/bxWhPyyzoT/2RaE/zWihP4kVoj+JHqE/kRKhP4wT
oT8plqE/2y+hPzKJoT+UbqE/yoKhP5ywoT/7pqE/2ROhP6feoT9+J6E/m2qhP3AsoT9rdKE/
APahP0XzoT/xf6E/2fygP7hpoT92k6E/T3ehP3OOoT8YE6I/4mChP/JgoT9hQKE/2+WhP7H/
oT8fhaE/hSuhPxj4oD8wIKI/lAaiP+rmoT/kp6E/IxChP1uzoT/9X6E/d2ehP5GfoT+YT6I/
f9qhPymxoT8FTKE/w8OhP1bqoT9BYqI/KMWhP2p2oT/oq6E/bfygP6V1oT/kP6E/1YKhP+Ci
oT85f6E/liahPxyQoT8sw6E/GSWhPw6NoT+ThaE/RHyhP8a9oT+giaE/XzahP5zHoT/ynqE/
ifGhP79poT9Kp6E/bnqhPzKkoT9W6qE/TEahP30boj/KraE/c22hP0fGoT9PEqI/JqyhP3nD
oT/GKKI/JGihP4droT+nZqE/PiyhP/3RoT/HYqE/kHKhP5G1oT/42aE/bU+hP/6moT9fn6E/
cqahP/fKoT9ROaE/KOahP2zNoT+HkqE/QXehP/sSoT/m36E/p1ahP7G0oT/2gqE/J3qhP+yF
oT/HXKE/j/GhP6hNoj9GxKE/Il2hP5U7oT/WwaE/dxGhPzigoT9JpqE/FHOhP0/noT9vDqE/
eSyiP8rYoT/K+KA/pSGiPySnoj8uoaE//IGhPxJDoT98+KE/Dq6iP48noj/xV6E/27GhP1lU
oj80XaE/TS+hPw4yoT9H7aE/5PehP5XcoT83gqE/VHyhPwaDoT8/BqE/7haiP504oj9mmKE/
e3OhP6oioj/z4KE/gGGhP93ooT+j7aE/n0eiP8SuoT9CDKI/Z7WhPxU5oj9F3qE/RiKiP2u/
oT/MVKE/P9KhP/zFoT9zK6I/txCiP8iaoT8dmqE/HQyiP+nxoT+azaE/GNKhP0FvoT9/5aE/
g+yhP+XboT9fFqI/ubehP+fzoT+oYqE/mRKiP+u3oT8fB6I/oaShP3BRoj+ZwKE/93mhP+1g
oj9xn6E/9g6iP10Goj8KS6E/xoOhP288oj91qKE/g9mhP3XloT9DzKE/5qShP/ZToj8rvaE/
UrKhPyhpoT929KA/QfihP+uAoT8bg6I/mH+hP0PwoT+Jj6I/eMCiP4zSoT9oT6I/12ihP5Xd
oT84yqE/KHqhP1iwoT+0zqE/USiiPyJDoT/npaE/iXihPywkoj/jjKE/1Q+iP8ljoT9SrKI/
tcmhPz1aoT/4eqI/njCiP31Eoj8+7aE/59ehP78Coj/J9qE/ZeOhPwkloj/wmaE/VtuhP+vS
oj8kZ6I/LM2hP0SioT9GmqE/quGhP4EFoj+yH6I/x8+hP4tzoj/QK6I/+emhP0afoj8ZFaI/
gZ2hP7a6oT+OF6I/au6hP8xwoj8Pu6E/2vWhP1MMoj/fT6I/QSaiPyN9oT+B+qE/OgWiPybc
oT+Y9KE/kvOhP1E/oj/Z9aE/57WhP7AJoj/FPKI/HgyiPzd0oj8waaE/BRKiP8droj+HR6I/
wF2iP2bQoT+1MKI/jRqiP5rxoT9olKE/llOiP3Ugoj8QN6I/2FmiP69Ioj9BEqI/TQ2iPwnx
oT+Eb6I/j5GiP2/moT9ODKI/682hP8EFoj/JaqI/Jt6hP4A2oT8N+aE/0EWiPzrxoT+FRqI/
y82hPx6ooj9giaI/PlWiP5sRoj8DVqI/YOShP3iXoj/RW6I/k4yiP6QQoj++3aE/JsqhP9Nz
oj/NNKI/VWOiP12+oT+ZhqI/EVGiP247oj/w5aE/2w2iP+Kuoj9EW6I/tzOiP9dLoj93S6I/
rB+iP+BDoj8vhaI/ab6iPwwgoj+SdaI/X1+iP165oj/sgKE/lduhPzX5oT9nXKI/6ZCiPz6L
oj9FWaI/yfWhP0oeoj8WKqI//M2iP4NAoj/L96E/T4iiP8jnoT9AXKI/xGeiP1jwoT/V8qE/
EwaiP7lxoj+5I6I/BY+iP3EAoj+JcaI/viGiP6gmoj/UOqI/R32iPytpoj+J+KE/A66iP3RX
oj/vtaI/r0yiP8hPoj/d2qI/tG6iP0bIoj+VxKI/EgaiP8+Koj8tRaM/E7OiPyNkoj8Wf6I/
wSKiPx5Foj9kBqI/JIWiP19noj9PU6I/5OyiP3NQoj/Ri6I/0eOiP0MSoj+EtqI/R6miP4F0
oj8CAqM/KaqiP/G8oj+DaqI/hmqiP7+Voj8hEaI/E0yiPzxgoj822KI/TkiiP89ooj/KYaI/
nZiiP7EUoj+YPaI/+7OiPyaPoj8Ys6I/7n6iP/asoj8D+aE/83WiP9Mloj930KE/fHKiP8fx
oT8Sm6I/NtqiP6tGoj+Jr6I/gPehP9droj9q76I/A0KiPzamoj/KiqI/sqaiPzGWoj8l/aE/
qGKiP8Mpoj8TrKI/P36iP9Oqoj++xaI/comiP77yoT84C6I/N6OiPyw3oj/8TqI/nyiiP/dp
oj8rwaI/rCSiP6RIoj/j96I/MVOiP//Joj/uuKI/ByajP0VLoj8NvKI/upyiP3yFoj9XraI/
htqiP3Fqoj8OtaI/9hiiPx+Koj9T2aI/rvuiP90Boz/rvqI/xGmiP8j9oj8JgKI/aqSiPy2s
oj883aI/2KOiP/zZoj8jQKM/bGuiP22Xoj+TzqI/1x6jP46Eoj8sbKI/o+GiP1Ofoj8DYKI/
k9eiP7h6oj+nI6I/Eo+iP3NUoj8J6qI/Jc+iP/CPoj8HoqI/dJyiP/Usoz927qI/5cuiP0XB
oj9haaI/FFmiP36+oj+TXaI/SxOjPxFfoz/DKaM/cLeiPxrJoj8DO6I/G5KjPxhCoz+X/qI/
qd2iP5n6oT8QHaM/pBijP/3+oj/Zf6I/RHKiP7CRoj+6NqI/</AssayYData></Step><Step><CommonData><SampleLocation>11</SampleLocation><SampleID></SampleID><SampleGroup></SampleGroup><SampleInfo></SampleInfo><SampleRow>B</SampleRow><SamplePlate>1</SamplePlate><WellType>REGENERATION</WellType><Concentration>-1</Concentration><ConcentrationUnits>µg/ml</ConcentrationUnits><MolarConcentration>-1</MolarConcentration><MolarConcUnits>nM</MolarConcUnits><MolecularWeight>-1</MolecularWeight><Temperature>25</Temperature><StartTime>782585</StartTime><AssayTime>5</AssayTime></CommonData><FlowRate>1000</FlowRate><StepType>KREGENERATION</StepType><StepName>Regeneration</StepName><StepStatus>OK</StepStatus><ActualTime>4.99901</ActualTime><CycleTime>0.2</CycleTime><AssayXData Points="25">tIAiRHCNIkQ9miJECqciRNezIkSkwCJEcM0iRE7aIkQa5yJE1/MiRKQAI0SBDSNEPRojRAon
I0TnMyNEpEAjRHBNI0Q9WiNECmcjRNdzI0S0gCNEcI0jRD2aI0QKpyNE17MjRA==</AssayXData><AssayYData Points="25">mIYrwFBxPcB1lkfAUZ5NwKunUcD9fFXA/5ZYwGhqW8CrqV3AH9BfwHGcYcDifGPAhfpkwO9u
ZsCx2WfARy1pwHGqasBylmvAYWZswFZebcA1j27AEmlvwOgJcMDUunDARjhxwA==</AssayYData></Step><Step><CommonData><SampleLocation>12</SampleLocation><SampleID></SampleID><SampleGroup></SampleGroup><SampleInfo></SampleInfo><SampleRow>B</SampleRow><SamplePlate>1</SamplePlate><WellType>NEUTRALIZATION</WellType><Concentration>-1</Concentration><ConcentrationUnits>µg/ml</ConcentrationUnits><MolarConcentration>-1</MolarConcentration><MolarConcUnits>nM</MolarConcUnits><MolecularWeight>-1</MolecularWeight><Temperature>25</Temperature><StartTime>798670</StartTime><AssayTime>5</AssayTime></CommonData><FlowRate>1000</FlowRate><StepType>KREGENERATION</StepType><StepName>Regeneration</StepName><StepStatus>OK</StepStatus><ActualTime>4.99999</ActualTime><CycleTime>0.2</CycleTime><AssayXData Points="25">pMAjRGDNI0Q+2iNECucjRNfzI0SkACREkg0kRD4aJEQKJyRE1zMkRKRAJERxTSREPlokRApn
JETXcyREpIAkRHGNJEQtmiRECqckRMezJESkwCREcc0kRD7aJERC6CRE1/MkRA==</AssayXData><AssayYData Points="25">slAsvptBEb4vGuO9XyC9vcWFkb1sSGK9pOwhvQbG/LwUX5q8z5hXvJS/AbrxvLk7M0NxPBJL
sTw5/ec8oT/zPDiqAz1DRys9T0EePUa6VT2XsGE9PjRfPYd6dD1IboE9a1KKPQ==</AssayYData></Step><Step><CommonData><SampleLocation>11</SampleLocation><SampleID></SampleID><SampleGroup></SampleGroup><SampleInfo></SampleInfo><SampleRow>B</SampleRow><SamplePlate>1</SamplePlate><WellType>REGENERATION</WellType><Concentration>-1</Concentration><ConcentrationUnits>µg/ml</ConcentrationUnits><MolarConcentration>-1</MolarConcentration><MolarConcUnits>nM</MolarConcUnits><MolecularWeight>-1</MolecularWeight><Temperature>25</Temperature><StartTime>814752</StartTime><AssayTime>5</AssayTime></CommonData><FlowRate>1000</FlowRate><StepType>KREGENERATION</StepType><StepName>Regeneration</StepName><StepStatus>OK</StepStatus><ActualTime>4.99999</ActualTime><CycleTime>0.2</CycleTime><AssayXData Points="25">pAAlRGANJUQ+GiVE+iYlRMczJUSkQCVEcU0lRC1aJUQKZyVEx3MlRKSAJURgjSVELZolRPqm
JUTHsyVElMAlRGDNJUQt2iVE+uYlRNfzJUSkACZEYA0mRC0aJkQKJyZE1zMmRA==</AssayXData><AssayYData Points="25">4N5MwKMbW8D5mWDAzXZkwJzVZsDXQWnAWitrwAbhbMBD3m3Ax9BuwLVLcMAW/nDAvNxxwEwO
c8DqxHPA2bx0wOQ1dcAQ/HXAzvR2wAkod8CRhXfAzwN4wGvReMCJA3nAXF55wA==</AssayYData></Step><Step><CommonData><SampleLocation>12</SampleLocation><SampleID></SampleID><SampleGroup></SampleGroup><SampleInfo></SampleInfo><SampleRow>B</SampleRow><SamplePlate>1</SamplePlate><WellType>NEUTRALIZATION</WellType><Concentration>-1</Concentration><ConcentrationUnits>µg/ml</ConcentrationUnits><MolarConcentration>-1</MolarConcentration><MolarConcUnits>nM</MolarConcUnits><MolecularWeight>-1</MolecularWeight><Temperature>25</Temperature><StartTime>830825</StartTime><AssayTime>5</AssayTime></CommonData><FlowRate>1000</FlowRate><StepType>KREGENERATION</StepType><StepName>Regeneration</StepName><StepStatus>OK</StepStatus><ActualTime>4.99999</ActualTime><CycleTime>0.2</CycleTime><AssayXData Points="25">pEAmRHFNJkQ+WiZE+mYmRNdzJkSkgCZEcY0mRC2aJkT6piZEx7MmRKTAJkRgzSZEPtomRArn
JkTH8yZElAAnRGANJ0Q+GidECicnRMczJ0SUQCdEYE0nRC1aJ0QKZydE13MnRA==</AssayXData><AssayYData Points="25">g4FLvkouM76ovhq+4NT8vV1/370g36u97LCXvYaXeL1tXVO97ZYcvYc7AL0XgLq8XgeDvOO7
i7z8Nh+7Q0JJOuFBHjwtqqE7it48PM8efjyRyp48htzOPFpr8TxDdv08sK0UPQ==</AssayYData></Step><Step><CommonData><SampleLocation>11</SampleLocation><SampleID></SampleID><SampleGroup></SampleGroup><SampleInfo></SampleInfo><SampleRow>B</SampleRow><SamplePlate>1</SamplePlate><WellType>REGENERATION</WellType><Concentration>-1</Concentration><ConcentrationUnits>µg/ml</ConcentrationUnits><MolarConcentration>-1</MolarConcentration><MolarConcUnits>nM</MolarConcUnits><MolecularWeight>-1</MolecularWeight><Temperature>25</Temperature><StartTime>846904</StartTime><AssayTime>5</AssayTime></CommonData><FlowRate>1000</FlowRate><StepType>KREGENERATION</StepType><StepName>Regeneration</StepName><StepStatus>OK</StepStatus><ActualTime>5.00103</ActualTime><CycleTime>0.2</CycleTime><AssayXData Points="25">pIAnRHGNJ0Q+midECqcnRNezJ0SkwCdEcc0nRD7aJ0T65idEx/MnRKQAKERxDShELRooRPom
KETXMyhEpEAoRHFNKEQ+WihE+mYoRNdzKESkgChEcY0oRD6aKET6pihE6LMoRA==</AssayXData><AssayYData Points="25">0q5PwLdhXcCit2PAoz9nwIXGacBQi2vAT6VtwLXjbsC9RXDA/GJxwINHcsCEOnPAIgl0wJO0
dMCr0nXAlTh2wJD9dsDMlXfAbdh3wOxReMBq6HjAWTJ5wA7yecAoGHrAanl6wA==</AssayYData></Step><Step><CommonData><SampleLocation>12</SampleLocation><SampleID></SampleID><SampleGroup></SampleGroup><SampleInfo></SampleInfo><SampleRow>B</SampleRow><SamplePlate>1</SamplePlate><WellType>NEUTRALIZATION</WellType><Concentration>-1</Concentration><ConcentrationUnits>µg/ml</ConcentrationUnits><MolarConcentration>-1</MolarConcentration><MolarConcUnits>nM</MolarConcUnits><MolecularWeight>-1</MolecularWeight><Temperature>25</Temperature><StartTime>862832</StartTime><AssayTime>5</AssayTime></CommonData><FlowRate>1000</FlowRate><StepType>KREGENERATION</StepType><StepName>Regeneration</StepName><StepStatus>OK</StepStatus><ActualTime>4.99901</ActualTime><CycleTime>0.2</CycleTime><AssayXData Points="25">tcAoRILNKEQ+2ihEC+coRNjzKESlAClEcQ0pRE8aKUQbJylE6DMpRLVAKURxTSlEPlopRBtn
KUTYcylEpYApRHGNKURPmilEG6cpRNizKUS1wClEcc0pRD7aKUQb5ylE2PMpRA==</AssayXData><AssayYData Points="25">+ic9vhVmIL6HBwe+BszdvfYVu73MQp69P1VuvVHwSL1j7CC93p4KvRBXq7zHQly8H+fkuz8X
dLp+UfU7vLZNPGmXgTyn/78870+zPA9ozjwwPwg9qwgPPTryNT0bYDk9ZZI3PQ==</AssayYData></Step><Step><CommonData><SampleLocation>1</SampleLocation><SampleID></SampleID><SampleGroup></SampleGroup><SampleInfo></SampleInfo><SampleRow>B</SampleRow><SamplePlate>1</SamplePlate><WellType>BUFFER</WellType><Concentration>-1</Concentration><ConcentrationUnits>µg/ml</ConcentrationUnits><MolarConcentration>-1</MolarConcentration><MolarConcUnits>nM</MolarConcUnits><MolecularWeight>-1</MolecularWeight><Temperature>25</Temperature><StartTime>877531</StartTime><AssayTime>60</AssayTime></CommonData><FlowRate>1000</FlowRate><StepType>BASELINE</StepType><StepName>Baseline</StepName><StepStatus>OK</StepStatus><ActualTime>60</ActualTime><CycleTime>0.2</CycleTime><AssayXData Points="300">pQAqRHINKkQuGipECycqRMgzKkSlQCpEck0qRD9aKkQLZypEyHMqRJWAKkRyjSpEP5oqRAun
KkTYsypElcAqRHLNKkQu2ipEC+cqRNjzKkSVACtEcg0rRD8aK0QLJytE2DMrRKVAK0SCTStE
LlorRAtnK0TYcytEpYArRHKNK0Q/mitEC6crRNizK0SlwCtEcs0rRD/aK0QL5ytE2PMrRKUA
LERyDSxEPxosRAsnLETIMyxEpUAsRHJNLEQ/WixEC2csRNhzLESlgCxEco0sRD+aLEQLpyxE
2LMsRKXALERhzSxEP9osRAvnLETY8yxEpQAtRHINLUQ/Gi1ECyctRNgzLUSVQC1Eck0tRD9a
LUT7Zi1E2HMtRJWALURhjS1ELpotRAunLUTYsy1EpcAtRHLNLUQ/2i1EC+ctRNjzLUSlAC5E
cg0uRD8aLkQLJy5E2DMuRKVALkRyTS5EP1ouRAtnLkTYcy5EpYAuRHKNLkQumi5EC6cuRMiz
LkSlwC5Ecs0uRD/aLkT75i5E2PMuRKUAL0RyDS9EPxovRAsnL0TYMy9EpUAvRHJNL0Q/Wi9E
C2cvRMhzL0SlgC9Eco0vRD+aL0T7pi9E2LMvRKXAL0RyzS9ELtovRPvmL0TY8y9EpQAwRHIN
MEQuGjBECycwRMgzMESlQDBEck0wRC5aMEQLZzBEyHMwRKWAMERyjTBEP5owRPumMETYszBE
lcAwRHLNMEQ/2jBEC+cwRNjzMESVADFEcg0xRD8aMUQLJzFEyDMxRKVAMURyTTFEP1oxRPtm
MUTIczFEpYAxRHKNMUQ/mjFEC6cxRMizMUSlwDFEcs0xRC7aMUT75jFE2PMxRJUAMkRyDTJE
PxoyRAsnMkTYMzJElUAyRHJNMkQ/WjJEC2cyRNhzMkSVgDJEYY0yRD+aMkQLpzJE2LMyRJXA
MkRhzTJEP9oyRPvmMkTI8zJElQAzRHINM0QuGjNE+yYzRNgzM0SVQDNEck0zRJBaM0T7ZjNE
2HMzRJWAM0RhjTNEP5ozRPumM0TYszNEpcAzRHLNM0Q/2jNE++YzRMjzM0SVADREcg00RD8a
NEQLJzRE2DM0RJVANERyTTRECVw0RPtmNETYczREpYA0RHKNNEQ/mjREC6c0RMizNESlwDRE
Yc00RC7aNEQL5zREyPM0RKUANURhDTVELho1RAsnNUTYMzVEpUA1RHJNNUQ/WjVEC2c1RNhz
NUSlgDVEco01RD+aNUT7pjVE2LM1RJXANURhzTVEP9o1RPvmNUTY8zVEpQA2RHINNkQuGjZE
Cyc2RNgzNkSVQDZEck02RD9aNkQLZzZE2HM2RJWANkRyjTZEP5o2RAunNkTIszZElcA2RHLN
NkQu2jZEC+c2RMjzNkSlADdEcg03RD8aN0T7JjdE2DM3RJVAN0RhTTdEP1o3RPtmN0TYczdE
lYA3RHKNN0QumjdE+6Y3RMizN0SlwDdEcs03RC7aN0QL5zdEyPM3RKUAOERhDThELho4RAsn
OETIMzhEpUA4RHJNOEQ/WjhEC2c4RMhzOESVgDhEco04RD+aOEQLpzhEyLM4RJXAOERhzThE
Lto4RAvnOETY8zhE</AssayXData><AssayYData Points="300">i365PTNivT1ygLw9ozXGPZro1D0nH749CGLTPUd70j2o1tc9y5bYPch23j3j2OI9uE/kPQ6B
5D1pOu09elzoPVA/8T3KXvc9ZozzPdEw+D3xAvE9LwrsPYNA/D0gIAA+ASb8PayH/T1EawQ+
/GACPq2UBz6RoAI+EtAHPjKMBz4skAk+iTUDPhEXBz4AWAw+LTAOPkNADT76JhI+ME8MPq3s
DT7l5hM+9JALPsjMED7pxhM+cV0XPhLrFT6wcRY+Oz0WPg+sFz7v3Bg+u8AUPssBFz7Y9Bc+
rsMcPj0TID5vgxo+l2wfPiBkGT6vYhw+PyEmPi7vHz6uyh8+leIhPmHlIT4VKCA+7+kmPsl6
Ij6U+h4+AYMkPlAiKD4dnyQ+010mPp9cJz53sCk+cqAtPj9nKj5EUSg+TcIpPvQ4Kz4nYCo+
i/grPij4Kj5Pui4+Lh0vPic6Lj70YzE+16cwPr9nLj7szDE+mbUyPm0/Lj4p2jY+WrYyPhgW
ND5xYjg+AV0zPrPIND5ShzQ+Coo5Phy3NT6wajU+fHI1PvciOT4HlTg+w0Q4Ptz0Oj5vszs+
Tuc4PgwLOz4cSTo+S2U8Pq6vOj7XWTo+5fs5PnqZQD5VUj0+r3M+Po19Oz6PpT8+kJhCPmY7
RT6QQEI+wMVBPjl+Qj6pnEM+j5FHPrtMRj6++EI+/gBGPjtbQT6UM0Q+nFxGPpymST51QEc+
nyhGPoNaSz6VZEQ+XndGPjPrRz4ifkk+T+BNPqC/ST76OUo+VIlNPhWvSj7jsks+Jx9QPr/P
Tz561Us+EcpKPvUkTz5890s+B/VNPsiGUT6orUw+hk5OPiLaUD4ooE0+nXlQPgFsUj6tkU4+
KWZSPv/HVT42OlE+Jb9XPh2LVj7Zz1I+e/NTPkm1UT5XlVM+DutWPmvhVD5VZVQ+7jFZPrq8
WD58QVo+0pxVPlrwWD7LQlU+c8VVPpTIVz5o71U+WrdWPkFbWT79eVg+PRtaPu0OXD4k7VY+
hjdcPsG9XD4j+l0+HRZePnV5Wj44FVk+aW9aPs+AXD6U0l8+IExbPrf9YT6AE1o+c15fPpaC
Yj50gl4+Wq1cPlGTXD6nA10+arlhPunlXD6Su10+SgRiPlK+Yj7lhmA+FpNkPoOaXj4c4GE+
h9JjPkTHZD4LHGI+cJVgPv7JYD7Ns2U+TttjPgZ9aT5xrWc+GkNlPoTQYj7zi2Y+gYljPi4v
YT5U5WM+xaBkPpGFZD6N7WY+1kVnPu82ZT4gQ2Q+ebdmPq/Haj7K/mY+UPFlPkJ8az7afGg+
CttrPk+0aj5GS2w+p6BoPqtMaj7YgWs+WfNrPnVLaD5AZWc+aktqPgnvaz45Z2o+tipxPgO3
az6ZGmo+9q5yPgJcbj4MPHA+JEtvPpHUaD4eR3I+mpVqPu9Vcz4qbmk+nyhxPvUfcT5bB2w+
P7RwPhS/cz41inA+p0lxPrtEbj6TrXE+auJwPpRmbz4H3HY+7c1vPo0zcz6aO24+EKdzPoKi
cj44Z3U+esZvPqiVcz4PgnE+GDR4Pnwidj6Tm3c+HVRvPrPbcT6Y6XE+yl90PgAfdT6GUng+
LHJxPr/bdz5ou3Q+</AssayYData></Step><Step><CommonData><SampleLocation>3</SampleLocation><SampleID>QA013.2 G7/L4</SampleID><SampleGroup></SampleGroup><SampleInfo></SampleInfo><SampleRow>B</SampleRow><SamplePlate>1</SamplePlate><WellType>KLOAD</WellType><Concentration>10</Concentration><ConcentrationUnits>µg/ml</ConcentrationUnits><MolarConcentration>-1</MolarConcentration><MolarConcUnits>nM</MolarConcUnits><MolecularWeight>-1</MolecularWeight><Temperature>25</Temperature><StartTime>943240</StartTime><AssayTime>80</AssayTime></CommonData><FlowRate>600</FlowRate><StepType>LOADING</StepType><StepName>Loading</StepName><StepStatus>OK</StepStatus><ActualTime>80</ActualTime><CycleTime>0.2</CycleTime><AssayXData Points="400">pQA5RHINOUQ/GjlECyc5RNgzOUSlQDlEck05RD9aOUQLZzlE2HM5RKWAOURyjTlEP5o5RAun
OUTYszlEGME5RGHNOUQ/2jlEC+c5RNjzOUSlADpEcg06RD8aOkQLJzpE2DM6RKVAOkRyTTpE
P1o6RAtnOkTIczpEpYA6RGGNOkQ/mjpEC6c6RNizOkSlwDpEcs06RE/aOkQL5zpE2PM6RKUA
O0RyDTtEPxo7RAsnO0TYMztEpUA7RHJNO0Q/WjtEC2c7RPlzO0SlgDtEco07RD+aO0Q9pztE
6bM7RKXAO0RhzTtEP9o7RAvnO0TY8ztEpQA8RHINPERFGzxECyc8RNgzPESlQDxEgk08RD9a
PET7ZjxE2HM8RKWAPERyjTxEP5o8RAunPETYszxEpcA8RHLNPEQ/2jxEC+c8RNjzPESVAD1E
cg09RD8aPUT7Jj1E2DM9RJVAPURyTT1EP1o9RAtnPUTYcz1EpYA9RGGNPUQ/mj1EC6c9RNiz
PUSlwD1Ecs09RD/aPUQL5z1E2PM9RKUAPkRyDT5EPxo+RAsnPkTYMz5EpUA+RHJNPkQ/Wj5E
C2c+RMhzPkSVgD5EYY0+RD+aPkQLpz5E2LM+RKXAPkSjzT5EP9o+RAvnPkTY8z5EpQA/RGEN
P0Q/Gj9E+yY/RNgzP0SlQD9Eck0/RD9aP0QLZz9E2HM/RKWAP0RyjT9EX5o/RAunP0TYsz9E
lcA/RHLNP0Q/2j9EC+c/RMjzP0SlAEBEcg1ARD8aQEQLJ0BE2DNARChBQERyTUBEP1pARBxn
QETYc0BEpYBARHKNQEQumkBE+6ZARNizQESVwEBEcs1ARD/aQEQL50BE2PNARKUAQURyDUFE
LhpBRAsnQUTIM0FEpUBBRHJNQUSxWkFE+2ZBRMhzQUSlgEFEgo1BRD+aQUQLp0FE+bNBRJXA
QURyzUFEP9pBRAvnQUTI80FElQBCRHINQkQ/GkJE+yZCRMgzQkSVQEJEck1CRD9aQkQLZ0JE
yHNCRJWAQkRhjUJEP5pCRAunQkTYs0JEpcBCRHLNQkQ/2kJE++ZCRNjzQkSlAENEcg1DRC4a
Q0T7JkNE2DNDRKVAQ0RyTUNEP1pDRAtnQ0TYc0NEpYBDRHKNQ0Q/mkNEC6dDRMizQ0SVwENE
cs1DRD/aQ0T75kNE2PNDRJUARERhDURELhpERAsnRETYM0REpUBERHJNREQ/WkREC2dERNhz
RESlgEREco1ERMKaREQLp0RE2LNERKXARERhzUREP9pERAvnRETY80RE9wBFRGENRUQuGkVE
CydFRN40RUSlQEVEck1FRC5aRUQLZ0VEYXVFRJWARURyjUVEP5pFRAunRUTYs0VElcBFRGHN
RUSQ2kVE++ZFRNjzRUSlAEZEcg1GRIAaRkQLJ0ZEyDNGRKVARkRhTUZEP1pGRAtnRkTYc0ZE
lYBGRHKNRkQ/mkZEC6dGRMizRkSlwEZEcs1GRD/aRkQL50ZE2PNGRJUAR0RhDUdEPxpHRAsn
R0RbNEdElUBHRHJNR0QuWkdE+2ZHRMhzR0SlgEdEco1HRC6aR0T7pkdEyLNHRKXAR0RhzUdE
LtpHRAvnR0TY80dEpQBIRHINSEQ/GkhE+yZIRMgzSESlQEhEYU1IRC5aSEQLZ0hE2HNIRKWA
SERyjUhELppIRPumSETYs0hEpcBIRGHNSERP2khEY+hIRMjzSESVAElEcg1JRC4aSUT7JklE
2DNJRJVASURyTUlELlpJRPtmSUTYc0lEpYBJRHKNSUQ/mklE+6ZJRMizSUSlwElEcs1JRC7a
SUQL50lEyPNJRNYASkRyDUpELhpKRPsmSkTIM0pE1kBKRGFNSkQ/WkpE+2ZKROlzSkSVgEpE
YY1KRD+aSkT7pkpE2LNKRKXASkRhzUpEP9pKRPvmSkTY80pElQBLRGENS0QuGktE+yZLRNgz
S0SlQEtEYU1LRD9aS0QLZ0tE2HNLRKWAS0RyjUtELppLRPumS0TIs0tEpcBLRGHNS0Q/2ktE
++ZLRMjzS0RqAUxEYQ1MRD8aTET7JkxE2DNMRJVATERyTUxELlpMRChpTETYc0xElYBMRGGN
TEQ/mkxE+6ZMRMizTESVwExEo81MRC7aTEQL50xE2PNMRA==</AssayXData><AssayYData Points="400">FWVnPhwyaT597mY+NzlvPm5gdT7cGHQ+xd15PjTIfj6FZX8+OHCGPhd0hT7Q5Ic+5a2KPjrP
jj6XU48+M+CVPqNhmD67o5o+d56cPkX0nj50ZqI+WBelPh81pz5kZag+3YSrPqMOrz5E4LE+
vyW0PpZTtj71Ork+e8O8PmXfwD76gMA+fmHFPk1eyD4WmcY+qozIPk6izT7fNNA+h9vSPl3N
1T7j+dc+WVXXPnvN3T4l1d4+k2bjPsjj5D5tSOY+hzHsPv9H7T5Fru4+07LxPqNE9D7/3fU+
2VD4Pi+t+z7Crf0+c8/+Pk1bAT/a4QI/mj0EPwvzAz8cQQY/8csGP+dUCD8gnQk/DSEKP1ZS
Cj/luww/MgEPPw7XDT9x2hE/jSgSP0ihEj/47hM/m5UVPyPEFT+Nkxc/HlwYP+WVGj8ftxo/
ogcbP2QKHT/j6x4/oFcgP4VqID/fwiA/bP8iP5XZIz/6iCQ/yNolP5psJz8ckyc/K4gqP1hG
Kj8mFSs/J0MrPyLHLT8C+C4/480vP23VMD9SRDE/O0cyP8r3Mz8BSDU/MAo1P7yiNj/4MTg/
+Bs4P4RjOj8Vtjk/R+Q6P7G8PD8OUj0/hto9P3vtPj/XGUE/Q21BP4XYQj8nSkI//atCP1EW
Rz92BUU/jfVGP9g3Rz8z5kg/n25KP/ujSz/uoEs/tC5NP7wTTT/1+U4/H3NPP9O6Tz+/X1E/
U/ZRPxGfUj+pnFM/P4hUPw8NVT8ywVU/SxlWPziYVz/3glg/enRZP2B+WT9UO1o/bcNaP8I4
XD9pLl0/p2teP7fIXj8g6F8/eMNfPzOiYD9aHGI/hf5hP8ltYz8tYGU/rz1lP1nyZD9LlGU/
OQRnPyK4Zj+iPWg/hsNoPzmIaj/jpmo/8G5sP9eEbD8r1Ww/AvxtP2Ghbj9llG4/ET1vP4E5
cD+m2HI/MqZxP2V4cj/jjnI/wi50PwwSdD96N3U/yTp1Pxvidj/DxnY/1D13P6jNeD+zsHg/
IUZ6P96ceT/J03o/bEJ8P7nsez9VP30/7WF+Px2QfT9RPH4/f5J/PzgHgD8fFoA/zKiAPynu
gD9uxoA/F/OBP5hcgj8loYI/vPeBP/prgj8274I/7ymDPwJagz/eZYQ/JA2EP+/BhD9iSYQ/
TcuEP51UhT/nWYU/MTaGP0wmhj+Wm4Y/WneGP5Lshj/VA4c/d7KHPyBJhz8WHog/wkCIP0dy
iD/0pIg/FaSIP/j0iD/4fok/FYGJP/09ij/g/Yk/8c6KP2Kcij8M4Io/d9yKP939ij+Mmos/
PEqLP6e6iz/3XIw/7mKMP804jT/dHI0//S6NPyugjT9+3o0/X5iNPyAxjj+LSI4/2j+OPyeg
jj91HY8/qS6PP+Rfjz8yEZA/nsOPP+eQkD+OD5A/CbGQP2g8kT8BjpE/IsiQP9EakT+s6ZA/
kP2RP3D+kT9vQpI/NWaSP1iwkj9bwZI/jiiTP8akkz+/gpM/6NiTPzUckz/K9JM/iOuTP0XK
lD/G4JM/Z1uUPy5plD/0QpU/xyuVP/vRlT9VupU/i7SVP/RAlj+0p5Y/nLCWPyQNlz8f0pY/
HbGXP12Slz+2MZc/YLSXP4/qlz+Pw5g/kbOXP6Grlz849Zg/J8OYPy0RmT/kLpk/VG6ZP6hz
mT/50pk/qpaZP7iumT9JUJo/20OaPxCwmj/SmZo/NimbP3BHmz+EI5s/pVSbPxrlmz+CuJs/
d9ubP69qnD8WxZw/RlqcP2NDnD9gt5w/mBCdP10qnT8ER50/jVadP1hGnT8kBJ4/tLedP4Hr
nT8QLJ4/ejCeP6aznj+al54/Ox+eP60xnz8q154/oeuePwVcnz+XtJ8/v5yfP+QFoD+mQKA/
aICfPxphoD8TLaA/+migP5WSoD9rr6A/Fq6gPx8MoT+Xs6E/KHOhP1VYoT/W3KE/M+WhP7MS
oj/FLqI/O2aiP8mWoj8ilKI/QHCiP7ceoz8KiaI/zRyjPwvnoj/3BqQ/MiGjP29aoz9CwKM/
CQGkP8S+oz9eQaQ/VdWjP/udpD8GyqQ/u5OkP7fYpD/ZGaU/JvSkP/kEpT8HwKQ/vGKlPyBN
pT+EwqU/EtilPyfcpT+IkaU/4UumP486pj8kDaY/mmOmPw==</AssayYData></Step><Step><CommonData><SampleLocation>1</SampleLocation><SampleID></SampleID><SampleGroup></SampleGroup><SampleInfo></SampleInfo><SampleRow>B</SampleRow><SamplePlate>1</SamplePlate><WellType>BUFFER</WellType><Concentration>-1</Concentration><ConcentrationUnits>µg/ml</ConcentrationUnits><MolarConcentration>-1</MolarConcentration><MolarConcUnits>nM</MolarConcUnits><MolecularWeight>-1</MolecularWeight><Temperature>25</Temperature><StartTime>1029054</StartTime><AssayTime>60</AssayTime></CommonData><FlowRate>1000</FlowRate><StepType>BASELINE</StepType><StepName>Baseline</StepName><StepStatus>OK</StepStatus><ActualTime>59.998</ActualTime><CycleTime>0.2</CycleTime><AssayXData Points="300">tQBNRGENTUQuGk1ECydNRNgzTUSVQE1EYU1NRC5aTUQLZ01E2HNNRJWATURhjU1ELppNRAun
TUTYs01EpcBNRHLNTUQu2k1E++ZNRN70TUSVAE5EYQ1ORD8aTkQLJ05EyDNORKVATkRhTU5E
LlpORPtmTkTYc05EpYBORHKNTkQ/mk5E+6ZORMizTkSlwE5Ecs1ORD/aTkT75k5E2PNORKUA
T0RyDU9EPxpPRAsnT0TYM09EpUBPRHJNT0Q/Wk9EC2dPRNhzT0SlgE9Eco1PRD+aT0QLp09E
2LNPRKXAT0RyzU9E0tpPRAvnT0TY809EpQBQRHINUEQ/GlBECydQRNgzUESlQFBEck1QRD9a
UEQLZ1BE2HNQRKWAUERyjVBEP5pQRAunUETYs1BEpcBQRHLNUEQ/2lBEPedQRNjzUESlAFFE
cg1RRD8aUUQLJ1FE2DNRRKVAUURyTVFEP1pRRAtnUUTYc1FEpYBRRHKNUUQ/mlFEC6dRRNiz
UUSlwFFEcs1RRD/aUUQL51FE2PNRRKUAUkRyDVJEPxpSRAsnUkTYM1JEpUBSRHJNUkQ/WlJE
C2dSRNhzUkSlgFJEco1SRD+aUkQLp1JE2LNSRKXAUkRyzVJEP9pSRAvnUkTY81JEpQBTRHIN
U0Q/GlNECydTRNgzU0SlQFNEck1TRC5aU0QLZ1NE2HNTRKWAU0RyjVNEP5pTRAunU0TYs1NE
pcBTRHLNU0Q/2lNEC+dTRNjzU0SlAFREcg1URD8aVEQLJ1RE2DNURKVAVETaTlREP1pURPtm
VETYc1RElYBURHKNVEQ/mlREC6dURNizVESlwFREcs1URD/aVEQL51REyPNURKUAVURhDVVE
PxpVRAsnVUTYM1VEpUBVRHJNVUQ/WlVEC2dVRNhzVUSlgFVEco1VRD+aVUQLp1VEyLNVRKXA
VURyzVVEP9pVRAvnVUTY81VEpQBWRHINVkQ/GlZECydWRMgzVkSlQFZEck1WRD9aVkQLZ1ZE
2HNWRKWAVkRyjVZEP5pWRAunVkTYs1ZEpcBWRHLNVkQ/2lZEC+dWRNjzVkSlAFdEcg1XRC4a
V0QLJ1dE2DNXRKVAV0RhTVdEP1pXRAtnV0TYc1dElYBXRGGNV0QumldE+6ZXRMizV0SlwFdE
Yc1XRD/aV0T75ldE2PNXRKUAWERhDVhELhpYRAsnWETYM1hEpUBYRHJNWEQuWlhE+2ZYRNhz
WESVgFhEYY1YRC6aWEQLp1hEyLNYRJXAWERyzVhE+dtYRAvnWETY81hEpQBZRHINWUQ/GllE
CydZRNgzWUSlQFlEck1ZRD9aWUQLZ1lEyHNZRJWAWURyjVlEP5pZRAunWUTYs1lEpcBZRGHN
WUQ/2llEC+dZRNjzWUSlAFpEYQ1aRD8aWkQLJ1pE2DNaRKVAWkRyTVpEP1paRAtnWkTYc1pE
pYBaRHKNWkQumlpE+6ZaRNizWkSlwFpEcs1aRD/aWkQL51pE2PNaRKUAW0RyDVtELhpbRPsm
W0TYM1tElUBbRHJNW0ShWltEC2dbRNhzW0SlgFtEco1bRC6aW0QLp1tEyLNbRKXAW0RyzVtE
P9pbRAvnW0TI81tE</AssayXData><AssayYData Points="300">o/WqP9WJqj/r96o/DUurP2I2qz8JG6s/iKSrP+keqz8mnqs/yzerP/8lqz/V8Ko/IumqP2y6
qz9ngKs/j/mqP8HFqj/iYKs/VtGrPzCnqz88eas/mwerP096qz9LYas/qR2sP6Glqz9oFKs/
WNirP/NQqz+z96s/ouurPxgVqz+nQas//OSrPxx6qz9Jz6s/9+erP8Z3qz9pFqs/THarP661
qz8+qas/HparP0nLqz9k7as/XPSrP7aGqz+8/Ks/ivGrP8vdqz+oo6s/NqKrPwLlqz/O9as/
X5WrPxFhqz9ZIKw/K8GrPwDvqz8Oc6w/8c6rP8SVqz9e66s/CvyrP3Fgqz837Ks/fMSrP5Un
rD83baw/Ft2rP3vvqz/v1as/FLKrP1Z5qz87TKw/WdurP5e6qz/1yqs/OF6sP57Qqz9G46s/
y6+rP98SrD/X/Ks//5WsP10mrD+FB6w/cKWrPyErrD+XFaw/OpirP4Hjqz8HQ6w/JVesPwC3
qz8IOaw/dAOsPykArD/hGaw/LNSrP+W2qz/w36s/Wf6rP6kCrD+6xas/wearP/pWrD+hQaw/
/KqsP0Q7rD99IKw/9YCsPzH8rD/PQqw/AmSsP81orD+V/as/ucKsP8FBrD+P4qs/GVKsPyIV
rD+b5qw/timsP/iMrD8OnKw/o5ysP+aSrD/V5qs/v4OsP6XVqz+esqw/k3CsP830qz9UcK0/
P4ysP5FcrD+ti6w/5cWsP1xmrD/IHqw/xxisP4qMrD8Vjqw/yLisP0l+rD8+X6w/noGsP3NF
rD9/mqw/0j+sPxERrT+iKa0/su+sP76WrD/dY6w/LOisP3kBrT/bc6w/3fasP+SGrD//has/
l52sP/P5rD/sg6w/DjOtP7BSrD+wxaw//A2tP5eprD/Mjaw/QlKsPwIKrT8VqKw/GcKsP/jn
rD87u6w/O7esPyS+rD98zqw/LoOsP4+orD/rRqw/gHKsP7/1rD/iZ60/k/OsP8TerD9QeKw/
9s6sPyzuqz84EK0/SMesPw8brT8OVKw/feCsP7alrD8E2qw/Kd6sP23JrD8Vqaw/3MCsP4jU
rD/NNq0/Dk6tPxz7rD9Q/aw/l6ysP1g0rT9k+aw/5s+sP/berD/PAa0/bhStPxkXrT8Jmqw/
b4CtPx8grT+c860/znOsPykirT/8ZK0/7SWtP+PmrD+z/6w/tyKsP/XwrD/g76w/8uOsP+RE
rT9SGK0/fJysP+GkrD/w2q0/oP2sP1yErT/bUq0/mDGtP3uPrT9UWa0/KtysPwLfrT8pZK0/
rD6tP+yHrT8UNa0/GN6sP2kLrT9wJ60/KyStP/g5rT8aYK0/WsCsP1OerD8Nsaw/0WatPyii
rD8kmq0/XaOtP1whrT+xqqw//wutP4GErT+75a0/E2KtP+F9rT+FLa4/NxutP6rqrT/Nda0/
6LqtP0yZrT8NFK4/yMutPycKrj+Nga0/sZKtP3+PrT+Vj60/jXqtPxOJrT+Yxq0/a6StP2M0
rj/5ia0/abmtPz9vrT+I6a0/5hqtP+4Frj8xSK0/ZNCtP2mQrT+wta0/5yqtP9JzrT+XQa0/
gqitPx8Krj/gGq0/</AssayYData></Step><Step><CommonData><SampleLocation>8</SampleLocation><SampleID>BG505.W6.C2 gp120</SampleID><SampleGroup></SampleGroup><SampleInfo></SampleInfo><SampleRow>B</SampleRow><SamplePlate>1</SamplePlate><WellType>KSAMPLE</WellType><Concentration>-1</Concentration><ConcentrationUnits>µg/ml</ConcentrationUnits><MolarConcentration>1000</MolarConcentration><MolarConcUnits>nM</MolarConcUnits><MolecularWeight>-1</MolecularWeight><Temperature>25</Temperature><StartTime>1097276</StartTime><AssayTime>180</AssayTime></CommonData><FlowRate>600</FlowRate><StepType>ASSOC</StepType><StepName>Association</StepName><StepStatus>OK</StepStatus><ActualTime>180</ActualTime><CycleTime>0.2</CycleTime><AssayXData Points="900">lQBcRFENXEQeGlxE6yZcRMgzXESVQFxEUU1cRC9aXETrZlxEuHNcRIWAXERRjVxEHppcRPum
XES4s1xEhcBcRFHNXEQe2lxE6+ZcRLjzXESFAF1EUQ1dRB4aXUTrJl1EyDNdRIVAXURRTV1E
L1pdROtmXUS4c11EhYBdRFGNXUQeml1E+6ZdRLizXUSFwF1EUc1dRB7aXUT75l1EuPNdRIUA
XkRRDV5ELxpeROsmXkTIM15ElUBeRFFNXkQeWl5E+2ZeRLhzXkSVgF5EYo1eRB6aXkTrpl5E
uLNeRIXAXkRRzV5EHtpeROvmXkTI815ElQBfRFENX0QvGl9E+yZfRLgzX0SFQF9EYk1fRC9a
X0TrZl9EuHNfRJWAX0RijV9EL5pfRAynX0S4s19ElcBfRFHNX0Qv2l9E++ZfRMjzX0SVAGBE
Yg1gRC8aYET7JmBEyDNgRJVAYERiTWBEL1pgRPtmYETIc2BEpYBgRGKNYEQvmmBE+6ZgRMiz
YESVwGBEYs1gRC/aYET75mBEyPNgRHACYURiDWFELxphRPsmYUTIM2FElUBhRGJNYUQvWmFE
+2ZhRMhzYUSVgGFEYo1hRC+aYUT7pmFEyLNhRJXAYURizWFEL9phRPvmYUTI82FElQBiRGIN
YkQvGmJE+yZiRMgzYkTGQGJEYk1iRC9aYkT7ZmJEyHNiRJWAYkRijWJEL5piRPumYkTIs2JE
lcBiRGLNYkQv2mJE++ZiRMjzYkSVAGNEYg1jRC8aY0T7JmNEyDNjRJVAY0RiTWNEL1pjRPtm
Y0TIc2NElYBjRFGNY0QvmmNE+6ZjRMizY0SVwGNEYs1jRC/aY0T75mNEyPNjRJUAZERiDWRE
LxpkRPsmZETIM2RElUBkRGJNZEQvWmRE+2ZkRMhzZESVgGREYo1kRC+aZET7pmREyLNkRJXA
ZERizWREL9pkRPvmZETI82RElQBlRGINZUQvGmVE+yZlRMgzZUSVQGVEYk1lRC9aZUT7ZmVE
yHNlRJWAZUQGjmVEL5plROumZUTIs2VElcBlRGLNZUQv2mVE6+ZlRMjzZUSVAGZEUQ1mRC8a
ZkT7JmZEyDNmRJVAZkRRTWZEL1pmRPtmZkTIc2ZElYBmRGKNZkQvmmZE+6ZmRMizZkSVwGZE
Ys1mRC/aZkTr5mZEuPNmRJUAZ0RiDWdELxpnRPsmZ0TIM2dElUBnRGJNZ0QvWmdE+2ZnRMhz
Z0SVgGdEYo1nRC+aZ0T7pmdE2bNnRJXAZ0RizWdEP9pnRPvmZ0TI82dEhQBoRGINaEQvGmhE
+yZoRMgzaESVQGhEck1oRC9aaET7ZmhEyHNoRJWAaERijWhEL5poROumaETIs2hElcBoRGLN
aEQv2mhE++ZoRMjzaESVAGlEYg1pRC8aaUT7JmlEyDNpRNdAaURiTWlEL1ppROtmaUTIc2lE
hYBpRGKNaUQvmmlE66ZpRMizaUSVwGlEUc1pRC/aaUTr5mlEyPNpRIUAakRiDWpEHhpqRPsm
akTIM2pElUBqRGJNakQeWmpE+2ZqRMhzakSFgGpEYo1qRC+aakT7pmpEyLNqRIXAakRizWpE
L9pqRPvmakTI82pElQBrRGINa0QvGmtE6yZrRMgza0SVQGtEYk1rRC9aa0T7ZmtEyHNrRJWA
a0RRjWtEL5prRPuma0S4s2tElcBrRGLNa0Qv2mtE6+ZrRMjza0SVAGxEUQ1sRC8abET7JmxE
yDNsRIVAbERiTWxEL1psRPtmbETIc2xEDoJsRGKNbEQemmxE+6ZsRLizbESVwGxEYs1sRB7a
bETr5mxEyPNsRJUAbURRDW1EHhptRPsmbUTIM21ElUBtRGJNbUQeWm1E+2ZtRLhzbUSVgG1E
Yo1tRB6abUT7pm1EyLNtRIXAbURRzW1EL9ptRPvmbUS4821ElQBuRGINbkQeGm5E6yZuRMgz
bkSVQG5EUU1uRC9abkT7Zm5EyHNuRJWAbkRijW5EL5puRPumbkTIs25EhcBuRGLNbkQv2m5E
++ZuRLjzbkSVAG9EUQ1vRC8ab0TrJm9EyDNvRJVAb0RRTW9EHlpvRPtmb0TIc29ElYBvRFGN
b0Qvmm9E66ZvRMizb0SFwG9EUc1vRB7ab0QM529EyPNvRIUAcERRDXBELxpwRPsmcES4M3BE
hUBwRGJNcEQvWnBE62ZwRLhzcESVgHBEYo1wRC+acETrpnBEyLNwRIXAcERizXBEHtpwRPvm
cETI83BElQBxRGINcUQvGnFEHCdxRLgzcUSVQHFEUU1xRC9acUT7ZnFEuHNxRJWAcURijXFE
HppxRPumcUTIs3FEhcBxRFHNcUQe2nFE++ZxRMjzcUSFAHJEYg1yRC8ackTrJnJEyDNyRIVA
ckRiTXJEL1pyRPtmckS4c3JElYByRFGNckQvmnJE66ZyRLizckSVwHJEUc1yRC/ackTr5nJE
yPNyRJUAc0RiDXNEHhpzRPsmc0TIM3NElUBzRGJNc0QvWnNE+2ZzRLhzc0SVgHNEUY1zRC+a
c0T7pnNEyLNzRIXAc0RRzXNEL9pzROvmc0TI83NElQB0RFENdEQeGnRE6yZ0RLgzdESVQHRE
Yk10RC9adET7ZnREuHN0RJWAdERRjXREL5p0ROumdES4s3REhcB0RFHNdEQe2nRE6+Z0RLjz
dESFAHVEUQ11RB4adUTrJnVEyDN1RJVAdURiTXVEL1p1ROtmdUTIc3VEhYB1RFGNdUQemnVE
+6Z1RLizdUSVwHVEUc11RC/adUTr5nVEyPN1RJUAdkRRDXZEHhp2ROsmdkS4M3ZEhUB2RGJN
dkQvWnZE+2Z2RLhzdkSVgHZEUY12RC+adkT7pnZEyLN2RJXAdkRizXZEHtp2RPvmdkS483ZE
CAF3RGINd0QvGndE6yZ3RLgzd0SFQHdEUU13RC9ad0TrZndEyHN3RJWAd0RRjXdEL5p3ROum
d0TIs3dEhcB3RGLNd0Qe2ndE++Z3RMjzd0SVAHhEUQ14RC8aeETrJnhEyDN4RJVAeERRTXhE
L1p4RPtmeES4c3hEhYB4RFGNeEQvmnhE+6Z4RMizeESFwHhEUc14RB7aeET75nhEuPN4RJUA
eURRDXlEHhp5ROsmeUTIM3lElUB5RFFNeUQeWnlE62Z5RLhzeUSVgHlEUY15RB6aeUTrpnlE
uLN5RIXAeURRzXlEHtp5RPvmeUS483lEhQB6RGINekQvGnpE+yZ6RLgzekSFQHpEYk16RC9a
ekTrZnpEyHN6RJWAekRRjXpEHpp6ROumekTIs3pEhcB6RGLNekQv2npE++Z6RMjzekSVAHtE
Yg17RB4ae0TrJntEyDN7RIVAe0RRTXtEHlp7RPtme0S4c3tEhYB7RFGNe0QemntE66Z7RLiz
e0SFwHtEYs17RB7ae0Tr5ntEuPN7RIUAfERiDXxEHhp8ROsmfES4M3xEhEB8RGJNfEQeWnxE
/GZ8RLhzfESVgHxEmY58RC6afET8pnxEuLN8RITAfERSzXxELtp8ROvmfES483xEhAB9RFIN
fUQeGn1E6yZ9RLgzfUSVQH1EYk19RC5afUTrZn1EyHN9RISAfURijX1EP5p9RPymfUS4s31E
hMB9RFLNfUQe2n1E/OZ9RLjzfUSEAH5EUg1+RB4afkTrJn5EuDN+RIRAfkRSTX5ELlp+RPxm
fkS4c35EhIB+RFKNfkQemn5E/KZ+RLizfkSEwH5EYs1+RB7afkT85n5EuPN+RIQAf0RSDX9E
Hhp/ROsmf0S4M39EhEB/RGJNf0QuWn9E62Z/RLhzf0SVgH9EUo1/RB6af0Trpn9EuLN/RITA
f0Tbzn9EHtp/ROvmf0QQ9X9ESgCARLEGgEQPDYBEfhOARNwZgERKIIBEsSaARA8tgER2M4BE
3DmAREpAgESxRoBED02ARHZTgETcWYBEQmCARKlmgEQPbYBEdnOARNx5gERCgIBEqYaARA+N
gER2k4BE3JmAREKggESppoBED62ARHazgETcuYBEQsCARKnGgEQXzYBEdtOARNzZgERC4IBE
qeaARA/tgER284BEX/qAREIAgUSpBoFEDw2BRHYTgUTcGYFEQiCBRKkmgUQPLYFEfjOBROQ5
gURCQIFEqUaBRA9NgUR2U4FE3FmBREJggUSxZoFED22BRHZzgUTkeYFESoCBRKmGgUQPjYFE
dpOBROSZgURCoIFEqaaBRA+tgUR2s4FE3LmBRELAgUSpxoFEF82BRHbTgUTc2YFEQuCBRKnm
gUQX7YFEdvOBROT5gURCAIJEqQaCRA8NgkR2E4JE3BmCREIggkSpJoJEDy2CRHYzgkTkOYJE
QkCCRKlGgkQPTYJEdlOCRNxZgkRCYIJEqWaCRBdtgkR2c4JE3HmCREKAgkSphoJEF42CRH6T
gkTcmYJEQqCCRLGmgkQXrYJEfrOCROS5gkRCwIJEqcaCRA/NgkR204JE7NmCRELggkSp5oJE
F+2CRHbzgkTc+YJEQgCDRKkGg0QXDYNEdhODRNwZg0RCIINEqSaDRA8tg0R2M4NE3DmDREJA
g0SxRoNED02DRHZTg0TcWYNEQmCDRKlmg0QPbYNEdnODRNx5g0RCgINEqYaDRA+Ng0R2k4NE
kJqDREKgg0SxpoNED62DRHazg0TkuYNESsCDRKnGg0QXzYNEdtODRNzZg0RK4INEqeaDRBft
g0R+84NE3PmDREIAhESxBoREFw2ERHYThETcGYREQiCERKkmhEQPLYREdjOEROQ5hERKQIRE
qUaERBdNhER2U4RE5FmERFNghESpZoRED22ERNhzhETkeYRE</AssayXData><AssayYData Points="900">XUKtPw/pqz9K0ao/zzWpP7/JqT//+ac/IjSnP692pj9E5KY/XQumP90Apj8SBKY/JWOlP1I4
pj9GyKU/V6qlPxS0pT+4j6U/Z7mkP/akpD+mtaQ/6a2kP86SpD+EkKU/6LikP9WFpD9O0aQ/
5LGkP2qipD/LsaQ/G2OkP7p8pT/I8aQ/uwmlPyQepT93E6U/f5CkP0SJpD9UI6U/RF2lP0SN
pD9lKqU/KWylP6z5pD9yqqQ/hyykP44tpT+iGqU/Hh2lPySXpD8qVaU/moWlP940pT8cbKU/
bLWlPz2apT++TaU/R3ulP+ZNpT9FdqU/j3OlP71kpT+NAKY/r/ilP3SXpT8WKaY/9M+lP7DX
pT/Zp6U/1KKlPw+rpT+pdaU/tuOmP0xwpj+igKY/DDCmPwGlpj80TqY/D9ulP0wmpj++VqY/
64ulP33WpT/HdaU/jQmmP2Rypj9cB6c/bMymP/I6pj/ycaY/NN6mP260pj8UGqY/l12mPzbF
pj++mKY/0GumP/Dwpj8wSqY/TlSmP56Xpj9rcKY/iA2nP55Xpj+iSaY/wP2mP/wLpj9Yl6Y/
G+mmP3bNpj9kcKY/gTynP/yIpz+rj6c/OJ2nP4/spj9ZKqc/iSKnPyQmpz8DG6c/K0OnP5Jm
pz+xIac/GzmnP7iGpz9TdKc/Ul+nP0dnpz/0mqc/bwSnP+vXpz+vlqc/4gOnPxUapz/Hi6c/
DMKnP+yWpz/TV6c/0SaoP5pipz83Fqg/plCoP1iNpz+Uqac/H++nP/Hepz8Xk6c/t9OnP9vz
pz/YF6g/VVeoPwXnpz9+zKc/3AOoP8UKqD/4YKg/TjWoPxX9pz+4h6g/YNenPxEsqD9jK6g/
t4yoP4Jepz8DeKg/Bk6oP5BhqD+dvqc/uwSoP6ksqD+tTag/Ty6oPzRfqD+B3ac/YDqoP+1Z
qD9/iag/91WoP8o8qD+uS6g/f1uoP9BTqD/lkqg/npaoP1F5qD8WlKg/zI+oPyudqD/DtKg/
WDioPx8QqT/3Zag/KBqpP7lNqD9Vp6g/WPKoP2VaqD/cDqk/0OmoP4iJqT9ddag/jgOpP+Sm
qD/xw6g/p3eoP94dqD9IUak/3zSpP9HsqD9GqKg/lyypPzmIqT9vBKk/7nmpPx5rqT+Q36g/
MUWpP2JeqT8ZEKk/E1WpP7rXqD9V26k/xvKoPxksqT+ZVqk/Y3mpPzyeqT8lPqk/evGoP1O2
qT/YDqo/8ryoP68Jqj8EDqo/VcmpP0LwqT8Hsak/Mr6pPwB7qT/MAKo/S/GpP+vfqT+nVak/
ZwapP9jaqT+mcak/22KqPwOBqT/8lqk/P6GpP+31qT9YtKk/fz6qP7JfqT/stak/XL+pP1/s
qT/sMqo/MgepP8ihqT9R9qk/HI+pP0W9qT+9lao/dz6qPxIWqj9eIao/kymqP2siqj8I/6k/
Y/upP2/CqT+OQKo/rjKqP7/dqT8Rr6k/yRmqP2rLqj9ICKo/3heqP5pTqj/yPqo/mUKqP5zE
qT84fqo/A++pP1VAqj+8Hqo/9nCqPzVVqj9Lnao/JMWpP9Klqj+A66k/CDCqP35rqj9bi6o/
P6yqP091qj+tgKo/CVCqP1M5qj+UP6o/vfapP7DNqj+BnKo/paaqP+EZqj8n6qo/3HqqP0ea
qj8i46o/3YaqP1JJqj/FHqs/wSiqP0spqj/syao/07GqPzdEqj9rsao/tn+qP7IQqz/x1qo/
YXyqP8WDqj/0Nqs/GVmqP/GWqj9lV6o/aMOqPzaYqj/saqo//G2qP1ENqz9duqo/HJuqP14I
qz/g96o/X8OqP5dkqz9I/qo/C3aqPzaUqj8pCKs/MRqrPzkyqz8vSas/BwirP1a8qj+DLas/
B5WrP/u3qj9rmao/CKmqPx6kqj95Bas/Q2GrP9TUqj8/x6o/pBirPzZhqz+8Xqs/yg6rP0MV
qz8OzKs/APCqP9+Lqz+Upqs/PoqrP4c9qz/mlas/u3yrPyKAqz9u7Ko/vdmrP7I0qz8mU6s/
Hk6rPx0rrD/6q6s/xlarP/fSqz9dIKs/V3CrP9dHqz+sYqs/9ZGrP2JBqz+nMqs/h2erP1uC
qz+uX6s/9/mqP/+Lqz+IFKw/MwmsP6ycqz/Gzqs/IMqrP2Wtqz9vyqs/C4irP31Dqz+3pas/
IdyrP1PWqz8RRqs/Ru+rPxKBqz9fa6s/jmyrP3adqz9gbas/+yqrP4GDqz/njqs/AnurP6UO
rD+OK6w/2dKrPzjeqz8weaw/5k6sP9TGqz/BJKw/pyisP7aHqz82GKw/j1SsP0v6qz/heas/
GOOrP44erD8Kl6s/mqKsP+xnqz8oeaw/SF2sPxcErD+YVKw/9QOsPwLbqz/Ub6s/VCmsPxle
rD/ZNqw/IBqsP9k3rD/go6s/JsSrPzCtqz+O4qw/FuWrP6Dtqz+QA6w/oMSrP27Qqz8mLqw/
d8WrP0Y6rD/p3qs/YiesPwKdrD/YBqw/PIKsP1ysrD+TZaw/xrmsP7NBrD/i5qs/1hqsPzwE
rD+ASKw/H2WsPx8wrT+wg6w/uYusPwp9rD9zpKw/iFSsPx+XrD/XbKw/vsqsP/obrT8Ekqw/
Wt+sP/jSrD+CY6w/+LqsPwX5rD9Ta6w/kqisPw18rT+ORaw/y+qsP1OLrD/Yvqw/fzmsP3KY
rD+F2aw/z6OsP++JrD/62aw/3DOsP1jQrD9YtKw/dXWsP+4UrT8l5Kw/C/6sPzjsrD8PJaw/
OMasPyWMrD9r9aw/wuOsPzYTrT+4Ia0/wK6sP9D9rD+ovqw/KiatP2sWrT/ib6w/2vqsP1Mc
rT/jBK0/u6ysPwTfrD8bF60/6PCsP3fTrD+xZqw/MsGsP8y1rD+Kn6w/UBStP+gLrT/TLa0/
4+ysP07crD8oMa0/M4qtP4OurD/G3qw/6BStP5mWrT/zjKw/ID+tP9eIrT/Rq6w/AyitPwQG
rT9RNa0/usmsP4ijrD+t/qw/d/OsPy1crT8ayaw/upWtP9l3rT81/6w/tlytP6bsrD8/M60/
wIutP5tjrT8vRq0/EgatP3gDrT+bJK0/gFutPyw2rT8aha0/uROtP4sYrT8AU60/71CtP1da
rT9dYK0/OR2tPw5+rT8YMa0/O3WtP/d1rT9Waa0/CVatP7ihrD9XG60/MH+tP4JarT+f0q0/
4Q2tPxF3rT8DC60/qNetP3ArrT9jXK0/e8OtP7jErT8pVa0/OtutPytWrT+44q0/yBOtP7an
rT8pV60/84qtPyyvrT+qJ60/mBmtP+XbrD8Ffq0/WY+tP3OBrT+X3q0/ChmuP8RQrT8viq0/
oqutPyE7rT8huq0/TjmtP2Vnrj/nY60/gputP3rxrT/L1a0/1AquPwwirj/4Fa0/wNCtP64q
rj8gP60/nPetPzAArj93nq0/Lr6tP7u+rT8cAK4/3CGuP88irj+amK0/GqOtP9LDrT+ecq4/
RnmtPzAArj8Z4q0/UwuuP9bIrT+P8q0/3jquP5pArj+i4a0/eXOuPyEdrj94Ga4/DHStP7X2
rT8h4K0/UpquP4s2rT/dUq4/houtP8oUrj/S9K0/Y1+uP1Ocrj9lR64/XBeuP82qrT+X5q0/
zQyuP1YLrj9N7K0/vTKuP2U9rj/c3K0/s/WtP/oQrj/Z/a0/5LytPyQVrj94ga4/VWOuP+Ky
rT/FXa4/Fc+uP/f7rT8Jva0/uAGuP7LDrT/Xk60/nlGuP7a6rj9OTa4/2kWuP6F+rj9+bK4/
ffuuPwa4rj+CYK4/ESKuP3g3rj8qPa4/g0WuP1O1rj82Aa4/3AuuP97Irj8fta4/wdGuP+VD
rj+Io64/60quP+ourz8q6K4/t0yuP0PKrj+jtK4/yneuP9VNrj99wq4/eoyuPzYqrj8no64/
aM6uP1iArj/aa64/rqCuP5OMrj8lQq4/Dt2uPzd9rj+XoK4/eGGuPxkGrz8S4q4/GiGvP0+f
rz+0Cq8/PEmvPzgyrz8C1a4/bK2uPy7Rrj8TkK4/+r+uP9Karj9FeK4/DwKvP1Drrj/75K4/
A1auP2SFrj+uRa8/UBivPyCZrj9zz64/ZNquPxzRrj+fgq4/SzyvPyr2rj9JPK4/hY6uP4eB
rz/U3K4/LOeuP8x8rz8I364/Wg6vPyrgrj9FE68/iVevP+WFrz975K4/yKquP4rprj9fYK8/
XRavPwvRrj9epa4/AnWuP200rz+/Uq8/le6uP6N1rj82Ya8/g7CuP/dUrz+16a4/XTevP2hz
rz/p5a4/9HGvP5Hprj8Z9q4/qu6uP5Odrj/n3K4/gwOvPwyOrj8cXq8/QP2uP8worz9Q/q4/
cZiuP/7Hrj97Da8/wtCuP10Erz/RFa8/O/iuP6nPrz9gMLA/PZivP+vSrj8ROq8/tLevP1gv
rz/kCK8/G6uvPweirj+Ul68/PziwP3Errz/9nK8/G4SvP5t8rz/bbK4/qGmvP/H+rj+uGa8/
dgWwP/Bmrz+nJa8/lq6vPzxrrz/TD68/r9uvP7ndrz+0VK8/dkGvP0nKrj8dsK8/wk2vPyOR
rz+EgK8/rWqvP6+9rz/bsK8/SSSvPwI2rz9Ffa8/GpGvP1Wfrz9+xK8/sMyvPw4wrz9nQLA/
4nSvP42Erz+y1a8/STqvP24frz9Kia8/16yvP56Erz+krK8/d8muPwphsD91YrA/GhuwP+e7
rz92TbA/DnavP5RXsD8MGbA/uzGvP5++rz+U0K8/UESvP6XRrz83QK8/bnyvP+VOsD+6pq8/
KQewP4Ldrz81gq8/5FyvP3kCsD8BF7A/d2+vP93urz+kd68/</AssayYData></Step><Step><CommonData><SampleLocation>1</SampleLocation><SampleID></SampleID><SampleGroup></SampleGroup><SampleInfo></SampleInfo><SampleRow>B</SampleRow><SamplePlate>1</SamplePlate><WellType>BUFFER</WellType><Concentration>-1</Concentration><ConcentrationUnits>µg/ml</ConcentrationUnits><MolarConcentration>-1</MolarConcentration><MolarConcUnits>nM</MolarConcUnits><MolecularWeight>-1</MolecularWeight><Temperature>25</Temperature><StartTime>1285241</StartTime><AssayTime>180</AssayTime></CommonData><FlowRate>600</FlowRate><StepType>DISASSOC</StepType><StepName>Dissociation</StepName><StepStatus>OK</StepStatus><ActualTime>179.999</ActualTime><CycleTime>0.2</CycleTime><AssayXData Points="900">SoCERLCGhEQPjYREdZOERNuZhERCoIREsKaERBethER9s4REHbqERErAhESwxoREF82ERHXT
hETb2YRESuCERLDmhEQP7YREdfOEROT5hERCAIVEqAaFRBcNhUR1E4VE7BmFREoghUSoJoVE
Fy2FRH0zhUTkOYVEQkCFRLBGhUQXTYVEdVOFRNtZhURKYIVEsGaFRBdthUR9c4VE23mFREqA
hUSwhoVED42FRHWThUTkmYVESqCFRKimhUQPrYVEfbOFRNu5hURCwIVEqMaFRBfNhUR904VE
5NmFRELghUSw5oVEF+2FRH3zhUTb+YVESgCGRKgGhkQXDYZEdROGRNsZhkRKIIZEsCaGRBct
hkR9M4ZE5DmGREJAhkSwRoZEF02GRHVThkT0WYZESmCGRLBmhkQPbYZEdXOGROR5hkRKgIZE
sIaGRBeNhkR9k4ZE5JmGREKghkSopoZEF62GRH2zhkTkuYZEQsCGRLDGhkQPzYZEfdOGRNvZ
hkRK4IZEsOaGRBfthkR184ZEZ/qGREoAh0SwBodEDw2HRH0Th0TkGYdESiCHRLAmh0QXLYdE
dTOHROQ5h0RCQIdEsEaHRBdNh0R9U4dE5FmHREJgh0SwZodEF22HRHVzh0TbeYdESoCHRKiG
h0QXjYdEfZOHRNuZh0RCoIdEsKaHRBeth0R1s4dE5LmHRErAh0SwxodED82HRHXTh0Tk2YdE
SuCHRKjmh0QX7YdEffOHROT5h0RCAIhEsAaIRA8NiER1E4hE2xmIREogiESoJohEFy2IRH0z
iETkOYhEQkCIRLBGiEQXTYhEdVOIRORZiERKYIhE0WaIRBdtiER9c4hE5HmIREKAiESohohE
D42IRHWTiETbmYhEQqCIRLCmiEQXrYhEdbOIROS5iERCwIhEsMaIRBfNiER104hE29mIRErg
iESw5ohED+2IRH3ziETb+YhESgCJRKgGiUQPDYlEdROJRNsZiURKIIlEqCaJRBctiUR1M4lE
2zmJREpAiUSoRolEF02JRH1TiUTkWYlESmCJRKhmiUQXbYlEdXOJRNt5iURCgIlEqIaJRA+N
iUR1k4lE25mJREKgiUSopolED62JRHWziUTbuYlEQsCJRKjGiUQPzYlEfdOJROTZiURC4IlE
qOaJRA/tiUR184lE5PmJREIAikSoBopEDw2KRH0TikTbGYpEQiCKRLAmikQPLYpEdTOKRNs5
ikRCQIpEsEaKRA9NikR9U4pE21mKREpgikSoZopED22KRHVzikTkeYpEQoCKRLCGikQXjYpE
fZOKROSZikRCoIpEqKaKRBetikR1s4pE5LmKRELAikSwxopEF82KRHXTikTb2YpEQuCKRLDm
ikQP7YpEdfOKRNv5ikRKAItEqAaLRBcNi0R1E4tE2xmLREogi0SoJotEDy2LRH0zi0TkOYtE
QkCLRKhGi0QPTYtEdVOLRNtZi0RKYItEqGaLRBdti0R1c4tE23mLREKAi0SohotED42LRHWT
i0TbmYtESqCLRKimi0QPrYtEdbOLRNu5i0RCwItEqMaLRA/Ni0R904tE29mLRELgi0So5otE
UO2LRHXzi0Tb+YtEQgCMRKgGjERhDYxEfROMRNsZjERKIIxEsCaMRA8tjER1M4xE2zmMREJA
jESoRoxED02MRHVTjETbWYxEQmCMRKhmjEQPbYxEdXOMROR5jERCgIxEqIaMRA+NjER1k4xE
5JmMREKgjESopoxED62MRHWzjETbuYxEQsCMRLDGjEQPzYxEddOMROTZjERC4IxEqOaMRA/t
jER184xE2/mMREIAjUSoBo1EDw2NRHUTjUTbGY1ESiCNRKgmjUQPLY1EdTONROQ5jURCQI1E
qEaNRA9NjUR9U41E21mNREJgjUSwZo1EF22NRH1zjUTbeY1EQoCNRKiGjUQPjY1EdZONRNuZ
jURCoI1EsKaNRA+tjUR1s41E27mNRErAjUSoxo1ED82NRHXTjUTb2Y1EQuCNRKjmjUQP7Y1E
dfONRNv5jURCAI5EqAaORIoNjkR1E45E2xmOREIgjkSoJo5EFy2ORHUzjkTbOY5EQkCORKhG
jkQPTY5EdVOORNtZjkRCYI5EqGaORA9tjkR1c45E23mOREKAjkSoho5ED42ORHWTjkTbmY5E
SqCORKimjkQPrY5EdbOORNu5jkRCwI5EqMaORA/NjkR1045E29mORErgjkSw5o5ED+2ORH3z
jkTb+Y5EQgCPRKgGj0QXDY9EdROPRNsZj0RCII9EsCaPRBctj0R1M49E2zmPRLRAj0SwRo9E
D02PRHVTj0TbWY9EQmCPRLBmj0QPbY9EdXOPRNt5j0RCgI9EqIaPRA+Nj0R1k49E5JmPREKg
j0Sopo9ED62PRHWzj0TbuY9EQsCPRKjGj0QfzY9EddOPRNvZj0RC4I9EqOaPRA/tj0R1849E
2/mPREIAkESwBpBEDw2QRHUTkETbGZBESiCQRKgmkEQXLZBEdTOQRNs5kERCQJBEuUaQRA9N
kER9U5BE21mQREJgkESwZpBED22QRHVzkETseZBEQoCQRKiGkEQPjZBEhZOQRNuZkERCoJBE
qKaQRA+tkER1s5BE5LmQRELAkESwxpBED82QRHXTkETb2ZBESuCQRKjmkEQX7ZBEffOQRNv5
kERKAJFEsAaRRBcNkUR1E5FE2xmRREogkUSwJpFEFy2RRH0zkUTkOZFESkCRRLBGkUQXTZFE
fVORRORZkURKYJFEsGaRRBdtkUR9c5FE5HmRREqAkUSwhpFEF42RRH2TkUTkmZFESqCRRLCm
kUQXrZFEfbORROS5kURKwJFEsMaRRBfNkUR905FE5NmRRErgkUSw5pFEF+2RRH3zkUTk+ZFE
SgCSRLAGkkQXDZJEfROSROQZkkRKIJJEsCaSRBctkkR9M5JE9DmSREpAkkSwRpJEF02SRH1T
kkTkWZJESmCSRLBmkkQXbZJEfXOSROR5kkRKgJJEsIaSRBeNkkR9k5JE5JmSREqgkkSwppJE
F62SRH2zkkTkuZJESsCSRLDGkkQXzZJEfdOSROTZkkRK4JJEsOaSRBftkkR985JE5PmSREoA
k0SwBpNEFw2TRH0Tk0TkGZNESiCTRLAmk0QPLZNEfTOTROQ5k0RKQJNEsEaTRBdNk0R9U5NE
5FmTREpgk0SwZpNEF22TRH1zk0TkeZNESoCTRLCGk0QXjZNEfZOTROSZk0RKoJNEsKaTRBet
k0R9s5NE5LmTRErAk0SwxpNEJ82TRH3Tk0Tk2ZNESuCTRLDmk0QX7ZNEffOTROT5k0RKAJRE
sAaURBcNlER9E5RE5BmUREoglESwJpREFy2URH0zlETkOZRESkCURLBGlEQXTZREfVOURORZ
lERKYJREsGaURBdtlER9c5RE5HmUREqAlESwhpREF42URHWTlETbmZRESqCURKimlEQXrZRE
fbOUROS5lEScwJREsMaURBfNlER905RE5NmURErglESw5pREF+2URH3zlETk+ZREBgGVRLAG
lUQXDZVEfROVROQZlURKIJVEsCaVRBctlUR9M5VE5DmVREpAlUSwRpVEF02VRH1TlUTkWZVE
SmCVRLBmlUQXbZVEfXOVROR5lURKgJVEsIaVRBeNlUR9k5VE5JmVREqglUSwppVEF62VRHWz
lUTbuZVESsCVRLDGlUQXzZVEfdOVROTZlURK4JVEqOaVRA/tlUR985VE5PmVREoAlkSwBpZE
Fw2WRHUTlkTkGZZESiCWRLAmlkQPLZZEfTOWROQ5lkS0QJZEqEaWRBdNlkR1U5ZE5FmWREpg
lkSoZpZEF22WRH1zlkTkeZZEQoCWRLCGlkQXjZZEdZOWROSZlkRKoJZEsKaWRA+tlkR9s5ZE
5LmWRErAlkSoxpZEF82WRH3TlkTk2ZZESuCWRLDmlkQP7ZZEffOWROT5lkRKAJdEsAaXRBcN
l0R9E5dE2xmXREogl0SwJpdEFy2XRH0zl0TkOZdESkCXRLBGl0QXTZdEfVOXRORZl0RCYJdE
qGaXRA9tl0R9c5dE23mXREqAl0SwhpdED42XRHWTl0TkmZdESqCXRLCml0QXrZdEfbOXRNu5
l0RCwJdEqMaXRA/Nl0R905dE29mXRELgl0So5pdEF+2XRH3zl0Tk+ZdESgCYRLAGmEQXDZhE
fROYRNsZmERKIJhEsCaYRA8tmER9M5hE5DmYREpAmESwRphEF02YRH1TmETkWZhESmCYRLBm
mEQXbZhEfXOYROR5mERKgJhEqIaYRA+NmER1k5hE25mYREKgmESwpphEF62YRH2zmETkuZhE
SsCYRLDGmEQXzZhEddOYROTZmERK4JhEqOaYRA/tmER185hE5PmYREoAmUSoBplEFw2ZRH0T
mUTkGZlEQiCZRLAmmUQPLZlEdTOZROQ5mURKQJlEsEaZRBdNmUR9U5lE5FmZREpgmUSwZplE
F22ZRHVzmUTkeZlESoCZRLCGmUQPjZlEdZOZRCWamURCoJlEsKaZRA+tmUR9s5lE27mZRErA
mUSoxplED82ZRHXTmUTk2ZlESuCZRLDmmUQX7ZlEffOZRNv5mURKAJpEqAaaRA8NmkR1E5pE
5BmaREIgmkSwJppEFy2aRH0zmkTbOZpEQkCaRKhGmkQPTZpEfVOaRORZmkRCYJpEqGaaRBdt
mkR9c5pE23maREKAmkSohppED42aRH2TmkTkmZpESqCaRLCmmkQPrZpEdbOaROS5mkRKwJpE
qMaaRBfNmkR905pE5NmaRErgmkSo5ppEYO2aRH3zmkTb+ZpE</AssayXData><AssayYData Points="900">80OuP/Vzrz9Ip7A/U4OyP+Q8sz882bM/Ng61P8xVtT/1A7Y/seK2P3sptj+ImrY/c+q2P1mB
tz84hbc/2nG3Pz2otz9r1bc/ivi3P5mzuD/TGbg/MLS3P9xGuD8WFbg/cwK4P/nLtz8W4bc/
ELC4Pw60tz9al7g/tVS4P2v/tz9Eibg/sJW4P+4OuD9bC7g/fWa4P68uuD8DdLg/ynC4P5H5
uD9vE7g/Emq4P6wiuD/xPbg/itm3P7E4uD9/Sbg/yNi3P7LBtz9sBrg/jlC4P+XXtz+fBrg/
2te3P2Q7uD+/9rc/du23P9gXuD8vPrg/Gnm3P1jktz/aEbg/uNu3P4zctz9+JLg/L1y4PylZ
uD+Zibc/FNi3PzDPtz9Bq7c/KZC3P6Ottz8YBrc/7bC3P+XCtz/ttbc/z7K3P2vItz+ftrc/
yMC3PyoDuD8lwrc/eDu3P+uxtz/Pwbc/uZG3P9CWtz+horc/8L63P4DStz9Mn7c/NZy3P+x5
tz+4G7g/wFC3P1GDtz9o4rY/RdO3PwmVtz9onbc/tpW3P3sTtz+BsLc/WXK3P1qvtz+8ibc/
VzG3P0Bitz+Ed7c/w4W3Px57tz+23bY/3Xu3P/5Etz+tYbc/nte3P0dDtz++WLc/BrO3P3Gv
tj+zHLg/wHa3P7g3tz+NdbY/hki3Pz3ktj9mW7g/W+q2PzQmtz8XYLc/h3W3P66ztj8l97Y/
4ke3P+lgtj8Q+7Y/yhW3P3W8tj9BYLY/LW23Pz0ltz+aB7c/p+C2P1sotz9EtLc/eWW3P4ck
tz+mpbY/CSu3P+yFtj/33bY/pSS3P05otz93ALc/LgW3P5oWtz8t57Y/9fy2Pzkgtz/iv7c/
07i2P7U4tz8qNrc/fUG3P3zDtj+QI7c//ty2P0uJtz9En7c/CBa3PwEztz8zQrc/nce2P+7F
tj8rOLY/yiW3P8Rttz9JFbc/GMC2Pw3ftj8YzbY/60u2P2cytz//urY/YOe2P6F5tz/Rp7Y/
Eca2Pw6Rtj8vN7c/dsu2P0K/tj8Xbbc/nsq2P+pWtz86Hrc/ruO2P38stz9gAbc/vKe2P02o
tj/IGbc/xRS3PzgNtz+qm7Y/dM22P5X7tj/jdbY/TyG3P5Uotz+ZxLY/+fK2P89mtj8+2rY/
fOW2P9bctj/7wbY/She3P6tMtz+t37Y/nhi3Pw8ytz983bY/KMC2P2Tctj87xLY/Vl+3P9Pw
tj/evrY/JT63P7IZtz9nYLY/WUq3P5m1tj/DPbc/JcG2P2vBtj+4u7Y/7f+2P9DItj+IzLY/
rES3P3B1tj/5vrY/+jy3Pw5+tj+x+bY/5MG2P6Xvtj/OBbc/MUm3P96ytj+gI7Y/m0W3PyfJ
tj9U6bY/38u2P5v2tj8V87Y/2S23Pw3gtj9d87U/Hya3P6NWtj8OLLc/siS2P7lrtj9L6bY/
5uu2P2Vatj/MgbY/7Qe3Pws4tj9Q3bY/s/m2P2EJtz+g07Y/21S2P1UCtz/oo7Y/HJy2P7kP
tz/Bo7Y/hHq2P6+qtj9zHLc/E8G2PwK4tj/VprY/k2a2P+D3tj8kubY/FAy3P8I4tz9p8LY/
q6y2P9/ztj9O4bY/c+S2P2cXtz9kbbY/JRm2P+XAtj+cFbc/ey23P2zatj+vRbc/X263P9DP
tj9GULY/RQC3PwG6tz/q6rY/Pcq2P1+Etz9A97Y/orO2P6Rptj/TU7Y/pIG2P778tj9NX7Y/
xb+2P5xotz8IUbc/S9O2P6nDtj/K0bY/iJK3P9Kttj8jlLY/iCO3PxZktj99arY/OEW3P5IQ
tz+JULc/0pu2P9A7tz/xo7Y/xyC3Py+wtj+sabY/asy2Py2itj8mL7c/Kay2PwKUtz8UELc/
ENq2P5cRtz84k7Y/Eam2P3H9tj9wzLY/Ijm3P8i6tj+nKLc/L4W2P9KQtj+pD7c/pmq2Pytx
tj+5Dbc/bBW3P0eCtj9pK7c/IP22P3vjtj8NcrY/jwy3P0pUtz+ewbY//7+2Py/itj/4g7Y/
/EO3P/i5tj/9Z7Y/yJW2P9PZtj/qLbc/A2K2P46+tj/zOLc/Eyq3P9Vstz/s77Y/ike3P3BC
tz/DsLY/Ewu3Px7jtj8QzLY/+Nq2Pw9Utz9gm7Y/UoK3P7y0tj9NArc/XHK2Pwh4tj8Wg7Y/
MCS3P9bZtj+G47Y/bKC2P9MWtz+Aa7Y/5Uu3PwCttj+BYbY/AUe2P7n5tj+7Jbc/qhm3P1fl
tj/pd7c/Vqa3P8bLtj/AC7c/IHy2PxSqtj8ZdbY/5Zi2Px6ttj9rE7c//sC2P43Jtj+CI7c/
PxO3Pw3Ztj+93rY/HgG3PxtVtz9He7Y/1hW4P8z8tj8V77Y/jKG2P3XTtj+x2bY/4dK2P9uv
tj8UmbY/dhu3P7Owtj9twLY/r0W2PyNQtz/zHLc/mxO3PydAtz8aMbc/Bn+3P8Vmtz9Z77Y/
2eC2P0kQtz8FurY/HOq2P+cVtj+Jp7Y/Uhu3P02gtz81Arc/BwS3Pwu8tj9aUrc/ifq2P9dI
tz8P2Lc/xTO3P3eUtj+6vLY/BaC2P5+ztj9xCrc/jfS2P9tbtj/JXbc/Uxy3P3+6tj/Lyrc/
qzm3P4Gdtz9Mnrc/ZdG2P0mltj9R/LY/rGO2P1HTtj9C77Y/ypG2P0/ctj9BzrY/g9G2P8e0
tj/u/bY/wRe3P0LHtj+s+7Y/Jpm2P72Wtj9vArc/7022Pzmdtz+dSrc/6Ku2P/grtz+TyrY/
6JO2P77Ptj8uj7Y/dOG2P34wtz/9SLY/Uua2PxT3tj8dyrY/YEq3P+Ljtj+bq7Y/w2C3P+zQ
tj8nm7Y/GFC3P8iHtj/ZRLc/FY23P0Omtj8c3bY/3xK3P3wdtz8qL7c/cnS3PyXOtj/dCLc/
k5K2P2qTtj8D4LY/26S2P84dtz8d9bY/z5K3P1+utj/g/LY/UWa2P1vutj8gGLc/Iti2PwUG
tz+luLY/7pu3PxgDtz8lzrY/gRm3P6Iptz/ctrY/N0K3P9yatz9MOLc/yte2P7C4tj8kjbc/
cAO3P1intj9M8rY/KVO2P/cntz8j/bY/L1i3P5tCtj90ALc/gMi2PydWtz9T8rY/Izu3Pyux
tj8UV7c/Jqa2P+c9tz8i1LY/jKi2P5Ywtz93Qrc/VMq2Pyjitj8XPLc/wUS3PxlQtz89ALc/
a7G2P/hetz8rYrc/BXi2P6Ggtj9aU7Y/SfS2Pwhptz+DG7c/ryi3PyyTtz9ivLY/ewq3Pxlk
tz/vXLc/qJq2Pxlatz/5m7c/+6i2Pziktj+uf7c/L+e2P20dtz/nQrc/bWe3P9Tetj+qprY/
4XK2P263tj/ZPrc/6cy2P8uUtj9j87Y/3Wy3PwC5tj9WxLY/Dy23P/5Xtz8ur7Y/KqC3P5qK
tz9657Y/cFi3PytVtz9DUbc/GWC3P8aKtz+m3rY/Yey2P3k3tz/SSLc/O8y3P2fOtj+YEbc/
eDe3Py3ttj+1ELc/3g63Pw9Ytz/Htrc/JlO3PyNdtz89Zbc/yz+3PzLHtz/XIrc/o3W3P2Gw
tj8E9LY/P3S3P0DHtj9vXrc/Bmm3P2cCtz+nh7c/y9a2Pwjotj82aLc/yjm3P6Mmtz8rxrY/
5I62P/JPtz+8L7c/gUG3P0cvtz91C7c/1w23P5CMtz9kM7c/2bK2P8Cttz8LY7c/n423P3aW
tz8FaLc/yN22P5lbtz83Ebc/gP22P3Wutz+Xbrc/vYS3P/uDtz+uqrc/B2u3Px/utj8Qpbc/
abG3P+4Stz99Abc/T+i3PwAotz/9abc/W5e3P0ePtz/9Cbg/dgy4P91wtz8FGLc/7kW3P8sC
tz+f3rY/+rS2P0SQtz9tabc/gSm3P3+Ftz+iY7c/JbG3P412tz/FO7c/rLm3P6u+tz+Bdbc/
Y/q2P6Gdtz+ZZrc/7Ie3P5Ditz+5i7c/MVC3P8mptj+scLc/+jG3PxGgtz/VW7c/GDO3PxNJ
tz+3Lrc/GLq3PwqQtz/8Ibc/ZWO3P1ZXtz/0MLc/KZK3Pwmatz+mpbc/rpu3P/sDtz8XEbc/
o/u3Pzybtz9tSrc/78C3Pwaqtz+FILg/A6m3PxAAtz81WLc/fsS3P10luD9Anbc/3XC3P5lB
tz+Bu7c//g24P05itz++ebc/+J23P4WUtz8Bobc/HEG3P0Nstz+LiLc/FRm3P4Gktz9Sirc/
MD23P2MEtz9fDrc/AoW4P4GVtz/azrY/lMO3P/BMtz8aaLc/dyu3PzcAuD9HCrc/pRO3PxzN
tz8zk7Y/aK23P/avtz+1nbc/tTC3P6W0tz+zRrc//2q3P3nktz+fubc/qdS3P/NQtz+8xrc/
adG3Pxyxtz/nQbc/Zey3P7CQtz/Mm7c/T7a3PwnCtz/JD7g/1D24P8zxtj+5kbc/awK3PzKs
tz9GPbg/QR+4P8d8tz8k4Lc/y5O3PxwRuD8Qmrc/r2i3P5QXtz/Imrc/G4q3P3fbtz/UUrc/
tne3P+7ztz/Zg7c/g8O3P8+ntz903Lc/Grq3Pwdltz+Uxrc/Kk23P9ygtz8mILc/Nom3P623
tz+clrc/WK+3P7e4tz/N5rc/9RC3PwmVtz9IA7c/gwy4P2TStz9oM7g/eOG3P37ktz/pNbg/
Fa62P2v9tz+F+Lc/uTG4Pyu0tz9ujrc/So+3PzGatz+TmLc//K23P7WEtz8ugbc/vLa3P6oG
uD9Zybc/qx64P0rPtz8qoLc/ijO4P1Dhtz+CNbg/ipO3P50JuD8jCLg/ju23P3wQuD+r1bc/
lNK3P17itz++prc/gcO3P4lWtz/jObg/N024P4tLtz9ec7c/</AssayYData></Step><Step><CommonData><SampleLocation>11</SampleLocation><SampleID></SampleID><SampleGroup></SampleGroup><SampleInfo></SampleInfo><SampleRow>B</SampleRow><SamplePlate>1</SamplePlate><WellType>REGENERATION</WellType><Concentration>-1</Concentration><ConcentrationUnits>µg/ml</ConcentrationUnits><MolarConcentration>-1</MolarConcentration><MolarConcUnits>nM</MolarConcUnits><MolecularWeight>-1</MolecularWeight><Temperature>25</Temperature><StartTime>1474526</StartTime><AssayTime>5</AssayTime></CommonData><FlowRate>1000</FlowRate><StepType>KREGENERATION</StepType><StepName>Regeneration</StepName><StepStatus>OK</StepStatus><ActualTime>4.99895</ActualTime><CycleTime>0.2</CycleTime><AssayXData Points="25">QQCbRJ8Gm0QGDZtEbBObRNIZm0Q5IJtE6SabRA4tm0RsM5tE0jmbREFAm0SfRptEDk2bRGxT
m0TSWZtEOWCbRJ9mm0QGbZtElXObRNJ5m0Q5gJtEn4abRA6Nm0Rsk5tE0pmbRA==</AssayXData><AssayYData Points="25">kFYewIVDL8DRGDnAF6Y+wO3bQsAnmEbAea5JwHaFTMBN0E7AJwFRwLh+UsDfIVTAqKFVwDhe
V8CadljAbutZwAeXWsAPn1vAgshcwDzBXcA9017A7M5fwEAIYMBX1WDAlodhwA==</AssayYData></Step><Step><CommonData><SampleLocation>12</SampleLocation><SampleID></SampleID><SampleGroup></SampleGroup><SampleInfo></SampleInfo><SampleRow>B</SampleRow><SamplePlate>1</SamplePlate><WellType>NEUTRALIZATION</WellType><Concentration>-1</Concentration><ConcentrationUnits>µg/ml</ConcentrationUnits><MolarConcentration>-1</MolarConcentration><MolarConcUnits>nM</MolarConcUnits><MolecularWeight>-1</MolecularWeight><Temperature>25</Temperature><StartTime>1490425</StartTime><AssayTime>5</AssayTime></CommonData><FlowRate>1000</FlowRate><StepType>KREGENERATION</StepType><StepName>Regeneration</StepName><StepStatus>OK</StepStatus><ActualTime>4.99895</ActualTime><CycleTime>0.2</CycleTime><AssayXData Points="25">OKCbRJ6mm0T9rJtEa7ObRMm5m0QwwJtEnsabRAXNm0Rj05tE0tmbRDjgm0S/5ptEBe2bRGvz
m0TS+ZtEMACcRJYGnEQFDZxEYxOcRMkZnEQ4IJxEniacRAUtnERrM5xEyTmcRA==</AssayXData><AssayYData Points="25">xWWTPW7Tqz1z6+s99PESPs3eIT6SUzQ+cuE+Ps2CTD6ERFU+zd9mPnxCbD6SjWw+0px7Pkma
fz7Nx4E+rF2HPjupiT4wVIk+bVCMPin4jT7b6Y8+H32RPmxnlD52iZY+d4eWPg==</AssayYData></Step><Step><CommonData><SampleLocation>11</SampleLocation><SampleID></SampleID><SampleGroup></SampleGroup><SampleInfo></SampleInfo><SampleRow>B</SampleRow><SamplePlate>1</SamplePlate><WellType>REGENERATION</WellType><Concentration>-1</Concentration><ConcentrationUnits>µg/ml</ConcentrationUnits><MolarConcentration>-1</MolarConcentration><MolarConcUnits>nM</MolarConcUnits><MolecularWeight>-1</MolecularWeight><Temperature>25</Temperature><StartTime>1506674</StartTime><AssayTime>5</AssayTime></CommonData><FlowRate>1000</FlowRate><StepType>KREGENERATION</StepType><StepName>Regeneration</StepName><StepStatus>OK</StepStatus><ActualTime>4.99895</ActualTime><CycleTime>0.2</CycleTime><AssayXData Points="25">L0CcRJVGnET8TJxEYlOcRMBZnEQvYJxElWacRPxsnERac5xEyXmcRC+AnESVhpxE9IycRFqT
nETJmZxEL6CcRJWmnET0rJxEWrOcRMC5nEQnwJxEjcacRPzMnERi05xEwNmcRA==</AssayXData><AssayYData Points="25">mR4/wPeaS8DrPlHA5uFUwDq8V8CgS1nAYDlbwNCoXMDG7l3A0V1fwGZ0YMCgWGHANidiwJcq
Y8A1iWPASflkwLBQZcD80WXAOq9mwFEfZ8DlemfAQetnwCO/aMALeWjArz9pwA==</AssayYData></Step><Step><CommonData><SampleLocation>12</SampleLocation><SampleID></SampleID><SampleGroup></SampleGroup><SampleInfo></SampleInfo><SampleRow>B</SampleRow><SamplePlate>1</SamplePlate><WellType>NEUTRALIZATION</WellType><Concentration>-1</Concentration><ConcentrationUnits>µg/ml</ConcentrationUnits><MolarConcentration>-1</MolarConcentration><MolarConcUnits>nM</MolarConcUnits><MolecularWeight>-1</MolecularWeight><Temperature>25</Temperature><StartTime>1522764</StartTime><AssayTime>5</AssayTime></CommonData><FlowRate>1000</FlowRate><StepType>KREGENERATION</StepType><StepName>Regeneration</StepName><StepStatus>OK</StepStatus><ActualTime>4.99895</ActualTime><CycleTime>0.2</CycleTime><AssayXData Points="25">JuCcRIzmnETr7JxEWfOcRMD5nEQmAJ1EjAadRPMMnURZE51EwBmdRCYgnUSMJp1E8yydRFkz
nUTAOZ1EJkCdRIRGnUTrTJ1EWVOdRMBZnUQmYJ1EjGadRPNsnURZc51Et3mdRA==</AssayXData><AssayYData Points="25">K6r+PFnyQT2JxaM9fcnXPSnr+z2elA0+7zkbPi0SKT79eDU+BB47PvU4SD4oaEg+sD9XPvIb
XT7oPWE+tUVkPit1az5XsnE+dSt3PpS4eT5mqXw+o3GCPn6lgz5nD4M+242EPg==</AssayYData></Step><Step><CommonData><SampleLocation>11</SampleLocation><SampleID></SampleID><SampleGroup></SampleGroup><SampleInfo></SampleInfo><SampleRow>B</SampleRow><SamplePlate>1</SamplePlate><WellType>REGENERATION</WellType><Concentration>-1</Concentration><ConcentrationUnits>µg/ml</ConcentrationUnits><MolarConcentration>-1</MolarConcentration><MolarConcUnits>nM</MolarConcUnits><MolecularWeight>-1</MolecularWeight><Temperature>25</Temperature><StartTime>1538848</StartTime><AssayTime>5</AssayTime></CommonData><FlowRate>1000</FlowRate><StepType>KREGENERATION</StepType><StepName>Regeneration</StepName><StepStatus>OK</StepStatus><ActualTime>5.00005</ActualTime><CycleTime>0.2</CycleTime><AssayXData Points="25">HYCdRIOGnUTijJ1EUJOdRLeZnUQVoJ1Eg6adROqsnURQs51E17mdRBXAnUSDxp1E4sydRFDT
nUS32Z1EHeCdRIPmnUTi7J1ESPOdRK75nUQlAJ5EewaeROoMnkRIE55EtxmeRA==</AssayXData><AssayYData Points="25">2E9DwI6xT8Cw8VTAGSlYwPtXWsAPYFzAWRVewGeoX8DptWDABIthwJmsYsCO1WPA5KRkwIoY
ZcAaLGbAv1tmwHf7ZsDU0mfAaClowDSWaMBmEWnANaxpwJPdacBSDWrAUlBqwA==</AssayYData></Step><Step><CommonData><SampleLocation>12</SampleLocation><SampleID></SampleID><SampleGroup></SampleGroup><SampleInfo></SampleInfo><SampleRow>B</SampleRow><SamplePlate>1</SamplePlate><WellType>NEUTRALIZATION</WellType><Concentration>-1</Concentration><ConcentrationUnits>µg/ml</ConcentrationUnits><MolarConcentration>-1</MolarConcentration><MolarConcUnits>nM</MolarConcUnits><MolecularWeight>-1</MolecularWeight><Temperature>25</Temperature><StartTime>1555081</StartTime><AssayTime>5</AssayTime></CommonData><FlowRate>1000</FlowRate><StepType>KREGENERATION</StepType><StepName>Regeneration</StepName><StepStatus>OK</StepStatus><ActualTime>4.99895</ActualTime><CycleTime>0.2</CycleTime><AssayXData Points="25">HSCeRHsmnkTiLJ5EYTOeRK45nkQVQJ5Ee0aeROJMnkRIU55Et1meRBVgnkR7Zp5E4myeREhz
nkSueZ5EFYCeRIOGnkTijJ5ESJOeRLeZnkQloJ5Eg6aeROKsnkRIs55ErrmeRA==</AssayXData><AssayYData Points="25">05MdPYNijD2jmsY90aXwPVkaBD5APho+vVgpPp5KNj4Puj0+ViBHPoBUVT69bVQ+ZOpcPueH
aj7QFmg+8qZxPtcpfD7efHg+yxl/Pt7ngD4RE4I+3t+FPqOEiD6Y5Yc+j9yKPg==</AssayYData></Step><Step><CommonData><SampleLocation>1</SampleLocation><SampleID></SampleID><SampleGroup></SampleGroup><SampleInfo></SampleInfo><SampleRow>B</SampleRow><SamplePlate>1</SamplePlate><WellType>BUFFER</WellType><Concentration>-1</Concentration><ConcentrationUnits>µg/ml</ConcentrationUnits><MolarConcentration>-1</MolarConcentration><MolarConcUnits>nM</MolarConcUnits><MolecularWeight>-1</MolecularWeight><Temperature>25</Temperature><StartTime>1569782</StartTime><AssayTime>60</AssayTime></CommonData><FlowRate>1000</FlowRate><StepType>BASELINE</StepType><StepName>Baseline</StepName><StepStatus>OK</StepStatus><ActualTime>59.999</ActualTime><CycleTime>0.2</CycleTime><AssayXData Points="300">FMCeRHLGnkThzJ5EP9OeRK7ZnkQM4J5EeuaeRNnsnkQ/855ErvmeRBQAn0R6Bp9E4QyfREcT
n0SlGZ9EFCCfRHImn0TZLJ9ERzOfRK45n0QUQJ9EekafROFMn0RHU59ErlmfRD1gn0R6Zp9E
2WyfRD9zn0SueZ9EFICfRHqGn0TZjJ9ER5OfRKWZn0QUoJ9EeqafROGsn0RHs59EpbmfRBTA
n0R6xp9E4cyfREfTn0Su2Z9EFOCfRHLmn0TZ7J9ER/OfRK75n0QMAKBEegagROEMoERHE6BE
rhmgRBQgoER6JqBE2SygRD8zoESlOaBEFECgRHJGoETZTKBEP1OgRKVZoEQMYKBEcmagRNls
oERHc6BErnmgRBSAoER6hqBE4YygRD+ToESumaBEDKCgRHKmoEThrKBER7OgRKW5oEQUwKBE
esagROHMoERH06BEpdmgRAzgoERy5qBE4eygRD/zoESl+aBEDAChRHoGoUTZDKFERxOhRKUZ
oUQUIKFEeiahRNksoURHM6FEpTmhRAxAoURyRqFE2UyhREdToUSlWaFEDGChRHpmoUThbKFE
P3OhRKV5oUQMgKFEeoahROGMoURHk6FEpZmhRAygoURypqFE2ayhREezoUSuuaFEFMChRHrG
oUTZzKFEP9OhRK7ZoUQM4KFEeuahRNnsoURH86FEpfmhRAwAokR6BqJE4QyiRD8TokSlGaJE
FCCiRHImokThLKJEWDOiRK45okQMQKJEckaiRNlMokQ/U6JErlmiRBRgokR6ZqJE2WyiRD9z
okSleaJEFICiRHqGokTZjKJEP5OiRKWZokQMoKJEeqaiROGsokQ/s6JErrmiRAzAokSDxqJE
4cyiREfTokSu2aJEDOCiRHLmokTZ7KJEP/OiRKX5okQMAKNEegajRNkMo0RHE6NEpRmjRBQg
o0R6JqNE2SyjREczo0SuOaNEDECjRKNGo0TZTKNER1OjRKVZo0QMYKNEcmajROlso0RHc6NE
pXmjRAyAo0R6hqNE4YyjREeTo0SumaNEDKCjRHqmo0TZrKNEP7OjRKW5o0QUwKNEesajRNnM
o0Q/06NEpdmjRBTgo0R65qNE4eyjREfzo0Sl+aNEDACkRHIGpEThDKREPxOkRK4ZpEQMIKRE
eiakROEspEQ/M6REpTmkRBRApER6RqRE4UykRD9TpESlWaREFGCkRHJmpETZbKREP3OkRK55
pEQMgKREeoakROGMpERHk6RErpmkRAygpERypqRE2aykREezpESluaREFMCkRHLGpETZzKRE
R9OkRKXZpEQU4KREcuakRNnspEQ/86REpfmkRBQApUR6BqVE2QylRD8TpUSuGaVEDCClRHom
pUThLKVEPzOlRKU5pUQMQKVEckalROFMpURHU6VErlmlRAxgpURyZqVE2WylRD9zpUSleaVE
DIClRHKGpURcjaVEP5OlRKWZpUQMoKVEeqalROGspUQ/s6VErrmlRAzApURyxqVE2cylRD/T
pUSl2aVEDOClRHLmpUTZ7KVER/OlRKX5pUQUAKZEcgamROEMpkQ/E6ZErhmmRAwgpkR6JqZE
2SymRD8zpkSlOaZE</AssayXData><AssayYData Points="300">hUygPuBYnz6QvqI+6N2kPga2pD4gG6Q+99CkPsGGpj4iFaQ+YNyoPl3ppj7JyKg+HW2qPjgC
qj5/Eqo+7UWrPnicqz4ZW6s+FGCuPgN/rz69Ya0+oG2wPhC3rz5MNLI+/7OvPjWlsj5HCbM+
PdOxPslotD7bhbI+2VOzPq0asz69mrM+zPK1PjxVtz59t7U+xlG4PsVAuD6ZjbY+uNm3Pq5e
uD5cXrY+lLG6Pq7uuT7WuLo+Sj66PiKLuj62zLo+6W+9Pi+ruj6fw7w+HBu7PuNhuj5ikr0+
PTq+PvTJvj7dab8+DMO9PnoUwD5Bx74+H5zCPiCJwj6/t8E+HibAPt7PwD43XMA+PdnCPvoK
wT4YgsI+/9/EPvGewz4gY8I+ExLEPiCxxT5Mk8Q+o+zEPul8xD6fGsQ+PHfFPqKlwj7qhsY+
Mn3GPijyxz4M/8Q+aqLFPvjtyD4npMg+Pk/HPhyLyT5/cMg+fdXIPvl3yT6OScs+XkvLPlV+
yD59P8o+borNPum5yT4lZso+B83MPg3qyz62c80+e9zKPuUOzT7dAs0+BmDLPoFFzj4lvss+
nDzLPpDwzj5gDtA+QRTNPqm3zj76Zs8+0n7NPgpVzT7KFtA+QdvNPi2i0D7yzs0+pAHRPuFx
zz4ko9I++OfRPq/Z0z4kZ9M+w9XTPvsq0j7gI9M+TubSPomB0j56I9Q+eoPTPhcx1D4jKtU+
+BTTPtae0T5lr9I+RizUPtc50j7PBdU+/5jTPmlm2D75/tM+8jbUPoYA1j6pXNU+sF/WPn+H
1D6AWdQ+gH/VPoeA1z5VSdY+zf/VPrPC1z7hoNY+smTWPk6H2T5ChdY+a4LaPm892D69odk+
OxXZPr7p2j7jrNk+QlzbPiS42D60+dg+VfHZPj0k2z7pCdk+tzvZPmBe2z5FBNw+hNjbPuvF
3D5UB9o+Y4/ZPkPR2T5up9s+IxXbPjUW3T485ds+PrLdPl093D7U/90+asHdPsKE3D5QyNs+
rVjcPrdu3T5unNw+KJ3cPkUN3D5FT+A+CD3fPnpN3D6Jutw+H/fePuF43D7/St4++8bcPsA/
3z5tst4+8T/fPo643z7n+9w+vaXfPp304D6LvN4+GzHhPiUt4j5E2uA+Ja7hPkpW4T6JuuA+
Dv3gPnyW3z54H+A+n+XhPv0F4D5vE+I+TmrgPsyh4D6eeuE+vo7iPthG5T7S4+I+0jzhPlWM
4z77LeI+mALiPv2c4j74/uM+OBbiPqWx5T60A+Q+jUbjPkmd4z6bn+I+tH7kPrvZ5D5ZreU+
tzDnPqQe5D73VuQ+SWzmPjYO5j7LreQ+mCXkPjrM5T5fXeY+eYXlPkR15T4u6eY+ecfmPlqH
5j7WdOg+Gl7mPsIR5j4GauU+mcvmPlDZ5T6E5+g+u5rkPh7l5z621eY+ioToPqui5z5w++c+
zzHoPv+m6D7xPOg+X4ToPqeX6j7Giug+C5/mPvtt6D7Tiuc+Y4/oPg6C6D6XReg+uyPqPtIs
6j4WXeg+Br/oPoKB6z4N9+k+ddXqPuu+6T5dSew+pAjqPppg6T742es+FSzqPvuZ6z73Qek+
q0HpPsdi6j6heug+</AssayYData></Step><Step><CommonData><SampleLocation>4</SampleLocation><SampleID>QA013.2 Gmat/L0</SampleID><SampleGroup></SampleGroup><SampleInfo></SampleInfo><SampleRow>B</SampleRow><SamplePlate>1</SamplePlate><WellType>KLOAD</WellType><Concentration>10</Concentration><ConcentrationUnits>µg/ml</ConcentrationUnits><MolarConcentration>-1</MolarConcentration><MolarConcUnits>nM</MolarConcUnits><MolecularWeight>-1</MolecularWeight><Temperature>25</Temperature><StartTime>1635804</StartTime><AssayTime>80</AssayTime></CommonData><FlowRate>600</FlowRate><StepType>LOADING</StepType><StepName>Loading</StepName><StepStatus>OK</StepStatus><ActualTime>80</ActualTime><CycleTime>0.2</CycleTime><AssayXData Points="400">C0CmRHFGpkTQTKZEPlOmRJxZpkQLYKZEaWamRNBspkQ+c6ZEpXmmRAuApkRxhqZE0IymRD6T
pkScmaZEA6CmRGmmpkTYrKZENrOmRJy5pkQLwKZEccamRNjMpkQ+06ZEpdmmRAvgpkRp5qZE
0OymRDbzpkSl+aZECwCnRHEGp0TQDKdEPhOnRJwZp0QLIKdEcSanRNgsp0T7M6dEnDmnRAtA
p0RpRqdE2EynRD5Tp0ScWadEE2CnRHFmp0TYbKdEPnOnRKV5p0QDgKdEaYanRNCMp0Q+k6dE
pZmnRAugp0RxpqdE0KynRD6zp0ScuadEA8CnRGnGp0TYzKdENtOnRJzZp0QD4KdEaeanRNDs
p0Q286dEnPmnRAMAqERxBqhE2AyoRD4TqESlGahEAyCoRGkmqETQLKhEPjOoRKU5qEQLQKhE
ikaoRNhMqEQ+U6hEnFmoRANgqERpZqhE2GyoRDZzqESleahEC4CoRHGGqETYjKhENpOoRKWZ
qEQDoKhEcaaoRNCsqEQ+s6hEnLmoRAPAqERpxqhE2MyoRD7TqESl2ahEC+CoRGnmqETQ7KhE
NvOoRKX5qEQDAKlEcQapRNgMqUQ+E6lEpRmpRAMgqURpJqlE2CypRD4zqUStOalEC0CpRHFG
qUTQTKlENlOpRJxZqUQDYKlEaWapRNBsqUQ2c6lEpXmpRAuAqUSahqlE0IypRDaTqUSlmalE
C6CpRHGmqUTQrKlENrOpRKW5qUQLwKlEacapRNDMqUQ206lEnNmpRAvgqURx5qlE0OypRD7z
qUSl+alEAwCqRGkGqkTQDKpENhOqRJwZqkQDIKpEaSaqRNgsqkQ2M6pEpTmqRANAqkRxRqpE
0EyqRDZTqkScWapEC2CqRGlmqkTgbKpENnOqRKV5qkQDgKpEaYaqRNCMqkQ2k6pEnJmqRAOg
qkRppqpE0KyqRD6zqkScuapEA8CqRGnGqkTQzKpENtOqRM7ZqkQD4KpEaeaqRNjsqkQ286pE
nPmqRAsAq0RpBqtE0AyrRDYTq0SlGatEAyCrRGkmq0TQLKtEPjOrRJw5q0QDQKtEaUarRNBM
q0Q2U6tEnFmrRAtgq0RpZqtE0GyrRDZzq0SceatEA4CrRGmGq0TQjKtENpOrRJyZq0QDoKtE
aaarRNCsq0Q2s6tEpbmrRAPAq0RpxqtE0MyrRDbTq0Sc2atEA+CrRGnmq0TQ7KtENvOrRKX5
q0QLAKxEaQasRNAMrEQ+E6xEnBmsRAsgrERpJqxE0CysRDYzrEScOaxEA0CsRGlGrETQTKxE
NlOsRKVZrEQLYKxEaWasRNhsrEQ2c6xEnHmsRAOArERphqxE0IysRDaTrESlmaxEA6CsRGmm
rETQrKxENrOsRJy5rEQDwKxEacasRNDMrEQ206xEnNmsRAPgrERp5qxE0OysRDbzrESc+axE
AwCtRGkGrUTQDK1ENhOtRJwZrUQbIK1EaSatRNAsrUQ2M61EnDmtRANArURpRq1E0EytRDZT
rUScWa1EA2CtRGlmrUTQbK1ENnOtRKV5rUQDgK1EgoatRNCMrUQ2k61EpZmtRAOgrUSCpq1E
2KytRDazrUScua1EA8CtRGnGrUTQzK1ENtOtRJzZrUQD4K1EaeatRNDsrUQ2861EnPmtRAMA
rkRpBq5E2AyuRDYTrkScGa5EAyCuRGkmrkTQLK5ENjOuRJw5rkQLQK5EaUauRNBMrkQ+U65E
nFmuRAtgrkRpZq5E0GyuRD5zrkSlea5EA4CuRGmGrkTQjK5ENpOuRKWZrkQLoK5EcaauRNCs
rkQ2s65EpbmuRAPArkRpxq5E0MyuRD7TrkSc2a5EA+CuRGnmrkTQ7K5ENvOuRKX5rkQDAK9E
aQavRNAMr0Q+E69EnBmvRAsgr0RpJq9E0CyvRDYzr0ScOa9EE0CvRGlGr0TQTK9ENlOvRJxZ
r0QLYK9EcWavRNBsr0Q+c69EnHmvRAuAr0Rphq9E0IyvRDaTr0Scma9EC6CvRNymr0TYrK9E
RrOvRJy5r0QDwK9EccavRNDMr0Q+069EnNmvRAPgr0Rx5q9E2OyvRDbzr0Sl+a9EAwCwRHoG
sETQDLBEPhOwRJwZsEQLILBEcSawRNgssEQ+M7BEpTmwRA==</AssayXData><AssayYData Points="400">/SnePi124D5w8OA+jDDkPrzi5D6mL+Q+DGDmPqrF5z5Tdeo+9kvtPnUh7j7HTO4+dnzzPgFW
9D5nUvc+H1X5PtkL+j4bo/s+Mgf9PnoVAD8a4gA/jqsAP++sAj/HcAQ/EMIEP7KZBT8JnAc/
PL4HPyLVCD+4PAo/TosKP3dwDD9y8ww/O6ANP50FDj+4lQ8/LMoQP0NqET9W3xE/7YASP/4G
FD+F7BQ/860VPweVFz/mvBY/3mQYPzxzGT9zgRs/6/8bP4IrGz8K2h0/ZokfP9IcHz+lGCE/
wlghP0eCIT8qdSM/lc4iP/x5JD8x+SQ/I7cmP0ttJz/Htig/EDspP2tFKz+VVyo/9/4rPwsE
LT/C/ys/bVIuPw/TLz/S1DA/6xwxPwiXMj82DTM/ItczP0MpNT+m1zQ/44s2P/VTNz+86jY/
f/A4P8VjOT8zqTk//io6P779Oj+sTT0/jr09P6HqPT/tYj8/Guk+P7KKQT+kNUE/wTZCP/lN
Qj8yV0I/+65EP3fjRD/ouEU/83ZGPysfRz9WHkg/zxJIP/zqST8XBEk/TdFJP90pTD/7Dkw/
HSZNP9yfTT8hyk4/Qa5OP/oMUD8pClA/gfZQP3eyUT+eG1M/96ZSP3jCVD8FelQ/5c9UPypV
Vj8+oVY/5CNXP/DqVz+ZPlg/mIlXP8zVWT+TVlk/LHRaP3EFXD+m4ls/YehbP7FWXT/2zl0/
qBVePx2dXj8gPmA/hCRhPwAIYT+EcmE/ecthP/OgYz8ix2I/zttiP+U0ZD9rZ2Q/GiJlP/5d
Zj+DzGY/9thmPxujZz+qEWg/KlNnP869aD8XyGg/DC1qPzxZaj8YJWs/KlhsPwDdaz8/T2w/
2WdtP6E6bj/T/W0//hxvP5Pbbz+Yi3A/lUBwP7P3bz99VnE/i2VxP0TBcj83lHI/h9lyP93R
dD8qInQ/XyV1PwL3dD/o/XQ/TVJ2P8nhdT/lyHY/Zah4P+iddz/CqHc/Mc14P3jEeT9fs3k/
q216P4JPfD+bxnw/bY97P8AbfD8mN30/tfx7P8bqfD9w+H0/zDd/P1QRfz+lI38/oj6AP0iI
gD/aDoA/i7eAP9nQgD8XzYE/JBGBP+47gT9bLIE/6OiBPxNRgj+lEYI/VtiBP3Rygj9GDoM/
RumCP6/Fgj8bwII/OAeDP2gghD98CIQ/qfiDP7BUgz86sYQ/4fGEPxaThD9qMoU/chSFP225
hT9avYU/XbGFPy7jhT+K/YU/ok+GP58Yhj9G6IY/SwGHPz3Shj/oooc/DIiGPwnLhz8/s4c/
olaIP5TBhz/rnIg/5SOIP5eZiD8Ls4g/RGyIPw6+iD8MRok/FTGJP7SZiT8rg4k/U62JP9CY
ij9nSIo/AwKKP3u6ij/gvoo/dUqKP4neij/uQos/bECLP5Wziz8HBos/dYWLP4GRiz9Gf4w/
/kiMPzI2jD9xFow/W6uMPy59jD+F0ow/juOMPx/qjD97nIw/KoONP8xWjT81c40/8ySOP1HD
jT8kF44/Ud2NP2pejj9A844/8p6OP6psjj/wBI8/HeSOP/MOjz8dRo8/S2OPPzuLjz+m/I8/
jdWPP2bcjz+UBZA/M8iPP/+mkD9QipA/+AqRP8BYkD/8gZE/zgGRPywgkT9KVpE/qeKRP+73
kT9EB5I/QbuRP84dkj/7bpI/JXaSPz9jkj9SeZI/awGTPwDdkj8og5I/xk6TPwbvkj8dqJI/
THmTP1Cwkz+TxpM/7U+TP0aKkz+62JM/IZ+TP/1wlD/uN5Q/GyuUP4HNlD/KfJQ/fxGVPxkq
lT+RRZU/uNCVP4VblT/QTpU/GEiVPwjSlT+mp5U/Wy2WP8Evlj/D95U/p8WWP19nlj+x6pY/
DBuXP+P3lj91i5Y/4d+WP56flz+LGZc/XmaXP/y0lz+Fdpc/i5yXP6Xelz+3P5g//82XP2nT
lz/w/Jc/APCXPwvPmD+a2Jc/laOYPwZWmD9qtJg/tSiZP+EXmT+KV5k/h0yZP0EMmT8+fJk/
vo6ZP/4ImT+4eZk/kgWaPyqHmT85+Zk/z/GZPypjmj+3p5o/j9OaP193mj/NgZo/EDqaP96p
mj+BMZs/EN6aPw+ymz+UBps/srybP1Z0mz9Te5s/v9abPw==</AssayYData></Step><Step><CommonData><SampleLocation>1</SampleLocation><SampleID></SampleID><SampleGroup></SampleGroup><SampleInfo></SampleInfo><SampleRow>B</SampleRow><SamplePlate>1</SamplePlate><WellType>BUFFER</WellType><Concentration>-1</Concentration><ConcentrationUnits>µg/ml</ConcentrationUnits><MolarConcentration>-1</MolarConcentration><MolarConcUnits>nM</MolarConcUnits><MolecularWeight>-1</MolecularWeight><Temperature>25</Temperature><StartTime>1721940</StartTime><AssayTime>60</AssayTime></CommonData><FlowRate>1000</FlowRate><StepType>BASELINE</StepType><StepName>Baseline</StepName><StepStatus>OK</StepStatus><ActualTime>60</ActualTime><CycleTime>0.2</CycleTime><AssayXData Points="300">C0CwRHFGsETQTLBEPlOwRMVZsEQLYLBEaWawRNhssEQ+c7BEtXmwRAuAsERphrBE2IywRD6T
sESlmbBEC6CwRHGmsETorLBENrOwRKW5sEQDwLBEzMawRNDMsEQ+07BEpdmwRAvgsERx5rBE
0OywRDbzsESl+bBEAwCxRHEGsUTQDLFEPhOxRKUZsUQLILFEcSaxRNAssUQ2M7FEpTmxRAtA
sURpRrFE2EyxRDZTsUSlWbFEA2CxRHFmsUTYbLFENnOxRKV5sUQLgLFEcYaxRNiMsUQ+k7FE
pZmxRAugsURxprFE0KyxRD6zsUSlubFEA8CxRHHGsUTYzLFENtOxRJzZsUQT4LFEaeaxRNDs
sUQ287FEnPmxRAMAskRxBrJE2AyyRD4TskScGbJEAyCyRHEmskTQLLJEPjOyRKU5skQLQLJE
aUayRPBMskQ+U7JEnFmyRAtgskRpZrJE6GyyRD5zskSlebJEA4CyRGmGskTYjLJEPpOyRJyZ
skQDoLJEcaayRNisskQ2s7JEpbmyRAvAskRxxrJE0MyyRD7TskSc2bJEC+CyRGnmskTQ7LJE
PvOyRJz5skQLALNEaQazRNAMs0Q+E7NEnBmzRAsgs0RxJrNE0CyzRDYzs0ScObNEA0CzRGlG
s0TQTLNEPlOzRJxZs0QLYLNEcWazRNBss0Q+c7NEnHmzRBOAs0RphrNE2IyzRDaTs0SlmbNE
C6CzRNyms0TQrLNEPrOzRKW5s0QLwLNEacazRNDMs0Q207NEnNmzRAPgs0Rp5rNE0OyzRDbz
s0Sl+bNEAwC0RHEGtETQDLREPhO0RJwZtEQDILREaSa0RNAstEQ2M7REpTm0RANAtERpRrRE
0Ey0RD5TtESlWbREA2C0RGlmtETYbLREPnO0RJx5tEQDgLREcYa0RNCMtEQ2k7REnJm0RAOg
tERpprRE0Ky0RDaztESlubREA8C0RGnGtETQzLREV9O0RJzZtEQD4LREaea0RNDstEQ+87RE
pfm0RAMAtURpBrVE0Ay1RD4TtUScGbVEAyC1RHEmtUTQLLVENjO1RJw5tUQsQLVEaUa1RNBM
tUQ2U7VEnFm1RAtgtURxZrVE0Gy1RDZztUScebVEC4C1RGmGtUTQjLVET5O1RJyZtUQDoLVE
caa1RNCstUQ2s7VEnLm1RAPAtURpxrVEGc21RD7TtUSc2bVEROC1RHHmtUTQ7LVENvO1RKX5
tUQLALZEcQa2RNAMtkQ+E7ZE1hm2RAsgtkRpJrZE0Cy2REYztkTFObZEA0C2RGlGtkTQTLZE
PlO2RJxZtkQLYLZEaWa2RNBstkQ2c7ZEpXm2RAOAtkRphrZE2Iy2RDaTtkSlmbZEA6C2RGmm
tkTQrLZENrO2RJy5tkQLwLZEaca2RNjMtkQ+07ZEnNm2RAPgtkRp5rZE0Oy2RD7ztkSc+bZE
AwC3RGkGt0TQDLdEgBO3RKUZt0QDILdEaSa3RNgst0RfM7dEnDm3RANAt0RpRrdEEU23RDZT
t0ScWbdEC2C3RGlmt0TQbLdEPnO3RJx5t0QDgLdEaYa3RNCMt0Q+k7dEnJm3RAugt0RpprdE
0Ky3RDazt0SlubdE</AssayXData><AssayYData Points="300">gTGfPxl0oD+w058/i1ygPxIroD9hX6A/jYGgP7GGoD/VTKA/rsygP29/oD/Ft6A/uhuhPx1c
oT/N/aA/YR+hPy1LoT8EDqE/RSihP9kFoT/r0KA/lVahP5JLoT/eHqE/dZWgP/TWoD+/hKE/
SGahP+H/oD9t5KA/MEChPy39oD8XT6E/xmKhP9QtoT/kIKE/SIuhPxl1oT9bXaE//VehP29Z
oT/kbqE/APmgP5U3oT9jGaE/KJahP3VIoT9YGqE/ermhPwFXoT/nvqA/YSChP9+goT8hu6E/
zcqhP0D1oD+i3qA/WF+hP1Yaoj/hFaE/wKahPxlAoT9xs6E/gpahP3ydoT/tOqE/q5ahP9sS
oj83EaE/VbuhP5kJoj/GiaE/GkihP4D7oD9dd6E/ItChPzZAoT+oxaE/k4ahP7Aroj9vmqI/
5HuiP63XoT8U9aE/4TGiPxuboT+AeqE/Q6qhP8D7oT//kKE/mAeiP074oT/BBqI/9cmhP/92
oj+BhaE/fLGhP4Rcoj/Ao6E/XN+hPxv2oT+ayqE/1MKhPy/UoT8uHqI/mM+hPxgnoj+uUqI/
KUGiP64Zoj97BqI/8S6iP8v4oT9NlKE/OW+iPwAxoj+a06E/FEqiP97loT9fcaI/yVqiP4/S
oT8ZPKI/3nWiP6ffoj9e7aE/RDKiP6iToj9B1KI/otihP4ffoT/1fqI/m/WhP5Esoj/fEaI/
1zWiP5gjoj/ZJ6I/n2iiPyz2oT+Xp6I/vlGiP0Y6oj/gmqI/pJOiP7atoj8WnqI/roGiPz+B
oj/LyaI/Oo6iP/NBoj+QLKI/roiiP49qoj8ChKI/ZnmiP9Qdoz/hoaI/JjiiPwL7oj+5Y6I/
TrahPxZroj8ZJqM/0+CiP5mToj9tFKI/LSOjP6zooj/j7qI/SVujP0ZWoj9HTqM/OjmiP86/
oj95+qI/ILuiP0kQoj/boKI/tcWiP1mcoj+fqaI/zwijP8Csoj87kqI/19SiP+Wooj8SSaM/
CwajPypboj+6HKM/7beiP3fOoj8cXqM/qBCjP4/8oj9pN6M/gMOiPxEwoz/MXaM/hRejPyy4
oj/VYqM/oNCiP/ytoj9LH6M/hSyjP1Z8oj+mkKI/gjujPxezoz8z46I/Cj6jP24Roz+WIaM/
ql2jPzcuoz/0daM/vnGjP2Mcoz+IKqM/IfuiP5ZUoz+AcaM/GvuiP9J+oz9L36I/fzOjP1b1
oj/BYqM/UjajP/sDoz/GNqM/1jyjP6Ejoz+PuqI/40yjP8SQoz8WeqM/ePCiP7oXoz+SR6M/
fQijP2Wcoz9gRKM/17yjPyKDoz8RrqM/a22jP3dSoz/6HKM/unyjP5rroj99SKM/mQmkPwXT
oz8NcaM/zy+jP2qXoz8n8aM/KW6jP5d/oz/xp6M/9PqjPya+oz+GFKQ/tlujP2pjoz/FnqM/
wC2jP8FNoz+rnqM/B5ijP0XRoz+OdKM/rfKjP8CLoz+cX6Q/TeejP1Pgoz8JnKM/itqjPyzs
oz/G+qM/kHqjP74ipD8HKqQ/cp2jP//woz/+l6M/rMijPyMrpD+UPaM/AzqjP4lioz93vqM/
ntqjP8aNoz/Gw6M/</AssayYData></Step><Step><CommonData><SampleLocation>8</SampleLocation><SampleID>BG505.W6.C2 gp120</SampleID><SampleGroup></SampleGroup><SampleInfo></SampleInfo><SampleRow>B</SampleRow><SamplePlate>1</SamplePlate><WellType>KSAMPLE</WellType><Concentration>-1</Concentration><ConcentrationUnits>µg/ml</ConcentrationUnits><MolarConcentration>1000</MolarConcentration><MolarConcUnits>nM</MolarConcUnits><MolecularWeight>-1</MolecularWeight><Temperature>25</Temperature><StartTime>1790167</StartTime><AssayTime>180</AssayTime></CommonData><FlowRate>600</FlowRate><StepType>ASSOC</StepType><StepName>Association</StepName><StepStatus>OK</StepStatus><ActualTime>179.999</ActualTime><CycleTime>0.2</CycleTime><AssayXData Points="900">C8C3RHHGt0TYzLdEPtO3RKXZt0QL4LdEcea3RNjst0Q287dEpfm3RAsAuERxBrhE2Ay4RD4T
uESlGbhECyC4RHEmuETQLLhEPjO4RKU5uEQDQLhEcUa4RNhMuEQ+U7hEpVm4RAtguERxZrhE
2Gy4RD5zuESlebhEC4C4RHGGuETYjLhEPpO4RKWZuEQLoLhEcaa4RNisuEQ+s7hEpbm4RAvA
uESCxrhE2My4RD7TuESl2bhEC+C4RGnmuETY7LhENvO4RKX5uEQLALlEcQa5RNgMuUQ+E7lE
pRm5RAsguURpJrlE2Cy5RD4zuUSlOblEC0C5RHFGuUTYTLlENlO5RKVZuUQDYLlEcWa5RNhs
uUQ+c7lEpXm5RAuAuURxhrlE2Iy5RD6TuUSlmblEC6C5RHGmuUTYrLlEPrO5RKW5uUQLwLlE
cca5RNDMuUQ207lEpdm5RAvguURx5rlE2Oy5RD7zuUSc+blECwC6RHEGukTYDLpEPhO6RKUZ
ukQDILpEcSa6RNAsukQ+M7pEpTm6RANAukRxRrpEGU26RD5TukSlWbpEC2C6RGlmukTYbLpE
NnO6RKV5ukQLgLpEcYa6RNCMukQ+k7pEpZm6RAOgukRxprpE2Ky6RD6zukSlubpEC8C6RHHG
ukTYzLpEPtO6RKXZukQL4LpEaea6RNjsukQ287pEpfm6RCQAu0RxBrtE2Ay7RD4Tu0ScGbtE
AyC7RGkmu0TYLLtENjO7RKU5u0QDQLtEaUa7RNhMu0Q+U7tEpVm7RAtgu0RxZrtE6Gy7RDZz
u0ScebtEC4C7RGmGu0TYjLtENpO7RJyZu0QDoLtEaaa7RNisu0Q+s7tEpbm7RAvAu0RxxrtE
0My7RDbTu0Sc2btEC+C7RHHmu0TQ7LtEPvO7RKX5u0QDALxEcQa8RNgMvEQ2E7xEpRm8RAsg
vERpJrxE2Cy8RDYzvESlObxEA0C8RGlGvETQTLxEPlO8RKVZvEQDYLxEaWa8RNhsvEQ+c7xE
pXm8RAOAvERxhrxE2Iy8RD6TvESlmbxERKC8RGmmvETQrLxENrO8RKW5vEQbwLxEaca8RNjM
vEQ+07xEpdm8RAvgvERx5rxE2Oy8RDbzvESc+bxECwC9RGkGvUTYDL1ENhO9RJwZvUQDIL1E
aSa9RNgsvUQ+M71EpTm9RAtAvURxRr1E2Ey9RDZTvUSlWb1EC2C9RGlmvUTQbL1ENnO9RJx5
vUQLgL1EaYa9RNiMvUQ+k71EpZm9RAOgvURppr1E2Ky9RD6zvUScub1EA8C9RHHGvUTQzL1E
NtO9RJzZvUQL4L1Eaea9RNjsvUQ+871EnPm9RAsAvkRxBr5E2Ay+RD4TvkSlGb5EAyC+RHEm
vkTYLL5EsTO+RJw5vkQLQL5EcUa+RNhMvkQ2U75EpVm+RANgvkRxZr5E2Gy+RDZzvkSleb5E
C4C+RGmGvkTYjL5ENpO+RKWZvkQDoL5Eaaa+RNCsvkQ+s75Epbm+RAvAvkRxxr5E0My+RDbT
vkSl2b5EC+C+RHHmvkTQ7L5EX/O+RJz5vkQLAL9Emga/RNAMv0Q2E79EpRm/RK8gv0TUJr9E
2Cy/RD4zv0SlOb9EC0C/RHFGv0TYTL9ENlO/RJxZv0QDYL9E3Ga/RNhsv0Q+c79EnHm/RAuA
v0Rxhr9E2Iy/RDaTv0Scmb9EA6C/RGmmv0TQrL9EPrO/RKW5v0QLwL9Ecca/RNjMv0Q+079E
pdm/RAvgv0Rx5r9E8Oy/RD7zv0St+b9EAwDARGkGwETYDMBEPhPARKUZwEQLIMBEaSbARNAs
wEQ2M8BEnDnARAtAwESKRsBE2EzARD5TwES1WcBEA2DARHFmwETQbMBENnPARJx5wEQLgMBE
aYbARNCMwEQ+k8BEzJrARAugwERxpsBE2KzARDazwEScucBEA8DARGnGwETYzMBENtPARKXZ
wEQD4MBEaebARNjswEQ288BEnPnARAMAwURxBsFE0AzBRD4TwUScGcFEAyDBRGkmwUTgLMFE
PjPBRKU5wUQLQMFEcUbBRNBMwUQ2U8FEpVnBRAtgwURxZsFE2GzBRD5zwUScecFEA4DBRGmG
wUTQjMFEPpPBRKWZwUQDoMFEaabBRNCswUQ2s8FEnLnBRAPAwURpxsFE0MzBRDbTwUSc2cFE
A+DBRGnmwUTY7MFENvPBRKX5wUQDAMJEaQbCRNgMwkQ2E8JEpRnCRAMgwkRpJsJE0CzCRD4z
wkScOcJEC0DCRHFGwkTQTMJEPlPCRKVZwkQDYMJEaWbCRNBswkQ2c8JEpXnCRAuAwkRxhsJE
2IzCRD6TwkScmcJEC6DCRGmmwkTYrMJENrPCRJy5wkQLwMJEccbCRNDMwkQ+08JEnNnCRAPg
wkRp5sJE0OzCRD7zwkSc+cJEAwDDRGkGw0ToDMNENhPDRJwZw0QDIMNEaSbDRNgsw0Q+M8NE
nDnDRANAw0RpRsNE0EzDRDZTw0ScWcNEC2DDRHFmw0TQbMNENnPDRKV5w0QDgMNEeobDRNiM
w0Q+k8NEnJnDRAOgw0RppsNE2KzDRD6zw0ScucNEA8DDRGnGw0TQzMNENtPDRJzZw0QD4MNE
cebDRNDsw0Q288NEpfnDRAMAxERxBsRE0AzERDYTxEScGcRECSHERHEmxETQLMRENjPERJw5
xEQLQMREaUbERNBMxEQ+U8REnFnERLdgxERpZsRE2GzERDZzxESlecRENIDERGmGxETQjMRE
NpPERJyZxEQDoMREaabERNCsxEQ2s8REnLnERAPAxERpxsRE0MzERDbTxESc2cREA+DERHHm
xETQ7MRENvPERJz5xEQDAMVEcQbFRNAMxUQ2E8VEpRnFRAsgxURpJsVE0CzFRIgzxUScOcVE
C0DFRHFGxUTQTMVENlPFRJxZxUQLYMVEaWbFRNBsxUQ2c8VEnHnFRAOAxURphsVE0IzFRD6T
xUScmcVEC6DFRHGmxUTQrMVENrPFRJy5xUQDwMVEisbFRNDMxUQ208VEnNnFRAPgxURp5sVE
0OzFRD7zxUS1+cVEAwDGRHEGxkTYDMZENhPGRJwZxkQDIMZEaSbGRNgsxkQ2M8ZEnDnGRANA
xkRpRsZE0EzGRD5TxkScWcZEA2DGRGlmxkTQbMZENnPGRJx5xkQDgMZEaYbGRNCMxkQ+k8ZE
nJnGRAOgxkRppsZE0KzGRDazxkScucZEA8DGRGnGxkTQzMZENtPGRKXZxkQD4MZEaebGRNDs
xkQ288ZEnPnGRAMAx0RpBsdE0AzHRD4Tx0ScGcdEAyDHRGkmx0TQLMdEPjPHRJw5x0QDQMdE
aUbHRNhMx0Q2U8dEnFnHRAtgx0RpZsdE0GzHRDZzx0SlecdEA4DHRGmGx0TQjMdENpPHRJyZ
x0QDoMdEaabHRNisx0Q2s8dEnLnHRAPAx0RpxsdE2MzHRDbTx0Sc2cdEA+DHRHHmx0TQ7MdE
NvPHRJz5x0QDAMhEaQbIRNAMyEQ2E8hEpRnIRAMgyERpJshE0CzIRDYzyEScOchEA0DIRGlG
yETQTMhENlPIRJxZyEQDYMhEaWbIRNBsyEQ2c8hEnHnIRAOAyERphshE0IzIRDaTyEScmchE
C6DIRHGmyEQJrchENrPIRJy5yEQDwMhEacbIROjMyEQ208hEnNnIRAvgyERx5shE0OzIRD7z
yESl+chECwDJRGkGyUTFDclEPhPJRJwZyUQDIMlEaSbJRNgsyURGM8lEnDnJRANAyUSKRslE
2EzJRD5TyUQoWslEA2DJRHFmyUTYbMlENnPJRKV5yUQLgMlEaYbJRNiMyUQ+k8lEpZnJRAOg
yURxpslE4KzJRDazyUSluclEC8DJRHHGyUTQzMlENtPJRKXZyUQL4MlEcebJRNjsyUQ+88lE
nPnJRAsAykRxBspE2AzKRD4TykSlGcpECyDKRHEmykTYLMpEPjPKRKU5ykT5QMpEcUbKRNhM
ykQ+U8pEpVnKRAtgykRxZspE2GzKRD5zykSlecpEC4DKRHGGykTYjMpEPpPKRKWZykQLoMpE
cabKRNisykQ+s8pEpbnKRAvAykRxxspE2MzKRE/TykSl2cpEC+DKRHHmykTY7MpEPvPKRKX5
ykQLAMtEcQbLRNgMy0Q+E8tEpRnLRAsgy0RxJstE2CzLRD4zy0SlOctEC0DLRHFGy0TYTMtE
iFPLRKVZy0QLYMtEcWbLRNhsy0Q+c8tEpXnLRAuAy0RxhstE2IzLRDaTy0SlmctEbaDLRLum
y0TYrMtEPrPLRKW5y0QLwMtEccbLRNjMy0Q+08tEpdnLRAvgy0Rx5stE2OzLRD7zy0Sl+ctE
CwDMRHEGzETYDMxEPhPMRKUZzEQLIMxEcSbMRNgszERvM8xEpTnMRAtAzERxRsxE0EzMRD5T
zESlWcxEC2DMRHFmzETYbMxEPnPMRKV5zEQDgMxEcYbMRNiMzEQ+k8xEpZnMRAugzERppsxE
2KzMRD6zzESlucxEC8DMRHHGzETYzMxENtPMRKXZzEQL4MxEcebMRNjszEQ+88xEpfnMRAsA
zURxBs1E2AzNRD4TzUSlGc1ECyDNRHEmzUTYLM1EPjPNRKU5zUQLQM1EcUbNRNhMzUQ+U81E
D1rNRANgzURxZs1E2GzNRD5zzUSlec1EC4DNRGmGzUTYjM1EPpPNRO6ZzUQLoM1EcabNRNis
zUQ+s81EpbnNRAvAzURxxs1E0MzNRD7TzUSl2c1EC+DNRGnmzUTY7M1EPvPNRKX5zUQLAM5E
aQbORNAMzkQ+E85EpRnORAsgzkRxJs5E2CzORD4zzkScOc5E</AssayXData><AssayYData Points="900">Kr6jP7WCoj8KxaE/WoCgPzqRnz+0BJ8/xp2eP3nUnT+V0p0/bWudP+JhnT9A7pw/wY6cP5Y3
nD9xuJs/aUecP5GOnD9fnps/4YycP15mnD+YO5w/I6GcPwGemz+6mJs/xtybP/vpmz8hgZs/
TZ+bP18SnD9ID5w/EzGcPx3amz9hGZw/b/ebP91nmz8VOJw/9VucP4D9mz98G5w/B7ObPwpG
nD8ajJs/xB+cPy1/nD+quZs/VOibP3PknD+sdpw/YcicPy50nD86qZw/1dqcP5OGnD9HzZw/
n0SdP6lxnD87LZw/oh+dP16DnD/Gm5w/qFmdP7OonD/imJw/epScP3T8nD+f8pw/0AidP/40
nT/ti50/crqcP/hMnT8/8pw/3oudP+4XnT/MnJ0/5guePwN/nT9tc50/sEmdP7JfnT97Tp0/
FTmdP0INnT/RXZ0/xrCdPwTznT/A250/atKdPxhZnT+rvZ0/PMmdP0xOnj+8JJ4/1MidP3ut
nT9Q050/le6dP4OLnj8H+Z0/7MuePxldnj9g7p0/ZEeeP56bnj9qTJ4/tO+eP2Ponj+1Ip4/
K8GdP015nj/ln54/KGeeP3Tznj/UYZ4/xMOeP9Vmnj8dUJ4/iJaePyXVnj+uu54/EPmeP2nq
nj+mqp4/kNmeP6asnj+xsJ4/3/+eP792nj8Lx54/y82eP5Usnz+hbJ8/ysieP3swnz+JF58/
CWueP1gKnz9IjJ8/wzefPx1vnz/7/54/yS2fPzITnz+u5J4/ZsqfP1U+nz8DTp8/NdKeP74s
nz8sQZ8/oFufP9mHnz+7qJ8/FdKeP0wBnz+h054/DFKfP7Mcnz98vJ8/Q52fP8Pbnz+wXZ8/
/3qfP1WSnz/GPp8/B7yfP0XZnz8wqJ8/THafP4QBoD/KnJ8/wuGfP1hJoD8F4Z8/ttyfP6Uz
oD+SDqA/ncSfP8+ooD8Sc6A/unmgP/v9nz8QgaA//w2gP1+dnz+CYqA/AeqfP++NoD8UH6A/
MiagP9IWoD/phaA/tmSgP9UIoD+gR6A/bGCgP0GCoD97AaA/5jigP5OXoD9JQaA/as6gP6EW
oD8jrZ8//HegP8fFoD/LDqA/aiigP0TuoD+gqaA//kShP4RqoD+E0aA/rP+gP7WxoD9eYqE/
XbCgP8YvoT9QwKA/E7OgPy0qoT/GT6E/IgShP2b5oD8OQKA/rpmgP75yoD/zgKA/SR2hPxZ4
oD+BRqE/riehP9c8oT/fn6A/OkmhP1JMoT8x96A/GsahP7nLoD9LhaE/yq+hPxfDoT/TCKE/
F++gPykhoT/43qA/zSOiP6HooD8geaE/PjuhP8H+oD9fvaA/Wk6hP8JZoT8/Q6E/bSahPzVq
oT+GJ6E/mEKhP5hzoT+dgKE/7JmhP6oXoj/JPqE/6XGhP0XIoT/sbqE/cUGhP+0Goj8UWqE/
s8WhP7eGoT8AwaE/aJehP7/MoT/CwqE/6ryhP2LOoT96y6E/6zaiPzp3oT/tsaA/+nihP40P
oj9mmKE/TFihP0ijoT+y+KE/ZMShP/N4oj9CJaI/8pChPw7GoT+MHaI/dbahP0dKoj8IXaI/
+RyiP70Koj9dAqI/aGuiP4GLoj8iXKI/uySiP6g3oj+vX6I/YCGiPxSQoj9OHKI/h2uiP0gm
oj9pcqI/1DSiP390oj8F/qE/wGKiP0+Boj96kaI/PZ2iP6Idoj+oWaI/6+KhP2uKoj+9naI/
cFyiP/ljoj/1HaI/gCSiPw0Qoz+P46I/daOiP16Yoj+8aaI/wHSiP2Kroj/GoqI/fO+iP9yo
oj+Yu6I/Qb6iPzuToj/RyaI/tXWjPwVxoj8JGaM/0kqiP50aoz81D6M/z/aiP71Coj87iqM/
tteiP070oj+R7KI/Am+jPxLroj8BaaM/JsyiP0E6oz+AdqI/StCiP0rgoj+6H6M/i2+jP1K4
oj9fo6I/3/uiP+qeoz/CBqM/ILWjP9LKoz+FZKM/xn2jP4gkoz8yGqM/fR2jP53voj8asKM/
MoejP1Lzoj/VfaM/Q7yiP+nKoz9UaqM/SMujP5Spoz9lWKQ/OfSiPxmgoz/0AqM/jsyjP8RU
oz//7qM/M+mjP4tAoz9EWqM/VyGjP45poz9JnqM/ylejP75Goz/Re6M/iImjPxB1oz+ukqM/
pCCkPwNYoz8qFKQ/OGKkP/veoz8th6M/hp6jP4kvpD+YkqM/l6CjP6yAoz+OnqM/EMWjP8mg
oz+X06M/gEakP7XCoz+w66M/bC2kP3a7oz8ZkqM/6tWjP4q0oz/GCaQ/3vijP9/Xoz/XqKM/
BPOjP9jgoz/cMaQ/2jykP8EtpD/inqM/m5ejPwATpD+RX6Q/NlGkP4yGpD8ocqQ/2LCjP5mE
pD+6jqQ/6vSjP6T7oz8cx6M/+1yjP7w9pD8PH6Q/eoOkP5TzpD8A7qM/ai+kP/GUpD9iI6Q/
pY+kPwSUpD+6t6Q/rpmkP0NlpD/3VaQ/iFCkP2plpD84DKQ/LoikP1YVpD9vjaQ/rCKkP8nt
pD8IvaM/s0+kPwV4pD+uraQ/lMujP8uepD8uu6Q/o7ykP5fEpD9oZaQ/TN+kP+jKpD+bk6Q/
e0SlPw4ZpT/h7KQ/gPakPxmQpD+ALaQ/bIWkPyN1pD8I7KQ/swKlP9/1pD+y/KM/0SqlP4bD
pD+5yaQ/lM+kP4XfpD+QvaQ/7fWkP3tZpT/9MKU/1uGkP35vpD8VeaQ/DsWlP1ONpD+fQKQ/
wxWlP5vEpD/1uaQ/o8mkP2bBpD8XEKU/ZeOkP1rEpD/tnaQ/LbulPz+4pD/9K6U/2vulP6S6
pD+EwqQ/1xSmP5l2pD+XxKQ/WcikP//tpD+0maU/C8ilPxSApT/5CqU/gEClPyTIpD+5NKU/
IpmlP+i4pT+6nqU/Rd6lP7jNpT/ULqU/+oWlP3WipT/fHaU/It+lP9NGpT93c6U/+vWkP/rD
pT+cBaU/sRalPxmIpT+giqU/RKClP8EZpj97KKU/enulP6FypT/dqaU/SQamP35MpT82c6Y/
eXalP3NBpT8KFKU/G/2kP6jCpT9ZnaU/Q56lPyjupT8u+aU/yZKlP3q/pj+k76U/5EWmPzZI
pj/BkKU/rXmlPz3XpT8nb6U/pa6lP/oepj9fUaU/BRCmP8T5pT+6wqU/QTilP7+5pT+wfaU/
B/+lP7JFpj+f0aU/ZPqkP4Rwpj8utKU/FvqlP4aapT+wT6U/eSKmPypxpT+jV6Y/ArmlP00z
pj9nHaY/UQ+mP2Qdpj9KqaU/SjClPz2vpT8XmKU/IGWlP020pT+ZAaY/tg6mP7Bkpj/KA6Y/
LsimPw3epT9Sp6U/o9GlPwaypT+oUqY/1f6lP/kdpj8r5aU/wf+lP0mxpj+LSqY/1TumP7uK
pj8fJqY/YrelPxVHpj9qT6Y/2xymP23NpT/qh6Y/bBumP4OEpT8jO6Y/a7WlP8PxpT9Q1qU/
luSlP1BZpj/XwqY/1VCmP3/Ypj/SraY/306mPw/Upj+0VqY/36KmP8iqpj+cQqY/nlKmPwm3
pj9ucKY/q9qmPzcfpj+3Fac/gVumP9dapj+EYaY/6qamP7CApj9Yk6Y/u8emP1y6pj9tdKY/
XTqmPwRepj+L7qY/p9+mPzXIpj/fYqY/CJGmP0tjpz+m16Y/7wanPxSnpj8uC6c/ubOmP9+s
pj82B6c/NNamP6Mdpz+7laY/mfKmP5aGpj8zx6Y/m+KmPwh2pj8EZaY/Cg6nPxy1pj81Gac/
GPqmP/IDpz/O+KY/p9KmP/chpz+pNqc/fvemP+Tbpj8LMqc/Cl2mPy7xpj+iXac/wwinP6yo
pj/KV6c/Oe+mP2EJpz/xL6c/HECnP7zepz/xz6Y/qaKmP7gApz/+x6Y/CpimPwVgpz9fXac/
eKymP0lcpz9UzKY/WxSnP75tpz9JDac/EXqmP7fhpj/aLKc/deemPxjhpj8l/6Y/4yinP5Ak
pz+MTac/MW6nP708pz+/a6c/Q3qnP2XJpj/FO6c/zVmnP4/1pj+sLac/mhynPwmspz/se6c/
mK6nP0djpz/AmKc/kUanP/+Tpz8eLac/0b2nP+8Wpz+VUqc/Q9ymP4eCpz98kac/c1CnPxOY
pz+S+ac/aXqnP452pz8pEKc/Z5anP+Mmpz9VXKc/oGenP9bFpz+ZR6c/RminPzyxpz/at6c/
/zmoP9Skpz8wsKc/HkynPxA6qD+i0Kc/roioP9G1pz9pBag/0YynP6W5pz8rKqc/bUmnP1Uo
qD9bs6c/0eKnP2TLpz8Nkac/ebanPzSXpz/tOKc/x26nP0mypz81kKc/78SnP3vkpz8YU6g/
7zyoP8aHpz8Svqc/+c+nP1HGpz/2lac/BiWoP965pz+4cag/0vGnP0vvpz8+C6g/dKenP/Iz
qD8eZKg/OiaoP41OqD9JC6g/AXeoP3aPpz84jag/YP2nPym1qD+tNKg/i2ioP8L0qD/zjqg/
5amoP8EFqD89YKg/OfCnP21GqD8FSqg/XVSoPzMiqD+zPKg/9qeoP/aDqD+6pqg//XeoP4X+
pz/gKKg/+FKoP0Z5qD8xfqg/dT6oP5jOpz/80qg/+KKoP0QXqD9qj6g/eGioPw9WqD/vNKg/
6mWoPzoHqD+wvqg/YCipP9g7qD+Vhag/1BmoP43rpz+mOKg/FpOoP8U/qD9loqg/Y96nPwZf
qD9Dkag/rOeoP0PyqD8bH6k/f1qoP1FlqD91zKg/gdCoP+VnqD+Dfag/LbKoP4GcqD8iYak/
QY6oPwuBqD9rjag/aQaoP+rfqD/WyKg/mQqpPzLfqD+hrqg/</AssayYData></Step><Step><CommonData><SampleLocation>1</SampleLocation><SampleID></SampleID><SampleGroup></SampleGroup><SampleInfo></SampleInfo><SampleRow>B</SampleRow><SamplePlate>1</SamplePlate><WellType>BUFFER</WellType><Concentration>-1</Concentration><ConcentrationUnits>µg/ml</ConcentrationUnits><MolarConcentration>-1</MolarConcentration><MolarConcUnits>nM</MolarConcUnits><MolecularWeight>-1</MolecularWeight><Temperature>25</Temperature><StartTime>1978120</StartTime><AssayTime>180</AssayTime></CommonData><FlowRate>600</FlowRate><StepType>DISASSOC</StepType><StepName>Dissociation</StepName><StepStatus>OK</StepStatus><ActualTime>179.999</ActualTime><CycleTime>0.2</CycleTime><AssayXData Points="900">AkDORGBGzkTHTM5ELVPORJNZzkT6X85EYGbORM9szkQtc85Ek3nORAKAzkRghs5Ez4zORDWT
zkSTmc5E+p/ORGCmzkTPrM5ELbPORJO5zkS+wM5EYMbORMfMzkQt085Ek9nORALgzkRg5s5E
x+zORC3zzkST+c5EAgDPRGAGz0THDM9ENRPPRJMZz0T6H89EaCbPRM8sz0QtM89EkznPRPo/
z0RoRs9Ex0zPRC1Tz0STWc9E+l/PRGBmz0THbM9ELXPPRJN5z0T6f89EYIbPRMeMz0Qtk89E
k5nPRPqfz0Rgps9Ex6zPRC2zz0STuc9E+r/PRGDGz0THzM9EVtPPRJPZz0T6389EYObPRMfs
z0Q1889Ek/nPRPr/z0RgBtBEzwzQRDUT0ESTGdBE+h/QRGAm0ETHLNBELTPQRJM50ETPQNBE
YEbQRMdM0EQtU9BEk1nQRBtg0ERgZtBEx2zQRC1z0ESTedBEAoDQRIGG0ETHjNBELZPQRJOZ
0ET6n9BEYKbQRMes0EQts9BEk7nQRPq/0ERgxtBEx8zQRC3T0EST2dBE+t/QRGDm0ETP7NBE
NfPQRJP50ETnANFEYAbRRMcM0UQtE9FEkxnRRPof0URgJtFEzyzRRC0z0USTOdFE+j/RRGhG
0UTPTNFELVPRRJxZ0UT6X9FEaGbRRMds0UQtc9FEnHnRRPp/0URghtFEx4zRRC2T0USTmdFE
+p/RRGim0UTHrNFENbPRRJy50UQKwNFEYMbRRNfM0UQ109FEpNnRRPrf0URg5tFEx+zRRDXz
0USc+dFEAgDSRGgG0kTPDNJENRPSRJwZ0kQCINJEaCbSRM8s0kQ1M9JELzrSRAJA0kRoRtJE
z0zSRDVT0kScWdJEAmDSRGhm0kTXbNJENXPSRJx50kQCgNJEaIbSRPiM0kQ1k9JEnJnSRAKg
0kRoptJEz6zSRDWz0kScudJEAsDSRGjG0kTPzNJENdPSRJzZ0kQC4NJEaObSRM/s0kQ189JE
nPnSRAIA00RoBtNEzwzTRDUT00ScGdNEAiDTRGgm00TPLNNENTPTRJw500QCQNNEaEbTRM9M
00Q1U9NEnFnTRAJg00RoZtNEz2zTRDVz00ScedNEAoDTRGiG00TPjNNENZPTRJyZ00QCoNNE
aKbTRM+s00Q1s9NEnLnTRALA00RoxtNEz8zTRDXT00Sc2dNEAuDTRGjm00TP7NNENfPTRJz5
00QCANREaAbURM8M1EQ1E9REnBnURAIg1ERoJtREzyzURDUz1EScOdREAkDURGhG1ETPTNRE
NVPURJxZ1EQCYNREaGbURM9s1EQ1c9REnHnURAKA1ERohtREz4zURE6T1EScmdREAqDURGim
1ETPrNRENbPURJO51EQCwNREaMbURM/M1EQ109REN9rURALg1ERo5tREz+zURDXz1ESc+dRE
AgDVRGgG1UTPDNVENRPVRJMZ1UQCINVEaCbVRM8s1UQ1M9VEnDnVRAJA1URoRtVEz0zVRC1T
1UScWdVEAmDVRGBm1UTPbNVENXPVRJx51UQCgNVEYIbVRM+M1UQ1k9VEnJnVRAKg1URgptVE
z6zVRFaz1UScudVE+r/VRGDG1UTPzNVENdPVRJzZ1UQC4NVEaObVRM/s1UQ189VEnPnVRPr/
1URoBtZExwzWRDUT1kScGdZEAiDWRGgm1kTPLNZENTPWRJw51kQCQNZEaEbWRM9M1kQ1U9ZE
k1nWRAJg1kRoZtZEz2zWRDVz1kScedZEAoDWRHGG1kTHjNZENZPWRJyZ1kQCoNZEaKbWRM+s
1kQ1s9ZEk7nWRALA1kRoxtZEz8zWRDXT1kSc2dZEAuDWRGjm1kTP7NZENfPWRJP51kQCANdE
aAbXRM8M10Q1E9dEnBnXRPof10RoJtdExyzXRDUz10SkOddEAkDXRGhG10TPTNdENVPXRKxZ
10QCYNdEaGbXRM9s10Q1c9dEk3nXRAKA10RghtdEz4zXRC2T10ScmddEAqDXRGim10TPrNdE
NbPXRJy510QCwNdEaMbXRM/M10Qt09dEnNnXRALg10Rg5tdEz+zXRDXz10Sc+ddEAgDYRGgG
2ETPDNhELRPYRJwZ2EQCINhEaCbYRMcs2EQtM9hEnDnYRAJA2ERoRthEz0zYRDVT2EScWdhE
AmDYRGhm2ETPbNhELXPYRJN52ET6f9hEaIbYRM+M2EQ1k9hEnJnYRAKg2ERopthEz6zYRC2z
2ESTudhEAsDYRGjG2ETPzNhENdPYRJzZ2EQC4NhEaObYRM/s2EQ189hEnPnYRAIA2URoBtlE
zwzZRDUT2USTGdlEAiDZRGgm2UTnLNlENTPZRJw52UT6P9lEaEbZRM9M2UQ1U9lE1VnZRAJg
2URgZtlEx2zZRDVz2USTedlEAoDZRGiG2UTPjNlENZPZRJyZ2UQCoNlEYKbZRM+s2UQts9lE
nLnZRALA2URoxtlEx8zZRDXT2UST2dlEAuDZRGjm2UTP7NlENfPZRJz52UT6/9lEYAbaRMcM
2kQ1E9pEnBnaRAIg2kRoJtpEzyzaRDUz2kScOdpEAkDaRGhG2kTPTNpENVPaRJNZ2kQCYNpE
aGbaRM9s2kQ1c9pEk3naRAKA2kRohtpEz4zaRDWT2kScmdpEAqDaRGCm2kTHrNpELbPaRJy5
2kT6v9pEaMbaRM/M2kQ909pEk9naRPrf2kRo5tpEz+zaRDXz2kST+dpEAgDbRGAG20TPDNtE
LRPbRJwZ20QCINtEaCbbRM8s20Q1M9tEnDnbRAJA20RgRttEAE3bRC1T20STWdtEAmDbRGhm
20TPbNtELXPbRJN520T6f9tEYIbbRMeM20Qtk9tEnJnbRPqf20RgpttEz6zbRC2z20ScudtE
jcDbRGjG20THzNtENdPbRJzZ20T639tEYObbRM/s20Q189tEnPnbRAIA3ERoBtxExwzcRC0T
3ESTGdxE+h/cRMIm3ETPLNxELTPcRJw53EQCQNxEYEbcRM9M3EQtU9xEk1ncRPpf3ERoZtxE
x2zcRC1z3ESTedxE+n/cRGiG3ETHjNxENZPcRJyZ3ET6n9xEaKbcRMes3EQ1s9xEk7ncRPq/
3ERgxtxEx8zcRDXT3ESc2dxEAuDcRGDm3ETP7NxENfPcRJz53EQCAN1EYAbdRMcM3UQtE91E
kxndRAIg3URoJt1EzyzdRC0z3USTOd1EAkDdRGBG3UTPTN1ELVPdRJNZ3UT6X91EYGbdRMds
3UQ1c91EnHndRPp/3UT0ht1Ex4zdRC2T3USTmd1EAqDdRGCm3UTHrN1ELbPdRJO53UT6v91E
aMbdRMfM3UQ1091EnNndRALg3URg5t1Ez+zdRC3z3USc+d1EAgDeRGAG3kTHDN5ELRPeRJMZ
3kT6H95EYCbeRM8s3kQ1M95EkzneRPo/3kRoRt5E50zeRDVT3kScWd5E+l/eRGBm3kTHbN5E
mHPeRJx53kQCgN5EaIbeRMeM3kQtk95Ek5neRAKg3kSqpt5Ex6zeRDWz3kSTud5EAsDeRGDG
3kTHzN5ELdPeRJzZ3kT6395EYObeRM/s3kQ1895EnPneRPr/3kRgBt9ExwzfRC0T30STGd9E
+h/fRGAm30THLN9ENTPfRJM530T6P99EYEbfRM9M30Q1U99Ek1nfRPpf30RoZt9Ex2zfRC1z
30Sced9EAoDfRGCG30THjN9ENZPfRJOZ30T6n99EYKbfRMes30Q1s99Ek7nfRPq/30Roxt9E
z8zfRDXT30ST2d9E+t/fRGjm30TH7N9ENfPfRJP530QCAOBEYAbgRMcM4EQ1E+BEkxngRAIg
4ERoJuBExyzgRDUz4EScOeBE+j/gRGBG4ETHTOBELVPgRJNZ4ET6X+BEYGbgRGJt4EQtc+BE
k3ngRAKA4ERghuBEz4zgRC2T4EScmeBEAqDgRGCm4ETHrOBELbPgRJO54EQCwOBEYMbgRMfM
4EQ10+BEnNngRALg4ERg5uBEz+zgRC3z4EST+eBECgDhRGgG4UTHDOFELRPhRJMZ4UT6H+FE
mibhRM8s4UQ1M+FEkznhRPo/4URoRuFEz0zhRC1T4USTWeFEAmDhRGhm4UTPbOFELXPhRJN5
4UQCgOFEYIbhRM+M4UQtk+FEk5nhRPqf4URopuFEz6zhRC2z4USTueFE+r/hRGDG4UTPzOFE
NdPhRJPZ4UQC4OFEaObhRMfs4UQt8+FEnPnhRPr/4URoBuJExwziRC0T4kSTGeJE+h/iRGAm
4kTHLOJELTPiRJM54kT6P+JEkUbiRMdM4kRGU+JEnFniRPpf4kRoZuJEx2ziRDVz4kSTeeJE
+n/iRGiG4kTHjOJELZPiRJOZ4kQCoOJEYKbiRMes4kSos+JEnLniRALA4kRoxuJE18ziRC3T
4kST2eJEAuDiRGDm4kTH7OJELfPiRJz54kT6/+JEYAbjRMcM40QtE+NEkxnjRPof40RoJuNE
xyzjRC0z40STOeNE+j/jRGBG40THTONELVPjRJNZ40QCYONEeWbjRMds40Qtc+NEk3njRPp/
40RohuNEx4zjRC2T40STmeNE+p/jRGCm40THrONELbPjRJO540T6v+NEYMbjRM/M40Qt0+NE
k9njRPrf40Rg5uNEx+zjRC3z40ST+eNE+v/jRGAG5ETHDORELRPkRJMZ5ET6H+REYCbkRMcs
5EQtM+REkznkRPo/5ERgRuREx0zkRC1T5ESTWeRERGDkRGBm5ETPbORELXPkRJN55ET6f+RE
aIbkRMeM5EQtk+REk5nkRPqf5ERgpuREx6zkRC2z5ESTueRE</AssayXData><AssayYData Points="900">a6WmP0ywpj84/ag/trqpP/AVqz9bXas/G4OsP1uBrT/qT64/oYGuP7Dlrj/F2a4/WcSvP+eg
rz8gka8/IOSvPyrtrz86za8/clOwP6HrsD+5rrA/wcKwPxdZsD8BerA/t9+wP7rbsD85arA/
1UuwP5Pirz8RmLA/n6CwPyf+rz8Se7A/F1+wP4CEsD9QMLA/ITmwP9F5sD/VV7A/OjywP9+C
sD8ck7A/HCKwP3o2sD8wPbA/ArmwP4gysD9AGLA/KHSwPwQ2sD89uq8/FA+wP70tsD+cIbA/
ZoKwPwdfsD+30a8/Id6vP72lsD/M+68/hsqvP2kdsD8fzq8/7MSvP15/rz//yK8/SCWwP4id
sD+RULA/grGvP+Fcrz/O268/F3+vPzqzrz/5qrA/bCyvP2rZrz/P9K8/TcOvPxZ6rz9KuK8/
N2WvPyiDrz93BLA/dGivP4WSrz/XQq8/FmWvP8ORsD/kQLA/WdCvP0F6rz8zMK8/Ip2vP5k/
rz8aZ68/6JuvPyBPrz/gaa8/wm+vP7x2rz9CWK8/JMGvP9Thrz/tvK8/tKCvPzyKrz+/Ra8/
FnKvP8Y9rz9Uja8/UUOvPz8Qrz95/64/UkavP3M3rz9Iga8//B+vP4Slrj/bHq8/G4KvP75L
rz8qFq8/x2KvPzmxrz8F364/FVSvPyrPrz8opK8/VQ2vP2lKrz9LW68/si2vP4k9rz8hT68/
DD+vP3qIrz+0r68/KMCvP2FPrz+Nbq8/l1KvPxUVrz+qDq8/D+quP8fJrj9MHK8/N/iuPzNa
rz9DKK8/LJqvPzn/rj9a5K4/RjyvP4Pprj8Eca8/vOmuP1jHrj8g8q8/vHivP0YOrz8yH68/
H0uvP+bXrj/3Iq8/1fWuP2ZOrz/HgK8/lYSvPxdSrj/URK8/8wCvP8P/rj/ot64/95+uPwWW
rz8jDq8/OsauP3Lqrj+YFK8/11yvPzjvrj+XVq8/vWCuP7oerz/Pz64/MyevP27Nrj8Z2q4/
sHKuPzk3rz9NRa8/EIGuP5IMrz8kaK8/beiuP2gurz/AX68/SXGvP4LNrj8GwK4/7y2vP57m
rj/6464/UL2uP0cwrz/uga4/AqCuP+kRrz8uBK8/ElWvP2k8rj8caa8/PIavPztlrz/KCK8/
63KvP3Kirj96UK8/nFavP4XBrj9WI68/YbSuP3KCrj+7w64/quSuP3sDrz86464/URmvPwuT
rj9qr64/gRevP+PPrj/zmq8/gpKuP3Swrj8eh68/5IevPxT4rj8BIa8/CVyvPxbOrj+XWK8/
mymvP09rrz8XCK8/ikavP329rj86B68/QyGvP6iirj+9/64/CVGvP1r0rj8c9q4/4x+vPz8U
rz/xta4/1CSvP5T+rj/IYa4/udauPxuurj8kG68/kM+uPyzYrj/43q4/0AGvP0DMrj8GGq8/
EruuP5HLrj844a4/LNOuP+I6rz9tjK4/zFKvP3ilrj9RzK4/5NWuP+uHrj+O6a4/Tr+vP9/F
rj8J1a4/QhqvP1wOrz/P8q4/B1euP6/Drj8iTq8/ZbquP5XGrj9JYK4/lV6vPxpxrj+dBK8/
t2OvP1FQrz9/lq4/p9KuP1Pmrj/Q1q4/63SvP7Udrz+Ea68/hFeuP5dKrz/o3a4/mj2uP3/E
rj8+U64/NtGuPw7brj91j64/OHGuP/b5rj9aCa8/9lWvPxWRrj9wEq8/YGyuP7VIrz+xGq8/
JlKuPy9orj+8la4/dPiuPw0/rz/du64/V06vP41Vrz+tO68/+6quP0SYrj8GWq8/88muP/Cz
rj+eEq8/5lSvP+QArz8MB68/r9yuP1vGrj8ghK8/XB2vP/Lvrj83k64/JiOvP1Cnrj9GPa4/
wkmvPzwPrz/RJq8/5HuvPzZVrz8D3q4/raOuP0E4rz9cf64/hsiuP7MZrz+ZzK4/EjKvP0tE
rz+hF64/AbauPzkPrz/RhK4/Q+auP/6prz+j1q4/4ueuP3Ybrz8Eia4/VsquP43lrj84E68/
6DavP9HNrj/5gq4/WgmvP+wJrz/vs64/U4iuP/Mdrz/U6K4/Uj2vPwcXrz/eHq8/KCuvP1jm
rj9qoK4/gzavP3oerz+zaa8/glGvP42/rj9wVa8/oTevP/Syrj+QCa8/BuquPzvtrj+Hs64/
s2muP74hrz8UJq8/zqGvP13Zrj/bJq8/dfquPxsqrz/z364/GzyvP4rXrj/UBK8/mCKvPxGP
rj/lc68/WA6vP68orz/sJa8/MZevP7qHrj8H/a4/b42uP2isrj+0+64/3b2uPyJsrz9Vj64/
MxyvP8bSrj+Xfq4/V0GvP9Iurz+qsK4/H+6uPy93rz85eK4/ShivP8iZrj91364/PQSvP1AF
rz+1i68/oEOvPylvrz+ipa4/uXWuP4x3rz+BV68/C9OuP0rfrj+KWq8/u/OuP8Abrz9/vK8/
1SevP5uxrj8Haa8/k/6uP37Srj9sZq4/5DCvPzJfrj9v0K4/7XqvP2F1rz/9AK8/RySvPx9H
rz+dgq4/NBCvP3Dqrj9A864/bxCvP5hYrz9phq8/miOvP4FXrz+YDa8/kTWvP3werz+q6q4/
SbauPykwrz8jYK8/wg2vP9shrz8kP68//XWvP68erz+hOq8/SfSuP+Eurz+xSq8/BDuvP9aT
rz9Wda8/jlyvP/XArj9XTq8/ZBqvP0ZUrz9KPq8/xmivP9BVrz9hq68//z2vP+rrrj/gWq8/
xJevP6VGrz8y3a4/yXqvP8xwrz8RHq8/IXavP38erz8Mk68/FnivP8tPrz/XG68/T9euP2G6
rj8Cvq8/CMyuP7Xzrj99u68/nnKvP6Zdrz/IDq8/O0ivPxlIrz+pk64/AzivP+SVrz/LZq8/
32SvPxK8rz++8a4/WImuP/k8rz+UXq8/2zWvPx6Mrz8Tma8/gqWvP7ufrz/OwK8/qTavP/hr
rz+Yba8/6I+vP5nLrz/Nb68/PaauP7fQrz+25K4/16yvP8cWrz95tq8/sNKuP93qrz8Oc68/
gMavP9qVrz8t7K4/tz+vP4Rirz8guq4/rDCvPz3Prz92xq8/N2WvPyiNrz/HcK8/IoyuP3Au
rz9Ovq4/o56vP6sdrz9p2K8/Uo6vP6D8rz+p0q8/YIOvP80Srz9/6q8/5c2uP9h3rz+a068/
f4uvP8oKrz+lza8/IMWvP8OKrz+HQbA/iDqvP4hYrz/Ba68/IU6vPwPBrz/5qK8/fIyvPxdw
rz83uq8/xZevP2RSrz8/264/foKvPyEarz9WHq8/j5avP4uBrz/3ca8/Dm+vP6pFrz+JKK8/
2WOvPyG+rz9s7q4/vg2vPwmkrz/IJq8/roSvPyxMrz/K6a4/py+wP/atrz8kVa8/5JevP0xE
rz/6Ea8/+OSvP11Hrz8Wta8/TJ+vP/Qkrz/Wu68/DVWvP6Hcrj8iIq8/Un6vP4Jorz9Mxq8/
puWvP1FRrz8ygq8/+eGvPzhvrz9WZa8/fyivP1vorz/DKa8/J4SvP0Vcrz9XMq8/D8OvP1fQ
rz9Ojq8/qaKvP2zBrz/iKbA/A12vP9enrz8mna8/vtKvP3GUrz/02q8/ob2vP42Qrz9sL7A/
/wWwPxCSrz97y68/QtGvP0t3rz8JB7A/Ri2vP3SVrz+36a4/uK2vP4i2rz8vkq8/U7uvP1GD
rz+ZzK8/9bOvP6G7rz87qq8/TqGvP8Rtrz+SdK8/EMGvPyxurz8KPbA/iHGvP4C0rz8NrK8/
JO2vPyAasD/ckq8/ro+vPy2Xrz9u9q8/T6WvP+81rz/Kjq8/bQKwPymBrz8kG68/L4OvP7Z9
rz+btK8/NsSvPzgDsD9yda8/SuqvP8nYrz9hiK8/ikyvPySGrz+f5a8/5ayvP0LIrz8drq8/
3yqvP2amrz8t368/iAqwPy6zrz9lN68/mtGvP4vgrz+npK8/mq+vP7rxrz9frK8/seWvPy6F
rz/9qq8/G42vP4Bdrz8py68/2+uvP6qDrz8Sr68/x8yvPwRlsD/eKLA/i6CvP6PPrz+XAq8/
Re2vP3xisD9vva8/jAywP2+rrz+A9a8/etqvP0QvsD/PAbA/QY+vP4n5rz+SA7A/G/OvP/Yj
sD+cELA/mxSwP/Q5sD8sMLA/QR2wP17Nrz+X9q8/LzOwP9LWrz/hP7A/czSwPx5BsD8FR7A/
3/uvP+iOrz8nF7A/XcCvP/Dhrz/Cs68/WtCvP/ctsD9dMa8/lBiwP8tJsD8J068/i2mwP+OR
rz9j8a8/ggOwPwl9sD9GHrA//pGvPzm/rz9+xq8/XAewPzmZsD/PH7A/yy+wPzgYsD/FZbA/
1CmwP0u9rz8Dxq8/xrCvP/8bsD+jSrA/rp6vPxfbrz+uN7A/xiywP+lMsD+7YLA/XiCwP3f7
rz/lVrA/6BGwP2ZysD9n1K8/Oh+wPzohsD80FrA/o+6vP5Ohrz9HgLA/6Q+wP/hgsD8j3q8/
efuvP2MTsD/p068/0aOvP8yxrz9jEbA/LGCwPyN6sD8vQbA/JkCwP0JMsD/xI7A/8EawP2Iu
sD+wMrA//8OvP6ZIsD+re7A/hvivP3wtsD9Q268/sWewPxqRsD/Po7A/kSOwP5oasD8MK7A/
LjewP2ocsD8e/68/zEWwPxJqsD/qN7A//9KwP9qdsD9bErA/2fSvP/tcsD8BSbA/L0KwP6z+
rz8i3K8/kzGwPy/krz96868/2HqwPwQAsD+fgq8/lKuvP2Xnrz/4V7A/03CwPwAGsD+OobA/
OY6wP1n1rz9QQLA/kGywP7F/sD9zw68/i22wPzgssT/ASbA/</AssayYData></Step><Step><CommonData><SampleLocation>11</SampleLocation><SampleID></SampleID><SampleGroup></SampleGroup><SampleInfo></SampleInfo><SampleRow>B</SampleRow><SamplePlate>1</SamplePlate><WellType>REGENERATION</WellType><Concentration>-1</Concentration><ConcentrationUnits>µg/ml</ConcentrationUnits><MolarConcentration>-1</MolarConcentration><MolarConcUnits>nM</MolarConcUnits><MolecularWeight>-1</MolecularWeight><Temperature>25</Temperature><StartTime>2167392</StartTime><AssayTime>5</AssayTime></CommonData><FlowRate>1000</FlowRate><StepType>KREGENERATION</StepType><StepName>Regeneration</StepName><StepStatus>OK</StepStatus><ActualTime>4.99895</ActualTime><CycleTime>0.2</CycleTime><AssayXData Points="25">+b/kRFfG5ETGzORELNPkRIrZ5ETx3+REV+bkRMbs5EQk8+REivnkRPn/5ERfBuVEvgzlRCQT
5USKGeVE8R/lRF8m5UTGLOVELDPlRIo55UTxP+VEV0blRMZM5UQkU+VEilnlRA==</AssayXData><AssayYData Points="25">LCUTwFWeIsAOsyrA/VEwwCqANMD4LTjAb1U7wBXdPcDVCkDAObdBwEi/Q8AaCkXAs9ZGwMH/
R8CXKEnAD5NKwO1YS8DPN03AbsdNwLSDTsAaqE/A/IdQwFchUcAOgFHAnSRSwA==</AssayYData></Step><Step><CommonData><SampleLocation>12</SampleLocation><SampleID></SampleID><SampleGroup></SampleGroup><SampleInfo></SampleInfo><SampleRow>B</SampleRow><SamplePlate>1</SamplePlate><WellType>NEUTRALIZATION</WellType><Concentration>-1</Concentration><ConcentrationUnits>µg/ml</ConcentrationUnits><MolarConcentration>-1</MolarConcentration><MolarConcUnits>nM</MolarConcUnits><MolecularWeight>-1</MolecularWeight><Temperature>25</Temperature><StartTime>2183304</StartTime><AssayTime>5</AssayTime></CommonData><FlowRate>1000</FlowRate><StepType>KREGENERATION</StepType><StepName>Regeneration</StepName><StepStatus>OK</StepStatus><ActualTime>4.99895</ActualTime><CycleTime>0.2</CycleTime><AssayXData Points="25">8F/lRE5m5US9bOVEI3PlRKp55UTwf+VEVoblRLWM5UQjk+VEipnlRPCf5UROpuVEtazlRBuz
5USKueVE8L/lRFbG5US1zOVEI9PlRMPZ5UTw3+VETublRL3s5UQj8+VEgfnlRA==</AssayXData><AssayYData Points="25">NxNtPvRYgj4WX5A+z96aPiYpqT5PR6w+9Xy0PnMFuj6XQcE+HH3FPvTnxz72rMs+gnHPPk4w
0j5pXNY+GY7XPqZi2T7lXNo+jdfePhAA4D7qS+Q+59PkPm9O5j5T9uY+Ui/qPg==</AssayYData></Step><Step><CommonData><SampleLocation>11</SampleLocation><SampleID></SampleID><SampleGroup></SampleGroup><SampleInfo></SampleInfo><SampleRow>B</SampleRow><SamplePlate>1</SamplePlate><WellType>REGENERATION</WellType><Concentration>-1</Concentration><ConcentrationUnits>µg/ml</ConcentrationUnits><MolarConcentration>-1</MolarConcentration><MolarConcUnits>nM</MolarConcUnits><MolecularWeight>-1</MolecularWeight><Temperature>25</Temperature><StartTime>2199290</StartTime><AssayTime>5</AssayTime></CommonData><FlowRate>1000</FlowRate><StepType>KREGENERATION</StepType><StepName>Regeneration</StepName><StepStatus>OK</StepStatus><ActualTime>4.99895</ActualTime><CycleTime>0.2</CycleTime><AssayXData Points="25">5//lREUG5kSsDOZEGhPmRHgZ5kTfH+ZERSbmRKws5kQSM+ZEeDnmRN8/5kRFRuZErEzmRBJT
5kSBWeZE31/mREVm5kSsbOZEEnPmRHh55kTnf+ZERYbmRLSM5kQSk+ZEeJnmRA==</AssayXData><AssayYData Points="25">6yUxwK6RPcBegEPApFxGwEEuScAizkrAIp1MwFr3TcA+dE/A2sRQwAlzUcACQVLAQVBTwJIF
VMAVD1XAzaFVwBfrVcBqw1bAKERXwBPMV8DsFFjAIMNYwJQEWcD8rlnAp8lZwA==</AssayYData></Step><Step><CommonData><SampleLocation>12</SampleLocation><SampleID></SampleID><SampleGroup></SampleGroup><SampleInfo></SampleInfo><SampleRow>B</SampleRow><SamplePlate>1</SamplePlate><WellType>NEUTRALIZATION</WellType><Concentration>-1</Concentration><ConcentrationUnits>µg/ml</ConcentrationUnits><MolarConcentration>-1</MolarConcentration><MolarConcUnits>nM</MolarConcUnits><MolecularWeight>-1</MolecularWeight><Temperature>25</Temperature><StartTime>2215204</StartTime><AssayTime>5</AssayTime></CommonData><FlowRate>1000</FlowRate><StepType>KREGENERATION</StepType><StepName>Regeneration</StepName><StepStatus>OK</StepStatus><ActualTime>4.99797</ActualTime><CycleTime>0.2</CycleTime><AssayXData Points="25">5p/mRESm5kSrrOZEEbPmRHi55kTWv+ZEPMbmRKPM5kQJ0+ZEb9nmRNbf5kRE5uZEq+zmRAnz
5kRv+eZE1v/mRDwG50SjDOdECRPnRIAZ50TWH+dERCbnRKMs50QJM+dEbznnRA==</AssayXData><AssayYData Points="25">VxpaPiXrbT4D/YY+QaCQPg+emT4Y46I+U3CtPhf5sT5oMbY+Xj27Pn36vD5Nj8M+2rbGPtJl
yj6Y680+rpHOPreZ0T5QXtQ+fsLTPn6R1j563dk+kvbaPi2h3z7xFOA+9qHfPg==</AssayYData></Step><Step><CommonData><SampleLocation>11</SampleLocation><SampleID></SampleID><SampleGroup></SampleGroup><SampleInfo></SampleInfo><SampleRow>B</SampleRow><SamplePlate>1</SamplePlate><WellType>REGENERATION</WellType><Concentration>-1</Concentration><ConcentrationUnits>µg/ml</ConcentrationUnits><MolarConcentration>-1</MolarConcentration><MolarConcUnits>nM</MolarConcUnits><MolecularWeight>-1</MolecularWeight><Temperature>25</Temperature><StartTime>2231293</StartTime><AssayTime>5</AssayTime></CommonData><FlowRate>1000</FlowRate><StepType>KREGENERATION</StepType><StepName>Regeneration</StepName><StepStatus>OK</StepStatus><ActualTime>5.01006</ActualTime><CycleTime>0.2</CycleTime><AssayXData Points="25">1T/nRDtG50SiTOdEAFPnRGZZ50TNX+dEO2bnRKJs50QIc+dEZnnnRNV/50Q7hudEooznRACT
50RvmedE1Z/nRDum50SirOdEALPnRG+550TVv+dEO8bnRKLM50QA0+dEwdnnRA==</AssayXData><AssayYData Points="25">7yQ1wErOQMChGEbATHtJwODtS8DIvk3ACUZPwIabUMDqq1HAKKxSwL+OU8DgglTALCZVwPHG
VcA7nFbAbFtXwP6WV8BGRljAb6RYwC4TWcDmtlnATBFawDZxWsA6vlrAuB1bwA==</AssayYData></Step><Step><CommonData><SampleLocation>12</SampleLocation><SampleID></SampleID><SampleGroup></SampleGroup><SampleInfo></SampleInfo><SampleRow>B</SampleRow><SamplePlate>1</SamplePlate><WellType>NEUTRALIZATION</WellType><Concentration>-1</Concentration><ConcentrationUnits>µg/ml</ConcentrationUnits><MolarConcentration>-1</MolarConcentration><MolarConcUnits>nM</MolarConcUnits><MolecularWeight>-1</MolecularWeight><Temperature>25</Temperature><StartTime>2247543</StartTime><AssayTime>5</AssayTime></CommonData><FlowRate>1000</FlowRate><StepType>KREGENERATION</StepType><StepName>Regeneration</StepName><StepStatus>OK</StepStatus><ActualTime>4.99895</ActualTime><CycleTime>0.2</CycleTime><AssayXData Points="25">J+DnRI3m50T07OdEUvPnRLj550QnAOhEhQboROwM6ERaE+hEuBnoRCcg6ESFJuhE7CzoRHMz
6ES4OehEJ0DoRIVG6ETsTOhEWlPoRLhZ6EQnYOhErmboROxs6ERac+hEuHnoRA==</AssayXData><AssayYData Points="25">eRxoPrIzeT7q4ok+ee+VPqYBoD7vXKs+kyyxPnvBtz6rqb4+sZ7DPjdtxT47pMk+JJHOPupg
0T5/WdU+JiLZPv3P3D7WH9s+9cfdPumR3z4f0OM+1qbfPvOL5T5gsOQ+t4vmPg==</AssayYData></Step><Step><CommonData><SampleLocation>1</SampleLocation><SampleID></SampleID><SampleGroup></SampleGroup><SampleInfo></SampleInfo><SampleRow>B</SampleRow><SamplePlate>1</SamplePlate><WellType>BUFFER</WellType><Concentration>-1</Concentration><ConcentrationUnits>µg/ml</ConcentrationUnits><MolarConcentration>-1</MolarConcentration><MolarConcUnits>nM</MolarConcUnits><MolecularWeight>-1</MolecularWeight><Temperature>25</Temperature><StartTime>2262380</StartTime><AssayTime>60</AssayTime></CommonData><FlowRate>1000</FlowRate><StepType>BASELINE</StepType><StepName>Baseline</StepName><StepStatus>OK</StepStatus><ActualTime>59.999</ActualTime><CycleTime>0.2</CycleTime><AssayXData Points="300">HoDoRISG6ETrjOhESZPoRK+Z6EQWoOhEhKboROOs6ERRs+hEuLnoRBbA6ESExuhE68zoREnT
6ES42ehEHuDoRITm6ETr7OhEUfPoRLj56EQWAOlEhAbpROMM6URRE+lEuBnpRBYg6UR8JulE
6yzpREkz6USvOelEHkDpRHxG6UTrTOlEUVPpRLhZ6UQeYOlEhGbpROts6URRc+lEuHnpRBaA
6USEhulE44zpRFGT6US4melEHqDpRHym6UTjrOlESbPpRLi56UQewOlEhMbpROvM6URJ0+lE
r9npRB7g6USE5ulE4+zpRFHz6USv+elEHgDqRIQG6kTjDOpESRPqRK8Z6kQeIOpEhCbqROss
6kRJM+pEuDnqRBZA6kSERupE40zqRElT6kS4WepEHmDqRIRm6kTjbOpEUXPqRLh56kQWgOpE
fIbqROuM6kRJk+pEuJnqRBag6kSEpupE46zqRFGz6kSvuepEHsDqRITG6kTjzOpESdPqRLjZ
6kQW4OpEfObqROvs6kRR8+pEuPnqRCYA60R8ButE4wzrRFET60SvGetEHiDrRHwm60TrLOtE
STPrRK8560QWQOtEhEbrRONM60RRU+tEuFnrRBZg60SEZutE62zrRFFz60S4eetEHoDrRHyG
60TjjOtESZPrRLiZ60QeoOtEfKbrROOs60RJs+tEr7nrRBbA60R8xutE68zrRFHT60Sv2etE
FuDrRITm60Tr7OtESfPrRLj560QeAOxEhAbsROsM7ERJE+xEuBnsRB4g7ESEJuxE4yzsREkz
7ES4OexEHkDsRIRG7ETrTOxESVPsRK9Z7EQWYOxEfGbsROts7ERRc+xEuHnsRBaA7ESEhuxE
44zsRFGT7ES4mexEFqDsRISm7ETrrOxESbPsRK+57EQWwOxEhMbsROPM7ERJ0+xEuNnsRB7g
7ER85uxE4+zsREnz7ES4+exEFgDtRIQG7UTjDO1ESRPtRK8Z7UQWIO1EhCbtROMs7URJM+1E
uDntRBZA7USERu1E40ztRFFT7USvWe1EHmDtRHxm7UTjbO1ESXPtRK957UQWgO1EfIbtRPuM
7URJk+1EuJntRBag7UR8pu1E66ztRFGz7USvue1EFsDtRITG7UTrzO1EUdPtRK/Z7UQe4O1E
fObtROPs7URJ8+1Er/ntRBYA7kR8Bu5EuA3uREkT7kS4Ge5EFiDuRHwm7kTrLO5ESTPuRK85
7kQWQO5EfEbuRONM7kRJU+5Er1nuRBZg7kSEZu5E42zuRFFz7kS4ee5EHoDuRHyG7kTjjO5E
SZPuRK+Z7kQWoO5EfKbuROus7kRJs+5EuLnuRBbA7kR8xu5E48zuREnT7kSv2e5EFuDuRITm
7kTj7O5ESfPuRLj57kQWAO9EhAbvROsM70RJE+9ErxnvRBYg70R8Ju9E6yzvREkz70S4Oe9E
HkDvRHxG70TjTO9ESVPvRK9Z70QWYO9EfGbvRONs70RJc+9EuHnvRB6A70R8hu9E44zvREmT
70Svme9EFqDvRHym70TrrO9ESbPvRK+570QWwO9EfMbvROPM70RJ0+9Er9nvRB7g70R85u9E
4+zvREnz70Sv+e9E</AssayXData><AssayYData Points="300">uJr9PpLe/D62y/w+m+L+Po29AD+KwwA/UPr/Pt05Aj/5HAI/cxMCP4FkAj/rTQM/DDoCP7ZL
BD8lcwQ/MsUDP63QAz8H4wM/71AFPxbMBD+WKAY/Q6AFP9IcBj9mVQY/4LkGP6OXBj/zcQY/
+TAIP7HzBj/uIgg//wwHPx7EBz8O1gc/dIIIP57OCD/pmgk/XX4JPwRJCT9YYAk/BVUIP2zI
CT/wPws/yjQKPxYiCz8Prgo/eVQLP0GSCz+B0Aw/ggILP2JKCz911As/8ZEMP2fLCz+vbww/
wJANPwWLDD9geww/kB8NPzWbDT8xGQ4/RV0NP4a8DT+5lQ0/mL8OP3t/Dj8/Yg0/MPkNP94w
Dz9p9Q0/zwgPP0n4Dj8Rkw4/cmIQP1ghDz+JIA8/82wPP6jKDz/CuhA/k8YQP1cgED/XlxA/
2SoRP+oLED9cBhE/R+YOP9E9ED8mFRE/d2QRPxRsEj84mhI/RJoRP6k5Ez8SMBM/Hx0SP2lp
Ej+RhxI/fx4TP+2eEj8SgBI/adcTP0ZwEj/78hM/WlYTP9EVFD9t4BM/K9ATP53SEj+miRM/
CAAUP2IiFT+YLxU/z2QUP/iQFD+TTxU/8bsUPzldFD9QPhU/0sgTP4CQFT88nRU/4UwVP6QB
FT9JUxU/PmcVP4f+FT/2ihU/tBgVPwYxFT/QrRU/o50WP0C2Fj//sRY/QR8WP3kxFj9HuhY/
xAUXP/BDFz+y3RY/yP4XP2aTFj93fhc/xtcWP7G9Fz9JaBg/D88XP0JfFz8bJhg/sCAXP//+
Fz+tjRc/6woZPxPgFj8vMxk/ZoYYPz/pGD/XbRg/io8YP1pbGD+Cjxg/WW0ZP/KaGD/ACRo/
axYaP8eZGD9TkBk/eO8YP9fIGD+Ibxk/BkAZP1oUGT+yNRs/ZiUbP6FFGT9QmBk/zsEaP5nw
GT/AVxk/1OIaPx8eGz/f4hk/DMEaP/M2Gz9nuRo/LuEaPyvvGj8V/Ro/Y1kaPzUYGz8VGhs/
X5EbP/ANGz/XCRw/5I4aP6CLGj9SChw/mv4aP7aXGz/MPhw/mEUbP+DyGz/qSRw/vKscP5GZ
HD+Iwhw/uMQcPzSbHD9ALxw/0AwdP1ZYHT/XAB0/yiMdP1RCHD/NBB0/p+MdP5AqHT84Yh0/
KgMdP4IPHT8qbx4/saYcP8kDHj9gdR0/hbIdP/joHD9bAh4/xGceP8IXHj+Q2R0/qI4dP++3
Hj9vHh4/mn4dP0h5Hj9I5R4/GFkeP0dPHz+mLh4/D1geP6BDHz9JCB8/7E8dP5dvHz+AOh4/
jLEeP+CBHj8N1h8/JHofPzLrHj/K7R8/WL8eP6prHz/gRh8/A/UfP+m/ID9tgSA/dLcgP5L8
Hz8raR8/UGEhP9qkHz9CLSA/LIYgP7n5Hj8R8B8/UhcgP9goID8EKx8/hJQgP1vBHz+kiSA/
WFwgP3iDHz/JSCE/YywgPxVLID/DLiA/WQUhP0/iIT9ZDCE/3NYhP5QNIT/4siA/SFohP9e9
ID+hcSA/6o4hP1UUIj/4hCI/4OEhP8meIT8zLiE/ojQhPzLgIT/MMCI/YQYiP0hxIT9vtSE/
nmwgP9joIj9w/yI/</AssayYData></Step><Step><CommonData><SampleLocation>5</SampleLocation><SampleID>QA013.2 Naive</SampleID><SampleGroup></SampleGroup><SampleInfo></SampleInfo><SampleRow>B</SampleRow><SamplePlate>1</SamplePlate><WellType>KLOAD</WellType><Concentration>10</Concentration><ConcentrationUnits>µg/ml</ConcentrationUnits><MolarConcentration>-1</MolarConcentration><MolarConcUnits>nM</MolarConcUnits><MolecularWeight>-1</MolecularWeight><Temperature>25</Temperature><StartTime>2328793</StartTime><AssayTime>80</AssayTime></CommonData><FlowRate>600</FlowRate><StepType>LOADING</StepType><StepName>Loading</StepName><StepStatus>OK</StepStatus><ActualTime>79.999</ActualTime><CycleTime>0.2</CycleTime><AssayXData Points="400">FQDwRHsG8ETiDPBESBPwRK8Z8EQVIPBEeybwROIs8ERIM/BErznwRBVA8ER7RvBE4kzwREhT
8ESvWfBEDWDwRHNm8ETibPBESHPwRK958EQVgPBEe4bwROKM8ERIk/BEr5nwRBWg8ER7pvBE
2qzwREiz8ESvufBEFcDwRHPG8ETizPBESNPwRK/Z8EQV4PBEB+fwROLs8ERI8/BEpvnwRBUA
8UR7BvFE4gzxREAT8USmGfFEFSDxRDgn8UTiLPFEQDPxRK858UQVQPFEe0bxRPJM8URAU/FE
r1nxRA1g8UR7ZvFE4mzxREhz8USvefFEFYDxRHOG8UTijPFESJPxRK+Z8UQNoPFEe6bxROKs
8URIs/FEr7nxRBXA8UR7xvFE4szxREjT8USv2fFEFeDxRHPm8UTa7PFESPPxRKb58UQNAPJE
cwbyRNoM8kRIE/JErxnyRBUg8kR7JvJE4izyREgz8kSvOfJEFUDyRHNG8kTiTPJESFPyRK9Z
8kQNYPJEe2byROJs8kRAc/JEpnnyRBWA8kR7hvJE4ozyREiT8kSvmfJEFaDyRHum8kQDrfJE
QLPyRKa58kQVwPJEe8byROLM8kRI0/JEr9nyRBXg8kRz5vJE4uzyREjz8kSm+fJEDQDzRHMG
80TiDPNESBPzRK8Z80QNIPNEcybzROIs80RAM/NErznzRBVA80R7RvNE2kzzREBT80SvWfNE
FWDzRHtm80TibPNESHPzRKZ580QVgPNEe4bzROKM80RAk/NEr5nzRBWg80R7pvNE2qzzRECz
80SmufNEDcDzRHvG80TazPNESNPzRKbZ80QV4PNEc+bzRNrs80RI8/NEr/nzRBUA9ERzBvRE
4gz0REgT9ESmGfREFSD0RHMm9ETiLPRESDP0RK859EQVQPREc0b0ROJM9ERIU/REr1n0RBVg
9ER7ZvRE4mz0REBz9ESmefREFYD0RHuG9ETijPRESJP0RK+Z9EQVoPREe6b0RNqs9ERIs/RE
prn0RA3A9ER7xvRE4sz0REDT9ESv2fREFeD0RMXm9ETi7PRESPP0RK/59EQVAPVEewb1ROIM
9URIE/VErxn1RBUg9URzJvVE2iz1REAz9USvOfVEFUD1RHtG9UTiTPVEQFP1RKZZ9UQNYPVE
e2b1RNps9UTLc/VEpnn1REaA9URzhvVE2oz1RECT9USmmfVEDaD1RHum9UTirPVESLP1RK+5
9UQVwPVEe8b1RNrM9URA0/VEr9n1RA3g9URz5vVE4uz1REjz9USv+fVEDQD2RHsG9kTiDPZE
QBP2RK8Z9kQNIPZEeyb2ROIs9kRAM/ZEpjn2RBVA9kRzRvZE2kz2REBT9kSmWfZEFWD2RHtm
9kTibPZESHP2RK959kQNgPZEe4b2RNqM9kRAk/ZEr5n2RBWg9kR7pvZE2qz2REiz9kSvufZE
FcD2RHPG9kTizPZESNP2RL/Z9kQN4PZEzeb2ROLs9kRI8/ZEpvn2RA0A90R7BvdE2gz3REAT
90SvGfdEDSD3RHMm90TiLPdEQDP3RDo690QNQPdEc0b3ROJM90RAU/dEr1n3RA1g90RzZvdE
2mz3REhz90SvefdEFYD3RHOG90TajPdESJP3RK+Z90QNoPdEc6b3RNqs90RAs/dEt7n3RA3A
90R7xvdE2sz3REDT90Sm2fdEDeD3RHPm90Ta7PdEQPP3RK/590QVAPhEewb4ROIM+ERIE/hE
7hr4RA0g+ER7JvhE4iz4REgz+ESmOfhEFUD4RJxG+ETiTPhESFP4RKZZ+EQNYPhEe2b4ROJs
+ERIc/hEpnn4RBWA+ERzhvhE4oz4REiT+ESvmfhEFaD4RHum+ETarPhEQLP4RK+5+EQNwPhE
c8b4RNrM+ERI0/hEr9n4RBXg+ER75vhE4uz4REDz+ESv+fhEFQD5RHsG+UTiDPlEQBP5RKYZ
+UQNIPlEcyb5RNos+URAM/lErzn5RA1A+URzRvlE4kz5REBT+USmWflEFWD5RHNm+UTibPlE
QHP5RKZ5+UQNgPlEe4b5RNqM+URAk/lEppn5RA2g+UR7pvlE4qz5RECz+USmuflEFcD5RHvG
+UTizPlESNP5RKbZ+UQN4PlEc+b5ROLs+URA8/lEpvn5RA==</AssayXData><AssayYData Points="400">EbofPwxTHz9GryA/WKMhP7DOID/6ySE/5iwkP86NIz/opCU/hyUmP0VGKD/eNig/vLUpP3Rl
KT86JCo/cqEsPyuzLD/PWS4/3SEvP8lFMD+abjA/SM8yP6KxMz9kYTM/svAzP8NaNj8MZTY/
XyY4P2TgNz8R8To/xU47P9jOOz+1IT0/tFw9P8XePj+SxD8/6aRAP8B1Qj9D/kI/CRdEP319
RD/LkEY/sN1GP6WFRz8htEg/uHBJP34RSz9KaUs/an9MP6F2TT9gWk4/a+pOP1zIUD/GOlE/
WvVSP3VFUz/sNlQ/J/ZUP98RVj/7PFc/V69XP5lnWT/Zz1k/aWZZPxrpWj/76Fs/uAtePzG3
XT+pWV4/hHZfPxuoYD8z3WE/0mxiP+0PZD84UWQ/4cZlP/5pZj/5yWU/NzNnP+mYZz+y62c/
dV5pP5MCaz85dWs/OuNsP4vmbD/xI20/6ipvPysNbz/3MXA/+LxwP5SScj8vyXI/opVxP1+R
cz/PiXU/Wrl0P68mdj9SCHc/L+x2PzWoeD8fXnk/hGp5P0MZez/PaHs/ig98P/nKfT8s330/
Ec1/P7V+gD8nPIA/QN+AP9nrgD8W9IA/uSKBP1DEgT+rcII/7YuCP7N0gj/lQ4M/KzeEP3sa
hD8aK4Q/urqEP5ZXhT86ooU/4r+FP3kDhj/Hs4Y/sp6GP3Krhj9AXIc/d0KIP/hsiD8YKog/
A5eIPzQ3iT9aMok/0ZuJPwbSiT+lIoo/4I+KP8ziij/onoo/xjuLP23ciz9vJYw/25CMP7SL
jD+t/4w/yRyNP3LejT9VGo4/zkWOP3UZjj+f1Y4/nMeOP243jz9EN48/iIaPP0oykD9znpA/
1HiQPyM1kT8kepE/N7ORP/Qqkj/c25E//PORP4+Tkj9x8pI/ws+SP40akz/BjpM/JHqTP7gF
lD+bdZQ/RaqUPzdJlD/NS5U/Hi6VPz3XlT+5jJU/QxCWPzdwlj8VfJY/8vyWPyH5lj/ufZc/
WTWXPyoZmD+Y4pc/cO+XPyeimD+Xv5g/veeYP586mT9Uhpk/AB6ZP5Z+mT95y5k/KmuaP0IG
mj/kZpo/PN2aP3lomz+VR5s/tLqbP4KYnD+GX5w/1GSbP1LsnD983pw/uwqdPz1rnT+x0Z0/
dGedPzTtnT8EiZ4/Ka+dP4b5nj/V0p4/8yufP9+Unz8iJZ8/DJefP55Unz/gOaA/WCCgP+Um
oD+p0aA/VdGgP+rkoD8ki6A/+PygPwX9oD9sUKE/eXmhP1Yzoj+1s6I/0WKiP/vOoj86daI/
8jSjP0/Qoj/LjqM/JlyjPwScoz+ZsaM/vzykP0ZApD89SKQ/neekPzrvpD/CO6U/oPukPxUM
pT9GmaU/f++lP7SYpT91YKY/DLWlP/1zpj/F9qU/EUGnP2cZpj97p6Y/RAqnP51Kpz/Wpqc/
X+ynP9yfpz9+aKg/F2OoPy/lpz/hlqg/u42oP+KuqD8vnKg/ul+pP6cqqT8HO6k/ppqpP6u2
qT+uuKk/IJKpPwHpqT9UaKo//mSqP5Wfqj+VEas/PGyqP0fnqj/X66o/F+CqP98jqz/vaas/
ENirP9a8qz9ycaw/4virPx52rD/TWqw/xNKsPwqZrD+kz6w/1cGsP4kKrT882Kw/BV+tP/2N
rT9Cmq0/qVKtP8YVrj81ha4/0I6uP/1jrj9kFq4/hDevP+STrj/xN68/CzSuPw7Drj9QTa8/
V5mvP3jhrz9FcK8/XA+wPzG5rz/I968/TsGvP23xrz9zKLA/iG+wP6eysD9oV7E/4nqwP4Hr
sD++IbE/6GexP88MsT8cJLI/04OxP4YBsj9PkrE/+PaxP0cOsj8YubI/o0qyP/MWsz+9ALM/
LpSyP+DTsj9cCbM/YVqzP8Pcsj/yorM/VkyzPywstD9lwbM/X3yzPzJitD8ot7M/Jpq0Px1n
tD/NarQ/xLe0P+zPtD+FSbQ/smi0P0u7tD8hNLU/C860P7UbtT+0PLU/wpu1Px1ytT/v2bU/
9dy1P80mtj+KDrY/rRe2P3zitT/WerY/3D22PzFxtj/mi7Y/9Ru3P0Z9tj8lrrY/aY+3P4tj
tz+C17c/pcW3P5Q5tz/ehbc/DwK4P1brtz8R87c/HOa3Pw==</AssayYData></Step><Step><CommonData><SampleLocation>1</SampleLocation><SampleID></SampleID><SampleGroup></SampleGroup><SampleInfo></SampleInfo><SampleRow>B</SampleRow><SamplePlate>1</SamplePlate><WellType>BUFFER</WellType><Concentration>-1</Concentration><ConcentrationUnits>µg/ml</ConcentrationUnits><MolarConcentration>-1</MolarConcentration><MolarConcUnits>nM</MolarConcUnits><MolecularWeight>-1</MolecularWeight><Temperature>25</Temperature><StartTime>2415340</StartTime><AssayTime>60</AssayTime></CommonData><FlowRate>1000</FlowRate><StepType>BASELINE</StepType><StepName>Baseline</StepName><StepStatus>OK</StepStatus><ActualTime>60</ActualTime><CycleTime>0.2</CycleTime><AssayXData Points="300">DAD6RHIG+kTZDPpEPxP6RKYZ+kQEIPpEcib6RNks+kQ/M/pEnTn6RAxA+kRyRvpE0Uz6RD9T
+kSmWfpEBGD6RHJm+kTRbPpEP3P6RKZ5+kQEgPpEcob6RNmM+kQ/k/pEppn6RASg+kRypvpE
0az6RDez+kSmufpEDMD6RHLG+kTZzPpEP9P6RJ3Z+kQM4PpEaub6RNns+kQ/8/pEpvn6RAwA
+0RyBvtE2Qz7RD8T+0SmGftEDCD7RHIm+0TRLPtENzP7RKY5+0QEQPtEckb7RNlM+0Q/U/tE
pln7RAxg+0RqZvtE0Wz7RDdz+0SmeftEDID7RHKG+0TZjPtEmZP7RKaZ+0QMoPtEcqb7RNms
+0Q/s/tEprn7RAzA+0RyxvtE0cz7RDfT+0Sm2ftEDOD7RGrm+0TZ7PtEP/P7RK75+0QEAPxE
agb8RNkM/EQ/E/xEnRn8RAQg/ERyJvxE0Sz8RDcz/ESmOfxEDED8RHJG/ETZTPxEP1P8RKZZ
/EQMYPxEcmb8RNFs/EQ/c/xEnXn8RAyA/ERyhvxE2Yz8RDeT/ESmmfxEDKD8RHum/ETRrPxE
P7P8RJ25/EQEwPxEpMb8RNnM/EQ30/xEptn8RAzg/ERy5vxE0ez8RD/z/ESd+fxEJQD9RGoG
/UTRDP1ENxP9RJ0Z/UQMIP1Ecib9RNks/UQ/M/1EnTn9RAxA/URyRv1E2Uz9RD9T/USmWf1E
DGD9RHJm/UTRbP1EN3P9RKZ5/UQMgP1Ecob9RNGM/UQ/k/1EnZn9RASg/URypv1E2az9RDez
/USuuf1EBMD9RGrG/UTZzP1EP9P9RKbZ/UQE4P1Ecub9RNHs/UQ/8/1Eavr9RAQA/kRqBv5E
2Qz+RDcT/kSdGf5EBCD+RGom/kTRLP5ENzP+RKY5/kQEQP5Eakb+RNFM/kQ/U/5Epln+RARg
/kRqZv5E0Wz+RD9z/kSmef5EDID+RHKG/kTRjP5EN5P+RJ2Z/kQMoP5Eaqb+RNms/kQ3s/5E
nbn+RAzA/kRqxv5E2cz+RDfT/kSm2f5EBOD+RHLm/kTZ7P5EN/P+RKb5/kQMAP9Eagb/RNkM
/0Q3E/9EnRn/RAQg/0RyJv9E2Sz/RD8z/0SdOf9EDED/RHJG/0TRTP9EN1P/RJ1Z/0QMYP9E
amb/RNls/0Q3c/9Epnn/RAyA/0Rqhv9E0Yz/RDeT/0Sdmf9EDKD/RGqm/0TZrP9EP7P/RJ25
/0QEwP9Ecsb/RNHM/0Q30/9Endn/RATg/0Rq5v9E2ez/RD/z/0Sd+f9EBgAARTkDAEVoBgBF
oAkARc8MAEUGEABFNRMARWgWAEWcGQBFzxwARQIgAEU1IwBFiSYARZwpAEXPLABFBjAARTUz
AEVoNgBFnDkARc88AEUCQABFOUMARWhGAEWcSQBFz0wARQZQAEU1UwBFbFYARZxZAEXTXABF
BmAARWpjAEVoZgBFnGkARc9sAEUGcABFNXMARWh2AEWceQBFz3wARQaAAEU5gwBFaIYARZyJ
AEXTjABFApAARTWTAEVslgBFoJkARc+cAEUCoABFNaMARWimAEWcqQBFz6wARQawAEU1swBF
aLYARZy5AEXTvABF</AssayXData><AssayYData Points="300">U1O6P8H/uj83B7s/Pby6P0Hquj99L7s/Hrq7PzBjuz/w3bo/t7K7PyWWuz+knrs/mh+7P5Tl
uz83sLs/FMS7P/dNuz//trs/R8i7P/houz9l67s/lAO8P0wXvD8apbs/wy+8PysxvD8+vbs/
Zj28P38ivD/Ipbs/hve7P8eLvD+NCbw/S6u7P3F9vD/TCbw//8W7P4M5vD8j4bs/ho67P3iv
uz+3Tbw/t++7PzESvD+zuLs/r9C8P/utvD80Lrw/e4S8PyHTuz9fB7w/4h28Pz0tvD8hYbs/
cCS8Pzf5uz8AOLw/pJG7P7q3uz/nc7w/uKK8P8yWvD9upLw/U7i7P7OMvD/cBLw/kDy8P1Uz
vD9+XLw/N1C8P9FhvD+z/rw/h8m7P+9bvD89krw/twu8P4BMvD/qk7w/L+u7P35NvD+OUrw/
UQe9PywmvD/afLw/SIa8P7T4vD9LJ7w/8ru8P0FQvD/iK7w/zi29P1A8vD985Lw/OHy8P+ug
vD9WoLw/Y4S8PwGOvD+4FLw/R668P76JvD96g7w/MA29Pw7zvD/RUbw/6re8P3lUvD/Lm7w/
oIi8P3KyvD+/9rw/4m+8PzXpvD8Bpbw/m6m8P9+ovD+PRrw/9qS8P/dxvD9PRb0/4kS8P+cw
vD+rc7w/5YS9P5kEvT/hT70/7568P5PbvD++BL0/5kC9P6lgvD9rV70/Csi8P/DUvD8fYbw/
MDu9P+6mvD/d7rw/R1e9Px+nvD/Jybw/HtG8P5fZvD+V7bw/92y9P20bvT8iXr0/82y9P4H/
vD8KUb0/RTq9P1cOvT9TL70/dTS9P9YovT8hWL0/aTC9Pw+ivT82+7w/ZCi9P31/vT9EPb0/
tBq9P206vT/ibb0/gGy8PypNvT9UfL0/XR+9P4nMvT84q70/qTi9P7j9vT/0or0/zJC9PzEz
vj+YYL0/qXu8P+Q+vT/m3rw/2au9P9OTvT/Tab0/GBO9Px9PvT/1KL0/0Y+9Py91vT+MUL0/
9nm9P0BivT/uTr0/Pce9P/vFvT8zg70/Fqu9P743vT+mb70/j7y9P2bmvD82y70/j5O9P2Kd
vD+Q2L0/mCW9P553vT+7i70/oDq9P996vT+6qL0/++O9Pze+vT8iWb0/8JC9P16/vT9iYr0/
vu+9P76JvT8vsr0//lu9P4o9vj+Azb0/a+m9P9EIvj9xxL0/UV6+P/n7vT971r0/4Qu+P0XR
vT+P2b0/1u69PzrHvT+oX74/Nry9P+TTvT/rBb4/DUS+P5OXvT8d3r0/56q9PyRPvj9KLr4/
gwC+P0fgvT+BXb0/c/K9P4nZvT/C0L0/unW+P6Bzvj8NuL0/qMm9P6d3vj+KiL0/ccG9P1hf
vj9qmr4/G929P4Ydvj+2Ur4/KNa9P+4Uvj+zJr4/ene+P9r8vT8+Kr4/H/m9P3ouvj+1H78/
xTS+P5BVvj/St74/2hC+PwC0vT8DlL4/RnW+P/jYvj/l0b4/Nve+P+G8vT8jnr4/3pG+P1zi
vT8rQb4/oUG+PwRRvj+51b0/XzS+P0Y5vj9kEL4/oGK+P0ysvj9PWr4/pT2+P4Q3vj+7QL4/
Vo6+P6hjvj+Npr4/</AssayYData></Step><Step><CommonData><SampleLocation>9</SampleLocation><SampleID>QA013.70 dpi gp120</SampleID><SampleGroup></SampleGroup><SampleInfo></SampleInfo><SampleRow>B</SampleRow><SamplePlate>1</SamplePlate><WellType>KSAMPLE</WellType><Concentration>-1</Concentration><ConcentrationUnits>µg/ml</ConcentrationUnits><MolarConcentration>1000</MolarConcentration><MolarConcUnits>nM</MolarConcUnits><MolecularWeight>-1</MolecularWeight><Temperature>25</Temperature><StartTime>2483869</StartTime><AssayTime>180</AssayTime></CommonData><FlowRate>600</FlowRate><StepType>ASSOC</StepType><StepName>Association</StepName><StepStatus>OK</StepStatus><ActualTime>179.999</ActualTime><CycleTime>0.2</CycleTime><AssayXData Points="900">BsAARTnDAEVoxgBFoMkARc/MAEUG0ABFNdMARWjWAEWc2QBFz9wARQLgAEU54wBFaOYARZzp
AEXT7ABFAvAARTXzAEVo9gBFoPkARc/8AEUGAAFFNQMBRWwGAUWcCQFFzwwBRQIQAUU5EwFF
aBYBRZwZAUXPHAFFBiABRUEjAUVoJgFFoCkBRc8sAUUCMAFFOTMBRWg2AUWcOQFFzzwBRQJA
AUU1QwFFaEYBRaBJAUXTTAFFAlABRTlTAUVoVgFFyVkBRc9cAUUCYAFFOWMBRWhmAUWcaQFF
z2wBRQJwAUU1cwFFdXYBRZx5AUXTfAFFAoABRTWDAUVohgFFnIkBRc+MAUUCkAFFNZMBRWiW
AUWcmQFF05wBRQKgAUU1owFFaKYBRZypAUXTrAFFArABRTWzAUVotgFFnLkBRc+8AUUCwAFF
NcMBRWzGAUWcyQFFz8wBRQLQAUU50wFFaNYBRaDZAUXP3AFFAuABRVbjAUVs5gFFnOkBRc/s
AUUG8AFFYvMBRWj2AUWc+QFFz/wBRQYAAkU1AwJFaAYCRaAJAkXnDAJFBhACRTUTAkVsFgJF
nBkCRdMcAkUCIAJFOSMCRWgmAkWcKQJF7ywCRQIwAkU1MwJFaDYCRaA5AkXPPAJFAkACRTVD
AkVoRgJFnEkCRc9MAkUCUAJFSlMCRWhWAkWgWQJFz1wCRQJgAkU1YwJFaGYCRZxpAkXPbAJF
AnACRTlzAkVodgJFoHkCRc98AkUCgAJFNYMCRWiGAkWsiQJFz4wCRQKQAkU5kwJFaJYCRZyZ
AkXPnAJFDqACRTWjAkVspgJFnKkCRc+sAkUCsAJFNbMCRWy2AkWcuQJFz7wCRQLAAkU1wwJF
aMYCRZzJAkXPzAJFBtACRTnTAkVo1gJFnNkCRc/cAkUW4AJFOeMCRWjmAkWc6QJF0+wCRQbw
AkU18wJFaPYCRaD5AkXT/AJFAgADRTUDA0VoBgNFnAkDRdMMA0UCEANFORMDRWgWA0WcGQNF
zxwDRQIgA0U1IwNFfSYDRZwpA0XTLANFAjADRTUzA0VoNgNFnDkDRdM8A0UCQANFNUMDRWxG
A0WcSQNFz0wDRQJQA0U1UwNFaFYDRZxZA0XPXANFBmADRTljA0VoZgNFnGkDRc9sA0UGcANF
NXMDRWh2A0W0eQNFz3wDRQKAA0U1gwNFbIYDRZyJA0XPjANFDpADRTmTA0VolgNFqJkDRc+c
A0UCoANFOaMDRWimA0WcqQNFz6wDRZmwA0U1swNFaLYDRZy5A0XPvANFAsADRTXDA0VoxgNF
rMkDRefMA0UC0ANFOdMDRabWA0Wc2QNFz9wDRQLgA0U14wNFaOYDRZzpA0XP7ANFBvADRUHz
A0Vo9gNFoPkDRc/8A0UCAARFNQMERWwGBEWgCQRFzwwERQIQBEU1EwRFcBYERZwZBEXPHARF
EiAERTUjBEVsJgRFnCkERc8sBEUGMARFOTMERWg2BEWcOQRF0zwERQpABEU5QwRFeUYERZxJ
BEXTTARFAlAERTVTBEVoVgRFnFkERdNcBEUCYARFNWMERWxmBEWgaQRF02wERQJwBEU1cwRF
aHYERZx5BEXPfARFAoAERTmDBEVshgRFoIkERc+MBEUGkARFOZMERWiWBEWcmQRF15wERQKg
BEU5owRFaKYERZypBEXPrARFBrAERTWzBEVotgRFoLkERde8BEUCwARFNcMERWjGBEWgyQRF
18wERQbQBEU10wRFaNYERaDZBEXT3ARFAuAERTnjBEVs5gRFoOkERdPsBEUG8ARFPfMERWz2
BEW4+QRF0/wERQYABUU5AwVFcAYFRaAJBUXTDAVFAhAFRTkTBUVsFgVFoBkFRdMcBUUGIAVF
OSMFRWwmBUWgKQVF0ywFRQYwBUU5MwVFbDYFRaA5BUXTPAVFBkAFRTlDBUVsRgVFoEkFRddM
BUUGUAVFOVMFRWxWBUWgWQVF01wFRQZgBUU5YwVFbGYFRaBpBUXTbAVFBnAFRTlzBUVsdgVF
tHkFRdN8BUUGgAVFOYMFRWyGBUWgiQVF04wFRQaQBUVikwVFbJYFRaCZBUXTnAVFBqAFRTmj
BUVspgVFoKkFRdOsBUUGsAVFObMFRWy2BUWguQVF07wFRQbABUU5wwVFbMYFRaDJBUXTzAVF
BtAFRTnTBUVs1gVFoNkFRdPcBUUG4AVFOeMFRWzmBUWg6QVFz+wFRQbwBUU58wVFbPYFRaD5
BUXT/AVFBgAGRTkDBkVoBgZFoAkGRdMMBkUGEAZFPRMGRWwWBkWgGQZF0xwGRQYgBkU5IwZF
bCYGRaApBkXTLAZFBjAGRTkzBkVsNgZFnDkGRdM8BkUGQAZFOUMGRWxGBkWgSQZF00wGRQZQ
BkU5UwZFbFYGRaRZBkXTXAZFBmAGRTVjBkVsZgZFoGkGRdNsBkUGcAZFOXMGRWh2BkWgeQZF
03wGRQaABkU5gwZFbIYGRaCJBkXTjAZFApAGRTmTBkVslgZFoJkGRdOcBkUGoAZFOaMGRWym
BkWgqQZF06wGRQawBkU5swZFbLYGRay5BkXTvAZFBsAGRTnDBkVoxgZFnMkGRdPMBkUG0AZF
OdMGRWzWBkWg2QZF09wGRQbgBkU54wZFbOYGRaDpBkXT7AZFBvAGRTnzBkVs9gZFoPkGRdP8
BkUCAAdFOQMHRWwGB0WgCQdF0wwHRQYQB0U5EwdFbBYHRbAZB0XTHAdFAiAHRTkjB0VoJgdF
oCkHRc8sB0UGMAdFOTMHRWw2B0WgOQdF0zwHRQZAB0U5QwdFbEYHRaBJB0XTTAdFBlAHRTlT
B0VsVgdFoFkHRdNcB0UCYAdFOWMHRWhmB0WgaQdF02wHRQZwB0U5cwdFaHYHRZx5B0XPfAdF
BoAHRTWDB0VshgdFoIkHRc+MB0UGkAdFNZMHRWyWB0WcmQdF05wHRQKgB0U5owdFbKYHRaCp
B0XPrAdFBrAHRTWzB0VstgdFoLkHRdO8B0UGwAdFOcMHRXDGB0WgyQdF08wHRQbQB0U50wdF
bNYHRazZB0XT3AdFBuAHRTnjB0Vs5gdF/ukHRdPsB0UG8AdFNfMHRWz2B0Wg+QdFz/wHRQYA
CEU5AwhFbAYIRaAJCEXPDAhFBhAIRTkTCEVsFghFoBkIRc8cCEUGIAhFOSMIRWgmCEWgKQhF
2ywIRQIwCEU5MwhFbDYIRaA5CEXPPAhFBkAIRTlDCEVsRghFoEkIRdNMCEUCUAhFOVMIRWxW
CEWcWQhFz1wIRQZgCEU5YwhFbGYIRaBpCEXTbAhFAnAIRTlzCEVodghFnHkIRdN8CEUCgAhF
OYMIRWiGCEWgiQhF04wIRQKQCEU5kwhFaJYIRaCZCEXTnAhFBqAIRTmjCEVspghFnKkIRdOs
CEUGsAhFObMIRWy2CEWcuQhFz7wIRQbACEU1wwhFbMYIRaDJCEXTzAhFAtAIRTnTCEVs1ghF
oNkIRc/cCEUG4AhFOeMIRWjmCEWg6QhF0+wIRQLwCEU58whFaPYIRZz5CEXT/AhFBgAJRTUD
CUVoBglFnAkJRdMMCUUCEAlFNRMJRWwWCUWcGQlF0xwJRQogCUU5IwlFbCYJRaQpCUXPLAlF
AjAJRTkzCUVsNglFnDkJRdM8CUUKQAlFOUMJRWxGCUWcSQlF00wJRQZQCUU5UwlFaFYJRaBZ
CUXTXAlFAmAJRTljCUVoZglFoGkJRdNsCUVkcAlFOXMJRWh2CUWgeQlFz3wJRQaACUU5gwlF
bIYJRZyJCUXPjAlFBpAJRTmTCUVslglFnJkJRdOcCUUGoAlFOaMJRfCmCUWgqQlFz6wJRQaw
CUU1swlFaLYJRaC5CUXPvAlFBsAJRTnDCUVsxglFoMkJRdPMCUUG0AlFNdMJRWjWCUWc2QlF
09wJRQLgCUU14wlFaOYJRaDpCUXT7AlFBvAJRTXzCUVs9glFsPkJRdP8CUUCAApFOQMKRWgG
CkWcCQpF0wwKRQIQCkU1EwpFaBYKRaAZCkXTHApFBiAKRTkjCkVsJgpFoCkKRc8sCkUCMApF
OTMKRWw2CkWgOQpF0zwKRQJACkU1QwpFbEYKRZxJCkXTTApFBlAKRUFTCkVoVgpFnFkKRdNc
CkUKYApFNWMKRWxmCkWgaQpFz2wKRQZwCkU1cwpFaHYKRZx5CkXTfApFAoAKRTmDCkVohgpF
oIkKRc+MCkUSkApFOZMKRWiWCkWgmQpFz5wKRQagCkU1owpFbKYKRaCpCkXTrApFArAKRTmz
CkVstgpFoLkKRc+8CkUCwApFNcMKRWjGCkXNyQpFz8wKRQLQCkU50wpFbNYKRaDZCkXb3ApF
AuAKRTnjCkVs5gpFoOkKRc/sCkUC8ApFNfMKRWz2CkWg+QpF0/wKRQYAC0U5AwtFaAYLRaAJ
C0XTDAtFAhALRTkTC0VoFgtFnBkLRdMcC0UGIAtFOSMLRWwmC0WcKQtFzywLRQYwC0VaMwtF
bDYLRaA5C0XTPAtFAkALRTlDC0VoRgtFnEkLRc9MC0UGUAtFNVMLRWhWC0WgWQtFz1wLRQJg
C0U5YwtFaGYLRZxpC0XPbAtFAnALRTlzC0VsdgtFnHkLRc98C0UCgAtFOYMLRWyGC0WgiQtF
z4wLRQKQC0U5kwtFaJYLRaCZC0XPnAtFBqALRTmjC0VspgtFnKkLRc+sC0UCsAtFNbMLRWy2
C0WguQtF/LwLRQLAC0VOwwtFbMYLRZzJC0XPzAtFCtALRTXTC0Vo1gtFnNkLRRTdC0UC4AtF
OeMLRWjmC0Wc6QtFJe0LRQLwC0U58wtFaPYLRbT5C0XP/AtF</AssayXData><AssayYData Points="900">35+8P9iruz88hbo/k7C5P/KCuD+Xbbc/QSe3PzrLtT/cqrU/maC0P++gtD+PBLQ/P1q0PyRC
sz8yB7M/mK+yP7Jfsj9Jk7E/KuSxP4jisT/IarE/Vz6xP8ThsD/M/rA/XZawP2NAsT+qybA/
KQ6xP7+bsD+EdbA/HIawPwFvsD99I7A/rwmwP4OksD/AQ7A/hNuvP3gasD/+DLA/tfCvPwUB
sD+y+K8/rCmvPweMrz8hr68/dhewPxLorz/sUq8/NNOvP+fKrz8Ala8/xwCvPzGorz9hlq8/
XkGwP8exrz8REbA/2T2vP5lOrz84O68/Oo2vP7Fxrz8tWa8/0jqvP2ajrz8hj68/Jb+vP6SU
rz/V0a8/H0ivP6DTrz9jZK8/NEWvP99+rz+HXq8/3+6uP0CXrz/5NbA/KjyvP/sGsD/PDK8/
AuWvP3Pfrz8Cm68/ENuvP0BZsD/NVK8/FF+vP4h9rz8OBrA/zC+wP/wVsD+4a68/YwmwP0vR
rz8u9K8/jgKwP3+1sD9kdK8/JlWwPzzHrz9HPLA/bOGvP9kQsD9CjLA/hsivPzrZrz/4QrA/
jIewP2zKsD9D+K8/cHiwP6h3sD+rZLA/vWKwP4T+rz9OsbA/wiewPzJXsD+hV7A/ugOxPz9l
sD8tp7A/VaWvPx8hsD/HXLA/YMGwP8dEsD/CaLA/CHqwP8zzsD9f77A/nGywPzaGsD+5a7A/
NKawP/pnsD/i5LA/b2CwPwSwsD8ACLE/96ywP9VisD+q5rA/XnCxP1j/sD9qKbE/QFSxP+C8
sD8BpbA/eeqwPze+sD9fqbA/apGxP+hosT+w7rA/fWOxPw1JsT/ycLA/8aexP/MnsT/nt7E/
qGuwP6xEsT8Yf7E/GWixP9iJsT+71rA/D0exP9lisT/u77A/lJixPwQ/sT+4jrE/v/qwP/Fl
sT+onLE/4QGyP6XgsT/1ZbI/czCxP/+1sT8s2rE/kdOxPyQGsj9MfbE/g/ixP7/bsT/Kg7E/
UqmxP3L6sT+9wLE/ABSyP8u9sT8iTbE/bpqxPwA7sj/cjrE/0lCyP3jmsT/IbbI/h0myP8oQ
sj/qO7I/xRiyP/Azsj/00bE/+KGyPxbdsj/b2bE/23eyP/LDsj/Nd7I/8SeyP6Stsj8Gh7I/
TuiyP26/sj8JabI/g6CyP+QHsz8lmLI/vF6yPwH7sj91pbI/+hGzP7rMsj/S4rI/UqWyP3fK
sj8Qb7I/kqqyP01Dsz/abLI/6dSyP+uGsj+pn7I/JN+yP8wrsz8nBbM/Tr2yP/pdsz+UL7M/
RT+zP1d6sj+kb7I/rlOzPxqwsj8Wu7I/Yu6yPxdesz96ErM/IUKzP6BGsz+JCrM/qlazPxoF
sz+QOrM/XTSzP354sz+9jrM/NIuzP7iBsz84YrM/xRGzP4Nmsz97Q7Q/QZ6zP6jzsz9derM/
hHazP509tD8TAbQ/VASzP4F1sz+wPrM/7WyzPy4Nsz+Q0rM/sJGzPxOZsz9c1bI/8uuzPyno
sz/X0bM/SrmzPzBKsz92zrM/93y0Pwzvsz/7hrM/Z/izP6fUsz/n7rM/N5WzP+FVsz+NibQ/
gSO0P1r9sz8I8LM/nkK0P3gWtD9sQrQ/1BK0P6eosz9V4rM/QlW0P91ZtD8zNbQ/Twq0P3sB
tD+u7bM/uTu0PxGwtD9JGLQ/CU60P88HtD8cVLQ/BSa0P2HEtD94P7Q/H5y0P4bvsz/jSLQ/
wKC0P1sMtT8JMbQ/LaS0P3nHtD8CcrQ/Y7a0P2rUtD8MRLU/tyq1Pz3atD8K5LQ/iJi0PzUo
tT8arLQ/KcC0PwvftD9qgLU/YzG1P8RHtD//E7U/w4i0P7DttD+LjbQ/+Ou0P4N/tD+T/rQ/
cA21Pw7EtD8JurQ/17e0P+TPtD80+LQ/1pq0P4LOtD8G4rQ/WCC1PwQ5tT9BELU/PN+0P2bX
tD/b+rQ/Tk21P+xetD++ULU/qc+0P0X+tD/4X7U/5k21PzeAtT/TG7U/NcC1P5fltD8kqLU/
KnK1PxbTtD+QqrU/kqq1P70/tT9YBrU/3ga2P6BYtT8jZLU/ONe0P3FgtT8BhbU/VUa1P+QS
tj/ybrU/Lfe0P3ghtj/jpbU/5g62P+tFtj9CwrU/97K1PyBjtT99o7U/u5e1PzRMtT8z37U/
f3a1P7yotT9no7U/aMG1P7u7tT/dHbY/+/W1P5XotT9/mbU/nqi1P8KStj/l1LU/1xC2P0kJ
tj+az7U/1nu2P3zUtT9IjbU/7Hy2P+BntT/o+bU/fCW2PzCXtT/9tLU/3RG2PyXJtT93KrY/
BC+2PztWtj+Sc7Y/STy2P3z/tT9MQLY/zdu1P4fRtT/aH7Y/gCe2P9Urtj/kWbY/TVe2PwRk
tj8Vy7U/KoW2P9lKtj/IqrU/LT22P4Tbtj/yPLY/woe2P0MOtj+WbrY/X9O1P82ltj+rx7Y/
u7e2P324tj9ZKLY/1MK2P51qtj+d+bY/yQq2P+mqtj/G0bY/Gsu2P3l9tj9J9bU/6QG3P8aI
tj/PUrY/DFK2P/yUtj9hCrc/Yb62P9Y+tz82+bY/Cda2PzHCtj9mDbc/KNG2P9fftj+turY/
zy63PwvRtj+2jrc/18a2Px55tz8ak7Y/CmW3P4z7tj8yT7c/c5e2P3G0tj/H8rY/WwC3P8Rd
tz9pv7c/2Wm3P5yKtj9qOrc/Nza3Pwhwtz9iDLc/6iO3P/lBtz/sYbc/g3C3P+62tj//Abg/
wwS3P537tz8hhbc/UYW3P7RItz+gpLc/rYS3P+52tz/0Irc/v2K3PyDstz9P27Y/Twe3P8ib
tz87E7g/03y3PyUjtz/72bc/lR63PypHtz9J2bc/cMG3P1rOtz/X2Lc/9v63P2fKtz+zWbc/
/bW3P9sLuD+sc7c/fJK3P7SItz+047c/n/23P6O9tz9y17c/wr63P/eftz9Ztbc/3vy3PyCW
tz+mRrg/AeO3P7ZPuD+Oorg/u/e3P6sLuD+gxbc/eh64P/0RuD9A8LY/3+y3P1HJtz/D/7c/
ec+3P/vgtz+XKLg/RIS4P3Putz/d1rc/UBm4PyT5tz9peLg/x0+4PykeuD81qbc/uUG4P5vt
tz/yHrg/eXi4P63ctz8BF7g/H264P4Pytz91prg/abq3PwnFtz8in7g/xfG3P48yuD+mb7c/
UEa4P3fZuD/Tfrg/0vS3P9a/tz+TmLg/3O24P70/uD+uT7g/ARm4P675uD8VK7g/tJm4Pw6I
uD/Nrrg/wMy4P5HouD/LM7g/8L+3PxoluD+uyrg/n3i4PymeuD+1WLg/Aey3PzC6uD+1Crk/
eHW4P845uD/5rLg/an+4PxEsuD/dxrg/oGa4P4WUuD/I0bg/AwS4P5WxuD819rg/pNy4P8/j
uD/3Kbk/Gbu4P1OXuD/ph7g/yd63P0/puD9a57g/WMy4PyO6uD96c7g/tH+4Pw68uD+mD7k/
9eW4P22ZuD/xJrg/lOO4P4ZiuT/95rg/u+y4P0cnuT866Lg/t1K5P6m9uD8Eurk/PDS5P/j7
uD8EVbk/MVK4P0CXuT+fG7k/p/q4P4B+uT+F1bg/AAK5P2QTuT/z4bg/d+a4P+HduT/eQ7k/
Iru4PytUuT8Oxrg/Od64P3fluD/Afrk/mqS5P/gPuT96CLo/DLm4P8E7uT+UCLk/zge5P0Zn
uT/Oq7k/ITC5P536uD//O7k/1M+5Pz5YuT9VRbk/pqK5P7MCuT/ybrk/V/y5P/hUuT/5S7k/
B6u5Pwj2uD+Lw7k/qCW6P0kduT+odrk/Zz66P1a7uT8Lq7k/dGW5P+WKuT9mjLk/C3G5P1Bk
uT8llbk/wXm5P9Z8uT8debk/DqO5PzQ4uT8aerk/wQS5P+fRuT9smbk/50y5PzLOuT8QFLo/
w1u6P16GuT8vPLk/q/W5P4yTuT9Vz7k/6QK6PyztuT8yv7k/Cbq5P1eWuT9C27k/rfq5PyeJ
uT82mrk/wsG5P7W9uT+kRbo/q366P5xyuj+g1Lk/zI25PxKIuj8l1Lk/cKC5P/wbuj+8B7o/
4dO5P4oNuj9FMbo/GC26P67QuT82wrk/g9m5P12XuT/kDro/RW66P+Mluj9JDro/A/S5P6Ed
uj9Hi7k/r965P2hvuj8JW7o/hGO6P7lguj+XqLo/MNa5Py9Suj/ZoLo/0GK6P2Qtuj+s5bk/
exG7P3F5uj+tBro/fmy6PwifuT9UCbo/+iG6P5x3uj/Y+rk/HD66P4xYuj+txbo/Khi6PzpD
uj+4iLo/DkC6P5knuj8H5bo/JXe6P5R4uj+T1bo/Z266P2Z6uj8+Fbo/cj+6PxtFuj+cdro/
33C6PzLwuj85fbo/P926P7Stuj9Pabo/LwO6P4BVuj/ekro/FJW6P8l8uj/C0ro/6WO6PxsT
uj+1nLo/pkK6P50Luz9Czbo/eii7P5SHuj+Iubo/pbi6P0gUuz+uGLs/c8i6P2QEuz8uOLo/
Ftu6P/rzuj8mQLo/xxK7P5WRuj8BBLs/4ya7P9c/uz8arLo/eha7P5kwuz/JwLo/ArG6P0ga
uz8TIrs/1aq6P+Wyuj+2Vrs/Nw27P6/zuj+z67o/e866P3xouj9JWrs/x4a7P//wuj/iKro/
bIu7Pwimuz9YE7s/sB27P9J+uz/vkbo/Rh27PyVcuz+E/Lo/dQ27P+xHuz8Rers/4Dy7P+a0
uz/5BLs/vLW6P2BKuz9Dcrs/a5u7P707uz8C1bo/CG67P1IKuz/heLs/pH67Pytpuz/EJ7s/
gUm7PxH7uj95NLs/vuu6P71/uz/Zj7s/6aO6P02nuz9vKLs/</AssayYData></Step><Step><CommonData><SampleLocation>1</SampleLocation><SampleID></SampleID><SampleGroup></SampleGroup><SampleInfo></SampleInfo><SampleRow>B</SampleRow><SamplePlate>1</SamplePlate><WellType>BUFFER</WellType><Concentration>-1</Concentration><ConcentrationUnits>µg/ml</ConcentrationUnits><MolarConcentration>-1</MolarConcentration><MolarConcUnits>nM</MolarConcUnits><MolecularWeight>-1</MolecularWeight><Temperature>25</Temperature><StartTime>2672609</StartTime><AssayTime>180</AssayTime></CommonData><FlowRate>600</FlowRate><StepType>DISASSOC</StepType><StepName>Dissociation</StepName><StepStatus>OK</StepStatus><ActualTime>180</ActualTime><CycleTime>0.2</CycleTime><AssayXData Points="900">AgAMRTUDDEVoBgxFnAkMRc8MDEUCEAxFNRMMRWgWDEWcGQxFzxwMRQIgDEU1IwxFaCYMRZwp
DEXPLAxFAjAMRTUzDEVoNgxFnDkMRc88DEUCQAxFNUMMRWRGDEWcSQxFz0wMRQJQDEU1UwxF
aFYMRZxZDEXPXAxFAmAMRTVjDEVoZgxFnGkMRc9sDEX+bwxFNXMMRWh2DEWceQxFy3wMRQKA
DEU1gwxFaIYMRZyJDEXPjAxFApAMRTWTDEVolgxFnJkMRc+cDEUCoAxFNaMMRWimDEWcqQxF
z6wMRQKwDEU1swxFaLYMRZy5DEXLvAxFAsAMRTXDDEVkxgxFnMkMRevMDEUC0AxFNdMMRWjW
DEWc2QxFz9wMRQLgDEU14wxFaOYMRZzpDEXP7AxFAvAMRTHzDEVo9gxFnPkMRc/8DEX+/wxF
NQMNRWgGDUWsCQ1FzwwNRQIQDUU1Ew1FaBYNRZwZDUXPHA1FAiANRTUjDUVkJg1FnCkNRc8s
DUUCMA1FNTMNRWg2DUWcOQ1FzzwNRQJADUU1Qw1FZEYNRZxJDUXPTA1FAlANRTVTDUVoVg1F
nFkNRc9cDUUCYA1FNWMNRWRmDUWcaQ1Fz2wNRQJwDUU1cw1FiXYNRZx5DUXPfA1FAoANRTWD
DUVohg1FnIkNRc+MDUUCkA1FMZMNRbKWDUWcmQ1Fz5wNRQKgDUU1ow1FaKYNRZypDUXPrA1F
ArANRTGzDUVotg1FnLkNRc+8DUUCwA1FNcMNRWjGDUWcyQ1Fz8wNRf7PDUU10w1FaNYNRZzZ
DUXL3A1F/t8NRTXjDUVk5g1FnOkNRcvsDUUW8A1FNfMNRWj2DUWc+Q1Fy/wNRQYADkU1Aw5F
aAYORZwJDkXPDA5FAhAORTUTDkVoFg5FmBkORc8cDkUCIA5FMSMORWgmDkWYKQ5FzywORUww
DkUxMw5FaDYORZw5DkXPPA5FAkAORTVDDkVoRg5FnEkORctMDkUCUA5FMVMORWhWDkWcWQ5F
z1wORf5fDkU1Yw5FaGYORZxpDkXLbA5FAnAORTVzDkVodg5FuHkORct8DkUCgA5FMYMORWiG
DkWciQ5Fz4wORQKQDkU1kw5FaJYORZiZDkXPnA5F/p8ORTWjDkVopg5FnKkORc+sDkUCsA5F
MbMORWi2DkWcuQ5Fz7wORQLADkU1ww5FaMYORZzJDkXPzA5FAtAORTXTDkVo1g5FnNkORc/c
DkX+3w5FNeMORWTmDkWY6Q5Fy+wORQLwDkU18w5FaPYORZz5DkXL/A5FAgAPRT0DD0VkBg9F
nAkPRcsMD0UCEA9FNRMPRWQWD0WcGQ9FzxwPRQIgD0UxIw9FaCYPRZwpD0XPLA9FAjAPRTUz
D0VkNg9FmDkPRcs8D0X+Pw9FNUMPRWRGD0WYSQ9Fy0wPRQJQD0VBUw9FZFYPRZxZD0XPXA9F
/l8PRTVjD0VkZg9FnGkPRc9sD0UCcA9FNXMPRWh2D0WYeQ9Fz3wPRQKAD0Uxgw9FaIYPRZyJ
D0XPjA9F/o8PRTGTD0Vklg9FmJkPRcucD0UCoA9FMaMPRWSmD0WcqQ9Fz6wPRf6vD0Uxsw9F
aLYPRZi5D0XPvA9F/r8PRTHDD0Vkxg9FmMkPRc/MD0X+zw9FNdMPRWjWD0WY2Q9F59wPRf7f
D0U14w9FZOYPRZzpD0XP7A9FAvAPRTHzD0Vo9g9FnPkPRcv8D0X+/w9FMQMQRWgGEEWcCRBF
ywwQRQIQEEU1ExBFZBYQRZwZEEXPHBBFAiAQRTUjEEVkJhBFnCkQRc8sEEUCMBBFNTMQRWg2
EEWYORBFzzwQRf4/EEU1QxBFaEYQRZhJEEXPTBBFAlAQRTFTEEVoVhBFmFkQRctcEEUCYBBF
NWMQRWRmEEWcaRBFy2wQRf5vEEU1cxBFZHYQRZx5EEXPfBBFAoAQRTWDEEVkhhBFnIkQRc+M
EEUCkBBFNZMQRWiWEEWYmRBFy5wQRf6fEEU1oxBFZKYQRZypEEXLrBBF/q8QRTWzEEVkthBF
nLkQRcu8EEUCwBBFNcMQRWTGEEWcyRBFy8wQRQLQEEUx0xBFZNYQRZjZEEXL3BBFAuAQRTXj
EEVk5hBFmOkQRc/sEEUC8BBFNfMQRWj2EEWc+RBFy/wQRf7/EEUxAxFFaAYRRZwJEUXPDBFF
AhARRTETEUVoFhFFmBkRRc8cEUX+HxFFMSMRRWgmEUWcKRFFyywRRf4vEUUxMxFFaDYRRZg5
EUXPPBFFAkARRTFDEUVkRhFFnEkRRc9MEUX+TxFFMVMRRWRWEUWYWRFFy1wRRf5fEUUxYxFF
ZGYRRZxpEUXLbBFF/m8RRTVzEUVodhFFqHkRRct8EUX+fxFFNYMRRWiGEUWYiRFFy4wRRf6P
EUUxkxFFZJYRRZiZEUXLnBFF/p8RRTGjEUVkphFFnKkRRcusEUUCsBFFNbMRRWi2EUWcuRFF
z7wRRf6/EUUxwxFFaMYRRZzJEUXLzBFF/s8RRTXTEUVk1hFFmNkRRcvcEUX+3xFFMeMRRWTm
EUWc6RFFz+wRRf7vEUUx8xFFbPYRRZj5EUXP/BFF/v8RRTEDEkVoBhJFmAkSRcsMEkUCEBJF
NRMSRWQWEkWcGRJFzxwSRf4fEkUxIxJFZCYSRZwpEkXLLBJF/i8SRTEzEkVkNhJFxTkSRc88
EkUCQBJFMUMSRWhGEkWYSRJFz0wSRf5PEkUxUxJFZFYSRZhZEkXLXBJF/l8SRTFjEkVoZhJF
mGkSRctsEkX+bxJFNXMSRWR2EkWYeRJFy3wSRQKAEkUxgxJFaIYSRZyJEkXbjBJFApASRTGT
EkVolhJFmJkSRcucEkX+nxJFMaMSRWimEkWcqRJFy6wSRQKwEkU1sxJFZLYSRZi5EkXTvBJF
AsASRTXDEkVkxhJFmMkSRc/MEkUC0BJFMdMSRWTWEkWY2RJFz9wSRf7fEkU14xJFZOYSRZzp
EkXP7BJFAvASRTXzEkVk9hJFmPkSRcv8EkUCABNFMQMTRWQGE0WcCRNFywwTRQIQE0U1ExNF
dRYTRZwZE0XLHBNFAiATRTEjE0VkJhNFmCkTRc8sE0X+LxNFMTMTRWQ2E0WYORNFzzwTRf4/
E0UxQxNFZEYTRZhJE0XPTBNF/k8TRTFTE0VoVhNFmFkTRctcE0UCYBNFMWMTRWhmE0WcaRNF
y2wTRf5vE0UxcxNFaHYTRZh5E0XLfBNF/n8TRTWDE0VkhhNFmIkTRdOME0X+jxNFMZMTRWSW
E0WYmRNFy5wTRf6fE0U1oxNFZKYTRZipE0XPrBNF/q8TRTGzE0V5thNFmLkTRcu8E0X+vxNF
McMTRWjGE0WYyRNFy8wTRf7PE0Ux0xNFZNYTRZjZE0XL3BNF/t8TRTHjE0Vk5hNFmOkTRcvs
E0UC8BNFNfMTRWT2E0WY+RNFy/wTRf7/E0UxAxRFaAYURZgJFEXLDBRF/g8URTETFEVkFhRF
mBkURcscFEX+HxRFMSMURRQnFEWYKRRFyywURQIwFEU1MxRFZDYURZg5FEXLPBRFAkAURTFD
FEVoRhRFmEkURctMFEX+TxRFMVMURWRWFEWgWRRFz1wURf5fFEUxYxRFZGYURZhpFEXLbBRF
/m8URTFzFEVkdhRFsHkURct8FEUGgBRFNYMURWSGFEWYiRRFy4wURf6PFEUxkxRFaJYURZyZ
FEXLnBRF/p8URTGjFEVkphRFmKkURcusFEVcsBRFMbMURWS2FEWYuRRFy7wURf6/FEUxwxRF
ZMYURZjJFEXLzBRF/s8URTXTFEVk1hRFnNkURc/cFEUG4BRFNeMURWTmFEWY6RRFy+wURf7v
FEUx8xRFZPYURZz5FEXL/BRFAgAVRTEDFUVoBhVFmAkVRcsMFUX+DxVFMRMVRWQWFUWcGRVF
yxwVRf4fFUUxIxVFZCYVRZgpFUXLLBVF/i8VRTUzFUVkNhVFmDkVRc88FUX+PxVFNUMVRWRG
FUWYSRVFy0wVRf5PFUUxUxVFdVYVRZxZFUXPXBVF/l8VRTFjFUVoZhVFnGkVRctsFUX+bxVF
MXMVRWh2FUWceRVFy3wVRf5/FUU1gxVFZIYVRZyJFUXLjBVFApAVRTWTFUVklhVFnJkVRdOc
FUUCoBVFOaMVRWSmFUWcqRVFy6wVRQKwFUU1sxVFaLYVRZy5FUXPvBVFAsAVRTnDFUVkxhVF
nMkVRc/MFUUC0BVFPdMVRWjWFUWg2RVFz9wVRQLgFUU14xVFaOYVRZzpFUXP7BVFAvAVRTXz
FUVo9hVFnPkVRc/8FUUCABZFNQMWRWgGFkWcCRZFzwwWRQIQFkU1ExZFaBYWRZwZFkXPHBZF
AiAWRTUjFkVoJhZFnCkWRc8sFkUCMBZFNTMWRWg2FkWcORZFzzwWRQJAFkU1QxZFaEYWRZxJ
FkXPTBZFAlAWRTVTFkVoVhZFnFkWRc9cFkUCYBZFNWMWRWhmFkWcaRZFz2wWRQJwFkU1cxZF
aHYWRZx5FkXPfBZFAoAWRTWDFkVohhZFnIkWRc+MFkUCkBZFNZMWRWiWFkWcmRZFz5wWRQKg
FkU1oxZFaKYWRZypFkXPrBZFArAWRTWzFkVothZFnLkWRc+8FkUCwBZFNcMWRWjGFkWcyRZF
z8wWRQLQFkU10xZFbNYWRZzZFkXP3BZF/t8WRTXjFkVo5hZFnOkWRc/sFkUC8BZFNfMWRWT2
FkWc+RZFz/wWRQIAF0U1AxdF+AYXRZwJF0XPDBdFAhAXRTUTF0VoFhdFnBkXRc8cF0UCIBdF
NSMXRWgmF0WcKRdFzywXRQIwF0U1MxdFaDYXRZw5F0XPPBdF</AssayXData><AssayYData Points="900">TrO6P0KNuz8/Pr4/qBm/P+k+wT95YMI/A27EPxaixD8mvMU/LgzGPz0Gxz8iZMc/jp/HP8ar
yD8EU8g/r3jIP5SsyD/lEsk/EXvJP5etyD/28sg/ZqDJP/rbyT9EBMo/BsbJPyfQyT8LFco/
nzrKPyPRyT8GA8o/uSLKPxk5yj+xr8o/h0nKPxgmyj+a3sk/YMzKP69Syj/H28k/janJP4Iq
yj+t3Mk/qHzKP3YNyz8nNso/S63KP5GuyT8eIMo/8DHKP3Suyj/Hj8o/y4PKP/2Byj8tq8k/
l8jJP53xyT/LeMo/4qjKP0woyj/wzsk/IfbJP/C1yj9Pm8o/DyHKPyUEyj+XA8o/f7vKPw5F
yj/mnMk/U8bJP+wvyj9uCco/1PfJP0E4yj9C/Mk/pvDJP6kxyj+o68k/U+nJPw0Tyj/zusk/
3t7JP8IQyj8p+sk/O43JPzfSyT9mBso/5EvJPy3ryT+Gm8k/5rPJP1MEyj+LVco/mQ/KP7lZ
yj8i/cg/6FfJPwmLyT+vE8o/rj/KP21Iyj9YXMo/gIjJP82iyT/kvMk/VNbJPyn/yT9Ezsk/
sxfKP0Avyj/ZC8o/BkPJPwrZyT8q2sk/TWTJP9/eyT+ICco/85rJP9T3yT/sTck/LEPJP7bs
yT968sk/yo7JP0HNyT91Wsk/MOHJP+Y8yT/e4ck/l9HJP0KuyT8BrMk/dUzJP9qLyT9Aosk/
U+nJP0xyyT+1gMk//LvJPwbSyT/r2Mk/3GPJP/HQyT+Yx8k/8UzJP7MXyj+PeMk/VUvJPxYT
yj/UGMk/0MHJPw2byT/mXMk/EofJP9EEyj+QS8k/e5/JP8vSyT/2bck/VyvJP4yHyT8ZX8k/
ScLJPwuQyT/oVsk/t8nJPx58yT8PXMo/zWrJPx9EyT/CqMk/2O3JP4u0yT+EZsk/D/DJPw3J
yT8Kxsk/yFXJP9rSyT+KNck/Y6XJP4tkyT+O5sk/3mPJP9A+yT82dMk/fZrJP8fIyT/rhck/
Rw7JP71VyT+1NMk/30bJP52nyT9RuMk/t/LIPyIiyT/8EMk/iIbJP593yT/QfMk/gXjJP6dY
yT/9ZMk/d6rJP7hqyT/AUMk/d7vJPxxOyT8TiMk/fX/IP5B2yT/6yck/3STJP9IpyT/IIck/
WN/JP+3tyD8sEck/fQvJP6mJyT9Oack//WDJPw8jyT9QEMk/RyjJP1QByT9Knsk/EJbJPxBC
yT/FZsk/pibJP05SyT/p+8g/7yDJP8JdyT8rXsk/cqfJP3h3yT/2k8g/m5XJP9FryT9srcg/
8EzJPyruyD9Uvsk/GzHJP5cnyT9Yxcg/1YDJP1SDyT/T8sg/yDvJPzg2yT++z8g/iCTJP/e8
yD84scg/Ev7IP34WyT92n8g/dRbJP71ZyT/1w8k/R1XJP4qFyT81/8g/oh7JP4ZYyT8EEMk/
SxTJP9JoyT98TMk/Gf3IP6lpyT/Sqsg/byLJP4v3yD+LUsk/pVTJP4EUyT/dtsk/DznJP9wj
yT9+C8k/QcvIP7ULyT8OHMk/boTJP2BpyT949cg/KxrJPwYVyT9Fo8g/TkrJP7zdyT+R/cg/
pWrJPyZZyT86vcg/y9PIPx1YyT9xdsk/lULJP8aQyT/G9Mg/NzXJPxJeyT+0+8g/+a3IPz4i
yT8Smsk/QzTJP1LeyD9as8g/krHIPxnIyT/UPsk/ZSbJP3Z3yT+Ebsk/bd7IP9dMyT/wEMk/
QsrIP4MCyT+Amck/9u/IPyMjyT8yLMk/D7jJP/X/yD8YI8k/AZjJP0W3yD8h38g/yLzJP4V4
yT+YIsk/7kfJP7B2yT9sL8k/efnIPzhEyT/Nr8g/y7nIPx84yT+3HMk/9nfJP1EEyT+nDMk/
LOTIP8ySyD+N08g/8MHIP8VIyT86Jsk/FvTIP5r8yD8zt8g/RMnIPynHyT/Vrsg/lxrJP2HM
yD9uy8g/DUHJP2dVyT/bYMk/P03JP607yT9C1Mg/NKLIP0bbyD9lQck/m2zJP7GayD9Elcg/
X/vIP72AyT/XBck/WdnIPytFyT8kqMg/QHDJP0FdyD+EOMk/uzvJP9oTyT/E3cg/gIjIP/AE
yT9ApMg/tW3IP0KSyD/vAck/bsrIP9YIyT+P0Mg/BVLJP3KYyT8Kz8g/etHIP+0oyT8rq8g/
5NrIPwisyD+17cg/+MXIPyXlyD/wOMk/Ss/IP/68yD9Puck/UjnJP7JhyT/v5Mg/heXIP7Vm
yT9jd8k/8EXJP5zxyD+OV8k/6SfJPx/zyD9a68g/Rx3JPwE7yT9Jycg/ZnXJP0gVyT8xB8k/
FXPJP7Q7yT8AlMk/WAnJP556yT81A8k/rRbJPycmyT+E4sg/7WjJP7YTyT/PZsk/IBHJP2qB
yT/o2Mg/ApDJP6uWyD+3Nck/4LrIPyTOyD/h78g/vwjJPwENyT/RMck/mHTJP7d8yT9qdsg/
XbfJP+DEyD+8/sg/myHJP6B8yT8wRck/crnIP3mpyD8+MMk/xvfIP6QMyT+Zf8g/a3DJP8sb
yT/Y08g/x8nIP3jNyD87mcg/vujIPw7hyD9oB8k/E3PJP5UeyT/0Wck/Ks7IP9dpyT+F58g/
HtnIP9H+yD/M+cg/Bb/JP0AXyT+ah8k/Qt3JP5poyT8tIsk/2lzJP0AuyT9OMsk/9iDJPwpR
yT9v0cg/Te7IP9jhyT+yDsk/LR/JP4wqyT9JBMk/uAbJPyBvyT8hvsg/zXXJP8ZOyT+Afsk/
BzTJP9LryD8eRck/rQ3JP74ryT/eV8k/4DvJP1XYxz8dTsk/uJnJP7mqyT+Pwsg/7IvIP+dM
yT9ursg/dpPJP7oIyT/Jisk/VfrIP701yT89CMk/uxzJPwHuyT9hrMg/HD3JP2/iyD/QVMk/
x7vIPxI7yT8M+8g/myLJP2/DyD+ppsk//efIP0j+yD8Bb8k/eAPJPyYdyT/PEMk/SZPJP6kJ
yT94Bsk/uEXJP1eRyD9cYck/yMHIP8hhyT8sgsk/n/vIP/tbyT9xJMk/jkDJPzZ8yT+Nosk/
C6PJPzH5yD/FbMk/BdXIP3wIyT/6S8k/bKvJP0llyT+Qmck/5+/IP/1ryD/Z9Mg/Ia3JPyJm
yT/oB8k/ntHIP9CUyT+3aMk/BxzJP0IFyT+M2sk/nMnJP0vwyD8nUMk/pj3JP9FgyT+0Ock/
q/PIPz0DyT9pPsk/EjfJP73GyD/pfck/YtfIP2B+yT/Veck/LT/JP0PIyD9Bcck/HjfJP/Iv
yT8bjck/hKHJP244yT+miMk/c4LJP3j3yD+8Wsk/727JPwTLyD+XIck/DPXIP1k7yT/FQsk/
0GDJP1RNyT8kfMk/TcLJP27uyT8LUck/lBHKP1qByT8d6sg/3BnJP106yT9ZAMk/mlXJP3l5
yT/4Msk/bKTJPy8GyT8sIMo/d+7IP99LyT+4Wck/WZfJPzQFyT+Xx8g/IpfIP8NKyT8GP8k/
rirJP0ITyT9Lj8k/wCTJP4P/yD/yHMk/u0jJP/WVyT//mck/Hk/JPwdNyT9vGsk/IqjJP8Zp
yT8U9Mg/8yvJPwtFyT9ThMk/BJPJP0KZyT8EUsk/BnDJP6PTyD8CXck/33TJPxqByT+OT8k/
3ffJP9DbyT9YOsk//SbJPzFCyT8DY8k/lo3JP9U2yT+Ej8k/NqfJP1HeyT8ygck/RT7JP1cu
yT/fdck/ZwzKP8sbyT+OAco/bdPIP6gEyT8R0sk/cLPJP6bKyD9C2sk/CI7JP8OryT9uaMk/
m1vJP+01yT+AHMk/AYHJP1IGyT+Zfck/rMvJP5CXyD/HQMk/mv/JPxaXyT/bVMk/qiTJP0y4
yT+3r8k/y1PJP61VyT/GYsk/mQ3JPwg2yT8WT8k/QjrJP+cJyT9VUck/beHJP2egyT84wck/
d7rJP3lWyT9zu8k/t1XJPxZ6yT80ock/DlPJP+i3yT/nJsk/Gm7JP3hgyT9FZsk/uOrJP1aO
yT/mo8k/eVXJP0atyD+GjMk/cjPJP9UoyT/A0sk/4vLJP7BiyT8UOck/+4HJPxQ/yT9Hk8k/
FvjIP9W0yT8cpck/T5zJP08WyT+Hyck/Y0PJPxC2yT9l2Mk/xWvJP83CyT/X2ck/H0LKPyCT
yT+5msk/qNLJPy+YyT+DRck/9SnKPx6oyT97w8k/FhPKP7hKyT/AgMk/wzLJP5twyT9oqsk/
hFDJP9a1yT9iQ8k/wIbJP+5yyT974Mk/rqrJP2vfyT+kask/oRDJP959yT94PMo/CC/JP+pW
yT+6ask/zcnJPz7QyT+70ck/IH/JP7d9yT/Lusk/PGXJP3wYyj+3Sck/OKPJPwdSyT+7tMk/
26nJP4V5yT9Xnck/SLXJPz9byT947ck/RNnJP3fhyT948ck/Q2zJPzpbyT/gVck/fOHJP5P0
yT/AS8o//EzJP2mEyT+Yock/czLJPxWUyT/gmsk/OfPIPyYoyT+RCMo/OY/JP5DKyT/sUMo/
KT/JP5Ajyj9Rv8k/F+LJP7vwyT8Kx8k/vzLKPxlSyT81usk/qGHJPz+yyT8Ijck/aZrJP5KP
yT+rWck/KNfJPwjgyT8mDMo/qOPJP85hyj9Cq8k/kdHJP5Qgyj/9xMk/RuLJPzWbyT9ii8k/
513KP8WzyT+wP8o/Pb7JPyQ5yj/Ahsk/B13KP5hWyj+tu8k/vd7JP+68yT/CbMk/hUfKP7dc
yT8PHco/OzXKPwzPyT8Wt8k/0EPJP9V2yT/bLco/sBTKPx3uyT/9ZMo/gxHKP6Uuyj/VB8o/
fg3KP6Ilyj8teMk/xVXKP7HvyT8drsk/mPzJPyXAyT+Fq8k/</AssayYData></Step><Step><CommonData><SampleLocation>11</SampleLocation><SampleID></SampleID><SampleGroup></SampleGroup><SampleInfo></SampleInfo><SampleRow>B</SampleRow><SamplePlate>1</SamplePlate><WellType>REGENERATION</WellType><Concentration>-1</Concentration><ConcentrationUnits>µg/ml</ConcentrationUnits><MolarConcentration>-1</MolarConcentration><MolarConcUnits>nM</MolarConcUnits><MolecularWeight>-1</MolecularWeight><Temperature>25</Temperature><StartTime>2861738</StartTime><AssayTime>5</AssayTime></CommonData><FlowRate>1000</FlowRate><StepType>KREGENERATION</StepType><StepName>Regeneration</StepName><StepStatus>OK</StepStatus><ActualTime>4.99907</ActualTime><CycleTime>0.2</CycleTime><AssayXData Points="25">AkAXRTFDF0VoRhdFmEkXRc9MF0X+TxdFNVMXRWhWF0WcWRdFz1wXRQJgF0U1YxdFZGYXRZhp
F0XLbBdFAnAXRTVzF0VkdhdFnHkXRct8F0UCgBdFNYMXRWiGF0WYiRdFy4wXRQ==</AssayXData><AssayYData Points="25">xoQFwEk4FMBDGx3AGdgiwIUCJ8ALGyrAtCgtwIfUL8AcBjLA60Y0wGTZNcBqUDfAq9U4wBmd
OsA+VzvAzVg8wBGAPcBmdT7AeCs/wFVAQMAXIUHARjlCwBLKQsDodkPAwrtDwA==</AssayYData></Step><Step><CommonData><SampleLocation>12</SampleLocation><SampleID></SampleID><SampleGroup></SampleGroup><SampleInfo></SampleInfo><SampleRow>B</SampleRow><SamplePlate>1</SamplePlate><WellType>NEUTRALIZATION</WellType><Concentration>-1</Concentration><ConcentrationUnits>µg/ml</ConcentrationUnits><MolarConcentration>-1</MolarConcentration><MolarConcUnits>nM</MolarConcUnits><MolecularWeight>-1</MolecularWeight><Temperature>25</Temperature><StartTime>2877636</StartTime><AssayTime>5</AssayTime></CommonData><FlowRate>1000</FlowRate><StepType>KREGENERATION</StepType><StepName>Regeneration</StepName><StepStatus>OK</StepStatus><ActualTime>4.99907</ActualTime><CycleTime>0.2</CycleTime><AssayXData Points="25">ApAXRTGTF0VglhdFlJkXRcecF0X6nxdFLaMXRWCmF0WUqRdFy6wXRfqvF0UtsxdFYLYXRZS5
F0XLvBdF+r8XRS3DF0VgxhdFlMkXRfDMF0X6zxdFMdMXRWDWF0WU2RdFy9wXRQ==</AssayXData><AssayYData Points="25">7JbWPine3z5NxO4+CWb8Pp2nAj+nHQY/1YAJP1YeDD9Fvw4/nWsRP4fZEz+HlBQ/FnUWP9RO
GT80Pxo/C7EZPxxQHD8sPR0/rHUeP4YjHz+VtB8/6cggP5+1IT+H/yI/ZFgiPw==</AssayYData></Step><Step><CommonData><SampleLocation>11</SampleLocation><SampleID></SampleID><SampleGroup></SampleGroup><SampleInfo></SampleInfo><SampleRow>B</SampleRow><SamplePlate>1</SamplePlate><WellType>REGENERATION</WellType><Concentration>-1</Concentration><ConcentrationUnits>µg/ml</ConcentrationUnits><MolarConcentration>-1</MolarConcentration><MolarConcUnits>nM</MolarConcUnits><MolecularWeight>-1</MolecularWeight><Temperature>25</Temperature><StartTime>2893758</StartTime><AssayTime>5</AssayTime></CommonData><FlowRate>1000</FlowRate><StepType>KREGENERATION</StepType><StepName>Regeneration</StepName><StepStatus>OK</StepStatus><ActualTime>5.00005</ActualTime><CycleTime>0.2</CycleTime><AssayXData Points="25">/t8XRTHjF0Vk5hdFmOkXRdvsF0X+7xdFLfMXRWD2F0WY+RdFx/wXRf7/F0UxAxhFYAYYRZwJ
GEXLDBhF+g8YRS0TGEVgFhhFmBkYRdMcGEX6HxhFMSMYRWQmGEWYKRhFyywYRQ==</AssayXData><AssayYData Points="25">H2skwMMIMMCxyjTAXFI4wLPnOsAm1zzADHA+wA14P8BgEUHAUh9CwDJlQ8D870PAKd9EwEre
RcBrMEbAaq9GwItwR8BmHUjA19FIwCcyScD9eUnApSpKwPZ2SsCrLEvA2P1KwA==</AssayYData></Step><Step><CommonData><SampleLocation>12</SampleLocation><SampleID></SampleID><SampleGroup></SampleGroup><SampleInfo></SampleInfo><SampleRow>B</SampleRow><SamplePlate>1</SamplePlate><WellType>NEUTRALIZATION</WellType><Concentration>-1</Concentration><ConcentrationUnits>µg/ml</ConcentrationUnits><MolarConcentration>-1</MolarConcentration><MolarConcUnits>nM</MolarConcUnits><MolecularWeight>-1</MolecularWeight><Temperature>25</Temperature><StartTime>2909833</StartTime><AssayTime>5</AssayTime></CommonData><FlowRate>1000</FlowRate><StepType>KREGENERATION</StepType><StepName>Regeneration</StepName><StepStatus>OK</StepStatus><ActualTime>5.00005</ActualTime><CycleTime>0.2</CycleTime><AssayXData Points="25">/i8YRTEzGEVgNhhFlDkYRcc8GEX6PxhFLUMYRWRGGEWUSRhFx0wYRf5PGEUtUxhFcVYYRZhZ
GEXHXBhF+l8YRTFjGEVgZhhFmGkYRcdsGEX+bxhFMXMYRWB2GEWYeRhFy3wYRQ==</AssayXData><AssayYData Points="25">j4XMPnUr1D6kkt8+AfLtPltH9z4qpgA/OQMEP2oWBj/QPQk/d18LP78hDT9Hpw8/Mn8PP3mC
Ej86uBM/m6gUPzskFz9sPBg/bSkZP7wUGj96Khs/xkwcP1J0HD/c0xw/n5odPw==</AssayYData></Step><Step><CommonData><SampleLocation>11</SampleLocation><SampleID></SampleID><SampleGroup></SampleGroup><SampleInfo></SampleInfo><SampleRow>B</SampleRow><SamplePlate>1</SamplePlate><WellType>REGENERATION</WellType><Concentration>-1</Concentration><ConcentrationUnits>µg/ml</ConcentrationUnits><MolarConcentration>-1</MolarConcentration><MolarConcUnits>nM</MolarConcUnits><MolecularWeight>-1</MolecularWeight><Temperature>25</Temperature><StartTime>2926069</StartTime><AssayTime>5</AssayTime></CommonData><FlowRate>1000</FlowRate><StepType>KREGENERATION</StepType><StepName>Regeneration</StepName><StepStatus>OK</StepStatus><ActualTime>5.00005</ActualTime><CycleTime>0.2</CycleTime><AssayXData Points="25">/n8YRTGDGEVkhhhFlIkYRcuMGEX+jxhFMZMYRWCWGEWYmRhFy5wYRfqfGEUxoxhFYKYYRZSp
GEXLrBhF/q8YRS2zGEVgthhFmLkYRce8GEX+vxhFMcMYRWTGGEWUyRhFy8wYRQ==</AssayXData><AssayYData Points="25">JE0mwJcRM8CMgTjAqxw7wJx+PcABNT/AcuxAwLZdQsDlg0PAVUFEwF3/RMD8HUbAFRRHwN+P
R8AtJ0jAwLRIwAEHScADoknARXpKwPGbSsARG0vACrdLwHnnS8AeNEzA9nRMwA==</AssayYData></Step><Step><CommonData><SampleLocation>12</SampleLocation><SampleID></SampleID><SampleGroup></SampleGroup><SampleInfo></SampleInfo><SampleRow>B</SampleRow><SamplePlate>1</SamplePlate><WellType>NEUTRALIZATION</WellType><Concentration>-1</Concentration><ConcentrationUnits>µg/ml</ConcentrationUnits><MolarConcentration>-1</MolarConcentration><MolarConcUnits>nM</MolarConcUnits><MolecularWeight>-1</MolecularWeight><Temperature>25</Temperature><StartTime>2942125</StartTime><AssayTime>5</AssayTime></CommonData><FlowRate>1000</FlowRate><StepType>KREGENERATION</StepType><StepName>Regeneration</StepName><StepStatus>OK</StepStatus><ActualTime>4.99907</ActualTime><CycleTime>0.2</CycleTime><AssayXData Points="25">/s8YRS3TGEVk1hhFlNkYRcfcGEX+3xhFMeMYRWDmGEWU6RhFx+wYRfrvGEUt8xhFYPYYRZT5
GEXH/BhF+v8YRS0DGUVkBhlFmAkZRdMMGUX6DxlFMRMZRWAWGUWUGRlFxxwZRQ==</AssayXData><AssayYData Points="25">HCTSPuSz2z5CSeY+YQH0PhR4/T74dQI/OwwHP+QzCj+y9Aw/O/UOPx/RED/bOxI/bzUVP04A
Fj9kpBg/aZwYP6wiGj//OBs/YvsbP6z0HD/dDh8/gJkfP6WsHz9BtB8/1ZIgPw==</AssayYData></Step><Step><CommonData><SampleLocation>1</SampleLocation><SampleID></SampleID><SampleGroup></SampleGroup><SampleInfo></SampleInfo><SampleRow>B</SampleRow><SamplePlate>1</SamplePlate><WellType>BUFFER</WellType><Concentration>-1</Concentration><ConcentrationUnits>µg/ml</ConcentrationUnits><MolarConcentration>-1</MolarConcentration><MolarConcUnits>nM</MolarConcUnits><MolecularWeight>-1</MolecularWeight><Temperature>25</Temperature><StartTime>2956835</StartTime><AssayTime>60</AssayTime></CommonData><FlowRate>1000</FlowRate><StepType>BASELINE</StepType><StepName>Baseline</StepName><StepStatus>OK</StepStatus><ActualTime>59.9991</ActualTime><CycleTime>0.2</CycleTime><AssayXData Points="300">/h8ZRSkjGUV5JhlFkCkZRcMsGUX6LxlFLTMZRXE2GUWQORlFwzwZRfY/GUUpQxlFXEYZRZBJ
GUXDTBlF+k8ZRSlTGUVcVhlFlFkZRctcGUX2XxlFKWMZRVxmGUWQaRlF7GwZRfZvGUUpcxlF
XHYZRZh5GUXHfBlF9n8ZRTGDGUVghhlFkIkZRcOMGUX2jxlFLZMZRVyWGUWQmRlFw5wZRfqf
GUUpoxlFYKYZRZCpGUXHrBlF9q8ZRaCzGUVcthlFkLkZRcO8GUX2vxlFUsMZRWDGGUWQyRlF
x8wZRfbPGUUp0xlFqtYZRZDZGUXD3BlF+t8ZRS3jGUVk5hlFkOkZRcPsGUX27xlFLfMZRYX2
GUWQ+RlFx/wZRfb/GUUpAxpFXAYaRZQJGkXDDBpF+g8aRSkTGkW7FhpFkBkaRcMcGkX2HxpF
KSMaRVwmGkWQKRpFwywaRfYvGkUtMxpFYDYaRZA5GkXDPBpF+j8aRSlDGkVcRhpFkEkaRd9M
GkX6TxpFLVMaRW1WGkWQWRpFx1waRfpfGkUpYxpFYGYaRZBpGkXHbBpF9m8aRZBzGkVcdhpF
lHkaRcN8GkX2fxpFKYMaRVyGGkWQiRpFx4waRfaPGkUxkxpFYJYaRZSZGkXHnBpF9p8aRS2j
GkVgphpFlKkaRdesGkX6rxpFLbMaRVy2GkWUuRpFx7waRfq/GkUtwxpFecYaRZTJGkXHzBpF
+s8aRS3TGkWB1hpFlNkaRcfcGkX63xpFPuMaRdPmGkWU6RpFx+waRQLwGkUt8xpFYPYaRZj5
GkXH/BpF+v8aRS0DG0VgBhtFlAkbRccMG0X+DxtFLRMbRWAWG0WUGRtFxxwbRfofG0UtIxtF
YCYbRagpG0XHLBtF+i8bRS0zG0VgNhtFqDkbRcc8G0X6PxtFLUMbRWBGG0WUSRtFx0wbRfpP
G0UtUxtFYFYbRZRZG0XHXBtF+l8bRS1jG0VgZhtFlGkbRcdsG0UXcBtFLXMbRWB2G0WUeRtF
x3wbRfp/G0UtgxtFYIYbRZSJG0XHjBtF9o8bRS2TG0VglhtFkJkbRcecG0X6nxtFLaMbRWCm
G0WUqRtFx6wbRfavG0UtsxtFYLYbRZC5G0XHvBtF+r8bRS3DG0VgxhtFkMkbRcfMG0X6zxtF
LdMbRWDWG0W92RtFx9wbRfrfG0Ut4xtFYOYbRZTpG0XH7BtF+u8bRS3zG0Vg9htFlPkbRcP8
G0X6/xtFLQMcRWAGHEWUCRxFxwwcRfoPHEUtExxFYBYcRZQZHEXXHBxF+h8cRTUjHEVxJhxF
lCkcRccsHEX6LxxFLTMcRWA2HEWUORxFxzwcRfY/HEUpQxxFYEYcRZRJHEXHTBxF+k8cRS1T
HEVgVhxFoFkcRcdcHEX2XxxFMWMcRWBmHEWYaRxFx2wcRfZvHEUpcxxFYHYcRZR5HEXHfBxF
+n8cRS2DHEVghhxFlIkcRceMHEX6jxxFLZMcRWCWHEWUmRxFx5wcRfafHEUtoxxFYKYcRZSp
HEXLrBxF+q8cRS2zHEVgthxFlLkcRce8HEX6vxxFLcMcRWTGHEWUyRxFw8wcRfrPHEUt0xxF
YNYcRZDZHEXH3BxF</AssayXData><AssayYData Points="300">Ij4qP9QbKj/SSCo/KSErPxXGLD8oMSw/N64sP4dCLT82xS0/cwwuP5jJLT+LOy4/2sgvP7dq
Lz+rCDA/iEswP+/NMD/xLjE/ZakwP63/MT+UVjE/R5QxPxHyMD8c6jE/6tAxP4nLMj9aLTI/
Za8zPxYtMz9xvjM/Al00PzFFND9x+jM/HE01P/TBND9+3DQ/1M0zPwGFNT+2yzU/8Sg3P6q0
NT/mXTY/wXc2P9P0Nj+WXzY/OaY3P/fQNz9Epzg/bLY3Pw7KNj8cAzg/8WE4P7VjOD8Tpzg/
0xE5P6MoOD+sXTk/snM6P4zSOD+Gxzo/q5c7P5WOOj/Yzjo/Rec5P+q+Oj9lMjs/y746P/8e
PD+W+zs/Gdg7P5jvOz/YtDw/88U8P6oPPD/FQTs//hY7PxGTPD+2vTw/KDU8P+HJOz9++Tw/
dEg8P73zPD8BPj4/xmw9P0q9PT/G4D0/dOs+P65LPT/Hyz0/HnE+PzaFPj8C+j4/eRU+P7rr
Pj9yTD8/z1w/P/ZAPz/E7T4/44c/P15YPz/smD4/dY5AP7eGPz+nyj8/GIk/P6JdPz8sMEA/
lGJBP+ilQD+gSEA/r08/P7BvQT8S70E/Ph1BP3fsPz84GEI/kGBCPyR4QD9xD0E/erVBP18q
QT/oZUI/MZtCP2wrQj8uN0I/tyVCPysOQz91KUM/2vVBPwKpQT8f2UI/1jNDP9rIQj/3CEM/
I7xCPy1lQj/CaUI/XkdDP9BiQz+CrkI/uVJDPzz3RD8Yx0Q/hw9EP+czRD8NP0Q/dWNDP3Ly
Qz9iP0U/sKZEP6XlQz+HWEQ/SX5EP2lQRT9jIUQ/DNBEP4VqRT9kh0Q/RfVEPyEHRT86yUU/
FMRGP8IzRT+znUY/z1ZFP4jMRT8v30Q/dw1GP7wrRz+ay0U/2fxFP2JDRT9Ub0Y/l6pGP/d7
Rj9UHEc/tsBFP0EaRj9kgUY/qERGP8fgRT+VsUY/k1tGP+n6Rj+o+0c/UBRHP31YRj+kC0g/
/uFHP+UzRz/hGEg/yx5HPzeQSD+Qf0Y/+gpIP1BNSD9U6Ec/GZdHP0l4SD/KKUg/avNIPx5D
SD+2EEg/NvZIP+OhSD+YREk/FxVJP2hiST/2skk/SkRKP7ylST/rKEk/M9FIP/LtSD8sw0k/
2/RIP55fST8FGkk/TRtJPz9SSj+AfUo/O1lJPzwXST/ay0k/CuBKP7qqST8mvko/4PZKP8uG
ST/uJ0o/4pNIP/ChST+lvEo/nR1KPzp9Sj8slUo/VkJLP9snSz8GGEo/24xLP+ZUSz89q0o/
DzlLP7hsSz8oGEw/V9RKPzOzSz8VYEs/iRpMPyuvSj+OPks/A0pMP1hmSz+Zwks/qqxLPzNh
Sz8mnUs/CkJMP8opTD8ssEs/x+5LP5Q9Sz9an0w/RoFLP/SXTD/9Skw/K9hMP+QcTD/NQE0/
Lz1MP1biTD/n3Es/JoFMP0sCTD8/f00/+pJNPwFPTT9XS0w/HBxNPzuoTD9cMUw/W29MPx0S
TT8CO04/reJNP6gnTT+QU00/K5ROP1vlTD8+Xk4/ARlNP+HbTT+X0E0/4tpOP8VXTT+A/00/
4IBNP7NYTj9T5k0/</AssayYData></Step><Step><CommonData><SampleLocation>6</SampleLocation><SampleID>QA013.2 mature</SampleID><SampleGroup></SampleGroup><SampleInfo></SampleInfo><SampleRow>B</SampleRow><SamplePlate>1</SamplePlate><WellType>KLOAD</WellType><Concentration>10</Concentration><ConcentrationUnits>µg/ml</ConcentrationUnits><MolarConcentration>-1</MolarConcentration><MolarConcUnits>nM</MolarConcUnits><MolecularWeight>-1</MolecularWeight><Temperature>25</Temperature><StartTime>3024039</StartTime><AssayTime>80</AssayTime></CommonData><FlowRate>600</FlowRate><StepType>LOADING</StepType><StepName>Loading</StepName><StepStatus>OK</StepStatus><ActualTime>79.9991</ActualTime><CycleTime>0.2</CycleTime><AssayXData Points="400">/t8cRS3jHEVg5hxFlOkcRcPsHEX67xxFLfMcRWD2HEWU+RxFx/wcRfr/HEUtAx1FXAYdRZQJ
HUXDDB1F+g8dRS0THUVgFh1FlBkdRcccHUX6Hx1FLSMdRWAmHUWUKR1FxywdRfYvHUUpMx1F
YDYdRZQ5HUXHPB1F+j8dRSlDHUVgRh1FlEkdRcdMHUX6Tx1FWlMdRVxWHUWUWR1Fw1wdRfpf
HUUtYx1FXGYdRZBpHUXHbB1F+m8dRSlzHUVgdh1FlHkdRcd8HUX6fx1FLYMdRVyGHUWUiR1F
x4wdRfaPHUUtkx1FYJYdRZSZHUXDnB1F9p8dRS2jHUVgph1FkKkdRcOsHUX6rx1FLbMdRWC2
HUWQuR1F17wdRfq/HUUtwx1FYMYdRZDJHUXDzB1F+s8dRS3THUVg1h1FkNkdRR3dHUX63x1F
LeMdRWDmHUWU6R1Fw+wdRfrvHUUt8x1FYPYdRZT5HUXD/B1F+v8dRS0DHkVgBh5FkAkeRccM
HkX2Dx5FLRMeRWAWHkWUGR5FwxweRfofHkUpIx5FXCYeRZQpHkXDLB5F9i8eRS0zHkVgNh5F
lDkeRcM8HkX6Px5FKUMeRVxGHkWUSR5Fx0weRfZPHkUtUx5FXFYeRZRZHkXDXB5F+l8eRS1j
HkVgZh5FlGkeRcdsHkX6bx5FLXMeRbJ2HkWQeR5FFX0eRfp/HkUpgx5FYIYeRZSJHkXHjB5F
+o8eRS2THkVclh5FkJkeRcecHkX6nx5FLaMeRVymHkWUqR5Fx6weRfavHkUtsx5FXLYeRZC5
HkXHvB5F+r8eRS3DHkVgxh5FlMkeRcfMHkX+zx5FLdMeRVzWHkWQ2R5Fx9weRfbfHkUt4x5F
XOYeRZTpHkXH7B5F+u8eRSnzHkVg9h5FkPkeRc/8HkX6/x5FKQMfRVwGH0WUCR9FwwwfRfoP
H0UpEx9FXBYfRZQZH0XHHB9F+h8fRSkjH0VgJh9FlCkfRcMsH0X2Lx9FLTMfRVw2H0WUOR9F
wzwfRfo/H0UtQx9FYEYfRZBJH0XDTB9F+k8fRSlTH0VgVh9FoFkfRcdcH0X2Xx9FKWMfRVxm
H0WQaR9Fx2wfRfpvH0Utcx9FXHYfRZB5H0XDfB9F+n8fRS2DH0Vghh9FkIkfRcOMH0X2jx9F
KZMfRVyWH0XhmR9Fx5wfRfafH0Utox9FYKYfRZSpH0XHrB9F9q8fRS2zH0Vgth9FlLkfRQi9
H0X2vx9FLcMfRVzGH0WQyR9Fx8wfRfrPH0Ut0x9FXNYfRZTZH0XH3B9F+t8fRTHjH0Vg5h9F
kOkfRcfsH0X67x9FLfMfRWD2H0WU+R9Fw/wfRfb/H0UpAyBFYAYgRZAJIEXDDCBF+g8gRS0T
IEVcFiBFlBkgRcMcIEX6HyBFKSMgRVwmIEWUKSBFxywgRfovIEUtMyBFXDYgRfI5IEXDPCBF
9j8gRS1DIEVcRiBFlEkgRcNMIEX2TyBFKVMgRVxWIEWQWSBFw1wgRfpfIEUpYyBFXGYgRZBp
IEXHbCBF9m8gRSlzIEVcdiBFlHkgRcd8IEX6fyBFKYMgRWCGIEWUiSBFw4wgRfqPIEUpkyBF
XJYgRZSZIEXDnCBF9p8gRS2jIEVgpiBFkKkgRcOsIEX2ryBFKbMgRVy2IEWUuSBFw7wgRfq/
IEUpwyBFYMYgRZTJIEXDzCBF+s8gRSnTIEVg1iBFkNkgRcfcIEX23yBFKeMgRVzmIEWQ6SBF
w+wgRfbvIEUt8yBFYPYgRZT5IEXH/CBF9v8gRSkDIUVcBiFFkAkhRccMIUX6DyFFKRMhRWAW
IUWQGSFFxxwhRfofIUUpIyFFXCYhRZApIUXHLCFF+i8hRSkzIUVgNiFFlDkhRcM8IUX6PyFF
LUMhRWBGIUWUSSFFw0whRfZPIUUtUyFFXFYhRZRZIUXDXCFF9l8hRSljIUVcZiFFkGkhRcds
IUX2byFFKXMhRVx2IUWQeSFFw3whRfp/IUUtgyFFXIYhRZSJIUXHjCFF9o8hRS2TIUVcliFF
kJkhRcOcIUX2nyFFKaMhRWCmIUWQqSFFx6whRfavIUVCsyFFXLYhRZC5IUXDvCFF+r8hRS3D
IUVcxiFFkMkhRcPMIUX2zyFFKdMhRVzWIUWU2SFFx9whRQ==</AssayXData><AssayYData Points="400">bRZLP9miSj8glkk/fbxKPxrPTD+fq0w/ptxNP23BTj9M/lA/wRpSP0NbUz+9wFQ/dO1VP3h6
WD/w7Fg/hdxZP523Wj9XNVw/BSpeP2MXXz/bhmA/xJthP4bhYz+vOmU/cURlP4DwZz+zaWg/
QE5qP/n4az8fcWw/AEFvPw5ncD8wqnE/4LBxPzsScz89D3M/sD52P7CIdj+vZXk/Rhx5P00k
ez/FXXs/qZV9P6kqfj8HsoA/lwqAPxhxgT842IE/sKGCP6eEgz8vmYM/ymaEP+kAhT+kVoU/
PrGFP+Zrhz8Of4c/caKHPzHTiD8Yt4g/r72JP1Piij9WB4s/WLuLP78CjD8bsIw/qMeMP6Ht
jT//7o4/XTWPP0jtjj8ADJA/6+OPP1Y5kD/G9ZA/COiRP+Ookj8nY5I/lf2SPzCckz9MVpQ/
HBmVP6mVlT8KtpU/FiiWP635lj9vf5c/r0KYP0uimD9/Z5k/YGSZP6O0mT9fpJo/vcOaP9/c
mz9shZs/MlmcPxWMnD++n50/73OdPwgMnj8Zr50/YHWeP308nz8RUZ8/FzqgPxyroD9gPqA/
f7WhP6Ufoj98I6I/90GiP6jfoj9CLKM/TTOkPxyLoz83LqU/IhalP9/npD+8wqU/dSKmP+hk
pj8eHKc/r6mnP2mjpz9JEqg/BV+oPzd+qD/SKKk/PSSpPwzBqT9eOqo/lKKpP+XHqj9eoqo/
JvyrP6f9qz96N6w/6kOsP4B0rD8Eca0/7autPxVKrj8pbq0/nr6uP+4Rrz9MQ68/xGuvP6Hw
rz8jSLA/GWmwP8GnsD8uzbA/vk+xP6o+sT9lHrI/pIiyP0T9sj+tVbM/NvuyPzyusz+Lk7M/
Fyy0P+aEtD9j+rQ/GNO0PwzftD+zcbU/8Ai2P8Fbtj/1vrU/+jy2P+Wntj+667c/KWG3P52U
tz9IPrg/BUK4P1f3uD8T7bg/PTu5P7+FuT87Jbk/g3i5PxUEuj+nX7o/iHK6PzCGuj8ccLs/
Czm7P09Yuz/T5Ls/Pt67Pw3tuz8c27w/7D+8P1vvvD8ALL0/Fw29Px2lvT96/70/rUS+P8rk
vT+ydL4/3sq+P7rEvj+sHr8/Tt2+PwFMvz9dFL8/+jfAPwYlwD8YQsA/FPzAPyIAwT+I3MA/
27vAP6xtwT9SrsE/QPnBPx+RwT/bpsI/4RTCP9yqwj/xIcM/oHfDPxLjwj9TFcM/Zl7DP9jG
wz+lasQ/Y+7DPxqKxD+IT8Q/dM/EPxOLxT+zaMU/bjnFPxNExT/ccMU/X1jGP48Zxj9o4MU/
AF7GP+2bxj/HfMY/neDGP/+4xj9Xc8c/6VTHP0b0xj93V8c/3mrIP67gxz90NMg/hKnIP5mS
yD9GCck/IX/IP9rxyD8A7cg/wuvJP3rPyT+UVso/8EzKP3cGyj9GRso/mNvJP6MYyj8++8k/
AQPLP3Bdyz89Z8s/l53LP+Z0yz+7/Ms/T+bLP6EizD9dA8w/iMPLP25wzD8ugcw/mq/MP2dg
zD+6ncw/S6PMP3BMzT97lcw/EDnOP6DSzT/Kks0/62TOP7SwzT+yAM4/Ge3NPz4zzj+cm84/
ydbOP1PPzj8dG88/0RPPP+swzz/lb88/YCXQP7Jj0D+if9A/KOnPPzr2zz/RltA/SRDQPxC4
0D/X7tA//arQP1Ld0D8cmtE/C5vRP2SR0T9+o9E/mW/RP2Ja0j/oDNI/W+vRP0AY0j82+NI/
q33SP5o40j+EjNI/jBnTPxrT0j+CsdI/vA7TP1eI0z8pNdM/bm7TP6IC1D9sdNQ/hBzUP8VR
1D+ge9Q/oLnUP6in1D8HH9Q//SPVP5Uo1T/hx9Q/UlnVP+ZJ1D8eHdU/l27VP1G51D9GI9Y/
IyPVP2NE1T/OG9Y/ofXVP/kG1j+nQNc/Z1zWPz2x1j+fvdY/M0fWP0p21j/uadc/7jrXP89f
1z8uU9c/nHnXP+Yg1z8M3Nc/fyfXPzzt1z/Z7Nc/pMrXP1Hj1z8n+dc/8FjYP3d22D+i3tg/
RLfYP3Gf2D+/G9k//LPYP5od2T+8jNk/yKPYPxaS2D8w/tk/GbnZP9qJ2T/gbdk/3+fZPxWm
2T+/ftk/DCzaP7tJ2j9TTNo/q2TaP6Qp2z+Nw9o/2gbbPw==</AssayYData></Step><Step><CommonData><SampleLocation>1</SampleLocation><SampleID></SampleID><SampleGroup></SampleGroup><SampleInfo></SampleInfo><SampleRow>B</SampleRow><SamplePlate>1</SamplePlate><WellType>BUFFER</WellType><Concentration>-1</Concentration><ConcentrationUnits>µg/ml</ConcentrationUnits><MolarConcentration>-1</MolarConcentration><MolarConcUnits>nM</MolarConcUnits><MolecularWeight>-1</MolecularWeight><Temperature>25</Temperature><StartTime>3111274</StartTime><AssayTime>60</AssayTime></CommonData><FlowRate>1000</FlowRate><StepType>BASELINE</StepType><StepName>Baseline</StepName><StepStatus>OK</StepStatus><ActualTime>60</ActualTime><CycleTime>0.2</CycleTime><AssayXData Points="300">+t8hRS3jIUVg5iFFlOkhRcPsIUX67yFFKfMhRWD2IUWQ+SFFx/whRfr/IUUpAyJFYAYiRZAJ
IkXDDCJF9g8iRS0TIkVgFiJFkBkiRcMcIkX6HyJFKSMiRVwmIkWQKSJFwywiRfovIkUpMyJF
YDYiRZA5IkXDPCJF9j8iRS1DIkVcRiJFkEkiRcNMIkX2TyJFKVMiRVxWIkWQWSJFw1wiRQJg
IkUpYyJFXGYiRZBpIkXHbCJF+m8iRS1zIkVcdiJFkHkiRcN8IkX2fyJFLYMiRVyGIkWQiSJF
x4wiRfqPIkUpkyJFXJYiRZCZIkXTnCJF9p8iRS2jIkVppiJFkKkiRcOsIkX2ryJFKbMiRVy2
IkWUuSJFw7wiRfa/IkUpwyJFXMYiRZDJIkXHzCJF9s8iRSnTIkVp1iJFkNkiRcPcIkX23yJF
KeMiRbbmIkWQ6SJFx+wiRfbvIkUp8yJFXPYiRZT5IkXD/CJF9v8iRSkDI0VcBiNF6gkjRcMM
I0X6DyNFKRMjRVwWI0WQGSNFwxwjRfofI0UtIyNFXCYjRZApI0XDLCNF9i8jRSkzI0VcNiNF
kDkjRcM8I0X2PyNFKUMjRVxGI0WQSSNFw0wjRfZPI0UpUyNFXFYjRZRZI0XDXCNF9l8jRSlj
I0VcZiNFkGkjRcNsI0X2byNFLXMjRVx2I0WQeSNFw3wjRfZ/I0UpgyNFXIYjRZCJI0XDjCNF
+o8jRSmTI0VcliNFkJkjRcOcI0X2nyNFKaMjRVymI0WQqSNFw6wjRfavI0UpsyNFYLYjRay5
I0XDvCNF9r8jRS3DI0VcxiNFkMkjRdvMI0X2zyNFLdMjRVzWI0WQ2SNFw9wjRfbfI0Up4yNF
XOYjRZDpI0XD7CNF9u8jRSnzI0Vc9iNFlPkjRcP8I0X2/yNFKQMkRWAGJEWQCSRFwwwkRfYP
JEUpEyRFXBYkRZAZJEXHHCRF/h8kRSkjJEVcJiRFkCkkRcMsJEX2LyRFKTMkRVw2JEWQOSRF
wzwkRfY/JEUxQyRFXEYkReFJJEXDTCRF/k8kRSlTJEVgViRFkFkkRddcJEX6XyRFKWMkRVxm
JEWQaSRFw2wkRfZvJEUpcyRFXHYkRZR5JEXDfCRF9n8kRS2DJEVghiRFlIkkRcOMJEX2jyRF
KZMkRVyWJEWUmSRFx5wkRfafJEUpoyRFXKYkRZCpJEXDrCRF9q8kRS2zJEVctiRFkLkkRcO8
JEX6vyRFLcMkRVzGJEWQySRFx8wkRf7PJEUt0yRFXNYkRZDZJEXH3CRF9t8kRSnjJEVp5iRF
kOkkRcfsJEX27yRFKfMkRWD2JEWU+SRFw/wkRfb/JEUpAyVFXAYlRZQJJUXHDCVF9g8lRS0T
JUVgFiVFlBklRcMcJUX6HyVFLSMlRWAmJUWQKSVFwywlRfovJUUtMyVFYDYlRZQ5JUXHPCVF
+j8lRSlDJUVgRiVFlEklRcdMJUX6TyVFYlMlRWBWJUWUWSVFx1wlRfpfJUUtYyVFYGYlRZRp
JUXHbCVF+m8lRS1zJUVgdiVFlHklRcd8JUX6fyVFLYMlRWmGJUWgiSVFx4wlRfqPJUUtkyVF
YJYlRZSZJUXHnCVF</AssayXData><AssayYData Points="300">hz3eP57K3j/5ad4/XaHeP2EA3z9aQ98/ldXeP04g3z/Rkd8/xVLfP6Mw3z/eNN8/yFHfP5gg
3z/I8N4/TIDfP9Sc3z++Ad8/udffPzKC3z8pVt8/vlbfP9Tv3z9rud8/tffeP6Yd3z/Fnd8/
kRLfP/LF3z+ynN8//WLfP+0O4D/CBd8/c47fP+0T3z8GGOA/ZEzfP9CR3z8Vqt8/VrjfP+Kh
3z9VVd8/SdvfP8iy3z+Ct98/yWHfP38t4D/siN8/6bnfP5P23z8r8N8/4AHgP0Ca3z+Rod8/
XizfP3hX3z+yV98/Xk/fP6np3z8h/98/U7rfP+pn4D9qYt8/muHfPwgC4D8LpN8/rMjfP9IA
4D9riN8/h3vfPyrm3z9UPN8/vqbfP+DQ3z94+d8/8fnfPwMW4D8hv98/mojfPzxN4D+n0d8/
bJrfP7YY4D+2u98/ySLgP5gq4D/YUd8/KNrgPzl+4D8TIeA/euLfPwvi3z+DS+A/2P7fP0wu
4D+jj+A/2DXgPyKN3z82v98/+0ngP3yP4D/ea98/0djfPyfp3z9I+N8/KeDfP1l43z9STeA/
ftrfPyz13z9DKuA/OxrgP9V44D8tnt8/XnnfP+VA4D8nwN8/oAbgPy0F4D/fbuA/uP3fP7/T
4D/bB+A/j6XfPz/C3z+88N8/IyTgPwAM4D8r0N8/E4XfP9JI3z/DKuA/NNffPz4v4D9B9N8/
jPrfP04a4D+3KeA/2UDgP2ZI4D/3C+A/FLrfP+Ro4D9Qud8/eFrgP/be4D8AaOA/mUbgPz3R
3z/IheA/XxDhP/SS4D8mFuA/o0PgPyiu4D9sOuA/yxHgP71w4D9s5uA/BRjgP3HG4D8Y++A/
wjDgP8Kr4D9hXuA/0cLgP8kq4D8keuA/VIHgP+Pl4D8TneA/u5ngP1fQ4D9riuA/mITgPw7M
4D9CeOA/aojgPy+j4D/laOA/7KngP/5X4T/2GOA/z6bgP0Qh4T958eA/27vgP3qN4D/p9OA/
m5XgP+O84D9I7uA/GlbgPy3l4D9JTeE/1+TgPyya4D8ZaeE/TrTgP5zd4D8dB+E/F8HgP2Jd
4T/9g+A/Nq7gP0Hj4D/5EuE/HMrgP02t4D/VVOA/DvzgP98K4T+GAuE/wfPgP89v4D/Y0uA/
VYrgPyb44D+VeeA/iVHhP1J44T/hMeE/67DgP2Bo4T99RuE/zrbgP4EW4T/WIuE/OOPgP5Sh
4D/RveA/nFDhPyCX4D9TBOE/cg7hP2n44D/0nuE/VZHgP0Gn4D/ETuE/QezgP5AJ4T+T7OA/
EeDgP1jp4D/ER+E/aj7hPz5D4T+PGeE/OevhP2Fa4T8mm+A/41vhPzr34D+Dd+E/WVzhP+pT
4T+MQ+E/NczgP10k4T+oZeE/IWzhP8kf4T/Bq+E/ti/hP06A4T9eRuE/8dXhPyR04T9bduE/
OmHhP5BT4T/0b+E/Zj/hP5tD4T/Yi+E/+G/hP/Nb4T/OquE/mXrhP76K4T/pK+E/byHhP3/H
4T/vteE/W6nhP49z4T/kZeE/zU3hP2AB4j+qcuA/Qs7hPz3D4T8gpOE/3q7hP58u4T+3m+E/
4I/hP1+X4T/UdOE/</AssayYData></Step><Step><CommonData><SampleLocation>10</SampleLocation><SampleID>QA013.765M.C1 gp120</SampleID><SampleGroup></SampleGroup><SampleInfo></SampleInfo><SampleRow>B</SampleRow><SamplePlate>1</SamplePlate><WellType>KSAMPLE</WellType><Concentration>-1</Concentration><ConcentrationUnits>µg/ml</ConcentrationUnits><MolarConcentration>1000</MolarConcentration><MolarConcUnits>nM</MolarConcUnits><MolecularWeight>-1</MolecularWeight><Temperature>25</Temperature><StartTime>3179997</StartTime><AssayTime>180</AssayTime></CommonData><FlowRate>600</FlowRate><StepType>ASSOC</StepType><StepName>Association</StepName><StepStatus>OK</StepStatus><ActualTime>180</ActualTime><CycleTime>0.2</CycleTime><AssayXData Points="900">+p8lRS2jJUVgpiVFlKklRcesJUX6ryVFLbMlRWC2JUWUuSVFx7wlRfq/JUUtwyVFYMYlRZTJ
JUXHzCVF+s8lRS3TJUVg1iVFlNklRcfcJUX63yVFLeMlRWDmJUWU6SVFx+wlRfrvJUUt8yVF
YPYlRZT5JUXH/CVF+v8lRS0DJkVgBiZFlAkmRc8MJkX6DyZFLRMmRWAWJkWUGSZFxxwmRfof
JkUtIyZFYCYmRZQpJkXHLCZF9i8mRS0zJkVgNiZFlDkmRcc8JkX6PyZFLUMmRWBGJkWUSSZF
x0wmRfZPJkUtUyZFYFYmRZBZJkXHXCZF+l8mRS1jJkVcZiZFlGkmRcdsJkX6byZFLXMmRWB2
JkWUeSZFx3wmRfp/JkUtgyZFYIYmRZSJJkXHjCZF+o8mRS2TJkVgliZFlJkmRcecJkX6nyZF
LaMmRWCmJkWUqSZFx6wmRfqvJkUtsyZFYLYmRZS5JkXHvCZF+r8mRS3DJkVgxiZFkMkmRcfM
JkX6zyZFLdMmRVzWJkWU2SZFx9wmRfrfJkUp4yZFYOYmRZTpJkXH7CZF+u8mRS3zJkVg9iZF
kPkmRcP8JkX6/yZFLQMnRWAGJ0WQCSdFxwwnRfoPJ0UtEydFYBYnRZQZJ0XDHCdF+h8nRS0j
J0VgJidFlCknRccsJ0X6LydFLTMnRWA2J0WUOSdFxzwnRfo/J0UpQydFYEYnRZBJJ0XHTCdF
+k8nRS1TJ0VcVidFlFknRcdcJ0X6XydFLWMnRWBmJ0WUaSdFw2wnRfpvJ0UtcydFmnYnRZB5
J0XHfCdF9n8nRSmDJ0VghidFlIknRceMJ0X2jydFLZMnRVyWJ0WUmSdFx5wnRfqfJ0UtoydF
YKYnRZSpJ0XDrCdF+q8nRSmzJ0VctidFlLknRce8J0X6vydFLcMnRWDGJ0WUySdFw8wnRfbP
J0Up0ydFYNYnRZzZJ0XH3CdF9t8nRS3jJ0Vg5idFlOknRcfsJ0X67ydFLfMnRWD2J0WU+SdF
x/wnRfr/J0UtAyhFYAYoRZQJKEXHDChF9g8oRSkTKEVcFihFlBkoRcccKEX2HyhFKSMoRVwm
KEWUKShFxywoRfovKEUpMyhFYDYoRZQ5KEXDPChF+j8oRS1DKEVgRihFkEkoRcNMKEX6TyhF
LVMoRVxWKEWUWShFx1woRfpfKEUtYyhFYGYoRZRpKEXHbChF+m8oRS1zKEVgdihFlHkoRcN8
KEX2fyhFQoMoRWCGKEXZiShFx4woRfqPKEUtkyhFXJYoRZSZKEXHnChF+p8oRSmjKEVgpihF
lKkoRcesKEX6ryhFLbMoRVy2KEWUuShFx7woRfa/KEUtwyhFXMYoRZTJKEXHzChF+s8oRS3T
KEVg1ihFkNkoRcPcKEX63yhFKeMoRVzmKEWU6ShFw+woRfrvKEUt8yhFYPYoRZT5KEXH/ChF
+v8oRS0DKUVcBilFkAkpRccMKUX6DylFKRMpRWAWKUWUGSlFwxwpRfYfKUVKIylFYCYpRZQp
KUXHLClF+i8pRS0zKUVcNilFkDkpRcc8KUX6PylFLUMpRVxGKUWUSSlFx0wpRfZPKUWwUylF
YFYpRZBZKUXDXClF+l8pRS1jKUVgZilFlGkpRcNsKUX6bylFKXMpRWB2KUWQeSlFx3wpRfZ/
KUUpgylFYIYpRZSJKUXDjClF9o8pRSmTKUVclilFlJkpRcecKUX6nylFKaMpRWCmKUWUqSlF
w6wpRfqvKUUtsylFXLYpRZS5KUXDvClF9r8pRS3DKUVgxilFlMkpRcfMKUX2zylFLdMpRWDW
KUWQ2SlF9NwpRfbfKUUt4ylFYOYpRZTpKUXH7ClF+u8pRSnzKUVc9ilFlPkpRcf8KUX6/ylF
NQMqRWAGKkWUCSpFwwwqRfYPKkUtEypFXBYqRZQZKkXDHCpF9h8qRS0jKkVgJipFlCkqRcMs
KkX6LypFLTMqRWA2KkWUOSpFxzwqRfo/KkUpQypFXEYqRZRJKkXHTCpF9k8qRS1TKkVcVipF
kFkqRcdcKkX6XypFKWMqRVxmKkWUaSpFw2wqRfZvKkUpcypFCHcqRZB5KkXDfCpF9n8qRSmD
KkVchipFkIkqRcOMKkX2jypFLZMqRWCWKkWUmSpFx5wqRfafKkUtoypFYKYqRZCpKkXHrCpF
9q8qRS2zKkVctipFlLkqRcO8KkX6vypFLcMqRVzGKkWUySpFx8wqRfrPKkUt0ypFYNYqRZTZ
KkXD3CpF+t8qRS3jKkVg5ipFkOkqRcPsKkX27ypFLfMqRVz2KkWU+SpFw/wqRfr/KkUpAytF
YAYrRZQJK0XDDCtF9g8rRSkTK0VgFitFlBkrRcMcK0X2HytFLSMrRWAmK0WUKStFxywrRfYv
K0UtMytFYDYrRZA5K0XDPCtF+j8rRSlDK0VgRitFlEkrRcNMK0X6TytFLVMrRVxWK0WUWStF
x1wrRfZfK0UtYytFXGYrRZRpK0XDbCtF+m8rRSlzK0VcditFlHkrRcN8K0X2fytFKYMrRWCG
K0WQiStFx4wrRfaPK0UpkytFYJYrRZSZK0XbnCtF+p8rRSmjK0VcpitFkKkrRcOsK0X2rytF
KbMrRVy2K0WUuStFw7wrRfa/K0UpwytFXMYrRZDJK0XDzCtF9s8rRUrTK0Vg1itFkNkrRcfc
K0X23ytFLeMrRVzmK0WU6StFw+wrRfbvK0Up8ytFXPYrRZD5K0XH/CtF+v8rRSkDLEVcBixF
lAksRcMMLEX2DyxFKRMsRVwWLEWQGSxFwxwsRfYfLEUpIyxFXCYsRZApLEXDLCxF+i8sRX8z
LEVgNixFkDksRcM8LEX2PyxFKUMsRVxGLEWQSSxFw0wsRfZPLEUpUyxFXFYsRZBZLEXHXCxF
+l8sRSljLEVcZixFkGksRcdsLEX2byxFKXMsRVx2LEWQeSxFx3wsRfZ/LEUtgyxFXIYsRZCJ
LEXDjCxF9o8sRSmTLEVclixFlJksRcOcLEX2nyxFKaMsRWCmLEWUqSxFx6wsRfavLEUpsyxF
YLYsRZS5LEXDvCxF9r8sRSnDLEVcxixFlMksRcfMLEX2zyxFLdMsRVzWLEWU2SxFx9wsRfbf
LEUt4yxFXOYsRZDpLEXH7CxF9u8sRS3zLEVc9ixFkPksRcP8LEX2/yxFKQMtRVwGLUWQCS1F
wwwtRfYPLUUpEy1FXBYtRZQZLUXDHC1F+h8tRSkjLUVgJi1FkCktRcMsLUX2Ly1FLTMtRVw2
LUWQOS1FwzwtRfY/LUUpQy1FXEYtRZBJLUXDTC1F9k8tRSlTLUVcVi1FlFktRcdcLUX2Xy1F
LWMtRVxmLUWQaS1FBG0tRfZvLUUtcy1FXHYtRZR5LUXDfC1F9n8tRS2DLUVghi1FlIktRcOM
LUX2jy1FLZMtRWCWLUWQmS1Fw5wtRfafLUUpoy1FXKYtRZCpLUXDrC1F9q8tRSmzLUVcti1F
kLktRcO8LUUCwC1FKcMtRVzGLUWUyS1Fw8wtRRvQLUUt0y1FXNYtRZTZLUXH3C1FF+AtRS3j
LUVc5i1FkOktRcPsLUX67y1FKfMtRVz2LUWQ+S1Fw/wtRfr/LUUpAy5FXAYuRZAJLkXDDC5F
9g8uRSkTLkVcFi5FkBkuRcMcLkX2Hy5FKSMuRVwmLkWQKS5FwywuRfYvLkUpMy5FXDYuRZA5
LkXDPC5F9j8uRSlDLkVcRi5FkEkuRcNMLkX2Ty5FKVMuRVxWLkWQWS5Fw1wuRfZfLkUpYy5F
XGYuRZRpLkXHbC5F+m8uRS1zLkVcdi5FkHkuRcN8LkUngC5FKYMuRVyGLkWQiS5Fw4wuRfqP
LkUtky5FXJYuRZCZLkXDnC5F9p8uRSmjLkVcpi5FkKkuRcOsLkX2ry5FKbMuRVy2LkWUuS5F
w7wuRfa/LkUtwy5FYMYuRZDJLkXDzC5F9s8uRTXTLkV91i5FkNkuRcPcLkX23y5FKeMuRVzm
LkWU6S5Fw+wuRfbvLkUt8y5FXPYuRZD5LkXH/C5F9v8uRSkDL0VcBi9FlAkvRcMML0X2Dy9F
KRMvRWAWL0WQGS9FwxwvRfYfL0UpIy9FXCYvRbApL0XDLC9F+i8vRSkzL0VgNi9FkDkvRcM8
L0X6Py9FKUMvRWBGL0WUSS9Fx0wvRfZPL0UpUy9FYFYvRZBZL0XHXC9F9l8vRSljL0VgZi9F
kGkvRcNsL0X2by9FKXMvRWB2L0WUeS9Fw3wvRf5/L0Uxgy9FYIYvRZCJL0XDjC9F+o8vRU6T
L0Vgli9FlJkvRcecL0X6ny9FLaMvRWCmL0WUqS9Fx6wvRfqvL0VGsy9FYLYvRZS5L0XHvC9F
+r8vRS3DL0Vgxi9FlMkvRcfML0X6zy9FLdMvRWDWL0WU2S9Fx9wvRfrfL0Ut4y9FYOYvRZTp
L0XH7C9F+u8vRS3zL0Vg9i9FlPkvRcf8L0X6/y9FLQMwRWAGMEWUCTBFxwwwRfoPMEUtEzBF
ZBYwRZQZMEXHHDBF+h8wRS0jMEVgJjBFlCkwRccsMEX6LzBFLTMwRWA2MEWUOTBF6DwwRS9A
MEUtQzBFYEYwRZRJMEXHTDBF+k8wRS1TMEVgVjBFlFkwRcdcMEX6XzBFg2MwRWBmMEWUaTBF
Xm0wRfpvMEUtczBFYHYwRZR5MEXHfDBF+n8wRS2DMEVchjBFlIkwRceMMEX6jzBFLZMwRWCW
MEWUmTBFx5wwRf6fMEUpozBFYKYwRZSpMEXHrDBF+q8wRS2zMEVgtjBFlLkwRce8MEX6vzBF
LcMwRWDGMEWUyTBFx8wwRfrPMEUt0zBFYNYwRZTZMEXH3DBF</AssayXData><AssayYData Points="900">Cr3fPz/93z8YuN4/EzTeP4Q23T/rNNw/Kz7cP1Mj3D98UNs/hS7bP4yj2z/wTds/3P/aP7q7
2j/ux9o/FDvbPyoF2j/Q6tk/VjzaP6yd2T+LHdo/wATaP70N2j+Zu9k/0HXaP8eg2T/QzNk/
UBnaP4Ws2T/rP9o/zD3aP+eU2T8tIto/xKXaP8i72T8kpNk/GejZP2cY2j9/xtk/RCTaP10+
2T/DFdo/jT7aPxiq2T9Kmto/TA3aP/dY2j+IAdo/pgzaPwqI2j8QR9o/+8XaP93K2T9EeNo/
snvaP4qw2j/4Z9o/5fjaP0GO2j/9jto/n53aP6V52j8Db9o/HKbaP0ER2z9Anto/TfHaP6RK
2z/i7No/vZ7aP/382j+OP9s/uSzbPzyD2z9d2No/TAXbP3XZ2j9+3Ns/uYzbPxM43D+WuNs/
wALbP04h2z/VnNs/MJnbP+3Z2j+e0Ns/uGzbP6WC2z/gjNs/QFXcP+UU3D/ft9s/V5vbP3Ye
3D/Bu9s/1KfbP4Bt2z/O19s/qv/bP95R3D9IVtw/AmnbP/4m3D9GD9w/I5DbPzX32z81Xtw/
joTcP/jl2z/3uNw/qnjcP7x+3D9yG9w/w9HbPwaR3D8ledw/XUjcP93N3D/PL9w/lPTcPxkO
3D/gNd0/uGHcP6xj3D9sGd0/TeDcPwRM3T+w3tw/A+HcPweG3D8ILt0/WN7cP4rV3D8GkNw/
XA/dPy6k3T+VD90/HarcP7so3T+v5tw/M/zcP/h43T+Uutw/xWfdP6mz3T+a69w/Ln/dP/lT
3T82kd0/baTdP1KD3T+kL90/RF7dPy153T/Jzd0/v5ndPxxZ3T+LAt4/3t/dPxaV3T+xw90/
52bdP8Tj3T807tw/GILdP8T33T9l690/eODdP3Xt3T+oit0/OB/eP8AP3j+QZd0/Oc3dP2UT
3j+p0t0/OhXeP5bn3T9gDN4/o+vdP2+p3T905N0/r8DePy7I3T/kCN4/5Z/eP2P13T8lR94/
DG3ePxqW3j+vZt4/yEHeP0kP3z/Hl94/1ZfeP6to3j/oMd8/nrjeP8+/3j/ubN4/pzneP5HA
3j9JAt8/xxDfP9mK3j/9oN4/eRreP7NB3j8p994/KoDeP0es3j8t3d4/8cfePxM03z+cFd8/
dabfP+HY3j8Dlt4/AdvePw0i3j+UUt8/BrjeP0f83j/Kcd8/k2XeP5gM3z8Vud4/ViXfP9Ci
3z99Kd8/Hg3fP8+33z/Rt94/zczeP9Ol3z+4Dd8/ptfeP+oz3z+Lnt8/W8HePxcA4D+rt98/
1TjfP+Nl3z9VFt8/1fDeP6yK3z+JPt8/0brfPz7T3z8S198/tdjfP/hR3z/aIuA/0qbfP+qF
3z8Gy98/OGvfP7Pg3j+hKuA/HQPfPxKI3z9K7t8/T93fP+2w3z/pauA/E7bfPyO/3z+JPeA/
myngP5MF4D/Opt8//yfgP5zU3z/ZWuA/D+/fPx+p3z9mF+A/0DngP6Lh3z+eM+A/xVDgPzWZ
4D/jVuA/KCvgP+0z4D83jt8/NH7fP0cL4D/fAeA/uYbgP1J+4D/Xy98/eGjgP3rr3z/YBuA/
vC/gP8Aa4D+EDOA/seDgP77W4D9LUeA/WlbgPzaO4D/dmOA/gengP6Wb4D85J+A/DWDgP2S0
4D81uuA/k9rgPzSi4D9dXuA/4t/gP1Gl4D/eteA/I73gPygX4T+8oeA/RHzgPyMs4T9OHOE/
wN3gPyD94D8Xs+A/r9rgP59G4T9T3OA/zP/gPy2p4D88G+E/HvngP8j04D/2ZuE/pWDhP8dW
4T8FyeA/mTbhP2Qt4T+6F+E/UJPgP2Zi4T/Jj+E/3TrhPwl14T9uT+E/earhP5mY4T9d9eA/
K2nhP/BS4T+EoOE/r87gP+Y04T9nNOE/hYHhP9gG4j/KF+E/2VfhPyhW4T/Us+E/XRDhP/Vu
4T+cjuE/q2LhP63p4T8ReOE/mybhP4Fz4T9XiuE/nZjhP/Nx4T9S++E/oXzhP6oP4T9o1eE/
BqThP/Dz4T/xSeI/i5jhP9Ar4j/I9eE/4gXiP3DR4T9E0OE/jtHhP5Oz4T8XY+E/Wd/hP28Y
4j/4BuI/D53hPyPY4T+/uOE/YmnhP0M24j84meI/2qbhP0wK4j/e1+E/MR7iP+2g4T91dOI/
xVbiP3ms4T88feI/a2riP7kU4j9d+uE/4aTiP/r94T+M4OE/mwPiP0iE4j9bUeI/HlziP6bF
4T/YZ+I/Cz3iP0/04T8TluI/aenhP9974j+5XeI/c6HiPxtE4j9DZ+I/PmDiP4lm4j+DdeI/
Z1HiP2yo4j/XUOI/f/jhP8FJ4j81gOI/dJ/iPxu74T/6juI/7JDiP9ir4j/vluI/3criP/SP
4j8ajeI/JHriP1sQ4z9+J+M/6U/iPzI84j/s/eI/opDiP+464j+HouI/h1PjP6k/4j94veI/
vR/jPzp+4j/VmOI/+gDjP2ZE4j9SIOM/h//iPznG4z8MBeM/jb7iP26j4j/70uI/b9bjPwPl
4j+B9uI/YbXiP1fi4j8vkeM/nofjPxDj4j9eCeM/3bPiP+Do4j9/k+I/ccfiPzPK4j/vkOM/
LmfiP3EU4z8QQuM/IhDjP9ff4j/rTOM/ITHjP+pQ4z8VSOM/cXPjPy9Y4z8M0OI/wTPjP2BL
4z8VTuM/zE7jP4fa4z/kxuM/j2DjP1pK4z8/POM/OvTiP6m/4z8o7uM/qubiP4FM4z/NBuM/
TrDjP4Xd4j/iGuM/CQrkP5Ht4z95NuM/wa/jP3fB4z+kQeM/LUrjP+Gq4z8rX+M/qsHjP9R5
4z/3PeQ/7T3jP8Ix5D+5fuM/py7jP7Re4z/0m+M/I1HkP02a4z9uuuM/irnjP4DV4z80YeM/
vAjjPwk25D+T4+M/jffjPx155D/OoeM/4KrjPyyd4z81ueM/DOLjPw6R4z+mSOQ/otvjP4P4
4z/R1uM/PhfkP3E95D8GC+Q/MALkPx6y4z8BPOQ/GfvjPyHd4z+R8+M/8e7jP3fQ4z8NluQ/
OD/kP6fp4z/dP+Q/qefjP1YB5D/IXeQ/AnjkPyLI4z+3ceQ/KeDkP+Q/5D/oI+Q/Vv/jPwk4
5D8cc+Q/kSPkPyeB5D+Sg+Q/6yjkP6eW5D/gteQ/6pPkPzUx5D935eQ//MTkPxUV5T8bLOU/
hlbkPxUn5D9xbeQ/jFzkP+BL5D93wuQ/w2nkP3zE5D8BKeQ/oEvkP4Ml5D/6mOQ/qZnkP6c9
5T9RpOQ/yeDkPzkP5T8/rOQ/MAHlPzyd5D9tJuU/6E/kP2lx5D/5+uQ/hqjkPyeO5D/5ZOQ/
uLXkPysF5T8DuuQ/VWrkPwyS5D91veQ/9/vkP1IU5D9jS+U/Z9fkP7n35D+hLOQ/3O7kP5WR
5D8m+uQ/Jf3kP8cB5T/RzuQ/7vnkPzHu5D9rS+U/5HPlP23E5D/1L+U/uaPkPxJW5T+1HOU/
hGjkP8Ox5D+HG+U/A5fkPzlA5T8KMOU/Zy3lPxgI5T9ZWOU/2qvkP8J/5T/Ti+U//3DlP2PO
5D87YeU/dVDlP0pa5T9TJuU/IEjlP1Ck5D+xfOU/OfvkP7Ng5T8DNOU/ljTlP6qh5D/++uQ/
MA/lP59V5T902OQ/BIvlP5tj5T+5+eQ/+VPlPzUh5T+jH+U/YCHlP+P25D/RW+U/5j/lP4Fi
5T8YeuU/D1rlP1mD5T88XOU/UE7lPweL5T+vIeU/f3/lP6x85T9k5OU/zDHlP6uK5T/f7uQ/
79vkPz6k5D/bveU/aGrlP7Zt5T+lL+U/LYrlP+TB5T9Kb+U/9P/lP+rE5T8Xp+U/covlPzQy
5T84WeU/3vLlP+eR5T/Kw+U/8ATmP3SN5T+8V+U//dXlP5c65j9J3+U/EqrlP/Z05T8PxeU/
oVLmP6/G5D/hSOY/f9LlP0WQ5T9nFeY/bOblP+/75T9jm+U/VLHlPxcT5j+DwOU/QKHlP18E
5j8FMOY/CbDlP4IC5j83MOY/bELmPxEe5j819uU/YXDmP3NT5j/V/eU/pOXlP7Eg5j/X6uU/
6IjlP5CB5T8byeU/GrblP7Yr5j+dheY/qjXmP2kU5j8TCOY/+i7mP+Z05j9YreU/FdzkP4Jb
5T/dwuY/5RTmP5bA5T8PzuU/0zDmP9a65j9Ne+U/fm7mPwwF5j8S/uU/PwLmP7dS5j9Cb+Y/
wcPmP+ix5j/EUOY/bo3mP5Eq5j/Hl+Y/+aPmPyLj5T9yVuY/uM7lPwsp5j/oF+Y/sczmPymp
5T/1TeY/b0DmPwEQ5j8Ss+Y/J/nlP2pe5j93FuY/PhPmP7cs5j8aoeY/K1TmP0Sq5j8EPeY/
6w3nPxRR5j/qpOY/PPLlP3F95j+bfOY/s5fmP0vn5T+Us+Y/53vmPzoy5z9LduY/WfDmP4ij
5j8ry+Y/kDTnPxdf5j9rjeY/rlPmP/uD5j8ew+Y//y7mP/6f5j+KaOY/jFDmPz5J5j/NyOY/
fSbnP/k45z8cWuc/x9LmP3Dc5j9c6OY/W/3mP2CL5j9raOc/P9TmPxA15z8FveY/2kTnP4kD
5z942eY/a5LmP0Xg5j+WReY/KHzmPyQU5z+FneY/uXbmPw7s5j+tTuc/X7fmP9bb5j8btOY/
yBfnPxhm5z83wuY/wV3nP2wi5z969eY/GyPnPxfE5j9yY+Y/mATnPxw05z/tQuc/9OTmPxBS
5z+a3uY/vMbmP3Nd5z8gbec/1gznP48h5z/n+eY/VofnP0Vk5z8R6+Y/JYvmP+pv5j88Pec/
ptLmP8XL5j9wM+c/GaLnPx3z5j9hf+c/mwLnP6X75j/fNec/</AssayYData></Step><Step><CommonData><SampleLocation>1</SampleLocation><SampleID></SampleID><SampleGroup></SampleGroup><SampleInfo></SampleInfo><SampleRow>B</SampleRow><SamplePlate>1</SamplePlate><WellType>BUFFER</WellType><Concentration>-1</Concentration><ConcentrationUnits>µg/ml</ConcentrationUnits><MolarConcentration>-1</MolarConcentration><MolarConcUnits>nM</MolarConcUnits><MolecularWeight>-1</MolecularWeight><Temperature>25</Temperature><StartTime>3369078</StartTime><AssayTime>180</AssayTime></CommonData><FlowRate>600</FlowRate><StepType>DISASSOC</StepType><StepName>Dissociation</StepName><StepStatus>OK</StepStatus><ActualTime>179.999</ActualTime><CycleTime>0.2</CycleTime><AssayXData Points="900">+t8wRS3jMEVg5jBFkOkwRcPsMEX27zBFLfMwRXH2MEWQ+TBFw/wwRfb/MEUpAzFFXAYxRZAJ
MUXDDDFF9g8xRSkTMUVgFjFFkBkxRcMcMUX2HzFFKSMxRVwmMUWcKTFFxywxRfYvMUUtMzFF
XDYxRZQ5MUXDPDFF+j8xRSlDMUVcRjFFkEkxRcNMMUX2TzFFKVMxRcNWMUWQWTFFw1wxRfpf
MUUpYzFFYGYxRZBpMUXDbDFF9m8xRTVzMUVcdjFFnHkxRcN8MUX2fzFFLYMxRVyGMUWQiTFF
w4wxRfaPMUUpkzFFXJYxRZCZMUXHnDFF+p8xRSmjMUVgpjFFkKkxRcOsMUX2rzFFKbMxRVy2
MUWUuTFFx7wxRfa/MUUpwzFFXMYxRZDJMUXHzDFF9s8xRSnTMUVc1jFFkNkxRcfcMUX23zFF
KeMxRVzmMUWU6TFFw+wxRUjwMUUp8zFFXPYxRZD5MUXD/DFF9v8xRSkDMkVcBjJFkAkyRccM
MkX2DzJFKRMyRVwWMkWQGTJFxxwyRfYfMkUpIzJFXCYyRZQpMkXDLDJF9i8yRS0zMkVgNjJF
kDkyRcM8MkX2PzJFLUMyRVxGMkWUSTJFx0wyRfZPMkUpUzJFXFYyRZhZMkXDXDJF+l8yRSlj
MkVcZjJFkGkyRcNsMkX2bzJFKXMyRVx2MkWgeTJFw3wyRfZ/MkUpgzJFXIYyRZCJMkXDjDJF
9o8yRUaTMkVcljJFkJkyRcecMkU3oDJFKaMyRVymMkWUqTJFw6wyRfqvMkUpszJFXLYyRZC5
MkXDvDJF+r8yRS3DMkVcxjJFkMkyRcfMMkX2zzJFLdMyRVzWMkWk2TJFw9wyRfbfMkUp4zJF
XOYyRaDpMkXH7DJF+u8yRS3zMkVc9jJFkPkyRcP8MkX2/zJFSgMzRVwGM0WUCTNFxwwzRfYP
M0WwEzNFYBYzRZQZM0XDHDNF9h8zRS0jM0VgJjNFkCkzRcMsM0X6LzNFLTMzRWQ2M0WQOTNF
wzwzRfo/M0UpQzNFXEYzRZBJM0XHTDNF9k8zRSlTM0V5VjNFlFkzRcdcM0X2XzNFKWMzRWBm
M0WUaTNFx2wzRfpvM0UpczNFXHYzRZR5M0XHfDNF9n8zRSmDM0VghjNFlIkzRcOMM0X2jzNF
LZMzRWCWM0WUmTNF/JwzRfqfM0UtozNFYKYzRZSpM0XHrDNF+q8zRS2zM0VgtjNFlLkzRce8
M0X6vzNFKcMzRWDGM0WUyTNFx8wzRfrPM0Ut0zNFYNYzRZTZM0XH3DNF+t8zRS3jM0Vg5jNF
lOkzRcfsM0X+7zNFLfMzRWD2M0WU+TNFx/wzRfr/M0UtAzRFYAY0RZQJNEXHDDRF+g80RS0T
NEVgFjRFlBk0RcccNEX6HzRFLSM0RWkmNEWUKTRFxyw0RfovNEUtMzRFkjY0RZQ5NEXHPDRF
+j80RS1DNEVgRjRFlEk0RcdMNEUKUDRFLVM0RWBWNEWUWTRFx1w0RfpfNEUtYzRFXGY0RZRp
NEXHbDRF+m80RS1zNEVgdjRFlHk0Rcd8NEX6fzRFLYM0RW2GNEWQiTRFx4w0RfqPNEUtkzRF
YJY0RZSZNEXHnDRF+p80RS2jNEVgpjRFlKk0RcesNEVAsDRFLbM0RWC2NEWUuTRFx7w0Rfq/
NEUtwzRFYMY0RZTJNEXHzDRF+s80RS3TNEVg1jRFlNk0RcfcNEX63zRFLeM0RWDmNEWU6TRF
x+w0RfrvNEUt8zRFYPY0RZT5NEXH/DRF+v80RToDNUVgBjVFlAk1RccMNUX6DzVFLRM1RWAW
NUWUGTVFxxw1RfofNUUtIzVFYCY1RZQpNUXHLDVF+i81RS0zNUVcNjVFlDk1Rcc8NUX6PzVF
LUM1RWBGNUWUSTVFx0w1RfpPNUUtUzVFYFY1RZRZNUXHXDVF+l81RS1jNUVgZjVFlGk1Rcds
NUX6bzVFLXM1RWB2NUWUeTVFx3w1Rfp/NUUpgzVFYIY1RZSJNUXHjDVF+o81RS2TNUVgljVF
lJk1RcecNUX6nzVFVqM1RWCmNUWUqTVFw6w1RfavNUUtszVFYLY1RZC5NUXHvDVF+r81RS3D
NUVgxjVFlMk1RcPMNUX2zzVFKdM1RVzWNUWU2TVFx9w1RfrfNUUt4zVFYOY1RZTpNUXD7DVF
M/A1RWfzNUVg9jVFlPk1Rc/8NUX2/zVFKQM2RWAGNkWUCTZFzww2RfYPNkUtEzZFYBY2RZAZ
NkXHHDZF+h82RS0jNkVgJjZFkCk2RccsNkX6LzZFLTM2RWA2NkWUOTZFxzw2RfY/NkU1QzZF
YEY2RZBJNkXHTDZF9k82RS1TNkVcVjZFlFk2RcdcNkX2XzZFLWM2RWBmNkWUaTZFw2w2Rfpv
NkUtczZFYHY2RZx5NkXHfDZF+n82RS2DNkVchjZFlIk2RcOMNkX2jzZFLZM2RWCWNkWUmTZF
w5w2RfafNkUpozZFYKY2RZSpNkXDrDZF+q82RS2zNkVctjZFkLk2Rce8NkX6vzZFLcM2RWDG
NkWUyTZFx8w2RfrPNkUt0zZFbdY2RZTZNkXH3DZF9t82RSnjNkVg5jZFlOk2RcPsNkX67zZF
LfM2RVz2NkWU+TZFw/w2Rfr/NkUpAzdFaQY3RaAJN0XHDDdF+g83RS0TN0VgFjdFkBk3Rccc
N0X2HzdFLSM3RWAmN0WUKTdFxyw3RW0wN0UpMzdFYDY3RZQ5N0XHPDdF+j83RS1DN0VcRjdF
lEk3RRVNN0X6TzdFKVM3RWBWN0WUWTdFx1w3RfZfN0UtYzdFYGY3RZRpN0XHbDdF+m83RUZz
N0V1djdFlHk3Rcd8N0X2fzdFKYM3RW2GN0WUiTdFx4w3RfqPN0UpkzdFXJY3RZSZN0XHnDdF
9p83RSmjN0VgpjdFkKk3RcesN0X2rzdFKbM3RVy2N0WUuTdFx7w3Rfq/N0UtwzdFYMY3RZTJ
N0XHzDdF+s83RS3TN0Vg1jdFlNk3RTHdN0X63zdFLeM3RVzmN0WU6TdFx+w3RfbvN0U+8zdF
YPY3RZT5N0XH/DdF9v83RS0DOEVcBjhFkAk4RcMMOEX6DzhFLRM4RWAWOEWQGThFwxw4Rfof
OEUpIzhFXCY4RZQpOEXDLDhF+i84RS0zOEVcNjhFtDk4Rcc8OEX2PzhFLUM4RWBGOEWUSThF
x0w4RXFQOEUpUzhFXFY4RZRZOEXHXDhF9l84RS1jOEVgZjhFlGk4RcNsOEX2bzhFLXM4RVx2
OEWUeThFx3w4RfZ/OEUtgzhFYIY4RZSJOEXDjDhF+o84RSmTOEWJljhFlJk4RcecOEX2nzhF
KaM4RVymOEWUqThFw6w4RfqvOEUtszhFYLY4RZC5OEXDvDhF9r84RS3DOEVgxjhFkMk4RcPM
OEX6zzhFLdM4RWDWOEWU2ThFw9w4RfbfOEUt4zhFXOY4RZTpOEXX7DhF+u84RS3zOEVg9jhF
tPk4RcP8OEX2/zhFKQM5RVwGOUUGCjlFwww5RfoPOUUtEzlFYBY5RZQZOUXDHDlF+h85RToj
OUVgJjlFlCk5RdMsOUX2LzlFKTM5RWA2OUWUOTlF7Dw5Rfo/OUUpQzlFXEY5RZBJOUXDTDlF
9k85RS1TOUVcVjlFlFk5RcNcOUX6XzlFKWM5RWBmOUWQaTlFx2w5RfpvOUUtczlFXHY5RZR5
OUXHfDlF9n85RS2DOUVchjlFlIk5RceMOUX2jzlFSpM5RVyWOUWUmTlFx5w5RfqfOUUpozlF
XKY5RZCpOUXHrDlFArA5RSmzOUVctjlFkLk5RcO8OUX2vzlFLcM5RWDGOUWUyTlFx8w5RfbP
OUUt0zlFXNY5RZTZOUXH3DlF9t85RSnjOUVc5jlFkOk5RcPsOUX67zlFKfM5Rab2OUWQ+TlF
w/w5Rfb/OUUtAzpFYAY6RZAJOkXLDDpF9g86RS0TOkVgFjpFkBk6RcccOkX2HzpFLSM6RWAm
OkWUKTpFxyw6RfYvOkUpMzpFXDY6RZA5OkXDPDpF+j86RSlDOkVcRjpFkEk6RcNMOkX2TzpF
TlM6RWBWOkWQWTpFw1w6RfZfOkUtYzpFXGY6RZBpOkXDbDpF+m86RS1zOkVcdjpFlHk6Rcd8
OkX2fzpFKYM6RVyGOkWUiTpFw4w6RfaPOkUtkzpFYJY6RZCZOkXDnDpF9p86RS2jOkVcpjpF
lKk6RcesOkX2rzpFKbM6RWC2OkWQuTpFw7w6Rfa/OkUpwzpFXMY6RZDJOkXDzDpFCtA6RS3T
OkVc1jpFkNk6RcPcOkX63zpFLeM6RVzmOkWQ6TpFw+w6RfbvOkUp8zpFXPY6RZD5OkXD/DpF
9v86RSkDO0VcBjtFkAk7RcMMO0X2DztFKRM7RWkWO0WQGTtFwxw7RQ4gO0UtIztFZCY7RZAp
O0XDLDtF9i87RSkzO0VgNjtFkDk7RcM8O0X2PztFKUM7RVxGO0WQSTtFw0w7RfZPO0UpUztF
YFY7RZBZO0XDXDtF9l87RS1jO0VcZjtFkGk7RcdsO0X2bztFLXM7RVx2O0WUeTtFw3w7RfZ/
O0VGgztFXIY7RZSJO0XDjDtF9o87RTqTO0VcljtFkJk7RcOcO0X2nztFQqM7RVymO0WQqTtF
w6w7RfavO0UpsztFXLY7RZC5O0XDvDtF9r87RS3DO0VcxjtFkMk7RcfMO0X2zztFKdM7RVzW
O0WY2TtFx9w7RfrfO0Ut4ztFYOY7RZTpO0XH7DtF+u87RSnzO0Vg9jtFlPk7RcP8O0X2/ztF
KQM8RVwGPEWQCTxFwww8RfYPPEUpEzxFXBY8RZAZPEXDHDxF</AssayXData><AssayYData Points="900">MNfnPyRe6D+1/uk/u5brP4lU7D+qTO0/qPvtP04/7j/E4+4/dIfuP59G7z9aru8/U8bvP3wG
8D+/gO8/x03vPwK07z/wm+8/lFzvP1Mj8D+Rje8/QMTvPwW07z+1su8/5EfvPxoc8D/CO+8/
h93vP26p7z9fGO8/sM/vP/eM7z9IFu8/a6fvP2tC7z9Bz+4/zSvvP9zp7j9PLO8/ZeTuP9Li
7z9+1+4/ZVDvPzXm7j9Q2e4/cBbvP4Wx7j+izO4/mFruP/+57j9jWO4/RoHuPwaS7j/bs+4/
ZTDuP0ha7j8R/+0/J/ntPySQ7j+rcu4/o3/uPwN77j/zoO4/LgbuP5sj7j//N+4/9AHuP1zD
7T+9Q+4/0GnuPwdK7j9gi+0/XHPuPzYu7j+ow+0/DOjtP6F97T/w0e0/nZjtPzDW7T8dI+0/
iFjuP7sq7j9IFe4/G7jtP8vn7T+U7+0/+57tP0AH7T8Jm+0/PnXtP0hC7T/hyu0/bdPtP3uD
7T80RO0/5lrtP4iE7T+yR+0/aNXtP/gt7T8lLu0/8z7tP3gk7T+3P+0/0a7sP0Ah7T/t3ew/
T4ftP0Pw7D89ku0/mNHsP/Pb7D+f8Ow/q1/tP8QJ7T8YCe0/ZWftP2wn7T/woOw/bA7tP+El
7T+Qee0/+x3tP81z7D81AO0/thvtP4il7D/F2Ow/mJXsP78V7T8GjO0/1LrsP8347D9Nde0/
bnXtP1zB7D+gouw/5nDsP+r97D98pew/oI7sP28V7T+X3+w/pnfsP2zx7D/jPew/A5bsP7Yw
7D83h+w/F8XsP3wE7T/WJuw/pAXtP53b6z95YOw/aOzsP+l37D+FSuw/VvnsP9537D9wk+w/
7jvsP86h7D/liuw/3s3sP3VB7D9RAOw/rHzsPwqg7D/39ew/8ODrPwCs7D8/Ke0/0J/sPyVh
7D9lk+w/Cg7sP3s+7D/mGuw/lwvsP+vk7D/qPOw/x8/sP/047D9G3uw/V0TsP3Bn7D96KOw/
6CXsP+qy7D+wUew/UWHsP7LP6z8Rcew/aDXsP91m7D88SOw/neDsP5z56z9n7es/B6nrP84G
7D8cEuw/G1LsPw8w7D/VkOw/FDTsP0Ru7D8rP+w/qffrP4Yf7D8KTOw/IFvsP8U/7D8ZRuw/
uWnsP0G66z9O6es/IEvsPyjz6z9k8es/XznsP7Ij7D81xus/JerrP7yS6z9LDOw/2gDsP9C5
6z/V7+s/la/rP0pC7D/3qOs/oyjsP7Zk7D8tK+w/l/DrP/MZ7D9Sues/t8frP1+J6z9g2Os/
1xrsP3nu6z96BOw/1VnrP+XX6z//Y+w/DznsPwST6z8WPuw/uTvsP6do6z9s0es/rdfsP1Tf
6z/MFuw/n/7rPxTB6z/nPuw//ZPrP7sl7D+kLus/PLfrP2J16z9tDuw/1gbsPye76z98M+w/
pJrrPyIA7D8c/+s/ZDDsP2B+6z/hcOw/b9nrP2XX6z+sIew/MQXsP/Zz7D/yO+s/q7HrP9mn
6z++6us/z4LrPwEl6z8t0+s/tqrrP8X56z9j3Os//UDrP0zD6z+nXes/9HvrP4C/6z9AM+s/
uS/rPy736z8LPes/bKrrPyLB6z9aLOs/HLrrP9eI6z8s+us/etHrP7/a6z9wHuw/divsPzlH
6z9u6Os/rBnrPySE6z9YHOs/OMHrPzFq6z8e9Os/1YPrP6nA6z/Zv+s/hOfrPweZ6z9upes/
DZXrP4X06z/fq+s/IoTrP9fI6z89t+s/P7zrPxiV6z8mN+w/UdXqP/A56z8hUus/AdnrPwGh
6z+lp+s/t7TrP6ud6z8w5Os/FmTrP6Kh6z9Wves/6vfrP5G76z9ZOOs/onTrPy3q6j/gI+s/
pKLrP1kE7D/KUOs/GPLrP7tB6z9XUOs/1xLsPzNc6z8elus/c+XrP88v7D+cPuw/58HrP919
6z/zEuw/QYrrPxdE6z9p9es/+KbrPyVu6z+zjOo/PGPrP1pk6z//cOs/ltbrP/WJ6z+tp+s/
TxnrP5yw6z9qves/1bvrP2786j+SaOs/IH3rPwMe7D9+6es/XonrP6gy6z8x7Os/IHLrP8+U
6z8ZG+s/0brrP0Z86z+xYus/7VHrP+s16z/yz+s/U5LrP0if6z9n0+s/IR/rPzAS7D9qSOs/
povrPxXh6z+WXOs/Ov7rPwW16z9TQOs/NA/sPzt66z/su+s/PpjrP4bs6z83m+s/0//rP5qJ
6z9mHes/a3TrP0wA7D8Tdus/1DPrP3/r6z+Bf+s/533rP7Pd6z/c9+o/AWfrP4Vv6z9q3Os/
NSrrPzeg6z+4nOs/7o3rP4J/6z/ALOs/SD3sP5HF6j/08+s/FfTrP4fU6z+HMes/zVPrP8OA
6z9oX+s/ZF7rP+FR6z/ju+s/UEXrP9xN6z9bTus/ubjqPzil6z/Ivuo/rxrrP+HL6z8vX+s/
oEzrPx+t6j8u1us/le/rP16w6z88x+s/sDXrP2dE6z8zO+s/QSPrP8Nf6z+gk+s/0y3rP/Xn
6z/92us/l0LrPwyD6z/EPes//CnsP48D7D8Lkus/CTnrP0GU6z+bces/esHrP+X/6j+Jw+s/
vI3rP6uT6z8OqOo/ZLzrP0BL6z/3Wes/NHLrP4x26z8ja+s/837rP6rz6j/zces/JU3rP+VB
6z9hGes/BNzrP+MU7D/jMus/nmbrP4yR6z9Fj+s/YWPrP04m6z+8aOs/InLrP4i46z9MVus/
rZ7rPzFu6z8LX+s/QFLrP7XD6z9sCOw/vKnrP5lB6z8ccOs/FXPrPxCD6z+kAOw/NMzqPz+W
6z/F6Oo/6xbrPy1/6z/l1+s/drXrP0mA6z9Ikes/j5DrP/Qv6z9+COs/omTrPxWs6z+Eges/
JUzrPx3c6z+lPus/BdbrP0lk6z/MNus/+mzrP1Rf6z+Nwes/YhjrP31X6z9MxOo/q5nrP2w4
6z++e+s/GG7rP2Wm6z8WZ+s/TvLrPw806z/K6uo/FlPrPw5b6z8GlOs/mxXrP8q56z/eQOs/
JObrP2JG6z/VZ+s/+ofrPyPA6z+SV+s/1dvrP+ze6z/Zlus/iYvrP+fC6z/Jq+s/Tv/rP4UJ
7D8xS+s/1krrP4Pa6z8KTes/wtbrP4SD6z8mnus/uqjrP8YH6z+9Bus/QWjrPzLJ6z8hQes/
FczrP0nA6z8efes/Y6XrPyxd6z8MaOs/GIXrP7Mx6z9M8eo/kRvrP8OI6z+m7Os/UDjrP0kW
6z+VoOs/LIXrP6JD6z/cRus/+YPrP0hq6z/uKes/GBDrP/aq6z9cXOs/C03rP2P36j8L/es/
iGbrP2xa6z86Ses/gXvrP9wR6z9BROs/8S7sP7Tl6z/xl+s/zLjrP5+s6z/YkOs/v6nrP9lW
6z/HzOs/x7PrP1Ey6z9VE+s/bcnrP5dx6z9btes/3qPrP4An6z+pGOw/vgLrPzPW6z9hves/
9k3rP0dy6z8kgOs/BKfrP9Mg6z/Fies/CkTrP4re6z8wTus/VC7rP8gB7D8JdOs/IcfrP7Cg
6z8mues/wR7rP28Z6z8Lt+s/HDjrPzpV6z+pPes/eHnrPyxn6z8Hrus/xEHrP1W86z+/Duw/
jtbrPwna6z/xTes/C4DrP1Ks6z+eq+s/5M7qP2R76z/bXes/P3HrP5EL7D9VfOs/KKLrPzNP
6z+1Lew/0djrPyh16z97Eus/oLfrPytb6z8HbOs/4SbrP+yZ6z9Zv+s/E5nrP88c6z/ymOs/
U1HrPzOj6z84F+s/9VTrP1OC6z+4ves/kqfrP+1h6z/Qaes/bx7rP0tr6z+Pm+s/ezrrP5yR
6z/Dhes/jX/rPxE46z8V7Os/NLrrP1ur6z/HKOs/AivrPxQo7D9IZOs/hkTrP9eW6z9rjus/
OJbrP9m+6z9xWus/Yz/rP5Y76z8P/eo/MhXsP3Oj6z+NXus/RzXrP8MB7D9EfOs/PpbrP/5w
6z9Lkus/8VDrP0hj6z/FVes/zOTrP6586z/Ip+s/bBbsP4NV6z/Yzes/D8HrP5Fr6z8agus/
GwTrPwhq6z++LOs/5BDrP43C6z842+s/20PrP3ol6z/f1us/LXLrP3eK6z85bus/tDnrP5Mt
7D+CPes/nI/rP6dB6z9T4+s/gPPrP7NC7D8xxOs/o2rrPx2K6z9Jc+s/s2LsPw/Z6z/ubus/
PMnrP0hr6z8igOs/CmzrP24w6z91SOs/06nrP+Ky6z9htOs/PODrP2HM6z/3w+s/x7jrP9p2
6z8oo+s/F4LrP8KH6z/Hius/lWHrP24u6z8fpOs/Y+PrP0M97D/Iees/8xXsPwJ96z++Rus/
1MTrP6nZ6z9pMOs/ErDrPxc/6z+Wq+s/nLbrPxcF6z8SM+w/Rt/rP9OC6z/bfOs/VILsPxm1
6z8nxOs/svzqP89K7D9uges/AqPrP1xy6z+hius/8CPsP/lY6z9U3Os/TrLrPz246z+vqOs/
TW3rPyAz7D+Cmes/SeXrPz2d6z8Wpus/4RbsP5t86z+XH+w/JeLrPyv46z95C+w/X2jrPy1h
6z8JB+w/DgHsP/uV6z+k5es/0MPrP6fP6z97Cew/XpjrP4FK6z+Auus/lJnrP3tu6z9N3+s/
GJTrPwEw6z9WYuw/nETrP+FE7D+CJus/pIXrPyhe6z8Jwes/mcPrP5x96z/Iu+s/+azrP/Ii
7D92iOs/kjHsP4Q06z/u8es/ufHrP7Og6z+wUes/sLXrP1pi6z+SpOs/wkDrP+Ix7D8ZFes/
C+TrP7kZ7D+EHus/egPsP92V6z80Gus/iALsPzGb6z97zOs/</AssayYData></Step><Step><CommonData><SampleLocation>11</SampleLocation><SampleID></SampleID><SampleGroup></SampleGroup><SampleInfo></SampleInfo><SampleRow>B</SampleRow><SamplePlate>1</SamplePlate><WellType>REGENERATION</WellType><Concentration>-1</Concentration><ConcentrationUnits>µg/ml</ConcentrationUnits><MolarConcentration>-1</MolarConcentration><MolarConcUnits>nM</MolarConcUnits><MolecularWeight>-1</MolecularWeight><Temperature>25</Temperature><StartTime>3558316</StartTime><AssayTime>5</AssayTime></CommonData><FlowRate>1000</FlowRate><StepType>KREGENERATION</StepType><StepName>Regeneration</StepName><StepStatus>OK</StepStatus><ActualTime>4.99907</ActualTime><CycleTime>0.2</CycleTime><AssayXData Points="25">9h88RSUjPEVYJjxFjCk8Rb8sPEX2LzxFKTM8RVg2PEWMOTxFvzw8RfY/PEUlQzxFWEY8RYxJ
PEW/TDxF8k88RSVTPEVcVjxFjFk8RcNcPEXyXzxFKWM8RVxmPEWQaTxFv2w8RQ==</AssayXData><AssayYData Points="25">T97xv8VyCMDGyBDASAcWwEVaGsCsuR3AJZ8gwFoNI8DHPSXAO3snwL3/KMDAnirAgMYrwIg7
LcCYYi7AcyovwPVfMMDqszHAvUkywNlEM8AZzDPAbIw0wPJfNcBsJDbA/Hw2wA==</AssayYData></Step><Step><CommonData><SampleLocation>12</SampleLocation><SampleID></SampleID><SampleGroup></SampleGroup><SampleInfo></SampleInfo><SampleRow>B</SampleRow><SamplePlate>1</SamplePlate><WellType>NEUTRALIZATION</WellType><Concentration>-1</Concentration><ConcentrationUnits>µg/ml</ConcentrationUnits><MolarConcentration>-1</MolarConcentration><MolarConcUnits>nM</MolarConcUnits><MolecularWeight>-1</MolecularWeight><Temperature>25</Temperature><StartTime>3574230</StartTime><AssayTime>5</AssayTime></CommonData><FlowRate>1000</FlowRate><StepType>KREGENERATION</StepType><StepName>Regeneration</StepName><StepStatus>OK</StepStatus><ActualTime>4.99907</ActualTime><CycleTime>0.2</CycleTime><AssayXData Points="25">8m88RSFzPEVUdjxFiHk8Rbt8PEXufzxFIYM8RVSGPEWIiTxFu4w8Re6PPEUhkzxFVJY8RYiZ
PEW7nDxF7p88RSGjPEVUpjxFiKk8RbusPEXurzxFIbM8RVS2PEWIuTxFu7w8RQ==</AssayXData><AssayYData Points="25">wZ4fPzmHIj+ifCg/AcAuP8xNMz9QAjk/SSk8P2AJPz8xYkE/axFEP4BPRT8Wx0Y/159IP61o
Sj+Uhks/2j5MP+UtTj/P+k8/N3dPP7XsUD96Y1E/aW5TPwwiUz8N2FQ//JVUPw==</AssayYData></Step><Step><CommonData><SampleLocation>11</SampleLocation><SampleID></SampleID><SampleGroup></SampleGroup><SampleInfo></SampleInfo><SampleRow>B</SampleRow><SamplePlate>1</SamplePlate><WellType>REGENERATION</WellType><Concentration>-1</Concentration><ConcentrationUnits>µg/ml</ConcentrationUnits><MolarConcentration>-1</MolarConcentration><MolarConcUnits>nM</MolarConcUnits><MolecularWeight>-1</MolecularWeight><Temperature>25</Temperature><StartTime>3590466</StartTime><AssayTime>5</AssayTime></CommonData><FlowRate>1000</FlowRate><StepType>KREGENERATION</StepType><StepName>Regeneration</StepName><StepStatus>OK</StepStatus><ActualTime>5.00005</ActualTime><CycleTime>0.2</CycleTime><AssayXData Points="25">7r88RSHDPEVQxjxFiMk8RbvMPEXuzzxFIdM8RVTWPEWI2TxFu9w8RerfPEUh4zxFUOY8RYjp
PEW77DxF6u88RR3zPEVU9jxFiPk8Rbf8PEXu/zxFIQM9RVQGPUWICT1Fuww9RQ==</AssayXData><AssayYData Points="25">SNYWwD8uI8D43ifA2CYrwAKsLcATry/A0B4xwPO2MsDSgDPAU5c0wP3gNcAKyzbA9oM3wI/U
N8BV9TjAhc45wLT9OcBaozrAo9s6wJ6dO8CLLjzAtgE9wPoJPcDxvT3ATNM9wA==</AssayYData></Step><Step><CommonData><SampleLocation>12</SampleLocation><SampleID></SampleID><SampleGroup></SampleGroup><SampleInfo></SampleInfo><SampleRow>B</SampleRow><SamplePlate>1</SamplePlate><WellType>NEUTRALIZATION</WellType><Concentration>-1</Concentration><ConcentrationUnits>µg/ml</ConcentrationUnits><MolarConcentration>-1</MolarConcentration><MolarConcUnits>nM</MolarConcUnits><MolecularWeight>-1</MolecularWeight><Temperature>25</Temperature><StartTime>3606652</StartTime><AssayTime>5</AssayTime></CommonData><FlowRate>1000</FlowRate><StepType>KREGENERATION</StepType><StepName>Regeneration</StepName><StepStatus>OK</StepStatus><ActualTime>5.00005</ActualTime><CycleTime>0.2</CycleTime><AssayXData Points="25">7g89RSETPUVUFj1FiBk9RbscPUXuHz1FISM9RVAmPUWIKT1Fuyw9Re4vPUVjMz1FVDY9RYg5
PUW7PD1F7j89RSFDPUVURj1FiEk9RbtMPUXuTz1FIVM9RVRWPUWIWT1Fu1w9RQ==</AssayXData><AssayYData Points="25">jwgZP2YGHT/BciM/NTcqP1SfLj+sCDM/gJQ1P0WnOD8Objo/rGI+P+y+Pj/Rn0E/+NVCP1q/
Qz9N5kU/C95HP3fCSD+xEUo/bx5LP/OnSz9CMU0/dXBNP1CkTj+xA04/GapPPw==</AssayYData></Step><Step><CommonData><SampleLocation>11</SampleLocation><SampleID></SampleID><SampleGroup></SampleGroup><SampleInfo></SampleInfo><SampleRow>B</SampleRow><SamplePlate>1</SamplePlate><WellType>REGENERATION</WellType><Concentration>-1</Concentration><ConcentrationUnits>µg/ml</ConcentrationUnits><MolarConcentration>-1</MolarConcentration><MolarConcUnits>nM</MolarConcUnits><MolecularWeight>-1</MolecularWeight><Temperature>25</Temperature><StartTime>3622744</StartTime><AssayTime>5</AssayTime></CommonData><FlowRate>1000</FlowRate><StepType>KREGENERATION</StepType><StepName>Regeneration</StepName><StepStatus>OK</StepStatus><ActualTime>4.99907</ActualTime><CycleTime>0.2</CycleTime><AssayXData Points="25">7l89RR1jPUVQZj1FhGk9RbdsPUXqbz1FIXM9RVR2PUWIeT1Fu3w9Re5/PUUhgz1FVIY9RYiJ
PUW7jD1F7o89RR2TPUVQlj1FiJk9RbecPUXqnz1FIaM9RVCmPUWIqT1Ft6w9RQ==</AssayXData><AssayYData Points="25">a5sZwIqkJcDKHCvAMektwHQTMMBLCDLAyoAzwKGSNMAM3jXALKE2wM2lN8C67zjAkE45wHur
OcAq3jrAZxc7wKmIO8C/0zvAnfI8wJd1PcAejD3AP8w9wMJTPsCngT7ANuU+wA==</AssayYData></Step><Step><CommonData><SampleLocation>12</SampleLocation><SampleID></SampleID><SampleGroup></SampleGroup><SampleInfo></SampleInfo><SampleRow>B</SampleRow><SamplePlate>1</SamplePlate><WellType>NEUTRALIZATION</WellType><Concentration>-1</Concentration><ConcentrationUnits>µg/ml</ConcentrationUnits><MolarConcentration>-1</MolarConcentration><MolarConcUnits>nM</MolarConcUnits><MolecularWeight>-1</MolecularWeight><Temperature>25</Temperature><StartTime>3638834</StartTime><AssayTime>5</AssayTime></CommonData><FlowRate>1000</FlowRate><StepType>KREGENERATION</StepType><StepName>Regeneration</StepName><StepStatus>OK</StepStatus><ActualTime>4.99907</ActualTime><CycleTime>0.2</CycleTime><AssayXData Points="25">6q89RRmzPUVMtj1FgLk9Rbe8PUXmvz1FqMM9RUzGPUWAyT1Ft8w9RebPPUUZ0z1FTNY9RYDZ
PUWz3D1F5t89RRnjPUVM5j1FgOk9RbPsPUXm7z1FGfM9RUz2PUWA+T1Fs/w9RQ==</AssayXData><AssayYData Points="25">96saP8zUID9M9SQ/eLcrP9lEMD/skTM/1rw4P9MCOz9+DD0/Uz5AP9JaQT8LdkU/GQhGP81m
SD/sRkk/nudJP1VyTD+eRk0/XMhNP8ucTj+IGE8/z01QPwplUj9SrlI/+6FSPw==</AssayYData></Step></KineticsData></ExperimentResults>
