# Supplementary material for: Functional development of a V3/glycan-specific broadly neutralizing antibody isolated from a case of HIV superinfection
Source: eLife. 2021 Jul 15;10:e68110. doi: 10.7554/eLife.68110 (PMC8376252; doi:10.7554/eLife.68110)
Supplement: Figure 2—source data 2. [file elife-68110-fig2-data2.zip › QA013.2 Dbl Ref_21.02.04/02.04.21/QA013.2 Lineage Replicates_21.02.04/210204_012.frd]

<?xml version="1.0" encoding="UTF-8" standalone="yes"?>
<ExperimentResults><ExperimentInfo Name="QA013.2 Lineage Replicates_21.02.04"><ExpDescription></ExpDescription><RTDVersion>2.0</RTDVersion><RunID>BA674985-94F7-42A7-A5A3-05A7B3DC47DF</RunID><ExperimentType>KINETICS</ExperimentType><ExperimentSubType>KBASIC</ExperimentSubType><StartDateTime>2021-02-04T15:31:35</StartDateTime><MachineName>886RGX1</MachineName><UserName>Labuser</UserName><LotNumber></LotNumber><PlateName>210204</PlateName><PlateName2></PlateName2><SensorName>D6</SensorName><SensorPlate>1</SensorPlate><SensorType>AHC (Anti-hIgG Fc Capture)</SensorType><SensorRole>LIGAND</SensorRole><SensorInfo></SensorInfo><WritingSW>DataAcquisition.exe 11.1.2.24</WritingSW><InstrumentType>OctetRED96</InstrumentType><InstrumentSerial>FB-50183</InstrumentSerial><InstrumentFW></InstrumentFW><IntegrationTime>3.3</IntegrationTime><DSPType>CPF</DSPType><DSPStitching>1</DSPStitching><HasManifest>1</HasManifest><InfoHash>1755733900</InfoHash></ExperimentInfo><AssayParamsInfo/><KineticsData><Step><CommonData><SampleLocation>1</SampleLocation><SampleID></SampleID><SampleGroup></SampleGroup><SampleInfo></SampleInfo><SampleRow>D</SampleRow><SamplePlate>1</SamplePlate><WellType>BUFFER</WellType><Concentration>-1</Concentration><ConcentrationUnits>µg/ml</ConcentrationUnits><MolarConcentration>-1</MolarConcentration><MolarConcUnits>nM</MolarConcUnits><MolecularWeight>-1</MolecularWeight><Temperature>25</Temperature><StartTime>3638834</StartTime><AssayTime>60</AssayTime></CommonData><FlowRate>1000</FlowRate><StepType>BASELINE</StepType><StepName>Baseline</StepName><StepStatus>OK</StepStatus><ActualTime>60</ActualTime><CycleTime>0.2</CycleTime><AssayXData Points="300">AAAAAKjGSz7NzMw+EFgZP0SLTD8AAIA/1XiZP28Ssz8IrMw/ZmbmPzvf/z9qvAxAN4kZQGZm
JkAzMzNAnu8/QM3MTEA3iVlABFZmQNEic0Ce739AZmaGQJzEjEAzM5NAaJGZQM/3n0A1XqZA
nMSsQAIrs0BokblAz/e/QGZmxkDNzMxAAivTQGiR2UAAAOBAyXbmQJzE7EAzM/NAmpn5QM/3
/0AbLwNBTmIGQYGVCUG0yAxBAAAQQRsvE0FmZhZBgZUZQbTIHEHn+x9BGy8jQWZmJkGamSlB
tMgsQef7L0EbLzNBZmY2QYGVOUG0yDxB5/s/QRsvQ0FmZkZBgZVJQbTITEHn+09BGy9TQU5i
VkGamVlBtMhcQef7X0EbL2NBTmJmQYGVaUG0yGxB5/tvQRsvc0FOYnZBmpl5QbTIfEHn+39B
jZeBQTMzg0HByoRBZmaGQfT9h0E5tIlBJzGLQcHKjEFaZI5BAACQQY2XkUEnMZNBzcyUQVpk
lkH0/ZdBjZeZQScxm0HNzJxBZmaeQQAAoEGNl6FBJzGjQcHKpEFaZKZB9P2nQY2XqUEnMatB
zcysQWZmrkEAALBBmpmxQScxs0HNzLRBWmS2QfT9t0GNl7lBMzO7QcHKvEFaZL5B9P2/QY2X
wUEnMcNBzczEQWZmxkH0/cdBjZfJQTMzy0HBysxBZmbOQfT9z0GNl9FBJzHTQcHK1EFaZNZB
DALYQY2X2UEnMdtBzczcQWZm3kEMAuBBjZfhQTMz40HNzORBWmTmQfT950GNl+lBPzXrQeXQ
7EFmZu5BAADwQY2X8UEzM/NBwcr0QWZm9kH0/fdBmpn5QTMz+0HNzPxBWmT+QfT9/0HNzABC
mpkBQmBlAkItMgNC+v4DQsfLBEKamQVCYGUGQjMzB0IAAAhCzcwIQpOYCUJmZgpCMzMLQgAA
DELNzAxCk5gNQmZmDkIzMw9CAAAQQs3MEEKamRFCZmYSQjMzE0IAABRCzcwUQpqZFUJmZhZC
MzMXQlYOGELNzBhCmpkZQmZmGkIzMxtCAAAcQs3MHEKamR1CZmYeQjMzH0IAACBCzcwgQpqZ
IUJmZiJCMzMjQgAAJELNzCRCmpklQmZmJkIzMydCAAAoQs3MKEKamSlCZmYqQjMzK0IAACxC
zcwsQpqZLUJmZi5CMzMvQgAAMELNzDBCmpkxQmZmMkIzMzNCAAA0Qs3MNEKamTVCZmY2QjMz
N0IAADhCzcw4QpqZOUJmZjpCMzM7QgAAPELNzDxCmpk9QhKDPkIzMz9CAABAQs3MQEKamUFC
ZmZCQjMzQ0IAAERCzcxEQpqZRUJmZkZCMzNHQgAASELNzEhCmplJQmZmSkIzM0tCAABMQsfL
TEKamU1CZmZOQjMzT0IAAFBCzcxQQpqZUUJmZlJCMzNTQgAAVELNzFRCmplVQmZmVkIzM1dC
AABYQs3MWEKTmFlCZmZaQjMzW0IAAFxCzcxcQqycXUJmZl5CMzNfQgAAYELHy2BCmplhQmZm
YkIzM2NCAABkQs3MZEKamWVCZmZmQjMzZ0IAAGhCx8toQpqZaUJmZmpCMzNrQvr+a0LNzGxC
mpltQmZmbkIzM29C</AssayXData><AssayYData Points="300">AAAAAGoO7Tok8zA5Xj0UOirBjjvoYr06hXeqO8r8QTtRgxo8edcIPLhZQjvuSIk7Y2HHO00d
3juQth07w2EKPPAz1zuwgwU8jQT5Ox5XsjskLAE8gM/yO82rQjwL6f07UNmTO5jL/DvnoDE8
hromPDdn1DvWJ687x8sWPBFWMTzA+fk7tks3POD9Vzx5rQc8KQkvPK5LRDxEDxM8h/0bPMG5
GTz3FAQ8wxwlPBIdYDxsCCE8byUWPG8VUTycawI8xmw8PCvXKjyM4Aw87mMoPLW48TtCA2c8
jbs0PG+AQjxarWg8OXc+PO6hCjyGok88Ix8vPPwSgTxUEQ88x6FVPHXaSTxnjm08qdVvPFYS
Kzyl50c8H3BIPLTbCzyABmk8gxNaPInOLTwcbCE8F4kSPDgYLjzcYDs8ep1/PK76MTyOfnY8
XmYsPCClWTzQhGw8vtRlPGdMYDzAz3w8JU9OPICmgDzjZzQ83D+FPEFBhzwgaXg830GfPJdT
cTyGFFg8mgWoPHdbhDw6iYA8laeQPJ+iEjwYByg8pXhFPPYRWDwq3kU8aNyCPK+sbTyNoCo8
IaQ6PES5KjzOEJA8qUKTPIl+dDzrp4Q8cdd3PKeSRDyUvnk8q76ZPGrtUjx55kA8IuA7PDDG
UDz9g0w8bgxlPCeGmjziR4o8trFFPH+cgjw0sl48581yPBX0QDw1dmQ8FEA8PIE4dDzApYU8
td4wPLylXzzL/oQ8SKOMPG8Mcjw/eZE8joyVPNmKlDwEfXo8EalzPFr1gzzN34w8XCRNPIHc
gDwWNIM8eHiUPKN0kTwF1mA8+RpzPA0WZDxTh3k8RcOXPEFMlDyKhoY87i56PJgGjTwuYIc8
gEmePBy+cjwoHJU8kwJlPAvgmzzqrZw8SAdzPKvfjzwamI88obeSPHYAgDw1+Yw8no2SPDL/
njwfBpY8fV9yPKYxijy/PGo84z+dPKGCczw9tUk8k86lPNc8hDyAtHo8E2mBPOariTyaI648
KuaePBH2sjyBTJY8ADeFPA3fjjxkflM8G6FPPDZLmDxs1Jw8Srl4PJPYjzz2RZU8i4qBPBNM
iDwBkWM83uysPJ/rhzwxkqo8KTGoPJ9hZTyYl3M8lJSBPCKjVjxFu6Y8lRWsPIo0pzyimbQ8
xdqUPKH3hzwK7Z48NCWMPL49hjy9s4Q8aOqqPKzVgTyZ7JY8jjiVPFNNkDxMRrQ8J9+HPMMq
nTyxRow8zKGaPFu5jTx6u6w82TegPAkyqjzvUb48jbKrPMkjfzylQLw8RFmnPP9onzwNRo08
uBOwPJJrpDx1obc8mv6mPEzwqTzXEJU8FYK1PPD8szzIJ688oC+SPFSEmDxBzJ48UrC0PLRI
YDyE98k8OtmYPKL3qDxTUqE86NanPELJqTxoDbM8/m2KPOuxsTxg/JM8GoWFPO0+izw79KI8
YqauPCSWwTw1zLM8hjOgPAulnTxffaY8PuirPFSbtDzVPY48/T2bPF0MlTynKLM8iTObPKvb
vjyEpqw8EyOKPFInqDwqyJk8OrOtPBvsoTz91K08h0+sPOrdjDzrirY8XAm/PGhMvjx7eZg8
lM6kPHoZ2jyS9qk8</AssayYData></Step><Step><CommonData><SampleLocation>11</SampleLocation><SampleID></SampleID><SampleGroup></SampleGroup><SampleInfo></SampleInfo><SampleRow>D</SampleRow><SamplePlate>1</SamplePlate><WellType>REGENERATION</WellType><Concentration>-1</Concentration><ConcentrationUnits>µg/ml</ConcentrationUnits><MolarConcentration>-1</MolarConcentration><MolarConcUnits>nM</MolarConcUnits><MolecularWeight>-1</MolecularWeight><Temperature>25</Temperature><StartTime>3764570</StartTime><AssayTime>5</AssayTime></CommonData><FlowRate>1000</FlowRate><StepType>KREGENERATION</StepType><StepName>Regeneration</StepName><StepStatus>OK</StepStatus><ActualTime>4.999</ActualTime><CycleTime>0.2</CycleTime><AssayXData Points="25">AABwQsfLcEKTmHFCYGVyQi0yc0IAAHRCzcx0QpqZdUJgZXZCOTR3QgAAeELNzHhCk5h5QmZm
ekIzM3tCAAB8Qs3MfEK4nn1CZmZ+Qi0yf0IAAIBC42WAQs3MgEIzM4FCFpmBQg==</AssayXData><AssayYData Points="25">swc1wCS6Q8DqF0vANzdQwDNuVMBp6lfAbKhawGR3XcBSuV/A631hwM6iY8DHCWXAIWVmwGzy
Z8DARmnAc9dqwIWha8DUn2zAIsRtwNSIbsCE0G/A55pwwJRnccD7+HHAgHVywA==</AssayYData></Step><Step><CommonData><SampleLocation>12</SampleLocation><SampleID></SampleID><SampleGroup></SampleGroup><SampleInfo></SampleInfo><SampleRow>D</SampleRow><SamplePlate>1</SamplePlate><WellType>NEUTRALIZATION</WellType><Concentration>-1</Concentration><ConcentrationUnits>µg/ml</ConcentrationUnits><MolarConcentration>-1</MolarConcentration><MolarConcUnits>nM</MolarConcUnits><MolecularWeight>-1</MolecularWeight><Temperature>25</Temperature><StartTime>3780655</StartTime><AssayTime>5</AssayTime></CommonData><FlowRate>1000</FlowRate><StepType>KREGENERATION</StepType><StepName>Regeneration</StepName><StepStatus>OK</StepStatus><ActualTime>5</ActualTime><CycleTime>0.2</CycleTime><AssayXData Points="25">fP+BQuJlgkJJzIJCrzKDQhaZg0J8/4NC4mWEQknMhEKvMoVCFpmFQnz/hULiZYZCScyGQq8y
h0IWmYdCfP+HQuJliEJJzIhCrzKJQhaZiUJ8/4lC4mWKQknMikKvMotCFpmLQg==</AssayXData><AssayYData Points="25">kTX7vrtH9r7DhOi+MYrbvgeW0r77O8y+SjPEvrTHwL4+0bm+v9u1vpeTsb7v966+Oxeuvpe0
qb51Lae+c9mmvkVZor5DCp++RPqevoJZnb7xip2+8ROYvtyzl74sqJa+K6CVvg==</AssayYData></Step><Step><CommonData><SampleLocation>11</SampleLocation><SampleID></SampleID><SampleGroup></SampleGroup><SampleInfo></SampleInfo><SampleRow>D</SampleRow><SamplePlate>1</SamplePlate><WellType>REGENERATION</WellType><Concentration>-1</Concentration><ConcentrationUnits>µg/ml</ConcentrationUnits><MolarConcentration>-1</MolarConcentration><MolarConcUnits>nM</MolarConcUnits><MolecularWeight>-1</MolecularWeight><Temperature>25</Temperature><StartTime>3796740</StartTime><AssayTime>5</AssayTime></CommonData><FlowRate>1000</FlowRate><StepType>KREGENERATION</StepType><StepName>Regeneration</StepName><StepStatus>OK</StepStatus><ActualTime>4.999</ActualTime><CycleTime>0.2</CycleTime><AssayXData Points="25">ff+LQmBljELHy4xCsDKNQheZjUJ9/41CYGWOQsfLjkItMo9CF5mPQvr+j0JgZZBCx8uQQi0y
kUKUmJFC+v6RQuNlkkJKzJJCLTKTQpSYk0J9/5NCYGWUQsfLlEItMpVCk5iVQg==</AssayXData><AssayYData Points="25">u8NUwORVX8BSuGTAQKdnwPmQacBp12vAwlFtwKWdbsCf12/AEsZwwGr5ccBftXLAsmpzwOhQ
dMDju3TAz6h1wNxmdsDC9nbABFV3wJO5d8CNdXjACQV5wDBBecBfxHnA4NN5wA==</AssayYData></Step><Step><CommonData><SampleLocation>12</SampleLocation><SampleID></SampleID><SampleGroup></SampleGroup><SampleInfo></SampleInfo><SampleRow>D</SampleRow><SamplePlate>1</SamplePlate><WellType>NEUTRALIZATION</WellType><Concentration>-1</Concentration><ConcentrationUnits>µg/ml</ConcentrationUnits><MolarConcentration>-1</MolarConcentration><MolarConcUnits>nM</MolarConcUnits><MolecularWeight>-1</MolecularWeight><Temperature>25</Temperature><StartTime>3812869</StartTime><AssayTime>5</AssayTime></CommonData><FlowRate>1000</FlowRate><StepType>KREGENERATION</StepType><StepName>Regeneration</StepName><StepStatus>OK</StepStatus><ActualTime>5</ActualTime><CycleTime>0.2</CycleTime><AssayXData Points="25">+f6VQl9llkLGy5ZCLDKXQpOYl0L5/pdCX2WYQsbLmEIsMplCk5iZQvn+mUJfZZpCxsuaQiwy
m0KTmJtC+f6bQl9lnELGy5xCLDKdQpOYnUL5/p1CX2WeQsbLnkIsMp9Ck5ifQg==</AssayXData><AssayYData Points="25">mwH5vuyE9b5EWee+WYnevpVc1L4OFc6+53DGvgzZv741ILm+Xny0vqCVsb5hGq6+Z3ysvjuF
qb73xKi+I5SkvsGRor7xF6G+5mifvkK+m76bCJm+geKXvprql76kgZO+EZiTvg==</AssayYData></Step><Step><CommonData><SampleLocation>11</SampleLocation><SampleID></SampleID><SampleGroup></SampleGroup><SampleInfo></SampleInfo><SampleRow>D</SampleRow><SamplePlate>1</SamplePlate><WellType>REGENERATION</WellType><Concentration>-1</Concentration><ConcentrationUnits>µg/ml</ConcentrationUnits><MolarConcentration>-1</MolarConcentration><MolarConcUnits>nM</MolarConcUnits><MolecularWeight>-1</MolecularWeight><Temperature>25</Temperature><StartTime>3828944</StartTime><AssayTime>5</AssayTime></CommonData><FlowRate>1000</FlowRate><StepType>KREGENERATION</StepType><StepName>Regeneration</StepName><StepStatus>OK</StepStatus><ActualTime>4.999</ActualTime><CycleTime>0.2</CycleTime><AssayXData Points="25">+v6fQuJloEJEy6BCLDKhQhCYoUL6/qFCYGWiQt7PokIsMqNClJijQnb+o0LcZKRCxsukQiwy
pUKUmKVC+v6lQmBlpkLGy6ZCLDKnQhCYp0J2/qdCYGWoQkTLqEIsMqlCEJipQg==</AssayXData><AssayYData Points="25">XidXwFLEYsCvgmfAVTdqwLuybMCVWW7AxOJvwF8mccDRCXLAvCJzwDO/c8C6sXTAVId1wOHu
dcDr7nbAgoR3wGIJeMDUaXjA9td4wI9TecDJq3nAcC56wFJWesBSc3rA1xB7wA==</AssayYData></Step><Step><CommonData><SampleLocation>12</SampleLocation><SampleID></SampleID><SampleGroup></SampleGroup><SampleInfo></SampleInfo><SampleRow>D</SampleRow><SamplePlate>1</SamplePlate><WellType>NEUTRALIZATION</WellType><Concentration>-1</Concentration><ConcentrationUnits>µg/ml</ConcentrationUnits><MolarConcentration>-1</MolarConcentration><MolarConcUnits>nM</MolarConcUnits><MolecularWeight>-1</MolecularWeight><Temperature>25</Temperature><StartTime>3845047</StartTime><AssayTime>5</AssayTime></CommonData><FlowRate>1000</FlowRate><StepType>KREGENERATION</StepType><StepName>Regeneration</StepName><StepStatus>OK</StepStatus><ActualTime>4.999</ActualTime><CycleTime>0.2</CycleTime><AssayXData Points="25">dv6pQllkqkJDy6pCqTGrQhCYq0J2/qtC3GSsQsDKrEKpMa1CEJitQnb+rUJZZK5CQ8uuQiYx
r0KNl69C8/2vQtxksELAyrBCqTGxQhCYsUKtB7JCWWSyQkPLskKpMbNCjJezQg==</AssayXData><AssayYData Points="25">KFftvptK675HMty+VZfSvpQBx75y872+i265vhhJsr6hxay+sPOovtQ3pb5AsKK+WLWcvpZB
nb4iapq+1tKWvnjakr5bXZG+EP+Ovg6jjr6KTo2+MGeMvqoXi76SLYi+YbeHvg==</AssayYData></Step><Step><CommonData><SampleLocation>1</SampleLocation><SampleID></SampleID><SampleGroup></SampleGroup><SampleInfo></SampleInfo><SampleRow>D</SampleRow><SamplePlate>1</SamplePlate><WellType>BUFFER</WellType><Concentration>-1</Concentration><ConcentrationUnits>µg/ml</ConcentrationUnits><MolarConcentration>-1</MolarConcentration><MolarConcUnits>nM</MolarConcUnits><MolecularWeight>-1</MolecularWeight><Temperature>25</Temperature><StartTime>3859916</StartTime><AssayTime>60</AssayTime></CommonData><FlowRate>1000</FlowRate><StepType>BASELINE</StepType><StepName>Baseline</StepName><StepStatus>OK</StepStatus><ActualTime>60</ActualTime><CycleTime>0.2</CycleTime><AssayXData Points="300">8v2zQlhktEI8yrRCojC1QoyXtUJv/bVCWGS2Qr/KtkKiMLdCjJe3Qm/9t0LVY7hCv8q4QqIw
uUIJl7lC8v25QlhkukK/yrpCJTG7QoyXu0Ly/btCWGS8Qr/KvEIlMb1CCJe9QvL9vUJYZL5C
PMq+QqIwv0IIl79C8v2/QtVjwEK/ysBCojDBQoyXwULy/cFCWGTCQkLLwkIlMcNCjJfDQvL9
w0LVY8RCPMrEQiUxxUKMl8VC8v3FQlhkxkK/ysZCojDHQoyXx0Ly/cdCWGTIQr/KyEIlMclC
jJfJQvL9yUJYZMpCv8rKQiUxy0KMl8tCb/3LQlhkzEI8ysxCJTHNQgiXzULy/c1CWGTOQjzK
zkIlMc9CjJfPQvj+z0LVY9BCv8rQQiUx0UKMl9FCb/3RQlhk0kK/ytJCojDTQoyX00Ly/dNC
WGTUQr/K1EKiMNVCCJfVQvL91UJYZNZCv8rWQqIw10KMl9dC8v3XQtVj2EI8ythCJTHZQoyX
2ULy/dlC1WPaQjzK2kIlMdtCjJfbQvL920JYZNxCPMrcQiUx3UIIl91C8v3dQlhk3kK/yt5C
ojDfQgiX30Ly/d9CWGTgQr/K4EIlMeFCCJfhQvL94ULVY+JCPMriQiUx40KMl+NC8v3jQlhk
5EK/yuRCojDlQoyX5ULy/eVCWGTmQjzK5kIlMedCCJfnQvL950JYZOhCPMroQiUx6UKMl+lC
8v3pQtVj6kK/yupCojDrQoyX60Ly/etCWGTsQr/K7EKiMO1CCJftQvL97UJYZO5Cv8ruQiUx
70IIl+9C8v3vQlhk8EI8yvBCojDxQoyX8ULy/fFCWGTyQr/K8kIlMfNCjJfzQvL980LWY/RC
v8r0QqIw9UKMl/VCb/31Qlhk9kK/yvZCojD3QoyX90Jv/fdCWGT4QjzK+EKiMPlCjJf5QvL9
+UJYZPpCPMr6QiUx+0IIl/tC8v37QtZj/EK/yvxCojD9QgiX/UJv/f1C1mP+Qr/K/kKiMP9C
jJf/QvL9/0LrMQBDX2UAQ1GYAEOEywBDt/4AQ+sxAUNfZQFDk5gBQ8bLAUP5/gFDLDICQ19l
AkOTmAJDhMsCQ/n+AkPrMQNDX2UDQ5OYA0OEywNDt/4DQywyBEMeZQRDk5gEQ4TLBEO3/gRD
6zEFQ19lBUNRmAVDxssFQ7f+BUMsMgZDX2UGQ5OYBkPGywZDt/4GQ+sxB0MeZQdDUZgHQ8bL
B0O3/gdD6zEIQx5lCEOTmAhDhMsIQ7f+CEPrMQlDHmUJQ5OYCUOEywlD+f4JQ+sxCkNfZQpD
UZgKQ8bLCkP5/gpDejQLQ19lC0OTmAtDhMsLQ/n+C0MsMgxDHmUMQ1GYDEOEywxDygENQywy
DUMeZQ1DUZgNQ8bLDUO3/g1D6zEOQx5lDkOTmA5DhMsOQ7f+DkPrMQ9DHmUPQ1GYD0PGyw9D
t/4PQywyEENfZRBDk5gQQ8bLEEP5/hBD6zERQ19lEUOTmBFDhMsRQ7f+EUPrMRJDHmUSQ1GY
EkOEyxJD+f4SQywyE0NfZRNDk5gTQ4TLE0O3/hNDLDIUQx5lFENRmBRDbtIUQ/n+FEMsMhVD
HmUVQ1GYFUPGyxVD</AssayXData><AssayYData Points="300">ZRB5vhZKdL61h3i+9ONxvgp4b77bVXK+F3VsviRXar4YHmm+RYtlvk96ab6Yi2m+JA9mviQv
ar6/h2G+lNJkvpOsZL6DiGS+7ixjvrPLXr6ur2K+UcNevolAXL47jly+xkJcviiVWL7loVa+
eqxbvtO0XL66GFa+dV1Yvvv9V77mjVa+c6hTvuWaUr4bXFC+02FUvmLNUr5sr0++s9hQvrYt
U74XYFC+g6dMvlcUTL6J/Ey+oUtOvtpQTb7FRku+dStNvkHXSb7FG1G+UflKvoIvSL4YyEW+
DKpJvtC+Rr4Ijke+Q8dHvskdRL5bL0i+JxZJvmQYRb5s1UO+3cdCvhq+RL4yREG+qfg/vvUS
Q76nHj++OLhDvpEMQr5ZsUO+IT1AvqScQb4dyj++hSg/vtSoPr5W5z++udg/vkFSPL6fnD2+
U084vi+FOb4BiD2+8TQ3vkZvNb4cbTm+lxE6vmk6Or7Bhzu+i0U4vkbcOL7Urzq+o4U3vvgm
Ob7CZTe+HQU4vhj1M74lHzm+loo0vmmTMr6u3zG+OlIyvpGdML42WjS+/J0vvnyUM748lDK+
qdwtvsfaL74UezO+6MMvvlYVKL6lKi++8sAvvrQHLL6T7i2+lp4tvuZ7L77ZVSq+o/ItvmTH
KL4rjy2+htksvi2kKr6bAC6+/Nklvr4wLr5+nCq+KzItvgppK75xrSS+Fzcpvl8qK77u2ie+
llIpvvH+JL4jNSu+bUYovoHMJb4A+Su+jxQmvg+UJr5/fSW+4s4kvgIzKL6TWyW+MWwovvxi
Jr4nICW+uKgmvu07JL5HDiC+Pmcivh+NJr4Z1CG+aMQlvjvFIr4AcCG+rgMnvvYbIb5mTyG+
SAMfvkgVHr52Eyi+2GohvoV1Hr54/yC+4bsevtrrHr5KTyC+rBgavuXIHL7/FyS+tvYdvjqQ
Hr68gh6+ob8cvv/8HL6fzBy+UwMhvgl1H74qgR++A6sevjiKHr63ph6+rV4evrGHIb4ztBy+
LfsevvoDGr5JHBa+1z8YvgPiG74UfRe+ingZvoPaGb5Y6Rm+exoavmW6Fr6IThe+V3UYvoV5
Er67Thi+sCYYvoyQGL54nxa+YDYXvu2aGL7oERW+dxsUvvWJFb7rXRi+l4oVvowfF74U1BG+
1TwXvq0+FL6Y8Ri+TZ4VvrZqFr4pDBW+r8oTvoZuFb4Vcxe+2EUQvppLF7696xW+DkITvjfw
Eb408Ba+VJ4SvkroEb60fg2+Pe4QvqHBEb5A7A6+j9wSvnOFEr7ZpBG+aTcPvre3Er4X3xK+
c3QOvkBhDb4rLQ6+A7cPvlM2Dr6TjhC+W/gSvvSaDb4eLAu+TN8OvtRODL5q4xO+S5cOvjyU
DL65exC+z7gLvpd9D76j3Qy+L1wSvs7xD7630gq+We8MvraeDb6QXA6+XBwPvuh5Dr6yWwy+
7FoNvk/jDb47Tgq+IRoLviPiCr6yFAu+HcsOvuAzCr4iLQ6+boULvvukCL6hQAu+ID4IvlNP
Br76Lgi+k8wKviW2Cb4y4gq+jGINvlj/Br79rwq+k7QHvpHzBr4KPAa+REkFvuavA75Htge+
qkcGvtaQBL4OTwe+</AssayYData></Step><Step><CommonData><SampleLocation>1</SampleLocation><SampleID></SampleID><SampleGroup></SampleGroup><SampleInfo></SampleInfo><SampleRow>D</SampleRow><SamplePlate>1</SamplePlate><WellType>BUFFER</WellType><Concentration>-1</Concentration><ConcentrationUnits>µg/ml</ConcentrationUnits><MolarConcentration>-1</MolarConcentration><MolarConcUnits>nM</MolarConcUnits><MolecularWeight>-1</MolecularWeight><Temperature>25</Temperature><StartTime>3920788</StartTime><AssayTime>80</AssayTime></CommonData><FlowRate>600</FlowRate><StepType>LOADING</StepType><StepName>Loading</StepName><StepStatus>OK</StepStatus><ActualTime>79.999</ActualTime><CycleTime>0.2</CycleTime><AssayXData Points="400">+f4VQ+sxFkNfZRZDk5gWQ4TLFkP5/hZDLDIXQ19lF0OTmBdDxssXQ/n+F0MsMhhDX2UYQ5OY
GEPGyxhD+f4YQywyGUNfZRlDUZgZQ8bLGUO3/hlD6zEaQ19lGkOTmBpDhMsaQ/n+GkMsMhtD
X2UbQ1GYG0PGyxtDt/4bQywyHENfZRxDk5gcQ4TLHEO3/hxDLDIdQ19lHUNRmB1DxssdQ/n+
HUMsMh5DX2UeQ9SYHkPGyx5D+f4eQywyH0NfZR9DUZgfQ4TLH0P5/h9DLDIgQ19lIEOTmCBD
hMsgQ/n+IEPrMSFDX2UhQ5OYIUOEyyFD+f4hQywyIkMeZSJDUZgiQ8bLIkP5/iJDrzIjQx5l
I0OTmCNDhMsjQ7f+I0PrMSRDX2UkQ5OYJEPGyyRD+f4kQywyJUNfZSVDk5glQ4TLJUO3/iVD
LDImQ19lJkNRmCZDxssmQ/n+JkPrMSdDX2UnQ1GYJ0PGyydD+f4nQywyKENfZShDk5goQ4TL
KEO3/ihDLDIpQ19lKUNRmClDhMspQ7f+KUPrMSpDX2UqQ5OYKkPGyypDt/4qQ+sxK0NfZStD
UZgrQ8bLK0P5/itDLDIsQ19lLENRmCxDxsssQ/n+LEPrMS1DbGctQ1GYLUOEyy1D+f4tQywy
LkNfZS5Dk5guQ8bLLkO3/i5D6zEvQ19lL0NRmC9DhMsvQ/n+L0MsMjBDX2UwQ5OYMEPGyzBD
+f4wQywyMUMeZTFDk5gxQ4TLMUO3/jFD6zEyQx5lMkNXmTJDxssyQ/n+MkMsMjNDX2UzQ5OY
M0OEyzND+f4zQ+sxNENfZTRDk5g0Q8bLNEP5/jRD6zE1Q19lNUNRmDVDhMs1Q/n+NUMsMjZD
X2U2Q1GYNkOEyzZD+f42Q+sxN0NfZTdDUZg3Q4TLN0O3/jdDLDI4Q19lOEOTmDhDxss4Q7f+
OEMsMjlDHmU5Q5OYOUOEyzlDt/45Q+sxOkNfZTpDk5g6Q8bLOkO3/jpDLDI7Qx5lO0OTmDtD
hMs7Q7f+O0PrMTxDHmU8Q1GYPEPGyzxDt/48Q+sxPUNfZT1Dk5g9Q8bLPUP5/j1D6zE+Qx5l
PkNRmD5DhMs+Q/n+PkMsMj9DHmU/Q5OYP0PGyz9Dt/4/Q+sxQEMeZUBDk5hAQ8bLQEO3/kBD
6zFBQx5lQUNRmEFDxstBQ/n+QUMsMkJDHmVCQ1GYQkPGy0JDt/5CQywyQ0MeZUNDUZhDQ8bL
Q0O3/kND6zFEQx5lRENRmERDxstEQ7f+REPrMUVDX2VFQ1GYRUOEy0VDt/5FQ+sxRkNfZUZD
k5hGQ8bLRkP5/kZDLDJHQxNuR0NXmUdDhMtHQ7f+R0PrMUhDHmVIQ1GYSEOEy0hD+f5IQywy
SUNfZUlDUZhJQ4TLSUO3/klD6zFKQx5lSkOTmEpDhMtKQ7f+SkPrMUtDHmVLQ1GYS0PGy0tD
+f5LQywyTEMeZUxDUZhMQ4TLTEP5/kxDLDJNQ19lTUOTmE1DxstNQ7f+TUPrMU5DX2VOQ1GY
TkPGy05Dt/5OQ+sxT0NfZU9DUZhPQ4TLT0O3/k9D6zFQQ19lUENRmFBDxstQQ7f+UEPrMVFD
X2VRQ1GYUUMTzlFD+f5RQ+sxUkMeZVJDUZhSQ4TLUkP5/lJD6zFTQx5lU0NRmFNDhMtTQ/n+
U0PrMVRDX2VUQ5OYVEOEy1RDt/5UQ+sxVUMeZVVDk5hVQ4TLVUO3/lVD6zFWQ19lVkNRmFZD
hctWQ7f+VkPrMVdDHmVXQ5OYV0OFy1dD+f5XQ+sxWEMeZVhDUZhYQ8bLWEO3/lhD6zFZQx5l
WUNRmFlDhctZQ7f+WUMsMlpDHmVaQ1GYWkOFy1pDt/5aQ+sxW0NfZVtDq5xbQ8bLW0O3/ltD
6zFcQx5lXENRmFxDhctcQ7f+XEPrMV1DX2VdQ1GYXUOFy11Dt/5dQ+sxXkNfZV5DUZheQ8bL
XkO3/l5D6zFfQx5lX0NRmF9DhctfQ/n+X0PrMWBDX2VgQ1GYYEOFy2BDt/5gQ+sxYUNfZWFD
k5hhQ8bLYUO3/mFDLDJiQx5lYkNRmGJDxstiQ7f+YkPrMWNDX2VjQ1GYY0OFy2ND+f5jQ+sx
ZEMeZWRDUZhkQ4XLZEO3/mRD6zFlQx5lZUNRmGVDhctlQw==</AssayXData><AssayYData Points="400">P1AHviALCb6hAAe+BPYGvnqcBb66fgm+7lUFvmQPCr7dAQW++xEFvlOtCL4RMAO+aUMGvkKI
A76c+gS+zg0EvrQgA77hEwO+AagDvngOAb5gmAC+JB4Cvmx1Ar5sRAS+3Z3/vVTcA75qrAO+
KT4Cvkoq/r2bwAC+LfADvhPmAb5w2gG+ONgBvhkiAb7IHAK+960DviZcAL755QC+RkYBvnrC
9r1VBQO+1hf/vRhjAr6qowG+DPr2vQ9HAb5xQQC+YM31vfrcAL68W/y93qkAvhB6Ar49qQK+
rkIBvj3f/L0CZPS9gmkBvk1h971atvK9XMn4vRIeAb7HT/q9jL//vSe79b2MF/m9rdv1vban
AL6ITAG+GBr5vU3p+r2QMfS94Df+vdnR/L13pP69Et74vSyY/72ew/m9sE76vSHx+b3MJ/i9
fjP2veRL+b1qq/W9hFH1vQ+K+L1Rt/29hyP4vVv/9b1gsPe9UiT6vQcH+73bCPO9bV/8vY75
7730tfW9L3T3vc4N8L31NPK9ilXuvS2j9b2iQ/W9KejyvVr/8b3eaO+9dr/2vUT09L3GcO+9
xjz2vbz16721ZOm9L7PxvcYF7L2PPOq9MofuvVMS+r3bovO9wF7vvZUy8r1WO/W9G3juvTLW
8L3c5OW9xJvrvY5Q773zMue9CfH1vTQ38L2ESvC9Nun3vVNK871qxe+9Ydzsvc0v6L0K//K9
WRLsvTeK6L1f0uq99RbxvYw66r29lee9bmbnvQe58L13gOi9AuLsvTHr6r2SG+u9yk/ovYdz
7b3Bj+e9N2fsvRiu6L0clue9+oLovRuk7L09fOW9zSrsvVp0670Tb+m9OYPnvfxd671Sq+e9
4qjuvWDL5L0Do+e9pZHlvV7p5r1R9eG9W+bavfRu573rCee9JYjfvcy76L2zlNu9YXjlvfUd
5b1tNeG9NzXfvYan4700TOq9ofvavaVO673MD9q9MczfvZ9D3b2uod69sy/evf6c4r3NeOm9
s8bivV4I3r347em9w1vgvVup3r0cneS9fenavauR4L3dmOG96+jfvW/s4L08tt29CQzUvaNl
3b3dud+9xtrSvTqb3r3R49q91sfRvYXa4L0Xk+a9LK3avRtr172bzuK9abTevcQH1r3z/Ni9
vSPdvdsi3r2z5di9qoXjvR0N273toN69kgTbvSkA273wCde9j4Pbvadx2702lN6920nbvWXM
270ZfN69Tj/WvfGc3r2znNu90LHQvQ151b3HkdS9PI3bvenl2b1OWNC9kwTdva6i3b17ncy9
F7LYvdLU2L3x09a9le/kvaZk0r1qv9W9+tDUvfeD0b0fIt+9Lw/UvRGt0L1ib9G9NJ3Uvc89
0b0Hotq9rlvXvdGX070lJ9a9zzbRvaxb0r0ot9C9ZUrLveX0073UZtm9d5favTeo1L2ulda9
RSHevdox070QSc29dr7XvYP60b1lJNC9FPXTvZSzzb20eMy9uUTYvXU91L1ygNK9JTjGvRjC
0L128dO9o6vQva6p1b208dG927zSvUqWy737wse9CtfFvQwkzb178sS9l2zIve3iw71RKdu9
ix7QvSJox72zdMm9gzDQvTOgyb3fycq9NHrTvUPM0r3XX7i9bRTRva/Ax72pgdC9H9fHvXUq
wb2ku8a9dEXLvfANxr2Ltc69E2TMvQr2yL09Lti9w/LFvRWGwL1SIcO9NcbOvY0zzL2Uxsu9
h33EvQoqz70Fc8u9M47HvYr5wL2OLM+9Swq/vSoFxr2UZMa9LOHAvX2pxr0NR8m99GjHvZVX
yL12pMG9SDTMvRlFx73casG9JubBvVaUwr3x/si9axHMvXWywb2iS8W9BgHFvRt6xL3W2sm9
WZrFvX8Zxb1mNsy9HZi8vXVxw72HS729buG1vV+eyL0Mec29nKi+vSn7w70qO8e9O3bDvZCA
z71x+MK9T9bFvXLDu73OMMW9Ov3BvTPjxb2kL8e9uta+vZr2wr3LqcW9GsrIvWUWvr01hb69
A1fGvYCXvL3YpLq9nY2+vQDCuL21xcC9HEbJvbGfv73hgLu9P/rAvV0fxb1kVcS9jRDGvXTk
tr3bY7u9byO/vZWOxL2YAbu90bbBvbq8w71c7Ly9TkS9vQ==</AssayYData></Step><Step><CommonData><SampleLocation>1</SampleLocation><SampleID></SampleID><SampleGroup></SampleGroup><SampleInfo></SampleInfo><SampleRow>D</SampleRow><SamplePlate>1</SamplePlate><WellType>BUFFER</WellType><Concentration>-1</Concentration><ConcentrationUnits>µg/ml</ConcentrationUnits><MolarConcentration>-1</MolarConcentration><MolarConcUnits>nM</MolarConcUnits><MolecularWeight>-1</MolecularWeight><Temperature>25</Temperature><StartTime>4001801</StartTime><AssayTime>60</AssayTime></CommonData><FlowRate>1000</FlowRate><StepType>BASELINE</StepType><StepName>Baseline</StepName><StepStatus>OK</StepStatus><ActualTime>60</ActualTime><CycleTime>0.2</CycleTime><AssayXData Points="300">uf5lQ+wxZkNnZmZDEZhmQ4bLZkO5/mZDLjJnQx9lZ0NTmGdDhstnQ7n+Z0PsMWhDH2VoQxGY
aEOGy2hDuf5oQ+wxaUMfZWlDU5hpQ4bLaUN3/mlDqzFqQx9lakNTmGpDRMtqQ7n+akOrMWtD
H2VrQxGYa0OGy2tDuf5rQ+wxbEPeZGxDEZhsQ4bLbEO5/mxDqzFtQ95kbUNTmG1DhsttQ7n+
bUPsMW5DH2VuQ2ucbkOGy25Dd/5uQ+wxb0PeZG9DU5hvQ4bLb0O5/m9DqzFwQx9lcEMRmHBD
hstwQ3f+cEOrMXFDH2VxQxGYcUNEy3FDuf5xQ+wxckPeZHJDWZlyQ4bLckO5/nJDqzFzQx9l
c0MRmHNDRMtzQ7n+c0OrMXRDH2V0Q1OYdENEy3RDd/50Q+wxdUMfZXVDEZh1Q0TLdUO5/nVD
7DF2Q95kdkMRmHZDRMt2Q7n+dkOrMXdDH2V3QxGYd0OSzXdDeP53Q6sxeEPeZHhDU5h4Q0TL
eEO5/nhD7DF5Q2dmeUNTmHlDRMt5Q7n+eUOrMXpDH2V6QxGYekNEy3pDuf56Q+wxe0PeZHtD
EZh7Q4bLe0N4/ntD7DF8Q95kfEMRmHxDhst8Q7n+fEOrMX1DH2V9QxGYfUNEy31DeP59Q6sx
fkMfZX5DEZh+Q0TLfkO5/n5D7DF/Qx9lf0NTmH9Dhst/Q3j+f0P2GIBDOjSAQwlMgEOiZYBD
XX+AQ9WYgENvsoBDKcyAQ6LlgEM8/4BD1RiBQ5AygUMJTIFDw2WBQ11/gUPVmIFDkLKBQ0rM
gUPD5YFDPP+BQ/YYgkOQMoJDCUyCQ6JlgkM8f4JD9piCQ2+ygkOszIJDouWCQ13/gkPVGIND
bzKDQylMg0PDZYNDXX+DQ9WYg0OQsoNDCcyDQ6Llg0M8/4ND1RiEQ5AyhEMJTIRDw2WEQzx/
hEP2mIRDb7KEQynMhEOi5YRDJwGFQ9UYhUNvMoVDKUyFQ6JlhUM8f4VD1ZiFQ2+yhUMJzIVD
w+WFQzz/hUPVGIZDbzKGQylMhkPDZYZDXX+GQ9WYhkNvsoZDCcyGQ8PlhkM8/4ZD9hiHQ28y
h0MJTIdDw2WHQzx/h0PVmIdDb7KHQwnMh0Oi5YdDXf+HQ/YYiENvMohDCUyIQ8NliEM8f4hD
1ZiIQ5CyiEMJzIhDw+WIQzz/iEP2GIlDkDKJQ2tMiUOiZYlDXX+JQ/aYiUNvsolDCcyJQ6Ll
iUM8/4lD1RiKQ5AyikMJTIpDomWKQ11/ikNYmYpDkLKKQwnMikOi5YpDnv+KQ/YYi0NvMotD
KUyLQ8Nli0Ndf4tD1ZiLQ2+yi0MJzItDw+WLQ13/i0P2GIxDbzKMQylMjEOiZYxDXX+MQ9WY
jEOQsoxDjMyMQ6LljEM8/4xD1RiNQ28yjUMJTI1Dw2WNQzx/jUPVmI1Db7KNQynMjUOi5Y1D
PP+NQ9UYjkNvMo5DKUyOQ8NljkOef45D1ZiOQ2+yjkMJzI5DouWOQ33/jkPVGI9DbzKPQwlM
j0PDZY9DXX+PQ9WYj0Nvso9DCcyPQ6Llj0M8/49D1RiQQ28ykEMJTJBDomWQQzx/kEP2mJBD
b7KQQynMkEPD5ZBD</AssayXData><AssayYData Points="300">PmzAvcq4tr1ZG7693ge2vSH+uL3lare9pVK3vanLvb39Tca9wpLDvRQ9wb1Om7m9uv24vQrZ
v714Orm9VCC5vfkdu73OGbO9epu3vd6Vu70/hrK9s3u1vQaatL1OhsO9uKG6vaGgur0747u9
zVm2vQWCur2RjrW98lq0vWsYrr0F07K9yCK6vRiZsb13KLG9TJG8vcvotL3bK7y9BsqzvRAz
uL0KC7a9Ily1vT4ktr3v5LO9ATG3vYzoqb2slrS9cd6qvct8sb0NpLW9Ody0vZ9HuL1Wxba9
7cKuvY7HsL1GDay9tOSyvd13sr0Eq7G9gle5vWxAuL06Y7C9wVS8vST1tL0DSrK9Ahe3vWPG
tb17RrG9dpCzvWF6pr1q8qy9TXKsvaGdqr3gZq+9Hi+pvTX9sL0046u9C02xvV6Gt71/hLO9
PSmsvUOfrb1k9629NFutveCorb27D6S9tKSvvRnjsb2Qoaa9zf+vvfc8r72ZJ6+91zexvdO7
qL3z6bO99Y6wvUfFq72Nura9z2qovXvnqr12lbG9kOSxvZRZqb0K5K290SqrvZ75sL1DFq69
wBO2vQm0qL3u3q292rirvfEGs706x7a9A92rvcjKq70tDrC99nSpvUj8pr0uea+9+VWrvVas
qb2rqqe9yVOivU6brb2Vi6y9vO+uvcmwq710xqO914Skvdgcob17aqW9nCKjvYlEqr3A+KS9
i1WmvVv7pr1dB6O9LOKovffNqr32e6a9rVqlvYfrqr2WQaS9rW6lvStuqb3K4qO9NLCmvVY3
pL0Q16K981Otvc/epb3ftJ29EjmuvaMBqr1EK629xAunvcFJn70B9J+9ASiovZ3+qr3MRaK9
iD+hvW6ypr0APKu9eLCjvVOfn73sj7C9NLymvV50rb1bE6C9y3mgvaCnnb0sEae95ISVvcq1
o7396aG99IShvZjKp713baa9FNGevbOaor2kzKS9e6OavT7nob3TEpi9GJClvWlyqr1pc6a9
/9GbvWVAm73ljKq9AVeevXFXor0rbpu9Db6nvbLCkr0XAKK9f7ObvZZioL0fZ5u9nB+kvdPz
o71tFpy9amCavfrGnL2GtZq9ZoqbvQaLn70VC5m9VvGdvUPmnb3JnaG9OsucvQe9mb15K569
o32hvZ/Lmb3lE529cQaovRD6nb1wCZe9KwOavRsql73oCaC97neivRATnr1oZZm9EjqTvS8c
mr15w5q9snGdvfGUmL1B+pe9k9mdveAXmb2PWZu96mmZvSu6o73YIpW9ZFONvbbjl73boJi9
8s6WvTkQoL2QyJK9Hpmgvehqmr36d5m9USGivVVLnr2Uz5W9Bo2XvSW/hL0cJIy9qD6Uva5G
oL0F9Jq9fZCWvSJHnL1c/ZW9Gy6SvY+vlb1TV5y9rxeVvdISlL1Gxo+9aeKUvfx0k70q+ZW9
7umQvcKsjr1II5a9mr6UvbyWlb2IlpO9dEGcvb8wmL0aDpO9gpeRvSjTlb2QBpe9IdqXvVwp
nL1Rl5+9tRCTvW9Tkr0XEZe9E6SUvVm5lb2xoo29pneXva9ajb2H3pW9iMmLvebzlL1sEJW9
iviXvZhPmr0EmZW9</AssayYData></Step><Step><CommonData><SampleLocation>8</SampleLocation><SampleID>BG505.W6.C2 gp120</SampleID><SampleGroup></SampleGroup><SampleInfo></SampleInfo><SampleRow>D</SampleRow><SamplePlate>1</SamplePlate><WellType>KSAMPLE</WellType><Concentration>-1</Concentration><ConcentrationUnits>µg/ml</ConcentrationUnits><MolarConcentration>250</MolarConcentration><MolarConcUnits>nM</MolarConcUnits><MolecularWeight>-1</MolecularWeight><Temperature>25</Temperature><StartTime>4069892</StartTime><AssayTime>180</AssayTime></CommonData><FlowRate>600</FlowRate><StepType>ASSOC</StepType><StepName>Association</StepName><StepStatus>OK</StepStatus><ActualTime>179.999</ActualTime><CycleTime>0.2</CycleTime><AssayXData Points="900">XP+QQ9UYkUOPMpFDCEyRQ8JlkUM7f5FD1ZiRQ4+ykUMpzJFDwuWRQzv/kUP2GJJDbjKSQylM
kkOiZZJDXH+SQ9WYkkNuspJDCMySQ6LlkkM7/5JD9hiTQ24yk0MpTJNDomWTQzt/k0P2mJND
brKTQwjMk0Oi5ZNDO/+TQ/YYlENuMpRDCEyUQ6JllEM7f5RD1ZiUQ4+ylEMIzJRDouWUQ1z/
lEPVGJVDbjKVQwhMlUPCZZVDO3+VQ9WYlUNuspVDCMyVQ4fmlUM7/5VD1RiWQ24ylkMITJZD
omWWQzt/lkP2mJZDj7KWQwjMlkOi5ZZDO/+WQ/YYl0NuMpdDCEyXQ8Jll0M7f5dD1ZiXQ26y
l0MIzJdDouWXQ1z/l0PVGJhDbjKYQwhMmEOiZZhDO3+YQ9WYmENusphDKcyYQ6LlmEM7/5hD
1RiZQ24ymUMITJlDomWZQzt/mUP2mJlDbrKZQwjMmUOi5ZlDXP+ZQ9UYmkNuMppDCEyaQ6Jl
mkNcf5pD9piaQ26ymkMIzJpDwuWaQzv/mkPVGJtDjzKbQwhMm0OiZZtDO3+bQ9WYm0NusptD
KcybQ6Llm0M7/5tD9hicQ24ynEMITJxDomWcQzt/nEPVmJxDbrKcQwjMnEPC5ZxDO/+cQ9UY
nUNuMp1DCEydQ8JlnUNcf51D1ZidQ26ynUMIzJ1DwuWdQzv/nUPVGJ5DbjKeQwhMnkOiZZ5D
O3+eQ9WYnkOPsp5DKcyeQ6LlnkM7/55D1RifQ48yn0MITJ9DomWfQzt/n0PVmJ9DbrKfQwjM
n0Oi5Z9DO/+fQ/YYoENuMqBDCEygQ6JloENcf6BD1ZigQ4+yoEPNzKBDouWgQ1z/oEPVGKFD
bjKhQwhMoUOiZaFDO3+hQ9WYoUNusqFDCMyhQ8LloUM7/6FD9hiiQ24yokMITKJDwmWiQ1x/
okPVmKJDbrKiQwjMokPC5aJDO/+iQ9UYo0NuMqNDCEyjQ6Jlo0N9f6ND1ZijQ26yo0MIzKND
wuWjQ1z/o0P2GKRDjzKkQ2JQpEPCZaRDXH+kQ9WYpENusqRDCMykQ6LlpENc/6RD1RilQ/Iy
pUMpTKVDwmWlQzt/pUPVmKVDj7KlQwjMpUPC5aVDO/+lQ/YYpkOPMqZDKUymQ6JlpkNcf6ZD
9pimQ4+ypkMpzKZDBOamQ1z/pkMWGadDjzKnQylMp0PCZadDXH+nQ/aYp0OPsqdDKcynQ8Ll
p0Nc/6dD9hioQ48yqEMpTKhDwmWoQ1x/qEP2mKhDj7KoQynMqEPC5ahDXP+oQykcqUOPMqlD
KUypQ8JlqUNcf6lD9pipQ4+yqUMpzKlDwuWpQ1z/qUP2GKpDjzKqQylMqkPCZapDXH+qQ/aY
qkOPsqpDKcyqQ8LlqkNc/6pD9hirQ48yq0MpTKtDwmWrQ1x/q0P2mKtDj7KrQynMq0PC5atD
XP+rQ/YYrEOPMqxDKUysQ8JlrENcf6xD9pisQ4+yrEMpzKxDwuWsQ1z/rEP2GK1DjzKtQylM
rUPjZa1DXH+tQ/aYrUOPsq1DKcytQ8LlrUNc/61D9hiuQ48yrkMpTK5DwmWuQ1x/rkP2mK5D
j7KuQynMrkPC5a5DXP+uQ/YYr0OPMq9D2U6vQ8Jlr0Ncf69D9pivQ4+yr0MpzK9DwuWvQ1z/
r0P2GLBDjzKwQylMsEPCZbBDXH+wQ/aYsEOPsrBDKcywQ8LlsENc/7BD1RixQ48ysUMpTLFD
wmWxQ1x/sUP2mLFDj7KxQynMsUPC5bFDXP+xQ/YYskOPMrJDKUyyQ8JlskNcf7JD9piyQ4+y
skMpzLJDouWyQ1z/skP2GLNDjzKzQylMs0MrZ7NDXH+zQ/aYs0OPsrNDKcyzQ8Lls0Nc/7ND
1Ri0Q24ytEMpTLRDwmW0Q1x/tEP2mLRDj7K0QynMtEPC5bRDXP+0Q9UYtUOPMrVDCEy1Q8Jl
tUNcf7VD9pi1Q26ytUMIzLVDwuW1Q1z/tUP2GLZDjzK2QwhMtkPCZbZDXH+2Q9WYtkNusrZD
Kcy2Q8LltkNc/7ZD9hi3Q48yt0MpTLdDwmW3Q1x/t0P2mLdDbrK3QynMt0PC5bdDO/+3Q/YY
uEOPMrhDCEy4Q6JluENcf7hD9pi4Q4+yuEMpzLhDwuW4Q1z/uEPVGLlDjzK5Q5hOuUPCZblD
XH+5Q/aYuUOPsrlDKcy5Q8LluUNc/7lD1Ri6Q48yukMpTLpDwmW6Q1x/ukPVmLpDj7K6QynM
ukPC5bpDO/+6Q9UYu0OPMrtDKUy7Q8Jlu0Ncf7tD9pi7Q4+yu0MpzLtDwuW7Q1z/u0P2GLxD
jzK8QylMvEPCZbxDXH+8Q9WYvEOPsrxDKcy8Q8LlvENc/7xD9hi9Q48yvUMpTL1DwmW9Q1x/
vUPVmL1Dj7K9QynMvUPC5b1DXP+9Q9UYvkOPMr5DKUy+Q6JlvkM7f75D9pi+Q4+yvkMIzL5D
wuW+Q1z/vkPVGL9DbjK/QwhMv0OiZb9DXH+/Q/aYv0OPsr9DCMy/Q8Llv0Nc/79D9hjAQ48y
wEMITMBDwmXAQ1x/wEP2mMBDj7LAQynMwEPC5cBDXP/AQ/YYwUOPMsFDCEzBQ8JlwUNcf8FD
1ZjBQ26ywUMpzMFDwuXBQ1z/wUPVGMJDjzLCQylMwkOiZcJDXH/CQ/aYwkOPssJDKczCQ8Ll
wkNc/8JD9hjDQ48yw0M1TsNDwmXDQ1x/w0PVmMNDj7LDQwjMw0PC5cNDXP/DQ/YYxEOPMsRD
KUzEQ8JlxENcf8RD1ZjEQ4+yxEMIzMRDwuXEQ1z/xEO6GcVDbjLFQwhMxUPCZcVDXH/FQ/aY
xUOPssVDKczFQ8LlxUNc/8VD1RjGQ48yxkMITMZDwmXGQzt/xkPVmMZDj7LGQynMxkPC5cZD
O//GQ/YYx0OPMsdDKUzHQ8Jlx0M7f8dD9pjHQ26yx0MIzMdDwuXHQ1z/x0PVGMhDjzLIQylM
yEOiZchDXH/IQ9WYyEOPsshDKczIQ8LlyENc/8hD1RjJQ48yyUMITMlDwmXJQ1x/yUPVmMlD
brLJQwjMyUPj5clDXP/JQ9UYykOPMspDCEzKQ8JlykNcf8pD9pjKQ4+yykMpzMpDouXKQ1z/
ykPVGMtDjzLLQylMy0PCZctDXH/LQ/aYy0OPsstDCMzLQ6Lly0M7/8tD9hjMQ48yzEMITMxD
omXMQ1x/zEPVmMxDbrLMQwjMzEPC5cxDXP/MQ9UYzUOPMs1D30/NQ8JlzUM7f81D1ZjNQ26y
zUMpzM1DwuXNQ1z/zUPVGM5DjzLOQylMzkPCZc5DXH/OQ/aYzkOPss5DCMzOQ6LlzkNc/85D
9hjPQ24yz0MpTM9DwmXPQ1x/z0P2mM9DbrLPQwjMz0Oi5c9DXP/PQ9UY0EOPMtBDKUzQQ8Jl
0ENcf9BD9pjQQ4+y0EMpzNBDouXQQ1z/0EPVGNFDbjLRQylM0UPCZdFDXH/RQ9WY0UNustFD
CMzRQ8Ll0UM7/9FD9hjSQ24y0kMpTNJDwmXSQzt/0kP2mNJDj7LSQynM0kOi5dJDXP/SQ9UY
00OPMtNDKUzTQ6Jl00M7f9ND9pjTQ26y00MIzNNDouXTQ1z/00P2GNRDbjLUQwhM1EPCZdRD
O3/UQ9WY1ENustRDCMzUQ8Ll1EM7/9RD1RjVQ48y1UMpTNVDomXVQzt/1UP2mNVDj7LVQynM
1UPC5dVDO//VQ/YY1kOPMtZDKUzWQ8Jl1kNcf9ZD1ZjWQ26y1kMIzNZDwuXWQ1z/1kPVGNdD
jzLXQwhM10PCZddDO3/XQ9WY10OPstdDCMzXQ8Ll10M7/9dD1RjYQ48y2EMpTNhDwmXYQzt/
2EPVmNhDj7LYQynM2EOi5dhDO//YQ/YY2UOPMtlDKUzZQ6Jl2UM7f9lD9pjZQ26y2UMpzNlD
ouXZQzv/2UPVGNpDbjLaQwhM2kPCZdpDXH/aQ9WY2kOPstpDCMzaQ6Ll2kM7/9pD9hjbQ48y
20MITNtDomXbQzt/20PVmNtDbrLbQynM20Oi5dtDO//bQ/YY3EOPMtxDCEzcQ6Jl3EM7f9xD
1ZjcQ26y3EMIzNxDouXcQzv/3EPbGd1DjzLdQylM3UOiZd1DO3/dQ9WY3UOPst1DKczdQ6Ll
3UNc/91D9hjeQ24y3kMITN5DomXeQ1x/3kPVmN5DbrLeQynM3kOi5d5DO//eQ9UY30NuMt9D
CEzfQ6Jl30M7f99D1ZjfQ26y30MIzN9DouXfQzv/30P2GOBDbjLgQwhM4EPCZeBDO3/gQ9WY
4ENusuBDKczgQ6Ll4ENc/+BD1RjhQ48y4UMITOFDomXhQzt/4UPVmOFDbrLhQwjM4UO66eFD
O//hQ9UY4kNuMuJDKUziQ6Jl4kNcf+JD1ZjiQ26y4kMpzOJDouXiQzv/4kPVGONDbjLjQwhM
40PCZeNDO3/jQ/aY40NusuNDKczjQ6Ll40M7/+ND9hjkQ24y5EMITORDomXkQzt/5EPVmORD
j7LkQwjM5EOi5eRDXP/kQ9UY5UOPMuVDKUzlQ6Jl5UM7f+VD9pjlQ26y5UMpzOVDouXlQzv/
5UPVGOZDbjLmQwhM5kOiZeZDXH/mQ9WY5kOPsuZDKczmQ8Ll5kM7/+ZD9hjnQ24y50MpTOdD
wmXnQzt/50PVmOdDbrLnQwjM50Oi5edDXP/nQ9UY6EOPMuhDCEzoQ6Jl6EM7f+hD9pjoQ4+y
6EMIzOhDouXoQ1z/6EP2GOlDjzLpQwhM6UOiZelDO3/pQ9WY6UNusulDCMzpQ6Ll6UM7/+lD
1RjqQ24y6kMpTOpDomXqQzt/6kPVmOpDj7LqQwjM6kOi5epD</AssayXData><AssayYData Points="900">A8STvf0Xqb3B2bC9yba7vTbsz71zR9O9TOXqvUjM6r13H/K999f6vQr7+b1UXQG+zKQEvrGC
BL4j/wK+CXIJvkJKBb6ZoQi+d/cIvrmkCr6cKAq+tgkGvjbCDL5G9wa+3uIKvnVyCr6YiAi+
lLoKvmkdBL6zEQy+P5UKvijLCL7AZQa+tpAGvk7CCr49Lwu+gaIFvnVWCb6qoQm+K+EIvoat
C77iLgm+KZYGvhMCBL5orAa+4WUJvtBjBr5tGAa+vLIGvoh3CL4P7ga+zHQEvvE2Br704f+9
dlEDvkxKAr5DjAK+Sk0CvpNwAr47EP+94c8CvtZs/b2oVgS+JV0EvkIoAb5OZQK+WHYAvtt1
AL76KAW+93b9vQVCAL4RxQK+sKTzve24AL6CfQC+5oD4vaP5/r2SX/q9tI8BvraB/72nufi9
egr+vf1D+b17Bv+9orH5vfiC/L1LcgO+sgb7vdNZ+72ROvC9Mcr/vWiD972tjv29jGT7vTcC
8r3onfS9Wv/zvaAI8b0MkPa9S+7zvV04+L1btfm9eHnvvVjo670gTuS9/xv1vVna972OkOm9
ehPrvQAj8r1rZ+i9X2vvvWI5771Twei9jVTpvYti5b0Au/G9yLfyvUu44L20FOm9/ZzvvXx+
7L0jhem9vlLxvWnm5b1pffO9XZTkvXlo8b1lWOq9A6/rvX956b2OwOq9+4LjvUPf8r33zOe9
+wXmvQ+f5L28HfC9rMruvWU44L2UR+a9G1fpvVTB4L0K8+O9RIrmveBS4L0MiOe9sgjhvR05
5b2vZ9u9A+TbvY5n7L3Rgtu9Xg3cvRHJ470Oad+9tx7kveQt5b3NO+O9yErevYzM370XV+G9
/8PevV6K5L258dy9KbTiveZh4r3cINy9DZrevWYj173F4OO9GyvgvXh31L1fJua9aJPdvR1p
272uuN+9kOjZvSWs172QS9W9iEXXvYqA4L2CYNu9LcXTvUoP3r05rN69wBrevQR6073TyNO9
fHfVvcVa1r3ZXte9fbvUvbAt2L3miNO9a/zTvYeZ2L27JdW9NA/bvUBT2b1Ebde9CLTSvQLV
2b1abNa9C0TYvXUe0b0GD9G9mKfPvWmW073LZdC964LNvWX71r0WGc29V0fPvYV7zL3iWdO9
jAPRvbV70b0L89W9oqnQvU7Xy73QXNO99UnWvV3Txb1oksy9TYLOvbXc2b0iitC980jGvZna
zr0jHsa9DOPQvUkgxb2Res29neHOvXALxb2hdtC9EsXLvQgnzb1rYMa9rW7Jvd3lzb1baMG9
mi/FvRRt0b0Ovc29uvfIvY+xwb3VAMy9Gx3IvRiXvb0cv8+97Q6/vRw8yL2RYM29N2y8vRhK
x71CvMu949XDvY6dy72EIcq9zuvJvay1wr1Se9K9O0nBvarIv70ousa9F0i9vatHxL3gZM+9
mye/ve56yL2ke8O9F+rDvU6Awr1l0sK9ZIa6vUMkxr32l8i9Fh3CvRjAx70jz8S9ytHRvW0V
vL0mNMO9wRvJvSqjwr3ebr69HpXDvXAcur2enLu9djbIvZWcxr1E88a9kbq/vas1vb3Ho8G9
JMK+vVQnwL0lwr+9RWnGvUXYvb2srL29j1i9vZ3jwr0HSMa9G2TAvSKswb1CYbi9/E+zvaoB
tr19Gr29oF3AvQq6wL2Hi7y9KIm/vaKBt72xure9hGy8vfKOu702/LK9MhbEvcwMt73Tt7e9
jQa1vWOusr3yeLy9j/i3vZr5sr2M37m9Z8q6vXDkvL3NZsK9AGK6vZQLtb1/Erq9a0O+vfzU
rr1ty7a9ms24vZmlur04Lru9UnC3vaSds71Yg7e9OxmzvQ5Sub0ribS9R+GwvTO/s717BrC9
63y0vbYGtb2UGri93s2wvdiGtL1nG7e9mkWxvdlxt709nrS9/02xvSohr71nvb69bcq2vYmO
sr2mK7C9kditvactt73reaS9i8CzvV5tr708kKq9kde4vScsvL126ra9fhGvvS7cqb1gu6+9
QCuvvR9RsL0zIrK9PkawvYwitb1KPrG932KsvU0nsL3TZK+9gkCwvcBBrr0w2q29q1Ktvd6q
sr23hq69ZiSvvTJ5sb0kfau9hC61vTmKs73GD6i9S36qvQO9rL1js6e9tZKvvTnJrr2jA629
ys2pvXQSpr2Rsqm9WRKkvfqyrr0cTrC9q6aqvZP7pr0C/bO9Sv2svVAGpr29A6u9RnSuva/Y
q72lxaa9mVuvvdhnrr2iU6O9Nm6qvddVpL0ivqq9hGOmvbQBrb2rVa29oeqhvRYOsL0KxaO9
o0+svWXUq70x+ae9egGjvcNRp73zlKu93mKnvR66rb28Sqa96EStvbo4or362qC9zLWpvYRr
qL0dLJ69N+qjvTBXp706XJ29UX6ivT+Ipr2h1J69RQuivYlNpb2SwZ+9p5Gvvfi8pr35K6a9
H12jvWCwn71DBqS9dNykvTFHp70k0J69dhuovXqJob05dqW9AIGovVS4oL34qqG9CiyZvR0g
pr0SwZ+92dClvZ3ppL3+WaO9AfKevaxspL27XqW9JN6jvRv/ob0ZAaK94E6gvQfUqr1236O9
mnCgvYaHqb29Wqi91teevUjImL2jAJy9JsCbvcC0oL2GJpO9jCKdvSpZoL2jhZ+9fpenvWPn
m70RQJ+9utGmvTk+pL0Ctpi9Y1edvXfim73OHKC9Po+fvVa7nL2oQ5u9/uibvaCdmb29eZi9
WEafvW8km70ko5G9lV6VvfAsmr22r6G9Y6eXvek9lr2tMZ29HQudvbSwoL130Zu9R82Xvbks
m70sbJa986+dvcU9mL1r55q9snKfvR9Mlb0s3Zu9l2iYvW96mL1LCJO9SmGMvQIej70OkpS9
r1WVvY8MmL1TZJi9TI2ZvZSvj72IbJ+9hJijvYc5nL3PF5a9KCmVvRTemr2aKp69A1CZvbcU
oL3oepi9qgOVveCUmr3DcY+9PbWZvWvwkr34BJe9a0+TvZfJnr0iR5W9npqQvUqNor1lqZG9
7PuMvda8lb2C7Je9bHGXvZrRkb0WrJO94Dmbvbpplr1AfYi9q8yPvQC5mL18lpa9odaavQ4f
k70gK5m9aOWSvRc8mr3WyZC9soaUvQ12ir2mUZK9HCySvTlelL3KKZC9A6SNvSBmiL0BzIy9
iLmXvbb/lb1W2oq9FTeQvSq9ir07tpK9xq+YvQKYjr2ZiIy9YD2RvQYAlL0hxpm9HuWOvdep
lb2AjYu9/ECWvfF9jL0p4JO96MWVvTCvjr3sm4u9e5GavU9xkL1CuYu9I1aJvR22jb1yjY69
M2aMvSYbi71shoe9F1SOvZNfkL2zwJK9CYOFvQBliL1N+JW9hDuPvcAVi721cYq9/SSMvUgU
lL2/UYu9pamHvVhVjL0DwIu9ZN54vXZVkb3vb5C9xQuQvZ5KlL0BhIq9LNqNvTpeiL2RGY69
MKmHvTtvib1EMYO9ToeLve3Rjr1hnYS9On6EvSC1ib243Ii9JhCKvfCmgr1dh4W9RK2JvVCH
hr2D+YC9hhaAvWhTgb2oxYe9MZuOvd27j72U3Yq9W7WHvcfKjL2/QYK9rcCIvSJNhL0jfYK9
WtaGvRyHjb1FDIe971iJvTv+jL1x/469dd+KvRkUh72+LoG9Ye+FvTQ7h73OT4O9NzKGvZvW
h72dV4S9YYSKvYddf73PWoC9bkiCva0oiL3DsI69IQKGvdBAd72TYX+9N2t+vSxJhL3v7o+9
n4SJvd8kjb24yoa9TJOJvfx4iL14D4m9oSGIvRsEdb1AVIO9lyp6vSwNir3ew4W9AeVmvTj1
gr1IS4K9SKyJvXu3g720mYO9XDmHvdeAhr2kb4W93eF7vdELhL0XwXm9xFt+vUIwgr07vYG9
bYN4vUEIg72qxHm9krd1vWtscb3O+nu9jECBvYcGdr2BSG+9DaV5vYiqcr0uK4G9nnJ7vfg0
gr1PZX29rSt9vaBnhb0vJnC9sAuIvQTyfb130ny9Xu+Dvc9eer3NqXa9hEOBvcQZf736K3a9
lGNxvTEXgL1UnIG9Cv+EvSxugL2Bs3G9tIZ+vS0dcr33E3y9R4l6vdwRcL3MlHW9WlluvUkB
fr1ANHW9gyZ9vXMLgb3beWq9wtJ8vQ2mgL3OoXS9cASAvfERbr1WoIO96ZWCvZCDgr0vdH+9
TaF4vQ4Ef71/jnu9trR2vUuDcL2vynu9UNNuvUEVeL1mcYK9TAJrvVg0db3223+9Met6vaR7
aL3TpHi9oIVrvb+Yhb0MYnW9PiN0vfYXfb3BUn69Y9JsvdyTYL3hvmy92sJ6veJ1fb0TpW+9
0btxveZhZb3+zm69le92vX+Igb0ObYG9q5FpvW5GaL2mYHa9dnxvvbRXbr3h5m69+pNovRe+
Xr3R6XO9ee5tvbi6gb3JFmm9vOx6vQfOX704qWG9B71vvboMc72RE3K95kRqvdizgL38kWi9
chZavf2Sa72MWXu9GOl5vdsEbL0Pkmm9ezh2vanxcr2IfWC9/nNuvetXZ725O3G9ZgFfvc3Z
bb1YkXG9/5hvvU2acr0iZ3m90XJvveteZ73fNmW94n1tvVDner33b2S9GTxovWWgYr1122u9
ApBdvaYScb1ts2S9JRNlvYkcW728cF29bzJtva6WWL1neWW9aFpmvXegYb1RD2G9r9davfE4
XL3XOm+9rqN8vRA4br2Nl1697/RqvZvGaL1Xgl+9jGRcvXvJV70a9Ve9V0FivQgJab1zRl69
Petsvb6SeL1Nl2a9aIpxva8fVL0n0F+9cAJxvSiqYr3aH1W9</AssayYData></Step><Step><CommonData><SampleLocation>1</SampleLocation><SampleID></SampleID><SampleGroup></SampleGroup><SampleInfo></SampleInfo><SampleRow>D</SampleRow><SamplePlate>1</SamplePlate><WellType>BUFFER</WellType><Concentration>-1</Concentration><ConcentrationUnits>µg/ml</ConcentrationUnits><MolarConcentration>-1</MolarConcentration><MolarConcUnits>nM</MolarConcUnits><MolecularWeight>-1</MolecularWeight><Temperature>25</Temperature><StartTime>4257906</StartTime><AssayTime>180</AssayTime></CommonData><FlowRate>600</FlowRate><StepType>DISASSOC</StepType><StepName>Dissociation</StepName><StepStatus>OK</StepStatus><ActualTime>180</ActualTime><CycleTime>0.2</CycleTime><AssayXData Points="900">PP/qQ9YY60NvMutDCUzrQ6Jl60M8f+tD1pjrQ2+y60MJzOtDouXrQzz/60PWGOxDTjLsQwlM
7EOiZexDG3/sQ9aY7ENvsuxDCczsQ6Ll7EMb/+xD1hjtQ04y7UMJTO1DgmXtQzx/7UPWmO1D
b7LtQwnM7UOC5e1DG//tQ9YY7kNvMu5DCUzuQ6Jl7kM8f+5D1pjuQ2+y7kPoy+5DouXuQzz/
7kPWGO9DTjLvQwlM70OiZe9DPH/vQ9aY70Nvsu9DCczvQ6Ll70M8/+9D1hjwQ28y8EMJTPBD
omXwQzx/8EPWmPBDTrLwQ+jL8EOi5fBDPP/wQ9YY8UNvMvFDCUzxQ6Jl8UMbf/FDtZjxQ06y
8UMJzPFDouXxQzz/8UPWGPJDbzLyQwlM8kOiZfJDG3/yQ9aY8kNvsvJDCczyQ6Ll8kMb//JD
tRjzQ28y80MJTPNDgmXzQzx/80PWmPNDTrLzQwnM80Oi5fNDG//zQ7UY9ENOMvRDCUz0Q6Jl
9EM8f/RDtZj0Q2+y9EMJzPRDouX0Qxv/9EPWGPVDbzL1Q+hL9UOCZfVDG3/1Q7WY9UNvsvVD
6Mv1Q6Ll9UM8//VD1hj2Q28y9kMJTPZDgmX2Qzx/9kPWmPZDb7L2Q+jL9kOC5fZDPP/2Q9YY
90NvMvdDCUz3Q6Jl90M8f/dDtZj3Q2+y90Poy/dDouX3Qxv/90PWGPhDbzL4QwlM+EOiZfhD
PH/4Q7WY+ENvsvhDCcz4Q4Ll+EM8//hDtRj5Q04y+UPoS/lDomX5Qzx/+UPWmPlDb7L5QwnM
+UOi5flDPP/5Q9YY+kNvMvpDCUz6Q6Jl+kMbf/pDtZj6Q06y+kMJzPpDouX6Qxv/+kPWGPtD
TjL7QwlM+0OCZftDG3/7Q9aY+0NvsvtD6Mv7Q6Ll+0Mb//tDtRj8Q28y/EMJTPxDgmX8Qxt/
/EPWmPxDkLL8Q+jL/EOC5fxDPP/8Q9YY/UNvMv1DCUz9Q4Jl/UM8f/1DtZj9Q2+y/UMJzP1D
ouX9Qzz//UPWGP5DbzL+Q+hL/kOiZf5DG3/+Q7WY/kNvsv5D6Mv+Q6Ll/kMb//5DtRj/Q04y
/0PoS/9DomX/Qxt//0O1mP9Db7L/Q+jL/0OC5f9DPP//Q1oMAEQ4GQBEBCYARNEyAESOPwBE
a0wARDhZAET0ZQBE0XIARJ5/AERrjABEOJkARASmAETRsgBEjr8ARFrMAEQ42QBEBOYARNHy
AESe/wBEawwBRDgZAUQEJgFEwTIBRI4/AURaTAFEOFkBRPRlAUTRcgFEjn8BRGuMAUQ4mQFE
9KUBRNGyAUSOvwFEa8wBRDjZAUT05QFEwfIBRJ7/AURrDAJEJxkCRPQlAkTRMgJEDUICRFpM
AkQ4WQJEBGYCRMFyAkSefwJEWowCRCeZAkT0pQJE0bICRJ6/AkRrzAJEONkCRATmAkTR8gJE
jv8CRGsMA0QnGQNEBCYDRNEyA0SePwNEWkwDRDhZA0T0ZQNEwXIDRJ5/A0RajANEOJkDRASm
A0TBsgNEnr8DRFrMA0Q42QNEBOYDRNHyA0SO/wNEWgwERDgZBEQEJgRE0TIERI4/BERrTARE
J1kERARmBETBcgREnn8ERFqMBEQ4mQREBKYERNGyBESevwREa8wERDjZBEQE5gREwfIERJ7/
BERaDAVEOBkFRAQmBUTBMgVEjj8FRGtMBUQnWQVE9GUFRMFyBUSOfwVEWowFRCeZBUT0pQVE
wbIFRJ6/BURrzAVEONkFRPTlBUTR8gVEjv8FRFoMBkQ4GQZE9CUGRNEyBkSePwZEa0wGRDhZ
BkT0ZQZE0XIGRI5/BkRrjAZEOJkGRASmBkTBsgZEjr8GRGDNBkQn2QZEBOYGRMHyBkSO/wZE
awwHRCcZB0T0JQdEwTIHRJ4/B0RrTAdEOFkHRPRlB0TBcgdEnn8HRFqMB0QnmQdEBKYHRNGy
B0SevwdEa8wHRCfZB0T05QdEwfIHRI7/B0RaDAhEJxkIRAQmCEQjMwhEnj8IRFpMCEQnWQhE
9GUIRMFyCESOfwhEa4wIRCeZCEQEpghE0bIIRI6/CERrzAhEJ9kIRPTlCETR8ghEjv8IRGsM
CUQ4GQlE9CUJRMEyCUSOPwlEWkwJRCdZCUQEZglEwXIJRI5/CURajAlEJ5kJRPSlCUTRsglE
jr8JRFrMCUQn2QlE9OUJRMHyCUSe/wlEWgwKRDgZCkT0JQpEwTIKRI4/CkRaTApEOFkKRPRl
CkTBcgpEjn8KRGuMCkQnmQpE9KUKRMGyCkSOvwpEWswKRCfZCkQE5gpE0fIKRJ7/CkRaDAtE
JxkLRPQlC0TBMgtEjj8LRFpMC0Q4WQtEBGYLRNFyC0SOfwtEWowLRCeZC0T0pQtEwbILRI6/
C0RazAtEONkLRPTlC0TR8gtEjv8LRGsMDEQnGQxEBCYMRNEyDESOPwxEWkwMRCdZDET0ZQxE
0XIMRI5/DERrjAxEJ5kMRPSlDETBsgxEnr8MRFrMDEQn2QxE9OUMRMHyDESO/wxEawwNRDgZ
DUT0JQ1E0TINRJ4/DURaTA1EJ1kNRARmDUTBcg1Ejn8NRFqMDUQnmQ1E9KUNRNGyDUT2wA1E
WswNRCfZDUT05Q1EwfINRI7/DURaDA5EJxkORAQmDkTRMg5Ejj8ORFpMDkROWg5E9GUORMFy
DkSOfw5EWowORCeZDkT0pQ5E0bIORI6/DkRazA5EJ9kORPTlDkTB8g5Ejv8ORGsMD0QnGQ9E
9CUPRNEyD0SOPw9EWkwPRCdZD0T0ZQ9EwXIPRI5/D0RajA9EJ5kPRPSlD0TBsg9Ejr8PRFrM
D0Qn2Q9EBOYPRMHyD0SO/w9EWgwQRCcZEET0JRBEwTIQRI4/EERaTBBEJ1kQRARmEETBchBE
jn8QRFqMEEQ4mRBE9KUQRNGyEESOvxBEa8wQRCfZEET05RBEwfIQRI7/EERaDBFEJxkRRPQl
EUTBMhFEjj8RRFpMEUQnWRFEJWYRRMFyEUSOfxFEWowRRCeZEUT0pRFEwbIRRI6/EURazBFE
J9kRRATmEUTB8hFEjv8RRFoMEkQnGRJEBCYSRMEyEkSOPxJEWkwSRCdZEkQVZhJEwXISRI5/
EkRajBJEJ5kSRPSlEkTBshJEnr8SRFrMEkQn2RJE9OUSRNHyEkSe/xJEWgwTRCcZE0T0JRNE
wTITRJ4/E0RaTBNEJ1kTRPRlE0TRchNEjn8TRHuME0QnmRNE9KUTRMGyE0SOvxNEWswTRDjZ
E0T05RNE8vITRI7/E0RrDBREJxkURBUmFETBMhREjj8URGtMFEQnWRREBGYURMFyFESOfxRE
a4wURCeZFET0pRRE0bIURJ6/FERazBREJ9kURPTlFETR8hREnv8URGsMFUQnGRVEBCYVRNEy
FUSePxVEWkwVREhZFUQEZhVEwXIVRI5/FURajBVEJ5kVRASmFUTishVEjr8VRGvMFUQ42RVE
9OUVRMHyFUSe/xVEewwWRDgZFkQEJhZE0TIWRJ4/FkRrTBZEOFkWRARmFkTRchZEnn8WRHuM
FkQ4mRZEBKYWRNGyFkSevxZEa8wWREjZFkQE5hZE0fIWRJ7/FkRrDBdEOBkXRAQmF0TRMhdE
nj8XRGtMF0Q4WRdEBGYXRNFyF0SefxdEa4wXRDiZF0QEphdE0bIXRJ6/F0RrzBdEONkXRATm
F0TR8hdEnv8XRGsMGERYGRhEBCYYRNEyGESePxhEa0wYRDhZGEQEZhhE0XIYRJ5/GERrjBhE
OJkYRASmGETRshhEnr8YRGvMGEQ42RhEBOYYRNHyGESe/xhEawwZRDgZGUQEJhlE0TIZRJ4/
GURrTBlEOFkZRARmGUTRchlEnn8ZRGuMGUQ4mRlEBKYZRNGyGUSevxlEa8wZRDjZGUQE5hlE
0fIZRJ7/GURrDBpEOBkaRAQmGkTRMhpEnj8aRGtMGkQ4WRpEBGYaRNFyGkSefxpEa4waRCeZ
GkQEphpE0bIaRJ6/GkRazBpEONkaRATmGkTB8hpEnv8aRGsMG0Q4GRtEBCYbRMEyG0SePxtE
a0wbRDhZG0QEZhtE0XIbRJ5/G0RrjBtEOJkbRASmG0TRshtEnr8bRGvMG0Q42RtEBOYbRNHy
G0Se/xtEawwcRDgZHEQEJhxE0TIcRJ4/HERrTBxEOFkcRARmHETRchxEnn8cRGuMHEQ4mRxE
BKYcRNGyHESevxxEWswcRDjZHEQE5hxE0fIcRJ7/HERrDB1EOBkdRAQmHUTRMh1Enj8dRGtM
HUQ4WR1EBGYdRMFyHUSefx1Ea4wdRDiZHUQEph1E0bIdRJ6/HURrzB1EONkdRATmHUTR8h1E
nv8dRGsMHkQ4GR5EBCYeRNEyHkSePx5Ea0weRDhZHkQEZh5E0XIeRJ5/HkRajB5EOJkeRNqm
HkTRsh5Ejr8eRGvMHkQ42R5EBOYeRPLyHkSe/x5EawwfRFgZH0QEJh9E0TIfRI4/H0RrTB9E
J1kfRARmH0TRch9Ejn8fRGuMH0QnmR9EBKYfRNGyH0Sevx9Ea8wfRDjZH0QE5h9E0fIfRJ7/
H0RrDCBEOBkgRPQlIETRMiBEnj8gRFpMIEQ4WSBEBGYgRNFyIESefyBEWowgRDiZIET0pSBE
0bIgRJ6/IERrzCBEONkgRATmIETR8iBEnv8gRMkOIUQ4GSFEBCYhRNEyIUSePyFEWkwhRDhZ
IUT0ZSFEwXIhRJ5/IURrjCFEJ5khRASmIUTRsiFEnr8hRGvMIUQ42SFEBOYhRNHyIUSe/yFE
awwiRCcZIkQEJiJEwTIiRJ4/IkRrTCJEOFkiRARmIkTRciJE</AssayXData><AssayYData Points="900">Rq+bvaGGkL01Q3O92DVGvVlkKb3lKu68ZVwEvWaRprxDUY68lc8mvFeAD7xEzQK8+av3u4w4
FLxvyPu7+Ta3u3bzNbqT2ya61sIDuwO+mDrl1tu6vh/iujRCvDtm8xi7nZaGudRUJ7kW2hy6
ZBRcO1zZuTv8Dvq6gw6LOiO6ETv4F2O7btqKu8lZCzryrZa6uLzWOiCiObrLA4+7MF0zu0dH
q7svZqe7IEm+uqw98rp5bPk5NF+iullVNLtN4wK88tqiu9dX1LrHI567BIbbu8Ih2ruEIR+6
1UVzu4OQ/LrQrFy7PKLNu75C7bsHYj27Onuqu/Cuo7tUhdU5KuNcu4stIbvNs527ziPtuhk4
Pbu+T7K7XNbtuyVqC7zHMJm7ho0muyWB07sGhZ+7pRj8uwXcsbsfCfm733hNuyN23ruHsgq8
PTwIvHviE7zr+hK7fCaQu47CdbuP1ge8Co89vKpHDbzAMeK7ZygOvMiSGryIc++7UgHtu98H
DLzzVNe7bQ7/u1F3ybvQ69a7MtOlu2EqarxeCCe8lCoqvAJwCrxhzgW8mmEVvGgdPbwglBy8
9KYwvPM2KrzvD5279VOGvH9LErz07wC8G7xCvOTTQ7x7jyq80o0vvPVbMbwenxa8KHVPvLmj
A7yF1WC8/OwXvHTCF7yeUmK8R1kGvL1S2Ls/mlO8nmXfuzipCbzY7SG8PtAevNWVt7vTMQm8
wu1lvJYyUbx9fyK8aoQ7vNpZarybpR28PqqCvFJ5ObygBAG8am9mvC4CKLzTZVO827M4vG4u
W7wYykS8yI9TvGAmAbw8h0O8XONuvMUjVLwH8VK8PPSDvIaxWLzKok689RokvCPYNbyPSla8
H7ElvId7RbwaMoi8Yh1PvK67Wrybx1K8QRg0vOticbw0ih28Wgt3vDqlf7xz/1q8qwpDvEmx
UbwFFTu8yY59vGabXbyhl5K8iDRyvC0ITrxdnzK8wqw8vBndfLw58jy8089IvK7xJby3Fny8
pEqivJglUrwZNoC8NBKPvL5Kq7yEGoC8h9tuvPcfNLxXB2C89JFkvHtBdrzNAIK88y9LvOEz
bbwBjEy8uxxXvAksirz/10K8gQV2vNK+aLwgLFq8wuV9vJ+AdLwd5Ta8ML0+vKJ3bLxhz3u8
0QVyvGwvj7x+DGS8V3sUvPayPbxO/YK8jF5KvD+9Tbzq2li8t2hrvH7peLy21G+8PptyvD0H
QLyhfna8ESqnvN0cmrwbzKK8phJRvDEpmLxgRiy8X9+RvMnjUbw6JYa8F0VevIT2VbwjXES8
EbdlvN9XXLyud1+89qBQvHyVhbyev2y88UFMvDYNh7zCuoO8PugjvGIvirw1F4O8kwFXvA9O
fbzTj0S8QrCKvK9LbrzDFSa8OJJ/vLXSXLzUe0S8i5mEvFl1Y7xeAYe81XBQvO1udrxbSJS8
QdlDvP95WrxiZKK8l0+TvJ39RbyR2oS8rIGDvIlmnrwcSGu8r+Z7vIB7YLwMDYe8r42dvNjQ
j7wWPYW8hLR7vMrBgbznF4O8ML15vAS0jrxKYnC8MzyTvPl3frwPv0G8vIqVvL7PpLzdL2S8
U5xcvGH8e7wDlFq8Gb2QvPsaHbyIE3m8VjyJvMOtXLwNFYa8zUuMvC9Wbbwya5C8S8xrvBHi
h7znhaa8Ax+PvF6sjLxUZHO8NreGvHqVhbyd12a8aoJ0vP1Ch7xQdKe8zctKvP9Ao7wfcjm8
heyRvBSRXLwbDl+8lw2AvCd2nLw7Ana8Ud+LvP5XobwR3ki8YOqRvOqZhrzHqmK8ZvpZvOjC
o7zfQIy8talvvHLbkbz/4Zm8M6hlvIx8gbxQ4Fe88tgsvNjYo7ygi4m8U0pdvKU4fLwzCoS8
bZCqvF4zgrwDlni8j2KBvKcvcbxkpmm8z0iFvLJPfLxsWVK80MJYvGQylLySR5C8byc9vB4Q
hbzjhpa8yQmDvKuEeLxv4YS8KIKNvPtbYLxEjYC8DrCbvJu6jryH6HG8ZbNuvDD5mrwXs5O8
CwmJvJwQf7w/NYC8UTiMvDYAlrzWMJW8HfJ4vJm1W7y3nnq8ayFFvFRFd7xugYG81Wt/vKMs
aLzarqG8ViiWvCJtj7xAr0O8QLaKvPpSTbyH/oO8Ko6TvJygV7xZIYu8LKdTvLw6nbzKNjW8
b5uGvIDhh7w5B128GAh8vBvrBbwqd1G83dJ7vHDFjLzoUja8toeHvC6Jkbym05W85EKQvOch
d7zTcUK87uRQvLJWabxy/4e8ZWBIvLAgSLynH3m86XtGvDV5kLydgVu8Bt4pvASzj7zFWD68
LzCFvOExgbzxMjK8eXCZvMqZf7wdUni8QJyYvPd6lbwbSZq86qSAvHmacbzjrI288VpkvNId
n7wpaIC8MkKAvM6tiLy5BpC8smpSvHfSfbzRPqW8H/ZtvGS2Pryk5FG8b6tXvJ74Xby7qn28
iweLvD98OrxElZ286x1vvPC5VrwfMmi8AyWCvMzHSLw76H+8K1GGvAuocbyhn0+8ntlgvEYr
b7zI+2K8D8WhvPqAX7w2UJu88+lcvE3LZbwLAxq8nCRfvHb1crxrPXq8LJOKvCBHBrxrxJy8
5FdovMzgbbwQuGa8IgJ3vB2kYrxm9nm86QqVvAREjLxVAny8RLI4vIvVgLxK4nq8UFenvCIE
gLxnrYu8T6dyvMtTjLz8zoq8NTNOvIsrVrwfAWe8vkGJvHrzc7ySCXy8v4hAvDoonrwLBWK8
MmFjvFdOiLwf7YW8B61svDEVYbzGrYO8vexxvAvuhLzBpXO8P3YovJznhLyPJY68g/FTvL3X
kryk2Gm8d9+AvN0QT7yM2We8Jix2vDmwYLwCCE68sxVhvG57X7xODVm8AiZAvFHKi7xq2Sa8
UmdqvFDuZ7z1mIC8avuGvEV5O7yCAHy8US1yvCn9eby47Ga8hSGMvIeCaLxLgoG8uK6OvOCB
h7w4DWq8ZLwqvDSzhbw+aTC8nLm1uwG3jbx1NZC8yHqZvOdZlbys/X28dgWEvPociLxubGy8
hzqOvIlXPryo1S+8dghOvG4yR7xYsli8bwB/vMoWU7wzazy8f4dxvFdhVrySsZu8Oo1+vACU
kryE6VW8vCFpvC4uarxyXjW8mGhvvGR0YLwCSzm8nFl5vEADk7yUwkC8DV5fvDGPXrz4tFm8
1eGPvB2nTLxFcxm844iIvEYifrz/KUK8+xhfvKCCZrxWQUK8zYg1vGUZbbxR2HC8sCNLvJ8u
N7zBzVC82OxlvD1AU7xrnWe8aeuBvMfxMLxryI+861pVvMOCS7y8uE+8c41JvMfTSbybala8
M/CGvHTidbyCi3K8svv0u4vq1LtESS+8rS0tvDzqSrwCFXq8H84mvMYEi7zmlwe8gfo3vLOP
bbxd1Tu8lj8vvKw6eLzVKFu8pT8mvFWlSLyop1a8TuCJvHEjO7w4STy82WhTvJ8tULz9FoC8
kJIpvJvRcbzd+0q8vUJHvNAZQbxCSoO89EwvvPFjQ7xNhza8r0oMvIX5ZrwQ83y8y5EYvOGA
HLy0JFa8Sy5ZvIpoE7zglXi8VQBGvEzECbxdl4a87UB7vEv6Zbw/coW8JSM8vFngI7yegxK8
w3RHvE6aJLyAZ3K8ByZtvHa4F7xxEh+8A10gvNeZibxW5RO8JTo7vHaQ17tkgEW8gHc1vBCM
HLxAejG8VSA+vFehJrxSUji8/HNAvNBEA7yNqe67LFImvFrAJbxdtRe8OH8IvD+9TbyBFXq8
ogFyvHWS/7t6AnG8Oq/6u42miLxg61a8N5ZSvITSTLxWLEe8kE11vF3wV7zvOV+8qiNEvMCE
VrwBZUi8TupJvDIhO7yWSk68evhpvKQhJrzEH0O8vdRWvAR8YrzTWya8gAgbvNvyTbxoz1K8
sR6EvKUvO7yYYSq8jZFlvN1MKbwMZiu8r1kmvM4pQ7wADOa7SHhEvLyBHbz1gEG8h7IevNO6
b7xCrDC83azVu6pl5rtX0zq8J0VsvO8LKbxI/Si8O5pkvNSjGbwBWmq8rY1CvD0dP7zhWkq8
t4gWvOQFKLxsAh286ypNvIrxVrwq9k68+FFOvOiWILzNY7m7GrEovC1JP7yuJB28zlN9vK9O
N7y58US8RAxlvO7bCryRBpK8/kJHvHJLHLzEQYG8niTau4NdN7xr8PW7W5kkvNztUrzmX2a8
dk/9uwoeFbxNTU68AdnSu59WHbxeWRS8qH0fvN6qObzKtwS819c6vJYUcLwSFke8eQgYvBqF
FLwvCyK8pYYNvKAARryyqt276OpavDMlL7yMSBO8XNRGvPXWQrw1C6i7t6zpuwu4A7xHhzm8
0W86vOi7GLyDtEO8xtgfvMkYIryIvxW8N256u2TZG7yZ5Se8l9xVvOxFFLxs2YW8rGkSvEwk
WbwRYQ+8ag+eu4RkC7y3YSi8gPwrvGLHELwfcOq7ubogvJd2Trwt0eS7KPE+vOmt6rszEf+7
TOIxvHX7CLxIj/O7egwsvMpULLxUCku8zTMJvLmiCLydLhu8gDglvH8yQ7ylIym8pr0LvBjd
MbxtWwm8H0/luz9dOrx+Uwq84KbTuyGwqrubSTK8Lb3zu1Q9HrzMn9m7AVn4u6V42bt5iSS8
NH31u1MV4btFz0u8plUNvFLjzLsrcDe8qo7juyJUAbyYAC28VEQDvIG/MbzwxS+8dRzWu0Y6
O7zZLSy8QnAIvO452LsTx3i8/5wZvKa6w7tQYvC7f4z4u46gMrzfeAS8PNTiu8kpz7tSSay7
rrgovOYOMLvn8Tq8hLMPvEXLObyAN1a81k4ovJCuF7w2Xye8</AssayYData></Step><Step><CommonData><SampleLocation>11</SampleLocation><SampleID></SampleID><SampleGroup></SampleGroup><SampleInfo></SampleInfo><SampleRow>D</SampleRow><SamplePlate>1</SamplePlate><WellType>REGENERATION</WellType><Concentration>-1</Concentration><ConcentrationUnits>µg/ml</ConcentrationUnits><MolarConcentration>-1</MolarConcentration><MolarConcUnits>nM</MolarConcUnits><MolecularWeight>-1</MolecularWeight><Temperature>25</Temperature><StartTime>4447124</StartTime><AssayTime>5</AssayTime></CommonData><FlowRate>1000</FlowRate><StepType>KREGENERATION</StepType><StepName>Regeneration</StepName><StepStatus>OK</StepStatus><ActualTime>4.99999</ActualTime><CycleTime>0.2</CycleTime><AssayXData Points="25">nn8iRGuMIkQnmSJEBKYiRNGyIkSevyJEWswiRCfZIkQE5iJE0fIiRJ7/IkRrDCNEOBkjRAQm
I0TRMiNEnj8jRFpMI0Q4WSNEBGYjRNFyI0SefyNEa4wjRDiZI0T0pSNE0bIjRA==</AssayXData><AssayYData Points="25">8N80wIrnQcCmq0jA4NVMwH3/UMCEy1PASCRWwIuIWMBjZFrAT9NbwKU7XcCPO1/AihVgwEND
YcAqp2LAZ19jwNVGZMDCVmXACdhlwDvoZsAXrWfATgJowLrIaMA+ZmnAiLJpwA==</AssayYData></Step><Step><CommonData><SampleLocation>12</SampleLocation><SampleID></SampleID><SampleGroup></SampleGroup><SampleInfo></SampleInfo><SampleRow>D</SampleRow><SamplePlate>1</SamplePlate><WellType>NEUTRALIZATION</WellType><Concentration>-1</Concentration><ConcentrationUnits>µg/ml</ConcentrationUnits><MolarConcentration>-1</MolarConcentration><MolarConcUnits>nM</MolarConcUnits><MolecularWeight>-1</MolecularWeight><Temperature>25</Temperature><StartTime>4463217</StartTime><AssayTime>5</AssayTime></CommonData><FlowRate>1000</FlowRate><StepType>KREGENERATION</StepType><StepName>Regeneration</StepName><StepStatus>OK</StepStatus><ActualTime>4.99999</ActualTime><CycleTime>0.2</CycleTime><AssayXData Points="25">nr8jRGvMI0Q42SNEBOYjRNHyI0Se/yNEawwkRDgZJET0JSREwTIkRI4/JERrTCREJ1kkRARm
JETRciREjn8kRGuMJEQnmSRE9KUkRMGyJETgvyREWswkRDjZJEQE5iRE0fIkRA==</AssayXData><AssayYData Points="25">IrPEvv3zvb4f666+19imvsrwnL5+gJW+kImOvpMtib5Pg4a+kbiDvkEGe76SxXa+//Jyvtu4
br4tJ2i+X5phvoUXXL5WNly+El5Yvk2VVL6PyE6+CsJSvhpJT76pwkm+EqdIvg==</AssayYData></Step><Step><CommonData><SampleLocation>11</SampleLocation><SampleID></SampleID><SampleGroup></SampleGroup><SampleInfo></SampleInfo><SampleRow>D</SampleRow><SamplePlate>1</SamplePlate><WellType>REGENERATION</WellType><Concentration>-1</Concentration><ConcentrationUnits>µg/ml</ConcentrationUnits><MolarConcentration>-1</MolarConcentration><MolarConcUnits>nM</MolarConcUnits><MolecularWeight>-1</MolecularWeight><Temperature>25</Temperature><StartTime>4479277</StartTime><AssayTime>5</AssayTime></CommonData><FlowRate>1000</FlowRate><StepType>KREGENERATION</StepType><StepName>Regeneration</StepName><StepStatus>OK</StepStatus><ActualTime>4.99901</ActualTime><CycleTime>0.2</CycleTime><AssayXData Points="25">nv8kRFoMJUQnGSVE9CUlRMEyJUSePyVEWkwlRCdZJUT0ZSVEwXIlRM9/JURajCVEJ5klRASm
JUTBsiVEnr8lRFrMJUQn2SVEBOYlRMHyJUSe/yVEWgwmRCcZJkT0JSZEwTImRA==</AssayXData><AssayYData Points="25">ynpMwILJV8DmaFzAmRFfwAhDYcD032LAx45kwILXZcCN7GbAwq5nwCldaMDxRmnAHhZqwNfH
asATPGvA74prwHaCbMBr5GzA9DttwGX4bcDGZ27AU7tuwFc3b8BAm2/ABOVvwA==</AssayYData></Step><Step><CommonData><SampleLocation>12</SampleLocation><SampleID></SampleID><SampleGroup></SampleGroup><SampleInfo></SampleInfo><SampleRow>D</SampleRow><SamplePlate>1</SamplePlate><WellType>NEUTRALIZATION</WellType><Concentration>-1</Concentration><ConcentrationUnits>µg/ml</ConcentrationUnits><MolarConcentration>-1</MolarConcentration><MolarConcUnits>nM</MolarConcUnits><MolecularWeight>-1</MolecularWeight><Temperature>25</Temperature><StartTime>4495378</StartTime><AssayTime>5</AssayTime></CommonData><FlowRate>1000</FlowRate><StepType>KREGENERATION</StepType><StepName>Regeneration</StepName><StepStatus>OK</StepStatus><ActualTime>4.99901</ActualTime><CycleTime>0.2</CycleTime><AssayXData Points="25">jj8mREpMJkQXWSZE5GUmRLFyJkR+fyZE3owmRBeZJkTkpSZEsbImRH6/JkRKzCZEF9kmROTl
JkSx8iZEjv8mREoMJ0QoGSdE5CUnRLEyJ0R+PydEW0wnRChZJ0TkZSdEsXInRA==</AssayXData><AssayYData Points="25">9Oq+vslNtb4mu6a+ZqKdvsfal74/q4y+WOqHvhJMgr71iX2+r8tuvq/var6yXme+KahgvoSq
V75OGle+xqdSvrjJS76/X0i+xkJFvvjFPr6b9j6+Grk/vm3yOr4IWTi+eec2vg==</AssayYData></Step><Step><CommonData><SampleLocation>11</SampleLocation><SampleID></SampleID><SampleGroup></SampleGroup><SampleInfo></SampleInfo><SampleRow>D</SampleRow><SamplePlate>1</SamplePlate><WellType>REGENERATION</WellType><Concentration>-1</Concentration><ConcentrationUnits>µg/ml</ConcentrationUnits><MolarConcentration>-1</MolarConcentration><MolarConcUnits>nM</MolarConcUnits><MolecularWeight>-1</MolecularWeight><Temperature>25</Temperature><StartTime>4511601</StartTime><AssayTime>5</AssayTime></CommonData><FlowRate>1000</FlowRate><StepType>KREGENERATION</StepType><StepName>Regeneration</StepName><StepStatus>OK</StepStatus><ActualTime>4.99901</ActualTime><CycleTime>0.2</CycleTime><AssayXData Points="25">fn8nRDqMJ0QHmSdE1KUnRMKyJ0R+vydEOswnRAfZJ0Tk5SdEofInRG7/J0RLDChEBxkoRNQl
KEShMihEbj8oRDpMKEQHWShE9WUoRKFyKERufyhES4woRAeZKETUpShEobIoRA==</AssayXData><AssayYData Points="25">3r5NwIYzWcAk/V3Ao6ZgwCCEYsC5l2TAwt5lwNkGZ8CWBGjAlctowBmDacDYW2rAuOZqwA6l
a8A86mvABtVswKBLbcBbgm3A1kVuwBljbsAs927AaqJvwCjEb8Av6W/A7SBwwA==</AssayYData></Step><Step><CommonData><SampleLocation>12</SampleLocation><SampleID></SampleID><SampleGroup></SampleGroup><SampleInfo></SampleInfo><SampleRow>D</SampleRow><SamplePlate>1</SamplePlate><WellType>NEUTRALIZATION</WellType><Concentration>-1</Concentration><ConcentrationUnits>µg/ml</ConcentrationUnits><MolarConcentration>-1</MolarConcentration><MolarConcUnits>nM</MolarConcUnits><MolecularWeight>-1</MolecularWeight><Temperature>25</Temperature><StartTime>4527683</StartTime><AssayTime>5</AssayTime></CommonData><FlowRate>1000</FlowRate><StepType>KREGENERATION</StepType><StepName>Regeneration</StepName><StepStatus>OK</StepStatus><ActualTime>4.99901</ActualTime><CycleTime>0.2</CycleTime><AssayXData Points="25">br8oRDvMKET32ChE5eUoRJHyKERu/yhEKgwpRPcYKUTUJSlEsjIpRG4/KURsTClECFkpRNRl
KUShcilEhYApRCqMKUT3mClE1KUpRKGyKURevylEO8wpRAjZKUTE5SlEkfIpRA==</AssayXData><AssayYData Points="25">C6uqvq4qqL6kbZ6+J46Rvq7Shb6b44C+gJlyvuLVZ74WEl++OyFXvtFlTr4adES+7Tk8vmZB
Ob6VCTa+YH0wvuIYLL53Iya+P10jvvgcIL4HPyC+c/EZvnhnGL4VkRe+U4USvg==</AssayYData></Step><Step><CommonData><SampleLocation>1</SampleLocation><SampleID></SampleID><SampleGroup></SampleGroup><SampleInfo></SampleInfo><SampleRow>D</SampleRow><SamplePlate>1</SamplePlate><WellType>BUFFER</WellType><Concentration>-1</Concentration><ConcentrationUnits>µg/ml</ConcentrationUnits><MolarConcentration>-1</MolarConcentration><MolarConcUnits>nM</MolarConcUnits><MolecularWeight>-1</MolecularWeight><Temperature>25</Temperature><StartTime>4542518</StartTime><AssayTime>60</AssayTime></CommonData><FlowRate>1000</FlowRate><StepType>BASELINE</StepType><StepName>Baseline</StepName><StepStatus>OK</StepStatus><ActualTime>60</ActualTime><CycleTime>0.2</CycleTime><AssayXData Points="300">Xv8pRCsMKkTnGCpEtCUqRJEyKkRePypEK0wqROdYKkTEZSpEonIqRF5/KkQajCpE+JgqRNWl
KkSRsipETr8qRDvMKkT42CpExOUqRJHyKkRe/ypEKwwrRPgYK0TEJStEkTIrRF4/K0QrTCtE
+FgrRMRlK0TjcitEXn8rRCuMK0T4mCtExKUrRJGyK0RevytEK8wrRPjYK0TV5StEkfIrRF7/
K0QrDCxE+BgsRMQlLESRMixEXj8sRCtMLET4WCxExGUsRJFyLERefyxEK4wsRPiYLETEpSxE
kbIsRF6/LEQrzCxE+NgsRMTlLESR8ixEXv8sRCsMLUT4GC1ExCUtRJEyLURePy1EK0wtRPhY
LUTEZS1EkXItRF5/LUQrjC1E+JgtRMSlLUSRsi1EXr8tRCvMLUT42C1ExOUtRJHyLURe/y1E
GgwuRPgYLkTEJS5EkTIuRF4/LkQrTC5E+FguRMRlLkSRci5EXn8uRCuMLkT4mC5EtKUuRJGy
LkRevy5EK8wuRPjYLkTE5S5EkfIuRF7/LkQrDC9E+BgvRMQlL0SRMi9EXj8vRCtML0TnWC9E
xGUvRJFyL0Refy9EK4wvRPiYL0TEpS9EkbIvRF6/L0QrzC9E+NgvRMTlL0SR8i9EXv8vRCsM
MET4GDBExCUwRJEyMERePzBEK0wwRPhYMETEZTBEkXIwRF5/MEQrjDBE+JgwRMSlMESRsjBE
br8wRCvMMETn2DBExOUwRIHyMERe/zBErgwxRPgYMUTEJTFEkTIxRF4/MUQrTDFE+FgxRLRl
MUSRcjFEXn8xRCuMMUT4mDFExKUxRJGyMUTRvzFEK8wxRPjYMUTE5TFEkfIxRF7/MUQrDDJE
+BgyRMQlMkSRMjJEXj8yRCtMMkT4WDJExGUyRJFyMkRefzJEK4wyRPiYMkTEpTJEkbIyRF6/
MkQazDJE+NgyRMTlMkSB8jJEXv8yRCsMM0T4GDNExCUzRJEyM0TxPzNEK0wzRPhYM0TEZTNE
kXIzRF5/M0QrjDNE55gzRMSlM0SRsjNEXr8zRCvMM0T42DNExOUzRIHyM0Re/zNEKww0RPgY
NETEJTREkTI0RF4/NEQaTDRE51g0RMRlNESRcjREXn80RCuMNET4mDRExKU0RJGyNEROvzRE
K8w0ROfYNETE5TREkfI0RF7/NERMDDVE+Bg1RLQlNUSBMjVEXj81RCtMNUT4WDVExGU1RJFy
NUROfzVEGow1RPiYNUTEpTVEgbI1RE6/NUQrzDVE+Ng1RMTlNUSB8jVETv81RJkONkT4GDZE
xCU2RJEyNkRePzZEMU02RPhYNkS0ZTZEkXI2RE5/NkQrjDZE+Jg2RMSlNkSRsjZEsL82RCvM
NkT42DZExOU2RIHyNkRe/zZEKww3RPgYN0S0JTdEkTI3RF4/N0QrTDdE+Fg3RMRlN0SycjdE
Tn83RCuMN0TnmDdExKU3RJGyN0ROvzdEK8w3RPjYN0TE5TdEkfI3RE7/N0QrDDhE5xg4RMQl
OESRMjhEXj84RCtMOETnWDhExGU4RJFyOERefzhEK4w4RPiYOETEpThEkbI4RE6/OEQrzDhE
59g4RMTlOESR8jhE</AssayXData><AssayYData Points="300">xBH/vYPj+b3DP/S9/xbzvYf09r3lO++9o1bpvVgR771Gluy9t47kvb1u7r3Ggd69N+Ddvc1V
4r1d5N+9VHravc1X1L1G1c29RiPbvTR+172sytm92abWvb731L3C3M29L77MvW7Pwb3X5M69
Bu7Jva1Ivb3XBce9+yHGvaPNvb2EH769+cW7vcoBwL1qVb2964W/vZ+Tvb351Le9XQO3vYSG
tb23fLa9uUqtvSDasL2DxrW9KTaxvbhfr72kdam9I8aivcEqq70ZsLO9h2OxvY5lqb0Lhq69
O6yqvXxRpb1DNqW9gUWjvY7Fob1hE6i94QKjvZ/epb3b4KG9Q4iavZF3n70vX5e9iQCgvdz8
ob2RUJ+97EyYvTj/mL3vZZa95WWTvbBzlb0Yt4u9j2OUvemcjL2KUYy91kiOvbKkj73I+ZS9
YuuLvenChr3+qpO9MhiNvUL4jb0O+Y69sPKHvd80jb28aYW9xJiBvQ1yf72NV4y95fiDvRoJ
gr1qbX69D4eFvUvth71QYnS9+DSGve3Shb0zxHS9l1F7vacWgr3Cxny9jGZuvSNnfr3tfXa9
PNJ0vSregb3F33e9g4VyvdwcZ70CP4G9setvvTZtdb0dImW9T6xkvWVVeL2cXGO9aWxtvUFd
fL3v71y9gw5yvbnPa72wgGu9qUNnvbRTXr0PbWO9s4htvQhZZr1p+V29LbZovaczVL0yyVe9
CcdpvUUFY737YE+9QBlYvbTTUL0OGFC9zWhXvWUySL2E/FC9Vc5TvQmSP73bmWG9iMBlvdZ2
Wb1HB1e94B1FvW25Sr3Nezu90MM7veq6O704n0a9JqIzveH5Qr3Lu0m96ANMvcq6N71DxzC9
qqxBvdLcPr1iV0C9ziQ3vcpiQL1bfEy9D7s1vYLKN72Lwzy9re9EvVNaQL34kzG9G343va7A
Rb2SyjK9UPI/vfFoN71iACe9S90nvadhMb0MeTi9rgEavR8WMb2oLSK9J1IvvTI0N70FGR+9
Q9wsvT4JM71k/ii9Z5UbvTtVM72cLxm9DoQrvRJKCb27XxS9RDYmvYL5GL28Kii9PX4hvbe5
J72Fdhu91s0jvRT2G70GCxm9y5sQvSpYHb0kfBK96UkfveY3Fr3a3CW9SHkGvWfGIr1bTRa9
DocjvVQpHL39vR29lEIfveTBE72RuBS95nQYvfojDb3W7Qq9tSsCvX0nDr0QOxS9nO0EvTOD
Gr1TLxa94sAEvd2wCb2DjAa9K9vkvIoBD72wmQG9VMgNvbpsCL0jlvy8aFPgvMoQDr1TifO8
HioDvQ4jCL3dHwO9+qvqvEo+7bxJeQG9hMjtvKAUEr3CxO68cu/bvBID47zdjvW8ARX9vPeA
2rwJnLW8jlrqvCkg8bwUUP68yYnvvLSs3Lz3ydO8jLn5vCPG7LyAkuC88kf+vFNh9LzRIPu8
fizIvKIT3LzprAC9PBMAvfCvwLxstuW83j7XvL30+7xtEuK85PXIvCpH4bwpLM684rLZvNfu
xbwzkdO8bEffvCzVy7zFQde8pgfRvNVCqLxKKaO8ZMG+vLn3ybyYy9K8py2wvN85rbwZZ8a8
XzK+vOz9rry0Ob+8</AssayYData></Step><Step><CommonData><SampleLocation>1</SampleLocation><SampleID></SampleID><SampleGroup></SampleGroup><SampleInfo></SampleInfo><SampleRow>D</SampleRow><SamplePlate>1</SamplePlate><WellType>BUFFER</WellType><Concentration>-1</Concentration><ConcentrationUnits>µg/ml</ConcentrationUnits><MolarConcentration>-1</MolarConcentration><MolarConcUnits>nM</MolarConcUnits><MolecularWeight>-1</MolecularWeight><Temperature>25</Temperature><StartTime>4603385</StartTime><AssayTime>80</AssayTime></CommonData><FlowRate>600</FlowRate><StepType>LOADING</StepType><StepName>Loading</StepName><StepStatus>OK</StepStatus><ActualTime>80</ActualTime><CycleTime>0.2</CycleTime><AssayXData Points="400">Xv84RCsMOUTnGDlExCU5RIEyOURePzlEK0w5ROdYOUTEZTlEkXI5RF5/OUQrjDlE+Jg5RMSl
OUSBsjlEXr85RCvMOUT42DlExOU5RIHyOURe/zlEGgw6RPgYOkTEJTpEkTI6RF4/OkQrTDpE
51g6RLRlOkSBcjpEXn86RBqMOkT4mDpEtKU6RJGyOkRevzpEGsw6RPjYOkTE5TpEkfI6RE7/
OkQrDDtE+Bg7RMQlO0SRMjtETj87RCtMO0SbWTtEtGU7RIFyO0RefztEGow7RPiYO0S0pTtE
gbI7RE6/O0QazDtE59g7RLTlO0SB8jtE5wA8RBoMPET4GDxExCU8RJEyPEROPzxEGkw8RPhY
PETEZTxEgXI8RE5/PEQajDxE55g8RBamPESBsjxETr88RBrMPETn2DxEtOU8RJHyPERe/zxE
Ggw9ROcYPUS0JT1EgTI9RE4/PUQrTD1E51g9RMRlPUSRcj1ETn89RBqMPUTnmD1EtKU9RIGy
PUTxvz1EK8w9ROfYPUS05T1EgfI9RF7/PUQaDD5E5xg+RLQlPkSRMj5ETj8+RCtMPkT4WD5E
tGU+RJFyPkRefz5EGow+RPiYPkS0pT5EkbI+RE6/PkQazD5E59g+RLTlPkSB8j5ETv8+RCsM
P0TnGD9ExCU/RIEyP0ROPz9EK0w/ROdYP0S0ZT9EgXI/RF5/P0QrjD9E55g/RLSlP0SRsj9E
Tr8/RBrMP0T42D9EtOU/RJHyP0RO/z9EKwxARPgYQES0JUBEkTJARF4/QEQaTEBE+FhARLRl
QESRckBETn9ARBqMQETnmEBEtKVARIGyQEROv0BEGsxAROfYQES05UBEkfJARE7/QEQrDEFE
5xhBRLQlQUSBMkFETj9BRCtMQUTnWEFEtGVBRIFyQUROf0FEK4xBROeYQUTEpUFEgbJBRE6/
QUQazEFE+NhBRLTlQUSB8kFETv9BRBoMQkT4GEJEtCVCRIEyQkROP0JEGkxCROdYQkS0ZUJE
snJCRE5/QkQajEJE+JhCRLSlQkSRskJETr9CRBrMQkTn2EJEtOVCRHfzQkRO/0JEGgxDROcY
Q0S0JUNEkTJDRE4/Q0QaTENE+FhDRLRlQ0SBckNEXn9DRBqMQ0TnmENEtKVDRIGyQ0ROv0NE
GsxDROfYQ0S05UNEkfJDRE7/Q0QaDERE+BhERMQlRESBMkRETj9ERBpMRETnWEREtGVERJFy
REROf0REGoxERAiZRES0pUREkbJERE6/REQazERE59hERMTlRESB8kREXv9ERCsMRUTnGEVE
tCVFRIEyRUROP0VEK0xFROdYRUTEZUVEgXJFRE5/RUQajEVE55hFRMSlRUSBskVEXr9FRBrM
RUTn2EVEtOVFRIHyRURO/0VEGgxGRPgYRkS0JUZEgTJGRE4/RkQaTEZE51hGRLRlRkSBckZE
Tn9GRCuMRkTnmEZEtKVGRIGyRkROv0ZEGsxGROfYRkS05UZEgfJGRE7/RkQaDEdE5xhHRLQl
R0SBMkdETj9HRBpMR0TnWEdEtGVHRIFyR0ROf0dEK4xHROeYR0S0pUdEgbJHRF6/R0QazEdE
59hHRLTlR0Ql80dEXv9HRBoMSET4GEhExCVIRIEySEROP0hEGkxIROdYSES0ZUhEkXJIRE5/
SEQrjEhE+JhIRMSlSESRskhETr9IRBrMSETn2EhEtOVIRIHySERO/0hEGgxJROcYSUS0JUlE
gTJJRE4/SUQaTElE51hJRLRlSUSBcklETn9JRBqMSUTnmElEtKVJRIGySUROv0lEGsxJRHvZ
SUS05UlEkfJJRF7/SUQaDEpE5xhKRLQlSkSRMkpETj9KRBpMSkTnWEpEtGVKRIFySkROf0pE
GoxKROeYSkS0pUpEgbJKRE6/SkQazEpE59hKRLTlSkSB8kpETv9KRBoMS0TnGEtEtCVLRIEy
S0RuP0tEGkxLROdYS0S0ZUtEonJLRF5/S0QajEtE55hLRMSlS0SBsktEXr9LRBrMS0Tn2EtE
xOVLRKLyS0Re/0tEGgxMRPgYTES0JUxEkTJMRE4/TEQaTExE+FhMRLRlTESBckxEXn9MRBqM
TEQImUxExKVMRIGyTERev0xEK8xMROfYTES05UxEkfJMRA==</AssayXData><AssayYData Points="400">GsemvBJjprzMwJ+8sTGqvMN8q7zC9am8vw7PvMvlwLxMgrC8ixaqvIPJvryZRY+8NY7GvMZP
pry8tpO82fN9vODVsby72Ge8Vi2kvKR3mby4Ga+8EmKYvES8hLz+PFu8h/KUvFJoi7zHv5K8
PQSsvEYPjLzkbGq8BvyOvGlIn7ww8Iy8HxtwvI/4m7yhpo68BiSKvHkhkbwyk3K8Z8KovLD+
gLx+wp68HWl3vJYKjbzOGIW8DoJ3vNjdkLytNn+8/9lgvE5nebwpBGu8BG6dvFBpmLy0Olu8
cA+YvJFCcLx3sY68oJ2QvNc5hbwTKpO8x+xZvMBLhrzRgIO8mVI8vMuNY7wmdZS8HLdovNqO
ibyXOnC8HZFgvJepVLwuuVy8SVZ8vJirV7zt+jC88T5AvCAxXbwF1EK8CAIPvLpbK7wNily8
ow1cvLrvfbwIvES8Lqffu0puc7wuf2S8gIw9vDkGSbzPgGe8+2YnvHWwXbxWASu87j3su8Tt
HLyk5C+8hVUivPIqJLxUORC86tXkuwKJarxAN/279CQivNc0ELwApge8k6dlvLVVCLzLKg+8
9hsevJoiWrx2oq67JtgTvBo9VbzTKhe8Csr5uxfa7rt6Dhe8IrUHvG4NDLwIshG8LOVPvM0q
gbuX6g684/mYu8kT6rudIVW8ejUKvDYSDLx8IO+7bGr2u38zKbxN8aq7dZC6u2GanbtE1QG8
oLrzu2SE0bsv1o+78/jCu1zE8rv5b5G7q7v/u6BX9LuAIki6azzgu8JLz7sC28u7IhjaOfQZ
j7u1sra7ixEkvDE0G7w+LaW7m4Pgu/3nWrvjTD284qSTu7re+7ulWee7xKKnuzduIbwsYYW7
tCqQujs1l7uepO+74ZAUvLX9cLt2rg67fGEcu+rKr7rVtGa6Loz3u3YQNbrIZZK7X67nuusG
D7vmG4S7sh2huuavj7sD55K7R5i+uhFMFLpjsOu6VviEu4pcFjl4Tzu7tPPNuaMwkTpp96u7
D5pWuvKc2LoDE/G6sI9/u5QtE7v745y7cPb2udlWlrqgR8u7GYgNuzYbNLvWVsO6Ci2DuXJb
lrkwbye7F4gwumUYubuQFBg7FAbhuqGY27rKBQe6+FFuuxfyrzrzLuk6T3A3O6di6zrLx5a5
eetBOtTqjbqScI26+S72OkRDATsg3u86NNozOhellTjDYu47oa1JO63fITva/Dg7qteDO9gP
+TlUsEW6R1t/Ox7XVDvntwc8ugDtOi9pgTucawE7q9FHO54lSTvBD507GW8iuicfFTvUK407
jajdOkPXszuqKH071rVrO18v3TtW1H07QvPSOwQ3UjtDsUI7TbPDO9Lj9zuRqw07eQyAO9JE
Yjv804w7aoapOkRTNzsSj+Q7s8WdO0JCnjtkfSk8VoYRPBZ43zs9MPI7ncuTO8GtlDseY787
LiF/Ox0eDDxAda07vsbKOxYLyDsjMuW5R/6/Or/11Dv1yDk717m4OoJ+9jvBQyc8TNmiO4Ie
EjthNqo7iY6MO9uQOjxl9So8PqQLPNHbRzvdfxw8K3DwO7LMqjsMddE7KhI8PIl5PjwXQVY8
NXbwO42j1DtJhRw8hvMvPJfbPjwctx88QwYoPIOA6jsvldA7ZdJTPClSuDt1Qi48N/QfPLSD
6jsqHVU8M10tPE0aSDyA+AY8gZFzPM4vRzyuqug7CIY6PAwpJDxo4cY7Xaz9O6YsGzxxYQM8
ICUjPB8oQTyu9g08Jwi6O+RUHjz5oAQ8cvIsPIGRVjzZzPs7EbckPCD7QDzvI7M7smNEPCYW
lDzMcC88AB4IPCGCbjwWKxo8+B1zPFI6RDy3HII8o40dPN1SJjxIOWs8+0lWPN6vijxEOuY7
tcJGPEHtKDxUrFo89LIhPBv3ZTwetzE85az4OyBaczznWCk86whYPFlnWzyGbFM8IrpqPK+C
Mjwv0nY8P5VyPG9tUzxr7Ew8Dq1bPD2iTjxvuEQ8uUtYPOjjkTy8r1k8NPZnPOMsbDyHbKg8
U7yGPNMuVzzmUzM8+2VYPMyWUjxoLIE8zI5xPCl3Xzz870U8K052PBKDSTzs+FY8knKGPJen
kzxItlg88ctbPHb1WjyMKXg8TnmKPHerhzzY0kw8VqpjPA==</AssayYData></Step><Step><CommonData><SampleLocation>1</SampleLocation><SampleID></SampleID><SampleGroup></SampleGroup><SampleInfo></SampleInfo><SampleRow>D</SampleRow><SamplePlate>1</SamplePlate><WellType>BUFFER</WellType><Concentration>-1</Concentration><ConcentrationUnits>µg/ml</ConcentrationUnits><MolarConcentration>-1</MolarConcentration><MolarConcUnits>nM</MolarConcUnits><MolecularWeight>-1</MolecularWeight><Temperature>25</Temperature><StartTime>4684400</StartTime><AssayTime>60</AssayTime></CommonData><FlowRate>1000</FlowRate><StepType>BASELINE</StepType><StepName>Baseline</StepName><StepStatus>OK</StepStatus><ActualTime>59.999</ActualTime><CycleTime>0.2</CycleTime><AssayXData Points="300">Xv9MRBoMTUT4GE1ExCVNRJEyTUReP01EGkxNRPhYTUS0ZU1EkXJNRF5/TUQrjE1E55hNRMSl
TUSBsk1EXr9NRBrMTUTn2E1ExOVNRJHyTURO/01EKwxOROcYTkTEJU5EkTJORE4/TkQaTE5E
+FhORLRlTkSBck5EXn9ORGyMTkRamU5ExKVORJGyTkROv05EGsxORPjYTkS05U5EkfJORF7/
TkQrDE9E5xhPRLQlT0SBMk9EXj9PRCtMT0T4WE9EtGVPRJFyT0Ref09EGoxPRPiYT0S0pU9E
gbJPRF6/T0QazE9E+NhPRMTlT0SB8k9ETv9PRCsMUET4GFBExCVQRIEyUEROP1BEK0xQROdY
UETEZVBEkXJQRE5/UEQajFBE+JhQRMSlUESRslBEXr9QRCvMUET42FBEtOVQRIHyUERe/1BE
KwxRROcYUUS0JVFEkTJRRF4/UUQaTFFE51hRRLRlUUTpc1FETn9RRBqMUUTnmFFEtKVRRIGy
UURev1FEK8xRRPjYUUTE5VFEkfJRRE7/UURMDFJE+BhSRMQlUkSBMlJEXj9SRCtMUkTnWFJE
tGVSRJFyUkROf1JEK4xSROeYUkTEpVJEgbJSRE6/UkQrzFJE+NhSRLTlUkSB8lJETv9SRBoM
U0TnGFNEtCVTRJEyU0ROP1NEK0xTROdYU0S0ZVNEgXJTRF5/U0QrjFNERZtTRMSlU0SRslNE
Tr9TRBrMU0Tn2FNEtOVTRJHyU0Re/1NEGgxUROcYVES0JVREgTJURE4/VEQrTFRE51hURLRl
VESBclRETn9URBqMVET4mFREtKVURIGyVEROv1REGsxUROfYVES05VREgfJURE7/VEQaDFVE
5xhVRMQlVUSBMlVETj9VRBpMVUT4WFVEtGVVRJFyVUROf1VEGoxVRPiYVUS0pVVEgbJVRE6/
VUQazFVE59hVRLTlVUSB8lVEj/9VRCsMVkT4GFZEtCVWRIEyVkReP1ZEGkxWRPhYVkS0ZVZE
gXJWRE5/VkQrjFZE55hWRMSlVkSBslZETr9WRBrMVkTn2FZEtOVWRIHyVkRO/1ZEKwxXROcY
V0TEJVdEgTJXRF4/V0QrTFdE51hXRLRlV0SBcldEXn9XRBqMV0T4mFdEtKVXRJGyV0Rev1dE
K8xXROfYV0S05VdEkfJXRE7/V0QaDFhE5xhYRLQlWESBMlhETj9YRBpMWETnWFhEtGVYRIFy
WEROf1hEGoxYRA6aWETEpVhEkbJYRE6/WEQazFhE59hYRLTlWESB8lhETv9YRBoMWUTnGFlE
tCVZRIEyWUROP1lEGkxZROdYWUS0ZVlEgXJZRE5/WUQajFlE55hZRLSlWUSBsllETr9ZRBrM
WUTn2FlEtOVZRIHyWURO/1lEGgxaROcYWkS0JVpEgTJaRE4/WkQaTFpE51haRLRlWkSBclpE
Xn9aRO+MWkTnmFpEtKVaRIGyWkROv1pEGsxaROfYWkS05VpEgfJaRF7/WkQaDFtE5xhbRMQl
W0SBMltETj9bRBpMW0TnWFtEtGVbRIFyW0ROf1tEGoxbRPiYW0S0pVtEgbJbRE6/W0QrzFtE
59hbRLTlW0SB8ltE</AssayXData><AssayYData Points="300">nuuOPMZKsjxviX08+9eTPMGpijzRknc89aeVPJimXzwmuY08lzSTPCdPgjyNmqo8TE+BPDBn
jjxJLH483L95PF/vizzQqj08+ohgPIahmDy9lZ48bleuPBHrhjxqO4I8grp9PIJRoDxjI5o8
I+CVPPmnhTyZNag8jw2PPAzlkTz4aJU8pzh3PI7qkjz+uJY8RNaqPGGkizzCS6c8pSydPCuF
ujxVyJQ8aKqMPLSMkjwW+XM8A/KdPHgfujz7hZg8UoiOPNQIgzxxXqU81Ra0PE/glzxGNbc8
PTWPPEkBpjxPC6k8l8OgPAvHgzxF3ro8Bbi3PEn4mTx8qLE8lpivPM+3xDyoQM88F4TJPE+e
tzxGxJE8IvOyPHfNuDzJKL086teqPPRmmDyLx7E8bii9PCjpsDxm/bQ88rqwPBOIkDyGRrM8
PNynPB9JwDxgerI87xHNPIPbvTyjU788l23DPN1GwDyEV788JWqyPB4ZpjzLssQ8TUCrPBMq
1jxb+rU89UTUPJ5fzTytCrQ8X0fKPPDNsTxMUb08RcHQPBr/qjxUs8c8XEWsPHZR0Dx//8o8
tDHNPJw+yTx+jqo8cvrOPBPvzjwFnLk8mgWVPGnRxjyDGaE8kxKzPP/utTyIirg8xlfOPNhK
uzyptbo8fQ/TPBh05jz8n9A8eoPUPFoEzTy609o80w7TPJj50Dw/EMg86UbGPDg81TySsts8
NEW7PMXZyjxb0dw8roHdPOPDwTy0IdY86aXIPK+euDwrp+88J729PEityzzCdeY8lrz/PIkk
AD1t5ME8SFuoPFJx5jzSjuE8VzHjPD23+Txon8I8H23LPDfywzwYX9k8eN27PHgJ4jxZ0bs8
EtvPPOgA1TxyX9k88Xv1PCT39zz9De88BrnrPEyo3jyqVug8CU3NPJ7qwTyINMw8OZ4BPd5r
3zycFvI8DM3gPPTtuzy+GQM94NffPDNp9Twrywc9nM/7PJpsAT2gFdI8Lfv0PGAF9Ty3vuE8
SmYCPRYw/DwbEso8Nw/xPDZo8zwF7gs9Dbb0PNw16TyJM+k8ZmLkPPR9/jy8Ud48cjjoPISi
0zzaCwI9R57nPLghAj08KwQ92dkHPYmmAz0p2Q89HiHKPHvU5DzftgE9/LHmPKgC4zzKb+U8
QJ8KPUca2jxQGu482egGPT6KDT0MqPM8BTUAPX2D+jy2VxI9/sUWPf0y6zxk+AA93+IBPXKe
Bj3mUOQ88NIMPegpDT2OAfY84t0CPeDt9Dy0rPg843oAPa2P9zwhTQc9EGQGPaAhCj2zJ/08
wwb2PEIR5DwiBQg9pIgAPaRh+zzxvOQ8qhzwPHQrCz08eQc9AHEJPWohCz0jcgI9JrcLPeQP
CT0hn+08bwzrPEwjCj37bRc9l8QSPY/J/TzGUwA9x2oNPW6YCz1tVRI9OIMBPa40BT2LqQQ9
o4cbPWQYJD0qsw09jf8MPZ7gID2fgfw8v+0FPe4SET2RExk9GU4XPXAtDD3dhhA9cNcRPYDH
ED3cCxA9nLYIPf9cEz2VxCE9GYsMPQiUDT1lRBk9FvYTPa/5Dj2qFg49Z1wJPczlFD3WXBM9
+LkAPVnO9Txx+As9</AssayYData></Step><Step><CommonData><SampleLocation>8</SampleLocation><SampleID>BG505.W6.C2 gp120</SampleID><SampleGroup></SampleGroup><SampleInfo></SampleInfo><SampleRow>D</SampleRow><SamplePlate>1</SamplePlate><WellType>KSAMPLE</WellType><Concentration>-1</Concentration><ConcentrationUnits>µg/ml</ConcentrationUnits><MolarConcentration>250</MolarConcentration><MolarConcUnits>nM</MolarConcUnits><MolecularWeight>-1</MolecularWeight><Temperature>25</Temperature><StartTime>4752524</StartTime><AssayTime>180</AssayTime></CommonData><FlowRate>600</FlowRate><StepType>ASSOC</StepType><StepName>Association</StepName><StepStatus>OK</StepStatus><ActualTime>180</ActualTime><CycleTime>0.2</CycleTime><AssayXData Points="900">Tv9bRBsMXEToGFxEtCVcRIEyXEROP1xEG0xcROhYXES0ZVxEgXJcRE5/XEQbjFxE6JhcRLSl
XESBslxETr9cRBvMXETo2FxEtOVcRIHyXERO/1xEGwxdROgYXUS0JV1EgTJdRE4/XUQbTF1E
6FhdRLRlXUSBcl1ETn9dRBuMXUQpmV1EtKVdRIGyXUROv11EG8xdRCnZXUS05V1EgfJdRE7/
XUQKDF5E6BheRLQlXkRxMl5ETj9eRBtMXkToWF5EtGVeRIFyXkQ+f15EG4xeROiYXkS0pV5E
gbJeRE6/XkQbzF5E6NheRLTlXkSB8l5ETv9eRBsMX0ToGF9EtCVfRIEyX0ROP19EG0xfROhY
X0S0ZV9EgXJfRE5/X0QbjF9E6JhfRLSlX0SBsl9ETr9fRBvMX0To2F9EpOVfRHHyX0RO/19E
GwxgROgYYES0JWBEgTJgRE4/YEQbTGBE6FhgRKRlYESBcmBETn9gRBuMYETomGBE9qVgRIGy
YEROv2BECsxgRPjYYES05WBEgfJgRE7/YEQbDGFE6BhhRLQlYUSBMmFEPj9hRApMYUToWGFE
tGVhRIFyYUQ+f2FEG4xhROiYYUS0pWFEgbJhRH+/YUQbzGFE19hhRLTlYUQK9GFETv9hRAoM
YkToGGJEtCViRIEyYkROP2JEG0xiROhYYkS0ZWJEgXJiRE5/YkQbjGJEGZliRLSlYkSBsmJE
Tr9iRBvMYkTo2GJEpOViRIHyYkRO/2JEGwxjRNcYY0S0JWNEcTJjRF4/Y0QbTGNE11hjRLRl
Y0RxcmNETn9jRAqMY0TomGNEtKVjRKKyY0ROv2NECsxjROjYY0S05WNEgfJjRD7/Y0QbDGRE
ShlkRLQlZESBMmREPj9kRApMZEToWGREtGVkRHFyZEROf2REG4xkROiYZETVpWREgbJkRE6/
ZEQbzGRE6NhkRLTlZESB8mRETv9kRBsMZUToGGVEtCVlRIEyZUROP2VEG0xlROhYZUS0ZWVE
gXJlRD5/ZUQbjGVE6JhlRKSlZUSBsmVETr9lRBvMZUTo2GVEtOVlRIHyZURO/2VEGwxmROgY
ZkS0JWZEgTJmRE4/ZkQbTGZE6FhmRKRlZkRxcmZEsH9mRBuMZkTXmGZEtKVmRIGyZkROv2ZE
G8xmROjYZkS05WZEcfJmRD7/ZkQbDGdE6BhnRKQlZ0RxMmdETj9nRApMZ0ToWGdEtGVnRIFy
Z0ROf2dEG4xnROiYZ0S0pWdEgbJnRD6/Z0QbzGdE6NhnRLTlZ0Rx8mdEPv9nRG0MaEToGGhE
tCVoRHEyaEQ+P2hECkxoROhYaESkZWhEcXJoRD5/aEQbjGhE6JhoRKSlaESBsmhETr9oRArM
aETo2GhE4edoRHHyaERO/2hEGwxpROgYaUS0JWlEcTJpRD4/aUQbTGlEWllpRLRlaUSBcmlE
Tn9pRBuMaUTomGlEtKVpRHGyaUQ+v2lEG8xpROjYaUS05WlEgfJpRD7/aUQbDGpE1xhqRLQl
akSBMmpEPj9qRApMakTXWGpExWVqREx0akROf2pEG4xqROiYakS0pWpEcbJqRD6/akQKzGpE
19hqRKTlakSB8mpETv9qRBsMa0ToGGtEtCVrRHEya0Q+P2tEEU1rRNdYa0S0ZWtEgXJrRE5/
a0QbjGtE6JhrRLSla0SBsmtETr9rRBvMa0To2GtEpOVrRIHya0RO/2tEGwxsROgYbESkJWxE
gTJsRE4/bEQKTGxE6FhsRKRlbESBcmxETn9sRBuMbETXmGxEtKVsRHGybEQ+v2xECsxsROjY
bES05WxEcfJsRE7/bEQKDG1E1xhtRKQlbURxMm1EPj9tRApMbUTXWG1EtGVtRGdzbUQ+f21E
G4xtRNeYbUSkpW1EcbJtRE6/bUQKzG1E19htRLTlbURx8m1EPv9tRAoMbkToGG5EtCVuRHEy
bkQ+P25EG0xuROhYbkSkZW5EgXJuRD5/bkQbjG5E15huRLSlbkRxsm5EPr9uRBvMbkTX2G5E
tOVuRHHybkRO/25ECgxvRNcYb0S0JW9E0zJvRE4/b0QKTG9E11hvRLRlb0SBcm9EPn9vRBuM
b0TXmG9EpKVvRHGyb0ROv29EG8xvRM3Zb0Sk5W9EcfJvRD7/b0RtDHBE1xhwRLQlcERxMnBE
Tj9wRBtMcETXWHBEtGVwRHFycEQ+f3BEG4xwROiYcESkpXBEgbJwRE6/cEQbzHBE19hwRKTl
cESB8nBETv9wRBsMcUTXGHFE9iVxRIEycUROP3FEG0xxRNdYcUSkZXFEcXJxRD5/cUQKjHFE
6JhxRKSlcUSBsnFETr9xRBvMcUTo2HFEpOVxRIHycUQ+/3FEGwxyROgYckSkJXJEcTJyRD4/
ckQbTHJE6FhyRLRlckSBcnJEPn9yRBuMckTXmHJEtKVyRIGyckQ+v3JECsxyRATbckS05XJE
cfJyRD7/ckQKDHNE1xhzRLQlc0SBMnNEPj9zRBtMc0TXWHNEtGVzRHFyc0Q+f3NECoxzROiY
c0SkpXNEcbJzRJC/c0QKzHNE19hzRKTlc0Rx8nNEPv9zRAoMdETXGHREpCV0RIEydEQ+P3RE
Ckx0RNdYdES0ZXREgXJ0RD5/dEQbjHRE15h0RKSldESBsnREPr90RG3MdETo2HREpOV0RHHy
dERO/3REXAx1ROgYdUS0JXVEgTJ1RE4/dUQbTHVE11h1RLRldURxcnVEPn91RBuMdUTomHVE
pKV1RHGydUQ+v3VECsx1RNfYdUTm5XVEcfJ1RD7/dUQbDHZE6Bh2RKQldkRxMnZEPj92RBtM
dkTXWHZEpGV2RHFydkQ+f3ZECox2RNeYdkSkpXZEcbJ2RE6/dkQbzHZE6Nh2RKTldkSS8nZE
Pv92RAoMd0TXGHdEpCV3RIEyd0Q+P3dECkx3RNdYd0S6ZndEgXJ3RD5/d0QKjHdE15h3RKSl
d0RxsndEPr93RArMd0TX2HdEpOV3RHHyd0RO/3dEGwx4RNcYeES0JXhEsjJ4RE4/eEQKTHhE
6Fh4RKRleERxcnhEPn94RAqMeETXmHhEpKV4RJKyeEQ+v3hECsx4RNfYeESk5XhEkvJ4RD7/
eEQKDHlE1xh5RKQleUSBMnlEPj95RApMeUToWHlEpGV5RHFyeUQ+f3lEG4x5RNeYeUSkpXlE
gbJ5RE6/eUQKzHlE19h5RKTleUSB8nlEPv95RBsMekTXGHpEpCV6RIEyekQ+P3pECkx6ROhY
ekS0ZXpEgXJ6RE5/ekQKjHpE15h6RKSlekRxsnpEPr96RArMekTo2HpEpOV6RHHyekQ+/3pE
Gwx7RNcYe0SkJXtEcTJ7RE4/e0QKTHtE11h7RLRle0SBcntEPn97RAqMe0TXmHtEpKV7RHGy
e0R/v3tEbcx7RNfYe0Sk5XtEkvJ7RE7/e0QKDHxE1xh8RKQlfERxMnxEPj98RBtMfETXWHxE
pGV8RHFyfEQ+f3xECox8ROiYfESkpXxEcbJ8RD6/fEQKzHxE19h8RKTlfERx8nxETv98RAoM
fUTXGH1EpCV9RHEyfUQ+P31ECkx9RNdYfUSkZX1EcXJ9RD5/fUQKjH1E15h9RKSlfURxsn1E
Pr99RArMfUTX2H1EtOV9RJLyfURO/31ECgx+RNcYfkSkJX5EcTJ+RD4/fkQKTH5E6Fh+RKRl
fkSBcn5EPn9+RBuMfkTXmH5EpKV+RHGyfkROv35EXMx+ROjYfkSk5X5EcfJ+RD7/fkQbDH9E
1xh/RLQlf0RxMn9EPj9/RApMf0ToWH9EpGV/RHFyf0ROf39ECox/ROiYf0SkpX9EcbJ/RE6/
f0QbzH9E6Nh/RKTlf0Rx8n9ETv9/RA0GgERsDIBE0hKARDgZgESnH4BEBSaARHQsgETSMoBE
QTmARJ8/gEQFRoBEdEyARNpSgEQ4WYBEnWCARA1mgER0bIBE2nKARDh5gESnf4BEBYaARGyM
gETakoBEOJmARKefgEQNpoBEbKyARNKygERBuYBEp7+ARA3GgERszIBE+9KARDjZgESf34BE
FuaARGzsgETa8oBEQfmARKf/gEQNBoFEdAyBRNoSgURBGYFEpx+BRA0mgUR0LIFE2jKBRFk5
gUSfP4FEDUaBRHRMgUTaUoFEQVmBRKdfgUQNZoFEdGyBRNpygURBeYFEp3+BRA2GgUR0jIFE
2pKBREGZgUSnn4FEDaaBRHSsgUTasoFEQbmBRKe/gUQNxoFEpcyBRNrSgURB2YFEp9+BRA3m
gUR07IFE2vKBREH5gUSn/4FEDQaCRHQMgkTaEoJEQRmCRKcfgkQNJoJEdCyCRNoygkRBOYJE
pz+CRA1GgkR0TIJE2lKCREFZgkSnX4JEDWaCRHRsgkTacoJEQXmCRKd/gkQWhoJEdIyCRNqS
gkRBmYJEp5+CRA2mgkR0rIJE2rKCREG5gkS3v4JEDcaCRHTMgkTa0oJEQdmCRK/fgkQN5oJE
dOyCRNrygkRB+YJEp/+CRA0Gg0R0DINE2hKDREEZg0SfH4NEDSaDRHQsg0TaMoNEQTmDRKc/
g0QNRoNEdEyDRNpSg0RBWYNEp1+DRA1mg0TebINE2nKDRDh5g0Snf4NEBYaDRHSMg0TakoNE
WZmDRKefg0QNpoNEdKyDRNqyg0RBuYNEp7+DRA3Gg0R0zINE2tKDRDbag0Sn34NEDeaDRHTs
g0Ta8oNEQfmDRKf/g0QNBoREdAyERNoShERBGYREnx+ERA0mhESVLIRE2jKERDg5hESnP4RE
DUaERMZMhETaUoREQVmERJ9fhEQNZoREdGyERNpyhERBeYRE</AssayXData><AssayYData Points="900">kp8JPQrRBz2GTr08VZdnPBU1Ijz41tI7dz54umh4s7vzQge85+NJvA9BkLyOUYq8G4uYvK5B
wbxRs6u8jRXHvLTItrzIJq+8Jb+6vApqqLz0Y8u8ojbmvLMa2Lx9PN682x/dvKb2rrxXzdK8
0wvovAamsLzNm/C8fLrSvHxHAL0OU7K8r6HxvFhK87xVz7C8fFXfvPjHzryOhsa8d8TgvHbZ
1rwqp8m8XqLJvLq42LxG38u8EnCuvApH0rxZxuC8kJOxvFLksry826+8E7eqvM9xorxjbpW8
Pu7KvIHKm7w5DIu8IDeOvBZCjLxl3K28ryWmvIWfqLx9rbq8A2ScvL1EnrwQMbW8Z7afvB1n
uLzPBoW8mzqxvDiRmrzDBoa8hlahvJgDp7w/uWq8HdxxvBita7wvYZC8G+thvL91X7xxAZa8
VI+AvJQQlbzmh368oyWGvGsFhrxeT2C8OsV8vNQ7Y7zdU0+8CCZEvNkWY7y7Imu8VCpRvIrN
ZbyxeFS8Dig2vFkZE7z4sES8EMhavICsYrxqj8e73BABvAAcR7y632u89WA9vPDNPLzZpQG8
6mMBvGUXLLyWfhO8dGA1vKGdJrzoPCS81NMEvEWrLbw9XuK7NbMHvEciCrxa6zW8a3rIuyuB
X7y4de+74zQbvLK1Iby7mOC7s5tJt7/9BLx7FOO7X9C/u1B3FLtQBYO7V/bNuzC7vrsqZEK7
GESru6vbG7wZ8wa8MrmAumn42Ls6CgW8DvVDvGV8QbuAIlK7/ZHSu8AhH7taVPm7hV2Bu1Qu
Drv7CZK7aUNWuz6zkLvvY7a6pgBCu2rskDq89XC7e92Ku+VtkrqEeru6dCVEu0sAi7sCYJC7
rnyCO7eS7Lk5ckW7pxCDu7tHDTqlCAG5jiQZutXHvLpBxcG7fGvZugIafTvW8v26aAVLutHS
KLuxIKA6yD4FOuyWA7tb67q63j5Cu+cXj7l1amw5J1I9OVLyH7sgqxw5GahAO5bWgjhcUnm6
ZyMYO4HOHDvdVjU7sNpPOwN+CjydzjW5RO8hOuf7YrkHRyY7bfYTudeOmjskAec63sUlPFQi
ozs3A1u6PlIgO0t+bztXfMA7WSLIO0zhjTtuN6g6sRi2O99HBjxm6J07HaIaPJmlmTsI2QU8
NEJdO311tjsU6g48KKG4OReYxzsgU9I7a8FKO8+yLTu7y7w7fCu5O5NTozs7a3c7j25jOzK5
DDxruuk7KIZGO37gtTspzK47UOfJO1PzEDwQz+o7r30nPN3BBzzLDS88+PiBO+FRHzx9weA7
8sycOzwCsTsMZSA8jAiqOwqgFDwX6nA7WOEqPCPQIzzLBgY8hK7jO6n67Dt3uXU7OQvWO6XU
FTzhITo7XsMyPCetxTsinTY8/bIDPHAsqzuTTvk72BYPPDhERDw4yiw86V3+O8RJIDxMdQ08
ptdHPMVrHzxH7E48yuMwPCz3Dzz+Yww8eawMPKSbEzwPgTI81QFWPJpxVDylL0Y8cWZuPECB
bjw1HVM8P2AzPMDEaDy1ESk8AAg3PCFaQzwhcmc8MfoaPCRjDDzV80888ZxpPNlCgjzEmJ08
z0hpPOhicDxpC3g8TcBgPORJFDxKeoI8Z1MxPP/pdjzXg188XHM2PAO8Zjwn6IE8gtyEPHXK
jTzlD1o8gDFEPCV1UTw4kaM8DLx9PDzOUjwUfIM8A/+JPFR6jzxmgWw8+2tnPN7QgTz0iJk8
XzhvPJyajDxm9og8kaRmPE3flDwWulM857mQPCM7Szzv7588fxCaPFYmizwv3XA81et/PNF6
ozwr/I085EiXPB4knDw0Now8RJhdPDvEpjxzGnw8pN6RPDiWhTz/14Q8n7GaPH7mmjwPfog8
586GPAi0kDzysZQ8PS6TPD0MqTzxhqA8Q0GkPATGvzzrB6o8SRuuPPTxhzyeCKE8WWt6PFx3
uzx3R6A8DceYPA0swjxsPJo8FTSXPEVGtDwyLaU8+Zi5PGoVvjwol7s81eWgPGqutDx8caQ8
n3S9PABsuTzFTpA8uv2xPKTJtDweGoQ8Q0SvPPJFtzwqPaQ81F+sPJ2GlTzmX8c8t7+yPCX3
pzwJRrg8+KyrPAf2yTyMPK88W7eSPJgbxzxXYMY8/Ye/PJry2zwRuLY8kyuqPN/wtDyZGb08
kcLQPGUcrDxD9b88l4q9PBrDszwQXc48bi21PG+xqTza9cA8/zrRPBHQtTy+Lbo8PdfSPANJ
sjxaDL48PuzbPO4C1DxcIcw8696wPHzeyDwAxdw8VTm4PJv30jyb2NM89FTMPBw25Dz9tOY8
6ZrbPF7byzxi2s08nijPPMUb3zwWwLo8D1bbPPdPmDwRsps8ExrOPPITuTzKedc8ycDXPKo9
zjzJtN88aVbIPMR+0zzH5MQ8LiqePMfG0zxSqbw8zQHSPHvs2Tz9D9A8qerMPNT88jwddcQ8
GLgAPYuE0DyXstE8rE3XPBJE8TwGB9o8Qh3IPEuO7zx6lOQ8OjTLPMQ7zTyf4dA8re7rPKSl
rzxtIwQ9z1QBPYo/9zxma9Q8co7nPBof5Txak+w8/G0DPRg82TyYr9k8WcHXPBrT7DzMqN48
RY4HPQ0o4TwvfdU89yrSPMUPyDyPZ/o8/5/sPC1lAj28ve88HyLtPII16Dy4Gcs88Vz9PGXA
+zy16vs86/z7PEXvAD1/5wA9garjPEW13DxOD9I8JLIBPbKK9zyVPOE8I7UEPZIM1TwhUeY8
WOEGPbjm4jz8iQM978QFPRBu5zxKbuw8GWL8PMhnAj3eIQE9I0kAPVoO/zwoRQc9X1/rPHYN
AT2/iwc9oZ/tPH7o/DyyywM9v60SPayg9Dxt+vM8owvtPPQ1+DzyBhA9Y4j4PBFWBj09wfc8
ZnfQPMtwAz2+8hA9oWcLPdCzET1ot/089Y/4PDpaBD0YHBI9rI//PEc+/zz2ggk9xmMNPbQV
FT0U/hQ97mwIPVrNBj1m2iY9BZ7wPOVEFz3XnfY8nSgRPWAD/jwhkPA8eQcIPR3oBT0BJQU9
q6INPQaqBj28NxM9TS0TPfK8Az1VOBE9VOwEPa02DD3QLAY92ioQPUD1GD3iOhU91NwJPb9s
Fj3R8A49P2X9PDWHCT0Ymho95fYfPfxsBj1WxSQ9HLUPPbVyDD0C8wY9kk/6PN/WGD1i3xA9
3ikSPYcdFz2a6Aw9BrkVPfHrDj2ytRk9OfoXPRCGCD3vcgk9A8oFPXueEz0SgCk9YiISPam1
HD3VYwo9JCkPPcZEFz0kzRY9+QcUPYqLDz2uTBI9xbELPV8xLj07SCc9MDYdPRDgCj1KZSA9
WUUmPas/FD0cbRY9f4QUPeHhFj2DERg9AEkgPTenEz3c9xI9Y8z8PExdDz0J8Rw904khPVYh
GD2EgAs9RDsIPchBPD17yg89W8QSPbq3Gj322SA9CgUSParHHD3E3xo9NPcIPQQcFD0otyA9
Ol0WPYS+GD2+rSE92ysgPTCBHz056Bg9oCMgPQAHIj2IrSE9FPAPPeBDLj2eOyE9jckdPWn6
Ij0k4CE9oCwaPW0vDT3EFBQ9BTggPYPXIz1/PRg96x0nPSB6LT3ONic9axQpPYcYJT2sRRE9
i2YdPYajIz1yMyM9k6omPcx1Ij15Fx09QLwsPYZOKj3JRS89XSYkPbB3Kz1KGDY9KRkjPbwh
JD3oXy89VQchPfD/Hz1Xhhc9LGYcPYUIMD2fPxU9/+4lPZ5WKz25ZSw9uBMnPTYUID3HSx89
kq0nPRQBKD1/gCc9eEk2PbRfHz3edTE9y6EkPTQTIj30RCk9cNAlPeaZOz2mVSw9D80qPfPZ
Kz293Sc9wiI3PWQlLT3eUzQ9gI8qPejOJz25hhk9pogsPfzZOz3Yejc9Px8xPQgzND15jCU9
QNAwPTBxKD1H1CU97MUxPWlbOj2d9kQ9KRoaPblxLj26aTk9RikuPf+4Kz13RC49p7AtPdJo
Oj1FijU9J38uPQOvPz0/jDU9MJAoPUlOMj3gjTE9i30lPQbJGD1X/zA9lg4qPUMFNj2eBSw9
yH04PZ/KLj0F9zc9jHc3PVC1KD33rzM9mZQkPa4LKz0fQjY94787PU/kOj21uDo9NCNKPZ/P
IT04dTU9YkAmPfY3Kj0mwUU9m/JEPaLLOD00i049+QQ4PUFGNT1DFzQ9ves1PcnvNT3vfz09
1eQpPV5VND2PukU95J07PRPJPz3yckI9rtY+PWmpOz3dGTY9oaEzPScwPz1UhT89Bf5CPXf8
Oz3rn0I9HBM7PUTXRz3R3C09Gm08PQZKQT1A5jw9H8w9PUFZRD33/zc9zphEPaMuRD0b9yo9
c0AsPex+Nj1GuDM9EMVUPUP/QD0yIEY988tIPQf1QT2AgEI9YK4+PfgqPz2XUEM9oFpFPamG
OT19h0o935Y3PbWlLz1h/Ds9zF1LPb9YKD0u5Uk9ATQ+PRw2OD1BTTg9B8hRPWiASD0ZtkU9
uAczPbvzTD2VDlQ98w5JPQ+JUT2kQ0U9eIFDPW+OOD1aEEQ9BGRBPXyBRz2570s9GChNPa41
Nz0X0j09drhBPWLYTD2+Cz09EYpEPUIoNj2ealk9/lJaPcMuQj3V5kk9P4JdPbO2Tj1JYEk9
lCJAPelTPz3zW0c95upPPa3zQD3Chj09/OJLPSJOVz1gyUE9CTU6PQwuTz0QI1M9ryVKPT4a
Tj2NMUU9fFVKPdiISj0wFUI9o5tTPYy7SD1zNEw9a3FXPSnrTD1ftFo9mzU+PezgSz3vv009
s1hIPYqXPT1UAWE9GRlPPVClSz1QRlg9k8NOPXfgQz0Oc0k9</AssayYData></Step><Step><CommonData><SampleLocation>1</SampleLocation><SampleID></SampleID><SampleGroup></SampleGroup><SampleInfo></SampleInfo><SampleRow>D</SampleRow><SamplePlate>1</SamplePlate><WellType>BUFFER</WellType><Concentration>-1</Concentration><ConcentrationUnits>µg/ml</ConcentrationUnits><MolarConcentration>-1</MolarConcentration><MolarConcUnits>nM</MolarConcUnits><MolecularWeight>-1</MolecularWeight><Temperature>25</Temperature><StartTime>4940638</StartTime><AssayTime>180</AssayTime></CommonData><FlowRate>600</FlowRate><StepType>DISASSOC</StepType><StepName>Dissociation</StepName><StepStatus>OK</StepStatus><ActualTime>180</ActualTime><CycleTime>0.2</CycleTime><AssayXData Points="900">p3+ERAWGhER8jIRE2pKERDiZhESnn4REDaaERHSshETasoREOLmERPG/hEQNxoREdMyERNrS
hEQ42YREn9+ERA3mhER07IRE0vKEREH5hESf/4REBQaFRGwMhUTaEoVESRmFRKcfhUQNJoVE
dCyFRNIyhURBOYVE0D+FRA1GhUR0TIVE2lKFREFZhUSnX4VEDWaFRHRshUTacoVEQXmFRKd/
hUQNhoVEdIyFRNqShURBmYVEp5+FRA2mhUR0rIVE2rKFREG5hUSnv4VEDcaFRHTMhUTa0oVE
QdmFRKffhUQN5oVEdOyFRNryhURB+YVEp/+FRA0GhkR0DIZE2hKGREEZhkSnH4ZEDSaGRHQs
hkTaMoZEQTmGRKc/hkQNRoZEdEyGRNpShkRBWYZEp1+GRA1mhkR0bIZE2nKGREF5hkSnf4ZE
DYaGRHSMhkTakoZEQZmGRKefhkQNpoZEdKyGRNqyhkRBuYZEp7+GRA3GhkR0zIZE2tKGREHZ
hkSn34ZEDeaGRHTshkTa8oZEQfmGRKf/hkQNBodEdAyHRNoSh0RBGYdEpx+HRA0mh0R0LIdE
2jKHREE5h0SnP4dEDUaHRHRMh0TaUodEQVmHRKdfh0QNZodEdGyHRNpyh0RBeYdEp3+HRB6G
h0RsjIdE2pKHREGZh0Snn4dEDaaHRHSsh0TasodEQbmHRKe/h0QNxodEdMyHRNrSh0RB2YdE
p9+HRA3mh0R07IdE2vKHREH5h0Sn/4dEDQaIRHQMiETaEohEQRmIRKcfiEQNJohEdCyIRNoy
iERBOYhEpz+IRAVGiER0TIhE2lKIREFZiESnX4hEDWaIRHRsiETacohEOHmIRKd/iEQNhohE
dIyIRNKSiERBmYhEp5+IRA2miER0rIhE2rKIREG5iESfv4hEDcaIRHTMiETa0ohEQdmIRKff
iEQN5ohEdOyIRNLyiERB+YhEp/+IRAUGiUR0DIlE2hKJREEZiUSnH4lEDSaJRHQsiUTSMolE
QTmJRKc/iUQNRolEdEyJRNpSiURBWYlEn1+JRA1miUR0bIlE2nKJREF5iUSnf4lEDYaJRHSM
iUTakolEQZmJRDqgiUQNpolEdKyJRNqyiURBuYlEp7+JRAXGiUR0zIlE0tKJREHZiUSn34lE
BeaJRHTsiUTa8olEQfmJRKf/iUQNBopEbAyKRNoSikRBGYpEpx+KRA0mikR0LIpE2jKKREE5
ikSfP4pEDUaKRHRMikTaUopEQVmKRKdfikQFZopEdGyKRNpyikRBeYpEp3+KRA2GikR0jIpE
2pKKRPWZikSnn4pEBaaKRHSsikTasopEQbmKRMC/ikQNxopEbMyKRNrSikRB2YpEn9+KRA3m
ikRs7IpE0vKKREH5ikSn/4pEBQaLRHQMi0TaEotEOBmLRKcfi0QNJotEdCyLRNoyi0RBOYtE
nz+LRA1Gi0R0TItE0lKLRDhZi0SnX4tEDWaLRHRsi0TScotEQXmLRKd/i0QNhotEdIyLRNqS
i0Q4mYtEp5+LRAWmi0R0rItE2rKLREG5i0Snv4tEDcaLRHTMi0Ti0otEQdmLRKffi0QN5otE
dOyLRNryi0RB+YtEr/+LRA0GjER0DIxE2hKMREEZjESnH4xEDSaMRHQsjETaMoxEQTmMRJ8/
jEQFRoxEbEyMRNJSjEQ4WYxEp1+MRA1mjER0bIxE0nKMRDh5jESnf4xEDYaMRGyMjETakoxE
QZmMRKefjEQNpoxEbKyMRNKyjERBuYxEp7+MRA3GjERszIxE0tKMRDjZjER04IxEDeaMRHTs
jETa8oxEQfmMRKf/jEQFBo1EdAyNRNISjURBGY1Epx+NRAUmjURsLI1E2jKNREE5jUSnP41E
DUaNRHRMjUTaUo1EOFmNRKdfjUQFZo1EbGyNRNpyjUQ4eY1En3+NRA2GjUR0jI1E2pKNREGZ
jUSfn41EDaaNRHSsjUQ8s41EQbmNRJ+/jUQFxo1EbMyNRNLSjURB2Y1En9+NRA3mjUR07I1E
LPONRDj5jUSn/41EDQaORHQMjkTSEo5EOBmORJ8fjkQFJo5EdCyORNIyjkRBOY5Enz+ORA1G
jkRsTI5E0lKORDhZjkSfX45EBWaORGxsjkTaco5EOHmORKd/jkQNho5EdIyORNqSjkRBmY5E
n5+ORA2mjkR0rI5E0rKORGG5jkSnv45EDcaORHTMjkTS0o5EQdmORJ/fjkQF5o5EbOyORNry
jkQ4+Y5Ep/+ORA0Gj0RsDI9E0hKPREEZj0SnH49EBSaPRHQsj0TaMo9EODmPRKc/j0QNRo9E
dEyPRNpSj0Q4WY9En1+PRA1mj0R0bI9E0nKPRDh5j0Sff49EDYaPRHSMj0Tako9EQZmPRJ+f
j0QNpo9EdKyPRNKyj0RBuY9Ep7+PRAXGj0R0zI9E0tKPREHZj0Sf349EBeaPRHTsj0Ta8o9E
OPmPRJ//j0QNBpBEdAyQRNoSkERRGZBEpx+QRAUmkER0LJBE2jKQRDg5kESnP5BEBUaQRHRM
kETSUpBEQVmQRKdfkEQNZpBEdGyQRNJykERBeZBEp3+QRA2GkER0jJBE2pKQREGZkESfn5BE
BaaQRGyskETSspBEQbmQRKe/kEQFxpBEdMyQRNLSkERB2ZBEn9+QRAXmkERs7JBE2vKQRDj5
kESf/5BEBQaRRHQMkUTSEpFEQRmRRJ8fkUQNJpFEdCyRRNoykURBOZFEpz+RRA1GkURsTJFE
0lKRRDhZkUSnX5FEBWaRRHRskUTacpFEWXmRRKd/kUQFhpFEdIyRRNqSkUQ4mZFEn5+RRAWm
kURsrJFE0rKRREG5kUSfv5FEDcaRRHTMkUTS0pFEONmRRKffkUQN5pFEbOyRRNrykUQ4+ZFE
p/+RRAUGkkRsDJJE0hKSREEZkkSfH5JEBSaSRGwskkTSMpJEODmSRKc/kkQFRpJEbEySRNpS
kkRBWZJEn1+SRAVmkkR0bJJE0nKSREF5kkSff5JEDYaSRGyMkkTSkpJEOJmSRKefkkQNppJE
dKySRNKykkQ4uZJEp7+SRAXGkkRszJJE0tKSREHZkkSf35JEBeaSRHTskkTS8pJEOPmSRJ//
kkQNBpNEbAyTRNISk0Q4GZNEpx+TRAUmk0R0LJNE0jKTRDg5k0SfP5NEBUaTRGxMk0TSUpNE
OFmTRJ9fk0QFZpNEbGyTRNJyk0RBeZNEn3+TRA2Gk0R0jJNE0pKTRDiZk0Snn5NEDaaTRGys
k0TSspNEOLmTRJ+/k0QFxpNEbMyTRNLSk0Q42ZNEp9+TRA3mk0R07JNE2vKTRDj5k0Sf/5NE
BQaURHQMlETSEpREOBmURJ8flEQFJpREbCyURNoylERBOZREnz+URAVGlERsTJRE0lKURDhZ
lESnX5REBWaURHRslETScpREOHmURJ9/lEQFhpREdIyURNKSlEQ4mZREn5+URA2mlERsrJRE
0rKURDi5lESfv5REDcaURHTMlETS0pREONmURJ/flEQF5pREbOyURNLylEQ4+ZREn/+URA0G
lUR0DJVELBOVREEZlUSfH5VEBSaVRGwslUTSMpVEODmVRJ8/lUQFRpVEbEyVRNpSlUQ4WZVE
n1+VRAVmlURsbJVE0nKVRFF5lUSff5VEBYaVRGyMlUTSkpVEOJmVRJ+flUQFppVEdKyVRNKy
lURBuZVEn7+VRA3GlURszJVE0tKVREHZlUSf35VEDeaVRHTslUTS8pVEOPmVRJ//lUQFBpZE
bAyWRNISlkRBGZZEpx+WRAUmlkRsLJZE0jKWREE5lkSfP5ZEBUaWRHRMlkTSUpZEOFmWRJ9f
lkQFZpZEbGyWRNJylkQ4eZZEp3+WRA2GlkRsjJZE0pKWRDiZlkTAn5ZEBaaWRGyslkTSspZE
OLmWRKe/lkQNxpZEdMyWRNLSlkQ42ZZEn9+WRAXmlkRs7JZE0vKWRDj5lkSn/5ZEDQaXRGwM
l0TSEpdEOBmXRJ8fl0QFJpdEbCyXRNIyl0Q4OZdEnz+XRAVGl0RsTJdE0lKXRDhZl0SfX5dE
BWaXRGxsl0TScpdEOHmXRJ9/l0QFhpdEdIyXRNKSl0Q4mZdEn5+XRBaml0RsrJdE0rKXRDi5
l0Sfv5dEBcaXRGzMl0TS0pdEQdmXRJ/fl0QF5pdEbOyXRNLyl0Q4+ZdEn/+XRAUGmETODJhE
0hKYRDgZmESfH5hEBSaYRHQsmETSMphEODmYRJ8/mEQWRphEbEyYRNJSmEQ4WZhEn1+YRA1m
mERsbJhE0nKYRDh5mESff5hEDYaYRGyMmETSkphEOJmYRJ+fmEQWpphEbKyYRNKymEQ4uZhE
p7+YRAXGmERszJhE2tKYRDjZmESf35hEBeaYRHTsmETS8phEOPmYRJ//mEQNBplEdAyZRNoS
mUTcGZlEnx+ZRA0mmUR0LJlE2jKZREE5mUSnP5lEBUaZRGxMmUTSUplEOFmZRKdfmUQFZplE
dGyZRNJymURBeZlEp3+ZRA2GmURsjJlE2pKZREGZmUSnn5lEBaaZRHSsmUTasplEQbmZRJ+/
mUQFxplEdMyZRNLSmURB2ZlEwN+ZRA3mmURs7JlE2vKZRDj5mUSn/5lEDQaaRHwMmkTSEppE
xBmaRKcfmkQWJppEdCyaRNIymkRBOZpEpz+aRAVGmkR0TJpE2lKaREFZmkSvX5pEDWaaRHRs
mkTacppEOHmaRKd/mkQNhppEdIyaRNqSmkRBmZpEp5+aRA2mmkR0rJpE2rKaREG5mkSnv5pE
DcaaRHTMmkTa0ppEQdmaRKffmkQN5ppEdOyaRNrymkRB+ZpE</AssayXData><AssayYData Points="900">h+zqPPOnDT22sDQ94zFHPbkyfT0w15I9yN6XPfzMpD2OkK09Baa0PcYCuj1hvsk96R3GPaZd
1j369tE95lfYPVEHzz1c9NQ9KhvRPaaS1D0oy9c9pfnbPR8A2z1Xzdo9SqTXPYiR1D1Mwtc9
fcvcPTvs2z1dMdg9ECnZPXhv1j37Htc9W7rYPTM22T012NU9sVrUPaOt2j2UM9s9stXQPUim
zT1E7tk9sLHbPVQF0T3C88897LrTPRJ30z2xidc9OejOPf6p0j2CB9c9LLDOPSjgyz2ki909
3vfOPfCzzj3X48o9nWzOPXlP0z0eP809HUTRPRfZxT3I5cc9kfPMPd6p0j2istg9H1zRPVgx
0z0yHdM9+3DVPems0z2Vns09Qi7IPdiMwz15Es09G9LSPcVkzj0OVNM9ncLHPVROxz3fHcc9
NmLOPUwJyD01VME9vcnLPQwMzz3vANI90yPJPecjxT2gfsc9WS/FPXjVzT0koMg9X+nMPTjC
zj3M98U9mpXIPV9dxD0vn8I969nIPfVlvT2oicw9GHPAPTyPwj32N8I9ds/MPTAcvj0OL8M9
xvrHPb7Wyj3/28g9p/q+PYkByj3SHL49v2/GPUOzyD1IP8Q9653BPeYKuz0fnbw987zFPThk
yj1Q/8A9ZbDLPWcwwj3c8sQ9msrBPcB9wz3mZcM9OvTDPcPzwj36xMA9HJXFPfrLvj0J2cM9
7OTCPfAIyD1ssbk9NO7APbumwz13Xbw9wQy8PdEywD0Nu8E9z3DGPSBawz1dqco9xiq9PVCZ
wT1ca8Q9XGK/PYrrvj3Vucs9Oy7HPec0wT3UN8A9HlHFPdfzuz2W3rU9WP/CPSvywj2Ckr49
mo/DPX9QxD0ocLk9QeLAPeMnwj2Verk9qj/CPfmXwj1mqMA9IV7APeOVuT3ZscI9WF++PS0t
tz1mLcE9gnjFPT/gtD3VJ789QYLDPYLGvj17rMc92cfAPS3ZsT0pK8g9B93BPUUduz2G5789
Uxy1PfK9vT3EDrk9tOy+PXx4vz1Xibo9NFOuPUrWvj1udLs9N1LAPb/ntz3d5sA9Mg/CPcsP
xD0/JL89W4bAPRxivj3Qnr496xLCPbk+tj1JxbM9Gca7PXNuwD3RBrg9XO+9Pdg1wj00bsU9
wlGyPY+KwD2e9bM94NDFPfsmxT2rf7s9MOm4Pe9qvD38i8Q9wnu6PdKcvj3OVbc9Ohq6PWwD
vz2LUrU96XC+PaHntj0lV7c9AkS/PehWwD3lTLI9UhO4PT2Auz3nOL09ImbCPYeWxD2vU7s9
3GqyPYvbsD3zJ8M9uHy+PflKsz3Znb49mHi8PWs9sD2rlrk93H+3PfepvD36Rb098n64PWR6
uD2VCcA9hOOsPbIOwT2umLw9KdOyPTlDuT2X7Ls9S7XBPUpwsD3I3Lg9Ziu+PacXtT00UbY9
xCK7PYnqyD2vHLI9jrC9Pe3etz1JTcM9/Cu8PXdgvD2M67s9VAK4PQ+8tz399rs9G1OvPWzl
wD335LM9bjXFPfjgtz34ar49WN61PSELuz1FBbA9t/24PfGYuT3IL709Fka2Pd3pwT0N+bk9
METAPTmotD0R2709CUO7Pbemuj2AALU9VOq3Pc5UwT3AK7Y9LVPCPQkdtT06mrE9oUi4PRD8
vT2qhrg9bJu7PfxovT1jkLc9qNy4PRvZsD3RXrk9z3y6PU6drT1SyLU9DH28PQ/Cwj0YAbg9
tN68PZmnuD29ybc9tC61PdX8vD1Xz7k9iiC+PRhWwD11tr89I8uzPbvTvD3syL89IFDDPa3X
tj23DLk9+Om3PWfKuT0x/Lw9ubq4PQdEuj3eOsA9O7S6PUvOyD1ni7c9j7XBPZPKsT1UTcE9
/dG0PcOftz30qq89eVy9PezHtT0ywLs9b2G6Pdlstz2hM7k92tq+PfIatz2WXrg9okPFPeye
uj1d3ro9XKy9PazrvT0qMbs9ccCxPbo2vT3Thr49JoC2PZbHwj0Zcb09PQG4PS/NvT1QcLM9
6ni2PThruD2rl7U9QxO3PVL0vT2JK7Y9m2W8PTCiuz0GWMA9Nyq3PQSlsD1aRb89vLm3PS41
tz1sQLI9aMy4PZKVuz0vkL49ZKy7PS5Zuj1ioro9Jyu5PeLVvT1fJbk9d1m5ParbvT2BUbo9
MOS2PV+avD0bYr49oZa/PewovD0a1bw96xC8PWtztj13TMA9Ezu6PSE8sj2Bbb09N2HFPcnZ
uz0a0bM9fWi3PYHNwD0oc8E9wjfAPWYcvj3ufsA9v3+2PVuSwD3GccI958nCPY+stT0xMMI9
JQeyPRIhtz2TCMQ9ZUS9PRflvz02cb499uS7PbSNuT0LP7k9AWu7PX4zwD00b709ArK4PdH7
tz3J5bs91jy6PZaXsz27XLg924m6PcjHtT29b7c9+nG7PTk+vT1VT7U9AC2+PTXzuj00QL49
8D+7Pawguj2zc789wQG7PfHeuz1v0L09XhDCPWkYvT28E8c9pH/CPSrLtz2j1cE9LTPEPXUc
vD3WvcA9/9vAPeVqvD3sKL09aTm0PfHsvz35Zbk94KbEPYpttj0fJLw90jK8PfnPtz0Wh789
B265PSmUvj1c5Lo96/TAPXE4uj1Gxr09z5HFPb8tuz3RtcY9WKu+PWvXvj2C0Ls9QSK1PeA9
wj3fvLo96MC6PeaSvz0bNLk9XOe4PW5muT084ro9SfrAPV4etj19zLw9G+K3PdtCvD3EQLk9
uS7APRstuD1NC8A9SCy8PRTYuz3kUbc9WwS+PRjGyT0v3b49ZcjBPczguT11mMM9Xvq+PXWv
wT2Aj8Y9Em2/PWGYxj0Uy8E9SwK5PYFztD3fyb8933K7Pbv9vz05cMc9lVTEPfiXvT25n8I9
ShK6PZCcvD00E749Gua7PZ7wtj34R7Y9oh+3PcKfxD0ZeLs9X820PZVWxD1OT709sqjAPSOn
sT03Br09wbS9PazWvz3/Ab09jHy2PcLfvz0zArk9OzTFPSZ3wj30P749pSq+PTNYuD31O789
LznCPeA+uz1Krro9SF28PfzyvD2ZMMM93iTLPds/wT3HgMU91jq/PdjBvj3CK8M9cWy5PWm3
wj2wcbs9s8XGPbiDuj20WMA91m7APQ94wj3RWcU9xCDFPQ0tuD0GzrU9Ed/APRX7xT2gEb49
4Lq/PfmCwj16Kb49nc/BPenwwj0rysQ9U/vAPf5BxD36Yr49YHS9PfPUuz3LIsA98lfAPRsy
uz2iuLk9gHy3PRUQwT0DQcE9ypW8PeVmwj20qb89QpC4PZoNwz2fNrY9VYy/PQOAvz2wB749
O/q4PWiHyT35d8U9s4a7PSGvwT1aDcI9Rty/PV65uT00tMA9RQrGPc+OwD1oR8I9vWHAPdDl
xz3G6sI9m8XEPf0wuj1mY749fuu+Pdv9vj0ps7U9Zvm8PVxyvD2+LMI9NvvEPXqIvT0t1sA9
ydu8Pe0Pvz3LPcE9p9G/PQqavz0tqsA94m/HPX+AuD0pL8k9QnXBPcQuvT0BIMY9U3PFPd//
yz3UYMI9kMvEPRdZwj1iCL49yb66PSr/wD0IaL09am3CPbIXxD1upbo94Ze8Pcb/uz20hcU9
3de4PbdZvz0UNbc9YT/DPafvyD2ZMsE9yi3FPTDhwj0p7MQ92JK7Pbievz3+abg9IWjEPWWC
uT3EuMg9tEi/Pculwj3FYMY93rq+PQkGxT1O8sA9NjbDPQRCxD3Xh789uL/FPfOkxT2hm789
fnPBPc7Ixj0D3cA9/uW9PdUDxj1KCsU9PGDHPY6gwD0l0cM97JfCPXzqwD2wasw9gZS9PSDB
wj3CMcE905HGPb5zxD1vtb09WQi9PSU/vT2/K8M9HcjJPaoBwj1ssss9fAy+PZKBxT2ITcQ9
bCPCPUmGxz00yMs99b3BPdVWxT1vtMU9NEvFPcLgxD19Y7894B7BPRDt0j3LlsA9w5K/PUaj
wD2SGsQ9RzPBPWsqvz2P6sA9lrLBPRb2wT2PnL89qwPEPRdAxD1L18I9c8TEPcsfxj30ncE9
SirDPbN3yz1MCsM9R9TGPZe7wD3cYLw9FXDMPS2Wxj31ycA9wZLCPZ42yT2SeL89DwPFPemK
zj15IsA97XjIPc5Rwz1RxsI96X/MPTHvvj15KsM9Z9jKPYAzvj1EOMY9N6fIPXYywD3LpMI9
3sPBPf9Eyj38ZsQ9A1/IPdIOxD2gNck9nGvNPbWyxT2SzMM9QnHDPbY0xj0KUb09B1jAPcKy
vj3QvcY9uQ+9PbPcxD2/icc9W4rIPaz6xT1WfMU98dXPPRg8xz0PO8w9cofLPVA5xz0xL8w9
gj7GPUfXxz2uO8c93QLFPRl3xT3E1r49mpK8PZL6zT2SOcg96PjFPX/Evz2YssY9CsPNPQ8O
xD3q9Lo9ECTEPb6h0z3PZ8Y9Jh7IPQTQyT0KMsg9Hw/HPVs+xD3Nm8k98w7JPdNKwD39ZsY9
6g/EPfSNvz0ctsY9A5LNPdUExz2CPMg9cGDFPZ1rxT2t78k9FG7NPf9QyD2Gyco9ebnHPYWH
xT2R7cI9fPDHPZPtxj1wM8U9VtPGPen/yj0AQ8M9xJ3JPbbCzj388Mk9EqnLPXx2vj2G1NA9
6rfFPdNOyT2hpMU9ka/QPdezyD0Ytsw9b0jFPTajxz03ycU908nIPZ3ayD2ucdE9hxfMPYq1
0D2u7cg9n9jIPca+xT2oQsc9GgfGPeQowz17NMY9kTHHPTT/0T2gP8w9ty7OPUf1xz0bNMU9
VO7APW/B0z2ppMY9wzbNPSkz0j1cgsE9NfrNPXd5yD1kqcc9</AssayYData></Step><Step><CommonData><SampleLocation>11</SampleLocation><SampleID></SampleID><SampleGroup></SampleGroup><SampleInfo></SampleInfo><SampleRow>D</SampleRow><SamplePlate>1</SamplePlate><WellType>REGENERATION</WellType><Concentration>-1</Concentration><ConcentrationUnits>µg/ml</ConcentrationUnits><MolarConcentration>-1</MolarConcentration><MolarConcUnits>nM</MolarConcUnits><MolecularWeight>-1</MolecularWeight><Temperature>25</Temperature><StartTime>5129910</StartTime><AssayTime>5</AssayTime></CommonData><FlowRate>1000</FlowRate><StepType>KREGENERATION</StepType><StepName>Regeneration</StepName><StepStatus>OK</StepStatus><ActualTime>4.99895</ActualTime><CycleTime>0.2</CycleTime><AssayXData Points="25">p/+aRA0Gm0R0DJtE2hKbREEZm0SfH5tEBSabRHQsm0TaMptEODmbRKc/m0QNRptEbEybRNpS
m0RBWZtEp1+bRA1mm0RsbJtE+3KbREF5m0Snf5tEBYabRLWMm0TakptEOJmbRA==</AssayXData><AssayYData Points="25">WRcrwJ3fOMB/bD/AoSZEwASkR8B5W0rAuGxMwM7aTsAQnFDA1GBSwLXYU8DpFVXAtDhWwISq
V8AD+FjABXFZwPKuWsAseFvAPQlcwIsMXcAwvF3AA5lewJH6XsDUTV/AHIRfwA==</AssayYData></Step><Step><CommonData><SampleLocation>12</SampleLocation><SampleID></SampleID><SampleGroup></SampleGroup><SampleInfo></SampleInfo><SampleRow>D</SampleRow><SamplePlate>1</SamplePlate><WellType>NEUTRALIZATION</WellType><Concentration>-1</Concentration><ConcentrationUnits>µg/ml</ConcentrationUnits><MolarConcentration>-1</MolarConcentration><MolarConcUnits>nM</MolarConcUnits><MolecularWeight>-1</MolecularWeight><Temperature>25</Temperature><StartTime>5146148</StartTime><AssayTime>5</AssayTime></CommonData><FlowRate>1000</FlowRate><StepType>KREGENERATION</StepType><StepName>Regeneration</StepName><StepStatus>OK</StepStatus><ActualTime>4.99895</ActualTime><CycleTime>0.2</CycleTime><AssayXData Points="25">np+bRASmm0RjrJtE0bKbRDi5m0Sev5tEBMabRGvMm0TR0ptEONmbRJ7fm0QE5ptEa+ybRNHy
m0Q4+ZtEnv+bRAQGnERrDJxEyRKcRDgZnESeH5xEBCacRGssnETRMpxELzmcRA==</AssayXData><AssayYData Points="25">yGB7vnynfr4Fi2K+ZVtQvm7BPL6EpS6+Mushvq4NF75gYQy+TaMGvu6+9r3ds/S9Gq/kvZ/t
2b2Rzta9KgHJvfkNwr29Bbi9GoKzvT+vrb0sZaG92S+qvYvrlr2KypW9zDCRvQ==</AssayYData></Step><Step><CommonData><SampleLocation>11</SampleLocation><SampleID></SampleID><SampleGroup></SampleGroup><SampleInfo></SampleInfo><SampleRow>D</SampleRow><SamplePlate>1</SamplePlate><WellType>REGENERATION</WellType><Concentration>-1</Concentration><ConcentrationUnits>µg/ml</ConcentrationUnits><MolarConcentration>-1</MolarConcentration><MolarConcUnits>nM</MolarConcUnits><MolecularWeight>-1</MolecularWeight><Temperature>25</Temperature><StartTime>5162212</StartTime><AssayTime>5</AssayTime></CommonData><FlowRate>1000</FlowRate><StepType>KREGENERATION</StepType><StepName>Regeneration</StepName><StepStatus>OK</StepStatus><ActualTime>4.99895</ActualTime><CycleTime>0.2</CycleTime><AssayXData Points="25">lj+cRPRFnERbTJxEwVKcRDBZnESWX5xE9GWcRGNsnETJcpxEJ3mcRJZ/nET0hZxEY4ycRMmS
nEQnmZxEjp+cRPSlnERjrJxEwbKcRDC5nESWv5xE/MWcRGPMnETJ0pxEJ9mcRA==</AssayXData><AssayYData Points="25">rXJDwIlXTsA571LAm19VwPaSV8DMUlnAFsxawKTWW8Cr31zAXX1dwISDXsAvd1/A3ClgwDWy
YMCyZ2HAfN5hwO2AYsAO6GLAGmpjwDi1Y8Clb2TA9tNkwMYBZcC+C2XApKJlwA==</AssayYData></Step><Step><CommonData><SampleLocation>12</SampleLocation><SampleID></SampleID><SampleGroup></SampleGroup><SampleInfo></SampleInfo><SampleRow>D</SampleRow><SamplePlate>1</SamplePlate><WellType>NEUTRALIZATION</WellType><Concentration>-1</Concentration><ConcentrationUnits>µg/ml</ConcentrationUnits><MolarConcentration>-1</MolarConcentration><MolarConcUnits>nM</MolarConcUnits><MolecularWeight>-1</MolecularWeight><Temperature>25</Temperature><StartTime>5178427</StartTime><AssayTime>5</AssayTime></CommonData><FlowRate>1000</FlowRate><StepType>KREGENERATION</StepType><StepName>Regeneration</StepName><StepStatus>OK</StepStatus><ActualTime>5.00005</ActualTime><CycleTime>0.2</CycleTime><AssayXData Points="25">jd+cRPPlnERS7JxEuPKcRB75nESN/5xE8wWdRFoMnUTAEp1EJxmdRI0fnUTzJZ1EWiydROEy
nUQnOZ1EjT+dRPNFnURSTJ1EwFKdRCdZnUSdX51E82WdRFJsnUTAcp1EJ3mdRA==</AssayXData><AssayYData Points="25">7Kpzvjoda77aGU6+itY7vpr5Ir5P4hK+NU4MvpxOBL5iBPa9aGbhvfHNzr1frsq98m62vUsu
rr1wf6a9VoGfvTk9j72T7pG9jvqDvT+KiL2ibGW9R2RfvQQrXr1wP1a9gGJTvQ==</AssayYData></Step><Step><CommonData><SampleLocation>11</SampleLocation><SampleID></SampleID><SampleGroup></SampleGroup><SampleInfo></SampleInfo><SampleRow>D</SampleRow><SamplePlate>1</SamplePlate><WellType>REGENERATION</WellType><Concentration>-1</Concentration><ConcentrationUnits>µg/ml</ConcentrationUnits><MolarConcentration>-1</MolarConcentration><MolarConcUnits>nM</MolarConcUnits><MolecularWeight>-1</MolecularWeight><Temperature>25</Temperature><StartTime>5194552</StartTime><AssayTime>5</AssayTime></CommonData><FlowRate>1000</FlowRate><StepType>KREGENERATION</StepType><StepName>Regeneration</StepName><StepStatus>OK</StepStatus><ActualTime>5.00005</ActualTime><CycleTime>0.2</CycleTime><AssayXData Points="25">jX+dRPOFnURajJ1EwJKdRCeZnUSNn51E86WdRFqsnUTAsp1EJ7mdRI2/nUTzxZ1EWsydRMDS
nUQn2Z1Ejd+dRPPlnURa7J1EwPKdRCf5nUSN/51E8wWeRFoMnkTAEp5EJxmeRA==</AssayXData><AssayYData Points="25">YA9FwNQUUMDhllTAHSdXwGlRWcD481rAcN9bwI1SXcAKEF7APsdewAa3X8A6f2DA5/lgwBKh
YcCJQWLAqxljwD48Y8BvimPA2PdjwB92ZMB+3GTAFAplwJtJZcCnmmXAPMVlwA==</AssayYData></Step><Step><CommonData><SampleLocation>12</SampleLocation><SampleID></SampleID><SampleGroup></SampleGroup><SampleInfo></SampleInfo><SampleRow>D</SampleRow><SamplePlate>1</SamplePlate><WellType>NEUTRALIZATION</WellType><Concentration>-1</Concentration><ConcentrationUnits>µg/ml</ConcentrationUnits><MolarConcentration>-1</MolarConcentration><MolarConcUnits>nM</MolarConcUnits><MolecularWeight>-1</MolecularWeight><Temperature>25</Temperature><StartTime>5210636</StartTime><AssayTime>5</AssayTime></CommonData><FlowRate>1000</FlowRate><StepType>KREGENERATION</StepType><StepName>Regeneration</StepName><StepStatus>OK</StepStatus><ActualTime>5.00005</ActualTime><CycleTime>0.2</CycleTime><AssayXData Points="25">jh+eROwlnkRTLJ5EuTKeRCg5nkSOP55E7EWeRFtMnkTBUp5EKFmeRI5fnkTsZZ5EU2yeRLly
nkQfeZ5Ejn+eROyFnkRbjJ5EwZKeRB+ZnkSGn55E9KWeRFusnkS5sp5EKLmeRA==</AssayXData><AssayYData Points="25">4SpUvpi2Sb7qfiu+wUwavqM2Cb69Rue98sravXLEw70AKau9QxCivR01kL3HUYS9th9rvY7h
UL2+TTW9Accvvc+tIL3y5wy9P5r/vE2/2LxK3NG8cRbzvC7ggLy3xKG8ye6UvA==</AssayYData></Step><Step><CommonData><SampleLocation>1</SampleLocation><SampleID></SampleID><SampleGroup></SampleGroup><SampleInfo></SampleInfo><SampleRow>D</SampleRow><SamplePlate>1</SamplePlate><WellType>BUFFER</WellType><Concentration>-1</Concentration><ConcentrationUnits>µg/ml</ConcentrationUnits><MolarConcentration>-1</MolarConcentration><MolarConcUnits>nM</MolarConcUnits><MolecularWeight>-1</MolecularWeight><Temperature>25</Temperature><StartTime>5225318</StartTime><AssayTime>60</AssayTime></CommonData><FlowRate>1000</FlowRate><StepType>BASELINE</StepType><StepName>Baseline</StepName><StepStatus>OK</StepStatus><ActualTime>60</ActualTime><CycleTime>0.2</CycleTime><AssayXData Points="300">jr+eROzFnkRTzJ5EwdKeRB/ZnkSG355E9OWeRFvsnkS58p5EH/meRI7/nkTsBZ9EUwyfRLkS
n0QfGZ9Ehh+fROwln0RbLJ9EyTKfRCg5n0SGP59E7EWfRFtMn0S5Up9EH1mfRIZfn0T0ZZ9E
W2yfRLlyn0QoeZ9Ejn+fROyFn0RTjJ9EuZKfRB+Zn0SGn59E7KWfRFusn0TBsp9EKLmfRIa/
n0QNxp9EU8yfRMHSn0Qf2Z9Ejt+fROzln0RT7J9EufKfRB/5n0SG/59E9AWgRFMMoES5EqBE
HxmgRI4foETsJaBEWyygRCwzoEQfOaBEjj+gROxFoERbTKBEuVKgRB9ZoESOX6BE7GWgRFNs
oETBcqBEKHmgRIZ/oETshaBEU4ygRMGSoEQomaBEIaCgROyloERTrKBEubKgRDC5oESnv6BE
7MWgRFvMoES50qBEKNmgRIbfoETs5aBEU+ygRLnyoEQf+aBEhv+gROwFoURTDKFEuRKhRB8Z
oUSGH6FE7CWhRIQsoUTBMqFEHzmhRIY/oUTsRaFEU0yhRMFSoUQoWaFEhl+hRAVmoURbbKFE
uXKhRCh5oUSGf6FE7IWhRFOMoUS5kqFEH5mhRIafoUTspaFEU6yhRNKyoUQfuaFEhr+hROzF
oURTzKFEVdOhRB/ZoUSO36FE7OWhRFPsoUS58qFEH/mhRIb/oUTsBaJEUwyiRLkSokQfGaJE
hh+iRBUmokRbLKJEuTKiRB85okSOP6JE/UWiRFNMokS5UqJEH1miRIZfokTsZaJEU2yiRLly
okQoeaJEhn+iROyFokRTjKJE4pKiRB+ZokSGn6JE9KWiRFusokS5sqJEH7miRI6/okTsxaJE
U8yiRLnSokQo2aJEht+iRP3lokRT7KJEufKiRB/5okSG/6JE7AWjRGMMo0TJEqNEHxmjRMcf
o0T0JaNEWyyjRLkyo0QfOaNEjj+jROxFo0RbTKNEuVKjRB9Zo0SOX6NE7GWjRFtso0S5cqNE
KHmjRIZ/o0TshaNEU4yjRMGSo0QomaNEhp+jROylo0RTrKNEwbKjRCi5o0SGv6NE7MWjRFPM
o0S50qNEKNmjRIbfo0T05aNEU+yjRMHyo0Qf+aNEhv+jRPQFpERjDKREuRKkROwZpESOH6RE
7CWkRFsspETBMqREKDmkRIY/pET0RaREU0ykRLlSpEQoWaREjl+kRPRlpERbbKREwXKkRIJ5
pESGf6RE9IWkRFuMpETBkqREKJmkRI6fpET0paREW6ykRMmypEQouaREjr+kRPTFpERbzKRE
wdKkRCjZpESO36RE9OWkRFvspETB8qREKPmkRI7/pET0BaVEWwylRMESpUQoGaVEjh+lRPQl
pURjLKVEwTKlRCg5pUSOP6VE9EWlRFtMpUTBUqVEKFmlRI5fpUT0ZaVEW2ylRMFypUQoeaVE
r3+lRPSFpURbjKVEwZKlRJqZpUSOn6VE9KWlRFuspUTBsqVEKLmlRI6/pUT0xaVEU8ylRMHS
pUQo2aVEjt+lRPTlpURb7KVEwfKlRCj5pUSO/6VE9AWmRGsMpkTBEqZEKBmmRIYfpkT0JaZE
WyymRMEypkQoOaZE</AssayXData><AssayYData Points="300">d/QJuuT45jroNdo4Ys7jO5apBjywKho8/BkjPEWHiDxwzlE85exVPMOJJTwjA3I8BvZkPBm0
ljxEnZs8DgZ4PFhKdzwi7aY8tm28PLvTuzzcX5g8BaXMPD1LuDxurds8K7DVPGCGxzziqdw8
rTO9PD+ZAj2cVgU9tFDEPIQbDT17l/M8rEMLPVAC7jxK1O08mRP4PCC0BD23SRA9CK35PBWI
Bj0o5hY9tBQcPRCtHz3NmhI9dLkgPSzIJD2gugo9i5QPPelFGD1Jcyo9VyIlPVfHLD1Obyc9
F98pPeOyOz2Ohh89gUk3PY3DRj1TvDc9qa0wPZE0Oz1jnzo9MkZFPfu5Vj2CPkU9mhVPPakp
Rj20XEQ927FUPQMPTD1FxlA91opLPZIZRz09JkM9xg1GPcOsWD0XFVI9y5RePbJ7Wz1fN1w9
X2RePU3mYz3xoFY9ccdhPadpYj2qslg9VB1xPWs8cz3JNFk9vsFvPa2tdz28Bm49c8RnPQYQ
fT1DD3I96i5yPZO2gz3QKoE90rl3PXlkcT2cH349WO5zPZjieD19sIY9IfqIPRyQhD1Rr4Q9
SER+PaXNgT1Zr4o9N32EPRVzgD3X7YY9zNCGPXOshD2ciYc9MDCMPRE/hD38e4k9yK6MPYX2
iz1/2Yg95amJPfbbhD2MjIg92HyLPdZSjT3wao890umHPf+GiT2QfYo9pJaJPZJ3iz1Xco89
fXyJPRKPiz3oVY49thmLPUYBlj2//5E9Dg+XPZqqkD2fAZY9hUybPVOznT3De489aM6aPbdF
kT1UDZs9GBuaPckfnD2tL5o9jnCVPRMmmD0t8Z49XAWWPVbIoT2NqJw9sGufPePjkz1SBpE9
paWfPQPLnj0tt5E9YFeZPWfenD20waU9n6qgPWvYoz13wpk996acPdmOmj035aI9wQ6jPeiM
pz0bsqM9M02hPSFOoz1kBaQ9noKoPb9UoT2TFJ495KSpPTD7pT0h4a49YpmoPdn9nT1EBaY9
LkOqPRYztD1WE6g9MoWtPbt9qD1VR7A98LyiPZ9Wqj1gMak9jGetPay7pz3Jx6w9qHu1Pbx0
rj2pBK49DiqyPQkZsz0Itac94ZeuPQhbrD1toLU9UDGzPdA/qT21/609lIC3Pd8ttj0jaa89
9by4PQ8irj3MFLk9cGyvPZylsD0iH7U9Dwa4PQEAvz2eK7Q9Fz+4ParAuD2BT7M9pK60PSap
tj1fJbc9uky/PVvcrz3MRbo9Lpi3PcWiuD2nqro9WGbDPW+Nvz06UcI9MTa5Pe9hvT3Fbrs9
fp7BPYhjwT3BHcA9MBS2PdZkxj2P+Lc9RUrBPeuvuz2+1sg9jHO5PbUsvT09DMQ9qBS/PYC7
uD1dKsc9cVi8PYZ+uT3zWLk9Wb3EPb5mwj3SOcE9lGTKPVfAvz0A1Lo9JxrBPXcWwz3JMcs9
a/S/PaAOxz3YFsU95Q3JPff4xj2KwsM9LHfBPT/gyD2Bd8o9f/HRPT7nxj2uIcE9eaLDPf3H
wD3O1sQ96IfHPQbdzz1gNss90lLNPR11yT0gPc49gwXPPSpgxj3BUNA9YJ/RPRacxj05asc9
HVDPPXDVzj0Kfso9</AssayYData></Step><Step><CommonData><SampleLocation>1</SampleLocation><SampleID></SampleID><SampleGroup></SampleGroup><SampleInfo></SampleInfo><SampleRow>D</SampleRow><SamplePlate>1</SamplePlate><WellType>BUFFER</WellType><Concentration>-1</Concentration><ConcentrationUnits>µg/ml</ConcentrationUnits><MolarConcentration>-1</MolarConcentration><MolarConcUnits>nM</MolarConcUnits><MolecularWeight>-1</MolecularWeight><Temperature>25</Temperature><StartTime>5286285</StartTime><AssayTime>80</AssayTime></CommonData><FlowRate>600</FlowRate><StepType>LOADING</StepType><StepName>Loading</StepName><StepStatus>OK</StepStatus><ActualTime>80</ActualTime><CycleTime>0.2</CycleTime><AssayXData Points="400">jz+mRPVFpkRcTKZEwlKmRClZpkSPX6ZE9WWmRFxspkTCcqZEKXmmRI9/pkT1haZEXIymRMKS
pkQpmaZEj5+mRPWlpkRcrKZEwrKmRCm5pkSHv6ZE9cWmRFzMpkTC0qZEKdmmRI/fpkT15aZE
XOymRMLypkQp+aZEj/+mRPUFp0RcDKdEwhKnRCkZp0SHH6dE9SWnRFwsp0TCMqdEIDmnRI8/
p0T1RadEXEynRF5Tp0QpWadEj1+nRO1lp0RkbKdEwnKnRCl5p0SPf6dE9YWnRFyMp0S6kqdE
IJmnRIefp0TtpadEXKynRMKyp0QpuadEj7+nRPXFp0RczKdEutKnRCnZp0SP36dE9eWnRFTs
p0S68qdEIPmnRI//p0QvBqhEXAyoRMISqEQpGahEhx+oRPUlqERcLKhEwjKoRCA5qESPP6hE
9UWoRFRMqETCUqhEIFmoRI9fqET1ZahEXGyoRMJyqEQpeahEj3+oRE2HqERUjKhEwpKoRCCZ
qESPn6hE9aWoRFysqETCsqhEKbmoRI+/qET1xahEVMyoRMLSqEQp2ahEj9+oRPXlqERU7KhE
wvKoRCn5qESP/6hE9QWpRFQMqUTCEqlEKRmpRI8fqUT1JalEXCypRMIyqUQpOalEhz+pRPVF
qURUTKlEwlKpRClZqUSPX6lE7WWpRFxsqUTCcqlEIHmpRI9/qUT1halEXIypRMKSqUQxmalE
h5+pRO2lqURcrKlEwrKpRCC5qUSHv6lE7cWpRFzMqUQl06lEKdmpRIffqUTt5alEXOypRLry
qUQp+alEj/+pRPUFqkRUDKpEwhKqRCkZqkSHH6pE7SWqRFQsqkS6MqpEIDmqRI8/qkTtRapE
VEyqRMJSqkQgWapEj1+qRPVlqkRsbKpEwnKqRCl5qkSPf6pE7YWqRFSMqkTCkqpEKZmqRI+f
qkTtpapEXKyqRMKyqkQguapEj7+qRPXFqkQxzapEutKqRCDZqkSP36pE7eWqRFTsqkTC8qpE
KfmqRIf/qkTtBatEXAyrRMISq0QgGatEhx+rRPUlq0RcLKtEujKrRCk5q0SPP6tE9UWrRFRM
q0TCUqtEIFmrRIdfq0TtZatEVGyrRMJyq0QgeatEj3+rRO2Fq0RcjKtEupKrRCmZq0SXn6tE
9aWrRFSsq0TCsqtEKbmrRI+/q0T1xatEVMyrRLrSq0Qp2atEj9+rRPXlq0RU7KtEuvKrRCD5
q0SH/6tE7QWsRFwMrETjEqxEKRmsRI8frET1JaxEVCysRLoyrEQpOaxEjz+sRPVFrERcTKxE
ulKsRCBZrESPX6xE7WWsRFRsrETCcqxEIHmsRId/rETthaxEVIysRMKSrEQgmaxEsJ+sRPWl
rERUrKxEwrKsRCC5rESHv6xE9cWsRFTMrES60qxEKdmsRIffrETt5axEXOysRNPyrEQg+axE
j/+sRO0FrURUDK1E8xKtRCkZrUSHH61E9SWtRFwsrUS6Mq1EKTmtRI8/rUT1Ra1EXEytRLpS
rUQgWa1Ej1+tRPVlrURcbK1EunKtRCl5rUSHf61E9YWtRFSMrUS6kq1EKZmtRIefrUQGpq1E
VKytRLqyrUQgua1Eh7+tRO3FrURUzK1EutKtRCDZrUSP361E7eWtRFzsrUS68q1EKfmtRI//
rUQGBq5EVAyuRMISrkQgGa5Ehx+uRO0lrkRcLK5EwjKuRCA5rkSPP65E7UWuRFRMrkS6Uq5E
KVmuRIdfrkTtZa5EVGyuRMJyrkQpea5Ej3+uRO2FrkRcjK5EwpKuRCmZrkSHn65E7aWuRFSs
rkTCsq5EILmuRIe/rkTtxa5EVMyuRMLSrkQg2a5Ej9+uRO3lrkRU7K5EuvKuRCD5rkSH/65E
7QWvRFQMr0TCEq9EIBmvRIcfr0TtJa9EVCyvRLoyr0QpOa9Ehz+vRO1Fr0RUTK9EulKvRCBZ
r0SHX69E7WWvRFRsr0S6cq9EIHmvRId/r0T+ha9EXIyvRLqSr0Qgma9Eh5+vRO2lr0RUrK9E
urKvRCC5r0SHv69E7cWvRFTMr0S60q9EINmvRIffr0Tt5a9EVOyvRLryr0Qg+a9Eh/+vRO0F
sERcDLBEwhKwRCkZsESHH7BE9SWwRFwssES6MrBEKTmwRA==</AssayXData><AssayYData Points="400">xuTNPXgW0T3VyNc9bHHOPQrtzT2VWco9ki/SPWCWyT1b0dM91pbKPYF5xT1n99U9DdvSPQOU
0z2acc09ne7SPZ0Yyz1cLdc9GZ3WPQuj1D3le9c9G6TRPSai0j0tGtY9vR/UPdDv1j2jgtI9
n5zTPbkW1z1Z8No9BlrHPRSB1j1b5tA9QmHTPdHG3D0zmtE9TQrRPf3M0j3vqtY9n7LPPeqf
0z0iTds93VfbPRS90D3apN09GHbZPRgf2T2Gndg9laTaPcvX3j2dZdw9nE/XPTXi2D3NoNk9
9W/YPWmq0z2cG9s9Bx7WPQYl2j0AGtg9/AzjPZEE4D3JVuQ99BniPSrq2D2DCd89aTjYPdZY
0z06Iuc9rWbePf6/4z3xjts9EufZPas34D2ZbNc9G1fePQn94D0ES9w9XlDYPdUV4j0AjeI9
nkzePZ8L1z2p5eI9Ko/iPcN56D27OuA9ZAzZPaJx4j3Ss+c9ZLvkPQxH4j2v1Os9yVPhPaH8
6j1WuOg9OnHkPTfM4T3xLuU92RnoPTwR6j1E5OA9J5DpPURX5T2tVOY9pirjPRG94j23OOs9
wy/oPaDC5j0K0OE9hg/kPbvV4D2BxuI9UkHmPVhN5j29fN49ADvuPUgM6j3Y2uA9XhflPTiD
6T0J9+s92u/qPakU5D2X3+89R1rsPQ0x9D0kpuw9pBrsPdIp6j0s0eg9nLftPXfZ4z3cjO09
3ybwPR115j2f+es9d7/0Pbrl7D1VLOg9pvToPaRL5j2eePg9QpzyPa9//D2SWfQ98RX1PbWB
7z3M8PU9cT7tPSj67z17+/A9PGzyPXNZ7D0QJPA9svvlPbVv6z2fEOs92UDwPcli8j17mvE9
H0vxPT+v6j0U+fU9AwnzPV+T9T3UM/Q9YV7pPaaP9T2Z2PM9a/X7Pez16D2Sefc9CGTpPWye
9j0AhvM9Abn0PX/U+T3O0vA9K+b2PQ1H9j1B7fQ9vLvwPVg7+z1EB/g9gVT0Pfc69D3hWwE+
gWb7PcTw+D1QDvM9zV37PRHJ8j1d1vk9KiDyPTvb+D2pZfE9p5P4Pfxz8j1/WPo90dX2PVId
+j04bPY9V9T5Pedk/T34X/s9SDb3PdMX+T38p/c9t5L/Pc5c+j1VPP890W7wPUXZ9z3dEvc9
6OT1PTkCAD5lsP89CMgBPpzCAj5aHPY9pLv/PdLA+j11qv09wgP8PcUf/z0xOgA+c8zzPeXW
9T2qY/09B17+PfL++z3Wxvk9Nab7PeWrAT7LIAA+SccFPscw+T1F4P092vj4PYZ89z1Nevs9
OEXzPd1bAT43VwA+s9YBPkntAT4H8/09yT8CPj10+T0BLPk9fnYAPkLo/j1oaQM+itf6PYNr
AD7/Kf49xKD9PWDeAz7kivk9KGH9PbDx/z0TawQ+3jABPoak9j2LSgA+FFoFPpxyAj5v8QE+
XBIAPpKwAz4mJQI+LpH4PTGX+z1R3f09c0QBPj+WBD4cLgE+EswDPjITAj6vFwI+8Xr/PS6+
Bz7FSv49T0sCPqHhBT7dYwA+FOMFPsxtAz7iiwc+k036PfVABD4UZgc+P80FPlhmAz4KPQQ+
9mMBPtgWBT6EdQE+7/0DPh/4BD68MgQ+Ad8CPqdfCD4LlwA+0wsEPrXLBj6f2gA+CBgJPkY/
Az4Llwc+77YBPqPqBD7v2AQ+e1sHPmcHAj7xGgM++AkDPtX+AT6vPgM+8mkIPosXAj7oLwU+
awQEPigZBj5dCwk+H5UDPvOeAz43EAg+u3MAPpC9Aj4DpQM+LDEIPprqBz4b4QA+UhQDPqwY
Aj4TAQM+/JoEPuHOBT7LbAg+99UHPgIqBD4RdAs+Fk0EPoo2DT5BGQg+nJ8JPla+CD67sgY+
FbkJPm6bBz5rugY+vOsHPpuECD7CGAc+Rx0KPh0aCj50swk+xZUHPpnfBj4GBQg+SoEGPmEQ
Cj7VxAk+VMYFPtIaBT5LrQk+/lsHPl9DCD5k9gg+ZVwHPhPFCT5Wmwo+Kn0MPq1xCj459QY+
kO0FPkX8Bz7HiQU+uFMLPtZJDT7CXwk+MiwJPkQ/CD6tVQs+8/YJPqq/DD51Kws+iqULPtBm
DD7nKQg+rWEJPtVqCT60Ggk+1BkGPvyKDT6cGgs+J44NPg==</AssayYData></Step><Step><CommonData><SampleLocation>1</SampleLocation><SampleID></SampleID><SampleGroup></SampleGroup><SampleInfo></SampleInfo><SampleRow>D</SampleRow><SamplePlate>1</SamplePlate><WellType>BUFFER</WellType><Concentration>-1</Concentration><ConcentrationUnits>µg/ml</ConcentrationUnits><MolarConcentration>-1</MolarConcentration><MolarConcUnits>nM</MolarConcUnits><MolecularWeight>-1</MolecularWeight><Temperature>25</Temperature><StartTime>5367282</StartTime><AssayTime>60</AssayTime></CommonData><FlowRate>1000</FlowRate><StepType>BASELINE</StepType><StepName>Baseline</StepName><StepStatus>OK</StepStatus><ActualTime>59.999</ActualTime><CycleTime>0.2</CycleTime><AssayXData Points="300">jz+wRPVFsERcTLBEwlKwRCBZsESPX7BE9WWwRFxssETCcrBEKXmwRI9/sET1hbBEXIywRMKS
sEQpmbBEj5+wRPWlsERcrLBEwrKwRCm5sESPv7BE9cWwRFzMsETC0rBEKdmwRI/fsET15bBE
XOywRLrysEQp+bBEj/+wRPUFsURcDLFEuhKxRCkZsUSPH7FE9SWxRFwssUTCMrFEIDmxRI8/
sUT1RbFEXEyxRMJSsUQpWbFEj1+xRPVlsURcbLFEwnKxRCl5sUSPf7FE9YWxRFSMsUTCkrFE
IJmxRI+fsUT1pbFEXKyxRMKysUQpubFEj7+xRPXFsUSdzLFEwtKxRCnZsUSP37FE9eWxRFzs
sUTC8rFEKfmxRI//sUT1BbJEXAyyRMISskQpGbJEjx+yRPUlskRcLLJEyjKyRCk5skSPP7JE
9UWyRFxMskS6UrJEKVmyRI9fskT1ZbJEXGyyRMJyskQpebJEj3+yRPWFskRcjLJEwpKyRCmZ
skSPn7JE9aWyRFSsskTCsrJEKbmyRI+/skT1xbJEXMyyRMLSskQp2bJEn9+yRO3lskRc7LJE
wvKyRCD5skSP/7JE9QWzRFwMs0TCErNEKRmzRI8fs0T1JbNEXCyzRMIys0QpObNEjz+zRPVF
s0RcTLNE41KzRClZs0SPX7NE9WWzRFxss0TCcrNEKXmzRI9/s0TthbNEXIyzRMKSs0QgmbNE
j5+zRPWls0RcrLNEwrKzRCC5s0SPv7NE9cWzRFzMs0TC0rNEKdmzRI/fs0T15bNEXOyzRNPy
s0Qp+bNEj/+zRPUFtERUDLREwhK0RCkZtESHH7RE9SW0RFQstETCMrREKTm0RI8/tETtRbRE
XEy0RMJStEQgWbREj1+0RPVltERcbLREwnK0RCl5tESPf7RE9YW0RFyMtETCkrREKZm0RI+f
tETtpbREXKy0RMKytEQgubREh7+0RPXFtERczLREutK0RCnZtESP37RE9eW0RFzstES68rRE
Kfm0RI//tET1BbVEXAy1RMIStUQpGbVEhx+1RPUltURcLLVEwjK1RCk5tUSPP7VE9UW1RFxM
tUTCUrVEKVm1RIdftUT1ZbVEXGy1RMJytUQpebVEh3+1RO2FtUSmjLVEwpK1RCCZtUSPn7VE
9aW1RFystUTCsrVEKbm1RIe/tUT1xbVEXMy1RLrStUQp2bVEj9+1RPXltURc7LVEuvK1RCn5
tUSP/7VE9QW2RFwMtkS6ErZEKRm2RI8ftkTtJbZEXCy2RMIytkQ5ObZEhz+2RB5GtkRcTLZE
wlK2RClZtkSHX7ZE9WW2RFxstkTCcrZEUnm2RI9/tkTthbZEXIy2RLqStkQpmbZEj5+2RPWl
tkRcrLZEwrK2RCm5tkSPv7ZE7cW2RFTMtkTC0rZEKdm2RI/ftkT15bZEXOy2RLrytkQp+bZE
j/+2RO0Ft0RcDLdEwhK3RCkZt0SPH7dE7SW3RFwst0S6MrdEIDm3RI8/t0TtRbdEVEy3RMJS
t0QgWbdEj1+3RO1lt0RcbLdEwnK3RCl5t0SHf7dE9YW3RGyMt0S6krdEKZm3RIeft0T1pbdE
hay3RMKyt0QgubdE</AssayXData><AssayYData Points="300">6F4NPhP/CT4oeAw+wewRPpXRCj7xmgk+nmsMPmztDD6sZgk+LyYMPvQ2CD6dBA0+i8YNPizw
CD4x+ws+Vj8QPkclEz6/eQw+5C4KPjZzDz7xdw4+/rAKPurECT4wvQ8+LRkMPgGgDD5xZww+
JwAQPiIlCT7P4BA+6XENPgydDz5BSg0+qWANPlZLCz6ruAo+uWMLPq7VDD77NhE+ifQOPllk
Dj74dBA+5IQMPr3JET6L3A4+jeISPnJbDD5PaxM+0YARPts3Ez41/w8+tRYPPuj+Dj6rkQs+
TUoQPjNMDT7EnA8+Q80PPqjTEj42ZxA+C4QRPr4DEj7RUhA+V7YRPr15ET7Pfg0+qhkRPkw4
Dz5k2hE+1ccQPn8JDj52Cg8+l0URPurhDz7QwBA+oywUPpjvED5+DhQ+U7wQPnJzDj5MoxE+
7MIPPtO+DD4d0w8+ZmwOPvdQFT4XiBQ+lnoQPgbHDj4nzxE+rpwRPvlzEj7SrhI+Xx0TPnmL
Dj4Nag8+OMETPr7yED7ADBI+YUAOPq4dEz7O4hI+/LoUPo0kFj5hjxU+Gp0TPgTiDz5TkBU+
h64VPohPDz4F1hI+bLAUPtfaFz5vhRQ+iRkSPiCZFD5Z4BM+VkYTPoV6Ej7aLhU+JSYVPj9s
ET6XSBI+dPUUPlz+Ez4CuhU+/74UPhxeFD5xqhA+LFYZPvSvED6KpRI+NA0WPjprFD7aiBU+
UmIXPlSbFT5VJxM+ZAsZPmJ9FD46PhY+8k4MPkG8Fj5R+BA+tBkUPs0UGD5Okho+GHAXPkNL
FT5r7xI+PwwSPm6eFD4wdRU+CSYXPv0DFD41Rhc+X3YUPixAFj4jSRc+T2MVPvnrGT4g+BU+
hHQSPupmHD4LxhU+4FsWPqvhGT799BQ+ARQXPnPHGz6G1ho+81scPj8KFz4Ljhc+GQ0VPlgO
GD5KGho+UqwXPjO8FD6TPx0+91MaPn4rGD7LzRk+fVAWPuxXGz7PbBU+6o8YPlXvGT7KIxg+
rb0XPulFGj5CsBo+gr8ZPu+GFz4Ojho+zH8aPtd3GT5qKhQ+/D4aPheQGz4SHRo+aRIdPjgL
Fz6kSBk+WHAYPukYGj6LSBg+fAAfPjkwFj5ePB0+r3EZPmDbFj4xNhY+rFAWPhFWFz4bbRo+
FmIePol1HD5FHhg+LLobPj9JHD70KxY+vqIcPsB/Gj4PJBg+MMkaPoqMHj779hw+Uy4cPmBG
GD5L+Rg++68ZPi2oGD6izhs+HnAbPl47HD4ZpRo+0WEZPiJ9HT6s3Bw++V4dPowXHT4Ythk+
2xwZPsrOGj7WIR0+8ywfPkGAGT5iIR4+OdkfPuwSHT4UnBk+ZrkfPk3dHT4+YBk+6jobPsVd
Gz4uDR8+Ag0fPhmxGD7WMRo+ogAZPvzqHT5eSx4+1owcPq2hGz7/2R4+BVcbPuaBHD7Vghw+
d1IbPhG0HD5vzBs+5NsdPhfKHT4Nkhs+fE8aPkp3Gj6ioB0+kMUgPotuHz6PGRs+rnQaPmJZ
HD4p7hw+aFEePtgPGj6laR0+oGUaPlV6Gz47Mx0+qYohPmBfHz48rR0+QGAdPnxSID41CB8+
SU0bPkymID5KXx0+</AssayYData></Step><Step><CommonData><SampleLocation>8</SampleLocation><SampleID>BG505.W6.C2 gp120</SampleID><SampleGroup></SampleGroup><SampleInfo></SampleInfo><SampleRow>D</SampleRow><SamplePlate>1</SamplePlate><WellType>KSAMPLE</WellType><Concentration>-1</Concentration><ConcentrationUnits>µg/ml</ConcentrationUnits><MolarConcentration>250</MolarConcentration><MolarConcUnits>nM</MolarConcUnits><MolecularWeight>-1</MolecularWeight><Temperature>25</Temperature><StartTime>5435385</StartTime><AssayTime>180</AssayTime></CommonData><FlowRate>600</FlowRate><StepType>ASSOC</StepType><StepName>Association</StepName><StepStatus>OK</StepStatus><ActualTime>179.999</ActualTime><CycleTime>0.2</CycleTime><AssayXData Points="900">hr+3ROTFt0RLzLdEsdK3RBfZt0R+37dE5OW3REvst0S58rdEF/m3RH7/t0TkBbhEUwy4RLES
uEQXGbhEfh+4ROQluERLLLhEsTK4RCA5uER+P7hE5EW4RFNMuESxUrhEF1m4RH5fuETkZbhE
U2y4RLFyuEQXebhEfn+4ROSFuERLjLhEsZK4RBeZuER+n7hE5KW4RFOsuESxsrhEF7m4RIa/
uETkxbhES8y4RLnSuEQX2bhEft+4ROTluERT7LhEsfK4RBf5uER+/7hE5AW5REsMuUSxErlE
Fxm5RH4fuUTkJblESyy5RLkyuUQgOblEfj+5RORFuURTTLlEsVK5RBdZuUSnX7lE5GW5REts
uUSxcrlEF3m5RH5/uUTkhblEU4y5RLGSuUQXmblEfp+5ROSluURLrLlEsbK5RBe5uUR+v7lE
5MW5REvMuUSx0rlEF9m5RH7fuUTs5blES+y5RLHyuUQX+blEfv+5ROQFukRLDLpEsRK6RCAZ
ukSGH7pE5CW6REssukSxMrpEFzm6RH4/ukTsRbpEU0y6RLlSukQXWbpEfl+6RORlukRTbLpE
uXK6RBd5ukR+f7pE7IW6RFOMukS5krpEF5m6RH6fukTkpbpEU6y6RLmyukQXubpEhr+6ROzF
ukRTzLpEsdK6RCDZukSG37pE5OW6RFPsukSx8rpEIPm6RIb/ukTsBbtESwy7RLkSu0QgGbtE
fh+7ROQlu0RTLLtEuTK7RCA5u0SGP7tE7EW7RFtMu0S5UrtEIFm7RIZfu0TsZbtEU2y7RLly
u0QXebtEhn+7ROyFu0RTjLtEuZK7RCCZu0SOn7tEHqa7RFOsu0S5srtEILm7RIa/u0TsxbtE
U8y7RLnSu0Qg2btEht+7RBXmu0RT7LtEufK7RCD5u0SG/7tE7AW8RFMMvES5ErxEIBm8RIYf
vETsJbxEUyy8RLkyvEQgObxEfj+8ROxFvERTTLxEuVK8RCBZvESGX7xE7GW8RFNsvES5crxE
IHm8RIZ/vETshbxEU4y8RLmSvEQgmbxEhp+8ROylvERTrLxEubK8RCi5vESGv7xE7MW8RFPM
vES50rxEINm8RIbfvETk5bxEU+y8RLnyvEQg+bxEhv+8ROwFvURTDL1EsRK9RCAZvUSGH71E
7CW9RFMsvUS5Mr1EIDm9RIY/vUTsRb1EU0y9RLlSvUQgWb1Ehl+9RORlvURTbL1E+3K9RCB5
vUR+f71E7IW9RFOMvUS5kr1EIJm9RIafvUTspb1EU6y9RLmyvUQgub1Efr+9ROzFvURTzL1E
udK9RCDZvUSG371E5OW9RFPsvUS58r1EF/m9RIb/vUTsBb5EUwy+RLESvkQgGb5Ehh++ROwl
vkRTLL5EuTK+RCA5vkSGP75E7EW+RFNMvkS5Ur5EIFm+RIZfvkTsZb5EMG2+RLlyvkQXeb5E
hn++ROyFvkRTjL5EuZK+RBeZvkSGn75E7KW+RFOsvkS5sr5EILm+RIa/vkTsxb5EU8y+RLnS
vkQg2b5E2N++ROzlvkRT7L5EsfK+RCD5vkSG/75E7AW/REsMv0S5Er9EIBm/RIYfv0TsJb9E
Uyy/RLkyv0QgOb9Ehj+/ROxFv0RTTL9EuVK/RCBZv0SGX79E7GW/REtsv0Sxcr9EIHm/RNB/
v0Tshb9ES4y/RLmSv0Qgmb9Ehp+/ROylv0RTrL9EubK/RCC5v0SGv79E7MW/RFPMv0S50r9E
INm/RIbfv0Ts5b9EU+y/RLnyv0Qg+b9Ehv+/ROwFwERTDMBEuRLARCAZwESGH8BE5CXARFMs
wES5MsBEIDnARIY/wETkRcBEU0zARLlSwEQgWcBEhl/AROxlwERLbMBEuXLARCB5wER+f8BE
7IXARFOMwES5ksBEIJnARIafwETspcBEU6zARPuywEQgucBEfr/AROTFwERTzMBEsdLARCDZ
wESG38BE5OXARFPswES58sBEIPnARH7/wETsBcFEUwzBRLkSwUQXGcFEhh/BROQlwURLLMFE
sTLBRCA5wUSGP8FE7EXBREtMwUSxUsFEIFnBRIZfwUTsZcFES2zBRLFywUQgecFEhn/BROyF
wURTjMFEuZLBRCCZwUSGn8FE5KXBREuswUS5ssFEILnBRIa/wUTsxcFEU8zBRLnSwUQX2cFE
ht/BROzlwURT7MFEufLBRBf5wUSG/8FE7AXCRFMMwkSxEsJEFxnCRH4fwkTsJcJESyzCRLky
wkQgOcJEhj/CROxFwkRLTMJEsVLCRCBZwkSGX8JE7GXCRFNswkSxcsJEIHnCRIZ/wkTkhcJE
U4zCRLmSwkQgmcJEfp/CROSlwkRTrMJEubLCRCC5wkSGv8JE7MXCRFPMwkS50sJEINnCRH7f
wkTs5cJEU+zCRLnywkSr+cJEfv/CROQFw0RTDMNEuRLDRCAZw0R+H8NE7CXDRFMsw0SxMsNE
FznDRH4/w0TkRcNES0zDRLlSw0QgWcNEhl/DROxlw0RTbMNEsXLDRCB5w0SGf8NE5IXDRFOM
w0S5ksNEIJnDRIafw0TkpcNEU6zDRLGyw0QgucNEhr/DROTFw0RTzMNEsdLDRCDZw0SG38NE
7OXDREvsw0S58sNEF/nDRIb/w0TkBcRESwzERLkSxEQXGcREhh/EROQlxERLLMREuTLERCA5
xESGP8RE7EXERFNMxESxUsREF1nERIZfxETkZcREU2zERLFyxEQXecREhn/EROyFxERLjMRE
sZLERCCZxER+n8RE5KXERFOsxES5ssREILnERH6/xETkxcRES8zERLHSxEQg2cREht/EROzl
xERT7MREufLERCD5xER+/8RE5AXFRFMMxUS5EsVEIBnFRIYfxUTkJcVESyzFRLkyxUQXOcVE
hj/FRORFxURTTMVEuVLFRBdZxUSGX8VE7GXFRFNsxUS5csVEIHnFRH5/xUTshcVEU4zFRLGS
xUQgmcVEhp/FROylxURLrMVEsbLFRBe5xUSGv8VE7MXFREvMxUS50sVEINnFRH7fxUTk5cVE
U+zFRLnyxUQX+cVEfv/FROwFxkRTDMZEsRLGRBcZxkSGH8ZE5CXGRFMsxkS5MsZEFznGRIY/
xkTsRcZES0zGRMpSxkQXWcZEhl/GRORlxkRTbMZEuXLGRCB5xkR+f8ZE5IXGREuMxkSxksZE
F5nGRH6fxkTkpcZES6zGRLmyxkQgucZEhr/GROTFxkRLzMZEsdLGRBfZxkQB4MZE7OXGREvs
xkSx8sZEF/nGRIb/xkT9BcdEUwzHRLkSx0QgGcdEfh/HROQlx0RLLMdEsTLHRBc5x0R+P8dE
5EXHRFNMx0S5UsdEIFnHRH5fx0TkZcdEU2zHRLlyx0QXecdEfn/HROSFx0RLjMdEsZLHRBeZ
x0SGn8dE5KXHRFOsx0S5ssdEF7nHRIa/x0TsxcdEU8zHRLHSx0QX2cdEft/HROTlx0RL7MdE
sfLHRBf5x0SG/8dE7AXIRFMMyEQqFMhEIBnIRH4fyETkJchEUyzIRLEyyEQXOchEhj/IRORF
yERLTMhEuVLIRBdZyER+X8hE5GXIREtsyESxcshEIHnIRH5/yETkhchEU4zIRLGSyEQXmchE
fp/IROylyERLrMhEsbLIRBe5yER+v8hE5MXIRFPMyESx0shEF9nIRIbfyETk5chES+zIRLHy
yEQX+chEfv/IROQFyURLDMlEuRLJRCAZyUSGH8lEsSbJREssyUSxMslEIDnJRH4/yUTsRclE
S0zJRLFSyUQXWclEhl/JRORlyURLbMlEsXLJRBd5yUSGf8lE5IXJRFOMyUSxkslEF5nJRIaf
yUTkpclES6zJRLGyyUQguclEhr/JROTFyURTzMlEsdLJRBfZyUR+38lE5OXJREvsyUS58slE
F/nJRH7/yUTsBcpESwzKRLESykQXGcpEfh/KROwlykRLLMpEsTLKRBc5ykSGP8pE7EXKREtM
ykSxUspEIFnKRH5fykTkZcpES2zKRLFyykQgecpEfn/KROSFykRLjMpEuZLKRBeZykR+n8pE
5KXKREusykS5sspEF7nKRH6/ykTkxcpEU8zKRLnSykQX2cpEft/KROTlykRL7MpEsfLKRCD5
ykR+/8pE7AXLREsMy0SxEstEIBnLRH4fy0TsJctESyzLRLEyy0QXOctEfj/LRORFy0RbTMtE
sVLLRCBZy0SGX8tE5GXLRGtsy0S5cstEF3nLRH5/y0TkhctES4zLRLGSy0QXmctEfp/LROSl
y0RLrMtEsbLLRBe5y0R+v8tE5MXLRFPMy0S50stEF9nLRH7fy0Tk5ctEU+zLRLHyy0Qw+ctE
fv/LROQFzERLDMxEsRLMRCAZzER+H8xE5CXMREsszESxMsxEFznMRH4/zETkRcxES0zMRLFS
zEQXWcxEhl/MRORlzERLbMxEuXLMRBd5zER+f8xE5IXMREuMzESxksxEF5nMRH6fzETkpcxE
S6zMRLGyzEQXucxEhr/MROTFzERLzMxEudLMRBfZzER+38xE5OXMRFPszESx8sxEF/nMRIb/
zETkBc1ESwzNRLESzUQXGc1Efh/NROwlzURLLM1EsTLNRBc5zUR+P81E5EXNRFNMzUS5Us1E
F1nNRIZfzUTkZc1ES2zNRMpyzUQXec1Efn/NROSFzURLjM1EsZLNRBeZzUR+n81E5KXNREus
zUQbs81EF7nNRIa/zUTkxc1ES8zNRLHSzUQX2c1Eft/NROTlzURL7M1EsfLNRCD5zUSG/81E
7AXOREsMzkSxEs5EFxnORIYfzkTkJc5ESyzORLEyzkQXOc5E</AssayXData><AssayYData Points="900">VMAhPqpXFT5UYhM+rdQIPtxCBT6uq/w9IsjtPQ7o7j1M0uY9qZbbPdx10D2+rNE9aqPMPXSM
yD16WtA9HdnFPUzxwz2b5MU9LyrDPSwjxz1vYck9fH2/PV6Iwj0FMb49H7a/PT8Nvj3dgrU9
/l/CPSyIuD2MIL09xpa8PTCkwT2UBsA9RBC3PUR4wD1ogME9pqPAPf2EvD1epMA9XFe/PZj7
uT2hqbs9CNi8PWOjxD2cL8A9Yb/BPZ3MxT0+FLw9EJrDPdixvD1excE906rJPWxNuz1cQ8o9
YRbIPdkkwz2tp8c9mn7JPfi0yD1vPs89DeDNPRePyj0XYM09abfNPbQwxz2Imcs9KRnOPaO+
zT11Dc89jkvSPRmR0z3dt9M9jQ7OPRE90j2UT9U9olPNPTcC0D1rPtk9KeHWPW/9zj05xtc9
wXfQPSO01j2RctE9InjbPQsE1z1gaNA9zIbZPUDnzz0ayNs9LYnbPVUz3z03Odk9XTLiPQVE
3T0/VNQ9YETWPSmd3T3VAdA9iHndPcHg4z1ov909x6fgPY/i4z2VbeA9bjnbPQGD3T0Jxdo9
YG7fPSm24z3pUeI94aPbPfnO3z3ecto9UMjYPdAs2z01u+M93LTlPfd14z2yNts96UjnPSBn
3D2/P+M90XPaPTw15T0Qhug9eQDnPeur3z2I6OM9JlflPavT6D02g+g9A2/qPQ0g6j2SOuc9
rPLrPdL76D1XYt49hOrnPfP74z1Lg989UYDjPZAE8D13leo94MzpPQ536T3rmfU9ZXPmPQNL
8j0mSO49gZzlPYvl5j2lRfE9htbrPfnX6D1eR/I9MvnpPclO7z16SOk9D8LxPTKn6z0zqe89
goX0PZkO8T3yp+o9RfXrPXr77T2CIvk9xRvtPbKN8D2be/M9z23zPbS48j2h6Ow9uN7vPSU4
7D1uw/Q94Cb1PScE7D2RJu49se/uPXoP+z21g/094mb3PYLP6T2GPvk9H2f8Pcde9D1gzPk9
Dm70PSoO+z2PIfo9s7QAPkxm/D2pFvU9+Nv5PWAd8z1Fvfc9hjvzPWB/9z2xlPQ9mOH1PQF+
+D3Y0/g9cCX/PeLy/T1xDfY93O72PZiD9D3CN/k94m74PcWh9T3FywE+cH39PdLr/D2Eufw9
bcDzPXHVAj6ExPg9B634PcQ1AD5VTwA+S/8APg/Y+j1LYPs9kqgAPv3uBz6ppgA++zz8PcoL
/j04Ufw9oAcCPr3DAT4JjwI+D8ACPnEdAz5xEAA+aKf9PeDc+T0zfAE+eboIPgwR/D0TqwI+
5HIFPpTx/T2PB/g9BdMBPjhYAj579AI+EUcBPlKIBD5KvAY+qcgAPnITAT5tbAE+hqf/PR4T
AT7EGQA+00kFPnLwBz6yggM+6ooCPmX+BD7PJQI+shYCPjpvAj7aHwU+Va4APj84Az42RAU+
090CPua7AT5/VgQ+h14DPju8Az4VyAc+fgsIPndoCD63Iwc+3UcAPidbCD4M4wM+0QwIPpZ0
AD7XggY++ggBPrU8Bj5FtQM+gK8EPs8NBz4mbwY+lD8GPr4YBj7L3AY+8VgIPueoAz5mdQM+
G6kFPmflBz4c+gc+nVYFPqquBj6PGgc+9SEJPl2yCD68nQY+/TwLPtzJCz62tgk+/e8IPqvf
BD79WQo+94EKPvvaBT6UpAI+e8ILPiiGBz7ZDgk+q2MLPjKKCT7Klww+aIsIPv9XCj55/g0+
ZlYJPpOcDT7Tiwk+bT0HPrOgCD5YHwk+1agHPha7DT5w0Qw+E+EKPs8SBT7h/A8+1e4LPjAX
Cz4TGws+dgcGPkN6Cj4GeQc+8EYJPnacDT6FxQo+WvoPPictDT4h6ww+cxoMPq28CT7Faws+
zxAMPtHXCz5HaQk+LgsMPnXfBj7W7A8+zQALPuy+Ej7L0gY+y7gNPnWeDj7k7Aw+9gENPqJd
DD5E0Aw+0osMPjFWDT4sMQ8+UtcJPgevDj793A8+Xv0OPjeyDD5EARM++TQKPpJUDj4qzRA+
VY4OPgsfDD76fgk+E/IMPrnmED6cgg8+HmIQPksYDT6GoQs+MF8WPrGUDT4XcxA+HKQRPgS1
ED7mIw4+cvsMPtAECj7zJBI+bVkNPh3iEj7U1g8+pSUHPhnTDD7p7RI+THIQPpwJDT5RShE+
u8cOPhHJFT7TWRE+kgYRPoOlET7lzxU+0CoSPos0ED5jiA4+m9oQPpQ9DT7RpRQ+MX4QPqbI
ET5tkhQ++qoOPgAbED6gpxI+JM0SPpjIDz4chxI+vBUSPoHOFT6k+xE+0/QUPtmIED7LUQ4+
CbMMPnA5Ej4PkhE+OqcSPnyEEj7Lkw4+IgYUPlT8Fz6oeRM+AAURPk14Fj4FEBI+3CgSPrL+
Dz5uyRE+V3kSPiqcEz4Ywxg+SfEXPqg2Fz6oZhc+xMcRPqQSFT4mURI+H1UUPqmZED7MfRQ+
gF4VPr19FD5nXBc+O0gTPnvoFj5OSBM+67kYPoYrFz7GuhY+Z0cVPlqfET61gRc+VcEWPg4s
Ez43lBc+IeYOPkEwFD7gWRE+uQwYPsaLGD7PFBY+qsgUPjfuFT6H4BQ+40EZPqjHGD6+khE+
SEsYPv+tFD5VhhY+JQ0XPgNjGj5/gBY+rbYVPrf1GT74HBc+SqgZPi5JGD60gBY+guYTPoLl
FT6YgBc+NYMaPlOuFj4oHRc+GJwbPhulGD7ZPxY+AwsbPuKbFD5b6hQ+icEYPqMzEz7r9Bw+
gd8bPsAfFz7csR0+X7YcPgb0FD4CPBw+BbgZPsxnGj4GVRM+CYQZPszmFz7bsxk+dFobPsID
Gj6CjRk+gp8dPjGrGD7rzBw+tIYcPhxRFz5UORo+fmUbPqnoFz53Oh4+W90XPm9GGD7Lbhs+
NawXPgfNGz6bkxg+i1cePktbGz6qBh4+W08ePshuHj70OB4+s+sYPsnSHD43lRg++WQXPnej
Gz6zFxg+hDAdPseOID5sbRw+WR8aPvpVGz6Thhg+MtsbPqKHGT7bQRk+2TsaPgjaGD41FRs+
0VQcPhMFGD7/xx0+91QbPuTmGD55hCE+QO0aPuFYHT7Aqho+mdscPur5ID5TZx0+GSMbPtXm
Gz5Z1Rk+kZgbPlPVHz6MnBk+aWQcPvpuID49WBw+ENMbPsEsHj70Bx8+8RAdPvsRHT64HBk+
d7YcPjA/Hj54Fh0+1m8gPuiqHD7TDSA+C+0fPi2KHj6pEB8+WOUePhppIT6UmiE+A8wfPo0j
ID7eUx8+VMwfPlyFHz6AJh0+eWUjPtsHHz7NkR8+tNggPpjGHz4rrR8+PYoiPusvIT6X5h8+
cbchPpQAHz6N4B8++vMiPj7oIT48zB4+WhElPrl1Hz6r2iM+DFMhPqw2Ij6Zdh0+irAfPq3b
IT4D5CA+3SIgPs/VID6ENyA+n48gPn5ZIT6hwyM+PPQePj1zIz7tiyA+KMogPqu9ID6J/h8+
D9IhPs3CHz5pFh8+/NchPkNpHT4LiSI+NOYjPqIYIT4YHR0+EikfPuvCHz5RLCM+aGEjPryp
JT7/iCM+kv0oPqZVIT43+iI+hDghPgU1Ij5H6CE+554fPsZgIz7eJiU+/ugfPp+bID6acCE+
YxsiPim2IT7oZCI+/MshPnxQJz4X3SE+XLUgPskYIj5qriM+xc0fPveoJD6Imx8+JBomPqF5
ID5+OSE+yM0iPlxdID7E7yQ+mwYgPlsLJT7dnCM+9dIfPstPHz48KSY+g3YiPsTIJD4JvyU+
LK8hPlPgHz4pTik+7VojPk/mIT5S0B8+Sc0jPm39ID6mGyI+AoUiPh31Hz4kvSU+oucmPp0X
Iz5SSCI+rjEjPssQJz6ATyE+Q+kmPmGOID5fwiE+S4sqPss+JT4Q2iI+OAMlPuYgKD7Y4yU+
QGIiPgOqIj5T+yM+oUYlPvqBJz5frCU+kLYmPgI3KD4tmC0+YVcjPpyiKz5IuCg+R/wdPnqS
Kj7qrSY+bJ4jPkgkKj7BJSo+iA0jPhxXKD65qig+UR8mPoEmKD6dHSU+H5olPjacJz6VFiQ+
RGglPtIBJD7YJyc+5uckPo3TKD5gXCo+8d4lPoOgJz5UxyQ+EoMnPrpjJz4PkCQ+48EmPsIL
Jj6K9Sc+uNkmPkSFKj4lViY+h7UrPve7Kj6B/Cc+e+AoPvbCKT7kkig+/9soPrr7Kz5voio+
LpInPhuzKD6F8Co+bVsnPsxXKD68ki0+DjApPt6NJz5GCSg+M2EnPjopKD5vIis+blAnPqZ3
Jz66Oic+XqYsPl+yKT7zhik+VmknPoQyJT5ulyg+yZkqPjRJJz6eCCc+MnMlPhN4LT58MSg+
51EnPpZ1Lj6Pbyw+JcAoPjGmLD7mkSs+w2ApPjILKT4AQCs+X+0nPrCrLD64ZCs+DiQrPp1K
KT4NJCk+/ZcqPgK5LT6mByg+6C0oPmVMKj6l9So++NguPprtKT541yw+Z7sqPvMRJj50aiw+
yNEnPprfKD55+Cg+Ho0rPp+tKj79Cyc+YVsrPuivKD7oAyo+JPcpPn0RKT4aiSY+O9AvPoYf
Kj4Hyic+0mYpPhYbLT4yQS4+MgYsPoqjKj5B0ys+zxosPtACKD6vXCw+BX8qPsReLj439Co+
FuksPkFlLj46Hi0+iEYvPs2kKT5BmSk+H9wqPj40Kz4CUSs+LFMtPnUyKT6mvyo+GCkrPhBc
Kz5Vnyk+zrguPlMXLT57fS0+6gkqPrVAKz75UC0+mOwtPk0cLD6YKzE+CPEuPgAOLz7nNjA+
iX8sPuSeMj6tMTA+MY4uPn9wMD77cDE+AdcnPsLlLT4mOC0+</AssayYData></Step><Step><CommonData><SampleLocation>1</SampleLocation><SampleID></SampleID><SampleGroup></SampleGroup><SampleInfo></SampleInfo><SampleRow>D</SampleRow><SamplePlate>1</SamplePlate><WellType>BUFFER</WellType><Concentration>-1</Concentration><ConcentrationUnits>µg/ml</ConcentrationUnits><MolarConcentration>-1</MolarConcentration><MolarConcUnits>nM</MolarConcUnits><MolecularWeight>-1</MolecularWeight><Temperature>25</Temperature><StartTime>5623571</StartTime><AssayTime>180</AssayTime></CommonData><FlowRate>600</FlowRate><StepType>DISASSOC</StepType><StepName>Dissociation</StepName><StepStatus>OK</StepStatus><ActualTime>180</ActualTime><CycleTime>0.2</CycleTime><AssayXData Points="900">fj/ORORFzkRLTM5EsVLORBhZzkR+X85E5GXOREtszkSxcs5EGHnORH5/zkTkhc5ES4zORLGS
zkQYmc5Efp/OROSlzkRLrM5EqbLORBi5zkR+v85E3MXOREvMzkSx0s5EGNnORH7fzkTk5c5E
S+zOROLyzkQY+c5Efv/OROQFz0RLDM9EsRLPRBgZz0R+H89E5CXPREssz0SxMs9EGDnPRH4/
z0TcRc9ES0zPRLFSz0QYWc9EU2DPRORlz0RLbM9EsXLPRBh5z0R+f89E5IXPREuMz0Sxks9E
GJnPRH6fz0Tkpc9ES6zPRLGyz0QYuc9Efr/PROTFz0RLzM9E0tLPRBjZz0R+389E9eXPREvs
z0Sx8s9EGPnPRHb/z0TkBdBESwzQRLES0EQYGdBEfh/QRHAm0ERLLNBEsTLQRBg50ESGP9BE
5EXQREtM0ETCUtBEGFnQRH5f0ETkZdBES2zQRNpy0EQPedBEfn/QROSF0ERLjNBEsZLQRBiZ
0ER+n9BE5KXQRGOs0ESxstBEILnQRHa/0ETcxdBES8zQRLHS0EQY2dBEft/QROTl0ERL7NBE
qfLQRBj50ER+/9BE5AXRREMM0USxEtFEGBnRRH4f0UTcJdFEQyzRRKky0UQYOdFEdj/RRNxF
0URLTNFEsVLRRBhZ0UR2X9FE5GXRREts0USxctFEGHnRRH5/0UTkhdFEQ4zRRLGS0UQYmdFE
fp/RRA2m0URLrNFEsbLRRA+50UR2v9FE5MXRREvM0USx0tFEGNnRRHbf0UTk5dFES+zRRLHy
0UQP+dFEfv/RROQF0kRDDNJEsRLSRBgZ0kR+H9JE5CXSREss0kSpMtJEGDnSRH4/0kTkRdJE
S0zSRLFS0kQYWdJEfl/SRORl0kRTbNJEqXLSRBh50kR+f9JE3IXSREuM0kSpktJESZnSRH6f
0kTkpdJES6zSRLGy0kQYudJEdr/SRNzF0kRLzNJEqdLSRDjZ0kR+39JE5OXSREvs0kSx8tJE
D/nSRH7/0kTkBdNEUwzTRLES00QYGdNEfh/TROQl00RDLNNEsTLTRA8500R+P9NE5EXTREtM
00SxUtNED1nTRHZf00TcZdNES2zTRLFy00QPedNEn3/TROSF00RDjNNEqZLTRBiZ00R+n9NE
5KXTREOs00SpstNED7nTRH6/00TkxdNES8zTRLHS00QY2dNEft/TROTl00RD7NNEsfLTRBj5
00R+/9NE5AXUREsM1ESxEtREGBnURH4f1ET9JdREQyzURKky1EQYOdREfj/URORF1ERDTNRE
sVLURA9Z1ER2X9RE3GXURENs1ESpctREOHnURH5/1ETkhdREQ4zURLGS1EQYmdREdp/URNyl
1ERDrNREqbLURBi51ETQv9RE5MXUREPM1ESx0tRED9nURHbf1ETk5dREQ+zURLHy1EQY+dRE
dv/UROQF1URLDNVEsRLVRBgZ1UR+H9VE5CXVREMs1USpMtVEDznVRHY/1UQmRtVEQ0zVRNpS
1UQPWdVEfl/VRORl1URDbNVE0nLVRA951UR2f9VE5IXVREuM1USpktVED5nVRHaf1UTkpdVE
S6zVRLGy1UQYudVEdr/VRAXG1URDzNVEsdLVRA/Z1USn39VE5OXVREPs1USx8tVEGPnVRJf/
1UTkBdZEQwzWRKkS1kQPGdZEdh/WROQl1kRLLNZEsTLWRA851kR2P9ZE5EXWREtM1kSpUtZE
GFnWRHZf1kTcZdZEQ2zWRLFy1kQYedZEdn/WROSF1kRDjNZEqZLWRA+Z1kR+n9ZE3KXWREOs
1kSpstZEGLnWRHa/1kTcxdZEQ8zWRLHS1kQP2dZEft/WRNzl1kRL7NZEsfLWRBj51kR2/9ZE
5AXXREMM10SpEtdEDxnXRH4f10TcJddEQyzXRLEy10QYOddEfj/XRORF10RDTNdEsVLXRBhZ
10R+X9dE5GXXRENs10SpctdED3nXRH5/10TchddES4zXRKmS10QPmddEdp/XRNyl10RDrNdE
qbLXRBi510R+v9dE3MXXREvM10Sp0tdEGNnXRH7f10Tk5ddEW+zXRMry10QP+ddEdv/XRNwF
2ERDDNhEqRLYRBgZ2ER+H9hE3CXYREss2ESxMthEKDnYRHY/2ETcRdhES0zYRKlS2EQPWdhE
dl/YRORl2ERLbNhEsXLYRA952ER+f9hE3IXYREOM2ESpkthEq5nYRHaf2ETcpdhES6zYRKmy
2EQPudhEfr/YRNzF2ERjzNhEsdLYRA/Z2ER239hE3OXYREvs2ESx8thED/nYRH7/2ETcBdlE
QwzZRLES2UQPGdlEdh/ZROQl2URLLNlEqTLZRCg52UR+P9lE5EXZRENM2USpUtlEMFnZRHZf
2UTcZdlES2zZRKly2UQPedlEfn/ZROSF2URLjNlEsZLZRBiZ2UR2n9lE5KXZRFOs2USpstlE
GLnZRH6/2UT9xdlES8zZRKnS2UQP2dlEdt/ZROTl2URL7NlEsfLZRBj52UR2/9lE5AXaREMM
2kSxEtpExBnaRHYf2kTcJdpEQyzaRLEy2kQPOdpEdj/aRNxF2kRDTNpEsVLaRBhZ2kSOX9pE
5GXaRENs2kS5ctpEGHnaRH5/2kTkhdpEQ4zaRLGS2kQPmdpEdp/aRNyl2kRLrNpEqbLaRBi5
2kSOv9pE5MXaREPM2kSp0tpED9naRH7f2kTc5dpEQ+zaRKny2kQP+dpEdv/aRNwF20RLDNtE
qRLbRA8Z20R2H9tE3CXbREMs20SxMttEDznbRHY/20TcRdtE70zbRLFS20QPWdtEfl/bRNxl
20R8bNtE83LbRA9520R2f9tE3IXbREOM20SxkttED5nbRHaf20TcpdtEQ6zbRKmy20QYudtE
fr/bROTF20RDzNtEudLbRA/Z20R239tE5OXbREPs20Sx8ttED/nbRHb/20TcBdxESwzcRKkS
3EQPGdxEdh/cRNwl3ERDLNxEqTLcRA853ER+P9xE3EXcRENM3ESpUtxED1ncRHZf3ETcZdxE
S2zcRLFy3EQPedxEdn/cRNyF3ERDjNxEqZLcRA+Z3ER2n9xE9aXcREOs3ESxstxEGLncRHa/
3ETcxdxEQ8zcRLnS3EQP2dxEdt/cRPXl3ERL7NxEqfLcRA/53ER2/9xE3AXdREsM3USpEt1E
GBndRH4f3UTcJd1ESyzdRKky3UQPOd1Ehj/dRNxF3URDTN1E2lLdRA9Z3UR2X91E3GXdREts
3USpct1ED3ndRHZ/3UTchd1EQ4zdRG6T3UQYmd1Edp/dRNyl3URbrN1EqbLdRA+53UR2v91E
3MXdREPM3USp0t1ED9ndRH7f3UTc5d1EQ+zdRKny3UQP+d1Edv/dRNwF3kRDDN5EqRLeRA8Z
3kR2H95E3CXeREMs3kSpMt5EgjneRHY/3kTcRd5EQ0zeRKlS3kSzWd5Edl/eRNxl3kRDbN5E
uXLeRA953kR2f95E3IXeREuM3kSpkt5ED5neRH6f3kQupt5EQ6zeRKmy3kQPud5Edr/eRNLG
3kRDzN5EsdLeRA/Z3kR2395E5OXeREPs3kSx8t5ED/neRHb/3kTcBd9EUwzfRKkS30QPGd9E
fh/fROQl30RDLN9EqTLfRA8530R2P99E3EXfRENM30SpUt9EGFnfRH5f30TkZd9EU2zfRLFy
30Qged9Edn/fRNyF30RDjN9EuZLfRBiZ30R2n99E3KXfREOs30Sxst9EUbnfRHa/30Tcxd9E
Q8zfRKnS30RZ2d9Eft/fRNzl30RD7N9EqfLfRA/530R+/99E5AXgRFMM4ESpEuBEGBngRHYf
4ETcJeBESyzgRLky4EQYOeBEfj/gRNxF4ERDTOBEqVLgRBhZ4ER+X+BE3GXgREts4ES5cuBE
GHngRJ9/4ETkheBES4zgRLmS4EQgmeBEdp/gROSl4ERLrOBEsbLgRCa64ER+v+BE5MXgRFPM
4ESx0uBEGNngRIbf4ETk5eBEQ+zgRLHy4EQY+eBEfv/gROQF4URLDOFEsRLhRBgZ4UR+H+FE
5CXhREss4USxMuFEGDnhRH4/4UTkReFES0zhRLFS4UQYWeFEr1/hRORl4URLbOFEqXLhRBh5
4UR+f+FE5IXhREuM4USxkuFEGJnhRH6f4UTkpeFES6zhRLGy4UQYueFEfr/hROTF4URLzOFE
sdLhRBjZ4UTY3+FE5OXhREvs4USx8uFEGPnhRH7/4UTkBeJESwziRLES4kQYGeJEfh/iROQl
4kRLLOJEsTLiRA854kS1QOJE5EXiREtM4kSxUuJEGFniRH5f4kTkZeJES2ziRLFy4kQYeeJE
fn/iROSF4kRLjOJE2pLiRBiZ4kR2n+JE5KXiREus4kSxsuJEGLniRH6/4kTkxeJES8ziRLHS
4kQY2eJEft/iROTl4kRL7OJEwvLiRBj54kSf/+JE5AXjREsM40SxEuNEGBnjRH4f40TkJeNE
SyzjRLEy40QYOeNEfj/jRORF40RLTONEsVLjRA9Z40R+X+NE5GXjRENs40SxcuNEGHnjRH5/
40TtheNEpYzjRLGS40QYmeNEdp/jRNyl40RLrONEsbLjRBi540R2v+NE5MXjREvM40Sx0uNE
FtrjRH7f40Tk5eNES+zjRLHy40Q4+eNEdv/jROQF5ERLDOREqRLkRBgZ5ER+H+RE5CXkREss
5ESxMuREGDnkRH4/5ETkReRES0zkRLFS5EQYWeREfl/kRO1l5ERLbOREsXLkRBh55ER+f+RE
5IXkREuM5ESxkuREGJnkRH6f5ETkpeRES6zkRLGy5EQYueRE</AssayXData><AssayYData Points="900">o70WPlYGHz7Akyg+rlQ0PhGCOz5mp0E+ZyNJPhxmTj4NeFU+mpZZPs77Wj55bls+KjRgPrRD
Zj68y2I+z3ZjPqGOZD7b52I+Ai5lPumcaz6CHWQ+iM5kPvL0Zj64X2U+CQBiPi5Aaz6WHGQ+
kZVmPuhZZD6HxWQ+XidjPqzSaj7bQ2k+v75kPiAbaT7SgGI+FKtmPm0HYD4ydmU+7JpkPmk2
ZD5+GWc+xTxoPq1DZD71+2Q+wm9kPt/PZz6L9WM+TudjPjhYYz6EiGY+buZnPpGgXj4DjWQ+
pKJiPsRuYD61NmM+8jZgPhAfZz5y1mI+V1VhPuLPYz4fhGI+jkRiPrieYD7GzV4+70xiPo+d
YT7gD2Y+f05jPtfCYT6kIWM+vGVePt2JXz7Lzl0+28JgPhWYYT7bKl4+CVpiPhywXD56elw+
0LVhPoZ7Xz5KvVw+oSdiPhsxXj7uZmA+PlZhPv79XT4HE10+zZtfPjSAXz4qB14+tKddPhS6
YD6QkWA++E1gPi9+YD5joGM+ScNaPmwDXD6HiVs+PIdcPoesXz5Pz10+mkJaPt6VXj7H/1k+
aFVcPupNYD7f9Fk+vZFePuQ9Wz6s8Vs+nXJbPnmjWT6+2lo+RUtfPvq+XT5vgFc+HfpcPrhZ
XD5eNVw+PnZePuLXWD5NiFo+8eNbPh+9Xz5WaVs+MrZbPlXdWz6oFVY+rjxcPoWYWT5Ey1Y+
C5RcPj7tVz6uLFk+UrhgPue9Wz4yaFo+q/ZfPtc3Wz7oxlg+OZFZPnliWT6JiVw+5ptZPh6i
Xj5YTFs+6fVePqcAWj6ehlw+lWVZPmxKWj6X7Vk+sSpdPlY9XT5xlVo+4j5YPv5TWD5QiVo+
EvdVPq6PWz4yOlk+FR1WPiTxWT5oAVY+k5JaPjDEVz4gzFo+sataPrcrWT5brFo+qBldPvqT
WT5pJFk+6b9YPj9sWj6qe1w+QbdZPqDlWD5G31g+edNWPq0cWT6IbFw+qL9WPgRbWj4ucVo+
VqhbPtVdWD5XRlc+Sp5aPiCSVz7f0ls+pfRVPjXwWz7evl0+0uJZPgu5WT7zU1w+a2tVPlh9
VT7MGlU++AlZPt0GWT4wqlk+9A1cPovkVT50sFg+nwxXPjXEVT7VcFg+wP9VPqwhWj4wW1g+
FOJaPgNBWz7yuFg+DDpXPr2gWT46plY+krtVPh6gWD5YxVY+jjdXPqb6Vz4rYVc+SnpXPjrS
WT64gFo+/gdaPiO5Wj6wj1Y+3n1VPpKCXj45Dlo+KyBXPqnzWj553lo+tWdbPkzIVz5Sklg+
KzJbPo2WVj5C6Vo+Q75XPnFDVD5Id1g+dO1WPrc2VT6PwlY+UOFVPqAoVj7FQFw+9VlYPsLv
WT4Dm1U+aB5ZProDUz48KFY+ixBXPneLXj7GmVU+aVZXPjeqVT4npVc+62xWPtK/Vj6WelY+
u6lYPlhjVz4gPlc+hWRaPlRXVz69CFk+i69XPkc4XT4CGVM+AgJaPmsfWT4oWlE+3wVVPp/8
VT59D1c+MJFVPsUaVz71GFc+pABaPrieVz48J1k+7PBWPuKAVz76UFs+GENZPppoWj5TpVU+
ofFZPvX4WD4CmFc+gktYPmP4WD5bFlY+5YZZPm+bXj7dBFg+hwFZPiLkVT6Ztlg+fKJZPtSC
Vj7K31Q+ndZUPkT7Wz7W6lk+cYRZPkeIWj5gA1Q+kzFZPs0kWz5eRFw+5KhWPpUwWT4pt1g+
cRdSPvc1Vj4AhFc+8LRWPhuNWj6i51o+7FlWPi+iWz62/Vg+KDpVPjCbVz7uYlk+XNVWPmy3
WD5LIVY+IXtUPlSUWT5MFVc+NGhXPs/5Vz6TYVU+FyRUPppqWD6e8lc+f25dPjD+WT5US1o+
HEpbPj9qWT5qTFQ+isFXPi0xVT7IG1w+dllbPjF5Vz59X1c+tFtXPiq2VT6ggFc+PkVYPu4R
Vj6xHFk+5+VXPkLjWT4ZtVU+y5lXPt6LWT6R81Y+KUhUPv30WD5esFc+P05aPlc0Wz4Q61g+
wadXPrtNVz6KX1w+31BYPuOTVz6+0Fo+mORWPmNTVT4xrFY+BG1SPnntVT7LFVc+PLZYPoS8
WD5MwFM+yrpZPq1MWD7bq1g+kgVcPgMbWj6eAlc+/TpXPjZ6XD4W8VQ+QaFZPuPtWT74k1w+
APtZPrlqXz7ea1U+/NNbPnUtXD4B81Y+m/ZZPj91Uz6/sVk+vBxZPjryVj4y/lk+KD1bPpvt
WD6h2Fc+m9hYPl3vVz4/PVo+jwRTPi61WT4jPFg+NChZPoZbWD4B8lk+TCNZPugEVz55Zlw+
yWZZPgosWj7VP1o+hYpaPkk0Vj7t+1c+vsNaPh5FWz7Hj1o+DapYPp/zWj7UUVY+jANcPqlz
WT7xe1g+8sxTPtMaXD5vllk+v7pZPq1WXj57Zlw+yP9aPiUYWj6Xslo+zKFaPkQwVz50/1w+
+zxaPnkzXT7wZlg+jrJaPowTWT5oO1k+hWRYPrhIWT6yDFk+ClVYPrwsVj4Dslk+JD9WPhvd
VT7c/Fs+SYhXPiusVz7uclo+OSVYPm0cWD44GVg+RClZPno9Wz6axVc+kj9WPi2iWD77M1g+
itNbPjv2WD4D61g+As9aPopnWj4DHlo+IY1ZPl9PWT6S0Fo+bBdbPopVWD46MFs+nZVaPs+W
Vz5QN1g+CrZhPlVXXD5Ix1c+I9ZePhvjXT52XFw+UdlXPsEWWj7wP1Y+e9NbPns0WT6nf1g+
qslbPmB8XD5TtFg+UDddPmiCWj5ygFs+8nVVPg+oUz665Fk+3IxXPk9+Wj7KBFg+iDFWPgAG
XD60KVw+gcxZPkPyWD79yFo+HJ1bPqY6WD4pEFw+ZC9bPlxSXz6Hglg+UxJUPu/qVD434Fc+
j45ZPqbCWD56tF0+tDRZPuELXT5Gb1s+BRFZPmPcWj7rylY+JdtWPo7oWT4MHlk+j4VgPpAH
Vj7AOVg+cJFWPvOPVz6p1Fg+fKBaPkA3Wz5nElo+4eRUPrMNWz6dVVo+6e5ZPgB9XT6Felw+
/LpaPgc+VT660Vo+HbFcPjqVXD7RMVs+6tVYPkhuWz7qCVo+HKVaPiJJVD6xVF0+x4FaPiwV
Wj6JalU+udlcPtakWz4qPFg+99pXPqlbVT6JLF0+XS5aPqSlVD4wLVc+gzhgPo8vXD4uvV0+
hNhXPpKAXT7Qo1g+NdtaPmR6XD5kBVk+74FYPqH0WD6DuFk+3jFbPtApXT7QR1c+UZxcPpv+
WD62XV0+bKxYPimXWT5H514+nqxYPsCqWz4rDl0+FodePhRqUz759Fo+CGNbPpmMWT5nDFk+
GpVaPhSoWT4Wflg+cLxYPmOsWz723lo+VXhaPsj1XD6DVl4+CeBZPvOpWz5NtFc+/0xaPu3m
Wz5edlw+5k9dPpTBWT5PRFk+E7BdPmM6WT6folY+hiVaPtvvWj7Hn1o+g4VdPiwUXj6Prls+
yn9aPvgJXT6Hg2E+ER1cPsLGWT6Ma1w+d9BbPuqoVz7ODFw+96NYPg8XVj4Du18+c/BZPpCo
YD54L1o+Z65cPjWYXj7nkVo+Yz9bPnxSWz5utlg+4nJYPkQyWj4/+1k+7KpePvkOXj5HNFo+
u9xbPvVbYD5tq10+nkRaPv4/XD6dXF4+M5ZYPjIIXj4C1V0+9YJbPjvoXD4yT1o+iaJbPuam
Xz7jjl4+SflYPl0GXz5WfVg+CqZZPmqiXT6Og1o+WglbPnYkWz6qZ1s+h/5ZPnz/Xj6ghF4+
9eRcPgbOXD76w10+xAFdPot8XT6aQ10+vbJdPvYXXD77b2A+T9JbPrAkWD6Kxlk+uO9ZPtyT
XD4rZl0+RZ1aPmJ/Xj7HjF0+sGRgPpx+Vj46zWA+qQFZPpwzWT5CpFk+6KxePspTWz7oVV0+
Wb9aPrEHWz6hIV0+tS9bPp79WT6kfF4+zetYPkkjXj5mTl0+IMNaPtOMWD7Z7lw+RRdbPn7N
Wj6VJVg+VeZcPuvbXj7ok1s+ILJdPjSmYD4v/14+SKBYPniNWz6SLl0+N6dfPoktYD7woFw+
LFNcPuP5XD7WX10+mENdPpvOWT5WqFw+gKNePjV+WT6AH1c+aRZfPm5oYT5SaWE+f7NePsUx
XT7Ccl4+WrRePsmMXT4buVw+7rVZPkkjWj5hBV8+aiFePtoxXT5Q/2I+rEZcPl5FWz7kx14+
fHhZPm2mXT4jBGE+wahbPgXPXj58tmE+uBZgPtYCYT7R7Vs+qi1fPnwnXj5V4l0+d4tePtdz
Wz4BG2I+AElfPkO3XD6ISmA+yj1hPpjIXD6Mv10+lOJfPnPSXD57r14+k1hdPh9JXz45EV8+
/M9hPleEXz4CV2A+SY1bPizIXj6Z5Fw+kNpePvj3Xj7SwV8+yKRdPhakWj4L0Fw+61FbPimh
Yj5NPF4+gClgPgJmXz4a1GA+/lFgPlcKWz4DOGE+9QVdPih6Wz7Sol4+N3dePnGpXz4eCV0+
TYZZPi7vZD4z818+T49cPop3XT5pkGA+dGFhPtG/XT4yZl4+xoJfPmQBYj4USl8+qlRaPpAp
Yz56Ql4+gkhgPm6sYj5ERl0+3xxgPqo/Yj7P6mE+k6ldPvvhWD7AGmE+5T5iPp22XT7J3l4+
p+9hPsDkXD7OXFo+zLRcPkI4YT53fWI+SxhhPkhBXT5w61s+ThNePsxLXz6CtV4+dTVgPrpd
Wj53514+lXtiPgpWXz4KFWM+GM1kPqRxXj7U/l8+0WJgPk7eXT6axGQ+5qRdPmbbXT6hul4+
aqpdPhgcXj6JyWM+4x1jPt2cYD5SqmE+S7BjPsiCYj7p3WE+</AssayYData></Step><Step><CommonData><SampleLocation>11</SampleLocation><SampleID></SampleID><SampleGroup></SampleGroup><SampleInfo></SampleInfo><SampleRow>D</SampleRow><SamplePlate>1</SamplePlate><WellType>REGENERATION</WellType><Concentration>-1</Concentration><ConcentrationUnits>µg/ml</ConcentrationUnits><MolarConcentration>-1</MolarConcentration><MolarConcUnits>nM</MolarConcUnits><MolecularWeight>-1</MolecularWeight><Temperature>25</Temperature><StartTime>5812854</StartTime><AssayTime>5</AssayTime></CommonData><FlowRate>1000</FlowRate><StepType>KREGENERATION</StepType><StepName>Regeneration</StepName><StepStatus>OK</StepStatus><ActualTime>4.99895</ActualTime><CycleTime>0.2</CycleTime><AssayXData Points="25">fr/kRNzF5ERLzOREsdLkRBjZ5ER23+RE3OXkREPs5ESp8uRED/nkRH7/5ETcBeVESwzlRKkS
5UQPGeVEfh/lRNwl5URLLOVEqTLlRA855UR2P+VE3EXlREtM5USxUuVED1nlRA==</AssayXData><AssayYData Points="25">lnUhwL51L8Bm7TXAfHo6wNn3PcCg5EDA02VDwA9VRcAtYUfAMMZIwJIwSsB3rUvAIghNwI2m
TcAo107AI9NPwOeiUMB0v1HA4ARSwAMSU8DCqlPAt1dUwBnWVMBF9FTAwrpVwA==</AssayYData></Step><Step><CommonData><SampleLocation>12</SampleLocation><SampleID></SampleID><SampleGroup></SampleGroup><SampleInfo></SampleInfo><SampleRow>D</SampleRow><SamplePlate>1</SamplePlate><WellType>NEUTRALIZATION</WellType><Concentration>-1</Concentration><ConcentrationUnits>µg/ml</ConcentrationUnits><MolarConcentration>-1</MolarConcentration><MolarConcUnits>nM</MolarConcUnits><MolecularWeight>-1</MolecularWeight><Temperature>25</Temperature><StartTime>5829095</StartTime><AssayTime>5</AssayTime></CommonData><FlowRate>1000</FlowRate><StepType>KREGENERATION</StepType><StepName>Regeneration</StepName><StepStatus>OK</StepStatus><ActualTime>5.00005</ActualTime><CycleTime>0.2</CycleTime><AssayXData Points="25">dl/lRNxl5URDbOVEoXLlRBB55UR2f+VE1IXlREOM5USpkuVEEJnlRHaf5UTUpeVEO6zlRKmy
5UQQueVEdr/lRNzF5URDzOVEqdLlRBDZ5USP3+VE1OXlREPs5USp8uVEEPnlRA==</AssayXData><AssayYData Points="25">Q5v6vUcQ5r3+hLu9ZMmKvSaNSr14yhC9+GDKvI8hKLzfHAO8I39gu6BP+TsKukA8Q8akPGfI
pzw419k8GSMKPWoFHT0loiM9mHUuPV+CRz1uAko9qlxbPci2ZD1LFW09KI9xPQ==</AssayYData></Step><Step><CommonData><SampleLocation>11</SampleLocation><SampleID></SampleID><SampleGroup></SampleGroup><SampleInfo></SampleInfo><SampleRow>D</SampleRow><SamplePlate>1</SamplePlate><WellType>REGENERATION</WellType><Concentration>-1</Concentration><ConcentrationUnits>µg/ml</ConcentrationUnits><MolarConcentration>-1</MolarConcentration><MolarConcUnits>nM</MolarConcUnits><MolecularWeight>-1</MolecularWeight><Temperature>25</Temperature><StartTime>5845172</StartTime><AssayTime>5</AssayTime></CommonData><FlowRate>1000</FlowRate><StepType>KREGENERATION</StepType><StepName>Regeneration</StepName><StepStatus>OK</StepStatus><ActualTime>5.00005</ActualTime><CycleTime>0.2</CycleTime><AssayXData Points="25">dv/lRNwF5kRDDOZEqRLmRBAZ5kR2H+ZE1CXmREMs5kSpMuZEEDnmRHY/5kTcReZEQ0zmRMpS
5kQQWeZEdl/mRNxl5kRDbOZEqXLmRBB55kR2f+ZE3IXmREOM5kShkuZEEJnmRA==</AssayXData><AssayYData Points="25">lnE6wFygRMA2sUjAxr9LwC3VTcBxHk/AQ4FQwIHKUcC70VLAeMlTwBktVMB5YFXA/RpWwKu4
VsA8LFfAIHdXwN/xV8ATyVjAf0pZwML1WcCt7lnAb1xawFClWsBX+FrAnghbwA==</AssayYData></Step><Step><CommonData><SampleLocation>12</SampleLocation><SampleID></SampleID><SampleGroup></SampleGroup><SampleInfo></SampleInfo><SampleRow>D</SampleRow><SamplePlate>1</SamplePlate><WellType>NEUTRALIZATION</WellType><Concentration>-1</Concentration><ConcentrationUnits>µg/ml</ConcentrationUnits><MolarConcentration>-1</MolarConcentration><MolarConcUnits>nM</MolarConcUnits><MolecularWeight>-1</MolecularWeight><Temperature>25</Temperature><StartTime>5861226</StartTime><AssayTime>5</AssayTime></CommonData><FlowRate>1000</FlowRate><StepType>KREGENERATION</StepType><StepName>Regeneration</StepName><StepStatus>OK</StepStatus><ActualTime>4.99895</ActualTime><CycleTime>0.2</CycleTime><AssayXData Points="25">dp/mRNSl5kQ7rOZE0rLmRAe55kRuv+ZE1MXmREPM5kSh0uZEB9nmRHbf5kTc5eZEO+zmRKHy
5kQH+eZEdv/mRNwF50Q7DOdEoRLnRAcZ50RuH+dE3CXnRDss50ShMudEBznnRA==</AssayXData><AssayYData Points="25">+jLRvcQPxb36B569iLpivVnrFr1scMC8icghvGPFPjunmuo7Odm9PA6cwzyJ5hc9tX4WPSxu
NT2POFQ9UyJPPRCDbj2GLW49TkZ6PYuzhj3vbpU95LmcPVHPnD2k5aM9ffujPQ==</AssayYData></Step><Step><CommonData><SampleLocation>11</SampleLocation><SampleID></SampleID><SampleGroup></SampleGroup><SampleInfo></SampleInfo><SampleRow>D</SampleRow><SamplePlate>1</SamplePlate><WellType>REGENERATION</WellType><Concentration>-1</Concentration><ConcentrationUnits>µg/ml</ConcentrationUnits><MolarConcentration>-1</MolarConcentration><MolarConcUnits>nM</MolarConcUnits><MolecularWeight>-1</MolecularWeight><Temperature>25</Temperature><StartTime>5877438</StartTime><AssayTime>5</AssayTime></CommonData><FlowRate>1000</FlowRate><StepType>KREGENERATION</StepType><StepName>Regeneration</StepName><StepStatus>OK</StepStatus><ActualTime>4.99895</ActualTime><CycleTime>0.2</CycleTime><AssayXData Points="25">bj/nRMxF50QzTOdEmVLnRP9Y50RmX+dEzGXnRDNs50SZcudE/3jnRGZ/50TMhedEM4znRJmS
50T/mOdEZp/nRNSl50QzrOdEmbLnRP+450Rmv+dEzMXnRDPM50Sh0udE/9jnRA==</AssayXData><AssayYData Points="25">/FE6wOzZRcCnEErAp85MwGV+TsBO90/AhlRRwOi+UsCnRlPAy6NUwMMuVcAs6FXAS5hWwAww
V8CZ51fASXFYwLHdWMBvOVnAQGRZwPynWcA4QlrAirRawFfuWsDHBFvAWV9bwA==</AssayYData></Step><Step><CommonData><SampleLocation>12</SampleLocation><SampleID></SampleID><SampleGroup></SampleGroup><SampleInfo></SampleInfo><SampleRow>D</SampleRow><SamplePlate>1</SamplePlate><WellType>NEUTRALIZATION</WellType><Concentration>-1</Concentration><ConcentrationUnits>µg/ml</ConcentrationUnits><MolarConcentration>-1</MolarConcentration><MolarConcUnits>nM</MolarConcUnits><MolecularWeight>-1</MolecularWeight><Temperature>25</Temperature><StartTime>5893494</StartTime><AssayTime>5</AssayTime></CommonData><FlowRate>1000</FlowRate><StepType>KREGENERATION</StepType><StepName>Regeneration</StepName><StepStatus>OK</StepStatus><ActualTime>4.99895</ActualTime><CycleTime>0.2</CycleTime><AssayXData Points="25">Zd/nRMvl50Qq7OdEkPLnRPb450Rl/+dEwwXoRCoM6ESYEuhE/xjoRF0f6ETDJehEMizoRJAy
6ET2OOhEXT/oRMNF6EQqTOhEmFLoRP9Y6ERdX+hEw2XoRCps6ESYcuhE9njoRA==</AssayXData><AssayYData Points="25">F+5/vXy2kL3XuTi9QDePvLxcYbuXJEY8LuDnPJylCD0FXCU9msBtPcZyhD20bY09/SKZPUh7
qD3PF7A9hP2yPTfEtj2HKsg9g4XNPVDQyj1+zuE9vNTePdOm7D1K5+o9igbzPQ==</AssayYData></Step><Step><CommonData><SampleLocation>1</SampleLocation><SampleID></SampleID><SampleGroup></SampleGroup><SampleInfo></SampleInfo><SampleRow>D</SampleRow><SamplePlate>1</SamplePlate><WellType>BUFFER</WellType><Concentration>-1</Concentration><ConcentrationUnits>µg/ml</ConcentrationUnits><MolarConcentration>-1</MolarConcentration><MolarConcUnits>nM</MolarConcUnits><MolecularWeight>-1</MolecularWeight><Temperature>25</Temperature><StartTime>5908340</StartTime><AssayTime>60</AssayTime></CommonData><FlowRate>1000</FlowRate><StepType>BASELINE</StepType><StepName>Baseline</StepName><StepStatus>OK</StepStatus><ActualTime>59.999</ActualTime><CycleTime>0.2</CycleTime><AssayXData Points="300">XX/oRMOF6EQqjOhEkJLoRO6Y6ERdn+hEu6XoRCKs6ESIsuhE7rjoRF2/6ETDxehEIszoRJDS
6ET32OhEVd/oRLvl6EQi7OhEkPLoRPf46ERd/+hEuwXpRCIM6USQEulE7hjpRF0f6US7JelE
KizpRJAy6UTuOOlEbT/pRLtF6UQqTOlEiFLpRO5Y6URVX+lEzGXpRCps6USIculE93jpRFV/
6UTDhelEIozpRIiS6UTumOlEXZ/pRMOl6UQirOlEkLLpRO646URdv+lEu8XpRCrM6USQ0ulE
7tjpRFXf6US75elEIuzpRJDy6UTu+OlEVf/pRMMF6kQqDOpEwRLqRPcY6kSfH+pEuyXqRCos
6kSQMupE9zjqRF0/6kTDRepEKkzqRIhS6kT3WOpEXV/qRMNl6kQqbOpElnPqRO546kRVf+pE
w4XqRCKM6kSIkupE95jqRFWf6kTDpepEIqzqRJCy6kTuuOpEXb/qRLvF6kQqzOpEkNLqRO7Y
6kRd3+pEw+XqRCrs6kSQ8upE7vjqRFX/6kTDBetEIgzrRJAS60TuGOtEXR/rRAUm60QqLOtE
kDLrRPc460RdP+tEu0XrRCpM60SQUutE7ljrRF1f60S7ZetEImzrRIhy60TueOtEVX/rRMOF
60QijOtEiJLrRO6Y60Rdn+tEw6XrRCKs60SIsutE7rjrRFW/60S7xetEKszrRJDS60T32OtE
Xd/rRMPl60Qq7OtEkPLrRPf460Rd/+tEwwXsRCIM7ESQEuxE9xjsRF0f7ES7JexEIizsRIgy
7ETuOOxEXT/sRLtF7EQiTOxEiFLsRO5Y7ERVX+xEu2XsRCps7ESIcuxE93jsRFV/7ES7hexE
KozsRJCS7EQHmexEVZ/sRLul7EQirOxEiLLsRFG57ERVv+xEu8XsRCrM7ESI0uxE7tjsRFXf
7ES75exEIuzsRIjy7ETu+OxEXf/sRMMF7UQqDO1EkBLtRPcY7URVH+1EuyXtRCIs7USQMu1E
7jjtRFU/7US7Re1EIkztRIhS7UTuWO1EXV/tRLtl7UQibO1EiHLtRO547URVf+1Ew4XtRCKM
7USIku1E95jtRFWf7US7pe1EKqztRIiy7UT3uO1EVb/tRMPF7UQizO1EkNLtRO7Y7URV3+1E
u+XtRA/t7USQ8u1E7vjtRFX/7UTDBe5EKgzuRJAS7kTuGO5EVR/uRMMl7kQiLO5EiDLuRO44
7kRVP+5Eu0XuRCJM7kSQUu5E7ljuRF1f7kTDZe5EImzuRJBy7kTueO5EZX/uRMOF7kQijO5E
iJLuRPeY7kRVn+5Eu6XuRCqs7kSQsu5E97juRGW/7kS7xe5EIszuRJDS7kTu2O5EVd/uRLvl
7kQi7O5EiPLuRO747kTo/+5EuwXvRCIM70SIEu9E7hjvRF0f70S7Je9EIizvRIgy70TuOO9E
VT/vRLtF70QqTO9EiFLvRO5Y70RVX+9Eu2XvRCJs70SIcu9E93jvRFV/70S7he9EIozvRIiS
70TumO9EVZ/vRLul70QirO9EkLLvRO6470RVv+9Ew8XvRCrM70SQ0u9E7tjvRF3f70S75e9E
IuzvRIjy70Tu+O9E</AssayXData><AssayYData Points="300">TAsLPvz5CT5Sfg4+n1ANPgVVET7sBww+5KYQPjcQEz4G2hI+hisUPs7aEz7zQhM+d0AYPm6L
Ez6+aRc+3MIXPqCtGj78+x4+b3wbPgMVGz4keR0+dggfPqqjID7UqyM+UvMfPj7IHT6bfyM+
4HcgPsLrJz6RoiU+2+AkPu2dKD6FFSg+MjokPqRMKD6uwyg+BkElPvgyKD7uNyg+6y4pPqov
Lj6wACk+uMonPtucLD5FJSk+l+4qPqEELz5DwDE+DyssPhEuMD5NXjU+1DQvPnYzLj57OzI+
ieIxPqXDLj5QMjQ+ldIwPsKeND4HSjA+qe02PnLkMT4x9TI+HU8yPnUmNj4f0TY+ji04PqO8
NT726zk+zT83Pr6eNj7VeTk+C3U6PsQpPj6jszg+e6I8PhP/PD4Olzc+NNA6PptJNz7tHDo+
2089PqzlOT5cO0E+3jBHPji7Oj4yrT8+v10/Pj6GQj4QGEA+vy8/Pp05QT4+PT8+XEdBPoOE
Pz4GSkA+9khAPrkuRD5+pkU+hHVBPvCtPz5H80M+BAhEPsJdQT63IEI+8FRCPmYnRD7Z/0Q+
Mr5GPnvkRT5vbEc+UE5IPgm/SD5WqEo+a8RGPi6cRD66nkg+Mr5IPs8ASD4QeUk+S05HPqAF
Sz6XpEY+QhlKPusAST5tgEk+8qJQPi4dTD6COEg+UpdOPi1WUD5SOko+aRdKPkWCSz62i0w+
CAZUPkR7Tj6sokw+DhlOPvfCTj6ABVE+DYxPPlC0TT6B3k8+A69RPjEaUD43rVE+UtBRPr4v
UD5zW1Q+E69UPi+EUj7o/VU+eQtUPmRaSj7BlE8+rO5SPvKwUj7mg1I+RLhSPvLGUz6gTFY+
VHhUPhRfUz4IOlg+0slRPjtLUT4jIFU+AHlXPnkrVj7CIFg+MttUPqI5Vj5CYlY+58BWPrYT
VD7NuFQ+uPtUPgCxWz74Clc+vi1UPuvAWj5umlY+7/lXPgNVWD5Pb1c+E2hWPnmGWD5HeFY+
2X1VPrXdVz7aV1w+pzNdPiQ6XD7kK1k+94VbPqYAXD6wVls+eipbPnDYWj6hAVw+YVtdPm4w
YT5ZzF0++ZpePrA+WD6HUVs+bOtfPiCYXT6FLWA+J/1XPkNzYD4Av1o+59JcPqytXD7D518+
fs9gPiYJVz49fls+7P1ZPlToXj4wllw+UflfPjSrXj4n82E+8kdePhEdXj6UxmA+5i1ePrEC
Xj5xBmI+rmBhPlgZYD7BjGM+7+hiPlBbYz7HWmA+EqBiPrBaXz7F3WE+ietkPpLfYz4PeWI+
l3hiPghnZD5J/WI+Py5kPj6uYz77omE++2dePq+UXz5x42I+YjRhPqTWZT7DLmY+SYtlPg2Z
Yj6Kd2Q+vs9nPp+oZz4r+2k+0gNnPlGsaD56AGI+vktnPs11ZT4L6Gk+u3ViPui2Zj4DV2U+
XnlmPoAeaD4qc2s+24ZlPoZbZD4fOGY+qVdlPoieaD5TaWc+Yp1oPv30aD4l2Ww+xGNkPsx7
aj71J2k+M3RkPrZ8aj7CSms+YqhrPuAaaj46um8+2yNiPp24bD52SWc+Rd5kPjnJaj4q92Y+
cO1nPrs7Zz7+SWs+</AssayYData></Step><Step><CommonData><SampleLocation>1</SampleLocation><SampleID></SampleID><SampleGroup></SampleGroup><SampleInfo></SampleInfo><SampleRow>D</SampleRow><SamplePlate>1</SamplePlate><WellType>BUFFER</WellType><Concentration>-1</Concentration><ConcentrationUnits>µg/ml</ConcentrationUnits><MolarConcentration>-1</MolarConcentration><MolarConcUnits>nM</MolarConcUnits><MolecularWeight>-1</MolecularWeight><Temperature>25</Temperature><StartTime>5969236</StartTime><AssayTime>80</AssayTime></CommonData><FlowRate>600</FlowRate><StepType>LOADING</StepType><StepName>Loading</StepName><StepStatus>OK</StepStatus><ActualTime>80</ActualTime><CycleTime>0.2</CycleTime><AssayXData Points="400">VP/vRLIF8EQZDPBEfxLwROUY8ERMH/BEsiXwRBks8ER/MvBE5TjwREw/8ES6RfBEGUzwRIdS
8EQXWfBEVF/wRLpl8EQZbPBEmHLwROV48ERMf/BEsoXwRBmM8ER/kvBE5ZjwREyf8ESypfBE
GazwRH+y8ETluPBETL/wRLLF8EQZzPBEf9LwROXY8ERM3/BEsuXwRBns8ESH8vBE5fjwRFT/
8ESyBfFEGQzxRH8S8UTlGPFEVB/xRLIl8UQZLPFEfzLxROU48URMP/FEskXxRBlM8UR/UvFE
5VjxRExf8USyZfFEGWzxRH9y8UTlePFETH/xRLKF8UQZjPFEf5LxROWY8UR9n/FEsqXxRBms
8UR/svFE5bjxREy/8USyxfFEIczxRIfS8UT+2PFETN/xRLLl8UQh7PFEf/LxRFD58URM//FE
sgXyRBkM8kR/EvJE5RjyREwf8kSyJfJEQizyRH8y8kTlOPJETD/yRLJF8kQhTPJEf1LyROVY
8kRMX/JEumXyRBls8kR/cvJE5XjyREx/8kSyhfJEGYzyRH+S8kTlmPJETJ/yRLKl8kQZrPJE
h7LyRAa58kRMv/JEw8XyRBnM8kR/0vJE5djyREzf8kS65fJEGezyRH/y8kTl+PJETP/yRLoF
80QZDPNEfxLzRO4Y80RMH/NEsiXzRBks80SPMvNE5TjzREw/80SyRfNEGUzzRIdS80TlWPNE
TF/zRMNl80QZbPNEh3LzROV480RMf/NEuoXzRCGM80SHkvNE5ZjzRFSf80SypfNEIazzRH+y
80TuuPNEVL/zRLrF80QZzPNEh9LzRO7Y80RM3/NEsuXzRBns80R/8vNE5fjzRFT/80SyBfRE
IQz0RH8S9ETlGPRETB/0RLol9EQhLPREhzL0RO449ERMP/REukX0RCFM9ESHUvRE5Vj0RFRf
9ESyZfREIWz0RH9y9ETlePREVH/0RLqF9EQZjPREh5L0RO6Y9ERUn/REsqX0RCGs9ER/svRE
7rj0RFS/9ETjxfRESsz0RH/S9ETu2PREVN/0RLrl9EQh7PREh/L0RO749ERU//REugX1RCEM
9USHEvVE7hj1RFQf9US6JfVEISz1RIcy9UTuOPVEVD/1RLpF9UQhTPVEh1L1RO5Y9URUX/VE
umX1RCFs9USHcvVE7nj1RFR/9US6hfVEIYz1RIeS9UTumPVEVJ/1RLql9UQhrPVEh7L1RO64
9USev/VE7MX1RCHM9USH0vVE7tj1RFTf9US65fVEIez1RIfy9UTu+PVEVP/1RLoF9kQhDPZE
oBL2RO4Y9kRUH/ZEuiX2RCEs9kSHMvZE7jj2RFQ/9kS6RfZEIUz2RIdS9kTuWPZEVF/2RLpl
9kQhbPZEh3L2RO549kRUf/ZEw4X2RCGM9kSHkvZE7pj2RG2f9kS6pfZEIaz2RIey9kTuuPZE
VL/2RLrF9kQhzPZEmNL2RO7Y9kRU3/ZEuuX2RCHs9kQz8/ZE7vj2RFT/9kS6BfdEIQz3RLAS
90TuGPdEVB/3RLIl90QpLPdEhzL3RO4490RUP/dEukX3RBlM90SHUvdE7lj3RFRf90S6ZfdE
GWz3RH9y90TuePdEVH/3RLqF90QhjPdEh5L3RO6Y90RUn/dEsqX3RCGs90R/svdE7rj3RFS/
90S6xfdEIcz3RIfS90Tu2PdEVN/3RLrl90Qh7PdEh/L3RO7490RU//dEugX4RCEM+ESHEvhE
7hj4RFQf+EReJvhEISz4RH8y+ETuOPhEVD/4RLpF+EQhTPhEh1L4RO5Y+ERUX/hEumX4RCFs
+ESHcvhE7nj4RFR/+ES6hfhEIYz4RIeS+ETumPhETJ/4RLql+EQhrPhEh7L4RO64+ERUv/hE
usX4RCHM+ESH0vhE7tj4RFTf+ES65fhEIez4RIfy+ETu+PhEVP/4RNsF+UQhDPlEhxL5RC8Z
+URUH/lEsiX5RBks+USHMvlE7jj5RFQ/+US6RflEIUz5RIdS+UTuWPlEVF/5RLpl+UQZbPlE
f3L5RO54+UTff/lEuoX5RCGM+USHkvlE7pj5RFSf+USypflEKaz5RIey+UTuuPlEVL/5RLrF
+UQhzPlEh9L5RO7Y+URU3/lEuuX5RBns+USH8vlE7vj5RA==</AssayXData><AssayYData Points="400">2T5qPohlZz4y5G4+hf5sPoWnbT52o2o+BsNsPvmAcj7yg2o+oM9oPq+icD7OfXA+8tBpPjTL
aj7h/2o+dO9rPpcnaT5GxG8+pjhqPiaQbj4xGW4+w5ZtPl13bT4UOG0+Ds9uPpOabj6mfWo+
8tZsPhq+bz5ZpG4+fpxsPvJybD71IG4+2wRvPqa8bD7Skm0+If1vPmtFcD6Y220+Kr1rPkJu
cD6lnXE+nA5wPlO4cz4jNG8+mw1xPvDlbD4PE3k+lmduPssmdD6iDHA+3IpxPlEsdj5NTHI+
vEdtPhCNcD7a7HI+dpFyPpwbcD6nCXE++nhzPrEodT5XsnA+JoRxPgCSdz5+220+g4luPrLW
dD50u3A+i0puPp+acT7nS3M+A0txPs3RdD5pgnY+YYVyPsxldD5bXHI+nll3PjridD6LDnM+
3zh1Pgsvcz7S8XU+t1J2PmrzdD7aeHU+KTZ1PikEdj5EZXc+yGJ3PsIVdT6u1nQ+vdp4PqYm
dT72PnQ+XwBxPkOpeT5v4nI+VQZ4Pnp0dD66onI+FA94PrwIdT6MSHs+VkR3Pi6Bez77H3c+
QOZ2Pnq1dD5zxnM+frR0PhoYdT58Knc+L7x5Plc6dD6KsHQ+f2p5Ppf9ez6bKXs+89d3PjvL
eD5WunU+ko5+PorKeT6Ng3Y+rJB5PhNHeT5xanc+B6NxPjdJdj529Xg+9Yt6Psn3dz7fPXo+
rp13Pn9ldz7oQH4+/zF9PgmAej4h13g+UpJ3PlLleT5BHHo+0Hx4PmXSez6/A34+clN5PoL4
ej5NUn8+x1p8Pr8Tej5vEH0+oBt7Pt6wez5Cz30+4Oh9Pjn6eD7XxH4+A0GAPhELfD6YX3g+
hBuBPlY5fT4kiHo+oLp8PjYvfj5+e34+R2J+Pp5yfT49M3o+cn2APiUUfT5vjHw+I21/PiSL
fz4jeYA+mzN/Pjcaej5DrXk+eaJ9Pj9AfT4chn8+oNd+Pj0gez65j3c+/dt8PmXPfz71mHk+
U0J+PnQ8gj75+oA+NT98PqRMgT7aZX4+/eqAPkurfj4JjX8+DHiAPrHPfz6Yc4A+sXB+Pkw4
fz6hG38+z6uAPh4jgj5JBX0+DlOAPjn4fz61+H0+GV2APmDugT4QA4E+xkqAPkgKfz6X0YI+
Qb+APqi4gD4hj30+e51/Pn6cgT5i2YM+GfuCPt4ogT7aDYA+Sy+BPmvHgT5QPH8+le59Praz
gj4iMH8+8YWBPjNYgT5kQ4E+SJaDPnydgT6XToI+gaaAPq1GgD5VG4I+cKR/PnP9fz5BZ4Q+
6jSEPpKlgj73vYI+z5eCPtMLgD5IR38+vMyAPuY6gj5PUIM+YU2DPnZzgj425oI+fw+DPpwi
gj4Xr4A+mX+EPnc7gT7pMoM+SAWCPjVohD7Rf4M+/nWAPtKpgj5bUYA+MiyDPn/+gj49IIA+
ZyaDPlOdgT7vUoI+yVKBPhRihD5DWoM+Se+BPuV8gz62TIM+a2qCPntWhD71GH0+cKiDPoXM
hD6FB4I+iiaCPl9OhD5oM4U+0kaCPnARhD75RYQ+VMWEPnaehD7zp4Y+iFCEPqq9gj7qToQ+
WEqFPlT8gT4k+YQ+mdeFPoWXgz701oM+h8iBPvz0gz4G2oQ+V0KFPplbgz7ROIQ+m6OEPg3Y
hD4HuYU+1eCCPmu3gz6PL4U+lnWEPm/dhT4krYU+ju2FPrDAhD4PB4I+NwiFPpQqhD7YGoQ+
0Q+HPkHwhD4kCoY++V6CPuJfhT53sIQ+nQmFPl+1hD6KUoQ+sHiFPvmWhj6dS4Q+jIiGPvI0
hT6L74Q+xQGFPhT5hD7H0YQ+UPOEPgr8hT72M4U+VrqFPm9Yhj5474I+r/aDPsxyhD7B+IQ+
CaCHPoDhgz5/foM+OAiEPlGWhz6oWYQ+hOKFPpQvhT6vH4g+E4yGPoOnhD4czYM+lOOFPkA0
hj6xLIY+rQeGPuYGiD5IIYY+w8mFPtjqhj5354Q+pECHPvFdhz7o7Ic+H9CEPlfbhD5rxIc+
8C+HPrFzhT7H8IY+VJmHPktAhj4qKIc+bwiHPqi/hT6GuoQ+wcqHPtxWiT6UIYU+/wyGPgXe
hz6eu4k+U/iGPgm+hz4S34g+PjWJPv7mhj6IQ4c+3mmIPg==</AssayYData></Step><Step><CommonData><SampleLocation>1</SampleLocation><SampleID></SampleID><SampleGroup></SampleGroup><SampleInfo></SampleInfo><SampleRow>D</SampleRow><SamplePlate>1</SamplePlate><WellType>BUFFER</WellType><Concentration>-1</Concentration><ConcentrationUnits>µg/ml</ConcentrationUnits><MolarConcentration>-1</MolarConcentration><MolarConcUnits>nM</MolarConcUnits><MolecularWeight>-1</MolecularWeight><Temperature>25</Temperature><StartTime>6050278</StartTime><AssayTime>60</AssayTime></CommonData><FlowRate>1000</FlowRate><StepType>BASELINE</StepType><StepName>Baseline</StepName><StepStatus>OK</StepStatus><ActualTime>60.006</ActualTime><CycleTime>0.2</CycleTime><AssayXData Points="300">VP/5RLIF+kQhDPpEhxL6RO4Y+kRUH/pEuiX6RCEs+kSHMvpE7jj6RFQ/+kS6RfpEIUz6RIdS
+kTuWPpEVF/6RLpl+kQhbPpEh3L6RO54+kRUf/pEw4X6RCGM+kSHkvpE7pj6RFSf+kS6pfpE
Iaz6RIey+kT+uPpEVL/6RLrF+kQhzPpEh9L6RPbY+kRU3/pEuuX6RCHs+kSH8vpE7vj6RFT/
+kS6BftEIQz7RIcS+0TuGPtEVB/7RLol+0QhLPtEhzL7RO44+0RUP/tEukX7RCFM+0SHUvtE
7lj7RFRf+0S6ZftEIWz7RIdy+0TuePtEVH/7RLqF+0QhjPtEh5L7RO6Y+0SNn/tEuqX7RCGs
+0SHsvtE7rj7RFS/+0S6xftEIcz7RIfS+0Tu2PtEVN/7RLrl+0Qh7PtEh/L7RO74+0RU//tE
ugX8RCEM/ESHEvxE7hj8RFQf/ES6JfxEISz8RH8y/ETuOPxEVD/8RLpF/EQhTPxEh1L8RO5Y
/ERUX/xEumX8RCFs/ESPcvxE7nj8RFR//ES6hfxEIYz8RIeS/ETumPxEVJ/8RLql/EQZrPxE
h7L8RO64/ERUv/xEusX8RBnM/ESH0vxE7tj8REzf/ES65fxEIez8RIfy/ETu+PxEVP/8RLoF
/UQhDP1EhxL9RO4Y/URUH/1EuiX9RBks/USHMv1E7jj9REw//US6Rf1EIUz9RIdS/UTuWP1E
VF/9RLpl/UQhbP1Eh3L9RO54/URUf/1Ew4X9RCGM/USHkv1E7pj9RFSf/US6pf1EIaz9RH+y
/UTuuP1EVL/9RLrF/UQhzP1Ef9L9RO7Y/URU3/1EuuX9RBns/USH8v1E5fj9RFT//US6Bf5E
IQz+RIcS/kTlGP5Enh/+RLol/kQhLP5EhzL+RO44/kRUP/5EukX+RBlM/kR/Uv5E7lj+RFRf
/kS6Zf5EIWz+RIdy/kTleP5EVH/+RLqF/kQhjP5Eh5L+RBeZ/kRUn/5EuqX+RCGs/kSHsv5E
7rj+RFS//kS6xf5EIcz+RIfS/kTl2P5EVN/+RLrl/kQh7P5Eh/L+RAb5/kRU//5EugX/RCEM
/0R/Ev9EaBn/RFQf/0SyJf9EGSz/RIcy/0TuOP9EVD//RLJF/0QZTP9Eh1L/RO5Y/0RUX/9E
smX/RCFs/0SHcv9E5Xj/RFR//0S6hf9EIYz/RIeS/0TumP9EVJ//RLql/0QhrP9Eh7L/ROW4
/0RUv/9EusX/RCHM/0SH0v9E7tj/RFTf/0S65f9EIez/RIfy/0Tl+P9EVP//RN4CAEURBgBF
QAkARXMMAEWqDwBF3hIARQ0WAEVEGQBFcxwARaofAEXaIgBFDSYARUQpAEV3LABFqi8ARd4y
AEURNgBFRDkARXc8AEWqPwBF2kIARRFGAEVESQBFd0wARapPAEXaUgBFEVYARURZAEV3XABF
ql8ARdpiAEUNZgBFQGkARXdsAEWqbwBF3nIARRV2AEVAeQBFd3wARap/AEXeggBFEYYARUSJ
AEV3jABFqo8ARd6SAEURlgBFRJkARXecAEWqnwBF3qIARRGmAEVEqQBFc6wARaqvAEXesgBF
EbYARUS5AEWQvABF</AssayXData><AssayYData Points="300">8YGHPllEiD7mh4g+EaSEPtqchj7Jj4Y+Ni6KPoj/iD4weoc++kyIPs4shz6bZYk+svCGPig3
hT7MHYc+4D+HPgRbhz5rp4g+o/CJPqkkhz7ziYc+3OuIPnE1iD7MEYk+8rWGPtUAhz4/Hog+
ih2IPq64iD5YUoc+m06HPiDDiD7uAIg+Dg6JPp0yhz5coYY+nY+IPmSAhz5Up4o+FciJPnc0
iD5x2ok+ePmLPgvyhz7OwYk+SDqIPjD5iT6ApoY+FYSJPoEjhz7/SYo+lIqIPggqiT67+YU+
S/CKPrQeij5n5oo+uwGKPiOIiT6Gc4k+ou6JPl0siD6GN4k+sn6KPtPGiD62c4s+JMuIPn7f
hz7JNIo+7MqLPuQIij6bAYo+d0aJPsu+iT6CV4k+d4WKPvmriT5O9Ik+Na6KPhVOiz6Wzok+
jx6KPk3vij56wIs+CkmNPkBniz6Rc4w+LzOLPqJajD6yG4s+LPSIPmY+iz6kT4s+dPmKPuJQ
iz69k4s+1fOLPkygij4ZdYs+yPCLPm6sij4SVIo+ndyMPs7MjD6IPYs+YeOKPmt7iT5JvIo+
iFaMPigtiz5b1Iw+8sGKPuKxjD7qLos+bUSKPkOyiz7H/Yo+MQmNPppcjD7foI0+M5OLPleT
iz6oyYo+BESMPtNujD47aIs+AhyLPrfyiz5hSYs+jZyMPtNQiz6B/4w+DEiKPr+PjD4Ppo0+
f7uJPvp9iz7slIs+meaNPtoVij5f3Is+7keMPh30jT5RvIs+dR+LPoU3jj6PT4s+lAGNPjOw
iz5J14k+xN+MPheSjj6jNow+AvSLPo5yij6dKYw+9z+MPi+jjj4AaYs+0xWMPg7Xiz6F5Is+
PMOLPthSjD4H/I4+SfCOPpU3jD5vtYo+c66NPhOXiz7Zw4s+4ZaLPuuajD7vUY0+fgGPPjGM
kD6LUI4+EcqPPiNljj56hIo+wFOQPoFGjz7ZlYo+2kyOPqZ9jj6Zo40+262NPmhpjT6hD4w+
9iaMPhuEjz6zcY0+hXmNPtMgjj5sM48+yjiOPlapjT40BY4+xP2NPi1Mjj7laI4+vtuOPmia
jD6b/I4+pSONPkiCjT6zHY8+jBqOPhabjj7oVow+4qeRPoMfjj7zU40+h5iNPqe6jT6PH48+
lTuOPiJsjj6ObY0+guyMPl/bjj7nhY0+wluOPvZkjj55yY8+89+PPv2xjj6y3pA+KbeOPukI
jj6d840+GWuOPpfEjT4jgow+vc2NPiZXjT60uY0+EAiQPgn6jT5DY44+KjSPPtaejz4dzo8+
xMyOPov3jz6i2Y8+5K2RPp58jz7KlZA+ZyqPPgxzkD5ixJA+C/CNPifgkT43J5A+QMGOPg4I
jz4hU5A+waSPPiUxkT5Ds5A+WfeOPkMxjz7w/I8+UUWMPnrsjz7d740+saCRPr/2kT4IK5A+
PZSPPuO6kD6+UI8+TJGNPtsMjj6NN5A+ooGQPnklkD5dIpI+aN6OPtvUjz7p7o8+LH+QPhMM
kD59/JA+Ge6RPoeFjz7SB5E+rjCRPtvTkD6dtJE+2HmRPl7hjz5fCpA+QQWPPgQtkD6N0pE+
IXSQPqeFkD4MdpA+</AssayYData></Step><Step><CommonData><SampleLocation>9</SampleLocation><SampleID>QA013.70 dpi gp120</SampleID><SampleGroup></SampleGroup><SampleInfo></SampleInfo><SampleRow>D</SampleRow><SamplePlate>1</SamplePlate><WellType>KSAMPLE</WellType><Concentration>-1</Concentration><ConcentrationUnits>µg/ml</ConcentrationUnits><MolarConcentration>250</MolarConcentration><MolarConcUnits>nM</MolarConcUnits><MolecularWeight>-1</MolecularWeight><Temperature>25</Temperature><StartTime>6118845</StartTime><AssayTime>180</AssayTime></CommonData><FlowRate>600</FlowRate><StepType>ASSOC</StepType><StepName>Association</StepName><StepStatus>OK</StepStatus><ActualTime>180</ActualTime><CycleTime>0.2</CycleTime><AssayXData Points="900">w78ARfbCAEUlxgBFXckARYzMAEXDzwBF9tIARSnWAEVd2QBFkNwARcPfAEX24gBFJeYARV3p
AEWQ7ABFv+8ARfbyAEUp9gBFYfkARZD8AEW//wBF9gIBRSUGAUVdCQFFkAwBRb8PAUX2EgFF
KRYBRWUZAUWMHAFFvx8BRfYiAUUpJgFFXSkBRYwsAUW/LwFF9jIBRSU2AUVdOQFFkDwBRb8/
AUX2QgFFKUYBRV1JAUWMTAFFw08BRfJSAUUpVgFFWVkBRZBcAUXDXwFF8mIBRSlmAUVZaQFF
jGwBRcNvAUX2cgFFJXYBRV15AUWMfAFFv38BRfaCAUUphgFFXYkBRZCMAUW/jwFF8pIBRSWW
AUVZmQFFkJwBRb+fAUX2ogFFKaYBRVmpAUWQrAFFv68BRfayAUUltgFFWbkBRYy8AUW/vwFF
9sIBRSnGAUVdyQFFjMwBRcPPAUX20gFFKdYBRXXZAUWQ3AFFv98BRfbiAUUl5gFFXekBRZDs
AUXD7wFF8vIBRSn2AUVd+QFFjPwBRb//AUX2AgJFKQYCRVkJAkWMDAJFww8CRfYSAkUpFgJF
WRkCRYwcAkXDHwJF8iICRSUmAkVZKQJFkCwCRb8vAkXyMgJFJTYCRV05AkWMPAJFwz8CRfZC
AkUpRgJFXUkCRZBMAkXDTwJF8lICRSVWAkVZWQJFkFwCRcNfAkXyYgJFKWYCRV1pAkWMbAJF
v28CRfJyAkUldgJFWXkCRYx8AkW/fwJF9oICRSWGAkVZiQJFkIwCRb+PAkX2kgJFKZYCRVmZ
AkWQnAJFw58CRfKiAkUppgJFXakCRYysAkXDrwJF8rICRSm2AkVZuQJFkLwCRcO/AkXywgJF
KcYCRVjJAkWozAJFv88CRfLSAkUl1gJFXdkCRYzcAkW/3wJF8uICRSXmAkVY6QJFkOwCRcPv
AkXy8gJFKfYCRVj5AkWM/AJFv/8CRfYCA0UpBgNFWAkDRbUMA0XDDwNF8hIDRSUWA0VYGQNF
kBwDRcMfA0X2IgNFKSYDRV0pA0WMLANFvy8DRfIyA0UpNgNFXTkDRYw8A0W/PwNF8kIDRSVG
A0VYSQNFkEwDRb9PA0XyUgNFJVYDRVhZA0WMXANFv18DRfJiA0UlZgNFWGkDRYxsA0W/bwNF
9nIDRSV2A0VYeQNFjHwDRdN/A0X2ggNFJYYDRViJA0WMjANFv48DRfaSA0UllgNFWJkDRZCc
A0XDnwNF9qIDRSmmA0VYqQNFkKwDRb+vA0XysgNFJbYDRVi5A0WMvANFv78DRfbCA0XexgNF
XckDRYzMA0W/zwNF8tIDRSXWA0VY2QNFjNwDRb/fA0Xy4gNFJeYDRVjpA0WQ7ANFv+8DRfby
A0Up9gNFXfkDRYz8A0W//wNF8gIERSUGBEVdCQRFjAwERcMPBEXyEgRFJRYERVgZBEWQHARF
wx8ERfIiBEUlJgRFWCkERYwsBEW/LwRF8jIERSU2BEVdOQRFjDwERb8/BEXyQgRFJUYERVhJ
BEWMTARFJVAERfZSBEUlVgRFWFkERYxcBEW/XwRF8mIERSlmBEVYaQRFkGwERb9vBEXycgRF
JXYERW15BEWMfARFv38ERfKCBEUlhgRFXYkERYyMBEW/jwRF8pIERSWWBEVYmQRFjJwERb+f
BEXyogRFKaYERV2pBEWMrARFw68ERfKyBEUptgRFWLkERYy8BEW/vwRF9sIERSXGBEVYyQRF
jMwERb/PBEX20gRFJdYERVjZBEWM3ARFv98ERfLiBEUl5gRFu+kERYzsBEXD7wRF8vIERSn2
BEVY+QRFjPwERb//BEXyAgVFJQYFRVgJBUWMDAVF1w8FRfYSBUUlFgVFWBkFRYwcBUW/HwVF
8iIFRSkmBUVYKQVFkCwFRcMvBUXyMgVFJTYFRVg5BUWMPAVFvz8FRfJCBUUpRgVFWEkFRYxM
BUW/TwVF8lIFRSVWBUVYWQVFjFwFRb9fBUXyYgVFJWYFRVhpBUWQbAVFv28FRQJzBUUldgVF
XXkFRZB8BUW/fwVF8oIFRSWGBUVYiQVFkIwFRb+PBUXykgVFJZYFRViZBUWMnAVFv58FRfKi
BUUlpgVFWKkFRZCsBUW/rwVF9rIFRSm2BUVYuQVFjLwFRb+/BUXywgVFKcYFRVjJBUWQzAVF
v88FRfLSBUUp1gVFWNkFRYzcBUW/3wVF8uIFRSXmBUVY6QVFjOwFRb/vBUXy8gVFJfYFRVj5
BUWM/AVFv/8FRfICBkUpBgZFWAkGRfYMBkXDDwZF8hIGRSUWBkVYGQZFjBwGRb8fBkXyIgZF
JSYGRVgpBkWMLAZFvy8GRfYyBkU2NgZFWDkGRYw8BkW/PwZF8kIGRSVGBkVYSQZFjEwGRb9P
BkX6UgZFSlYGRVhZBkWMXAZFw18GRfZiBkUlZgZFWGkGRYxsBkW/bwZF8nIGRSl2BkVYeQZF
kHwGRb9/BkXyggZFJYYGRViJBkWMjAZFv48GRfKSBkUplgZFWJkGRYycBkW/nwZF8qIGRaim
BkVYqQZFjKwGRcOvBkXysgZFJbYGRVi5BkWQvAZFv78GRfLCBkUlxgZFXckGRYzMBkXDzwZF
8tIGRSXWBkVY2QZFjNwGRc/fBkXy4gZFKeYGRVjpBkWQ7AZFw+8GRfLyBkUl9gZFWPkGRYz8
BkW//wZF8gIHRSUGB0VYCQdFjAwHRb8PB0XyEgdFKRYHRVgZB0WMHAdFvx8HRfYiB0UpJgdF
XSkHRZAsB0W/LwdF9jIHRSk2B0VdOQdFjDwHRb8/B0XyQgdFKUYHRVhJB0WMTAdFw08HRfZS
B0UlVgdFWFkHRZBcB0XDXwdF9mIHRSVmB0VYaQdFjGwHRcNvB0X2cgdFKXYHRV15B0WQfAdF
w38HRfaCB0UphgdFXYkHRZSMB0XDjwdF9pIHRSmWB0VdmQdFkJwHRcOfB0X2ogdFKaYHRV2p
B0WQrAdFw68HRfayB0UptgdFXbkHRZC8B0XDvwdF9sIHRSnGB0VdyQdFvcwHRcPPB0X20gdF
KdYHRV3ZB0WQ3AdFw98HRfbiB0Up5gdFXekHRZDsB0XD7wdF9vIHRSn2B0Vd+QdFkPwHRcP/
B0X2AghFKQYIRV0JCEWQDAhFvw8IRQ8TCEUpFghFXRkIRZAcCEXDHwhF8iIIRSkmCEVdKQhF
kCwIRcMvCEX2MghFKTYIRV05CEWQPAhFwz8IRfZCCEUpRghFWEkIRZBMCEXDTwhF9lIIRSlW
CEVdWQhFkFwIRcNfCEX2YghFKWYIRV1pCEWQbAhFw28IRfZyCEUpdghFWHkIRZB8CEXDfwhF
9oIIRSmGCEVYiQhFkIwIRcOPCEX2kghFJZYIRV2ZCEWQnAhFw58IRfaiCEUppghFXakIRZCs
CEXDrwhF9rIIRSm2CEVduQhFkLwIRcO/CEX6wghFKcYIRV3JCEWQzAhFw88IRfLSCEUp1ghF
XdkIRZDcCEXD3whF9uIIRSnmCEVd6QhF1ewIRcPvCEX28ghFKfYIRV35CEWQ/AhFw/8IRfYC
CUUpBglFXQkJRfIMCUXDDwlF9hIJRSkWCUVYGQlFkBwJRcMfCUX2IglFKSYJRVgpCUWQLAlF
wy8JRfYyCUUpNglFXTkJRZA8CUXDPwlF9kIJRSlGCUVdSQlFkEwJRcNPCUX2UglFKVYJRV1Z
CUWMXAlFv18JRfZiCUUpZglFXWkJRZBsCUXDbwlF9nIJRSV2CUVdeQlFkHwJRcN/CUX2gglF
KYYJRV2JCUWQjAlFw48JRfaSCUUplglFXZkJRZCcCUXDnwlF9qIJRSmmCUVdqQlFkKwJRb+v
CUX2sglFKbYJRVi5CUWQvAlFw78JRfbCCUUpxglFXckJRZDMCUXDzwlF9tIJRSXWCUVY2QlF
kNwJRcPfCUX24glFKeYJRV3pCUWQ7AlFw+8JRfbyCUUp9glFXfkJRZD8CUXD/wlF9gIKRSkG
CkVdCQpFkAwKRcMPCkX2EgpFKRYKRVgZCkWQHApFwx8KRfIiCkUlJgpFXSkKRYwsCkXDLwpF
9jIKRSk2CkVdOQpFkDwKRcM/CkXyQgpFKUYKRV1JCkWMTApFw08KRfZSCkUpVgpFXVkKRZBc
CkXDXwpF9mIKRSlmCkVYaQpFkGwKRb9vCkX2cgpFKXYKRV15CkWQfApFw38KRfaCCkUphgpF
XYkKRZCMCkW/jwpF8pIKRSmWCkVYmQpFkJwKRb+fCkX2ogpFKaYKRVipCkWQrApFv68KRfay
CkUptgpFXbkKRZC8CkXDvwpF9sIKRSXGCkVdyQpFkMwKRcPPCkXy0gpFKdYKRVjZCkWM3ApF
DeAKRfbiCkUp5gpFWOkKRZDsCkW/7wpF+vIKRSn2CkVd+QpFkPwKRb//CkX2AgtFKQYLRV0J
C0WMDAtFww8LRfYSC0UpFgtFXRkLRZAcC0XDHwtF9iILRSUmC0VYKQtFkCwLRcMvC0XyMgtF
KTYLRVg5C0WQPAtFvz8LRfZCC0UpRgtFXUkLRYxMC0XDTwtF9lILRSlWC0VdWQtFkFwLRcNf
C0X2YgtFJWYLRWFpC0WQbAtFw28LRfZyC0UpdgtFXXkLRZB8C0XDfwtF8oILRbmGC0VYiQtF
jIwLRcOPC0X2kgtFKZYLRViZC0WMnAtFw58LRfaiC0UppgtFWKkLRZCsC0W/rwtF8rILRSm2
C0VduQtFkLwLRb+/C0XywgtFKcYLRV3JC0WQzAtFw88LRRPTC0Up1gtFXdkLRZDcC0XD3wtF
9uILRSnmC0VY6QtFjOwLRcPvC0X28gtFJfYLRVj5C0WQ/AtF</AssayXData><AssayYData Points="900">0m+LPmQfhj49WYQ+f2ODPsbPej5CvHg+GEpzPt4Ycz7G2Gc+jn9kPv/YZj4CY2A+WSNjPnCO
YT5XRF0+JMtdPvBtXD5h0Vo+bolaPhnbWj5GtFs+wYlaPm4WVD4Eo1c+EnZTPgF3WD5Fnlk+
P4ZXPkzrWD4orlY+2cRTPtG9WT6PxFI+YKZVPmCEVz5o2lM+unhWPmR2VT7NI1s+xWxZPlCO
Uz50olg++tVUPtNiVz7UulQ+lx9cPm2SVz7pL1k+NsZXPtCCVj7aGFs+6LFYPhKYVz5vPlo+
0VxaPlNcVz6l3l8+aPJYPnzwXj5bils+9J1dPqb+XT44o10+lCBaPkcnXD7yYF4+m8FZPuZJ
Wz51F1w+09VePqQDXD5xTFs+EZ1dPooDWz5fH18+QdphPnlzXz6UD1w++KJePhFiXT5VkmA+
3ClfPsDgYz74OWQ+50RkPginYj4Obl8+pO1hPlCIZj4tPGI+P7xfPgyhYj4H12Q+RUJiPjZo
Yj62WWI+iopjPvXiYj7xYmQ+EhtoPuZ2Yz7RFmM+TX5fPhJAZD7iwmE+dfZiPnzIaT6u3GQ+
0IplPucgaD7jnGU+GY5oPjJoaD4VqWQ+rwdkPpYjbD7qnmE+Eb5kPljPZT62XmU+hY9vPqfp
ZD50G2M+sL1oPrmZaz5gGGg+MHtqPkQMaz5nIGY+YJxpPjNvaj5gymY+ugNqPjVObT7K0Wg+
FoFlPlIHbD4gGGo+EotkPvAjbT44iW8+hkNvPrwcaz4aFWs+ke9sPuEMbT6xL3A+RJxtPrNu
az5FGGo+OCZuPjCNbD5sG20+vQJuPndkcT6Yx2w+bT9rPhyWcD4Rb2o+R6NvPhCibj5BgG0+
OihuPiGibT7gXW4+Ms5tPqYIbj5NCms+FDZtPtj1bT5e1G8+1q5uPr0Wcj7zB28+HedtPmnc
cD7h5W0+0/ZvPihBbz4FC3I+QMFxPt4Kcj5SInA+eQlzPtEQcz6tCXY+Vit1Pth+cT4mXm4+
AtxyPnpRcz4Vm28+HCt0PgpQdT4ranM+f1N0PmeQdD40AHI+Wg93PrQheD5IGXo+YmR2Pn8o
dD6nXng+xplxPsuBdj5KHXI+bPR6PlkAej6ZPHQ+KVBzPtNtcz658XM+OVx2PsBYeD6r33o+
8aVzPmLzeD7kenQ+WLl3PtuAdz5flXg+ahx6PsJDeD7XYnc+9mh1PvB6ez4sX3Y+z1F3PgUW
ez5fNHg+dg94Pmn0dz4HU3k+QOx0Pl5Hez4yxnk+GlV5Puxodz7TwX4+ONt9PmHveD5BEXw+
3yl/Pid+fT6e83Y+rvJ4PlT3ej4vRHs+vgV4Pus2eT68Dn4+Ovx+Pr2ueD6t0nw+s9Z+Pkd1
eT4s1Hs+MTJ9PrMBej7NLH8+cM98PrpPfT7VqX8+G5F+PnBOfT6ZFH0+ho1+PoN/fT6nVH4+
tJ57Pl7NfT5hB30+OVR7Pk9Cfj5sVnw+HMB6PvALfD4Fd3w+/6t/PvR+fD4O53w+DVN6PqWq
ej6D3n0+9Kl/Pjgefz7GL4I+T46APgkkgD5CTIE+Skx9Pg+ngD4BaIA+NJB/PoyYfj42sn4+
iz6CPoakfj6exoA+CGZ+PhW5gD5ZDX8+keGAPpNjgj686YE+Jv+APjtkfj4ZhoE+1H2APnZY
gz5XZYE+KrKBPqqZgT6zXYA+pACDPqBPgD7Ah38+v/qBPoedgT73VYA+9MeBPsTVfz6/R38+
s6KBPix5gz5+LII+vUCDPmXvgz5Gt4I+cbeCPuqIgj7i/X0+5daAPmtSgD61zII+COp/Pnb/
gT4cWYM+h1KEPkSUgj5YpYM+wfOBPtBPgj6EQ4Q+8BGEPtQxhD6groE+yl6CPjkWgz4qt4I+
K/KCPseygT6tT4M+Nt6BPqxJgz7204E+ipyCPslzgz7q1oE+jeiCPh69gz4g8oA+6emCPiYI
gz6NcIM+XDWDPrinhT6Pv4M+7qKEPgQVhT6c5oE+jvaCPiOtgz56WoE+hW6DPhKdgz57MIQ+
72qEPtKHhj7cOIQ+e7GEPkywgz5pSYM+xWyDPpWKgT47x4M+hZ6EPjJXhT7IIIY+XFKEPmWv
hT64l4A+B3uEPiEmhD7DQYQ+SzGCPnX+gz7ET4Y+ohKBPkL8hD4z4oU+NMaFPhMPhj6g/4U+
Hl2GPmpAhT4ju4Q+g5WFPvoZhT5suoU+SQKFPlPkhT5daoY+1WCFPh+ihz6K6IU+L3eIPoeU
hj6SC4Y+kMmFPuIghT5TmYU+VG+GPgR6hD4GV4c+xCyGPosbhj4NY4Y+FVuGPvtKhj4WUIY+
4vGIPt+zhj4574Q+0L6FPsjNhT7h5oU+EFyGPtHRhT7lr4c+W/WHPjSZhT4pCYc+WoGGPjOI
hj7RFoY+MKOGPmi4hj7T8Ic+dIqHPhYfhj5L2Yg+7eqEPjeUhD78eoc+m9OFPgErhT4TWIc+
rw+IPofUhj4mR4g+ZUmJPkDQiD6c+4c+E/aGPsL0hT4AYYc+BA2IPlqPhj47IYc+1I6GPiAp
iD58hYU+xSSIPjs2hz7cdIY+hcCFPs6qhz4gJIo+kCKJPnXHhz7MNoU+cd+GPgKxiT7OgYc+
eJCIPqhXij4K24k+IhmFPqdFiD69NIc+gsGIPpLmiD7hU4c+JrSIPqzFiT67rYg+N7KHPrRk
iD7EEYk+/SCIPmQTiD6cE4k+I2mHPlCfiD4xcIg+O2mJPvvviD6mF4k+Qh+LPiz0iT5D/Ic+
buSIPmk+hz5tzYg+WTyJPh4KiT6b4ok+cSeIPgbEij40l4k+6hCKPiaeij6HJIk+/T6JPno5
iz7wtYc+8jOIPl49ij4AxIg+L0qMPt6JiT7eDo0+y7SJPtMoiT4rK4o+G0CIPrAUjD5nuok+
/CSMPmgQiz7NJIw+Zj2HPkymiT4tEoo+UFaJPnLeiT4VWIk+ODCMPh7biT6sjoo+22KKPpP7
iz7j5ok+eHqLPnHAij5cUoo+5yaJPoOUiz6wDoo+io+MPlR+iT5kgIs+kvWMPphtjD43xoo+
7dOLPpSIiT5Kyow+aleKPrRiiz6n6Yo+PceKPlJhiT4uuI0+xuaLPmIfiz67wos+jMeMPtQa
ij4PRoo+2pGJPun3ij6c740+ZHGKPuiPij4tI40+saCMPnjLiz62YIs+wAGMPtCWij6tAIs+
ay2MPi/4iD5K/ok+RNuLPsnyjT6jLIw+ClaNPtvmjT7X54s+1c6NPr3Xiz5dmI0+QfKKPk8Y
iz6WQYs+7GeMPgRqiz7Zjo0+BnaLPopYjD5UT40+7i6NPjV6jT6FLo4+0cONPqgkjT7tEos+
ui2OPmPhij5TKo0+bbiMPm9bjz41tI4+e4GMPis9jz4uKI0+XUWMPoEHjj51K44+uEWMPuNf
jT58640+xbGNPvEDiz5fWYs+0DSOPrN7jD6BRo4+Nj6MPrXXjD6se44+Jp6OPgyYjT7OrY8+
mUKNPm/ejz54hY8+uo+MPjU8jT7Zx44+lvGNPoVcjD7Sw44+jxWQPnIBjz4aoZE+LICLPlGJ
jj4FHY4+AMaLPhACjj5XtY0+LwOPPgyfjT7hDYw+MaqOPqCyjT6qEY0+79+OPi+Cjj5Uoo4+
3oqOPnIgjj7WIY0+2WyOPlV4jz7ZM5A+4XiMPhREjj6tDo0+hECPPizHjz4xxZA+QA2OPmIq
kD48rY4+mHCQPifqjT7+jY8+bHeQPo6pjj4slI0+o26OPsZHjj6bVZA+nCyNPt9yjT7J6ZA+
IEWNPgoVjj5FkY4+SdqNPnxbkT7wZI0+TpKNPo88jj5uM48+ARmPPvLVjz5cj48+JE6QPkrd
jz7onJA+SQGSPna5jj6wuo4+Fk+OPlEpjj6EQ5A+S/mOPr1mjz5uTpA+OgqQPnp8kD4Vk44+
oQqRPkrWkD6Eb5A+UxaQPgwHkT7lnZA+CVeTPqc9kD5/tZA+yTuQPsq4jj7/U44+fPCRPtr8
kD6YpY8+a4uQPobwjz5uE5E+HUeRPqZukD5iOZI+6q6RPkfKkD66Fo8+kdmPPiVTkD4vg5M+
QISPPqwDkT6gy48+fRWPPlyHjj57/o4+PmePPipsjj4go5I+NbySPv9qkD7qBJE++e+QPuCJ
kD4j85I+GHuPPmzDkT7W1JE+NwORPkVAkj7smJI+JwSRPgdXkT4/xJA+ATyOPpYKkT4IpJA+
va2QPmuNkD5nFZQ+yc2QPpfPjz4gUJM+uBeRPrknkj6BuZA+ChmTPuwtkD5ElJE+NxySPmg2
kj6Z25I+Ku2RPjQAkj7CoJA+sr2RPpygkj5/WpA+TlWSPlF0kD4ffZE+h4ORPtmbkD5UhZA+
Lq+QPit/jz7b35M+l/2SPhnIkj6QFZM+PpOSPuKekT4Mr5M+KbWTPnpgkj4SDZE+1b2RPk9L
kT6Su5I+CWWUPnYPkz7Ym5M+6guQPp3nkj4iT5A+MYSSPmqxkj5BtJI+9c+RPha6kT5rk5M+
vcCQPuGRkz6CKJI+NjOTPhlUkz7VAJI+DLyUPtP0kj67upE+H3qTPkSxkD7jsJQ+WpCRPmJm
lT5eipI+0JWSPqqAkz4N0JI+GuWSPjBRkT4vWZI+8KuRPpGCkT5OV5Y+TRORPqf1kT5ZhZQ+
vJGTPpnokD7ZOZI+b5eUPv93kz4pkpQ+oKKUPl/Zkz7DeZU+dleRPu6GlD7BdJM+IEmTPo/q
lT4YzZA+EEeTPr6kkD5wkZI+Cb2TPhDAkz5ovpU+We6UPqb8kz4wEpM+BGyUPlOYkz6OQ5U+
VseUPmBSlD72fZM+kzOTPridlD6g2ZI+WUSSPidzkz4bi5Q+</AssayYData></Step><Step><CommonData><SampleLocation>1</SampleLocation><SampleID></SampleID><SampleGroup></SampleGroup><SampleInfo></SampleInfo><SampleRow>D</SampleRow><SamplePlate>1</SamplePlate><WellType>BUFFER</WellType><Concentration>-1</Concentration><ConcentrationUnits>µg/ml</ConcentrationUnits><MolarConcentration>-1</MolarConcentration><MolarConcUnits>nM</MolarConcUnits><MolecularWeight>-1</MolecularWeight><Temperature>25</Temperature><StartTime>6307333</StartTime><AssayTime>180</AssayTime></CommonData><FlowRate>600</FlowRate><StepType>DISASSOC</StepType><StepName>Dissociation</StepName><StepStatus>OK</StepStatus><ActualTime>179.999</ActualTime><CycleTime>0.2</CycleTime><AssayXData Points="900">w/8LRfYCDEUpBgxFXQkMRZAMDEXDDwxF9hIMRSkWDEVdGQxFkBwMRcMfDEXyIgxFKSYMRV0p
DEWQLAxFvy8MRfYyDEUpNgxFXTkMRZw8DEXDPwxF9kIMRSlGDEVdSQxFkEwMRcNPDEX2UgxF
KVYMRV1ZDEWMXAxFw18MRfZiDEUpZgxFWWkMRZBsDEW/bwxF9nIMRSl2DEVdeQxFkHwMRcN/
DEX2ggxFKYYMRV2JDEWQjAxFw48MRfKSDEUllgxFWZkMRYycDEXDnwxF9qIMRSmmDEVdqQxF
kKwMRcOvDEXysgxFKbYMRV25DEWQvAxFw78MRfLCDEUpxgxFXckMRZDMDEXDzwxF9tIMRSnW
DEVd2QxFjNwMRcPfDEXy4gxFKeYMRV3pDEWM7AxFw+8MRfbyDEUp9gxFWfkMRZD8DEXD/wxF
9gINRSkGDUVdCQ1FkAwNRcMPDUX2Eg1FKRYNRV0ZDUWMHA1Fwx8NRfYiDUUpJg1FWSkNRYws
DUXDLw1F8jINRSk2DUVdOQ1FjDwNRb8/DUX2Qg1FKUYNRV1JDUWMTA1Fv08NRfZSDUUlVg1F
WVkNRYxcDUXDXw1F9mINRSVmDUVdaQ1FkGwNRcNvDUXycg1FKXYNRVl5DUWQfA1Fv38NRfKC
DUUphg1FXYkNRZCMDUXDjw1F8pINRSmWDUVdmQ1FkJwNRcOfDUXyog1FJaYNRVmpDUWQrA1F
v68NRfayDUUptg1FXbkNRYy8DUXDvw1F+sINRSnGDUVdyQ1FkMwNRb/PDUXy0g1FKdYNRVnZ
DUWM3A1Fv98NRfLiDUUp5g1FWekNRZDsDUXD7w1F9vINRSX2DUVd+Q1FkPwNRb//DUXyAg5F
KQYORWUJDkWMDA5Fww8ORfYSDkUpFg5FXRkORYwcDkW/Hw5F8iIORSUmDkVdKQ5FjCwORcMv
DkX2Mg5FKTYORVg5DkWMPA5Fvz8ORfZCDkUlRg5FWEkORYxMDkXDTw5F9lIORSlWDkVdWQ5F
kFwORcNfDkXyYg5FJWYORV1pDkWQbA5Fv28ORfJyDkUpdg5FXXkORZB8DkXDfw5FF4MORSWG
DkVdiQ5FkIwORcOPDkXykg5FJZYORViZDkWQnA5Fv58ORfKiDkUppg5FXakORYysDkXDrw5F
PLMORSW2DkVYuQ5FjLwORcO/DkX2wg5FKcYORV3JDkWMzA5Fv88ORfbSDkUl1g5FXdkORZDc
DkW/3w5F9uIORSnmDkVd6Q5FjOwORb/vDkX28g5FKfYORV35DkWM/A5Fv/8ORfICD0UlBg9F
XQkPRYwMD0W/Dw9F9hIPRSkWD0VdGQ9FkBwPRb8fD0X2Ig9FJSYPRVgpD0WQLA9Fwy8PRfYy
D0UpNg9FXTkPRYw8D0XDPw9F8kIPRSlGD0VdSQ9F0UwPRb9PD0XyUg9FJVYPRVhZD0WQXA9F
w18PRfZiD0UlZg9FWGkPRZBsD0W/bw9F9nIPRSl2D0VYeQ9FjHwPRb9/D0Xygg9FJYYPRViJ
D0WQjA9Fv48PRfKSD0Uplg9FWJkPRYycD0W/nw9F8qIPRSmmD0VYqQ9FjKwPRb+vD0X2sg9F
JbYPRV25D0WMvA9Fw78PRfLCD0Uuxg9FXckPRYzMD0W/zw9F9tIPRSnWD0VY2Q9FkNwPRb/f
D0X24g9FJeYPRVjpD0WM7A9Fw+8PRfLyD0Up9g9FXfkPRZD8D0XD/w9F8gIQRSkGEEVYCRBF
jAwQRcMPEEXyEhBFJRYQRV0ZEEWMHBBFwx8QRfIiEEUlJhBFXSkQRYwsEEXLLxBF8jIQRSU2
EEVYORBFjDwQRb8/EEX2QhBFJUYQRVhJEEWMTBBFw08QRfZSEEUlVhBFWFkQRYxcEEXDXxBF
8mIQRSlmEEVYaRBFjGwQRRVwEEXychBFKXYQRVh5EEWQfBBFv38QRfaCEEUlhhBFXYkQRaSM
EEXDjxBF9pIQRSWWEEVdmRBFjJwQRcOfEEXyohBFKaYQRVipEEWMrBBFv68QRfayEEUlthBF
WLkQRYy8EEW/vxBF8sIQRSXGEEVYyRBFkMwQRb/PEEXy0hBFJdYQRVjZEEWM3BBFw98QRfLi
EEUl5hBFXekQRYzsEEXD7xBF9vIQRSX2EEVx+RBFjPwQRcP/EEX2AhFFKQYRRcMJEUWMDBFF
ww8RRfYSEUU2FhFFWBkRRYwcEUW/HxFF8iIRRSUmEUVdKRFFjCwRRb8vEUXyMhFFJTYRRVg5
EUWMPBFFwz8RRfJCEUWgRhFFWEkRRYxMEUXDTxFF9lIRRSVWEUVYWRFFjFwRRb9fEUXyYhFF
JWYRRVhpEUWMbBFFw28RRfJyEUUldhFFXXkRRYx8EUW/fxFF9oIRRSmGEUVYiRFFkIwRRcOP
EUUHkxFFKZYRRViZEUWMnBFFw58RRfKiEUUlphFFWKkRRYysEUW/rxFF8rIRRSm2EUV5uRFF
kLwRRb+/EUXywhFFJcYRRVjJEUWMzBFFv88RRfLSEUUl1hFFWNkRRYzcEUW/3xFF9uIRRSXm
EUVd6RFFjOwRRb/vEUXy8hFFKfYRRVj5EUWM/BFFv/8RRfICEkUlBhJFWAkSRaQMEkW/DxJF
8hISRSUWEkVdGRJFjBwSRb8fEkXyIhJFJSYSRVgpEkWQLBJFvy8SRfYyEkUlNhJFWDkSRYw8
EkW/PxJF8kISRSVGEkVYSRJFjEwSRcNPEkX2UhJFJVYSRVhZEkWMXBJFw18SRfJiEkUlZhJF
WGkSRYxsEkW/bxJF8nISRSV2EkVYeRJFjHwSRb9/EkXyghJFVoYSRViJEkWMjBJFw48SRfKS
EkUplhJFXZkSRYycEkW/nxJF8qISRSWmEkVYqRJFjKwSRcOvEkX2shJFRrYSRVi5EkWMvBJF
v78SRfLCEkUlxhJFWMkSRYzMEkW/zxJF9tISRSXWEkVY2RJFlNwSRb/fEkXy4hJFJeYSRVjp
EkWM7BJFw+8SRfbyEkUp9hJFWPkSRYz8EkW//xJF8gITRSUGE0VYCRNFjAwTRb8PE0XyEhNF
JRYTRV0ZE0WMHBNFvx8TRfIiE0UlJhNFWCkTRZQsE0W/LxNF8jITRSk2E0VYORNFkDwTRb8/
E0X2QhNFJUYTRVhJE0WMTBNFw08TRfJSE0UpVhNFWFkTRYxcE0W/XxNF8mITRS5mE0VYaRNF
jGwTRcNvE0XychNFJXYTRVh5E0WMfBNFv38TRfKCE0UphhNFXYkTRZCME0XDjxNF8pITRSmW
E0VdmRNFjJwTRb+fE0XyohNFKaYTRV2pE0WMrBNFw68TRfKyE0UlthNFXbkTRYy8E0XDvxNF
8sITRYzGE0VdyRNFkMwTRcPPE0X20hNFKdYTRV3ZE0WQ3BNFw98TRfriE0Up5hNFXekTRZDs
E0XD7xNF9vITRSn2E0Vd+RNFkPwTRcP/E0X2AhRFKQYURV0JFEWQDBRFww8URfYSFEUpFhRF
XRkURZAcFEXDHxRF9iIURSkmFEVdKRRFkCwURcMvFEX2MhRFKTYURV05FEWQPBRFwz8URfZC
FEUpRhRFXUkURZBMFEXDTxRF9lIURSlWFEVdWRRFkFwURcNfFEX2YhRFKWYURV1pFEWQbBRF
w28URfZyFEUpdhRFXXkURYx8FEXDfxRF9oIURSmGFEVdiRRFkIwURcOPFEX2khRFKZYURWGZ
FEWQnBRFw58URfaiFEUpphRFXakURZCsFEXDrxRF9rIURSm2FEVduRRFkLwURcO/FEX2whRF
KcYURV3JFEWQzBRFw88URfbSFEUp1hRFXdkURZDcFEXD3xRF9uIURSnmFEVd6RRFkOwURcPv
FEX28hRFKfYURV35FEWQ/BRFw/8URfYCFUUpBhVFXQkVRZAMFUW/DxVF9hIVRSUWFUVdGRVF
kBwVRcMfFUXyIhVFKSYVRV0pFUWQLBVFwy8VRfYyFUUpNhVFXTkVRYw8FUXDPxVFJ0MVRSVG
FUVdSRVFkEwVRcNPFUX2UhVFKVYVRV1ZFUWQXBVFw18VRfZiFUUpZhVFXWkVRZBsFUXDbxVF
9nIVRSl2FUVdeRVFkHwVRcN/FUX2ghVFJYYVRV2JFUW1jBVFw48VRfaSFUUplhVFXZkVRZCc
FUXDnxVF9qIVRSmmFUVdqRVFkKwVRcOvFUX2shVFKbYVRVi5FUWMvBVFv78VRfLCFUUpxhVF
XckVRZDMFUXDzxVF9tIVRSnWFUVY2RVFmNwVRcPfFUX24hVFJeYVRV3pFUWQ7BVFw+8VRfby
FUUp9hVFXfkVRZD8FUXD/xVF9gIWRSkGFkVdCRZFkAwWRcMPFkX2EhZFJRYWRV0ZFkWQHBZF
wx8WRfYiFkUpJhZFXSkWRZAsFkXDLxZF9jIWRVI2FkVdORZFkDwWRcM/FkX2QhZFKUYWRV1J
FkWMTBZFw08WRfZSFkUpVhZFXVkWRZBcFkXDXxZF9mIWRV9mFkVdaRZFkGwWRcNvFkX2chZF
KXYWRV15FkWQfBZFv38WRQuDFkUphhZFXYkWRZCMFkXDjxZF9pIWRSmWFkVYmRZFkJwWRcOf
FkXyohZFKaYWRV2pFkWQrBZFv68WRfayFkUpthZFXbkWRYy8FkXTvxZF8sIWRSnGFkVdyRZF
jMwWRcPPFkX20hZFKdYWRV3ZFkWM3BZFw98WRfLiFkUp5hZFXekWRYzsFkXD7xZF8vIWRSn2
FkVY+RZFjPwWReD/FkX2AhdFKQYXRV0JF0WMDBdFvw8XRfISF0UpFhdFXRkXRYwcF0XDHxdF
9iIXRSkmF0VdKRdFkCwXRcMvF0X2MhdFJTYXRV05F0WMPBdF</AssayXData><AssayYData Points="900">ZDmSPsOkkT73RJk+2HedPtwvoT7kgKU+CDKoPmxXqz4hC6s+BLSsPoZtsj7cYLI+BBSzPp13
sj5q4bQ+XNy1PjzStj5R1bY+V9C0PnH1tD6qKbc+9k2zPjKduD6ljrc+X8S3Phu0uD50Ibc+
T1q3PlWvuD7K6rg+bmy1PuEKuT56trM+wl+3PiaetD7RwLc+tBK1Pk05tj6ca7k+IlO3Ppyb
tz7lZ7c+5BizPhbxtj6+0LU+z9+2PizDtD6snLc+6GK0PrIltT6GfrU+FDy1PhRnsz4sDbY+
lI20PiWTtT6WBLU+IQSzPugPtD4FhLQ+aCm3PkAntD4dkLM+A6CzPjSMsj4DfrQ+tDmzPu9y
sj7Ac7M+NRK2PqzCsj6WYLU+/ZO1PtVLsj6Yu7M+gOuzPoAWsj4Bm7I+lxi0PrtSsz4fQbM+
QAC0PkuUsz7d0LM+XWWzPk31sD7QzbI+T6CzPvZSsz5zv7I+fXCyPgGSsD7E4rE+1j2wPn3e
sj6+aLM+jKOzPotIsj44J7I+JEuyPlOesT4zL7I+s0yzPqC7sT43YrI+l7qzPj6SsT6S0rE+
cxWwPgS0sD4pbbE++0exPjyzrz58srA+2EqzPn3bsD6pQbE+pDKzPlFIsj7ndq8+FVaxPllg
rz4q0bE+b5iyPqbmsD7hlbE+M9mvPpvgrj7cIq4+StSwPq1+rz7MPrI+1vWxPkz6sD7T+bE+
TkGxPvalsT7HibE+yCexPoOQsT5ApLI+8YuyPpChsD7irLE+KLqwPo7jrj7fna8+tiuwPhHI
sD5D1rA+8NWwPt/Usj50j7I+nNKxPpKTsT6zYLA+sR+vPkVGsD6tPLE+6jOvPuuwrz6mSbE+
aZKvPnTxsD7u268+XL6xPqU8sD5vRK4+aBiwPmAErz5roLA+kSuxPtSirj7IdbA+5xavPma3
sD5TPK4+HNWtPv+srT5Yua4+6k+xPooyrj5XjK8+uOSvPjDIrT4qvLA+90SvPpodrz4lFrA+
iwKxPrhhrz5wnbE+bnmuPtTRrD4otK4+5ziwPuBirz4DzK4+jOSuPu4asD48Za0+iVmwPqxJ
rj7Zca4+JPGtPhYQrz5k3K4+3bGtPqMdrT7bhq4+IwWuPu+2rT5WmK8+BKquPjt4sD6WIbA+
nw2uPgWjrj6QcK0+oTyuPi71rz7HYLA+YLmuPpKtrD51yK0+CA6sPjg2sD6HGbA+e7SwPsNR
rz6haK8+PmKtPmB1rT7Pzaw+mPWuPg9WsD4WN68+gZStPlf0rz7ZZq4+pHWwPn7Nrz4Pna4+
8jWtPhz1rz4nxK4+ogCuPjUNrz5MGLE+zg+uPm64rD6gSa0+ZVytPtTkrj6VXq0+7EGxPteK
rz7Hm68+7vWtPj09sD6DW68+UE6vPj/Erj79JK4+FbSuPgpirj78z64+3rWuPjuarz5uQ60+
GjCtPpA6rj6T860+vgiwPo0grj7Vf68+AryqPldorT7cd60+/tSsPpnUrT5pFK4+S4OvPuvZ
rT7xN60+liSuPk8mrj4GH60+oJGtPjcVrj4ydq8+74KuPo7yrz6lQK0+PGyvPl7Frj7rlas+
wSiuPm6mrz5IlK4+EaWtPpi+rD7WmK8+3KOuPlxQsD4vdq0+CTWuPt6trT7CcK4+AxmvPgUG
rj7fnq0+dviuPoiTrz7GX64+1H+sPlr4rj5y664++aKwPtDhrD63rK4+pqOrPpOfrz6fLa4+
2s+sPkZGrj55uqs+ZoOuPswfsD4Ypq8+SZ+vPnz7rT6zFqs+2EmuPquNrD4GT60+74auPmZH
rj7lBK8+HmmuPkEsrz7jpK8+/0utPvAIrz53i64+KimtPqKJrT5wha0+LPatPtGOrz7Uo60+
JJWuPlv3rD6F4q4+DoavPu9ArD6Poq4+i6auPt9OrT5LB68+CX2wPuBIrj55uKs+z0iuPkTu
qz5JS60+Ox2tPuhqrz6e9K0+UFStPtRqrj53R64+xf2tPmnFrT5L5a4+AGysPql1rj7vJ60+
pB2uPvPkrz6066w+QMCvPji4rD5P/qs+n9yvPlAZrj7OV64+z4atPnMsrj5BLK0+Zh2uPgcS
rj5tq68+jmCuPqiHrz7lZK4+8y6wPnM7sD5/s6w+7VuuPogFrz5d2a8+5qatPuumqz6Fcq0+
LYGwPppLrz4WR60+VhOtPkw4rT4J2a8+/s6uPpPtrj6nyq8+qymtPohXrj4Z96w+uLGuPr7l
rj6m26s+mICuPmbDrT7p+6w+JY6sPiiTrT7ZEa4+m+2uPhGUrz6Myqw+JOuuPr3prz6iRq4+
yk+uPosOrT7qSLA+guOuPhp1rT5seK4+z2qvPloCsD5CnK0+YwKtPtmVrj6rsq4+/66tPlkm
rT5pBq8+dUesPmiyrj7wC7A+6CeuPtYjrz4pdK4+1liuPtbJrT5S/a4+uKKsPobTrD5Vh64+
MwuvPtG3rD6+4q0+/5KtPkxdrT6Tya8+OoatPqqlrz5ci60+LOKuPu2WrT4ar7A+Ii+tPlcK
sD7TOrA+11uuPhnLrj4RXq4+pD2sPoB2qz4Y1a0+wdWsPm70rz6OeK0+vtyuPhoWrj7TGq8+
XjmuPgaNrT7w464+clmvPm5Crj7FNa4+zkGvPnHOrj6wba8+tG6vPlQQrj5wBa4+K0mtPkx0
rj7a4K0+qCSwPkcBrT5FTq8+OwGuPiz2rT6Bxq8+C+WtPvUurD5ws60+LNeuPi5xsD5xqLA+
S42vPmxurz6hMa0+l2KsPqjarT7SVLE+NtqvPiA4rz4AKq8+ePiuPhD6rD7Gnaw+2L6vPmEx
rT6xcq4+rWCrPmSkrT4ybK8+wNquPt8prj5aXq0+nf2vPpBrrz41fK8+VhqvPhBVrT5QoK0+
f8+uPoGFrz4jia4+3gusPptlrj5ZHq4+/fyvPiCnrT4AwLA+9bixPkCorj7NCa8+02ivPlhP
rj7Toq8+0D+sPiDRrj52ea8+VBiuPmXFrT6+O60+uJCsPtMWrj6LPq4+9PSuPljUrj6Ica4+
Hz6wPiF5rT5jgK4+lqKuPtZerj5ZQK0+7ZuwPr36rz4lJLA+kfOtPi2orj5fbK4+js2uPrZt
sT7MA7E+4S2tPid6rT6k7a0+KsSvPsjrrj53vrE+wqyuPurNrz4T0q0+UMGuPkVerz5Mn64+
ofqvPurHrz4P+64+waCvPgXmqz7xxK8+PiKvPqJYrz5g+a4+KAGtPtm4rj6UNbE+uwCwPqHK
rj6W36s+mySvPsatrz7Vqa4+rlyuPuhnrD7yX7E+bPWuPiWxsD6S9aw+GB6vPuoGrj6Yla8+
/mOtPl5trz5dca8+OR6yPnr8rD707a4+f2evPhTRrz5iLq8+2IyuPrgNrz41iq4+Q3GvPtMu
rz5Uia8+nN6uPm5ssD5T7bA+H5OtPtmZsD60Z68+8oetPotmrT666a8+YleuPvxSrz5AQLA+
NSywPlxZsD5+wK4+Q7WuPpgUrj7zJ68+tmaxPi43sD42E7A+le6tPj04sj535q8+8s+tPrSV
rz5lQ68+ic+uPkoZrz4xOrA+p1WxPuhlrz48M7I+DhizPo6bsD5SBrE+EFquPl1KsT5gW64+
z8uvPmXRrz4f/q4+JSCxPjOnrz7j1bA+1MuvPpjDrz6Oyq4+M8mwPun4rz6qHq0+rP6vPgsg
rz5Eaa8+jOyrPgEZsD5Ey64+eX2uPgkVsD4Qaq8+Fm+tPjc0rz7Lk7A+ZkOuPjiarj4nYK4+
54OwPos8sD6pb68+Ge2xPtRcsD503bE+jtWwPhV4rj6MlbA+a6GuPlDCsD5/+a0+x4exPjTx
rj5WQq4+khGwPiESsD5Hca8+4NqvPrBssj7hZrA+iqCwPq3Srz66ZLA+J7WvPvtwsD715a0+
36KvPnyqrz584bI+3hyyPm6esT5zJK4+jXmvPmXbrz6vQrA+pq6xPjt5rz4La7E+I2+xPk8f
rz5l3LE+xL6uPj5IsT4hQbA+4PeuPmQ2sD7/qK4+8tCwPiCZsT5D2a8+wnWwPgLGsT6QDLE+
kBGwPoZcsD48V7A+nySvPuNHsT5vZbE+q7yuPiUzsT5qKbI+dSGyPuFvsD7S1bA+nmivPhop
sD7OhbA+WzexPtZ3rz7ZyLA+216xPgO0sD7Y7q8+07CwPuSOsT5sgbE+Xt+vPgcWsT6Y/a8+
M/mxPtX6sT6A9a8+aWqvPqt6rz57hrI+RfWyPt1ysD7O4LE+tPmsPsbgrT6bga4+cUewPvMp
rz6vMLA+yWCvPlvSsT7d+q8+eNqvPqxWsj7667A+nMmvPu19sj7O4q8+vBOwPkbzsD7s3rA+
ZkSvPvhSrz4cHrI+dxuvPpVNsT7XErI+pAewPtQ/sD6H0bA+flaxPi0ZsD6EQq8+DeOxPquX
sD4p8K8+ioWwPjEmsj6F6q8+9CaxPg7rrz4TU7E+aVawPtvcsT73P68+3KOxPoi4sT74+bE+
tmaxPmTQsj7tOq8+F4ivPpO/sz6ahK8+EcGvPrtIsj5jXLM+4rOwPqdwrz45U7I+GNWvPu01
sT7YYbA+pB+xPmiIrz4Pl60+oEavPigLsT4UX7E+R6KxPuimsj4sl7E+DRavPn/ksD77V7A+
5dyvPvgrsj49CLE+YWGxPl/msD6FeLA+cT2wPlCKsT7gL7E+8LCxPp8Ysj6qf7A+1BWxPvZh
sz5gGLE+w2WwPiZCsT5oxa8++hSzPsRHsj5Vra4+pLmyPsfisD6+vbA+6eezPvUPsT6D5a8+
cJivPjjWsT4VrbA+LYSwPj2tsD6Q7LE+gTmxPksYsj52QbI+</AssayYData></Step><Step><CommonData><SampleLocation>11</SampleLocation><SampleID></SampleID><SampleGroup></SampleGroup><SampleInfo></SampleInfo><SampleRow>D</SampleRow><SamplePlate>1</SamplePlate><WellType>REGENERATION</WellType><Concentration>-1</Concentration><ConcentrationUnits>µg/ml</ConcentrationUnits><MolarConcentration>-1</MolarConcentration><MolarConcUnits>nM</MolarConcUnits><MolecularWeight>-1</MolecularWeight><Temperature>25</Temperature><StartTime>6496691</StartTime><AssayTime>5</AssayTime></CommonData><FlowRate>1000</FlowRate><StepType>KREGENERATION</StepType><StepName>Regeneration</StepName><StepStatus>OK</StepStatus><ActualTime>4.99907</ActualTime><CycleTime>0.2</CycleTime><AssayXData Points="25">vz8XRfJCF0UhRhdFYUkXRYhMF0W7TxdF7lIXRSFWF0VVWRdFjFwXRbtfF0XuYhdFJWYXRVVp
F0WIbBdFv28XRe5yF0UhdhdFaXkXRYh8F0W7fxdF7oIXRSWGF0VViRdFiIwXRQ==</AssayXData><AssayYData Points="25">vKIWwOlaJcBCsCvAh30wwDT1M8CD0DbAn0U5wBk0O8DkNz3AIMI+wKMxQMBxWEHAEWxCwEGF
Q8BuxUTA+29FwI5mRsBshEfA3wJIwPfXSMBzUEnA6D1KwHmjSsDZLEvAy5RLwA==</AssayYData></Step><Step><CommonData><SampleLocation>12</SampleLocation><SampleID></SampleID><SampleGroup></SampleGroup><SampleInfo></SampleInfo><SampleRow>D</SampleRow><SamplePlate>1</SamplePlate><WellType>NEUTRALIZATION</WellType><Concentration>-1</Concentration><ConcentrationUnits>µg/ml</ConcentrationUnits><MolarConcentration>-1</MolarConcentration><MolarConcUnits>nM</MolarConcUnits><MolecularWeight>-1</MolecularWeight><Temperature>25</Temperature><StartTime>6512749</StartTime><AssayTime>5</AssayTime></CommonData><FlowRate>1000</FlowRate><StepType>KREGENERATION</StepType><StepName>Regeneration</StepName><StepStatus>OK</StepStatus><ActualTime>5.00005</ActualTime><CycleTime>0.2</CycleTime><AssayXData Points="25">u48XRe6SF0UdlhdFVZkXRYScF0W7nxdF7qIXRR2mF0VRqRdFhKwXRbevF0XushdFIbYXRVW5
F0WIvBdFu78XRerCF0UdxhdFUckXRYjMF0XDzxdF7tIXRSHWF0VV2RdFiNwXRQ==</AssayXData><AssayYData Points="25">yvNbPK04nTwgayA9B1B8Pd8Aqj29cbw9OrroPZ627D0ozAM+840MPkx+ED4lNRY+xhQgPuLQ
ID6iaSU+DFQmPqK/LD5SLjA+/PIxPvaXOT6iEjc+v2Q+PhbQQz5S6D4+midIPg==</AssayYData></Step><Step><CommonData><SampleLocation>11</SampleLocation><SampleID></SampleID><SampleGroup></SampleGroup><SampleInfo></SampleInfo><SampleRow>D</SampleRow><SamplePlate>1</SamplePlate><WellType>REGENERATION</WellType><Concentration>-1</Concentration><ConcentrationUnits>µg/ml</ConcentrationUnits><MolarConcentration>-1</MolarConcentration><MolarConcUnits>nM</MolarConcUnits><MolecularWeight>-1</MolecularWeight><Temperature>25</Temperature><StartTime>6528835</StartTime><AssayTime>5</AssayTime></CommonData><FlowRate>1000</FlowRate><StepType>KREGENERATION</StepType><StepName>Regeneration</StepName><StepStatus>OK</StepStatus><ActualTime>5.00005</ActualTime><CycleTime>0.2</CycleTime><AssayXData Points="25">vN8XRe/iF0Ui5hdFVukXRYXsF0W87xdF7/IXRSL2F0VW+RdFifwXRbj/F0XvAhhFIgYYRVYJ
GEWJDBhFvA8YResSGEUiFhhFUhkYRYkcGEW8HxhF7yIYRSImGEVWKRhFiSwYRQ==</AssayXData><AssayYData Points="25">aJouwLILOsCx4j7AzThBwN5fQ8CV5UTAbjRGwGerR8CdZEjA23BJwAcxSsC69krA745LwHdx
TMBJy0zA7wVNwBTnTcDbaE7AC6xOwNH/TsAQsk/AZ+tPwJQLUMC6flDAhYpQwA==</AssayYData></Step><Step><CommonData><SampleLocation>12</SampleLocation><SampleID></SampleID><SampleGroup></SampleGroup><SampleInfo></SampleInfo><SampleRow>D</SampleRow><SamplePlate>1</SamplePlate><WellType>NEUTRALIZATION</WellType><Concentration>-1</Concentration><ConcentrationUnits>µg/ml</ConcentrationUnits><MolarConcentration>-1</MolarConcentration><MolarConcUnits>nM</MolarConcUnits><MolecularWeight>-1</MolecularWeight><Temperature>25</Temperature><StartTime>6544928</StartTime><AssayTime>5</AssayTime></CommonData><FlowRate>1000</FlowRate><StepType>KREGENERATION</StepType><StepName>Regeneration</StepName><StepStatus>OK</StepStatus><ActualTime>4.99907</ActualTime><CycleTime>0.2</CycleTime><AssayXData Points="25">vC8YRe8yGEUiNhhFVjkYRYk8GEW8PxhF70IYRSJGGEVSSRhFiUwYRbxPGEXrUhhFHlYYRVZZ
GEWFXBhFvF8YRetiGEUeZhhFVmkYRYlsGEW8bxhF63IYRR52GEVSeRhFhXwYRQ==</AssayXData><AssayYData Points="25">Vhc0PVI8Dj3fVF09ij2ZPafZwD0qxOA9Enb6PRduCT6E/Q0+LR0YPr9fHz4+FSc+Myg1Pj2S
Mj5dKj0+utxAPqtZRT5GKkw+Ye5GPqUMTj4dXVA+9slWPsMuVz50EVU+2dRbPg==</AssayYData></Step><Step><CommonData><SampleLocation>11</SampleLocation><SampleID></SampleID><SampleGroup></SampleGroup><SampleInfo></SampleInfo><SampleRow>D</SampleRow><SamplePlate>1</SamplePlate><WellType>REGENERATION</WellType><Concentration>-1</Concentration><ConcentrationUnits>µg/ml</ConcentrationUnits><MolarConcentration>-1</MolarConcentration><MolarConcUnits>nM</MolarConcUnits><MolecularWeight>-1</MolecularWeight><Temperature>25</Temperature><StartTime>6561029</StartTime><AssayTime>5</AssayTime></CommonData><FlowRate>1000</FlowRate><StepType>KREGENERATION</StepType><StepName>Regeneration</StepName><StepStatus>OK</StepStatus><ActualTime>4.99907</ActualTime><CycleTime>0.2</CycleTime><AssayXData Points="25">uH8YReuCGEUehhhFVokYRYWMGEW0jxhF55IYRR6WGEVqmRhFhZwYRbifGEXrohhFGqYYRVKp
GEWFrBhFuK8YReuyGEUethhFTrkYRYW8GEW4vxhF68IYRR7GGEVSyRhFgcwYRQ==</AssayXData><AssayYData Points="25">PPIxwCHlO8A47D/Asb5CwODXRMCySUbA6D1HwLOHSMA2YEnAlVZKwMAfS8A4bUvASmRMwOet
TMDKO03Aht1NwNVfTsCEx07AsfVOwF2GT8DL0E/AZRRQwFF5UMC0X1DA1c5QwA==</AssayYData></Step><Step><CommonData><SampleLocation>12</SampleLocation><SampleID></SampleID><SampleGroup></SampleGroup><SampleInfo></SampleInfo><SampleRow>D</SampleRow><SamplePlate>1</SamplePlate><WellType>NEUTRALIZATION</WellType><Concentration>-1</Concentration><ConcentrationUnits>µg/ml</ConcentrationUnits><MolarConcentration>-1</MolarConcentration><MolarConcUnits>nM</MolarConcUnits><MolecularWeight>-1</MolecularWeight><Temperature>25</Temperature><StartTime>6577257</StartTime><AssayTime>5</AssayTime></CommonData><FlowRate>1000</FlowRate><StepType>KREGENERATION</StepType><StepName>Regeneration</StepName><StepStatus>OK</StepStatus><ActualTime>4.99907</ActualTime><CycleTime>0.2</CycleTime><AssayXData Points="25">tM8YRePSGEUa1hhFStkYRX3cGEW03xhF4+IYRRrmGEVK6RhFgewYRbDvGEXj8hhFGvYYRUr5
GEWB/BhFsP8YReMCGUUWBhlFTgkZRX0MGUWwDxlF5xIZRRYWGUVKGRlFfRwZRQ==</AssayXData><AssayYData Points="25">PRmEPSJckD2QksA9ZMTnPZR1Bz6GRRo+t+wiPvGqLz4ygjY+GT09PjXIQj5x2Eo+veJVPtRD
WD4/HVw+I5FcPvVDZT72gWo+tJNvPqI8bz66B3M+j5p2PpcdfT5cx30+RwB7Pg==</AssayYData></Step><Step><CommonData><SampleLocation>1</SampleLocation><SampleID></SampleID><SampleGroup></SampleGroup><SampleInfo></SampleInfo><SampleRow>D</SampleRow><SamplePlate>1</SamplePlate><WellType>BUFFER</WellType><Concentration>-1</Concentration><ConcentrationUnits>µg/ml</ConcentrationUnits><MolarConcentration>-1</MolarConcentration><MolarConcUnits>nM</MolarConcUnits><MolecularWeight>-1</MolecularWeight><Temperature>25</Temperature><StartTime>6591968</StartTime><AssayTime>60</AssayTime></CommonData><FlowRate>1000</FlowRate><StepType>BASELINE</StepType><StepName>Baseline</StepName><StepStatus>OK</StepStatus><ActualTime>59.9991</ActualTime><CycleTime>0.2</CycleTime><AssayXData Points="300">sB8ZReMiGUUSJhlFSikZRX0sGUWsLxlF3zIZRRY2GUVKORlFeTwZRbA/GUXjQhlFFkYZRUpJ
GUV9TBlFsE8ZReNSGUUWVhlFRlkZRX1cGUWwXxlF42IZRRJmGUVKaRlFfWwZRbBvGUXjchlF
FnYZRUp5GUV9fBlFsH8ZReOCGUUWhhlFSokZRX2MGUWwjxlF35IZRRaWGUVKmRlFfZwZRayf
GUXjohlFEqYZRUapGUV9rBlFsK8ZReOyGUUSthlFSrkZRXm8GUWwvxlF48IZRRLGGUVuyRlF
fcwZRbDPGUXj0hlFFtYZRUrZGUV93BlFsN8ZRePiGUUS5hlFSukZRX3sGUWw7xlF3/IZRRb2
GUVK+RlFefwZRaz/GUXjAhpFFgYaRUoJGkV5DBpFsA8aRd8SGkUSFhpFShkaRXkcGkWwHxpF
3yIaRRYmGkVKKRpFeSwaRbAvGkXjMhpFFjYaRUY5GkV9PBpFsD8aRd9CGkUWRhpFRkkaRX1M
GkWsTxpF41IaRRZWGkVKWRpFfVwaRaxfGkXjYhpFFmYaRUppGkV9bBpFrG8aRQhzGkUSdhpF
SnkaRX18GkWwfxpF44IaRRaGGkVKiRpFfYwaRbCPGkXjkhpFFpYaRUqZGkV9nBpFsJ8aReOi
GkUWphpFSqkaRXmsGkWwrxpF47IaRRa2GkVuuRpFebwaRbC/GkXjwhpFFsYaRUrJGkV9zBpF
rM8aRePSGkUW1hpFStkaRXncGkWw3xpF3+IaRRLmGkVK6RpFeewaRbDvGkXf8hpFEvYaRUb5
GkV9/BpFsP8aRe8CG0UWBhtFSgkbRXkMG0WwDxtF3xIbRRYWG0VKGRtFeRwbRbAfG0XfIhtF
FiYbRUUpG0V5LBtFsC8bReMyG0UWNhtFSjkbRXk8G0WwPxtF30IbRRZGG0VFSRtFeUwbRbBP
G0XfUhtFFlYbRUpZG0V9XBtFrF8bRd9iG0USZhtFSmkbRX1sG0WwbxtF43IbRRZ2G0VKeRtF
eXwbRdF/G0XjghtFEoYbRUWJG0V9jBtFsI8bReOSG0USlhtFRZkbRXmcG0WwnxtF46IbRRKm
G0VKqRtFeawbRayvG0XjshtFFrYbRUW5G0V5vBtFsL8bRePCG0UWxhtFSskbRX3MG0WwzxtF
39IbRRLWG0VK2RtFfdwbRazfG0Xj4htFEuYbRUXpG0V97BtFrO8bRePyG0UW9htFRfkbRXn8
G0Ws/xtF4wIcRRYGHEVFCRxFeQwcRawPHEXfEhxFFhYcRUUZHEV9HBxFrB8cRd8iHEUSJhxF
SikcRXksHEWsLxxF3zIcRRY2HEVKORxFfTwcRbA/HEXjQhxFEkYcRUVJHEV9TBxFrE8cReNS
HEUWVhxFRVkcRX1cHEWwXxxF42IcRRZmHEVFaRxFfWwcRbBvHEXfchxFFnYcRUV5HEV5fBxF
sH8cRd+CHEUWhhxFRYkcRXmMHEWwjxxF45IcRVyWHEVKmRxFeZwcRayfHEXjohxFEqYcRUWp
HEV5rBxFrK8cReOyHEUSthxFSrkcRXm8HEWsvxxF38IcRRbGHEVKyRxFecwcRazPHEXj0hxF
EtYcRUXZHEV53BxF</AssayXData><AssayYData Points="300">nxSIPrplhz4qOYc+9oqIPsJ8ij62Vok+2LCIPp/MiT5qUIw+x3yMPloKiz4Ejow+dYeMPrxX
jD7lL44+C1KQPiqbjT7xK5A+45KQPg9LkT4yMY8+HUuPPvxbkT7C2pI+TPGPPt7djz7X2JI+
+hWTPkx6lD7jp5Q+XoCUPmXUkz7gVZM+BAKVPjDjkz4VSpU+iCWXPtVMlj7EnZc+m9SWPmn2
lj4DnZc+6JKXPmSLmT5GyZg+89yXPmp1lz5TNpc+gyeZPibqmD4HFZs+RPaXPnUolz6OLJk+
+sKaPtFAmj6vC5o+IpycPnZDmz7LOJs+hGydPimTmj6wsJs+StCePi1InD606Zs+o6OcPuR2
nD5ea5k+kkGbPq4/nj7L6p0+p/qePsY2nj6keJ0+ujWcPpk9nD5ITZ8+Ph6ePjslnj48caE+
1BuePndtnj58LKE+1BygPqChnj4Xe6A+TxShPsVeoz61waA+3ZqhPqdHoj4+vKA+oqqiPrCs
oj4ckKA+XkKiPksMoT7kK6M+92mhPuWVoj7yfaA+5LSjPgU9pD7b76I+rsikPkNioj40u6M+
HEKkPihxpD4IuKQ+XBGnPoVapD5/iaE+Nh2lPr4NpD4mYaU+Dc2jPlgypT6I7aY+SY2lPpoQ
pz7Q0qc+3f6kPktIqD7p/6U+cISnPgYppz4EXqQ+BiinPllPpT4qsac+mEmnPskRqD5TWKg+
8dqnPpNSqD7rTqc+X+CmPjq8qD5j0Kg+cUWmPi55qT54xak+XkOnPuMjqT67pac+HDWqPkwg
qT5jQKo+/9qpPtyQqT4L2qk+U+OoPjlmqD6+hao+yzyoPoG/qz7/t6s+yA2tPm9tqj6JHqs+
tmqpPmrGqj63h6o+VP+sPtUUrD7dNKs+e3asPvwLqj4Ox6s+AFuvPrJcqz7Zkqs+YQerPloN
rD7xJas+Fq6qPil0rD5LFK4+uSCsPsMVrT6lkaw+OcetPsmSrT40+6s+Ja6sPmEnrT4Ewaw+
t42rPoTQrj4SAas+AOSqPkFArD7H+6o+QnmuPtsSrz5ufq0+FQOuPvMQrj7/f64+x+WuPgs+
sD7LBLA+5DWwPn1Wrj68KK8+fKutPlSfrz7y2q8+guOvPtFisD6zsK0+XhCwPoY5rz6dmLE+
TCuvPhsgsT5eD7E+A9+tPs5LrT5zc7E+wKawPks3sT5TG7I+gGSzPlWerz5O6LA+WTCxPr3T
rj6DYLI+9fOyPl7yrj4XzbI+xd+wPuegsz5A07A+Sl+yPgoRsT6+urM+ipO0Pkq1rj4MSbI+
iy6yPhOCtD6ucrE+RUOyPp+ssT7gVrI+nuqyPnF6sT5kbLA+s5SwPrqusT4N67E+gxCyPhO0
sj66UrI+uX+xPkhQtD5ScrQ+ZBKzPq+hsz6LuLI+P8uyPh82sz7Mu7Q+Z++zPphYsz6rnrM+
DbKzPu8XtD7djLE+Gqy1PskDsz5wELU+oYm0Pscdsz7V1LI+zJC1PrX+tT6c+rQ+iEy0PoOn
tT7gcLU+4Gq0Plkktj5b9rQ+cKO0PmPgtD4AubY+iNe3PtHKtD4BWrY+BMy2Pjm1uD44ILc+
ADS1PpWwtj6c5bY+</AssayYData></Step><Step><CommonData><SampleLocation>1</SampleLocation><SampleID></SampleID><SampleGroup></SampleGroup><SampleInfo></SampleInfo><SampleRow>D</SampleRow><SamplePlate>1</SamplePlate><WellType>BUFFER</WellType><Concentration>-1</Concentration><ConcentrationUnits>µg/ml</ConcentrationUnits><MolarConcentration>-1</MolarConcentration><MolarConcUnits>nM</MolarConcUnits><MolecularWeight>-1</MolecularWeight><Temperature>25</Temperature><StartTime>6652871</StartTime><AssayTime>80</AssayTime></CommonData><FlowRate>600</FlowRate><StepType>LOADING</StepType><StepName>Loading</StepName><StepStatus>OK</StepStatus><ActualTime>79.9991</ActualTime><CycleTime>0.2</CycleTime><AssayXData Points="400">rd8cReDiHEUT5hxFQ+kcRXbsHEWp7xxF3PIcRQ/2HEVD+RxFdvwcRa3/HEXcAh1FDwYdRUMJ
HUV2DB1FqQ8dRdwSHUUPFh1FQxkdRXYcHUWpHx1F6CIdRQ8mHUVDKR1FdiwdRa0vHUXcMh1F
DzYdRUM5HUV2PB1FrT8dRdxCHUUPRh1FQ0kdRXpMHUWpTx1F3FIdRQ9WHUVDWR1FdlwdRalf
HUXcYh1FE2YdRUNpHUV2bB1FrW8dRdxyHUUPdh1FQ3kdRXZ8HUWtfx1F3IIdRQ+GHUVDiR1F
dowdRamPHUXckh1FD5YdRUOZHUV6nB1FqZ8dRdyiHUUTph1FQ6kdRXasHUWprx1F4LIdRQ+2
HUVDuR1FdrwdRam/HUXcwh1FD8YdRUPJHUV6zB1Frc8dRdzSHUUP1h1FQ9kdRXbcHUWt3x1F
3OIdRQ/mHUVD6R1FduwdRanvHUXc8h1FD/YdRUP5HUV2/B1Fqf8dReACHkUPBh5FQwkeRXYM
HkUoEB5F3BIeRQ8WHkVDGR5FdhweRakfHkXcIh5FDyYeRUMpHkV6LB5FrS8eReAyHkUcNh5F
QzkeRXo8HkWtPx5F3EIeRQ9GHkVDSR5FdkweRalPHkXcUh5FD1YeRUNZHkV2XB5FqV8eReBi
HkUPZh5FR2keRXZsHkWpbx5F3HIeRQ92HkVDeR5FenweRal/HkXcgh5FD4YeRUOJHkWKjB5F
qY8eRdySHkUPlh5FQ5keRXacHkWpnx5F4KIeRQ+mHkVDqR5FdqweRamvHkXcsh5FD7YeRUO5
HkV2vB5Frb8eRdzCHkUPxh5FQ8keRXbMHkWpzx5F3NIeRQ/WHkVD2R5FetweRanfHkXc4h5F
D+YeRULpHkV67B5Fqe8eRdzyHkUP9h5FQvkeRXb8HkWp/x5F4AIfRRMGH0VCCR9FdgwfRakP
H0XcEh9FRRYfRUIZH0V6HB9FqR8fRdwiH0UPJh9FQikfRX4sH0WxLx9F3DIfRQ82H0VCOR9F
djwfRak/H0XcQh9FD0YfRU9JH0V2TB9FqU8fReBSH0UPVh9FR1kfRXZcH0WpXx9F4GIfRQ9m
H0VHaR9FdmwfRa1vH0Xcch9FD3YfRUJ5H0V6fB9FrX8fReCCH0UPhh9FQokfRXqMH0Wtjx9F
4JIfRQ+WH0VCmR9FepwfRa2fH0Xcoh9FD6YfRUepH0V6rB9F0q8fReCyH0UTth9FR7kfRXq8
H0Wpvx9F4MIfRRPGH0VHyR9FeswfRVXQH0Xg0h9FE9YfRUfZH0V63B9Frd8fReDiH0UT5h9F
R+kfRXrsH0Wt7x9F4PIfRRP2H0VH+R9FevwfRa3/H0XgAiBFEwYgRUcJIEV6DCBFrQ8gReAS
IEUTFiBFRxkgRXocIEWtHyBF4CIgRRMmIEVHKSBFeiwgRa0vIEXgMiBFEzYgRUc5IEV6PCBF
rT8gReBCIEUTRiBFR0kgRXpMIEWtTyBF4FIgRRNWIEWdWSBFelwgRa1fIEXgYiBFE2YgRUdp
IEV2bCBFrW8gReByIEVVdiBFR3kgRXp8IEWtfyBF4IIgRROGIEVHiSBFeowgRa2PIEXgkiBF
E5YgRUeZIEV6nCBFrZ8gReCiIEUTpiBFR6kgRXasIEWtryBF4LIgRRO2IEVHuSBFerwgRa2/
IEXgwiBFE8YgRUfJIEV6zCBFrc8gReDSIEUT1iBFR9kgRXbcIEWt3yBF4OIgRRPmIEVH6SBF
euwgRa3vIEXg8iBFE/YgRUf5IEV6/CBFrf8gReACIUUTBiFFRwkhRXoMIUWtDyFF4BIhRRMW
IUVCGSFFehwhRakfIUXgIiFFEyYhRUcpIUV6LCFFrS8hReAyIUUTNiFFRzkhRZI8IUWtPyFF
3EIhRRNGIUVHSSFFekwhRa1PIUXgUiFFE1YhRUdZIUV6XCFFqV8hReBiIUUTZiFFR2khRX5s
IUWtbyFF4HIhRRN2IUVHeSFFdnwhRa1/IUXggiFFE4YhRUeJIUV6jCFFrY8hReCSIUUPliFF
QpkhRXqcIUWtnyFF4KIhRQ+mIUVHqSFFeqwhRa2vIUXgsiFFE7YhRUK5IUV6vCFFrb8hRdzC
IUUTxiFFR8khRXrMIUWtzyFF4NIhRRPWIUVH2SFFdtwhRQ==</AssayXData><AssayYData Points="400">TB22Pv6AtT4nqbQ+INW2PvzNtD7h/Lg+HoG1PopRtj4nX7c+7ne3PiR2tz7LWbc+iKa3Pn/X
tz5y+bc+Lo60PqO/uD67ybc+KKK6Pm34uD7SNLU+KBi3PvgUtj78JrY+CM+3PmwCuD7dVLc+
Ofq3PriMtz5VMrk+VOC1Pnj9tj6zj7Y+xM23PnMLuj6k2rY+7y64Prp4tz5Er7k+Bny5PmVW
tj5Ex7w+r5S3Pho4uT5pnro+R3W3PiWAuD4Zsbc+vky4Pi8huT7Avbc+LDu3PnrVuD6NHbk+
S9u4PtIPuD7XVrc+FZu4PrpIuj5157g+L++6Pu2ytz6Tero+J3S6PrVDuD7u57k+o7W7PlOC
uT6IS7s+SC65PidWuT4Qgbg+eL67PqWbuT5Rzrg+c2+6PkGwuz74Rrg+4xe6PgW0uT58+bo+
R1G7Pn3Ruj6Lq7c+Q3O4PkS8uj7mJbo+ut66PrIkuj5qZ7w+eVO7PiZcuj5dSLg+HKS8PlZS
vj6ajro+T+m8PqHFuj6rzrg+gKy7Pg6Xuz5jaro+8767PkLuuj6Zobw+Iqm6PjNWuz4j17o+
41G6Pl3AvD7U8Lw+qoG8PnjIuz555Lk+Qrm7PsOwvz55Nb0+/lC9Pr3ivT5usLw+5GK+PtJP
vD7n47s+S2++PrbYvD66ULw+UtC8PgeLvj6+Vr4+yM+9PmC0vT7IBr4+YnS8Pt6svD6VC78+
dAK8PqfBuj4ZJL0+keu8PtBCvD5+Zr0+m8O6PuKpvD4qj7s+kZW9PnXlvT4Tmbw+mny8PslO
vT4TC78+WIq7PsqTvj5Q370+KW69PpFHvj63b78+By2+PkurvT4S4b8+o2S/PrIwvD5OnL4+
++G+PqI+vj5KjLw+Z8e/PmqEvj6c970+NXm/PlGIvT7Bl78+/kG+PkCsvj4hZsA+ogy+Pp6M
vD4t9r0+R+a+Ptz+vj5oQ78+4IG9PgFMvT6p5b8+e4u+PiYVwD4R1MA+TWPBPlpbvz50vsA+
V4rBPqs6vj7vGL8+gHLAPrlVvj440sA+p3jCPp41vz5r4r8+p6+/Poxevz5PSr8+Pua/Pkw6
wT6OXb8+P9u/PhlKvz6LHr8+YbvBPv+jwj7IBcA+nVbBPsDWwT6gccA+l6TAPhP9vj49b8E+
1de/PkZ6wT7G2L4+62PAPvm3vz7mCL8+vP/CPhKWwD5jM8E+C7K/PhJcwT4y1MA+ZRzBPu8g
wD5bL8E+YGu/PqwEwT4W08A+F9TAPt+ywj5Ne8A+vbrBPqSqwT5+JcE+8PPAPgGqwD67Z8I+
08PAPkwAwz58jsE+9/rBPpy/wT7aSMM+0HTAPk81wj5s9r4+39/CPryOwj4fbME+yqDCPjXE
wT47pMI+IfTAPmCOwD6EIcI+cgrCPgHYwT5ORMM+haTBPo69wT7ENsI+Rr/DPvNiwT6VqsE+
pgDEPlxWxD7ficI+6ijDPuQbxD4On8M+hKjBPqQExD5YH8U+jUbDPj/svz66BMY+TZ7BPgK2
wj79LsI++B7FPpH5wj57QMU+l0rFPjYKwj5os8Q+DW7EPr14xT64Z8E+OYzBPtL6xD4Px8Q+
+N7EPirVwj42d8M+Z0zEPm0FxD4bUcI+X6vEPjWIwj7nc8M+fwrGPtKnwz5j78U+BCDFPrfg
wT5BxMQ+6wHFPlZ6xD7VRsY+RX/DPoctxD5hi8U+UxvFPm87xT7HJ8Q+l9nEPsgfwz7k18Y+
3tHBPlMLxD5/uMU+VCDGPqWAwz7QfMM+6JfEPvVixT4Az8Q+0ezDPspgxz5If8U+k6LEPkw2
xD4IPsQ+913HPhlDxj7j58M+l4vHPgHzwz4bnsQ+pI/EPucPxz45wMY+TJzGPiMhxT6yXMY+
h9bGPtU7xD70iMY+u9PFPrrCxj5Ta8U+ckrEPlM4xT4cgcc+cenDPrpRxz69r8U+qkfGPs1G
xT5rccc+P3zFPpckxj5FmMg+/EfHPkYgxD6QwMY+NSbHPvqHxz5yIsc+bfTGPplUxD4gLsg+
VGXGPthXyD48EMg+xJrGPk1+xD6YXcc+CcHGPs21xj5F7MY+HR7GPjTExD4Qesc+d/3HPoHV
xz4Uv8c+UFjGPjYYxz5VL8g+BcHGPpu4xz4Bfcg+AzTIPg==</AssayYData></Step><Step><CommonData><SampleLocation>1</SampleLocation><SampleID></SampleID><SampleGroup></SampleGroup><SampleInfo></SampleInfo><SampleRow>D</SampleRow><SamplePlate>1</SamplePlate><WellType>BUFFER</WellType><Concentration>-1</Concentration><ConcentrationUnits>µg/ml</ConcentrationUnits><MolarConcentration>-1</MolarConcentration><MolarConcUnits>nM</MolarConcUnits><MolecularWeight>-1</MolecularWeight><Temperature>25</Temperature><StartTime>6733834</StartTime><AssayTime>60</AssayTime></CommonData><FlowRate>1000</FlowRate><StepType>BASELINE</StepType><StepName>Baseline</StepName><StepStatus>OK</StepStatus><ActualTime>59.9991</ActualTime><CycleTime>0.2</CycleTime><AssayXData Points="300">qd8hRdjiIUUH5iFFO+khRXLsIUWh7yFF1PIhRRT2IUU/+SFFbvwhRaH/IUXYAiJFBwYiRTsJ
IkVuDCJFpQ8iRdQSIkULFiJFPxkiRXIcIkWlHyJF2CIiRQcmIkU/KSJFbiwiRaUvIkXYMiJF
BzYiRTs5IkVuPCJFoT8iRdRCIkULRiJFO0kiRW5MIkWlTyJF1FIiRQtWIkU/WSJFclwiRaFf
IkXUYiJFB2YiRT9pIkVybCJFpW8iRdhyIkUHdiJFP3kiRXJ8IkWhfyJF1IIiRQeGIkU/iSJF
bowiRaGPIkXUkiJFB5YiRTuZIkVynCJFpZ8iRdiiIkULpiJFU6kiRW6sIkWhryJF1LIiRQu2
IkVHuSJFcrwiRaG/IkXUwiJFFMYiRT/JIkVuzCJFpc8iRdjSIkUH1iJFP9kiRW7cIkWh3yJF
7eIiRQfmIkU/6SJFbuwiRaXvIkXU8iJFC/YiRTv5IkVu/CJFof8iRdQCI0ULBiNFOwkjRW4M
I0WlDyNF1BIjRQcWI0U7GSNFbhwjRaUfI0XYIiNFCyYjRTspI0VuLCNFpS8jRdQyI0UHNiNF
PzkjRW48I0WhPyNF4EIjRQtGI0U/SSNFbkwjRaFPI0XUUiNFB1YjRT9ZI0WCXCNFzl8jRdRi
I0ULZiNFO2kjRW5sI0WlbyNF1HIjRQd2I0U7eSNFbnwjRaF/I0XYgiNFC4YjRTuJI0VujCNF
pY8jRdSSI0UHliNFP5kjRXKcI0WhnyNF6aIjRQemI0U7qSNFbqwjRaWvI0U7syNFB7YjRTu5
I0VuvCNFob8jRdjCI0ULxiNFO8kjRXLMI0WhzyNF2NIjRQfWI0U72SNFbtwjRaXfI0XU4iNF
B+YjRT/pI0Vu7CNFoe8jRdTyI0UL9iNFP/kjRW78I0Wh/yNF1AIkRQsGJEU6CSRFbgwkRbEP
JEXYEiRFCxYkRToZJEVuHCRFoR8kRdgiJEULJiRFOikkRW4sJEWhLyRF1DIkRQc2JEU6OSRF
bjwkRaE/JEXUQiRFB0YkRTpJJEVyTCRFoU8kRdRSJEUHViRFOlkkRXJcJEWhXyRF1GIkRQdm
JEU6aSRFbmwkRaFvJEU6cyRFB3YkRT95JEVufCRFvn8kRdSCJEUHhiRFOokkRW6MJEW1jyRF
1JIkRQuWJEU6mSRFbpwkRaWfJEXUoiRFB6YkRTqpJEVyrCRFoa8kRdSyJEUHtiRFP7kkRW68
JEWhvyRF1MIkRSTGJEU6ySRFdswkRaHPJEXc0iRFctYkRT/ZJEVu3CRFod8kRdTiJEUH5iRF
P+kkRW7sJEWh7yRF1PIkRQf2JEU6+SRF1PwkRaX/JEXUAiVFBwYlRToJJUVuDCVFoQ8lRdQS
JUUHFiVFRxklRW4cJUWhHyVF1CIlRQcmJUU6KSVFciwlRaEvJUXUMiVFBzYlRT85JUVuPCVF
oT8lRdRCJUUHRiVFOkklRW5MJUWlTyVF2FIlRQdWJUU6WSVFblwlRbFfJUXUYiVFB2YlRTpp
JUVubCVFoW8lRdhyJUUHdiVFOnklRW58JUWlfyVF1IIlRQeGJUVLiSVFcowlRaGPJUXUkiVF
GJYlRT+ZJUVynCVF</AssayXData><AssayYData Points="300">k03GPnYgyD7Jmsc+zjHIPqMxxz5Ylcg+Ie3KPgsvyD7Tdcg+dhHHPsthxj7SOMg+i1bHPv+D
yj52wMg+avjHPovVxj4DBsY+sS3IPtmYyD5VT8s+TLPHPrOdyT41SMk+jVfIPjX8yT6ibck+
NsDIPqT1yD6bMMc+9iXJPu6TyD7UdMg+PsfIPjZsyD4Vr8k+gabFPhUsyj7+8sg+rXHHPpIn
yD5tQMo+eeXHPk4mxj6kcsk+BPzKPiFlyj4vj8k+aWHIPpsJyz5kCsg+1/fIPiCfyj5fQ8g+
ojPLPpXyzD4r8ck+3AzJPhJByj7Kcco+FfzKPnCQyj6tmss+L47KPoClyj6AKMs+drfKPhD0
yD4Qqc0+V1bMPkBCyT6oy8g+ArDKPkQJzT7Z48k+djbHPsRtyj7WVck+b4HNPg3AyD4rZs0+
mQ7JPjf/yD5qqMw+93vMPk91yz58Usw+kZ/JPhJbzD7SvMs+YX3KPsX4yz7RKsg+G03LPg5B
yT6Cpsk+utzMPloNyj73B8w+83nLPnC2yj4ZWc0+xrzNPtFCzT4Hns4+BR7JPrRCzD6yAsw+
HjLLPq/Yyj6T48s+AFjMPjZgzT5Slsw+NwrLPnhqzD7pTcs+i1zMPspTyz4bnM0+qsHLPuqN
zT5IzMo+TLzLPu83yz6FBcs+bFXKPgCwzT6iDsw+b2XKPgdXzD5Hucs+QzXLPrxvzD6b6sw+
6RXMPprtzz789cs+Zv3LPhf7zD53vss+TwzNPtQWzT61L88+2dbLPsNxzT70m8s++TvMPkw/
zz6E684+wSDMPkb7zD4ii8w+GMjLPm3lzD7QDsw+RdXMPrjNzj6kMc4+4VnNPt21yT7C980+
aZjOPn00zT7lwsw+7jDOPg6+zj7a1cs+SkLMPmshzD7y38w+YQjPPjuVzT7eDc4+/4XNPtGJ
zT58Ws0+d5XOPn/Izj46Ns0+YbPOPuYfzj65jcw+PSrOPsFOzT7ql88+XaTOPtmO0D77cc8+
o1DOPptRzT5xJs8+Oo/OPvsIzT41K84+1XjNPnkKzz6mfss+WhbLPidrzj46p88+w3HPPgi9
zz5MCdE+ZPXPPn2Gzj6G6dA+CYvPPuA4zj5Ds88+U3HQPleKzj5nA9A+L2/NPmEk0T47vdA+
5DDQPkC5zj7Zzc8+4g3QPtVI0D4DB84+uLrPPgue0D4WwM4+zZTQPoNHzj5Mns8+vg7PPjUb
zT5VI88+0Y7MPoNp0D6+ac8+vJvPPjbdzz6pidA+T+zQPi1H0T4nHtE+LPvOPquHzz63DtE+
eNXPPoc6zz5e2c8+3rrQPuDA0D4tw88++KHPPj3mzj5On88+/rrQPnON0D6+YtA+zvvOPmAV
zz6olc8+MS/QPkua0D4qyNA+56fOPs2izz6b8s0+hVfOPubQ0D6WG88+PNjRPkFczT6U+tA+
N9zPPsaIzz6ZGc8+tSHPPv0v0j4TmNE+lnrPPkHy0j7Hv84+7qHQPrGM0j6p5s8+YK3RPt71
0D4apM8+ZqbQPk5nzz7vCtA+T9rQPpx80j58hNE+EybRPh9U0T7ay9E+zPHPPhQB0j5+ctA+
RdfRPr3u0D7+ZNA+</AssayYData></Step><Step><CommonData><SampleLocation>10</SampleLocation><SampleID>QA013.765M.C1 gp120</SampleID><SampleGroup></SampleGroup><SampleInfo></SampleInfo><SampleRow>D</SampleRow><SamplePlate>1</SamplePlate><WellType>KSAMPLE</WellType><Concentration>-1</Concentration><ConcentrationUnits>µg/ml</ConcentrationUnits><MolarConcentration>250</MolarConcentration><MolarConcUnits>nM</MolarConcUnits><MolecularWeight>-1</MolecularWeight><Temperature>25</Temperature><StartTime>6802824</StartTime><AssayTime>180</AssayTime></CommonData><FlowRate>600</FlowRate><StepType>ASSOC</StepType><StepName>Association</StepName><StepStatus>OK</StepStatus><ActualTime>179.999</ActualTime><CycleTime>0.2</CycleTime><AssayXData Points="900">p58lRdKiJUUFpiVFPaklRXCsJUWfryVF0rIlRQm2JUU5uSVFcLwlRaO/JUXWwiVFBcYlRTnJ
JUVwzCVFn88lRdLSJUUF1iVFOdklRWzcJUWf3yVF0uIlRQXmJUU96SVFcOwlRaPvJUXS8iVF
CfYlRTn5JUVw/CVFn/8lRdICJkUJBiZFWQkmRWwMJkWjDyZF1hImRQkWJkU5GSZFbBwmRZ8f
JkXWIiZFCSYmRTkpJkVsLCZFoy8mRdYyJkUFNiZFOTkmRXA8JkWfPyZF1kImRQVGJkU9SSZF
cEwmRZ9PJkXSUiZFCVYmRT1ZJkVwXCZFo18mRdJiJkUJZiZFPWkmRXBsJkWnbyZF1nImRQl2
JkU5eSZFcHwmRaN/JkXWgiZFCYYmRT2JJkVwjCZFo48mRdaSJkUJliZFPZkmRXCcJkWjnyZF
1qImRQmmJkU9qSZFcKwmRaOvJkXWsiZFCbYmRT25JkVwvCZFo78mRdbCJkUJxiZFPckmRXDM
JkWjzyZF1tImRQnWJkU92SZFcNwmRaPfJkXW4iZFCeYmRT3pJkVw7CZFo+8mRdbyJkUJ9iZF
PfkmRXD8JkWj/yZF1gInRQkGJ0U9CSdFcAwnRaMPJ0XWEidFCRYnRT0ZJ0VwHCdFnx8nRdYi
J0UJJidFPSknRXAsJ0WjLydF1jInRQk2J0U9OSdFmTwnRaM/J0XWQidFCUYnRT1JJ0VwTCdF
o08nRdZSJ0UJVidFPVknRcpcJ0WjXydF1mInRQlmJ0U9aSdFcGwnRaNvJ0XWcidFCXYnRT15
J0VwfCdFo38nRdaCJ0UJhidFOYknRXCMJ0WjjydF1pInRQmWJ0U9mSdFbJwnRaOfJ0XWoidF
DqYnRT2pJ0VwrCdFn68nRdayJ0UJtidFPbknRXC8J0WjvydF1sInRSbGJ0U9ySdFcMwnRaPP
J0XW0idFCdYnRT3ZJ0Vw3CdFo98nRdbiJ0UO5idFPeknRXDsJ0Wj7ydF1vInRQn2J0U9+SdF
cPwnRaP/J0XSAihFCQYoRT0JKEVwDChFow8oRdYSKEUFFihFPRkoRXAcKEWjHyhF1iIoRQkm
KEU9KShFcCwoRaMvKEXWMihFCTYoRT05KEVwPChFoz8oRdZCKEUJRihFPUkoRXBMKEWnTyhF
1lIoRQVWKEU4WShFcFwoRatfKEXWYihFCWYoRT1pKEVsbChFo28oRdJyKEUJdihFPXkoRXB8
KEWjfyhF1oIoRQmGKEU9iShFcIwoRaOPKEXakihFCZYoRT2ZKEVwnChFo58oRdaiKEUJpihF
PakoRWysKEWjryhF1rIoRQm2KEU9uShFcLwoRaO/KEXWwihFCcYoRT3JKEVwzChFo88oRdbS
KEUJ1ihFPdkoRWzcKEWj3yhF0uIoRQnmKEU46ShFcOwoRaPvKEXW8ihFCfYoRT35KEVw/ChF
n/8oRdICKUUJBilFZgkpRXAMKUWjDylF1hIpRQkWKUU9GSlFcBwpRaMfKUXWIilFFiYpRT0p
KUVwLClFny8pRdYyKUUJNilFPTkpRWw8KUWjPylF1kIpRQlGKUU9SSlFbEwpRaNPKUXWUilF
CVYpRT1ZKUVwXClFo18pRe9iKUUJZilFOGkpRXBsKUWjbylF2nIpRQV2KUU9eSlFcHwpRaN/
KUXWgilFCYYpRTiJKUVwjClFo48pRdqSKUUJlilFPZkpRXCcKUWjnylF/6IpRQWmKUU9qSlF
bKwpRZ+vKUXWsilFBbYpRT25KUVwvClFvL8pRdbCKUUixilFPckpRWzMKUWjzylF1tIpRQXW
KUU92SlFcNwpRZ/fKUXW4ilFBeYpRTjpKUVw7ClFo+8pRdLyKUUF9ilFPfkpRWz8KUWf/ylF
0gIqRQkGKkU9CSpFcAwqRaMPKkXWEipFBRYqRTgZKkV0HCpFox8qRdIiKkUJJipFOCkqRXAs
KkWfLypF0jIqRQk2KkU9OSpFcDwqRaM/KkXWQipFCUYqRThJKkVsTCpFo08qRdZSKkUFVipF
PVkqRXBcKkWjXypF0mIqRQlmKkU9aSpFbGwqRZ9vKkXWcipFCXYqRT15KkVwfCpFo38qRdKC
KkUJhipFPYkqRWyMKkWjjypF1pIqRQmWKkU4mSpFbJwqRZ+fKkXWoipFCaYqRTipKkVwrCpF
o68qRdayKkUFtipFSbkqRWy8KkWjvypF1sIqRQnGKkU9ySpFcMwqRaPPKkXW0ipFCdYqRTjZ
KkVs3CpFo98qRdbiKkUF5ipFPekqRXDsKkWj7ypF1vIqRQn2KkU4+SpFcPwqRaP/KkXSAitF
BQYrRT0JK0VwDCtFnw8rRdISK0UJFitFPRkrRWwcK0WfHytF1iIrRQUmK0U4KStFcCwrRasv
K0XSMitFBTYrRT05K0VsPCtFoz8rRdZCK0UJRitFPUkrRWxMK0WnTytF1lIrRQlWK0U4WStF
cFwrRaNfK0XWYitFBWYrRT1pK0VwbCtFo28rRdZyK0UFditFOHkrRXB8K0WjfytF1oIrRQmG
K0U9iStFbIwrRZ+PK0XSkitFCZYrRT2ZK0VsnCtFo58rRdKiK0UJpitFPakrRXCsK0WjrytF
1rIrRQW2K0U9uStFcLwrRZ+/K0XWwitFBcYrRTjJK0VszCtFn88rRdbSK0UF1itFPdkrRXDc
K0Wf3ytF1uIrRQnmK0Wr6StFbOwrRZ/vK0XS8itFBfYrRT35K0Vs/CtFo/8rRdICLEUFBixF
PQksRWwMLEWjDyxF0hIsRQUWLEU4GSxFbBwsRaMfLEXSIixFBSYsRTgpLEVwLCxFny8sRdYy
LEUJNixFPTksRWw8LEWfPyxF2kIsRQlGLEU9SSxFcEwsRZ9PLEXSUixFBVYsRT1ZLEVsXCxF
n18sRdJiLEUFZixFOGksRWxsLEWfbyxF1nIsRQV2LEU4eSxFbHwsRZ9/LEXSgixFBYYsRTiJ
LEVsjCxFn48sRdaSLEUJlixFPZksRWycLEX1nyxF1qIsRQmmLEU9qSxFbKwsRaOvLEXWsixF
BbYsRTi5LEVwvCxFn78sRdbCLEUJxixFOMksRXTMLEWfzyxF0tIsRQnWLEU92SxFbNwsRZ/f
LEXS4ixFBeYsRT3pLEV47CxFo+8sRdLyLEUF9ixFOPksRXD8LEWj/yxF0gItRQUGLUU9CS1F
cAwtRaMPLUXWEi1FBRYtRTgZLUVwHC1Fnx8tRdIiLUUFJi1FOCktRWwsLUWfLy1F1jItRQU2
LUU4OS1FbDwtRZ8/LUXSQi1FBUYtRThJLUVsTC1Fn08tRdZSLUUFVi1FOFktRXBcLUWfXy1F
0mItRTtmLUU9aS1FcGwtRaNvLUXSci1FBXYtRT15LUVsfC1Fn38tRdaCLUUFhi1FOIktRWyM
LUWfjy1F0pItRQWWLUU9mS1FcJwtRaOfLUXSoi1FBaYtRT2pLUVsrC1Fo68tRTizLUUFti1F
PbktRWy8LUWfvy1F0sItRQnGLUU4yS1FbMwtRZ/PLUXW0i1FBdYtRT3ZLUVs3C1Fn98tRdLi
LUUJ5i1FPektRWzsLUWf7y1F0vItRQX2LUU9+S1FbPwtRaP/LUXSAi5FBQYuRT0JLkVwDC5F
ow8uRdISLkUJFi5FOBkuRWwcLkWfHy5F0iIuRQUmLkU9KS5FbCwuRZ8vLkXSMi5FBTYuRTg5
LkVsPC5Fnz8uRdZCLkUFRi5FPUkuRWxMLkWjTy5F1lIuRQlWLkU4WS5FbFwuRaNfLkXSYi5F
BWYuRThpLkVwbC5Fn28uRdJyLkVwdi5FOHkuRWx8LkWffy5F0oIuRQWGLkU4iS5FbIwuRaOP
LkXSki5FCZYuRTiZLkWZnC5Fn58uRdaiLkUFpi5FOKkuRWysLkWfry5F0rIuRQW2LkU4uS5F
bLwuRbi/LkXSwi5FBcYuRT3JLkVszC5Fn88uRdLSLkUF1i5FONkuRXDcLkWf3y5F0uIuRQnm
LkU46S5FbOwuRaPvLkXS8i5FBfYuRT35LkVs/C5FuP8uRdYCL0UJBi9FOAkvRWwML0WfDy9F
0hIvRQUWL0U4GS9FbBwvRZ8fL0XSIi9FBSYvRTgpL0VsLC9Foy8vRdIyL0UFNi9FODkvRXA8
L0WfPy9F0kIvRQVGL0U9SS9FcEwvRaNPL0XSUi9FBVYvRThZL0VsXC9Fn18vRdJiL0UFZi9F
OGkvRWxsL0Wfby9F0nIvRQV2L0U4eS9FbHwvRaN/L0XWgi9FBYYvRTiJL0VsjC9Fn48vRdKS
L0UFli9FOJkvRWycL0Wfny9F0qIvRQWmL0U9qS9FbKwvRZ+vL0XSsi9FBbYvRTi5L0VsvC9F
n78vRdLCL0UFxi9FOMkvRWzML0Wfzy9F0tIvRQnWL0U92S9FbNwvRZ/fL0U04y9FBeYvRTjp
L0Vs7C9Fn+8vRdbyL0UF9i9FOPkvRWz8L0Wf/y9F0gIwRQUGMEU4CTBFbAwwRZ8PMEXSEjBF
BRYwRT0ZMEVsHDBFnx8wRdIiMEUJJjBFOCkwRWwsMEWfLzBF0jIwRQU2MEU4OTBFbDwwRaM/
MEXSQjBFBUYwRThJMEVsTDBFn08wRdJSMEUJVjBFPVkwRXBcMEWfXzBF0mIwRQVmMEU9aTBF
cGwwRZ9vMEXScjBFBXYwRT15MEVwfDBFn38wRdaCMEUahjBFPYkwRXSMMEWfjzBF1pIwRQWW
MEU4mTBFcJwwRZ+fMEXWojBFBaYwRTipMEVsrDBFo68wRdayMEUJtjBFOLkwRXC8MEWjvzBF
1sIwRQnGMEU9yTBFcMwwRZ/PMEXa0jBFBdYwRT3ZMEVw3DBF</AssayXData><AssayYData Points="900">7LTMPpAIxz7f9r4+pqS/PmpnvD7/krg+KFi2PnXYsj528K8+cXyuPry5rT74y6o+lneoPj5f
qD6iSKk+cuSlPuWjpz6X1aY+NT6nPkKQoz4xMqY+T56kPu0aoz5Z8qQ+PAukPgFeoj49t6E+
ntakPjPFoz7KnaM+COWjPjoNoz4dfqU+qbCjPmlUoz4Uc6Q+gV+iPqscpD4Z8qM+wGOkPktK
pj6jCqM+MGSjPrBFpj6X5qM+fu+jPlsspT46m6U+CQimPgzHpD6qZKM+xHOkPhh2pD5wHqQ+
mvGlPjszpz4hV6Q+nW6mPt8Rpz6X+KQ+6dilPpS9pT7Rlqc+JD+mPiPVpj71ZqY+xkqmPrwj
pj6G26c+iQanPomjpj6UAqY+BPKoPn/2qj55cKg+k8aqPsMipj4Dj6c+rCKqPrBDqD4+cqg+
MzGoPthVqD4qfKY+jzOoPkhLqD4QQag+sYOpPr8lqD7y06g+bv6pPlorrD63yqk+1KCpPk4T
qT4lzqo+876pPsvYqT75KKo+0RarPp/LqD7HO6g+iYerPhthrT4E46o+IJKrPvL2qT5/0ao+
LMGrPsc5qz7+Oqw+0narPrGfqz7a76s++ZyrPso3rD7MRa0+7gyrPnE4rj5Mnqs+w3ytPqBh
rD4nna4+0cutPpasrD5Jyqw+wXCtPl2qrT4b8Ko+u7CsPj9lrj48w6w+wlGtPsUmrz5ZDa4+
s/auPtpHsD6Tvqw+FLytPiKarz7BKq8+5s+uPsRTrT42qq4+0xOvPhIdsD72j68+XOSsPm+e
rj7vPq8+8C6uPmQxsT4p5a4+/DCwPrbtrz4VHrE+gXawPiOlrj5miLE+up6uPs+Irj4pn7E+
q4ivPiNDrz4ERbE+ESOyPnRzrz5+SbI+WFWwPseSsD4w1LM+1Q2wPlqxsD6me7I+P9GwPqEa
sD5HDLI+pGKxPlK5sT4AqrE+bvKxPkR5sj5sw7E+oYKwPtmFsz5jwLE+M1myPhhHsj5UvLE+
xg+xPgBTtD4Hw7Q+heSzPr9vtj7dnrQ+xKOxPrDusT4z1rM+IWeyPhVesz5pTbM+HAO1Pm3A
tT5S3bQ+SgKzPivpsz6mDbQ+00S0PnQDtT6TrLU+92+zPiSetT41/rM+dxa2Pm3MtD6jmrM+
otWyPgfssj6CsbM+ypa1Pmgmtz4Hk7U+zKS1PgNTtD6YObY+ahG1PocptD4SbrU+Rqm1Plrp
tD5PWrU+Ux+3PrOJsz6ii7c+qfO1PiMqtD7n1rY+26q3Ppfqtj7ambU+qi61Pri8tj5EA7c+
XDe2Prm0uD7Cw7c+RDq0Pg6mtj7M6bY++6q3Pkietj6QW7c+AUu3PlkuuT6WYrY+Z3e5Pss9
tj64JLQ+pzq1Psl8tj46zrc+vaW3Pn4DuD6iFrY+dmS3Pm3dtz5MqLY+CFa2PveWuT57hLc+
XNm4PpnBtz6vUrk+9b+6Pp59tT69Ibg+St+6PgJUuT5gTrg+YV67PqGitz6d+Lc+Re+4Piey
uD6iMbg+Bt23PmAXuD6Wr7g+gdG3Pkj9uD4/Kbo+HFu4PqYwuj7aWbo+EGG5Pi4utz50hrg+
1hK5PnB4uT7PKLk+jkK4Pgi6vD7sj7c+ZPm5Pl8EuT6fybo+S/a6Po7quT5dqbw+qnS6PjfZ
uz4rCbw+IrS7PmnfvD5t0rw+X0q7PgGAuz5Zbbw+Ni+8Prm/vD4/bLw+Tp27PiUVvT4Lgrk+
5yC9PjFsuj5GI7k+cGG8Pn54vT5Nerw+yWm+Pql/uz4uH7w+tjC9PtIrvD5Tj70+Dhe7PujA
uj6pC7k+Uey8Pq4BvT4Y67o+Yaq7PvecvT5CqLw+NaG+Pr+buz7h+Lk+Zky+PujCuj4HVbw+
Ghu8PrEIvD4Km7w+Vxu8PjBgvj53Nr4+yNC8Pmbvuz7ssbw+p5W+PhhPvj7U/70+7Da+PgI7
vD6vyb4+5S27PgWavj4OAMA+liu9Pq7Uvj7HKL4+ghvAPt0evT4Q3b0+GxC/PtnRvz5inME+
TAW+Prk/vj5/jb4+pqi+PkS6vj6Xsb4+uODAPmPtvj6OFL4+eVm9PoNPvj5Dk78+/X28PrUb
vz54zr8+mHW+PsTtvj7Kv74+JMC+PnyOvD5t8cA+y3i/Pmr+wT67tb0+9W6/Pj5/vz5lZcA+
Vyq+PiJrvj5jwcA+f2PAPvOmvz7hw74+OK2/Phl0wD5KocA+ADjCPk6SwT5qDsE+8fjAPlMo
wT4IvcA+rRfAPlaTvz5dF8E+BUnAPi3OwT5S9b8+CyDAPhMNvj7HR8A+RF/CPn9dwT6kVL8+
N/3APq4Wwj4NRsI+nk/BPodxwT7gqr8+C6fAPkgnwz6aVcI+jVHDPqzLwD5dVsA+oszBPpyO
wD5Wjr8+4IDBPk1nwT4uesA+c3HAPnrWwz7kecA+Q7HDPu/0wT4a2ME+X3XDPp41wT68/ME+
yjzCPnnKwT6B/sA+XLDBPmFGwz4CksI+Nb3CPmuvwz6VGMI+gNq/PjNfxD6A28I+ZlDBPgB2
wz7+m8Q+K1LCPkSdwz5t48I+2aTBPn1VxD6qOcQ+iTHEPh0kxD4pw8I+CybEPp+Swz5VD8M+
lFvCPrDwwz7zqcE+s67BPhboxT54E8M+fTLCPgF2wz7r2MM+JJvDPgZHwj4/q8Q+5orCPl8E
wz7OrcM+yB3EPuOsxT4WTMQ+CaLDPstXwj7R18Q+SF/DPhrewj7YGMI+JYbDPkaTxD4f7sI+
9GLEPqObwz40dsU+KQjDPvEzwz6PI8Y+6IvGPvg9xD4m6cU+QK7EPhiqxT5C8cQ+EzfEPiF6
xz7v5cQ+oc7DPt9nxj7bT8U+Z1bFPjkFxj4aLMU+ki/FPr27xD6/dcU+6gXDPtPKxT5sKcY+
Ip/DPmFNxj4wQcU+RCfFPsExxD6YhcM+P5TFPv4hxT6hYcQ+ysXFPl8Dwz4gOcc+f5zFPsEI
xT5mncg+FLrHPgp6xT7UlsQ+q3THPlykxT6q5MU+P8bHPsPQxD5Gn8c+9i3IPq7xxj7unMQ+
bt3HPr5/xT5vjsY+lgDGPvSyxT4Cc8Y+21fGPsFVxT7vE8Y+4ijGPsuzxz4+Xsc+zyLIPjRj
xT4lc8g+CW/IPsqTxT6decU+dKnFPv7dxj7S98Y+CwzJPplUyD43nMc+IpjIPooCyj4KIcc+
BAHHPkUAyD4op8U+MSnJPt7TyD5DU8o+MnnGPrXhyD4XjMg+qCfHPmC8yD4t+8c+yNbJPn2L
yD7Kacg+LOTIPhWLxz75dcg+kZrHPp9xyD6Sp8c+ETXJPn2nyT5m4cc+FVXGPnoGyj7cg8Y+
ROrGPhldxz4798g+jyPKPj9yxz7Qkso+yfjHPhn1xj4Lasc+YRLHPt9Txz4Mx8c+2fXIPpSC
yD43Gcg+83rIPo7Pxz4tjck+sGrJPka7xz5hc8k+jP3HPsejyz79hMg+RL/IPqAWyT4EU8g+
LcfIPkjEyD5aM8k+8hnKPuhSxz6igsc+J2HJPiTcyT5OZMk+VV/HPglxyT6bQso+77vIPirF
yj735cg+0yPMPgS5yT58bsk+L1HHPm1wyT5oIck+qBnJPiWLyj7Cc8o+Sf3JPih6yT4WF8o+
l8zKPqJzzD7jtsg+XI3JPt7wyT5Qp8o+0szKPno9yT4vBso+MvjJPsiEyj7+Oso+AYvKPrGG
yT6108o+mHHLPlfDyj6pXcs+4rvLPnDWyj5UB8k+/ofLPlX0yj4hrMg+S83JPm3bzD5Npcs+
aKnKPmxKyT4dyMo+iGPJPi4gzT6nF80+OB/MPnMFyz68wcs+k5LMPnsYzD6Moso+auPIPkD2
yz5MVM0+XjzMPg9yyj7IsMw+NHjNPjiTyz4tHcs+Ec7MPoHyyz4KP8w+OyLMPmsnzD6myco+
neTJPketyz6+m80+2JfLPvpvzD6JNMw+EhHKPvRjyz68h80+TeXJPjHxyj4vZs8+wHzLPmmJ
yj7kRss+CNDLPt62zT792s0+mvbKPqmUzT4rH84+0ZbNPoQhyz5PJ8w+/ZHKPuDGyz44wM0+
r4LLPrJUzT6//co+sATNPlDdyj5CYMs+mq/NPq7mzD58AM0+gBrPPqFQzj7Cjc0+A9PNPspY
zj4PR88+ZePOPiEbzT7lHcs+ztTMPmxQzT5HEc4+iHjMPuy0zz5TfM4+OW/QPnSRzj5vT84+
mknNPh/vzT5HY8s+PoTOPnYQzj6crM0+ElnNPusMzj50MM0+B3zNPlTHzj7sGs0+HVbMPrdQ
zT7Ki84+0QzOPh330D5CVs4+MnzOPi5CzD6DR84+b7rOPkKzzz4ios0+tPLOPhGXzj59NNA+
th7QPkTszT63rM4+Z/PNPp2gzz6YIs4+zhPPPogPzz4Vh84+56LPPhv+zj7UvM0+NlrPPlM5
zz5Ie80+YYHQPraxzT76F88+P8nOPuC2zT5m2c0+ejrPPnRNzT7qFM4+1L7PPqMbzz4eFc8+
Q0vOPpUNzj61kM8+KzzPPo4yzT7rItA+rffPPjw5zz4cic8+u9DQPo2Qzz6EI88+Q1HNPtwb
zj46I80+Nx/QPioL0T6Ob9E+wLbNPsFlzj5olM4+k6rPPuMEzz5zC9A+HnPRPmN6zD5H684+
Ut3QPp0b0j4Vn88+KXPPPlqP0D4mENA+WNfQPrkPzz7P19E+dqbOPrNpzz7mZs4+7hXRPpsL
zj41CdI+O9/QPmTw0T4/KNE+r1/QPt3Czz7fT9A+T6rOPqVR0T4UttA+Sy/QPouw0D6TyM8+
KCbSPkLmzz6NTNE+b2fNPkDOzj55L88+BiDRPnx3zz4kVc8+</AssayYData></Step><Step><CommonData><SampleLocation>1</SampleLocation><SampleID></SampleID><SampleGroup></SampleGroup><SampleInfo></SampleInfo><SampleRow>D</SampleRow><SamplePlate>1</SamplePlate><WellType>BUFFER</WellType><Concentration>-1</Concentration><ConcentrationUnits>µg/ml</ConcentrationUnits><MolarConcentration>-1</MolarConcentration><MolarConcUnits>nM</MolarConcUnits><MolecularWeight>-1</MolecularWeight><Temperature>25</Temperature><StartTime>6991668</StartTime><AssayTime>180</AssayTime></CommonData><FlowRate>600</FlowRate><StepType>DISASSOC</StepType><StepName>Dissociation</StepName><StepStatus>OK</StepStatus><ActualTime>179.999</ActualTime><CycleTime>0.2</CycleTime><AssayXData Points="900">o98wRdLiMEVf5jBFOekwRWzsMEWf7zBF1vIwRQX2MEU9+TBFbPwwRaf/MEXrAjFFBQYxRTkJ
MUVsDDFF1A8xRdISMUUFFjFFPRkxRWwcMUWfHzFF2iIxRQkmMUU5KTFFcCwxRaMvMUXSMjFF
BTYxRT05MUVwPDFFoz8xRdJCMUUFRjFFPUkxRWxMMUWjTzFF1lIxRQVWMUU9WTFFbFwxRZ9f
MUXSYjFFBWYxRTlpMUVsbDFFn28xRdZyMUUJdjFFOXkxRWx8MUW3fzFF1oIxRQmGMUU9iTFF
bIwxRaOPMUXSkjFFCZYxRTmZMUVsnDFFn58xRdKiMUUFpjFFOakxRWysMUWfrzFF0rIxRQW2
MUU9uTFFbLwxRZ+/MUXSwjFFBcYxRTnJMUVwzDFFn88xRdLSMUUF1jFFOdkxRXDcMUWf3zFF
0uIxRQnmMUU56TFFbOwxRaPvMUXS8jFFBfYxRT35MUVs/DFFn/8xRdICMkUFBjJFOQkyRXAM
MkWjDzJF0hIyRQUWMkU9GTJFbBwyRZ8fMkXSIjJFNiYyRT0pMkVwLDJFny8yRSAzMkUFNjJF
OTkyRWw8MkWfPzJF1kIyRQlGMkU5STJFcEwyRaNPMkXSUjJFCVYyRTlZMkVwXDJFn18yRdJi
MkUFZjJFPWkyRXBsMkWfbzJF0nIyRQl2MkU5eTJFbHwyRZ9/MkXSgjJFBYYyRT2JMkVsjDJF
n48yRdaSMkUFljJFOZkyRWycMkWjnzJF0qIyRQmmMkU5qTJFcKwyRaOvMkXWsjJFBbYyRT25
MkVsvDJFn78yRdLCMkUFxjJFOckyRbXMMkWfzzJF0tIyRQXWMkU52TJFcNwyRaPfMkXS4jJF
BeYyRTjpMkVw7DJFvO8yRdLyMkUJ9jJFPfkyRWz8MkWf/zJF0gIzRQUGM0U4CTNFbAwzRaMP
M0XSEjNFBRYzRTgZM0VsHDNFnx8zRdIiM0UFJjNFOCkzRWwsM0WfLzNF1jIzRQ42M0U4OTNF
bDwzRaM/M0XSQjNFBUYzRT1JM0VwTDNFn08zRdJSM0UFVjNFOFkzRWxcM0WfXzNF0mIzRQVm
M0U4aTNFbGwzRZ9vM0XScjNFBXYzRTh5M0VsfDNFn38zRdKCM0UFhjNFOIkzRWyMM0WfjzNF
1pIzRQmWM0U9mTNFbJwzRZ+fM0XWojNFBaYzRTipM0VsrDNFo68zRdKyM0UFtjNFOLkzRWy8
M0WfvzNF0sIzRQXGM0U4yTNFbMwzRZ/PM0XS0jNFBdYzRTjZM0Vs3DNFo98zRdbiM0UJ5jNF
OOkzRWzsM0UO8DNF0vIzRQX2M0U4+TNFcPwzRZ//M0XWAjRFBQY0RTgJNEVsDDRFnw80RdIS
NEUFFjRFOBk0RXAcNEWfHzRF1iI0RQUmNEU9KTRFbCw0RZ8vNEXSMjRFBTY0RTg5NEVsPDRF
nz80RdJCNEUJRjRFRUk0RWxMNEWfTzRF0lI0RQlWNEU4WTRFbFw0RaNfNEXWYjRFBWY0RThp
NEVsbDRFo280RdZyNEUJdjRFVXk0RWx8NEWffzRF0oI0RQWGNEU4iTRFcIw0RaOPNEXSkjRF
BZY0RT2ZNEVwnDRFn580RdKiNEUFpjRFPak0RXCsNEWfrzRF0rI0RQ62NEU9uTRFcLw0RZ+/
NEXSwjRFBcY0RT3JNEVszDRFo880RdbSNEUJ1jRFONk0RWzcNEWj3zRF1uI0RQnmNEU96TRF
bOw0RaPvNEXW8jRFCfY0RT35NEVw/DRFo/80Rd4CNUUJBjVFPQk1RXAMNUWjDzVF1hI1RQkW
NUU9GTVFcBw1RaMfNUXWIjVFCSY1RT0pNUVwLDVFoy81RdYyNUUJNjVFPTk1RXA8NUWjPzVF
1kI1RQlGNUU9STVFcEw1RaNPNUXWUjVFCVY1RT1ZNUWIXDVFo181RdZiNUUJZjVFPWk1RXBs
NUWjbzVF1nI1RQl2NUU9eTVFcHw1RaN/NUXWgjVFCYY1RT2JNUV4jDVFo481RdaSNUUJljVF
PZk1RXCcNUWjnzVF1qI1RQmmNUU9qTVF4qw1RaOvNUXWsjVFCbY1RT25NUVwvDVFo781RefC
NUUJxjVFOMk1RXDMNUWjzzVF1tI1RQnWNUU92TVFcNw1RaPfNUXW4jVFCeY1RT3pNUVw7DVF
o+81RdbyNUUJ9jVFPfk1RXD8NUWj/zVF1gI2RQkGNkU9CTZFcAw2RaMPNkXWEjZFCRY2RT0Z
NkVsHDZFox82RdYiNkUJJjZFPSk2RXAsNkWjLzZF1jI2RQk2NkU9OTZFcDw2RaM/NkXWQjZF
CUY2RT1JNkVwTDZFs082RdZSNkUJVjZFPVk2RXBcNkWjXzZF1mI2RQlmNkU9aTZFcGw2RaNv
NkXWcjZFCXY2RT15NkVsfDZFn382RdaCNkUJhjZFPYk2RWyMNkWjjzZF1pI2RQmWNkU9mTZF
cJw2RaOfNkXWojZFCaY2RTipNkVwrDZFo682RdayNkUJtjZFPbk2RXC8NkWjvzZF1sI2RQnG
NkU4yTZFbMw2RaPPNkXS0jZFCdY2RT3ZNkVw3DZFo982RdbiNkUJ5jZFPek2RXDsNkWj7zZF
1vI2RQn2NkU9+TZFcPw2RaP/NkXWAjdFCQY3RT0JN0VwDDdFow83RdYSN0UJFjdFPRk3RXAc
N0WjHzdF1iI3RQkmN0U4KTdFbCw3RaMvN0XWMjdFBTY3RT05N0VwPDdFoz83RdJCN0UFRjdF
PUk3RXBMN0WjTzdF1lI3RQlWN0U9WTdFbFw3RaNfN0XWYjdFCWY3RT1pN0VwbDdFo283RdZy
N0UJdjdFOHk3RXB8N0WzfzdF0oI3RQWGN0U9iTdFcIw3RZ+PN0XWkjdFBZY3RT2ZN0VwnDdF
o583RdaiN0UJpjdFOKk3RXCsN0WjrzdF1rI3RQm2N0U9uTdFcLw3RZ+/N0XSwjdFCcY3RT3J
N0VwzDdFo883RdbSN0UJ1jdFONk3RWzcN0Wj3zdF1uI3RQXmN0U96TdFcOw3RaPvN0XW8jdF
CfY3RT35N0Vw/DdFo/83RdYCOEUJBjhFPQk4RXAMOEWfDzhF1hI4RQkWOEU9GThFcBw4RaMf
OEXWIjhFBSY4RT0pOEVwLDhFny84RdYyOEUJNjhFODk4RXA8OEWjPzhF1kI4RQVGOEU9SThF
bEw4RaNPOEXSUjhFCVY4RT1ZOEVwXDhFn184RdJiOEUJZjhFPWk4RXBsOEWfbzhF0nI4RQl2
OEU4eThFbHw4RaN/OEXWgjhFCYY4RTiJOEVwjDhFn484RdaSOEUFljhFPZk4RWycOEWfnzhF
1qI4RQmmOEU4qThFcKw4RaOvOEXWsjhFCbY4RT25OEVsvDhFo784RdbCOEUJxjhFOMk4RXDM
OEWjzzhF1tI4RQnWOEU42ThFcNw4RaPfOEXW4jhFCeY4RTjpOEVw7DhFo+84RdbyOEUF9jhF
OPk4RWz8OEWj/zhF0gI5RQkGOUU9CTlFcAw5RaMPOUXSEjlFCRY5RTgZOUVwHDlFnx85RdIi
OUUJJjlFPSk5RWwsOUWjLzlF1jI5RQk2OUU4OTlFcDw5RZ8/OUXSQjlFCUY5RT1JOUVwTDlF
n085RdJSOUUFVjlFPVk5RWxcOUWjXzlF1mI5RQlmOUU9aTlFbGw5RZ9vOUXScjlFBXY5RTh5
OUVsfDlFn385RdaCOUUJhjlFPYk5RXCMOUWfjzlF0pI5RQWWOUU9mTlFcJw5RaOfOUXSojlF
BaY5RT2pOUVsrDlFo685RdayOUUFtjlFPbk5RWy8OUWfvzlF0sI5RQnGOUU4yTlFcMw5RaPP
OUXW0jlFBdY5RTjZOUVw3DlFn985RdbiOUVk5jlFOOk5RWzsOUWj7zlF1vI5RQX2OUU9+TlF
bPw5RaP/OUXSAjpFCQY6RTgJOkVsDDpFnw86RdYSOkUJFjpFOBk6RXAcOkWjHzpF1iI6RQkm
OkU9KTpFbCw6RZ8vOkXWMjpFBTY6RTg5OkVwPDpFnz86RdZCOkUJRjpFPUk6RWxMOkWjTzpF
0lI6RQlWOkU4WTpFcFw6RaNfOkXSYjpFCWY6RThpOkVsbDpFp286RdJyOkUFdjpFPXk6RWx8
OkWjfzpF1oI6RQWGOkU4iTpFcIw6RZ+POkXSkjpFCZY6RTiZOkVwnDpFo586RdaiOkUJpjpF
Pak6RXCsOkWfrzpF0rI6RQW2OkU4uTpFcLw6RaO/OkXWwjpFBcY6RUHJOkVszDpFn886RdLS
OkUF1jpFONk6RWzcOkWf3zpF1uI6RQXmOkU96TpFcOw6RaPvOkXS8jpFBfY6RT35OkVs/DpF
n/86RdYCO0UFBjtFQQk7RXAMO0WfDztF1hI7RQUWO0U4GTtFbBw7RZ8fO0XSIjtFBSY7RTgp
O0VwLDtFoy87RdIyO0UFNjtFODk7RWw8O0WfPztF0kI7RQVGO0U9STtFbEw7RaNPO0ULUztF
BVY7RT1ZO0VsXDtFn187RdJiO0UJZjtFOGk7RWxsO0WfbztF0nI7RQl2O0U4eTtFbHw7RaN/
O0XSgjtFBYY7RTiJO0VsjDtFo487RdKSO0UFljtFOJk7RWycO0WjnztFFKM7RQWmO0U4qTtF
cKw7RZ+vO0XSsjtFBbY7RT25O0VwvDtFo787RdbCO0UFxjtFPck7RWzMO0WfzztF1tI7RQXW
O0U42TtFkdw7RaPfO0XS4jtFBeY7RTjpO0Vw7DtFn+87RdLyO0UF9jtFPfk7RXD8O0Wf/ztF
1gI8RQUGPEU4CTxFcAw8RZ8PPEXWEjxFBRY8RT0ZPEVsHDxF</AssayXData><AssayYData Points="900">+dDKPpopzj5mgNk+MFTePprN5D6ZIek+rBHtPlrY7z5aGfI+GOPzPrvE9T5BtPU+YzD5PjH/
+D7C3vg+wib7PtZR+j7Bnfk+JqH6Pn02/j4ZXPg+ZQf9Pgs/+z5crfg+Qx36Pvvw+j4Jafs+
/Ln5Pqot+T5jffo+LrT4Plcb+z74tfk+hKn6Pi6U+T4Gmvo+lDP6PmFo+j5X5vk+fML4Pvyf
+T5U/vs+VgX6PhFo+D6opvc+rmP4Pjyu9z4x/PY+V3z3PsY4+T5WjvU+MVT3PiT89j4vgvY+
+jn3Pssb9z6nkvY+o3H2Pr82+D4eV/Y+w4H2PvoZ9j7f7fY+Tkf2Pm7u9j5rM/U+4W31PrGl
8z6flvU+q7j1Pjm+9T7N/fU+hvv1Ppef9j7XJfg+QvX0PtOv8z5dDfQ+TWz4Pmdg9T42nvQ+
HJL0Poaw9T6IOPQ+mbDyPoDR8z5si/Q+MZn2PkKh9D7t5/Q+HIH0PkZt9j4QbPI+9x/0Ptm0
9T4WPvU+lQr0PhAv9D7CqvM+NIvyPnZz9T7Yw/M+N270PscE8z4/nPM+JofyPhwv8z4VJPM+
tvLxPhiv8j5Y6fQ+aNzyPppe8j7rxfM+sWDyPiwc8j6MkvQ+iWnyPsgV9T57zPM+5FHzPm3P
8T5v6vI+prDxPujM8j4JcfE+7MHyPizD7z6M+PE+vYXwPj5i8j4Ig/I+YK30Pg1N8z5lOfM+
TrTyPoay8j7+lfM+lLryPgb68T6aufI+oP7yPjSZ8z5gnfI+/TPyPlJd8z4grfI+aZbwPnQY
8z7x2PI+Wv/xPsDm8j5kBfA+/17xPo2Y8T7EU/E+knjyPlHo8T4gDPA+KHPxPjcx8T5WIPI+
kMvxPvGv8z5HKO4+++HwPg1D8T7PMPE+LofuPouT8T74p+4+2PfwPqj48T4Ey+4+1XHxPicT
8D795fI+LE7wPm3n7z5kh/E+3M7vPrWi7z7SRe8+7l3wPtaj8T6DefA+eD3vPjW+7T7dIvE+
7onyPvVb8T5ZFfA+qIDyPnZe7z7psu8+ZgvwPnUv8D6wN/I+gl7wPpbJ7z6Ale8+HlfxPo1z
7z5h0e8+RGXvPihV7z63NPE+P/3uPu+I8D5Gze8+STfwPpoB7z5vmO0+Xa/vPk3b7T7XMvE+
hBHzPnti7z5VGe8+0mDvPkmC7j5G7O8+R63vPpQu8D4IoPA+c3fwPi7o7T6P9e4+UYbvPpUs
7j5pou8+R8nvPkTn7j6PrPA+yCfuPg1q8T6vP+4+nBfuPpbN7z4aRfA+lwXyPqbM7j4l1uw+
U9vvPrHt7z7KOe8+wCnuPpvW8j6oDfE+CyTvPhxA7z7uku4+4wXvPolx7z5aQPA+nsnvPhHN
7T6s2e0+fCruPlK17j5Uze8+vT/uPqdW8D7BJ+8+wKruPkV17j5Zues+26PwPtHU7T4tHu4+
HcnvPiKC7j4mwOw+nlLuPp6K8T6F4e0+dvvvPgdA7j5jyO0+DDPvPsM97z5tE/E+/yPuPoin
7T4F6+8+YYHtPggD7T56jO8+U1PtPncv7T5ulfA+OtXuPuW67j5G6u8+ReXtPgFS7z4I1e4+
Sr/vPuBS7j52zO8+ZwLwPs9Z7j7rke0+CXXsPug/7z52Au8+dtLtPm+Z7j45o+8+hT3wPjsy
7j6AOe4+it7tPuDd7j7aHO0+DPzuPjrR7z7cbe0+MGHuPsBt8D7Fa+0+vnTwPoxK7T7vVO8+
jlPvPpZ57T71yOw+6rLvPkUW8D7RSPA+UyHvPi+T7z5Ii+w+wnHsPtEq7z7B4us+rsDtPhF9
7T7/o+4+RyfvPusg7j4pJe4+xCvuPiNI7D7CW+w+5zHuPuXj7D4zO+4+XdrtPkcR7T6uRu8+
+wPvPpH07j759O8+RIDsPmpn7j7A3+0+LFzuPj9R7j5SAO8+pYXuPsev7D4hl+0+FbrsPuxl
7T7u7e0+n3jtPv6s7T4iq+8+MtjtPlCC7j4RQfA+JFLwPuE07j5WJew+El/sPoxQ7j6JyO0+
CuLuPpwd7z7ijO4+OwvuPmF87j4cp+s+5VrtPszV7D5h3+w+cRjtPuR77j5/D+0+OoTsPuPg
6z7+Eu4+GzbuPn+L7T74C+8+I67uPhdI7T7+S+0+pnXsPs6K7T4LE/A+QOTvPgC06z4v4Os+
KCfuPj007z67c+w+5tPvPtrW7T5RFe0+iuTtPgZb7T4gku4+K7HtPuvr7j7bvew+3fLvPoMi
7T7qpuw+2CnuPjwu7z4Esu0+LLruPt1i7z7fWO8+oyHwPsmQ7j6Tbus++YPsPlC57j6zCu8+
trXvPiiz7j5Q0u4+INntPiNE7j5Lzu4+E1/tPhMm7j5EpOw+uQztPp167z5QJu0+wf3sPkS2
7j4Xpe0+T7XqPsyP7T6cte0+adHuPgot7T6DVe0+qL/uPgYm8D78Eu8+K4vsPgKd6z4JQuw+
4XLsPqIn7j4dROs+xK/uPvmU7T5Ngu0+V+TrPucV7D5LVu8+ifrsPt867T5Ocew+5WPuPmM8
7T51bO4+8eTsPhDa7T6M2+s+cj/tPi917T60wO4+ovrsPpJ47j4Lgew+nE3sPsmF7T6xye0+
mvjsPlpa7j7rV/E+Y7ntPih86z5lKPE+D1ruPivE7D4Fnu0+woXtPlYv7z75hO8+sXjrPvH3
7D5cKu4+5NvuPsrz7D5Ehe4+HybuPoSy7D4SIu8+06TtPuK97D53Ze0+IkXtPlHe7j624+0+
gM7uPjie7z4wXe4+nBDuPuGa7j5fMO4+A2LtPl+l7j4Fke4+aP7uPuHP7T54au8+UpnsPtHK
7z4k2Oo+FQjwPj/07D6nwe4+BsjuPmXg7z5ROOw+/w/sPh947z6teO0+TOPsPvFC7D7h2u4+
oWDrPnaS7T6vmO4+tkXsPtTK7T7hge4+BwLuPo+K7j5Y0u4+K4fuPpf17j6FUOw+xCLuPin7
7T7zY+4+jiLtPh/+7T5iqO0+z23tPkzo6z47R+0+3TbtPnq27j4Ay+4+V3XuPhui7T6ZF+4+
Es/sPpW26z4X3e0+GnXtPhD57D7Pmu8+He3sPo9N7z54yO8+o97sPgkc8T5FLu0+cAvvPlQ4
6j6l4ew+hvLtPr3t6z5W0ew+DvLsPv7H7T7Dgew+nULuPunO7D5N/Ow+9QvvPlLJ6z4G1u4+
xmrvPtgc7j5f/e0+2j7wPtK57j5gde0+8dLtPs+d7T5ohO4+dDLvPmb+7z4Unu4+YAPvPn1j
7T6EYO4+6+vtPmtx7z5QSfA+JsXvPo957z4Z/es+cznuPuVl7j5wx+0+BgHtPr0n7T5/Xe0+
NzrvPr6z7j7/he4+76DuPilg6z4Agu4+JkXvPhyj7j5Pee8+GHztPinu7j78le4+lEjwPt/7
7D6+k+0+iNbtPiG17D7ZQe4+EefsPgnW7D5OYe4+ylruPpn57T57du0+hn3vPlM87T7F7u0+
8S3uPhya7j5y3e0+7nzvPu287z6QQO4+r1DvPlOL7j5K5O4+hx7uPnjU7j6Gie0+X5nwPlGr
7T5j8uw+kYDtPv3u7z6PNuw+HQbuPnjV7z7HBu8+0FLuPvG57j4MlO8+MtrsPjOO7j4Egus+
ZTzwPhfL7z7Oxe8+5XDuPokS7j7a4O0+x57uPnOh8T7FQfA+cmHuPjHp7D68oe8+u1nuPppz
7z4V7e0+OMnvPkH17T7+iu4+wgPwPmp67D59oe0+jObvPuz07j5fqfE+g43uPtyN8D7jXO0+
ZPzvPq+F7j5QcfE+etfwPrzq7D6M5e0+UtzvPm9Y7T774u8+ndHvPqSA7T5WR+4+hYXwPkxw
7D72cO4+aVfuPrkU7j6bcuw+1djuPmsG7T5jae4+YK/tPoIy7z7HAe0+xgvvPsay8D7Tye0+
TJzuPkRu8T7k0PA+4GfuPnLC8D7tFfA+vGPtPqCM7T7RYe0+KFHvPpyk7T5dU+8+vO3uPsTr
7j77FfA+HybtPmGA7j5Huu4+RlTvPlyx8T5kEe8+JRrvPsQD7j7kDe0+Ge/wPrnG7j7SbO4+
qpjuPsdz8D5ITvE+biPvPoI57j7/fvE+763tPgwV8D59BvA+zxHyPrbk7j7ojO0+WvrtPh61
8D4uV+4+z+3tPjT08D4ZYvA+zPbsPulX8D5qsPE+eL3uPpxH7T5PZvA+x+7vPqN77z4jQ/A+
aErtPv7E8D5x3O4+7APuPjFj7z6wG+8+IEvwPlJo7T6oufA+MjDuPl8q8D7E6u4+co3vPoDw
7z68pe8+S5HvPnn+8D5Hj/E+kCzuPm1J7T6OV/E+vZntPvFF8D4hFPI+j6PvPkbH7j41HfI+
Lm/vPtka7j76Be4+zrjwPvZj7z4TEvA+BnPwPp2h8D4daO8+yjPvPu5b7j6Zqu8+Xu3uPugX
7z4IFfE+AE3wPp608T5M5e4+g6/wPlS98D7Qf+8+g/buPiFQ8D7FUO4++mvtPt6r7D5HD/A+
khvxPvWC8D5NPe4+uZ7uPp1h7z5Kc+0+gXrwPqHg8T4CRfA+8XzxPooe8D7Utu8+t1HvPlf9
7j7Kte4+b0fxPg9G8T5+OfA+TCHwPvGr8D4bQfE+P+fwPo9A7j4t8+0+v8PvPmj97z67nO8+
OoXwPlOd7z7tiPA+3rzvPrDg7z7+BvE+uPvvPkRq7z5TEu8+01zwPhGJ8j5AfPE+N47yPuww
7z5hne4+YNTuPt4Z8D7g2vA+G1rwPkhn8T4pQvM+GWnxPrls7z7pxu8+GC3vPuAx7z5C2u8+
uTjwPjI88j5H8e8+DXHwPnCu8D7zJvA+AZrwPtxU8D4VE/E+</AssayYData></Step><Step><CommonData><SampleLocation>11</SampleLocation><SampleID></SampleID><SampleGroup></SampleGroup><SampleInfo></SampleInfo><SampleRow>D</SampleRow><SamplePlate>1</SamplePlate><WellType>REGENERATION</WellType><Concentration>-1</Concentration><ConcentrationUnits>µg/ml</ConcentrationUnits><MolarConcentration>-1</MolarConcentration><MolarConcUnits>nM</MolarConcUnits><MolecularWeight>-1</MolecularWeight><Temperature>25</Temperature><StartTime>7181031</StartTime><AssayTime>5</AssayTime></CommonData><FlowRate>1000</FlowRate><StepType>KREGENERATION</StepType><StepName>Regeneration</StepName><StepStatus>OK</StepStatus><ActualTime>5.00005</ActualTime><CycleTime>0.2</CycleTime><AssayXData Points="25">nx88RdIiPEUBJjxFOSk8RWgsPEWfLzxF0jI8RQU2PEU5OTxFbDw8RZ8/PEXSQjxFBUY8RTlJ
PEVsTDxFn088RdJSPEUFVjxFOVk8RWxcPEWfXzxF0mI8RQVmPEU5aTxFbGw8RQ==</AssayXData><AssayYData Points="25">BS4QwEMCHMBCViLAtdwmwEUEKsBnxyzACEYvwJxZMcA5MTPAiuw0wORXNsDZmTfAC3w4wPGG
OcCdmjrAe4s7wE8wPMDfID3AKcA9wCLBPsA1aj/AC7Y/wB+AQMByFEHAnCxBwA==</AssayYData></Step><Step><CommonData><SampleLocation>12</SampleLocation><SampleID></SampleID><SampleGroup></SampleGroup><SampleInfo></SampleInfo><SampleRow>D</SampleRow><SamplePlate>1</SamplePlate><WellType>NEUTRALIZATION</WellType><Concentration>-1</Concentration><ConcentrationUnits>µg/ml</ConcentrationUnits><MolarConcentration>-1</MolarConcentration><MolarConcUnits>nM</MolarConcUnits><MolecularWeight>-1</MolecularWeight><Temperature>25</Temperature><StartTime>7196963</StartTime><AssayTime>5</AssayTime></CommonData><FlowRate>1000</FlowRate><StepType>KREGENERATION</StepType><StepName>Regeneration</StepName><StepStatus>OK</StepStatus><ActualTime>5.00298</ActualTime><CycleTime>0.2</CycleTime><AssayXData Points="25">n288Rc5yPEUBdjxFNXk8RWh8PEWbfzxFzoI8RQGGPEU5iTxFbIw8RZuPPEXSkjxFAZY8RTmZ
PEWVnDxFn588Rc6iPEUFpjxFNak8RWisPEWfrzxFzrI8RQW2PEVJuTxFeLw8RQ==</AssayXData><AssayYData Points="25">AUwhPrKuEj74NzE+QvxCPo1sTz7kBWY+rPdvPoy6fD6zI4I+BNOEPnCuiD6Zuo0+6RuSPvNk
kz7ZKpU+rPyWPjD0lz6/UJo+OlCaPmy/mj4feZw+mL2hPruNoT5aQqI+Qb2iPg==</AssayYData></Step><Step><CommonData><SampleLocation>11</SampleLocation><SampleID></SampleID><SampleGroup></SampleGroup><SampleInfo></SampleInfo><SampleRow>D</SampleRow><SamplePlate>1</SamplePlate><WellType>REGENERATION</WellType><Concentration>-1</Concentration><ConcentrationUnits>µg/ml</ConcentrationUnits><MolarConcentration>-1</MolarConcentration><MolarConcUnits>nM</MolarConcUnits><MolecularWeight>-1</MolecularWeight><Temperature>25</Temperature><StartTime>7213020</StartTime><AssayTime>5</AssayTime></CommonData><FlowRate>1000</FlowRate><StepType>KREGENERATION</StepType><StepName>Regeneration</StepName><StepStatus>OK</StepStatus><ActualTime>5.00005</ActualTime><CycleTime>0.2</CycleTime><AssayXData Points="25">q788Rd7CPEURxjxFRck8RXTMPEWrzzxF3tI8RQ3WPEVB2TxFeNw8RaffPEXe4jxFEeY8RUXp
PEV07DxFq+88Rd7yPEUR9jxFRfk8RXj8PEWn/zxF3gI9RREGPUVBCT1FeAw9RQ==</AssayXData><AssayYData Points="25">GJwkwI9bMMCAjDTAm343wEmoOcCdwzrAKmo8wJVDPcCihj7AUUg/wFwIQMD00UDAFmNBwBkf
QsBg10LAyDJDwOhsQ8A+G0TA11dEwEPTRMC3dEXAHo1FwFXvRcC39kXANIVGwA==</AssayYData></Step><Step><CommonData><SampleLocation>12</SampleLocation><SampleID></SampleID><SampleGroup></SampleGroup><SampleInfo></SampleInfo><SampleRow>D</SampleRow><SamplePlate>1</SamplePlate><WellType>NEUTRALIZATION</WellType><Concentration>-1</Concentration><ConcentrationUnits>µg/ml</ConcentrationUnits><MolarConcentration>-1</MolarConcentration><MolarConcUnits>nM</MolarConcUnits><MolecularWeight>-1</MolecularWeight><Temperature>25</Temperature><StartTime>7228981</StartTime><AssayTime>5</AssayTime></CommonData><FlowRate>1000</FlowRate><StepType>KREGENERATION</StepType><StepName>Regeneration</StepName><StepStatus>OK</StepStatus><ActualTime>4.99907</ActualTime><CycleTime>0.2</CycleTime><AssayXData Points="25">qw89RdoSPUURFj1FQRk9RXQcPUWnHz1F2iI9RQ0mPUVpKT1FdCw9RacvPUXaMj1FDTY9RUE5
PUV0PD1Fpz89RdpCPUUNRj1FQUk9RXRMPUWnTz1F2lI9RQ1WPUVBWT1FdFw9RQ==</AssayXData><AssayYData Points="25">H7EoPndpMT7bt0E+W59aPgxkaD67d4A+VIqFPi/siD5YJo0+mOeOPsp4lD4JPZk+oVObPtK/
nT7wlJ8+qgahPhthpT4bZqc+W5epPlmMqT6laak+DwiuPl72rD6cm68+8cWuPg==</AssayYData></Step><Step><CommonData><SampleLocation>11</SampleLocation><SampleID></SampleID><SampleGroup></SampleGroup><SampleInfo></SampleInfo><SampleRow>D</SampleRow><SamplePlate>1</SamplePlate><WellType>REGENERATION</WellType><Concentration>-1</Concentration><ConcentrationUnits>µg/ml</ConcentrationUnits><MolarConcentration>-1</MolarConcentration><MolarConcUnits>nM</MolarConcUnits><MolecularWeight>-1</MolecularWeight><Temperature>25</Temperature><StartTime>7245096</StartTime><AssayTime>5</AssayTime></CommonData><FlowRate>1000</FlowRate><StepType>KREGENERATION</StepType><StepName>Regeneration</StepName><StepStatus>OK</StepStatus><ActualTime>4.99907</ActualTime><CycleTime>0.2</CycleTime><AssayXData Points="25">p189RdZiPUUJZj1FPWk9RXBsPUWjbz1F2nI9RQl2PUU9eT1FcHw9RaN/PUXWgj1FCYY9RT2J
PUVwjD1Fs489RdaSPUUNlj1FQZk9RXCcPUWnnz1F1qI9RQ2mPUU9qT1FcKw9RQ==</AssayXData><AssayYData Points="25">NsglwGdWMcAw1TXAGoE4wA0dOsAzvzvAn9A8wKtUPsAJIT/ABQZAwIUBQcBjc0HAFfJBwCF9
QsDQAkPAQI1DwNvYQ8AzakTAbs1EwF1ORcA0oEXA8exFwIjmRcCzQ0bAN4lGwA==</AssayYData></Step><Step><CommonData><SampleLocation>12</SampleLocation><SampleID></SampleID><SampleGroup></SampleGroup><SampleInfo></SampleInfo><SampleRow>D</SampleRow><SamplePlate>1</SamplePlate><WellType>NEUTRALIZATION</WellType><Concentration>-1</Concentration><ConcentrationUnits>µg/ml</ConcentrationUnits><MolarConcentration>-1</MolarConcentration><MolarConcUnits>nM</MolarConcUnits><MolecularWeight>-1</MolecularWeight><Temperature>25</Temperature><StartTime>7261205</StartTime><AssayTime>5</AssayTime></CommonData><FlowRate>1000</FlowRate><StepType>KREGENERATION</StepType><StepName>Regeneration</StepName><StepStatus>OK</StepStatus><ActualTime>4.99907</ActualTime><CycleTime>0.2</CycleTime><AssayXData Points="25">o689ReKyPUUJtj1FPbk9RXC8PUWfvz1F1sI9RQnGPUU5yT1FbMw9RZ/PPUXW0j1FBdY9RTnZ
PUVs3D1Fn989RdLiPUUF5j1FOek9RXDsPUWj7z1F1vI9RQX2PUU9+T1FbPw9RQ==</AssayXData><AssayYData Points="25">Ev9HPgCZSj7hDWU+zJh2PnNDhT4Hs48+vTiSPlQkmj5+c5s+JUKiPvgzpT6Uhqg+DJ+sPpII
rj65QLA+DqmzPnsjsz4G9bc+z9W4PmYiuj4/DLw+Jbm+Pi3zvz4kVsE+BxHBPg==</AssayYData></Step></KineticsData></ExperimentResults>
