# Supplementary material for: Functional development of a V3/glycan-specific broadly neutralizing antibody isolated from a case of HIV superinfection
Source: eLife. 2021 Jul 15;10:e68110. doi: 10.7554/eLife.68110 (PMC8376252; doi:10.7554/eLife.68110)
Supplement: Figure 2—source data 2. [file elife-68110-fig2-data2.zip › QA013.2 Dbl Ref_21.02.04/02.04.21/QA013.2 Lineage Replicates_21.02.04/210204_005.frd]

<?xml version="1.0" encoding="UTF-8" standalone="yes"?>
<ExperimentResults><ExperimentInfo Name="QA013.2 Lineage Replicates_21.02.04"><ExpDescription></ExpDescription><RTDVersion>2.0</RTDVersion><RunID>BA674985-94F7-42A7-A5A3-05A7B3DC47DF</RunID><ExperimentType>KINETICS</ExperimentType><ExperimentSubType>KBASIC</ExperimentSubType><StartDateTime>2021-02-04T14:31:12</StartDateTime><MachineName>886RGX1</MachineName><UserName>Labuser</UserName><LotNumber></LotNumber><PlateName>210204</PlateName><PlateName2></PlateName2><SensorName>E5</SensorName><SensorPlate>1</SensorPlate><SensorType>AHC (Anti-hIgG Fc Capture)</SensorType><SensorRole>LIGAND</SensorRole><SensorInfo></SensorInfo><WritingSW>DataAcquisition.exe 11.1.2.24</WritingSW><InstrumentType>OctetRED96</InstrumentType><InstrumentSerial>FB-50183</InstrumentSerial><InstrumentFW></InstrumentFW><IntegrationTime>3.1</IntegrationTime><DSPType>CPF</DSPType><DSPStitching>1</DSPStitching><HasManifest>1</HasManifest><InfoHash>1811479413</InfoHash></ExperimentInfo><AssayParamsInfo/><KineticsData><Step><CommonData><SampleLocation>1</SampleLocation><SampleID></SampleID><SampleGroup></SampleGroup><SampleInfo></SampleInfo><SampleRow>E</SampleRow><SamplePlate>1</SamplePlate><WellType>BUFFER</WellType><Concentration>-1</Concentration><ConcentrationUnits>µg/ml</ConcentrationUnits><MolarConcentration>-1</MolarConcentration><MolarConcUnits>nM</MolarConcUnits><MolecularWeight>-1</MolecularWeight><Temperature>25</Temperature><StartTime>0</StartTime><AssayTime>60</AssayTime></CommonData><FlowRate>1000</FlowRate><StepType>BASELINE</StepType><StepName>Baseline</StepName><StepStatus>OK</StepStatus><ActualTime>60</ActualTime><CycleTime>0.2</CycleTime><AssayXData Points="300">AAAAAM3MTD7NzMw+mpkZP0SLTD8AAIA/mpmZPzMzsz8IrMw/ZmbmPwAAAEBqvAxAN4kZQGZm
JkAzMzNAAABAQM3MTECamVlAZmZmQNEic0Ce739AZmaGQM3MjEAzM5NAaJGZQAAAoEA1XqZA
zcysQDMzs0BokblAAADAQGZmxkDNzMxAMzPTQJqZ2UAAAOBANV7mQJzE7EAzM/NAmpn5QAAA
AEEzMwNBZmYGQYGVCUG0yAxB5/sPQTMzE0FmZhZBmpkZQc3MHEHn+x9BMzMjQWZmJkGamSlB
tMgsQQAAMEEbLzNBZmY2QZqZOUG0yDxBAABAQRsvQ0FOYkZBgZVJQbTITEHn+09BMzNTQU5i
VkGamVlBzcxcQef7X0EzM2NBZmZmQZqZaUG0yGxBAABwQTMzc0FOYnZBmpl5QbTIfEEAAIBB
jZeBQScxg0HByoRBZmaGQQAAiEGamYlBMzOLQcHKjEFmZo5BAACQQZqZkUEnMZNBzcyUQWZm
lkEAAJhBjZeZQTMzm0HNzJxBZmaeQQAAoEGamaFBMzOjQc3MpEFaZKZB9P2nQZqZqUEzM6tB
wcqsQWZmrkEAALBBmpmxQTMzs0HNzLRBZma2QfT9t0GamblBMzO7QcHKvEFmZr5B9P2/QY2X
wUEnMcNBzczEQWZmxkEAAMhBmpnJQTMzy0HNzMxBZmbOQfT9z0GNl9FBMzPTQc3M1EFaZNZB
9P3XQY2X2UEnMdtBzczcQVpk3kEAAOBBmpnhQScx40HByuRBZmbmQfT950GNl+lBJzHrQc3M
7EFaZO5BGQTwQY2X8UEzM/NBzcz0QWZm9kH0/fdBmpn5QScx+0HNzPxBZmb+QQAAAELNzABC
mpkBQmZmAkIzMwNCAAAEQs3MBEKTmAVCYGUGQi0yB0IAAAhCx8sIQpqZCUJmZgpCMzMLQgAA
DELHywxCmpkNQmBlDkIzMw9C+v4PQsfLEEKTmBFCYGUSQi0yE0ISAxRCx8sUQpqZFUJmZhZC
LTIXQgAAGELNzBhCmpkZQmBlGkItMhtCAAAcQs3MHEKTmB1CYGUeQi0yH0IAACBCzcwgQpOY
IUJgZSJCLTIjQvr+I0LNzCRCk5glQmBlJkIzMydC+v4nQsfLKEKamSlCZmYqQjMzK0L6/itC
x8ssQpqZLUJmZi5CLTIvQgAAMELNzDBCmpkxQmBlMkItMjNCAAA0QsfLNEKTmDVCYGU2QjMz
N0L6/jdCzcw4QpOYOUJmZjpCMzM7QgAAPELNzDxCk5g9QmBlPkItMj9CAABAQsfLQEKamUFC
YGVCQjMzQ0L6/kNCx8tEQpOYRUJgZUZCLTJHQgAASELHy0hCk5hJQmZmSkIzM0tC+v5LQsfL
TEKTmE1CYGVOQjMzT0L6/k9Cx8tQQpqZUUJmZlJCLTJTQvr+U0LHy1RCmplVQmZmVkItMldC
AABYQs3MWEKamVlCYGVaQjMzW0L6/ltCzcxcQpqZXUJgZV5CLTJfQgAAYELHy2BCk5hhQmBl
YkItMmNCAABkQtnOZEKamWVCZmZmQnc+Z0L6/mdCzcxoQpOYaUJgZWpCLTJrQgAAbELHy2xC
mpltQmBlbkIzM29C</AssayXData><AssayYData Points="300">AAAAAEq+u7obfzc7hZ/5uQwKrbqgX4C7+nAxO3odWDs0NJY7NS4TO7z24Dk3Csc6yh1FOWu/
4jnWNFU7/OTnuZVplTvZVa86ehTsOZYYxzqUs8a6Qi/2OtLMkDvGIoI7yfGCOzF/mjsvE5A7
sMPHOyFA0DuLuGA7nnrROxg3gDvRPWM7O/qeO7XCmjsrki46QgEiOwZe2juhvag7ZybjO6Je
/zub1wY8NQjlO7vijDuZVWI6YADcO88b2zvt+hU8dzimO8KCGDtQE7Y7rKYfPBcIOjsVFhY7
FwVJO+9KqjuT96s7UgZQO7AiqjvomJk7OxUIPIEAmzss3UA7UYxvO4BfETueQek7Z3uBOzjH
izvv4N47SCCPO0C5lTsdJc87PvLOO4gHtjt8GHM7oSjWO2dQBTxDba07zvwgOzwY8Tt0MfE7
pa3qOxGgLTxDZJ07uzncO2873jvpUhs8TrO2O2rUkTsGBxI8Dd4ZPHa5Ezz6xCM81N++O+7Y
3DsKFbg71y/hO4wEuDvm4/I77iSrOyqxvztSlNk7TbZaPEvwujverf07p34vOx3gqDs7dtc7
iFPrO7H8GTypmtg7d++JO+JNCTxn9eo7psnDO2is7Tv5otQ7VrbmO3evDzyUDtc7yhgTPAHH
BTzUA/s74rbgO6990zuDg6U6MYUtPP7OATzxlhk8ZdELPDOnCzzt3YU7smCqO7wQFzx79c47
tC8RPEOvCjxsFAA82GfBO3fD4Tv6S107Uy74Ox9IoTsrot87aogZPBKJTDtYncc7TkCVO+4x
zTs0zdY7I3EuPKlZIzyE2q47pzfGO3qOnztuuxk8yG7aOxOeITwrONQ7HEThO7c1EjzGvS08
3KqNO35krzsPnS88P5kSPHHRATxGEBw8DXY6PA/IBzx5viI8A2HxOycj0juO3PI721CCOy+p
KTykX0g8i3MmPMzTGTwj4RY8QJwAPGNLlTsnc0U8YKvkO5nlBzzHVuU7GlHIO0yP7zsMgw48
RocpPIK5GjydQUU8D0MBPNe15TvIVdU7accrPAxY6DvEf2w8gGy5O5VJ6DtlCRg8p4AePLsA
BTx1T+o7MVnIO+RY6Tvn8ko8x4cjPLjLDjxoLQ48090nPNNuEDxIZ6k71vvhO5EsBzxtxAs8
sh0oPP7v2Tvx4cA7ehBJPE1AvjvSQ0g8KrIZPHc5EDwLsPY7js0RPK6/Tzx1EBc8pmMHPJbo
szuobkQ8Cw8aPP13/Dt01eY7saIiPNutEDwtezE8tesrPITyOzz7Pl48iHEWPBuCPTzORjE8
UARZPHvQHDwZMw08cqgdPE7ZFzzjKBs8dWoePMZWyjvwCTQ879YOPPBbHjyyhtI7uJ07PE+E
JjzzIxI8zITtO7K3GjzbBUA8qvMyPOlWLDwj9FI8RawZPEgFHTy4/oM85iYEPMXjHzw5TyA8
YrwCPIMoRDxl6BY8GwAqPDtOHTy48Es8h9JDPPXIOjxdRFg8dggcPKNuOjw2bFY8/JQYPGrI
UzwjRxE8QC8aPHEWCDz/qBE81iufO7csRjzkPjw8U+c3PCkX/zto5yA8ovclPGzVFjygzHo8
ict1PEYYLTw3EnY8</AssayYData></Step><Step><CommonData><SampleLocation>11</SampleLocation><SampleID></SampleID><SampleGroup></SampleGroup><SampleInfo></SampleInfo><SampleRow>E</SampleRow><SamplePlate>1</SamplePlate><WellType>REGENERATION</WellType><Concentration>-1</Concentration><ConcentrationUnits>µg/ml</ConcentrationUnits><MolarConcentration>-1</MolarConcentration><MolarConcUnits>nM</MolarConcUnits><MolecularWeight>-1</MolecularWeight><Temperature>25</Temperature><StartTime>91144</StartTime><AssayTime>5</AssayTime></CommonData><FlowRate>1000</FlowRate><StepType>KREGENERATION</StepType><StepName>Regeneration</StepName><StepStatus>OK</StepStatus><ActualTime>5.012</ActualTime><CycleTime>0.2</CycleTime><AssayXData Points="25">AABwQs3McEKamXFCZmZyQi0yc0IAAHRCx8t0QpqZdUJmZnZCMzN3QgAAeEIE1nhCmpl5QmBl
ekIzM3tCAAB8QsfLfEKTmH1CZmZ+QjMzf0IAAIBCZmaAQs3MgEIzM4FCvp+BQg==</AssayXData><AssayYData Points="25">rjk/wNftTcC8mVbAWK9cwLxXYcDAYWXAmMRowK/Pa8AgoG7AsK9wwH34csAQz3TAfLN2wKJu
eMCEunnAwER7wBujfMBW5X3ABdZ+wKA8gMBvkIDAM0qBwDyegcBcBoLA1FuCwA==</AssayYData></Step><Step><CommonData><SampleLocation>12</SampleLocation><SampleID></SampleID><SampleGroup></SampleGroup><SampleInfo></SampleInfo><SampleRow>E</SampleRow><SamplePlate>1</SamplePlate><WellType>NEUTRALIZATION</WellType><Concentration>-1</Concentration><ConcentrationUnits>µg/ml</ConcentrationUnits><MolarConcentration>-1</MolarConcentration><MolarConcUnits>nM</MolarConcUnits><MolecularWeight>-1</MolecularWeight><Temperature>25</Temperature><StartTime>107057</StartTime><AssayTime>5</AssayTime></CommonData><FlowRate>1000</FlowRate><StepType>KREGENERATION</StepType><StepName>Regeneration</StepName><StepStatus>OK</StepStatus><ActualTime>5</ActualTime><CycleTime>0.2</CycleTime><AssayXData Points="25">JAaCQopsgkLx0oJC1DiDQr6fg0KhBYRCimyEQvHShEJXOYVCvp+FQqEFhkKKbIZCbtKGQlc5
h0I7n4dCJAaIQopsiELx0ohCVzmJQjufiUKhBYpCB2yKQm7SikJXOYtCvp+LQg==</AssayXData><AssayYData Points="25">thb5vn326L4QEN6+fSfRvqu9yL5AJ7++vru3vqZOtL4T66q+5G6nvlmMpL70CqC+mzOdvtGe
mL6wiJO+cdWTvi5mkb5b3oy+gTOJvlcDiL7IS4S+iiaDvuMygb7GSIG+9Ux8vg==</AssayYData></Step><Step><CommonData><SampleLocation>11</SampleLocation><SampleID></SampleID><SampleGroup></SampleGroup><SampleInfo></SampleInfo><SampleRow>E</SampleRow><SamplePlate>1</SamplePlate><WellType>REGENERATION</WellType><Concentration>-1</Concentration><ConcentrationUnits>µg/ml</ConcentrationUnits><MolarConcentration>-1</MolarConcentration><MolarConcUnits>nM</MolarConcUnits><MolecularWeight>-1</MolecularWeight><Temperature>25</Temperature><StartTime>123268</StartTime><AssayTime>5</AssayTime></CommonData><FlowRate>1000</FlowRate><StepType>KREGENERATION</StepType><StepName>Regeneration</StepName><StepStatus>OK</StepStatus><ActualTime>5</ActualTime><CycleTime>0.2</CycleTime><AssayXData Points="25">JQaMQotsjELy0oxCWDmNQr+fjUIlBo5Ci2yOQm/SjkJYOY9Cv5+PQiUGkEKLbJBC8tKQQlg5
kUK/n5FCJQaSQotskkLy0pJCazyTQr+fk0IlBpRCi2yUQvLSlEJYOZVCv5+VQg==</AssayXData><AssayYData Points="25">tcRXwI2VZ8CZ527ABQdzwH7hdcCPUnjAEkN6wMEqfMA2kH3ARld/wPkugMAxmoDA/SGBwPql
gcDS6oHAEGSCwGHxgsDBHYPA8aKDwH/tg8CqMITA72qEwOW4hMD8BIXAiRSFwA==</AssayYData></Step><Step><CommonData><SampleLocation>12</SampleLocation><SampleID></SampleID><SampleGroup></SampleGroup><SampleInfo></SampleInfo><SampleRow>E</SampleRow><SamplePlate>1</SamplePlate><WellType>NEUTRALIZATION</WellType><Concentration>-1</Concentration><ConcentrationUnits>µg/ml</ConcentrationUnits><MolarConcentration>-1</MolarConcentration><MolarConcUnits>nM</MolarConcUnits><MolecularWeight>-1</MolecularWeight><Temperature>25</Temperature><StartTime>139352</StartTime><AssayTime>5</AssayTime></CommonData><FlowRate>1000</FlowRate><StepType>KREGENERATION</StepType><StepName>Regeneration</StepName><StepStatus>OK</StepStatus><ActualTime>5</ActualTime><CycleTime>0.2</CycleTime><AssayXData Points="25">JQaWQotslkJv0pZCWDmXQjyfl0IlBphCi2yYQvLSmEJYOZlCv5+ZQiUGmkKLbJpC8tKaQlg5
m0K/n5tCJQacQotsnELy0pxCWDmdQr+fnUIlBp5Ci2yeQvLSnkJYOZ9Cv5+fQg==</AssayXData><AssayYData Points="25">z9LyvjcV4r54yNi+JOfKvm0/w75OL7i+EsqxvuwOrb5sjKi+HyGkvsAanr4IhZ2+VtKWvh7b
lb4jDZK+T1KOvmtTjL4EuYe+RHCGvm13hr6CRYS+lw+CvovSgL618nm+8FF3vg==</AssayYData></Step><Step><CommonData><SampleLocation>11</SampleLocation><SampleID></SampleID><SampleGroup></SampleGroup><SampleInfo></SampleInfo><SampleRow>E</SampleRow><SamplePlate>1</SamplePlate><WellType>REGENERATION</WellType><Concentration>-1</Concentration><ConcentrationUnits>µg/ml</ConcentrationUnits><MolarConcentration>-1</MolarConcentration><MolarConcUnits>nM</MolarConcUnits><MolecularWeight>-1</MolecularWeight><Temperature>25</Temperature><StartTime>155465</StartTime><AssayTime>5</AssayTime></CommonData><FlowRate>1000</FlowRate><StepType>KREGENERATION</StepType><StepName>Regeneration</StepName><StepStatus>OK</StepStatus><ActualTime>5</ActualTime><CycleTime>0.2</CycleTime><AssayXData Points="25">JgagQoxsoELy0qBC4jqhQsCfoUImBqJCjGyiQvLSokJYOaNCPJ+jQiYGpEKMbKRCcNKkQtY4
pUI8n6VCJgamQoxspkLy0qZC1jinQsCfp0ImBqhCjGyoQvLSqELWOKlCwJ+pQg==</AssayXData><AssayYData Points="25">KfxewLqqbMAEh3LAABt2wAmveMDtpnrAKaF8wBAufsAZgX/AUyeAwEqygMCcRYHAw62BwLII
gsBpm4LA9s6CwHE8g8BOboPAl76DwAAahMAFOoTAKH2EwCbBhMBr+oTAhCSFwA==</AssayYData></Step><Step><CommonData><SampleLocation>12</SampleLocation><SampleID></SampleID><SampleGroup></SampleGroup><SampleInfo></SampleInfo><SampleRow>E</SampleRow><SamplePlate>1</SamplePlate><WellType>NEUTRALIZATION</WellType><Concentration>-1</Concentration><ConcentrationUnits>µg/ml</ConcentrationUnits><MolarConcentration>-1</MolarConcentration><MolarConcUnits>nM</MolarConcUnits><MolecularWeight>-1</MolecularWeight><Temperature>25</Temperature><StartTime>171546</StartTime><AssayTime>5</AssayTime></CommonData><FlowRate>1000</FlowRate><StepType>KREGENERATION</StepType><StepName>Regeneration</StepName><StepStatus>OK</StepStatus><ActualTime>5</ActualTime><CycleTime>0.2</CycleTime><AssayXData Points="25">JgaqQglsqkJw0qpCWTmrQj2fq0KjBaxCCWysQnDSrEJZOa1CwJ+tQqMFrkIJbK5CcNKuQtY4
r0LAn69CowWwQglssEJw0rBC1jixQj2fsUKjBbJCCWyyQvPSskLWOLNCwJ+zQg==</AssayXData><AssayYData Points="25">ZYXfvmB40r6DYcW+mw+4vtuksL7xwKm+yq2hvgfxnL7lF5a+1gOSvpuejr5ZXYy+FbGFvoXD
g77llYG+eNJ8vtqZdL6SlnK+NIZrvteQZ76jJWO+sBJevob2Wr5xPVu+RstUvg==</AssayYData></Step><Step><CommonData><SampleLocation>1</SampleLocation><SampleID></SampleID><SampleGroup></SampleGroup><SampleInfo></SampleInfo><SampleRow>E</SampleRow><SamplePlate>1</SamplePlate><WellType>BUFFER</WellType><Concentration>-1</Concentration><ConcentrationUnits>µg/ml</ConcentrationUnits><MolarConcentration>-1</MolarConcentration><MolarConcUnits>nM</MolarConcUnits><MolecularWeight>-1</MolecularWeight><Temperature>25</Temperature><StartTime>186406</StartTime><AssayTime>60</AssayTime></CommonData><FlowRate>1000</FlowRate><StepType>BASELINE</StepType><StepName>Baseline</StepName><StepStatus>OK</StepStatus><ActualTime>60</ActualTime><CycleTime>0.2</CycleTime><AssayXData Points="300">Jga0QoxstEJw0rRCWTm1QsCftUKjBbZCjGy2QvPStkJZObdCPZ+3QqMFuEKMbLhC89K4Qlk5
uULAn7lCowW6QoxsukJw0rpCWTm7Qj2fu0ImBrxCjGy8QvPSvELWOL1CPJ+9QqMFvkKMbL5C
89K+Qlk5v0LAn79CJgbAQoxswELz0sBCWTnBQsCfwUImBsJCjGzCQvPSwkJZOcNCPJ/DQqMF
xEKMbMRCcNLEQmY7xUI8n8VCJgbGQglsxkKh2sZCWTnHQsCfx0KjBchCjGzIQnDSyELWOMlC
wJ/JQqMFykKMbMpCcNLKQlk5y0I8n8tCJgbMQglszELz0sxCWTnNQsCfzUImBs5CjGzOQvPS
zkLWOM9CwJ/PQiYG0EIJbNBCcNLQQlk50ULAn9FCowXSQgls0kLz0tJCWTnTQsCf00KjBdRC
jGzUQvPS1ELWONVCwJ/VQqMF1kKMbNZC89LWQtY410I8n9dCJgbYQoxs2EJw0thCWTnZQjyf
2UKjBdpCjGzaQnDS2kLWONtCPJ/bQqMF3EKMbNxCcNLcQlk53UI8n91CowXeQgls3kLz0t5C
1jjfQjyf30ImBuBCCWzgQnDS4EJZOeFCwJ/hQiYG4kIJbOJCcNLiQtY440I8n+NCJgbkQgls
5EJw0uRCWTnlQsCf5UKjBeZCCWzmQvPS5kJZOedCPJ/nQqMF6EIJbOhC89LoQlk56ULAn+lC
JgbqQoxs6kJw0upCWTnrQjyf60KjBexCjGzsQvPS7ELWOO1CwJ/tQiYG7kKMbO5CcNLuQlk5
70I8n+9CJgbwQoxs8EJw0vBCWTnxQsCf8UKjBfJCCWzyQvPS8kLWOPNCwJ/zQqMF9EKMbPRC
89L0Qlk59ULAn/VCowX2Qgps9kLz0vZCWTn3Qjyf90ImBvhCjGz4QvPS+EJZOflCwJ/5QiYG
+kIKbPpC89L6Qlk5+0LAn/tCJgb8Qgps/ELz0vxCWTn9Qjyf/UImBv5CjGz+QvPS/kLWOP9C
wJ//QhMDAENGNgBDeWkAQ2ucAEOezwBDEwMBQ0Y2AUN5aQFDrZwBQ57PAUMTAwJDBTYCQzhp
AkNrnAJD4M8CQ9ECA0NGNgNDOGkDQ62cA0OezwNDEwMEQwU2BEM4aQRDa5wEQ+DPBEMTAwVD
BTYFQ3lpBUNrnAVDns8FQ9ECBkMFNgZDOGkGQ62cBkPgzwZDEwMHQwU2B0M4aQdDa5wHQ+DP
B0PRAghDRjYIQ3lpCEOtnAhD4M8IQxMDCUNGNglDOGkJQ62cCUPgzwlDEwMKQwU2CkM4aQpD
a5wKQ57PCkMTAwtDBTYLQ3lpC0NrnAtD4M8LQxMDDEMFNgxDOGkMQ62cDEOezwxD1wMNQ0Y2
DUM4aQ1Da5wNQ57PDUPRAg5DBTYOQ7tpDkOtnA5Dns8OQ9ECD0NGNg9DeWkPQ2ucD0Oezw9D
0QIQQwU2EEM4aRBDa5wQQ+DPEEPRAhFDBTYRQzhpEUNrnBFD4M8RQ9ECEkNGNhJDOGkSQ2uc
EkOezxJD0QITQwU2E0N5aRNDa5wTQ57PE0PRAhRDBTYUQ3lpFENrnBRD4M8UQ9ECFUMFNhVD
OGkVQ2ucFUPgzxVD</AssayXData><AssayYData Points="300">lEAfvn7sGr5M5Bi+qK0Vvkr7Fr6SRhG+oWcSvsBOEL4ocgy+7mQQvu2xC76MQAy+FSYIvt2x
CL5H/gW+JZMFvnAUBL6tvAK+X88AvieeAL6iYAG+LVf7vfhJ7r3ndfu98if2vYX79L0HNOm9
w+Lvvaz76b39me+97jjnvSUe7b2UWem9UIXavUd54b0ZUeK9BMrnvZbF2b0xUda9BDDNvW6h
271GQtK9OQXOvcG+zb24lMK9FrrEveeBxr3hm8e9zfzFva8axL1SnMC9VHq1venMuL0w3rW9
Uc+4vfCAvr2xb7y9LHG0vV27sb0JyrK9b8Cwva4opr3Ikay9Nbq0vQbcrr3Usq+9tgGxvRtc
sb2+baa9GhCivVqxnL1gW6C9NxybvQZolr2GBJi915+cvUvQnb1xR5y9rwebvXwelb0hWJu9
9bqPvRM5lb1/wYe9eUSMvbo0jb3INoy9EtSKva8wh70d54u9YpiIvSNih70tfH+9jNOCvX4c
i70rzYK9Yth9vfEhe73whny9t1aCveypbr29+nO9tXJyvekdar0wYmy9OVVqvVUgaL14+G+9
ibNcvdJdVL3kVmO9zB5lvUAqTL1kZmC9RFBcvS51YL0g0GC9YFBXvTAFQr0XdFK9JGVHvdtG
Sb3w8j69YZI4vQIhMr3HwUC9qctBvSNENL0hkyy9nPk2vTbBOb38jji9dRQzvaSNL70nPDC9
eHQrvWMRJb3driy97wgbvQP1Hb3vjS+9UgUfvYU3M70v5xy9vj8VvRl4G72FVyG9rEscvQET
I72NbBC9a2IYvdBXDr04ZhS9l5QLvXVy9rwkfw29Nf0IvXTM+rzjjAi9aWQHvWs+BL19X/K8
ck7XvMC4Bb2wpeK8AdnKvCoOzrwAePq8f/3gvGEX7Lwt7t28aHvlvCk66rw5IPC8w8m5vPZR
57yypM28GQ3YvM9R0LwMa5286oS6vG0wz7yf+aC8UaO/vGD627xvKLe8rryyvBRgkLzsqru8
K4iYvOPli7y7QZC85GGqvKSUlbyaAqO8DWWWvCN5grxLB8289pCDvMbFl7y3I2e8zUKdvPwV
h7xjgna8g/CNvJAKZLzk/JG8lvVjvHJGN7zFEIu8NMMNvCQGfLz/lgW8FpoHvI+NT7wJ1jm8
SEppvI6YUbyyyFC8CaZtvHfsTrw7kvq7+1IpvHjVALxr8d67drd1vETFKLx84SC8oekLvPE4
gLte3/y7ov/ju8wCFbzlgma7esafu19G/7qB4am7jjzwuy/d4LszjY67Ny+PuSlYwrsFsMW7
pW+buSOsebtqgqm7dxKjutaWDDtjp7i7A+lFO+gkoLqaOBY7poPvuoUSlroFYKa5nHCVO1A3
tro8lrY7IpBnO7KjXTtxcXG5Ph0kOzGwGTvoVEM7I0swO/xQeDslVGw7orjYOhlIGzxF8TA7
4wEJPAeryrojBuo67v0WPC0Pljufq847fxN+O2gcDDzFjCU8688EPOF1IzyVCMA7/irpO6wF
Lzy+y9k73Qj5O87dSTzZuos7dJZIPC1uCjzxQTI8M3vvO/L5JzwwXw88BW87PM8BSDx9WhY8
Xzg/PC1gIDw6JYM8</AssayYData></Step><Step><CommonData><SampleLocation>2</SampleLocation><SampleID>QA013.2 G0/Lmat</SampleID><SampleGroup></SampleGroup><SampleInfo></SampleInfo><SampleRow>E</SampleRow><SamplePlate>1</SamplePlate><WellType>KLOAD</WellType><Concentration>10</Concentration><ConcentrationUnits>µg/ml</ConcentrationUnits><MolarConcentration>-1</MolarConcentration><MolarConcUnits>nM</MolarConcUnits><MolecularWeight>-1</MolecularWeight><Temperature>25</Temperature><StartTime>251769</StartTime><AssayTime>80</AssayTime></CommonData><FlowRate>600</FlowRate><StepType>LOADING</StepType><StepName>Loading</StepName><StepStatus>OK</StepStatus><ActualTime>80</ActualTime><CycleTime>0.2</CycleTime><AssayXData Points="400">EwMWQ0Y2FkM4aRZDrZwWQ+DPFkMTAxdDBTYXQzhpF0NrnBdDns8XQ9ECGEMFNhhDeWkYQ2uc
GEOezxhDVQMZQ0Y2GUN5aRlDa5wZQ57PGUMTAxpDRjYaQzhpGkNrnBpD4M8aQxMDG0NGNhtD
OGkbQ62cG0PgzxtDEwMcQ0Y2HEM4aRxDrZwcQ57PHEMTAx1DBTYdQ3lpHUNrnB1D4M8dQxMD
HkMFNh5DOGkeQ2ucHkOezx5DEwMfQwU2H0M4aR9Da5wfQ57PH0PRAiBDRjYgQ3lpIEOtnCBD
4M8gQxMDIUMFNiFDOGkhQ2ucIUPgzyFDEwMiQwU2IkN5aSJDa5wiQ57PIkPRAiNDBTYjQzhp
I0NrnCNDns8jQ9ECJENGNiRDeWkkQ62cJEPgzyRD0QIlQwU2JUN5aSVDrZwlQ57PJUMTAyZD
BTYmQ3lpJkOtnCZDns8mQ9ECJ0MFNidDOGknQ2ucJ0OezydD0QIoQwU2KEN5aShDrZwoQ57P
KEPRAilDRjYpQzhpKUNrnClD4M8pQxMDKkMFNipDeWkqQ2ucKkPgzypD0QIrQwU2K0N5aStD
a5wrQ57PK0PRAixDRjYsQzhpLENrnCxDns8sQ9ECLUNGNi1DOGktQ2ucLUPgzy1D0QIuQwU2
LkN5aS5DrZwuQ57PLkMTAy9DBTYvQ3lpL0NrnC9Dns8vQ9ECMENGNjBDV24wQ2ucMEOezzBD
0QIxQwU2MUM4aTFDa5wxQ+DPMUPRAjJDBTYyQzhpMkOtnDJDns8yQxMDM0MFNjNDOGkzQ2uc
M0OezzNDEwM0QwU2NEM4aTRDrZw0Q57PNEPRAjVDBTY1Q3lpNUNrnDVD4M81QxMDNkMFNjZD
OGk2Q2ucNkPgzzZD0QI3Q0Y2N0M4aTdDrZw3Q57PN0PRAjhDBTY4Q3lpOENrnDhDns84QxMD
OUMFNjlDOGk5Q62cOUOezzlDEwM6QwU2OkN5aTpDa5w6Q+DPOkMTAztDBTY7Q3lpO0OtnDtD
ns87QxMDPEMFNjxDOGk8Q2ucPEOezzxD0QI9QwU2PUM4aT1Da5w9Q57PPUPRAj5DBTY+Qzhp
PkNrnD5D4M8+QxMDP0MFNj9DOGk/Q2ucP0Pgzz9D0QJAQwU2QEM4aUBDa5xAQ57PQEPRAkFD
BTZBQzhpQUOtnEFDns9BQ9ECQkMFNkJDOGlCQ2ucQkOez0JD0QJDQwU2Q0N5aUNDa5xDQ+DP
Q0PRAkRDBTZEQzhpRENrnERD4M9EQxMDRUMFNkVDOGlFQ2ucRUPgz0VD0QJGQ0Y2RkM4aUZD
rZxGQ57PRkPRAkdDBTZHQzhpR0NrnEdDns9HQ9ECSEMFNkhDeWlIQ62cSEOez0hD0QJJQ0Y2
SUM4aUlDa5xJQ+DPSUMTA0pDRjZKQzhpSkNrnEpDns9KQ9ECS0MFNktDOGlLQ2ucS0Oez0tD
0QJMQwU2TEM4aUxDa5xMQ57PTEMTA01DBTZNQzhpTUNrnE1Dns9NQ9ECTkMFNk5DOGlOQ2uc
TkOez05D0QJPQ0Y2T0M4aU9Da5xPQ57PT0PRAlBDBTZQQzhpUENrnFBDns9QQ9ECUUOINlFD
OGlRQ2ucUUOez1FDEwNSQwU2UkN5aVJDa5xSQ57PUkMTA1NDBTZTQzhpU0OtnFNDns9TQ9EC
VEMFNlRDOGlUQ62cVEOez1RD0QJVQwU2VUM4aVVDa5xVQ57PVUPRAlZDRjZWQzhpVkNxnVZD
n89WQ9ECV0NGNldDOGlXQ2ucV0Pgz1dDEwNYQ0Y2WEM4aVhDa5xYQ5/PWEPRAllDRjZZQzhp
WUNrnFlDn89ZQ9ECWkMFNlpDOGlaQ2ucWkOfz1pDEwNbQ0Y2W0M4aVtDrZxbQ+DPW0PRAlxD
RjZcQzhpXENrnFxD4M9cQ9ECXUMFNl1DOGldQ62cXUOfz11DEwNeQ0Y2XkPBal5DrZxeQ5/P
XkPRAl9DBTZfQzhpX0NrnF9Dn89fQ9ECYEMFNmBDOGlgQ2ucYEOfz2BD0QJhQ0Y2YUN5aWFD
rZxhQ5/PYUMTA2JDRjZiQzhpYkNrnGJDn89iQ9ECY0NGNmNDOGljQ2ucY0Pgz2ND0QJkQwU2
ZEM4aWRDrZxkQ5/PZEPRAmVDBTZlQ3lpZUOtnGVD4M9lQw==</AssayXData><AssayYData Points="400">nS/bu9t9irzExhm804hBvGDUALxaITK8iauouwXxu7qyreU7wCAPPED/gTzp37Y8GB/OPLPI
Az0j2BI9sC8nPdQ7NT09Glg9EQ50PTdghj0/LJI92HOaPbn5pj2Csaw9Evy8PREyxz1nftY9
0L3YPd5i6T3Kg/U9Kj8BPlcgAz4N8wo+mX4QPvYmHD7Uvhg+ohUgPjhxKT7ZWi4+vzYxPtK7
Nz7USUA+r+o+PkFFSj7q1U0+md1TPhbNWz5ESGI+vMBjPpkjaD5RKGs+BtN0PmV8dz7QVXs+
i7OCPo/FhT6+qIc+z6OJPm8kjT7Pqo8+gFqSPn0Olj7Sp5c+cpWYPq+6nz4S9Z8+b4GiPpUV
oz5e16Y+5vGqPkysqz6gIq8+WD6wPiGrtD64v7Y+r6u6Pm0zuz4NCr0+Yl29PvnMwT4fmMM+
rW3IPoYNyj5z184+tgHNPkDyzz5Qc9I+YtnVPvUz2D50v9o+JmTcPnPu3T5SI+Q+P4XjPvv0
5z6sauc+jLvpPgmX6j4hYe8+gyzxPpgR9D5oJvc+NC35PkXm/D51C/w+tbH+PvYyAD9KXQA/
u98BP7ARBD+1RAQ/rqoGPz5LBz+5/gY/nE8IPxKkCj8wvwo/8zcMP9ItDT9Lqw0/93MPP+zs
Dz84ORA/OKISP8pEEz9nEBQ/tDgVP1BlFj//sRU/0cAYP6aHGD8nnxk/1qAZP680Gz/QsBs/
1EsdPy2PHz+wxyA/q/wfPw/qID+hISE/eysiP0VpIz8PgCU/jNMmP5UTJj9U2yc/jU4nP4em
KT/cvik/bNkpP1OUKz/USCw/dJosP9daLj8XWS4/zsUvP/NEMD9MSDI//MkxP2TVMz8QGzM/
c8E1P6THND9WWzY/pz02Pz0BNz+wEjk/M285P6N+OT9OyDg/BK06P+BLOz+c1jw/50A9P0oO
Pj/fPD4/HxdAP87MQT899EE/tZ9BP16IQj+470M/CjFDP6WTRD+DZEU/QlxGP2XxRz9stEY/
CF9IP4SCST+q4Uo/0XJKP/NHSz+vbks/V8hLP8kdTT9AfE0/w7pMPzb2Tj82wE8/lC5QP13y
UD/k/1A/P7VRP7OJUj8f71I/jGtTP8NnVD8Mj1Q/cbBUP3quVj+PzVY/CEBXP+mtWD8bYlc/
+udYP4i8Wj+kMFo/OrxZP+tOWz/Ws1o/yDZdP6EjXT8eQ10/p7ZdP7PhXT/Pp18/6u9eP2Yj
YD/66mA/ZmxhP8KsYT+xuGI/CoFiP8rfYj+oWGI/sQ5lP5a9ZD/nS2Y/4GJmP3XwZj/uo2Y/
t4dnP9sLaT/gB2c/X1ZoPwAFaT/n8Wk/wLFqP8whaz8Uims/NcBrP0/iaz/aJG0/rGBtP84u
bj+ePW4/OUNvP0lvbj+a9G4/lqVwP/1scD/pK3A/QeBxP3HxcT9uAXI/ybZyP2BXcj+1+nI/
3CBzP5tscz8Ol3M/5GR1P/Addj/mdXc/hO11P8+pdj/Z5XY/8J14P0+FeD8jLHk/ARR5P0Zj
eD/TW3o/JTh6P/KUej/JD3o/nkd7P//Tez+r7Xw/6Gh8PxFWfD8Az3w/P7d9P3O+fj9lU34/
b3Z/Pwpjfz8Wx38/+2uAPx+RgD8SloA/pHiAP7XAgD/fHoE/uf2APx1tgT8xo4E/ZGCBP7Sk
gT+AX4I/olWCPykZgj9Qk4I/Z+mCPxm7gj+oHYM/tGeDPy8BhD/5moM/pYaDP0QphD/0EIQ/
W22EP5I1hD9Ag4Q/rwOFP+q8hT+1JoU/FiaFP6+vhT9fBIY/owCGPx3ChT9KDYY/RJGGP02i
hj//24Y/mCeHP+UDhz+gLoc/MnOHP/Bihz8JSoc/0TWHPxVmhz8YG4g/EkeIP/AciD9wQog/
iO2HP3AJiT9pWIk/WkmJPzopiT+gzYg/nRqKP/ESij+1VIo/+juKP84Fij/pJoo/CT6KP8TC
ij8VEos/fK6LPwgkiz/LH4s/GQeLPwQQjD8oeYs/RbCLP1tjjD8xjIw/g3eMP7N8jD/sqIw/
VPOMP7TUjD/PD40/jd6MP8/8jD8ud40/SL+NPzYnjT/Cr40/VfSNP/3vjT9xM44/SeqOP/lV
jj/QjI4/ZfeOP5KHjj8iyY4/MzqPPxIMjz/bM48/H1aPPw==</AssayYData></Step><Step><CommonData><SampleLocation>1</SampleLocation><SampleID></SampleID><SampleGroup></SampleGroup><SampleInfo></SampleInfo><SampleRow>E</SampleRow><SamplePlate>1</SamplePlate><WellType>BUFFER</WellType><Concentration>-1</Concentration><ConcentrationUnits>µg/ml</ConcentrationUnits><MolarConcentration>-1</MolarConcentration><MolarConcUnits>nM</MolarConcUnits><MolecularWeight>-1</MolecularWeight><Temperature>25</Temperature><StartTime>337230</StartTime><AssayTime>60</AssayTime></CommonData><FlowRate>1000</FlowRate><StepType>BASELINE</StepType><StepName>Baseline</StepName><StepStatus>OK</StepStatus><ActualTime>60</ActualTime><CycleTime>0.2</CycleTime><AssayXData Points="300">FANmQ8o2ZkM5aWZDrpxmQ+HPZkNcBGdDRzZnQ3ppZ0OunGdDn89nQxQDaENHNmhDemloQ2yc
aEPhz2hDFANpQwY2aUOBamlDcp1pQ+HPaUPSAmpDRzZqQzlpakNsnGpDn89qQxQDa0MGNmtD
OWlrQ66ca0Phz2tDVgNsQwY2bEN6aWxDrpxsQ+HPbEMaBG1DRzZtQ3ppbUOunG1Dn89tQ1YD
bkNHNm5DemluQ2ycbkPhz25DFANvQ0c2b0N6aW9DbJxvQ+HPb0MUA3BDRzZwQ3ppcEOunHBD
4c9wQxQDcUNHNnFDOWlxQ66ccUPhz3FDFANyQ0c2ckN6aXJDrpxyQyLQckMUA3NDRzZzQ3pp
c0OunHND4c9zQxQDdENHNnRDeml0Q66cdEOl0HRDFAN1Q0c2dUN6aXVDrpx1QyLQdUMUA3ZD
RzZ2Q3ppdkOunHZD4c92QxQDd0NHNndDeml3Q66cd0Phz3dDFAN4Q0c2eEM5aXhDrpx4Q+HP
eEMUA3lDDDd5Q3ppeUOunHlD4c95QxQDekNHNnpDeml6Q66cekPhz3pDFAN7Q0c2e0N6aXtD
bJx7Q+HPe0MUA3xDRzZ8Q3ppfEOunHxD4c98QxQDfUNHNn1Deml9Q66cfUPhz31D0gJ+Q0c2
fkN6aX5Drpx+Q+HPfkMUA39DRzZ/Q3ppf0NsnH9D4c9/Q4oBgEMkG4BDvTSAQ1dOgEPwZ4BD
ioGAQySbgEO9tIBDV86AQ/DngEOKAYFDJBuBQ5w0gUNXToFDc2iBQ4qBgUMkm4FDvbSBQ1fO
gUPw54FDigGCQyQbgkO9NIJDV06CQ/BngkOKgYJDD52CQ720gkNXzoJD8OeCQ4oBg0MkG4ND
vTSDQ1dOg0PQZ4NDioGDQySbg0O9tINDV86DQzLog0OKAYRDJBuEQ700hENXToRDEWiEQ4qB
hEMkm4RDnLSEQ1fOhEPw54RDigGFQyQbhUO9NIVDV06FQ/BnhUOKgYVDJJuFQ720hUM2zoVD
8OeFQ4oBhkMkG4ZDvTSGQ1dOhkPwZ4ZDioGGQySbhkO9tIZDV86GQ/DnhkNpAYdDJBuHQ700
h0NXTodD8GeHQ4qBh0Mkm4dDvbSHQ1fOh0Pw54dDigGIQyQbiEO9NIhDV06IQ/BniEOKgYhD
A5uIQ5y0iENXzohD8OeIQ2kBiUMkG4lDvTSJQ1dOiUPwZ4lDioGJQySbiUO9tIlDV86JQ/Dn
iUOKAYpDAxuKQ5w0ikNXTopD8GeKQ2mBikMkm4pDvbSKQ1fOikPw54pDigGLQyQbi0OcNItD
V06LQ/Bni0OKgYtDJJuLQ720i0NXzotD8OeLQ4oBjEMkG4xDvTSMQ1dOjEPwZ4xDioGMQwOb
jEOctIxDV86MQ/DnjEOKAY1DJBuNQ700jUNXTo1D8GeNQ2mBjUMkm41DvbSNQ1fOjUPw541D
igGOQyQbjkO9NI5DV06OQ/BnjkNpgY5DA5uOQ720jkNXzo5D8OeOQ2kBj0MDG49DvTSPQ1dO
j0PQZ49DioGPQySbj0PetI9DV86PQ/Dnj0NpAZBDJBuQQ700kENXTpBD0GeQQ1WDkEMkm5BD
vbSQQ1fOkEPw55BD</AssayXData><AssayYData Points="300">THKWP9i2lj9Eu5Y/aLqWP6Wblz+5DZc/7nyXP/dxlz+rVZc/V0mXPzmblj/C/5Y/efmWP4ym
lz/yipc/nZiXP+yGlz9qtpY/wxOXP3vdlz8Eqpc/KjuYP3lulz/K2Jc/fCiXP/Lzlz8supc/
RNCXP0O7lz+lNJg/4amXP+rplz9nHZg/SwaYP5Gplz++6Zc/U4CXP/fVlz8eppc/6P6XP4PO
lz+Xe5g/F/SXP5d2mD86Kpg/z6SXPy/alz9bT5g/0FqYPxssmD/uwpg/MBeYP/krmD+wXJg/
RI+XP8KfmD8v9pc/MZiYP8M6mD8+k5c/cGCYP4oGmD8c/5c/lkSYP9NomD8Nypg/Fo6YPxbn
mD+T2Jg/O5yYPyQXmD+sgJg/PNqXP66hmD/n0pg/sMmYP98BmT9/Rpg/8LmYPy/kmD9M7Zg/
M2iYP/17mD9mI5k/PAyZP4fImD/JzJg/Hs6YP6iLmD+q/Zg/nYGZP/7AmD+mEZk/EoWZP87V
mD8h6Zg/w7OYP5IKmT+7upg/iO+YP5nomD+WsZg/KbiZP6t1mD9mCZk/gBiZP4p6mD/a95g/
vPqYPxKxmD8l6Zg/MfGYP45qmT/nS5k/ZFiZP44wmT9uZ5k/VByZP//cmD99npk/PZyZP0Z7
mT9jeZg/KwCZP+8JmT/FPJk/mvaYP0mHmT8Du5k/XZOZP0WKmT+FsJk/3saYP//OmT/Uhpk/
e8OZP9CjmT+jRZk/0uWYP6jemT/c+5g//0SZPzHomT9F55k/ysWYPzOjmT9A8pk/bq+ZP+Qu
mj9vYZk/Sa6ZP48ymj8HJpo/8h+aP3o4mT/p2Jk/3HSZP6O8mT/M4Zk//hmaP+skmT/AGZo/
JLqZP5w6mT8KJZo/xkyaPxpEmj8m9pk/qZyZP74Jmj/kYZk/KL6ZP1wymj/UP5o/6uaZPzIt
mj87ppk/m7SZP80vmj+dhJk/6MOZP16zmT+i/5k/xASaP1H1mT9FGJo/Bu2ZP68imj+CIZo/
YoKZPxIJmj/uYJo/jOCZPzXmmT/6MZo/5xeaP2uNmj/kNJo/ZRKaP2Q7mj95W5o/gX+aP6LF
mj+KQZo/ZjSaP6Ojmj+Xx5k/m26aP2pemj+Cx5o/HY6aP8lqmj9RWJo/Ks+ZP2D2mT8wPpo/
0nuaP6eTmj/lzJo/pVWaP0Znmj/d2po/h+aZPzh6mj8lZ5o/74aaP9YCmz8YsJo/8YyaP0P5
mT9uJZo/WeiaPwNpmj9yrpo/owebPxzZmj+9NZo//Z2aPxZymj/yapo/A8maP3FWmj+nQps/
AvGaPx+nmj9otZo/6eKaP9Z3mj8Xv5o/VviaPxkDmz+efJo/5L6aP/Xymj/9UJs/1uaaP8bV
mj8oWZs/rtOaP+PYmj8lD5s/BEGbPzNMmz+ydJo/CCGbP9dqmz8FU5s/+VmbP1Vsmz/i05o/
mA+bPwA6mz8pNJs/9ACbP7cYmz8GsZo/NSqbP5kbmz+QT5s/y22bP6tnmz9xLJs/oF+bPy9X
mz9Dk5s/sZmbP+wtmz+VRJs/VLCaP9HYmj93eps/tuOaP8i+mz8aAps/KhmbPyUymz/A0po/
RfyaP+JUmz/zbJs/</AssayYData></Step><Step><CommonData><SampleLocation>8</SampleLocation><SampleID>BG505.W6.C2 gp120</SampleID><SampleGroup></SampleGroup><SampleInfo></SampleInfo><SampleRow>E</SampleRow><SamplePlate>1</SamplePlate><WellType>KSAMPLE</WellType><Concentration>-1</Concentration><ConcentrationUnits>µg/ml</ConcentrationUnits><MolarConcentration>125</MolarConcentration><MolarConcUnits>nM</MolarConcUnits><MolecularWeight>-1</MolecularWeight><Temperature>25</Temperature><StartTime>405305</StartTime><AssayTime>180</AssayTime></CommonData><FlowRate>600</FlowRate><StepType>ASSOC</StepType><StepName>Association</StepName><StepStatus>OK</StepStatus><ActualTime>179.999</ActualTime><CycleTime>0.2</CycleTime><AssayXData Points="900">iQGRQyMbkUO8NJFDNU6RQ89nkUOJgZFDI5uRQ7y0kUNWzpFD7+eRQ2gBkkMjG5JDmzSSQ1ZO
kkPvZ5JDaIGSQwKbkkO8tJJDVs6SQ+/nkkNoAZNDIxuTQ5s0k0NWTpND72eTQ4mBk0MCm5ND
vLSTQ1bOk0PP55NDaAGUQwIblEO8NJRDVk6UQ+9nlEOJgZRDApuUQ5u0lENWzpRD7+eUQ4kB
lUMjG5VDvDSVQ1ZOlUPvZ5VDaIGVQwKblUObtJVDVs6VQ8/nlUNoAZZDAhuWQ5s0lkNWTpZD
z2eWQ4mBlkMjm5ZDvLSWQzXOlkPP55ZDaAGXQwIbl0ObNJdDVk6XQ89nl0NogZdDI5uXQ7y0
l0M1zpdD7+eXQ2gBmEMjG5hDvDSYQ1ZOmEPPZ5hDiYGYQwKbmEObtJhDNc6YQ+/nmENoAZlD
AhuZQ7w0mUM1TplDz2eZQ2iBmUMjm5lDm7SZQzXOmUPP55lDaAGaQwIbmkObNJpDVk6aQ+9n
mkOJgZpDApuaQ5u0mkM1zppDz+eaQ4kBm0MCG5tDmzSbQ1ZOm0PvZ5tDaIGbQwKbm0ObtJtD
Vs6bQ8/nm0NoAZxDAhucQ5s0nEM1TpxDz2ecQ4mBnEMCm5xDm7ScQ1bOnEPv55xDaAGdQwIb
nUObNJ1DNU6dQ89nnUNogZ1DApudQ5u0nUM1zp1Dz+edQ2gBnkMCG55DmzSeQzVOnkPPZ55D
iYGeQwKbnkO8tJ5DNc6eQ8/nnkOJAZ9DAhufQ7w0n0NWTp9Dz2efQ2iBn0MCm59Dm7SfQ1bO
n0PP559DiQGgQyMboEO8NKBDNU6gQ+9noENogaBDApugQ5u0oEM1zqBDz+egQ2gBoUMjG6FD
vDShQzVOoUOTaKFDaIGhQwKboUObtKFDVs6hQ+/noUOJAaJDAhuiQ7w0okM1TqJD72eiQ2iB
okMCm6JDvLSiQzXOokPv56JDiQGjQyMbo0ObNKNDNU6jQ+9no0NogaNDApujQ5u0o0M1zqND
7+ejQ2gBpEMjG6RDmzSkQ1ZOpEPPZ6RDaIGkQwKbpEO8tKRDNc6kQ+/npEOJAaVDAhulQ7w0
pUM1TqVDz2elQ2iBpUMCm6VDm7SlQzXOpUPP56VDaAGmQwIbpkObNKZDVk6mQ+9npkNogaZD
I5umQ7y0pkNWzqZD7+emQ2gBp0MCG6dDmzSnQ1ZOp0PPZ6dDaIGnQwKbp0ObtKdDNc6nQ8/n
p0OJAahDAhuoQ5s0qEM1TqhDz2eoQ2iBqEMCm6hDm7SoQzXOqEPv56hDaAGpQwIbqUO8NKlD
Vk6pQ89nqUNogalDApupQ5u0qUNWzqlD7+epQ4kBqkMCG6pDmzSqQzVOqkPvZ6pDaIGqQwKb
qkObtKpDNc6qQ8/nqkOJAatDAhurQ5s0q0NWTqtDoGqrQ2iBq0MCm6tDm7SrQzXOq0PP56tD
aAGsQwIbrEO8NKxDNU6sQ89nrENogaxDApusQ5u0rEM1zqxDz+esQ2gBrUMCG61DmzStQzVO
rUPPZ61DaIGtQyObrUObtK1DNc6tQ8/nrUNoAa5DAhuuQ7w0rkM1Tq5Dz2euQ4mBrkMjm65D
m7SuQzXOrkPP565DaAGvQwIbr0ObNK9DNU6vQ89nr0OJga9DI5uvQ5u0r0M1zq9Dz+evQ2gB
sEMCG7BDmzSwQzVOsEPPZ7BDiYGwQwKbsEObtLBDNc6wQ8/nsENoAbFDAhuxQ5w0sUNWTrFD
z2exQ2iBsUMim7FDnLSxQzXOsUPw57FDLQKyQyIbskOcNLJDNU6yQ89nskNogbJDIpuyQ5y0
skM1zrJDz+eyQ4kBs0MCG7NDvDSzQzVOs0PwZ7NDaIGzQwKbs0OctLNDVs6zQ/Dns0NoAbRD
Ahu0Q5w0tEM1TrRDz2e0Q2iBtEMCm7RDnLS0QzXOtEPP57RDaAG1QwIbtUOcNLVDNU61Q89n
tUNogbVDApu1Q5y0tUM1zrVD8Oe1Q4kBtkMCG7ZDnDS2QzVOtkPPZ7ZDaIG2QwKbtkOctLZD
Vs62QxDotkNoAbdDAhu3Q5w0t0NWTrdD8Ge3Q4mBt0MCm7dD3bS3Q1bOt0Pw57dDaAG4QyIb
uEOcNLhDVk64Q89nuENogbhDIpu4Q7y0uENWzrhDXuq4Q4kBuUMiG7lDvDS5Q1ZOuUPwZ7lD
iYG5QyKbuUOctLlDNc65Q8/nuUOJAbpDAhu6Q5w0ukNWTrpD8Ge6Q2iBukMim7pDvLS6Q1bO
ukPw57pDiQG7QyIbu0O8NLtDVk67Q/Bnu0OJgbtDIpu7Q7y0u0NWzrtD8Oe7Q4kBvEMiG7xD
vDS8Q1ZOvEPwZ7xDiYG8QyKbvEO8tLxDVs68Q/DnvEOJAb1DIhu9Q7w0vUNWTr1D8Ge9Q4mB
vUMim71DvLS9Q1bOvUPw571DiQG+QyIbvkO8NL5DVk6+Q/BnvkOJgb5DIpu+Q7y0vkNWzr5D
8Oe+Q24Cv0MiG79DvDS/Q1ZOv0PwZ79DiYG/QyKbv0O8tL9DVs6/Q/Dnv0OJAcBDIhvAQ7w0
wENWTsBD8GfAQ4mBwEMim8BDvLTAQ1bOwEPw58BDiQHBQyIbwUO8NMFDVk7BQ/BnwUOJgcFD
IpvBQ7y0wUNWzsFD8OfBQ4kBwkMiG8JDvDTCQ1ZOwkPwZ8JDiYHCQyKbwkO8tMJDVs7CQ/Dn
wkOJAcNDIhvDQ7w0w0NWTsND8GfDQ4mBw0Mim8NDvLTDQ1bOw0Pw58NDiQHEQyIbxEO8NMRD
Vk7EQ/BnxEOJgcRDApvEQ7y0xENWzsRD8OfEQ4kBxUMiG8VDnDTFQ1ZOxUPwZ8VDiYHFQyKb
xUO8tMVDVs7FQ8/nxUNoAcZDIhvGQ5w0xkNWTsZD8GfGQ2iBxkMim8ZDvLTGQ1bOxkPw58ZD
iQHHQyIbx0O8NMdDVk7HQ/Bnx0OJgcdDIpvHQ7y0x0NWzsdD8OfHQ2gByEMiG8hDvDTIQ1ZO
yEPwZ8hDiYHIQyKbyEO8tMhDVs7IQ/DnyEOJAclDAhvJQ7w0yUNWTslD8GfJQ4mByUMim8lD
vLTJQ1bOyUPw58lDiQHKQyIbykO8NMpDVk7KQ/BnykOJgcpDApvKQ7y0ykNWzspD8OfKQ2gB
y0MiG8tDvDTLQzVOy0PwZ8tDiYHLQyKby0O8tMtDVs7LQ/Dny0OJAcxDIhvMQ7w0zEM1TsxD
8GfMQ4mBzEMim8xDvLTMQ1bOzEPP58xDaAHNQyIbzUO8NM1DVk7NQ/BnzUOJgc1DIpvNQ7y0
zUNWzs1D8OfNQ4kBzkMiG85DvDTOQ1ZOzkPwZ85DiYHOQyKbzkOctM5DVs7OQ/DnzkOJAc9D
IhvPQ7w0z0NWTs9Dz2fPQ2iBz0Mim89DvLTPQ1bOz0Oa6c9DaAHQQyIb0EO8NNBDVk7QQ89n
0EOJgdBDIpvQQ7y00ENWztBD8OfQQ4kB0UMiG9FDvDTRQ1ZO0UPwZ9FDiYHRQyKb0UO8tNFD
Vs7RQ87n0UNoAdJDIhvSQ7w00kNWTtJD8GfSQ2iB0kMCm9JDvLTSQ1bO0kPw59JDiQHTQwIb
00O8NNNDNU7TQxBo00NogdNDApvTQ5y000NWztND8OfTQ4kB1EMiG9RDvDTUQ1ZO1EPOZ9RD
aIHUQyKb1ENSuNRDVs7UQ87n1EOJAdVDIhvVQ7w01UNWTtVDzmfVQ4mB1UMim9VDvLTVQ1bO
1UPO59VDaAHWQwIb1kO8NNZDVk7WQ/Bn1kOJgdZDIpvWQ7y01kM1ztZD8OfWQ4kB10MCG9dD
vDTXQ1ZO10POZ9dDiYHXQyKb10O8tNdDVs7XQ/Dn10NoAdhDIhvYQ7w02ENWTthDzmfYQ2iB
2EMim9hDvLTYQ1bO2EPO59hDaAHZQwIb2UO8NNlDNU7ZQ85n2UOJgdlDIpvZQ5y02UM1ztlD
8OfZQ2gB2kMiG9pDvDTaQzVO2kPwZ9pDaIHaQyKb2kOctNpDNc7aQ/Dn2kOJAdtDAhvbQ7w0
20NWTttD8GfbQ4mB20Mim9tDvLTbQzXO20PO59tDiQHcQwIb3EO8NNxDVk7cQ/Bn3ENogdxD
ApvcQ5y03ENWztxDk+jcQ4kB3UMiG91DvDTdQzVO3UPOZ91DiYHdQyKb3UO8tN1DVs7dQ/Dn
3UNoAd5DAhveQ5w03kNWTt5D8GfeQ2iB3kMCm95DvLTeQ1bO3kPO595DiQHfQwIb30O8NN9D
Vk7fQ85n30OJgd9DIpvfQ7y030NWzt9DzuffQ2gB4EMiG+BDvDTgQzVO4EMxaOBDaIHgQwKb
4EOctOBDVs7gQ/Dn4EOJAeFDAhvhQ5w04UNWTuFDzmfhQ2iB4UMCm+FDvLThQ1bO4UPw5+FD
iQHiQyIb4kOcNOJDNU7iQ85n4kOJgeJDIpviQ7y04kM1zuJDzufiQ4kB40MiG+NDnDTjQ1ZO
40PwZ+NDaIHjQyKb40O8tONDNc7jQ87n40OJAeRDIhvkQ5w05ENWTuRD8GfkQ2iB5EMim+RD
vLTkQzXO5EPO5+RDaAHlQyIb5UOcNOVDNU7lQ85n5UOJgeVDIpvlQ7y05UM1zuVDzuflQ2gB
5kMCG+ZDvDTmQzVO5kPwZ+ZDiYHmQwKb5kO8tOZDVs7mQ/Dn5kNoAedDAhvnQ7w050M1TudD
zmfnQ2iB50MCm+dDvLTnQzXO50PO5+dDiQHoQ8Yb6EO8NOhDNU7oQ85n6EOJgehDIpvoQ7y0
6ENWzuhDzufoQ2gB6UMCG+lDnDTpQzVO6UPOZ+lDaIHpQyKb6UOBtelDVs7pQ/Dn6UNoAepD
AhvqQ7w06kNWTupDzmfqQ2iB6kMim+pDnLTqQzXO6kPO5+pD</AssayXData><AssayYData Points="900">xYKbP+r9mT/GYJk/6UyYP6mslz+l6ZY/QZyWPzaQlj/09ZU/KGqVPzJplT9WoZQ/M0+VPxSn
lD/CJpQ/6XeUPx9MlD/gEJQ/3FGUPzH1kz/vzJM/ylGUP8jpkz8U7JM/JSKUPyJckz/QOZQ/
geaTP698lD+boJQ/wYeUPyi5kz8YwpM/diuUP8X5kz8LYJQ//SaUP39YlD8ExZM/N32TP7G9
kz8FSpQ/GJmTPzf2kz8l0pM/8kSUP1X7kz9k65M/yLuTP4RRlD+uWJQ/olqVP+fukz89epQ/
roKUP3O5lD9FwZQ//rqUP7FRlD95dJQ/njaUP3wZlT86D5Q/hO+UP2aZlD8A+ZQ/7EmUPy/Q
lD8eLJU/TumUPwSSlD/SL5U/3AuVP34NlT9qmZQ//omUP5DwlD84spQ/QQyVP8ETlT/H35Q/
EueUPz/ClT8W3pU/FlqVP/kGlT9gRJU/5COVPxWelD9NlpQ/GHWVP0kYlT8HC5U/KtSUP0cY
lT/O1JQ/VFqVP8iilD+WsJU/RpOVP1BslT+xfJU/T4WVP5pUlT/5WJU/ameVPw0OlT8jgpU/
ceeVP5DslD/X6ZU/v4yVPxiSlT+CiZU/Y6aVP+5mlT+ck5U/DOKVPxpSlT88FJY/vN2VP/29
lT8/9ZU/n9mVP+eQlT84kpU/j+aVPyjPlT+kMJU/9uyVP624lT8PF5Y/CoGVP+8Glj/T5JU/
UQCWP3kMlj9TsJU/X8GVP5kplT9tNZY//B2WP/JMlj+DH5Y/CqSVP4prlj9qWZY/abWVP4ft
lT+xeZY/a3uWP4Qklj/PWJY/mEyWP/vdlj/S95U/FDKWPxlilj/4OZY/RF6WP9Z3lj8PsJY/
yDmWP0J7lj+0rpY/PaCWPyWclj8ayZY/PpKWP4rplj+mepY/InyWP6iplj8MepY/OHiWP2uq
lj/nh5Y/3qyWP9delj9bxJY/ipaWP4mMlj+JeZY/5mWWP6UVlj+eCpc/dxGXP82Qlj9j8JY/
93CWP0zDlj+f85Y/5ZOWP+mblj8tq5Y/v6+WP6wslz/P5pY/oPSWP/lqlj8i4JY/1SqXPyk9
lz9p+pY/nc6WP6J4lz/n6ZY/sRqXP5oWlz9mH5c/9FGWP3wOlz9YA5c/oqqWPwtvlz+sbpY/
DqeXP6ASlz/EHpc/BZqXP+Onlz+oNpc/KCGXP5cGlz9Cnpc/AL2XP+hOlz+o95Y/pUeXP2Db
lj8FnZc/2huXP3/rlz+51pY/KCGXPwhHlz+1gpc/Pk+XP0ctlz+fRJc/ryuXP5m/lj/Oy5c/
JIuXP21Llz9utJc/wdCXP/f8lj+ll5c/jFSXPylelz/plJc/1a2XP6uilz+ASZc/Z9CXP0QA
mD+5Upc/ILOXP57Plz9XDJc/J9yXP77Ulz/pyJc/X/uXP/VvmD8zUJc/H+aXP6iOlz+vxZc/
r2KXPxTClz8wLpc/7/uXP1gQmD9v8pc/FQqYP+0/lz+aTJg/u8KWP3B+lz+g7Jc/adeXP3Ls
lz/8E5g/+WCYP6gYmD+r+Zc/eCKYP/FOlz/DM5g/gOqXPxwSmD+drZg/uoeXP1JemD9AFJg/
GxaYP6wRmD9XG5g/gRiYP2BPmD9BeJg/TiGYP81wmD/RJJg/v7GYPzc2mD+Y75c/J5OYP4hx
mD+kM5g/Iz6YP7EimD9cm5g/z2aYP8Y0mD/S/pc/ecyYP5Dulz+wGZg/Q7eXP8vPlz/eG5g/
o0yYP0gJmD9My5c/ycmYP/b8mD8cwpg/C6CYPx7xmD9EYJg/F+eXP3shmT9biJg/sqWYP/HE
mD8ezZg/dWCYP0mqmD91SZg/5XGYP9epmD9x9Jg/YY6YP1KGmD8XyZg/yFaYP7qCmD+wbpg/
x2eYPyrZmD/PsZg/uuOYP2jdmD/N3Jg/S9mYPwIZmD9VHJk/C+WYPwx3mD+p0Jg/9riYP8yx
mD+HbZg/mtuYP/y7mD8qtJg/zIGYPzLCmD+vDZk/P5mYP3U3mT+9bZk/+zKYP/nCmD/UDpk/
4WmZP7fOmD9QPZk/T+iYPy+tmD946pg/WK2YP1fNmD9T5Jg/brWYP/SKmT+DB5k/a6+YP6l/
mD/i/5g/PpyZP7cKmT/rCJk/pgSZP5WHmT9IFJk/euGYP7UPmT/HYpk/uhuZPyCNmT8X3Zk/
4VyZP5GamT/Sypg/+5mYP5hAmT9ad5k/49iYP0TDmT8eZZk/a9KYP2IamT8AtJk/OGaZP5MA
mT9rEpk/b3iZPyAmmT9UqZk/OzmZP8bKmD9cRJk/RWKZP7xgmT/EzZk/NLGYP0DZmT/RoJk/
BD6ZP+/kmT8qcJk/o4OZP/5LmT8A9Jk/17CZPzYomT/Jf5k/+8eZPzu1mT+Nf5k/ZX6ZPydw
mT9B0Jk/goCZP2Z3mT+xo5k/ZMaZP870mT9ncJk/WYeZP/gQmT9OXJk/Qk+aP/u0mT89zZk/
IweaP3BKmT+IqJk/Za2ZP210mT+afZk/s/aZPzCvmT+7RZo/1huaP6RXmT8WIZo/ICyaP5xD
mT9ycpk/jSCaP1Eomj824Jk/cO+ZP37NmT8W45k/vJiZPxAwmj/DC5o/r56ZPxaymT+FLJo/
X/eZP8hkmj9GyZo/OO2ZP7MJmj/kBZo/2FWaP4mWmT+qkJk/2PqZP9Uvmj+oeZk/dC6aP5O4
mT85Apo/X4aaP+tVmj/WgZo/dD6aP1Jrmj8caJo/Nf2ZP/Jjmj9hupk/fsiZP8bEmT9DH5o/
4BuaPytRmj89PZo/tkWaP6NDmj/Fj5o/g9GZPxcsmj8tzZk/wqKZP46Imj8V0po/EHyaP33U
mT9xy5k/QaGaPyfomT+eX5o/ymOaP7NZmj/cZ5o/z9qZP8mFmT/ih5o/JkOaPwIamz9WtZo/
vLaaP1k1mj+/fJo/N1maPwM+mj+tRZo/iE2aP0JQmj8no5o/ox+bP2ramT9GAJo/BKWaP77P
mj8bvZo/nnGaP30Fmj8W85o/7JCaPyhHmj8BO5o/k2qaP/Hfmj/Itpo/w02bP6VYmj+z6Zo/
SueaP+exmj8F0po/aXKaP5zomj+Mqpo/dT6aPw65mj8ilZo/BtaaP6HBmj/bmpo/tIaaP5QZ
mz+yxpo/wu2aPx0Wmz/agJo/6raaP5IUmz9Fz5o/m2SaP7/hmj/zppo/fZmaP1v/mj+jFZs/
GUKbP/uMmz8cyJo/IoOaPxbOmj/YY5o/kg2bP55Smz+O8Jo/ZqOaPwH2mj99Aps/086aP4HT
mj9glps/PA2bP4FDmz+7z5o/RvyaP7fNmj9RJZs/0OOaP7N4mz+Tepo/TBGbP+R5mz+7GJs/
PzebPzRxmz+Sw5o/zgObP9m9mj/aBps/4kWbP5FNmz80vZo/CIabPzRFmz8XGps/XBebP5sT
mz9tTJs/ZyKbP593mz/07po/xMaaP8VKmz8b7Zo/owCbP7oKmz9G55o/XkebPyQjmz8WpJo/
gHWbPx7hmj8dXZs/suKaP9gEmz+nAps/Cx2bP7sXmz8/OZs/3gKbP15wmz9GB5s/to+bP4Of
mz/GWZs/CxabP+4Qmz+eoJs/Cl+bPzMvmz/idZs/HoObP8iemz+gSps/3SObP8ppmz9wU5s/
jNyaP7wFmz/PMZs/KiybP6OOmz+TJ5s/U8KbP8IwnD8OG5s/hqabP1c6mz8bkZs/JzebP3p3
nD8WpZs/n1ybP9ajmz/RiJs/AVWbP1ysmz9DYJs/AaCbPy3emz/wzJs/8yGcP91+mz9kw5s/
mKGbP1Wpmz/wCZw/OF6bPxzSmz/46Js/XOibP7HFmz/vyJs/vyWbP+L2mz/5+Zs/lfWbP7nq
mz8G9Zs/fOqbP3vsmz9vMps/9MebP4FUmz8uoZs/ZMabP8e3mz9ieZw/k7mbPxoNnD/mgps/
WUebPy9Bmz9DCZw/nhScP/PYmz8myps/2f2bPzhhmz8eApw/5XucPywxnD8GG5w/lhicP/XM
mz/nHJw/weGbP3YunD9/1Zs//p6bP2yymz/UK5w/jKObPwDgmz9x95s/JHSbP909nD/6Spw/
HOibPz63mz/0Q5w/keObP2ognD/c4Zs/zCacPyQNnD8Zb5w/Mw+cP9VknD/ZEZw/GDacP1Z4
nD9capw/WzucPxRynD9ZZpw/TeabPz2PnD8clZw/REOcP0ASnD/2Hp0/Bt+bP8h4nD8QQJw/
z6mbP59PnD9ZV5w/3qecP0Q6nD8DnZw/pAicPxxgnD8+S5w/VRycP75SnD+PaZw/nMmbPw7K
nD/W05w/dTGcPzKOnD9sgJw//xGcPwfxmz/8l5w/Af2cP5fUnD/BiZw/pr+cP3x2nD+XOJw/
YpicP5/vmz9Jjpw/Qm+cP1tonD9UUJw/zUOcP7FcnD/tA5w/KYecP/NInD9Gvpw/2GycPzeP
nD9b55s/FA6dP+HGnD+r+Zw/oNCcP1agnD+VGJ0/FZOcP06XnD+Kc5w/Fa2cP++FnD+3p5w/
IqWcP83DnD98u5w/x1OcP8DfnD+1Upw/vQmdP1z0nD9wj5w/NXGcPxbUnD9lu5w/7YOcP4LS
nD8PFp0/g0icP+kKnT94+Zw/IOScP+ePnD+7XZw/KJ6cP/DZnD8mFp0/BKycPwFFnT/9Ap0/
ErWcP4uknD/2MZ0/OsmcP0+knD+XV5w/o/ycPzZsnT9BRZ0/dNGcP/cQnT9htJw/1UedP41M
nD/IWJ0/41mdP+JSnT8QVZ0/etKcP/AenT+bP50/NxidP0LgnD941pw/LRudP4IznT8a6Zw/
Hk6dP3WPnD/o0Jw/A1qcP+LGnD/mbJw/wuWcP2M6nT8CrZw/</AssayYData></Step><Step><CommonData><SampleLocation>1</SampleLocation><SampleID></SampleID><SampleGroup></SampleGroup><SampleInfo></SampleInfo><SampleRow>E</SampleRow><SamplePlate>1</SamplePlate><WellType>BUFFER</WellType><Concentration>-1</Concentration><ConcentrationUnits>µg/ml</ConcentrationUnits><MolarConcentration>-1</MolarConcentration><MolarConcUnits>nM</MolarConcUnits><MolecularWeight>-1</MolecularWeight><Temperature>25</Temperature><StartTime>593410</StartTime><AssayTime>180</AssayTime></CommonData><FlowRate>600</FlowRate><StepType>DISASSOC</StepType><StepName>Dissociation</StepName><StepStatus>OK</StepStatus><ActualTime>180</ActualTime><CycleTime>0.2</CycleTime><AssayXData Points="900">aAHrQwIb60N6NOtDNU7rQ65n60NogetD4ZrrQ3q060MUzutDzufrQ2gB7EPhGuxDmzTsQzVO
7EPOZ+xDaIHsQwKb7EO8tOxDNc7sQ+/n7ENoAe1DAhvtQ5s07UM1Tu1DzmftQ4mB7UMCm+1D
m7TtQzXO7UPO5+1DaAHuQwIb7kN6NO5DNU7uQ85n7kNoge5DApvuQ5u07kM1zu5DzufuQ2gB
70MCG+9DmzTvQzVO70POZ+9DaIHvQwKb70ObtO9DNc7vQ87n70NoAfBDAhvwQ5s08EM1TvBD
zmfwQ2iB8EMCm/BDm7TwQzXO8EPO5/BDaAHxQwIb8UObNPFDNU7xQ85n8UNogfFDApvxQ5u0
8UM1zvFDzufxQ2gB8kMCG/JDmzTyQzVO8kPOZ/JDiYHyQwKb8kObtPJDNc7yQ87n8kNoAfND
AhvzQ5s080M1TvNDzmfzQ2iB80MCm/NDm7TzQzXO80PO5/NDaAH0QwIb9EObNPRDNU70Q85n
9ENogfRDApv0Q5u09EM1zvRDzuf0Q2gB9UMCG/VDmzT1QzVO9UPOZ/VDaIH1QwKb9UObtPVD
Nc71Q87n9UNoAfZDAhv2Q5s09kM1TvZDzmf2Q2iB9kMCm/ZDm7T2QzXO9kPO5/ZDaAH3QwIb
90ObNPdDNU73Q85n90NogfdDApv3Q5u090M1zvdDzuf3Q2gB+EPhGvhDmzT4QzVO+EPOZ/hD
aIH4QwKb+EObtPhDNc74Q87n+ENoAflD4Rr5Q5s0+UM1TvlDzmf5Q2iB+UMCm/lDerT5QxTO
+UPO5/lDaAH6QwIb+kObNPpDNU76Q85n+kNogfpDApv6Q5u0+kM1zvpDzuf6Q2gB+0MCG/tD
mzT7QzVO+0POZ/tDaIH7QwKb+0ObtPtDNc77Q87n+0NoAfxDAhv8Q5s0/EM1TvxDzmf8Q0eB
/EMCm/xDm7T8QzXO/EPO5/xDaAH9Q/Md/UObNP1DNU79Q85n/UNHgf1DApv9Q5u0/UM1zv1D
zuf9Q2gB/kMCG/5DmzT+QzVO/kOuZ/5DR4H+QwKb/kObtP5DNc7+Q87n/kNoAf9DAhv/Q5s0
/0M1Tv9Dzmf/Q2iB/0MCm/9Dm7T/QzXO/0PO5/9DtAAARIENAEROGgBECicAROczAES0QABE
gU0ARE5aAEQaZwBE53MARLSAAESBjQBEPZoARBqnAETnswBEtMAARIHNAERO2gBECucAROfz
AES0AAFEgQ0BRE4aAUQaJwFE5zMBRLRAAUSBTQFETloBRApnAUTXcwFEtIABRHCNAUROmgFE
GqcBROezAUS0wAFEgc0BRE7aAUQa5wFE5/MBRLQAAkSBDQJEThoCRAonAkTnMwJEtEACRIFN
AkROWgJECmcCRNdzAkS0gAJEcI0CRE6aAkQapwJE57MCRKTAAkSBzQJETtoCRBrnAkTn8wJE
tAADRIENA0ThGgNEGicDROczA0S0QANEcE0DRE5aA0QaZwNE53MDRLSAA0SBjQNETpoDRBqn
A0TnswNEpMADRIHNA0RO2gNEGucDROfzA0S0AAREcA0ERD0aBEQKJwRE5zMERNVABESBTQRE
PVoERBpnBETXcwREpIAERIGNBEROmgREGqcEROezBES0wAREcM0ERD3aBEQa5wRE1/MERLQA
BURwDQVEPRoFRBonBUTnMwVEtEAFRHBNBUROWgVECmcFROdzBUSkgAVEgY0FRD2aBUQapwVE
57MFRLTABUSBzQVETtoFRBrnBUTn8wVEpAAGRIENBkQ9GgZECicGRNczBkS0QAZEgU0GRD1a
BkQaZwZE53MGRLSABkSBjQZETpoGRAqnBkTnswZEpMAGRHDNBkQ92gZEGucGROfzBkSkAAdE
gQ0HRD0aB0QaJwdE1zMHRLRAB0SBTQdETloHRBpnB0TXcwdEtIAHRIGNB0ROmgdECqcHRNez
B0S0wAdEcM0HRE7aB0Qa5wdE1/MHRLQACESBDQhEThoIRBonCETXMwhEtEAIRHBNCEROWghE
CmcIROdzCES0gAhEcI0IRD2aCEQKpwhE57MIRLTACESBzQhEPdoIRArnCETX8whEtAAJRIEN
CUROGglEGicJROczCUSkQAlEcE0JRE5aCUQKZwlE53MJRKSACUSBjQlETpoJRAqnCUTnswlE
tMAJRHDNCURO2glEGucJROfzCUS0AApEgQ0KRD0aCkQaJwpE5zMKRLRACkSBTQpEPVoKRBpn
CkTncwpEtIAKRIGNCkQ9mgpEGqcKROezCkS0wApEcM0KRE7aCkQK5wpE5/MKRLQAC0RwDQtE
ThoLRAonC0TnMwtEpEALRHBNC0Q9WgtEGmcLRNdzC0S0gAtEgY0LRD2aC0QapwtE57MLRLTA
C0RwzQtETtoLRBrnC0TX8wtEtAAMRIENDEROGgxEGicMROczDESkQAxEgU0MRE5aDEQaZwxE
13MMRLSADESBjQxETpoMRAqnDETnswxEpMAMRHDNDEQ92gxECucMROfzDESkAA1EcA0NRE4a
DUQKJw1E1zMNRKRADURwTQ1EPVoNRBpnDUTXcw1EpIANRIGNDUROmg1EGqcNRNezDUSkwA1E
cM0NRD3aDUQK5w1E+PMNRLQADkSBDQ5EPRoORAonDkTXMw5EpEAORHBNDkQ9Wg5EGmcOROdz
DkSkgA5EgY0ORD2aDkQKpw5E17MORLTADkRwzQ5ETtoORArnDkTX8w5EpAAPRHAND0ROGg9E
CicPROczD0S0QA9EgU0PRD1aD0QKZw9E13MPRLSAD0RwjQ9EPZoPRAqnD0Tnsw9EpMAPRHDN
D0Q92g9ECucPRNfzD0SkABBEcA0QRE4aEEQaJxBE1zMQRKRAEERwTRBETloQRApnEETncxBE
tIAQRIGNEEROmhBEGqcQRNezEESkwBBEgc0QRD3aEEQK5xBE5/MQRKQAEURwDRFEPRoRRAon
EUTnMxFEtEARRHBNEUROWhFECmcRRNdzEUSkgBFEcI0RRD2aEUQKpxFE17MRRKTAEURwzRFE
TtoRRArnEUTX8xFEpAASRIENEkQ9GhJECicSRNczEkSkQBJEcE0SRE5aEkQKZxJE53MSRKSA
EkSBjRJEPZoSRAqnEkTXsxJEtMASRHDNEkQ92hJECucSROfzEkQnARNEcA0TRD0aE0QKJxNE
1zMTRLRAE0RwTRNEPVoTRBpnE0TncxNEpIATRIGNE0ROmhNEGqcTRNezE0S0wBNEcM0TRD3a
E0Qa5xNE1/MTRKQAFERwDRREPRoURAonFETnMxREpEAURIFNFEROWhRECmcUROdzFES0gBRE
cI0URD2aFEQKpxRE57MURLTAFERwzRREPdoURArnFETn8xREtAAVRHANFUQ9GhVEGicVROcz
FUSkQBVEgU0VRD1aFUQKZxVE13MVRKSAFURwjRVEPZoVRAqnFUTXsxVEpMAVRIHNFUQ92hVE
GucVRNfzFUSkABZEgQ0WRE4aFkQKJxZE1zMWRLRAFkRwTRZETloWRBpnFkTXcxZEpIAWRHCN
FkQ9mhZECqcWRNezFkSkwBZEcM0WRE7aFkQK5xZE1/MWRKQAF0SBDRdEPRoXRAonF0TnMxdE
pEAXRHBNF0Q9WhdECmcXRNdzF0S0gBdEcI0XRD2aF0QapxdE17MXRKTAF0RwzRdEPdoXRArn
F0TX8xdEpAAYRIENGEQ9GhhECicYRNczGESkQBhEcE0YRD1aGEQKZxhE13MYRKSAGESBjRhE
PZoYRAqnGETXsxhEtMAYRIHNGERO2hhECucYRNfzGESkABlEcA0ZRD0aGUQKJxlE5zMZRLRA
GUSBTRlEPVoZRApnGUTXcxlEpIAZRHCNGUQ9mhlECqcZRNezGUS0wBlEcM0ZRE7aGUQa5xlE
1/MZRKQAGkRwDRpEPRoaRAonGkTnMxpEpEAaRHBNGkQ9WhpECmcaROdzGkSkgBpEcI0aRD2a
GkQKpxpE17MaRKTAGkRwzRpEPdoaRBrnGkTX8xpEpAAbRHANG0Q9GhtECicbROczG0SkQBtE
cE0bRE5aG0QKZxtE53MbRKSAG0RwjRtEPZobRAqnG0TXsxtEpMAbRHDNG0Q92htECucbRNfz
G0SkABxEgQ0cRD0aHEQKJxxE5zMcRKRAHESBTRxEXlocRApnHETXcxxEpIAcRHCNHEQ9mhxE
CqccROezHESkwBxEcM0cRD3aHEQK5xxE5/McRLQAHURwDR1EsBodRBonHUTXMx1EpEAdRHBN
HUQ9Wh1ECmcdRNdzHUSkgB1EcI0dRD2aHUQKpx1E17MdRKTAHUSBzR1EPdodRArnHUTX8x1E
pAAeRIENHkROGh5ECiceRNczHkS0QB5EcE0eRE5aHkQKZx5E53MeRKSAHkRwjR5EPZoeRBqn
HkTnsx5EtMAeRHDNHkQ92h5ECuceRNfzHkS0AB9EcA0fRD0aH0QaJx9E5zMfRKRAH0SBTR9E
PVofRApnH0TXcx9EpIAfRIGNH0ROmh9ECqcfRNezH0S0wB9Egc0fRE7aH0QK5x9E1/MfRLQA
IESBDSBEPRogRAonIETnMyBEtEAgRIFNIEROWiBEGmcgROdzIES0gCBEgY0gRE6aIEQapyBE
57MgRLTAIESBzSBETtogRBrnIETn8yBEtAAhRIENIUROGiFEGichROczIUS0QCFEgU0hRE5a
IURsZyFE53MhRLSAIUSBjSFETpohRBqnIUTnsyFEtMAhRIHNIURO2iFEaOkhROfzIUS0ACJE
gQ0iRE4aIkQaJyJE5zMiRLRAIkSBTSJETloiRBpnIkTncyJE</AssayXData><AssayYData Points="900">tROcP+gknD8NGp0/27qeP/9gnz8t0Z8/N9CgPxEJoT/MR6E/HDyiP9zMoj9PwqI/DEWjP+rh
oj/Y6KI/33GjP/Rooz/1b6M/NgqkP6rtoz+BEKQ/DeSiP0uyoz80iqM/c6ykP1sGpD/+t6M/
n7WjP+TDoz/+KqQ/6BGkPzlMpD8DpqM/WwikPxoRpD+wKaQ/EuSjP43Joz9/GKQ/jNyjP9qs
oz9KtqM/vUKkP8zboz/eLqQ/quSjP6/0oz+EoKM/NJikPxg6pD8W8KM/ZDqkP6VkpD/0QqQ/
6e2jP4f+oz82D6Q/nwGkP7i9oz9RFaQ/jyKkP28ypD+ZoqM/9SikP+2VpD9OoKQ/9LSkP+az
pD9rHqQ/jROkPx5TpD+jFaQ/Q6ijP8yVpD+k96M/ZGSkP7sqpD+wAKQ/GMujPynXoz/29aM/
QtqjPygYpD+7HKQ/ZCakPyY/pD84PqQ/Ib6jP+YZpD+HGKQ/VSGjP2QipD+ItKM/ZSKkP5wi
pD+Q76M/Zq6jP2t4pD9/fqQ/4TGkPyQEpD+8+aM/px+kP6Gqoz/G8KM/xDmkP7hEpD9i3qM/
rHKkP0X7oz8IjaM/jR2kP1kupD+AgKQ/UmSkPzeBpD8MwaM/Fc+jPyazoz/JraM/HNOjP6JJ
pD80z6M/r3KkP14wpD8hE6Q/UJSkP/60oz/51aM/D6akP6Pcoz/Po6M/nhykP4ZPpD+3RaQ/
VR2kP/xboz9NfaM/+ROkP0EDpD8/uKM/9wOkP45YpD87FKQ/kMKjP+eaoz+zpKM/TkakP6J5
oz9VEaQ/fV6kPywJpD+Sa6Q/CcqjP6tOpD8IHKQ/1BOkP0m1oz86FaQ/VmCkPyrCpD+bAKQ/
b+ijP0q8oz/ZUaQ/GP6jP2HUoz+OO6Q/9AmkPyotpD9Q8qM/O+WjP5ZQpD9oAaQ//A6kP2l4
pD9PGqQ/+hukP1FGpD8DDqQ/4l2kP/p0pD9O4KM/FhGkPx4dpD9KLqQ/o0akP0YWpD8ZI6Q/
fvOkP+0mpD88kKM/0fqjP+QqpD8elKM/AxCkP4D0oz/VtaQ/fpikPygDpD/H5KM/rr2jP6Lh
oz/c1aM/h0CkPwYNpD/eA6Q/2DekP4uIpD8h46M/8FykPzxbpD9C0qM/Yc2jP3XYoz+SUqQ/
d8SkP05upD8MGaQ/UaijPxB1pD/UNKQ/HdyjP9AmpD8AeqQ/lN+kP/tupD+qc6Q/y0GkP2IH
pD9YZaQ/1TGkP0KmpD+MMKQ/doukP34NpD8vrKQ/shCkP8vkoz8L+qM/jwOkP38+pD+GXKQ/
j4mkP2fioz9BjKQ/cDOkP7zGoz+4SKQ/HkmkP14YpD8UtqM/ICmkP096pD/5kqQ/IMyjP7MY
pD+896M/YIWkP3sHpD//S6Q/CXmkP5m2pD+l+aQ/lUikP67Foz/CB6Q/7MSjP3s7pD+A76M/
ATikP2LPpD/QcaQ/3xCkP3wTpD9/MqQ/+1ikP8yipD+miKQ/9nSkPzNNpD/nnKQ/QJekPxTE
pD8WOKQ/+jCkP/YqpD/2xaQ/pbOkP95npD9NxKQ/jmekP2t4oz+ilaQ/jm6kPxn9oz/agaQ/
cw+kPx5ipD9zYKQ/nUakPyynpD/37aM/ED+kP8A6pD/CUqQ/hvmjP0tbpD8uuKQ/M6KkPyNf
pD+AaKQ/DlWlP/iqpD9B+6M/ZuyjP+pOpD/iu6Q/11GkPzeFpD9MwqQ/PmqkP8FJpD95QaQ/
V+SkP0pQpD9au6Q/Rx2kP/yppD+UFqQ/ivSkPzpypD+ln6Q/edakP2FVpT+1aKQ/B7ukPwjB
pD8KaqQ/ZqekPyRbpD+WnKQ/qpCkP27HpD9ENKU/S9WkPzgCpT8iF6Q//PGkP65TpD/xp6Q/
dk6kP46BpD8QbKQ/NhakP7G2pD+2iKQ/GmikP+Pxoz9sq6Q/tROlP6M4pD9lyKQ/tG2kP8rM
pD/f2aQ/YjulPwlXpD9fg6Q/1KukP7yDpD89YKQ/bCulP9V4pD9rz6Q/WcmkP/mqpD8C2qQ/
5K2kP2rJpD8yoaQ/hPukP3+9pD/IFqU/XPOkP2ODpD9tiKQ/wiykP8g8pD9PxKQ/m/+kP40t
pT/xraQ/F7WkP/ycpD+xeqQ/VtSkPy2ApD/766Q/vYGlP72ppD/fCqQ//KOkP5bZpD8X5KQ/
H+mlP3y3pD/JV6U/j+KkP74fpT9TH6U/F6qkP70EpT/m/qQ/exWlP2P/pD/ofaQ/t/ukP/Cc
pD+zBqU/tN2kP3HepD+v66Q/TgKlP2H+pD/aBaU/00ikP0expD9PmaQ/tRClPwT8pD/4g6Q/
5P6kP2kppT+0eKQ/OrGkP80opT/cLKU/edSkP4aSpT+/q6Q/In2kPyzvpD9HTKQ/CgqlP/Uc
pT/u9aQ/eu6kPxvkpD81qqQ/ZyilP+mupD8OHaU/NOCkP9CdpD9hUaU/lUilP+P/pD+XDqU/
cB6lP2QJpT9UkqQ/SaulP52OpD+hkaQ/Ug2lPzLXpD+Gy6Q/weukP71qpT83r6Q/DhalP5fN
pD/7daQ/pXWkPzsxpT8a9aQ/WmKkP+EwpT+j+aU/GBalP7e0pD+FjKQ/pd6kPy8tpT/L86Q/
0hKlP2v3pD8O+qQ/SfukPz8gpT8qBaU/BjKlP5wvpT/n5aQ/+qKkP1IdpT9oEKU/IPakP7Tt
pD8jd6U/Ie+kP3fopD/DmqQ/ZT6lP7D7pD8+gKQ/RwilP0gqpT9Zt6Q/fz+lPwnkpD8qg6U/
0CelPwxbpT9sFKU/KsWlP9bxpD//6aQ/kOmkP8xYpT8tSKU/tTClP84lpT/mVKU//f2kP01F
pT/MoaU/19WkP0ElpT/JeaQ/LRGlP3UipT97ZqU/+q6lP+SBpT80+qQ/q7mkP37xpT/c9qQ/
+k6lP0xGpT/VvKU/F/ekP8Q9pT92I6U/JTOlP3QhpT9YA6U/CQilP74mpT982qQ/wJ2lP/UE
pT/Rf6U/tT2lPwykpT/nS6U/EvekP5JWpT9MoaU/Ef2kP8lhpT+ZUKU/awulPzYUpT/Z3KQ/
UFelP72OpT/816U/24ulP0J5pT+LS6U/lHmlP9JTpT/u1aU/5DqlPz/qpT/5jKU/0PqkP12H
pT9uYKU/M4WlP3TBpD9SbKU/feSkP41GpT+uz6U/xIOlP5OhpT9AIKQ/aiimP9dApT/0YqU/
umylP2SypT+rKqU//G2lP/15pT81EKU/wIKlP0FmpT9IbKU/ckmlP6J5pT8jbKU/UVilPxUd
pT+7saU/i36lP/PdpT+UbKU/IM2kP6FzpT/ShaU/LmmlP1MnpT/fEaY/flamP6nzpT8/v6U/
FDmlP/1zpT8AmqU/0smlP2yjpT9DSqU/R0ylP67ipD8haqU/o7alP0iypT++Y6U/jhGmPzF4
pT+q46U/GqelPyP9pT8QIqU/ffalP1eTpT/QVqU/XBumP+CBpT9ioaU/6UalP4+ypT/JmKU/
iMmlP0KfpT9WYqU/1AOmP0DWpT/UsKU/EnOlPwtfpT+uWKU/T5KlP7FzpT9Aw6U//HmlP8bG
pT+ilKU/8aKlP/K2pT8VbqU/wiqmPwGzpT/bfqU/61alPwpapT/MH6Y/nC2mPyNkpT+XH6Y/
v3mlP2aapT91/qU/NaylP1WvpT/4dKU/622lP9H5pT/gUqU/6BKlP0GIpT/4zaU/13alPxS6
pT8n8aU/XtqlPxv5pT81g6U/y3GlPy+opT/aWqU/MWClP74tpj+j/qU/qW2lP4H3pT8FfKU/
TMulPzBipT8d5KU/1+qlP5pspT9o5aU/Kg+mP0DtpT8tyqU/zJqlP5VLpj8Rc6U/PcSlP1tR
pT99naY/abelP0DnpT98OKY/hd6lP/G0pT9qlaU/J4OmP2XdpT9DxKU/qNWlPyzapT8K3KU/
lpqlPwB4pj9VWqY/fLmlP6k5pj/406U/4PClP6QFpj9P7aU/s3alPwbCpT9Y8qU/xRumP+H4
pT9tzaU/b9KlP521pT/YZ6U/52OmP3Q5pj8pEKY/MISlP3AXpj8kz6U/DkqmP8hOpT/ML6Y/
C8ilP7TspT/q1qU/EASmP4QUpj9tHqY/b5imP2fJpT/VdKU/tkGmP7Fhpj87/aU/Sj+mPwuE
pj9Hj6Y/d7ulP+OipT8qFqY/YFWmP11Hpj/82KU/4B6mP1C6pT8UAaY/QWWmPwgXpj+TDaY/
nA6mPwWkpj+bbqY/h6elP6rnpT9t5qU/UuKlPzKmpT/nXKY/aY2lP5TXpT++SqY/ZRumP9eR
pT8LDKY/BGelPxnhpT++aqY/DW6mPwZ/pT8s76U/1DmmPyohpj/ALaY/J/2lP3H9pT/byaU/
4kimP/Y+pj+5PKY/5DimPxQMpj8vs6U/bZOmP6lZpj8mL6Y/vBOmP2gfpj9O86U/1X2mPxIO
pj+Vq6U/RyCmP5CTpj9/O6Y/sAqmP6Qnpj88KqY/FuWmP9D0pT8lRaY/532mPxoppj9DXqY/
RzKmP9dJpj8wG6Y/2M6lP81npj/14KU/L3WmP+lipj9QS6Y/R0umP1iepT9QpKY/6h+mP44L
pj8+/aU/h16mPzVmpj8BQKY/pSWmP+XMpj/3m6Y/85qmP/tFpj9rXqY//QanP62mpT8xlKY/
hWSmPyBUpj90KaY/vnymP8xipj/txqY/nUGmP1hEpj+kmKY/CaemP91Xpj/gLqY/8pamP/1l
pj8qT6Y/jRimP9Ybpj/rdaY/QNKlPxWTpj85Gqc/m1imP9vZpj+1oaY/owOmP1eApj+XuqY/
1ZumP/CRpT+YRKY/g2amP/WRpj8YSqY/nFKmP+c/pj8UaqY/</AssayYData></Step><Step><CommonData><SampleLocation>11</SampleLocation><SampleID></SampleID><SampleGroup></SampleGroup><SampleInfo></SampleInfo><SampleRow>E</SampleRow><SamplePlate>1</SamplePlate><WellType>REGENERATION</WellType><Concentration>-1</Concentration><ConcentrationUnits>µg/ml</ConcentrationUnits><MolarConcentration>-1</MolarConcentration><MolarConcUnits>nM</MolarConcUnits><MolecularWeight>-1</MolecularWeight><Temperature>25</Temperature><StartTime>782585</StartTime><AssayTime>5</AssayTime></CommonData><FlowRate>1000</FlowRate><StepType>KREGENERATION</StepType><StepName>Regeneration</StepName><StepStatus>OK</StepStatus><ActualTime>4.99901</ActualTime><CycleTime>0.2</CycleTime><AssayXData Points="25">tIAiRHCNIkQ9miJECqciRNezIkSkwCJEcM0iRE7aIkQa5yJE1/MiRKQAI0SBDSNEPRojRAon
I0TnMyNEpEAjRHBNI0Q9WiNECmcjRNdzI0S0gCNEcI0jRD2aI0QKpyNE17MjRA==</AssayXData><AssayYData Points="25">MygpwBGHOsBj5UPAheBJwFlMTsCkS1LAFYNVwP1TWMBvhVrA4SJcwBxYXsDX+F/AJLthwIkS
Y8CjA2TAbZhlwEX/ZsDTwWfAevRowIrjacB5WGrAK6NrwGCbbMBFuGzARGdtwA==</AssayYData></Step><Step><CommonData><SampleLocation>12</SampleLocation><SampleID></SampleID><SampleGroup></SampleGroup><SampleInfo></SampleInfo><SampleRow>E</SampleRow><SamplePlate>1</SamplePlate><WellType>NEUTRALIZATION</WellType><Concentration>-1</Concentration><ConcentrationUnits>µg/ml</ConcentrationUnits><MolarConcentration>-1</MolarConcentration><MolarConcUnits>nM</MolarConcUnits><MolecularWeight>-1</MolecularWeight><Temperature>25</Temperature><StartTime>798670</StartTime><AssayTime>5</AssayTime></CommonData><FlowRate>1000</FlowRate><StepType>KREGENERATION</StepType><StepName>Regeneration</StepName><StepStatus>OK</StepStatus><ActualTime>4.99999</ActualTime><CycleTime>0.2</CycleTime><AssayXData Points="25">pMAjRGDNI0Q+2iNECucjRNfzI0SkACREkg0kRD4aJEQKJyRE1zMkRKRAJERxTSREPlokRApn
JETXcyREpIAkRHGNJEQtmiRECqckRMezJESkwCREcc0kRD7aJERC6CRE1/MkRA==</AssayXData><AssayYData Points="25">yCrAvXr6lb1IUTq9PonKvJbxF7tbmho89tXiPDADGT1XqDs9yHpMPTFLhj3h7Yc9KdWXPZqq
qD3h1bQ9zDi7PUhzyD2rD8o9kwLbPZYa5j2REOc9VBXvPXDT9z07PwE+yvIBPg==</AssayYData></Step><Step><CommonData><SampleLocation>11</SampleLocation><SampleID></SampleID><SampleGroup></SampleGroup><SampleInfo></SampleInfo><SampleRow>E</SampleRow><SamplePlate>1</SamplePlate><WellType>REGENERATION</WellType><Concentration>-1</Concentration><ConcentrationUnits>µg/ml</ConcentrationUnits><MolarConcentration>-1</MolarConcentration><MolarConcUnits>nM</MolarConcUnits><MolecularWeight>-1</MolecularWeight><Temperature>25</Temperature><StartTime>814752</StartTime><AssayTime>5</AssayTime></CommonData><FlowRate>1000</FlowRate><StepType>KREGENERATION</StepType><StepName>Regeneration</StepName><StepStatus>OK</StepStatus><ActualTime>4.99999</ActualTime><CycleTime>0.2</CycleTime><AssayXData Points="25">pAAlRGANJUQ+GiVE+iYlRMczJUSkQCVEcU0lRC1aJUQKZyVEx3MlRKSAJURgjSVELZolRPqm
JUTHsyVElMAlRGDNJUQt2iVE+uYlRNfzJUSkACZEYA0mRC0aJkQKJyZE1zMmRA==</AssayXData><AssayYData Points="25">wXRIwIj2VcDFOlzAVZZfwBF0YsD6OGTA13pmwCQTaMB5G2nAaY1qwItya8C8r2zAeTJtwDEY
bsDq+m7AR+5vwOEwcMDkz3DAPIJxwLbiccBCu3LAdRVzwNCoc8C7V3TAilp0wA==</AssayYData></Step><Step><CommonData><SampleLocation>12</SampleLocation><SampleID></SampleID><SampleGroup></SampleGroup><SampleInfo></SampleInfo><SampleRow>E</SampleRow><SamplePlate>1</SamplePlate><WellType>NEUTRALIZATION</WellType><Concentration>-1</Concentration><ConcentrationUnits>µg/ml</ConcentrationUnits><MolarConcentration>-1</MolarConcentration><MolarConcUnits>nM</MolarConcUnits><MolecularWeight>-1</MolecularWeight><Temperature>25</Temperature><StartTime>830825</StartTime><AssayTime>5</AssayTime></CommonData><FlowRate>1000</FlowRate><StepType>KREGENERATION</StepType><StepName>Regeneration</StepName><StepStatus>OK</StepStatus><ActualTime>4.99999</ActualTime><CycleTime>0.2</CycleTime><AssayXData Points="25">pEAmRHFNJkQ+WiZE+mYmRNdzJkSkgCZEcY0mRC2aJkT6piZEx7MmRKTAJkRgzSZEPtomRArn
JkTH8yZElAAnRGANJ0Q+GidECicnRMczJ0SUQCdEYE0nRC1aJ0QKZydE13MnRA==</AssayXData><AssayYData Points="25">wWHsvU8rwr3Zhoi9vys+vdwRvbwoSAm8hiO2O+iNdzyUg9Y8LowKPVTkIz0hkE09k/lkPa+y
hT2QM4U94QmfPZT9nD3LQqU9E025PbJ0vD3npcM9JInKPTxf1T2i+909oRbkPQ==</AssayYData></Step><Step><CommonData><SampleLocation>11</SampleLocation><SampleID></SampleID><SampleGroup></SampleGroup><SampleInfo></SampleInfo><SampleRow>E</SampleRow><SamplePlate>1</SamplePlate><WellType>REGENERATION</WellType><Concentration>-1</Concentration><ConcentrationUnits>µg/ml</ConcentrationUnits><MolarConcentration>-1</MolarConcentration><MolarConcUnits>nM</MolarConcUnits><MolecularWeight>-1</MolecularWeight><Temperature>25</Temperature><StartTime>846904</StartTime><AssayTime>5</AssayTime></CommonData><FlowRate>1000</FlowRate><StepType>KREGENERATION</StepType><StepName>Regeneration</StepName><StepStatus>OK</StepStatus><ActualTime>5.00103</ActualTime><CycleTime>0.2</CycleTime><AssayXData Points="25">pIAnRHGNJ0Q+midECqcnRNezJ0SkwCdEcc0nRD7aJ0T65idEx/MnRKQAKERxDShELRooRPom
KETXMyhEpEAoRHFNKEQ+WihE+mYoRNdzKESkgChEcY0oRD6aKET6pihE6LMoRA==</AssayXData><AssayYData Points="25">ae1LwGkZWMCoL17AYqRhwF0sZMCzDGbAFAFowKs/acDu3GrAfnxrwBydbMBwh23AQTluwErl
bsB4/W/AdVhwwMCjcMBqVHHA9NNxwGddcsCa3XLAAXVzwDbic8AmU3TAxnZ0wA==</AssayYData></Step><Step><CommonData><SampleLocation>12</SampleLocation><SampleID></SampleID><SampleGroup></SampleGroup><SampleInfo></SampleInfo><SampleRow>E</SampleRow><SamplePlate>1</SamplePlate><WellType>NEUTRALIZATION</WellType><Concentration>-1</Concentration><ConcentrationUnits>µg/ml</ConcentrationUnits><MolarConcentration>-1</MolarConcentration><MolarConcUnits>nM</MolarConcUnits><MolecularWeight>-1</MolecularWeight><Temperature>25</Temperature><StartTime>862832</StartTime><AssayTime>5</AssayTime></CommonData><FlowRate>1000</FlowRate><StepType>KREGENERATION</StepType><StepName>Regeneration</StepName><StepStatus>OK</StepStatus><ActualTime>4.99901</ActualTime><CycleTime>0.2</CycleTime><AssayXData Points="25">tcAoRILNKEQ+2ihEC+coRNjzKESlAClEcQ0pRE8aKUQbJylE6DMpRLVAKURxTSlEPlopRBtn
KUTYcylEpYApRHGNKURPmilEG6cpRNizKUS1wClEcc0pRD7aKUQb5ylE2PMpRA==</AssayXData><AssayYData Points="25">gv69vedIgb198yi9u4OSvH3sCTvI2YU8mtnvPKWCHD2eL0g9YTBsPT/CjD2lIps9dj6ePd/H
rD0pf7c9S5XKPZyv0j2LlOA9oSXsPRA17z1ILvE9g1r/PYw3Aj7XQQQ+ZEcIPg==</AssayYData></Step><Step><CommonData><SampleLocation>1</SampleLocation><SampleID></SampleID><SampleGroup></SampleGroup><SampleInfo></SampleInfo><SampleRow>E</SampleRow><SamplePlate>1</SamplePlate><WellType>BUFFER</WellType><Concentration>-1</Concentration><ConcentrationUnits>µg/ml</ConcentrationUnits><MolarConcentration>-1</MolarConcentration><MolarConcUnits>nM</MolarConcUnits><MolecularWeight>-1</MolecularWeight><Temperature>25</Temperature><StartTime>877531</StartTime><AssayTime>60</AssayTime></CommonData><FlowRate>1000</FlowRate><StepType>BASELINE</StepType><StepName>Baseline</StepName><StepStatus>OK</StepStatus><ActualTime>60</ActualTime><CycleTime>0.2</CycleTime><AssayXData Points="300">pQAqRHINKkQuGipECycqRMgzKkSlQCpEck0qRD9aKkQLZypEyHMqRJWAKkRyjSpEP5oqRAun
KkTYsypElcAqRHLNKkQu2ipEC+cqRNjzKkSVACtEcg0rRD8aK0QLJytE2DMrRKVAK0SCTStE
LlorRAtnK0TYcytEpYArRHKNK0Q/mitEC6crRNizK0SlwCtEcs0rRD/aK0QL5ytE2PMrRKUA
LERyDSxEPxosRAsnLETIMyxEpUAsRHJNLEQ/WixEC2csRNhzLESlgCxEco0sRD+aLEQLpyxE
2LMsRKXALERhzSxEP9osRAvnLETY8yxEpQAtRHINLUQ/Gi1ECyctRNgzLUSVQC1Eck0tRD9a
LUT7Zi1E2HMtRJWALURhjS1ELpotRAunLUTYsy1EpcAtRHLNLUQ/2i1EC+ctRNjzLUSlAC5E
cg0uRD8aLkQLJy5E2DMuRKVALkRyTS5EP1ouRAtnLkTYcy5EpYAuRHKNLkQumi5EC6cuRMiz
LkSlwC5Ecs0uRD/aLkT75i5E2PMuRKUAL0RyDS9EPxovRAsnL0TYMy9EpUAvRHJNL0Q/Wi9E
C2cvRMhzL0SlgC9Eco0vRD+aL0T7pi9E2LMvRKXAL0RyzS9ELtovRPvmL0TY8y9EpQAwRHIN
MEQuGjBECycwRMgzMESlQDBEck0wRC5aMEQLZzBEyHMwRKWAMERyjTBEP5owRPumMETYszBE
lcAwRHLNMEQ/2jBEC+cwRNjzMESVADFEcg0xRD8aMUQLJzFEyDMxRKVAMURyTTFEP1oxRPtm
MUTIczFEpYAxRHKNMUQ/mjFEC6cxRMizMUSlwDFEcs0xRC7aMUT75jFE2PMxRJUAMkRyDTJE
PxoyRAsnMkTYMzJElUAyRHJNMkQ/WjJEC2cyRNhzMkSVgDJEYY0yRD+aMkQLpzJE2LMyRJXA
MkRhzTJEP9oyRPvmMkTI8zJElQAzRHINM0QuGjNE+yYzRNgzM0SVQDNEck0zRJBaM0T7ZjNE
2HMzRJWAM0RhjTNEP5ozRPumM0TYszNEpcAzRHLNM0Q/2jNE++YzRMjzM0SVADREcg00RD8a
NEQLJzRE2DM0RJVANERyTTRECVw0RPtmNETYczREpYA0RHKNNEQ/mjREC6c0RMizNESlwDRE
Yc00RC7aNEQL5zREyPM0RKUANURhDTVELho1RAsnNUTYMzVEpUA1RHJNNUQ/WjVEC2c1RNhz
NUSlgDVEco01RD+aNUT7pjVE2LM1RJXANURhzTVEP9o1RPvmNUTY8zVEpQA2RHINNkQuGjZE
Cyc2RNgzNkSVQDZEck02RD9aNkQLZzZE2HM2RJWANkRyjTZEP5o2RAunNkTIszZElcA2RHLN
NkQu2jZEC+c2RMjzNkSlADdEcg03RD8aN0T7JjdE2DM3RJVAN0RhTTdEP1o3RPtmN0TYczdE
lYA3RHKNN0QumjdE+6Y3RMizN0SlwDdEcs03RC7aN0QL5zdEyPM3RKUAOERhDThELho4RAsn
OETIMzhEpUA4RHJNOEQ/WjhEC2c4RMhzOESVgDhEco04RD+aOEQLpzhEyLM4RJXAOERhzThE
Lto4RAvnOETY8zhE</AssayXData><AssayYData Points="300">YrI4PkvEOT7znD0+jBs6Ph75PT5vbkI+LcRCPmBKSD5TRUU+ugFFPimqRD6LuEk+L61KPtwr
TT5oq1I+g3BSPnT5Sz7Q7E4+bxVTPk+AUz5v5VU+3TFWPqxBVT72xFo+eIJZPtU6Wj4Qhlo+
XyhePn2NYT5SqF8+1jhdPigfZj4ii2Q+XptkPpHZXz5AjWA+px5lPkZZZD4SCmg+suVoPiS/
bT4rMGo+kldxPhm8az6yn2w+rkFvPs7DbT7q/W4+cONvPgmgcT4fF3Q+YIRyPkfkcT6nV3U+
2Wt2PgHGdj4rx3I+msl1Pn8OeT6Cj3c+qoJ9PqbJez7Ztnk+9NV7PlW5fj5Ob3w+N5F+Pukq
fz7dEHw+WTp8PqNGfj61dH8+0fF+PulXgT56MXw+7W+CPuK+gz6GSIM+aCiCPlbJgj4odYM+
I/yBPuVUhD4pH4Y+GxCDPoijhD5QOIY+h7SGPjS5hD607YQ+MH2GPv6Chz4x+Yc+oT2GPp8r
hz6yBYc+m3mHPvZsiT7kkoo+JneIPjktiD63CYg+PiKKPtJDiz41qIg+bxiKPhHHiz7eJYs+
clmKPr+oiT7d+4s+qTKMPr6niz7bUo4+nbCMPlPWjT7FAI8+RPKLPnL1jD7X/I4+IVyNPl83
jj5py44+n2COPo5Tjj4n1o0+iFWQPqwkjz5ow40+Os6QPgQakj7lT44+YH6QPil8kT4uSY8+
HV2SPjKxkj6UspA+I16RPnNHkj6Q8ZE+n7KQPs4ClT6rlpI+yXmVPvadlT5LKJU+cReTPtKd
lT6XV5Y+ayaWPiuvlj5UtJQ+glmUPuTClj4AU5U+keeUPhaolD6yuZM+SnqWPpeTlj5HoZY+
FEKXPhvSlz7cVpY+RqGYPrxmmD6zCJg+GVGYPp9cmT5nxJk+Ts6XPgCXmT4yB5k+JFqaPlbZ
mT7rGZg+ppWZPmdYmj7AeJw+DZWYPgf2mj5GPJo+zTKZPqGjlz6dx5o+9ayaPkpcmz7uyZs+
+Q6dPqRTnT6PV50+3VecPoNZmz5u2Zw+qO2bPgfrmz5aaZ4+Th+dPiP+mz4wdJ4+Nq2cPgE0
nz4ivJ4+xLifPkMdnz49Z6A+cemdPgSdnT5NbaA+t+qdPqPfnz6N0qE+vU+hPuPhoD4taaI+
D3GfPud6nj7V4Z0+vHSiPunEoD5+j6E+BCqhPjqKoD5QP6I+9SShPuMcoz58QaA+dpugPq2C
oT7hbaE+f/qjPvtAoT5xkaA+81yhPp4moz7wwqE+MoqjPtTKoz5PM6Q+/6miPlHqpD44ZqE+
bpmjPpDWpD5aPKM+QPihPtdApT4fXKE+mw+jPhnnpT4XwqU+HnmlPr7RpT4hAaU+WeKlPo12
pz7le6U+3BWmPlTlpD4G26c+6YikPtZdpz4bFqg+ODKnPqJ7pD6+pac+eYWlPtdrpj4fb6Y+
cl6nPgHgpj7aUaY+FiWpPpkMpz6o9qc+UJ2lPo14qD5+K6o+7xyoPtyLqT7C0KY++8CpPnNv
qD53rqg+ChmqPikZqj6E16k+MGapPo03qz7d2ag+XkqqPk9NqT5wv6k+RkSqPvcnrD6Wuqo+
WSSpPsDPqj4fq6o+</AssayYData></Step><Step><CommonData><SampleLocation>3</SampleLocation><SampleID>QA013.2 G7/L4</SampleID><SampleGroup></SampleGroup><SampleInfo></SampleInfo><SampleRow>E</SampleRow><SamplePlate>1</SamplePlate><WellType>KLOAD</WellType><Concentration>10</Concentration><ConcentrationUnits>µg/ml</ConcentrationUnits><MolarConcentration>-1</MolarConcentration><MolarConcUnits>nM</MolarConcUnits><MolecularWeight>-1</MolecularWeight><Temperature>25</Temperature><StartTime>943240</StartTime><AssayTime>80</AssayTime></CommonData><FlowRate>600</FlowRate><StepType>LOADING</StepType><StepName>Loading</StepName><StepStatus>OK</StepStatus><ActualTime>80</ActualTime><CycleTime>0.2</CycleTime><AssayXData Points="400">pQA5RHINOUQ/GjlECyc5RNgzOUSlQDlEck05RD9aOUQLZzlE2HM5RKWAOURyjTlEP5o5RAun
OUTYszlEGME5RGHNOUQ/2jlEC+c5RNjzOUSlADpEcg06RD8aOkQLJzpE2DM6RKVAOkRyTTpE
P1o6RAtnOkTIczpEpYA6RGGNOkQ/mjpEC6c6RNizOkSlwDpEcs06RE/aOkQL5zpE2PM6RKUA
O0RyDTtEPxo7RAsnO0TYMztEpUA7RHJNO0Q/WjtEC2c7RPlzO0SlgDtEco07RD+aO0Q9pztE
6bM7RKXAO0RhzTtEP9o7RAvnO0TY8ztEpQA8RHINPERFGzxECyc8RNgzPESlQDxEgk08RD9a
PET7ZjxE2HM8RKWAPERyjTxEP5o8RAunPETYszxEpcA8RHLNPEQ/2jxEC+c8RNjzPESVAD1E
cg09RD8aPUT7Jj1E2DM9RJVAPURyTT1EP1o9RAtnPUTYcz1EpYA9RGGNPUQ/mj1EC6c9RNiz
PUSlwD1Ecs09RD/aPUQL5z1E2PM9RKUAPkRyDT5EPxo+RAsnPkTYMz5EpUA+RHJNPkQ/Wj5E
C2c+RMhzPkSVgD5EYY0+RD+aPkQLpz5E2LM+RKXAPkSjzT5EP9o+RAvnPkTY8z5EpQA/RGEN
P0Q/Gj9E+yY/RNgzP0SlQD9Eck0/RD9aP0QLZz9E2HM/RKWAP0RyjT9EX5o/RAunP0TYsz9E
lcA/RHLNP0Q/2j9EC+c/RMjzP0SlAEBEcg1ARD8aQEQLJ0BE2DNARChBQERyTUBEP1pARBxn
QETYc0BEpYBARHKNQEQumkBE+6ZARNizQESVwEBEcs1ARD/aQEQL50BE2PNARKUAQURyDUFE
LhpBRAsnQUTIM0FEpUBBRHJNQUSxWkFE+2ZBRMhzQUSlgEFEgo1BRD+aQUQLp0FE+bNBRJXA
QURyzUFEP9pBRAvnQUTI80FElQBCRHINQkQ/GkJE+yZCRMgzQkSVQEJEck1CRD9aQkQLZ0JE
yHNCRJWAQkRhjUJEP5pCRAunQkTYs0JEpcBCRHLNQkQ/2kJE++ZCRNjzQkSlAENEcg1DRC4a
Q0T7JkNE2DNDRKVAQ0RyTUNEP1pDRAtnQ0TYc0NEpYBDRHKNQ0Q/mkNEC6dDRMizQ0SVwENE
cs1DRD/aQ0T75kNE2PNDRJUARERhDURELhpERAsnRETYM0REpUBERHJNREQ/WkREC2dERNhz
RESlgEREco1ERMKaREQLp0RE2LNERKXARERhzUREP9pERAvnRETY80RE9wBFRGENRUQuGkVE
CydFRN40RUSlQEVEck1FRC5aRUQLZ0VEYXVFRJWARURyjUVEP5pFRAunRUTYs0VElcBFRGHN
RUSQ2kVE++ZFRNjzRUSlAEZEcg1GRIAaRkQLJ0ZEyDNGRKVARkRhTUZEP1pGRAtnRkTYc0ZE
lYBGRHKNRkQ/mkZEC6dGRMizRkSlwEZEcs1GRD/aRkQL50ZE2PNGRJUAR0RhDUdEPxpHRAsn
R0RbNEdElUBHRHJNR0QuWkdE+2ZHRMhzR0SlgEdEco1HRC6aR0T7pkdEyLNHRKXAR0RhzUdE
LtpHRAvnR0TY80dEpQBIRHINSEQ/GkhE+yZIRMgzSESlQEhEYU1IRC5aSEQLZ0hE2HNIRKWA
SERyjUhELppIRPumSETYs0hEpcBIRGHNSERP2khEY+hIRMjzSESVAElEcg1JRC4aSUT7JklE
2DNJRJVASURyTUlELlpJRPtmSUTYc0lEpYBJRHKNSUQ/mklE+6ZJRMizSUSlwElEcs1JRC7a
SUQL50lEyPNJRNYASkRyDUpELhpKRPsmSkTIM0pE1kBKRGFNSkQ/WkpE+2ZKROlzSkSVgEpE
YY1KRD+aSkT7pkpE2LNKRKXASkRhzUpEP9pKRPvmSkTY80pElQBLRGENS0QuGktE+yZLRNgz
S0SlQEtEYU1LRD9aS0QLZ0tE2HNLRKWAS0RyjUtELppLRPumS0TIs0tEpcBLRGHNS0Q/2ktE
++ZLRMjzS0RqAUxEYQ1MRD8aTET7JkxE2DNMRJVATERyTUxELlpMRChpTETYc0xElYBMRGGN
TEQ/mkxE+6ZMRMizTESVwExEo81MRC7aTEQL50xE2PNMRA==</AssayXData><AssayYData Points="400">IYumPhCTpT45PKY+S4elPj8Oqj63gaw+WD+vPgGcrT7j8a8+Rqi1PorltT5t67k+FuS7PvTw
vT6EN78+1e/BPjpvxz5LWsg+0nPMPiHDzD5Ps9A+NrvRPmUE1T4/Ldc+84jbPrK33D5igN8+
yWPiPtQX5z6pVeY+8aTnPtFj7T5gge4+o4TyPtSA9D4Q5vY+/3D5PlUo+z5CT/8+bHcAP8Oj
AT8KzAM/ZfgDP0CYBT+hqwY/zfUHP9+DCT+Efwo/cM4LPw1vDT99EA4/1wAPP0TDED9mkBI/
IukSPw4eFD/dsBU/pYkWP0P7Fz8pUhg/Y5UbP2/uGz+vvRw/WLcdP2eBHj+TjR8/I0ohP+YA
Iz9JjyI/yqYkP0VSJT/NriY/BoInP4SKKT8+BSs/+h4sP0QTLT/2Di8//IouPyFlLz+48jA/
mY4yPx9fMz/OTjQ/MHo1P06bNj87ijc/ETI4P0ItOj//sDk/aEM7P1QqPT99dT4/r+w+P35f
QD+iOUE/5ndCP1+xQz9J9EM/BvFEP/dmRj+IiEU/S9tHPzRmST86Qkk/A3JLPwr/Sz8hRU0/
oRJNPwFOTj9/xU8/ODlQP+QUUT+LQVM/jdBTP9ClVD/IRlY/L0NXP74bWD8PKlg/pFZZP8o0
Wj88mls/H49bP72bXD+C3Fw/WglfP64CXz8Ts2A/LN9iP/ACYz/+GGM/EotkP6g3ZD+Lq2U/
r9VnP0YoZz+hF2g/NSNoP6oVaT+q3mk/2uFqP58WbD9h2Ww/UOtsP2JSbj9xN3A/RQdxP8QA
cj/XtnE/2k1xPxyQcj8Fb3Q/FDN1P+TbdT/VDXU/ZMB2P65kdz8V8nc/kBV4P0JreT/ep3o/
yIB7PyBVez8lK3w/Nx9+Pyvffj9W5X4/VHt+P/smgD8YPYA/W/2AP64WgT8WrYE/7KGBP3a3
gj97PYI/VfeCP0Pwgj+zDYQ/gF+EP3Kjgz/nmYQ/D/CEP2QYhT/pOoU/B/qFP1KHhj8Ly4Y/
d/uGP7tUhz97jYc/N4WHPynNhz9pI4g/K5+IPzQxiT/n2Yg/MxGJP0e6iT+B94k/B6mKP97n
iT8Cx4o/FYSKP2Hsiz9txos/1qiLP94zjD9orow/PSqNP8QwjT+3KI0/ir6NP9PSjT+Vf44/
uHeOP5Xhjj9wVI8/366PPzasjz/B5I8/ps+PP5oFkD9K8Y8/u1+QPwTpkD+WyZE/+UKRPzG9
kT+dVpI/akGSP2RYkj9nlZI/ETWTP+1+kz/p4pM/8AuUP26Vkz+bwZQ/fX+UP1uRlD8/rpQ/
mu+UP1iQlT8k05U/ReGVP/t0lj8PRZY/bweWP0v9lj8ghJY/6G2XPxJclz9yjpc/E6CXPwPj
lz/VQ5g/FKKYP50MmD/vA5k/9NCYP7dxmD+hSJk/aBCZP6WmmT9O0pk/UoOaP3Slmj/SdJo/
9oKaPyxgmz+QLJs/49GbP7dYmz/oP5w/jPSbP5rKnD8ls5w/2BGdPwKunD95y5w/XGKdP4ul
nT8waJ0/wPCdPyj3nT8IfJ4/roieP1Ncnj8l0Z4/GQWfP0hunz8kf58/242fP6Z7nz9yEqA/
7TagPxpooD9GWqA/EJGgP6AioT/exaA/Jt6gP8taoT8n/qE/EuuhP+P9oT99+KE/xCWiP22k
oj810KI/wrmiP6APoz/RjKI/yJmiP4CAoz9gaaM/J8+jP72+oz+x96M/wnGjPy7CpD9w56M/
xzukP9FtpD8z4aQ/rlOlP392pT/oe6U/i5ilP1vqpT+D6KU/MzmmP2M+pj/mBqY/umimPxjc
pj9ZGqc/o56mP/NUpz8j5aY/ySCnP6vnpj/4S6c/DS+nPzftpz+2KKg/VzKoPyQPqD/4xag/
kouoPx9uqD/9oKg/lbeoP6o6qT/rmak/4CupP7G6qT9bbak/WLSpP+7UqT9196k/GIGqP/tv
qj8Lhao/RCKrP5utqj9L/ao/oQSrP+5kqz+R7qo/3HCrP3h8qz8+das/J6OrP4rbqz8uRaw/
vJKsP6nVqz/SQqw/zGysP4XZrD+eBa0/mEGtP7ehrT+kR60/WhqtP5kErT9uwK0/s/mtP6Zs
rj8nv60/OCGuP2l5rj+Jsa4/IpOuP3Zirj+jf64/cdSuPw==</AssayYData></Step><Step><CommonData><SampleLocation>1</SampleLocation><SampleID></SampleID><SampleGroup></SampleGroup><SampleInfo></SampleInfo><SampleRow>E</SampleRow><SamplePlate>1</SamplePlate><WellType>BUFFER</WellType><Concentration>-1</Concentration><ConcentrationUnits>µg/ml</ConcentrationUnits><MolarConcentration>-1</MolarConcentration><MolarConcUnits>nM</MolarConcUnits><MolecularWeight>-1</MolecularWeight><Temperature>25</Temperature><StartTime>1029054</StartTime><AssayTime>60</AssayTime></CommonData><FlowRate>1000</FlowRate><StepType>BASELINE</StepType><StepName>Baseline</StepName><StepStatus>OK</StepStatus><ActualTime>59.998</ActualTime><CycleTime>0.2</CycleTime><AssayXData Points="300">tQBNRGENTUQuGk1ECydNRNgzTUSVQE1EYU1NRC5aTUQLZ01E2HNNRJWATURhjU1ELppNRAun
TUTYs01EpcBNRHLNTUQu2k1E++ZNRN70TUSVAE5EYQ1ORD8aTkQLJ05EyDNORKVATkRhTU5E
LlpORPtmTkTYc05EpYBORHKNTkQ/mk5E+6ZORMizTkSlwE5Ecs1ORD/aTkT75k5E2PNORKUA
T0RyDU9EPxpPRAsnT0TYM09EpUBPRHJNT0Q/Wk9EC2dPRNhzT0SlgE9Eco1PRD+aT0QLp09E
2LNPRKXAT0RyzU9E0tpPRAvnT0TY809EpQBQRHINUEQ/GlBECydQRNgzUESlQFBEck1QRD9a
UEQLZ1BE2HNQRKWAUERyjVBEP5pQRAunUETYs1BEpcBQRHLNUEQ/2lBEPedQRNjzUESlAFFE
cg1RRD8aUUQLJ1FE2DNRRKVAUURyTVFEP1pRRAtnUUTYc1FEpYBRRHKNUUQ/mlFEC6dRRNiz
UUSlwFFEcs1RRD/aUUQL51FE2PNRRKUAUkRyDVJEPxpSRAsnUkTYM1JEpUBSRHJNUkQ/WlJE
C2dSRNhzUkSlgFJEco1SRD+aUkQLp1JE2LNSRKXAUkRyzVJEP9pSRAvnUkTY81JEpQBTRHIN
U0Q/GlNECydTRNgzU0SlQFNEck1TRC5aU0QLZ1NE2HNTRKWAU0RyjVNEP5pTRAunU0TYs1NE
pcBTRHLNU0Q/2lNEC+dTRNjzU0SlAFREcg1URD8aVEQLJ1RE2DNURKVAVETaTlREP1pURPtm
VETYc1RElYBURHKNVEQ/mlREC6dURNizVESlwFREcs1URD/aVEQL51REyPNURKUAVURhDVVE
PxpVRAsnVUTYM1VEpUBVRHJNVUQ/WlVEC2dVRNhzVUSlgFVEco1VRD+aVUQLp1VEyLNVRKXA
VURyzVVEP9pVRAvnVUTY81VEpQBWRHINVkQ/GlZECydWRMgzVkSlQFZEck1WRD9aVkQLZ1ZE
2HNWRKWAVkRyjVZEP5pWRAunVkTYs1ZEpcBWRHLNVkQ/2lZEC+dWRNjzVkSlAFdEcg1XRC4a
V0QLJ1dE2DNXRKVAV0RhTVdEP1pXRAtnV0TYc1dElYBXRGGNV0QumldE+6ZXRMizV0SlwFdE
Yc1XRD/aV0T75ldE2PNXRKUAWERhDVhELhpYRAsnWETYM1hEpUBYRHJNWEQuWlhE+2ZYRNhz
WESVgFhEYY1YRC6aWEQLp1hEyLNYRJXAWERyzVhE+dtYRAvnWETY81hEpQBZRHINWUQ/GllE
CydZRNgzWUSlQFlEck1ZRD9aWUQLZ1lEyHNZRJWAWURyjVlEP5pZRAunWUTYs1lEpcBZRGHN
WUQ/2llEC+dZRNjzWUSlAFpEYQ1aRD8aWkQLJ1pE2DNaRKVAWkRyTVpEP1paRAtnWkTYc1pE
pYBaRHKNWkQumlpE+6ZaRNizWkSlwFpEcs1aRD/aWkQL51pE2PNaRKUAW0RyDVtELhpbRPsm
W0TYM1tElUBbRHJNW0ShWltEC2dbRNhzW0SlgFtEco1bRC6aW0QLp1tEyLNbRKXAW0RyzVtE
P9pbRAvnW0TI81tE</AssayXData><AssayYData Points="300">/5ayP85Esz9WVrM/zn+zP7pjsz8pZ7M/vSezP588sz+F+rM/yuSzP8znsz/CSrQ/a16zP2jJ
sz8EZLM/ERK0P6rbsz86lbM/N46zPxtwsz985LM/TvKzPwzpsz9KQbQ/Gh60P/PRsz+3orM/
O5mzPx8WtD9MSbQ/OXqzP61dsz9MMbQ/zVuzP/42tD+A/rM/iFe0P110sz+ZirQ/Hiu0P67f
sz+zSbQ/11u0PxsntD/z5bM/sQW0Pz9ZtD9+frM/yOGzP7J1tD+zEbQ/A82zP+Pjsz9ZMrQ/
aSG0PwOAtD/xIrQ/oIi0P8yTtD+3DLQ/m8W0P/Dvsz9Z+7M/zeizP0Husz8qybM/IMWzP8Fd
tD+lbrQ/A820P8MPtD9ge7Q/hY60P+u5sz9KJ7Q/c4u0P5FetD/cR7Q/I/WzP1uFtD/7XrQ/
z2+0PylxtD86UrQ/D8S0PyaWtD+k27Q/SmC0PydctD/WlrQ/b8W0P1XJtD9LfLQ/wl20P7Sl
tD9IIbQ//JK0P39YtD8PyLQ/Jnu0P1uitD9i87Q/Op20P+fFtD8IhrQ/QP20P1RgtD+Kx7Q/
7ke0Px5otD+5GrU/r7C0Pz6FtD9KOrQ/D5a0P+LVtD8tdLQ/gAK1PzXatD864LQ/gjG1P9TL
sz86JLQ/QrS0P/j2sz8c/7Q/TQy1P7LLtD9OULU/zd+0PwNYtT/b9bQ/tPW0P7EBtT+c8bQ/
tWC0PzV/tD+Qb7U/l/K0P6OotD96WbU/4ca0PwN+tD8AubQ/TjW1P08ptT8PrbQ/C+e1P4js
tD+pWLQ/qmy1P2NgtD9Ji7U/m4u0PybStD+R57Q/IqS1P6YOtT8P8LQ/pI+0P+7rtD/APrU/
RwC1PwK+tD93I7U/x2S1P6dEtT805bQ//1m1P41jtT/bkbU/nDa1PzRWtD+/AbU/oq21P+UY
tT94orU/sCu1P5oktT9pwrQ/uXy1P1gftT/3abU/t3y1P/8LtT8/V7U/AUe1P3gRtT+Al7U/
jSW1PwhhtT+vU7U/LVe1P5RctT9WNbY/NJ+1P+CvtT87qbU/w521P6AFtj855rQ/f4e1P8RX
tT8up7U/i4q1P4AptT+yV7U/sc21P+g3tT/HZbU/Lbu1P2PitT/NqbU/2am0P1ewtT8Gn7U/
f6G1PyjMtT/pPLU/WaS1P5pjtT+2obU/AdG1PyINtj+LdLU/Zea1P3JptT/FxrU/I+21P/JM
tj+HSLU/KFW1PzbMtT+fsLU/X/W1P2VPtj9HL7U/Jcq1P4WJtT+iHbY/FTu1P8jetT919rU/
nAm2P6P6tT/35bU/8dW1P7p8tT9jebU/9la1P9SUtT/n9rU/21i1PxQTtj8u1LU/jD62P/bp
tT9pF7Y/tOu1P573tT+c77U/KG62P4d+tT9UB7Y/l4+2Pz6Rtj8hEbY/G122P3YZtj/QGrY/
U9W1P7BAtj+yXbU/P/y1PzDMtT+z9LU/EIW2P/wjtj/1HrY/TE+2P9yqtj8zCrY/xR+2P2dl
tj99mLY/Niu2PxGftj+yJrY/V1a2P8pFtj+VYLY/0Je2P7AItj9iR7Y/Bpi2P8XutT+Dh7Y/
rIG2P5KOtj+CvrY/</AssayYData></Step><Step><CommonData><SampleLocation>8</SampleLocation><SampleID>BG505.W6.C2 gp120</SampleID><SampleGroup></SampleGroup><SampleInfo></SampleInfo><SampleRow>E</SampleRow><SamplePlate>1</SamplePlate><WellType>KSAMPLE</WellType><Concentration>-1</Concentration><ConcentrationUnits>µg/ml</ConcentrationUnits><MolarConcentration>125</MolarConcentration><MolarConcUnits>nM</MolarConcUnits><MolecularWeight>-1</MolecularWeight><Temperature>25</Temperature><StartTime>1097276</StartTime><AssayTime>180</AssayTime></CommonData><FlowRate>600</FlowRate><StepType>ASSOC</StepType><StepName>Association</StepName><StepStatus>OK</StepStatus><ActualTime>180</ActualTime><CycleTime>0.2</CycleTime><AssayXData Points="900">lQBcRFENXEQeGlxE6yZcRMgzXESVQFxEUU1cRC9aXETrZlxEuHNcRIWAXERRjVxEHppcRPum
XES4s1xEhcBcRFHNXEQe2lxE6+ZcRLjzXESFAF1EUQ1dRB4aXUTrJl1EyDNdRIVAXURRTV1E
L1pdROtmXUS4c11EhYBdRFGNXUQeml1E+6ZdRLizXUSFwF1EUc1dRB7aXUT75l1EuPNdRIUA
XkRRDV5ELxpeROsmXkTIM15ElUBeRFFNXkQeWl5E+2ZeRLhzXkSVgF5EYo1eRB6aXkTrpl5E
uLNeRIXAXkRRzV5EHtpeROvmXkTI815ElQBfRFENX0QvGl9E+yZfRLgzX0SFQF9EYk1fRC9a
X0TrZl9EuHNfRJWAX0RijV9EL5pfRAynX0S4s19ElcBfRFHNX0Qv2l9E++ZfRMjzX0SVAGBE
Yg1gRC8aYET7JmBEyDNgRJVAYERiTWBEL1pgRPtmYETIc2BEpYBgRGKNYEQvmmBE+6ZgRMiz
YESVwGBEYs1gRC/aYET75mBEyPNgRHACYURiDWFELxphRPsmYUTIM2FElUBhRGJNYUQvWmFE
+2ZhRMhzYUSVgGFEYo1hRC+aYUT7pmFEyLNhRJXAYURizWFEL9phRPvmYUTI82FElQBiRGIN
YkQvGmJE+yZiRMgzYkTGQGJEYk1iRC9aYkT7ZmJEyHNiRJWAYkRijWJEL5piRPumYkTIs2JE
lcBiRGLNYkQv2mJE++ZiRMjzYkSVAGNEYg1jRC8aY0T7JmNEyDNjRJVAY0RiTWNEL1pjRPtm
Y0TIc2NElYBjRFGNY0QvmmNE+6ZjRMizY0SVwGNEYs1jRC/aY0T75mNEyPNjRJUAZERiDWRE
LxpkRPsmZETIM2RElUBkRGJNZEQvWmRE+2ZkRMhzZESVgGREYo1kRC+aZET7pmREyLNkRJXA
ZERizWREL9pkRPvmZETI82RElQBlRGINZUQvGmVE+yZlRMgzZUSVQGVEYk1lRC9aZUT7ZmVE
yHNlRJWAZUQGjmVEL5plROumZUTIs2VElcBlRGLNZUQv2mVE6+ZlRMjzZUSVAGZEUQ1mRC8a
ZkT7JmZEyDNmRJVAZkRRTWZEL1pmRPtmZkTIc2ZElYBmRGKNZkQvmmZE+6ZmRMizZkSVwGZE
Ys1mRC/aZkTr5mZEuPNmRJUAZ0RiDWdELxpnRPsmZ0TIM2dElUBnRGJNZ0QvWmdE+2ZnRMhz
Z0SVgGdEYo1nRC+aZ0T7pmdE2bNnRJXAZ0RizWdEP9pnRPvmZ0TI82dEhQBoRGINaEQvGmhE
+yZoRMgzaESVQGhEck1oRC9aaET7ZmhEyHNoRJWAaERijWhEL5poROumaETIs2hElcBoRGLN
aEQv2mhE++ZoRMjzaESVAGlEYg1pRC8aaUT7JmlEyDNpRNdAaURiTWlEL1ppROtmaUTIc2lE
hYBpRGKNaUQvmmlE66ZpRMizaUSVwGlEUc1pRC/aaUTr5mlEyPNpRIUAakRiDWpEHhpqRPsm
akTIM2pElUBqRGJNakQeWmpE+2ZqRMhzakSFgGpEYo1qRC+aakT7pmpEyLNqRIXAakRizWpE
L9pqRPvmakTI82pElQBrRGINa0QvGmtE6yZrRMgza0SVQGtEYk1rRC9aa0T7ZmtEyHNrRJWA
a0RRjWtEL5prRPuma0S4s2tElcBrRGLNa0Qv2mtE6+ZrRMjza0SVAGxEUQ1sRC8abET7JmxE
yDNsRIVAbERiTWxEL1psRPtmbETIc2xEDoJsRGKNbEQemmxE+6ZsRLizbESVwGxEYs1sRB7a
bETr5mxEyPNsRJUAbURRDW1EHhptRPsmbUTIM21ElUBtRGJNbUQeWm1E+2ZtRLhzbUSVgG1E
Yo1tRB6abUT7pm1EyLNtRIXAbURRzW1EL9ptRPvmbUS4821ElQBuRGINbkQeGm5E6yZuRMgz
bkSVQG5EUU1uRC9abkT7Zm5EyHNuRJWAbkRijW5EL5puRPumbkTIs25EhcBuRGLNbkQv2m5E
++ZuRLjzbkSVAG9EUQ1vRC8ab0TrJm9EyDNvRJVAb0RRTW9EHlpvRPtmb0TIc29ElYBvRFGN
b0Qvmm9E66ZvRMizb0SFwG9EUc1vRB7ab0QM529EyPNvRIUAcERRDXBELxpwRPsmcES4M3BE
hUBwRGJNcEQvWnBE62ZwRLhzcESVgHBEYo1wRC+acETrpnBEyLNwRIXAcERizXBEHtpwRPvm
cETI83BElQBxRGINcUQvGnFEHCdxRLgzcUSVQHFEUU1xRC9acUT7ZnFEuHNxRJWAcURijXFE
HppxRPumcUTIs3FEhcBxRFHNcUQe2nFE++ZxRMjzcUSFAHJEYg1yRC8ackTrJnJEyDNyRIVA
ckRiTXJEL1pyRPtmckS4c3JElYByRFGNckQvmnJE66ZyRLizckSVwHJEUc1yRC/ackTr5nJE
yPNyRJUAc0RiDXNEHhpzRPsmc0TIM3NElUBzRGJNc0QvWnNE+2ZzRLhzc0SVgHNEUY1zRC+a
c0T7pnNEyLNzRIXAc0RRzXNEL9pzROvmc0TI83NElQB0RFENdEQeGnRE6yZ0RLgzdESVQHRE
Yk10RC9adET7ZnREuHN0RJWAdERRjXREL5p0ROumdES4s3REhcB0RFHNdEQe2nRE6+Z0RLjz
dESFAHVEUQ11RB4adUTrJnVEyDN1RJVAdURiTXVEL1p1ROtmdUTIc3VEhYB1RFGNdUQemnVE
+6Z1RLizdUSVwHVEUc11RC/adUTr5nVEyPN1RJUAdkRRDXZEHhp2ROsmdkS4M3ZEhUB2RGJN
dkQvWnZE+2Z2RLhzdkSVgHZEUY12RC+adkT7pnZEyLN2RJXAdkRizXZEHtp2RPvmdkS483ZE
CAF3RGINd0QvGndE6yZ3RLgzd0SFQHdEUU13RC9ad0TrZndEyHN3RJWAd0RRjXdEL5p3ROum
d0TIs3dEhcB3RGLNd0Qe2ndE++Z3RMjzd0SVAHhEUQ14RC8aeETrJnhEyDN4RJVAeERRTXhE
L1p4RPtmeES4c3hEhYB4RFGNeEQvmnhE+6Z4RMizeESFwHhEUc14RB7aeET75nhEuPN4RJUA
eURRDXlEHhp5ROsmeUTIM3lElUB5RFFNeUQeWnlE62Z5RLhzeUSVgHlEUY15RB6aeUTrpnlE
uLN5RIXAeURRzXlEHtp5RPvmeUS483lEhQB6RGINekQvGnpE+yZ6RLgzekSFQHpEYk16RC9a
ekTrZnpEyHN6RJWAekRRjXpEHpp6ROumekTIs3pEhcB6RGLNekQv2npE++Z6RMjzekSVAHtE
Yg17RB4ae0TrJntEyDN7RIVAe0RRTXtEHlp7RPtme0S4c3tEhYB7RFGNe0QemntE66Z7RLiz
e0SFwHtEYs17RB7ae0Tr5ntEuPN7RIUAfERiDXxEHhp8ROsmfES4M3xEhEB8RGJNfEQeWnxE
/GZ8RLhzfESVgHxEmY58RC6afET8pnxEuLN8RITAfERSzXxELtp8ROvmfES483xEhAB9RFIN
fUQeGn1E6yZ9RLgzfUSVQH1EYk19RC5afUTrZn1EyHN9RISAfURijX1EP5p9RPymfUS4s31E
hMB9RFLNfUQe2n1E/OZ9RLjzfUSEAH5EUg1+RB4afkTrJn5EuDN+RIRAfkRSTX5ELlp+RPxm
fkS4c35EhIB+RFKNfkQemn5E/KZ+RLizfkSEwH5EYs1+RB7afkT85n5EuPN+RIQAf0RSDX9E
Hhp/ROsmf0S4M39EhEB/RGJNf0QuWn9E62Z/RLhzf0SVgH9EUo1/RB6af0Trpn9EuLN/RITA
f0Tbzn9EHtp/ROvmf0QQ9X9ESgCARLEGgEQPDYBEfhOARNwZgERKIIBEsSaARA8tgER2M4BE
3DmAREpAgESxRoBED02ARHZTgETcWYBEQmCARKlmgEQPbYBEdnOARNx5gERCgIBEqYaARA+N
gER2k4BE3JmAREKggESppoBED62ARHazgETcuYBEQsCARKnGgEQXzYBEdtOARNzZgERC4IBE
qeaARA/tgER284BEX/qAREIAgUSpBoFEDw2BRHYTgUTcGYFEQiCBRKkmgUQPLYFEfjOBROQ5
gURCQIFEqUaBRA9NgUR2U4FE3FmBREJggUSxZoFED22BRHZzgUTkeYFESoCBRKmGgUQPjYFE
dpOBROSZgURCoIFEqaaBRA+tgUR2s4FE3LmBRELAgUSpxoFEF82BRHbTgUTc2YFEQuCBRKnm
gUQX7YFEdvOBROT5gURCAIJEqQaCRA8NgkR2E4JE3BmCREIggkSpJoJEDy2CRHYzgkTkOYJE
QkCCRKlGgkQPTYJEdlOCRNxZgkRCYIJEqWaCRBdtgkR2c4JE3HmCREKAgkSphoJEF42CRH6T
gkTcmYJEQqCCRLGmgkQXrYJEfrOCROS5gkRCwIJEqcaCRA/NgkR204JE7NmCRELggkSp5oJE
F+2CRHbzgkTc+YJEQgCDRKkGg0QXDYNEdhODRNwZg0RCIINEqSaDRA8tg0R2M4NE3DmDREJA
g0SxRoNED02DRHZTg0TcWYNEQmCDRKlmg0QPbYNEdnODRNx5g0RCgINEqYaDRA+Ng0R2k4NE
kJqDREKgg0SxpoNED62DRHazg0TkuYNESsCDRKnGg0QXzYNEdtODRNzZg0RK4INEqeaDRBft
g0R+84NE3PmDREIAhESxBoREFw2ERHYThETcGYREQiCERKkmhEQPLYREdjOEROQ5hERKQIRE
qUaERBdNhER2U4RE5FmERFNghESpZoRED22ERNhzhETkeYRE</AssayXData><AssayYData Points="900">yRq2P6TXtD+EE7Q/alqzP9HJsj8mx7E/HGyxP9nQsD/HwbA/MwmwP55DsD9aDrA/hHmvP4L3
rz+jOK8/DAqvP1borj/WHq8/ax6vP/rLrj9wVK4/tV+vPw5wrz9LBq8/u8CuP8TOrj8mf64/
XsCuP7bMrj+DsK4/eYGuPw6Irz/Maa8/2fSuP404rz9Ap64/L0WuP0T6rj8mOK8/BE6vP4Hg
rj/65q4/KYuvP+Wmrj8PkK4/LPyuP71Jrz+/ZK8/80GvPybVrj+oX68/ZkmvPwnGrj+wlK8/
dSKvP/o0rz8RLa8/i9WuP0zfrj8vW68/M12vP8werz8k568/obKvP9htrz9m3K8/rpqvP3mb
rz/YJq8/Y/WuP+TKrz+koK8/ENCvPx+frz8DHLA/3JyvP7eerz95lK8/FCqwP82jrz8buK8/
c7qvP5kZsD/UP7A/L2KvP/jYrz9/y68/oC6wP9jUrz9Zja8/2WmwP8nkrz9pmq8/qDOwP7/o
rz/MZ7A/kRuwP6bsrz9GErA/up6vPyyHrz/VB7A/IPevP3UXsD+Gz68/tgiwP/hfsD8CS7A/
U/OvP6aWsD8aKrA/KAuwP7gusD/rULA/bXuwPy98sD/RqLA/MCCwP8MIsD8IALA/l3mwPz6Z
sD/eTbA/KqSwP+v+rz+yA7A/jXywPzBRsD/227A/B1ewP1LbsD9pcrA/NaGwP0JOsD8ylrA/
lgGwPzOvsD8lyLA/AfGwP2lisD8e5bA//wixP+zSsD+mw7A/9LCwPx1lsD+qGrE/JDmwP2sY
sT+2xLA/T6CwP3M5sD/4nrA/hMewP3ZTsD8onbA/UgSxP+XRsD/KjbA/BTKxP5uXsD/9a7A/
B1+xPwFEsT8fp7A/hWexP5bPsD++z7A/no+wP48HsT/W57A/soSwPy9isT9wG7E/nRWxP6Xc
sD8pD7I/9CqxP5jSsD9rGLE/xuywP3xzsT8/YbE/loKxP4uKsT/YLbE/NF+xP2/9sT9NMLE/
JRWxP/4SsT81p7E/kDixP1RUsT+lPbE/Y5CxP+WKsD9y9rA/vduxP1GzsT/jrbE/8EaxP8kq
sT8ogrE/NKOwP9l3sT9xrbA/qE2xPzSgsT9+SrE/BLuxP97NsT9Ha7E/NgmxP2FNsT+purE/
ZfqxPww2sT+h0LE/eLmxPzFKsT+yArI/KsuxP09lsT/XnbE/U2WxP5pKsT+wjLE/iYuxPyjq
sD8ArrE/rImxP3BQsT+GpbE/hcKxP0yesT+l+7E/beOxP0PTsT/BmbE/Xr+xP4CfsT8pOrI/
6e2xP2jZsT9ATLE/ZOWxP1HOsT/MErI/+2KxP5m4sT+pMrI/TaGxPzccsj92mbI/gf6xP476
sT96/LE/abGxP8cXsj/XfLE/os2xP/Fesj+xJLI/wvCxP2/BsT9zhbE/LCWyP53OsT+7HrI/
d0uyP0pFsT9v47E/vgiyP0DksT+w07E/yQuyPwmLsj9817E/ExSyP4SGsj84rbI/aTKyP6OF
sT9aDLI/UtayP1Visj+/nrI/e62yP2b/sT+AiLI/q6+yP9lZsj/klLI/o0KyP89/sj9iJLI/
9kyyP6kwsj9zmrI/lTeyP/y9sj+LNrI/KH+yP5OYsj8gTLI/Me2xPzK9sj8xnLI//XSyP69I
sj+O6LI/wm+yPzvdsj/yhrI/mSSzP7ghsz+3w7I/nEqyPwHBsj+Jk7I/Z2mzP0fjsj/YULI/
TEGyPxvesj+xbLI/vEeyP2krsj9J+rI/vF2yP7HVsj9xYbI/FVeyP5exsj81Z7M/HT2zP65/
sj/mIrM/WHuyP7LTsj9cvrI/hsCyPzVdsj/C5LI/fuqyP8Krsj9Wh7I/6LqyP+DIsj9GwrI/
fpqyP96usj82WrM/WdOyP3fjsj+drLI/FbuyP5T+sj8gKLM/CBuzPyG+sj9ZTLM/1nSyP/jK
sj961LI/AcKyP3zmsj8Fo7M/ZJ2zP4Rpsz/nT7M/5GGzP81esz9VIrM/Fw+yP6A9sz+XJbM/
dRyzP8idsj/U+LI/56CzPzNxsz/5T7M/bzyzP7Pfsj85OLM/LIazP9j8sj82prI/ieuzP8x1
sj94E7M/BmWzPyYmsz99zLI/4EizP2aFsz8GprM/jT6zP8D8sz8ktbM/7uezP1VFsz8h+7I/
LuKyPxMFsz+xB7M/1XqzPxTXsz88P7M/gMCyP2xQsz8XzLI/7yCzPxp+sz9YNbM/FoazP22P
sz/H0LM/63mzPyJzsz85qrM/DMyzP9dhsz/ztbM/qwGzP2P+sj/4KrM/MPuzPzv6sj8kO7M/
WVCzPx0vsz/8G7M/qaazP87Bsz8AdrM/PmKzPxiksz8WULM//hW0PwSCsz8wuLM/HD+zP+mZ
sz/xfrM/MBW0P4QjtD/BaLM/3bOzPzSusz9OqrM/0sezPx7Usz9debM/hKuzP8u3sz9nw7M/
r3+zP1IZtD+X8rM/ZwK0Pzf9sz99FbQ/Nxi0P0sXsz88xrM/ubizPzgstD9o57M/M9KzP9bc
sz9G2bM/dxi0P4E8tD8B/rM/cVS0P45fsz/rErQ/OnC0P1Gzsz9LW7M/X6qzP8EHtD/cE7Q/
ij20P5bisz81u7M/V0W0P3pytD8mG7Q/WF60P7frsz95/rM/kRG0P6AptD8uAbQ/Of2zP/pl
tD9sLrQ/8OKzP/kDtD8RfbQ/d9+zP/JktD+cJLQ/3wy0PxcStD+GT7Q/+yS0P8dotD/ef7Q/
YAa0PwADtD89obQ/GC60P8UMtD+otbM/ule0P+S6sz8El7Q/c3G0P71RtD/yF7Q/mgC0P47v
sz+jXrQ/4/+zPzentD9GF7Q/I6O0P48ztD/nXLQ/lN2zP6betD8KxbQ/Aia0P69NtD8A8bM/
3Lu0P/BktD9FjrQ/n7q0P5GgtD81S7Q/xDi0P1R8tD9OELQ/9kG0P1DUtD/xlbQ/Z/+0P4ZC
tD9KVLQ/DUy0P0JKtD/ob7Q/ehy0P4HztD8RWLQ/soK0P/eJtD8DtbQ/QQC0P0rItD/mt7Q/
qI+0P6rHtD//grQ/m4y0PzgNtD9E1bQ/sF60P+7XtD/WR7Q/Zum0PxEhtD9Lx7Q/UTG0PwdH
tT/QH7U/Cgi1P7e0tD80ZLQ/Lgi0Pw+etD/0x7Q/hxK1P8HrtD8yVrQ/L9m0P084tD+Ga7Q/
Gqa0P9R/tD8KcLU/rai0P8cOtT9g/7Q/0ey0Px7XtD+k+bQ/gK+0PyRQtD8SM7U/gzC1P8Ga
tD9/2bQ/jQ61P4iNtD9cZbQ/8PC0PzBJtD9VULU/+1W1P8VStT/cyrQ/aRC1PwYwtT//I7U/
1ni1P8M7tT8PZrU/DWK1Py+4tD/587Q/CjG1Pxu7tD9u7LQ/TVS1P8BNtT+afLU/iQS1P+CU
tD/SVrU/Aga1P7H4tD+H7LQ/Soi1P0IDtT/gHLU/Fdu0P3hVtT9f37Q/04m1P/l0tT93NrU/
7BK1Pw0QtT/rArU/GqS1P1sZtT/HX7U/vlC1P8GmtT/PMrU/L7q0P4/qtT/BFrU/kOS0P+Ek
tT+D9rQ/li+1P51ntT/ZSLU/YEq1P8mJtT9nxLU/SFi1PzpUtT9TNbU/qFG1P6H9tT+5i7U/
ZmO1P/KstT+UHbU/8W61PxDXtT+iobU/v2e1P6tatT+/ZrU/PqC1PxODtT9tDLU/O121P7Nf
tT+We7U/XF61PwzztT9JTLU/i+W0P6entT9BtLU/wxy2P4D+tD8EhbU/qIu1P1u9tT+iabU/
Hne1P696tT+R4bU/W4G1P0lItT9VOLU/hWq1P5OLtT8UGbY/DMq1PwEMtj/L2rU/Qt+1P3mt
tT/d2LU/CYO1P+lttT/JhbU/ZYG1P6XRtT9P2bU/e821P1Iftj9+vrU/VOe1P+yhtT+0ZrU/
lI+1P15KtT9Dl7U/xkK2P2SZtT+pqrU/LaW1P0IBtj/5SrY/GH+1Pwu1tT/ktrU/PHe1P1uO
tT9A9bU/vfO1Pzsrtj8JTrU/nEK2Pzoatj8V9LU/DUS2P4fLtT8qsrU/Elq2P5Sftj8ZirY/
Rhu2P+FStT97yrY/P++1P2Ubtj/ad7Y/wcq2Pwlwtj90kLU/1JW1P6VytT9seLU/82C2P1ZM
tj/HWbY/QLm1P0TztT/Tq7U/T9m1PwBftj/q3LU/cNi1P9B6tT/vELY/Lxu2P2xitj8+DrY/
ek+2P+WctT+Ao7U/27q1P1vHtT/YK7Y/X5q2P2wTtj/ZrbU/WIW2P48ztj/kZ7Y/7Jm1P79F
tj8M4rU/nYe2P41Rtj/DQrY/Uum1P9IGtj8IlLU/jAi2P57rtT8hQbY/4yi2PzIOtj+z37U/
InC2P1Emtj/sRrY/ctW2P3sstj9fJLY/MEy2P0d4tj91crY/f5+2P2Xhtj/jorY/WJ22P9IV
tj9HHrY/h+G1P78Ytj/r8LU/JBy2P/fPtT/rA7Y/uyG2P2kytj8LwLU/cS62P9dXtj+uTrY/
9iu2P3Lltj9P1rU/vW22P11ztj//d7Y/ode2Pz5itj/xLbY/Pv21P9Jctj9/Ebc/RY62P/Y3
tj9NDrY/EDu2P2GDtj81WrY/fKK2P3XNtj/ezLY/pai2P5hAtj/wPrY/EJe2P5Jqtj9YjLY/
rZe2P7s4tj9ymrY/AYS2P77CtT+RwLU/zJe2P6N3tj9X5LY/AHG2P8Yntj+jLLY/dM+2P/54
tj9kJ7c/X+q1PwzLtj+uPrY/xR+2P3ggtj/rCrc/Ise2P/mVtj/oF7c/uu22Py9xtj+hT7Y/
v5y2PysCtz+1JrY/mma2PzG2tj+2FLY/d8G2P0WUtj9RZbY/</AssayYData></Step><Step><CommonData><SampleLocation>1</SampleLocation><SampleID></SampleID><SampleGroup></SampleGroup><SampleInfo></SampleInfo><SampleRow>E</SampleRow><SamplePlate>1</SamplePlate><WellType>BUFFER</WellType><Concentration>-1</Concentration><ConcentrationUnits>µg/ml</ConcentrationUnits><MolarConcentration>-1</MolarConcentration><MolarConcUnits>nM</MolarConcUnits><MolecularWeight>-1</MolecularWeight><Temperature>25</Temperature><StartTime>1285241</StartTime><AssayTime>180</AssayTime></CommonData><FlowRate>600</FlowRate><StepType>DISASSOC</StepType><StepName>Dissociation</StepName><StepStatus>OK</StepStatus><ActualTime>179.999</ActualTime><CycleTime>0.2</CycleTime><AssayXData Points="900">SoCERLCGhEQPjYREdZOERNuZhERCoIREsKaERBethER9s4REHbqERErAhESwxoREF82ERHXT
hETb2YRESuCERLDmhEQP7YREdfOEROT5hERCAIVEqAaFRBcNhUR1E4VE7BmFREoghUSoJoVE
Fy2FRH0zhUTkOYVEQkCFRLBGhUQXTYVEdVOFRNtZhURKYIVEsGaFRBdthUR9c4VE23mFREqA
hUSwhoVED42FRHWThUTkmYVESqCFRKimhUQPrYVEfbOFRNu5hURCwIVEqMaFRBfNhUR904VE
5NmFRELghUSw5oVEF+2FRH3zhUTb+YVESgCGRKgGhkQXDYZEdROGRNsZhkRKIIZEsCaGRBct
hkR9M4ZE5DmGREJAhkSwRoZEF02GRHVThkT0WYZESmCGRLBmhkQPbYZEdXOGROR5hkRKgIZE
sIaGRBeNhkR9k4ZE5JmGREKghkSopoZEF62GRH2zhkTkuYZEQsCGRLDGhkQPzYZEfdOGRNvZ
hkRK4IZEsOaGRBfthkR184ZEZ/qGREoAh0SwBodEDw2HRH0Th0TkGYdESiCHRLAmh0QXLYdE
dTOHROQ5h0RCQIdEsEaHRBdNh0R9U4dE5FmHREJgh0SwZodEF22HRHVzh0TbeYdESoCHRKiG
h0QXjYdEfZOHRNuZh0RCoIdEsKaHRBeth0R1s4dE5LmHRErAh0SwxodED82HRHXTh0Tk2YdE
SuCHRKjmh0QX7YdEffOHROT5h0RCAIhEsAaIRA8NiER1E4hE2xmIREogiESoJohEFy2IRH0z
iETkOYhEQkCIRLBGiEQXTYhEdVOIRORZiERKYIhE0WaIRBdtiER9c4hE5HmIREKAiESohohE
D42IRHWTiETbmYhEQqCIRLCmiEQXrYhEdbOIROS5iERCwIhEsMaIRBfNiER104hE29mIRErg
iESw5ohED+2IRH3ziETb+YhESgCJRKgGiUQPDYlEdROJRNsZiURKIIlEqCaJRBctiUR1M4lE
2zmJREpAiUSoRolEF02JRH1TiUTkWYlESmCJRKhmiUQXbYlEdXOJRNt5iURCgIlEqIaJRA+N
iUR1k4lE25mJREKgiUSopolED62JRHWziUTbuYlEQsCJRKjGiUQPzYlEfdOJROTZiURC4IlE
qOaJRA/tiUR184lE5PmJREIAikSoBopEDw2KRH0TikTbGYpEQiCKRLAmikQPLYpEdTOKRNs5
ikRCQIpEsEaKRA9NikR9U4pE21mKREpgikSoZopED22KRHVzikTkeYpEQoCKRLCGikQXjYpE
fZOKROSZikRCoIpEqKaKRBetikR1s4pE5LmKRELAikSwxopEF82KRHXTikTb2YpEQuCKRLDm
ikQP7YpEdfOKRNv5ikRKAItEqAaLRBcNi0R1E4tE2xmLREogi0SoJotEDy2LRH0zi0TkOYtE
QkCLRKhGi0QPTYtEdVOLRNtZi0RKYItEqGaLRBdti0R1c4tE23mLREKAi0SohotED42LRHWT
i0TbmYtESqCLRKimi0QPrYtEdbOLRNu5i0RCwItEqMaLRA/Ni0R904tE29mLRELgi0So5otE
UO2LRHXzi0Tb+YtEQgCMRKgGjERhDYxEfROMRNsZjERKIIxEsCaMRA8tjER1M4xE2zmMREJA
jESoRoxED02MRHVTjETbWYxEQmCMRKhmjEQPbYxEdXOMROR5jERCgIxEqIaMRA+NjER1k4xE
5JmMREKgjESopoxED62MRHWzjETbuYxEQsCMRLDGjEQPzYxEddOMROTZjERC4IxEqOaMRA/t
jER184xE2/mMREIAjUSoBo1EDw2NRHUTjUTbGY1ESiCNRKgmjUQPLY1EdTONROQ5jURCQI1E
qEaNRA9NjUR9U41E21mNREJgjUSwZo1EF22NRH1zjUTbeY1EQoCNRKiGjUQPjY1EdZONRNuZ
jURCoI1EsKaNRA+tjUR1s41E27mNRErAjUSoxo1ED82NRHXTjUTb2Y1EQuCNRKjmjUQP7Y1E
dfONRNv5jURCAI5EqAaORIoNjkR1E45E2xmOREIgjkSoJo5EFy2ORHUzjkTbOY5EQkCORKhG
jkQPTY5EdVOORNtZjkRCYI5EqGaORA9tjkR1c45E23mOREKAjkSoho5ED42ORHWTjkTbmY5E
SqCORKimjkQPrY5EdbOORNu5jkRCwI5EqMaORA/NjkR1045E29mORErgjkSw5o5ED+2ORH3z
jkTb+Y5EQgCPRKgGj0QXDY9EdROPRNsZj0RCII9EsCaPRBctj0R1M49E2zmPRLRAj0SwRo9E
D02PRHVTj0TbWY9EQmCPRLBmj0QPbY9EdXOPRNt5j0RCgI9EqIaPRA+Nj0R1k49E5JmPREKg
j0Sopo9ED62PRHWzj0TbuY9EQsCPRKjGj0QfzY9EddOPRNvZj0RC4I9EqOaPRA/tj0R1849E
2/mPREIAkESwBpBEDw2QRHUTkETbGZBESiCQRKgmkEQXLZBEdTOQRNs5kERCQJBEuUaQRA9N
kER9U5BE21mQREJgkESwZpBED22QRHVzkETseZBEQoCQRKiGkEQPjZBEhZOQRNuZkERCoJBE
qKaQRA+tkER1s5BE5LmQRELAkESwxpBED82QRHXTkETb2ZBESuCQRKjmkEQX7ZBEffOQRNv5
kERKAJFEsAaRRBcNkUR1E5FE2xmRREogkUSwJpFEFy2RRH0zkUTkOZFESkCRRLBGkUQXTZFE
fVORRORZkURKYJFEsGaRRBdtkUR9c5FE5HmRREqAkUSwhpFEF42RRH2TkUTkmZFESqCRRLCm
kUQXrZFEfbORROS5kURKwJFEsMaRRBfNkUR905FE5NmRRErgkUSw5pFEF+2RRH3zkUTk+ZFE
SgCSRLAGkkQXDZJEfROSROQZkkRKIJJEsCaSRBctkkR9M5JE9DmSREpAkkSwRpJEF02SRH1T
kkTkWZJESmCSRLBmkkQXbZJEfXOSROR5kkRKgJJEsIaSRBeNkkR9k5JE5JmSREqgkkSwppJE
F62SRH2zkkTkuZJESsCSRLDGkkQXzZJEfdOSROTZkkRK4JJEsOaSRBftkkR985JE5PmSREoA
k0SwBpNEFw2TRH0Tk0TkGZNESiCTRLAmk0QPLZNEfTOTROQ5k0RKQJNEsEaTRBdNk0R9U5NE
5FmTREpgk0SwZpNEF22TRH1zk0TkeZNESoCTRLCGk0QXjZNEfZOTROSZk0RKoJNEsKaTRBet
k0R9s5NE5LmTRErAk0SwxpNEJ82TRH3Tk0Tk2ZNESuCTRLDmk0QX7ZNEffOTROT5k0RKAJRE
sAaURBcNlER9E5RE5BmUREoglESwJpREFy2URH0zlETkOZRESkCURLBGlEQXTZREfVOURORZ
lERKYJREsGaURBdtlER9c5RE5HmUREqAlESwhpREF42URHWTlETbmZRESqCURKimlEQXrZRE
fbOUROS5lEScwJREsMaURBfNlER905RE5NmURErglESw5pREF+2URH3zlETk+ZREBgGVRLAG
lUQXDZVEfROVROQZlURKIJVEsCaVRBctlUR9M5VE5DmVREpAlUSwRpVEF02VRH1TlUTkWZVE
SmCVRLBmlUQXbZVEfXOVROR5lURKgJVEsIaVRBeNlUR9k5VE5JmVREqglUSwppVEF62VRHWz
lUTbuZVESsCVRLDGlUQXzZVEfdOVROTZlURK4JVEqOaVRA/tlUR985VE5PmVREoAlkSwBpZE
Fw2WRHUTlkTkGZZESiCWRLAmlkQPLZZEfTOWROQ5lkS0QJZEqEaWRBdNlkR1U5ZE5FmWREpg
lkSoZpZEF22WRH1zlkTkeZZEQoCWRLCGlkQXjZZEdZOWROSZlkRKoJZEsKaWRA+tlkR9s5ZE
5LmWRErAlkSoxpZEF82WRH3TlkTk2ZZESuCWRLDmlkQP7ZZEffOWROT5lkRKAJdEsAaXRBcN
l0R9E5dE2xmXREogl0SwJpdEFy2XRH0zl0TkOZdESkCXRLBGl0QXTZdEfVOXRORZl0RCYJdE
qGaXRA9tl0R9c5dE23mXREqAl0SwhpdED42XRHWTl0TkmZdESqCXRLCml0QXrZdEfbOXRNu5
l0RCwJdEqMaXRA/Nl0R905dE29mXRELgl0So5pdEF+2XRH3zl0Tk+ZdESgCYRLAGmEQXDZhE
fROYRNsZmERKIJhEsCaYRA8tmER9M5hE5DmYREpAmESwRphEF02YRH1TmETkWZhESmCYRLBm
mEQXbZhEfXOYROR5mERKgJhEqIaYRA+NmER1k5hE25mYREKgmESwpphEF62YRH2zmETkuZhE
SsCYRLDGmEQXzZhEddOYROTZmERK4JhEqOaYRA/tmER185hE5PmYREoAmUSoBplEFw2ZRH0T
mUTkGZlEQiCZRLAmmUQPLZlEdTOZROQ5mURKQJlEsEaZRBdNmUR9U5lE5FmZREpgmUSwZplE
F22ZRHVzmUTkeZlESoCZRLCGmUQPjZlEdZOZRCWamURCoJlEsKaZRA+tmUR9s5lE27mZRErA
mUSoxplED82ZRHXTmUTk2ZlESuCZRLDmmUQX7ZlEffOZRNv5mURKAJpEqAaaRA8NmkR1E5pE
5BmaREIgmkSwJppEFy2aRH0zmkTbOZpEQkCaRKhGmkQPTZpEfVOaRORZmkRCYJpEqGaaRBdt
mkR9c5pE23maREKAmkSohppED42aRH2TmkTkmZpESqCaRLCmmkQPrZpEdbOaROS5mkRKwJpE
qMaaRBfNmkR905pE5NmaRErgmkSo5ppEYO2aRH3zmkTb+ZpE</AssayXData><AssayYData Points="900">i/C0P1b6tT+ZQrc/sum3P+FOuD9PBbo/i+W5P4oMuz9bors/PCq8P+BavD9Fqbw/O8m8Pwun
vD/Oxrw/D5S8P5UkvT8iXL0/KVi9P6xzvT/ocb0/Ybe9P5FZvT9YY70/QUu9PwAmvT/N5r0/
lkm9P+oTvj+1ur0/iBq9P9RBvj8JRb4/c5i9P26CvT8ozr0/fUS+P9sHvj/OZb0/SzK+P/rS
vT9zrL0/W7e9P1FKvj+Ijb0/tGW9P1lCvj8cvb0/2cG9P7ulvT+Iqb0/CoS9Px/+vT/Zl70/
3NC9PyknvT96c70/QJG9P36xvT8vAr4/PqG9P+egvT9Nib0//ci9P/r2vT9PmL0/T1O9P/5O
vT8mt70/SV+9P/y7vT95K74/RcC9P4eCvT8FpL0/kpK9P8C4vT/xP74/Cv+9P+zjvT/0t70/
Lsi9P2ssvj9iJ74/VZ69P6iLvT/sGr0/JSa+P5NUvT+y6L0/GqO9PwatvT9Hz70/nem9P3Cs
vT/9hb0/exC+P8wKvj9lqb0/9f69P4psvT9ZNL0/cgy+PzeavT/p8r0/57K9P4+pvT/dSL0/
1Pa9P3Y2vj+rmb0/ame9P7M7vT+3sL0/WHe9P2uovT+C9r0/wJu9P/WcvT9SdL0/0+O9P1m8
vT+qUb0/oym9P0/0vT+c170/qWq9P9JGvT+Wbb0/JWe9P7eJvT/+or0/Kt+9P4KXvT/Ikr0/
Beq8P2jivT8zlb0/xY29P81evT/nrr0/+869P4C/vT+9cr0/OTq9Pzy8vT9cb70/KvW9P5JW
vj8c+b0/x+K9P6xRvT9R+L0/1KS9P+ysvT/Ikr0/syy9P7VwvT+Keb0/9/C9P3SbvT9+c70/
Ytu9P/XRvT+tDL4/g9u9P/P1vT8wq70/s/a9P9FBvj9TMb0/WC++P2gevj9f1r0/Ku29P/4U
vj/+gr0/ebK9P/TBvT+Iqb0/h9G9P12evT9mmr0/JlW9P66+vT/lwb0//dS9P5QPvT9HKL4/
Ykm+PwVAvj/vjL0/H/G9P6BDvT8t8b0/vni9P9zkvT/tWb0/Gd69P0buvT97Kb4/XyO+P/fA
vT/h/70/np+9P1jJvT8Sz70/AZ+9P+KxvT8vmb0/JZm9P/nlvT8SBb4/k9K9Pw+nvT+Q7L0/
bH69P57LvT9BGr4/vgy+P62tvT/dOr0/CuG9P/oJvj+J770/RsG9P79Zvj9NhL0/e3C9P4W3
vT9yLb4/nrO9P499vT8M6b0/roO9P+RJvj96pr0/K7e9P2kTvj/D5r0/Fze+P+EFvj9mkL0/
Pz+9P5b9vT8Z9L0/oOu9P8XCvT+fWL0/moW9PzRzvT+bjL0/joe9P+iyvT/VU74/9d29PzUR
vj9Vgr4/T3G9Py7nvT+i7r0/ZbC9P8LUvT9pgb0/X969Pzx0vT8qHb4/D9m9Px0Svj87Mr4/
bhC+P7eQvT/KZb0/KbW9P5dZvT+Z/70/Vx++P9DtvT9JUL4/CBe+PzTqvT95Or4/o1O+P4Ry
vj8/170/Ma69PxA3vj+Qz70/o42+P2ggvj8QB74/i6e9P5f0vD82Dr4/beK9P6P9vT8spL0/
FSK+PwqavT86Fr4/HsK+P38cvj8q1L0/ab+9P0p2vj9Mlr4/pzK+PwkYvj8g6b0/D++9PwHm
vT/m870/dda9P6dwvj9HiL4/Rw++PwICvj+0L74/GQq+P2mKvT9D0b0/Tvu9P+IRvj/+Ar4/
eYW+P10zvj+Qvr0/U9S9P1/hvT/IM74/Mk++P5ZVvj87Mb4/mHC9P6QWvj+N/b0/kxm+P2v+
vT8G3b0/XiS+P6XpvT/J170/4cW9P9savj92Ib4/3vq9P+4yvT+2W74/9AS+P1ilvT9ASr4/
Nom+PzzuvT+bjr4/9ve+P7gcvj/VpL4/Xty9PyZ4vj+7xL0/ehK+P1Ojvj+zG74/Coe+P3Bf
vj+rQb4/7iC+P4eNvj9yWb4/e/G9P5WEvj80Zr4/PyW+P+1Hvj9apL4/ZHi+P9ufvT+sD74/
5Aa+PwP7vT8LfL4/K3G+P+zfvT90Xb4/pUu+P7F6vj9T4b0/kT++P30ivj8wK74/6529P4Yn
vj/XVb4/b/u9P6Yavj8EmL4/HXy+Px5vvj9aab4/fQy+Pzp9vT9Y/r0/hUe+P4s6vj+AQb4/
fHu9P+eEvj8K/r0/oKW9PzjovT90UL4/Atm+P6Esvj/Z7b0/s/O9Pxzyvj+fYb4/V6O9P52m
vj84V74/9DK+P8lGvj+nyr4/r1C+P/MXvj/WMb4/A1u+P3HSvT94/r0/Uzm+PwxPvj/sLr4/
kQ2/PxA5vj84Lr4/yjy+P7bHvj9qV74/PsK9P99Uvj80cr4/9b6+P2Zevj+aer4/rE2+Pw1R
vj9YKL4/+Fq+Pw4yvj8Nn74/uZa+Pz/Yvj+WIb4/DSm+P4Shvj/QXr4/2Dq+P+bmvT/NMb4/
NIa+P6BPvj8tBr4/nOi+P6tYvj+Odb4/bre+P9AJvj9zzb4/jCK+PwThvj8qxb4/O2K+P68g
vj+v3L4/u6K+P+dOvj9zMb4/Lzm+P6ttvj9BI74/C/m+P/iMvj/PVL4/Q0i+PxWIvj+/J74/
L6q+P1zUvj+YDr8/BL2+P53XvT8/Kr4/BIe+P53kvj8tyb4/R4q+P9nkvj+r/70/8Hy+PwFR
vj8yx74//mC+P0y/vj+0W74/fni+P2c3vj9YO74/2CW/P5tYvz9OxL4/VL++P4Gzvj/YG74/
Z5i+PyR0vj+c9b4/cO2+Pw6svj/R674/2ai+P5hsvj/37b4/7EG+P3OVvj9BBL8/8Y2+P1w4
vj/m/70/Lo2+P/r+vj/+074/nuy+PxOKvj9h+L4/IOK+Pxflvj9Mib4/AkK+P1ijvj/B974/
UYy+P6fovT/x9r4/ATu+P7qhvj+vzL4/41K+PzW5vj+5IL8/lX2+P3zSvj+YI78/NgO/P/0E
vj/zr74/3sa+P+3evj9T1r4/yL++P5NQvj+K274/gq6+P3w1vj/yNb4/2HK+PwqEvj+HQ74/
EQy/Pycavz9Hs74/iqm+P23Fvj+YDb8/U0a/P28Rvz+u0b4/Lda+P4s/vj82Dr8/fDG+P7kA
vj8gxL4/XOG+P5CWvj+7hb4/BYi+P58xvz8Tl74/xTm+P7PAvj8jIb8/y4S+P0a8vj9u7b4/
9fG+P1jGvj8B5b4/6iC/P0EPvz8R+L4/+Ya/P3ydvz8+5r4/Gme+P9gUvz+mob8/5Zy+P/Px
vj81or4/muC+P7HBvj9Yv74/H/y+P2qVvz8uAb8/Pc++P4dUvz8d8r8//Yi/P1tSvz+qw74/
RLO+P5Pnvj98v74/9QW/P7jcvj+uRL4/BUy/PyYTvz8c+r4/yxm/P4c+vz9icb4/dgO/P/Op
vj/SPb8//Pu+P0M0vj+Ydr8/hjq/P7rWvj/W+r4/ghe+P7P6vj917r4/qQ+/P2cpvz/2Cb8/
4uu+P0MPvz9Mtb4/0L+/P26fvj8PXr8/YJW+Pzbpvj8gEL8/Rh2/P3TZvj9zAb8/yMO+P+nX
vj9cnL8/vvS+PznUvz9nFb8/wRW/P+2Ivz9GJb8/0By/P+1Rvz9yKb8/YkK/P8+Vvz/g0b4/
p8W+P9VLvz9Vhr8/o2y/Pwwpvz/zbb8/4CO/P6dKvz/H9r4/hMy+P+Ubvz95Mr8/zSy/P3wr
vz/x6L4/85K/Pz9rvz8e874/wli/P7OIvz95ar8/u0G/P5pIvz+p3L4/dn+/P9Hpvj9NAL8/
9Ra/P8BUvz+c2r4/iBi/P+EKvz/Jpb8/U9+/P2wCvz+Wo78/EWa/P+Kbvz9dmb4/sVm/P0DZ
vj9FNL8/hYC/P11Fvz9BOb8/pXy/P6iXvz/tOb8/H3O/P+GMvz+rIb8/MxC/Pwazvz/tn78/
Qk+/P2rkvz+ptr4/JWu/P+I0vz+HEr8/nwe/P59Uvz8d074/1UG/PyXfvj8ceb8/kSS/P4u6
vz/uRb8/XGC/P3AIvz9Yar8/Oq2+P6uHvz+Gr78/wFm/PwyYvj/qar8/S2y/PwKsvz+dor8/
WEK/P8Bivz9SSr8/YDi/P1sYvz+ihb8/Ol2/Pxktvz+mU78/OLe/P4Wqvz98Pb8/0Be/P8VT
vz/KOL8/KiO/PyCMvz8xgL8/0V+/Pzbfvz+qK8A/hWW/PwMzvz892b8/uVa/P1kwvz8Jcr8/
SDC/P++Nvz+yIr8/x6W/P2Xsvj81lL8/0d6/P5/Jvz8Pcb8/N1W/P5+Svz9AmL8/TM6/PzWD
vz/NM78/9hy/P4c4vz/+GMA/0/m+P9jivz/3ub8/Xnm/P2LFvz+Il78/cra/P0UcwD8Rg78/
8CS/PzRXvz9RTL8/shO/P3uRvz/BO8A/MsK/P5rWvj9Agr8/xre/P/NPvz/8ab8/+ae/P2zr
vz88a78/eqi/Pzlevz/yTr8/+rO/Py3avz9zG8A/eQi/PyjWvz+etr8/UE6/P0fFvz+D8L8/
kXa/P8YGvz+o8b4/20XAP+yWvz9Us78/a+a+P8swwD/1XL8/8rK/P+vFvz8lt78/EeG/PyH8
vz8qp78/SXe/P46Tvz8N5b8/hB6/P2hdvz/KO78/Lm6/P42Mvz8h7b8/ioC/P9zJvz85GMA/
pYq/P80ZwD9lX8A/RTXAPxPgvz+Vab8/PPq/P6aGvz8Eqr8/9qq/PzaNvz9IL78/eMq/PzMX
wD/JnL8/iLy/Py2wvz8egMA/HhTAP2r+vz+3IsA/ch7AP4zBvz8ymb8/nbS/P4AewD+no78/
gtq/P9uavz9ra78/5pK/P+LOvz/OXMA/bRDAP87Kvz+D478/</AssayYData></Step><Step><CommonData><SampleLocation>11</SampleLocation><SampleID></SampleID><SampleGroup></SampleGroup><SampleInfo></SampleInfo><SampleRow>E</SampleRow><SamplePlate>1</SamplePlate><WellType>REGENERATION</WellType><Concentration>-1</Concentration><ConcentrationUnits>µg/ml</ConcentrationUnits><MolarConcentration>-1</MolarConcentration><MolarConcUnits>nM</MolarConcUnits><MolecularWeight>-1</MolecularWeight><Temperature>25</Temperature><StartTime>1474526</StartTime><AssayTime>5</AssayTime></CommonData><FlowRate>1000</FlowRate><StepType>KREGENERATION</StepType><StepName>Regeneration</StepName><StepStatus>OK</StepStatus><ActualTime>4.99895</ActualTime><CycleTime>0.2</CycleTime><AssayXData Points="25">QQCbRJ8Gm0QGDZtEbBObRNIZm0Q5IJtE6SabRA4tm0RsM5tE0jmbREFAm0SfRptEDk2bRGxT
m0TSWZtEOWCbRJ9mm0QGbZtElXObRNJ5m0Q5gJtEn4abRA6Nm0Rsk5tE0pmbRA==</AssayXData><AssayYData Points="25">XdoYwBiWKcAHMjPAeqs4wLX8PMCXgEDArblDwNYvRsBSmEjAZ39KwL4yTMBtAU7AaaxPwMP2
UMCnV1LAnptTwOwxVMB7Y1XAl6BWwOpHV8AxDVjAqilZwEQNWsC6flrAOjRbwA==</AssayYData></Step><Step><CommonData><SampleLocation>12</SampleLocation><SampleID></SampleID><SampleGroup></SampleGroup><SampleInfo></SampleInfo><SampleRow>E</SampleRow><SamplePlate>1</SamplePlate><WellType>NEUTRALIZATION</WellType><Concentration>-1</Concentration><ConcentrationUnits>µg/ml</ConcentrationUnits><MolarConcentration>-1</MolarConcentration><MolarConcUnits>nM</MolarConcUnits><MolecularWeight>-1</MolecularWeight><Temperature>25</Temperature><StartTime>1490425</StartTime><AssayTime>5</AssayTime></CommonData><FlowRate>1000</FlowRate><StepType>KREGENERATION</StepType><StepName>Regeneration</StepName><StepStatus>OK</StepStatus><ActualTime>4.99895</ActualTime><CycleTime>0.2</CycleTime><AssayXData Points="25">OKCbRJ6mm0T9rJtEa7ObRMm5m0QwwJtEnsabRAXNm0Rj05tE0tmbRDjgm0S/5ptEBe2bRGvz
m0TS+ZtEMACcRJYGnEQFDZxEYxOcRMkZnEQ4IJxEniacRAUtnERrM5xEyTmcRA==</AssayXData><AssayYData Points="25">B8ovPiHwRj4UDmY+mE58PrI6iD6cAo4+E2CVPrGnmz5X5qE+LS6mPr+5pz5zyq0+SkKwPv/3
tD5zZbU+G1y4Ph26vD4HOb4+mkrAPqOSwj7dwsI+NfnEPv+kxj6Zc8g+vPjIPg==</AssayYData></Step><Step><CommonData><SampleLocation>11</SampleLocation><SampleID></SampleID><SampleGroup></SampleGroup><SampleInfo></SampleInfo><SampleRow>E</SampleRow><SamplePlate>1</SamplePlate><WellType>REGENERATION</WellType><Concentration>-1</Concentration><ConcentrationUnits>µg/ml</ConcentrationUnits><MolarConcentration>-1</MolarConcentration><MolarConcUnits>nM</MolarConcUnits><MolecularWeight>-1</MolecularWeight><Temperature>25</Temperature><StartTime>1506674</StartTime><AssayTime>5</AssayTime></CommonData><FlowRate>1000</FlowRate><StepType>KREGENERATION</StepType><StepName>Regeneration</StepName><StepStatus>OK</StepStatus><ActualTime>4.99895</ActualTime><CycleTime>0.2</CycleTime><AssayXData Points="25">L0CcRJVGnET8TJxEYlOcRMBZnEQvYJxElWacRPxsnERac5xEyXmcRC+AnESVhpxE9IycRFqT
nETJmZxEL6CcRJWmnET0rJxEWrOcRMC5nEQnwJxEjcacRPzMnERi05xEwNmcRA==</AssayXData><AssayYData Points="25">m/02wC3HRMBqRUrAWbdNwL1oUMA3c1LAPxlUwF6YVcBYAVfAIAdYwFHxWMABMVrAJcBawGKT
W8CNelzANmNdwGMZXsCshV7A/CNfwNhnX8D0LmDAkdpgwCwWYcAGk2HAw81hwA==</AssayYData></Step><Step><CommonData><SampleLocation>12</SampleLocation><SampleID></SampleID><SampleGroup></SampleGroup><SampleInfo></SampleInfo><SampleRow>E</SampleRow><SamplePlate>1</SamplePlate><WellType>NEUTRALIZATION</WellType><Concentration>-1</Concentration><ConcentrationUnits>µg/ml</ConcentrationUnits><MolarConcentration>-1</MolarConcentration><MolarConcUnits>nM</MolarConcUnits><MolecularWeight>-1</MolecularWeight><Temperature>25</Temperature><StartTime>1522764</StartTime><AssayTime>5</AssayTime></CommonData><FlowRate>1000</FlowRate><StepType>KREGENERATION</StepType><StepName>Regeneration</StepName><StepStatus>OK</StepStatus><ActualTime>4.99895</ActualTime><CycleTime>0.2</CycleTime><AssayXData Points="25">JuCcRIzmnETr7JxEWfOcRMD5nEQmAJ1EjAadRPMMnURZE51EwBmdRCYgnUSMJp1E8yydRFkz
nUTAOZ1EJkCdRIRGnUTrTJ1EWVOdRMBZnUQmYJ1EjGadRPNsnURZc51Et3mdRA==</AssayXData><AssayYData Points="25">PxMZPo7XLT6KvEQ+an1cPl4dcD7qzYI+aPGKPmvDjz5+CJY+tFSZPkX5nD5PAp8+zR6hPhUO
pz4+1Kk+uKusPtbWrz6SI7E+DGCyPv63tD6BErc+g6e5PpQnuz4YSb0+33i8Pg==</AssayYData></Step><Step><CommonData><SampleLocation>11</SampleLocation><SampleID></SampleID><SampleGroup></SampleGroup><SampleInfo></SampleInfo><SampleRow>E</SampleRow><SamplePlate>1</SamplePlate><WellType>REGENERATION</WellType><Concentration>-1</Concentration><ConcentrationUnits>µg/ml</ConcentrationUnits><MolarConcentration>-1</MolarConcentration><MolarConcUnits>nM</MolarConcUnits><MolecularWeight>-1</MolecularWeight><Temperature>25</Temperature><StartTime>1538848</StartTime><AssayTime>5</AssayTime></CommonData><FlowRate>1000</FlowRate><StepType>KREGENERATION</StepType><StepName>Regeneration</StepName><StepStatus>OK</StepStatus><ActualTime>5.00005</ActualTime><CycleTime>0.2</CycleTime><AssayXData Points="25">HYCdRIOGnUTijJ1EUJOdRLeZnUQVoJ1Eg6adROqsnURQs51E17mdRBXAnUSDxp1E4sydRFDT
nUS32Z1EHeCdRIPmnUTi7J1ESPOdRK75nUQlAJ5EewaeROoMnkRIE55EtxmeRA==</AssayXData><AssayYData Points="25">Wzs7wL2nR8AsDU3A1iBQwDbNUsB/1FTAD/lVwHW6V8DzyVjAl1dawKzuWsBVxVvAYGNcwKs9
XcB0vV3ADn9ewD7/XsCzNl/AWdhfwIRUYMCa8mDAbophwKzIYcCiYmLATmZiwA==</AssayYData></Step><Step><CommonData><SampleLocation>12</SampleLocation><SampleID></SampleID><SampleGroup></SampleGroup><SampleInfo></SampleInfo><SampleRow>E</SampleRow><SamplePlate>1</SamplePlate><WellType>NEUTRALIZATION</WellType><Concentration>-1</Concentration><ConcentrationUnits>µg/ml</ConcentrationUnits><MolarConcentration>-1</MolarConcentration><MolarConcUnits>nM</MolarConcUnits><MolecularWeight>-1</MolecularWeight><Temperature>25</Temperature><StartTime>1555081</StartTime><AssayTime>5</AssayTime></CommonData><FlowRate>1000</FlowRate><StepType>KREGENERATION</StepType><StepName>Regeneration</StepName><StepStatus>OK</StepStatus><ActualTime>4.99895</ActualTime><CycleTime>0.2</CycleTime><AssayXData Points="25">HSCeRHsmnkTiLJ5EYTOeRK45nkQVQJ5Ee0aeROJMnkRIU55Et1meRBVgnkR7Zp5E4myeREhz
nkSueZ5EFYCeRIOGnkTijJ5ESJOeRLeZnkQloJ5Eg6aeROKsnkRIs55ErrmeRA==</AssayXData><AssayYData Points="25">S2AyPu4VTD6rWmA+2vd3Pjejhj7HXo4+OIeUPk2fmz7FaZ4+tGijPqoApz73P6w+8yqvPoDD
sz7j27Y+CSK6Pimtuz4e+Ls+GS2/PpWowj6gXsM+2rrFPomyxz7/dsk+ms3JPg==</AssayYData></Step><Step><CommonData><SampleLocation>1</SampleLocation><SampleID></SampleID><SampleGroup></SampleGroup><SampleInfo></SampleInfo><SampleRow>E</SampleRow><SamplePlate>1</SamplePlate><WellType>BUFFER</WellType><Concentration>-1</Concentration><ConcentrationUnits>µg/ml</ConcentrationUnits><MolarConcentration>-1</MolarConcentration><MolarConcUnits>nM</MolarConcUnits><MolecularWeight>-1</MolecularWeight><Temperature>25</Temperature><StartTime>1569782</StartTime><AssayTime>60</AssayTime></CommonData><FlowRate>1000</FlowRate><StepType>BASELINE</StepType><StepName>Baseline</StepName><StepStatus>OK</StepStatus><ActualTime>59.999</ActualTime><CycleTime>0.2</CycleTime><AssayXData Points="300">FMCeRHLGnkThzJ5EP9OeRK7ZnkQM4J5EeuaeRNnsnkQ/855ErvmeRBQAn0R6Bp9E4QyfREcT
n0SlGZ9EFCCfRHImn0TZLJ9ERzOfRK45n0QUQJ9EekafROFMn0RHU59ErlmfRD1gn0R6Zp9E
2WyfRD9zn0SueZ9EFICfRHqGn0TZjJ9ER5OfRKWZn0QUoJ9EeqafROGsn0RHs59EpbmfRBTA
n0R6xp9E4cyfREfTn0Su2Z9EFOCfRHLmn0TZ7J9ER/OfRK75n0QMAKBEegagROEMoERHE6BE
rhmgRBQgoER6JqBE2SygRD8zoESlOaBEFECgRHJGoETZTKBEP1OgRKVZoEQMYKBEcmagRNls
oERHc6BErnmgRBSAoER6hqBE4YygRD+ToESumaBEDKCgRHKmoEThrKBER7OgRKW5oEQUwKBE
esagROHMoERH06BEpdmgRAzgoERy5qBE4eygRD/zoESl+aBEDAChRHoGoUTZDKFERxOhRKUZ
oUQUIKFEeiahRNksoURHM6FEpTmhRAxAoURyRqFE2UyhREdToUSlWaFEDGChRHpmoUThbKFE
P3OhRKV5oUQMgKFEeoahROGMoURHk6FEpZmhRAygoURypqFE2ayhREezoUSuuaFEFMChRHrG
oUTZzKFEP9OhRK7ZoUQM4KFEeuahRNnsoURH86FEpfmhRAwAokR6BqJE4QyiRD8TokSlGaJE
FCCiRHImokThLKJEWDOiRK45okQMQKJEckaiRNlMokQ/U6JErlmiRBRgokR6ZqJE2WyiRD9z
okSleaJEFICiRHqGokTZjKJEP5OiRKWZokQMoKJEeqaiROGsokQ/s6JErrmiRAzAokSDxqJE
4cyiREfTokSu2aJEDOCiRHLmokTZ7KJEP/OiRKX5okQMAKNEegajRNkMo0RHE6NEpRmjRBQg
o0R6JqNE2SyjREczo0SuOaNEDECjRKNGo0TZTKNER1OjRKVZo0QMYKNEcmajROlso0RHc6NE
pXmjRAyAo0R6hqNE4YyjREeTo0SumaNEDKCjRHqmo0TZrKNEP7OjRKW5o0QUwKNEesajRNnM
o0Q/06NEpdmjRBTgo0R65qNE4eyjREfzo0Sl+aNEDACkRHIGpEThDKREPxOkRK4ZpEQMIKRE
eiakROEspEQ/M6REpTmkRBRApER6RqRE4UykRD9TpESlWaREFGCkRHJmpETZbKREP3OkRK55
pEQMgKREeoakROGMpERHk6RErpmkRAygpERypqRE2aykREezpESluaREFMCkRHLGpETZzKRE
R9OkRKXZpEQU4KREcuakRNnspEQ/86REpfmkRBQApUR6BqVE2QylRD8TpUSuGaVEDCClRHom
pUThLKVEPzOlRKU5pUQMQKVEckalROFMpURHU6VErlmlRAxgpURyZqVE2WylRD9zpUSleaVE
DIClRHKGpURcjaVEP5OlRKWZpUQMoKVEeqalROGspUQ/s6VErrmlRAzApURyxqVE2cylRD/T
pUSl2aVEDOClRHLmpUTZ7KVER/OlRKX5pUQUAKZEcgamROEMpkQ/E6ZErhmmRAwgpkR6JqZE
2SymRD8zpkSlOaZE</AssayXData><AssayYData Points="300">dPffPvVd3z41w+M+Y+viPus24j7SYeI+IYXmPtAp5D6W1eQ+9WvnPkJl6D7onOg+RXvpPhbJ
6T4DhOo+KDfrPqlj6T6Bqes+9OHsPlcY6z5SZOw+zKjvPvNb7T56GPE+uajwPvqD8D4bmvA+
ChryPlia8T4oLfI+HsTwPqMx8z4BcPI+b5H1Pl0d9D6QYfU+caf0Pi2w9z5SCPc+KtH0Psyd
9z49qvc+7yX4Pr+99z7IjPg+5cb4Pjpj+j7n/fk+OaX4Psfz+j6YK/o+ccr8PhnY/D4QGfw+
YAr9Pt7Z/j6wUP0+9/z+PkpD/T5Pn/4+4Fn+PoZi/z4ZdP4+u5T/PoC6/z4FpQE/m44APy29
AD8/iQE/yQEAP4NBAT/eqwA/SCQCPwMXAj9LFQA/rJYBP+3VAT9MlAI/jLIBP6vVAT/C2AE/
qAoDP6KtAz88lwI/gFsCP1pLAz/ZGgQ/TOYDP+WOAz/njwM/aOwCPyctBD/fRgQ/yxsEPx3X
Aj/zwAQ/J9QEP8izBT8N1QU/CdsEP/XuBT9VFQY/X0AGP6c/Bj9Z/QU/bycGP3ylBz9h8AU/
Wo8GP5O3Bj/zlgY/JicHPx1ZBz/G0Ac/AT8HP0gWCD8Orgc/eQIIP3/MBz/bEQg/wiwIP8l/
Bz8WPwk/a9sHPyEICD9GgQg/roYJP+AgCT8N7gg/ZwoJP+MHCD9VEgk/phYJP0CCCj9aJAo/
CnUJP0L6CT+8qAo/2TcKP1rpCT+ofgo/EmcKPxZjCj/4HAs/Y2YKP/z6Cj+Bfgo/kz0LPzVo
Cj+OHws/r6EKP5HRCz+awAo/DPAMPzliCz/GPgw/mJMMP+GTCz8ZYAs/BwoNP6XrDD/u5As/
qpoLP8CkDD+tLA0/jzINPz+rDD+4qw0/UOwMP9m+DT+3og0/LLINP/NKDT8T1A0/uvkOPwtV
DT9X+gw/4wgOP68PDT+CuAw/HxgOP7QfDj/Q4g0/2scNPw+pDj98/A0/GR8OP7pyDj8kHg4/
ZQcPP21PDz/ILQ8/bqAOP9s+ED+Niw8/1V0OP/WQDj+bQA8/BzIQPyjvDz8XSg8/h2EQP9Un
ED/Psg8/kdcPP7rXDz99WxA/vVMQPz4yED8org8/5v8PPxFDED8j+RA/KEcRP4mTED9eVhA/
2aoQP3c2ET9SCxA/JCwQP+nTET/6iBA/dhwRP3ZtET8q7BE/NlkRP2xCED8qjhE/Vj8RPydV
ET+khhE/cHoSP1ZSEj8J5hE/XXoRP5SoET/uARE/ko0RP5yUEj/apBE/IewSP8hdEz8ZZBI/
gXoTP/zUET+d6RI/ec8TP3FCEz+xwRI/HnwUP1KWEj/o7RI//m4TP834Ej/WLRM/xakTPxtR
FD8r0xM/ubATPyEcEz90BBQ/23ATPwlJEz8qVRU/kEsUP4i7Ez9BNxU/F4QUP/paFD9hxxM/
kAsUPzqlFD+MQxU/iFwVP/FAFT81hxU/1vEUP6sWFT+lTBU/uI4TP8U0FT/SOhQ/eW4VPzbF
FD/YPRU/+uAUPyI0FT+HqRU/fnMVP5p0FT+kDBY/e5AVP4tsFT8/dxY/epEVP+aSFj9QEBc/
OqkWP43uFj+QeBY/</AssayYData></Step><Step><CommonData><SampleLocation>4</SampleLocation><SampleID>QA013.2 Gmat/L0</SampleID><SampleGroup></SampleGroup><SampleInfo></SampleInfo><SampleRow>E</SampleRow><SamplePlate>1</SamplePlate><WellType>KLOAD</WellType><Concentration>10</Concentration><ConcentrationUnits>µg/ml</ConcentrationUnits><MolarConcentration>-1</MolarConcentration><MolarConcUnits>nM</MolarConcUnits><MolecularWeight>-1</MolecularWeight><Temperature>25</Temperature><StartTime>1635804</StartTime><AssayTime>80</AssayTime></CommonData><FlowRate>600</FlowRate><StepType>LOADING</StepType><StepName>Loading</StepName><StepStatus>OK</StepStatus><ActualTime>80</ActualTime><CycleTime>0.2</CycleTime><AssayXData Points="400">C0CmRHFGpkTQTKZEPlOmRJxZpkQLYKZEaWamRNBspkQ+c6ZEpXmmRAuApkRxhqZE0IymRD6T
pkScmaZEA6CmRGmmpkTYrKZENrOmRJy5pkQLwKZEccamRNjMpkQ+06ZEpdmmRAvgpkRp5qZE
0OymRDbzpkSl+aZECwCnRHEGp0TQDKdEPhOnRJwZp0QLIKdEcSanRNgsp0T7M6dEnDmnRAtA
p0RpRqdE2EynRD5Tp0ScWadEE2CnRHFmp0TYbKdEPnOnRKV5p0QDgKdEaYanRNCMp0Q+k6dE
pZmnRAugp0RxpqdE0KynRD6zp0ScuadEA8CnRGnGp0TYzKdENtOnRJzZp0QD4KdEaeanRNDs
p0Q286dEnPmnRAMAqERxBqhE2AyoRD4TqESlGahEAyCoRGkmqETQLKhEPjOoRKU5qEQLQKhE
ikaoRNhMqEQ+U6hEnFmoRANgqERpZqhE2GyoRDZzqESleahEC4CoRHGGqETYjKhENpOoRKWZ
qEQDoKhEcaaoRNCsqEQ+s6hEnLmoRAPAqERpxqhE2MyoRD7TqESl2ahEC+CoRGnmqETQ7KhE
NvOoRKX5qEQDAKlEcQapRNgMqUQ+E6lEpRmpRAMgqURpJqlE2CypRD4zqUStOalEC0CpRHFG
qUTQTKlENlOpRJxZqUQDYKlEaWapRNBsqUQ2c6lEpXmpRAuAqUSahqlE0IypRDaTqUSlmalE
C6CpRHGmqUTQrKlENrOpRKW5qUQLwKlEacapRNDMqUQ206lEnNmpRAvgqURx5qlE0OypRD7z
qUSl+alEAwCqRGkGqkTQDKpENhOqRJwZqkQDIKpEaSaqRNgsqkQ2M6pEpTmqRANAqkRxRqpE
0EyqRDZTqkScWapEC2CqRGlmqkTgbKpENnOqRKV5qkQDgKpEaYaqRNCMqkQ2k6pEnJmqRAOg
qkRppqpE0KyqRD6zqkScuapEA8CqRGnGqkTQzKpENtOqRM7ZqkQD4KpEaeaqRNjsqkQ286pE
nPmqRAsAq0RpBqtE0AyrRDYTq0SlGatEAyCrRGkmq0TQLKtEPjOrRJw5q0QDQKtEaUarRNBM
q0Q2U6tEnFmrRAtgq0RpZqtE0GyrRDZzq0SceatEA4CrRGmGq0TQjKtENpOrRJyZq0QDoKtE
aaarRNCsq0Q2s6tEpbmrRAPAq0RpxqtE0MyrRDbTq0Sc2atEA+CrRGnmq0TQ7KtENvOrRKX5
q0QLAKxEaQasRNAMrEQ+E6xEnBmsRAsgrERpJqxE0CysRDYzrEScOaxEA0CsRGlGrETQTKxE
NlOsRKVZrEQLYKxEaWasRNhsrEQ2c6xEnHmsRAOArERphqxE0IysRDaTrESlmaxEA6CsRGmm
rETQrKxENrOsRJy5rEQDwKxEacasRNDMrEQ206xEnNmsRAPgrERp5qxE0OysRDbzrESc+axE
AwCtRGkGrUTQDK1ENhOtRJwZrUQbIK1EaSatRNAsrUQ2M61EnDmtRANArURpRq1E0EytRDZT
rUScWa1EA2CtRGlmrUTQbK1ENnOtRKV5rUQDgK1EgoatRNCMrUQ2k61EpZmtRAOgrUSCpq1E
2KytRDazrUScua1EA8CtRGnGrUTQzK1ENtOtRJzZrUQD4K1EaeatRNDsrUQ2861EnPmtRAMA
rkRpBq5E2AyuRDYTrkScGa5EAyCuRGkmrkTQLK5ENjOuRJw5rkQLQK5EaUauRNBMrkQ+U65E
nFmuRAtgrkRpZq5E0GyuRD5zrkSlea5EA4CuRGmGrkTQjK5ENpOuRKWZrkQLoK5EcaauRNCs
rkQ2s65EpbmuRAPArkRpxq5E0MyuRD7TrkSc2a5EA+CuRGnmrkTQ7K5ENvOuRKX5rkQDAK9E
aQavRNAMr0Q+E69EnBmvRAsgr0RpJq9E0CyvRDYzr0ScOa9EE0CvRGlGr0TQTK9ENlOvRJxZ
r0QLYK9EcWavRNBsr0Q+c69EnHmvRAuAr0Rphq9E0IyvRDaTr0Scma9EC6CvRNymr0TYrK9E
RrOvRJy5r0QDwK9EccavRNDMr0Q+069EnNmvRAPgr0Rx5q9E2OyvRDbzr0Sl+a9EAwCwRHoG
sETQDLBEPhOwRJwZsEQLILBEcSawRNgssEQ+M7BEpTmwRA==</AssayXData><AssayYData Points="400">YqUSPwc/ET8ShhE/cxYTPzVIEz8fUhM/1M8UPz6yFT/5Fhc/jZ0WP8ySFz8sLRk/ewEbP6UV
Gz8zbRs/hiEeP+C2Hj8lmh4/HnQgPxNzIT8O5iE/f18iP/tHIz99xCQ/jNolP4JZJz/byyY/
XkYoP46yKT8RwCk/if4rPyBCLD8RTS0/wYQuPzffLj9ubzA/5BsxP8UvMj8E3jI/+Bc0P1bg
ND/YyTY/Lxg1PzULOD/lYjg/1GI5Pw+/OT/w+jo/LP87P1bfPD8ZmD4/9KM9P+RlPz8Ir0A/
JFBBPyvnQz91uEM/H0xEPxWXRD8NfkY/D/tGPy9dRz+uNEk/KqdJP3/ZSj+exUs/wlpLP+Wi
TD/NRU4/o4xOP+bPTj/2dE8/yDpQP0p+UT9VmlI/7VVTP+VqUz8rGFQ/eRVWP94AVz8g+lY/
eOpYP8kyWT9Ia1k/IKZaP8yvWj9/VVw/TvFbP0snXj8MqV4/W1VfPwQfXz+ZY2E/Fm5hP74d
Yz8PGGM/Bv5iP7RKZD9NeWQ//71lP6MfZj/ye2c/aHBoP+kuaD/E/mk/LQxqP/g2az8mIWw/
WYVsP9ZMbT91wGs/hw9uPxl4bz8oQW8/PSNwP/dQcD8YRXE/frxxP9zacT+VjnI/BGRzP263
dT/gkHQ/IJd2P7Q2dj+rKHc/fWV2P8iZdz9Wx3g/nLh4P0xJeT/ntHo/VjZ7P8a2fD/Rq3w/
lCJ9P4gtfT/ZzX0/vBF+P4N8fj8kIoA/fI9/P1JNgD+vyoA/O2yBP80xgT/Q34E/opeBPwpt
gj9HXoI/RjSCP096gz8MaIM/1caDP6nKgz8LKoQ/8qyEP/hLhD+DOIU/F+qEPx5WhT8VDoY/
ze2FP7cdhj+re4Y/WISGPzs8hz+r9IY/y6mHP6fVhz+O+Ic/lWiIPzvdhz9Yk4g/VuOIP5Qi
iT8O/Yk/FZaJP9WaiT+eVIo/T7yJP+FNij/KXYo/aPmKP5Myiz8CXos/+NuKPyy/iz8UGow/
FGGMP1DfjD+hk4w/tweNP9/FjT/izYw/x36NPxK5jT/JFY0/GYOOPxjhjT84II8/24aOP8+3
jj9ARI8/opSPP9Kpjz/WvI8/PvaPP21dkD/7SZA/yXmQP7tCkT8ZgJA/y0qRP+AgkT+BBZI/
3veRP05zkT/9rJE/T8eSP744kj8TEJM/tVaTP+W0kj/KaZM/f22TP0Rjkz/KO5M/SvyTP+2k
lD9FwJM/SSSUP6VglD/HkpQ/dZ2UP02DlT+2U5U/OW2VP4OClT8qfJU/dTyWPyH8lT9TQpY/
xZaWPzXBlj/xuJY/6DWXP8QYlz8R55Y/C8CXP4sylz8Lupc/N+uXP46PmD9WW5g/60mYP2+5
mD8qW5g/cxSZP0ntmD/Ew5k/87GZP146mT950pk/xw2aP58imj9Yk5k/LiOaPxiJmj8qWJo/
nmKaP8wZmz9K5po/Wt6aP14Zmz+bB5w/jKWbP6lxmz8b+ps/d9ybP4ZcnD9mjpw/A1+cP5b0
mz8Al5w/gRCdP3mInD+1Op0/0JidP7m2nT+Nvp0/JUmdP69rnT/WFZ4/eLqdPyJ1nj/uBJ4/
/b6eP5sCnj9swJ4/9fOeP+b5nj/FvZ8/s9+eP1SXnz9J3J4/PemfP7DKnz/Khp8/aSCgP+JY
nz/akZ8/MVmgP7AvoD/u56A/gYugP37OoD8kWqA/HrigP7eJoT9RZqE/5fCgPw5ioT8esaE/
ZM2hP7cboj9NiaE/WvqhP3q1oT+OMKI/nnaiP+rHoj8w1aI/teKiP5s1oz8+P6M/12KjP+8n
oz+Eb6M/moWjP9lIoz8/qaM/EZmjP3kipD+ThaM/hvCjP0ZCpD8JL6Q/g8OkP+67pD/C36Q/
1PukPzntpD/o2qQ/ELmkP4LGpD+zEaU/R+ilP6NCpT8oP6U/gLelP5S9pT9+V6Y//2umP6CZ
pT/XZqY/8mSmP5uvpj/jfKY/2W2mP4Tdpj81Eqc/Xb+mP7JNpz/DZqc/6J2nP6dvpz9FIqc/
ReynP5dipz9a2ac/6N+nPxbPpz9296c/5RCoP/1/qD/NKqk/JhqpP3/GqD8G6Kg/H52oP4uH
qD8jr6g/4vCoP3xAqT9BTKk/k5CpP8u1qT8ONKk/Om6pPw==</AssayYData></Step><Step><CommonData><SampleLocation>1</SampleLocation><SampleID></SampleID><SampleGroup></SampleGroup><SampleInfo></SampleInfo><SampleRow>E</SampleRow><SamplePlate>1</SamplePlate><WellType>BUFFER</WellType><Concentration>-1</Concentration><ConcentrationUnits>µg/ml</ConcentrationUnits><MolarConcentration>-1</MolarConcentration><MolarConcUnits>nM</MolarConcUnits><MolecularWeight>-1</MolecularWeight><Temperature>25</Temperature><StartTime>1721940</StartTime><AssayTime>60</AssayTime></CommonData><FlowRate>1000</FlowRate><StepType>BASELINE</StepType><StepName>Baseline</StepName><StepStatus>OK</StepStatus><ActualTime>60</ActualTime><CycleTime>0.2</CycleTime><AssayXData Points="300">C0CwRHFGsETQTLBEPlOwRMVZsEQLYLBEaWawRNhssEQ+c7BEtXmwRAuAsERphrBE2IywRD6T
sESlmbBEC6CwRHGmsETorLBENrOwRKW5sEQDwLBEzMawRNDMsEQ+07BEpdmwRAvgsERx5rBE
0OywRDbzsESl+bBEAwCxRHEGsUTQDLFEPhOxRKUZsUQLILFEcSaxRNAssUQ2M7FEpTmxRAtA
sURpRrFE2EyxRDZTsUSlWbFEA2CxRHFmsUTYbLFENnOxRKV5sUQLgLFEcYaxRNiMsUQ+k7FE
pZmxRAugsURxprFE0KyxRD6zsUSlubFEA8CxRHHGsUTYzLFENtOxRJzZsUQT4LFEaeaxRNDs
sUQ287FEnPmxRAMAskRxBrJE2AyyRD4TskScGbJEAyCyRHEmskTQLLJEPjOyRKU5skQLQLJE
aUayRPBMskQ+U7JEnFmyRAtgskRpZrJE6GyyRD5zskSlebJEA4CyRGmGskTYjLJEPpOyRJyZ
skQDoLJEcaayRNisskQ2s7JEpbmyRAvAskRxxrJE0MyyRD7TskSc2bJEC+CyRGnmskTQ7LJE
PvOyRJz5skQLALNEaQazRNAMs0Q+E7NEnBmzRAsgs0RxJrNE0CyzRDYzs0ScObNEA0CzRGlG
s0TQTLNEPlOzRJxZs0QLYLNEcWazRNBss0Q+c7NEnHmzRBOAs0RphrNE2IyzRDaTs0SlmbNE
C6CzRNyms0TQrLNEPrOzRKW5s0QLwLNEacazRNDMs0Q207NEnNmzRAPgs0Rp5rNE0OyzRDbz
s0Sl+bNEAwC0RHEGtETQDLREPhO0RJwZtEQDILREaSa0RNAstEQ2M7REpTm0RANAtERpRrRE
0Ey0RD5TtESlWbREA2C0RGlmtETYbLREPnO0RJx5tEQDgLREcYa0RNCMtEQ2k7REnJm0RAOg
tERpprRE0Ky0RDaztESlubREA8C0RGnGtETQzLREV9O0RJzZtEQD4LREaea0RNDstEQ+87RE
pfm0RAMAtURpBrVE0Ay1RD4TtUScGbVEAyC1RHEmtUTQLLVENjO1RJw5tUQsQLVEaUa1RNBM
tUQ2U7VEnFm1RAtgtURxZrVE0Gy1RDZztUScebVEC4C1RGmGtUTQjLVET5O1RJyZtUQDoLVE
caa1RNCstUQ2s7VEnLm1RAPAtURpxrVEGc21RD7TtUSc2bVEROC1RHHmtUTQ7LVENvO1RKX5
tUQLALZEcQa2RNAMtkQ+E7ZE1hm2RAsgtkRpJrZE0Cy2REYztkTFObZEA0C2RGlGtkTQTLZE
PlO2RJxZtkQLYLZEaWa2RNBstkQ2c7ZEpXm2RAOAtkRphrZE2Iy2RDaTtkSlmbZEA6C2RGmm
tkTQrLZENrO2RJy5tkQLwLZEaca2RNjMtkQ+07ZEnNm2RAPgtkRp5rZE0Oy2RD7ztkSc+bZE
AwC3RGkGt0TQDLdEgBO3RKUZt0QDILdEaSa3RNgst0RfM7dEnDm3RANAt0RpRrdEEU23RDZT
t0ScWbdEC2C3RGlmt0TQbLdEPnO3RJx5t0QDgLdEaYa3RNCMt0Q+k7dEnJm3RAugt0RpprdE
0Ky3RDazt0SlubdE</AssayXData><AssayYData Points="300">INasP0LjrT9kJK4/nzOuP1g+rj+8R64/l1GuP0Tdrj/vQK4/TnquP7uzrj/0TK4/lNCuP92U
rj+sDa4/JbSuP4o7rj8zlK4/F4iuP1uErj8JXK4/pI2uP3PHrj8VPK8/P6uuP8vZrj9Xs64/
D0KvPwj8rj9Nia4/KDGvPxzirj8m3q4/tcuuP5jlrj/wRK8/uI+uPyU3rz8aq68/KfCuPxU4
rz8fEa8/t1SvP5JLrz+9Ea8/fiqvP/Q0rz9nDa8/Ql6vPxDtrj/yGa8/YPyuP0w9rz/tg68/
vkSvPxCTrz++I68/LUivP6XDrz+9KLA/V9muP/ctrz9Q1K8/7SyvP22arz/4oa8/fJavP3UF
rz9nd68//HqvP8TBrz9vXa8/bIivP+Kerz89iq8/O9OvP1j4rj8TPbA/4D+vP3EUrz/Zca8/
e6GvP7+3rz+mmq8/8/GvP72grz/aWa8/V92vPxUjsD/bzq8/eESwP2cKsD9y0a8/OtOvPwt5
rz98KrA/HNyvP0/Rrz+e4K8/S7KvPySXsD/3C7A/O9evP9Tarz+z668/Oo2wP3gOsD+96q8/
VcavP4hMsD/TKLA/m/uvP178rz8fpa8/xGewP4jBrz++fLA/uZ+wP+4OsD814q8/3vSvP4bi
rz8ZN7A/COSvPwTZrz9sYbA/uSqwPxARsD+QOLA/URCxPzI6sD/1NbA/vtSwPw0ysD+5T7A/
uKywP7hjsD9Tl7A/1YuwP1Z0sD/Bk7A/ikywP2mcsD+RS7A/EHywP2Z0sD9uobA/WPWwP4Ve
sD/+zLA//IGwPx2fsD+/a7A/qv2vPzk5sT/RoLA/eTOwP9YHsT+ekbA/LE+xPwgmsT8Xl7A/
S/uwP5PMsD94JrE/Uq+wPzx5sD/33rA/67iwP35GsD9r6bA/kzmwP3ltsD92BLE/VauwP4xj
sD+stbA/r22wPxjwsD/6srA/HwqxP/ZQsD/S+bA/T8WwPwP4rz+ecLA/Lq6wP1y6sD+vvbA/
JgWxP7IRsT85hrA/Bv6wP18msT/KKLE/gjOxP7U+sT9rGrE/5dawP3jEsT+Kn7E/aF6xP40r
sT+Wq7A/gm6wP1lJsT9R37A/N/CwP0NUsT8pt7A/oAKxP00VsT/itbA/5FyxP979sT91/LA/
GjOxP3ROsT+yLrE/IV6xP5cVsT/perE/if+wP5jfsT8bgLE/dLixP4ktsT9t97A/Hb6wP62X
sT+f37E/Y4exP8pasT8R57A/4duxP8SusT8fU7E/yv6wP8N4sT9qJbI/JiOxPx+7sT+ZEbE/
YJqwP/klsj9JTbE/qCuxP2QXsT9PgrE/r3WyP+X2sD9r8rE/bnqxP6NPsT/lhrE/9L+xP1Rd
sT9bF7I/EJOxP0GbsT9OhrE/g4uxP0KLsT/tmrE/Pa6xP/NisT/AAbI/w5CxP5FGsj9o47E/
+GexP5hzsT+la7E/DaaxPye3sT8wabI/yqeyP6PzsT/J5LE/eQSyP1gSsj+eSbE/bU2yP962
sT+e9LE/Wd6xPw/esT+A2rE/cs2xP2OesT+QXrE/kB2yP+Iusj9FK7I/craxPzoisj/HibE/
zEiyP1Yfsj9HR7I/</AssayYData></Step><Step><CommonData><SampleLocation>8</SampleLocation><SampleID>BG505.W6.C2 gp120</SampleID><SampleGroup></SampleGroup><SampleInfo></SampleInfo><SampleRow>E</SampleRow><SamplePlate>1</SamplePlate><WellType>KSAMPLE</WellType><Concentration>-1</Concentration><ConcentrationUnits>µg/ml</ConcentrationUnits><MolarConcentration>125</MolarConcentration><MolarConcUnits>nM</MolarConcUnits><MolecularWeight>-1</MolecularWeight><Temperature>25</Temperature><StartTime>1790167</StartTime><AssayTime>180</AssayTime></CommonData><FlowRate>600</FlowRate><StepType>ASSOC</StepType><StepName>Association</StepName><StepStatus>OK</StepStatus><ActualTime>179.999</ActualTime><CycleTime>0.2</CycleTime><AssayXData Points="900">C8C3RHHGt0TYzLdEPtO3RKXZt0QL4LdEcea3RNjst0Q287dEpfm3RAsAuERxBrhE2Ay4RD4T
uESlGbhECyC4RHEmuETQLLhEPjO4RKU5uEQDQLhEcUa4RNhMuEQ+U7hEpVm4RAtguERxZrhE
2Gy4RD5zuESlebhEC4C4RHGGuETYjLhEPpO4RKWZuEQLoLhEcaa4RNisuEQ+s7hEpbm4RAvA
uESCxrhE2My4RD7TuESl2bhEC+C4RGnmuETY7LhENvO4RKX5uEQLALlEcQa5RNgMuUQ+E7lE
pRm5RAsguURpJrlE2Cy5RD4zuUSlOblEC0C5RHFGuUTYTLlENlO5RKVZuUQDYLlEcWa5RNhs
uUQ+c7lEpXm5RAuAuURxhrlE2Iy5RD6TuUSlmblEC6C5RHGmuUTYrLlEPrO5RKW5uUQLwLlE
cca5RNDMuUQ207lEpdm5RAvguURx5rlE2Oy5RD7zuUSc+blECwC6RHEGukTYDLpEPhO6RKUZ
ukQDILpEcSa6RNAsukQ+M7pEpTm6RANAukRxRrpEGU26RD5TukSlWbpEC2C6RGlmukTYbLpE
NnO6RKV5ukQLgLpEcYa6RNCMukQ+k7pEpZm6RAOgukRxprpE2Ky6RD6zukSlubpEC8C6RHHG
ukTYzLpEPtO6RKXZukQL4LpEaea6RNjsukQ287pEpfm6RCQAu0RxBrtE2Ay7RD4Tu0ScGbtE
AyC7RGkmu0TYLLtENjO7RKU5u0QDQLtEaUa7RNhMu0Q+U7tEpVm7RAtgu0RxZrtE6Gy7RDZz
u0ScebtEC4C7RGmGu0TYjLtENpO7RJyZu0QDoLtEaaa7RNisu0Q+s7tEpbm7RAvAu0RxxrtE
0My7RDbTu0Sc2btEC+C7RHHmu0TQ7LtEPvO7RKX5u0QDALxEcQa8RNgMvEQ2E7xEpRm8RAsg
vERpJrxE2Cy8RDYzvESlObxEA0C8RGlGvETQTLxEPlO8RKVZvEQDYLxEaWa8RNhsvEQ+c7xE
pXm8RAOAvERxhrxE2Iy8RD6TvESlmbxERKC8RGmmvETQrLxENrO8RKW5vEQbwLxEaca8RNjM
vEQ+07xEpdm8RAvgvERx5rxE2Oy8RDbzvESc+bxECwC9RGkGvUTYDL1ENhO9RJwZvUQDIL1E
aSa9RNgsvUQ+M71EpTm9RAtAvURxRr1E2Ey9RDZTvUSlWb1EC2C9RGlmvUTQbL1ENnO9RJx5
vUQLgL1EaYa9RNiMvUQ+k71EpZm9RAOgvURppr1E2Ky9RD6zvUScub1EA8C9RHHGvUTQzL1E
NtO9RJzZvUQL4L1Eaea9RNjsvUQ+871EnPm9RAsAvkRxBr5E2Ay+RD4TvkSlGb5EAyC+RHEm
vkTYLL5EsTO+RJw5vkQLQL5EcUa+RNhMvkQ2U75EpVm+RANgvkRxZr5E2Gy+RDZzvkSleb5E
C4C+RGmGvkTYjL5ENpO+RKWZvkQDoL5Eaaa+RNCsvkQ+s75Epbm+RAvAvkRxxr5E0My+RDbT
vkSl2b5EC+C+RHHmvkTQ7L5EX/O+RJz5vkQLAL9Emga/RNAMv0Q2E79EpRm/RK8gv0TUJr9E
2Cy/RD4zv0SlOb9EC0C/RHFGv0TYTL9ENlO/RJxZv0QDYL9E3Ga/RNhsv0Q+c79EnHm/RAuA
v0Rxhr9E2Iy/RDaTv0Scmb9EA6C/RGmmv0TQrL9EPrO/RKW5v0QLwL9Ecca/RNjMv0Q+079E
pdm/RAvgv0Rx5r9E8Oy/RD7zv0St+b9EAwDARGkGwETYDMBEPhPARKUZwEQLIMBEaSbARNAs
wEQ2M8BEnDnARAtAwESKRsBE2EzARD5TwES1WcBEA2DARHFmwETQbMBENnPARJx5wEQLgMBE
aYbARNCMwEQ+k8BEzJrARAugwERxpsBE2KzARDazwEScucBEA8DARGnGwETYzMBENtPARKXZ
wEQD4MBEaebARNjswEQ288BEnPnARAMAwURxBsFE0AzBRD4TwUScGcFEAyDBRGkmwUTgLMFE
PjPBRKU5wUQLQMFEcUbBRNBMwUQ2U8FEpVnBRAtgwURxZsFE2GzBRD5zwUScecFEA4DBRGmG
wUTQjMFEPpPBRKWZwUQDoMFEaabBRNCswUQ2s8FEnLnBRAPAwURpxsFE0MzBRDbTwUSc2cFE
A+DBRGnmwUTY7MFENvPBRKX5wUQDAMJEaQbCRNgMwkQ2E8JEpRnCRAMgwkRpJsJE0CzCRD4z
wkScOcJEC0DCRHFGwkTQTMJEPlPCRKVZwkQDYMJEaWbCRNBswkQ2c8JEpXnCRAuAwkRxhsJE
2IzCRD6TwkScmcJEC6DCRGmmwkTYrMJENrPCRJy5wkQLwMJEccbCRNDMwkQ+08JEnNnCRAPg
wkRp5sJE0OzCRD7zwkSc+cJEAwDDRGkGw0ToDMNENhPDRJwZw0QDIMNEaSbDRNgsw0Q+M8NE
nDnDRANAw0RpRsNE0EzDRDZTw0ScWcNEC2DDRHFmw0TQbMNENnPDRKV5w0QDgMNEeobDRNiM
w0Q+k8NEnJnDRAOgw0RppsNE2KzDRD6zw0ScucNEA8DDRGnGw0TQzMNENtPDRJzZw0QD4MNE
cebDRNDsw0Q288NEpfnDRAMAxERxBsRE0AzERDYTxEScGcRECSHERHEmxETQLMRENjPERJw5
xEQLQMREaUbERNBMxEQ+U8REnFnERLdgxERpZsRE2GzERDZzxESlecRENIDERGmGxETQjMRE
NpPERJyZxEQDoMREaabERNCsxEQ2s8REnLnERAPAxERpxsRE0MzERDbTxESc2cREA+DERHHm
xETQ7MRENvPERJz5xEQDAMVEcQbFRNAMxUQ2E8VEpRnFRAsgxURpJsVE0CzFRIgzxUScOcVE
C0DFRHFGxUTQTMVENlPFRJxZxUQLYMVEaWbFRNBsxUQ2c8VEnHnFRAOAxURphsVE0IzFRD6T
xUScmcVEC6DFRHGmxUTQrMVENrPFRJy5xUQDwMVEisbFRNDMxUQ208VEnNnFRAPgxURp5sVE
0OzFRD7zxUS1+cVEAwDGRHEGxkTYDMZENhPGRJwZxkQDIMZEaSbGRNgsxkQ2M8ZEnDnGRANA
xkRpRsZE0EzGRD5TxkScWcZEA2DGRGlmxkTQbMZENnPGRJx5xkQDgMZEaYbGRNCMxkQ+k8ZE
nJnGRAOgxkRppsZE0KzGRDazxkScucZEA8DGRGnGxkTQzMZENtPGRKXZxkQD4MZEaebGRNDs
xkQ288ZEnPnGRAMAx0RpBsdE0AzHRD4Tx0ScGcdEAyDHRGkmx0TQLMdEPjPHRJw5x0QDQMdE
aUbHRNhMx0Q2U8dEnFnHRAtgx0RpZsdE0GzHRDZzx0SlecdEA4DHRGmGx0TQjMdENpPHRJyZ
x0QDoMdEaabHRNisx0Q2s8dEnLnHRAPAx0RpxsdE2MzHRDbTx0Sc2cdEA+DHRHHmx0TQ7MdE
NvPHRJz5x0QDAMhEaQbIRNAMyEQ2E8hEpRnIRAMgyERpJshE0CzIRDYzyEScOchEA0DIRGlG
yETQTMhENlPIRJxZyEQDYMhEaWbIRNBsyEQ2c8hEnHnIRAOAyERphshE0IzIRDaTyEScmchE
C6DIRHGmyEQJrchENrPIRJy5yEQDwMhEacbIROjMyEQ208hEnNnIRAvgyERx5shE0OzIRD7z
yESl+chECwDJRGkGyUTFDclEPhPJRJwZyUQDIMlEaSbJRNgsyURGM8lEnDnJRANAyUSKRslE
2EzJRD5TyUQoWslEA2DJRHFmyUTYbMlENnPJRKV5yUQLgMlEaYbJRNiMyUQ+k8lEpZnJRAOg
yURxpslE4KzJRDazyUSluclEC8DJRHHGyUTQzMlENtPJRKXZyUQL4MlEcebJRNjsyUQ+88lE
nPnJRAsAykRxBspE2AzKRD4TykSlGcpECyDKRHEmykTYLMpEPjPKRKU5ykT5QMpEcUbKRNhM
ykQ+U8pEpVnKRAtgykRxZspE2GzKRD5zykSlecpEC4DKRHGGykTYjMpEPpPKRKWZykQLoMpE
cabKRNisykQ+s8pEpbnKRAvAykRxxspE2MzKRE/TykSl2cpEC+DKRHHmykTY7MpEPvPKRKX5
ykQLAMtEcQbLRNgMy0Q+E8tEpRnLRAsgy0RxJstE2CzLRD4zy0SlOctEC0DLRHFGy0TYTMtE
iFPLRKVZy0QLYMtEcWbLRNhsy0Q+c8tEpXnLRAuAy0RxhstE2IzLRDaTy0SlmctEbaDLRLum
y0TYrMtEPrPLRKW5y0QLwMtEccbLRNjMy0Q+08tEpdnLRAvgy0Rx5stE2OzLRD7zy0Sl+ctE
CwDMRHEGzETYDMxEPhPMRKUZzEQLIMxEcSbMRNgszERvM8xEpTnMRAtAzERxRsxE0EzMRD5T
zESlWcxEC2DMRHFmzETYbMxEPnPMRKV5zEQDgMxEcYbMRNiMzEQ+k8xEpZnMRAugzERppsxE
2KzMRD6zzESlucxEC8DMRHHGzETYzMxENtPMRKXZzEQL4MxEcebMRNjszEQ+88xEpfnMRAsA
zURxBs1E2AzNRD4TzUSlGc1ECyDNRHEmzUTYLM1EPjPNRKU5zUQLQM1EcUbNRNhMzUQ+U81E
D1rNRANgzURxZs1E2GzNRD5zzUSlec1EC4DNRGmGzUTYjM1EPpPNRO6ZzUQLoM1EcabNRNis
zUQ+s81EpbnNRAvAzURxxs1E0MzNRD7TzUSl2c1EC+DNRGnmzUTY7M1EPvPNRKX5zUQLAM5E
aQbORNAMzkQ+E85EpRnORAsgzkRxJs5E2CzORD4zzkScOc5E</AssayXData><AssayYData Points="900">2YCyP1btsD9ai7A/PLOvP5UCrz8i3K4/+sWtPyk+rT9u+Kw/pIKtP+50rD/awKw/9l+sPxOm
rD9s3Ks/lO+rPxPuqz/z46s/8u2rP6MBrD8vUaw/n/6rP+eWqz+uOKs/IcyrP8q3qz8Z2as/
iAesP7gjrD8806s/jEasP/7pqz/uxKs/juurP5lkrD+b9qs/jKSrPzVVrD983Ks/FOGrP1Hl
qz/i86s/ic2rPx7Xqz/F+6s/neerP2X0qz+EZqw/wgasP7o3rD+E/qs/sfCrP0KQrD+DIqw/
lyasP+J9rD8Bv6w/0EKsPzL/qz/wUaw/wQOsP6BtrD/0T6w/Z12sP2WFrD8aPKw/RmCsPz69
rD+zrqw/j8ysPxkNrT/2zaw/9disP8FhrD+8mKw/QLCsP3LmrD+qUaw/KCStP/CvrD8TqKw/
p8CsPzyhrD9nKq0/uwutPxcFrT+Q7aw/c5ytP+P8rD+eyKw/hE6tPzOsrD8W6Kw/FCOtP9Mj
rT/GKK0/g1atPzURrT81H60/RRmtP4pNrT+HWK0/BA+tPzhArT86oKw/+6itPxdarT+NzKw/
BTytP/jErD/1gq0/08esP9mGrT8sbq0/1qStP5aurD9lSq0/jU2tP4uurT+2dq0/MRytPyrd
rT8Na60/RCCuP9rgrT+m4K0/rpStP+C2rT/rvK0/2y6tP4WorT/6ta0/qpOtP89DrT+D2a0/
nweuP+p1rT8Oiq0/1FWtP+9Orj/lZ60/T5ytP/TarT+MRq4/AQWuP3n0rT/A6q0/ttCuP4kq
rj8m8a0/AQyuPwAHrj+CTK0/Iz+tPzdVrT8yjq0/8ditP6DQrT/Y2a0/8uGtP5O1rT+bZq4/
ypitP1Rarj9Y6a0/RK+tPykIrj/mPK4/mEiuPxXSrT+UDq4/2FGuP2ParT8SEq4/YSWuP/1C
rj/Ucq4/9AyuP2IXrj8ROa4/iPCtPxP+rT+WjK4/IFCuP+TjrT+HmK4/nl6uP4V9rj8JIq4/
hJKuP12/rj98Ka4/gzeuP3d0rj9GXa4/1vKtP45mrj/yrq4/7SquP/0Zrj8RUK4/wJuuP6gV
rj86b64/UfWuP7Cwrj/nYa4/v+StP42irj/IXK4/8LquP1DErj+T2K4/gzyuP5Ltrj+33q4/
ryKvP01qrj/Bfa4/8KquP4Kwrj/p4a4/GFWuP6D9rj9Ovq4/4nCuP14Vrz8qo64/veiuP7m5
rj9n2K4/i5euPzaWrj+YUK8/xXuuPwvgrj8xEq8/CbiuP2vnrj97S68/B/auPx7yrj87f68/
MC+vPwsWrz9usq8/+HevP48zrz+TkK8/33yvP0h4rz+Bqa8/wzSvP6JWrz/B3a4/gBOvP6dT
rz8W464/OBqvP75erz9pn68/uQCvP9MRrz/axa4/NRyvP14drz9biq8/KOGvP4IRrz/tXK8/
wWavP5JYrz+NC68/kSKvP7Gsrz8Mpq8/4Y2vP1GErz8+z68/FQyvP8F4rz9SQ68/MZavP2bu
rz95bK8/2qWvP1Cnrz/jZq8/FZ+vP4L0rz8Ln68/UaivPxa9rz8thK8/wLqvP1EVsD970K8/
LpmvP5karz9/6K8/JKmvP6Kbrz+MsK8/yoCvP8VJrz9QAq8/yX2vP+11rz/O4q8/XV+vP51j
rz88la8/5DWvP+Cvrz/pea8/gbivPyvZrz9V0a8/nbuvP8Wvrz/Z468/quWvP+S3rz/onq8/
rjywP2bwrz/lI7A/0iiwP+b6rz/ogq8/v7GvPw6erz8Y668/V06wP1IosD8BM68/IJ2vP2EM
sD9l+68/4MmvP4ofsD+wgrA/9TSwP1d9rz91/68/KHmwP35brz+r/a8/a8avP0yXsD/nW68/
VNivP2NCsD/c8q8/r/2vP/7vrz9EubA/Wp+wP6UpsD+SgLA/aZmwP5EksD81ErA/jymwP/gA
sT/2b7A/RY6wP0ycsD+tNbA/HjqwPz4EsD/8xa8/gQ2wP5wTsT/EWbA/WRmwPyApsD+JDLA/
KkCwP8kHsD8VZq8/4BywP1JxsD/E7bA/qNawP5NfsD989bA/SqOwPy0hsD+dzrA/d3iwP7nn
sD9Hc7A/QdawP3B8sD9tv7A/IBywPxXusD8TE7E/YCmwPykIsT98arA/2WywP5Q/sD9bsbA/
6fSwPyvksD+vXLA/ZXqwP5X3rz9O1LA/LkawP8/wsD9+5K8/lQaxPyj0sD+VzLA/GRWxP93/
sD/1gbA/cw+xP++2sD80jbA/YGSwP2bxsD8hDrA/PiaxP9fmsD+d7rA/Zx6wP+/csD905LA/
1R2xP1+FsD9XdbE/Ka2wPyMjsT/WxLA/ijKxP8fasD/i77A/MciwP68lsT/UCrE/P/iwPxcg
sT+1+LA/Qk2xP191sD/r17A//uGwPzmUsD87jrA/thqxP5/RsD8UUrE/tNOwP/JnsT+zf7E/
7wmxPw48sT/9a7E/C6GxP3P+sD8MFbE/t9GwP6TrsD8nobE/KSCxP/xEsT+EM7E/sFOxP6gi
sT888LE/MGmxP5lusD8Vz7E/SPqwP5QpsT8IN7E/tc+xPz0AsT+tQLE/miexP2EysT9fZ7E/
UQCxP64msT9cjLE/A3KxPx0hsT8zTrE/LdmxPwF1sT8RZLE/QLyxP/ZcsT8jnrE/q3CxPwoU
sT+E7bE/TFWxP9Z1sT+hH7E/5texP+8ssT8jYrE/tK+xP9kjsT9oy7E/0qexP9RTsT9yd7E/
I+GxPybYsT+gVbE/GIexP15RsT8+mrE/bIuxP5QisT9Z2LE/AICxP9QpsT/ewbE/vn+xP0up
sT+BzbE/E+SxP/I8sT/22bE/dWyxP+m9sT+K7LE/7UKxPyK2sT/jabE/OA+yPzLIsT+bXbE/
gWixP2zysT8CI7I/od+xPw5msT/OzLE/qhiyP/GKsT9Ip7E/vcmxPx23sT++AbI/M/KxPzze
sT+p37E/CRWyP1HssT87yrE/t4qxPy0esj/+9LE/FGixPzIKsj83ArI/07axPx5Wsj/TvLE/
v/mxPy/9sT+HO7I/UjWyP8T4sT8jybE/BEyxP/Zfsj+bhLI/E9ixPyZHsj8elrE/sAKyPxlM
sj9BgLI/96+xP5mTsT+/q7E/Ps6xP2GKsT8Yw7E/sDayPx46sj9wBbI/1NKxPww5sj9sarI/
oa2yPzHpsT9IArI/nQmyP+F1sT/dLbI/bM6xP6AOsj8habI/VEuyP4Absj+m3bE/GASyP6Gr
sj/yNrI/pWyyP59usj/qEbI/PRCyPzKKsj9XSrI/NWeyP8Vfsj90XbI/SfOxP86tsj/NyLE/
fMCyPwzBsj9PmbI/mhuyP74Wsj8q/7E/PmqyP5OCsj9XrbE/3FyyPwy9sj9jbbI/01ayP6kw
sj+zebE/7imyP6RBsz+cD7I/P3iyPxF6sj8ZV7I/E0iyP281sj/p77I/wK2yPzSRsj8U2rI/
fb6yP3xysj9CjrI/ij6yPwEFsz+bibI/tQyyP00lsz8AKLI/1E6yP1rNsj+phLI/JceyP/uY
sj9BM7I/U3OyP+tvsj8OWbI//3SyP+NTsj/4L7I/80yzP15Zsz/bwbI/1JeyP4a7sj/PmLI/
7cuyP+Z4sj/e97I/xwGzP6Gisj/72bI/XQuzPw+gsj81BrM/7y6zP9n/sj86t7I/npuyP8dz
sj96j7I/0KqyPytpsz/17bI/+YSyP2XWsj9O3LI/lEKzP/r9sj/xjbI/HqCyPwHtsj+FJbM/
PM2yP13Bsj9Lq7I/DKeyPwy3sj8UOrM/PvayP8QSsz8XVbI/7b+yP+Xdsz89NrM/CZ2yP2aN
sz/aDLM/YhCzP7cUsz+YlrI/l1izP53Dsj9QRrM/T5WyP3Pzsj+VerM/YLWyP33Msj9wHLM/
jAyzP31jsz/D6LI/rUyzPy7Usj8NXbM/ryyzP4/Ksj/G2LI/VnyyP7Qxsz+6V7M/IuiyP/ED
sz8+A7M/bUqzP3RZsz+gh7M/Of+yPw0wsz8DhbM/g3SzPxOzsj8KdbM/PlqzP14Nsz94lLI/
hk+zP6WEsz/Gv7I/IlmzP35Esz9GS7M/wAuzP8oQsz9wOLM/WkqzPzwCsz+pTbM/MJazP4Z1
sj81EbM/R8uyPyPdsj8+W7M/phKzP1Aisz9QAbM/+xCzPxPAsz/P9bI/CsGzPw2+sj81tbM/
IluzP2ovsz/IdLM/x3KzP2i1sz8ZsrM/ooizP1nesz8kLbM/s/izP2KZsz8HcbM/HhuzP8hf
sz93rrM/XFCzP9kisz9ZeLM/bVu0Px8ptD/oibM/kpqzP1I0sz9PxLM/AmmzP6W7sz+91LM/
oeGzPzqnsz9DV7M/vGazP/Fosz8qr7M/9Ae0P/bDsz+ukbM/SUSzP0flsz+MALQ/bDqzPxKe
sz/wSbM/XZSzPyvHsz9J+7M/ei+0Pzpzsz/Z7rM/u8izP7vOsz/+xrM/fbKzP6gXtD/13rM/
dBG0P22osz/S7rM/rvOzP1fMsz8uiLM/DteyP0IwtD8KmbQ/Xu+zP3SQsz9tU7M/9KmzPx9k
tD9U/LM/9yG0PwWNsz8ax7M/IRm0P3D6sz8PebQ/cZyzP6bysz8fDrQ/EQO0P8Pjsz8r6bM/
pwy0PwI3tD9scbQ/qFe0P2YDtD+3ybM/ig+0P0vhsz8nlbQ/T6u0P6Y7tD/567M/pyG0P2Hq
sz+7erM/fPuzP66FtD8P4LM/MVu0P+UytD97TLQ/i3+0P8Pxsz949LQ/yUa0PzeTtD/gOLQ/
pGy0Pyj/sz8Fx7M/EI20P4qBtD/4LLQ/7zS0PyhLtD89ebQ/</AssayYData></Step><Step><CommonData><SampleLocation>1</SampleLocation><SampleID></SampleID><SampleGroup></SampleGroup><SampleInfo></SampleInfo><SampleRow>E</SampleRow><SamplePlate>1</SamplePlate><WellType>BUFFER</WellType><Concentration>-1</Concentration><ConcentrationUnits>µg/ml</ConcentrationUnits><MolarConcentration>-1</MolarConcentration><MolarConcUnits>nM</MolarConcUnits><MolecularWeight>-1</MolecularWeight><Temperature>25</Temperature><StartTime>1978120</StartTime><AssayTime>180</AssayTime></CommonData><FlowRate>600</FlowRate><StepType>DISASSOC</StepType><StepName>Dissociation</StepName><StepStatus>OK</StepStatus><ActualTime>179.999</ActualTime><CycleTime>0.2</CycleTime><AssayXData Points="900">AkDORGBGzkTHTM5ELVPORJNZzkT6X85EYGbORM9szkQtc85Ek3nORAKAzkRghs5Ez4zORDWT
zkSTmc5E+p/ORGCmzkTPrM5ELbPORJO5zkS+wM5EYMbORMfMzkQt085Ek9nORALgzkRg5s5E
x+zORC3zzkST+c5EAgDPRGAGz0THDM9ENRPPRJMZz0T6H89EaCbPRM8sz0QtM89EkznPRPo/
z0RoRs9Ex0zPRC1Tz0STWc9E+l/PRGBmz0THbM9ELXPPRJN5z0T6f89EYIbPRMeMz0Qtk89E
k5nPRPqfz0Rgps9Ex6zPRC2zz0STuc9E+r/PRGDGz0THzM9EVtPPRJPZz0T6389EYObPRMfs
z0Q1889Ek/nPRPr/z0RgBtBEzwzQRDUT0ESTGdBE+h/QRGAm0ETHLNBELTPQRJM50ETPQNBE
YEbQRMdM0EQtU9BEk1nQRBtg0ERgZtBEx2zQRC1z0ESTedBEAoDQRIGG0ETHjNBELZPQRJOZ
0ET6n9BEYKbQRMes0EQts9BEk7nQRPq/0ERgxtBEx8zQRC3T0EST2dBE+t/QRGDm0ETP7NBE
NfPQRJP50ETnANFEYAbRRMcM0UQtE9FEkxnRRPof0URgJtFEzyzRRC0z0USTOdFE+j/RRGhG
0UTPTNFELVPRRJxZ0UT6X9FEaGbRRMds0UQtc9FEnHnRRPp/0URghtFEx4zRRC2T0USTmdFE
+p/RRGim0UTHrNFENbPRRJy50UQKwNFEYMbRRNfM0UQ109FEpNnRRPrf0URg5tFEx+zRRDXz
0USc+dFEAgDSRGgG0kTPDNJENRPSRJwZ0kQCINJEaCbSRM8s0kQ1M9JELzrSRAJA0kRoRtJE
z0zSRDVT0kScWdJEAmDSRGhm0kTXbNJENXPSRJx50kQCgNJEaIbSRPiM0kQ1k9JEnJnSRAKg
0kRoptJEz6zSRDWz0kScudJEAsDSRGjG0kTPzNJENdPSRJzZ0kQC4NJEaObSRM/s0kQ189JE
nPnSRAIA00RoBtNEzwzTRDUT00ScGdNEAiDTRGgm00TPLNNENTPTRJw500QCQNNEaEbTRM9M
00Q1U9NEnFnTRAJg00RoZtNEz2zTRDVz00ScedNEAoDTRGiG00TPjNNENZPTRJyZ00QCoNNE
aKbTRM+s00Q1s9NEnLnTRALA00RoxtNEz8zTRDXT00Sc2dNEAuDTRGjm00TP7NNENfPTRJz5
00QCANREaAbURM8M1EQ1E9REnBnURAIg1ERoJtREzyzURDUz1EScOdREAkDURGhG1ETPTNRE
NVPURJxZ1EQCYNREaGbURM9s1EQ1c9REnHnURAKA1ERohtREz4zURE6T1EScmdREAqDURGim
1ETPrNRENbPURJO51EQCwNREaMbURM/M1EQ109REN9rURALg1ERo5tREz+zURDXz1ESc+dRE
AgDVRGgG1UTPDNVENRPVRJMZ1UQCINVEaCbVRM8s1UQ1M9VEnDnVRAJA1URoRtVEz0zVRC1T
1UScWdVEAmDVRGBm1UTPbNVENXPVRJx51UQCgNVEYIbVRM+M1UQ1k9VEnJnVRAKg1URgptVE
z6zVRFaz1UScudVE+r/VRGDG1UTPzNVENdPVRJzZ1UQC4NVEaObVRM/s1UQ189VEnPnVRPr/
1URoBtZExwzWRDUT1kScGdZEAiDWRGgm1kTPLNZENTPWRJw51kQCQNZEaEbWRM9M1kQ1U9ZE
k1nWRAJg1kRoZtZEz2zWRDVz1kScedZEAoDWRHGG1kTHjNZENZPWRJyZ1kQCoNZEaKbWRM+s
1kQ1s9ZEk7nWRALA1kRoxtZEz8zWRDXT1kSc2dZEAuDWRGjm1kTP7NZENfPWRJP51kQCANdE
aAbXRM8M10Q1E9dEnBnXRPof10RoJtdExyzXRDUz10SkOddEAkDXRGhG10TPTNdENVPXRKxZ
10QCYNdEaGbXRM9s10Q1c9dEk3nXRAKA10RghtdEz4zXRC2T10ScmddEAqDXRGim10TPrNdE
NbPXRJy510QCwNdEaMbXRM/M10Qt09dEnNnXRALg10Rg5tdEz+zXRDXz10Sc+ddEAgDYRGgG
2ETPDNhELRPYRJwZ2EQCINhEaCbYRMcs2EQtM9hEnDnYRAJA2ERoRthEz0zYRDVT2EScWdhE
AmDYRGhm2ETPbNhELXPYRJN52ET6f9hEaIbYRM+M2EQ1k9hEnJnYRAKg2ERopthEz6zYRC2z
2ESTudhEAsDYRGjG2ETPzNhENdPYRJzZ2EQC4NhEaObYRM/s2EQ189hEnPnYRAIA2URoBtlE
zwzZRDUT2USTGdlEAiDZRGgm2UTnLNlENTPZRJw52UT6P9lEaEbZRM9M2UQ1U9lE1VnZRAJg
2URgZtlEx2zZRDVz2USTedlEAoDZRGiG2UTPjNlENZPZRJyZ2UQCoNlEYKbZRM+s2UQts9lE
nLnZRALA2URoxtlEx8zZRDXT2UST2dlEAuDZRGjm2UTP7NlENfPZRJz52UT6/9lEYAbaRMcM
2kQ1E9pEnBnaRAIg2kRoJtpEzyzaRDUz2kScOdpEAkDaRGhG2kTPTNpENVPaRJNZ2kQCYNpE
aGbaRM9s2kQ1c9pEk3naRAKA2kRohtpEz4zaRDWT2kScmdpEAqDaRGCm2kTHrNpELbPaRJy5
2kT6v9pEaMbaRM/M2kQ909pEk9naRPrf2kRo5tpEz+zaRDXz2kST+dpEAgDbRGAG20TPDNtE
LRPbRJwZ20QCINtEaCbbRM8s20Q1M9tEnDnbRAJA20RgRttEAE3bRC1T20STWdtEAmDbRGhm
20TPbNtELXPbRJN520T6f9tEYIbbRMeM20Qtk9tEnJnbRPqf20RgpttEz6zbRC2z20ScudtE
jcDbRGjG20THzNtENdPbRJzZ20T639tEYObbRM/s20Q189tEnPnbRAIA3ERoBtxExwzcRC0T
3ESTGdxE+h/cRMIm3ETPLNxELTPcRJw53EQCQNxEYEbcRM9M3EQtU9xEk1ncRPpf3ERoZtxE
x2zcRC1z3ESTedxE+n/cRGiG3ETHjNxENZPcRJyZ3ET6n9xEaKbcRMes3EQ1s9xEk7ncRPq/
3ERgxtxEx8zcRDXT3ESc2dxEAuDcRGDm3ETP7NxENfPcRJz53EQCAN1EYAbdRMcM3UQtE91E
kxndRAIg3URoJt1EzyzdRC0z3USTOd1EAkDdRGBG3UTPTN1ELVPdRJNZ3UT6X91EYGbdRMds
3UQ1c91EnHndRPp/3UT0ht1Ex4zdRC2T3USTmd1EAqDdRGCm3UTHrN1ELbPdRJO53UT6v91E
aMbdRMfM3UQ1091EnNndRALg3URg5t1Ez+zdRC3z3USc+d1EAgDeRGAG3kTHDN5ELRPeRJMZ
3kT6H95EYCbeRM8s3kQ1M95EkzneRPo/3kRoRt5E50zeRDVT3kScWd5E+l/eRGBm3kTHbN5E
mHPeRJx53kQCgN5EaIbeRMeM3kQtk95Ek5neRAKg3kSqpt5Ex6zeRDWz3kSTud5EAsDeRGDG
3kTHzN5ELdPeRJzZ3kT6395EYObeRM/s3kQ1895EnPneRPr/3kRgBt9ExwzfRC0T30STGd9E
+h/fRGAm30THLN9ENTPfRJM530T6P99EYEbfRM9M30Q1U99Ek1nfRPpf30RoZt9Ex2zfRC1z
30Sced9EAoDfRGCG30THjN9ENZPfRJOZ30T6n99EYKbfRMes30Q1s99Ek7nfRPq/30Roxt9E
z8zfRDXT30ST2d9E+t/fRGjm30TH7N9ENfPfRJP530QCAOBEYAbgRMcM4EQ1E+BEkxngRAIg
4ERoJuBExyzgRDUz4EScOeBE+j/gRGBG4ETHTOBELVPgRJNZ4ET6X+BEYGbgRGJt4EQtc+BE
k3ngRAKA4ERghuBEz4zgRC2T4EScmeBEAqDgRGCm4ETHrOBELbPgRJO54EQCwOBEYMbgRMfM
4EQ10+BEnNngRALg4ERg5uBEz+zgRC3z4EST+eBECgDhRGgG4UTHDOFELRPhRJMZ4UT6H+FE
mibhRM8s4UQ1M+FEkznhRPo/4URoRuFEz0zhRC1T4USTWeFEAmDhRGhm4UTPbOFELXPhRJN5
4UQCgOFEYIbhRM+M4UQtk+FEk5nhRPqf4URopuFEz6zhRC2z4USTueFE+r/hRGDG4UTPzOFE
NdPhRJPZ4UQC4OFEaObhRMfs4UQt8+FEnPnhRPr/4URoBuJExwziRC0T4kSTGeJE+h/iRGAm
4kTHLOJELTPiRJM54kT6P+JEkUbiRMdM4kRGU+JEnFniRPpf4kRoZuJEx2ziRDVz4kSTeeJE
+n/iRGiG4kTHjOJELZPiRJOZ4kQCoOJEYKbiRMes4kSos+JEnLniRALA4kRoxuJE18ziRC3T
4kST2eJEAuDiRGDm4kTH7OJELfPiRJz54kT6/+JEYAbjRMcM40QtE+NEkxnjRPof40RoJuNE
xyzjRC0z40STOeNE+j/jRGBG40THTONELVPjRJNZ40QCYONEeWbjRMds40Qtc+NEk3njRPp/
40RohuNEx4zjRC2T40STmeNE+p/jRGCm40THrONELbPjRJO540T6v+NEYMbjRM/M40Qt0+NE
k9njRPrf40Rg5uNEx+zjRC3z40ST+eNE+v/jRGAG5ETHDORELRPkRJMZ5ET6H+REYCbkRMcs
5EQtM+REkznkRPo/5ERgRuREx0zkRC1T5ESTWeRERGDkRGBm5ETPbORELXPkRJN55ET6f+RE
aIbkRMeM5EQtk+REk5nkRPqf5ERgpuREx6zkRC2z5ESTueRE</AssayXData><AssayYData Points="900">BHeyP+nxsj/pGLM/vke1PyVetj98pLY/O6G2P0/Xtz9rDrg/UWa4P7IhuT+QSbk/Ouy5P0Dx
uT8F97k/u9i5PyBiuj9lhbo/rgy6P5jHuj/HAro/nW+6P4bluj+cxbk/0V+6P2Rduj8jjro/
cZG6Pz00uj+yzLo/0uO6P5J+uj/glro/xG+6P1Ebuj+f27o/rLO6P6S8uj9UtLo/QZe6P287
uz8N1Lo/K366P1xbuj9iwbo/e0C7P0+ouj8Aa7o/BYK6P4lauj/lVbo/nHC6P6oJuz8sYro/
S6W6P/1Suj/7jLo/Y966P/qYuj9VZbo/IXW6P2uluj/G07o/FBC6P++Tuj9Kcro/zNK6P42V
uj+82Lo/M8+6P8QXuj+SX7o/7SG6P8N8uj+dr7o/Os+6P+pBuj/KuLo/fgy7PxIIuj8EIro/
iVy6PxyEuj/Gf7o/xa66P8KQuz+HBro/1j+6PyMCuz9hb7o/1i66P14suj8f9bk/tx+6P3SL
uj8Fmbo/57+6P1wquj+hF7s/5XS6P2NCuz8Zu7o/Wte6P0mcuj9tjbo/2BW7P7wtuj8ILbs/
EQa6P2Hzuj/0K7o/d5+6P2R1uj+bl7o/b0m6P3C0uj/tpro/uaO6P2/Fuj9jrLo/Oza6P2xy
uj/8o7o/3oC6P9HVuj+xSbo/ZIe6P9Deuj84Uro/BF66PxeRuj+A7ro/RGS6P3Ttuj/rELo/
m0a6P2LPuj+9xLo/Gsi6P74euj8WuLo/JtK6Pw+fuj9D6Lo/mDG6P+6Euj8m+Lo/d6u6P+a5
uj/0Lbo/x2C6P8lRuj+LeLo/RgO7PzTduj++c7o/q3m6P+uuuj9/Ers/3jS7PwSLuj9izLo/
/qm6P92Juj9q/bo/H826P4Nruj8G+Lo/hgq6P0qMuj8txLo/N9G6P7hyuj8zq7o/Z8S6PwZr
uj+JfLo/Br+6P/PPuj8S7ro/y3W6PwAvuj/hmLo/nXO6P1ytuj981Lo/8tu5PycAuj/Pq7o/
6rq6Pwmsuj/gJbo/IQC7P1gNuz/ZvLo/L4K6P21xuj+5tro/iuW6P0Zluj979bk/2226P+RB
uj+4Wbo/pLi6P0WSuj/kf7o/Mfa6P/Iuuj9dDrs/oWG6PzJIuj+fSLo/fmm6P/vZuj+KK7s/
V4q6P7qCuj9vHbs/0Fy6PyPuuj8kWbs/9s66P+qsuj8HyLo/kXq6P0dGuj9DM7o/5J66P0E7
uj8fnro/D166Pw7Wuj/Lh7o/lEC6Py2Yuj/Vyro/0+m6P4mMuj/4lro/H7u6P7sPuz8v5ro/
0rO6P6Oquj9FYbs/AW+6P2mEuj+gRro/S2O6PxF6uj+Dtro/4ne6P5MTuz/vQbo/O4C6Pz2n
uj90Brs/XbW6P9e1uj9yrbo/Tcu6P1rwuj+/Pro//qm6P+Nvuj+nDbo/Ob+6P/Gbuj/zz7o/
p4i6P82Vuj8enLo/ace6PwJ3uj+a+bo/RXq6P5vluj9e8ro/tHO6PzvPuj+Orro/bw26P7T5
uj8/BLs/Q6+6P7VKuz/RIbs/7ou6Px30uj9Bpbo/qwW7P6Yhuz8XI7s/BNq6P7N2uj9fLrs/
GRS7P5uouj8fkLs/uua6P98Luz+gvbo/TR27P2FZuj8oYro/rNq6P6AYuz9lQbs/kNK6P/bs
uj/bO7o/2JC6P6Ttuj89DLs/pDm7P2EAuz+H7bo/wAG7PwqTuj/9mro/GWa7PzHWuj/JbLo/
3ia7Pwz9uj/0I7s/tq66P7dIuz9hjro/V4a6Py7Puj+mZrs/9AK7P1HVuj+4tro/NGa6P0Wv
uj9J8Lo/rC+7P8R8uj8B07o/8sK6P2iquj9Bobo/X7C6P2e8uj9dZbo/lgS7P4wUuz8CM7s/
6gK7P13Guz/OQrs/rh27Px4Buz8/Bbs/GPW6P3awuj9sxbs/2jK7PyrRuj95d7s/WXu6P2Tw
uj+/4Lo/UqS6P4ZUuj9a0bo/G0q7P/Kduj88krs/EPe6P/Vnuz+q37o/1CC7P2fjuj/iOLs/
lOe6P1UQuz9LZbo/SR27P5AJuz/fRLs/Q8y6Py7duj9sn7o/pk+7P1S5uj9S6Lo/xXW7P1DU
uj/1/7o/PU+7P5Tluj8SQbs/1/G6P25buz+5ALs/g926P1ACuz9gw7o/dX27P0Bfuj/ZMLs/
UOe6P4ZOuz/k2Lo/ij66P34buz/Zxbo/zAS7P5wxuz8oBrs/mQC7P7kYuz92dbs/peu6P20b
uz8KSrs/+Ie6P1dQuz9ZS7s/xPC6PwK2uj+tOLs/bL27P4EBuz/j3Ls/IVK7PyDyuj9b3ro/
LJS7P9uLuz9rD7s/5la7P0VBuz/i57s/DOW6P/l5uj+JDrs/R3i7P9qKuz9zy7o/VeW6P1Ue
uz8sArs/1yG7Pyrxuj88PLs/j++6P0QQuz/Babs/ENq6P1Fmuz83t7o/8lW7P2Lvuj9bTbs/
+6e7P+P9uj9rB7s/p0K7P9Vduz8PCrs/6VG7P2Nsuz/aMbs/zty6P7Efuz9uYLs/D+q6P1Fx
uz9rd7s/ihe7Px4Xuz8PO7s/sd67P6zwuj9Rgbs/xUu7P6Ryuz9S3rs/28C7P7BPuz++Hbs/
/z+7P+evuz/PELs/QVS7P5Pfuz/IeLs/wwe7PzV5uz+c9Ls/M9+6P6Xiuz93Abw/c4C7P/Bo
uz8r3bs/7QC8P6QAvD/QXrs/c667P9aAuz9xGLs/GZa7Pxtguz/MYLs/CMu7P8oNvD84/rs/
qIC7Pw6Ouz/bnbs/oHO7P3bmuz9yY7s/ZBu7P8ksuz9D1Ls/RFq7P1Siuz/Hwrs/nKa7P4rS
uz+S6Ls/xDu7P5gduz+eurs/1Wm7P08Huz/De7s/fLO7P3GAuz+Tlbs/9rG7Pzs6uz8uV7s/
jOq7Pw9vuz9BVbs/KEu7P/ueuz/0r7s/RWq7P0Okuz+Cyro/tNG7P/uUuz91Wrw/7Oi7PyLr
uz+PlLs/ilO7Pz92vD/wmrs/C227PzX8uz95z7s/QI27P2jwuz+qk7s/KK+7P8PFuz9BDrw/
YQm8P1jpuz9ojbs//1C7P8Hduz9BqLs/j2G7P+g6vD+o3Ls/ouO7P6rCuz8wrLs/uae7PyY8
uz+UArw/H2i7P3xruz+i7Ls/tWi7P/psuz96hbs/1wS8P232uz8nVrs/f2W8P08JvD98Vbw/
R4S7P2Vquz+Nubs/hH27P7jjuz992bs/IBu8PxSbuz9Jybs/0qG7P5TTuz+bwbs/Vvq7P0+e
uz8xBrw/m8C7P+bMuz8PD7w/2d27PxQCvD9tVbw/3fy7P39kvD+oVrw/oHK7P8zauz/e97s/
zIS7Pynfuz8+47s/iM67P1X9uz+Jwbs/b/O7P8Cvuz8Lz7s/AVe8PwOluz+GILw/ja+7P5Q9
vD9ZNLw/afa7Py9CvD8Pzrs/1X67P4DEuz8BNLw/iVK8P41AvD8+BLw/jF28P1bkuz/lHrs/
4cu7P18NvD80cbs/FdO7P73Uuz/C7Ls/hRS8Pzzxuz+Y37s/dwO8P/znuz/PP7w/e1C8P78k
vD/fYLs/N9K7P+UrvD/zzLs/3iG8P8nDuz9JALw/Bju8P5k2vD8FYLw/FCe8P/QMvD+Mx7s/
rSy8PxDkuz/HMLw/g0K8P0w5vD8n67s/7xq8Py+yuz8uOLw/Bci7PxVOvD/jfrw/E6y8P6Lq
uz9h57s/lO+7Pw1zvD9G3bs/JH67P67Suz9TS7w/Uy28P1JLvD+LIbw/v1K8P3vkuz+7frw/
CxK8P5wgvD80irw/sw28P3j9uz+xKLw/xy68P8VAvD9TA7w/lXG8P8QJvD9y2Ls/7iC8PwnE
uz9GQbw/TGq8P8EhvD+bkbs/dyK8P+jfuz+ZGLw/Wzm8P2kEvD+UaLw/23K8P0dQvD9qb7w/
Zhq8P91QvD9n67s/i428P+xWvD/4grw/Foy7PyzOvD8+vrs/nyC8P7qGvD+E8bs/hjq8P200
vD+cVLw/V+O7P2oZvD9iYrw/BaO8P2bauz+4Trw//Ra8P6V+vD+F2rs/qbe7P0shvD+opLw/
zLK8P33pvD8xi7w/P9m7PwDKvD8Lk7w/PGq8P3m1vD/Ggbw/AhO9PyGWvD++RLw/aCK8P46P
vD9xarw/DeC7P554vD+TJLw/qgu9P+l2vD/fgbw/BWm8P8FyvD9b47w/xly8P+eZvD+N0Lw/
4em8PxSOvD/21Lw/8km8P+EdvD/9nLw/8rK8P4j/uz93fbw/q567P5QlvD9XW7w/MTG8Pzj0
vD/bSLw/K7u8P55lvD8jWLw/1L+8P0URvT8gxbw/oFK8P715vD9psrw/55K8P6lfvD8D+7s/
1Ka8P5GSvD9gNLw/6Wi8P7oDvD+b3Lw/BuG8PxV7vD/lWbw/rD+8P6WjvD8Vubw/avG8P8BA
vD8B17w/Wy68P4FYvD/6H70/EyS8P/9kvD8SbLw/KuC8P39ovD8Mx7s/hNC8P5/GvD/cobs/
ihm9PxBqvT81g7w/0LC8P8iAvD86krw/M928Pz6pvD/eBLw/Yni8P7iJvD/De7w/WN28P7aF
vD+1Zbw/DbS8P3qVvD8ha7w/PzW8P23ZvD9Girw/qo28P2q5vD/BSr0//xe9P+0BvT+3zbw/
9828PydJvD9c0Lw/US29P17BvD/Gtrw/O6G8P+OXvD/obrw/c8q8P8WWvD9fvLw/Js+8P9tX
vD+jmrw/fAG9P89RvD8/NL0/wZm8P6kZvT+w6rw/dlm9P2XNvD/xobw/6w68P5BMvD+0oLw/
0LK8P8EzvT+Ec7w/qXG8P9YrvT9Okbw/j7O8P7CmvD8UiLw/</AssayYData></Step><Step><CommonData><SampleLocation>11</SampleLocation><SampleID></SampleID><SampleGroup></SampleGroup><SampleInfo></SampleInfo><SampleRow>E</SampleRow><SamplePlate>1</SamplePlate><WellType>REGENERATION</WellType><Concentration>-1</Concentration><ConcentrationUnits>µg/ml</ConcentrationUnits><MolarConcentration>-1</MolarConcentration><MolarConcUnits>nM</MolarConcUnits><MolecularWeight>-1</MolecularWeight><Temperature>25</Temperature><StartTime>2167392</StartTime><AssayTime>5</AssayTime></CommonData><FlowRate>1000</FlowRate><StepType>KREGENERATION</StepType><StepName>Regeneration</StepName><StepStatus>OK</StepStatus><ActualTime>4.99895</ActualTime><CycleTime>0.2</CycleTime><AssayXData Points="25">+b/kRFfG5ETGzORELNPkRIrZ5ETx3+REV+bkRMbs5EQk8+REivnkRPn/5ERfBuVEvgzlRCQT
5USKGeVE8R/lRF8m5UTGLOVELDPlRIo55UTxP+VEV0blRMZM5UQkU+VEilnlRA==</AssayXData><AssayYData Points="25">rikLwDgjGsDLZCLAYvEnwCxILMAawC/AurIywMZBNcAOQjfAE2g5wJsGO8Db2jzACDI+wNh7
P8BIzEDAbARCwM4yQ8Bb50PAjyRFwE3xRcDZlUbAfXFHwLQcSMBW40jAKjxJwA==</AssayYData></Step><Step><CommonData><SampleLocation>12</SampleLocation><SampleID></SampleID><SampleGroup></SampleGroup><SampleInfo></SampleInfo><SampleRow>E</SampleRow><SamplePlate>1</SamplePlate><WellType>NEUTRALIZATION</WellType><Concentration>-1</Concentration><ConcentrationUnits>µg/ml</ConcentrationUnits><MolarConcentration>-1</MolarConcentration><MolarConcUnits>nM</MolarConcUnits><MolecularWeight>-1</MolecularWeight><Temperature>25</Temperature><StartTime>2183304</StartTime><AssayTime>5</AssayTime></CommonData><FlowRate>1000</FlowRate><StepType>KREGENERATION</StepType><StepName>Regeneration</StepName><StepStatus>OK</StepStatus><ActualTime>4.99895</ActualTime><CycleTime>0.2</CycleTime><AssayXData Points="25">8F/lRE5m5US9bOVEI3PlRKp55UTwf+VEVoblRLWM5UQjk+VEipnlRPCf5UROpuVEtazlRBuz
5USKueVE8L/lRFbG5US1zOVEI9PlRMPZ5UTw3+VETublRL3s5UQj8+VEgfnlRA==</AssayXData><AssayYData Points="25">nFnCPt9uyz7T2Nc+J0PjPsm27T6KF/Y+Vzv7PlRe/j5AVAM/G2wEPw6KBT/wJAg/PCILP2Ht
Cz9wsQ0/ObwOP+QFED8IsBA/VlYRP9PwEj8RmBI/ANYUP4xUFD8ufRU/4E4WPw==</AssayYData></Step><Step><CommonData><SampleLocation>11</SampleLocation><SampleID></SampleID><SampleGroup></SampleGroup><SampleInfo></SampleInfo><SampleRow>E</SampleRow><SamplePlate>1</SamplePlate><WellType>REGENERATION</WellType><Concentration>-1</Concentration><ConcentrationUnits>µg/ml</ConcentrationUnits><MolarConcentration>-1</MolarConcentration><MolarConcUnits>nM</MolarConcUnits><MolecularWeight>-1</MolecularWeight><Temperature>25</Temperature><StartTime>2199290</StartTime><AssayTime>5</AssayTime></CommonData><FlowRate>1000</FlowRate><StepType>KREGENERATION</StepType><StepName>Regeneration</StepName><StepStatus>OK</StepStatus><ActualTime>4.99895</ActualTime><CycleTime>0.2</CycleTime><AssayXData Points="25">5//lREUG5kSsDOZEGhPmRHgZ5kTfH+ZERSbmRKws5kQSM+ZEeDnmRN8/5kRFRuZErEzmRBJT
5kSBWeZE31/mREVm5kSsbOZEEnPmRHh55kTnf+ZERYbmRLSM5kQSk+ZEeJnmRA==</AssayXData><AssayYData Points="25">UUEowAmDNMCcSTrAino9wK24P8CD4EHAgXVDwK47RcDSJ0bAlB1HwH15SMCSRknADTtKwAr4
SsBUmkvAqS9MwA/mTMBKBk3A565NwGycTsDIAE/A9axPwPsEUMDedlDA1YBQwA==</AssayYData></Step><Step><CommonData><SampleLocation>12</SampleLocation><SampleID></SampleID><SampleGroup></SampleGroup><SampleInfo></SampleInfo><SampleRow>E</SampleRow><SamplePlate>1</SamplePlate><WellType>NEUTRALIZATION</WellType><Concentration>-1</Concentration><ConcentrationUnits>µg/ml</ConcentrationUnits><MolarConcentration>-1</MolarConcentration><MolarConcUnits>nM</MolarConcUnits><MolecularWeight>-1</MolecularWeight><Temperature>25</Temperature><StartTime>2215204</StartTime><AssayTime>5</AssayTime></CommonData><FlowRate>1000</FlowRate><StepType>KREGENERATION</StepType><StepName>Regeneration</StepName><StepStatus>OK</StepStatus><ActualTime>4.99797</ActualTime><CycleTime>0.2</CycleTime><AssayXData Points="25">5p/mRESm5kSrrOZEEbPmRHi55kTWv+ZEPMbmRKPM5kQJ0+ZEb9nmRNbf5kRE5uZEq+zmRAnz
5kRv+eZE1v/mRDwG50SjDOdECRPnRIAZ50TWH+dERCbnRKMs50QJM+dEbznnRA==</AssayXData><AssayYData Points="25">wQa9Pp8VxT4c/NI+ilPdPsvt5z4x7ew+Dzz2Pn1L/j7K/wA/tMYBP1h3Bj8mIQc/+OkHP7tT
Cj+6Sws/yBwMP6NwDT8HBg8/y3UQP/F7ET9RkhE/+d8TP4VyEz+m1xQ/uxcVPw==</AssayYData></Step><Step><CommonData><SampleLocation>11</SampleLocation><SampleID></SampleID><SampleGroup></SampleGroup><SampleInfo></SampleInfo><SampleRow>E</SampleRow><SamplePlate>1</SamplePlate><WellType>REGENERATION</WellType><Concentration>-1</Concentration><ConcentrationUnits>µg/ml</ConcentrationUnits><MolarConcentration>-1</MolarConcentration><MolarConcUnits>nM</MolarConcUnits><MolecularWeight>-1</MolecularWeight><Temperature>25</Temperature><StartTime>2231293</StartTime><AssayTime>5</AssayTime></CommonData><FlowRate>1000</FlowRate><StepType>KREGENERATION</StepType><StepName>Regeneration</StepName><StepStatus>OK</StepStatus><ActualTime>5.01006</ActualTime><CycleTime>0.2</CycleTime><AssayXData Points="25">1T/nRDtG50SiTOdEAFPnRGZZ50TNX+dEO2bnRKJs50QIc+dEZnnnRNV/50Q7hudEooznRACT
50RvmedE1Z/nRDum50SirOdEALPnRG+550TVv+dEO8bnRKLM50QA0+dEwdnnRA==</AssayXData><AssayYData Points="25">NvsrwD9YN8BC1TvAeEc/wEr2QcDwWUPA0XVFwM1HRsCGuUfApnVIwMvAScAEhUrAMPxKwAv9
S8CZUkzAgc1MwCaZTcBvEk7ANoFOwC8bT8D1S0/AwSdQwJESUMALpFDAcuZQwA==</AssayYData></Step><Step><CommonData><SampleLocation>12</SampleLocation><SampleID></SampleID><SampleGroup></SampleGroup><SampleInfo></SampleInfo><SampleRow>E</SampleRow><SamplePlate>1</SamplePlate><WellType>NEUTRALIZATION</WellType><Concentration>-1</Concentration><ConcentrationUnits>µg/ml</ConcentrationUnits><MolarConcentration>-1</MolarConcentration><MolarConcUnits>nM</MolarConcUnits><MolecularWeight>-1</MolecularWeight><Temperature>25</Temperature><StartTime>2247543</StartTime><AssayTime>5</AssayTime></CommonData><FlowRate>1000</FlowRate><StepType>KREGENERATION</StepType><StepName>Regeneration</StepName><StepStatus>OK</StepStatus><ActualTime>4.99895</ActualTime><CycleTime>0.2</CycleTime><AssayXData Points="25">J+DnRI3m50T07OdEUvPnRLj550QnAOhEhQboROwM6ERaE+hEuBnoRCcg6ESFJuhE7CzoRHMz
6ES4OehEJ0DoRIVG6ETsTOhEWlPoRLhZ6EQnYOhErmboROxs6ERac+hEuHnoRA==</AssayXData><AssayYData Points="25">8wHJPsfH0D6Cu9w+jFXrPgrf9D61cP0+3dUBP+5IBD9giAc/EdcIP2BMDD/u4A0//FsPP14n
Dz9tSxE/0icUP8gDFD/t1RU/lG4WP/5SGD/V7Bk/kQcaP5iZGT8lqBs/k34cPw==</AssayYData></Step><Step><CommonData><SampleLocation>1</SampleLocation><SampleID></SampleID><SampleGroup></SampleGroup><SampleInfo></SampleInfo><SampleRow>E</SampleRow><SamplePlate>1</SamplePlate><WellType>BUFFER</WellType><Concentration>-1</Concentration><ConcentrationUnits>µg/ml</ConcentrationUnits><MolarConcentration>-1</MolarConcentration><MolarConcUnits>nM</MolarConcUnits><MolecularWeight>-1</MolecularWeight><Temperature>25</Temperature><StartTime>2262380</StartTime><AssayTime>60</AssayTime></CommonData><FlowRate>1000</FlowRate><StepType>BASELINE</StepType><StepName>Baseline</StepName><StepStatus>OK</StepStatus><ActualTime>59.999</ActualTime><CycleTime>0.2</CycleTime><AssayXData Points="300">HoDoRISG6ETrjOhESZPoRK+Z6EQWoOhEhKboROOs6ERRs+hEuLnoRBbA6ESExuhE68zoREnT
6ES42ehEHuDoRITm6ETr7OhEUfPoRLj56EQWAOlEhAbpROMM6URRE+lEuBnpRBYg6UR8JulE
6yzpREkz6USvOelEHkDpRHxG6UTrTOlEUVPpRLhZ6UQeYOlEhGbpROts6URRc+lEuHnpRBaA
6USEhulE44zpRFGT6US4melEHqDpRHym6UTjrOlESbPpRLi56UQewOlEhMbpROvM6URJ0+lE
r9npRB7g6USE5ulE4+zpRFHz6USv+elEHgDqRIQG6kTjDOpESRPqRK8Z6kQeIOpEhCbqROss
6kRJM+pEuDnqRBZA6kSERupE40zqRElT6kS4WepEHmDqRIRm6kTjbOpEUXPqRLh56kQWgOpE
fIbqROuM6kRJk+pEuJnqRBag6kSEpupE46zqRFGz6kSvuepEHsDqRITG6kTjzOpESdPqRLjZ
6kQW4OpEfObqROvs6kRR8+pEuPnqRCYA60R8ButE4wzrRFET60SvGetEHiDrRHwm60TrLOtE
STPrRK8560QWQOtEhEbrRONM60RRU+tEuFnrRBZg60SEZutE62zrRFFz60S4eetEHoDrRHyG
60TjjOtESZPrRLiZ60QeoOtEfKbrROOs60RJs+tEr7nrRBbA60R8xutE68zrRFHT60Sv2etE
FuDrRITm60Tr7OtESfPrRLj560QeAOxEhAbsROsM7ERJE+xEuBnsRB4g7ESEJuxE4yzsREkz
7ES4OexEHkDsRIRG7ETrTOxESVPsRK9Z7EQWYOxEfGbsROts7ERRc+xEuHnsRBaA7ESEhuxE
44zsRFGT7ES4mexEFqDsRISm7ETrrOxESbPsRK+57EQWwOxEhMbsROPM7ERJ0+xEuNnsRB7g
7ER85uxE4+zsREnz7ES4+exEFgDtRIQG7UTjDO1ESRPtRK8Z7UQWIO1EhCbtROMs7URJM+1E
uDntRBZA7USERu1E40ztRFFT7USvWe1EHmDtRHxm7UTjbO1ESXPtRK957UQWgO1EfIbtRPuM
7URJk+1EuJntRBag7UR8pu1E66ztRFGz7USvue1EFsDtRITG7UTrzO1EUdPtRK/Z7UQe4O1E
fObtROPs7URJ8+1Er/ntRBYA7kR8Bu5EuA3uREkT7kS4Ge5EFiDuRHwm7kTrLO5ESTPuRK85
7kQWQO5EfEbuRONM7kRJU+5Er1nuRBZg7kSEZu5E42zuRFFz7kS4ee5EHoDuRHyG7kTjjO5E
SZPuRK+Z7kQWoO5EfKbuROus7kRJs+5EuLnuRBbA7kR8xu5E48zuREnT7kSv2e5EFuDuRITm
7kTj7O5ESfPuRLj57kQWAO9EhAbvROsM70RJE+9ErxnvRBYg70R8Ju9E6yzvREkz70S4Oe9E
HkDvRHxG70TjTO9ESVPvRK9Z70QWYO9EfGbvRONs70RJc+9EuHnvRB6A70R8hu9E44zvREmT
70Svme9EFqDvRHym70TrrO9ESbPvRK+570QWwO9EfMbvROPM70RJ0+9Er9nvRB7g70R85u9E
4+zvREnz70Sv+e9E</AssayXData><AssayYData Points="300">uOklP5JdJj8xASc/nsYmP1WrJz8Eqyc/HRgpP0MPKj8tYik/WkEpP7Y/Kj+iTio/mmUrPyum
Kj8OMyw/4gMrPzE8Kj/JmCs/fe4rP9zGLD/+byw/Mh0tPzzWLD9+yC0/dbwtP2KDLj+mdi4/
vrAuP/i3Lj+CZS8/djMwP0XELz/abC8/hFEvP0huLz/SDzA/MXkwPzFaMT8duzE/tAowP9l9
MT/uWTE/gRQxP6rcMD84XDM/3p0zP1dEMz+95DI/xEEzPxtTMz+wFDI/Mys0P1HEMj+kcDQ/
mhk1PwUHNj8CVzQ/nS01P+EMNT+h2zQ/XFc1Pyu6NT+u1TU/hAY2Pz5JNz/S9TU/c102P5Oi
NT/jVzc/vbc2P4zRNj/1PTY/AVA3PwvuNj/6JDY/Izw3P810Nz9zJzg/OGA4P+IkOD8/9Tg/
2sk3PyPFOD/O9Tc/CcE4P7XtOD8cqjk/ToQ4PxDnOT/Zgjg/2iI7P6rdOT/wYzk/brg6P7yM
OT++Azs/ctM6P9MwOj+K4Do/0407P7LqOj+Yljo/99U6PwXdOj/AxTs/yNk7P+e2Oz9V+js/
nlc8PwxGPD+JlTw/Qio9PzGpPT/BRj0/dgM9P41uPD/skD0/+tk8P6bePT9INj0/WP49P8mK
PT+bDz0/mNY9P1IbPj+/AD4/e7I+P9w5Pz+aJj0/ngk+P8T5Pj9FCT8/ozk/PxQvQT+pQj8/
75k+P6WbPj+R7j4/f5g/Py49Pz9ssz8/johAP5yfQD9QYkA/bExAP3GfPz810D8/M+1AP2SM
QD8GVUA/Ffo+P907QT/fb0E/r7JBP9X5QD90eUE/RylCP0hUQD8qqEE/ld1CP9DkQD/CgEE/
FdJAP9X9QT/4k0E/qH5BP+btQT/H/kI/oQ1DP1ePQj89gEI/EalBPyIqQj+Z/UE/6qpCP/Jr
Qj/m8kM/swRDP9E3Qz9e6EI/CQZDPxOiQj9IC0M/xn5CP6rCQz92rUM/SetDP8uIRD/J6EM/
9L9DP99IRD9RwEM/i/tDPyRvQz9Cf0U/RnlEP72IQz+SDkQ/NZREP59FRD/G20U/44hEP1Ls
RD+4CkY/hSFEP4//RD+EwUQ/zgJGP7eFRT/ss0Y/dy5GP3HERT/kr0U/2DRGP/w0RT/pikY/
XdJGP2dhRz/PTUc/C/tGPyXpRT8LwkU/lcdGPygSRz+bSkc/YhVHP9rVRj+i9kU/ayJHP4xK
Rz+Y2kg/Z7JGPyjZRj9a5UY/GAdHP2IsRz8FWUc/kuxGP/s9Rz/JJkc/FUpHP5GnSD/JJ0c/
P4dIP86fSD8h50Y/lt9IPy+JSD9iRUg/jbNIP+nASD87kkk/98BIP2aASD+ew0c/HP5IP9Te
SD/n1kg/WatHP+v5Rz+owkg/qjZIPxy3SD/O2kg/4B5IP5KDST9zdEk/IkdJP6llST/JgEk/
qOdJP2DiST/Gqkk/wk1JP/uuSD97U0k/d3ZKP3I+Sj+Fz0k/lPtKP3UdSz9ph0s/L4pJP+JF
Sz9s+ko/zwNKP63JSj/CZ0o/rdtKP3VySj9vDUs/MfRKPzAySj8NvUs/67lKP7IwSz/bhUo/
yMxLP5UHSz/OiEs/</AssayYData></Step><Step><CommonData><SampleLocation>5</SampleLocation><SampleID>QA013.2 Naive</SampleID><SampleGroup></SampleGroup><SampleInfo></SampleInfo><SampleRow>E</SampleRow><SamplePlate>1</SamplePlate><WellType>KLOAD</WellType><Concentration>10</Concentration><ConcentrationUnits>µg/ml</ConcentrationUnits><MolarConcentration>-1</MolarConcentration><MolarConcUnits>nM</MolarConcUnits><MolecularWeight>-1</MolecularWeight><Temperature>25</Temperature><StartTime>2328793</StartTime><AssayTime>80</AssayTime></CommonData><FlowRate>600</FlowRate><StepType>LOADING</StepType><StepName>Loading</StepName><StepStatus>OK</StepStatus><ActualTime>79.999</ActualTime><CycleTime>0.2</CycleTime><AssayXData Points="400">FQDwRHsG8ETiDPBESBPwRK8Z8EQVIPBEeybwROIs8ERIM/BErznwRBVA8ER7RvBE4kzwREhT
8ESvWfBEDWDwRHNm8ETibPBESHPwRK958EQVgPBEe4bwROKM8ERIk/BEr5nwRBWg8ER7pvBE
2qzwREiz8ESvufBEFcDwRHPG8ETizPBESNPwRK/Z8EQV4PBEB+fwROLs8ERI8/BEpvnwRBUA
8UR7BvFE4gzxREAT8USmGfFEFSDxRDgn8UTiLPFEQDPxRK858UQVQPFEe0bxRPJM8URAU/FE
r1nxRA1g8UR7ZvFE4mzxREhz8USvefFEFYDxRHOG8UTijPFESJPxRK+Z8UQNoPFEe6bxROKs
8URIs/FEr7nxRBXA8UR7xvFE4szxREjT8USv2fFEFeDxRHPm8UTa7PFESPPxRKb58UQNAPJE
cwbyRNoM8kRIE/JErxnyRBUg8kR7JvJE4izyREgz8kSvOfJEFUDyRHNG8kTiTPJESFPyRK9Z
8kQNYPJEe2byROJs8kRAc/JEpnnyRBWA8kR7hvJE4ozyREiT8kSvmfJEFaDyRHum8kQDrfJE
QLPyRKa58kQVwPJEe8byROLM8kRI0/JEr9nyRBXg8kRz5vJE4uzyREjz8kSm+fJEDQDzRHMG
80TiDPNESBPzRK8Z80QNIPNEcybzROIs80RAM/NErznzRBVA80R7RvNE2kzzREBT80SvWfNE
FWDzRHtm80TibPNESHPzRKZ580QVgPNEe4bzROKM80RAk/NEr5nzRBWg80R7pvNE2qzzRECz
80SmufNEDcDzRHvG80TazPNESNPzRKbZ80QV4PNEc+bzRNrs80RI8/NEr/nzRBUA9ERzBvRE
4gz0REgT9ESmGfREFSD0RHMm9ETiLPRESDP0RK859EQVQPREc0b0ROJM9ERIU/REr1n0RBVg
9ER7ZvRE4mz0REBz9ESmefREFYD0RHuG9ETijPRESJP0RK+Z9EQVoPREe6b0RNqs9ERIs/RE
prn0RA3A9ER7xvRE4sz0REDT9ESv2fREFeD0RMXm9ETi7PRESPP0RK/59EQVAPVEewb1ROIM
9URIE/VErxn1RBUg9URzJvVE2iz1REAz9USvOfVEFUD1RHtG9UTiTPVEQFP1RKZZ9UQNYPVE
e2b1RNps9UTLc/VEpnn1REaA9URzhvVE2oz1RECT9USmmfVEDaD1RHum9UTirPVESLP1RK+5
9UQVwPVEe8b1RNrM9URA0/VEr9n1RA3g9URz5vVE4uz1REjz9USv+fVEDQD2RHsG9kTiDPZE
QBP2RK8Z9kQNIPZEeyb2ROIs9kRAM/ZEpjn2RBVA9kRzRvZE2kz2REBT9kSmWfZEFWD2RHtm
9kTibPZESHP2RK959kQNgPZEe4b2RNqM9kRAk/ZEr5n2RBWg9kR7pvZE2qz2REiz9kSvufZE
FcD2RHPG9kTizPZESNP2RL/Z9kQN4PZEzeb2ROLs9kRI8/ZEpvn2RA0A90R7BvdE2gz3REAT
90SvGfdEDSD3RHMm90TiLPdEQDP3RDo690QNQPdEc0b3ROJM90RAU/dEr1n3RA1g90RzZvdE
2mz3REhz90SvefdEFYD3RHOG90TajPdESJP3RK+Z90QNoPdEc6b3RNqs90RAs/dEt7n3RA3A
90R7xvdE2sz3REDT90Sm2fdEDeD3RHPm90Ta7PdEQPP3RK/590QVAPhEewb4ROIM+ERIE/hE
7hr4RA0g+ER7JvhE4iz4REgz+ESmOfhEFUD4RJxG+ETiTPhESFP4RKZZ+EQNYPhEe2b4ROJs
+ERIc/hEpnn4RBWA+ERzhvhE4oz4REiT+ESvmfhEFaD4RHum+ETarPhEQLP4RK+5+EQNwPhE
c8b4RNrM+ERI0/hEr9n4RBXg+ER75vhE4uz4REDz+ESv+fhEFQD5RHsG+UTiDPlEQBP5RKYZ
+UQNIPlEcyb5RNos+URAM/lErzn5RA1A+URzRvlE4kz5REBT+USmWflEFWD5RHNm+UTibPlE
QHP5RKZ5+UQNgPlEe4b5RNqM+URAk/lEppn5RA2g+UR7pvlE4qz5RECz+USmuflEFcD5RHvG
+UTizPlESNP5RKbZ+UQN4PlEc+b5ROLs+URA8/lEpvn5RA==</AssayXData><AssayYData Points="400">nBNKP4CyST+lLEo/9YBKP/B5Sj+Tgks/f55NP4erTT+Xw00/4H9QP2t0UD/Cn1E/3WdSP8aP
Uj/7LVQ/Xe5UP+KaVj8B9VY/yElYP3JWWT9KXlo/21taP7UQWz/VY1w/H4FeP5h8Xj9OqGA/
TsJhP2PBYT+zY2M/ehRkPyZwZT/A/GU/viBmPz+JZz+in2g/PmtpP98jaj/6OGw/UpxrP4VS
bT/TWW4/e+5vPwZYbz+0k3A//g9xP+Cgcz+Ge3Q/nBx1P+nydD+qpHY/pat3P8uReD+sSXk/
/Gt5P8dVej+q2Hs/rBF9P2LffT81hX8/eBiAPyNvfz8qjIA/WmWBP2gYgj8tFoI/1ByCP6D/
gj/J7II/mJODP8Pugz8/m4Q/YzOFP6OnhT9q8oU/FSCGP9Mghz+bY4c/7EOHP7khiD8VW4g/
VbeIP18eiT/S0Ik/u/KJPz4zij8C6oo/vk2LP582iz/884s/24eMP4RqjD9sNI0/DMSNP312
jT8XMY4/mzmOP6Uzjz9HOY8/EK2PP9B2kD82yZA/iQ2RP5EfkT+0q5E/HHCRP9DXkT/bvZI/
2u6SPzERkz+96ZI/yhOUPzW2kz/ckZQ/H8+UPxIblT8J8ZU/iymWP2TslT95y5Y/mzuXPyHZ
lz+jeZc/guaXPxNRmD9EK5k/Wm+ZP2N2mT8lgpk/2EmaP2AJmj/yg5o/R9KaP6vhmj9EfJs/
V6ubP4VEnD+St5w/KcScP+r/nD9xGp0/iHSdP6qFnT/iTJ4/HVOeP1ENnz+6Sp8/uHafP5ek
nz+Ssp8/N5+fP/QgoD/prKA/ikehP8cPoT+TnKE/lqKhP6NPoj/6xKI//lmiP4Z1oz9cw6I/
1y+jP5Hioz9PO6Q/U+CjP9uZpD/BBKU/W1ylP8ifpT9bFqY/J9mlP/mXpT8i+KU/U96lP0TP
pj+EJ6c/PbKnP74XqD84W6g/klqoP31QqD+EB6k/uJKoP3iHqT+HAqk/08GpP7yfqT/aIak/
JtWpP90Nqj+lLKs/KciqP0Hzqj/qMas/62+rP0xUqz/W/Ks/Em6sP3fDrD/35aw/9PqsP3h5
rT/xfq0/c9GtP0O5rT9XVq4/W4yuP22Erj/c3a4/Hc+uPy2Urz+O868/HgqvP1xPrz/v8q8/
0wGxP7T+rz8LPrA/38+wP6wdsT+vybA/MGCxP10psT9AWbE/FPOxP4eesT/pSLI/X6iyP6sK
sz9jErM/MfqyP+wvsz9/UbM/cTSzP0eysz/9NrQ/Tna0P/1/tD86L7Q/0PO0PxgctT+CvLQ/
CVy1P6AutT92aLU/osy1P88ctj81e7U/toK2P9TatT/rrLY/vUm3Pzuhtj+iI7c/wWe3P+Oo
tz+sLbg/2lG4P+K+tz/T07c/DD64P9b1uD/+e7g/s9e4P7OtuD9ZFrk/2BW5P1o5uT9VlLk/
2ry5P/2+uT9A07k/8e65Px5Kuj8xzro/w7+6P+hsuj+xabs/FF67P8Nkuz/Rybs/xGa7P5B3
vD8anbs/RC+8P58uvD9wb7w/myC8P9XDvD8lNr0/wsi8P+wWvT80470/a2y9P5NZvT+Ov70/
dce9P9QKvj9eLr4/Eyq+P2Azvj/y1r0/T8S+PwETvz8wWL8/rCC/P/nuvj8oqb8/o2O/P/iM
vz/kcL8/dsm/P1liwD/2z78/w4nAP9FmwD8wfMA/9p7AP/YcwT9EzMA/iTTBP6+WwT8c7MA/
PGXBP6/9wT9A7sE/6zzCPxIYwj+4zME/DATCPyVtwj8+QsI/U6DCP5i6wj/48MI/5gbDP+lt
wj9B4cI/2x7DP6D5wz+YycI/yljDPydfwz/sGsQ/GhvEPx/awz/RSsQ/If7DP89axD8OT8Q/
hy/EP3K8xD+dRsU/BMnEP77ZxD9YS8U/SenEP/fKxT+Yz8U/NVPFP5ukxT92BcY/J6fGP0Mh
xj8wH8Y/AWPGP+wHxz/ffsY/BS/HP/q8xj9musY/IfXGP+KGxj/jzcY/F0fHP8gzxz/XkMc/
EirHP9C6xz9Cycc/TB3IPzkNyD9DtMc//dfHP3A0yD/TTMg/23TIP9+GyD9Sf8k/qaTJP/Tu
yD/q2Mg/13zJP/9iyT/Sg8k/KQLKPxfByT9dkMk/NqvJPw==</AssayYData></Step><Step><CommonData><SampleLocation>1</SampleLocation><SampleID></SampleID><SampleGroup></SampleGroup><SampleInfo></SampleInfo><SampleRow>E</SampleRow><SamplePlate>1</SamplePlate><WellType>BUFFER</WellType><Concentration>-1</Concentration><ConcentrationUnits>µg/ml</ConcentrationUnits><MolarConcentration>-1</MolarConcentration><MolarConcUnits>nM</MolarConcUnits><MolecularWeight>-1</MolecularWeight><Temperature>25</Temperature><StartTime>2415340</StartTime><AssayTime>60</AssayTime></CommonData><FlowRate>1000</FlowRate><StepType>BASELINE</StepType><StepName>Baseline</StepName><StepStatus>OK</StepStatus><ActualTime>60</ActualTime><CycleTime>0.2</CycleTime><AssayXData Points="300">DAD6RHIG+kTZDPpEPxP6RKYZ+kQEIPpEcib6RNks+kQ/M/pEnTn6RAxA+kRyRvpE0Uz6RD9T
+kSmWfpEBGD6RHJm+kTRbPpEP3P6RKZ5+kQEgPpEcob6RNmM+kQ/k/pEppn6RASg+kRypvpE
0az6RDez+kSmufpEDMD6RHLG+kTZzPpEP9P6RJ3Z+kQM4PpEaub6RNns+kQ/8/pEpvn6RAwA
+0RyBvtE2Qz7RD8T+0SmGftEDCD7RHIm+0TRLPtENzP7RKY5+0QEQPtEckb7RNlM+0Q/U/tE
pln7RAxg+0RqZvtE0Wz7RDdz+0SmeftEDID7RHKG+0TZjPtEmZP7RKaZ+0QMoPtEcqb7RNms
+0Q/s/tEprn7RAzA+0RyxvtE0cz7RDfT+0Sm2ftEDOD7RGrm+0TZ7PtEP/P7RK75+0QEAPxE
agb8RNkM/EQ/E/xEnRn8RAQg/ERyJvxE0Sz8RDcz/ESmOfxEDED8RHJG/ETZTPxEP1P8RKZZ
/EQMYPxEcmb8RNFs/EQ/c/xEnXn8RAyA/ERyhvxE2Yz8RDeT/ESmmfxEDKD8RHum/ETRrPxE
P7P8RJ25/EQEwPxEpMb8RNnM/EQ30/xEptn8RAzg/ERy5vxE0ez8RD/z/ESd+fxEJQD9RGoG
/UTRDP1ENxP9RJ0Z/UQMIP1Ecib9RNks/UQ/M/1EnTn9RAxA/URyRv1E2Uz9RD9T/USmWf1E
DGD9RHJm/UTRbP1EN3P9RKZ5/UQMgP1Ecob9RNGM/UQ/k/1EnZn9RASg/URypv1E2az9RDez
/USuuf1EBMD9RGrG/UTZzP1EP9P9RKbZ/UQE4P1Ecub9RNHs/UQ/8/1Eavr9RAQA/kRqBv5E
2Qz+RDcT/kSdGf5EBCD+RGom/kTRLP5ENzP+RKY5/kQEQP5Eakb+RNFM/kQ/U/5Epln+RARg
/kRqZv5E0Wz+RD9z/kSmef5EDID+RHKG/kTRjP5EN5P+RJ2Z/kQMoP5Eaqb+RNms/kQ3s/5E
nbn+RAzA/kRqxv5E2cz+RDfT/kSm2f5EBOD+RHLm/kTZ7P5EN/P+RKb5/kQMAP9Eagb/RNkM
/0Q3E/9EnRn/RAQg/0RyJv9E2Sz/RD8z/0SdOf9EDED/RHJG/0TRTP9EN1P/RJ1Z/0QMYP9E
amb/RNls/0Q3c/9Epnn/RAyA/0Rqhv9E0Yz/RDeT/0Sdmf9EDKD/RGqm/0TZrP9EP7P/RJ25
/0QEwP9Ecsb/RNHM/0Q30/9Endn/RATg/0Rq5v9E2ez/RD/z/0Sd+f9EBgAARTkDAEVoBgBF
oAkARc8MAEUGEABFNRMARWgWAEWcGQBFzxwARQIgAEU1IwBFiSYARZwpAEXPLABFBjAARTUz
AEVoNgBFnDkARc88AEUCQABFOUMARWhGAEWcSQBFz0wARQZQAEU1UwBFbFYARZxZAEXTXABF
BmAARWpjAEVoZgBFnGkARc9sAEUGcABFNXMARWh2AEWceQBFz3wARQaAAEU5gwBFaIYARZyJ
AEXTjABFApAARTWTAEVslgBFoJkARc+cAEUCoABFNaMARWimAEWcqQBFz6wARQawAEU1swBF
aLYARZy5AEXTvABF</AssayXData><AssayYData Points="300">+JLMPw/izD81uMw/VdPMP7sczD+I08w/zlTNP8QxzT8zTM0/TCPNPyyUzD91c80/Hx3NP8SN
zT9QYM0/gR3NP/tpzT+3sM0/HF/NP4qMzT/uNM0/4DPNP9KvzT+jMs0/Ac3NP9IizT8CU80/
Wz/NP1Z2zT8Jqs0/GnbNP9mlzT9mlM0/qhDNP8NGzj9Tzs0/po/NP8nMzT+7ns0/G43NP48Y
zj9A2s0/j1XOPx0wzj+X880/7LnNP77dzT+a9M0/ApDNP1rFzT+6HM4/9+TNPzUfzj/gMc4/
x0zOP6cMzj8+Dc4/3w/OP7bIzT/Q8M0/S+PNP2W+zT90S84/mgfOP9spzj8h7M0/Td3NPxQu
zj90wc0/cBbOP34nzj8mAs4/gYXOP8Ryzj9FCM4/n6fOPxMzzj/3kM4/13XNP+jKzT/2Hc4/
3m/OP3KrzT+JOM4/PFDOP7xAzj++PM4/GRXOP2E2zj8Ids4/1VfOP5Dczj+wHM4/+bDOPz5q
zj95Sc4/rEXOP/d+zj/6es4/QSbOP4Razj+Llc4/5IfOP+ipzj9j/M0/LtrOP9zOzj9Mqs4/
g5jOP2zNzj/Tfs4/0M3OP9rWzj/C884/Wv/OP+bxzj+et84/fW3OP98mzz+Vcc4/qeTOPxXK
zj+a9s4/8bzOP0qhzj8exM4/z1jOP0MWzj8kq84/5IrOP5yDzz+Nc88/FwLPP5FQzz+uKs8/
gN3OPwu7zj/e3s4/3hrPPw+hzj+xpc4/PRvPP7VBzz/6cM8/8JHOP1Rxzz+RfM8/5D/PP2az
zj+scM8/UwbPP5BEzz+Pls4/9aDPP0x4zz+Wfc8/5NvOP80Xzz8qlc4/1QnPP5cNzz+UDs8/
quXOP0hSzz+1Uc8/IgDPP/yUzz8Xas8/0DzPP4BRzz+hnM8/iUvPP+LJzz/W9M4/CFvPP1MO
0D9pD9A/otTOP5Tozz+0PM8/DG/PPwf/zj92C88/RF7PP0o00D/dbM8/Gn3PPwG3zz8zxM8/
U3zPP2+hzz82Ls8/3Y3PPw7dzz8rKs8/X/XPP4Gbzz+61s8/x83PP94Kzz8qvc8/PJnPP0Fx
0D/3d88/Zz/PP3Vizz/Bz88/S7HPP/ZQzz9J1M8/PNjPPxLFzz8rENA/Jf7PP4H0zz9Cxs8/
WBvQP8OTzz/DhM8/CWXQP0wxzz8a788/t7TPP/wO0D+6nM8/sfbPP5/fzz8zkNA/7GLQPxng
zz+U7s8/ahLQPwIJ0D9I8M8/nevPP2N/zz82/M8/hzTQP7f5zz+t4M8/eCvQP5c00D9Wnc8/
a/3PPwVa0D8sw88/hALQP9yy0D+vB9A/0jzQPxmm0D8WHNA/VsTQP8FC0D/LgdA/evPPPznq
0D/KGdA/erXPP2xq0D866c8/ntjPPzgX0D+7Y9A/H9DQP7k80D/Swc8/ez7QP6mF0D97VtA/
O5vQPxFq0D/1KdA/DkTQP8Je0D9MldA/zvbPP9ep0D9VhtA/RejPPx/pzz/i/c8/AfPQP2x4
0D8skNA/wxLQP8/nzz8YotA/iobQP9wK0T/vuNA/F8/QP9G30D9M9NA/XQrRP75G0D899dA/
WhzRP/4i0T8LzdA/</AssayYData></Step><Step><CommonData><SampleLocation>9</SampleLocation><SampleID>QA013.70 dpi gp120</SampleID><SampleGroup></SampleGroup><SampleInfo></SampleInfo><SampleRow>E</SampleRow><SamplePlate>1</SamplePlate><WellType>KSAMPLE</WellType><Concentration>-1</Concentration><ConcentrationUnits>µg/ml</ConcentrationUnits><MolarConcentration>125</MolarConcentration><MolarConcUnits>nM</MolarConcUnits><MolecularWeight>-1</MolecularWeight><Temperature>25</Temperature><StartTime>2483869</StartTime><AssayTime>180</AssayTime></CommonData><FlowRate>600</FlowRate><StepType>ASSOC</StepType><StepName>Association</StepName><StepStatus>OK</StepStatus><ActualTime>179.999</ActualTime><CycleTime>0.2</CycleTime><AssayXData Points="900">BsAARTnDAEVoxgBFoMkARc/MAEUG0ABFNdMARWjWAEWc2QBFz9wARQLgAEU54wBFaOYARZzp
AEXT7ABFAvAARTXzAEVo9gBFoPkARc/8AEUGAAFFNQMBRWwGAUWcCQFFzwwBRQIQAUU5EwFF
aBYBRZwZAUXPHAFFBiABRUEjAUVoJgFFoCkBRc8sAUUCMAFFOTMBRWg2AUWcOQFFzzwBRQJA
AUU1QwFFaEYBRaBJAUXTTAFFAlABRTlTAUVoVgFFyVkBRc9cAUUCYAFFOWMBRWhmAUWcaQFF
z2wBRQJwAUU1cwFFdXYBRZx5AUXTfAFFAoABRTWDAUVohgFFnIkBRc+MAUUCkAFFNZMBRWiW
AUWcmQFF05wBRQKgAUU1owFFaKYBRZypAUXTrAFFArABRTWzAUVotgFFnLkBRc+8AUUCwAFF
NcMBRWzGAUWcyQFFz8wBRQLQAUU50wFFaNYBRaDZAUXP3AFFAuABRVbjAUVs5gFFnOkBRc/s
AUUG8AFFYvMBRWj2AUWc+QFFz/wBRQYAAkU1AwJFaAYCRaAJAkXnDAJFBhACRTUTAkVsFgJF
nBkCRdMcAkUCIAJFOSMCRWgmAkWcKQJF7ywCRQIwAkU1MwJFaDYCRaA5AkXPPAJFAkACRTVD
AkVoRgJFnEkCRc9MAkUCUAJFSlMCRWhWAkWgWQJFz1wCRQJgAkU1YwJFaGYCRZxpAkXPbAJF
AnACRTlzAkVodgJFoHkCRc98AkUCgAJFNYMCRWiGAkWsiQJFz4wCRQKQAkU5kwJFaJYCRZyZ
AkXPnAJFDqACRTWjAkVspgJFnKkCRc+sAkUCsAJFNbMCRWy2AkWcuQJFz7wCRQLAAkU1wwJF
aMYCRZzJAkXPzAJFBtACRTnTAkVo1gJFnNkCRc/cAkUW4AJFOeMCRWjmAkWc6QJF0+wCRQbw
AkU18wJFaPYCRaD5AkXT/AJFAgADRTUDA0VoBgNFnAkDRdMMA0UCEANFORMDRWgWA0WcGQNF
zxwDRQIgA0U1IwNFfSYDRZwpA0XTLANFAjADRTUzA0VoNgNFnDkDRdM8A0UCQANFNUMDRWxG
A0WcSQNFz0wDRQJQA0U1UwNFaFYDRZxZA0XPXANFBmADRTljA0VoZgNFnGkDRc9sA0UGcANF
NXMDRWh2A0W0eQNFz3wDRQKAA0U1gwNFbIYDRZyJA0XPjANFDpADRTmTA0VolgNFqJkDRc+c
A0UCoANFOaMDRWimA0WcqQNFz6wDRZmwA0U1swNFaLYDRZy5A0XPvANFAsADRTXDA0VoxgNF
rMkDRefMA0UC0ANFOdMDRabWA0Wc2QNFz9wDRQLgA0U14wNFaOYDRZzpA0XP7ANFBvADRUHz
A0Vo9gNFoPkDRc/8A0UCAARFNQMERWwGBEWgCQRFzwwERQIQBEU1EwRFcBYERZwZBEXPHARF
EiAERTUjBEVsJgRFnCkERc8sBEUGMARFOTMERWg2BEWcOQRF0zwERQpABEU5QwRFeUYERZxJ
BEXTTARFAlAERTVTBEVoVgRFnFkERdNcBEUCYARFNWMERWxmBEWgaQRF02wERQJwBEU1cwRF
aHYERZx5BEXPfARFAoAERTmDBEVshgRFoIkERc+MBEUGkARFOZMERWiWBEWcmQRF15wERQKg
BEU5owRFaKYERZypBEXPrARFBrAERTWzBEVotgRFoLkERde8BEUCwARFNcMERWjGBEWgyQRF
18wERQbQBEU10wRFaNYERaDZBEXT3ARFAuAERTnjBEVs5gRFoOkERdPsBEUG8ARFPfMERWz2
BEW4+QRF0/wERQYABUU5AwVFcAYFRaAJBUXTDAVFAhAFRTkTBUVsFgVFoBkFRdMcBUUGIAVF
OSMFRWwmBUWgKQVF0ywFRQYwBUU5MwVFbDYFRaA5BUXTPAVFBkAFRTlDBUVsRgVFoEkFRddM
BUUGUAVFOVMFRWxWBUWgWQVF01wFRQZgBUU5YwVFbGYFRaBpBUXTbAVFBnAFRTlzBUVsdgVF
tHkFRdN8BUUGgAVFOYMFRWyGBUWgiQVF04wFRQaQBUVikwVFbJYFRaCZBUXTnAVFBqAFRTmj
BUVspgVFoKkFRdOsBUUGsAVFObMFRWy2BUWguQVF07wFRQbABUU5wwVFbMYFRaDJBUXTzAVF
BtAFRTnTBUVs1gVFoNkFRdPcBUUG4AVFOeMFRWzmBUWg6QVFz+wFRQbwBUU58wVFbPYFRaD5
BUXT/AVFBgAGRTkDBkVoBgZFoAkGRdMMBkUGEAZFPRMGRWwWBkWgGQZF0xwGRQYgBkU5IwZF
bCYGRaApBkXTLAZFBjAGRTkzBkVsNgZFnDkGRdM8BkUGQAZFOUMGRWxGBkWgSQZF00wGRQZQ
BkU5UwZFbFYGRaRZBkXTXAZFBmAGRTVjBkVsZgZFoGkGRdNsBkUGcAZFOXMGRWh2BkWgeQZF
03wGRQaABkU5gwZFbIYGRaCJBkXTjAZFApAGRTmTBkVslgZFoJkGRdOcBkUGoAZFOaMGRWym
BkWgqQZF06wGRQawBkU5swZFbLYGRay5BkXTvAZFBsAGRTnDBkVoxgZFnMkGRdPMBkUG0AZF
OdMGRWzWBkWg2QZF09wGRQbgBkU54wZFbOYGRaDpBkXT7AZFBvAGRTnzBkVs9gZFoPkGRdP8
BkUCAAdFOQMHRWwGB0WgCQdF0wwHRQYQB0U5EwdFbBYHRbAZB0XTHAdFAiAHRTkjB0VoJgdF
oCkHRc8sB0UGMAdFOTMHRWw2B0WgOQdF0zwHRQZAB0U5QwdFbEYHRaBJB0XTTAdFBlAHRTlT
B0VsVgdFoFkHRdNcB0UCYAdFOWMHRWhmB0WgaQdF02wHRQZwB0U5cwdFaHYHRZx5B0XPfAdF
BoAHRTWDB0VshgdFoIkHRc+MB0UGkAdFNZMHRWyWB0WcmQdF05wHRQKgB0U5owdFbKYHRaCp
B0XPrAdFBrAHRTWzB0VstgdFoLkHRdO8B0UGwAdFOcMHRXDGB0WgyQdF08wHRQbQB0U50wdF
bNYHRazZB0XT3AdFBuAHRTnjB0Vs5gdF/ukHRdPsB0UG8AdFNfMHRWz2B0Wg+QdFz/wHRQYA
CEU5AwhFbAYIRaAJCEXPDAhFBhAIRTkTCEVsFghFoBkIRc8cCEUGIAhFOSMIRWgmCEWgKQhF
2ywIRQIwCEU5MwhFbDYIRaA5CEXPPAhFBkAIRTlDCEVsRghFoEkIRdNMCEUCUAhFOVMIRWxW
CEWcWQhFz1wIRQZgCEU5YwhFbGYIRaBpCEXTbAhFAnAIRTlzCEVodghFnHkIRdN8CEUCgAhF
OYMIRWiGCEWgiQhF04wIRQKQCEU5kwhFaJYIRaCZCEXTnAhFBqAIRTmjCEVspghFnKkIRdOs
CEUGsAhFObMIRWy2CEWcuQhFz7wIRQbACEU1wwhFbMYIRaDJCEXTzAhFAtAIRTnTCEVs1ghF
oNkIRc/cCEUG4AhFOeMIRWjmCEWg6QhF0+wIRQLwCEU58whFaPYIRZz5CEXT/AhFBgAJRTUD
CUVoBglFnAkJRdMMCUUCEAlFNRMJRWwWCUWcGQlF0xwJRQogCUU5IwlFbCYJRaQpCUXPLAlF
AjAJRTkzCUVsNglFnDkJRdM8CUUKQAlFOUMJRWxGCUWcSQlF00wJRQZQCUU5UwlFaFYJRaBZ
CUXTXAlFAmAJRTljCUVoZglFoGkJRdNsCUVkcAlFOXMJRWh2CUWgeQlFz3wJRQaACUU5gwlF
bIYJRZyJCUXPjAlFBpAJRTmTCUVslglFnJkJRdOcCUUGoAlFOaMJRfCmCUWgqQlFz6wJRQaw
CUU1swlFaLYJRaC5CUXPvAlFBsAJRTnDCUVsxglFoMkJRdPMCUUG0AlFNdMJRWjWCUWc2QlF
09wJRQLgCUU14wlFaOYJRaDpCUXT7AlFBvAJRTXzCUVs9glFsPkJRdP8CUUCAApFOQMKRWgG
CkWcCQpF0wwKRQIQCkU1EwpFaBYKRaAZCkXTHApFBiAKRTkjCkVsJgpFoCkKRc8sCkUCMApF
OTMKRWw2CkWgOQpF0zwKRQJACkU1QwpFbEYKRZxJCkXTTApFBlAKRUFTCkVoVgpFnFkKRdNc
CkUKYApFNWMKRWxmCkWgaQpFz2wKRQZwCkU1cwpFaHYKRZx5CkXTfApFAoAKRTmDCkVohgpF
oIkKRc+MCkUSkApFOZMKRWiWCkWgmQpFz5wKRQagCkU1owpFbKYKRaCpCkXTrApFArAKRTmz
CkVstgpFoLkKRc+8CkUCwApFNcMKRWjGCkXNyQpFz8wKRQLQCkU50wpFbNYKRaDZCkXb3ApF
AuAKRTnjCkVs5gpFoOkKRc/sCkUC8ApFNfMKRWz2CkWg+QpF0/wKRQYAC0U5AwtFaAYLRaAJ
C0XTDAtFAhALRTkTC0VoFgtFnBkLRdMcC0UGIAtFOSMLRWwmC0WcKQtFzywLRQYwC0VaMwtF
bDYLRaA5C0XTPAtFAkALRTlDC0VoRgtFnEkLRc9MC0UGUAtFNVMLRWhWC0WgWQtFz1wLRQJg
C0U5YwtFaGYLRZxpC0XPbAtFAnALRTlzC0VsdgtFnHkLRc98C0UCgAtFOYMLRWyGC0WgiQtF
z4wLRQKQC0U5kwtFaJYLRaCZC0XPnAtFBqALRTmjC0VspgtFnKkLRc+sC0UCsAtFNbMLRWy2
C0WguQtF/LwLRQLAC0VOwwtFbMYLRZzJC0XPzAtFCtALRTXTC0Vo1gtFnNkLRRTdC0UC4AtF
OeMLRWjmC0Wc6QtFJe0LRQLwC0U58wtFaPYLRbT5C0XP/AtF</AssayXData><AssayYData Points="900">G+nPP8lazz/vNM4/XUfNPztWzD89nMs/12TLP+wwyz8+ZMo/ItbJP/DZyD9G8sg/gXvIP5Ql
yT8jDsg/aXTIP8njxz9YGsg/fcvHP8+Jxz97Esg/6OXHPyIsxz9LXsc/carHPxeOxz+EyMc/
f0vHP+CIxz/U+sY/RnHHP58mxz+t4Mc//TbHP1tdxz/8nMY/euzGPx47xz8Jh8c/JI7HP/1z
xz8UpMY/4bXHP6W8xz9rf8c/Jm/HPyf+xz97Zcc/KNjHP6qtxz+3fsc/x5vHP3P1xz+b/8Y/
+qvHP/Lcxz9MfMc/5hLHP5l3xz8yVsc/cHnHP4S8xz9HCMg/WJXHP0QHyD/KrMc/YQLIPz2L
xz8jbsg/6p7HP9OJyD8v7Mc/IDLIP3/yxz+ANMg/NcjHP8RgyD8aG8g/oL/IPxN0yD89D8g/
rMfHP14jyD8ICcg/IfjHPylGyD89Pcg/umvIP++2yD//psg/Z4fIP+Hlxz8jZsg/XuTIP9Aq
yD+So8g/X83IPwlayT9Kisg/z+zIP2eGyD/qccg/+sbIP84IyT83n8g/753IP5zayD/2Cck/
whbJP8HhyD+LKMg/I+PIP0sGyT/3E8g/srzIP8AfyT9lQ8k/mEHJP8ElyT8WBck/H43JPzD0
yD/wBMk/cLbIP5TdyD/Rcsk/3FTJPxH8yD/x2cg/wxXJP8ZEyT/Feck/sJ3JP+oVyT+Yucg/
O3bJPwp8yT/Gd8k/MjHJP4NiyT+qpMk/Wi/JP3ObyT/crMk/qsrJP6IwyT9zksk/ZPPJPz+g
yT8Cdsk/cYLJP8rqyT/fWMk/xZXJP6fzyT+tDco/i7TJPxVKyT86esk/tv7JPzTEyT+/dsk/
7MvJP47cyT+PVck/L7zJP/GCyT/2vck/fxzKP5R6yT8fFMo/NHTKPzJlyj8u5sk/V5zJPwKL
yT80eso/ESTKPw6jyT9USco/R3bKP0cAyj/c5sk/+/DJP/SoyT+9LMo/FzDKP4y1yj/r+Mk/
G+fJPxZTyj/zkMo/Q+7JP+nvyT9pqso/3V7KPxA3yj9/3sk/QDLKP0Zvyj+e4co/2FnKP8fp
yj8Oz8o/aATKPyJ6yj/dZco/xWDKPxJgyj/7d8o/HtjKP86Tyj+u+ck/TsfKP7yvyj81uso/
wz3KP1sOyz+42Mo/z5TKPwoXyz+Q68o/TTHLP33Kyj9zoso/PrjKP4Leyj+rpMo/mQLLP6lK
yj+oi8o/RxbLP1z9yj87o8o/SmzKP7teyj9K1so/QJnLP4Ysyz/jP8s/lb3KPzxsyj/AXso/
z8jKP5aEyz8AVss/dxvLP4ACyz+1Sss//jLLP4tVyz8Pmso/+yHLP/LAyj9RVss/7vzKP8n+
yj/Cg8s/A7PKP65Jyz9XOMs/JjXLPxaJyz9s4co/PfLKP3ztyj9zi8s/ezDLP4/jyj/lV8s/
dN7KP8fMyz+sJ8s/yTDLP/Vuyz9Ud8s/5vzKP7L3yz+9zso/3yvLPyyiyz8JMss/2TnLP0CT
yz+p0Mo/b0bLP9qZyz9vwcs/pnLLP32eyz/Wq8s/TqHLP3iWyz/Dg8s/ULbLP6Dhyz8lM8s/
tuPLPwvPyz+kqcs/VM/LP2QNzD+t2Ms/zCnLPzz9yz/g18s/6cTLP/pfzD8Jmss/3KHLP7ws
zD+498s/TpPLP6GLyz/dyMs/9vDLP438yz+9x8s/VO3LPyD3yz9fYsw/2ajMP4ANzD/3w8s/
BxbMP/nFyz9f6ss/3vDLP/YPzD8U/cs/XADMP0jTyz/jOMw/QN3LP8wUzD/4R8w/JznMPx07
zD++M8w/KDfMPwAqzD8SI8w/XwjMP8eHzD+hFMw/w1nMP3sZzD/QXMw/zAjMP8JTyz/wYcw/
LOjLPwUczD+Nqcw/Q+/LP99DzD+/zcs/VIzMPyYEzD+5Osw/L3nMPzUezD8jBsw/wejMPz+k
zD9Re8w/bLrMPw3szD9Ob8w/hXHMP6NvzD9snsw/qT7MPxWqzD8uRsw/wmzMPza2zD+NXsw/
7krMP2xzzD+VI8w/fX3MP/50zD/ncMw/UZjMP7Z3zD9+1ss/MMjMPyDizD82wsw/2G3MP/7I
zD8ocMw/o6DMP60WzD977cw/pcnMP80pzD+Wp8w/SeTMP2DuzD+ITsw/ANbMP1ahzD9ULM0/
0PLMPxmtzD+p6Mw/WKzMP5AqzT/3Ms0/JTvMPy8dzT/1tcw/YRnNP2aUzD8LIM0/NZPMP2uM
zD+T+Mw/lvzMP3ppzD/cM80/qeTMP8/jzD8H9Mw/yLnMP/MpzT+R48w/1rvMPx+gzD8wNM0/
ZwfNPz4kzT/1y8w/pQPNP/LdzT9wT80/lSbNP3rpzD9Fy8w/CazNP5sDzT8U0Mw/ZBbNP68s
zT9xKM0/bzbNPyKOzD+88sw/5fjMP9F+zT9r08w//vjMP6VGzT8UY80/QmPNP1MZzT+Tm80/
ExLNP2VDzT+SFc0/ppTNP74+zT/mhc0/a+vMP8lwzT+xts0/ca/NP4jtzD9YHs0/RFzNP93e
zT9sKc0/vLvNP4fAzT8xas0/HwnNP86AzT/44s0/L13NP0GhzT95Zc0/2ynNPxh2zT95q80/
d4vNP81rzT+5M80/OVbNP9ihzT/eUs0//IzNPx3VzT/DI80/ix3NP9p9zT99zc0/gonNP0TL
zT+5I80/03TNP3a+zT98js0/yHPNP8mxzT9wHc0/ds3NP7bnzD8ns80/ParNP787zT9cOs4/
GjzOPwh1zT9IM84/dtfNP/DozT/qMs0/31fOP6/4zT/23M0/uyXOPyICzj+qYM0/lUzOP52y
zj/S0s0/2TzOPxQrzj96N84/3i3OP/7RzT9AJ84/NBHOP4T/zj88Ks4/zDzOPxD+zT/LDc4/
Q9bNPzOPzT9WFs4/EtjNP5Akzj/KNs4/t7jNP6B3zj/Rfc4/cl7OP67NzT/2tM0/wOjNP6q3
zj8vEs4/3tjNP7zMzT/2Hc4/X0fOP9GEzj9WGM4//WXOP6brzT+9S84/G2jOP7s/zj+2P84/
9MTNP4s5zj9AK84/zVXOP3KCzj+SrM4//6fOP28kzj8INs4/9FfOP0DXzT+tmc4/1BnOPyKu
zj/nbc4/j7TOPzrgzj//o84/Q7XOPwVezj8I+M0/9PXOPwVizj9VYc4/YT7PP9nTzT9PSM4/
g7nOP6RQzj/d884/0nHOPy8Wzj8/ms4/qFXOP31ezj+Xj84/nJjOP5iazj8gDM4/QrHOP5jF
zj+9l84/TKfOP1Pxzj80xc4/31jOPwVCzj9/Kc4/NlTOP5Ijzz/urM4/HnrOP82uzj9mPc4/
LkXOP+Aazz/ODc4/XBDPP5hmzj8bdM4//sDOP9Npzj9O4s4/rRTPP558zz/ats4/kZbOP//D
zj8tJM8/ocrOPyVTzz+jes4/L6nOPwm6zj9+Ds8/GMDOP0Ahzz9wVs4/7wvPP54Ozz8tJ88/
AdvOP8+wzj+IH88/fWnOP0/xzj8wvc4/erfOP1oezz9Mes8/2pnOP3H+zj8+684/TOTOP0Cb
zz/11s4/QiPPP91jzz/br84/hfDOP+Jczz9GCc8/e1bPPzpUzz8zU88/AxfPP5z4zj/Umc8/
RdTOP2BGzz+xjM4/q57OP1uCzz9Qb88/OznPP+dAzz9mr84/5S7PPweQzz9mb88/FWLPP01A
zz+dgs8/+wDPP+g4zz9AEc8/4rjOP6xmzz9Vlc8/SC7PP4kXzz97AM8/yx/PP8Y4zz8O3s4/
tw/PP+fOzj9fUc8/JmLPPzAlzz/YwM8/1VTPPyeszz9fLc8/yXvPP68mzz+yiM4/dafPP4GA
zz+0+M4/rlDPP9XHzz+ZPs8/37XPP8yVzz+yRM8/YSvPP1nezz8R0s8/orvPPzI5zz9dtM8/
BDHPPzXUzz/DL88/kIrPPwDyzz9llM8/9vfOP5l1zz+wGdA/wKnPP3nAzz9Xyc8/j8XPP246
zz9XC9A/k/jOP+sVzz8Eos8/iYPPP9QVzz/5lc8/W0zPPwhVzz+hv88/t5PPP2dxzz9eM88/
rGXPP3Avzz/sX88/qJ/PP8Uxzz8lyM8/GBPPP0B2zz+yQc8/UBvPP38pzz/54c8/ECjPP7Eh
zz/YvM8/FM/PP8J1zz+A2s8/EfPPP5bPzz9Qdc8/hrPPP5Vnzz/oyc8/9x/QP8e0zz+ohc8/
izHQP9280D/WIM8/3pnQP9a8zz/Qzs8/hXzPP9sH0D+Ghs8/0aPPPxGNzz9sXc8/cfDPP/WY
0D/Lks8/V9HPP9kh0D+Nks8/qHfQP+/Uzz8qdc8/tVHQP6hK0D+i988/eh3QP1qxzz/Px88/
XhvQP1RJ0D83Y88/553PP6oq0D+9x88/LZLPP4yD0D+TNdA/+i3QP84e0D9Uzc8/DkrQP/Y0
0D8oU9A/Q9/QPyBN0D9DSNA/CwXQP5IA0D8qT9A/1l7QP3rWzz/0rtA/lEjQPzzvzz/VeNA/
dS3QP0Uc0D9v7c8/caDQP7hT0D/StdA/SivQP9As0D+sV9A/1BDRPxzizz/sptA/F+/PP21Y
0D8c+c8/MUzQP8zjzz/SHtA/bhnQP3z/zz/YatA/BVHQP9au0D8nzdA/e3DQP3Ja0D8TDtA/
gYzQP+ez0D95S9A/nN3QP+vezz8uUtA/d4DQP2Na0D/IhdA/A/jPPwjdzz9r8c8/HXnQP0j0
zz+FyNA/4c7PP1Wl0D8dgdA/ILXQP7lm0D9Sj88/86fQP5CT0D+b4M8/G2LQP1CR0D+bidA/
+LbPP9A90D/u/M8/f6fQPw5s0D8ZX9A/j7bQPwM80D822dA/</AssayYData></Step><Step><CommonData><SampleLocation>1</SampleLocation><SampleID></SampleID><SampleGroup></SampleGroup><SampleInfo></SampleInfo><SampleRow>E</SampleRow><SamplePlate>1</SamplePlate><WellType>BUFFER</WellType><Concentration>-1</Concentration><ConcentrationUnits>µg/ml</ConcentrationUnits><MolarConcentration>-1</MolarConcentration><MolarConcUnits>nM</MolarConcUnits><MolecularWeight>-1</MolecularWeight><Temperature>25</Temperature><StartTime>2672609</StartTime><AssayTime>180</AssayTime></CommonData><FlowRate>600</FlowRate><StepType>DISASSOC</StepType><StepName>Dissociation</StepName><StepStatus>OK</StepStatus><ActualTime>180</ActualTime><CycleTime>0.2</CycleTime><AssayXData Points="900">AgAMRTUDDEVoBgxFnAkMRc8MDEUCEAxFNRMMRWgWDEWcGQxFzxwMRQIgDEU1IwxFaCYMRZwp
DEXPLAxFAjAMRTUzDEVoNgxFnDkMRc88DEUCQAxFNUMMRWRGDEWcSQxFz0wMRQJQDEU1UwxF
aFYMRZxZDEXPXAxFAmAMRTVjDEVoZgxFnGkMRc9sDEX+bwxFNXMMRWh2DEWceQxFy3wMRQKA
DEU1gwxFaIYMRZyJDEXPjAxFApAMRTWTDEVolgxFnJkMRc+cDEUCoAxFNaMMRWimDEWcqQxF
z6wMRQKwDEU1swxFaLYMRZy5DEXLvAxFAsAMRTXDDEVkxgxFnMkMRevMDEUC0AxFNdMMRWjW
DEWc2QxFz9wMRQLgDEU14wxFaOYMRZzpDEXP7AxFAvAMRTHzDEVo9gxFnPkMRc/8DEX+/wxF
NQMNRWgGDUWsCQ1FzwwNRQIQDUU1Ew1FaBYNRZwZDUXPHA1FAiANRTUjDUVkJg1FnCkNRc8s
DUUCMA1FNTMNRWg2DUWcOQ1FzzwNRQJADUU1Qw1FZEYNRZxJDUXPTA1FAlANRTVTDUVoVg1F
nFkNRc9cDUUCYA1FNWMNRWRmDUWcaQ1Fz2wNRQJwDUU1cw1FiXYNRZx5DUXPfA1FAoANRTWD
DUVohg1FnIkNRc+MDUUCkA1FMZMNRbKWDUWcmQ1Fz5wNRQKgDUU1ow1FaKYNRZypDUXPrA1F
ArANRTGzDUVotg1FnLkNRc+8DUUCwA1FNcMNRWjGDUWcyQ1Fz8wNRf7PDUU10w1FaNYNRZzZ
DUXL3A1F/t8NRTXjDUVk5g1FnOkNRcvsDUUW8A1FNfMNRWj2DUWc+Q1Fy/wNRQYADkU1Aw5F
aAYORZwJDkXPDA5FAhAORTUTDkVoFg5FmBkORc8cDkUCIA5FMSMORWgmDkWYKQ5FzywORUww
DkUxMw5FaDYORZw5DkXPPA5FAkAORTVDDkVoRg5FnEkORctMDkUCUA5FMVMORWhWDkWcWQ5F
z1wORf5fDkU1Yw5FaGYORZxpDkXLbA5FAnAORTVzDkVodg5FuHkORct8DkUCgA5FMYMORWiG
DkWciQ5Fz4wORQKQDkU1kw5FaJYORZiZDkXPnA5F/p8ORTWjDkVopg5FnKkORc+sDkUCsA5F
MbMORWi2DkWcuQ5Fz7wORQLADkU1ww5FaMYORZzJDkXPzA5FAtAORTXTDkVo1g5FnNkORc/c
DkX+3w5FNeMORWTmDkWY6Q5Fy+wORQLwDkU18w5FaPYORZz5DkXL/A5FAgAPRT0DD0VkBg9F
nAkPRcsMD0UCEA9FNRMPRWQWD0WcGQ9FzxwPRQIgD0UxIw9FaCYPRZwpD0XPLA9FAjAPRTUz
D0VkNg9FmDkPRcs8D0X+Pw9FNUMPRWRGD0WYSQ9Fy0wPRQJQD0VBUw9FZFYPRZxZD0XPXA9F
/l8PRTVjD0VkZg9FnGkPRc9sD0UCcA9FNXMPRWh2D0WYeQ9Fz3wPRQKAD0Uxgw9FaIYPRZyJ
D0XPjA9F/o8PRTGTD0Vklg9FmJkPRcucD0UCoA9FMaMPRWSmD0WcqQ9Fz6wPRf6vD0Uxsw9F
aLYPRZi5D0XPvA9F/r8PRTHDD0Vkxg9FmMkPRc/MD0X+zw9FNdMPRWjWD0WY2Q9F59wPRf7f
D0U14w9FZOYPRZzpD0XP7A9FAvAPRTHzD0Vo9g9FnPkPRcv8D0X+/w9FMQMQRWgGEEWcCRBF
ywwQRQIQEEU1ExBFZBYQRZwZEEXPHBBFAiAQRTUjEEVkJhBFnCkQRc8sEEUCMBBFNTMQRWg2
EEWYORBFzzwQRf4/EEU1QxBFaEYQRZhJEEXPTBBFAlAQRTFTEEVoVhBFmFkQRctcEEUCYBBF
NWMQRWRmEEWcaRBFy2wQRf5vEEU1cxBFZHYQRZx5EEXPfBBFAoAQRTWDEEVkhhBFnIkQRc+M
EEUCkBBFNZMQRWiWEEWYmRBFy5wQRf6fEEU1oxBFZKYQRZypEEXLrBBF/q8QRTWzEEVkthBF
nLkQRcu8EEUCwBBFNcMQRWTGEEWcyRBFy8wQRQLQEEUx0xBFZNYQRZjZEEXL3BBFAuAQRTXj
EEVk5hBFmOkQRc/sEEUC8BBFNfMQRWj2EEWc+RBFy/wQRf7/EEUxAxFFaAYRRZwJEUXPDBFF
AhARRTETEUVoFhFFmBkRRc8cEUX+HxFFMSMRRWgmEUWcKRFFyywRRf4vEUUxMxFFaDYRRZg5
EUXPPBFFAkARRTFDEUVkRhFFnEkRRc9MEUX+TxFFMVMRRWRWEUWYWRFFy1wRRf5fEUUxYxFF
ZGYRRZxpEUXLbBFF/m8RRTVzEUVodhFFqHkRRct8EUX+fxFFNYMRRWiGEUWYiRFFy4wRRf6P
EUUxkxFFZJYRRZiZEUXLnBFF/p8RRTGjEUVkphFFnKkRRcusEUUCsBFFNbMRRWi2EUWcuRFF
z7wRRf6/EUUxwxFFaMYRRZzJEUXLzBFF/s8RRTXTEUVk1hFFmNkRRcvcEUX+3xFFMeMRRWTm
EUWc6RFFz+wRRf7vEUUx8xFFbPYRRZj5EUXP/BFF/v8RRTEDEkVoBhJFmAkSRcsMEkUCEBJF
NRMSRWQWEkWcGRJFzxwSRf4fEkUxIxJFZCYSRZwpEkXLLBJF/i8SRTEzEkVkNhJFxTkSRc88
EkUCQBJFMUMSRWhGEkWYSRJFz0wSRf5PEkUxUxJFZFYSRZhZEkXLXBJF/l8SRTFjEkVoZhJF
mGkSRctsEkX+bxJFNXMSRWR2EkWYeRJFy3wSRQKAEkUxgxJFaIYSRZyJEkXbjBJFApASRTGT
EkVolhJFmJkSRcucEkX+nxJFMaMSRWimEkWcqRJFy6wSRQKwEkU1sxJFZLYSRZi5EkXTvBJF
AsASRTXDEkVkxhJFmMkSRc/MEkUC0BJFMdMSRWTWEkWY2RJFz9wSRf7fEkU14xJFZOYSRZzp
EkXP7BJFAvASRTXzEkVk9hJFmPkSRcv8EkUCABNFMQMTRWQGE0WcCRNFywwTRQIQE0U1ExNF
dRYTRZwZE0XLHBNFAiATRTEjE0VkJhNFmCkTRc8sE0X+LxNFMTMTRWQ2E0WYORNFzzwTRf4/
E0UxQxNFZEYTRZhJE0XPTBNF/k8TRTFTE0VoVhNFmFkTRctcE0UCYBNFMWMTRWhmE0WcaRNF
y2wTRf5vE0UxcxNFaHYTRZh5E0XLfBNF/n8TRTWDE0VkhhNFmIkTRdOME0X+jxNFMZMTRWSW
E0WYmRNFy5wTRf6fE0U1oxNFZKYTRZipE0XPrBNF/q8TRTGzE0V5thNFmLkTRcu8E0X+vxNF
McMTRWjGE0WYyRNFy8wTRf7PE0Ux0xNFZNYTRZjZE0XL3BNF/t8TRTHjE0Vk5hNFmOkTRcvs
E0UC8BNFNfMTRWT2E0WY+RNFy/wTRf7/E0UxAxRFaAYURZgJFEXLDBRF/g8URTETFEVkFhRF
mBkURcscFEX+HxRFMSMURRQnFEWYKRRFyywURQIwFEU1MxRFZDYURZg5FEXLPBRFAkAURTFD
FEVoRhRFmEkURctMFEX+TxRFMVMURWRWFEWgWRRFz1wURf5fFEUxYxRFZGYURZhpFEXLbBRF
/m8URTFzFEVkdhRFsHkURct8FEUGgBRFNYMURWSGFEWYiRRFy4wURf6PFEUxkxRFaJYURZyZ
FEXLnBRF/p8URTGjFEVkphRFmKkURcusFEVcsBRFMbMURWS2FEWYuRRFy7wURf6/FEUxwxRF
ZMYURZjJFEXLzBRF/s8URTXTFEVk1hRFnNkURc/cFEUG4BRFNeMURWTmFEWY6RRFy+wURf7v
FEUx8xRFZPYURZz5FEXL/BRFAgAVRTEDFUVoBhVFmAkVRcsMFUX+DxVFMRMVRWQWFUWcGRVF
yxwVRf4fFUUxIxVFZCYVRZgpFUXLLBVF/i8VRTUzFUVkNhVFmDkVRc88FUX+PxVFNUMVRWRG
FUWYSRVFy0wVRf5PFUUxUxVFdVYVRZxZFUXPXBVF/l8VRTFjFUVoZhVFnGkVRctsFUX+bxVF
MXMVRWh2FUWceRVFy3wVRf5/FUU1gxVFZIYVRZyJFUXLjBVFApAVRTWTFUVklhVFnJkVRdOc
FUUCoBVFOaMVRWSmFUWcqRVFy6wVRQKwFUU1sxVFaLYVRZy5FUXPvBVFAsAVRTnDFUVkxhVF
nMkVRc/MFUUC0BVFPdMVRWjWFUWg2RVFz9wVRQLgFUU14xVFaOYVRZzpFUXP7BVFAvAVRTXz
FUVo9hVFnPkVRc/8FUUCABZFNQMWRWgGFkWcCRZFzwwWRQIQFkU1ExZFaBYWRZwZFkXPHBZF
AiAWRTUjFkVoJhZFnCkWRc8sFkUCMBZFNTMWRWg2FkWcORZFzzwWRQJAFkU1QxZFaEYWRZxJ
FkXPTBZFAlAWRTVTFkVoVhZFnFkWRc9cFkUCYBZFNWMWRWhmFkWcaRZFz2wWRQJwFkU1cxZF
aHYWRZx5FkXPfBZFAoAWRTWDFkVohhZFnIkWRc+MFkUCkBZFNZMWRWiWFkWcmRZFz5wWRQKg
FkU1oxZFaKYWRZypFkXPrBZFArAWRTWzFkVothZFnLkWRc+8FkUCwBZFNcMWRWjGFkWcyRZF
z8wWRQLQFkU10xZFbNYWRZzZFkXP3BZF/t8WRTXjFkVo5hZFnOkWRc/sFkUC8BZFNfMWRWT2
FkWc+RZFz/wWRQIAF0U1AxdF+AYXRZwJF0XPDBdFAhAXRTUTF0VoFhdFnBkXRc8cF0UCIBdF
NSMXRWgmF0WcKRdFzywXRQIwF0U1MxdFaDYXRZw5F0XPPBdF</AssayXData><AssayYData Points="900">MMnPP1bvzz8WtNE/IxzTP5HY0z9k3dQ/wk3VP2Of1j/Nhdc/ZQXXP02U1z+MdNc/JsTYP7qo
2D9Y/tg/mAHZP+S/2T8KNtk/KFTZP6+A2T8MGNo/OS7aP+zb2D8y09k/x5zZP44E2j9oudk/
4KrZPz7d2T8CSdo/TM7ZP3Qt2j/1w9k/ai3aPwRh2j+3pNk/mZfZP1Ze2j//Eto/7OLZPysr
2j9/oNk/DkfaP0Kd2T87x9k/YBzaP0Lj2D+OOto/YC/aP1Ez2j/5Kdo/BBraP+2o2T8MAto/
jrfZP7t62T8S2dk/V+rZP6cW2j/8odk/qYXZPz8E2j84xtk/aDLaP9rP2T9dfdk/IF7ZPzdt
2T9uzNk/7PrZP9et2T9pGNo/ecrZP6ig2T9MG9o/dzraP8dF2T97u9k/pEHaP9Ug2j98qdk/
pZTZP5RB2T/TANo/3vLZPwDZ2T/Yqdk/pMDZP+Im2T/Nodk/e2LZP5gO2j9aQdk/SKnZP6ii
2T9ws9k/pG7aPyjh2T/+s9k/Mr3ZP9SP2T+lfdk/VW/ZPzQi2T+0s9k/5BvaPw/M2T8QlNk/
YfnZP6gT2j/aL9k/D2/ZP9EU2T8gptk/b5vZP7z42T+yetk/cWrZP3Tr2T9ev9k/r3PZP1Qb
2T+2Atk/O4nZPw9J2T+KUNk/ZM3ZP1lE2T/UmNk/fl7ZPxt+2T9apdk/B6HZPyOy2T+zddk/
8wzaP7SI2T/Radk/w+zZP17r2T+ptdk//1rZP7272T9Rodk/w9HZP5B62T92wdk/lgraPyGg
2T+vvdk/j5zZP3Ll2T8Emdk/SlXZP/1u2T8/kdk/YAnaP8Cn2T84Ntk/7G7ZPwh22T9y/9k/
y2bZP0pq2T9UzNk/rsfZP+i12T/kutk/PqfZP/Wo2T8Ozdk/Sq/ZPzfP2D/jLNo/3+7ZPx6O
2T+sCdk/n/jZP7++2T+lhNk/Ny3aPwvs2T+6UNk/GNvZP/jR2T92kdk/dD/ZPxdq2T9XuNk/
r4XZPxFv2T8p5dk/fJDZP+Gm2T+z7Ng/fkvZP5aY2T9zcNk/jgXaPydT2T/Jrdk/HfnYP5NI
2j+7pdk/bQDaPwac2T8Tttk/I1TaP9q02T9NoNk/wxvZPz0b2T/Vi9k/nH7ZP5bS2T+/ndk/
s5bZP8SN2T+aDto/qdnZP46v2T95YNk/QyraPyM52j+b19k/EHzZP3Ah2j/Dntk/J4PZP3jQ
2T+1vtk/N5XZP7wZ2T/j5tk/24rZPzKT2T/wINk/85nZP8Dn2T9/H9o/glvZP10S2j9OP9k/
C+LZP9ah2T+8Sdk/RgnaP0ww2j9nntk/ZN7ZP3mN2T+qzdk/2dbZPwF82T+Evdk/h7/ZPyeG
2T/X9Nk/TbvZP62s2T8hsNk/BL3ZP9OX2T/PZdk/ku3ZP9JT2T9usdk/HqvZPzco2T8xetk/
Us3ZPxDr2T+3Bdk/GDHZPx642T+JH9o/wQfaP5OF2T87edk/mx/aPx0a2j+yUtk/Cy3aP4UM
2j/JsNk/nbHZP1jJ2T8potk/z3PZP0Kx2T+Y/9k/M9zZPy1t2j+cndk/tP/ZP8sF2j9tUdk/
6aHZPxqY2T/Yhdk/L8rZPw632T+az9k/GRjaP7GB2T+Mvtk/SYnZP5q72T+VFdo/ebnZP66v
2T+awNk/U6XZPwTh2T/tLNo/mP3ZP8FX2T/bAto/0P3ZP8Jg2T9Tdtk/85TZP/f52T+TT9k/
RRHaP2yI2T8s4tk/AdHZPytu2T/F+dk/D+fZP9jA2T+ug9o/V8XZP3T22T/EnNk/cbvZP+jq
2T8RPNo/NOjZPyr12T8QJto/FALaP8qL2T8mttk/x9LZPwUc2j/wbtk/sx3aPxUw2j+ew9k/
GWXaP+D/2T/Yh9k/QmXZPwrH2T8i+9k/yt7ZP7b32T/mAto/Ru7ZP0ld2j/CANo/uBvZP7I5
2j9+ttk/PcbZP27j2T8wLNk/2T/aP9Jl2j9Dy9k/pvfZPxMC2j9HeNk/qS7aPyby2T/YSdo/
x8XZP2Wt2T9Rk9o/vfvZP60/2j846tk/s3TaP+rf2T9YVto/BMTZP7wa2j/zLto/LvTZP1uW
2T9hAto/LAbaP3kU2j8ALdo/UgDaP3kL2j9AF9o/M+rZP6qP2T+oKdo/MkjaP/Xn2T8gQNo/
XmraPyEA2j9FENo/vo7ZP28Z2j9wptk/d6PZP7M62j//hdk/GS7aP13P2T/Kwtk/fhHaP3iU
2T8ZvNk/gR/aP6Se2T9NGdo/oATaP3zf2T/gJ9o/9eDZP9wr2j/tE9o/HAXaP8072j/Pk9k/
6NrZP4g/2j8wbto/eV3ZPwcY2j+1Ldo/eW/aP/YS2j+0DNo/OuDZP6GH2j/2edo/MTHaP84c
2j9J49k/g1zaPx7b2T/l6to/ijfaP1E42j98vdk/ExLaP2H32T/wMNo/ZZzZP9vN2T8rO9o/
WnzaPxlK2j/n7Nk/sTTaP4PL2T/bdto/t5DaPyfm2T/jINo/J23aP/BG2j/BJNo/AQvaP0y+
2j9Ekto/raTZP3aC2j8JKto/km7aP+GB2j8IK9o/vZXaP7kF2j8V79k/cRvaP6NU2j9mNNo/
7r3ZP/4E2j9slNo/SxDaP60s2j9ERNo/FS3aP/F92j8qlNo/5ZrZP3Hu2T/LB9o/jXLaPzLb
2T+NQNo/3o3aP3um2j90oNo/3HPaP7Vx2j+wdNo/XSHaP4/c2T/DWto/iCraP9Al2j9ya9o/
OlTaP1o+2j/OXNo/bsHaP6Jf2j/rWdo/wiXaP4f82T/2Ito/j6jaP7H62j/rwNk/Y1DaP+aP
2j90JNo/Om7aP/oM2j/Flto/69rZPzTh2j9tSto/LQPbP7Gb2j+hSdo/W/jZP8TC2j82Bds/
UT3aPz5T2j/aW9o/aMHaP3JK2j84iNo/eWPaP2tD2j/ud9o/AY/aP6oQ2j9LbNo/BQTbP/Vh
2j/emdo/y8TaPxRh2z+Gwdo/Y4TaP/pP2j//9do/K4baP2ip2j+JHdo/YeHaP10R2j/JrNo/
xUTaPwB02j8AM9o/BjXbP+cM2j80i9o/ylbaP/Ab2j+Rhto/UMfaP9tV2j8mqNo/A3naP0OS
2j/RlNo/rt3aP8rC2j/eTNo/cHjaPzVf2j8XV9o/Y1TaP36g2j+VEds/VcLZPyAH2z+Rk9o/
59TaP9eI2j99dto/77DaPxrs2j8hd9o/6azaP45A2z8E/do/T1TaP3Pf2j+4Sdo/rEvaP/wn
2j/ISdo/c2raPyU22j9Oy9o/9kfaPyh12j/dmNo/VqbaP9mU2j/evdo/OQnbP6OW2j8zndo/
b7jaP+d32j+jhNo/nsDaP0no2j8zoNo/dVjaP3gR2z8Aldo/wzfbP2Ua2z8Pmto/QXfaP+jc
2j/B69o/3gPaPwDq2j9SN9s/g97aPyZu2j91sNo/4svaP69r2j9swto/R3/aP05S2j99M9s/
bpfaP8rC2j+xsto/zV3aP+Hp2j/bdNo/roPaP79r2j8O7to/p2XaP9eN2j+hyto/IHfaP3HG
2j9RH9s/oq7aPzc62z/ZlNo/3svaP6Yj2j+2Fds/JQHbP8BS2j/bu9o/2lfaP0si2z8beds/
+STaP5q72j9oa9o/kZraP1652j+aEts/5s7aP0hn2j/hwto/apbaP3612j9FKts/8wzbPxML
2z8PMNs/dxPbP3qn2j+6jdo/wFnbP9wb2z8Pmto/fq/aP3KY2z+k2No/qcLaP/xk2j+xpNs/
KVDbP/RU2z/EfNo/jWfaP6me2j+48do/QhLbP7no2j/7vNo/b+faP+I+2z/p59o/77PaP6M5
2z/Ipdo/oADbPykk2z/wCds/QIfbP65z2j+/Yto/B6vaP8oD2z//2do/mhLbP0wr2z92tdo/
UO3aP5Yi2z8W+9o/7vTaP2xC2j+h4do/m9jaP9PG2j/EAts/S8faP6TK2j80A9s/GjTbP+pK
2z9MN9s/tenaP+e52j/G0do/jN3aP1XN2z/X7No/LevaP5UF2z8jzNo/XaraP/722j8Qq9o/
3hPbP22n2j9F5to/4YbbP7Bw2j8d3to/vlDaP5tP2z9e9do/9MrbP6/U2j8yL9s/k8TaP17X
2j/cTds/D9HaP2Fl2z9vqto/CnXaPx/72j+5cds/uSTbP2NE2z9n3No/JnTbP1IO2z8dAts/
3V/bPzlX2z8GBds/yITbPxEO2z83UNs/devaPxe22j8yU9s/n+baPwgA2z+nrts/eYLbPxxi
2z/7cNs/KM3aP4t92z8N89o/4l7bP4KY2j/LC9s/njDbP94I2z9kM9s/cGHbP5m02z9j/to/
OpzaP00E2z9STds/KEzbP0I22z+DBts/7RzbPyQX2z+Pz9o/VYDbPyn32j9O2to/FaDbPzkT
2z8Ikds/UvHaPy+l2z/lJNs/h0jbP/o22z8DQds/O1nbPyue2z8ukds/BCrbP1xI2z+/T9s/
BD3bPzNN2z9ME9s/TyTbP8hV2z+IBds/3fnaPxKr2z9IMds/zo3bP1eo2j86Bts/vnvbP9NN
2z8BeNs/ya7bPzkm2z89X9s/tEnbPxJ12z9oNts/wBvbP0uv2z9xzds/6H3bPwuM2z9Y8No/
C2LbP08/2z+0bds/QcnbPzCb2z9JOds/Z/faP0V62z9mtds/HcTbPxoK3D9NW9s/f8/bPzNm
2z8toNs/DdbbP0do2z/Kfds/50jbP6lf2z/nrds/l23bP+KV2z/ejNs/XO7aP5N52z8tZts/
g4nbP/de2z++Tds/eRTbP/SJ2z+XK9s/BRnbP7Fd2z9nf9s/</AssayYData></Step><Step><CommonData><SampleLocation>11</SampleLocation><SampleID></SampleID><SampleGroup></SampleGroup><SampleInfo></SampleInfo><SampleRow>E</SampleRow><SamplePlate>1</SamplePlate><WellType>REGENERATION</WellType><Concentration>-1</Concentration><ConcentrationUnits>µg/ml</ConcentrationUnits><MolarConcentration>-1</MolarConcentration><MolarConcUnits>nM</MolarConcUnits><MolecularWeight>-1</MolecularWeight><Temperature>25</Temperature><StartTime>2861738</StartTime><AssayTime>5</AssayTime></CommonData><FlowRate>1000</FlowRate><StepType>KREGENERATION</StepType><StepName>Regeneration</StepName><StepStatus>OK</StepStatus><ActualTime>4.99907</ActualTime><CycleTime>0.2</CycleTime><AssayXData Points="25">AkAXRTFDF0VoRhdFmEkXRc9MF0X+TxdFNVMXRWhWF0WcWRdFz1wXRQJgF0U1YxdFZGYXRZhp
F0XLbBdFAnAXRTVzF0VkdhdFnHkXRct8F0UCgBdFNYMXRWiGF0WYiRdFy4wXRQ==</AssayXData><AssayYData Points="25">2Xj5v4aqC8BCaBPAMUYZwJglHcClrSDAJHYjwHmIJcDk0CfAG/4pwGCJK8B0Ki3AIjwuwM4L
MMBD+zDAjSEywOBeM8CqFDTAnu80wNIpNsCxujbAyZ03wNrSN8BmkzjASSs5wA==</AssayYData></Step><Step><CommonData><SampleLocation>12</SampleLocation><SampleID></SampleID><SampleGroup></SampleGroup><SampleInfo></SampleInfo><SampleRow>E</SampleRow><SamplePlate>1</SamplePlate><WellType>NEUTRALIZATION</WellType><Concentration>-1</Concentration><ConcentrationUnits>µg/ml</ConcentrationUnits><MolarConcentration>-1</MolarConcentration><MolarConcUnits>nM</MolarConcUnits><MolecularWeight>-1</MolecularWeight><Temperature>25</Temperature><StartTime>2877636</StartTime><AssayTime>5</AssayTime></CommonData><FlowRate>1000</FlowRate><StepType>KREGENERATION</StepType><StepName>Regeneration</StepName><StepStatus>OK</StepStatus><ActualTime>4.99907</ActualTime><CycleTime>0.2</CycleTime><AssayXData Points="25">ApAXRTGTF0VglhdFlJkXRcecF0X6nxdFLaMXRWCmF0WUqRdFy6wXRfqvF0UtsxdFYLYXRZS5
F0XLvBdF+r8XRS3DF0VgxhdFlMkXRfDMF0X6zxdFMdMXRWDWF0WU2RdFy9wXRQ==</AssayXData><AssayYData Points="25">E+gZP5qhHD/7jSI/qiooP3q5LT+PrTA/x2E0P+Y2Nj8G+Tg/VO47P/OMPT+H4UA/4ChBP47o
QT+g0UQ/2AxFP7UdRj/UrEY/kntJP2/KSD8W+Uo/zmFLP2aOSz85lkw/95ZMPw==</AssayYData></Step><Step><CommonData><SampleLocation>11</SampleLocation><SampleID></SampleID><SampleGroup></SampleGroup><SampleInfo></SampleInfo><SampleRow>E</SampleRow><SamplePlate>1</SamplePlate><WellType>REGENERATION</WellType><Concentration>-1</Concentration><ConcentrationUnits>µg/ml</ConcentrationUnits><MolarConcentration>-1</MolarConcentration><MolarConcUnits>nM</MolarConcUnits><MolecularWeight>-1</MolecularWeight><Temperature>25</Temperature><StartTime>2893758</StartTime><AssayTime>5</AssayTime></CommonData><FlowRate>1000</FlowRate><StepType>KREGENERATION</StepType><StepName>Regeneration</StepName><StepStatus>OK</StepStatus><ActualTime>5.00005</ActualTime><CycleTime>0.2</CycleTime><AssayXData Points="25">/t8XRTHjF0Vk5hdFmOkXRdvsF0X+7xdFLfMXRWD2F0WY+RdFx/wXRf7/F0UxAxhFYAYYRZwJ
GEXLDBhF+g8YRS0TGEVgFhhFmBkYRdMcGEX6HxhFMSMYRWQmGEWYKRhFyywYRQ==</AssayXData><AssayYData Points="25">hPwXwOpuJMCR5ynA8AUtwJhyL8A7ajHAHeAywN55NMDrvzXAPss2wBMjOMBy3DjAj4Q5wG4+
OsCo8TrABoo7wBo5PMA+/zzAvk09wLIEPsBWVD7AI7g+wPRsP8AQqj/AT/8/wA==</AssayYData></Step><Step><CommonData><SampleLocation>12</SampleLocation><SampleID></SampleID><SampleGroup></SampleGroup><SampleInfo></SampleInfo><SampleRow>E</SampleRow><SamplePlate>1</SamplePlate><WellType>NEUTRALIZATION</WellType><Concentration>-1</Concentration><ConcentrationUnits>µg/ml</ConcentrationUnits><MolarConcentration>-1</MolarConcentration><MolarConcUnits>nM</MolarConcUnits><MolecularWeight>-1</MolecularWeight><Temperature>25</Temperature><StartTime>2909833</StartTime><AssayTime>5</AssayTime></CommonData><FlowRate>1000</FlowRate><StepType>KREGENERATION</StepType><StepName>Regeneration</StepName><StepStatus>OK</StepStatus><ActualTime>5.00005</ActualTime><CycleTime>0.2</CycleTime><AssayXData Points="25">/i8YRTEzGEVgNhhFlDkYRcc8GEX6PxhFLUMYRWRGGEWUSRhFx0wYRf5PGEUtUxhFcVYYRZhZ
GEXHXBhF+l8YRTFjGEVgZhhFmGkYRcdsGEX+bxhFMXMYRWB2GEWYeRhFy3wYRQ==</AssayXData><AssayYData Points="25">tvMUP8C2Fj/3hh4/vPwkP9prKT/sci0/6kUwP0I7ND/EYjc/SPg4PyDLOj+cwj0/Ows+PwH2
Pz83EEE/So9CP6bxQz8CFUU/B1BFPzBMRT8nukc/rqNJPxX2ST9IBEo/njJLPw==</AssayYData></Step><Step><CommonData><SampleLocation>11</SampleLocation><SampleID></SampleID><SampleGroup></SampleGroup><SampleInfo></SampleInfo><SampleRow>E</SampleRow><SamplePlate>1</SamplePlate><WellType>REGENERATION</WellType><Concentration>-1</Concentration><ConcentrationUnits>µg/ml</ConcentrationUnits><MolarConcentration>-1</MolarConcentration><MolarConcUnits>nM</MolarConcUnits><MolecularWeight>-1</MolecularWeight><Temperature>25</Temperature><StartTime>2926069</StartTime><AssayTime>5</AssayTime></CommonData><FlowRate>1000</FlowRate><StepType>KREGENERATION</StepType><StepName>Regeneration</StepName><StepStatus>OK</StepStatus><ActualTime>5.00005</ActualTime><CycleTime>0.2</CycleTime><AssayXData Points="25">/n8YRTGDGEVkhhhFlIkYRcuMGEX+jxhFMZMYRWCWGEWYmRhFy5wYRfqfGEUxoxhFYKYYRZSp
GEXLrBhF/q8YRS2zGEVgthhFmLkYRce8GEX+vxhFMcMYRWTGGEWUyRhFy8wYRQ==</AssayXData><AssayYData Points="25">0H0YwAIDJsAQ6ivA6PwuwJV0McCUSzPAd880wJ0tNsAgQzfAQoM4wM4GOcDr+TnA6JA6wAho
O8CQIzzAC9o8wE0WPcDzoD3A4zQ+wC/jPsBkDT/Apok/wHO4P8CvOEDA03xAwA==</AssayYData></Step><Step><CommonData><SampleLocation>12</SampleLocation><SampleID></SampleID><SampleGroup></SampleGroup><SampleInfo></SampleInfo><SampleRow>E</SampleRow><SamplePlate>1</SamplePlate><WellType>NEUTRALIZATION</WellType><Concentration>-1</Concentration><ConcentrationUnits>µg/ml</ConcentrationUnits><MolarConcentration>-1</MolarConcentration><MolarConcUnits>nM</MolarConcUnits><MolecularWeight>-1</MolecularWeight><Temperature>25</Temperature><StartTime>2942125</StartTime><AssayTime>5</AssayTime></CommonData><FlowRate>1000</FlowRate><StepType>KREGENERATION</StepType><StepName>Regeneration</StepName><StepStatus>OK</StepStatus><ActualTime>4.99907</ActualTime><CycleTime>0.2</CycleTime><AssayXData Points="25">/s8YRS3TGEVk1hhFlNkYRcfcGEX+3xhFMeMYRWDmGEWU6RhFx+wYRfrvGEUt8xhFYPYYRZT5
GEXH/BhF+v8YRS0DGUVkBhlFmAkZRdMMGUX6DxlFMRMZRWAWGUWUGRlFxxwZRQ==</AssayXData><AssayYData Points="25">kmQbP6ldHz+2VyQ/n4AsPypIMT88HjQ/FoU5P+L5Oj87ST0/CE8/P7ZKQT+0WEM/+OpEPwOP
Rj9Fi0c/CeVIP6FSSj9BSUs/vY9MP6+uTj9whU4/5TlQP5eITz+cElE/b4VRPw==</AssayYData></Step><Step><CommonData><SampleLocation>1</SampleLocation><SampleID></SampleID><SampleGroup></SampleGroup><SampleInfo></SampleInfo><SampleRow>E</SampleRow><SamplePlate>1</SamplePlate><WellType>BUFFER</WellType><Concentration>-1</Concentration><ConcentrationUnits>µg/ml</ConcentrationUnits><MolarConcentration>-1</MolarConcentration><MolarConcUnits>nM</MolarConcUnits><MolecularWeight>-1</MolecularWeight><Temperature>25</Temperature><StartTime>2956835</StartTime><AssayTime>60</AssayTime></CommonData><FlowRate>1000</FlowRate><StepType>BASELINE</StepType><StepName>Baseline</StepName><StepStatus>OK</StepStatus><ActualTime>59.9991</ActualTime><CycleTime>0.2</CycleTime><AssayXData Points="300">/h8ZRSkjGUV5JhlFkCkZRcMsGUX6LxlFLTMZRXE2GUWQORlFwzwZRfY/GUUpQxlFXEYZRZBJ
GUXDTBlF+k8ZRSlTGUVcVhlFlFkZRctcGUX2XxlFKWMZRVxmGUWQaRlF7GwZRfZvGUUpcxlF
XHYZRZh5GUXHfBlF9n8ZRTGDGUVghhlFkIkZRcOMGUX2jxlFLZMZRVyWGUWQmRlFw5wZRfqf
GUUpoxlFYKYZRZCpGUXHrBlF9q8ZRaCzGUVcthlFkLkZRcO8GUX2vxlFUsMZRWDGGUWQyRlF
x8wZRfbPGUUp0xlFqtYZRZDZGUXD3BlF+t8ZRS3jGUVk5hlFkOkZRcPsGUX27xlFLfMZRYX2
GUWQ+RlFx/wZRfb/GUUpAxpFXAYaRZQJGkXDDBpF+g8aRSkTGkW7FhpFkBkaRcMcGkX2HxpF
KSMaRVwmGkWQKRpFwywaRfYvGkUtMxpFYDYaRZA5GkXDPBpF+j8aRSlDGkVcRhpFkEkaRd9M
GkX6TxpFLVMaRW1WGkWQWRpFx1waRfpfGkUpYxpFYGYaRZBpGkXHbBpF9m8aRZBzGkVcdhpF
lHkaRcN8GkX2fxpFKYMaRVyGGkWQiRpFx4waRfaPGkUxkxpFYJYaRZSZGkXHnBpF9p8aRS2j
GkVgphpFlKkaRdesGkX6rxpFLbMaRVy2GkWUuRpFx7waRfq/GkUtwxpFecYaRZTJGkXHzBpF
+s8aRS3TGkWB1hpFlNkaRcfcGkX63xpFPuMaRdPmGkWU6RpFx+waRQLwGkUt8xpFYPYaRZj5
GkXH/BpF+v8aRS0DG0VgBhtFlAkbRccMG0X+DxtFLRMbRWAWG0WUGRtFxxwbRfofG0UtIxtF
YCYbRagpG0XHLBtF+i8bRS0zG0VgNhtFqDkbRcc8G0X6PxtFLUMbRWBGG0WUSRtFx0wbRfpP
G0UtUxtFYFYbRZRZG0XHXBtF+l8bRS1jG0VgZhtFlGkbRcdsG0UXcBtFLXMbRWB2G0WUeRtF
x3wbRfp/G0UtgxtFYIYbRZSJG0XHjBtF9o8bRS2TG0VglhtFkJkbRcecG0X6nxtFLaMbRWCm
G0WUqRtFx6wbRfavG0UtsxtFYLYbRZC5G0XHvBtF+r8bRS3DG0VgxhtFkMkbRcfMG0X6zxtF
LdMbRWDWG0W92RtFx9wbRfrfG0Ut4xtFYOYbRZTpG0XH7BtF+u8bRS3zG0Vg9htFlPkbRcP8
G0X6/xtFLQMcRWAGHEWUCRxFxwwcRfoPHEUtExxFYBYcRZQZHEXXHBxF+h8cRTUjHEVxJhxF
lCkcRccsHEX6LxxFLTMcRWA2HEWUORxFxzwcRfY/HEUpQxxFYEYcRZRJHEXHTBxF+k8cRS1T
HEVgVhxFoFkcRcdcHEX2XxxFMWMcRWBmHEWYaRxFx2wcRfZvHEUpcxxFYHYcRZR5HEXHfBxF
+n8cRS2DHEVghhxFlIkcRceMHEX6jxxFLZMcRWCWHEWUmRxFx5wcRfafHEUtoxxFYKYcRZSp
HEXLrBxF+q8cRS2zHEVgthxFlLkcRce8HEX6vxxFLcMcRWTGHEWUyRxFw8wcRfrPHEUt0xxF
YNYcRZDZHEXH3BxF</AssayXData><AssayYData Points="300">vOpZP2DpWj8e5Fs/ecZcPwFBXD9Gklw/FXNdPwL4XT8QMF4/AmZeP+7pXT+MB18/r0deP5N4
Xz+dC18/JOVgP0SnYD/2tl8/vdNgPxTuXz9dDGA/bgthP+agYT+0m2I/RoJiPxcfYj/XvmE/
PpFjP7y8Yj+QxmM/WK1jP2n/Yz/dYWU/IxVjPwEoZD8unmU/AVFlP+01Zj805WQ/0kxmP8TJ
ZT9dImY/BKhnPxo7Zj+M3WY/HbNnP7oZZz8Xcmc/q3JnP1eFZj8vV2g/13hoP/2nZz8oHWg/
s1RoP8TDaD+CdWg/ZWNpPz2QaT/rmGk/0MxqPyu3aj9NA2k/kvRpP1spaj+AQms/AIVrP+J0
az/N4mo/ofRqPw+raz9wjWs/+EdrPzuWaz9SR2w/KyZtP+RIbD8m6Go/jn5sP4p3bT9F7mw/
IWdrP/G3bD+21mw/5jhtPzY6bD+uP2w/ziZuP8Zfbj/MqW4/k/VsP09zbz+UUG4/EYRuP/u7
bj+H/W4/nNVuP8N6bz+LS28/7mNuP/ztbz/XWnA/hyZvP7EhcD/vuW8/CcFwP2RacD/g1W8/
bSFxP0QCcj8ypHE/tUdxP5cIcT8vPXE/g0FxP/v/cT80NHE/h35xPz6ecj8ZZnE/ks9yP2Km
cT85AnI/XmZxPy1Jcj9N1HE/Yn9yP7OpcT9eiXM/vkJzP8mwcj+5OnI/GrRzP6Y5cj+zd3Q/
SDR0P8cbdD8/9nE/JKJ0PwNecz+jD3M/hBh1Pz4udD+Hw3M/ASl0P6p2dD+9u3M/fgB1Py3u
dD/4ZXQ/0EN0P+vbdT/CEXU/1QV2P15bdT/HoHU/tv10Pz6FdD9fGXY/Qn53P9Njdj9nqXY/
XO11P4CAdj+SnnU/icB1P4M1dT/RYnY/iEt1P2/Ydj/ih3c/UtV2P9+Ydj+T8HY/+Ph2P1ka
dz9bRHc/b0N3P82bdz81+nY/fox3P3MyeD9ptHg/fQF3Pz88dz+APng/hZZ3P8C3dz9NInk/
Tct5P8Madz8Ni3g/lQF5Pw2WeD92G3k/2rB4PxKQeD9kmXg/5SR5PzFDeD83NHk/5WJ5P3g9
eT8I4Hc/GR15PzvGeT98gXo/sH54P6lPej+A1Hk/Bix6P/s2eT/v3nk/ek55P1Q1ej9VQnk/
5rZ5P7Azej8UP3o/gh56P0qCez9/eHo/XdN6P6klez+n/3o/Gll6PwmWej9RRns/JGV6P7R4
ez8e2ns/7Sl7P+9UfD/k5no/Xch7P96fez93kXo/ZO17Pybjez+Ll3o/ChF8P6hqfD82YXw/
8Wx7Pz+Rez+sxHw/noN7P+qJez9yy3w/GaV8P223ez8G03s/BCR8Pz41fj8E9nw/v3N8PzJi
fT/POn0/NxZ8P405fT8aq3w/tap8P+Yffj8RRn4/JJ98P4TdfT8+Ln4/4I18PywEfT+wn30/
lMV9P+xGfT/5lH4/KIl9P+/Vez9dU34/PwJ+P/OIfT/RR34/5Ul+P5sDfj8NQX4/Sg1/P+MX
fz9ZgX0/t3h+P4LFfj/OQX8/zex9Pw2Rfj97634/Jy1+PwNafj95Pn4/Fdl+P7aufj+sFYA/
L6t9P9STfj+7AH8/</AssayYData></Step><Step><CommonData><SampleLocation>6</SampleLocation><SampleID>QA013.2 mature</SampleID><SampleGroup></SampleGroup><SampleInfo></SampleInfo><SampleRow>E</SampleRow><SamplePlate>1</SamplePlate><WellType>KLOAD</WellType><Concentration>10</Concentration><ConcentrationUnits>µg/ml</ConcentrationUnits><MolarConcentration>-1</MolarConcentration><MolarConcUnits>nM</MolarConcUnits><MolecularWeight>-1</MolecularWeight><Temperature>25</Temperature><StartTime>3024039</StartTime><AssayTime>80</AssayTime></CommonData><FlowRate>600</FlowRate><StepType>LOADING</StepType><StepName>Loading</StepName><StepStatus>OK</StepStatus><ActualTime>79.9991</ActualTime><CycleTime>0.2</CycleTime><AssayXData Points="400">/t8cRS3jHEVg5hxFlOkcRcPsHEX67xxFLfMcRWD2HEWU+RxFx/wcRfr/HEUtAx1FXAYdRZQJ
HUXDDB1F+g8dRS0THUVgFh1FlBkdRcccHUX6Hx1FLSMdRWAmHUWUKR1FxywdRfYvHUUpMx1F
YDYdRZQ5HUXHPB1F+j8dRSlDHUVgRh1FlEkdRcdMHUX6Tx1FWlMdRVxWHUWUWR1Fw1wdRfpf
HUUtYx1FXGYdRZBpHUXHbB1F+m8dRSlzHUVgdh1FlHkdRcd8HUX6fx1FLYMdRVyGHUWUiR1F
x4wdRfaPHUUtkx1FYJYdRZSZHUXDnB1F9p8dRS2jHUVgph1FkKkdRcOsHUX6rx1FLbMdRWC2
HUWQuR1F17wdRfq/HUUtwx1FYMYdRZDJHUXDzB1F+s8dRS3THUVg1h1FkNkdRR3dHUX63x1F
LeMdRWDmHUWU6R1Fw+wdRfrvHUUt8x1FYPYdRZT5HUXD/B1F+v8dRS0DHkVgBh5FkAkeRccM
HkX2Dx5FLRMeRWAWHkWUGR5FwxweRfofHkUpIx5FXCYeRZQpHkXDLB5F9i8eRS0zHkVgNh5F
lDkeRcM8HkX6Px5FKUMeRVxGHkWUSR5Fx0weRfZPHkUtUx5FXFYeRZRZHkXDXB5F+l8eRS1j
HkVgZh5FlGkeRcdsHkX6bx5FLXMeRbJ2HkWQeR5FFX0eRfp/HkUpgx5FYIYeRZSJHkXHjB5F
+o8eRS2THkVclh5FkJkeRcecHkX6nx5FLaMeRVymHkWUqR5Fx6weRfavHkUtsx5FXLYeRZC5
HkXHvB5F+r8eRS3DHkVgxh5FlMkeRcfMHkX+zx5FLdMeRVzWHkWQ2R5Fx9weRfbfHkUt4x5F
XOYeRZTpHkXH7B5F+u8eRSnzHkVg9h5FkPkeRc/8HkX6/x5FKQMfRVwGH0WUCR9FwwwfRfoP
H0UpEx9FXBYfRZQZH0XHHB9F+h8fRSkjH0VgJh9FlCkfRcMsH0X2Lx9FLTMfRVw2H0WUOR9F
wzwfRfo/H0UtQx9FYEYfRZBJH0XDTB9F+k8fRSlTH0VgVh9FoFkfRcdcH0X2Xx9FKWMfRVxm
H0WQaR9Fx2wfRfpvH0Utcx9FXHYfRZB5H0XDfB9F+n8fRS2DH0Vghh9FkIkfRcOMH0X2jx9F
KZMfRVyWH0XhmR9Fx5wfRfafH0Utox9FYKYfRZSpH0XHrB9F9q8fRS2zH0Vgth9FlLkfRQi9
H0X2vx9FLcMfRVzGH0WQyR9Fx8wfRfrPH0Ut0x9FXNYfRZTZH0XH3B9F+t8fRTHjH0Vg5h9F
kOkfRcfsH0X67x9FLfMfRWD2H0WU+R9Fw/wfRfb/H0UpAyBFYAYgRZAJIEXDDCBF+g8gRS0T
IEVcFiBFlBkgRcMcIEX6HyBFKSMgRVwmIEWUKSBFxywgRfovIEUtMyBFXDYgRfI5IEXDPCBF
9j8gRS1DIEVcRiBFlEkgRcNMIEX2TyBFKVMgRVxWIEWQWSBFw1wgRfpfIEUpYyBFXGYgRZBp
IEXHbCBF9m8gRSlzIEVcdiBFlHkgRcd8IEX6fyBFKYMgRWCGIEWUiSBFw4wgRfqPIEUpkyBF
XJYgRZSZIEXDnCBF9p8gRS2jIEVgpiBFkKkgRcOsIEX2ryBFKbMgRVy2IEWUuSBFw7wgRfq/
IEUpwyBFYMYgRZTJIEXDzCBF+s8gRSnTIEVg1iBFkNkgRcfcIEX23yBFKeMgRVzmIEWQ6SBF
w+wgRfbvIEUt8yBFYPYgRZT5IEXH/CBF9v8gRSkDIUVcBiFFkAkhRccMIUX6DyFFKRMhRWAW
IUWQGSFFxxwhRfofIUUpIyFFXCYhRZApIUXHLCFF+i8hRSkzIUVgNiFFlDkhRcM8IUX6PyFF
LUMhRWBGIUWUSSFFw0whRfZPIUUtUyFFXFYhRZRZIUXDXCFF9l8hRSljIUVcZiFFkGkhRcds
IUX2byFFKXMhRVx2IUWQeSFFw3whRfp/IUUtgyFFXIYhRZSJIUXHjCFF9o8hRS2TIUVcliFF
kJkhRcOcIUX2nyFFKaMhRWCmIUWQqSFFx6whRfavIUVCsyFFXLYhRZC5IUXDvCFF+r8hRS3D
IUVcxiFFkMkhRcPMIUX2zyFFKdMhRVzWIUWU2SFFx9whRQ==</AssayXData><AssayYData Points="400">EQt7P47jfD/henw/uUZ9PzDxfj/RXn4/NCSAP3FXgD9g7oA/Pm+BP9Apgj/loII/27yDP+5l
hD/o/IQ/YACGPxa/hj9SyIY/sY2HP+2JiD/r3Yg//JuJP4bbiT9lGos/WDGLP/p1jD9HeIw/
4BiNP/p4jj/JWo4/mYePP9m1jz9yUpA/nSKRPzuWkj8jp5I/3PKTP4BNlD9ONZQ/7d2UPwy+
lT8Ws5Y/+eCWP5Hilz/PK5g/NbuYP99lmT9Ivpk/a12aP2szmz/L/Jw/xfacP9CtnD/i1p0/
MuqdP9rgnj/J3Z4/QuCeP1eUoD/M6KA/kPOhP5oLoj+k0KI/gzSiP5fnoz9FQ6Q/tUCkP8KU
pT+WJKY/FBimP6mSpj/5hac/LsSnP5WZqD/5VKk/0FqpP38oqj+726o/6smqP5eCqz9QMaw/
JHesP6oZrT8veq0/5XOtP1fmrT9KKq8/RXOvP5ferz+gErA/LBexP3e+sT9IK7E/6cmyP33I
sj/OUbM/6L+zP559tD95HrU/yb+0P+yJtT8fWrU/H0G2P7Lftj/4D7c/IIi3P55RuD+mLLg/
rWG4P85ouT8b7rg/0xG6Pyh8uj/wYbo/iRC7Py5Yuz8xGrs/Fyq8P0iwvD/xJb0/OUq9P5ri
vT9NKL4/Vf69P8Tnvj+Fer8/KSm/P7aWvz9Gh8A/M+jAP3aVwD/jKME/merBPzK4wT8cSMI/
NK7CP687wz8cX8M/QIXDP8JPxD+kSsQ/7FLEPycBxT/YJsU/subFP1DMxT919cU/SzLGPzDb
xj+7YMc/mqnHP2rBxz9/rsc/IqTIP4LByD9acsk/rDrJP7biyT8Fd8o/1MjJP2UWyj+Bc8o/
I9nKPzfkyj/tocs/HdDLP9Ytyz8Wjcw/ojrMPxLczD8ACc0/IQnOP6RpzT9dj80/87TNP3nf
zj9nDM8/J9POPwIqzz9ZY88/CcPPP1Ey0D/1kdA/lf3PP7Jd0D+EHdE/h8zQP5oZ0T+IftE/
OOvRP1Ec0j8bNtI/fXTSP7Km0j+X0dI/HE3TP/tA0z8jNdQ/H0DUPx2q0z98M9Q/pGLUP+XZ
0z941tQ/j9jUPxYq1T8IudU/yKrVPz+J1T98odY/CvDVPxfL1j8hPNc/u+TWP2JW1z9Xhtc/
c8XXPxJH2D9ultc/T2PYP6eB2D+JMdg/XMHYP/UM2D+KLdk/RT/ZP/tx2T8nE9o/APDZPxyl
2j8D29k/nuPZPzbN2j/vu9o/v5/aP6qS2z+uLds/dGDbPxxf3D9s/ts/9EvcP2YG3D9i8ts/
TOXcP/4o3T8/Md0/ZcTcPzDL3D98ad0/FMLdP8cc3j+nud0/RJ/eP4Jh3j9yxt4/hgLfP/+s
3j+X6t4/P5DfP4NP3z99ad8/gZXfPzyH3z/nT98/MdbfP5Au4D9nkOA/5oHgPyvi4D8NguA/
ggThP3kr4T/zB+E/VIvhP/Rm4T/4CuE/mADiPw5o4j+7ReI/ACfiP4Xs4T/5/eI/dJTjP6Ij
4z/NnuI/SonjP6214j/TgeM/3zXkP2eC4z/XPOQ/fFjkP4ed4z8c9eM/mLvkP85d5D88weQ/
0AnlP/pQ5T95C+U/fvjkPzIY5T97vuU/ruflP/t85T+mvOU/TjLmP9TJ5T9w0eU/LlnmP71h
5j/fOOY/pnbmP6gu5j98C+c/LlrnP7/05j/jV+c/vljoPz6j5z/O9uc/rjjoP6V06D/1Meg/
bi7oPy0h6D9tqOg/gUXoP6s16D85COk/xnLoP0yI6T/kWek//rHoP+Rd6T9Ojek/DIbpP7ib
6T/aPOk/acvpP8/Z6T/zcOo/W0vqPyDr6j89oeo/iEXrP7cg6z/NOes/fyXrPxtq6z8UR+s/
yaLrP9bA6z/njOs/ZufrP39f6z8Hpus/ceTrPzTu6z+2kuw/1WnsP11v7D/ov+w/FuvsP5wW
7T82Su0/bWvtPzUQ7T8Bme0/oyDtPwGn7T+vuO0//JntP9Zp7T/hOu4/4LjtP1vw7T9URe4/
rZDuP6RA7j/Gx+4/NnvuPyyH7j+g+e4/Oq/uP38G7z/fO+8/AoTvP6li7z9s1e4/bXfvPxBU
7z9AEPA/eyPvPwK27z9mp+8/sBDvPx8c8D/xte8/41PwPw==</AssayYData></Step><Step><CommonData><SampleLocation>1</SampleLocation><SampleID></SampleID><SampleGroup></SampleGroup><SampleInfo></SampleInfo><SampleRow>E</SampleRow><SamplePlate>1</SamplePlate><WellType>BUFFER</WellType><Concentration>-1</Concentration><ConcentrationUnits>µg/ml</ConcentrationUnits><MolarConcentration>-1</MolarConcentration><MolarConcUnits>nM</MolarConcUnits><MolecularWeight>-1</MolecularWeight><Temperature>25</Temperature><StartTime>3111274</StartTime><AssayTime>60</AssayTime></CommonData><FlowRate>1000</FlowRate><StepType>BASELINE</StepType><StepName>Baseline</StepName><StepStatus>OK</StepStatus><ActualTime>60</ActualTime><CycleTime>0.2</CycleTime><AssayXData Points="300">+t8hRS3jIUVg5iFFlOkhRcPsIUX67yFFKfMhRWD2IUWQ+SFFx/whRfr/IUUpAyJFYAYiRZAJ
IkXDDCJF9g8iRS0TIkVgFiJFkBkiRcMcIkX6HyJFKSMiRVwmIkWQKSJFwywiRfovIkUpMyJF
YDYiRZA5IkXDPCJF9j8iRS1DIkVcRiJFkEkiRcNMIkX2TyJFKVMiRVxWIkWQWSJFw1wiRQJg
IkUpYyJFXGYiRZBpIkXHbCJF+m8iRS1zIkVcdiJFkHkiRcN8IkX2fyJFLYMiRVyGIkWQiSJF
x4wiRfqPIkUpkyJFXJYiRZCZIkXTnCJF9p8iRS2jIkVppiJFkKkiRcOsIkX2ryJFKbMiRVy2
IkWUuSJFw7wiRfa/IkUpwyJFXMYiRZDJIkXHzCJF9s8iRSnTIkVp1iJFkNkiRcPcIkX23yJF
KeMiRbbmIkWQ6SJFx+wiRfbvIkUp8yJFXPYiRZT5IkXD/CJF9v8iRSkDI0VcBiNF6gkjRcMM
I0X6DyNFKRMjRVwWI0WQGSNFwxwjRfofI0UtIyNFXCYjRZApI0XDLCNF9i8jRSkzI0VcNiNF
kDkjRcM8I0X2PyNFKUMjRVxGI0WQSSNFw0wjRfZPI0UpUyNFXFYjRZRZI0XDXCNF9l8jRSlj
I0VcZiNFkGkjRcNsI0X2byNFLXMjRVx2I0WQeSNFw3wjRfZ/I0UpgyNFXIYjRZCJI0XDjCNF
+o8jRSmTI0VcliNFkJkjRcOcI0X2nyNFKaMjRVymI0WQqSNFw6wjRfavI0UpsyNFYLYjRay5
I0XDvCNF9r8jRS3DI0VcxiNFkMkjRdvMI0X2zyNFLdMjRVzWI0WQ2SNFw9wjRfbfI0Up4yNF
XOYjRZDpI0XD7CNF9u8jRSnzI0Vc9iNFlPkjRcP8I0X2/yNFKQMkRWAGJEWQCSRFwwwkRfYP
JEUpEyRFXBYkRZAZJEXHHCRF/h8kRSkjJEVcJiRFkCkkRcMsJEX2LyRFKTMkRVw2JEWQOSRF
wzwkRfY/JEUxQyRFXEYkReFJJEXDTCRF/k8kRSlTJEVgViRFkFkkRddcJEX6XyRFKWMkRVxm
JEWQaSRFw2wkRfZvJEUpcyRFXHYkRZR5JEXDfCRF9n8kRS2DJEVghiRFlIkkRcOMJEX2jyRF
KZMkRVyWJEWUmSRFx5wkRfafJEUpoyRFXKYkRZCpJEXDrCRF9q8kRS2zJEVctiRFkLkkRcO8
JEX6vyRFLcMkRVzGJEWQySRFx8wkRf7PJEUt0yRFXNYkRZDZJEXH3CRF9t8kRSnjJEVp5iRF
kOkkRcfsJEX27yRFKfMkRWD2JEWU+SRFw/wkRfb/JEUpAyVFXAYlRZQJJUXHDCVF9g8lRS0T
JUVgFiVFlBklRcMcJUX6HyVFLSMlRWAmJUWQKSVFwywlRfovJUUtMyVFYDYlRZQ5JUXHPCVF
+j8lRSlDJUVgRiVFlEklRcdMJUX6TyVFYlMlRWBWJUWUWSVFx1wlRfpfJUUtYyVFYGYlRZRp
JUXHbCVF+m8lRS1zJUVgdiVFlHklRcd8JUX6fyVFLYMlRWmGJUWgiSVFx4wlRfqPJUUtkyVF
YJYlRZSZJUXHnCVF</AssayXData><AssayYData Points="300">4kzzP3P18z8kTfQ/uOfzP+3e9D8PSvQ/33v0P5bA9D8VxfQ/NWP0P0Kk9D/jGPQ/q7b0P//w
9D8Hi/Q/6G30PxZt9T9mb/Q/9PT0P4pu9D+ml/Q/aYL0P2cZ9T+yGfU/tNr1P1EN9T9sj/Q/
CM71P8QS9D8OGfU/g4H0P1+D9D85MvQ/NV/1P+AP9T8sFvU/5BH1PzAd9T9XuPQ//2L1P093
9T/ZrfU/ogn1P0U99T88ivU/RtP0PyYj9T8htPU/koT1P+j+9D/YofQ/UxT2P24u9T8isPU/
KUf1P1n59D/x9/Q/KNn0P1w49T9LPfU/Rdj0P0mt9T87hfU/6A/1Pw1Z9T91AvY/3qX1Pz3J
9T+pUfU/87T1P8Jd9T+nlPU/smT1PzbI9T87UvU/Pj71P7t+9T9phvU/ibj1P5QM9j+GwfU/
JSb1PzPm9T/mY/U/vZn1P4Xp9T+ev/U/atn1PwNK9T9JwfU/C3v1PxZs9T/zSfU/C331P6qI
9T/nd/U/IXH2PzWi9T9Dy/U/xML1P3PD9T/xLfY/MWD1PztW9T8WGPU/78D1PyXI9T9Q3vU/
QFP1P3tz9T/lLPY/ezf1P8eK9T/D1vU/CBb2P4PZ9T+jf/Y/0xH2P4AE9j930vU/3aX1P+3E
9T+vrvU/RS32Py0r9j97m/U//xX2PzJR9j/4TfY/ybb2P4J19j/qlfY/pNf2P5gC9j/WkfY/
VeT1P1qs9T9EJvY/Ptr2PyQ89j8ciPY/tFz2P3tV9j+gNvY/eyb2P9n/9T+NVPY/z6r2PzOX
9T/eI/Y/tqj2P5w39j/83/U/UP72P5U29j99ofY/PHH2P/4b9j+pR/Y/RnL2P1rI9j8vwPY/
2lf3P72c9T+vRPY/om32P3vK9T/+RfY/Mmb2P9zR9T9NgPY/fvr2P3m89j/NjPY/VEr2P39x
9j/Fy/Y/FJL2P5mO9j9AlfY/NHf2PwrX9j9o1PY/J/X1P72h9j83r/Y/1JX2Pye19j+uWvY/
sHX2PwzN9j/BqfY/e1/2P3oF9z+WtfY/FSj2P9nO9j9mffY/15b2P1vq9T/b1vY/o/72P36H
9j8QOPc/VIT2P7BQ9j/zlPY/5gT3P03p9j8PhfY/sNj2Pwkg9z8N7/Y/WuP2P8AB9z/y/vY/
o7b2P04c9z8GS/Y/2qz2P9fM9j+tmvY/gKP2P2Wx9j9+8vY/0Jn2P7nr9j++yPY/VQn3PzS2
9j/6sfc/YXf3P5s49z/XkfY/tLj2P9DR9j/3q/Y/kEH3PzYQ9z9hzPY/oSz3P/o/9z894/Y/
rP72P9nj9j8gWvc/X6z2P73U9j9ACPc/8Jf2P4Jx9z+BKfc/GB/3Pz5d9z+Zf/c/+9X2P2Cr
9z9mCvc/YyP3P+LM9j9FOvc/Uf32PwIi9z+Sovc/jMT2P0w99z9lVPc/kLn3P6+V9j8eUPc/
hr72P4q39z/SNvc/xk33P/c79z8/oPc/Bhr3P/dl9z8YK/g/VVb3Pz9H9z/Lr/c/rXb3P65f
9z/PMvc/rrX3P8KN9z8I8vc/rJD3P7QL9z9Cj/c/Dvj3P6VK9z+ydPc/a8L3P55e9z+XVPc/
m3b3P5Dd9z9eU/c/</AssayYData></Step><Step><CommonData><SampleLocation>10</SampleLocation><SampleID>QA013.765M.C1 gp120</SampleID><SampleGroup></SampleGroup><SampleInfo></SampleInfo><SampleRow>E</SampleRow><SamplePlate>1</SamplePlate><WellType>KSAMPLE</WellType><Concentration>-1</Concentration><ConcentrationUnits>µg/ml</ConcentrationUnits><MolarConcentration>125</MolarConcentration><MolarConcUnits>nM</MolarConcUnits><MolecularWeight>-1</MolecularWeight><Temperature>25</Temperature><StartTime>3179997</StartTime><AssayTime>180</AssayTime></CommonData><FlowRate>600</FlowRate><StepType>ASSOC</StepType><StepName>Association</StepName><StepStatus>OK</StepStatus><ActualTime>180</ActualTime><CycleTime>0.2</CycleTime><AssayXData Points="900">+p8lRS2jJUVgpiVFlKklRcesJUX6ryVFLbMlRWC2JUWUuSVFx7wlRfq/JUUtwyVFYMYlRZTJ
JUXHzCVF+s8lRS3TJUVg1iVFlNklRcfcJUX63yVFLeMlRWDmJUWU6SVFx+wlRfrvJUUt8yVF
YPYlRZT5JUXH/CVF+v8lRS0DJkVgBiZFlAkmRc8MJkX6DyZFLRMmRWAWJkWUGSZFxxwmRfof
JkUtIyZFYCYmRZQpJkXHLCZF9i8mRS0zJkVgNiZFlDkmRcc8JkX6PyZFLUMmRWBGJkWUSSZF
x0wmRfZPJkUtUyZFYFYmRZBZJkXHXCZF+l8mRS1jJkVcZiZFlGkmRcdsJkX6byZFLXMmRWB2
JkWUeSZFx3wmRfp/JkUtgyZFYIYmRZSJJkXHjCZF+o8mRS2TJkVgliZFlJkmRcecJkX6nyZF
LaMmRWCmJkWUqSZFx6wmRfqvJkUtsyZFYLYmRZS5JkXHvCZF+r8mRS3DJkVgxiZFkMkmRcfM
JkX6zyZFLdMmRVzWJkWU2SZFx9wmRfrfJkUp4yZFYOYmRZTpJkXH7CZF+u8mRS3zJkVg9iZF
kPkmRcP8JkX6/yZFLQMnRWAGJ0WQCSdFxwwnRfoPJ0UtEydFYBYnRZQZJ0XDHCdF+h8nRS0j
J0VgJidFlCknRccsJ0X6LydFLTMnRWA2J0WUOSdFxzwnRfo/J0UpQydFYEYnRZBJJ0XHTCdF
+k8nRS1TJ0VcVidFlFknRcdcJ0X6XydFLWMnRWBmJ0WUaSdFw2wnRfpvJ0UtcydFmnYnRZB5
J0XHfCdF9n8nRSmDJ0VghidFlIknRceMJ0X2jydFLZMnRVyWJ0WUmSdFx5wnRfqfJ0UtoydF
YKYnRZSpJ0XDrCdF+q8nRSmzJ0VctidFlLknRce8J0X6vydFLcMnRWDGJ0WUySdFw8wnRfbP
J0Up0ydFYNYnRZzZJ0XH3CdF9t8nRS3jJ0Vg5idFlOknRcfsJ0X67ydFLfMnRWD2J0WU+SdF
x/wnRfr/J0UtAyhFYAYoRZQJKEXHDChF9g8oRSkTKEVcFihFlBkoRcccKEX2HyhFKSMoRVwm
KEWUKShFxywoRfovKEUpMyhFYDYoRZQ5KEXDPChF+j8oRS1DKEVgRihFkEkoRcNMKEX6TyhF
LVMoRVxWKEWUWShFx1woRfpfKEUtYyhFYGYoRZRpKEXHbChF+m8oRS1zKEVgdihFlHkoRcN8
KEX2fyhFQoMoRWCGKEXZiShFx4woRfqPKEUtkyhFXJYoRZSZKEXHnChF+p8oRSmjKEVgpihF
lKkoRcesKEX6ryhFLbMoRVy2KEWUuShFx7woRfa/KEUtwyhFXMYoRZTJKEXHzChF+s8oRS3T
KEVg1ihFkNkoRcPcKEX63yhFKeMoRVzmKEWU6ShFw+woRfrvKEUt8yhFYPYoRZT5KEXH/ChF
+v8oRS0DKUVcBilFkAkpRccMKUX6DylFKRMpRWAWKUWUGSlFwxwpRfYfKUVKIylFYCYpRZQp
KUXHLClF+i8pRS0zKUVcNilFkDkpRcc8KUX6PylFLUMpRVxGKUWUSSlFx0wpRfZPKUWwUylF
YFYpRZBZKUXDXClF+l8pRS1jKUVgZilFlGkpRcNsKUX6bylFKXMpRWB2KUWQeSlFx3wpRfZ/
KUUpgylFYIYpRZSJKUXDjClF9o8pRSmTKUVclilFlJkpRcecKUX6nylFKaMpRWCmKUWUqSlF
w6wpRfqvKUUtsylFXLYpRZS5KUXDvClF9r8pRS3DKUVgxilFlMkpRcfMKUX2zylFLdMpRWDW
KUWQ2SlF9NwpRfbfKUUt4ylFYOYpRZTpKUXH7ClF+u8pRSnzKUVc9ilFlPkpRcf8KUX6/ylF
NQMqRWAGKkWUCSpFwwwqRfYPKkUtEypFXBYqRZQZKkXDHCpF9h8qRS0jKkVgJipFlCkqRcMs
KkX6LypFLTMqRWA2KkWUOSpFxzwqRfo/KkUpQypFXEYqRZRJKkXHTCpF9k8qRS1TKkVcVipF
kFkqRcdcKkX6XypFKWMqRVxmKkWUaSpFw2wqRfZvKkUpcypFCHcqRZB5KkXDfCpF9n8qRSmD
KkVchipFkIkqRcOMKkX2jypFLZMqRWCWKkWUmSpFx5wqRfafKkUtoypFYKYqRZCpKkXHrCpF
9q8qRS2zKkVctipFlLkqRcO8KkX6vypFLcMqRVzGKkWUySpFx8wqRfrPKkUt0ypFYNYqRZTZ
KkXD3CpF+t8qRS3jKkVg5ipFkOkqRcPsKkX27ypFLfMqRVz2KkWU+SpFw/wqRfr/KkUpAytF
YAYrRZQJK0XDDCtF9g8rRSkTK0VgFitFlBkrRcMcK0X2HytFLSMrRWAmK0WUKStFxywrRfYv
K0UtMytFYDYrRZA5K0XDPCtF+j8rRSlDK0VgRitFlEkrRcNMK0X6TytFLVMrRVxWK0WUWStF
x1wrRfZfK0UtYytFXGYrRZRpK0XDbCtF+m8rRSlzK0VcditFlHkrRcN8K0X2fytFKYMrRWCG
K0WQiStFx4wrRfaPK0UpkytFYJYrRZSZK0XbnCtF+p8rRSmjK0VcpitFkKkrRcOsK0X2rytF
KbMrRVy2K0WUuStFw7wrRfa/K0UpwytFXMYrRZDJK0XDzCtF9s8rRUrTK0Vg1itFkNkrRcfc
K0X23ytFLeMrRVzmK0WU6StFw+wrRfbvK0Up8ytFXPYrRZD5K0XH/CtF+v8rRSkDLEVcBixF
lAksRcMMLEX2DyxFKRMsRVwWLEWQGSxFwxwsRfYfLEUpIyxFXCYsRZApLEXDLCxF+i8sRX8z
LEVgNixFkDksRcM8LEX2PyxFKUMsRVxGLEWQSSxFw0wsRfZPLEUpUyxFXFYsRZBZLEXHXCxF
+l8sRSljLEVcZixFkGksRcdsLEX2byxFKXMsRVx2LEWQeSxFx3wsRfZ/LEUtgyxFXIYsRZCJ
LEXDjCxF9o8sRSmTLEVclixFlJksRcOcLEX2nyxFKaMsRWCmLEWUqSxFx6wsRfavLEUpsyxF
YLYsRZS5LEXDvCxF9r8sRSnDLEVcxixFlMksRcfMLEX2zyxFLdMsRVzWLEWU2SxFx9wsRfbf
LEUt4yxFXOYsRZDpLEXH7CxF9u8sRS3zLEVc9ixFkPksRcP8LEX2/yxFKQMtRVwGLUWQCS1F
wwwtRfYPLUUpEy1FXBYtRZQZLUXDHC1F+h8tRSkjLUVgJi1FkCktRcMsLUX2Ly1FLTMtRVw2
LUWQOS1FwzwtRfY/LUUpQy1FXEYtRZBJLUXDTC1F9k8tRSlTLUVcVi1FlFktRcdcLUX2Xy1F
LWMtRVxmLUWQaS1FBG0tRfZvLUUtcy1FXHYtRZR5LUXDfC1F9n8tRS2DLUVghi1FlIktRcOM
LUX2jy1FLZMtRWCWLUWQmS1Fw5wtRfafLUUpoy1FXKYtRZCpLUXDrC1F9q8tRSmzLUVcti1F
kLktRcO8LUUCwC1FKcMtRVzGLUWUyS1Fw8wtRRvQLUUt0y1FXNYtRZTZLUXH3C1FF+AtRS3j
LUVc5i1FkOktRcPsLUX67y1FKfMtRVz2LUWQ+S1Fw/wtRfr/LUUpAy5FXAYuRZAJLkXDDC5F
9g8uRSkTLkVcFi5FkBkuRcMcLkX2Hy5FKSMuRVwmLkWQKS5FwywuRfYvLkUpMy5FXDYuRZA5
LkXDPC5F9j8uRSlDLkVcRi5FkEkuRcNMLkX2Ty5FKVMuRVxWLkWQWS5Fw1wuRfZfLkUpYy5F
XGYuRZRpLkXHbC5F+m8uRS1zLkVcdi5FkHkuRcN8LkUngC5FKYMuRVyGLkWQiS5Fw4wuRfqP
LkUtky5FXJYuRZCZLkXDnC5F9p8uRSmjLkVcpi5FkKkuRcOsLkX2ry5FKbMuRVy2LkWUuS5F
w7wuRfa/LkUtwy5FYMYuRZDJLkXDzC5F9s8uRTXTLkV91i5FkNkuRcPcLkX23y5FKeMuRVzm
LkWU6S5Fw+wuRfbvLkUt8y5FXPYuRZD5LkXH/C5F9v8uRSkDL0VcBi9FlAkvRcMML0X2Dy9F
KRMvRWAWL0WQGS9FwxwvRfYfL0UpIy9FXCYvRbApL0XDLC9F+i8vRSkzL0VgNi9FkDkvRcM8
L0X6Py9FKUMvRWBGL0WUSS9Fx0wvRfZPL0UpUy9FYFYvRZBZL0XHXC9F9l8vRSljL0VgZi9F
kGkvRcNsL0X2by9FKXMvRWB2L0WUeS9Fw3wvRf5/L0Uxgy9FYIYvRZCJL0XDjC9F+o8vRU6T
L0Vgli9FlJkvRcecL0X6ny9FLaMvRWCmL0WUqS9Fx6wvRfqvL0VGsy9FYLYvRZS5L0XHvC9F
+r8vRS3DL0Vgxi9FlMkvRcfML0X6zy9FLdMvRWDWL0WU2S9Fx9wvRfrfL0Ut4y9FYOYvRZTp
L0XH7C9F+u8vRS3zL0Vg9i9FlPkvRcf8L0X6/y9FLQMwRWAGMEWUCTBFxwwwRfoPMEUtEzBF
ZBYwRZQZMEXHHDBF+h8wRS0jMEVgJjBFlCkwRccsMEX6LzBFLTMwRWA2MEWUOTBF6DwwRS9A
MEUtQzBFYEYwRZRJMEXHTDBF+k8wRS1TMEVgVjBFlFkwRcdcMEX6XzBFg2MwRWBmMEWUaTBF
Xm0wRfpvMEUtczBFYHYwRZR5MEXHfDBF+n8wRS2DMEVchjBFlIkwRceMMEX6jzBFLZMwRWCW
MEWUmTBFx5wwRf6fMEUpozBFYKYwRZSpMEXHrDBF+q8wRS2zMEVgtjBFlLkwRce8MEX6vzBF
LcMwRWDGMEWUyTBFx8wwRfrPMEUt0zBFYNYwRZTZMEXH3DBF</AssayXData><AssayYData Points="900">SQ73P26p9j8BXfU/ICz0P7iL8z+2tPE/45fxP0vZ8D+mdO8/UfHvP/eG7j/Wc+4/KCjuP18Y
7j95g+0/p8zsP/Ky7D9iuOw/VejsP00E7T+yQ+w/vN/sP+jQ7D+F7es/kIbsPwF67D/8K+w/
Wx7sP3cX7D/sKew/gdvrP2MR7D9GHuw/eunrPzwc7D8kNOw/0kHsP4y76z/V7+s/OBTsPzb7
6z+yyus/XcvrP82F6z+aAOw/tyHsP/xX6z/eo+s/DTDsP7eR7D8AAew/hkHsP5jZ6z+i1Os/
wgbsP8yw6z9rUew/dx7sP/Yr7D9UP+s/wabrPxKQ7D/Sgew/ZBjsP8Hx7D+UPOw/F8brP2S5
7D9nYew/BQ/sP16H7D+5Uew/YKvrP3Qy7D8FQ+w/xcTsP8ne7D/NN+w/dOvsPyG37D8PF+0/
ZfTsPyf37D/hsew/Uu/sP6jt7D+fI+w/kUDtP8TC7D+36Ow/IfHsP3Ah7T+q/Ow/gZ7sPwAI
7T+qeO0/WljtPy+F7T8aDO0/IDztP1ki7T+/4u0/wufsP0SR7T91d+0/0JntP79V7T8pEe0/
CxruP+Ji7T9UVu0/oDHtP2zn7D/RJe0/oHLtP5mk7T8Moe0/3LTtPxCf7T+unu0/7o7tP+CL
7T+ste0/2MTtP6YQ7j/kse0/KiXuP3+i7T/yY+0/YgXuPwoI7j9sY+0/4TfuP14x7j9LQe4/
2ovtPz3t7T8vAO4/LHnuP1Re7j+wBe4/+CjuP3XW7T9HOu4/4+vtP8cO7j9zQe4/QUTuP8BY
7j89ou0/IuTtP+by7T9Boe4/TbHuPw9E7j/Eju4/n2buPyX67j+2Re4/KYHuP7HI7j8LB+4/
0sbuPwKs7j9NzO4/i23uPx/U7j+Uce4/jkTuP8bQ7T/Qhe4/7kTvP6Em7j/Dju4/dazuP6gs
7z+j1e4/sSDvPw2d7j8sR+8/5PPuPya17j8ij+4/2qHuPxrR7j/0x+4/DLXvP2Ik7z932u4/
skLvPxYC7z/kBu8/QeHuP3B47z+9Iu8/JTTvP24+7z+Dt+8/4gnvP1Iq7z/qLO8/VP3uP6Pa
7z+aDfA/70TvP7k27z8pj+8/EY3vP4Bw7z8k9e4/+GXvPyMU7z/j3e4/+W3vPyH87j+QX+8/
rnXvP4tc7z+Tce8//9TvP/fj7z+PaO8/H7fvP5y27z8n/+4/XPzvP4tK7z9ON+8/UqbvP5vK
7z/ifO8/tIbvP5mv7z/PQO8/DuHvP5PO7z/vv+8/tJHwPzrC7z8YiO8/hubvPyk18D+vUvA/
t8LvP+n27z+Gn+8/KpzvPw5E8D9a8+8/0/nvP/Ef8D8X4O8/d+TvP52h7z+9OfA/voPwP64J
8D8z9+8/MFjwP+yN8D/vKPA/BMLvP7Dz7z/VIfA/4M7vP6/o7z/LpPA/FrLwP+Ue8D/IiPA/
XYbwP5BD8D9dRfA/OizwPx2C8D+MYfA/dUXwP8LN8D9aQfA/c7jwP8Rr8D+vqvA/Bm/wP2n+
8D/YMfA/AK/wPzKi8D8szvA/CkrwP5387z8tCPE/eBzxP//E8D+qifA/nWvwP6TH8D+mh/A/
+T7xP2Fi8D8zmfA/cJDwP0rw8D+vR/A/tBzxPw/c8D8PIPE/VrLwP/cz8T/vzvA/l6jxP2w+
8T/i1fA/YebwPywJ8T+Y7fA/6MLwP6qi8D8Z6PA/qgPxP7sz8T8g9fA/uJPwP3c48T+BSfA/
pxfxPxX18D/MP/A/eNvwPxIR8T8nTPE/Wu7wP4h58T9km/E/0MPwP6ZS8T9XMPE/jTbxP8QX
8T+P2PA/9QrxP5OC8T/RmvE/MrnwPxPc8D8DMfE/0vnwP8SS8T+KqfE/FZHxP4F78T+THvE/
KmrxP1oz8T8eXPE/M23xP5RJ8T+/cfE/L1bxP90k8T9LlvE/ElDxP/TU8T/p3/A/dMTxP11x
8T9baPE/KKPxPxDK8T9Si/E/C6HxP2du8T/7KfE/8bXxPzOe8T+kXPE/9cTxP02B8T/xZPE/
4EbxP+cY8T/QovE/EnvxP+oG8j87jPE/WTvyP8yd8T9rFvI/nXrxP36D8T+Y/PE/P8PxPxrT
8T/hK/E/ZsfxPwGG8D9qkfE/TPHxPxFz8T89/PE/tLPxPwi48T8bBvI/I+3xP6Eg8T8umPE/
CyvyP+l68T/qx/E/SNfxP/za8T8WH/I/w/TxP31H8T9Y2vE/GurxP9Jm8j9K9vE/VO3xP8Ht
8T9MMPI/9zTyP9Cr8j9WyPE/QZzxPyDo8T9kFfI/UZLxP5dv8j8FLvI/XK7xP1fQ8j+BRvI/
qULyPxNy8j9LJPI/JwjyP8408j9JD/M/P3DyPzKU8j/VFPI/5/byP1bY8T+RIfI/SsLyPw2Z
8j/YdPI/OxnyP/9C8j94UvI/1G3yP6mZ8j9y4vE/m5zyP8dN8j+1QPI/8DPyP2C78j8nOvI/
zM/yPwU08j/vMfI/x5fyP9ag8j8YvPI/XrLyPxuS8j+zR/I/L57yPxXj8j8AoPI/x3vyP7WO
8j/AuvI/S7byP6rd8j9puPI/VXjyP4qt8j/dzPI/bHvyP+4V8z8v9PI/wvLyP4668j/Vt/I/
bqjyP3DE8j/SOvI/l9PyP0N78j9kHPM/iHryPy1h8z/XofI/m7/yP0fS8j9MB/M/A5TyP+mr
8j/gsPI/QBXzP3IY8z88XvI/OK3yP8+f8j/DvPI/8APzPzNT8z8TWvM/u6XyP7OA8z8UTfM/
jwzzP3Kc8z+F5PI/kBXzP/5G8z9PlfI/1MDyP68M8z+0SfM/BfLyP6Nk8z9n8vI/E3TzP4O7
8z9dh/M/gUnzP2U08z+71vI/XsDyPwKL8z83d/M/QCnzP0388j/CK/M/DEPzP4eK8j+9+/I/
Vg7zP2K08j8yLfM/PnfyPytB8z/a2PM/YEDzP36g8z8zYPM/8YXzP6A38z9avfM/Xj7zPwLf
8j/VIfM/LxvzP9t/8z8VdfM//mfzP6kx8z+do/M/jPLyP8aD8z/L9vI/MlHzPyJm8z8ddfM/
v+nzPzoJ9D9exPM/GL7zPz/E8z/I3fM/ojH0PyWa8z/28/M/XdvzP8bU8z//n/M/GZTzP49Z
8z8WEvM/MILzP2uE8z87hvQ//szzP5ik8z8FcvM/XOrzPyST8z9rcvM/hXLzP9iK8z/OafM/
rbLzP7oj9D8EJPQ/IXfzP/k59D8c6fM/R/rzP0tW9D8Z3vM/fF/zP+Z78z9SfvM/FH3zP2KD
8z8rRfQ/RT/0PzCq8z8LjvM/Nc7zP7fv8z8PcvM/jTn0P3MR9D/kKvQ/hln0PzEz9D92SPQ/
+v3zPxFr8z8c5fM/BpzzPyCe9D+2Z/Q/yN7zP1DI8z/1TPQ/AfDzP2Dv8z8K5vM/OE/0P7gK
9D90KvQ/9nj0P9U99D95G/Q/X/3zPwCy8z9KoPQ/ywb0P+wi9D8HQPQ/zXH0P+qJ9D/GvPM/
tBH0P34K9D/sq/Q/N1f0P+e/8z8PS/Q/pIj0PzOv9D8MiPQ/Ek30P0Dd8z9hBPQ/vyP0Py3B
9D+2QvU/sZX0P4P/8z+T6vM/QVv0P9K99D9HkfQ/TGf0Pzaa9D/UYvQ/eFL0P5vY9D+k7fM/
hF/0P7mq9D8f/PM/3830P+YB9T+SnPQ/7qD0P/G+9D8PhvQ/L+X0Pxfj9D8mrfQ/qzH0PygQ
9D+1N/Q/rKP0P5PA9D8XoPQ/DLH0P8p29D94ifQ/lsH0P2OU9D9GOfQ/izv1PwQ69T8+xfQ/
g3L0P1Zu9D9eVfQ/zEX0P3Hj9D8ZCPU/Wa70Pw/K9D/xc/Q/1nD0P8Gu9D8psvQ/QJf0PxpJ
9T+gVfQ/YvX0PwXc9D9fz/Q/bQH1P86f9D8+uPQ/Yu70P9t69D/ZvfQ/49n0P5de9D+J6PQ/
3e/0P6ZL9T8lE/U/5zv1P0vH9D84/PQ/uhP1P4ae9D8vBfU/Tzz1P7qa9D90SvU/XsL0P61d
9T9K9PQ/YuT0P/+N9D+QDfU/6Yj0P18F9T+3JPU/oWP1P3so9D8B8vQ/kAv1P7ga9T9csfQ/
mcf0P5QT9T+EPfU/5Uz1P7ML9T+ZLvU/BL30P70h9T8eL/U/D2b1PxtE9T856/Q/6Wj0P+Vj
9T8DR/U/QFj1PwpL9T/UOvU/Y7b0Px6V9D8IjvU/TKP0P09r9T/ZM/U/MHv0P0w69T+vbvU/
mgf1PxUP9T+rrvQ/HaT1P7xt9T/UK/U/mBT1P4rK9T9q0vQ/UT/1P2Jy9T/wYPU/qKX1Py4h
9T8OZPU/Z2T1P2Vx9T/nSvU/Tm71PxmR9T+vufU/pT71P/a09T/BEPU/SKT1P6zG9D9eG/U/
8Ej1P5R99T8CCfU/U5D1Pwm+9T8bL/U/Csj1PxdN9T/TUPU/5i71P21A9T9VDvU/FKr1P/Cg
9T9wS/U/I5r1P0em9T/RTfU/Maj1P++19T/XAvY/Nqr1P7y79T8kOfU/xcf1P5+R9T9hv/U/
j2j1PxGk9T9gjfU/t+n1P5Fg9T9nCfY/z0b1P3Y49j+c+fU/7bj1P6rA9T9YYvU/muL0PwJ9
9T+25vU/Y+b1Pwqs9T/FyfQ/2+P1P/yk9T8dZvU/Sfj1PyNn9T+AZvU/ScD1P37K9T/hlfU/
Tef1P3jT9T9eOvU/QGT1PwHl9T+/3vU/z+v1P+Vb9T8WkPU/dc/1P2Zg9T/u4PU/AiH2PwG0
9T9qrPU/9931P3dn9T8NOfY/sbb1P9JR9j885PY/M7z1P11u9T/cJPY/RpP1P0/Y9T/Gh/U/
FWn1P8jT9T/E2PU/RVr2P9Iz9j96QPU/ubb1P5679T9+uPU/</AssayYData></Step><Step><CommonData><SampleLocation>1</SampleLocation><SampleID></SampleID><SampleGroup></SampleGroup><SampleInfo></SampleInfo><SampleRow>E</SampleRow><SamplePlate>1</SamplePlate><WellType>BUFFER</WellType><Concentration>-1</Concentration><ConcentrationUnits>µg/ml</ConcentrationUnits><MolarConcentration>-1</MolarConcentration><MolarConcUnits>nM</MolarConcUnits><MolecularWeight>-1</MolecularWeight><Temperature>25</Temperature><StartTime>3369078</StartTime><AssayTime>180</AssayTime></CommonData><FlowRate>600</FlowRate><StepType>DISASSOC</StepType><StepName>Dissociation</StepName><StepStatus>OK</StepStatus><ActualTime>179.999</ActualTime><CycleTime>0.2</CycleTime><AssayXData Points="900">+t8wRS3jMEVg5jBFkOkwRcPsMEX27zBFLfMwRXH2MEWQ+TBFw/wwRfb/MEUpAzFFXAYxRZAJ
MUXDDDFF9g8xRSkTMUVgFjFFkBkxRcMcMUX2HzFFKSMxRVwmMUWcKTFFxywxRfYvMUUtMzFF
XDYxRZQ5MUXDPDFF+j8xRSlDMUVcRjFFkEkxRcNMMUX2TzFFKVMxRcNWMUWQWTFFw1wxRfpf
MUUpYzFFYGYxRZBpMUXDbDFF9m8xRTVzMUVcdjFFnHkxRcN8MUX2fzFFLYMxRVyGMUWQiTFF
w4wxRfaPMUUpkzFFXJYxRZCZMUXHnDFF+p8xRSmjMUVgpjFFkKkxRcOsMUX2rzFFKbMxRVy2
MUWUuTFFx7wxRfa/MUUpwzFFXMYxRZDJMUXHzDFF9s8xRSnTMUVc1jFFkNkxRcfcMUX23zFF
KeMxRVzmMUWU6TFFw+wxRUjwMUUp8zFFXPYxRZD5MUXD/DFF9v8xRSkDMkVcBjJFkAkyRccM
MkX2DzJFKRMyRVwWMkWQGTJFxxwyRfYfMkUpIzJFXCYyRZQpMkXDLDJF9i8yRS0zMkVgNjJF
kDkyRcM8MkX2PzJFLUMyRVxGMkWUSTJFx0wyRfZPMkUpUzJFXFYyRZhZMkXDXDJF+l8yRSlj
MkVcZjJFkGkyRcNsMkX2bzJFKXMyRVx2MkWgeTJFw3wyRfZ/MkUpgzJFXIYyRZCJMkXDjDJF
9o8yRUaTMkVcljJFkJkyRcecMkU3oDJFKaMyRVymMkWUqTJFw6wyRfqvMkUpszJFXLYyRZC5
MkXDvDJF+r8yRS3DMkVcxjJFkMkyRcfMMkX2zzJFLdMyRVzWMkWk2TJFw9wyRfbfMkUp4zJF
XOYyRaDpMkXH7DJF+u8yRS3zMkVc9jJFkPkyRcP8MkX2/zJFSgMzRVwGM0WUCTNFxwwzRfYP
M0WwEzNFYBYzRZQZM0XDHDNF9h8zRS0jM0VgJjNFkCkzRcMsM0X6LzNFLTMzRWQ2M0WQOTNF
wzwzRfo/M0UpQzNFXEYzRZBJM0XHTDNF9k8zRSlTM0V5VjNFlFkzRcdcM0X2XzNFKWMzRWBm
M0WUaTNFx2wzRfpvM0UpczNFXHYzRZR5M0XHfDNF9n8zRSmDM0VghjNFlIkzRcOMM0X2jzNF
LZMzRWCWM0WUmTNF/JwzRfqfM0UtozNFYKYzRZSpM0XHrDNF+q8zRS2zM0VgtjNFlLkzRce8
M0X6vzNFKcMzRWDGM0WUyTNFx8wzRfrPM0Ut0zNFYNYzRZTZM0XH3DNF+t8zRS3jM0Vg5jNF
lOkzRcfsM0X+7zNFLfMzRWD2M0WU+TNFx/wzRfr/M0UtAzRFYAY0RZQJNEXHDDRF+g80RS0T
NEVgFjRFlBk0RcccNEX6HzRFLSM0RWkmNEWUKTRFxyw0RfovNEUtMzRFkjY0RZQ5NEXHPDRF
+j80RS1DNEVgRjRFlEk0RcdMNEUKUDRFLVM0RWBWNEWUWTRFx1w0RfpfNEUtYzRFXGY0RZRp
NEXHbDRF+m80RS1zNEVgdjRFlHk0Rcd8NEX6fzRFLYM0RW2GNEWQiTRFx4w0RfqPNEUtkzRF
YJY0RZSZNEXHnDRF+p80RS2jNEVgpjRFlKk0RcesNEVAsDRFLbM0RWC2NEWUuTRFx7w0Rfq/
NEUtwzRFYMY0RZTJNEXHzDRF+s80RS3TNEVg1jRFlNk0RcfcNEX63zRFLeM0RWDmNEWU6TRF
x+w0RfrvNEUt8zRFYPY0RZT5NEXH/DRF+v80RToDNUVgBjVFlAk1RccMNUX6DzVFLRM1RWAW
NUWUGTVFxxw1RfofNUUtIzVFYCY1RZQpNUXHLDVF+i81RS0zNUVcNjVFlDk1Rcc8NUX6PzVF
LUM1RWBGNUWUSTVFx0w1RfpPNUUtUzVFYFY1RZRZNUXHXDVF+l81RS1jNUVgZjVFlGk1Rcds
NUX6bzVFLXM1RWB2NUWUeTVFx3w1Rfp/NUUpgzVFYIY1RZSJNUXHjDVF+o81RS2TNUVgljVF
lJk1RcecNUX6nzVFVqM1RWCmNUWUqTVFw6w1RfavNUUtszVFYLY1RZC5NUXHvDVF+r81RS3D
NUVgxjVFlMk1RcPMNUX2zzVFKdM1RVzWNUWU2TVFx9w1RfrfNUUt4zVFYOY1RZTpNUXD7DVF
M/A1RWfzNUVg9jVFlPk1Rc/8NUX2/zVFKQM2RWAGNkWUCTZFzww2RfYPNkUtEzZFYBY2RZAZ
NkXHHDZF+h82RS0jNkVgJjZFkCk2RccsNkX6LzZFLTM2RWA2NkWUOTZFxzw2RfY/NkU1QzZF
YEY2RZBJNkXHTDZF9k82RS1TNkVcVjZFlFk2RcdcNkX2XzZFLWM2RWBmNkWUaTZFw2w2Rfpv
NkUtczZFYHY2RZx5NkXHfDZF+n82RS2DNkVchjZFlIk2RcOMNkX2jzZFLZM2RWCWNkWUmTZF
w5w2RfafNkUpozZFYKY2RZSpNkXDrDZF+q82RS2zNkVctjZFkLk2Rce8NkX6vzZFLcM2RWDG
NkWUyTZFx8w2RfrPNkUt0zZFbdY2RZTZNkXH3DZF9t82RSnjNkVg5jZFlOk2RcPsNkX67zZF
LfM2RVz2NkWU+TZFw/w2Rfr/NkUpAzdFaQY3RaAJN0XHDDdF+g83RS0TN0VgFjdFkBk3Rccc
N0X2HzdFLSM3RWAmN0WUKTdFxyw3RW0wN0UpMzdFYDY3RZQ5N0XHPDdF+j83RS1DN0VcRjdF
lEk3RRVNN0X6TzdFKVM3RWBWN0WUWTdFx1w3RfZfN0UtYzdFYGY3RZRpN0XHbDdF+m83RUZz
N0V1djdFlHk3Rcd8N0X2fzdFKYM3RW2GN0WUiTdFx4w3RfqPN0UpkzdFXJY3RZSZN0XHnDdF
9p83RSmjN0VgpjdFkKk3RcesN0X2rzdFKbM3RVy2N0WUuTdFx7w3Rfq/N0UtwzdFYMY3RZTJ
N0XHzDdF+s83RS3TN0Vg1jdFlNk3RTHdN0X63zdFLeM3RVzmN0WU6TdFx+w3RfbvN0U+8zdF
YPY3RZT5N0XH/DdF9v83RS0DOEVcBjhFkAk4RcMMOEX6DzhFLRM4RWAWOEWQGThFwxw4Rfof
OEUpIzhFXCY4RZQpOEXDLDhF+i84RS0zOEVcNjhFtDk4Rcc8OEX2PzhFLUM4RWBGOEWUSThF
x0w4RXFQOEUpUzhFXFY4RZRZOEXHXDhF9l84RS1jOEVgZjhFlGk4RcNsOEX2bzhFLXM4RVx2
OEWUeThFx3w4RfZ/OEUtgzhFYIY4RZSJOEXDjDhF+o84RSmTOEWJljhFlJk4RcecOEX2nzhF
KaM4RVymOEWUqThFw6w4RfqvOEUtszhFYLY4RZC5OEXDvDhF9r84RS3DOEVgxjhFkMk4RcPM
OEX6zzhFLdM4RWDWOEWU2ThFw9w4RfbfOEUt4zhFXOY4RZTpOEXX7DhF+u84RS3zOEVg9jhF
tPk4RcP8OEX2/zhFKQM5RVwGOUUGCjlFwww5RfoPOUUtEzlFYBY5RZQZOUXDHDlF+h85RToj
OUVgJjlFlCk5RdMsOUX2LzlFKTM5RWA2OUWUOTlF7Dw5Rfo/OUUpQzlFXEY5RZBJOUXDTDlF
9k85RS1TOUVcVjlFlFk5RcNcOUX6XzlFKWM5RWBmOUWQaTlFx2w5RfpvOUUtczlFXHY5RZR5
OUXHfDlF9n85RS2DOUVchjlFlIk5RceMOUX2jzlFSpM5RVyWOUWUmTlFx5w5RfqfOUUpozlF
XKY5RZCpOUXHrDlFArA5RSmzOUVctjlFkLk5RcO8OUX2vzlFLcM5RWDGOUWUyTlFx8w5RfbP
OUUt0zlFXNY5RZTZOUXH3DlF9t85RSnjOUVc5jlFkOk5RcPsOUX67zlFKfM5Rab2OUWQ+TlF
w/w5Rfb/OUUtAzpFYAY6RZAJOkXLDDpF9g86RS0TOkVgFjpFkBk6RcccOkX2HzpFLSM6RWAm
OkWUKTpFxyw6RfYvOkUpMzpFXDY6RZA5OkXDPDpF+j86RSlDOkVcRjpFkEk6RcNMOkX2TzpF
TlM6RWBWOkWQWTpFw1w6RfZfOkUtYzpFXGY6RZBpOkXDbDpF+m86RS1zOkVcdjpFlHk6Rcd8
OkX2fzpFKYM6RVyGOkWUiTpFw4w6RfaPOkUtkzpFYJY6RZCZOkXDnDpF9p86RS2jOkVcpjpF
lKk6RcesOkX2rzpFKbM6RWC2OkWQuTpFw7w6Rfa/OkUpwzpFXMY6RZDJOkXDzDpFCtA6RS3T
OkVc1jpFkNk6RcPcOkX63zpFLeM6RVzmOkWQ6TpFw+w6RfbvOkUp8zpFXPY6RZD5OkXD/DpF
9v86RSkDO0VcBjtFkAk7RcMMO0X2DztFKRM7RWkWO0WQGTtFwxw7RQ4gO0UtIztFZCY7RZAp
O0XDLDtF9i87RSkzO0VgNjtFkDk7RcM8O0X2PztFKUM7RVxGO0WQSTtFw0w7RfZPO0UpUztF
YFY7RZBZO0XDXDtF9l87RS1jO0VcZjtFkGk7RcdsO0X2bztFLXM7RVx2O0WUeTtFw3w7RfZ/
O0VGgztFXIY7RZSJO0XDjDtF9o87RTqTO0VcljtFkJk7RcOcO0X2nztFQqM7RVymO0WQqTtF
w6w7RfavO0UpsztFXLY7RZC5O0XDvDtF9r87RS3DO0VcxjtFkMk7RcfMO0X2zztFKdM7RVzW
O0WY2TtFx9w7RfrfO0Ut4ztFYOY7RZTpO0XH7DtF+u87RSnzO0Vg9jtFlPk7RcP8O0X2/ztF
KQM8RVwGPEWQCTxFwww8RfYPPEUpEzxFXBY8RZAZPEXDHDxF</AssayXData><AssayYData Points="900">+UH2P2PR9z/bEfk/bKL6P8Md+z/1p/w/nMH9P1YI/j/8N/4/4vP+Px1A/z/G+/8/GyYAQI36
/z9bRABALl0AQLVcAEBRdwBAdGwAQAJ9AECZZgBAF1IAQLasAEAObABAznUAQNGFAEC/zgBA
ObwAQKRYAEASxQBAFo0AQF7VAECujwBAdb4AQLHEAEAcpABAvMoAQLy+AEATtQBAoJcAQB3F
AEDQhwBAfu4AQM0/AECLyQBA9KUAQDSDAECrigBAQIkAQJyFAECfYABATKwAQNJqAEBU0ABA
WI4AQFfGAEBIzwBAk2kAQDM8AEBLJwBA3oUAQIBXAEBDSgBAe5wAQIBoAEDunQBAOIsAQGii
AEA5pgBA6HsAQEZEAEBxYgBA1NcAQK9oAEDjqQBA6pcAQMFUAEDXeQBAFJgAQCeqAEAoWgBA
uo0AQKtXAEBTWgBAOpUAQFVmAEBpaQBAc14AQDtcAECiawBAfcUAQBGSAEDsSQBAQ4wAQNpn
AEDylwBAbYUAQG9rAECtZgBAbUwAQOd6AEDvgwBA2HUAQL5dAEA+YwBADmsAQFg8AEDiNQBA
SVgAQJtxAEALEwBAqnUAQGNCAEAKiQBAmHcAQGEzAEAwCQBAQmEAQI1EAEAXhQBAdlYAQCRx
AEBQRQBAGCAAQOs+AEARbgBAchgAQKciAEDodwBAgkEAQIUHAEBSMQBAR9v/PzVwAEA0iwBA
j1YAQOsyAEDDcgBA8CQAQDk2AECiof8/gVMAQJStAEDSLwBA9loAQHVnAEBUFwBA/BUAQP9h
AEA9//8/AS8AQCgTAEC9GQBA1iIAQLZZAED+LgBAElgAQNsKAEApHgBAfnkAQAcFAEBLOwBA
mSYAQPQjAEBqPABAyPL/PxdIAEDKFQBAwzEAQFYlAEDxFQBA8DAAQOiBAEArPQBA3jIAQKo9
AECBNwBAYx4AQNwvAEBxQABA2hcAQEXS/z8/e/8/YS4AQFPv/z+0WABAhAoAQBE/AEDEUQBA
XBwAQPwAAEA1AgBA0YAAQHR+AEB6YABA8UsAQIlfAEBLIQBAujYAQDsUAEByQwBAdeH/P2JO
AEDCbgBAKjAAQKs7AEBxLQBAsGkAQJp8AEDCagBAUIUAQDYCAECmMABA3wAAQD5gAEAKTwBA
dzIAQCNyAEDyvP8/pVoAQCiv/z+AGgBAqDkAQBoRAECjJgBAJUQAQAtOAEC4AwBAjBcAQPd2
AEAoNwBAXf3/P5U1AEAebABA0AgAQD4sAECRk/8/eykAQOrY/z+8jwBAR8D/P9xOAEBSHwBA
3BgAQJcZAEAEeQBAPef/P+wIAECyIwBAHg4AQPZpAED7OABAaQYAQGg8AEDXKgBAqSMAQDUz
AEDnLQBALwkAQC0GAEB2OQBAgZz/P7hkAECBcQBAwWgAQFwHAEACHQBAiTsAQCsvAECjKwBA
6cX/P7mV/z+VJQBAwQIAQITD/z8DIABA5D8AQFhXAEAQKgBALuH/P90kAED1dABAmS8AQJjz
/z+pEQBASU4AQIgCAECK7/8/RW8AQMQWAEBXJgBA+igAQH9MAECjNQBAFIn/PxpOAEBD0/8/
DOr/P3QdAEDS6v8/MBUAQHVDAED1FQBAPCcAQPgKAEDYPABANG8AQNvd/z/eEABAsR8AQI0m
AECCBwBA1BYAQAVLAEDE6P8/eRwAQDZGAEDH3P8/rCYAQJEQAEBWGwBAIPr/P5sxAEDfGwBA
/dP/P5seAEDlIwBA5lsAQIEkAEBTOABAYz8AQCofAEC6RwBA4RAAQNpFAEDcPgBABLr/Pwky
AEDa2/8/JhMAQEZvAEDGsf8/+xIAQPc7AEA2EQBAxSEAQP4lAEBDvv8/iFMAQNHV/z+dEgBA
8RYAQLwhAED/IABAlV4AQN1lAEAXcQBA5Q4AQJ75/z8mzv8/uBQAQB/I/z+iOwBASdH/P+26
/z8rMwBAIuT/PxIVAEDclP8/QgEAQJsdAEB0OABAeCIAQDR0AEBLEABA9CoAQMgPAEBsSwBA
qAAAQDtKAECMCABAHl4AQFoCAEB92/8/vn0AQBtzAECdFQBApS0AQJU0AEBpBgBArZgAQEAG
AEA7MQBA0i0AQDgnAEDWPgBAR2cAQFRWAEAgUQBAGBIAQLp8AECzXABAhiYAQHYeAEDdaABA
FCwAQCtkAEA+OgBAn/D/P0sqAEAOLABAekEAQPnz/z8pNQBAQVQAQBwWAECSAgBAEjYAQGMw
AEDBNwBA1UUAQDxWAEArZQBALVkAQMAqAEB7WwBAhMf/Pz4cAEB69P8/uDsAQHtWAEA9YwBA
k+X/P/ckAEDMYwBAt+P/P377/z/LEgBAaGsAQHZAAEBJ7P8/b+P/P696AEDpNgBAlBsAQN07
AEAcOgBACDAAQFw2AEAANgBAV1oAQEk2AEArRQBAod7/PwocAEAIDwBA+lwAQNYjAEANBQBA
r2EAQPBIAEAB+v8/bg4AQH4sAECzMABAmhoAQIUgAEBwXwBAGSoAQKgxAEBARQBARhkAQMI8
AECuIwBAkCEAQFZJAEDWHABAk0wAQHILAEBxNABASScAQD9iAEDGZwBAsS8AQOQ1AECAKwBA
f/X/PxNHAECaUwBAFVsAQJlUAEDtLABA/HEAQCE0AECaIwBAdTEAQFFQAEAbRABAiaMAQFY2
AECESwBAg24AQMy3AECRZABAFSsAQHdXAECNegBAEY8AQAVAAEBTPgBAjicAQOJcAECuCwBA
7yEAQAxBAEAYNwBASi8AQCwaAEA2XABA83IAQH8aAECtDABA2EwAQI4wAEAudABAxYIAQK1U
AEBqTwBASB4AQIJxAEBUIgBAu0cAQClYAEBicABAo1IAQK51AEB3QABAgmgAQBRvAEBtpQBA
rz8AQBBOAEDzRgBANVcAQNplAEDlGwBAS0sAQLKeAECpGwBAVUUAQOkEAEAtVQBAz0gAQNB/
AEC0IQBAbnoAQPQ0AECKMQBAj2kAQEFiAECNEQBA90IAQAQ7AECCZABAJCkAQMKeAEA8LwBA
ki4AQNoKAEBdTABAvXYAQBozAEAWRQBAQnMAQDNwAEB2hQBA3GoAQN1yAEDwVgBABGsAQPNP
AECBRgBADHgAQJxxAED+GABApksAQG+RAEBb9/8/slcAQNI/AEBUSwBA6k8AQLI4AEBZOQBA
yzcAQKE1AEAuWwBAB44AQDlVAEBCaQBAeqIAQLAvAEDsXQBAriwAQH5dAEAHSgBAgwcAQHs1
AEDzVABAnVsAQNc2AECRLABAoHAAQFTp/z+fdABAWJkAQFnMAEAkPwBAAhMAQMFJAEDSkABA
pXMAQBdcAECUZgBA0AsAQOx8AECNPgBASkgAQMhJAECxcgBAPl0AQIeNAEDkTgBADiUAQNCS
AEDJMABAYWMAQIFFAEB3nABA9UkAQLl8AEBShwBAMnQAQAg9AEDORwBAw08AQNuGAEDlXgBA
uMIAQOBbAEBRcgBA7QgAQLyHAEDMQwBAQXMAQEpOAEBIQgBAnnoAQN59AEBIoABAAmkAQIKL
AEC7cQBAHIIAQPnY/z+8igBAUhgAQFGoAECCZgBAB6EAQBIlAEBnZgBAonoAQNSTAEAk4P8/
EG0AQEWwAEDKWQBA71sAQOVsAEDuVABATZ0AQE9yAEB6cgBA0GkAQHE4AED/ZwBAflsAQP9U
AEAROwBAzZYAQNcoAEBLVgBAGYUAQOthAEBpMgBAzGcAQGeNAEDEqgBAi3EAQLo4AEAmkABA
zYkAQGR3AEA+bQBAp08AQNdbAEApjQBAfVAAQNZxAECrmgBAsngAQEI1AECpswBAhW0AQDzK
AEDngwBAV6oAQNSQAEDgWABAbY8AQOdVAEBscQBAu1wAQPF7AEBeVABAiWUAQC9+AEAAaABA
EV0AQLurAEAVeABAWcEAQEKCAEDjlgBAuZAAQEV6AEBrmABA+3oAQKl9AEBVHQBAMMEAQK9O
AEAgiQBAPG8AQFSnAECdXgBA1qkAQCynAEBQhwBA66oAQGqmAECBVABA8WkAQF5jAEChngBA
KrsAQBaeAECGgwBALaMAQNqgAEBHnABAPYgAQL2IAEBZdgBAjbEAQJyZAED1ZQBALp4AQPyS
AECkhQBAh60AQCWaAEAEdwBAYosAQH19AEB39ABAEoIAQD63AEAvXQBA454AQFKYAECczgBA
eHUAQNSXAEDwZABAfmwAQBunAEBrbgBAY4sAQG6PAEDOfgBAy38AQNesAEB8oQBAmXwAQMiZ
AEA3vABAx3wAQAmyAEBPTQBAQH8AQAFfAEBMZwBAWYcAQGBWAEAFigBAFYoAQGLKAECTuABA
2ZYAQH2CAECL0QBAjXwAQNanAEA3yQBAQL4AQJWCAEDOrQBA+psAQGbqAEB1egBAT5gAQEp0
AECRiwBATFAAQMXLAEAzqABAeaAAQKnkAEA/pgBArKwAQHCaAEAbswBAyfMAQOWmAEBhswBA
u9EAQG+5AEBsoQBAUZwAQALHAEBFqABAZMwAQKe7AECbxgBAY5QAQPSCAEC/5gBAYTkAQKKG
AEBAiABAO5oAQP54AED9rQBApLwAQEveAEADfgBAM9sAQPeGAEDVgwBAmowAQONjAEDAdwBA
v6sAQBtXAECpqQBAPmkAQFaVAEBkbABAtKkAQHjXAEDXjABAe5YAQEnVAEBm1wBAMXAAQP64
AEBhswBA6tQAQCOrAEARggBAz4YAQG6IAEDLmQBAX7MAQFKTAEDnmABAI8MAQOyfAECbzwBA
E2cAQOCyAECUxABAT7UAQCDOAEDLowBAbaAAQO1lAECBqgBA</AssayYData></Step><Step><CommonData><SampleLocation>11</SampleLocation><SampleID></SampleID><SampleGroup></SampleGroup><SampleInfo></SampleInfo><SampleRow>E</SampleRow><SamplePlate>1</SamplePlate><WellType>REGENERATION</WellType><Concentration>-1</Concentration><ConcentrationUnits>µg/ml</ConcentrationUnits><MolarConcentration>-1</MolarConcentration><MolarConcUnits>nM</MolarConcUnits><MolecularWeight>-1</MolecularWeight><Temperature>25</Temperature><StartTime>3558316</StartTime><AssayTime>5</AssayTime></CommonData><FlowRate>1000</FlowRate><StepType>KREGENERATION</StepType><StepName>Regeneration</StepName><StepStatus>OK</StepStatus><ActualTime>4.99907</ActualTime><CycleTime>0.2</CycleTime><AssayXData Points="25">9h88RSUjPEVYJjxFjCk8Rb8sPEX2LzxFKTM8RVg2PEWMOTxFvzw8RfY/PEUlQzxFWEY8RYxJ
PEW/TDxF8k88RSVTPEVcVjxFjFk8RcNcPEXyXzxFKWM8RVxmPEWQaTxFv2w8RQ==</AssayXData><AssayYData Points="25">BArYv3xK97/V4APAfUQJwF6IDcCUNBHARNcTwNczFsAiQRjAsggawAsXHMArrR3AgooewGLT
H8C9OCHAXSYiwJZ3I8AyfSTATVklwK1HJsDP1SbAZswnwDVAKMAv5CjAVjQpwA==</AssayYData></Step><Step><CommonData><SampleLocation>12</SampleLocation><SampleID></SampleID><SampleGroup></SampleGroup><SampleInfo></SampleInfo><SampleRow>E</SampleRow><SamplePlate>1</SamplePlate><WellType>NEUTRALIZATION</WellType><Concentration>-1</Concentration><ConcentrationUnits>µg/ml</ConcentrationUnits><MolarConcentration>-1</MolarConcentration><MolarConcUnits>nM</MolarConcUnits><MolecularWeight>-1</MolecularWeight><Temperature>25</Temperature><StartTime>3574230</StartTime><AssayTime>5</AssayTime></CommonData><FlowRate>1000</FlowRate><StepType>KREGENERATION</StepType><StepName>Regeneration</StepName><StepStatus>OK</StepStatus><ActualTime>4.99907</ActualTime><CycleTime>0.2</CycleTime><AssayXData Points="25">8m88RSFzPEVUdjxFiHk8Rbt8PEXufzxFIYM8RVSGPEWIiTxFu4w8Re6PPEUhkzxFVJY8RYiZ
PEW7nDxF7p88RSGjPEVUpjxFiKk8RbusPEXurzxFIbM8RVS2PEWIuTxFu7w8RQ==</AssayXData><AssayYData Points="25">hXFTPzG+Vj8WQF0/Dh9iP2hxaD8Idmw/OsBuP3JTcT/GJXM/uud1P7jFeD9mBHk/WY17P+GL
fT+GmX0/gh+AP95jgD+nTIE/qEuBPy4Zgj9itII/LdKCP0tJgz8js4M/JLiDPw==</AssayYData></Step><Step><CommonData><SampleLocation>11</SampleLocation><SampleID></SampleID><SampleGroup></SampleGroup><SampleInfo></SampleInfo><SampleRow>E</SampleRow><SamplePlate>1</SamplePlate><WellType>REGENERATION</WellType><Concentration>-1</Concentration><ConcentrationUnits>µg/ml</ConcentrationUnits><MolarConcentration>-1</MolarConcentration><MolarConcUnits>nM</MolarConcUnits><MolecularWeight>-1</MolecularWeight><Temperature>25</Temperature><StartTime>3590466</StartTime><AssayTime>5</AssayTime></CommonData><FlowRate>1000</FlowRate><StepType>KREGENERATION</StepType><StepName>Regeneration</StepName><StepStatus>OK</StepStatus><ActualTime>5.00005</ActualTime><CycleTime>0.2</CycleTime><AssayXData Points="25">7r88RSHDPEVQxjxFiMk8RbvMPEXuzzxFIdM8RVTWPEWI2TxFu9w8RerfPEUh4zxFUOY8RYjp
PEW77DxF6u88RR3zPEVU9jxFiPk8Rbf8PEXu/zxFIQM9RVQGPUWICT1Fuww9RQ==</AssayXData><AssayYData Points="25">t6EHwHnaFMDKFRrAoXgdwEcPIMA0AiLAJ3gjwM7TJMAbMybAXxQnwC82KMAaCinAG5EpwK02
KsDVRyvAfqYrwCBtLMDmZi3AqswtwCGTLcDKby7AGk4vwNpRL8DB2y/A5uYvwA==</AssayYData></Step><Step><CommonData><SampleLocation>12</SampleLocation><SampleID></SampleID><SampleGroup></SampleGroup><SampleInfo></SampleInfo><SampleRow>E</SampleRow><SamplePlate>1</SamplePlate><WellType>NEUTRALIZATION</WellType><Concentration>-1</Concentration><ConcentrationUnits>µg/ml</ConcentrationUnits><MolarConcentration>-1</MolarConcentration><MolarConcUnits>nM</MolarConcUnits><MolecularWeight>-1</MolecularWeight><Temperature>25</Temperature><StartTime>3606652</StartTime><AssayTime>5</AssayTime></CommonData><FlowRate>1000</FlowRate><StepType>KREGENERATION</StepType><StepName>Regeneration</StepName><StepStatus>OK</StepStatus><ActualTime>5.00005</ActualTime><CycleTime>0.2</CycleTime><AssayXData Points="25">7g89RSETPUVUFj1FiBk9RbscPUXuHz1FISM9RVAmPUWIKT1Fuyw9Re4vPUVjMz1FVDY9RYg5
PUW7PD1F7j89RSFDPUVURj1FiEk9RbtMPUXuTz1FIVM9RVRWPUWIWT1Fu1w9RQ==</AssayXData><AssayYData Points="25">qCpQP4NNUz++qVo/QhNgP/45ZD8wSWg/NX9rP6s+bj90dnA/huFzP+FOdj8ct3Y/k215P8Jv
ej971no/Y1R9P4ZYfj/DGX8/uvt/P56UgD/4qIE/1smBP7UJgj8pkII/I1GCPw==</AssayYData></Step><Step><CommonData><SampleLocation>11</SampleLocation><SampleID></SampleID><SampleGroup></SampleGroup><SampleInfo></SampleInfo><SampleRow>E</SampleRow><SamplePlate>1</SamplePlate><WellType>REGENERATION</WellType><Concentration>-1</Concentration><ConcentrationUnits>µg/ml</ConcentrationUnits><MolarConcentration>-1</MolarConcentration><MolarConcUnits>nM</MolarConcUnits><MolecularWeight>-1</MolecularWeight><Temperature>25</Temperature><StartTime>3622744</StartTime><AssayTime>5</AssayTime></CommonData><FlowRate>1000</FlowRate><StepType>KREGENERATION</StepType><StepName>Regeneration</StepName><StepStatus>OK</StepStatus><ActualTime>4.99907</ActualTime><CycleTime>0.2</CycleTime><AssayXData Points="25">7l89RR1jPUVQZj1FhGk9RbdsPUXqbz1FIXM9RVR2PUWIeT1Fu3w9Re5/PUUhgz1FVIY9RYiJ
PUW7jD1F7o89RR2TPUVQlj1FiJk9RbecPUXqnz1FIaM9RVCmPUWIqT1Ft6w9RQ==</AssayXData><AssayYData Points="25">MAUKwAL7FsA0exzAXVcfwDrOIcBOLyPARP8kwKlYJsB3bCfAhX8owFQjKcA6ECrARbkqwJNd
K8CO+SvAZ6MswOUnLcBWsS3Ax3EuwAL4LsC9Ii/ALE8vwITWL8BPPjDAsUswwA==</AssayYData></Step><Step><CommonData><SampleLocation>12</SampleLocation><SampleID></SampleID><SampleGroup></SampleGroup><SampleInfo></SampleInfo><SampleRow>E</SampleRow><SamplePlate>1</SamplePlate><WellType>NEUTRALIZATION</WellType><Concentration>-1</Concentration><ConcentrationUnits>µg/ml</ConcentrationUnits><MolarConcentration>-1</MolarConcentration><MolarConcUnits>nM</MolarConcUnits><MolecularWeight>-1</MolecularWeight><Temperature>25</Temperature><StartTime>3638834</StartTime><AssayTime>5</AssayTime></CommonData><FlowRate>1000</FlowRate><StepType>KREGENERATION</StepType><StepName>Regeneration</StepName><StepStatus>OK</StepStatus><ActualTime>4.99907</ActualTime><CycleTime>0.2</CycleTime><AssayXData Points="25">6q89RRmzPUVMtj1FgLk9Rbe8PUXmvz1FqMM9RUzGPUWAyT1Ft8w9RebPPUUZ0z1FTNY9RYDZ
PUWz3D1F5t89RRnjPUVM5j1FgOk9RbPsPUXm7z1FGfM9RUz2PUWA+T1Fs/w9RQ==</AssayXData><AssayYData Points="25">oCxWPwwCWz+EWWE/vvxmP83maz9/v24/OJlyP41CdD+roXY/pXh5P687fD8F/30/3Kl/P/tq
gD8llIA/qXKBP0nxgT9NbYI/SReDP+DXgz8q1YQ/t6qEP1xChT/EvIU/PsGFPw==</AssayYData></Step></KineticsData></ExperimentResults>
