# Supplementary material for: Functional development of a V3/glycan-specific broadly neutralizing antibody isolated from a case of HIV superinfection
Source: eLife. 2021 Jul 15;10:e68110. doi: 10.7554/eLife.68110 (PMC8376252; doi:10.7554/eLife.68110)
Supplement: Figure 2—source data 2. [file elife-68110-fig2-data2.zip › QA013.2 Dbl Ref_21.02.04/02.04.21/QA013.2 Lineage Replicates_21.02.04/210204_008.frd]

<?xml version="1.0" encoding="UTF-8" standalone="yes"?>
<ExperimentResults><ExperimentInfo Name="QA013.2 Lineage Replicates_21.02.04"><ExpDescription></ExpDescription><RTDVersion>2.0</RTDVersion><RunID>BA674985-94F7-42A7-A5A3-05A7B3DC47DF</RunID><ExperimentType>KINETICS</ExperimentType><ExperimentSubType>KBASIC</ExperimentSubType><StartDateTime>2021-02-04T14:31:12</StartDateTime><MachineName>886RGX1</MachineName><UserName>Labuser</UserName><LotNumber></LotNumber><PlateName>210204</PlateName><PlateName2></PlateName2><SensorName>H5</SensorName><SensorPlate>1</SensorPlate><SensorType>AHC (Anti-hIgG Fc Capture)</SensorType><SensorRole>LIGAND</SensorRole><SensorInfo></SensorInfo><WritingSW>DataAcquisition.exe 11.1.2.24</WritingSW><InstrumentType>OctetRED96</InstrumentType><InstrumentSerial>FB-50183</InstrumentSerial><InstrumentFW></InstrumentFW><IntegrationTime>3.1</IntegrationTime><DSPType>CPF</DSPType><DSPStitching>1</DSPStitching><HasManifest>1</HasManifest><InfoHash>1811479413</InfoHash></ExperimentInfo><AssayParamsInfo/><KineticsData><Step><CommonData><SampleLocation>1</SampleLocation><SampleID></SampleID><SampleGroup></SampleGroup><SampleInfo></SampleInfo><SampleRow>H</SampleRow><SamplePlate>1</SamplePlate><WellType>BUFFER</WellType><Concentration>-1</Concentration><ConcentrationUnits>µg/ml</ConcentrationUnits><MolarConcentration>-1</MolarConcentration><MolarConcUnits>nM</MolarConcUnits><MolecularWeight>-1</MolecularWeight><Temperature>25</Temperature><StartTime>0</StartTime><AssayTime>60</AssayTime></CommonData><FlowRate>1000</FlowRate><StepType>BASELINE</StepType><StepName>Baseline</StepName><StepStatus>OK</StepStatus><ActualTime>60</ActualTime><CycleTime>0.2</CycleTime><AssayXData Points="300">AAAAAM3MTD7NzMw+mpkZP0SLTD8AAIA/mpmZPzMzsz8IrMw/ZmbmPwAAAEBqvAxAN4kZQGZm
JkAzMzNAAABAQM3MTECamVlAZmZmQNEic0Ce739AZmaGQM3MjEAzM5NAaJGZQAAAoEA1XqZA
zcysQDMzs0BokblAAADAQGZmxkDNzMxAMzPTQJqZ2UAAAOBANV7mQJzE7EAzM/NAmpn5QAAA
AEEzMwNBZmYGQYGVCUG0yAxB5/sPQTMzE0FmZhZBmpkZQc3MHEHn+x9BMzMjQWZmJkGamSlB
tMgsQQAAMEEbLzNBZmY2QZqZOUG0yDxBAABAQRsvQ0FOYkZBgZVJQbTITEHn+09BMzNTQU5i
VkGamVlBzcxcQef7X0EzM2NBZmZmQZqZaUG0yGxBAABwQTMzc0FOYnZBmpl5QbTIfEEAAIBB
jZeBQScxg0HByoRBZmaGQQAAiEGamYlBMzOLQcHKjEFmZo5BAACQQZqZkUEnMZNBzcyUQWZm
lkEAAJhBjZeZQTMzm0HNzJxBZmaeQQAAoEGamaFBMzOjQc3MpEFaZKZB9P2nQZqZqUEzM6tB
wcqsQWZmrkEAALBBmpmxQTMzs0HNzLRBZma2QfT9t0GamblBMzO7QcHKvEFmZr5B9P2/QY2X
wUEnMcNBzczEQWZmxkEAAMhBmpnJQTMzy0HNzMxBZmbOQfT9z0GNl9FBMzPTQc3M1EFaZNZB
9P3XQY2X2UEnMdtBzczcQVpk3kEAAOBBmpnhQScx40HByuRBZmbmQfT950GNl+lBJzHrQc3M
7EFaZO5BGQTwQY2X8UEzM/NBzcz0QWZm9kH0/fdBmpn5QScx+0HNzPxBZmb+QQAAAELNzABC
mpkBQmZmAkIzMwNCAAAEQs3MBEKTmAVCYGUGQi0yB0IAAAhCx8sIQpqZCUJmZgpCMzMLQgAA
DELHywxCmpkNQmBlDkIzMw9C+v4PQsfLEEKTmBFCYGUSQi0yE0ISAxRCx8sUQpqZFUJmZhZC
LTIXQgAAGELNzBhCmpkZQmBlGkItMhtCAAAcQs3MHEKTmB1CYGUeQi0yH0IAACBCzcwgQpOY
IUJgZSJCLTIjQvr+I0LNzCRCk5glQmBlJkIzMydC+v4nQsfLKEKamSlCZmYqQjMzK0L6/itC
x8ssQpqZLUJmZi5CLTIvQgAAMELNzDBCmpkxQmBlMkItMjNCAAA0QsfLNEKTmDVCYGU2QjMz
N0L6/jdCzcw4QpOYOUJmZjpCMzM7QgAAPELNzDxCk5g9QmBlPkItMj9CAABAQsfLQEKamUFC
YGVCQjMzQ0L6/kNCx8tEQpOYRUJgZUZCLTJHQgAASELHy0hCk5hJQmZmSkIzM0tC+v5LQsfL
TEKTmE1CYGVOQjMzT0L6/k9Cx8tQQpqZUUJmZlJCLTJTQvr+U0LHy1RCmplVQmZmVkItMldC
AABYQs3MWEKamVlCYGVaQjMzW0L6/ltCzcxcQpqZXUJgZV5CLTJfQgAAYELHy2BCk5hhQmBl
YkItMmNCAABkQtnOZEKamWVCZmZmQnc+Z0L6/mdCzcxoQpOYaUJgZWpCLTJrQgAAbELHy2xC
mpltQmBlbkIzM29C</AssayXData><AssayYData Points="300">AAAAAHHhbbvnMP+6ea4Hu+YTQruyaKW6HPF9uzayIDrrmkG73tfuuvU5DLuD8Bw7S4B3us99
TDvQYoK6yyW4uCDxUTtULSU7H/2TO+8cFro4X107xGkGO+q+hTsuz6U7ObCyO0BDdTsXeKQ6
Uhi0ubG66TmP1jg6XanuuqmykDpSG4Q77ScmO5Ez9jvFIhW74ABQOyBpjDshZug7QfIPOwS6
fjvMvWw7JHZBOxy9KrvRZqc7+5VROwjQKTuwAEE6TJDQOgdvIDtft7A6JBJ9O72PkDsfLBG6
P6y3OhmDmztvP0g7AuUmO25r4zv1/oI7cGJhO4/4mztJr1k7JJVRO8NW3TpOSqw7oWgBO4vL
CTuTDlo7MYWqOzKliDuikoo7eI58uurAxLp+wc06+toaO4u2gDucusY58SCEOmgFjjv5Ihc7
IvwMO4XdyTt6PHE73Ny6O4J8sTuCQC470PCEO1eUJDs7+Ic6vfdzOlNO3jqY5Zk7h3Q0u2By
LDvVF7k75DytO75PYzu44LU77/vjO+Se1To3z6Y6qjglO+IxYjt1zvU7YWweug0vEzyYHsI6
qwUnO4XdqjtsP+M771LYO/H/qDsjp9E51ETNOkXnuTs1g7Q7Kgq9O/SlnDuA9tc7o2uvO+R+
ozskOlU78JujOydWBDuHS7Q7Rw31O+hgqDsqdXI7bE6eO/F+xDsV4ck7mvZkOw0qMTz5xe87
1mGHO4FNyjolJM47NHzOO2UhFzsb/Jo7kddsO18FzzuMM+I7jz1NO7XoAzynfuU7QejtOxyo
wjvHT/w73ZrjO29F3jsaMsE787DTOzZdcjvgRFE7XLuKO/0XHDyEXsE7qwAHPHeP6TvNigY8
tz1QOxcs9jtytOw6lJf7O0Lj6DtwZ747IocxPOFtojup6xE8bQHBO1EXojsg7hk71VcUPFL+
aTvYYuo7J4kaO35xzzvNDzQ8bamZO7nv9DtMBq47LzR7O/YiBjtGwQo8S4ONO9VT+TsjLxg8
XedqPCLciTuQZAg8/8AOPMCH5zul7NQ7/U8aPBW8CDwZWQY8tcvHOzU/BjzPkw48+RcKPG2f
nDuPIgk8PpDZO4cCwzuwD7I79Iz5O6oPDztQLS08YyeaOwhHwDvgiHY65KusO5Vi2juGuwM8
AjAEPMhABTzWGts78brEO5ndbzsbqLQ7iccyPJ6yGTzYv9k7QqrRO4Sx/js8i+o7to8xPFTH
ITtYuig7rUYuPGBfCTyTrwE8S39LO4ef/jusSFk7jEb6O/DghDsHv947LWGLO3efGTw/Lag7
mhRHOy/+Qjw99vU73C0CPPAfGzwhGR08UcjNO9DBpzvo0QA8A70iPOybDDxC6Rk8RyrbO1M4
iTv8lf87+h2kOyHIETxb4+M7CmkFPJDQljuBcw48TyQvPC93wzvtv+87Q1LkO5eNzDsbH/M7
n5hTO9FQiTt+EQo8PK0NPJ5rNTuT0aE7vyH3O+p6FjzOhJE7UywyO99NuTuX6xk8NB0pPCH3
7zvz1rY7yzsYPNm13zubMhw85ITOOxSc8zvWRPc7auvYO3ur8DsBYuY7oE2OO2ON7jsX5dc7
gdy0O4rIITxOoeU7</AssayYData></Step><Step><CommonData><SampleLocation>11</SampleLocation><SampleID></SampleID><SampleGroup></SampleGroup><SampleInfo></SampleInfo><SampleRow>H</SampleRow><SamplePlate>1</SamplePlate><WellType>REGENERATION</WellType><Concentration>-1</Concentration><ConcentrationUnits>µg/ml</ConcentrationUnits><MolarConcentration>-1</MolarConcentration><MolarConcUnits>nM</MolarConcUnits><MolecularWeight>-1</MolecularWeight><Temperature>25</Temperature><StartTime>91144</StartTime><AssayTime>5</AssayTime></CommonData><FlowRate>1000</FlowRate><StepType>KREGENERATION</StepType><StepName>Regeneration</StepName><StepStatus>OK</StepStatus><ActualTime>5.012</ActualTime><CycleTime>0.2</CycleTime><AssayXData Points="25">AABwQs3McEKamXFCZmZyQi0yc0IAAHRCx8t0QpqZdUJmZnZCMzN3QgAAeEIE1nhCmpl5QmBl
ekIzM3tCAAB8QsfLfEKTmH1CZmZ+QjMzf0IAAIBCZmaAQs3MgEIzM4FCvp+BQg==</AssayXData><AssayYData Points="25">FHtEwCViUsDSu1vA5MlhwI3HZsDJFmvARHluwLFyccCuGHTAW612wAHyeMDEZ3vAETV9wE2c
fsAsI4DARPyAwMp7gcDZSoLAl9OCwCNWg8Bg/oPA4IWEwCQThcAMeIXAGquFwA==</AssayYData></Step><Step><CommonData><SampleLocation>12</SampleLocation><SampleID></SampleID><SampleGroup></SampleGroup><SampleInfo></SampleInfo><SampleRow>H</SampleRow><SamplePlate>1</SamplePlate><WellType>BUFFER</WellType><Concentration>-1</Concentration><ConcentrationUnits>µg/ml</ConcentrationUnits><MolarConcentration>-1</MolarConcentration><MolarConcUnits>nM</MolarConcUnits><MolecularWeight>-1</MolecularWeight><Temperature>25</Temperature><StartTime>107057</StartTime><AssayTime>5</AssayTime></CommonData><FlowRate>1000</FlowRate><StepType>KREGENERATION</StepType><StepName>Regeneration</StepName><StepStatus>OK</StepStatus><ActualTime>5</ActualTime><CycleTime>0.2</CycleTime><AssayXData Points="25">JAaCQopsgkLx0oJC1DiDQr6fg0KhBYRCimyEQvHShEJXOYVCvp+FQqEFhkKKbIZCbtKGQlc5
h0I7n4dCJAaIQopsiELx0ohCVzmJQjufiUKhBYpCB2yKQm7SikJXOYtCvp+LQg==</AssayXData><AssayYData Points="25">AKQKv/aCAr8bO/W+Jyfpvj373r6YOde+hEXRvlNcx76szcK+uae+vk+Zu74zd7W+UfywviQ7
q76ygKu+6repvgcQpL71tqG+blWhvvYaoL4HlZy+Qu+YvqzMl77+Kpa+fhuUvg==</AssayYData></Step><Step><CommonData><SampleLocation>11</SampleLocation><SampleID></SampleID><SampleGroup></SampleGroup><SampleInfo></SampleInfo><SampleRow>H</SampleRow><SamplePlate>1</SamplePlate><WellType>REGENERATION</WellType><Concentration>-1</Concentration><ConcentrationUnits>µg/ml</ConcentrationUnits><MolarConcentration>-1</MolarConcentration><MolarConcUnits>nM</MolarConcUnits><MolecularWeight>-1</MolecularWeight><Temperature>25</Temperature><StartTime>123268</StartTime><AssayTime>5</AssayTime></CommonData><FlowRate>1000</FlowRate><StepType>KREGENERATION</StepType><StepName>Regeneration</StepName><StepStatus>OK</StepStatus><ActualTime>5</ActualTime><CycleTime>0.2</CycleTime><AssayXData Points="25">JQaMQotsjELy0oxCWDmNQr+fjUIlBo5Ci2yOQm/SjkJYOY9Cv5+PQiUGkEKLbJBC8tKQQlg5
kUK/n5FCJQaSQotskkLy0pJCazyTQr+fk0IlBpRCi2yUQvLSlEJYOZVCv5+VQg==</AssayXData><AssayYData Points="25">EvFbwKITbMC7EXPAoJt3wJieesCXBn3AwTt/wJpcgMDMMoHAvv2BwMGEgsAxA4PAYrCDwKwy
hMBAhYTAuh2FwLRHhcCv0YXA2xCGwL+AhsAPxYbAwA+HwJdJh8BRoIfA6r6HwA==</AssayYData></Step><Step><CommonData><SampleLocation>12</SampleLocation><SampleID></SampleID><SampleGroup></SampleGroup><SampleInfo></SampleInfo><SampleRow>H</SampleRow><SamplePlate>1</SamplePlate><WellType>BUFFER</WellType><Concentration>-1</Concentration><ConcentrationUnits>µg/ml</ConcentrationUnits><MolarConcentration>-1</MolarConcentration><MolarConcUnits>nM</MolarConcUnits><MolecularWeight>-1</MolecularWeight><Temperature>25</Temperature><StartTime>139352</StartTime><AssayTime>5</AssayTime></CommonData><FlowRate>1000</FlowRate><StepType>KREGENERATION</StepType><StepName>Regeneration</StepName><StepStatus>OK</StepStatus><ActualTime>5</ActualTime><CycleTime>0.2</CycleTime><AssayXData Points="25">JQaWQotslkJv0pZCWDmXQjyfl0IlBphCi2yYQvLSmEJYOZlCv5+ZQiUGmkKLbJpC8tKaQlg5
m0K/n5tCJQacQotsnELy0pxCWDmdQr+fnUIlBp5Ci2yeQvLSnkJYOZ9Cv5+fQg==</AssayXData><AssayYData Points="25">dn0Bv93v8r6RCuS+ilfZvu/M0L4KJse+vUrAvmTIur4cobW+K02wvqtprr4KQqm+/tqmvokI
or6chZ6+xQ2avq/mmb41gJa+kTGUvoNEkb47RY6+l8qNvl6cib6QnIq+REyJvg==</AssayYData></Step><Step><CommonData><SampleLocation>11</SampleLocation><SampleID></SampleID><SampleGroup></SampleGroup><SampleInfo></SampleInfo><SampleRow>H</SampleRow><SamplePlate>1</SamplePlate><WellType>REGENERATION</WellType><Concentration>-1</Concentration><ConcentrationUnits>µg/ml</ConcentrationUnits><MolarConcentration>-1</MolarConcentration><MolarConcUnits>nM</MolarConcUnits><MolecularWeight>-1</MolecularWeight><Temperature>25</Temperature><StartTime>155465</StartTime><AssayTime>5</AssayTime></CommonData><FlowRate>1000</FlowRate><StepType>KREGENERATION</StepType><StepName>Regeneration</StepName><StepStatus>OK</StepStatus><ActualTime>5</ActualTime><CycleTime>0.2</CycleTime><AssayXData Points="25">JgagQoxsoELy0qBC4jqhQsCfoUImBqJCjGyiQvLSokJYOaNCPJ+jQiYGpEKMbKRCcNKkQtY4
pUI8n6VCJgamQoxspkLy0qZC1jinQsCfp0ImBqhCjGyoQvLSqELWOKlCwJ+pQg==</AssayXData><AssayYData Points="25">4nRjwB97b8ACD3XAaRx5wIe2e8B7DH7AfGJ/wB3EgMD4SIHAyOyBwJF0gsDp6ILAX1aDwEyj
g8ALAYTAzYuEwKjlhMBWLoXAIZCFwCTjhcBU+IXAHXyGwKB0hsB+uYbA7tqGwA==</AssayYData></Step><Step><CommonData><SampleLocation>12</SampleLocation><SampleID></SampleID><SampleGroup></SampleGroup><SampleInfo></SampleInfo><SampleRow>H</SampleRow><SamplePlate>1</SamplePlate><WellType>BUFFER</WellType><Concentration>-1</Concentration><ConcentrationUnits>µg/ml</ConcentrationUnits><MolarConcentration>-1</MolarConcentration><MolarConcUnits>nM</MolarConcUnits><MolecularWeight>-1</MolecularWeight><Temperature>25</Temperature><StartTime>171546</StartTime><AssayTime>5</AssayTime></CommonData><FlowRate>1000</FlowRate><StepType>KREGENERATION</StepType><StepName>Regeneration</StepName><StepStatus>OK</StepStatus><ActualTime>5</ActualTime><CycleTime>0.2</CycleTime><AssayXData Points="25">JgaqQglsqkJw0qpCWTmrQj2fq0KjBaxCCWysQnDSrEJZOa1CwJ+tQqMFrkIJbK5CcNKuQtY4
r0LAn69CowWwQglssEJw0rBC1jixQj2fsUKjBbJCCWyyQvPSskLWOLNCwJ+zQg==</AssayXData><AssayYData Points="25">1BjlvtB71b4zQci+Nv+7vmfCsb7Zs6e+ZXmjvmRBnb4G9Ja+WyGSvh+EkL7jbIu+Uw6GvlIP
hL6Azn6+qjx9vmoueb5pMXO+zkhsvi07aL7z9WK+BUFdvvBkWr6TI1i+6oJYvg==</AssayYData></Step><Step><CommonData><SampleLocation>1</SampleLocation><SampleID></SampleID><SampleGroup></SampleGroup><SampleInfo></SampleInfo><SampleRow>H</SampleRow><SamplePlate>1</SamplePlate><WellType>BUFFER</WellType><Concentration>-1</Concentration><ConcentrationUnits>µg/ml</ConcentrationUnits><MolarConcentration>-1</MolarConcentration><MolarConcUnits>nM</MolarConcUnits><MolecularWeight>-1</MolecularWeight><Temperature>25</Temperature><StartTime>186406</StartTime><AssayTime>60</AssayTime></CommonData><FlowRate>1000</FlowRate><StepType>BASELINE</StepType><StepName>Baseline</StepName><StepStatus>OK</StepStatus><ActualTime>60</ActualTime><CycleTime>0.2</CycleTime><AssayXData Points="300">Jga0QoxstEJw0rRCWTm1QsCftUKjBbZCjGy2QvPStkJZObdCPZ+3QqMFuEKMbLhC89K4Qlk5
uULAn7lCowW6QoxsukJw0rpCWTm7Qj2fu0ImBrxCjGy8QvPSvELWOL1CPJ+9QqMFvkKMbL5C
89K+Qlk5v0LAn79CJgbAQoxswELz0sBCWTnBQsCfwUImBsJCjGzCQvPSwkJZOcNCPJ/DQqMF
xEKMbMRCcNLEQmY7xUI8n8VCJgbGQglsxkKh2sZCWTnHQsCfx0KjBchCjGzIQnDSyELWOMlC
wJ/JQqMFykKMbMpCcNLKQlk5y0I8n8tCJgbMQglszELz0sxCWTnNQsCfzUImBs5CjGzOQvPS
zkLWOM9CwJ/PQiYG0EIJbNBCcNLQQlk50ULAn9FCowXSQgls0kLz0tJCWTnTQsCf00KjBdRC
jGzUQvPS1ELWONVCwJ/VQqMF1kKMbNZC89LWQtY410I8n9dCJgbYQoxs2EJw0thCWTnZQjyf
2UKjBdpCjGzaQnDS2kLWONtCPJ/bQqMF3EKMbNxCcNLcQlk53UI8n91CowXeQgls3kLz0t5C
1jjfQjyf30ImBuBCCWzgQnDS4EJZOeFCwJ/hQiYG4kIJbOJCcNLiQtY440I8n+NCJgbkQgls
5EJw0uRCWTnlQsCf5UKjBeZCCWzmQvPS5kJZOedCPJ/nQqMF6EIJbOhC89LoQlk56ULAn+lC
JgbqQoxs6kJw0upCWTnrQjyf60KjBexCjGzsQvPS7ELWOO1CwJ/tQiYG7kKMbO5CcNLuQlk5
70I8n+9CJgbwQoxs8EJw0vBCWTnxQsCf8UKjBfJCCWzyQvPS8kLWOPNCwJ/zQqMF9EKMbPRC
89L0Qlk59ULAn/VCowX2Qgps9kLz0vZCWTn3Qjyf90ImBvhCjGz4QvPS+EJZOflCwJ/5QiYG
+kIKbPpC89L6Qlk5+0LAn/tCJgb8Qgps/ELz0vxCWTn9Qjyf/UImBv5CjGz+QvPS/kLWOP9C
wJ//QhMDAENGNgBDeWkAQ2ucAEOezwBDEwMBQ0Y2AUN5aQFDrZwBQ57PAUMTAwJDBTYCQzhp
AkNrnAJD4M8CQ9ECA0NGNgNDOGkDQ62cA0OezwNDEwMEQwU2BEM4aQRDa5wEQ+DPBEMTAwVD
BTYFQ3lpBUNrnAVDns8FQ9ECBkMFNgZDOGkGQ62cBkPgzwZDEwMHQwU2B0M4aQdDa5wHQ+DP
B0PRAghDRjYIQ3lpCEOtnAhD4M8IQxMDCUNGNglDOGkJQ62cCUPgzwlDEwMKQwU2CkM4aQpD
a5wKQ57PCkMTAwtDBTYLQ3lpC0NrnAtD4M8LQxMDDEMFNgxDOGkMQ62cDEOezwxD1wMNQ0Y2
DUM4aQ1Da5wNQ57PDUPRAg5DBTYOQ7tpDkOtnA5Dns8OQ9ECD0NGNg9DeWkPQ2ucD0Oezw9D
0QIQQwU2EEM4aRBDa5wQQ+DPEEPRAhFDBTYRQzhpEUNrnBFD4M8RQ9ECEkNGNhJDOGkSQ2uc
EkOezxJD0QITQwU2E0N5aRNDa5wTQ57PE0PRAhRDBTYUQ3lpFENrnBRD4M8UQ9ECFUMFNhVD
OGkVQ2ucFUPgzxVD</AssayXData><AssayYData Points="300">Tbocvq4iHL5dpxm+UQgSvmLsEb7FFRC+p3kMvt7EDb4nxgq+HRUKvgEdDb5IFAO+I4kDvl7z
Br5aywW+/kwAvkB8A75NQAS+U9ICvozo+r3mh/e9ewH1vVMD9L1oPPm9IbvvvVgM7r14Aem9
E3jmvTMs7r0sGum9/WTgvQ6T4L0m7N69R3/cvXwi3L1EKNy9oGXXvZmI1b3iWs69ka/Uveru
zb163NK9S8DNvUGHyL29o8i9rDjSvX5Axb1eTsa9I5LGvYIsvb2O+bm93PzAvQ5atr2DBbi9
HqGwvTvus73TGLW9a2GtveuLs7283LC9iJCvvbroqr3cGKu9IDOovSZVqL0Vc6G9EpmkveZy
qL3YbqO9fF6WvUtKor2fpZ69gqudvdzDob1OjaO9wU+QvcYrnb1ysJW9DoKTvSYwi71gVY+9
d0mUvRlLkL2uqIa95y+KvSAYlL34D469tRmLvdfMgb0n3Im9H+J4ve+vgr15Doy9GFiEvddc
gb2bsYG9SNCFvSjPg71FLoS9SvdqvafkZr0gaXu9GbKAvaSBaL18BHa9DMl0vQ+AZ71w2Gi9
O4FmvZb9Z718YXq9tbRevfBOYr0xQ1+931pavS3XZL0uymW9rFhTvV2FR73x8E69S7tCvYiN
Pb1NWDa9MZNDvaO1Qr17pUG9v2c9vd3gTr0jEDe9a8cvvV8FNb2zjiu96wMqvT4+Or1oIjO9
EpNGveGkJL2AtTK9tqQbvcV2ML1qVSW95VQmvTBLNL1XvRu9cbUnvW12Ib2YARq951MOvRF7
HL0RRSK9958HvZdHEL2VaBG9noMavYm0Hb3adA+9D7wavaZXCb05Dgu9T8wNvXnoB70tBgi9
hu39vMIE57xUXfC8reLrvPz2+Ly9w/K8cKQBvY8j9rxm2wS9QSPQvCy2+bzG1PC8buvbvMVu
5ryMEMS8m2XCvB1pxry6bL68FUblvFFlsLxQ4tC847zIvBRBr7yA4rC8oR6tvP+k27x6Rsy8
jQjZvA4cwryfjpe8yFy9vM4fq7yJf5G83D+nvEe1mLwUVJG8VO2fvHtJYrzX4o28eVWcvL/t
hryWkXi8FnqFvKddpbzXooW8xi1WvH5TbLzAA2a87Y+DvBkCXrwDc1+8dx2AvNchYLzBX2u8
tEiEvIddXrz5hUa8Cz+CvBNtV7w1IVK8K6tLvPd9HLzhdRe80lYWvMHuObx/iQW8j2u+u1+F
Qbw/Gwq8rxAVvG2n/Ltgf/S73wQFvBXYyLt0oU68Vi+3u/NHObz9I/m7XnUavEWmDLwmi+q7
vOEQvBWmNbzL6LK7ip0du/9iNrv9eiC7sPdbuy3YKbtwUoy7ROIvudJVQLv8R/s6h2D4ue4r
W7uv7Ku6XG/uuax2Vbu58RA6vcnHugsRkrnBYwG68KKRumYokTmePpq6Kd9yOwdaxTkxoqQ6
e68CO9o4ijvIbQ48pscCOxyhRzvbWji6bN6COxg8TTlYzCE78+TkOyWx8jfXkoo7PxTauQrH
pTtXFA06feyGO8tGEzzH5Y87eehiO8GwFDy4ex88DuTrOzzWljtzED08iuPnO8CB0TvwTts7
i1AFPN+yxzs4TAU8</AssayYData></Step><Step><CommonData><SampleLocation>2</SampleLocation><SampleID></SampleID><SampleGroup></SampleGroup><SampleInfo></SampleInfo><SampleRow>H</SampleRow><SamplePlate>1</SamplePlate><WellType>BUFFER</WellType><Concentration>-1</Concentration><ConcentrationUnits>µg/ml</ConcentrationUnits><MolarConcentration>-1</MolarConcentration><MolarConcUnits>nM</MolarConcUnits><MolecularWeight>-1</MolecularWeight><Temperature>25</Temperature><StartTime>251769</StartTime><AssayTime>80</AssayTime></CommonData><FlowRate>600</FlowRate><StepType>LOADING</StepType><StepName>Loading</StepName><StepStatus>OK</StepStatus><ActualTime>80</ActualTime><CycleTime>0.2</CycleTime><AssayXData Points="400">EwMWQ0Y2FkM4aRZDrZwWQ+DPFkMTAxdDBTYXQzhpF0NrnBdDns8XQ9ECGEMFNhhDeWkYQ2uc
GEOezxhDVQMZQ0Y2GUN5aRlDa5wZQ57PGUMTAxpDRjYaQzhpGkNrnBpD4M8aQxMDG0NGNhtD
OGkbQ62cG0PgzxtDEwMcQ0Y2HEM4aRxDrZwcQ57PHEMTAx1DBTYdQ3lpHUNrnB1D4M8dQxMD
HkMFNh5DOGkeQ2ucHkOezx5DEwMfQwU2H0M4aR9Da5wfQ57PH0PRAiBDRjYgQ3lpIEOtnCBD
4M8gQxMDIUMFNiFDOGkhQ2ucIUPgzyFDEwMiQwU2IkN5aSJDa5wiQ57PIkPRAiNDBTYjQzhp
I0NrnCNDns8jQ9ECJENGNiRDeWkkQ62cJEPgzyRD0QIlQwU2JUN5aSVDrZwlQ57PJUMTAyZD
BTYmQ3lpJkOtnCZDns8mQ9ECJ0MFNidDOGknQ2ucJ0OezydD0QIoQwU2KEN5aShDrZwoQ57P
KEPRAilDRjYpQzhpKUNrnClD4M8pQxMDKkMFNipDeWkqQ2ucKkPgzypD0QIrQwU2K0N5aStD
a5wrQ57PK0PRAixDRjYsQzhpLENrnCxDns8sQ9ECLUNGNi1DOGktQ2ucLUPgzy1D0QIuQwU2
LkN5aS5DrZwuQ57PLkMTAy9DBTYvQ3lpL0NrnC9Dns8vQ9ECMENGNjBDV24wQ2ucMEOezzBD
0QIxQwU2MUM4aTFDa5wxQ+DPMUPRAjJDBTYyQzhpMkOtnDJDns8yQxMDM0MFNjNDOGkzQ2uc
M0OezzNDEwM0QwU2NEM4aTRDrZw0Q57PNEPRAjVDBTY1Q3lpNUNrnDVD4M81QxMDNkMFNjZD
OGk2Q2ucNkPgzzZD0QI3Q0Y2N0M4aTdDrZw3Q57PN0PRAjhDBTY4Q3lpOENrnDhDns84QxMD
OUMFNjlDOGk5Q62cOUOezzlDEwM6QwU2OkN5aTpDa5w6Q+DPOkMTAztDBTY7Q3lpO0OtnDtD
ns87QxMDPEMFNjxDOGk8Q2ucPEOezzxD0QI9QwU2PUM4aT1Da5w9Q57PPUPRAj5DBTY+Qzhp
PkNrnD5D4M8+QxMDP0MFNj9DOGk/Q2ucP0Pgzz9D0QJAQwU2QEM4aUBDa5xAQ57PQEPRAkFD
BTZBQzhpQUOtnEFDns9BQ9ECQkMFNkJDOGlCQ2ucQkOez0JD0QJDQwU2Q0N5aUNDa5xDQ+DP
Q0PRAkRDBTZEQzhpRENrnERD4M9EQxMDRUMFNkVDOGlFQ2ucRUPgz0VD0QJGQ0Y2RkM4aUZD
rZxGQ57PRkPRAkdDBTZHQzhpR0NrnEdDns9HQ9ECSEMFNkhDeWlIQ62cSEOez0hD0QJJQ0Y2
SUM4aUlDa5xJQ+DPSUMTA0pDRjZKQzhpSkNrnEpDns9KQ9ECS0MFNktDOGlLQ2ucS0Oez0tD
0QJMQwU2TEM4aUxDa5xMQ57PTEMTA01DBTZNQzhpTUNrnE1Dns9NQ9ECTkMFNk5DOGlOQ2uc
TkOez05D0QJPQ0Y2T0M4aU9Da5xPQ57PT0PRAlBDBTZQQzhpUENrnFBDns9QQ9ECUUOINlFD
OGlRQ2ucUUOez1FDEwNSQwU2UkN5aVJDa5xSQ57PUkMTA1NDBTZTQzhpU0OtnFNDns9TQ9EC
VEMFNlRDOGlUQ62cVEOez1RD0QJVQwU2VUM4aVVDa5xVQ57PVUPRAlZDRjZWQzhpVkNxnVZD
n89WQ9ECV0NGNldDOGlXQ2ucV0Pgz1dDEwNYQ0Y2WEM4aVhDa5xYQ5/PWEPRAllDRjZZQzhp
WUNrnFlDn89ZQ9ECWkMFNlpDOGlaQ2ucWkOfz1pDEwNbQ0Y2W0M4aVtDrZxbQ+DPW0PRAlxD
RjZcQzhpXENrnFxD4M9cQ9ECXUMFNl1DOGldQ62cXUOfz11DEwNeQ0Y2XkPBal5DrZxeQ5/P
XkPRAl9DBTZfQzhpX0NrnF9Dn89fQ9ECYEMFNmBDOGlgQ2ucYEOfz2BD0QJhQ0Y2YUN5aWFD
rZxhQ5/PYUMTA2JDRjZiQzhpYkNrnGJDn89iQ9ECY0NGNmNDOGljQ2ucY0Pgz2ND0QJkQwU2
ZEM4aWRDrZxkQ5/PZEPRAmVDBTZlQ3lpZUOtnGVD4M9lQw==</AssayXData><AssayYData Points="400">2Fy6O8N/Ozxd70Y8OCRTPMLv9juD0B08suNKPC6tPzyN8GA80WFqPFEUJDwq4mo8NMR4PPQ6
TTyLumk8eACPPChvQTyXmIY8+LGTPAVvgjze/o08I5dRPF5ShTyeEoI83guWPIPmkTzE8rI8
TLmdPNugojzC7qI8WFuSPKi2fTy9vYg8SbyRPDFKmzz70ps8gzymPP1Uyjwvdqc8QR6OPJ0S
iTwhvJM8zQLPPJMSoDw0yLU83b+4PEb0ozymPak8VKSbPMS4qzw83Zo8i0yzPFFQojwMctE8
r8m/PCmLrzzWtcA8rWvbPFHApjwQXsw88mq3PHSrzjxPV9U8GOLfPKc/2Tw3Ttc8BYauPAc+
4Tz1Ks488RraPIha7DyLUdw8OurDPDUDvjyaP+k8wyj5PMZY4TzERu88DHrkPCpT4DzWqPc8
CorGPN9lzTxQg/M8C4TrPBO75zyiNuo86oHvPMUi/jzwFPg8TUP1PJdv8Dwg/dk8IYDkPF/S
9DxKtfg8U2fuPELg9Ty4iA09IpwAPaZLBz3zSfg8KFflPJh0Cz1mcwI9OsbxPJVjAz1IWQE9
O4EHPQUSFz101A89740APWTOGz0Lbv88LCsAPYSh7TyJJA49MYQVPXEkET02qAk98SMPPZVN
Aj1oTwo92t0dPfY9Fz352yU9KLgJPZqqFT2CtQo9STULPcuYCj3Buxk9+o8VPfzmCj0sSRk9
x7YlPV15Ez1xWBU9b/UWPVjnEj3j3R09+yESPawAFT3y1hQ9m1s1PVlcKD06phc9+H0sPdKt
Hz0VAxM9L/IePSUdID2zSxk9RrkjPVnAHD3hXCk9Qhk1PVXCGj1LPiA9AH8jPQmgIz0XBiA9
ziItPae3Kz16byc9WC4iPR1oJT3EBzo9QlczPTtCKj3zRjQ9rM8wPe4MKj3z4To97G0sPb3c
Nz3c1SM9FbU2PZVSPj2TgSY9DSsiPR8JQT0yVCk9VT8rPXJXND2+MTo96QozPTQhOT3ErTs9
NMo4PVMNMT1agzY9N7U7PUVvLz3ZC0M9X+JAPTcPRD3EUEw9Zq8+PTyUNz3QMks9UO83PQhV
OT1XU0w9aHYzPcdRPj0GIDo92vpAPRk0Rz02pEE9HiJDPdngOj3/QjY9Svo+Pd9uWD2PcEg9
u8JFPdRMRT1t9kw9Gc43PXz9Uz2wZk09sGs5PaqFRT0ZKzs98C5EPRuyVj2Rq1A9aJ9SPR9M
Rz3sQ0M9OWZVPRWTUz25sVY98kxLPcv1VT0IEV09/TNHPW5uUz2b6mA9py5PPSgyWj0d5E89
eyVdPYjvVT2tIUs924JbPQIUXT0u4Fg9o6JlPZePTz2lS2Q9KRNjPYeQeD2fEGg97JRoPULW
Tj2Sokk92QJ3PZaUZT0v+VU9aJdcPbOiWT13EVU9jEFfPQ0aVD1zCHY90WVePRlKXz1tVFo9
8JRhPaieUz0Pb2k9qZRpPY4qUj1fqlY9xh1wPQR4Wj2oN149YkZdPTbaZj3bX1s91vtpPev9
Tj0Ma2I9rwaAPVe/az1eNmc9xwFbPZOEZj3XR3097qJjPZSjfT3mR2Y9S+xoPUnTdz01IW09
Q4FzPc26dT13+oM92YNvPWl+dT3riHg9vdJ1Pd5KXj0FY4I9uz5pPUGJej3ClYc9KAhxPTGf
fj1phYM9Fn+EPb79gj03F4M9YmxyPdUVeT0YWH49pSB2PfFhfz1LfoE9Nl17PQEucD0i4H49
u9F5PUygfj0KNHU9PYqEPRq7fD3DEHc904CDPTIQgT1//nI9iXiAPaOAhT1Icn49JW2CPWE2
hj2RpIQ9t9h1PSiRhz1/MYI9C1iJPbxcgD2zIIA99pR3PeqJiD2KTYE9PtGCPZSsgz1y9oc9
bxl5PdVphT3EXYM92FWDPUHKgz27tYg9SbOHPVFeij3fXYY9TjCCPYybiD1Rmoc9aTuKPatV
gj3jDY49/qGDPek2jD2zsIs9XHGMPb8Hgj3UGoo9CpOCPfYYhD2nb4090cyGPVhWlD29uIs9
t+2XPUqkkj1c1n89ByKEPf64ij25EJM9JNyPPYzEiD14H4M9Yn6PPeC9kT1F7ZM9ARWNPURs
kD2LlJE9Qt6KPUMMkT0Pr4U9ZGCOPbduiT2dOIo9RpCPPQ==</AssayYData></Step><Step><CommonData><SampleLocation>1</SampleLocation><SampleID></SampleID><SampleGroup></SampleGroup><SampleInfo></SampleInfo><SampleRow>H</SampleRow><SamplePlate>1</SamplePlate><WellType>BUFFER</WellType><Concentration>-1</Concentration><ConcentrationUnits>µg/ml</ConcentrationUnits><MolarConcentration>-1</MolarConcentration><MolarConcUnits>nM</MolarConcUnits><MolecularWeight>-1</MolecularWeight><Temperature>25</Temperature><StartTime>337230</StartTime><AssayTime>60</AssayTime></CommonData><FlowRate>1000</FlowRate><StepType>BASELINE</StepType><StepName>Baseline</StepName><StepStatus>OK</StepStatus><ActualTime>60</ActualTime><CycleTime>0.2</CycleTime><AssayXData Points="300">FANmQ8o2ZkM5aWZDrpxmQ+HPZkNcBGdDRzZnQ3ppZ0OunGdDn89nQxQDaENHNmhDemloQ2yc
aEPhz2hDFANpQwY2aUOBamlDcp1pQ+HPaUPSAmpDRzZqQzlpakNsnGpDn89qQxQDa0MGNmtD
OWlrQ66ca0Phz2tDVgNsQwY2bEN6aWxDrpxsQ+HPbEMaBG1DRzZtQ3ppbUOunG1Dn89tQ1YD
bkNHNm5DemluQ2ycbkPhz25DFANvQ0c2b0N6aW9DbJxvQ+HPb0MUA3BDRzZwQ3ppcEOunHBD
4c9wQxQDcUNHNnFDOWlxQ66ccUPhz3FDFANyQ0c2ckN6aXJDrpxyQyLQckMUA3NDRzZzQ3pp
c0OunHND4c9zQxQDdENHNnRDeml0Q66cdEOl0HRDFAN1Q0c2dUN6aXVDrpx1QyLQdUMUA3ZD
RzZ2Q3ppdkOunHZD4c92QxQDd0NHNndDeml3Q66cd0Phz3dDFAN4Q0c2eEM5aXhDrpx4Q+HP
eEMUA3lDDDd5Q3ppeUOunHlD4c95QxQDekNHNnpDeml6Q66cekPhz3pDFAN7Q0c2e0N6aXtD
bJx7Q+HPe0MUA3xDRzZ8Q3ppfEOunHxD4c98QxQDfUNHNn1Deml9Q66cfUPhz31D0gJ+Q0c2
fkN6aX5Drpx+Q+HPfkMUA39DRzZ/Q3ppf0NsnH9D4c9/Q4oBgEMkG4BDvTSAQ1dOgEPwZ4BD
ioGAQySbgEO9tIBDV86AQ/DngEOKAYFDJBuBQ5w0gUNXToFDc2iBQ4qBgUMkm4FDvbSBQ1fO
gUPw54FDigGCQyQbgkO9NIJDV06CQ/BngkOKgYJDD52CQ720gkNXzoJD8OeCQ4oBg0MkG4ND
vTSDQ1dOg0PQZ4NDioGDQySbg0O9tINDV86DQzLog0OKAYRDJBuEQ700hENXToRDEWiEQ4qB
hEMkm4RDnLSEQ1fOhEPw54RDigGFQyQbhUO9NIVDV06FQ/BnhUOKgYVDJJuFQ720hUM2zoVD
8OeFQ4oBhkMkG4ZDvTSGQ1dOhkPwZ4ZDioGGQySbhkO9tIZDV86GQ/DnhkNpAYdDJBuHQ700
h0NXTodD8GeHQ4qBh0Mkm4dDvbSHQ1fOh0Pw54dDigGIQyQbiEO9NIhDV06IQ/BniEOKgYhD
A5uIQ5y0iENXzohD8OeIQ2kBiUMkG4lDvTSJQ1dOiUPwZ4lDioGJQySbiUO9tIlDV86JQ/Dn
iUOKAYpDAxuKQ5w0ikNXTopD8GeKQ2mBikMkm4pDvbSKQ1fOikPw54pDigGLQyQbi0OcNItD
V06LQ/Bni0OKgYtDJJuLQ720i0NXzotD8OeLQ4oBjEMkG4xDvTSMQ1dOjEPwZ4xDioGMQwOb
jEOctIxDV86MQ/DnjEOKAY1DJBuNQ700jUNXTo1D8GeNQ2mBjUMkm41DvbSNQ1fOjUPw541D
igGOQyQbjkO9NI5DV06OQ/BnjkNpgY5DA5uOQ720jkNXzo5D8OeOQ2kBj0MDG49DvTSPQ1dO
j0PQZ49DioGPQySbj0PetI9DV86PQ/Dnj0NpAZBDJBuQQ700kENXTpBD0GeQQ1WDkEMkm5BD
vbSQQ1fOkEPw55BD</AssayXData><AssayYData Points="300">1gqMPW5xmD3pjpg9o/uXPU7DkT1nJp09pMuXPU0imT3qmJM99LGaPdfMmT1yvZw9HuSZPUYQ
lD2GCZw9MjSPPaXNmD0JeZg940GfPagSoD3jsaM9GvyTPXuxnD3Cn5o96BSiPSZOnz3keJs9
hd2YPZJ5mj1jOKA9zGWXPQsMnD1A55g9lbiePQjWpT2VeZ49I7uWPbSPnj2Rs6E9HQWdPZB/
mT23o5w9uw+pPb8LoT1ktZ09LhGmPQfBpT1klqQ9NtWaPZMSoz3cE6U91+aaPbfnoT185Zw9
Eb+ZPdsvpT22naM9WZuePZQqmz167J89D96ePVU0mT2Lup89NgGrPZK3lj3arKY9nbakPTSb
pD3/iqM9EzShPerpoz00xqg90+ugPQB0nz1DE6497z+oPaMwoT3k16k9sCusPbDlpz0QAac9
kHSkPWbYpD2FIKg9rRGpPamMrD0UYKU9veWfPcOeqz35raM9cKykPV/cpD3rw6Y98nCmPW3e
pj0gbaM9yDesPbSLrT3axao9qDqkPUQnqD2+mqo9TY2rPVg6pD38YLM9c0emPQKoqD0mlKI9
aaWpPbMsqT0j7Ko9CyqiPeKprj07xaQ9ZxekPa+5rT22Gq49ot6vPVUxrj14Bao9xs2nPfDV
oj3RJrI9qhW3PQ9epz2azKc9KLOmPcvSsD2Tka09AvGrPW6ssD3bL6s9wMSrPX+1sT1OPK09
wq+uPeY3qz3cJKs9fY22Pdm5uD1RJ7I9TxurPUd1pT0O8bM9/1OrPczwrj3OMbE996OvPRVi
sj243689IpiyPSU2sT3qqLM9+9KvPTmjsj2gQ7U9Q5WwPedXtz2uqbM9V+evPR00sz3Xd689
Rpy1PfSPuz2To7Y9EcusPUL7rj152b49Vj20PZoKtT0YpLQ9k5auPVmmuj0rOrY9VvC0PaBP
rz1vsbY9XUKyPa1qtz2FQbI9XuCyPZs/tj0Vz7o91Di7PeIhsD1Qx7A9wOO4PXeqwT0Bx749
r4i+PWG9tj0pOb09YJC4PSCJtD2KFLQ9Kai/PUXRuj0RNLw9Ryy3PbZltj2WObU9kua3PUJG
sj3gpr09Q6C2PWMqvz0xH8E97r2yPVruvj2+hrg99GC9PTQ8vz34e7k98FS+PZTMuT08h8U9
sRu+PUNKtD0VlsE9Tlq6PUEouj3177Q9/1a9PR3guD0bhLw94sy/PU/rtj2wu7o94Ae9Pe+F
wj1Byb89miS7PVEgtD2T9rQ9DBvHPctEuj3TkLY9vkrAPWIGuT23DsA9UYy/Pa9wuz1/5rk9
gPm5PfWnvT1gKMY939e6PQ/EwT3GFLo9Rb6+PT9avz0BL7w9EKy+PfgJxD1qX7c9No3JPZvR
wD12isQ9+TC5PY8XxD1wXMc9kHe8PUffwT2O1cA9vx3CPYjXxT22NcM9WR3BPfXIyT0S4sE9
LRXDPVRkyj2RHL89Ys27PVwYxD1EJsQ9J1y/PYSRwz3T18E9Xd7IPfv3vj1u0MY95XbKPebI
yD2x0b49OYu/PfG1xz2XpcQ9jwu7PchOzT3MZ8I9TZ/OPRcUwj33N7s95G/IPajywz2dmsg9
gXbPPazfyT302Mc9</AssayYData></Step><Step><CommonData><SampleLocation>8</SampleLocation><SampleID></SampleID><SampleGroup></SampleGroup><SampleInfo></SampleInfo><SampleRow>H</SampleRow><SamplePlate>1</SamplePlate><WellType>BUFFER</WellType><Concentration>-1</Concentration><ConcentrationUnits>µg/ml</ConcentrationUnits><MolarConcentration>-1</MolarConcentration><MolarConcUnits>nM</MolarConcUnits><MolecularWeight>-1</MolecularWeight><Temperature>25</Temperature><StartTime>405305</StartTime><AssayTime>180</AssayTime></CommonData><FlowRate>600</FlowRate><StepType>ASSOC</StepType><StepName>Association</StepName><StepStatus>OK</StepStatus><ActualTime>179.999</ActualTime><CycleTime>0.2</CycleTime><AssayXData Points="900">iQGRQyMbkUO8NJFDNU6RQ89nkUOJgZFDI5uRQ7y0kUNWzpFD7+eRQ2gBkkMjG5JDmzSSQ1ZO
kkPvZ5JDaIGSQwKbkkO8tJJDVs6SQ+/nkkNoAZNDIxuTQ5s0k0NWTpND72eTQ4mBk0MCm5ND
vLSTQ1bOk0PP55NDaAGUQwIblEO8NJRDVk6UQ+9nlEOJgZRDApuUQ5u0lENWzpRD7+eUQ4kB
lUMjG5VDvDSVQ1ZOlUPvZ5VDaIGVQwKblUObtJVDVs6VQ8/nlUNoAZZDAhuWQ5s0lkNWTpZD
z2eWQ4mBlkMjm5ZDvLSWQzXOlkPP55ZDaAGXQwIbl0ObNJdDVk6XQ89nl0NogZdDI5uXQ7y0
l0M1zpdD7+eXQ2gBmEMjG5hDvDSYQ1ZOmEPPZ5hDiYGYQwKbmEObtJhDNc6YQ+/nmENoAZlD
AhuZQ7w0mUM1TplDz2eZQ2iBmUMjm5lDm7SZQzXOmUPP55lDaAGaQwIbmkObNJpDVk6aQ+9n
mkOJgZpDApuaQ5u0mkM1zppDz+eaQ4kBm0MCG5tDmzSbQ1ZOm0PvZ5tDaIGbQwKbm0ObtJtD
Vs6bQ8/nm0NoAZxDAhucQ5s0nEM1TpxDz2ecQ4mBnEMCm5xDm7ScQ1bOnEPv55xDaAGdQwIb
nUObNJ1DNU6dQ89nnUNogZ1DApudQ5u0nUM1zp1Dz+edQ2gBnkMCG55DmzSeQzVOnkPPZ55D
iYGeQwKbnkO8tJ5DNc6eQ8/nnkOJAZ9DAhufQ7w0n0NWTp9Dz2efQ2iBn0MCm59Dm7SfQ1bO
n0PP559DiQGgQyMboEO8NKBDNU6gQ+9noENogaBDApugQ5u0oEM1zqBDz+egQ2gBoUMjG6FD
vDShQzVOoUOTaKFDaIGhQwKboUObtKFDVs6hQ+/noUOJAaJDAhuiQ7w0okM1TqJD72eiQ2iB
okMCm6JDvLSiQzXOokPv56JDiQGjQyMbo0ObNKNDNU6jQ+9no0NogaNDApujQ5u0o0M1zqND
7+ejQ2gBpEMjG6RDmzSkQ1ZOpEPPZ6RDaIGkQwKbpEO8tKRDNc6kQ+/npEOJAaVDAhulQ7w0
pUM1TqVDz2elQ2iBpUMCm6VDm7SlQzXOpUPP56VDaAGmQwIbpkObNKZDVk6mQ+9npkNogaZD
I5umQ7y0pkNWzqZD7+emQ2gBp0MCG6dDmzSnQ1ZOp0PPZ6dDaIGnQwKbp0ObtKdDNc6nQ8/n
p0OJAahDAhuoQ5s0qEM1TqhDz2eoQ2iBqEMCm6hDm7SoQzXOqEPv56hDaAGpQwIbqUO8NKlD
Vk6pQ89nqUNogalDApupQ5u0qUNWzqlD7+epQ4kBqkMCG6pDmzSqQzVOqkPvZ6pDaIGqQwKb
qkObtKpDNc6qQ8/nqkOJAatDAhurQ5s0q0NWTqtDoGqrQ2iBq0MCm6tDm7SrQzXOq0PP56tD
aAGsQwIbrEO8NKxDNU6sQ89nrENogaxDApusQ5u0rEM1zqxDz+esQ2gBrUMCG61DmzStQzVO
rUPPZ61DaIGtQyObrUObtK1DNc6tQ8/nrUNoAa5DAhuuQ7w0rkM1Tq5Dz2euQ4mBrkMjm65D
m7SuQzXOrkPP565DaAGvQwIbr0ObNK9DNU6vQ89nr0OJga9DI5uvQ5u0r0M1zq9Dz+evQ2gB
sEMCG7BDmzSwQzVOsEPPZ7BDiYGwQwKbsEObtLBDNc6wQ8/nsENoAbFDAhuxQ5w0sUNWTrFD
z2exQ2iBsUMim7FDnLSxQzXOsUPw57FDLQKyQyIbskOcNLJDNU6yQ89nskNogbJDIpuyQ5y0
skM1zrJDz+eyQ4kBs0MCG7NDvDSzQzVOs0PwZ7NDaIGzQwKbs0OctLNDVs6zQ/Dns0NoAbRD
Ahu0Q5w0tEM1TrRDz2e0Q2iBtEMCm7RDnLS0QzXOtEPP57RDaAG1QwIbtUOcNLVDNU61Q89n
tUNogbVDApu1Q5y0tUM1zrVD8Oe1Q4kBtkMCG7ZDnDS2QzVOtkPPZ7ZDaIG2QwKbtkOctLZD
Vs62QxDotkNoAbdDAhu3Q5w0t0NWTrdD8Ge3Q4mBt0MCm7dD3bS3Q1bOt0Pw57dDaAG4QyIb
uEOcNLhDVk64Q89nuENogbhDIpu4Q7y0uENWzrhDXuq4Q4kBuUMiG7lDvDS5Q1ZOuUPwZ7lD
iYG5QyKbuUOctLlDNc65Q8/nuUOJAbpDAhu6Q5w0ukNWTrpD8Ge6Q2iBukMim7pDvLS6Q1bO
ukPw57pDiQG7QyIbu0O8NLtDVk67Q/Bnu0OJgbtDIpu7Q7y0u0NWzrtD8Oe7Q4kBvEMiG7xD
vDS8Q1ZOvEPwZ7xDiYG8QyKbvEO8tLxDVs68Q/DnvEOJAb1DIhu9Q7w0vUNWTr1D8Ge9Q4mB
vUMim71DvLS9Q1bOvUPw571DiQG+QyIbvkO8NL5DVk6+Q/BnvkOJgb5DIpu+Q7y0vkNWzr5D
8Oe+Q24Cv0MiG79DvDS/Q1ZOv0PwZ79DiYG/QyKbv0O8tL9DVs6/Q/Dnv0OJAcBDIhvAQ7w0
wENWTsBD8GfAQ4mBwEMim8BDvLTAQ1bOwEPw58BDiQHBQyIbwUO8NMFDVk7BQ/BnwUOJgcFD
IpvBQ7y0wUNWzsFD8OfBQ4kBwkMiG8JDvDTCQ1ZOwkPwZ8JDiYHCQyKbwkO8tMJDVs7CQ/Dn
wkOJAcNDIhvDQ7w0w0NWTsND8GfDQ4mBw0Mim8NDvLTDQ1bOw0Pw58NDiQHEQyIbxEO8NMRD
Vk7EQ/BnxEOJgcRDApvEQ7y0xENWzsRD8OfEQ4kBxUMiG8VDnDTFQ1ZOxUPwZ8VDiYHFQyKb
xUO8tMVDVs7FQ8/nxUNoAcZDIhvGQ5w0xkNWTsZD8GfGQ2iBxkMim8ZDvLTGQ1bOxkPw58ZD
iQHHQyIbx0O8NMdDVk7HQ/Bnx0OJgcdDIpvHQ7y0x0NWzsdD8OfHQ2gByEMiG8hDvDTIQ1ZO
yEPwZ8hDiYHIQyKbyEO8tMhDVs7IQ/DnyEOJAclDAhvJQ7w0yUNWTslD8GfJQ4mByUMim8lD
vLTJQ1bOyUPw58lDiQHKQyIbykO8NMpDVk7KQ/BnykOJgcpDApvKQ7y0ykNWzspD8OfKQ2gB
y0MiG8tDvDTLQzVOy0PwZ8tDiYHLQyKby0O8tMtDVs7LQ/Dny0OJAcxDIhvMQ7w0zEM1TsxD
8GfMQ4mBzEMim8xDvLTMQ1bOzEPP58xDaAHNQyIbzUO8NM1DVk7NQ/BnzUOJgc1DIpvNQ7y0
zUNWzs1D8OfNQ4kBzkMiG85DvDTOQ1ZOzkPwZ85DiYHOQyKbzkOctM5DVs7OQ/DnzkOJAc9D
IhvPQ7w0z0NWTs9Dz2fPQ2iBz0Mim89DvLTPQ1bOz0Oa6c9DaAHQQyIb0EO8NNBDVk7QQ89n
0EOJgdBDIpvQQ7y00ENWztBD8OfQQ4kB0UMiG9FDvDTRQ1ZO0UPwZ9FDiYHRQyKb0UO8tNFD
Vs7RQ87n0UNoAdJDIhvSQ7w00kNWTtJD8GfSQ2iB0kMCm9JDvLTSQ1bO0kPw59JDiQHTQwIb
00O8NNNDNU7TQxBo00NogdNDApvTQ5y000NWztND8OfTQ4kB1EMiG9RDvDTUQ1ZO1EPOZ9RD
aIHUQyKb1ENSuNRDVs7UQ87n1EOJAdVDIhvVQ7w01UNWTtVDzmfVQ4mB1UMim9VDvLTVQ1bO
1UPO59VDaAHWQwIb1kO8NNZDVk7WQ/Bn1kOJgdZDIpvWQ7y01kM1ztZD8OfWQ4kB10MCG9dD
vDTXQ1ZO10POZ9dDiYHXQyKb10O8tNdDVs7XQ/Dn10NoAdhDIhvYQ7w02ENWTthDzmfYQ2iB
2EMim9hDvLTYQ1bO2EPO59hDaAHZQwIb2UO8NNlDNU7ZQ85n2UOJgdlDIpvZQ5y02UM1ztlD
8OfZQ2gB2kMiG9pDvDTaQzVO2kPwZ9pDaIHaQyKb2kOctNpDNc7aQ/Dn2kOJAdtDAhvbQ7w0
20NWTttD8GfbQ4mB20Mim9tDvLTbQzXO20PO59tDiQHcQwIb3EO8NNxDVk7cQ/Bn3ENogdxD
ApvcQ5y03ENWztxDk+jcQ4kB3UMiG91DvDTdQzVO3UPOZ91DiYHdQyKb3UO8tN1DVs7dQ/Dn
3UNoAd5DAhveQ5w03kNWTt5D8GfeQ2iB3kMCm95DvLTeQ1bO3kPO595DiQHfQwIb30O8NN9D
Vk7fQ85n30OJgd9DIpvfQ7y030NWzt9DzuffQ2gB4EMiG+BDvDTgQzVO4EMxaOBDaIHgQwKb
4EOctOBDVs7gQ/Dn4EOJAeFDAhvhQ5w04UNWTuFDzmfhQ2iB4UMCm+FDvLThQ1bO4UPw5+FD
iQHiQyIb4kOcNOJDNU7iQ85n4kOJgeJDIpviQ7y04kM1zuJDzufiQ4kB40MiG+NDnDTjQ1ZO
40PwZ+NDaIHjQyKb40O8tONDNc7jQ87n40OJAeRDIhvkQ5w05ENWTuRD8GfkQ2iB5EMim+RD
vLTkQzXO5EPO5+RDaAHlQyIb5UOcNOVDNU7lQ85n5UOJgeVDIpvlQ7y05UM1zuVDzuflQ2gB
5kMCG+ZDvDTmQzVO5kPwZ+ZDiYHmQwKb5kO8tOZDVs7mQ/Dn5kNoAedDAhvnQ7w050M1TudD
zmfnQ2iB50MCm+dDvLTnQzXO50PO5+dDiQHoQ8Yb6EO8NOhDNU7oQ85n6EOJgehDIpvoQ7y0
6ENWzuhDzufoQ2gB6UMCG+lDnDTpQzVO6UPOZ+lDaIHpQyKb6UOBtelDVs7pQ/Dn6UNoAepD
AhvqQ7w06kNWTupDzmfqQ2iB6kMim+pDnLTqQzXO6kPO5+pD</AssayXData><AssayYData Points="900">oIfFPYXHyT14acc98GzGPXS0xT0qZcA9VHvKPc85zT2QKso96HjSPRlsxD35Osk9h+DLPaUU
xD04kcw90BbPPXqUyT2uSMs9to/APUj4zz3cO809A2HSPcuw0D0eys09OInWPQec0z254sk9
WsTIPSuI2T07Gdg9MdvLPaMVyz17xs09KFXUPcLC1D35zMw9VGfTPa360j2IWdA92pfWPSL5
yj2hCdQ9uzTOPeW30T3gs9A9xO/QPd3T3T1GH9M9SqzTPc6n0T3Pi849bBnLPX9f0D1OCNc9
Le7WPfQ81j262c09KrHXPSM73T0mrNU9aN3VPZN20D24vtg9eOLcPdPY1j3UANY9xGraPb1S
2z319dI9uWfYPeTw2D2bD9g9SyzaPTbf1j1cbNY91DnVPZYS2j3QVtQ9YRjePYmv2T1fwtc9
2EXZPZ5c3D12cdY9G9LaPZYk2j0wC9895DjgPQ5I3j289Nk9CnHbPWIQ2T0eTto9oQLVPdkm
1z3HD9g9VpbZPapS3D1Tt9M9YNnaPQW13D2EOdw91zfbPf670j0ents9fz3cPdKV4T0C7ts9
4P/jPQC30z2Gi9M9SiLXPciW2j3L59093abbPRWw2z00lNU9APfSPQBz0j16SN49SLDbPTeJ
3j0hbts98abXPZWb4j2JSeA91qbXPT6t1T2VY+c9XV7bPZHV4T1tH9s95cjfPfJh3T1x0ec9
uEjbPVGm3T05ReQ9YIbbPYo84j3d6tg98VzlPYiB5j3PaeY990PlPSyE4z1hUts95/3gPZ93
2T3/weQ9OSvgPTdi3j2/Fus91fLgPczv4T0JuN49ADDfPQOM4z0hY989uezcPUYz6T2xfeE9
L4buPb5z5D2Ba+A98jfhPcyt5z38kuA9VkjhPfGI5D2NreA9UvXmPewp8D317N49y8bmPbCg
4j0FveM9lkPoPRbe3T3TD+M98fXlPVeI7j1Bpts9gYLjPSgn6T1lb+M9OjLpPZ7G3j3Jc989
HOvlPWje5z0nNOI9vwrpPUF77z0kZeY9VBvpPeIM5D1Ht+89hhTuPeXq6D14aeM9R7LsPX2N
5j1e/OY9XBPtPUWe6j1ble09P97oPf5y4T0cJe49Vm/tPcsc7z3mzuU9dx7rPWLE5T0H9u89
7RvoPQyh6z3Os+g9lI/tPWem6T2vZvM945bmPeYu7T0uQPU9TqDvPc446j34Dek9srbpPTyE
6j1TO+s9J1X2PZ6t8T2oRvo91uvpPW5N7z3Cwek9Mm3tPRGX5j3DLOo9UbTvPY4s6T0d6+s9
T9bpPadR6j0nwvQ9aXnwPdkc7D3FAvE9iGHzPTC18D0gSu89eqDvPb+D+T3l4Ok9E1PyPYHQ
8T2rze498l3wPfTg6z1g+/I91M7qPQjt+D1Hhvg9b6DwPa/T6z3DDOo92uH0Pfsl7z3T1PU9
MTHzPftR/D0GyO49cqbzPauQ7j1afOw9KN3wPdBx9j2Vj/Q9hZDyPQ5Q7D19WPk9hZ/0PfE+
7z3MKvQ9x57vPWjl9D3TEfo9eaH4Pf8E9T2FNu49M4P4PYMR8z0m+PU9San2PUDv9j3WYfI9
PVX2Paac9j0L8uw9HpLwPaAZ8T2I5O49BrX9PfRN+T1tg/g9e6j+PejG8z3FWQE+mKP2Pbxq
8z3RPfw9DEL8PdHv+j1kdPs9FKL6Pa+zAD6yN/w93rD6PTfN/T0flvo9BA7uPRmt/D382/Q9
Tz/8PX+x+z2QCvQ9DLvxPbM19j23yfg9uvP9Pcug+T1DKvU9oOv3PdZvAT5TQwM+/yv0PVgt
/D0Bu/c99fX7PSPR9z1AxvQ9qHD3PaNj9T0GKfE9JAj/Pc9E/z1hp/g9z3X9PdOx+z0/r/s9
S1/3PbYe8z1KAfg9TBb7PW6QAD6JPAA+y6b6PQYR/T05FP09H+wBPo+C+j26jAI+TA38PRpg
Aj4pzwE+LVn7PcsUAD4eWfs9XNX7PYaN/z1dbgI+OCcAPoyjAD4uswA+z14APlmh/j01qf89
XecBPlYi/z2JsAA+7VD9PaQHAj5cNQM+bu4BPmLp/D065fw9wNQAPrMD+j1VLgQ+y6kBPrJO
AD4GJv098Lv9PYWj/j21JPs9RfkAPvLy/z3FgQA+uA34PVAaAj52YwA+QZUBPhs5AD4HUAE+
zxz/PQQTAD61mwM+Q9QCPviyAz7wKP89ERMDPvdY+T3VywA+pFcCPmRZAz7xHQI+mggDPt7H
BD61lgU+FbwAPgz1BD5ucwA+Nj8BPqodAD6BYwA+js36PR4DAD7LyQI+O8gFPl0VAj4K7AA+
pJgFPgI7BD5RRf89pZUCPss0Aj5f/wA+SSYDPpTVBD4f8QQ+O74CPk4wAz7rTAM+K64BPrwd
Az6K2vw9Oi0FPsuA/j2PjwA+XnMGPrqaAj7f9AE+VXAEPh3g/z2+TgU+pMEEPh53Bj6DywU+
VnIIPmQOAz7zrQQ+JnEGPhzGAj5XVQM+VkIEPkgFCD5VnQA+pusDPjuIBD7r1wQ+towDPgrZ
Az44twI+iTgEPur3AD6UPgU+zO0GPqbjAT5ppgM+mIoCPtD8Az5sGQc+BqgDPr8yBj6F/QY+
bbEBPgKyAD7AMwQ+dfsLPql3Bj6vawc+qNAHPrbPBj5kJgQ+4AMCPiD0BD5m9QU+Lw8GPv7Z
Cz7HmgU+/YkHPhk/BD4YYQY+Ta8EPtlMCT5iMwE+Ao8EPijvBD6TfgQ+BZsHPvYRCD428wQ+
u7cHPt9IBz6MeQY+tdQIPrl1Cj6NyAQ+YYoIPs+QCT6r2gQ+F+IHPtwDBD4DCQc+e6gHPsP3
BT52kgQ+WQ4IPm+hBj4Jegk+W/QMPrXHBD7o1gc+yLMJPsZpCD7dpQk+fGIEPhLnCT71BQk+
swoHPt0OBj7VawM+7c8GPmgmCD6kAQg+/a0KPo8PBT48FgY+AaECPvMoBz5cuAY+vSQGPkex
Bz5FxwU+IO4IPgerCD6H8wk+zNoIPj2CCj4hww0+tvAIPn8NBz6H6gY+tPMJPpbsBT7ieAw+
UtsIPlExCT7ktAg+a+UNPk6JDj41RwU+mIIHPlZMCD5/Cgk+AzIJPpfmCz7tFA0+1sgJPuKj
Cj5EpQk+We4GPt4OCz743Qg+FwsKPv2ACj5z5QU+dL0KPrWGBz6pnQs+vAQOPnPmCj6mFgs+
tv4KPih6Cj45Xwg+XdAMPlzKCT6rIAo+TpwMPkcYCj6GlQ0+jWoOPnfQCz5g2ww+o/8LPsGV
CT7Tew0+WoILPnjdDD4s7wg+boIIPqtDDD5moQ0+xLAFPr7ECj4TxAk+xZ4JPvfbCD5CMAs+
Y20KPldjDT5djgo+HrsKPsluCT5Xcgo+vAEJPoo6CT5Nwgw+V5kRPqTLCD4H5Q0+MLoLPlj8
DD6Mpwg+53ELPur3Dz6OIgw+vk4KPqt5DD5GTg4+69sOPn4GDD7TPgk+kvoPPsPvDT6xtAw+
mqUIPr6gDj4SlA0+trYKPqnjET462gk+cDQMPg1ECz7o8A4+AWENPsmjED4cTQs+/fMQPumW
CD7OCRA+SsIOPpM8DD6zXBE+RYATPobxET7xsww+R+EMPvUGDz56URM+XmIOPtPECz6z2g4+
hmsPPgD7Cz4r0Q0+36cRPnwDDj5kdQ0+EY8OPqnoED4EVQw+JFsSPlKnCT45yQw+Fm8SPnWG
DT4BhA8+5ukPPgbGDz5CARQ+eq8SPnL9Cj5k5xE+9WgOPk9pET5aSQ0+HAQLPh1dDT6q2xE+
4LgQPgdjDz4P9xA+iZoJPkRFEj7n9Qw+vTUTPj84ET786hI+7gUOPhq/Dz5f1RE+TBcTPrXj
Dz7Rzw4++B4PPkMfEj72ChM+g24RPrzUFD6PXxM+EC0WPsnTEj6n1RI+dLkPPtARFD5xlRM+
bdQPPjm1Dz7qJhU+tNwRPvpWFT5gdBU+9ioVPnaXED4vhRU+4HYVPgxADj4SUhA+5DgSPsqm
Ej7uShQ+EzYWPtFrET68pRA+ULoRPjMqET42ERI+0TETPmZUFj5w6xA+9gwUPtBSDz6MXhM+
FD4TPuzxEj6MTBM+GwQSPprqET6K1g8+6m0VPkFhEz60fxU++ngQPufuET7DehE+nQAVPmnT
Ez6NphM+aF0YPj89FD6fnRQ+0KMQPhTTFT7EzRA+K1sSPlkcEj456w8+oRgXPrG3Fj7v6RQ+
kKkSPkFRDz7FZhM+1FEWPlcXFD77oBI+F/oQPqaNEj7S9hM+DwIUPvBzEz751RE+9fkTPnD0
FT7ydBI+4wMUPri/Ez6CJRQ++HgVPsqAFD4NsxM+MssSPvmVEz7pSRg+fnQUPqpeEz6oehQ+
eJsYPgpOGD7xjhQ+KisXPj5aFj4IMhc+Pa4WPizxFz7rHxU+FQwWPiHyGD7CNRU+MwwXPiNy
FT4uyhc+Dv4UPhN+FD6gXxs+CSgVPpKaET6ZARc+nQMWPqURGj6jZxU+WVUSPj4eEz7O6hU+
kAgYPg4nFD71gxU+9Q8WPuikGj4rFho+K6AVPhf4Fz6CrhY+00kWPoFgGj5e2hU+JVoWPoKD
FT7CehQ+sUEXPpjYFD5OkBQ+kI8WPmGaGj65GhQ+k3ISPtYZHT5+HBI++Z8UPshtGD58gxo+
rJwPPjGnGD4sXBU+BR0XPnB9FT67Fxg+zvkXPrmZFT4nBSA+GzYXPu/1Fj7LzBg+t/cUPvUX
GT57kRk+XMITPqJmGj4w1xc+axsYPhjVGT636xU+yn0YPgVLFj4cTBk+brUXPinoHD61kRY+
09IUPq0kFj7X3Rc+nCYXPoL1Fz6aTxo+lvIWPlGDEz6CQRU+</AssayYData></Step><Step><CommonData><SampleLocation>1</SampleLocation><SampleID></SampleID><SampleGroup></SampleGroup><SampleInfo></SampleInfo><SampleRow>H</SampleRow><SamplePlate>1</SamplePlate><WellType>BUFFER</WellType><Concentration>-1</Concentration><ConcentrationUnits>µg/ml</ConcentrationUnits><MolarConcentration>-1</MolarConcentration><MolarConcUnits>nM</MolarConcUnits><MolecularWeight>-1</MolecularWeight><Temperature>25</Temperature><StartTime>593410</StartTime><AssayTime>180</AssayTime></CommonData><FlowRate>600</FlowRate><StepType>DISASSOC</StepType><StepName>Dissociation</StepName><StepStatus>OK</StepStatus><ActualTime>180</ActualTime><CycleTime>0.2</CycleTime><AssayXData Points="900">aAHrQwIb60N6NOtDNU7rQ65n60NogetD4ZrrQ3q060MUzutDzufrQ2gB7EPhGuxDmzTsQzVO
7EPOZ+xDaIHsQwKb7EO8tOxDNc7sQ+/n7ENoAe1DAhvtQ5s07UM1Tu1DzmftQ4mB7UMCm+1D
m7TtQzXO7UPO5+1DaAHuQwIb7kN6NO5DNU7uQ85n7kNoge5DApvuQ5u07kM1zu5DzufuQ2gB
70MCG+9DmzTvQzVO70POZ+9DaIHvQwKb70ObtO9DNc7vQ87n70NoAfBDAhvwQ5s08EM1TvBD
zmfwQ2iB8EMCm/BDm7TwQzXO8EPO5/BDaAHxQwIb8UObNPFDNU7xQ85n8UNogfFDApvxQ5u0
8UM1zvFDzufxQ2gB8kMCG/JDmzTyQzVO8kPOZ/JDiYHyQwKb8kObtPJDNc7yQ87n8kNoAfND
AhvzQ5s080M1TvNDzmfzQ2iB80MCm/NDm7TzQzXO80PO5/NDaAH0QwIb9EObNPRDNU70Q85n
9ENogfRDApv0Q5u09EM1zvRDzuf0Q2gB9UMCG/VDmzT1QzVO9UPOZ/VDaIH1QwKb9UObtPVD
Nc71Q87n9UNoAfZDAhv2Q5s09kM1TvZDzmf2Q2iB9kMCm/ZDm7T2QzXO9kPO5/ZDaAH3QwIb
90ObNPdDNU73Q85n90NogfdDApv3Q5u090M1zvdDzuf3Q2gB+EPhGvhDmzT4QzVO+EPOZ/hD
aIH4QwKb+EObtPhDNc74Q87n+ENoAflD4Rr5Q5s0+UM1TvlDzmf5Q2iB+UMCm/lDerT5QxTO
+UPO5/lDaAH6QwIb+kObNPpDNU76Q85n+kNogfpDApv6Q5u0+kM1zvpDzuf6Q2gB+0MCG/tD
mzT7QzVO+0POZ/tDaIH7QwKb+0ObtPtDNc77Q87n+0NoAfxDAhv8Q5s0/EM1TvxDzmf8Q0eB
/EMCm/xDm7T8QzXO/EPO5/xDaAH9Q/Md/UObNP1DNU79Q85n/UNHgf1DApv9Q5u0/UM1zv1D
zuf9Q2gB/kMCG/5DmzT+QzVO/kOuZ/5DR4H+QwKb/kObtP5DNc7+Q87n/kNoAf9DAhv/Q5s0
/0M1Tv9Dzmf/Q2iB/0MCm/9Dm7T/QzXO/0PO5/9DtAAARIENAEROGgBECicAROczAES0QABE
gU0ARE5aAEQaZwBE53MARLSAAESBjQBEPZoARBqnAETnswBEtMAARIHNAERO2gBECucAROfz
AES0AAFEgQ0BRE4aAUQaJwFE5zMBRLRAAUSBTQFETloBRApnAUTXcwFEtIABRHCNAUROmgFE
GqcBROezAUS0wAFEgc0BRE7aAUQa5wFE5/MBRLQAAkSBDQJEThoCRAonAkTnMwJEtEACRIFN
AkROWgJECmcCRNdzAkS0gAJEcI0CRE6aAkQapwJE57MCRKTAAkSBzQJETtoCRBrnAkTn8wJE
tAADRIENA0ThGgNEGicDROczA0S0QANEcE0DRE5aA0QaZwNE53MDRLSAA0SBjQNETpoDRBqn
A0TnswNEpMADRIHNA0RO2gNEGucDROfzA0S0AAREcA0ERD0aBEQKJwRE5zMERNVABESBTQRE
PVoERBpnBETXcwREpIAERIGNBEROmgREGqcEROezBES0wAREcM0ERD3aBEQa5wRE1/MERLQA
BURwDQVEPRoFRBonBUTnMwVEtEAFRHBNBUROWgVECmcFROdzBUSkgAVEgY0FRD2aBUQapwVE
57MFRLTABUSBzQVETtoFRBrnBUTn8wVEpAAGRIENBkQ9GgZECicGRNczBkS0QAZEgU0GRD1a
BkQaZwZE53MGRLSABkSBjQZETpoGRAqnBkTnswZEpMAGRHDNBkQ92gZEGucGROfzBkSkAAdE
gQ0HRD0aB0QaJwdE1zMHRLRAB0SBTQdETloHRBpnB0TXcwdEtIAHRIGNB0ROmgdECqcHRNez
B0S0wAdEcM0HRE7aB0Qa5wdE1/MHRLQACESBDQhEThoIRBonCETXMwhEtEAIRHBNCEROWghE
CmcIROdzCES0gAhEcI0IRD2aCEQKpwhE57MIRLTACESBzQhEPdoIRArnCETX8whEtAAJRIEN
CUROGglEGicJROczCUSkQAlEcE0JRE5aCUQKZwlE53MJRKSACUSBjQlETpoJRAqnCUTnswlE
tMAJRHDNCURO2glEGucJROfzCUS0AApEgQ0KRD0aCkQaJwpE5zMKRLRACkSBTQpEPVoKRBpn
CkTncwpEtIAKRIGNCkQ9mgpEGqcKROezCkS0wApEcM0KRE7aCkQK5wpE5/MKRLQAC0RwDQtE
ThoLRAonC0TnMwtEpEALRHBNC0Q9WgtEGmcLRNdzC0S0gAtEgY0LRD2aC0QapwtE57MLRLTA
C0RwzQtETtoLRBrnC0TX8wtEtAAMRIENDEROGgxEGicMROczDESkQAxEgU0MRE5aDEQaZwxE
13MMRLSADESBjQxETpoMRAqnDETnswxEpMAMRHDNDEQ92gxECucMROfzDESkAA1EcA0NRE4a
DUQKJw1E1zMNRKRADURwTQ1EPVoNRBpnDUTXcw1EpIANRIGNDUROmg1EGqcNRNezDUSkwA1E
cM0NRD3aDUQK5w1E+PMNRLQADkSBDQ5EPRoORAonDkTXMw5EpEAORHBNDkQ9Wg5EGmcOROdz
DkSkgA5EgY0ORD2aDkQKpw5E17MORLTADkRwzQ5ETtoORArnDkTX8w5EpAAPRHAND0ROGg9E
CicPROczD0S0QA9EgU0PRD1aD0QKZw9E13MPRLSAD0RwjQ9EPZoPRAqnD0Tnsw9EpMAPRHDN
D0Q92g9ECucPRNfzD0SkABBEcA0QRE4aEEQaJxBE1zMQRKRAEERwTRBETloQRApnEETncxBE
tIAQRIGNEEROmhBEGqcQRNezEESkwBBEgc0QRD3aEEQK5xBE5/MQRKQAEURwDRFEPRoRRAon
EUTnMxFEtEARRHBNEUROWhFECmcRRNdzEUSkgBFEcI0RRD2aEUQKpxFE17MRRKTAEURwzRFE
TtoRRArnEUTX8xFEpAASRIENEkQ9GhJECicSRNczEkSkQBJEcE0SRE5aEkQKZxJE53MSRKSA
EkSBjRJEPZoSRAqnEkTXsxJEtMASRHDNEkQ92hJECucSROfzEkQnARNEcA0TRD0aE0QKJxNE
1zMTRLRAE0RwTRNEPVoTRBpnE0TncxNEpIATRIGNE0ROmhNEGqcTRNezE0S0wBNEcM0TRD3a
E0Qa5xNE1/MTRKQAFERwDRREPRoURAonFETnMxREpEAURIFNFEROWhRECmcUROdzFES0gBRE
cI0URD2aFEQKpxRE57MURLTAFERwzRREPdoURArnFETn8xREtAAVRHANFUQ9GhVEGicVROcz
FUSkQBVEgU0VRD1aFUQKZxVE13MVRKSAFURwjRVEPZoVRAqnFUTXsxVEpMAVRIHNFUQ92hVE
GucVRNfzFUSkABZEgQ0WRE4aFkQKJxZE1zMWRLRAFkRwTRZETloWRBpnFkTXcxZEpIAWRHCN
FkQ9mhZECqcWRNezFkSkwBZEcM0WRE7aFkQK5xZE1/MWRKQAF0SBDRdEPRoXRAonF0TnMxdE
pEAXRHBNF0Q9WhdECmcXRNdzF0S0gBdEcI0XRD2aF0QapxdE17MXRKTAF0RwzRdEPdoXRArn
F0TX8xdEpAAYRIENGEQ9GhhECicYRNczGESkQBhEcE0YRD1aGEQKZxhE13MYRKSAGESBjRhE
PZoYRAqnGETXsxhEtMAYRIHNGERO2hhECucYRNfzGESkABlEcA0ZRD0aGUQKJxlE5zMZRLRA
GUSBTRlEPVoZRApnGUTXcxlEpIAZRHCNGUQ9mhlECqcZRNezGUS0wBlEcM0ZRE7aGUQa5xlE
1/MZRKQAGkRwDRpEPRoaRAonGkTnMxpEpEAaRHBNGkQ9WhpECmcaROdzGkSkgBpEcI0aRD2a
GkQKpxpE17MaRKTAGkRwzRpEPdoaRBrnGkTX8xpEpAAbRHANG0Q9GhtECicbROczG0SkQBtE
cE0bRE5aG0QKZxtE53MbRKSAG0RwjRtEPZobRAqnG0TXsxtEpMAbRHDNG0Q92htECucbRNfz
G0SkABxEgQ0cRD0aHEQKJxxE5zMcRKRAHESBTRxEXlocRApnHETXcxxEpIAcRHCNHEQ9mhxE
CqccROezHESkwBxEcM0cRD3aHEQK5xxE5/McRLQAHURwDR1EsBodRBonHUTXMx1EpEAdRHBN
HUQ9Wh1ECmcdRNdzHUSkgB1EcI0dRD2aHUQKpx1E17MdRKTAHUSBzR1EPdodRArnHUTX8x1E
pAAeRIENHkROGh5ECiceRNczHkS0QB5EcE0eRE5aHkQKZx5E53MeRKSAHkRwjR5EPZoeRBqn
HkTnsx5EtMAeRHDNHkQ92h5ECuceRNfzHkS0AB9EcA0fRD0aH0QaJx9E5zMfRKRAH0SBTR9E
PVofRApnH0TXcx9EpIAfRIGNH0ROmh9ECqcfRNezH0S0wB9Egc0fRE7aH0QK5x9E1/MfRLQA
IESBDSBEPRogRAonIETnMyBEtEAgRIFNIEROWiBEGmcgROdzIES0gCBEgY0gRE6aIEQapyBE
57MgRLTAIESBzSBETtogRBrnIETn8yBEtAAhRIENIUROGiFEGichROczIUS0QCFEgU0hRE5a
IURsZyFE53MhRLSAIUSBjSFETpohRBqnIUTnsyFEtMAhRIHNIURO2iFEaOkhROfzIUS0ACJE
gQ0iRE4aIkQaJyJE5zMiRLRAIkSBTSJETloiRBpnIkTncyJE</AssayXData><AssayYData Points="900">ossOPiH6Ej5WsxM+C8oRPnXaEz4vJhQ+Zu0XPr93FD4GDRM+6MAVPvZrEz6tNRQ+M0MXPkuN
FT4W7RE+DtAWPjD5FD41fxI+Q+4WPp3IGD4O3Bo+Vx4SPnL7Fz4OdhM+vvsVPoOOGj4RRRc+
qqMZPjWAGj5MkhY+zbYePin6FD5eBxc+v/ERPuOEFT5jchg+JIIbPl+MGz76UBg+DigYPjYC
Fz54rBk+lrsYPspUGD4T4Rg+APAYPk8RFz7FyBk+KlsTPp0+GD5zHhc+kAMYPnidHD6k2Rs+
LTIYPo1IGD7ssxQ+78EYPpOAGT5rLxU++ewZPmwgGT77uhs+J0MZPiJoGz5c0RU+bwcYPmBQ
Gj47fBY+ao0ePldXHD7R6Bs+we4XPkQJGT6Kbxo+opkYPio9Gz4IXBY+Iu4VPndNGj5TdBo+
Ao8bPtXvFz463xg+xkcZPtc2Fz4xXBY+pr4ZPnNxGz59Dhk+/0oXPvL5Fz6lihQ+DhgaPgTK
Fj560hY+0uAaPnMrFT6SdRc+sVUYPtNYGz4jPRk+O3MZPr9JGD5K3B0+M5YXPiAIFz4bhBY+
r9IWPgWgGz5/kxg+a74VPjz7Gj4v8hY+y9gbPicMGT7Wxxs+GG4aPovZGj70qRo+KNMaPrHd
Fj5AvxY+nzgUPjUNFT5lPBs+SeYaPm4vGT7+Rxo+/PUePsLGGD4+DBo+E/UfPvKnHT7Kfho+
6m4cPj18Hz4ZwR8+OJgfPtNCGT695ho+4S0bPtPEGz6EnB0+kSYePuQGHT51DRw+QkAYPveS
Gz57Lhk+4KsYPiQFGj5BYho+xNgcPnpPFT7jfxs+oWUZPrAJGj54Th4+sKAYPo3LGT6lFxw+
rlsaPlPGGT5imhs+PlcZPsg5FD66tyA+lgsaPpUOGj7uDRw+UwIaPoMhHj42Bxs+sKgcPlov
HD6LERs+zn0bPih9Gz6jYBw+E84gPjIYGz6B+Bw+F2IaPtzUGD550ho+VbgZPvPoHj4tzB0+
03MePkH1GT6rAR4+480YPlEiHT6ESR0+9JsgPi2tHz4W0Ro+rjUZPl2EHz6zHhs+FfcbPjTB
Gz7NCh0+WF8ePgcAGz5Lmhk+MvkdPqAmHT7H9Bs+bdMYPsqCHz4OlRo+0uwXPrY7HD7bwhg+
hvIcPnM9HT7N3hw+nIAfPkmTID7fKh0+o/4dPiY+Hj4Uehc+/F4dPtpEHz50Cxw+OlIdPqAH
Gz4/4CA+9tkbPhJgGD7hzh0+6NodPssCID5bqR4+/r0ePi8IID7VTx0+hX0hPhLZGT6cyxw+
fh8cPqefHz6akR0+8L4dPvhbHD7gdB8+DBAbPssYHj4raRg+i1chPjP2Hj5USyE+8DYgPipy
HT4cIxo+pXAbPtkFHz4ypR8+aFkjPsSUHT5rkh0+odEcPs53HT6zHh8+RAEaPqh/HT6sNSA+
aX0gPkpVHT5ncx0+cJ8cPs1RGz4deiA+CFkdPkqAIT49hyA+NOUePomxHj71lh4+IfMgPlFr
Hj4OOB8+D1gjPg+0Hj6YeR0+1esfPk1MIj7KvSE+3VYhPvLuHD5e6x0+7dEbPtyHHj4LaSA+
W6khPo6DID44fx8+OyAfPjEzHj6wESI+BAYgPrttHT4JHR4+GfIePlAvIz5qxiE+S48hPqm6
Hj7p/Rs+8R4gPoHYID6BMiY+8NgcPkdNID5tHSM+zR4lPuNMID7y2iE+zpgiPt7mID5SuB8+
X60dPl1IGz7mASQ+MwocPtMRJT7GYSA+soQfPrs7Gj4/niM+8LYhPjgnHj5zmyM+pH8iPvr7
ID7HFCE+pp0gPt+uHj7PZiY+qT0gPgBwHj4xtx8+avIfPm1BIj7Tehw+ZLYgPoSnIj6gRB4+
hBghPvHmIz4p4h0+UsYhPjQJHz6jdyA+WngkPtSvHD4DPCA+K4ccPqWJIz4drh8+av0lPlEK
HD4NmSM+4osdPp07JD7RbiI+TYEoPg5mJj5LFCY+g0MkPqO4Hz5aIiE+T78gPuKsIT5TsiI+
i7okPjGKJD7IDyI+YuUgPn6XJD5J4CE+deojPhJgJD5tpyE+5ekhPvjYHz4GUiY+BtQkPqlx
Iz4tRCE+OtghPhi1JD7VKyQ+fa8nPo/eID4v7CM+QfUnPqZMID5wTiI+61EgPnlIJT52ph4+
MgcfPuP2Hz7N2yE+yfkhPglTHj7ghyE+B+UiPsiJJT5qsSE+3cAgPowjHT7GoSU+o8MnPrl1
Hz6Q8yM+4dghPoNoIT6nlyM+EBYgPnbZIj46giM+rQ8iPmVxIz6fpSY++iMiPoAgIz6YzSM+
uWciPjAaJz6szyM+HB8lPp0rJz55lCM+lv8lPrHhIz6h1CU+aYQkPtJvIz7ilSE+4S0lPjnm
Hz41XSI+vfEiPl2UHz7reSE+FpYgPnkNHj46DCM+uqkiPvNTJz4/VCI+EnIlPrSAJD6IVx4+
DuMmPnKfIT6rKSM+jksiPrNLIT4/JyQ+GF0pPpjmJj4GrSk+2vkiPtzjJD6JLik+dPMkPgk3
Iz6FCCc+6KgmPlmmIz4W/So+hRcnPn+/Kj4kvSI+YaEjPvS3Jj487CM+rf8lPpxdJD4jjCQ+
RLwkPn6dJj5S3iM+YvwhPvqEIz50oiQ+ZtMiPl3MJD7zByY+d2snPg0IIz5ZSyU+0nImPtxl
JT4Tjio+VmUjPiCjIj4OmCU+96IiPgCeKT5bVCY+jzImPtUrJT6eCiU+tiEhPl4UJj6HNyQ+
vdUkPsCvJT41CyY+qlElPsIZJD7ehCY+fCQmPt5OIj4fQyc+E1IoPjzcIz4J7CU+1N0iPs7W
KD43PCc+l4EmPlPUKD6/2yc+k8AjPqplJD4cVCc+VcsgPoL4JD7KDSQ+eSUjPi+TJj5C/iM+
/t0mPrnGIz7FqSY+3TwmPisjJj4NvyQ+tX4lPmWOKT4hFyY+WC0oPrLAKD5Cqio+SFcpPrNk
Jz56MiU+b0wnPn2GJT59Mik+HqQhPrSRJj4yrSY+B5InPuhgJj4BjCw+bvIoPub3KD5FtCQ+
dO0pPpYnKj5ecSs+JCImPnK5KT6soiQ+YKgoPhSeJD6UGCc+IPspPh/aKD6xCSY+x+AkPif9
Iz5JTSY+xdkmPkCTJT7H0CY+tc4rPis8JT5Ieyo+YGIrPt9HKT47bCY+ZFEqPlqXKj5ELSs+
1roqPqZ5KT5FsSQ+tPYnPsk8Kj6Zmi8+SUwoPmKjKT7cmCY+dXMmPhuFKT7meSQ+s6ojPs0j
Kj75kyU+6BIoPg/TKz73Gyc+axErPguHKT6LwSo+CpcpPm/mJT6h9iQ+4SQsPu2HKj6SciY+
zPcqPv4KKT7mIik+HhIoPmZyJj63LCg+h28oPitcLD4LDSg+PnsoPozSKT4oTys+gKsrPtER
KT5t/Cw+45giPnOfKD78lic+lwQpPpiOIz77jik+HYomPkw7Lj4zAis+CpYsPhznLD47rSs+
D1wmPgbxJz64DSo+QHIuPpb7Kj7D5Cg+PoEiPnvEMj7YLCg+ikspPt3MLj6exiM+iVAsPlvL
Kj5Wyis+/REoPvfOKz6O/SU+t1spPuLkKj5Dgyw+3GUpPsUMKj4nAyo+gRYsPgsfKz5iLCk+
7eQqPp7dKz7zLyo+CWMrPlnRLT5DNSs+2KUtPvQ3Lj4zcCw+KEopPuudKz6M+Co+hdEqPiLS
Jj4S2Sc+1k8oPk54LT4PuCs+LEEwPihNKj6/PCo+nSUsPuYPLD7Uoyg+HLwsPs8zKj6yiis+
uQcsPopGKT7kSyo+zf0pPohAKT60WSI+OdMoPvBeJj75Piw+hNwuPq7IKz6jCis+XacpPtEA
Kj7Ndyo+uHMuPpGuKj6VQi0+lfUtPkLoKz7R9Sg+504tPoWrKz7u4y8+BQouPq3uLT766i8+
R5ArPskALD5fHSw+75YrPgE1KT64PC0+jZ0rPmuVLz4j6ik+J+cpPva6MD4s3Ck+pr4wPgd3
Lz4nESw+hA8vPoi4Lz7M/C0+q0srPmtuKz65ECg+1yctPkFJKz79Mi8+HuEtPtFWLj6NeCk+
T9QqPgzwKT6vnio+Rg8oPuF5KT7vqS4+EMwsPqWnMD6ghC0+HL4qPkVGLj5G6y0+vUUsPnW7
LD58GC8+N4sqPiqZKj6tays+y8YuPhcQKz4GOi4+VIQtPl0mLj6wLzE+gdYsPt21MT5xOSs+
rC4sPqkdKT5A6S4+YXorPmT1LT5UHC0+atQrPr5aLz6rCSs+ff8nPlwOLz40tCo+nh4xPnbW
LT7btC4+Xa0tPl5YLz43OC4+bYYtPjPLLj5nYDA+MQgtPvcWKz48mSs+sqQsPsYMLj6AjzA+
vZMzPoDaLz4fUTE+48YvPjadLD7ofDI+I2QuPkjtLz6ywSw+w0gsPscgMT4s6io+NOkvPiEW
MT6uLSo+aLAwPq2gMz50YDI+4IEtPlWTLz4NKTA+BSEyPiA/Lz7r0C4+BWAqPs3XKz5VGy8+
jZwoPg/OLz63IzA+1pMwPtQNLD5yIi8+uhYvPvaPLT7Yfy8+GYAsPn/yLz6QKTE+W1MvPo2z
Mj6OmjE+QHgvPjhoLT4D1iw+kbwrPhL+MT6FLi8+YcQrPqGfLT4RaDI+6tEwPjI5Lj4ymS0+
BpMtPi7eMj4bLi4+tLksPi56Lz4l7i0+cLItPonoMT6+3S8+ZS0vPiu1MD6Nlis+85wxPlus
LT6haTA+aV4vPhUoMT5AYjA+zs8sPoQsLj5FFzM+YcQxPk/CLj73CDA+qE4vPjEPMD6fKjU+
zZ4xPk+bMD7zjy4+dU4tPuaiMT7RcTE+N30xPm8ZMT7YvTE+</AssayYData></Step><Step><CommonData><SampleLocation>11</SampleLocation><SampleID></SampleID><SampleGroup></SampleGroup><SampleInfo></SampleInfo><SampleRow>H</SampleRow><SamplePlate>1</SamplePlate><WellType>REGENERATION</WellType><Concentration>-1</Concentration><ConcentrationUnits>µg/ml</ConcentrationUnits><MolarConcentration>-1</MolarConcentration><MolarConcUnits>nM</MolarConcUnits><MolecularWeight>-1</MolecularWeight><Temperature>25</Temperature><StartTime>782585</StartTime><AssayTime>5</AssayTime></CommonData><FlowRate>1000</FlowRate><StepType>KREGENERATION</StepType><StepName>Regeneration</StepName><StepStatus>OK</StepStatus><ActualTime>4.99901</ActualTime><CycleTime>0.2</CycleTime><AssayXData Points="25">tIAiRHCNIkQ9miJECqciRNezIkSkwCJEcM0iRE7aIkQa5yJE1/MiRKQAI0SBDSNEPRojRAon
I0TnMyNEpEAjRHBNI0Q9WiNECmcjRNdzI0S0gCNEcI0jRD2aI0QKpyNE17MjRA==</AssayXData><AssayYData Points="25">7EMrwCzlOsBNJUPAgc9IwHJ+TcBWsFDA8/5TwPmFVsCU9ljAvuVawPj9XMAmyF7A1GxgwLHs
YcAhPWPAC51kwDrRZcA5w2bAV8hnwFfLaMAF0mnASN5qwBWqa8DCKWzA3MZswA==</AssayYData></Step><Step><CommonData><SampleLocation>12</SampleLocation><SampleID></SampleID><SampleGroup></SampleGroup><SampleInfo></SampleInfo><SampleRow>H</SampleRow><SamplePlate>1</SamplePlate><WellType>BUFFER</WellType><Concentration>-1</Concentration><ConcentrationUnits>µg/ml</ConcentrationUnits><MolarConcentration>-1</MolarConcentration><MolarConcUnits>nM</MolarConcUnits><MolecularWeight>-1</MolecularWeight><Temperature>25</Temperature><StartTime>798670</StartTime><AssayTime>5</AssayTime></CommonData><FlowRate>1000</FlowRate><StepType>KREGENERATION</StepType><StepName>Regeneration</StepName><StepStatus>OK</StepStatus><ActualTime>4.99999</ActualTime><CycleTime>0.2</CycleTime><AssayXData Points="25">pMAjRGDNI0Q+2iNECucjRNfzI0SkACREkg0kRD4aJEQKJyRE1zMkRKRAJERxTSREPlokRApn
JETXcyREpIAkRHGNJEQtmiRECqckRMezJESkwCREcc0kRD7aJERC6CRE1/MkRA==</AssayXData><AssayYData Points="25">q/J7vmFjYr4HT0e+J7YvvqKPH76v5hC+bRr7vfDz771oDOC9z0nVvaFRwL1yY7q9RPCjvavP
o71gJpK9Nv+IvVtpfb2ISF6908VXvXsnUr11HTi9j501vQhpJb2kPSW9k2wQvQ==</AssayYData></Step><Step><CommonData><SampleLocation>11</SampleLocation><SampleID></SampleID><SampleGroup></SampleGroup><SampleInfo></SampleInfo><SampleRow>H</SampleRow><SamplePlate>1</SamplePlate><WellType>REGENERATION</WellType><Concentration>-1</Concentration><ConcentrationUnits>µg/ml</ConcentrationUnits><MolarConcentration>-1</MolarConcentration><MolarConcUnits>nM</MolarConcUnits><MolecularWeight>-1</MolecularWeight><Temperature>25</Temperature><StartTime>814752</StartTime><AssayTime>5</AssayTime></CommonData><FlowRate>1000</FlowRate><StepType>KREGENERATION</StepType><StepName>Regeneration</StepName><StepStatus>OK</StepStatus><ActualTime>4.99999</ActualTime><CycleTime>0.2</CycleTime><AssayXData Points="25">pAAlRGANJUQ+GiVE+iYlRMczJUSkQCVEcU0lRC1aJUQKZyVEx3MlRKSAJURgjSVELZolRPqm
JUTHsyVElMAlRGDNJUQt2iVE+uYlRNfzJUSkACZEYA0mRC0aJkQKJyZE1zMmRA==</AssayXData><AssayYData Points="25">KG1JwP7UVcC+2lvAwpBfwMfcYcDb+GPA9JxlwE5rZ8BFyGjAfw5qwJsqa8Dr/mvAkp5swLG2
bcC2fG7A3ylvwN0ccMAb43DAKzBxwN+xccB4YXLAFZBywHl5c8B/k3PAQ79zwA==</AssayYData></Step><Step><CommonData><SampleLocation>12</SampleLocation><SampleID></SampleID><SampleGroup></SampleGroup><SampleInfo></SampleInfo><SampleRow>H</SampleRow><SamplePlate>1</SamplePlate><WellType>BUFFER</WellType><Concentration>-1</Concentration><ConcentrationUnits>µg/ml</ConcentrationUnits><MolarConcentration>-1</MolarConcentration><MolarConcUnits>nM</MolarConcUnits><MolecularWeight>-1</MolecularWeight><Temperature>25</Temperature><StartTime>830825</StartTime><AssayTime>5</AssayTime></CommonData><FlowRate>1000</FlowRate><StepType>KREGENERATION</StepType><StepName>Regeneration</StepName><StepStatus>OK</StepStatus><ActualTime>4.99999</ActualTime><CycleTime>0.2</CycleTime><AssayXData Points="25">pEAmRHFNJkQ+WiZE+mYmRNdzJkSkgCZEcY0mRC2aJkT6piZEx7MmRKTAJkRgzSZEPtomRArn
JkTH8yZElAAnRGANJ0Q+GidECicnRMczJ0SUQCdEYE0nRC1aJ0QKZydE13MnRA==</AssayXData><AssayYData Points="25">HAlgvlqxR77NuCm+R7IPvmWPBL4Vrd+96MTDvUH8tr1TwJy91PSWvRz/eL2QhXK9CoJdveWZ
O72qUw69lu0QvTp357w2+eG8VPO6vGe9lbx3VjK8vI4wvARELLx9swa6nBadOg==</AssayYData></Step><Step><CommonData><SampleLocation>11</SampleLocation><SampleID></SampleID><SampleGroup></SampleGroup><SampleInfo></SampleInfo><SampleRow>H</SampleRow><SamplePlate>1</SamplePlate><WellType>REGENERATION</WellType><Concentration>-1</Concentration><ConcentrationUnits>µg/ml</ConcentrationUnits><MolarConcentration>-1</MolarConcentration><MolarConcUnits>nM</MolarConcUnits><MolecularWeight>-1</MolecularWeight><Temperature>25</Temperature><StartTime>846904</StartTime><AssayTime>5</AssayTime></CommonData><FlowRate>1000</FlowRate><StepType>KREGENERATION</StepType><StepName>Regeneration</StepName><StepStatus>OK</StepStatus><ActualTime>5.00103</ActualTime><CycleTime>0.2</CycleTime><AssayXData Points="25">pIAnRHGNJ0Q+midECqcnRNezJ0SkwCdEcc0nRD7aJ0T65idEx/MnRKQAKERxDShELRooRPom
KETXMyhEpEAoRHFNKEQ+WihE+mYoRNdzKESkgChEcY0oRD6aKET6pihE6LMoRA==</AssayXData><AssayYData Points="25">e+NLwESEV8DHNF3A/rFgwNY3Y8DxTmXAjvtmwI9BaMD+jmnA4IxqwK+Ca8D4VmzAkHdtwH0e
bsBw227An11vwO4QcMA6y3DArQFxwJl9ccB1F3LAMrdywFj6csDUHXPA/qtzwA==</AssayYData></Step><Step><CommonData><SampleLocation>12</SampleLocation><SampleID></SampleID><SampleGroup></SampleGroup><SampleInfo></SampleInfo><SampleRow>H</SampleRow><SamplePlate>1</SamplePlate><WellType>BUFFER</WellType><Concentration>-1</Concentration><ConcentrationUnits>µg/ml</ConcentrationUnits><MolarConcentration>-1</MolarConcentration><MolarConcUnits>nM</MolarConcUnits><MolecularWeight>-1</MolecularWeight><Temperature>25</Temperature><StartTime>862832</StartTime><AssayTime>5</AssayTime></CommonData><FlowRate>1000</FlowRate><StepType>KREGENERATION</StepType><StepName>Regeneration</StepName><StepStatus>OK</StepStatus><ActualTime>4.99901</ActualTime><CycleTime>0.2</CycleTime><AssayXData Points="25">tcAoRILNKEQ+2ihEC+coRNjzKESlAClEcQ0pRE8aKUQbJylE6DMpRLVAKURxTSlEPlopRBtn
KUTYcylEpYApRHGNKURPmilEG6cpRNizKUS1wClEcc0pRD7aKUQb5ylE2PMpRA==</AssayXData><AssayYData Points="25">gy4nvsMfCr79LNu9ZuymvVuAh722akm9Wngcvadu97yOobS8jrYxvGYkIbsH1Fs7Fg0gPAdz
ZDxHarc89ZfMPNDZ6Tx96f4807obPQ1aKj0IwjM95Qg/PY5iVz2f33A9jlBiPQ==</AssayYData></Step><Step><CommonData><SampleLocation>1</SampleLocation><SampleID></SampleID><SampleGroup></SampleGroup><SampleInfo></SampleInfo><SampleRow>H</SampleRow><SamplePlate>1</SamplePlate><WellType>BUFFER</WellType><Concentration>-1</Concentration><ConcentrationUnits>µg/ml</ConcentrationUnits><MolarConcentration>-1</MolarConcentration><MolarConcUnits>nM</MolarConcUnits><MolecularWeight>-1</MolecularWeight><Temperature>25</Temperature><StartTime>877531</StartTime><AssayTime>60</AssayTime></CommonData><FlowRate>1000</FlowRate><StepType>BASELINE</StepType><StepName>Baseline</StepName><StepStatus>OK</StepStatus><ActualTime>60</ActualTime><CycleTime>0.2</CycleTime><AssayXData Points="300">pQAqRHINKkQuGipECycqRMgzKkSlQCpEck0qRD9aKkQLZypEyHMqRJWAKkRyjSpEP5oqRAun
KkTYsypElcAqRHLNKkQu2ipEC+cqRNjzKkSVACtEcg0rRD8aK0QLJytE2DMrRKVAK0SCTStE
LlorRAtnK0TYcytEpYArRHKNK0Q/mitEC6crRNizK0SlwCtEcs0rRD/aK0QL5ytE2PMrRKUA
LERyDSxEPxosRAsnLETIMyxEpUAsRHJNLEQ/WixEC2csRNhzLESlgCxEco0sRD+aLEQLpyxE
2LMsRKXALERhzSxEP9osRAvnLETY8yxEpQAtRHINLUQ/Gi1ECyctRNgzLUSVQC1Eck0tRD9a
LUT7Zi1E2HMtRJWALURhjS1ELpotRAunLUTYsy1EpcAtRHLNLUQ/2i1EC+ctRNjzLUSlAC5E
cg0uRD8aLkQLJy5E2DMuRKVALkRyTS5EP1ouRAtnLkTYcy5EpYAuRHKNLkQumi5EC6cuRMiz
LkSlwC5Ecs0uRD/aLkT75i5E2PMuRKUAL0RyDS9EPxovRAsnL0TYMy9EpUAvRHJNL0Q/Wi9E
C2cvRMhzL0SlgC9Eco0vRD+aL0T7pi9E2LMvRKXAL0RyzS9ELtovRPvmL0TY8y9EpQAwRHIN
MEQuGjBECycwRMgzMESlQDBEck0wRC5aMEQLZzBEyHMwRKWAMERyjTBEP5owRPumMETYszBE
lcAwRHLNMEQ/2jBEC+cwRNjzMESVADFEcg0xRD8aMUQLJzFEyDMxRKVAMURyTTFEP1oxRPtm
MUTIczFEpYAxRHKNMUQ/mjFEC6cxRMizMUSlwDFEcs0xRC7aMUT75jFE2PMxRJUAMkRyDTJE
PxoyRAsnMkTYMzJElUAyRHJNMkQ/WjJEC2cyRNhzMkSVgDJEYY0yRD+aMkQLpzJE2LMyRJXA
MkRhzTJEP9oyRPvmMkTI8zJElQAzRHINM0QuGjNE+yYzRNgzM0SVQDNEck0zRJBaM0T7ZjNE
2HMzRJWAM0RhjTNEP5ozRPumM0TYszNEpcAzRHLNM0Q/2jNE++YzRMjzM0SVADREcg00RD8a
NEQLJzRE2DM0RJVANERyTTRECVw0RPtmNETYczREpYA0RHKNNEQ/mjREC6c0RMizNESlwDRE
Yc00RC7aNEQL5zREyPM0RKUANURhDTVELho1RAsnNUTYMzVEpUA1RHJNNUQ/WjVEC2c1RNhz
NUSlgDVEco01RD+aNUT7pjVE2LM1RJXANURhzTVEP9o1RPvmNUTY8zVEpQA2RHINNkQuGjZE
Cyc2RNgzNkSVQDZEck02RD9aNkQLZzZE2HM2RJWANkRyjTZEP5o2RAunNkTIszZElcA2RHLN
NkQu2jZEC+c2RMjzNkSlADdEcg03RD8aN0T7JjdE2DM3RJVAN0RhTTdEP1o3RPtmN0TYczdE
lYA3RHKNN0QumjdE+6Y3RMizN0SlwDdEcs03RC7aN0QL5zdEyPM3RKUAOERhDThELho4RAsn
OETIMzhEpUA4RHJNOEQ/WjhEC2c4RMhzOESVgDhEco04RD+aOEQLpzhEyLM4RJXAOERhzThE
Lto4RAvnOETY8zhE</AssayXData><AssayYData Points="300">vJnJPaQXzz2YOtY9FhDiPQrt1T235+A9RuTYPXNk6j1rjOM9zXHpPe7p8D3nnOw9b8D2Pd34
7T3HHPo9dxX7PbVIAz4L9wE+gZX7PZUuAT5FHwI+s9ECPiAxAD5lTAE+V0kJPl5QAz550wc+
Z9YHPoJKDD5T7Qg+ptELPtPlCz7tows+T+gJPiOBDz6Dig0+478UPt2/ED56RRM+mzYTPv9U
Ez64GBY+J7EUPgRRFD4VxRk+O5AXPhR2GD6jzxo+jMgcPu0rFz4zLBw+PGgcPji1HD4K4SA+
fXkfPi7wHz7y6SA+XzMhPu3sHT7E4CM+y0MlPgh4Hz584SA+SucmPv1wJj4RZCE+4vMkPmM5
Ij66fSU+CeMlPuTsLT6bFSM+WrUuPoTtKT6Wkis+EXQpPqhsKD55BS4+IncsPt+uKz573S0+
GEMwPlF2Kj4ihDA+Ar4yPt1sLD5VTDQ+gJguPhqTNz6zfDQ+fFYyPlcDMz75tTA+lNYyPgRT
Nj6TADU+9vE2PvsBNz4Kpjw+QF02PgNwNT5HHTs+XsQ4PvJvOT7MXDc+CqY5PlcwOT4WkTY+
9zdAPq7COD4NdEA+c0M8Pic7Pj62xj0+joI8PllfPz6h3jg+6fc/PlYAQT5IDUA+dqZCPsu4
Oj7u1EE+JB0+PusaRD4j/j0+/JI+Pg/kQj6UNkY+cHxGPiv7Rj6Kxz4+4uNIPodOSD5DXUg+
GQZHPs1ZRT6B5kY+3W1GPtqGRj4tYUM+VaRGPmpGST78JEg+0eRIPiE2TT5t3UU+3ARNPj5N
SD5oA0s+4ZNIPj9ATz44jU0+RMdIPlLZSj7S90k+53lOPqRrSz6bf1A+U3FQPn8iTT6jjE8+
VxFUPne5Sz4kLE8+8OpMPgP7TT4y9lM+TB1SPqyxUz4MHU8+vvhQPr00UD7YjFU+tzVSPguY
UD40ulQ+l2hTPmAUUT7ZLlY+hUVXPrAzVT75r1U+NSVXPrboUz7uulU+DGVWPoY1Wj7uuls+
6axaPthdVj5e2Fc+8gtbPs4+WD6xUFU+5jxYPkLPWD6oLlQ+UXNcPj9NWT4d8lc+2U9aPmlO
Wj7oyVc+g2BbPtGaWT7u/lo+PEpbPqNUYD4ZKV4+MClaPvbEXD6Jy10+ct1dPtomXD6RUFw+
LcxfPkshYD6ZSGE+ICZePoSEYj5TWV4+g1pdPp4GYT6Aelw+4ZlkPrzBYj5JS2E+aNRfPtqN
Yz5zVF8+sJtgPi9ZZT5WyGI+t01iPpN7ZD7W0mM+qVJfPiEZZj7h3WM+9nZpPrKgZD54kWo+
KyRkPmFoZz5w92E+uklmPjGPaD6XjmU+nNBmPiLbbD6oemY+oiBpPvejZz4QmGs+q4FnPhcj
ZD7tI2c+eF5rPvCmaD5Erms+yEdqPqSfaT4TGmY+gZZoPjkEbD4s52w+WyFsPt46aj6a22g+
dSpsPsTPbD6BcGw+iituPiQWaz4je20+3ThvPgTwbj6ha24+sExqPnIZbj6us20+5IFuPuGI
bj4+VGs+TC5sPt9hcD5A8m0+37xtPjpMbj63N3E+J7VuPnVFbT7GkWo+LgNsPqHddD4iRG8+
7OxyPsWNcz6G03E+</AssayYData></Step><Step><CommonData><SampleLocation>3</SampleLocation><SampleID></SampleID><SampleGroup></SampleGroup><SampleInfo></SampleInfo><SampleRow>H</SampleRow><SamplePlate>1</SamplePlate><WellType>BUFFER</WellType><Concentration>-1</Concentration><ConcentrationUnits>µg/ml</ConcentrationUnits><MolarConcentration>-1</MolarConcentration><MolarConcUnits>nM</MolarConcUnits><MolecularWeight>-1</MolecularWeight><Temperature>25</Temperature><StartTime>943240</StartTime><AssayTime>80</AssayTime></CommonData><FlowRate>600</FlowRate><StepType>LOADING</StepType><StepName>Loading</StepName><StepStatus>OK</StepStatus><ActualTime>80</ActualTime><CycleTime>0.2</CycleTime><AssayXData Points="400">pQA5RHINOUQ/GjlECyc5RNgzOUSlQDlEck05RD9aOUQLZzlE2HM5RKWAOURyjTlEP5o5RAun
OUTYszlEGME5RGHNOUQ/2jlEC+c5RNjzOUSlADpEcg06RD8aOkQLJzpE2DM6RKVAOkRyTTpE
P1o6RAtnOkTIczpEpYA6RGGNOkQ/mjpEC6c6RNizOkSlwDpEcs06RE/aOkQL5zpE2PM6RKUA
O0RyDTtEPxo7RAsnO0TYMztEpUA7RHJNO0Q/WjtEC2c7RPlzO0SlgDtEco07RD+aO0Q9pztE
6bM7RKXAO0RhzTtEP9o7RAvnO0TY8ztEpQA8RHINPERFGzxECyc8RNgzPESlQDxEgk08RD9a
PET7ZjxE2HM8RKWAPERyjTxEP5o8RAunPETYszxEpcA8RHLNPEQ/2jxEC+c8RNjzPESVAD1E
cg09RD8aPUT7Jj1E2DM9RJVAPURyTT1EP1o9RAtnPUTYcz1EpYA9RGGNPUQ/mj1EC6c9RNiz
PUSlwD1Ecs09RD/aPUQL5z1E2PM9RKUAPkRyDT5EPxo+RAsnPkTYMz5EpUA+RHJNPkQ/Wj5E
C2c+RMhzPkSVgD5EYY0+RD+aPkQLpz5E2LM+RKXAPkSjzT5EP9o+RAvnPkTY8z5EpQA/RGEN
P0Q/Gj9E+yY/RNgzP0SlQD9Eck0/RD9aP0QLZz9E2HM/RKWAP0RyjT9EX5o/RAunP0TYsz9E
lcA/RHLNP0Q/2j9EC+c/RMjzP0SlAEBEcg1ARD8aQEQLJ0BE2DNARChBQERyTUBEP1pARBxn
QETYc0BEpYBARHKNQEQumkBE+6ZARNizQESVwEBEcs1ARD/aQEQL50BE2PNARKUAQURyDUFE
LhpBRAsnQUTIM0FEpUBBRHJNQUSxWkFE+2ZBRMhzQUSlgEFEgo1BRD+aQUQLp0FE+bNBRJXA
QURyzUFEP9pBRAvnQUTI80FElQBCRHINQkQ/GkJE+yZCRMgzQkSVQEJEck1CRD9aQkQLZ0JE
yHNCRJWAQkRhjUJEP5pCRAunQkTYs0JEpcBCRHLNQkQ/2kJE++ZCRNjzQkSlAENEcg1DRC4a
Q0T7JkNE2DNDRKVAQ0RyTUNEP1pDRAtnQ0TYc0NEpYBDRHKNQ0Q/mkNEC6dDRMizQ0SVwENE
cs1DRD/aQ0T75kNE2PNDRJUARERhDURELhpERAsnRETYM0REpUBERHJNREQ/WkREC2dERNhz
RESlgEREco1ERMKaREQLp0RE2LNERKXARERhzUREP9pERAvnRETY80RE9wBFRGENRUQuGkVE
CydFRN40RUSlQEVEck1FRC5aRUQLZ0VEYXVFRJWARURyjUVEP5pFRAunRUTYs0VElcBFRGHN
RUSQ2kVE++ZFRNjzRUSlAEZEcg1GRIAaRkQLJ0ZEyDNGRKVARkRhTUZEP1pGRAtnRkTYc0ZE
lYBGRHKNRkQ/mkZEC6dGRMizRkSlwEZEcs1GRD/aRkQL50ZE2PNGRJUAR0RhDUdEPxpHRAsn
R0RbNEdElUBHRHJNR0QuWkdE+2ZHRMhzR0SlgEdEco1HRC6aR0T7pkdEyLNHRKXAR0RhzUdE
LtpHRAvnR0TY80dEpQBIRHINSEQ/GkhE+yZIRMgzSESlQEhEYU1IRC5aSEQLZ0hE2HNIRKWA
SERyjUhELppIRPumSETYs0hEpcBIRGHNSERP2khEY+hIRMjzSESVAElEcg1JRC4aSUT7JklE
2DNJRJVASURyTUlELlpJRPtmSUTYc0lEpYBJRHKNSUQ/mklE+6ZJRMizSUSlwElEcs1JRC7a
SUQL50lEyPNJRNYASkRyDUpELhpKRPsmSkTIM0pE1kBKRGFNSkQ/WkpE+2ZKROlzSkSVgEpE
YY1KRD+aSkT7pkpE2LNKRKXASkRhzUpEP9pKRPvmSkTY80pElQBLRGENS0QuGktE+yZLRNgz
S0SlQEtEYU1LRD9aS0QLZ0tE2HNLRKWAS0RyjUtELppLRPumS0TIs0tEpcBLRGHNS0Q/2ktE
++ZLRMjzS0RqAUxEYQ1MRD8aTET7JkxE2DNMRJVATERyTUxELlpMRChpTETYc0xElYBMRGGN
TEQ/mkxE+6ZMRMizTESVwExEo81MRC7aTEQL50xE2PNMRA==</AssayXData><AssayYData Points="400">6RdyPvDEbz6Sa28+VuZxPrHycD6Y9XA+D4J0PiOacz6BVG4+h69yPn/Icz4hpXY+kvVzPkpv
cz5YfHU+TslyPndDdz7PJ3M+XE94PspUdD4VX3Q+NWd0PqCDcz6fzXQ+ON51Pln8dj5swHQ+
KfF4PtIkez7P8HU+vM91Pm/efD5S2Hc+2r15Pnhrdj6K5XU+OQ93PhwqeD58iHU+G6d4PkMf
fD7qa3k+7Sl7PnrfeT7ZMHs+UDR8PvxOeT4Sv3k+60V7PsZzez5YAIA+Co17Pgy7eD4scHw+
GIB5Pm09ez5n3Xo+t9l+Ppl4gD61tnw+LXF7PmrSfz47lX4+58l5Pi2ifT6xf3o+8OR8PoKV
fj764Hw+Cd97PirTgD47ZIA+EZuAPjytfT67xYA+DTR9PsCWgD4uen0+kV1/Ph7Zfz5RuX4+
nseAPhBAgj723YE+CeSAPnTPgT4SIoE+E/OAPiXofz6IXYE+NCyCPpMVgD5OiYM+qtSBPt9O
gj4VQoE+jCmDPlHugT6xHYI+26SAPgHAgT4lMYI+P9eAPlp8gj6jKIM+LjWEPmvzgj4INIA+
IxiDPjJ6gj6QqIE+Ur6APnAtgz7wp4I+RaaAPgFbhD6GuoQ+q7WEPhlEgz5HU4I+l/yDPlzO
hD52RYQ+e/OCPlB3gz7R44M+pJ6DPnkahT6gOIM+ayGCPvbShD6fAYQ+hEGFPnQNgz7sxoM+
K6aDPrv1gT5VbIM+LI6EPjjcgz48coM+jqaFPjY2gj49IoQ+L5uHPvYuhD5i4YQ+DR2GPvJe
hT7wN4Y+QpiFPogThj6IJ4c+w9yFPj+ehj6Fooc+5L+FPmXvhj7X/IU+N9uEPnwehj5Gdoc+
GimGPtHyhj5XUoY+PtGGPo/khj49sIY+rpSGPtqhhT78NoQ+7fqHPuAPhD5FvIY+TZyHPuMG
iT63mIg+Hh2FPiY+iD4fk4Y+SC+IPj5chj4DfIc+vh2FPq9Qhz4uf4k+y+KHPgQrhj7fB4Y+
9QuIPgpohz7cvoc+loeHPhPJiD70zIY+df+HPh0GiT6BoIc+YEiJPtXlhz5r3Yc+MoOHPn1x
ij54qYk+KymIPiADij7sXYo+Y3qJPpk+iT7UIoo+YFSJPmB/iT6iDIo+zQqJPgWQiD6Xf4s+
ooWIPvljij7vAYo+X06LPlh1ij40uYk+t0aLPnxxiT6vU4o+N/WIPu19iD7vyYk+VcSLPoxs
iz7a+Ik+iZmMPlGZiT6O5Ik+fbiLPkMpiz4hHYs+9X2KPiztij7d84s+yc2MPiyLiT4Oh4w+
ElCNPu9Qij7j1os+vcyLPvVHjD7arIs+tFyLPqRbjD753I0+HL2KPiwajj6tNY0++bqNPmlW
iz6NIIs+36KMPt5+jT6pYIw+JgyMPokNjj70Uow+YhaNPoefjD4OJ4w+1XCKPlu3iz65SY0+
rLiNPpyVjT5MhYs+EG6LPuYfjT7UKIw+oUWOPidCjD5UeY4+Z2iNPiwwjT7ekow+Ic+OPnh7
jj4SXY4+ZFyMPmxUjD6zro0+GjGOPmLijT469I4+O0mNPrnUjz6Rk44+iDiNPlqDjj5lt44+
BcCNPqHRjT4dsI4+eHqOPgxFkT63r5A+1POPPhRCjT5ijY8+95mQPnmLjD4a6o0+VjeQPtHg
jj4U+ow+K5iQPkdFjz4DqY4+giuPPm9Pjj74HpA+aKKPPudCjj5as5E+z52PPmb1kT5G4I8+
4sePPu5NjT50npA+aX+QPphxjj6dIJE+yxuRPmg5kD5uO5E+TZmRPkrjkj5JP5I+uKuRPlYX
kD5Ka44+ktmSPvHdjz55T5E+pISRPqVbjz49+pA+e9GQPpdjjz6g25A+kf6QPhgVkT51F5A+
fqeOPnPCkj4lFJE+w8WSPmgVkj6eWJI+l1KTPpzOkT4YgJA+x9GRPuiGkT7knJE+HKOTPnYy
kD41IJI+jg2RPs6jkz6+RpE+/oiSPhnDkj6BRpI+/kmRPo0Dkz5gCJI+fkORPtmkkj5Qb5I+
dlWTPu1Dkz5mU5E+5LeTPnmxkz7bzJE+iHyTPm4Wkz4V+ZQ+Ah6RPhUIlT7IoJQ+yL6UPvWx
kT4UM5E+YPCSPuJxlT7vk5I+WQ2SPiYgkj7+KJM+82mTPg==</AssayYData></Step><Step><CommonData><SampleLocation>1</SampleLocation><SampleID></SampleID><SampleGroup></SampleGroup><SampleInfo></SampleInfo><SampleRow>H</SampleRow><SamplePlate>1</SamplePlate><WellType>BUFFER</WellType><Concentration>-1</Concentration><ConcentrationUnits>µg/ml</ConcentrationUnits><MolarConcentration>-1</MolarConcentration><MolarConcUnits>nM</MolarConcUnits><MolecularWeight>-1</MolecularWeight><Temperature>25</Temperature><StartTime>1029054</StartTime><AssayTime>60</AssayTime></CommonData><FlowRate>1000</FlowRate><StepType>BASELINE</StepType><StepName>Baseline</StepName><StepStatus>OK</StepStatus><ActualTime>59.998</ActualTime><CycleTime>0.2</CycleTime><AssayXData Points="300">tQBNRGENTUQuGk1ECydNRNgzTUSVQE1EYU1NRC5aTUQLZ01E2HNNRJWATURhjU1ELppNRAun
TUTYs01EpcBNRHLNTUQu2k1E++ZNRN70TUSVAE5EYQ1ORD8aTkQLJ05EyDNORKVATkRhTU5E
LlpORPtmTkTYc05EpYBORHKNTkQ/mk5E+6ZORMizTkSlwE5Ecs1ORD/aTkT75k5E2PNORKUA
T0RyDU9EPxpPRAsnT0TYM09EpUBPRHJNT0Q/Wk9EC2dPRNhzT0SlgE9Eco1PRD+aT0QLp09E
2LNPRKXAT0RyzU9E0tpPRAvnT0TY809EpQBQRHINUEQ/GlBECydQRNgzUESlQFBEck1QRD9a
UEQLZ1BE2HNQRKWAUERyjVBEP5pQRAunUETYs1BEpcBQRHLNUEQ/2lBEPedQRNjzUESlAFFE
cg1RRD8aUUQLJ1FE2DNRRKVAUURyTVFEP1pRRAtnUUTYc1FEpYBRRHKNUUQ/mlFEC6dRRNiz
UUSlwFFEcs1RRD/aUUQL51FE2PNRRKUAUkRyDVJEPxpSRAsnUkTYM1JEpUBSRHJNUkQ/WlJE
C2dSRNhzUkSlgFJEco1SRD+aUkQLp1JE2LNSRKXAUkRyzVJEP9pSRAvnUkTY81JEpQBTRHIN
U0Q/GlNECydTRNgzU0SlQFNEck1TRC5aU0QLZ1NE2HNTRKWAU0RyjVNEP5pTRAunU0TYs1NE
pcBTRHLNU0Q/2lNEC+dTRNjzU0SlAFREcg1URD8aVEQLJ1RE2DNURKVAVETaTlREP1pURPtm
VETYc1RElYBURHKNVEQ/mlREC6dURNizVESlwFREcs1URD/aVEQL51REyPNURKUAVURhDVVE
PxpVRAsnVUTYM1VEpUBVRHJNVUQ/WlVEC2dVRNhzVUSlgFVEco1VRD+aVUQLp1VEyLNVRKXA
VURyzVVEP9pVRAvnVUTY81VEpQBWRHINVkQ/GlZECydWRMgzVkSlQFZEck1WRD9aVkQLZ1ZE
2HNWRKWAVkRyjVZEP5pWRAunVkTYs1ZEpcBWRHLNVkQ/2lZEC+dWRNjzVkSlAFdEcg1XRC4a
V0QLJ1dE2DNXRKVAV0RhTVdEP1pXRAtnV0TYc1dElYBXRGGNV0QumldE+6ZXRMizV0SlwFdE
Yc1XRD/aV0T75ldE2PNXRKUAWERhDVhELhpYRAsnWETYM1hEpUBYRHJNWEQuWlhE+2ZYRNhz
WESVgFhEYY1YRC6aWEQLp1hEyLNYRJXAWERyzVhE+dtYRAvnWETY81hEpQBZRHINWUQ/GllE
CydZRNgzWUSlQFlEck1ZRD9aWUQLZ1lEyHNZRJWAWURyjVlEP5pZRAunWUTYs1lEpcBZRGHN
WUQ/2llEC+dZRNjzWUSlAFpEYQ1aRD8aWkQLJ1pE2DNaRKVAWkRyTVpEP1paRAtnWkTYc1pE
pYBaRHKNWkQumlpE+6ZaRNizWkSlwFpEcs1aRD/aWkQL51pE2PNaRKUAW0RyDVtELhpbRPsm
W0TYM1tElUBbRHJNW0ShWltEC2dbRNhzW0SlgFtEco1bRC6aW0QLp1tEyLNbRKXAW0RyzVtE
P9pbRAvnW0TI81tE</AssayXData><AssayYData Points="300">PWyVPsoIkz4k6pQ+kASWPiEnlD7nXZY+/DaVPp9qlz7NwpU+oGmVPnnilj6mfJg+2pmVPm23
lj7EsJY+BJCYPiAslj6h0JY+L2CXPt1vlz6LSpM+MWmWPmXklj6jtpg+S3KXPvy0lz7V1JY+
MviWPlsYmT6k4ZY+5P6XPudOlT7bhJg++ZaWPugQlz46lpY+c8eXPp6tlz57hJc+kWSYPmL/
lT7VApk+4VeWPkeZlz7MUpc+2vuWPvR/mD4QdJc+CfKYPhFalz5vrZc+PCuWPlumlz75cZg+
ES2YPp4alz7jaZg+emSXPoL0lz6K/pQ+NniWPpMSlz4R1Zg+saeYPmAglz4Ylpk+3qqXPpKA
mD6oKpg+502YPtHJlz5cFZk+gF6XPsSnlz7d15g+jLOXPp22lz4Tcpc+2GeXPgFvmT5SB5g+
8TyZPmv4mT77X5g+zHiWPl9nmT7tp5g+UfyYPm/Mlj5BE5c+2A6ZPnP9mD4WS5g+rwiaPgqX
mD6Zypk+//yZPne0lz70mZs+XUiaPjrAlz5UZZg+Y9yWPlZ1mD4cn5o+QxGZPheFmT7ts5g+
sUWYPmEemT70Kpo+S4eaPj/ImD4AdJo+CduZPkzZmD6lcJs+ZJGaPouQmj4aKZc+nXGaPjCv
mT5D9Jk+GY6bPiajmj7CL5o+Ok6ZPtCvlz7uqJk+28SZPmAqmj4Uv5g+uZyZPk0HnD5JZZo+
RvmaPo6mmT6ZzZw+ZfybPvMVmj5E9Jk+4MeYPj3OmT7Ippg+Q8KaPgqEnD7lAJs+z7uYPlc7
mT7UMZw+kDKbPt3omT7r1Zw+VZOePtVHnT6Qqpo+1VWdPgwUmz6vJpo+zxGcPkuumT4Mppg+
/BqbPoDgmj6N2Jo+J62bPtVHnj6XaZ4+XFOdPhi3nT5uqZo+q16bPmuXmz6SsJk+SLKZPv06
mz4ASZs+pFedPn8NmT7z5J0+uF2aPmxNmj7pzps+tt2ZPqwZnD5kl5s+FcebPgFAnT62bZo+
i3adPjTLmj74ap0+/LqcPrN7mz5nXp0+EVKfPvl8nT7lOJ0+QuKaPt/jnj409Zo+IoKcPpJe
nz4asJw+pjmdPvhJnz4dN5s+giifPsPanT7NBp0+BtuePhSMnD7qcJ0+3zqcPmbQmj5/bZo+
RUacPnRHnT47Qp0+alidPnTlnD7y0Z4+xSKfPp7Snj422pw+s6qcPn7ZnD49Ep0+61+fPvxZ
mT7kzJ0+FmCePro0nj4dLJ4+atucPrxSnT5ZHJ4+BKKdPktYoD51sJ0+1OCcPqg3nz67gZ8+
M5udPjzbmj4tiJ8+gzuePhC8nD7zipw+YMudPsZenT6HCp4+d9iePrF6nT5qZJ0+h9GfPo8n
nz7HTaA+7VafPm8nnT6Ha54+5J+ePq2lnj6jUJ0+/cucPgC7oD7vqKA+KIqePvBEnz7TVp0+
bcWdPnSjnz6Qlp8+kU+ePiBjoD6/mp0+9/6dPkqwnT5MNp4+mUiePmYQnz6nxJ8+uVGgPpnR
oD49ip8+I7yePgHJoD5FAqA+7aKbPtRgnz46SZ8+t8+ePtjLnz5pBqA+++OcPis6oD4hg54+
tFChPoFpnz4v9aA+</AssayYData></Step><Step><CommonData><SampleLocation>8</SampleLocation><SampleID></SampleID><SampleGroup></SampleGroup><SampleInfo></SampleInfo><SampleRow>H</SampleRow><SamplePlate>1</SamplePlate><WellType>BUFFER</WellType><Concentration>-1</Concentration><ConcentrationUnits>µg/ml</ConcentrationUnits><MolarConcentration>-1</MolarConcentration><MolarConcUnits>nM</MolarConcUnits><MolecularWeight>-1</MolecularWeight><Temperature>25</Temperature><StartTime>1097276</StartTime><AssayTime>180</AssayTime></CommonData><FlowRate>600</FlowRate><StepType>ASSOC</StepType><StepName>Association</StepName><StepStatus>OK</StepStatus><ActualTime>180</ActualTime><CycleTime>0.2</CycleTime><AssayXData Points="900">lQBcRFENXEQeGlxE6yZcRMgzXESVQFxEUU1cRC9aXETrZlxEuHNcRIWAXERRjVxEHppcRPum
XES4s1xEhcBcRFHNXEQe2lxE6+ZcRLjzXESFAF1EUQ1dRB4aXUTrJl1EyDNdRIVAXURRTV1E
L1pdROtmXUS4c11EhYBdRFGNXUQeml1E+6ZdRLizXUSFwF1EUc1dRB7aXUT75l1EuPNdRIUA
XkRRDV5ELxpeROsmXkTIM15ElUBeRFFNXkQeWl5E+2ZeRLhzXkSVgF5EYo1eRB6aXkTrpl5E
uLNeRIXAXkRRzV5EHtpeROvmXkTI815ElQBfRFENX0QvGl9E+yZfRLgzX0SFQF9EYk1fRC9a
X0TrZl9EuHNfRJWAX0RijV9EL5pfRAynX0S4s19ElcBfRFHNX0Qv2l9E++ZfRMjzX0SVAGBE
Yg1gRC8aYET7JmBEyDNgRJVAYERiTWBEL1pgRPtmYETIc2BEpYBgRGKNYEQvmmBE+6ZgRMiz
YESVwGBEYs1gRC/aYET75mBEyPNgRHACYURiDWFELxphRPsmYUTIM2FElUBhRGJNYUQvWmFE
+2ZhRMhzYUSVgGFEYo1hRC+aYUT7pmFEyLNhRJXAYURizWFEL9phRPvmYUTI82FElQBiRGIN
YkQvGmJE+yZiRMgzYkTGQGJEYk1iRC9aYkT7ZmJEyHNiRJWAYkRijWJEL5piRPumYkTIs2JE
lcBiRGLNYkQv2mJE++ZiRMjzYkSVAGNEYg1jRC8aY0T7JmNEyDNjRJVAY0RiTWNEL1pjRPtm
Y0TIc2NElYBjRFGNY0QvmmNE+6ZjRMizY0SVwGNEYs1jRC/aY0T75mNEyPNjRJUAZERiDWRE
LxpkRPsmZETIM2RElUBkRGJNZEQvWmRE+2ZkRMhzZESVgGREYo1kRC+aZET7pmREyLNkRJXA
ZERizWREL9pkRPvmZETI82RElQBlRGINZUQvGmVE+yZlRMgzZUSVQGVEYk1lRC9aZUT7ZmVE
yHNlRJWAZUQGjmVEL5plROumZUTIs2VElcBlRGLNZUQv2mVE6+ZlRMjzZUSVAGZEUQ1mRC8a
ZkT7JmZEyDNmRJVAZkRRTWZEL1pmRPtmZkTIc2ZElYBmRGKNZkQvmmZE+6ZmRMizZkSVwGZE
Ys1mRC/aZkTr5mZEuPNmRJUAZ0RiDWdELxpnRPsmZ0TIM2dElUBnRGJNZ0QvWmdE+2ZnRMhz
Z0SVgGdEYo1nRC+aZ0T7pmdE2bNnRJXAZ0RizWdEP9pnRPvmZ0TI82dEhQBoRGINaEQvGmhE
+yZoRMgzaESVQGhEck1oRC9aaET7ZmhEyHNoRJWAaERijWhEL5poROumaETIs2hElcBoRGLN
aEQv2mhE++ZoRMjzaESVAGlEYg1pRC8aaUT7JmlEyDNpRNdAaURiTWlEL1ppROtmaUTIc2lE
hYBpRGKNaUQvmmlE66ZpRMizaUSVwGlEUc1pRC/aaUTr5mlEyPNpRIUAakRiDWpEHhpqRPsm
akTIM2pElUBqRGJNakQeWmpE+2ZqRMhzakSFgGpEYo1qRC+aakT7pmpEyLNqRIXAakRizWpE
L9pqRPvmakTI82pElQBrRGINa0QvGmtE6yZrRMgza0SVQGtEYk1rRC9aa0T7ZmtEyHNrRJWA
a0RRjWtEL5prRPuma0S4s2tElcBrRGLNa0Qv2mtE6+ZrRMjza0SVAGxEUQ1sRC8abET7JmxE
yDNsRIVAbERiTWxEL1psRPtmbETIc2xEDoJsRGKNbEQemmxE+6ZsRLizbESVwGxEYs1sRB7a
bETr5mxEyPNsRJUAbURRDW1EHhptRPsmbUTIM21ElUBtRGJNbUQeWm1E+2ZtRLhzbUSVgG1E
Yo1tRB6abUT7pm1EyLNtRIXAbURRzW1EL9ptRPvmbUS4821ElQBuRGINbkQeGm5E6yZuRMgz
bkSVQG5EUU1uRC9abkT7Zm5EyHNuRJWAbkRijW5EL5puRPumbkTIs25EhcBuRGLNbkQv2m5E
++ZuRLjzbkSVAG9EUQ1vRC8ab0TrJm9EyDNvRJVAb0RRTW9EHlpvRPtmb0TIc29ElYBvRFGN
b0Qvmm9E66ZvRMizb0SFwG9EUc1vRB7ab0QM529EyPNvRIUAcERRDXBELxpwRPsmcES4M3BE
hUBwRGJNcEQvWnBE62ZwRLhzcESVgHBEYo1wRC+acETrpnBEyLNwRIXAcERizXBEHtpwRPvm
cETI83BElQBxRGINcUQvGnFEHCdxRLgzcUSVQHFEUU1xRC9acUT7ZnFEuHNxRJWAcURijXFE
HppxRPumcUTIs3FEhcBxRFHNcUQe2nFE++ZxRMjzcUSFAHJEYg1yRC8ackTrJnJEyDNyRIVA
ckRiTXJEL1pyRPtmckS4c3JElYByRFGNckQvmnJE66ZyRLizckSVwHJEUc1yRC/ackTr5nJE
yPNyRJUAc0RiDXNEHhpzRPsmc0TIM3NElUBzRGJNc0QvWnNE+2ZzRLhzc0SVgHNEUY1zRC+a
c0T7pnNEyLNzRIXAc0RRzXNEL9pzROvmc0TI83NElQB0RFENdEQeGnRE6yZ0RLgzdESVQHRE
Yk10RC9adET7ZnREuHN0RJWAdERRjXREL5p0ROumdES4s3REhcB0RFHNdEQe2nRE6+Z0RLjz
dESFAHVEUQ11RB4adUTrJnVEyDN1RJVAdURiTXVEL1p1ROtmdUTIc3VEhYB1RFGNdUQemnVE
+6Z1RLizdUSVwHVEUc11RC/adUTr5nVEyPN1RJUAdkRRDXZEHhp2ROsmdkS4M3ZEhUB2RGJN
dkQvWnZE+2Z2RLhzdkSVgHZEUY12RC+adkT7pnZEyLN2RJXAdkRizXZEHtp2RPvmdkS483ZE
CAF3RGINd0QvGndE6yZ3RLgzd0SFQHdEUU13RC9ad0TrZndEyHN3RJWAd0RRjXdEL5p3ROum
d0TIs3dEhcB3RGLNd0Qe2ndE++Z3RMjzd0SVAHhEUQ14RC8aeETrJnhEyDN4RJVAeERRTXhE
L1p4RPtmeES4c3hEhYB4RFGNeEQvmnhE+6Z4RMizeESFwHhEUc14RB7aeET75nhEuPN4RJUA
eURRDXlEHhp5ROsmeUTIM3lElUB5RFFNeUQeWnlE62Z5RLhzeUSVgHlEUY15RB6aeUTrpnlE
uLN5RIXAeURRzXlEHtp5RPvmeUS483lEhQB6RGINekQvGnpE+yZ6RLgzekSFQHpEYk16RC9a
ekTrZnpEyHN6RJWAekRRjXpEHpp6ROumekTIs3pEhcB6RGLNekQv2npE++Z6RMjzekSVAHtE
Yg17RB4ae0TrJntEyDN7RIVAe0RRTXtEHlp7RPtme0S4c3tEhYB7RFGNe0QemntE66Z7RLiz
e0SFwHtEYs17RB7ae0Tr5ntEuPN7RIUAfERiDXxEHhp8ROsmfES4M3xEhEB8RGJNfEQeWnxE
/GZ8RLhzfESVgHxEmY58RC6afET8pnxEuLN8RITAfERSzXxELtp8ROvmfES483xEhAB9RFIN
fUQeGn1E6yZ9RLgzfUSVQH1EYk19RC5afUTrZn1EyHN9RISAfURijX1EP5p9RPymfUS4s31E
hMB9RFLNfUQe2n1E/OZ9RLjzfUSEAH5EUg1+RB4afkTrJn5EuDN+RIRAfkRSTX5ELlp+RPxm
fkS4c35EhIB+RFKNfkQemn5E/KZ+RLizfkSEwH5EYs1+RB7afkT85n5EuPN+RIQAf0RSDX9E
Hhp/ROsmf0S4M39EhEB/RGJNf0QuWn9E62Z/RLhzf0SVgH9EUo1/RB6af0Trpn9EuLN/RITA
f0Tbzn9EHtp/ROvmf0QQ9X9ESgCARLEGgEQPDYBEfhOARNwZgERKIIBEsSaARA8tgER2M4BE
3DmAREpAgESxRoBED02ARHZTgETcWYBEQmCARKlmgEQPbYBEdnOARNx5gERCgIBEqYaARA+N
gER2k4BE3JmAREKggESppoBED62ARHazgETcuYBEQsCARKnGgEQXzYBEdtOARNzZgERC4IBE
qeaARA/tgER284BEX/qAREIAgUSpBoFEDw2BRHYTgUTcGYFEQiCBRKkmgUQPLYFEfjOBROQ5
gURCQIFEqUaBRA9NgUR2U4FE3FmBREJggUSxZoFED22BRHZzgUTkeYFESoCBRKmGgUQPjYFE
dpOBROSZgURCoIFEqaaBRA+tgUR2s4FE3LmBRELAgUSpxoFEF82BRHbTgUTc2YFEQuCBRKnm
gUQX7YFEdvOBROT5gURCAIJEqQaCRA8NgkR2E4JE3BmCREIggkSpJoJEDy2CRHYzgkTkOYJE
QkCCRKlGgkQPTYJEdlOCRNxZgkRCYIJEqWaCRBdtgkR2c4JE3HmCREKAgkSphoJEF42CRH6T
gkTcmYJEQqCCRLGmgkQXrYJEfrOCROS5gkRCwIJEqcaCRA/NgkR204JE7NmCRELggkSp5oJE
F+2CRHbzgkTc+YJEQgCDRKkGg0QXDYNEdhODRNwZg0RCIINEqSaDRA8tg0R2M4NE3DmDREJA
g0SxRoNED02DRHZTg0TcWYNEQmCDRKlmg0QPbYNEdnODRNx5g0RCgINEqYaDRA+Ng0R2k4NE
kJqDREKgg0SxpoNED62DRHazg0TkuYNESsCDRKnGg0QXzYNEdtODRNzZg0RK4INEqeaDRBft
g0R+84NE3PmDREIAhESxBoREFw2ERHYThETcGYREQiCERKkmhEQPLYREdjOEROQ5hERKQIRE
qUaERBdNhER2U4RE5FmERFNghESpZoRED22ERNhzhETkeYRE</AssayXData><AssayYData Points="900">9IyePsnCnD7MPp0+CcacPjsYnT7hr54+uqKePmw5oD5gxqE+KZagPkzmoD5Z86A+MrWhPuZT
oD70OaA+YVqhPlFJoT5Yq6I+tRihPnoHoj6cVaA+dI2gPmCOoD7dN6E+fOWhPgV+oj7XfZ8+
j6qgPlP7oj7Z2qA+YMmfPt02oj7gTqI+tfOhPinioT4CUaI+QoiiPgIzoj4r/aI+ZzKjPu+w
oj4o46A+MXuhPjCVoj4XkKM+ONGiPuXNnz77fKE+UuijPlV5oj57oqE+ICaiPodxoT5Pj6M+
HBCjPk4koz51PaA+WAGiPnTRoz6zh6E+UHaiPsOnoj6RG6M+eGejPmQypD4QcKI+qHuiPm2h
oz4qSaU+MDGhPrL1oj6F6KI+7GuiPtYspD59AKQ+SrmhPgizoT57yKU+dUegPqkRoz5EMKQ+
o5ahPpldoj4vaaM+n7yjPm3ooz5StqI+XBqkPnNRoj5+SaM+HAOkPnIJoj56bKI+RI2iPthQ
pT6aQKQ+dOmhPtNdoz7xeqM+oxWjPnCeoz4hUKM+f5GjPoBDpD7UraI+XA+iPv1eoj7G16I+
6wOkPsV5pj6+u6M+U/2jPjNQoz5vUKQ+Cv2kPobeoz5tyaQ+qPCkPmhEoz67G6M+fxilPprM
oz5s/6M+17mkPmxzpT5j8qU+o3yjPlfToz4Up6M+eWmkPm/kpT5mjKM+TaqmPgG5pD7qgKU+
ZximPlaAoj4kpqM+CaKkPhvXpT4wKqU+JDmmPp7fpT78GKU+9CmlPqBipT6/hKM+lrKlPq8q
pj7AbqY+eBCkPg5ipT6b06U+mVylPh2Opz4uNKY+/pymPnpOpT7mA6U+/FWjPv/tpj6fh6Y+
KzGlPg5apj5HkKU+1+GkPiIFpz4hfag+OvKmPtdhpz4pVKc+ii6mPonvpT7ayqU+Y9WlPnV+
pj6kxaY+t7ilPj5EqT5QUac+O6OlPsOCpz64wqY+VienPjPfpj6jqqc+CxymPlATpz7QgaY+
Hz2mPmQepT4K/ag+pzCmPsTDpj6+faY+tbCmPj/Bpz7Agac+mrinPvxvpj77jqU+UPSnPv/l
qD7ryaY+3aWmPh2cpT65dac+nM+nPuRgqD5Eo6g+wbmnPmHkpz4fcqU+boWnPtAapz69uKU+
waWlPqUaqT4MSqk+gaCoPoknpj6qa6c+bWmpPlLRpz6aZKc+WvqmPj2Nqj5vl6c+NECnPh0X
qT7OVqg++W+nPpqEpz5zw6Y+kJSpPk3ypj6kVqk+vkyoPlH/pj7kJKk+aE+pPt2QqT5gdKc+
UveoPscrqD56+qc+rbaqPhEGqD66Mag+gt+pPundqT7GLKg+3C2nPvllqD6W06o+nxGqPg+8
qD5NpqY+vzKmPjH+pz5ArKg+BrOoPmNIqD6J4Kk+dm+qPrMyqT6b1qg+Tj+pPotVqT4F8Kg+
E7CoPjCzqD62Hqo+qoGqPtlBqT5UJ6s+62WpPgtGqT6FXqk+oyOoPmx/qD7c1qo+jF6pPlQ/
qT69m6o+9lipPooTqD7oM6k+BHGqPt+4qj7ZSak+ZtmnPs/bqj7GBqk+vqqpPt5cqD49bas+
GueqPlb9qD7F26o+gpunPouApz75Eao+DMKqPrrqqD4HA6g+R+epPr6QqT5fc6k+OF6rPs0H
qD59bqo+ULemPrBzqT4Umak+mIGpPqDgqj48Lao+yk+pPuVjqz5kUKg+UiqsPkQBqz4Nmqg+
HfqrPpk1qT4t5qo+NDSrPjwPqz5s1ak+vEaqPq83qj4xRKs+f4+sPrtNqj6II6w+Pi+oPj9I
qT5rlak+Ux6rPrp2qj7ZQ6o+nnKrPjDOrD7MRqs+eSqrPv6Wqz6F6Kk+iBqqPnH/qj56Fqg+
62qsPvzvqz5CvKs+NzyrPvkoqz4lxqs+QqWrPqcDrT4lX6o+FYiqPpT3qT6VdKs+MDGsPqWe
qT47Nqs+qkerPrHOqj5Iwas+BW2qPmDpqT55raw+xISsPifIqj4Wnqs+JwisPncwrD5G3qs+
kverPlLAqz5PnKo+fWuvPtgRrT7zwas+Xx2sPjnzqz4MKq4+ccatPnFMrD6gnKs+ym+sPk18
rD6sma0+rxKuPggtrT4StK0+U3isPmVWrD4Wla4+uqOsPilqqj5y16s+wn+tPqF+qz7Zmqw+
jW6sPnK1qz5/S6s+1CSuPgaJrD5lVKw+24esPvdOrT7uYK0+kPOtPjP0rT6s560+NKCrPuNc
rT61xK0+X+erPjEtrj7n2aw+gxGtPhdyrD4uma0+fMKsPt5hrT5rP60+a5urPi6vrT7odq0+
6UqtPsUZrT7+LK0+qNusPg43rj6Qua8+RMCrPu3NrD5NZK0+Vn2vPpZgrT5Vs6w+V8avPuqB
sD5NNq0+/LOuPlrYrT6ETq0+cDWuPuMirT7AHqs+unasPhzMrD7e760+cYCsPuMbsD7ts64+
lyivPlgjrz5m4a0+xY+sPl9Drj5QvK4+kSyuPk6ErT54uqs+NVGtPhRfrj4k8a4+OseuPuzc
sD7XJ68+pUOsPrs+sD6Sda0+bquvPnXZrj6YOK8+szutPtxIrz7MLLA+WiyvPtSXsD5vY64+
y1SvPpOArz7z568+HqquPpherz7gQK0+jjCuPpqOrj4ly60+mfesPn4Frz7yW68+bnqtPnb7
rz6ZQK8+znWtPi5ErT7waq8+Wa2vPmKyrj4/lK0+UwuvPg7trT6P2rA+omKvPsvWrT4tIbA+
wWSvPv1+rT47uq0+sAWuPmg3rz5IrK8+aVCtPlEysD6vN7A++I6xPlucsD4zka8+d6evPoqh
rz7hm64+zOmtPgdYrT4R5rA+SjmwPh00sD5XQrA++/KuPrLurz4xnLI+3DawPqjnrz4FSrI+
18yvPqtmrz4NH7A+UqSxPmA2rj6ro68+34uuPvsrsD4YW7A+a3CwPn6Irj48U7E+P56uPrNj
sT5/2a4+p3uvPtbYrj4CRrA+ciOwPvdcsD4vf68+Ce2wPmEBsD4c2a8+G2OxPsy2sD63lK8+
ytivPmT0rj71v7E+nayvPglZsD442rA+hQ+wPi30sD5P+LE+C8CxPprLrz4vErI+xeuvPmQW
sj6sPbE+zsevPp21sD5YXLI+lBmyPuIVrj6IV7A+yAywPlSQsj4u4bE+dWuzPgp2sD7ijbE+
PCCxPryosD6n3a8+keexPo6osD6Mh7A+ZKixPt0msT4hN7E+nomwPtqFsT6lyK8+eoaxPii8
sz4eRLA+lh6xPhUFsT52Y7A+5xixPngesT6ZW7A+vb+yPr43sz5N/bE+HNmvPgCTsj7dy7I+
fQSzPkiMrz5ww7I+iCevPjXsrj5clbE+q96vPvtSsj4IDrI+4eewPmjarz7OX7E+kwmyPhYN
sT5eprI+0sewPuhVsz69prE+f/WyPpcFtT6C7rA+Tb+yPgGJsT7KBLI+AOayPtkKsz5ndbE+
3pKyPq+/sD4X1K8++iSzPs2qsj5Ww7I+s1GyPkGpsz7QIbI+tWyzPuxIsT6w1rE+wFazPqxw
sz7W47I+BuuxPrMNsj5JbbQ+Tt2yPpdVsT6f5rM+3XWyPgNAsz5hI7E+Qh+1Plmssz5XebE+
UpGxPsClsT7r0LI+dkOwPqu0sz4FSLQ+bS21PtZbsj5/XrQ+EiqzPpc8sj7jVbU+heGxPr3g
sj5LTbI+Kx+xPo1Msj69mLI+uVWyPk3Bsj5kabI+RlK1Ps37tD5VjrM+L9ezPi6vsz7JDLI+
FvSzPkJ+sj5x77M+uzq0PqY9sj7+Q7Q+s3W0Pu3rsj6TVrI+mfqyPjyRtD7It7U+Squ0PuBF
sj5YDLQ+pnyyPlrisj5QaLQ+LPuxPtZ+sj4Fv7U+k9i0PhYTtD6eb7M+4/yyPow7tD4xL7c+
FWWyPljZsT5/ubM+E4mzPpBwsz4qCbY+YXiyPrh1tD7KGbQ+L121Ps0ysj6+k7M+nsCxPoMZ
tD768LI+bzG1PrFgtD4gtLM+H2mzPgOttD7QqrU+dr6zPn/YtD67Q7M+jZSzPskYtD4SaLI+
ena2PpRQsj4fr7Q+ZHW1PoFUtj7NcrI+bwS1PqJptT5fU7U+De20PqTxsz6+N7U+Hv21PnjG
tD79rLQ+cZ+3Pg1QtT6qCLQ+vT+1Ptd/tj7LJ7Y+Nce1PnyvtD4IsbQ+oAa0PoRRtD4CsrM+
TiKzPv6Hsj4XNLQ+GkK0PrYMtD7BxLQ+p5uyPoNetD6SW7U+7SW3PlZRtD4b+LI+H7i3PrMs
tz7vIbQ+L+e0PsNJtD7Bq7M+Bxa2Pr6dtD47yrU+6sq1PujFtD48yrQ+qBm2Pu3Hsz54t7M+
kva1Pn+dtT79rLQ+94K2PvIBtz4LvbM+kRy0PmaRtD41UrU+UNi2Pr3gtT6aTLU+i5m1Phve
tT49trU+LVO1Po4ktT74qLM++my0Pom7tT5o37U+5Hq0PgPztT5A+bU+Wwm1PnWItT5lfLM+
Lh61PsddtT5SRrc+xU+2ProitD4fK7c+UXW1PkEstT6vOLY+ydq2Pph2tD5xkLU+KOm4Pm/d
tj56Ybc+3hO1PgIhtz5clbU+6hu3Prs0tz4byrY+5ky4PmMjuD4arrU+DpO2PsuFtj7Svrc+
aPK2Pogntz6BcLg++Y21Ps5Btj5+Hrc+lLC1PqOWtD4cLrU+LsG0PkVZtz491LY+Uvq2Pkc0
tT4mL7c+vR63Pn87tD4UFLU+9Vy3PlgXuD7j57Y+3xa3PlimtT4Ccbc+chS3PhNstz41a7c+
XIK4PuH2tD4dY7Y+laK4Ppn3tz5Sy7U+u6S3PhK6tj69tLY+</AssayYData></Step><Step><CommonData><SampleLocation>1</SampleLocation><SampleID></SampleID><SampleGroup></SampleGroup><SampleInfo></SampleInfo><SampleRow>H</SampleRow><SamplePlate>1</SamplePlate><WellType>BUFFER</WellType><Concentration>-1</Concentration><ConcentrationUnits>µg/ml</ConcentrationUnits><MolarConcentration>-1</MolarConcentration><MolarConcUnits>nM</MolarConcUnits><MolecularWeight>-1</MolecularWeight><Temperature>25</Temperature><StartTime>1285241</StartTime><AssayTime>180</AssayTime></CommonData><FlowRate>600</FlowRate><StepType>DISASSOC</StepType><StepName>Dissociation</StepName><StepStatus>OK</StepStatus><ActualTime>179.999</ActualTime><CycleTime>0.2</CycleTime><AssayXData Points="900">SoCERLCGhEQPjYREdZOERNuZhERCoIREsKaERBethER9s4REHbqERErAhESwxoREF82ERHXT
hETb2YRESuCERLDmhEQP7YREdfOEROT5hERCAIVEqAaFRBcNhUR1E4VE7BmFREoghUSoJoVE
Fy2FRH0zhUTkOYVEQkCFRLBGhUQXTYVEdVOFRNtZhURKYIVEsGaFRBdthUR9c4VE23mFREqA
hUSwhoVED42FRHWThUTkmYVESqCFRKimhUQPrYVEfbOFRNu5hURCwIVEqMaFRBfNhUR904VE
5NmFRELghUSw5oVEF+2FRH3zhUTb+YVESgCGRKgGhkQXDYZEdROGRNsZhkRKIIZEsCaGRBct
hkR9M4ZE5DmGREJAhkSwRoZEF02GRHVThkT0WYZESmCGRLBmhkQPbYZEdXOGROR5hkRKgIZE
sIaGRBeNhkR9k4ZE5JmGREKghkSopoZEF62GRH2zhkTkuYZEQsCGRLDGhkQPzYZEfdOGRNvZ
hkRK4IZEsOaGRBfthkR184ZEZ/qGREoAh0SwBodEDw2HRH0Th0TkGYdESiCHRLAmh0QXLYdE
dTOHROQ5h0RCQIdEsEaHRBdNh0R9U4dE5FmHREJgh0SwZodEF22HRHVzh0TbeYdESoCHRKiG
h0QXjYdEfZOHRNuZh0RCoIdEsKaHRBeth0R1s4dE5LmHRErAh0SwxodED82HRHXTh0Tk2YdE
SuCHRKjmh0QX7YdEffOHROT5h0RCAIhEsAaIRA8NiER1E4hE2xmIREogiESoJohEFy2IRH0z
iETkOYhEQkCIRLBGiEQXTYhEdVOIRORZiERKYIhE0WaIRBdtiER9c4hE5HmIREKAiESohohE
D42IRHWTiETbmYhEQqCIRLCmiEQXrYhEdbOIROS5iERCwIhEsMaIRBfNiER104hE29mIRErg
iESw5ohED+2IRH3ziETb+YhESgCJRKgGiUQPDYlEdROJRNsZiURKIIlEqCaJRBctiUR1M4lE
2zmJREpAiUSoRolEF02JRH1TiUTkWYlESmCJRKhmiUQXbYlEdXOJRNt5iURCgIlEqIaJRA+N
iUR1k4lE25mJREKgiUSopolED62JRHWziUTbuYlEQsCJRKjGiUQPzYlEfdOJROTZiURC4IlE
qOaJRA/tiUR184lE5PmJREIAikSoBopEDw2KRH0TikTbGYpEQiCKRLAmikQPLYpEdTOKRNs5
ikRCQIpEsEaKRA9NikR9U4pE21mKREpgikSoZopED22KRHVzikTkeYpEQoCKRLCGikQXjYpE
fZOKROSZikRCoIpEqKaKRBetikR1s4pE5LmKRELAikSwxopEF82KRHXTikTb2YpEQuCKRLDm
ikQP7YpEdfOKRNv5ikRKAItEqAaLRBcNi0R1E4tE2xmLREogi0SoJotEDy2LRH0zi0TkOYtE
QkCLRKhGi0QPTYtEdVOLRNtZi0RKYItEqGaLRBdti0R1c4tE23mLREKAi0SohotED42LRHWT
i0TbmYtESqCLRKimi0QPrYtEdbOLRNu5i0RCwItEqMaLRA/Ni0R904tE29mLRELgi0So5otE
UO2LRHXzi0Tb+YtEQgCMRKgGjERhDYxEfROMRNsZjERKIIxEsCaMRA8tjER1M4xE2zmMREJA
jESoRoxED02MRHVTjETbWYxEQmCMRKhmjEQPbYxEdXOMROR5jERCgIxEqIaMRA+NjER1k4xE
5JmMREKgjESopoxED62MRHWzjETbuYxEQsCMRLDGjEQPzYxEddOMROTZjERC4IxEqOaMRA/t
jER184xE2/mMREIAjUSoBo1EDw2NRHUTjUTbGY1ESiCNRKgmjUQPLY1EdTONROQ5jURCQI1E
qEaNRA9NjUR9U41E21mNREJgjUSwZo1EF22NRH1zjUTbeY1EQoCNRKiGjUQPjY1EdZONRNuZ
jURCoI1EsKaNRA+tjUR1s41E27mNRErAjUSoxo1ED82NRHXTjUTb2Y1EQuCNRKjmjUQP7Y1E
dfONRNv5jURCAI5EqAaORIoNjkR1E45E2xmOREIgjkSoJo5EFy2ORHUzjkTbOY5EQkCORKhG
jkQPTY5EdVOORNtZjkRCYI5EqGaORA9tjkR1c45E23mOREKAjkSoho5ED42ORHWTjkTbmY5E
SqCORKimjkQPrY5EdbOORNu5jkRCwI5EqMaORA/NjkR1045E29mORErgjkSw5o5ED+2ORH3z
jkTb+Y5EQgCPRKgGj0QXDY9EdROPRNsZj0RCII9EsCaPRBctj0R1M49E2zmPRLRAj0SwRo9E
D02PRHVTj0TbWY9EQmCPRLBmj0QPbY9EdXOPRNt5j0RCgI9EqIaPRA+Nj0R1k49E5JmPREKg
j0Sopo9ED62PRHWzj0TbuY9EQsCPRKjGj0QfzY9EddOPRNvZj0RC4I9EqOaPRA/tj0R1849E
2/mPREIAkESwBpBEDw2QRHUTkETbGZBESiCQRKgmkEQXLZBEdTOQRNs5kERCQJBEuUaQRA9N
kER9U5BE21mQREJgkESwZpBED22QRHVzkETseZBEQoCQRKiGkEQPjZBEhZOQRNuZkERCoJBE
qKaQRA+tkER1s5BE5LmQRELAkESwxpBED82QRHXTkETb2ZBESuCQRKjmkEQX7ZBEffOQRNv5
kERKAJFEsAaRRBcNkUR1E5FE2xmRREogkUSwJpFEFy2RRH0zkUTkOZFESkCRRLBGkUQXTZFE
fVORRORZkURKYJFEsGaRRBdtkUR9c5FE5HmRREqAkUSwhpFEF42RRH2TkUTkmZFESqCRRLCm
kUQXrZFEfbORROS5kURKwJFEsMaRRBfNkUR905FE5NmRRErgkUSw5pFEF+2RRH3zkUTk+ZFE
SgCSRLAGkkQXDZJEfROSROQZkkRKIJJEsCaSRBctkkR9M5JE9DmSREpAkkSwRpJEF02SRH1T
kkTkWZJESmCSRLBmkkQXbZJEfXOSROR5kkRKgJJEsIaSRBeNkkR9k5JE5JmSREqgkkSwppJE
F62SRH2zkkTkuZJESsCSRLDGkkQXzZJEfdOSROTZkkRK4JJEsOaSRBftkkR985JE5PmSREoA
k0SwBpNEFw2TRH0Tk0TkGZNESiCTRLAmk0QPLZNEfTOTROQ5k0RKQJNEsEaTRBdNk0R9U5NE
5FmTREpgk0SwZpNEF22TRH1zk0TkeZNESoCTRLCGk0QXjZNEfZOTROSZk0RKoJNEsKaTRBet
k0R9s5NE5LmTRErAk0SwxpNEJ82TRH3Tk0Tk2ZNESuCTRLDmk0QX7ZNEffOTROT5k0RKAJRE
sAaURBcNlER9E5RE5BmUREoglESwJpREFy2URH0zlETkOZRESkCURLBGlEQXTZREfVOURORZ
lERKYJREsGaURBdtlER9c5RE5HmUREqAlESwhpREF42URHWTlETbmZRESqCURKimlEQXrZRE
fbOUROS5lEScwJREsMaURBfNlER905RE5NmURErglESw5pREF+2URH3zlETk+ZREBgGVRLAG
lUQXDZVEfROVROQZlURKIJVEsCaVRBctlUR9M5VE5DmVREpAlUSwRpVEF02VRH1TlUTkWZVE
SmCVRLBmlUQXbZVEfXOVROR5lURKgJVEsIaVRBeNlUR9k5VE5JmVREqglUSwppVEF62VRHWz
lUTbuZVESsCVRLDGlUQXzZVEfdOVROTZlURK4JVEqOaVRA/tlUR985VE5PmVREoAlkSwBpZE
Fw2WRHUTlkTkGZZESiCWRLAmlkQPLZZEfTOWROQ5lkS0QJZEqEaWRBdNlkR1U5ZE5FmWREpg
lkSoZpZEF22WRH1zlkTkeZZEQoCWRLCGlkQXjZZEdZOWROSZlkRKoJZEsKaWRA+tlkR9s5ZE
5LmWRErAlkSoxpZEF82WRH3TlkTk2ZZESuCWRLDmlkQP7ZZEffOWROT5lkRKAJdEsAaXRBcN
l0R9E5dE2xmXREogl0SwJpdEFy2XRH0zl0TkOZdESkCXRLBGl0QXTZdEfVOXRORZl0RCYJdE
qGaXRA9tl0R9c5dE23mXREqAl0SwhpdED42XRHWTl0TkmZdESqCXRLCml0QXrZdEfbOXRNu5
l0RCwJdEqMaXRA/Nl0R905dE29mXRELgl0So5pdEF+2XRH3zl0Tk+ZdESgCYRLAGmEQXDZhE
fROYRNsZmERKIJhEsCaYRA8tmER9M5hE5DmYREpAmESwRphEF02YRH1TmETkWZhESmCYRLBm
mEQXbZhEfXOYROR5mERKgJhEqIaYRA+NmER1k5hE25mYREKgmESwpphEF62YRH2zmETkuZhE
SsCYRLDGmEQXzZhEddOYROTZmERK4JhEqOaYRA/tmER185hE5PmYREoAmUSoBplEFw2ZRH0T
mUTkGZlEQiCZRLAmmUQPLZlEdTOZROQ5mURKQJlEsEaZRBdNmUR9U5lE5FmZREpgmUSwZplE
F22ZRHVzmUTkeZlESoCZRLCGmUQPjZlEdZOZRCWamURCoJlEsKaZRA+tmUR9s5lE27mZRErA
mUSoxplED82ZRHXTmUTk2ZlESuCZRLDmmUQX7ZlEffOZRNv5mURKAJpEqAaaRA8NmkR1E5pE
5BmaREIgmkSwJppEFy2aRH0zmkTbOZpEQkCaRKhGmkQPTZpEfVOaRORZmkRCYJpEqGaaRBdt
mkR9c5pE23maREKAmkSohppED42aRH2TmkTkmZpESqCaRLCmmkQPrZpEdbOaROS5mkRKwJpE
qMaaRBfNmkR905pE5NmaRErgmkSo5ppEYO2aRH3zmkTb+ZpE</AssayXData><AssayYData Points="900">QOqyPizSsj6iO7M+3uSzPo4CtT6l27M+kvG1PiyUtT6mALQ+WyK0PlmmtT43orY+eS+3PurW
tT4EPrU+YZ62PqzKtD4VgbU+1ni0PtdKtT4PJLU+6f+1PtsetT6TXLY+o2e1PjLytj7G/7Y+
IfezPpn4tD7XkbY+Pne3PhNEtT7AGrc+teS2PooZuD4p2bQ+INO3PmvNtT4ugbY+U7a2Pty+
tz7W7Lg+cbm2Pv5Ktz5AnLY+Mt+2PoHDtT5NoLU+5LW2PnaMtj6WkLY+18q1PutnuD6kubY+
okG1PnhftD5e8rY+pOK2Pos9uD7fErg+Om23PoB2tT5XobY+rFG1Pimqtj6ucbc+KW21Ps6N
tT6NoLY+GFW2Pp2Dtz6dyrU+o520PgA3uD4qj7c+PU22PonCuD74cLU+YRS1Pr1utz6f9bU+
0o63PpWAtz4D8Lg+3Xu3PvQHtz4EjbQ+dwi5Pjb7uT7mRLg+8VC2Pskatj5VRrc+TSi3Ptv+
tj47CLY+ZLm1Phd1tj71n7Q+SPC2PnBmtj50krc+PPa2PjtMuD4yJLc+Cam3Ph1Etz7uObg+
nGC2PpAXtT5IGrk+Otu2PnT0tj4+arc+L7a4Prgvtz4Bkbc+7Fm3PvQutj5SMLY+XX+3PpwP
tz5/fbc+mz62PpUftz5Tj7Y+JsC3PrZztj5hxLY+znm4Po2ruT6EH7c+R9G1Pmm4tz4yUbY+
9Xa3PoLUtj5Hgbc+d4K5Pk71tj7Wbbc+yqS3Pvlbtz7vhrc+KPq2PvnGtT7qWrg+h+e2PkF+
tj6M/Lg+bVa4Pii9uD7ldrg+0dS5PiN0tz4627k+APK4Pq1ouD4IubY+Q5y5PgY8uD6Hk7c+
mtS3PqwtuT4O37Y+BNm3Pm8Utj6RELo+oRu7PmPVuD4zbrg+ZKO6PhHetz61v7c+cau6PudH
tz4nELg+lZS4PhTpuD7Ab7g+4P+3PtgWuz5iBrk+rLm4Pv2FuD6v3Lg+3Lm4Pl2QuD7rmLo+
YfG5Pg9auD5Berg+BKS5Ppl3uT6lZLQ+cBS5Pihctz7x8Lc+luO7Ptuitz77sbg+3U24PmSX
tz6V7LY+ekq5PlaBuj7x87g+VXC3PrX5tz6GV7s+R7i4Pi1MuT6u9rk+FKO4PnB5uj4C3bk+
Epe6PlAbuT7Brrg+b2u3PhJpuT6Skrk+8LK7PuE8uT4RErk+HEq5Pue8uD5/tLg++Fu4PlLk
tz4ul7k+klm5PnYwuD4fcbo+74m5PpNCtz6CRrk++qW4Plunuj6M/7k+uJS5PrB7uD5lOLo+
Sh25PlYXuj7gcbg+0Ty5Pke1uD7G7bo+98y6PrVjuD4bKro+aw+6PmE+uj5r/bg+wjW7Prn5
uD6l/rg+Sw67Plc9tz5zJbc+OLm3PoKKuT7qw7k+k9i4PruquD69Tbo+Ezq5PnGKuT4CkLo+
Xkq4PqgHuj6aLLg+9Gi5PtXHuj7TRbg+ggW6PoAcuD76+bg+X0u6Pj0fuj5M0ro+Z8W3PqS4
tz5/Wbk+3Rm5Pj1Quz5gRLs+YmK5PuYluT71lbo+Bxm7PqmPuj6r+7g+koS7PmkouT7p77s+
W7y7PiWMuz7Ixbk+TNa5PgaYuj4LTbo+Uru8Pu1GuT6Yuro+5Yi5PpOQvD7xcLs+zlG7Pjwo
uT5tfLk+5TS6Pt55uj7nPbk+4Ni6PiZjvT7uC7c+RvO6PmmWuz7QcLs+aw65Pqo1uz5GRLk+
z1W6PmUKuz408rs+erC6PiIvuT6CZ7k+7mi6Phknuz5mjrk+u0C8PgaUuT7GnL0+yZm7Pgw3
uz6sJbs+n/y4Pm8huz4fDrk+Mcy7Ptp4uj6VO7w+0SK5PvD7uj4MVro+MoC4PnoLuj7N4bk+
nu+6Pr2Duz4Ocbo+pR+9PrpFuj7lIrk+Tym9Pm+VuT4TJLk+ZNK5PolBuz5Hmbw+ww+8Pmn4
uj7J8bs+wiu7Ph5uuz7m87o+KUy7PkC7uj49dbs+rPK7Pjh+uz7VgL0+Svq8Ph7luj5B2Lk+
PvW7Pp/auj4jpbo+c0i8Pprguz5hobs+Hua4PqYZuz5fBbo+wxe9PpR4uT7c5bo+WsW7Pg1N
uj4yF70+H3K7PoI2uz56W7w+oWe7Pj53uj7pw7o+O5G9PjUEuj4Wd7w+eTi6PrmUuz6u37s+
uZW8Pp/Luz4vw7s+CsS7PsyPuz67A7w+Vc68PhE7uz5rn7k+X+67Puw+uT6AHrs+Elm6PihB
vD5xV70+jYW8Pk4avD4cxbw+YUa8PmmAvD4rqbs+GnS7PsV3uT71A70+io26Pmp2uz41Kbw+
JHe7PjQavj4qXbw+00W5Pk88uz6Uc7o+xJ+6PlkQvD4E0bs+kke9PuTsuz6uZrw+gHC6PgHo
uj6nEr0+IIu8Plapuz4h7bg+b1a8PsD/uz4ow7s+1sy7PtMUuz7N8bs+qSe8PmHeuz7fcbs+
sQK9PtOevD6yur0+Riy7PqD9uj5817s+E9W8PlmEvD6pE70+guK8PlrXuz44Bbw+Gsu7PnwA
vD4VR7s+YQW9PthOvT5nM7o+vYy8Prbnuz4KUL4+E4e9PsLxuj5Qh70+SA++PlSDvT7Fg7s+
Yom7PnkGvD4NnL0+B1vAPkqLvz5Nh7w++Q27PkQFvD77NLw+9OW8PohhvT7Ep7s+H9O+PvoJ
vD6IyL0+3Se8PrDNvD6hjrs+ar2+PuIfvT7f3rs+MmW7Pn7cvD4Xirw+ORK9PgYmwD7jK78+
m4a9PkfovT4nG7w+X3K7PoPouz7237s+QlW8PuUrvT7uyrw+9ue7Pox+vj73G70+0E6/PiUm
vT5FSb0+ph68PiLDuz5+JL4+H9a9PnCSvD5lrb0+Ucy8PtcbvT5FUL0+Zom9Pqw8vT6MT7w+
iZu7Ph6ivD50e70+qsu8Pntrvz5tOL0+e/68Pvi6vj42r7w+QB69Pkqvuz4SpL0+UCC8PqLk
vD7d8b0+s4K8Pkv2vj7Jlbo+XyC+PqoOvD4dE70+BZy+PjMrvD7ngr4+zq68PvXMvz4Ca78+
jEu9Pvn2vD6RP7w+9s67PlfLvT67v70+WoW9Ph9Hvj5opLw+zOG8PlD2vT6igbw+w5O+Pno5
vD6F37w+XrC8PvqOvT406b4+W369Pq3ZvD72rr4+CzG/Ps+bvz5x1rw+h/+8Pr7/uz7BEro+
Gu+8PonKvz6Q8ME+kse8PkJFvD6lk74+bOW/PlHSvz5cVb8+WKu9PrvYvj4re74+u129PqKH
vj6JXb0+Uw+/Pu6Rvj6q0b0+t5C+PhccvT7UT74+uji8Pv9hvz4Yubw+cce/PkpcvD73tLs+
7969Pvvdvj7TiL0+U+69Ps04vz7Szbw+Ls+9PvxRvz4Wnb4+NBm+Pq4evz7Nlr4+U2m9PsXz
uz7kqbw+Rde/Pg32vj56Cr4++AS9Pn4YwT6q974+D9q8PvX5vT5Crr0+S0u8PvLjuz5qTb0+
4lTBPgUdvz4tzL0+I4i+PvFxvj7RiL0+A7y+PrABwT6YNL0+SVm+PpmMwD4bs78+X6y+PuU1
vT6lc74+vr69PmVQvj6JPb8+rPG+Pt5hwD6GQ8A+xYi+Pjtevz7QFr8+gbC9PgRgvj5Srb0+
yXDAPrnJvj48t70+VYW9Pl0Kvz6QDb8+B6O+PhUpvT5ZUME+/kjBPnolvz7Wzb8+75a/PoYF
wD5La74+Mlq+PtWlvj7fq8A+YfW9Ps7QvT6CpL8+LnK/PtMCvz7vgL4+9b++Pmy5vT58yb8+
KIa+PlZBwT6afb4+gzrAPkPfvj4ZVsA+nvHAPkqFwD6/Gb8+ykO+PsLVvj57Yr8+6aa/Pp1N
vz4KV74+E/e/PrGXvz72X8A+4pW/Pg74vz7E37w+BKnAPmqCvz7HWL4+EMm/PvFTwD5LGr4+
Gwe+PkkbwD6/ab8+qLi+Pqo3vz6Xc74+W/S/PnwgwD5FWb8+Ha/APkaevz7xr78+VWi/Pizx
vT6gZcA+dty+Po2/vz5lScA+czK+Pv3GvT7pEr4+QN3BPhB1vz5Qlb8+TOa/PrkQwD5uNcE+
z+3BPh+EwT7wor4+bE2/Plmjwj4KEMA+9qG+PtcBwT4CQL8+K6S/Pr7cvT5bqL0+0lTAPnj9
vD5ZSsA+vRvAPla7vz6v0MA+RbrAPq27vj4R4r0++E2/Pkgmvz5/Wb4+d/u/PseHvT4OCb4+
qYW/Phi+wT4XMcA+Wqy+PntVvz54yr8+iIvAPiRawD5fWMA+2w7BPpQkwT5Ec70+RbG/Pp2+
wD66i8A+wePAPvQPwD42McA+ooTCPhKtvz5x5r8+GGzBPvwZwT4ujcE+03/APuiLwT6Vi78+
9EXAPp6SwT6JSb8+YK/CPgFvwT588MA+SMzAPkHmvz50zsE+v+m+PrARwT63GME+muDCPhbg
vz4bgb4+HyrBPmfrvz4DjcE+q+bAPmnswD4KAME+yVzAPpxhwT6UW8A+qWe/PoW6wz556MI+
VuDAPmsTwT78O8A+6KrAPuIdwj4z3ME+V/vBPgNzwD5NksM+M9vBPs1svz7NkL8+9uG/Pj5I
wz42ocE+ztLAPvsswT4INMA+qh7CPl8TwT55VsE+mIvCPlZfwT6whcI+Xj/BPktBwT4EY78+
zdzCPoUowj4tqL8+h8nDPgsNwT5v88A+UmbBPhMHwD5oVME+B6DCPu+ywj4NW8E+3k/BPpR9
wT7oXcE+VsfAPrSnwj4pV8A+99++Pj2UwD50vsE+GnHCPgGyvz6h/sA+MQjFPlfxwz4RgME+
ImbBPjwewD4uLcA+IG7CPuuNwz6lPcI+7/zBPhpMwj7ZPcE+</AssayYData></Step><Step><CommonData><SampleLocation>11</SampleLocation><SampleID></SampleID><SampleGroup></SampleGroup><SampleInfo></SampleInfo><SampleRow>H</SampleRow><SamplePlate>1</SamplePlate><WellType>REGENERATION</WellType><Concentration>-1</Concentration><ConcentrationUnits>µg/ml</ConcentrationUnits><MolarConcentration>-1</MolarConcentration><MolarConcUnits>nM</MolarConcUnits><MolecularWeight>-1</MolecularWeight><Temperature>25</Temperature><StartTime>1474526</StartTime><AssayTime>5</AssayTime></CommonData><FlowRate>1000</FlowRate><StepType>KREGENERATION</StepType><StepName>Regeneration</StepName><StepStatus>OK</StepStatus><ActualTime>4.99895</ActualTime><CycleTime>0.2</CycleTime><AssayXData Points="25">QQCbRJ8Gm0QGDZtEbBObRNIZm0Q5IJtE6SabRA4tm0RsM5tE0jmbREFAm0SfRptEDk2bRGxT
m0TSWZtEOWCbRJ9mm0QGbZtElXObRNJ5m0Q5gJtEn4abRA6Nm0Rsk5tE0pmbRA==</AssayXData><AssayYData Points="25">v9QawFZaKcCFOzHAOCI2wNV+OsCmzT3A1/BAwMcWQ8CXnkXA37FHwJZVScAqH0vA/7tMwAML
TsAHW0/ABihQwD9cUcC0U1LA9LRTwLRmVMAaRlXAHvNVwB2tVsDVcFfA5vhXwA==</AssayYData></Step><Step><CommonData><SampleLocation>12</SampleLocation><SampleID></SampleID><SampleGroup></SampleGroup><SampleInfo></SampleInfo><SampleRow>H</SampleRow><SamplePlate>1</SamplePlate><WellType>BUFFER</WellType><Concentration>-1</Concentration><ConcentrationUnits>µg/ml</ConcentrationUnits><MolarConcentration>-1</MolarConcentration><MolarConcUnits>nM</MolarConcUnits><MolecularWeight>-1</MolecularWeight><Temperature>25</Temperature><StartTime>1490425</StartTime><AssayTime>5</AssayTime></CommonData><FlowRate>1000</FlowRate><StepType>KREGENERATION</StepType><StepName>Regeneration</StepName><StepStatus>OK</StepStatus><ActualTime>4.99895</ActualTime><CycleTime>0.2</CycleTime><AssayXData Points="25">OKCbRJ6mm0T9rJtEa7ObRMm5m0QwwJtEnsabRAXNm0Rj05tE0tmbRDjgm0S/5ptEBe2bRGvz
m0TS+ZtEMACcRJYGnEQFDZxEYxOcRMkZnEQ4IJxEniacRAUtnERrM5xEyTmcRA==</AssayXData><AssayYData Points="25">+sWduir4mzw8MUE9BHyPPYeytj3z58s9X7XnPX7S9j2Jugc+hggMPmLCGT4bKB0+SZYdPnG4
Kj42LCs+J34xPqyGMz4v4zc+DTw9PqAXPz71fkM+4ZNGPpG4SD7uKkc+TANLPg==</AssayYData></Step><Step><CommonData><SampleLocation>11</SampleLocation><SampleID></SampleID><SampleGroup></SampleGroup><SampleInfo></SampleInfo><SampleRow>H</SampleRow><SamplePlate>1</SamplePlate><WellType>REGENERATION</WellType><Concentration>-1</Concentration><ConcentrationUnits>µg/ml</ConcentrationUnits><MolarConcentration>-1</MolarConcentration><MolarConcUnits>nM</MolarConcUnits><MolecularWeight>-1</MolecularWeight><Temperature>25</Temperature><StartTime>1506674</StartTime><AssayTime>5</AssayTime></CommonData><FlowRate>1000</FlowRate><StepType>KREGENERATION</StepType><StepName>Regeneration</StepName><StepStatus>OK</StepStatus><ActualTime>4.99895</ActualTime><CycleTime>0.2</CycleTime><AssayXData Points="25">L0CcRJVGnET8TJxEYlOcRMBZnEQvYJxElWacRPxsnERac5xEyXmcRC+AnESVhpxE9IycRFqT
nETJmZxEL6CcRJWmnET0rJxEWrOcRMC5nEQnwJxEjcacRPzMnERi05xEwNmcRA==</AssayXData><AssayYData Points="25">IIs2wFCpQsB/30fAB/FKwK7MTcBMo0/AD0FRwLfXUsAOTFTAmQVVwH9JVsDZd1fAhSBYwL6c
WMDN4FnAZUlawCAiW8DQbVvAQSpcwAygXMBBSF3AAb1dwBv/XcAuZ17AU59ewA==</AssayYData></Step><Step><CommonData><SampleLocation>12</SampleLocation><SampleID></SampleID><SampleGroup></SampleGroup><SampleInfo></SampleInfo><SampleRow>H</SampleRow><SamplePlate>1</SamplePlate><WellType>BUFFER</WellType><Concentration>-1</Concentration><ConcentrationUnits>µg/ml</ConcentrationUnits><MolarConcentration>-1</MolarConcentration><MolarConcUnits>nM</MolarConcUnits><MolecularWeight>-1</MolecularWeight><Temperature>25</Temperature><StartTime>1522764</StartTime><AssayTime>5</AssayTime></CommonData><FlowRate>1000</FlowRate><StepType>KREGENERATION</StepType><StepName>Regeneration</StepName><StepStatus>OK</StepStatus><ActualTime>4.99895</ActualTime><CycleTime>0.2</CycleTime><AssayXData Points="25">JuCcRIzmnETr7JxEWfOcRMD5nEQmAJ1EjAadRPMMnURZE51EwBmdRCYgnUSMJp1E8yydRFkz
nUTAOZ1EJkCdRIRGnUTrTJ1EWVOdRMBZnUQmYJ1EjGadRPNsnURZc51Et3mdRA==</AssayXData><AssayYData Points="25">y9W5PAUGPz1h9JQ9gg/KPdDK7j206gc+rjMTPgX7HT5AaSU+swAtPqATOz5L9D0+cstDPhsd
Tj67yVA+1X5VPuVzVz7bi18+UQ9hPl4iYz6WdGQ+L6loPlP1bj7pyG8+EBByPg==</AssayYData></Step><Step><CommonData><SampleLocation>11</SampleLocation><SampleID></SampleID><SampleGroup></SampleGroup><SampleInfo></SampleInfo><SampleRow>H</SampleRow><SamplePlate>1</SamplePlate><WellType>REGENERATION</WellType><Concentration>-1</Concentration><ConcentrationUnits>µg/ml</ConcentrationUnits><MolarConcentration>-1</MolarConcentration><MolarConcUnits>nM</MolarConcUnits><MolecularWeight>-1</MolecularWeight><Temperature>25</Temperature><StartTime>1538848</StartTime><AssayTime>5</AssayTime></CommonData><FlowRate>1000</FlowRate><StepType>KREGENERATION</StepType><StepName>Regeneration</StepName><StepStatus>OK</StepStatus><ActualTime>5.00005</ActualTime><CycleTime>0.2</CycleTime><AssayXData Points="25">HYCdRIOGnUTijJ1EUJOdRLeZnUQVoJ1Eg6adROqsnURQs51E17mdRBXAnUSDxp1E4sydRFDT
nUS32Z1EHeCdRIPmnUTi7J1ESPOdRK75nUQlAJ5EewaeROoMnkRIE55EtxmeRA==</AssayXData><AssayYData Points="25">0mg5wGAQRcBg4UnA8ghNwE1BT8AG6lDAGOtSwFV9VMDNaFXAdWpWwA5DV8CU4lfAHvZYwEGI
WcD7LVrAPMBawOZjW8Af/lvAP05cwMwnXcC0cV3AwL5dwEYMXsAOrV7AT7RewA==</AssayYData></Step><Step><CommonData><SampleLocation>12</SampleLocation><SampleID></SampleID><SampleGroup></SampleGroup><SampleInfo></SampleInfo><SampleRow>H</SampleRow><SamplePlate>1</SamplePlate><WellType>BUFFER</WellType><Concentration>-1</Concentration><ConcentrationUnits>µg/ml</ConcentrationUnits><MolarConcentration>-1</MolarConcentration><MolarConcUnits>nM</MolarConcUnits><MolecularWeight>-1</MolecularWeight><Temperature>25</Temperature><StartTime>1555081</StartTime><AssayTime>5</AssayTime></CommonData><FlowRate>1000</FlowRate><StepType>KREGENERATION</StepType><StepName>Regeneration</StepName><StepStatus>OK</StepStatus><ActualTime>4.99895</ActualTime><CycleTime>0.2</CycleTime><AssayXData Points="25">HSCeRHsmnkTiLJ5EYTOeRK45nkQVQJ5Ee0aeROJMnkRIU55Et1meRBVgnkR7Zp5E4myeREhz
nkSueZ5EFYCeRIOGnkTijJ5ESJOeRLeZnkQloJ5Eg6aeROKsnkRIs55ErrmeRA==</AssayXData><AssayYData Points="25">qwmlPfQU2D336Ak+XuMhPlCKPD7Hx0M+VRxMPhvJWj5mpGQ+P3VoPjwnbz60a3Q+lZ9/PmX2
gz622IU+PLyHPtQKiz5Q14s+3GGNPn6OkD5WRJA+suaTPgP6lT6lsZY+IyGXPg==</AssayYData></Step><Step><CommonData><SampleLocation>1</SampleLocation><SampleID></SampleID><SampleGroup></SampleGroup><SampleInfo></SampleInfo><SampleRow>H</SampleRow><SamplePlate>1</SamplePlate><WellType>BUFFER</WellType><Concentration>-1</Concentration><ConcentrationUnits>µg/ml</ConcentrationUnits><MolarConcentration>-1</MolarConcentration><MolarConcUnits>nM</MolarConcUnits><MolecularWeight>-1</MolecularWeight><Temperature>25</Temperature><StartTime>1569782</StartTime><AssayTime>60</AssayTime></CommonData><FlowRate>1000</FlowRate><StepType>BASELINE</StepType><StepName>Baseline</StepName><StepStatus>OK</StepStatus><ActualTime>59.999</ActualTime><CycleTime>0.2</CycleTime><AssayXData Points="300">FMCeRHLGnkThzJ5EP9OeRK7ZnkQM4J5EeuaeRNnsnkQ/855ErvmeRBQAn0R6Bp9E4QyfREcT
n0SlGZ9EFCCfRHImn0TZLJ9ERzOfRK45n0QUQJ9EekafROFMn0RHU59ErlmfRD1gn0R6Zp9E
2WyfRD9zn0SueZ9EFICfRHqGn0TZjJ9ER5OfRKWZn0QUoJ9EeqafROGsn0RHs59EpbmfRBTA
n0R6xp9E4cyfREfTn0Su2Z9EFOCfRHLmn0TZ7J9ER/OfRK75n0QMAKBEegagROEMoERHE6BE
rhmgRBQgoER6JqBE2SygRD8zoESlOaBEFECgRHJGoETZTKBEP1OgRKVZoEQMYKBEcmagRNls
oERHc6BErnmgRBSAoER6hqBE4YygRD+ToESumaBEDKCgRHKmoEThrKBER7OgRKW5oEQUwKBE
esagROHMoERH06BEpdmgRAzgoERy5qBE4eygRD/zoESl+aBEDAChRHoGoUTZDKFERxOhRKUZ
oUQUIKFEeiahRNksoURHM6FEpTmhRAxAoURyRqFE2UyhREdToUSlWaFEDGChRHpmoUThbKFE
P3OhRKV5oUQMgKFEeoahROGMoURHk6FEpZmhRAygoURypqFE2ayhREezoUSuuaFEFMChRHrG
oUTZzKFEP9OhRK7ZoUQM4KFEeuahRNnsoURH86FEpfmhRAwAokR6BqJE4QyiRD8TokSlGaJE
FCCiRHImokThLKJEWDOiRK45okQMQKJEckaiRNlMokQ/U6JErlmiRBRgokR6ZqJE2WyiRD9z
okSleaJEFICiRHqGokTZjKJEP5OiRKWZokQMoKJEeqaiROGsokQ/s6JErrmiRAzAokSDxqJE
4cyiREfTokSu2aJEDOCiRHLmokTZ7KJEP/OiRKX5okQMAKNEegajRNkMo0RHE6NEpRmjRBQg
o0R6JqNE2SyjREczo0SuOaNEDECjRKNGo0TZTKNER1OjRKVZo0QMYKNEcmajROlso0RHc6NE
pXmjRAyAo0R6hqNE4YyjREeTo0SumaNEDKCjRHqmo0TZrKNEP7OjRKW5o0QUwKNEesajRNnM
o0Q/06NEpdmjRBTgo0R65qNE4eyjREfzo0Sl+aNEDACkRHIGpEThDKREPxOkRK4ZpEQMIKRE
eiakROEspEQ/M6REpTmkRBRApER6RqRE4UykRD9TpESlWaREFGCkRHJmpETZbKREP3OkRK55
pEQMgKREeoakROGMpERHk6RErpmkRAygpERypqRE2aykREezpESluaREFMCkRHLGpETZzKRE
R9OkRKXZpEQU4KREcuakRNnspEQ/86REpfmkRBQApUR6BqVE2QylRD8TpUSuGaVEDCClRHom
pUThLKVEPzOlRKU5pUQMQKVEckalROFMpURHU6VErlmlRAxgpURyZqVE2WylRD9zpUSleaVE
DIClRHKGpURcjaVEP5OlRKWZpUQMoKVEeqalROGspUQ/s6VErrmlRAzApURyxqVE2cylRD/T
pUSl2aVEDOClRHLmpUTZ7KVER/OlRKX5pUQUAKZEcgamROEMpkQ/E6ZErhmmRAwgpkR6JqZE
2SymRD8zpkSlOaZE</AssayXData><AssayYData Points="300">/BaqPksJqz6YRaw+APGsPuj8rT7RIK4+BJGuPtVPsj5Sb7E+g4awPvAQsj7UZbI+UVC0PhVB
sz64jrQ+qCizPs9Ctz7kz7Y+Ofe3PkX7tD47Zbg+kra3PpYTuj7J7rg+/GC5Pg8rvD7ZCbk+
ji+8Pm+7uj6vQLs+QYu8PlAtvj6CDr0+QJm+PovWvT6EVr8+Iju9PqETvj7jqcE+Y5q9PhpO
wT4co8E+rOvCPuobwz6f2MI+uFLBPqSiwj50S8M+ZIfCPlMwwT6ACsM+HSPEPg4Dwj6n3sY+
AbrEPj5twz678cY+KsTFPt8yxz5jQsc+aO3FPmJGxz7/ysc+GvPHPiK4xj4/hcg+hXDIPmAs
zD5yQcg+fJ/IPpguyT7Jeso+SvnIPkH3yz6Icsk+SrLJPvQGzT4W1Ms+C5TLPpWPyj4sqMs+
NRDKPsA/yz5uuc0+Cy7OPt9VzT50zc0+NjjPPgN+zz6vNs4+gs/PPmRN0T4fq80+UabPPuwB
0D7zeNA+8gLRPnUd0D4y4M8+ONzRPpP90D7GDtI+VBPSPkDY0D53sNA+e+3TPm4o0z4ORtE+
gSrUPrG60j4kBdE+IGLTPn2/0j7D1NE+I/XUPv8C0z5V1NM+f7DTPqCn0z49tdM+t9XUPvKK
1D4aJtU+947VPl+Y1T7zmNQ+uoHTPn8g1j6RVdY+iDXUPoLQ1z5WBtg+ZkDVPode2T4vNdc+
oVrZPt1J2T6tFNg+eMzZPiNz1z7Vx9g+ZOHYPqCN2D5AKds+bCraPppd2D5ei9g+Qr3bPl9e
2T5MGdk+pODZPjMW2z6TANs+iMXYPou/2z7P9dc+fFLbPlbH2D7FKdw+DDPcPhqK3D6k2dw+
qGPbPq/63j6Vmto+yOPePkHz3D4Iktw+BVbfPmaw2j4oLt4+0TLcPj5F3j5Uwd0+3OzbPv4B
3T4yS94+zYXfPm3v3z4QUt0+xmrcPgNf3z5+P98++WXePvfX3T4K8eA+ZtnfPpTK3j6Xs94+
wazgPidB3j5l7d8+UlvfPns94D6Swd8+H8TfPg2t4D4ZVuA+31/gPl7S3j59cOA+6XbjPiqv
4T5+weI+X9rhPh4G4z5M6+A+aEjhPliV4D4L1uA+sOXjPhcr4j7mg94+cZHhPvWd4j49VOM+
HpXhPvf94T4+PeU+IlTjPpv54D7Gl+Q+PzPlPmVn5D45o+I+4SjkPhsH5D6F0OY+tJXkPmZj
5j7jS+U+NiflPqkW5T5iCOY+XObkPr6O5D5qsuY+tfPpPqO65D6u0+g+B77lPlq55T5cgeQ+
uuXmPk1h5z7EbeM+iArlPn+j5T5GsOg+8pboPiLc6D52Yeg+AdjmPltn6D5uq+c+SAvqPo90
6D49sec+9t/nPs6C6T7xzek+jA3oPqVu5z4eges+JjToPl9P6j5/weg+X+roPoy66j7nAOo+
7pPoPtBz6T63rOg+xrjpPj3M6j5QMek+GxPqPpB86j58aOw+IB/rPuNN6z4Pieo+wZXrPm73
7D5wvuo+f43rPmZG7D6Qhes+3G/pPoXs6z4+l+k+cTHsPvvV6z68/es+XIbqPhLz7T6xKOw+
+a3sPgkX7T6kX+s+</AssayYData></Step><Step><CommonData><SampleLocation>4</SampleLocation><SampleID></SampleID><SampleGroup></SampleGroup><SampleInfo></SampleInfo><SampleRow>H</SampleRow><SamplePlate>1</SamplePlate><WellType>BUFFER</WellType><Concentration>-1</Concentration><ConcentrationUnits>µg/ml</ConcentrationUnits><MolarConcentration>-1</MolarConcentration><MolarConcUnits>nM</MolarConcUnits><MolecularWeight>-1</MolecularWeight><Temperature>25</Temperature><StartTime>1635804</StartTime><AssayTime>80</AssayTime></CommonData><FlowRate>600</FlowRate><StepType>LOADING</StepType><StepName>Loading</StepName><StepStatus>OK</StepStatus><ActualTime>80</ActualTime><CycleTime>0.2</CycleTime><AssayXData Points="400">C0CmRHFGpkTQTKZEPlOmRJxZpkQLYKZEaWamRNBspkQ+c6ZEpXmmRAuApkRxhqZE0IymRD6T
pkScmaZEA6CmRGmmpkTYrKZENrOmRJy5pkQLwKZEccamRNjMpkQ+06ZEpdmmRAvgpkRp5qZE
0OymRDbzpkSl+aZECwCnRHEGp0TQDKdEPhOnRJwZp0QLIKdEcSanRNgsp0T7M6dEnDmnRAtA
p0RpRqdE2EynRD5Tp0ScWadEE2CnRHFmp0TYbKdEPnOnRKV5p0QDgKdEaYanRNCMp0Q+k6dE
pZmnRAugp0RxpqdE0KynRD6zp0ScuadEA8CnRGnGp0TYzKdENtOnRJzZp0QD4KdEaeanRNDs
p0Q286dEnPmnRAMAqERxBqhE2AyoRD4TqESlGahEAyCoRGkmqETQLKhEPjOoRKU5qEQLQKhE
ikaoRNhMqEQ+U6hEnFmoRANgqERpZqhE2GyoRDZzqESleahEC4CoRHGGqETYjKhENpOoRKWZ
qEQDoKhEcaaoRNCsqEQ+s6hEnLmoRAPAqERpxqhE2MyoRD7TqESl2ahEC+CoRGnmqETQ7KhE
NvOoRKX5qEQDAKlEcQapRNgMqUQ+E6lEpRmpRAMgqURpJqlE2CypRD4zqUStOalEC0CpRHFG
qUTQTKlENlOpRJxZqUQDYKlEaWapRNBsqUQ2c6lEpXmpRAuAqUSahqlE0IypRDaTqUSlmalE
C6CpRHGmqUTQrKlENrOpRKW5qUQLwKlEacapRNDMqUQ206lEnNmpRAvgqURx5qlE0OypRD7z
qUSl+alEAwCqRGkGqkTQDKpENhOqRJwZqkQDIKpEaSaqRNgsqkQ2M6pEpTmqRANAqkRxRqpE
0EyqRDZTqkScWapEC2CqRGlmqkTgbKpENnOqRKV5qkQDgKpEaYaqRNCMqkQ2k6pEnJmqRAOg
qkRppqpE0KyqRD6zqkScuapEA8CqRGnGqkTQzKpENtOqRM7ZqkQD4KpEaeaqRNjsqkQ286pE
nPmqRAsAq0RpBqtE0AyrRDYTq0SlGatEAyCrRGkmq0TQLKtEPjOrRJw5q0QDQKtEaUarRNBM
q0Q2U6tEnFmrRAtgq0RpZqtE0GyrRDZzq0SceatEA4CrRGmGq0TQjKtENpOrRJyZq0QDoKtE
aaarRNCsq0Q2s6tEpbmrRAPAq0RpxqtE0MyrRDbTq0Sc2atEA+CrRGnmq0TQ7KtENvOrRKX5
q0QLAKxEaQasRNAMrEQ+E6xEnBmsRAsgrERpJqxE0CysRDYzrEScOaxEA0CsRGlGrETQTKxE
NlOsRKVZrEQLYKxEaWasRNhsrEQ2c6xEnHmsRAOArERphqxE0IysRDaTrESlmaxEA6CsRGmm
rETQrKxENrOsRJy5rEQDwKxEacasRNDMrEQ206xEnNmsRAPgrERp5qxE0OysRDbzrESc+axE
AwCtRGkGrUTQDK1ENhOtRJwZrUQbIK1EaSatRNAsrUQ2M61EnDmtRANArURpRq1E0EytRDZT
rUScWa1EA2CtRGlmrUTQbK1ENnOtRKV5rUQDgK1EgoatRNCMrUQ2k61EpZmtRAOgrUSCpq1E
2KytRDazrUScua1EA8CtRGnGrUTQzK1ENtOtRJzZrUQD4K1EaeatRNDsrUQ2861EnPmtRAMA
rkRpBq5E2AyuRDYTrkScGa5EAyCuRGkmrkTQLK5ENjOuRJw5rkQLQK5EaUauRNBMrkQ+U65E
nFmuRAtgrkRpZq5E0GyuRD5zrkSlea5EA4CuRGmGrkTQjK5ENpOuRKWZrkQLoK5EcaauRNCs
rkQ2s65EpbmuRAPArkRpxq5E0MyuRD7TrkSc2a5EA+CuRGnmrkTQ7K5ENvOuRKX5rkQDAK9E
aQavRNAMr0Q+E69EnBmvRAsgr0RpJq9E0CyvRDYzr0ScOa9EE0CvRGlGr0TQTK9ENlOvRJxZ
r0QLYK9EcWavRNBsr0Q+c69EnHmvRAuAr0Rphq9E0IyvRDaTr0Scma9EC6CvRNymr0TYrK9E
RrOvRJy5r0QDwK9EccavRNDMr0Q+069EnNmvRAPgr0Rx5q9E2OyvRDbzr0Sl+a9EAwCwRHoG
sETQDLBEPhOwRJwZsEQLILBEcSawRNgssEQ+M7BEpTmwRA==</AssayXData><AssayYData Points="400">B03pPrEf7D4Yx+k+UmbsPvJl7j5m2uo+gsfvPvDU7j7ss+4+PMfsPnx87j6MQ+0+DY/sPjAB
7j4CA+4+/1HsPhXr7T6zye8+yxPrPlAg7T6Rzu8+MdbvPrpl8D5M7e8+lcDtPp7P7T4Y3us+
AynxPgbh8D4iye4+ht/wPjwl8T4Jpe8+2APyPvcw8T405PE+U0TyPr1b7z7hd/A+sN3xPrYU
8D4aVfE+Am/xPhUF8T7iDfA+ABrwPodn8j6Vu/I+KMrwPvIh8T7YgfE+ZdnwPjnj8D5g0/A+
MAzzPsi98z6fkfU+kI7xPsL88T4dTvE+TcbxPpFM8T5DhfE+UO/xPr568T41ifE+qsT0PqLF
9D7q9vM+G97zPiHE9D6llPM+PvPzPpuI8j5H7fM+7TTzPuBQ8z6bPfM+OcvzPoSb8z4IwvE+
NZL1PiJh9D4OtPU+jPf1PpPV8z7bufU+dG70Pnzp9T59y/Q+eHz1Phlc8j43TvQ+uH7zPvsY
9T6Jr/Q+7n/2PtkV9T6bdPY+yNX1PhSL9T5Wj/Y+DODzPli89j5C0fM+Z0/1Pt1h9j44mPU+
Q4H0PlFh9T7uBPY+cmj3Pk/x9D7y1PQ+X5P0PtnD+D5d9vc++hf1PjaM9j5aqfU+Ao31PiO5
+D4CUPc+Jcv3PnkU9z6iyPY+RG/3PlpA9T48Wfc+Jer3Pmuf+T6iDfk+Rj33PrKp9j6VtPc+
zBn4PrHm9j4Brfo+1xL5PmEY+D75C/g+S1/4PlfG+T4kWPg+NPT6Pvsi+T7fM/o+W4n3Pu9H
+T4LYfk+EoH3PgLv+T4o8vc+Dgf4Ptbb+D7JnPY+LzP4PjKY+j4g4Pg+sgT5PrSm+z4m1fo+
7IX7Plxf+z7ugvo+PZb8PnUv/D6Nbvk+nUn6Pqsg+D4n1Pg+EhT7Ppvv+T6LTPo+Uyb7Pkmh
+j7Xmfo+65b5Prg1/D6BZPg+uUP9Pj5v+j5kG/s+sNv5Pqis+z6lmvw+qlD7PpIG/j5sh/s+
ndv8PuMD+z7kgfw+of74Pv9d+z5gWPw+cpD9PsIt+j4WFvw+T734PoUE/T5Ss/w+Ynn8PuTV
/T5i2Pw+bf/9Pnfr+z6J6vs+2IX8PuFx/D5Zj/s+gfT9Pot4/D44T/w+x7v7PkAP/D42Of4+
1Ef8Pj8p/j4oCf0+LJj8PhVn/j4sG/8+hIv7Pncx/T7RZ/4+TOn9Pg3T/z4tFPw+XU38PmnJ
/z6UHPw+1Kr8Podc/z7lsv0+AXP9Po9Y/j5mS/0+AMb+PiQ4/j6Z1P4+qxf/PmW4/z5FL/4+
PtH/Pq8W/z6bH/4+PEP+Pnf1/D4LPf8+PU7+Pgys/j7rfP4+X1D9Pru6/j4J4v8+e8T/PlUJ
/z6WcwA/YfD/PvXP/j6cEv4+Chv+PtlFAD+epwA/lkX/PtP+AD/03f0+FQsAP2Gi/z68KgE/
sGIAP1TeAD98uv8+pW0APwgwAT/8kAA/vd/+PokTAT/Mf/4+G9YAP9AUAD+jRQA/pbr+Pned
AD8ARAA/rOj/PokJAD+KSQE/qUUAP0+pAT/RXQA/zdj/PhpxAD+lYQA/SF8APxdWAD8mLwE/
+6cAP3CQAD8nyAA/7hMAP2uMAD8anwA/84cBP+7gAD/25wA/wqQAP9QSAD/CiAE/mzwBP47e
AD/hkAA/3esAP+2sAD9nUAE/pkUBP+ccAT8hjQA/PLwAP/G5/z4GiAE/lkACP8cBAT/SfgI/
IDUBP+SEAT/AIgI/e+kAPz85AT89hAE/IaoCP8oUAj/1tgE/ETABP0VVAT8JmQE/OV4AP2N9
AT9khwE/oCIAPyIYAj8C5wE/JJMCPw5xAj9BZQI/r0ECP1TJAT/0/AE/9FQBP4DfAT9+qwI/
oA0BP8ZXAj9AgAE/MfgBP2BXAj/8IwI/tEACP92+AT+37AI/cvoBPxD7AT9hTQI/bX4CP4Na
Aj/prAI/OcYCP/6sAj8zMgM/5TUCP/7BAj8h4gE/J8wBPyWMAj9J9QI/xEwCPx9BAj/9QAI/
F4kDPymPAj82PwM/u4gBP2hMAz+AygE/cVcCP+gqAj/d1wI/m9wCP8ynAj+P8AI/NJsCP0kS
Az+GNQM/Q0MDPx+mAj/M9wI/OCECP9oGAz+guQI/pDEDPw==</AssayYData></Step><Step><CommonData><SampleLocation>1</SampleLocation><SampleID></SampleID><SampleGroup></SampleGroup><SampleInfo></SampleInfo><SampleRow>H</SampleRow><SamplePlate>1</SamplePlate><WellType>BUFFER</WellType><Concentration>-1</Concentration><ConcentrationUnits>µg/ml</ConcentrationUnits><MolarConcentration>-1</MolarConcentration><MolarConcUnits>nM</MolarConcUnits><MolecularWeight>-1</MolecularWeight><Temperature>25</Temperature><StartTime>1721940</StartTime><AssayTime>60</AssayTime></CommonData><FlowRate>1000</FlowRate><StepType>BASELINE</StepType><StepName>Baseline</StepName><StepStatus>OK</StepStatus><ActualTime>60</ActualTime><CycleTime>0.2</CycleTime><AssayXData Points="300">C0CwRHFGsETQTLBEPlOwRMVZsEQLYLBEaWawRNhssEQ+c7BEtXmwRAuAsERphrBE2IywRD6T
sESlmbBEC6CwRHGmsETorLBENrOwRKW5sEQDwLBEzMawRNDMsEQ+07BEpdmwRAvgsERx5rBE
0OywRDbzsESl+bBEAwCxRHEGsUTQDLFEPhOxRKUZsUQLILFEcSaxRNAssUQ2M7FEpTmxRAtA
sURpRrFE2EyxRDZTsUSlWbFEA2CxRHFmsUTYbLFENnOxRKV5sUQLgLFEcYaxRNiMsUQ+k7FE
pZmxRAugsURxprFE0KyxRD6zsUSlubFEA8CxRHHGsUTYzLFENtOxRJzZsUQT4LFEaeaxRNDs
sUQ287FEnPmxRAMAskRxBrJE2AyyRD4TskScGbJEAyCyRHEmskTQLLJEPjOyRKU5skQLQLJE
aUayRPBMskQ+U7JEnFmyRAtgskRpZrJE6GyyRD5zskSlebJEA4CyRGmGskTYjLJEPpOyRJyZ
skQDoLJEcaayRNisskQ2s7JEpbmyRAvAskRxxrJE0MyyRD7TskSc2bJEC+CyRGnmskTQ7LJE
PvOyRJz5skQLALNEaQazRNAMs0Q+E7NEnBmzRAsgs0RxJrNE0CyzRDYzs0ScObNEA0CzRGlG
s0TQTLNEPlOzRJxZs0QLYLNEcWazRNBss0Q+c7NEnHmzRBOAs0RphrNE2IyzRDaTs0SlmbNE
C6CzRNyms0TQrLNEPrOzRKW5s0QLwLNEacazRNDMs0Q207NEnNmzRAPgs0Rp5rNE0OyzRDbz
s0Sl+bNEAwC0RHEGtETQDLREPhO0RJwZtEQDILREaSa0RNAstEQ2M7REpTm0RANAtERpRrRE
0Ey0RD5TtESlWbREA2C0RGlmtETYbLREPnO0RJx5tEQDgLREcYa0RNCMtEQ2k7REnJm0RAOg
tERpprRE0Ky0RDaztESlubREA8C0RGnGtETQzLREV9O0RJzZtEQD4LREaea0RNDstEQ+87RE
pfm0RAMAtURpBrVE0Ay1RD4TtUScGbVEAyC1RHEmtUTQLLVENjO1RJw5tUQsQLVEaUa1RNBM
tUQ2U7VEnFm1RAtgtURxZrVE0Gy1RDZztUScebVEC4C1RGmGtUTQjLVET5O1RJyZtUQDoLVE
caa1RNCstUQ2s7VEnLm1RAPAtURpxrVEGc21RD7TtUSc2bVEROC1RHHmtUTQ7LVENvO1RKX5
tUQLALZEcQa2RNAMtkQ+E7ZE1hm2RAsgtkRpJrZE0Cy2REYztkTFObZEA0C2RGlGtkTQTLZE
PlO2RJxZtkQLYLZEaWa2RNBstkQ2c7ZEpXm2RAOAtkRphrZE2Iy2RDaTtkSlmbZEA6C2RGmm
tkTQrLZENrO2RJy5tkQLwLZEaca2RNjMtkQ+07ZEnNm2RAPgtkRp5rZE0Oy2RD7ztkSc+bZE
AwC3RGkGt0TQDLdEgBO3RKUZt0QDILdEaSa3RNgst0RfM7dEnDm3RANAt0RpRrdEEU23RDZT
t0ScWbdEC2C3RGlmt0TQbLdEPnO3RJx5t0QDgLdEaYa3RNCMt0Q+k7dEnJm3RAugt0RpprdE
0Ky3RDazt0SlubdE</AssayXData><AssayYData Points="300">+IECP6lxAj+HawM/1ykDP5B8Aj+y3QI/1i4DP5VZAz95agM/jskCP4OyAj9xPwM/gJwCP4QD
BD+PDgI/7eECP/g1BD/jNQM//PoDP37OAj8FowM/lhADP7dNBD+IcAM/tdMDP/SDBT8WJAM/
7msDP1+QAz9OwAM/dJ8DP9D4Az8acQM/cFQDPxT7Az9+fQM/WmQDPxlaAz9oQQM/1OkCP0RQ
Az8a8AM/qJEDP4NqAz9B4QQ/dRsFP9BZAj/YTQQ/pYcDPzDqAz92iwU/GKMDP0r/Az+KfgI/
LLMDP36eBD/YFQQ/7pwEPxj2Az+V6QQ/mkMEP3qmBD+FnQQ/H5UDPzSGAz/d9gQ/F7AEP+g0
BD86RAU/ceEFPwcMBD+JSQM/PDIEPyYqBD+AuQQ/YZYFP3O0BD9moAQ/UxkFP60JBT9/hgQ/
BJcEP6c9BT9JjwU/eSQFP8ziBD8CKwU/+gAFPxS5BD8L2QM/aTUFP7fYBD9VtwQ/N50EPxGS
BT9SoAQ/lysFPwHhBD8pFgQ/C0oFP6hjBD8WewU/xcIEP07jAz96kAQ/1WUFP1T0BT+QGgU/
RxwGPx9oBT/kmQU/9eQFP+OEBD9gCQU/sHQFP9geBT9uDwY/OmUFP1DsBT9bGgU/kxcFP0TM
BD8VLgQ/NtAFP01kBj8vZQY/7ZAEP8UWBT9JtwY/OxAFP2WkBT9PFAU/bokFPxDwBT/IEAc/
vJ0FP+cpBD/6OAU/p1MGP0smBj/a9gU/u1UIPzheBT+Q+AU/bmAFP3R3BT8UrQU/OGEGP/9C
Bj/M5QU/WJ8GP5auBz/HSAY/rcMEPzr5BD/i6QU/W6EGPw84BT8hpwU/8x0FPyWQBj/+KAY/
xkcFP143BT+UgAY/8dwFP8EZBz87fAY/lowGP40fBj+cugY/uagFP3/xBT9eMAY/zIYHP4W5
Bj+8TQU/uRYGP+GbBj/a5gY/aY8FP3hyBj+gbQY/TtEGPxCJBj9eaAc/F7IGP+ECBj9QpQY/
7iYFP8CWBj8eaAY/DvoFP4fPBT9iogY/dlYHPx5gBj/rqgY/SUIHP5doBj/70gY/BjQHPypO
CD8Tcgc/mGUGP4u9Bj9Vfgc/G8kGP2ZXBj9uqwY/ZFUGP4KSBj/LgQc/mdQGPz98Bj9iWgY/
KAoIP+A7CD8Vggc/5zIGP/WbBz9dzQY/F9AGPyvzBT+23AY/ACMHP6FsBz8wjQU/L6oHP54y
Bz+W9QY/PpIGP+tKBz/ccAc/OzkIP0r8Bj/iLwY/xmsGP041Bz9nfAg/TLEGP6NoCD9KHQc/
FisHP5wXBz/+gwc/UfAGP8QJBz+PmQY/OQQHP5OpBz831wY/dSMGP12dBz8bygc/OkkHP2ff
CD9Glwc/bk0IP0o6CD+iGwg/3eEHP9ZGCD8S3Ac/rMcGP6RoBz+dsQY/ERgHP6rpBj+DPQc/
vb0HP3VyBz8E7wc/l1UHP7V+Bz/ETgg/VakHPwNvCD+ngwc/JlgHPwKYCD+A9Ac/WnUHP2i0
Bz+jjwc/P74HP2gsCD/Tmwc/09kHP8EgCD9fsQg/r7wGP/5QCD95BQg/WVIIP4IyCD+VhQc/
alYHPzLuCD9tigg/</AssayYData></Step><Step><CommonData><SampleLocation>8</SampleLocation><SampleID></SampleID><SampleGroup></SampleGroup><SampleInfo></SampleInfo><SampleRow>H</SampleRow><SamplePlate>1</SamplePlate><WellType>BUFFER</WellType><Concentration>-1</Concentration><ConcentrationUnits>µg/ml</ConcentrationUnits><MolarConcentration>-1</MolarConcentration><MolarConcUnits>nM</MolarConcUnits><MolecularWeight>-1</MolecularWeight><Temperature>25</Temperature><StartTime>1790167</StartTime><AssayTime>180</AssayTime></CommonData><FlowRate>600</FlowRate><StepType>ASSOC</StepType><StepName>Association</StepName><StepStatus>OK</StepStatus><ActualTime>179.999</ActualTime><CycleTime>0.2</CycleTime><AssayXData Points="900">C8C3RHHGt0TYzLdEPtO3RKXZt0QL4LdEcea3RNjst0Q287dEpfm3RAsAuERxBrhE2Ay4RD4T
uESlGbhECyC4RHEmuETQLLhEPjO4RKU5uEQDQLhEcUa4RNhMuEQ+U7hEpVm4RAtguERxZrhE
2Gy4RD5zuESlebhEC4C4RHGGuETYjLhEPpO4RKWZuEQLoLhEcaa4RNisuEQ+s7hEpbm4RAvA
uESCxrhE2My4RD7TuESl2bhEC+C4RGnmuETY7LhENvO4RKX5uEQLALlEcQa5RNgMuUQ+E7lE
pRm5RAsguURpJrlE2Cy5RD4zuUSlOblEC0C5RHFGuUTYTLlENlO5RKVZuUQDYLlEcWa5RNhs
uUQ+c7lEpXm5RAuAuURxhrlE2Iy5RD6TuUSlmblEC6C5RHGmuUTYrLlEPrO5RKW5uUQLwLlE
cca5RNDMuUQ207lEpdm5RAvguURx5rlE2Oy5RD7zuUSc+blECwC6RHEGukTYDLpEPhO6RKUZ
ukQDILpEcSa6RNAsukQ+M7pEpTm6RANAukRxRrpEGU26RD5TukSlWbpEC2C6RGlmukTYbLpE
NnO6RKV5ukQLgLpEcYa6RNCMukQ+k7pEpZm6RAOgukRxprpE2Ky6RD6zukSlubpEC8C6RHHG
ukTYzLpEPtO6RKXZukQL4LpEaea6RNjsukQ287pEpfm6RCQAu0RxBrtE2Ay7RD4Tu0ScGbtE
AyC7RGkmu0TYLLtENjO7RKU5u0QDQLtEaUa7RNhMu0Q+U7tEpVm7RAtgu0RxZrtE6Gy7RDZz
u0ScebtEC4C7RGmGu0TYjLtENpO7RJyZu0QDoLtEaaa7RNisu0Q+s7tEpbm7RAvAu0RxxrtE
0My7RDbTu0Sc2btEC+C7RHHmu0TQ7LtEPvO7RKX5u0QDALxEcQa8RNgMvEQ2E7xEpRm8RAsg
vERpJrxE2Cy8RDYzvESlObxEA0C8RGlGvETQTLxEPlO8RKVZvEQDYLxEaWa8RNhsvEQ+c7xE
pXm8RAOAvERxhrxE2Iy8RD6TvESlmbxERKC8RGmmvETQrLxENrO8RKW5vEQbwLxEaca8RNjM
vEQ+07xEpdm8RAvgvERx5rxE2Oy8RDbzvESc+bxECwC9RGkGvUTYDL1ENhO9RJwZvUQDIL1E
aSa9RNgsvUQ+M71EpTm9RAtAvURxRr1E2Ey9RDZTvUSlWb1EC2C9RGlmvUTQbL1ENnO9RJx5
vUQLgL1EaYa9RNiMvUQ+k71EpZm9RAOgvURppr1E2Ky9RD6zvUScub1EA8C9RHHGvUTQzL1E
NtO9RJzZvUQL4L1Eaea9RNjsvUQ+871EnPm9RAsAvkRxBr5E2Ay+RD4TvkSlGb5EAyC+RHEm
vkTYLL5EsTO+RJw5vkQLQL5EcUa+RNhMvkQ2U75EpVm+RANgvkRxZr5E2Gy+RDZzvkSleb5E
C4C+RGmGvkTYjL5ENpO+RKWZvkQDoL5Eaaa+RNCsvkQ+s75Epbm+RAvAvkRxxr5E0My+RDbT
vkSl2b5EC+C+RHHmvkTQ7L5EX/O+RJz5vkQLAL9Emga/RNAMv0Q2E79EpRm/RK8gv0TUJr9E
2Cy/RD4zv0SlOb9EC0C/RHFGv0TYTL9ENlO/RJxZv0QDYL9E3Ga/RNhsv0Q+c79EnHm/RAuA
v0Rxhr9E2Iy/RDaTv0Scmb9EA6C/RGmmv0TQrL9EPrO/RKW5v0QLwL9Ecca/RNjMv0Q+079E
pdm/RAvgv0Rx5r9E8Oy/RD7zv0St+b9EAwDARGkGwETYDMBEPhPARKUZwEQLIMBEaSbARNAs
wEQ2M8BEnDnARAtAwESKRsBE2EzARD5TwES1WcBEA2DARHFmwETQbMBENnPARJx5wEQLgMBE
aYbARNCMwEQ+k8BEzJrARAugwERxpsBE2KzARDazwEScucBEA8DARGnGwETYzMBENtPARKXZ
wEQD4MBEaebARNjswEQ288BEnPnARAMAwURxBsFE0AzBRD4TwUScGcFEAyDBRGkmwUTgLMFE
PjPBRKU5wUQLQMFEcUbBRNBMwUQ2U8FEpVnBRAtgwURxZsFE2GzBRD5zwUScecFEA4DBRGmG
wUTQjMFEPpPBRKWZwUQDoMFEaabBRNCswUQ2s8FEnLnBRAPAwURpxsFE0MzBRDbTwUSc2cFE
A+DBRGnmwUTY7MFENvPBRKX5wUQDAMJEaQbCRNgMwkQ2E8JEpRnCRAMgwkRpJsJE0CzCRD4z
wkScOcJEC0DCRHFGwkTQTMJEPlPCRKVZwkQDYMJEaWbCRNBswkQ2c8JEpXnCRAuAwkRxhsJE
2IzCRD6TwkScmcJEC6DCRGmmwkTYrMJENrPCRJy5wkQLwMJEccbCRNDMwkQ+08JEnNnCRAPg
wkRp5sJE0OzCRD7zwkSc+cJEAwDDRGkGw0ToDMNENhPDRJwZw0QDIMNEaSbDRNgsw0Q+M8NE
nDnDRANAw0RpRsNE0EzDRDZTw0ScWcNEC2DDRHFmw0TQbMNENnPDRKV5w0QDgMNEeobDRNiM
w0Q+k8NEnJnDRAOgw0RppsNE2KzDRD6zw0ScucNEA8DDRGnGw0TQzMNENtPDRJzZw0QD4MNE
cebDRNDsw0Q288NEpfnDRAMAxERxBsRE0AzERDYTxEScGcRECSHERHEmxETQLMRENjPERJw5
xEQLQMREaUbERNBMxEQ+U8REnFnERLdgxERpZsRE2GzERDZzxESlecRENIDERGmGxETQjMRE
NpPERJyZxEQDoMREaabERNCsxEQ2s8REnLnERAPAxERpxsRE0MzERDbTxESc2cREA+DERHHm
xETQ7MRENvPERJz5xEQDAMVEcQbFRNAMxUQ2E8VEpRnFRAsgxURpJsVE0CzFRIgzxUScOcVE
C0DFRHFGxUTQTMVENlPFRJxZxUQLYMVEaWbFRNBsxUQ2c8VEnHnFRAOAxURphsVE0IzFRD6T
xUScmcVEC6DFRHGmxUTQrMVENrPFRJy5xUQDwMVEisbFRNDMxUQ208VEnNnFRAPgxURp5sVE
0OzFRD7zxUS1+cVEAwDGRHEGxkTYDMZENhPGRJwZxkQDIMZEaSbGRNgsxkQ2M8ZEnDnGRANA
xkRpRsZE0EzGRD5TxkScWcZEA2DGRGlmxkTQbMZENnPGRJx5xkQDgMZEaYbGRNCMxkQ+k8ZE
nJnGRAOgxkRppsZE0KzGRDazxkScucZEA8DGRGnGxkTQzMZENtPGRKXZxkQD4MZEaebGRNDs
xkQ288ZEnPnGRAMAx0RpBsdE0AzHRD4Tx0ScGcdEAyDHRGkmx0TQLMdEPjPHRJw5x0QDQMdE
aUbHRNhMx0Q2U8dEnFnHRAtgx0RpZsdE0GzHRDZzx0SlecdEA4DHRGmGx0TQjMdENpPHRJyZ
x0QDoMdEaabHRNisx0Q2s8dEnLnHRAPAx0RpxsdE2MzHRDbTx0Sc2cdEA+DHRHHmx0TQ7MdE
NvPHRJz5x0QDAMhEaQbIRNAMyEQ2E8hEpRnIRAMgyERpJshE0CzIRDYzyEScOchEA0DIRGlG
yETQTMhENlPIRJxZyEQDYMhEaWbIRNBsyEQ2c8hEnHnIRAOAyERphshE0IzIRDaTyEScmchE
C6DIRHGmyEQJrchENrPIRJy5yEQDwMhEacbIROjMyEQ208hEnNnIRAvgyERx5shE0OzIRD7z
yESl+chECwDJRGkGyUTFDclEPhPJRJwZyUQDIMlEaSbJRNgsyURGM8lEnDnJRANAyUSKRslE
2EzJRD5TyUQoWslEA2DJRHFmyUTYbMlENnPJRKV5yUQLgMlEaYbJRNiMyUQ+k8lEpZnJRAOg
yURxpslE4KzJRDazyUSluclEC8DJRHHGyUTQzMlENtPJRKXZyUQL4MlEcebJRNjsyUQ+88lE
nPnJRAsAykRxBspE2AzKRD4TykSlGcpECyDKRHEmykTYLMpEPjPKRKU5ykT5QMpEcUbKRNhM
ykQ+U8pEpVnKRAtgykRxZspE2GzKRD5zykSlecpEC4DKRHGGykTYjMpEPpPKRKWZykQLoMpE
cabKRNisykQ+s8pEpbnKRAvAykRxxspE2MzKRE/TykSl2cpEC+DKRHHmykTY7MpEPvPKRKX5
ykQLAMtEcQbLRNgMy0Q+E8tEpRnLRAsgy0RxJstE2CzLRD4zy0SlOctEC0DLRHFGy0TYTMtE
iFPLRKVZy0QLYMtEcWbLRNhsy0Q+c8tEpXnLRAuAy0RxhstE2IzLRDaTy0SlmctEbaDLRLum
y0TYrMtEPrPLRKW5y0QLwMtEccbLRNjMy0Q+08tEpdnLRAvgy0Rx5stE2OzLRD7zy0Sl+ctE
CwDMRHEGzETYDMxEPhPMRKUZzEQLIMxEcSbMRNgszERvM8xEpTnMRAtAzERxRsxE0EzMRD5T
zESlWcxEC2DMRHFmzETYbMxEPnPMRKV5zEQDgMxEcYbMRNiMzEQ+k8xEpZnMRAugzERppsxE
2KzMRD6zzESlucxEC8DMRHHGzETYzMxENtPMRKXZzEQL4MxEcebMRNjszEQ+88xEpfnMRAsA
zURxBs1E2AzNRD4TzUSlGc1ECyDNRHEmzUTYLM1EPjPNRKU5zUQLQM1EcUbNRNhMzUQ+U81E
D1rNRANgzURxZs1E2GzNRD5zzUSlec1EC4DNRGmGzUTYjM1EPpPNRO6ZzUQLoM1EcabNRNis
zUQ+s81EpbnNRAvAzURxxs1E0MzNRD7TzUSl2c1EC+DNRGnmzUTY7M1EPvPNRKX5zUQLAM5E
aQbORNAMzkQ+E85EpRnORAsgzkRxJs5E2CzORD4zzkScOc5E</AssayXData><AssayYData Points="900">DPsGP3hGBz/SvQg/eAIIP2k1CD/BYgc/GhYJP6VvCT8D3Ac/YRwIP21MCD+jhAg/14cHP0nw
CD+uQwk/xOoIPwFoCD9m6wc/dNYJP14RCD8Y0Qg/EcQIP53qCD8a+gk/IIIIPwEbCT+UEgk/
n0YJP/keCT8wrAk/HfQIP3p6CT/HvAo/hsoIP/FmCj/82Qg/KJQJP8lKCD/Q5gk/JrYJP4+b
CT+p/wo//coIPy+TCT8+qwk/2qYJP/viCT+QNwo/pXgJP0R3CT/1qQk/SCYJP27xCD9lUAk/
jl8KPxKiCT8oxAk/ikkJP/O0CT+4tgo/aFkJP6iOCj/PJAs/PoEKP0zWCj/ppQk/+ZcIPxL7
Cj+lBAs/p28JP2uFCT8YKQo/JGUJP0xRCj94EQk/TakKPx5TCj8EIQo/A9YJP2oWCj/SIQo/
HX8KP2LUCT8GqAo/N0kKP/HyCD+dTAo/EU0LP8RlCT/MiQk/iR8LPxFgCj9ZZgo/dBcLP8Yn
Cj+8DAo/DT0KPys0Cz/YIAs/lCcJP1haCj9lVwo/S7QKP+e1Cj/XhQo/hYoKP/WXCj+iHgo/
PSsKP4R4CT86NAo/zawJPzqJCj/FWws/KHYLP0NWCT/xTwo/wUYKP9B4Cj/WHgo/BwkKP8f5
Cj/4Dgs/iHMKP5JACj/cFAs/6XgKP19qCz/puwo/dUQLPzMUCz9e2gs/TeUKP8Q/Cz9XgQo/
qCILP1B8Cj9bzAo/R4oKP6T2Cj+4JQo/jOYKP2xuCz+8GQs/TgEMP+gNCz8asgo/tdgKP+gb
DD/8Swo/gtQKP/IKCz9I/Ao/WvQKPznPCj+GQgw/JeQLP4KSCz+Hqws/+XkKP2gzCz8qtAo/
HTwLP1osDD+Zzws/plMLP0OzCz9e+Qo/QqgLPypmDD+L4gs/6egKP59oCz8RWAs/I5YLPwom
Cz+Wuws/TukKPwhrCz+4VAs/eXkLPyE9DD87YQw/KpgLP2YhCz9sSAs/ef4KP5oXDD8e+go/
FS8MP4yoCz8r5Qs/yjMLP8v1Cj+RFgw/2jgMP8XZCz9bogs/h/8LPxCCCz+Rmgw/PQYMPyyn
Cz9gRQw/flwMP8BdDD9l2Qo/UncMP7XKCj8BCg0/Cd4LPwy2DD+qdQs/D+ILP+PZCz8HSgw/
jZ8LP1tKDD/FwAs/lVoMP/hwDD85Gw0/unwMPyklCz9q4gs/9lEMP8AZDD+UOQs/oM0MP3Ka
DT+yzQw/C+UMP9/QCz9f5Qo/+5ALP26nDD/prAs/VLwMPz9VDD/6zAs/T1gNPw54DD81uQw/
Xh4NP7xnDD/N9Qs/yxwMP0lGDT/7kAw/b5oMP/c2DT8+mgs/J2wMPyw6DD8UdQs/gEoNP/DA
DD9Crg0/8tYMP61nDD87Lg0/dx0OP6C3DD/AiAw/TJ8KP3QRDT/kfww/emYMPyW4DT9erQw/
dtIMP88oDD90Vw0/jssLP3PSCz8ePA0/f3wNPySTCz/bgA0/7V8NPyTYDD+gqA0/11gNP5jl
DD8+XA0/Z6INPwm+DD/Cgg0/OIENPxuLDT8e2Aw/odQMP8s1DD+zmQ0/T3sNPzz0DT8ZJQ0/
/gINPyv7DD9++Qw/3/gNP0zZDD+wnA0/EKIMP7GRDT/yFA0/2aANP/0wDj8HrAw/5VwNP44j
DT8Obg0/oGUOP3msDD/8Qgw//YkMPwE4DT/02Aw/mpgNP/RxDT+55Aw/c+cOPztyDT98cw0/
q8gNPxpdDT/sEg4/UaMOP245Dj8Cyw0/HjINP81mDT+WLA0/vuwNP07TDj/jbw0/34ANP0JJ
DT/ZuA4/ysMMP3kNDT831Q0/B24NP79HDT+W4gw/0J8NPz0NDj/IRw4/sI0NP0UDDj+7Vg4/
6CsOP/d9Dj+GCQ4/F/gOPymEDj/9BA4/7qwOP850DT9Opg4/AjYOP03RDT9l5w0/s1ANP4B6
DT8d+g0/QogNPxbVDT+Ohg4/qJQNP8/ZDT958A4/fuUMPy2tDT8mow0/f3EOPzRNDj97nA4/
f7EOP/hYDj8Ugw4/IkMOP4SjDj8jZww/NTwOP/j9DT9RGw4/V9oNP9aADj8MeQ0/UYMOP6lB
DT8PlA0/6ecOP8KgDT8Tuw4/6oYPP65CDj+UtA0/v38OP99/Dj9Wzw4/9wAOP5S5Dj+nYg4/
MIIOP+hzDj94bw4/LeENP6UdDT/7Eg4/K7YOP/1NDj+kPQ4/Gr4OP2iLDj9vKA8/+6IPP7xk
Dj8ptw4/z2UPP7/vDT+k5g4/8woPP0UZDj/6zA0/dkcPP0ulDj82KA8/eoIPP79DDj/dTA8/
i6UOP0wMDj/fwQ0/PPcNP6xFDz8LtQ4/YM8PP4GdDj/MrA4/l9gOP2AgDz/tiw4/F8gPPxEn
Dj/weg4/dX8OP+1lDz/moA8/uMgOPygmDz80uA4/Ws8OP5KaDj8+xg4/bvwNP4X7Dz/vzQ4/
9n0OPxaJDz9apA8/N0APPwc/Dz+tIQ8/7KsPP95FED94JA4/ORAPP9zMDj82iQ4/uggOP9Ob
Dz8YqQ8/c6wOP5v/Dz9tWg4/IaYPP1L6Dz8ITQ4/7vIOPx6qDj+zDA8/XNMOPyQLDz8QDA8/
ShYQP+pGED8daQ8/pAMPPx0UDz/gWQ8/RKEPP7HGDj8Uyg8/YMEPP/6CDz+gaQ8/fC8PP1zK
Dj8llQ4/SCoPP+mBDz/MwA4/Gk4PPxM4ET/w8w4/9R0PP3NRDz+ayw8/JK4PP9hXDz+0ag8/
iecPP5N7Dz90eA8/3yQQPxwpED9FVQ8/XGQPP11FDz9UohA/0n8OP4qrDz914Q8/KcoPPyzq
Dj9KcRA/TGMPP75UDz+arw8/WhsRP90mDz+NZA8/s10PP+azDz+5RA8/U+wPP0DdDz9KJRA/
lkYPP5gfED9LNQ8/qYUPP44KED+qqA8/VvsPP54cED+uug8/zEwRP7MnDz9yChA/LTcQP8r0
ED/5PQ8//vIPP4j5Dz90+A8/jNYPP7omDz8FKBA/GbIPP87KED9T7hA/fikPP+GzDz9ojRA/
MoUPP9V1Dz8ZcRA/w8cQP2cIET/CvQ8/0nQQPzazDz8I0hE/xAUPP/JWDz8LcRA/I1ERPy+b
Dz9lZhA//aQPP5BuED9KaxE/kn0QPwYXET+80RA/dDwQP/52ED/clRA/fmcQP9zqDz8UTxA/
l/8PPxuaED98QBE/UaUQP+x8ET8O6A8/ecIPP29+Dz8UAxA/uxcQPy8MDz/4bw8/BiQRP/B0
ED/gshA/dewPPxPGET+7BBA/u78QPxS2ED9JKBA/YEAPPxqwED+eAxE/BLAQP6eXDz/kPxA/
UiYQP4naED+vwA8/E+EQP0gbET+avxA/HxcPPx8iET/LaRE/w94QPyfnDz9UyBA/PoQQP+ER
ED9ZlBA/kGIRP896ET/AChI/lXsQP+CrED9CPxE/1SIRPxR2ET8+7BA/9tgRP+IWET+7bBA/
mWgRP2dWET/ZmRA/w94QP8C8ED+8zhE/6UcRPw6nED/jqxA/eYcQP2b+ED/VjxI/TS4QP8qm
ED/1cxA/pI8QP0iSED+fKw8/Hh8RP00MET/9gxE/KOcQPzFOEj/VTxA/zvcPP8LAED90cBE/
/T0RP2gqET9FlhE/PpcRP+UZED/qfxE/IycRP2nTED8/WBE/cLwQPyC+ED+5fxA/toARP4DR
ED9fjRI/fOoQP8gLET9LKRI/d0URP1H9ED+VtxA/TvQRPx06ET90JRE/kn8SPz+aET+KPRE/
msYRPxiOET+rQRE/NaQRPyGGET+qQBE/e0gRPxhRET9p8RE/oW4RP7zwET+QpBE/Q80QP9My
ET8lThE/DpEQP4EQET8SmxE/ONkQP9rZET9OZRA/HKUQP+8eEj+ixhA/NugRPw6NET/lxhA/
PBARP0DxET9wxRE/t6YRPyzlET+eXxI/L1ASP12yET8D3BA/l+cQPy/VET8WaRE/Ch0RP5vf
ED/EUhI/cdMQP0CeEj9JkxE/dpMRP83kET812hE/O30RP4ixED/oSRI/T8ARP9pkET/nFxM/
/9IRP16NET/Y+hE/SQcRP9SuET8AvRE/N0cRP3O/Ej81chE/790RP/s8Ez+IMxE/VHcSP5UV
Ej/wTBI/hWYSP4d/Ej+7QhE/avcRP49NEj+RmRE/oTIRP+WBET9gWhE/E5sRP6JDEj/LdRE/
zDcRPzVUEz+56hI/LaYSP0GCEj8kDRE/RxkTPz0AEj8NrRA/UEcUP+3tET+LJRM/t/ERP2I0
Ez+unhI/tf0RP1RHEj+1ChI/bPYSP2HZEj8mNBI/uIYRP3nqET+cWBE/4CwSP8iPEj/OShM/
/cIRP1ZfEj+UlBI/zlISPy0MEj/1FRM/1r4RP8M8ET+VgRI/chQTP7zWET8ofhI/W8MSP34P
Ez/+/BE//Z4SP+6tEj8ilRE/bM4RP6UYFD/b/xI/YjATPw+2Ej+7FBM/eR0TP4b2ET94YxM/
th4TP7ecEj+jrBE/1vYSPwpTET/m5xE/GMETP6EkEj/QcRI/sHcTP/A7Ej82pRI/vc0TPyeH
ED+0ghM/szISP83nEj+HxhI/7q0RP3j+Ej9LRRI/R2MSP2sHEz9vdBI/5y4TP4RAEj+2VBM/
fz4SPxHlEj8IYxM/ZtMTP3+nEj8QvRI/XTgSPxTpEj+YtRI/KFQTPyE/Ez9ZBxM/UC0TP+u5
Ez+HcRM/HTwUP+sWEj9cgxI/58USP+mDEj8LFxM/sygTP7BfEz9zzBM/OaYTP0GiEz9sjBM/
LSYUPz+KEz86lxM/vuQTP6sSFD/BgRM/u78SP/3gEz/1URM/</AssayYData></Step><Step><CommonData><SampleLocation>1</SampleLocation><SampleID></SampleID><SampleGroup></SampleGroup><SampleInfo></SampleInfo><SampleRow>H</SampleRow><SamplePlate>1</SamplePlate><WellType>BUFFER</WellType><Concentration>-1</Concentration><ConcentrationUnits>µg/ml</ConcentrationUnits><MolarConcentration>-1</MolarConcentration><MolarConcUnits>nM</MolarConcUnits><MolecularWeight>-1</MolecularWeight><Temperature>25</Temperature><StartTime>1978120</StartTime><AssayTime>180</AssayTime></CommonData><FlowRate>600</FlowRate><StepType>DISASSOC</StepType><StepName>Dissociation</StepName><StepStatus>OK</StepStatus><ActualTime>179.999</ActualTime><CycleTime>0.2</CycleTime><AssayXData Points="900">AkDORGBGzkTHTM5ELVPORJNZzkT6X85EYGbORM9szkQtc85Ek3nORAKAzkRghs5Ez4zORDWT
zkSTmc5E+p/ORGCmzkTPrM5ELbPORJO5zkS+wM5EYMbORMfMzkQt085Ek9nORALgzkRg5s5E
x+zORC3zzkST+c5EAgDPRGAGz0THDM9ENRPPRJMZz0T6H89EaCbPRM8sz0QtM89EkznPRPo/
z0RoRs9Ex0zPRC1Tz0STWc9E+l/PRGBmz0THbM9ELXPPRJN5z0T6f89EYIbPRMeMz0Qtk89E
k5nPRPqfz0Rgps9Ex6zPRC2zz0STuc9E+r/PRGDGz0THzM9EVtPPRJPZz0T6389EYObPRMfs
z0Q1889Ek/nPRPr/z0RgBtBEzwzQRDUT0ESTGdBE+h/QRGAm0ETHLNBELTPQRJM50ETPQNBE
YEbQRMdM0EQtU9BEk1nQRBtg0ERgZtBEx2zQRC1z0ESTedBEAoDQRIGG0ETHjNBELZPQRJOZ
0ET6n9BEYKbQRMes0EQts9BEk7nQRPq/0ERgxtBEx8zQRC3T0EST2dBE+t/QRGDm0ETP7NBE
NfPQRJP50ETnANFEYAbRRMcM0UQtE9FEkxnRRPof0URgJtFEzyzRRC0z0USTOdFE+j/RRGhG
0UTPTNFELVPRRJxZ0UT6X9FEaGbRRMds0UQtc9FEnHnRRPp/0URghtFEx4zRRC2T0USTmdFE
+p/RRGim0UTHrNFENbPRRJy50UQKwNFEYMbRRNfM0UQ109FEpNnRRPrf0URg5tFEx+zRRDXz
0USc+dFEAgDSRGgG0kTPDNJENRPSRJwZ0kQCINJEaCbSRM8s0kQ1M9JELzrSRAJA0kRoRtJE
z0zSRDVT0kScWdJEAmDSRGhm0kTXbNJENXPSRJx50kQCgNJEaIbSRPiM0kQ1k9JEnJnSRAKg
0kRoptJEz6zSRDWz0kScudJEAsDSRGjG0kTPzNJENdPSRJzZ0kQC4NJEaObSRM/s0kQ189JE
nPnSRAIA00RoBtNEzwzTRDUT00ScGdNEAiDTRGgm00TPLNNENTPTRJw500QCQNNEaEbTRM9M
00Q1U9NEnFnTRAJg00RoZtNEz2zTRDVz00ScedNEAoDTRGiG00TPjNNENZPTRJyZ00QCoNNE
aKbTRM+s00Q1s9NEnLnTRALA00RoxtNEz8zTRDXT00Sc2dNEAuDTRGjm00TP7NNENfPTRJz5
00QCANREaAbURM8M1EQ1E9REnBnURAIg1ERoJtREzyzURDUz1EScOdREAkDURGhG1ETPTNRE
NVPURJxZ1EQCYNREaGbURM9s1EQ1c9REnHnURAKA1ERohtREz4zURE6T1EScmdREAqDURGim
1ETPrNRENbPURJO51EQCwNREaMbURM/M1EQ109REN9rURALg1ERo5tREz+zURDXz1ESc+dRE
AgDVRGgG1UTPDNVENRPVRJMZ1UQCINVEaCbVRM8s1UQ1M9VEnDnVRAJA1URoRtVEz0zVRC1T
1UScWdVEAmDVRGBm1UTPbNVENXPVRJx51UQCgNVEYIbVRM+M1UQ1k9VEnJnVRAKg1URgptVE
z6zVRFaz1UScudVE+r/VRGDG1UTPzNVENdPVRJzZ1UQC4NVEaObVRM/s1UQ189VEnPnVRPr/
1URoBtZExwzWRDUT1kScGdZEAiDWRGgm1kTPLNZENTPWRJw51kQCQNZEaEbWRM9M1kQ1U9ZE
k1nWRAJg1kRoZtZEz2zWRDVz1kScedZEAoDWRHGG1kTHjNZENZPWRJyZ1kQCoNZEaKbWRM+s
1kQ1s9ZEk7nWRALA1kRoxtZEz8zWRDXT1kSc2dZEAuDWRGjm1kTP7NZENfPWRJP51kQCANdE
aAbXRM8M10Q1E9dEnBnXRPof10RoJtdExyzXRDUz10SkOddEAkDXRGhG10TPTNdENVPXRKxZ
10QCYNdEaGbXRM9s10Q1c9dEk3nXRAKA10RghtdEz4zXRC2T10ScmddEAqDXRGim10TPrNdE
NbPXRJy510QCwNdEaMbXRM/M10Qt09dEnNnXRALg10Rg5tdEz+zXRDXz10Sc+ddEAgDYRGgG
2ETPDNhELRPYRJwZ2EQCINhEaCbYRMcs2EQtM9hEnDnYRAJA2ERoRthEz0zYRDVT2EScWdhE
AmDYRGhm2ETPbNhELXPYRJN52ET6f9hEaIbYRM+M2EQ1k9hEnJnYRAKg2ERopthEz6zYRC2z
2ESTudhEAsDYRGjG2ETPzNhENdPYRJzZ2EQC4NhEaObYRM/s2EQ189hEnPnYRAIA2URoBtlE
zwzZRDUT2USTGdlEAiDZRGgm2UTnLNlENTPZRJw52UT6P9lEaEbZRM9M2UQ1U9lE1VnZRAJg
2URgZtlEx2zZRDVz2USTedlEAoDZRGiG2UTPjNlENZPZRJyZ2UQCoNlEYKbZRM+s2UQts9lE
nLnZRALA2URoxtlEx8zZRDXT2UST2dlEAuDZRGjm2UTP7NlENfPZRJz52UT6/9lEYAbaRMcM
2kQ1E9pEnBnaRAIg2kRoJtpEzyzaRDUz2kScOdpEAkDaRGhG2kTPTNpENVPaRJNZ2kQCYNpE
aGbaRM9s2kQ1c9pEk3naRAKA2kRohtpEz4zaRDWT2kScmdpEAqDaRGCm2kTHrNpELbPaRJy5
2kT6v9pEaMbaRM/M2kQ909pEk9naRPrf2kRo5tpEz+zaRDXz2kST+dpEAgDbRGAG20TPDNtE
LRPbRJwZ20QCINtEaCbbRM8s20Q1M9tEnDnbRAJA20RgRttEAE3bRC1T20STWdtEAmDbRGhm
20TPbNtELXPbRJN520T6f9tEYIbbRMeM20Qtk9tEnJnbRPqf20RgpttEz6zbRC2z20ScudtE
jcDbRGjG20THzNtENdPbRJzZ20T639tEYObbRM/s20Q189tEnPnbRAIA3ERoBtxExwzcRC0T
3ESTGdxE+h/cRMIm3ETPLNxELTPcRJw53EQCQNxEYEbcRM9M3EQtU9xEk1ncRPpf3ERoZtxE
x2zcRC1z3ESTedxE+n/cRGiG3ETHjNxENZPcRJyZ3ET6n9xEaKbcRMes3EQ1s9xEk7ncRPq/
3ERgxtxEx8zcRDXT3ESc2dxEAuDcRGDm3ETP7NxENfPcRJz53EQCAN1EYAbdRMcM3UQtE91E
kxndRAIg3URoJt1EzyzdRC0z3USTOd1EAkDdRGBG3UTPTN1ELVPdRJNZ3UT6X91EYGbdRMds
3UQ1c91EnHndRPp/3UT0ht1Ex4zdRC2T3USTmd1EAqDdRGCm3UTHrN1ELbPdRJO53UT6v91E
aMbdRMfM3UQ1091EnNndRALg3URg5t1Ez+zdRC3z3USc+d1EAgDeRGAG3kTHDN5ELRPeRJMZ
3kT6H95EYCbeRM8s3kQ1M95EkzneRPo/3kRoRt5E50zeRDVT3kScWd5E+l/eRGBm3kTHbN5E
mHPeRJx53kQCgN5EaIbeRMeM3kQtk95Ek5neRAKg3kSqpt5Ex6zeRDWz3kSTud5EAsDeRGDG
3kTHzN5ELdPeRJzZ3kT6395EYObeRM/s3kQ1895EnPneRPr/3kRgBt9ExwzfRC0T30STGd9E
+h/fRGAm30THLN9ENTPfRJM530T6P99EYEbfRM9M30Q1U99Ek1nfRPpf30RoZt9Ex2zfRC1z
30Sced9EAoDfRGCG30THjN9ENZPfRJOZ30T6n99EYKbfRMes30Q1s99Ek7nfRPq/30Roxt9E
z8zfRDXT30ST2d9E+t/fRGjm30TH7N9ENfPfRJP530QCAOBEYAbgRMcM4EQ1E+BEkxngRAIg
4ERoJuBExyzgRDUz4EScOeBE+j/gRGBG4ETHTOBELVPgRJNZ4ET6X+BEYGbgRGJt4EQtc+BE
k3ngRAKA4ERghuBEz4zgRC2T4EScmeBEAqDgRGCm4ETHrOBELbPgRJO54EQCwOBEYMbgRMfM
4EQ10+BEnNngRALg4ERg5uBEz+zgRC3z4EST+eBECgDhRGgG4UTHDOFELRPhRJMZ4UT6H+FE
mibhRM8s4UQ1M+FEkznhRPo/4URoRuFEz0zhRC1T4USTWeFEAmDhRGhm4UTPbOFELXPhRJN5
4UQCgOFEYIbhRM+M4UQtk+FEk5nhRPqf4URopuFEz6zhRC2z4USTueFE+r/hRGDG4UTPzOFE
NdPhRJPZ4UQC4OFEaObhRMfs4UQt8+FEnPnhRPr/4URoBuJExwziRC0T4kSTGeJE+h/iRGAm
4kTHLOJELTPiRJM54kT6P+JEkUbiRMdM4kRGU+JEnFniRPpf4kRoZuJEx2ziRDVz4kSTeeJE
+n/iRGiG4kTHjOJELZPiRJOZ4kQCoOJEYKbiRMes4kSos+JEnLniRALA4kRoxuJE18ziRC3T
4kST2eJEAuDiRGDm4kTH7OJELfPiRJz54kT6/+JEYAbjRMcM40QtE+NEkxnjRPof40RoJuNE
xyzjRC0z40STOeNE+j/jRGBG40THTONELVPjRJNZ40QCYONEeWbjRMds40Qtc+NEk3njRPp/
40RohuNEx4zjRC2T40STmeNE+p/jRGCm40THrONELbPjRJO540T6v+NEYMbjRM/M40Qt0+NE
k9njRPrf40Rg5uNEx+zjRC3z40ST+eNE+v/jRGAG5ETHDORELRPkRJMZ5ET6H+REYCbkRMcs
5EQtM+REkznkRPo/5ERgRuREx0zkRC1T5ESTWeRERGDkRGBm5ETPbORELXPkRJN55ET6f+RE
aIbkRMeM5EQtk+REk5nkRPqf5ERgpuREx6zkRC2z5ESTueRE</AssayXData><AssayYData Points="900">nTIRP266ET882RI/I8ASP35zET8g9BI/Nq4RP0REEj+sSRI/MK0SPz+EEj97dhE/2+wRP6dT
Ej935hE/ZCgTP+dpET9i5RI/jbISPzxQEj9UmBM/tasSP666Ej+WnxI/xwoSP3JzET9P5RM/
8/QSPzqwET9/CBI/hMsSPwTeEj+QORI/xJwTP6g6Ez97eRI/FeUSPxTQEj8umRM/YNMSP1Ax
Ej+wARM/9HgSP8agEj9QzBI/fSoSP1whEj+H8BI/d20SP+B6Ej9xlhQ/oFsSP4JvEj/WaBI/
gw0SPwtiEj98jxI/LBgTP5kdEz8abhM/dNQSP/ciEz+a4xE/+pQSPyIgEj+x0hI/6a0SP1G1
Ez/1mRM/URQTP0KtET/+NBI/B1ASPy/dEj/SaBM/08QSP18oEz+F0RM/38cSP6xKEz/pmhI/
FOERP8WFEj9iexI/PzoTP6fvEj+IIBI/P+oSP1NwEj9D4RI/q0ASP4QPEz+6jhM/BoUTP4zF
Ez/KnRI/790TP+PbEz8syBI/8nISP81DEj8ubxM/bHESPyMuEz8wSRI/YH8TPxeOEj8YlBM/
qDUTPxxeEj8CDhM/M68TP1jXEz/JBBM/B9ETPx0uEz95/BI/QB8UPxl6Ej9T2BQ/ac8SP7NS
Ej+UPhQ/C5QUPwhlEz/UJBM/7IwTP8UeEz8KSRQ/VEUTP9UtEz+uqxM/e5YTP/2REz/GqRI/
bEMTP1y3Ej99nhI/AnMTP4xvEz/PixM/NpASPy5iEz8H+hI/bJATP4mvEz8kRhM/agYUPyiJ
Ej8zcBI/G1YUP66bEz9QzhM/9doSPzTYEz/bxRM/fV0TP+0QFD/erhM/euURP+94Ez885hM/
55YTP4vUEz8iPRM/C9ITP0K7Ez83vBM/x7kUP/kIEz8C5RI/omwTPwDVEj8JfBM/frMTP9CQ
Ez/zixM/zfsSP+BREz+36xM/KRMTP/k6FD9NeRM/Se4SPzHUEj/5xxI/wtoSP81OEz/NQhQ/
iigTP3UjEz/4LxM/DuoTPw6iEz/09RI/dJAUPyLFEz8isBM/GskSP2fnFD8PfBM/jOgTP6QJ
Ez9PdBM/fokUP/smFT/kkRM/UO4TP9QkFD/nqRQ/fYsTP6FJFD+cExQ/J9ETP9ojFT/vGhM/
UbQTPzEXEz+FfBM/m+cTP86fEz/mgBM/FDMTP4DdEz8U7RI/NaMUP5MbFT9PpBQ/J1UUP7LT
Ez/VTxU/gLwTP+y2Ez/QUhM/cwgUP68KFD8R+xI/PxEUPy5LEz+cVBM/i4UUPyUWEz9VNBQ/
WsMTP1KmEz/3wRM/PHUUP41UFD98UxQ/w4YSP4GyEz9B1RQ/AAAUP1AeFD+vBRQ/MgwUPxpT
FD8z3xM/JIkTP7x0Ez9c+xM/lZgUP3UyEz/aFRQ/MjsSPzs1FD/dyxM/t50UPx7BEz8YTxQ/
IlMTP83JEz/C3BM/GdsUPyJbFD/CoBQ/gNUUPyleFD8faxQ/PlQUP5bgEz+OchM/qOUUPywf
FD8BZBQ/R8kTP3J5FD+FLRM/o20UP1haEz/lKhQ/RJATP0vYEz+blhM/K2AVPyD1Ez9z5RM/
M5UTP6wlFD/NoxQ/lSUUPx8PFj8hVBQ/CHkUP0q0Ez+a+BM/ClgUP2SUFD9uzRU/6DkUPxB+
FD83tRQ/j20UPxVzFD9xtxQ/XDoTP/jSFD/4dBQ//ccUP+LOEz+lNhU/hBcUP9atFD+0RRQ/
iiwUP1YPFD+LHxU/J0YTPy5FFD+NOxQ/wRIVPwm/Ez+7shQ/Z+0UP6oGFT9kZhQ/xIoTP0gp
FT+KFRQ/SYwUP7ASFD9QQBQ/2C0UPwzPFD/6cRQ/3z0UP/lDFD+LghM/2LYTPxs0FD9RphU/
a20UPySnFD+Q7BQ/88oUPwgmFD9MvRQ/igEVPwEREz9HJxU/WSsUPzkVFD+u8RM/QTkVPxfP
FD+4OBU/afIUP9+TFD9qeBQ/duoVPwACFT9/xBQ/bswUP0fREz96XxQ/SNETPwwFFT9dtRQ/
tOYVP6MQFT8o2hM/GxkUP37NEz/5QhQ/JGIVP+k5FT95+xM/sh4VPyGYFT/Z8xM/eSIUP57r
FD+7rxQ/faYUPzQNFT/PTRU/swEVPxemFD+8yRQ/pGsUP4ECFT9yiRQ/ZUoVP+moFT+9LxQ/
nRMVP7qZFD8aIRQ/wqMVP8w9FD8E4BU/E2UVP4fCFT90ihQ/f9wUP456FD9ZJhU/gQ8VPw0T
FD+ERhQ/IGoUP56wFD+wchQ/u8QUPz5aFT9RhxQ/v4EUPxX8Ez9xzxQ/4QMVP6EAFT/ZGBU/
AXQVP4UIFj/5nRQ/hxcVP4hYFD8A0RQ/4qIUP1V9FD967hQ/7jcVP5MWFT/TyhQ/FzEVP5Tk
FD8JCRU/8SIVP8A1Fj+VCBY/RM8VPwr+FD+abhU/0YcVP2hMFj+48xM/3x4WPxJuFj+a6RQ/
njoVP+xZFT8y9xU/CcoVP+0KFT/JyRQ/YY0VP6OcFT9aABU/pLwVP2EsFT8A9RQ/ohkVPwf5
Ez8tiRY/Pp8VP760Fj+5ABY/D74VP0lqFT9+GBU/tacWP1cYFj+rlhU/T40UP9eBFT8RgBU/
pAEWP0YjFT8FeBU/7S8VP218FT8MtRU/dd8UP2eHFT/6pxU/zUAVP/FQFD8+ZxU/0CIVP4Ya
FT8MyxQ/uGUWP2xjFT+aKRQ/hvQUPwEOFT9lqhY/Z0UWP+bkFT9y4RQ/N94VPzqIFT+LsBU/
vuwVP0IvFT9P6RQ/xSQVPwNfFj/LVBU/9kIVP6TgFD8YuxU/I+cVP0ehFj/ZeBU/wpEVP/Dr
FT8WfhY/DDkWP8P5FT//wRQ/n8IVPwuYFj9tyxQ/eg4VP+iTFT/vvRY/dDEWPzOOFT/cyhY/
FbwUPxqTFj+8EBU/Mn0VP4AjFj98sRU/TLkVP4wTFj/gJhY/yocWP7tgFj8FqBU/uSEWP/LU
FT+fTRY/zEMWP7q8FT9NQBc/OrEWP8g0FT/jVhU/fkUVP89AFj/YDRY/jz8VP74pFT8zMRU/
7dgVP3bAFT+pOxU/iJIVPzj6FT9qYBU/uFsXP2ubFT/IpxU/oHoWP7QiFj+nbBY/mxsWP1u/
Fj+DNhY/sxQXPzJ8Fj//exU/dF4WP/ebFj8/WRc/KkcXP409Fj+/kRY/IkoWP3a7FT8BWBY/
O20UP1aVFj/avRY/ZRYXPyyCFj9XYhY/oFkWP3vWFT9gABY/eoAWP8/UFT/gRBY/0wEXP4wP
Fj+VHBY/XL4WP5pPFz8NjxY/B/IVP6p0Fz/e4hU/7tsVPxknFz9L+RY/e9AVPwCBFj+9qhc/
IEcWP7jEFT9FAxc/uSMWP347Fj/LZxY/p2kWPxBRFj/l7hY/UOkVP6S5Fj8LphY/v/UWP/xy
Fj+PyxY/q/sWP/vrFT874xY/U00VP1OTFj9TjxY/H4wXP65fFj+OPhY/ObwWP6J2Fz/WDBc/
Hc8VP4n9FT+ZEBY/AlQWP7APFj/cVRY/AO4VP0YWFz+yxhY/dfQWP0eKGD9UJRc/JToWP6M5
Fj9JRRc/hsEXP9NeFj9ngxY/y8MXP9IlFz9C9xc/ZnYVPwgpFz+SSBY/kYEXP3ktFj9+lxY/
QWMXP/l5Fj++GBc/IKIVP2mJFj/LCBg/aXAWPxVdFj9I2BY/VrAWPxjNFj95zxY/8WMWP8/W
Fj8JXhY/p1AXP95IGD8YihY/LMsXP9bpFj/ftxY/itsUP8IOFz86Mhg/rdIWP84xFj+AuxY/
QIAXP3YZFz8EqBY/e7gWP5rGFj/pgxY//DwWPzMRFz9a3hU/MekVP1LAFj84hRU/YmUWP4cB
Fz8+dxc/zukWPyZnFz+yeRc/K1EYP2XwFj+6pBY/Mz0XPysuFz96eRY/d80WP7t0Fj9TrxY/
+ZQXP66YFj9RmxY/wv4WP8/JFj8ODxc/jWgXP0XHFj/xbRc/MgMXP1lwFj+rWxU/kJAWPx6n
Fj+A+BY/OjMWP7/aFz9GnhU/cxQXPwhTFz9EVBg//GsWPyXAFj9HNhc/Zb0XP13iFj+J+RY/
RmEWP/HrFj+yWxY/XDoXPwkTFz8SvhY/kksYP8saGD8Kfhc/negXP4zSFz9XLhY/qcIXPz8G
GD+7DRc/44gXP3sfFz+w0xg/RcEXP59mFj+zFhg/eXEXP55GGD9FpxY/uaYWPzidFT9lwBc/
gFIWP6ZnGD+FyhY/NwMWPzQYGD+YKhg/owQXP11MFz/wFRg/ptIWPzDdFz/uQRc/ntIWPwTL
Fz9ykRc/MbEXP9JqFz9s1Rc/Jx8YPyN5GD/PFBc/bn8XP8X5Fj9I4hc/sk4XP8MrFz/xpBc/
7K0XP9jGFz8QIRc/1RwXP1RxFz/qVRc/Q5QXP7nFFz/Tfxc/tWMYP3rpFz/YMRc/4ZMXP7EM
Fz/thxg/qdoWP64sFj/MABg/oEAXP8a6GD8sfRc/+xQXP57qFz9F6Rc/1BoZPwRDFz9H+hY/
OFwWP38cGD9cBBc/qPMXP/iIGD/97hc/OVIYP0jIFj/XaBc/BPgXP2/EFz+YlBY/4c0XP2yB
Fz8FLBc/6ZAXPzCeFz8rORc/ZBMYP0MVGD/nMRg/fz4YP0ECGD9uyxc/BNwVPyj0Fz+PUBc/
leAYPySxFz+loxg/Sq0XPy6gFz+waxc/+VUXP+YQGD+1uRc/hhUZPztgGD9WXhc/2KwXP/xK
GD8zEhg/xU8YP6GsFz9Mxhc/eSwYPw1NFz+h5hc/ZqMXP2NcGD/1nBc/iocYPzBAGD9OkBc/
aakXPxZPGD/tYRc/NUkXP55SGD+fbBg/9DEXP9L8Fz9Y7hc/</AssayYData></Step><Step><CommonData><SampleLocation>11</SampleLocation><SampleID></SampleID><SampleGroup></SampleGroup><SampleInfo></SampleInfo><SampleRow>H</SampleRow><SamplePlate>1</SamplePlate><WellType>REGENERATION</WellType><Concentration>-1</Concentration><ConcentrationUnits>µg/ml</ConcentrationUnits><MolarConcentration>-1</MolarConcentration><MolarConcUnits>nM</MolarConcUnits><MolecularWeight>-1</MolecularWeight><Temperature>25</Temperature><StartTime>2167392</StartTime><AssayTime>5</AssayTime></CommonData><FlowRate>1000</FlowRate><StepType>KREGENERATION</StepType><StepName>Regeneration</StepName><StepStatus>OK</StepStatus><ActualTime>4.99895</ActualTime><CycleTime>0.2</CycleTime><AssayXData Points="25">+b/kRFfG5ETGzORELNPkRIrZ5ETx3+REV+bkRMbs5EQk8+REivnkRPn/5ERfBuVEvgzlRCQT
5USKGeVE8R/lRF8m5UTGLOVELDPlRIo55UTxP+VEV0blRMZM5UQkU+VEilnlRA==</AssayXData><AssayYData Points="25">CEsMwC/xGMCEzx/AhTMlwPoXKcBzBizAmuouwBguMcB+WTPANlE1wPtmN8CdrTjA+EQ6wB1d
O8AZYTzAr8E9wAoSP8Afyz/AHZdAwFiIQcDTTkLADuZCwDy0Q8B3q0TAggxFwA==</AssayYData></Step><Step><CommonData><SampleLocation>12</SampleLocation><SampleID></SampleID><SampleGroup></SampleGroup><SampleInfo></SampleInfo><SampleRow>H</SampleRow><SamplePlate>1</SamplePlate><WellType>BUFFER</WellType><Concentration>-1</Concentration><ConcentrationUnits>µg/ml</ConcentrationUnits><MolarConcentration>-1</MolarConcentration><MolarConcUnits>nM</MolarConcUnits><MolecularWeight>-1</MolecularWeight><Temperature>25</Temperature><StartTime>2183304</StartTime><AssayTime>5</AssayTime></CommonData><FlowRate>1000</FlowRate><StepType>KREGENERATION</StepType><StepName>Regeneration</StepName><StepStatus>OK</StepStatus><ActualTime>4.99895</ActualTime><CycleTime>0.2</CycleTime><AssayXData Points="25">8F/lRE5m5US9bOVEI3PlRKp55UTwf+VEVoblRLWM5UQjk+VEipnlRPCf5UROpuVEtazlRBuz
5USKueVE8L/lRFbG5US1zOVEI9PlRMPZ5UTw3+VETublRL3s5UQj8+VEgfnlRA==</AssayXData><AssayYData Points="25">h1pwPk4WhT7bpZE+hbeaPmAapT6quKs+AHGwPgkMtT44drs+uLa+Ppi4wT5NqsY+b0jHPu4d
yD6SS80+16HOPkipzz4ratM+CEfVPkqW1T4mudk+EnLZPn692z5HSd0+37rcPg==</AssayYData></Step><Step><CommonData><SampleLocation>11</SampleLocation><SampleID></SampleID><SampleGroup></SampleGroup><SampleInfo></SampleInfo><SampleRow>H</SampleRow><SamplePlate>1</SamplePlate><WellType>REGENERATION</WellType><Concentration>-1</Concentration><ConcentrationUnits>µg/ml</ConcentrationUnits><MolarConcentration>-1</MolarConcentration><MolarConcUnits>nM</MolarConcUnits><MolecularWeight>-1</MolecularWeight><Temperature>25</Temperature><StartTime>2199290</StartTime><AssayTime>5</AssayTime></CommonData><FlowRate>1000</FlowRate><StepType>KREGENERATION</StepType><StepName>Regeneration</StepName><StepStatus>OK</StepStatus><ActualTime>4.99895</ActualTime><CycleTime>0.2</CycleTime><AssayXData Points="25">5//lREUG5kSsDOZEGhPmRHgZ5kTfH+ZERSbmRKws5kQSM+ZEeDnmRN8/5kRFRuZErEzmRBJT
5kSBWeZE31/mREVm5kSsbOZEEnPmRHh55kTnf+ZERYbmRLSM5kQSk+ZEeJnmRA==</AssayXData><AssayYData Points="25">zPckwP8+MMBzrjXAedg4wGgRO8D3Hz3ACdY+wF5+QMAwPUHAdYZCwHDHQ8DER0TArgpFwBjc
RcC2n0bAiz9HwCDwR8CWUEjA3JZIwPAsScAl9knAzntKwCo/S8BRLkvAxGdLwA==</AssayYData></Step><Step><CommonData><SampleLocation>12</SampleLocation><SampleID></SampleID><SampleGroup></SampleGroup><SampleInfo></SampleInfo><SampleRow>H</SampleRow><SamplePlate>1</SamplePlate><WellType>BUFFER</WellType><Concentration>-1</Concentration><ConcentrationUnits>µg/ml</ConcentrationUnits><MolarConcentration>-1</MolarConcentration><MolarConcUnits>nM</MolarConcUnits><MolecularWeight>-1</MolecularWeight><Temperature>25</Temperature><StartTime>2215204</StartTime><AssayTime>5</AssayTime></CommonData><FlowRate>1000</FlowRate><StepType>KREGENERATION</StepType><StepName>Regeneration</StepName><StepStatus>OK</StepStatus><ActualTime>4.99797</ActualTime><CycleTime>0.2</CycleTime><AssayXData Points="25">5p/mRESm5kSrrOZEEbPmRHi55kTWv+ZEPMbmRKPM5kQJ0+ZEb9nmRNbf5kRE5uZEq+zmRAnz
5kRv+eZE1v/mRDwG50SjDOdECRPnRIAZ50TWH+dERCbnRKMs50QJM+dEbznnRA==</AssayXData><AssayYData Points="25">csyIPnHfkj7Rup8+rRSsPo2otD7MAbs+8j3DPgsuxj4gpcs+fg7SPkMN1D6Bwtc+3ezaPkMS
3T78398+qEvhPhRH5D6lkOY+ixfmPhWQ6j69X+o+S8fuPlyh7T6gzu8+eMTxPg==</AssayYData></Step><Step><CommonData><SampleLocation>11</SampleLocation><SampleID></SampleID><SampleGroup></SampleGroup><SampleInfo></SampleInfo><SampleRow>H</SampleRow><SamplePlate>1</SamplePlate><WellType>REGENERATION</WellType><Concentration>-1</Concentration><ConcentrationUnits>µg/ml</ConcentrationUnits><MolarConcentration>-1</MolarConcentration><MolarConcUnits>nM</MolarConcUnits><MolecularWeight>-1</MolecularWeight><Temperature>25</Temperature><StartTime>2231293</StartTime><AssayTime>5</AssayTime></CommonData><FlowRate>1000</FlowRate><StepType>KREGENERATION</StepType><StepName>Regeneration</StepName><StepStatus>OK</StepStatus><ActualTime>5.01006</ActualTime><CycleTime>0.2</CycleTime><AssayXData Points="25">1T/nRDtG50SiTOdEAFPnRGZZ50TNX+dEO2bnRKJs50QIc+dEZnnnRNV/50Q7hudEooznRACT
50RvmedE1Z/nRDum50SirOdEALPnRG+550TVv+dEO8bnRKLM50QA0+dEwdnnRA==</AssayXData><AssayYData Points="25">4GonwAUmMsApXjfAACM6wOmGPMABBD7A6tU/wAMhQcCk0UHAct1CwHXiQ8AP40TA3qdFwBTM
RcDmkEbAIlhHwLzcR8CSRUjATNVIwD8kScBahUnAEjtKwKxASsBHwUrAAPFKwA==</AssayYData></Step><Step><CommonData><SampleLocation>12</SampleLocation><SampleID></SampleID><SampleGroup></SampleGroup><SampleInfo></SampleInfo><SampleRow>H</SampleRow><SamplePlate>1</SamplePlate><WellType>BUFFER</WellType><Concentration>-1</Concentration><ConcentrationUnits>µg/ml</ConcentrationUnits><MolarConcentration>-1</MolarConcentration><MolarConcUnits>nM</MolarConcUnits><MolecularWeight>-1</MolecularWeight><Temperature>25</Temperature><StartTime>2247543</StartTime><AssayTime>5</AssayTime></CommonData><FlowRate>1000</FlowRate><StepType>KREGENERATION</StepType><StepName>Regeneration</StepName><StepStatus>OK</StepStatus><ActualTime>4.99895</ActualTime><CycleTime>0.2</CycleTime><AssayXData Points="25">J+DnRI3m50T07OdEUvPnRLj550QnAOhEhQboROwM6ERaE+hEuBnoRCcg6ESFJuhE7CzoRHMz
6ES4OehEJ0DoRIVG6ETsTOhEWlPoRLhZ6EQnYOhErmboROxs6ERac+hEuHnoRA==</AssayXData><AssayYData Points="25">s3KjPi8Crz4wk7s+pkjGPqSszz7SL9Y+IITbPlRg4z54hug+9IvtPsTw7z7RjPM+PIL3Pv56
+T6xtfs+6LL9PtaQAD/eggE/WMACP5inAz+YKAQ/jL4FP9FdBj9VnQY/aU4IPw==</AssayYData></Step><Step><CommonData><SampleLocation>1</SampleLocation><SampleID></SampleID><SampleGroup></SampleGroup><SampleInfo></SampleInfo><SampleRow>H</SampleRow><SamplePlate>1</SamplePlate><WellType>BUFFER</WellType><Concentration>-1</Concentration><ConcentrationUnits>µg/ml</ConcentrationUnits><MolarConcentration>-1</MolarConcentration><MolarConcUnits>nM</MolarConcUnits><MolecularWeight>-1</MolecularWeight><Temperature>25</Temperature><StartTime>2262380</StartTime><AssayTime>60</AssayTime></CommonData><FlowRate>1000</FlowRate><StepType>BASELINE</StepType><StepName>Baseline</StepName><StepStatus>OK</StepStatus><ActualTime>59.999</ActualTime><CycleTime>0.2</CycleTime><AssayXData Points="300">HoDoRISG6ETrjOhESZPoRK+Z6EQWoOhEhKboROOs6ERRs+hEuLnoRBbA6ESExuhE68zoREnT
6ES42ehEHuDoRITm6ETr7OhEUfPoRLj56EQWAOlEhAbpROMM6URRE+lEuBnpRBYg6UR8JulE
6yzpREkz6USvOelEHkDpRHxG6UTrTOlEUVPpRLhZ6UQeYOlEhGbpROts6URRc+lEuHnpRBaA
6USEhulE44zpRFGT6US4melEHqDpRHym6UTjrOlESbPpRLi56UQewOlEhMbpROvM6URJ0+lE
r9npRB7g6USE5ulE4+zpRFHz6USv+elEHgDqRIQG6kTjDOpESRPqRK8Z6kQeIOpEhCbqROss
6kRJM+pEuDnqRBZA6kSERupE40zqRElT6kS4WepEHmDqRIRm6kTjbOpEUXPqRLh56kQWgOpE
fIbqROuM6kRJk+pEuJnqRBag6kSEpupE46zqRFGz6kSvuepEHsDqRITG6kTjzOpESdPqRLjZ
6kQW4OpEfObqROvs6kRR8+pEuPnqRCYA60R8ButE4wzrRFET60SvGetEHiDrRHwm60TrLOtE
STPrRK8560QWQOtEhEbrRONM60RRU+tEuFnrRBZg60SEZutE62zrRFFz60S4eetEHoDrRHyG
60TjjOtESZPrRLiZ60QeoOtEfKbrROOs60RJs+tEr7nrRBbA60R8xutE68zrRFHT60Sv2etE
FuDrRITm60Tr7OtESfPrRLj560QeAOxEhAbsROsM7ERJE+xEuBnsRB4g7ESEJuxE4yzsREkz
7ES4OexEHkDsRIRG7ETrTOxESVPsRK9Z7EQWYOxEfGbsROts7ERRc+xEuHnsRBaA7ESEhuxE
44zsRFGT7ES4mexEFqDsRISm7ETrrOxESbPsRK+57EQWwOxEhMbsROPM7ERJ0+xEuNnsRB7g
7ER85uxE4+zsREnz7ES4+exEFgDtRIQG7UTjDO1ESRPtRK8Z7UQWIO1EhCbtROMs7URJM+1E
uDntRBZA7USERu1E40ztRFFT7USvWe1EHmDtRHxm7UTjbO1ESXPtRK957UQWgO1EfIbtRPuM
7URJk+1EuJntRBag7UR8pu1E66ztRFGz7USvue1EFsDtRITG7UTrzO1EUdPtRK/Z7UQe4O1E
fObtROPs7URJ8+1Er/ntRBYA7kR8Bu5EuA3uREkT7kS4Ge5EFiDuRHwm7kTrLO5ESTPuRK85
7kQWQO5EfEbuRONM7kRJU+5Er1nuRBZg7kSEZu5E42zuRFFz7kS4ee5EHoDuRHyG7kTjjO5E
SZPuRK+Z7kQWoO5EfKbuROus7kRJs+5EuLnuRBbA7kR8xu5E48zuREnT7kSv2e5EFuDuRITm
7kTj7O5ESfPuRLj57kQWAO9EhAbvROsM70RJE+9ErxnvRBYg70R8Ju9E6yzvREkz70S4Oe9E
HkDvRHxG70TjTO9ESVPvRK9Z70QWYO9EfGbvRONs70RJc+9EuHnvRB6A70R8hu9E44zvREmT
70Svme9EFqDvRHym70TrrO9ESbPvRK+570QWwO9EfMbvROPM70RJ0+9Er9nvRB7g70R85u9E
4+zvREnz70Sv+e9E</AssayXData><AssayYData Points="300">mbIPP5rPDz8OTxA/wrcRP1VDET8c6BE/mHMSP4tjEz+p+RI/DxITP5X/Ez+5DRQ/pzwUP8nt
Ez83NBU/wUEUP8yOFT9QMxY/PdEVP0oeFj/+UBY/+MoVP4ewFj9sKxc/l7IXP6LBFj9V+BY/
x9sWP1BiFz+MxRc/ZH4YP4UGGD/5Zxk/OEUYPzT2GT9I1Rg/KbwYP/XqGT/xGRo/TG4aP+u/
Gj/rtxs/TikbP9TkGT9Uyxo/V1MbPytEGz+ynRs/iMYbP+EIGz+L3ho/tPIbP7CiHD/QLhw/
1qIcPw46HD+OGh0/9ucbP1fQHT9v+Rs/XWMdP4wsHT9v+B0/DeodP2pBHj/u3x0/U3sfP8Wy
HT8dlR4/+IkeP+OZHj9/Ex8/9UAfPyDaHj8ktx4/DcMfPwGUHz+0qyA/RWwfPyqRHz92Tx8/
p20gPycHID9+SSA/uqIgP4p5IT9TpCA/ozUhP3bAIj90qCE/M8MgP5F6IT+CNCE/dCkiP1Mo
Ij+0WyI/hMkhP/OqIj/5XSI/3ZYiPwUnIj8VNCI/Xz8jP6KvIT/vICM/aJUjPwgdIz8MryI/
Ri8iP2iBIj9UMyQ/PhIjPyUiJD9tuyM/hxUjPwuYIz8GeiQ/dPckPwOLJD+tcyQ/2tsiP93X
JD9abSU/EXMkP+OGJD9iwSQ/upIkP2oSJT+QCSQ/Go4lP57yJT+P0yU/Fi8kP6UaJj+LLSU/
e/slPyH0JD+MXyU/dc4lP+9KJj8E4CQ/GM8lP4ygJj/A3iU/fDUmP0PTJT+SoSY/MYImP7Po
JT9DJCc/9p8nP1EYJz9fWCc/V4YnP4iBJj+kHCc/U1ooPwPZJz/0yyc/6zgoPwx2Jj8H1yY/
p30oPxy8Jz+GySc/UrYoPw1uKD9qzCc//FwnP/7rJz/WWCg/rTkoP99gJz9r5ig/mzIoPw13
KD+OGyk/QmAoP/J7KT/S4Sg/d8soP7TSKD+cDSk/Uj8pP2iKKT8R7Sg/um8pPzoHKT9T/Sk/
cTcpPzRoKT9IWSo/HdcoP+ZiKT+Cbig/5nYpP2x5KT/BYSo/QqgpP3/pKT9Aoyk/gt0qPyMk
Kj9SJyo/IOIpP+JNKT95jCo/92sqP9sFKj9xBCs/GAQrP4KoKj+KPys//C0rP4RyKj8OCys/
hbIrPxMyKz/mFys/lD4rP+coKz/s1So/qygqP8CkKj/yZyw/P78qP35sKj+zzis/rrYqP7Xs
Kj8HhSs/AzcrP7v8Kz/bbSs/9gosP7ZyLD8O+Cs/qcUqP5L8Kz8DIys/TUYsP4JcLD8DgCs/
nqgsP3D0Kz/KnC0/C84sP04WLT8bVi4/Q4osP75SLT/FdS0/L6EtP873LD/8Ni4/ZY0tP/PU
LD+GAi0/Xw0uP4Q1LD+K7iw/C3ksPxu3LT9Q2iw/0S4tP4cWLj/9Ei0/V+YsP05GLT9AqSw/
9vAtPz05Lz+ZYi0/eh0uP191Lj8pCy0/oBEuPzIJLj9GlS4/OwQuP6FVLj8LoC0/AwovP8M0
Lz++Ei4/HAMuP4aHMD9UZy0/JTgvP/YPLz+uIC8/f0cuP/LbLj8Xei4/jVkvP4HlLj9dSC8/
5qQuP50tLz9WmS4/</AssayYData></Step><Step><CommonData><SampleLocation>5</SampleLocation><SampleID></SampleID><SampleGroup></SampleGroup><SampleInfo></SampleInfo><SampleRow>H</SampleRow><SamplePlate>1</SamplePlate><WellType>BUFFER</WellType><Concentration>-1</Concentration><ConcentrationUnits>µg/ml</ConcentrationUnits><MolarConcentration>-1</MolarConcentration><MolarConcUnits>nM</MolarConcUnits><MolecularWeight>-1</MolecularWeight><Temperature>25</Temperature><StartTime>2328793</StartTime><AssayTime>80</AssayTime></CommonData><FlowRate>600</FlowRate><StepType>LOADING</StepType><StepName>Loading</StepName><StepStatus>OK</StepStatus><ActualTime>79.999</ActualTime><CycleTime>0.2</CycleTime><AssayXData Points="400">FQDwRHsG8ETiDPBESBPwRK8Z8EQVIPBEeybwROIs8ERIM/BErznwRBVA8ER7RvBE4kzwREhT
8ESvWfBEDWDwRHNm8ETibPBESHPwRK958EQVgPBEe4bwROKM8ERIk/BEr5nwRBWg8ER7pvBE
2qzwREiz8ESvufBEFcDwRHPG8ETizPBESNPwRK/Z8EQV4PBEB+fwROLs8ERI8/BEpvnwRBUA
8UR7BvFE4gzxREAT8USmGfFEFSDxRDgn8UTiLPFEQDPxRK858UQVQPFEe0bxRPJM8URAU/FE
r1nxRA1g8UR7ZvFE4mzxREhz8USvefFEFYDxRHOG8UTijPFESJPxRK+Z8UQNoPFEe6bxROKs
8URIs/FEr7nxRBXA8UR7xvFE4szxREjT8USv2fFEFeDxRHPm8UTa7PFESPPxRKb58UQNAPJE
cwbyRNoM8kRIE/JErxnyRBUg8kR7JvJE4izyREgz8kSvOfJEFUDyRHNG8kTiTPJESFPyRK9Z
8kQNYPJEe2byROJs8kRAc/JEpnnyRBWA8kR7hvJE4ozyREiT8kSvmfJEFaDyRHum8kQDrfJE
QLPyRKa58kQVwPJEe8byROLM8kRI0/JEr9nyRBXg8kRz5vJE4uzyREjz8kSm+fJEDQDzRHMG
80TiDPNESBPzRK8Z80QNIPNEcybzROIs80RAM/NErznzRBVA80R7RvNE2kzzREBT80SvWfNE
FWDzRHtm80TibPNESHPzRKZ580QVgPNEe4bzROKM80RAk/NEr5nzRBWg80R7pvNE2qzzRECz
80SmufNEDcDzRHvG80TazPNESNPzRKbZ80QV4PNEc+bzRNrs80RI8/NEr/nzRBUA9ERzBvRE
4gz0REgT9ESmGfREFSD0RHMm9ETiLPRESDP0RK859EQVQPREc0b0ROJM9ERIU/REr1n0RBVg
9ER7ZvRE4mz0REBz9ESmefREFYD0RHuG9ETijPRESJP0RK+Z9EQVoPREe6b0RNqs9ERIs/RE
prn0RA3A9ER7xvRE4sz0REDT9ESv2fREFeD0RMXm9ETi7PRESPP0RK/59EQVAPVEewb1ROIM
9URIE/VErxn1RBUg9URzJvVE2iz1REAz9USvOfVEFUD1RHtG9UTiTPVEQFP1RKZZ9UQNYPVE
e2b1RNps9UTLc/VEpnn1REaA9URzhvVE2oz1RECT9USmmfVEDaD1RHum9UTirPVESLP1RK+5
9UQVwPVEe8b1RNrM9URA0/VEr9n1RA3g9URz5vVE4uz1REjz9USv+fVEDQD2RHsG9kTiDPZE
QBP2RK8Z9kQNIPZEeyb2ROIs9kRAM/ZEpjn2RBVA9kRzRvZE2kz2REBT9kSmWfZEFWD2RHtm
9kTibPZESHP2RK959kQNgPZEe4b2RNqM9kRAk/ZEr5n2RBWg9kR7pvZE2qz2REiz9kSvufZE
FcD2RHPG9kTizPZESNP2RL/Z9kQN4PZEzeb2ROLs9kRI8/ZEpvn2RA0A90R7BvdE2gz3REAT
90SvGfdEDSD3RHMm90TiLPdEQDP3RDo690QNQPdEc0b3ROJM90RAU/dEr1n3RA1g90RzZvdE
2mz3REhz90SvefdEFYD3RHOG90TajPdESJP3RK+Z90QNoPdEc6b3RNqs90RAs/dEt7n3RA3A
90R7xvdE2sz3REDT90Sm2fdEDeD3RHPm90Ta7PdEQPP3RK/590QVAPhEewb4ROIM+ERIE/hE
7hr4RA0g+ER7JvhE4iz4REgz+ESmOfhEFUD4RJxG+ETiTPhESFP4RKZZ+EQNYPhEe2b4ROJs
+ERIc/hEpnn4RBWA+ERzhvhE4oz4REiT+ESvmfhEFaD4RHum+ETarPhEQLP4RK+5+EQNwPhE
c8b4RNrM+ERI0/hEr9n4RBXg+ER75vhE4uz4REDz+ESv+fhEFQD5RHsG+UTiDPlEQBP5RKYZ
+UQNIPlEcyb5RNos+URAM/lErzn5RA1A+URzRvlE4kz5REBT+USmWflEFWD5RHNm+UTibPlE
QHP5RKZ5+UQNgPlEe4b5RNqM+URAk/lEppn5RA2g+UR7pvlE4qz5RECz+USmuflEFcD5RHvG
+UTizPlESNP5RKbZ+UQN4PlEc+b5ROLs+URA8/lEpvn5RA==</AssayXData><AssayYData Points="400">EFEuP6cPLz8k3y4/A7ouPxTULj9O2S8/VckvP6ZfMD8YeC8/kXovPxpVMD+lHDA/xFkwPykP
MD/J/i8/otovP6vYMD8FPi8/SagwP/7sMD8mqDA/ne0wP2qaMT+nuzE/qQgxP4lrMT8rFTE/
puAwP7L3MT/9UzE/4BIyP8P3MD9xpjE/+DIyPwNIMj+mJjE/Cz8xP202MT9N1zE/FFUyP3yL
MT+UwjE/tSExP/PeMT82vDI/BP4xP0ZpMj/BZzI/dCoyPx59Mj9a7TA/PIEyP1iEMj/L1zE/
pGsyPzyhMj9uETI/yeUxP7IVMj/J7DM/mpIxP9jqMT/rajI/1OcxP2d8Mz9LdzI/LyUzP3zX
MT8KDDI/WtQyP0MpMz8IqTI/JmsyP4ARMz8HUTI/mEMzP2KQMz8XyjI/hY8yP+QBMz/tPjM/
hG0zP6BhMj8ijTM/0HYyP0Q0ND8HqTM/mMgzPxOaMz/UqDM//OAyP65/Mz/gujM/Ih80P4gG
ND+OOjQ/thA0P3NxMz/SjTM/xvAzP9FBMz+z5TI/19ozP6vFMz9IfjM/yjE0P9aDND9rwDM/
TCQ0P2GmMz/WlDQ/SMg0PwtzND9l2zM/fDg0Pxs+NT/C7zM/m440P95KNT+rFTU/ut0zPy1W
NT/PSzU/A1Q1PxlqND8HLzU/trQ0P9UjND/T7DQ/f841P79nND//tDQ/x/A0PzR5ND9RMjU/
WLozP2LIND/kGzU/kJM0P2JBMz8D3TQ/v1E2P5wDNj+ffDU/ZFY1P2QvNT9lCTQ/ncI1P+Cd
NT8rtTQ/5tU1P4AJND9q0TU/awM1P9FCNT/fezQ/MSY2P+O+NT9BKzU/B1s2P5O0Nj9VVzU/
B682PyJfNT8F0zU/sVY1P2EcNT9CrTY/X9k1P4McNj9DGzU/Slk1P4cNNT+UQDU/7i82Pz5g
NT/FBTc/Q042Pzm0Nj86dDU/oRw1PwfmNT/jRjY/fNw1P04JNT+KhTU/uds2P3cvNj9VLDY/
j2k3P9otNz/QCzY/bus0P52BNj9PnzY/p382P0cvNj+EXzY/tT82P0QrNz8J9zU/dek2Py04
Nz/1FTc/0UE2P28jNj8Pqzc/cEY4PziaNj90Qjc/i3U2P/JSNz+BDjY/zsY2P1jHNj9Qdjc/
HPg1PwenNz8xhzc/g3Y3PwHaNz/xhzY/wb42Px30Nj+F7Tc/jl43P9wzNz/t2DY/NNY2PzIW
Nz8CETc/kP82PzlkOD+ilzc/kb43PzI/Nz/Ijzg/O5Y3PxS8Nz83Mzg/XPg3P48gNz/ifzc/
9RQ4P4e9Nz9lXzg/wXc3P0zDOD+l2Tc/QSg4PzIVOT/kPTc/vUA4P0utOD8aazg/0KQ3P47r
Nz9UJjg/u0A4PzGDOD9txzg/3O04P56OOD9RDjg/A+A3P8ApOT+JbDg/b4M4P+v4OD/TJTg/
5BQ4P1xYOT/9jTg/bG04PwjZNz+cyzg/Uuo4PyacOT9yAzk/XYY4P1nSNz+xiTk/dNc5Pxa2
OD8TJzk/YEY5P6ViOT+Kgjg/SyA5P1TxOT9Xzzg/3X05P74gOT8ZJDk/+uI4Pw6IOD9Y/zg/
VEE5P7iJOT/j5Do/1jk6P0EqOT9wnjk/VGQ4P1/wOD9BZTk/2v45P947OT/wqTk/9yc6P3YJ
OT/74jg/I4w5P+XGOD9pjDo/Hu85P3rPOj+RTjo/5RY6P//fOT+FKzk/OYI5PzPNOT+WTTk/
0fE5P7DMOT9GXTo/FS06P894OT8KrTk/f9s4PwDXOT+Drjk/3CQ5P1UdOj+BETo/L2U6P16Y
Oj8oyDk/7Sw6P0c6Oj/daDo/cq87PxOmOz+k+zo/SO45P7E2Oj/8+jo/Yfg5P7UgOz/4YDs/
Kkw7P7G0OT8L0To/7HE7PxfIOj9ZATs/mDE7P4hFOj8RcDo/FjQ7P2NXOj+nczs/4qQ6P+aQ
Oj+dLzo/wfQ6Pw9hOj+UWjs/2FM6P1ClOj+yoDs/EnY7P2FGOz8vHjw//qo6PxyGOz8jSzo/
wK87P3qOOz90hzs/LVY7P7EPOz88qDs/SiQ8Py6vOz+QPDs/6xE7P4tyPD+eHzs/0Wg7P6ya
Oj/EZTw/p1c7P4M1Oz8sqDs/bUM7P2GTOz96xjs/49o7Pw==</AssayYData></Step><Step><CommonData><SampleLocation>1</SampleLocation><SampleID></SampleID><SampleGroup></SampleGroup><SampleInfo></SampleInfo><SampleRow>H</SampleRow><SamplePlate>1</SamplePlate><WellType>BUFFER</WellType><Concentration>-1</Concentration><ConcentrationUnits>µg/ml</ConcentrationUnits><MolarConcentration>-1</MolarConcentration><MolarConcUnits>nM</MolarConcUnits><MolecularWeight>-1</MolecularWeight><Temperature>25</Temperature><StartTime>2415340</StartTime><AssayTime>60</AssayTime></CommonData><FlowRate>1000</FlowRate><StepType>BASELINE</StepType><StepName>Baseline</StepName><StepStatus>OK</StepStatus><ActualTime>60</ActualTime><CycleTime>0.2</CycleTime><AssayXData Points="300">DAD6RHIG+kTZDPpEPxP6RKYZ+kQEIPpEcib6RNks+kQ/M/pEnTn6RAxA+kRyRvpE0Uz6RD9T
+kSmWfpEBGD6RHJm+kTRbPpEP3P6RKZ5+kQEgPpEcob6RNmM+kQ/k/pEppn6RASg+kRypvpE
0az6RDez+kSmufpEDMD6RHLG+kTZzPpEP9P6RJ3Z+kQM4PpEaub6RNns+kQ/8/pEpvn6RAwA
+0RyBvtE2Qz7RD8T+0SmGftEDCD7RHIm+0TRLPtENzP7RKY5+0QEQPtEckb7RNlM+0Q/U/tE
pln7RAxg+0RqZvtE0Wz7RDdz+0SmeftEDID7RHKG+0TZjPtEmZP7RKaZ+0QMoPtEcqb7RNms
+0Q/s/tEprn7RAzA+0RyxvtE0cz7RDfT+0Sm2ftEDOD7RGrm+0TZ7PtEP/P7RK75+0QEAPxE
agb8RNkM/EQ/E/xEnRn8RAQg/ERyJvxE0Sz8RDcz/ESmOfxEDED8RHJG/ETZTPxEP1P8RKZZ
/EQMYPxEcmb8RNFs/EQ/c/xEnXn8RAyA/ERyhvxE2Yz8RDeT/ESmmfxEDKD8RHum/ETRrPxE
P7P8RJ25/EQEwPxEpMb8RNnM/EQ30/xEptn8RAzg/ERy5vxE0ez8RD/z/ESd+fxEJQD9RGoG
/UTRDP1ENxP9RJ0Z/UQMIP1Ecib9RNks/UQ/M/1EnTn9RAxA/URyRv1E2Uz9RD9T/USmWf1E
DGD9RHJm/UTRbP1EN3P9RKZ5/UQMgP1Ecob9RNGM/UQ/k/1EnZn9RASg/URypv1E2az9RDez
/USuuf1EBMD9RGrG/UTZzP1EP9P9RKbZ/UQE4P1Ecub9RNHs/UQ/8/1Eavr9RAQA/kRqBv5E
2Qz+RDcT/kSdGf5EBCD+RGom/kTRLP5ENzP+RKY5/kQEQP5Eakb+RNFM/kQ/U/5Epln+RARg
/kRqZv5E0Wz+RD9z/kSmef5EDID+RHKG/kTRjP5EN5P+RJ2Z/kQMoP5Eaqb+RNms/kQ3s/5E
nbn+RAzA/kRqxv5E2cz+RDfT/kSm2f5EBOD+RHLm/kTZ7P5EN/P+RKb5/kQMAP9Eagb/RNkM
/0Q3E/9EnRn/RAQg/0RyJv9E2Sz/RD8z/0SdOf9EDED/RHJG/0TRTP9EN1P/RJ1Z/0QMYP9E
amb/RNls/0Q3c/9Epnn/RAyA/0Rqhv9E0Yz/RDeT/0Sdmf9EDKD/RGqm/0TZrP9EP7P/RJ25
/0QEwP9Ecsb/RNHM/0Q30/9Endn/RATg/0Rq5v9E2ez/RD/z/0Sd+f9EBgAARTkDAEVoBgBF
oAkARc8MAEUGEABFNRMARWgWAEWcGQBFzxwARQIgAEU1IwBFiSYARZwpAEXPLABFBjAARTUz
AEVoNgBFnDkARc88AEUCQABFOUMARWhGAEWcSQBFz0wARQZQAEU1UwBFbFYARZxZAEXTXABF
BmAARWpjAEVoZgBFnGkARc9sAEUGcABFNXMARWh2AEWceQBFz3wARQaAAEU5gwBFaIYARZyJ
AEXTjABFApAARTWTAEVslgBFoJkARc+cAEUCoABFNaMARWimAEWcqQBFz6wARQawAEU1swBF
aLYARZy5AEXTvABF</AssayXData><AssayYData Points="300">GWo5P/KxOz+OdTo/S606P9KEOz+72Do/cXE7P66+Oj8mozo/FoI6P7s7Oz+dVDs/9+86P0wr
Oz+MyDo/7cg7P4twOz+VDzs/4a47P/p/Oz+DNzs/sbA7P+o+Oz97OTs/19c7P9f3Oj8Nizs/
kfY7PyHvOz9qDjw/2tE7P6GVPD/dtTw/poM7P+RnOz8GcTs/xlo8P1dKOz9XHDw/4mA8P4kt
PT/GwDw/HXA7P2q1PD8roDw/VyM8P/3fOj9/qDw/4+I7Pzo4PT8ULTs/am48P6l8PD+jPjw/
0as8PyGVPT/e4jw/ZxQ9P6yxOz+Fazw/pLU8PyuJPD+mkjs/j3o9P7iFOz9BuDw/WYw9P4b9
Oz/jVD0/mFo8PxkcPD8ayjw/bfE9P8XGOz9tijw/3ZA9P8naPD9u4Tw/R1M9P/osPT8nKj0/
cA49P3JXPD9gHj0/Rh09P29GPD8CYTw/D2o9P26IPD/6qj0/RDk9P8i8PT96Jj0/iIE9P+gq
PT8LOTw/iHM8PwaxPD9rZj0/lJQ9P2alPT9dUT0/ZC0+P/roPD/sjD0/YAE9PxT9PT9U9z0/
tY09P1slPT9eyT0/xG0+P70OPj+GAj0/mRA9P/orPj/EnT0/GLo9P6fJPT/hAj0/MS4+PwVm
Pj8Z3j0/sRg9PwlaPj+g9Dw/brw+P+wsPD/hTT4/Uak+P5izPj/jgTw/UXM9P8DAPT+mkz0/
yIw8P4bYPD9+mzw/YVg+P8xAPj8LAT8/o8I+Py65Pj+lAT4/7zI9P//UPj86LT4/aFM+P+sR
Pj/MGT0/FxY+P915Pj8ZpT0/CSk+P7gHPj+7Xj4/kD8+Pw35PT9Waj4/mQE+P215PT/3Zj0/
5q4+P2ysPT8EfD0/zHA+P4rZPD9stz4/FF8/Pz7iPT91xj0/x50+P48MPz+20j4/pKg9P/z5
PT9QBz8/IYY+P+fRPj9xGz4/zOQ9P07LPj//Pj4/upM+P00vPj+yBD8/g2o+PyYkPz9AhT4/
z10+PxxQPj+WHj8/CRo/P+LrPD+ndD4/Dy0+P50SPj+PXD8/Els+P1IGPj/T8z8/8v4+P/NT
Pj8eUD8/VYY+PzGnPj/Dyz8/ZQc+P5iyPj/L9j0/DPo/P4a2Pj9OTD4/LzU/Pxl3Pj97hj4/
7Gs/P0X6Pz9j2j4/w6o+P8ziPz89bT8/6Zo+P7q9Pj9nEUE/dmg/PzaZPj+G4D8/nOY+P4am
Pz/QJT8/JjM/PyzuPz9tDz8/8zc/PzEcPz8Clz4/ob4/P2NlPz9XyD8/k1Y/P/mvPz+KPUA/
MP0+PyC6Pz+HKkA/qrVAPwjXPj/hEz8/ejw/P9NzPz+6iT8/YrA/P5M3QD9Sxz8/Kas/PzK0
QD8P7T8/TMA+P0MKPz8It0A/8tQ/P3zXPj83SUA/99g+P9nRPz8/Z0A/2Tg/P1y+Pz9SjD8/
Yqw/PwBFPz9FAT8/ElZAPz4MQD9ZQUA/qks/PyODQD+UD0E/pSlAPzePQD+auD8/v+M+P5dI
QD/tp0A/lChAP4PwPz9tEEE/BIQ/P2nVPz9YPz8/m7pAP1n3QD96az8/S4A/PwiGPj8CQ0A/
lGZAPzPFQD+ei0A/</AssayYData></Step><Step><CommonData><SampleLocation>9</SampleLocation><SampleID></SampleID><SampleGroup></SampleGroup><SampleInfo></SampleInfo><SampleRow>H</SampleRow><SamplePlate>1</SamplePlate><WellType>BUFFER</WellType><Concentration>-1</Concentration><ConcentrationUnits>µg/ml</ConcentrationUnits><MolarConcentration>-1</MolarConcentration><MolarConcUnits>nM</MolarConcUnits><MolecularWeight>-1</MolecularWeight><Temperature>25</Temperature><StartTime>2483869</StartTime><AssayTime>180</AssayTime></CommonData><FlowRate>600</FlowRate><StepType>ASSOC</StepType><StepName>Association</StepName><StepStatus>OK</StepStatus><ActualTime>179.999</ActualTime><CycleTime>0.2</CycleTime><AssayXData Points="900">BsAARTnDAEVoxgBFoMkARc/MAEUG0ABFNdMARWjWAEWc2QBFz9wARQLgAEU54wBFaOYARZzp
AEXT7ABFAvAARTXzAEVo9gBFoPkARc/8AEUGAAFFNQMBRWwGAUWcCQFFzwwBRQIQAUU5EwFF
aBYBRZwZAUXPHAFFBiABRUEjAUVoJgFFoCkBRc8sAUUCMAFFOTMBRWg2AUWcOQFFzzwBRQJA
AUU1QwFFaEYBRaBJAUXTTAFFAlABRTlTAUVoVgFFyVkBRc9cAUUCYAFFOWMBRWhmAUWcaQFF
z2wBRQJwAUU1cwFFdXYBRZx5AUXTfAFFAoABRTWDAUVohgFFnIkBRc+MAUUCkAFFNZMBRWiW
AUWcmQFF05wBRQKgAUU1owFFaKYBRZypAUXTrAFFArABRTWzAUVotgFFnLkBRc+8AUUCwAFF
NcMBRWzGAUWcyQFFz8wBRQLQAUU50wFFaNYBRaDZAUXP3AFFAuABRVbjAUVs5gFFnOkBRc/s
AUUG8AFFYvMBRWj2AUWc+QFFz/wBRQYAAkU1AwJFaAYCRaAJAkXnDAJFBhACRTUTAkVsFgJF
nBkCRdMcAkUCIAJFOSMCRWgmAkWcKQJF7ywCRQIwAkU1MwJFaDYCRaA5AkXPPAJFAkACRTVD
AkVoRgJFnEkCRc9MAkUCUAJFSlMCRWhWAkWgWQJFz1wCRQJgAkU1YwJFaGYCRZxpAkXPbAJF
AnACRTlzAkVodgJFoHkCRc98AkUCgAJFNYMCRWiGAkWsiQJFz4wCRQKQAkU5kwJFaJYCRZyZ
AkXPnAJFDqACRTWjAkVspgJFnKkCRc+sAkUCsAJFNbMCRWy2AkWcuQJFz7wCRQLAAkU1wwJF
aMYCRZzJAkXPzAJFBtACRTnTAkVo1gJFnNkCRc/cAkUW4AJFOeMCRWjmAkWc6QJF0+wCRQbw
AkU18wJFaPYCRaD5AkXT/AJFAgADRTUDA0VoBgNFnAkDRdMMA0UCEANFORMDRWgWA0WcGQNF
zxwDRQIgA0U1IwNFfSYDRZwpA0XTLANFAjADRTUzA0VoNgNFnDkDRdM8A0UCQANFNUMDRWxG
A0WcSQNFz0wDRQJQA0U1UwNFaFYDRZxZA0XPXANFBmADRTljA0VoZgNFnGkDRc9sA0UGcANF
NXMDRWh2A0W0eQNFz3wDRQKAA0U1gwNFbIYDRZyJA0XPjANFDpADRTmTA0VolgNFqJkDRc+c
A0UCoANFOaMDRWimA0WcqQNFz6wDRZmwA0U1swNFaLYDRZy5A0XPvANFAsADRTXDA0VoxgNF
rMkDRefMA0UC0ANFOdMDRabWA0Wc2QNFz9wDRQLgA0U14wNFaOYDRZzpA0XP7ANFBvADRUHz
A0Vo9gNFoPkDRc/8A0UCAARFNQMERWwGBEWgCQRFzwwERQIQBEU1EwRFcBYERZwZBEXPHARF
EiAERTUjBEVsJgRFnCkERc8sBEUGMARFOTMERWg2BEWcOQRF0zwERQpABEU5QwRFeUYERZxJ
BEXTTARFAlAERTVTBEVoVgRFnFkERdNcBEUCYARFNWMERWxmBEWgaQRF02wERQJwBEU1cwRF
aHYERZx5BEXPfARFAoAERTmDBEVshgRFoIkERc+MBEUGkARFOZMERWiWBEWcmQRF15wERQKg
BEU5owRFaKYERZypBEXPrARFBrAERTWzBEVotgRFoLkERde8BEUCwARFNcMERWjGBEWgyQRF
18wERQbQBEU10wRFaNYERaDZBEXT3ARFAuAERTnjBEVs5gRFoOkERdPsBEUG8ARFPfMERWz2
BEW4+QRF0/wERQYABUU5AwVFcAYFRaAJBUXTDAVFAhAFRTkTBUVsFgVFoBkFRdMcBUUGIAVF
OSMFRWwmBUWgKQVF0ywFRQYwBUU5MwVFbDYFRaA5BUXTPAVFBkAFRTlDBUVsRgVFoEkFRddM
BUUGUAVFOVMFRWxWBUWgWQVF01wFRQZgBUU5YwVFbGYFRaBpBUXTbAVFBnAFRTlzBUVsdgVF
tHkFRdN8BUUGgAVFOYMFRWyGBUWgiQVF04wFRQaQBUVikwVFbJYFRaCZBUXTnAVFBqAFRTmj
BUVspgVFoKkFRdOsBUUGsAVFObMFRWy2BUWguQVF07wFRQbABUU5wwVFbMYFRaDJBUXTzAVF
BtAFRTnTBUVs1gVFoNkFRdPcBUUG4AVFOeMFRWzmBUWg6QVFz+wFRQbwBUU58wVFbPYFRaD5
BUXT/AVFBgAGRTkDBkVoBgZFoAkGRdMMBkUGEAZFPRMGRWwWBkWgGQZF0xwGRQYgBkU5IwZF
bCYGRaApBkXTLAZFBjAGRTkzBkVsNgZFnDkGRdM8BkUGQAZFOUMGRWxGBkWgSQZF00wGRQZQ
BkU5UwZFbFYGRaRZBkXTXAZFBmAGRTVjBkVsZgZFoGkGRdNsBkUGcAZFOXMGRWh2BkWgeQZF
03wGRQaABkU5gwZFbIYGRaCJBkXTjAZFApAGRTmTBkVslgZFoJkGRdOcBkUGoAZFOaMGRWym
BkWgqQZF06wGRQawBkU5swZFbLYGRay5BkXTvAZFBsAGRTnDBkVoxgZFnMkGRdPMBkUG0AZF
OdMGRWzWBkWg2QZF09wGRQbgBkU54wZFbOYGRaDpBkXT7AZFBvAGRTnzBkVs9gZFoPkGRdP8
BkUCAAdFOQMHRWwGB0WgCQdF0wwHRQYQB0U5EwdFbBYHRbAZB0XTHAdFAiAHRTkjB0VoJgdF
oCkHRc8sB0UGMAdFOTMHRWw2B0WgOQdF0zwHRQZAB0U5QwdFbEYHRaBJB0XTTAdFBlAHRTlT
B0VsVgdFoFkHRdNcB0UCYAdFOWMHRWhmB0WgaQdF02wHRQZwB0U5cwdFaHYHRZx5B0XPfAdF
BoAHRTWDB0VshgdFoIkHRc+MB0UGkAdFNZMHRWyWB0WcmQdF05wHRQKgB0U5owdFbKYHRaCp
B0XPrAdFBrAHRTWzB0VstgdFoLkHRdO8B0UGwAdFOcMHRXDGB0WgyQdF08wHRQbQB0U50wdF
bNYHRazZB0XT3AdFBuAHRTnjB0Vs5gdF/ukHRdPsB0UG8AdFNfMHRWz2B0Wg+QdFz/wHRQYA
CEU5AwhFbAYIRaAJCEXPDAhFBhAIRTkTCEVsFghFoBkIRc8cCEUGIAhFOSMIRWgmCEWgKQhF
2ywIRQIwCEU5MwhFbDYIRaA5CEXPPAhFBkAIRTlDCEVsRghFoEkIRdNMCEUCUAhFOVMIRWxW
CEWcWQhFz1wIRQZgCEU5YwhFbGYIRaBpCEXTbAhFAnAIRTlzCEVodghFnHkIRdN8CEUCgAhF
OYMIRWiGCEWgiQhF04wIRQKQCEU5kwhFaJYIRaCZCEXTnAhFBqAIRTmjCEVspghFnKkIRdOs
CEUGsAhFObMIRWy2CEWcuQhFz7wIRQbACEU1wwhFbMYIRaDJCEXTzAhFAtAIRTnTCEVs1ghF
oNkIRc/cCEUG4AhFOeMIRWjmCEWg6QhF0+wIRQLwCEU58whFaPYIRZz5CEXT/AhFBgAJRTUD
CUVoBglFnAkJRdMMCUUCEAlFNRMJRWwWCUWcGQlF0xwJRQogCUU5IwlFbCYJRaQpCUXPLAlF
AjAJRTkzCUVsNglFnDkJRdM8CUUKQAlFOUMJRWxGCUWcSQlF00wJRQZQCUU5UwlFaFYJRaBZ
CUXTXAlFAmAJRTljCUVoZglFoGkJRdNsCUVkcAlFOXMJRWh2CUWgeQlFz3wJRQaACUU5gwlF
bIYJRZyJCUXPjAlFBpAJRTmTCUVslglFnJkJRdOcCUUGoAlFOaMJRfCmCUWgqQlFz6wJRQaw
CUU1swlFaLYJRaC5CUXPvAlFBsAJRTnDCUVsxglFoMkJRdPMCUUG0AlFNdMJRWjWCUWc2QlF
09wJRQLgCUU14wlFaOYJRaDpCUXT7AlFBvAJRTXzCUVs9glFsPkJRdP8CUUCAApFOQMKRWgG
CkWcCQpF0wwKRQIQCkU1EwpFaBYKRaAZCkXTHApFBiAKRTkjCkVsJgpFoCkKRc8sCkUCMApF
OTMKRWw2CkWgOQpF0zwKRQJACkU1QwpFbEYKRZxJCkXTTApFBlAKRUFTCkVoVgpFnFkKRdNc
CkUKYApFNWMKRWxmCkWgaQpFz2wKRQZwCkU1cwpFaHYKRZx5CkXTfApFAoAKRTmDCkVohgpF
oIkKRc+MCkUSkApFOZMKRWiWCkWgmQpFz5wKRQagCkU1owpFbKYKRaCpCkXTrApFArAKRTmz
CkVstgpFoLkKRc+8CkUCwApFNcMKRWjGCkXNyQpFz8wKRQLQCkU50wpFbNYKRaDZCkXb3ApF
AuAKRTnjCkVs5gpFoOkKRc/sCkUC8ApFNfMKRWz2CkWg+QpF0/wKRQYAC0U5AwtFaAYLRaAJ
C0XTDAtFAhALRTkTC0VoFgtFnBkLRdMcC0UGIAtFOSMLRWwmC0WcKQtFzywLRQYwC0VaMwtF
bDYLRaA5C0XTPAtFAkALRTlDC0VoRgtFnEkLRc9MC0UGUAtFNVMLRWhWC0WgWQtFz1wLRQJg
C0U5YwtFaGYLRZxpC0XPbAtFAnALRTlzC0VsdgtFnHkLRc98C0UCgAtFOYMLRWyGC0WgiQtF
z4wLRQKQC0U5kwtFaJYLRaCZC0XPnAtFBqALRTmjC0VspgtFnKkLRc+sC0UCsAtFNbMLRWy2
C0WguQtF/LwLRQLAC0VOwwtFbMYLRZzJC0XPzAtFCtALRTXTC0Vo1gtFnNkLRRTdC0UC4AtF
OeMLRWjmC0Wc6QtFJe0LRQLwC0U58wtFaPYLRbT5C0XP/AtF</AssayXData><AssayYData Points="900">PpU/P0P3Pj+Bej8/6tY/P3L9Pz8h9j8/HZg/P3nCPz9vhkA/29c/P8kmQT+mEUI/b+A/P/S/
Pz/gEEE/YatBPyCAQT/StEE/pElBP7mVQT/LkUA/ygNBP3YuQT+CTUE/M5FAPyIjQT9M7kE/
7W5BP3/CQT/WpUA/FgxCP8qxQD9Y1UA/ogVBP/XxQD9c7kA/arZAP3mrQD9IDEI/ho9BPxic
QT9hIkA/SQ1BP/xnQT9qJEI/n2pAP4I0Qj9IXUI/29xBP1KKQT86pUE/MqZBP+4YQj/I6EA/
p5ZBPxsxQT/70EI/P6BBPwdCQj8qMUE/uihCP/joQj84lUE/AV5BP6oAQj9wnEI/MXlBP1RO
QT9EBUE/Y7JBP3QEQz/E/EE/Px5CP6fUQT82CUI/rklCP2NLQj+vV0M/IA5DPyKUQT/gx0E/
KvFCP6szQz8V8UE/zg5CP/LXQj8EUkI/6x5DP4azQj9H9UI/JEdCP8gwQz/dIkI/bv1CP4QH
Qj9DCkM/xHJCP3UzQj+CFEI/eVdDP+57QT/fzEI/xw9CP5yQQj/0XUM/1LtCP42LQj91skI/
U9NCP8cXQz8jskI/x2RDP8YxQj8JNkM/49RBPx4nQz93O0I/7axCP+mpQj/o8EI/2ABDP5Vy
Qz+KzUI/OPlBP3VfQz8T2kM/LLdCP2bSQz/nPUI/X8FCP5sIQz+bhUM/k55CPykkRD+VSEI/
g8VCP/DkQj/9jUM/53dDPz11Qz/8tkM/s7ZCP1Q+Qj/Dd0I/ojBDPwYvRD/56kI/LJZCP8Y4
Qj8OxUM/ngFDPxd7Qz9S3kI/IvxDP1HzQz8OLUI/L4ZEP5g4Qz/wMEM/RHZCP2uvQj8xhUI/
9EtCP99LQz96/UI/wmNDP4L8Qj9XQkM/SNdBP6SBQz+jakI/owNDP8FDQz/sQEQ/hRlEP/Nj
Qz/OfUQ/YBVEP0qlQz/DEEM/kgJDP9iKQz/380M/XrREP2woQz85bkM/SY1DP5jRQz96X0M/
5fxDP5hYQz/QHUM/xOpDP3zZQz/uo0M/31FDPyJ1Qz/H00M/XHNEP7SWRD/DUkM/BaBEPx35
Qj9/mUM/RiREP2yPRD9zKUQ/ukBEP5MnRD8/PEQ/CBZEP6WrRD8Ha0Q/sGJDPxeWQz+/n0Q/
lqJEP+yWQz+IJkQ/MVBEP1e0RD8dC0Q/ta5DPzXIRD+/kkM/f+VDP9GKQz+ST0Q/6mhDP6QU
RT+N2EM/ORRFP4V4RD/kDEU/qQxGPyWPRD8o60Q/KiNEP0ZdRT+AKUQ/T6pDPzC5Qz+oSUU/
WzZFPwiERD9ZtkM/y2VEP/d4RD8dkUU/cvFDPylWRD/Hz0Q/c9RDPzCURD/JFUQ/BYREP9jQ
Qz8CNkU/bwNEPwwrRD8XwUQ/X3xEPyH5RD+rSEQ/OL9EP4nYRD/BCUQ/IX5EPyiFRD/tmEQ/
k1ZEPyhARD99a0U/VYlFPwYsRD91p0Q/ra5EP+e5RD+/vkQ/unRFPxLSRD8bQkQ/VWZEP9zO
RT+d2UQ/koBEP0U+RT98nUM/x5BEP6PbRT/K0kU/0ClGPzKgRT8cQUQ/bb9FP5mGRT9P8UU/
C85EP2PvRD8oXkU/CPVEP1XgRT/7ekQ/ngFHP2tzRT9cLUU/lhtGP2GiRT9qskU/2WdGPxTC
RD/FakQ/joxEP3A9RD/yakU/XBVFP2ZBRj+h2UU/ZiBFPwexRT91T0U/clBFPx5kRD/GnkY/
0x5GP8a5RT8nl0U/L7VFP2rTRT/ADUY//hxFP6g1Rj/ML0Y/1DNGP3GpRT9LbUY/H3hGP7VL
RT/x5EU/bYVGPxlIRT+LWEU/+ChGPy3oRT+IUEU/48lFP01uRD9djkU/n5ZFPybPRT/+v0U/
I6pFP4FXRj8q+EQ/vI5FP8faRT/ksEU/xV5FP9lHRj99mUU/0LREP+fART+tp0U/599FP/cs
Rj8bhUY/MQpGP1jtRT91VkU/sMdGP8lDRj+IxEU/h7REP0lrRj9Jf0U/uM5FP+NoRj8gT0Y/
6wBGP/J2Rj/0d0Y/+59FP6W0Rj+OzUU/S+1EP+W/RT8VvkY/I6tGP+TYRj9jkkU/bRdGP7+k
Rj/Qc0Y/NepGPwIRRj/MJ0c/DI1GP3hfRj+GlUU/w5NFP/l9Rj/WyUY/CZJHP0C6Rj8kOkY/
+HpGP155RT/Ww0Y/LG9GP7+rRj9NNUc/YVZGP+8NRj9eWUY/SfVFP3B1Rj8qdUY/QDhHP2+G
Rj9/D0Y/zKpFP4HeRj8vNEY/fb5FP3d7RT+K6UY/TvJFP03hRj929EY/dI1HP7XERj9OA0Y/
vmBHP/mHRj//mEY/O49GPxGRRT8DYkY/X6ZGP+YORz9MvEY/6rFGP4VNRj9CX0Y/X/tHP0IJ
Rz/ofEY/EGRGP96TRj/bWEc/wrZGP2ZlRz9VW0c/HetGP2+BRz+gv0Y/vj9HP7llRz+N10c/
J8FGP+lTRj+TuUU/NQlIP6FPRz/OxEc/03BGP+NFRj8pFEc/3nRIP/0iRz/gZkc/eM9GP6BM
Rz9Jq0Y/dtRGP+tCRz8Kc0c/SrlGP4xgRj8wd0Y/zvlGP88JRj/vQkc//21HPywmRz8K8UY/
J49HP2y3Rj/7YUc/SgpHP717Rz+e6kY/KDxHP1O4Rj/bgEc/A+dFP2euSD/SJEc/iq1HPzTF
Rj90hUY/8xBIP16kRj8iUUg/5cVGPwsNRz8v60c/PRtIP1XkRz9b4kc/6TZHP8v4Rz94lUY/
sDBHP6s6ST9DgUc/LrBHP+v/Rj8f+Uc/5sBIP1MFSD/QZkc/Ad9HP6SQRz+ITUc/BblHPxAc
Rz9njkc/5jNHP6vgRz+MF0c/hEpIP5iYSD+EDkg/MhdHPz6mRz+LQEg/kVFHPxdkRz9Pa0c/
AU1IP7dmRz89gkc/7WhIPz2nRj/8Ikc//VZIPxFfSD8hYkg/Av9IP5xTSD+vc0c/9j5IP0xn
SD9vqkc/CXtIP9uIRz/y50c/75dIP9EASD9QSUc/UVtIP7phSD8mNUc/0+pIP9JdSD+A70g/
F+ZHP/GmST/Mf0g/uatHP5XyRz/CnUg/gk1HP0SLRz96S0c/a2VIP3LZRz+W00g/EZNHP+NI
SD9pQEg/JPJHP7HIRz/lk0g/t3dIP18WSD/nSUk/t8RHP3BUSD/ELUg/+N9JP/rySD/0yUg/
ZQpJP8P2Rz/3qEc/rNFIP81LSD+PRUk/4HpIP4qeRz+ADkg/uhBJP4nxRz+Gbkg/p/FIP96A
SD/nCEg/h/FIP2T7SD+H60g/7G1JPyr3SD+gqkg/n6VIP9qqRz+xNEg/e/FHP2BkRz9v60g/
D9lHP2lcRz+Er0g/N0NIPwtBST+2uEc/uHFIP+lJSD+sA0k/o7ZHP4WTRz+UJEk/CmFIP7Vx
ST/HWUk/SQ5IP8jKSD+Hqkg/uO1HP/fJSD9yX0k/g0dJPyvFST8mRUg/RDxIP5MTSj+fl0g/
KX1IP3RQST8P70g/UeFIP+99SD9C8Ug/shRJPxbDSD/DyEg/IVtJPwThSD963Uc/9vNJP4kI
ST+ggkk/DyNJP2inST9F6kg/HBJJP1o9ST/8ckk/QEhIPykhRz/vGkg/3S1KPwNtST8C0Eg/
baRIP9pwST9Za0g/FQZJP8DYRz9Zlkk/hF5JP9QTST+3dUk/lttJPxM6SD+2Dkk/ky9JP6hP
SD+A+Ec/CC5JP8eZST9KnEg/E6tIP2kHSj+zRUk/at1IP/lSST/QFUk/YClJP12jST/9skk/
uu1IP+3mST+FjUk/UZRJP9A+ST9Xukg/6ohJP/SnSD9Qikk/9TlJP+MBST+wcUg/EhFJP0VS
ST9ubEg/6xZKPyIUST8QO0k/IiFJP3WRST/WC0k/LmBJP7llSD+rdEk/3TRKPw/WST+Pbko/
cKdJP8yXST/6w0g/5q9IP0P5SD9A/0k/uOdJP9xyST9Mdkk/mpRJP/0dSj/Fkkg/qaJJP83C
SD8cQEo/HwpKP0ldST+Zg0k/lQNKPwxUSD9pwEk/bZ1JP4ztST+wZEo/z2NIPxLzSD/DPkk/
AcVJP6XQST884kk/o0FKP8VgST8OcEo/oVBKP+dOST9cDkk/bxRLP7PJSj/K/Uk/mxdKPz21
ST+qR0o/WS5JPxiZSD93fEk/PvpJPxwkSj8qtUg/EXhJPxH5ST8ng0o/b01KP8JDSj8lCUk/
qVJJP+JdSj+um0k/PDVKP5UUST8hFko/WyhKP8riSD/G/Uk/5RFKP41ASj9Vv0k/Z0NJP+Ee
ST/8S0o/UERKP5TvSj/E9Eo/2LhJPyk9Sj+xx0k/fGdKPz8KSj/YX0o/DVxLPwwnSj9eH0o/
eFdLP0IuST8rREs/JFdKP81bSj95n0k/y05KP5rUST8ueEk/NRFLP1qWST9fY0o/IdhJP5xD
Sj+fZko//DtKP7fVSj+eU0o/LgxKP6GQST+ntEo/91ZKP/5iST9/LUo/DglLP0ucSj/VGEo/
uDFLP1TlST+XkEo/RTBKP4PASj9nsEk/NeRJP+77ST99KEk/y3RJP9ENSj+kSUo/IPxKP5Lu
ST/H+Ek/K+xKP07CSj89JEo/pvpKP+L/Sj9Rokk/pBlLP//ESj+wwUk/pe9JP5w8Sz8w3Uo/
EVZLP99xSj9zJEs/5/RKP4FHSz/Dyko/ioNKP/NOSj9r4Uk/DNRJP5hySj9CXEs/uWBKP/Bf
Sz8Knko/NOtKP0TsSj/9mko/D+lKP635Sj/1l0o/ie9KP+KDSj8Ga0o/1TtKP5tdSj/L7Uo/
fXxLPw/BSj+wvUk/pylLP0IjSj+2lUo/fr9KP595Sz+DB0s/</AssayYData></Step><Step><CommonData><SampleLocation>1</SampleLocation><SampleID></SampleID><SampleGroup></SampleGroup><SampleInfo></SampleInfo><SampleRow>H</SampleRow><SamplePlate>1</SamplePlate><WellType>BUFFER</WellType><Concentration>-1</Concentration><ConcentrationUnits>µg/ml</ConcentrationUnits><MolarConcentration>-1</MolarConcentration><MolarConcUnits>nM</MolarConcUnits><MolecularWeight>-1</MolecularWeight><Temperature>25</Temperature><StartTime>2672609</StartTime><AssayTime>180</AssayTime></CommonData><FlowRate>600</FlowRate><StepType>DISASSOC</StepType><StepName>Dissociation</StepName><StepStatus>OK</StepStatus><ActualTime>180</ActualTime><CycleTime>0.2</CycleTime><AssayXData Points="900">AgAMRTUDDEVoBgxFnAkMRc8MDEUCEAxFNRMMRWgWDEWcGQxFzxwMRQIgDEU1IwxFaCYMRZwp
DEXPLAxFAjAMRTUzDEVoNgxFnDkMRc88DEUCQAxFNUMMRWRGDEWcSQxFz0wMRQJQDEU1UwxF
aFYMRZxZDEXPXAxFAmAMRTVjDEVoZgxFnGkMRc9sDEX+bwxFNXMMRWh2DEWceQxFy3wMRQKA
DEU1gwxFaIYMRZyJDEXPjAxFApAMRTWTDEVolgxFnJkMRc+cDEUCoAxFNaMMRWimDEWcqQxF
z6wMRQKwDEU1swxFaLYMRZy5DEXLvAxFAsAMRTXDDEVkxgxFnMkMRevMDEUC0AxFNdMMRWjW
DEWc2QxFz9wMRQLgDEU14wxFaOYMRZzpDEXP7AxFAvAMRTHzDEVo9gxFnPkMRc/8DEX+/wxF
NQMNRWgGDUWsCQ1FzwwNRQIQDUU1Ew1FaBYNRZwZDUXPHA1FAiANRTUjDUVkJg1FnCkNRc8s
DUUCMA1FNTMNRWg2DUWcOQ1FzzwNRQJADUU1Qw1FZEYNRZxJDUXPTA1FAlANRTVTDUVoVg1F
nFkNRc9cDUUCYA1FNWMNRWRmDUWcaQ1Fz2wNRQJwDUU1cw1FiXYNRZx5DUXPfA1FAoANRTWD
DUVohg1FnIkNRc+MDUUCkA1FMZMNRbKWDUWcmQ1Fz5wNRQKgDUU1ow1FaKYNRZypDUXPrA1F
ArANRTGzDUVotg1FnLkNRc+8DUUCwA1FNcMNRWjGDUWcyQ1Fz8wNRf7PDUU10w1FaNYNRZzZ
DUXL3A1F/t8NRTXjDUVk5g1FnOkNRcvsDUUW8A1FNfMNRWj2DUWc+Q1Fy/wNRQYADkU1Aw5F
aAYORZwJDkXPDA5FAhAORTUTDkVoFg5FmBkORc8cDkUCIA5FMSMORWgmDkWYKQ5FzywORUww
DkUxMw5FaDYORZw5DkXPPA5FAkAORTVDDkVoRg5FnEkORctMDkUCUA5FMVMORWhWDkWcWQ5F
z1wORf5fDkU1Yw5FaGYORZxpDkXLbA5FAnAORTVzDkVodg5FuHkORct8DkUCgA5FMYMORWiG
DkWciQ5Fz4wORQKQDkU1kw5FaJYORZiZDkXPnA5F/p8ORTWjDkVopg5FnKkORc+sDkUCsA5F
MbMORWi2DkWcuQ5Fz7wORQLADkU1ww5FaMYORZzJDkXPzA5FAtAORTXTDkVo1g5FnNkORc/c
DkX+3w5FNeMORWTmDkWY6Q5Fy+wORQLwDkU18w5FaPYORZz5DkXL/A5FAgAPRT0DD0VkBg9F
nAkPRcsMD0UCEA9FNRMPRWQWD0WcGQ9FzxwPRQIgD0UxIw9FaCYPRZwpD0XPLA9FAjAPRTUz
D0VkNg9FmDkPRcs8D0X+Pw9FNUMPRWRGD0WYSQ9Fy0wPRQJQD0VBUw9FZFYPRZxZD0XPXA9F
/l8PRTVjD0VkZg9FnGkPRc9sD0UCcA9FNXMPRWh2D0WYeQ9Fz3wPRQKAD0Uxgw9FaIYPRZyJ
D0XPjA9F/o8PRTGTD0Vklg9FmJkPRcucD0UCoA9FMaMPRWSmD0WcqQ9Fz6wPRf6vD0Uxsw9F
aLYPRZi5D0XPvA9F/r8PRTHDD0Vkxg9FmMkPRc/MD0X+zw9FNdMPRWjWD0WY2Q9F59wPRf7f
D0U14w9FZOYPRZzpD0XP7A9FAvAPRTHzD0Vo9g9FnPkPRcv8D0X+/w9FMQMQRWgGEEWcCRBF
ywwQRQIQEEU1ExBFZBYQRZwZEEXPHBBFAiAQRTUjEEVkJhBFnCkQRc8sEEUCMBBFNTMQRWg2
EEWYORBFzzwQRf4/EEU1QxBFaEYQRZhJEEXPTBBFAlAQRTFTEEVoVhBFmFkQRctcEEUCYBBF
NWMQRWRmEEWcaRBFy2wQRf5vEEU1cxBFZHYQRZx5EEXPfBBFAoAQRTWDEEVkhhBFnIkQRc+M
EEUCkBBFNZMQRWiWEEWYmRBFy5wQRf6fEEU1oxBFZKYQRZypEEXLrBBF/q8QRTWzEEVkthBF
nLkQRcu8EEUCwBBFNcMQRWTGEEWcyRBFy8wQRQLQEEUx0xBFZNYQRZjZEEXL3BBFAuAQRTXj
EEVk5hBFmOkQRc/sEEUC8BBFNfMQRWj2EEWc+RBFy/wQRf7/EEUxAxFFaAYRRZwJEUXPDBFF
AhARRTETEUVoFhFFmBkRRc8cEUX+HxFFMSMRRWgmEUWcKRFFyywRRf4vEUUxMxFFaDYRRZg5
EUXPPBFFAkARRTFDEUVkRhFFnEkRRc9MEUX+TxFFMVMRRWRWEUWYWRFFy1wRRf5fEUUxYxFF
ZGYRRZxpEUXLbBFF/m8RRTVzEUVodhFFqHkRRct8EUX+fxFFNYMRRWiGEUWYiRFFy4wRRf6P
EUUxkxFFZJYRRZiZEUXLnBFF/p8RRTGjEUVkphFFnKkRRcusEUUCsBFFNbMRRWi2EUWcuRFF
z7wRRf6/EUUxwxFFaMYRRZzJEUXLzBFF/s8RRTXTEUVk1hFFmNkRRcvcEUX+3xFFMeMRRWTm
EUWc6RFFz+wRRf7vEUUx8xFFbPYRRZj5EUXP/BFF/v8RRTEDEkVoBhJFmAkSRcsMEkUCEBJF
NRMSRWQWEkWcGRJFzxwSRf4fEkUxIxJFZCYSRZwpEkXLLBJF/i8SRTEzEkVkNhJFxTkSRc88
EkUCQBJFMUMSRWhGEkWYSRJFz0wSRf5PEkUxUxJFZFYSRZhZEkXLXBJF/l8SRTFjEkVoZhJF
mGkSRctsEkX+bxJFNXMSRWR2EkWYeRJFy3wSRQKAEkUxgxJFaIYSRZyJEkXbjBJFApASRTGT
EkVolhJFmJkSRcucEkX+nxJFMaMSRWimEkWcqRJFy6wSRQKwEkU1sxJFZLYSRZi5EkXTvBJF
AsASRTXDEkVkxhJFmMkSRc/MEkUC0BJFMdMSRWTWEkWY2RJFz9wSRf7fEkU14xJFZOYSRZzp
EkXP7BJFAvASRTXzEkVk9hJFmPkSRcv8EkUCABNFMQMTRWQGE0WcCRNFywwTRQIQE0U1ExNF
dRYTRZwZE0XLHBNFAiATRTEjE0VkJhNFmCkTRc8sE0X+LxNFMTMTRWQ2E0WYORNFzzwTRf4/
E0UxQxNFZEYTRZhJE0XPTBNF/k8TRTFTE0VoVhNFmFkTRctcE0UCYBNFMWMTRWhmE0WcaRNF
y2wTRf5vE0UxcxNFaHYTRZh5E0XLfBNF/n8TRTWDE0VkhhNFmIkTRdOME0X+jxNFMZMTRWSW
E0WYmRNFy5wTRf6fE0U1oxNFZKYTRZipE0XPrBNF/q8TRTGzE0V5thNFmLkTRcu8E0X+vxNF
McMTRWjGE0WYyRNFy8wTRf7PE0Ux0xNFZNYTRZjZE0XL3BNF/t8TRTHjE0Vk5hNFmOkTRcvs
E0UC8BNFNfMTRWT2E0WY+RNFy/wTRf7/E0UxAxRFaAYURZgJFEXLDBRF/g8URTETFEVkFhRF
mBkURcscFEX+HxRFMSMURRQnFEWYKRRFyywURQIwFEU1MxRFZDYURZg5FEXLPBRFAkAURTFD
FEVoRhRFmEkURctMFEX+TxRFMVMURWRWFEWgWRRFz1wURf5fFEUxYxRFZGYURZhpFEXLbBRF
/m8URTFzFEVkdhRFsHkURct8FEUGgBRFNYMURWSGFEWYiRRFy4wURf6PFEUxkxRFaJYURZyZ
FEXLnBRF/p8URTGjFEVkphRFmKkURcusFEVcsBRFMbMURWS2FEWYuRRFy7wURf6/FEUxwxRF
ZMYURZjJFEXLzBRF/s8URTXTFEVk1hRFnNkURc/cFEUG4BRFNeMURWTmFEWY6RRFy+wURf7v
FEUx8xRFZPYURZz5FEXL/BRFAgAVRTEDFUVoBhVFmAkVRcsMFUX+DxVFMRMVRWQWFUWcGRVF
yxwVRf4fFUUxIxVFZCYVRZgpFUXLLBVF/i8VRTUzFUVkNhVFmDkVRc88FUX+PxVFNUMVRWRG
FUWYSRVFy0wVRf5PFUUxUxVFdVYVRZxZFUXPXBVF/l8VRTFjFUVoZhVFnGkVRctsFUX+bxVF
MXMVRWh2FUWceRVFy3wVRf5/FUU1gxVFZIYVRZyJFUXLjBVFApAVRTWTFUVklhVFnJkVRdOc
FUUCoBVFOaMVRWSmFUWcqRVFy6wVRQKwFUU1sxVFaLYVRZy5FUXPvBVFAsAVRTnDFUVkxhVF
nMkVRc/MFUUC0BVFPdMVRWjWFUWg2RVFz9wVRQLgFUU14xVFaOYVRZzpFUXP7BVFAvAVRTXz
FUVo9hVFnPkVRc/8FUUCABZFNQMWRWgGFkWcCRZFzwwWRQIQFkU1ExZFaBYWRZwZFkXPHBZF
AiAWRTUjFkVoJhZFnCkWRc8sFkUCMBZFNTMWRWg2FkWcORZFzzwWRQJAFkU1QxZFaEYWRZxJ
FkXPTBZFAlAWRTVTFkVoVhZFnFkWRc9cFkUCYBZFNWMWRWhmFkWcaRZFz2wWRQJwFkU1cxZF
aHYWRZx5FkXPfBZFAoAWRTWDFkVohhZFnIkWRc+MFkUCkBZFNZMWRWiWFkWcmRZFz5wWRQKg
FkU1oxZFaKYWRZypFkXPrBZFArAWRTWzFkVothZFnLkWRc+8FkUCwBZFNcMWRWjGFkWcyRZF
z8wWRQLQFkU10xZFbNYWRZzZFkXP3BZF/t8WRTXjFkVo5hZFnOkWRc/sFkUC8BZFNfMWRWT2
FkWc+RZFz/wWRQIAF0U1AxdF+AYXRZwJF0XPDBdFAhAXRTUTF0VoFhdFnBkXRc8cF0UCIBdF
NSMXRWgmF0WcKRdFzywXRQIwF0U1MxdFaDYXRZw5F0XPPBdF</AssayXData><AssayYData Points="900">1ApJP+NAST+8ukk/XXNJP7daST+uHkk/KZ1JP81TSj/l+Ek/s79JP3EpSj+IYEo/uRJKP2gt
Sj+aU0k/4s9KP4xiSj+R6kk/RnZJP50SSj9HBko/Pq9JP0guSj+4c0s/3YlKP8+rSj+99Uk/
LX9KP6X6ST8X2Eo/y01KP+ZxSj/5YUo/GPdKPzAESj9cXko/qNRJP8V8Sj/Pkko/5s9KP05P
Sj/8WEs/LWxKP4seSj9dXUo/JyNKP2a4Sj/uyEk/A65JP85ASj8wxko/2zdKP0+MSj8ly0o/
AqpJP5y/Sj9JREo/J31LP47FSz9JVko/i0RLP4JFSj/enEs/wtBKP4d4Sj+IrEk/HiFLP+d4
Sj9yhUo/yQ1LP8d7Sz8J1ko/81FLP5uXSj9K8kk/rHpLPwgiSj9mUUs/jidLP4I4Sj8JRUs/
+6dLP0/PSj/rSEo/715KP5ZsSj8KDEo/A+VLP1CpST/6/0k/ouRKP7GqSj9knko/C4RLP9nW
Sz8Oiks/0d1KP73ZSz+yfEo/AM9KPy+USj/Zrko/rZpKP801ST8IU0o/Da5JP6aBSj/p6ks/
/2dLP428Sj9k+Eo//8RKP4MQSz8FIEk/BbJKPzvbST+Xo0o/zUFKP9CbSj+mZUs/ymVKP9g0
Sj+MBko/Hf5KP1ThSj+2K0s/dT5JP8UySz9+80o/f/1JPzBNSz+vCko/M/5KP+MCSj/MmUo/
Y59KP/HpSj/dVko/3y5LP++HSj8fLks/q5FLP8rXSz/x8ks/z8FKP7LQSz91XEo/jeBKP5YS
Sz+abko/5vlKP7gjSz+RkEs/VZBKP8EoSz8VEEs/rbdKP2piTD9SREo/QCZKP11ySz++XEs/
lmVLP7bGSz+fDUs/L2lKP/DGSz9k2Eo/xRlLP685Sz9mkUs/cNZKP3l7Sz8N5Uo/lONLP+dh
Sj9Tyko/5rRLP07sSj/JIEs/oU5LPwhKSz97gEs/kZ5LP4H+Sj8jgEs/mnNKP9W4Sz+CUks/
WHtKP/spSz/a40o/NYpLP0K6Sz/U7Eo/VUhMP7e0Sz/u5Uo/VBdLP99qSj9rLUs/KidMP8gN
Sz8Qlkw/zOpLPz35Sj9hdEs/5L9KP11tSj8WkEo/7IpKP1XCSj+ol0o/2h1MP3pbSj8t8Us/
aAFLPzlgSz85jEs/Z6pKP61dSz+eC0w/6cFKP/QATD/c4ks/vX5MPwmoSj8u1ks/WXZLP157
Sj/6vUs/y4tLP5krSz+o5Es/mBFMP4VZSz8e10s/w49LP4d6Sz+6F0w/59tLP4RtTD/2W0s/
1otMP4fuSz/4b0s/YNZMP3vCSj9N5ks/zkNLPyNkTD+qRkw/Wv5LP9zBSz8tbEs/Q/lKP5Y7
Sz+Id0s/M3BMP7tgSz/ryEs/mcNLP6hnTD9cm0s/FnNLP898TD8COE0/MwdMP6iSSz9a50s/
iUxMP1o1TD9Bm0s/tEJMPzWtTD8CtEo/1YlLP8rSSz8q8Uw/q1pLPxWjSj9WhEs/IVxLP5ca
Sz/zr0s/KThLP2K9Sj/LWUs/dqhLP3kHSz+qjEs/Pd5LP9HrSz8fqEs/HiNLP22USz9QS0s/
3bNMP7wkSz/0vks/yUtLPxXxSz8+7Es/Zd5MP2/PTD8qhks/bTJMP6shTD/97Uw/Q2NLPxBI
Sj802ks/i25LP7g2Sz86ykw/r+BMP0r4Sz+PeUw/HfBLP0k3Sz+KWks/jpRLP1YPSz/cB00/
4Y1LP90gTD+jy0s/8CxMP3FeTD+5skw/Ek1MP0WTTD+L9ko/3HZLP5ILTD/79Es/MAJMP4ty
Sz+HfEw/7GVMP7yWSz+930s/wXNLP37mTD901Es/JLdMPwaeTD/pl0s/0w5MPwkqTD928Es/
rgBMPyxVTD+Zuks/YVpMP6cvTD/Czks/pvNMP2AvTD8/8ks/iEVMPwOaTT+m5Es/vqhLP21f
TD9aoUw/NFxLPynGTD+kpUw/1SRMP7azTD9Ex0s/KYBNP+p3TD/lE0s/W7BLP6xMTD96PUw/
k59MP8ZhTD9svEw/CNdMP3SLTD+8mUw/PiJMP8+WTD+Qr0s/OLtMPwpDTD+nVEs/N+JLP/SP
TD8/cUw/gPpMP8E+TD8OC00/dQFNPyZWTD/oC00/lupMP/T5TD/jmks/K8tMP8hUTT+Ep0w/
EB5LP1nvTD8yD0w/vARNP6duSz/vEE0/SAlNPw5WTD/fA0w/S/xMP6McTj/JqEw/XkFMPw2g
Sz9UQUw/LRZNP1PmSz8iLkw/GtNMP/srTD9Wpkw/YY1MP0/oSz8ePE4/VmlMP7WiTT9ELEw/
A9NMP8WiTT+4Q0w/FGhMP8yCTD9/Nkw/n/FMP5XlTD+ojk0//I1LP5hgTD//Rk0/Lf9MP01D
TT/18Uw/wUtMP91cTD9MHU4/y7hMP/klTT9yb0w/ZsFMP1l4TD/p5Ew/Z2lMPyOMTT/oBEw/
sK5MP0esTD+5Pkw/kQRNP2aoTT9v70w/agBNP5uuTT+ie00/v79MP9x+TD/VCk0/LHhNP2Bi
TD8XeUw/xTpMP3qfTT9rgk0/a21NP8ztTD8wFEw/1ytNP/KWTT/RmUw/fHVNP3WHTD/bgUw/
czVNP/LnTD8AUk4/9H5MP8tmTD8aFE0/wM5MP+1PTT+KZUw/txlNP67LTT/ALk0/IeFLP551
TD984Uw/6BNNP5+1TT/ax0w/tUdMP/ijTD/DaE4/NfpLPwISTT/1oUw/TQZNP/yTTT+tQE0/
z9JMP5CFTj/iP0w/UaJMP39TTD8CAU0/iY5MP4UMTT+TBU0/XshMPxIrTT8TxEw/NfFNPyf7
TD/JYUw/+8pNP7D8TD+LXk8/MRZNP0v6TT9+YU4/rQpNPzckTj9iGE0/4nRNPwgjTj8KLU0/
nfdLP9F4TD8NcEw/OJ5MP1H8TD8nKU0/ZtBLP/krTT+gs00/hENNP0apTD//kUw/qhtNPz+n
TD9bgkw/Zg9NPzQyTT/AOU4/u2tOP1d5TD+3WE0/1HpMP2MOTj9TLE0/weNMP911Tj+nSU0/
dJlMP3PITT8HzUw/T4dMPxkFTT/1P00/tllNP2kuTD/NXkw/gt1NP/WkTT9SVk4/84lNP7rV
TD/3nEw/ggZMP+1MTT8yAU0/61BNP5aFTj/Qqkw/cM5MP134Sz8LI04/TmlNP2RvTD+PsE0/
nyhNP+guTj9DVUw/JcZMP4OwTT/FMU4/0SNOP1YbTj+u3k0/MORNPyWvTD+7300/RStOPxNf
Tj9Irk0/uPdNP+o+TT/KmU0/2oFOP2maTT+y7U0/wstMP/N2TT8fTE0/TZZNP71WTT9YYE0/
vBBOP9BYTT/EoE0/GQ1NP9LWTT+eKE0/kPJNP1OOTT8d4E0/EOJOPxt7TT/fwU0/IppNP/sG
TT8Nhk0/AIFNP9tsTT8ZV08/NS1NPzxaTj+vXE4/U+1NP826TT9aeE4/cSdNPxZCTj9o2E0/
vR9OP4SuTD8/d00/0pJMP+ffTT+aLU8/fSdOP+nUTT8qYE0/k0hNP1TDTT9akUw/ZAdOP6m/
TD8nMk0/cg5OP5toTj8gHk4/5mpOP0MKTj9VdU4/3ThOP6CyTD9nXk4/VbNNP88VTz8RPU4/
CQ9PP81YTT/jF00/vHlNPxhmTT9CoE0/pCtNPxR0TT9Rs00/on1NP1/gTT/DNk4/c3FOP/ZK
Tj+ghE0/MK1NPxQ3Tj8+M04/cIlOPzLaTj/Ar00/AH5NP9dDTj/dEk0/IdhMPwYgTT8LrE4/
8c5OP8GWTT9ePE4/JyBOP824TT8oyU4/YORNPzXITT/juE0/UGJOP94PTj9UbU0/aKlNPyBL
Tj/Nz00/VtRNPyBkTT+JZ00/vtBOP5rCTT/AUU0/1U9NP2ShTj9t+00/U4VOPxsdTj8tf04/
6LdNP6bOTT9T2U4/iCxOP92+Tj9gWU4/d6lOP8jITT82C04/FRNOP/+STj8MiE4/9JxNP2Pn
TT9ArE4/FLJOP4nqTj/PCU8/4JZNPxc/Tz/TiU4/TWlNP8ZTTj/DeE0/1jtPPyZ1Tj988k4/
pZ1NPzxPTj/cQk4/uR1OPw3ITj/eA08/RRhOP0FaTz9cAU8/h7NOP3FRTD+5VE4/GYlNP7YW
Tz9d2U4/E29PP+muTT9l+U0/qClOP+O+Tj9+0E8/iutNP8etTj82+U8/MUxOPx51Tj8BLU4/
c2xOP9G7Tj9BA08/uWNOP5XKTT9BR04/ZBROP/LlTT8Un00/+q5NP6lZTj8T4U0/qdtOP3B7
Tj8VxU4/QjpOP6s1Tj9o6U0/pLVOP0I7Tz//Wk8/2qVOP44ETz/LvU4/GvROPx9JTz9QfU4/
HhxPP1DwTT9+FU4/TM1NP7OyTT8XLU8//wdOP1QPTj83UU4/i7tOP6OnTz/+NU4/8hpPP59a
Tj/rMU4/LNVOPyfnTj+eF08/e+VOP7muTj/JX04/3NVOP9w9Tz+pEU4/I0NPPwnpTj/1sE4/
bwROP7xdTz9Drk8/T/xOP6CsTj9S1U4/FK9NP7R0Tj/98E4/GVxPPxVqTj+xwk4/9xtPP51D
Tj/dwU8/w3lPP9bQTj+/rU4/KAhPPxDHTj+/OE8/lWJOP1JjTj9GK08/nApPP1KhTT/N104/
Kz5OP3weTj+tdE8/AxVOP2TuTj+eWU4/SutNP86fTj8eqE4/GGZOPxgeTz8VUVA/wnhOP0j1
Tj9mBE4/De9NPxD4Tj+Nxk4/0UxPP8ldTj+QEU4/5qtOPxPfTz/5Jk8/KW5PP4LKTj83P08/
545PP0y+Tj/dhU8/ZlpOP/m8Tj8hBk8/Y3ZQP2yoTz80604/</AssayYData></Step><Step><CommonData><SampleLocation>11</SampleLocation><SampleID></SampleID><SampleGroup></SampleGroup><SampleInfo></SampleInfo><SampleRow>H</SampleRow><SamplePlate>1</SamplePlate><WellType>REGENERATION</WellType><Concentration>-1</Concentration><ConcentrationUnits>µg/ml</ConcentrationUnits><MolarConcentration>-1</MolarConcentration><MolarConcUnits>nM</MolarConcUnits><MolecularWeight>-1</MolecularWeight><Temperature>25</Temperature><StartTime>2861738</StartTime><AssayTime>5</AssayTime></CommonData><FlowRate>1000</FlowRate><StepType>KREGENERATION</StepType><StepName>Regeneration</StepName><StepStatus>OK</StepStatus><ActualTime>4.99907</ActualTime><CycleTime>0.2</CycleTime><AssayXData Points="25">AkAXRTFDF0VoRhdFmEkXRc9MF0X+TxdFNVMXRWhWF0WcWRdFz1wXRQJgF0U1YxdFZGYXRZhp
F0XLbBdFAnAXRTVzF0VkdhdFnHkXRct8F0UCgBdFNYMXRWiGF0WYiRdFy4wXRQ==</AssayXData><AssayYData Points="25">rzHzv7YdB8BBEg7A/WsTwCRLF8BbzBrAGCwdwB2mH8BfsCHAENsjwI9VJcCgribAcOgnwFkW
KcBmkirAdG8rwL6FLMDYky3A7WIuwF1cL8DbETDAa0sxwC63McCKGTLALNMywA==</AssayYData></Step><Step><CommonData><SampleLocation>12</SampleLocation><SampleID></SampleID><SampleGroup></SampleGroup><SampleInfo></SampleInfo><SampleRow>H</SampleRow><SamplePlate>1</SamplePlate><WellType>BUFFER</WellType><Concentration>-1</Concentration><ConcentrationUnits>µg/ml</ConcentrationUnits><MolarConcentration>-1</MolarConcentration><MolarConcUnits>nM</MolarConcUnits><MolecularWeight>-1</MolecularWeight><Temperature>25</Temperature><StartTime>2877636</StartTime><AssayTime>5</AssayTime></CommonData><FlowRate>1000</FlowRate><StepType>KREGENERATION</StepType><StepName>Regeneration</StepName><StepStatus>OK</StepStatus><ActualTime>4.99907</ActualTime><CycleTime>0.2</CycleTime><AssayXData Points="25">ApAXRTGTF0VglhdFlJkXRcecF0X6nxdFLaMXRWCmF0WUqRdFy6wXRfqvF0UtsxdFYLYXRZS5
F0XLvBdF+r8XRS3DF0VgxhdFlMkXRfDMF0X6zxdFMdMXRWDWF0WU2RdFy9wXRQ==</AssayXData><AssayYData Points="25">YCfwPiln+D6qjQM/74oIPxN7Cz8LARA/Z9cRP/0JFT9MOhc/1dYYP06kGj89rBw/050dP7du
Hj9ZYB8/J2gfP3GqIT8GUyM/w/QiP6IoJD9IAyU/AcclP2jFJT+qZyc/U+EnPw==</AssayYData></Step><Step><CommonData><SampleLocation>11</SampleLocation><SampleID></SampleID><SampleGroup></SampleGroup><SampleInfo></SampleInfo><SampleRow>H</SampleRow><SamplePlate>1</SamplePlate><WellType>REGENERATION</WellType><Concentration>-1</Concentration><ConcentrationUnits>µg/ml</ConcentrationUnits><MolarConcentration>-1</MolarConcentration><MolarConcUnits>nM</MolarConcUnits><MolecularWeight>-1</MolecularWeight><Temperature>25</Temperature><StartTime>2893758</StartTime><AssayTime>5</AssayTime></CommonData><FlowRate>1000</FlowRate><StepType>KREGENERATION</StepType><StepName>Regeneration</StepName><StepStatus>OK</StepStatus><ActualTime>5.00005</ActualTime><CycleTime>0.2</CycleTime><AssayXData Points="25">/t8XRTHjF0Vk5hdFmOkXRdvsF0X+7xdFLfMXRWD2F0WY+RdFx/wXRf7/F0UxAxhFYAYYRZwJ
GEXLDBhF+g8YRS0TGEVgFhhFmBkYRdMcGEX6HxhFMSMYRWQmGEWYKRhFyywYRQ==</AssayXData><AssayYData Points="25">H2IUwDhMH8BRDiTAqAEnwLtBKcAfASvAM44swLq0LcBmPy/A3EYwwDZsMcDTJjLANtkywIiQ
M8AUIDTAy+A0wDVENcAo6TXAvYQ2wK4VN8AGbTfA5Qk4wFg9OMD2wDjAsS45wA==</AssayYData></Step><Step><CommonData><SampleLocation>12</SampleLocation><SampleID></SampleID><SampleGroup></SampleGroup><SampleInfo></SampleInfo><SampleRow>H</SampleRow><SamplePlate>1</SamplePlate><WellType>BUFFER</WellType><Concentration>-1</Concentration><ConcentrationUnits>µg/ml</ConcentrationUnits><MolarConcentration>-1</MolarConcentration><MolarConcUnits>nM</MolarConcUnits><MolecularWeight>-1</MolecularWeight><Temperature>25</Temperature><StartTime>2909833</StartTime><AssayTime>5</AssayTime></CommonData><FlowRate>1000</FlowRate><StepType>KREGENERATION</StepType><StepName>Regeneration</StepName><StepStatus>OK</StepStatus><ActualTime>5.00005</ActualTime><CycleTime>0.2</CycleTime><AssayXData Points="25">/i8YRTEzGEVgNhhFlDkYRcc8GEX6PxhFLUMYRWRGGEWUSRhFx0wYRf5PGEUtUxhFcVYYRZhZ
GEXHXBhF+l8YRTFjGEVgZhhFmGkYRcdsGEX+bxhFMXMYRWB2GEWYeRhFy3wYRQ==</AssayXData><AssayYData Points="25">Dc39PqbCAj9eHgk/WJ4PP0QpFD8PDBY/TwMaP9x6HT86/h4/KV0iP7UUIz+k1SQ/nB4mPxcL
Jz+Mxyg/xtUqP5iuKj8TLS0//QAtP0VWLj9ARS8/ykovP4fiLz+MwzA/eQUyPw==</AssayYData></Step><Step><CommonData><SampleLocation>11</SampleLocation><SampleID></SampleID><SampleGroup></SampleGroup><SampleInfo></SampleInfo><SampleRow>H</SampleRow><SamplePlate>1</SamplePlate><WellType>REGENERATION</WellType><Concentration>-1</Concentration><ConcentrationUnits>µg/ml</ConcentrationUnits><MolarConcentration>-1</MolarConcentration><MolarConcUnits>nM</MolarConcUnits><MolecularWeight>-1</MolecularWeight><Temperature>25</Temperature><StartTime>2926069</StartTime><AssayTime>5</AssayTime></CommonData><FlowRate>1000</FlowRate><StepType>KREGENERATION</StepType><StepName>Regeneration</StepName><StepStatus>OK</StepStatus><ActualTime>5.00005</ActualTime><CycleTime>0.2</CycleTime><AssayXData Points="25">/n8YRTGDGEVkhhhFlIkYRcuMGEX+jxhFMZMYRWCWGEWYmRhFy5wYRfqfGEUxoxhFYKYYRZSp
GEXLrBhF/q8YRS2zGEVgthhFmLkYRce8GEX+vxhFMcMYRWTGGEWUyRhFy8wYRQ==</AssayXData><AssayYData Points="25">294SwLa8H8AvziTAXbcnwPdPKsAG2CvAL3YtwJWxLsChwS/AlmowwAPIMcCvpzLAe2QzwCSi
M8DrgzTAAyA1wNGSNcB5IzbAe2M2wLJLN8CohzfATa83wIMPOMC+bjjA6c84wA==</AssayYData></Step><Step><CommonData><SampleLocation>12</SampleLocation><SampleID></SampleID><SampleGroup></SampleGroup><SampleInfo></SampleInfo><SampleRow>H</SampleRow><SamplePlate>1</SamplePlate><WellType>BUFFER</WellType><Concentration>-1</Concentration><ConcentrationUnits>µg/ml</ConcentrationUnits><MolarConcentration>-1</MolarConcentration><MolarConcUnits>nM</MolarConcUnits><MolecularWeight>-1</MolecularWeight><Temperature>25</Temperature><StartTime>2942125</StartTime><AssayTime>5</AssayTime></CommonData><FlowRate>1000</FlowRate><StepType>KREGENERATION</StepType><StepName>Regeneration</StepName><StepStatus>OK</StepStatus><ActualTime>4.99907</ActualTime><CycleTime>0.2</CycleTime><AssayXData Points="25">/s8YRS3TGEVk1hhFlNkYRcfcGEX+3xhFMeMYRWDmGEWU6RhFx+wYRfrvGEUt8xhFYPYYRZT5
GEXH/BhF+v8YRS0DGUVkBhlFmAkZRdMMGUX6DxlFMRMZRWAWGUWUGRlFxxwZRQ==</AssayXData><AssayYData Points="25">QBILPxuZED/p1xg/kFsdP4KCID+BjiU/cjspP+PfKj8sLCs/DhIvP+UzMT/fdjE/22c0P66Y
NT+s+DY/c0c4P5qrOD86Uzk/dpM6P0FcOz9Thzw/KAU+P9fbPj8QlD8/x0VAPw==</AssayYData></Step><Step><CommonData><SampleLocation>1</SampleLocation><SampleID></SampleID><SampleGroup></SampleGroup><SampleInfo></SampleInfo><SampleRow>H</SampleRow><SamplePlate>1</SamplePlate><WellType>BUFFER</WellType><Concentration>-1</Concentration><ConcentrationUnits>µg/ml</ConcentrationUnits><MolarConcentration>-1</MolarConcentration><MolarConcUnits>nM</MolarConcUnits><MolecularWeight>-1</MolecularWeight><Temperature>25</Temperature><StartTime>2956835</StartTime><AssayTime>60</AssayTime></CommonData><FlowRate>1000</FlowRate><StepType>BASELINE</StepType><StepName>Baseline</StepName><StepStatus>OK</StepStatus><ActualTime>59.9991</ActualTime><CycleTime>0.2</CycleTime><AssayXData Points="300">/h8ZRSkjGUV5JhlFkCkZRcMsGUX6LxlFLTMZRXE2GUWQORlFwzwZRfY/GUUpQxlFXEYZRZBJ
GUXDTBlF+k8ZRSlTGUVcVhlFlFkZRctcGUX2XxlFKWMZRVxmGUWQaRlF7GwZRfZvGUUpcxlF
XHYZRZh5GUXHfBlF9n8ZRTGDGUVghhlFkIkZRcOMGUX2jxlFLZMZRVyWGUWQmRlFw5wZRfqf
GUUpoxlFYKYZRZCpGUXHrBlF9q8ZRaCzGUVcthlFkLkZRcO8GUX2vxlFUsMZRWDGGUWQyRlF
x8wZRfbPGUUp0xlFqtYZRZDZGUXD3BlF+t8ZRS3jGUVk5hlFkOkZRcPsGUX27xlFLfMZRYX2
GUWQ+RlFx/wZRfb/GUUpAxpFXAYaRZQJGkXDDBpF+g8aRSkTGkW7FhpFkBkaRcMcGkX2HxpF
KSMaRVwmGkWQKRpFwywaRfYvGkUtMxpFYDYaRZA5GkXDPBpF+j8aRSlDGkVcRhpFkEkaRd9M
GkX6TxpFLVMaRW1WGkWQWRpFx1waRfpfGkUpYxpFYGYaRZBpGkXHbBpF9m8aRZBzGkVcdhpF
lHkaRcN8GkX2fxpFKYMaRVyGGkWQiRpFx4waRfaPGkUxkxpFYJYaRZSZGkXHnBpF9p8aRS2j
GkVgphpFlKkaRdesGkX6rxpFLbMaRVy2GkWUuRpFx7waRfq/GkUtwxpFecYaRZTJGkXHzBpF
+s8aRS3TGkWB1hpFlNkaRcfcGkX63xpFPuMaRdPmGkWU6RpFx+waRQLwGkUt8xpFYPYaRZj5
GkXH/BpF+v8aRS0DG0VgBhtFlAkbRccMG0X+DxtFLRMbRWAWG0WUGRtFxxwbRfofG0UtIxtF
YCYbRagpG0XHLBtF+i8bRS0zG0VgNhtFqDkbRcc8G0X6PxtFLUMbRWBGG0WUSRtFx0wbRfpP
G0UtUxtFYFYbRZRZG0XHXBtF+l8bRS1jG0VgZhtFlGkbRcdsG0UXcBtFLXMbRWB2G0WUeRtF
x3wbRfp/G0UtgxtFYIYbRZSJG0XHjBtF9o8bRS2TG0VglhtFkJkbRcecG0X6nxtFLaMbRWCm
G0WUqRtFx6wbRfavG0UtsxtFYLYbRZC5G0XHvBtF+r8bRS3DG0VgxhtFkMkbRcfMG0X6zxtF
LdMbRWDWG0W92RtFx9wbRfrfG0Ut4xtFYOYbRZTpG0XH7BtF+u8bRS3zG0Vg9htFlPkbRcP8
G0X6/xtFLQMcRWAGHEWUCRxFxwwcRfoPHEUtExxFYBYcRZQZHEXXHBxF+h8cRTUjHEVxJhxF
lCkcRccsHEX6LxxFLTMcRWA2HEWUORxFxzwcRfY/HEUpQxxFYEYcRZRJHEXHTBxF+k8cRS1T
HEVgVhxFoFkcRcdcHEX2XxxFMWMcRWBmHEWYaRxFx2wcRfZvHEUpcxxFYHYcRZR5HEXHfBxF
+n8cRS2DHEVghhxFlIkcRceMHEX6jxxFLZMcRWCWHEWUmRxFx5wcRfafHEUtoxxFYKYcRZSp
HEXLrBxF+q8cRS2zHEVgthxFlLkcRce8HEX6vxxFLcMcRWTGHEWUyRxFw8wcRfrPHEUt0xxF
YNYcRZDZHEXH3BxF</AssayXData><AssayYData Points="300">ioNGPwvURj/iBkk/qLZIPyPRSD8e70k/N+NIP7HjSD85nEo/hetIP/jxSj9LAEs/DBVKP4eI
Sz8s5Us/l5hMP6H/Sz9b20w/IgpNP0zESz+/C00/Vs5MP2MjTj9y8E0/ofRNP3KLTj9Q+k0/
3vBOP/8cTz/WQ08//0ZPP8bYTj/iL04/EQ9QP7jeTz/urE8/DhJRP1tyTz+0UFA/NhRRPylW
UT/PGFE/xpNQP9fPUT/581A/GW5RP7rRUD/EKVI/aSdTP8A4Uj+6elI/mXhSP5PWUj+0FVQ/
0E9UP8WGUz9pVlM/66JSP/fLUz8KflM/Si9UP14uVD95fFU/UkhVP7eHVD+bklQ/FiFVPy50
VT86YFU/SdBVP/eNVT+ffVU/uC1VPz9+VT+eHVc/9g1XPwY7Vj+h2VY/CqlWP4MnVz/x6FU/
yQBWP0KcVz8qH1c/lcBXP2VkWD9Wjlc/rsBXP7FYWD+uiFc/oaFXP9v+Vj8BiVc/foBYP8gs
WD9lIFg/47dYPyKxVz93VFg/tjpYP9MGWT9Z21k/M7JZP5kzWT8rjFk/9txYP85sWT9QT1o/
SK5ZPx1nWT9k7lo/j15aP+pbWT9AIlk/9V9aPwa0Wj8+BFo/sBlbP750Wj8HwFo/ntZbP8/8
WT+A+Fo/ndJaP9iPWz9rSls/IIpbP9FiWz+Q4Fs/8i1bP+C3Wz9ImVs/IyRcP6NIWz+NwVs/
WfBbP6F2XD/yClw/LhJcP3oVXD/gqFo/bx1cPyotXD8yhVw/OfNcPw8HXT9lOFw/H1xdPxKR
XT/Pt1w/xTNcP0+tXT/PV10/rK5cP77xXT/mb10/dFNdP3vOXT/jPl4/wuleP5RiXT8g6lw/
gpFeP2FaXT9MiF4/OBRePwBsXT8QFl0/i/BdP108Xj9I4F4/Id1dP60RXj9nrl4/m05eP1ob
Xz+qH18/r4ZfP0GrXj84H18/qyZfP7/AXz+j6l4/ofJdP6MMYD/4z18/E8ZeP65RXz8BXGA/
J0ZfP8+WXz8otl8//etgP3IVXz9Fr18/VzRfPwrGXz/SoWA/R7NgP9wOYD9bC2A/QM9gPzvg
Xz/NiV8/lb9gPzWdXz+jDmA//2BgP1KfYT+P72A/Q9xgP44UYT+kZmA/oW9gP5xoYT9lP2E/
7RBgP2/lYD8MZ2E/UB9hP5k0Yj/QnmE/ZyVhP/xSYj+J7WE/3F9hPwKVYT8eDWE/h9phP6vq
YT9qvmE/CEphP8/QYj/EkGI/vlhhP2dAYT/s92A/IgtiP6dvYT/MPmI/7GBhP0roYT8Jq2E/
BjRiPwWSYj96PmI/LEZiP0v9Yj9ceGI/OsliPzjdYj+YgmI/exdjPyKgYz+RzWM/tSxjP5xK
Yz8rqWI/sr9iP+3xYj+/B2M/TGdjPxZDZD8L0mM/z0JjP4SnYz8S3WI/+WtjP0J1Yz9skWM/
MnRjPzmuYz8cuWM/689iP+mBYz/Ib2Q/COFjP2rNYz9NaWQ/+G1kP9XOYz+y6GQ/8iBkPzoX
ZD8LYWQ/dfNlP/ZrZD9zOGU/vQ9kPy8ZZT+8umM//FZkP/wCZT+atmM/APRjP5ADZT8/0WU/
vCtlP/anZD+QAWU/</AssayYData></Step><Step><CommonData><SampleLocation>6</SampleLocation><SampleID></SampleID><SampleGroup></SampleGroup><SampleInfo></SampleInfo><SampleRow>H</SampleRow><SamplePlate>1</SamplePlate><WellType>BUFFER</WellType><Concentration>-1</Concentration><ConcentrationUnits>µg/ml</ConcentrationUnits><MolarConcentration>-1</MolarConcentration><MolarConcUnits>nM</MolarConcUnits><MolecularWeight>-1</MolecularWeight><Temperature>25</Temperature><StartTime>3024039</StartTime><AssayTime>80</AssayTime></CommonData><FlowRate>600</FlowRate><StepType>LOADING</StepType><StepName>Loading</StepName><StepStatus>OK</StepStatus><ActualTime>79.9991</ActualTime><CycleTime>0.2</CycleTime><AssayXData Points="400">/t8cRS3jHEVg5hxFlOkcRcPsHEX67xxFLfMcRWD2HEWU+RxFx/wcRfr/HEUtAx1FXAYdRZQJ
HUXDDB1F+g8dRS0THUVgFh1FlBkdRcccHUX6Hx1FLSMdRWAmHUWUKR1FxywdRfYvHUUpMx1F
YDYdRZQ5HUXHPB1F+j8dRSlDHUVgRh1FlEkdRcdMHUX6Tx1FWlMdRVxWHUWUWR1Fw1wdRfpf
HUUtYx1FXGYdRZBpHUXHbB1F+m8dRSlzHUVgdh1FlHkdRcd8HUX6fx1FLYMdRVyGHUWUiR1F
x4wdRfaPHUUtkx1FYJYdRZSZHUXDnB1F9p8dRS2jHUVgph1FkKkdRcOsHUX6rx1FLbMdRWC2
HUWQuR1F17wdRfq/HUUtwx1FYMYdRZDJHUXDzB1F+s8dRS3THUVg1h1FkNkdRR3dHUX63x1F
LeMdRWDmHUWU6R1Fw+wdRfrvHUUt8x1FYPYdRZT5HUXD/B1F+v8dRS0DHkVgBh5FkAkeRccM
HkX2Dx5FLRMeRWAWHkWUGR5FwxweRfofHkUpIx5FXCYeRZQpHkXDLB5F9i8eRS0zHkVgNh5F
lDkeRcM8HkX6Px5FKUMeRVxGHkWUSR5Fx0weRfZPHkUtUx5FXFYeRZRZHkXDXB5F+l8eRS1j
HkVgZh5FlGkeRcdsHkX6bx5FLXMeRbJ2HkWQeR5FFX0eRfp/HkUpgx5FYIYeRZSJHkXHjB5F
+o8eRS2THkVclh5FkJkeRcecHkX6nx5FLaMeRVymHkWUqR5Fx6weRfavHkUtsx5FXLYeRZC5
HkXHvB5F+r8eRS3DHkVgxh5FlMkeRcfMHkX+zx5FLdMeRVzWHkWQ2R5Fx9weRfbfHkUt4x5F
XOYeRZTpHkXH7B5F+u8eRSnzHkVg9h5FkPkeRc/8HkX6/x5FKQMfRVwGH0WUCR9FwwwfRfoP
H0UpEx9FXBYfRZQZH0XHHB9F+h8fRSkjH0VgJh9FlCkfRcMsH0X2Lx9FLTMfRVw2H0WUOR9F
wzwfRfo/H0UtQx9FYEYfRZBJH0XDTB9F+k8fRSlTH0VgVh9FoFkfRcdcH0X2Xx9FKWMfRVxm
H0WQaR9Fx2wfRfpvH0Utcx9FXHYfRZB5H0XDfB9F+n8fRS2DH0Vghh9FkIkfRcOMH0X2jx9F
KZMfRVyWH0XhmR9Fx5wfRfafH0Utox9FYKYfRZSpH0XHrB9F9q8fRS2zH0Vgth9FlLkfRQi9
H0X2vx9FLcMfRVzGH0WQyR9Fx8wfRfrPH0Ut0x9FXNYfRZTZH0XH3B9F+t8fRTHjH0Vg5h9F
kOkfRcfsH0X67x9FLfMfRWD2H0WU+R9Fw/wfRfb/H0UpAyBFYAYgRZAJIEXDDCBF+g8gRS0T
IEVcFiBFlBkgRcMcIEX6HyBFKSMgRVwmIEWUKSBFxywgRfovIEUtMyBFXDYgRfI5IEXDPCBF
9j8gRS1DIEVcRiBFlEkgRcNMIEX2TyBFKVMgRVxWIEWQWSBFw1wgRfpfIEUpYyBFXGYgRZBp
IEXHbCBF9m8gRSlzIEVcdiBFlHkgRcd8IEX6fyBFKYMgRWCGIEWUiSBFw4wgRfqPIEUpkyBF
XJYgRZSZIEXDnCBF9p8gRS2jIEVgpiBFkKkgRcOsIEX2ryBFKbMgRVy2IEWUuSBFw7wgRfq/
IEUpwyBFYMYgRZTJIEXDzCBF+s8gRSnTIEVg1iBFkNkgRcfcIEX23yBFKeMgRVzmIEWQ6SBF
w+wgRfbvIEUt8yBFYPYgRZT5IEXH/CBF9v8gRSkDIUVcBiFFkAkhRccMIUX6DyFFKRMhRWAW
IUWQGSFFxxwhRfofIUUpIyFFXCYhRZApIUXHLCFF+i8hRSkzIUVgNiFFlDkhRcM8IUX6PyFF
LUMhRWBGIUWUSSFFw0whRfZPIUUtUyFFXFYhRZRZIUXDXCFF9l8hRSljIUVcZiFFkGkhRcds
IUX2byFFKXMhRVx2IUWQeSFFw3whRfp/IUUtgyFFXIYhRZSJIUXHjCFF9o8hRS2TIUVcliFF
kJkhRcOcIUX2nyFFKaMhRWCmIUWQqSFFx6whRfavIUVCsyFFXLYhRZC5IUXDvCFF+r8hRS3D
IUVcxiFFkMkhRcPMIUX2zyFFKdMhRVzWIUWU2SFFx9whRQ==</AssayXData><AssayYData Points="400">Ky9lP0PcZD9Cl2U//IZlPzQ8ZT99r2U/jbFlPyANZT979mU/cjVmP5gfZz9Jy2U/9UBnP59q
Zj9wOGc/ohhmP41jZj+fVmc/2SJmPw5yZz/G/2Y/zuNmP21PZz+142Y/yu1mP66CZj/O+mY/
gr1mPz2wZj8lHGg/cy5nPys9aD8a8mY/06JnPzI9Zz9kjmY/IFtnP/47Zz96fGg/PtBnPxXL
Zj8zy2U/7GdoP6o8Zz8te2g/Z8hnPwpOaD+zBGg/QXloP1ggaD9okGc/60hnP2LzaD/kGGg/
TQBpP1xTaT8+V2g/tG1oP5UEaT8gxGg/f+NmPyY1aD92j2g/JXxnPwMiaT9rrWc/n7VoPy3F
aD+HdWk/vaJoP3ZQaT8NzGg/3VNoP0soaT+UX2g/u4VoP0J7Zz8MZWk/UpBoP4/yaT9A0Gk/
Sx9pP/+PaT/Fv2g/uS1oPwAqaD+yXGg/H6toPxDeaD9yJmk/eEdqP13XaT8+V2k/JvBpP4wX
aT9H7Wk//1BpP+79aT9hy2k/KBlqP7g9aj8Zx2k/4rVpP6/TaT/QVGo/bWhoP1ZGaT/U8mg/
FMJqPzzgaT8AbGo/aRRqP/mGaD+CwWo/QTZqP3KaaT9Qa2o/x6BqPxbpaT+XL2s/JhhqP4Ul
aj9s12k/PcNpP8n+aT+3YGo/os9oP3k9aj+YpWk//vBqP/Fpaz+A8Wo/EY5qP2qpaz8pvmo/
shNrP1Wmaz8Ce2o/cGFrP65raj+Ozmo/K1FqP8s4az8ME2s/i/RqP+toaz9b9Wo/aS1rP7Qd
aj/IL2s/MhxrP0FLaz/GT2o/3qBrP1lRaz8WDmw/p4NqP2Svaz/plGw/KZZrP3eQaz+mtGs/
8iJsP01FbD+rP2s/4lJrP8lpbD+tr2o//1lrP0TQbD+I2Go/Qu1rP/0hbD+3Z2s/kXRsPyWd
az8L32w/2sNrP2pFbD+RpGs/ef9rPy6Kaz8ED2w/EGlsPwZ5bD85b2w/GHRsPxsFbT/h+2s/
Y2ZsP33GbD/ly2s/TD5sP+i1bD+GCG0/0cBsP+V7bD+EQWw/JKRtP0VybD84+Ws/5rdsPzaS
bD/k3Gs/umRsPyc0bT+T+Ww/VElsP+xCbD8ZW20/4lBtPyUcbD8A6mw/R2FsP/d1bT+jem0/
qfZsP9sFbT9rqm0/dQdtP89+bD/mlGw/mTxsP+g+bD8NEm0/iqhsP+BTbD/CBG0/EtdsP3l3
bD++eW0/0ppsP0qybD8LiG0/qDRtP/3wbD/aE20/WsZsP5Y4bj8AB2w/MyxtP0T2bD92x20/
y89sP8VubT/FkW0/aSJuPxo3bj9p7Gw/9MRtP40rbT/Hsm0/EFBvP62dbT8LmW0/MDdtP0q/
bj9UnG0/n0JtP6/YbT8pdG0/5RFuP709bD/QAW4/IIluPxxVbT/ZBm8/+FJuPzXcbT+EJ28/
kgZuP5gDbj8nL24/8rBtP5OAbj8tfm0/nBBuP/OSbz8sc28/x95tP2xbbj/T+G0/bvVtP+3D
bj/aLW4/KixuP3zTbj9OJm4/ZhNuP0a3bT+2V24/OMhuP5h8bz+fW24/1jxuPwLcbT9BVm8/
LRVuP1u7bz/Zg24/LmxuPwE7bz8ha24/LmxvP1TLbT/oAW8/q19vP0uhbz9Vf24/4JpuPwVc
bz+D424/sfJuP2Lnbj/e9m8/WY5vP9+Pbj/Y+24/k5dvPwe1bz8Mo28/CltuP6R1cD9Sh24/
B8tuP69hbz8wzm8/6eJvPwKBbz+vW28/OJhvP6p4bz/uQm4/8ldvP1/vbj+jim8/2vVvP8D+
bj8WV28/NLNvP1kGcD8NgXA/WG1vPxdgbz882m8/TqdwP5dBcD/d23A/zM5vP9Otbz+OF3A/
H8xvP1ILcD/Qh3A/WqVvPxKmbz+E3HA/D9hvP8eVbz+jdXA/625wP3hfbz+5+nE/qiFwP7jo
bz/g9XA/jVJwP3UFcD8V8W8/XZ1xP2J1cD/7+m8/QgBwP2rLbz//e3A/hMdwP1+IcD8oh3A/
AAlxP2Hcbz+LMXI/IMVwP0BacD/T+3A/FFdxP+C2cT8h73A/V61wP6nXcD/+L3E/PABxPzGY
cT9Vo3E/WPxvP4zhcD8VonE/jdxwP1CRcT+oonA/xM1xPw==</AssayYData></Step><Step><CommonData><SampleLocation>1</SampleLocation><SampleID></SampleID><SampleGroup></SampleGroup><SampleInfo></SampleInfo><SampleRow>H</SampleRow><SamplePlate>1</SamplePlate><WellType>BUFFER</WellType><Concentration>-1</Concentration><ConcentrationUnits>µg/ml</ConcentrationUnits><MolarConcentration>-1</MolarConcentration><MolarConcUnits>nM</MolarConcUnits><MolecularWeight>-1</MolecularWeight><Temperature>25</Temperature><StartTime>3111274</StartTime><AssayTime>60</AssayTime></CommonData><FlowRate>1000</FlowRate><StepType>BASELINE</StepType><StepName>Baseline</StepName><StepStatus>OK</StepStatus><ActualTime>60</ActualTime><CycleTime>0.2</CycleTime><AssayXData Points="300">+t8hRS3jIUVg5iFFlOkhRcPsIUX67yFFKfMhRWD2IUWQ+SFFx/whRfr/IUUpAyJFYAYiRZAJ
IkXDDCJF9g8iRS0TIkVgFiJFkBkiRcMcIkX6HyJFKSMiRVwmIkWQKSJFwywiRfovIkUpMyJF
YDYiRZA5IkXDPCJF9j8iRS1DIkVcRiJFkEkiRcNMIkX2TyJFKVMiRVxWIkWQWSJFw1wiRQJg
IkUpYyJFXGYiRZBpIkXHbCJF+m8iRS1zIkVcdiJFkHkiRcN8IkX2fyJFLYMiRVyGIkWQiSJF
x4wiRfqPIkUpkyJFXJYiRZCZIkXTnCJF9p8iRS2jIkVppiJFkKkiRcOsIkX2ryJFKbMiRVy2
IkWUuSJFw7wiRfa/IkUpwyJFXMYiRZDJIkXHzCJF9s8iRSnTIkVp1iJFkNkiRcPcIkX23yJF
KeMiRbbmIkWQ6SJFx+wiRfbvIkUp8yJFXPYiRZT5IkXD/CJF9v8iRSkDI0VcBiNF6gkjRcMM
I0X6DyNFKRMjRVwWI0WQGSNFwxwjRfofI0UtIyNFXCYjRZApI0XDLCNF9i8jRSkzI0VcNiNF
kDkjRcM8I0X2PyNFKUMjRVxGI0WQSSNFw0wjRfZPI0UpUyNFXFYjRZRZI0XDXCNF9l8jRSlj
I0VcZiNFkGkjRcNsI0X2byNFLXMjRVx2I0WQeSNFw3wjRfZ/I0UpgyNFXIYjRZCJI0XDjCNF
+o8jRSmTI0VcliNFkJkjRcOcI0X2nyNFKaMjRVymI0WQqSNFw6wjRfavI0UpsyNFYLYjRay5
I0XDvCNF9r8jRS3DI0VcxiNFkMkjRdvMI0X2zyNFLdMjRVzWI0WQ2SNFw9wjRfbfI0Up4yNF
XOYjRZDpI0XD7CNF9u8jRSnzI0Vc9iNFlPkjRcP8I0X2/yNFKQMkRWAGJEWQCSRFwwwkRfYP
JEUpEyRFXBYkRZAZJEXHHCRF/h8kRSkjJEVcJiRFkCkkRcMsJEX2LyRFKTMkRVw2JEWQOSRF
wzwkRfY/JEUxQyRFXEYkReFJJEXDTCRF/k8kRSlTJEVgViRFkFkkRddcJEX6XyRFKWMkRVxm
JEWQaSRFw2wkRfZvJEUpcyRFXHYkRZR5JEXDfCRF9n8kRS2DJEVghiRFlIkkRcOMJEX2jyRF
KZMkRVyWJEWUmSRFx5wkRfafJEUpoyRFXKYkRZCpJEXDrCRF9q8kRS2zJEVctiRFkLkkRcO8
JEX6vyRFLcMkRVzGJEWQySRFx8wkRf7PJEUt0yRFXNYkRZDZJEXH3CRF9t8kRSnjJEVp5iRF
kOkkRcfsJEX27yRFKfMkRWD2JEWU+SRFw/wkRfb/JEUpAyVFXAYlRZQJJUXHDCVF9g8lRS0T
JUVgFiVFlBklRcMcJUX6HyVFLSMlRWAmJUWQKSVFwywlRfovJUUtMyVFYDYlRZQ5JUXHPCVF
+j8lRSlDJUVgRiVFlEklRcdMJUX6TyVFYlMlRWBWJUWUWSVFx1wlRfpfJUUtYyVFYGYlRZRp
JUXHbCVF+m8lRS1zJUVgdiVFlHklRcd8JUX6fyVFLYMlRWmGJUWgiSVFx4wlRfqPJUUtkyVF
YJYlRZSZJUXHnCVF</AssayXData><AssayYData Points="300">CuRvP3wGcD/Qo28/0sZvP/mpbz8VaHA/vzhwP2sqcD/q2m8/QtRvP5HMcD8S+HA/SopwP2FG
cT8YMHE/JD9xPwjpcT8Sk3E/1g1xP1pjcD+hd3E/p11xP3g1cj+xRXA/QxJwP7ZBcD+EpnE/
szJwP92dcT/0OHE/lGFwP/yWcD+1BXI/5ChxP6EZcj8vsHA/U+1xP/nCcT80snE/3glxP41X
cD849HE/CQpwP99LcT8ZKHA/Ih5yP22fcT/+anE/8vtxP75CcT8u83A/0X9xPyxmcD/kDXI/
XRlyP1mtcD979nA/UzxyP2p/cj+d8XA/+gRyP+xIcD/ueXA/MfdwP2Nqcj8UnXI/SQZyP943
cT9MAXE/bLRxP0f6cT9DjXI/HyZyPxsPcj/nnnE/DbdxPwQwcj8kIXE/gJxyP43scT8b6nE/
1CJxP/l0cj+ikHE/yh9yPz1Qcj/hIXI/YmNyP0ykcj/i13A/edJxPz/bcj+/VHI/qvtxP5KT
cj964nI/GKhxPzlIcj/M83I/ui1yP1ehcj8eQ3I/TFpyP0xFcj9yinI/Za1yP0+Ocj+Ac3M/
WGpyP1wUcj9fanI/ucFxP1h+cj/nBXE/+rhxP+kDcz9sRHI/zQlzP/qEcj9Wy3I/zaNyP4sx
cj8b53I/IudyPxr5cT9d5XI/ORtyP2n4cT/V7nI/yxlzPyyEcj9UNXM/cW1yP9JLcz9oJHI/
/j1zP/B3cz8hs3E/84JzP4BtcT8IcXI/VcpyP6j1cj9n/HM/7/dzP2ZXcz+ItnI/JihyP6Gg
cT9+23I/If9yP+oJdD+sNnI/vgZzPzUvcj/PF3M/mtJzP4oFdD+RnnM/Bd9zP3sGcz/YFnQ/
9p5yP/Slcz/Fa3Q/ugJzP59Icz9zvnI/velyP0Qscz+7TnM/mE1zP5YEcz8RA3M/cWlyP0xn
cz/s3XM/AspzP1Uocz+VLnM/Z3JzP5iFcz/XTHQ/qDBzP23qcz89yXM/oqRzP9Nqcz9zMHM/
64lzP07ncz+YKHM/RKxzP907cz/FJnQ/puVzP0L4cj/pA3Q/dAR0P8F3dD/uinI/ZcFzP+Pq
cz+ofXQ/qY9zP0c1cz/zIHQ/R9VzP60kcz+gQXU/zKZzP7fWcz+NFnQ/RQh0P35gdD9cLHQ/
q45zP1BhdD+Ic3Q/1s9zP1Trcj/vY3Q/vBN0P+FBdD+g3nM/rt9zPxLzcz8wnHM/KQd0Pwbg
cz+V1nM/bjV0P8PgdD/a23M/UGdzPzQsdT9G5HQ//PlzPzSrcz9DxnQ/QSV0P+SadD8XenQ/
g5x0P36NdD859HM/bcF1PyJrdD+mOnU/1N50P0H4dD/v9nQ/ant1P4KrdT87AnY/wkd0P5AX
dT8ySnQ/bsp0P+wzdD9uf3Q/zs9zP1+edD9xmHQ/lwF1P9sMdT+UF3U/cO10PwJEdD/H33U/
89x0Px/xcz9H4XQ/Zfh0P3YsdD8xSHQ/O7t0P6dRdD84anU/Ji10PzowdT/IgnU/WV90P0UW
dT9RlHQ/anR1P0h5dT+pz3U/dSB1P1bedD8Xb3U/3WJ1P4yTdD/C73Q//xZ1P76KdT+6U3U/
dQ11P+JZdT8gBHU/</AssayYData></Step><Step><CommonData><SampleLocation>10</SampleLocation><SampleID></SampleID><SampleGroup></SampleGroup><SampleInfo></SampleInfo><SampleRow>H</SampleRow><SamplePlate>1</SamplePlate><WellType>BUFFER</WellType><Concentration>-1</Concentration><ConcentrationUnits>µg/ml</ConcentrationUnits><MolarConcentration>-1</MolarConcentration><MolarConcUnits>nM</MolarConcUnits><MolecularWeight>-1</MolecularWeight><Temperature>25</Temperature><StartTime>3179997</StartTime><AssayTime>180</AssayTime></CommonData><FlowRate>600</FlowRate><StepType>ASSOC</StepType><StepName>Association</StepName><StepStatus>OK</StepStatus><ActualTime>180</ActualTime><CycleTime>0.2</CycleTime><AssayXData Points="900">+p8lRS2jJUVgpiVFlKklRcesJUX6ryVFLbMlRWC2JUWUuSVFx7wlRfq/JUUtwyVFYMYlRZTJ
JUXHzCVF+s8lRS3TJUVg1iVFlNklRcfcJUX63yVFLeMlRWDmJUWU6SVFx+wlRfrvJUUt8yVF
YPYlRZT5JUXH/CVF+v8lRS0DJkVgBiZFlAkmRc8MJkX6DyZFLRMmRWAWJkWUGSZFxxwmRfof
JkUtIyZFYCYmRZQpJkXHLCZF9i8mRS0zJkVgNiZFlDkmRcc8JkX6PyZFLUMmRWBGJkWUSSZF
x0wmRfZPJkUtUyZFYFYmRZBZJkXHXCZF+l8mRS1jJkVcZiZFlGkmRcdsJkX6byZFLXMmRWB2
JkWUeSZFx3wmRfp/JkUtgyZFYIYmRZSJJkXHjCZF+o8mRS2TJkVgliZFlJkmRcecJkX6nyZF
LaMmRWCmJkWUqSZFx6wmRfqvJkUtsyZFYLYmRZS5JkXHvCZF+r8mRS3DJkVgxiZFkMkmRcfM
JkX6zyZFLdMmRVzWJkWU2SZFx9wmRfrfJkUp4yZFYOYmRZTpJkXH7CZF+u8mRS3zJkVg9iZF
kPkmRcP8JkX6/yZFLQMnRWAGJ0WQCSdFxwwnRfoPJ0UtEydFYBYnRZQZJ0XDHCdF+h8nRS0j
J0VgJidFlCknRccsJ0X6LydFLTMnRWA2J0WUOSdFxzwnRfo/J0UpQydFYEYnRZBJJ0XHTCdF
+k8nRS1TJ0VcVidFlFknRcdcJ0X6XydFLWMnRWBmJ0WUaSdFw2wnRfpvJ0UtcydFmnYnRZB5
J0XHfCdF9n8nRSmDJ0VghidFlIknRceMJ0X2jydFLZMnRVyWJ0WUmSdFx5wnRfqfJ0UtoydF
YKYnRZSpJ0XDrCdF+q8nRSmzJ0VctidFlLknRce8J0X6vydFLcMnRWDGJ0WUySdFw8wnRfbP
J0Up0ydFYNYnRZzZJ0XH3CdF9t8nRS3jJ0Vg5idFlOknRcfsJ0X67ydFLfMnRWD2J0WU+SdF
x/wnRfr/J0UtAyhFYAYoRZQJKEXHDChF9g8oRSkTKEVcFihFlBkoRcccKEX2HyhFKSMoRVwm
KEWUKShFxywoRfovKEUpMyhFYDYoRZQ5KEXDPChF+j8oRS1DKEVgRihFkEkoRcNMKEX6TyhF
LVMoRVxWKEWUWShFx1woRfpfKEUtYyhFYGYoRZRpKEXHbChF+m8oRS1zKEVgdihFlHkoRcN8
KEX2fyhFQoMoRWCGKEXZiShFx4woRfqPKEUtkyhFXJYoRZSZKEXHnChF+p8oRSmjKEVgpihF
lKkoRcesKEX6ryhFLbMoRVy2KEWUuShFx7woRfa/KEUtwyhFXMYoRZTJKEXHzChF+s8oRS3T
KEVg1ihFkNkoRcPcKEX63yhFKeMoRVzmKEWU6ShFw+woRfrvKEUt8yhFYPYoRZT5KEXH/ChF
+v8oRS0DKUVcBilFkAkpRccMKUX6DylFKRMpRWAWKUWUGSlFwxwpRfYfKUVKIylFYCYpRZQp
KUXHLClF+i8pRS0zKUVcNilFkDkpRcc8KUX6PylFLUMpRVxGKUWUSSlFx0wpRfZPKUWwUylF
YFYpRZBZKUXDXClF+l8pRS1jKUVgZilFlGkpRcNsKUX6bylFKXMpRWB2KUWQeSlFx3wpRfZ/
KUUpgylFYIYpRZSJKUXDjClF9o8pRSmTKUVclilFlJkpRcecKUX6nylFKaMpRWCmKUWUqSlF
w6wpRfqvKUUtsylFXLYpRZS5KUXDvClF9r8pRS3DKUVgxilFlMkpRcfMKUX2zylFLdMpRWDW
KUWQ2SlF9NwpRfbfKUUt4ylFYOYpRZTpKUXH7ClF+u8pRSnzKUVc9ilFlPkpRcf8KUX6/ylF
NQMqRWAGKkWUCSpFwwwqRfYPKkUtEypFXBYqRZQZKkXDHCpF9h8qRS0jKkVgJipFlCkqRcMs
KkX6LypFLTMqRWA2KkWUOSpFxzwqRfo/KkUpQypFXEYqRZRJKkXHTCpF9k8qRS1TKkVcVipF
kFkqRcdcKkX6XypFKWMqRVxmKkWUaSpFw2wqRfZvKkUpcypFCHcqRZB5KkXDfCpF9n8qRSmD
KkVchipFkIkqRcOMKkX2jypFLZMqRWCWKkWUmSpFx5wqRfafKkUtoypFYKYqRZCpKkXHrCpF
9q8qRS2zKkVctipFlLkqRcO8KkX6vypFLcMqRVzGKkWUySpFx8wqRfrPKkUt0ypFYNYqRZTZ
KkXD3CpF+t8qRS3jKkVg5ipFkOkqRcPsKkX27ypFLfMqRVz2KkWU+SpFw/wqRfr/KkUpAytF
YAYrRZQJK0XDDCtF9g8rRSkTK0VgFitFlBkrRcMcK0X2HytFLSMrRWAmK0WUKStFxywrRfYv
K0UtMytFYDYrRZA5K0XDPCtF+j8rRSlDK0VgRitFlEkrRcNMK0X6TytFLVMrRVxWK0WUWStF
x1wrRfZfK0UtYytFXGYrRZRpK0XDbCtF+m8rRSlzK0VcditFlHkrRcN8K0X2fytFKYMrRWCG
K0WQiStFx4wrRfaPK0UpkytFYJYrRZSZK0XbnCtF+p8rRSmjK0VcpitFkKkrRcOsK0X2rytF
KbMrRVy2K0WUuStFw7wrRfa/K0UpwytFXMYrRZDJK0XDzCtF9s8rRUrTK0Vg1itFkNkrRcfc
K0X23ytFLeMrRVzmK0WU6StFw+wrRfbvK0Up8ytFXPYrRZD5K0XH/CtF+v8rRSkDLEVcBixF
lAksRcMMLEX2DyxFKRMsRVwWLEWQGSxFwxwsRfYfLEUpIyxFXCYsRZApLEXDLCxF+i8sRX8z
LEVgNixFkDksRcM8LEX2PyxFKUMsRVxGLEWQSSxFw0wsRfZPLEUpUyxFXFYsRZBZLEXHXCxF
+l8sRSljLEVcZixFkGksRcdsLEX2byxFKXMsRVx2LEWQeSxFx3wsRfZ/LEUtgyxFXIYsRZCJ
LEXDjCxF9o8sRSmTLEVclixFlJksRcOcLEX2nyxFKaMsRWCmLEWUqSxFx6wsRfavLEUpsyxF
YLYsRZS5LEXDvCxF9r8sRSnDLEVcxixFlMksRcfMLEX2zyxFLdMsRVzWLEWU2SxFx9wsRfbf
LEUt4yxFXOYsRZDpLEXH7CxF9u8sRS3zLEVc9ixFkPksRcP8LEX2/yxFKQMtRVwGLUWQCS1F
wwwtRfYPLUUpEy1FXBYtRZQZLUXDHC1F+h8tRSkjLUVgJi1FkCktRcMsLUX2Ly1FLTMtRVw2
LUWQOS1FwzwtRfY/LUUpQy1FXEYtRZBJLUXDTC1F9k8tRSlTLUVcVi1FlFktRcdcLUX2Xy1F
LWMtRVxmLUWQaS1FBG0tRfZvLUUtcy1FXHYtRZR5LUXDfC1F9n8tRS2DLUVghi1FlIktRcOM
LUX2jy1FLZMtRWCWLUWQmS1Fw5wtRfafLUUpoy1FXKYtRZCpLUXDrC1F9q8tRSmzLUVcti1F
kLktRcO8LUUCwC1FKcMtRVzGLUWUyS1Fw8wtRRvQLUUt0y1FXNYtRZTZLUXH3C1FF+AtRS3j
LUVc5i1FkOktRcPsLUX67y1FKfMtRVz2LUWQ+S1Fw/wtRfr/LUUpAy5FXAYuRZAJLkXDDC5F
9g8uRSkTLkVcFi5FkBkuRcMcLkX2Hy5FKSMuRVwmLkWQKS5FwywuRfYvLkUpMy5FXDYuRZA5
LkXDPC5F9j8uRSlDLkVcRi5FkEkuRcNMLkX2Ty5FKVMuRVxWLkWQWS5Fw1wuRfZfLkUpYy5F
XGYuRZRpLkXHbC5F+m8uRS1zLkVcdi5FkHkuRcN8LkUngC5FKYMuRVyGLkWQiS5Fw4wuRfqP
LkUtky5FXJYuRZCZLkXDnC5F9p8uRSmjLkVcpi5FkKkuRcOsLkX2ry5FKbMuRVy2LkWUuS5F
w7wuRfa/LkUtwy5FYMYuRZDJLkXDzC5F9s8uRTXTLkV91i5FkNkuRcPcLkX23y5FKeMuRVzm
LkWU6S5Fw+wuRfbvLkUt8y5FXPYuRZD5LkXH/C5F9v8uRSkDL0VcBi9FlAkvRcMML0X2Dy9F
KRMvRWAWL0WQGS9FwxwvRfYfL0UpIy9FXCYvRbApL0XDLC9F+i8vRSkzL0VgNi9FkDkvRcM8
L0X6Py9FKUMvRWBGL0WUSS9Fx0wvRfZPL0UpUy9FYFYvRZBZL0XHXC9F9l8vRSljL0VgZi9F
kGkvRcNsL0X2by9FKXMvRWB2L0WUeS9Fw3wvRf5/L0Uxgy9FYIYvRZCJL0XDjC9F+o8vRU6T
L0Vgli9FlJkvRcecL0X6ny9FLaMvRWCmL0WUqS9Fx6wvRfqvL0VGsy9FYLYvRZS5L0XHvC9F
+r8vRS3DL0Vgxi9FlMkvRcfML0X6zy9FLdMvRWDWL0WU2S9Fx9wvRfrfL0Ut4y9FYOYvRZTp
L0XH7C9F+u8vRS3zL0Vg9i9FlPkvRcf8L0X6/y9FLQMwRWAGMEWUCTBFxwwwRfoPMEUtEzBF
ZBYwRZQZMEXHHDBF+h8wRS0jMEVgJjBFlCkwRccsMEX6LzBFLTMwRWA2MEWUOTBF6DwwRS9A
MEUtQzBFYEYwRZRJMEXHTDBF+k8wRS1TMEVgVjBFlFkwRcdcMEX6XzBFg2MwRWBmMEWUaTBF
Xm0wRfpvMEUtczBFYHYwRZR5MEXHfDBF+n8wRS2DMEVchjBFlIkwRceMMEX6jzBFLZMwRWCW
MEWUmTBFx5wwRf6fMEUpozBFYKYwRZSpMEXHrDBF+q8wRS2zMEVgtjBFlLkwRce8MEX6vzBF
LcMwRWDGMEWUyTBFx8wwRfrPMEUt0zBFYNYwRZTZMEXH3DBF</AssayXData><AssayYData Points="900">sK5zP+WXcz8jHnQ/IqpyP0igcz9ninQ/KAJzPwR4dD9bFHU/TSZ0P56HdD/FXXQ//aFzP97V
dD9yB3U/ea9zPxpmdD+7H3Q/37F0PxbZcz+2Z3Q/CT91P4nPdD/+qnU/0zV1P5zWdT9pzHQ/
jD10P/QtdT8B7XU/IWt1P/oidD9LKXU/p/F0P3xAdj/TBHY/E5B1PwC0dT82NXY/kxF2P2FI
dT+L2XU/1Xt0P4HWdT/g5nU/Yjx2P+3ndD8nKHY/Zv91PxF7dj+x7nU//Od0P9bIdT+XC3U/
da91P+9Edz/GjHY/nxt2P+jndT8YsHU/yl11P8l4dT/8PnU/1yp1P5/gdT+pc3c/9tx1P68a
dj/7NXY/q011P9X0dT8Bd3Y/h9d1Pzx/dj+f7HY/dCl1P+nzdT+j/HU/Sal2P8zSdT+jInY/
ie91PywDdj+rpXU/7rZ2P8iYdT+AC3Y/Rn92P5W4dT81nHU/8ql2P7+ndj/WjHY/9nR2P7vP
dj+VJ3Y/97p2P/UOdj+mKHc/Fwl3Pzlcdj/7+nY/3Np2P4A3dj9EOXc/4qV2P4qVdj+leXc/
lDJ2P7HhdT98cHU/MLt1P0l4dj9x8XY/v1F2P7Khdj8F/XY/R8J2P6A2dj9ECnc/z3R3Pwh4
dj/UonY/9FF2P58Bdz/Csnc/+3l3P8rsdj+5UHc/SfJ2P3U4dz8SE3c/xj12P0UHdz8RsXY/
edd2Px2/dz+NI3c/Q+p2P9EgeD+fL3Y/FQZ3PwCMdj/RPXY/K+R2P5GBdj/7Anc/tgV3P6lk
dj+anng/Kjt2P+Xydj8F+nc/M3R3P5y+dz8urXc/IoJ2P/kddz/rOXc/ght4P+zWdz9tGXc/
tut2P6B1dz9agnc/zNt3P7Q6dz9jj3Y/+8t3P8YYeD/GXHc/Gil3P1rHdj8t+nc/SgN4P1B5
dz9TsHg/NA54P6gAeD/HRXg/i0B4P/dyeD+i9Xc/L/t2P5ddeD/bEXc/xlR3PxL6dj+XaHc/
rX54P3P4dz97IHc/b4F3PyoEdz8lL3k/ELt3P8INdz8WMHg/x5J4P6HAdz/5N3Y/egh3P4nK
dz+JV3g/LH14P9GleD+r/Hc/E+54PxN6eD8aPng/FdV3P0Q7eD9RlHg/oah3P4cHeT+FF3g/
qFZ4PytgeD9ajXc/UGB3P8T4dj/433g/BTx4P1czdz+KE3g/ay54P3HreD9Sync/h913P/+Y
eD99jHg/FO53PyR4eD/x+nk/8Wl4P5JEeD8d0Xc/wOR4Pyr2eD9PWXk/5/N4PzHLeD8Am3c/
/qJ4P9qUeD8YZnk/jdp3P6JPeD+yXHk/SQx4P8+MeD8HrHg/x+x4Pw2AeD90pXg/yx55P7Mh
eT/JSng/wrN4P4z1eD/9lng/xNB4P9g0eD/f+3Y/hFB5P/DJeD8ev3c/ImF5Pwn8dz9R63g/
Cxl5PzHOeT9JIHo/h0V4P1/xeD8y+ng/nh96PwQBeT+Oxng/qq54P9j9eD9GOXg/akp4PzKV
eD9a4Xg/YGd4P7LPeD8gL3k/tu14P2CweD80+nc//qd5P2cweD8N0Xk/vJJ5P6NneT+L1Xg/
CLV4P+HTeD92I3g/3/14P3MDeT8yIno/A3R4P86Lej/TMXo/vW94P1eAeT+yTnk/ShR5P3YX
eD9C/Hc/r2d5P46MeT/3a3g/jbR4P2zjeD/Vznk/7Lx4P8W2eT/fhnk/1m15PzJqeT+OoHk/
F295P9QCej9l7Xg/WwF5PwYueT9rtng/MFl5P3QueT+pKHo/Ix94P2uPeD8Ij3o/RNt4Pwvo
eD/8gXk/iUN5P+HceT9KMnk/Ffp4PxkMeT/YcHg/1IJ4PyDteT9amXo/V3d4P265eT+Xt3k/
WG15PyRbej+ORnk/qSV6P3kyej+HJHo/dDR5P4keej+0xXg/EON4P/yzeT/dx3k/i355P+Wd
eT99Pnk/b9h5P3TSej9XkHo/dr16P8MbeT8G2Hk/aLh5PwoneT+UgHk/b+55P39qeT+WfXk/
8pN5P5o1ej/U8Xk/Ph96PwxWej9Mv3k/BIV5P6wreT8gm3o/T/N5P+04eT8LV3o/F9t5PwUb
ej86ZHo/KY17P85vej8VuHo/Hyt6Pz/Lej/GAHo/mVF7P7PReT8ut3k/f5B6PwZ9ej9A9nk/
nqp5P8zwej/CDHs/bgB7P/skez9nWno/0eh4PzHqeT8qXHo/TKV5P0y1eT+pUXs/0FZ6P3/G
eT9D2Xo/D7Z6P77deT8zO3o/Y6t6P9sOej9xSHo/ITt6PzzRej81+3k/UF96P2qlej8wTHo/
Isp6P0l4ej+gGns/Wxx7P0Zkej/1X3k/qFd6P3u5ej9i+nk/HD16P7P1ej/Fi3k/n6x6PxhT
ez9Kd3o/r1J7P9FTez9kw3o/Fnp6PxLnej9DK3s/8Lt6Pzcgez/JGXs/5QV6P/RHez/a5Hk/
TEt6P+QVez8I2Xo/UXZ7P/REez++RHo/pNN7P7f0ej+gs3o/aNF6Pwqjej8BBXw/UdF6P9fn
ej9u3no/f9B6P+pfez/mdHs/mCh7P0S5ez9N6Ho/rLB6P9V0ez9r93o/fhR7P+vJez/KBHs/
9AF7P7l6ej+jPXw/NuN7Px74ej9v3Hs/i815PxU7ez+yW3s/ZCR7Pwucez8nFno/Cl58PxHA
ej/nM3s/4+16PyCGez91dno/UPB6PwrWej/TzXo/srN7P13Zej8mKHw/mDp7PxzKez+yK3s/
Imp7P8Uqez9j53s/lxp6P2lrfD+jons/nY57P/dwez/vGns/th57P1Nqez9pn3s/DWJ7P6Bv
ez/aXno/I756P9pCez+LGns/rSZ7P437ej8tR3s/t5x7PypsfD9xhns/DpJ7P1XSez+Wzns/
YHN7P31Yez+9AXo/bZd7PwT7ez9ahnw/Ynl7P5MDez8nmnw/i3F7P2J+ez+ViHs/Ok17P9gy
ez9ig3s/Vsp7P/MTfT9SPX0/mrF7PxBMfD8dWnw/JJR7P2CYfD/djHw/QPx8P1dSez+zFHw/
Mnp7P8Dqez+U6ns/G8d7P8kZfD8+5Hs/CU18P8N+ez/VIHw/JFB8P7vGfD9dXXs/QVh7P/PD
fD8XmHs/C3J6P80xfD8Dins/UXx8P0AjfT9sp3s/Kj58P4Uzez9n4Hs/uYp7PyV7fD87Yns/
dzx8P20Iez9ty3s/Nlx8P4DSez9rH3w/JCF9Pyfkez8sD3w/Eb18PyQ1fT+wf3w/VQB8PyHW
fD8x9ns/bpx8Py/kez+xTXw/1318PzNKfT+KDHw/93h7P8QvfT8V3Xw/TpJ8P/j5ez/LYHs/
vqp8P8V1fD8ij3w/IvV7P3CSfD/DT30/IMh8PzGbez9o/Xs/RWN8P2NAfT8ZD3w/+bR7P8nU
fD/O/Hs/2jl8PxXrfD/Ccn0/8RR9P5ulfD8HfH0/fAl8P6a4fD/dcX0/ByN9P+chfD8eL3w/
dnt7P6tifD/MkHs/4B59P+1DfD/+k3s/3YV8Py5ofD8rOHw/ryN9PzmofT8JgHw/pH98P7K9
fD8edHw/FgF9P/WZfD/YkH0/dZB9P1dzfD+/Kn0/h1N7P/PFfD+ubn0/LVZ8P5PUfD9h4nw/
4Op9P8yKez/iAX0/2VJ8P+mpfD/+o3w/Zx18P/BefT9GZX0/moF8PzpnfD87En0/e8l7P90Z
fT/rNX0/Mxd8P7zzfD/Eunw/d758P49VfD8wdHw/raR8P8fOfT90j3s/LcF8P+zifT/UwH0/
y9R9P33UfT+vEH4/o4h9PwupfT+0wns/hFp9PwDXfT+g7nw/QdZ8P+Y1fD/Y730/1GJ8P06Q
fD/rz30/rIF9P2jLfD+4zXw/q8t8P53AfD9en30/WYh9P+iOfT8NWX4/d9J9P0OEfD+dUX0/
9kl9P1nEfT/p+Xw/3399P+zxfT/7Bn0/est8Py8Gfj/vW30/+5t9P7opfT+aYX0/tEl9P+1R
fj/c1H0/W+F+P5aBfD85s30/wH99P8P3fD/+CX0/rz18P5R6fT8E3ns/HtR9P0yXfT+f1X0/
jed9Pz4WfT/iFH4/DfZ9P0a+fT+Yv30/n3B9PyJNfj90930/D75+P7o2fj/9B34/xtx8P0/M
fD+nQ34/ySp+P3GsfD+edH4/4SV+P5x6fT8GmX4/auZ8P8g3fT83uH0/1W19PwS+fT+8JX4/
F6d9P/KtfT/0s30/qnd9P4/LfT8kn34/J+J9Pw/Ifj/C/X0/HUx+Px0xfj+e7X0/UvN9Pxr/
fT9cn30/TJl9P70tfj/jDX4/c/F9P8qVfT90HH0/8At+P1lIfj9h+n0/xVV9P7rgfT/Ssn0/
2YB9P+TWfT8Yr30/xcd+P/vZfD/o/30/8fx9P7ACfj8M330/3Zh+P0lOfj9YPH4/dT9/P70L
fj/DKX4/H6V+P1IEfj9BjH0/N7x9PyFrfj/qmH0/q1d9PwfEfj9yRX4/+nZ9P6UzfD/y1X4/
2bR+P62Sfj8IM38/hs19P6amfT9Ren4/KDt+P7Yofj/IgX0/Tvd9P4nzfj/wNH0/YkJ9Py1X
fj8P7X0/XSh+Py1ffj/O2n0/yBJ/P5z2fT98TX8/ZH1+P222fT+6hn4/F5R+Pw+2fj/t5H0/
OB1/P10nfj+Y0H4/Kh9+P2NIfj+n734/kD9+PyoXfj/AFX4/mGh9P14Efz8j5X0/hE9/P6Dk
fj+PfH8/5ot+P+t+fj+iiX4/KCl+P8mDfj+xKH4/i+F9P9mWfT+5NH4/dkp+P8Xtfj+IbH4/
WCl/P7X6fz/bqX0/eSh/P60Ifj8VnH4/xyl/P6rCfj9NT34/</AssayYData></Step><Step><CommonData><SampleLocation>1</SampleLocation><SampleID></SampleID><SampleGroup></SampleGroup><SampleInfo></SampleInfo><SampleRow>H</SampleRow><SamplePlate>1</SamplePlate><WellType>BUFFER</WellType><Concentration>-1</Concentration><ConcentrationUnits>µg/ml</ConcentrationUnits><MolarConcentration>-1</MolarConcentration><MolarConcUnits>nM</MolarConcUnits><MolecularWeight>-1</MolecularWeight><Temperature>25</Temperature><StartTime>3369078</StartTime><AssayTime>180</AssayTime></CommonData><FlowRate>600</FlowRate><StepType>DISASSOC</StepType><StepName>Dissociation</StepName><StepStatus>OK</StepStatus><ActualTime>179.999</ActualTime><CycleTime>0.2</CycleTime><AssayXData Points="900">+t8wRS3jMEVg5jBFkOkwRcPsMEX27zBFLfMwRXH2MEWQ+TBFw/wwRfb/MEUpAzFFXAYxRZAJ
MUXDDDFF9g8xRSkTMUVgFjFFkBkxRcMcMUX2HzFFKSMxRVwmMUWcKTFFxywxRfYvMUUtMzFF
XDYxRZQ5MUXDPDFF+j8xRSlDMUVcRjFFkEkxRcNMMUX2TzFFKVMxRcNWMUWQWTFFw1wxRfpf
MUUpYzFFYGYxRZBpMUXDbDFF9m8xRTVzMUVcdjFFnHkxRcN8MUX2fzFFLYMxRVyGMUWQiTFF
w4wxRfaPMUUpkzFFXJYxRZCZMUXHnDFF+p8xRSmjMUVgpjFFkKkxRcOsMUX2rzFFKbMxRVy2
MUWUuTFFx7wxRfa/MUUpwzFFXMYxRZDJMUXHzDFF9s8xRSnTMUVc1jFFkNkxRcfcMUX23zFF
KeMxRVzmMUWU6TFFw+wxRUjwMUUp8zFFXPYxRZD5MUXD/DFF9v8xRSkDMkVcBjJFkAkyRccM
MkX2DzJFKRMyRVwWMkWQGTJFxxwyRfYfMkUpIzJFXCYyRZQpMkXDLDJF9i8yRS0zMkVgNjJF
kDkyRcM8MkX2PzJFLUMyRVxGMkWUSTJFx0wyRfZPMkUpUzJFXFYyRZhZMkXDXDJF+l8yRSlj
MkVcZjJFkGkyRcNsMkX2bzJFKXMyRVx2MkWgeTJFw3wyRfZ/MkUpgzJFXIYyRZCJMkXDjDJF
9o8yRUaTMkVcljJFkJkyRcecMkU3oDJFKaMyRVymMkWUqTJFw6wyRfqvMkUpszJFXLYyRZC5
MkXDvDJF+r8yRS3DMkVcxjJFkMkyRcfMMkX2zzJFLdMyRVzWMkWk2TJFw9wyRfbfMkUp4zJF
XOYyRaDpMkXH7DJF+u8yRS3zMkVc9jJFkPkyRcP8MkX2/zJFSgMzRVwGM0WUCTNFxwwzRfYP
M0WwEzNFYBYzRZQZM0XDHDNF9h8zRS0jM0VgJjNFkCkzRcMsM0X6LzNFLTMzRWQ2M0WQOTNF
wzwzRfo/M0UpQzNFXEYzRZBJM0XHTDNF9k8zRSlTM0V5VjNFlFkzRcdcM0X2XzNFKWMzRWBm
M0WUaTNFx2wzRfpvM0UpczNFXHYzRZR5M0XHfDNF9n8zRSmDM0VghjNFlIkzRcOMM0X2jzNF
LZMzRWCWM0WUmTNF/JwzRfqfM0UtozNFYKYzRZSpM0XHrDNF+q8zRS2zM0VgtjNFlLkzRce8
M0X6vzNFKcMzRWDGM0WUyTNFx8wzRfrPM0Ut0zNFYNYzRZTZM0XH3DNF+t8zRS3jM0Vg5jNF
lOkzRcfsM0X+7zNFLfMzRWD2M0WU+TNFx/wzRfr/M0UtAzRFYAY0RZQJNEXHDDRF+g80RS0T
NEVgFjRFlBk0RcccNEX6HzRFLSM0RWkmNEWUKTRFxyw0RfovNEUtMzRFkjY0RZQ5NEXHPDRF
+j80RS1DNEVgRjRFlEk0RcdMNEUKUDRFLVM0RWBWNEWUWTRFx1w0RfpfNEUtYzRFXGY0RZRp
NEXHbDRF+m80RS1zNEVgdjRFlHk0Rcd8NEX6fzRFLYM0RW2GNEWQiTRFx4w0RfqPNEUtkzRF
YJY0RZSZNEXHnDRF+p80RS2jNEVgpjRFlKk0RcesNEVAsDRFLbM0RWC2NEWUuTRFx7w0Rfq/
NEUtwzRFYMY0RZTJNEXHzDRF+s80RS3TNEVg1jRFlNk0RcfcNEX63zRFLeM0RWDmNEWU6TRF
x+w0RfrvNEUt8zRFYPY0RZT5NEXH/DRF+v80RToDNUVgBjVFlAk1RccMNUX6DzVFLRM1RWAW
NUWUGTVFxxw1RfofNUUtIzVFYCY1RZQpNUXHLDVF+i81RS0zNUVcNjVFlDk1Rcc8NUX6PzVF
LUM1RWBGNUWUSTVFx0w1RfpPNUUtUzVFYFY1RZRZNUXHXDVF+l81RS1jNUVgZjVFlGk1Rcds
NUX6bzVFLXM1RWB2NUWUeTVFx3w1Rfp/NUUpgzVFYIY1RZSJNUXHjDVF+o81RS2TNUVgljVF
lJk1RcecNUX6nzVFVqM1RWCmNUWUqTVFw6w1RfavNUUtszVFYLY1RZC5NUXHvDVF+r81RS3D
NUVgxjVFlMk1RcPMNUX2zzVFKdM1RVzWNUWU2TVFx9w1RfrfNUUt4zVFYOY1RZTpNUXD7DVF
M/A1RWfzNUVg9jVFlPk1Rc/8NUX2/zVFKQM2RWAGNkWUCTZFzww2RfYPNkUtEzZFYBY2RZAZ
NkXHHDZF+h82RS0jNkVgJjZFkCk2RccsNkX6LzZFLTM2RWA2NkWUOTZFxzw2RfY/NkU1QzZF
YEY2RZBJNkXHTDZF9k82RS1TNkVcVjZFlFk2RcdcNkX2XzZFLWM2RWBmNkWUaTZFw2w2Rfpv
NkUtczZFYHY2RZx5NkXHfDZF+n82RS2DNkVchjZFlIk2RcOMNkX2jzZFLZM2RWCWNkWUmTZF
w5w2RfafNkUpozZFYKY2RZSpNkXDrDZF+q82RS2zNkVctjZFkLk2Rce8NkX6vzZFLcM2RWDG
NkWUyTZFx8w2RfrPNkUt0zZFbdY2RZTZNkXH3DZF9t82RSnjNkVg5jZFlOk2RcPsNkX67zZF
LfM2RVz2NkWU+TZFw/w2Rfr/NkUpAzdFaQY3RaAJN0XHDDdF+g83RS0TN0VgFjdFkBk3Rccc
N0X2HzdFLSM3RWAmN0WUKTdFxyw3RW0wN0UpMzdFYDY3RZQ5N0XHPDdF+j83RS1DN0VcRjdF
lEk3RRVNN0X6TzdFKVM3RWBWN0WUWTdFx1w3RfZfN0UtYzdFYGY3RZRpN0XHbDdF+m83RUZz
N0V1djdFlHk3Rcd8N0X2fzdFKYM3RW2GN0WUiTdFx4w3RfqPN0UpkzdFXJY3RZSZN0XHnDdF
9p83RSmjN0VgpjdFkKk3RcesN0X2rzdFKbM3RVy2N0WUuTdFx7w3Rfq/N0UtwzdFYMY3RZTJ
N0XHzDdF+s83RS3TN0Vg1jdFlNk3RTHdN0X63zdFLeM3RVzmN0WU6TdFx+w3RfbvN0U+8zdF
YPY3RZT5N0XH/DdF9v83RS0DOEVcBjhFkAk4RcMMOEX6DzhFLRM4RWAWOEWQGThFwxw4Rfof
OEUpIzhFXCY4RZQpOEXDLDhF+i84RS0zOEVcNjhFtDk4Rcc8OEX2PzhFLUM4RWBGOEWUSThF
x0w4RXFQOEUpUzhFXFY4RZRZOEXHXDhF9l84RS1jOEVgZjhFlGk4RcNsOEX2bzhFLXM4RVx2
OEWUeThFx3w4RfZ/OEUtgzhFYIY4RZSJOEXDjDhF+o84RSmTOEWJljhFlJk4RcecOEX2nzhF
KaM4RVymOEWUqThFw6w4RfqvOEUtszhFYLY4RZC5OEXDvDhF9r84RS3DOEVgxjhFkMk4RcPM
OEX6zzhFLdM4RWDWOEWU2ThFw9w4RfbfOEUt4zhFXOY4RZTpOEXX7DhF+u84RS3zOEVg9jhF
tPk4RcP8OEX2/zhFKQM5RVwGOUUGCjlFwww5RfoPOUUtEzlFYBY5RZQZOUXDHDlF+h85RToj
OUVgJjlFlCk5RdMsOUX2LzlFKTM5RWA2OUWUOTlF7Dw5Rfo/OUUpQzlFXEY5RZBJOUXDTDlF
9k85RS1TOUVcVjlFlFk5RcNcOUX6XzlFKWM5RWBmOUWQaTlFx2w5RfpvOUUtczlFXHY5RZR5
OUXHfDlF9n85RS2DOUVchjlFlIk5RceMOUX2jzlFSpM5RVyWOUWUmTlFx5w5RfqfOUUpozlF
XKY5RZCpOUXHrDlFArA5RSmzOUVctjlFkLk5RcO8OUX2vzlFLcM5RWDGOUWUyTlFx8w5RfbP
OUUt0zlFXNY5RZTZOUXH3DlF9t85RSnjOUVc5jlFkOk5RcPsOUX67zlFKfM5Rab2OUWQ+TlF
w/w5Rfb/OUUtAzpFYAY6RZAJOkXLDDpF9g86RS0TOkVgFjpFkBk6RcccOkX2HzpFLSM6RWAm
OkWUKTpFxyw6RfYvOkUpMzpFXDY6RZA5OkXDPDpF+j86RSlDOkVcRjpFkEk6RcNMOkX2TzpF
TlM6RWBWOkWQWTpFw1w6RfZfOkUtYzpFXGY6RZBpOkXDbDpF+m86RS1zOkVcdjpFlHk6Rcd8
OkX2fzpFKYM6RVyGOkWUiTpFw4w6RfaPOkUtkzpFYJY6RZCZOkXDnDpF9p86RS2jOkVcpjpF
lKk6RcesOkX2rzpFKbM6RWC2OkWQuTpFw7w6Rfa/OkUpwzpFXMY6RZDJOkXDzDpFCtA6RS3T
OkVc1jpFkNk6RcPcOkX63zpFLeM6RVzmOkWQ6TpFw+w6RfbvOkUp8zpFXPY6RZD5OkXD/DpF
9v86RSkDO0VcBjtFkAk7RcMMO0X2DztFKRM7RWkWO0WQGTtFwxw7RQ4gO0UtIztFZCY7RZAp
O0XDLDtF9i87RSkzO0VgNjtFkDk7RcM8O0X2PztFKUM7RVxGO0WQSTtFw0w7RfZPO0UpUztF
YFY7RZBZO0XDXDtF9l87RS1jO0VcZjtFkGk7RcdsO0X2bztFLXM7RVx2O0WUeTtFw3w7RfZ/
O0VGgztFXIY7RZSJO0XDjDtF9o87RTqTO0VcljtFkJk7RcOcO0X2nztFQqM7RVymO0WQqTtF
w6w7RfavO0UpsztFXLY7RZC5O0XDvDtF9r87RS3DO0VcxjtFkMk7RcfMO0X2zztFKdM7RVzW
O0WY2TtFx9w7RfrfO0Ut4ztFYOY7RZTpO0XH7DtF+u87RSnzO0Vg9jtFlPk7RcP8O0X2/ztF
KQM8RVwGPEWQCTxFwww8RfYPPEUpEzxFXBY8RZAZPEXDHDxF</AssayXData><AssayYData Points="900">zRV9P8iwfD9Id30/mIt+P2F1fj8H0n0/Jxx+P+Gzfj+fQn4/Yc9+P0r0fT9gBH8/A8Z+PzaO
fj/wTn4/exR/P3+kfj+2Xn8/uaF+P0DBfT+DZH8/rbd+P6GMfj/+Hn8/xCp/P5Ptfz/Ur38/
8D9/P25Cfz/g634/ySx/P1e4fj+eM38/qWl/Pwpdfz9knoA/P7N+P0zEfj92RH8/HDl/P1MV
fz81234/lh5/P9jYfj86IX8/13F/P+51fz8jtX4/IUV/Py3Jfz+0Gn8/TCd/P580fj/c234/
IPp+P8FGfz/G134/tTp+PxOVfj92/H8/prB+P612fz+w+n4/ApZ+P6qafz9vvX4/TgZ/P4tq
fz+CGn4/6NZ/P7Vifz+dFX8/Rb19P+eTfz+kC38/jGd+P+myfj/8rn8/f6R+P6y1fj/Bpn8/
UEx+P7Brfj8q830/krx+P6ekfz+Ch38/lj5+P3DFfz/Gh38/0Bd/P2qjfj8WYn8/kyd/Pze3
fj+8TH8/hL19Pz1nfj+vTn8/RQl/P4Gifz8Dxn4/VKB+P5i+fz9cu38/0sB+PzM7fj/7vn8/
Ji5/P7b4fz88GH8/cO1/Pzvjfz/ucn8/XU+APzDSfj/4S38/26l+P5aEfz8L734/Gkp/P7ce
gD8AoX8/gKV/P7Usfz/Lg38/DYV/P8lyfz8+tn4/7a1/PwYSgD/NxH4/G9Z+P5kJgD8oun8/
m/5/P5Isfz8myX4/+t1/P/J0fj+AT38/PMp+P4r8fj9OeH4/VH6AP4yFfj82Nn8/qa9/P4FE
fz9Orn8/5Bx/P18lfz9w6n8/7CF+P535fj+M6H8/nrh/P1WZfz/I2X8/IlJ/P1IOfz+bRoA/
NWZ/P5V9fj8U4n4/pg+AP2Fbfz+vc38/uDp+P7H2fj+ejX8/5R6AP3tpfj8nbX8/EZF/P4Mk
fj9NAH8/in1/P0pOfz/XrH8/G+J/P0fzfz8eFYA/nHl/P19YgD/ixH8/FOB+PzEBgD8/qn8/
3Ht/P8YTgD+4tYA/VRKAP/wBgD/pCH8/1Px+P6FNgD9/k38/rvp+P3m8fj+vvH8/rMB/P9pa
fz/hxH8/K05/P1Tsfz/2Qn4/hEx/PzV4fz9rGYA/vSiAP8/zfj8Ten8/yll/P9CTfz/uBIA/
+c9/P7srgD/Kw34/ZHV/P3MpgD8PLIA/Zdd+P8Xpfz9mQoA/mB5/P8/ufj8CB38/Yll/P1E2
fz9JDn8/2GqAP0/pfj/FNX8/d0V/P6Prfz9QG4A/Ap5/P074fz9SAYA/LKaAP04qfz8ZMH8/
5IJ/P8z8fj8vb4A/ZMh/P7jCfz9aFYA/Iml+P2Ocfj8B2n4/skaAP5R3fz/STH8/+5J/P1NG
gD86iYA/86V/P3wKgD+Mdn8/Yvx+P0Dufz8IVIA/NgKAPx5efz8oGn8/DO1/P7X2fz8/n38/
0xSAP58tgD+A0n8/x1l/P7UkgD/B5H8/ivV/PxtDgD8VwX8/N/t/P1PNfz8+KYA/ZOl/P/SP
fz9v/n8/WFKAP7lkgD+xTYA/UXJ/PyOdgD9qBX8/C9N/P93Ifj8fJ4A/t6yAP+1YgD8GKoA/
NRh/Pzxtfz9AdIA/PxqAP9ocgD//EoA/lOWAP9eSfz95VIA/GiKAP8rUfz/y1n8/6Yp/P5Gh
gD+mbX8/oiqAP0xJgD9sSYA/ue1/P1gugD8eaIA/VRiAP/UCgD9mqn8/7BmAPxkNgD/HQ4A/
qzV/PytPgD8ylIA/nKx/P7I5gD+SEYA/ADKAP6lxgD/p4n8/P8J/P2JKgD9+0n8/4bB/P50f
gD/PCoA/6WOAP2eegD/6SYA/PwmAP3AbgD8oRYA/SAKAP10zgD/RU4A/zi+AP9WKgD+/038/
VyiAP5X8gD8jQIA/O49/P1pegD8aIoA/BseAP9pagD88nH8/ZJ+AP1FcgD9SNIA/eB+APwvH
gD9Na38/Jo5/P5iHgD/uQYA/rrWAP9PJfz84gIA/ow2AP2RogD/Sln8/idh/P96mfz+JuH8/
yoeAPwqzfz/uaoA/qvN/P+pNgD+bUoA/mSSAP4SMgD9vdYA/wYp/P1dIgD8DboA/WFqAP/Ig
gD+uMYA/VKGAPz2tgD/H338/tnaAP8rjgD9bIoA/E8GAPwK7gD96tIA/owaBP7hWgD9HQoA/
O6SAP9W7gD+Vr4A/54yAPzrffz+XkoA/9rOAP/PDfz8PeoA/L3qAPzlSgD9ISYA/mkqAP8eQ
gD8K3YA/VWWAP7PUgD8904A/dnmAPyuHfz+zsIA/Q1GAP114gD9rb4A/N0yAP8u1gD/quYA/
DyuAP5hMgD9zi4A/xFyAP2mdgD9u4IA/+ZiAP6eegD+kE4A/GDaAP+G2gD/EM4A/1F2APzRO
gD8TbYA/VgSBP31XgD+iBIA/WuZ/PwnAgD+1UoA//YWAP0eggD+qAoA/bkuAPz/Mfz8ztIA/
pX2APzRigD+ihoA/qMp/P/6JgD8u+4A/T5qAPyqcgD9YXYA/biGBP4oygD+CcoA/VQyAPyAr
gD8mbIA/vTaAPwrcgD8aHYA/gduAP9RSgD8FQYA/PDaAP6ntgD/vxIA/ezqAPxNQgD/s74A/
5Il/P9oKgD8f14A/8nqAP9nIgD+m5H8/9MCAP+0wgD9XBYE/c5WAP89LgD/204A/bcGAP6MO
gT9Hl4A/NXaAP+sqgT8wQ4A/ZA+AP1OWgD+ZWIA/AHiAP+TBgD+rGIE/iJmAPxa4gD+I24A/
NmyAP4zggD+q6IA/A6aAPyzFgD8LQIA/4uiAP+iZgD+vKYE/cZeAP3wdgD+YqoA/DGuAP5aQ
gD/NdIA/y7F/P0DJgD81d4A/2E6AP1KtgD+HzYA/KJeAPyZ/gD8zhIA/pgCBP983gD8OxIA/
4C2AP9brgD9H04A/65WAP0//gD8biIA/MheBPz/BgD/f9IA/L96AP8wTgD/EYoA/jgOBP8lg
gD8/rIA/hR2BP4iRgD/C5IA/WBGAPyB0gD9gd4A/UqiAP4n9gD8NAYE/cIyAP2++gD9gu4A/
gQKBP9GfgD85b4A/sI6BPwvJgD/GAIE/vSSBP2GTgD8KAoA/Tv+AP546gT92e4A/xcCAPxsK
gT8erIA/ZMKAPx9+gD8tNIE/M3qAP1v/gD/Af4A/U7yAP0ClgD/oDYE/GpOAPz/ZgD8gs4A/
OqeAP9JagD8l4YA/SgyBP6jkgD+ha4A/VtmAP7lAgT8uhIA/lduAP0rlgD9PioA/w8aAP/i8
gD/QvoA/VdaAP9+SgD+kzIA/MyyBP17lgD8CDoE/t9OAP3TWgD9yXYA/pn+BP8TxgD+jboA/
6U6AP4B9gD+mqoA/lZiBP2UPgD9iFoE/YGeAP76YgD88jYA//e+AP9McgT/giIA/DZyAP/NY
gD/anIA/kt2AP0d4gT91NIA/w0aBP0BmgD+9PoE/h8yAP1vYgD+bDYE/yQWBP+MzgT86Z4E/
kwuBP1M+gT9UmIA/YeeAP+7wgD+Ha4A/TUyBP9LIgD+P/IA/FJ2APwqogD8ItIA/lMaAPxB2
gT/8eoA/0B2BP3uGgD8woIE/VUWBP5WrgT8HzoA/WM+AP1e4gD/LZIE/GyuBP/UrgT+E9oA/
+KGAP0wvgT9AtoA/DMWAP6/igD+wGYE/rcmAP6GYgT8V4YA/u4GBPx01gT8phYA//N2APxAL
gT+3voA/Cs2AP9a+gD+R+YA/bFeBP4v0gD/J2YA/+4mBPyZ4gD9Ys4A/mVyAP3aggD+UpYE/
C6uAP1tmgT8OzoA/hjaBP6T4gD9sPIE/SkmBP2QUgT93dYE/T0uBP2UVgT+MVIE/LlmAP5B6
gD+w0YA/LtOAP9gvgT/9lYE/Jt2AP6bpgD8pqoA/v8yBP+WZgT+j+IA/LUiBP1vMgD/kToE/
M3CBP0VMgT/ifIE/vBSBPwmNgT+ybIE/e2uBP53igD9zloA/oAiBP3+6gD/XA4E/1uuAP97k
gD+8f4A/p/+APyqXgT9+aIE/Q4mBP8CGgT+lVYE/cGaBP69ggT8J04A/4kmBP6fzgD+7e4E/
OZmAPy+WgT+YR4E/7cGAP98ZgT8RGIE/oqKBPyFjgT9rPoE/yRmBP1ZEgT9EBIE/MZ+BP5De
gD/DEoE/DpOAP///gD+2IYE/qD2BPzrPgD8WHIE/2BGBP1GjgD/mNYE/wC2BP1PcgD+bdYE/
AxyBP1N0gT8DQYE/56eBP5HqgD9+L4E/2uyAP/+GgT97fYE/KyGBPy8XgT8tYYE/1JeBP4l5
gT/ZDoE/dUCBP/3tgT805oA/VACBPw4pgT/G+YA/zVmBP3FogT9hUYE/a6iBP+J5gT9Y1YE/
LJWBP7GUgT8OooE/ay+BPxLWgD8hTIE/lpGBP+1pgT89ZIE/vo6BP3YBgj9GtoE/EZiBPxJK
gT+vkYE/bTiBP7FegT+bnIE/7aqBP2eDgT+Aa4E/XEyBPyb0gT8xWoE/nt+AP/MSgT9MdYE/
ZuaBP+KGgT+th4E/9QqBP1+ogT8uXYE/4ICBP3rngT+fGoE/mqeBPymzgT/3joE/9vaBP5PL
gT+C34E/ffeAP72GgT98J4E/Di2BP8zJgT/lfYE/F8KBP4mTgT9HMIE/6EWBPwx8gT9Ei4E/
SXuAP+FLgT91WoE/MKyBP9OCgT9fuoE/cZmBPzyJgT8BBoI/UH2BP6N1gT8O24E/PK2BPz7L
gT8dBoI/wXKBP0n4gD/XmYE/A3GBPyN1gT99HoI/DZaBP/1pgT/JnYE/H5CBP/RAgT9yZoE/
P3+BP06JgT804IA/aOCBP6kwgT/CxoE/OXiBP9d7gT8EtYE/</AssayYData></Step><Step><CommonData><SampleLocation>11</SampleLocation><SampleID></SampleID><SampleGroup></SampleGroup><SampleInfo></SampleInfo><SampleRow>H</SampleRow><SamplePlate>1</SamplePlate><WellType>REGENERATION</WellType><Concentration>-1</Concentration><ConcentrationUnits>µg/ml</ConcentrationUnits><MolarConcentration>-1</MolarConcentration><MolarConcUnits>nM</MolarConcUnits><MolecularWeight>-1</MolecularWeight><Temperature>25</Temperature><StartTime>3558316</StartTime><AssayTime>5</AssayTime></CommonData><FlowRate>1000</FlowRate><StepType>KREGENERATION</StepType><StepName>Regeneration</StepName><StepStatus>OK</StepStatus><ActualTime>4.99907</ActualTime><CycleTime>0.2</CycleTime><AssayXData Points="25">9h88RSUjPEVYJjxFjCk8Rb8sPEX2LzxFKTM8RVg2PEWMOTxFvzw8RfY/PEUlQzxFWEY8RYxJ
PEW/TDxF8k88RSVTPEVcVjxFjFk8RcNcPEXyXzxFKWM8RVxmPEWQaTxFv2w8RQ==</AssayXData><AssayYData Points="25">CA/Uv4mE7r9PZP2/dIgDwMYVB8CfUgrAgyANwEyED8CzJRHAdOUSwNXIFMBTKBbAI2wXwOZo
GMAowRnALJQawEzbG8Cv5xzAonwdwHDMHsA8Xx/A8DwgwHg5IcCAaiHAua4hwA==</AssayYData></Step><Step><CommonData><SampleLocation>12</SampleLocation><SampleID></SampleID><SampleGroup></SampleGroup><SampleInfo></SampleInfo><SampleRow>H</SampleRow><SamplePlate>1</SamplePlate><WellType>BUFFER</WellType><Concentration>-1</Concentration><ConcentrationUnits>µg/ml</ConcentrationUnits><MolarConcentration>-1</MolarConcentration><MolarConcUnits>nM</MolarConcUnits><MolecularWeight>-1</MolecularWeight><Temperature>25</Temperature><StartTime>3574230</StartTime><AssayTime>5</AssayTime></CommonData><FlowRate>1000</FlowRate><StepType>KREGENERATION</StepType><StepName>Regeneration</StepName><StepStatus>OK</StepStatus><ActualTime>4.99907</ActualTime><CycleTime>0.2</CycleTime><AssayXData Points="25">8m88RSFzPEVUdjxFiHk8Rbt8PEXufzxFIYM8RVSGPEWIiTxFu4w8Re6PPEUhkzxFVJY8RYiZ
PEW7nDxF7p88RSGjPEVUpjxFiKk8RbusPEXurzxFIbM8RVS2PEWIuTxFu7w8RQ==</AssayXData><AssayYData Points="25">DNwtP15fMj/4zjg/1gc9PyC+Qz+o/0U/GKBIPzglTD9eA00/p1lPP2r7UD+/N1I/lbhSP+cc
VT8R91U/q+tXPw40Vz84PFk/bR9ZP4mdWj/3G1w/EjhbP3uJWz8jx1s/PVNdPw==</AssayYData></Step><Step><CommonData><SampleLocation>11</SampleLocation><SampleID></SampleID><SampleGroup></SampleGroup><SampleInfo></SampleInfo><SampleRow>H</SampleRow><SamplePlate>1</SamplePlate><WellType>REGENERATION</WellType><Concentration>-1</Concentration><ConcentrationUnits>µg/ml</ConcentrationUnits><MolarConcentration>-1</MolarConcentration><MolarConcUnits>nM</MolarConcUnits><MolecularWeight>-1</MolecularWeight><Temperature>25</Temperature><StartTime>3590466</StartTime><AssayTime>5</AssayTime></CommonData><FlowRate>1000</FlowRate><StepType>KREGENERATION</StepType><StepName>Regeneration</StepName><StepStatus>OK</StepStatus><ActualTime>5.00005</ActualTime><CycleTime>0.2</CycleTime><AssayXData Points="25">7r88RSHDPEVQxjxFiMk8RbvMPEXuzzxFIdM8RVTWPEWI2TxFu9w8RerfPEUh4zxFUOY8RYjp
PEW77DxF6u88RR3zPEVU9jxFiPk8Rbf8PEXu/zxFIQM9RVQGPUWICT1Fuww9RQ==</AssayXData><AssayYData Points="25">Xt8CwLDKDsD1bRPAMS0WwPh+GMDNCxrAxAMcwKoXHcCSMR7AHfUewI0UIMDg6CDA28khwA82
IsBzJiPAyJIjwBUzJMCl6iTA2WMlwD3bJcAQWCbAFfUmwHdUJ8DLkSfAtKEnwA==</AssayYData></Step><Step><CommonData><SampleLocation>12</SampleLocation><SampleID></SampleID><SampleGroup></SampleGroup><SampleInfo></SampleInfo><SampleRow>H</SampleRow><SamplePlate>1</SamplePlate><WellType>BUFFER</WellType><Concentration>-1</Concentration><ConcentrationUnits>µg/ml</ConcentrationUnits><MolarConcentration>-1</MolarConcentration><MolarConcUnits>nM</MolarConcUnits><MolecularWeight>-1</MolecularWeight><Temperature>25</Temperature><StartTime>3606652</StartTime><AssayTime>5</AssayTime></CommonData><FlowRate>1000</FlowRate><StepType>KREGENERATION</StepType><StepName>Regeneration</StepName><StepStatus>OK</StepStatus><ActualTime>5.00005</ActualTime><CycleTime>0.2</CycleTime><AssayXData Points="25">7g89RSETPUVUFj1FiBk9RbscPUXuHz1FISM9RVAmPUWIKT1Fuyw9Re4vPUVjMz1FVDY9RYg5
PUW7PD1F7j89RSFDPUVURj1FiEk9RbtMPUXuTz1FIVM9RVRWPUWIWT1Fu1w9RQ==</AssayXData><AssayYData Points="25">law2P/ahOj8YeUE/8jFGP/eVSj8tvk0/HVhQP6XcUj/6eFU/KWZYP1cjWT8JA1s/oK5bP1g2
Xj8Y+l4/8cdgP/kBYD/QLmI/F3piP7E6ZT/nSmQ/yLVkP60TZT/ts2Y/eZ9mPw==</AssayYData></Step><Step><CommonData><SampleLocation>11</SampleLocation><SampleID></SampleID><SampleGroup></SampleGroup><SampleInfo></SampleInfo><SampleRow>H</SampleRow><SamplePlate>1</SamplePlate><WellType>REGENERATION</WellType><Concentration>-1</Concentration><ConcentrationUnits>µg/ml</ConcentrationUnits><MolarConcentration>-1</MolarConcentration><MolarConcUnits>nM</MolarConcUnits><MolecularWeight>-1</MolecularWeight><Temperature>25</Temperature><StartTime>3622744</StartTime><AssayTime>5</AssayTime></CommonData><FlowRate>1000</FlowRate><StepType>KREGENERATION</StepType><StepName>Regeneration</StepName><StepStatus>OK</StepStatus><ActualTime>4.99907</ActualTime><CycleTime>0.2</CycleTime><AssayXData Points="25">7l89RR1jPUVQZj1FhGk9RbdsPUXqbz1FIXM9RVR2PUWIeT1Fu3w9Re5/PUUhgz1FVIY9RYiJ
PUW7jD1F7o89RR2TPUVQlj1FiJk9RbecPUXqnz1FIaM9RVCmPUWIqT1Ft6w9RQ==</AssayXData><AssayYData Points="25">kkkEwEY2D8B1RRTAJXkXwJxoGcDZFhvAMc4cwNKWHcB0DR/AlLIfwC3EIMDZbiHAjiQiwLWw
IsAwJiPA0BMkwD9/JMBUuyTAdIIlwGLfJcDi7yXABn4mwL/xJsC0/ibA9pAnwA==</AssayYData></Step><Step><CommonData><SampleLocation>12</SampleLocation><SampleID></SampleID><SampleGroup></SampleGroup><SampleInfo></SampleInfo><SampleRow>H</SampleRow><SamplePlate>1</SamplePlate><WellType>BUFFER</WellType><Concentration>-1</Concentration><ConcentrationUnits>µg/ml</ConcentrationUnits><MolarConcentration>-1</MolarConcentration><MolarConcUnits>nM</MolarConcUnits><MolecularWeight>-1</MolecularWeight><Temperature>25</Temperature><StartTime>3638834</StartTime><AssayTime>5</AssayTime></CommonData><FlowRate>1000</FlowRate><StepType>KREGENERATION</StepType><StepName>Regeneration</StepName><StepStatus>OK</StepStatus><ActualTime>4.99907</ActualTime><CycleTime>0.2</CycleTime><AssayXData Points="25">6q89RRmzPUVMtj1FgLk9Rbe8PUXmvz1FqMM9RUzGPUWAyT1Ft8w9RebPPUUZ0z1FTNY9RYDZ
PUWz3D1F5t89RRnjPUVM5j1FgOk9RbPsPUXm7z1FGfM9RUz2PUWA+T1Fs/w9RQ==</AssayXData><AssayYData Points="25">LIRCPzQfSD8exE4/bohUP3xzWD8loVw/jVNgP0eGYT9FPWM/9WVlPzgpZz9z8Wk/mitpPxUY
az86imw/eKRuP8Y3bz8EJXA/bxNxP+ZecT+mbHE/8tlyPy2ucz8Ty3Q/cgB1Pw==</AssayYData></Step></KineticsData></ExperimentResults>
