# Supplementary material for: Functional development of a V3/glycan-specific broadly neutralizing antibody isolated from a case of HIV superinfection
Source: eLife. 2021 Jul 15;10:e68110. doi: 10.7554/eLife.68110 (PMC8376252; doi:10.7554/eLife.68110)
Supplement: Figure 2—source data 2. [file elife-68110-fig2-data2.zip › QA013.2 Dbl Ref_21.02.04/02.04.21/QA013.2 Lineage Replicates_21.02.04/210204_011.frd]

<?xml version="1.0" encoding="UTF-8" standalone="yes"?>
<ExperimentResults><ExperimentInfo Name="QA013.2 Lineage Replicates_21.02.04"><ExpDescription></ExpDescription><RTDVersion>2.0</RTDVersion><RunID>BA674985-94F7-42A7-A5A3-05A7B3DC47DF</RunID><ExperimentType>KINETICS</ExperimentType><ExperimentSubType>KBASIC</ExperimentSubType><StartDateTime>2021-02-04T15:31:35</StartDateTime><MachineName>886RGX1</MachineName><UserName>Labuser</UserName><LotNumber></LotNumber><PlateName>210204</PlateName><PlateName2></PlateName2><SensorName>C6</SensorName><SensorPlate>1</SensorPlate><SensorType>AHC (Anti-hIgG Fc Capture)</SensorType><SensorRole>LIGAND</SensorRole><SensorInfo></SensorInfo><WritingSW>DataAcquisition.exe 11.1.2.24</WritingSW><InstrumentType>OctetRED96</InstrumentType><InstrumentSerial>FB-50183</InstrumentSerial><InstrumentFW></InstrumentFW><IntegrationTime>3.2</IntegrationTime><DSPType>CPF</DSPType><DSPStitching>1</DSPStitching><HasManifest>1</HasManifest><InfoHash>1755733900</InfoHash></ExperimentInfo><AssayParamsInfo/><KineticsData><Step><CommonData><SampleLocation>1</SampleLocation><SampleID></SampleID><SampleGroup></SampleGroup><SampleInfo></SampleInfo><SampleRow>C</SampleRow><SamplePlate>1</SamplePlate><WellType>BUFFER</WellType><Concentration>-1</Concentration><ConcentrationUnits>µg/ml</ConcentrationUnits><MolarConcentration>-1</MolarConcentration><MolarConcUnits>nM</MolarConcUnits><MolecularWeight>-1</MolecularWeight><Temperature>25</Temperature><StartTime>3638834</StartTime><AssayTime>60</AssayTime></CommonData><FlowRate>1000</FlowRate><StepType>BASELINE</StepType><StepName>Baseline</StepName><StepStatus>OK</StepStatus><ActualTime>60</ActualTime><CycleTime>0.2</CycleTime><AssayXData Points="300">AAAAAKjGSz7NzMw+EFgZP0SLTD8AAIA/1XiZP28Ssz8IrMw/ZmbmPzvf/z9qvAxAN4kZQGZm
JkAzMzNAnu8/QM3MTEA3iVlABFZmQNEic0Ce739AZmaGQJzEjEAzM5NAaJGZQM/3n0A1XqZA
nMSsQAIrs0BokblAz/e/QGZmxkDNzMxAAivTQGiR2UAAAOBAyXbmQJzE7EAzM/NAmpn5QM/3
/0AbLwNBTmIGQYGVCUG0yAxBAAAQQRsvE0FmZhZBgZUZQbTIHEHn+x9BGy8jQWZmJkGamSlB
tMgsQef7L0EbLzNBZmY2QYGVOUG0yDxB5/s/QRsvQ0FmZkZBgZVJQbTITEHn+09BGy9TQU5i
VkGamVlBtMhcQef7X0EbL2NBTmJmQYGVaUG0yGxB5/tvQRsvc0FOYnZBmpl5QbTIfEHn+39B
jZeBQTMzg0HByoRBZmaGQfT9h0E5tIlBJzGLQcHKjEFaZI5BAACQQY2XkUEnMZNBzcyUQVpk
lkH0/ZdBjZeZQScxm0HNzJxBZmaeQQAAoEGNl6FBJzGjQcHKpEFaZKZB9P2nQY2XqUEnMatB
zcysQWZmrkEAALBBmpmxQScxs0HNzLRBWmS2QfT9t0GNl7lBMzO7QcHKvEFaZL5B9P2/QY2X
wUEnMcNBzczEQWZmxkH0/cdBjZfJQTMzy0HBysxBZmbOQfT9z0GNl9FBJzHTQcHK1EFaZNZB
DALYQY2X2UEnMdtBzczcQWZm3kEMAuBBjZfhQTMz40HNzORBWmTmQfT950GNl+lBPzXrQeXQ
7EFmZu5BAADwQY2X8UEzM/NBwcr0QWZm9kH0/fdBmpn5QTMz+0HNzPxBWmT+QfT9/0HNzABC
mpkBQmBlAkItMgNC+v4DQsfLBEKamQVCYGUGQjMzB0IAAAhCzcwIQpOYCUJmZgpCMzMLQgAA
DELNzAxCk5gNQmZmDkIzMw9CAAAQQs3MEEKamRFCZmYSQjMzE0IAABRCzcwUQpqZFUJmZhZC
MzMXQlYOGELNzBhCmpkZQmZmGkIzMxtCAAAcQs3MHEKamR1CZmYeQjMzH0IAACBCzcwgQpqZ
IUJmZiJCMzMjQgAAJELNzCRCmpklQmZmJkIzMydCAAAoQs3MKEKamSlCZmYqQjMzK0IAACxC
zcwsQpqZLUJmZi5CMzMvQgAAMELNzDBCmpkxQmZmMkIzMzNCAAA0Qs3MNEKamTVCZmY2QjMz
N0IAADhCzcw4QpqZOUJmZjpCMzM7QgAAPELNzDxCmpk9QhKDPkIzMz9CAABAQs3MQEKamUFC
ZmZCQjMzQ0IAAERCzcxEQpqZRUJmZkZCMzNHQgAASELNzEhCmplJQmZmSkIzM0tCAABMQsfL
TEKamU1CZmZOQjMzT0IAAFBCzcxQQpqZUUJmZlJCMzNTQgAAVELNzFRCmplVQmZmVkIzM1dC
AABYQs3MWEKTmFlCZmZaQjMzW0IAAFxCzcxcQqycXUJmZl5CMzNfQgAAYELHy2BCmplhQmZm
YkIzM2NCAABkQs3MZEKamWVCZmZmQjMzZ0IAAGhCx8toQpqZaUJmZmpCMzNrQvr+a0LNzGxC
mpltQmZmbkIzM29C</AssayXData><AssayYData Points="300">AAAAAEYygzr1Gos7VVc6utot2jqjNgS5BfUqO75wYzudL7I78BqTO7x9uzviunY7Vfa1O6Ao
vjhweQg7/zkGPEZ9JDtyoC47bqVfO93/IjyaO9s7AYnCOwW3yjvY/LI7EPV6O1xG+Tuz4g88
vt4TPHHe5Tory1k7xcBsO9/dODzlf9M7RpsIPGeu9DvdRYQ7H8ILPOSCGDwqPA88R9wRPFIF
zDsDaCE8/jrjO1J5Njye3Zk7E+XdOzyHETw1QR48EUUkPEm74DtTJRU8+tuxO87IBDypTTI8
Y9fiO9hTpDu+ER08AIoaPFDsHDy+iew7P5q+O2T/Ljx8+yc8YoA5PPcuITxksRU873TnO9e8
GjxQiwQ8ijgOPKfVvDslWz08C2jbO+8aODyEbyM8ILH4O5DdDDwuPeM7gXoVPMgmKDwuZi88
WZ4fPD0O7DvFwxg8JjU9PJoHTDziBCE8xu8kPFYaPDz/Xio8/+9DPELQ6zvppSE8DIYRPIdE
QTznrf07aFkZPCFSTzz5iTU8CsJIPMpDhTwYFQg8iKMEPP5gHTwuzCE86ssdPMPeLDxKQms8
lobgO394LTz+Nw884iyDPJTVYjytaQ0810ZKPFpGIjy+9ww8nHU1PFuIMzyopkM8i6kjPHk9
TTzbSDc8NgMPPEd0gjxtOUM8U/EjPO7Bbjw9iyE8VJtPPIzaADzeGi88UJQrPG0QazxO5yQ8
XlhJPHkIMTwB/mU8O6MdPCHaeDz95iw8/JMTPLwGODwyj0U8V5IbPKFCyTsu4Rs8Y3sbPPPx
LzwrXSc8LnFHPL2bJjy/snE80JlSPB9ESjxLQl08VnAePEpWKTyhsR48HxxgPG3hUzzBbDo8
WrQtPOKmJjw+omc8sa41PE1Tazz5AFU82TZFPO9oSjwcXg08Vtk1PPLJNTynEkk87QVWPGY8
Izw92G88G8ZtPECSODyeQAg8pehlPIxtVzzuxJE8yHQ4PAmubjzEBJI8P3x7PCwiQzwhfQY8
GGeJPMSHQDwjs4M8hwV2PDqrVTybUX08T1EDPCZ2eTxKDlA83JA8PN8uWDxARnw8ycxGPGVs
VjyM1Ug8Kns/PHIJTzyGiRI8lC0fPImgRjwGU2Q8Pb5sPNs+VTxXfEU8VU54PP/TIzxi2248
WoEaPLhGgzwtDz48gxh1PKmWSzzNwXA898xyPDy7gzzDE0U8g3SCPGV9NTw1E4o852iAPN6V
bDzeFIU8IQkdPKJMjjwshDs8jd9UPPb6bTzzxGY8xZtDPNMXhzya1Ic8GkppPL28cDwsZl48
n2sjPFG5SDy2AYQ8cnuIPGN6ZDz0f0A862pxPA+KVDxALYI8loxQPKiudjwoKIE8A++MPC+u
Nzx1SY88YQhgPDKScTzrIW0868SCPM07iTzMI4E8Yj+KPD3icTweMHg8dGd0POWwgTwMsoA8
D7VnPIpddTwiXlE8tJ1nPKhglDx0XYY8qg5FPHbFkjy9TW48ipmLPDrvZTxx+4c8OUuBPJok
WTxYOlo8EIJvPCh/pDzguGk80+aGPCwhizzhv4Q8FYl5PHINazxAhX08mdKRPGgfhDzgi3k8
CWmjPIC4gzwwm5I8</AssayYData></Step><Step><CommonData><SampleLocation>11</SampleLocation><SampleID></SampleID><SampleGroup></SampleGroup><SampleInfo></SampleInfo><SampleRow>C</SampleRow><SamplePlate>1</SamplePlate><WellType>REGENERATION</WellType><Concentration>-1</Concentration><ConcentrationUnits>µg/ml</ConcentrationUnits><MolarConcentration>-1</MolarConcentration><MolarConcUnits>nM</MolarConcUnits><MolecularWeight>-1</MolecularWeight><Temperature>25</Temperature><StartTime>3764570</StartTime><AssayTime>5</AssayTime></CommonData><FlowRate>1000</FlowRate><StepType>KREGENERATION</StepType><StepName>Regeneration</StepName><StepStatus>OK</StepStatus><ActualTime>4.999</ActualTime><CycleTime>0.2</CycleTime><AssayXData Points="25">AABwQsfLcEKTmHFCYGVyQi0yc0IAAHRCzcx0QpqZdUJgZXZCOTR3QgAAeELNzHhCk5h5QmZm
ekIzM3tCAAB8Qs3MfEK4nn1CZmZ+Qi0yf0IAAIBC42WAQs3MgEIzM4FCFpmBQg==</AssayXData><AssayYData Points="25">rGE4wGIfRsC0N03ASFpSwBc1VsC0e1nAonRcwLXhXsDyTmHAgjJjwAhEZcDhiGbAKSxowJC9
acC3HmvAFShswDZxbcApgm7API1vwOJKcMBmLnHAXTlywEvecsC6k3PAZgp0wA==</AssayYData></Step><Step><CommonData><SampleLocation>12</SampleLocation><SampleID></SampleID><SampleGroup></SampleGroup><SampleInfo></SampleInfo><SampleRow>C</SampleRow><SamplePlate>1</SamplePlate><WellType>NEUTRALIZATION</WellType><Concentration>-1</Concentration><ConcentrationUnits>µg/ml</ConcentrationUnits><MolarConcentration>-1</MolarConcentration><MolarConcUnits>nM</MolarConcUnits><MolecularWeight>-1</MolecularWeight><Temperature>25</Temperature><StartTime>3780655</StartTime><AssayTime>5</AssayTime></CommonData><FlowRate>1000</FlowRate><StepType>KREGENERATION</StepType><StepName>Regeneration</StepName><StepStatus>OK</StepStatus><ActualTime>5</ActualTime><CycleTime>0.2</CycleTime><AssayXData Points="25">fP+BQuJlgkJJzIJCrzKDQhaZg0J8/4NC4mWEQknMhEKvMoVCFpmFQnz/hULiZYZCScyGQq8y
h0IWmYdCfP+HQuJliEJJzIhCrzKJQhaZiUJ8/4lC4mWKQknMikKvMotCFpmLQg==</AssayXData><AssayYData Points="25">mG4BvwI7+b4Sjuq+oFvfvlEi174vl86+bcLJvusOwr4EJL++y9S3vsrXtr6ArbG+OrSvvsBW
q77aGKy+Tv+mvpTppr6QG6O+iiyhvn1Sn76/cp2+KrKbvnQjmr52Q5q+6KuYvg==</AssayYData></Step><Step><CommonData><SampleLocation>11</SampleLocation><SampleID></SampleID><SampleGroup></SampleGroup><SampleInfo></SampleInfo><SampleRow>C</SampleRow><SamplePlate>1</SamplePlate><WellType>REGENERATION</WellType><Concentration>-1</Concentration><ConcentrationUnits>µg/ml</ConcentrationUnits><MolarConcentration>-1</MolarConcentration><MolarConcUnits>nM</MolarConcUnits><MolecularWeight>-1</MolecularWeight><Temperature>25</Temperature><StartTime>3796740</StartTime><AssayTime>5</AssayTime></CommonData><FlowRate>1000</FlowRate><StepType>KREGENERATION</StepType><StepName>Regeneration</StepName><StepStatus>OK</StepStatus><ActualTime>4.999</ActualTime><CycleTime>0.2</CycleTime><AssayXData Points="25">ff+LQmBljELHy4xCsDKNQheZjUJ9/41CYGWOQsfLjkItMo9CF5mPQvr+j0JgZZBCx8uQQi0y
kUKUmJFC+v6RQuNlkkJKzJJCLTKTQpSYk0J9/5NCYGWUQsfLlEItMpVCk5iVQg==</AssayXData><AssayYData Points="25">FHpXwKePYcCsI2bA739owE8ra8CjD23AG5puwPi7b8AvJnHASr9xwPk8c8DFLXTAVLZ0wJpy
dcBjPXbAWQp3wHqWd8DKHHjAmMV4wGUZecCx0HnACBN6wIx0esAwH3vA72V7wA==</AssayYData></Step><Step><CommonData><SampleLocation>12</SampleLocation><SampleID></SampleID><SampleGroup></SampleGroup><SampleInfo></SampleInfo><SampleRow>C</SampleRow><SamplePlate>1</SamplePlate><WellType>NEUTRALIZATION</WellType><Concentration>-1</Concentration><ConcentrationUnits>µg/ml</ConcentrationUnits><MolarConcentration>-1</MolarConcentration><MolarConcUnits>nM</MolarConcUnits><MolecularWeight>-1</MolecularWeight><Temperature>25</Temperature><StartTime>3812869</StartTime><AssayTime>5</AssayTime></CommonData><FlowRate>1000</FlowRate><StepType>KREGENERATION</StepType><StepName>Regeneration</StepName><StepStatus>OK</StepStatus><ActualTime>5</ActualTime><CycleTime>0.2</CycleTime><AssayXData Points="25">+f6VQl9llkLGy5ZCLDKXQpOYl0L5/pdCX2WYQsbLmEIsMplCk5iZQvn+mUJfZZpCxsuaQiwy
m0KTmJtC+f6bQl9lnELGy5xCLDKdQpOYnUL5/p1CX2WeQsbLnkIsMp9Ck5ifQg==</AssayXData><AssayYData Points="25">XxoCv4lj9r6S/Oi+thTevq6p1b7ZLsy+G3TGvligv74nLb2+exm3vsUvtL4Bg7C+C32tvvAH
q77yF6W+CPejvoGtpL6NgaG+/ECgvkNynr6wI5q+wAOdvjAImb4AuZe+h9GVvg==</AssayYData></Step><Step><CommonData><SampleLocation>11</SampleLocation><SampleID></SampleID><SampleGroup></SampleGroup><SampleInfo></SampleInfo><SampleRow>C</SampleRow><SamplePlate>1</SamplePlate><WellType>REGENERATION</WellType><Concentration>-1</Concentration><ConcentrationUnits>µg/ml</ConcentrationUnits><MolarConcentration>-1</MolarConcentration><MolarConcUnits>nM</MolarConcUnits><MolecularWeight>-1</MolecularWeight><Temperature>25</Temperature><StartTime>3828944</StartTime><AssayTime>5</AssayTime></CommonData><FlowRate>1000</FlowRate><StepType>KREGENERATION</StepType><StepName>Regeneration</StepName><StepStatus>OK</StepStatus><ActualTime>4.999</ActualTime><CycleTime>0.2</CycleTime><AssayXData Points="25">+v6fQuJloEJEy6BCLDKhQhCYoUL6/qFCYGWiQt7PokIsMqNClJijQnb+o0LcZKRCxsukQiwy
pUKUmKVC+v6lQmBlpkLGy6ZCLDKnQhCYp0J2/qdCYGWoQkTLqEIsMqlCEJipQg==</AssayXData><AssayYData Points="25">JWlZwGEJZMDwsGjA8dZrwOPObcB8l2/AMQNxwB8HcsDxMXPAh2t0wPYedcAyznXAnOd2wDUk
d8DWqXfA/Xl4wAnweMC1jnnAH2B6wOCVesAImnrApnl7wNaNe8AN6XvAGQV8wA==</AssayYData></Step><Step><CommonData><SampleLocation>12</SampleLocation><SampleID></SampleID><SampleGroup></SampleGroup><SampleInfo></SampleInfo><SampleRow>C</SampleRow><SamplePlate>1</SamplePlate><WellType>NEUTRALIZATION</WellType><Concentration>-1</Concentration><ConcentrationUnits>µg/ml</ConcentrationUnits><MolarConcentration>-1</MolarConcentration><MolarConcUnits>nM</MolarConcUnits><MolecularWeight>-1</MolecularWeight><Temperature>25</Temperature><StartTime>3845047</StartTime><AssayTime>5</AssayTime></CommonData><FlowRate>1000</FlowRate><StepType>KREGENERATION</StepType><StepName>Regeneration</StepName><StepStatus>OK</StepStatus><ActualTime>4.999</ActualTime><CycleTime>0.2</CycleTime><AssayXData Points="25">dv6pQllkqkJDy6pCqTGrQhCYq0J2/qtC3GSsQsDKrEKpMa1CEJitQnb+rUJZZK5CQ8uuQiYx
r0KNl69C8/2vQtxksELAyrBCqTGxQhCYsUKtB7JCWWSyQkPLskKpMbNCjJezQg==</AssayXData><AssayYData Points="25">b8z2vs6M675tZty+ZdDSviVZyL6vpb2+Ynu5vqFJs768oKu+wKWpvvIPqL62P6G+dF6fviz8
m77AOZm+4sGYvsgolb60Jpa+uWWQvs1xkL5Jgo6+aACMvvbJir4T94i+IGuIvg==</AssayYData></Step><Step><CommonData><SampleLocation>1</SampleLocation><SampleID></SampleID><SampleGroup></SampleGroup><SampleInfo></SampleInfo><SampleRow>C</SampleRow><SamplePlate>1</SamplePlate><WellType>BUFFER</WellType><Concentration>-1</Concentration><ConcentrationUnits>µg/ml</ConcentrationUnits><MolarConcentration>-1</MolarConcentration><MolarConcUnits>nM</MolarConcUnits><MolecularWeight>-1</MolecularWeight><Temperature>25</Temperature><StartTime>3859916</StartTime><AssayTime>60</AssayTime></CommonData><FlowRate>1000</FlowRate><StepType>BASELINE</StepType><StepName>Baseline</StepName><StepStatus>OK</StepStatus><ActualTime>60</ActualTime><CycleTime>0.2</CycleTime><AssayXData Points="300">8v2zQlhktEI8yrRCojC1QoyXtUJv/bVCWGS2Qr/KtkKiMLdCjJe3Qm/9t0LVY7hCv8q4QqIw
uUIJl7lC8v25QlhkukK/yrpCJTG7QoyXu0Ly/btCWGS8Qr/KvEIlMb1CCJe9QvL9vUJYZL5C
PMq+QqIwv0IIl79C8v2/QtVjwEK/ysBCojDBQoyXwULy/cFCWGTCQkLLwkIlMcNCjJfDQvL9
w0LVY8RCPMrEQiUxxUKMl8VC8v3FQlhkxkK/ysZCojDHQoyXx0Ly/cdCWGTIQr/KyEIlMclC
jJfJQvL9yUJYZMpCv8rKQiUxy0KMl8tCb/3LQlhkzEI8ysxCJTHNQgiXzULy/c1CWGTOQjzK
zkIlMc9CjJfPQvj+z0LVY9BCv8rQQiUx0UKMl9FCb/3RQlhk0kK/ytJCojDTQoyX00Ly/dNC
WGTUQr/K1EKiMNVCCJfVQvL91UJYZNZCv8rWQqIw10KMl9dC8v3XQtVj2EI8ythCJTHZQoyX
2ULy/dlC1WPaQjzK2kIlMdtCjJfbQvL920JYZNxCPMrcQiUx3UIIl91C8v3dQlhk3kK/yt5C
ojDfQgiX30Ly/d9CWGTgQr/K4EIlMeFCCJfhQvL94ULVY+JCPMriQiUx40KMl+NC8v3jQlhk
5EK/yuRCojDlQoyX5ULy/eVCWGTmQjzK5kIlMedCCJfnQvL950JYZOhCPMroQiUx6UKMl+lC
8v3pQtVj6kK/yupCojDrQoyX60Ly/etCWGTsQr/K7EKiMO1CCJftQvL97UJYZO5Cv8ruQiUx
70IIl+9C8v3vQlhk8EI8yvBCojDxQoyX8ULy/fFCWGTyQr/K8kIlMfNCjJfzQvL980LWY/RC
v8r0QqIw9UKMl/VCb/31Qlhk9kK/yvZCojD3QoyX90Jv/fdCWGT4QjzK+EKiMPlCjJf5QvL9
+UJYZPpCPMr6QiUx+0IIl/tC8v37QtZj/EK/yvxCojD9QgiX/UJv/f1C1mP+Qr/K/kKiMP9C
jJf/QvL9/0LrMQBDX2UAQ1GYAEOEywBDt/4AQ+sxAUNfZQFDk5gBQ8bLAUP5/gFDLDICQ19l
AkOTmAJDhMsCQ/n+AkPrMQNDX2UDQ5OYA0OEywNDt/4DQywyBEMeZQRDk5gEQ4TLBEO3/gRD
6zEFQ19lBUNRmAVDxssFQ7f+BUMsMgZDX2UGQ5OYBkPGywZDt/4GQ+sxB0MeZQdDUZgHQ8bL
B0O3/gdD6zEIQx5lCEOTmAhDhMsIQ7f+CEPrMQlDHmUJQ5OYCUOEywlD+f4JQ+sxCkNfZQpD
UZgKQ8bLCkP5/gpDejQLQ19lC0OTmAtDhMsLQ/n+C0MsMgxDHmUMQ1GYDEOEywxDygENQywy
DUMeZQ1DUZgNQ8bLDUO3/g1D6zEOQx5lDkOTmA5DhMsOQ7f+DkPrMQ9DHmUPQ1GYD0PGyw9D
t/4PQywyEENfZRBDk5gQQ8bLEEP5/hBD6zERQ19lEUOTmBFDhMsRQ7f+EUPrMRJDHmUSQ1GY
EkOEyxJD+f4SQywyE0NfZRNDk5gTQ4TLE0O3/hNDLDIUQx5lFENRmBRDbtIUQ/n+FEMsMhVD
HmUVQ1GYFUPGyxVD</AssayXData><AssayYData Points="300">fNJzvugQdL5MRHi+UwVwvhrMc76o8W6+rQtsvgsGbL7/c26+CP5mvpvhZr6mt2e+DABlvrMr
ZL6JqGu+p/FfvmMTZL7iDV6+NsZfvt17YL4XkVu+L/BfvmM+Wr6X8F++zyddvkb2WL5Vb1y+
Pyhavk8pU74NMVi+FX9YvpOTVr7NI1a+zORRvrcuVr4NYVC+7JFQvq7HUb6APlG+/9hSvvpO
Ub5xyk++DCdPvoEnTb6ZkU++ZnJKvo9eTb6S902+pwpNvpDxTb6PyUe+fGVHvo2/Sb53nES+
Oy9Fvqu6R76BdEW+t9tEvl5mQr6qzUC+ikZBvrdiRb76OUG+YX1AvtQKRr6NwkO+VmlDvtIu
Qr5oVj2+nAVAvgomPL5GvUG+AgU/vuMjP75o4T++5Ro8vi/9Ob6q8ju+k2k5vv+CPb4J6zq+
RUY4vjWsNr6ZPTu+zlY3vunqOL5+6Tq+DOIyvq7xM77uaji+mWA1vpURN76HQjW+Ibo1vsRP
Mr7PkDK+G5sxvmDQMb7RtzW+Jkc0vo8RNb7VRTK+o7kyvjAzLL58UDS+J6owvtV0K76KjjO+
elosvlkBML53gSy+2HAqvvM1LL6Hey2+OwwpvpQQLL4ntCy+NOAnvsAuLr71Ay++5h0tvjjC
Jr5T9Cy+Eu4qvswRKb77eyi+sgEovssMKr6DQSi+Srcpvoj2Jr5xzyK+I4kovqCcJL4OCyq+
wtMkvt1QJb4k9ie+LCMkvq+4I75L3yO+cggmvn7zIr4SgiO+FUUkvnuFIL6ueiC+Oe4fvl/2
Ir5dzyO+umgevhHTIb6X9yG+M8MfvpD7Ib5StyK+BHccvoxvIb7paR2+wyMhvsrgI75M8R6+
G4QcvgkAIb5FaB2+pS4evskrG77tmSG+C1ccvk9zGb406xm+E8Qcvn7bHr5jYx2+1fcavuca
G77QNRe+GhwXvuZvG74WaBu+mUAYvrUwG77kxRW+MOUYvoPEG77UQxm+b6YXvuP6F76jgBe+
EJ0YvqweGL6O8xa+RswYvkC6F76xbRa+hWMUvsLlGb4yNhW+ucwUvmyKF75vExe+ooEVviCG
Er4TcRK+pDoWvu81E74u5RG+ZtUSvtMGEb7EoA++njwTvueIDr7zShG+oH4Svl6XD7449hK+
GnoPvkH0E75ulQ++fRwSvu2+Dr5/URG+hVIRvmIjEr5Vlg6+T/MPvjAYE77ggRG+zrsOvjmq
Eb7woxC+3uEIvtM9D75d8gq+u6AJvqc1C764Ag++yCMPvkaBDb7Gwgy+yWoPvpe0Db47wwy+
HbMOvjV9C74IxAy+3xIKvkhXDL6QYgu+MacNvldBCb71qgu+1zIKvsU/Cr6awgu+BmcMvn6W
Cb4ZnAi+UioHvuF0Cr7wZQq+9ekJvjPIBr5frge+qWMEvo/HA76z7gW+iC4Kvv+pBr61YQS+
+4IHvmtDCr7Jzwa+sJoKvtoICL4gdAa+JWsFvrkNCL4G8gi+yoYGvg8PA77eagS+5/MFvsJ3
Bb5tHga+qfcBvlL4Ar48QgG+xyQIvmu5Bb6CzAS+7SUGvmbLA76z9AG+cNMBvomVAr5FNv+9
DFgFvpJbAr7+TQC+</AssayYData></Step><Step><CommonData><SampleLocation>1</SampleLocation><SampleID></SampleID><SampleGroup></SampleGroup><SampleInfo></SampleInfo><SampleRow>C</SampleRow><SamplePlate>1</SamplePlate><WellType>BUFFER</WellType><Concentration>-1</Concentration><ConcentrationUnits>µg/ml</ConcentrationUnits><MolarConcentration>-1</MolarConcentration><MolarConcUnits>nM</MolarConcUnits><MolecularWeight>-1</MolecularWeight><Temperature>25</Temperature><StartTime>3920788</StartTime><AssayTime>80</AssayTime></CommonData><FlowRate>600</FlowRate><StepType>LOADING</StepType><StepName>Loading</StepName><StepStatus>OK</StepStatus><ActualTime>79.999</ActualTime><CycleTime>0.2</CycleTime><AssayXData Points="400">+f4VQ+sxFkNfZRZDk5gWQ4TLFkP5/hZDLDIXQ19lF0OTmBdDxssXQ/n+F0MsMhhDX2UYQ5OY
GEPGyxhD+f4YQywyGUNfZRlDUZgZQ8bLGUO3/hlD6zEaQ19lGkOTmBpDhMsaQ/n+GkMsMhtD
X2UbQ1GYG0PGyxtDt/4bQywyHENfZRxDk5gcQ4TLHEO3/hxDLDIdQ19lHUNRmB1DxssdQ/n+
HUMsMh5DX2UeQ9SYHkPGyx5D+f4eQywyH0NfZR9DUZgfQ4TLH0P5/h9DLDIgQ19lIEOTmCBD
hMsgQ/n+IEPrMSFDX2UhQ5OYIUOEyyFD+f4hQywyIkMeZSJDUZgiQ8bLIkP5/iJDrzIjQx5l
I0OTmCNDhMsjQ7f+I0PrMSRDX2UkQ5OYJEPGyyRD+f4kQywyJUNfZSVDk5glQ4TLJUO3/iVD
LDImQ19lJkNRmCZDxssmQ/n+JkPrMSdDX2UnQ1GYJ0PGyydD+f4nQywyKENfZShDk5goQ4TL
KEO3/ihDLDIpQ19lKUNRmClDhMspQ7f+KUPrMSpDX2UqQ5OYKkPGyypDt/4qQ+sxK0NfZStD
UZgrQ8bLK0P5/itDLDIsQ19lLENRmCxDxsssQ/n+LEPrMS1DbGctQ1GYLUOEyy1D+f4tQywy
LkNfZS5Dk5guQ8bLLkO3/i5D6zEvQ19lL0NRmC9DhMsvQ/n+L0MsMjBDX2UwQ5OYMEPGyzBD
+f4wQywyMUMeZTFDk5gxQ4TLMUO3/jFD6zEyQx5lMkNXmTJDxssyQ/n+MkMsMjNDX2UzQ5OY
M0OEyzND+f4zQ+sxNENfZTRDk5g0Q8bLNEP5/jRD6zE1Q19lNUNRmDVDhMs1Q/n+NUMsMjZD
X2U2Q1GYNkOEyzZD+f42Q+sxN0NfZTdDUZg3Q4TLN0O3/jdDLDI4Q19lOEOTmDhDxss4Q7f+
OEMsMjlDHmU5Q5OYOUOEyzlDt/45Q+sxOkNfZTpDk5g6Q8bLOkO3/jpDLDI7Qx5lO0OTmDtD
hMs7Q7f+O0PrMTxDHmU8Q1GYPEPGyzxDt/48Q+sxPUNfZT1Dk5g9Q8bLPUP5/j1D6zE+Qx5l
PkNRmD5DhMs+Q/n+PkMsMj9DHmU/Q5OYP0PGyz9Dt/4/Q+sxQEMeZUBDk5hAQ8bLQEO3/kBD
6zFBQx5lQUNRmEFDxstBQ/n+QUMsMkJDHmVCQ1GYQkPGy0JDt/5CQywyQ0MeZUNDUZhDQ8bL
Q0O3/kND6zFEQx5lRENRmERDxstEQ7f+REPrMUVDX2VFQ1GYRUOEy0VDt/5FQ+sxRkNfZUZD
k5hGQ8bLRkP5/kZDLDJHQxNuR0NXmUdDhMtHQ7f+R0PrMUhDHmVIQ1GYSEOEy0hD+f5IQywy
SUNfZUlDUZhJQ4TLSUO3/klD6zFKQx5lSkOTmEpDhMtKQ7f+SkPrMUtDHmVLQ1GYS0PGy0tD
+f5LQywyTEMeZUxDUZhMQ4TLTEP5/kxDLDJNQ19lTUOTmE1DxstNQ7f+TUPrMU5DX2VOQ1GY
TkPGy05Dt/5OQ+sxT0NfZU9DUZhPQ4TLT0O3/k9D6zFQQ19lUENRmFBDxstQQ7f+UEPrMVFD
X2VRQ1GYUUMTzlFD+f5RQ+sxUkMeZVJDUZhSQ4TLUkP5/lJD6zFTQx5lU0NRmFNDhMtTQ/n+
U0PrMVRDX2VUQ5OYVEOEy1RDt/5UQ+sxVUMeZVVDk5hVQ4TLVUO3/lVD6zFWQ19lVkNRmFZD
hctWQ7f+VkPrMVdDHmVXQ5OYV0OFy1dD+f5XQ+sxWEMeZVhDUZhYQ8bLWEO3/lhD6zFZQx5l
WUNRmFlDhctZQ7f+WUMsMlpDHmVaQ1GYWkOFy1pDt/5aQ+sxW0NfZVtDq5xbQ8bLW0O3/ltD
6zFcQx5lXENRmFxDhctcQ7f+XEPrMV1DX2VdQ1GYXUOFy11Dt/5dQ+sxXkNfZV5DUZheQ8bL
XkO3/l5D6zFfQx5lX0NRmF9DhctfQ/n+X0PrMWBDX2VgQ1GYYEOFy2BDt/5gQ+sxYUNfZWFD
k5hhQ8bLYUO3/mFDLDJiQx5lYkNRmGJDxstiQ7f+YkPrMWNDX2VjQ1GYY0OFy2ND+f5jQ+sx
ZEMeZWRDUZhkQ4XLZEO3/mRD6zFlQx5lZUNRmGVDhctlQw==</AssayXData><AssayYData Points="400">L5b8vYSWAb7Dyfu9rWMAvhLCAb6NPAG+Hc7/vTxnAb7DowC+VQ8BvtBSAb6xif+9aPUAvs2G
Ab59f/69gjUAvrWY+71Fxvy9zDn7vVwr/b0rCwC+P/b4va4g+L2myvO9i7L7vS9Q972LS/u9
hTr7vWc0Ab6oo/a9+BH5vXHcAL5pzPi9qVH5vWPM9b3Cqfq9dO36vary8L1tevi9gOv1vZM+
+b1QVAG+SZX8vbjy971ir+699+nzvVQ4+b2r4u+9FbzvvTNH+L3t7vK9LUPyvbn17b15jPq9
3SD4vZHM971V0fe97VvzvV5N670Y5/u9WH7tvdS6872dH/K9c3XsvVfH970wWum9Ylf3vc4z
8L1ON/S9rKjsvcBx+r2mC+29W8foveXq7L1CKfW98CzuvVyo7b3MXui9+hPrvV3u8L12xPS9
z2/svdSz9b0knOe9xUrhvQut8L0/7Oy9ycjivT/W8b3bw/C9dmftvQKh6b3Ukea94zLwvZTf
7b0xqvC9W7zpvSB66r1jLeO9aUbsvcC25r1IG+e90vXbvRmE473Hc+u90F3nvTh757250+u9
htzqvaJ15r16bOm91E7ivY1d6b1UoeS9z+/rvTrZ6L3pDeS9FnravakR3r3xN+m9rWvovZ6z
6L3ktOK9uRjjvQnm4L1zj+C9o5LhvZSX5b1jEOm90xDkvUzM4b3aAN69Q4jnvfqQ4r1A2N29
Xz3gvQHa4L14F+G9oAXjvScs572CA+K9U5zVvYxh6b3Twde97fTevdUQ5b3eteC9lynevR3s
170WiOC9cEvZvW162L1QluO9SKfZvbAe272uNOK99TvgvYGx2r0sIeS9yNvUvbU43b3gOuG9
KO7dvZ/P3r0grty9eOLXvc+5371cf+G9dincvdhM4L0zgNu9om/hvSkt3r3t0du92sLYveu8
1r0ONN29FlDRvWnU171Ur929jnzdvZTw271a3dq9O0DbveDv0r2fBuS9/2PZvTjB172nDsu9
khHWvTJP3r0eg929QnDZvYws072Dxde99ubPvT6D0r38RMy9B9XXvVCv2b2IjtG9XrjMvSff
2L3xC9K99AXUvaha1r3g9cy9hEXUveBj0r10K9a97jzIvbA7xr0dCtG9TH3QvX6CzL2I3su9
YcTQvTqhxr1E6M+9TlvJvcbMy71sQMm9aajTvboB1r3J8Mi9EvDOvYgAy73+xcy97pLMvbRG
zL1aQ8y90zXKvVREzr04qse9dqLGvek1zL0j+829kajDvUany733WMS90KvIvZeSy70sTcm9
D5TIvcoQyr2Nr8m9HPDGvS7px71Z2sO91qXJvWu1y70sZsm96t7JvQf1xr3cgMC9IwXDvQPm
yb0SDtG9MnjBveYiyL2m5729gNnBvfcjx73N78e9kafGvdQ7yr3zWce99gvJvepOy70n9ca9
cnG5vUzFw738xca9TwfOvdiByr01Q8q9MKG+vfpYwb3R0sG9UePBvTC/w71X8cy9cCLFvaBh
y70s2Ma9Vpa/vexEzL02O8e9K8XIvdk7w72cCMG97cK8vYyEvL17+Me9A9fBvZLex71k6cK9
t3e6vRA5v727Gsi9AS3CvQvuvr1Vm8C9+VnEvaEVxL1E0sK9iCa+vdeOvb0r7by9bo/Evcxo
vL3I7L29Sni7vbikyL1Fk7y9vh/DvR7hwb3Ogr29Fsi5vZoWwb1Bd7O9fbu1vSA6vb0Uere9
K1e8vWzNur2hPru97160vdiUsr1b2Lq9ssC+vfoct70gOrG9kYjAvYYYvb3qgrS9i06+vQaA
u71LhrS9KGLEvWGst7270bi9nSC7vSVzv73c2b69Cc21ve3VvL1Xtru909e3vcFvtr2qE7i9
WRC+vX7JuL2Ndbm9lFS9vX/5wL2QsrS9C56xvRyrwL0QXb29ylOrvXlJtb0bT769q3y5vRTs
s73A+bS97+a4vWAGtL1yhbW9uXi2vcsqu70COLm9blS6vQdSv71n5re92ce3vSicub2E9Le9
/iGxvUqFuL0hNLa9Oma6vWHtur3P2rW9sOiwvXsHu73fkLS93h+0vbvVvL3QZLO9qDqwvU8y
t71n7K69dmKrvY7mtb2OYrm9Ep23vf3Tub1xSLi9+T22vQ==</AssayYData></Step><Step><CommonData><SampleLocation>1</SampleLocation><SampleID></SampleID><SampleGroup></SampleGroup><SampleInfo></SampleInfo><SampleRow>C</SampleRow><SamplePlate>1</SamplePlate><WellType>BUFFER</WellType><Concentration>-1</Concentration><ConcentrationUnits>µg/ml</ConcentrationUnits><MolarConcentration>-1</MolarConcentration><MolarConcUnits>nM</MolarConcUnits><MolecularWeight>-1</MolecularWeight><Temperature>25</Temperature><StartTime>4001801</StartTime><AssayTime>60</AssayTime></CommonData><FlowRate>1000</FlowRate><StepType>BASELINE</StepType><StepName>Baseline</StepName><StepStatus>OK</StepStatus><ActualTime>60</ActualTime><CycleTime>0.2</CycleTime><AssayXData Points="300">uf5lQ+wxZkNnZmZDEZhmQ4bLZkO5/mZDLjJnQx9lZ0NTmGdDhstnQ7n+Z0PsMWhDH2VoQxGY
aEOGy2hDuf5oQ+wxaUMfZWlDU5hpQ4bLaUN3/mlDqzFqQx9lakNTmGpDRMtqQ7n+akOrMWtD
H2VrQxGYa0OGy2tDuf5rQ+wxbEPeZGxDEZhsQ4bLbEO5/mxDqzFtQ95kbUNTmG1DhsttQ7n+
bUPsMW5DH2VuQ2ucbkOGy25Dd/5uQ+wxb0PeZG9DU5hvQ4bLb0O5/m9DqzFwQx9lcEMRmHBD
hstwQ3f+cEOrMXFDH2VxQxGYcUNEy3FDuf5xQ+wxckPeZHJDWZlyQ4bLckO5/nJDqzFzQx9l
c0MRmHNDRMtzQ7n+c0OrMXRDH2V0Q1OYdENEy3RDd/50Q+wxdUMfZXVDEZh1Q0TLdUO5/nVD
7DF2Q95kdkMRmHZDRMt2Q7n+dkOrMXdDH2V3QxGYd0OSzXdDeP53Q6sxeEPeZHhDU5h4Q0TL
eEO5/nhD7DF5Q2dmeUNTmHlDRMt5Q7n+eUOrMXpDH2V6QxGYekNEy3pDuf56Q+wxe0PeZHtD
EZh7Q4bLe0N4/ntD7DF8Q95kfEMRmHxDhst8Q7n+fEOrMX1DH2V9QxGYfUNEy31DeP59Q6sx
fkMfZX5DEZh+Q0TLfkO5/n5D7DF/Qx9lf0NTmH9Dhst/Q3j+f0P2GIBDOjSAQwlMgEOiZYBD
XX+AQ9WYgENvsoBDKcyAQ6LlgEM8/4BD1RiBQ5AygUMJTIFDw2WBQ11/gUPVmIFDkLKBQ0rM
gUPD5YFDPP+BQ/YYgkOQMoJDCUyCQ6JlgkM8f4JD9piCQ2+ygkOszIJDouWCQ13/gkPVGIND
bzKDQylMg0PDZYNDXX+DQ9WYg0OQsoNDCcyDQ6Llg0M8/4ND1RiEQ5AyhEMJTIRDw2WEQzx/
hEP2mIRDb7KEQynMhEOi5YRDJwGFQ9UYhUNvMoVDKUyFQ6JlhUM8f4VD1ZiFQ2+yhUMJzIVD
w+WFQzz/hUPVGIZDbzKGQylMhkPDZYZDXX+GQ9WYhkNvsoZDCcyGQ8PlhkM8/4ZD9hiHQ28y
h0MJTIdDw2WHQzx/h0PVmIdDb7KHQwnMh0Oi5YdDXf+HQ/YYiENvMohDCUyIQ8NliEM8f4hD
1ZiIQ5CyiEMJzIhDw+WIQzz/iEP2GIlDkDKJQ2tMiUOiZYlDXX+JQ/aYiUNvsolDCcyJQ6Ll
iUM8/4lD1RiKQ5AyikMJTIpDomWKQ11/ikNYmYpDkLKKQwnMikOi5YpDnv+KQ/YYi0NvMotD
KUyLQ8Nli0Ndf4tD1ZiLQ2+yi0MJzItDw+WLQ13/i0P2GIxDbzKMQylMjEOiZYxDXX+MQ9WY
jEOQsoxDjMyMQ6LljEM8/4xD1RiNQ28yjUMJTI1Dw2WNQzx/jUPVmI1Db7KNQynMjUOi5Y1D
PP+NQ9UYjkNvMo5DKUyOQ8NljkOef45D1ZiOQ2+yjkMJzI5DouWOQ33/jkPVGI9DbzKPQwlM
j0PDZY9DXX+PQ9WYj0Nvso9DCcyPQ6Llj0M8/49D1RiQQ28ykEMJTJBDomWQQzx/kEP2mJBD
b7KQQynMkEPD5ZBD</AssayXData><AssayYData Points="300">EeKwvQTFtb0zNa+9RXWwvUjjtb0lrqS9IVOvvcxCrb312a+9PEq4vQsjrb3xna69zBGsvWaF
sb0xS669jfatvWwJu71nx6+9prCoveUhs70CJrS9SOisvTSKqr05p6+9RKulvdAbp71Awqy9
nS2svfSnrr090ae9SMapvSR/pr2T8a29rCqmveAxrL0Jba69+lmwvW3Cpb1+X6i9ba2ovdU/
rr1Xwqi9RYOovWvCtL2wL5+9nJazvZp0pb3mo6q96OyqvW3qpL0gZ6m9HcGjvTlOpr15f6i9
uqWcvZgrq72q0aa97lmlvdjVo70zPKK9ZsqjvRsmo70lBqK9BniiveMzo7026rG9bVyivYfW
nb3E4J69hHaivYFZqr3ejay9jdqgvcQVpb3Zrae9UCSpvTC8nb1/9qS9X5ygvVwBoL1wiK69
DQ2gvQ4Bor2nz529zreZvWKIo70eF6S9db2fvVBwoL3B/py9CrKivR8VpL04SJ+9Dh6gvZbi
oL1tIZ69vjSlvdVhpb1BEqW9XGygvcRQo73QDZe9GVqdvbkEor0c95+9OxykvaWbnr0mWJq9
lMOgvedSpr2OGqC95fykvY0cor3W25i93vmgvXnkp73B35y9uSehvWadnr3G+J69R3qcvbMl
mb0FVZy9uSyhvaVCm70pDZm9W3OsvdL5m73qlZy9AbWivdp+lL29Mp29yWSQvQcpmL33B569
YuyZve9znL13Wpy9bdObvUgpm72d4JW9n+2dvUFnk721JpS9O/acvae8lr1Yz5S9K/+YvajC
mr1hk6C9QWShvaH3l72Da6C93CSTvda9kL0evKG9zYiWvValo71NFJa9h1SZvakPlb1oqJS9
CgiUvRMRk720fJy9C4+bvdtalr3GlpG9XiiZvQS9mL3p5p69LQqfvejIm72x4ZC9ok6evULT
kL1jpZa9+VGYvfI2lb1BCZa9GpSNvbkZnL039Je9wMaMvaaqk72J0529GNiZvRIamL366Ze9
rOqTvfu+kr3Bc469APiVvbjJlr3/4o695VGRvfnalL1NmYy9vdyavbBEmr2Q7Jy9VjicvSUD
jr0pIpm9bzGVvU8kkL1dd5O9HL+QvSTelr0ubJS9BSmSvckyjr0SIZa9cgWVvU0XlL3+Oom9
W2yPvV/9kr2+a4u9GzySvUASir2YKJi9lMyNvUXvkL3WOpu9u32Tvb9Fib1flJi9n1+NvQOI
kb25IIS90bONvdroi71K9ZW9m1aJvRROmr2CgIS94g6Qveh3kr2vDZK9H+uNvY2dkL0/TpG9
+h+SvTe3kb1NfZG9S6aOvdgKh70pf5C9vg+Kves0jL1I54m9w2yPvYUrjr29Q5O9yxWFvZHb
h72PxoC9QdiIvbpxkr1S7Y+9NnyJvb2Vj73+9oy9KU+KvTo1j70AjIq9r7yHvVEiiL1qQ429
DKSKvRulib13Hoi9PRaHvQElib37SZC903KOvYEejL01YYe9IlmOvcxPir36dI+9zsWKvXHN
h70ldoO9E8+IvSLehr1nI4q9ohGAvbY3hr2GSYC9uYaEvf6chr0qVoO9Mz2KvbOyh73/JYW9
kNqOvSoLir0b2Iq9</AssayYData></Step><Step><CommonData><SampleLocation>8</SampleLocation><SampleID>BG505.W6.C2 gp120</SampleID><SampleGroup></SampleGroup><SampleInfo></SampleInfo><SampleRow>C</SampleRow><SamplePlate>1</SamplePlate><WellType>KSAMPLE</WellType><Concentration>-1</Concentration><ConcentrationUnits>µg/ml</ConcentrationUnits><MolarConcentration>500</MolarConcentration><MolarConcUnits>nM</MolarConcUnits><MolecularWeight>-1</MolecularWeight><Temperature>25</Temperature><StartTime>4069892</StartTime><AssayTime>180</AssayTime></CommonData><FlowRate>600</FlowRate><StepType>ASSOC</StepType><StepName>Association</StepName><StepStatus>OK</StepStatus><ActualTime>179.999</ActualTime><CycleTime>0.2</CycleTime><AssayXData Points="900">XP+QQ9UYkUOPMpFDCEyRQ8JlkUM7f5FD1ZiRQ4+ykUMpzJFDwuWRQzv/kUP2GJJDbjKSQylM
kkOiZZJDXH+SQ9WYkkNuspJDCMySQ6LlkkM7/5JD9hiTQ24yk0MpTJNDomWTQzt/k0P2mJND
brKTQwjMk0Oi5ZNDO/+TQ/YYlENuMpRDCEyUQ6JllEM7f5RD1ZiUQ4+ylEMIzJRDouWUQ1z/
lEPVGJVDbjKVQwhMlUPCZZVDO3+VQ9WYlUNuspVDCMyVQ4fmlUM7/5VD1RiWQ24ylkMITJZD
omWWQzt/lkP2mJZDj7KWQwjMlkOi5ZZDO/+WQ/YYl0NuMpdDCEyXQ8Jll0M7f5dD1ZiXQ26y
l0MIzJdDouWXQ1z/l0PVGJhDbjKYQwhMmEOiZZhDO3+YQ9WYmENusphDKcyYQ6LlmEM7/5hD
1RiZQ24ymUMITJlDomWZQzt/mUP2mJlDbrKZQwjMmUOi5ZlDXP+ZQ9UYmkNuMppDCEyaQ6Jl
mkNcf5pD9piaQ26ymkMIzJpDwuWaQzv/mkPVGJtDjzKbQwhMm0OiZZtDO3+bQ9WYm0NusptD
KcybQ6Llm0M7/5tD9hicQ24ynEMITJxDomWcQzt/nEPVmJxDbrKcQwjMnEPC5ZxDO/+cQ9UY
nUNuMp1DCEydQ8JlnUNcf51D1ZidQ26ynUMIzJ1DwuWdQzv/nUPVGJ5DbjKeQwhMnkOiZZ5D
O3+eQ9WYnkOPsp5DKcyeQ6LlnkM7/55D1RifQ48yn0MITJ9DomWfQzt/n0PVmJ9DbrKfQwjM
n0Oi5Z9DO/+fQ/YYoENuMqBDCEygQ6JloENcf6BD1ZigQ4+yoEPNzKBDouWgQ1z/oEPVGKFD
bjKhQwhMoUOiZaFDO3+hQ9WYoUNusqFDCMyhQ8LloUM7/6FD9hiiQ24yokMITKJDwmWiQ1x/
okPVmKJDbrKiQwjMokPC5aJDO/+iQ9UYo0NuMqNDCEyjQ6Jlo0N9f6ND1ZijQ26yo0MIzKND
wuWjQ1z/o0P2GKRDjzKkQ2JQpEPCZaRDXH+kQ9WYpENusqRDCMykQ6LlpENc/6RD1RilQ/Iy
pUMpTKVDwmWlQzt/pUPVmKVDj7KlQwjMpUPC5aVDO/+lQ/YYpkOPMqZDKUymQ6JlpkNcf6ZD
9pimQ4+ypkMpzKZDBOamQ1z/pkMWGadDjzKnQylMp0PCZadDXH+nQ/aYp0OPsqdDKcynQ8Ll
p0Nc/6dD9hioQ48yqEMpTKhDwmWoQ1x/qEP2mKhDj7KoQynMqEPC5ahDXP+oQykcqUOPMqlD
KUypQ8JlqUNcf6lD9pipQ4+yqUMpzKlDwuWpQ1z/qUP2GKpDjzKqQylMqkPCZapDXH+qQ/aY
qkOPsqpDKcyqQ8LlqkNc/6pD9hirQ48yq0MpTKtDwmWrQ1x/q0P2mKtDj7KrQynMq0PC5atD
XP+rQ/YYrEOPMqxDKUysQ8JlrENcf6xD9pisQ4+yrEMpzKxDwuWsQ1z/rEP2GK1DjzKtQylM
rUPjZa1DXH+tQ/aYrUOPsq1DKcytQ8LlrUNc/61D9hiuQ48yrkMpTK5DwmWuQ1x/rkP2mK5D
j7KuQynMrkPC5a5DXP+uQ/YYr0OPMq9D2U6vQ8Jlr0Ncf69D9pivQ4+yr0MpzK9DwuWvQ1z/
r0P2GLBDjzKwQylMsEPCZbBDXH+wQ/aYsEOPsrBDKcywQ8LlsENc/7BD1RixQ48ysUMpTLFD
wmWxQ1x/sUP2mLFDj7KxQynMsUPC5bFDXP+xQ/YYskOPMrJDKUyyQ8JlskNcf7JD9piyQ4+y
skMpzLJDouWyQ1z/skP2GLNDjzKzQylMs0MrZ7NDXH+zQ/aYs0OPsrNDKcyzQ8Lls0Nc/7ND
1Ri0Q24ytEMpTLRDwmW0Q1x/tEP2mLRDj7K0QynMtEPC5bRDXP+0Q9UYtUOPMrVDCEy1Q8Jl
tUNcf7VD9pi1Q26ytUMIzLVDwuW1Q1z/tUP2GLZDjzK2QwhMtkPCZbZDXH+2Q9WYtkNusrZD
Kcy2Q8LltkNc/7ZD9hi3Q48yt0MpTLdDwmW3Q1x/t0P2mLdDbrK3QynMt0PC5bdDO/+3Q/YY
uEOPMrhDCEy4Q6JluENcf7hD9pi4Q4+yuEMpzLhDwuW4Q1z/uEPVGLlDjzK5Q5hOuUPCZblD
XH+5Q/aYuUOPsrlDKcy5Q8LluUNc/7lD1Ri6Q48yukMpTLpDwmW6Q1x/ukPVmLpDj7K6QynM
ukPC5bpDO/+6Q9UYu0OPMrtDKUy7Q8Jlu0Ncf7tD9pi7Q4+yu0MpzLtDwuW7Q1z/u0P2GLxD
jzK8QylMvEPCZbxDXH+8Q9WYvEOPsrxDKcy8Q8LlvENc/7xD9hi9Q48yvUMpTL1DwmW9Q1x/
vUPVmL1Dj7K9QynMvUPC5b1DXP+9Q9UYvkOPMr5DKUy+Q6JlvkM7f75D9pi+Q4+yvkMIzL5D
wuW+Q1z/vkPVGL9DbjK/QwhMv0OiZb9DXH+/Q/aYv0OPsr9DCMy/Q8Llv0Nc/79D9hjAQ48y
wEMITMBDwmXAQ1x/wEP2mMBDj7LAQynMwEPC5cBDXP/AQ/YYwUOPMsFDCEzBQ8JlwUNcf8FD
1ZjBQ26ywUMpzMFDwuXBQ1z/wUPVGMJDjzLCQylMwkOiZcJDXH/CQ/aYwkOPssJDKczCQ8Ll
wkNc/8JD9hjDQ48yw0M1TsNDwmXDQ1x/w0PVmMNDj7LDQwjMw0PC5cNDXP/DQ/YYxEOPMsRD
KUzEQ8JlxENcf8RD1ZjEQ4+yxEMIzMRDwuXEQ1z/xEO6GcVDbjLFQwhMxUPCZcVDXH/FQ/aY
xUOPssVDKczFQ8LlxUNc/8VD1RjGQ48yxkMITMZDwmXGQzt/xkPVmMZDj7LGQynMxkPC5cZD
O//GQ/YYx0OPMsdDKUzHQ8Jlx0M7f8dD9pjHQ26yx0MIzMdDwuXHQ1z/x0PVGMhDjzLIQylM
yEOiZchDXH/IQ9WYyEOPsshDKczIQ8LlyENc/8hD1RjJQ48yyUMITMlDwmXJQ1x/yUPVmMlD
brLJQwjMyUPj5clDXP/JQ9UYykOPMspDCEzKQ8JlykNcf8pD9pjKQ4+yykMpzMpDouXKQ1z/
ykPVGMtDjzLLQylMy0PCZctDXH/LQ/aYy0OPsstDCMzLQ6Lly0M7/8tD9hjMQ48yzEMITMxD
omXMQ1x/zEPVmMxDbrLMQwjMzEPC5cxDXP/MQ9UYzUOPMs1D30/NQ8JlzUM7f81D1ZjNQ26y
zUMpzM1DwuXNQ1z/zUPVGM5DjzLOQylMzkPCZc5DXH/OQ/aYzkOPss5DCMzOQ6LlzkNc/85D
9hjPQ24yz0MpTM9DwmXPQ1x/z0P2mM9DbrLPQwjMz0Oi5c9DXP/PQ9UY0EOPMtBDKUzQQ8Jl
0ENcf9BD9pjQQ4+y0EMpzNBDouXQQ1z/0EPVGNFDbjLRQylM0UPCZdFDXH/RQ9WY0UNustFD
CMzRQ8Ll0UM7/9FD9hjSQ24y0kMpTNJDwmXSQzt/0kP2mNJDj7LSQynM0kOi5dJDXP/SQ9UY
00OPMtNDKUzTQ6Jl00M7f9ND9pjTQ26y00MIzNNDouXTQ1z/00P2GNRDbjLUQwhM1EPCZdRD
O3/UQ9WY1ENustRDCMzUQ8Ll1EM7/9RD1RjVQ48y1UMpTNVDomXVQzt/1UP2mNVDj7LVQynM
1UPC5dVDO//VQ/YY1kOPMtZDKUzWQ8Jl1kNcf9ZD1ZjWQ26y1kMIzNZDwuXWQ1z/1kPVGNdD
jzLXQwhM10PCZddDO3/XQ9WY10OPstdDCMzXQ8Ll10M7/9dD1RjYQ48y2EMpTNhDwmXYQzt/
2EPVmNhDj7LYQynM2EOi5dhDO//YQ/YY2UOPMtlDKUzZQ6Jl2UM7f9lD9pjZQ26y2UMpzNlD
ouXZQzv/2UPVGNpDbjLaQwhM2kPCZdpDXH/aQ9WY2kOPstpDCMzaQ6Ll2kM7/9pD9hjbQ48y
20MITNtDomXbQzt/20PVmNtDbrLbQynM20Oi5dtDO//bQ/YY3EOPMtxDCEzcQ6Jl3EM7f9xD
1ZjcQ26y3EMIzNxDouXcQzv/3EPbGd1DjzLdQylM3UOiZd1DO3/dQ9WY3UOPst1DKczdQ6Ll
3UNc/91D9hjeQ24y3kMITN5DomXeQ1x/3kPVmN5DbrLeQynM3kOi5d5DO//eQ9UY30NuMt9D
CEzfQ6Jl30M7f99D1ZjfQ26y30MIzN9DouXfQzv/30P2GOBDbjLgQwhM4EPCZeBDO3/gQ9WY
4ENusuBDKczgQ6Ll4ENc/+BD1RjhQ48y4UMITOFDomXhQzt/4UPVmOFDbrLhQwjM4UO66eFD
O//hQ9UY4kNuMuJDKUziQ6Jl4kNcf+JD1ZjiQ26y4kMpzOJDouXiQzv/4kPVGONDbjLjQwhM
40PCZeNDO3/jQ/aY40NusuNDKczjQ6Ll40M7/+ND9hjkQ24y5EMITORDomXkQzt/5EPVmORD
j7LkQwjM5EOi5eRDXP/kQ9UY5UOPMuVDKUzlQ6Jl5UM7f+VD9pjlQ26y5UMpzOVDouXlQzv/
5UPVGOZDbjLmQwhM5kOiZeZDXH/mQ9WY5kOPsuZDKczmQ8Ll5kM7/+ZD9hjnQ24y50MpTOdD
wmXnQzt/50PVmOdDbrLnQwjM50Oi5edDXP/nQ9UY6EOPMuhDCEzoQ6Jl6EM7f+hD9pjoQ4+y
6EMIzOhDouXoQ1z/6EP2GOlDjzLpQwhM6UOiZelDO3/pQ9WY6UNusulDCMzpQ6Ll6UM7/+lD
1RjqQ24y6kMpTOpDomXqQzt/6kPVmOpDj7LqQwjM6kOi5epD</AssayXData><AssayYData Points="900">WJWHvbKKkb0l2Ke9B8C9vTM+0L2q5dW94zbgvdJn6b12Bui9gh75vYVK/r1vOAK+sXH+vc61
B75dKwS+wP8Fvp+kB773pwe+kOkGvl2bC76+zQi+/H8JvgwvBb4Y7ga+STkIvjjiBr7CJAm+
W0MMvuYDCr6wZgi+6y8Gvo3QC77zVw6+lDgJvq88Cr7BhQq+IHwHvtY5Cb77hQa+jyALvi9Q
Cr633Qq+J3oFvnAwCb4Alga+uLYDvkbzBr6H/QS+la4JvsAMCL6XAQS+6FoFvmDrA75TzAa+
dT4CvqlvBb60tv+9sRkCvg9KAb6OMgC+sX8AvkwWA77RY/u9UiQCvgQ9Ab73BwC+rcIAvg4W
BL4E/gC+yiv9va/1/71bUvq9qB/9vd5VAb6TOQG+XmP/vfzK9L1U8Pq9A27+vTbc/r2sAfu9
Trz0vaO5+r0tXve9csP3vaKE+b28zve9VJD5vSkD770l+Pq9fDryvW0j9b0buPW92oT2vTWy
9b0opPi9KTHovU+m7b3eKOi9aqTxvRml9r0ESPe9FCfwvSfA5L3HFfa9p97ovaqG6b3Vp/S9
DRnpvSSp670rFvO9IsXqvW7t7L2UJ+m9saztvdtC6b1Dk+u9aBDrvYZQ7L2H+OW9/Q3tvdTd
5r0ZV+C9MUrfvVtz4b3DkeW9kK7lvdVe571veuO9hIrqvXEf472Pe+O9PczgvScV4b0SruG9
8/7pvRVX5727SeK9rM7jvZLR3b0m2eO9suPpvcLb2r2TI9i9Y4HcvQHA3b0T3t29C2LdvRzo
4L0+Wum9tbbevT5O2b0WnNm96M3YvVpw1L2aCd+9jhnTvapY1r0zS9i9Vmzjvfin4L3Data9
ZmfgvTyr2b1L3NO9467RvYLg2L3K4dO9E33TvceN3L3iptG9Ti/VveMz273y7NS9UlHYvSbX
171qBdW9qBzWvaZ43L1T+ci9qbjSvTUt0r0aFdK9sYnLvWUjzb17zdK9jTvXvdaX0r2pnc69
1vnTvb800b2il9O9XSHOvSgfz72Dq8q9rHDMvZyww72fi9K9qe3OvUKxw719ytK9CXLPvaRb
xL187c69p07SvSqayb1m1cu9o/3MvUtCzb0rnMC9gsnJvXS3xr2rW8m9y1jIvfOFyL2/N8e9
AEzDvYFkxr0WB9C9S7zNvSDdxr3Vcs29FUvMvaSJxb2xAsW9w8fLvcaNx71fNMq9tQi/vVig
y737VMW9C2LJvcd3xr1n8cm99gXFvVRyyL0b3cK9LCzJvcdbwL1mlL+9ePO6vTNHv702i769
1xjBvawEwb3myMe9MEPGvcXPwL3j77m9IAm/vRGqvL2ONcS9i/u+vSInv70EUMC9BYDIvUZs
y70+kr29R9XBvSzBt72iRri9sQ/EvQfqtr0U8Li9AZq9vYmquL1l1bu9EW21vXcxur3O0cK9
pvm+vYv7v71Yfbi9RYe3vcuhvb1HpLy97AO2vY+ku70U1re9N42+vf3YwL0rdr29VQi5vVkm
vr3D0be9ZiC2vRcJu72sW7i9O6a3vQzQsr3CTcO9LiCxvWPyr72mgri9jLa0vXkvuL1+Uba9
4pKrvZ6Ytb1vH7i9b/q5vWkmtb2Pv6y9A5ulvWbrt73yMq29EvKwvTSZtr0SsbK9LRSxvceq
tb3wb7W9wkS5vfE+sb0UrrK9FQKmvX10tb1DZK+9GzO1vV4Hs73o57C9FG6yvRDytb2DDrO9
ds+tvV53qr2+5K69f8GvvbAlo70706u9SYiuvToarr1b462932CsvV+Fqr2dba29s3ClvZdc
r71LerC9MPGzvdFvpr0Ipq294oGxvT/vqL0RXaO9ssuqvbljpL10T6q9TFqqvTeAqb2ahqO9
jOOkvWaMqb2X+rC9lCCuvWFZrL0G+qi9GC6nvatLp73imKu93dSwvY95ob2kLqu9ywOjvUaW
or1jL6C9TOynvVq4ob1+kq29w5+lvX8cpL2AHKO9O5OovaPUpr07gai91YervdH3nr04Wqa9
+g6lvZBmqb0vcJ+9w7OYvX75pL0o1KK9QE6mvYriqL2U9qK9MeKhvTLIor1xn529Vb6gvXau
pb0h+KO9s6OgvfkioL1kipi9tYChvZL2ob2HxKC926eevaEFnb3BOJe9ah2ovVAal71FjJ29
cPufvfUunr3M45+9VOuevVi8lr1Ev529W0KgvUgjkb1lEp69lDmWvdt0nL2XUp69pKWcvdbc
p733b6C9vr+fvbUJn70aSZm9b8aRvYtxnr2m+Z69PPCevfmDmL3wEJu9mxCYvaM7m71E5Z29
UnaevZUynb2ub5+93puTvZQXmb0Csp69+zyWvbCelb3gEJa9RlWXvc7anL3MPqC9Zp2dvQF3
lL2Z7Zm9M36Yvdnclb1TpJ691LKYvRk4nb00UJW94nmbvW/Fl73K1Ze95J+JvTtCnb0l5Ju9
F+2WvRrhi71W5Zq9wLGUvSV6kr00mpm9x4WTvbpjk724cpi9ccOWvdT1lr0z1Je94NKWvcgN
m71LzJq9j/GVvf+GjL2TQJ29CdiOvfSOjL3X6ZW9vZyXvY1ajr38GJC9ye6NvXtXjL13uJi9
mumbvR7dlL3ApY29EdybvfwLi70K2ZG9a9SFvba0ib1Ago+9ysKUveDvjr1VQIy923aOvcCX
jb3Ys4i9MrWOveKumb31UY69z6qOvbjpi70SaYi9oWOVvYWbkL0cRZe9BL+PvbLEjb0nf5K9
IWSOvQznkL2Y/oa9ShCDvTACib0PrY29dm6Qvcj2i70B4Ia95SiVvds9kL2X3Ya97peQvQQ+
gr3FZJe9GIaDvRLWhr1mJ4a9PL6Rvatthr2l5Ya9cZWFvQ+xgL2znYS9QkiPvWm1gb3AkIe9
mLqHvdeoiL1LuYO98n6PvaQngr38Hn+9c7mBvVPxjL2q2nW9zKGOvdMJhb3/Zoa9/GyMvWWW
h72NuYK9S/6AvRyRg7165YO9vCGCvdt2h72r1oG9q8OGvWBtgL0PqoG9NseEvQ6bhb1GT4i9
KGOIvXqZeL0ZaoS9Ydd4vZlphr07fYa9qPWCvYkPh73+zIC9TTeHvXuBgL2ghIi9CSuDvS4m
g72fwoW9eA6Eve2ed72a9Xu9r8WCvX7shr2TfoC96SyFvaBOcb0XvXe9nCmBvWSxfb0sx4S9
/PKJvcJ0hr3Xv4K9TVVvvdvCeL2w1Hu9oJOGveTwdr2CGIW9dnl6vcU3gL16XXy9gByJvUJT
fL0cqHq95qJ9vXpPdr0g2IW9WiF+vQa0g704sn+9BHKHve2gc70bQm29D4Zgvbo1gL0mRni9
CYdsvfg6eb1D3n29BIdzveGHhL3O83q92t95vYJncb2bknu9GU9pvZK3a72+X2O9AfOCvZgU
e73lUnu9oOFxvblndr1rvHa9dL9zvZdYfb3np3i9wFt6vQyMd731x3y9nDFqvUIofL0pDXi9
/sF2vd0LZL0Hg2+9YgV1vT6sdb3P7nO9yKdmvTYygr3Q52m9Zt5qvStiXb3AVGe9BApzvWho
bL3/znG9HpCAvR9Xa71iYX294apkvVmlbr3KIG29ak9svYqgc71i42e9cohjvU6Zdb0lO2u9
95pqveQPXr23L229CmtfvWfHZr2B7Gi9zQVvvb76cr3blGW9CpxovUAyX70PYGm9rPVwvecz
ab0Fomu9VmRive6adL1F8Gm94H5vvadPbr3Cu2O9j/lrveaSab2bxWy9aeJyvSv1Y72md2C9
5yRjvWILU70gWWK9ph9lvdqqYr2CVHi9ri5svSz6Yr3PN2G9nYhgvXwTa71ROFC9pJJtvSbl
ar2FY2m9teNjvZ06ZL2gJVu9M+9ovb9JSr1vnXC9KZZpvSXaUr26EW+9jMdivSw6Wb32/mG9
7yVwvQvHXL17W1i9ziJovROkWL1FK1+9DR5pvYS2X734ZlW9IQVcvWlXYb0VeF+983xLvRPW
Xr0oX2S95khkvYMaX73ZdFi9Z7dUvf3+Tb1e5Fe9CZNbvesHTb01JUu996hjvVnyT72gXEW9
VYdbvQ/vX709pFe9tRNIvThpXr09Q1K9Y79PvTQcXb1N+2G9uC5WvZ1jS73QLU69Ry1OvYV7
ZL1tj1O9pitQvc+GSL3BY069GOpfvfLiXr0Hu1K9Py1bvc1HV71EfFO9M/pTveJCZb0jBG+9
FdlSvcaTUr0TU1i9eWVavZ5pVL3+DUy9uzFTveC+WL08R1q9t2tSvYzxR70HykK98xs/vcJc
Ur09fVa9zLtSveWFYr17aD69G35JvXQyU73azVu9kt88vWSkUr0k+T+9kGpLvcVCTr2p91W9
dn9LvXEWQr2n1069qwVIvejGS70kpEa9EYJVvWu9U72xAEe9j39BvdotVL18pl29Iv1LvQvi
Rb1Coj69c0hJvV0HQL0vMTS91Vo/vQN6Nr0igEy91wVFvTrhR73M1D+9l5RQvVyhQL0fOjW9
a9VDvVWkOr1oslC9yBBQvdYoT70pmzu9XUtPvSXAO72weju96d9SvV51Tb0js069UZE/vQYy
Or2tC0m91+5CvRmKRL1uMDK9sSRFvcLMPL1P10C9i4lJveDfOL3wB0i9wnRFvewiOb3puy+9
g4RIvUxePb3hL0S9+sdAvUNmQL3sgjy9oUpLvVAcN73n4T69XaQwvd45M73v10S9njYyvY+S
Pb0jmDO9uSo2vYFUMr0hGEC9xatSvYTIRb2XXTi9Q1RDvfzfQr39FjW9Ncc7vbWYN71dHjy9
Hz5EvTl2Lr07Ei+9euUwvS53QL0lA0i90ZA3vTBnRb1FRz29</AssayYData></Step><Step><CommonData><SampleLocation>1</SampleLocation><SampleID></SampleID><SampleGroup></SampleGroup><SampleInfo></SampleInfo><SampleRow>C</SampleRow><SamplePlate>1</SamplePlate><WellType>BUFFER</WellType><Concentration>-1</Concentration><ConcentrationUnits>µg/ml</ConcentrationUnits><MolarConcentration>-1</MolarConcentration><MolarConcUnits>nM</MolarConcUnits><MolecularWeight>-1</MolecularWeight><Temperature>25</Temperature><StartTime>4257906</StartTime><AssayTime>180</AssayTime></CommonData><FlowRate>600</FlowRate><StepType>DISASSOC</StepType><StepName>Dissociation</StepName><StepStatus>OK</StepStatus><ActualTime>180</ActualTime><CycleTime>0.2</CycleTime><AssayXData Points="900">PP/qQ9YY60NvMutDCUzrQ6Jl60M8f+tD1pjrQ2+y60MJzOtDouXrQzz/60PWGOxDTjLsQwlM
7EOiZexDG3/sQ9aY7ENvsuxDCczsQ6Ll7EMb/+xD1hjtQ04y7UMJTO1DgmXtQzx/7UPWmO1D
b7LtQwnM7UOC5e1DG//tQ9YY7kNvMu5DCUzuQ6Jl7kM8f+5D1pjuQ2+y7kPoy+5DouXuQzz/
7kPWGO9DTjLvQwlM70OiZe9DPH/vQ9aY70Nvsu9DCczvQ6Ll70M8/+9D1hjwQ28y8EMJTPBD
omXwQzx/8EPWmPBDTrLwQ+jL8EOi5fBDPP/wQ9YY8UNvMvFDCUzxQ6Jl8UMbf/FDtZjxQ06y
8UMJzPFDouXxQzz/8UPWGPJDbzLyQwlM8kOiZfJDG3/yQ9aY8kNvsvJDCczyQ6Ll8kMb//JD
tRjzQ28y80MJTPNDgmXzQzx/80PWmPNDTrLzQwnM80Oi5fNDG//zQ7UY9ENOMvRDCUz0Q6Jl
9EM8f/RDtZj0Q2+y9EMJzPRDouX0Qxv/9EPWGPVDbzL1Q+hL9UOCZfVDG3/1Q7WY9UNvsvVD
6Mv1Q6Ll9UM8//VD1hj2Q28y9kMJTPZDgmX2Qzx/9kPWmPZDb7L2Q+jL9kOC5fZDPP/2Q9YY
90NvMvdDCUz3Q6Jl90M8f/dDtZj3Q2+y90Poy/dDouX3Qxv/90PWGPhDbzL4QwlM+EOiZfhD
PH/4Q7WY+ENvsvhDCcz4Q4Ll+EM8//hDtRj5Q04y+UPoS/lDomX5Qzx/+UPWmPlDb7L5QwnM
+UOi5flDPP/5Q9YY+kNvMvpDCUz6Q6Jl+kMbf/pDtZj6Q06y+kMJzPpDouX6Qxv/+kPWGPtD
TjL7QwlM+0OCZftDG3/7Q9aY+0NvsvtD6Mv7Q6Ll+0Mb//tDtRj8Q28y/EMJTPxDgmX8Qxt/
/EPWmPxDkLL8Q+jL/EOC5fxDPP/8Q9YY/UNvMv1DCUz9Q4Jl/UM8f/1DtZj9Q2+y/UMJzP1D
ouX9Qzz//UPWGP5DbzL+Q+hL/kOiZf5DG3/+Q7WY/kNvsv5D6Mv+Q6Ll/kMb//5DtRj/Q04y
/0PoS/9DomX/Qxt//0O1mP9Db7L/Q+jL/0OC5f9DPP//Q1oMAEQ4GQBEBCYARNEyAESOPwBE
a0wARDhZAET0ZQBE0XIARJ5/AERrjABEOJkARASmAETRsgBEjr8ARFrMAEQ42QBEBOYARNHy
AESe/wBEawwBRDgZAUQEJgFEwTIBRI4/AURaTAFEOFkBRPRlAUTRcgFEjn8BRGuMAUQ4mQFE
9KUBRNGyAUSOvwFEa8wBRDjZAUT05QFEwfIBRJ7/AURrDAJEJxkCRPQlAkTRMgJEDUICRFpM
AkQ4WQJEBGYCRMFyAkSefwJEWowCRCeZAkT0pQJE0bICRJ6/AkRrzAJEONkCRATmAkTR8gJE
jv8CRGsMA0QnGQNEBCYDRNEyA0SePwNEWkwDRDhZA0T0ZQNEwXIDRJ5/A0RajANEOJkDRASm
A0TBsgNEnr8DRFrMA0Q42QNEBOYDRNHyA0SO/wNEWgwERDgZBEQEJgRE0TIERI4/BERrTARE
J1kERARmBETBcgREnn8ERFqMBEQ4mQREBKYERNGyBESevwREa8wERDjZBEQE5gREwfIERJ7/
BERaDAVEOBkFRAQmBUTBMgVEjj8FRGtMBUQnWQVE9GUFRMFyBUSOfwVEWowFRCeZBUT0pQVE
wbIFRJ6/BURrzAVEONkFRPTlBUTR8gVEjv8FRFoMBkQ4GQZE9CUGRNEyBkSePwZEa0wGRDhZ
BkT0ZQZE0XIGRI5/BkRrjAZEOJkGRASmBkTBsgZEjr8GRGDNBkQn2QZEBOYGRMHyBkSO/wZE
awwHRCcZB0T0JQdEwTIHRJ4/B0RrTAdEOFkHRPRlB0TBcgdEnn8HRFqMB0QnmQdEBKYHRNGy
B0SevwdEa8wHRCfZB0T05QdEwfIHRI7/B0RaDAhEJxkIRAQmCEQjMwhEnj8IRFpMCEQnWQhE
9GUIRMFyCESOfwhEa4wIRCeZCEQEpghE0bIIRI6/CERrzAhEJ9kIRPTlCETR8ghEjv8IRGsM
CUQ4GQlE9CUJRMEyCUSOPwlEWkwJRCdZCUQEZglEwXIJRI5/CURajAlEJ5kJRPSlCUTRsglE
jr8JRFrMCUQn2QlE9OUJRMHyCUSe/wlEWgwKRDgZCkT0JQpEwTIKRI4/CkRaTApEOFkKRPRl
CkTBcgpEjn8KRGuMCkQnmQpE9KUKRMGyCkSOvwpEWswKRCfZCkQE5gpE0fIKRJ7/CkRaDAtE
JxkLRPQlC0TBMgtEjj8LRFpMC0Q4WQtEBGYLRNFyC0SOfwtEWowLRCeZC0T0pQtEwbILRI6/
C0RazAtEONkLRPTlC0TR8gtEjv8LRGsMDEQnGQxEBCYMRNEyDESOPwxEWkwMRCdZDET0ZQxE
0XIMRI5/DERrjAxEJ5kMRPSlDETBsgxEnr8MRFrMDEQn2QxE9OUMRMHyDESO/wxEawwNRDgZ
DUT0JQ1E0TINRJ4/DURaTA1EJ1kNRARmDUTBcg1Ejn8NRFqMDUQnmQ1E9KUNRNGyDUT2wA1E
WswNRCfZDUT05Q1EwfINRI7/DURaDA5EJxkORAQmDkTRMg5Ejj8ORFpMDkROWg5E9GUORMFy
DkSOfw5EWowORCeZDkT0pQ5E0bIORI6/DkRazA5EJ9kORPTlDkTB8g5Ejv8ORGsMD0QnGQ9E
9CUPRNEyD0SOPw9EWkwPRCdZD0T0ZQ9EwXIPRI5/D0RajA9EJ5kPRPSlD0TBsg9Ejr8PRFrM
D0Qn2Q9EBOYPRMHyD0SO/w9EWgwQRCcZEET0JRBEwTIQRI4/EERaTBBEJ1kQRARmEETBchBE
jn8QRFqMEEQ4mRBE9KUQRNGyEESOvxBEa8wQRCfZEET05RBEwfIQRI7/EERaDBFEJxkRRPQl
EUTBMhFEjj8RRFpMEUQnWRFEJWYRRMFyEUSOfxFEWowRRCeZEUT0pRFEwbIRRI6/EURazBFE
J9kRRATmEUTB8hFEjv8RRFoMEkQnGRJEBCYSRMEyEkSOPxJEWkwSRCdZEkQVZhJEwXISRI5/
EkRajBJEJ5kSRPSlEkTBshJEnr8SRFrMEkQn2RJE9OUSRNHyEkSe/xJEWgwTRCcZE0T0JRNE
wTITRJ4/E0RaTBNEJ1kTRPRlE0TRchNEjn8TRHuME0QnmRNE9KUTRMGyE0SOvxNEWswTRDjZ
E0T05RNE8vITRI7/E0RrDBREJxkURBUmFETBMhREjj8URGtMFEQnWRREBGYURMFyFESOfxRE
a4wURCeZFET0pRRE0bIURJ6/FERazBREJ9kURPTlFETR8hREnv8URGsMFUQnGRVEBCYVRNEy
FUSePxVEWkwVREhZFUQEZhVEwXIVRI5/FURajBVEJ5kVRASmFUTishVEjr8VRGvMFUQ42RVE
9OUVRMHyFUSe/xVEewwWRDgZFkQEJhZE0TIWRJ4/FkRrTBZEOFkWRARmFkTRchZEnn8WRHuM
FkQ4mRZEBKYWRNGyFkSevxZEa8wWREjZFkQE5hZE0fIWRJ7/FkRrDBdEOBkXRAQmF0TRMhdE
nj8XRGtMF0Q4WRdEBGYXRNFyF0SefxdEa4wXRDiZF0QEphdE0bIXRJ6/F0RrzBdEONkXRATm
F0TR8hdEnv8XRGsMGERYGRhEBCYYRNEyGESePxhEa0wYRDhZGEQEZhhE0XIYRJ5/GERrjBhE
OJkYRASmGETRshhEnr8YRGvMGEQ42RhEBOYYRNHyGESe/xhEawwZRDgZGUQEJhlE0TIZRJ4/
GURrTBlEOFkZRARmGUTRchlEnn8ZRGuMGUQ4mRlEBKYZRNGyGUSevxlEa8wZRDjZGUQE5hlE
0fIZRJ7/GURrDBpEOBkaRAQmGkTRMhpEnj8aRGtMGkQ4WRpEBGYaRNFyGkSefxpEa4waRCeZ
GkQEphpE0bIaRJ6/GkRazBpEONkaRATmGkTB8hpEnv8aRGsMG0Q4GRtEBCYbRMEyG0SePxtE
a0wbRDhZG0QEZhtE0XIbRJ5/G0RrjBtEOJkbRASmG0TRshtEnr8bRGvMG0Q42RtEBOYbRNHy
G0Se/xtEawwcRDgZHEQEJhxE0TIcRJ4/HERrTBxEOFkcRARmHETRchxEnn8cRGuMHEQ4mRxE
BKYcRNGyHESevxxEWswcRDjZHEQE5hxE0fIcRJ7/HERrDB1EOBkdRAQmHUTRMh1Enj8dRGtM
HUQ4WR1EBGYdRMFyHUSefx1Ea4wdRDiZHUQEph1E0bIdRJ6/HURrzB1EONkdRATmHUTR8h1E
nv8dRGsMHkQ4GR5EBCYeRNEyHkSePx5Ea0weRDhZHkQEZh5E0XIeRJ5/HkRajB5EOJkeRNqm
HkTRsh5Ejr8eRGvMHkQ42R5EBOYeRPLyHkSe/x5EawwfRFgZH0QEJh9E0TIfRI4/H0RrTB9E
J1kfRARmH0TRch9Ejn8fRGuMH0QnmR9EBKYfRNGyH0Sevx9Ea8wfRDjZH0QE5h9E0fIfRJ7/
H0RrDCBEOBkgRPQlIETRMiBEnj8gRFpMIEQ4WSBEBGYgRNFyIESefyBEWowgRDiZIET0pSBE
0bIgRJ6/IERrzCBEONkgRATmIETR8iBEnv8gRMkOIUQ4GSFEBCYhRNEyIUSePyFEWkwhRDhZ
IUT0ZSFEwXIhRJ5/IURrjCFEJ5khRASmIUTRsiFEnr8hRGvMIUQ42SFEBOYhRNHyIUSe/yFE
awwiRCcZIkQEJiJEwTIiRJ4/IkRrTCJEOFkiRARmIkTRciJE</AssayXData><AssayYData Points="900">/pGAvfJOY73T0Ee94N4KvUsburyUkFq8L+H4u4aQGLxWowM7cr2YOvri/ju+qBw85ensOwVZ
FTwOCko8FexnPKqnhzzDv4M8DzFTPEWNazynXFo8DT2aPJtumjwwMJM8rkxJPNd9gzzznpg8
n1+IPH63ezyXQXE83yqGPBivlDyKv4o8S3x8PAwJbzxwmTA8wVYNPOhGejw/lUs8BUZ9PE95
pDwx3Y88kwtFPIeYdTz3tTo8o+lzPAg7DTxS6Fc81ZREPH0bdzxvMUg8zLkcPCiuAzyAu308
IG9gPMmNTTz0mWg7TENNPB2FUzzwDBA8wfDvO87xNzyJcys8vB8XPBnc+TuZ5gE8fMYlPG2B
NjyTZaM7L00IPOb4HTx8evY7hvYMPGJRFTxl7wM8CZwxPFNI4zsaesE7JmLQO6nT+jtN6Mg7
aTEHPD4hBzxqRCQ83Ho9PN2PNDzfEAU8xqegO7r26ztqlc07OqHqO4XHEjyvil46LuXlO4Y/
kztaqug7jrDCO1Cj8Tuxw7o7RzlAPNjdmjuMqWc7hFclOxZguTsY/S475QeOO5M2TTuFKHA7
c56EO/IflTsXpcU7lxABPFjVjzoZBxA8sVTAO387uTse/Ys7SqW7Oky3kTvYXaA7MEqVO1Hq
vTnihP87X47FOuoJYzskx+w6AVqfOxQIwzvqdtY6tvS5O4ewUzvqhVU7pKakOtrFFzthZ/E7
ShHkOjJpVTsu6Y47OBD6Oeo/aTtulYk7EnFJO/v0ZTsT4LA6u/EbO54A+Tk5Qok6QZlIO0xu
OTvQH+87fj+jOxc6LDvUlqQ5bfGdO6Uzpjsj8j26Inb1OaPnx7nqT7+6JdOLOaQVNjtZUeA7
EoSiO1pCkboerAW6Cvk6O8lWKztM84E7/h02O0uThTu8/X+4ZuVYuoeSSTs8IoQ6JyemOLoz
RroBIC+68of5OqCBTztpexM6xC7EOqH3lbpehgm6IVRXOjJT9bfH0246Ji5ju90JwLqxlie6
0R2IOxJmVjvTpTS6XceyO+userv04I07WiKrOiTZMTuBJGY6ZL6yOgY/mjtdtIm7SJZ6O2g/
KLvw5am6UzagO5NumTuSG6E7WNUKOvizlrtBcTK5Ra+Nu2xG5bVdH0U7ineDOudXujs+c5S7
GheSuj5J67qqV1M4d+ugOe69ZzvNHIO6rULoumjb/LqGor85B/U1OhZO3Lna4VE7wBuquOa3
bTqO/hY6e6LYOIEdAjtU4mi5/CsQO5o0ALomhGe7PWHsOdaJV7vykge7rCr+OmtQIzqYT885
kCQBu/zKkLuo/6E6jqzLu3DUGbt8Jp06/DQ5O6sMBrsnca+7aikZu+6fubvOWYC7lc1xOhTe
3Lq2WtI6XKG2ujlkarpQyQq6L1+rOgrCFLtJCBS7TK2LuhCza7t9X/s6jyv/uu0dkDqxJ1u7
z7uUuv+nnbqEPye758v7OTxf4DrBZrS64IsTu/KqlDvC/Bu77ptnu/xcebul4f45s5L4OpOd
hznhlJi6+IcAOU9iOjvn6WO64ZurOorYIjsQBC66PkrKusZMd7sOCVw6J3TtOvKnq7sCCqq4
WnsLuuSJUbsw6uy5HMuiumDh4Tlon+460kinOervNTtK4JS68DeDu7CkK7pbki27/kOQuyL7
0bp31DK4a8IKO8bTLLvSxkU64XUyu00ebTs1qWS6ehgAO2u6yTmERXK7TNNFu7qgxjp6+zA7
wACGOkEUv7kpsbm6JxBxO5O3lrkw+/A6l6GPu9lmtru0JXe7xsIxuUnFKLu0IYE6urzEOrSu
Hbog4fO6cIBCOq3W77qk3U67afk2u2rEqzrqpK66RqCUugjgDLoS9n876MBOu908p7prZMs6
aIgsO4tABjqYsok7kuznuwUPv7qxlKm7fqeZOgmVEDthwka6VXVkOsZJIjomjnC7SQxru/hK
J7vJKwo7H2UEu0RNHrtpA/o5nMt4OhvhVbupJbi5JaBoOuPkKLtwAjy7UeGXOeoSuDrd/Gi7
UFaBulTPozoW4WK6q0pDuxMJ4LrOpV67H20QuwVQdLvabQm885iuuieJazrrBhE7Wri8OpGX
OLsXtjO7P+a1uSKMiLspaAw7Jlc4upRDJbk3fn+6VZLrOkt+jbr42/s6ddNKOpApBjtmKGM6
YpCROohx8Llxys+5J16COgn3lLsj/Cc7qUgIOzI2vLkeJPS6HtEIO8PmITvI+5s7abHIu/Lf
hzqBR2k6ri/zupizYLom3wG7ciicuqUubbotJx67ilodO6XAurrUv7I5p4GVu8KX2zkdBYo7
3jWEOxT0h7uPUDK7xP/LugbP5LpQwBi7PSsyOZyqY7oZH5e4sOAXuxpdPbsjhpY7t4mcOux/
SrrzoIe6uil1Op2x77qP54E52bqsuprg5rpEL5M7OKo3uqWEpbqvaXe7urbMur0TGTtR9zO7
PqDGOgrKpTt3vAO782M2OsJKwrqXKkA6K1MGu2bBUToyFoE71uY/Oz4lCzsGmhG7XI7WOlE4
wDm6QS87/6gduyY0IjvPfa86eLurubWeHLhsIUe7E3b0udnObjqYF4q5WjLuOlEdprp4Qom5
E487Op3BOLqW8Ow5ZO9bO8sbX7t+0RG7N4MIOyzUKjvOEIE7D7nvuRRo8rqSasw6kVWiuHdo
Sbh+i4o7X1TVup6cxDm3p0O7i9IQu7yviDqZ6Z+6I85Yu09LrTo6ROq6qdgCO9+4ZLqTBE86
rBZ5uhuFz7r0vxU7xUcWO5ApmToHF8M7gG3GuoqAl7o3xOM6RpMmux9Sczk1yQM7yF1JubJq
xTmaGpe6+2wBuywL8rowwow7QabDOQRgGrtgnkO7eGWROztVxjl5C1c6xuj4Okqer7lh/1k6
MOjqupc87bpmdvE59rY5Nzn5RTrXz5E6BpPmukkT17rBG587Fw86O7Wx4jqZtXE7/geQusGI
Jzu14g47eVkCO7dt6bp5E7A7PrMIO7l/HjkmvUQ7hlvEOsBrwTrjlCQ7nw/dOnXrhDtuLhi7
UqTFujPflzt7oSs7HxTuuiKeJjplPPQ6O6vpuRZo3br3cxs7s64yOjEUHzv4uUU7BWkfO/fZ
Mzro2yc7HqrTutrVVjs3UL86tEE8uxNBqzsyr7c6TqpwOrI6DDs5xbu6X/0SORmccjs69zA7
3vITO2FOATubvYw56jDjO0XcUTvZaEU7VI6NOD9i8Dr52O23j+UOO9uWijuoLJA5BbyyOvXt
+DrxaqQ7XNbFOX7WUztSxqc74WgfOxQGYztpOrs6jfYvO5aVRDsD07c7/BEaOs34gjsqsAY7
OGfUup6CpLrF+lQ6s8KbOk0mkLpmui87AYihOa2OfztRegq75vgwO0EGJDuxyig7tsAHO2HQ
PztiJ5c5ToiyOwca9Dr8TLw7EMgSO+tMOro93006qX+UOyoUCTsa+5o5K9o8us5fDjv88Zo7
r0wjOyAZSbsG7cQ7eKzpOpNAUrrskyw8+errOrhYnTt/SX47mPfHOjqNiDvwalI76qN4OwtU
hzsu0Uq6yQQdO425qDslI0s62sP1OUFohTvE2cM6TwWJO3bqm7pRH8E7XMyKuHfUtbpwnZ66
9tUjO5XAKLq/wWO6NFJaO7zwqTsA8qA5ahsDPBRFozvl7gc7nTLSOeuuFTuM0Js7q0AgO2K9
uzmRWhQ8eES+Obx53DshgRo7kdrVOfJgzDtho3g7N2BvO+w+jjvLho07/diiO7v78TpWMKU7
cLeRO+cj3Dliol45WzhjO6DbwDrAZqA7S/GCO2sStDuN8Oo7/Pq2O364kDu3wwS6FybPO/Hk
7jq5oMU5oi7JOPLOEjzL75U7sUzlOVZqero19e859+WgO6f7WztEbqQ7M+SrO5XlmDuh1GE7
H+F+OyXNUjulUog7mgeIO/0PhjuLDyI7JmkBO+pTzDtDsnY7gEK2OyFNpTsFP7M7ZfqxOsES
zTr7zWq6V8kHOwNCkTtqgZE74xhwObp3rzvIQMs7So0muunVozvSBGk7kIpyOvNiMju+CjQ5
AbU8O6Yp9joi1Mc7BSSkunwcnzvhWJc7WRMWO2byVDv6W/k6NwWNO3SK6jqHb5w7fyopOx6F
UDsAnwA805ofPIu58js/z847+6lFOrKP3Du8nbA7fP1eO9kpkTupZpE74uLiO/9qsTss/5E7
CRndO/NKWTuiGiI7ZsisO7Lxbzs5p+c7xsSzO83A3juYuNs7f/lXO5fTjjufDHc7/hiwO//K
eDsLYRI8zxf+O6QxZzs3oX87zLiZOxW4KTvoCZm6EwaVO6NdyzuiNAE8d2jaOx/dVDupUsY7
TXmlOuGYDzxqGKE7ah2jOwzOLjqydoI76FwEPFuXyDs9kdo6aAKdOw/GtTvZxtY7mqUHPIim
YjsxB8875Y0YO9RW+jvD1587iXb1O9JjAjxdRQc7hpQ0O55tzjtdiBU8I3TjO8DuYDuxB4I7
aobAOzsrcDsSnhM8pX/mOtDd+zuY39Q7Tc6lO2MmiDu8SMM7Fw8QO1CLwzvwOKo7k5HuO/vM
jzt7AsM7oDyvOLAk5TvfVVw7Oc3vOyIhGTwZd8873HwOPDpmGDyHijo78JK2O3hu0Tpt8e47
/CgOPIAfAzwGZhQ8eQ4VPD/VtDtS4I47Z9oSPMiJJTvtGLk7m2J+OxzfRTtoW+w7eFs4OyGr
+zvo/QA8DmehOy3zCTydJYU7xjLkOyUYqDvTzQM8rzynOxDzujtoqwg8meP/OynH3zvfONw7
+GjvO/QzITy9wTQ8M2W4O+Ve6TtPlgA81WbZO3lLADynRe47</AssayYData></Step><Step><CommonData><SampleLocation>11</SampleLocation><SampleID></SampleID><SampleGroup></SampleGroup><SampleInfo></SampleInfo><SampleRow>C</SampleRow><SamplePlate>1</SamplePlate><WellType>REGENERATION</WellType><Concentration>-1</Concentration><ConcentrationUnits>µg/ml</ConcentrationUnits><MolarConcentration>-1</MolarConcentration><MolarConcUnits>nM</MolarConcUnits><MolecularWeight>-1</MolecularWeight><Temperature>25</Temperature><StartTime>4447124</StartTime><AssayTime>5</AssayTime></CommonData><FlowRate>1000</FlowRate><StepType>KREGENERATION</StepType><StepName>Regeneration</StepName><StepStatus>OK</StepStatus><ActualTime>4.99999</ActualTime><CycleTime>0.2</CycleTime><AssayXData Points="25">nn8iRGuMIkQnmSJEBKYiRNGyIkSevyJEWswiRCfZIkQE5iJE0fIiRJ7/IkRrDCNEOBkjRAQm
I0TRMiNEnj8jRFpMI0Q4WSNEBGYjRNFyI0SefyNEa4wjRDiZI0T0pSNE0bIjRA==</AssayXData><AssayYData Points="25">PSg2wFKeQ8AycknAdSdOwI75UcAHqlTABRRXwHPOWMAXF1vAFI9cwKxJXsCWlF/AXq9gwCk3
YsCSEmPAEfxjwFU1ZcAjLmbAV31mwLV+Z8CoV2jAfO9owEqjacA342nAjFVqwA==</AssayYData></Step><Step><CommonData><SampleLocation>12</SampleLocation><SampleID></SampleID><SampleGroup></SampleGroup><SampleInfo></SampleInfo><SampleRow>C</SampleRow><SamplePlate>1</SamplePlate><WellType>NEUTRALIZATION</WellType><Concentration>-1</Concentration><ConcentrationUnits>µg/ml</ConcentrationUnits><MolarConcentration>-1</MolarConcentration><MolarConcUnits>nM</MolarConcUnits><MolecularWeight>-1</MolecularWeight><Temperature>25</Temperature><StartTime>4463217</StartTime><AssayTime>5</AssayTime></CommonData><FlowRate>1000</FlowRate><StepType>KREGENERATION</StepType><StepName>Regeneration</StepName><StepStatus>OK</StepStatus><ActualTime>4.99999</ActualTime><CycleTime>0.2</CycleTime><AssayXData Points="25">nr8jRGvMI0Q42SNEBOYjRNHyI0Se/yNEawwkRDgZJET0JSREwTIkRI4/JERrTCREJ1kkRARm
JETRciREjn8kRGuMJEQnmSRE9KUkRMGyJETgvyREWswkRDjZJEQE5iRE0fIkRA==</AssayXData><AssayYData Points="25">0XPJvumQu7544a6+un+kvgRym74GJpO+WuyNvuzHh76GiYS+XwmAvn6wdr6pFXK+WqBqvmJL
ab6JC1++UZ9cvjgaVr6Bv1S+Y3xRvuGvTb5kT02+g6xGvoOJRr6F10O+Mt1Cvg==</AssayYData></Step><Step><CommonData><SampleLocation>11</SampleLocation><SampleID></SampleID><SampleGroup></SampleGroup><SampleInfo></SampleInfo><SampleRow>C</SampleRow><SamplePlate>1</SamplePlate><WellType>REGENERATION</WellType><Concentration>-1</Concentration><ConcentrationUnits>µg/ml</ConcentrationUnits><MolarConcentration>-1</MolarConcentration><MolarConcUnits>nM</MolarConcUnits><MolecularWeight>-1</MolecularWeight><Temperature>25</Temperature><StartTime>4479277</StartTime><AssayTime>5</AssayTime></CommonData><FlowRate>1000</FlowRate><StepType>KREGENERATION</StepType><StepName>Regeneration</StepName><StepStatus>OK</StepStatus><ActualTime>4.99901</ActualTime><CycleTime>0.2</CycleTime><AssayXData Points="25">nv8kRFoMJUQnGSVE9CUlRMEyJUSePyVEWkwlRCdZJUT0ZSVEwXIlRM9/JURajCVEJ5klRASm
JUTBsiVEnr8lRFrMJUQn2SVEBOYlRMHyJUSe/yVEWgwmRCcZJkT0JSZEwTImRA==</AssayXData><AssayYData Points="25">5U1OwGlwWMC2NF3AqrtfwA3vYcC9qmPAewtlwMdPZsDkCWfASftnwIFaacDv3WnAL6JqwCwr
a8B5x2vAQThswA/GbMDyZ23Ax+ptwDhSbsDaK2/ABnlvwKiYb8B++2/A7lFwwA==</AssayYData></Step><Step><CommonData><SampleLocation>12</SampleLocation><SampleID></SampleID><SampleGroup></SampleGroup><SampleInfo></SampleInfo><SampleRow>C</SampleRow><SamplePlate>1</SamplePlate><WellType>NEUTRALIZATION</WellType><Concentration>-1</Concentration><ConcentrationUnits>µg/ml</ConcentrationUnits><MolarConcentration>-1</MolarConcentration><MolarConcUnits>nM</MolarConcUnits><MolecularWeight>-1</MolecularWeight><Temperature>25</Temperature><StartTime>4495378</StartTime><AssayTime>5</AssayTime></CommonData><FlowRate>1000</FlowRate><StepType>KREGENERATION</StepType><StepName>Regeneration</StepName><StepStatus>OK</StepStatus><ActualTime>4.99901</ActualTime><CycleTime>0.2</CycleTime><AssayXData Points="25">jj8mREpMJkQXWSZE5GUmRLFyJkR+fyZE3owmRBeZJkTkpSZEsbImRH6/JkRKzCZEF9kmROTl
JkSx8iZEjv8mREoMJ0QoGSdE5CUnRLEyJ0R+PydEW0wnRChZJ0TkZSdEsXInRA==</AssayXData><AssayYData Points="25">cJO/vkS5sr7Sbae+y1KcvhqNj77VVoq+7wqEvtDJe76QhXG+79VsvqX+Y74Sg1q+Ho9Uvlkc
Ur6KIEy+OjpHvo4BQb63h0S+19E+vuMqOr6ERzS+XQsxvpIJMb4+fC++ptIpvg==</AssayYData></Step><Step><CommonData><SampleLocation>11</SampleLocation><SampleID></SampleID><SampleGroup></SampleGroup><SampleInfo></SampleInfo><SampleRow>C</SampleRow><SamplePlate>1</SamplePlate><WellType>REGENERATION</WellType><Concentration>-1</Concentration><ConcentrationUnits>µg/ml</ConcentrationUnits><MolarConcentration>-1</MolarConcentration><MolarConcUnits>nM</MolarConcUnits><MolecularWeight>-1</MolecularWeight><Temperature>25</Temperature><StartTime>4511601</StartTime><AssayTime>5</AssayTime></CommonData><FlowRate>1000</FlowRate><StepType>KREGENERATION</StepType><StepName>Regeneration</StepName><StepStatus>OK</StepStatus><ActualTime>4.99901</ActualTime><CycleTime>0.2</CycleTime><AssayXData Points="25">fn8nRDqMJ0QHmSdE1KUnRMKyJ0R+vydEOswnRAfZJ0Tk5SdEofInRG7/J0RLDChEBxkoRNQl
KEShMihEbj8oRDpMKEQHWShE9WUoRKFyKERufyhES4woRAeZKETUpShEobIoRA==</AssayXData><AssayYData Points="25">mgdPwGItWsAGuV7A7PZgwBLyYsDZ+GTA5eJlwMJPZ8CIWWjAI+VowMfracDCrWrAN2xrwJus
a8D0i2zAhz9twJDNbcDrEm7AnIRuwOHlbsCnFG/AG+9vwGL0b8DjOXDAV4VwwA==</AssayYData></Step><Step><CommonData><SampleLocation>12</SampleLocation><SampleID></SampleID><SampleGroup></SampleGroup><SampleInfo></SampleInfo><SampleRow>C</SampleRow><SamplePlate>1</SamplePlate><WellType>NEUTRALIZATION</WellType><Concentration>-1</Concentration><ConcentrationUnits>µg/ml</ConcentrationUnits><MolarConcentration>-1</MolarConcentration><MolarConcUnits>nM</MolarConcUnits><MolecularWeight>-1</MolecularWeight><Temperature>25</Temperature><StartTime>4527683</StartTime><AssayTime>5</AssayTime></CommonData><FlowRate>1000</FlowRate><StepType>KREGENERATION</StepType><StepName>Regeneration</StepName><StepStatus>OK</StepStatus><ActualTime>4.99901</ActualTime><CycleTime>0.2</CycleTime><AssayXData Points="25">br8oRDvMKET32ChE5eUoRJHyKERu/yhEKgwpRPcYKUTUJSlEsjIpRG4/KURsTClECFkpRNRl
KUShcilEhYApRCqMKUT3mClE1KUpRKGyKURevylEO8wpRAjZKUTE5SlEkfIpRA==</AssayXData><AssayYData Points="25">ycCovrACoL67+5G+pxmFvrc1er5pvGy+C/pfvsqdVr6dAE++K3lAvp1FOL5hGji+2fAtvmmP
LL6p/ya+8qAfvgncG74Ohh2+UYIYvjSXEb50lA2+kCkKvgNOCb6Uqgi+B1UDvg==</AssayYData></Step><Step><CommonData><SampleLocation>1</SampleLocation><SampleID></SampleID><SampleGroup></SampleGroup><SampleInfo></SampleInfo><SampleRow>C</SampleRow><SamplePlate>1</SamplePlate><WellType>BUFFER</WellType><Concentration>-1</Concentration><ConcentrationUnits>µg/ml</ConcentrationUnits><MolarConcentration>-1</MolarConcentration><MolarConcUnits>nM</MolarConcUnits><MolecularWeight>-1</MolecularWeight><Temperature>25</Temperature><StartTime>4542518</StartTime><AssayTime>60</AssayTime></CommonData><FlowRate>1000</FlowRate><StepType>BASELINE</StepType><StepName>Baseline</StepName><StepStatus>OK</StepStatus><ActualTime>60</ActualTime><CycleTime>0.2</CycleTime><AssayXData Points="300">Xv8pRCsMKkTnGCpEtCUqRJEyKkRePypEK0wqROdYKkTEZSpEonIqRF5/KkQajCpE+JgqRNWl
KkSRsipETr8qRDvMKkT42CpExOUqRJHyKkRe/ypEKwwrRPgYK0TEJStEkTIrRF4/K0QrTCtE
+FgrRMRlK0TjcitEXn8rRCuMK0T4mCtExKUrRJGyK0RevytEK8wrRPjYK0TV5StEkfIrRF7/
K0QrDCxE+BgsRMQlLESRMixEXj8sRCtMLET4WCxExGUsRJFyLERefyxEK4wsRPiYLETEpSxE
kbIsRF6/LEQrzCxE+NgsRMTlLESR8ixEXv8sRCsMLUT4GC1ExCUtRJEyLURePy1EK0wtRPhY
LUTEZS1EkXItRF5/LUQrjC1E+JgtRMSlLUSRsi1EXr8tRCvMLUT42C1ExOUtRJHyLURe/y1E
GgwuRPgYLkTEJS5EkTIuRF4/LkQrTC5E+FguRMRlLkSRci5EXn8uRCuMLkT4mC5EtKUuRJGy
LkRevy5EK8wuRPjYLkTE5S5EkfIuRF7/LkQrDC9E+BgvRMQlL0SRMi9EXj8vRCtML0TnWC9E
xGUvRJFyL0Refy9EK4wvRPiYL0TEpS9EkbIvRF6/L0QrzC9E+NgvRMTlL0SR8i9EXv8vRCsM
MET4GDBExCUwRJEyMERePzBEK0wwRPhYMETEZTBEkXIwRF5/MEQrjDBE+JgwRMSlMESRsjBE
br8wRCvMMETn2DBExOUwRIHyMERe/zBErgwxRPgYMUTEJTFEkTIxRF4/MUQrTDFE+FgxRLRl
MUSRcjFEXn8xRCuMMUT4mDFExKUxRJGyMUTRvzFEK8wxRPjYMUTE5TFEkfIxRF7/MUQrDDJE
+BgyRMQlMkSRMjJEXj8yRCtMMkT4WDJExGUyRJFyMkRefzJEK4wyRPiYMkTEpTJEkbIyRF6/
MkQazDJE+NgyRMTlMkSB8jJEXv8yRCsMM0T4GDNExCUzRJEyM0TxPzNEK0wzRPhYM0TEZTNE
kXIzRF5/M0QrjDNE55gzRMSlM0SRsjNEXr8zRCvMM0T42DNExOUzRIHyM0Re/zNEKww0RPgY
NETEJTREkTI0RF4/NEQaTDRE51g0RMRlNESRcjREXn80RCuMNET4mDRExKU0RJGyNEROvzRE
K8w0ROfYNETE5TREkfI0RF7/NERMDDVE+Bg1RLQlNUSBMjVEXj81RCtMNUT4WDVExGU1RJFy
NUROfzVEGow1RPiYNUTEpTVEgbI1RE6/NUQrzDVE+Ng1RMTlNUSB8jVETv81RJkONkT4GDZE
xCU2RJEyNkRePzZEMU02RPhYNkS0ZTZEkXI2RE5/NkQrjDZE+Jg2RMSlNkSRsjZEsL82RCvM
NkT42DZExOU2RIHyNkRe/zZEKww3RPgYN0S0JTdEkTI3RF4/N0QrTDdE+Fg3RMRlN0SycjdE
Tn83RCuMN0TnmDdExKU3RJGyN0ROvzdEK8w3RPjYN0TE5TdEkfI3RE7/N0QrDDhE5xg4RMQl
OESRMjhEXj84RCtMOETnWDhExGU4RJFyOERefzhEK4w4RPiYOETEpThEkbI4RE6/OEQrzDhE
59g4RMTlOESR8jhE</AssayXData><AssayYData Points="300">UTjdvU387b3n1Nu9WazTvV1O172wY9a9YCXWvTSgzb1EyMS9CNbUvcEOxb2F/sG9hEbNvajl
v712Vb69e7HDvRbEwr2De7W9Y7K0vWMwtr33/ay9ugKuvRplqb36dq+9MUKyvTnxrr1npKu9
/1+tvedkoL2BjLK9BNScvWLnor11+Kq9FRClvdROnL0CwKW9RWeavTdpmL19OZm9ZcOavagg
k73GcZe95GWYvbSOl72bEJq93A6UvSTfjL2/KIi9PNSTvQFpib0LVYi9HbGOvdImhb2RA4C9
nNiJvZcyir2X6oS9xOSDvZKAhr2qcIK9w9yEvS9kf72EQYC9t852vQ93fb39kXK92zFvve1A
eL3iVoO9GiB9vcGYf73Ginu91Ph7vdtdfb0oVW+98bZxvfg6a71PonK9jvZ7vdTmY70vlm29
3qhVvcU6XL00I1G9HrtevSHbVL1uCmi9fZdhvVsbSr3RxVm9P8I/vUAWUr0kfEy9h2FJvSV2
R7308Di9KVU8va2BQ714EEu9d35HvZxuP70lskG9UIlHve4zNb0rEzC97HM2vSOOO71P50C9
9AY/vcNsKb2VcDa9BIk0vUqmKb1OKji9F9A2vY+EL71bRkC9PZkWvRIBEr1Tqyq9/acivVXP
ML0T4Cy9JFoovfPZLL2M5yu9hVgUvbZdF73cFh69OIgovXIALL13LQa9oDEdvdcDI72eshO9
4MMhve/gI71mRQ29Ot8SvSjdFr0alha9dxoUvaHCFb3bGgy9BHQIveVtKb3g2QW9A74Mvdfg
Ar0U0gG9z1j0vLp0Er1JJwu9C7sBvcQiAL2Xbv+8G58IvX9tDb1O8AK9eowBvWSo3ryMQPK8
tiUFvUmi97whbeO8ByDuvH7X0bzVwPm8UowCvY2C3ryUz/+8KtT1vC5I1ryJjty8a76ovNBm
3LyJz8q8wlHNvL9I1LyVh9W8u4HGvBc86bzt7fG8fRrlvNTSmbwMdt+8CJbOvJ65wLy1ZNa8
8VapvN34u7wTzsm820mKvDjdybwkg7i8hdSxvNXRrbyAiJK8/biQvIEYqLxaoc288CSovIrs
i7yoBIu8duSvvHdXxbykN5K8wzS/vBron7wBCYW85TOlvEkCo7xo74K87caZvHHAoLwuDpy8
CuC2vJu7ibzknIe8Zs2uvANJqrzE96C8JbBdvI2Dnrzyw428cRKcvIcLpLzKOK+8raOYvHPp
nbzpL5G8HVRXvMxpjLzXVmS8cikxvDV1WrzbhV28ynguvLiFd7yGY1W8Zq95vCwCMbw+ZjO8
I5VfvOd4dbwYJ0u8ZZo0vGC0DbxmF2a8Q84jvM5MZrxhJDu8thYGvELCRrwj4jS8H6YNvAMS
G7wTwua70tA+vGXZB7yixke8OFIKvN/bDbwHDdS77HoMvHlrEbxtRGe8p2gYvK7l/7sRKve7
tYH+u9RC6LtJwki8Ai70uxF2t7vqhk28olAWvAJfArxkf8S7kT/Hu2h49Lv63NW7YeHku0Ee
lbtCI9S7MJHAu6idJ7xps8G7Nj4BvOhlJ7ytcu+7zBOFu8EJwruHdUq7z8nauu/Wg7u4EDO7
0jm8u6lb5LsnpXa7</AssayYData></Step><Step><CommonData><SampleLocation>1</SampleLocation><SampleID></SampleID><SampleGroup></SampleGroup><SampleInfo></SampleInfo><SampleRow>C</SampleRow><SamplePlate>1</SamplePlate><WellType>BUFFER</WellType><Concentration>-1</Concentration><ConcentrationUnits>µg/ml</ConcentrationUnits><MolarConcentration>-1</MolarConcentration><MolarConcUnits>nM</MolarConcUnits><MolecularWeight>-1</MolecularWeight><Temperature>25</Temperature><StartTime>4603385</StartTime><AssayTime>80</AssayTime></CommonData><FlowRate>600</FlowRate><StepType>LOADING</StepType><StepName>Loading</StepName><StepStatus>OK</StepStatus><ActualTime>80</ActualTime><CycleTime>0.2</CycleTime><AssayXData Points="400">Xv84RCsMOUTnGDlExCU5RIEyOURePzlEK0w5ROdYOUTEZTlEkXI5RF5/OUQrjDlE+Jg5RMSl
OUSBsjlEXr85RCvMOUT42DlExOU5RIHyOURe/zlEGgw6RPgYOkTEJTpEkTI6RF4/OkQrTDpE
51g6RLRlOkSBcjpEXn86RBqMOkT4mDpEtKU6RJGyOkRevzpEGsw6RPjYOkTE5TpEkfI6RE7/
OkQrDDtE+Bg7RMQlO0SRMjtETj87RCtMO0SbWTtEtGU7RIFyO0RefztEGow7RPiYO0S0pTtE
gbI7RE6/O0QazDtE59g7RLTlO0SB8jtE5wA8RBoMPET4GDxExCU8RJEyPEROPzxEGkw8RPhY
PETEZTxEgXI8RE5/PEQajDxE55g8RBamPESBsjxETr88RBrMPETn2DxEtOU8RJHyPERe/zxE
Ggw9ROcYPUS0JT1EgTI9RE4/PUQrTD1E51g9RMRlPUSRcj1ETn89RBqMPUTnmD1EtKU9RIGy
PUTxvz1EK8w9ROfYPUS05T1EgfI9RF7/PUQaDD5E5xg+RLQlPkSRMj5ETj8+RCtMPkT4WD5E
tGU+RJFyPkRefz5EGow+RPiYPkS0pT5EkbI+RE6/PkQazD5E59g+RLTlPkSB8j5ETv8+RCsM
P0TnGD9ExCU/RIEyP0ROPz9EK0w/ROdYP0S0ZT9EgXI/RF5/P0QrjD9E55g/RLSlP0SRsj9E
Tr8/RBrMP0T42D9EtOU/RJHyP0RO/z9EKwxARPgYQES0JUBEkTJARF4/QEQaTEBE+FhARLRl
QESRckBETn9ARBqMQETnmEBEtKVARIGyQEROv0BEGsxAROfYQES05UBEkfJARE7/QEQrDEFE
5xhBRLQlQUSBMkFETj9BRCtMQUTnWEFEtGVBRIFyQUROf0FEK4xBROeYQUTEpUFEgbJBRE6/
QUQazEFE+NhBRLTlQUSB8kFETv9BRBoMQkT4GEJEtCVCRIEyQkROP0JEGkxCROdYQkS0ZUJE
snJCRE5/QkQajEJE+JhCRLSlQkSRskJETr9CRBrMQkTn2EJEtOVCRHfzQkRO/0JEGgxDROcY
Q0S0JUNEkTJDRE4/Q0QaTENE+FhDRLRlQ0SBckNEXn9DRBqMQ0TnmENEtKVDRIGyQ0ROv0NE
GsxDROfYQ0S05UNEkfJDRE7/Q0QaDERE+BhERMQlRESBMkRETj9ERBpMRETnWEREtGVERJFy
REROf0REGoxERAiZRES0pUREkbJERE6/REQazERE59hERMTlRESB8kREXv9ERCsMRUTnGEVE
tCVFRIEyRUROP0VEK0xFROdYRUTEZUVEgXJFRE5/RUQajEVE55hFRMSlRUSBskVEXr9FRBrM
RUTn2EVEtOVFRIHyRURO/0VEGgxGRPgYRkS0JUZEgTJGRE4/RkQaTEZE51hGRLRlRkSBckZE
Tn9GRCuMRkTnmEZEtKVGRIGyRkROv0ZEGsxGROfYRkS05UZEgfJGRE7/RkQaDEdE5xhHRLQl
R0SBMkdETj9HRBpMR0TnWEdEtGVHRIFyR0ROf0dEK4xHROeYR0S0pUdEgbJHRF6/R0QazEdE
59hHRLTlR0Ql80dEXv9HRBoMSET4GEhExCVIRIEySEROP0hEGkxIROdYSES0ZUhEkXJIRE5/
SEQrjEhE+JhIRMSlSESRskhETr9IRBrMSETn2EhEtOVIRIHySERO/0hEGgxJROcYSUS0JUlE
gTJJRE4/SUQaTElE51hJRLRlSUSBcklETn9JRBqMSUTnmElEtKVJRIGySUROv0lEGsxJRHvZ
SUS05UlEkfJJRF7/SUQaDEpE5xhKRLQlSkSRMkpETj9KRBpMSkTnWEpEtGVKRIFySkROf0pE
GoxKROeYSkS0pUpEgbJKRE6/SkQazEpE59hKRLTlSkSB8kpETv9KRBoMS0TnGEtEtCVLRIEy
S0RuP0tEGkxLROdYS0S0ZUtEonJLRF5/S0QajEtE55hLRMSlS0SBsktEXr9LRBrMS0Tn2EtE
xOVLRKLyS0Re/0tEGgxMRPgYTES0JUxEkTJMRE4/TEQaTExE+FhMRLRlTESBckxEXn9MRBqM
TEQImUxExKVMRIGyTERev0xEK8xMROfYTES05UxEkfJMRA==</AssayXData><AssayYData Points="400">II2Qu5XkxbsaNgG8LTZLOqPDjrlm+y67pxHrOppJ2ruxH6+7LWslu/9OJzvehbe7K3JkujIc
crsofBU7ofxGu9jTGLmVUAo7KdoFu+7vcrtUHFC7poGsOsIVEDst2tO6FTy3Og9/ZTtXy+06
h+gZutqiFjp0/3K7zJN0uwt7Hjp+Z7w5NCyBuuKI5TqLFIA6oDTSOjt9gDvXco47ll1KOvhr
3zuTaWI7DFZyO2cpETurYZ87JKH6OoOt4jrlZYY7M7iFOyBW+Tvw1og7L2ygO17rnTunr/k7
xoWnOwgJ0Tucb6k7P0CVOzfTSjw9EAU8Cht7OzFfoDuEYKc7lkpvO+mSUTsxG4Q7U1//O3BG
DjzrmtI76Jn5OwKUizs5Eps7BfS1O32x5jvaMMI7S1qsO36/6jubVcU7VHEWPO3uuzskmwc8
GG4cPIpVljuly9E7HR2BO3qSITy3Kdg7e/0ZPM5fuDuDWsg7kRjaOznVwTsUTPo7RMauO5yl
FjwxdSg8EgQePHKrHDz5Oz88mq7VO7wXLzyp3UE8B/ylO8rKOTysLAU8lkERPK+LUjwj/So8
lckQPPsvHTyqqzE8wpE0PL3qczxkaPY7pFgjPKQICTxPJzA8AIElPBLsLTzFJU08OiNNPPpY
LzxvsDs8Gy7zOyJPNzyANgY8+xQjPMzINzwya1I86dhaPPTmfTzdaCc88I81PLTuaDx1vRc8
/IgqPLy+Njx6sEo8XdaBPBeBWTxHOII83n5aPBGWXTw/qFk8GxwRPJKMYTzDrm48cVwlPA1R
Nzz790o89RM6PNStXjykZ3g8pQxaPKXSQzzJj1U8L8ppPN3jbTxKPGM8G2iUPGb7YjxOHnA8
dM+GPJxKhTyCJpQ8WG1hPBw8kTzemZk8LOK1PGrFYjxF2Yo8K/xFPGqofTw7h4w862yAPBZ7
gTzhb3k8rnKwPBTsujx1yks8F2mDPDUDijx7lFY8aeGDPN7omTxbTpk8AQ60PJ+5rTxAbKM8
idWTPM+ujzy0rWc88Vu9PNvqnDx3s5E8C6elPI6uxTxd2n48kESsPMXAkTz0cJo8l5OZPPsS
jDymgos8BvKkPG3JkzzxzqM8LZaKPGhPqzzpHq08aBi4PFBmqzyIyX48j/hgPCderzyDLZ48
hHy8PEQkmzx4NK48WK+tPBa2tDyarc08bsWyPFWJ0jwdGbg8N3vJPJwGrzzF8p48WYenPJ7z
oDwYMLE8fffcPNq7pzw4NKM8AlzKPPcAvDxfJ8Q8HG2bPMq1ujxDgeI8nbjAPH+pwTyK37s8
0ePQPDD1zjwAuLs8vzStPGoJ6Dy5TLc8g2qtPLgOxzxYGPc8LxHMPHeiqTyqt9M8BdbLPDxW
uzxXCb08CYjiPBS8xTzr76481e3MPEV82TyH0cQ8xEjOPJyFwDzw0dA8wFLZPHM43TwI8+I8
wsbePHd0wzzgRNM8SzDgPDmTxTwQ29w8Dx3MPI+J3zwVNbA8sFDgPK4x8DyyxuI8q5i+POAk
uTzAguU8edPAPJDg2DycVfQ84rjvPCN22TxkStY8q4vwPFK+8jx3KuU8AdfUPL6h6TyyN9o8
Fef+PAih5Tx+4wY9lS36PD0eDD2SBtI836QDPbrx6Dwejds8dAgCPWdSzzwUedw8/AP0PKam
3TwBBQ49Z3PrPH1B/zwm+vE84KfYPGWcDz110gU91SbiPOs09jzxm/Y8AcPrPJc1yTwqVgU9
67EDPV/40zxkZAA9ltfpPKWI7Dy9U+g8sxAJPeA6AD3xSeI8r/gFPXDj7jzAE/Q8cYQJPTi5
Bj2Ykw09hvkAPfDh/DwPZA49OTz5PNbdAj1e5wY9lBbvPFmf9zw7iwo9P8kDPRKfCT04HgU9
XtX5PJfzBT3O/Qw9fGEJPWV/+DzpSAs9ngoLPc5PDT0D0wM9pRwIPUwv/TzGhAw9NqAYPe7U
ED0OSQI973kHPSYA9zyjWOE8kWgAPR/nBj0v6gg98rgTPaG3CD0w6Qk9DhkSPU1rDT3G1P08
d2oTPbTJAz3I5go9b1QbPYWNCj2RMg09qbYPPQLwCz0uHwU9TlMMPb5zFz0bjhU9dVQOPTWq
Az1d7go9HIoQPb5MHD2PZAE9MmIVPQZ9Fz3PIBY99f8PPQ==</AssayYData></Step><Step><CommonData><SampleLocation>1</SampleLocation><SampleID></SampleID><SampleGroup></SampleGroup><SampleInfo></SampleInfo><SampleRow>C</SampleRow><SamplePlate>1</SamplePlate><WellType>BUFFER</WellType><Concentration>-1</Concentration><ConcentrationUnits>µg/ml</ConcentrationUnits><MolarConcentration>-1</MolarConcentration><MolarConcUnits>nM</MolarConcUnits><MolecularWeight>-1</MolecularWeight><Temperature>25</Temperature><StartTime>4684400</StartTime><AssayTime>60</AssayTime></CommonData><FlowRate>1000</FlowRate><StepType>BASELINE</StepType><StepName>Baseline</StepName><StepStatus>OK</StepStatus><ActualTime>59.999</ActualTime><CycleTime>0.2</CycleTime><AssayXData Points="300">Xv9MRBoMTUT4GE1ExCVNRJEyTUReP01EGkxNRPhYTUS0ZU1EkXJNRF5/TUQrjE1E55hNRMSl
TUSBsk1EXr9NRBrMTUTn2E1ExOVNRJHyTURO/01EKwxOROcYTkTEJU5EkTJORE4/TkQaTE5E
+FhORLRlTkSBck5EXn9ORGyMTkRamU5ExKVORJGyTkROv05EGsxORPjYTkS05U5EkfJORF7/
TkQrDE9E5xhPRLQlT0SBMk9EXj9PRCtMT0T4WE9EtGVPRJFyT0Ref09EGoxPRPiYT0S0pU9E
gbJPRF6/T0QazE9E+NhPRMTlT0SB8k9ETv9PRCsMUET4GFBExCVQRIEyUEROP1BEK0xQROdY
UETEZVBEkXJQRE5/UEQajFBE+JhQRMSlUESRslBEXr9QRCvMUET42FBEtOVQRIHyUERe/1BE
KwxRROcYUUS0JVFEkTJRRF4/UUQaTFFE51hRRLRlUUTpc1FETn9RRBqMUUTnmFFEtKVRRIGy
UURev1FEK8xRRPjYUUTE5VFEkfJRRE7/UURMDFJE+BhSRMQlUkSBMlJEXj9SRCtMUkTnWFJE
tGVSRJFyUkROf1JEK4xSROeYUkTEpVJEgbJSRE6/UkQrzFJE+NhSRLTlUkSB8lJETv9SRBoM
U0TnGFNEtCVTRJEyU0ROP1NEK0xTROdYU0S0ZVNEgXJTRF5/U0QrjFNERZtTRMSlU0SRslNE
Tr9TRBrMU0Tn2FNEtOVTRJHyU0Re/1NEGgxUROcYVES0JVREgTJURE4/VEQrTFRE51hURLRl
VESBclRETn9URBqMVET4mFREtKVURIGyVEROv1REGsxUROfYVES05VREgfJURE7/VEQaDFVE
5xhVRMQlVUSBMlVETj9VRBpMVUT4WFVEtGVVRJFyVUROf1VEGoxVRPiYVUS0pVVEgbJVRE6/
VUQazFVE59hVRLTlVUSB8lVEj/9VRCsMVkT4GFZEtCVWRIEyVkReP1ZEGkxWRPhYVkS0ZVZE
gXJWRE5/VkQrjFZE55hWRMSlVkSBslZETr9WRBrMVkTn2FZEtOVWRIHyVkRO/1ZEKwxXROcY
V0TEJVdEgTJXRF4/V0QrTFdE51hXRLRlV0SBcldEXn9XRBqMV0T4mFdEtKVXRJGyV0Rev1dE
K8xXROfYV0S05VdEkfJXRE7/V0QaDFhE5xhYRLQlWESBMlhETj9YRBpMWETnWFhEtGVYRIFy
WEROf1hEGoxYRA6aWETEpVhEkbJYRE6/WEQazFhE59hYRLTlWESB8lhETv9YRBoMWUTnGFlE
tCVZRIEyWUROP1lEGkxZROdYWUS0ZVlEgXJZRE5/WUQajFlE55hZRLSlWUSBsllETr9ZRBrM
WUTn2FlEtOVZRIHyWURO/1lEGgxaROcYWkS0JVpEgTJaRE4/WkQaTFpE51haRLRlWkSBclpE
Xn9aRO+MWkTnmFpEtKVaRIGyWkROv1pEGsxaROfYWkS05VpEgfJaRF7/WkQaDFtE5xhbRMQl
W0SBMltETj9bRBpMW0TnWFtEtGVbRIFyW0ROf1tEGoxbRPiYW0S0pVtEgbJbRE6/W0QrzFtE
59hbRLTlW0SB8ltE</AssayXData><AssayYData Points="300">WwwrPSOzFz0dpQ09WFoUPfD3Ej3UyRA9CWQgPUqeHz21gg49wZsYPaO6ET092Bc9kcUVPfup
Ez05Bwc92VoYPX9fEj0yexA9kdQSPdb4GD0w8ic98v8UPbCuJj1hwxk9wRoXPVFGHD2qfg09
xMUnPc7NIj1ODiM9wF8ePWEoKT0a/R89G0onPZZKMD3Y+SI9dNMRPWe5DT1cTyM9JjYaPZPF
ED267Ss9yNcmPYBuKj2o8g898GgmPaSJFj2flxs9dPIXPZUzJj3Smxk9xEEcPeuuHT2l3CM9
8LwfPZMdJT3V5h09io4gPUV3MD2jNiQ9jaIPPVnSMz2WtjU9OE0aPbikIT3tNiU9tS0hPW01
KT3oazQ9BeAjPTOdIT1wATE9X4ckPTYYKD0mrSI9KfEmPRNTHT3W9yk9rMUmPTJsJT09ciw9
phEpPZNYLT1b/ig9fto3PcTPIj3G9zY9IDEwPTRiNT35Bik9k9kcPW/nJD2lljc9+H9FPTEz
PD1ulys9UDcvPWOsKT3MIjo91wE2PSH+Jz3t/D09bDAnPfoSKD00li09EcUyPUtjLT3pDTw9
Om4mPWpeNz38RDE932w0PV3sNT2U2jk9tpUzPZHNLz0h+0I9jMM6PaG6NT1aKDQ9/WpAPSQK
OD30Wzo9XnksPct+Pz2Yyzg9NOMuPRuqNT1/ni8952hBPQ0eQD3vai09mtQ7PSpENz1GC0Q9
1LBDPekrQT33TD09YfA3Pf2DSD1kqkE9bMw2PaqkOj2hiUU9saw/PTg4Oz3Rkkk9Vr9BPUn3
NT3OK0Q9GWVKPaGIPz0nAjg9Rf1LPWvBQD1+1jg94glAPbgpOT3LXzY9vswyPYrjSz2LYzw9
JMw5PT6WRT3iDD493KJKPSmrRD1vJ0Y97JNDPZakOj0Fyj49ZW1EPTTUQT39+U89ZrhUPYHr
ST2mWEk9Wc04PVZlOT3EXDI9K69MPc5gRT3mEjY9sQE3PU6uPD318kY9411UPQxNRD2Cmjw9
aoVEPeibUz34DjE9FXVQPbA5TT0C8FY9qQZIPYi8RT1PilY9EetOPb1DTT1jhEE9zH5OPcDx
UT35FUs9aM9FPcmjUj3roTk9BpJEPZfZRz2oWFs9HD9VPXQoOD3bskY9kjtQPdg4Wj2huUs9
ErFJPdYITz1PT1I9QAJSPQ+dTD1bmU89T39YPXOzUj1qHVI9XOpVPZ8NZj0VR2A9lltOPRtR
ST3AIVg9IkBYPSG0Wj3RZ1Y9Q9NcPc5JSD1XAl09zCFpPb34Tz2PR1Y9P8VVPZQPVD3umVo9
2nVMPXrKSz39iFU9iAtaPZVdTD0MQ1I9OhJXPcKKZD1C5EY9zaZbPVltSj33QU09b8NmPV8G
XD3M9VM9NG1UPTuVVT3mL1U9XXdWPeTXUj0G+Fs9PipmPSEIYz3clGo9rRNXPWMnYD3gSFo9
s1VdPWCqZj2K4Vg9tz5QPV10UD2EFlI9QEdbPaeobz3TzWQ9P0xVPV+8Yj1PJ2I9bs9bPSQo
VD3J/Fw9DoxWPcedYj3XLE89K6FtPXNpWz1qDlg97ZNoPR4/aT2aQ109yiZhPbkdbT0elm09
sItmPc38YD3Owl89</AssayYData></Step><Step><CommonData><SampleLocation>8</SampleLocation><SampleID>BG505.W6.C2 gp120</SampleID><SampleGroup></SampleGroup><SampleInfo></SampleInfo><SampleRow>C</SampleRow><SamplePlate>1</SamplePlate><WellType>KSAMPLE</WellType><Concentration>-1</Concentration><ConcentrationUnits>µg/ml</ConcentrationUnits><MolarConcentration>500</MolarConcentration><MolarConcUnits>nM</MolarConcUnits><MolecularWeight>-1</MolecularWeight><Temperature>25</Temperature><StartTime>4752524</StartTime><AssayTime>180</AssayTime></CommonData><FlowRate>600</FlowRate><StepType>ASSOC</StepType><StepName>Association</StepName><StepStatus>OK</StepStatus><ActualTime>180</ActualTime><CycleTime>0.2</CycleTime><AssayXData Points="900">Tv9bRBsMXEToGFxEtCVcRIEyXEROP1xEG0xcROhYXES0ZVxEgXJcRE5/XEQbjFxE6JhcRLSl
XESBslxETr9cRBvMXETo2FxEtOVcRIHyXERO/1xEGwxdROgYXUS0JV1EgTJdRE4/XUQbTF1E
6FhdRLRlXUSBcl1ETn9dRBuMXUQpmV1EtKVdRIGyXUROv11EG8xdRCnZXUS05V1EgfJdRE7/
XUQKDF5E6BheRLQlXkRxMl5ETj9eRBtMXkToWF5EtGVeRIFyXkQ+f15EG4xeROiYXkS0pV5E
gbJeRE6/XkQbzF5E6NheRLTlXkSB8l5ETv9eRBsMX0ToGF9EtCVfRIEyX0ROP19EG0xfROhY
X0S0ZV9EgXJfRE5/X0QbjF9E6JhfRLSlX0SBsl9ETr9fRBvMX0To2F9EpOVfRHHyX0RO/19E
GwxgROgYYES0JWBEgTJgRE4/YEQbTGBE6FhgRKRlYESBcmBETn9gRBuMYETomGBE9qVgRIGy
YEROv2BECsxgRPjYYES05WBEgfJgRE7/YEQbDGFE6BhhRLQlYUSBMmFEPj9hRApMYUToWGFE
tGVhRIFyYUQ+f2FEG4xhROiYYUS0pWFEgbJhRH+/YUQbzGFE19hhRLTlYUQK9GFETv9hRAoM
YkToGGJEtCViRIEyYkROP2JEG0xiROhYYkS0ZWJEgXJiRE5/YkQbjGJEGZliRLSlYkSBsmJE
Tr9iRBvMYkTo2GJEpOViRIHyYkRO/2JEGwxjRNcYY0S0JWNEcTJjRF4/Y0QbTGNE11hjRLRl
Y0RxcmNETn9jRAqMY0TomGNEtKVjRKKyY0ROv2NECsxjROjYY0S05WNEgfJjRD7/Y0QbDGRE
ShlkRLQlZESBMmREPj9kRApMZEToWGREtGVkRHFyZEROf2REG4xkROiYZETVpWREgbJkRE6/
ZEQbzGRE6NhkRLTlZESB8mRETv9kRBsMZUToGGVEtCVlRIEyZUROP2VEG0xlROhYZUS0ZWVE
gXJlRD5/ZUQbjGVE6JhlRKSlZUSBsmVETr9lRBvMZUTo2GVEtOVlRIHyZURO/2VEGwxmROgY
ZkS0JWZEgTJmRE4/ZkQbTGZE6FhmRKRlZkRxcmZEsH9mRBuMZkTXmGZEtKVmRIGyZkROv2ZE
G8xmROjYZkS05WZEcfJmRD7/ZkQbDGdE6BhnRKQlZ0RxMmdETj9nRApMZ0ToWGdEtGVnRIFy
Z0ROf2dEG4xnROiYZ0S0pWdEgbJnRD6/Z0QbzGdE6NhnRLTlZ0Rx8mdEPv9nRG0MaEToGGhE
tCVoRHEyaEQ+P2hECkxoROhYaESkZWhEcXJoRD5/aEQbjGhE6JhoRKSlaESBsmhETr9oRArM
aETo2GhE4edoRHHyaERO/2hEGwxpROgYaUS0JWlEcTJpRD4/aUQbTGlEWllpRLRlaUSBcmlE
Tn9pRBuMaUTomGlEtKVpRHGyaUQ+v2lEG8xpROjYaUS05WlEgfJpRD7/aUQbDGpE1xhqRLQl
akSBMmpEPj9qRApMakTXWGpExWVqREx0akROf2pEG4xqROiYakS0pWpEcbJqRD6/akQKzGpE
19hqRKTlakSB8mpETv9qRBsMa0ToGGtEtCVrRHEya0Q+P2tEEU1rRNdYa0S0ZWtEgXJrRE5/
a0QbjGtE6JhrRLSla0SBsmtETr9rRBvMa0To2GtEpOVrRIHya0RO/2tEGwxsROgYbESkJWxE
gTJsRE4/bEQKTGxE6FhsRKRlbESBcmxETn9sRBuMbETXmGxEtKVsRHGybEQ+v2xECsxsROjY
bES05WxEcfJsRE7/bEQKDG1E1xhtRKQlbURxMm1EPj9tRApMbUTXWG1EtGVtRGdzbUQ+f21E
G4xtRNeYbUSkpW1EcbJtRE6/bUQKzG1E19htRLTlbURx8m1EPv9tRAoMbkToGG5EtCVuRHEy
bkQ+P25EG0xuROhYbkSkZW5EgXJuRD5/bkQbjG5E15huRLSlbkRxsm5EPr9uRBvMbkTX2G5E
tOVuRHHybkRO/25ECgxvRNcYb0S0JW9E0zJvRE4/b0QKTG9E11hvRLRlb0SBcm9EPn9vRBuM
b0TXmG9EpKVvRHGyb0ROv29EG8xvRM3Zb0Sk5W9EcfJvRD7/b0RtDHBE1xhwRLQlcERxMnBE
Tj9wRBtMcETXWHBEtGVwRHFycEQ+f3BEG4xwROiYcESkpXBEgbJwRE6/cEQbzHBE19hwRKTl
cESB8nBETv9wRBsMcUTXGHFE9iVxRIEycUROP3FEG0xxRNdYcUSkZXFEcXJxRD5/cUQKjHFE
6JhxRKSlcUSBsnFETr9xRBvMcUTo2HFEpOVxRIHycUQ+/3FEGwxyROgYckSkJXJEcTJyRD4/
ckQbTHJE6FhyRLRlckSBcnJEPn9yRBuMckTXmHJEtKVyRIGyckQ+v3JECsxyRATbckS05XJE
cfJyRD7/ckQKDHNE1xhzRLQlc0SBMnNEPj9zRBtMc0TXWHNEtGVzRHFyc0Q+f3NECoxzROiY
c0SkpXNEcbJzRJC/c0QKzHNE19hzRKTlc0Rx8nNEPv9zRAoMdETXGHREpCV0RIEydEQ+P3RE
Ckx0RNdYdES0ZXREgXJ0RD5/dEQbjHRE15h0RKSldESBsnREPr90RG3MdETo2HREpOV0RHHy
dERO/3REXAx1ROgYdUS0JXVEgTJ1RE4/dUQbTHVE11h1RLRldURxcnVEPn91RBuMdUTomHVE
pKV1RHGydUQ+v3VECsx1RNfYdUTm5XVEcfJ1RD7/dUQbDHZE6Bh2RKQldkRxMnZEPj92RBtM
dkTXWHZEpGV2RHFydkQ+f3ZECox2RNeYdkSkpXZEcbJ2RE6/dkQbzHZE6Nh2RKTldkSS8nZE
Pv92RAoMd0TXGHdEpCV3RIEyd0Q+P3dECkx3RNdYd0S6ZndEgXJ3RD5/d0QKjHdE15h3RKSl
d0RxsndEPr93RArMd0TX2HdEpOV3RHHyd0RO/3dEGwx4RNcYeES0JXhEsjJ4RE4/eEQKTHhE
6Fh4RKRleERxcnhEPn94RAqMeETXmHhEpKV4RJKyeEQ+v3hECsx4RNfYeESk5XhEkvJ4RD7/
eEQKDHlE1xh5RKQleUSBMnlEPj95RApMeUToWHlEpGV5RHFyeUQ+f3lEG4x5RNeYeUSkpXlE
gbJ5RE6/eUQKzHlE19h5RKTleUSB8nlEPv95RBsMekTXGHpEpCV6RIEyekQ+P3pECkx6ROhY
ekS0ZXpEgXJ6RE5/ekQKjHpE15h6RKSlekRxsnpEPr96RArMekTo2HpEpOV6RHHyekQ+/3pE
Gwx7RNcYe0SkJXtEcTJ7RE4/e0QKTHtE11h7RLRle0SBcntEPn97RAqMe0TXmHtEpKV7RHGy
e0R/v3tEbcx7RNfYe0Sk5XtEkvJ7RE7/e0QKDHxE1xh8RKQlfERxMnxEPj98RBtMfETXWHxE
pGV8RHFyfEQ+f3xECox8ROiYfESkpXxEcbJ8RD6/fEQKzHxE19h8RKTlfERx8nxETv98RAoM
fUTXGH1EpCV9RHEyfUQ+P31ECkx9RNdYfUSkZX1EcXJ9RD5/fUQKjH1E15h9RKSlfURxsn1E
Pr99RArMfUTX2H1EtOV9RJLyfURO/31ECgx+RNcYfkSkJX5EcTJ+RD4/fkQKTH5E6Fh+RKRl
fkSBcn5EPn9+RBuMfkTXmH5EpKV+RHGyfkROv35EXMx+ROjYfkSk5X5EcfJ+RD7/fkQbDH9E
1xh/RLQlf0RxMn9EPj9/RApMf0ToWH9EpGV/RHFyf0ROf39ECox/ROiYf0SkpX9EcbJ/RE6/
f0QbzH9E6Nh/RKTlf0Rx8n9ETv9/RA0GgERsDIBE0hKARDgZgESnH4BEBSaARHQsgETSMoBE
QTmARJ8/gEQFRoBEdEyARNpSgEQ4WYBEnWCARA1mgER0bIBE2nKARDh5gESnf4BEBYaARGyM
gETakoBEOJmARKefgEQNpoBEbKyARNKygERBuYBEp7+ARA3GgERszIBE+9KARDjZgESf34BE
FuaARGzsgETa8oBEQfmARKf/gEQNBoFEdAyBRNoSgURBGYFEpx+BRA0mgUR0LIFE2jKBRFk5
gUSfP4FEDUaBRHRMgUTaUoFEQVmBRKdfgUQNZoFEdGyBRNpygURBeYFEp3+BRA2GgUR0jIFE
2pKBREGZgUSnn4FEDaaBRHSsgUTasoFEQbmBRKe/gUQNxoFEpcyBRNrSgURB2YFEp9+BRA3m
gUR07IFE2vKBREH5gUSn/4FEDQaCRHQMgkTaEoJEQRmCRKcfgkQNJoJEdCyCRNoygkRBOYJE
pz+CRA1GgkR0TIJE2lKCREFZgkSnX4JEDWaCRHRsgkTacoJEQXmCRKd/gkQWhoJEdIyCRNqS
gkRBmYJEp5+CRA2mgkR0rIJE2rKCREG5gkS3v4JEDcaCRHTMgkTa0oJEQdmCRK/fgkQN5oJE
dOyCRNrygkRB+YJEp/+CRA0Gg0R0DINE2hKDREEZg0SfH4NEDSaDRHQsg0TaMoNEQTmDRKc/
g0QNRoNEdEyDRNpSg0RBWYNEp1+DRA1mg0TebINE2nKDRDh5g0Snf4NEBYaDRHSMg0TakoNE
WZmDRKefg0QNpoNEdKyDRNqyg0RBuYNEp7+DRA3Gg0R0zINE2tKDRDbag0Sn34NEDeaDRHTs
g0Ta8oNEQfmDRKf/g0QNBoREdAyERNoShERBGYREnx+ERA0mhESVLIRE2jKERDg5hESnP4RE
DUaERMZMhETaUoREQVmERJ9fhEQNZoREdGyERNpyhERBeYRE</AssayXData><AssayYData Points="900">McJePQLXPj3PbTA9HLcEPbld4jwS4248oBcaPHGqGTxWC647mCmVO86uzru3TE67WfMKvPlr
ArxJeu+7MzIZvBgHELwINkK8SGNIvBWWYLz8azu8pihxvFk5XrzQMlO8QqR/vMPiTLy3+GW8
YWiJvEkbO7yZ/EK8RBeBvPIXW7ylc3e8i8cxvK2MYLzahGK8TN4OvNzxX7xYSXW8jr5CvH2b
hbyVMwa8kXf0u8oMPLwDRDC8yb0gvNwTObwE2si7cw0MvAwKPbxZ12E63bScu8ui4LvUcTC8
L4KXuzzbnbtlddi76GXluy0eo7suvuS7B4P+u6o567t9qHO7NFWFu173abowW7C6/3qIup0p
krvKKsG6NaFhu2xpmbvQqB67JfKiul2PMrsMsL27AHClu5ddy7oAuDQ6AlFhOgGzOLn8qWk5
ib0au/KMEDo5Bui6VhDguDUhcbo5MRY7PlVbuy7+mToVq6s6qMDpOnuYZzikxI85URv1OgCv
ETuuZ+w76CWJO1S7mDszQa47TD56O2WZozsJjFs7h468O2jIfzuvQsI7BmnsOvUusTuVzWE7
dqRyO/F3UDtIYwk8Sl8fPKCF8TvAtMs7dOaYO/ldajsCDeE79PvkO3NSBzydi4o76y8BPGxr
HDz6Sk47+1EEPNCaFTyvedY7n3bsO5e1BDyH7xI8VGaaOy7byDu4chM8Bt0CPHvz6jtpMPQ7
jY1IPHGf4zuC3Tg8IoEdPITEIDxxmwE8WC0VPFQLSjzMPwg83c1QPNXxLzxO0lM8BR0RPKTl
aTztulU8/LBdPO1DRDx61U08JhlmPDhlhDyAp4c8AtKAPHnVdDyLR0c8QpSaPHDiZDz7XSs8
L2lJPCV3RTww/FM8RJRxPEQ7fzzLbYo83jdwPIBSjjy46Js87KuDPFdvfTwivGQ85ZF+PC3W
cjzuuIQ8mzp3PIRwnTyK/JM8iaq1PN91jDxWho48fE94PMzehzylA6E8kLCmPEB6jTxSsqs8
9PSOPKUdoTwOIq88ZgKsPI5Ahjx8Vdc8y3iyPGAqrzy1NMw8gE3BPOeMrTxggLw8/ealPNwc
hDxuhbA8YjuZPB/ywTy6+Jo8H06LPKBHkzwq5K48p1i0PK5vzzxqirk8/vjFPMrypjyzVqo8
7HrSPMC9ujxmssQ850a0PO74szyzoNM8NirPPHy3qTy7/J889f3APKqdzDzdIrw8Saa4POSs
rDwm1eE8rpDVPEy3rDztgfE8sVDBPBLDvjziKtU8QjXqPMqn0Tw2MMU8h/GyPGK4xDyIa9Y8
nhatPBU6zzyvPMc8xm/LPItK7TyjDtc8JlPWPGYx1TzqSNc8sHnkPHq2AD3PFNk8I6zSPAZh
6TyL69g8SmjrPPoQ2zwT5NU8rUj7PNzRxTzSkeU8V5cBPQQe6zzAw+M8NQUHPVB8yjwNevA8
kl3rPMxz+DzT/t48VDLXPLAw5zxRJvQ8gsLoPIT3Az0Xx+w8TzPVPD447Tyuos08l+IBPcZr
BD0VlO88R7gAPQ+u4zxSov48wV8CPaEQ7jzj3eo8Lb7xPGUF6jyOggQ9FQTfPD9P+Dwf7/Q8
xl8DPStP+zwKGgw9GK4QPTg/6jyQi948mD/3PIXzBT2CVg0963gGPRQkBj3sjBA9kWMQPZSe
CD27BAo9dzrtPNXFCD28f/085K/kPIydED3Raxs9x1oFPfn9FT3D0QU9Nen8PApGAj0FmBc9
dfD8PMciFD0CwyA9dmcWPb3RDD3ysw898DwoPWe2DD2hyw09iY8TPTX4Ej1S6g49hooTPfuX
CT3aYxU9U78aPQaFDz0a7fY8jwP6PMdfGj1zRCE95fgLPXe6LT1ljAg9qaASPZBwGj0ioww9
cZMcPcR3HT3E3hk9e6McPSrOFz3UBRk9ljUcPTNBFj3vohc9OYIePXuPGD3/4iM9UIUVPZ+/
HT38Hh09F4IhPZdaJD2yHBw96qwZPbboFT3uHyI92LkZPcstGD01CRs93H8YPXiiJz2ZRxs9
RqIaPXmTKj2aMCA9tCoiPfAmHj1zIjQ9dtAtPeyGGj2vJiQ9yZ0oPYFxFz3wyx09uktHPWQ3
Iz354R093yMzPbV2Gz1E1hU9YXQuPblSJj3uqR49wKcxPf+5PT0kpyo9YE0hPZwJQT366CQ9
q3AvPWUCKz0IJyM9Qa4lPaMGOj3d0h89lKE6PTqLJj2+1TA9hqcgPWzPNz1AAy898TgqPScp
IT1QXS096bo6Pe5/KD1u+UA9hNcoPWk0KT0VzDI9ktUxPbGaNT1qsjc9eRcuPVgwOT3vdzc9
WPQkPcLHRT0PBUU9mBE/PcBcOz146zk9rtwsPVKDLj0BEjM93Oo2PaIGMz22vjU9e+coPUpi
Pz1zEjQ9l+szPR8VMD1BPys9XWI/PakwOz1pO0Y9QAElPSVkPT2DITk9mxk8PcQmPz2yHFM9
iO49PbArJj0EpTs9h7M6PQ/xOz2KZDQ94Ew6PbiVPD0/gUI9KFlEPYDfNz3tPz49Uf1NPX15
OT248jc9lQhHPZ2jSz3l8FA9VgE0PcGiPj21gU09Q344PcGfPz3p10s9cLxLPWcBOj1FAkc9
MiVFPT0KXD1sIUA9VvxaPSIkUT0uY189s7FAPYiYWD00Jk09aypWPbUdWD2bkkk9TCRJPVJI
RD1BBkY9NGdNPVM9RT1eoUs9SBQ9Paj0Sz0iqVM9i11aPW/dTD0k1Uo9fHJRPZbXXD17Y0Y9
7jpOPS8MZj3OblQ904dOPTLgVz2KOU89pNJiPSL1UD2FtEU9tuZVPd8VWz0OXkw9WpxePY3M
Pz2LwVI9/+5KPRlmVz2TgXA9DhNSPY5eTz0amFM9YJFVPZ/JYz0MXlY9vj5OPaJnYj2oT049
7/dRPV9wUD2YHUo9GgpcPRr0Uz3g8F09ZUpePTRHVT0qDF49rW9iPY9iYT3++Vo953lcPX5p
aD0NDFM9dZdXPXdiYD19D2M9LehwPZNfWT1TnWY9fethPdITXz1XR1Q9msRfPcgLZj2F4l49
EGhfPTe6YD1tm289QVBLPS1naT304mI97edWPd47bD0FkFk9P69YPR/oZD3fql899CtzPbw+
XD34Q289UlFePSxZTz3PR289gythPXR8Zz1sn2A9id5cPV3eaj1Y+2g9YnBoPYtMcj2P4XE9
W8dnPRandT0SQFU9iBNoPU0fbj15/mo99KNfPQYmXT2RamE9FeNVPXapfD1R7249U1lePR01
cz23OHA9a/BzPTIXbD2Hvm09iDJpPSOFdz0d6mw91xduPQX0Yz2xfXE9Ral7PQn9ej0Uv3M9
1gZsPVqndz07goE9fOxwPSSSfD3WQ4A9rdp1Pc1fgz1Q/XI9fw5zPdT3gD3JRVw9D8hdPdkl
gj1x3m891kp5PZqfaT2cMHw95uJ0Pa2/fD1IHnY9ibdmPWBcfT1G8189ablwPfvhcD2aVHU9
gjKCPb6rdD1YVGo9ypp2PWAzgT2PUnc93byBPWJrgD09wII9Bj9mPegzdj1ngno9JQh4PWmH
fT3/w4k9rAxzPb1hgT2ylHw9WbGBPcpVdz2djYA9Pv+DPdmSbj3N+349PjyCPbiXfD3A2HY9
IlKCPWjveD06pIA9V7F2PZo8ej2IbXU97Qh1PbDIfz0QhH49+k2FPb+XiT150oM971uFPcpn
fz2KInE9CTaCPSJQiT03ZHE9H9N3PdUpiz3x4YU95Op/PTUYdz2OIIM9nHiBPfJKeT2IvIQ9
cBeFPf1Yjz1sS4E96hWPPdg9hj2znoI9YdZ9PTmogz2UDIU9MlF8Pdqogj1fbXw9UG2MPVfx
hD2jQ4A9Si92PZG0hT0AkoI9gIOIPdhyhT0fvIM9KvWHPcPpgj1plIE9ZTiHPYgtgz3whYY9
dYCDPe99kT3HEYo9d6mIPUZyhz3e5YU9BHmOPbM4iT1154w98ZF/Pb3hhj2Ejoc9/Z2EPTzA
gj3/dH09MRmEPQOpgD0pB489sc6NPbevhj05IoU99E+JPR+nhz0nhYw9GJeMPczPhj0AaIs9
/0GEPfx3hT2opZA9VeSKPe5ahT0mXoo9qqSQPdhYjT2znZA9LJWHPdnXjT30E4U9THGKPavP
jT3a7ZA998WKPWMHlT1rO4g95HOMPRbfhz0LbIM9fQCQPbzaiD2Ibo49u2qaPbkXiT1lTI09
0kSPPaW2iz1OoYo9V/+CPeQuiD3405U9WZ6RPc/Uhj07HJk9b2SSPXidkT0D14Y9OxCRPdcH
hj338I09QO2OPQESlj0qMI49m4CVPfnPkj2aSY49opSPPRSqjz2O1I09GiaHPcpIkD3v8JU9
t1mQPaYEmz0dRpA9qWOMPU0qkT1tj4s9I2KTPaiqkD31Qok9FRiWPQMVkD3PMpU9w46TPd8c
kD220Zo9Gc2TPQ4QlD17j5M9+NmNPdzuiz0zAJE91WaNPYDpkT3kDpA9cxCPPco9kT2ce5s9
ieyRPddWkD26O5Y9/beRPfYqlD2+J489COCTPRbYkz16g5Q9QQGQPcrekz1WhpA9JiSNPdLH
lz1pLpA9SVqQPWTElz1vUJY9AMKPPTXLkz1u85g9k4ecPT3Qkz1ujZA9HyCcPS2Vlj0c0JQ9
ISGNPdgokD1t6Zs9l6eXPWENlD1pg5E9RASWPd4elT3P9pY9g4yXPZx0kT1eKpk9jHCUPe8s
oD3I3pQ9Td6ZPe46mD01Vpg9mJKQPQqUnD3c75I9l+OePcvtlD28+5U9XciRPS2Gmj2B9pI9
/bWfPbVymT1m4po9/pSTPaYqnz1fS5Y9zeaaPU/vmD2QQ5o9</AssayYData></Step><Step><CommonData><SampleLocation>1</SampleLocation><SampleID></SampleID><SampleGroup></SampleGroup><SampleInfo></SampleInfo><SampleRow>C</SampleRow><SamplePlate>1</SamplePlate><WellType>BUFFER</WellType><Concentration>-1</Concentration><ConcentrationUnits>µg/ml</ConcentrationUnits><MolarConcentration>-1</MolarConcentration><MolarConcUnits>nM</MolarConcUnits><MolecularWeight>-1</MolecularWeight><Temperature>25</Temperature><StartTime>4940638</StartTime><AssayTime>180</AssayTime></CommonData><FlowRate>600</FlowRate><StepType>DISASSOC</StepType><StepName>Dissociation</StepName><StepStatus>OK</StepStatus><ActualTime>180</ActualTime><CycleTime>0.2</CycleTime><AssayXData Points="900">p3+ERAWGhER8jIRE2pKERDiZhESnn4REDaaERHSshETasoREOLmERPG/hEQNxoREdMyERNrS
hEQ42YREn9+ERA3mhER07IRE0vKEREH5hESf/4REBQaFRGwMhUTaEoVESRmFRKcfhUQNJoVE
dCyFRNIyhURBOYVE0D+FRA1GhUR0TIVE2lKFREFZhUSnX4VEDWaFRHRshUTacoVEQXmFRKd/
hUQNhoVEdIyFRNqShURBmYVEp5+FRA2mhUR0rIVE2rKFREG5hUSnv4VEDcaFRHTMhUTa0oVE
QdmFRKffhUQN5oVEdOyFRNryhURB+YVEp/+FRA0GhkR0DIZE2hKGREEZhkSnH4ZEDSaGRHQs
hkTaMoZEQTmGRKc/hkQNRoZEdEyGRNpShkRBWYZEp1+GRA1mhkR0bIZE2nKGREF5hkSnf4ZE
DYaGRHSMhkTakoZEQZmGRKefhkQNpoZEdKyGRNqyhkRBuYZEp7+GRA3GhkR0zIZE2tKGREHZ
hkSn34ZEDeaGRHTshkTa8oZEQfmGRKf/hkQNBodEdAyHRNoSh0RBGYdEpx+HRA0mh0R0LIdE
2jKHREE5h0SnP4dEDUaHRHRMh0TaUodEQVmHRKdfh0QNZodEdGyHRNpyh0RBeYdEp3+HRB6G
h0RsjIdE2pKHREGZh0Snn4dEDaaHRHSsh0TasodEQbmHRKe/h0QNxodEdMyHRNrSh0RB2YdE
p9+HRA3mh0R07IdE2vKHREH5h0Sn/4dEDQaIRHQMiETaEohEQRmIRKcfiEQNJohEdCyIRNoy
iERBOYhEpz+IRAVGiER0TIhE2lKIREFZiESnX4hEDWaIRHRsiETacohEOHmIRKd/iEQNhohE
dIyIRNKSiERBmYhEp5+IRA2miER0rIhE2rKIREG5iESfv4hEDcaIRHTMiETa0ohEQdmIRKff
iEQN5ohEdOyIRNLyiERB+YhEp/+IRAUGiUR0DIlE2hKJREEZiUSnH4lEDSaJRHQsiUTSMolE
QTmJRKc/iUQNRolEdEyJRNpSiURBWYlEn1+JRA1miUR0bIlE2nKJREF5iUSnf4lEDYaJRHSM
iUTakolEQZmJRDqgiUQNpolEdKyJRNqyiURBuYlEp7+JRAXGiUR0zIlE0tKJREHZiUSn34lE
BeaJRHTsiUTa8olEQfmJRKf/iUQNBopEbAyKRNoSikRBGYpEpx+KRA0mikR0LIpE2jKKREE5
ikSfP4pEDUaKRHRMikTaUopEQVmKRKdfikQFZopEdGyKRNpyikRBeYpEp3+KRA2GikR0jIpE
2pKKRPWZikSnn4pEBaaKRHSsikTasopEQbmKRMC/ikQNxopEbMyKRNrSikRB2YpEn9+KRA3m
ikRs7IpE0vKKREH5ikSn/4pEBQaLRHQMi0TaEotEOBmLRKcfi0QNJotEdCyLRNoyi0RBOYtE
nz+LRA1Gi0R0TItE0lKLRDhZi0SnX4tEDWaLRHRsi0TScotEQXmLRKd/i0QNhotEdIyLRNqS
i0Q4mYtEp5+LRAWmi0R0rItE2rKLREG5i0Snv4tEDcaLRHTMi0Ti0otEQdmLRKffi0QN5otE
dOyLRNryi0RB+YtEr/+LRA0GjER0DIxE2hKMREEZjESnH4xEDSaMRHQsjETaMoxEQTmMRJ8/
jEQFRoxEbEyMRNJSjEQ4WYxEp1+MRA1mjER0bIxE0nKMRDh5jESnf4xEDYaMRGyMjETakoxE
QZmMRKefjEQNpoxEbKyMRNKyjERBuYxEp7+MRA3GjERszIxE0tKMRDjZjER04IxEDeaMRHTs
jETa8oxEQfmMRKf/jEQFBo1EdAyNRNISjURBGY1Epx+NRAUmjURsLI1E2jKNREE5jUSnP41E
DUaNRHRMjUTaUo1EOFmNRKdfjUQFZo1EbGyNRNpyjUQ4eY1En3+NRA2GjUR0jI1E2pKNREGZ
jUSfn41EDaaNRHSsjUQ8s41EQbmNRJ+/jUQFxo1EbMyNRNLSjURB2Y1En9+NRA3mjUR07I1E
LPONRDj5jUSn/41EDQaORHQMjkTSEo5EOBmORJ8fjkQFJo5EdCyORNIyjkRBOY5Enz+ORA1G
jkRsTI5E0lKORDhZjkSfX45EBWaORGxsjkTaco5EOHmORKd/jkQNho5EdIyORNqSjkRBmY5E
n5+ORA2mjkR0rI5E0rKORGG5jkSnv45EDcaORHTMjkTS0o5EQdmORJ/fjkQF5o5EbOyORNry
jkQ4+Y5Ep/+ORA0Gj0RsDI9E0hKPREEZj0SnH49EBSaPRHQsj0TaMo9EODmPRKc/j0QNRo9E
dEyPRNpSj0Q4WY9En1+PRA1mj0R0bI9E0nKPRDh5j0Sff49EDYaPRHSMj0Tako9EQZmPRJ+f
j0QNpo9EdKyPRNKyj0RBuY9Ep7+PRAXGj0R0zI9E0tKPREHZj0Sf349EBeaPRHTsj0Ta8o9E
OPmPRJ//j0QNBpBEdAyQRNoSkERRGZBEpx+QRAUmkER0LJBE2jKQRDg5kESnP5BEBUaQRHRM
kETSUpBEQVmQRKdfkEQNZpBEdGyQRNJykERBeZBEp3+QRA2GkER0jJBE2pKQREGZkESfn5BE
BaaQRGyskETSspBEQbmQRKe/kEQFxpBEdMyQRNLSkERB2ZBEn9+QRAXmkERs7JBE2vKQRDj5
kESf/5BEBQaRRHQMkUTSEpFEQRmRRJ8fkUQNJpFEdCyRRNoykURBOZFEpz+RRA1GkURsTJFE
0lKRRDhZkUSnX5FEBWaRRHRskUTacpFEWXmRRKd/kUQFhpFEdIyRRNqSkUQ4mZFEn5+RRAWm
kURsrJFE0rKRREG5kUSfv5FEDcaRRHTMkUTS0pFEONmRRKffkUQN5pFEbOyRRNrykUQ4+ZFE
p/+RRAUGkkRsDJJE0hKSREEZkkSfH5JEBSaSRGwskkTSMpJEODmSRKc/kkQFRpJEbEySRNpS
kkRBWZJEn1+SRAVmkkR0bJJE0nKSREF5kkSff5JEDYaSRGyMkkTSkpJEOJmSRKefkkQNppJE
dKySRNKykkQ4uZJEp7+SRAXGkkRszJJE0tKSREHZkkSf35JEBeaSRHTskkTS8pJEOPmSRJ//
kkQNBpNEbAyTRNISk0Q4GZNEpx+TRAUmk0R0LJNE0jKTRDg5k0SfP5NEBUaTRGxMk0TSUpNE
OFmTRJ9fk0QFZpNEbGyTRNJyk0RBeZNEn3+TRA2Gk0R0jJNE0pKTRDiZk0Snn5NEDaaTRGys
k0TSspNEOLmTRJ+/k0QFxpNEbMyTRNLSk0Q42ZNEp9+TRA3mk0R07JNE2vKTRDj5k0Sf/5NE
BQaURHQMlETSEpREOBmURJ8flEQFJpREbCyURNoylERBOZREnz+URAVGlERsTJRE0lKURDhZ
lESnX5REBWaURHRslETScpREOHmURJ9/lEQFhpREdIyURNKSlEQ4mZREn5+URA2mlERsrJRE
0rKURDi5lESfv5REDcaURHTMlETS0pREONmURJ/flEQF5pREbOyURNLylEQ4+ZREn/+URA0G
lUR0DJVELBOVREEZlUSfH5VEBSaVRGwslUTSMpVEODmVRJ8/lUQFRpVEbEyVRNpSlUQ4WZVE
n1+VRAVmlURsbJVE0nKVRFF5lUSff5VEBYaVRGyMlUTSkpVEOJmVRJ+flUQFppVEdKyVRNKy
lURBuZVEn7+VRA3GlURszJVE0tKVREHZlUSf35VEDeaVRHTslUTS8pVEOPmVRJ//lUQFBpZE
bAyWRNISlkRBGZZEpx+WRAUmlkRsLJZE0jKWREE5lkSfP5ZEBUaWRHRMlkTSUpZEOFmWRJ9f
lkQFZpZEbGyWRNJylkQ4eZZEp3+WRA2GlkRsjJZE0pKWRDiZlkTAn5ZEBaaWRGyslkTSspZE
OLmWRKe/lkQNxpZEdMyWRNLSlkQ42ZZEn9+WRAXmlkRs7JZE0vKWRDj5lkSn/5ZEDQaXRGwM
l0TSEpdEOBmXRJ8fl0QFJpdEbCyXRNIyl0Q4OZdEnz+XRAVGl0RsTJdE0lKXRDhZl0SfX5dE
BWaXRGxsl0TScpdEOHmXRJ9/l0QFhpdEdIyXRNKSl0Q4mZdEn5+XRBaml0RsrJdE0rKXRDi5
l0Sfv5dEBcaXRGzMl0TS0pdEQdmXRJ/fl0QF5pdEbOyXRNLyl0Q4+ZdEn/+XRAUGmETODJhE
0hKYRDgZmESfH5hEBSaYRHQsmETSMphEODmYRJ8/mEQWRphEbEyYRNJSmEQ4WZhEn1+YRA1m
mERsbJhE0nKYRDh5mESff5hEDYaYRGyMmETSkphEOJmYRJ+fmEQWpphEbKyYRNKymEQ4uZhE
p7+YRAXGmERszJhE2tKYRDjZmESf35hEBeaYRHTsmETS8phEOPmYRJ//mEQNBplEdAyZRNoS
mUTcGZlEnx+ZRA0mmUR0LJlE2jKZREE5mUSnP5lEBUaZRGxMmUTSUplEOFmZRKdfmUQFZplE
dGyZRNJymURBeZlEp3+ZRA2GmURsjJlE2pKZREGZmUSnn5lEBaaZRHSsmUTasplEQbmZRJ+/
mUQFxplEdMyZRNLSmURB2ZlEwN+ZRA3mmURs7JlE2vKZRDj5mUSn/5lEDQaaRHwMmkTSEppE
xBmaRKcfmkQWJppEdCyaRNIymkRBOZpEpz+aRAVGmkR0TJpE2lKaREFZmkSvX5pEDWaaRHRs
mkTacppEOHmaRKd/mkQNhppEdIyaRNqSmkRBmZpEp5+aRA2mmkR0rJpE2rKaREG5mkSnv5pE
DcaaRHTMmkTa0ppEQdmaRKffmkQN5ppEdOyaRNrymkRB+ZpE</AssayXData><AssayYData Points="900">e1pjPTNPhD2jzpE9DpCqPdaivT04BM49aajSPeZC5T088us9aKP4PUpg9T2fswI+ym//Pas3
Az7oowg+imEJPgDZCj47PAo+bT0IPmFiCz6tBwk+d38LPmgJBj6+Sgk+KzALPtAiCT6w6ww+
EVMKPhXUCj7osww+QqEGPol3Cj5qpAw+ZaoKPuYyCj4YkQk+9+IIPnKPDD67agk+HR4LPrFA
Cj7XxgU+zcgFPr6NBj4angU+SWMEPuD5Bz503gg+nw4FPnsQCD7R0gU+U2wJPqqiCT7uEgQ+
mSgKPusACD6jCgY+1z4GPkT7AD7JNgk+GHkGPuSjAj6pUAY+fA4IPjW4AT7sVgQ+q9UGPsI4
Bj5qDwY++28FPjkUAz6mKAY+m9AFPgkqAz7YpwE+AekHPvaq+j0SqgA+OwgHPl7OAj51aAM+
gOwCPhUEAj7vGAM+m+/6PfwwBj5nGP89qX76PTF1AD7mEQU+WNoCPhALBz4YX/w9fPcCPtr3
AT7ufwM+pWIEPgVXAD644QQ+P6IBPmD0AT7z0gQ+msX7Pf7O/D1PdwM+bMcAPqHdAD46EgM+
avEBPhOIAT5h9/o95Tr+PRF4+D39ngE+A4sAPqFBAz4BBv49FYb6PXN8/j0cl/g9YV0APnoQ
/j3NTQQ+ZQv+PbCR/j116QM+MIAAPodX/T1ikQA+ZAkBPlBxAD6Etf89fqr6PdtmAT557v09
lE8APkW5AD60wgA+mGAAPqpFAT6xRPo9sd8CPlHNAT7sDwA+DO0CPpaK+j3tCvk9HwT9PX7h
+D2tRP49IKH3PfU8+j1sGf098M/8PdyG9T0BB/g97Q/+PVie+j1yk/Y9p8f5PShZ9j1qvQM+
1lH8PfvQ/D351fQ9W+j/PaiS9j2nOvg9RWv6PX7U+z17ofY9wYb6PQs7+j33VwA+VOjyPe5q
9T3Wyvw9/6b7PUkK+j2n8/k985H5PfMYAT7UJv09ae/1PfB69D2L4/g9IgfuPUQA+D2wq/s9
sIr6PQAv+T1gHAA+ruz5PUYD9z3HhvQ9Vtn1PWMy/T3TSfk9jxXzPUKD/z1CVf09y3MAPuOj
8j2YIPY9NET0Pdiv8T0YYPg9j0fxPfws+T1a0AA+Ux71Pbz4/D2Q7vU9VuXwPf/K+T210Pg9
uWL7PRb/8z1novM9YtzwPaKD9D1LxvU96ZzyPUeK9T3AZfY9/BrtPc5E/T32i/I9GDb0Panw
9D1OUPA9/ln1PQju+j0f++89l9ryPYvP/j0pRvk9jVv3PYzq+T1Tc/c9b8P3PbyL8j3inPI9
WKP0PVw68j1nzvk9dt/6PSec+z1KWfI9xTX+PXsL8T3MZ/U9QbrxPdsj+T1i5fk9nrn5PZnC
9j14dfA9Z6LvPZDN/T29BvM9Omb1PSaJ7T2tHfM9vlz+PcAA8z2jSPU9FyT7PZIm7j2BcPQ9
iyP+PbjV9T2RlfM9tf3yPSvq9T1Dxfg9WA76PZXx9D1dTfg95qX1PUco7z1hQv09d0jpPZ71
9D1WOPY9iMjzPWXu9T2mz+49zwzyPTid8z0f7Pg96uj3PQ/6AD5xyew9rjP8PY5+/j3b5/c9
sjHxPYin9j0NKvs9OFPxPcXK9T3TwPE9lYPtPbM/8D1NmP09f1z0PeW/9T2z0f09F5b4PaXK
9D0fBPI9gunzPXfN7j0ise49nU70PYx0/z0ra/E9iJv0PeZ2/j3Eh/c9XDr4PUCR7T26qfE9
ss7qPcf+8z281Pg9b9r2PULS7z0/Wfs9v7/+PYIh7j2ERv09+/fuPZVe8T2wQ/M9MKP0PVyD
9j33Z/U9SHLzPetp8D2oD/89aRb0PTSB6z1I0/I9pAP7PczP9z0BkfQ9I2/zPUii8z3ScPM9
NqjtPent8D29p/k9xOP2PbI08z0FvOs9uxjxPQYR6z3Kn/Y9Gg/3Pa+I+T3d4vQ9Zx74PTuq
8D08Fvo99RrzPUi//D3BJ+89Ndv4PVaV/z2cA/Y93XD9PTuN8T2Vzvk9eJn4Pear7z0OAfo9
LQ31PZxk+T0Tm/c9KmjqPa839T3S4fI94p4APgNO9T2bpfs9glb2PQ/y9T3bf/o9br//PcLg
8j2KZfQ99Bf0PVfY+T1NFfg9a7z1PVNc+j2h0vQ9qJ/0PYm0+j0Tp/Y9Cgj3PWUQ9D20xvQ9
mbD3PbQX/D3aSfs9O0H8PUuB+T26qf09ZjDwPa2f+T085+w9K1XyPXDB9j1p0PA9cmD3PTs4
8z2Qifo9GX75PaBh9z30YPY9Y734PUyx+z1AdO49hNH9PcE99j1YyPc9OeX2Pfef+T06Q/c9
QhH3Pbun9T3ftPc9Sdz1PYH56T13yfU9duHqPdWj9D1UoPQ9q4XzPW6w8T2A8vk9SubxPTdD
/z0AWvg9G338PWGx+D29svQ99rH1PdYn7z3/7vw9ocL4PRyE9T18lvY9/y33PUp/8T1MIfs9
0XX/PX2m7D3l+vw9uPz4PSDg8z3tav09gMr/PdXG6D1eCP89fgbtPdpV+z3XTfg9TZ73Pf6e
+T0BRvE9FizzPYNn+D2Lcv49Y+PyPfsJ+z0pZfg9d1TzPV4U8j1lJfc9cCf0PRCW8D3Xz/w9
j2kCPhXi9D3hc/M9VLzxPaJU8j2Rt+k9ASj3PYqT8z3dyu093Zf0PXQ99j10q/A9wATyPeBS
9D3JEv09vj77PSwx+z1Tn/M99x33Pcy68T3jEwE+9oL5Pd52/j0sMP09XhL1PYPA+z144vw9
1PT3Pcx/+D05xPY9tn/1PYUK8z0i3vk9bD/3PXfL6T2rJPc9GhL8PXsf+j0ZMf49mV/yPVls
+T2p8Pg9GtzsPZfk8T0gLvo9g9/wPctwAD5i6/49V1z6PVP+8D3vjfA9olL4Pa/n8T3mH/49
ntPvPS6J9z2vFwE+L230Pb//9T1sufg9QqX5PSR69D1x1/g9dYIAPsLa9j1tNPQ9lTr6PaDk
/T2L7vI9OF/2PcUo+z1djPw9R1L8PQR19j13v/E9FFMAPtoO/D19MvU9KAvyPaX/9j1cLfc9
kp30PaRi/D0eEQA+Vn/0PbP49T2qoPc9F7z1PSmY/T3PKfg96u3uPex0+j1RowA+euv9PePl
9T1rq/I9PWb8PYAiAT4iZv49gJ73PW4o+z1VUfs9nKz+Pa2l+j3RgfA9z4X7PTcs7T12b/49
eQ7wPcDM+D1CNvc9Z9z8PTXY/D1C1v898Nr+PR/G+z309/k9cjj4PXQ29D3lN/s9kij2PYpS
AD4kJAA+z8v1PeA7/D3N6fo9A239Pb+r9T37wvc9hdT9PVqg/T0NkwA+Vwv+Pehr/T0u0QA+
D1X+Pewv+T1YFQI+bAIBPjH5+D1hHPc9XGr/PcAuAD5J5Pc9CPD5PRMFAD5aavQ9Uuf5PSun
+T2t+vQ9o7T4PWAX9T1ckPk9h7kBPjkF/D2T+/U9bWz1PTz2/T1Xofs9rHL7PWbLAT6VSfw9
HPj5Pbse+j2xTv095pD1PXjq/j3R1gE+9B37PVvtAT5V2Pw9+o/+PZhV+z3cwPg9dFX3PcVg
9D2pA/U98fX5PT6r/j1EDf89yVnvPW4//D23JgE+zzUBPn3Q/D2KOP49BoX6PZkL+j2NOPk9
ls/4PXbv/z1mHv89sIP4PZR/9j2hRQE+F43+PUVs/D2s4Pw9xg//PQcp9z0GdAE+Y+v5PYH0
/T0BvPg9CSH8PfWDAD6wcgE+h239PRGD/j02OPs9bZ7/PQbR+T2Ihv49rmD7Pdpr9j1ArgM+
0Df7PT70/z0Ztf89oP39Pav+9j1nF/89G4D2PU2H/T0xqgI+AKn5PaXV/D3up/89SrACPhgs
AD65CgE+mYL+PS1Y+T2zbv093nr6PZVr/D0OqgA+430APj5T+T3DDgE+wYP7PXhb+z02MP49
q+P+PRoDAT6r7fo9b2//PTdk/T2ibfo9xh4BPgke/T0uNAA+Xrn8PUWw9z36Kvg9IOb+PXet
Az68oPs9gQD4PahB/T2rfQA+oXL/PcEMAD6YAfk9w9MAPmthAD72rQE+FwEBPrvO9j3rxQE+
JMACPsrR/j0SZAI+dRAAPmIk/T3/gwA+Ao/6PQH3+D3s+/o90zsEPiBTAD6MmwA+fWP9PeGs
Aj5lcfg9zm36PQzwAD7qMQM+CJsCPh7+Az4hhwc+vhgCPtK5Aj5JEgM+GR4CPoMaAz4WNwI+
RN36PW9JAj4IIwA+mR/6PUl5AT7y/AE+NCYGPiCuAD4lTAM+gwQAPkTw/T0qwP89WzICPgDD
Aj4dfQA+vBT8PaBIAT4tlf09KeD5PUB8AD5DWgQ+5AUDPuYh/z11TP09OST+PVpfAT7qqAE+
jMMFPiO7AT7GjgA+DlwAPu8v/j0BkQE+w6/8PRppAD5S9v09/TkAPuqiAT5t3QI+s0sDPnRk
Az4/4gE+9WT+PcXt/T1EJwU+cSADPivlAj5TRQE+wmf/PQVs/z3KngA+qt7+PQ0nBD6fWgM+
N1QEPudWAz7US/89CagCPiihAz6Ld/09HV8GPu/HBD5WC/w9Mx0APoadAD5hYv89iZ8EPiI1
Aj6RpgE+BxgAPhfeAD7LqAA+p+QCPhPZ/T1JMQI+ZkQEPq/4AT7Hif49Gpv9PeGk+z3u7gY+
bCH9PbWLAz4AHQA+ploAPuSlAj6MzAE+KQIEPpTOBT4eWgE+Hf39PfJ8Az6/PgA+DG4CPue4
BD740AI+5sMDPj/4/z1APwA+8e8APl4oAD41OAI+Ob8APpYqBT4pwQM+vp0EProABj5JzwI+
5oIAPhucBT5/OgQ+rCIFPpKJAz6yxQQ+4mYKPrstBD4sUQI+</AssayYData></Step><Step><CommonData><SampleLocation>11</SampleLocation><SampleID></SampleID><SampleGroup></SampleGroup><SampleInfo></SampleInfo><SampleRow>C</SampleRow><SamplePlate>1</SamplePlate><WellType>REGENERATION</WellType><Concentration>-1</Concentration><ConcentrationUnits>µg/ml</ConcentrationUnits><MolarConcentration>-1</MolarConcentration><MolarConcUnits>nM</MolarConcUnits><MolecularWeight>-1</MolecularWeight><Temperature>25</Temperature><StartTime>5129910</StartTime><AssayTime>5</AssayTime></CommonData><FlowRate>1000</FlowRate><StepType>KREGENERATION</StepType><StepName>Regeneration</StepName><StepStatus>OK</StepStatus><ActualTime>4.99895</ActualTime><CycleTime>0.2</CycleTime><AssayXData Points="25">p/+aRA0Gm0R0DJtE2hKbREEZm0SfH5tEBSabRHQsm0TaMptEODmbRKc/m0QNRptEbEybRNpS
m0RBWZtEp1+bRA1mm0RsbJtE+3KbREF5m0Snf5tEBYabRLWMm0TakptEOJmbRA==</AssayXData><AssayYData Points="25">eVQswNgDOcDp1z/AD2lEwIK5R8AcxUrAxuVMwPj4TsAR71DAtpJSwK4IVMCzmFXAV7FWwAF4
V8ASn1jAGbhZwOh/WsB5VFvAhRpcwBsPXcCQmF3Avm5ewKHzXsDfeF/A6u9fwA==</AssayYData></Step><Step><CommonData><SampleLocation>12</SampleLocation><SampleID></SampleID><SampleGroup></SampleGroup><SampleInfo></SampleInfo><SampleRow>C</SampleRow><SamplePlate>1</SamplePlate><WellType>NEUTRALIZATION</WellType><Concentration>-1</Concentration><ConcentrationUnits>µg/ml</ConcentrationUnits><MolarConcentration>-1</MolarConcentration><MolarConcUnits>nM</MolarConcUnits><MolecularWeight>-1</MolecularWeight><Temperature>25</Temperature><StartTime>5146148</StartTime><AssayTime>5</AssayTime></CommonData><FlowRate>1000</FlowRate><StepType>KREGENERATION</StepType><StepName>Regeneration</StepName><StepStatus>OK</StepStatus><ActualTime>4.99895</ActualTime><CycleTime>0.2</CycleTime><AssayXData Points="25">np+bRASmm0RjrJtE0bKbRDi5m0Sev5tEBMabRGvMm0TR0ptEONmbRJ7fm0QE5ptEa+ybRNHy
m0Q4+ZtEnv+bRAQGnERrDJxEyRKcRDgZnESeH5xEBCacRGssnETRMpxELzmcRA==</AssayXData><AssayYData Points="25">M5SBvt4jar7HZky+4c83vtmRJ75JLBO+0aYIvkpE972nhey9ylXgvQOw0L2LCcS96TW4vext
sr2BCqW9ljefvVqRi70fhI69Dv2IvQrQgb3J42O9m+5mvXoBSr3W3le9VNlZvQ==</AssayYData></Step><Step><CommonData><SampleLocation>11</SampleLocation><SampleID></SampleID><SampleGroup></SampleGroup><SampleInfo></SampleInfo><SampleRow>C</SampleRow><SamplePlate>1</SamplePlate><WellType>REGENERATION</WellType><Concentration>-1</Concentration><ConcentrationUnits>µg/ml</ConcentrationUnits><MolarConcentration>-1</MolarConcentration><MolarConcUnits>nM</MolarConcUnits><MolecularWeight>-1</MolecularWeight><Temperature>25</Temperature><StartTime>5162212</StartTime><AssayTime>5</AssayTime></CommonData><FlowRate>1000</FlowRate><StepType>KREGENERATION</StepType><StepName>Regeneration</StepName><StepStatus>OK</StepStatus><ActualTime>4.99895</ActualTime><CycleTime>0.2</CycleTime><AssayXData Points="25">lj+cRPRFnERbTJxEwVKcRDBZnESWX5xE9GWcRGNsnETJcpxEJ3mcRJZ/nET0hZxEY4ycRMmS
nEQnmZxEjp+cRPSlnERjrJxEwbKcRDC5nESWv5xE/MWcRGPMnETJ0pxEJ9mcRA==</AssayXData><AssayYData Points="25">KjNEwPTxTcBEkFLAhCRVwFsOV8C9uFjA5mxawDEEW8DLbFzAHGRdwLYnXsCS9l7ATodfwNAq
YMB9LGHAk6ZhwH/VYcAcgmLApc1iwApNY8D2/mPAM4JkwChCZMAVwGTAxxllwA==</AssayYData></Step><Step><CommonData><SampleLocation>12</SampleLocation><SampleID></SampleID><SampleGroup></SampleGroup><SampleInfo></SampleInfo><SampleRow>C</SampleRow><SamplePlate>1</SamplePlate><WellType>NEUTRALIZATION</WellType><Concentration>-1</Concentration><ConcentrationUnits>µg/ml</ConcentrationUnits><MolarConcentration>-1</MolarConcentration><MolarConcUnits>nM</MolarConcUnits><MolecularWeight>-1</MolecularWeight><Temperature>25</Temperature><StartTime>5178427</StartTime><AssayTime>5</AssayTime></CommonData><FlowRate>1000</FlowRate><StepType>KREGENERATION</StepType><StepName>Regeneration</StepName><StepStatus>OK</StepStatus><ActualTime>5.00005</ActualTime><CycleTime>0.2</CycleTime><AssayXData Points="25">jd+cRPPlnERS7JxEuPKcRB75nESN/5xE8wWdRFoMnUTAEp1EJxmdRI0fnUTzJZ1EWiydROEy
nUQnOZ1EjT+dRPNFnURSTJ1EwFKdRCdZnUSdX51E82WdRFJsnUTAcp1EJ3mdRA==</AssayXData><AssayYData Points="25">agJrvsCvV750fTu+o3wgvlw7EL6ZoAG+SrTtveuX070FMsm98SayvaXdoL2s5Ja9FuWPvbIz
gb3eG2K9rvRkvVMgTL3Abj69T9AlvaJBHr3gpxi9v6YCvRQFA70r/PO81UrLvA==</AssayYData></Step><Step><CommonData><SampleLocation>11</SampleLocation><SampleID></SampleID><SampleGroup></SampleGroup><SampleInfo></SampleInfo><SampleRow>C</SampleRow><SamplePlate>1</SamplePlate><WellType>REGENERATION</WellType><Concentration>-1</Concentration><ConcentrationUnits>µg/ml</ConcentrationUnits><MolarConcentration>-1</MolarConcentration><MolarConcUnits>nM</MolarConcUnits><MolecularWeight>-1</MolecularWeight><Temperature>25</Temperature><StartTime>5194552</StartTime><AssayTime>5</AssayTime></CommonData><FlowRate>1000</FlowRate><StepType>KREGENERATION</StepType><StepName>Regeneration</StepName><StepStatus>OK</StepStatus><ActualTime>5.00005</ActualTime><CycleTime>0.2</CycleTime><AssayXData Points="25">jX+dRPOFnURajJ1EwJKdRCeZnUSNn51E86WdRFqsnUTAsp1EJ7mdRI2/nUTzxZ1EWsydRMDS
nUQn2Z1Ejd+dRPPlnURa7J1EwPKdRCf5nUSN/51E8wWeRFoMnkTAEp5EJxmeRA==</AssayXData><AssayYData Points="25">kJ5FwDGcT8Bw+1PAx6ZWwLvuWMDr7FnAOWJbwEOYXMBHR13ATAtewM+1XsCrmF/ADZJgwGum
YMD4aGHAwPdhwEwsYsBj0WLAW11jwN3iY8BTFmTAfoBkwOGhZMB6FGXAFRRlwA==</AssayYData></Step><Step><CommonData><SampleLocation>12</SampleLocation><SampleID></SampleID><SampleGroup></SampleGroup><SampleInfo></SampleInfo><SampleRow>C</SampleRow><SamplePlate>1</SamplePlate><WellType>NEUTRALIZATION</WellType><Concentration>-1</Concentration><ConcentrationUnits>µg/ml</ConcentrationUnits><MolarConcentration>-1</MolarConcentration><MolarConcUnits>nM</MolarConcUnits><MolecularWeight>-1</MolecularWeight><Temperature>25</Temperature><StartTime>5210636</StartTime><AssayTime>5</AssayTime></CommonData><FlowRate>1000</FlowRate><StepType>KREGENERATION</StepType><StepName>Regeneration</StepName><StepStatus>OK</StepStatus><ActualTime>5.00005</ActualTime><CycleTime>0.2</CycleTime><AssayXData Points="25">jh+eROwlnkRTLJ5EuTKeRCg5nkSOP55E7EWeRFtMnkTBUp5EKFmeRI5fnkTsZZ5EU2yeRLly
nkQfeZ5Ejn+eROyFnkRbjJ5EwZKeRB+ZnkSGn55E9KWeRFusnkS5sp5EKLmeRA==</AssayXData><AssayYData Points="25">qBpHvsrIMr7WNBa+oLv6vQap3L12iLu99ymkvQs9jr17Rme9kiA/vf4+HL29DQy9x0PdvOh2
wLzmipq8BSN9vHFjDrxMfe678EW0u4bloDrRqYA6Q9sAPMj+sTtFEwM8u94/PA==</AssayYData></Step><Step><CommonData><SampleLocation>1</SampleLocation><SampleID></SampleID><SampleGroup></SampleGroup><SampleInfo></SampleInfo><SampleRow>C</SampleRow><SamplePlate>1</SamplePlate><WellType>BUFFER</WellType><Concentration>-1</Concentration><ConcentrationUnits>µg/ml</ConcentrationUnits><MolarConcentration>-1</MolarConcentration><MolarConcUnits>nM</MolarConcUnits><MolecularWeight>-1</MolecularWeight><Temperature>25</Temperature><StartTime>5225318</StartTime><AssayTime>60</AssayTime></CommonData><FlowRate>1000</FlowRate><StepType>BASELINE</StepType><StepName>Baseline</StepName><StepStatus>OK</StepStatus><ActualTime>60</ActualTime><CycleTime>0.2</CycleTime><AssayXData Points="300">jr+eROzFnkRTzJ5EwdKeRB/ZnkSG355E9OWeRFvsnkS58p5EH/meRI7/nkTsBZ9EUwyfRLkS
n0QfGZ9Ehh+fROwln0RbLJ9EyTKfRCg5n0SGP59E7EWfRFtMn0S5Up9EH1mfRIZfn0T0ZZ9E
W2yfRLlyn0QoeZ9Ejn+fROyFn0RTjJ9EuZKfRB+Zn0SGn59E7KWfRFusn0TBsp9EKLmfRIa/
n0QNxp9EU8yfRMHSn0Qf2Z9Ejt+fROzln0RT7J9EufKfRB/5n0SG/59E9AWgRFMMoES5EqBE
HxmgRI4foETsJaBEWyygRCwzoEQfOaBEjj+gROxFoERbTKBEuVKgRB9ZoESOX6BE7GWgRFNs
oETBcqBEKHmgRIZ/oETshaBEU4ygRMGSoEQomaBEIaCgROyloERTrKBEubKgRDC5oESnv6BE
7MWgRFvMoES50qBEKNmgRIbfoETs5aBEU+ygRLnyoEQf+aBEhv+gROwFoURTDKFEuRKhRB8Z
oUSGH6FE7CWhRIQsoUTBMqFEHzmhRIY/oUTsRaFEU0yhRMFSoUQoWaFEhl+hRAVmoURbbKFE
uXKhRCh5oUSGf6FE7IWhRFOMoUS5kqFEH5mhRIafoUTspaFEU6yhRNKyoUQfuaFEhr+hROzF
oURTzKFEVdOhRB/ZoUSO36FE7OWhRFPsoUS58qFEH/mhRIb/oUTsBaJEUwyiRLkSokQfGaJE
hh+iRBUmokRbLKJEuTKiRB85okSOP6JE/UWiRFNMokS5UqJEH1miRIZfokTsZaJEU2yiRLly
okQoeaJEhn+iROyFokRTjKJE4pKiRB+ZokSGn6JE9KWiRFusokS5sqJEH7miRI6/okTsxaJE
U8yiRLnSokQo2aJEht+iRP3lokRT7KJEufKiRB/5okSG/6JE7AWjRGMMo0TJEqNEHxmjRMcf
o0T0JaNEWyyjRLkyo0QfOaNEjj+jROxFo0RbTKNEuVKjRB9Zo0SOX6NE7GWjRFtso0S5cqNE
KHmjRIZ/o0TshaNEU4yjRMGSo0QomaNEhp+jROylo0RTrKNEwbKjRCi5o0SGv6NE7MWjRFPM
o0S50qNEKNmjRIbfo0T05aNEU+yjRMHyo0Qf+aNEhv+jRPQFpERjDKREuRKkROwZpESOH6RE
7CWkRFsspETBMqREKDmkRIY/pET0RaREU0ykRLlSpEQoWaREjl+kRPRlpERbbKREwXKkRIJ5
pESGf6RE9IWkRFuMpETBkqREKJmkRI6fpET0paREW6ykRMmypEQouaREjr+kRPTFpERbzKRE
wdKkRCjZpESO36RE9OWkRFvspETB8qREKPmkRI7/pET0BaVEWwylRMESpUQoGaVEjh+lRPQl
pURjLKVEwTKlRCg5pUSOP6VE9EWlRFtMpUTBUqVEKFmlRI5fpUT0ZaVEW2ylRMFypUQoeaVE
r3+lRPSFpURbjKVEwZKlRJqZpUSOn6VE9KWlRFuspUTBsqVEKLmlRI6/pUT0xaVEU8ylRMHS
pUQo2aVEjt+lRPTlpURb7KVEwfKlRCj5pUSO/6VE9AWmRGsMpkTBEqZEKBmmRIYfpkT0JaZE
WyymRMEypkQoOaZE</AssayXData><AssayYData Points="300">HzHwPFLy8DxFPvw8Bef1PHRXET3OYSA9UP0WPcVRCj1b3xo9Od4wPXyTMT3qaTE91o08PUug
Lj2LADI9BCs+PT8rOT0MrEA97gJJPbT0Tz266kI9/J9IPe4iZj0IU2A9ecVNPXxBWj2is1w9
bvBjPX7ZaT08OWw9IlJoPeFmdT12SXg9C1V/PZg9eT0IoIE9h+CAPe2cgD1DfYA94MiDPfl4
gz2UAIY9ziGFPTeQjT0agYY91hKRPVB3jT2q3YU9C06SPTv6hT216ZM9jZ6QPXppmj2BAY09
DWuTPQPXmT2Gk5U9KfuZPb69nT1Y4p49jRChPeOCnj1i0Zo9Vz+kPR+hoD3aYpk9KHCgPa7y
mz3wMZo9EsSfPUY2oD2e+5g92WOiPYd+pD2AvZs9rh2sPWQzqD3lUaw99aevPdolpj2V56o9
7nCuPT98sD1L2qc9ODKoPfuotD0sLrM9JoqyPSj1sD2Qa7M9gJqwPdmEuz0Bh649+SWzPSqG
tD0P3ro958+4PchSuT3nGb89EzDBPfWUvT1vqL49jbHBPdR3vT2dg8Q9ljXCPftUwD1rOMU9
4mW8PbzlvT2VGMg9pi7DPW5kvz2vl8g9Jf7EPcAywz3Lqcc9qhvHPa0KxT0XMtE9GVbKPSEF
zD2POME9uRbJPaAYzz2gc8Y9mPPNPWCHvj2pDNI9Z/fSPYlzzD0Q08s9Ad3MPave1z2oM8w9
pGHXPcEv2T3IK9I9WY/LPc7a4z1oDtA9qbnWPdup1D20QtI9jeLVPQ7h0T26HNs9rjDePYTd
2z2UBt09MpLhPVxC1z3IoNQ9ipnbPeE22j18G949wtDePaIX2j2dl909WaPgPe+F4T0CdNU9
EivbPWGL4D0n/dk9OCfjPaXh1z2sWeY96WnfPWRY2z2ELOY9yrbfPX9u8T0vqew9chvjPbp9
6j1/guI9JBfjPZkf5T0cR+s9M2/qPQsG4z0MTuc97GXnPRjR6D3b/+s9FIvhPW2V7j2A0+c9
YpDgPUHW4T0TRe09vrXrPUx88T0Xnuo992z7PQBc6z2sSfQ9XezxPTjC7T17Mek9tcftPety
9j0IFPQ9HEz0PeTx+D3edvY9wT/pPYeH9T3OcvU9s8DyPbWn8z37uvE9xm3xPREv8T3kyus9
O7/2PX9w+T1o4Ps9aRf1PXp28j1o8vw92X/5PUz98j3k5gA+uln3Pd0/9j21kPU9/h/5PXv0
/T0t3PY9R5vxPf4D+j2+svc9msX8PbB0/D2EqP09lZP3PXl//T0givc9sZX6Pft3/D2xffs9
LwkAPlDh/j2oBQI+NVr9PTlG/z20Mfw9978CPnN+/j2SGAQ+ODP/PfjyAT72Gfo9A3ADPiHm
/j1YUP89ARH8PQ0+/j0qxAU+S9cGPg/iAz4K2QE+J64APn74BD6Z5gU+q20CPoHSBD7bigM+
BXAEPua8Aj5hQwI+uicFPq9NAz7/aQc+WJUDPvyTBT5V9gU+KxAHPo34Bz5/Zv497+oDPpe5
Bj6EMwM+WqICPhfzCD5kEAU+xHQGPvpjBj4L/Qk+HOIKPuc4Cj5Ndgs+xK0MPrtLCD4wUwU+
LwgGPnRWBz6p7AY+</AssayYData></Step><Step><CommonData><SampleLocation>1</SampleLocation><SampleID></SampleID><SampleGroup></SampleGroup><SampleInfo></SampleInfo><SampleRow>C</SampleRow><SamplePlate>1</SamplePlate><WellType>BUFFER</WellType><Concentration>-1</Concentration><ConcentrationUnits>µg/ml</ConcentrationUnits><MolarConcentration>-1</MolarConcentration><MolarConcUnits>nM</MolarConcUnits><MolecularWeight>-1</MolecularWeight><Temperature>25</Temperature><StartTime>5286285</StartTime><AssayTime>80</AssayTime></CommonData><FlowRate>600</FlowRate><StepType>LOADING</StepType><StepName>Loading</StepName><StepStatus>OK</StepStatus><ActualTime>80</ActualTime><CycleTime>0.2</CycleTime><AssayXData Points="400">jz+mRPVFpkRcTKZEwlKmRClZpkSPX6ZE9WWmRFxspkTCcqZEKXmmRI9/pkT1haZEXIymRMKS
pkQpmaZEj5+mRPWlpkRcrKZEwrKmRCm5pkSHv6ZE9cWmRFzMpkTC0qZEKdmmRI/fpkT15aZE
XOymRMLypkQp+aZEj/+mRPUFp0RcDKdEwhKnRCkZp0SHH6dE9SWnRFwsp0TCMqdEIDmnRI8/
p0T1RadEXEynRF5Tp0QpWadEj1+nRO1lp0RkbKdEwnKnRCl5p0SPf6dE9YWnRFyMp0S6kqdE
IJmnRIefp0TtpadEXKynRMKyp0QpuadEj7+nRPXFp0RczKdEutKnRCnZp0SP36dE9eWnRFTs
p0S68qdEIPmnRI//p0QvBqhEXAyoRMISqEQpGahEhx+oRPUlqERcLKhEwjKoRCA5qESPP6hE
9UWoRFRMqETCUqhEIFmoRI9fqET1ZahEXGyoRMJyqEQpeahEj3+oRE2HqERUjKhEwpKoRCCZ
qESPn6hE9aWoRFysqETCsqhEKbmoRI+/qET1xahEVMyoRMLSqEQp2ahEj9+oRPXlqERU7KhE
wvKoRCn5qESP/6hE9QWpRFQMqUTCEqlEKRmpRI8fqUT1JalEXCypRMIyqUQpOalEhz+pRPVF
qURUTKlEwlKpRClZqUSPX6lE7WWpRFxsqUTCcqlEIHmpRI9/qUT1halEXIypRMKSqUQxmalE
h5+pRO2lqURcrKlEwrKpRCC5qUSHv6lE7cWpRFzMqUQl06lEKdmpRIffqUTt5alEXOypRLry
qUQp+alEj/+pRPUFqkRUDKpEwhKqRCkZqkSHH6pE7SWqRFQsqkS6MqpEIDmqRI8/qkTtRapE
VEyqRMJSqkQgWapEj1+qRPVlqkRsbKpEwnKqRCl5qkSPf6pE7YWqRFSMqkTCkqpEKZmqRI+f
qkTtpapEXKyqRMKyqkQguapEj7+qRPXFqkQxzapEutKqRCDZqkSP36pE7eWqRFTsqkTC8qpE
KfmqRIf/qkTtBatEXAyrRMISq0QgGatEhx+rRPUlq0RcLKtEujKrRCk5q0SPP6tE9UWrRFRM
q0TCUqtEIFmrRIdfq0TtZatEVGyrRMJyq0QgeatEj3+rRO2Fq0RcjKtEupKrRCmZq0SXn6tE
9aWrRFSsq0TCsqtEKbmrRI+/q0T1xatEVMyrRLrSq0Qp2atEj9+rRPXlq0RU7KtEuvKrRCD5
q0SH/6tE7QWsRFwMrETjEqxEKRmsRI8frET1JaxEVCysRLoyrEQpOaxEjz+sRPVFrERcTKxE
ulKsRCBZrESPX6xE7WWsRFRsrETCcqxEIHmsRId/rETthaxEVIysRMKSrEQgmaxEsJ+sRPWl
rERUrKxEwrKsRCC5rESHv6xE9cWsRFTMrES60qxEKdmsRIffrETt5axEXOysRNPyrEQg+axE
j/+sRO0FrURUDK1E8xKtRCkZrUSHH61E9SWtRFwsrUS6Mq1EKTmtRI8/rUT1Ra1EXEytRLpS
rUQgWa1Ej1+tRPVlrURcbK1EunKtRCl5rUSHf61E9YWtRFSMrUS6kq1EKZmtRIefrUQGpq1E
VKytRLqyrUQgua1Eh7+tRO3FrURUzK1EutKtRCDZrUSP361E7eWtRFzsrUS68q1EKfmtRI//
rUQGBq5EVAyuRMISrkQgGa5Ehx+uRO0lrkRcLK5EwjKuRCA5rkSPP65E7UWuRFRMrkS6Uq5E
KVmuRIdfrkTtZa5EVGyuRMJyrkQpea5Ej3+uRO2FrkRcjK5EwpKuRCmZrkSHn65E7aWuRFSs
rkTCsq5EILmuRIe/rkTtxa5EVMyuRMLSrkQg2a5Ej9+uRO3lrkRU7K5EuvKuRCD5rkSH/65E
7QWvRFQMr0TCEq9EIBmvRIcfr0TtJa9EVCyvRLoyr0QpOa9Ehz+vRO1Fr0RUTK9EulKvRCBZ
r0SHX69E7WWvRFRsr0S6cq9EIHmvRId/r0T+ha9EXIyvRLqSr0Qgma9Eh5+vRO2lr0RUrK9E
urKvRCC5r0SHv69E7cWvRFTMr0S60q9EINmvRIffr0Tt5a9EVOyvRLryr0Qg+a9Eh/+vRO0F
sERcDLBEwhKwRCkZsESHH7BE9SWwRFwssES6MrBEKTmwRA==</AssayXData><AssayYData Points="400">4coMPnMeDT7+IAo+EvYIPm+wCD4sFg0+iv8IPkncDj7QvQs+ZQgNPqcrDz4Lsww+vf4JPtGy
Dj6yQgs+soUNPgiPCj6BIQo+zxsKPk8vDj6Ttw4+P7sLPhWLDD44rQ0+AW0OPlwyDD6wFRA+
96UNPlk/Cz5f6Qs+vZ4MPhKZDj44yg0+h5ANPmkPDz6z3A0+HyIMPiUVDj4DCQ0+3VwOPqJz
Ej7uoBA+yOkLPrASET4CIhA+4QMPPknNDz6MOxI+OmAKPj2LDz6aURA+hPgRPvgFEj7qQQ0+
A0cLPtLBED68hA8+bsQTPtDBDT55zg0+ztkNPkdNDj5/exQ+QDQPPiYtDT7UChA+12kQPsFO
Ez6QyBA+t8wPPstwEz57DhQ+1UcTPhECEz6x7xE+XvAPPgpwGT5QChI+5NoTPvq+FT7taxI+
JRwUPlOiFD6uUxI+W0MYPlPpFj7uNxM+tGAUPuG/Ej4HGRY+AFAYPpPwFz7ewRg+Q+8TPghA
Ez7nkBU+FVYTPsRMGT5TuRg+SEwXPgGeFj5VqhI+HH4YPhz6Fz4NXBc+n/wXPjYLGj7VbBU+
tmQXPoQaFz7qdRg+7IcUPiyeFz7b1Rc+9RAUPo7oEj4o4RY+Q6QUPh9OFz5fCRI+hG4ZPguy
ED7qKxY+q9YZPhOJGj56ABs+CUUYPqMMGD4qnBc+tgIaPrIKFj4H5RU+gwwYPh6aGT7Jwxk+
kJIZPoC1GT47FRs+oKMVPtWWHD6p3xk+aKMUPhVwGj7huRs+GcgYPuOJGD6Itxg+ydkZPgJ9
Gz5GZxc+bKcZPuVYGz7bNRk+FucePuAIHz5sOhs+6WccPgt1IT5fLxw+J9YXPgwkGz7zdB8+
nYsePrxEHj5b/Ro+3okcPj0oGj68rxU+5xkkPub2IT45Vhs+QaAdPmucFz7/Yx8+GjchPkZ9
GT7OXxw+YGAdPvC1Hj4aQBs+oBcaPt0WHT7wph4+/xggPqXGHj7QcyA+9BAePk/JHT4pEB8+
DiAcPkLlGT5w7Rs+i8MfPsIZID6KRh8+uqohPhq2GD6VLRs+deUePn5zGz7teSA+qF4gPiP9
Hj7yoB8+vTchPp9RHT6B/x0+98ogPt+QIT4nHx4+Pc0hPpaoHz7uJh4+iuMjPs8DHz4XMB8+
VQgiPn7qHz4XEyM+2BchPh7IHT43rSE+XtoePoP5Hj6RSyI+zGAkPvKQID7hgiM+ES4iPsBh
Iz6ZVCM+CIgkPkMFIj4rvSE+bEYkPgupIz794CQ+XPYfPha7Ij4shyU+0GUjPut6Ij5NNiM+
svAjPo4mIz4IoCI+oL8mPqIjKD7QQx4+t6ooPhYwID4ouyM+5gYkPipDHz4mcyM+IO8jPpZ4
ID5bGSY+NoIlPtXNIj4AJSc+ID4hPgq5Ij5J6iI+kjwlPqVZJT4vHB8+OvklPmM/Jj4QhSI+
XtohPuLQIT4RkiU+Q6AjPj6EJj68CyQ+BkolPnKSJj4VYig+SAAoPr0mJD5L8CI+ja4pPuD1
Jj44DiU+BdknPqUKKT65Fik+zFAnPjguJj6Qaic+IuYmPhBOJz5y+ig+VRsrPkVqJz702iA+
UT4kPj2/Jj7UvSc+irEqPpi1Jz4NoiQ+vCgmPl5XKT4OgiU++VIrPlpLJz4LbCc+Tc8qPuNe
KT49XCg+XpAoPoH6KD69ei0+EM8lPv2CKj7+8yk+5KEqPqvdKj7qICs+2hgoPo2bKj6tEiQ+
UmssPu3vKj7rqyY+Z1EqPkQ2LD7KuCk+AOIoPpfjLj4ujSs++TgpPgrpKT5mvyo+VL0pPgbK
Kj4PoiY+KpYpPqX5KT548is++0ksPlsdKz4ZLCo+oOQqPlS2KT7fZS0+mPUsPoStKD6AWC0+
SMgsPt3uLD65Yyg+0k8pPjW3Lj4zSC4+viwsPtUyKD7cmC0+DY8tPmoMKj5l5y8+etIrPp1N
Lj7qiTI+8k0tPlf6Kj7sNS0+dvQpPrciLD7NUy0+RQAwPgJgLD65fyk+wS4uPhyNLT7HTSw+
4VYrPmBsMj5MHC4+3LksPp4WLT6Y7Sw+aQUrPgFkMD7Y6Cw+rj0xPsl5Lj7XAS4+BhgxPrtd
MD5BKSw+HRgwPmuWLz7ERDI+tUEwPvhiLT4vfDE+eswsPg==</AssayYData></Step><Step><CommonData><SampleLocation>1</SampleLocation><SampleID></SampleID><SampleGroup></SampleGroup><SampleInfo></SampleInfo><SampleRow>C</SampleRow><SamplePlate>1</SamplePlate><WellType>BUFFER</WellType><Concentration>-1</Concentration><ConcentrationUnits>µg/ml</ConcentrationUnits><MolarConcentration>-1</MolarConcentration><MolarConcUnits>nM</MolarConcUnits><MolecularWeight>-1</MolecularWeight><Temperature>25</Temperature><StartTime>5367282</StartTime><AssayTime>60</AssayTime></CommonData><FlowRate>1000</FlowRate><StepType>BASELINE</StepType><StepName>Baseline</StepName><StepStatus>OK</StepStatus><ActualTime>59.999</ActualTime><CycleTime>0.2</CycleTime><AssayXData Points="300">jz+wRPVFsERcTLBEwlKwRCBZsESPX7BE9WWwRFxssETCcrBEKXmwRI9/sET1hbBEXIywRMKS
sEQpmbBEj5+wRPWlsERcrLBEwrKwRCm5sESPv7BE9cWwRFzMsETC0rBEKdmwRI/fsET15bBE
XOywRLrysEQp+bBEj/+wRPUFsURcDLFEuhKxRCkZsUSPH7FE9SWxRFwssUTCMrFEIDmxRI8/
sUT1RbFEXEyxRMJSsUQpWbFEj1+xRPVlsURcbLFEwnKxRCl5sUSPf7FE9YWxRFSMsUTCkrFE
IJmxRI+fsUT1pbFEXKyxRMKysUQpubFEj7+xRPXFsUSdzLFEwtKxRCnZsUSP37FE9eWxRFzs
sUTC8rFEKfmxRI//sUT1BbJEXAyyRMISskQpGbJEjx+yRPUlskRcLLJEyjKyRCk5skSPP7JE
9UWyRFxMskS6UrJEKVmyRI9fskT1ZbJEXGyyRMJyskQpebJEj3+yRPWFskRcjLJEwpKyRCmZ
skSPn7JE9aWyRFSsskTCsrJEKbmyRI+/skT1xbJEXMyyRMLSskQp2bJEn9+yRO3lskRc7LJE
wvKyRCD5skSP/7JE9QWzRFwMs0TCErNEKRmzRI8fs0T1JbNEXCyzRMIys0QpObNEjz+zRPVF
s0RcTLNE41KzRClZs0SPX7NE9WWzRFxss0TCcrNEKXmzRI9/s0TthbNEXIyzRMKSs0QgmbNE
j5+zRPWls0RcrLNEwrKzRCC5s0SPv7NE9cWzRFzMs0TC0rNEKdmzRI/fs0T15bNEXOyzRNPy
s0Qp+bNEj/+zRPUFtERUDLREwhK0RCkZtESHH7RE9SW0RFQstETCMrREKTm0RI8/tETtRbRE
XEy0RMJStEQgWbREj1+0RPVltERcbLREwnK0RCl5tESPf7RE9YW0RFyMtETCkrREKZm0RI+f
tETtpbREXKy0RMKytEQgubREh7+0RPXFtERczLREutK0RCnZtESP37RE9eW0RFzstES68rRE
Kfm0RI//tET1BbVEXAy1RMIStUQpGbVEhx+1RPUltURcLLVEwjK1RCk5tUSPP7VE9UW1RFxM
tUTCUrVEKVm1RIdftUT1ZbVEXGy1RMJytUQpebVEh3+1RO2FtUSmjLVEwpK1RCCZtUSPn7VE
9aW1RFystUTCsrVEKbm1RIe/tUT1xbVEXMy1RLrStUQp2bVEj9+1RPXltURc7LVEuvK1RCn5
tUSP/7VE9QW2RFwMtkS6ErZEKRm2RI8ftkTtJbZEXCy2RMIytkQ5ObZEhz+2RB5GtkRcTLZE
wlK2RClZtkSHX7ZE9WW2RFxstkTCcrZEUnm2RI9/tkTthbZEXIy2RLqStkQpmbZEj5+2RPWl
tkRcrLZEwrK2RCm5tkSPv7ZE7cW2RFTMtkTC0rZEKdm2RI/ftkT15bZEXOy2RLrytkQp+bZE
j/+2RO0Ft0RcDLdEwhK3RCkZt0SPH7dE7SW3RFwst0S6MrdEIDm3RI8/t0TtRbdEVEy3RMJS
t0QgWbdEj1+3RO1lt0RcbLdEwnK3RCl5t0SHf7dE9YW3RGyMt0S6krdEKZm3RIeft0T1pbdE
hay3RMKyt0QgubdE</AssayXData><AssayYData Points="300">6tgxPhSeLT4KSjU+LgYwPu1TLz5czjM+Oz0wPvUoMD4TWDI+XyMuPsC8LT6v+y8+pwYzPv4J
Mz5OnDA+nJMzPq9yMD6M4Sw+Kxw0Pku/NT5KejQ+TbkvPgPuMz4yFDI+18wrPtMENz4vYi4+
rbwwPkHHNT55+zA+VVkzPqtEMz7Zrjg+U3kyPlMLLz4FGzE+Y/wyPrrBMj4LwTA+AEUxPgQ8
MT6bXjY+s/gyPt1IMz4J/zE+CuM1PgLsMz4SRzM+CS41Pi9PLz7yoDQ+bh0zPnEpND4EPTI+
uY0xPtDyND7gRjM+W2AvPlhJMz5UeDI+WdA5Pig6Lj6mzjA+F80zPrXFOD54dzI+2eQ1Pjk+
Nj6qyDE+F3c4Pu3XMz5ZoDU+4Ok1Pos9MT7zTjM+BIY0PsLcNT7c0jU+Ah43PkdnND5FqTg+
XlQzPs+ZND4hvjY+6QM2PhRyNj5C0TY+YYA5PhbPOj4wGDc+JQw2PgtUND7+ejY+dHo1PsM0
Nj7f5zg+iwI3PiUBOD5/BzQ+ntE1PnY3Oj5YoTc+IMQ3PkiENj4VwjQ+VDo4PimbND6W5DU+
UAU4Plr4NT7wRzc+EnM3Pqd3OT71ODc+yeE4PtlzNT5rPjg+xX45PuEMOT4f5T4+HY43Ppff
NT4fDTs+6nc6PvyWOT68ujs+5IU3PvocOD4kezY+ruw9Pj0xND7ZfDg+yAI3PqCyNz69ozk+
UUQ3PuskPT7BBDw+SGE3PksbOT5qqj0+NZo5PpvAOz5WPDg+b+k3Pq2uOT4SoT4+zEw6Piw5
OD66tDs+Ed48PorDOT5mvjk+b5I5Pkf9OD7H3Ds+0Nc1PpRAOD68Yj0+row8PvyhPT5yOzs+
jZw4PnfpOD5Rvz0+e4Q4PpdNOj7mPTk+ipg8PiOjOj4GSDw+6qo7PlR+PD5FLzs+TXE4Pid2
OT5v7D4+vHw8PkRxPD4MRD0+ohlCPua7Pj67Czg+vNU9PkghOj6dvj4+hUM7Pt3BOz5oPjk+
Ry5APj45QT6htzk+jBg/PozUPT4VJT0+FUJAPuH5PD6exj4+dWY8PnE1PD6SbDs+eVo9PpCg
Qj6hIDw+551BPm7fQT7nDDo+Usc6Pu9ZPj682zw+kYpDPnOrPj4PnD4+AklCPpX8PT5Fiz0+
28g3PgLEPj6+rz0+rulCPpcaQT54GUA+Fik8PpbWPT5EtDw+gDo9Pl0wQD7CtTs+frhAPtq0
PD6xvj0+svc+PtSjPj52uEA+37o/PsFzQD4Bfzw+7MRBPplnQj6kIjw+80s/Pn2ePD6owEQ+
gtE8PifTPT7GxEQ+irA/Pli5QD5I6z4+Xg88PiexPz4QVkA+S/lAPl4OQD52az8+YP1CPosi
PD5vWkU+aEdCPjUYPz4F3Tw+8O0+PpmXPj4EGUE+AddAPtHPQD5aFEI+v/1CPmBOQz5aeD0+
W8VAPk2nQD7ikUE+H/M+PoV2QT5nmEU+dVFCPtFDQj6nxUU+zY1CPjL6QD6wkkE+uPpCPhZo
Rj7MFkM+dplGPghfQT54AUM+c0RCPoysQT5nEUA+R2tDPtDMRD4uHkc+DQFAPh1YQz7sPUQ+
fAZGPqPEQj6GAEQ+</AssayYData></Step><Step><CommonData><SampleLocation>8</SampleLocation><SampleID>BG505.W6.C2 gp120</SampleID><SampleGroup></SampleGroup><SampleInfo></SampleInfo><SampleRow>C</SampleRow><SamplePlate>1</SamplePlate><WellType>KSAMPLE</WellType><Concentration>-1</Concentration><ConcentrationUnits>µg/ml</ConcentrationUnits><MolarConcentration>500</MolarConcentration><MolarConcUnits>nM</MolarConcUnits><MolecularWeight>-1</MolecularWeight><Temperature>25</Temperature><StartTime>5435385</StartTime><AssayTime>180</AssayTime></CommonData><FlowRate>600</FlowRate><StepType>ASSOC</StepType><StepName>Association</StepName><StepStatus>OK</StepStatus><ActualTime>179.999</ActualTime><CycleTime>0.2</CycleTime><AssayXData Points="900">hr+3ROTFt0RLzLdEsdK3RBfZt0R+37dE5OW3REvst0S58rdEF/m3RH7/t0TkBbhEUwy4RLES
uEQXGbhEfh+4ROQluERLLLhEsTK4RCA5uER+P7hE5EW4RFNMuESxUrhEF1m4RH5fuETkZbhE
U2y4RLFyuEQXebhEfn+4ROSFuERLjLhEsZK4RBeZuER+n7hE5KW4RFOsuESxsrhEF7m4RIa/
uETkxbhES8y4RLnSuEQX2bhEft+4ROTluERT7LhEsfK4RBf5uER+/7hE5AW5REsMuUSxErlE
Fxm5RH4fuUTkJblESyy5RLkyuUQgOblEfj+5RORFuURTTLlEsVK5RBdZuUSnX7lE5GW5REts
uUSxcrlEF3m5RH5/uUTkhblEU4y5RLGSuUQXmblEfp+5ROSluURLrLlEsbK5RBe5uUR+v7lE
5MW5REvMuUSx0rlEF9m5RH7fuUTs5blES+y5RLHyuUQX+blEfv+5ROQFukRLDLpEsRK6RCAZ
ukSGH7pE5CW6REssukSxMrpEFzm6RH4/ukTsRbpEU0y6RLlSukQXWbpEfl+6RORlukRTbLpE
uXK6RBd5ukR+f7pE7IW6RFOMukS5krpEF5m6RH6fukTkpbpEU6y6RLmyukQXubpEhr+6ROzF
ukRTzLpEsdK6RCDZukSG37pE5OW6RFPsukSx8rpEIPm6RIb/ukTsBbtESwy7RLkSu0QgGbtE
fh+7ROQlu0RTLLtEuTK7RCA5u0SGP7tE7EW7RFtMu0S5UrtEIFm7RIZfu0TsZbtEU2y7RLly
u0QXebtEhn+7ROyFu0RTjLtEuZK7RCCZu0SOn7tEHqa7RFOsu0S5srtEILm7RIa/u0TsxbtE
U8y7RLnSu0Qg2btEht+7RBXmu0RT7LtEufK7RCD5u0SG/7tE7AW8RFMMvES5ErxEIBm8RIYf
vETsJbxEUyy8RLkyvEQgObxEfj+8ROxFvERTTLxEuVK8RCBZvESGX7xE7GW8RFNsvES5crxE
IHm8RIZ/vETshbxEU4y8RLmSvEQgmbxEhp+8ROylvERTrLxEubK8RCi5vESGv7xE7MW8RFPM
vES50rxEINm8RIbfvETk5bxEU+y8RLnyvEQg+bxEhv+8ROwFvURTDL1EsRK9RCAZvUSGH71E
7CW9RFMsvUS5Mr1EIDm9RIY/vUTsRb1EU0y9RLlSvUQgWb1Ehl+9RORlvURTbL1E+3K9RCB5
vUR+f71E7IW9RFOMvUS5kr1EIJm9RIafvUTspb1EU6y9RLmyvUQgub1Efr+9ROzFvURTzL1E
udK9RCDZvUSG371E5OW9RFPsvUS58r1EF/m9RIb/vUTsBb5EUwy+RLESvkQgGb5Ehh++ROwl
vkRTLL5EuTK+RCA5vkSGP75E7EW+RFNMvkS5Ur5EIFm+RIZfvkTsZb5EMG2+RLlyvkQXeb5E
hn++ROyFvkRTjL5EuZK+RBeZvkSGn75E7KW+RFOsvkS5sr5EILm+RIa/vkTsxb5EU8y+RLnS
vkQg2b5E2N++ROzlvkRT7L5EsfK+RCD5vkSG/75E7AW/REsMv0S5Er9EIBm/RIYfv0TsJb9E
Uyy/RLkyv0QgOb9Ehj+/ROxFv0RTTL9EuVK/RCBZv0SGX79E7GW/REtsv0Sxcr9EIHm/RNB/
v0Tshb9ES4y/RLmSv0Qgmb9Ehp+/ROylv0RTrL9EubK/RCC5v0SGv79E7MW/RFPMv0S50r9E
INm/RIbfv0Ts5b9EU+y/RLnyv0Qg+b9Ehv+/ROwFwERTDMBEuRLARCAZwESGH8BE5CXARFMs
wES5MsBEIDnARIY/wETkRcBEU0zARLlSwEQgWcBEhl/AROxlwERLbMBEuXLARCB5wER+f8BE
7IXARFOMwES5ksBEIJnARIafwETspcBEU6zARPuywEQgucBEfr/AROTFwERTzMBEsdLARCDZ
wESG38BE5OXARFPswES58sBEIPnARH7/wETsBcFEUwzBRLkSwUQXGcFEhh/BROQlwURLLMFE
sTLBRCA5wUSGP8FE7EXBREtMwUSxUsFEIFnBRIZfwUTsZcFES2zBRLFywUQgecFEhn/BROyF
wURTjMFEuZLBRCCZwUSGn8FE5KXBREuswUS5ssFEILnBRIa/wUTsxcFEU8zBRLnSwUQX2cFE
ht/BROzlwURT7MFEufLBRBf5wUSG/8FE7AXCRFMMwkSxEsJEFxnCRH4fwkTsJcJESyzCRLky
wkQgOcJEhj/CROxFwkRLTMJEsVLCRCBZwkSGX8JE7GXCRFNswkSxcsJEIHnCRIZ/wkTkhcJE
U4zCRLmSwkQgmcJEfp/CROSlwkRTrMJEubLCRCC5wkSGv8JE7MXCRFPMwkS50sJEINnCRH7f
wkTs5cJEU+zCRLnywkSr+cJEfv/CROQFw0RTDMNEuRLDRCAZw0R+H8NE7CXDRFMsw0SxMsNE
FznDRH4/w0TkRcNES0zDRLlSw0QgWcNEhl/DROxlw0RTbMNEsXLDRCB5w0SGf8NE5IXDRFOM
w0S5ksNEIJnDRIafw0TkpcNEU6zDRLGyw0QgucNEhr/DROTFw0RTzMNEsdLDRCDZw0SG38NE
7OXDREvsw0S58sNEF/nDRIb/w0TkBcRESwzERLkSxEQXGcREhh/EROQlxERLLMREuTLERCA5
xESGP8RE7EXERFNMxESxUsREF1nERIZfxETkZcREU2zERLFyxEQXecREhn/EROyFxERLjMRE
sZLERCCZxER+n8RE5KXERFOsxES5ssREILnERH6/xETkxcRES8zERLHSxEQg2cREht/EROzl
xERT7MREufLERCD5xER+/8RE5AXFRFMMxUS5EsVEIBnFRIYfxUTkJcVESyzFRLkyxUQXOcVE
hj/FRORFxURTTMVEuVLFRBdZxUSGX8VE7GXFRFNsxUS5csVEIHnFRH5/xUTshcVEU4zFRLGS
xUQgmcVEhp/FROylxURLrMVEsbLFRBe5xUSGv8VE7MXFREvMxUS50sVEINnFRH7fxUTk5cVE
U+zFRLnyxUQX+cVEfv/FROwFxkRTDMZEsRLGRBcZxkSGH8ZE5CXGRFMsxkS5MsZEFznGRIY/
xkTsRcZES0zGRMpSxkQXWcZEhl/GRORlxkRTbMZEuXLGRCB5xkR+f8ZE5IXGREuMxkSxksZE
F5nGRH6fxkTkpcZES6zGRLmyxkQgucZEhr/GROTFxkRLzMZEsdLGRBfZxkQB4MZE7OXGREvs
xkSx8sZEF/nGRIb/xkT9BcdEUwzHRLkSx0QgGcdEfh/HROQlx0RLLMdEsTLHRBc5x0R+P8dE
5EXHRFNMx0S5UsdEIFnHRH5fx0TkZcdEU2zHRLlyx0QXecdEfn/HROSFx0RLjMdEsZLHRBeZ
x0SGn8dE5KXHRFOsx0S5ssdEF7nHRIa/x0TsxcdEU8zHRLHSx0QX2cdEft/HROTlx0RL7MdE
sfLHRBf5x0SG/8dE7AXIRFMMyEQqFMhEIBnIRH4fyETkJchEUyzIRLEyyEQXOchEhj/IRORF
yERLTMhEuVLIRBdZyER+X8hE5GXIREtsyESxcshEIHnIRH5/yETkhchEU4zIRLGSyEQXmchE
fp/IROylyERLrMhEsbLIRBe5yER+v8hE5MXIRFPMyESx0shEF9nIRIbfyETk5chES+zIRLHy
yEQX+chEfv/IROQFyURLDMlEuRLJRCAZyUSGH8lEsSbJREssyUSxMslEIDnJRH4/yUTsRclE
S0zJRLFSyUQXWclEhl/JRORlyURLbMlEsXLJRBd5yUSGf8lE5IXJRFOMyUSxkslEF5nJRIaf
yUTkpclES6zJRLGyyUQguclEhr/JROTFyURTzMlEsdLJRBfZyUR+38lE5OXJREvsyUS58slE
F/nJRH7/yUTsBcpESwzKRLESykQXGcpEfh/KROwlykRLLMpEsTLKRBc5ykSGP8pE7EXKREtM
ykSxUspEIFnKRH5fykTkZcpES2zKRLFyykQgecpEfn/KROSFykRLjMpEuZLKRBeZykR+n8pE
5KXKREusykS5sspEF7nKRH6/ykTkxcpEU8zKRLnSykQX2cpEft/KROTlykRL7MpEsfLKRCD5
ykR+/8pE7AXLREsMy0SxEstEIBnLRH4fy0TsJctESyzLRLEyy0QXOctEfj/LRORFy0RbTMtE
sVLLRCBZy0SGX8tE5GXLRGtsy0S5cstEF3nLRH5/y0TkhctES4zLRLGSy0QXmctEfp/LROSl
y0RLrMtEsbLLRBe5y0R+v8tE5MXLRFPMy0S50stEF9nLRH7fy0Tk5ctEU+zLRLHyy0Qw+ctE
fv/LROQFzERLDMxEsRLMRCAZzER+H8xE5CXMREsszESxMsxEFznMRH4/zETkRcxES0zMRLFS
zEQXWcxEhl/MRORlzERLbMxEuXLMRBd5zER+f8xE5IXMREuMzESxksxEF5nMRH6fzETkpcxE
S6zMRLGyzEQXucxEhr/MROTFzERLzMxEudLMRBfZzER+38xE5OXMRFPszESx8sxEF/nMRIb/
zETkBc1ESwzNRLESzUQXGc1Efh/NROwlzURLLM1EsTLNRBc5zUR+P81E5EXNRFNMzUS5Us1E
F1nNRIZfzUTkZc1ES2zNRMpyzUQXec1Efn/NROSFzURLjM1EsZLNRBeZzUR+n81E5KXNREus
zUQbs81EF7nNRIa/zUTkxc1ES8zNRLHSzUQX2c1Eft/NROTlzURL7M1EsfLNRCD5zUSG/81E
7AXOREsMzkSxEs5EFxnORIYfzkTkJc5ESyzORLEyzkQXOc5E</AssayXData><AssayYData Points="900">MTNBPsLmOz5M+zQ+KCYjPstXJD7F3Bk+uy8aPjSNET5Cgg0+z1UNPnPZCD5/6Qk+rlIDPpCM
CT4uhAA+9nL5PdmY+T3HlP49YdT9PVsU/z0uy/E9Bg74Pf30+z3caf89Ilv4Pa7k+T0Ri/Y9
JxH9PY2Y/j2uNvE9CYvzPaYZAD5jNPw9X3/4PdWx/D02ifk9/KT4PQNi/D2Hefo9ZrD6PVO0
/j1IQ/o9GrP8PRqxAD6e1QE+tqsBPlrM/j0+Z/89BJ//PRiGAT5BgQA+OtQAPjVMAT6JOgI+
dDoAPshvBD46cAE+/mYDPgYgAz5gKAQ+50UFPlbnAT4hqAM+uicFPkIOBj7G8AQ+NPcEPnun
Az5wtQc+bnYHPn7LBj48MAc+/vIIPufLCD7y5wg+bHoJPj8mCT6PxgY+lHMIPi3ICT734wg+
/gIJPoczCT5E0AU+nfAMPho+Cj6AtAk+GFIJPj8sCD7fAg8+pgcKPlKwCz7i4Aw+VuwOPhv3
DD6Dvws+9UsMPgJyCT4pIhE+lUUQPt4TDD7IZQ8+lOcNPlfsDT5yJA4+SjsSPnGXEj4r9Q4+
1v8PPgUBEz6AVA8+8xITPssKDD4HYw8+cUsTPvdSEj6G3xQ+sRoOPpoxET4M6BI+ncgQPv5j
FD74KBE+EwwUPhiNDj6oxhU+TeAQPsGqDz4hKRQ+J5oVPo3YFT7snhU+zAIWPoOIET4JSRM+
HcEXPmUfFT50GhU+32QUPqiQFj5J0hU+h8cVPjYhGT6a+xQ+tZoYPjPZFD566xg++b4YPmkw
Fz7uShU+5g0VPh37Fj68mRc+0pcYPpwxGj6I2ho+uy8bPkxmFj6A/Bg+ZYMVPgKNFz7qcRk+
fIMWPjzmFT68pBw+VIUbPq5fGj5iEhw+boocPjAtGj4QJxU+R2cWPjIIHD4fgxg+8wEaPt5c
GD75+Bo+LZoXPu4/Gj6O0Bw+Rq8dPvIhGj7sth0+rWUePiyYGj5BSR8+hIofPjGHGz4XBRw+
mzUaPs5gGj4ydxs+uj0fPpQfHT7CCxw+ORQgPvBvHT61fBk+WEYePsjvGz49gB8+vx4hPpMy
Hj4jvx0+pdkfPpciHT5glB8+lBkiPg2vHj6QeSI+eVkiPuugIT7RoiE+zFAfPkGHIj6NUiA+
OZwXPkQqIj4tPhw+ROIhPgmIID46xR0+L0UiPujRIj6ZaiA+HLEhPuYNIT5AWiI+BdIiPolC
JD5mWSk+KcIiPmgVJD4/dCE+D/AlPvQPIj6KmyM+vDUhPnW4Ij5bfCM+STclPurfIz6ujyI+
xR8jPlRVJD5M9yA+IHElPkUSJD6+sCI+n+MhPtUVJj6pxSM+t1ggPqIcJD6p2yc+ZTImPofu
Jj4S1CQ+8GslPom6Jj5XSSI+iBUkPnTzJD5EpCQ+xH0pPrBsIz6lbCQ+KQokPuxaKj504yU+
/dspPjVhIz4UVCo+uo4pPgPAKj4uHCo+tJwpPqKsKD5BZCY+8zMqPqSxJz4JViw+7JgpPmGw
Kz7P8Cg+enomPo5gKj6S9ys+BMopPhvBJj6w1ik+Ib0mPuMHLj7pRCw+WBMlPpgQJz7VzCc+
RbQpPtYyLD5Suik+T0EqPiGfKz6rxik+S74tPqbaKT7aiSo+Zr4uPlhSLD6lpSw+VtwoPj/q
Jj4jByk+ag0pPneFKj7d8ys+g60qPs0zLD5TSio+pl8qPvBLMD7zfCo+5ukrPqRuLD4emjA+
mUsqPs3uLD4sNS4+f3wxPqEKLT7tISc+FvguPvwBLT7OtCs+WIgrPtq3Lj6Yjy4+Ij0wPk0o
MD7XQjA+6ZwsPg3rMT4V4jE+GXomPjo4Lz6+jS4+STovPnL0KT7g3C8+Kg8zPv1aMT7G7zA+
d2IuPo9fMT4bHy4+nhEtPubkLT4ydiw+oAwxPgWVMD7wuDM+QEgwPnHnLz7GtzI+XzgyPpJk
Mj5XkTA+jlsvPrKRMj7ZBTQ+900xPkW3Mj6Ypyg+rQI2Phs2MT5IDDQ+bsosPthRMj7P0zQ+
irsyPuStMz4Fqzc+nVkxPhMoMD76ZTQ+zakzPuF1MD5kLTQ+ZccyPgIvLz7nqTI+mm4yPlwk
Mj4QWTY+Q3k0PrGdMD7O1DU+h0YyPu6YMT5nYTE+eAoyPg4cNT74QDU+ZJ8yPrHiNT5yBTQ+
5Xc1PpeGND71DTk+bp00PsnjMT4DETU+DnE4PmBPND6fVDY+yAE2PiEVND72GTk+jaQzPgwK
Nj5PqzU+UIY2PpwVNj5MDTo+1F86Ps6bNz6Bczc+HYw1PgrjND6XMTM+bO0yPmd5Nz6MLTQ+
K7MzPsa3Nz4mGDg+sHo3PmQkNz6XRzY+G2Q5Pu95OD4zBjg+wZo7Pqo2OT5b9jY+iXM2PoI/
Mj4HTjg+Nno4PvnbOz4ugDY+HyI6PigEOj4fsDg+KoE5Pn3TOD4HITs+F1g5PtfTNj5RpTo+
FJg7PsH0Oz6bdDU+7vQ5PtvUPj4xFTs+37U8PkamOz53nDg+4Dc6PnjFNT7mwzU+jQ04PnhR
Pj6rRjk+epM6PjC7PT6BEj0+E+o5Pq7hOT6BhTw+Lk0zPs7EPD4bXDo+rFA7PvkTOD7Cpzc+
nBc/Pu68Oz7Y9jU+88s+PilnPD53jjo+Yg0+Ph/QPD5yqTs+UFg/PvKtOz6uoj8+7Xg6Pv/c
Nj7FeT4+q008PmRgOj5ZQTw+gBU9Psz1Pj68rD8+EII+Po3oNj4XvTs+D645PqazQj4PykA+
uyc+Pu/EPD52dTs+kN49PqLxPD7HITs+zN5BPpaqQD5+mz4+aBpBPhXxPT5kw0A+2/A6PppL
PT5StUA+GrA9Pm7wPj6maEA+6LxCPh58QT4FDkI+a9c+Po/UPD5ffUE+Mxs+Pq+lPj5deT8+
JfM/PtpHQD4RVUA+oRBEPkrlPT7Vaz0+zchAPl8RPT5rej0+VRxBPjueQj5U6jw+TydDPjkv
QT4zbD8+E8hBPmk3QD5eI0I+n2REPvJAPT6Ejj8+cARDPotdPT6hSUI+21VEPkHePz69M0A+
lG1DPgqyPz7De0E++0RDPgj1QT4qR0Q+i8tCPrYYRD5MtUI+Te5FPqI3QD7x8EI+eLFDPmrg
Pz6ZckI+KN1CPrSJRz7IHUY+zKtBPjwDQT6UuUA+FeI9PoGoQj4no0M+leJEPk2VQT4B6EE+
Ck1EPqDPQz60U0Q+qYVFPngPQj42tEQ+IuxCPtPVRj5z9EM+U4xJPmiXRj4yG0g+udw/PtOo
Qj6iJ0Y+kgZHPnkBRj5OekM+r0BIPiUkRT4cv0M+JoJFPsSlRT6Shkk+ghhHPqkSRT4/gkY+
gahFPjikRD4lMkM+Wm5GPgM5RD5cy0Q+NPxCPiE+Qz5q5UI+bv9GPm7KQz7plEQ+v1tHPjzx
QD56e0U+fr9JPlHqRz4EG0g+S+NBPhBQRT4dE0U+67JDPmwuST5t2UU+rzREPqsTRT7BQUk+
llpIPv6URz5RNEU+bVFGPl+GRz6ByUU+ZFdGPvf3Rj5VD0o+ukNLPtADRz5820Y+Ka1FPgEB
ST74P0U+hzpMPj42Sj49Ako+jP5DPo/6Rz6+jEo+AEFJPkUwSj50ekw+TZZJPth/Sj7cwEc+
L1dNPtsBTj5PoUc+LgxKPlxXSj7N1EU+kpFKPrGuSD4QCUk+LsdHPgOaTT5SqUY+VDBLPtAV
Sz7iYUk+Hi9PPvybSj47vEg+bjlEPny9SD4FJk0+6fJOPrEGTD4TNEo+z3ZJPhbeTj5KRko+
8cBLPn0DRz5pdkY+UbNHPjz6Rj5nP0k+pDNHPj7BSD56V08+w+xHPp3HSj6v1Uw+sitLPvwu
Sz4prEk+EP1KPk50SD6NrUk+QGtMPiS9Sj4kHEs++VpKPpnlSj59vVA+cCBJPk8+TT76EUk+
+epLPmkaTz5K0Ew+jzJJPhXGTD5jlE4+SZlMPonaTz6jFU8+4MpLPi7cST7n9kc+OiVPPt/F
TD6dDlM+3MZHPrvtUD6fXEs+2odPPkkjTT7SY0k+7LJOPhQUSz49Z1A+h8dNPmVXTj4E0VE+
xbJKPqSyTT6JE1E+ld1MPonFTD60xE0+5G1OPmO0TT748E4+mNxLPnwMTT4QTVA+mZtNPvSr
Tj6Fp0w+Ia9NPt8oUz4aG0o+XYZNPn/UTT4sMU0++bFNPt6vUj7rMlE+/DpPPj0PSz7rz04+
tqJOPrbSTT7dQ1M+L19QPmhRUT7aQVA+XA9OPnWBTT7C3VE+bpJLPnopUz4qElQ+nHlRPrqa
Uz5txk8+ZQlSPls6Uj6Lkk4+pvtRPkRfUT6xbVM+6X1QPqnVUD7AOFA+AX1PPlbJTT7hzUw+
RipUPsaVVD5LJlM+T/hRPioBTj4Ca1E+v4VUPp0qTz6OplA+vaJQPu0CUD7c808+LDROPpSp
Tz5qSk4+xmRXPmySUT5gl1Q+HqNRPnGhTz6kmFA+UsdXPq3MUj6a1U4+gEpWPjD5Tz6shU4+
x+tTPlghVj7eelA+D2RSPgNYVD4U1k4+8lJSPudgVT6bzlE+BmhWPvaMUz7UFFI+IIBSPnx9
VD5FcFM+43dSPncTVz4bCVY+n+hSPl3cUj5ASVM+3MJQPrHSVD6BgVU++3xTPglrWD785FI+
W61WPvqsVj7LaFY++RRXPrtYUD5lRFI++65UPrEwWD7ao1M+aTlXPpoEUj4TC1E+o7xQPtV6
VD6DHVI++uVXPuV6Uj6zOVU+225UPtVPUj77nVc+fIVTPjF5WT4KDFU+2FVVPn6wUT5eA1I+
GjhXPgtVUz60U1U+sZFUPnUwXD7Q2FM+k2pXPtkYVT5dC1Y+</AssayYData></Step><Step><CommonData><SampleLocation>1</SampleLocation><SampleID></SampleID><SampleGroup></SampleGroup><SampleInfo></SampleInfo><SampleRow>C</SampleRow><SamplePlate>1</SamplePlate><WellType>BUFFER</WellType><Concentration>-1</Concentration><ConcentrationUnits>µg/ml</ConcentrationUnits><MolarConcentration>-1</MolarConcentration><MolarConcUnits>nM</MolarConcUnits><MolecularWeight>-1</MolecularWeight><Temperature>25</Temperature><StartTime>5623571</StartTime><AssayTime>180</AssayTime></CommonData><FlowRate>600</FlowRate><StepType>DISASSOC</StepType><StepName>Dissociation</StepName><StepStatus>OK</StepStatus><ActualTime>180</ActualTime><CycleTime>0.2</CycleTime><AssayXData Points="900">fj/ORORFzkRLTM5EsVLORBhZzkR+X85E5GXOREtszkSxcs5EGHnORH5/zkTkhc5ES4zORLGS
zkQYmc5Efp/OROSlzkRLrM5EqbLORBi5zkR+v85E3MXOREvMzkSx0s5EGNnORH7fzkTk5c5E
S+zOROLyzkQY+c5Efv/OROQFz0RLDM9EsRLPRBgZz0R+H89E5CXPREssz0SxMs9EGDnPRH4/
z0TcRc9ES0zPRLFSz0QYWc9EU2DPRORlz0RLbM9EsXLPRBh5z0R+f89E5IXPREuMz0Sxks9E
GJnPRH6fz0Tkpc9ES6zPRLGyz0QYuc9Efr/PROTFz0RLzM9E0tLPRBjZz0R+389E9eXPREvs
z0Sx8s9EGPnPRHb/z0TkBdBESwzQRLES0EQYGdBEfh/QRHAm0ERLLNBEsTLQRBg50ESGP9BE
5EXQREtM0ETCUtBEGFnQRH5f0ETkZdBES2zQRNpy0EQPedBEfn/QROSF0ERLjNBEsZLQRBiZ
0ER+n9BE5KXQRGOs0ESxstBEILnQRHa/0ETcxdBES8zQRLHS0EQY2dBEft/QROTl0ERL7NBE
qfLQRBj50ER+/9BE5AXRREMM0USxEtFEGBnRRH4f0UTcJdFEQyzRRKky0UQYOdFEdj/RRNxF
0URLTNFEsVLRRBhZ0UR2X9FE5GXRREts0USxctFEGHnRRH5/0UTkhdFEQ4zRRLGS0UQYmdFE
fp/RRA2m0URLrNFEsbLRRA+50UR2v9FE5MXRREvM0USx0tFEGNnRRHbf0UTk5dFES+zRRLHy
0UQP+dFEfv/RROQF0kRDDNJEsRLSRBgZ0kR+H9JE5CXSREss0kSpMtJEGDnSRH4/0kTkRdJE
S0zSRLFS0kQYWdJEfl/SRORl0kRTbNJEqXLSRBh50kR+f9JE3IXSREuM0kSpktJESZnSRH6f
0kTkpdJES6zSRLGy0kQYudJEdr/SRNzF0kRLzNJEqdLSRDjZ0kR+39JE5OXSREvs0kSx8tJE
D/nSRH7/0kTkBdNEUwzTRLES00QYGdNEfh/TROQl00RDLNNEsTLTRA8500R+P9NE5EXTREtM
00SxUtNED1nTRHZf00TcZdNES2zTRLFy00QPedNEn3/TROSF00RDjNNEqZLTRBiZ00R+n9NE
5KXTREOs00SpstNED7nTRH6/00TkxdNES8zTRLHS00QY2dNEft/TROTl00RD7NNEsfLTRBj5
00R+/9NE5AXUREsM1ESxEtREGBnURH4f1ET9JdREQyzURKky1EQYOdREfj/URORF1ERDTNRE
sVLURA9Z1ER2X9RE3GXURENs1ESpctREOHnURH5/1ETkhdREQ4zURLGS1EQYmdREdp/URNyl
1ERDrNREqbLURBi51ETQv9RE5MXUREPM1ESx0tRED9nURHbf1ETk5dREQ+zURLHy1EQY+dRE
dv/UROQF1URLDNVEsRLVRBgZ1UR+H9VE5CXVREMs1USpMtVEDznVRHY/1UQmRtVEQ0zVRNpS
1UQPWdVEfl/VRORl1URDbNVE0nLVRA951UR2f9VE5IXVREuM1USpktVED5nVRHaf1UTkpdVE
S6zVRLGy1UQYudVEdr/VRAXG1URDzNVEsdLVRA/Z1USn39VE5OXVREPs1USx8tVEGPnVRJf/
1UTkBdZEQwzWRKkS1kQPGdZEdh/WROQl1kRLLNZEsTLWRA851kR2P9ZE5EXWREtM1kSpUtZE
GFnWRHZf1kTcZdZEQ2zWRLFy1kQYedZEdn/WROSF1kRDjNZEqZLWRA+Z1kR+n9ZE3KXWREOs
1kSpstZEGLnWRHa/1kTcxdZEQ8zWRLHS1kQP2dZEft/WRNzl1kRL7NZEsfLWRBj51kR2/9ZE
5AXXREMM10SpEtdEDxnXRH4f10TcJddEQyzXRLEy10QYOddEfj/XRORF10RDTNdEsVLXRBhZ
10R+X9dE5GXXRENs10SpctdED3nXRH5/10TchddES4zXRKmS10QPmddEdp/XRNyl10RDrNdE
qbLXRBi510R+v9dE3MXXREvM10Sp0tdEGNnXRH7f10Tk5ddEW+zXRMry10QP+ddEdv/XRNwF
2ERDDNhEqRLYRBgZ2ER+H9hE3CXYREss2ESxMthEKDnYRHY/2ETcRdhES0zYRKlS2EQPWdhE
dl/YRORl2ERLbNhEsXLYRA952ER+f9hE3IXYREOM2ESpkthEq5nYRHaf2ETcpdhES6zYRKmy
2EQPudhEfr/YRNzF2ERjzNhEsdLYRA/Z2ER239hE3OXYREvs2ESx8thED/nYRH7/2ETcBdlE
QwzZRLES2UQPGdlEdh/ZROQl2URLLNlEqTLZRCg52UR+P9lE5EXZRENM2USpUtlEMFnZRHZf
2UTcZdlES2zZRKly2UQPedlEfn/ZROSF2URLjNlEsZLZRBiZ2UR2n9lE5KXZRFOs2USpstlE
GLnZRH6/2UT9xdlES8zZRKnS2UQP2dlEdt/ZROTl2URL7NlEsfLZRBj52UR2/9lE5AXaREMM
2kSxEtpExBnaRHYf2kTcJdpEQyzaRLEy2kQPOdpEdj/aRNxF2kRDTNpEsVLaRBhZ2kSOX9pE
5GXaRENs2kS5ctpEGHnaRH5/2kTkhdpEQ4zaRLGS2kQPmdpEdp/aRNyl2kRLrNpEqbLaRBi5
2kSOv9pE5MXaREPM2kSp0tpED9naRH7f2kTc5dpEQ+zaRKny2kQP+dpEdv/aRNwF20RLDNtE
qRLbRA8Z20R2H9tE3CXbREMs20SxMttEDznbRHY/20TcRdtE70zbRLFS20QPWdtEfl/bRNxl
20R8bNtE83LbRA9520R2f9tE3IXbREOM20SxkttED5nbRHaf20TcpdtEQ6zbRKmy20QYudtE
fr/bROTF20RDzNtEudLbRA/Z20R239tE5OXbREPs20Sx8ttED/nbRHb/20TcBdxESwzcRKkS
3EQPGdxEdh/cRNwl3ERDLNxEqTLcRA853ER+P9xE3EXcRENM3ESpUtxED1ncRHZf3ETcZdxE
S2zcRLFy3EQPedxEdn/cRNyF3ERDjNxEqZLcRA+Z3ER2n9xE9aXcREOs3ESxstxEGLncRHa/
3ETcxdxEQ8zcRLnS3EQP2dxEdt/cRPXl3ERL7NxEqfLcRA/53ER2/9xE3AXdREsM3USpEt1E
GBndRH4f3UTcJd1ESyzdRKky3UQPOd1Ehj/dRNxF3URDTN1E2lLdRA9Z3UR2X91E3GXdREts
3USpct1ED3ndRHZ/3UTchd1EQ4zdRG6T3UQYmd1Edp/dRNyl3URbrN1EqbLdRA+53UR2v91E
3MXdREPM3USp0t1ED9ndRH7f3UTc5d1EQ+zdRKny3UQP+d1Edv/dRNwF3kRDDN5EqRLeRA8Z
3kR2H95E3CXeREMs3kSpMt5EgjneRHY/3kTcRd5EQ0zeRKlS3kSzWd5Edl/eRNxl3kRDbN5E
uXLeRA953kR2f95E3IXeREuM3kSpkt5ED5neRH6f3kQupt5EQ6zeRKmy3kQPud5Edr/eRNLG
3kRDzN5EsdLeRA/Z3kR2395E5OXeREPs3kSx8t5ED/neRHb/3kTcBd9EUwzfRKkS30QPGd9E
fh/fROQl30RDLN9EqTLfRA8530R2P99E3EXfRENM30SpUt9EGFnfRH5f30TkZd9EU2zfRLFy
30Qged9Edn/fRNyF30RDjN9EuZLfRBiZ30R2n99E3KXfREOs30Sxst9EUbnfRHa/30Tcxd9E
Q8zfRKnS30RZ2d9Eft/fRNzl30RD7N9EqfLfRA/530R+/99E5AXgRFMM4ESpEuBEGBngRHYf
4ETcJeBESyzgRLky4EQYOeBEfj/gRNxF4ERDTOBEqVLgRBhZ4ER+X+BE3GXgREts4ES5cuBE
GHngRJ9/4ETkheBES4zgRLmS4EQgmeBEdp/gROSl4ERLrOBEsbLgRCa64ER+v+BE5MXgRFPM
4ESx0uBEGNngRIbf4ETk5eBEQ+zgRLHy4EQY+eBEfv/gROQF4URLDOFEsRLhRBgZ4UR+H+FE
5CXhREss4USxMuFEGDnhRH4/4UTkReFES0zhRLFS4UQYWeFEr1/hRORl4URLbOFEqXLhRBh5
4UR+f+FE5IXhREuM4USxkuFEGJnhRH6f4UTkpeFES6zhRLGy4UQYueFEfr/hROTF4URLzOFE
sdLhRBjZ4UTY3+FE5OXhREvs4USx8uFEGPnhRH7/4UTkBeJESwziRLES4kQYGeJEfh/iROQl
4kRLLOJEsTLiRA854kS1QOJE5EXiREtM4kSxUuJEGFniRH5f4kTkZeJES2ziRLFy4kQYeeJE
fn/iROSF4kRLjOJE2pLiRBiZ4kR2n+JE5KXiREus4kSxsuJEGLniRH6/4kTkxeJES8ziRLHS
4kQY2eJEft/iROTl4kRL7OJEwvLiRBj54kSf/+JE5AXjREsM40SxEuNEGBnjRH4f40TkJeNE
SyzjRLEy40QYOeNEfj/jRORF40RLTONEsVLjRA9Z40R+X+NE5GXjRENs40SxcuNEGHnjRH5/
40TtheNEpYzjRLGS40QYmeNEdp/jRNyl40RLrONEsbLjRBi540R2v+NE5MXjREvM40Sx0uNE
FtrjRH7f40Tk5eNES+zjRLHy40Q4+eNEdv/jROQF5ERLDOREqRLkRBgZ5ER+H+RE5CXkREss
5ESxMuREGDnkRH4/5ETkReRES0zkRLFS5EQYWeREfl/kRO1l5ERLbOREsXLkRBh55ER+f+RE
5IXkREuM5ESxkuREGJnkRH6f5ETkpeRES6zkRLGy5EQYueRE</AssayXData><AssayYData Points="900">UhpBPi29Rj5st04+lItdPsHYZT5tw24+a+1zPp/9ez7Pz4A+M96EPq3BhT4gnYY+90KGPoHR
hj7zxok+HLWKPsgciT7ENIs+H12KPmWhij5BZ4w+uvCKPuYjij7iLIs+hi+KPoqZiT5Ncoo+
kViLPp8aiz4Tn4o+dRmJPnIniz6kcYo+zdeLPqvuiT4PqYg+8PiIPhshij7ON4w+XtGIPkfF
hz4DO4g+kA+IPiVoij61Hog+dIeJPhVIij5IfYg+jxCHPnymhz6SV4g+S8yGPh5khT6mOIg+
PAiLPo2whz76sYk+89+JPiY5hz5H2Yc+3v+HPgRBiD4PmYY+TzyHPsVIhz7qD4Y+UiyIPgTf
hz55+4U+rcSGPrTUhz6I6oU+KlWFPkr0hT7YG4Q+F3iHPmN/hj4084g+XwuIPv6Vhj6eh4Y+
98CDPjTBhj4lpoM+7bqGPtWfhT6EwYQ+yciFPlXchT4qJog+UnuEPsLKhD72VYQ+ZYmFPsQf
hT6klYQ+OxeGPnurhD4QI4Y+cqqEPk3HhT4caIU+9eCGPtUjhD6tDYQ+qM2EPs1Phj70mYQ+
hhaDPvi4hD4uhIU+p/+CPmzqhD7UtYU+StWEPpilhT7/NoI+aFqEPh6zhD5lqoQ+HyqEPkDd
hT5scoQ+ocKCPkv+hD5624M+/SuFPoWAgj5BqoI+6HKEPhbZgT5eEoM+CDaFPjnBgz7AZIQ+
AjCEPnAahD52u4M+hJmEPss2hD5VpoQ+1QuEPo+Ngz7IXYM+JLuCPlJthT4Vx4U+YyiEPvkT
hT6MNII+WkKDPrDRgj53QIA+A/6DPnF7gj4lzII+aP2EPp0ChD7gn4I+NoGCPtY5gT4ZloE+
RPKDPnEshj6ObYM+zCmEPg7Wgz51yIE+YTWBPqTGgD7cKoM+sHCCPjFPgj4RLIQ+sdKAPoBj
gj4YvYI+JeCBPuQbgz4obYI+/nqDPvWXgT4DVYQ+fwiEPoOsgj4mOYM+yWuEPrDqgz6n5YE+
fLyEPpXQgD5BrII+LxCDPssMgz5w1YE+YUCDPnS8gj6TVoQ+k9WCPgoHhT4kNIQ+T2iCPgv0
hD79y4I+xn+CPircfz6aSII+lnOCPur5gT78F4M+T+aBPsWdgj5/sYA+fTKDPkq4gT6n4YE+
26mBPlFYgD6vWII+mvGCPmhhgD7TTYM+wwSDPu+9gz5zAYA+CYiDPrAIgT7x4oA+tOiAPjVA
gD47y4M+/RqBPqfqgz5I538+kheDPvEzgT7dOoI+9JSDPsIJgj4aJ4M+ft99PqMIgD5qvYE+
NlaBPttGgj4SOII+4ueEPm4fgz6z7YE+ZTOBPm9CgD4Y6oM+iPiCPvN9gD5At4E+NMyCPsR9
gz46ZoI+4kGBPqhbgz7Uh4E+P76APuqegT5SuIE+bgKEPhVhgD7W7oI+EtSDPl4ShD5RZ4I+
TlOBPnuZgT7iyoA+SlKDPrgSgj71HoA+UFqCPo/rfz777IA+07yDPuEjgj40Q4E+eAmDPv3v
gT5dU4I+ZrSAPrAkgT60eYI+Eb2BPqBkgj5Y54I+DDKFPmA/gj4ZqYA+h4R/PnCxgT5Mi4E+
2fOBPl51gj5Ss38+QJKBPuOzgj7eeYM+wh2DPm6agT6Pi4M+h1yCPg0NhD4skIQ+zVyDPmUq
gD7jroE+AMWBPnMVgT5M9IA+7IaCPtrahD7lhoI+M7KCPiYdhD6d04A+50yCPosFgz5uQII+
Q8WDPvqcgT45VYE+yEWBPsjWfj5YKII+igyDPvYJgj6cJoI+P26BPsS3gD4tX34+S7mDPioQ
gz5gkIQ+03SCPlWHgj6Mg4E+nKWAPpA6gj4RxX8+bnqAPgLAgT4yPIE+yjl/PicLgj7pK4E+
i8KBPg7mfz6JvYE+m1uDPpuxgD4JMYQ+VpeBPrxJgT7WMIA+nVaEPqgQgT4GBoM+8mqCPncB
gT4y44E+vTOBPvylgj5snII+YKiAPtgxgj7joYA+NmuBPgYdgj6SGn8+L2eCPswXgT58H4I+
YoCAPl7EgT4Wk4I+1ymCPl/+gT79fYE+RRiCPmxCgj5pdIM+qwqAPu2GhD5Zgn8+fsuBPhpr
gz7ZAoE+YmWCPleOgj6oq4E+VWeBPlI8gD7gFYI+DtCCPvjugj4qqIE+1/OBPjNHgz6WQYA+
6cuCPoNGgj63eoI+m3WBPvKygT4u8IQ+8rmAPv4sgj6k8oE+aUeBPik2gj7mGoM+QPSDPo5W
gj4UdoE+zMWAPt4rgj5JAII+wS+CPlXegT47G4I+rFyCPjyhgz6afoE+LQKCPuTnfD4uZ4M+
HxGCPrA6gj4+oIM+8AqDPjyXgj5dH4E+/a2CPmX5gj6YrYM+lFyBPr/7gj4AWoQ+87WCPsk7
gj7riYI+Nn6CPq1ZgT4yi4E+Ka6CPp6kgT4pnIE+dIqDPhffgT5TNYI+/aSCPvtogz6YPYE+
0ZSCPhLegj6mw4A+UCCCPl6Zfz5YVoM+2XKCPq3IhD5tWII+KzGDPkoGgj7cm4M+9leCPtdX
gz6dS4E+7fuBPpjhgT4WTYM+aAKDPp7Ogj4qGYQ+VDuDPtmKgz6jgoE+sh+APpEygj6luIQ+
I4yCPgkEgT7QioQ+/ryCPskagj5WJIE+QPiBPsj4gj65XoE+ADyCPvK7hD4M8IA+dFeBPlbH
gT51CYA+FmSCPhepgz6gKoA+qhSCPtmCgD7CS4E+pU6BPvM6gz6bpIM+lzyBPiWrgz7zvII+
Y+iBPoS2gD5w84I+89KCPgwIhD5FDoQ+ID6EPjywgz7r+oI+ISCCPqkRhD5LQ4E+pCSBPigL
gj6MsII+rg+CPhH2hD5+BoM+88GFPsqggT4HmII+ldWEPljEgj5Dy4I+FAiEPidYgT4eEYU+
CPOCPo8Dgj4yp4Q+rJGBPoZhgT7wGYE+ROCBPs24gj4K+4A+GleDPmpvhT7VY4I+mdmDPoS1
gj4FgYE+YzeDPiWlgj5NmIQ+TS+DPhYFgz4OF4I+KY6DPlBKhD43yoM+iqqDPt8xhT6r1YQ+
P7mDPnQlgT69iYI+w26DPv36gj4IFIE+YPB/Pr6FhD758IM+qJyCPoNLgz5iP4M+t1CDPrhX
hD5sC4Q+sfqBPgJvgz4ZX4Q+cU6DPnxSgz5uw4I+0xCCPs6GgT7S2YU+s7GBPrU5hD7AFYQ+
6xiGPhpFhj5GJYU+VV+EPqjwgD5FLIU+xc6FPvlagz7I84M+7fmCPmnRgz4GY4M+Uv+EPs4d
gz48m4Y+uTWDPhHKgz449YM+cMuDPrWPhD7DXoM+uGmEPu1mhT6H+oM+SiCCPuE6hT7B3YA+
o+CDPne7gT7oUIM+T9eCPshBhD66gIQ+W+KEPkdtgz4b3oE+Vj+EPoJCgz5mQoM+YdGFPu0O
hD4/eYQ+u3mDPiQfgj61Q4Q+YiiFPg88hD6dvoI+Gn2DPqQTgj7FwII+pDCDPgIKgj64XYQ+
7e6CPmoXgj4fO4M+0dWDPpIghD4ylIM+u5SCPkwKhT4bMoM+pwqDPtGnhD5uaYQ+PwGCPoXN
hD4FHYI+VQeEPpajgz6JuYQ+WPKDPixygz4tBIU+bZmEPsdEhD4t94M+CFyFPtikhT6Sy4I+
rMeFPlP4gj4vZII+NFCEPnFhhT5XpoI+bGmBPsVzgj63YII+1feDPpCGgz70soE+WBaDPm+n
hD7s/4U+fuaDPi9ahj78KYQ+cEOCPpnThD6jS4U+pPyEPgZogj6HtoM+jd+DPjf9gz6VdoU+
0x+DPjgIgz6cjoU+A5GDPhmghD7W5YM+jlaEPreChT4dIYc+7rqEPhxVgz7rKIQ+D8eFPlh7
hD5gEIQ+m8uEPqAGhT4mgoQ+hJmFPiFvhD50PoQ+J1OFPvpGgj6utIM++WOEPt4egz5slYM+
xiuGPlczhD7cToU+7x6DPqcthD5Hg4U+XvaCPg6PhT5omoU+jcKDPg9Lgz43UYU+KH2EPkNv
hD53f4Q+LK+EPucfhT4Q0oU+pjWGPpA2hD72HoU+aqSEPlxJhT4eIYU+GxqGPreYhD6YIYM+
MjiFPs9XhD69sYQ+muWDPpMrgj7sA4Q+l0qFPo+DhD6/woU+qryGPtW0gz569YE+L8mFPpDN
gz6EsYQ+fxeGPqOEhD68MIM+eeqDPiBRhj7l8IM+99aCPpyohD6J1IU+YjyFPobAhT5GyIU+
W9KCPqR7hD5g/4U+cniFPkxagz6BT4U+L4eFPkdBhz6Y64U+KBuGPivUhD5MXYQ+Gv+FPuyh
hT7f3YU+RTWGPiVwhD6QAoc+3XeGPhDOgz77Q4M+a2eFPiFQhz7To4c+XjqHPkMmhT5qZ4M+
+FWDPo5chj4L5oY+3tuDPr2ahT7HxYU+RkqHPiMBgz5gq4Q+Ds+FPoJLhD4Z9IU+95OFPsD7
hD7K3IQ+aimFPg5Ghj6Wp4Q+3Y+FPsOjhj4bOoY+JUuHPszMhj6WuoM+efeDPohhhT7odYc+
SaiHPuM1hz7qIoQ+6qaEPtzjhj4KD4Y+EzGGPsJYhj6OiYQ+3EOHPr33gz6eroY+CRKEPh9F
hj4eaIY+3pCFPpbzhD5rUIU+yDiDPtJKhj7RCIY+NJuEPojxhT4GyIU+GWSFPqENhj7G3YU+
DC2EPt6shT7ojYU+uKiEPjkniD7U4oY+Ef6FPgGPhj4KlYQ+bySHPlq4gz6984Q+7iyFPkiM
hz7owIU+VGODPndHhT61QoY+HsuDPhwehT4ANIc+g8WGPgPFhj7dO4c+GZKGPqkBhj7aRoQ+
4aiGPkm/hD6TFYQ+QjGJPpb+gz6a/4M+dzeHPsjehj5aaoU+</AssayYData></Step><Step><CommonData><SampleLocation>11</SampleLocation><SampleID></SampleID><SampleGroup></SampleGroup><SampleInfo></SampleInfo><SampleRow>C</SampleRow><SamplePlate>1</SamplePlate><WellType>REGENERATION</WellType><Concentration>-1</Concentration><ConcentrationUnits>µg/ml</ConcentrationUnits><MolarConcentration>-1</MolarConcentration><MolarConcUnits>nM</MolarConcUnits><MolecularWeight>-1</MolecularWeight><Temperature>25</Temperature><StartTime>5812854</StartTime><AssayTime>5</AssayTime></CommonData><FlowRate>1000</FlowRate><StepType>KREGENERATION</StepType><StepName>Regeneration</StepName><StepStatus>OK</StepStatus><ActualTime>4.99895</ActualTime><CycleTime>0.2</CycleTime><AssayXData Points="25">fr/kRNzF5ERLzOREsdLkRBjZ5ER23+RE3OXkREPs5ESp8uRED/nkRH7/5ETcBeVESwzlRKkS
5UQPGeVEfh/lRNwl5URLLOVEqTLlRA855UR2P+VE3EXlREtM5USxUuVED1nlRA==</AssayXData><AssayYData Points="25">bDsiwEcjL8CfMjXAvWw5wNvrPMBevj/ArzFCwPOrRMBs/kXAHMFHwMkBScBFT0rARIdLwJ7d
TMBlyE3ARbdOwKfiT8DzgVDAIyZRwE/cUcDEolLAUVtTwMyuU8CbU1TAvddUwA==</AssayYData></Step><Step><CommonData><SampleLocation>12</SampleLocation><SampleID></SampleID><SampleGroup></SampleGroup><SampleInfo></SampleInfo><SampleRow>C</SampleRow><SamplePlate>1</SamplePlate><WellType>NEUTRALIZATION</WellType><Concentration>-1</Concentration><ConcentrationUnits>µg/ml</ConcentrationUnits><MolarConcentration>-1</MolarConcentration><MolarConcUnits>nM</MolarConcUnits><MolecularWeight>-1</MolecularWeight><Temperature>25</Temperature><StartTime>5829095</StartTime><AssayTime>5</AssayTime></CommonData><FlowRate>1000</FlowRate><StepType>KREGENERATION</StepType><StepName>Regeneration</StepName><StepStatus>OK</StepStatus><ActualTime>5.00005</ActualTime><CycleTime>0.2</CycleTime><AssayXData Points="25">dl/lRNxl5URDbOVEoXLlRBB55UR2f+VE1IXlREOM5USpkuVEEJnlRHaf5UTUpeVEO6zlRKmy
5UQQueVEdr/lRNzF5URDzOVEqdLlRBDZ5USP3+VE1OXlREPs5USp8uVEEPnlRA==</AssayXData><AssayYData Points="25">ezTVvfWorb3RSG69H0XtvLWGo7y5Q1+7rKExPD5sjzwm4PM8qvMGPVm9Nz3q7UM9wbpkPbSG
YT3vfoA9rpOFPXXpkD1YypI9rjmaPe5QqD2Ibqo9PLS2PdCJuz1cFMM9ixy+PQ==</AssayYData></Step><Step><CommonData><SampleLocation>11</SampleLocation><SampleID></SampleID><SampleGroup></SampleGroup><SampleInfo></SampleInfo><SampleRow>C</SampleRow><SamplePlate>1</SamplePlate><WellType>REGENERATION</WellType><Concentration>-1</Concentration><ConcentrationUnits>µg/ml</ConcentrationUnits><MolarConcentration>-1</MolarConcentration><MolarConcUnits>nM</MolarConcUnits><MolecularWeight>-1</MolecularWeight><Temperature>25</Temperature><StartTime>5845172</StartTime><AssayTime>5</AssayTime></CommonData><FlowRate>1000</FlowRate><StepType>KREGENERATION</StepType><StepName>Regeneration</StepName><StepStatus>OK</StepStatus><ActualTime>5.00005</ActualTime><CycleTime>0.2</CycleTime><AssayXData Points="25">dv/lRNwF5kRDDOZEqRLmRBAZ5kR2H+ZE1CXmREMs5kSpMuZEEDnmRHY/5kTcReZEQ0zmRMpS
5kQQWeZEdl/mRNxl5kRDbOZEqXLmRBB55kR2f+ZE3IXmREOM5kShkuZEEJnmRA==</AssayXData><AssayYData Points="25">JXY/wDdfRsDM1UnAMsZLwFXXTcA2ME/ASEVQwAeoUcBTqlLAdSlTwGkCVMBq2lTAuVNVwDUi
VsBfslbAzr1WwGRoV8C9IVjAR11YwBDkWMD+YFnAAopZwFvOWcBmBlrAak9awA==</AssayYData></Step><Step><CommonData><SampleLocation>12</SampleLocation><SampleID></SampleID><SampleGroup></SampleGroup><SampleInfo></SampleInfo><SampleRow>C</SampleRow><SamplePlate>1</SamplePlate><WellType>NEUTRALIZATION</WellType><Concentration>-1</Concentration><ConcentrationUnits>µg/ml</ConcentrationUnits><MolarConcentration>-1</MolarConcentration><MolarConcUnits>nM</MolarConcUnits><MolecularWeight>-1</MolecularWeight><Temperature>25</Temperature><StartTime>5861226</StartTime><AssayTime>5</AssayTime></CommonData><FlowRate>1000</FlowRate><StepType>KREGENERATION</StepType><StepName>Regeneration</StepName><StepStatus>OK</StepStatus><ActualTime>4.99895</ActualTime><CycleTime>0.2</CycleTime><AssayXData Points="25">dp/mRNSl5kQ7rOZE0rLmRAe55kRuv+ZE1MXmREPM5kSh0uZEB9nmRHbf5kTc5eZEO+zmRKHy
5kQH+eZEdv/mRNwF50Q7DOdEoRLnRAcZ50RuH+dE3CXnRDss50ShMudEBznnRA==</AssayXData><AssayYData Points="25">slupve+cbr1SUPy8oayhu8dk6DvvMsk8zJMPPY/uOj2oe1U9LaR5PdF3jz13TZw94NSjPQFh
rD1Bobg9/yrDPfYXxj3ruMo92Y/XPTC/4T0x3+I9/qzoPcW67j2GgPI9NDT5PQ==</AssayYData></Step><Step><CommonData><SampleLocation>11</SampleLocation><SampleID></SampleID><SampleGroup></SampleGroup><SampleInfo></SampleInfo><SampleRow>C</SampleRow><SamplePlate>1</SamplePlate><WellType>REGENERATION</WellType><Concentration>-1</Concentration><ConcentrationUnits>µg/ml</ConcentrationUnits><MolarConcentration>-1</MolarConcentration><MolarConcUnits>nM</MolarConcUnits><MolecularWeight>-1</MolecularWeight><Temperature>25</Temperature><StartTime>5877438</StartTime><AssayTime>5</AssayTime></CommonData><FlowRate>1000</FlowRate><StepType>KREGENERATION</StepType><StepName>Regeneration</StepName><StepStatus>OK</StepStatus><ActualTime>4.99895</ActualTime><CycleTime>0.2</CycleTime><AssayXData Points="25">bj/nRMxF50QzTOdEmVLnRP9Y50RmX+dEzGXnRDNs50SZcudE/3jnRGZ/50TMhedEM4znRJmS
50T/mOdEZp/nRNSl50QzrOdEmbLnRP+450Rmv+dEzMXnRDPM50Sh0udE/9jnRA==</AssayXData><AssayYData Points="25">CjQ6wCrDRMDDjUjAwi5LwBYnTcBooU7AbipQwH8JUcA7VVLAgVBTwC2VU8AhW1TA8ANVwC+R
VcBVWlbAxZ9WwHMCV8CosFfAn/JXwF8qWMAYsVjAzytZwF9oWcDfn1nAHfFZwA==</AssayYData></Step><Step><CommonData><SampleLocation>12</SampleLocation><SampleID></SampleID><SampleGroup></SampleGroup><SampleInfo></SampleInfo><SampleRow>C</SampleRow><SamplePlate>1</SamplePlate><WellType>NEUTRALIZATION</WellType><Concentration>-1</Concentration><ConcentrationUnits>µg/ml</ConcentrationUnits><MolarConcentration>-1</MolarConcentration><MolarConcUnits>nM</MolarConcUnits><MolecularWeight>-1</MolecularWeight><Temperature>25</Temperature><StartTime>5893494</StartTime><AssayTime>5</AssayTime></CommonData><FlowRate>1000</FlowRate><StepType>KREGENERATION</StepType><StepName>Regeneration</StepName><StepStatus>OK</StepStatus><ActualTime>4.99895</ActualTime><CycleTime>0.2</CycleTime><AssayXData Points="25">Zd/nRMvl50Qq7OdEkPLnRPb450Rl/+dEwwXoRCoM6ESYEuhE/xjoRF0f6ETDJehEMizoRJAy
6ET2OOhEXT/oRMNF6EQqTOhEmFLoRP9Y6ERdX+hEw2XoRCps6ESYcuhE9njoRA==</AssayXData><AssayYData Points="25">3281vXJZr7xjCDM7240HPR9YTD3OOIo9r9KSPVHJqz3yJcE9WwDKPUu+4D1BA+Y9D6LuPcZg
AT4L9gQ+YvwKPvhyCT5k+Qk+p7ISPngnFT4UFR0+HmUfPtZ0Ij6amSM+cJgkPg==</AssayYData></Step><Step><CommonData><SampleLocation>1</SampleLocation><SampleID></SampleID><SampleGroup></SampleGroup><SampleInfo></SampleInfo><SampleRow>C</SampleRow><SamplePlate>1</SamplePlate><WellType>BUFFER</WellType><Concentration>-1</Concentration><ConcentrationUnits>µg/ml</ConcentrationUnits><MolarConcentration>-1</MolarConcentration><MolarConcUnits>nM</MolarConcUnits><MolecularWeight>-1</MolecularWeight><Temperature>25</Temperature><StartTime>5908340</StartTime><AssayTime>60</AssayTime></CommonData><FlowRate>1000</FlowRate><StepType>BASELINE</StepType><StepName>Baseline</StepName><StepStatus>OK</StepStatus><ActualTime>59.999</ActualTime><CycleTime>0.2</CycleTime><AssayXData Points="300">XX/oRMOF6EQqjOhEkJLoRO6Y6ERdn+hEu6XoRCKs6ESIsuhE7rjoRF2/6ETDxehEIszoRJDS
6ET32OhEVd/oRLvl6EQi7OhEkPLoRPf46ERd/+hEuwXpRCIM6USQEulE7hjpRF0f6US7JelE
KizpRJAy6UTuOOlEbT/pRLtF6UQqTOlEiFLpRO5Y6URVX+lEzGXpRCps6USIculE93jpRFV/
6UTDhelEIozpRIiS6UTumOlEXZ/pRMOl6UQirOlEkLLpRO646URdv+lEu8XpRCrM6USQ0ulE
7tjpRFXf6US75elEIuzpRJDy6UTu+OlEVf/pRMMF6kQqDOpEwRLqRPcY6kSfH+pEuyXqRCos
6kSQMupE9zjqRF0/6kTDRepEKkzqRIhS6kT3WOpEXV/qRMNl6kQqbOpElnPqRO546kRVf+pE
w4XqRCKM6kSIkupE95jqRFWf6kTDpepEIqzqRJCy6kTuuOpEXb/qRLvF6kQqzOpEkNLqRO7Y
6kRd3+pEw+XqRCrs6kSQ8upE7vjqRFX/6kTDBetEIgzrRJAS60TuGOtEXR/rRAUm60QqLOtE
kDLrRPc460RdP+tEu0XrRCpM60SQUutE7ljrRF1f60S7ZetEImzrRIhy60TueOtEVX/rRMOF
60QijOtEiJLrRO6Y60Rdn+tEw6XrRCKs60SIsutE7rjrRFW/60S7xetEKszrRJDS60T32OtE
Xd/rRMPl60Qq7OtEkPLrRPf460Rd/+tEwwXsRCIM7ESQEuxE9xjsRF0f7ES7JexEIizsRIgy
7ETuOOxEXT/sRLtF7EQiTOxEiFLsRO5Y7ERVX+xEu2XsRCps7ESIcuxE93jsRFV/7ES7hexE
KozsRJCS7EQHmexEVZ/sRLul7EQirOxEiLLsRFG57ERVv+xEu8XsRCrM7ESI0uxE7tjsRFXf
7ES75exEIuzsRIjy7ETu+OxEXf/sRMMF7UQqDO1EkBLtRPcY7URVH+1EuyXtRCIs7USQMu1E
7jjtRFU/7US7Re1EIkztRIhS7UTuWO1EXV/tRLtl7UQibO1EiHLtRO547URVf+1Ew4XtRCKM
7USIku1E95jtRFWf7US7pe1EKqztRIiy7UT3uO1EVb/tRMPF7UQizO1EkNLtRO7Y7URV3+1E
u+XtRA/t7USQ8u1E7vjtRFX/7UTDBe5EKgzuRJAS7kTuGO5EVR/uRMMl7kQiLO5EiDLuRO44
7kRVP+5Eu0XuRCJM7kSQUu5E7ljuRF1f7kTDZe5EImzuRJBy7kTueO5EZX/uRMOF7kQijO5E
iJLuRPeY7kRVn+5Eu6XuRCqs7kSQsu5E97juRGW/7kS7xe5EIszuRJDS7kTu2O5EVd/uRLvl
7kQi7O5EiPLuRO747kTo/+5EuwXvRCIM70SIEu9E7hjvRF0f70S7Je9EIizvRIgy70TuOO9E
VT/vRLtF70QqTO9EiFLvRO5Y70RVX+9Eu2XvRCJs70SIcu9E93jvRFV/70S7he9EIozvRIiS
70TumO9EVZ/vRLul70QirO9EkLLvRO6470RVv+9Ew8XvRCrM70SQ0u9E7tjvRF3f70S75e9E
IuzvRIjy70Tu+O9E</AssayXData><AssayYData Points="300">XbI5PpI3NT6koTg+xGw1Pne5Nj504T0+5YE8PpecOj6DbUI+S0I/Pph3QT7sZUI+g4g8PpR+
RD6iZkQ+cq5KPm7DRD4Jw0g+PhtHPgJ9ST4sMEw+2GpOPp2BSz5l6U0+a45PPg9HTz7ykks+
vedMPpW3UT6OMlA+AJBTPmGZTz5nylE+4C1SPpVMUz5AZ1Q+mcNWPugXUz7ho1c+aTxYPrPb
VD59cVY+CVNWPrz4Wz7iEVY+yAlbPgYfWT5vmFk+i/JbPgiAWD45ylw+2b1ePhn6Xj4TtV8+
/kVcPvNYWD4qFWQ+WhphPhSGXj7v1WM+YIFePqc/Yj5ydGU+lI9nPuBfYz7wbmA+nMJnPkiD
Zj7IGWg+6r9rPlFJaD6+oGk+xgFnPjSRZD60b2g+L3RoPiNNZz7fFWk+a2FmPqqOZj4JnWo+
GutsPjq0aj5pVGg+68FrPuujbz44YG8+iOBwPg2/bj6mRW0+GqVwPmw6bD4xcnI+gYNyPnoJ
cj7wum0+UKhuPoPvbz46S3I+o7puPtwQcj6LdnM+EntzPlZYcT5IDnA+Nl1vPn4Ecz6DGXc+
1V13PrTidj6cfXM+2+t0Pp88eD7aqnU+f6J7PuCNdj54L3c+jwx3PpMndz5MrXY+uIl1PnnP
eD7WMHg+ezF7Plyvej481Hc+Bl17PvMKeT7OQ3o+Y3F7Puc9eT7gRX0+rDd6PsGGeT58OHo+
wGV7PtP1fD5VoH0+cTd7PsNbfT6T1X4+PCGAPhEpfT5y7Hs+4BN8PqyogD7oW4A++F9+Pnmv
fz6beH4+z7Z8PkTjfT4zT34+lLyAPgr6gD4iQYM+YgCBPuBsgD7IqYA+txh/PqdQgT7xBYE+
yg+CPsIwgT70YIE+oauAPpl9gz67J4M+DrSBPhwGgz6HtoM+RkaFPv4KhD4prYI+g76APkTI
hD4EaoI+nm2DPulogT6u74I+FIeEPnXEhD42KYQ+as6DPmW3gz55foM+X2uEPtREgz5qJYQ+
3+eDPsK5hj5FsIM+bNiFPpgUhT7DTIU+l0SHPpdhhD4WJ4U+pCKGPvIJhj7NPYU+ekGFPpcY
hj63ZIg+84GGPiXjhD4hc4Y+9WyGPpGfhz5ksIY+5kaHPkY8hz7q54Q+AACFPqMkhz7g0oU+
xQ2IPkHPiD7DS4c++SSGPoUTiT7LHIk+7k6IPvpLiD6XXog+5qyGPvZAiD5p94c+WquJPjwl
hz5eK4g+y1eKPuJEij6nJIY+4gOLPj6YhT5GIoo+lneLPtH5iD6D9Ic+rYyIPguriT50F4k+
p1yKPmrFiT64Xok+Gk+KPndFiT57pok+iR+LPqJoij7lLYo+0qKJPtS2iT5HSYs+hb2KPqj+
ij4IrIo+YPCKPmRPiT4v2Is+2XeLPnMxiT54Q4o+z/GKPj/niz5MU4k+TU6MPt1xjD5d4Yo+
q1uLPkMtij6mPos+bmqMPnvWij5JZYw+0GyNPkS+jD5VOow+byKNPkKhjD5JJY0+HXONPlFX
jj7ZOIw+fU2LPrNzjj54I4w+qgSNPgK6jD62Ko0+/wCOPs5tjj75CY8+Qa+MPktzjD6noZA+
9riMPjhVjD7LGI8+</AssayYData></Step><Step><CommonData><SampleLocation>1</SampleLocation><SampleID></SampleID><SampleGroup></SampleGroup><SampleInfo></SampleInfo><SampleRow>C</SampleRow><SamplePlate>1</SamplePlate><WellType>BUFFER</WellType><Concentration>-1</Concentration><ConcentrationUnits>µg/ml</ConcentrationUnits><MolarConcentration>-1</MolarConcentration><MolarConcUnits>nM</MolarConcUnits><MolecularWeight>-1</MolecularWeight><Temperature>25</Temperature><StartTime>5969236</StartTime><AssayTime>80</AssayTime></CommonData><FlowRate>600</FlowRate><StepType>LOADING</StepType><StepName>Loading</StepName><StepStatus>OK</StepStatus><ActualTime>80</ActualTime><CycleTime>0.2</CycleTime><AssayXData Points="400">VP/vRLIF8EQZDPBEfxLwROUY8ERMH/BEsiXwRBks8ER/MvBE5TjwREw/8ES6RfBEGUzwRIdS
8EQXWfBEVF/wRLpl8EQZbPBEmHLwROV48ERMf/BEsoXwRBmM8ER/kvBE5ZjwREyf8ESypfBE
GazwRH+y8ETluPBETL/wRLLF8EQZzPBEf9LwROXY8ERM3/BEsuXwRBns8ESH8vBE5fjwRFT/
8ESyBfFEGQzxRH8S8UTlGPFEVB/xRLIl8UQZLPFEfzLxROU48URMP/FEskXxRBlM8UR/UvFE
5VjxRExf8USyZfFEGWzxRH9y8UTlePFETH/xRLKF8UQZjPFEf5LxROWY8UR9n/FEsqXxRBms
8UR/svFE5bjxREy/8USyxfFEIczxRIfS8UT+2PFETN/xRLLl8UQh7PFEf/LxRFD58URM//FE
sgXyRBkM8kR/EvJE5RjyREwf8kSyJfJEQizyRH8y8kTlOPJETD/yRLJF8kQhTPJEf1LyROVY
8kRMX/JEumXyRBls8kR/cvJE5XjyREx/8kSyhfJEGYzyRH+S8kTlmPJETJ/yRLKl8kQZrPJE
h7LyRAa58kRMv/JEw8XyRBnM8kR/0vJE5djyREzf8kS65fJEGezyRH/y8kTl+PJETP/yRLoF
80QZDPNEfxLzRO4Y80RMH/NEsiXzRBks80SPMvNE5TjzREw/80SyRfNEGUzzRIdS80TlWPNE
TF/zRMNl80QZbPNEh3LzROV480RMf/NEuoXzRCGM80SHkvNE5ZjzRFSf80SypfNEIazzRH+y
80TuuPNEVL/zRLrF80QZzPNEh9LzRO7Y80RM3/NEsuXzRBns80R/8vNE5fjzRFT/80SyBfRE
IQz0RH8S9ETlGPRETB/0RLol9EQhLPREhzL0RO449ERMP/REukX0RCFM9ESHUvRE5Vj0RFRf
9ESyZfREIWz0RH9y9ETlePREVH/0RLqF9EQZjPREh5L0RO6Y9ERUn/REsqX0RCGs9ER/svRE
7rj0RFS/9ETjxfRESsz0RH/S9ETu2PREVN/0RLrl9EQh7PREh/L0RO749ERU//REugX1RCEM
9USHEvVE7hj1RFQf9US6JfVEISz1RIcy9UTuOPVEVD/1RLpF9UQhTPVEh1L1RO5Y9URUX/VE
umX1RCFs9USHcvVE7nj1RFR/9US6hfVEIYz1RIeS9UTumPVEVJ/1RLql9UQhrPVEh7L1RO64
9USev/VE7MX1RCHM9USH0vVE7tj1RFTf9US65fVEIez1RIfy9UTu+PVEVP/1RLoF9kQhDPZE
oBL2RO4Y9kRUH/ZEuiX2RCEs9kSHMvZE7jj2RFQ/9kS6RfZEIUz2RIdS9kTuWPZEVF/2RLpl
9kQhbPZEh3L2RO549kRUf/ZEw4X2RCGM9kSHkvZE7pj2RG2f9kS6pfZEIaz2RIey9kTuuPZE
VL/2RLrF9kQhzPZEmNL2RO7Y9kRU3/ZEuuX2RCHs9kQz8/ZE7vj2RFT/9kS6BfdEIQz3RLAS
90TuGPdEVB/3RLIl90QpLPdEhzL3RO4490RUP/dEukX3RBlM90SHUvdE7lj3RFRf90S6ZfdE
GWz3RH9y90TuePdEVH/3RLqF90QhjPdEh5L3RO6Y90RUn/dEsqX3RCGs90R/svdE7rj3RFS/
90S6xfdEIcz3RIfS90Tu2PdEVN/3RLrl90Qh7PdEh/L3RO7490RU//dEugX4RCEM+ESHEvhE
7hj4RFQf+EReJvhEISz4RH8y+ETuOPhEVD/4RLpF+EQhTPhEh1L4RO5Y+ERUX/hEumX4RCFs
+ESHcvhE7nj4RFR/+ES6hfhEIYz4RIeS+ETumPhETJ/4RLql+EQhrPhEh7L4RO64+ERUv/hE
usX4RCHM+ESH0vhE7tj4RFTf+ES65fhEIez4RIfy+ETu+PhEVP/4RNsF+UQhDPlEhxL5RC8Z
+URUH/lEsiX5RBks+USHMvlE7jj5RFQ/+US6RflEIUz5RIdS+UTuWPlEVF/5RLpl+UQZbPlE
f3L5RO54+UTff/lEuoX5RCGM+USHkvlE7pj5RFSf+USypflEKaz5RIey+UTuuPlEVL/5RLrF
+UQhzPlEh9L5RO7Y+URU3/lEuuX5RBns+USH8vlE7vj5RA==</AssayXData><AssayYData Points="400">7/ONPmeojj6/Co4+TjWPPii9jj53R48+lyaQPgGzjj58nI4+aCyOPkVUkD51X44+WZCPPoE/
kD4y2o8+eX6PPoEEjT7UyI8+v26PPkSUjz7xR5E+elSQPkj8jj7WsZE+VuuOPnTSjj4Ov48+
/ZmPPhh5kD6/fJE+D+iSPlnRjz5i4I8+laWSPmJIkD6XwJE+pLuQPrAvjz4JqY8+AI6QPuVI
kT5toZE+CxmRPojAkT4oxpE+8UmQPkRLkj7Xd5Q+ybSTPlfZkz5sfY8+DuuSPsJ3kT7/jJQ+
+MaPPnIKkj7NepA+Ew+UPlTskj4qgJI+MF6TPh+zkj6yQZI+oFiUPh74kj6n7pI+v5aRPiss
lD63zJI+RbuSPtNZkz5/oJQ+/7OSPhKRkj4EH5M+R5uUPvoukz5M8JM+onqSPmcDlD43n5E+
Ux+VPrwclD5DCpM+T2yWPm3skj7SOZQ+LX+SPreKkz6dgJU+yN2TPuoakz5nBJM+7QiTPjSZ
lj4KVZY+z56UPjMwlD4GI5U+KtiVPo2blj6I6pQ+lqyTPv3Okz7iK5M+/WaWPmv5lD6MqZI+
5gyUPrKklj6455M+3GiUPiM6lj5kWpg+/TiVPmGJlD7yz5c+WYaWPmoVkj79FJQ+7leUPiAZ
lD7/xpU+Z5uVPnFulT4gbZY+WIGWPh2Llj5Wa5c+syqVPg15lj5OlpQ+m4mWPvfDlT7TuZQ+
wTaVPhpRmD79a5c+XfuWPvwHlT6kmpY+zQGYPoQdlj6IupY+1l2YPkKWlz5OypU+AGmXPi2x
lz6VwZg+fcGVPneClT4f55g+9eaVPovelT4Lk5c+on6ZPvtalz73C5g+Z8eXPitWmD7As5Y+
5p2XPqBPlz7w25c+Se2YPu6Flj4Tbpg+XKSXPtvomD6WgJg+ZRiZPvEYlz6t5ZU+EeuXPsFT
mD4445g+7IOWPmaFlz4uL5c+uGGYPloQmD6J3pc+r4CaPprqmT4wlZc+7TeYPr/6lz5kmpg+
XvqYPiL+mT4rlpk+K7WZPvsmmj4uLJk+Q0ibPmjSlz4tPZg+SLeYPuYAmz4bNpk+pN+ZPn1G
mT6Si5k+LayaPr9dmT7TvJk+FQeaPg98mT7cQ5o+wpSYPmvwmD5wapk+BN6ZPra3mD4VNJo+
ISabPgoWmT4rk5g+VRuZPsKUmj5iO5o+20qbPlM6mT6eApw+B3aaPl7ymT6s7Z0+StGaPnIQ
mj5EO5o+lIuZPqtEmz6Je5o+0/icPha1mD7CN5o+ZO6XPoXnmT6TbJg+MnyZPoK6mT6FbJw+
DsibPr9tmT5FnZs+07ibPtWkmz7StJs+G/eYPkLAnD4sTZs+R8qaPqD1mz6Tg5w+ik2aPgLZ
nD4nPZk+C7+aPhntnD6Wrpw+e+abPl5/mz5DT5w+4w2YPgJ1nD74kZw+KjGaPtT8nD6LU5w+
/fqcPoJjmj7hIpw++TydPnxsmz76UJ4+8c2cPuyImz4aKZw+S1icPhTCnT7Dyp0+5LqbPiZC
nD6ojpw+jHecPtZYnT4KRZ0+E6KdPhOSnT7mEp4+g3adPkHZnT4Pg50+wDqbPqQMnj5O/5w+
ZjydPifLmz6TI5w+h6ybPqBsnD6t+KA+i4OePuCWnT6/fZw++9ScPmF+nj5+lJs+sBWdPm0w
nD5eQZ4+gNScPhHRnj7Nl5w+rD+fPkSynj63Kp4+kIecPhQmnT4Ii58+xO2dPq0SnD5oZZ4+
BwidPsiBnT41q54+JFGdPgrUnT7QsZ8+GYufPoq5nT5sXqA+ffSfPr9Nnz76W58+J0igPkar
nj620Js+LdKfPkzfnT6I/Z0+qvifPidtoT5iUZ8+1bqdPkUpoD5nJaI+AOugPryGnz7RFqE+
OiehPsBYoD6AmaE+SkGgPsnYoD6Lsp8+ERSePo+enz5UjaE+mqWePhqqoT6k754+v8yfPjaJ
oD6N0qA+WUyfPk4Znz7fw54+iqiePq38nz47c6E+NcWgPkEyoT721qE+F2ChPrO8oT7ovKE+
pBqiPmxSoT7+Z6A+7+6fPvsJnz4OFqA+6sugPus8nz6xGKA+N8GfPp9soD4TpKI+0+CgPrDd
nz6Ef6E+wmGgPmhooT6JyqE+ZzCiPhazoD5Cm6E+jfShPg==</AssayYData></Step><Step><CommonData><SampleLocation>1</SampleLocation><SampleID></SampleID><SampleGroup></SampleGroup><SampleInfo></SampleInfo><SampleRow>C</SampleRow><SamplePlate>1</SamplePlate><WellType>BUFFER</WellType><Concentration>-1</Concentration><ConcentrationUnits>µg/ml</ConcentrationUnits><MolarConcentration>-1</MolarConcentration><MolarConcUnits>nM</MolarConcUnits><MolecularWeight>-1</MolecularWeight><Temperature>25</Temperature><StartTime>6050278</StartTime><AssayTime>60</AssayTime></CommonData><FlowRate>1000</FlowRate><StepType>BASELINE</StepType><StepName>Baseline</StepName><StepStatus>OK</StepStatus><ActualTime>60.006</ActualTime><CycleTime>0.2</CycleTime><AssayXData Points="300">VP/5RLIF+kQhDPpEhxL6RO4Y+kRUH/pEuiX6RCEs+kSHMvpE7jj6RFQ/+kS6RfpEIUz6RIdS
+kTuWPpEVF/6RLpl+kQhbPpEh3L6RO54+kRUf/pEw4X6RCGM+kSHkvpE7pj6RFSf+kS6pfpE
Iaz6RIey+kT+uPpEVL/6RLrF+kQhzPpEh9L6RPbY+kRU3/pEuuX6RCHs+kSH8vpE7vj6RFT/
+kS6BftEIQz7RIcS+0TuGPtEVB/7RLol+0QhLPtEhzL7RO44+0RUP/tEukX7RCFM+0SHUvtE
7lj7RFRf+0S6ZftEIWz7RIdy+0TuePtEVH/7RLqF+0QhjPtEh5L7RO6Y+0SNn/tEuqX7RCGs
+0SHsvtE7rj7RFS/+0S6xftEIcz7RIfS+0Tu2PtEVN/7RLrl+0Qh7PtEh/L7RO74+0RU//tE
ugX8RCEM/ESHEvxE7hj8RFQf/ES6JfxEISz8RH8y/ETuOPxEVD/8RLpF/EQhTPxEh1L8RO5Y
/ERUX/xEumX8RCFs/ESPcvxE7nj8RFR//ES6hfxEIYz8RIeS/ETumPxEVJ/8RLql/EQZrPxE
h7L8RO64/ERUv/xEusX8RBnM/ESH0vxE7tj8REzf/ES65fxEIez8RIfy/ETu+PxEVP/8RLoF
/UQhDP1EhxL9RO4Y/URUH/1EuiX9RBks/USHMv1E7jj9REw//US6Rf1EIUz9RIdS/UTuWP1E
VF/9RLpl/UQhbP1Eh3L9RO54/URUf/1Ew4X9RCGM/USHkv1E7pj9RFSf/US6pf1EIaz9RH+y
/UTuuP1EVL/9RLrF/UQhzP1Ef9L9RO7Y/URU3/1EuuX9RBns/USH8v1E5fj9RFT//US6Bf5E
IQz+RIcS/kTlGP5Enh/+RLol/kQhLP5EhzL+RO44/kRUP/5EukX+RBlM/kR/Uv5E7lj+RFRf
/kS6Zf5EIWz+RIdy/kTleP5EVH/+RLqF/kQhjP5Eh5L+RBeZ/kRUn/5EuqX+RCGs/kSHsv5E
7rj+RFS//kS6xf5EIcz+RIfS/kTl2P5EVN/+RLrl/kQh7P5Eh/L+RAb5/kRU//5EugX/RCEM
/0R/Ev9EaBn/RFQf/0SyJf9EGSz/RIcy/0TuOP9EVD//RLJF/0QZTP9Eh1L/RO5Y/0RUX/9E
smX/RCFs/0SHcv9E5Xj/RFR//0S6hf9EIYz/RIeS/0TumP9EVJ//RLql/0QhrP9Eh7L/ROW4
/0RUv/9EusX/RCHM/0SH0v9E7tj/RFTf/0S65f9EIez/RIfy/0Tl+P9EVP//RN4CAEURBgBF
QAkARXMMAEWqDwBF3hIARQ0WAEVEGQBFcxwARaofAEXaIgBFDSYARUQpAEV3LABFqi8ARd4y
AEURNgBFRDkARXc8AEWqPwBF2kIARRFGAEVESQBFd0wARapPAEXaUgBFEVYARURZAEV3XABF
ql8ARdpiAEUNZgBFQGkARXdsAEWqbwBF3nIARRV2AEVAeQBFd3wARap/AEXeggBFEYYARUSJ
AEV3jABFqo8ARd6SAEURlgBFRJkARXecAEWqnwBF3qIARRGmAEVEqQBFc6wARaqvAEXesgBF
EbYARUS5AEWQvABF</AssayXData><AssayYData Points="300">XCOjPkPqnz4tY6E+AIiiPjAZpD4Xep8+S7qhPoN4oz4EhqI+VTGiPk04pD7dnKE+ty2iPqnN
oT4lO6E+yFShPiagoT6VbKQ+Z3ChPseVoj7iCaI+/jCjPlbQoz4bEqQ+4BOjPvtcpD5gO6A+
k9WhPoCFoT6PIKE+2TyiPrrYnz6orKI+U5KhPpN8oT74KKM+lluiPsWMoj41hqM+0CCiPiYk
oj5twKI+xR6jPhwzoT4ZxqI+iUyjPtzhoT4hVaQ+zGWkPtf2oj7qQaM+x4GlPjhRoj4uLqM+
p3yjPqp4pD5SI6M+tQ2lPqLgoj5JzKM+5qikPvqooj6W4KI+/EijPrc7oD7cIqU+AVKjPvS0
oj6Qn6U+u52jPp2Ooz7k6qU+hqakPjoZpD5+x6I+t9ClPvhWpT5i+aQ+IJGgPuKspT51SqM+
lICkPtUDpD4U9qQ+xt6jPiKGoj4r+qQ+eZyiPudpoz7Hg6Q+1SOnPl9ApT6MZqM+9QalPmBy
pD6EaqM++imkPk5ZpD4Nu6U+giClPlpHpT4HbaQ+y1mlPjgUpj6lXaQ+vWulPulUpT5/KaU+
hheoPtkApT522KU+fw2mPvSIpT5dC6U+FRyoPuC2pT6R2qQ+qp2kPuf5pT6pbaU+z8ykPsgH
pD61qKU+y4mlPnrzpj7y7aU+giGkPqZOpT67iaQ+3ZSnPt90pj5+16U+a3imPuX9pD4guaQ+
vzWkPphIpj676qY+9GKpPgZDqD4DcKU+OkCmPjX3pj6QzKY+wlGmPplxpz5QgKU+BremPvz9
qD6UTqY+xQanPuAmqT6VlqY+BE+oPhcLpj737KM+/cSlPnwopz7qlqY+hkuoPgEapz667aY+
TSCmPjWgpz5zZqg+elenPjaUpj48dac+4QOnPtCppz4SBqc+BAanPvCepD4yFqY+4XGlPuLI
pj4SDac+FWinPg1/pj7Q/qg+MDCmPr91pz4R9KY+hbinPmDKpj4E9ac+XEGmPpUppj70wqY+
vrymPrYWqD5atqc+jC6lPs6EqD7o1qY+fwWoPt1Cpz4piqg+gV2oPvk9pj4Cxqg+dBqpPjEj
qT4auKY+8mmnPlJlqD4HG6s+X7GoPjHBqT774Kk+50umPiNvqT4d7qg+6hWmPvvQpz7x6ag+
qLanPsEJqT66rKg+k+qpPrQdqT64/6Y+4oiqPvKspz4q2qc+WtiqPv0zqj5TMKs+a0OpPt2m
qT7pjKk+2y+oPoFeqT6isKY+T1qpPlEJqD4d96c+/UupPs/zqT7e9qU+GPypPuV8qj6Neag+
7munPt23qD6RSak+PLSpPv2IqD4Oc6c+nmOpPo1lqz5KUag+yfKnPg8sqz4orqg+gl+oPt6N
qz5npak+zG6qPvokqD4dOqk+SJ+pPqwAqj4rgqk+Y0uqPimHqT7cxKk+BlqpPm3NqT5meqo+
xB6qPjiTqj7W8qY+bRSrPjHjqD6Xhas+inuoPuYHqj7UsKo+nk+qPsivqj4zeao+1BSsPr8V
qj5Ymas+rh6qPuecqj6fO6o+Ba2pPk4prD68f6c+Zp2sPgCfqT44Hao+8x2qPjjCqj5bxKk+
wfyrPkiwqj6dV6o+</AssayYData></Step><Step><CommonData><SampleLocation>9</SampleLocation><SampleID>QA013.70 dpi gp120</SampleID><SampleGroup></SampleGroup><SampleInfo></SampleInfo><SampleRow>C</SampleRow><SamplePlate>1</SamplePlate><WellType>KSAMPLE</WellType><Concentration>-1</Concentration><ConcentrationUnits>µg/ml</ConcentrationUnits><MolarConcentration>500</MolarConcentration><MolarConcUnits>nM</MolarConcUnits><MolecularWeight>-1</MolecularWeight><Temperature>25</Temperature><StartTime>6118845</StartTime><AssayTime>180</AssayTime></CommonData><FlowRate>600</FlowRate><StepType>ASSOC</StepType><StepName>Association</StepName><StepStatus>OK</StepStatus><ActualTime>180</ActualTime><CycleTime>0.2</CycleTime><AssayXData Points="900">w78ARfbCAEUlxgBFXckARYzMAEXDzwBF9tIARSnWAEVd2QBFkNwARcPfAEX24gBFJeYARV3p
AEWQ7ABFv+8ARfbyAEUp9gBFYfkARZD8AEW//wBF9gIBRSUGAUVdCQFFkAwBRb8PAUX2EgFF
KRYBRWUZAUWMHAFFvx8BRfYiAUUpJgFFXSkBRYwsAUW/LwFF9jIBRSU2AUVdOQFFkDwBRb8/
AUX2QgFFKUYBRV1JAUWMTAFFw08BRfJSAUUpVgFFWVkBRZBcAUXDXwFF8mIBRSlmAUVZaQFF
jGwBRcNvAUX2cgFFJXYBRV15AUWMfAFFv38BRfaCAUUphgFFXYkBRZCMAUW/jwFF8pIBRSWW
AUVZmQFFkJwBRb+fAUX2ogFFKaYBRVmpAUWQrAFFv68BRfayAUUltgFFWbkBRYy8AUW/vwFF
9sIBRSnGAUVdyQFFjMwBRcPPAUX20gFFKdYBRXXZAUWQ3AFFv98BRfbiAUUl5gFFXekBRZDs
AUXD7wFF8vIBRSn2AUVd+QFFjPwBRb//AUX2AgJFKQYCRVkJAkWMDAJFww8CRfYSAkUpFgJF
WRkCRYwcAkXDHwJF8iICRSUmAkVZKQJFkCwCRb8vAkXyMgJFJTYCRV05AkWMPAJFwz8CRfZC
AkUpRgJFXUkCRZBMAkXDTwJF8lICRSVWAkVZWQJFkFwCRcNfAkXyYgJFKWYCRV1pAkWMbAJF
v28CRfJyAkUldgJFWXkCRYx8AkW/fwJF9oICRSWGAkVZiQJFkIwCRb+PAkX2kgJFKZYCRVmZ
AkWQnAJFw58CRfKiAkUppgJFXakCRYysAkXDrwJF8rICRSm2AkVZuQJFkLwCRcO/AkXywgJF
KcYCRVjJAkWozAJFv88CRfLSAkUl1gJFXdkCRYzcAkW/3wJF8uICRSXmAkVY6QJFkOwCRcPv
AkXy8gJFKfYCRVj5AkWM/AJFv/8CRfYCA0UpBgNFWAkDRbUMA0XDDwNF8hIDRSUWA0VYGQNF
kBwDRcMfA0X2IgNFKSYDRV0pA0WMLANFvy8DRfIyA0UpNgNFXTkDRYw8A0W/PwNF8kIDRSVG
A0VYSQNFkEwDRb9PA0XyUgNFJVYDRVhZA0WMXANFv18DRfJiA0UlZgNFWGkDRYxsA0W/bwNF
9nIDRSV2A0VYeQNFjHwDRdN/A0X2ggNFJYYDRViJA0WMjANFv48DRfaSA0UllgNFWJkDRZCc
A0XDnwNF9qIDRSmmA0VYqQNFkKwDRb+vA0XysgNFJbYDRVi5A0WMvANFv78DRfbCA0XexgNF
XckDRYzMA0W/zwNF8tIDRSXWA0VY2QNFjNwDRb/fA0Xy4gNFJeYDRVjpA0WQ7ANFv+8DRfby
A0Up9gNFXfkDRYz8A0W//wNF8gIERSUGBEVdCQRFjAwERcMPBEXyEgRFJRYERVgZBEWQHARF
wx8ERfIiBEUlJgRFWCkERYwsBEW/LwRF8jIERSU2BEVdOQRFjDwERb8/BEXyQgRFJUYERVhJ
BEWMTARFJVAERfZSBEUlVgRFWFkERYxcBEW/XwRF8mIERSlmBEVYaQRFkGwERb9vBEXycgRF
JXYERW15BEWMfARFv38ERfKCBEUlhgRFXYkERYyMBEW/jwRF8pIERSWWBEVYmQRFjJwERb+f
BEXyogRFKaYERV2pBEWMrARFw68ERfKyBEUptgRFWLkERYy8BEW/vwRF9sIERSXGBEVYyQRF
jMwERb/PBEX20gRFJdYERVjZBEWM3ARFv98ERfLiBEUl5gRFu+kERYzsBEXD7wRF8vIERSn2
BEVY+QRFjPwERb//BEXyAgVFJQYFRVgJBUWMDAVF1w8FRfYSBUUlFgVFWBkFRYwcBUW/HwVF
8iIFRSkmBUVYKQVFkCwFRcMvBUXyMgVFJTYFRVg5BUWMPAVFvz8FRfJCBUUpRgVFWEkFRYxM
BUW/TwVF8lIFRSVWBUVYWQVFjFwFRb9fBUXyYgVFJWYFRVhpBUWQbAVFv28FRQJzBUUldgVF
XXkFRZB8BUW/fwVF8oIFRSWGBUVYiQVFkIwFRb+PBUXykgVFJZYFRViZBUWMnAVFv58FRfKi
BUUlpgVFWKkFRZCsBUW/rwVF9rIFRSm2BUVYuQVFjLwFRb+/BUXywgVFKcYFRVjJBUWQzAVF
v88FRfLSBUUp1gVFWNkFRYzcBUW/3wVF8uIFRSXmBUVY6QVFjOwFRb/vBUXy8gVFJfYFRVj5
BUWM/AVFv/8FRfICBkUpBgZFWAkGRfYMBkXDDwZF8hIGRSUWBkVYGQZFjBwGRb8fBkXyIgZF
JSYGRVgpBkWMLAZFvy8GRfYyBkU2NgZFWDkGRYw8BkW/PwZF8kIGRSVGBkVYSQZFjEwGRb9P
BkX6UgZFSlYGRVhZBkWMXAZFw18GRfZiBkUlZgZFWGkGRYxsBkW/bwZF8nIGRSl2BkVYeQZF
kHwGRb9/BkXyggZFJYYGRViJBkWMjAZFv48GRfKSBkUplgZFWJkGRYycBkW/nwZF8qIGRaim
BkVYqQZFjKwGRcOvBkXysgZFJbYGRVi5BkWQvAZFv78GRfLCBkUlxgZFXckGRYzMBkXDzwZF
8tIGRSXWBkVY2QZFjNwGRc/fBkXy4gZFKeYGRVjpBkWQ7AZFw+8GRfLyBkUl9gZFWPkGRYz8
BkW//wZF8gIHRSUGB0VYCQdFjAwHRb8PB0XyEgdFKRYHRVgZB0WMHAdFvx8HRfYiB0UpJgdF
XSkHRZAsB0W/LwdF9jIHRSk2B0VdOQdFjDwHRb8/B0XyQgdFKUYHRVhJB0WMTAdFw08HRfZS
B0UlVgdFWFkHRZBcB0XDXwdF9mIHRSVmB0VYaQdFjGwHRcNvB0X2cgdFKXYHRV15B0WQfAdF
w38HRfaCB0UphgdFXYkHRZSMB0XDjwdF9pIHRSmWB0VdmQdFkJwHRcOfB0X2ogdFKaYHRV2p
B0WQrAdFw68HRfayB0UptgdFXbkHRZC8B0XDvwdF9sIHRSnGB0VdyQdFvcwHRcPPB0X20gdF
KdYHRV3ZB0WQ3AdFw98HRfbiB0Up5gdFXekHRZDsB0XD7wdF9vIHRSn2B0Vd+QdFkPwHRcP/
B0X2AghFKQYIRV0JCEWQDAhFvw8IRQ8TCEUpFghFXRkIRZAcCEXDHwhF8iIIRSkmCEVdKQhF
kCwIRcMvCEX2MghFKTYIRV05CEWQPAhFwz8IRfZCCEUpRghFWEkIRZBMCEXDTwhF9lIIRSlW
CEVdWQhFkFwIRcNfCEX2YghFKWYIRV1pCEWQbAhFw28IRfZyCEUpdghFWHkIRZB8CEXDfwhF
9oIIRSmGCEVYiQhFkIwIRcOPCEX2kghFJZYIRV2ZCEWQnAhFw58IRfaiCEUppghFXakIRZCs
CEXDrwhF9rIIRSm2CEVduQhFkLwIRcO/CEX6wghFKcYIRV3JCEWQzAhFw88IRfLSCEUp1ghF
XdkIRZDcCEXD3whF9uIIRSnmCEVd6QhF1ewIRcPvCEX28ghFKfYIRV35CEWQ/AhFw/8IRfYC
CUUpBglFXQkJRfIMCUXDDwlF9hIJRSkWCUVYGQlFkBwJRcMfCUX2IglFKSYJRVgpCUWQLAlF
wy8JRfYyCUUpNglFXTkJRZA8CUXDPwlF9kIJRSlGCUVdSQlFkEwJRcNPCUX2UglFKVYJRV1Z
CUWMXAlFv18JRfZiCUUpZglFXWkJRZBsCUXDbwlF9nIJRSV2CUVdeQlFkHwJRcN/CUX2gglF
KYYJRV2JCUWQjAlFw48JRfaSCUUplglFXZkJRZCcCUXDnwlF9qIJRSmmCUVdqQlFkKwJRb+v
CUX2sglFKbYJRVi5CUWQvAlFw78JRfbCCUUpxglFXckJRZDMCUXDzwlF9tIJRSXWCUVY2QlF
kNwJRcPfCUX24glFKeYJRV3pCUWQ7AlFw+8JRfbyCUUp9glFXfkJRZD8CUXD/wlF9gIKRSkG
CkVdCQpFkAwKRcMPCkX2EgpFKRYKRVgZCkWQHApFwx8KRfIiCkUlJgpFXSkKRYwsCkXDLwpF
9jIKRSk2CkVdOQpFkDwKRcM/CkXyQgpFKUYKRV1JCkWMTApFw08KRfZSCkUpVgpFXVkKRZBc
CkXDXwpF9mIKRSlmCkVYaQpFkGwKRb9vCkX2cgpFKXYKRV15CkWQfApFw38KRfaCCkUphgpF
XYkKRZCMCkW/jwpF8pIKRSmWCkVYmQpFkJwKRb+fCkX2ogpFKaYKRVipCkWQrApFv68KRfay
CkUptgpFXbkKRZC8CkXDvwpF9sIKRSXGCkVdyQpFkMwKRcPPCkXy0gpFKdYKRVjZCkWM3ApF
DeAKRfbiCkUp5gpFWOkKRZDsCkW/7wpF+vIKRSn2CkVd+QpFkPwKRb//CkX2AgtFKQYLRV0J
C0WMDAtFww8LRfYSC0UpFgtFXRkLRZAcC0XDHwtF9iILRSUmC0VYKQtFkCwLRcMvC0XyMgtF
KTYLRVg5C0WQPAtFvz8LRfZCC0UpRgtFXUkLRYxMC0XDTwtF9lILRSlWC0VdWQtFkFwLRcNf
C0X2YgtFJWYLRWFpC0WQbAtFw28LRfZyC0UpdgtFXXkLRZB8C0XDfwtF8oILRbmGC0VYiQtF
jIwLRcOPC0X2kgtFKZYLRViZC0WMnAtFw58LRfaiC0UppgtFWKkLRZCsC0W/rwtF8rILRSm2
C0VduQtFkLwLRb+/C0XywgtFKcYLRV3JC0WQzAtFw88LRRPTC0Up1gtFXdkLRZDcC0XD3wtF
9uILRSnmC0VY6QtFjOwLRcPvC0X28gtFJfYLRVj5C0WQ/AtF</AssayXData><AssayYData Points="900">6s2kPg55oD64mJ0+CxuYPvWPlT6UTpM+4D2OPj0ajz66AY0+gEWLPgI/iT7mbIc+7OSGPh3A
hD56+YQ+OYGDPu5Rgz41XoM+bJOBPuDAgT4DBIQ+xhqDPtYLgT6QoIA+l1KCPrRsfT6cWIA+
2jaAPui2gT6lCn8+bs5/PjwWgD7M9H8+3AGBPlkKfj5ON4A+nzp/PnuMfj6TP34+4oV9PkBf
gT5o2X4+AImCPqchfj6ok4A+7ICAPvHDfz44pIA+VxV9Pub9gj46ooA+ffCAPvxLgT4QkoA+
76iAPheXgT7rYIE+Ci2CPse3gT69PoE+w5GAPp/LgD5oYII+UPCCPnKZgT41/oA+SqOAPvDg
gj7sx4E+EW6CPll6gj5Ht4M+QDCFPtl4gj704IE+ywOFPlRsgz6NEYM+5gmDPk/AhD6muYI+
LHuDPkFxgD4O9oQ+bvSDPurxhT6Nl4Q+4XmCPhaahD5jcIA+vIWFPuVagz4/iIM+MBmGPqtt
hD79MYU+0A2FPr1chD7d6oM+N2OGPkt2hj6nQoU+wiyDPmsBhz4bjYc+h82IPilZhj5vJ4c+
lE6EPvz4hj5U54U+gO6GPsTnhz7+p4c+/DSIPl/NiD6rfYQ+GvyGPpS8iT5/gYg+gjGIPkjI
iT5l5oY++imIPj5mhj5bRYk+TXSIPjOHhz5lhog+IciIPn54iT4BpoY+JWKKPgrxhz7FUIg+
nf6IPiNqiD7QHok+xB+JPttgiT60v4g+V1qJPpThiD6fa4s+DbeKPnsKiT498Ik+76OJPmKb
hz5pnIk+DSSLPreMij6W6os+kTuLPpJvij5khYs+KnGJPvsoij4XMow+GEKNPl40iz6U/Yk+
wEyLPpetjD5MPYo+zCOMPhLFiz5k0os+arCKPo4Riz4EYYo+55GLPq1Rij6bSYo+9JuKPvBH
ij5T6o0+GTSNPo9qiz4qQow+JoCLPtFSjT6vR4w+ZzWNPq4DjT5y5I0+fD6PPvFjjT7q9JA+
sGCNPngHjj6l9Is+di6MPj6KjT4KRY0+UdeLPvoCjT6JO40+0zeOPiHcjD4o3Y4+a+ONPiIU
jz4Vc48+I5OOPjFfjj4vc44+zziPPhcwjj6Ido8+qkOQPqGsjz5Zg48+E7eOPlYEjj4WxpA+
bQ6PPgD7jj5E0o4+IPyPPosejz6Y65I+cVKOPgIvjz4wAZI+86OOPuBJkD63eJE+gW2PPovk
kT4nuJE+ozCQPqJQkj7mXpI+SGORPkoqjz6AUo8+PcyQPo+ikD6bVY8+5VyRPhugjz6++pE+
1AuRPo63kD4/HI4+wUWTPrKzjz4Z4ZA+6V6SPirBjz5oGpM+KQ6SPjApkT7+/48+L7qQPrIg
kT4TSZA+yi2RPt8vkz7qMpI+pvuQPsNSlD5aiJM+rZqSPry0lD4zzZE+IZ+TPmfZkj5K9pI+
L6+SPgF4lD5f3ZI+8F6QPpgxlD5ev5Q+JJaRPqFCkT52jJM++ZqSPvzCkT6MQ5M+79CTPpBG
kj7TK5U+n6GUPpgClj4J45E+xOuTPsqOlD4M6ZY+08OTPgMPlj435pU+BfeSPlQ9kj7p3pQ+
0vqUPt0XlT4/TZQ+ipiUPvrOlD4g+pY+4v6UPhwclj5FW5Y+v8iWPnpXkz437pM+O/eTPi6/
lD4UI5Q+up2VPlFLlj7Y/pQ+qISTPlGilT6rSpY+A5qWPnaOlT6uoZY+hheVPlDVkz7EJJU+
uISVPmt5lj6zjJQ+1LqVPrXulT7XLZY+LKGTPofdlz7keJY+s9qWPvUrlj6IRJY+JZOVPrAF
mD4s6JM+KxaXPrbumD7kV5Y+iRSWPlTwlz5GnpY+x/GVPphtlj7CZ5Y+2XeXPs+9lj6BO5g+
9OWWPsUqlj7sLJc+SVWYPhiVlT7uW5k+J5+WPkLRlj4HUpc+wGWZPkRilz6okZg+GgGXPv3/
lz7zIJg+h8KYPm2nmD7T5Zc+LAWYPtt/mz4CVpc+WA6ZPnENmD6CNJY+KhWWPmVUmD6xoZk+
kUuYPpU2mT59UJo+cTyZPm19mD4aCJg+YXOZPiRZmT7u9Zk+bfWXPrj1lz4Vc5o++7uYPh92
mT6A0pc+lISXPpbrlz5/3Jc+Ku+XPsS5mD63yJc+hzibPm+qmT5kSJw+UGaaPte8lz50iZk+
+fKXPvIsmT7mLZk+/vOZPhixmD74Q5k+E/iZPvgamj7JvZk+2yyaPpPRmD7nMZg+mviaPnu7
mz456Js+Bv6YPjTkmj7A7Zs+7eqZPuwlmz7t6pc+oDeaPpNUmT6ASpk+OJuaPtFqmT72ZJo+
o9+YPpWwmz4dI5o+ZBObPpUqmj5+spo+HlabPnmmmj5BfZk+TyGdPhxwmz7xCZs+ZkOdPhOM
mz4yNJs+2IGaPgtcmj5deZk+g/2bPoNNmz7fcZo+rBubPh3Emj7BPJ0+BU6dPjLpmz4CTZ4+
ecyaPrxMnD77HZs+wtacPvcJmz5Sc50+hDmcPjdsmz58+po+uh6bPjAOnD5DSZs+osCZPpM5
nD5b8po+N3uaPp0YnT4bpZ0+TDCdPjghnj5AGps+lWOcPgfimz7wgJs+NgCePpSEnT5Cjp4+
gmycPo2ZnD5yWJw+otOcPv20nT5eWJw+erqePnMynT7KX54+FsKcPnZfmz6XN5w+lBufPn3x
mz6HuJ4+D1icPnwYnT7nhZs+JSScPg0Knj68rJw+UhudPoLYnj5mS58+ubWbPjlAnz4b850+
WDGfPri5mz7NI58+ALqePsU7nz43RqA+D+udPlJsoD79Tp4+gamgPjPGnT55lZ8+u+iePrSe
nT4PZJ0+6qyePvqQnD40FZ8+1OOePl3XnD7iYp8+nS6fPvAsnz5ky50+yFWgPtQqnj7jhJ4+
zlGgPkndmz7uup4+GpaePndKnz7IN54+O4SePr10oD7KH58+5VqePp+8nj6y158+CJyePi3G
nz59mqA+bsufPqRHnT48Ep8+U4GgPksVnz7uC6I++7edPh9dnj6u+Z4+D7mfPiNGoT6FaaA+
9fifPvzhnj65nJ4+fzqhPv6EnT7Qdp4+Eh2hPndioD6ns6E+jTOgPpl4oT6bt6A+h+OdPmtX
oT4G758+T+KhPs/4oD6RkJ8+r26gPjUwoT6K/6E+Z5+gPiuZoD6OZqE+HUKgPup4nz7qQ6E+
mf6hPnAvoT6XaqI+wr2iPuPNoD4Eo6A+0ragPuzMoD5To6M+y12fPuxOoT6qEaE+PdGePh5A
oT51x6E+xgKiPl0roT5KB6I+zEejPvR/oD4yRaM+A42hPj0Doj6NTqE+vxahPknAoj6wtqI+
f/WhPjvPoz7ckKA+wmuhPlV5oT7uJqA+Qi+iPgqioj6M66A+agmjPr3aoT4u/qM+wG2iPpkx
pD6fIqI+fcigPvxupD5LRqI+ZCehPuynoT4mUqQ+Fr2iPjbPoD61e6M+fUOhPlFzoz6UYaI+
nYOjPg6Foj75GaI+jsWfPrbKoT7zNKM+DI+jPtI1oj76p6I+X5WhPqNzpD6+EKM+4FOiPuwj
oz4EUqE+U/ChPie2oT4en6M+Y3alPnwooj4ElKI+xC+iPrxUoj6VKKM+OLOjPqFfoz743KU+
sAqmPrtOoT4bYaI+R5OiPiZYpD54faA+lvSjPuJZoj5XxaM+YCSkPgiQoj6kT6M+ppuhPrD5
oT7u/6I+x9ajPm4JpD4uNaQ+6nCjPnEEpj5ZkKU+wm2iPiH2pD4l16I+Ww2kPgQkpT6ONaQ+
5B2lPs7koD5SLaM+PHykPtcYpD6ivKU+aQ+hPsCGoj4I5qM+EcujPlppoz5pjKU+0KOkPkQ0
pD5HIKQ+BGalPjd/pT5Au6M+uHyjPqOloz42KaY+O8ikPtqqpT4DSKQ+ZsykPlqopD5YL6Y+
VP6jPsBApj6a2qQ+GSelPsXvpD5Qg6U+Q5+lPneGpT4YkqU+aBGkPth5pD6Xz6I+ReWlPjQc
pD7V5aQ+bfalPmVypT63WaY+6KWnPvvSpT5CyaU+Vr+mPnR2pD5UMKY+s5ilPs1Fpj79ZqU+
VjykPqj1oz4kMqc+ww+mPjD6pT7EH6Q+qZWmPpfcpT6F+KU+ob6jPmd8pT7gZKQ+uOWkPq40
qD79OKY+iM+lPouxpj6v6aY+JNqnPm0+pT5SVqY+tHWmPq5lpj6xtqU+MSKlPqOzpz4bCqY+
DM2nPrDupD448qY+ssulPrTzpT6Z86Y+GJanPtIjpT7ax6c+9FKlPmAepz4Jmac+2dSlPrpN
pz6tCqg+go+nPmlZpj7M+qY+HsGmPsBIpz6J7qc+//ekPoAypz6ehqc+s8eoPgCxpT6N36c+
RMmoPu2xpz4Hh6g+Dr2oPnN1pz5e8ac+e9CmPs3Epj5f7KY+EcaoPqj5pz55d6c+fjKkPuE7
qT7TSqg+oROqPjujpT7yVaY+seKmPv/0pz4VcaU+cZ2mPmQSpz6zw6g+haWnPhZgpz7lMKc+
hvinPlIGqD6r1aU+PeemPp4bqD5iQ6c+UQWpPv2epz5Qfak+pO2mPr1mqD5hTqc+2/mmPsuz
pD4Z26g+9IymPrGCqT7koag+guCnPoD2pj5CTKg+u4yqPj92qD785Kk+71SoPoA5qD5/+ac+
ggKpPrRDqD4L36k+nXqpPic9qD6VXKk+vQ2qPq5GqD6UDag++vGoPptnqD6lVqc+MrynPvc6
qD5ZEqo+GDmpPpSwqD6nqac+ZSeoPjzLpz5R26k+JpemPjIfqj57Rqg+CEenPjYNqT5h36g+
Gc+nPm3yqD5Q2ak+Wx6pPmXCqD6yAqg+XbqqPpTSqT7j36k+</AssayYData></Step><Step><CommonData><SampleLocation>1</SampleLocation><SampleID></SampleID><SampleGroup></SampleGroup><SampleInfo></SampleInfo><SampleRow>C</SampleRow><SamplePlate>1</SamplePlate><WellType>BUFFER</WellType><Concentration>-1</Concentration><ConcentrationUnits>µg/ml</ConcentrationUnits><MolarConcentration>-1</MolarConcentration><MolarConcUnits>nM</MolarConcUnits><MolecularWeight>-1</MolecularWeight><Temperature>25</Temperature><StartTime>6307333</StartTime><AssayTime>180</AssayTime></CommonData><FlowRate>600</FlowRate><StepType>DISASSOC</StepType><StepName>Dissociation</StepName><StepStatus>OK</StepStatus><ActualTime>179.999</ActualTime><CycleTime>0.2</CycleTime><AssayXData Points="900">w/8LRfYCDEUpBgxFXQkMRZAMDEXDDwxF9hIMRSkWDEVdGQxFkBwMRcMfDEXyIgxFKSYMRV0p
DEWQLAxFvy8MRfYyDEUpNgxFXTkMRZw8DEXDPwxF9kIMRSlGDEVdSQxFkEwMRcNPDEX2UgxF
KVYMRV1ZDEWMXAxFw18MRfZiDEUpZgxFWWkMRZBsDEW/bwxF9nIMRSl2DEVdeQxFkHwMRcN/
DEX2ggxFKYYMRV2JDEWQjAxFw48MRfKSDEUllgxFWZkMRYycDEXDnwxF9qIMRSmmDEVdqQxF
kKwMRcOvDEXysgxFKbYMRV25DEWQvAxFw78MRfLCDEUpxgxFXckMRZDMDEXDzwxF9tIMRSnW
DEVd2QxFjNwMRcPfDEXy4gxFKeYMRV3pDEWM7AxFw+8MRfbyDEUp9gxFWfkMRZD8DEXD/wxF
9gINRSkGDUVdCQ1FkAwNRcMPDUX2Eg1FKRYNRV0ZDUWMHA1Fwx8NRfYiDUUpJg1FWSkNRYws
DUXDLw1F8jINRSk2DUVdOQ1FjDwNRb8/DUX2Qg1FKUYNRV1JDUWMTA1Fv08NRfZSDUUlVg1F
WVkNRYxcDUXDXw1F9mINRSVmDUVdaQ1FkGwNRcNvDUXycg1FKXYNRVl5DUWQfA1Fv38NRfKC
DUUphg1FXYkNRZCMDUXDjw1F8pINRSmWDUVdmQ1FkJwNRcOfDUXyog1FJaYNRVmpDUWQrA1F
v68NRfayDUUptg1FXbkNRYy8DUXDvw1F+sINRSnGDUVdyQ1FkMwNRb/PDUXy0g1FKdYNRVnZ
DUWM3A1Fv98NRfLiDUUp5g1FWekNRZDsDUXD7w1F9vINRSX2DUVd+Q1FkPwNRb//DUXyAg5F
KQYORWUJDkWMDA5Fww8ORfYSDkUpFg5FXRkORYwcDkW/Hw5F8iIORSUmDkVdKQ5FjCwORcMv
DkX2Mg5FKTYORVg5DkWMPA5Fvz8ORfZCDkUlRg5FWEkORYxMDkXDTw5F9lIORSlWDkVdWQ5F
kFwORcNfDkXyYg5FJWYORV1pDkWQbA5Fv28ORfJyDkUpdg5FXXkORZB8DkXDfw5FF4MORSWG
DkVdiQ5FkIwORcOPDkXykg5FJZYORViZDkWQnA5Fv58ORfKiDkUppg5FXakORYysDkXDrw5F
PLMORSW2DkVYuQ5FjLwORcO/DkX2wg5FKcYORV3JDkWMzA5Fv88ORfbSDkUl1g5FXdkORZDc
DkW/3w5F9uIORSnmDkVd6Q5FjOwORb/vDkX28g5FKfYORV35DkWM/A5Fv/8ORfICD0UlBg9F
XQkPRYwMD0W/Dw9F9hIPRSkWD0VdGQ9FkBwPRb8fD0X2Ig9FJSYPRVgpD0WQLA9Fwy8PRfYy
D0UpNg9FXTkPRYw8D0XDPw9F8kIPRSlGD0VdSQ9F0UwPRb9PD0XyUg9FJVYPRVhZD0WQXA9F
w18PRfZiD0UlZg9FWGkPRZBsD0W/bw9F9nIPRSl2D0VYeQ9FjHwPRb9/D0Xygg9FJYYPRViJ
D0WQjA9Fv48PRfKSD0Uplg9FWJkPRYycD0W/nw9F8qIPRSmmD0VYqQ9FjKwPRb+vD0X2sg9F
JbYPRV25D0WMvA9Fw78PRfLCD0Uuxg9FXckPRYzMD0W/zw9F9tIPRSnWD0VY2Q9FkNwPRb/f
D0X24g9FJeYPRVjpD0WM7A9Fw+8PRfLyD0Up9g9FXfkPRZD8D0XD/w9F8gIQRSkGEEVYCRBF
jAwQRcMPEEXyEhBFJRYQRV0ZEEWMHBBFwx8QRfIiEEUlJhBFXSkQRYwsEEXLLxBF8jIQRSU2
EEVYORBFjDwQRb8/EEX2QhBFJUYQRVhJEEWMTBBFw08QRfZSEEUlVhBFWFkQRYxcEEXDXxBF
8mIQRSlmEEVYaRBFjGwQRRVwEEXychBFKXYQRVh5EEWQfBBFv38QRfaCEEUlhhBFXYkQRaSM
EEXDjxBF9pIQRSWWEEVdmRBFjJwQRcOfEEXyohBFKaYQRVipEEWMrBBFv68QRfayEEUlthBF
WLkQRYy8EEW/vxBF8sIQRSXGEEVYyRBFkMwQRb/PEEXy0hBFJdYQRVjZEEWM3BBFw98QRfLi
EEUl5hBFXekQRYzsEEXD7xBF9vIQRSX2EEVx+RBFjPwQRcP/EEX2AhFFKQYRRcMJEUWMDBFF
ww8RRfYSEUU2FhFFWBkRRYwcEUW/HxFF8iIRRSUmEUVdKRFFjCwRRb8vEUXyMhFFJTYRRVg5
EUWMPBFFwz8RRfJCEUWgRhFFWEkRRYxMEUXDTxFF9lIRRSVWEUVYWRFFjFwRRb9fEUXyYhFF
JWYRRVhpEUWMbBFFw28RRfJyEUUldhFFXXkRRYx8EUW/fxFF9oIRRSmGEUVYiRFFkIwRRcOP
EUUHkxFFKZYRRViZEUWMnBFFw58RRfKiEUUlphFFWKkRRYysEUW/rxFF8rIRRSm2EUV5uRFF
kLwRRb+/EUXywhFFJcYRRVjJEUWMzBFFv88RRfLSEUUl1hFFWNkRRYzcEUW/3xFF9uIRRSXm
EUVd6RFFjOwRRb/vEUXy8hFFKfYRRVj5EUWM/BFFv/8RRfICEkUlBhJFWAkSRaQMEkW/DxJF
8hISRSUWEkVdGRJFjBwSRb8fEkXyIhJFJSYSRVgpEkWQLBJFvy8SRfYyEkUlNhJFWDkSRYw8
EkW/PxJF8kISRSVGEkVYSRJFjEwSRcNPEkX2UhJFJVYSRVhZEkWMXBJFw18SRfJiEkUlZhJF
WGkSRYxsEkW/bxJF8nISRSV2EkVYeRJFjHwSRb9/EkXyghJFVoYSRViJEkWMjBJFw48SRfKS
EkUplhJFXZkSRYycEkW/nxJF8qISRSWmEkVYqRJFjKwSRcOvEkX2shJFRrYSRVi5EkWMvBJF
v78SRfLCEkUlxhJFWMkSRYzMEkW/zxJF9tISRSXWEkVY2RJFlNwSRb/fEkXy4hJFJeYSRVjp
EkWM7BJFw+8SRfbyEkUp9hJFWPkSRYz8EkW//xJF8gITRSUGE0VYCRNFjAwTRb8PE0XyEhNF
JRYTRV0ZE0WMHBNFvx8TRfIiE0UlJhNFWCkTRZQsE0W/LxNF8jITRSk2E0VYORNFkDwTRb8/
E0X2QhNFJUYTRVhJE0WMTBNFw08TRfJSE0UpVhNFWFkTRYxcE0W/XxNF8mITRS5mE0VYaRNF
jGwTRcNvE0XychNFJXYTRVh5E0WMfBNFv38TRfKCE0UphhNFXYkTRZCME0XDjxNF8pITRSmW
E0VdmRNFjJwTRb+fE0XyohNFKaYTRV2pE0WMrBNFw68TRfKyE0UlthNFXbkTRYy8E0XDvxNF
8sITRYzGE0VdyRNFkMwTRcPPE0X20hNFKdYTRV3ZE0WQ3BNFw98TRfriE0Up5hNFXekTRZDs
E0XD7xNF9vITRSn2E0Vd+RNFkPwTRcP/E0X2AhRFKQYURV0JFEWQDBRFww8URfYSFEUpFhRF
XRkURZAcFEXDHxRF9iIURSkmFEVdKRRFkCwURcMvFEX2MhRFKTYURV05FEWQPBRFwz8URfZC
FEUpRhRFXUkURZBMFEXDTxRF9lIURSlWFEVdWRRFkFwURcNfFEX2YhRFKWYURV1pFEWQbBRF
w28URfZyFEUpdhRFXXkURYx8FEXDfxRF9oIURSmGFEVdiRRFkIwURcOPFEX2khRFKZYURWGZ
FEWQnBRFw58URfaiFEUpphRFXakURZCsFEXDrxRF9rIURSm2FEVduRRFkLwURcO/FEX2whRF
KcYURV3JFEWQzBRFw88URfbSFEUp1hRFXdkURZDcFEXD3xRF9uIURSnmFEVd6RRFkOwURcPv
FEX28hRFKfYURV35FEWQ/BRFw/8URfYCFUUpBhVFXQkVRZAMFUW/DxVF9hIVRSUWFUVdGRVF
kBwVRcMfFUXyIhVFKSYVRV0pFUWQLBVFwy8VRfYyFUUpNhVFXTkVRYw8FUXDPxVFJ0MVRSVG
FUVdSRVFkEwVRcNPFUX2UhVFKVYVRV1ZFUWQXBVFw18VRfZiFUUpZhVFXWkVRZBsFUXDbxVF
9nIVRSl2FUVdeRVFkHwVRcN/FUX2ghVFJYYVRV2JFUW1jBVFw48VRfaSFUUplhVFXZkVRZCc
FUXDnxVF9qIVRSmmFUVdqRVFkKwVRcOvFUX2shVFKbYVRVi5FUWMvBVFv78VRfLCFUUpxhVF
XckVRZDMFUXDzxVF9tIVRSnWFUVY2RVFmNwVRcPfFUX24hVFJeYVRV3pFUWQ7BVFw+8VRfby
FUUp9hVFXfkVRZD8FUXD/xVF9gIWRSkGFkVdCRZFkAwWRcMPFkX2EhZFJRYWRV0ZFkWQHBZF
wx8WRfYiFkUpJhZFXSkWRZAsFkXDLxZF9jIWRVI2FkVdORZFkDwWRcM/FkX2QhZFKUYWRV1J
FkWMTBZFw08WRfZSFkUpVhZFXVkWRZBcFkXDXxZF9mIWRV9mFkVdaRZFkGwWRcNvFkX2chZF
KXYWRV15FkWQfBZFv38WRQuDFkUphhZFXYkWRZCMFkXDjxZF9pIWRSmWFkVYmRZFkJwWRcOf
FkXyohZFKaYWRV2pFkWQrBZFv68WRfayFkUpthZFXbkWRYy8FkXTvxZF8sIWRSnGFkVdyRZF
jMwWRcPPFkX20hZFKdYWRV3ZFkWM3BZFw98WRfLiFkUp5hZFXekWRYzsFkXD7xZF8vIWRSn2
FkVY+RZFjPwWReD/FkX2AhdFKQYXRV0JF0WMDBdFvw8XRfISF0UpFhdFXRkXRYwcF0XDHxdF
9iIXRSkmF0VdKRdFkCwXRcMvF0X2MhdFJTYXRV05F0WMPBdF</AssayXData><AssayYData Points="900">VeWlPhaQqz4in60+qKu2PuBtuj60or4+FcLBPqbixD5dlMY+iVrJPjL3yj4NCM4+oA/PPuHU
zT6PhM4+K2bPPjaM0j6wJNE+HWTRPotm0T4Mi9E+T9zRPi7w0j5g3NM+r6vSPg3X0z6zAtQ+
8STSPiSI0j58kdE+Q87QPkoh0z7N+tI+j1nRPnRI0z6SztE+B4HRPmm90T6CfdM+MyfQPl19
0T6ibc8++NHRPqMt0T5yctE+9kfRPiJk0j5BEdI+9ObSPmeJ0D66ZM8+PG/SPmAR0j70HNA+
+PTSPtpvzz6XhNI+2LnPPlH+zT6OZc4+O6XQPso0zz4pWNE+mbXOPjGgzz7A4c8+op3NPu+B
zz6mJdE+16HPPiIszj6mDM8+plzRPpkHzj5Fhc8+eBjOPkckzj793s8+Z4fQPiec0D6r5NA+
1Z/OPp3azj523M8+tbjOPhJrzz76Cs4+g2fMPgedzj6ic9A+pZTMPpEpzj6k3M0++zTLPlTh
yz7P98o+pCLNPkD0zT51ss4+0BvOPvDqzj5wDc0+PpPMPrk+zT7YlM4+C8/MPqQ6zT4PnM8+
28DOPhauzj7sbs0+NC/NPteAyz5r7cw+PonMPpGEzD7+PM8+5OHOPms4zD5tKs0+9HzMPpd8
zD7fOc0+oYnOPrLqzD7MqM0+OgjNPtXUzT4CvMo+AuXMPpLczT5vLMw+YNLMPhtnzD4PV80+
nZ3OPq9ozT4o0cw+D0fMPtv2zD5z8s0+qA7NPkGayj75PM0+Px3LPkD1zD6+Ncw+b1TLPhsc
zz7zz8o+Bx/NPpu5yz5Ycs4+LfnLPv/vzD5Czcs+G67MPgSVzj5OZcs+LbTLPjBZzD55uMs+
HyDMPtkdzT6iGcs+mqzLPo3Vyz7Ntcs+jgbMPhepyz5v0co+yo/MPkOiyj5Wtss+JJTMPitN
zD5N+s0+arLKPkPuyj7EHs0+x+rLPullyz7/csw+UeTLPqgzzD76hsw+qOPKPqDNyj5rT8w+
9jrLPpZjzD6zJsw+PnDKPg6rzD42+co+CSDLPl8pzD5rUss+MO3KPp3byj4+Qso+8BLLPomi
zT6Hi8k+nArMPkoFyz6Tbcs+MLPLPma3yz4vBM0+I/zKPsyyyT4ajso+RqLLPu+YyT7Mzco+
IXDJPrVZzD5nZ8o+2wvIPucByz5K9Mo+2cPKPpKGyj7OwMo+zrbKPgEcyT5P78s+QZXMPiqp
yD6awco+E+7JPgC2yj64a8o+t5TLPqLhyj7bLMw+0sHKPrK8xz5UGso+TCvJPjy6yj5mccs+
1nDLPh2vyT5hGcs+UCbMPn8Tyj4aX8k+Hi3LPmpRyz7cyMo+UfzJPnbIyj5IPsk+omTMPmVG
yz6ZrMo+CGTLPlk4yz73wck+HwzLPigByz6UA8o+yo3KPqbJyT4s58k+1IfJPuODyT4shco+
w9XLPrXRyD5UZ8s+LOvLPo78yT7lLck+doDMPo3PyD6XSMg+ZGrIPo+3yz5Pwcs+y6LLPjjM
yj4VG8o+5iPJPkmPyT6gB8o+4HrLPicqzj5AWMo+EN/KPk66yj7CV8k+sGbLPt1jyj5K9Mk+
IxTKPqCRyT6arMo+Ib3JPgJQyz5q/8g+2CDKPoqiyD7kjMw+QxbJPt7PzD4Q6Mo+zXjMPluX
yT7dl8o+5FnLPkRTyz7T+so+W/3JPlS7yj58BM0+KETKPsJ/yT6YQ8s+tRvKPtDCyT7ZVMs+
ES7LPoLdyD7gVco+B03LPm9jzD4PRco+7LrKPguZyj4noMk+AUDKPnNgyj6AqMg+HRXKPqtd
zD4Au8o+/IzJPt8eyz7ohcw+mX/KPsSWyT41d8s+rHrLPkKUyD4CPMs+RyDLPmBeyj5ph8o+
0xbKPuCzyT6uaco+kwXKPhPWyD7BHsg+PRrLPr3zyT6G78o+zyjLPok1yT5HF8k+FtfJPnZ1
yz5gwcg+jjHLPsYCyT6x5sk+eZvKPnWFyj4Dgss+rYbKPnaNyj6B38o+6kvKPrqexz6j7ck+
4lTIPqJ3yj7xRco+I0rJPkDpyT57cMc+L0fLPvYGyz5GTMg+XaDIPnRIyD5RIMk+P8LKPoR8
yT57kss+44XLPlqnyD6Bdso+RFTKPpncxz5ypck+IqrLPralyT7tQsw+ZDjJPps+yj5CS8k+
ECXKPiWNyT5vXco+YnbIPg5syj4ODMo+GAfKPiIUyT6/fsk+wqTLPiB0yz7DMMo+RE/KPk6T
yj69Q8w+ihLLPsokzD6VQ8o+vL/JPileyD7UXso+e9vJPrFYzT5cxMo+jHXIPibpyT7uT8g+
KH/LPl7Fyj7OGMs+BfHKPiz/yD6PY8c+/uLIPj/jyj5z5ck+i3LKPnhwyT7b+8g+UJDKPoea
yj4Etsg+pIjJPrzTyj7Ba8s+ndXJPjE7yD5ak8k+rlbKPhk9yz5e8Mk+VVfLPofYyD7DZsk+
iUzNPiePyj7SHMo+lqfIPixOyj4Bqck++xbMPqgzyj6L7Ms+kazMPtMAyD58GMg+YqLMPp8w
yT5ok8o+TNnJPuNpyT5ALss+vqrLPqFzyj67Css+F0/JPhFCzT4oZss+eyDJPqhPyj65ssk+
dEHHPhrAyD57TMo+gkvJPhwAyz5Uack+8IjLPilsyj44Z8w+uPzKPhETyj7mqMk+7EbLPmWS
yj4/ic0+ED7MPl7Xyz7En8g+sZ3IPksgzT4GoMw+NgnKPhTMyj4/7Mw+jZLKPkZbyz6+Bcw+
YhvIPsWJzD6FAso+fQHMPjgOzD6ucck+b53JPiZXyT7Lpcs+Si3KPkqryT5978o+P97JPum3
yT4FBMo+HrnLPqP6zD64H8o+3m3MPmw+yj4vuck+bjbJPpp5yj6ERso+87vKPhBxyj5wWMk+
7rPLPvg1yj7ELMo+0m/JPiLjyj4HJco+3xHLPrtpzD7JCcw+LDHMPureyj5xbMo+qWXLPpzC
yj5ec8s+H+DMPqRczT66mMs+ONjMPrQwyz6c38o+rb/KPpfuyj5s6co+pUPJPuiqyz5G1co+
b5XMPnMCyT649cg+tSHLPlCHyj6yn8k+3z/LPiX5yj4K+Mo+uM/KPga9yj457sk+s6HKPiJg
yj5Dack+ARTKPl6MzD6gyMs+IOXKPhwpyz5bo8s+w7jLPm5Zyz6J/Mo+U5DKPjmbyj6dr8o+
e4vMPqmIyz4Wu8s+N6fKPn9VyT5vHsw+urHLPjJwyz4Zdso+cJHMPsaezD5wOMg+ANnKPlTK
yz4kWM0+25fLPo1mzD6XQMo+NgDMPo7GzD53asw+RW/MPpsYyT5uuMo+iVzLPsswyz5Gzss+
IJ7LPklfzT7rgMo+A0HLPghrzD53ksw+8S7MPs7xyz5Nb8o+zODMPvibzD5rBcw+Iy3LPkco
yz7468s+0j3NPgmayz5XiMw+GfHMPmkazD4Q5s0++pDMPm4qzD52jsk+xcfJPvrOyz6b1cw+
2+jKPmypyj7bsco+HdPLPlICyz68hco+PBbLPtnjyj5m3Ms+tN7LPtv5yj4As8s+JUXMPrNg
yj6mJs0+DQPMPohPyj61Ccw+XtbMPmn3yz7viMo+RhLKPpp+zD5e8ck+UezMPvgIzT7cx8w+
fWDMPv47zD4DBM0+PI7LPiS4yj4XKcw+RWfKPvwzzD7SC8o+hmLKPrXRyz6jmsw+T1bNPl2m
zD7sWc0+UG3LPmm9yz4VOcs+8oXMPok1yz4exMo+TifKPse1yz5Fx8s+Ha/MPlQbzT4Aiso+
TpjLPs5byj4zcMs+XH/MPkrCyz7JRcw+fSrLPouByj6hlcw+offLPkKXzD78L8s+Mw7NPsA2
zD6fyMw+OE/MPpeAyj6zx8o+WpzKPpPpyz43Zs0+QH3NPvkQyz4TO80+kkTLPpf8zD60UMo+
8vvLPqX2yj6yQck+m+HIPiH1zD7v9Mw+32nMPpnfzT44ucg++63LPkRvzD5wp8s+AbHLPngl
zj7fcMw+QPzNPgRdyz6HsMo+/aHLPsRzyz5laM4+uP/MPis0zD7Km8w+J6bNPsbEyT6t18w+
hAHOPtQQzT5QN84+n6vNPtMlyz68H80+9ZHNPr04zT5F/Mo+zu/LPiwRzD67N8w+OrTMPpWD
yz5SHcs+IMnKPkLsyj4rnss+AxzNPnefyz4s68o+eHXLPjr8yz4GO8w+M+zMPlYmyT6Y8c4+
9LPLPh1MzT5Go8w+c0/OPqbhzT6Y8cs+Ai7LPirSzD5A0s0+KGbOPo8szj5Jkss+nhHKPn4+
zD7wPMw+iFbNPpkZzz5Mesw+PoTKPg6hyz7Y1M4+EpHMPrzAyz6iuss+uyjOPrBfyz6cuss+
++XLPtk7zD7jKcw+mO3LPtp1zz5FL80+dfjMPmNWzj7Abc0+i4PMPrGnzD7zg8w+2kPMPhjU
yz5ucs4+IOjLPgu3zz7I48k+XmnNPqR0zT78BM8+LRHOPlUuzT6hvM0+Ft3MPvQzzD4OAs4+
tcrOPhmuyj7NO84+Gj3MPmRYyz7rT88+OQ3NPgRWzT4lVcw+ForMPtCIzD4Yss0+/wfNPjy4
zj6Djcw+NYTMPhqAzT7C/s4+6bbNPpISzj77U80+oy7NPsm3zD7Cmsw+MG3NPh6Dzj6gJM0+
iGjLPiSazT4mbcw+uInMPoGezD6EQ80+lIbMPqtezT5mNMs+wA/NPuZizD5Nwsw+d4HLPhEY
zD5Nbc0+8BXNPpljzT4oz8w+8TTNPuq8zD4r2s0+wkPMPlhszj5qJ84+fUXNPoImzz4vDMs+
h6jNPu7azD7FQs0+u4nNPqnSzj5v98w++tjLPqrzyj5ZKMw+</AssayYData></Step><Step><CommonData><SampleLocation>11</SampleLocation><SampleID></SampleID><SampleGroup></SampleGroup><SampleInfo></SampleInfo><SampleRow>C</SampleRow><SamplePlate>1</SamplePlate><WellType>REGENERATION</WellType><Concentration>-1</Concentration><ConcentrationUnits>µg/ml</ConcentrationUnits><MolarConcentration>-1</MolarConcentration><MolarConcUnits>nM</MolarConcUnits><MolecularWeight>-1</MolecularWeight><Temperature>25</Temperature><StartTime>6496691</StartTime><AssayTime>5</AssayTime></CommonData><FlowRate>1000</FlowRate><StepType>KREGENERATION</StepType><StepName>Regeneration</StepName><StepStatus>OK</StepStatus><ActualTime>4.99907</ActualTime><CycleTime>0.2</CycleTime><AssayXData Points="25">vz8XRfJCF0UhRhdFYUkXRYhMF0W7TxdF7lIXRSFWF0VVWRdFjFwXRbtfF0XuYhdFJWYXRVVp
F0WIbBdFv28XRe5yF0UhdhdFaXkXRYh8F0W7fxdF7oIXRSWGF0VViRdFiIwXRQ==</AssayXData><AssayYData Points="25">FRIWwKgFJMD6XyrArlkuwLofMsBlETXAdkY3wO1aOcBwUTvAMME8wJxgPsCqSj/AwbdAwHCE
QcAoDEPApqJDwBOaRMDla0XAT+1FwCUBR8Ag0kfAj39IwPjhSMAefknA7pVJwA==</AssayYData></Step><Step><CommonData><SampleLocation>12</SampleLocation><SampleID></SampleID><SampleGroup></SampleGroup><SampleInfo></SampleInfo><SampleRow>C</SampleRow><SamplePlate>1</SamplePlate><WellType>NEUTRALIZATION</WellType><Concentration>-1</Concentration><ConcentrationUnits>µg/ml</ConcentrationUnits><MolarConcentration>-1</MolarConcentration><MolarConcUnits>nM</MolarConcUnits><MolecularWeight>-1</MolecularWeight><Temperature>25</Temperature><StartTime>6512749</StartTime><AssayTime>5</AssayTime></CommonData><FlowRate>1000</FlowRate><StepType>KREGENERATION</StepType><StepName>Regeneration</StepName><StepStatus>OK</StepStatus><ActualTime>5.00005</ActualTime><CycleTime>0.2</CycleTime><AssayXData Points="25">u48XRe6SF0UdlhdFVZkXRYScF0W7nxdF7qIXRR2mF0VRqRdFhKwXRbevF0XushdFIbYXRVW5
F0WIvBdFu78XRerCF0UdxhdFUckXRYjMF0XDzxdF7tIXRSHWF0VV2RdFiNwXRQ==</AssayXData><AssayYData Points="25">aD86PTcriT05/609BArmPcpPBj7p4RI+G44fPlJRLD4pqy0+WaM8PlSiRT4qIks+gF1QPmCc
UD6qvlo+5pFZPtaWYz4TNmM+PPViPnDmaz5mA20+WWlxPoWddj5bBHc+KQ52Pg==</AssayYData></Step><Step><CommonData><SampleLocation>11</SampleLocation><SampleID></SampleID><SampleGroup></SampleGroup><SampleInfo></SampleInfo><SampleRow>C</SampleRow><SamplePlate>1</SamplePlate><WellType>REGENERATION</WellType><Concentration>-1</Concentration><ConcentrationUnits>µg/ml</ConcentrationUnits><MolarConcentration>-1</MolarConcentration><MolarConcUnits>nM</MolarConcUnits><MolecularWeight>-1</MolecularWeight><Temperature>25</Temperature><StartTime>6528835</StartTime><AssayTime>5</AssayTime></CommonData><FlowRate>1000</FlowRate><StepType>KREGENERATION</StepType><StepName>Regeneration</StepName><StepStatus>OK</StepStatus><ActualTime>5.00005</ActualTime><CycleTime>0.2</CycleTime><AssayXData Points="25">vN8XRe/iF0Ui5hdFVukXRYXsF0W87xdF7/IXRSL2F0VW+RdFifwXRbj/F0XvAhhFIgYYRVYJ
GEWJDBhFvA8YResSGEUiFhhFUhkYRYkcGEW8HxhF7yIYRSImGEVWKRhFiSwYRQ==</AssayXData><AssayYData Points="25">jwsuwCR2OMBxFz3Ae0Y/wHYdQcBQFkPAD05EwLB6RcBVnUbA+51HwKI3SMARw0jAUIBJwG43
SsDDv0rAPD5LwPC7S8DoP0zAirtMwHgBTcDFak3ACflNwPvgTcA8kk7ABpJOwA==</AssayYData></Step><Step><CommonData><SampleLocation>12</SampleLocation><SampleID></SampleID><SampleGroup></SampleGroup><SampleInfo></SampleInfo><SampleRow>C</SampleRow><SamplePlate>1</SamplePlate><WellType>NEUTRALIZATION</WellType><Concentration>-1</Concentration><ConcentrationUnits>µg/ml</ConcentrationUnits><MolarConcentration>-1</MolarConcentration><MolarConcUnits>nM</MolarConcUnits><MolecularWeight>-1</MolecularWeight><Temperature>25</Temperature><StartTime>6544928</StartTime><AssayTime>5</AssayTime></CommonData><FlowRate>1000</FlowRate><StepType>KREGENERATION</StepType><StepName>Regeneration</StepName><StepStatus>OK</StepStatus><ActualTime>4.99907</ActualTime><CycleTime>0.2</CycleTime><AssayXData Points="25">vC8YRe8yGEUiNhhFVjkYRYk8GEW8PxhF70IYRSJGGEVSSRhFiUwYRbxPGEXrUhhFHlYYRVZZ
GEWFXBhFvF8YRetiGEUeZhhFVmkYRYlsGEW8bxhF63IYRR52GEVSeRhFhXwYRQ==</AssayXData><AssayYData Points="25">xzqAPeQ0qz0K79w9jMwHPk+cGz4MsSo+xe03PnJpPT66HUo+2CZTPm34Wj5IBGA+D1RjPoZ4
Zz6OOXA+pOJ4PqmaeD5RKXk+V7mBPjGOgT4f4IQ+3NuEPgRdhT6ytoc+DomJPg==</AssayYData></Step><Step><CommonData><SampleLocation>11</SampleLocation><SampleID></SampleID><SampleGroup></SampleGroup><SampleInfo></SampleInfo><SampleRow>C</SampleRow><SamplePlate>1</SamplePlate><WellType>REGENERATION</WellType><Concentration>-1</Concentration><ConcentrationUnits>µg/ml</ConcentrationUnits><MolarConcentration>-1</MolarConcentration><MolarConcUnits>nM</MolarConcUnits><MolecularWeight>-1</MolecularWeight><Temperature>25</Temperature><StartTime>6561029</StartTime><AssayTime>5</AssayTime></CommonData><FlowRate>1000</FlowRate><StepType>KREGENERATION</StepType><StepName>Regeneration</StepName><StepStatus>OK</StepStatus><ActualTime>4.99907</ActualTime><CycleTime>0.2</CycleTime><AssayXData Points="25">uH8YReuCGEUehhhFVokYRYWMGEW0jxhF55IYRR6WGEVqmRhFhZwYRbifGEXrohhFGqYYRVKp
GEWFrBhFuK8YReuyGEUethhFTrkYRYW8GEW4vxhF68IYRR7GGEVSyRhFgcwYRQ==</AssayXData><AssayYData Points="25">FR0wwFGoOcALpD3AJVFAwAD7QcBLqkPAJBtFwBJfRsBPC0fAlZNHwFWHSMA4hEnAS/RJwD9z
SsCXFEvAiVVLwHjCS8AFMUzAs75MwM0pTcAZpU3AMINNwPUaTsBol07AEYFOwA==</AssayYData></Step><Step><CommonData><SampleLocation>12</SampleLocation><SampleID></SampleID><SampleGroup></SampleGroup><SampleInfo></SampleInfo><SampleRow>C</SampleRow><SamplePlate>1</SamplePlate><WellType>NEUTRALIZATION</WellType><Concentration>-1</Concentration><ConcentrationUnits>µg/ml</ConcentrationUnits><MolarConcentration>-1</MolarConcentration><MolarConcUnits>nM</MolarConcUnits><MolecularWeight>-1</MolecularWeight><Temperature>25</Temperature><StartTime>6577257</StartTime><AssayTime>5</AssayTime></CommonData><FlowRate>1000</FlowRate><StepType>KREGENERATION</StepType><StepName>Regeneration</StepName><StepStatus>OK</StepStatus><ActualTime>4.99907</ActualTime><CycleTime>0.2</CycleTime><AssayXData Points="25">tM8YRePSGEUa1hhFStkYRX3cGEW03xhF4+IYRRrmGEVK6RhFgewYRbDvGEXj8hhFGvYYRUr5
GEWB/BhFsP8YReMCGUUWBhlFTgkZRX0MGUWwDxlF5xIZRRYWGUVKGRlFfRwZRQ==</AssayXData><AssayYData Points="25">6IbSPbsj8z0D1Bk+DTcxPpT5QT5D004+1vFcPrVtaT5F03Q+3F17PkpZgT5Ls4Q+MjSIPiOv
iT5k/4w+VWOOPn7IkD42x5E+DsSUPuoIlz5q+Jg+jUSaPqLFmj4L0Zs+KVCdPg==</AssayYData></Step><Step><CommonData><SampleLocation>1</SampleLocation><SampleID></SampleID><SampleGroup></SampleGroup><SampleInfo></SampleInfo><SampleRow>C</SampleRow><SamplePlate>1</SamplePlate><WellType>BUFFER</WellType><Concentration>-1</Concentration><ConcentrationUnits>µg/ml</ConcentrationUnits><MolarConcentration>-1</MolarConcentration><MolarConcUnits>nM</MolarConcUnits><MolecularWeight>-1</MolecularWeight><Temperature>25</Temperature><StartTime>6591968</StartTime><AssayTime>60</AssayTime></CommonData><FlowRate>1000</FlowRate><StepType>BASELINE</StepType><StepName>Baseline</StepName><StepStatus>OK</StepStatus><ActualTime>59.9991</ActualTime><CycleTime>0.2</CycleTime><AssayXData Points="300">sB8ZReMiGUUSJhlFSikZRX0sGUWsLxlF3zIZRRY2GUVKORlFeTwZRbA/GUXjQhlFFkYZRUpJ
GUV9TBlFsE8ZReNSGUUWVhlFRlkZRX1cGUWwXxlF42IZRRJmGUVKaRlFfWwZRbBvGUXjchlF
FnYZRUp5GUV9fBlFsH8ZReOCGUUWhhlFSokZRX2MGUWwjxlF35IZRRaWGUVKmRlFfZwZRayf
GUXjohlFEqYZRUapGUV9rBlFsK8ZReOyGUUSthlFSrkZRXm8GUWwvxlF48IZRRLGGUVuyRlF
fcwZRbDPGUXj0hlFFtYZRUrZGUV93BlFsN8ZRePiGUUS5hlFSukZRX3sGUWw7xlF3/IZRRb2
GUVK+RlFefwZRaz/GUXjAhpFFgYaRUoJGkV5DBpFsA8aRd8SGkUSFhpFShkaRXkcGkWwHxpF
3yIaRRYmGkVKKRpFeSwaRbAvGkXjMhpFFjYaRUY5GkV9PBpFsD8aRd9CGkUWRhpFRkkaRX1M
GkWsTxpF41IaRRZWGkVKWRpFfVwaRaxfGkXjYhpFFmYaRUppGkV9bBpFrG8aRQhzGkUSdhpF
SnkaRX18GkWwfxpF44IaRRaGGkVKiRpFfYwaRbCPGkXjkhpFFpYaRUqZGkV9nBpFsJ8aReOi
GkUWphpFSqkaRXmsGkWwrxpF47IaRRa2GkVuuRpFebwaRbC/GkXjwhpFFsYaRUrJGkV9zBpF
rM8aRePSGkUW1hpFStkaRXncGkWw3xpF3+IaRRLmGkVK6RpFeewaRbDvGkXf8hpFEvYaRUb5
GkV9/BpFsP8aRe8CG0UWBhtFSgkbRXkMG0WwDxtF3xIbRRYWG0VKGRtFeRwbRbAfG0XfIhtF
FiYbRUUpG0V5LBtFsC8bReMyG0UWNhtFSjkbRXk8G0WwPxtF30IbRRZGG0VFSRtFeUwbRbBP
G0XfUhtFFlYbRUpZG0V9XBtFrF8bRd9iG0USZhtFSmkbRX1sG0WwbxtF43IbRRZ2G0VKeRtF
eXwbRdF/G0XjghtFEoYbRUWJG0V9jBtFsI8bReOSG0USlhtFRZkbRXmcG0WwnxtF46IbRRKm
G0VKqRtFeawbRayvG0XjshtFFrYbRUW5G0V5vBtFsL8bRePCG0UWxhtFSskbRX3MG0WwzxtF
39IbRRLWG0VK2RtFfdwbRazfG0Xj4htFEuYbRUXpG0V97BtFrO8bRePyG0UW9htFRfkbRXn8
G0Ws/xtF4wIcRRYGHEVFCRxFeQwcRawPHEXfEhxFFhYcRUUZHEV9HBxFrB8cRd8iHEUSJhxF
SikcRXksHEWsLxxF3zIcRRY2HEVKORxFfTwcRbA/HEXjQhxFEkYcRUVJHEV9TBxFrE8cReNS
HEUWVhxFRVkcRX1cHEWwXxxF42IcRRZmHEVFaRxFfWwcRbBvHEXfchxFFnYcRUV5HEV5fBxF
sH8cRd+CHEUWhhxFRYkcRXmMHEWwjxxF45IcRVyWHEVKmRxFeZwcRayfHEXjohxFEqYcRUWp
HEV5rBxFrK8cReOyHEUSthxFSrkcRXm8HEWsvxxF38IcRRbGHEVKyRxFecwcRazPHEXj0hxF
EtYcRUXZHEV53BxF</AssayXData><AssayYData Points="300">PrSiPhYLoT4uOaY+g9uiPokYpz5F/qc+kxemPovupj5Avqg+AuOnPuPZqD6PYKo+t6aqPqHR
qj4LWKs+fbWrPsAOqz7hTa0+FPStPkh1rT5cmq0+ZhCuPtqxrT6Um68+ioCuPugTrz5ZkrA+
OKqwPjAQsz7EJLE+CqKxPu2bsj7COrI++5mwPnxPsT4dv7I+WHazPqmotD69xbE+YGi0PrFI
tT4zaLY+l7W1Pi2DtD6vobU+XaK1Pr+gtT4CfbY+8AO4PnhhuD6ek7Y+/U24PvequD67CbY+
wUi4PgdPuj6qbbg+t8S7PgCyuT7g8Lk+2uC6PjtluT4ECbs+azO8PtPEuz48x7k+AT28PriW
vT5qkbw+rb+6PhPTuz59q7o+KiC+PqWqvD6sp7s+6L29PmXIuj5Wsr0+zT29Pq/gvD43Vb0+
uLi9PsgKvz5Kj74+J+a8PqNevD6P/8A+vsu/PkyMvz5EEsA+i1fAPiG6wD7wcsI+qCLBPhTv
wD7Wa8E+B0XAPq8ywD5YBsA+wU6/PoABwj5LG8A+gN7BPhezwj7Oy8I+rwHEPuEwwj7Q4cI+
SuTEPtTXwT690ME+zy7CPmVTxD4po8Q+v1jGPhLKwz6Y+MU+fqLGPg6txD4iXcQ+2JrDPhqU
wz7j6MU+qrDFPuYJxz6W68Q+VXTEPgrnxD5Tysg+ppfHPmEzxT5xGsc+mUjGPmWZxT4hocY+
SnTGPm/Oxz5h8cY+x27FPgQYxj4hZ8c+HyzIPgjMyD7WuMY+jc3HPv7wxz6/Gcg+LO3JPhQd
xz5H8sk+LsbGPhP+yD5V8cc+mvLIPlSVyT45Lck+0FrKPnj9yT6Tucs+/KHKPmYLyT5x9ck+
e1LLPkeYyD5Fc8g+ta3LPgPSyz66Kco+qaLJPqJ1zT4lS8s+vLnJPqgWzD6FRcs+kYfJPmLC
yj4Dn8s+qw/KPq+lzD50rsw+YlzNPreJzD4TWMw+lFLMPqD3zD5op8w+TSXOPsJAzj69IM0+
OsXNPmXhzT7yls4+BczMPvLczD6Tjs8+dFzOPqnxzz6nG88+XkPOPrzWzz7++c8+e0PPPvkH
zj4VEM8+DDXQPs6RzT73Bc0+iqbNPlHVzj7GoNA+PCbOPlT5zj6CAM4+BN/PPkgR0T4rzNA+
hjvPPm1E0D5tdNE+R07QPkog0j5eVdI+OQXRPvL+0D7Erc0+8wfPPj/C0D5o+NA+JEfPPgz7
0D5gtNE+e4vRPtPezz7+XtE+QMXSPhMP0z6nPtA+JrfRPmUU0T4ChNA+7q7QPjObzz5KOdI+
uyPSPmuq0j4+NdE+H2vRPhvu0j63ZNE+r33TPnsr1T6G+dI+mrPSPlPH0z44QtU+3frSPqLd
0j4z5NI+fGrTPrmS0j4pydE+L17SPigR1T453NI+41TVPujQ1D765tI+xXLUPmWB1D4ZOtQ+
OrvRPm5b1D5vq9M+XoHTPk5Z1T6FktU+Lk7UPiMV1T4tLtQ+wm/WPhrv1T6PEdU+Z1HXPsm7
1j79kdY+G1TWPpPs1z4zPtM+7R7UPnyy1j73vtQ+90TVPgLU1T6AGdU+LiPXPkOj1j5g7tY+
RWrXPhc+1j4SStc+</AssayYData></Step><Step><CommonData><SampleLocation>1</SampleLocation><SampleID></SampleID><SampleGroup></SampleGroup><SampleInfo></SampleInfo><SampleRow>C</SampleRow><SamplePlate>1</SamplePlate><WellType>BUFFER</WellType><Concentration>-1</Concentration><ConcentrationUnits>µg/ml</ConcentrationUnits><MolarConcentration>-1</MolarConcentration><MolarConcUnits>nM</MolarConcUnits><MolecularWeight>-1</MolecularWeight><Temperature>25</Temperature><StartTime>6652871</StartTime><AssayTime>80</AssayTime></CommonData><FlowRate>600</FlowRate><StepType>LOADING</StepType><StepName>Loading</StepName><StepStatus>OK</StepStatus><ActualTime>79.9991</ActualTime><CycleTime>0.2</CycleTime><AssayXData Points="400">rd8cReDiHEUT5hxFQ+kcRXbsHEWp7xxF3PIcRQ/2HEVD+RxFdvwcRa3/HEXcAh1FDwYdRUMJ
HUV2DB1FqQ8dRdwSHUUPFh1FQxkdRXYcHUWpHx1F6CIdRQ8mHUVDKR1FdiwdRa0vHUXcMh1F
DzYdRUM5HUV2PB1FrT8dRdxCHUUPRh1FQ0kdRXpMHUWpTx1F3FIdRQ9WHUVDWR1FdlwdRalf
HUXcYh1FE2YdRUNpHUV2bB1FrW8dRdxyHUUPdh1FQ3kdRXZ8HUWtfx1F3IIdRQ+GHUVDiR1F
dowdRamPHUXckh1FD5YdRUOZHUV6nB1FqZ8dRdyiHUUTph1FQ6kdRXasHUWprx1F4LIdRQ+2
HUVDuR1FdrwdRam/HUXcwh1FD8YdRUPJHUV6zB1Frc8dRdzSHUUP1h1FQ9kdRXbcHUWt3x1F
3OIdRQ/mHUVD6R1FduwdRanvHUXc8h1FD/YdRUP5HUV2/B1Fqf8dReACHkUPBh5FQwkeRXYM
HkUoEB5F3BIeRQ8WHkVDGR5FdhweRakfHkXcIh5FDyYeRUMpHkV6LB5FrS8eReAyHkUcNh5F
QzkeRXo8HkWtPx5F3EIeRQ9GHkVDSR5FdkweRalPHkXcUh5FD1YeRUNZHkV2XB5FqV8eReBi
HkUPZh5FR2keRXZsHkWpbx5F3HIeRQ92HkVDeR5FenweRal/HkXcgh5FD4YeRUOJHkWKjB5F
qY8eRdySHkUPlh5FQ5keRXacHkWpnx5F4KIeRQ+mHkVDqR5FdqweRamvHkXcsh5FD7YeRUO5
HkV2vB5Frb8eRdzCHkUPxh5FQ8keRXbMHkWpzx5F3NIeRQ/WHkVD2R5FetweRanfHkXc4h5F
D+YeRULpHkV67B5Fqe8eRdzyHkUP9h5FQvkeRXb8HkWp/x5F4AIfRRMGH0VCCR9FdgwfRakP
H0XcEh9FRRYfRUIZH0V6HB9FqR8fRdwiH0UPJh9FQikfRX4sH0WxLx9F3DIfRQ82H0VCOR9F
djwfRak/H0XcQh9FD0YfRU9JH0V2TB9FqU8fReBSH0UPVh9FR1kfRXZcH0WpXx9F4GIfRQ9m
H0VHaR9FdmwfRa1vH0Xcch9FD3YfRUJ5H0V6fB9FrX8fReCCH0UPhh9FQokfRXqMH0Wtjx9F
4JIfRQ+WH0VCmR9FepwfRa2fH0Xcoh9FD6YfRUepH0V6rB9F0q8fReCyH0UTth9FR7kfRXq8
H0Wpvx9F4MIfRRPGH0VHyR9FeswfRVXQH0Xg0h9FE9YfRUfZH0V63B9Frd8fReDiH0UT5h9F
R+kfRXrsH0Wt7x9F4PIfRRP2H0VH+R9FevwfRa3/H0XgAiBFEwYgRUcJIEV6DCBFrQ8gReAS
IEUTFiBFRxkgRXocIEWtHyBF4CIgRRMmIEVHKSBFeiwgRa0vIEXgMiBFEzYgRUc5IEV6PCBF
rT8gReBCIEUTRiBFR0kgRXpMIEWtTyBF4FIgRRNWIEWdWSBFelwgRa1fIEXgYiBFE2YgRUdp
IEV2bCBFrW8gReByIEVVdiBFR3kgRXp8IEWtfyBF4IIgRROGIEVHiSBFeowgRa2PIEXgkiBF
E5YgRUeZIEV6nCBFrZ8gReCiIEUTpiBFR6kgRXasIEWtryBF4LIgRRO2IEVHuSBFerwgRa2/
IEXgwiBFE8YgRUfJIEV6zCBFrc8gReDSIEUT1iBFR9kgRXbcIEWt3yBF4OIgRRPmIEVH6SBF
euwgRa3vIEXg8iBFE/YgRUf5IEV6/CBFrf8gReACIUUTBiFFRwkhRXoMIUWtDyFF4BIhRRMW
IUVCGSFFehwhRakfIUXgIiFFEyYhRUcpIUV6LCFFrS8hReAyIUUTNiFFRzkhRZI8IUWtPyFF
3EIhRRNGIUVHSSFFekwhRa1PIUXgUiFFE1YhRUdZIUV6XCFFqV8hReBiIUUTZiFFR2khRX5s
IUWtbyFF4HIhRRN2IUVHeSFFdnwhRa1/IUXggiFFE4YhRUeJIUV6jCFFrY8hReCSIUUPliFF
QpkhRXqcIUWtnyFF4KIhRQ+mIUVHqSFFeqwhRa2vIUXgsiFFE7YhRUK5IUV6vCFFrb8hRdzC
IUUTxiFFR8khRXrMIUWtzyFF4NIhRRPWIUVH2SFFdtwhRQ==</AssayXData><AssayYData Points="400">52zXPpkD1j6cwtc+e2XXPl271j7DBNg+tEXWPtbu1j7jCdc+BvXXPmSj2D6latc+wo7WPtY5
1j7QYtc+DqfYPnim1j7iSNc+dpHWPqAc2T5WBtU+TZ/YPtNU1z6Fh9Y+FoLXPlO12D7I2Ng+
W5vYPrcs1j7DY9k+qjPXPsTK2D5Iadc+eVfYPm2s2D46/tk+zAHaPiic2T6iL9o+CETYPuTq
2D56mdk+K5baPg7t2T5qUdo+NcfaPvfw2T7CVdg+6d/ZPvs22z4T4tk+frTbPgzw2j7Nsto+
NBzZPkne2T5vzto+VqvaPmjD2T7r89o+cbTZPl6P2j6WDNo+mtfbPhmx2z5yZdo+VeTZPnsa
2T4coto+ECbbPlk92z7Zods+iN3aPjXh2z4L+No+n2jbPjrG2j4pTNo+W4raPpoo3D42Oto+
lV3cPj9d3D676to+8JDaPlXh2j4Tito+n/rbPj5p3D5VJNw+ZlvZPrVj3T5am9s+15vcPp07
2z65y9w+m4XaPukb3D6Hfdw+uaHcPgtE2z4BmN4+2ULePsL03D75Jds+74bbPlCQ3T6XFd4+
jFLcPh0/3j6Y8d0+qsvcPo2o2z4nuN0+OT3ePpqU3j54AN4+XbrcPl+G3T6wiN0+4XXdPjKn
3T6fU98+5qjePvnR2z4s6dw+GpvdPvlk3j5pwNw+E7/dPn/V3j4Uw9w+vJ3bPvf23T7Ndd8+
LzXcPlm03j6n1d0+mcvePr+L3z6vlt4+027ePh6v3z6d69w+p4PcPvO93j6njd8+Q8PdPp4T
3j499d8+dkffPib/3j58Zdw+Hy/gPiun3z4FLt8+BHDgPkb33z60Q98+MrfePjxl3j5h+dw+
dTvePqiO4T4VTN4++srdPrRQ3j45oN8+ysHfPgQa3z6eyeE+wxHgPnfA3j6U+uA+1yDgPrRn
3z5fGeI+PqHePuL64D4CUOI+xFLiPt5k3z4Ltt8+jzrgPpVN4T7rk98+tLbhPpms4T51ut8+
Q/XfPpA73z71WeA+tqjhPgt43z61jd8+LL/gPjvF4T5gAeE+sNHhPp7M4D6QZeM+N/ngPgwO
4z4JU+E+6h3kPu9I4j5a3uI+uFvfPlVC4z6oLeA+dtziPgjC4j5en94+MOfhPpsf4z7DA+Q+
VTzgPjhl4j6iwuQ+dKbhPtcW4T5xqeA+8EzhPjXf4T7SCuI+HFXhPgyv4z7zCeA+wELiPo4E
4z56POI+6rzgPk614j6U+eM+8a3jPnZ34j4LB+M+x5njPmXN4z6bLuE+GXvjPqVj4T64y+I+
1D7jPveP5D4TeeI+qTDiPp+L4z7Dx+M+JH/iPhzb5D64WOM+8A7lPpu64z6i9eQ+U/fjPlRD
4z6rBOU+gqbiPv/+4T6IAeQ+w/fjPs+D4z7EUOI+IVLiPvs25D6rROM+UWHlPt6B4T4wwuQ+
hgfjPqrT5D72y+E+IojlPgR55D6IZ+M+D2fjPldO4j7i0eU+zX/kPg5W4z4t8+Q+W2TlPkFE
5T75q+Q+3cDkPtCW4z7kt+U+fKzlPgvs5j5jqOU+9O3mPiAC5j6A7+Q+TFnmPuSK5T7JF+Y+
ohrlPikA5T4D/eQ+Nw7mPqAk5D4AA+Y+0CjkPuVD5j6pjOU+p8LlPnKm5D5DAeM+ynnlPiOh
5D5s3+Y+L3TmPhc05z7zqOY+wmnmPqFE6D7bouQ+yMvnPtAg5T7PKec+5RDmPpyI5j402eY+
kYLlPoNy5z772eI+mNXmPuHi5T4WKuU+atXkPlmq5T5/xOc+TTznPl5y5j48yuc+BsHlPn5r
6D56aec+xD/oPjZ46D64auk+VDznPgyL5z67gec+uFHmPlcA5j6cLuY+M+3nPk8Y5j5lm+U+
J2XnPi4Q6D58Kec+2hLoPl7b5j62FuY+ChDoPj9o5j7k2eU+flznPlaj5z4BQug+XCrmPvKu
5j5FRuY+iCXmPvLD5z5I1+c+ciLnPmoJ6D43uug+1vnnPgvx6D5BZOc+wv3oPkdW6D6wHec+
CszoPm+/6T6E0eg+JmHnPtxO6T7Ah+c+NfPoPu1G6T5sAug+eyfoPkkb6j4MNug+agHoPhXy
6D4+bOk+cvjmPqX66D4osOc+QGLnPlqr5j4uJuk+xT7pPg==</AssayYData></Step><Step><CommonData><SampleLocation>1</SampleLocation><SampleID></SampleID><SampleGroup></SampleGroup><SampleInfo></SampleInfo><SampleRow>C</SampleRow><SamplePlate>1</SamplePlate><WellType>BUFFER</WellType><Concentration>-1</Concentration><ConcentrationUnits>µg/ml</ConcentrationUnits><MolarConcentration>-1</MolarConcentration><MolarConcUnits>nM</MolarConcUnits><MolecularWeight>-1</MolecularWeight><Temperature>25</Temperature><StartTime>6733834</StartTime><AssayTime>60</AssayTime></CommonData><FlowRate>1000</FlowRate><StepType>BASELINE</StepType><StepName>Baseline</StepName><StepStatus>OK</StepStatus><ActualTime>59.9991</ActualTime><CycleTime>0.2</CycleTime><AssayXData Points="300">qd8hRdjiIUUH5iFFO+khRXLsIUWh7yFF1PIhRRT2IUU/+SFFbvwhRaH/IUXYAiJFBwYiRTsJ
IkVuDCJFpQ8iRdQSIkULFiJFPxkiRXIcIkWlHyJF2CIiRQcmIkU/KSJFbiwiRaUvIkXYMiJF
BzYiRTs5IkVuPCJFoT8iRdRCIkULRiJFO0kiRW5MIkWlTyJF1FIiRQtWIkU/WSJFclwiRaFf
IkXUYiJFB2YiRT9pIkVybCJFpW8iRdhyIkUHdiJFP3kiRXJ8IkWhfyJF1IIiRQeGIkU/iSJF
bowiRaGPIkXUkiJFB5YiRTuZIkVynCJFpZ8iRdiiIkULpiJFU6kiRW6sIkWhryJF1LIiRQu2
IkVHuSJFcrwiRaG/IkXUwiJFFMYiRT/JIkVuzCJFpc8iRdjSIkUH1iJFP9kiRW7cIkWh3yJF
7eIiRQfmIkU/6SJFbuwiRaXvIkXU8iJFC/YiRTv5IkVu/CJFof8iRdQCI0ULBiNFOwkjRW4M
I0WlDyNF1BIjRQcWI0U7GSNFbhwjRaUfI0XYIiNFCyYjRTspI0VuLCNFpS8jRdQyI0UHNiNF
PzkjRW48I0WhPyNF4EIjRQtGI0U/SSNFbkwjRaFPI0XUUiNFB1YjRT9ZI0WCXCNFzl8jRdRi
I0ULZiNFO2kjRW5sI0WlbyNF1HIjRQd2I0U7eSNFbnwjRaF/I0XYgiNFC4YjRTuJI0VujCNF
pY8jRdSSI0UHliNFP5kjRXKcI0WhnyNF6aIjRQemI0U7qSNFbqwjRaWvI0U7syNFB7YjRTu5
I0VuvCNFob8jRdjCI0ULxiNFO8kjRXLMI0WhzyNF2NIjRQfWI0U72SNFbtwjRaXfI0XU4iNF
B+YjRT/pI0Vu7CNFoe8jRdTyI0UL9iNFP/kjRW78I0Wh/yNF1AIkRQsGJEU6CSRFbgwkRbEP
JEXYEiRFCxYkRToZJEVuHCRFoR8kRdgiJEULJiRFOikkRW4sJEWhLyRF1DIkRQc2JEU6OSRF
bjwkRaE/JEXUQiRFB0YkRTpJJEVyTCRFoU8kRdRSJEUHViRFOlkkRXJcJEWhXyRF1GIkRQdm
JEU6aSRFbmwkRaFvJEU6cyRFB3YkRT95JEVufCRFvn8kRdSCJEUHhiRFOokkRW6MJEW1jyRF
1JIkRQuWJEU6mSRFbpwkRaWfJEXUoiRFB6YkRTqpJEVyrCRFoa8kRdSyJEUHtiRFP7kkRW68
JEWhvyRF1MIkRSTGJEU6ySRFdswkRaHPJEXc0iRFctYkRT/ZJEVu3CRFod8kRdTiJEUH5iRF
P+kkRW7sJEWh7yRF1PIkRQf2JEU6+SRF1PwkRaX/JEXUAiVFBwYlRToJJUVuDCVFoQ8lRdQS
JUUHFiVFRxklRW4cJUWhHyVF1CIlRQcmJUU6KSVFciwlRaEvJUXUMiVFBzYlRT85JUVuPCVF
oT8lRdRCJUUHRiVFOkklRW5MJUWlTyVF2FIlRQdWJUU6WSVFblwlRbFfJUXUYiVFB2YlRTpp
JUVubCVFoW8lRdhyJUUHdiVFOnklRW58JUWlfyVF1IIlRQeGJUVLiSVFcowlRaGPJUXUkiVF
GJYlRT+ZJUVynCVF</AssayXData><AssayYData Points="300">4dfnPrwa6D4QJ+c+rtjnPvx66T4o9Og+u/voPqEF6z5HY+g+ymHpPlXC6T6BRuk+ZQnoPqbP
6j7Wguk+UozpPpma6T6Ja+g+3iPoPhUk6T4Hjuk++HnpPiRa6j5mM+o+AnrpPm7+6T5fZeo+
k4fpPkI/7T5oWeo+05jqPmVJ6D6pfug+qC3sPj2d6T4ed+o+d7DqPst95z5d2ug+UlbrPr2P
7D42meo+C1frPmJi7D7pous+hwbqPjAr6T6QMes+DrvsPrWH6T5qVuo+8ynrPteQ6z6+H+s+
ZgjpPp8g6j4saew+/yrtPhXq6j7Seuk+QBnsPqPI6T6upOw+YBbtPjIy6z4vJu0+ZcjpPtKj
7D629Ow+eozqPsfA7D5+mes+YmrpPoSV6z6H8uw+FyPrPrP96z6f+us+rFPpPovu6z70bOo+
npPrPhoJ6j5mouo+7djrPmZM7D7HyO0+dEbrPjju6j7Hne4+ZcTsPlxp7T4f5us+FE/sPgwO
7D5M++0+XlPrPlv57D72p+0+SEvsPjuq7D4AQuw+W6zuPq9Y7j4ioO0+94TtPh8J7z6njes+
ACftPuI77j4Bs+4+YDbtPpC57T6Hp+4+j73uPp0X8D5t0Oo+P7btPs3T7T7baus++e7uPh77
7D4E/+w+kOLsPrhI7T4Bsu4+amruPjyV7j5t2e0+SpXsPrKH7D71vu4+HBrsPrlc7z4hLe0+
W1ztPtIm7z7/a+0+/wTvPquo7j7m9es+xJnrPhR37z61Pe4+iNnuPgZU7j5Khe0+qLzsPjvc
7T5RJu0+zhXtPquf7z5TMO8+jUHtPuZC7D5mFO4+9wTvPvXb7j79E/A+o4fuPqTv7j47pu8+
anLuPj4+7T7D8ew+jBTwPmgZ7j6Uh+8+5YntPs5y7T6tO+8+7YTsPkSc8D5sYe8+6azvPhjV
7T5DKfA+3cntPjBx7z7fa+4+Xa/wPrqd7z47SfA+/wvvPqW17j6SWO8+jcTtPgCu7T6snO8+
uMzuPu5t8D7VgO0+N6TuPkl87z7Plu8+t5bvPnvA8D5LBvE+o4rvPpBK8D7IkvA+HcLvPp27
7T6XyO0+ydbuPnIJ8T4bmvA+GP3wPgCW8D6vFfA+9QnwPnAz8D79ae4+gM3vPs4v7j6fEfE+
W7buPoed8D5z1fE+dsnuPrkx8D6RMe4+p47xPlpv8T6HQPE+7ZzvPs2D8T4HUvM+1KnxPiiA
7z7CsO4+sHzzPuPp7j6WrvA+E3DyPmXY8D6HMPE+X9LwPpTB7z5Jde8+iSTxPvrE7z7DN/E+
GuTvPsTF8D6gxvE+GV7xPiYv8j7uHO4+l3XxPlGh7z4/D/Q+4v/wPhoX8j7HifE+pBHzPo7A
8j6OyfE+qbrwPoIl8j5Ig/A+q7nyPveu8D4rBfI+MKvxPtE78T48OPA+GcbwPkys8T4E3vE+
dg/yPm7E8D79x/E+wJH0PrCC8T7X8fI+tJjxPrrH8D4xIfI+zX3vPl+X8T4QKPE+SfTvPjjZ
8j4f2vA+JDPzPpWA8j4uTfE+uwfxPkbN8j4JMPI+TcvwPn3r8j5vSfA+2kryPosm8j7FCPI+
PfDxPkAQ9D5k6/I+</AssayYData></Step><Step><CommonData><SampleLocation>10</SampleLocation><SampleID>QA013.765M.C1 gp120</SampleID><SampleGroup></SampleGroup><SampleInfo></SampleInfo><SampleRow>C</SampleRow><SamplePlate>1</SamplePlate><WellType>KSAMPLE</WellType><Concentration>-1</Concentration><ConcentrationUnits>µg/ml</ConcentrationUnits><MolarConcentration>500</MolarConcentration><MolarConcUnits>nM</MolarConcUnits><MolecularWeight>-1</MolecularWeight><Temperature>25</Temperature><StartTime>6802824</StartTime><AssayTime>180</AssayTime></CommonData><FlowRate>600</FlowRate><StepType>ASSOC</StepType><StepName>Association</StepName><StepStatus>OK</StepStatus><ActualTime>179.999</ActualTime><CycleTime>0.2</CycleTime><AssayXData Points="900">p58lRdKiJUUFpiVFPaklRXCsJUWfryVF0rIlRQm2JUU5uSVFcLwlRaO/JUXWwiVFBcYlRTnJ
JUVwzCVFn88lRdLSJUUF1iVFOdklRWzcJUWf3yVF0uIlRQXmJUU96SVFcOwlRaPvJUXS8iVF
CfYlRTn5JUVw/CVFn/8lRdICJkUJBiZFWQkmRWwMJkWjDyZF1hImRQkWJkU5GSZFbBwmRZ8f
JkXWIiZFCSYmRTkpJkVsLCZFoy8mRdYyJkUFNiZFOTkmRXA8JkWfPyZF1kImRQVGJkU9SSZF
cEwmRZ9PJkXSUiZFCVYmRT1ZJkVwXCZFo18mRdJiJkUJZiZFPWkmRXBsJkWnbyZF1nImRQl2
JkU5eSZFcHwmRaN/JkXWgiZFCYYmRT2JJkVwjCZFo48mRdaSJkUJliZFPZkmRXCcJkWjnyZF
1qImRQmmJkU9qSZFcKwmRaOvJkXWsiZFCbYmRT25JkVwvCZFo78mRdbCJkUJxiZFPckmRXDM
JkWjzyZF1tImRQnWJkU92SZFcNwmRaPfJkXW4iZFCeYmRT3pJkVw7CZFo+8mRdbyJkUJ9iZF
PfkmRXD8JkWj/yZF1gInRQkGJ0U9CSdFcAwnRaMPJ0XWEidFCRYnRT0ZJ0VwHCdFnx8nRdYi
J0UJJidFPSknRXAsJ0WjLydF1jInRQk2J0U9OSdFmTwnRaM/J0XWQidFCUYnRT1JJ0VwTCdF
o08nRdZSJ0UJVidFPVknRcpcJ0WjXydF1mInRQlmJ0U9aSdFcGwnRaNvJ0XWcidFCXYnRT15
J0VwfCdFo38nRdaCJ0UJhidFOYknRXCMJ0WjjydF1pInRQmWJ0U9mSdFbJwnRaOfJ0XWoidF
DqYnRT2pJ0VwrCdFn68nRdayJ0UJtidFPbknRXC8J0WjvydF1sInRSbGJ0U9ySdFcMwnRaPP
J0XW0idFCdYnRT3ZJ0Vw3CdFo98nRdbiJ0UO5idFPeknRXDsJ0Wj7ydF1vInRQn2J0U9+SdF
cPwnRaP/J0XSAihFCQYoRT0JKEVwDChFow8oRdYSKEUFFihFPRkoRXAcKEWjHyhF1iIoRQkm
KEU9KShFcCwoRaMvKEXWMihFCTYoRT05KEVwPChFoz8oRdZCKEUJRihFPUkoRXBMKEWnTyhF
1lIoRQVWKEU4WShFcFwoRatfKEXWYihFCWYoRT1pKEVsbChFo28oRdJyKEUJdihFPXkoRXB8
KEWjfyhF1oIoRQmGKEU9iShFcIwoRaOPKEXakihFCZYoRT2ZKEVwnChFo58oRdaiKEUJpihF
PakoRWysKEWjryhF1rIoRQm2KEU9uShFcLwoRaO/KEXWwihFCcYoRT3JKEVwzChFo88oRdbS
KEUJ1ihFPdkoRWzcKEWj3yhF0uIoRQnmKEU46ShFcOwoRaPvKEXW8ihFCfYoRT35KEVw/ChF
n/8oRdICKUUJBilFZgkpRXAMKUWjDylF1hIpRQkWKUU9GSlFcBwpRaMfKUXWIilFFiYpRT0p
KUVwLClFny8pRdYyKUUJNilFPTkpRWw8KUWjPylF1kIpRQlGKUU9SSlFbEwpRaNPKUXWUilF
CVYpRT1ZKUVwXClFo18pRe9iKUUJZilFOGkpRXBsKUWjbylF2nIpRQV2KUU9eSlFcHwpRaN/
KUXWgilFCYYpRTiJKUVwjClFo48pRdqSKUUJlilFPZkpRXCcKUWjnylF/6IpRQWmKUU9qSlF
bKwpRZ+vKUXWsilFBbYpRT25KUVwvClFvL8pRdbCKUUixilFPckpRWzMKUWjzylF1tIpRQXW
KUU92SlFcNwpRZ/fKUXW4ilFBeYpRTjpKUVw7ClFo+8pRdLyKUUF9ilFPfkpRWz8KUWf/ylF
0gIqRQkGKkU9CSpFcAwqRaMPKkXWEipFBRYqRTgZKkV0HCpFox8qRdIiKkUJJipFOCkqRXAs
KkWfLypF0jIqRQk2KkU9OSpFcDwqRaM/KkXWQipFCUYqRThJKkVsTCpFo08qRdZSKkUFVipF
PVkqRXBcKkWjXypF0mIqRQlmKkU9aSpFbGwqRZ9vKkXWcipFCXYqRT15KkVwfCpFo38qRdKC
KkUJhipFPYkqRWyMKkWjjypF1pIqRQmWKkU4mSpFbJwqRZ+fKkXWoipFCaYqRTipKkVwrCpF
o68qRdayKkUFtipFSbkqRWy8KkWjvypF1sIqRQnGKkU9ySpFcMwqRaPPKkXW0ipFCdYqRTjZ
KkVs3CpFo98qRdbiKkUF5ipFPekqRXDsKkWj7ypF1vIqRQn2KkU4+SpFcPwqRaP/KkXSAitF
BQYrRT0JK0VwDCtFnw8rRdISK0UJFitFPRkrRWwcK0WfHytF1iIrRQUmK0U4KStFcCwrRasv
K0XSMitFBTYrRT05K0VsPCtFoz8rRdZCK0UJRitFPUkrRWxMK0WnTytF1lIrRQlWK0U4WStF
cFwrRaNfK0XWYitFBWYrRT1pK0VwbCtFo28rRdZyK0UFditFOHkrRXB8K0WjfytF1oIrRQmG
K0U9iStFbIwrRZ+PK0XSkitFCZYrRT2ZK0VsnCtFo58rRdKiK0UJpitFPakrRXCsK0WjrytF
1rIrRQW2K0U9uStFcLwrRZ+/K0XWwitFBcYrRTjJK0VszCtFn88rRdbSK0UF1itFPdkrRXDc
K0Wf3ytF1uIrRQnmK0Wr6StFbOwrRZ/vK0XS8itFBfYrRT35K0Vs/CtFo/8rRdICLEUFBixF
PQksRWwMLEWjDyxF0hIsRQUWLEU4GSxFbBwsRaMfLEXSIixFBSYsRTgpLEVwLCxFny8sRdYy
LEUJNixFPTksRWw8LEWfPyxF2kIsRQlGLEU9SSxFcEwsRZ9PLEXSUixFBVYsRT1ZLEVsXCxF
n18sRdJiLEUFZixFOGksRWxsLEWfbyxF1nIsRQV2LEU4eSxFbHwsRZ9/LEXSgixFBYYsRTiJ
LEVsjCxFn48sRdaSLEUJlixFPZksRWycLEX1nyxF1qIsRQmmLEU9qSxFbKwsRaOvLEXWsixF
BbYsRTi5LEVwvCxFn78sRdbCLEUJxixFOMksRXTMLEWfzyxF0tIsRQnWLEU92SxFbNwsRZ/f
LEXS4ixFBeYsRT3pLEV47CxFo+8sRdLyLEUF9ixFOPksRXD8LEWj/yxF0gItRQUGLUU9CS1F
cAwtRaMPLUXWEi1FBRYtRTgZLUVwHC1Fnx8tRdIiLUUFJi1FOCktRWwsLUWfLy1F1jItRQU2
LUU4OS1FbDwtRZ8/LUXSQi1FBUYtRThJLUVsTC1Fn08tRdZSLUUFVi1FOFktRXBcLUWfXy1F
0mItRTtmLUU9aS1FcGwtRaNvLUXSci1FBXYtRT15LUVsfC1Fn38tRdaCLUUFhi1FOIktRWyM
LUWfjy1F0pItRQWWLUU9mS1FcJwtRaOfLUXSoi1FBaYtRT2pLUVsrC1Fo68tRTizLUUFti1F
PbktRWy8LUWfvy1F0sItRQnGLUU4yS1FbMwtRZ/PLUXW0i1FBdYtRT3ZLUVs3C1Fn98tRdLi
LUUJ5i1FPektRWzsLUWf7y1F0vItRQX2LUU9+S1FbPwtRaP/LUXSAi5FBQYuRT0JLkVwDC5F
ow8uRdISLkUJFi5FOBkuRWwcLkWfHy5F0iIuRQUmLkU9KS5FbCwuRZ8vLkXSMi5FBTYuRTg5
LkVsPC5Fnz8uRdZCLkUFRi5FPUkuRWxMLkWjTy5F1lIuRQlWLkU4WS5FbFwuRaNfLkXSYi5F
BWYuRThpLkVwbC5Fn28uRdJyLkVwdi5FOHkuRWx8LkWffy5F0oIuRQWGLkU4iS5FbIwuRaOP
LkXSki5FCZYuRTiZLkWZnC5Fn58uRdaiLkUFpi5FOKkuRWysLkWfry5F0rIuRQW2LkU4uS5F
bLwuRbi/LkXSwi5FBcYuRT3JLkVszC5Fn88uRdLSLkUF1i5FONkuRXDcLkWf3y5F0uIuRQnm
LkU46S5FbOwuRaPvLkXS8i5FBfYuRT35LkVs/C5FuP8uRdYCL0UJBi9FOAkvRWwML0WfDy9F
0hIvRQUWL0U4GS9FbBwvRZ8fL0XSIi9FBSYvRTgpL0VsLC9Foy8vRdIyL0UFNi9FODkvRXA8
L0WfPy9F0kIvRQVGL0U9SS9FcEwvRaNPL0XSUi9FBVYvRThZL0VsXC9Fn18vRdJiL0UFZi9F
OGkvRWxsL0Wfby9F0nIvRQV2L0U4eS9FbHwvRaN/L0XWgi9FBYYvRTiJL0VsjC9Fn48vRdKS
L0UFli9FOJkvRWycL0Wfny9F0qIvRQWmL0U9qS9FbKwvRZ+vL0XSsi9FBbYvRTi5L0VsvC9F
n78vRdLCL0UFxi9FOMkvRWzML0Wfzy9F0tIvRQnWL0U92S9FbNwvRZ/fL0U04y9FBeYvRTjp
L0Vs7C9Fn+8vRdbyL0UF9i9FOPkvRWz8L0Wf/y9F0gIwRQUGMEU4CTBFbAwwRZ8PMEXSEjBF
BRYwRT0ZMEVsHDBFnx8wRdIiMEUJJjBFOCkwRWwsMEWfLzBF0jIwRQU2MEU4OTBFbDwwRaM/
MEXSQjBFBUYwRThJMEVsTDBFn08wRdJSMEUJVjBFPVkwRXBcMEWfXzBF0mIwRQVmMEU9aTBF
cGwwRZ9vMEXScjBFBXYwRT15MEVwfDBFn38wRdaCMEUahjBFPYkwRXSMMEWfjzBF1pIwRQWW
MEU4mTBFcJwwRZ+fMEXWojBFBaYwRTipMEVsrDBFo68wRdayMEUJtjBFOLkwRXC8MEWjvzBF
1sIwRQnGMEU9yTBFcMwwRZ/PMEXa0jBFBdYwRT3ZMEVw3DBF</AssayXData><AssayYData Points="900">DKPrPjM15z4ZQeI+H+LePqA02D4eH9U+AjTTPnt20T6ABdE+SvnMPgelyD7TNss+ljTJPsxs
xj5pWMY+lvDHPscixT7eNcU+dcLFPk0CxT51kMQ+dFfCPhinwj6pZ8A+BDXCPhPwwz7+tsE+
N27CPkwcwz7KO8I+qDbBPuY4wj4xbsM+erLAPjU+wT6V6L4+78nAPghjwT66jcE+R8jCPrp3
wT52PMI+p4jCPkRgwT6gkcA+xXfBPo33vz4vS8E+QBDAPjo2wT48hsE+xqvAPve4wz4JJsE+
CsbBPmt8wT6kYcI+kHPBPpgCxT4SnME+QwjDPi+Swj5sP8M+YEvBPhWAxD4PDcM+4Z3CPsUh
xD48bMQ+f/rFPt0cxT7zqMQ+XorFPttRxT7IeMQ+fhrEPrDXwz7Yp8U+CxLIPqjtwj7zYcU+
mPfEPgY0wz5hs8c+ArPFPsC/xD4XqMg+tmvGPkoAyD5kY8U+DanFPmOvyD4BI8Y+/j7FPmfo
xD6AC8g+/pvHPlr/xj4mmMU+zlfIPm8Hyj5ue8c+bGvHPpHvxT4Y98o+VRTEPjJfyD7FXcc+
1iLJPpsryT5M0Mc+QZvGPpEhyT6n08o+0k7KPibfyj5SMso+xZXKPmYiyT5nuMo+8FrKPslH
yT4JMcs+8MrIPiAHyT4Wlcw+hi7LPmixyj6+v8s+hPXKPpSMyz5koc0+YTTJPsAgyj5pN84+
3GDKPpoUzT70bMs+qVjMPtrhzD5rv8w+UrvLPkrwzT5KpM0+O93LPmcWzT5sgso+jBLNPmPT
zD7eus0+hFHPPiynzD5Sgs4+D8bMPqkmzj5gWM0+7MPOPmIvzT7e284+lSbLPpAYzj5Ih84+
F9zNPhFlzz4zIM0+V4HOPhx0zT5tiM4+wGXQPlwLzj5agc4+oCfRPh7azj47pc8+i9TPPlAi
zj4jJs8+b6zPPg0G0D7LSc8+YbnPPndC0j5N2M4+HDnQPqgN0T4NUtA+kNfQPo1azz4aXM8+
E5nQPqdJ0D4/0NA+0/3SPidG0D4HA9I+rgXTPrNI0j6IS9A+JmLSPnmt0j4RqtI+xt3QPmnb
0j7SwdA+P5vTPh8n0z6t1NE+54jTPtJw0j6/SNM+10PSPviV0j47s9I+OcTSPgxX0j6JI9M+
fz/VPu+00z4/79I+WtzSPp8j0j6xndY+qefQPv070j5OXtQ+JCXVPlXR1D7bp9M+qDPVPqGV
1T60kNQ+/PzTPkLf1T6IT9Q+K1PVPn/D1T5l5NM+mE3TPh8L1j7wltI+CITUPl//0T6qaNU+
o1TWPjwv1j5sGtY+29zVPqHl1T6RBNY+OxzWPrMs2T4ogdU+n/zVPkNl2D6kT9Y+TuzVPg3D
0z5HsdU+7TPVPsoB1T5dr9Y+mS7WPhAr1D629NY+RnrWPnDJ1z4x19Y+n0vZPn9S1z5+utc+
gD/XPkVI1z5entc+AMDYPoH11z7i9tk+MXTYPqgN1z7zZNg+KVrZPnHI1j7j/dg+D0rXPmMN
1T7XJdg+CpHYPuD+1z6i3Nk+QGLXPgci2T5Mu9c+22vYPmjX2D5ONNs+fGbYPjXq1z6eTNo+
8QzYPlWI2T6vUNk+TgXZPlww2j4z8dk+sMjYPiu72T5vrtk+COvZPnIL1z46n9o+LGbYPhic
2T4vStk+3dHYPhG92T540Ng+GMrZPnb52T4tINg+b7fXPh+J2j6KBNc+oZLcPqb72T71L9o+
yjnbPur73D6c3tk+dUXaPove2D6xgNk+WbDbPncN3D6ahNo+UpvdPso33D7gVtw+0/fZPh/V
2z4I5tk+zzzcPgQ93D7Gz9w+WpPaPsNB3T5O8ds+HpfcPmGe2z6l0ds+TKncPrUy3j5k69w+
OZPbPj9k3T4Ck9s+FU3bPqUv3T5M19s+N6DdPtsZ3T4OU9w+MvTcPoQJ3T5rmts+5UbdPlsP
3D5fdN0+PrDcPhpj3D7ANN0+aoDcPhpN3D4w/ts+crbfPiMA3D4i4d0+pqndPp6J3j4cQt0+
F/jdPgT/3j78F94+3MrdPvFL4D6EINs+xmXdPgIW3z4htN4+SqzePvng3j4/a94+r7nePoXP
3z79YN0+yPTfPvM23z4Mx9s+AHPdPq0I3z7Ogtw+DC7ePsqU4D5T5d0+aOvfPrzU3j7dx90+
CMLePmdR3z7QvN8+d9zdPjau4T4Ee94+llfgPlg94T4y6d8+x8vfPiZ93j4mtd4+aG3hPt4m
3z7Ta+A++XnfPl1/4D6QLOE+AlDhPjCv4T75P98+UMfePkuE3z51muA+keLgPkZc3z5/oN8+
0vPgPjxh4D6IquA+zYvhPmCI3z7ht+A+PKHfPr4O4T7FKN8+ULDfPp+83z5E1uE+LLbgPuCF
4T5KW+I+mqvhPnpl4j7VSeI+sk7hPtr44T4q5OI+YJThPtBz4T5dsOE+cp3jPlz/4z5SD+A+
VS/gPmT84j68/OE++yvgPuHe4T7hVOI+9PjlPnHD4T7rBOM+mdXgPnwk4j7quuI+PmTgPrjZ
4j7umeA+SDniPpv94j7wMuE+54LgPt5s4D74s+M+AyDhPhAB4z4s3OQ+K9/iPmdw5D6wJ+Q+
GzTiPkBy5D7NW+Y+nlfiPs1E4z7uLuM+A4DiPh7R4j5C8+I+tcnhPi5H4T4Jk+I+gVDiPgxW
4j4NyuI+zWvkPu1H4j7ZsOM+/7jkPp1h5T4+ruM+VjzlPvX25D6Vk+M+lPLlPm9I5D7Gs+Q+
bwPlPl+64j6O2OQ+PtTlPk9J5T4nveQ+sH7lPkkO5D6dU+U+RGvlPsPD4z6G4OI+Q7HmPujJ
5j75duQ+CXnnPj8c5j6UqeQ+KwTlPotQ5j6al+Q+y8TkPhyw5D4sU+U+NRTkPlq35j4wC+Y+
GG7lPve/4z7xweU+nR/lPqsL6D7c9OU+sxrlPjXF5z4fduY+Zm3lPtAd5T5G6uY+DJXkPvym
5T6ssOc+20zlPnYE5j5VQeU+IDvkPpHO5j4ysOc+hnblPnke5D6mbeU+zfHmPgNx6D6u1+U+
S6nlPuhR5j6mPOY+RRTmPhP15z68H+g+lE7nPqht5D5ckOY+i3zmPq1x6T7bWug+i4foPoUT
6D6xAeY+JN3oPo886T4seOg+5aDmPi6v5T62heg+XOPmPl4F6j5n6ec+9nznPtOK5z7Uh+c+
Y03nPoTG6T4RJOg+Y+rlPtDM5z4/cuc+hL7nPrRJ6D4bm+g+tf3nPjAM6D7wK+g++JPnPmho
6D6V2us+zdTmPg7u5z6NOOg+XgbpPoyk5z564ug+Pk3nPv6+6T43Cuk+cdvmPsPi5z7lWuk+
/ijpPmM46T4Tr+g+iqDnPoIF6j4VI+s+uSnpPmWj6D79xeg+jq3mPmZq6T6if+k+hJ3pPkXv
6j6oJ+c+9d/oPjjn6j6sFuo+ibPpPumC6D5ur+o+8drpPvOF5z7kkOg+TUDoPgxE6z5vcOs+
6ATrPi8n6T7dpeo+V9DoPrXN6T7i6Ok+m0rqPuWV6j4IDek+ewbrPufx6T7mz+o+8VvpPro0
6D7pQuo+K1/qPrwC6z5k2es+T7jrPu4/6j6gqOg+BBjrPlRn6z5TLOk+aVDqPoge6T6F+Os+
0NbqPoOh6z6ZH+s+MVLqPqP26j4vVus+6SrrPhgc6T446uk+6aLqPlWJ7j6WsOk+pP/qPl5t
6j7xauo+ranrPgA66z4kNes+IlvrPvSQ6j6BSes+/63rPiVN6j4ureo+wrbrPqJS6z6zRes+
fqnrPiNV6z5dvus+zYnsPjn+6j4cFuo+12LsPhaA7D7wFO0+wInrPumQ6z7ZRe4+nb7sPuw5
7T46AOw+tAXsPvtr7T5Fsew+jirsPlEM7T5Louw+ADHrPstA6z4kmus+ijrvPoA27D5u4Ow+
KR7uPqR67j4qL+0+6ZzqPrdW7D6SZ+0+OKjrPkGo7D7Xau0+4insPrjP7D4tj+0+BNjtPtNi
7j7spe8+Hm/sPrA47D6KT+4+CSLuPokO7j41+Ow+fevsPsuU7z5qZu8+YU3uPjWG7D7G9+s+
QvjsPnwm7T5rSu0+0VHvPuB57j6AcO4+MP7uPrtX7j5Lbu0+d0DvPtxI8D4o+u4+uQDuPj5l
7D7WD+8+LUTuPmT57D4rDPE+2eXtPnbL7j4TFu4+JcXtPu2D7z6ybe0+6MjuPvlR7T5dJe4+
o2rvPiMJ7z7Cz/A+nuftPqfQ7z6vve4+lnDvPpU+7z494e4+KZLvPoGI7z7cCu8+mjbvPjy3
8D42gvE+s67wPnjd7T4kou4+ss3uPtXD8D4hIfE+TzjvPuwA8D5S5+8+kAvvPnFX7j5UHew+
U4juPsCF7j6b6fE+22fxPjp47j54t/A+CMDxPvOO7j7jRPA+Il7vPh/H7z63qe8+XIbxPsmj
7z6gSfA+f+/vPkl+7j7HLPA+23PxPib87j5Cne4+9KDyPvR18T5LXfE+Cb/vPsA78T6Lw+8+
zcvuPl118T6TEfA+E7TxPvw+7z5FAvI+7HPvPnE87j6VF/E+ZM7xPoEh8j7V2+8+zaDwPjs7
8D6la/A+eEjwPtIm7j4jrPA+SnjxPqUI7z57k/E+mwnxPr6S8T5OVfA+M9zwPpF98T63rvE+
ORLwPixC7j5/OvA+N2HvPjGz7z6ftPA+ycTxPtOL9D5DPfM+0hLyPh7l8D5pZ/E+JmzwPkET
8D51b/A+PA7wPhII8j5UvPA+yqrxPmaQ8D5hefM+vrjwPrqU8D6H0PA+wnHxPjFq8T4UjfE+
9GrwPpJU8j693PA+/AjwPvZd8j4ItvE+SgzzPpJp8T7uQfA+</AssayYData></Step><Step><CommonData><SampleLocation>1</SampleLocation><SampleID></SampleID><SampleGroup></SampleGroup><SampleInfo></SampleInfo><SampleRow>C</SampleRow><SamplePlate>1</SamplePlate><WellType>BUFFER</WellType><Concentration>-1</Concentration><ConcentrationUnits>µg/ml</ConcentrationUnits><MolarConcentration>-1</MolarConcentration><MolarConcUnits>nM</MolarConcUnits><MolecularWeight>-1</MolecularWeight><Temperature>25</Temperature><StartTime>6991668</StartTime><AssayTime>180</AssayTime></CommonData><FlowRate>600</FlowRate><StepType>DISASSOC</StepType><StepName>Dissociation</StepName><StepStatus>OK</StepStatus><ActualTime>179.999</ActualTime><CycleTime>0.2</CycleTime><AssayXData Points="900">o98wRdLiMEVf5jBFOekwRWzsMEWf7zBF1vIwRQX2MEU9+TBFbPwwRaf/MEXrAjFFBQYxRTkJ
MUVsDDFF1A8xRdISMUUFFjFFPRkxRWwcMUWfHzFF2iIxRQkmMUU5KTFFcCwxRaMvMUXSMjFF
BTYxRT05MUVwPDFFoz8xRdJCMUUFRjFFPUkxRWxMMUWjTzFF1lIxRQVWMUU9WTFFbFwxRZ9f
MUXSYjFFBWYxRTlpMUVsbDFFn28xRdZyMUUJdjFFOXkxRWx8MUW3fzFF1oIxRQmGMUU9iTFF
bIwxRaOPMUXSkjFFCZYxRTmZMUVsnDFFn58xRdKiMUUFpjFFOakxRWysMUWfrzFF0rIxRQW2
MUU9uTFFbLwxRZ+/MUXSwjFFBcYxRTnJMUVwzDFFn88xRdLSMUUF1jFFOdkxRXDcMUWf3zFF
0uIxRQnmMUU56TFFbOwxRaPvMUXS8jFFBfYxRT35MUVs/DFFn/8xRdICMkUFBjJFOQkyRXAM
MkWjDzJF0hIyRQUWMkU9GTJFbBwyRZ8fMkXSIjJFNiYyRT0pMkVwLDJFny8yRSAzMkUFNjJF
OTkyRWw8MkWfPzJF1kIyRQlGMkU5STJFcEwyRaNPMkXSUjJFCVYyRTlZMkVwXDJFn18yRdJi
MkUFZjJFPWkyRXBsMkWfbzJF0nIyRQl2MkU5eTJFbHwyRZ9/MkXSgjJFBYYyRT2JMkVsjDJF
n48yRdaSMkUFljJFOZkyRWycMkWjnzJF0qIyRQmmMkU5qTJFcKwyRaOvMkXWsjJFBbYyRT25
MkVsvDJFn78yRdLCMkUFxjJFOckyRbXMMkWfzzJF0tIyRQXWMkU52TJFcNwyRaPfMkXS4jJF
BeYyRTjpMkVw7DJFvO8yRdLyMkUJ9jJFPfkyRWz8MkWf/zJF0gIzRQUGM0U4CTNFbAwzRaMP
M0XSEjNFBRYzRTgZM0VsHDNFnx8zRdIiM0UFJjNFOCkzRWwsM0WfLzNF1jIzRQ42M0U4OTNF
bDwzRaM/M0XSQjNFBUYzRT1JM0VwTDNFn08zRdJSM0UFVjNFOFkzRWxcM0WfXzNF0mIzRQVm
M0U4aTNFbGwzRZ9vM0XScjNFBXYzRTh5M0VsfDNFn38zRdKCM0UFhjNFOIkzRWyMM0WfjzNF
1pIzRQmWM0U9mTNFbJwzRZ+fM0XWojNFBaYzRTipM0VsrDNFo68zRdKyM0UFtjNFOLkzRWy8
M0WfvzNF0sIzRQXGM0U4yTNFbMwzRZ/PM0XS0jNFBdYzRTjZM0Vs3DNFo98zRdbiM0UJ5jNF
OOkzRWzsM0UO8DNF0vIzRQX2M0U4+TNFcPwzRZ//M0XWAjRFBQY0RTgJNEVsDDRFnw80RdIS
NEUFFjRFOBk0RXAcNEWfHzRF1iI0RQUmNEU9KTRFbCw0RZ8vNEXSMjRFBTY0RTg5NEVsPDRF
nz80RdJCNEUJRjRFRUk0RWxMNEWfTzRF0lI0RQlWNEU4WTRFbFw0RaNfNEXWYjRFBWY0RThp
NEVsbDRFo280RdZyNEUJdjRFVXk0RWx8NEWffzRF0oI0RQWGNEU4iTRFcIw0RaOPNEXSkjRF
BZY0RT2ZNEVwnDRFn580RdKiNEUFpjRFPak0RXCsNEWfrzRF0rI0RQ62NEU9uTRFcLw0RZ+/
NEXSwjRFBcY0RT3JNEVszDRFo880RdbSNEUJ1jRFONk0RWzcNEWj3zRF1uI0RQnmNEU96TRF
bOw0RaPvNEXW8jRFCfY0RT35NEVw/DRFo/80Rd4CNUUJBjVFPQk1RXAMNUWjDzVF1hI1RQkW
NUU9GTVFcBw1RaMfNUXWIjVFCSY1RT0pNUVwLDVFoy81RdYyNUUJNjVFPTk1RXA8NUWjPzVF
1kI1RQlGNUU9STVFcEw1RaNPNUXWUjVFCVY1RT1ZNUWIXDVFo181RdZiNUUJZjVFPWk1RXBs
NUWjbzVF1nI1RQl2NUU9eTVFcHw1RaN/NUXWgjVFCYY1RT2JNUV4jDVFo481RdaSNUUJljVF
PZk1RXCcNUWjnzVF1qI1RQmmNUU9qTVF4qw1RaOvNUXWsjVFCbY1RT25NUVwvDVFo781RefC
NUUJxjVFOMk1RXDMNUWjzzVF1tI1RQnWNUU92TVFcNw1RaPfNUXW4jVFCeY1RT3pNUVw7DVF
o+81RdbyNUUJ9jVFPfk1RXD8NUWj/zVF1gI2RQkGNkU9CTZFcAw2RaMPNkXWEjZFCRY2RT0Z
NkVsHDZFox82RdYiNkUJJjZFPSk2RXAsNkWjLzZF1jI2RQk2NkU9OTZFcDw2RaM/NkXWQjZF
CUY2RT1JNkVwTDZFs082RdZSNkUJVjZFPVk2RXBcNkWjXzZF1mI2RQlmNkU9aTZFcGw2RaNv
NkXWcjZFCXY2RT15NkVsfDZFn382RdaCNkUJhjZFPYk2RWyMNkWjjzZF1pI2RQmWNkU9mTZF
cJw2RaOfNkXWojZFCaY2RTipNkVwrDZFo682RdayNkUJtjZFPbk2RXC8NkWjvzZF1sI2RQnG
NkU4yTZFbMw2RaPPNkXS0jZFCdY2RT3ZNkVw3DZFo982RdbiNkUJ5jZFPek2RXDsNkWj7zZF
1vI2RQn2NkU9+TZFcPw2RaP/NkXWAjdFCQY3RT0JN0VwDDdFow83RdYSN0UJFjdFPRk3RXAc
N0WjHzdF1iI3RQkmN0U4KTdFbCw3RaMvN0XWMjdFBTY3RT05N0VwPDdFoz83RdJCN0UFRjdF
PUk3RXBMN0WjTzdF1lI3RQlWN0U9WTdFbFw3RaNfN0XWYjdFCWY3RT1pN0VwbDdFo283RdZy
N0UJdjdFOHk3RXB8N0WzfzdF0oI3RQWGN0U9iTdFcIw3RZ+PN0XWkjdFBZY3RT2ZN0VwnDdF
o583RdaiN0UJpjdFOKk3RXCsN0WjrzdF1rI3RQm2N0U9uTdFcLw3RZ+/N0XSwjdFCcY3RT3J
N0VwzDdFo883RdbSN0UJ1jdFONk3RWzcN0Wj3zdF1uI3RQXmN0U96TdFcOw3RaPvN0XW8jdF
CfY3RT35N0Vw/DdFo/83RdYCOEUJBjhFPQk4RXAMOEWfDzhF1hI4RQkWOEU9GThFcBw4RaMf
OEXWIjhFBSY4RT0pOEVwLDhFny84RdYyOEUJNjhFODk4RXA8OEWjPzhF1kI4RQVGOEU9SThF
bEw4RaNPOEXSUjhFCVY4RT1ZOEVwXDhFn184RdJiOEUJZjhFPWk4RXBsOEWfbzhF0nI4RQl2
OEU4eThFbHw4RaN/OEXWgjhFCYY4RTiJOEVwjDhFn484RdaSOEUFljhFPZk4RWycOEWfnzhF
1qI4RQmmOEU4qThFcKw4RaOvOEXWsjhFCbY4RT25OEVsvDhFo784RdbCOEUJxjhFOMk4RXDM
OEWjzzhF1tI4RQnWOEU42ThFcNw4RaPfOEXW4jhFCeY4RTjpOEVw7DhFo+84RdbyOEUF9jhF
OPk4RWz8OEWj/zhF0gI5RQkGOUU9CTlFcAw5RaMPOUXSEjlFCRY5RTgZOUVwHDlFnx85RdIi
OUUJJjlFPSk5RWwsOUWjLzlF1jI5RQk2OUU4OTlFcDw5RZ8/OUXSQjlFCUY5RT1JOUVwTDlF
n085RdJSOUUFVjlFPVk5RWxcOUWjXzlF1mI5RQlmOUU9aTlFbGw5RZ9vOUXScjlFBXY5RTh5
OUVsfDlFn385RdaCOUUJhjlFPYk5RXCMOUWfjzlF0pI5RQWWOUU9mTlFcJw5RaOfOUXSojlF
BaY5RT2pOUVsrDlFo685RdayOUUFtjlFPbk5RWy8OUWfvzlF0sI5RQnGOUU4yTlFcMw5RaPP
OUXW0jlFBdY5RTjZOUVw3DlFn985RdbiOUVk5jlFOOk5RWzsOUWj7zlF1vI5RQX2OUU9+TlF
bPw5RaP/OUXSAjpFCQY6RTgJOkVsDDpFnw86RdYSOkUJFjpFOBk6RXAcOkWjHzpF1iI6RQkm
OkU9KTpFbCw6RZ8vOkXWMjpFBTY6RTg5OkVwPDpFnz86RdZCOkUJRjpFPUk6RWxMOkWjTzpF
0lI6RQlWOkU4WTpFcFw6RaNfOkXSYjpFCWY6RThpOkVsbDpFp286RdJyOkUFdjpFPXk6RWx8
OkWjfzpF1oI6RQWGOkU4iTpFcIw6RZ+POkXSkjpFCZY6RTiZOkVwnDpFo586RdaiOkUJpjpF
Pak6RXCsOkWfrzpF0rI6RQW2OkU4uTpFcLw6RaO/OkXWwjpFBcY6RUHJOkVszDpFn886RdLS
OkUF1jpFONk6RWzcOkWf3zpF1uI6RQXmOkU96TpFcOw6RaPvOkXS8jpFBfY6RT35OkVs/DpF
n/86RdYCO0UFBjtFQQk7RXAMO0WfDztF1hI7RQUWO0U4GTtFbBw7RZ8fO0XSIjtFBSY7RTgp
O0VwLDtFoy87RdIyO0UFNjtFODk7RWw8O0WfPztF0kI7RQVGO0U9STtFbEw7RaNPO0ULUztF
BVY7RT1ZO0VsXDtFn187RdJiO0UJZjtFOGk7RWxsO0WfbztF0nI7RQl2O0U4eTtFbHw7RaN/
O0XSgjtFBYY7RTiJO0VsjDtFo487RdKSO0UFljtFOJk7RWycO0WjnztFFKM7RQWmO0U4qTtF
cKw7RZ+vO0XSsjtFBbY7RT25O0VwvDtFo787RdbCO0UFxjtFPck7RWzMO0WfzztF1tI7RQXW
O0U42TtFkdw7RaPfO0XS4jtFBeY7RTjpO0Vw7DtFn+87RdLyO0UF9jtFPfk7RXD8O0Wf/ztF
1gI8RQUGPEU4CTxFcAw8RZ8PPEXWEjxFBRY8RT0ZPEVsHDxF</AssayXData><AssayYData Points="900">l1TsPsrU8z4qLvo+wXQAP3C7Az9ysgY/rV4HPyowCT9ZCAs/kPILP0hXDT/OFg8/HA8PP6/A
Dj+wMA8/0iwQPzf0Dz/N9A8/9isQPy0wED+Y+RA/QygQP/ayED+h5A8/xCkRPwNGED/gWhA/
+vIPPy+gDz9ORxA/8eIQP0bVDz+BUBA/MngPP15qED/HYxA/p+AQP7AJED/7thA/ZUgPP05B
ED/5WQ8/1oYOP1gjDz/38w8/fwIOPzG6Dz9xrg4/lm4PP9NWDz8wlw4/ygEQP3L2DT9kCQ8/
t1kQP5IjDj+8bw4/4WUPP9QyDj+Cpw4/7aMOP9NkDj/G7Q4/86gNPz2ODj8c/w0/CswMP+IY
Dj/Nqg0/QtENP85eDj9HkA4/O0gNP3XJDT84tg0/+aINP7tLDT/2GQ4/3ssNP55qDT9/rA0/
g0UNPz6LDT/QFA4/yrUNP0CsDT96hww/jD0NP98vDT/xDQ4/RgcNP0OEDD+kIQ0/iWENP65M
DT/Vyws/eO0MP8OSDT9wJww/mT8NP2FfDT95JQw/4VUMP4iJDD/GZAw/5hYNPwYGDD/Rtww/
dAIMP+FnCz9hzAs/Cn4LPxhQCz/BlAw/5Q0MPyjSCz9XiQs/DkEMPyiWDT85ygw/CDMLP/d7
Cz/yrAw/7sgMP8f4Cz9rwAw/HhILP2KzDD/uLww/0EgLP6cpDD+42Qs/KacMP2HxCz+eGQs/
Rl8LPyGKCj+EiQs/j+ALP8nnCz9dIAs/8SEMP5OGCz90kgs/uAMMP1SqCj9ieQo/QiULPyOQ
Cz9tzQo/7wULP/kaDD+pZgs/knULPz9aCj9eqgo/YU4LP0OMCz/RhQo/eKkLP0snDD9qGQs/
hicLP/u4Cz9JrQo/+WoLP8HLCz8YDAs/UigMP8lPCz/mmwo/HcoLP/rzCj9LRgo/tZcLPwVG
Cz8JLQs/fXYKP0fECz9q5Qs/mM8KP5YjDD/WrQo/q+ELP7SVCj/c9wo/G6YJPxIkCz8+Wgs/
W10LPx/ZCj9MoQo/CIsLP65lCz+NUgs/i9cKPzR3Cz8Qows/QnkKP7PBCj943wo/MLEJP2Ly
Cj8BDAs/BmsLP9krCj9jGQs/6mYKP1iOCj+VjQs/sYQKPw6ECz8eYAk/V5MKP2maCj8cVwo/
XuYKP2R1Cj+TLws/RSoLP1YpCj+MPgo/7TALP727Cj9Nbws/G7wKPwzpCz8Iigk/plAKP/5H
CT+/kgk/KDIJPw6sCz9pSQo/+BIKP3nOCj/Y8wo/pnALPxOsCT+9RQo/U/IJP+tlCj/22Qk/
gusKP5TxCD8Svwo/er4KP541Cj8aHgo/FD4KP1QVCz8Nego/gOELP5iKCT/Q6gk/qukKP2MT
Cj/Yvgk/qdsKP+GnCj+MXwo/c/0IP9y2CT8EVAo/NeEJP/UcCj+RPwo/flUJP/tuCj8mSQo/
r4UKPyczCT+GpQk/9O8JP+n4Cj/cygk/VVgKP8bECT96Kwo/vaYJP+GvCj8Tbwk/RjAJP/Ds
CT+j5Qg/9k0KP431CD+szQo/N+cJPxSJCT9iQQo/U8wJP7qYCT/gIQo/kf0IP2QMCj9kOAo/
hIsKP5uTCT+LPgo/lrIJP/FnCj+IoAk/jk4KP2ByCz+UIwk/j1kKP/DXCT8yuwo/lX8JP/iD
CT84fQk/8vMJPzBECD/WCgo/u6IKP47cCj/vLwk/nqsKPxffCD+JEQo/nrIJP1FyCT+N0Ak/
k5YJP/QKCz8pkgk/AUkKP40ECT/wCwk/TqUJP16gCT9vNQk/oGsJP19gCD9x8Qk/YOIIP4yR
Cj+7CAk/Ng4JP+yjCD+koAk//ewIP6ONCD8cywg/KVEKPyg9CT/ZiQo/vakJPyAyCT8b3Qg/
OXcKPyt8CT/VDwo/iQcLP3SlCD9ZYQo/bP8IP8HICT93sQk/0H8JP/YeCT8+Xwk/JaAIPzYp
CT8VZgk/howIPzv/CD/33wk/PWMJP8S+CT/tLwk/sa0JP6yxCT/ebQg/nLwJP2aKCj+2PQk/
ouUIP53yCD+QjQk/ZS8JP818CT8PTAk/kSQKP6pECT+mogk/+hQKP96KCT/61wk/mpMIP2gl
CT/BTAk/FMEIP3FkCT8gMAk/2hIJPx0tCT9FaAk/PDIJPxoaCT/z/wg/jnkJP0gUCT8AUQk/
rssIP+1MCT/99wg/JAAKPzWLCT+Jqwk/aXsJP+bLCD+EXgk/s5UJP0HiCD8xZAk/UkkJP5sl
CT9yNwk/V5gJP/7VCD/6UAk/9lQIPxHYCD85xgg/nvUIPzc1Cj997wg/usUJP6UACT97FQo/
FJIIP+qnCT+hrQk/ssMJP/QSCT+/dAk/kfMJP9YQCT+O1gk/QxgKP+Z8Cj9dmQk/gRkJP1XF
CT/83wk/guUIP+0PCT+Etgg/PUQJP/GSCT9jLgo/vpEKP+NHCD/pGAo/oQgKP+3LCT+QVAo/
CPgJP3vACT+31Ak/vasIPyq/CT/vqAk/DY4KPx30CT8ykQk/HpwKP7QrCj9mtAk/8VIKP3PT
Cj8XoQk/XW8JPxDVCD8s0Qg/vrAIP+t7CD8tIgk/QMQKPxB+CT9D3Qk/Gq0JP5R8CT8jCQo/
sMwJP3CtCT8c6gg/IloJPw0ACj9xvgg/oCUJPzYCCD8Vtwk/1vkJP/SoCD9uBwk/iB8JP/Di
CD/jsAk/pDIJP3V4CT+tVQk/qRQJPxlgCT9Ckgk/QekKP8ktCT/abQk/41gIP5lmCT8cTQk/
zTUKP/kbCT/S6Qg/IYkJP07dCD+v7Ak/pfoIP71uCT/rAwo/XbwJP0xRCD9gyAk/E5kJP6r+
CD8g5wk/M0EJPxKHCD/cxQk/qIMJP1SCCT8fIgk/Q50KPxh/CD84wAk/aZ4JP45wCj843Ak/
CAUJPy4MCT+jVAo/BRsKP0wpCT86jwk/GDgJPwFFCD8LfQk/ylMJP8nkCD+NGAk/YKIJPwzE
Cj9p0gk/yUoJP1Y1Cj88Igo/BMEIP5gLCT/cLgk/ZLQJPwYiCT+Fswk/Hq4JP92vCD8OCQk/
wN4JP/G0CT8wcAk/5PIKPxBdCT86two/p8QJP+05CT+uqwk/S8UJP1LXCD8L4Qg/IQEJPx7C
CT+s7wk/j/kIPzcpCT/yego/xTkJP8BNCj/RJAg/lDAJP1urCT+xsAg/OBQKPwDdCD+BMQg/
CZ0IP2jFCD9VCAo/u2oJP/JcCT+4qgk/vhgJP5lpCD/pGgk/siIKP8hKCj8n2wk/TkkJP+/u
CT9JlQk/f6gIP+8ZCT9qDwk/+kEKP7+XCj8r2gg/2FsJP42BCT9SsQk/GMEIP23HCT80PQk/
BugIP4cnCT/L+wg/k48KP0lqCT/Yxwk/5akJP/qOCT+uOgo/u6kJP/S0CD97KAo/z8EIPxDv
CT9UNAk/M0sJP/+RCT9O6Qg/LTEKP49CCj/w6Ao/tEMJPyYzCT9UBAo/gucJP6eqCD8bEwo/
khAJPzCuCT9r6wc/cvwJP5FpCj9enwg/8ckJP+utCT92hQk/wMEJP7Q4CT/8aAk/MVIJP7pQ
Cj+/FAo/v4gJP3XcCT8bhQk/hEYKP5v0CT9AuQk/IH0JP0npCD9P9Ak/pPIIP1/ZCT9ZZgo/
5eMJP8GLCT/i2Qg/THAJP86hCj/Oqgk/FGUJP45+Cj+9xQk/jT0KP6a+Cj86dQk/29cJP2g9
Cj/Tmwo/V9gKP23XCT8GxQk/u8gJPwxJCj8qeQk/f50JP2Y6Cj+2/wg/jNsJP8HdCj82HAo/
ajQJP1BrCj9rmQg/dUoKP4ciCj86qQo/22EKP8MYCj9nxgo/nM8JP3UYCj+AHQs/bD0JPwZu
CT+7VQk/uYgJP/OeCj+UZgo/4R8LPxH7Cj85Ags/dbwJP7TXCD+ycwk/vF8KP1wpCT8L2Ak/
tzkJP9WLCT/UgAk/Y+oJPzr6CT/j5wo/TMsJP6/0CD8g1wk/FfQIP45jCT8cxQk/8AEKP/sG
Cj9u+gk/wWUKP0byCT/hQAo/0IQIP0QKCj+rigo/bxEKP1fiCT+iXgo/SlAJPzgJCT/X4Ak/
CSIJP5Z3Cj9gfQk/ejMKPy7gCj/4zwo/0QYKPxoUCj/UAAs/p/sKP2u/Cj8uzAk/DvUJP82D
Cj+L+gg/tpMKPzsdCj/VXAs/cewJP84YCj8h1wk/wSUKP92cCj8n3Ak/PtAJP83RCT9ZDAo/
CK0JP4O1CT8mLQo/YhALP/ZUCj+krwo/RiQKP7EwCj+pRAo/76oJP2AHCz86XAo/V+0JP7t5
Cz9AhQo/6LUKP8LGCT/Jfgo/FXAKP+qzCj+76wk/E04KP8/TCT83+Qk/aHAJPxwACj9RWwk/
3/sKPzKDCT9AcAo/jIcKP4d7Cj+CxQk/ZF0LP2ShCj+VMgo/ClEJPznzCT+PKQo/7JUKP863
Cj8hJgo/ZQcKP3KKCj8UsQo/jHgKPysNCj/cnQk/2+UJP2w7Cj+Y9Qo/LDYKP/z8CT9m2wk/
O0kJP+9CCz8argo/V0MKP3vFCT/UDAo/Lj0JP2+lCj+yego/NskKP4G8Cj8YEgs/xkkKP1Mh
Cz8aYAo/RPQJPx7qCj/2RAo/O/IKP0g6Cj/46Qo/llQKP4AVCz+Mlgs/W/cJP5u6CT8hAAs/
OUMLP4hnCj97Bws/wPEJPwBzCj/tDAs/JH0JP5CdCT92jAo/3IwKP21VCj+Wiws/DpQLPyJz
Cj8eYwk/WmYKP3RPCj/90As/YC0LP8c5Cz8R3Ak/e+YJP83OCj+RTwo/Q88KPwPrCj+Mwgo/
4S0KP1/vCT+DmQo/wDgKP+DaCj+4PAs/G9gKP222Cj/a2wo/</AssayYData></Step><Step><CommonData><SampleLocation>11</SampleLocation><SampleID></SampleID><SampleGroup></SampleGroup><SampleInfo></SampleInfo><SampleRow>C</SampleRow><SamplePlate>1</SamplePlate><WellType>REGENERATION</WellType><Concentration>-1</Concentration><ConcentrationUnits>µg/ml</ConcentrationUnits><MolarConcentration>-1</MolarConcentration><MolarConcUnits>nM</MolarConcUnits><MolecularWeight>-1</MolecularWeight><Temperature>25</Temperature><StartTime>7181031</StartTime><AssayTime>5</AssayTime></CommonData><FlowRate>1000</FlowRate><StepType>KREGENERATION</StepType><StepName>Regeneration</StepName><StepStatus>OK</StepStatus><ActualTime>5.00005</ActualTime><CycleTime>0.2</CycleTime><AssayXData Points="25">nx88RdIiPEUBJjxFOSk8RWgsPEWfLzxF0jI8RQU2PEU5OTxFbDw8RZ8/PEXSQjxFBUY8RTlJ
PEVsTDxFn088RdJSPEUFVjxFOVk8RWxcPEWfXzxF0mI8RQVmPEU5aTxFbGw8RQ==</AssayXData><AssayYData Points="25">quoNwL4AGsCY4h/ALXwkwIOvJ8ADyCrAO84swCqYLsBTPTDA0OYxwF1YM8C2kzTAZgY2wEro
NsBRxTfAadc4wCaUOcAoqzrANyY7wBzrO8CEZzzAKjo9wJsmPsCWTD7A0Gw+wA==</AssayYData></Step><Step><CommonData><SampleLocation>12</SampleLocation><SampleID></SampleID><SampleGroup></SampleGroup><SampleInfo></SampleInfo><SampleRow>C</SampleRow><SamplePlate>1</SamplePlate><WellType>NEUTRALIZATION</WellType><Concentration>-1</Concentration><ConcentrationUnits>µg/ml</ConcentrationUnits><MolarConcentration>-1</MolarConcentration><MolarConcUnits>nM</MolarConcUnits><MolecularWeight>-1</MolecularWeight><Temperature>25</Temperature><StartTime>7196963</StartTime><AssayTime>5</AssayTime></CommonData><FlowRate>1000</FlowRate><StepType>KREGENERATION</StepType><StepName>Regeneration</StepName><StepStatus>OK</StepStatus><ActualTime>5.00298</ActualTime><CycleTime>0.2</CycleTime><AssayXData Points="25">n288Rc5yPEUBdjxFNXk8RWh8PEWbfzxFzoI8RQGGPEU5iTxFbIw8RZuPPEXSkjxFAZY8RTmZ
PEWVnDxFn588Rc6iPEUFpjxFNak8RWisPEWfrzxFzrI8RQW2PEVJuTxFeLw8RQ==</AssayXData><AssayYData Points="25">t+FFPknWWj7UTXY+iyiFPjCZjT4JEJU+HG+aPpTyoD4ISaU+Z5KnPsjGqj4pFa0+WguvPtz9
sz4enbY+nui2PvI0uD6j4rs+aDO9Pg84vz4OxsA+SOnAPt8jxD5yDMQ+Z+jEPg==</AssayYData></Step><Step><CommonData><SampleLocation>11</SampleLocation><SampleID></SampleID><SampleGroup></SampleGroup><SampleInfo></SampleInfo><SampleRow>C</SampleRow><SamplePlate>1</SamplePlate><WellType>REGENERATION</WellType><Concentration>-1</Concentration><ConcentrationUnits>µg/ml</ConcentrationUnits><MolarConcentration>-1</MolarConcentration><MolarConcUnits>nM</MolarConcUnits><MolecularWeight>-1</MolecularWeight><Temperature>25</Temperature><StartTime>7213020</StartTime><AssayTime>5</AssayTime></CommonData><FlowRate>1000</FlowRate><StepType>KREGENERATION</StepType><StepName>Regeneration</StepName><StepStatus>OK</StepStatus><ActualTime>5.00005</ActualTime><CycleTime>0.2</CycleTime><AssayXData Points="25">q788Rd7CPEURxjxFRck8RXTMPEWrzzxF3tI8RQ3WPEVB2TxFeNw8RaffPEXe4jxFEeY8RUXp
PEV07DxFq+88Rd7yPEUR9jxFRfk8RXj8PEWn/zxF3gI9RREGPUVBCT1FeAw9RQ==</AssayXData><AssayYData Points="25">W6kjwLHGLcDgJjLAcJw0wFRSNsCFKzjAyIo5wKwqOsCVpTvAATM8wCnNPMCn+D3A7U8+wBIH
P8DYjj/AQE5AwKWgQMDPL0HApNJBwMH1QcD0ZkLA8ZFCwE/PQsDbWkPAOp1DwA==</AssayYData></Step><Step><CommonData><SampleLocation>12</SampleLocation><SampleID></SampleID><SampleGroup></SampleGroup><SampleInfo></SampleInfo><SampleRow>C</SampleRow><SamplePlate>1</SamplePlate><WellType>NEUTRALIZATION</WellType><Concentration>-1</Concentration><ConcentrationUnits>µg/ml</ConcentrationUnits><MolarConcentration>-1</MolarConcentration><MolarConcUnits>nM</MolarConcUnits><MolecularWeight>-1</MolecularWeight><Temperature>25</Temperature><StartTime>7228981</StartTime><AssayTime>5</AssayTime></CommonData><FlowRate>1000</FlowRate><StepType>KREGENERATION</StepType><StepName>Regeneration</StepName><StepStatus>OK</StepStatus><ActualTime>4.99907</ActualTime><CycleTime>0.2</CycleTime><AssayXData Points="25">qw89RdoSPUURFj1FQRk9RXQcPUWnHz1F2iI9RQ0mPUVpKT1FdCw9RacvPUXaMj1FDTY9RUE5
PUV0PD1Fpz89RdpCPUUNRj1FQUk9RXRMPUWnTz1F2lI9RQ1WPUVBWT1FdFw9RQ==</AssayXData><AssayYData Points="25">36hZPm21ZT7ocoE+AGOMPpP+mD7M+Z4+ixSkPpcxqj7FELA+tSqzPldgtD6ev7k+qX+9PqS7
vT6+ocA+xaDDPr5YxD5cNsY+ND/JPh5oyz6Ezcw+6VXOPtZc0D7DGdE+NYjRPg==</AssayYData></Step><Step><CommonData><SampleLocation>11</SampleLocation><SampleID></SampleID><SampleGroup></SampleGroup><SampleInfo></SampleInfo><SampleRow>C</SampleRow><SamplePlate>1</SamplePlate><WellType>REGENERATION</WellType><Concentration>-1</Concentration><ConcentrationUnits>µg/ml</ConcentrationUnits><MolarConcentration>-1</MolarConcentration><MolarConcUnits>nM</MolarConcUnits><MolecularWeight>-1</MolecularWeight><Temperature>25</Temperature><StartTime>7245096</StartTime><AssayTime>5</AssayTime></CommonData><FlowRate>1000</FlowRate><StepType>KREGENERATION</StepType><StepName>Regeneration</StepName><StepStatus>OK</StepStatus><ActualTime>4.99907</ActualTime><CycleTime>0.2</CycleTime><AssayXData Points="25">p189RdZiPUUJZj1FPWk9RXBsPUWjbz1F2nI9RQl2PUU9eT1FcHw9RaN/PUXWgj1FCYY9RT2J
PUVwjD1Fs489RdaSPUUNlj1FQZk9RXCcPUWnnz1F1qI9RQ2mPUU9qT1FcKw9RQ==</AssayXData><AssayYData Points="25">+CcjwG4xLsBsoDLAXh41wEZON8AfkDjA86k5wNfSOsCJJDzA7AU9wGGEPcD48z3A9M0+wI+q
P8BJuz/A1YRAwDXZQMBj7EDAPGlBwP3mQcDgVkLAMJpCwCAKQ8DoIUPAs1tDwA==</AssayYData></Step><Step><CommonData><SampleLocation>12</SampleLocation><SampleID></SampleID><SampleGroup></SampleGroup><SampleInfo></SampleInfo><SampleRow>C</SampleRow><SamplePlate>1</SamplePlate><WellType>NEUTRALIZATION</WellType><Concentration>-1</Concentration><ConcentrationUnits>µg/ml</ConcentrationUnits><MolarConcentration>-1</MolarConcentration><MolarConcUnits>nM</MolarConcUnits><MolecularWeight>-1</MolecularWeight><Temperature>25</Temperature><StartTime>7261205</StartTime><AssayTime>5</AssayTime></CommonData><FlowRate>1000</FlowRate><StepType>KREGENERATION</StepType><StepName>Regeneration</StepName><StepStatus>OK</StepStatus><ActualTime>4.99907</ActualTime><CycleTime>0.2</CycleTime><AssayXData Points="25">o689ReKyPUUJtj1FPbk9RXC8PUWfvz1F1sI9RQnGPUU5yT1FbMw9RZ/PPUXW0j1FBdY9RTnZ
PUVs3D1Fn989RdLiPUUF5j1FOek9RXDsPUWj7z1F1vI9RQX2PUU9+T1FbPw9RQ==</AssayXData><AssayYData Points="25">AK1/PrHyiT5K45U+AImiPiZYqT76abE+ea+3PmyjvT4oBcQ+91/HPmZVyj6tr8s+wATRPps7
1D4he9U+o6DVPiD72T4bP9w+hSHdPqay3T6kPuE+J4XgPqsN5T6dheQ+4h/mPg==</AssayYData></Step></KineticsData></ExperimentResults>
