# Supplementary material for: Functional development of a V3/glycan-specific broadly neutralizing antibody isolated from a case of HIV superinfection
Source: eLife. 2021 Jul 15;10:e68110. doi: 10.7554/eLife.68110 (PMC8376252; doi:10.7554/eLife.68110)
Supplement: Figure 2—source data 2. [file elife-68110-fig2-data2.zip › QA013.2 Dbl Ref_21.02.04/02.04.21/QA013.2 Lineage Replicates_21.02.04/Tracer.log]

2021/02/01 10:04:26.0 
2021/02/01 10:04:26.0 START SCAN: 
2021/02/01 10:04:26.0    CycleTime (ms)    = 100
2021/02/01 10:04:26.0    CycleCount        = 50
2021/02/01 10:04:26.0    ScansToAverage    = 5
2021/02/01 10:04:26.0    FinishTime (s)    = 5
2021/02/01 10:04:26.0    Temperature       = 30.0
2021/02/01 10:04:26.0    Lamp Power        = 1
2021/02/01 10:04:26.0    Spec PCB temps    = 34.6, 34.9, 35.4, 35.4, 35.4, 35.7, 34.3, 34.1
2021/02/01 10:04:26.0 
2021/02/01 10:04:26.0 GMC_SetPosZ
2021/02/01 10:04:26.1 Old State:12-ENGN_StateRunning_WaitGoingToSample New State:ENGN_StateRunning_GoingToSample
2021/02/01 10:04:30.7 GMC_ServoHere
2021/02/01 10:04:30.9 GMC_SetPosXY
2021/02/01 10:04:31.2 GMC_SetPosZ
2021/02/01 10:04:36.4 Old State:13-cycle=1, Elapsed Time:    0.0,  Ideal Time:    0.0,  Delay time =   0.00  New State:ENGN_StateRunning_GoingToSampleComplete
2021/02/01 10:04:36.5 Old State:14-ENGN_StateRunning_GoingToSampleComplete New State:ENGN_StateRunning_WaitSampling
2021/02/01 10:04:36.5 Step started at: 10:04:25
2021/02/01 10:04:36.5 XYZ movement time  = 10365 ms + Scan start delay = 10355 ms
2021/02/01 10:04:36.6 Old State:15-ENGN_StateRunning_WaitSampling New State:ENGN_StateRunning_Sampling
2021/02/01 10:04:41.2 
2021/02/01 10:04:41.2 STOP SCAN: 
2021/02/01 10:04:41.2    CycleTime (ms)    = 100
2021/02/01 10:04:41.2    CurrentCycle      = 50
2021/02/01 10:04:41.2    RunTime (ms)      = 4939
2021/02/01 10:04:41.2    AverageCycle (ms) = 98.8
2021/02/01 10:04:41.2    Temperature       = 30.0
2021/02/01 10:04:41.2    DATA OVERRUN %    = 0.00
2021/02/01 10:04:41.2    Spec PCB temps    = 34.7, 35.0, 35.6, 35.5, 35.5, 35.8, 34.4, 34.1
2021/02/01 10:04:41.2 
2021/02/01 10:04:41.4 Old State:16-cycle=50, Elapsed Time:    4.9,  Ideal Time:    4.9,  Delay time =   0.06  New State:ENGN_StateRunning_SamplingComplete
2021/02/01 10:04:41.5 Old State:18-ENGN_StateRunning_SamplingComplete New State:ENGN_StateRunning_WaitNewStep
2021/02/01 10:04:41.7 Old State:5-ENGN_StateRunning_WaitNewStep New State:ENGN_StateRunning_StartNewStep
2021/02/01 10:04:41.7 StartShaker(1000)
2021/02/01 10:04:42.0 Temp: 2021/02/01 10:04:42, 30.0000
2021/02/01 10:04:42.1 Old State:6-ENGN_StateRunning_StartNewStep New State:ENGN_StateRunning_WaitGoingToSample
2021/02/01 10:04:42.1 Sample96_Q(0, 0, 10)
2021/02/01 10:04:42.1 GMC_SetPosZ
2021/02/01 10:04:42.2 
2021/02/01 10:04:42.2 START SCAN: 
2021/02/01 10:04:42.2    CycleTime (ms)    = 100
2021/02/01 10:04:42.2    CycleCount        = 50
2021/02/01 10:04:42.2    ScansToAverage    = 5
2021/02/01 10:04:42.2    FinishTime (s)    = 5
2021/02/01 10:04:42.2    Temperature       = 30.0
2021/02/01 10:04:42.2    Lamp Power        = 1
2021/02/01 10:04:42.2    Spec PCB temps    = 34.7, 35.0, 35.6, 35.6, 35.5, 35.8, 34.4, 34.1
2021/02/01 10:04:42.2 
2021/02/01 10:04:42.2 Old State:12-ENGN_StateRunning_WaitGoingToSample New State:ENGN_StateRunning_GoingToSample
2021/02/01 10:04:47.1 GMC_ServoHere
2021/02/01 10:04:47.3 GMC_SetPosXY
2021/02/01 10:04:47.7 GMC_SetPosZ
2021/02/01 10:04:52.6 Old State:13-cycle=1, Elapsed Time:    0.0,  Ideal Time:    0.0,  Delay time =   0.00  New State:ENGN_StateRunning_GoingToSampleComplete
2021/02/01 10:04:52.7 Old State:14-ENGN_StateRunning_GoingToSampleComplete New State:ENGN_StateRunning_WaitSampling
2021/02/01 10:04:52.7 Step started at: 10:04:42
2021/02/01 10:04:52.7 XYZ movement time  = 10365 ms + Scan start delay = 10327 ms
2021/02/01 10:04:52.8 Old State:15-ENGN_StateRunning_WaitSampling New State:ENGN_StateRunning_Sampling
2021/02/01 10:04:57.4 
2021/02/01 10:04:57.4 STOP SCAN: 
2021/02/01 10:04:57.4    CycleTime (ms)    = 100
2021/02/01 10:04:57.4    CurrentCycle      = 50
2021/02/01 10:04:57.4    RunTime (ms)      = 4978
2021/02/01 10:04:57.4    AverageCycle (ms) = 99.6
2021/02/01 10:04:57.4    Temperature       = 30.0
2021/02/01 10:04:57.4    DATA OVERRUN %    = 0.00
2021/02/01 10:04:57.4    Spec PCB temps    = 34.9, 35.1, 35.6, 35.6, 35.6, 36.0, 34.6, 34.2
2021/02/01 10:04:57.4 
2021/02/01 10:04:57.5 Old State:16-cycle=50, Elapsed Time:    5.0,  Ideal Time:    4.9,  Delay time =   0.06  New State:ENGN_StateRunning_SamplingComplete
2021/02/01 10:04:57.6 Old State:18-ENGN_StateRunning_SamplingComplete New State:ENGN_StateRunning_WaitNewStep
2021/02/01 10:04:57.8 Old State:5-ENGN_StateRunning_WaitNewStep New State:ENGN_StateRunning_StartNewStep
2021/02/01 10:04:57.8 StartShaker(1000)
2021/02/01 10:04:58.1 Temp: 2021/02/01 10:04:58, 30.0000
2021/02/01 10:04:58.2 Old State:6-ENGN_StateRunning_StartNewStep New State:ENGN_StateRunning_WaitGoingToSample
2021/02/01 10:04:58.2 Sample96_Q(0, 0, 11)
2021/02/01 10:04:58.3 GMC_SetPosZ
2021/02/01 10:04:58.3 
2021/02/01 10:04:58.3 START SCAN: 
2021/02/01 10:04:58.3    CycleTime (ms)    = 100
2021/02/01 10:04:58.3    CycleCount        = 50
2021/02/01 10:04:58.3    ScansToAverage    = 5
2021/02/01 10:04:58.3    FinishTime (s)    = 5
2021/02/01 10:04:58.3    Temperature       = 30.0
2021/02/01 10:04:58.3    Lamp Power        = 1
2021/02/01 10:04:58.3    Spec PCB temps    = 34.9, 35.1, 35.7, 35.6, 35.6, 36.0, 34.5, 34.2
2021/02/01 10:04:58.3 
2021/02/01 10:04:58.4 Old State:12-ENGN_StateRunning_WaitGoingToSample New State:ENGN_StateRunning_GoingToSample
2021/02/01 10:05:03.0 GMC_ServoHere
2021/02/01 10:05:03.1 GMC_SetPosXY
2021/02/01 10:05:03.5 GMC_SetPosZ
2021/02/01 10:05:08.7 Old State:13-cycle=1, Elapsed Time:    0.0,  Ideal Time:    0.0,  Delay time =   0.00  New State:ENGN_StateRunning_GoingToSampleComplete
2021/02/01 10:05:08.8 Old State:14-ENGN_StateRunning_GoingToSampleComplete New State:ENGN_StateRunning_WaitSampling
2021/02/01 10:05:08.8 Step started at: 10:04:58
2021/02/01 10:05:08.8 XYZ movement time  = 10371 ms + Scan start delay = 10369 ms
2021/02/01 10:05:08.9 Old State:15-ENGN_StateRunning_WaitSampling New State:ENGN_StateRunning_Sampling
2021/02/01 10:05:13.5 
2021/02/01 10:05:13.5 STOP SCAN: 
2021/02/01 10:05:13.5    CycleTime (ms)    = 100
2021/02/01 10:05:13.5    CurrentCycle      = 50
2021/02/01 10:05:13.5    RunTime (ms)      = 4942
2021/02/01 10:05:13.5    AverageCycle (ms) = 98.8
2021/02/01 10:05:13.5    Temperature       = 30.0
2021/02/01 10:05:13.5    DATA OVERRUN %    = 0.00
2021/02/01 10:05:13.5    Spec PCB temps    = 35.0, 35.2, 35.7, 35.7, 35.7, 36.1, 34.6, 34.4
2021/02/01 10:05:13.5 
2021/02/01 10:05:13.6 Old State:16-cycle=50, Elapsed Time:    4.9,  Ideal Time:    4.9,  Delay time =   0.06  New State:ENGN_StateRunning_SamplingComplete
2021/02/01 10:05:13.7 Old State:18-ENGN_StateRunning_SamplingComplete New State:ENGN_StateRunning_WaitNewStep
2021/02/01 10:05:13.9 Old State:5-ENGN_StateRunning_WaitNewStep New State:ENGN_StateRunning_StartNewStep
2021/02/01 10:05:13.9 StartShaker(1000)
2021/02/01 10:05:14.2 Old State:6-ENGN_StateRunning_StartNewStep New State:ENGN_StateRunning_WaitGoingToSample
2021/02/01 10:05:14.2 Sample96_Q(0, 0, 10)
2021/02/01 10:05:14.2 Temp: 2021/02/01 10:05:14, 30.0000
2021/02/01 10:05:14.4 
2021/02/01 10:05:14.4 START SCAN: 
2021/02/01 10:05:14.4    CycleTime (ms)    = 100
2021/02/01 10:05:14.4    CycleCount        = 50
2021/02/01 10:05:14.4    ScansToAverage    = 5
2021/02/01 10:05:14.4    FinishTime (s)    = 5
2021/02/01 10:05:14.4    Temperature       = 30.0
2021/02/01 10:05:14.4    Lamp Power        = 1
2021/02/01 10:05:14.4    Spec PCB temps    = 35.0, 35.2, 35.7, 35.7, 35.7, 36.1, 34.6, 34.4
2021/02/01 10:05:14.4 
2021/02/01 10:05:14.4 GMC_SetPosZ
2021/02/01 10:05:14.5 Old State:12-ENGN_StateRunning_WaitGoingToSample New State:ENGN_StateRunning_GoingToSample
2021/02/01 10:05:19.4 GMC_ServoHere
2021/02/01 10:05:19.6 GMC_SetPosXY
2021/02/01 10:05:20.0 GMC_SetPosZ
2021/02/01 10:05:25.0 Old State:13-cycle=1, Elapsed Time:    0.0,  Ideal Time:    0.0,  Delay time =   0.00  New State:ENGN_StateRunning_GoingToSampleComplete
2021/02/01 10:05:25.1 Old State:14-ENGN_StateRunning_GoingToSampleComplete New State:ENGN_StateRunning_WaitSampling
2021/02/01 10:05:25.1 Step started at: 10:05:14
2021/02/01 10:05:25.1 XYZ movement time  = 10545 ms + Scan start delay = 10479 ms
2021/02/01 10:05:25.2 Old State:15-ENGN_StateRunning_WaitSampling New State:ENGN_StateRunning_Sampling
2021/02/01 10:05:29.7 
2021/02/01 10:05:29.7 STOP SCAN: 
2021/02/01 10:05:29.7    CycleTime (ms)    = 100
2021/02/01 10:05:29.7    CurrentCycle      = 50
2021/02/01 10:05:29.7    RunTime (ms)      = 4947
2021/02/01 10:05:29.7    AverageCycle (ms) = 98.9
2021/02/01 10:05:29.7    Temperature       = 30.0
2021/02/01 10:05:29.7    DATA OVERRUN %    = 0.00
2021/02/01 10:05:29.7    Spec PCB temps    = 35.1, 35.3, 35.9, 35.9, 35.9, 36.2, 34.7, 34.4
2021/02/01 10:05:29.7 
2021/02/01 10:05:29.8 Old State:16-cycle=50, Elapsed Time:    4.9,  Ideal Time:    4.9,  Delay time =   0.06  New State:ENGN_StateRunning_SamplingComplete
2021/02/01 10:05:30.0 Old State:18-ENGN_StateRunning_SamplingComplete New State:ENGN_StateRunning_WaitNewStep
2021/02/01 10:05:30.1 Old State:5-ENGN_StateRunning_WaitNewStep New State:ENGN_StateRunning_StartNewStep
2021/02/01 10:05:30.1 StartShaker(1000)
2021/02/01 10:05:30.4 Temp: 2021/02/01 10:05:30, 30.0000
2021/02/01 10:05:30.4 Old State:6-ENGN_StateRunning_StartNewStep New State:ENGN_StateRunning_WaitGoingToSample
2021/02/01 10:05:30.4 Sample96_Q(0, 0, 11)
2021/02/01 10:05:30.6 
2021/02/01 10:05:30.6 START SCAN: 
2021/02/01 10:05:30.6    CycleTime (ms)    = 100
2021/02/01 10:05:30.6    CycleCount        = 50
2021/02/01 10:05:30.6    ScansToAverage    = 5
2021/02/01 10:05:30.6    FinishTime (s)    = 5
2021/02/01 10:05:30.6    Temperature       = 30.0
2021/02/01 10:05:30.6    Lamp Power        = 1
2021/02/01 10:05:30.6    Spec PCB temps    = 35.1, 35.3, 35.9, 35.9, 35.9, 36.2, 34.7, 34.4
2021/02/01 10:05:30.6 
2021/02/01 10:05:30.6 GMC_SetPosZ
2021/02/01 10:05:30.6 Old State:12-ENGN_StateRunning_WaitGoingToSample New State:ENGN_StateRunning_GoingToSample
2021/02/01 10:05:35.2 GMC_ServoHere
2021/02/01 10:05:35.4 GMC_SetPosXY
2021/02/01 10:05:35.8 GMC_SetPosZ
2021/02/01 10:05:41.0 Old State:13-cycle=1, Elapsed Time:    0.0,  Ideal Time:    0.0,  Delay time =   0.00  New State:ENGN_StateRunning_GoingToSampleComplete
2021/02/01 10:05:41.1 Old State:14-ENGN_StateRunning_GoingToSampleComplete New State:ENGN_StateRunning_WaitSampling
2021/02/01 10:05:41.1 Step started at: 10:05:30
2021/02/01 10:05:41.1 XYZ movement time  = 10386 ms + Scan start delay = 10358 ms
2021/02/01 10:05:41.2 Old State:15-ENGN_StateRunning_WaitSampling New State:ENGN_StateRunning_Sampling
2021/02/01 10:05:45.8 
2021/02/01 10:05:45.8 STOP SCAN: 
2021/02/01 10:05:45.8    CycleTime (ms)    = 100
2021/02/01 10:05:45.8    CurrentCycle      = 50
2021/02/01 10:05:45.8    RunTime (ms)      = 4966
2021/02/01 10:05:45.8    AverageCycle (ms) = 99.3
2021/02/01 10:05:45.8    Temperature       = 30.0
2021/02/01 10:05:45.8    DATA OVERRUN %    = 0.00
2021/02/01 10:05:45.8    Spec PCB temps    = 35.2, 35.4, 36.0, 36.0, 36.0, 36.3, 34.9, 34.6
2021/02/01 10:05:45.8 
2021/02/01 10:05:45.9 Old State:16-cycle=50, Elapsed Time:    5.0,  Ideal Time:    4.9,  Delay time =   0.06  New State:ENGN_StateRunning_SamplingComplete
2021/02/01 10:05:46.0 Old State:18-ENGN_StateRunning_SamplingComplete New State:ENGN_StateRunning_WaitNewStep
2021/02/01 10:05:46.2 Old State:5-ENGN_StateRunning_WaitNewStep New State:ENGN_StateRunning_StartNewStep
2021/02/01 10:05:46.2 StartShaker(1000)
2021/02/01 10:05:46.5 Temp: 2021/02/01 10:05:46, 30.0000
2021/02/01 10:05:46.6 Old State:6-ENGN_StateRunning_StartNewStep New State:ENGN_StateRunning_WaitGoingToSample
2021/02/01 10:05:46.6 Sample96_Q(0, 0, 0)
2021/02/01 10:05:46.7 
2021/02/01 10:05:46.7 START SCAN: 
2021/02/01 10:05:46.7    CycleTime (ms)    = 100
2021/02/01 10:05:46.7    CycleCount        = 300
2021/02/01 10:05:46.7    ScansToAverage    = 5
2021/02/01 10:05:46.7    FinishTime (s)    = 30
2021/02/01 10:05:46.7    Temperature       = 30.0
2021/02/01 10:05:46.7    Lamp Power        = 1
2021/02/01 10:05:46.7    Spec PCB temps    = 35.2, 35.4, 36.0, 36.0, 36.0, 36.3, 34.9, 34.6
2021/02/01 10:05:46.7 
2021/02/01 10:05:46.7 GMC_SetPosZ
2021/02/01 10:05:46.7 Old State:12-ENGN_StateRunning_WaitGoingToSample New State:ENGN_StateRunning_GoingToSample
2021/02/01 10:05:51.7 GMC_ServoHere
2021/02/01 10:05:51.9 GMC_SetPosXY
2021/02/01 10:05:53.7 GMC_SetPosZ
2021/02/01 10:05:55.7 Old State:13-cycle=1, Elapsed Time:    0.0,  Ideal Time:    0.0,  Delay time =   0.00  New State:ENGN_StateRunning_GoingToSampleComplete
2021/02/01 10:05:55.8 Old State:14-ENGN_StateRunning_GoingToSampleComplete New State:ENGN_StateRunning_WaitSampling
2021/02/01 10:05:55.8 Step started at: 10:05:46
2021/02/01 10:05:55.8 XYZ movement time  = 9049 ms + Scan start delay = 9045 ms
2021/02/01 10:05:55.9 Old State:15-ENGN_StateRunning_WaitSampling New State:ENGN_StateRunning_Sampling
2021/02/01 10:06:25.6 
2021/02/01 10:06:25.6 STOP SCAN: 
2021/02/01 10:06:25.6    CycleTime (ms)    = 100
2021/02/01 10:06:25.6    CurrentCycle      = 300
2021/02/01 10:06:25.6    RunTime (ms)      = 29942
2021/02/01 10:06:25.6    AverageCycle (ms) = 99.8
2021/02/01 10:06:25.6    Temperature       = 30.0
2021/02/01 10:06:25.6    DATA OVERRUN %    = 0.00
2021/02/01 10:06:25.6    Spec PCB temps    = 35.5, 35.7, 36.3, 36.2, 36.2, 36.6, 35.1, 34.8
2021/02/01 10:06:25.6 
2021/02/01 10:06:25.7 Old State:16-cycle=300, Elapsed Time:   29.9,  Ideal Time:   29.9,  Delay time =   0.04  New State:ENGN_StateRunning_SamplingComplete
2021/02/01 10:06:25.8 Old State:18-ENGN_StateRunning_SamplingComplete New State:ENGN_StateRunning_WaitNewStep
2021/02/01 10:06:26.0 Old State:5-ENGN_StateRunning_WaitNewStep New State:ENGN_StateRunning_StartNewStep
2021/02/01 10:06:26.1 StartShaker(1000)
2021/02/01 10:06:26.3 Temp: 2021/02/01 10:06:26, 30.0000
2021/02/01 10:06:26.4 Old State:6-ENGN_StateRunning_StartNewStep New State:ENGN_StateRunning_WaitGoingToSample
2021/02/01 10:06:26.4 Sample96_Q(0, 0, 3)
2021/02/01 10:06:26.5 GMC_SetPosZ
2021/02/01 10:06:26.5 
2021/02/01 10:06:26.5 START SCAN: 
2021/02/01 10:06:26.5    CycleTime (ms)    = 100
2021/02/01 10:06:26.5    CycleCount        = 900
2021/02/01 10:06:26.5    ScansToAverage    = 5
2021/02/01 10:06:26.5    FinishTime (s)    = 90
2021/02/01 10:06:26.5    Temperature       = 30.0
2021/02/01 10:06:26.5    Lamp Power        = 1
2021/02/01 10:06:26.5    Spec PCB temps    = 35.5, 35.7, 36.3, 36.2, 36.2, 36.6, 35.1, 34.8
2021/02/01 10:06:26.5 
2021/02/01 10:06:26.6 Old State:12-ENGN_StateRunning_WaitGoingToSample New State:ENGN_StateRunning_GoingToSample
2021/02/01 10:06:28.3 GMC_ServoHere
2021/02/01 10:06:28.5 GMC_SetPosXY
2021/02/01 10:06:29.1 GMC_SetPosZ
2021/02/01 10:06:31.8 Old State:13-cycle=1, Elapsed Time:    0.0,  Ideal Time:    0.0,  Delay time =   0.00  New State:ENGN_StateRunning_GoingToSampleComplete
2021/02/01 10:06:31.9 Old State:14-ENGN_StateRunning_GoingToSampleComplete New State:ENGN_StateRunning_WaitSampling
2021/02/01 10:06:31.9 Step started at: 10:06:26
2021/02/01 10:06:31.9 XYZ movement time  = 5357 ms + Scan start delay = 5351 ms
2021/02/01 10:06:32.0 Old State:15-ENGN_StateRunning_WaitSampling New State:ENGN_StateRunning_Sampling
2021/02/01 10:07:26.4 Temp: 2021/02/01 10:07:26, 30.0000
2021/02/01 10:08:01.7 
2021/02/01 10:08:01.7 STOP SCAN: 
2021/02/01 10:08:01.7    CycleTime (ms)    = 100
2021/02/01 10:08:01.7    CurrentCycle      = 900
2021/02/01 10:08:01.7    RunTime (ms)      = 89943
2021/02/01 10:08:01.7    AverageCycle (ms) = 99.9
2021/02/01 10:08:01.7    Temperature       = 30.0
2021/02/01 10:08:01.7    DATA OVERRUN %    = 0.00
2021/02/01 10:08:01.7    Spec PCB temps    = 36.2, 36.4, 36.9, 36.9, 36.9, 37.2, 35.7, 35.4
2021/02/01 10:08:01.7 
2021/02/01 10:08:01.8 Old State:16-cycle=900, Elapsed Time:   89.9,  Ideal Time:   89.9,  Delay time =   0.06  New State:ENGN_StateRunning_SamplingComplete
2021/02/01 10:08:01.9 Old State:18-ENGN_StateRunning_SamplingComplete New State:ENGN_StateRunning_WaitNewStep
2021/02/01 10:08:02.1 Old State:5-ENGN_StateRunning_WaitNewStep New State:ENGN_StateRunning_StartNewStep
2021/02/01 10:08:02.2 StartShaker(1000)
2021/02/01 10:08:02.4 Temp: 2021/02/01 10:08:02, 30.0000
2021/02/01 10:08:02.5 Old State:6-ENGN_StateRunning_StartNewStep New State:ENGN_StateRunning_WaitGoingToSample
2021/02/01 10:08:02.5 Sample96_Q(0, 0, 0)
2021/02/01 10:08:02.5 GMC_SetPosZ
2021/02/01 10:08:02.6 
2021/02/01 10:08:02.6 START SCAN: 
2021/02/01 10:08:02.6    CycleTime (ms)    = 100
2021/02/01 10:08:02.6    CycleCount        = 300
2021/02/01 10:08:02.6    ScansToAverage    = 5
2021/02/01 10:08:02.6    FinishTime (s)    = 30
2021/02/01 10:08:02.6    Temperature       = 30.0
2021/02/01 10:08:02.6    Lamp Power        = 1
2021/02/01 10:08:02.6    Spec PCB temps    = 36.2, 36.4, 36.9, 36.9, 36.9, 37.2, 35.7, 35.4
2021/02/01 10:08:02.6 
2021/02/01 10:08:02.7 Old State:12-ENGN_StateRunning_WaitGoingToSample New State:ENGN_StateRunning_GoingToSample
2021/02/01 10:08:05.2 GMC_ServoHere
2021/02/01 10:08:05.4 GMC_SetPosXY
2021/02/01 10:08:05.9 GMC_SetPosZ
2021/02/01 10:08:07.9 Old State:13-cycle=1, Elapsed Time:    0.0,  Ideal Time:    0.0,  Delay time =   0.00  New State:ENGN_StateRunning_GoingToSampleComplete
2021/02/01 10:08:08.0 Old State:14-ENGN_StateRunning_GoingToSampleComplete New State:ENGN_StateRunning_WaitSampling
2021/02/01 10:08:08.0 Step started at: 10:08:02
2021/02/01 10:08:08.0 XYZ movement time  = 5291 ms + Scan start delay = 5301 ms
2021/02/01 10:08:08.1 Old State:15-ENGN_StateRunning_WaitSampling New State:ENGN_StateRunning_Sampling
2021/02/01 10:08:37.8 
2021/02/01 10:08:37.8 STOP SCAN: 
2021/02/01 10:08:37.8    CycleTime (ms)    = 100
2021/02/01 10:08:37.8    CurrentCycle      = 300
2021/02/01 10:08:37.8    RunTime (ms)      = 29940
2021/02/01 10:08:37.8    AverageCycle (ms) = 99.8
2021/02/01 10:08:37.8    Temperature       = 30.0
2021/02/01 10:08:37.8    DATA OVERRUN %    = 0.00
2021/02/01 10:08:37.8    Spec PCB temps    = 36.4, 36.6, 37.2, 37.1, 37.1, 37.4, 36.0, 35.6
2021/02/01 10:08:37.8 
2021/02/01 10:08:37.9 Old State:16-cycle=300, Elapsed Time:   29.9,  Ideal Time:   29.9,  Delay time =   0.06  New State:ENGN_StateRunning_SamplingComplete
2021/02/01 10:08:38.0 Old State:18-ENGN_StateRunning_SamplingComplete New State:ENGN_StateRunning_WaitNewStep
2021/02/01 10:08:38.1 Old State:5-ENGN_StateRunning_WaitNewStep New State:ENGN_StateRunning_StartNewStep
2021/02/01 10:08:38.1 StartShaker(1000)
2021/02/01 10:08:38.4 Old State:6-ENGN_StateRunning_StartNewStep New State:ENGN_StateRunning_WaitGoingToSample
2021/02/01 10:08:38.4 Sample96_Q(0, 0, 6)
2021/02/01 10:08:38.4 Temp: 2021/02/01 10:08:38, 30.0000
2021/02/01 10:08:38.5 GMC_SetPosZ
2021/02/01 10:08:38.6 
2021/02/01 10:08:38.6 START SCAN: 
2021/02/01 10:08:38.6    CycleTime (ms)    = 100
2021/02/01 10:08:38.6    CycleCount        = 1800
2021/02/01 10:08:38.6    ScansToAverage    = 5
2021/02/01 10:08:38.6    FinishTime (s)    = 180
2021/02/01 10:08:38.6    Temperature       = 30.0
2021/02/01 10:08:38.6    Lamp Power        = 1
2021/02/01 10:08:38.6    Spec PCB temps    = 36.4, 36.6, 37.2, 37.1, 37.1, 37.4, 36.0, 35.6
2021/02/01 10:08:38.6 
2021/02/01 10:08:38.7 Old State:12-ENGN_StateRunning_WaitGoingToSample New State:ENGN_StateRunning_GoingToSample
2021/02/01 10:08:40.4 GMC_ServoHere
2021/02/01 10:08:40.5 GMC_SetPosXY
2021/02/01 10:08:41.6 GMC_SetPosZ
2021/02/01 10:08:45.3 Old State:13-cycle=1, Elapsed Time:    0.0,  Ideal Time:    0.0,  Delay time =   0.00  New State:ENGN_StateRunning_GoingToSampleComplete
2021/02/01 10:08:45.4 Old State:14-ENGN_StateRunning_GoingToSampleComplete New State:ENGN_StateRunning_WaitSampling
2021/02/01 10:08:45.4 Step started at: 10:08:38
2021/02/01 10:08:45.4 XYZ movement time  = 6784 ms + Scan start delay = 6718 ms
2021/02/01 10:08:45.5 Old State:15-ENGN_StateRunning_WaitSampling New State:ENGN_StateRunning_Sampling
2021/02/01 10:09:38.5 Temp: 2021/02/01 10:09:38, 30.0000
2021/02/01 10:10:38.6 Temp: 2021/02/01 10:10:38, 30.0000
2021/02/01 10:11:38.6 Temp: 2021/02/01 10:11:38, 30.0000
2021/02/01 10:11:45.2 
2021/02/01 10:11:45.2 STOP SCAN: 
2021/02/01 10:11:45.2    CycleTime (ms)    = 100
2021/02/01 10:11:45.2    CurrentCycle      = 1800
2021/02/01 10:11:45.2    RunTime (ms)      = 179942
2021/02/01 10:11:45.2    AverageCycle (ms) = 100.0
2021/02/01 10:11:45.2    Temperature       = 30.0
2021/02/01 10:11:45.2    DATA OVERRUN %    = 0.00
2021/02/01 10:11:45.2    Spec PCB temps    = 37.6, 37.7, 38.4, 38.2, 38.2, 38.6, 37.1, 36.7
2021/02/01 10:11:45.2 
2021/02/01 10:11:45.3 Old State:16-cycle=1800, Elapsed Time:  179.9,  Ideal Time:  179.9,  Delay time =   0.05  New State:ENGN_StateRunning_SamplingComplete
2021/02/01 10:11:45.4 Old State:18-ENGN_StateRunning_SamplingComplete New State:ENGN_StateRunning_WaitNewStep
2021/02/01 10:11:45.5 Old State:5-ENGN_StateRunning_WaitNewStep New State:ENGN_StateRunning_StartNewStep
2021/02/01 10:11:45.5 StartShaker(1000)
2021/02/01 10:11:45.8 Temp: 2021/02/01 10:11:45, 30.0000
2021/02/01 10:11:45.9 Old State:6-ENGN_StateRunning_StartNewStep New State:ENGN_StateRunning_WaitGoingToSample
2021/02/01 10:11:45.9 Sample96_Q(0, 0, 0)
2021/02/01 10:11:46.0 GMC_SetPosZ
2021/02/01 10:11:46.0 
2021/02/01 10:11:46.0 START SCAN: 
2021/02/01 10:11:46.0    CycleTime (ms)    = 100
2021/02/01 10:11:46.0    CycleCount        = 1800
2021/02/01 10:11:46.0    ScansToAverage    = 5
2021/02/01 10:11:46.0    FinishTime (s)    = 180
2021/02/01 10:11:46.0    Temperature       = 30.0
2021/02/01 10:11:46.0    Lamp Power        = 1
2021/02/01 10:11:46.0    Spec PCB temps    = 37.6, 37.7, 38.3, 38.2, 38.2, 38.5, 37.1, 36.7
2021/02/01 10:11:46.0 
2021/02/01 10:11:46.0 Old State:12-ENGN_StateRunning_WaitGoingToSample New State:ENGN_StateRunning_GoingToSample
2021/02/01 10:11:49.5 GMC_ServoHere
2021/02/01 10:11:49.6 GMC_SetPosXY
2021/02/01 10:11:50.7 GMC_SetPosZ
2021/02/01 10:11:52.7 Old State:13-cycle=1, Elapsed Time:    0.0,  Ideal Time:    0.0,  Delay time =   0.00  New State:ENGN_StateRunning_GoingToSampleComplete
2021/02/01 10:11:52.8 Old State:14-ENGN_StateRunning_GoingToSampleComplete New State:ENGN_StateRunning_WaitSampling
2021/02/01 10:11:52.8 Step started at: 10:11:45
2021/02/01 10:11:52.8 XYZ movement time  = 6723 ms + Scan start delay = 6729 ms
2021/02/01 10:11:52.9 Old State:15-ENGN_StateRunning_WaitSampling New State:ENGN_StateRunning_Sampling
2021/02/01 10:12:45.9 Temp: 2021/02/01 10:12:45, 30.0000
2021/02/01 10:13:45.9 Temp: 2021/02/01 10:13:45, 30.0000
2021/02/01 10:14:46.0 Temp: 2021/02/01 10:14:46, 30.0000
2021/02/01 10:14:52.6 
2021/02/01 10:14:52.6 STOP SCAN: 
2021/02/01 10:14:52.6    CycleTime (ms)    = 100
2021/02/01 10:14:52.6    CurrentCycle      = 1800
2021/02/01 10:14:52.6    RunTime (ms)      = 179942
2021/02/01 10:14:52.6    AverageCycle (ms) = 100.0
2021/02/01 10:14:52.6    Temperature       = 30.0
2021/02/01 10:14:52.6    DATA OVERRUN %    = 0.00
2021/02/01 10:14:52.6    Spec PCB temps    = 38.6, 38.7, 39.4, 39.2, 39.3, 39.5, 38.1, 37.6
2021/02/01 10:14:52.6 
2021/02/01 10:14:52.6 Old State:16-cycle=1800, Elapsed Time:  179.9,  Ideal Time:  179.9,  Delay time =   0.06  New State:ENGN_StateRunning_SamplingComplete
2021/02/01 10:14:52.8 Old State:18-ENGN_StateRunning_SamplingComplete New State:ENGN_StateRunning_WaitEjecting
2021/02/01 10:14:52.8 EJECT: To Tray, position=5,0
2021/02/01 10:14:52.8    EjectOffset = 10.0
2021/02/01 10:14:52.9 GMC_SetPosZ
2021/02/01 10:14:53.0 Old State:19-ENGN_StateRunning_WaitEjecting New State:ENGN_StateRunning_Ejecting
2021/02/01 10:14:54.8 GMC_ServoHere
2021/02/01 10:14:55.0 GMC_SetPosXY
2021/02/01 10:14:57.1 GMC_SetPosZ
2021/02/01 10:15:01.3 GMC_Eject
2021/02/01 10:15:01.3 EJECTOR: Eject
2021/02/01 10:15:10.0 GMC_HomeZ
2021/02/01 10:15:15.5 GMC_SetPosZ
2021/02/01 10:15:15.8 GMC_ServoHere
2021/02/01 10:15:16.0 GMC_SetPosZ
2021/02/01 10:15:16.2 GMC_ServoHere
2021/02/01 10:15:16.3 GMC_SetPosXY
2021/02/01 10:15:18.5 GMC_SetPosZ
2021/02/01 10:15:18.8 Old State:20-ENGN_StateRunning_Ejecting New State:ENGN_StateRunning_EjectingComplete
2021/02/01 10:15:18.9 Old State:21-ENGN_StateRunning_EjectingComplete New State:ENGN_StateRunning_WaitNewStep
2021/02/01 10:15:19.4 Old State:5-ENGN_StateRunning_WaitNewStep New State:ENGN_StateRunning_StartNewStep
2021/02/01 10:15:19.5 Old State:6-ENGN_StateRunning_StartNewStep New State:ENGN_StateRunning_WaitPickingSensors
2021/02/01 10:15:19.5 Pick(0, 6)
2021/02/01 10:15:19.6 GMC_SetPosZ
2021/02/01 10:15:19.6 Old State:7-ENGN_StateRunning_WaitPickingSensors New State:ENGN_StateRunning_PickingSensors
2021/02/01 10:15:19.6 Temp: 2021/02/01 10:15:19, 30.0000
2021/02/01 10:15:19.7 GMC_ServoHere
2021/02/01 10:15:19.9 GMC_SetPosXY
2021/02/01 10:15:22.1 GMC_SetPosZ
2021/02/01 10:15:27.5 GMC_SetPosZ
2021/02/01 10:15:28.0 Old State:8-ENGN_StateRunning_PickingSensors New State:ENGN_StateRunning_CheckingSensors
2021/02/01 10:15:28.0 
2021/02/01 10:15:28.0 Detect Sensors
2021/02/01 10:15:28.0 ==============
2021/02/01 10:15:28.0 1	YES		9.1	5950.5
2021/02/01 10:15:28.0 2	YES		9.1	5648.3
2021/02/01 10:15:28.0 3	YES		8.9	5543.6
2021/02/01 10:15:28.0 4	YES		8.9	5321.4
2021/02/01 10:15:28.0 5	YES		8.7	5389.5
2021/02/01 10:15:28.0 6	YES		9.3	4813.4
2021/02/01 10:15:28.0 7	YES		9.0	5217.5
2021/02/01 10:15:28.0 8	YES		8.8	5918.2
2021/02/01 10:15:28.0 
2021/02/01 10:15:28.1 CH1: Correction Factor = 2.3515
2021/02/01 10:15:28.1 CH2: Correction Factor = 2.41489
2021/02/01 10:15:28.1 CH3: Correction Factor = 2.41685
2021/02/01 10:15:28.1 CH4: Correction Factor = 2.63568
2021/02/01 10:15:28.1 CH5: Correction Factor = 2.57571
2021/02/01 10:15:28.1 CH6: Correction Factor = 2.74945
2021/02/01 10:15:28.1 CH7: Correction Factor = 2.72945
2021/02/01 10:15:28.1 CH8: Correction Factor = 2.3847
2021/02/01 10:15:28.1 CH1: Correction Factor = 1.06444
2021/02/01 10:15:28.1 CH2: Correction Factor = 1.07529
2021/02/01 10:15:28.1 CH3: Correction Factor = 1.07121
2021/02/01 10:15:28.1 CH4: Correction Factor = 1.15553
2021/02/01 10:15:28.1 CH5: Correction Factor = 1.20658
2021/02/01 10:15:28.1 CH6: Correction Factor = 1.07632
2021/02/01 10:15:28.1 CH7: Correction Factor = 1.06813
2021/02/01 10:15:28.1 CH8: Correction Factor = 1.06442
2021/02/01 10:15:28.2 CH1: Correction Factor = 1.02162
2021/02/01 10:15:28.2 CH2: Correction Factor = 1.00638
2021/02/01 10:15:28.2 CH3: Correction Factor = 1.00917
2021/02/01 10:15:28.2 CH4: Correction Factor = 0.944276
2021/02/01 10:15:28.2 CH5: Correction Factor = 0.912716
2021/02/01 10:15:28.2 CH6: Correction Factor = 1.02189
2021/02/01 10:15:28.2 CH7: Correction Factor = 1.01853
2021/02/01 10:15:28.2 CH8: Correction Factor = 1.00873
2021/02/01 10:15:28.2 CH1: Correction Factor = 0.992251
2021/02/01 10:15:28.2 CH2: Correction Factor = 1.001
2021/02/01 10:15:28.2 CH3: Correction Factor = 1.00148
2021/02/01 10:15:28.2 CH4: Correction Factor = 0.981524
2021/02/01 10:15:28.2 CH5: Correction Factor = 0.985897
2021/02/01 10:15:28.2 CH6: Correction Factor = 0.989189
2021/02/01 10:15:28.2 CH7: Correction Factor = 0.992065
2021/02/01 10:15:28.2 CH8: Correction Factor = 1.00073
2021/02/01 10:15:28.3 CH1: Correction Factor = 0.998461
2021/02/01 10:15:28.3 CH2: Correction Factor = 1.00009
2021/02/01 10:15:28.3 CH3: Correction Factor = 0.999511
2021/02/01 10:15:28.3 CH4: Correction Factor = 1.00398
2021/02/01 10:15:28.3 CH5: Correction Factor = 0.995521
2021/02/01 10:15:28.3 CH6: Correction Factor = 0.997411
2021/02/01 10:15:28.3 CH7: Correction Factor = 0.997007
2021/02/01 10:15:28.3 CH8: Correction Factor = 0.998901
2021/02/01 10:15:28.3 DFIO: Start writing C:\Users\Labuser\Desktop\GuttmanLab\Clint\Jan2021_Test_14G8_62nM-series\210131_001.frd
2021/02/01 10:15:28.3 DFIO: Finished writing C:\Users\Labuser\Desktop\GuttmanLab\Clint\Jan2021_Test_14G8_62nM-series\210131_001.frd
2021/02/01 10:15:28.3 DFIO: Start writing C:\Users\Labuser\Desktop\GuttmanLab\Clint\Jan2021_Test_14G8_62nM-series\210131_002.frd
2021/02/01 10:15:28.3 DFIO: Finished writing C:\Users\Labuser\Desktop\GuttmanLab\Clint\Jan2021_Test_14G8_62nM-series\210131_002.frd
2021/02/01 10:15:28.3 DFIO: Start writing C:\Users\Labuser\Desktop\GuttmanLab\Clint\Jan2021_Test_14G8_62nM-series\210131_003.frd
2021/02/01 10:15:28.3 DFIO: Finished writing C:\Users\Labuser\Desktop\GuttmanLab\Clint\Jan2021_Test_14G8_62nM-series\210131_003.frd
2021/02/01 10:15:28.3 DFIO: Start writing C:\Users\Labuser\Desktop\GuttmanLab\Clint\Jan2021_Test_14G8_62nM-series\210131_004.frd
2021/02/01 10:15:28.3 DFIO: Finished writing C:\Users\Labuser\Desktop\GuttmanLab\Clint\Jan2021_Test_14G8_62nM-series\210131_004.frd
2021/02/01 10:15:28.3 DFIO: Start writing C:\Users\Labuser\Desktop\GuttmanLab\Clint\Jan2021_Test_14G8_62nM-series\210131_005.frd
2021/02/01 10:15:28.3 CH1: Correction Factor = 1.00089
2021/02/01 10:15:28.3 CH2: Correction Factor = 0.999882
2021/02/01 10:15:28.3 CH3: Correction Factor = 0.999317
2021/02/01 10:15:28.3 CH4: Correction Factor = 1.00427
2021/02/01 10:15:28.3 CH5: Correction Factor = 1.00106
2021/02/01 10:15:28.3 CH6: Correction Factor = 0.999615
2021/02/01 10:15:28.3 CH7: Correction Factor = 1.00042
2021/02/01 10:15:28.3 CH8: Correction Factor = 0.998511
2021/02/01 10:15:28.3 Sensor 1: Integration Time = 2.54 ms
2021/02/01 10:15:28.3 Sensor 2: Integration Time = 2.62 ms
2021/02/01 10:15:28.3 Sensor 3: Integration Time = 2.61 ms
2021/02/01 10:15:28.3 Sensor 4: Integration Time = 2.85 ms
2021/02/01 10:15:28.3 Sensor 5: Integration Time = 2.79 ms
2021/02/01 10:15:28.3 Sensor 6: Integration Time = 2.98 ms
2021/02/01 10:15:28.3 Sensor 7: Integration Time = 2.94 ms
2021/02/01 10:15:28.3 Sensor 8: Integration Time = 2.56 ms
2021/02/01 10:15:28.3 DFIO: Finished writing C:\Users\Labuser\Desktop\GuttmanLab\Clint\Jan2021_Test_14G8_62nM-series\210131_005.frd
2021/02/01 10:15:28.3 DFIO: Start writing C:\Users\Labuser\Desktop\GuttmanLab\Clint\Jan2021_Test_14G8_62nM-series\210131_006.frd
2021/02/01 10:15:28.3 DFIO: Finished writing C:\Users\Labuser\Desktop\GuttmanLab\Clint\Jan2021_Test_14G8_62nM-series\210131_006.frd
2021/02/01 10:15:28.3 DFIO: Start writing C:\Users\Labuser\Desktop\GuttmanLab\Clint\Jan2021_Test_14G8_62nM-series\210131_007.frd
2021/02/01 10:15:28.3 WaitControllerIdle(30000)
2021/02/01 10:15:28.3 DFIO: Finished writing C:\Users\Labuser\Desktop\GuttmanLab\Clint\Jan2021_Test_14G8_62nM-series\210131_007.frd
2021/02/01 10:15:28.3 DFIO: Start writing C:\Users\Labuser\Desktop\GuttmanLab\Clint\Jan2021_Test_14G8_62nM-series\210131_008.frd
2021/02/01 10:15:28.3 DFIO: Finished writing C:\Users\Labuser\Desktop\GuttmanLab\Clint\Jan2021_Test_14G8_62nM-series\210131_008.frd
2021/02/01 10:15:28.3 DFIO: Finished writing C:\Users\Labuser\Desktop\GuttmanLab\Clint\Jan2021_Test_14G8_62nM-series\210131_Manifest.fmx
2021/02/01 10:15:28.5 GMC_HomeZ
2021/02/01 10:15:35.0 GMC_SetPosZ
2021/02/01 10:15:35.4 GMC_ServoHere
2021/02/01 10:15:35.7 Old State:9-ENGN_StateRunning_CheckingSensors New State:ENGN_StateRunning_PickingSensorsComplete
2021/02/01 10:15:35.7 StartShaker(1000)
2021/02/01 10:15:35.7 Integration Time: 2.54,2.62,2.61,2.85,2.79,2.98,2.94,2.56,
2021/02/01 10:15:35.8 Plate 1 temperature = 30 C
2021/02/01 10:15:35.8 Pickups: 302, Warn: 90, Error: 100
2021/02/01 10:15:36.0 Old State:10-ENGN_StateRunning_PickingSensorsComplete New State:ENGN_StateRunning_WaitGoingToSample
2021/02/01 10:15:36.0 Sample96_Q(0, 0, 10)
2021/02/01 10:15:36.1 
2021/02/01 10:15:36.1 START SCAN: 
2021/02/01 10:15:36.1    CycleTime (ms)    = 100
2021/02/01 10:15:36.1    CycleCount        = 50
2021/02/01 10:15:36.1    ScansToAverage    = 5
2021/02/01 10:15:36.1    FinishTime (s)    = 5
2021/02/01 10:15:36.1    Temperature       = 30.0
2021/02/01 10:15:36.1    Lamp Power        = 1
2021/02/01 10:15:36.1    Spec PCB temps    = 38.8, 38.9, 39.6, 39.5, 39.5, 39.7, 38.3, 37.8
2021/02/01 10:15:36.1 
2021/02/01 10:15:36.2 GMC_SetPosZ
2021/02/01 10:15:36.2 Old State:12-ENGN_StateRunning_WaitGoingToSample New State:ENGN_StateRunning_GoingToSample
2021/02/01 10:15:36.3 GMC_ServoHere
2021/02/01 10:15:36.5 GMC_SetPosXY
2021/02/01 10:15:38.7 GMC_SetPosZ
2021/02/01 10:15:43.6 Old State:13-cycle=1, Elapsed Time:    0.0,  Ideal Time:    0.0,  Delay time =   0.00  New State:ENGN_StateRunning_GoingToSampleComplete
2021/02/01 10:15:43.7 Old State:14-ENGN_StateRunning_GoingToSampleComplete New State:ENGN_StateRunning_WaitSampling
2021/02/01 10:15:43.7 Step started at: 10:15:36
2021/02/01 10:15:43.7 XYZ movement time  = 7453 ms + Scan start delay = 7383 ms
2021/02/01 10:15:43.8 Old State:15-ENGN_StateRunning_WaitSampling New State:ENGN_StateRunning_Sampling
2021/02/01 10:15:48.4 
2021/02/01 10:15:48.4 STOP SCAN: 
2021/02/01 10:15:48.4    CycleTime (ms)    = 100
2021/02/01 10:15:48.4    CurrentCycle      = 50
2021/02/01 10:15:48.4    RunTime (ms)      = 4941
2021/02/01 10:15:48.4    AverageCycle (ms) = 98.8
2021/02/01 10:15:48.4    Temperature       = 30.0
2021/02/01 10:15:48.4    DATA OVERRUN %    = 0.00
2021/02/01 10:15:48.4    Spec PCB temps    = 38.9, 38.9, 39.6, 39.5, 39.6, 39.8, 38.3, 37.9
2021/02/01 10:15:48.4 
2021/02/01 10:15:48.5 Old State:16-cycle=50, Elapsed Time:    4.9,  Ideal Time:    4.9,  Delay time =   0.06  New State:ENGN_StateRunning_SamplingComplete
2021/02/01 10:15:48.6 Old State:18-ENGN_StateRunning_SamplingComplete New State:ENGN_StateRunning_WaitNewStep
2021/02/01 10:15:48.9 Old State:5-ENGN_StateRunning_WaitNewStep New State:ENGN_StateRunning_StartNewStep
2021/02/01 10:15:48.9 StartShaker(1000)
2021/02/01 10:15:49.2 Temp: 2021/02/01 10:15:49, 30.0000
2021/02/01 10:15:49.2 Old State:6-ENGN_StateRunning_StartNewStep New State:ENGN_StateRunning_WaitGoingToSample
2021/02/01 10:15:49.2 Sample96_Q(0, 0, 11)
2021/02/01 10:15:49.3 GMC_SetPosZ
2021/02/01 10:15:49.3 
2021/02/01 10:15:49.3 START SCAN: 
2021/02/01 10:15:49.3    CycleTime (ms)    = 100
2021/02/01 10:15:49.3    CycleCount        = 50
2021/02/01 10:15:49.3    ScansToAverage    = 5
2021/02/01 10:15:49.3    FinishTime (s)    = 5
2021/02/01 10:15:49.3    Temperature       = 30.0
2021/02/01 10:15:49.3    Lamp Power        = 1
2021/02/01 10:15:49.3    Spec PCB temps    = 38.9, 39.0, 39.6, 39.5, 39.6, 39.8, 38.4, 37.9
2021/02/01 10:15:49.3 
2021/02/01 10:15:49.4 Old State:12-ENGN_StateRunning_WaitGoingToSample New State:ENGN_StateRunning_GoingToSample
2021/02/01 10:15:54.0 GMC_ServoHere
2021/02/01 10:15:54.1 GMC_SetPosXY
2021/02/01 10:15:54.5 GMC_SetPosZ
2021/02/01 10:15:59.5 Old State:13-cycle=1, Elapsed Time:    0.0,  Ideal Time:    0.0,  Delay time =   0.00  New State:ENGN_StateRunning_GoingToSampleComplete
2021/02/01 10:15:59.7 Old State:14-ENGN_StateRunning_GoingToSampleComplete New State:ENGN_StateRunning_WaitSampling
2021/02/01 10:15:59.7 Step started at: 10:15:49
2021/02/01 10:15:59.7 XYZ movement time  = 10214 ms + Scan start delay = 10222 ms
2021/02/01 10:15:59.8 Old State:15-ENGN_StateRunning_WaitSampling New State:ENGN_StateRunning_Sampling
2021/02/01 10:16:04.4 
2021/02/01 10:16:04.4 STOP SCAN: 
2021/02/01 10:16:04.4    CycleTime (ms)    = 100
2021/02/01 10:16:04.4    CurrentCycle      = 50
2021/02/01 10:16:04.4    RunTime (ms)      = 4942
2021/02/01 10:16:04.4    AverageCycle (ms) = 98.8
2021/02/01 10:16:04.4    Temperature       = 30.0
2021/02/01 10:16:04.4    DATA OVERRUN %    = 0.00
2021/02/01 10:16:04.4    Spec PCB temps    = 38.9, 39.1, 39.7, 39.6, 39.6, 39.9, 38.4, 37.9
2021/02/01 10:16:04.4 
2021/02/01 10:16:04.5 Old State:16-cycle=50, Elapsed Time:    4.9,  Ideal Time:    4.9,  Delay time =   0.06  New State:ENGN_StateRunning_SamplingComplete
2021/02/01 10:16:04.6 Old State:18-ENGN_StateRunning_SamplingComplete New State:ENGN_StateRunning_WaitNewStep
2021/02/01 10:16:05.0 Old State:5-ENGN_StateRunning_WaitNewStep New State:ENGN_StateRunning_StartNewStep
2021/02/01 10:16:05.0 StartShaker(1000)
2021/02/01 10:16:05.3 Temp: 2021/02/01 10:16:05, 30.0000
2021/02/01 10:16:05.4 Old State:6-ENGN_StateRunning_StartNewStep New State:ENGN_StateRunning_WaitGoingToSample
2021/02/01 10:16:05.4 Sample96_Q(0, 0, 10)
2021/02/01 10:16:05.5 GMC_SetPosZ
2021/02/01 10:16:05.5 
2021/02/01 10:16:05.5 START SCAN: 
2021/02/01 10:16:05.5    CycleTime (ms)    = 100
2021/02/01 10:16:05.5    CycleCount        = 50
2021/02/01 10:16:05.5    ScansToAverage    = 5
2021/02/01 10:16:05.5    FinishTime (s)    = 5
2021/02/01 10:16:05.5    Temperature       = 30.0
2021/02/01 10:16:05.5    Lamp Power        = 1
2021/02/01 10:16:05.5    Spec PCB temps    = 38.9, 39.1, 39.7, 39.6, 39.7, 39.9, 38.4, 38.0
2021/02/01 10:16:05.5 
2021/02/01 10:16:05.6 Old State:12-ENGN_StateRunning_WaitGoingToSample New State:ENGN_StateRunning_GoingToSample
2021/02/01 10:16:10.5 GMC_ServoHere
2021/02/01 10:16:10.6 GMC_SetPosXY
2021/02/01 10:16:11.0 GMC_SetPosZ
2021/02/01 10:16:15.9 Old State:13-cycle=1, Elapsed Time:    0.0,  Ideal Time:    0.0,  Delay time =   0.00  New State:ENGN_StateRunning_GoingToSampleComplete
2021/02/01 10:16:16.0 Old State:14-ENGN_StateRunning_GoingToSampleComplete New State:ENGN_StateRunning_WaitSampling
2021/02/01 10:16:16.0 Step started at: 10:16:05
2021/02/01 10:16:16.0 XYZ movement time  = 10355 ms + Scan start delay = 10327 ms
2021/02/01 10:16:16.1 Old State:15-ENGN_StateRunning_WaitSampling New State:ENGN_StateRunning_Sampling
2021/02/01 10:16:20.7 
2021/02/01 10:16:20.7 STOP SCAN: 
2021/02/01 10:16:20.7    CycleTime (ms)    = 100
2021/02/01 10:16:20.7    CurrentCycle      = 50
2021/02/01 10:16:20.7    RunTime (ms)      = 4942
2021/02/01 10:16:20.7    AverageCycle (ms) = 98.8
2021/02/01 10:16:20.7    Temperature       = 30.0
2021/02/01 10:16:20.7    DATA OVERRUN %    = 0.00
2021/02/01 10:16:20.7    Spec PCB temps    = 39.0, 39.1, 39.8, 39.7, 39.7, 39.9, 38.5, 38.0
2021/02/01 10:16:20.7 
2021/02/01 10:16:20.7 Old State:16-cycle=50, Elapsed Time:    4.9,  Ideal Time:    4.9,  Delay time =   0.04  New State:ENGN_StateRunning_SamplingComplete
2021/02/01 10:16:20.9 Old State:18-ENGN_StateRunning_SamplingComplete New State:ENGN_StateRunning_WaitNewStep
2021/02/01 10:16:21.1 Old State:5-ENGN_StateRunning_WaitNewStep New State:ENGN_StateRunning_StartNewStep
2021/02/01 10:16:21.1 StartShaker(1000)
2021/02/01 10:16:21.4 Old State:6-ENGN_StateRunning_StartNewStep New State:ENGN_StateRunning_WaitGoingToSample
2021/02/01 10:16:21.4 Sample96_Q(0, 0, 11)
2021/02/01 10:16:21.4 Temp: 2021/02/01 10:16:21, 30.0000
2021/02/01 10:16:21.5 
2021/02/01 10:16:21.5 START SCAN: 
2021/02/01 10:16:21.5    CycleTime (ms)    = 100
2021/02/01 10:16:21.5    CycleCount        = 50
2021/02/01 10:16:21.5    ScansToAverage    = 5
2021/02/01 10:16:21.5    FinishTime (s)    = 5
2021/02/01 10:16:21.5    Temperature       = 30.0
2021/02/01 10:16:21.5    Lamp Power        = 1
2021/02/01 10:16:21.5    Spec PCB temps    = 39.1, 39.1, 39.8, 39.7, 39.7, 39.9, 38.5, 38.1
2021/02/01 10:16:21.5 
2021/02/01 10:16:21.6 GMC_SetPosZ
2021/02/01 10:16:21.6 Old State:12-ENGN_StateRunning_WaitGoingToSample New State:ENGN_StateRunning_GoingToSample
2021/02/01 10:16:26.3 GMC_ServoHere
2021/02/01 10:16:26.4 GMC_SetPosXY
2021/02/01 10:16:26.8 GMC_SetPosZ
2021/02/01 10:16:32.1 Old State:13-cycle=1, Elapsed Time:    0.0,  Ideal Time:    0.0,  Delay time =   0.00  New State:ENGN_StateRunning_GoingToSampleComplete
2021/02/01 10:16:32.2 Old State:14-ENGN_StateRunning_GoingToSampleComplete New State:ENGN_StateRunning_WaitSampling
2021/02/01 10:16:32.2 Step started at: 10:16:21
2021/02/01 10:16:32.2 XYZ movement time  = 10437 ms + Scan start delay = 10409 ms
2021/02/01 10:16:32.3 Old State:15-ENGN_StateRunning_WaitSampling New State:ENGN_StateRunning_Sampling
2021/02/01 10:16:36.8 
2021/02/01 10:16:36.8 STOP SCAN: 
2021/02/01 10:16:36.8    CycleTime (ms)    = 100
2021/02/01 10:16:36.8    CurrentCycle      = 50
2021/02/01 10:16:36.8    RunTime (ms)      = 4942
2021/02/01 10:16:36.8    AverageCycle (ms) = 98.8
2021/02/01 10:16:36.8    Temperature       = 30.0
2021/02/01 10:16:36.8    DATA OVERRUN %    = 0.00
2021/02/01 10:16:36.8    Spec PCB temps    = 39.1, 39.2, 39.9, 39.7, 39.8, 40.0, 38.6, 38.1
2021/02/01 10:16:36.8 
2021/02/01 10:16:36.9 Old State:16-cycle=50, Elapsed Time:    4.9,  Ideal Time:    4.9,  Delay time =   0.06  New State:ENGN_StateRunning_SamplingComplete
2021/02/01 10:16:37.0 Old State:18-ENGN_StateRunning_SamplingComplete New State:ENGN_StateRunning_WaitNewStep
2021/02/01 10:16:37.2 Old State:5-ENGN_StateRunning_WaitNewStep New State:ENGN_StateRunning_StartNewStep
2021/02/01 10:16:37.3 StartShaker(1000)
2021/02/01 10:16:37.5 Temp: 2021/02/01 10:16:37, 30.0000
2021/02/01 10:16:37.6 Old State:6-ENGN_StateRunning_StartNewStep New State:ENGN_StateRunning_WaitGoingToSample
2021/02/01 10:16:37.6 Sample96_Q(0, 0, 10)
2021/02/01 10:16:37.7 
2021/02/01 10:16:37.7 START SCAN: 
2021/02/01 10:16:37.7    CycleTime (ms)    = 100
2021/02/01 10:16:37.7    CycleCount        = 50
2021/02/01 10:16:37.7    ScansToAverage    = 5
2021/02/01 10:16:37.7    FinishTime (s)    = 5
2021/02/01 10:16:37.7    Temperature       = 30.0
2021/02/01 10:16:37.7    Lamp Power        = 1
2021/02/01 10:16:37.7    Spec PCB temps    = 39.1, 39.2, 39.9, 39.7, 39.8, 40.0, 38.6, 38.1
2021/02/01 10:16:37.7 
2021/02/01 10:16:37.7 GMC_SetPosZ
2021/02/01 10:16:37.8 Old State:12-ENGN_StateRunning_WaitGoingToSample New State:ENGN_StateRunning_GoingToSample
2021/02/01 10:16:42.8 GMC_ServoHere
2021/02/01 10:16:42.9 GMC_SetPosXY
2021/02/01 10:16:43.3 GMC_SetPosZ
2021/02/01 10:16:48.1 Old State:13-cycle=1, Elapsed Time:    0.0,  Ideal Time:    0.0,  Delay time =   0.00  New State:ENGN_StateRunning_GoingToSampleComplete
2021/02/01 10:16:48.3 Old State:14-ENGN_StateRunning_GoingToSampleComplete New State:ENGN_StateRunning_WaitSampling
2021/02/01 10:16:48.3 Step started at: 10:16:37
2021/02/01 10:16:48.3 XYZ movement time  = 10393 ms + Scan start delay = 10401 ms
2021/02/01 10:16:48.4 Old State:15-ENGN_StateRunning_WaitSampling New State:ENGN_StateRunning_Sampling
2021/02/01 10:16:53.0 
2021/02/01 10:16:53.0 STOP SCAN: 
2021/02/01 10:16:53.0    CycleTime (ms)    = 100
2021/02/01 10:16:53.0    CurrentCycle      = 50
2021/02/01 10:16:53.0    RunTime (ms)      = 4943
2021/02/01 10:16:53.0    AverageCycle (ms) = 98.9
2021/02/01 10:16:53.0    Temperature       = 30.0
2021/02/01 10:16:53.0    DATA OVERRUN %    = 0.00
2021/02/01 10:16:53.0    Spec PCB temps    = 39.2, 39.2, 40.0, 39.8, 39.9, 40.1, 38.6, 38.2
2021/02/01 10:16:53.0 
2021/02/01 10:16:53.0 Old State:16-cycle=50, Elapsed Time:    4.9,  Ideal Time:    4.9,  Delay time =   0.06  New State:ENGN_StateRunning_SamplingComplete
2021/02/01 10:16:53.1 Old State:18-ENGN_StateRunning_SamplingComplete New State:ENGN_StateRunning_WaitNewStep
2021/02/01 10:16:53.4 Old State:5-ENGN_StateRunning_WaitNewStep New State:ENGN_StateRunning_StartNewStep
2021/02/01 10:16:53.4 StartShaker(1000)
2021/02/01 10:16:53.7 Temp: 2021/02/01 10:16:53, 30.0000
2021/02/01 10:16:53.7 Old State:6-ENGN_StateRunning_StartNewStep New State:ENGN_StateRunning_WaitGoingToSample
2021/02/01 10:16:53.7 Sample96_Q(0, 0, 11)
2021/02/01 10:16:53.8 
2021/02/01 10:16:53.8 START SCAN: 
2021/02/01 10:16:53.8    CycleTime (ms)    = 100
2021/02/01 10:16:53.8    CycleCount        = 50
2021/02/01 10:16:53.8    ScansToAverage    = 5
2021/02/01 10:16:53.8    FinishTime (s)    = 5
2021/02/01 10:16:53.8    Temperature       = 30.0
2021/02/01 10:16:53.8    Lamp Power        = 1
2021/02/01 10:16:53.8    Spec PCB temps    = 39.2, 39.2, 39.9, 39.8, 39.9, 40.1, 38.6, 38.2
2021/02/01 10:16:53.8 
2021/02/01 10:16:53.9 GMC_SetPosZ
2021/02/01 10:16:53.9 Old State:12-ENGN_StateRunning_WaitGoingToSample New State:ENGN_StateRunning_GoingToSample
2021/02/01 10:16:58.5 GMC_ServoHere
2021/02/01 10:16:58.7 GMC_SetPosXY
2021/02/01 10:16:59.1 GMC_SetPosZ
2021/02/01 10:17:04.3 Old State:13-cycle=1, Elapsed Time:    0.0,  Ideal Time:    0.0,  Delay time =   0.00  New State:ENGN_StateRunning_GoingToSampleComplete
2021/02/01 10:17:04.4 Old State:14-ENGN_StateRunning_GoingToSampleComplete New State:ENGN_StateRunning_WaitSampling
2021/02/01 10:17:04.4 Step started at: 10:16:53
2021/02/01 10:17:04.4 XYZ movement time  = 10399 ms + Scan start delay = 10397 ms
2021/02/01 10:17:04.5 Old State:15-ENGN_StateRunning_WaitSampling New State:ENGN_StateRunning_Sampling
2021/02/01 10:17:09.1 
2021/02/01 10:17:09.1 STOP SCAN: 
2021/02/01 10:17:09.1    CycleTime (ms)    = 100
2021/02/01 10:17:09.1    CurrentCycle      = 50
2021/02/01 10:17:09.1    RunTime (ms)      = 4942
2021/02/01 10:17:09.1    AverageCycle (ms) = 98.8
2021/02/01 10:17:09.1    Temperature       = 30.0
2021/02/01 10:17:09.1    DATA OVERRUN %    = 0.00
2021/02/01 10:17:09.1    Spec PCB temps    = 39.2, 39.3, 40.0, 39.9, 39.9, 40.1, 38.7, 38.2
2021/02/01 10:17:09.1 
2021/02/01 10:17:09.2 Old State:16-cycle=50, Elapsed Time:    4.9,  Ideal Time:    4.9,  Delay time =   0.06  New State:ENGN_StateRunning_SamplingComplete
2021/02/01 10:17:09.4 Old State:18-ENGN_StateRunning_SamplingComplete New State:ENGN_StateRunning_WaitNewStep
2021/02/01 10:17:09.5 Old State:5-ENGN_StateRunning_WaitNewStep New State:ENGN_StateRunning_StartNewStep
2021/02/01 10:17:09.5 StartShaker(1000)
2021/02/01 10:17:09.8 Old State:6-ENGN_StateRunning_StartNewStep New State:ENGN_StateRunning_WaitGoingToSample
2021/02/01 10:17:09.8 Sample96_Q(0, 0, 0)
2021/02/01 10:17:09.8 Temp: 2021/02/01 10:17:09, 30.0000
2021/02/01 10:17:09.9 
2021/02/01 10:17:09.9 START SCAN: 
2021/02/01 10:17:09.9    CycleTime (ms)    = 100
2021/02/01 10:17:09.9    CycleCount        = 300
2021/02/01 10:17:09.9    ScansToAverage    = 5
2021/02/01 10:17:09.9    FinishTime (s)    = 30
2021/02/01 10:17:09.9    Temperature       = 30.0
2021/02/01 10:17:09.9    Lamp Power        = 1
2021/02/01 10:17:09.9    Spec PCB temps    = 39.2, 39.4, 40.1, 39.9, 39.9, 40.1, 38.7, 38.2
2021/02/01 10:17:09.9 
2021/02/01 10:17:10.0 Old State:12-ENGN_StateRunning_WaitGoingToSample New State:ENGN_StateRunning_GoingToSample
2021/02/01 10:17:10.0 GMC_SetPosZ
2021/02/01 10:17:15.0 GMC_ServoHere
2021/02/01 10:17:15.2 GMC_SetPosXY
2021/02/01 10:17:17.0 GMC_SetPosZ
2021/02/01 10:17:19.0 Old State:13-cycle=1, Elapsed Time:    0.0,  Ideal Time:    0.0,  Delay time =   0.00  New State:ENGN_StateRunning_GoingToSampleComplete
2021/02/01 10:17:19.1 Old State:14-ENGN_StateRunning_GoingToSampleComplete New State:ENGN_StateRunning_WaitSampling
2021/02/01 10:17:19.1 Step started at: 10:17:09
2021/02/01 10:17:19.1 XYZ movement time  = 9141 ms + Scan start delay = 9065 ms
2021/02/01 10:17:19.2 Old State:15-ENGN_StateRunning_WaitSampling New State:ENGN_StateRunning_Sampling
2021/02/01 10:17:48.9 
2021/02/01 10:17:48.9 STOP SCAN: 
2021/02/01 10:17:48.9    CycleTime (ms)    = 100
2021/02/01 10:17:48.9    CurrentCycle      = 300
2021/02/01 10:17:48.9    RunTime (ms)      = 29942
2021/02/01 10:17:48.9    AverageCycle (ms) = 99.8
2021/02/01 10:17:48.9    Temperature       = 30.0
2021/02/01 10:17:48.9    DATA OVERRUN %    = 0.00
2021/02/01 10:17:48.9    Spec PCB temps    = 39.4, 39.5, 40.2, 40.1, 40.1, 40.3, 38.9, 38.4
2021/02/01 10:17:48.9 
2021/02/01 10:17:49.0 Old State:16-cycle=300, Elapsed Time:   29.9,  Ideal Time:   29.9,  Delay time =   0.06  New State:ENGN_StateRunning_SamplingComplete
2021/02/01 10:17:49.1 Old State:18-ENGN_StateRunning_SamplingComplete New State:ENGN_StateRunning_WaitNewStep
2021/02/01 10:17:49.3 Old State:5-ENGN_StateRunning_WaitNewStep New State:ENGN_StateRunning_StartNewStep
2021/02/01 10:17:49.3 StartShaker(1000)
2021/02/01 10:17:49.6 Temp: 2021/02/01 10:17:49, 30.0000
2021/02/01 10:17:49.7 Old State:6-ENGN_StateRunning_StartNewStep New State:ENGN_StateRunning_GoingToSampleComplete
2021/02/01 10:17:49.8 Old State:14-ENGN_StateRunning_GoingToSampleComplete New State:ENGN_StateRunning_WaitSampling
2021/02/01 10:17:49.8 Step started at: 10:17:49
2021/02/01 10:17:49.8 XYZ movement time  = 0 ms + Scan start delay = -30893 ms
2021/02/01 10:17:49.8 
2021/02/01 10:17:49.8 START SCAN: 
2021/02/01 10:17:49.8    CycleTime (ms)    = 100
2021/02/01 10:17:49.8    CycleCount        = 900
2021/02/01 10:17:49.8    ScansToAverage    = 5
2021/02/01 10:17:49.8    FinishTime (s)    = 90
2021/02/01 10:17:49.8    Temperature       = 30.0
2021/02/01 10:17:49.8    Lamp Power        = 1
2021/02/01 10:17:49.8    Spec PCB temps    = 39.4, 39.5, 40.2, 40.1, 40.1, 40.3, 38.9, 38.4
2021/02/01 10:17:49.8 
2021/02/01 10:17:49.9 Old State:15-ENGN_StateRunning_WaitSampling New State:ENGN_StateRunning_Sampling
2021/02/01 10:18:49.7 Temp: 2021/02/01 10:18:49, 30.0000
2021/02/01 10:19:19.8 
2021/02/01 10:19:19.8 STOP SCAN: 
2021/02/01 10:19:19.8    CycleTime (ms)    = 100
2021/02/01 10:19:19.8    CurrentCycle      = 900
2021/02/01 10:19:19.8    RunTime (ms)      = 89941
2021/02/01 10:19:19.8    AverageCycle (ms) = 99.9
2021/02/01 10:19:19.8    Temperature       = 30.0
2021/02/01 10:19:19.8    DATA OVERRUN %    = 0.00
2021/02/01 10:19:19.8    Spec PCB temps    = 39.8, 39.9, 40.6, 40.4, 40.4, 40.6, 39.2, 38.7
2021/02/01 10:19:19.8 
2021/02/01 10:19:20.0 Old State:16-cycle=900, Elapsed Time:   89.9,  Ideal Time:   89.9,  Delay time =   0.06  New State:ENGN_StateRunning_SamplingComplete
2021/02/01 10:19:20.1 Old State:18-ENGN_StateRunning_SamplingComplete New State:ENGN_StateRunning_WaitNewStep
2021/02/01 10:19:20.3 Old State:5-ENGN_StateRunning_WaitNewStep New State:ENGN_StateRunning_StartNewStep
2021/02/01 10:19:20.3 StartShaker(1000)
2021/02/01 10:19:20.6 Temp: 2021/02/01 10:19:20, 30.0000
2021/02/01 10:19:20.6 Old State:6-ENGN_StateRunning_StartNewStep New State:ENGN_StateRunning_GoingToSampleComplete
2021/02/01 10:19:20.7 Old State:14-ENGN_StateRunning_GoingToSampleComplete New State:ENGN_StateRunning_WaitSampling
2021/02/01 10:19:20.8 Step started at: 10:19:20
2021/02/01 10:19:20.8 XYZ movement time  = 0 ms + Scan start delay = -90889 ms
2021/02/01 10:19:20.8 
2021/02/01 10:19:20.8 START SCAN: 
2021/02/01 10:19:20.8    CycleTime (ms)    = 100
2021/02/01 10:19:20.8    CycleCount        = 300
2021/02/01 10:19:20.8    ScansToAverage    = 5
2021/02/01 10:19:20.8    FinishTime (s)    = 30
2021/02/01 10:19:20.8    Temperature       = 30.0
2021/02/01 10:19:20.8    Lamp Power        = 1
2021/02/01 10:19:20.8    Spec PCB temps    = 39.8, 39.9, 40.6, 40.4, 40.4, 40.6, 39.2, 38.7
2021/02/01 10:19:20.8 
2021/02/01 10:19:20.9 Old State:15-cycle=1, Elapsed Time:    0.0,  Ideal Time:    0.0,  Delay time =   0.00  New State:ENGN_StateRunning_Sampling
2021/02/01 10:19:50.8 
2021/02/01 10:19:50.8 STOP SCAN: 
2021/02/01 10:19:50.8    CycleTime (ms)    = 100
2021/02/01 10:19:50.8    CurrentCycle      = 300
2021/02/01 10:19:50.8    RunTime (ms)      = 29941
2021/02/01 10:19:50.8    AverageCycle (ms) = 99.8
2021/02/01 10:19:50.8    Temperature       = 30.0
2021/02/01 10:19:50.8    DATA OVERRUN %    = 0.00
2021/02/01 10:19:50.8    Spec PCB temps    = 39.9, 39.9, 40.6, 40.4, 40.5, 40.7, 39.3, 38.9
2021/02/01 10:19:50.8 
2021/02/01 10:19:50.9 Old State:16-cycle=300, Elapsed Time:   29.9,  Ideal Time:   29.9,  Delay time =   0.06  New State:ENGN_StateRunning_SamplingComplete
2021/02/01 10:19:51.0 Old State:18-ENGN_StateRunning_SamplingComplete New State:ENGN_StateRunning_WaitNewStep
2021/02/01 10:19:51.1 Old State:5-ENGN_StateRunning_WaitNewStep New State:ENGN_StateRunning_StartNewStep
2021/02/01 10:19:51.2 StartShaker(1000)
2021/02/01 10:19:51.5 Temp: 2021/02/01 10:19:51, 30.0000
2021/02/01 10:19:51.5 Old State:6-ENGN_StateRunning_StartNewStep New State:ENGN_StateRunning_WaitGoingToSample
2021/02/01 10:19:51.5 Sample96_Q(0, 0, 6)
2021/02/01 10:19:51.6 GMC_SetPosZ
2021/02/01 10:19:51.6 
2021/02/01 10:19:51.6 START SCAN: 
2021/02/01 10:19:51.6    CycleTime (ms)    = 100
2021/02/01 10:19:51.6    CycleCount        = 1800
2021/02/01 10:19:51.6    ScansToAverage    = 5
2021/02/01 10:19:51.6    FinishTime (s)    = 180
2021/02/01 10:19:51.6    Temperature       = 30.0
2021/02/01 10:19:51.6    Lamp Power        = 1
2021/02/01 10:19:51.6    Spec PCB temps    = 39.9, 40.0, 40.6, 40.4, 40.5, 40.7, 39.3, 38.9
2021/02/01 10:19:51.6 
2021/02/01 10:19:51.7 Old State:12-ENGN_StateRunning_WaitGoingToSample New State:ENGN_StateRunning_GoingToSample
2021/02/01 10:19:53.4 GMC_ServoHere
2021/02/01 10:19:53.6 GMC_SetPosXY
2021/02/01 10:19:54.7 GMC_SetPosZ
2021/02/01 10:19:58.3 Old State:13-cycle=1, Elapsed Time:    0.0,  Ideal Time:    0.0,  Delay time =   0.00  New State:ENGN_StateRunning_GoingToSampleComplete
2021/02/01 10:19:58.4 Old State:14-ENGN_StateRunning_GoingToSampleComplete New State:ENGN_StateRunning_WaitSampling
2021/02/01 10:19:58.4 Step started at: 10:19:51
2021/02/01 10:19:58.4 XYZ movement time  = 6708 ms + Scan start delay = 6717 ms
2021/02/01 10:19:58.5 Old State:15-ENGN_StateRunning_WaitSampling New State:ENGN_StateRunning_Sampling
2021/02/01 10:20:51.5 Temp: 2021/02/01 10:20:51, 30.0000
2021/02/01 10:21:51.6 Temp: 2021/02/01 10:21:51, 30.0000
2021/02/01 10:22:51.6 Temp: 2021/02/01 10:22:51, 30.0000
2021/02/01 10:22:58.2 
2021/02/01 10:22:58.2 STOP SCAN: 
2021/02/01 10:22:58.2    CycleTime (ms)    = 100
2021/02/01 10:22:58.2    CurrentCycle      = 1800
2021/02/01 10:22:58.2    RunTime (ms)      = 179943
2021/02/01 10:22:58.2    AverageCycle (ms) = 100.0
2021/02/01 10:22:58.2    Temperature       = 30.0
2021/02/01 10:22:58.2    DATA OVERRUN %    = 0.00
2021/02/01 10:22:58.2    Spec PCB temps    = 40.3, 40.4, 41.0, 40.8, 40.8, 41.0, 39.7, 39.2
2021/02/01 10:22:58.2 
2021/02/01 10:22:58.3 Old State:16-cycle=1800, Elapsed Time:  179.9,  Ideal Time:  179.9,  Delay time =   0.06  New State:ENGN_StateRunning_SamplingComplete
2021/02/01 10:22:58.4 Old State:18-ENGN_StateRunning_SamplingComplete New State:ENGN_StateRunning_WaitNewStep
2021/02/01 10:22:58.5 Old State:5-ENGN_StateRunning_WaitNewStep New State:ENGN_StateRunning_StartNewStep
2021/02/01 10:22:58.5 StartShaker(1000)
2021/02/01 10:22:58.9 Temp: 2021/02/01 10:22:58, 30.0000
2021/02/01 10:22:58.9 Old State:6-ENGN_StateRunning_StartNewStep New State:ENGN_StateRunning_WaitGoingToSample
2021/02/01 10:22:58.9 Sample96_Q(0, 0, 0)
2021/02/01 10:22:59.0 GMC_SetPosZ
2021/02/01 10:22:59.0 
2021/02/01 10:22:59.0 START SCAN: 
2021/02/01 10:22:59.0    CycleTime (ms)    = 100
2021/02/01 10:22:59.0    CycleCount        = 1800
2021/02/01 10:22:59.0    ScansToAverage    = 5
2021/02/01 10:22:59.0    FinishTime (s)    = 180
2021/02/01 10:22:59.0    Temperature       = 30.0
2021/02/01 10:22:59.0    Lamp Power        = 1
2021/02/01 10:22:59.0    Spec PCB temps    = 40.3, 40.4, 41.0, 40.8, 40.8, 41.0, 39.7, 39.2
2021/02/01 10:22:59.0 
2021/02/01 10:22:59.1 Old State:12-ENGN_StateRunning_WaitGoingToSample New State:ENGN_StateRunning_GoingToSample
2021/02/01 10:23:02.5 GMC_ServoHere
2021/02/01 10:23:02.7 GMC_SetPosXY
2021/02/01 10:23:03.8 GMC_SetPosZ
2021/02/01 10:23:05.7 Old State:13-cycle=1, Elapsed Time:    0.0,  Ideal Time:    0.0,  Delay time =   0.00  New State:ENGN_StateRunning_GoingToSampleComplete
2021/02/01 10:23:05.8 Old State:14-ENGN_StateRunning_GoingToSampleComplete New State:ENGN_StateRunning_WaitSampling
2021/02/01 10:23:05.8 Step started at: 10:22:58
2021/02/01 10:23:05.8 XYZ movement time  = 6773 ms + Scan start delay = 6734 ms
2021/02/01 10:23:05.9 Old State:15-ENGN_StateRunning_WaitSampling New State:ENGN_StateRunning_Sampling
2021/02/01 10:23:58.9 Temp: 2021/02/01 10:23:58, 30.0000
2021/02/01 10:24:59.0 Temp: 2021/02/01 10:24:59, 30.0000
2021/02/01 10:25:59.0 Temp: 2021/02/01 10:25:59, 30.0000
2021/02/01 10:26:05.6 
2021/02/01 10:26:05.6 STOP SCAN: 
2021/02/01 10:26:05.6    CycleTime (ms)    = 100
2021/02/01 10:26:05.6    CurrentCycle      = 1800
2021/02/01 10:26:05.6    RunTime (ms)      = 179943
2021/02/01 10:26:05.6    AverageCycle (ms) = 100.0
2021/02/01 10:26:05.6    Temperature       = 30.0
2021/02/01 10:26:05.6    DATA OVERRUN %    = 0.00
2021/02/01 10:26:05.6    Spec PCB temps    = 40.6, 40.6, 41.2, 41.0, 41.0, 41.2, 40.0, 39.5
2021/02/01 10:26:05.6 
2021/02/01 10:26:05.7 Old State:16-cycle=1800, Elapsed Time:  179.9,  Ideal Time:  179.9,  Delay time =   0.06  New State:ENGN_StateRunning_SamplingComplete
2021/02/01 10:26:05.8 Old State:18-ENGN_StateRunning_SamplingComplete New State:ENGN_StateRunning_WaitEjecting
2021/02/01 10:26:05.8 EJECT: To Tray, position=6,0
2021/02/01 10:26:05.9    EjectOffset = 10.0
2021/02/01 10:26:05.9 GMC_SetPosZ
2021/02/01 10:26:06.0 Old State:19-ENGN_StateRunning_WaitEjecting New State:ENGN_StateRunning_Ejecting
2021/02/01 10:26:07.9 GMC_ServoHere
2021/02/01 10:26:08.0 GMC_SetPosXY
2021/02/01 10:26:10.1 GMC_SetPosZ
2021/02/01 10:26:14.3 GMC_Eject
2021/02/01 10:26:14.3 EJECTOR: Eject
2021/02/01 10:26:23.1 GMC_HomeZ
2021/02/01 10:26:28.5 GMC_SetPosZ
2021/02/01 10:26:28.9 GMC_ServoHere
2021/02/01 10:26:29.0 GMC_SetPosZ
2021/02/01 10:26:29.2 GMC_ServoHere
2021/02/01 10:26:29.4 GMC_SetPosXY
2021/02/01 10:26:31.5 GMC_SetPosZ
2021/02/01 10:26:31.8 Old State:20-ENGN_StateRunning_Ejecting New State:ENGN_StateRunning_EjectingComplete
2021/02/01 10:26:32.0 Old State:21-ENGN_StateRunning_EjectingComplete New State:ENGN_StateRunning_Finished
2021/02/01 10:26:32.0 StopShaker
2021/02/01 10:26:32.0 Temp: 2021/02/01 10:26:32, 30.0000
2021/02/01 10:26:32.0 
2021/02/01 10:26:32.0 ASSAY SUMMARY:
2021/02/01 10:26:32.0 ==============
2021/02/01 10:26:32.0   Step #   Duration   Cycles  Overrun %
2021/02/01 10:26:32.0        1       4      50    0.00
2021/02/01 10:26:32.0        2       4      50    0.00
2021/02/01 10:26:32.0        3       4      50    0.00
2021/02/01 10:26:32.0        4       4      50    0.00
2021/02/01 10:26:32.0        5       4      50    0.00
2021/02/01 10:26:32.0        6       4      50    0.00
2021/02/01 10:26:32.0        7      29     300    0.00
2021/02/01 10:26:32.0        8      89     900    0.00
2021/02/01 10:26:32.0        9      29     300    0.00
2021/02/01 10:26:32.0       10     179    1800    0.00
2021/02/01 10:26:32.0       11     179    1800    0.00
2021/02/01 10:26:32.0       12       4      50    0.00
2021/02/01 10:26:32.0       13       4      50    0.00
2021/02/01 10:26:32.0       14       4      50    0.00
2021/02/01 10:26:32.0       15       4      50    0.00
2021/02/01 10:26:32.0       16       4      50    0.00
2021/02/01 10:26:32.0       17       4      50    0.00
2021/02/01 10:26:32.0       18      29     300    0.00
2021/02/01 10:26:32.0       19      89     900    0.00
2021/02/01 10:26:32.0       20      29     300    0.00
2021/02/01 10:26:32.0       21     179    1800    0.00
2021/02/01 10:26:32.0       22     179    1800    0.00
2021/02/01 10:26:32.0 -------------------------------------------
2021/02/01 10:26:32.0    Total    1078   10800    0.00
2021/02/01 10:26:32.1 Old State:22-ENGN_StateRunning_Finished New State:ENGN_State_SystemReady
2021/02/01 10:26:32.1 DFIO: Start writing C:\Users\Labuser\Desktop\GuttmanLab\Clint\Jan2021_Test_14G8_62nM-series\210131_009.frd
2021/02/01 10:26:32.1 DFIO: Finished writing C:\Users\Labuser\Desktop\GuttmanLab\Clint\Jan2021_Test_14G8_62nM-series\210131_009.frd
2021/02/01 10:26:32.1 DFIO: Start writing C:\Users\Labuser\Desktop\GuttmanLab\Clint\Jan2021_Test_14G8_62nM-series\210131_010.frd
2021/02/01 10:26:32.1 DFIO: Finished writing C:\Users\Labuser\Desktop\GuttmanLab\Clint\Jan2021_Test_14G8_62nM-series\210131_010.frd
2021/02/01 10:26:32.1 DFIO: Start writing C:\Users\Labuser\Desktop\GuttmanLab\Clint\Jan2021_Test_14G8_62nM-series\210131_011.frd
2021/02/01 10:26:32.1 DFIO: Finished writing C:\Users\Labuser\Desktop\GuttmanLab\Clint\Jan2021_Test_14G8_62nM-series\210131_011.frd
2021/02/01 10:26:32.1 DFIO: Start writing C:\Users\Labuser\Desktop\GuttmanLab\Clint\Jan2021_Test_14G8_62nM-series\210131_012.frd
2021/02/01 10:26:32.1 DFIO: Finished writing C:\Users\Labuser\Desktop\GuttmanLab\Clint\Jan2021_Test_14G8_62nM-series\210131_012.frd
2021/02/01 10:26:32.1 DFIO: Start writing C:\Users\Labuser\Desktop\GuttmanLab\Clint\Jan2021_Test_14G8_62nM-series\210131_013.frd
2021/02/01 10:26:32.1 DFIO: Finished writing C:\Users\Labuser\Desktop\GuttmanLab\Clint\Jan2021_Test_14G8_62nM-series\210131_013.frd
2021/02/01 10:26:32.1 DFIO: Start writing C:\Users\Labuser\Desktop\GuttmanLab\Clint\Jan2021_Test_14G8_62nM-series\210131_014.frd
2021/02/01 10:26:32.1 DFIO: Finished writing C:\Users\Labuser\Desktop\GuttmanLab\Clint\Jan2021_Test_14G8_62nM-series\210131_014.frd
2021/02/01 10:26:32.1 DFIO: Start writing C:\Users\Labuser\Desktop\GuttmanLab\Clint\Jan2021_Test_14G8_62nM-series\210131_015.frd
2021/02/01 10:26:32.1 DFIO: Finished writing C:\Users\Labuser\Desktop\GuttmanLab\Clint\Jan2021_Test_14G8_62nM-series\210131_015.frd
2021/02/01 10:26:32.1 DFIO: Start writing C:\Users\Labuser\Desktop\GuttmanLab\Clint\Jan2021_Test_14G8_62nM-series\210131_016.frd
2021/02/01 10:26:32.1 DFIO: Finished writing C:\Users\Labuser\Desktop\GuttmanLab\Clint\Jan2021_Test_14G8_62nM-series\210131_016.frd
2021/02/01 10:26:32.1 DFIO: Finished writing C:\Users\Labuser\Desktop\GuttmanLab\Clint\Jan2021_Test_14G8_62nM-series\210131_Manifest.fmx
2021/02/01 10:38:25.2 
2021/02/01 10:38:25.2 Data Analysis HT - 11.1.2.48
2021/02/01 10:38:25.2 DataSecurity: DLL_PROCESS_ATTACH - V1.0.0.1
2021/02/01 10:38:25.6 MultiWellPlate: DLL_PROCESS_ATTACH - V1.0.0.6
2021/02/01 10:38:26.2 Monitoring TCP 127.0.0.1:20001 for automation control
2021/02/01 10:38:26.2 Graph: OnHandleCreated
2021/02/01 10:38:26.2 CGraphWindow #1 created, 1 active
2021/02/01 10:38:27.7 CGraphWindow destroyed, 0 still active
2021/02/01 10:38:27.8 DataSecurity: DLL_PROCESS_DETACH.
2021/02/01 10:39:34.4 
2021/02/01 10:39:34.4 Data Analysis HT - 11.1.2.48
2021/02/01 10:39:34.5 DataSecurity: DLL_PROCESS_ATTACH - V1.0.0.1
2021/02/01 10:39:34.7 MultiWellPlate: DLL_PROCESS_ATTACH - V1.0.0.6
2021/02/01 10:39:35.2 Monitoring TCP 127.0.0.1:20001 for automation control
2021/02/01 10:39:35.3 Graph: OnHandleCreated
2021/02/01 10:39:35.3 CGraphWindow #1 created, 1 active
2021/02/01 10:39:36.5 CGraphWindow destroyed, 0 still active
2021/02/01 10:39:36.6 DataSecurity: DLL_PROCESS_DETACH.
2021/02/01 10:42:12.5 
2021/02/01 10:42:12.5 USB ERROR(2): The system cannot find the file specified.
2021/02/01 10:42:12.5 
2021/02/01 10:42:12.5 
2021/02/01 10:42:12.5 
2021/02/01 10:42:12.5 USB ERROR(2): The system cannot find the file specified.
2021/02/01 10:42:12.5 
2021/02/01 10:42:12.5 
2021/02/01 10:42:12.5 
2021/02/01 10:42:12.5 USB ERROR(2): The system cannot find the file specified.
2021/02/01 10:42:12.5 
2021/02/01 10:42:12.5 
2021/02/01 10:42:12.5 
2021/02/01 10:42:12.5 USB ERROR(2): The system cannot find the file specified.
2021/02/01 10:42:12.5 
2021/02/01 10:42:12.5 
2021/02/01 10:42:12.5 
2021/02/01 10:42:12.5 USB ERROR(2): The system cannot find the file specified.
2021/02/01 10:42:12.5 
2021/02/01 10:42:12.5 
2021/02/01 10:42:12.5 
2021/02/01 10:42:12.5 USB ERROR(2): The system cannot find the file specified.
2021/02/01 10:42:12.5 
2021/02/01 10:42:12.5 
2021/02/01 10:42:12.5 
2021/02/01 10:42:12.5 USB ERROR(2): The system cannot find the file specified.
2021/02/01 10:42:12.5 
2021/02/01 10:42:12.5 
2021/02/01 10:42:12.5 
2021/02/01 10:42:12.5 USB ERROR(2): The system cannot find the file specified.
2021/02/01 10:42:12.5 
2021/02/01 10:42:12.5 
2021/02/01 10:42:14.0 <I Name="ExperimentName" O="Jan2021_Test_20B1_62nM-series" N="Jan2021_Test_6D3_62nM-series" />
2021/02/01 10:42:14.0 Sample plate definitions were changed
2021/02/01 10:42:14.0 Assay steps step 3: Sample A3 to A5
2021/02/01 10:42:14.0 SetHeaterTemperature 30.0
2021/02/01 10:42:14.2 Temp: 2021/02/01 10:42:14, 30.0000
2021/02/01 10:42:14.2 bShakeWhileWaiting=1, nShakerRPM=1000
2021/02/01 10:42:14.3 DELAYED START: Waiting for 600 s
2021/02/01 10:42:14.6 Old State:4-ENGN_State_SystemReady New State:ENGN_State_ControllerBusy
2021/02/01 10:42:14.6 GMC_SetPosZ
2021/02/01 10:42:14.8 GMC_ServoHere
2021/02/01 10:42:15.0 GMC_SetPosXY
2021/02/01 10:42:15.2 GMC_SetPosZ
2021/02/01 10:42:15.5 Old State:29-ENGN_State_ControllerBusy New State:ENGN_State_ControllerDone
2021/02/01 10:42:15.7 Old State:30-ENGN_State_ControllerDone New State:ENGN_State_SystemReady
2021/02/01 10:42:16.4 StartShaker(1000)
2021/02/01 10:42:18.3 Starting new assay
2021/02/01 10:42:18.5 Old State:4-ENGN_State_SystemReady New State:ENGN_StateRunning_StartNewStep
2021/02/01 10:42:18.6 Plate 1 temperature = 30 C
2021/02/01 10:42:18.6 Old State:6-ENGN_StateRunning_StartNewStep New State:ENGN_StateRunning_WaitPickingSensors
2021/02/01 10:42:18.6 Pick(0, 5)
2021/02/01 10:42:18.8 Temp: 2021/02/01 10:42:18, 30.0000
2021/02/01 10:42:18.8 GMC_SetPosZ
2021/02/01 10:42:18.8 Old State:7-ENGN_StateRunning_WaitPickingSensors New State:ENGN_StateRunning_PickingSensors
2021/02/01 10:42:19.0 GMC_ServoHere
2021/02/01 10:42:19.1 GMC_SetPosXY
2021/02/01 10:42:21.3 GMC_SetPosZ
2021/02/01 10:42:26.7 GMC_SetPosZ
2021/02/01 10:42:27.2 Old State:8-ENGN_StateRunning_PickingSensors New State:ENGN_StateRunning_CheckingSensors
2021/02/01 10:42:27.3 
2021/02/01 10:42:27.3 Detect Sensors
2021/02/01 10:42:27.3 ==============
2021/02/01 10:42:27.3 1	YES		9.1	5827.0
2021/02/01 10:42:27.3 2	YES		9.1	5400.3
2021/02/01 10:42:27.3 3	YES		8.9	5338.9
2021/02/01 10:42:27.3 4	YES		8.9	5564.5
2021/02/01 10:42:27.3 5	YES		8.7	5571.3
2021/02/01 10:42:27.3 6	YES		9.3	3902.1
2021/02/01 10:42:27.3 7	YES		9.0	5046.4
2021/02/01 10:42:27.3 8	YES		8.8	6040.3
2021/02/01 10:42:27.3 
2021/02/01 10:42:27.3 CH1: Correction Factor = 2.38683
2021/02/01 10:42:27.3 CH2: Correction Factor = 2.49582
2021/02/01 10:42:27.3 CH3: Correction Factor = 2.48485
2021/02/01 10:42:27.3 CH4: Correction Factor = 2.47615
2021/02/01 10:42:27.3 CH5: Correction Factor = 2.47687
2021/02/01 10:42:27.3 CH6: DSP_ERROR_LOW_SCOPE_AMPLITUDE@ 1 ms
2021/02/01 10:42:27.3 CH6: Correction Factor = 1.5
2021/02/01 10:42:27.3 CH7: Correction Factor = 2.83384
2021/02/01 10:42:27.3 CH8: Correction Factor = 2.31074
2021/02/01 10:42:27.4 CH1: Correction Factor = 1.08043
2021/02/01 10:42:27.4 CH2: Correction Factor = 1.07499
2021/02/01 10:42:27.4 CH3: Correction Factor = 1.07353
2021/02/01 10:42:27.4 CH4: Correction Factor = 1.07195
2021/02/01 10:42:27.4 CH5: Correction Factor = 1.07423
2021/02/01 10:42:27.4 CH6: Correction Factor = 2.23076
2021/02/01 10:42:27.4 CH7: Correction Factor = 1.06888
2021/02/01 10:42:27.4 CH8: Correction Factor = 1.06525
2021/02/01 10:42:27.4 CH1: Correction Factor = 0.999278
2021/02/01 10:42:27.4 CH2: Correction Factor = 1.00832
2021/02/01 10:42:27.4 CH3: Correction Factor = 1.02225
2021/02/01 10:42:27.4 CH4: Correction Factor = 1.00836
2021/02/01 10:42:27.4 CH5: Correction Factor = 1.00764
2021/02/01 10:42:27.4 CH6: Correction Factor = 1.09982
2021/02/01 10:42:27.4 CH7: Correction Factor = 1.02124
2021/02/01 10:42:27.4 CH8: Correction Factor = 1.00854
2021/02/01 10:42:27.4 CH1: Correction Factor = 0.999
2021/02/01 10:42:27.4 CH2: Correction Factor = 1.00336
2021/02/01 10:42:27.4 CH3: Correction Factor = 0.991338
2021/02/01 10:42:27.4 CH4: Correction Factor = 1.00322
2021/02/01 10:42:27.4 CH5: Correction Factor = 1.00198
2021/02/01 10:42:27.4 CH6: Correction Factor = 0.97082
2021/02/01 10:42:27.4 CH7: Correction Factor = 0.990387
2021/02/01 10:42:27.4 CH8: Correction Factor = 1.00269
2021/02/01 10:42:27.5 CH1: Correction Factor = 0.998266
2021/02/01 10:42:27.5 CH2: Correction Factor = 0.999175
2021/02/01 10:42:27.5 CH3: Correction Factor = 0.9972
2021/02/01 10:42:27.5 CH4: Correction Factor = 0.998804
2021/02/01 10:42:27.5 CH5: Correction Factor = 1.00132
2021/02/01 10:42:27.5 CH6: Correction Factor = 0.991897
2021/02/01 10:42:27.5 CH7: Correction Factor = 0.998658
2021/02/01 10:42:27.5 CH8: Correction Factor = 1.00098
2021/02/01 10:42:27.5 CH1: Correction Factor = 0.999069
2021/02/01 10:42:27.5 CH2: Correction Factor = 0.999132
2021/02/01 10:42:27.5 CH3: Correction Factor = 0.999964
2021/02/01 10:42:27.5 CH4: Correction Factor = 0.999013
2021/02/01 10:42:27.5 CH5: Correction Factor = 0.997701
2021/02/01 10:42:27.5 CH6: Correction Factor = 1.00345
2021/02/01 10:42:27.5 CH7: Correction Factor = 0.998766
2021/02/01 10:42:27.5 CH8: Correction Factor = 0.998229
2021/02/01 10:42:27.5 Sensor 1: Integration Time = 2.57 ms
2021/02/01 10:42:27.5 Sensor 2: Integration Time = 2.71 ms
2021/02/01 10:42:27.5 Sensor 3: Integration Time = 2.70 ms
2021/02/01 10:42:27.5 Sensor 4: Integration Time = 2.68 ms
2021/02/01 10:42:27.5 Sensor 5: Integration Time = 2.68 ms
2021/02/01 10:42:27.5 Sensor 6: Integration Time = 3.56 ms
2021/02/01 10:42:27.5 Sensor 7: Integration Time = 3.06 ms
2021/02/01 10:42:27.5 Sensor 8: Integration Time = 2.49 ms
2021/02/01 10:42:27.5 WaitControllerIdle(30000)
2021/02/01 10:42:27.7 GMC_HomeZ
2021/02/01 10:42:34.2 GMC_SetPosZ
2021/02/01 10:42:34.6 GMC_ServoHere
2021/02/01 10:42:34.9 Old State:9-ENGN_StateRunning_CheckingSensors New State:ENGN_StateRunning_PickingSensorsComplete
2021/02/01 10:42:34.9 StartShaker(1000)
2021/02/01 10:42:34.9 Integration Time: 2.57,2.71,2.70,2.68,2.68,3.56,3.06,2.49,
2021/02/01 10:42:35.2 Old State:10-ENGN_StateRunning_PickingSensorsComplete New State:ENGN_StateRunning_WaitGoingToSample
2021/02/01 10:42:35.2 Plate 1 temperature = 30 C
2021/02/01 10:42:35.2 Sample96_Q(0, 0, 10)
2021/02/01 10:42:35.2 Pickups: 303, Warn: 90, Error: 100
2021/02/01 10:42:35.4 
2021/02/01 10:42:35.4 START SCAN: 
2021/02/01 10:42:35.4    CycleTime (ms)    = 100
2021/02/01 10:42:35.4    CycleCount        = 50
2021/02/01 10:42:35.4    ScansToAverage    = 5
2021/02/01 10:42:35.4    FinishTime (s)    = 5
2021/02/01 10:42:35.4    Temperature       = 30.0
2021/02/01 10:42:35.4    Lamp Power        = 1
2021/02/01 10:42:35.4    Spec PCB temps    = 40.7, 41.0, 41.3, 41.2, 41.1, 41.4, 40.2, 39.9
2021/02/01 10:42:35.4 
2021/02/01 10:42:35.4 GMC_SetPosZ
2021/02/01 10:42:35.5 Old State:12-ENGN_StateRunning_WaitGoingToSample New State:ENGN_StateRunning_GoingToSample
2021/02/01 10:42:35.6 GMC_ServoHere
2021/02/01 10:42:35.7 GMC_SetPosXY
2021/02/01 10:42:37.9 GMC_SetPosZ
2021/02/01 10:42:42.7 Old State:13-cycle=1, Elapsed Time:    0.0,  Ideal Time:    0.0,  Delay time =   0.00  New State:ENGN_StateRunning_GoingToSampleComplete
2021/02/01 10:42:42.8 Old State:14-ENGN_StateRunning_GoingToSampleComplete New State:ENGN_StateRunning_WaitSampling
2021/02/01 10:42:42.8 Step started at: 10:42:35
2021/02/01 10:42:42.8 XYZ movement time  = 7400 ms + Scan start delay = 7349 ms
2021/02/01 10:42:42.9 Old State:15-ENGN_StateRunning_WaitSampling New State:ENGN_StateRunning_Sampling
2021/02/01 10:42:47.6 
2021/02/01 10:42:47.6 STOP SCAN: 
2021/02/01 10:42:47.6    CycleTime (ms)    = 100
2021/02/01 10:42:47.6    CurrentCycle      = 50
2021/02/01 10:42:47.6    RunTime (ms)      = 4943
2021/02/01 10:42:47.6    AverageCycle (ms) = 98.9
2021/02/01 10:42:47.6    Temperature       = 30.0
2021/02/01 10:42:47.6    DATA OVERRUN %    = 0.00
2021/02/01 10:42:47.6    Spec PCB temps    = 40.7, 41.0, 41.3, 41.2, 41.1, 41.4, 40.2, 39.9
2021/02/01 10:42:47.6 
2021/02/01 10:42:47.7 Old State:16-cycle=50, Elapsed Time:    4.9,  Ideal Time:    4.9,  Delay time =   0.06  New State:ENGN_StateRunning_SamplingComplete
2021/02/01 10:42:47.8 Old State:18-ENGN_StateRunning_SamplingComplete New State:ENGN_StateRunning_WaitNewStep
2021/02/01 10:42:47.9 Old State:5-ENGN_StateRunning_WaitNewStep New State:ENGN_StateRunning_StartNewStep
2021/02/01 10:42:47.9 StartShaker(1000)
2021/02/01 10:42:48.2 Temp: 2021/02/01 10:42:48, 30.0000
2021/02/01 10:42:48.3 Old State:6-ENGN_StateRunning_StartNewStep New State:ENGN_StateRunning_WaitGoingToSample
2021/02/01 10:42:48.3 Sample96_Q(0, 0, 11)
2021/02/01 10:42:48.3 GMC_SetPosZ
2021/02/01 10:42:48.4 
2021/02/01 10:42:48.4 START SCAN: 
2021/02/01 10:42:48.4    CycleTime (ms)    = 100
2021/02/01 10:42:48.4    CycleCount        = 50
2021/02/01 10:42:48.4    ScansToAverage    = 5
2021/02/01 10:42:48.4    FinishTime (s)    = 5
2021/02/01 10:42:48.4    Temperature       = 30.0
2021/02/01 10:42:48.4    Lamp Power        = 1
2021/02/01 10:42:48.4    Spec PCB temps    = 40.7, 41.0, 41.3, 41.2, 41.0, 41.4, 40.2, 39.9
2021/02/01 10:42:48.4 
2021/02/01 10:42:48.4 Old State:12-ENGN_StateRunning_WaitGoingToSample New State:ENGN_StateRunning_GoingToSample
2021/02/01 10:42:53.0 GMC_ServoHere
2021/02/01 10:42:53.1 GMC_SetPosXY
2021/02/01 10:42:53.5 GMC_SetPosZ
2021/02/01 10:42:58.7 Old State:13-cycle=1, Elapsed Time:    0.0,  Ideal Time:    0.0,  Delay time =   0.00  New State:ENGN_StateRunning_GoingToSampleComplete
2021/02/01 10:42:58.8 Old State:14-ENGN_StateRunning_GoingToSampleComplete New State:ENGN_StateRunning_WaitSampling
2021/02/01 10:42:58.8 Step started at: 10:42:48
2021/02/01 10:42:58.8 XYZ movement time  = 10249 ms + Scan start delay = 10246 ms
2021/02/01 10:42:58.9 Old State:15-ENGN_StateRunning_WaitSampling New State:ENGN_StateRunning_Sampling
2021/02/01 10:43:03.5 
2021/02/01 10:43:03.5 STOP SCAN: 
2021/02/01 10:43:03.5    CycleTime (ms)    = 100
2021/02/01 10:43:03.5    CurrentCycle      = 50
2021/02/01 10:43:03.5    RunTime (ms)      = 4950
2021/02/01 10:43:03.5    AverageCycle (ms) = 99.0
2021/02/01 10:43:03.5    Temperature       = 30.0
2021/02/01 10:43:03.5    DATA OVERRUN %    = 0.00
2021/02/01 10:43:03.5    Spec PCB temps    = 40.7, 41.0, 41.3, 41.2, 41.1, 41.4, 40.2, 39.9
2021/02/01 10:43:03.5 
2021/02/01 10:43:03.6 Old State:16-cycle=50, Elapsed Time:    5.0,  Ideal Time:    4.9,  Delay time =   0.06  New State:ENGN_StateRunning_SamplingComplete
2021/02/01 10:43:03.7 Old State:18-ENGN_StateRunning_SamplingComplete New State:ENGN_StateRunning_WaitNewStep
2021/02/01 10:43:04.1 Old State:5-ENGN_StateRunning_WaitNewStep New State:ENGN_StateRunning_StartNewStep
2021/02/01 10:43:04.1 StartShaker(1000)
2021/02/01 10:43:04.4 Temp: 2021/02/01 10:43:04, 30.0000
2021/02/01 10:43:04.5 Old State:6-ENGN_StateRunning_StartNewStep New State:ENGN_StateRunning_WaitGoingToSample
2021/02/01 10:43:04.5 Sample96_Q(0, 0, 10)
2021/02/01 10:43:04.6 GMC_SetPosZ
2021/02/01 10:43:04.6 
2021/02/01 10:43:04.6 START SCAN: 
2021/02/01 10:43:04.6    CycleTime (ms)    = 100
2021/02/01 10:43:04.6    CycleCount        = 50
2021/02/01 10:43:04.6    ScansToAverage    = 5
2021/02/01 10:43:04.6    FinishTime (s)    = 5
2021/02/01 10:43:04.6    Temperature       = 30.0
2021/02/01 10:43:04.6    Lamp Power        = 1
2021/02/01 10:43:04.6    Spec PCB temps    = 40.7, 41.0, 41.3, 41.2, 41.1, 41.4, 40.2, 39.9
2021/02/01 10:43:04.6 
2021/02/01 10:43:04.7 Old State:12-ENGN_StateRunning_WaitGoingToSample New State:ENGN_StateRunning_GoingToSample
2021/02/01 10:43:09.6 GMC_ServoHere
2021/02/01 10:43:09.7 GMC_SetPosXY
2021/02/01 10:43:10.1 GMC_SetPosZ
2021/02/01 10:43:14.9 Old State:13-cycle=1, Elapsed Time:    0.0,  Ideal Time:    0.0,  Delay time =   0.00  New State:ENGN_StateRunning_GoingToSampleComplete
2021/02/01 10:43:15.1 Old State:14-ENGN_StateRunning_GoingToSampleComplete New State:ENGN_StateRunning_WaitSampling
2021/02/01 10:43:15.1 Step started at: 10:43:04
2021/02/01 10:43:15.1 XYZ movement time  = 10296 ms + Scan start delay = 10305 ms
2021/02/01 10:43:15.2 Old State:15-ENGN_StateRunning_WaitSampling New State:ENGN_StateRunning_Sampling
2021/02/01 10:43:19.7 
2021/02/01 10:43:19.7 STOP SCAN: 
2021/02/01 10:43:19.7    CycleTime (ms)    = 100
2021/02/01 10:43:19.7    CurrentCycle      = 50
2021/02/01 10:43:19.7    RunTime (ms)      = 4942
2021/02/01 10:43:19.7    AverageCycle (ms) = 98.8
2021/02/01 10:43:19.7    Temperature       = 30.0
2021/02/01 10:43:19.7    DATA OVERRUN %    = 0.00
2021/02/01 10:43:19.7    Spec PCB temps    = 40.7, 41.0, 41.3, 41.2, 41.1, 41.4, 40.2, 39.9
2021/02/01 10:43:19.7 
2021/02/01 10:43:19.8 Old State:16-cycle=50, Elapsed Time:    4.9,  Ideal Time:    4.9,  Delay time =   0.04  New State:ENGN_StateRunning_SamplingComplete
2021/02/01 10:43:19.9 Old State:18-ENGN_StateRunning_SamplingComplete New State:ENGN_StateRunning_WaitNewStep
2021/02/01 10:43:20.2 Old State:5-ENGN_StateRunning_WaitNewStep New State:ENGN_StateRunning_StartNewStep
2021/02/01 10:43:20.2 StartShaker(1000)
2021/02/01 10:43:20.5 Temp: 2021/02/01 10:43:20, 30.0000
2021/02/01 10:43:20.6 Old State:6-ENGN_StateRunning_StartNewStep New State:ENGN_StateRunning_WaitGoingToSample
2021/02/01 10:43:20.6 Sample96_Q(0, 0, 11)
2021/02/01 10:43:20.7 GMC_SetPosZ
2021/02/01 10:43:20.7 
2021/02/01 10:43:20.7 START SCAN: 
2021/02/01 10:43:20.7    CycleTime (ms)    = 100
2021/02/01 10:43:20.7    CycleCount        = 50
2021/02/01 10:43:20.7    ScansToAverage    = 5
2021/02/01 10:43:20.7    FinishTime (s)    = 5
2021/02/01 10:43:20.7    Temperature       = 30.0
2021/02/01 10:43:20.7    Lamp Power        = 1
2021/02/01 10:43:20.7    Spec PCB temps    = 40.7, 41.0, 41.4, 41.2, 41.1, 41.4, 40.2, 40.0
2021/02/01 10:43:20.7 
2021/02/01 10:43:20.8 Old State:12-ENGN_StateRunning_WaitGoingToSample New State:ENGN_StateRunning_GoingToSample
2021/02/01 10:43:25.4 GMC_ServoHere
2021/02/01 10:43:25.5 GMC_SetPosXY
2021/02/01 10:43:25.9 GMC_SetPosZ
2021/02/01 10:43:31.1 Old State:13-cycle=1, Elapsed Time:    0.0,  Ideal Time:    0.0,  Delay time =   0.00  New State:ENGN_StateRunning_GoingToSampleComplete
2021/02/01 10:43:31.2 Old State:14-ENGN_StateRunning_GoingToSampleComplete New State:ENGN_StateRunning_WaitSampling
2021/02/01 10:43:31.2 Step started at: 10:43:20
2021/02/01 10:43:31.2 XYZ movement time  = 10353 ms + Scan start delay = 10349 ms
2021/02/01 10:43:31.3 Old State:15-ENGN_StateRunning_WaitSampling New State:ENGN_StateRunning_Sampling
2021/02/01 10:43:35.9 
2021/02/01 10:43:35.9 STOP SCAN: 
2021/02/01 10:43:35.9    CycleTime (ms)    = 100
2021/02/01 10:43:35.9    CurrentCycle      = 50
2021/02/01 10:43:35.9    RunTime (ms)      = 4942
2021/02/01 10:43:35.9    AverageCycle (ms) = 98.8
2021/02/01 10:43:35.9    Temperature       = 30.0
2021/02/01 10:43:35.9    DATA OVERRUN %    = 0.00
2021/02/01 10:43:35.9    Spec PCB temps    = 40.7, 41.0, 41.3, 41.2, 41.1, 41.4, 40.2, 40.0
2021/02/01 10:43:35.9 
2021/02/01 10:43:36.0 Old State:16-cycle=50, Elapsed Time:    4.9,  Ideal Time:    4.9,  Delay time =   0.06  New State:ENGN_StateRunning_SamplingComplete
2021/02/01 10:43:36.1 Old State:18-ENGN_StateRunning_SamplingComplete New State:ENGN_StateRunning_WaitNewStep
2021/02/01 10:43:36.3 Old State:5-ENGN_StateRunning_WaitNewStep New State:ENGN_StateRunning_StartNewStep
2021/02/01 10:43:36.3 StartShaker(1000)
2021/02/01 10:43:36.6 Temp: 2021/02/01 10:43:36, 30.0000
2021/02/01 10:43:36.7 Old State:6-ENGN_StateRunning_StartNewStep New State:ENGN_StateRunning_WaitGoingToSample
2021/02/01 10:43:36.7 Sample96_Q(0, 0, 10)
2021/02/01 10:43:36.8 
2021/02/01 10:43:36.8 START SCAN: 
2021/02/01 10:43:36.8    CycleTime (ms)    = 100
2021/02/01 10:43:36.8    CycleCount        = 50
2021/02/01 10:43:36.8    ScansToAverage    = 5
2021/02/01 10:43:36.8    FinishTime (s)    = 5
2021/02/01 10:43:36.8    Temperature       = 30.0
2021/02/01 10:43:36.8    Lamp Power        = 1
2021/02/01 10:43:36.8    Spec PCB temps    = 40.7, 41.0, 41.4, 41.2, 41.1, 41.4, 40.2, 40.0
2021/02/01 10:43:36.8 
2021/02/01 10:43:36.8 GMC_SetPosZ
2021/02/01 10:43:36.9 Old State:12-ENGN_StateRunning_WaitGoingToSample New State:ENGN_StateRunning_GoingToSample
2021/02/01 10:43:41.8 GMC_ServoHere
2021/02/01 10:43:42.0 GMC_SetPosXY
2021/02/01 10:43:42.4 GMC_SetPosZ
2021/02/01 10:43:47.1 Old State:13-cycle=1, Elapsed Time:    0.0,  Ideal Time:    0.0,  Delay time =   0.00  New State:ENGN_StateRunning_GoingToSampleComplete
2021/02/01 10:43:47.3 Old State:14-ENGN_StateRunning_GoingToSampleComplete New State:ENGN_StateRunning_WaitSampling
2021/02/01 10:43:47.3 Step started at: 10:43:36
2021/02/01 10:43:47.3 XYZ movement time  = 10385 ms + Scan start delay = 10394 ms
2021/02/01 10:43:47.4 Old State:15-ENGN_StateRunning_WaitSampling New State:ENGN_StateRunning_Sampling
2021/02/01 10:43:52.0 
2021/02/01 10:43:52.0 STOP SCAN: 
2021/02/01 10:43:52.0    CycleTime (ms)    = 100
2021/02/01 10:43:52.0    CurrentCycle      = 50
2021/02/01 10:43:52.0    RunTime (ms)      = 4941
2021/02/01 10:43:52.0    AverageCycle (ms) = 98.8
2021/02/01 10:43:52.0    Temperature       = 30.0
2021/02/01 10:43:52.0    DATA OVERRUN %    = 0.00
2021/02/01 10:43:52.0    Spec PCB temps    = 40.7, 41.0, 41.3, 41.2, 41.1, 41.4, 40.2, 40.0
2021/02/01 10:43:52.0 
2021/02/01 10:43:52.2 Old State:16-cycle=50, Elapsed Time:    4.9,  Ideal Time:    4.9,  Delay time =   0.06  New State:ENGN_StateRunning_SamplingComplete
2021/02/01 10:43:52.3 Old State:18-ENGN_StateRunning_SamplingComplete New State:ENGN_StateRunning_WaitNewStep
2021/02/01 10:43:52.4 Old State:5-ENGN_StateRunning_WaitNewStep New State:ENGN_StateRunning_StartNewStep
2021/02/01 10:43:52.4 StartShaker(1000)
2021/02/01 10:43:52.8 Old State:6-ENGN_StateRunning_StartNewStep New State:ENGN_StateRunning_WaitGoingToSample
2021/02/01 10:43:52.8 Sample96_Q(0, 0, 11)
2021/02/01 10:43:52.8 Temp: 2021/02/01 10:43:52, 30.0000
2021/02/01 10:43:52.8 GMC_SetPosZ
2021/02/01 10:43:52.9 
2021/02/01 10:43:52.9 START SCAN: 
2021/02/01 10:43:52.9    CycleTime (ms)    = 100
2021/02/01 10:43:52.9    CycleCount        = 50
2021/02/01 10:43:52.9    ScansToAverage    = 5
2021/02/01 10:43:52.9    FinishTime (s)    = 5
2021/02/01 10:43:52.9    Temperature       = 30.0
2021/02/01 10:43:52.9    Lamp Power        = 1
2021/02/01 10:43:52.9    Spec PCB temps    = 40.7, 41.0, 41.4, 41.2, 41.1, 41.4, 40.2, 40.0
2021/02/01 10:43:52.9 
2021/02/01 10:43:53.0 Old State:12-ENGN_StateRunning_WaitGoingToSample New State:ENGN_StateRunning_GoingToSample
2021/02/01 10:43:57.5 GMC_ServoHere
2021/02/01 10:43:57.7 GMC_SetPosXY
2021/02/01 10:43:58.1 GMC_SetPosZ
2021/02/01 10:44:03.2 Old State:13-cycle=1, Elapsed Time:    0.0,  Ideal Time:    0.0,  Delay time =   0.00  New State:ENGN_StateRunning_GoingToSampleComplete
2021/02/01 10:44:03.4 Old State:14-ENGN_StateRunning_GoingToSampleComplete New State:ENGN_StateRunning_WaitSampling
2021/02/01 10:44:03.4 Step started at: 10:43:52
2021/02/01 10:44:03.4 XYZ movement time  = 10325 ms + Scan start delay = 10335 ms
2021/02/01 10:44:03.5 Old State:15-ENGN_StateRunning_WaitSampling New State:ENGN_StateRunning_Sampling
2021/02/01 10:44:08.1 
2021/02/01 10:44:08.1 STOP SCAN: 
2021/02/01 10:44:08.1    CycleTime (ms)    = 100
2021/02/01 10:44:08.1    CurrentCycle      = 50
2021/02/01 10:44:08.1    RunTime (ms)      = 4942
2021/02/01 10:44:08.1    AverageCycle (ms) = 98.8
2021/02/01 10:44:08.1    Temperature       = 30.0
2021/02/01 10:44:08.1    DATA OVERRUN %    = 0.00
2021/02/01 10:44:08.1    Spec PCB temps    = 40.7, 41.0, 41.3, 41.2, 41.1, 41.4, 40.2, 40.0
2021/02/01 10:44:08.1 
2021/02/01 10:44:08.1 Old State:16-cycle=50, Elapsed Time:    4.9,  Ideal Time:    4.9,  Delay time =   0.06  New State:ENGN_StateRunning_SamplingComplete
2021/02/01 10:44:08.2 Old State:18-ENGN_StateRunning_SamplingComplete New State:ENGN_StateRunning_WaitNewStep
2021/02/01 10:44:08.6 Old State:5-ENGN_StateRunning_WaitNewStep New State:ENGN_StateRunning_StartNewStep
2021/02/01 10:44:08.6 StartShaker(1000)
2021/02/01 10:44:08.9 Temp: 2021/02/01 10:44:08, 30.0000
2021/02/01 10:44:08.9 Old State:6-ENGN_StateRunning_StartNewStep New State:ENGN_StateRunning_WaitGoingToSample
2021/02/01 10:44:08.9 Sample96_Q(0, 0, 0)
2021/02/01 10:44:09.0 GMC_SetPosZ
2021/02/01 10:44:09.0 
2021/02/01 10:44:09.0 START SCAN: 
2021/02/01 10:44:09.0    CycleTime (ms)    = 100
2021/02/01 10:44:09.0    CycleCount        = 300
2021/02/01 10:44:09.0    ScansToAverage    = 5
2021/02/01 10:44:09.0    FinishTime (s)    = 30
2021/02/01 10:44:09.0    Temperature       = 30.0
2021/02/01 10:44:09.0    Lamp Power        = 1
2021/02/01 10:44:09.0    Spec PCB temps    = 40.7, 41.0, 41.3, 41.2, 41.1, 41.4, 40.2, 40.0
2021/02/01 10:44:09.0 
2021/02/01 10:44:09.1 Old State:12-ENGN_StateRunning_WaitGoingToSample New State:ENGN_StateRunning_GoingToSample
2021/02/01 10:44:14.0 GMC_ServoHere
2021/02/01 10:44:14.2 GMC_SetPosXY
2021/02/01 10:44:16.0 GMC_SetPosZ
2021/02/01 10:44:18.0 Old State:13-cycle=1, Elapsed Time:    0.0,  Ideal Time:    0.0,  Delay time =   0.00  New State:ENGN_StateRunning_GoingToSampleComplete
2021/02/01 10:44:18.1 Old State:14-ENGN_StateRunning_GoingToSampleComplete New State:ENGN_StateRunning_WaitSampling
2021/02/01 10:44:18.1 Step started at: 10:44:09
2021/02/01 10:44:18.1 XYZ movement time  = 8995 ms + Scan start delay = 8952 ms
2021/02/01 10:44:18.2 Old State:15-ENGN_StateRunning_WaitSampling New State:ENGN_StateRunning_Sampling
2021/02/01 10:44:47.9 
2021/02/01 10:44:47.9 STOP SCAN: 
2021/02/01 10:44:47.9    CycleTime (ms)    = 100
2021/02/01 10:44:47.9    CurrentCycle      = 300
2021/02/01 10:44:47.9    RunTime (ms)      = 29941
2021/02/01 10:44:47.9    AverageCycle (ms) = 99.8
2021/02/01 10:44:47.9    Temperature       = 30.0
2021/02/01 10:44:47.9    DATA OVERRUN %    = 0.00
2021/02/01 10:44:47.9    Spec PCB temps    = 40.7, 41.1, 41.4, 41.2, 41.1, 41.4, 40.2, 40.0
2021/02/01 10:44:47.9 
2021/02/01 10:44:47.9 Old State:16-cycle=300, Elapsed Time:   29.9,  Ideal Time:   29.9,  Delay time =   0.03  New State:ENGN_StateRunning_SamplingComplete
2021/02/01 10:44:48.0 Old State:18-ENGN_StateRunning_SamplingComplete New State:ENGN_StateRunning_WaitNewStep
2021/02/01 10:44:48.5 Old State:5-ENGN_StateRunning_WaitNewStep New State:ENGN_StateRunning_StartNewStep
2021/02/01 10:44:48.5 StartShaker(1000)
2021/02/01 10:44:48.7 Temp: 2021/02/01 10:44:48, 30.0000
2021/02/01 10:44:48.8 Old State:6-ENGN_StateRunning_StartNewStep New State:ENGN_StateRunning_WaitGoingToSample
2021/02/01 10:44:48.8 Sample96_Q(0, 0, 4)
2021/02/01 10:44:48.9 GMC_SetPosZ
2021/02/01 10:44:48.9 
2021/02/01 10:44:48.9 START SCAN: 
2021/02/01 10:44:48.9    CycleTime (ms)    = 100
2021/02/01 10:44:48.9    CycleCount        = 900
2021/02/01 10:44:48.9    ScansToAverage    = 5
2021/02/01 10:44:48.9    FinishTime (s)    = 90
2021/02/01 10:44:48.9    Temperature       = 30.0
2021/02/01 10:44:48.9    Lamp Power        = 1
2021/02/01 10:44:48.9    Spec PCB temps    = 40.7, 41.1, 41.3, 41.2, 41.1, 41.4, 40.2, 40.0
2021/02/01 10:44:48.9 
2021/02/01 10:44:49.0 Old State:12-ENGN_StateRunning_WaitGoingToSample New State:ENGN_StateRunning_GoingToSample
2021/02/01 10:44:50.7 GMC_ServoHere
2021/02/01 10:44:50.9 GMC_SetPosXY
2021/02/01 10:44:51.6 GMC_SetPosZ
2021/02/01 10:44:54.7 Old State:13-cycle=1, Elapsed Time:    0.0,  Ideal Time:    0.0,  Delay time =   0.00  New State:ENGN_StateRunning_GoingToSampleComplete
2021/02/01 10:44:54.8 Old State:14-ENGN_StateRunning_GoingToSampleComplete New State:ENGN_StateRunning_WaitSampling
2021/02/01 10:44:54.8 Step started at: 10:44:48
2021/02/01 10:44:54.8 XYZ movement time  = 5847 ms + Scan start delay = 5851 ms
2021/02/01 10:44:54.9 Old State:15-ENGN_StateRunning_WaitSampling New State:ENGN_StateRunning_Sampling
2021/02/01 10:45:48.8 Temp: 2021/02/01 10:45:48, 30.0000
2021/02/01 10:46:24.6 
2021/02/01 10:46:24.6 STOP SCAN: 
2021/02/01 10:46:24.6    CycleTime (ms)    = 100
2021/02/01 10:46:24.6    CurrentCycle      = 900
2021/02/01 10:46:24.6    RunTime (ms)      = 89942
2021/02/01 10:46:24.6    AverageCycle (ms) = 99.9
2021/02/01 10:46:24.6    Temperature       = 30.0
2021/02/01 10:46:24.6    DATA OVERRUN %    = 0.00
2021/02/01 10:46:24.6    Spec PCB temps    = 40.7, 41.1, 41.4, 41.3, 41.1, 41.5, 40.3, 40.1
2021/02/01 10:46:24.6 
2021/02/01 10:46:24.7 Old State:16-cycle=900, Elapsed Time:   89.9,  Ideal Time:   89.9,  Delay time =   0.06  New State:ENGN_StateRunning_SamplingComplete
2021/02/01 10:46:24.9 Old State:18-ENGN_StateRunning_SamplingComplete New State:ENGN_StateRunning_WaitNewStep
2021/02/01 10:46:25.2 Old State:5-ENGN_StateRunning_WaitNewStep New State:ENGN_StateRunning_StartNewStep
2021/02/01 10:46:25.2 StartShaker(1000)
2021/02/01 10:46:25.5 Temp: 2021/02/01 10:46:25, 30.0000
2021/02/01 10:46:25.5 Old State:6-ENGN_StateRunning_StartNewStep New State:ENGN_StateRunning_WaitGoingToSample
2021/02/01 10:46:25.5 Sample96_Q(0, 0, 0)
2021/02/01 10:46:25.6 
2021/02/01 10:46:25.6 START SCAN: 
2021/02/01 10:46:25.6    CycleTime (ms)    = 100
2021/02/01 10:46:25.6    CycleCount        = 300
2021/02/01 10:46:25.6    ScansToAverage    = 5
2021/02/01 10:46:25.6    FinishTime (s)    = 30
2021/02/01 10:46:25.6    Temperature       = 30.0
2021/02/01 10:46:25.6    Lamp Power        = 1
2021/02/01 10:46:25.6    Spec PCB temps    = 40.7, 41.1, 41.4, 41.3, 41.1, 41.5, 40.3, 40.1
2021/02/01 10:46:25.6 
2021/02/01 10:46:25.7 GMC_SetPosZ
2021/02/01 10:46:25.7 Old State:12-ENGN_StateRunning_WaitGoingToSample New State:ENGN_StateRunning_GoingToSample
2021/02/01 10:46:28.7 GMC_ServoHere
2021/02/01 10:46:28.9 GMC_SetPosXY
2021/02/01 10:46:29.6 GMC_SetPosZ
2021/02/01 10:46:31.6 Old State:13-cycle=1, Elapsed Time:    0.0,  Ideal Time:    0.0,  Delay time =   0.00  New State:ENGN_StateRunning_GoingToSampleComplete
2021/02/01 10:46:31.7 Old State:14-ENGN_StateRunning_GoingToSampleComplete New State:ENGN_StateRunning_WaitSampling
2021/02/01 10:46:31.7 Step started at: 10:46:25
2021/02/01 10:46:31.7 XYZ movement time  = 5965 ms + Scan start delay = 5938 ms
2021/02/01 10:46:31.8 Old State:15-ENGN_StateRunning_WaitSampling New State:ENGN_StateRunning_Sampling
2021/02/01 10:47:01.4 
2021/02/01 10:47:01.4 STOP SCAN: 
2021/02/01 10:47:01.4    CycleTime (ms)    = 100
2021/02/01 10:47:01.4    CurrentCycle      = 300
2021/02/01 10:47:01.4    RunTime (ms)      = 29942
2021/02/01 10:47:01.4    AverageCycle (ms) = 99.8
2021/02/01 10:47:01.4    Temperature       = 30.0
2021/02/01 10:47:01.4    DATA OVERRUN %    = 0.00
2021/02/01 10:47:01.4    Spec PCB temps    = 40.7, 41.1, 41.4, 41.3, 41.1, 41.5, 40.3, 40.1
2021/02/01 10:47:01.4 
2021/02/01 10:47:01.5 Old State:16-cycle=300, Elapsed Time:   29.9,  Ideal Time:   29.9,  Delay time =   0.03  New State:ENGN_StateRunning_SamplingComplete
2021/02/01 10:47:01.7 Old State:18-ENGN_StateRunning_SamplingComplete New State:ENGN_StateRunning_WaitNewStep
2021/02/01 10:47:01.9 Old State:5-ENGN_StateRunning_WaitNewStep New State:ENGN_StateRunning_StartNewStep
2021/02/01 10:47:01.9 StartShaker(1000)
2021/02/01 10:47:02.2 Temp: 2021/02/01 10:47:02, 30.0000
2021/02/01 10:47:02.2 Old State:6-ENGN_StateRunning_StartNewStep New State:ENGN_StateRunning_WaitGoingToSample
2021/02/01 10:47:02.2 Sample96_Q(0, 0, 6)
2021/02/01 10:47:02.3 GMC_SetPosZ
2021/02/01 10:47:02.4 
2021/02/01 10:47:02.4 START SCAN: 
2021/02/01 10:47:02.4    CycleTime (ms)    = 100
2021/02/01 10:47:02.4    CycleCount        = 1800
2021/02/01 10:47:02.4    ScansToAverage    = 5
2021/02/01 10:47:02.4    FinishTime (s)    = 180
2021/02/01 10:47:02.4    Temperature       = 30.0
2021/02/01 10:47:02.4    Lamp Power        = 1
2021/02/01 10:47:02.4    Spec PCB temps    = 40.7, 41.1, 41.4, 41.3, 41.1, 41.5, 40.3, 40.1
2021/02/01 10:47:02.4 
2021/02/01 10:47:02.4 Old State:12-ENGN_StateRunning_WaitGoingToSample New State:ENGN_StateRunning_GoingToSample
2021/02/01 10:47:04.1 GMC_ServoHere
2021/02/01 10:47:04.3 GMC_SetPosXY
2021/02/01 10:47:05.4 GMC_SetPosZ
2021/02/01 10:47:09.1 Old State:13-cycle=1, Elapsed Time:    0.0,  Ideal Time:    0.0,  Delay time =   0.00  New State:ENGN_StateRunning_GoingToSampleComplete
2021/02/01 10:47:09.2 Old State:14-ENGN_StateRunning_GoingToSampleComplete New State:ENGN_StateRunning_WaitSampling
2021/02/01 10:47:09.2 Step started at: 10:47:02
2021/02/01 10:47:09.2 XYZ movement time  = 6738 ms + Scan start delay = 6663 ms
2021/02/01 10:47:09.3 Old State:15-ENGN_StateRunning_WaitSampling New State:ENGN_StateRunning_Sampling
2021/02/01 10:48:02.3 Temp: 2021/02/01 10:48:02, 30.0000
2021/02/01 10:49:02.3 Temp: 2021/02/01 10:49:02, 30.0000
2021/02/01 10:50:02.4 Temp: 2021/02/01 10:50:02, 30.0000
2021/02/01 10:50:08.9 
2021/02/01 10:50:08.9 STOP SCAN: 
2021/02/01 10:50:08.9    CycleTime (ms)    = 100
2021/02/01 10:50:08.9    CurrentCycle      = 1800
2021/02/01 10:50:08.9    RunTime (ms)      = 179942
2021/02/01 10:50:08.9    AverageCycle (ms) = 100.0
2021/02/01 10:50:08.9    Temperature       = 30.0
2021/02/01 10:50:08.9    DATA OVERRUN %    = 0.00
2021/02/01 10:50:08.9    Spec PCB temps    = 40.8, 41.2, 41.4, 41.4, 41.2, 41.6, 40.4, 40.1
2021/02/01 10:50:08.9 
2021/02/01 10:50:09.0 Old State:16-cycle=1800, Elapsed Time:  179.9,  Ideal Time:  179.9,  Delay time =   0.05  New State:ENGN_StateRunning_SamplingComplete
2021/02/01 10:50:09.1 Old State:18-ENGN_StateRunning_SamplingComplete New State:ENGN_StateRunning_WaitNewStep
2021/02/01 10:50:09.3 Old State:5-ENGN_StateRunning_WaitNewStep New State:ENGN_StateRunning_StartNewStep
2021/02/01 10:50:09.3 StartShaker(1000)
2021/02/01 10:50:09.6 Temp: 2021/02/01 10:50:09, 30.0000
2021/02/01 10:50:09.7 Old State:6-ENGN_StateRunning_StartNewStep New State:ENGN_StateRunning_WaitGoingToSample
2021/02/01 10:50:09.7 Sample96_Q(0, 0, 0)
2021/02/01 10:50:09.8 GMC_SetPosZ
2021/02/01 10:50:09.8 
2021/02/01 10:50:09.8 START SCAN: 
2021/02/01 10:50:09.8    CycleTime (ms)    = 100
2021/02/01 10:50:09.8    CycleCount        = 1800
2021/02/01 10:50:09.8    ScansToAverage    = 5
2021/02/01 10:50:09.8    FinishTime (s)    = 180
2021/02/01 10:50:09.8    Temperature       = 30.0
2021/02/01 10:50:09.8    Lamp Power        = 1
2021/02/01 10:50:09.8    Spec PCB temps    = 40.8, 41.2, 41.4, 41.4, 41.2, 41.6, 40.4, 40.1
2021/02/01 10:50:09.8 
2021/02/01 10:50:09.9 Old State:12-ENGN_StateRunning_WaitGoingToSample New State:ENGN_StateRunning_GoingToSample
2021/02/01 10:50:13.3 GMC_ServoHere
2021/02/01 10:50:13.4 GMC_SetPosXY
2021/02/01 10:50:14.5 GMC_SetPosZ
2021/02/01 10:50:16.5 Old State:13-cycle=1, Elapsed Time:    0.0,  Ideal Time:    0.0,  Delay time =   0.00  New State:ENGN_StateRunning_GoingToSampleComplete
2021/02/01 10:50:16.6 Old State:14-ENGN_StateRunning_GoingToSampleComplete New State:ENGN_StateRunning_WaitSampling
2021/02/01 10:50:16.6 Step started at: 10:50:09
2021/02/01 10:50:16.6 XYZ movement time  = 6748 ms + Scan start delay = 6720 ms
2021/02/01 10:50:16.7 Old State:15-ENGN_StateRunning_WaitSampling New State:ENGN_StateRunning_Sampling
2021/02/01 10:51:09.7 Temp: 2021/02/01 10:51:09, 30.0000
2021/02/01 10:52:09.7 Temp: 2021/02/01 10:52:09, 30.0000
2021/02/01 10:53:09.8 Temp: 2021/02/01 10:53:09, 30.0000
2021/02/01 10:53:16.4 
2021/02/01 10:53:16.4 STOP SCAN: 
2021/02/01 10:53:16.4    CycleTime (ms)    = 100
2021/02/01 10:53:16.4    CurrentCycle      = 1800
2021/02/01 10:53:16.4    RunTime (ms)      = 179940
2021/02/01 10:53:16.4    AverageCycle (ms) = 100.0
2021/02/01 10:53:16.4    Temperature       = 30.0
2021/02/01 10:53:16.4    DATA OVERRUN %    = 0.00
2021/02/01 10:53:16.4    Spec PCB temps    = 40.9, 41.2, 41.5, 41.4, 41.2, 41.6, 40.4, 40.2
2021/02/01 10:53:16.4 
2021/02/01 10:53:16.4 Old State:16-cycle=1800, Elapsed Time:  179.9,  Ideal Time:  179.9,  Delay time =   0.06  New State:ENGN_StateRunning_SamplingComplete
2021/02/01 10:53:16.6 Old State:18-ENGN_StateRunning_SamplingComplete New State:ENGN_StateRunning_WaitEjecting
2021/02/01 10:53:16.6 EJECT: To Tray, position=5,0
2021/02/01 10:53:16.6    EjectOffset = 10.0
2021/02/01 10:53:16.7 GMC_SetPosZ
2021/02/01 10:53:16.8 Old State:19-ENGN_StateRunning_WaitEjecting New State:ENGN_StateRunning_Ejecting
2021/02/01 10:53:18.4 GMC_ServoHere
2021/02/01 10:53:18.6 GMC_SetPosXY
2021/02/01 10:53:20.8 GMC_SetPosZ
2021/02/01 10:53:24.9 GMC_Eject
2021/02/01 10:53:24.9 EJECTOR: Eject
2021/02/01 10:53:33.7 GMC_HomeZ
2021/02/01 10:53:39.1 GMC_SetPosZ
2021/02/01 10:53:39.4 GMC_ServoHere
2021/02/01 10:53:39.6 GMC_SetPosZ
2021/02/01 10:53:39.7 GMC_ServoHere
2021/02/01 10:53:39.9 GMC_SetPosXY
2021/02/01 10:53:42.1 GMC_SetPosZ
2021/02/01 10:53:42.4 Old State:20-ENGN_StateRunning_Ejecting New State:ENGN_StateRunning_EjectingComplete
2021/02/01 10:53:42.5 Old State:21-ENGN_StateRunning_EjectingComplete New State:ENGN_StateRunning_WaitNewStep
2021/02/01 10:53:42.7 Old State:5-ENGN_StateRunning_WaitNewStep New State:ENGN_StateRunning_StartNewStep
2021/02/01 10:53:42.9 Old State:6-ENGN_StateRunning_StartNewStep New State:ENGN_StateRunning_WaitPickingSensors
2021/02/01 10:53:42.9 Pick(0, 6)
2021/02/01 10:53:43.0 GMC_SetPosZ
2021/02/01 10:53:43.0 Old State:7-ENGN_StateRunning_WaitPickingSensors New State:ENGN_StateRunning_PickingSensors
2021/02/01 10:53:43.1 Temp: 2021/02/01 10:53:43, 30.0000
2021/02/01 10:53:43.2 GMC_ServoHere
2021/02/01 10:53:43.3 GMC_SetPosXY
2021/02/01 10:53:45.5 GMC_SetPosZ
2021/02/01 10:53:50.9 GMC_SetPosZ
2021/02/01 10:53:51.4 Old State:8-ENGN_StateRunning_PickingSensors New State:ENGN_StateRunning_CheckingSensors
2021/02/01 10:53:51.5 
2021/02/01 10:53:51.5 Detect Sensors
2021/02/01 10:53:51.5 ==============
2021/02/01 10:53:51.5 1	YES		9.1	6003.8
2021/02/01 10:53:51.5 2	YES		9.1	5608.9
2021/02/01 10:53:51.5 3	YES		8.9	5526.3
2021/02/01 10:53:51.5 4	YES		8.9	5288.2
2021/02/01 10:53:51.5 5	YES		8.7	5397.0
2021/02/01 10:53:51.5 6	YES		9.3	4789.6
2021/02/01 10:53:51.5 7	YES		9.0	5189.0
2021/02/01 10:53:51.5 8	YES		8.8	5897.0
2021/02/01 10:53:51.5 
2021/02/01 10:53:51.6 CH1: Correction Factor = 2.32383
2021/02/01 10:53:51.6 CH2: Correction Factor = 2.41202
2021/02/01 10:53:51.6 CH3: Correction Factor = 2.40844
2021/02/01 10:53:51.6 CH4: Correction Factor = 2.63397
2021/02/01 10:53:51.6 CH5: Correction Factor = 2.55264
2021/02/01 10:53:51.6 CH6: Correction Factor = 2.74343
2021/02/01 10:53:51.6 CH7: Correction Factor = 2.7274
2021/02/01 10:53:51.6 CH8: Correction Factor = 2.38125
2021/02/01 10:53:51.6 CH1: Correction Factor = 1.06577
2021/02/01 10:53:51.6 CH2: Correction Factor = 1.07296
2021/02/01 10:53:51.6 CH3: Correction Factor = 1.07387
2021/02/01 10:53:51.6 CH4: Correction Factor = 1.0725
2021/02/01 10:53:51.6 CH5: Correction Factor = 1.07351
2021/02/01 10:53:51.6 CH6: Correction Factor = 1.07705
2021/02/01 10:53:51.6 CH7: Correction Factor = 1.14751
2021/02/01 10:53:51.6 CH8: Correction Factor = 1.066
2021/02/01 10:53:51.6 CH1: Correction Factor = 1.00972
2021/02/01 10:53:51.6 CH2: Correction Factor = 1.01131
2021/02/01 10:53:51.6 CH3: Correction Factor = 1.00896
2021/02/01 10:53:51.6 CH4: Correction Factor = 1.00916
2021/02/01 10:53:51.6 CH5: Correction Factor = 1.02073
2021/02/01 10:53:51.6 CH6: Correction Factor = 1.00986
2021/02/01 10:53:51.6 CH7: Correction Factor = 0.94806
2021/02/01 10:53:51.6 CH8: Correction Factor = 1.01068
2021/02/01 10:53:51.7 CH1: Correction Factor = 1.00059
2021/02/01 10:53:51.7 CH2: Correction Factor = 1.00316
2021/02/01 10:53:51.7 CH3: Correction Factor = 1.00055
2021/02/01 10:53:51.7 CH4: Correction Factor = 1.00204
2021/02/01 10:53:51.7 CH5: Correction Factor = 0.992855
2021/02/01 10:53:51.7 CH6: Correction Factor = 1.00278
2021/02/01 10:53:51.7 CH7: Correction Factor = 0.994397
2021/02/01 10:53:51.7 CH8: Correction Factor = 1.00271
2021/02/01 10:53:51.7 CH1: Correction Factor = 0.998327
2021/02/01 10:53:51.7 CH2: Correction Factor = 0.998078
2021/02/01 10:53:51.7 CH3: Correction Factor = 0.998222
2021/02/01 10:53:51.7 CH4: Correction Factor = 0.999729
2021/02/01 10:53:51.7 CH5: Correction Factor = 0.997802
2021/02/01 10:53:51.7 CH6: Correction Factor = 0.998441
2021/02/01 10:53:51.7 CH7: Correction Factor = 0.99706
2021/02/01 10:53:51.7 CH8: Correction Factor = 0.997371
2021/02/01 10:53:51.7 DFIO: Start writing C:\Users\Labuser\Desktop\GuttmanLab\Clint\Jan2021_Test_6D3_62nM-series\210201_001.frd
2021/02/01 10:53:51.7 DFIO: Finished writing C:\Users\Labuser\Desktop\GuttmanLab\Clint\Jan2021_Test_6D3_62nM-series\210201_001.frd
2021/02/01 10:53:51.8 DFIO: Start writing C:\Users\Labuser\Desktop\GuttmanLab\Clint\Jan2021_Test_6D3_62nM-series\210201_002.frd
2021/02/01 10:53:51.8 DFIO: Finished writing C:\Users\Labuser\Desktop\GuttmanLab\Clint\Jan2021_Test_6D3_62nM-series\210201_002.frd
2021/02/01 10:53:51.8 DFIO: Start writing C:\Users\Labuser\Desktop\GuttmanLab\Clint\Jan2021_Test_6D3_62nM-series\210201_003.frd
2021/02/01 10:53:51.8 DFIO: Finished writing C:\Users\Labuser\Desktop\GuttmanLab\Clint\Jan2021_Test_6D3_62nM-series\210201_003.frd
2021/02/01 10:53:51.8 DFIO: Start writing C:\Users\Labuser\Desktop\GuttmanLab\Clint\Jan2021_Test_6D3_62nM-series\210201_004.frd
2021/02/01 10:53:51.8 DFIO: Finished writing C:\Users\Labuser\Desktop\GuttmanLab\Clint\Jan2021_Test_6D3_62nM-series\210201_004.frd
2021/02/01 10:53:51.8 DFIO: Start writing C:\Users\Labuser\Desktop\GuttmanLab\Clint\Jan2021_Test_6D3_62nM-series\210201_005.frd
2021/02/01 10:53:51.8 DFIO: Finished writing C:\Users\Labuser\Desktop\GuttmanLab\Clint\Jan2021_Test_6D3_62nM-series\210201_005.frd
2021/02/01 10:53:51.8 DFIO: Start writing C:\Users\Labuser\Desktop\GuttmanLab\Clint\Jan2021_Test_6D3_62nM-series\210201_006.frd
2021/02/01 10:53:51.8 DFIO: Finished writing C:\Users\Labuser\Desktop\GuttmanLab\Clint\Jan2021_Test_6D3_62nM-series\210201_006.frd
2021/02/01 10:53:51.8 DFIO: Start writing C:\Users\Labuser\Desktop\GuttmanLab\Clint\Jan2021_Test_6D3_62nM-series\210201_007.frd
2021/02/01 10:53:51.8 CH1: Correction Factor = 1.00193
2021/02/01 10:53:51.8 CH2: Correction Factor = 0.998108
2021/02/01 10:53:51.8 CH3: Correction Factor = 1.00172
2021/02/01 10:53:51.8 CH4: Correction Factor = 1.00048
2021/02/01 10:53:51.8 CH5: Correction Factor = 0.999235
2021/02/01 10:53:51.8 CH6: Correction Factor = 1.00048
2021/02/01 10:53:51.8 CH7: Correction Factor = 1.00052
2021/02/01 10:53:51.8 CH8: Correction Factor = 0.999489
2021/02/01 10:53:51.8 Sensor 1: Integration Time = 2.50 ms
2021/02/01 10:53:51.8 Sensor 2: Integration Time = 2.62 ms
2021/02/01 10:53:51.8 Sensor 3: Integration Time = 2.61 ms
2021/02/01 10:53:51.8 Sensor 4: Integration Time = 2.86 ms
2021/02/01 10:53:51.8 Sensor 5: Integration Time = 2.77 ms
2021/02/01 10:53:51.8 Sensor 6: Integration Time = 2.99 ms
2021/02/01 10:53:51.8 Sensor 7: Integration Time = 2.94 ms
2021/02/01 10:53:51.8 Sensor 8: Integration Time = 2.56 ms
2021/02/01 10:53:51.8 WaitControllerIdle(30000)
2021/02/01 10:53:51.8 DFIO: Finished writing C:\Users\Labuser\Desktop\GuttmanLab\Clint\Jan2021_Test_6D3_62nM-series\210201_007.frd
2021/02/01 10:53:51.8 DFIO: Start writing C:\Users\Labuser\Desktop\GuttmanLab\Clint\Jan2021_Test_6D3_62nM-series\210201_008.frd
2021/02/01 10:53:51.8 DFIO: Finished writing C:\Users\Labuser\Desktop\GuttmanLab\Clint\Jan2021_Test_6D3_62nM-series\210201_008.frd
2021/02/01 10:53:51.8 DFIO: Finished writing C:\Users\Labuser\Desktop\GuttmanLab\Clint\Jan2021_Test_6D3_62nM-series\210201_Manifest.fmx
2021/02/01 10:53:51.9 GMC_HomeZ
2021/02/01 10:53:58.5 GMC_SetPosZ
2021/02/01 10:53:58.8 GMC_ServoHere
2021/02/01 10:53:59.1 Old State:9-ENGN_StateRunning_CheckingSensors New State:ENGN_StateRunning_PickingSensorsComplete
2021/02/01 10:53:59.1 StartShaker(1000)
2021/02/01 10:53:59.1 Integration Time: 2.50,2.62,2.61,2.86,2.77,2.99,2.94,2.56,
2021/02/01 10:53:59.2 Plate 1 temperature = 30 C
2021/02/01 10:53:59.2 Pickups: 304, Warn: 90, Error: 100
2021/02/01 10:53:59.5 Old State:10-ENGN_StateRunning_PickingSensorsComplete New State:ENGN_StateRunning_WaitGoingToSample
2021/02/01 10:53:59.5 Sample96_Q(0, 0, 10)
2021/02/01 10:53:59.5 GMC_SetPosZ
2021/02/01 10:53:59.6 
2021/02/01 10:53:59.6 START SCAN: 
2021/02/01 10:53:59.6    CycleTime (ms)    = 100
2021/02/01 10:53:59.6    CycleCount        = 50
2021/02/01 10:53:59.6    ScansToAverage    = 5
2021/02/01 10:53:59.6    FinishTime (s)    = 5
2021/02/01 10:53:59.6    Temperature       = 30.0
2021/02/01 10:53:59.6    Lamp Power        = 1
2021/02/01 10:53:59.6    Spec PCB temps    = 40.9, 41.2, 41.5, 41.4, 41.2, 41.6, 40.4, 40.2
2021/02/01 10:53:59.6 
2021/02/01 10:53:59.7 Old State:12-ENGN_StateRunning_WaitGoingToSample New State:ENGN_StateRunning_GoingToSample
2021/02/01 10:53:59.7 GMC_ServoHere
2021/02/01 10:53:59.9 GMC_SetPosXY
2021/02/01 10:54:02.1 GMC_SetPosZ
2021/02/01 10:54:07.0 Old State:13-cycle=1, Elapsed Time:    0.0,  Ideal Time:    0.0,  Delay time =   0.00  New State:ENGN_StateRunning_GoingToSampleComplete
2021/02/01 10:54:07.1 Old State:14-ENGN_StateRunning_GoingToSampleComplete New State:ENGN_StateRunning_WaitSampling
2021/02/01 10:54:07.1 Step started at: 10:53:59
2021/02/01 10:54:07.1 XYZ movement time  = 7396 ms + Scan start delay = 7329 ms
2021/02/01 10:54:07.2 Old State:15-ENGN_StateRunning_WaitSampling New State:ENGN_StateRunning_Sampling
2021/02/01 10:54:11.8 
2021/02/01 10:54:11.8 STOP SCAN: 
2021/02/01 10:54:11.8    CycleTime (ms)    = 100
2021/02/01 10:54:11.8    CurrentCycle      = 50
2021/02/01 10:54:11.8    RunTime (ms)      = 4942
2021/02/01 10:54:11.8    AverageCycle (ms) = 98.8
2021/02/01 10:54:11.8    Temperature       = 30.0
2021/02/01 10:54:11.8    DATA OVERRUN %    = 0.00
2021/02/01 10:54:11.8    Spec PCB temps    = 40.9, 41.2, 41.5, 41.4, 41.2, 41.6, 40.4, 40.2
2021/02/01 10:54:11.8 
2021/02/01 10:54:11.9 Old State:16-cycle=50, Elapsed Time:    4.9,  Ideal Time:    4.9,  Delay time =   0.06  New State:ENGN_StateRunning_SamplingComplete
2021/02/01 10:54:12.0 Old State:18-ENGN_StateRunning_SamplingComplete New State:ENGN_StateRunning_WaitNewStep
2021/02/01 10:54:12.3 Old State:5-ENGN_StateRunning_WaitNewStep New State:ENGN_StateRunning_StartNewStep
2021/02/01 10:54:12.4 StartShaker(1000)
2021/02/01 10:54:12.6 Temp: 2021/02/01 10:54:12, 30.0000
2021/02/01 10:54:12.7 Old State:6-ENGN_StateRunning_StartNewStep New State:ENGN_StateRunning_WaitGoingToSample
2021/02/01 10:54:12.7 Sample96_Q(0, 0, 11)
2021/02/01 10:54:12.8 
2021/02/01 10:54:12.8 START SCAN: 
2021/02/01 10:54:12.8    CycleTime (ms)    = 100
2021/02/01 10:54:12.8    CycleCount        = 50
2021/02/01 10:54:12.8    ScansToAverage    = 5
2021/02/01 10:54:12.8    FinishTime (s)    = 5
2021/02/01 10:54:12.8    Temperature       = 30.0
2021/02/01 10:54:12.8    Lamp Power        = 1
2021/02/01 10:54:12.8    Spec PCB temps    = 40.9, 41.2, 41.5, 41.4, 41.2, 41.6, 40.4, 40.2
2021/02/01 10:54:12.8 
2021/02/01 10:54:12.9 GMC_SetPosZ
2021/02/01 10:54:12.9 Old State:12-ENGN_StateRunning_WaitGoingToSample New State:ENGN_StateRunning_GoingToSample
2021/02/01 10:54:17.6 GMC_ServoHere
2021/02/01 10:54:17.7 GMC_SetPosXY
2021/02/01 10:54:18.1 GMC_SetPosZ
2021/02/01 10:54:23.4 Old State:13-cycle=1, Elapsed Time:    0.0,  Ideal Time:    0.0,  Delay time =   0.00  New State:ENGN_StateRunning_GoingToSampleComplete
2021/02/01 10:54:23.5 Old State:14-ENGN_StateRunning_GoingToSampleComplete New State:ENGN_StateRunning_WaitSampling
2021/02/01 10:54:23.5 Step started at: 10:54:12
2021/02/01 10:54:23.5 XYZ movement time  = 10490 ms + Scan start delay = 10462 ms
2021/02/01 10:54:23.6 Old State:15-ENGN_StateRunning_WaitSampling New State:ENGN_StateRunning_Sampling
2021/02/01 10:54:28.1 
2021/02/01 10:54:28.1 STOP SCAN: 
2021/02/01 10:54:28.1    CycleTime (ms)    = 100
2021/02/01 10:54:28.1    CurrentCycle      = 50
2021/02/01 10:54:28.1    RunTime (ms)      = 4941
2021/02/01 10:54:28.1    AverageCycle (ms) = 98.8
2021/02/01 10:54:28.1    Temperature       = 30.0
2021/02/01 10:54:28.1    DATA OVERRUN %    = 0.00
2021/02/01 10:54:28.1    Spec PCB temps    = 40.9, 41.2, 41.5, 41.4, 41.2, 41.6, 40.4, 40.2
2021/02/01 10:54:28.1 
2021/02/01 10:54:28.2 Old State:16-cycle=50, Elapsed Time:    4.9,  Ideal Time:    4.9,  Delay time =   0.06  New State:ENGN_StateRunning_SamplingComplete
2021/02/01 10:54:28.3 Old State:18-ENGN_StateRunning_SamplingComplete New State:ENGN_StateRunning_WaitNewStep
2021/02/01 10:54:28.4 Old State:5-ENGN_StateRunning_WaitNewStep New State:ENGN_StateRunning_StartNewStep
2021/02/01 10:54:28.5 StartShaker(1000)
2021/02/01 10:54:28.7 Temp: 2021/02/01 10:54:28, 30.0000
2021/02/01 10:54:28.8 Old State:6-ENGN_StateRunning_StartNewStep New State:ENGN_StateRunning_WaitGoingToSample
2021/02/01 10:54:28.8 Sample96_Q(0, 0, 10)
2021/02/01 10:54:28.9 GMC_SetPosZ
2021/02/01 10:54:28.9 
2021/02/01 10:54:28.9 START SCAN: 
2021/02/01 10:54:28.9    CycleTime (ms)    = 100
2021/02/01 10:54:28.9    CycleCount        = 50
2021/02/01 10:54:28.9    ScansToAverage    = 5
2021/02/01 10:54:28.9    FinishTime (s)    = 5
2021/02/01 10:54:28.9    Temperature       = 30.0
2021/02/01 10:54:28.9    Lamp Power        = 1
2021/02/01 10:54:28.9    Spec PCB temps    = 40.9, 41.2, 41.4, 41.4, 41.2, 41.6, 40.4, 40.2
2021/02/01 10:54:28.9 
2021/02/01 10:54:29.0 Old State:12-ENGN_StateRunning_WaitGoingToSample New State:ENGN_StateRunning_GoingToSample
2021/02/01 10:54:33.9 GMC_ServoHere
2021/02/01 10:54:34.1 GMC_SetPosXY
2021/02/01 10:54:34.5 GMC_SetPosZ
2021/02/01 10:54:39.4 Old State:13-cycle=1, Elapsed Time:    0.0,  Ideal Time:    0.0,  Delay time =   0.00  New State:ENGN_StateRunning_GoingToSampleComplete
2021/02/01 10:54:39.5 Old State:14-ENGN_StateRunning_GoingToSampleComplete New State:ENGN_StateRunning_WaitSampling
2021/02/01 10:54:39.5 Step started at: 10:54:28
2021/02/01 10:54:39.5 XYZ movement time  = 10410 ms + Scan start delay = 10353 ms
2021/02/01 10:54:39.6 Old State:15-ENGN_StateRunning_WaitSampling New State:ENGN_StateRunning_Sampling
2021/02/01 10:54:44.1 
2021/02/01 10:54:44.1 STOP SCAN: 
2021/02/01 10:54:44.1    CycleTime (ms)    = 100
2021/02/01 10:54:44.1    CurrentCycle      = 50
2021/02/01 10:54:44.1    RunTime (ms)      = 4942
2021/02/01 10:54:44.1    AverageCycle (ms) = 98.8
2021/02/01 10:54:44.1    Temperature       = 30.0
2021/02/01 10:54:44.1    DATA OVERRUN %    = 0.00
2021/02/01 10:54:44.1    Spec PCB temps    = 40.9, 41.2, 41.4, 41.4, 41.2, 41.6, 40.4, 40.2
2021/02/01 10:54:44.1 
2021/02/01 10:54:44.2 Old State:16-cycle=50, Elapsed Time:    4.9,  Ideal Time:    4.9,  Delay time =   0.06  New State:ENGN_StateRunning_SamplingComplete
2021/02/01 10:54:44.4 Old State:18-ENGN_StateRunning_SamplingComplete New State:ENGN_StateRunning_WaitNewStep
2021/02/01 10:54:44.6 Old State:5-ENGN_StateRunning_WaitNewStep New State:ENGN_StateRunning_StartNewStep
2021/02/01 10:54:44.6 StartShaker(1000)
2021/02/01 10:54:44.9 Temp: 2021/02/01 10:54:44, 30.0000
2021/02/01 10:54:44.9 Old State:6-ENGN_StateRunning_StartNewStep New State:ENGN_StateRunning_WaitGoingToSample
2021/02/01 10:54:44.9 Sample96_Q(0, 0, 11)
2021/02/01 10:54:45.0 
2021/02/01 10:54:45.0 START SCAN: 
2021/02/01 10:54:45.0    CycleTime (ms)    = 100
2021/02/01 10:54:45.0    CycleCount        = 50
2021/02/01 10:54:45.0    ScansToAverage    = 5
2021/02/01 10:54:45.0    FinishTime (s)    = 5
2021/02/01 10:54:45.0    Temperature       = 30.0
2021/02/01 10:54:45.0    Lamp Power        = 1
2021/02/01 10:54:45.0    Spec PCB temps    = 40.9, 41.2, 41.5, 41.4, 41.2, 41.6, 40.4, 40.2
2021/02/01 10:54:45.0 
2021/02/01 10:54:45.1 GMC_SetPosZ
2021/02/01 10:54:45.1 Old State:12-ENGN_StateRunning_WaitGoingToSample New State:ENGN_StateRunning_GoingToSample
2021/02/01 10:54:49.7 GMC_ServoHere
2021/02/01 10:54:49.9 GMC_SetPosXY
2021/02/01 10:54:50.3 GMC_SetPosZ
2021/02/01 10:54:55.4 Old State:13-cycle=1, Elapsed Time:    0.0,  Ideal Time:    0.0,  Delay time =   0.00  New State:ENGN_StateRunning_GoingToSampleComplete
2021/02/01 10:54:55.6 Old State:14-ENGN_StateRunning_GoingToSampleComplete New State:ENGN_StateRunning_WaitSampling
2021/02/01 10:54:55.6 Step started at: 10:54:45
2021/02/01 10:54:55.6 XYZ movement time  = 10365 ms + Scan start delay = 10371 ms
2021/02/01 10:54:55.7 Old State:15-ENGN_StateRunning_WaitSampling New State:ENGN_StateRunning_Sampling
2021/02/01 10:55:00.3 
2021/02/01 10:55:00.3 STOP SCAN: 
2021/02/01 10:55:00.3    CycleTime (ms)    = 100
2021/02/01 10:55:00.3    CurrentCycle      = 50
2021/02/01 10:55:00.3    RunTime (ms)      = 4943
2021/02/01 10:55:00.3    AverageCycle (ms) = 98.9
2021/02/01 10:55:00.3    Temperature       = 30.0
2021/02/01 10:55:00.3    DATA OVERRUN %    = 0.00
2021/02/01 10:55:00.3    Spec PCB temps    = 40.9, 41.2, 41.5, 41.4, 41.2, 41.6, 40.4, 40.2
2021/02/01 10:55:00.3 
2021/02/01 10:55:00.4 Old State:16-cycle=50, Elapsed Time:    4.9,  Ideal Time:    4.9,  Delay time =   0.06  New State:ENGN_StateRunning_SamplingComplete
2021/02/01 10:55:00.5 Old State:18-ENGN_StateRunning_SamplingComplete New State:ENGN_StateRunning_WaitNewStep
2021/02/01 10:55:00.6 Old State:5-ENGN_StateRunning_WaitNewStep New State:ENGN_StateRunning_StartNewStep
2021/02/01 10:55:00.7 StartShaker(1000)
2021/02/01 10:55:01.0 Old State:6-ENGN_StateRunning_StartNewStep New State:ENGN_StateRunning_WaitGoingToSample
2021/02/01 10:55:01.0 Sample96_Q(0, 0, 10)
2021/02/01 10:55:01.0 Temp: 2021/02/01 10:55:01, 30.0000
2021/02/01 10:55:01.1 
2021/02/01 10:55:01.1 START SCAN: 
2021/02/01 10:55:01.1    CycleTime (ms)    = 100
2021/02/01 10:55:01.1    CycleCount        = 50
2021/02/01 10:55:01.1    ScansToAverage    = 5
2021/02/01 10:55:01.1    FinishTime (s)    = 5
2021/02/01 10:55:01.1    Temperature       = 30.0
2021/02/01 10:55:01.1    Lamp Power        = 1
2021/02/01 10:55:01.1    Spec PCB temps    = 40.9, 41.2, 41.4, 41.4, 41.2, 41.6, 40.4, 40.2
2021/02/01 10:55:01.1 
2021/02/01 10:55:01.2 Old State:12-ENGN_StateRunning_WaitGoingToSample New State:ENGN_StateRunning_GoingToSample
2021/02/01 10:55:01.2 GMC_SetPosZ
2021/02/01 10:55:06.2 GMC_ServoHere
2021/02/01 10:55:06.3 GMC_SetPosXY
2021/02/01 10:55:06.7 GMC_SetPosZ
2021/02/01 10:55:11.6 Old State:13-cycle=1, Elapsed Time:    0.0,  Ideal Time:    0.0,  Delay time =   0.00  New State:ENGN_StateRunning_GoingToSampleComplete
2021/02/01 10:55:11.7 Old State:14-ENGN_StateRunning_GoingToSampleComplete New State:ENGN_StateRunning_WaitSampling
2021/02/01 10:55:11.7 Step started at: 10:55:01
2021/02/01 10:55:11.7 XYZ movement time  = 10466 ms + Scan start delay = 10449 ms
2021/02/01 10:55:11.8 Old State:15-ENGN_StateRunning_WaitSampling New State:ENGN_StateRunning_Sampling
2021/02/01 10:55:16.4 
2021/02/01 10:55:16.4 STOP SCAN: 
2021/02/01 10:55:16.4    CycleTime (ms)    = 100
2021/02/01 10:55:16.4    CurrentCycle      = 50
2021/02/01 10:55:16.4    RunTime (ms)      = 4942
2021/02/01 10:55:16.4    AverageCycle (ms) = 98.8
2021/02/01 10:55:16.4    Temperature       = 30.0
2021/02/01 10:55:16.4    DATA OVERRUN %    = 0.00
2021/02/01 10:55:16.4    Spec PCB temps    = 40.9, 41.2, 41.5, 41.4, 41.2, 41.6, 40.4, 40.2
2021/02/01 10:55:16.4 
2021/02/01 10:55:16.5 Old State:16-cycle=50, Elapsed Time:    4.9,  Ideal Time:    4.9,  Delay time =   0.04  New State:ENGN_StateRunning_SamplingComplete
2021/02/01 10:55:16.6 Old State:18-ENGN_StateRunning_SamplingComplete New State:ENGN_StateRunning_WaitNewStep
2021/02/01 10:55:16.8 Old State:5-ENGN_StateRunning_WaitNewStep New State:ENGN_StateRunning_StartNewStep
2021/02/01 10:55:16.8 StartShaker(1000)
2021/02/01 10:55:17.1 Temp: 2021/02/01 10:55:17, 30.0000
2021/02/01 10:55:17.2 Old State:6-ENGN_StateRunning_StartNewStep New State:ENGN_StateRunning_WaitGoingToSample
2021/02/01 10:55:17.2 Sample96_Q(0, 0, 11)
2021/02/01 10:55:17.2 GMC_SetPosZ
2021/02/01 10:55:17.3 
2021/02/01 10:55:17.3 START SCAN: 
2021/02/01 10:55:17.3    CycleTime (ms)    = 100
2021/02/01 10:55:17.3    CycleCount        = 50
2021/02/01 10:55:17.3    ScansToAverage    = 5
2021/02/01 10:55:17.3    FinishTime (s)    = 5
2021/02/01 10:55:17.3    Temperature       = 30.0
2021/02/01 10:55:17.3    Lamp Power        = 1
2021/02/01 10:55:17.3    Spec PCB temps    = 40.9, 41.2, 41.4, 41.4, 41.2, 41.6, 40.4, 40.2
2021/02/01 10:55:17.3 
2021/02/01 10:55:17.3 Old State:12-ENGN_StateRunning_WaitGoingToSample New State:ENGN_StateRunning_GoingToSample
2021/02/01 10:55:21.9 GMC_ServoHere
2021/02/01 10:55:22.1 GMC_SetPosXY
2021/02/01 10:55:22.5 GMC_SetPosZ
2021/02/01 10:55:27.8 Old State:13-cycle=1, Elapsed Time:    0.0,  Ideal Time:    0.0,  Delay time =   0.00  New State:ENGN_StateRunning_GoingToSampleComplete
2021/02/01 10:55:27.9 Old State:14-ENGN_StateRunning_GoingToSampleComplete New State:ENGN_StateRunning_WaitSampling
2021/02/01 10:55:27.9 Step started at: 10:55:17
2021/02/01 10:55:27.9 XYZ movement time  = 10425 ms + Scan start delay = 10363 ms
2021/02/01 10:55:28.0 Old State:15-ENGN_StateRunning_WaitSampling New State:ENGN_StateRunning_Sampling
2021/02/01 10:55:32.5 
2021/02/01 10:55:32.5 STOP SCAN: 
2021/02/01 10:55:32.5    CycleTime (ms)    = 100
2021/02/01 10:55:32.5    CurrentCycle      = 50
2021/02/01 10:55:32.5    RunTime (ms)      = 4942
2021/02/01 10:55:32.5    AverageCycle (ms) = 98.8
2021/02/01 10:55:32.5    Temperature       = 30.0
2021/02/01 10:55:32.5    DATA OVERRUN %    = 0.00
2021/02/01 10:55:32.5    Spec PCB temps    = 40.9, 41.2, 41.5, 41.4, 41.2, 41.6, 40.4, 40.2
2021/02/01 10:55:32.5 
2021/02/01 10:55:32.6 Old State:16-cycle=50, Elapsed Time:    4.9,  Ideal Time:    4.9,  Delay time =   0.06  New State:ENGN_StateRunning_SamplingComplete
2021/02/01 10:55:32.7 Old State:18-ENGN_StateRunning_SamplingComplete New State:ENGN_StateRunning_WaitNewStep
2021/02/01 10:55:32.9 Old State:5-ENGN_StateRunning_WaitNewStep New State:ENGN_StateRunning_StartNewStep
2021/02/01 10:55:33.0 StartShaker(1000)
2021/02/01 10:55:33.3 Temp: 2021/02/01 10:55:33, 30.0000
2021/02/01 10:55:33.3 Old State:6-ENGN_StateRunning_StartNewStep New State:ENGN_StateRunning_WaitGoingToSample
2021/02/01 10:55:33.3 Sample96_Q(0, 0, 0)
2021/02/01 10:55:33.4 GMC_SetPosZ
2021/02/01 10:55:33.4 
2021/02/01 10:55:33.4 START SCAN: 
2021/02/01 10:55:33.4    CycleTime (ms)    = 100
2021/02/01 10:55:33.4    CycleCount        = 300
2021/02/01 10:55:33.4    ScansToAverage    = 5
2021/02/01 10:55:33.4    FinishTime (s)    = 30
2021/02/01 10:55:33.4    Temperature       = 30.0
2021/02/01 10:55:33.4    Lamp Power        = 1
2021/02/01 10:55:33.4    Spec PCB temps    = 40.9, 41.2, 41.5, 41.4, 41.2, 41.6, 40.4, 40.2
2021/02/01 10:55:33.4 
2021/02/01 10:55:33.5 Old State:12-ENGN_StateRunning_WaitGoingToSample New State:ENGN_StateRunning_GoingToSample
2021/02/01 10:55:38.4 GMC_ServoHere
2021/02/01 10:55:38.6 GMC_SetPosXY
2021/02/01 10:55:40.4 GMC_SetPosZ
2021/02/01 10:55:42.4 Old State:13-cycle=1, Elapsed Time:    0.0,  Ideal Time:    0.0,  Delay time =   0.00  New State:ENGN_StateRunning_GoingToSampleComplete
2021/02/01 10:55:42.5 Old State:14-ENGN_StateRunning_GoingToSampleComplete New State:ENGN_StateRunning_WaitSampling
2021/02/01 10:55:42.5 Step started at: 10:55:33
2021/02/01 10:55:42.5 XYZ movement time  = 9007 ms + Scan start delay = 9016 ms
2021/02/01 10:55:42.6 Old State:15-ENGN_StateRunning_WaitSampling New State:ENGN_StateRunning_Sampling
2021/02/01 10:56:12.3 
2021/02/01 10:56:12.3 STOP SCAN: 
2021/02/01 10:56:12.3    CycleTime (ms)    = 100
2021/02/01 10:56:12.3    CurrentCycle      = 300
2021/02/01 10:56:12.3    RunTime (ms)      = 29942
2021/02/01 10:56:12.3    AverageCycle (ms) = 99.8
2021/02/01 10:56:12.3    Temperature       = 30.0
2021/02/01 10:56:12.3    DATA OVERRUN %    = 0.00
2021/02/01 10:56:12.3    Spec PCB temps    = 40.9, 41.2, 41.5, 41.4, 41.2, 41.6, 40.5, 40.2
2021/02/01 10:56:12.3 
2021/02/01 10:56:12.4 Old State:16-cycle=300, Elapsed Time:   29.9,  Ideal Time:   29.9,  Delay time =   0.05  New State:ENGN_StateRunning_SamplingComplete
2021/02/01 10:56:12.5 Old State:18-ENGN_StateRunning_SamplingComplete New State:ENGN_StateRunning_WaitNewStep
2021/02/01 10:56:12.8 Old State:5-ENGN_StateRunning_WaitNewStep New State:ENGN_StateRunning_StartNewStep
2021/02/01 10:56:12.8 StartShaker(1000)
2021/02/01 10:56:13.1 Temp: 2021/02/01 10:56:13, 30.0000
2021/02/01 10:56:13.1 Old State:6-ENGN_StateRunning_StartNewStep New State:ENGN_StateRunning_GoingToSampleComplete
2021/02/01 10:56:13.2 Old State:14-ENGN_StateRunning_GoingToSampleComplete New State:ENGN_StateRunning_WaitSampling
2021/02/01 10:56:13.3 Step started at: 10:56:13
2021/02/01 10:56:13.3 XYZ movement time  = 0 ms + Scan start delay = -30910 ms
2021/02/01 10:56:13.3 
2021/02/01 10:56:13.3 START SCAN: 
2021/02/01 10:56:13.3    CycleTime (ms)    = 100
2021/02/01 10:56:13.3    CycleCount        = 900
2021/02/01 10:56:13.3    ScansToAverage    = 5
2021/02/01 10:56:13.3    FinishTime (s)    = 90
2021/02/01 10:56:13.3    Temperature       = 30.0
2021/02/01 10:56:13.3    Lamp Power        = 1
2021/02/01 10:56:13.3    Spec PCB temps    = 40.9, 41.2, 41.5, 41.4, 41.2, 41.6, 40.4, 40.2
2021/02/01 10:56:13.3 
2021/02/01 10:56:13.4 Old State:15-cycle=1, Elapsed Time:    0.0,  Ideal Time:    0.0,  Delay time =   0.00  New State:ENGN_StateRunning_Sampling
2021/02/01 10:57:13.1 Temp: 2021/02/01 10:57:13, 30.0000
2021/02/01 10:57:43.3 
2021/02/01 10:57:43.3 STOP SCAN: 
2021/02/01 10:57:43.3    CycleTime (ms)    = 100
2021/02/01 10:57:43.3    CurrentCycle      = 900
2021/02/01 10:57:43.3    RunTime (ms)      = 89942
2021/02/01 10:57:43.3    AverageCycle (ms) = 99.9
2021/02/01 10:57:43.3    Temperature       = 30.0
2021/02/01 10:57:43.3    DATA OVERRUN %    = 0.00
2021/02/01 10:57:43.3    Spec PCB temps    = 40.9, 41.2, 41.5, 41.4, 41.2, 41.6, 40.5, 40.2
2021/02/01 10:57:43.3 
2021/02/01 10:57:43.3 Old State:16-cycle=900, Elapsed Time:   89.9,  Ideal Time:   89.9,  Delay time =   0.05  New State:ENGN_StateRunning_SamplingComplete
2021/02/01 10:57:43.4 Old State:18-ENGN_StateRunning_SamplingComplete New State:ENGN_StateRunning_WaitNewStep
2021/02/01 10:57:43.8 Old State:5-ENGN_StateRunning_WaitNewStep New State:ENGN_StateRunning_StartNewStep
2021/02/01 10:57:43.8 StartShaker(1000)
2021/02/01 10:57:44.0 Temp: 2021/02/01 10:57:44, 30.0000
2021/02/01 10:57:44.1 Old State:6-ENGN_StateRunning_StartNewStep New State:ENGN_StateRunning_GoingToSampleComplete
2021/02/01 10:57:44.2 Old State:14-ENGN_StateRunning_GoingToSampleComplete New State:ENGN_StateRunning_WaitSampling
2021/02/01 10:57:44.3 Step started at: 10:57:44
2021/02/01 10:57:44.3 XYZ movement time  = 0 ms + Scan start delay = -90916 ms
2021/02/01 10:57:44.3 
2021/02/01 10:57:44.3 START SCAN: 
2021/02/01 10:57:44.3    CycleTime (ms)    = 100
2021/02/01 10:57:44.3    CycleCount        = 300
2021/02/01 10:57:44.3    ScansToAverage    = 5
2021/02/01 10:57:44.3    FinishTime (s)    = 30
2021/02/01 10:57:44.3    Temperature       = 30.0
2021/02/01 10:57:44.3    Lamp Power        = 1
2021/02/01 10:57:44.3    Spec PCB temps    = 40.9, 41.2, 41.5, 41.4, 41.2, 41.6, 40.5, 40.2
2021/02/01 10:57:44.3 
2021/02/01 10:57:44.4 Old State:15-cycle=1, Elapsed Time:    0.0,  Ideal Time:    0.0,  Delay time =   0.00  New State:ENGN_StateRunning_Sampling
2021/02/01 10:58:14.3 
2021/02/01 10:58:14.3 STOP SCAN: 
2021/02/01 10:58:14.3    CycleTime (ms)    = 100
2021/02/01 10:58:14.3    CurrentCycle      = 300
2021/02/01 10:58:14.3    RunTime (ms)      = 29941
2021/02/01 10:58:14.3    AverageCycle (ms) = 99.8
2021/02/01 10:58:14.3    Temperature       = 30.0
2021/02/01 10:58:14.3    DATA OVERRUN %    = 0.00
2021/02/01 10:58:14.3    Spec PCB temps    = 40.9, 41.2, 41.6, 41.4, 41.2, 41.6, 40.5, 40.2
2021/02/01 10:58:14.3 
2021/02/01 10:58:14.4 Old State:16-cycle=300, Elapsed Time:   29.9,  Ideal Time:   29.9,  Delay time =   0.06  New State:ENGN_StateRunning_SamplingComplete
2021/02/01 10:58:14.5 Old State:18-ENGN_StateRunning_SamplingComplete New State:ENGN_StateRunning_WaitNewStep
2021/02/01 10:58:14.6 Old State:5-ENGN_StateRunning_WaitNewStep New State:ENGN_StateRunning_StartNewStep
2021/02/01 10:58:14.6 StartShaker(1000)
2021/02/01 10:58:14.9 Temp: 2021/02/01 10:58:14, 30.0000
2021/02/01 10:58:15.0 Old State:6-ENGN_StateRunning_StartNewStep New State:ENGN_StateRunning_WaitGoingToSample
2021/02/01 10:58:15.0 Sample96_Q(0, 0, 6)
2021/02/01 10:58:15.1 GMC_SetPosZ
2021/02/01 10:58:15.1 
2021/02/01 10:58:15.1 START SCAN: 
2021/02/01 10:58:15.1    CycleTime (ms)    = 100
2021/02/01 10:58:15.1    CycleCount        = 1800
2021/02/01 10:58:15.1    ScansToAverage    = 5
2021/02/01 10:58:15.1    FinishTime (s)    = 180
2021/02/01 10:58:15.1    Temperature       = 30.0
2021/02/01 10:58:15.1    Lamp Power        = 1
2021/02/01 10:58:15.1    Spec PCB temps    = 40.9, 41.2, 41.6, 41.4, 41.2, 41.6, 40.5, 40.2
2021/02/01 10:58:15.1 
2021/02/01 10:58:15.1 Old State:12-ENGN_StateRunning_WaitGoingToSample New State:ENGN_StateRunning_GoingToSample
2021/02/01 10:58:16.9 GMC_ServoHere
2021/02/01 10:58:17.1 GMC_SetPosXY
2021/02/01 10:58:18.2 GMC_SetPosZ
2021/02/01 10:58:21.9 Old State:13-cycle=1, Elapsed Time:    0.0,  Ideal Time:    0.0,  Delay time =   0.00  New State:ENGN_StateRunning_GoingToSampleComplete
2021/02/01 10:58:22.0 Old State:14-ENGN_StateRunning_GoingToSampleComplete New State:ENGN_StateRunning_WaitSampling
2021/02/01 10:58:22.0 Step started at: 10:58:15
2021/02/01 10:58:22.0 XYZ movement time  = 6814 ms + Scan start delay = 6745 ms
2021/02/01 10:58:22.1 Old State:15-ENGN_StateRunning_WaitSampling New State:ENGN_StateRunning_Sampling
2021/02/01 10:59:15.0 Temp: 2021/02/01 10:59:15, 30.0000
2021/02/01 11:00:15.0 Temp: 2021/02/01 11:00:15, 30.0000
2021/02/01 11:01:15.1 Temp: 2021/02/01 11:01:15, 30.0000
2021/02/01 11:01:21.7 
2021/02/01 11:01:21.7 STOP SCAN: 
2021/02/01 11:01:21.7    CycleTime (ms)    = 100
2021/02/01 11:01:21.7    CurrentCycle      = 1800
2021/02/01 11:01:21.7    RunTime (ms)      = 179942
2021/02/01 11:01:21.7    AverageCycle (ms) = 100.0
2021/02/01 11:01:21.7    Temperature       = 30.0
2021/02/01 11:01:21.7    DATA OVERRUN %    = 0.00
2021/02/01 11:01:21.7    Spec PCB temps    = 40.9, 41.3, 41.6, 41.4, 41.3, 41.7, 40.6, 40.3
2021/02/01 11:01:21.7 
2021/02/01 11:01:21.7 Old State:16-cycle=1800, Elapsed Time:  179.9,  Ideal Time:  179.9,  Delay time =   0.03  New State:ENGN_StateRunning_SamplingComplete
2021/02/01 11:01:21.9 Old State:18-ENGN_StateRunning_SamplingComplete New State:ENGN_StateRunning_WaitNewStep
2021/02/01 11:01:22.0 Old State:5-ENGN_StateRunning_WaitNewStep New State:ENGN_StateRunning_StartNewStep
2021/02/01 11:01:22.0 StartShaker(1000)
2021/02/01 11:01:22.3 Temp: 2021/02/01 11:01:22, 30.0000
2021/02/01 11:01:22.3 Old State:6-ENGN_StateRunning_StartNewStep New State:ENGN_StateRunning_WaitGoingToSample
2021/02/01 11:01:22.3 Sample96_Q(0, 0, 0)
2021/02/01 11:01:22.4 GMC_SetPosZ
2021/02/01 11:01:22.5 
2021/02/01 11:01:22.5 START SCAN: 
2021/02/01 11:01:22.5    CycleTime (ms)    = 100
2021/02/01 11:01:22.5    CycleCount        = 1800
2021/02/01 11:01:22.5    ScansToAverage    = 5
2021/02/01 11:01:22.5    FinishTime (s)    = 180
2021/02/01 11:01:22.5    Temperature       = 30.0
2021/02/01 11:01:22.5    Lamp Power        = 1
2021/02/01 11:01:22.5    Spec PCB temps    = 41.0, 41.3, 41.6, 41.5, 41.3, 41.6, 40.6, 40.3
2021/02/01 11:01:22.5 
2021/02/01 11:01:22.5 Old State:12-ENGN_StateRunning_WaitGoingToSample New State:ENGN_StateRunning_GoingToSample
2021/02/01 11:01:26.0 GMC_ServoHere
2021/02/01 11:01:26.1 GMC_SetPosXY
2021/02/01 11:01:27.2 GMC_SetPosZ
2021/02/01 11:01:29.3 Old State:13-cycle=1, Elapsed Time:    0.0,  Ideal Time:    0.0,  Delay time =   0.00  New State:ENGN_StateRunning_GoingToSampleComplete
2021/02/01 11:01:29.4 Old State:14-ENGN_StateRunning_GoingToSampleComplete New State:ENGN_StateRunning_WaitSampling
2021/02/01 11:01:29.4 Step started at: 11:01:22
2021/02/01 11:01:29.4 XYZ movement time  = 6855 ms + Scan start delay = 6777 ms
2021/02/01 11:01:29.5 Old State:15-ENGN_StateRunning_WaitSampling New State:ENGN_StateRunning_Sampling
2021/02/01 11:02:22.3 Temp: 2021/02/01 11:02:22, 30.0000
2021/02/01 11:03:22.4 Temp: 2021/02/01 11:03:22, 30.0000
2021/02/01 11:04:22.5 Temp: 2021/02/01 11:04:22, 30.0000
2021/02/01 11:04:29.1 
2021/02/01 11:04:29.1 STOP SCAN: 
2021/02/01 11:04:29.1    CycleTime (ms)    = 100
2021/02/01 11:04:29.1    CurrentCycle      = 1800
2021/02/01 11:04:29.1    RunTime (ms)      = 179942
2021/02/01 11:04:29.1    AverageCycle (ms) = 100.0
2021/02/01 11:04:29.1    Temperature       = 30.0
2021/02/01 11:04:29.1    DATA OVERRUN %    = 0.00
2021/02/01 11:04:29.1    Spec PCB temps    = 41.0, 41.3, 41.6, 41.5, 41.3, 41.7, 40.6, 40.3
2021/02/01 11:04:29.1 
2021/02/01 11:04:29.2 Old State:16-cycle=1800, Elapsed Time:  179.9,  Ideal Time:  179.9,  Delay time =   0.03  New State:ENGN_StateRunning_SamplingComplete
2021/02/01 11:04:29.3 Old State:18-ENGN_StateRunning_SamplingComplete New State:ENGN_StateRunning_WaitEjecting
2021/02/01 11:04:29.3 EJECT: To Tray, position=6,0
2021/02/01 11:04:29.3    EjectOffset = 10.0
2021/02/01 11:04:29.4 GMC_SetPosZ
2021/02/01 11:04:29.5 Old State:19-ENGN_StateRunning_WaitEjecting New State:ENGN_StateRunning_Ejecting
2021/02/01 11:04:31.4 GMC_ServoHere
2021/02/01 11:04:31.5 GMC_SetPosXY
2021/02/01 11:04:33.7 GMC_SetPosZ
2021/02/01 11:04:37.8 GMC_Eject
2021/02/01 11:04:37.8 EJECTOR: Eject
2021/02/01 11:04:46.6 GMC_HomeZ
2021/02/01 11:04:52.0 GMC_SetPosZ
2021/02/01 11:04:52.4 GMC_ServoHere
2021/02/01 11:04:52.5 GMC_SetPosZ
2021/02/01 11:04:52.7 GMC_ServoHere
2021/02/01 11:04:52.9 GMC_SetPosXY
2021/02/01 11:04:55.0 GMC_SetPosZ
2021/02/01 11:04:55.4 Old State:20-ENGN_StateRunning_Ejecting New State:ENGN_StateRunning_EjectingComplete
2021/02/01 11:04:55.5 Old State:21-ENGN_StateRunning_EjectingComplete New State:ENGN_StateRunning_Finished
2021/02/01 11:04:55.5 StopShaker
2021/02/01 11:04:55.6 Old State:22-ENGN_StateRunning_Finished New State:ENGN_State_SystemReady
2021/02/01 11:04:55.8 Temp: 2021/02/01 11:04:55, 30.0000
2021/02/01 11:04:55.8 
2021/02/01 11:04:55.8 ASSAY SUMMARY:
2021/02/01 11:04:55.8 ==============
2021/02/01 11:04:55.8   Step #   Duration   Cycles  Overrun %
2021/02/01 11:04:55.8        1       4      50    0.00
2021/02/01 11:04:55.8        2       4      50    0.00
2021/02/01 11:04:55.8        3       4      50    0.00
2021/02/01 11:04:55.8        4       4      50    0.00
2021/02/01 11:04:55.8        5       4      50    0.00
2021/02/01 11:04:55.8        6       4      50    0.00
2021/02/01 11:04:55.8        7      29     300    0.00
2021/02/01 11:04:55.8        8      89     900    0.00
2021/02/01 11:04:55.8        9      29     300    0.00
2021/02/01 11:04:55.8       10     179    1800    0.00
2021/02/01 11:04:55.8       11     179    1800    0.00
2021/02/01 11:04:55.8       12       4      50    0.00
2021/02/01 11:04:55.8       13       4      50    0.00
2021/02/01 11:04:55.8       14       4      50    0.00
2021/02/01 11:04:55.8       15       4      50    0.00
2021/02/01 11:04:55.8       16       4      50    0.00
2021/02/01 11:04:55.8       17       4      50    0.00
2021/02/01 11:04:55.8       18      29     300    0.00
2021/02/01 11:04:55.8       19      89     900    0.00
2021/02/01 11:04:55.8       20      29     300    0.00
2021/02/01 11:04:55.8       21     179    1800    0.00
2021/02/01 11:04:55.8       22     179    1800    0.00
2021/02/01 11:04:55.8 -------------------------------------------
2021/02/01 11:04:55.8    Total    1078   10800    0.00
2021/02/01 11:04:55.9 DFIO: Start writing C:\Users\Labuser\Desktop\GuttmanLab\Clint\Jan2021_Test_6D3_62nM-series\210201_009.frd
2021/02/01 11:04:55.9 DFIO: Finished writing C:\Users\Labuser\Desktop\GuttmanLab\Clint\Jan2021_Test_6D3_62nM-series\210201_009.frd
2021/02/01 11:04:55.9 DFIO: Start writing C:\Users\Labuser\Desktop\GuttmanLab\Clint\Jan2021_Test_6D3_62nM-series\210201_010.frd
2021/02/01 11:04:56.0 DFIO: Finished writing C:\Users\Labuser\Desktop\GuttmanLab\Clint\Jan2021_Test_6D3_62nM-series\210201_010.frd
2021/02/01 11:04:56.0 DFIO: Start writing C:\Users\Labuser\Desktop\GuttmanLab\Clint\Jan2021_Test_6D3_62nM-series\210201_011.frd
2021/02/01 11:04:56.0 DFIO: Finished writing C:\Users\Labuser\Desktop\GuttmanLab\Clint\Jan2021_Test_6D3_62nM-series\210201_011.frd
2021/02/01 11:04:56.0 DFIO: Start writing C:\Users\Labuser\Desktop\GuttmanLab\Clint\Jan2021_Test_6D3_62nM-series\210201_012.frd
2021/02/01 11:04:56.0 DFIO: Finished writing C:\Users\Labuser\Desktop\GuttmanLab\Clint\Jan2021_Test_6D3_62nM-series\210201_012.frd
2021/02/01 11:04:56.0 DFIO: Start writing C:\Users\Labuser\Desktop\GuttmanLab\Clint\Jan2021_Test_6D3_62nM-series\210201_013.frd
2021/02/01 11:04:56.0 DFIO: Finished writing C:\Users\Labuser\Desktop\GuttmanLab\Clint\Jan2021_Test_6D3_62nM-series\210201_013.frd
2021/02/01 11:04:56.0 DFIO: Start writing C:\Users\Labuser\Desktop\GuttmanLab\Clint\Jan2021_Test_6D3_62nM-series\210201_014.frd
2021/02/01 11:04:56.0 DFIO: Finished writing C:\Users\Labuser\Desktop\GuttmanLab\Clint\Jan2021_Test_6D3_62nM-series\210201_014.frd
2021/02/01 11:04:56.0 DFIO: Start writing C:\Users\Labuser\Desktop\GuttmanLab\Clint\Jan2021_Test_6D3_62nM-series\210201_015.frd
2021/02/01 11:04:56.0 DFIO: Finished writing C:\Users\Labuser\Desktop\GuttmanLab\Clint\Jan2021_Test_6D3_62nM-series\210201_015.frd
2021/02/01 11:04:56.0 DFIO: Start writing C:\Users\Labuser\Desktop\GuttmanLab\Clint\Jan2021_Test_6D3_62nM-series\210201_016.frd
2021/02/01 11:04:56.0 DFIO: Finished writing C:\Users\Labuser\Desktop\GuttmanLab\Clint\Jan2021_Test_6D3_62nM-series\210201_016.frd
2021/02/01 11:04:56.0 DFIO: Finished writing C:\Users\Labuser\Desktop\GuttmanLab\Clint\Jan2021_Test_6D3_62nM-series\210201_Manifest.fmx
2021/02/01 11:35:38.9 
2021/02/01 11:35:38.9 USB ERROR(2): The system cannot find the file specified.
2021/02/01 11:35:38.9 
2021/02/01 11:35:38.9 
2021/02/01 11:35:38.9 
2021/02/01 11:35:38.9 USB ERROR(2): The system cannot find the file specified.
2021/02/01 11:35:38.9 
2021/02/01 11:35:38.9 
2021/02/01 11:35:38.9 
2021/02/01 11:35:38.9 USB ERROR(2): The system cannot find the file specified.
2021/02/01 11:35:38.9 
2021/02/01 11:35:38.9 
2021/02/01 11:35:38.9 
2021/02/01 11:35:38.9 USB ERROR(2): The system cannot find the file specified.
2021/02/01 11:35:38.9 
2021/02/01 11:35:38.9 
2021/02/01 11:35:38.9 
2021/02/01 11:35:38.9 USB ERROR(2): The system cannot find the file specified.
2021/02/01 11:35:38.9 
2021/02/01 11:35:38.9 
2021/02/01 11:35:38.9 
2021/02/01 11:35:38.9 USB ERROR(2): The system cannot find the file specified.
2021/02/01 11:35:38.9 
2021/02/01 11:35:38.9 
2021/02/01 11:35:38.9 
2021/02/01 11:35:38.9 USB ERROR(2): The system cannot find the file specified.
2021/02/01 11:35:38.9 
2021/02/01 11:35:38.9 
2021/02/01 11:35:38.9 
2021/02/01 11:35:38.9 USB ERROR(2): The system cannot find the file specified.
2021/02/01 11:35:38.9 
2021/02/01 11:35:38.9 
2021/02/01 11:35:40.0 <I Name="ExperimentName" O="Jan2021_Test_20B1_62nM-series" N="Jan2021_Test_6D3_62nM-series_2" />
2021/02/01 11:35:40.0 Sample plate definitions were changed
2021/02/01 11:35:40.0 Assay steps step 3: Sample A3 to A5
2021/02/01 11:35:40.0 SetHeaterTemperature 30.0
2021/02/01 11:35:40.1 Temp: 2021/02/01 11:35:40, 29.8000
2021/02/01 11:35:40.1 bShakeWhileWaiting=1, nShakerRPM=1000
2021/02/01 11:35:40.2 DELAYED START: Waiting for 600 s
2021/02/01 11:35:40.2 GMC_SetPosZ
2021/02/01 11:35:40.2 Old State:4-ENGN_State_SystemReady New State:ENGN_State_ControllerBusy
2021/02/01 11:35:40.4 GMC_ServoHere
2021/02/01 11:35:40.6 GMC_SetPosXY
2021/02/01 11:35:40.7 GMC_SetPosZ
2021/02/01 11:35:41.1 Old State:29-ENGN_State_ControllerBusy New State:ENGN_State_ControllerDone
2021/02/01 11:35:41.2 Old State:30-ENGN_State_ControllerDone New State:ENGN_State_SystemReady
2021/02/01 11:35:41.2 StartShaker(1000)
2021/02/01 11:35:42.5 Starting new assay
2021/02/01 11:35:42.7 Plate 1 temperature = 30 C
2021/02/01 11:35:42.7 Old State:4-ENGN_State_SystemReady New State:ENGN_StateRunning_StartNewStep
2021/02/01 11:35:42.8 Old State:6-ENGN_StateRunning_StartNewStep New State:ENGN_StateRunning_WaitPickingSensors
2021/02/01 11:35:42.8 Pick(0, 5)
2021/02/01 11:35:42.9 Temp: 2021/02/01 11:35:42, 29.8000
2021/02/01 11:35:43.0 GMC_SetPosZ
2021/02/01 11:35:43.0 Old State:7-ENGN_StateRunning_WaitPickingSensors New State:ENGN_StateRunning_PickingSensors
2021/02/01 11:35:43.1 GMC_ServoHere
2021/02/01 11:35:43.3 GMC_SetPosXY
2021/02/01 11:35:45.4 GMC_SetPosZ
2021/02/01 11:35:50.9 GMC_SetPosZ
2021/02/01 11:35:51.4 Old State:8-ENGN_StateRunning_PickingSensors New State:ENGN_StateRunning_CheckingSensors
2021/02/01 11:35:51.4 
2021/02/01 11:35:51.4 Detect Sensors
2021/02/01 11:35:51.4 ==============
2021/02/01 11:35:51.4 1	YES		9.1	5768.4
2021/02/01 11:35:51.4 2	YES		9.1	5442.5
2021/02/01 11:35:51.4 3	YES		8.9	5295.3
2021/02/01 11:35:51.4 4	YES		8.9	5513.6
2021/02/01 11:35:51.4 5	YES		8.7	5542.5
2021/02/01 11:35:51.4 6	YES		9.3	3920.3
2021/02/01 11:35:51.4 7	YES		9.0	5071.8
2021/02/01 11:35:51.4 8	YES		8.8	6040.7
2021/02/01 11:35:51.4 
2021/02/01 11:35:51.5 CH1: Correction Factor = 2.40917
2021/02/01 11:35:51.5 CH2: Correction Factor = 2.47407
2021/02/01 11:35:51.5 CH3: Correction Factor = 2.51039
2021/02/01 11:35:51.5 CH4: Correction Factor = 2.49003
2021/02/01 11:35:51.5 CH5: Correction Factor = 2.4895
2021/02/01 11:35:51.5 CH6: DSP_ERROR_LOW_SCOPE_AMPLITUDE@ 1 ms
2021/02/01 11:35:51.5 CH6: Correction Factor = 1.5
2021/02/01 11:35:51.5 CH7: Correction Factor = 2.81498
2021/02/01 11:35:51.5 CH8: Correction Factor = 2.3062
2021/02/01 11:35:51.5 CH1: Correction Factor = 1.06931
2021/02/01 11:35:51.5 CH2: Correction Factor = 1.07421
2021/02/01 11:35:51.5 CH3: Correction Factor = 1.09741
2021/02/01 11:35:51.5 CH4: Correction Factor = 1.14524
2021/02/01 11:35:51.5 CH5: Correction Factor = 1.07103
2021/02/01 11:35:51.5 CH6: Correction Factor = 2.20031
2021/02/01 11:35:51.5 CH7: Correction Factor = 1.21397
2021/02/01 11:35:51.5 CH8: Correction Factor = 1.06763
2021/02/01 11:35:51.6 CH1: Correction Factor = 1.01864
2021/02/01 11:35:51.6 CH2: Correction Factor = 1.0224
2021/02/01 11:35:51.6 CH3: Correction Factor = 0.990252
2021/02/01 11:35:51.6 CH4: Correction Factor = 0.952023
2021/02/01 11:35:51.6 CH5: Correction Factor = 1.02295
2021/02/01 11:35:51.6 CH6: Correction Factor = 1.17909
2021/02/01 11:35:51.6 CH7: Correction Factor = 0.934734
2021/02/01 11:35:51.6 CH8: Correction Factor = 1.01823
2021/02/01 11:35:51.6 CH1: Correction Factor = 0.990232
2021/02/01 11:35:51.6 CH2: Correction Factor = 0.991213
2021/02/01 11:35:51.6 CH3: Correction Factor = 0.997545
2021/02/01 11:35:51.6 CH4: Correction Factor = 0.985202
2021/02/01 11:35:51.6 CH5: Correction Factor = 0.995979
2021/02/01 11:35:51.6 CH6: Correction Factor = 0.899764
2021/02/01 11:35:51.6 CH7: Correction Factor = 0.948277
2021/02/01 11:35:51.6 CH8: Correction Factor = 0.992926
2021/02/01 11:35:51.7 CH1: Correction Factor = 1.00061
2021/02/01 11:35:51.7 CH2: Correction Factor = 0.997665
2021/02/01 11:35:51.7 CH3: Correction Factor = 0.999913
2021/02/01 11:35:51.7 CH4: Correction Factor = 1.0065
2021/02/01 11:35:51.7 CH5: Correction Factor = 0.995359
2021/02/01 11:35:51.7 CH6: Correction Factor = 1.21067
2021/02/01 11:35:51.7 CH7: Correction Factor = 1.00545
2021/02/01 11:35:51.7 CH8: Correction Factor = 0.999661
2021/02/01 11:35:51.7 CH1: Correction Factor = 0.997962
2021/02/01 11:35:51.7 CH2: Correction Factor = 1.00019
2021/02/01 11:35:51.7 CH3: Correction Factor = 0.999825
2021/02/01 11:35:51.7 CH4: Correction Factor = 1.00074
2021/02/01 11:35:51.7 CH5: Correction Factor = 0.99799
2021/02/01 11:35:51.7 CH6: Correction Factor = 0.870502
2021/02/01 11:35:51.7 CH7: Correction Factor = 1.00094
2021/02/01 11:35:51.7 CH8: Correction Factor = 0.999581
2021/02/01 11:35:51.7 Sensor 1: Integration Time = 2.59 ms
2021/02/01 11:35:51.7 Sensor 2: Integration Time = 2.69 ms
2021/02/01 11:35:51.7 Sensor 3: Integration Time = 2.72 ms
2021/02/01 11:35:51.7 Sensor 4: Integration Time = 2.69 ms
2021/02/01 11:35:51.7 Sensor 5: Integration Time = 2.70 ms
2021/02/01 11:35:51.7 Sensor 6: Integration Time = 3.69 ms
2021/02/01 11:35:51.7 Sensor 7: Integration Time = 3.05 ms
2021/02/01 11:35:51.7 Sensor 8: Integration Time = 2.49 ms
2021/02/01 11:35:51.7 WaitControllerIdle(30000)
2021/02/01 11:35:51.8 GMC_HomeZ
2021/02/01 11:35:58.4 GMC_SetPosZ
2021/02/01 11:35:58.8 GMC_ServoHere
2021/02/01 11:35:59.1 Old State:9-ENGN_StateRunning_CheckingSensors New State:ENGN_StateRunning_PickingSensorsComplete
2021/02/01 11:35:59.1 StartShaker(1000)
2021/02/01 11:35:59.1 Integration Time: 2.59,2.69,2.72,2.69,2.70,3.69,3.05,2.49,
2021/02/01 11:35:59.4 Plate 1 temperature = 30 C
2021/02/01 11:35:59.4 Pickups: 305, Warn: 90, Error: 100
2021/02/01 11:35:59.4 Old State:10-ENGN_StateRunning_PickingSensorsComplete New State:ENGN_StateRunning_WaitGoingToSample
2021/02/01 11:35:59.4 Sample96_Q(0, 0, 10)
2021/02/01 11:35:59.5 
2021/02/01 11:35:59.5 START SCAN: 
2021/02/01 11:35:59.5    CycleTime (ms)    = 100
2021/02/01 11:35:59.5    CycleCount        = 50
2021/02/01 11:35:59.5    ScansToAverage    = 5
2021/02/01 11:35:59.5    FinishTime (s)    = 5
2021/02/01 11:35:59.5    Temperature       = 29.9
2021/02/01 11:35:59.5    Lamp Power        = 1
2021/02/01 11:35:59.5    Spec PCB temps    = 41.0, 41.3, 41.6, 41.5, 41.2, 41.6, 40.6, 40.3
2021/02/01 11:35:59.5 
2021/02/01 11:35:59.6 GMC_SetPosZ
2021/02/01 11:35:59.6 Old State:12-ENGN_StateRunning_WaitGoingToSample New State:ENGN_StateRunning_GoingToSample
2021/02/01 11:35:59.8 GMC_ServoHere
2021/02/01 11:35:59.9 GMC_SetPosXY
2021/02/01 11:36:02.2 GMC_SetPosZ
2021/02/01 11:36:06.9 Old State:13-cycle=1, Elapsed Time:    0.0,  Ideal Time:    0.0,  Delay time =   0.00  New State:ENGN_StateRunning_GoingToSampleComplete
2021/02/01 11:36:07.0 Old State:14-ENGN_StateRunning_GoingToSampleComplete New State:ENGN_StateRunning_WaitSampling
2021/02/01 11:36:07.0 Step started at: 11:35:59
2021/02/01 11:36:07.0 XYZ movement time  = 7430 ms + Scan start delay = 7416 ms
2021/02/01 11:36:07.1 Old State:15-ENGN_StateRunning_WaitSampling New State:ENGN_StateRunning_Sampling
2021/02/01 11:36:11.8 
2021/02/01 11:36:11.8 STOP SCAN: 
2021/02/01 11:36:11.8    CycleTime (ms)    = 100
2021/02/01 11:36:11.8    CurrentCycle      = 50
2021/02/01 11:36:11.8    RunTime (ms)      = 4963
2021/02/01 11:36:11.8    AverageCycle (ms) = 99.3
2021/02/01 11:36:11.8    Temperature       = 30.0
2021/02/01 11:36:11.8    DATA OVERRUN %    = 0.00
2021/02/01 11:36:11.8    Spec PCB temps    = 41.0, 41.4, 41.6, 41.4, 41.2, 41.6, 40.6, 40.3
2021/02/01 11:36:11.8 
2021/02/01 11:36:11.9 Old State:16-cycle=50, Elapsed Time:    5.0,  Ideal Time:    4.9,  Delay time =   0.06  New State:ENGN_StateRunning_SamplingComplete
2021/02/01 11:36:12.0 Old State:18-ENGN_StateRunning_SamplingComplete New State:ENGN_StateRunning_WaitNewStep
2021/02/01 11:36:12.1 Old State:5-ENGN_StateRunning_WaitNewStep New State:ENGN_StateRunning_StartNewStep
2021/02/01 11:36:12.1 StartShaker(1000)
2021/02/01 11:36:12.4 Temp: 2021/02/01 11:36:12, 30.0000
2021/02/01 11:36:12.5 Old State:6-ENGN_StateRunning_StartNewStep New State:ENGN_StateRunning_WaitGoingToSample
2021/02/01 11:36:12.5 Sample96_Q(0, 0, 11)
2021/02/01 11:36:12.6 GMC_SetPosZ
2021/02/01 11:36:12.6 
2021/02/01 11:36:12.6 START SCAN: 
2021/02/01 11:36:12.6    CycleTime (ms)    = 100
2021/02/01 11:36:12.6    CycleCount        = 50
2021/02/01 11:36:12.6    ScansToAverage    = 5
2021/02/01 11:36:12.6    FinishTime (s)    = 5
2021/02/01 11:36:12.6    Temperature       = 30.0
2021/02/01 11:36:12.6    Lamp Power        = 1
2021/02/01 11:36:12.6    Spec PCB temps    = 41.0, 41.3, 41.6, 41.5, 41.2, 41.7, 40.6, 40.3
2021/02/01 11:36:12.6 
2021/02/01 11:36:12.7 Old State:12-ENGN_StateRunning_WaitGoingToSample New State:ENGN_StateRunning_GoingToSample
2021/02/01 11:36:17.3 GMC_ServoHere
2021/02/01 11:36:17.4 GMC_SetPosXY
2021/02/01 11:36:17.8 GMC_SetPosZ
2021/02/01 11:36:22.9 Old State:13-cycle=1, Elapsed Time:    0.0,  Ideal Time:    0.0,  Delay time =   0.00  New State:ENGN_StateRunning_GoingToSampleComplete
2021/02/01 11:36:23.1 Old State:14-ENGN_StateRunning_GoingToSampleComplete New State:ENGN_StateRunning_WaitSampling
2021/02/01 11:36:23.1 Step started at: 11:36:12
2021/02/01 11:36:23.1 XYZ movement time  = 10351 ms + Scan start delay = 10360 ms
2021/02/01 11:36:23.2 Old State:15-ENGN_StateRunning_WaitSampling New State:ENGN_StateRunning_Sampling
2021/02/01 11:36:27.8 
2021/02/01 11:36:27.8 STOP SCAN: 
2021/02/01 11:36:27.8    CycleTime (ms)    = 100
2021/02/01 11:36:27.8    CurrentCycle      = 50
2021/02/01 11:36:27.8    RunTime (ms)      = 4942
2021/02/01 11:36:27.8    AverageCycle (ms) = 98.8
2021/02/01 11:36:27.8    Temperature       = 30.0
2021/02/01 11:36:27.8    DATA OVERRUN %    = 0.00
2021/02/01 11:36:27.8    Spec PCB temps    = 41.0, 41.3, 41.6, 41.4, 41.3, 41.6, 40.6, 40.2
2021/02/01 11:36:27.8 
2021/02/01 11:36:27.9 Old State:16-cycle=50, Elapsed Time:    4.9,  Ideal Time:    4.9,  Delay time =   0.06  New State:ENGN_StateRunning_SamplingComplete
2021/02/01 11:36:28.1 Old State:18-ENGN_StateRunning_SamplingComplete New State:ENGN_StateRunning_WaitNewStep
2021/02/01 11:36:28.3 Old State:5-ENGN_StateRunning_WaitNewStep New State:ENGN_StateRunning_StartNewStep
2021/02/01 11:36:28.3 StartShaker(1000)
2021/02/01 11:36:28.6 Temp: 2021/02/01 11:36:28, 30.0000
2021/02/01 11:36:28.6 Old State:6-ENGN_StateRunning_StartNewStep New State:ENGN_StateRunning_WaitGoingToSample
2021/02/01 11:36:28.6 Sample96_Q(0, 0, 10)
2021/02/01 11:36:28.7 GMC_SetPosZ
2021/02/01 11:36:28.7 
2021/02/01 11:36:28.7 START SCAN: 
2021/02/01 11:36:28.7    CycleTime (ms)    = 100
2021/02/01 11:36:28.7    CycleCount        = 50
2021/02/01 11:36:28.7    ScansToAverage    = 5
2021/02/01 11:36:28.7    FinishTime (s)    = 5
2021/02/01 11:36:28.7    Temperature       = 30.0
2021/02/01 11:36:28.7    Lamp Power        = 1
2021/02/01 11:36:28.7    Spec PCB temps    = 41.0, 41.3, 41.6, 41.5, 41.3, 41.7, 40.6, 40.2
2021/02/01 11:36:28.7 
2021/02/01 11:36:28.8 Old State:12-ENGN_StateRunning_WaitGoingToSample New State:ENGN_StateRunning_GoingToSample
2021/02/01 11:36:33.8 GMC_ServoHere
2021/02/01 11:36:33.9 GMC_SetPosXY
2021/02/01 11:36:34.3 GMC_SetPosZ
2021/02/01 11:36:39.2 Old State:13-cycle=1, Elapsed Time:    0.0,  Ideal Time:    0.0,  Delay time =   0.00  New State:ENGN_StateRunning_GoingToSampleComplete
2021/02/01 11:36:39.3 Old State:14-ENGN_StateRunning_GoingToSampleComplete New State:ENGN_StateRunning_WaitSampling
2021/02/01 11:36:39.3 Step started at: 11:36:28
2021/02/01 11:36:39.3 XYZ movement time  = 10363 ms + Scan start delay = 10363 ms
2021/02/01 11:36:39.4 Old State:15-ENGN_StateRunning_WaitSampling New State:ENGN_StateRunning_Sampling
2021/02/01 11:36:44.0 
2021/02/01 11:36:44.0 STOP SCAN: 
2021/02/01 11:36:44.0    CycleTime (ms)    = 100
2021/02/01 11:36:44.0    CurrentCycle      = 50
2021/02/01 11:36:44.0    RunTime (ms)      = 4942
2021/02/01 11:36:44.0    AverageCycle (ms) = 98.8
2021/02/01 11:36:44.0    Temperature       = 30.1
2021/02/01 11:36:44.0    DATA OVERRUN %    = 0.00
2021/02/01 11:36:44.0    Spec PCB temps    = 41.0, 41.4, 41.6, 41.5, 41.3, 41.6, 40.6, 40.3
2021/02/01 11:36:44.0 
2021/02/01 11:36:44.1 Old State:16-cycle=50, Elapsed Time:    4.9,  Ideal Time:    4.9,  Delay time =   0.06  New State:ENGN_StateRunning_SamplingComplete
2021/02/01 11:36:44.2 Old State:18-ENGN_StateRunning_SamplingComplete New State:ENGN_StateRunning_WaitNewStep
2021/02/01 11:36:44.4 Old State:5-ENGN_StateRunning_WaitNewStep New State:ENGN_StateRunning_StartNewStep
2021/02/01 11:36:44.4 StartShaker(1000)
2021/02/01 11:36:44.7 Temp: 2021/02/01 11:36:44, 30.1000
2021/02/01 11:36:44.7 Old State:6-ENGN_StateRunning_StartNewStep New State:ENGN_StateRunning_WaitGoingToSample
2021/02/01 11:36:44.7 Sample96_Q(0, 0, 11)
2021/02/01 11:36:44.9 
2021/02/01 11:36:44.9 START SCAN: 
2021/02/01 11:36:44.9    CycleTime (ms)    = 100
2021/02/01 11:36:44.9    CycleCount        = 50
2021/02/01 11:36:44.9    ScansToAverage    = 5
2021/02/01 11:36:44.9    FinishTime (s)    = 5
2021/02/01 11:36:44.9    Temperature       = 30.1
2021/02/01 11:36:44.9    Lamp Power        = 1
2021/02/01 11:36:44.9    Spec PCB temps    = 41.0, 41.4, 41.6, 41.4, 41.2, 41.6, 40.6, 40.3
2021/02/01 11:36:44.9 
2021/02/01 11:36:44.9 GMC_SetPosZ
2021/02/01 11:36:44.9 Old State:12-ENGN_StateRunning_WaitGoingToSample New State:ENGN_StateRunning_GoingToSample
2021/02/01 11:36:49.6 GMC_ServoHere
2021/02/01 11:36:49.7 GMC_SetPosXY
2021/02/01 11:36:50.1 GMC_SetPosZ
2021/02/01 11:36:55.4 Old State:13-cycle=1, Elapsed Time:    0.0,  Ideal Time:    0.0,  Delay time =   0.00  New State:ENGN_StateRunning_GoingToSampleComplete
2021/02/01 11:36:55.5 Old State:14-ENGN_StateRunning_GoingToSampleComplete New State:ENGN_StateRunning_WaitSampling
2021/02/01 11:36:55.5 Step started at: 11:36:44
2021/02/01 11:36:55.5 XYZ movement time  = 10432 ms + Scan start delay = 10414 ms
2021/02/01 11:36:55.6 Old State:15-ENGN_StateRunning_WaitSampling New State:ENGN_StateRunning_Sampling
2021/02/01 11:37:00.1 
2021/02/01 11:37:00.1 STOP SCAN: 
2021/02/01 11:37:00.1    CycleTime (ms)    = 100
2021/02/01 11:37:00.1    CurrentCycle      = 50
2021/02/01 11:37:00.1    RunTime (ms)      = 4942
2021/02/01 11:37:00.1    AverageCycle (ms) = 98.8
2021/02/01 11:37:00.1    Temperature       = 30.1
2021/02/01 11:37:00.1    DATA OVERRUN %    = 0.00
2021/02/01 11:37:00.1    Spec PCB temps    = 41.0, 41.4, 41.6, 41.5, 41.3, 41.7, 40.6, 40.3
2021/02/01 11:37:00.1 
2021/02/01 11:37:00.2 Old State:16-cycle=50, Elapsed Time:    4.9,  Ideal Time:    4.9,  Delay time =   0.06  New State:ENGN_StateRunning_SamplingComplete
2021/02/01 11:37:00.4 Old State:18-ENGN_StateRunning_SamplingComplete New State:ENGN_StateRunning_WaitNewStep
2021/02/01 11:37:00.5 Old State:5-ENGN_StateRunning_WaitNewStep New State:ENGN_StateRunning_StartNewStep
2021/02/01 11:37:00.5 StartShaker(1000)
2021/02/01 11:37:00.8 Old State:6-ENGN_StateRunning_StartNewStep New State:ENGN_StateRunning_WaitGoingToSample
2021/02/01 11:37:00.8 Sample96_Q(0, 0, 10)
2021/02/01 11:37:00.8 Temp: 2021/02/01 11:37:00, 30.1000
2021/02/01 11:37:00.9 GMC_SetPosZ
2021/02/01 11:37:00.9 
2021/02/01 11:37:00.9 START SCAN: 
2021/02/01 11:37:00.9    CycleTime (ms)    = 100
2021/02/01 11:37:00.9    CycleCount        = 50
2021/02/01 11:37:00.9    ScansToAverage    = 5
2021/02/01 11:37:00.9    FinishTime (s)    = 5
2021/02/01 11:37:00.9    Temperature       = 30.1
2021/02/01 11:37:00.9    Lamp Power        = 1
2021/02/01 11:37:00.9    Spec PCB temps    = 41.1, 41.3, 41.6, 41.5, 41.3, 41.6, 40.6, 40.2
2021/02/01 11:37:00.9 
2021/02/01 11:37:01.0 Old State:12-ENGN_StateRunning_WaitGoingToSample New State:ENGN_StateRunning_GoingToSample
2021/02/01 11:37:05.9 GMC_ServoHere
2021/02/01 11:37:06.1 GMC_SetPosXY
2021/02/01 11:37:06.4 GMC_SetPosZ
2021/02/01 11:37:11.4 Old State:13-cycle=1, Elapsed Time:    0.0,  Ideal Time:    0.0,  Delay time =   0.00  New State:ENGN_StateRunning_GoingToSampleComplete
2021/02/01 11:37:11.5 Old State:14-ENGN_StateRunning_GoingToSampleComplete New State:ENGN_StateRunning_WaitSampling
2021/02/01 11:37:11.5 Step started at: 11:37:00
2021/02/01 11:37:11.5 XYZ movement time  = 10369 ms + Scan start delay = 10336 ms
2021/02/01 11:37:11.6 Old State:15-ENGN_StateRunning_WaitSampling New State:ENGN_StateRunning_Sampling
2021/02/01 11:37:16.1 
2021/02/01 11:37:16.1 STOP SCAN: 
2021/02/01 11:37:16.1    CycleTime (ms)    = 100
2021/02/01 11:37:16.1    CurrentCycle      = 50
2021/02/01 11:37:16.1    RunTime (ms)      = 4943
2021/02/01 11:37:16.1    AverageCycle (ms) = 98.9
2021/02/01 11:37:16.1    Temperature       = 30.1
2021/02/01 11:37:16.1    DATA OVERRUN %    = 0.00
2021/02/01 11:37:16.1    Spec PCB temps    = 41.0, 41.4, 41.6, 41.5, 41.3, 41.7, 40.6, 40.3
2021/02/01 11:37:16.1 
2021/02/01 11:37:16.2 Old State:16-cycle=50, Elapsed Time:    4.9,  Ideal Time:    4.9,  Delay time =   0.05  New State:ENGN_StateRunning_SamplingComplete
2021/02/01 11:37:16.4 Old State:18-ENGN_StateRunning_SamplingComplete New State:ENGN_StateRunning_WaitNewStep
2021/02/01 11:37:16.7 Old State:5-ENGN_StateRunning_WaitNewStep New State:ENGN_StateRunning_StartNewStep
2021/02/01 11:37:16.7 StartShaker(1000)
2021/02/01 11:37:16.9 Temp: 2021/02/01 11:37:16, 30.1000
2021/02/01 11:37:17.0 Old State:6-ENGN_StateRunning_StartNewStep New State:ENGN_StateRunning_WaitGoingToSample
2021/02/01 11:37:17.0 Sample96_Q(0, 0, 11)
2021/02/01 11:37:17.1 
2021/02/01 11:37:17.1 START SCAN: 
2021/02/01 11:37:17.1    CycleTime (ms)    = 100
2021/02/01 11:37:17.1    CycleCount        = 50
2021/02/01 11:37:17.1    ScansToAverage    = 5
2021/02/01 11:37:17.1    FinishTime (s)    = 5
2021/02/01 11:37:17.1    Temperature       = 30.1
2021/02/01 11:37:17.1    Lamp Power        = 1
2021/02/01 11:37:17.1    Spec PCB temps    = 41.0, 41.4, 41.6, 41.5, 41.3, 41.6, 40.6, 40.3
2021/02/01 11:37:17.1 
2021/02/01 11:37:17.2 GMC_SetPosZ
2021/02/01 11:37:17.2 Old State:12-ENGN_StateRunning_WaitGoingToSample New State:ENGN_StateRunning_GoingToSample
2021/02/01 11:37:21.9 GMC_ServoHere
2021/02/01 11:37:22.0 GMC_SetPosXY
2021/02/01 11:37:22.4 GMC_SetPosZ
2021/02/01 11:37:27.7 Old State:13-cycle=1, Elapsed Time:    0.0,  Ideal Time:    0.0,  Delay time =   0.00  New State:ENGN_StateRunning_GoingToSampleComplete
2021/02/01 11:37:27.8 Old State:14-ENGN_StateRunning_GoingToSampleComplete New State:ENGN_StateRunning_WaitSampling
2021/02/01 11:37:27.8 Step started at: 11:37:17
2021/02/01 11:37:27.8 XYZ movement time  = 10481 ms + Scan start delay = 10430 ms
2021/02/01 11:37:27.9 Old State:15-ENGN_StateRunning_WaitSampling New State:ENGN_StateRunning_Sampling
2021/02/01 11:37:32.4 
2021/02/01 11:37:32.4 STOP SCAN: 
2021/02/01 11:37:32.4    CycleTime (ms)    = 100
2021/02/01 11:37:32.4    CurrentCycle      = 50
2021/02/01 11:37:32.4    RunTime (ms)      = 4941
2021/02/01 11:37:32.4    AverageCycle (ms) = 98.8
2021/02/01 11:37:32.4    Temperature       = 30.1
2021/02/01 11:37:32.4    DATA OVERRUN %    = 0.00
2021/02/01 11:37:32.4    Spec PCB temps    = 41.1, 41.4, 41.6, 41.5, 41.3, 41.6, 40.6, 40.3
2021/02/01 11:37:32.4 
2021/02/01 11:37:32.5 Old State:16-cycle=50, Elapsed Time:    4.9,  Ideal Time:    4.9,  Delay time =   0.04  New State:ENGN_StateRunning_SamplingComplete
2021/02/01 11:37:32.7 Old State:18-ENGN_StateRunning_SamplingComplete New State:ENGN_StateRunning_WaitNewStep
2021/02/01 11:37:32.8 Old State:5-ENGN_StateRunning_WaitNewStep New State:ENGN_StateRunning_StartNewStep
2021/02/01 11:37:32.8 StartShaker(1000)
2021/02/01 11:37:33.1 Temp: 2021/02/01 11:37:33, 30.1000
2021/02/01 11:37:33.1 Old State:6-ENGN_StateRunning_StartNewStep New State:ENGN_StateRunning_WaitGoingToSample
2021/02/01 11:37:33.1 Sample96_Q(0, 0, 0)
2021/02/01 11:37:33.2 GMC_SetPosZ
2021/02/01 11:37:33.2 
2021/02/01 11:37:33.2 START SCAN: 
2021/02/01 11:37:33.2    CycleTime (ms)    = 100
2021/02/01 11:37:33.2    CycleCount        = 300
2021/02/01 11:37:33.2    ScansToAverage    = 5
2021/02/01 11:37:33.2    FinishTime (s)    = 30
2021/02/01 11:37:33.2    Temperature       = 30.1
2021/02/01 11:37:33.2    Lamp Power        = 1
2021/02/01 11:37:33.2    Spec PCB temps    = 41.1, 41.4, 41.6, 41.5, 41.2, 41.6, 40.6, 40.3
2021/02/01 11:37:33.2 
2021/02/01 11:37:33.3 Old State:12-ENGN_StateRunning_WaitGoingToSample New State:ENGN_StateRunning_GoingToSample
2021/02/01 11:37:38.2 GMC_ServoHere
2021/02/01 11:37:38.4 GMC_SetPosXY
2021/02/01 11:37:40.2 GMC_SetPosZ
2021/02/01 11:37:42.2 Old State:13-cycle=1, Elapsed Time:    0.0,  Ideal Time:    0.0,  Delay time =   0.00  New State:ENGN_StateRunning_GoingToSampleComplete
2021/02/01 11:37:42.3 Old State:14-ENGN_StateRunning_GoingToSampleComplete New State:ENGN_StateRunning_WaitSampling
2021/02/01 11:37:42.3 Step started at: 11:37:33
2021/02/01 11:37:42.3 XYZ movement time  = 8979 ms + Scan start delay = 8942 ms
2021/02/01 11:37:42.4 Old State:15-ENGN_StateRunning_WaitSampling New State:ENGN_StateRunning_Sampling
2021/02/01 11:38:12.0 
2021/02/01 11:38:12.0 STOP SCAN: 
2021/02/01 11:38:12.0    CycleTime (ms)    = 100
2021/02/01 11:38:12.0    CurrentCycle      = 300
2021/02/01 11:38:12.0    RunTime (ms)      = 29942
2021/02/01 11:38:12.0    AverageCycle (ms) = 99.8
2021/02/01 11:38:12.0    Temperature       = 30.1
2021/02/01 11:38:12.0    DATA OVERRUN %    = 0.00
2021/02/01 11:38:12.0    Spec PCB temps    = 41.0, 41.4, 41.6, 41.5, 41.3, 41.6, 40.6, 40.3
2021/02/01 11:38:12.0 
2021/02/01 11:38:12.2 Old State:16-cycle=300, Elapsed Time:   29.9,  Ideal Time:   29.9,  Delay time =   0.06  New State:ENGN_StateRunning_SamplingComplete
2021/02/01 11:38:12.3 Old State:18-ENGN_StateRunning_SamplingComplete New State:ENGN_StateRunning_WaitNewStep
2021/02/01 11:38:12.6 Old State:5-ENGN_StateRunning_WaitNewStep New State:ENGN_StateRunning_StartNewStep
2021/02/01 11:38:12.6 StartShaker(1000)
2021/02/01 11:38:12.9 Temp: 2021/02/01 11:38:12, 30.1000
2021/02/01 11:38:13.0 Old State:6-ENGN_StateRunning_StartNewStep New State:ENGN_StateRunning_WaitGoingToSample
2021/02/01 11:38:13.0 Sample96_Q(0, 0, 4)
2021/02/01 11:38:13.1 GMC_SetPosZ
2021/02/01 11:38:13.1 Old State:12-ENGN_StateRunning_WaitGoingToSample New State:ENGN_StateRunning_GoingToSample
2021/02/01 11:38:13.1 
2021/02/01 11:38:13.1 START SCAN: 
2021/02/01 11:38:13.1    CycleTime (ms)    = 100
2021/02/01 11:38:13.1    CycleCount        = 900
2021/02/01 11:38:13.1    ScansToAverage    = 5
2021/02/01 11:38:13.1    FinishTime (s)    = 90
2021/02/01 11:38:13.1    Temperature       = 30.1
2021/02/01 11:38:13.1    Lamp Power        = 1
2021/02/01 11:38:13.1    Spec PCB temps    = 41.1, 41.4, 41.6, 41.5, 41.3, 41.7, 40.6, 40.3
2021/02/01 11:38:13.1 
2021/02/01 11:38:15.0 GMC_ServoHere
2021/02/01 11:38:15.2 GMC_SetPosXY
2021/02/01 11:38:16.0 GMC_SetPosZ
2021/02/01 11:38:19.1 Old State:13-cycle=1, Elapsed Time:    0.0,  Ideal Time:    0.0,  Delay time =   0.00  New State:ENGN_StateRunning_GoingToSampleComplete
2021/02/01 11:38:19.2 Old State:14-ENGN_StateRunning_GoingToSampleComplete New State:ENGN_StateRunning_WaitSampling
2021/02/01 11:38:19.2 Step started at: 11:38:13
2021/02/01 11:38:19.2 XYZ movement time  = 6049 ms + Scan start delay = 6021 ms
2021/02/01 11:38:19.3 Old State:15-ENGN_StateRunning_WaitSampling New State:ENGN_StateRunning_Sampling
2021/02/01 11:39:12.9 Temp: 2021/02/01 11:39:12, 30.0000
2021/02/01 11:39:49.0 
2021/02/01 11:39:49.0 STOP SCAN: 
2021/02/01 11:39:49.0    CycleTime (ms)    = 100
2021/02/01 11:39:49.0    CurrentCycle      = 900
2021/02/01 11:39:49.0    RunTime (ms)      = 89941
2021/02/01 11:39:49.0    AverageCycle (ms) = 99.9
2021/02/01 11:39:49.0    Temperature       = 30.0
2021/02/01 11:39:49.0    DATA OVERRUN %    = 0.00
2021/02/01 11:39:49.0    Spec PCB temps    = 41.1, 41.4, 41.6, 41.5, 41.3, 41.7, 40.6, 40.3
2021/02/01 11:39:49.0 
2021/02/01 11:39:49.1 Old State:16-cycle=900, Elapsed Time:   89.9,  Ideal Time:   89.9,  Delay time =   0.04  New State:ENGN_StateRunning_SamplingComplete
2021/02/01 11:39:49.2 Old State:18-ENGN_StateRunning_SamplingComplete New State:ENGN_StateRunning_WaitNewStep
2021/02/01 11:39:49.4 Old State:5-ENGN_StateRunning_WaitNewStep New State:ENGN_StateRunning_StartNewStep
2021/02/01 11:39:49.4 StartShaker(1000)
2021/02/01 11:39:49.7 Temp: 2021/02/01 11:39:49, 30.0000
2021/02/01 11:39:49.7 Old State:6-ENGN_StateRunning_StartNewStep New State:ENGN_StateRunning_WaitGoingToSample
2021/02/01 11:39:49.7 Sample96_Q(0, 0, 0)
2021/02/01 11:39:49.9 
2021/02/01 11:39:49.9 START SCAN: 
2021/02/01 11:39:49.9    CycleTime (ms)    = 100
2021/02/01 11:39:49.9    CycleCount        = 300
2021/02/01 11:39:49.9    ScansToAverage    = 5
2021/02/01 11:39:49.9    FinishTime (s)    = 30
2021/02/01 11:39:49.9    Temperature       = 30.0
2021/02/01 11:39:49.9    Lamp Power        = 1
2021/02/01 11:39:49.9    Spec PCB temps    = 41.1, 41.4, 41.6, 41.5, 41.3, 41.7, 40.6, 40.3
2021/02/01 11:39:49.9 
2021/02/01 11:39:49.9 GMC_SetPosZ
2021/02/01 11:39:49.9 Old State:12-ENGN_StateRunning_WaitGoingToSample New State:ENGN_StateRunning_GoingToSample
2021/02/01 11:39:52.9 GMC_ServoHere
2021/02/01 11:39:53.0 GMC_SetPosXY
2021/02/01 11:39:53.8 GMC_SetPosZ
2021/02/01 11:39:55.8 Old State:13-cycle=1, Elapsed Time:    0.0,  Ideal Time:    0.0,  Delay time =   0.00  New State:ENGN_StateRunning_GoingToSampleComplete
2021/02/01 11:39:55.9 Old State:14-ENGN_StateRunning_GoingToSampleComplete New State:ENGN_StateRunning_WaitSampling
2021/02/01 11:39:55.9 Step started at: 11:39:49
2021/02/01 11:39:55.9 XYZ movement time  = 5969 ms + Scan start delay = 5900 ms
2021/02/01 11:39:56.0 Old State:15-ENGN_StateRunning_WaitSampling New State:ENGN_StateRunning_Sampling
2021/02/01 11:40:25.6 
2021/02/01 11:40:25.6 STOP SCAN: 
2021/02/01 11:40:25.6    CycleTime (ms)    = 100
2021/02/01 11:40:25.6    CurrentCycle      = 300
2021/02/01 11:40:25.6    RunTime (ms)      = 29941
2021/02/01 11:40:25.6    AverageCycle (ms) = 99.8
2021/02/01 11:40:25.6    Temperature       = 30.0
2021/02/01 11:40:25.6    DATA OVERRUN %    = 0.00
2021/02/01 11:40:25.6    Spec PCB temps    = 41.1, 41.4, 41.6, 41.5, 41.3, 41.7, 40.6, 40.3
2021/02/01 11:40:25.6 
2021/02/01 11:40:25.7 Old State:16-cycle=300, Elapsed Time:   29.9,  Ideal Time:   29.9,  Delay time =   0.06  New State:ENGN_StateRunning_SamplingComplete
2021/02/01 11:40:25.8 Old State:18-ENGN_StateRunning_SamplingComplete New State:ENGN_StateRunning_WaitNewStep
2021/02/01 11:40:26.1 Old State:5-ENGN_StateRunning_WaitNewStep New State:ENGN_StateRunning_StartNewStep
2021/02/01 11:40:26.1 StartShaker(1000)
2021/02/01 11:40:26.4 Temp: 2021/02/01 11:40:26, 30.0000
2021/02/01 11:40:26.5 Old State:6-ENGN_StateRunning_StartNewStep New State:ENGN_StateRunning_WaitGoingToSample
2021/02/01 11:40:26.5 Sample96_Q(0, 0, 6)
2021/02/01 11:40:26.5 GMC_SetPosZ
2021/02/01 11:40:26.6 
2021/02/01 11:40:26.6 START SCAN: 
2021/02/01 11:40:26.6    CycleTime (ms)    = 100
2021/02/01 11:40:26.6    CycleCount        = 1800
2021/02/01 11:40:26.6    ScansToAverage    = 5
2021/02/01 11:40:26.6    FinishTime (s)    = 180
2021/02/01 11:40:26.6    Temperature       = 30.0
2021/02/01 11:40:26.6    Lamp Power        = 1
2021/02/01 11:40:26.6    Spec PCB temps    = 41.1, 41.4, 41.6, 41.5, 41.3, 41.7, 40.6, 40.3
2021/02/01 11:40:26.6 
2021/02/01 11:40:26.7 Old State:12-ENGN_StateRunning_WaitGoingToSample New State:ENGN_StateRunning_GoingToSample
2021/02/01 11:40:28.4 GMC_ServoHere
2021/02/01 11:40:28.5 GMC_SetPosXY
2021/02/01 11:40:29.6 GMC_SetPosZ
2021/02/01 11:40:33.3 Old State:13-cycle=1, Elapsed Time:    0.0,  Ideal Time:    0.0,  Delay time =   0.00  New State:ENGN_StateRunning_GoingToSampleComplete
2021/02/01 11:40:33.4 Old State:14-ENGN_StateRunning_GoingToSampleComplete New State:ENGN_StateRunning_WaitSampling
2021/02/01 11:40:33.4 Step started at: 11:40:26
2021/02/01 11:40:33.4 XYZ movement time  = 6739 ms + Scan start delay = 6699 ms
2021/02/01 11:40:33.5 Old State:15-ENGN_StateRunning_WaitSampling New State:ENGN_StateRunning_Sampling
2021/02/01 11:41:26.4 Temp: 2021/02/01 11:41:26, 30.0000
2021/02/01 11:42:26.5 Temp: 2021/02/01 11:42:26, 30.0000
2021/02/01 11:43:26.6 Temp: 2021/02/01 11:43:26, 30.0000
2021/02/01 11:43:33.1 
2021/02/01 11:43:33.1 STOP SCAN: 
2021/02/01 11:43:33.1    CycleTime (ms)    = 100
2021/02/01 11:43:33.1    CurrentCycle      = 1800
2021/02/01 11:43:33.1    RunTime (ms)      = 179943
2021/02/01 11:43:33.1    AverageCycle (ms) = 100.0
2021/02/01 11:43:33.1    Temperature       = 30.0
2021/02/01 11:43:33.1    DATA OVERRUN %    = 0.00
2021/02/01 11:43:33.1    Spec PCB temps    = 41.1, 41.4, 41.6, 41.5, 41.4, 41.7, 40.6, 40.4
2021/02/01 11:43:33.1 
2021/02/01 11:43:33.2 Old State:16-cycle=1800, Elapsed Time:  179.9,  Ideal Time:  179.9,  Delay time =   0.06  New State:ENGN_StateRunning_SamplingComplete
2021/02/01 11:43:33.3 Old State:18-ENGN_StateRunning_SamplingComplete New State:ENGN_StateRunning_WaitNewStep
2021/02/01 11:43:33.4 Old State:5-ENGN_StateRunning_WaitNewStep New State:ENGN_StateRunning_StartNewStep
2021/02/01 11:43:33.5 StartShaker(1000)
2021/02/01 11:43:33.8 Old State:6-ENGN_StateRunning_StartNewStep New State:ENGN_StateRunning_WaitGoingToSample
2021/02/01 11:43:33.8 Sample96_Q(0, 0, 0)
2021/02/01 11:43:33.8 Temp: 2021/02/01 11:43:33, 30.0000
2021/02/01 11:43:33.9 GMC_SetPosZ
2021/02/01 11:43:33.9 
2021/02/01 11:43:33.9 START SCAN: 
2021/02/01 11:43:33.9    CycleTime (ms)    = 100
2021/02/01 11:43:33.9    CycleCount        = 1800
2021/02/01 11:43:33.9    ScansToAverage    = 5
2021/02/01 11:43:33.9    FinishTime (s)    = 180
2021/02/01 11:43:33.9    Temperature       = 30.0
2021/02/01 11:43:33.9    Lamp Power        = 1
2021/02/01 11:43:33.9    Spec PCB temps    = 41.0, 41.4, 41.6, 41.5, 41.4, 41.7, 40.6, 40.4
2021/02/01 11:43:33.9 
2021/02/01 11:43:34.0 Old State:12-ENGN_StateRunning_WaitGoingToSample New State:ENGN_StateRunning_GoingToSample
2021/02/01 11:43:37.5 GMC_ServoHere
2021/02/01 11:43:37.6 GMC_SetPosXY
2021/02/01 11:43:38.7 GMC_SetPosZ
2021/02/01 11:43:40.8 Old State:13-cycle=1, Elapsed Time:    0.0,  Ideal Time:    0.0,  Delay time =   0.00  New State:ENGN_StateRunning_GoingToSampleComplete
2021/02/01 11:43:40.9 Old State:14-ENGN_StateRunning_GoingToSampleComplete New State:ENGN_StateRunning_WaitSampling
2021/02/01 11:43:40.9 Step started at: 11:43:33
2021/02/01 11:43:40.9 XYZ movement time  = 6868 ms + Scan start delay = 6818 ms
2021/02/01 11:43:41.0 Old State:15-ENGN_StateRunning_WaitSampling New State:ENGN_StateRunning_Sampling
2021/02/01 11:44:34.0 Temp: 2021/02/01 11:44:34, 30.0000
2021/02/01 11:45:34.3 Temp: 2021/02/01 11:45:34, 30.0000
2021/02/01 11:46:34.4 Temp: 2021/02/01 11:46:34, 30.0000
2021/02/01 11:46:40.6 
2021/02/01 11:46:40.6 STOP SCAN: 
2021/02/01 11:46:40.6    CycleTime (ms)    = 100
2021/02/01 11:46:40.6    CurrentCycle      = 1800
2021/02/01 11:46:40.6    RunTime (ms)      = 179941
2021/02/01 11:46:40.6    AverageCycle (ms) = 100.0
2021/02/01 11:46:40.6    Temperature       = 30.0
2021/02/01 11:46:40.6    DATA OVERRUN %    = 0.00
2021/02/01 11:46:40.6    Spec PCB temps    = 41.0, 41.4, 41.6, 41.5, 41.4, 41.7, 40.6, 40.4
2021/02/01 11:46:40.6 
2021/02/01 11:46:40.6 Old State:16-cycle=1800, Elapsed Time:  179.9,  Ideal Time:  179.9,  Delay time =   0.04  New State:ENGN_StateRunning_SamplingComplete
2021/02/01 11:46:40.8 Old State:18-ENGN_StateRunning_SamplingComplete New State:ENGN_StateRunning_WaitEjecting
2021/02/01 11:46:40.8 EJECT: To Tray, position=5,0
2021/02/01 11:46:40.8    EjectOffset = 10.0
2021/02/01 11:46:40.9 GMC_SetPosZ
2021/02/01 11:46:41.0 Old State:19-ENGN_StateRunning_WaitEjecting New State:ENGN_StateRunning_Ejecting
2021/02/01 11:46:42.8 GMC_ServoHere
2021/02/01 11:46:43.0 GMC_SetPosXY
2021/02/01 11:46:45.1 GMC_SetPosZ
2021/02/01 11:46:49.3 GMC_Eject
2021/02/01 11:46:49.3 EJECTOR: Eject
2021/02/01 11:46:58.1 GMC_HomeZ
2021/02/01 11:47:03.6 GMC_SetPosZ
2021/02/01 11:47:03.9 GMC_ServoHere
2021/02/01 11:47:04.1 GMC_SetPosZ
2021/02/01 11:47:04.3 GMC_ServoHere
2021/02/01 11:47:04.4 GMC_SetPosXY
2021/02/01 11:47:06.6 GMC_SetPosZ
2021/02/01 11:47:06.9 Old State:20-ENGN_StateRunning_Ejecting New State:ENGN_StateRunning_EjectingComplete
2021/02/01 11:47:07.0 Old State:21-ENGN_StateRunning_EjectingComplete New State:ENGN_StateRunning_WaitNewStep
2021/02/01 11:47:07.3 Old State:5-ENGN_StateRunning_WaitNewStep New State:ENGN_StateRunning_StartNewStep
2021/02/01 11:47:07.5 Old State:6-ENGN_StateRunning_StartNewStep New State:ENGN_StateRunning_WaitPickingSensors
2021/02/01 11:47:07.5 Pick(0, 6)
2021/02/01 11:47:07.6 Old State:7-ENGN_StateRunning_WaitPickingSensors New State:ENGN_StateRunning_PickingSensors
2021/02/01 11:47:07.7 Temp: 2021/02/01 11:47:07, 30.0000
2021/02/01 11:47:07.7 GMC_SetPosZ
2021/02/01 11:47:07.8 GMC_ServoHere
2021/02/01 11:47:08.0 GMC_SetPosXY
2021/02/01 11:47:10.1 GMC_SetPosZ
2021/02/01 11:47:15.6 GMC_SetPosZ
2021/02/01 11:47:16.1 Old State:8-ENGN_StateRunning_PickingSensors New State:ENGN_StateRunning_CheckingSensors
2021/02/01 11:47:16.1 
2021/02/01 11:47:16.1 Detect Sensors
2021/02/01 11:47:16.1 ==============
2021/02/01 11:47:16.1 1	YES		9.1	5932.6
2021/02/01 11:47:16.1 2	YES		9.1	5604.5
2021/02/01 11:47:16.1 3	YES		8.9	5524.5
2021/02/01 11:47:16.1 4	YES		8.9	5324.8
2021/02/01 11:47:16.1 5	YES		8.7	5410.1
2021/02/01 11:47:16.1 6	YES		9.3	4793.4
2021/02/01 11:47:16.1 7	YES		9.0	5197.1
2021/02/01 11:47:16.1 8	YES		8.8	5888.6
2021/02/01 11:47:16.1 
2021/02/01 11:47:16.2 CH1: Correction Factor = 2.34444
2021/02/01 11:47:16.2 CH2: Correction Factor = 2.4181
2021/02/01 11:47:16.2 CH3: Correction Factor = 2.39967
2021/02/01 11:47:16.2 CH4: Correction Factor = 2.61826
2021/02/01 11:47:16.2 CH5: Correction Factor = 2.55272
2021/02/01 11:47:16.2 CH6: Correction Factor = 2.74411
2021/02/01 11:47:16.2 CH7: Correction Factor = 2.72448
2021/02/01 11:47:16.2 CH8: Correction Factor = 2.38431
2021/02/01 11:47:16.2 CH1: Correction Factor = 1.06506
2021/02/01 11:47:16.2 CH2: Correction Factor = 1.07542
2021/02/01 11:47:16.2 CH3: Correction Factor = 1.1772
2021/02/01 11:47:16.2 CH4: Correction Factor = 1.07397
2021/02/01 11:47:16.2 CH5: Correction Factor = 1.07396
2021/02/01 11:47:16.2 CH6: Correction Factor = 1.21814
2021/02/01 11:47:16.2 CH7: Correction Factor = 1.13762
2021/02/01 11:47:16.2 CH8: Correction Factor = 1.06805
2021/02/01 11:47:16.2 CH1: Correction Factor = 1.01075
2021/02/01 11:47:16.2 CH2: Correction Factor = 1.00725
2021/02/01 11:47:16.2 CH3: Correction Factor = 0.956937
2021/02/01 11:47:16.2 CH4: Correction Factor = 1.01994
2021/02/01 11:47:16.2 CH5: Correction Factor = 1.00886
2021/02/01 11:47:16.2 CH6: Correction Factor = 0.937544
2021/02/01 11:47:16.2 CH7: Correction Factor = 0.95735
2021/02/01 11:47:16.2 CH8: Correction Factor = 1.00914
2021/02/01 11:47:16.3 CH1: Correction Factor = 1.00047
2021/02/01 11:47:16.3 CH2: Correction Factor = 1.0045
2021/02/01 11:47:16.3 CH3: Correction Factor = 0.967066
2021/02/01 11:47:16.3 CH4: Correction Factor = 0.991835
2021/02/01 11:47:16.3 CH5: Correction Factor = 1.00345
2021/02/01 11:47:16.3 CH6: Correction Factor = 0.959975
2021/02/01 11:47:16.3 CH7: Correction Factor = 0.993042
2021/02/01 11:47:16.3 CH8: Correction Factor = 1.00069
2021/02/01 11:47:16.3 DFIO: Start writing C:\Users\Labuser\Desktop\GuttmanLab\Clint\Jan2021_Test_6D3_62nM-series_2\210201_001.frd
2021/02/01 11:47:16.3 CH1: Correction Factor = 0.998995
2021/02/01 11:47:16.3 CH2: Correction Factor = 0.997244
2021/02/01 11:47:16.3 CH3: Correction Factor = 0.989921
2021/02/01 11:47:16.3 CH4: Correction Factor = 0.996861
2021/02/01 11:47:16.3 CH5: Correction Factor = 0.999869
2021/02/01 11:47:16.3 CH6: Correction Factor = 0.987775
2021/02/01 11:47:16.3 CH7: Correction Factor = 0.99781
2021/02/01 11:47:16.3 CH8: Correction Factor = 0.998789
2021/02/01 11:47:16.3 DFIO: Finished writing C:\Users\Labuser\Desktop\GuttmanLab\Clint\Jan2021_Test_6D3_62nM-series_2\210201_001.frd
2021/02/01 11:47:16.3 DFIO: Start writing C:\Users\Labuser\Desktop\GuttmanLab\Clint\Jan2021_Test_6D3_62nM-series_2\210201_002.frd
2021/02/01 11:47:16.3 DFIO: Finished writing C:\Users\Labuser\Desktop\GuttmanLab\Clint\Jan2021_Test_6D3_62nM-series_2\210201_002.frd
2021/02/01 11:47:16.3 DFIO: Start writing C:\Users\Labuser\Desktop\GuttmanLab\Clint\Jan2021_Test_6D3_62nM-series_2\210201_003.frd
2021/02/01 11:47:16.3 DFIO: Finished writing C:\Users\Labuser\Desktop\GuttmanLab\Clint\Jan2021_Test_6D3_62nM-series_2\210201_003.frd
2021/02/01 11:47:16.3 DFIO: Start writing C:\Users\Labuser\Desktop\GuttmanLab\Clint\Jan2021_Test_6D3_62nM-series_2\210201_004.frd
2021/02/01 11:47:16.3 DFIO: Finished writing C:\Users\Labuser\Desktop\GuttmanLab\Clint\Jan2021_Test_6D3_62nM-series_2\210201_004.frd
2021/02/01 11:47:16.3 DFIO: Start writing C:\Users\Labuser\Desktop\GuttmanLab\Clint\Jan2021_Test_6D3_62nM-series_2\210201_005.frd
2021/02/01 11:47:16.4 DFIO: Finished writing C:\Users\Labuser\Desktop\GuttmanLab\Clint\Jan2021_Test_6D3_62nM-series_2\210201_005.frd
2021/02/01 11:47:16.4 DFIO: Start writing C:\Users\Labuser\Desktop\GuttmanLab\Clint\Jan2021_Test_6D3_62nM-series_2\210201_006.frd
2021/02/01 11:47:16.4 DFIO: Finished writing C:\Users\Labuser\Desktop\GuttmanLab\Clint\Jan2021_Test_6D3_62nM-series_2\210201_006.frd
2021/02/01 11:47:16.4 DFIO: Start writing C:\Users\Labuser\Desktop\GuttmanLab\Clint\Jan2021_Test_6D3_62nM-series_2\210201_007.frd
2021/02/01 11:47:16.4 DFIO: Finished writing C:\Users\Labuser\Desktop\GuttmanLab\Clint\Jan2021_Test_6D3_62nM-series_2\210201_007.frd
2021/02/01 11:47:16.4 DFIO: Start writing C:\Users\Labuser\Desktop\GuttmanLab\Clint\Jan2021_Test_6D3_62nM-series_2\210201_008.frd
2021/02/01 11:47:16.4 CH1: Correction Factor = 0.999547
2021/02/01 11:47:16.4 CH2: Correction Factor = 1.00012
2021/02/01 11:47:16.4 CH3: Correction Factor = 1.00551
2021/02/01 11:47:16.4 CH4: Correction Factor = 1.00114
2021/02/01 11:47:16.4 CH5: Correction Factor = 0.999114
2021/02/01 11:47:16.4 CH6: Correction Factor = 1.00387
2021/02/01 11:47:16.4 CH7: Correction Factor = 0.998734
2021/02/01 11:47:16.4 CH8: Correction Factor = 1.0011
2021/02/01 11:47:16.4 Sensor 1: Integration Time = 2.52 ms
2021/02/01 11:47:16.4 Sensor 2: Integration Time = 2.62 ms
2021/02/01 11:47:16.4 Sensor 3: Integration Time = 2.60 ms
2021/02/01 11:47:16.4 Sensor 4: Integration Time = 2.84 ms
2021/02/01 11:47:16.4 Sensor 5: Integration Time = 2.77 ms
2021/02/01 11:47:16.4 Sensor 6: Integration Time = 2.98 ms
2021/02/01 11:47:16.4 Sensor 7: Integration Time = 2.94 ms
2021/02/01 11:47:16.4 Sensor 8: Integration Time = 2.57 ms
2021/02/01 11:47:16.4 WaitControllerIdle(30000)
2021/02/01 11:47:16.4 DFIO: Finished writing C:\Users\Labuser\Desktop\GuttmanLab\Clint\Jan2021_Test_6D3_62nM-series_2\210201_008.frd
2021/02/01 11:47:16.4 DFIO: Finished writing C:\Users\Labuser\Desktop\GuttmanLab\Clint\Jan2021_Test_6D3_62nM-series_2\210201_Manifest.fmx
2021/02/01 11:47:16.4 GMC_HomeZ
2021/02/01 11:47:23.0 GMC_SetPosZ
2021/02/01 11:47:23.3 GMC_ServoHere
2021/02/01 11:47:23.6 Old State:9-ENGN_StateRunning_CheckingSensors New State:ENGN_StateRunning_PickingSensorsComplete
2021/02/01 11:47:23.6 Integration Time: 2.52,2.62,2.60,2.84,2.77,2.98,2.94,2.57,
2021/02/01 11:47:23.6 StartShaker(1000)
2021/02/01 11:47:23.8 Plate 1 temperature = 30 C
2021/02/01 11:47:23.8 Pickups: 306, Warn: 90, Error: 100
2021/02/01 11:47:24.0 Old State:10-ENGN_StateRunning_PickingSensorsComplete New State:ENGN_StateRunning_WaitGoingToSample
2021/02/01 11:47:24.0 Sample96_Q(0, 0, 10)
2021/02/01 11:47:24.1 
2021/02/01 11:47:24.1 START SCAN: 
2021/02/01 11:47:24.1    CycleTime (ms)    = 100
2021/02/01 11:47:24.1    CycleCount        = 50
2021/02/01 11:47:24.1    ScansToAverage    = 5
2021/02/01 11:47:24.1    FinishTime (s)    = 5
2021/02/01 11:47:24.1    Temperature       = 30.0
2021/02/01 11:47:24.1    Lamp Power        = 1
2021/02/01 11:47:24.1    Spec PCB temps    = 41.0, 41.4, 41.6, 41.5, 41.4, 41.7, 40.6, 40.4
2021/02/01 11:47:24.1 
2021/02/01 11:47:24.1 GMC_SetPosZ
2021/02/01 11:47:24.2 Old State:12-ENGN_StateRunning_WaitGoingToSample New State:ENGN_StateRunning_GoingToSample
2021/02/01 11:47:24.3 GMC_ServoHere
2021/02/01 11:47:24.5 GMC_SetPosXY
2021/02/01 11:47:26.7 GMC_SetPosZ
2021/02/01 11:47:31.5 Old State:13-cycle=1, Elapsed Time:    0.0,  Ideal Time:    0.0,  Delay time =   0.00  New State:ENGN_StateRunning_GoingToSampleComplete
2021/02/01 11:47:31.6 Old State:14-ENGN_StateRunning_GoingToSampleComplete New State:ENGN_StateRunning_WaitSampling
2021/02/01 11:47:31.6 Step started at: 11:47:24
2021/02/01 11:47:31.6 XYZ movement time  = 7453 ms + Scan start delay = 7458 ms
2021/02/01 11:47:31.7 Old State:15-ENGN_StateRunning_WaitSampling New State:ENGN_StateRunning_Sampling
2021/02/01 11:47:36.4 
2021/02/01 11:47:36.4 STOP SCAN: 
2021/02/01 11:47:36.4    CycleTime (ms)    = 100
2021/02/01 11:47:36.4    CurrentCycle      = 50
2021/02/01 11:47:36.4    RunTime (ms)      = 4964
2021/02/01 11:47:36.4    AverageCycle (ms) = 99.3
2021/02/01 11:47:36.4    Temperature       = 30.0
2021/02/01 11:47:36.4    DATA OVERRUN %    = 0.00
2021/02/01 11:47:36.4    Spec PCB temps    = 41.0, 41.4, 41.6, 41.5, 41.3, 41.7, 40.6, 40.4
2021/02/01 11:47:36.4 
2021/02/01 11:47:36.5 Old State:16-cycle=50, Elapsed Time:    5.0,  Ideal Time:    4.9,  Delay time =   0.06  New State:ENGN_StateRunning_SamplingComplete
2021/02/01 11:47:36.7 Old State:18-ENGN_StateRunning_SamplingComplete New State:ENGN_StateRunning_WaitNewStep
2021/02/01 11:47:36.9 Old State:5-ENGN_StateRunning_WaitNewStep New State:ENGN_StateRunning_StartNewStep
2021/02/01 11:47:36.9 StartShaker(1000)
2021/02/01 11:47:37.2 Temp: 2021/02/01 11:47:37, 30.0000
2021/02/01 11:47:37.2 Old State:6-ENGN_StateRunning_StartNewStep New State:ENGN_StateRunning_WaitGoingToSample
2021/02/01 11:47:37.2 Sample96_Q(0, 0, 11)
2021/02/01 11:47:37.3 GMC_SetPosZ
2021/02/01 11:47:37.3 
2021/02/01 11:47:37.3 START SCAN: 
2021/02/01 11:47:37.3    CycleTime (ms)    = 100
2021/02/01 11:47:37.3    CycleCount        = 50
2021/02/01 11:47:37.3    ScansToAverage    = 5
2021/02/01 11:47:37.3    FinishTime (s)    = 5
2021/02/01 11:47:37.3    Temperature       = 30.0
2021/02/01 11:47:37.3    Lamp Power        = 1
2021/02/01 11:47:37.3    Spec PCB temps    = 41.0, 41.4, 41.6, 41.5, 41.3, 41.7, 40.6, 40.4
2021/02/01 11:47:37.3 
2021/02/01 11:47:37.4 Old State:12-ENGN_StateRunning_WaitGoingToSample New State:ENGN_StateRunning_GoingToSample
2021/02/01 11:47:42.0 GMC_ServoHere
2021/02/01 11:47:42.2 GMC_SetPosXY
2021/02/01 11:47:42.5 GMC_SetPosZ
2021/02/01 11:47:47.7 Old State:13-cycle=1, Elapsed Time:    0.0,  Ideal Time:    0.0,  Delay time =   0.00  New State:ENGN_StateRunning_GoingToSampleComplete
2021/02/01 11:47:47.9 Old State:14-ENGN_StateRunning_GoingToSampleComplete New State:ENGN_StateRunning_WaitSampling
2021/02/01 11:47:47.9 Step started at: 11:47:37
2021/02/01 11:47:47.9 XYZ movement time  = 10343 ms + Scan start delay = 10353 ms
2021/02/01 11:47:48.0 Old State:15-ENGN_StateRunning_WaitSampling New State:ENGN_StateRunning_Sampling
2021/02/01 11:47:52.6 
2021/02/01 11:47:52.6 STOP SCAN: 
2021/02/01 11:47:52.6    CycleTime (ms)    = 100
2021/02/01 11:47:52.6    CurrentCycle      = 50
2021/02/01 11:47:52.6    RunTime (ms)      = 4943
2021/02/01 11:47:52.6    AverageCycle (ms) = 98.9
2021/02/01 11:47:52.6    Temperature       = 30.0
2021/02/01 11:47:52.6    DATA OVERRUN %    = 0.00
2021/02/01 11:47:52.6    Spec PCB temps    = 41.0, 41.4, 41.6, 41.5, 41.3, 41.7, 40.6, 40.4
2021/02/01 11:47:52.6 
2021/02/01 11:47:52.6 Old State:16-cycle=50, Elapsed Time:    4.9,  Ideal Time:    4.9,  Delay time =   0.06  New State:ENGN_StateRunning_SamplingComplete
2021/02/01 11:47:52.7 Old State:18-ENGN_StateRunning_SamplingComplete New State:ENGN_StateRunning_WaitNewStep
2021/02/01 11:47:53.0 Old State:5-ENGN_StateRunning_WaitNewStep New State:ENGN_StateRunning_StartNewStep
2021/02/01 11:47:53.1 StartShaker(1000)
2021/02/01 11:47:53.3 Temp: 2021/02/01 11:47:53, 30.0000
2021/02/01 11:47:53.4 Old State:6-ENGN_StateRunning_StartNewStep New State:ENGN_StateRunning_WaitGoingToSample
2021/02/01 11:47:53.4 Sample96_Q(0, 0, 10)
2021/02/01 11:47:53.5 GMC_SetPosZ
2021/02/01 11:47:53.5 
2021/02/01 11:47:53.5 START SCAN: 
2021/02/01 11:47:53.5    CycleTime (ms)    = 100
2021/02/01 11:47:53.5    CycleCount        = 50
2021/02/01 11:47:53.5    ScansToAverage    = 5
2021/02/01 11:47:53.5    FinishTime (s)    = 5
2021/02/01 11:47:53.5    Temperature       = 30.0
2021/02/01 11:47:53.5    Lamp Power        = 1
2021/02/01 11:47:53.5    Spec PCB temps    = 41.0, 41.3, 41.6, 41.5, 41.3, 41.7, 40.6, 40.4
2021/02/01 11:47:53.5 
2021/02/01 11:47:53.6 Old State:12-ENGN_StateRunning_WaitGoingToSample New State:ENGN_StateRunning_GoingToSample
2021/02/01 11:47:58.5 GMC_ServoHere
2021/02/01 11:47:58.6 GMC_SetPosXY
2021/02/01 11:47:59.0 GMC_SetPosZ
2021/02/01 11:48:03.9 Old State:13-cycle=1, Elapsed Time:    0.0,  Ideal Time:    0.0,  Delay time =   0.00  New State:ENGN_StateRunning_GoingToSampleComplete
2021/02/01 11:48:04.0 Old State:14-ENGN_StateRunning_GoingToSampleComplete New State:ENGN_StateRunning_WaitSampling
2021/02/01 11:48:04.0 Step started at: 11:47:53
2021/02/01 11:48:04.0 XYZ movement time  = 10309 ms + Scan start delay = 10282 ms
2021/02/01 11:48:04.1 Old State:15-ENGN_StateRunning_WaitSampling New State:ENGN_StateRunning_Sampling
2021/02/01 11:48:08.6 
2021/02/01 11:48:08.6 STOP SCAN: 
2021/02/01 11:48:08.6    CycleTime (ms)    = 100
2021/02/01 11:48:08.6    CurrentCycle      = 50
2021/02/01 11:48:08.6    RunTime (ms)      = 4943
2021/02/01 11:48:08.6    AverageCycle (ms) = 98.9
2021/02/01 11:48:08.6    Temperature       = 30.0
2021/02/01 11:48:08.6    DATA OVERRUN %    = 0.00
2021/02/01 11:48:08.6    Spec PCB temps    = 41.0, 41.3, 41.6, 41.5, 41.3, 41.7, 40.6, 40.4
2021/02/01 11:48:08.6 
2021/02/01 11:48:08.8 Old State:16-cycle=50, Elapsed Time:    4.9,  Ideal Time:    4.9,  Delay time =   0.06  New State:ENGN_StateRunning_SamplingComplete
2021/02/01 11:48:08.9 Old State:18-ENGN_StateRunning_SamplingComplete New State:ENGN_StateRunning_WaitNewStep
2021/02/01 11:48:09.1 Old State:5-ENGN_StateRunning_WaitNewStep New State:ENGN_StateRunning_StartNewStep
2021/02/01 11:48:09.1 StartShaker(1000)
2021/02/01 11:48:09.5 Old State:6-ENGN_StateRunning_StartNewStep New State:ENGN_StateRunning_WaitGoingToSample
2021/02/01 11:48:09.5 Sample96_Q(0, 0, 11)
2021/02/01 11:48:09.5 Temp: 2021/02/01 11:48:09, 30.0000
2021/02/01 11:48:09.6 
2021/02/01 11:48:09.6 START SCAN: 
2021/02/01 11:48:09.6    CycleTime (ms)    = 100
2021/02/01 11:48:09.6    CycleCount        = 50
2021/02/01 11:48:09.6    ScansToAverage    = 5
2021/02/01 11:48:09.6    FinishTime (s)    = 5
2021/02/01 11:48:09.6    Temperature       = 30.0
2021/02/01 11:48:09.6    Lamp Power        = 1
2021/02/01 11:48:09.6    Spec PCB temps    = 41.0, 41.4, 41.6, 41.5, 41.3, 41.7, 40.6, 40.4
2021/02/01 11:48:09.6 
2021/02/01 11:48:09.6 GMC_SetPosZ
2021/02/01 11:48:09.7 Old State:12-ENGN_StateRunning_WaitGoingToSample New State:ENGN_StateRunning_GoingToSample
2021/02/01 11:48:14.3 GMC_ServoHere
2021/02/01 11:48:14.4 GMC_SetPosXY
2021/02/01 11:48:14.8 GMC_SetPosZ
2021/02/01 11:48:19.8 Old State:13-cycle=1, Elapsed Time:    0.0,  Ideal Time:    0.0,  Delay time =   0.00  New State:ENGN_StateRunning_GoingToSampleComplete
2021/02/01 11:48:20.0 Old State:14-ENGN_StateRunning_GoingToSampleComplete New State:ENGN_StateRunning_WaitSampling
2021/02/01 11:48:20.0 Step started at: 11:48:09
2021/02/01 11:48:20.0 XYZ movement time  = 10265 ms + Scan start delay = 10274 ms
2021/02/01 11:48:20.1 Old State:15-ENGN_StateRunning_WaitSampling New State:ENGN_StateRunning_Sampling
2021/02/01 11:48:24.7 
2021/02/01 11:48:24.7 STOP SCAN: 
2021/02/01 11:48:24.7    CycleTime (ms)    = 100
2021/02/01 11:48:24.7    CurrentCycle      = 50
2021/02/01 11:48:24.7    RunTime (ms)      = 4941
2021/02/01 11:48:24.7    AverageCycle (ms) = 98.8
2021/02/01 11:48:24.7    Temperature       = 30.0
2021/02/01 11:48:24.7    DATA OVERRUN %    = 0.00
2021/02/01 11:48:24.7    Spec PCB temps    = 41.0, 41.4, 41.6, 41.5, 41.3, 41.7, 40.6, 40.4
2021/02/01 11:48:24.7 
2021/02/01 11:48:24.7 Old State:16-cycle=50, Elapsed Time:    4.9,  Ideal Time:    4.9,  Delay time =   0.06  New State:ENGN_StateRunning_SamplingComplete
2021/02/01 11:48:24.9 Old State:18-ENGN_StateRunning_SamplingComplete New State:ENGN_StateRunning_WaitNewStep
2021/02/01 11:48:25.0 Old State:5-ENGN_StateRunning_WaitNewStep New State:ENGN_StateRunning_StartNewStep
2021/02/01 11:48:25.0 StartShaker(1000)
2021/02/01 11:48:25.2 Temp: 2021/02/01 11:48:25, 30.0000
2021/02/01 11:48:25.3 Old State:6-ENGN_StateRunning_StartNewStep New State:ENGN_StateRunning_WaitGoingToSample
2021/02/01 11:48:25.3 Sample96_Q(0, 0, 10)
2021/02/01 11:48:25.4 
2021/02/01 11:48:25.4 START SCAN: 
2021/02/01 11:48:25.4    CycleTime (ms)    = 100
2021/02/01 11:48:25.4    CycleCount        = 50
2021/02/01 11:48:25.4    ScansToAverage    = 5
2021/02/01 11:48:25.4    FinishTime (s)    = 5
2021/02/01 11:48:25.4    Temperature       = 30.0
2021/02/01 11:48:25.4    Lamp Power        = 1
2021/02/01 11:48:25.4    Spec PCB temps    = 41.0, 41.3, 41.6, 41.5, 41.3, 41.7, 40.6, 40.4
2021/02/01 11:48:25.4 
2021/02/01 11:48:25.5 GMC_SetPosZ
2021/02/01 11:48:25.5 Old State:12-ENGN_StateRunning_WaitGoingToSample New State:ENGN_StateRunning_GoingToSample
2021/02/01 11:48:30.5 GMC_ServoHere
2021/02/01 11:48:30.6 GMC_SetPosXY
2021/02/01 11:48:31.0 GMC_SetPosZ
2021/02/01 11:48:35.9 Old State:13-cycle=1, Elapsed Time:    0.0,  Ideal Time:    0.0,  Delay time =   0.00  New State:ENGN_StateRunning_GoingToSampleComplete
2021/02/01 11:48:36.0 Old State:14-ENGN_StateRunning_GoingToSampleComplete New State:ENGN_StateRunning_WaitSampling
2021/02/01 11:48:36.0 Step started at: 11:48:25
2021/02/01 11:48:36.0 XYZ movement time  = 10433 ms + Scan start delay = 10367 ms
2021/02/01 11:48:36.1 Old State:15-ENGN_StateRunning_WaitSampling New State:ENGN_StateRunning_Sampling
2021/02/01 11:48:40.7 
2021/02/01 11:48:40.7 STOP SCAN: 
2021/02/01 11:48:40.7    CycleTime (ms)    = 100
2021/02/01 11:48:40.7    CurrentCycle      = 50
2021/02/01 11:48:40.7    RunTime (ms)      = 4942
2021/02/01 11:48:40.7    AverageCycle (ms) = 98.8
2021/02/01 11:48:40.7    Temperature       = 30.0
2021/02/01 11:48:40.7    DATA OVERRUN %    = 0.00
2021/02/01 11:48:40.7    Spec PCB temps    = 41.0, 41.3, 41.6, 41.5, 41.3, 41.7, 40.6, 40.4
2021/02/01 11:48:40.7 
2021/02/01 11:48:40.8 Old State:16-cycle=50, Elapsed Time:    4.9,  Ideal Time:    4.9,  Delay time =   0.06  New State:ENGN_StateRunning_SamplingComplete
2021/02/01 11:48:40.9 Old State:18-ENGN_StateRunning_SamplingComplete New State:ENGN_StateRunning_WaitNewStep
2021/02/01 11:48:41.0 Old State:5-ENGN_StateRunning_WaitNewStep New State:ENGN_StateRunning_StartNewStep
2021/02/01 11:48:41.1 StartShaker(1000)
2021/02/01 11:48:41.4 Temp: 2021/02/01 11:48:41, 30.0000
2021/02/01 11:48:41.4 Old State:6-ENGN_StateRunning_StartNewStep New State:ENGN_StateRunning_WaitGoingToSample
2021/02/01 11:48:41.4 Sample96_Q(0, 0, 11)
2021/02/01 11:48:41.5 
2021/02/01 11:48:41.5 START SCAN: 
2021/02/01 11:48:41.5    CycleTime (ms)    = 100
2021/02/01 11:48:41.5    CycleCount        = 50
2021/02/01 11:48:41.5    ScansToAverage    = 5
2021/02/01 11:48:41.5    FinishTime (s)    = 5
2021/02/01 11:48:41.5    Temperature       = 30.0
2021/02/01 11:48:41.5    Lamp Power        = 1
2021/02/01 11:48:41.5    Spec PCB temps    = 41.0, 41.4, 41.6, 41.5, 41.3, 41.7, 40.6, 40.4
2021/02/01 11:48:41.5 
2021/02/01 11:48:41.6 GMC_SetPosZ
2021/02/01 11:48:41.6 Old State:12-ENGN_StateRunning_WaitGoingToSample New State:ENGN_StateRunning_GoingToSample
2021/02/01 11:48:46.2 GMC_ServoHere
2021/02/01 11:48:46.4 GMC_SetPosXY
2021/02/01 11:48:46.8 GMC_SetPosZ
2021/02/01 11:48:52.0 Old State:13-cycle=1, Elapsed Time:    0.0,  Ideal Time:    0.0,  Delay time =   0.00  New State:ENGN_StateRunning_GoingToSampleComplete
2021/02/01 11:48:52.1 Old State:14-ENGN_StateRunning_GoingToSampleComplete New State:ENGN_StateRunning_WaitSampling
2021/02/01 11:48:52.1 Step started at: 11:48:41
2021/02/01 11:48:52.1 XYZ movement time  = 10437 ms + Scan start delay = 10384 ms
2021/02/01 11:48:52.2 Old State:15-ENGN_StateRunning_WaitSampling New State:ENGN_StateRunning_Sampling
2021/02/01 11:48:56.8 
2021/02/01 11:48:56.8 STOP SCAN: 
2021/02/01 11:48:56.8    CycleTime (ms)    = 100
2021/02/01 11:48:56.8    CurrentCycle      = 50
2021/02/01 11:48:56.8    RunTime (ms)      = 4941
2021/02/01 11:48:56.8    AverageCycle (ms) = 98.8
2021/02/01 11:48:56.8    Temperature       = 30.0
2021/02/01 11:48:56.8    DATA OVERRUN %    = 0.00
2021/02/01 11:48:56.8    Spec PCB temps    = 41.0, 41.3, 41.6, 41.5, 41.3, 41.7, 40.6, 40.4
2021/02/01 11:48:56.8 
2021/02/01 11:48:56.9 Old State:16-cycle=50, Elapsed Time:    4.9,  Ideal Time:    4.9,  Delay time =   0.06  New State:ENGN_StateRunning_SamplingComplete
2021/02/01 11:48:57.0 Old State:18-ENGN_StateRunning_SamplingComplete New State:ENGN_StateRunning_WaitNewStep
2021/02/01 11:48:57.1 Old State:5-ENGN_StateRunning_WaitNewStep New State:ENGN_StateRunning_StartNewStep
2021/02/01 11:48:57.1 StartShaker(1000)
2021/02/01 11:48:57.5 Old State:6-ENGN_StateRunning_StartNewStep New State:ENGN_StateRunning_WaitGoingToSample
2021/02/01 11:48:57.5 Sample96_Q(0, 0, 0)
2021/02/01 11:48:57.5 Temp: 2021/02/01 11:48:57, 30.0000
2021/02/01 11:48:57.6 
2021/02/01 11:48:57.6 START SCAN: 
2021/02/01 11:48:57.6    CycleTime (ms)    = 100
2021/02/01 11:48:57.6    CycleCount        = 300
2021/02/01 11:48:57.6    ScansToAverage    = 5
2021/02/01 11:48:57.6    FinishTime (s)    = 30
2021/02/01 11:48:57.6    Temperature       = 30.0
2021/02/01 11:48:57.6    Lamp Power        = 1
2021/02/01 11:48:57.6    Spec PCB temps    = 41.0, 41.4, 41.6, 41.5, 41.3, 41.7, 40.6, 40.4
2021/02/01 11:48:57.6 
2021/02/01 11:48:57.7 GMC_SetPosZ
2021/02/01 11:48:57.7 Old State:12-ENGN_StateRunning_WaitGoingToSample New State:ENGN_StateRunning_GoingToSample
2021/02/01 11:49:02.7 GMC_ServoHere
2021/02/01 11:49:02.8 GMC_SetPosXY
2021/02/01 11:49:04.7 GMC_SetPosZ
2021/02/01 11:49:06.6 Old State:13-cycle=1, Elapsed Time:    0.0,  Ideal Time:    0.0,  Delay time =   0.00  New State:ENGN_StateRunning_GoingToSampleComplete
2021/02/01 11:49:06.7 Old State:14-ENGN_StateRunning_GoingToSampleComplete New State:ENGN_StateRunning_WaitSampling
2021/02/01 11:49:06.7 Step started at: 11:48:57
2021/02/01 11:49:06.7 XYZ movement time  = 9065 ms + Scan start delay = 9066 ms
2021/02/01 11:49:06.8 Old State:15-ENGN_StateRunning_WaitSampling New State:ENGN_StateRunning_Sampling
2021/02/01 11:49:36.5 
2021/02/01 11:49:36.5 STOP SCAN: 
2021/02/01 11:49:36.5    CycleTime (ms)    = 100
2021/02/01 11:49:36.5    CurrentCycle      = 300
2021/02/01 11:49:36.5    RunTime (ms)      = 29944
2021/02/01 11:49:36.5    AverageCycle (ms) = 99.8
2021/02/01 11:49:36.5    Temperature       = 30.0
2021/02/01 11:49:36.5    DATA OVERRUN %    = 0.00
2021/02/01 11:49:36.5    Spec PCB temps    = 41.0, 41.4, 41.6, 41.5, 41.3, 41.7, 40.6, 40.4
2021/02/01 11:49:36.5 
2021/02/01 11:49:36.6 Old State:16-cycle=300, Elapsed Time:   29.9,  Ideal Time:   29.9,  Delay time =   0.06  New State:ENGN_StateRunning_SamplingComplete
2021/02/01 11:49:36.7 Old State:18-ENGN_StateRunning_SamplingComplete New State:ENGN_StateRunning_WaitNewStep
2021/02/01 11:49:37.0 Old State:5-ENGN_StateRunning_WaitNewStep New State:ENGN_StateRunning_StartNewStep
2021/02/01 11:49:37.0 StartShaker(1000)
2021/02/01 11:49:37.3 Temp: 2021/02/01 11:49:37, 30.0000
2021/02/01 11:49:37.3 Old State:6-ENGN_StateRunning_StartNewStep New State:ENGN_StateRunning_GoingToSampleComplete
2021/02/01 11:49:37.5 Old State:14-ENGN_StateRunning_GoingToSampleComplete New State:ENGN_StateRunning_WaitSampling
2021/02/01 11:49:37.5 Step started at: 11:49:37
2021/02/01 11:49:37.5 XYZ movement time  = 0 ms + Scan start delay = -30926 ms
2021/02/01 11:49:37.5 
2021/02/01 11:49:37.5 START SCAN: 
2021/02/01 11:49:37.5    CycleTime (ms)    = 100
2021/02/01 11:49:37.5    CycleCount        = 900
2021/02/01 11:49:37.5    ScansToAverage    = 5
2021/02/01 11:49:37.5    FinishTime (s)    = 90
2021/02/01 11:49:37.5    Temperature       = 30.0
2021/02/01 11:49:37.5    Lamp Power        = 1
2021/02/01 11:49:37.5    Spec PCB temps    = 41.0, 41.4, 41.6, 41.5, 41.3, 41.7, 40.6, 40.4
2021/02/01 11:49:37.5 
2021/02/01 11:49:37.6 Old State:15-cycle=1, Elapsed Time:    0.0,  Ideal Time:    0.0,  Delay time =   0.00  New State:ENGN_StateRunning_Sampling
2021/02/01 11:50:37.4 Temp: 2021/02/01 11:50:37, 30.0000
2021/02/01 11:51:07.5 
2021/02/01 11:51:07.5 STOP SCAN: 
2021/02/01 11:51:07.5    CycleTime (ms)    = 100
2021/02/01 11:51:07.5    CurrentCycle      = 900
2021/02/01 11:51:07.5    RunTime (ms)      = 89940
2021/02/01 11:51:07.5    AverageCycle (ms) = 99.9
2021/02/01 11:51:07.5    Temperature       = 30.0
2021/02/01 11:51:07.5    DATA OVERRUN %    = 0.00
2021/02/01 11:51:07.5    Spec PCB temps    = 41.0, 41.4, 41.6, 41.5, 41.3, 41.7, 40.6, 40.4
2021/02/01 11:51:07.5 
2021/02/01 11:51:07.6 Old State:16-cycle=900, Elapsed Time:   89.9,  Ideal Time:   89.9,  Delay time =   0.02  New State:ENGN_StateRunning_SamplingComplete
2021/02/01 11:51:07.8 Old State:18-ENGN_StateRunning_SamplingComplete New State:ENGN_StateRunning_WaitNewStep
2021/02/01 11:51:08.0 Old State:5-ENGN_StateRunning_WaitNewStep New State:ENGN_StateRunning_StartNewStep
2021/02/01 11:51:08.0 StartShaker(1000)
2021/02/01 11:51:08.3 Temp: 2021/02/01 11:51:08, 30.0000
2021/02/01 11:51:08.3 Old State:6-ENGN_StateRunning_StartNewStep New State:ENGN_StateRunning_GoingToSampleComplete
2021/02/01 11:51:08.4 Old State:14-ENGN_StateRunning_GoingToSampleComplete New State:ENGN_StateRunning_WaitSampling
2021/02/01 11:51:08.5 Step started at: 11:51:08
2021/02/01 11:51:08.5 XYZ movement time  = 0 ms + Scan start delay = -90878 ms
2021/02/01 11:51:08.5 
2021/02/01 11:51:08.5 START SCAN: 
2021/02/01 11:51:08.5    CycleTime (ms)    = 100
2021/02/01 11:51:08.5    CycleCount        = 300
2021/02/01 11:51:08.5    ScansToAverage    = 5
2021/02/01 11:51:08.5    FinishTime (s)    = 30
2021/02/01 11:51:08.5    Temperature       = 30.0
2021/02/01 11:51:08.5    Lamp Power        = 1
2021/02/01 11:51:08.5    Spec PCB temps    = 41.0, 41.4, 41.6, 41.5, 41.3, 41.7, 40.6, 40.4
2021/02/01 11:51:08.5 
2021/02/01 11:51:08.6 Old State:15-cycle=1, Elapsed Time:    0.0,  Ideal Time:    0.0,  Delay time =   0.00  New State:ENGN_StateRunning_Sampling
2021/02/01 11:51:38.5 
2021/02/01 11:51:38.5 STOP SCAN: 
2021/02/01 11:51:38.5    CycleTime (ms)    = 100
2021/02/01 11:51:38.5    CurrentCycle      = 300
2021/02/01 11:51:38.5    RunTime (ms)      = 29940
2021/02/01 11:51:38.5    AverageCycle (ms) = 99.8
2021/02/01 11:51:38.5    Temperature       = 30.0
2021/02/01 11:51:38.5    DATA OVERRUN %    = 0.00
2021/02/01 11:51:38.5    Spec PCB temps    = 41.0, 41.4, 41.6, 41.5, 41.3, 41.7, 40.6, 40.4
2021/02/01 11:51:38.5 
2021/02/01 11:51:38.6 Old State:16-cycle=300, Elapsed Time:   29.9,  Ideal Time:   29.9,  Delay time =   0.04  New State:ENGN_StateRunning_SamplingComplete
2021/02/01 11:51:38.7 Old State:18-ENGN_StateRunning_SamplingComplete New State:ENGN_StateRunning_WaitNewStep
2021/02/01 11:51:38.9 Old State:5-ENGN_StateRunning_WaitNewStep New State:ENGN_StateRunning_StartNewStep
2021/02/01 11:51:38.9 StartShaker(1000)
2021/02/01 11:51:39.1 Temp: 2021/02/01 11:51:39, 30.0000
2021/02/01 11:51:39.2 Old State:6-ENGN_StateRunning_StartNewStep New State:ENGN_StateRunning_WaitGoingToSample
2021/02/01 11:51:39.2 Sample96_Q(0, 0, 6)
2021/02/01 11:51:39.3 GMC_SetPosZ
2021/02/01 11:51:39.3 
2021/02/01 11:51:39.3 START SCAN: 
2021/02/01 11:51:39.3    CycleTime (ms)    = 100
2021/02/01 11:51:39.3    CycleCount        = 1800
2021/02/01 11:51:39.3    ScansToAverage    = 5
2021/02/01 11:51:39.3    FinishTime (s)    = 180
2021/02/01 11:51:39.3    Temperature       = 30.0
2021/02/01 11:51:39.3    Lamp Power        = 1
2021/02/01 11:51:39.3    Spec PCB temps    = 41.0, 41.4, 41.6, 41.5, 41.3, 41.7, 40.6, 40.4
2021/02/01 11:51:39.3 
2021/02/01 11:51:39.4 Old State:12-ENGN_StateRunning_WaitGoingToSample New State:ENGN_StateRunning_GoingToSample
2021/02/01 11:51:41.2 GMC_ServoHere
2021/02/01 11:51:41.3 GMC_SetPosXY
2021/02/01 11:51:42.5 GMC_SetPosZ
2021/02/01 11:51:46.1 Old State:13-cycle=1, Elapsed Time:    0.0,  Ideal Time:    0.0,  Delay time =   0.00  New State:ENGN_StateRunning_GoingToSampleComplete
2021/02/01 11:51:46.2 Old State:14-ENGN_StateRunning_GoingToSampleComplete New State:ENGN_StateRunning_WaitSampling
2021/02/01 11:51:46.2 Step started at: 11:51:39
2021/02/01 11:51:46.2 XYZ movement time  = 6802 ms + Scan start delay = 6760 ms
2021/02/01 11:51:46.3 Old State:15-ENGN_StateRunning_WaitSampling New State:ENGN_StateRunning_Sampling
2021/02/01 11:52:39.2 Temp: 2021/02/01 11:52:39, 30.0000
2021/02/01 11:53:39.3 Temp: 2021/02/01 11:53:39, 30.0000
2021/02/01 11:54:39.4 Temp: 2021/02/01 11:54:39, 30.0000
2021/02/01 11:54:46.0 
2021/02/01 11:54:46.0 STOP SCAN: 
2021/02/01 11:54:46.0    CycleTime (ms)    = 100
2021/02/01 11:54:46.0    CurrentCycle      = 1800
2021/02/01 11:54:46.0    RunTime (ms)      = 179942
2021/02/01 11:54:46.0    AverageCycle (ms) = 100.0
2021/02/01 11:54:46.0    Temperature       = 30.0
2021/02/01 11:54:46.0    DATA OVERRUN %    = 0.00
2021/02/01 11:54:46.0    Spec PCB temps    = 41.0, 41.4, 41.6, 41.5, 41.3, 41.7, 40.6, 40.4
2021/02/01 11:54:46.0 
2021/02/01 11:54:46.0 Old State:16-cycle=1800, Elapsed Time:  179.9,  Ideal Time:  179.9,  Delay time =   0.06  New State:ENGN_StateRunning_SamplingComplete
2021/02/01 11:54:46.1 Old State:18-ENGN_StateRunning_SamplingComplete New State:ENGN_StateRunning_WaitNewStep
2021/02/01 11:54:46.2 Old State:5-ENGN_StateRunning_WaitNewStep New State:ENGN_StateRunning_StartNewStep
2021/02/01 11:54:46.3 StartShaker(1000)
2021/02/01 11:54:46.6 Temp: 2021/02/01 11:54:46, 30.0000
2021/02/01 11:54:46.6 Old State:6-ENGN_StateRunning_StartNewStep New State:ENGN_StateRunning_WaitGoingToSample
2021/02/01 11:54:46.6 Sample96_Q(0, 0, 0)
2021/02/01 11:54:46.7 GMC_SetPosZ
2021/02/01 11:54:46.7 
2021/02/01 11:54:46.7 START SCAN: 
2021/02/01 11:54:46.7    CycleTime (ms)    = 100
2021/02/01 11:54:46.7    CycleCount        = 1800
2021/02/01 11:54:46.7    ScansToAverage    = 5
2021/02/01 11:54:46.7    FinishTime (s)    = 180
2021/02/01 11:54:46.7    Temperature       = 30.0
2021/02/01 11:54:46.7    Lamp Power        = 1
2021/02/01 11:54:46.7    Spec PCB temps    = 41.0, 41.4, 41.6, 41.5, 41.3, 41.7, 40.6, 40.4
2021/02/01 11:54:46.7 
2021/02/01 11:54:46.8 Old State:12-ENGN_StateRunning_WaitGoingToSample New State:ENGN_StateRunning_GoingToSample
2021/02/01 11:54:50.2 GMC_ServoHere
2021/02/01 11:54:50.4 GMC_SetPosXY
2021/02/01 11:54:51.5 GMC_SetPosZ
2021/02/01 11:54:53.4 Old State:13-cycle=1, Elapsed Time:    0.0,  Ideal Time:    0.0,  Delay time =   0.00  New State:ENGN_StateRunning_GoingToSampleComplete
2021/02/01 11:54:53.5 Old State:14-ENGN_StateRunning_GoingToSampleComplete New State:ENGN_StateRunning_WaitSampling
2021/02/01 11:54:53.5 Step started at: 11:54:46
2021/02/01 11:54:53.5 XYZ movement time  = 6726 ms + Scan start delay = 6722 ms
2021/02/01 11:54:53.6 Old State:15-ENGN_StateRunning_WaitSampling New State:ENGN_StateRunning_Sampling
2021/02/01 11:55:46.6 Temp: 2021/02/01 11:55:46, 30.0000
2021/02/01 11:56:46.7 Temp: 2021/02/01 11:56:46, 30.0000
2021/02/01 11:57:46.7 Temp: 2021/02/01 11:57:46, 30.0000
2021/02/01 11:57:53.3 
2021/02/01 11:57:53.3 STOP SCAN: 
2021/02/01 11:57:53.3    CycleTime (ms)    = 100
2021/02/01 11:57:53.3    CurrentCycle      = 1800
2021/02/01 11:57:53.3    RunTime (ms)      = 179938
2021/02/01 11:57:53.3    AverageCycle (ms) = 100.0
2021/02/01 11:57:53.3    Temperature       = 30.0
2021/02/01 11:57:53.3    DATA OVERRUN %    = 0.00
2021/02/01 11:57:53.3    Spec PCB temps    = 41.0, 41.4, 41.6, 41.5, 41.3, 41.7, 40.6, 40.4
2021/02/01 11:57:53.3 
2021/02/01 11:57:53.4 Old State:16-cycle=1800, Elapsed Time:  179.9,  Ideal Time:  179.9,  Delay time =   0.06  New State:ENGN_StateRunning_SamplingComplete
2021/02/01 11:57:53.5 Old State:18-ENGN_StateRunning_SamplingComplete New State:ENGN_StateRunning_WaitEjecting
2021/02/01 11:57:53.5 EJECT: To Tray, position=6,0
2021/02/01 11:57:53.6    EjectOffset = 10.0
2021/02/01 11:57:53.6 GMC_SetPosZ
2021/02/01 11:57:53.7 Old State:19-ENGN_StateRunning_WaitEjecting New State:ENGN_StateRunning_Ejecting
2021/02/01 11:57:55.4 GMC_ServoHere
2021/02/01 11:57:55.6 GMC_SetPosXY
2021/02/01 11:57:57.7 GMC_SetPosZ
2021/02/01 11:58:01.8 GMC_Eject
2021/02/01 11:58:01.8 EJECTOR: Eject
2021/02/01 11:58:10.6 GMC_HomeZ
2021/02/01 11:58:15.9 GMC_SetPosZ
2021/02/01 11:58:16.3 GMC_ServoHere
2021/02/01 11:58:16.4 GMC_SetPosZ
2021/02/01 11:58:16.6 GMC_ServoHere
2021/02/01 11:58:16.8 GMC_SetPosXY
2021/02/01 11:58:18.9 GMC_SetPosZ
2021/02/01 11:58:19.3 Old State:20-ENGN_StateRunning_Ejecting New State:ENGN_StateRunning_EjectingComplete
2021/02/01 11:58:19.4 Old State:21-ENGN_StateRunning_EjectingComplete New State:ENGN_StateRunning_Finished
2021/02/01 11:58:19.4 StopShaker
2021/02/01 11:58:19.5 Old State:22-ENGN_StateRunning_Finished New State:ENGN_State_SystemReady
2021/02/01 11:58:19.7 Temp: 2021/02/01 11:58:19, 30.0000
2021/02/01 11:58:19.7 
2021/02/01 11:58:19.7 ASSAY SUMMARY:
2021/02/01 11:58:19.7 ==============
2021/02/01 11:58:19.7   Step #   Duration   Cycles  Overrun %
2021/02/01 11:58:19.7        1       4      50    0.00
2021/02/01 11:58:19.7        2       4      50    0.00
2021/02/01 11:58:19.7        3       4      50    0.00
2021/02/01 11:58:19.7        4       4      50    0.00
2021/02/01 11:58:19.7        5       4      50    0.00
2021/02/01 11:58:19.7        6       4      50    0.00
2021/02/01 11:58:19.7        7      29     300    0.00
2021/02/01 11:58:19.7        8      89     900    0.00
2021/02/01 11:58:19.7        9      29     300    0.00
2021/02/01 11:58:19.7       10     179    1800    0.00
2021/02/01 11:58:19.7       11     179    1800    0.00
2021/02/01 11:58:19.7       12       4      50    0.00
2021/02/01 11:58:19.7       13       4      50    0.00
2021/02/01 11:58:19.7       14       4      50    0.00
2021/02/01 11:58:19.7       15       4      50    0.00
2021/02/01 11:58:19.7       16       4      50    0.00
2021/02/01 11:58:19.7       17       4      50    0.00
2021/02/01 11:58:19.7       18      29     300    0.00
2021/02/01 11:58:19.7       19      89     900    0.00
2021/02/01 11:58:19.7       20      29     300    0.00
2021/02/01 11:58:19.7       21     179    1800    0.00
2021/02/01 11:58:19.7       22     179    1800    0.00
2021/02/01 11:58:19.7 -------------------------------------------
2021/02/01 11:58:19.7    Total    1078   10800    0.00
2021/02/01 11:58:19.9 DFIO: Start writing C:\Users\Labuser\Desktop\GuttmanLab\Clint\Jan2021_Test_6D3_62nM-series_2\210201_009.frd
2021/02/01 11:58:19.9 DFIO: Finished writing C:\Users\Labuser\Desktop\GuttmanLab\Clint\Jan2021_Test_6D3_62nM-series_2\210201_009.frd
2021/02/01 11:58:19.9 DFIO: Start writing C:\Users\Labuser\Desktop\GuttmanLab\Clint\Jan2021_Test_6D3_62nM-series_2\210201_010.frd
2021/02/01 11:58:19.9 DFIO: Finished writing C:\Users\Labuser\Desktop\GuttmanLab\Clint\Jan2021_Test_6D3_62nM-series_2\210201_010.frd
2021/02/01 11:58:19.9 DFIO: Start writing C:\Users\Labuser\Desktop\GuttmanLab\Clint\Jan2021_Test_6D3_62nM-series_2\210201_011.frd
2021/02/01 11:58:19.9 DFIO: Finished writing C:\Users\Labuser\Desktop\GuttmanLab\Clint\Jan2021_Test_6D3_62nM-series_2\210201_011.frd
2021/02/01 11:58:19.9 DFIO: Start writing C:\Users\Labuser\Desktop\GuttmanLab\Clint\Jan2021_Test_6D3_62nM-series_2\210201_012.frd
2021/02/01 11:58:19.9 DFIO: Finished writing C:\Users\Labuser\Desktop\GuttmanLab\Clint\Jan2021_Test_6D3_62nM-series_2\210201_012.frd
2021/02/01 11:58:19.9 DFIO: Start writing C:\Users\Labuser\Desktop\GuttmanLab\Clint\Jan2021_Test_6D3_62nM-series_2\210201_013.frd
2021/02/01 11:58:19.9 DFIO: Finished writing C:\Users\Labuser\Desktop\GuttmanLab\Clint\Jan2021_Test_6D3_62nM-series_2\210201_013.frd
2021/02/01 11:58:19.9 DFIO: Start writing C:\Users\Labuser\Desktop\GuttmanLab\Clint\Jan2021_Test_6D3_62nM-series_2\210201_014.frd
2021/02/01 11:58:19.9 DFIO: Finished writing C:\Users\Labuser\Desktop\GuttmanLab\Clint\Jan2021_Test_6D3_62nM-series_2\210201_014.frd
2021/02/01 11:58:19.9 DFIO: Start writing C:\Users\Labuser\Desktop\GuttmanLab\Clint\Jan2021_Test_6D3_62nM-series_2\210201_015.frd
2021/02/01 11:58:19.9 DFIO: Finished writing C:\Users\Labuser\Desktop\GuttmanLab\Clint\Jan2021_Test_6D3_62nM-series_2\210201_015.frd
2021/02/01 11:58:19.9 DFIO: Start writing C:\Users\Labuser\Desktop\GuttmanLab\Clint\Jan2021_Test_6D3_62nM-series_2\210201_016.frd
2021/02/01 11:58:19.9 DFIO: Finished writing C:\Users\Labuser\Desktop\GuttmanLab\Clint\Jan2021_Test_6D3_62nM-series_2\210201_016.frd
2021/02/01 11:58:19.9 DFIO: Finished writing C:\Users\Labuser\Desktop\GuttmanLab\Clint\Jan2021_Test_6D3_62nM-series_2\210201_Manifest.fmx
2021/02/01 15:11:36.5 Closing application
2021/02/01 15:11:36.5 StopShaker
2021/02/01 15:11:37.0 Detected memory leaks!
2021/02/01 15:11:37.0 Dumping objects ->
2021/02/01 15:11:37.0 {650923} 2021/02/01 15:11:37.0 normal block at 0x0BB14BA0, 8 bytes long.
2021/02/01 15:11:37.0  Data: <        > 20 08 00 00 C0 D8 B7 0B 
2021/02/01 15:11:37.0 {650922} 2021/02/01 15:11:37.0 normal block at 0x0BB7D8C0, 516 bytes long.
2021/02/01 15:11:37.0  Data: < f   G  t       > C8 66 82 02 12 47 84 01 74 C7 83 01 B4 85 80 01 
2021/02/01 15:11:37.0 Object dump complete.
2021/02/01 15:11:37.1 MultiWellPlate: DLL_PROCESS_DETACH.
2021/02/01 15:11:37.1 DataSecurity: DLL_PROCESS_DETACH.
2021/02/01 15:11:37.1 Detected memory leaks!
2021/02/01 15:11:37.1 Dumping objects ->
2021/02/01 15:11:37.1 {2724} 2021/02/01 15:11:37.1 normal block at 0x00355610, 64 bytes long.
2021/02/01 15:11:37.1  Data: <  7   7 P 7   7 > 10 A3 37 00 B0 A3 37 00 50 A4 37 00 F0 A4 37 00 
2021/02/01 15:11:37.1 {2723} 2021/02/01 15:11:37.1 normal block at 0x00350E48, 32 bytes long.
2021/02/01 15:11:37.1  Data: <  7   7   7 P 7 > 10 A3 37 00 F0 A4 37 00 90 A5 37 00 50 D3 37 00 
2021/02/01 15:11:37.1 {2722} 2021/02/01 15:11:37.1 normal block at 0x00350DF8, 32 bytes long.
2021/02/01 15:11:37.1  Data: <  7 P 7   7   7 > B0 A3 37 00 50 A4 37 00 F0 A4 37 00 B0 D2 37 00 
2021/02/01 15:11:37.1 {2721} 2021/02/01 15:11:37.1 normal block at 0x00350DA8, 32 bytes long.
2021/02/01 15:11:37.1  Data: <  7 P 7   7   7 > B0 A3 37 00 50 A4 37 00 F0 A4 37 00 90 A5 37 00 
2021/02/01 15:11:37.1 {2719} 2021/02/01 15:11:37.1 normal block at 0x003996D0, 12 bytes long.
2021/02/01 15:11:37.1  Data: <  9         > D8 AC 39 00 00 00 00 00 01 00 00 00 
2021/02/01 15:11:37.1 {2717} 2021/02/01 15:11:37.1 normal block at 0x0039AD18, 20 bytes long.
2021/02/01 15:11:37.1  Data: <      5         > 07 00 00 00 A8 0D 35 00 00 00 00 00 08 00 00 00 
2021/02/01 15:11:37.1 {2716} 2021/02/01 15:11:37.1 normal block at 0x0039ACD8, 16 bytes long.
2021/02/01 15:11:37.1  Data: <      9         > 01 00 00 00 18 AD 39 00 00 00 00 00 00 00 00 00 
2021/02/01 15:11:37.1 {2715} 2021/02/01 15:11:37.1 normal block at 0x003555A0, 64 bytes long.
2021/02/01 15:11:37.1  Data: <  4 P 4   4   4 > 80 9C 34 00 50 9C 34 00 20 9C 34 00 F0 9B 34 00 
2021/02/01 15:11:37.1 {2714} 2021/02/01 15:11:37.1 normal block at 0x00349C80, 4 bytes long.
2021/02/01 15:11:37.1  Data: <0 ;k> 30 E7 3B 6B 
2021/02/01 15:11:37.1 {2713} 2021/02/01 15:11:37.1 normal block at 0x00355530, 64 bytes long.
2021/02/01 15:11:37.1  Data: <      9         > 00 00 00 00 D0 96 39 00 00 00 00 00 00 00 00 00 
2021/02/01 15:11:37.1 {2712} 2021/02/01 15:11:37.1 normal block at 0x0039B998, 96 bytes long.
2021/02/01 15:11:37.1  Data: <0U5   <k  <k    > 30 55 35 00 90 07 3C 6B D0 07 3C 6B 08 00 00 00 
2021/02/01 15:11:37.1 {2711} 2021/02/01 15:11:37.1 normal block at 0x00399698, 12 bytes long.
2021/02/01 15:11:37.1  Data: <  9         > 18 AC 39 00 00 00 00 00 01 00 00 00 
2021/02/01 15:11:37.1 {2709} 2021/02/01 15:11:37.1 normal block at 0x0039AC58, 20 bytes long.
2021/02/01 15:11:37.1  Data: <      5         > 06 00 00 00 F8 0D 35 00 00 00 00 00 08 00 00 00 
2021/02/01 15:11:37.1 {2708} 2021/02/01 15:11:37.1 normal block at 0x0039AC18, 16 bytes long.
2021/02/01 15:11:37.1  Data: <    X 9         > 01 00 00 00 58 AC 39 00 00 00 00 00 00 00 00 00 
2021/02/01 15:11:37.1 {2707} 2021/02/01 15:11:37.1 normal block at 0x00349C50, 4 bytes long.
2021/02/01 15:11:37.1  Data: <  8k> F0 8E 38 6B 
2021/02/01 15:11:37.1 {2706} 2021/02/01 15:11:37.1 normal block at 0x003554C0, 64 bytes long.
2021/02/01 15:11:37.1  Data: <      9         > 00 00 00 00 98 96 39 00 00 00 00 00 00 00 00 00 
2021/02/01 15:11:37.1 {2705} 2021/02/01 15:11:37.1 normal block at 0x0039B908, 96 bytes long.
2021/02/01 15:11:37.1  Data: < T5   <k  <k    > C0 54 35 00 90 07 3C 6B D0 07 3C 6B 08 00 00 00 
2021/02/01 15:11:37.1 {2704} 2021/02/01 15:11:37.1 normal block at 0x00399660, 12 bytes long.
2021/02/01 15:11:37.1  Data: <X 9         > 58 AB 39 00 00 00 00 00 01 00 00 00 
2021/02/01 15:11:37.1 {2702} 2021/02/01 15:11:37.1 normal block at 0x0039AB98, 20 bytes long.
2021/02/01 15:11:37.1  Data: <    H 5         > 04 00 00 00 48 0E 35 00 00 00 00 00 08 00 00 00 
2021/02/01 15:11:37.1 {2701} 2021/02/01 15:11:37.1 normal block at 0x0039AB58, 16 bytes long.
2021/02/01 15:11:37.1  Data: <      9         > 01 00 00 00 98 AB 39 00 00 00 00 00 01 00 00 00 
2021/02/01 15:11:37.1 {2700} 2021/02/01 15:11:37.1 normal block at 0x00349C20, 4 bytes long.
2021/02/01 15:11:37.1  Data: < !6k> E0 21 36 6B 
2021/02/01 15:11:37.1 {2699} 2021/02/01 15:11:37.1 normal block at 0x00355450, 64 bytes long.
2021/02/01 15:11:37.1  Data: <    ` 9         > 00 00 00 00 60 96 39 00 00 00 00 00 00 00 00 00 
2021/02/01 15:11:37.1 {2698} 2021/02/01 15:11:37.1 normal block at 0x0039B878, 96 bytes long.
2021/02/01 15:11:37.1  Data: <PT5   <k  <k    > 50 54 35 00 90 07 3C 6B D0 07 3C 6B 08 00 00 00 
2021/02/01 15:11:37.1 {2697} 2021/02/01 15:11:37.1 normal block at 0x00399628, 12 bytes long.
2021/02/01 15:11:37.1  Data: <  9         > 98 AA 39 00 00 00 00 00 01 00 00 00 
2021/02/01 15:11:37.1 {2695} 2021/02/01 15:11:37.1 normal block at 0x0039AAD8, 20 bytes long.
2021/02/01 15:11:37.1  Data: <     V5         > 08 00 00 00 10 56 35 00 00 00 00 00 10 00 00 00 
2021/02/01 15:11:37.1 {2694} 2021/02/01 15:11:37.1 normal block at 0x0039AA98, 16 bytes long.
2021/02/01 15:11:37.1  Data: <      9         > 01 00 00 00 D8 AA 39 00 00 00 00 00 00 00 00 00 
2021/02/01 15:11:37.1 {2693} 2021/02/01 15:11:37.1 normal block at 0x00349BF0, 4 bytes long.
2021/02/01 15:11:37.1  Data: <  8k> B0 F1 38 6B 
2021/02/01 15:11:37.1 {2692} 2021/02/01 15:11:37.1 normal block at 0x003553E0, 64 bytes long.
2021/02/01 15:11:37.1  Data: <    ( 9         > 00 00 00 00 28 96 39 00 00 00 00 00 00 00 00 00 
2021/02/01 15:11:37.1 {2691} 2021/02/01 15:11:37.1 normal block at 0x0039B7E8, 96 bytes long.
2021/02/01 15:11:37.1  Data: < S5   <k  <k    > E0 53 35 00 90 07 3C 6B D0 07 3C 6B 08 00 00 00 
2021/02/01 15:11:37.1 {2642} 2021/02/01 15:11:37.1 normal block at 0x0039D740, 112 bytes long.
2021/02/01 15:11:37.1  Data: <  ik  ik  }k  }k> 14 9F 69 6B 1C 9F 69 6B 94 85 7D 6B CC 85 7D 6B 
2021/02/01 15:11:37.1 {2548} 2021/02/01 15:11:37.1 normal block at 0x00397948, 12 bytes long.
2021/02/01 15:11:37.1  Data: <  9     /   > 18 A8 39 00 00 00 00 00 2F 03 00 00 
2021/02/01 15:11:37.1 {2547} 2021/02/01 15:11:37.1 normal block at 0x0039A898, 16 bytes long.
2021/02/01 15:11:37.1  Data: <0 7             > 30 D5 37 00 00 00 00 00 00 00 00 00 00 00 00 00 
2021/02/01 15:11:37.1 {2546} 2021/02/01 15:11:37.1 normal block at 0x0039A858, 20 bytes long.
2021/02/01 15:11:37.1  Data: <      9         > 01 00 00 00 98 A8 39 00 00 00 00 00 04 00 00 00 
2021/02/01 15:11:37.1 {2545} 2021/02/01 15:11:37.1 normal block at 0x0039A818, 16 bytes long.
2021/02/01 15:11:37.1  Data: </   X 9         > 2F 03 00 00 58 A8 39 00 00 00 00 00 00 00 00 00 
2021/02/01 15:11:37.1 {2544} 2021/02/01 15:11:37.1 normal block at 0x00397910, 12 bytes long.
2021/02/01 15:11:37.1  Data: <X 9     +   > 58 A7 39 00 00 00 00 00 2B 03 00 00 
2021/02/01 15:11:37.1 {2543} 2021/02/01 15:11:37.1 normal block at 0x0039A7D8, 16 bytes long.
2021/02/01 15:11:37.1  Data: <0 7             > 30 D5 37 00 00 00 00 00 00 00 00 00 00 00 00 00 
2021/02/01 15:11:37.1 {2542} 2021/02/01 15:11:37.1 normal block at 0x0039A798, 20 bytes long.
2021/02/01 15:11:37.1  Data: <      9         > 01 00 00 00 D8 A7 39 00 00 00 00 00 04 00 00 00 
2021/02/01 15:11:37.1 {2541} 2021/02/01 15:11:37.1 normal block at 0x0039A758, 16 bytes long.
2021/02/01 15:11:37.1  Data: <+     9         > 2B 03 00 00 98 A7 39 00 00 00 00 00 00 00 00 00 
2021/02/01 15:11:37.1 {2540} 2021/02/01 15:11:37.1 normal block at 0x003978D8, 12 bytes long.
2021/02/01 15:11:37.1  Data: < 74     ,   > 88 37 34 00 00 00 00 00 2C 03 00 00 
2021/02/01 15:11:37.1 {2539} 2021/02/01 15:11:37.1 normal block at 0x00343B88, 16 bytes long.
2021/02/01 15:11:37.1  Data: <0 7             > 30 D5 37 00 00 00 00 00 00 00 00 00 00 00 00 00 
2021/02/01 15:11:37.1 {2538} 2021/02/01 15:11:37.1 normal block at 0x00343B48, 20 bytes long.
2021/02/01 15:11:37.1  Data: <     ;4         > 01 00 00 00 88 3B 34 00 00 00 00 00 04 00 00 00 
2021/02/01 15:11:37.1 {2537} 2021/02/01 15:11:37.1 normal block at 0x00343788, 16 bytes long.
2021/02/01 15:11:37.1  Data: <,   H;4         > 2C 03 00 00 48 3B 34 00 00 00 00 00 00 00 00 00 
2021/02/01 15:11:37.1 {2535} 2021/02/01 15:11:37.1 normal block at 0x00349BC0, 4 bytes long.
2021/02/01 15:11:37.1  Data: <  >k> D0 8B 3E 6B 
2021/02/01 15:11:37.1 {2534} 2021/02/01 15:11:37.1 normal block at 0x00355300, 64 bytes long.
2021/02/01 15:11:37.1  Data: <             y9 > 00 00 00 00 00 00 00 00 00 00 00 00 10 79 39 00 
2021/02/01 15:11:37.1 {2533} 2021/02/01 15:11:37.1 normal block at 0x00385AF8, 96 bytes long.
2021/02/01 15:11:37.1  Data: < S5   <k  <k    > 00 53 35 00 90 07 3C 6B D0 07 3C 6B 08 00 00 00 
2021/02/01 15:11:37.1 {2532} 2021/02/01 15:11:37.1 normal block at 0x003978A0, 12 bytes long.
2021/02/01 15:11:37.1  Data: < 94     /   > C8 39 34 00 00 00 00 00 2F 03 00 00 
2021/02/01 15:11:37.1 {2531} 2021/02/01 15:11:37.1 normal block at 0x00343B08, 16 bytes long.
2021/02/01 15:11:37.1  Data: <0 7             > 30 D5 37 00 00 00 00 00 00 00 00 00 00 00 00 00 
2021/02/01 15:11:37.1 {2530} 2021/02/01 15:11:37.1 normal block at 0x00343A08, 20 bytes long.
2021/02/01 15:11:37.1  Data: <     ;4         > 01 00 00 00 08 3B 34 00 00 00 00 00 04 00 00 00 
2021/02/01 15:11:37.1 {2529} 2021/02/01 15:11:37.1 normal block at 0x003439C8, 16 bytes long.
2021/02/01 15:11:37.1  Data: </    :4         > 2F 03 00 00 08 3A 34 00 00 00 00 00 00 00 00 00 
2021/02/01 15:11:37.1 {2528} 2021/02/01 15:11:37.1 normal block at 0x00397868, 12 bytes long.
2021/02/01 15:11:37.1  Data: < :4     )   > 88 3A 34 00 00 00 00 00 29 03 00 00 
2021/02/01 15:11:37.1 {2527} 2021/02/01 15:11:37.1 normal block at 0x00343988, 16 bytes long.
2021/02/01 15:11:37.1  Data: <0 7             > 30 D5 37 00 00 00 00 00 00 00 00 00 00 00 00 00 
2021/02/01 15:11:37.1 {2526} 2021/02/01 15:11:37.1 normal block at 0x00343AC8, 20 bytes long.
2021/02/01 15:11:37.1  Data: <     94         > 01 00 00 00 88 39 34 00 00 00 00 00 04 00 00 00 
2021/02/01 15:11:37.1 {2525} 2021/02/01 15:11:37.1 normal block at 0x00343A88, 16 bytes long.
2021/02/01 15:11:37.1  Data: <)    :4         > 29 03 00 00 C8 3A 34 00 00 00 00 00 00 00 00 00 
2021/02/01 15:11:37.1 {2524} 2021/02/01 15:11:37.1 normal block at 0x00349B90, 4 bytes long.
2021/02/01 15:11:37.1  Data: <  7k> 10 BA 37 6B 
2021/02/01 15:11:37.1 {2523} 2021/02/01 15:11:37.1 normal block at 0x00355290, 64 bytes long.
2021/02/01 15:11:37.1  Data: <    hx9         > 00 00 00 00 68 78 39 00 00 00 00 00 00 00 00 00 
2021/02/01 15:11:37.1 {2522} 2021/02/01 15:11:37.1 normal block at 0x00385A68, 96 bytes long.
2021/02/01 15:11:37.1  Data: < R5   <k  <k    > 90 52 35 00 90 07 3C 6B D0 07 3C 6B 08 00 00 00 
2021/02/01 15:11:37.1 {2521} 2021/02/01 15:11:37.1 normal block at 0x00397830, 12 bytes long.
2021/02/01 15:11:37.1  Data: < 94     .   > 08 39 34 00 00 00 00 00 2E 03 00 00 
2021/02/01 15:11:37.1 {2520} 2021/02/01 15:11:37.1 normal block at 0x00343A48, 16 bytes long.
2021/02/01 15:11:37.1  Data: <0 7             > 30 D5 37 00 00 00 00 00 00 00 00 00 00 00 00 00 
2021/02/01 15:11:37.1 {2519} 2021/02/01 15:11:37.1 normal block at 0x00343948, 20 bytes long.
2021/02/01 15:11:37.1  Data: <    H:4         > 01 00 00 00 48 3A 34 00 00 00 00 00 04 00 00 00 
2021/02/01 15:11:37.1 {2518} 2021/02/01 15:11:37.1 normal block at 0x00343908, 16 bytes long.
2021/02/01 15:11:37.1  Data: <.   H94         > 2E 03 00 00 48 39 34 00 00 00 00 00 00 00 00 00 
2021/02/01 15:11:37.1 {2517} 2021/02/01 15:11:37.1 normal block at 0x003977F8, 12 bytes long.
2021/02/01 15:11:37.1  Data: <H84     -   > 48 38 34 00 00 00 00 00 2D 03 00 00 
2021/02/01 15:11:37.1 {2516} 2021/02/01 15:11:37.1 normal block at 0x003438C8, 16 bytes long.
2021/02/01 15:11:37.1  Data: <0 7             > 30 D5 37 00 00 00 00 00 00 00 00 00 00 00 00 00 
2021/02/01 15:11:37.1 {2515} 2021/02/01 15:11:37.1 normal block at 0x00343888, 20 bytes long.
2021/02/01 15:11:37.1  Data: <     84         > 01 00 00 00 C8 38 34 00 00 00 00 00 04 00 00 00 
2021/02/01 15:11:37.1 {2514} 2021/02/01 15:11:37.1 normal block at 0x00343848, 16 bytes long.
2021/02/01 15:11:37.1  Data: <-    84         > 2D 03 00 00 88 38 34 00 00 00 00 00 00 00 00 00 
2021/02/01 15:11:37.1 {2513} 2021/02/01 15:11:37.1 normal block at 0x00349B60, 4 bytes long.
2021/02/01 15:11:37.1  Data: <  :k> C0 07 3A 6B 
2021/02/01 15:11:37.1 {2512} 2021/02/01 15:11:37.1 normal block at 0x00355220, 64 bytes long.
2021/02/01 15:11:37.1  Data: <                > 00 00 00 00 00 00 00 00 00 00 00 00 00 00 00 00 
2021/02/01 15:11:37.1 {2511} 2021/02/01 15:11:37.1 normal block at 0x003859D8, 96 bytes long.
2021/02/01 15:11:37.1  Data: < R5   <k  <k    > 20 52 35 00 90 07 3C 6B D0 07 3C 6B 08 00 00 00 
2021/02/01 15:11:37.1 {2510} 2021/02/01 15:11:37.1 normal block at 0x00385940, 108 bytes long.
2021/02/01 15:11:37.1  Data: </       ` Bk  Bk> 2F 03 00 00 01 00 00 00 60 E6 42 6B A0 E2 42 6B 
2021/02/01 15:11:37.1 {2509} 2021/02/01 15:11:37.1 normal block at 0x003858A8, 108 bytes long.
2021/02/01 15:11:37.1  Data: <+       @ Bk0 Bk> 2B 03 00 00 01 00 00 00 40 E1 42 6B 30 DA 42 6B 
2021/02/01 15:11:37.1 {2508} 2021/02/01 15:11:37.1 normal block at 0x00385810, 108 bytes long.
2021/02/01 15:11:37.1  Data: <,       @ Bk0 Bk> 2C 03 00 00 01 00 00 00 40 E1 42 6B 30 DA 42 6B 
2021/02/01 15:11:37.1 {2507} 2021/02/01 15:11:37.1 normal block at 0x003977C0, 9 bytes long.
2021/02/01 15:11:37.1  Data: <GOST-MAC > 47 4F 53 54 2D 4D 41 43 00 
2021/02/01 15:11:37.1 {2506} 2021/02/01 15:11:37.1 normal block at 0x00343748, 18 bytes long.
2021/02/01 15:11:37.1  Data: <GOST 28147-89 MA> 47 4F 53 54 20 32 38 31 34 37 2D 38 39 20 4D 41 
2021/02/01 15:11:37.1 {2505} 2021/02/01 15:11:37.1 normal block at 0x00385778, 108 bytes long.
2021/02/01 15:11:37.1  Data: </   /        w9 > 2F 03 00 00 2F 03 00 00 06 00 00 00 C0 77 39 00 
2021/02/01 15:11:37.1 {2504} 2021/02/01 15:11:37.1 normal block at 0x00397788, 9 bytes long.
2021/02/01 15:11:37.1  Data: <GOST2001 > 47 4F 53 54 32 30 30 31 00 
2021/02/01 15:11:37.1 {2503} 2021/02/01 15:11:37.1 normal block at 0x00343808, 18 bytes long.
2021/02/01 15:11:37.1  Data: <GOST R 34.10-200> 47 4F 53 54 20 52 20 33 34 2E 31 30 2D 32 30 30 
2021/02/01 15:11:37.1 {2502} 2021/02/01 15:11:37.1 normal block at 0x003856E0, 108 bytes long.
2021/02/01 15:11:37.1  Data: <+   +        w9 > 2B 03 00 00 2B 03 00 00 06 00 00 00 88 77 39 00 
2021/02/01 15:11:37.1 {2501} 2021/02/01 15:11:37.1 normal block at 0x00397750, 7 bytes long.
2021/02/01 15:11:37.1  Data: <GOST94 > 47 4F 53 54 39 34 00 
2021/02/01 15:11:37.1 {2500} 2021/02/01 15:11:37.1 normal block at 0x003437C8, 16 bytes long.
2021/02/01 15:11:37.1  Data: <GOST R 34.10-94 > 47 4F 53 54 20 52 20 33 34 2E 31 30 2D 39 34 00 
2021/02/01 15:11:37.1 {2499} 2021/02/01 15:11:37.1 normal block at 0x0037D5D0, 108 bytes long.
2021/02/01 15:11:37.1  Data: <,   ,       Pw9 > 2C 03 00 00 2C 03 00 00 06 00 00 00 50 77 39 00 
2021/02/01 15:11:37.1 {2498} 2021/02/01 15:11:37.1 normal block at 0x0037D530, 112 bytes long.
2021/02/01 15:11:37.1  Data: <  ik  ik        > 0C A9 69 6B 14 A9 69 6B 00 00 00 00 00 00 00 00 
2021/02/01 15:11:37.1 {2497} 2021/02/01 15:11:37.1 normal block at 0x0037D490, 112 bytes long.
2021/02/01 15:11:37.1  Data: <L ik0  k        > 4C 97 69 6B 30 99 7F 6B 00 00 00 00 00 00 00 00 
2021/02/01 15:11:37.1 {2474} 2021/02/01 15:11:37.1 normal block at 0x0037D3F0, 112 bytes long.
2021/02/01 15:11:37.1  Data: <  ik  ikd }k  }k> C4 95 69 6B CC 95 69 6B 64 82 7D 6B 9C 82 7D 6B 
2021/02/01 15:11:37.1 {2450} 2021/02/01 15:11:37.1 normal block at 0x0037D350, 112 bytes long.
2021/02/01 15:11:37.1  Data: <  ik, ikL }k  }k> 20 91 69 6B 2C 91 69 6B 4C 80 7D 6B C0 80 7D 6B 
2021/02/01 15:11:37.1 {2438} 2021/02/01 15:11:37.1 normal block at 0x0037D2B0, 112 bytes long.
2021/02/01 15:11:37.1  Data: <  ik  ik ~}k ~}k> 0C 8F 69 6B 14 8F 69 6B AC 7E 7D 6B E4 7E 7D 6B 
2021/02/01 15:11:37.1 {2412} 2021/02/01 15:11:37.1 normal block at 0x0037A590, 112 bytes long.
2021/02/01 15:11:37.1  Data: <  ik  ik {}k    > A4 89 69 6B AC 89 69 6B 1C 7B 7D 6B 00 00 00 00 
2021/02/01 15:11:37.1 {2392} 2021/02/01 15:11:37.1 normal block at 0x0037A4F0, 112 bytes long.
2021/02/01 15:11:37.1  Data: <  ik  ik,}}kd}}k> 18 8D 69 6B 20 8D 69 6B 2C 7D 7D 6B 64 7D 7D 6B 
2021/02/01 15:11:37.1 {2377} 2021/02/01 15:11:37.1 normal block at 0x0037A450, 112 bytes long.
2021/02/01 15:11:37.1  Data: <  ik  ik\y}k y}k> 8C 85 69 6B 94 85 69 6B 5C 79 7D 6B 94 79 7D 6B 
2021/02/01 15:11:37.1 {2351} 2021/02/01 15:11:37.1 normal block at 0x0037A3B0, 112 bytes long.
2021/02/01 15:11:37.1  Data: <t ikx ik w}k x}k> 74 83 69 6B 78 83 69 6B CC 77 7D 6B 04 78 7D 6B 
2021/02/01 15:11:37.1 {2332} 2021/02/01 15:11:37.1 normal block at 0x0037A310, 112 bytes long.
2021/02/01 15:11:37.1  Data: <  ik  ik\v}k    > A4 80 69 6B B0 80 69 6B 5C 76 7D 6B 00 00 00 00 
2021/02/01 15:11:37.1 {2327} 2021/02/01 15:11:37.1 normal block at 0x00349B30, 4 bytes long.
2021/02/01 15:11:37.1  Data: <  <k> F0 05 3C 6B 
2021/02/01 15:11:37.1 {2325} 2021/02/01 15:11:37.1 normal block at 0x00343708, 20 bytes long.
2021/02/01 15:11:37.1  Data: <     U5         > 08 00 00 00 A0 55 35 00 00 00 00 00 10 00 00 00 
2021/02/01 15:11:37.1 {2318} 2021/02/01 15:11:37.1 normal block at 0x00376E68, 112 bytes long.
2021/02/01 15:11:37.1  Data: <  fk|{ik        > 98 88 66 6B 7C 7B 69 6B 00 00 00 00 00 00 00 00 
2021/02/01 15:11:37.1 {2317} 2021/02/01 15:11:37.1 normal block at 0x003933D8, 12 bytes long.
2021/02/01 15:11:37.1  Data: <alg_section > 61 6C 67 5F 73 65 63 74 69 6F 6E 00 
2021/02/01 15:11:37.1 {2316} 2021/02/01 15:11:37.1 normal block at 0x00374518, 24 bytes long.
2021/02/01 15:11:37.1  Data: <     39   =k    > 00 00 00 00 D8 33 39 00 A0 09 3D 6B 00 00 00 00 
2021/02/01 15:11:37.1 {2315} 2021/02/01 15:11:37.1 normal block at 0x003933A0, 8 bytes long.
2021/02/01 15:11:37.1  Data: <engines > 65 6E 67 69 6E 65 73 00 
2021/02/01 15:11:37.1 {2314} 2021/02/01 15:11:37.1 normal block at 0x003744D0, 24 bytes long.
2021/02/01 15:11:37.1  Data: <     39   =k@ =k> 00 00 00 00 A0 33 39 00 B0 10 3D 6B 40 10 3D 6B 
2021/02/01 15:11:37.1 {2313} 2021/02/01 15:11:37.1 normal block at 0x00393368, 12 bytes long.
2021/02/01 15:11:37.1  Data: <oid_section > 6F 69 64 5F 73 65 63 74 69 6F 6E 00 
2021/02/01 15:11:37.1 {2312} 2021/02/01 15:11:37.1 normal block at 0x00374488, 24 bytes long.
2021/02/01 15:11:37.1  Data: <    h39 p =k` =k> 00 00 00 00 68 33 39 00 70 08 3D 6B 60 08 3D 6B 
2021/02/01 15:11:37.1 {2311} 2021/02/01 15:11:37.1 normal block at 0x003435C8, 16 bytes long.
2021/02/01 15:11:37.1  Data: < D7  D7  E7     > 88 44 37 00 D0 44 37 00 18 45 37 00 00 00 00 00 
2021/02/01 15:11:37.1 {2310} 2021/02/01 15:11:37.1 normal block at 0x00343608, 20 bytes long.
2021/02/01 15:11:37.1  Data: <     54         > 03 00 00 00 C8 35 34 00 00 00 00 00 04 00 00 00 
2021/02/01 15:11:37.1 Object dump complete.
2021/02/01 15:11:38.6 DataSecurity: DLL_PROCESS_DETACH.
2021/02/02 13:59:25.2 AcquisitionEngine: DLL_PROCESS_ATTACH - V11.1.0.1
2021/02/02 13:59:25.2 DataSecurity: DLL_PROCESS_ATTACH - V1.0.0.1
2021/02/02 13:59:25.2 MultiWellPlate: DLL_PROCESS_ATTACH - V1.0.0.6
2021/02/02 13:59:25.2 
2021/02/02 13:59:25.2 Octet Data Acquisition 11.1.2.24 (debug build)
2021/02/02 13:59:25.2 
2021/02/02 13:59:25.5 CreateToolbar()
2021/02/02 13:59:25.9 Instrument started...
2021/02/02 13:59:29.1 Galil: Try opening COM1 at 19200 baud
2021/02/02 13:59:30.2 Galil Timeout: cmd=
2021/02/02 13:59:30.2 Galil Error(-2): Timeout waiting for command response
2021/02/02 13:59:31.4 Galil Timeout: cmd=
2021/02/02 13:59:31.4 Galil Error(-2): Timeout waiting for command response
2021/02/02 13:59:31.4 Galil: Try opening COM1 at 115200 baud
2021/02/02 13:59:32.5 Galil Timeout: cmd=
2021/02/02 13:59:32.5 Galil Error(-2): Timeout waiting for command response
2021/02/02 13:59:33.6 Galil Timeout: cmd=
2021/02/02 13:59:33.6 Galil Error(-2): Timeout waiting for command response
2021/02/02 13:59:33.6 Galil: Could not open controller on COM1
2021/02/02 13:59:33.7 ### RaiseErrorEvent(1, -1, 4, Failed to open motion controller.) ###
2021/02/02 13:59:33.7     Assay=0, Step=0, CurrentCycle=0, m_eCurrentState=25
2021/02/02 13:59:33.7 SendErrorMsg(25, 2010004, 0, Failed to open motion controller.)
2021/02/02 13:59:33.7 SetHeaterTemperature 25.0
2021/02/02 13:59:33.7 Old State:24- New State:ENGN_State_Error
2021/02/02 13:59:56.1 DataSecurity: DLL_PROCESS_ATTACH - V1.0.0.1
2021/02/02 14:00:07.4 MultiWellPlate: DLL_PROCESS_ATTACH - V1.0.0.6
2021/02/02 14:04:05.8 StopShaker
2021/02/02 14:04:05.9 MultiWellPlate: DLL_PROCESS_DETACH.
2021/02/02 14:04:05.9 DataSecurity: DLL_PROCESS_DETACH.
2021/02/02 14:04:05.9 Detected memory leaks!
2021/02/02 14:04:05.9 Dumping objects ->
2021/02/02 14:04:05.9 {2722} 2021/02/02 14:04:05.9 normal block at 0x01BA55E0, 64 bytes long.
2021/02/02 14:04:05.9  Data: <P           0   > 50 8E BC 01 F0 8E BC 01 90 8F BC 01 30 90 BC 01 
2021/02/02 14:04:05.9 {2721} 2021/02/02 14:04:05.9 normal block at 0x01BA0E18, 32 bytes long.
2021/02/02 14:04:05.9  Data: <P   0           > 50 8E BC 01 30 90 BC 01 D0 90 BC 01 90 BE BC 01 
2021/02/02 14:04:05.9 {2720} 2021/02/02 14:04:05.9 normal block at 0x01BA0DC8, 32 bytes long.
2021/02/02 14:04:05.9  Data: <        0       > F0 8E BC 01 90 8F BC 01 30 90 BC 01 F0 BD BC 01 
2021/02/02 14:04:05.9 {2719} 2021/02/02 14:04:05.9 normal block at 0x01BA0D78, 32 bytes long.
2021/02/02 14:04:05.9  Data: <        0       > F0 8E BC 01 90 8F BC 01 30 90 BC 01 D0 90 BC 01 
2021/02/02 14:04:05.9 {2717} 2021/02/02 14:04:05.9 normal block at 0x01BE8248, 12 bytes long.
2021/02/02 14:04:05.9  Data: <            > D8 97 BE 01 00 00 00 00 01 00 00 00 
2021/02/02 14:04:05.9 {2715} 2021/02/02 14:04:05.9 normal block at 0x01BE9818, 20 bytes long.
2021/02/02 14:04:05.9  Data: <    x           > 07 00 00 00 78 0D BA 01 00 00 00 00 08 00 00 00 
2021/02/02 14:04:05.9 {2714} 2021/02/02 14:04:05.9 normal block at 0x01BE97D8, 16 bytes long.
2021/02/02 14:04:05.9  Data: <                > 01 00 00 00 18 98 BE 01 00 00 00 00 00 00 00 00 
2021/02/02 14:04:05.9 {2713} 2021/02/02 14:04:05.9 normal block at 0x01BA5570, 64 bytes long.
2021/02/02 14:04:05.9  Data: <XD  (D   C   C  > 58 44 BA 01 28 44 BA 01 F8 43 BA 01 C8 43 BA 01 
2021/02/02 14:04:05.9 {2712} 2021/02/02 14:04:05.9 normal block at 0x01BA4458, 4 bytes long.
2021/02/02 14:04:05.9  Data: <0 ~g> 30 E7 7E 67 
2021/02/02 14:04:05.9 {2711} 2021/02/02 14:04:05.9 normal block at 0x01BA5500, 64 bytes long.
2021/02/02 14:04:05.9  Data: <    H           > 00 00 00 00 48 82 BE 01 00 00 00 00 00 00 00 00 
2021/02/02 14:04:05.9 {2710} 2021/02/02 14:04:05.9 normal block at 0x01BEA4D8, 96 bytes long.
2021/02/02 14:04:05.9  Data: < U     g   g    > 00 55 BA 01 90 07 7F 67 D0 07 7F 67 08 00 00 00 
2021/02/02 14:04:05.9 {2709} 2021/02/02 14:04:05.9 normal block at 0x01BE8210, 12 bytes long.
2021/02/02 14:04:05.9  Data: <            > 18 97 BE 01 00 00 00 00 01 00 00 00 
2021/02/02 14:04:05.9 {2707} 2021/02/02 14:04:05.9 normal block at 0x01BE9758, 20 bytes long.
2021/02/02 14:04:05.9  Data: <                > 06 00 00 00 C8 0D BA 01 00 00 00 00 08 00 00 00 
2021/02/02 14:04:05.9 {2706} 2021/02/02 14:04:05.9 normal block at 0x01BE9718, 16 bytes long.
2021/02/02 14:04:05.9  Data: <    X           > 01 00 00 00 58 97 BE 01 00 00 00 00 00 00 00 00 
2021/02/02 14:04:05.9 {2705} 2021/02/02 14:04:05.9 normal block at 0x01BA4428, 4 bytes long.
2021/02/02 14:04:05.9  Data: <  {g> F0 8E 7B 67 
2021/02/02 14:04:05.9 {2704} 2021/02/02 14:04:05.9 normal block at 0x01BA5490, 64 bytes long.
2021/02/02 14:04:05.9  Data: <                > 00 00 00 00 10 82 BE 01 00 00 00 00 00 00 00 00 
2021/02/02 14:04:05.9 {2703} 2021/02/02 14:04:05.9 normal block at 0x01BEA448, 96 bytes long.
2021/02/02 14:04:05.9  Data: < T     g   g    > 90 54 BA 01 90 07 7F 67 D0 07 7F 67 08 00 00 00 
2021/02/02 14:04:05.9 {2702} 2021/02/02 14:04:05.9 normal block at 0x01BE81D8, 12 bytes long.
2021/02/02 14:04:05.9  Data: <X           > 58 96 BE 01 00 00 00 00 01 00 00 00 
2021/02/02 14:04:05.9 {2700} 2021/02/02 14:04:05.9 normal block at 0x01BE9698, 20 bytes long.
2021/02/02 14:04:05.9  Data: <                > 04 00 00 00 18 0E BA 01 00 00 00 00 08 00 00 00 
2021/02/02 14:04:05.9 {2699} 2021/02/02 14:04:05.9 normal block at 0x01BE9658, 16 bytes long.
2021/02/02 14:04:05.9  Data: <                > 01 00 00 00 98 96 BE 01 00 00 00 00 01 00 00 00 
2021/02/02 14:04:05.9 {2698} 2021/02/02 14:04:05.9 normal block at 0x01BA43F8, 4 bytes long.
2021/02/02 14:04:05.9  Data: < !yg> E0 21 79 67 
2021/02/02 14:04:05.9 {2697} 2021/02/02 14:04:05.9 normal block at 0x01BA5420, 64 bytes long.
2021/02/02 14:04:05.9  Data: <                > 00 00 00 00 D8 81 BE 01 00 00 00 00 00 00 00 00 
2021/02/02 14:04:05.9 {2696} 2021/02/02 14:04:05.9 normal block at 0x01BEA3B8, 96 bytes long.
2021/02/02 14:04:05.9  Data: < T     g   g    > 20 54 BA 01 90 07 7F 67 D0 07 7F 67 08 00 00 00 
2021/02/02 14:04:05.9 {2695} 2021/02/02 14:04:05.9 normal block at 0x01BE81A0, 12 bytes long.
2021/02/02 14:04:05.9  Data: <            > 98 95 BE 01 00 00 00 00 01 00 00 00 
2021/02/02 14:04:05.9 {2693} 2021/02/02 14:04:05.9 normal block at 0x01BE95D8, 20 bytes long.
2021/02/02 14:04:05.9  Data: <     U          > 08 00 00 00 E0 55 BA 01 00 00 00 00 10 00 00 00 
2021/02/02 14:04:05.9 {2692} 2021/02/02 14:04:05.9 normal block at 0x01BE9598, 16 bytes long.
2021/02/02 14:04:05.9  Data: <                > 01 00 00 00 D8 95 BE 01 00 00 00 00 00 00 00 00 
2021/02/02 14:04:05.9 {2691} 2021/02/02 14:04:05.9 normal block at 0x01BA43C8, 4 bytes long.
2021/02/02 14:04:05.9  Data: <  {g> B0 F1 7B 67 
2021/02/02 14:04:05.9 {2690} 2021/02/02 14:04:05.9 normal block at 0x01BA53B0, 64 bytes long.
2021/02/02 14:04:05.9  Data: <                > 00 00 00 00 A0 81 BE 01 00 00 00 00 00 00 00 00 
2021/02/02 14:04:05.9 {2689} 2021/02/02 14:04:05.9 normal block at 0x01BEA328, 96 bytes long.
2021/02/02 14:04:05.9  Data: < S     g   g    > B0 53 BA 01 90 07 7F 67 D0 07 7F 67 08 00 00 00 
2021/02/02 14:04:05.9 {2640} 2021/02/02 14:04:05.9 normal block at 0x01BD46C8, 112 bytes long.
2021/02/02 14:04:05.9  Data: <   g   g   g   g> 14 9F AC 67 1C 9F AC 67 94 85 C0 67 CC 85 C0 67 
2021/02/02 14:04:05.9 {2546} 2021/02/02 14:04:05.9 normal block at 0x01BE64C0, 12 bytes long.
2021/02/02 14:04:05.9  Data: <        /   > 18 93 BE 01 00 00 00 00 2F 03 00 00 
2021/02/02 14:04:05.9 {2545} 2021/02/02 14:04:05.9 normal block at 0x01BE9398, 16 bytes long.
2021/02/02 14:04:05.9  Data: <p               > 70 C0 BC 01 00 00 00 00 00 00 00 00 00 00 00 00 
2021/02/02 14:04:05.9 {2544} 2021/02/02 14:04:05.9 normal block at 0x01BE9358, 20 bytes long.
2021/02/02 14:04:05.9  Data: <                > 01 00 00 00 98 93 BE 01 00 00 00 00 04 00 00 00 
2021/02/02 14:04:05.9 {2543} 2021/02/02 14:04:05.9 normal block at 0x01BE9318, 16 bytes long.
2021/02/02 14:04:05.9  Data: </   X           > 2F 03 00 00 58 93 BE 01 00 00 00 00 00 00 00 00 
2021/02/02 14:04:05.9 {2542} 2021/02/02 14:04:05.9 normal block at 0x01BE6488, 12 bytes long.
2021/02/02 14:04:05.9  Data: < <      +   > 00 3C B9 01 00 00 00 00 2B 03 00 00 
2021/02/02 14:04:05.9 {2541} 2021/02/02 14:04:05.9 normal block at 0x01BE92D8, 16 bytes long.
2021/02/02 14:04:05.9  Data: <p               > 70 C0 BC 01 00 00 00 00 00 00 00 00 00 00 00 00 
2021/02/02 14:04:05.9 {2540} 2021/02/02 14:04:05.9 normal block at 0x01BE9298, 20 bytes long.
2021/02/02 14:04:05.9  Data: <                > 01 00 00 00 D8 92 BE 01 00 00 00 00 04 00 00 00 
2021/02/02 14:04:05.9 {2539} 2021/02/02 14:04:05.9 normal block at 0x01B93C00, 16 bytes long.
2021/02/02 14:04:05.9  Data: <+               > 2B 03 00 00 98 92 BE 01 00 00 00 00 00 00 00 00 
2021/02/02 14:04:05.9 {2538} 2021/02/02 14:04:05.9 normal block at 0x01BE6450, 12 bytes long.
2021/02/02 14:04:05.9  Data: < 7      ,   > C0 37 B9 01 00 00 00 00 2C 03 00 00 
2021/02/02 14:04:05.9 {2537} 2021/02/02 14:04:05.9 normal block at 0x01B93BC0, 16 bytes long.
2021/02/02 14:04:05.9  Data: <p               > 70 C0 BC 01 00 00 00 00 00 00 00 00 00 00 00 00 
2021/02/02 14:04:05.9 {2536} 2021/02/02 14:04:05.9 normal block at 0x01B93B80, 20 bytes long.
2021/02/02 14:04:05.9  Data: <     ;          > 01 00 00 00 C0 3B B9 01 00 00 00 00 04 00 00 00 
2021/02/02 14:04:05.9 {2535} 2021/02/02 14:04:05.9 normal block at 0x01B937C0, 16 bytes long.
2021/02/02 14:04:05.9  Data: <,    ;          > 2C 03 00 00 80 3B B9 01 00 00 00 00 00 00 00 00 
2021/02/02 14:04:05.9 {2533} 2021/02/02 14:04:05.9 normal block at 0x01BA4398, 4 bytes long.
2021/02/02 14:04:05.9  Data: <   g> D0 8B 81 67 
2021/02/02 14:04:05.9 {2532} 2021/02/02 14:04:05.9 normal block at 0x01BA52D0, 64 bytes long.
2021/02/02 14:04:05.9  Data: <             d  > 00 00 00 00 00 00 00 00 00 00 00 00 88 64 BE 01 
2021/02/02 14:04:05.9 {2531} 2021/02/02 14:04:05.9 normal block at 0x01BD4638, 96 bytes long.
2021/02/02 14:04:05.9  Data: < R     g   g    > D0 52 BA 01 90 07 7F 67 D0 07 7F 67 08 00 00 00 
2021/02/02 14:04:05.9 {2530} 2021/02/02 14:04:05.9 normal block at 0x01BE6418, 12 bytes long.
2021/02/02 14:04:05.9  Data: < :      /   > 00 3A B9 01 00 00 00 00 2F 03 00 00 
2021/02/02 14:04:05.9 {2529} 2021/02/02 14:04:05.9 normal block at 0x01B93B40, 16 bytes long.
2021/02/02 14:04:05.9  Data: <p               > 70 C0 BC 01 00 00 00 00 00 00 00 00 00 00 00 00 
2021/02/02 14:04:05.9 {2528} 2021/02/02 14:04:05.9 normal block at 0x01B93A40, 20 bytes long.
2021/02/02 14:04:05.9  Data: <    @;          > 01 00 00 00 40 3B B9 01 00 00 00 00 04 00 00 00 
2021/02/02 14:04:05.9 {2527} 2021/02/02 14:04:05.9 normal block at 0x01B93A00, 16 bytes long.
2021/02/02 14:04:05.9  Data: </   @:          > 2F 03 00 00 40 3A B9 01 00 00 00 00 00 00 00 00 
2021/02/02 14:04:05.9 {2526} 2021/02/02 14:04:05.9 normal block at 0x01BE63E0, 12 bytes long.
2021/02/02 14:04:05.9  Data: < :      )   > C0 3A B9 01 00 00 00 00 29 03 00 00 
2021/02/02 14:04:05.9 {2525} 2021/02/02 14:04:05.9 normal block at 0x01B939C0, 16 bytes long.
2021/02/02 14:04:05.9  Data: <p               > 70 C0 BC 01 00 00 00 00 00 00 00 00 00 00 00 00 
2021/02/02 14:04:05.9 {2524} 2021/02/02 14:04:05.9 normal block at 0x01B93B00, 20 bytes long.
2021/02/02 14:04:05.9  Data: <     9          > 01 00 00 00 C0 39 B9 01 00 00 00 00 04 00 00 00 
2021/02/02 14:04:05.9 {2523} 2021/02/02 14:04:05.9 normal block at 0x01B93AC0, 16 bytes long.
2021/02/02 14:04:05.9  Data: <)    ;          > 29 03 00 00 00 3B B9 01 00 00 00 00 00 00 00 00 
2021/02/02 14:04:05.9 {2522} 2021/02/02 14:04:05.9 normal block at 0x01BA4368, 4 bytes long.
2021/02/02 14:04:05.9  Data: <  zg> 10 BA 7A 67 
2021/02/02 14:04:05.9 {2521} 2021/02/02 14:04:05.9 normal block at 0x01BA5260, 64 bytes long.
2021/02/02 14:04:05.9  Data: <     c          > 00 00 00 00 E0 63 BE 01 00 00 00 00 00 00 00 00 
2021/02/02 14:04:05.9 {2520} 2021/02/02 14:04:05.9 normal block at 0x01BD45A8, 96 bytes long.
2021/02/02 14:04:05.9  Data: <`R     g   g    > 60 52 BA 01 90 07 7F 67 D0 07 7F 67 08 00 00 00 
2021/02/02 14:04:05.9 {2519} 2021/02/02 14:04:05.9 normal block at 0x01BE63A8, 12 bytes long.
2021/02/02 14:04:05.9  Data: <@9      .   > 40 39 B9 01 00 00 00 00 2E 03 00 00 
2021/02/02 14:04:05.9 {2518} 2021/02/02 14:04:05.9 normal block at 0x01B93A80, 16 bytes long.
2021/02/02 14:04:05.9  Data: <p               > 70 C0 BC 01 00 00 00 00 00 00 00 00 00 00 00 00 
2021/02/02 14:04:05.9 {2517} 2021/02/02 14:04:05.9 normal block at 0x01B93980, 20 bytes long.
2021/02/02 14:04:05.9  Data: <     :          > 01 00 00 00 80 3A B9 01 00 00 00 00 04 00 00 00 
2021/02/02 14:04:05.9 {2516} 2021/02/02 14:04:05.9 normal block at 0x01B93940, 16 bytes long.
2021/02/02 14:04:05.9  Data: <.    9          > 2E 03 00 00 80 39 B9 01 00 00 00 00 00 00 00 00 
2021/02/02 14:04:05.9 {2515} 2021/02/02 14:04:05.9 normal block at 0x01BE6370, 12 bytes long.
2021/02/02 14:04:05.9  Data: < 8      -   > 80 38 B9 01 00 00 00 00 2D 03 00 00 
2021/02/02 14:04:05.9 {2514} 2021/02/02 14:04:05.9 normal block at 0x01B93900, 16 bytes long.
2021/02/02 14:04:05.9  Data: <p               > 70 C0 BC 01 00 00 00 00 00 00 00 00 00 00 00 00 
2021/02/02 14:04:05.9 {2513} 2021/02/02 14:04:05.9 normal block at 0x01B938C0, 20 bytes long.
2021/02/02 14:04:05.9  Data: <     9          > 01 00 00 00 00 39 B9 01 00 00 00 00 04 00 00 00 
2021/02/02 14:04:05.9 {2512} 2021/02/02 14:04:05.9 normal block at 0x01B93880, 16 bytes long.
2021/02/02 14:04:05.9  Data: <-    8          > 2D 03 00 00 C0 38 B9 01 00 00 00 00 00 00 00 00 
2021/02/02 14:04:05.9 {2511} 2021/02/02 14:04:05.9 normal block at 0x01BA4338, 4 bytes long.
2021/02/02 14:04:05.9  Data: <  }g> C0 07 7D 67 
2021/02/02 14:04:05.9 {2510} 2021/02/02 14:04:05.9 normal block at 0x01BA51F0, 64 bytes long.
2021/02/02 14:04:05.9  Data: <                > 00 00 00 00 00 00 00 00 00 00 00 00 00 00 00 00 
2021/02/02 14:04:05.9 {2509} 2021/02/02 14:04:05.9 normal block at 0x01BD4518, 96 bytes long.
2021/02/02 14:04:05.9  Data: < Q     g   g    > F0 51 BA 01 90 07 7F 67 D0 07 7F 67 08 00 00 00 
2021/02/02 14:04:05.9 {2508} 2021/02/02 14:04:05.9 normal block at 0x01BD4480, 108 bytes long.
2021/02/02 14:04:05.9  Data: </       `  g   g> 2F 03 00 00 01 00 00 00 60 E6 85 67 A0 E2 85 67 
2021/02/02 14:04:05.9 {2507} 2021/02/02 14:04:05.9 normal block at 0x01BD43E8, 108 bytes long.
2021/02/02 14:04:05.9  Data: <+       @  g0  g> 2B 03 00 00 01 00 00 00 40 E1 85 67 30 DA 85 67 
2021/02/02 14:04:05.9 {2506} 2021/02/02 14:04:05.9 normal block at 0x01BD4350, 108 bytes long.
2021/02/02 14:04:05.9  Data: <,       @  g0  g> 2C 03 00 00 01 00 00 00 40 E1 85 67 30 DA 85 67 
2021/02/02 14:04:05.9 {2505} 2021/02/02 14:04:05.9 normal block at 0x01BE6338, 9 bytes long.
2021/02/02 14:04:05.9  Data: <GOST-MAC > 47 4F 53 54 2D 4D 41 43 00 
2021/02/02 14:04:05.9 {2504} 2021/02/02 14:04:05.9 normal block at 0x01B93780, 18 bytes long.
2021/02/02 14:04:05.9  Data: <GOST 28147-89 MA> 47 4F 53 54 20 32 38 31 34 37 2D 38 39 20 4D 41 
2021/02/02 14:04:05.9 {2503} 2021/02/02 14:04:05.9 normal block at 0x01BD42B8, 108 bytes long.
2021/02/02 14:04:05.9  Data: </   /       8c  > 2F 03 00 00 2F 03 00 00 06 00 00 00 38 63 BE 01 
2021/02/02 14:04:05.9 {2502} 2021/02/02 14:04:05.9 normal block at 0x01BE6300, 9 bytes long.
2021/02/02 14:04:05.9  Data: <GOST2001 > 47 4F 53 54 32 30 30 31 00 
2021/02/02 14:04:05.9 {2501} 2021/02/02 14:04:05.9 normal block at 0x01B93840, 18 bytes long.
2021/02/02 14:04:05.9  Data: <GOST R 34.10-200> 47 4F 53 54 20 52 20 33 34 2E 31 30 2D 32 30 30 
2021/02/02 14:04:05.9 {2500} 2021/02/02 14:04:05.9 normal block at 0x01BD4220, 108 bytes long.
2021/02/02 14:04:05.9  Data: <+   +        c  > 2B 03 00 00 2B 03 00 00 06 00 00 00 00 63 BE 01 
2021/02/02 14:04:05.9 {2499} 2021/02/02 14:04:05.9 normal block at 0x01BE62C8, 7 bytes long.
2021/02/02 14:04:05.9  Data: <GOST94 > 47 4F 53 54 39 34 00 
2021/02/02 14:04:05.9 {2498} 2021/02/02 14:04:05.9 normal block at 0x01B93800, 16 bytes long.
2021/02/02 14:04:05.9  Data: <GOST R 34.10-94 > 47 4F 53 54 20 52 20 33 34 2E 31 30 2D 39 34 00 
2021/02/02 14:04:05.9 {2497} 2021/02/02 14:04:05.9 normal block at 0x01BCC110, 108 bytes long.
2021/02/02 14:04:05.9  Data: <,   ,        b  > 2C 03 00 00 2C 03 00 00 06 00 00 00 C8 62 BE 01 
2021/02/02 14:04:05.9 {2496} 2021/02/02 14:04:05.9 normal block at 0x01BCC070, 112 bytes long.
2021/02/02 14:04:05.9  Data: <   g   g        > 0C A9 AC 67 14 A9 AC 67 00 00 00 00 00 00 00 00 
2021/02/02 14:04:05.9 {2495} 2021/02/02 14:04:05.9 normal block at 0x01BCBFD0, 112 bytes long.
2021/02/02 14:04:05.9  Data: <L  g0  g        > 4C 97 AC 67 30 99 C2 67 00 00 00 00 00 00 00 00 
2021/02/02 14:04:05.9 {2472} 2021/02/02 14:04:05.9 normal block at 0x01BCBF30, 112 bytes long.
2021/02/02 14:04:05.9  Data: <   g   gd  g   g> C4 95 AC 67 CC 95 AC 67 64 82 C0 67 9C 82 C0 67 
2021/02/02 14:04:05.9 {2448} 2021/02/02 14:04:05.9 normal block at 0x01BCBE90, 112 bytes long.
2021/02/02 14:04:05.9  Data: <   g,  gL  g   g> 20 91 AC 67 2C 91 AC 67 4C 80 C0 67 C0 80 C0 67 
2021/02/02 14:04:05.9 {2436} 2021/02/02 14:04:05.9 normal block at 0x01BCBDF0, 112 bytes long.
2021/02/02 14:04:05.9  Data: <   g   g ~ g ~ g> 0C 8F AC 67 14 8F AC 67 AC 7E C0 67 E4 7E C0 67 
2021/02/02 14:04:05.9 {2410} 2021/02/02 14:04:05.9 normal block at 0x01BC90D0, 112 bytes long.
2021/02/02 14:04:05.9  Data: <   g   g { g    > A4 89 AC 67 AC 89 AC 67 1C 7B C0 67 00 00 00 00 
2021/02/02 14:04:05.9 {2390} 2021/02/02 14:04:05.9 normal block at 0x01BC9030, 112 bytes long.
2021/02/02 14:04:05.9  Data: <   g   g,} gd} g> 18 8D AC 67 20 8D AC 67 2C 7D C0 67 64 7D C0 67 
2021/02/02 14:04:05.9 {2375} 2021/02/02 14:04:05.9 normal block at 0x01BC8F90, 112 bytes long.
2021/02/02 14:04:05.9  Data: <   g   g\y g y g> 8C 85 AC 67 94 85 AC 67 5C 79 C0 67 94 79 C0 67 
2021/02/02 14:04:05.9 {2349} 2021/02/02 14:04:05.9 normal block at 0x01BC8EF0, 112 bytes long.
2021/02/02 14:04:05.9  Data: <t  gx  g w g x g> 74 83 AC 67 78 83 AC 67 CC 77 C0 67 04 78 C0 67 
2021/02/02 14:04:05.9 {2330} 2021/02/02 14:04:05.9 normal block at 0x01BC8E50, 112 bytes long.
2021/02/02 14:04:05.9  Data: <   g   g\v g    > A4 80 AC 67 B0 80 AC 67 5C 76 C0 67 00 00 00 00 
2021/02/02 14:04:05.9 {2325} 2021/02/02 14:04:05.9 normal block at 0x01BA4308, 4 bytes long.
2021/02/02 14:04:05.9  Data: <   g> F0 05 7F 67 
2021/02/02 14:04:05.9 {2323} 2021/02/02 14:04:05.9 normal block at 0x01B93740, 20 bytes long.
2021/02/02 14:04:05.9  Data: <    pU          > 08 00 00 00 70 55 BA 01 00 00 00 00 10 00 00 00 
2021/02/02 14:04:05.9 {2316} 2021/02/02 14:04:05.9 normal block at 0x01BC59A8, 112 bytes long.
2021/02/02 14:04:05.9  Data: <   g|{ g        > 98 88 A9 67 7C 7B AC 67 00 00 00 00 00 00 00 00 
2021/02/02 14:04:05.9 {2315} 2021/02/02 14:04:05.9 normal block at 0x01BE1F50, 12 bytes long.
2021/02/02 14:04:05.9  Data: <alg_section > 61 6C 67 5F 73 65 63 74 69 6F 6E 00 
2021/02/02 14:04:05.9 {2314} 2021/02/02 14:04:05.9 normal block at 0x01BC3058, 24 bytes long.
2021/02/02 14:04:05.9  Data: <    P      g    > 00 00 00 00 50 1F BE 01 A0 09 80 67 00 00 00 00 
2021/02/02 14:04:05.9 {2313} 2021/02/02 14:04:05.9 normal block at 0x01BE1F18, 8 bytes long.
2021/02/02 14:04:05.9  Data: <engines > 65 6E 67 69 6E 65 73 00 
2021/02/02 14:04:05.9 {2312} 2021/02/02 14:04:05.9 normal block at 0x01BC3010, 24 bytes long.
2021/02/02 14:04:05.9  Data: <           g@  g> 00 00 00 00 18 1F BE 01 B0 10 80 67 40 10 80 67 
2021/02/02 14:04:05.9 {2311} 2021/02/02 14:04:05.9 normal block at 0x01BE1EE0, 12 bytes long.
2021/02/02 14:04:05.9  Data: <oid_section > 6F 69 64 5F 73 65 63 74 69 6F 6E 00 
2021/02/02 14:04:05.9 {2310} 2021/02/02 14:04:05.9 normal block at 0x01BC2FC8, 24 bytes long.
2021/02/02 14:04:05.9  Data: <        p  g`  g> 00 00 00 00 E0 1E BE 01 70 08 80 67 60 08 80 67 
2021/02/02 14:04:05.9 {2309} 2021/02/02 14:04:05.9 normal block at 0x01B93600, 16 bytes long.
2021/02/02 14:04:05.9  Data: < /   0  X0      > C8 2F BC 01 10 30 BC 01 58 30 BC 01 00 00 00 00 
2021/02/02 14:04:05.9 {2308} 2021/02/02 14:04:05.9 normal block at 0x01B93640, 20 bytes long.
2021/02/02 14:04:05.9  Data: <     6          > 03 00 00 00 00 36 B9 01 00 00 00 00 04 00 00 00 
2021/02/02 14:04:05.9 Object dump complete.
2021/02/04 10:37:09.7 DataSecurity: DLL_PROCESS_DETACH.
2021/02/04 10:37:11.2 AcquisitionEngine: DLL_PROCESS_ATTACH - V11.1.0.1
2021/02/04 10:37:11.2 DataSecurity: DLL_PROCESS_ATTACH - V1.0.0.1
2021/02/04 10:37:11.2 MultiWellPlate: DLL_PROCESS_ATTACH - V1.0.0.6
2021/02/04 10:37:11.2 
2021/02/04 10:37:11.2 Octet Data Acquisition 11.1.2.24 (debug build)
2021/02/04 10:37:11.2 
2021/02/04 10:37:11.5 CreateToolbar()
2021/02/04 10:37:11.6 Instrument started...
2021/02/04 10:37:14.8 Galil: Try opening COM1 at 19200 baud
2021/02/04 10:37:14.9 Galil: Successfully opened COM1 at 19200 baud
2021/02/04 10:37:14.9 ReadInfo()
2021/02/04 10:37:15.0 Board: DMCA632 Rev 1.0
2021/02/04 10:37:15.0 Serial = FB-50183
2021/02/04 10:37:15.0 GALIL: XY steps/mm = 251.969, Z steps/mm = 1259.84
2021/02/04 10:37:15.3 GetSamplePos1_1 = (2.3494,-103.166,-13.7435)
2021/02/04 10:37:15.3 GetSamplePos1_9 = (2.3494,-33.2179,-31.113)
2021/02/04 10:37:15.3 m_dPickRowSpacingMM = 9
2021/02/04 10:37:15.3 m_dPickColSpacingMM = -9
2021/02/04 10:37:15.3 m_ySample1RowSpacingMM = 8.74357
2021/02/04 10:37:15.3 m_zSample1RowSpacingMM = -2.17119
2021/02/04 10:37:15.3 m_ySample2RowSpacingMM = 9
2021/02/04 10:37:15.3 m_zSample2RowSpacingMM = 0
2021/02/04 10:37:15.3 
2021/02/04 10:37:15.3 gmcController polling at 6.7 Hz
2021/02/04 10:37:15.3 
2021/02/04 10:37:15.3 Opening instrument: Octet RED96
2021/02/04 10:37:15.3 Galil Controller - Program Version: 3022
2021/02/04 10:37:15.5 EJECTOR: Opened on port 4
2021/02/04 10:37:15.5 AUTODOOR: opened in simulation mode
2021/02/04 10:37:15.9 SHAKER: opened shaker on COM7 - HT-91100 V4.77
2021/02/04 10:37:16.0 Heater initialization succeeded on port 6
2021/02/04 10:37:16.0 HEATER: opened shaker on COM6
2021/02/04 10:37:16.0 Old State:24- New State:ENGN_State_Launched
2021/02/04 10:37:16.0 SetHeaterTemperature 25.0
2021/02/04 10:37:16.2 
2021/02/04 10:37:16.2 
2021/02/04 10:37:16.2 ** Initializing Instrument **
2021/02/04 10:37:16.2 Old State:25-ENGN_State_Launched New State:ENGN_State_WaitInitialize
2021/02/04 10:37:19.8 Galil: Try opening COM1 at 19200 baud
2021/02/04 10:37:20.0 Galil: Successfully opened COM1 at 19200 baud
2021/02/04 10:37:20.0 ReadInfo()
2021/02/04 10:37:20.0 Board: DMCA632 Rev 1.0
2021/02/04 10:37:20.1 Serial = FB-50183
2021/02/04 10:37:20.1 GALIL: XY steps/mm = 251.969, Z steps/mm = 1259.84
2021/02/04 10:37:20.3 GetSamplePos1_1 = (2.3494,-103.166,-13.7435)
2021/02/04 10:37:20.3 GetSamplePos1_9 = (2.3494,-33.2179,-31.113)
2021/02/04 10:37:20.3 m_dPickRowSpacingMM = 9
2021/02/04 10:37:20.3 m_dPickColSpacingMM = -9
2021/02/04 10:37:20.3 m_ySample1RowSpacingMM = 8.74357
2021/02/04 10:37:20.3 m_zSample1RowSpacingMM = -2.17119
2021/02/04 10:37:20.3 m_ySample2RowSpacingMM = 9
2021/02/04 10:37:20.3 m_zSample2RowSpacingMM = 0
2021/02/04 10:37:20.3 
2021/02/04 10:37:20.3 gmcController polling at 6.7 Hz
2021/02/04 10:37:20.3 
2021/02/04 10:37:20.3 Opening instrument: Octet RED96
2021/02/04 10:37:20.3 Galil Controller - Program Version: 3022
2021/02/04 10:37:20.4 EJECTOR: Opened on port 4
2021/02/04 10:37:20.4 AUTODOOR: opened in simulation mode
2021/02/04 10:37:20.9 SHAKER: opened shaker on COM7 - HT-91100 V4.77
2021/02/04 10:37:20.9 Heater initialization succeeded on port 6
2021/02/04 10:37:20.9 HEATER: opened shaker on COM6
2021/02/04 10:37:21.1 Reading map file: C:\ForteBio\OctetRed\OO Settings\Ch2SN.txt
2021/02/04 10:37:21.1 Looking for 8 devices with timeout of 60000 ms
2021/02/04 10:37:21.1 Found 8 devices in 15 ms
2021/02/04 10:37:21.1 
2021/02/04 10:37:21.1 Calibration coefficients for USB4U00174
2021/02/04 10:37:21.1 C0 = 5.7241101e02  C1 = 1.0488621e-01  C2 = -4.7133549e-06  C3 = -1.1382851e-10  
2021/02/04 10:37:21.1 
2021/02/04 10:37:21.1 Calibration coefficients for USB4U00175
2021/02/04 10:37:21.1 C0 = 5.7272327e02  C1 = 1.0493612e-01  C2 = -4.5686220e-06  C3 = -1.3377401e-10  
2021/02/04 10:37:21.1 
2021/02/04 10:37:21.1 Calibration coefficients for USB4U00182
2021/02/04 10:37:21.1 C0 = 5.7176379e02  C1 = 1.0666659e-01  C2 = -5.3205222e-06  C3 = 0.0000000e00  
2021/02/04 10:37:21.2 
2021/02/04 10:37:21.2 Calibration coefficients for USB4U00282
2021/02/04 10:37:21.2 C0 = 5.7285431e02  C1 = 1.0512616e-01  C2 = -4.8171128e-06  C3 = -9.8771345e-11  
2021/02/04 10:37:21.2 
2021/02/04 10:37:21.2 Calibration coefficients for USB4U00181
2021/02/04 10:37:21.2 C0 = 5.7227795e02  C1 = 1.0561486e-01  C2 = -4.7680501e-06  C3 = -1.3494166e-10  
2021/02/04 10:37:21.2 
2021/02/04 10:37:21.2 Calibration coefficients for USB4U00281
2021/02/04 10:37:21.2 C0 = 5.7245911e02  C1 = 1.0660045e-01  C2 = -5.0044773e-06  C3 = -1.0085015e-10  
2021/02/04 10:37:21.2 
2021/02/04 10:37:21.2 Calibration coefficients for USB4U00176
2021/02/04 10:37:21.2 C0 = 5.7240289e02  C1 = 1.0599721e-01  C2 = -4.9037849e-06  C3 = -9.1944383e-11  
2021/02/04 10:37:21.2 
2021/02/04 10:37:21.2 Calibration coefficients for USB4U00280
2021/02/04 10:37:21.2 C0 = 5.7248108e02  C1 = 1.0716514e-01  C2 = -5.1591037e-06  C3 = -1.0128341e-10  
2021/02/04 10:37:21.2 Opened: USB4U00174, USB4U00175, USB4U00182, USB4U00282, USB4U00181, USB4U00281, USB4U00176, USB4U00280, 
2021/02/04 10:37:21.2 
2021/02/04 10:37:21.2 DSP settings (Cross Correlation)
2021/02/04 10:37:21.2  - Transmission
2021/02/04 10:37:21.2 
2021/02/04 10:37:21.2 Ch	IgnoreLow	IgnoreHigh
2021/02/04 10:37:21.2 1	150		200
2021/02/04 10:37:21.2 2	150		200
2021/02/04 10:37:21.2 3	150		200
2021/02/04 10:37:21.2 4	150		200
2021/02/04 10:37:21.2 5	150		200
2021/02/04 10:37:21.2 6	150		200
2021/02/04 10:37:21.2 7	150		200
2021/02/04 10:37:21.2 8	150		200
2021/02/04 10:37:21.6 EJECT: To Chute, position=-2,-1
2021/02/04 10:37:21.7 GMC_Interlock
2021/02/04 10:37:22.0 Old State:1-ENGN_State_WaitInitialize New State:ENGN_State_Initializing
2021/02/04 10:37:22.0 GMC_HomeXYZ
2021/02/04 10:37:27.2 GMC_SetPosZ
2021/02/04 10:37:27.5 GMC_ServoHere
2021/02/04 10:37:27.7 GMC_SetPosZ
2021/02/04 10:37:27.8 GMC_ServoHere
2021/02/04 10:37:28.0 GMC_SetPosXY
2021/02/04 10:37:30.8 GMC_SetPosZ
2021/02/04 10:37:34.4 GMC_Eject
2021/02/04 10:37:34.4 EJECTOR: Eject
2021/02/04 10:37:43.1 GMC_HomeZ
2021/02/04 10:37:48.0 GMC_SetPosZ
2021/02/04 10:37:48.3 GMC_ServoHere
2021/02/04 10:37:48.5 GMC_Interlock
2021/02/04 10:37:48.8 GMC_HomeXYZ
2021/02/04 10:37:55.8 GMC_SetPosZ
2021/02/04 10:37:56.2 GMC_ServoHere
2021/02/04 10:37:56.3 GMC_SetPosZ
2021/02/04 10:37:56.5 GMC_ServoHere
2021/02/04 10:37:56.7 GMC_SetPosXY
2021/02/04 10:37:59.4 GMC_SetPosZ
2021/02/04 10:37:59.7 Old State:2-ENGN_State_Initializing New State:ENGN_State_InitializeComplete
2021/02/04 10:37:59.7 Integration Time: 1.00,1.00,1.00,1.00,1.00,1.00,1.00,1.00,
2021/02/04 10:37:59.8 Old State:3-ENGN_State_InitializeComplete New State:ENGN_State_SystemReady
2021/02/04 10:37:59.9 Pickups: 306, Warn: 90, Error: 100
2021/02/04 11:03:22.7 SetHeaterTemperature 25.0
2021/02/04 11:03:22.8 Temp: 2021/02/04 11:03:22, 25.0000
2021/02/04 11:03:22.9 Starting new assay
2021/02/04 11:03:23.1 Old State:4-ENGN_State_SystemReady New State:ENGN_StateRunning_StartNewStep
2021/02/04 11:03:23.1 Plate 1 temperature = 25 C
2021/02/04 11:03:23.2 Old State:6-ENGN_StateRunning_StartNewStep New State:ENGN_StateRunning_WaitPickingSensors
2021/02/04 11:03:23.2 Pick(0, 7)
2021/02/04 11:03:23.3 GMC_SetPosZ
2021/02/04 11:03:23.3 Temp: 2021/02/04 11:03:23, 25.0000
2021/02/04 11:03:23.3 Old State:7-ENGN_StateRunning_WaitPickingSensors New State:ENGN_StateRunning_PickingSensors
2021/02/04 11:03:23.5 GMC_ServoHere
2021/02/04 11:03:23.6 GMC_SetPosXY
2021/02/04 11:03:25.8 GMC_SetPosZ
2021/02/04 11:03:31.2 GMC_SetPosZ
2021/02/04 11:03:31.7 Old State:8-ENGN_StateRunning_PickingSensors New State:ENGN_StateRunning_CheckingSensors
2021/02/04 11:03:31.8 
2021/02/04 11:03:31.8 Detect Sensors
2021/02/04 11:03:31.8 ==============
2021/02/04 11:03:31.8 1	YES		9.1	5586.3
2021/02/04 11:03:31.8 2	YES		9.1	5229.4
2021/02/04 11:03:31.8 3	YES		8.9	5380.2
2021/02/04 11:03:31.8 4	YES		8.9	5655.7
2021/02/04 11:03:31.8 5	YES		8.7	5704.7
2021/02/04 11:03:31.8 6	YES		9.3	4860.0
2021/02/04 11:03:31.8 7	YES		9.0	5023.2
2021/02/04 11:03:31.8 8	YES		8.8	5882.9
2021/02/04 11:03:31.8 
2021/02/04 11:03:32.0 CH1: Correction Factor = 2.45831
2021/02/04 11:03:32.0 CH2: Correction Factor = 2.57214
2021/02/04 11:03:32.0 CH3: Correction Factor = 2.42869
2021/02/04 11:03:32.0 CH4: Correction Factor = 2.40855
2021/02/04 11:03:32.0 CH5: Correction Factor = 2.43785
2021/02/04 11:03:32.0 CH6: Correction Factor = 2.6173
2021/02/04 11:03:32.0 CH7: Correction Factor = 2.77153
2021/02/04 11:03:32.0 CH8: Correction Factor = 2.33276
2021/02/04 11:03:32.2 CH1: Correction Factor = 1.06526
2021/02/04 11:03:32.2 CH2: Correction Factor = 1.07031
2021/02/04 11:03:32.2 CH3: Correction Factor = 1.07093
2021/02/04 11:03:32.2 CH4: Correction Factor = 1.08124
2021/02/04 11:03:32.2 CH5: Correction Factor = 1.0709
2021/02/04 11:03:32.2 CH6: Correction Factor = 1.08026
2021/02/04 11:03:32.2 CH7: Correction Factor = 1.06827
2021/02/04 11:03:32.2 CH8: Correction Factor = 1.0631
2021/02/04 11:03:32.4 CH1: Correction Factor = 1.0105
2021/02/04 11:03:32.4 CH2: Correction Factor = 1.01208
2021/02/04 11:03:32.4 CH3: Correction Factor = 1.0061
2021/02/04 11:03:32.4 CH4: Correction Factor = 0.996828
2021/02/04 11:03:32.4 CH5: Correction Factor = 1.00924
2021/02/04 11:03:32.4 CH6: Correction Factor = 1.00312
2021/02/04 11:03:32.4 CH7: Correction Factor = 1.00394
2021/02/04 11:03:32.4 CH8: Correction Factor = 1.00643
2021/02/04 11:03:32.6 CH1: Correction Factor = 0.997798
2021/02/04 11:03:32.6 CH2: Correction Factor = 0.999907
2021/02/04 11:03:32.6 CH3: Correction Factor = 1.00285
2021/02/04 11:03:32.6 CH4: Correction Factor = 1.00023
2021/02/04 11:03:32.6 CH5: Correction Factor = 0.999475
2021/02/04 11:03:32.6 CH6: Correction Factor = 1.0001
2021/02/04 11:03:32.6 CH7: Correction Factor = 1.00103
2021/02/04 11:03:32.6 CH8: Correction Factor = 1.00313
2021/02/04 11:03:32.7 CH1: Correction Factor = 0.998048
2021/02/04 11:03:32.7 CH2: Correction Factor = 1.00021
2021/02/04 11:03:32.7 CH3: Correction Factor = 0.9996
2021/02/04 11:03:32.7 CH4: Correction Factor = 1.00053
2021/02/04 11:03:32.7 CH5: Correction Factor = 0.999598
2021/02/04 11:03:32.7 CH6: Correction Factor = 0.999981
2021/02/04 11:03:32.7 CH7: Correction Factor = 1.00098
2021/02/04 11:03:32.7 CH8: Correction Factor = 0.999478
2021/02/04 11:03:32.9 CH1: Correction Factor = 1.00143
2021/02/04 11:03:32.9 CH2: Correction Factor = 1.00009
2021/02/04 11:03:32.9 CH3: Correction Factor = 0.999671
2021/02/04 11:03:32.9 CH4: Correction Factor = 1.0004
2021/02/04 11:03:32.9 CH5: Correction Factor = 0.999366
2021/02/04 11:03:32.9 CH6: Correction Factor = 0.999991
2021/02/04 11:03:32.9 CH7: Correction Factor = 1.00089
2021/02/04 11:03:32.9 CH8: Correction Factor = 0.999655
2021/02/04 11:03:32.9 Sensor 1: Integration Time = 2.64 ms
2021/02/04 11:03:32.9 Sensor 2: Integration Time = 2.79 ms
2021/02/04 11:03:32.9 Sensor 3: Integration Time = 2.62 ms
2021/02/04 11:03:32.9 Sensor 4: Integration Time = 2.60 ms
2021/02/04 11:03:32.9 Sensor 5: Integration Time = 2.63 ms
2021/02/04 11:03:32.9 Sensor 6: Integration Time = 2.84 ms
2021/02/04 11:03:32.9 Sensor 7: Integration Time = 2.98 ms
2021/02/04 11:03:32.9 Sensor 8: Integration Time = 2.50 ms
2021/02/04 11:03:32.9 WaitControllerIdle(30000)
2021/02/04 11:03:33.0 GMC_HomeZ
2021/02/04 11:03:39.5 GMC_SetPosZ
2021/02/04 11:03:39.9 GMC_ServoHere
2021/02/04 11:03:40.2 Old State:9-ENGN_StateRunning_CheckingSensors New State:ENGN_StateRunning_PickingSensorsComplete
2021/02/04 11:03:40.2 StartShaker(1000)
2021/02/04 11:03:40.2 Integration Time: 2.64,2.79,2.62,2.60,2.63,2.84,2.98,2.50,
2021/02/04 11:03:40.5 Plate 1 temperature = 25 C
2021/02/04 11:03:40.5 Pickups: 307, Warn: 90, Error: 100
2021/02/04 11:03:40.5 Old State:10-ENGN_StateRunning_PickingSensorsComplete New State:ENGN_StateRunning_WaitGoingToSample
2021/02/04 11:03:40.5 Sample96_Q(0, 0, 0)
2021/02/04 11:03:40.7 
2021/02/04 11:03:40.7 START SCAN: 
2021/02/04 11:03:40.7    CycleTime (ms)    = 200
2021/02/04 11:03:40.7    CycleCount        = 150
2021/02/04 11:03:40.7    ScansToAverage    = 20
2021/02/04 11:03:40.7    FinishTime (s)    = 30
2021/02/04 11:03:40.7    Temperature       = 25.0
2021/02/04 11:03:40.7    Lamp Power        = 1
2021/02/04 11:03:40.7    Spec PCB temps    = 38.0, 38.1, 38.8, 38.7, 38.7, 38.9, 37.5, 37.1
2021/02/04 11:03:40.7 
2021/02/04 11:03:40.7 GMC_SetPosZ
2021/02/04 11:03:40.7 Old State:12-ENGN_StateRunning_WaitGoingToSample New State:ENGN_StateRunning_GoingToSample
2021/02/04 11:03:40.8 GMC_ServoHere
2021/02/04 11:03:41.0 GMC_SetPosXY
2021/02/04 11:03:43.2 GMC_SetPosZ
2021/02/04 11:03:45.2 Old State:13-ENGN_StateRunning_GoingToSample New State:ENGN_StateRunning_GoingToSampleComplete
2021/02/04 11:03:45.3 Old State:14-ENGN_StateRunning_GoingToSampleComplete New State:ENGN_StateRunning_WaitSampling
2021/02/04 11:03:45.3 Step started at: 11:03:40
2021/02/04 11:03:45.3 XYZ movement time  = 4598 ms + Scan start delay = 4527 ms
2021/02/04 11:03:45.4 Old State:15-ENGN_StateRunning_WaitSampling New State:ENGN_StateRunning_Sampling
2021/02/04 11:04:15.1 
2021/02/04 11:04:15.1 STOP SCAN: 
2021/02/04 11:04:15.1    CycleTime (ms)    = 200
2021/02/04 11:04:15.1    CurrentCycle      = 150
2021/02/04 11:04:15.1    RunTime (ms)      = 29978
2021/02/04 11:04:15.1    AverageCycle (ms) = 199.9
2021/02/04 11:04:15.1    Temperature       = 25.0
2021/02/04 11:04:15.1    DATA OVERRUN %    = 0.00
2021/02/04 11:04:15.1    Spec PCB temps    = 38.2, 38.3, 39.0, 38.9, 38.9, 39.2, 37.7, 37.2
2021/02/04 11:04:15.1 
2021/02/04 11:04:15.2 Old State:16-cycle=150, Elapsed Time:   30.0,  Ideal Time:   29.8,  Delay time =   0.04  New State:ENGN_StateRunning_SamplingComplete
2021/02/04 11:04:15.3 Old State:18-ENGN_StateRunning_SamplingComplete New State:ENGN_StateRunning_WaitNewStep
2021/02/04 11:04:15.5 Old State:5-ENGN_StateRunning_WaitNewStep New State:ENGN_StateRunning_StartNewStep
2021/02/04 11:04:15.5 StartShaker(1000)
2021/02/04 11:04:15.8 Temp: 2021/02/04 11:04:15, 25.0000
2021/02/04 11:04:15.9 Old State:6-ENGN_StateRunning_StartNewStep New State:ENGN_StateRunning_WaitGoingToSample
2021/02/04 11:04:15.9 Sample96_Q(0, 0, 10)
2021/02/04 11:04:16.0 GMC_SetPosZ
2021/02/04 11:04:16.0 
2021/02/04 11:04:16.0 START SCAN: 
2021/02/04 11:04:16.0    CycleTime (ms)    = 200
2021/02/04 11:04:16.0    CycleCount        = 25
2021/02/04 11:04:16.0    ScansToAverage    = 20
2021/02/04 11:04:16.0    FinishTime (s)    = 5
2021/02/04 11:04:16.0    Temperature       = 25.0
2021/02/04 11:04:16.0    Lamp Power        = 1
2021/02/04 11:04:16.0    Spec PCB temps    = 38.2, 38.3, 39.0, 38.9, 38.9, 39.2, 37.7, 37.3
2021/02/04 11:04:16.0 
2021/02/04 11:04:16.1 Old State:12-ENGN_StateRunning_WaitGoingToSample New State:ENGN_StateRunning_GoingToSample
2021/02/04 11:04:17.8 GMC_ServoHere
2021/02/04 11:04:18.0 GMC_SetPosXY
2021/02/04 11:04:19.6 GMC_SetPosZ
2021/02/04 11:04:24.4 Old State:13-ENGN_StateRunning_GoingToSample New State:ENGN_StateRunning_GoingToSampleComplete
2021/02/04 11:04:24.5 Old State:14-cycle=1, Elapsed Time:    0.0,  Ideal Time:    0.0,  Delay time =   0.00  New State:ENGN_StateRunning_WaitSampling
2021/02/04 11:04:24.5 Step started at: 11:04:15
2021/02/04 11:04:24.5 XYZ movement time  = 8451 ms + Scan start delay = 8460 ms
2021/02/04 11:04:24.6 Old State:15-ENGN_StateRunning_WaitSampling New State:ENGN_StateRunning_Sampling
2021/02/04 11:04:29.3 
2021/02/04 11:04:29.3 STOP SCAN: 
2021/02/04 11:04:29.3    CycleTime (ms)    = 200
2021/02/04 11:04:29.3    CurrentCycle      = 25
2021/02/04 11:04:29.3    RunTime (ms)      = 4974
2021/02/04 11:04:29.3    AverageCycle (ms) = 199.0
2021/02/04 11:04:29.3    Temperature       = 25.0
2021/02/04 11:04:29.3    DATA OVERRUN %    = 0.00
2021/02/04 11:04:29.3    Spec PCB temps    = 38.2, 38.4, 39.1, 39.0, 39.0, 39.2, 37.7, 37.4
2021/02/04 11:04:29.3 
2021/02/04 11:04:29.4 Old State:16-cycle=25, Elapsed Time:    5.0,  Ideal Time:    4.8,  Delay time =   0.04  New State:ENGN_StateRunning_SamplingComplete
2021/02/04 11:04:29.6 Old State:18-ENGN_StateRunning_SamplingComplete New State:ENGN_StateRunning_WaitNewStep
2021/02/04 11:04:29.9 Old State:5-ENGN_StateRunning_WaitNewStep New State:ENGN_StateRunning_StartNewStep
2021/02/04 11:04:29.9 StartShaker(1000)
2021/02/04 11:04:30.2 Old State:6-ENGN_StateRunning_StartNewStep New State:ENGN_StateRunning_WaitGoingToSample
2021/02/04 11:04:30.2 Sample96_Q(0, 0, 11)
2021/02/04 11:04:30.2 Temp: 2021/02/04 11:04:30, 25.0000
2021/02/04 11:04:30.3 GMC_SetPosZ
2021/02/04 11:04:30.4 
2021/02/04 11:04:30.4 START SCAN: 
2021/02/04 11:04:30.4    CycleTime (ms)    = 200
2021/02/04 11:04:30.4    CycleCount        = 25
2021/02/04 11:04:30.4    ScansToAverage    = 20
2021/02/04 11:04:30.4    FinishTime (s)    = 5
2021/02/04 11:04:30.4    Temperature       = 25.0
2021/02/04 11:04:30.4    Lamp Power        = 1
2021/02/04 11:04:30.4    Spec PCB temps    = 38.3, 38.4, 39.1, 39.0, 39.0, 39.2, 37.7, 37.4
2021/02/04 11:04:30.4 
2021/02/04 11:04:30.4 Old State:12-ENGN_StateRunning_WaitGoingToSample New State:ENGN_StateRunning_GoingToSample
2021/02/04 11:04:35.0 GMC_ServoHere
2021/02/04 11:04:35.2 GMC_SetPosXY
2021/02/04 11:04:35.6 GMC_SetPosZ
2021/02/04 11:04:40.8 Old State:13-cycle=1, Elapsed Time:    0.0,  Ideal Time:    0.0,  Delay time =   0.00  New State:ENGN_StateRunning_GoingToSampleComplete
2021/02/04 11:04:40.9 Old State:14-ENGN_StateRunning_GoingToSampleComplete New State:ENGN_StateRunning_WaitSampling
2021/02/04 11:04:40.9 Step started at: 11:04:30
2021/02/04 11:04:40.9 XYZ movement time  = 10368 ms + Scan start delay = 10340 ms
2021/02/04 11:04:41.0 Old State:15-ENGN_StateRunning_WaitSampling New State:ENGN_StateRunning_Sampling
2021/02/04 11:04:45.6 
2021/02/04 11:04:45.6 STOP SCAN: 
2021/02/04 11:04:45.6    CycleTime (ms)    = 200
2021/02/04 11:04:45.6    CurrentCycle      = 25
2021/02/04 11:04:45.6    RunTime (ms)      = 4956
2021/02/04 11:04:45.6    AverageCycle (ms) = 198.2
2021/02/04 11:04:45.6    Temperature       = 25.0
2021/02/04 11:04:45.6    DATA OVERRUN %    = 0.00
2021/02/04 11:04:45.6    Spec PCB temps    = 38.4, 38.5, 39.2, 39.1, 39.1, 39.3, 37.8, 37.4
2021/02/04 11:04:45.6 
2021/02/04 11:04:45.6 Old State:16-cycle=25, Elapsed Time:    5.0,  Ideal Time:    4.8,  Delay time =   0.01  New State:ENGN_StateRunning_SamplingComplete
2021/02/04 11:04:45.7 Old State:18-ENGN_StateRunning_SamplingComplete New State:ENGN_StateRunning_WaitNewStep
2021/02/04 11:04:46.1 Old State:5-ENGN_StateRunning_WaitNewStep New State:ENGN_StateRunning_StartNewStep
2021/02/04 11:04:46.1 StartShaker(1000)
2021/02/04 11:04:46.4 Temp: 2021/02/04 11:04:46, 25.0000
2021/02/04 11:04:46.4 Old State:6-ENGN_StateRunning_StartNewStep New State:ENGN_StateRunning_WaitGoingToSample
2021/02/04 11:04:46.4 Sample96_Q(0, 0, 10)
2021/02/04 11:04:46.5 GMC_SetPosZ
2021/02/04 11:04:46.5 
2021/02/04 11:04:46.5 START SCAN: 
2021/02/04 11:04:46.5    CycleTime (ms)    = 200
2021/02/04 11:04:46.5    CycleCount        = 25
2021/02/04 11:04:46.5    ScansToAverage    = 20
2021/02/04 11:04:46.5    FinishTime (s)    = 5
2021/02/04 11:04:46.5    Temperature       = 25.0
2021/02/04 11:04:46.5    Lamp Power        = 1
2021/02/04 11:04:46.5    Spec PCB temps    = 38.3, 38.5, 39.1, 39.1, 39.1, 39.3, 37.8, 37.4
2021/02/04 11:04:46.5 
2021/02/04 11:04:46.6 Old State:12-ENGN_StateRunning_WaitGoingToSample New State:ENGN_StateRunning_GoingToSample
2021/02/04 11:04:51.5 GMC_ServoHere
2021/02/04 11:04:51.6 GMC_SetPosXY
2021/02/04 11:04:52.0 GMC_SetPosZ
2021/02/04 11:04:56.9 Old State:13-cycle=1, Elapsed Time:    0.0,  Ideal Time:    0.0,  Delay time =   0.00  New State:ENGN_StateRunning_GoingToSampleComplete
2021/02/04 11:04:57.0 Old State:14-ENGN_StateRunning_GoingToSampleComplete New State:ENGN_StateRunning_WaitSampling
2021/02/04 11:04:57.0 Step started at: 11:04:46
2021/02/04 11:04:57.0 XYZ movement time  = 10299 ms + Scan start delay = 10293 ms
2021/02/04 11:04:57.1 Old State:15-ENGN_StateRunning_WaitSampling New State:ENGN_StateRunning_Sampling
2021/02/04 11:05:01.7 
2021/02/04 11:05:01.7 STOP SCAN: 
2021/02/04 11:05:01.7    CycleTime (ms)    = 200
2021/02/04 11:05:01.7    CurrentCycle      = 25
2021/02/04 11:05:01.7    RunTime (ms)      = 4957
2021/02/04 11:05:01.7    AverageCycle (ms) = 198.3
2021/02/04 11:05:01.7    Temperature       = 25.0
2021/02/04 11:05:01.7    DATA OVERRUN %    = 0.00
2021/02/04 11:05:01.7    Spec PCB temps    = 38.4, 38.6, 39.2, 39.1, 39.1, 39.4, 37.9, 37.5
2021/02/04 11:05:01.7 
2021/02/04 11:05:01.7 Old State:16-cycle=25, Elapsed Time:    5.0,  Ideal Time:    4.8,  Delay time =   0.01  New State:ENGN_StateRunning_SamplingComplete
2021/02/04 11:05:01.9 Old State:18-ENGN_StateRunning_SamplingComplete New State:ENGN_StateRunning_WaitNewStep
2021/02/04 11:05:02.2 Old State:5-ENGN_StateRunning_WaitNewStep New State:ENGN_StateRunning_StartNewStep
2021/02/04 11:05:02.2 StartShaker(1000)
2021/02/04 11:05:02.5 Temp: 2021/02/04 11:05:02, 25.0000
2021/02/04 11:05:02.5 Old State:6-ENGN_StateRunning_StartNewStep New State:ENGN_StateRunning_WaitGoingToSample
2021/02/04 11:05:02.5 Sample96_Q(0, 0, 11)
2021/02/04 11:05:02.6 GMC_SetPosZ
2021/02/04 11:05:02.7 
2021/02/04 11:05:02.7 START SCAN: 
2021/02/04 11:05:02.7    CycleTime (ms)    = 200
2021/02/04 11:05:02.7    CycleCount        = 25
2021/02/04 11:05:02.7    ScansToAverage    = 20
2021/02/04 11:05:02.7    FinishTime (s)    = 5
2021/02/04 11:05:02.7    Temperature       = 25.0
2021/02/04 11:05:02.7    Lamp Power        = 1
2021/02/04 11:05:02.7    Spec PCB temps    = 38.4, 38.6, 39.2, 39.1, 39.1, 39.4, 37.9, 37.5
2021/02/04 11:05:02.7 
2021/02/04 11:05:02.7 Old State:12-ENGN_StateRunning_WaitGoingToSample New State:ENGN_StateRunning_GoingToSample
2021/02/04 11:05:07.2 GMC_ServoHere
2021/02/04 11:05:07.4 GMC_SetPosXY
2021/02/04 11:05:07.8 GMC_SetPosZ
2021/02/04 11:05:13.0 Old State:13-cycle=1, Elapsed Time:    0.0,  Ideal Time:    0.0,  Delay time =   0.00  New State:ENGN_StateRunning_GoingToSampleComplete
2021/02/04 11:05:13.1 Old State:14-ENGN_StateRunning_GoingToSampleComplete New State:ENGN_StateRunning_WaitSampling
2021/02/04 11:05:13.1 Step started at: 11:05:02
2021/02/04 11:05:13.1 XYZ movement time  = 10290 ms + Scan start delay = 10256 ms
2021/02/04 11:05:13.2 Old State:15-ENGN_StateRunning_WaitSampling New State:ENGN_StateRunning_Sampling
2021/02/04 11:05:17.8 
2021/02/04 11:05:17.8 STOP SCAN: 
2021/02/04 11:05:17.8    CycleTime (ms)    = 200
2021/02/04 11:05:17.8    CurrentCycle      = 25
2021/02/04 11:05:17.8    RunTime (ms)      = 4955
2021/02/04 11:05:17.8    AverageCycle (ms) = 198.2
2021/02/04 11:05:17.8    Temperature       = 25.0
2021/02/04 11:05:17.8    DATA OVERRUN %    = 0.00
2021/02/04 11:05:17.8    Spec PCB temps    = 38.5, 38.6, 39.3, 39.2, 39.2, 39.4, 37.9, 37.6
2021/02/04 11:05:17.8 
2021/02/04 11:05:17.9 Old State:16-cycle=25, Elapsed Time:    5.0,  Ideal Time:    4.8,  Delay time =   0.00  New State:ENGN_StateRunning_SamplingComplete
2021/02/04 11:05:18.0 Old State:18-ENGN_StateRunning_SamplingComplete New State:ENGN_StateRunning_WaitNewStep
2021/02/04 11:05:18.3 Old State:5-ENGN_StateRunning_WaitNewStep New State:ENGN_StateRunning_StartNewStep
2021/02/04 11:05:18.4 StartShaker(1000)
2021/02/04 11:05:18.6 Temp: 2021/02/04 11:05:18, 25.0000
2021/02/04 11:05:18.7 Old State:6-ENGN_StateRunning_StartNewStep New State:ENGN_StateRunning_WaitGoingToSample
2021/02/04 11:05:18.7 Sample96_Q(0, 0, 10)
2021/02/04 11:05:18.8 
2021/02/04 11:05:18.8 START SCAN: 
2021/02/04 11:05:18.8    CycleTime (ms)    = 200
2021/02/04 11:05:18.8    CycleCount        = 25
2021/02/04 11:05:18.8    ScansToAverage    = 20
2021/02/04 11:05:18.8    FinishTime (s)    = 5
2021/02/04 11:05:18.8    Temperature       = 25.0
2021/02/04 11:05:18.8    Lamp Power        = 1
2021/02/04 11:05:18.8    Spec PCB temps    = 38.5, 38.6, 39.3, 39.2, 39.2, 39.5, 37.9, 37.6
2021/02/04 11:05:18.8 
2021/02/04 11:05:18.8 GMC_SetPosZ
2021/02/04 11:05:18.9 Old State:12-ENGN_StateRunning_WaitGoingToSample New State:ENGN_StateRunning_GoingToSample
2021/02/04 11:05:23.8 GMC_ServoHere
2021/02/04 11:05:24.0 GMC_SetPosXY
2021/02/04 11:05:24.4 GMC_SetPosZ
2021/02/04 11:05:29.3 Old State:13-cycle=1, Elapsed Time:    0.0,  Ideal Time:    0.0,  Delay time =   0.00  New State:ENGN_StateRunning_GoingToSampleComplete
2021/02/04 11:05:29.4 Old State:14-ENGN_StateRunning_GoingToSampleComplete New State:ENGN_StateRunning_WaitSampling
2021/02/04 11:05:29.4 Step started at: 11:05:18
2021/02/04 11:05:29.4 XYZ movement time  = 10394 ms + Scan start delay = 10382 ms
2021/02/04 11:05:29.5 Old State:15-ENGN_StateRunning_WaitSampling New State:ENGN_StateRunning_Sampling
2021/02/04 11:05:34.1 
2021/02/04 11:05:34.1 STOP SCAN: 
2021/02/04 11:05:34.1    CycleTime (ms)    = 200
2021/02/04 11:05:34.1    CurrentCycle      = 25
2021/02/04 11:05:34.1    RunTime (ms)      = 4954
2021/02/04 11:05:34.1    AverageCycle (ms) = 198.2
2021/02/04 11:05:34.1    Temperature       = 25.0
2021/02/04 11:05:34.1    DATA OVERRUN %    = 0.00
2021/02/04 11:05:34.1    Spec PCB temps    = 38.6, 38.7, 39.4, 39.3, 39.2, 39.6, 38.1, 37.6
2021/02/04 11:05:34.1 
2021/02/04 11:05:34.1 Old State:16-cycle=25, Elapsed Time:    5.0,  Ideal Time:    4.8,  Delay time =   0.04  New State:ENGN_StateRunning_SamplingComplete
2021/02/04 11:05:34.2 Old State:18-ENGN_StateRunning_SamplingComplete New State:ENGN_StateRunning_WaitNewStep
2021/02/04 11:05:34.5 Old State:5-ENGN_StateRunning_WaitNewStep New State:ENGN_StateRunning_StartNewStep
2021/02/04 11:05:34.5 StartShaker(1000)
2021/02/04 11:05:34.8 Temp: 2021/02/04 11:05:34, 25.0000
2021/02/04 11:05:34.8 Old State:6-ENGN_StateRunning_StartNewStep New State:ENGN_StateRunning_WaitGoingToSample
2021/02/04 11:05:34.8 Sample96_Q(0, 0, 11)
2021/02/04 11:05:34.9 
2021/02/04 11:05:34.9 START SCAN: 
2021/02/04 11:05:34.9    CycleTime (ms)    = 200
2021/02/04 11:05:34.9    CycleCount        = 25
2021/02/04 11:05:34.9    ScansToAverage    = 20
2021/02/04 11:05:34.9    FinishTime (s)    = 5
2021/02/04 11:05:34.9    Temperature       = 25.0
2021/02/04 11:05:34.9    Lamp Power        = 1
2021/02/04 11:05:34.9    Spec PCB temps    = 38.6, 38.7, 39.4, 39.3, 39.3, 39.5, 38.1, 37.6
2021/02/04 11:05:34.9 
2021/02/04 11:05:34.9 GMC_SetPosZ
2021/02/04 11:05:35.0 Old State:12-ENGN_StateRunning_WaitGoingToSample New State:ENGN_StateRunning_GoingToSample
2021/02/04 11:05:39.6 GMC_ServoHere
2021/02/04 11:05:39.8 GMC_SetPosXY
2021/02/04 11:05:40.2 GMC_SetPosZ
2021/02/04 11:05:45.5 Old State:13-cycle=1, Elapsed Time:    0.0,  Ideal Time:    0.0,  Delay time =   0.00  New State:ENGN_StateRunning_GoingToSampleComplete
2021/02/04 11:05:45.6 Old State:14-ENGN_StateRunning_GoingToSampleComplete New State:ENGN_StateRunning_WaitSampling
2021/02/04 11:05:45.6 Step started at: 11:05:34
2021/02/04 11:05:45.6 XYZ movement time  = 10473 ms + Scan start delay = 10410 ms
2021/02/04 11:05:45.7 Old State:15-ENGN_StateRunning_WaitSampling New State:ENGN_StateRunning_Sampling
2021/02/04 11:05:50.2 
2021/02/04 11:05:50.2 STOP SCAN: 
2021/02/04 11:05:50.2    CycleTime (ms)    = 200
2021/02/04 11:05:50.2    CurrentCycle      = 25
2021/02/04 11:05:50.2    RunTime (ms)      = 4956
2021/02/04 11:05:50.2    AverageCycle (ms) = 198.2
2021/02/04 11:05:50.2    Temperature       = 25.0
2021/02/04 11:05:50.2    DATA OVERRUN %    = 0.00
2021/02/04 11:05:50.2    Spec PCB temps    = 38.6, 38.8, 39.4, 39.4, 39.4, 39.6, 38.1, 37.7
2021/02/04 11:05:50.2 
2021/02/04 11:05:50.3 Old State:16-cycle=25, Elapsed Time:    5.0,  Ideal Time:    4.8,  Delay time =   0.04  New State:ENGN_StateRunning_SamplingComplete
2021/02/04 11:05:50.4 Old State:18-ENGN_StateRunning_SamplingComplete New State:ENGN_StateRunning_WaitNewStep
2021/02/04 11:05:50.5 Old State:5-ENGN_StateRunning_WaitNewStep New State:ENGN_StateRunning_StartNewStep
2021/02/04 11:05:50.6 StartShaker(1000)
2021/02/04 11:05:50.9 Old State:6-ENGN_StateRunning_StartNewStep New State:ENGN_StateRunning_WaitGoingToSample
2021/02/04 11:05:50.9 Sample96_Q(0, 0, 0)
2021/02/04 11:05:50.9 Temp: 2021/02/04 11:05:50, 25.0000
2021/02/04 11:05:50.9 GMC_SetPosZ
2021/02/04 11:05:51.0 
2021/02/04 11:05:51.0 START SCAN: 
2021/02/04 11:05:51.0    CycleTime (ms)    = 200
2021/02/04 11:05:51.0    CycleCount        = 150
2021/02/04 11:05:51.0    ScansToAverage    = 20
2021/02/04 11:05:51.0    FinishTime (s)    = 30
2021/02/04 11:05:51.0    Temperature       = 25.0
2021/02/04 11:05:51.0    Lamp Power        = 1
2021/02/04 11:05:51.0    Spec PCB temps    = 38.7, 38.8, 39.4, 39.4, 39.4, 39.6, 38.1, 37.7
2021/02/04 11:05:51.0 
2021/02/04 11:05:51.1 Old State:12-ENGN_StateRunning_WaitGoingToSample New State:ENGN_StateRunning_GoingToSample
2021/02/04 11:05:55.9 GMC_ServoHere
2021/02/04 11:05:56.1 GMC_SetPosXY
2021/02/04 11:05:57.9 GMC_SetPosZ
2021/02/04 11:05:59.9 Old State:13-ENGN_StateRunning_GoingToSample New State:ENGN_StateRunning_GoingToSampleComplete
2021/02/04 11:06:00.0 Old State:14-cycle=1, Elapsed Time:    0.0,  Ideal Time:    0.0,  Delay time =   0.00  New State:ENGN_StateRunning_WaitSampling
2021/02/04 11:06:00.0 Step started at: 11:05:51
2021/02/04 11:06:00.0 XYZ movement time  = 8885 ms + Scan start delay = 8886 ms
2021/02/04 11:06:00.1 Old State:15-ENGN_StateRunning_WaitSampling New State:ENGN_StateRunning_Sampling
2021/02/04 11:06:29.8 
2021/02/04 11:06:29.8 STOP SCAN: 
2021/02/04 11:06:29.8    CycleTime (ms)    = 200
2021/02/04 11:06:29.8    CurrentCycle      = 150
2021/02/04 11:06:29.8    RunTime (ms)      = 29956
2021/02/04 11:06:29.8    AverageCycle (ms) = 199.7
2021/02/04 11:06:29.8    Temperature       = 25.0
2021/02/04 11:06:29.8    DATA OVERRUN %    = 0.00
2021/02/04 11:06:29.8    Spec PCB temps    = 38.9, 39.0, 39.6, 39.6, 39.6, 39.8, 38.3, 37.9
2021/02/04 11:06:29.8 
2021/02/04 11:06:29.9 Old State:16-cycle=150, Elapsed Time:   30.0,  Ideal Time:   29.8,  Delay time =   0.04  New State:ENGN_StateRunning_SamplingComplete
2021/02/04 11:06:30.0 Old State:18-ENGN_StateRunning_SamplingComplete New State:ENGN_StateRunning_WaitNewStep
2021/02/04 11:06:30.4 Old State:5-ENGN_StateRunning_WaitNewStep New State:ENGN_StateRunning_StartNewStep
2021/02/04 11:06:30.5 StartShaker(1000)
2021/02/04 11:06:30.7 Temp: 2021/02/04 11:06:30, 25.0000
2021/02/04 11:06:30.8 Old State:6-ENGN_StateRunning_StartNewStep New State:ENGN_StateRunning_WaitGoingToSample
2021/02/04 11:06:30.8 Sample96_Q(0, 0, 1)
2021/02/04 11:06:30.9 GMC_SetPosZ
2021/02/04 11:06:30.9 
2021/02/04 11:06:30.9 START SCAN: 
2021/02/04 11:06:30.9    CycleTime (ms)    = 200
2021/02/04 11:06:30.9    CycleCount        = 350
2021/02/04 11:06:30.9    ScansToAverage    = 20
2021/02/04 11:06:30.9    FinishTime (s)    = 70
2021/02/04 11:06:30.9    Temperature       = 25.0
2021/02/04 11:06:30.9    Lamp Power        = 1
2021/02/04 11:06:30.9    Spec PCB temps    = 38.9, 39.0, 39.6, 39.6, 39.6, 39.8, 38.3, 37.9
2021/02/04 11:06:30.9 
2021/02/04 11:06:31.0 Old State:12-ENGN_StateRunning_WaitGoingToSample New State:ENGN_StateRunning_GoingToSample
2021/02/04 11:06:32.7 GMC_ServoHere
2021/02/04 11:06:32.9 GMC_SetPosXY
2021/02/04 11:06:33.2 GMC_SetPosZ
2021/02/04 11:06:35.6 Old State:13-ENGN_StateRunning_GoingToSample New State:ENGN_StateRunning_GoingToSampleComplete
2021/02/04 11:06:35.7 Old State:14-cycle=1, Elapsed Time:    0.0,  Ideal Time:    0.0,  Delay time =   0.00  New State:ENGN_StateRunning_WaitSampling
2021/02/04 11:06:35.7 Step started at: 11:06:30
2021/02/04 11:06:35.7 XYZ movement time  = 4686 ms + Scan start delay = 4620 ms
2021/02/04 11:06:35.8 Old State:15-ENGN_StateRunning_WaitSampling New State:ENGN_StateRunning_Sampling
2021/02/04 11:07:30.8 Temp: 2021/02/04 11:07:30, 25.0000
2021/02/04 11:07:45.4 
2021/02/04 11:07:45.4 STOP SCAN: 
2021/02/04 11:07:45.4    CycleTime (ms)    = 200
2021/02/04 11:07:45.4    CurrentCycle      = 350
2021/02/04 11:07:45.4    RunTime (ms)      = 69958
2021/02/04 11:07:45.4    AverageCycle (ms) = 199.9
2021/02/04 11:07:45.4    Temperature       = 25.0
2021/02/04 11:07:45.4    DATA OVERRUN %    = 0.00
2021/02/04 11:07:45.4    Spec PCB temps    = 39.2, 39.4, 40.0, 39.9, 39.9, 40.2, 38.7, 38.2
2021/02/04 11:07:45.4 
2021/02/04 11:07:45.5 Old State:16-cycle=350, Elapsed Time:   70.0,  Ideal Time:   69.8,  Delay time =   0.04  New State:ENGN_StateRunning_SamplingComplete
2021/02/04 11:07:45.6 Old State:18-ENGN_StateRunning_SamplingComplete New State:ENGN_StateRunning_WaitNewStep
2021/02/04 11:07:46.0 Old State:5-ENGN_StateRunning_WaitNewStep New State:ENGN_StateRunning_StartNewStep
2021/02/04 11:07:46.0 StartShaker(1000)
2021/02/04 11:07:46.2 Temp: 2021/02/04 11:07:46, 25.0000
2021/02/04 11:07:46.3 Old State:6-ENGN_StateRunning_StartNewStep New State:ENGN_StateRunning_WaitGoingToSample
2021/02/04 11:07:46.3 Sample96_Q(0, 0, 4)
2021/02/04 11:07:46.4 GMC_SetPosZ
2021/02/04 11:07:46.4 
2021/02/04 11:07:46.4 START SCAN: 
2021/02/04 11:07:46.4    CycleTime (ms)    = 200
2021/02/04 11:07:46.4    CycleCount        = 150
2021/02/04 11:07:46.4    ScansToAverage    = 20
2021/02/04 11:07:46.4    FinishTime (s)    = 30
2021/02/04 11:07:46.4    Temperature       = 25.0
2021/02/04 11:07:46.4    Lamp Power        = 1
2021/02/04 11:07:46.4    Spec PCB temps    = 39.2, 39.4, 40.0, 39.9, 39.9, 40.2, 38.7, 38.2
2021/02/04 11:07:46.4 
2021/02/04 11:07:46.5 Old State:12-ENGN_StateRunning_WaitGoingToSample New State:ENGN_StateRunning_GoingToSample
2021/02/04 11:07:48.6 GMC_ServoHere
2021/02/04 11:07:48.8 GMC_SetPosXY
2021/02/04 11:07:49.3 GMC_SetPosZ
2021/02/04 11:07:52.5 Old State:13-ENGN_StateRunning_GoingToSample New State:ENGN_StateRunning_GoingToSampleComplete
2021/02/04 11:07:52.6 Old State:14-cycle=1, Elapsed Time:    0.0,  Ideal Time:    0.0,  Delay time =   0.00  New State:ENGN_StateRunning_WaitSampling
2021/02/04 11:07:52.6 Step started at: 11:07:46
2021/02/04 11:07:52.6 XYZ movement time  = 6054 ms + Scan start delay = 6043 ms
2021/02/04 11:07:52.7 Old State:15-ENGN_StateRunning_WaitSampling New State:ENGN_StateRunning_Sampling
2021/02/04 11:08:22.3 
2021/02/04 11:08:22.3 STOP SCAN: 
2021/02/04 11:08:22.3    CycleTime (ms)    = 200
2021/02/04 11:08:22.3    CurrentCycle      = 150
2021/02/04 11:08:22.3    RunTime (ms)      = 29956
2021/02/04 11:08:22.3    AverageCycle (ms) = 199.7
2021/02/04 11:08:22.3    Temperature       = 25.0
2021/02/04 11:08:22.3    DATA OVERRUN %    = 0.00
2021/02/04 11:08:22.3    Spec PCB temps    = 39.4, 39.5, 40.2, 40.1, 40.1, 40.3, 38.8, 38.4
2021/02/04 11:08:22.3 
2021/02/04 11:08:22.4 Old State:16-cycle=150, Elapsed Time:   30.0,  Ideal Time:   29.8,  Delay time =   0.04  New State:ENGN_StateRunning_SamplingComplete
2021/02/04 11:08:22.5 Old State:18-ENGN_StateRunning_SamplingComplete New State:ENGN_StateRunning_WaitNewStep
2021/02/04 11:08:22.6 Old State:5-ENGN_StateRunning_WaitNewStep New State:ENGN_StateRunning_StartNewStep
2021/02/04 11:08:22.6 StartShaker(1000)
2021/02/04 11:08:22.9 Temp: 2021/02/04 11:08:22, 25.0000
2021/02/04 11:08:23.0 Old State:6-ENGN_StateRunning_StartNewStep New State:ENGN_StateRunning_WaitGoingToSample
2021/02/04 11:08:23.0 Sample96_Q(0, 0, 6)
2021/02/04 11:08:23.0 GMC_SetPosZ
2021/02/04 11:08:23.1 
2021/02/04 11:08:23.1 START SCAN: 
2021/02/04 11:08:23.1    CycleTime (ms)    = 200
2021/02/04 11:08:23.1    CycleCount        = 900
2021/02/04 11:08:23.1    ScansToAverage    = 20
2021/02/04 11:08:23.1    FinishTime (s)    = 180
2021/02/04 11:08:23.1    Temperature       = 25.0
2021/02/04 11:08:23.1    Lamp Power        = 1
2021/02/04 11:08:23.1    Spec PCB temps    = 39.4, 39.5, 40.2, 40.1, 40.1, 40.3, 38.8, 38.4
2021/02/04 11:08:23.1 
2021/02/04 11:08:23.2 Old State:12-ENGN_StateRunning_WaitGoingToSample New State:ENGN_StateRunning_GoingToSample
2021/02/04 11:08:26.0 GMC_ServoHere
2021/02/04 11:08:26.2 GMC_SetPosXY
2021/02/04 11:08:26.6 GMC_SetPosZ
2021/02/04 11:08:30.2 Old State:13-ENGN_StateRunning_GoingToSample New State:ENGN_StateRunning_GoingToSampleComplete
2021/02/04 11:08:30.3 Old State:14-cycle=1, Elapsed Time:    0.0,  Ideal Time:    0.0,  Delay time =   0.00  New State:ENGN_StateRunning_WaitSampling
2021/02/04 11:08:30.3 Step started at: 11:08:23
2021/02/04 11:08:30.3 XYZ movement time  = 7151 ms + Scan start delay = 7114 ms
2021/02/04 11:08:30.4 Old State:15-ENGN_StateRunning_WaitSampling New State:ENGN_StateRunning_Sampling
2021/02/04 11:09:23.0 Temp: 2021/02/04 11:09:23, 25.0000
2021/02/04 11:10:23.1 Temp: 2021/02/04 11:10:23, 25.0000
2021/02/04 11:11:23.1 Temp: 2021/02/04 11:11:23, 25.0000
2021/02/04 11:11:30.1 
2021/02/04 11:11:30.1 STOP SCAN: 
2021/02/04 11:11:30.1    CycleTime (ms)    = 200
2021/02/04 11:11:30.1    CurrentCycle      = 900
2021/02/04 11:11:30.1    RunTime (ms)      = 179956
2021/02/04 11:11:30.1    AverageCycle (ms) = 200.0
2021/02/04 11:11:30.1    Temperature       = 25.0
2021/02/04 11:11:30.1    DATA OVERRUN %    = 0.00
2021/02/04 11:11:30.1    Spec PCB temps    = 40.0, 40.1, 40.7, 40.6, 40.6, 40.8, 39.4, 39.0
2021/02/04 11:11:30.1 
2021/02/04 11:11:30.1 Old State:16-cycle=900, Elapsed Time:  180.0,  Ideal Time:  179.8,  Delay time =   0.04  New State:ENGN_StateRunning_SamplingComplete
2021/02/04 11:11:30.2 Old State:18-ENGN_StateRunning_SamplingComplete New State:ENGN_StateRunning_WaitNewStep
2021/02/04 11:11:30.3 Old State:5-ENGN_StateRunning_WaitNewStep New State:ENGN_StateRunning_StartNewStep
2021/02/04 11:11:30.3 StartShaker(1000)
2021/02/04 11:11:30.7 Old State:6-ENGN_StateRunning_StartNewStep New State:ENGN_StateRunning_WaitGoingToSample
2021/02/04 11:11:30.7 Sample96_Q(0, 0, 4)
2021/02/04 11:11:30.7 Temp: 2021/02/04 11:11:30, 25.0000
2021/02/04 11:11:30.8 GMC_SetPosZ
2021/02/04 11:11:30.8 
2021/02/04 11:11:30.8 START SCAN: 
2021/02/04 11:11:30.8    CycleTime (ms)    = 200
2021/02/04 11:11:30.8    CycleCount        = 900
2021/02/04 11:11:30.8    ScansToAverage    = 20
2021/02/04 11:11:30.8    FinishTime (s)    = 180
2021/02/04 11:11:30.8    Temperature       = 25.0
2021/02/04 11:11:30.8    Lamp Power        = 1
2021/02/04 11:11:30.8    Spec PCB temps    = 40.0, 40.1, 40.7, 40.6, 40.6, 40.8, 39.4, 39.0
2021/02/04 11:11:30.8 
2021/02/04 11:11:30.9 Old State:12-ENGN_StateRunning_WaitGoingToSample New State:ENGN_StateRunning_GoingToSample
2021/02/04 11:11:34.4 GMC_ServoHere
2021/02/04 11:11:34.6 GMC_SetPosXY
2021/02/04 11:11:34.9 GMC_SetPosZ
2021/02/04 11:11:38.1 Old State:13-ENGN_StateRunning_GoingToSample New State:ENGN_StateRunning_GoingToSampleComplete
2021/02/04 11:11:38.2 Old State:14-cycle=1, Elapsed Time:    0.0,  Ideal Time:    0.0,  Delay time =   0.00  New State:ENGN_StateRunning_WaitSampling
2021/02/04 11:11:38.2 Step started at: 11:11:30
2021/02/04 11:11:38.2 XYZ movement time  = 7311 ms + Scan start delay = 7278 ms
2021/02/04 11:11:38.3 Old State:15-ENGN_StateRunning_WaitSampling New State:ENGN_StateRunning_Sampling
2021/02/04 11:12:30.7 Temp: 2021/02/04 11:12:30, 25.0000
2021/02/04 11:13:30.8 Temp: 2021/02/04 11:13:30, 25.0000
2021/02/04 11:14:30.8 Temp: 2021/02/04 11:14:30, 25.0000
2021/02/04 11:14:38.0 
2021/02/04 11:14:38.0 STOP SCAN: 
2021/02/04 11:14:38.0    CycleTime (ms)    = 200
2021/02/04 11:14:38.0    CurrentCycle      = 900
2021/02/04 11:14:38.0    RunTime (ms)      = 179970
2021/02/04 11:14:38.0    AverageCycle (ms) = 200.0
2021/02/04 11:14:38.0    Temperature       = 25.0
2021/02/04 11:14:38.0    DATA OVERRUN %    = 0.00
2021/02/04 11:14:38.0    Spec PCB temps    = 40.4, 40.4, 41.1, 40.9, 40.9, 41.1, 39.7, 39.3
2021/02/04 11:14:38.0 
2021/02/04 11:14:38.0 Old State:16-cycle=900, Elapsed Time:  180.0,  Ideal Time:  179.8,  Delay time =   0.04  New State:ENGN_StateRunning_SamplingComplete
2021/02/04 11:14:38.1 Old State:18-ENGN_StateRunning_SamplingComplete New State:ENGN_StateRunning_WaitNewStep
2021/02/04 11:14:38.5 Old State:5-ENGN_StateRunning_WaitNewStep New State:ENGN_StateRunning_StartNewStep
2021/02/04 11:14:38.5 StartShaker(1000)
2021/02/04 11:14:38.7 Temp: 2021/02/04 11:14:38, 25.0000
2021/02/04 11:14:38.8 Old State:6-ENGN_StateRunning_StartNewStep New State:ENGN_StateRunning_WaitGoingToSample
2021/02/04 11:14:38.8 Sample96_Q(0, 0, 10)
2021/02/04 11:14:38.9 
2021/02/04 11:14:38.9 START SCAN: 
2021/02/04 11:14:38.9    CycleTime (ms)    = 200
2021/02/04 11:14:38.9    CycleCount        = 25
2021/02/04 11:14:38.9    ScansToAverage    = 20
2021/02/04 11:14:38.9    FinishTime (s)    = 5
2021/02/04 11:14:38.9    Temperature       = 25.0
2021/02/04 11:14:38.9    Lamp Power        = 1
2021/02/04 11:14:38.9    Spec PCB temps    = 40.4, 40.4, 41.1, 40.9, 40.9, 41.1, 39.7, 39.3
2021/02/04 11:14:38.9 
2021/02/04 11:14:39.0 GMC_SetPosZ
2021/02/04 11:14:39.0 Old State:12-ENGN_StateRunning_WaitGoingToSample New State:ENGN_StateRunning_GoingToSample
2021/02/04 11:14:42.0 GMC_ServoHere
2021/02/04 11:14:42.1 GMC_SetPosXY
2021/02/04 11:14:43.2 GMC_SetPosZ
2021/02/04 11:14:48.0 Old State:13-ENGN_StateRunning_GoingToSample New State:ENGN_StateRunning_GoingToSampleComplete
2021/02/04 11:14:48.1 Old State:14-cycle=1, Elapsed Time:    0.0,  Ideal Time:    0.0,  Delay time =   0.00  New State:ENGN_StateRunning_WaitSampling
2021/02/04 11:14:48.1 Step started at: 11:14:38
2021/02/04 11:14:48.1 XYZ movement time  = 9133 ms + Scan start delay = 9109 ms
2021/02/04 11:14:48.2 Old State:15-ENGN_StateRunning_WaitSampling New State:ENGN_StateRunning_Sampling
2021/02/04 11:14:52.9 
2021/02/04 11:14:52.9 STOP SCAN: 
2021/02/04 11:14:52.9    CycleTime (ms)    = 200
2021/02/04 11:14:52.9    CurrentCycle      = 25
2021/02/04 11:14:52.9    RunTime (ms)      = 4977
2021/02/04 11:14:52.9    AverageCycle (ms) = 199.1
2021/02/04 11:14:52.9    Temperature       = 25.0
2021/02/04 11:14:52.9    DATA OVERRUN %    = 0.00
2021/02/04 11:14:52.9    Spec PCB temps    = 40.4, 40.5, 41.1, 40.9, 40.9, 41.1, 39.7, 39.3
2021/02/04 11:14:52.9 
2021/02/04 11:14:53.0 Old State:16-cycle=25, Elapsed Time:    5.0,  Ideal Time:    4.8,  Delay time =   0.02  New State:ENGN_StateRunning_SamplingComplete
2021/02/04 11:14:53.1 Old State:18-ENGN_StateRunning_SamplingComplete New State:ENGN_StateRunning_WaitNewStep
2021/02/04 11:14:53.2 Old State:5-ENGN_StateRunning_WaitNewStep New State:ENGN_StateRunning_StartNewStep
2021/02/04 11:14:53.2 StartShaker(1000)
2021/02/04 11:14:53.5 Temp: 2021/02/04 11:14:53, 25.0000
2021/02/04 11:14:53.6 Old State:6-ENGN_StateRunning_StartNewStep New State:ENGN_StateRunning_WaitGoingToSample
2021/02/04 11:14:53.6 Sample96_Q(0, 0, 11)
2021/02/04 11:14:53.6 GMC_SetPosZ
2021/02/04 11:14:53.7 
2021/02/04 11:14:53.7 START SCAN: 
2021/02/04 11:14:53.7    CycleTime (ms)    = 200
2021/02/04 11:14:53.7    CycleCount        = 25
2021/02/04 11:14:53.7    ScansToAverage    = 20
2021/02/04 11:14:53.7    FinishTime (s)    = 5
2021/02/04 11:14:53.7    Temperature       = 25.0
2021/02/04 11:14:53.7    Lamp Power        = 1
2021/02/04 11:14:53.7    Spec PCB temps    = 40.4, 40.5, 41.1, 40.9, 40.9, 41.1, 39.7, 39.3
2021/02/04 11:14:53.7 
2021/02/04 11:14:53.8 Old State:12-ENGN_StateRunning_WaitGoingToSample New State:ENGN_StateRunning_GoingToSample
2021/02/04 11:14:58.3 GMC_ServoHere
2021/02/04 11:14:58.5 GMC_SetPosXY
2021/02/04 11:14:58.8 GMC_SetPosZ
2021/02/04 11:15:04.1 Old State:13-cycle=1, Elapsed Time:    0.0,  Ideal Time:    0.0,  Delay time =   0.00  New State:ENGN_StateRunning_GoingToSampleComplete
2021/02/04 11:15:04.2 Old State:14-ENGN_StateRunning_GoingToSampleComplete New State:ENGN_StateRunning_WaitSampling
2021/02/04 11:15:04.2 Step started at: 11:14:53
2021/02/04 11:15:04.2 XYZ movement time  = 10365 ms + Scan start delay = 10296 ms
2021/02/04 11:15:04.3 Old State:15-ENGN_StateRunning_WaitSampling New State:ENGN_StateRunning_Sampling
2021/02/04 11:15:08.9 
2021/02/04 11:15:08.9 STOP SCAN: 
2021/02/04 11:15:08.9    CycleTime (ms)    = 200
2021/02/04 11:15:08.9    CurrentCycle      = 25
2021/02/04 11:15:08.9    RunTime (ms)      = 4976
2021/02/04 11:15:08.9    AverageCycle (ms) = 199.0
2021/02/04 11:15:08.9    Temperature       = 25.0
2021/02/04 11:15:08.9    DATA OVERRUN %    = 0.00
2021/02/04 11:15:08.9    Spec PCB temps    = 40.4, 40.5, 41.1, 40.9, 40.9, 41.1, 39.8, 39.3
2021/02/04 11:15:08.9 
2021/02/04 11:15:09.0 Old State:16-cycle=25, Elapsed Time:    5.0,  Ideal Time:    4.8,  Delay time =   0.05  New State:ENGN_StateRunning_SamplingComplete
2021/02/04 11:15:09.1 Old State:18-ENGN_StateRunning_SamplingComplete New State:ENGN_StateRunning_WaitNewStep
2021/02/04 11:15:09.3 Old State:5-ENGN_StateRunning_WaitNewStep New State:ENGN_StateRunning_StartNewStep
2021/02/04 11:15:09.3 StartShaker(1000)
2021/02/04 11:15:09.6 Temp: 2021/02/04 11:15:09, 25.0000
2021/02/04 11:15:09.7 Old State:6-ENGN_StateRunning_StartNewStep New State:ENGN_StateRunning_WaitGoingToSample
2021/02/04 11:15:09.7 Sample96_Q(0, 0, 10)
2021/02/04 11:15:09.8 GMC_SetPosZ
2021/02/04 11:15:09.8 
2021/02/04 11:15:09.8 START SCAN: 
2021/02/04 11:15:09.8    CycleTime (ms)    = 200
2021/02/04 11:15:09.8    CycleCount        = 25
2021/02/04 11:15:09.8    ScansToAverage    = 20
2021/02/04 11:15:09.8    FinishTime (s)    = 5
2021/02/04 11:15:09.8    Temperature       = 25.0
2021/02/04 11:15:09.8    Lamp Power        = 1
2021/02/04 11:15:09.8    Spec PCB temps    = 40.4, 40.5, 41.1, 40.9, 40.9, 41.1, 39.8, 39.3
2021/02/04 11:15:09.8 
2021/02/04 11:15:09.9 Old State:12-ENGN_StateRunning_WaitGoingToSample New State:ENGN_StateRunning_GoingToSample
2021/02/04 11:15:14.8 GMC_ServoHere
2021/02/04 11:15:14.9 GMC_SetPosXY
2021/02/04 11:15:15.3 GMC_SetPosZ
2021/02/04 11:15:20.2 Old State:13-cycle=1, Elapsed Time:    0.0,  Ideal Time:    0.0,  Delay time =   0.00  New State:ENGN_StateRunning_GoingToSampleComplete
2021/02/04 11:15:20.3 Old State:14-ENGN_StateRunning_GoingToSampleComplete New State:ENGN_StateRunning_WaitSampling
2021/02/04 11:15:20.3 Step started at: 11:15:09
2021/02/04 11:15:20.3 XYZ movement time  = 10301 ms + Scan start delay = 10297 ms
2021/02/04 11:15:20.4 Old State:15-ENGN_StateRunning_WaitSampling New State:ENGN_StateRunning_Sampling
2021/02/04 11:15:25.0 
2021/02/04 11:15:25.0 STOP SCAN: 
2021/02/04 11:15:25.0    CycleTime (ms)    = 200
2021/02/04 11:15:25.0    CurrentCycle      = 25
2021/02/04 11:15:25.0    RunTime (ms)      = 4967
2021/02/04 11:15:25.0    AverageCycle (ms) = 198.7
2021/02/04 11:15:25.0    Temperature       = 25.0
2021/02/04 11:15:25.0    DATA OVERRUN %    = 0.00
2021/02/04 11:15:25.0    Spec PCB temps    = 40.4, 40.5, 41.1, 40.9, 40.9, 41.1, 39.8, 39.3
2021/02/04 11:15:25.0 
2021/02/04 11:15:25.1 Old State:16-cycle=25, Elapsed Time:    5.0,  Ideal Time:    4.8,  Delay time =   0.03  New State:ENGN_StateRunning_SamplingComplete
2021/02/04 11:15:25.2 Old State:18-ENGN_StateRunning_SamplingComplete New State:ENGN_StateRunning_WaitNewStep
2021/02/04 11:15:25.4 Old State:5-ENGN_StateRunning_WaitNewStep New State:ENGN_StateRunning_StartNewStep
2021/02/04 11:15:25.5 StartShaker(1000)
2021/02/04 11:15:25.8 Temp: 2021/02/04 11:15:25, 25.0000
2021/02/04 11:15:25.8 Old State:6-ENGN_StateRunning_StartNewStep New State:ENGN_StateRunning_WaitGoingToSample
2021/02/04 11:15:25.8 Sample96_Q(0, 0, 11)
2021/02/04 11:15:25.8 GMC_SetPosZ
2021/02/04 11:15:25.9 
2021/02/04 11:15:25.9 START SCAN: 
2021/02/04 11:15:25.9    CycleTime (ms)    = 200
2021/02/04 11:15:25.9    CycleCount        = 25
2021/02/04 11:15:25.9    ScansToAverage    = 20
2021/02/04 11:15:25.9    FinishTime (s)    = 5
2021/02/04 11:15:25.9    Temperature       = 25.0
2021/02/04 11:15:25.9    Lamp Power        = 1
2021/02/04 11:15:25.9    Spec PCB temps    = 40.4, 40.5, 41.1, 40.9, 40.9, 41.1, 39.8, 39.3
2021/02/04 11:15:25.9 
2021/02/04 11:15:26.0 Old State:12-ENGN_StateRunning_WaitGoingToSample New State:ENGN_StateRunning_GoingToSample
2021/02/04 11:15:30.5 GMC_ServoHere
2021/02/04 11:15:30.7 GMC_SetPosXY
2021/02/04 11:15:31.0 GMC_SetPosZ
2021/02/04 11:15:36.1 Old State:13-ENGN_StateRunning_GoingToSample New State:ENGN_StateRunning_GoingToSampleComplete
2021/02/04 11:15:36.3 Old State:14-cycle=1, Elapsed Time:    0.0,  Ideal Time:    0.0,  Delay time =   0.00  New State:ENGN_StateRunning_WaitSampling
2021/02/04 11:15:36.3 Step started at: 11:15:25
2021/02/04 11:15:36.3 XYZ movement time  = 10248 ms + Scan start delay = 10259 ms
2021/02/04 11:15:36.4 Old State:15-ENGN_StateRunning_WaitSampling New State:ENGN_StateRunning_Sampling
2021/02/04 11:15:41.1 
2021/02/04 11:15:41.1 STOP SCAN: 
2021/02/04 11:15:41.1    CycleTime (ms)    = 200
2021/02/04 11:15:41.1    CurrentCycle      = 25
2021/02/04 11:15:41.1    RunTime (ms)      = 4978
2021/02/04 11:15:41.1    AverageCycle (ms) = 199.1
2021/02/04 11:15:41.1    Temperature       = 25.0
2021/02/04 11:15:41.1    DATA OVERRUN %    = 0.00
2021/02/04 11:15:41.1    Spec PCB temps    = 40.4, 40.5, 41.1, 40.9, 40.9, 41.1, 39.8, 39.3
2021/02/04 11:15:41.1 
2021/02/04 11:15:41.2 Old State:16-cycle=25, Elapsed Time:    5.0,  Ideal Time:    4.8,  Delay time =   0.02  New State:ENGN_StateRunning_SamplingComplete
2021/02/04 11:15:41.3 Old State:18-ENGN_StateRunning_SamplingComplete New State:ENGN_StateRunning_WaitNewStep
2021/02/04 11:15:41.6 Old State:5-ENGN_StateRunning_WaitNewStep New State:ENGN_StateRunning_StartNewStep
2021/02/04 11:15:41.6 StartShaker(1000)
2021/02/04 11:15:41.9 Temp: 2021/02/04 11:15:41, 25.0000
2021/02/04 11:15:42.0 Old State:6-ENGN_StateRunning_StartNewStep New State:ENGN_StateRunning_WaitGoingToSample
2021/02/04 11:15:42.0 Sample96_Q(0, 0, 10)
2021/02/04 11:15:42.1 GMC_SetPosZ
2021/02/04 11:15:42.1 
2021/02/04 11:15:42.1 START SCAN: 
2021/02/04 11:15:42.1    CycleTime (ms)    = 200
2021/02/04 11:15:42.1    CycleCount        = 25
2021/02/04 11:15:42.1    ScansToAverage    = 20
2021/02/04 11:15:42.1    FinishTime (s)    = 5
2021/02/04 11:15:42.1    Temperature       = 25.0
2021/02/04 11:15:42.1    Lamp Power        = 1
2021/02/04 11:15:42.1    Spec PCB temps    = 40.4, 40.5, 41.1, 40.9, 40.9, 41.1, 39.8, 39.4
2021/02/04 11:15:42.1 
2021/02/04 11:15:42.2 Old State:12-ENGN_StateRunning_WaitGoingToSample New State:ENGN_StateRunning_GoingToSample
2021/02/04 11:15:47.1 GMC_ServoHere
2021/02/04 11:15:47.2 GMC_SetPosXY
2021/02/04 11:15:47.6 GMC_SetPosZ
2021/02/04 11:15:52.5 Old State:13-cycle=1, Elapsed Time:    0.0,  Ideal Time:    0.0,  Delay time =   0.00  New State:ENGN_StateRunning_GoingToSampleComplete
2021/02/04 11:15:52.6 Old State:14-ENGN_StateRunning_GoingToSampleComplete New State:ENGN_StateRunning_WaitSampling
2021/02/04 11:15:52.6 Step started at: 11:15:42
2021/02/04 11:15:52.6 XYZ movement time  = 10357 ms + Scan start delay = 10322 ms
2021/02/04 11:15:52.7 Old State:15-ENGN_StateRunning_WaitSampling New State:ENGN_StateRunning_Sampling
2021/02/04 11:15:57.3 
2021/02/04 11:15:57.3 STOP SCAN: 
2021/02/04 11:15:57.3    CycleTime (ms)    = 200
2021/02/04 11:15:57.3    CurrentCycle      = 25
2021/02/04 11:15:57.3    RunTime (ms)      = 4955
2021/02/04 11:15:57.3    AverageCycle (ms) = 198.2
2021/02/04 11:15:57.3    Temperature       = 25.0
2021/02/04 11:15:57.3    DATA OVERRUN %    = 0.00
2021/02/04 11:15:57.3    Spec PCB temps    = 40.4, 40.5, 41.1, 40.9, 40.9, 41.1, 39.8, 39.4
2021/02/04 11:15:57.3 
2021/02/04 11:15:57.3 Old State:16-cycle=25, Elapsed Time:    5.0,  Ideal Time:    4.8,  Delay time =   0.03  New State:ENGN_StateRunning_SamplingComplete
2021/02/04 11:15:57.5 Old State:18-ENGN_StateRunning_SamplingComplete New State:ENGN_StateRunning_WaitNewStep
2021/02/04 11:15:57.7 Old State:5-ENGN_StateRunning_WaitNewStep New State:ENGN_StateRunning_StartNewStep
2021/02/04 11:15:57.7 StartShaker(1000)
2021/02/04 11:15:58.0 Old State:6-ENGN_StateRunning_StartNewStep New State:ENGN_StateRunning_WaitGoingToSample
2021/02/04 11:15:58.0 Sample96_Q(0, 0, 11)
2021/02/04 11:15:58.0 Temp: 2021/02/04 11:15:58, 25.0000
2021/02/04 11:15:58.1 
2021/02/04 11:15:58.1 START SCAN: 
2021/02/04 11:15:58.1    CycleTime (ms)    = 200
2021/02/04 11:15:58.1    CycleCount        = 25
2021/02/04 11:15:58.1    ScansToAverage    = 20
2021/02/04 11:15:58.1    FinishTime (s)    = 5
2021/02/04 11:15:58.1    Temperature       = 25.0
2021/02/04 11:15:58.1    Lamp Power        = 1
2021/02/04 11:15:58.1    Spec PCB temps    = 40.4, 40.5, 41.1, 40.9, 40.9, 41.1, 39.8, 39.4
2021/02/04 11:15:58.1 
2021/02/04 11:15:58.2 GMC_SetPosZ
2021/02/04 11:15:58.2 Old State:12-ENGN_StateRunning_WaitGoingToSample New State:ENGN_StateRunning_GoingToSample
2021/02/04 11:16:02.8 GMC_ServoHere
2021/02/04 11:16:03.0 GMC_SetPosXY
2021/02/04 11:16:03.4 GMC_SetPosZ
2021/02/04 11:16:08.5 Old State:13-ENGN_StateRunning_GoingToSample New State:ENGN_StateRunning_GoingToSampleComplete
2021/02/04 11:16:08.7 Old State:14-cycle=1, Elapsed Time:    0.0,  Ideal Time:    0.0,  Delay time =   0.00  New State:ENGN_StateRunning_WaitSampling
2021/02/04 11:16:08.7 Step started at: 11:15:58
2021/02/04 11:16:08.7 XYZ movement time  = 10367 ms + Scan start delay = 10376 ms
2021/02/04 11:16:08.8 Old State:15-ENGN_StateRunning_WaitSampling New State:ENGN_StateRunning_Sampling
2021/02/04 11:16:13.4 
2021/02/04 11:16:13.4 STOP SCAN: 
2021/02/04 11:16:13.4    CycleTime (ms)    = 200
2021/02/04 11:16:13.4    CurrentCycle      = 25
2021/02/04 11:16:13.4    RunTime (ms)      = 4956
2021/02/04 11:16:13.4    AverageCycle (ms) = 198.2
2021/02/04 11:16:13.4    Temperature       = 25.0
2021/02/04 11:16:13.4    DATA OVERRUN %    = 0.00
2021/02/04 11:16:13.4    Spec PCB temps    = 40.4, 40.5, 41.1, 40.9, 40.9, 41.1, 39.9, 39.4
2021/02/04 11:16:13.4 
2021/02/04 11:16:13.5 Old State:16-cycle=25, Elapsed Time:    5.0,  Ideal Time:    4.8,  Delay time =   0.03  New State:ENGN_StateRunning_SamplingComplete
2021/02/04 11:16:13.7 Old State:18-ENGN_StateRunning_SamplingComplete New State:ENGN_StateRunning_WaitNewStep
2021/02/04 11:16:13.9 Old State:5-ENGN_StateRunning_WaitNewStep New State:ENGN_StateRunning_StartNewStep
2021/02/04 11:16:13.9 StartShaker(1000)
2021/02/04 11:16:14.2 Temp: 2021/02/04 11:16:14, 25.0000
2021/02/04 11:16:14.2 Old State:6-ENGN_StateRunning_StartNewStep New State:ENGN_StateRunning_WaitGoingToSample
2021/02/04 11:16:14.2 Sample96_Q(0, 0, 0)
2021/02/04 11:16:14.3 GMC_SetPosZ
2021/02/04 11:16:14.3 
2021/02/04 11:16:14.3 START SCAN: 
2021/02/04 11:16:14.3    CycleTime (ms)    = 200
2021/02/04 11:16:14.3    CycleCount        = 150
2021/02/04 11:16:14.3    ScansToAverage    = 20
2021/02/04 11:16:14.3    FinishTime (s)    = 30
2021/02/04 11:16:14.3    Temperature       = 25.0
2021/02/04 11:16:14.3    Lamp Power        = 1
2021/02/04 11:16:14.3    Spec PCB temps    = 40.4, 40.6, 41.1, 40.9, 40.9, 41.1, 39.8, 39.4
2021/02/04 11:16:14.3 
2021/02/04 11:16:14.4 Old State:12-ENGN_StateRunning_WaitGoingToSample New State:ENGN_StateRunning_GoingToSample
2021/02/04 11:16:19.3 GMC_ServoHere
2021/02/04 11:16:19.4 GMC_SetPosXY
2021/02/04 11:16:21.3 GMC_SetPosZ
2021/02/04 11:16:23.2 Old State:13-ENGN_StateRunning_GoingToSample New State:ENGN_StateRunning_GoingToSampleComplete
2021/02/04 11:16:23.3 Old State:14-cycle=1, Elapsed Time:    0.0,  Ideal Time:    0.0,  Delay time =   0.00  New State:ENGN_StateRunning_WaitSampling
2021/02/04 11:16:23.3 Step started at: 11:16:14
2021/02/04 11:16:23.3 XYZ movement time  = 8918 ms + Scan start delay = 8903 ms
2021/02/04 11:16:23.4 Old State:15-ENGN_StateRunning_WaitSampling New State:ENGN_StateRunning_Sampling
2021/02/04 11:16:53.1 
2021/02/04 11:16:53.1 STOP SCAN: 
2021/02/04 11:16:53.1    CycleTime (ms)    = 200
2021/02/04 11:16:53.1    CurrentCycle      = 150
2021/02/04 11:16:53.1    RunTime (ms)      = 29976
2021/02/04 11:16:53.1    AverageCycle (ms) = 199.8
2021/02/04 11:16:53.1    Temperature       = 25.0
2021/02/04 11:16:53.1    DATA OVERRUN %    = 0.00
2021/02/04 11:16:53.1    Spec PCB temps    = 40.5, 40.6, 41.2, 40.9, 40.9, 41.1, 39.9, 39.4
2021/02/04 11:16:53.1 
2021/02/04 11:16:53.2 Old State:16-cycle=150, Elapsed Time:   30.0,  Ideal Time:   29.8,  Delay time =   0.04  New State:ENGN_StateRunning_SamplingComplete
2021/02/04 11:16:53.4 Old State:18-ENGN_StateRunning_SamplingComplete New State:ENGN_StateRunning_WaitNewStep
2021/02/04 11:16:53.7 Old State:5-ENGN_StateRunning_WaitNewStep New State:ENGN_StateRunning_StartNewStep
2021/02/04 11:16:53.7 StartShaker(1000)
2021/02/04 11:16:54.0 Temp: 2021/02/04 11:16:54, 25.0000
2021/02/04 11:16:54.1 Old State:6-ENGN_StateRunning_StartNewStep New State:ENGN_StateRunning_WaitGoingToSample
2021/02/04 11:16:54.1 Sample96_Q(0, 0, 2)
2021/02/04 11:16:54.2 
2021/02/04 11:16:54.2 START SCAN: 
2021/02/04 11:16:54.2    CycleTime (ms)    = 200
2021/02/04 11:16:54.2    CycleCount        = 350
2021/02/04 11:16:54.2    ScansToAverage    = 20
2021/02/04 11:16:54.2    FinishTime (s)    = 70
2021/02/04 11:16:54.2    Temperature       = 25.0
2021/02/04 11:16:54.2    Lamp Power        = 1
2021/02/04 11:16:54.2    Spec PCB temps    = 40.5, 40.6, 41.2, 40.9, 40.9, 41.1, 39.9, 39.4
2021/02/04 11:16:54.2 
2021/02/04 11:16:54.2 GMC_SetPosZ
2021/02/04 11:16:54.3 Old State:12-ENGN_StateRunning_WaitGoingToSample New State:ENGN_StateRunning_GoingToSample
2021/02/04 11:16:56.0 GMC_ServoHere
2021/02/04 11:16:56.2 GMC_SetPosXY
2021/02/04 11:16:56.6 GMC_SetPosZ
2021/02/04 11:16:59.2 Old State:13-ENGN_StateRunning_GoingToSample New State:ENGN_StateRunning_GoingToSampleComplete
2021/02/04 11:16:59.3 Old State:14-cycle=1, Elapsed Time:    0.0,  Ideal Time:    0.0,  Delay time =   0.00  New State:ENGN_StateRunning_WaitSampling
2021/02/04 11:16:59.3 Step started at: 11:16:54
2021/02/04 11:16:59.3 XYZ movement time  = 5080 ms + Scan start delay = 5052 ms
2021/02/04 11:16:59.4 Old State:15-ENGN_StateRunning_WaitSampling New State:ENGN_StateRunning_Sampling
2021/02/04 11:17:54.0 Temp: 2021/02/04 11:17:54, 25.0000
2021/02/04 11:18:09.1 
2021/02/04 11:18:09.1 STOP SCAN: 
2021/02/04 11:18:09.1    CycleTime (ms)    = 200
2021/02/04 11:18:09.1    CurrentCycle      = 350
2021/02/04 11:18:09.1    RunTime (ms)      = 69957
2021/02/04 11:18:09.1    AverageCycle (ms) = 199.9
2021/02/04 11:18:09.1    Temperature       = 25.0
2021/02/04 11:18:09.1    DATA OVERRUN %    = 0.00
2021/02/04 11:18:09.1    Spec PCB temps    = 40.6, 40.7, 41.2, 41.0, 41.0, 41.2, 40.0, 39.5
2021/02/04 11:18:09.1 
2021/02/04 11:18:09.2 Old State:16-cycle=350, Elapsed Time:   70.0,  Ideal Time:   69.8,  Delay time =   0.02  New State:ENGN_StateRunning_SamplingComplete
2021/02/04 11:18:09.3 Old State:18-ENGN_StateRunning_SamplingComplete New State:ENGN_StateRunning_WaitNewStep
2021/02/04 11:18:09.6 Old State:5-ENGN_StateRunning_WaitNewStep New State:ENGN_StateRunning_StartNewStep
2021/02/04 11:18:09.6 StartShaker(1000)
2021/02/04 11:18:09.8 Temp: 2021/02/04 11:18:09, 25.0000
2021/02/04 11:18:09.9 Old State:6-ENGN_StateRunning_StartNewStep New State:ENGN_StateRunning_WaitGoingToSample
2021/02/04 11:18:09.9 Sample96_Q(0, 0, 4)
2021/02/04 11:18:10.0 GMC_SetPosZ
2021/02/04 11:18:10.0 
2021/02/04 11:18:10.0 START SCAN: 
2021/02/04 11:18:10.0    CycleTime (ms)    = 200
2021/02/04 11:18:10.0    CycleCount        = 150
2021/02/04 11:18:10.0    ScansToAverage    = 20
2021/02/04 11:18:10.0    FinishTime (s)    = 30
2021/02/04 11:18:10.0    Temperature       = 25.0
2021/02/04 11:18:10.0    Lamp Power        = 1
2021/02/04 11:18:10.0    Spec PCB temps    = 40.6, 40.7, 41.2, 41.0, 41.0, 41.2, 40.0, 39.5
2021/02/04 11:18:10.0 
2021/02/04 11:18:10.1 Old State:12-ENGN_StateRunning_WaitGoingToSample New State:ENGN_StateRunning_GoingToSample
2021/02/04 11:18:12.5 GMC_ServoHere
2021/02/04 11:18:12.6 GMC_SetPosXY
2021/02/04 11:18:13.2 GMC_SetPosZ
2021/02/04 11:18:16.3 Old State:13-ENGN_StateRunning_GoingToSample New State:ENGN_StateRunning_GoingToSampleComplete
2021/02/04 11:18:16.4 Old State:14-cycle=1, Elapsed Time:    0.0,  Ideal Time:    0.0,  Delay time =   0.00  New State:ENGN_StateRunning_WaitSampling
2021/02/04 11:18:16.4 Step started at: 11:18:10
2021/02/04 11:18:16.4 XYZ movement time  = 6331 ms + Scan start delay = 6288 ms
2021/02/04 11:18:16.5 Old State:15-ENGN_StateRunning_WaitSampling New State:ENGN_StateRunning_Sampling
2021/02/04 11:18:46.2 
2021/02/04 11:18:46.2 STOP SCAN: 
2021/02/04 11:18:46.2    CycleTime (ms)    = 200
2021/02/04 11:18:46.2    CurrentCycle      = 150
2021/02/04 11:18:46.2    RunTime (ms)      = 29956
2021/02/04 11:18:46.2    AverageCycle (ms) = 199.7
2021/02/04 11:18:46.2    Temperature       = 25.0
2021/02/04 11:18:46.2    DATA OVERRUN %    = 0.00
2021/02/04 11:18:46.2    Spec PCB temps    = 40.6, 40.7, 41.2, 41.0, 41.0, 41.2, 40.0, 39.6
2021/02/04 11:18:46.2 
2021/02/04 11:18:46.3 Old State:16-cycle=150, Elapsed Time:   30.0,  Ideal Time:   29.8,  Delay time =   0.04  New State:ENGN_StateRunning_SamplingComplete
2021/02/04 11:18:46.4 Old State:18-ENGN_StateRunning_SamplingComplete New State:ENGN_StateRunning_WaitNewStep
2021/02/04 11:18:46.6 Old State:5-ENGN_StateRunning_WaitNewStep New State:ENGN_StateRunning_StartNewStep
2021/02/04 11:18:46.6 StartShaker(1000)
2021/02/04 11:18:46.9 Temp: 2021/02/04 11:18:46, 25.0000
2021/02/04 11:18:47.0 Old State:6-ENGN_StateRunning_StartNewStep New State:ENGN_StateRunning_WaitGoingToSample
2021/02/04 11:18:47.0 Sample96_Q(0, 0, 6)
2021/02/04 11:18:47.1 
2021/02/04 11:18:47.1 START SCAN: 
2021/02/04 11:18:47.1    CycleTime (ms)    = 200
2021/02/04 11:18:47.1    CycleCount        = 900
2021/02/04 11:18:47.1    ScansToAverage    = 20
2021/02/04 11:18:47.1    FinishTime (s)    = 180
2021/02/04 11:18:47.1    Temperature       = 25.0
2021/02/04 11:18:47.1    Lamp Power        = 1
2021/02/04 11:18:47.1    Spec PCB temps    = 40.6, 40.7, 41.2, 41.0, 41.0, 41.2, 40.1, 39.6
2021/02/04 11:18:47.1 
2021/02/04 11:18:47.2 GMC_SetPosZ
2021/02/04 11:18:47.2 Old State:12-ENGN_StateRunning_WaitGoingToSample New State:ENGN_StateRunning_GoingToSample
2021/02/04 11:18:50.2 GMC_ServoHere
2021/02/04 11:18:50.3 GMC_SetPosXY
2021/02/04 11:18:50.9 GMC_SetPosZ
2021/02/04 11:18:54.6 Old State:13-cycle=1, Elapsed Time:    0.0,  Ideal Time:    0.0,  Delay time =   0.00  New State:ENGN_StateRunning_GoingToSampleComplete
2021/02/04 11:18:54.7 Old State:14-ENGN_StateRunning_GoingToSampleComplete New State:ENGN_StateRunning_WaitSampling
2021/02/04 11:18:54.7 Step started at: 11:18:47
2021/02/04 11:18:54.7 XYZ movement time  = 7520 ms + Scan start delay = 7454 ms
2021/02/04 11:18:54.8 Old State:15-ENGN_StateRunning_WaitSampling New State:ENGN_StateRunning_Sampling
2021/02/04 11:19:46.9 Temp: 2021/02/04 11:19:46, 25.0000
2021/02/04 11:20:47.0 Temp: 2021/02/04 11:20:47, 25.0000
2021/02/04 11:21:47.1 Temp: 2021/02/04 11:21:47, 25.0000
2021/02/04 11:21:54.4 
2021/02/04 11:21:54.4 STOP SCAN: 
2021/02/04 11:21:54.4    CycleTime (ms)    = 200
2021/02/04 11:21:54.4    CurrentCycle      = 900
2021/02/04 11:21:54.4    RunTime (ms)      = 179962
2021/02/04 11:21:54.4    AverageCycle (ms) = 200.0
2021/02/04 11:21:54.4    Temperature       = 25.0
2021/02/04 11:21:54.4    DATA OVERRUN %    = 0.00
2021/02/04 11:21:54.4    Spec PCB temps    = 40.7, 40.8, 41.4, 41.1, 41.1, 41.3, 40.2, 39.7
2021/02/04 11:21:54.4 
2021/02/04 11:21:54.5 Old State:16-cycle=900, Elapsed Time:  180.0,  Ideal Time:  179.8,  Delay time =   0.04  New State:ENGN_StateRunning_SamplingComplete
2021/02/04 11:21:54.6 Old State:18-ENGN_StateRunning_SamplingComplete New State:ENGN_StateRunning_WaitNewStep
2021/02/04 11:21:55.0 Old State:5-ENGN_StateRunning_WaitNewStep New State:ENGN_StateRunning_StartNewStep
2021/02/04 11:21:55.0 StartShaker(1000)
2021/02/04 11:21:55.3 Old State:6-ENGN_StateRunning_StartNewStep New State:ENGN_StateRunning_WaitGoingToSample
2021/02/04 11:21:55.3 Sample96_Q(0, 0, 4)
2021/02/04 11:21:55.3 Temp: 2021/02/04 11:21:55, 25.0000
2021/02/04 11:21:55.4 
2021/02/04 11:21:55.4 START SCAN: 
2021/02/04 11:21:55.4    CycleTime (ms)    = 200
2021/02/04 11:21:55.4    CycleCount        = 900
2021/02/04 11:21:55.4    ScansToAverage    = 20
2021/02/04 11:21:55.4    FinishTime (s)    = 180
2021/02/04 11:21:55.4    Temperature       = 25.0
2021/02/04 11:21:55.4    Lamp Power        = 1
2021/02/04 11:21:55.4    Spec PCB temps    = 40.7, 40.9, 41.4, 41.1, 41.1, 41.3, 40.2, 39.7
2021/02/04 11:21:55.4 
2021/02/04 11:21:55.4 GMC_SetPosZ
2021/02/04 11:21:55.5 Old State:12-ENGN_StateRunning_WaitGoingToSample New State:ENGN_StateRunning_GoingToSample
2021/02/04 11:21:58.9 GMC_ServoHere
2021/02/04 11:21:59.1 GMC_SetPosXY
2021/02/04 11:21:59.5 GMC_SetPosZ
2021/02/04 11:22:02.6 Old State:13-ENGN_StateRunning_GoingToSample New State:ENGN_StateRunning_GoingToSampleComplete
2021/02/04 11:22:02.7 Old State:14-cycle=1, Elapsed Time:    0.0,  Ideal Time:    0.0,  Delay time =   0.00  New State:ENGN_StateRunning_WaitSampling
2021/02/04 11:22:02.7 Step started at: 11:21:55
2021/02/04 11:22:02.7 XYZ movement time  = 7202 ms + Scan start delay = 7170 ms
2021/02/04 11:22:02.8 Old State:15-ENGN_StateRunning_WaitSampling New State:ENGN_StateRunning_Sampling
2021/02/04 11:22:55.4 Temp: 2021/02/04 11:22:55, 25.0000
2021/02/04 11:23:55.4 Temp: 2021/02/04 11:23:55, 25.0000
2021/02/04 11:24:55.5 Temp: 2021/02/04 11:24:55, 25.0000
2021/02/04 11:25:02.5 
2021/02/04 11:25:02.5 STOP SCAN: 
2021/02/04 11:25:02.5    CycleTime (ms)    = 200
2021/02/04 11:25:02.5    CurrentCycle      = 900
2021/02/04 11:25:02.5    RunTime (ms)      = 179979
2021/02/04 11:25:02.5    AverageCycle (ms) = 200.0
2021/02/04 11:25:02.5    Temperature       = 25.0
2021/02/04 11:25:02.5    DATA OVERRUN %    = 0.00
2021/02/04 11:25:02.5    Spec PCB temps    = 40.8, 40.9, 41.5, 41.2, 41.2, 41.4, 40.3, 39.9
2021/02/04 11:25:02.5 
2021/02/04 11:25:02.6 Old State:16-cycle=900, Elapsed Time:  180.0,  Ideal Time:  179.8,  Delay time =   0.05  New State:ENGN_StateRunning_SamplingComplete
2021/02/04 11:25:02.7 Old State:18-ENGN_StateRunning_SamplingComplete New State:ENGN_StateRunning_WaitNewStep
2021/02/04 11:25:03.0 Old State:5-ENGN_StateRunning_WaitNewStep New State:ENGN_StateRunning_StartNewStep
2021/02/04 11:25:03.1 StartShaker(1000)
2021/02/04 11:25:03.4 Old State:6-ENGN_StateRunning_StartNewStep New State:ENGN_StateRunning_WaitGoingToSample
2021/02/04 11:25:03.4 Sample96_Q(0, 0, 10)
2021/02/04 11:25:03.4 Temp: 2021/02/04 11:25:03, 25.0000
2021/02/04 11:25:03.5 GMC_SetPosZ
2021/02/04 11:25:03.5 
2021/02/04 11:25:03.5 START SCAN: 
2021/02/04 11:25:03.5    CycleTime (ms)    = 200
2021/02/04 11:25:03.5    CycleCount        = 25
2021/02/04 11:25:03.5    ScansToAverage    = 20
2021/02/04 11:25:03.5    FinishTime (s)    = 5
2021/02/04 11:25:03.5    Temperature       = 25.0
2021/02/04 11:25:03.5    Lamp Power        = 1
2021/02/04 11:25:03.5    Spec PCB temps    = 40.8, 41.0, 41.5, 41.2, 41.2, 41.4, 40.3, 39.8
2021/02/04 11:25:03.5 
2021/02/04 11:25:03.6 Old State:12-ENGN_StateRunning_WaitGoingToSample New State:ENGN_StateRunning_GoingToSample
2021/02/04 11:25:06.5 GMC_ServoHere
2021/02/04 11:25:06.7 GMC_SetPosXY
2021/02/04 11:25:07.8 GMC_SetPosZ
2021/02/04 11:25:12.6 Old State:13-ENGN_StateRunning_GoingToSample New State:ENGN_StateRunning_GoingToSampleComplete
2021/02/04 11:25:12.7 Old State:14-cycle=1, Elapsed Time:    0.0,  Ideal Time:    0.0,  Delay time =   0.00  New State:ENGN_StateRunning_WaitSampling
2021/02/04 11:25:12.7 Step started at: 11:25:03
2021/02/04 11:25:12.7 XYZ movement time  = 9147 ms + Scan start delay = 9085 ms
2021/02/04 11:25:12.8 Old State:15-ENGN_StateRunning_WaitSampling New State:ENGN_StateRunning_Sampling
2021/02/04 11:25:17.5 
2021/02/04 11:25:17.5 STOP SCAN: 
2021/02/04 11:25:17.5    CycleTime (ms)    = 200
2021/02/04 11:25:17.5    CurrentCycle      = 25
2021/02/04 11:25:17.5    RunTime (ms)      = 4958
2021/02/04 11:25:17.5    AverageCycle (ms) = 198.3
2021/02/04 11:25:17.5    Temperature       = 25.0
2021/02/04 11:25:17.5    DATA OVERRUN %    = 0.00
2021/02/04 11:25:17.5    Spec PCB temps    = 40.8, 40.9, 41.4, 41.2, 41.2, 41.4, 40.2, 39.9
2021/02/04 11:25:17.5 
2021/02/04 11:25:17.6 Old State:16-cycle=25, Elapsed Time:    5.0,  Ideal Time:    4.8,  Delay time =   0.04  New State:ENGN_StateRunning_SamplingComplete
2021/02/04 11:25:17.7 Old State:18-ENGN_StateRunning_SamplingComplete New State:ENGN_StateRunning_WaitNewStep
2021/02/04 11:25:17.8 Old State:5-ENGN_StateRunning_WaitNewStep New State:ENGN_StateRunning_StartNewStep
2021/02/04 11:25:17.8 StartShaker(1000)
2021/02/04 11:25:18.2 Old State:6-ENGN_StateRunning_StartNewStep New State:ENGN_StateRunning_WaitGoingToSample
2021/02/04 11:25:18.2 Sample96_Q(0, 0, 11)
2021/02/04 11:25:18.2 Temp: 2021/02/04 11:25:18, 25.0000
2021/02/04 11:25:18.3 
2021/02/04 11:25:18.3 START SCAN: 
2021/02/04 11:25:18.3    CycleTime (ms)    = 200
2021/02/04 11:25:18.3    CycleCount        = 25
2021/02/04 11:25:18.3    ScansToAverage    = 20
2021/02/04 11:25:18.3    FinishTime (s)    = 5
2021/02/04 11:25:18.3    Temperature       = 25.0
2021/02/04 11:25:18.3    Lamp Power        = 1
2021/02/04 11:25:18.3    Spec PCB temps    = 40.8, 41.0, 41.5, 41.2, 41.2, 41.4, 40.3, 39.9
2021/02/04 11:25:18.3 
2021/02/04 11:25:18.3 GMC_SetPosZ
2021/02/04 11:25:18.4 Old State:12-ENGN_StateRunning_WaitGoingToSample New State:ENGN_StateRunning_GoingToSample
2021/02/04 11:25:23.0 GMC_ServoHere
2021/02/04 11:25:23.2 GMC_SetPosXY
2021/02/04 11:25:23.5 GMC_SetPosZ
2021/02/04 11:25:28.8 Old State:13-cycle=1, Elapsed Time:    0.0,  Ideal Time:    0.0,  Delay time =   0.00  New State:ENGN_StateRunning_GoingToSampleComplete
2021/02/04 11:25:28.9 Old State:14-ENGN_StateRunning_GoingToSampleComplete New State:ENGN_StateRunning_WaitSampling
2021/02/04 11:25:28.9 Step started at: 11:25:18
2021/02/04 11:25:28.9 XYZ movement time  = 10449 ms + Scan start delay = 10386 ms
2021/02/04 11:25:29.0 Old State:15-ENGN_StateRunning_WaitSampling New State:ENGN_StateRunning_Sampling
2021/02/04 11:25:33.5 
2021/02/04 11:25:33.5 STOP SCAN: 
2021/02/04 11:25:33.5    CycleTime (ms)    = 200
2021/02/04 11:25:33.5    CurrentCycle      = 25
2021/02/04 11:25:33.5    RunTime (ms)      = 4956
2021/02/04 11:25:33.5    AverageCycle (ms) = 198.2
2021/02/04 11:25:33.5    Temperature       = 25.0
2021/02/04 11:25:33.5    DATA OVERRUN %    = 0.00
2021/02/04 11:25:33.5    Spec PCB temps    = 40.8, 40.9, 41.4, 41.2, 41.2, 41.4, 40.3, 39.9
2021/02/04 11:25:33.5 
2021/02/04 11:25:33.7 Old State:16-cycle=25, Elapsed Time:    5.0,  Ideal Time:    4.8,  Delay time =   0.02  New State:ENGN_StateRunning_SamplingComplete
2021/02/04 11:25:33.8 Old State:18-ENGN_StateRunning_SamplingComplete New State:ENGN_StateRunning_WaitNewStep
2021/02/04 11:25:34.0 Old State:5-ENGN_StateRunning_WaitNewStep New State:ENGN_StateRunning_StartNewStep
2021/02/04 11:25:34.0 StartShaker(1000)
2021/02/04 11:25:34.3 Temp: 2021/02/04 11:25:34, 25.0000
2021/02/04 11:25:34.3 Old State:6-ENGN_StateRunning_StartNewStep New State:ENGN_StateRunning_WaitGoingToSample
2021/02/04 11:25:34.3 Sample96_Q(0, 0, 10)
2021/02/04 11:25:34.4 GMC_SetPosZ
2021/02/04 11:25:34.5 
2021/02/04 11:25:34.5 START SCAN: 
2021/02/04 11:25:34.5    CycleTime (ms)    = 200
2021/02/04 11:25:34.5    CycleCount        = 25
2021/02/04 11:25:34.5    ScansToAverage    = 20
2021/02/04 11:25:34.5    FinishTime (s)    = 5
2021/02/04 11:25:34.5    Temperature       = 25.0
2021/02/04 11:25:34.5    Lamp Power        = 1
2021/02/04 11:25:34.5    Spec PCB temps    = 40.8, 40.9, 41.5, 41.2, 41.2, 41.4, 40.3, 39.9
2021/02/04 11:25:34.5 
2021/02/04 11:25:34.6 Old State:12-ENGN_StateRunning_WaitGoingToSample New State:ENGN_StateRunning_GoingToSample
2021/02/04 11:25:39.4 GMC_ServoHere
2021/02/04 11:25:39.6 GMC_SetPosXY
2021/02/04 11:25:40.0 GMC_SetPosZ
2021/02/04 11:25:44.9 Old State:13-cycle=1, Elapsed Time:    0.0,  Ideal Time:    0.0,  Delay time =   0.00  New State:ENGN_StateRunning_GoingToSampleComplete
2021/02/04 11:25:45.0 Old State:14-ENGN_StateRunning_GoingToSampleComplete New State:ENGN_StateRunning_WaitSampling
2021/02/04 11:25:45.0 Step started at: 11:25:34
2021/02/04 11:25:45.0 XYZ movement time  = 10333 ms + Scan start delay = 10304 ms
2021/02/04 11:25:45.1 Old State:15-ENGN_StateRunning_WaitSampling New State:ENGN_StateRunning_Sampling
2021/02/04 11:25:49.7 
2021/02/04 11:25:49.7 STOP SCAN: 
2021/02/04 11:25:49.7    CycleTime (ms)    = 200
2021/02/04 11:25:49.7    CurrentCycle      = 25
2021/02/04 11:25:49.7    RunTime (ms)      = 4963
2021/02/04 11:25:49.7    AverageCycle (ms) = 198.5
2021/02/04 11:25:49.7    Temperature       = 25.0
2021/02/04 11:25:49.7    DATA OVERRUN %    = 0.00
2021/02/04 11:25:49.7    Spec PCB temps    = 40.8, 40.9, 41.4, 41.2, 41.2, 41.4, 40.2, 39.9
2021/02/04 11:25:49.7 
2021/02/04 11:25:49.7 Old State:16-cycle=25, Elapsed Time:    5.0,  Ideal Time:    4.8,  Delay time =   0.04  New State:ENGN_StateRunning_SamplingComplete
2021/02/04 11:25:49.8 Old State:18-ENGN_StateRunning_SamplingComplete New State:ENGN_StateRunning_WaitNewStep
2021/02/04 11:25:50.0 Old State:5-ENGN_StateRunning_WaitNewStep New State:ENGN_StateRunning_StartNewStep
2021/02/04 11:25:50.1 StartShaker(1000)
2021/02/04 11:25:50.4 Old State:6-ENGN_StateRunning_StartNewStep New State:ENGN_StateRunning_WaitGoingToSample
2021/02/04 11:25:50.4 Sample96_Q(0, 0, 11)
2021/02/04 11:25:50.4 Temp: 2021/02/04 11:25:50, 25.0000
2021/02/04 11:25:50.5 
2021/02/04 11:25:50.5 START SCAN: 
2021/02/04 11:25:50.5    CycleTime (ms)    = 200
2021/02/04 11:25:50.5    CycleCount        = 25
2021/02/04 11:25:50.5    ScansToAverage    = 20
2021/02/04 11:25:50.5    FinishTime (s)    = 5
2021/02/04 11:25:50.5    Temperature       = 25.0
2021/02/04 11:25:50.5    Lamp Power        = 1
2021/02/04 11:25:50.5    Spec PCB temps    = 40.8, 40.9, 41.4, 41.2, 41.2, 41.4, 40.2, 39.9
2021/02/04 11:25:50.5 
2021/02/04 11:25:50.5 GMC_SetPosZ
2021/02/04 11:25:50.6 Old State:12-ENGN_StateRunning_WaitGoingToSample New State:ENGN_StateRunning_GoingToSample
2021/02/04 11:25:55.2 GMC_ServoHere
2021/02/04 11:25:55.4 GMC_SetPosXY
2021/02/04 11:25:55.7 GMC_SetPosZ
2021/02/04 11:26:01.0 Old State:13-cycle=1, Elapsed Time:    0.0,  Ideal Time:    0.0,  Delay time =   0.00  New State:ENGN_StateRunning_GoingToSampleComplete
2021/02/04 11:26:01.1 Old State:14-ENGN_StateRunning_GoingToSampleComplete New State:ENGN_StateRunning_WaitSampling
2021/02/04 11:26:01.1 Step started at: 11:25:50
2021/02/04 11:26:01.1 XYZ movement time  = 10388 ms + Scan start delay = 10342 ms
2021/02/04 11:26:01.2 Old State:15-ENGN_StateRunning_WaitSampling New State:ENGN_StateRunning_Sampling
2021/02/04 11:26:05.7 
2021/02/04 11:26:05.7 STOP SCAN: 
2021/02/04 11:26:05.7    CycleTime (ms)    = 200
2021/02/04 11:26:05.7    CurrentCycle      = 25
2021/02/04 11:26:05.7    RunTime (ms)      = 4971
2021/02/04 11:26:05.7    AverageCycle (ms) = 198.8
2021/02/04 11:26:05.7    Temperature       = 25.0
2021/02/04 11:26:05.7    DATA OVERRUN %    = 0.00
2021/02/04 11:26:05.7    Spec PCB temps    = 40.8, 40.9, 41.4, 41.2, 41.2, 41.4, 40.3, 39.9
2021/02/04 11:26:05.7 
2021/02/04 11:26:05.8 Old State:16-cycle=25, Elapsed Time:    5.0,  Ideal Time:    4.8,  Delay time =   0.05  New State:ENGN_StateRunning_SamplingComplete
2021/02/04 11:26:05.9 Old State:18-ENGN_StateRunning_SamplingComplete New State:ENGN_StateRunning_WaitNewStep
2021/02/04 11:26:06.2 Old State:5-ENGN_StateRunning_WaitNewStep New State:ENGN_StateRunning_StartNewStep
2021/02/04 11:26:06.3 StartShaker(1000)
2021/02/04 11:26:06.5 Temp: 2021/02/04 11:26:06, 25.0000
2021/02/04 11:26:06.6 Old State:6-ENGN_StateRunning_StartNewStep New State:ENGN_StateRunning_WaitGoingToSample
2021/02/04 11:26:06.6 Sample96_Q(0, 0, 10)
2021/02/04 11:26:06.7 
2021/02/04 11:26:06.7 START SCAN: 
2021/02/04 11:26:06.7    CycleTime (ms)    = 200
2021/02/04 11:26:06.7    CycleCount        = 25
2021/02/04 11:26:06.7    ScansToAverage    = 20
2021/02/04 11:26:06.7    FinishTime (s)    = 5
2021/02/04 11:26:06.7    Temperature       = 25.0
2021/02/04 11:26:06.7    Lamp Power        = 1
2021/02/04 11:26:06.7    Spec PCB temps    = 40.8, 40.9, 41.4, 41.2, 41.2, 41.4, 40.3, 39.9
2021/02/04 11:26:06.7 
2021/02/04 11:26:06.8 GMC_SetPosZ
2021/02/04 11:26:06.8 Old State:12-ENGN_StateRunning_WaitGoingToSample New State:ENGN_StateRunning_GoingToSample
2021/02/04 11:26:11.8 GMC_ServoHere
2021/02/04 11:26:11.9 GMC_SetPosXY
2021/02/04 11:26:12.3 GMC_SetPosZ
2021/02/04 11:26:17.2 Old State:13-cycle=1, Elapsed Time:    0.0,  Ideal Time:    0.0,  Delay time =   0.00  New State:ENGN_StateRunning_GoingToSampleComplete
2021/02/04 11:26:17.3 Old State:14-ENGN_StateRunning_GoingToSampleComplete New State:ENGN_StateRunning_WaitSampling
2021/02/04 11:26:17.3 Step started at: 11:26:06
2021/02/04 11:26:17.3 XYZ movement time  = 10447 ms + Scan start delay = 10375 ms
2021/02/04 11:26:17.4 Old State:15-ENGN_StateRunning_WaitSampling New State:ENGN_StateRunning_Sampling
2021/02/04 11:26:22.0 
2021/02/04 11:26:22.0 STOP SCAN: 
2021/02/04 11:26:22.0    CycleTime (ms)    = 200
2021/02/04 11:26:22.0    CurrentCycle      = 25
2021/02/04 11:26:22.0    RunTime (ms)      = 4955
2021/02/04 11:26:22.0    AverageCycle (ms) = 198.2
2021/02/04 11:26:22.0    Temperature       = 25.0
2021/02/04 11:26:22.0    DATA OVERRUN %    = 0.00
2021/02/04 11:26:22.0    Spec PCB temps    = 40.8, 40.9, 41.4, 41.2, 41.2, 41.4, 40.3, 39.9
2021/02/04 11:26:22.0 
2021/02/04 11:26:22.1 Old State:16-cycle=25, Elapsed Time:    5.0,  Ideal Time:    4.8,  Delay time =   0.03  New State:ENGN_StateRunning_SamplingComplete
2021/02/04 11:26:22.2 Old State:18-ENGN_StateRunning_SamplingComplete New State:ENGN_StateRunning_WaitNewStep
2021/02/04 11:26:22.4 Old State:5-ENGN_StateRunning_WaitNewStep New State:ENGN_StateRunning_StartNewStep
2021/02/04 11:26:22.4 StartShaker(1000)
2021/02/04 11:26:22.7 Temp: 2021/02/04 11:26:22, 25.0000
2021/02/04 11:26:22.8 Old State:6-ENGN_StateRunning_StartNewStep New State:ENGN_StateRunning_WaitGoingToSample
2021/02/04 11:26:22.8 Sample96_Q(0, 0, 11)
2021/02/04 11:26:22.8 GMC_SetPosZ
2021/02/04 11:26:22.9 
2021/02/04 11:26:22.9 START SCAN: 
2021/02/04 11:26:22.9    CycleTime (ms)    = 200
2021/02/04 11:26:22.9    CycleCount        = 25
2021/02/04 11:26:22.9    ScansToAverage    = 20
2021/02/04 11:26:22.9    FinishTime (s)    = 5
2021/02/04 11:26:22.9    Temperature       = 25.0
2021/02/04 11:26:22.9    Lamp Power        = 1
2021/02/04 11:26:22.9    Spec PCB temps    = 40.8, 40.9, 41.5, 41.2, 41.2, 41.4, 40.2, 39.9
2021/02/04 11:26:22.9 
2021/02/04 11:26:23.0 Old State:12-ENGN_StateRunning_WaitGoingToSample New State:ENGN_StateRunning_GoingToSample
2021/02/04 11:26:27.5 GMC_ServoHere
2021/02/04 11:26:27.7 GMC_SetPosXY
2021/02/04 11:26:28.0 GMC_SetPosZ
2021/02/04 11:26:33.3 Old State:13-cycle=1, Elapsed Time:    0.0,  Ideal Time:    0.0,  Delay time =   0.00  New State:ENGN_StateRunning_GoingToSampleComplete
2021/02/04 11:26:33.4 Old State:14-ENGN_StateRunning_GoingToSampleComplete New State:ENGN_StateRunning_WaitSampling
2021/02/04 11:26:33.4 Step started at: 11:26:22
2021/02/04 11:26:33.4 XYZ movement time  = 10363 ms + Scan start delay = 10303 ms
2021/02/04 11:26:33.5 Old State:15-ENGN_StateRunning_WaitSampling New State:ENGN_StateRunning_Sampling
2021/02/04 11:26:38.1 
2021/02/04 11:26:38.1 STOP SCAN: 
2021/02/04 11:26:38.1    CycleTime (ms)    = 200
2021/02/04 11:26:38.1    CurrentCycle      = 25
2021/02/04 11:26:38.1    RunTime (ms)      = 4959
2021/02/04 11:26:38.1    AverageCycle (ms) = 198.4
2021/02/04 11:26:38.1    Temperature       = 25.0
2021/02/04 11:26:38.1    DATA OVERRUN %    = 0.00
2021/02/04 11:26:38.1    Spec PCB temps    = 40.8, 40.9, 41.4, 41.2, 41.2, 41.4, 40.3, 39.9
2021/02/04 11:26:38.1 
2021/02/04 11:26:38.2 Old State:16-cycle=25, Elapsed Time:    5.0,  Ideal Time:    4.8,  Delay time =   0.04  New State:ENGN_StateRunning_SamplingComplete
2021/02/04 11:26:38.3 Old State:18-ENGN_StateRunning_SamplingComplete New State:ENGN_StateRunning_WaitNewStep
2021/02/04 11:26:38.5 Old State:5-ENGN_StateRunning_WaitNewStep New State:ENGN_StateRunning_StartNewStep
2021/02/04 11:26:38.5 StartShaker(1000)
2021/02/04 11:26:38.8 Temp: 2021/02/04 11:26:38, 25.0000
2021/02/04 11:26:38.8 Old State:6-ENGN_StateRunning_StartNewStep New State:ENGN_StateRunning_WaitGoingToSample
2021/02/04 11:26:38.8 Sample96_Q(0, 0, 0)
2021/02/04 11:26:38.9 GMC_SetPosZ
2021/02/04 11:26:39.0 
2021/02/04 11:26:39.0 START SCAN: 
2021/02/04 11:26:39.0    CycleTime (ms)    = 200
2021/02/04 11:26:39.0    CycleCount        = 150
2021/02/04 11:26:39.0    ScansToAverage    = 20
2021/02/04 11:26:39.0    FinishTime (s)    = 30
2021/02/04 11:26:39.0    Temperature       = 25.0
2021/02/04 11:26:39.0    Lamp Power        = 1
2021/02/04 11:26:39.0    Spec PCB temps    = 40.8, 40.9, 41.4, 41.2, 41.2, 41.4, 40.3, 39.9
2021/02/04 11:26:39.0 
2021/02/04 11:26:39.1 Old State:12-ENGN_StateRunning_WaitGoingToSample New State:ENGN_StateRunning_GoingToSample
2021/02/04 11:26:44.0 GMC_ServoHere
2021/02/04 11:26:44.1 GMC_SetPosXY
2021/02/04 11:26:45.9 GMC_SetPosZ
2021/02/04 11:26:47.9 Old State:13-ENGN_StateRunning_GoingToSample New State:ENGN_StateRunning_GoingToSampleComplete
2021/02/04 11:26:48.0 Old State:14-cycle=1, Elapsed Time:    0.0,  Ideal Time:    0.0,  Delay time =   0.00  New State:ENGN_StateRunning_WaitSampling
2021/02/04 11:26:48.0 Step started at: 11:26:38
2021/02/04 11:26:48.0 XYZ movement time  = 8957 ms + Scan start delay = 8945 ms
2021/02/04 11:26:48.1 Old State:15-ENGN_StateRunning_WaitSampling New State:ENGN_StateRunning_Sampling
2021/02/04 11:27:17.8 
2021/02/04 11:27:17.8 STOP SCAN: 
2021/02/04 11:27:17.8    CycleTime (ms)    = 200
2021/02/04 11:27:17.8    CurrentCycle      = 150
2021/02/04 11:27:17.8    RunTime (ms)      = 29979
2021/02/04 11:27:17.8    AverageCycle (ms) = 199.9
2021/02/04 11:27:17.8    Temperature       = 25.0
2021/02/04 11:27:17.8    DATA OVERRUN %    = 0.00
2021/02/04 11:27:17.8    Spec PCB temps    = 40.8, 41.0, 41.5, 41.2, 41.2, 41.4, 40.3, 39.9
2021/02/04 11:27:17.8 
2021/02/04 11:27:17.9 Old State:16-cycle=150, Elapsed Time:   30.0,  Ideal Time:   29.8,  Delay time =   0.05  New State:ENGN_StateRunning_SamplingComplete
2021/02/04 11:27:18.1 Old State:18-ENGN_StateRunning_SamplingComplete New State:ENGN_StateRunning_WaitNewStep
2021/02/04 11:27:18.3 Old State:5-ENGN_StateRunning_WaitNewStep New State:ENGN_StateRunning_StartNewStep
2021/02/04 11:27:18.3 StartShaker(1000)
2021/02/04 11:27:18.6 Old State:6-ENGN_StateRunning_StartNewStep New State:ENGN_StateRunning_WaitGoingToSample
2021/02/04 11:27:18.6 Sample96_Q(0, 0, 3)
2021/02/04 11:27:18.6 Temp: 2021/02/04 11:27:18, 25.0000
2021/02/04 11:27:18.7 GMC_SetPosZ
2021/02/04 11:27:18.8 
2021/02/04 11:27:18.8 START SCAN: 
2021/02/04 11:27:18.8    CycleTime (ms)    = 200
2021/02/04 11:27:18.8    CycleCount        = 350
2021/02/04 11:27:18.8    ScansToAverage    = 20
2021/02/04 11:27:18.8    FinishTime (s)    = 70
2021/02/04 11:27:18.8    Temperature       = 25.0
2021/02/04 11:27:18.8    Lamp Power        = 1
2021/02/04 11:27:18.8    Spec PCB temps    = 40.8, 41.0, 41.5, 41.2, 41.2, 41.4, 40.3, 39.9
2021/02/04 11:27:18.8 
2021/02/04 11:27:18.8 Old State:12-ENGN_StateRunning_WaitGoingToSample New State:ENGN_StateRunning_GoingToSample
2021/02/04 11:27:20.6 GMC_ServoHere
2021/02/04 11:27:20.7 GMC_SetPosXY
2021/02/04 11:27:21.3 GMC_SetPosZ
2021/02/04 11:27:24.2 Old State:13-cycle=1, Elapsed Time:    0.0,  Ideal Time:    0.0,  Delay time =   0.00  New State:ENGN_StateRunning_GoingToSampleComplete
2021/02/04 11:27:24.3 Old State:14-ENGN_StateRunning_GoingToSampleComplete New State:ENGN_StateRunning_WaitSampling
2021/02/04 11:27:24.3 Step started at: 11:27:18
2021/02/04 11:27:24.3 XYZ movement time  = 5436 ms + Scan start delay = 5368 ms
2021/02/04 11:27:24.4 Old State:15-ENGN_StateRunning_WaitSampling New State:ENGN_StateRunning_Sampling
2021/02/04 11:28:18.7 Temp: 2021/02/04 11:28:18, 25.0000
2021/02/04 11:28:34.0 
2021/02/04 11:28:34.0 STOP SCAN: 
2021/02/04 11:28:34.0    CycleTime (ms)    = 200
2021/02/04 11:28:34.0    CurrentCycle      = 350
2021/02/04 11:28:34.0    RunTime (ms)      = 69970
2021/02/04 11:28:34.0    AverageCycle (ms) = 199.9
2021/02/04 11:28:34.0    Temperature       = 25.0
2021/02/04 11:28:34.0    DATA OVERRUN %    = 0.00
2021/02/04 11:28:34.0    Spec PCB temps    = 40.9, 41.0, 41.5, 41.2, 41.2, 41.4, 40.4, 39.9
2021/02/04 11:28:34.0 
2021/02/04 11:28:34.1 Old State:16-cycle=350, Elapsed Time:   70.0,  Ideal Time:   69.8,  Delay time =   0.04  New State:ENGN_StateRunning_SamplingComplete
2021/02/04 11:28:34.2 Old State:18-ENGN_StateRunning_SamplingComplete New State:ENGN_StateRunning_WaitNewStep
2021/02/04 11:28:34.5 Old State:5-ENGN_StateRunning_WaitNewStep New State:ENGN_StateRunning_StartNewStep
2021/02/04 11:28:34.5 StartShaker(1000)
2021/02/04 11:28:34.8 Temp: 2021/02/04 11:28:34, 25.0000
2021/02/04 11:28:34.9 Old State:6-ENGN_StateRunning_StartNewStep New State:ENGN_StateRunning_WaitGoingToSample
2021/02/04 11:28:34.9 Sample96_Q(0, 0, 4)
2021/02/04 11:28:35.0 
2021/02/04 11:28:35.0 START SCAN: 
2021/02/04 11:28:35.0    CycleTime (ms)    = 200
2021/02/04 11:28:35.0    CycleCount        = 150
2021/02/04 11:28:35.0    ScansToAverage    = 20
2021/02/04 11:28:35.0    FinishTime (s)    = 30
2021/02/04 11:28:35.0    Temperature       = 25.0
2021/02/04 11:28:35.0    Lamp Power        = 1
2021/02/04 11:28:35.0    Spec PCB temps    = 40.9, 41.0, 41.5, 41.2, 41.2, 41.4, 40.4, 39.9
2021/02/04 11:28:35.0 
2021/02/04 11:28:35.0 GMC_SetPosZ
2021/02/04 11:28:35.1 Old State:12-ENGN_StateRunning_WaitGoingToSample New State:ENGN_StateRunning_GoingToSample
2021/02/04 11:28:37.7 GMC_ServoHere
2021/02/04 11:28:37.9 GMC_SetPosXY
2021/02/04 11:28:38.2 GMC_SetPosZ
2021/02/04 11:28:41.3 Old State:13-ENGN_StateRunning_GoingToSample New State:ENGN_StateRunning_GoingToSampleComplete
2021/02/04 11:28:41.4 Old State:14-cycle=1, Elapsed Time:    0.0,  Ideal Time:    0.0,  Delay time =   0.00  New State:ENGN_StateRunning_WaitSampling
2021/02/04 11:28:41.4 Step started at: 11:28:34
2021/02/04 11:28:41.4 XYZ movement time  = 6379 ms + Scan start delay = 6389 ms
2021/02/04 11:28:41.5 Old State:15-ENGN_StateRunning_WaitSampling New State:ENGN_StateRunning_Sampling
2021/02/04 11:29:11.3 
2021/02/04 11:29:11.3 STOP SCAN: 
2021/02/04 11:29:11.3    CycleTime (ms)    = 200
2021/02/04 11:29:11.3    CurrentCycle      = 150
2021/02/04 11:29:11.3    RunTime (ms)      = 29968
2021/02/04 11:29:11.3    AverageCycle (ms) = 199.8
2021/02/04 11:29:11.3    Temperature       = 25.0
2021/02/04 11:29:11.3    DATA OVERRUN %    = 0.00
2021/02/04 11:29:11.3    Spec PCB temps    = 40.9, 41.1, 41.5, 41.2, 41.2, 41.5, 40.4, 39.9
2021/02/04 11:29:11.3 
2021/02/04 11:29:11.4 Old State:16-cycle=150, Elapsed Time:   30.0,  Ideal Time:   29.8,  Delay time =   0.03  New State:ENGN_StateRunning_SamplingComplete
2021/02/04 11:29:11.5 Old State:18-ENGN_StateRunning_SamplingComplete New State:ENGN_StateRunning_WaitNewStep
2021/02/04 11:29:11.9 Old State:5-ENGN_StateRunning_WaitNewStep New State:ENGN_StateRunning_StartNewStep
2021/02/04 11:29:11.9 StartShaker(1000)
2021/02/04 11:29:12.2 Temp: 2021/02/04 11:29:12, 25.0000
2021/02/04 11:29:12.3 Old State:6-ENGN_StateRunning_StartNewStep New State:ENGN_StateRunning_WaitGoingToSample
2021/02/04 11:29:12.3 Sample96_Q(0, 0, 6)
2021/02/04 11:29:12.3 GMC_SetPosZ
2021/02/04 11:29:12.4 
2021/02/04 11:29:12.4 START SCAN: 
2021/02/04 11:29:12.4    CycleTime (ms)    = 200
2021/02/04 11:29:12.4    CycleCount        = 900
2021/02/04 11:29:12.4    ScansToAverage    = 20
2021/02/04 11:29:12.4    FinishTime (s)    = 180
2021/02/04 11:29:12.4    Temperature       = 25.0
2021/02/04 11:29:12.4    Lamp Power        = 1
2021/02/04 11:29:12.4    Spec PCB temps    = 40.9, 41.0, 41.5, 41.2, 41.2, 41.4, 40.4, 40.0
2021/02/04 11:29:12.4 
2021/02/04 11:29:12.5 Old State:12-ENGN_StateRunning_WaitGoingToSample New State:ENGN_StateRunning_GoingToSample
2021/02/04 11:29:15.4 GMC_ServoHere
2021/02/04 11:29:15.5 GMC_SetPosXY
2021/02/04 11:29:15.9 GMC_SetPosZ
2021/02/04 11:29:19.5 Old State:13-ENGN_StateRunning_GoingToSample New State:ENGN_StateRunning_GoingToSampleComplete
2021/02/04 11:29:19.6 Old State:14-cycle=1, Elapsed Time:    0.0,  Ideal Time:    0.0,  Delay time =   0.00  New State:ENGN_StateRunning_WaitSampling
2021/02/04 11:29:19.6 Step started at: 11:29:12
2021/02/04 11:29:19.6 XYZ movement time  = 7179 ms + Scan start delay = 7137 ms
2021/02/04 11:29:19.7 Old State:15-ENGN_StateRunning_WaitSampling New State:ENGN_StateRunning_Sampling
2021/02/04 11:30:12.3 Temp: 2021/02/04 11:30:12, 25.0000
2021/02/04 11:31:12.3 Temp: 2021/02/04 11:31:12, 25.0000
2021/02/04 11:32:12.4 Temp: 2021/02/04 11:32:12, 25.0000
2021/02/04 11:32:19.4 
2021/02/04 11:32:19.4 STOP SCAN: 
2021/02/04 11:32:19.4    CycleTime (ms)    = 200
2021/02/04 11:32:19.4    CurrentCycle      = 900
2021/02/04 11:32:19.4    RunTime (ms)      = 179953
2021/02/04 11:32:19.4    AverageCycle (ms) = 199.9
2021/02/04 11:32:19.4    Temperature       = 25.0
2021/02/04 11:32:19.4    DATA OVERRUN %    = 0.00
2021/02/04 11:32:19.4    Spec PCB temps    = 40.9, 41.1, 41.6, 41.4, 41.3, 41.6, 40.4, 40.1
2021/02/04 11:32:19.4 
2021/02/04 11:32:19.5 Old State:16-cycle=900, Elapsed Time:  180.0,  Ideal Time:  179.8,  Delay time =   0.03  New State:ENGN_StateRunning_SamplingComplete
2021/02/04 11:32:19.6 Old State:18-ENGN_StateRunning_SamplingComplete New State:ENGN_StateRunning_WaitNewStep
2021/02/04 11:32:19.9 Old State:5-ENGN_StateRunning_WaitNewStep New State:ENGN_StateRunning_StartNewStep
2021/02/04 11:32:20.0 StartShaker(1000)
2021/02/04 11:32:20.3 Old State:6-ENGN_StateRunning_StartNewStep New State:ENGN_StateRunning_WaitGoingToSample
2021/02/04 11:32:20.3 Sample96_Q(0, 0, 4)
2021/02/04 11:32:20.3 Temp: 2021/02/04 11:32:20, 25.0000
2021/02/04 11:32:20.4 
2021/02/04 11:32:20.4 START SCAN: 
2021/02/04 11:32:20.4    CycleTime (ms)    = 200
2021/02/04 11:32:20.4    CycleCount        = 900
2021/02/04 11:32:20.4    ScansToAverage    = 20
2021/02/04 11:32:20.4    FinishTime (s)    = 180
2021/02/04 11:32:20.4    Temperature       = 25.0
2021/02/04 11:32:20.4    Lamp Power        = 1
2021/02/04 11:32:20.4    Spec PCB temps    = 40.9, 41.1, 41.6, 41.3, 41.2, 41.5, 40.4, 40.1
2021/02/04 11:32:20.4 
2021/02/04 11:32:20.4 GMC_SetPosZ
2021/02/04 11:32:20.5 Old State:12-ENGN_StateRunning_WaitGoingToSample New State:ENGN_StateRunning_GoingToSample
2021/02/04 11:32:23.9 GMC_ServoHere
2021/02/04 11:32:24.1 GMC_SetPosXY
2021/02/04 11:32:24.4 GMC_SetPosZ
2021/02/04 11:32:27.6 Old State:13-ENGN_StateRunning_GoingToSample New State:ENGN_StateRunning_GoingToSampleComplete
2021/02/04 11:32:27.7 Old State:14-cycle=1, Elapsed Time:    0.0,  Ideal Time:    0.0,  Delay time =   0.00  New State:ENGN_StateRunning_WaitSampling
2021/02/04 11:32:27.7 Step started at: 11:32:20
2021/02/04 11:32:27.7 XYZ movement time  = 7223 ms + Scan start delay = 7189 ms
2021/02/04 11:32:27.8 Old State:15-ENGN_StateRunning_WaitSampling New State:ENGN_StateRunning_Sampling
2021/02/04 11:33:20.3 Temp: 2021/02/04 11:33:20, 25.0000
2021/02/04 11:34:20.4 Temp: 2021/02/04 11:34:20, 25.0000
2021/02/04 11:35:20.5 Temp: 2021/02/04 11:35:20, 25.0000
2021/02/04 11:35:27.5 
2021/02/04 11:35:27.5 STOP SCAN: 
2021/02/04 11:35:27.5    CycleTime (ms)    = 200
2021/02/04 11:35:27.5    CurrentCycle      = 900
2021/02/04 11:35:27.5    RunTime (ms)      = 179975
2021/02/04 11:35:27.5    AverageCycle (ms) = 200.0
2021/02/04 11:35:27.5    Temperature       = 25.0
2021/02/04 11:35:27.5    DATA OVERRUN %    = 0.00
2021/02/04 11:35:27.5    Spec PCB temps    = 40.9, 41.2, 41.6, 41.4, 41.4, 41.6, 40.5, 40.1
2021/02/04 11:35:27.5 
2021/02/04 11:35:27.5 Old State:16-cycle=900, Elapsed Time:  180.0,  Ideal Time:  179.8,  Delay time =   0.02  New State:ENGN_StateRunning_SamplingComplete
2021/02/04 11:35:27.7 Old State:18-ENGN_StateRunning_SamplingComplete New State:ENGN_StateRunning_WaitNewStep
2021/02/04 11:35:28.0 Old State:5-ENGN_StateRunning_WaitNewStep New State:ENGN_StateRunning_StartNewStep
2021/02/04 11:35:28.0 StartShaker(1000)
2021/02/04 11:35:28.3 Old State:6-ENGN_StateRunning_StartNewStep New State:ENGN_StateRunning_WaitGoingToSample
2021/02/04 11:35:28.3 Sample96_Q(0, 0, 10)
2021/02/04 11:35:28.4 Temp: 2021/02/04 11:35:28, 25.0000
2021/02/04 11:35:28.5 
2021/02/04 11:35:28.5 START SCAN: 
2021/02/04 11:35:28.5    CycleTime (ms)    = 200
2021/02/04 11:35:28.5    CycleCount        = 25
2021/02/04 11:35:28.5    ScansToAverage    = 20
2021/02/04 11:35:28.5    FinishTime (s)    = 5
2021/02/04 11:35:28.5    Temperature       = 25.0
2021/02/04 11:35:28.5    Lamp Power        = 1
2021/02/04 11:35:28.5    Spec PCB temps    = 40.9, 41.2, 41.6, 41.4, 41.3, 41.6, 40.5, 40.1
2021/02/04 11:35:28.5 
2021/02/04 11:35:28.5 GMC_SetPosZ
2021/02/04 11:35:28.6 Old State:12-ENGN_StateRunning_WaitGoingToSample New State:ENGN_StateRunning_GoingToSample
2021/02/04 11:35:31.5 GMC_ServoHere
2021/02/04 11:35:31.6 GMC_SetPosXY
2021/02/04 11:35:32.7 GMC_SetPosZ
2021/02/04 11:35:37.5 Old State:13-ENGN_StateRunning_GoingToSample New State:ENGN_StateRunning_GoingToSampleComplete
2021/02/04 11:35:37.6 Old State:14-cycle=1, Elapsed Time:    0.0,  Ideal Time:    0.0,  Delay time =   0.00  New State:ENGN_StateRunning_WaitSampling
2021/02/04 11:35:37.6 Step started at: 11:35:28
2021/02/04 11:35:37.6 XYZ movement time  = 9077 ms + Scan start delay = 9073 ms
2021/02/04 11:35:37.7 Old State:15-ENGN_StateRunning_WaitSampling New State:ENGN_StateRunning_Sampling
2021/02/04 11:35:42.4 
2021/02/04 11:35:42.4 STOP SCAN: 
2021/02/04 11:35:42.4    CycleTime (ms)    = 200
2021/02/04 11:35:42.4    CurrentCycle      = 25
2021/02/04 11:35:42.4    RunTime (ms)      = 4955
2021/02/04 11:35:42.4    AverageCycle (ms) = 198.2
2021/02/04 11:35:42.4    Temperature       = 25.0
2021/02/04 11:35:42.4    DATA OVERRUN %    = 0.00
2021/02/04 11:35:42.4    Spec PCB temps    = 41.0, 41.2, 41.6, 41.4, 41.3, 41.6, 40.5, 40.1
2021/02/04 11:35:42.4 
2021/02/04 11:35:42.5 Old State:16-cycle=25, Elapsed Time:    5.0,  Ideal Time:    4.8,  Delay time =   0.04  New State:ENGN_StateRunning_SamplingComplete
2021/02/04 11:35:42.6 Old State:18-ENGN_StateRunning_SamplingComplete New State:ENGN_StateRunning_WaitNewStep
2021/02/04 11:35:42.8 Old State:5-ENGN_StateRunning_WaitNewStep New State:ENGN_StateRunning_StartNewStep
2021/02/04 11:35:42.8 StartShaker(1000)
2021/02/04 11:35:43.1 Temp: 2021/02/04 11:35:43, 25.0000
2021/02/04 11:35:43.2 Old State:6-ENGN_StateRunning_StartNewStep New State:ENGN_StateRunning_WaitGoingToSample
2021/02/04 11:35:43.2 Sample96_Q(0, 0, 11)
2021/02/04 11:35:43.3 GMC_SetPosZ
2021/02/04 11:35:43.3 
2021/02/04 11:35:43.3 START SCAN: 
2021/02/04 11:35:43.3    CycleTime (ms)    = 200
2021/02/04 11:35:43.3    CycleCount        = 25
2021/02/04 11:35:43.3    ScansToAverage    = 20
2021/02/04 11:35:43.3    FinishTime (s)    = 5
2021/02/04 11:35:43.3    Temperature       = 25.0
2021/02/04 11:35:43.3    Lamp Power        = 1
2021/02/04 11:35:43.3    Spec PCB temps    = 41.0, 41.2, 41.6, 41.4, 41.3, 41.6, 40.5, 40.1
2021/02/04 11:35:43.3 
2021/02/04 11:35:43.4 Old State:12-ENGN_StateRunning_WaitGoingToSample New State:ENGN_StateRunning_GoingToSample
2021/02/04 11:35:48.0 GMC_ServoHere
2021/02/04 11:35:48.1 GMC_SetPosXY
2021/02/04 11:35:48.5 GMC_SetPosZ
2021/02/04 11:35:53.7 Old State:13-cycle=1, Elapsed Time:    0.0,  Ideal Time:    0.0,  Delay time =   0.00  New State:ENGN_StateRunning_GoingToSampleComplete
2021/02/04 11:35:53.8 Old State:14-ENGN_StateRunning_GoingToSampleComplete New State:ENGN_StateRunning_WaitSampling
2021/02/04 11:35:53.8 Step started at: 11:35:43
2021/02/04 11:35:53.8 XYZ movement time  = 10334 ms + Scan start delay = 10329 ms
2021/02/04 11:35:53.9 Old State:15-ENGN_StateRunning_WaitSampling New State:ENGN_StateRunning_Sampling
2021/02/04 11:35:58.5 
2021/02/04 11:35:58.5 STOP SCAN: 
2021/02/04 11:35:58.5    CycleTime (ms)    = 200
2021/02/04 11:35:58.5    CurrentCycle      = 25
2021/02/04 11:35:58.5    RunTime (ms)      = 4974
2021/02/04 11:35:58.5    AverageCycle (ms) = 199.0
2021/02/04 11:35:58.5    Temperature       = 25.0
2021/02/04 11:35:58.5    DATA OVERRUN %    = 0.00
2021/02/04 11:35:58.5    Spec PCB temps    = 41.0, 41.2, 41.6, 41.4, 41.3, 41.6, 40.5, 40.1
2021/02/04 11:35:58.5 
2021/02/04 11:35:58.6 Old State:16-cycle=25, Elapsed Time:    5.0,  Ideal Time:    4.8,  Delay time =   0.04  New State:ENGN_StateRunning_SamplingComplete
2021/02/04 11:35:58.8 Old State:18-ENGN_StateRunning_SamplingComplete New State:ENGN_StateRunning_WaitNewStep
2021/02/04 11:35:59.0 Old State:5-ENGN_StateRunning_WaitNewStep New State:ENGN_StateRunning_StartNewStep
2021/02/04 11:35:59.0 StartShaker(1000)
2021/02/04 11:35:59.3 Temp: 2021/02/04 11:35:59, 25.0000
2021/02/04 11:35:59.3 Old State:6-ENGN_StateRunning_StartNewStep New State:ENGN_StateRunning_WaitGoingToSample
2021/02/04 11:35:59.3 Sample96_Q(0, 0, 10)
2021/02/04 11:35:59.4 GMC_SetPosZ
2021/02/04 11:35:59.4 
2021/02/04 11:35:59.4 START SCAN: 
2021/02/04 11:35:59.4    CycleTime (ms)    = 200
2021/02/04 11:35:59.4    CycleCount        = 25
2021/02/04 11:35:59.4    ScansToAverage    = 20
2021/02/04 11:35:59.4    FinishTime (s)    = 5
2021/02/04 11:35:59.4    Temperature       = 25.0
2021/02/04 11:35:59.4    Lamp Power        = 1
2021/02/04 11:35:59.4    Spec PCB temps    = 40.9, 41.2, 41.6, 41.4, 41.3, 41.6, 40.5, 40.1
2021/02/04 11:35:59.4 
2021/02/04 11:35:59.5 Old State:12-ENGN_StateRunning_WaitGoingToSample New State:ENGN_StateRunning_GoingToSample
2021/02/04 11:36:04.4 GMC_ServoHere
2021/02/04 11:36:04.5 GMC_SetPosXY
2021/02/04 11:36:04.9 GMC_SetPosZ
2021/02/04 11:36:09.9 Old State:13-cycle=1, Elapsed Time:    0.0,  Ideal Time:    0.0,  Delay time =   0.00  New State:ENGN_StateRunning_GoingToSampleComplete
2021/02/04 11:36:10.0 Old State:14-ENGN_StateRunning_GoingToSampleComplete New State:ENGN_StateRunning_WaitSampling
2021/02/04 11:36:10.0 Step started at: 11:35:59
2021/02/04 11:36:10.0 XYZ movement time  = 10354 ms + Scan start delay = 10287 ms
2021/02/04 11:36:10.1 Old State:15-ENGN_StateRunning_WaitSampling New State:ENGN_StateRunning_Sampling
2021/02/04 11:36:14.6 
2021/02/04 11:36:14.6 STOP SCAN: 
2021/02/04 11:36:14.6    CycleTime (ms)    = 200
2021/02/04 11:36:14.6    CurrentCycle      = 25
2021/02/04 11:36:14.6    RunTime (ms)      = 4964
2021/02/04 11:36:14.6    AverageCycle (ms) = 198.6
2021/02/04 11:36:14.6    Temperature       = 25.0
2021/02/04 11:36:14.6    DATA OVERRUN %    = 0.00
2021/02/04 11:36:14.6    Spec PCB temps    = 40.9, 41.2, 41.6, 41.4, 41.3, 41.6, 40.5, 40.1
2021/02/04 11:36:14.6 
2021/02/04 11:36:14.7 Old State:16-cycle=25, Elapsed Time:    5.0,  Ideal Time:    4.8,  Delay time =   0.04  New State:ENGN_StateRunning_SamplingComplete
2021/02/04 11:36:14.8 Old State:18-ENGN_StateRunning_SamplingComplete New State:ENGN_StateRunning_WaitNewStep
2021/02/04 11:36:15.1 Old State:5-ENGN_StateRunning_WaitNewStep New State:ENGN_StateRunning_StartNewStep
2021/02/04 11:36:15.1 StartShaker(1000)
2021/02/04 11:36:15.4 Temp: 2021/02/04 11:36:15, 25.0000
2021/02/04 11:36:15.4 Old State:6-ENGN_StateRunning_StartNewStep New State:ENGN_StateRunning_WaitGoingToSample
2021/02/04 11:36:15.4 Sample96_Q(0, 0, 11)
2021/02/04 11:36:15.5 
2021/02/04 11:36:15.5 START SCAN: 
2021/02/04 11:36:15.5    CycleTime (ms)    = 200
2021/02/04 11:36:15.5    CycleCount        = 25
2021/02/04 11:36:15.5    ScansToAverage    = 20
2021/02/04 11:36:15.5    FinishTime (s)    = 5
2021/02/04 11:36:15.5    Temperature       = 25.0
2021/02/04 11:36:15.5    Lamp Power        = 1
2021/02/04 11:36:15.5    Spec PCB temps    = 40.9, 41.2, 41.6, 41.4, 41.3, 41.6, 40.5, 40.1
2021/02/04 11:36:15.5 
2021/02/04 11:36:15.5 GMC_SetPosZ
2021/02/04 11:36:15.6 Old State:12-ENGN_StateRunning_WaitGoingToSample New State:ENGN_StateRunning_GoingToSample
2021/02/04 11:36:20.2 GMC_ServoHere
2021/02/04 11:36:20.3 GMC_SetPosXY
2021/02/04 11:36:20.7 GMC_SetPosZ
2021/02/04 11:36:25.9 Old State:13-cycle=1, Elapsed Time:    0.0,  Ideal Time:    0.0,  Delay time =   0.00  New State:ENGN_StateRunning_GoingToSampleComplete
2021/02/04 11:36:26.0 Old State:14-ENGN_StateRunning_GoingToSampleComplete New State:ENGN_StateRunning_WaitSampling
2021/02/04 11:36:26.0 Step started at: 11:36:15
2021/02/04 11:36:26.0 XYZ movement time  = 10313 ms + Scan start delay = 10310 ms
2021/02/04 11:36:26.1 Old State:15-ENGN_StateRunning_WaitSampling New State:ENGN_StateRunning_Sampling
2021/02/04 11:36:30.7 
2021/02/04 11:36:30.7 STOP SCAN: 
2021/02/04 11:36:30.7    CycleTime (ms)    = 200
2021/02/04 11:36:30.7    CurrentCycle      = 25
2021/02/04 11:36:30.7    RunTime (ms)      = 4970
2021/02/04 11:36:30.7    AverageCycle (ms) = 198.8
2021/02/04 11:36:30.7    Temperature       = 25.0
2021/02/04 11:36:30.7    DATA OVERRUN %    = 0.00
2021/02/04 11:36:30.7    Spec PCB temps    = 40.9, 41.1, 41.6, 41.4, 41.3, 41.6, 40.4, 40.1
2021/02/04 11:36:30.7 
2021/02/04 11:36:30.8 Old State:16-cycle=25, Elapsed Time:    5.0,  Ideal Time:    4.8,  Delay time =   0.04  New State:ENGN_StateRunning_SamplingComplete
2021/02/04 11:36:31.0 Old State:18-ENGN_StateRunning_SamplingComplete New State:ENGN_StateRunning_WaitNewStep
2021/02/04 11:36:31.2 Old State:5-ENGN_StateRunning_WaitNewStep New State:ENGN_StateRunning_StartNewStep
2021/02/04 11:36:31.2 StartShaker(1000)
2021/02/04 11:36:31.5 Temp: 2021/02/04 11:36:31, 25.0000
2021/02/04 11:36:31.5 Old State:6-ENGN_StateRunning_StartNewStep New State:ENGN_StateRunning_WaitGoingToSample
2021/02/04 11:36:31.5 Sample96_Q(0, 0, 10)
2021/02/04 11:36:31.6 GMC_SetPosZ
2021/02/04 11:36:31.7 
2021/02/04 11:36:31.7 START SCAN: 
2021/02/04 11:36:31.7    CycleTime (ms)    = 200
2021/02/04 11:36:31.7    CycleCount        = 25
2021/02/04 11:36:31.7    ScansToAverage    = 20
2021/02/04 11:36:31.7    FinishTime (s)    = 5
2021/02/04 11:36:31.7    Temperature       = 25.0
2021/02/04 11:36:31.7    Lamp Power        = 1
2021/02/04 11:36:31.7    Spec PCB temps    = 40.9, 41.2, 41.6, 41.4, 41.3, 41.6, 40.5, 40.1
2021/02/04 11:36:31.7 
2021/02/04 11:36:31.7 Old State:12-ENGN_StateRunning_WaitGoingToSample New State:ENGN_StateRunning_GoingToSample
2021/02/04 11:36:36.6 GMC_ServoHere
2021/02/04 11:36:36.7 GMC_SetPosXY
2021/02/04 11:36:37.1 GMC_SetPosZ
2021/02/04 11:36:42.0 Old State:13-cycle=1, Elapsed Time:    0.0,  Ideal Time:    0.0,  Delay time =   0.00  New State:ENGN_StateRunning_GoingToSampleComplete
2021/02/04 11:36:42.1 Old State:14-ENGN_StateRunning_GoingToSampleComplete New State:ENGN_StateRunning_WaitSampling
2021/02/04 11:36:42.1 Step started at: 11:36:31
2021/02/04 11:36:42.1 XYZ movement time  = 10303 ms + Scan start delay = 10242 ms
2021/02/04 11:36:42.2 Old State:15-ENGN_StateRunning_WaitSampling New State:ENGN_StateRunning_Sampling
2021/02/04 11:36:46.8 
2021/02/04 11:36:46.8 STOP SCAN: 
2021/02/04 11:36:46.8    CycleTime (ms)    = 200
2021/02/04 11:36:46.8    CurrentCycle      = 25
2021/02/04 11:36:46.8    RunTime (ms)      = 4979
2021/02/04 11:36:46.8    AverageCycle (ms) = 199.2
2021/02/04 11:36:46.8    Temperature       = 25.0
2021/02/04 11:36:46.8    DATA OVERRUN %    = 0.00
2021/02/04 11:36:46.8    Spec PCB temps    = 40.9, 41.2, 41.6, 41.4, 41.3, 41.6, 40.5, 40.1
2021/02/04 11:36:46.8 
2021/02/04 11:36:46.8 Old State:16-cycle=25, Elapsed Time:    5.0,  Ideal Time:    4.8,  Delay time =   0.02  New State:ENGN_StateRunning_SamplingComplete
2021/02/04 11:36:47.0 Old State:18-ENGN_StateRunning_SamplingComplete New State:ENGN_StateRunning_WaitNewStep
2021/02/04 11:36:47.3 Old State:5-ENGN_StateRunning_WaitNewStep New State:ENGN_StateRunning_StartNewStep
2021/02/04 11:36:47.3 StartShaker(1000)
2021/02/04 11:36:47.6 Old State:6-ENGN_StateRunning_StartNewStep New State:ENGN_StateRunning_WaitGoingToSample
2021/02/04 11:36:47.6 Sample96_Q(0, 0, 11)
2021/02/04 11:36:47.6 Temp: 2021/02/04 11:36:47, 25.0000
2021/02/04 11:36:47.8 
2021/02/04 11:36:47.8 START SCAN: 
2021/02/04 11:36:47.8    CycleTime (ms)    = 200
2021/02/04 11:36:47.8    CycleCount        = 25
2021/02/04 11:36:47.8    ScansToAverage    = 20
2021/02/04 11:36:47.8    FinishTime (s)    = 5
2021/02/04 11:36:47.8    Temperature       = 25.0
2021/02/04 11:36:47.8    Lamp Power        = 1
2021/02/04 11:36:47.8    Spec PCB temps    = 40.9, 41.2, 41.6, 41.4, 41.3, 41.6, 40.5, 40.1
2021/02/04 11:36:47.8 
2021/02/04 11:36:47.8 GMC_SetPosZ
2021/02/04 11:36:47.8 Old State:12-ENGN_StateRunning_WaitGoingToSample New State:ENGN_StateRunning_GoingToSample
2021/02/04 11:36:52.5 GMC_ServoHere
2021/02/04 11:36:52.6 GMC_SetPosXY
2021/02/04 11:36:53.0 GMC_SetPosZ
2021/02/04 11:36:58.3 Old State:13-cycle=1, Elapsed Time:    0.0,  Ideal Time:    0.0,  Delay time =   0.00  New State:ENGN_StateRunning_GoingToSampleComplete
2021/02/04 11:36:58.4 Old State:14-ENGN_StateRunning_GoingToSampleComplete New State:ENGN_StateRunning_WaitSampling
2021/02/04 11:36:58.4 Step started at: 11:36:47
2021/02/04 11:36:58.4 XYZ movement time  = 10430 ms + Scan start delay = 10360 ms
2021/02/04 11:36:58.5 Old State:15-ENGN_StateRunning_WaitSampling New State:ENGN_StateRunning_Sampling
2021/02/04 11:37:03.0 
2021/02/04 11:37:03.0 STOP SCAN: 
2021/02/04 11:37:03.0    CycleTime (ms)    = 200
2021/02/04 11:37:03.0    CurrentCycle      = 25
2021/02/04 11:37:03.0    RunTime (ms)      = 4961
2021/02/04 11:37:03.0    AverageCycle (ms) = 198.4
2021/02/04 11:37:03.0    Temperature       = 25.0
2021/02/04 11:37:03.0    DATA OVERRUN %    = 0.00
2021/02/04 11:37:03.0    Spec PCB temps    = 40.9, 41.1, 41.6, 41.4, 41.2, 41.6, 40.4, 40.1
2021/02/04 11:37:03.0 
2021/02/04 11:37:03.1 Old State:16-cycle=25, Elapsed Time:    5.0,  Ideal Time:    4.8,  Delay time =   0.04  New State:ENGN_StateRunning_SamplingComplete
2021/02/04 11:37:03.3 Old State:18-ENGN_StateRunning_SamplingComplete New State:ENGN_StateRunning_WaitNewStep
2021/02/04 11:37:03.5 Old State:5-ENGN_StateRunning_WaitNewStep New State:ENGN_StateRunning_StartNewStep
2021/02/04 11:37:03.5 StartShaker(1000)
2021/02/04 11:37:03.8 Temp: 2021/02/04 11:37:03, 25.0000
2021/02/04 11:37:03.8 Old State:6-ENGN_StateRunning_StartNewStep New State:ENGN_StateRunning_WaitGoingToSample
2021/02/04 11:37:03.8 Sample96_Q(0, 0, 0)
2021/02/04 11:37:04.0 
2021/02/04 11:37:04.0 START SCAN: 
2021/02/04 11:37:04.0    CycleTime (ms)    = 200
2021/02/04 11:37:04.0    CycleCount        = 150
2021/02/04 11:37:04.0    ScansToAverage    = 20
2021/02/04 11:37:04.0    FinishTime (s)    = 30
2021/02/04 11:37:04.0    Temperature       = 25.0
2021/02/04 11:37:04.0    Lamp Power        = 1
2021/02/04 11:37:04.0    Spec PCB temps    = 40.9, 41.2, 41.6, 41.4, 41.2, 41.6, 40.5, 40.1
2021/02/04 11:37:04.0 
2021/02/04 11:37:04.0 GMC_SetPosZ
2021/02/04 11:37:04.1 Old State:12-ENGN_StateRunning_WaitGoingToSample New State:ENGN_StateRunning_GoingToSample
2021/02/04 11:37:09.0 GMC_ServoHere
2021/02/04 11:37:09.2 GMC_SetPosXY
2021/02/04 11:37:11.0 GMC_SetPosZ
2021/02/04 11:37:13.0 Old State:13-ENGN_StateRunning_GoingToSample New State:ENGN_StateRunning_GoingToSampleComplete
2021/02/04 11:37:13.1 Old State:14-cycle=1, Elapsed Time:    0.0,  Ideal Time:    0.0,  Delay time =   0.00  New State:ENGN_StateRunning_WaitSampling
2021/02/04 11:37:13.1 Step started at: 11:37:03
2021/02/04 11:37:13.1 XYZ movement time  = 9054 ms + Scan start delay = 9024 ms
2021/02/04 11:37:13.2 Old State:15-ENGN_StateRunning_WaitSampling New State:ENGN_StateRunning_Sampling
2021/02/04 11:37:42.9 
2021/02/04 11:37:42.9 STOP SCAN: 
2021/02/04 11:37:42.9    CycleTime (ms)    = 200
2021/02/04 11:37:42.9    CurrentCycle      = 150
2021/02/04 11:37:42.9    RunTime (ms)      = 29994
2021/02/04 11:37:42.9    AverageCycle (ms) = 200.0
2021/02/04 11:37:42.9    Temperature       = 25.0
2021/02/04 11:37:42.9    DATA OVERRUN %    = 0.00
2021/02/04 11:37:42.9    Spec PCB temps    = 40.9, 41.2, 41.6, 41.4, 41.3, 41.6, 40.5, 40.1
2021/02/04 11:37:42.9 
2021/02/04 11:37:43.0 Old State:16-cycle=150, Elapsed Time:   30.0,  Ideal Time:   29.8,  Delay time =   0.03  New State:ENGN_StateRunning_SamplingComplete
2021/02/04 11:37:43.1 Old State:18-ENGN_StateRunning_SamplingComplete New State:ENGN_StateRunning_WaitNewStep
2021/02/04 11:37:43.2 Old State:5-ENGN_StateRunning_WaitNewStep New State:ENGN_StateRunning_StartNewStep
2021/02/04 11:37:43.3 StartShaker(1000)
2021/02/04 11:37:43.6 Old State:6-ENGN_StateRunning_StartNewStep New State:ENGN_StateRunning_WaitGoingToSample
2021/02/04 11:37:43.6 Sample96_Q(0, 0, 1)
2021/02/04 11:37:43.6 Temp: 2021/02/04 11:37:43, 25.0000
2021/02/04 11:37:43.6 GMC_SetPosZ
2021/02/04 11:37:43.7 
2021/02/04 11:37:43.7 START SCAN: 
2021/02/04 11:37:43.7    CycleTime (ms)    = 200
2021/02/04 11:37:43.7    CycleCount        = 350
2021/02/04 11:37:43.7    ScansToAverage    = 20
2021/02/04 11:37:43.7    FinishTime (s)    = 70
2021/02/04 11:37:43.7    Temperature       = 25.0
2021/02/04 11:37:43.7    Lamp Power        = 1
2021/02/04 11:37:43.7    Spec PCB temps    = 40.9, 41.2, 41.6, 41.4, 41.3, 41.6, 40.5, 40.1
2021/02/04 11:37:43.7 
2021/02/04 11:37:43.8 Old State:12-ENGN_StateRunning_WaitGoingToSample New State:ENGN_StateRunning_GoingToSample
2021/02/04 11:37:45.5 GMC_ServoHere
2021/02/04 11:37:45.6 GMC_SetPosXY
2021/02/04 11:37:46.0 GMC_SetPosZ
2021/02/04 11:37:48.3 Old State:13-ENGN_StateRunning_GoingToSample New State:ENGN_StateRunning_GoingToSampleComplete
2021/02/04 11:37:48.4 Old State:14-cycle=1, Elapsed Time:    0.0,  Ideal Time:    0.0,  Delay time =   0.00  New State:ENGN_StateRunning_WaitSampling
2021/02/04 11:37:48.4 Step started at: 11:37:43
2021/02/04 11:37:48.4 XYZ movement time  = 4660 ms + Scan start delay = 4624 ms
2021/02/04 11:37:48.5 Old State:15-ENGN_StateRunning_WaitSampling New State:ENGN_StateRunning_Sampling
2021/02/04 11:38:43.6 Temp: 2021/02/04 11:38:43, 25.0000
2021/02/04 11:38:58.2 
2021/02/04 11:38:58.2 STOP SCAN: 
2021/02/04 11:38:58.2    CycleTime (ms)    = 200
2021/02/04 11:38:58.2    CurrentCycle      = 350
2021/02/04 11:38:58.2    RunTime (ms)      = 69956
2021/02/04 11:38:58.2    AverageCycle (ms) = 199.9
2021/02/04 11:38:58.2    Temperature       = 25.0
2021/02/04 11:38:58.2    DATA OVERRUN %    = 0.00
2021/02/04 11:38:58.2    Spec PCB temps    = 41.0, 41.2, 41.6, 41.4, 41.3, 41.6, 40.6, 40.2
2021/02/04 11:38:58.2 
2021/02/04 11:38:58.3 Old State:16-cycle=350, Elapsed Time:   70.0,  Ideal Time:   69.8,  Delay time =   0.04  New State:ENGN_StateRunning_SamplingComplete
2021/02/04 11:38:58.4 Old State:18-ENGN_StateRunning_SamplingComplete New State:ENGN_StateRunning_WaitNewStep
2021/02/04 11:38:58.8 Old State:5-ENGN_StateRunning_WaitNewStep New State:ENGN_StateRunning_StartNewStep
2021/02/04 11:38:58.8 StartShaker(1000)
2021/02/04 11:38:59.1 Temp: 2021/02/04 11:38:59, 25.0000
2021/02/04 11:38:59.1 Old State:6-ENGN_StateRunning_StartNewStep New State:ENGN_StateRunning_WaitGoingToSample
2021/02/04 11:38:59.1 Sample96_Q(0, 0, 4)
2021/02/04 11:38:59.2 GMC_SetPosZ
2021/02/04 11:38:59.2 
2021/02/04 11:38:59.2 START SCAN: 
2021/02/04 11:38:59.2    CycleTime (ms)    = 200
2021/02/04 11:38:59.2    CycleCount        = 150
2021/02/04 11:38:59.2    ScansToAverage    = 20
2021/02/04 11:38:59.2    FinishTime (s)    = 30
2021/02/04 11:38:59.2    Temperature       = 25.0
2021/02/04 11:38:59.2    Lamp Power        = 1
2021/02/04 11:38:59.2    Spec PCB temps    = 41.0, 41.2, 41.6, 41.4, 41.3, 41.6, 40.5, 40.2
2021/02/04 11:38:59.2 
2021/02/04 11:38:59.3 Old State:12-ENGN_StateRunning_WaitGoingToSample New State:ENGN_StateRunning_GoingToSample
2021/02/04 11:39:01.4 GMC_ServoHere
2021/02/04 11:39:01.5 GMC_SetPosXY
2021/02/04 11:39:02.1 GMC_SetPosZ
2021/02/04 11:39:05.3 Old State:13-ENGN_StateRunning_GoingToSample New State:ENGN_StateRunning_GoingToSampleComplete
2021/02/04 11:39:05.4 Old State:14-cycle=1, Elapsed Time:    0.0,  Ideal Time:    0.0,  Delay time =   0.00  New State:ENGN_StateRunning_WaitSampling
2021/02/04 11:39:05.4 Step started at: 11:38:59
2021/02/04 11:39:05.4 XYZ movement time  = 6079 ms + Scan start delay = 6008 ms
2021/02/04 11:39:05.5 Old State:15-ENGN_StateRunning_WaitSampling New State:ENGN_StateRunning_Sampling
2021/02/04 11:39:35.1 
2021/02/04 11:39:35.1 STOP SCAN: 
2021/02/04 11:39:35.1    CycleTime (ms)    = 200
2021/02/04 11:39:35.1    CurrentCycle      = 150
2021/02/04 11:39:35.1    RunTime (ms)      = 29956
2021/02/04 11:39:35.1    AverageCycle (ms) = 199.7
2021/02/04 11:39:35.1    Temperature       = 25.0
2021/02/04 11:39:35.1    DATA OVERRUN %    = 0.00
2021/02/04 11:39:35.1    Spec PCB temps    = 41.0, 41.2, 41.6, 41.4, 41.3, 41.6, 40.6, 40.2
2021/02/04 11:39:35.1 
2021/02/04 11:39:35.2 Old State:16-cycle=150, Elapsed Time:   30.0,  Ideal Time:   29.8,  Delay time =   0.04  New State:ENGN_StateRunning_SamplingComplete
2021/02/04 11:39:35.3 Old State:18-ENGN_StateRunning_SamplingComplete New State:ENGN_StateRunning_WaitNewStep
2021/02/04 11:39:35.5 Old State:5-ENGN_StateRunning_WaitNewStep New State:ENGN_StateRunning_StartNewStep
2021/02/04 11:39:35.5 StartShaker(1000)
2021/02/04 11:39:35.8 Temp: 2021/02/04 11:39:35, 25.0000
2021/02/04 11:39:35.9 Old State:6-ENGN_StateRunning_StartNewStep New State:ENGN_StateRunning_WaitGoingToSample
2021/02/04 11:39:35.9 Sample96_Q(0, 0, 7)
2021/02/04 11:39:36.0 
2021/02/04 11:39:36.0 START SCAN: 
2021/02/04 11:39:36.0    CycleTime (ms)    = 200
2021/02/04 11:39:36.0    CycleCount        = 900
2021/02/04 11:39:36.0    ScansToAverage    = 20
2021/02/04 11:39:36.0    FinishTime (s)    = 180
2021/02/04 11:39:36.0    Temperature       = 25.0
2021/02/04 11:39:36.0    Lamp Power        = 1
2021/02/04 11:39:36.0    Spec PCB temps    = 41.0, 41.2, 41.6, 41.4, 41.3, 41.6, 40.6, 40.2
2021/02/04 11:39:36.0 
2021/02/04 11:39:36.0 GMC_SetPosZ
2021/02/04 11:39:36.1 Old State:12-ENGN_StateRunning_WaitGoingToSample New State:ENGN_StateRunning_GoingToSample
2021/02/04 11:39:39.0 GMC_ServoHere
2021/02/04 11:39:39.2 GMC_SetPosXY
2021/02/04 11:39:39.8 GMC_SetPosZ
2021/02/04 11:39:43.7 Old State:13-ENGN_StateRunning_GoingToSample New State:ENGN_StateRunning_GoingToSampleComplete
2021/02/04 11:39:43.8 Old State:14-cycle=1, Elapsed Time:    0.0,  Ideal Time:    0.0,  Delay time =   0.00  New State:ENGN_StateRunning_WaitSampling
2021/02/04 11:39:43.8 Step started at: 11:39:35
2021/02/04 11:39:43.8 XYZ movement time  = 7765 ms + Scan start delay = 7724 ms
2021/02/04 11:39:43.9 Old State:15-ENGN_StateRunning_WaitSampling New State:ENGN_StateRunning_Sampling
2021/02/04 11:40:35.9 Temp: 2021/02/04 11:40:35, 25.0000
2021/02/04 11:41:35.9 Temp: 2021/02/04 11:41:35, 25.0000
2021/02/04 11:42:36.0 Temp: 2021/02/04 11:42:36, 25.0000
2021/02/04 11:42:43.6 
2021/02/04 11:42:43.6 STOP SCAN: 
2021/02/04 11:42:43.6    CycleTime (ms)    = 200
2021/02/04 11:42:43.6    CurrentCycle      = 900
2021/02/04 11:42:43.6    RunTime (ms)      = 179965
2021/02/04 11:42:43.6    AverageCycle (ms) = 200.0
2021/02/04 11:42:43.6    Temperature       = 25.0
2021/02/04 11:42:43.6    DATA OVERRUN %    = 0.00
2021/02/04 11:42:43.6    Spec PCB temps    = 41.0, 41.2, 41.6, 41.4, 41.3, 41.6, 40.6, 40.2
2021/02/04 11:42:43.6 
2021/02/04 11:42:43.6 Old State:16-cycle=900, Elapsed Time:  180.0,  Ideal Time:  179.8,  Delay time =   0.03  New State:ENGN_StateRunning_SamplingComplete
2021/02/04 11:42:43.8 Old State:18-ENGN_StateRunning_SamplingComplete New State:ENGN_StateRunning_WaitNewStep
2021/02/04 11:42:43.9 Old State:5-ENGN_StateRunning_WaitNewStep New State:ENGN_StateRunning_StartNewStep
2021/02/04 11:42:43.9 StartShaker(1000)
2021/02/04 11:42:44.2 Old State:6-ENGN_StateRunning_StartNewStep New State:ENGN_StateRunning_WaitGoingToSample
2021/02/04 11:42:44.2 Sample96_Q(0, 0, 4)
2021/02/04 11:42:44.2 Temp: 2021/02/04 11:42:44, 25.0000
2021/02/04 11:42:44.3 
2021/02/04 11:42:44.3 START SCAN: 
2021/02/04 11:42:44.3    CycleTime (ms)    = 200
2021/02/04 11:42:44.3    CycleCount        = 900
2021/02/04 11:42:44.3    ScansToAverage    = 20
2021/02/04 11:42:44.3    FinishTime (s)    = 180
2021/02/04 11:42:44.3    Temperature       = 25.0
2021/02/04 11:42:44.3    Lamp Power        = 1
2021/02/04 11:42:44.3    Spec PCB temps    = 41.0, 41.2, 41.6, 41.4, 41.4, 41.6, 40.6, 40.2
2021/02/04 11:42:44.3 
2021/02/04 11:42:44.4 GMC_SetPosZ
2021/02/04 11:42:44.4 Old State:12-ENGN_StateRunning_WaitGoingToSample New State:ENGN_StateRunning_GoingToSample
2021/02/04 11:42:48.2 GMC_ServoHere
2021/02/04 11:42:48.4 GMC_SetPosXY
2021/02/04 11:42:48.9 GMC_SetPosZ
2021/02/04 11:42:52.0 Old State:13-ENGN_StateRunning_GoingToSample New State:ENGN_StateRunning_GoingToSampleComplete
2021/02/04 11:42:52.2 Old State:14-cycle=1, Elapsed Time:    0.0,  Ideal Time:    0.0,  Delay time =   0.00  New State:ENGN_StateRunning_WaitSampling
2021/02/04 11:42:52.2 Step started at: 11:42:44
2021/02/04 11:42:52.2 XYZ movement time  = 7715 ms + Scan start delay = 7713 ms
2021/02/04 11:42:52.3 Old State:15-ENGN_StateRunning_WaitSampling New State:ENGN_StateRunning_Sampling
2021/02/04 11:43:44.3 Temp: 2021/02/04 11:43:44, 25.0000
2021/02/04 11:44:44.3 Temp: 2021/02/04 11:44:44, 25.0000
2021/02/04 11:45:44.4 Temp: 2021/02/04 11:45:44, 25.0000
2021/02/04 11:45:51.9 
2021/02/04 11:45:51.9 STOP SCAN: 
2021/02/04 11:45:51.9    CycleTime (ms)    = 200
2021/02/04 11:45:51.9    CurrentCycle      = 900
2021/02/04 11:45:51.9    RunTime (ms)      = 179956
2021/02/04 11:45:51.9    AverageCycle (ms) = 200.0
2021/02/04 11:45:51.9    Temperature       = 25.0
2021/02/04 11:45:51.9    DATA OVERRUN %    = 0.00
2021/02/04 11:45:51.9    Spec PCB temps    = 41.0, 41.3, 41.6, 41.4, 41.4, 41.7, 40.6, 40.3
2021/02/04 11:45:51.9 
2021/02/04 11:45:52.0 Old State:16-cycle=900, Elapsed Time:  180.0,  Ideal Time:  179.8,  Delay time =   0.04  New State:ENGN_StateRunning_SamplingComplete
2021/02/04 11:45:52.1 Old State:18-ENGN_StateRunning_SamplingComplete New State:ENGN_StateRunning_WaitNewStep
2021/02/04 11:45:52.3 Old State:5-ENGN_StateRunning_WaitNewStep New State:ENGN_StateRunning_StartNewStep
2021/02/04 11:45:52.3 StartShaker(1000)
2021/02/04 11:45:52.6 Temp: 2021/02/04 11:45:52, 25.0000
2021/02/04 11:45:52.7 Old State:6-ENGN_StateRunning_StartNewStep New State:ENGN_StateRunning_WaitGoingToSample
2021/02/04 11:45:52.7 Sample96_Q(0, 0, 10)
2021/02/04 11:45:52.8 
2021/02/04 11:45:52.8 START SCAN: 
2021/02/04 11:45:52.8    CycleTime (ms)    = 200
2021/02/04 11:45:52.8    CycleCount        = 25
2021/02/04 11:45:52.8    ScansToAverage    = 20
2021/02/04 11:45:52.8    FinishTime (s)    = 5
2021/02/04 11:45:52.8    Temperature       = 25.0
2021/02/04 11:45:52.8    Lamp Power        = 1
2021/02/04 11:45:52.8    Spec PCB temps    = 41.0, 41.3, 41.6, 41.5, 41.4, 41.7, 40.6, 40.3
2021/02/04 11:45:52.8 
2021/02/04 11:45:52.8 GMC_SetPosZ
2021/02/04 11:45:52.9 Old State:12-ENGN_StateRunning_WaitGoingToSample New State:ENGN_StateRunning_GoingToSample
2021/02/04 11:45:55.8 GMC_ServoHere
2021/02/04 11:45:56.0 GMC_SetPosXY
2021/02/04 11:45:57.1 GMC_SetPosZ
2021/02/04 11:46:01.9 Old State:13-ENGN_StateRunning_GoingToSample New State:ENGN_StateRunning_GoingToSampleComplete
2021/02/04 11:46:02.0 Old State:14-cycle=1, Elapsed Time:    0.0,  Ideal Time:    0.0,  Delay time =   0.00  New State:ENGN_StateRunning_WaitSampling
2021/02/04 11:46:02.0 Step started at: 11:45:52
2021/02/04 11:46:02.0 XYZ movement time  = 9149 ms + Scan start delay = 9121 ms
2021/02/04 11:46:02.1 Old State:15-ENGN_StateRunning_WaitSampling New State:ENGN_StateRunning_Sampling
2021/02/04 11:46:06.8 
2021/02/04 11:46:06.8 STOP SCAN: 
2021/02/04 11:46:06.8    CycleTime (ms)    = 200
2021/02/04 11:46:06.8    CurrentCycle      = 25
2021/02/04 11:46:06.8    RunTime (ms)      = 5011
2021/02/04 11:46:06.8    AverageCycle (ms) = 200.4
2021/02/04 11:46:06.8    Temperature       = 25.0
2021/02/04 11:46:06.8    DATA OVERRUN %    = 0.00
2021/02/04 11:46:06.8    Spec PCB temps    = 41.0, 41.2, 41.6, 41.5, 41.4, 41.7, 40.6, 40.3
2021/02/04 11:46:06.8 
2021/02/04 11:46:06.9 Old State:16-cycle=25, Elapsed Time:    5.0,  Ideal Time:    4.8,  Delay time =   0.04  New State:ENGN_StateRunning_SamplingComplete
2021/02/04 11:46:07.1 Old State:18-ENGN_StateRunning_SamplingComplete New State:ENGN_StateRunning_WaitNewStep
2021/02/04 11:46:07.4 Old State:5-ENGN_StateRunning_WaitNewStep New State:ENGN_StateRunning_StartNewStep
2021/02/04 11:46:07.4 StartShaker(1000)
2021/02/04 11:46:07.7 Old State:6-ENGN_StateRunning_StartNewStep New State:ENGN_StateRunning_WaitGoingToSample
2021/02/04 11:46:07.7 Sample96_Q(0, 0, 11)
2021/02/04 11:46:07.7 Temp: 2021/02/04 11:46:07, 25.0000
2021/02/04 11:46:07.8 GMC_SetPosZ
2021/02/04 11:46:07.9 
2021/02/04 11:46:07.9 START SCAN: 
2021/02/04 11:46:07.9    CycleTime (ms)    = 200
2021/02/04 11:46:07.9    CycleCount        = 25
2021/02/04 11:46:07.9    ScansToAverage    = 20
2021/02/04 11:46:07.9    FinishTime (s)    = 5
2021/02/04 11:46:07.9    Temperature       = 25.0
2021/02/04 11:46:07.9    Lamp Power        = 1
2021/02/04 11:46:07.9    Spec PCB temps    = 41.0, 41.2, 41.6, 41.4, 41.4, 41.7, 40.6, 40.3
2021/02/04 11:46:07.9 
2021/02/04 11:46:07.9 Old State:12-ENGN_StateRunning_WaitGoingToSample New State:ENGN_StateRunning_GoingToSample
2021/02/04 11:46:12.5 GMC_ServoHere
2021/02/04 11:46:12.7 GMC_SetPosXY
2021/02/04 11:46:13.0 GMC_SetPosZ
2021/02/04 11:46:18.3 Old State:13-cycle=1, Elapsed Time:    0.0,  Ideal Time:    0.0,  Delay time =   0.00  New State:ENGN_StateRunning_GoingToSampleComplete
2021/02/04 11:46:18.4 Old State:14-ENGN_StateRunning_GoingToSampleComplete New State:ENGN_StateRunning_WaitSampling
2021/02/04 11:46:18.4 Step started at: 11:46:07
2021/02/04 11:46:18.4 XYZ movement time  = 10356 ms + Scan start delay = 10310 ms
2021/02/04 11:46:18.5 Old State:15-ENGN_StateRunning_WaitSampling New State:ENGN_StateRunning_Sampling
2021/02/04 11:46:23.1 
2021/02/04 11:46:23.1 STOP SCAN: 
2021/02/04 11:46:23.1    CycleTime (ms)    = 200
2021/02/04 11:46:23.1    CurrentCycle      = 25
2021/02/04 11:46:23.1    RunTime (ms)      = 4978
2021/02/04 11:46:23.1    AverageCycle (ms) = 199.1
2021/02/04 11:46:23.1    Temperature       = 25.0
2021/02/04 11:46:23.1    DATA OVERRUN %    = 0.00
2021/02/04 11:46:23.1    Spec PCB temps    = 41.0, 41.2, 41.6, 41.4, 41.3, 41.6, 40.6, 40.3
2021/02/04 11:46:23.1 
2021/02/04 11:46:23.1 Old State:16-cycle=25, Elapsed Time:    5.0,  Ideal Time:    4.8,  Delay time =   0.04  New State:ENGN_StateRunning_SamplingComplete
2021/02/04 11:46:23.2 Old State:18-ENGN_StateRunning_SamplingComplete New State:ENGN_StateRunning_WaitNewStep
2021/02/04 11:46:23.6 Old State:5-ENGN_StateRunning_WaitNewStep New State:ENGN_StateRunning_StartNewStep
2021/02/04 11:46:23.6 StartShaker(1000)
2021/02/04 11:46:23.9 Temp: 2021/02/04 11:46:23, 25.0000
2021/02/04 11:46:23.9 Old State:6-ENGN_StateRunning_StartNewStep New State:ENGN_StateRunning_WaitGoingToSample
2021/02/04 11:46:23.9 Sample96_Q(0, 0, 10)
2021/02/04 11:46:24.0 
2021/02/04 11:46:24.0 START SCAN: 
2021/02/04 11:46:24.0    CycleTime (ms)    = 200
2021/02/04 11:46:24.0    CycleCount        = 25
2021/02/04 11:46:24.0    ScansToAverage    = 20
2021/02/04 11:46:24.0    FinishTime (s)    = 5
2021/02/04 11:46:24.0    Temperature       = 25.0
2021/02/04 11:46:24.0    Lamp Power        = 1
2021/02/04 11:46:24.0    Spec PCB temps    = 41.0, 41.3, 41.6, 41.4, 41.3, 41.7, 40.6, 40.2
2021/02/04 11:46:24.0 
2021/02/04 11:46:24.1 GMC_SetPosZ
2021/02/04 11:46:24.1 Old State:12-ENGN_StateRunning_WaitGoingToSample New State:ENGN_StateRunning_GoingToSample
2021/02/04 11:46:29.1 GMC_ServoHere
2021/02/04 11:46:29.2 GMC_SetPosXY
2021/02/04 11:46:29.6 GMC_SetPosZ
2021/02/04 11:46:34.6 Old State:13-cycle=1, Elapsed Time:    0.0,  Ideal Time:    0.0,  Delay time =   0.00  New State:ENGN_StateRunning_GoingToSampleComplete
2021/02/04 11:46:34.7 Old State:14-ENGN_StateRunning_GoingToSampleComplete New State:ENGN_StateRunning_WaitSampling
2021/02/04 11:46:34.7 Step started at: 11:46:24
2021/02/04 11:46:34.7 XYZ movement time  = 10465 ms + Scan start delay = 10432 ms
2021/02/04 11:46:34.8 Old State:15-ENGN_StateRunning_WaitSampling New State:ENGN_StateRunning_Sampling
2021/02/04 11:46:39.3 
2021/02/04 11:46:39.3 STOP SCAN: 
2021/02/04 11:46:39.3    CycleTime (ms)    = 200
2021/02/04 11:46:39.3    CurrentCycle      = 25
2021/02/04 11:46:39.3    RunTime (ms)      = 4964
2021/02/04 11:46:39.3    AverageCycle (ms) = 198.6
2021/02/04 11:46:39.3    Temperature       = 25.0
2021/02/04 11:46:39.3    DATA OVERRUN %    = 0.00
2021/02/04 11:46:39.3    Spec PCB temps    = 41.0, 41.2, 41.6, 41.4, 41.3, 41.6, 40.6, 40.2
2021/02/04 11:46:39.3 
2021/02/04 11:46:39.4 Old State:16-cycle=25, Elapsed Time:    5.0,  Ideal Time:    4.8,  Delay time =   0.04  New State:ENGN_StateRunning_SamplingComplete
2021/02/04 11:46:39.5 Old State:18-ENGN_StateRunning_SamplingComplete New State:ENGN_StateRunning_WaitNewStep
2021/02/04 11:46:39.7 Old State:5-ENGN_StateRunning_WaitNewStep New State:ENGN_StateRunning_StartNewStep
2021/02/04 11:46:39.8 StartShaker(1000)
2021/02/04 11:46:40.0 Temp: 2021/02/04 11:46:40, 25.0000
2021/02/04 11:46:40.1 Old State:6-ENGN_StateRunning_StartNewStep New State:ENGN_StateRunning_WaitGoingToSample
2021/02/04 11:46:40.1 Sample96_Q(0, 0, 11)
2021/02/04 11:46:40.2 GMC_SetPosZ
2021/02/04 11:46:40.2 
2021/02/04 11:46:40.2 START SCAN: 
2021/02/04 11:46:40.2    CycleTime (ms)    = 200
2021/02/04 11:46:40.2    CycleCount        = 25
2021/02/04 11:46:40.2    ScansToAverage    = 20
2021/02/04 11:46:40.2    FinishTime (s)    = 5
2021/02/04 11:46:40.2    Temperature       = 25.0
2021/02/04 11:46:40.2    Lamp Power        = 1
2021/02/04 11:46:40.2    Spec PCB temps    = 41.0, 41.2, 41.6, 41.4, 41.3, 41.6, 40.6, 40.2
2021/02/04 11:46:40.2 
2021/02/04 11:46:40.3 Old State:12-ENGN_StateRunning_WaitGoingToSample New State:ENGN_StateRunning_GoingToSample
2021/02/04 11:46:44.9 GMC_ServoHere
2021/02/04 11:46:45.0 GMC_SetPosXY
2021/02/04 11:46:45.4 GMC_SetPosZ
2021/02/04 11:46:50.7 Old State:13-cycle=1, Elapsed Time:    0.0,  Ideal Time:    0.0,  Delay time =   0.00  New State:ENGN_StateRunning_GoingToSampleComplete
2021/02/04 11:46:50.8 Old State:14-ENGN_StateRunning_GoingToSampleComplete New State:ENGN_StateRunning_WaitSampling
2021/02/04 11:46:50.8 Step started at: 11:46:40
2021/02/04 11:46:50.8 XYZ movement time  = 10357 ms + Scan start delay = 10300 ms
2021/02/04 11:46:50.9 Old State:15-ENGN_StateRunning_WaitSampling New State:ENGN_StateRunning_Sampling
2021/02/04 11:46:55.4 
2021/02/04 11:46:55.4 STOP SCAN: 
2021/02/04 11:46:55.4    CycleTime (ms)    = 200
2021/02/04 11:46:55.4    CurrentCycle      = 25
2021/02/04 11:46:55.4    RunTime (ms)      = 4972
2021/02/04 11:46:55.4    AverageCycle (ms) = 198.9
2021/02/04 11:46:55.4    Temperature       = 25.0
2021/02/04 11:46:55.4    DATA OVERRUN %    = 0.00
2021/02/04 11:46:55.4    Spec PCB temps    = 41.0, 41.2, 41.6, 41.4, 41.3, 41.6, 40.6, 40.3
2021/02/04 11:46:55.4 
2021/02/04 11:46:55.5 Old State:16-cycle=25, Elapsed Time:    5.0,  Ideal Time:    4.8,  Delay time =   0.04  New State:ENGN_StateRunning_SamplingComplete
2021/02/04 11:46:55.6 Old State:18-ENGN_StateRunning_SamplingComplete New State:ENGN_StateRunning_WaitNewStep
2021/02/04 11:46:55.9 Old State:5-ENGN_StateRunning_WaitNewStep New State:ENGN_StateRunning_StartNewStep
2021/02/04 11:46:55.9 StartShaker(1000)
2021/02/04 11:46:56.1 Temp: 2021/02/04 11:46:56, 25.0000
2021/02/04 11:46:56.2 Old State:6-ENGN_StateRunning_StartNewStep New State:ENGN_StateRunning_WaitGoingToSample
2021/02/04 11:46:56.2 Sample96_Q(0, 0, 10)
2021/02/04 11:46:56.3 GMC_SetPosZ
2021/02/04 11:46:56.3 
2021/02/04 11:46:56.3 START SCAN: 
2021/02/04 11:46:56.3    CycleTime (ms)    = 200
2021/02/04 11:46:56.3    CycleCount        = 25
2021/02/04 11:46:56.3    ScansToAverage    = 20
2021/02/04 11:46:56.3    FinishTime (s)    = 5
2021/02/04 11:46:56.3    Temperature       = 25.0
2021/02/04 11:46:56.3    Lamp Power        = 1
2021/02/04 11:46:56.3    Spec PCB temps    = 41.0, 41.2, 41.6, 41.4, 41.3, 41.6, 40.6, 40.2
2021/02/04 11:46:56.3 
2021/02/04 11:46:56.4 Old State:12-ENGN_StateRunning_WaitGoingToSample New State:ENGN_StateRunning_GoingToSample
2021/02/04 11:47:01.3 GMC_ServoHere
2021/02/04 11:47:01.4 GMC_SetPosXY
2021/02/04 11:47:01.8 GMC_SetPosZ
2021/02/04 11:47:06.7 Old State:13-cycle=1, Elapsed Time:    0.0,  Ideal Time:    0.0,  Delay time =   0.00  New State:ENGN_StateRunning_GoingToSampleComplete
2021/02/04 11:47:06.8 Old State:14-ENGN_StateRunning_GoingToSampleComplete New State:ENGN_StateRunning_WaitSampling
2021/02/04 11:47:06.8 Step started at: 11:46:56
2021/02/04 11:47:06.8 XYZ movement time  = 10307 ms + Scan start delay = 10301 ms
2021/02/04 11:47:06.9 Old State:15-ENGN_StateRunning_WaitSampling New State:ENGN_StateRunning_Sampling
2021/02/04 11:47:11.5 
2021/02/04 11:47:11.5 STOP SCAN: 
2021/02/04 11:47:11.5    CycleTime (ms)    = 200
2021/02/04 11:47:11.5    CurrentCycle      = 25
2021/02/04 11:47:11.5    RunTime (ms)      = 4992
2021/02/04 11:47:11.5    AverageCycle (ms) = 199.7
2021/02/04 11:47:11.5    Temperature       = 25.0
2021/02/04 11:47:11.5    DATA OVERRUN %    = 0.00
2021/02/04 11:47:11.5    Spec PCB temps    = 41.0, 41.2, 41.6, 41.4, 41.3, 41.6, 40.6, 40.2
2021/02/04 11:47:11.5 
2021/02/04 11:47:11.7 Old State:16-cycle=25, Elapsed Time:    5.0,  Ideal Time:    4.8,  Delay time =   0.04  New State:ENGN_StateRunning_SamplingComplete
2021/02/04 11:47:11.8 Old State:18-ENGN_StateRunning_SamplingComplete New State:ENGN_StateRunning_WaitNewStep
2021/02/04 11:47:12.0 Old State:5-ENGN_StateRunning_WaitNewStep New State:ENGN_StateRunning_StartNewStep
2021/02/04 11:47:12.0 StartShaker(1000)
2021/02/04 11:47:12.3 Temp: 2021/02/04 11:47:12, 25.0000
2021/02/04 11:47:12.3 Old State:6-ENGN_StateRunning_StartNewStep New State:ENGN_StateRunning_WaitGoingToSample
2021/02/04 11:47:12.3 Sample96_Q(0, 0, 11)
2021/02/04 11:47:12.5 
2021/02/04 11:47:12.5 START SCAN: 
2021/02/04 11:47:12.5    CycleTime (ms)    = 200
2021/02/04 11:47:12.5    CycleCount        = 25
2021/02/04 11:47:12.5    ScansToAverage    = 20
2021/02/04 11:47:12.5    FinishTime (s)    = 5
2021/02/04 11:47:12.5    Temperature       = 25.0
2021/02/04 11:47:12.5    Lamp Power        = 1
2021/02/04 11:47:12.5    Spec PCB temps    = 41.0, 41.2, 41.6, 41.4, 41.3, 41.6, 40.6, 40.2
2021/02/04 11:47:12.5 
2021/02/04 11:47:12.5 GMC_SetPosZ
2021/02/04 11:47:12.6 Old State:12-ENGN_StateRunning_WaitGoingToSample New State:ENGN_StateRunning_GoingToSample
2021/02/04 11:47:17.2 GMC_ServoHere
2021/02/04 11:47:17.3 GMC_SetPosXY
2021/02/04 11:47:17.7 GMC_SetPosZ
2021/02/04 11:47:23.0 Old State:13-cycle=1, Elapsed Time:    0.0,  Ideal Time:    0.0,  Delay time =   0.00  New State:ENGN_StateRunning_GoingToSampleComplete
2021/02/04 11:47:23.1 Old State:14-ENGN_StateRunning_GoingToSampleComplete New State:ENGN_StateRunning_WaitSampling
2021/02/04 11:47:23.1 Step started at: 11:47:12
2021/02/04 11:47:23.1 XYZ movement time  = 10424 ms + Scan start delay = 10405 ms
2021/02/04 11:47:23.2 Old State:15-ENGN_StateRunning_WaitSampling New State:ENGN_StateRunning_Sampling
2021/02/04 11:47:27.8 
2021/02/04 11:47:27.8 STOP SCAN: 
2021/02/04 11:47:27.8    CycleTime (ms)    = 200
2021/02/04 11:47:27.8    CurrentCycle      = 25
2021/02/04 11:47:27.8    RunTime (ms)      = 4956
2021/02/04 11:47:27.8    AverageCycle (ms) = 198.2
2021/02/04 11:47:27.8    Temperature       = 25.0
2021/02/04 11:47:27.8    DATA OVERRUN %    = 0.00
2021/02/04 11:47:27.8    Spec PCB temps    = 40.9, 41.2, 41.6, 41.4, 41.3, 41.6, 40.6, 40.2
2021/02/04 11:47:27.8 
2021/02/04 11:47:27.8 Old State:16-cycle=25, Elapsed Time:    5.0,  Ideal Time:    4.8,  Delay time =   0.03  New State:ENGN_StateRunning_SamplingComplete
2021/02/04 11:47:27.9 Old State:18-ENGN_StateRunning_SamplingComplete New State:ENGN_StateRunning_WaitNewStep
2021/02/04 11:47:28.1 Old State:5-ENGN_StateRunning_WaitNewStep New State:ENGN_StateRunning_StartNewStep
2021/02/04 11:47:28.2 StartShaker(1000)
2021/02/04 11:47:28.4 Temp: 2021/02/04 11:47:28, 25.0000
2021/02/04 11:47:28.5 Old State:6-ENGN_StateRunning_StartNewStep New State:ENGN_StateRunning_WaitGoingToSample
2021/02/04 11:47:28.5 Sample96_Q(0, 0, 0)
2021/02/04 11:47:28.6 
2021/02/04 11:47:28.6 START SCAN: 
2021/02/04 11:47:28.6    CycleTime (ms)    = 200
2021/02/04 11:47:28.6    CycleCount        = 150
2021/02/04 11:47:28.6    ScansToAverage    = 20
2021/02/04 11:47:28.6    FinishTime (s)    = 30
2021/02/04 11:47:28.6    Temperature       = 25.0
2021/02/04 11:47:28.6    Lamp Power        = 1
2021/02/04 11:47:28.6    Spec PCB temps    = 41.0, 41.2, 41.6, 41.4, 41.3, 41.6, 40.6, 40.2
2021/02/04 11:47:28.6 
2021/02/04 11:47:28.6 GMC_SetPosZ
2021/02/04 11:47:28.7 Old State:12-ENGN_StateRunning_WaitGoingToSample New State:ENGN_StateRunning_GoingToSample
2021/02/04 11:47:33.6 GMC_ServoHere
2021/02/04 11:47:33.8 GMC_SetPosXY
2021/02/04 11:47:35.6 GMC_SetPosZ
2021/02/04 11:47:37.6 Old State:13-ENGN_StateRunning_GoingToSample New State:ENGN_StateRunning_GoingToSampleComplete
2021/02/04 11:47:37.7 Old State:14-cycle=1, Elapsed Time:    0.0,  Ideal Time:    0.0,  Delay time =   0.00  New State:ENGN_StateRunning_WaitSampling
2021/02/04 11:47:37.7 Step started at: 11:47:28
2021/02/04 11:47:37.7 XYZ movement time  = 8992 ms + Scan start delay = 8986 ms
2021/02/04 11:47:37.8 Old State:15-ENGN_StateRunning_WaitSampling New State:ENGN_StateRunning_Sampling
2021/02/04 11:48:07.5 
2021/02/04 11:48:07.5 STOP SCAN: 
2021/02/04 11:48:07.5    CycleTime (ms)    = 200
2021/02/04 11:48:07.5    CurrentCycle      = 150
2021/02/04 11:48:07.5    RunTime (ms)      = 29956
2021/02/04 11:48:07.5    AverageCycle (ms) = 199.7
2021/02/04 11:48:07.5    Temperature       = 25.0
2021/02/04 11:48:07.5    DATA OVERRUN %    = 0.00
2021/02/04 11:48:07.5    Spec PCB temps    = 41.0, 41.2, 41.6, 41.4, 41.3, 41.6, 40.6, 40.2
2021/02/04 11:48:07.5 
2021/02/04 11:48:07.5 Old State:16-cycle=150, Elapsed Time:   30.0,  Ideal Time:   29.8,  Delay time =   0.04  New State:ENGN_StateRunning_SamplingComplete
2021/02/04 11:48:07.7 Old State:18-ENGN_StateRunning_SamplingComplete New State:ENGN_StateRunning_WaitNewStep
2021/02/04 11:48:07.9 Old State:5-ENGN_StateRunning_WaitNewStep New State:ENGN_StateRunning_StartNewStep
2021/02/04 11:48:07.9 StartShaker(1000)
2021/02/04 11:48:08.2 Temp: 2021/02/04 11:48:08, 25.0000
2021/02/04 11:48:08.2 Old State:6-ENGN_StateRunning_StartNewStep New State:ENGN_StateRunning_WaitGoingToSample
2021/02/04 11:48:08.2 Sample96_Q(0, 0, 2)
2021/02/04 11:48:08.4 
2021/02/04 11:48:08.4 START SCAN: 
2021/02/04 11:48:08.4    CycleTime (ms)    = 200
2021/02/04 11:48:08.4    CycleCount        = 350
2021/02/04 11:48:08.4    ScansToAverage    = 20
2021/02/04 11:48:08.4    FinishTime (s)    = 70
2021/02/04 11:48:08.4    Temperature       = 25.0
2021/02/04 11:48:08.4    Lamp Power        = 1
2021/02/04 11:48:08.4    Spec PCB temps    = 41.0, 41.2, 41.6, 41.4, 41.3, 41.6, 40.6, 40.2
2021/02/04 11:48:08.4 
2021/02/04 11:48:08.4 GMC_SetPosZ
2021/02/04 11:48:08.4 Old State:12-ENGN_StateRunning_WaitGoingToSample New State:ENGN_StateRunning_GoingToSample
2021/02/04 11:48:10.3 GMC_ServoHere
2021/02/04 11:48:10.4 GMC_SetPosXY
2021/02/04 11:48:11.0 GMC_SetPosZ
2021/02/04 11:48:13.6 Old State:13-ENGN_StateRunning_GoingToSample New State:ENGN_StateRunning_GoingToSampleComplete
2021/02/04 11:48:13.7 Old State:14-cycle=1, Elapsed Time:    0.0,  Ideal Time:    0.0,  Delay time =   0.00  New State:ENGN_StateRunning_WaitSampling
2021/02/04 11:48:13.7 Step started at: 11:48:08
2021/02/04 11:48:13.7 XYZ movement time  = 5264 ms + Scan start delay = 5273 ms
2021/02/04 11:48:13.8 Old State:15-ENGN_StateRunning_WaitSampling New State:ENGN_StateRunning_Sampling
2021/02/04 11:49:08.3 Temp: 2021/02/04 11:49:08, 25.0000
2021/02/04 11:49:23.5 
2021/02/04 11:49:23.5 STOP SCAN: 
2021/02/04 11:49:23.5    CycleTime (ms)    = 200
2021/02/04 11:49:23.5    CurrentCycle      = 350
2021/02/04 11:49:23.5    RunTime (ms)      = 69962
2021/02/04 11:49:23.5    AverageCycle (ms) = 199.9
2021/02/04 11:49:23.5    Temperature       = 25.0
2021/02/04 11:49:23.5    DATA OVERRUN %    = 0.00
2021/02/04 11:49:23.5    Spec PCB temps    = 41.0, 41.3, 41.6, 41.4, 41.3, 41.6, 40.6, 40.3
2021/02/04 11:49:23.5 
2021/02/04 11:49:23.6 Old State:16-cycle=350, Elapsed Time:   70.0,  Ideal Time:   69.8,  Delay time =   0.03  New State:ENGN_StateRunning_SamplingComplete
2021/02/04 11:49:23.8 Old State:18-ENGN_StateRunning_SamplingComplete New State:ENGN_StateRunning_WaitNewStep
2021/02/04 11:49:24.1 Old State:5-ENGN_StateRunning_WaitNewStep New State:ENGN_StateRunning_StartNewStep
2021/02/04 11:49:24.1 StartShaker(1000)
2021/02/04 11:49:24.4 Old State:6-ENGN_StateRunning_StartNewStep New State:ENGN_StateRunning_WaitGoingToSample
2021/02/04 11:49:24.4 Sample96_Q(0, 0, 4)
2021/02/04 11:49:24.4 Temp: 2021/02/04 11:49:24, 25.0000
2021/02/04 11:49:24.5 GMC_SetPosZ
2021/02/04 11:49:24.5 
2021/02/04 11:49:24.5 START SCAN: 
2021/02/04 11:49:24.5    CycleTime (ms)    = 200
2021/02/04 11:49:24.5    CycleCount        = 150
2021/02/04 11:49:24.5    ScansToAverage    = 20
2021/02/04 11:49:24.5    FinishTime (s)    = 30
2021/02/04 11:49:24.5    Temperature       = 25.0
2021/02/04 11:49:24.5    Lamp Power        = 1
2021/02/04 11:49:24.5    Spec PCB temps    = 41.0, 41.3, 41.6, 41.5, 41.4, 41.7, 40.6, 40.3
2021/02/04 11:49:24.5 
2021/02/04 11:49:24.6 Old State:12-ENGN_StateRunning_WaitGoingToSample New State:ENGN_StateRunning_GoingToSample
2021/02/04 11:49:27.0 GMC_ServoHere
2021/02/04 11:49:27.2 GMC_SetPosXY
2021/02/04 11:49:27.7 GMC_SetPosZ
2021/02/04 11:49:30.9 Old State:13-ENGN_StateRunning_GoingToSample New State:ENGN_StateRunning_GoingToSampleComplete
2021/02/04 11:49:31.0 Old State:14-cycle=1, Elapsed Time:    0.0,  Ideal Time:    0.0,  Delay time =   0.00  New State:ENGN_StateRunning_WaitSampling
2021/02/04 11:49:31.0 Step started at: 11:49:24
2021/02/04 11:49:31.0 XYZ movement time  = 6358 ms + Scan start delay = 6311 ms
2021/02/04 11:49:31.1 Old State:15-ENGN_StateRunning_WaitSampling New State:ENGN_StateRunning_Sampling
2021/02/04 11:50:00.8 
2021/02/04 11:50:00.8 STOP SCAN: 
2021/02/04 11:50:00.8    CycleTime (ms)    = 200
2021/02/04 11:50:00.8    CurrentCycle      = 150
2021/02/04 11:50:00.8    RunTime (ms)      = 29990
2021/02/04 11:50:00.8    AverageCycle (ms) = 199.9
2021/02/04 11:50:00.8    Temperature       = 25.0
2021/02/04 11:50:00.8    DATA OVERRUN %    = 0.00
2021/02/04 11:50:00.8    Spec PCB temps    = 41.0, 41.3, 41.6, 41.5, 41.4, 41.7, 40.6, 40.3
2021/02/04 11:50:00.8 
2021/02/04 11:50:00.8 Old State:16-cycle=150, Elapsed Time:   30.0,  Ideal Time:   29.8,  Delay time =   0.04  New State:ENGN_StateRunning_SamplingComplete
2021/02/04 11:50:00.9 Old State:18-ENGN_StateRunning_SamplingComplete New State:ENGN_StateRunning_WaitNewStep
2021/02/04 11:50:01.1 Old State:5-ENGN_StateRunning_WaitNewStep New State:ENGN_StateRunning_StartNewStep
2021/02/04 11:50:01.2 StartShaker(1000)
2021/02/04 11:50:01.5 Old State:6-ENGN_StateRunning_StartNewStep New State:ENGN_StateRunning_WaitGoingToSample
2021/02/04 11:50:01.5 Sample96_Q(0, 0, 7)
2021/02/04 11:50:01.5 Temp: 2021/02/04 11:50:01, 25.0000
2021/02/04 11:50:01.6 
2021/02/04 11:50:01.6 START SCAN: 
2021/02/04 11:50:01.6    CycleTime (ms)    = 200
2021/02/04 11:50:01.6    CycleCount        = 900
2021/02/04 11:50:01.6    ScansToAverage    = 20
2021/02/04 11:50:01.6    FinishTime (s)    = 180
2021/02/04 11:50:01.6    Temperature       = 25.0
2021/02/04 11:50:01.6    Lamp Power        = 1
2021/02/04 11:50:01.6    Spec PCB temps    = 41.0, 41.3, 41.6, 41.5, 41.4, 41.7, 40.6, 40.3
2021/02/04 11:50:01.6 
2021/02/04 11:50:01.7 GMC_SetPosZ
2021/02/04 11:50:01.7 Old State:12-ENGN_StateRunning_WaitGoingToSample New State:ENGN_StateRunning_GoingToSample
2021/02/04 11:50:04.7 GMC_ServoHere
2021/02/04 11:50:04.8 GMC_SetPosXY
2021/02/04 11:50:05.4 GMC_SetPosZ
2021/02/04 11:50:09.3 Old State:13-ENGN_StateRunning_GoingToSample New State:ENGN_StateRunning_GoingToSampleComplete
2021/02/04 11:50:09.4 Old State:14-cycle=1, Elapsed Time:    0.0,  Ideal Time:    0.0,  Delay time =   0.00  New State:ENGN_StateRunning_WaitSampling
2021/02/04 11:50:09.4 Step started at: 11:50:01
2021/02/04 11:50:09.4 XYZ movement time  = 7734 ms + Scan start delay = 7730 ms
2021/02/04 11:50:09.5 Old State:15-ENGN_StateRunning_WaitSampling New State:ENGN_StateRunning_Sampling
2021/02/04 11:51:01.5 Temp: 2021/02/04 11:51:01, 25.0000
2021/02/04 11:52:01.6 Temp: 2021/02/04 11:52:01, 25.0000
2021/02/04 11:53:01.7 Temp: 2021/02/04 11:53:01, 25.0000
2021/02/04 11:53:09.2 
2021/02/04 11:53:09.2 STOP SCAN: 
2021/02/04 11:53:09.2    CycleTime (ms)    = 200
2021/02/04 11:53:09.2    CurrentCycle      = 900
2021/02/04 11:53:09.2    RunTime (ms)      = 179956
2021/02/04 11:53:09.2    AverageCycle (ms) = 200.0
2021/02/04 11:53:09.2    Temperature       = 25.0
2021/02/04 11:53:09.2    DATA OVERRUN %    = 0.00
2021/02/04 11:53:09.2    Spec PCB temps    = 41.1, 41.3, 41.6, 41.5, 41.4, 41.7, 40.6, 40.4
2021/02/04 11:53:09.2 
2021/02/04 11:53:09.3 Old State:16-cycle=900, Elapsed Time:  180.0,  Ideal Time:  179.8,  Delay time =   0.05  New State:ENGN_StateRunning_SamplingComplete
2021/02/04 11:53:09.4 Old State:18-ENGN_StateRunning_SamplingComplete New State:ENGN_StateRunning_WaitNewStep
2021/02/04 11:53:09.6 Old State:5-ENGN_StateRunning_WaitNewStep New State:ENGN_StateRunning_StartNewStep
2021/02/04 11:53:09.6 StartShaker(1000)
2021/02/04 11:53:09.9 Temp: 2021/02/04 11:53:09, 25.0000
2021/02/04 11:53:10.0 Old State:6-ENGN_StateRunning_StartNewStep New State:ENGN_StateRunning_WaitGoingToSample
2021/02/04 11:53:10.0 Sample96_Q(0, 0, 4)
2021/02/04 11:53:10.1 
2021/02/04 11:53:10.1 START SCAN: 
2021/02/04 11:53:10.1    CycleTime (ms)    = 200
2021/02/04 11:53:10.1    CycleCount        = 900
2021/02/04 11:53:10.1    ScansToAverage    = 20
2021/02/04 11:53:10.1    FinishTime (s)    = 180
2021/02/04 11:53:10.1    Temperature       = 25.0
2021/02/04 11:53:10.1    Lamp Power        = 1
2021/02/04 11:53:10.1    Spec PCB temps    = 41.1, 41.3, 41.7, 41.5, 41.4, 41.7, 40.6, 40.4
2021/02/04 11:53:10.1 
2021/02/04 11:53:10.1 GMC_SetPosZ
2021/02/04 11:53:10.2 Old State:12-ENGN_StateRunning_WaitGoingToSample New State:ENGN_StateRunning_GoingToSample
2021/02/04 11:53:13.9 GMC_ServoHere
2021/02/04 11:53:14.1 GMC_SetPosXY
2021/02/04 11:53:14.6 GMC_SetPosZ
2021/02/04 11:53:17.8 Old State:13-ENGN_StateRunning_GoingToSample New State:ENGN_StateRunning_GoingToSampleComplete
2021/02/04 11:53:17.9 Old State:14-cycle=1, Elapsed Time:    0.0,  Ideal Time:    0.0,  Delay time =   0.00  New State:ENGN_StateRunning_WaitSampling
2021/02/04 11:53:17.9 Step started at: 11:53:10
2021/02/04 11:53:17.9 XYZ movement time  = 7700 ms + Scan start delay = 7695 ms
2021/02/04 11:53:18.0 Old State:15-ENGN_StateRunning_WaitSampling New State:ENGN_StateRunning_Sampling
2021/02/04 11:54:10.0 Temp: 2021/02/04 11:54:10, 25.0000
2021/02/04 11:55:10.0 Temp: 2021/02/04 11:55:10, 25.0000
2021/02/04 11:56:10.1 Temp: 2021/02/04 11:56:10, 25.0000
2021/02/04 11:56:17.7 
2021/02/04 11:56:17.7 STOP SCAN: 
2021/02/04 11:56:17.7    CycleTime (ms)    = 200
2021/02/04 11:56:17.7    CurrentCycle      = 900
2021/02/04 11:56:17.7    RunTime (ms)      = 179999
2021/02/04 11:56:17.7    AverageCycle (ms) = 200.0
2021/02/04 11:56:17.7    Temperature       = 25.0
2021/02/04 11:56:17.7    DATA OVERRUN %    = 0.00
2021/02/04 11:56:17.7    Spec PCB temps    = 41.1, 41.4, 41.6, 41.6, 41.4, 41.7, 40.6, 40.4
2021/02/04 11:56:17.7 
2021/02/04 11:56:17.7 Old State:16-cycle=900, Elapsed Time:  180.0,  Ideal Time:  179.8,  Delay time =   0.04  New State:ENGN_StateRunning_SamplingComplete
2021/02/04 11:56:17.9 Old State:18-ENGN_StateRunning_SamplingComplete New State:ENGN_StateRunning_WaitNewStep
2021/02/04 11:56:18.0 Old State:5-ENGN_StateRunning_WaitNewStep New State:ENGN_StateRunning_StartNewStep
2021/02/04 11:56:18.0 StartShaker(1000)
2021/02/04 11:56:18.3 Old State:6-ENGN_StateRunning_StartNewStep New State:ENGN_StateRunning_WaitGoingToSample
2021/02/04 11:56:18.3 Sample96_Q(0, 0, 10)
2021/02/04 11:56:18.3 Temp: 2021/02/04 11:56:18, 25.0000
2021/02/04 11:56:18.4 GMC_SetPosZ
2021/02/04 11:56:18.4 
2021/02/04 11:56:18.4 START SCAN: 
2021/02/04 11:56:18.4    CycleTime (ms)    = 200
2021/02/04 11:56:18.4    CycleCount        = 25
2021/02/04 11:56:18.4    ScansToAverage    = 20
2021/02/04 11:56:18.4    FinishTime (s)    = 5
2021/02/04 11:56:18.4    Temperature       = 25.0
2021/02/04 11:56:18.4    Lamp Power        = 1
2021/02/04 11:56:18.4    Spec PCB temps    = 41.1, 41.4, 41.6, 41.6, 41.4, 41.7, 40.7, 40.4
2021/02/04 11:56:18.4 
2021/02/04 11:56:18.5 Old State:12-ENGN_StateRunning_WaitGoingToSample New State:ENGN_StateRunning_GoingToSample
2021/02/04 11:56:21.4 GMC_ServoHere
2021/02/04 11:56:21.6 GMC_SetPosXY
2021/02/04 11:56:22.7 GMC_SetPosZ
2021/02/04 11:56:27.5 Old State:13-ENGN_StateRunning_GoingToSample New State:ENGN_StateRunning_GoingToSampleComplete
2021/02/04 11:56:27.6 Old State:14-cycle=1, Elapsed Time:    0.0,  Ideal Time:    0.0,  Delay time =   0.00  New State:ENGN_StateRunning_WaitSampling
2021/02/04 11:56:27.6 Step started at: 11:56:18
2021/02/04 11:56:27.6 XYZ movement time  = 9033 ms + Scan start delay = 9026 ms
2021/02/04 11:56:27.7 Old State:15-ENGN_StateRunning_WaitSampling New State:ENGN_StateRunning_Sampling
2021/02/04 11:56:32.4 
2021/02/04 11:56:32.4 STOP SCAN: 
2021/02/04 11:56:32.4    CycleTime (ms)    = 200
2021/02/04 11:56:32.4    CurrentCycle      = 25
2021/02/04 11:56:32.4    RunTime (ms)      = 4955
2021/02/04 11:56:32.4    AverageCycle (ms) = 198.2
2021/02/04 11:56:32.4    Temperature       = 25.0
2021/02/04 11:56:32.4    DATA OVERRUN %    = 0.00
2021/02/04 11:56:32.4    Spec PCB temps    = 41.1, 41.4, 41.6, 41.5, 41.4, 41.7, 40.7, 40.4
2021/02/04 11:56:32.4 
2021/02/04 11:56:32.5 Old State:16-cycle=25, Elapsed Time:    5.0,  Ideal Time:    4.8,  Delay time =   0.04  New State:ENGN_StateRunning_SamplingComplete
2021/02/04 11:56:32.6 Old State:18-ENGN_StateRunning_SamplingComplete New State:ENGN_StateRunning_WaitNewStep
2021/02/04 11:56:32.8 Old State:5-ENGN_StateRunning_WaitNewStep New State:ENGN_StateRunning_StartNewStep
2021/02/04 11:56:32.9 StartShaker(1000)
2021/02/04 11:56:33.1 Temp: 2021/02/04 11:56:33, 25.0000
2021/02/04 11:56:33.2 Old State:6-ENGN_StateRunning_StartNewStep New State:ENGN_StateRunning_WaitGoingToSample
2021/02/04 11:56:33.2 Sample96_Q(0, 0, 11)
2021/02/04 11:56:33.3 
2021/02/04 11:56:33.3 START SCAN: 
2021/02/04 11:56:33.3    CycleTime (ms)    = 200
2021/02/04 11:56:33.3    CycleCount        = 25
2021/02/04 11:56:33.3    ScansToAverage    = 20
2021/02/04 11:56:33.3    FinishTime (s)    = 5
2021/02/04 11:56:33.3    Temperature       = 25.0
2021/02/04 11:56:33.3    Lamp Power        = 1
2021/02/04 11:56:33.3    Spec PCB temps    = 41.1, 41.4, 41.6, 41.5, 41.4, 41.7, 40.6, 40.4
2021/02/04 11:56:33.3 
2021/02/04 11:56:33.4 GMC_SetPosZ
2021/02/04 11:56:33.4 Old State:12-ENGN_StateRunning_WaitGoingToSample New State:ENGN_StateRunning_GoingToSample
2021/02/04 11:56:38.1 GMC_ServoHere
2021/02/04 11:56:38.2 GMC_SetPosXY
2021/02/04 11:56:38.6 GMC_SetPosZ
2021/02/04 11:56:43.8 Old State:13-cycle=1, Elapsed Time:    0.0,  Ideal Time:    0.0,  Delay time =   0.00  New State:ENGN_StateRunning_GoingToSampleComplete
2021/02/04 11:56:43.9 Old State:14-ENGN_StateRunning_GoingToSampleComplete New State:ENGN_StateRunning_WaitSampling
2021/02/04 11:56:43.9 Step started at: 11:56:33
2021/02/04 11:56:43.9 XYZ movement time  = 10399 ms + Scan start delay = 10392 ms
2021/02/04 11:56:44.0 Old State:15-ENGN_StateRunning_WaitSampling New State:ENGN_StateRunning_Sampling
2021/02/04 11:56:48.6 
2021/02/04 11:56:48.6 STOP SCAN: 
2021/02/04 11:56:48.6    CycleTime (ms)    = 200
2021/02/04 11:56:48.6    CurrentCycle      = 25
2021/02/04 11:56:48.6    RunTime (ms)      = 4956
2021/02/04 11:56:48.6    AverageCycle (ms) = 198.2
2021/02/04 11:56:48.6    Temperature       = 25.0
2021/02/04 11:56:48.6    DATA OVERRUN %    = 0.00
2021/02/04 11:56:48.6    Spec PCB temps    = 41.1, 41.3, 41.6, 41.5, 41.4, 41.7, 40.6, 40.4
2021/02/04 11:56:48.6 
2021/02/04 11:56:48.6 Old State:16-cycle=25, Elapsed Time:    5.0,  Ideal Time:    4.8,  Delay time =   0.04  New State:ENGN_StateRunning_SamplingComplete
2021/02/04 11:56:48.7 Old State:18-ENGN_StateRunning_SamplingComplete New State:ENGN_StateRunning_WaitNewStep
2021/02/04 11:56:49.0 Old State:5-ENGN_StateRunning_WaitNewStep New State:ENGN_StateRunning_StartNewStep
2021/02/04 11:56:49.0 StartShaker(1000)
2021/02/04 11:56:49.2 Temp: 2021/02/04 11:56:49, 25.0000
2021/02/04 11:56:49.3 Old State:6-ENGN_StateRunning_StartNewStep New State:ENGN_StateRunning_WaitGoingToSample
2021/02/04 11:56:49.3 Sample96_Q(0, 0, 10)
2021/02/04 11:56:49.4 
2021/02/04 11:56:49.4 START SCAN: 
2021/02/04 11:56:49.4    CycleTime (ms)    = 200
2021/02/04 11:56:49.4    CycleCount        = 25
2021/02/04 11:56:49.4    ScansToAverage    = 20
2021/02/04 11:56:49.4    FinishTime (s)    = 5
2021/02/04 11:56:49.4    Temperature       = 25.0
2021/02/04 11:56:49.4    Lamp Power        = 1
2021/02/04 11:56:49.4    Spec PCB temps    = 41.0, 41.4, 41.6, 41.5, 41.4, 41.7, 40.6, 40.4
2021/02/04 11:56:49.4 
2021/02/04 11:56:49.5 GMC_SetPosZ
2021/02/04 11:56:49.5 Old State:12-ENGN_StateRunning_WaitGoingToSample New State:ENGN_StateRunning_GoingToSample
2021/02/04 11:56:54.5 GMC_ServoHere
2021/02/04 11:56:54.6 GMC_SetPosXY
2021/02/04 11:56:55.0 GMC_SetPosZ
2021/02/04 11:56:59.9 Old State:13-cycle=1, Elapsed Time:    0.0,  Ideal Time:    0.0,  Delay time =   0.00  New State:ENGN_StateRunning_GoingToSampleComplete
2021/02/04 11:57:00.0 Old State:14-ENGN_StateRunning_GoingToSampleComplete New State:ENGN_StateRunning_WaitSampling
2021/02/04 11:57:00.0 Step started at: 11:56:49
2021/02/04 11:57:00.0 XYZ movement time  = 10381 ms + Scan start delay = 10353 ms
2021/02/04 11:57:00.1 Old State:15-ENGN_StateRunning_WaitSampling New State:ENGN_StateRunning_Sampling
2021/02/04 11:57:04.7 
2021/02/04 11:57:04.7 STOP SCAN: 
2021/02/04 11:57:04.7    CycleTime (ms)    = 200
2021/02/04 11:57:04.7    CurrentCycle      = 25
2021/02/04 11:57:04.7    RunTime (ms)      = 5002
2021/02/04 11:57:04.7    AverageCycle (ms) = 200.1
2021/02/04 11:57:04.7    Temperature       = 25.0
2021/02/04 11:57:04.7    DATA OVERRUN %    = 0.00
2021/02/04 11:57:04.7    Spec PCB temps    = 41.0, 41.4, 41.6, 41.5, 41.4, 41.7, 40.6, 40.4
2021/02/04 11:57:04.7 
2021/02/04 11:57:04.8 Old State:16-cycle=25, Elapsed Time:    5.0,  Ideal Time:    4.8,  Delay time =   0.03  New State:ENGN_StateRunning_SamplingComplete
2021/02/04 11:57:04.9 Old State:18-ENGN_StateRunning_SamplingComplete New State:ENGN_StateRunning_WaitNewStep
2021/02/04 11:57:05.0 Old State:5-ENGN_StateRunning_WaitNewStep New State:ENGN_StateRunning_StartNewStep
2021/02/04 11:57:05.1 StartShaker(1000)
2021/02/04 11:57:05.4 Temp: 2021/02/04 11:57:05, 25.0000
2021/02/04 11:57:05.4 Old State:6-ENGN_StateRunning_StartNewStep New State:ENGN_StateRunning_WaitGoingToSample
2021/02/04 11:57:05.4 Sample96_Q(0, 0, 11)
2021/02/04 11:57:05.5 
2021/02/04 11:57:05.5 START SCAN: 
2021/02/04 11:57:05.5    CycleTime (ms)    = 200
2021/02/04 11:57:05.5    CycleCount        = 25
2021/02/04 11:57:05.5    ScansToAverage    = 20
2021/02/04 11:57:05.5    FinishTime (s)    = 5
2021/02/04 11:57:05.5    Temperature       = 25.0
2021/02/04 11:57:05.5    Lamp Power        = 1
2021/02/04 11:57:05.5    Spec PCB temps    = 41.0, 41.3, 41.6, 41.5, 41.4, 41.7, 40.6, 40.4
2021/02/04 11:57:05.5 
2021/02/04 11:57:05.5 GMC_SetPosZ
2021/02/04 11:57:05.6 Old State:12-ENGN_StateRunning_WaitGoingToSample New State:ENGN_StateRunning_GoingToSample
2021/02/04 11:57:10.2 GMC_ServoHere
2021/02/04 11:57:10.4 GMC_SetPosXY
2021/02/04 11:57:10.7 GMC_SetPosZ
2021/02/04 11:57:15.9 Old State:13-cycle=1, Elapsed Time:    0.0,  Ideal Time:    0.0,  Delay time =   0.00  New State:ENGN_StateRunning_GoingToSampleComplete
2021/02/04 11:57:16.0 Old State:14-ENGN_StateRunning_GoingToSampleComplete New State:ENGN_StateRunning_WaitSampling
2021/02/04 11:57:16.0 Step started at: 11:57:05
2021/02/04 11:57:16.0 XYZ movement time  = 10344 ms + Scan start delay = 10339 ms
2021/02/04 11:57:16.1 Old State:15-ENGN_StateRunning_WaitSampling New State:ENGN_StateRunning_Sampling
2021/02/04 11:57:20.8 
2021/02/04 11:57:20.8 STOP SCAN: 
2021/02/04 11:57:20.8    CycleTime (ms)    = 200
2021/02/04 11:57:20.8    CurrentCycle      = 25
2021/02/04 11:57:20.8    RunTime (ms)      = 4993
2021/02/04 11:57:20.8    AverageCycle (ms) = 199.7
2021/02/04 11:57:20.8    Temperature       = 25.0
2021/02/04 11:57:20.8    DATA OVERRUN %    = 0.00
2021/02/04 11:57:20.8    Spec PCB temps    = 41.0, 41.3, 41.6, 41.5, 41.3, 41.7, 40.6, 40.4
2021/02/04 11:57:20.8 
2021/02/04 11:57:20.8 Old State:16-cycle=25, Elapsed Time:    5.0,  Ideal Time:    4.8,  Delay time =   0.02  New State:ENGN_StateRunning_SamplingComplete
2021/02/04 11:57:20.9 Old State:18-ENGN_StateRunning_SamplingComplete New State:ENGN_StateRunning_WaitNewStep
2021/02/04 11:57:21.1 Old State:5-ENGN_StateRunning_WaitNewStep New State:ENGN_StateRunning_StartNewStep
2021/02/04 11:57:21.2 StartShaker(1000)
2021/02/04 11:57:21.5 Old State:6-ENGN_StateRunning_StartNewStep New State:ENGN_StateRunning_WaitGoingToSample
2021/02/04 11:57:21.5 Sample96_Q(0, 0, 10)
2021/02/04 11:57:21.5 Temp: 2021/02/04 11:57:21, 25.0000
2021/02/04 11:57:21.6 GMC_SetPosZ
2021/02/04 11:57:21.6 
2021/02/04 11:57:21.6 START SCAN: 
2021/02/04 11:57:21.6    CycleTime (ms)    = 200
2021/02/04 11:57:21.6    CycleCount        = 25
2021/02/04 11:57:21.6    ScansToAverage    = 20
2021/02/04 11:57:21.6    FinishTime (s)    = 5
2021/02/04 11:57:21.6    Temperature       = 25.0
2021/02/04 11:57:21.6    Lamp Power        = 1
2021/02/04 11:57:21.6    Spec PCB temps    = 41.0, 41.3, 41.6, 41.5, 41.4, 41.7, 40.6, 40.4
2021/02/04 11:57:21.6 
2021/02/04 11:57:21.7 Old State:12-ENGN_StateRunning_WaitGoingToSample New State:ENGN_StateRunning_GoingToSample
2021/02/04 11:57:26.6 GMC_ServoHere
2021/02/04 11:57:26.8 GMC_SetPosXY
2021/02/04 11:57:27.1 GMC_SetPosZ
2021/02/04 11:57:31.9 Old State:13-ENGN_StateRunning_GoingToSample New State:ENGN_StateRunning_GoingToSampleComplete
2021/02/04 11:57:32.1 Old State:14-cycle=1, Elapsed Time:    0.0,  Ideal Time:    0.0,  Delay time =   0.00  New State:ENGN_StateRunning_WaitSampling
2021/02/04 11:57:32.1 Step started at: 11:57:21
2021/02/04 11:57:32.1 XYZ movement time  = 10340 ms + Scan start delay = 10346 ms
2021/02/04 11:57:32.2 Old State:15-ENGN_StateRunning_WaitSampling New State:ENGN_StateRunning_Sampling
2021/02/04 11:57:36.8 
2021/02/04 11:57:36.8 STOP SCAN: 
2021/02/04 11:57:36.8    CycleTime (ms)    = 200
2021/02/04 11:57:36.8    CurrentCycle      = 25
2021/02/04 11:57:36.8    RunTime (ms)      = 4968
2021/02/04 11:57:36.8    AverageCycle (ms) = 198.7
2021/02/04 11:57:36.8    Temperature       = 25.0
2021/02/04 11:57:36.8    DATA OVERRUN %    = 0.00
2021/02/04 11:57:36.8    Spec PCB temps    = 41.0, 41.3, 41.6, 41.5, 41.4, 41.7, 40.6, 40.3
2021/02/04 11:57:36.8 
2021/02/04 11:57:36.9 Old State:16-cycle=25, Elapsed Time:    5.0,  Ideal Time:    4.8,  Delay time =   0.02  New State:ENGN_StateRunning_SamplingComplete
2021/02/04 11:57:37.1 Old State:18-ENGN_StateRunning_SamplingComplete New State:ENGN_StateRunning_WaitNewStep
2021/02/04 11:57:37.3 Old State:5-ENGN_StateRunning_WaitNewStep New State:ENGN_StateRunning_StartNewStep
2021/02/04 11:57:37.3 StartShaker(1000)
2021/02/04 11:57:37.6 Temp: 2021/02/04 11:57:37, 25.0000
2021/02/04 11:57:37.6 Old State:6-ENGN_StateRunning_StartNewStep New State:ENGN_StateRunning_WaitGoingToSample
2021/02/04 11:57:37.6 Sample96_Q(0, 0, 11)
2021/02/04 11:57:37.7 GMC_SetPosZ
2021/02/04 11:57:37.8 
2021/02/04 11:57:37.8 START SCAN: 
2021/02/04 11:57:37.8    CycleTime (ms)    = 200
2021/02/04 11:57:37.8    CycleCount        = 25
2021/02/04 11:57:37.8    ScansToAverage    = 20
2021/02/04 11:57:37.8    FinishTime (s)    = 5
2021/02/04 11:57:37.8    Temperature       = 25.0
2021/02/04 11:57:37.8    Lamp Power        = 1
2021/02/04 11:57:37.8    Spec PCB temps    = 41.0, 41.3, 41.6, 41.5, 41.3, 41.7, 40.6, 40.4
2021/02/04 11:57:37.8 
2021/02/04 11:57:37.8 Old State:12-ENGN_StateRunning_WaitGoingToSample New State:ENGN_StateRunning_GoingToSample
2021/02/04 11:57:42.4 GMC_ServoHere
2021/02/04 11:57:42.5 GMC_SetPosXY
2021/02/04 11:57:42.9 GMC_SetPosZ
2021/02/04 11:57:48.2 Old State:13-cycle=1, Elapsed Time:    0.0,  Ideal Time:    0.0,  Delay time =   0.00  New State:ENGN_StateRunning_GoingToSampleComplete
2021/02/04 11:57:48.3 Old State:14-ENGN_StateRunning_GoingToSampleComplete New State:ENGN_StateRunning_WaitSampling
2021/02/04 11:57:48.3 Step started at: 11:57:37
2021/02/04 11:57:48.3 XYZ movement time  = 10318 ms + Scan start delay = 10288 ms
2021/02/04 11:57:48.4 Old State:15-ENGN_StateRunning_WaitSampling New State:ENGN_StateRunning_Sampling
2021/02/04 11:57:53.0 
2021/02/04 11:57:53.0 STOP SCAN: 
2021/02/04 11:57:53.0    CycleTime (ms)    = 200
2021/02/04 11:57:53.0    CurrentCycle      = 25
2021/02/04 11:57:53.0    RunTime (ms)      = 4955
2021/02/04 11:57:53.0    AverageCycle (ms) = 198.2
2021/02/04 11:57:53.0    Temperature       = 25.0
2021/02/04 11:57:53.0    DATA OVERRUN %    = 0.00
2021/02/04 11:57:53.0    Spec PCB temps    = 41.0, 41.3, 41.6, 41.5, 41.3, 41.7, 40.6, 40.4
2021/02/04 11:57:53.0 
2021/02/04 11:57:53.1 Old State:16-cycle=25, Elapsed Time:    5.0,  Ideal Time:    4.8,  Delay time =   0.01  New State:ENGN_StateRunning_SamplingComplete
2021/02/04 11:57:53.2 Old State:18-ENGN_StateRunning_SamplingComplete New State:ENGN_StateRunning_WaitNewStep
2021/02/04 11:57:53.4 Old State:5-ENGN_StateRunning_WaitNewStep New State:ENGN_StateRunning_StartNewStep
2021/02/04 11:57:53.4 StartShaker(1000)
2021/02/04 11:57:53.7 Temp: 2021/02/04 11:57:53, 25.0000
2021/02/04 11:57:53.8 Old State:6-ENGN_StateRunning_StartNewStep New State:ENGN_StateRunning_WaitGoingToSample
2021/02/04 11:57:53.8 Sample96_Q(0, 0, 0)
2021/02/04 11:57:53.9 
2021/02/04 11:57:53.9 START SCAN: 
2021/02/04 11:57:53.9    CycleTime (ms)    = 200
2021/02/04 11:57:53.9    CycleCount        = 150
2021/02/04 11:57:53.9    ScansToAverage    = 20
2021/02/04 11:57:53.9    FinishTime (s)    = 30
2021/02/04 11:57:53.9    Temperature       = 25.0
2021/02/04 11:57:53.9    Lamp Power        = 1
2021/02/04 11:57:53.9    Spec PCB temps    = 41.0, 41.3, 41.6, 41.5, 41.3, 41.7, 40.6, 40.4
2021/02/04 11:57:53.9 
2021/02/04 11:57:54.0 GMC_SetPosZ
2021/02/04 11:57:54.0 Old State:12-ENGN_StateRunning_WaitGoingToSample New State:ENGN_StateRunning_GoingToSample
2021/02/04 11:57:59.0 GMC_ServoHere
2021/02/04 11:57:59.1 GMC_SetPosXY
2021/02/04 11:58:00.9 GMC_SetPosZ
2021/02/04 11:58:02.9 Old State:13-ENGN_StateRunning_GoingToSample New State:ENGN_StateRunning_GoingToSampleComplete
2021/02/04 11:58:03.0 Old State:14-cycle=1, Elapsed Time:    0.0,  Ideal Time:    0.0,  Delay time =   0.00  New State:ENGN_StateRunning_WaitSampling
2021/02/04 11:58:03.0 Step started at: 11:57:53
2021/02/04 11:58:03.0 XYZ movement time  = 9043 ms + Scan start delay = 9016 ms
2021/02/04 11:58:03.1 Old State:15-ENGN_StateRunning_WaitSampling New State:ENGN_StateRunning_Sampling
2021/02/04 11:58:32.8 
2021/02/04 11:58:32.8 STOP SCAN: 
2021/02/04 11:58:32.8    CycleTime (ms)    = 200
2021/02/04 11:58:32.8    CurrentCycle      = 150
2021/02/04 11:58:32.8    RunTime (ms)      = 29956
2021/02/04 11:58:32.8    AverageCycle (ms) = 199.7
2021/02/04 11:58:32.8    Temperature       = 25.0
2021/02/04 11:58:32.8    DATA OVERRUN %    = 0.00
[truncated: 525,070 more chars]
