# Supplementary material for: Functional development of a V3/glycan-specific broadly neutralizing antibody isolated from a case of HIV superinfection
Source: eLife. 2021 Jul 15;10:e68110. doi: 10.7554/eLife.68110 (PMC8376252; doi:10.7554/eLife.68110)
Supplement: Figure 2—source data 2. [file elife-68110-fig2-data2.zip › QA013.2 Dbl Ref_21.02.04/02.04.21/QA013.2 Lineage Replicates_21.02.04/210204_Manifest.fmx]

<?xml version="1.0" encoding="UTF-8" standalone="yes"?>
<ManifestData><Version>1.0</Version><RunID>BA674985-94F7-42A7-A5A3-05A7B3DC47DF</RunID><WritingSW>DataAcquisition.exe 11.1.2.24</WritingSW><MethodFile>210204_ExpMethod.fmf</MethodFile><SettingsFile></SettingsFile><DataFile>210204_001.frd</DataFile><DataFile>210204_002.frd</DataFile><DataFile>210204_003.frd</DataFile><DataFile>210204_004.frd</DataFile><DataFile>210204_005.frd</DataFile><DataFile>210204_006.frd</DataFile><DataFile>210204_007.frd</DataFile><DataFile>210204_008.frd</DataFile><DataFile>210204_009.frd</DataFile><DataFile>210204_010.frd</DataFile><DataFile>210204_011.frd</DataFile><DataFile>210204_012.frd</DataFile><DataFile>210204_013.frd</DataFile><DataFile>210204_014.frd</DataFile><DataFile>210204_015.frd</DataFile><DataFile>210204_016.frd</DataFile></ManifestData>
