# Supplementary material for: Functional development of a V3/glycan-specific broadly neutralizing antibody isolated from a case of HIV superinfection
Source: eLife. 2021 Jul 15;10:e68110. doi: 10.7554/eLife.68110 (PMC8376252; doi:10.7554/eLife.68110)
Supplement: Figure 2—source data 2. [file elife-68110-fig2-data2.zip › QA013.2 Dbl Ref_21.02.04/02.04.21/QA013.2 Lineage Replicates_21.02.04/210204_001.frd]

<?xml version="1.0" encoding="UTF-8" standalone="yes"?>
<ExperimentResults><ExperimentInfo Name="QA013.2 Lineage Replicates_21.02.04"><ExpDescription></ExpDescription><RTDVersion>2.0</RTDVersion><RunID>BA674985-94F7-42A7-A5A3-05A7B3DC47DF</RunID><ExperimentType>KINETICS</ExperimentType><ExperimentSubType>KBASIC</ExperimentSubType><StartDateTime>2021-02-04T14:31:12</StartDateTime><MachineName>886RGX1</MachineName><UserName>Labuser</UserName><LotNumber></LotNumber><PlateName>210204</PlateName><PlateName2></PlateName2><SensorName>A5</SensorName><SensorPlate>1</SensorPlate><SensorType>AHC (Anti-hIgG Fc Capture)</SensorType><SensorRole>LIGAND</SensorRole><SensorInfo></SensorInfo><WritingSW>DataAcquisition.exe 11.1.2.24</WritingSW><InstrumentType>OctetRED96</InstrumentType><InstrumentSerial>FB-50183</InstrumentSerial><InstrumentFW></InstrumentFW><IntegrationTime>3.2</IntegrationTime><DSPType>CPF</DSPType><DSPStitching>1</DSPStitching><HasManifest>1</HasManifest><InfoHash>1811479413</InfoHash></ExperimentInfo><AssayParamsInfo/><KineticsData><Step><CommonData><SampleLocation>1</SampleLocation><SampleID></SampleID><SampleGroup></SampleGroup><SampleInfo></SampleInfo><SampleRow>A</SampleRow><SamplePlate>1</SamplePlate><WellType>BUFFER</WellType><Concentration>-1</Concentration><ConcentrationUnits>µg/ml</ConcentrationUnits><MolarConcentration>-1</MolarConcentration><MolarConcUnits>nM</MolarConcUnits><MolecularWeight>-1</MolecularWeight><Temperature>25</Temperature><StartTime>0</StartTime><AssayTime>60</AssayTime></CommonData><FlowRate>1000</FlowRate><StepType>BASELINE</StepType><StepName>Baseline</StepName><StepStatus>OK</StepStatus><ActualTime>60</ActualTime><CycleTime>0.2</CycleTime><AssayXData Points="300">AAAAAM3MTD7NzMw+mpkZP0SLTD8AAIA/mpmZPzMzsz8IrMw/ZmbmPwAAAEBqvAxAN4kZQGZm
JkAzMzNAAABAQM3MTECamVlAZmZmQNEic0Ce739AZmaGQM3MjEAzM5NAaJGZQAAAoEA1XqZA
zcysQDMzs0BokblAAADAQGZmxkDNzMxAMzPTQJqZ2UAAAOBANV7mQJzE7EAzM/NAmpn5QAAA
AEEzMwNBZmYGQYGVCUG0yAxB5/sPQTMzE0FmZhZBmpkZQc3MHEHn+x9BMzMjQWZmJkGamSlB
tMgsQQAAMEEbLzNBZmY2QZqZOUG0yDxBAABAQRsvQ0FOYkZBgZVJQbTITEHn+09BMzNTQU5i
VkGamVlBzcxcQef7X0EzM2NBZmZmQZqZaUG0yGxBAABwQTMzc0FOYnZBmpl5QbTIfEEAAIBB
jZeBQScxg0HByoRBZmaGQQAAiEGamYlBMzOLQcHKjEFmZo5BAACQQZqZkUEnMZNBzcyUQWZm
lkEAAJhBjZeZQTMzm0HNzJxBZmaeQQAAoEGamaFBMzOjQc3MpEFaZKZB9P2nQZqZqUEzM6tB
wcqsQWZmrkEAALBBmpmxQTMzs0HNzLRBZma2QfT9t0GamblBMzO7QcHKvEFmZr5B9P2/QY2X
wUEnMcNBzczEQWZmxkEAAMhBmpnJQTMzy0HNzMxBZmbOQfT9z0GNl9FBMzPTQc3M1EFaZNZB
9P3XQY2X2UEnMdtBzczcQVpk3kEAAOBBmpnhQScx40HByuRBZmbmQfT950GNl+lBJzHrQc3M
7EFaZO5BGQTwQY2X8UEzM/NBzcz0QWZm9kH0/fdBmpn5QScx+0HNzPxBZmb+QQAAAELNzABC
mpkBQmZmAkIzMwNCAAAEQs3MBEKTmAVCYGUGQi0yB0IAAAhCx8sIQpqZCUJmZgpCMzMLQgAA
DELHywxCmpkNQmBlDkIzMw9C+v4PQsfLEEKTmBFCYGUSQi0yE0ISAxRCx8sUQpqZFUJmZhZC
LTIXQgAAGELNzBhCmpkZQmBlGkItMhtCAAAcQs3MHEKTmB1CYGUeQi0yH0IAACBCzcwgQpOY
IUJgZSJCLTIjQvr+I0LNzCRCk5glQmBlJkIzMydC+v4nQsfLKEKamSlCZmYqQjMzK0L6/itC
x8ssQpqZLUJmZi5CLTIvQgAAMELNzDBCmpkxQmBlMkItMjNCAAA0QsfLNEKTmDVCYGU2QjMz
N0L6/jdCzcw4QpOYOUJmZjpCMzM7QgAAPELNzDxCk5g9QmBlPkItMj9CAABAQsfLQEKamUFC
YGVCQjMzQ0L6/kNCx8tEQpOYRUJgZUZCLTJHQgAASELHy0hCk5hJQmZmSkIzM0tC+v5LQsfL
TEKTmE1CYGVOQjMzT0L6/k9Cx8tQQpqZUUJmZlJCLTJTQvr+U0LHy1RCmplVQmZmVkItMldC
AABYQs3MWEKamVlCYGVaQjMzW0L6/ltCzcxcQpqZXUJgZV5CLTJfQgAAYELHy2BCk5hhQmBl
YkItMmNCAABkQtnOZEKamWVCZmZmQnc+Z0L6/mdCzcxoQpOYaUJgZWpCLTJrQgAAbELHy2xC
mpltQmBlbkIzM29C</AssayXData><AssayYData Points="300">AAAAACN5YbuNZy+7GVhDuQtrErt3xIW5Q+vXuk0KFjtHtF07I4qZO5f8vDv4X2Q7bXTFOpMB
xDtwBbU6SoLYOmg6qTpaJlc7Yzkxuv+rozvf7gc8d+00O7MPCLpPX/U7gVLXO+bgtDuDLbM7
vcDJOxuJ4Tte/k47kHmqOybzXzsI0uU79Be6O2qTQTt5Oaw7S1ANPKU1wzvAmhs8LW0UPP0i
4Tu6dfQ7KI+rO6PXojtRMt87F4hvO7lD9zvzZR08TvyTO7/kAjz+wXM7ybQ4PAfe1jsSD+47
ZnS3O8qdhzs759g7SI/bO/c5hDsFGx08oHHtO4HSADx2YC08iFlAO5QxjTuAEMM79AARPCew
pDtxKnc7eYmqO8bZBTyzieQ76CXTO+nugTs5Qv875hMtPBZkBTy2VvQ7fR3xO0fnWTwoyw08
+ka7O7jM9juUtcI76ZTAO00yOTsh8R08TiI3PCWcPjzUbww8R8PbO3C8DDxnWAk82TrYOwtL
KjyCutY7D1EdPOSfNTuIAn07U7HNOxDcnTuqPNg7iDAsPJlfljtHtLg7jh7xO4xVujsFiiA8
6n4SPI2eRDxCCrI749IlPPA0Pzw5IAU8qnH2O6TfzDqQr7o76DIzOyq11juuFOs71F/eOxIi
7zsXdQA8/8cHPD5M2jufwBc8hhz6OzE5BTznIRQ85g/tOzk3rDt3Chk8EKrsO8V2ITxkYF08
KIhEPNtzFzx4mAM89j/9O91FwzuRNic8SwcgPN7qtTuTwsA7PqrYO34s9TtgXBU8iOrfOyHn
GDyYC0k8YKD1O+geDDziyNo749guPLRN/Dt8DR48By+0O9E7HzyaCAc8gvbNO5nZtjtPfiA8
oNZ1O4IaMDwxFco7zeYaPDeqDzyHQh08DIZIPKhWBjzZzFA8tyIYPD658DvUuOk7TA4fPKZs
MzxkmzM8QmkfPNZAjTv2qiU8jORUPKdfKzx6jTU8UvQQPKZWITwxrQM8wuv6O1Ly3jtv6Qk8
w1IiPLG1CjyEQCI8lSoGPB9bODxaX5g7RtNUPMuSBTwkiwc84VUaPIDpIDyO2s87apU3PGiJ
Ejztizk8jHAAPBszAjy5oQw8vYDiOyIV2DsvTXE8Z1ZkPGIO7Dt9ktw7K+UTPJFMKzxXTho8
wQdfPK2wyjvfLlE8bR4GPCxQAzyZVhY8o8QbPPEetDuGy6Y7m3s2PFHGGTxvzwI8QjoYPI7o
Bzy1Bhs8ap/+O7u1EDxbjTQ8LS8MPF3YSTwTOh88LHfWO9YxTTz1ME48kkUSPF6cXDyMshE8
tJM4POXkNTzBrw081osTPHjvCTwYtHY7T/wDPKtFLTwgtCc80G5gPHB0AjxRfzw8imsQPPMn
/jtuyfw7BhshPItqOzwJMzc8OLQaPFiPMTyzKCE84x0KPMU+BTwidGY8mhJAPIYWEzw9/BU8
U+EmPBgxSjxsijk8QK9wPJ6TXzwIoEs8q+c+PH1X2zs610Q8mSJ6PE4rNTzdmvo7clQfPHJd
JjwOqC08AVQiPJCuijvyyV08oq5CPFzJ/Tu97SY8E/5BPAjLQjzJjlw8eFohPGR0CzznWjs8
cOyAPJCWMzyJL0Y8</AssayYData></Step><Step><CommonData><SampleLocation>11</SampleLocation><SampleID></SampleID><SampleGroup></SampleGroup><SampleInfo></SampleInfo><SampleRow>A</SampleRow><SamplePlate>1</SamplePlate><WellType>REGENERATION</WellType><Concentration>-1</Concentration><ConcentrationUnits>µg/ml</ConcentrationUnits><MolarConcentration>-1</MolarConcentration><MolarConcUnits>nM</MolarConcUnits><MolecularWeight>-1</MolecularWeight><Temperature>25</Temperature><StartTime>91144</StartTime><AssayTime>5</AssayTime></CommonData><FlowRate>1000</FlowRate><StepType>KREGENERATION</StepType><StepName>Regeneration</StepName><StepStatus>OK</StepStatus><ActualTime>5.012</ActualTime><CycleTime>0.2</CycleTime><AssayXData Points="25">AABwQs3McEKamXFCZmZyQi0yc0IAAHRCx8t0QpqZdUJmZnZCMzN3QgAAeEIE1nhCmpl5QmBl
ekIzM3tCAAB8QsfLfEKTmH1CZmZ+QjMzf0IAAIBCZmaAQs3MgEIzM4FCvp+BQg==</AssayXData><AssayYData Points="25">dUc5wA2aScCerVLAj45ZwI89XsCdoGLAP6RlwARjacAUxmvA9C5uwBE5cMA2EnLAbd5zwMyx
dcDrOHfAR/Z4wBRhesA9ZnvAMCp8wD2MfcCMuH7A+gCAwEs5gMC+roDAzeSAwA==</AssayYData></Step><Step><CommonData><SampleLocation>12</SampleLocation><SampleID></SampleID><SampleGroup></SampleGroup><SampleInfo></SampleInfo><SampleRow>A</SampleRow><SamplePlate>1</SamplePlate><WellType>NEUTRALIZATION</WellType><Concentration>-1</Concentration><ConcentrationUnits>µg/ml</ConcentrationUnits><MolarConcentration>-1</MolarConcentration><MolarConcUnits>nM</MolarConcUnits><MolecularWeight>-1</MolecularWeight><Temperature>25</Temperature><StartTime>107057</StartTime><AssayTime>5</AssayTime></CommonData><FlowRate>1000</FlowRate><StepType>KREGENERATION</StepType><StepName>Regeneration</StepName><StepStatus>OK</StepStatus><ActualTime>5</ActualTime><CycleTime>0.2</CycleTime><AssayXData Points="25">JAaCQopsgkLx0oJC1DiDQr6fg0KhBYRCimyEQvHShEJXOYVCvp+FQqEFhkKKbIZCbtKGQlc5
h0I7n4dCJAaIQopsiELx0ohCVzmJQjufiUKhBYpCB2yKQm7SikJXOYtCvp+LQg==</AssayXData><AssayYData Points="25">C+YMv1kEBr+/ZPu+3BvtvvfW4r7wEdu+wu3SvjZNzr57Hci+gP/Cvp1fv76sM7q+ruq0vjdL
s76pMa++M7GsvoRsp75rHKW+3c6lvlI3o760D5++MXydvhS0m76W+Zq+abWYvg==</AssayYData></Step><Step><CommonData><SampleLocation>11</SampleLocation><SampleID></SampleID><SampleGroup></SampleGroup><SampleInfo></SampleInfo><SampleRow>A</SampleRow><SamplePlate>1</SamplePlate><WellType>REGENERATION</WellType><Concentration>-1</Concentration><ConcentrationUnits>µg/ml</ConcentrationUnits><MolarConcentration>-1</MolarConcentration><MolarConcUnits>nM</MolarConcUnits><MolecularWeight>-1</MolecularWeight><Temperature>25</Temperature><StartTime>123268</StartTime><AssayTime>5</AssayTime></CommonData><FlowRate>1000</FlowRate><StepType>KREGENERATION</StepType><StepName>Regeneration</StepName><StepStatus>OK</StepStatus><ActualTime>5</ActualTime><CycleTime>0.2</CycleTime><AssayXData Points="25">JQaMQotsjELy0oxCWDmNQr+fjUIlBo5Ci2yOQm/SjkJYOY9Cv5+PQiUGkEKLbJBC8tKQQlg5
kUK/n5FCJQaSQotskkLy0pJCazyTQr+fk0IlBpRCi2yUQvLSlEJYOZVCv5+VQg==</AssayXData><AssayYData Points="25">hn1WwEmUZcC7WmzACrJwwCpYc8CYL3bAyDF4wDSBecCBOHvAmrh8wAu6fcBYFH/A7/h/wDJ2
gMB2yIDABQuBwJaRgcAT8oHAoTaCwKy6gsBv6oLA0zKDwE+Zg8BwtYPADtODwA==</AssayYData></Step><Step><CommonData><SampleLocation>12</SampleLocation><SampleID></SampleID><SampleGroup></SampleGroup><SampleInfo></SampleInfo><SampleRow>A</SampleRow><SamplePlate>1</SamplePlate><WellType>NEUTRALIZATION</WellType><Concentration>-1</Concentration><ConcentrationUnits>µg/ml</ConcentrationUnits><MolarConcentration>-1</MolarConcentration><MolarConcUnits>nM</MolarConcUnits><MolecularWeight>-1</MolecularWeight><Temperature>25</Temperature><StartTime>139352</StartTime><AssayTime>5</AssayTime></CommonData><FlowRate>1000</FlowRate><StepType>KREGENERATION</StepType><StepName>Regeneration</StepName><StepStatus>OK</StepStatus><ActualTime>5</ActualTime><CycleTime>0.2</CycleTime><AssayXData Points="25">JQaWQotslkJv0pZCWDmXQjyfl0IlBphCi2yYQvLSmEJYOZlCv5+ZQiUGmkKLbJpC8tKaQlg5
m0K/n5tCJQacQotsnELy0pxCWDmdQr+fnUIlBp5Ci2yeQvLSnkJYOZ9Cv5+fQg==</AssayXData><AssayYData Points="25">wYkJv+W4Ar/K7ve+2kPsvtGt4L7hqdi+y8zPviaDy77OyMW+oC7AvpLsur4v0ra+ANO1vgJ/
sr7oLK2+odGsvlC4qL7y8aa+b8mlvhp8ob6Pmp++O2yevsrvm77u0pm+4Beavg==</AssayYData></Step><Step><CommonData><SampleLocation>11</SampleLocation><SampleID></SampleID><SampleGroup></SampleGroup><SampleInfo></SampleInfo><SampleRow>A</SampleRow><SamplePlate>1</SamplePlate><WellType>REGENERATION</WellType><Concentration>-1</Concentration><ConcentrationUnits>µg/ml</ConcentrationUnits><MolarConcentration>-1</MolarConcentration><MolarConcUnits>nM</MolarConcUnits><MolecularWeight>-1</MolecularWeight><Temperature>25</Temperature><StartTime>155465</StartTime><AssayTime>5</AssayTime></CommonData><FlowRate>1000</FlowRate><StepType>KREGENERATION</StepType><StepName>Regeneration</StepName><StepStatus>OK</StepStatus><ActualTime>5</ActualTime><CycleTime>0.2</CycleTime><AssayXData Points="25">JgagQoxsoELy0qBC4jqhQsCfoUImBqJCjGyiQvLSokJYOaNCPJ+jQiYGpEKMbKRCcNKkQtY4
pUI8n6VCJgamQoxspkLy0qZC1jinQsCfp0ImBqhCjGyoQvLSqELWOKlCwJ+pQg==</AssayXData><AssayYData Points="25">XctdwPdDasAf6m/A9cxzwGs+dsDVdXjAy/95wON4e8Dz2HzAlQd+wKD/fsAd8X/AAnuAwNri
gMAFNIHA1HOBwBTqgcBtE4LAE4WCwLHDgsCMJoPATVKDwGSJg8A4rIPAOtyDwA==</AssayYData></Step><Step><CommonData><SampleLocation>12</SampleLocation><SampleID></SampleID><SampleGroup></SampleGroup><SampleInfo></SampleInfo><SampleRow>A</SampleRow><SamplePlate>1</SamplePlate><WellType>NEUTRALIZATION</WellType><Concentration>-1</Concentration><ConcentrationUnits>µg/ml</ConcentrationUnits><MolarConcentration>-1</MolarConcentration><MolarConcUnits>nM</MolarConcUnits><MolecularWeight>-1</MolecularWeight><Temperature>25</Temperature><StartTime>171546</StartTime><AssayTime>5</AssayTime></CommonData><FlowRate>1000</FlowRate><StepType>KREGENERATION</StepType><StepName>Regeneration</StepName><StepStatus>OK</StepStatus><ActualTime>5</ActualTime><CycleTime>0.2</CycleTime><AssayXData Points="25">JgaqQglsqkJw0qpCWTmrQj2fq0KjBaxCCWysQnDSrEJZOa1CwJ+tQqMFrkIJbK5CcNKuQtY4
r0LAn69CowWwQglssEJw0rBC1jixQj2fsUKjBbJCCWyyQvPSskLWOLNCwJ+zQg==</AssayXData><AssayYData Points="25">xJYBv3T19b7jJui+aUzZvqBE0L5xBcm+yi3AvgMFvL4/MLW+lmqvvjguq76Ixqe+ML2mvrnj
ob6oUaC+C4uavjZOmb4x6Zi+mleUvgHykr6S7ZG+0AqOvmyFjL7mZIq+EjCJvg==</AssayYData></Step><Step><CommonData><SampleLocation>1</SampleLocation><SampleID></SampleID><SampleGroup></SampleGroup><SampleInfo></SampleInfo><SampleRow>A</SampleRow><SamplePlate>1</SamplePlate><WellType>BUFFER</WellType><Concentration>-1</Concentration><ConcentrationUnits>µg/ml</ConcentrationUnits><MolarConcentration>-1</MolarConcentration><MolarConcUnits>nM</MolarConcUnits><MolecularWeight>-1</MolecularWeight><Temperature>25</Temperature><StartTime>186406</StartTime><AssayTime>60</AssayTime></CommonData><FlowRate>1000</FlowRate><StepType>BASELINE</StepType><StepName>Baseline</StepName><StepStatus>OK</StepStatus><ActualTime>60</ActualTime><CycleTime>0.2</CycleTime><AssayXData Points="300">Jga0QoxstEJw0rRCWTm1QsCftUKjBbZCjGy2QvPStkJZObdCPZ+3QqMFuEKMbLhC89K4Qlk5
uULAn7lCowW6QoxsukJw0rpCWTm7Qj2fu0ImBrxCjGy8QvPSvELWOL1CPJ+9QqMFvkKMbL5C
89K+Qlk5v0LAn79CJgbAQoxswELz0sBCWTnBQsCfwUImBsJCjGzCQvPSwkJZOcNCPJ/DQqMF
xEKMbMRCcNLEQmY7xUI8n8VCJgbGQglsxkKh2sZCWTnHQsCfx0KjBchCjGzIQnDSyELWOMlC
wJ/JQqMFykKMbMpCcNLKQlk5y0I8n8tCJgbMQglszELz0sxCWTnNQsCfzUImBs5CjGzOQvPS
zkLWOM9CwJ/PQiYG0EIJbNBCcNLQQlk50ULAn9FCowXSQgls0kLz0tJCWTnTQsCf00KjBdRC
jGzUQvPS1ELWONVCwJ/VQqMF1kKMbNZC89LWQtY410I8n9dCJgbYQoxs2EJw0thCWTnZQjyf
2UKjBdpCjGzaQnDS2kLWONtCPJ/bQqMF3EKMbNxCcNLcQlk53UI8n91CowXeQgls3kLz0t5C
1jjfQjyf30ImBuBCCWzgQnDS4EJZOeFCwJ/hQiYG4kIJbOJCcNLiQtY440I8n+NCJgbkQgls
5EJw0uRCWTnlQsCf5UKjBeZCCWzmQvPS5kJZOedCPJ/nQqMF6EIJbOhC89LoQlk56ULAn+lC
JgbqQoxs6kJw0upCWTnrQjyf60KjBexCjGzsQvPS7ELWOO1CwJ/tQiYG7kKMbO5CcNLuQlk5
70I8n+9CJgbwQoxs8EJw0vBCWTnxQsCf8UKjBfJCCWzyQvPS8kLWOPNCwJ/zQqMF9EKMbPRC
89L0Qlk59ULAn/VCowX2Qgps9kLz0vZCWTn3Qjyf90ImBvhCjGz4QvPS+EJZOflCwJ/5QiYG
+kIKbPpC89L6Qlk5+0LAn/tCJgb8Qgps/ELz0vxCWTn9Qjyf/UImBv5CjGz+QvPS/kLWOP9C
wJ//QhMDAENGNgBDeWkAQ2ucAEOezwBDEwMBQ0Y2AUN5aQFDrZwBQ57PAUMTAwJDBTYCQzhp
AkNrnAJD4M8CQ9ECA0NGNgNDOGkDQ62cA0OezwNDEwMEQwU2BEM4aQRDa5wEQ+DPBEMTAwVD
BTYFQ3lpBUNrnAVDns8FQ9ECBkMFNgZDOGkGQ62cBkPgzwZDEwMHQwU2B0M4aQdDa5wHQ+DP
B0PRAghDRjYIQ3lpCEOtnAhD4M8IQxMDCUNGNglDOGkJQ62cCUPgzwlDEwMKQwU2CkM4aQpD
a5wKQ57PCkMTAwtDBTYLQ3lpC0NrnAtD4M8LQxMDDEMFNgxDOGkMQ62cDEOezwxD1wMNQ0Y2
DUM4aQ1Da5wNQ57PDUPRAg5DBTYOQ7tpDkOtnA5Dns8OQ9ECD0NGNg9DeWkPQ2ucD0Oezw9D
0QIQQwU2EEM4aRBDa5wQQ+DPEEPRAhFDBTYRQzhpEUNrnBFD4M8RQ9ECEkNGNhJDOGkSQ2uc
EkOezxJD0QITQwU2E0N5aRNDa5wTQ57PE0PRAhRDBTYUQ3lpFENrnBRD4M8UQ9ECFUMFNhVD
OGkVQ2ucFUPgzxVD</AssayXData><AssayYData Points="300">3JtlvhstXL58gl6+4p1Yvr44Wb51IVi+Gm1TvlXVT74zV0++hkJTvjAIUL47O0q+4IdJvqcF
R77/p0C+VVJGvvHFSL4d70O+6Es/viswPr7m2UG+XUg5vonZPL4jwjy+f9o5vmf9N77t0TS+
YGU3vhBuNr5QnzO+PaoyvjaYNL4VMC++U2wwvhP3M74Phiu+t/ArvhJAK768RjC+j/wqvgb5
Jr7bESu+AW8lvidMKb6aQie+uzojvlYrJL7TOiK+AYAkvn/OI77EkCG+I4cfvv3QIb78TCC+
9hMgvsb/H74yFhq+zuIWvnlQHb51hxa+b3cXvrVWG76tthi++PUVvgyLF77IZxa+H3QVvvcv
FL7teBC+gEIRvqTrD757Lw6+zuISvsEqFb7AvA2+pLoPvgGPDL5GlQy+GNwMvonsDr52nAe+
2wQIvpMPDr7K1QO+c8AKviEsBb4hWQe+/u0FvoEBBr6xqgS+itIFvnuS/718TwO+Y2oCvicl
BL52kgK+cw8AvrQO/b1vsP694GAAvu90+r10kvy9rnL8vaUG/r1uJ/W9HlP8vZrQ9L1j9Pa9
1jbtvXzA8r2S/ey9XHHovaSx8L2L9u+9gE/vvUgs5r26HfW9Z/fuveXk6r3FOum9o7bmvXyP
6r0zuOW9HxHivSuS4b2Ux9+9fS7kvacn470L6+K9MjTevXnj3L0wc+C9MtTjvdWg1r0bttK9
2BrWvQNw2r0l+d+9jcvYveF3173y/s+9SwvavY7T1L0P4tq9583SvRZ52r1PQNC9bdDQvaY3
z70Fj9S9x5fOvVnm2L2zhtK9fpbLvUUfyb1Z1MK9UEzJvcFT0L3mLsu9ge/EvVmmyL3SS8y9
txbFvUzdvr2UBMG9Pq3IvUYivb1p/b29JVzEvczFvL1Z77y9cTW9vUVIub1+S8K9zkW6vbAy
tr1Hk7a9v8C2vTvVur3667y91QW3vepRvL0oQLS9rnO4vSRfub3b9669FeWyvVQ1tL3YKby9
ZcauvcKHr737zrW90Vm0vRAgtL21pai9ImGvvaigo73Oh7C9wc2svdLAqL0PHK+9c7Clvc0c
pL2E0Km90FykvSOCpr2YBKS9pKukvRkOqL1uxqm9iQ2dvXCBnb0tGJ+96hGlvfJfor1Hape9
TUifvfA2pb0iX6G9t/SjvfAxoL1dJZm9H9OlvUGpnb1RKpy98MiUvZcYm72bwJO9AjiVvUjM
mL0bAI+9Ai2XvVLFir0QPJe95+ONvSx1nr3++5q9GH6UvYyCl721EYu9LXSUvb44jL2Od469
QC+UvcXeiL0NzZG9rreKvaQMj72sf4i9mamUvXULi72YD4u9APyMvQqykL0o0oC995CDvbBE
jL297oi9ZGyQvY2Bhr0UuYy9mKh7vYTFhb3YhYW9a46AvYtVi720/YW9NF6HveaXgr0Sroa9
TQiJvSbHgr1sXIi9MB99vXUybr3SmXi9j9SBvcgyf724yoG9OFNyvbAkdL0+o329WzBtvXKg
d72RxnO9GTJsva/OZL0VXmq90VZ8vUJ0cb0PbnG9hHdtvdAEa71Da2+94pZuvQZEeL3jiGi9
lAB0vbWVbb2oP1m9</AssayYData></Step><Step><CommonData><SampleLocation>2</SampleLocation><SampleID>QA013.2 G0/Lmat</SampleID><SampleGroup></SampleGroup><SampleInfo></SampleInfo><SampleRow>A</SampleRow><SamplePlate>1</SamplePlate><WellType>KLOAD</WellType><Concentration>10</Concentration><ConcentrationUnits>µg/ml</ConcentrationUnits><MolarConcentration>-1</MolarConcentration><MolarConcUnits>nM</MolarConcUnits><MolecularWeight>-1</MolecularWeight><Temperature>25</Temperature><StartTime>251769</StartTime><AssayTime>80</AssayTime></CommonData><FlowRate>600</FlowRate><StepType>LOADING</StepType><StepName>Loading</StepName><StepStatus>OK</StepStatus><ActualTime>80</ActualTime><CycleTime>0.2</CycleTime><AssayXData Points="400">EwMWQ0Y2FkM4aRZDrZwWQ+DPFkMTAxdDBTYXQzhpF0NrnBdDns8XQ9ECGEMFNhhDeWkYQ2uc
GEOezxhDVQMZQ0Y2GUN5aRlDa5wZQ57PGUMTAxpDRjYaQzhpGkNrnBpD4M8aQxMDG0NGNhtD
OGkbQ62cG0PgzxtDEwMcQ0Y2HEM4aRxDrZwcQ57PHEMTAx1DBTYdQ3lpHUNrnB1D4M8dQxMD
HkMFNh5DOGkeQ2ucHkOezx5DEwMfQwU2H0M4aR9Da5wfQ57PH0PRAiBDRjYgQ3lpIEOtnCBD
4M8gQxMDIUMFNiFDOGkhQ2ucIUPgzyFDEwMiQwU2IkN5aSJDa5wiQ57PIkPRAiNDBTYjQzhp
I0NrnCNDns8jQ9ECJENGNiRDeWkkQ62cJEPgzyRD0QIlQwU2JUN5aSVDrZwlQ57PJUMTAyZD
BTYmQ3lpJkOtnCZDns8mQ9ECJ0MFNidDOGknQ2ucJ0OezydD0QIoQwU2KEN5aShDrZwoQ57P
KEPRAilDRjYpQzhpKUNrnClD4M8pQxMDKkMFNipDeWkqQ2ucKkPgzypD0QIrQwU2K0N5aStD
a5wrQ57PK0PRAixDRjYsQzhpLENrnCxDns8sQ9ECLUNGNi1DOGktQ2ucLUPgzy1D0QIuQwU2
LkN5aS5DrZwuQ57PLkMTAy9DBTYvQ3lpL0NrnC9Dns8vQ9ECMENGNjBDV24wQ2ucMEOezzBD
0QIxQwU2MUM4aTFDa5wxQ+DPMUPRAjJDBTYyQzhpMkOtnDJDns8yQxMDM0MFNjNDOGkzQ2uc
M0OezzNDEwM0QwU2NEM4aTRDrZw0Q57PNEPRAjVDBTY1Q3lpNUNrnDVD4M81QxMDNkMFNjZD
OGk2Q2ucNkPgzzZD0QI3Q0Y2N0M4aTdDrZw3Q57PN0PRAjhDBTY4Q3lpOENrnDhDns84QxMD
OUMFNjlDOGk5Q62cOUOezzlDEwM6QwU2OkN5aTpDa5w6Q+DPOkMTAztDBTY7Q3lpO0OtnDtD
ns87QxMDPEMFNjxDOGk8Q2ucPEOezzxD0QI9QwU2PUM4aT1Da5w9Q57PPUPRAj5DBTY+Qzhp
PkNrnD5D4M8+QxMDP0MFNj9DOGk/Q2ucP0Pgzz9D0QJAQwU2QEM4aUBDa5xAQ57PQEPRAkFD
BTZBQzhpQUOtnEFDns9BQ9ECQkMFNkJDOGlCQ2ucQkOez0JD0QJDQwU2Q0N5aUNDa5xDQ+DP
Q0PRAkRDBTZEQzhpRENrnERD4M9EQxMDRUMFNkVDOGlFQ2ucRUPgz0VD0QJGQ0Y2RkM4aUZD
rZxGQ57PRkPRAkdDBTZHQzhpR0NrnEdDns9HQ9ECSEMFNkhDeWlIQ62cSEOez0hD0QJJQ0Y2
SUM4aUlDa5xJQ+DPSUMTA0pDRjZKQzhpSkNrnEpDns9KQ9ECS0MFNktDOGlLQ2ucS0Oez0tD
0QJMQwU2TEM4aUxDa5xMQ57PTEMTA01DBTZNQzhpTUNrnE1Dns9NQ9ECTkMFNk5DOGlOQ2uc
TkOez05D0QJPQ0Y2T0M4aU9Da5xPQ57PT0PRAlBDBTZQQzhpUENrnFBDns9QQ9ECUUOINlFD
OGlRQ2ucUUOez1FDEwNSQwU2UkN5aVJDa5xSQ57PUkMTA1NDBTZTQzhpU0OtnFNDns9TQ9EC
VEMFNlRDOGlUQ62cVEOez1RD0QJVQwU2VUM4aVVDa5xVQ57PVUPRAlZDRjZWQzhpVkNxnVZD
n89WQ9ECV0NGNldDOGlXQ2ucV0Pgz1dDEwNYQ0Y2WEM4aVhDa5xYQ5/PWEPRAllDRjZZQzhp
WUNrnFlDn89ZQ9ECWkMFNlpDOGlaQ2ucWkOfz1pDEwNbQ0Y2W0M4aVtDrZxbQ+DPW0PRAlxD
RjZcQzhpXENrnFxD4M9cQ9ECXUMFNl1DOGldQ62cXUOfz11DEwNeQ0Y2XkPBal5DrZxeQ5/P
XkPRAl9DBTZfQzhpX0NrnF9Dn89fQ9ECYEMFNmBDOGlgQ2ucYEOfz2BD0QJhQ0Y2YUN5aWFD
rZxhQ5/PYUMTA2JDRjZiQzhpYkNrnGJDn89iQ9ECY0NGNmNDOGljQ2ucY0Pgz2ND0QJkQwU2
ZEM4aWRDrZxkQ5/PZEPRAmVDBTZlQ3lpZUOtnGVD4M9lQw==</AssayXData><AssayYData Points="400">sW+gvQiWn72fyay9bEmwvRy6nr0pu5W9MmmUvTHwd71pjHO9d1lmvSAMUb2q6UC9RtYpvS8Q
Gb120Pe81Ai+vL2mobyNZlG8zUANvEtEsrhd+5I7SH8QPPFajDwiJJE8qkXLPOzr7jyw/RQ9
iJUpPfGUQj1kGlQ9Im1nPS0ahT2I0oQ9e9aPPVzPoz0W+rM9v6q4PbpzxD32/Ms9CxXbPdq6
6D36M+w9bQwAPqYLBD4TwAg+onsOPkOfEz4+Bhc+Rm4cPvcbJD5WeSY+twgrPqoUMj6eUzo+
3WxCPoLbRj7EEkQ+FCRNPiQXUz6og1w+V8FaPjWxYj6GKWg++8hyPkW2cz77Lns+/hh8Pqzr
gD57IYM+Qr2JPrxxhz4qCow+7Z+NPs5JjT71vZI+9NSTPifLlz7GZZk+KK+bPtLJnD7ZZqM+
bHukPiNYoz7x2Kg+YxqrPoCnrD6J2a0+s1CxPjQitD7B2LY+A+a3Pu8Guj7X+7w+ybi+PubZ
wD5NxMM+do/GPvqgyD46Yck+qlbMPqZnzT4fDNE+IeDSPjDW1j6yKdU+N5rbPhb42j46iN8+
A0PgPhC74j5rUuM+ElPoPm9r6T4QHOs+DAbsPr2c7j5W+u8+m33yPiwP8z5CzvY+nYv4PtFl
+j5mmv0+rer+Pspd/z7UYwA/v9sAP06BAz+bLQM/pp4EP+/vBD/e3QU/iHMHPzCyCD+puwk/
2i4KPy8jCz9akA0/AaUMPy7RDT/DnQ8/mHcPP+vmDz8fMBI/XW0SP3iCEz9QLRU/XpsUP27V
Fj+1fRY/ShwYP/P3Fz/0hBg/WYIaP4SXGj/y+xs/l7YcP8yMHT8eXx4/UM4eP9ZGID/d2R8/
J4shPzLkID/CFSM/ap0jP4C3Iz+LJiQ/nHUlP3UcJz/CTyc/ejcpP822KD+iWCo/0ewpP/dC
Kz9p4Cs/hIcsP/hkLD8gIC8/rdAtP++bLj9JYDA/NtAwP+0tMT/YlDI/J4syP13CMj8i0jM/
ATA0PxkiNT8TKDY/ACU3P/uLNz8OMDg/LsY3P0W7OD/PqTk/D6A7P6iJOj94qTs/9Ec8P49/
PD+ZPT0/vtw9P323Pz93EkA/3blAP/GwPz/jz0A/8lRBP5w0Qj+DikI/JaFDPz8TRD8IXUQ/
7T5FP1XCRj9L/kU/EmhGP5X8Rz9W4kc/c8JIP8YoST+/g0o/c95IPzBYSj+VoUs/YC5MPx1b
TD/njUw/fwROP77ETT8zPE4/6NVOPxwwTz/EB1A/3aJQPx1kUT/YblI/nL5RP7wkUj8gl1I/
hHZUP/WmUz9PnFQ/r61TPw5lVT/0F1Y/ClFWP5XFVj8LNFY/lAdZP/uwWD9RQ1k/YHhaP8IT
WT8rEFk/YvtZP5MvWz+/71s/Oh1cP6kyXD+kXl0/wF1dPz4/Xj/zN18/qKdfP7DFXj+ovV8/
pIxgP5UqYD9i7GA//dhgP2aTYD9EdWI/y9ViP0fZYj/PQ2Q/SM5jPySbZD8WZmM/tiJmP979
ZT/VkGU/hUlmP4RhZz9JpWc/rpxmP7uNaD+hSWg/lUdpPx2GaD/r0Wk/YP9pPxoFaz9IAWo/
9tRqP8POaz8+Amw/CVdsP+aPbD89X2w/EeRsP/QmbT/tF28/ASBuP5Fxbj82Lm8/b+9vP2GX
bz/JLHA/WjlxP3UtcD9+U3E/OYVxPy+GcT/4+XE/3UdzP8GLcj+9/HI/1ZNzPxgrdD8aoHQ/
HtF1P/jQdT+9K3Y/tfx1Pzyydj/n4nY/jBZ2P3ihdz8D13c/92N3PyUidz8zu3k/k5N4P2Im
eT8Spnk/tfd5Pygfej8lvHo/0jB6P/vnej/5xns/4YN7PxDJez8dwHw/gMJ7PzWiez8E8H0/
PF18P6hffj8zqn0/Yil+P9UQfj+r0X4/3dJ/PyEwfz9sfX8/+IJ/PwaUgD/VGYA/LXqAP8Nt
gD9Q7IA/rB+BP9ZbgT/I64A/oTGBP5CUgT95jYE/biGCP+LYgT9w6YE/deGBP2Idgj+iKoI/
E2GCPxJsgj+cgIM/VtuCP+Ytgz/JtYM/2g+DP4Cygz+KFIM/GHqDP1IEhD/pz4M/uHqEP3S4
hD8V7YQ/FGSEP9PehD8ocIU/oDuFP8x0hT+AuIU/5maFPw==</AssayYData></Step><Step><CommonData><SampleLocation>1</SampleLocation><SampleID></SampleID><SampleGroup></SampleGroup><SampleInfo></SampleInfo><SampleRow>A</SampleRow><SamplePlate>1</SamplePlate><WellType>BUFFER</WellType><Concentration>-1</Concentration><ConcentrationUnits>µg/ml</ConcentrationUnits><MolarConcentration>-1</MolarConcentration><MolarConcUnits>nM</MolarConcUnits><MolecularWeight>-1</MolecularWeight><Temperature>25</Temperature><StartTime>337230</StartTime><AssayTime>60</AssayTime></CommonData><FlowRate>1000</FlowRate><StepType>BASELINE</StepType><StepName>Baseline</StepName><StepStatus>OK</StepStatus><ActualTime>60</ActualTime><CycleTime>0.2</CycleTime><AssayXData Points="300">FANmQ8o2ZkM5aWZDrpxmQ+HPZkNcBGdDRzZnQ3ppZ0OunGdDn89nQxQDaENHNmhDemloQ2yc
aEPhz2hDFANpQwY2aUOBamlDcp1pQ+HPaUPSAmpDRzZqQzlpakNsnGpDn89qQxQDa0MGNmtD
OWlrQ66ca0Phz2tDVgNsQwY2bEN6aWxDrpxsQ+HPbEMaBG1DRzZtQ3ppbUOunG1Dn89tQ1YD
bkNHNm5DemluQ2ycbkPhz25DFANvQ0c2b0N6aW9DbJxvQ+HPb0MUA3BDRzZwQ3ppcEOunHBD
4c9wQxQDcUNHNnFDOWlxQ66ccUPhz3FDFANyQ0c2ckN6aXJDrpxyQyLQckMUA3NDRzZzQ3pp
c0OunHND4c9zQxQDdENHNnRDeml0Q66cdEOl0HRDFAN1Q0c2dUN6aXVDrpx1QyLQdUMUA3ZD
RzZ2Q3ppdkOunHZD4c92QxQDd0NHNndDeml3Q66cd0Phz3dDFAN4Q0c2eEM5aXhDrpx4Q+HP
eEMUA3lDDDd5Q3ppeUOunHlD4c95QxQDekNHNnpDeml6Q66cekPhz3pDFAN7Q0c2e0N6aXtD
bJx7Q+HPe0MUA3xDRzZ8Q3ppfEOunHxD4c98QxQDfUNHNn1Deml9Q66cfUPhz31D0gJ+Q0c2
fkN6aX5Drpx+Q+HPfkMUA39DRzZ/Q3ppf0NsnH9D4c9/Q4oBgEMkG4BDvTSAQ1dOgEPwZ4BD
ioGAQySbgEO9tIBDV86AQ/DngEOKAYFDJBuBQ5w0gUNXToFDc2iBQ4qBgUMkm4FDvbSBQ1fO
gUPw54FDigGCQyQbgkO9NIJDV06CQ/BngkOKgYJDD52CQ720gkNXzoJD8OeCQ4oBg0MkG4ND
vTSDQ1dOg0PQZ4NDioGDQySbg0O9tINDV86DQzLog0OKAYRDJBuEQ700hENXToRDEWiEQ4qB
hEMkm4RDnLSEQ1fOhEPw54RDigGFQyQbhUO9NIVDV06FQ/BnhUOKgYVDJJuFQ720hUM2zoVD
8OeFQ4oBhkMkG4ZDvTSGQ1dOhkPwZ4ZDioGGQySbhkO9tIZDV86GQ/DnhkNpAYdDJBuHQ700
h0NXTodD8GeHQ4qBh0Mkm4dDvbSHQ1fOh0Pw54dDigGIQyQbiEO9NIhDV06IQ/BniEOKgYhD
A5uIQ5y0iENXzohD8OeIQ2kBiUMkG4lDvTSJQ1dOiUPwZ4lDioGJQySbiUO9tIlDV86JQ/Dn
iUOKAYpDAxuKQ5w0ikNXTopD8GeKQ2mBikMkm4pDvbSKQ1fOikPw54pDigGLQyQbi0OcNItD
V06LQ/Bni0OKgYtDJJuLQ720i0NXzotD8OeLQ4oBjEMkG4xDvTSMQ1dOjEPwZ4xDioGMQwOb
jEOctIxDV86MQ/DnjEOKAY1DJBuNQ700jUNXTo1D8GeNQ2mBjUMkm41DvbSNQ1fOjUPw541D
igGOQyQbjkO9NI5DV06OQ/BnjkNpgY5DA5uOQ720jkNXzo5D8OeOQ2kBj0MDG49DvTSPQ1dO
j0PQZ49DioGPQySbj0PetI9DV86PQ/Dnj0NpAZBDJBuQQ700kENXTpBD0GeQQ1WDkEMkm5BD
vbSQQ1fOkEPw55BD</AssayXData><AssayYData Points="300">qFeLP5hxiz8G8os/SLaLP3IzjD/3how/QtGMP2YxjD84UYw/EySNPwfVjD+KgYw/J9CMP7up
jD//Po0/GBCNP4Y2jT/TWI0/WrKMP/xUjD+sL40/YXGMPzgjjT+iBY0/S3mNP0wXjT9ys4w/
Ky6NP4UUjT9/Mo0/5tWMP1H7jD8WoI0/IhWNPw0yjT9Vio0/fzCNPzaQjT9MLo0/0A6OP4PW
jT/vcY0/PnCNP2ptjT+GJI0/JbiNP7WGjT+Ct40/hvONP7xfjT+9jo0/Yg+OP3RVjT++tY0/
GYGNP4VkjT/trI0/L2KNP1P8jT+w7Y0/a+yNP0DnjT+jlY0/7eONP4BTjj8T5Y0/qgSOP3a6
jT/oC44/KyGOP3XAjT+DGI4/WemNP0RGjj9d4o0/DO2NP695jT+Ezo0/3p6NPyUOjj9sqI4/
m5qNP8BRjj/qoI0/h86NP6Zfjj9jQY4/fEuOP3o4jj/MH44/Fb+NPweWjj8RB44/wF+OP6Id
jj/Tto4/bDKOP3zpjT8RQo4/bwmOP1k4jj8+K48/suCOP5e3jj9IKY4/GISOP9vNjj8pH44/
AniOPxs4jz/agY4/lU2OP5Wpjj+yDo8/QHGOPxKJjj9YQ48/6rKOP/1gjj8/JY8/auaOP2hI
jj9w2o4/yAiPP/Ebjz8WL48/0VKPP25Rjj8Amo4/rVKOP773jT8FjY4/pLqOP6H7jj+vko4/
NL+OP0gBjj9xX44/UueOP5UXjz8L/I4/JceOP3ZNjj97dI4/j8SOPys2jz+nq44/MjmPPxI/
jz9i7Y4/JZqPP//jjj8htY4/70GPP0kmjz/K/o4/VJKOP5eQjz9vM5A/ZkOPP8ARjz+yCI8/
QuGOP8Tsjz+DAo8/3DOPP5Yrjz9ySI8/3iOPP5YwkD/+NI8/4YGPPzuQjz9hkI8/00CPP/XP
jz8Nn48/umSPP48rjz+BKY8/HtyOP/n4jj9QlY8/btOPPwSUjj8WsY4/maGPPytNjz93948/
lfmOPxGIjz80148/e4WPP4+hjz8GUI8/6PqPP7Ngjz+Ga48/OWaPP+Rajz+wVY8/5+2PPx2n
jz++Wo8/tdePP+5sjz9rpo8/K2uPP7rvjz+EEY8/p0CPP4J2jz/wwI8/tgmQPzvzjj+tjY8/
eIGPP05sjz/NqI8/HAqQP96Gjz+yjY8/RrCPP8b8jz/ww48/N46PP0Gejz8D248/UjWQP8Le
jz/kw48/gnCQP6zrjz/mo5A/UQCQP4OQjz/jHZA/5qaPP2GVjz8L0I8//SSQPzj8jz89jI8/
q3OQP0usjz+IvI8/9o6QP/swkD/xwY8/EYKQPw+bkD+skZA/cqyPP6h5kD9N648/X46QP/Sk
kD/swZA/HDiQP/REkD8aV5A/OpuPPzRVkD9aJ5A/126QP5Y2kD/tiJA/hxuQP+oPkD87h5A/
3r+PPxUrkD/UdZA/MYSQP/aikD+mkJA/nkmQP59UkD8laZA/QKmQP69TkD9ri5A/g7CPP3ZV
kD89ZZA/dgKQP2A1kD8LLZA/upiQP7fHjz80ZpA/kE6QP0KOkD9BQpA/L4GQPwyJkD9POpA/
Fa2QP4P+jz9oVJA/</AssayYData></Step><Step><CommonData><SampleLocation>8</SampleLocation><SampleID>BG505.W6.C2 gp120</SampleID><SampleGroup></SampleGroup><SampleInfo></SampleInfo><SampleRow>A</SampleRow><SamplePlate>1</SamplePlate><WellType>KSAMPLE</WellType><Concentration>-1</Concentration><ConcentrationUnits>µg/ml</ConcentrationUnits><MolarConcentration>2000</MolarConcentration><MolarConcUnits>nM</MolarConcUnits><MolecularWeight>-1</MolecularWeight><Temperature>25</Temperature><StartTime>405305</StartTime><AssayTime>180</AssayTime></CommonData><FlowRate>600</FlowRate><StepType>ASSOC</StepType><StepName>Association</StepName><StepStatus>OK</StepStatus><ActualTime>179.999</ActualTime><CycleTime>0.2</CycleTime><AssayXData Points="900">iQGRQyMbkUO8NJFDNU6RQ89nkUOJgZFDI5uRQ7y0kUNWzpFD7+eRQ2gBkkMjG5JDmzSSQ1ZO
kkPvZ5JDaIGSQwKbkkO8tJJDVs6SQ+/nkkNoAZNDIxuTQ5s0k0NWTpND72eTQ4mBk0MCm5ND
vLSTQ1bOk0PP55NDaAGUQwIblEO8NJRDVk6UQ+9nlEOJgZRDApuUQ5u0lENWzpRD7+eUQ4kB
lUMjG5VDvDSVQ1ZOlUPvZ5VDaIGVQwKblUObtJVDVs6VQ8/nlUNoAZZDAhuWQ5s0lkNWTpZD
z2eWQ4mBlkMjm5ZDvLSWQzXOlkPP55ZDaAGXQwIbl0ObNJdDVk6XQ89nl0NogZdDI5uXQ7y0
l0M1zpdD7+eXQ2gBmEMjG5hDvDSYQ1ZOmEPPZ5hDiYGYQwKbmEObtJhDNc6YQ+/nmENoAZlD
AhuZQ7w0mUM1TplDz2eZQ2iBmUMjm5lDm7SZQzXOmUPP55lDaAGaQwIbmkObNJpDVk6aQ+9n
mkOJgZpDApuaQ5u0mkM1zppDz+eaQ4kBm0MCG5tDmzSbQ1ZOm0PvZ5tDaIGbQwKbm0ObtJtD
Vs6bQ8/nm0NoAZxDAhucQ5s0nEM1TpxDz2ecQ4mBnEMCm5xDm7ScQ1bOnEPv55xDaAGdQwIb
nUObNJ1DNU6dQ89nnUNogZ1DApudQ5u0nUM1zp1Dz+edQ2gBnkMCG55DmzSeQzVOnkPPZ55D
iYGeQwKbnkO8tJ5DNc6eQ8/nnkOJAZ9DAhufQ7w0n0NWTp9Dz2efQ2iBn0MCm59Dm7SfQ1bO
n0PP559DiQGgQyMboEO8NKBDNU6gQ+9noENogaBDApugQ5u0oEM1zqBDz+egQ2gBoUMjG6FD
vDShQzVOoUOTaKFDaIGhQwKboUObtKFDVs6hQ+/noUOJAaJDAhuiQ7w0okM1TqJD72eiQ2iB
okMCm6JDvLSiQzXOokPv56JDiQGjQyMbo0ObNKNDNU6jQ+9no0NogaNDApujQ5u0o0M1zqND
7+ejQ2gBpEMjG6RDmzSkQ1ZOpEPPZ6RDaIGkQwKbpEO8tKRDNc6kQ+/npEOJAaVDAhulQ7w0
pUM1TqVDz2elQ2iBpUMCm6VDm7SlQzXOpUPP56VDaAGmQwIbpkObNKZDVk6mQ+9npkNogaZD
I5umQ7y0pkNWzqZD7+emQ2gBp0MCG6dDmzSnQ1ZOp0PPZ6dDaIGnQwKbp0ObtKdDNc6nQ8/n
p0OJAahDAhuoQ5s0qEM1TqhDz2eoQ2iBqEMCm6hDm7SoQzXOqEPv56hDaAGpQwIbqUO8NKlD
Vk6pQ89nqUNogalDApupQ5u0qUNWzqlD7+epQ4kBqkMCG6pDmzSqQzVOqkPvZ6pDaIGqQwKb
qkObtKpDNc6qQ8/nqkOJAatDAhurQ5s0q0NWTqtDoGqrQ2iBq0MCm6tDm7SrQzXOq0PP56tD
aAGsQwIbrEO8NKxDNU6sQ89nrENogaxDApusQ5u0rEM1zqxDz+esQ2gBrUMCG61DmzStQzVO
rUPPZ61DaIGtQyObrUObtK1DNc6tQ8/nrUNoAa5DAhuuQ7w0rkM1Tq5Dz2euQ4mBrkMjm65D
m7SuQzXOrkPP565DaAGvQwIbr0ObNK9DNU6vQ89nr0OJga9DI5uvQ5u0r0M1zq9Dz+evQ2gB
sEMCG7BDmzSwQzVOsEPPZ7BDiYGwQwKbsEObtLBDNc6wQ8/nsENoAbFDAhuxQ5w0sUNWTrFD
z2exQ2iBsUMim7FDnLSxQzXOsUPw57FDLQKyQyIbskOcNLJDNU6yQ89nskNogbJDIpuyQ5y0
skM1zrJDz+eyQ4kBs0MCG7NDvDSzQzVOs0PwZ7NDaIGzQwKbs0OctLNDVs6zQ/Dns0NoAbRD
Ahu0Q5w0tEM1TrRDz2e0Q2iBtEMCm7RDnLS0QzXOtEPP57RDaAG1QwIbtUOcNLVDNU61Q89n
tUNogbVDApu1Q5y0tUM1zrVD8Oe1Q4kBtkMCG7ZDnDS2QzVOtkPPZ7ZDaIG2QwKbtkOctLZD
Vs62QxDotkNoAbdDAhu3Q5w0t0NWTrdD8Ge3Q4mBt0MCm7dD3bS3Q1bOt0Pw57dDaAG4QyIb
uEOcNLhDVk64Q89nuENogbhDIpu4Q7y0uENWzrhDXuq4Q4kBuUMiG7lDvDS5Q1ZOuUPwZ7lD
iYG5QyKbuUOctLlDNc65Q8/nuUOJAbpDAhu6Q5w0ukNWTrpD8Ge6Q2iBukMim7pDvLS6Q1bO
ukPw57pDiQG7QyIbu0O8NLtDVk67Q/Bnu0OJgbtDIpu7Q7y0u0NWzrtD8Oe7Q4kBvEMiG7xD
vDS8Q1ZOvEPwZ7xDiYG8QyKbvEO8tLxDVs68Q/DnvEOJAb1DIhu9Q7w0vUNWTr1D8Ge9Q4mB
vUMim71DvLS9Q1bOvUPw571DiQG+QyIbvkO8NL5DVk6+Q/BnvkOJgb5DIpu+Q7y0vkNWzr5D
8Oe+Q24Cv0MiG79DvDS/Q1ZOv0PwZ79DiYG/QyKbv0O8tL9DVs6/Q/Dnv0OJAcBDIhvAQ7w0
wENWTsBD8GfAQ4mBwEMim8BDvLTAQ1bOwEPw58BDiQHBQyIbwUO8NMFDVk7BQ/BnwUOJgcFD
IpvBQ7y0wUNWzsFD8OfBQ4kBwkMiG8JDvDTCQ1ZOwkPwZ8JDiYHCQyKbwkO8tMJDVs7CQ/Dn
wkOJAcNDIhvDQ7w0w0NWTsND8GfDQ4mBw0Mim8NDvLTDQ1bOw0Pw58NDiQHEQyIbxEO8NMRD
Vk7EQ/BnxEOJgcRDApvEQ7y0xENWzsRD8OfEQ4kBxUMiG8VDnDTFQ1ZOxUPwZ8VDiYHFQyKb
xUO8tMVDVs7FQ8/nxUNoAcZDIhvGQ5w0xkNWTsZD8GfGQ2iBxkMim8ZDvLTGQ1bOxkPw58ZD
iQHHQyIbx0O8NMdDVk7HQ/Bnx0OJgcdDIpvHQ7y0x0NWzsdD8OfHQ2gByEMiG8hDvDTIQ1ZO
yEPwZ8hDiYHIQyKbyEO8tMhDVs7IQ/DnyEOJAclDAhvJQ7w0yUNWTslD8GfJQ4mByUMim8lD
vLTJQ1bOyUPw58lDiQHKQyIbykO8NMpDVk7KQ/BnykOJgcpDApvKQ7y0ykNWzspD8OfKQ2gB
y0MiG8tDvDTLQzVOy0PwZ8tDiYHLQyKby0O8tMtDVs7LQ/Dny0OJAcxDIhvMQ7w0zEM1TsxD
8GfMQ4mBzEMim8xDvLTMQ1bOzEPP58xDaAHNQyIbzUO8NM1DVk7NQ/BnzUOJgc1DIpvNQ7y0
zUNWzs1D8OfNQ4kBzkMiG85DvDTOQ1ZOzkPwZ85DiYHOQyKbzkOctM5DVs7OQ/DnzkOJAc9D
IhvPQ7w0z0NWTs9Dz2fPQ2iBz0Mim89DvLTPQ1bOz0Oa6c9DaAHQQyIb0EO8NNBDVk7QQ89n
0EOJgdBDIpvQQ7y00ENWztBD8OfQQ4kB0UMiG9FDvDTRQ1ZO0UPwZ9FDiYHRQyKb0UO8tNFD
Vs7RQ87n0UNoAdJDIhvSQ7w00kNWTtJD8GfSQ2iB0kMCm9JDvLTSQ1bO0kPw59JDiQHTQwIb
00O8NNNDNU7TQxBo00NogdNDApvTQ5y000NWztND8OfTQ4kB1EMiG9RDvDTUQ1ZO1EPOZ9RD
aIHUQyKb1ENSuNRDVs7UQ87n1EOJAdVDIhvVQ7w01UNWTtVDzmfVQ4mB1UMim9VDvLTVQ1bO
1UPO59VDaAHWQwIb1kO8NNZDVk7WQ/Bn1kOJgdZDIpvWQ7y01kM1ztZD8OfWQ4kB10MCG9dD
vDTXQ1ZO10POZ9dDiYHXQyKb10O8tNdDVs7XQ/Dn10NoAdhDIhvYQ7w02ENWTthDzmfYQ2iB
2EMim9hDvLTYQ1bO2EPO59hDaAHZQwIb2UO8NNlDNU7ZQ85n2UOJgdlDIpvZQ5y02UM1ztlD
8OfZQ2gB2kMiG9pDvDTaQzVO2kPwZ9pDaIHaQyKb2kOctNpDNc7aQ/Dn2kOJAdtDAhvbQ7w0
20NWTttD8GfbQ4mB20Mim9tDvLTbQzXO20PO59tDiQHcQwIb3EO8NNxDVk7cQ/Bn3ENogdxD
ApvcQ5y03ENWztxDk+jcQ4kB3UMiG91DvDTdQzVO3UPOZ91DiYHdQyKb3UO8tN1DVs7dQ/Dn
3UNoAd5DAhveQ5w03kNWTt5D8GfeQ2iB3kMCm95DvLTeQ1bO3kPO595DiQHfQwIb30O8NN9D
Vk7fQ85n30OJgd9DIpvfQ7y030NWzt9DzuffQ2gB4EMiG+BDvDTgQzVO4EMxaOBDaIHgQwKb
4EOctOBDVs7gQ/Dn4EOJAeFDAhvhQ5w04UNWTuFDzmfhQ2iB4UMCm+FDvLThQ1bO4UPw5+FD
iQHiQyIb4kOcNOJDNU7iQ85n4kOJgeJDIpviQ7y04kM1zuJDzufiQ4kB40MiG+NDnDTjQ1ZO
40PwZ+NDaIHjQyKb40O8tONDNc7jQ87n40OJAeRDIhvkQ5w05ENWTuRD8GfkQ2iB5EMim+RD
vLTkQzXO5EPO5+RDaAHlQyIb5UOcNOVDNU7lQ85n5UOJgeVDIpvlQ7y05UM1zuVDzuflQ2gB
5kMCG+ZDvDTmQzVO5kPwZ+ZDiYHmQwKb5kO8tOZDVs7mQ/Dn5kNoAedDAhvnQ7w050M1TudD
zmfnQ2iB50MCm+dDvLTnQzXO50PO5+dDiQHoQ8Yb6EO8NOhDNU7oQ85n6EOJgehDIpvoQ7y0
6ENWzuhDzufoQ2gB6UMCG+lDnDTpQzVO6UPOZ+lDaIHpQyKb6UOBtelDVs7pQ/Dn6UNoAepD
AhvqQ7w06kNWTupDzmfqQ2iB6kMim+pDnLTqQzXO6kPO5+pD</AssayXData><AssayYData Points="900">hUyQPyQejz9Xa40/VQ+NP8FqjD+w2os/8d6KP4Izij9O6ok/2JmJPxzuiD9TEok/fMKIPwCh
iD+a34g/8qKIP72SiD+M8Ic/PL+HP7lKiD+MbYc/OsWHP/pgiD8Tuoc/CXKIP0kGiD9aD4g/
iRGIPzOzhz+Ek4c/eZ6HP6kLiD9RZ4c/WJeHP4nFhz/nl4c/LwGIP1V6hz9MwYc/zqKHP4Wv
hz+QI4g/ChOIPzb6hz/26oc//liIP2rLhz+3zIc/BiiIPyYkiD+qaog/tjOIPxiJiD/9QYg/
l3OHPyFqiD+ulYg/RFeIPxxUiD8qX4g/YSKJP3GmiD+HAog/GtGIP1EoiD91T4g/DJSIPwo+
iT+7F4k/PiOJP19iiD/AhYg/yESIP6SViT9KqIg/EaWIP7ZRiD8K8Yg/79uIPx97iT+RmIk/
Ri+JP7c1iT9Z34g/GjaJP4MoiT919Yg/aCqJP9cFiT/SVok/RKGIP2wMiT87/4g/0CWJPzgP
ij+xjYk/YkKJPzxViT9hcYk/lgCJP7nliD9Mgok/AEmJP4CkiT+hCIk/y6iJP07niT+GWYk/
GNiJPweJiT8jA4o/x9OJPwOsiT/Y1Yk//e6JP0wQij/Bpok/d3yJP1QDij/WRIo/c9qJP5+P
iT/scok/s96JPx2kij+lMoo/obmKP6gWij9JfIo/qdGJP5bJiT9HaIo/oR2KP8ozij8f2ok/
KGuKPwD0iT/UV4o/WoOKP341ij+cW4o/eUWKP/N7ij9uVIo/iXOKP5kqij/ji4o/UB6LPyG8
ij+sP4o/iimLP0iJij/tjYo/z+eKP5VHij8buoo/6aiKP/iwij+6KIs/QH6KP047ij920Io/
1keKP1qRij8uvIo/XJiKPw3Bij/BMos/OT+LPz3Gij/Iq4o/yheLP/O6ij8paIs/8dyKP17h
iz/Wk4s/NJqKP17fij/L2oo/rPGKP9xjiz+u2Yo/mzyLP85Ciz/2MIs/bm2LPxtMiz9Ym4s/
fyqLP3+aij+rQ4s/wx2LP5Guiz8UmIs/tW6LP1J5iz+niYs/n0qLP6Htiz/pH4w/onaLP7Lo
ij+S+Is/RT6LP2NMiz/XB4w/8xGMP4THiz88sos/aOSLP/0bjD9K0os/XCeMP4fZiz9Vw4s/
H6uLPyFviz/QNYw/rlmMP9Sxiz8834s/EVyMPzWViz8JE4w/3W6MP3yHjD8t6Is/PU2MP6QD
jD9EJYw/9Z2MPziLjD/1Pow/ytiLP+BqjD8D64s//0iMPwwYjD8+BYw/WnqMP4IijD8xmIw/
uBuNP5Z+jD81UYw/MFqMPwmhjD+lr4w/n6KMP95SjD8pr4w/ctaMP4l1jD/ISYw/0LyMPwni
jD9/3Yw/I52MP+LRjD+toYw/FVmNP7uzjD+KTYw/cr2MP7INjT/sq4w/sd+MPxZ7jD/N44w/
M7CMP+zHjD8D34w/FPaMP+E6jD9ZPo0/DYWMPzD+jD+EG40/7oGMP5L+jD/nkIw/8R+NP90N
jT+h0Iw/5bqMP4HrjD9wC40/f9CMP9LUjD84sYw/AyuNP3uBjD8jL40/+zONP1oPjT8CzYw/
xfuMP9ZbjT9V+Yw/IXqNP5lCjT+0Io4/NSeNP5gajT+sUY0/jNKNP9vGjT/dxY0/1NuNP8wP
jj/hio0/iz+NP6sojT8cqI0/uOiNPww3jT83ao0/e2WNP7BOjT9TlY0/MYuNP+vbjT+3G40/
eO+MPwuMjT8OOY0/yqqNP3W2jT+HTY0/626NPyxJjT95YY0/NqaNPyXpjT/JcY4/QK2NPx1h
jT9SkI0/aF2NP4CljT/Hq40/KXiNP4PVjT8BmY0/5FyNP3DbjT/uHY4/9jeNP0/gjT/bUY0/
sauNPyDPjT8Bro0/srCNP69ejj/IC44/bjuOP24Qjj9izY4/iuCNP3LojT/2OY4/LRyOP+Fu
jj+/hY4/Mn+OP3+vjj9sU44/r+mNPzKSjj/xRI4/4QuOPwwFjj8mQI8/HjyOP+C7jT/D0o0/
SRqOP0Kbjj/Mn44/y1iOP6sNjj9sjI4/pE6OP3kujj9JDo4/6lGOPxQ4jj9poY4/14eOPx6z
jj8fhY4/gN+NP8J0jj+FaI4/0yCOP8zTjj+AcI4/sEaOPxuhjj/8Y44/OjGPP2DEjj8HTI4/
q7WOP/Ojjj+unY4/lCiPP5PJjj807o4/J7aOP2+Kjj/Fu44/80yOP+brjj8e1I4/aGaOP0nO
jj8MpY4/jTKPPwORjj/2ho4/Oe2OP5T8jj87Ao8/MnaOP3a0jj9buI4/0s2OP57Kjj/FCY8/
cqWOP0UHjz/Z744/iw6PP76ujj/Yq44/os6OPxHmjj9dlY4/0/qOP63Djj8HCI8/4IWOP7I1
jz/gAo8/3WKPP2Mvjz/AU48/K96OP1MDjz/ERo8/9MeOP/rdjj9+zY4/8smOP9U1jz8ay48/
8lePP9p9jz/t2I8/8CePP6JEjz+aMI8/voWPPxZUjz/8XY8/00CPP2d1jz/kbo8/RzCPP3pi
jz9cno8/2kuPPz5Fjz9Xh48/jQKQP9ixjz/YkI8/a6WPPzqFjz+Ito8/EFePP+Rhjz8dQI8/
jGOPP3B5jz+Rw48/xXuPPx6fjz+nLo8/wZSPP48kjz93+o4/8rmPP78fjz8yjI8/J9uPP4UU
jz/S4Y8/gamPP5zmjz9vVY8/DquPP7Xrjz/kfo8/d+OPP/E/jz/7kY8/OBGQP937jz84qo8/
tzmPP4Xvjz9j1Y8/Yu2PP7cdkD/YHpA/v8mPP8UdkD+KSZA/n42QP1pmjz9XQpA/MIGPP3Ue
kD82NZA/EPWPPy3yjz/PtI8/Cc6PP+qtjz/gLZA/0jOQP9jmjz99BJA/YyyQP9AkkD+nCJA/
FN+PPyo8kD8I6Y8/ti2QP3UAkD8KbZA/urqPP1DKjz8JC5A/2guQPxMEkD9dIpA/XXKQP9UY
kD8VPpA/eROQP3tXkD+Ma5A/fgOQP93VkD92TZA/YNaQP0+MkD8ghJA/xuuPP6j7jz80148/
Rn6QP+RJkD+Q6Y8/xzGQP3wfkD8HjJA/kViQP6MIkD8X/I8/LaqQP8ZxkD9k9JA/7JWQP8Rj
kD9zoZA/QUqQP/YUkT+Y448/laWQP5FVkD/AkZA/oa2PP5zGkD8EWpA/06mQP9H6kD93zJA/
KwaRP7EEkT84vpA/FX6QP424kD9pCpA/2W6RP4i8kD9RCJA/AduQPzngkD8My5A/+UqRPxCX
kD/wsJA/NP2QP+pJkD+Pt5A/H9iQP0ZpkD+ZbpA/Tx2RP3OtkD9rF5E/zaeQPyNIkT+Y25A/
MtGPP9+kkD+425A/cQGRP3XgkD8KFJE/XTeRPx1kkT8NapA/OO6QP4gFkT/M9pA/H5+QP+Gk
kD/SvpA/NF6RP5oqkT/UJZE/Q3iRPxZIkT/MfJE/eNKQP6gakT95YJE/f16QP6AJkT9WopE/
eCeRP13okD8a9ZA/AzyRP0IjkT9QhJE/TKqRPygRkT8nM5E/jF6RP6YXkT+KO5I/32+RP6mC
kD//xJA/lNaQPy8kkT8TvJE/Mk2RP5oikT8FZZE/p3qRP/hXkT+QnZE/+wyRPyBhkT8F+JA/
UtyRP1iMkT9HLZE/iYaRP3N4kT8mcJE/3FCRP76xkT8Hb5E/rECRP/y1kT/pVZE/boqRP9Hc
kT9etZE/PhCRPwdWkT81apE/GX6RPxZTkT9nYpE/5xiRPzc1kT+/HpE/P9qRPwXbkT9Wa5E/
3e2RPyCQkT8X0ZE/T6yRP9LqkT+sZZI/pcaRPyOakT8gn5E/47qSP3gmkj8jipE/8tGRP+aQ
kT9SIZE/lgCSPweCkT+WRJI/aOKRPzuxkT/qlpE/086RP6aQkT+f1JE/FZ2RP2LOkT8ilJE/
E4iRP54nkj/WkJE/OoqRPyLykT/MxZE/lTqSP4RvkT9otpE/LOSRP2rRkT/01ZE/tdmRP4V8
kj9blZE/uk2SPyrqkT+nJ5I/0/+RP1CekT/ZnJE/w1CSP3TCkT+lAJI//c2RPwjqkT9XMZI/
Qu+RP5IYkj8B0pE/seqRP3k+kj9nPpI/2e6RP+f2kT9P7ZE/I02SP8ZNkj/a95E/lqORP/I1
kj/l7JE/9M6RP6xFkj/C9JE/m0mSPwrekT+NI5I/RxySPxL6kT9qN5I/mfyRP7mEkT9JzZE/
fT+SPxs1kj8YbJI/skWSP7dXkj/VLZI/t8iSP54Okj+6QZI/gcCRPz2Tkj+icZE/kJqSP08c
kj8jv5I/luGRPz2rkj9w5JE/ZiGTP/5Tkj8HT5I/ckKSP0FXkj82nJI/IF6SP5L2kT+TFJI/
i1ySP8q9kj+cM5I/WgqSP3gDkj+8T5I/UciSP9Ewkj8KUJI/j3OSP3ttkz/Or5I/1IySPwiO
kj+0/pI/H0qSPzdikj9L6JI/pxSSP2vBkj9JmZI/Y+WSP0c4kz9BapI/bKiSP6xskj/3YZI/
nJ6SP8Hekj+FWJI/yOySP0kekz/KypI/LkiTPzXHkj9sPZI/r0mTP6TGkj9lL5M/QOqSP3nN
kj/jnJI/AXGSP7c3kz9OmJI/gQmTP/+ikz9dh5I/IwqTP4m1kj+G8pI/LxWTPyvSkj9D25I/
45qSP2Ljkj9C35I/HX2SP9Xykj+CDJM/zcSSPxbHkj/ca5M/yr2SP7QZkz8un5I/hvKSPyND
kz9AYpM/AO+SP1bzkj8rA5M/aWaTP+NLkz85bpM/vEeSP1lqkz+K8pI/UPySP/1Zkz+S2pI/
FtmSP0pDkz9oO5M/kuWSP2VKkz+s2ZM/5ZaTPzxikz/qJ5M/</AssayYData></Step><Step><CommonData><SampleLocation>1</SampleLocation><SampleID></SampleID><SampleGroup></SampleGroup><SampleInfo></SampleInfo><SampleRow>A</SampleRow><SamplePlate>1</SamplePlate><WellType>BUFFER</WellType><Concentration>-1</Concentration><ConcentrationUnits>µg/ml</ConcentrationUnits><MolarConcentration>-1</MolarConcentration><MolarConcUnits>nM</MolarConcUnits><MolecularWeight>-1</MolecularWeight><Temperature>25</Temperature><StartTime>593410</StartTime><AssayTime>180</AssayTime></CommonData><FlowRate>600</FlowRate><StepType>DISASSOC</StepType><StepName>Dissociation</StepName><StepStatus>OK</StepStatus><ActualTime>180</ActualTime><CycleTime>0.2</CycleTime><AssayXData Points="900">aAHrQwIb60N6NOtDNU7rQ65n60NogetD4ZrrQ3q060MUzutDzufrQ2gB7EPhGuxDmzTsQzVO
7EPOZ+xDaIHsQwKb7EO8tOxDNc7sQ+/n7ENoAe1DAhvtQ5s07UM1Tu1DzmftQ4mB7UMCm+1D
m7TtQzXO7UPO5+1DaAHuQwIb7kN6NO5DNU7uQ85n7kNoge5DApvuQ5u07kM1zu5DzufuQ2gB
70MCG+9DmzTvQzVO70POZ+9DaIHvQwKb70ObtO9DNc7vQ87n70NoAfBDAhvwQ5s08EM1TvBD
zmfwQ2iB8EMCm/BDm7TwQzXO8EPO5/BDaAHxQwIb8UObNPFDNU7xQ85n8UNogfFDApvxQ5u0
8UM1zvFDzufxQ2gB8kMCG/JDmzTyQzVO8kPOZ/JDiYHyQwKb8kObtPJDNc7yQ87n8kNoAfND
AhvzQ5s080M1TvNDzmfzQ2iB80MCm/NDm7TzQzXO80PO5/NDaAH0QwIb9EObNPRDNU70Q85n
9ENogfRDApv0Q5u09EM1zvRDzuf0Q2gB9UMCG/VDmzT1QzVO9UPOZ/VDaIH1QwKb9UObtPVD
Nc71Q87n9UNoAfZDAhv2Q5s09kM1TvZDzmf2Q2iB9kMCm/ZDm7T2QzXO9kPO5/ZDaAH3QwIb
90ObNPdDNU73Q85n90NogfdDApv3Q5u090M1zvdDzuf3Q2gB+EPhGvhDmzT4QzVO+EPOZ/hD
aIH4QwKb+EObtPhDNc74Q87n+ENoAflD4Rr5Q5s0+UM1TvlDzmf5Q2iB+UMCm/lDerT5QxTO
+UPO5/lDaAH6QwIb+kObNPpDNU76Q85n+kNogfpDApv6Q5u0+kM1zvpDzuf6Q2gB+0MCG/tD
mzT7QzVO+0POZ/tDaIH7QwKb+0ObtPtDNc77Q87n+0NoAfxDAhv8Q5s0/EM1TvxDzmf8Q0eB
/EMCm/xDm7T8QzXO/EPO5/xDaAH9Q/Md/UObNP1DNU79Q85n/UNHgf1DApv9Q5u0/UM1zv1D
zuf9Q2gB/kMCG/5DmzT+QzVO/kOuZ/5DR4H+QwKb/kObtP5DNc7+Q87n/kNoAf9DAhv/Q5s0
/0M1Tv9Dzmf/Q2iB/0MCm/9Dm7T/QzXO/0PO5/9DtAAARIENAEROGgBECicAROczAES0QABE
gU0ARE5aAEQaZwBE53MARLSAAESBjQBEPZoARBqnAETnswBEtMAARIHNAERO2gBECucAROfz
AES0AAFEgQ0BRE4aAUQaJwFE5zMBRLRAAUSBTQFETloBRApnAUTXcwFEtIABRHCNAUROmgFE
GqcBROezAUS0wAFEgc0BRE7aAUQa5wFE5/MBRLQAAkSBDQJEThoCRAonAkTnMwJEtEACRIFN
AkROWgJECmcCRNdzAkS0gAJEcI0CRE6aAkQapwJE57MCRKTAAkSBzQJETtoCRBrnAkTn8wJE
tAADRIENA0ThGgNEGicDROczA0S0QANEcE0DRE5aA0QaZwNE53MDRLSAA0SBjQNETpoDRBqn
A0TnswNEpMADRIHNA0RO2gNEGucDROfzA0S0AAREcA0ERD0aBEQKJwRE5zMERNVABESBTQRE
PVoERBpnBETXcwREpIAERIGNBEROmgREGqcEROezBES0wAREcM0ERD3aBEQa5wRE1/MERLQA
BURwDQVEPRoFRBonBUTnMwVEtEAFRHBNBUROWgVECmcFROdzBUSkgAVEgY0FRD2aBUQapwVE
57MFRLTABUSBzQVETtoFRBrnBUTn8wVEpAAGRIENBkQ9GgZECicGRNczBkS0QAZEgU0GRD1a
BkQaZwZE53MGRLSABkSBjQZETpoGRAqnBkTnswZEpMAGRHDNBkQ92gZEGucGROfzBkSkAAdE
gQ0HRD0aB0QaJwdE1zMHRLRAB0SBTQdETloHRBpnB0TXcwdEtIAHRIGNB0ROmgdECqcHRNez
B0S0wAdEcM0HRE7aB0Qa5wdE1/MHRLQACESBDQhEThoIRBonCETXMwhEtEAIRHBNCEROWghE
CmcIROdzCES0gAhEcI0IRD2aCEQKpwhE57MIRLTACESBzQhEPdoIRArnCETX8whEtAAJRIEN
CUROGglEGicJROczCUSkQAlEcE0JRE5aCUQKZwlE53MJRKSACUSBjQlETpoJRAqnCUTnswlE
tMAJRHDNCURO2glEGucJROfzCUS0AApEgQ0KRD0aCkQaJwpE5zMKRLRACkSBTQpEPVoKRBpn
CkTncwpEtIAKRIGNCkQ9mgpEGqcKROezCkS0wApEcM0KRE7aCkQK5wpE5/MKRLQAC0RwDQtE
ThoLRAonC0TnMwtEpEALRHBNC0Q9WgtEGmcLRNdzC0S0gAtEgY0LRD2aC0QapwtE57MLRLTA
C0RwzQtETtoLRBrnC0TX8wtEtAAMRIENDEROGgxEGicMROczDESkQAxEgU0MRE5aDEQaZwxE
13MMRLSADESBjQxETpoMRAqnDETnswxEpMAMRHDNDEQ92gxECucMROfzDESkAA1EcA0NRE4a
DUQKJw1E1zMNRKRADURwTQ1EPVoNRBpnDUTXcw1EpIANRIGNDUROmg1EGqcNRNezDUSkwA1E
cM0NRD3aDUQK5w1E+PMNRLQADkSBDQ5EPRoORAonDkTXMw5EpEAORHBNDkQ9Wg5EGmcOROdz
DkSkgA5EgY0ORD2aDkQKpw5E17MORLTADkRwzQ5ETtoORArnDkTX8w5EpAAPRHAND0ROGg9E
CicPROczD0S0QA9EgU0PRD1aD0QKZw9E13MPRLSAD0RwjQ9EPZoPRAqnD0Tnsw9EpMAPRHDN
D0Q92g9ECucPRNfzD0SkABBEcA0QRE4aEEQaJxBE1zMQRKRAEERwTRBETloQRApnEETncxBE
tIAQRIGNEEROmhBEGqcQRNezEESkwBBEgc0QRD3aEEQK5xBE5/MQRKQAEURwDRFEPRoRRAon
EUTnMxFEtEARRHBNEUROWhFECmcRRNdzEUSkgBFEcI0RRD2aEUQKpxFE17MRRKTAEURwzRFE
TtoRRArnEUTX8xFEpAASRIENEkQ9GhJECicSRNczEkSkQBJEcE0SRE5aEkQKZxJE53MSRKSA
EkSBjRJEPZoSRAqnEkTXsxJEtMASRHDNEkQ92hJECucSROfzEkQnARNEcA0TRD0aE0QKJxNE
1zMTRLRAE0RwTRNEPVoTRBpnE0TncxNEpIATRIGNE0ROmhNEGqcTRNezE0S0wBNEcM0TRD3a
E0Qa5xNE1/MTRKQAFERwDRREPRoURAonFETnMxREpEAURIFNFEROWhRECmcUROdzFES0gBRE
cI0URD2aFEQKpxRE57MURLTAFERwzRREPdoURArnFETn8xREtAAVRHANFUQ9GhVEGicVROcz
FUSkQBVEgU0VRD1aFUQKZxVE13MVRKSAFURwjRVEPZoVRAqnFUTXsxVEpMAVRIHNFUQ92hVE
GucVRNfzFUSkABZEgQ0WRE4aFkQKJxZE1zMWRLRAFkRwTRZETloWRBpnFkTXcxZEpIAWRHCN
FkQ9mhZECqcWRNezFkSkwBZEcM0WRE7aFkQK5xZE1/MWRKQAF0SBDRdEPRoXRAonF0TnMxdE
pEAXRHBNF0Q9WhdECmcXRNdzF0S0gBdEcI0XRD2aF0QapxdE17MXRKTAF0RwzRdEPdoXRArn
F0TX8xdEpAAYRIENGEQ9GhhECicYRNczGESkQBhEcE0YRD1aGEQKZxhE13MYRKSAGESBjRhE
PZoYRAqnGETXsxhEtMAYRIHNGERO2hhECucYRNfzGESkABlEcA0ZRD0aGUQKJxlE5zMZRLRA
GUSBTRlEPVoZRApnGUTXcxlEpIAZRHCNGUQ9mhlECqcZRNezGUS0wBlEcM0ZRE7aGUQa5xlE
1/MZRKQAGkRwDRpEPRoaRAonGkTnMxpEpEAaRHBNGkQ9WhpECmcaROdzGkSkgBpEcI0aRD2a
GkQKpxpE17MaRKTAGkRwzRpEPdoaRBrnGkTX8xpEpAAbRHANG0Q9GhtECicbROczG0SkQBtE
cE0bRE5aG0QKZxtE53MbRKSAG0RwjRtEPZobRAqnG0TXsxtEpMAbRHDNG0Q92htECucbRNfz
G0SkABxEgQ0cRD0aHEQKJxxE5zMcRKRAHESBTRxEXlocRApnHETXcxxEpIAcRHCNHEQ9mhxE
CqccROezHESkwBxEcM0cRD3aHEQK5xxE5/McRLQAHURwDR1EsBodRBonHUTXMx1EpEAdRHBN
HUQ9Wh1ECmcdRNdzHUSkgB1EcI0dRD2aHUQKpx1E17MdRKTAHUSBzR1EPdodRArnHUTX8x1E
pAAeRIENHkROGh5ECiceRNczHkS0QB5EcE0eRE5aHkQKZx5E53MeRKSAHkRwjR5EPZoeRBqn
HkTnsx5EtMAeRHDNHkQ92h5ECuceRNfzHkS0AB9EcA0fRD0aH0QaJx9E5zMfRKRAH0SBTR9E
PVofRApnH0TXcx9EpIAfRIGNH0ROmh9ECqcfRNezH0S0wB9Egc0fRE7aH0QK5x9E1/MfRLQA
IESBDSBEPRogRAonIETnMyBEtEAgRIFNIEROWiBEGmcgROdzIES0gCBEgY0gRE6aIEQapyBE
57MgRLTAIESBzSBETtogRBrnIETn8yBEtAAhRIENIUROGiFEGichROczIUS0QCFEgU0hRE5a
IURsZyFE53MhRLSAIUSBjSFETpohRBqnIUTnsyFEtMAhRIHNIURO2iFEaOkhROfzIUS0ACJE
gQ0iRE4aIkQaJyJE5zMiRLRAIkSBTSJETloiRBpnIkTncyJE</AssayXData><AssayYData Points="900">iS+RP1SGkj+/sJM/Ok+VP48Wlj+MypY/oDqYP2bMmD99wpk/1rGZP4gwmj+1iZo/i2WbP2Pg
mj9/gps/PE6bP980mz9Dxps/nRqbP1sEnD9DwZs/g4ibP0HBmz8hzps/di+cPzTSmz8FrZs/
nEycP76Gmz8LLJw/aOebP5sGnD9OB5w/nr+bP99HnD+4yJs/hu6bP7xUnD99uJs/HK+bP2Ie
nD9to5s/0/abPxMkmz9hTpw/loGcP/bnmz9MKJw/1EicP7aomz+vgps/uWWbP96smz8rrps/
bbWbPzmdmz+0pZs/nEWcP+aBmz9+8Zs//0CbP114mz8tvJs/wE6bP6Fwmz9Kx5s/rtKbP2Jd
mz+aT5s/E0WbP76rmz8Q25s/vrmbP7FHmz+w5Zo/HUSbP/domz8NP5s/EMObPyVamz9mgps/
qGabP6bomz/sfps/5y2bP65lmz9hu5s/aYObP+crmz+FH5s/RZKbP/oNmz9uQJs/0GKbP9ps
mz85d5s/wa+bP308mz/oops/omybP85Dmz84jJs/ZuyaP6Igmz+95Jo/PEWbP/9gmz8h3Zo/
5ouaP0domz+aMJs/R5mbP8cBmz/Wd5s/byqbP93wmj+FXps/nKqaP5sImz+oqJo/NKyaP5bF
mj+5b5s/nbGaP0tAmz8+7po/Yr2aP0Ofmj8U1Jo/vs+aPydCmz87BJs/WomaP0JCmz84cpo/
viWbP/Yhmz87d5o/osSaP5+1mj+qq5o//AKbP1gzmz/cWJs/jGCbPzkgmz+5j5o/fpOaP/2C
mj/Wepo/e0+aP9Ovmj/8Fps/exmaPz1dmj9cUJs/VMWaP/Ecmz8wsJo/DbGaP1Tzmj8meZo/
V+uaP2Zdmj8o7Jo/WxubPyKrmj+rtJo/layaP1dImj+O9po/orCaP9Dhmj9Obpo/RU2bP6AJ
mz8Copo/ui+bP+7Nmj/GsZo/q4WaPxs7mj87wZo/t8iaP7CSmz8SK5s/+v6aP1TOmj/tnJo/
EsKaPxhtmj/IO5o/ssOaPyTemj+775o/eF2aPzvcmj8oS5o/oRGbPyd/mj/6Gps/6I6aP4Ow
mj+7p5o/TduaPxqUmj8UaZo/IVmaPyhFmj+ok5o/ojKbPyijmj97tJo/FxqaP/Dvmj+mm5o/
avqaP8Drmj+8q5o/+t6aP8Oumj/qLJs/qdGaPwdjmj/P15o/JWmaPx0smz8n5po/H1eaPy4n
mj9+b5o/C8maP99kmj9YbJo/ZzmaP7QOmj/YVZo/nb2aP0zBmj+BqZo/EYGaP5NUmj/WWZo/
OCCbP3CLmj/4epo/hjOaPxTTmj/Wfpo/yryaP0EHmj9awZo/nbeaP0YBmz/vpJo/DImaP7nH
mj9H6Jo/HY2aP4B4mj86Gpo/J3maP3Jcmj8H5po/K+qaP78Gmj+dvZo/rVWaP8wLmz8qkpo/
zr6aP+vXmj/EGJo/oAybP4Himj+LaJs/osmaPyNGmz9D7po/sJ2aP+Xqmj9pmpo/9dSaPwzc
mj/tQZo/1MSaP2C0mj8Fvpk/aHuaP46fmj85tpo/nCKaP67Qmj/Twpo/zOOaP5usmj/iqJo/
SKeaPxhdmj/smJo/iKSaPwt7mj8pEZs/za2aP+ycmj/xHZs/Z+eaP4ttmj/UPZo/mvuaP1Gl
mj8Q55o/01uaPwQAmj+kjJo/lf6aP9UUmj/CMpo/S7qaP1XLmj+6cJo/0fCaP3CHmj/EHps/
85yaPyHfmj9GpZo/BBKaP8qGmj/Ze5o/NYKaP0bCmj9H+Jo/7F2aP9W6mj/nU5o/yD2aP+SM
mj962Jo/fFmaP6bFmj+RJZo/ykqaP7yjmj9955o/x2yaP4g0mz9p/Zo/namaPw6Tmj9sHZs/
OMmaP5t5mj8ssZo/WkqaP3Xcmj/r7Zo/AmCaP/0Kmz/Dzpo/4byaP9lxmj87NZo/F7CaP72t
mj8kq5k/2gebP48mmj9Cl5o/x26aP7W/mj8JUJo/HhWbPwnfmj/ZrJo/YqKaP9XJmj+JwZo/
m5CaP/ezmj8MI5s/azqbPzg0mz+v9Zo/zDSbPyOFmj/W4po/OfeaPxKemz+vwZo/DPaaP50o
mz/GM5s/y9maP12imj/hY5o/9keaP42Lmz8I25o/p+SaPz9Jmj9jspo/GMaaP3Lvmj/t45o/
/HuaPx+fmj+j3Jo/AxObP2Wfmj+oaZo/jTmaPxrxmj/EB5s/cXSaP3a2mj/rFZs/qTqbP5jk
mj9YjJo/N7GaP5Mwmz83uZo/wueaPzrPmj8RBZs/VbOaP5x9mj9kypo/S4GaP2eKmj/cpZo/
8+CaPw6cmj/EvZo//ImaP/dzmj/4AJs/uOaaP+LMmj+5VZo/ghObP0kImz+THJo/lO2aP1fB
mj/LHps/n5qaP9jUmj+Q7Zo/IW2aP156mj8vSJo/5CGbP6m3mj+3vpo//8SaPy1mmj82ypo/
R86bP0q3mj+sHJs/eQabP1cUmz/iyJo/ELyaP7Pqmj9eb5o/SCmaPwYHmz+ihJo/QzibPwFs
mj8TQps/8QqbP9Psmj9ghZo/356aP4EMmz/DlZo/YNOaP6cCmz/Z15o/VcGaPykwmz8A15o/
NQabP9y4mj9Owpo/3G6bP8Domj+AJZs/YpaaP+N/mj9e4Jo/lsWaPxufmj+Zlpo/yX2aP2Dx
mj8beZo/2xObP1xCmz+KAJs/f+2aP4ZAmz+MEps/vnubP1UTmz91Q5s/xIKbP9eomj9fFps/
gFaaPxJPmj/HhZo/xquaP7NOmz92/Zo/a76aPxXemj9wGps/DZuaP6cGmz/HcJs/HRebPzDa
mj+6+5o/a1CbP/tLmz+68Zo/3rGaP33Dmj8JLJs/gyCbP1/qmj+t9po/x86aP4Ffmz/wfps/
9mabP2gFmz/M3Zo/zjSbP73Bmj+QQJs/f9CaP3zomj9vuZs/KveaPxTEmj+djpo/EAGbP5A9
mz8eT5s/mU2bPx/8mj90AJs/eqeaPz23mj9IeJo/zfqaP7EDmz/MMZs/y3ibP8Yomz9GXZs/
+9CaPzMvmz+Wkpo/Ko2bP/wNmz9CUJs/txObP2Gvmj8vkJo//C2bP1hKmz8X15o/lQabP8y3
mj914po/bTKbP+Xnmj95u5o/iBqbP3gGmz8shZs/kuKaP2NFmz9m2Zo/8gibP0MOmz/zqZs/
MUGbPwoEmz/cJ5s/EFWbPyLpmj8zUJs/zFabP4tvmz8L/po/aAGbP38Lmz+M45o/juqaPx9h
mz9wh5o/h/KaP0U9mz/eiJs/iYWaP1RQmz/q0Jo/vD+bP1nimj8Imps/cbCbP7Jomj+hbZs/
lb6aP3ZMmz+4/Jo/RnCaP/q+mj/VjJs/StGaP3BHmz8IfZs/6B2bP5ASmz+d55o/F06bPyoE
mz+nm5s/t3qbP4bamz916Zs/BxWbP3QEmz85S5s//v6aP5yimj9nE5s/5fibP8IMmz++8po/
iVObPyS9mz/RpZs/bIWbP1p+mz/abZs/fGKaP5Remz+iZ5o/HOiaPwhGmz+vLJs/d2ebP7Ft
mz+UIJs/l7abPw34mj/KCJs/4VKbP3Vamz/LP5s/6j+bP/FHmz80bps/V1+bP/nFmj/PWZs/
d4SbP+Immz/jeps/jQmbP0NYmz/cPps/GjubP9mymz8PQps/EVWbP2hZmz9Sops/A52bPyR1
mz9hSZs/kTubP7XWmz8Lips/eBKbPyd2mz919Zs/plqbP0NEmz/PaJs/Je+aP1VVmz8ZOps/
4FybP94DnD/dOZs/IWabP8+Hmz8DMps/7jebP2o0mz/IIps/K0ibP9Cimz/Cv5s/3gibP+ao
mz97TJs/qqebPz5Gmz+aw5s/tOaaPztumz/WIZs/NrWbP6kkmz89VJw/tZmbP3Z/mz9q6po/
DjObP4Dpmz/6d5s/dEGbP0gPnD+eXps/7OeaP2t5mz83eJs/NnCbP+dnmz/+iJs/1DibP29W
mz9rPJs/JK6bP7qMmz/1pps/ZUSbP+tumz+Wops/crCbP+Gfmj9Yp5s/PDCbP1Ppmj8dApw/
hnybP4esmz87WZs/CWCbP3KMmz97zZs/nD+bPzYvnD9eh5s/ZWqbP0h8mz8gxps/mE6bP7Pr
mj+srps/I6abPwkfmz8bxZs/d9mbP6SGmz9KsZs/nqubPyYzmz+m7Zo/GAqcP3brmz/WeZs/
sW6bP9gqnD9zOJs/iOubP9a8mz/aHZs/N3GbP+uBmz9NGJs/CiybP8fGmz+90ps/0KybP6pw
mz/Kb5s/yT+bP/tMmz/28Zs/AQqbP3r5mz+BwJs/UWibP8uJmz/Uups/txicPx5Kmz+c35s/
8UKbP7+0mz8SaJs/4r+bPxb5mz9uVps/OhecP4DGmz+xcJs/hHebP8i9mz9OUZs/RG+bP0sx
mz+eMZs/N7ubP6MJmz/C5Zs/coabP9Q1mz+4S5s/SQ2bP+5smz+Gx5s/ceubP9ZVnD+g/Js/
c/2bP+f4mz+47Js/0EacP2VFnD/Cw5s/PcybP235mz9pYJs/NtSbP2F0mz9OLJw/JUabP0iN
mz9tiZs/BBmcPxAEnD8bGJw/tFKcP3vZmz9NnZs/SmebP7Grmz+R/Js/LwWcP/t4mz9TBpw/
gI2bP+CCmz/Rl5s/BdubP2Tvmz+GDJw/ubCbPyP+mz8Uo5s/Bs2bP9Y1mz8Zg5w/QuubPw9d
nD9gJ5w/FLSbP2Y/nD/52ps/oaKbP7G6mz/kIpw/PD2cP9ZnnD99eps/syecP+JJnD8SO5s/
8gCcP4S4mz8ODZw/WkWcP40/nD8rIpw/9iGcPxcSnD+eV5w/</AssayYData></Step><Step><CommonData><SampleLocation>11</SampleLocation><SampleID></SampleID><SampleGroup></SampleGroup><SampleInfo></SampleInfo><SampleRow>A</SampleRow><SamplePlate>1</SamplePlate><WellType>REGENERATION</WellType><Concentration>-1</Concentration><ConcentrationUnits>µg/ml</ConcentrationUnits><MolarConcentration>-1</MolarConcentration><MolarConcUnits>nM</MolarConcUnits><MolecularWeight>-1</MolecularWeight><Temperature>25</Temperature><StartTime>782585</StartTime><AssayTime>5</AssayTime></CommonData><FlowRate>1000</FlowRate><StepType>KREGENERATION</StepType><StepName>Regeneration</StepName><StepStatus>OK</StepStatus><ActualTime>4.99901</ActualTime><CycleTime>0.2</CycleTime><AssayXData Points="25">tIAiRHCNIkQ9miJECqciRNezIkSkwCJEcM0iRE7aIkQa5yJE1/MiRKQAI0SBDSNEPRojRAon
I0TnMyNEpEAjRHBNI0Q9WiNECmcjRNdzI0S0gCNEcI0jRD2aI0QKpyNE17MjRA==</AssayXData><AssayYData Points="25">nuAmwNBhOMCcukHA/9lHwIp+TMDQFFDA1tZSwIeZVcBcZljA4fdZwP3wW8Clx13APPVewK6+
YMDe72HAZwpjwF/6Y8DkfWXAEb9mwO4gZ8CMRWjA8kZpwKy/acCij2rAN9ZqwA==</AssayYData></Step><Step><CommonData><SampleLocation>12</SampleLocation><SampleID></SampleID><SampleGroup></SampleGroup><SampleInfo></SampleInfo><SampleRow>A</SampleRow><SamplePlate>1</SamplePlate><WellType>NEUTRALIZATION</WellType><Concentration>-1</Concentration><ConcentrationUnits>µg/ml</ConcentrationUnits><MolarConcentration>-1</MolarConcentration><MolarConcUnits>nM</MolarConcUnits><MolecularWeight>-1</MolecularWeight><Temperature>25</Temperature><StartTime>798670</StartTime><AssayTime>5</AssayTime></CommonData><FlowRate>1000</FlowRate><StepType>KREGENERATION</StepType><StepName>Regeneration</StepName><StepStatus>OK</StepStatus><ActualTime>4.99999</ActualTime><CycleTime>0.2</CycleTime><AssayXData Points="25">pMAjRGDNI0Q+2iNECucjRNfzI0SkACREkg0kRD4aJEQKJyRE1zMkRKRAJERxTSREPlokRApn
JETXcyREpIAkRHGNJEQtmiRECqckRMezJESkwCREcc0kRD7aJERC6CRE1/MkRA==</AssayXData><AssayYData Points="25">f0oovhayEL5wYum9kResvS7qmL1seU6995cgvXPPtbxKUHS82mckvJTqqjlKKlY8uLePPEU6
qTxTjMQ8bpfyPCJyFD0jWCk9S6Q+Pee4Nz3+BV89dAt/PVdzbz3DGIE9vsuJPQ==</AssayYData></Step><Step><CommonData><SampleLocation>11</SampleLocation><SampleID></SampleID><SampleGroup></SampleGroup><SampleInfo></SampleInfo><SampleRow>A</SampleRow><SamplePlate>1</SamplePlate><WellType>REGENERATION</WellType><Concentration>-1</Concentration><ConcentrationUnits>µg/ml</ConcentrationUnits><MolarConcentration>-1</MolarConcentration><MolarConcUnits>nM</MolarConcUnits><MolecularWeight>-1</MolecularWeight><Temperature>25</Temperature><StartTime>814752</StartTime><AssayTime>5</AssayTime></CommonData><FlowRate>1000</FlowRate><StepType>KREGENERATION</StepType><StepName>Regeneration</StepName><StepStatus>OK</StepStatus><ActualTime>4.99999</ActualTime><CycleTime>0.2</CycleTime><AssayXData Points="25">pAAlRGANJUQ+GiVE+iYlRMczJUSkQCVEcU0lRC1aJUQKZyVEx3MlRKSAJURgjSVELZolRPqm
JUTHsyVElMAlRGDNJUQt2iVE+uYlRNfzJUSkACZEYA0mRC0aJkQKJyZE1zMmRA==</AssayXData><AssayYData Points="25">I8dGwP6wU8DTMFrASIBdwI/wX8APdGLAD7ljwBNWZcBxFGfAI+RnwDPeaMAiyWnAsvdqwJ7R
a8CxkmzAEURtwOHTbcBXsW7ArBJvwEGvb8AY7G/As9dwwFVEccAisXHAwPJxwA==</AssayYData></Step><Step><CommonData><SampleLocation>12</SampleLocation><SampleID></SampleID><SampleGroup></SampleGroup><SampleInfo></SampleInfo><SampleRow>A</SampleRow><SamplePlate>1</SamplePlate><WellType>NEUTRALIZATION</WellType><Concentration>-1</Concentration><ConcentrationUnits>µg/ml</ConcentrationUnits><MolarConcentration>-1</MolarConcentration><MolarConcUnits>nM</MolarConcUnits><MolecularWeight>-1</MolecularWeight><Temperature>25</Temperature><StartTime>830825</StartTime><AssayTime>5</AssayTime></CommonData><FlowRate>1000</FlowRate><StepType>KREGENERATION</StepType><StepName>Regeneration</StepName><StepStatus>OK</StepStatus><ActualTime>4.99999</ActualTime><CycleTime>0.2</CycleTime><AssayXData Points="25">pEAmRHFNJkQ+WiZE+mYmRNdzJkSkgCZEcY0mRC2aJkT6piZEx7MmRKTAJkRgzSZEPtomRArn
JkTH8yZElAAnRGANJ0Q+GidECicnRMczJ0SUQCdEYE0nRC1aJ0QKZydE13MnRA==</AssayXData><AssayYData Points="25">R+JAvoaEL75t7gy+OAjuvYD6wb1YnJe99Ux7vTzAP73f0hu9CmPnvONEybzIPIC8rXZVu6pR
LrvJYbO5S49GPBqxfTzzVJY8BRq3PEYvCT1y1u88m5AbPYsqKz2pOzk92ks+PQ==</AssayYData></Step><Step><CommonData><SampleLocation>11</SampleLocation><SampleID></SampleID><SampleGroup></SampleGroup><SampleInfo></SampleInfo><SampleRow>A</SampleRow><SamplePlate>1</SamplePlate><WellType>REGENERATION</WellType><Concentration>-1</Concentration><ConcentrationUnits>µg/ml</ConcentrationUnits><MolarConcentration>-1</MolarConcentration><MolarConcUnits>nM</MolarConcUnits><MolecularWeight>-1</MolecularWeight><Temperature>25</Temperature><StartTime>846904</StartTime><AssayTime>5</AssayTime></CommonData><FlowRate>1000</FlowRate><StepType>KREGENERATION</StepType><StepName>Regeneration</StepName><StepStatus>OK</StepStatus><ActualTime>5.00103</ActualTime><CycleTime>0.2</CycleTime><AssayXData Points="25">pIAnRHGNJ0Q+midECqcnRNezJ0SkwCdEcc0nRD7aJ0T65idEx/MnRKQAKERxDShELRooRPom
KETXMyhEpEAoRHFNKEQ+WihE+mYoRNdzKESkgChEcY0oRD6aKET6pihE6LMoRA==</AssayXData><AssayYData Points="25">kexJwADEVcDw/lvAmLpfwLniYcA5W2TA54hlwKwJZ8AXb2jAzZFpwM8CasDPP2vA5VBswDaJ
bMBRhm3AoC5uwJuGbsBVJm/Apa1vwKe4cMDtznDAZBpxwIDeccAABXLAkkRywA==</AssayYData></Step><Step><CommonData><SampleLocation>12</SampleLocation><SampleID></SampleID><SampleGroup></SampleGroup><SampleInfo></SampleInfo><SampleRow>A</SampleRow><SamplePlate>1</SamplePlate><WellType>NEUTRALIZATION</WellType><Concentration>-1</Concentration><ConcentrationUnits>µg/ml</ConcentrationUnits><MolarConcentration>-1</MolarConcentration><MolarConcUnits>nM</MolarConcUnits><MolecularWeight>-1</MolecularWeight><Temperature>25</Temperature><StartTime>862832</StartTime><AssayTime>5</AssayTime></CommonData><FlowRate>1000</FlowRate><StepType>KREGENERATION</StepType><StepName>Regeneration</StepName><StepStatus>OK</StepStatus><ActualTime>4.99901</ActualTime><CycleTime>0.2</CycleTime><AssayXData Points="25">tcAoRILNKEQ+2ihEC+coRNjzKESlAClEcQ0pRE8aKUQbJylE6DMpRLVAKURxTSlEPlopRBtn
KUTYcylEpYApRHGNKURPmilEG6cpRNizKUS1wClEcc0pRD7aKUQb5ylE2PMpRA==</AssayXData><AssayYData Points="25">I/wpvmjLD7576O+9QMGqveEki72aF2e9hgUrvVvC97yzXHi8ChkSvGI0DzsAfTc8vDOfPFCF
jTxJqeg80VoaPXAxLT2ugyg97g1LPQpZXD1cSWI98CJ2PTA1gj3QOIM9a2yGPQ==</AssayYData></Step><Step><CommonData><SampleLocation>1</SampleLocation><SampleID></SampleID><SampleGroup></SampleGroup><SampleInfo></SampleInfo><SampleRow>A</SampleRow><SamplePlate>1</SamplePlate><WellType>BUFFER</WellType><Concentration>-1</Concentration><ConcentrationUnits>µg/ml</ConcentrationUnits><MolarConcentration>-1</MolarConcentration><MolarConcUnits>nM</MolarConcUnits><MolecularWeight>-1</MolecularWeight><Temperature>25</Temperature><StartTime>877531</StartTime><AssayTime>60</AssayTime></CommonData><FlowRate>1000</FlowRate><StepType>BASELINE</StepType><StepName>Baseline</StepName><StepStatus>OK</StepStatus><ActualTime>60</ActualTime><CycleTime>0.2</CycleTime><AssayXData Points="300">pQAqRHINKkQuGipECycqRMgzKkSlQCpEck0qRD9aKkQLZypEyHMqRJWAKkRyjSpEP5oqRAun
KkTYsypElcAqRHLNKkQu2ipEC+cqRNjzKkSVACtEcg0rRD8aK0QLJytE2DMrRKVAK0SCTStE
LlorRAtnK0TYcytEpYArRHKNK0Q/mitEC6crRNizK0SlwCtEcs0rRD/aK0QL5ytE2PMrRKUA
LERyDSxEPxosRAsnLETIMyxEpUAsRHJNLEQ/WixEC2csRNhzLESlgCxEco0sRD+aLEQLpyxE
2LMsRKXALERhzSxEP9osRAvnLETY8yxEpQAtRHINLUQ/Gi1ECyctRNgzLUSVQC1Eck0tRD9a
LUT7Zi1E2HMtRJWALURhjS1ELpotRAunLUTYsy1EpcAtRHLNLUQ/2i1EC+ctRNjzLUSlAC5E
cg0uRD8aLkQLJy5E2DMuRKVALkRyTS5EP1ouRAtnLkTYcy5EpYAuRHKNLkQumi5EC6cuRMiz
LkSlwC5Ecs0uRD/aLkT75i5E2PMuRKUAL0RyDS9EPxovRAsnL0TYMy9EpUAvRHJNL0Q/Wi9E
C2cvRMhzL0SlgC9Eco0vRD+aL0T7pi9E2LMvRKXAL0RyzS9ELtovRPvmL0TY8y9EpQAwRHIN
MEQuGjBECycwRMgzMESlQDBEck0wRC5aMEQLZzBEyHMwRKWAMERyjTBEP5owRPumMETYszBE
lcAwRHLNMEQ/2jBEC+cwRNjzMESVADFEcg0xRD8aMUQLJzFEyDMxRKVAMURyTTFEP1oxRPtm
MUTIczFEpYAxRHKNMUQ/mjFEC6cxRMizMUSlwDFEcs0xRC7aMUT75jFE2PMxRJUAMkRyDTJE
PxoyRAsnMkTYMzJElUAyRHJNMkQ/WjJEC2cyRNhzMkSVgDJEYY0yRD+aMkQLpzJE2LMyRJXA
MkRhzTJEP9oyRPvmMkTI8zJElQAzRHINM0QuGjNE+yYzRNgzM0SVQDNEck0zRJBaM0T7ZjNE
2HMzRJWAM0RhjTNEP5ozRPumM0TYszNEpcAzRHLNM0Q/2jNE++YzRMjzM0SVADREcg00RD8a
NEQLJzRE2DM0RJVANERyTTRECVw0RPtmNETYczREpYA0RHKNNEQ/mjREC6c0RMizNESlwDRE
Yc00RC7aNEQL5zREyPM0RKUANURhDTVELho1RAsnNUTYMzVEpUA1RHJNNUQ/WjVEC2c1RNhz
NUSlgDVEco01RD+aNUT7pjVE2LM1RJXANURhzTVEP9o1RPvmNUTY8zVEpQA2RHINNkQuGjZE
Cyc2RNgzNkSVQDZEck02RD9aNkQLZzZE2HM2RJWANkRyjTZEP5o2RAunNkTIszZElcA2RHLN
NkQu2jZEC+c2RMjzNkSlADdEcg03RD8aN0T7JjdE2DM3RJVAN0RhTTdEP1o3RPtmN0TYczdE
lYA3RHKNN0QumjdE+6Y3RMizN0SlwDdEcs03RC7aN0QL5zdEyPM3RKUAOERhDThELho4RAsn
OETIMzhEpUA4RHJNOEQ/WjhEC2c4RMhzOESVgDhEco04RD+aOEQLpzhEyLM4RJXAOERhzThE
Lto4RAvnOETY8zhE</AssayXData><AssayYData Points="300">wO3gPX4Q4T1mA+09aLXqPSA6+T1CcPs9C+75PbsP/D1s9/896V8GPmx3/z26BQQ+uFkGPo51
BD6Fogk+KqcLPtAICT6hfA4+ZPwMPp6vDj6+bgw+L1kTPhvNET7lqQ8+K6ASPtb0Fz5roRY+
QhcWPs3EGD446xs+3ZcXPlw0HD5aKR0+H9AfPmIJHj547hs+HowjPnaKHz63gB8+EB8kPrCi
IT4l2x4+RhokPtqPJj5UWyQ+mggpPvFqJD6xiCs++0cnPpRZMD5ciSw+fyQtPq/3Lj6jVy0+
pYUtPgiPMD6JNjI+aR8vPiY1ND62XjE+/Rw2PimaND4pLzQ+yM81PsA2NT4qDjU+/XI4PqAB
PD4d6jk+rqQ3PpVTPT5s0Do+bVo7PuX+OD617zk+K5U/Poi9PT5Hzzw+JyJAPoRhPT597z4+
nfs/Pil2Pz4v6UE+mTNEPqmaPz6f50Q+gzZFPtyDPz65Z0Y+2vhEPkS2Rj4JBEg+5fZDPme0
Rz5S8kk+8/1KPnntRj4oX0k+gNJLPiO1ST5uSEw++UNNPkX/Sz5QJUw+dLxJPlK1Tj4NSU4+
TuxLPnuQUT4m8Ek+1B1RPkfjTz6cnlE+MtBSPrmPUj6l/FQ+eQZTPnF/UT4jYlQ+IrhZPpK8
UT4nHFQ+JQ5ZPmPeWD6bx1Y+X+FXPrXwVj7IYVk+CPtbPpglXj5zz1g+jLtZPq3LVT7ep1U+
PQtZPrnRXT53MFo+g15ZPg69WT7U8F4+7xVdPjugWz6Iw14+VnZaPq+1WT7NyF4+BVVgPqDn
XD7YBmI+gCxePrykXj4h/GQ+GDhkPsPEYT5zfWM+oIBiPuQqZT7V9WE+8PBjPhmPZD4qEmI+
7splPvReZD7OuWY+kqZjPu4qaT47RGY+A4loPmoYaz5vS2g+wbRsPsOYbD5fdWo+Ge1nPk5C
aT4ywms+87lnPhWGaD5PS2g+uhRvPuF7bj4iAG0+Y09sPlF1bD6TmW0+D+htPro+bT5IzW4+
JTVvPiHccD4bR28+K41wPru/bT4Ic3E+7iVzPtdXcj5D3nI+PT5vPlKMbz7TJXQ+U9VvPvWP
bj7awHI+6QVvPm6fbT6AoXY+6dVyPnvNcT5Jg3k+uAF3Pvindz4tAnY+Hp50Ph77dD5z23M+
z853Pmhadz6QbHY+qyx3PmbRcj6VnXk+Hw96PkI3dD4xAXg+ez58PqDLez7uSXk+Dbd5PnBd
ez40HHs+qE57Ppv/eD7Nnnk+I1h3PlZPfD7HyHg+jH15Pi+5ej4/z3k+cy57PkY2fD58Gn8+
xep+PnQBfj4BRn4+UFyAPloBfz5ZW30+rcmAPqfzez5oEn0+9Ld9Pupeez6U2n8+AS5/Pm8S
fT61FX8+YaCAPhF3gT53KIA+k858PsEFgD7EHoA+X1mBPigsgj5j5oE+Oe+APgckgj4NZoI+
rUuBPs0ugT59m4E+RlCEPhg9gj7a1YI+dZiBPnDegT5VqII+9vuBPl+whD5/nIE+JAiDPvva
gT6w2oM+n4iDPj9AhD58OIY+kseCPhnbhD5JJ4M++8eFPpLQgz40HYI+jcCEPuJZhD6Vj4Q+
XQ6EPiPpgz69tYQ+</AssayYData></Step><Step><CommonData><SampleLocation>3</SampleLocation><SampleID>QA013.2 G7/L4</SampleID><SampleGroup></SampleGroup><SampleInfo></SampleInfo><SampleRow>A</SampleRow><SamplePlate>1</SamplePlate><WellType>KLOAD</WellType><Concentration>10</Concentration><ConcentrationUnits>µg/ml</ConcentrationUnits><MolarConcentration>-1</MolarConcentration><MolarConcUnits>nM</MolarConcUnits><MolecularWeight>-1</MolecularWeight><Temperature>25</Temperature><StartTime>943240</StartTime><AssayTime>80</AssayTime></CommonData><FlowRate>600</FlowRate><StepType>LOADING</StepType><StepName>Loading</StepName><StepStatus>OK</StepStatus><ActualTime>80</ActualTime><CycleTime>0.2</CycleTime><AssayXData Points="400">pQA5RHINOUQ/GjlECyc5RNgzOUSlQDlEck05RD9aOUQLZzlE2HM5RKWAOURyjTlEP5o5RAun
OUTYszlEGME5RGHNOUQ/2jlEC+c5RNjzOUSlADpEcg06RD8aOkQLJzpE2DM6RKVAOkRyTTpE
P1o6RAtnOkTIczpEpYA6RGGNOkQ/mjpEC6c6RNizOkSlwDpEcs06RE/aOkQL5zpE2PM6RKUA
O0RyDTtEPxo7RAsnO0TYMztEpUA7RHJNO0Q/WjtEC2c7RPlzO0SlgDtEco07RD+aO0Q9pztE
6bM7RKXAO0RhzTtEP9o7RAvnO0TY8ztEpQA8RHINPERFGzxECyc8RNgzPESlQDxEgk08RD9a
PET7ZjxE2HM8RKWAPERyjTxEP5o8RAunPETYszxEpcA8RHLNPEQ/2jxEC+c8RNjzPESVAD1E
cg09RD8aPUT7Jj1E2DM9RJVAPURyTT1EP1o9RAtnPUTYcz1EpYA9RGGNPUQ/mj1EC6c9RNiz
PUSlwD1Ecs09RD/aPUQL5z1E2PM9RKUAPkRyDT5EPxo+RAsnPkTYMz5EpUA+RHJNPkQ/Wj5E
C2c+RMhzPkSVgD5EYY0+RD+aPkQLpz5E2LM+RKXAPkSjzT5EP9o+RAvnPkTY8z5EpQA/RGEN
P0Q/Gj9E+yY/RNgzP0SlQD9Eck0/RD9aP0QLZz9E2HM/RKWAP0RyjT9EX5o/RAunP0TYsz9E
lcA/RHLNP0Q/2j9EC+c/RMjzP0SlAEBEcg1ARD8aQEQLJ0BE2DNARChBQERyTUBEP1pARBxn
QETYc0BEpYBARHKNQEQumkBE+6ZARNizQESVwEBEcs1ARD/aQEQL50BE2PNARKUAQURyDUFE
LhpBRAsnQUTIM0FEpUBBRHJNQUSxWkFE+2ZBRMhzQUSlgEFEgo1BRD+aQUQLp0FE+bNBRJXA
QURyzUFEP9pBRAvnQUTI80FElQBCRHINQkQ/GkJE+yZCRMgzQkSVQEJEck1CRD9aQkQLZ0JE
yHNCRJWAQkRhjUJEP5pCRAunQkTYs0JEpcBCRHLNQkQ/2kJE++ZCRNjzQkSlAENEcg1DRC4a
Q0T7JkNE2DNDRKVAQ0RyTUNEP1pDRAtnQ0TYc0NEpYBDRHKNQ0Q/mkNEC6dDRMizQ0SVwENE
cs1DRD/aQ0T75kNE2PNDRJUARERhDURELhpERAsnRETYM0REpUBERHJNREQ/WkREC2dERNhz
RESlgEREco1ERMKaREQLp0RE2LNERKXARERhzUREP9pERAvnRETY80RE9wBFRGENRUQuGkVE
CydFRN40RUSlQEVEck1FRC5aRUQLZ0VEYXVFRJWARURyjUVEP5pFRAunRUTYs0VElcBFRGHN
RUSQ2kVE++ZFRNjzRUSlAEZEcg1GRIAaRkQLJ0ZEyDNGRKVARkRhTUZEP1pGRAtnRkTYc0ZE
lYBGRHKNRkQ/mkZEC6dGRMizRkSlwEZEcs1GRD/aRkQL50ZE2PNGRJUAR0RhDUdEPxpHRAsn
R0RbNEdElUBHRHJNR0QuWkdE+2ZHRMhzR0SlgEdEco1HRC6aR0T7pkdEyLNHRKXAR0RhzUdE
LtpHRAvnR0TY80dEpQBIRHINSEQ/GkhE+yZIRMgzSESlQEhEYU1IRC5aSEQLZ0hE2HNIRKWA
SERyjUhELppIRPumSETYs0hEpcBIRGHNSERP2khEY+hIRMjzSESVAElEcg1JRC4aSUT7JklE
2DNJRJVASURyTUlELlpJRPtmSUTYc0lEpYBJRHKNSUQ/mklE+6ZJRMizSUSlwElEcs1JRC7a
SUQL50lEyPNJRNYASkRyDUpELhpKRPsmSkTIM0pE1kBKRGFNSkQ/WkpE+2ZKROlzSkSVgEpE
YY1KRD+aSkT7pkpE2LNKRKXASkRhzUpEP9pKRPvmSkTY80pElQBLRGENS0QuGktE+yZLRNgz
S0SlQEtEYU1LRD9aS0QLZ0tE2HNLRKWAS0RyjUtELppLRPumS0TIs0tEpcBLRGHNS0Q/2ktE
++ZLRMjzS0RqAUxEYQ1MRD8aTET7JkxE2DNMRJVATERyTUxELlpMRChpTETYc0xElYBMRGGN
TEQ/mkxE+6ZMRMizTESVwExEo81MRC7aTEQL50xE2PNMRA==</AssayXData><AssayYData Points="400">1ISAPqSQgD5J5X0+3QaBPoN+hD52MoQ+YD+GPmCVij4G2Is+MgmNPqOTjz4fMpI+8SuVPlc5
lj518Zk+0R+ePoI1nj49tqE+onSmPlYrpz78pKo+1wmtPiqErj6+hLI+5WaxPlbxtD4Q5bk+
kQC5PhqHvT4xncE+A8bAPi/Gxj7XR8c+lsnJPmsDzD46Us8+JynQPhOT1D6sUNY+qLraPmUQ
3T4BNt8+UovgPpDH4j7upOQ+YHTnPgdz6j5kI+w+kzbwPo8n8j6i3fE+3Vj3PiAq+D5Favw+
4UD/PnOIAD9V7gA/LggCP0roAz/ArwQ/OiIGP2TfBj/Vrwg/RP8HP315Cj+W6wo/0+MMPw4Z
Dj/C2g4/1jgQPz4mET8GrxI/L+8SPyrzFD+cHhU/uoAXP++ZGD9LRBg/6FsaP+aHGz/QMRw/
rOAdP4X9Hz+hhyA/RPggPx4nIj/KbiI/+mEjP+bGJD9vuCY/mWomP2VMKD9CByo/SRgrPwDB
Kz/VMS0/V4ksP7CXLj/ROS8/a2MwP3b2MT/J2TE/sJY0P+zIND+L6DQ/E9I1P+T5Nj8ZyTg/
iLs4P4P4OT/RqTo/KJo7P7dMPD8lkj0/1yI/P8OZQD+1OEA/XahAP1iGQj82QkM/0E9DPx+j
RD+PlEU/zbdGP8HHRz8xjkc/LdFJP3I3Sz9Xc0o/95BKP/joTD8YZU4/71NOP5FoTz+ZWlE/
N4hRP6VXUj/l11I/gZpSP4cUVD94uFQ/u2dWP24mVj+3Ulc/TZJYP5uLWD/zmVk/DodaP+26
XD80LVw/mpldP6MDXj9YIV8/Jo9eP7opYD9Tu2A/JTphP4hzYT/MXmM/hidjP7j+Yz+o42M/
1TtmP4BEZT+XXmg/u+tmP8ZSaT8s9Gg/OKdpP1nMaz8WnGs/TEZsP5QFbD9ReWw/hKFtPwN/
bj/f9m4/iLZwP3TJcD92pHA/x0BxP8V7cz+pL3M/1ntzP7aidT/L7nQ/coh1P7IUdj8ys3Y/
sHV3Px86eD9SvXg/4cp6PweNej8Z+nk/0fN5P8xHej9svXw/Nll9Px2zfT8+034/yhp/P0bc
fj+xgn8/sUiAP1FigD/CmIA/+u+AP2VsgT+WzoE/fw6CPxoVgj94j4I/uD6CP/PWgj/6IIM/
QxyEPwTkgz90W4Q/1V+EP9EbhD/TxYQ/JGSFP3fYhD/u/IU/T+uFP6schj9kgIY/1JuGP0C9
hj+WuoY/zfiGP76Uhz87NYc/luGHPxeMiD9Hh4g/nfKIP8JiiT+eJIk/FmWJPxatiT9Dook/
7dGJP8EMij+0lYo/MM+KP2H8ij9sA4s/n0CLP7Gviz8/LIw/gNeLP2hWjD9ybIw/bGSMPwX4
jD+8240/Jr+NP5SjjT+tq40/sRmOP5qDjT9MkY4/QnuOP5zXjj/Wto4/R0yPPx0Ujz8aFpA/
e4iPP4fTjz8/BpE/KYeQP/O8kD/N+JA/UmqRPwl2kT/U9ZA/gRGSPyjbkT9Fh5I/vBiSP/w0
kj9/qJI/6q6SPxn2kj9TDZM/9OGSP2GAkz987JM/qEWUPzYhlD9HYpQ/2MCUP7rClD+M/pQ/
PlqVP52/lT9BNZU/yOOVPwVZlT8DhZU/QTqWPzFmlj/kA5c/QoeWP3dLlj9bhpc//rWWP4Dj
lz+QtJc/D6yXP02blz9Yqpc/tD+YP7u6lz+dNJg/KeaXPxCdmD/IEZk/mGOYP9p4mT93V5k/
ys2ZPyzMmT+IJpo/lMyZP4rImT/Pb5o/iYyaP7Oymj/Japo/IJyaPyU7mz/2/Zo/0oebP0oj
mz+vwJs/BfabP0Y+nD/s05s/gzCcP+5JnD/VoJw/lHycP/NpnD/5Spw/6bWcP/aNnT+Gj50/
CM2dPwzanT/WD54/FVmeP/rLnT9OHZ4/QAefP0qEnj+upZ4/uoGeP1ocnz8KQJ8/+2mfP7Iw
nz8Vvp8/TzGfP4jOnz/Zg58/TYGgP2kwoD/Hwp8/9rGgP11IoD+1gKA/gG6gP9cHoT/1FqA/
icGgPyRdoT+39aA/iVWhP9O9oT/eT6I/ECSiP/4Coj9IMqI/l2uiP7agoj8PHqM/3CmjPyzN
oj9VKKM/sz2jP3Ncoz/1U6M/LH6jPy7Yoz8iNKM/xoCjPw==</AssayYData></Step><Step><CommonData><SampleLocation>1</SampleLocation><SampleID></SampleID><SampleGroup></SampleGroup><SampleInfo></SampleInfo><SampleRow>A</SampleRow><SamplePlate>1</SamplePlate><WellType>BUFFER</WellType><Concentration>-1</Concentration><ConcentrationUnits>µg/ml</ConcentrationUnits><MolarConcentration>-1</MolarConcentration><MolarConcUnits>nM</MolarConcUnits><MolecularWeight>-1</MolecularWeight><Temperature>25</Temperature><StartTime>1029054</StartTime><AssayTime>60</AssayTime></CommonData><FlowRate>1000</FlowRate><StepType>BASELINE</StepType><StepName>Baseline</StepName><StepStatus>OK</StepStatus><ActualTime>59.998</ActualTime><CycleTime>0.2</CycleTime><AssayXData Points="300">tQBNRGENTUQuGk1ECydNRNgzTUSVQE1EYU1NRC5aTUQLZ01E2HNNRJWATURhjU1ELppNRAun
TUTYs01EpcBNRHLNTUQu2k1E++ZNRN70TUSVAE5EYQ1ORD8aTkQLJ05EyDNORKVATkRhTU5E
LlpORPtmTkTYc05EpYBORHKNTkQ/mk5E+6ZORMizTkSlwE5Ecs1ORD/aTkT75k5E2PNORKUA
T0RyDU9EPxpPRAsnT0TYM09EpUBPRHJNT0Q/Wk9EC2dPRNhzT0SlgE9Eco1PRD+aT0QLp09E
2LNPRKXAT0RyzU9E0tpPRAvnT0TY809EpQBQRHINUEQ/GlBECydQRNgzUESlQFBEck1QRD9a
UEQLZ1BE2HNQRKWAUERyjVBEP5pQRAunUETYs1BEpcBQRHLNUEQ/2lBEPedQRNjzUESlAFFE
cg1RRD8aUUQLJ1FE2DNRRKVAUURyTVFEP1pRRAtnUUTYc1FEpYBRRHKNUUQ/mlFEC6dRRNiz
UUSlwFFEcs1RRD/aUUQL51FE2PNRRKUAUkRyDVJEPxpSRAsnUkTYM1JEpUBSRHJNUkQ/WlJE
C2dSRNhzUkSlgFJEco1SRD+aUkQLp1JE2LNSRKXAUkRyzVJEP9pSRAvnUkTY81JEpQBTRHIN
U0Q/GlNECydTRNgzU0SlQFNEck1TRC5aU0QLZ1NE2HNTRKWAU0RyjVNEP5pTRAunU0TYs1NE
pcBTRHLNU0Q/2lNEC+dTRNjzU0SlAFREcg1URD8aVEQLJ1RE2DNURKVAVETaTlREP1pURPtm
VETYc1RElYBURHKNVEQ/mlREC6dURNizVESlwFREcs1URD/aVEQL51REyPNURKUAVURhDVVE
PxpVRAsnVUTYM1VEpUBVRHJNVUQ/WlVEC2dVRNhzVUSlgFVEco1VRD+aVUQLp1VEyLNVRKXA
VURyzVVEP9pVRAvnVUTY81VEpQBWRHINVkQ/GlZECydWRMgzVkSlQFZEck1WRD9aVkQLZ1ZE
2HNWRKWAVkRyjVZEP5pWRAunVkTYs1ZEpcBWRHLNVkQ/2lZEC+dWRNjzVkSlAFdEcg1XRC4a
V0QLJ1dE2DNXRKVAV0RhTVdEP1pXRAtnV0TYc1dElYBXRGGNV0QumldE+6ZXRMizV0SlwFdE
Yc1XRD/aV0T75ldE2PNXRKUAWERhDVhELhpYRAsnWETYM1hEpUBYRHJNWEQuWlhE+2ZYRNhz
WESVgFhEYY1YRC6aWEQLp1hEyLNYRJXAWERyzVhE+dtYRAvnWETY81hEpQBZRHINWUQ/GllE
CydZRNgzWUSlQFlEck1ZRD9aWUQLZ1lEyHNZRJWAWURyjVlEP5pZRAunWUTYs1lEpcBZRGHN
WUQ/2llEC+dZRNjzWUSlAFpEYQ1aRD8aWkQLJ1pE2DNaRKVAWkRyTVpEP1paRAtnWkTYc1pE
pYBaRHKNWkQumlpE+6ZaRNizWkSlwFpEcs1aRD/aWkQL51pE2PNaRKUAW0RyDVtELhpbRPsm
W0TYM1tElUBbRHJNW0ShWltEC2dbRNhzW0SlgFtEco1bRC6aW0QLp1tEyLNbRKXAW0RyzVtE
P9pbRAvnW0TI81tE</AssayXData><AssayYData Points="300">bsOnP3mPpz8Yaqg/D/enP34BqD+xbKg/meSoPykbqD9axag/tQ6oPzTOqD+hpag/5nKoP8Ki
qD+uX6k/iAKpP0qJqD/v8Kg/zl+oP2mjqD8Tjqg/hOGoP+exqD91sKg/29+oP0iHqD+HYqg/
HdSoP2BTqD/8uag/ruaoP3jdqD/we6g/LZ6oP4AuqT+A7qg/mYuoP43GqD+UV6g/IJ2oP63D
qD/zp6g/cSapPxsKqT8gE6k/rTSoP1atqD8TGqk/ipuoP2AkqT/BF6k/5iSoP5ZxqT/q96g/
QeSoP+gTqT+lJak/oLSoP1gaqT+cyKg/5O+oP+5hqT8Ld6k/Me6oPyAcqT+Fxqk/iBOpP0W8
qD+aYKk/ot6oP28PqT96LKk/Uc2oP86uqD8RUKk/mJKpP4zRqD9nEKk/kxOpP6s6qT/xUqk/
a2GpP201qT8jxKk/K06pP80LqT8wa6k/6WipP2j1qD8KSak/Ar+pP7KMqT/3a6k/5WOpP7Yo
qT9xeKk/q4upPzhqqT93B6k/hlSpP6JRqT+G2qk/qGWpP4yQqT9IK6k/oyqpP4UoqT/LXqk/
AlKpP/Y/qT9XQ6k/IHKpP+F8qT99cak/A9+pP45cqT9c56k/xY6pP0tpqT+Jxqk/1V+pP52X
qT/o3Kk/jkapPxi6qT9eh6k/MlOpP/a/qT+fv6g/4GapP9TAqT/xxKk/RqupP+w9qT9grak/
n52pPy3DqT94K6o/CS6qPxcJqj+x/6k/Y6upPy7FqT/qWak/W5SpP+Ypqj9Cvak/quipPxdH
qT/4w6k/4N2pP8gFqT8fLKo/zCSpPyByqT9DZqk/I1OpP+LRqT800qk/yKipP7bLqT/vbqk/
EhaqP7axqT/oe6k/RzGqP+rpqT+AOao/wnmpPzJZqj/Av6k/otipP0J9qT8bE6o/ROOpP10L
qj+y0ak/EziqP/OsqT+mLKk/HaSpP08Pqj+ncao/MhOqP4OcqT9IPKo/wfSpPwx/qT/vw6k/
DgqqP4cZqj+gPKo/d5iqP5qqqj/UdKo/TuepP+DPqT+Irak/9h6qP+f+qT+I3qk/HNKpPxnT
qT/jiKo/MlqqPzkcqj8zFao/KwOqP6MSqj8SKqo/syaqP0XqqT/lcKo/BiCqP08Eqj+sA6o/
n6uqPyJCqj8Hj6o/I6WqP1+6qj/qJKo/J2iqP+HDqj/6Qqo/0aCqPwo6qj9DGao//fipP9ts
qj9PNKo/yc+pP18iqj8o26k/thWqPzWeqj+kEao/37aqPwDmqj99g6o/WXaqP8v0qj/zaao/
IdepP8oXqj+5TKo/m4qqPxUWqj+rAqs/7RWqP6Bsqj/5UKo/BHCqP1yJqj/utKo/t+aqPyZk
qj9mh6o/KE2qP+utqj/Q0Ko/Up+qPzfDqj/r2qo/co+qP66Fqj+fnqo/qgyrP1/dqj/mi6o/
mkWqP9uCqj8T4Ko/8ZCqPyTqqj8XX6s/fXiqP6hXqj/Mbqo/g7uqP6iPqj99Vao/VtWqP4rN
qj/+Nqs/es2qP6C4qj//FKs/7j2rP77xqj+sLqs/WLqqP8trqj/B2ao/vv2qP/XXqj/iVKs/
xLaqP0OYqj+SFas/</AssayYData></Step><Step><CommonData><SampleLocation>8</SampleLocation><SampleID>BG505.W6.C2 gp120</SampleID><SampleGroup></SampleGroup><SampleInfo></SampleInfo><SampleRow>A</SampleRow><SamplePlate>1</SamplePlate><WellType>KSAMPLE</WellType><Concentration>-1</Concentration><ConcentrationUnits>µg/ml</ConcentrationUnits><MolarConcentration>2000</MolarConcentration><MolarConcUnits>nM</MolarConcUnits><MolecularWeight>-1</MolecularWeight><Temperature>25</Temperature><StartTime>1097276</StartTime><AssayTime>180</AssayTime></CommonData><FlowRate>600</FlowRate><StepType>ASSOC</StepType><StepName>Association</StepName><StepStatus>OK</StepStatus><ActualTime>180</ActualTime><CycleTime>0.2</CycleTime><AssayXData Points="900">lQBcRFENXEQeGlxE6yZcRMgzXESVQFxEUU1cRC9aXETrZlxEuHNcRIWAXERRjVxEHppcRPum
XES4s1xEhcBcRFHNXEQe2lxE6+ZcRLjzXESFAF1EUQ1dRB4aXUTrJl1EyDNdRIVAXURRTV1E
L1pdROtmXUS4c11EhYBdRFGNXUQeml1E+6ZdRLizXUSFwF1EUc1dRB7aXUT75l1EuPNdRIUA
XkRRDV5ELxpeROsmXkTIM15ElUBeRFFNXkQeWl5E+2ZeRLhzXkSVgF5EYo1eRB6aXkTrpl5E
uLNeRIXAXkRRzV5EHtpeROvmXkTI815ElQBfRFENX0QvGl9E+yZfRLgzX0SFQF9EYk1fRC9a
X0TrZl9EuHNfRJWAX0RijV9EL5pfRAynX0S4s19ElcBfRFHNX0Qv2l9E++ZfRMjzX0SVAGBE
Yg1gRC8aYET7JmBEyDNgRJVAYERiTWBEL1pgRPtmYETIc2BEpYBgRGKNYEQvmmBE+6ZgRMiz
YESVwGBEYs1gRC/aYET75mBEyPNgRHACYURiDWFELxphRPsmYUTIM2FElUBhRGJNYUQvWmFE
+2ZhRMhzYUSVgGFEYo1hRC+aYUT7pmFEyLNhRJXAYURizWFEL9phRPvmYUTI82FElQBiRGIN
YkQvGmJE+yZiRMgzYkTGQGJEYk1iRC9aYkT7ZmJEyHNiRJWAYkRijWJEL5piRPumYkTIs2JE
lcBiRGLNYkQv2mJE++ZiRMjzYkSVAGNEYg1jRC8aY0T7JmNEyDNjRJVAY0RiTWNEL1pjRPtm
Y0TIc2NElYBjRFGNY0QvmmNE+6ZjRMizY0SVwGNEYs1jRC/aY0T75mNEyPNjRJUAZERiDWRE
LxpkRPsmZETIM2RElUBkRGJNZEQvWmRE+2ZkRMhzZESVgGREYo1kRC+aZET7pmREyLNkRJXA
ZERizWREL9pkRPvmZETI82RElQBlRGINZUQvGmVE+yZlRMgzZUSVQGVEYk1lRC9aZUT7ZmVE
yHNlRJWAZUQGjmVEL5plROumZUTIs2VElcBlRGLNZUQv2mVE6+ZlRMjzZUSVAGZEUQ1mRC8a
ZkT7JmZEyDNmRJVAZkRRTWZEL1pmRPtmZkTIc2ZElYBmRGKNZkQvmmZE+6ZmRMizZkSVwGZE
Ys1mRC/aZkTr5mZEuPNmRJUAZ0RiDWdELxpnRPsmZ0TIM2dElUBnRGJNZ0QvWmdE+2ZnRMhz
Z0SVgGdEYo1nRC+aZ0T7pmdE2bNnRJXAZ0RizWdEP9pnRPvmZ0TI82dEhQBoRGINaEQvGmhE
+yZoRMgzaESVQGhEck1oRC9aaET7ZmhEyHNoRJWAaERijWhEL5poROumaETIs2hElcBoRGLN
aEQv2mhE++ZoRMjzaESVAGlEYg1pRC8aaUT7JmlEyDNpRNdAaURiTWlEL1ppROtmaUTIc2lE
hYBpRGKNaUQvmmlE66ZpRMizaUSVwGlEUc1pRC/aaUTr5mlEyPNpRIUAakRiDWpEHhpqRPsm
akTIM2pElUBqRGJNakQeWmpE+2ZqRMhzakSFgGpEYo1qRC+aakT7pmpEyLNqRIXAakRizWpE
L9pqRPvmakTI82pElQBrRGINa0QvGmtE6yZrRMgza0SVQGtEYk1rRC9aa0T7ZmtEyHNrRJWA
a0RRjWtEL5prRPuma0S4s2tElcBrRGLNa0Qv2mtE6+ZrRMjza0SVAGxEUQ1sRC8abET7JmxE
yDNsRIVAbERiTWxEL1psRPtmbETIc2xEDoJsRGKNbEQemmxE+6ZsRLizbESVwGxEYs1sRB7a
bETr5mxEyPNsRJUAbURRDW1EHhptRPsmbUTIM21ElUBtRGJNbUQeWm1E+2ZtRLhzbUSVgG1E
Yo1tRB6abUT7pm1EyLNtRIXAbURRzW1EL9ptRPvmbUS4821ElQBuRGINbkQeGm5E6yZuRMgz
bkSVQG5EUU1uRC9abkT7Zm5EyHNuRJWAbkRijW5EL5puRPumbkTIs25EhcBuRGLNbkQv2m5E
++ZuRLjzbkSVAG9EUQ1vRC8ab0TrJm9EyDNvRJVAb0RRTW9EHlpvRPtmb0TIc29ElYBvRFGN
b0Qvmm9E66ZvRMizb0SFwG9EUc1vRB7ab0QM529EyPNvRIUAcERRDXBELxpwRPsmcES4M3BE
hUBwRGJNcEQvWnBE62ZwRLhzcESVgHBEYo1wRC+acETrpnBEyLNwRIXAcERizXBEHtpwRPvm
cETI83BElQBxRGINcUQvGnFEHCdxRLgzcUSVQHFEUU1xRC9acUT7ZnFEuHNxRJWAcURijXFE
HppxRPumcUTIs3FEhcBxRFHNcUQe2nFE++ZxRMjzcUSFAHJEYg1yRC8ackTrJnJEyDNyRIVA
ckRiTXJEL1pyRPtmckS4c3JElYByRFGNckQvmnJE66ZyRLizckSVwHJEUc1yRC/ackTr5nJE
yPNyRJUAc0RiDXNEHhpzRPsmc0TIM3NElUBzRGJNc0QvWnNE+2ZzRLhzc0SVgHNEUY1zRC+a
c0T7pnNEyLNzRIXAc0RRzXNEL9pzROvmc0TI83NElQB0RFENdEQeGnRE6yZ0RLgzdESVQHRE
Yk10RC9adET7ZnREuHN0RJWAdERRjXREL5p0ROumdES4s3REhcB0RFHNdEQe2nRE6+Z0RLjz
dESFAHVEUQ11RB4adUTrJnVEyDN1RJVAdURiTXVEL1p1ROtmdUTIc3VEhYB1RFGNdUQemnVE
+6Z1RLizdUSVwHVEUc11RC/adUTr5nVEyPN1RJUAdkRRDXZEHhp2ROsmdkS4M3ZEhUB2RGJN
dkQvWnZE+2Z2RLhzdkSVgHZEUY12RC+adkT7pnZEyLN2RJXAdkRizXZEHtp2RPvmdkS483ZE
CAF3RGINd0QvGndE6yZ3RLgzd0SFQHdEUU13RC9ad0TrZndEyHN3RJWAd0RRjXdEL5p3ROum
d0TIs3dEhcB3RGLNd0Qe2ndE++Z3RMjzd0SVAHhEUQ14RC8aeETrJnhEyDN4RJVAeERRTXhE
L1p4RPtmeES4c3hEhYB4RFGNeEQvmnhE+6Z4RMizeESFwHhEUc14RB7aeET75nhEuPN4RJUA
eURRDXlEHhp5ROsmeUTIM3lElUB5RFFNeUQeWnlE62Z5RLhzeUSVgHlEUY15RB6aeUTrpnlE
uLN5RIXAeURRzXlEHtp5RPvmeUS483lEhQB6RGINekQvGnpE+yZ6RLgzekSFQHpEYk16RC9a
ekTrZnpEyHN6RJWAekRRjXpEHpp6ROumekTIs3pEhcB6RGLNekQv2npE++Z6RMjzekSVAHtE
Yg17RB4ae0TrJntEyDN7RIVAe0RRTXtEHlp7RPtme0S4c3tEhYB7RFGNe0QemntE66Z7RLiz
e0SFwHtEYs17RB7ae0Tr5ntEuPN7RIUAfERiDXxEHhp8ROsmfES4M3xEhEB8RGJNfEQeWnxE
/GZ8RLhzfESVgHxEmY58RC6afET8pnxEuLN8RITAfERSzXxELtp8ROvmfES483xEhAB9RFIN
fUQeGn1E6yZ9RLgzfUSVQH1EYk19RC5afUTrZn1EyHN9RISAfURijX1EP5p9RPymfUS4s31E
hMB9RFLNfUQe2n1E/OZ9RLjzfUSEAH5EUg1+RB4afkTrJn5EuDN+RIRAfkRSTX5ELlp+RPxm
fkS4c35EhIB+RFKNfkQemn5E/KZ+RLizfkSEwH5EYs1+RB7afkT85n5EuPN+RIQAf0RSDX9E
Hhp/ROsmf0S4M39EhEB/RGJNf0QuWn9E62Z/RLhzf0SVgH9EUo1/RB6af0Trpn9EuLN/RITA
f0Tbzn9EHtp/ROvmf0QQ9X9ESgCARLEGgEQPDYBEfhOARNwZgERKIIBEsSaARA8tgER2M4BE
3DmAREpAgESxRoBED02ARHZTgETcWYBEQmCARKlmgEQPbYBEdnOARNx5gERCgIBEqYaARA+N
gER2k4BE3JmAREKggESppoBED62ARHazgETcuYBEQsCARKnGgEQXzYBEdtOARNzZgERC4IBE
qeaARA/tgER284BEX/qAREIAgUSpBoFEDw2BRHYTgUTcGYFEQiCBRKkmgUQPLYFEfjOBROQ5
gURCQIFEqUaBRA9NgUR2U4FE3FmBREJggUSxZoFED22BRHZzgUTkeYFESoCBRKmGgUQPjYFE
dpOBROSZgURCoIFEqaaBRA+tgUR2s4FE3LmBRELAgUSpxoFEF82BRHbTgUTc2YFEQuCBRKnm
gUQX7YFEdvOBROT5gURCAIJEqQaCRA8NgkR2E4JE3BmCREIggkSpJoJEDy2CRHYzgkTkOYJE
QkCCRKlGgkQPTYJEdlOCRNxZgkRCYIJEqWaCRBdtgkR2c4JE3HmCREKAgkSphoJEF42CRH6T
gkTcmYJEQqCCRLGmgkQXrYJEfrOCROS5gkRCwIJEqcaCRA/NgkR204JE7NmCRELggkSp5oJE
F+2CRHbzgkTc+YJEQgCDRKkGg0QXDYNEdhODRNwZg0RCIINEqSaDRA8tg0R2M4NE3DmDREJA
g0SxRoNED02DRHZTg0TcWYNEQmCDRKlmg0QPbYNEdnODRNx5g0RCgINEqYaDRA+Ng0R2k4NE
kJqDREKgg0SxpoNED62DRHazg0TkuYNESsCDRKnGg0QXzYNEdtODRNzZg0RK4INEqeaDRBft
g0R+84NE3PmDREIAhESxBoREFw2ERHYThETcGYREQiCERKkmhEQPLYREdjOEROQ5hERKQIRE
qUaERBdNhER2U4RE5FmERFNghESpZoRED22ERNhzhETkeYRE</AssayXData><AssayYData Points="900">5eqqP6CtqT+Riag/7c+nP3GVpj+CeaY/20SlP8yXpD+aiqM/TjqkP0mxoz8/KqM/3imjP3TB
oj+fu6I/opWiPwFYoj9ceqI/1wiiP2Sgoj87PqI/hZuiP5a/oT/DaqI/BYSiPwpWoj/hoKE/
8eOhPz/zoT/o/KA/EyuhP3OXoT8ybKE/W2OiPzk+oj/pFKI/cUmiP9cdoj/U3KE/VzKiP2MW
oj+qOKI/pKqiP/B8oj88HqI/eECiP+7coT+016E/m+ahP17toT9A0aE/wP2hP6cmoj9Z9qE/
l9qiPyVdoj+wzqI/akCiP4ffoT9IKKI/9kKiP3T3oj97vKI/ExijP3Wcoj9eyqI/xoWiP2Rw
oj/DOqM/q++iP43Xoj9wKKM/0NmiPwZhoj/2BKM/DtyiP3zqoz/cIKM/LAOjP+kooz9P7qI/
F3yjPxP4oj+2jqM/EhWjP9Jmoz+GDKM/Rm6jPy3Zoj81JKM/uaqjP6b1oj/pmqM/Sq+jP9b/
oz+Sk6M/7PqjP/v3oz8RoqM/FIyjP6ueoz+wsqM/GK+jPyO+oz+DjqQ/DZukPwWLoz8t4aM/
m6ujP547pD8V+qM/fT2kP4lHpD9c+KM/uSakP2w5pD9YSqQ/jVSkP/Pqoz+HPqQ/Z5GkP+RX
pD+N36M/5+ikPwTNpD9mG6Q/OJCkP/GZpD/bTaQ/OomkPwOJpD9StKQ/MSGkP32OpD8poKQ/
jMqkP7jWpD/UOaU/8IqkP8SEpD+6p6Q/sM2kPzzWpD/0L6U/BFCkP+HOpD+gy6Q/m7OkP2IA
pT/D6aQ/nx2lP4/spD8uc6Q/fuSkP+Q+pT87JqU/ZCmlP3dBpT+NXaQ/zOKkP0k3pT9/LKU/
DgalP4JcpT+s96Q/93WlP/vOpT/YFKY/Uf6kP6tmpT90haU/X1alP6wspT+b2aU/io+lP/Vu
pT9JTaU/k7KlP295pT+L9qU/+8OlPwVLpj/lq6U/PLylP3EXpj9+KaY/7sSlP/J/pT9ThKU/
r92lP75tpT9uYaU/tMSlP4MCpj81K6Y/6+ylP9rwpT/eyaU/ibKlPz6MpT8rPqY/Ah6mP7gD
pj/NQqY/Oj+mP/a5pT/u86U/8MymPxPJpj88kaY/lTemPzw1pj+kMaY/GOelP6l4pj9RDKY/
rCimP2aEpj9CMqY/H7imP0Napj9gV6Y/tVmmP9eupj+jC6c/WpemP2e8pj//saY/6p+mPwJd
pj+ncaY/qTOmPzYtpj8NRKY/B0+mP6uNpj9msqY/lQ+nP/i7pj80/qY/T4KmP160pj9v86Y/
h8OmPwUppz/sZaY/20unP3sEpz/fRKc/eEunP+cTpz9mHKc/jhKmPw1Fpz9y26Y/jN6mP9co
pz//+6Y/hJynPzMEpz+ca6c/qkanP5mOpz/qK6c/i/WmP0BOpz+gE6g/QYynP/Vapz9f8aY/
PhSnP+6xpz+5pqc/id6mP3Kspj/PnKc/nGunP5++pz9vIqc/a26nP3HJpz9JVKc/9X+nP3p9
pz+73qc/XUinP5pKpz9/iKc/rp2nP/Ompz/Os6c/UAyoP9xFpz9DFqg/4vinP++bpz/GGag/
EluoP4txpz++J6g/xhOoPxHmpz+pH6g/O0KnP6C9pz9sZac/kieoPyD2pz/sJKg/fz2oP+Iy
qD+ra6g/U2moP1vspz/FNKg/ei2oP8goqD9g/6c/+0ioPwTRpz8SNKg/hJqnP546qD+0uag/
cwyoP7//pz9WN6g/BwGoP/y5qD/lM6g/OUKoP07Upz/lZ6g/+BmoP10mqD+siag/+yuoP/Af
qD8DI6g/XfyoPy2DqD/mvKg/5kWoP4W0qD9nwag/0oKoP1GOqD/LVag/1TSoP7SqqD91xKg/
z2KpPy+uqD/InKg/hNyoPwLCqD+a7Kg/dd+oP+OsqD/P3ag/3T6pPwgaqT9mWKg/oKuoP0C0
qD8DEqk/Y+6oPxFFqD9zuag/FrWoP8olqT8Na6g/6wypP3vmqD9H2ag/o/OoP5PJqD8EfKk/
DtyoP9g2qT+IpKk/Z8CpP0UcqT9zNak/bV+oP3ZEqT+h/Kg/SQypPwt3qT8rXqk/ROWoP+w8
qT8kgqk/l9OoP2eLqT+gzqg/EjGpP+ZAqT8hDKk/fROpP4eHqT8MTak/nzypPxCLqT8Jhak/
SS6pP71HqT+mXqk/mrapPyBYqT+cfqk/aAmqP5pOqT/Cn6k/5SupP1k2qT+5vKk/B1yqP1+7
qT9ikqk/ZHWpPxIfqj9wwKk/XOSpP91mqT8v6ak/laOpP6GUqT9xzak/dT+pP/BYqT++jKk/
AKCpPz/iqT+BHak/On+pP6MZqj9Sw6k/ZK6pP9TVqT+9uak/O+uoP6/rqT+sDao/S1OqPy/5
qT9lGqo/dLSpP5Ibqj+R76k/I0SqP5RWqj95iKo/3iKqP6gFqj8r0ak/gaapP4YIqj/2S6o/
/IGpP7RHqj9nzak/ffupP6JXqj9yMao/dLKpP+gZqj+WQKo/1HCqPxusqj9S9qk/lV6qP5TV
qT8ttqk/ZtSqP9gSqj+10qk/tnyqP7xMqj8+8qk/cYKqPwQFqj/57Kk/Eu6qP15Oqj9FDKo/
pHuqP3ZZqj8EEao/SxiqP2yZqj8bVqo/89qqP3l0qj+O6Ko/fCSqPyfyqj/kP6o/C9yqP5+O
qj9giao/DwWrP6nHqj+0i6o/dEaqP/c/qj9qs6o/IsSqPzVBqj/rN6o/JjmrP78pqz9prqo/
pp+qP5Wpqj8BTKo/CreqP73iqj+/66o/PMmqP78Qqz8+t6o/Y8uqP/ocqz+UMqo/sJKqP09L
qz+XC6s/fbaqP/k7qj/onas/hwirP/SWqj8H+qo/nr+qPwjWqj+COqs/XSWrP0ymqj8Eeas/
O1irP5nlqj/T1Ko/KdCqP7J5qj9GhKo/P1mrPxJ7qj+v+qo/Tx6rP/xMqz9XWas/bWOqPw40
qz/1/6o/4SirP4Rzqz8au6s/DCqrPwdZqz9rIas/LPyqP05oqz/F7ao/gmyrPz4yrD+NdKs/
IIyrP0O+qj9Frqs/6TmrP7Ziqz+qPas/moirP9S7qj8RUas/uGerPy+Gqz+w/qo/AearP0Tm
qz8YAKs/JwasP/2Xqz8GXKs/JwCsP1+Nqz8BVas/r0erP574qz+WLKs/ap6rP7Yeqz8rQqs/
tZGrP1aOqz//P6s/Gv+rP8qHqz9to6s/VvGrP+rfqz851qs/+EmrPwnrqz8Y6Ks/F6erP18+
qz8Awqs/AuKrP3W5qz+g4qs/0j2sP5e7qz/cz6s/aaKrP6rdqz/hdKs/8/yrP/B0qz/NkKs/
yzesP3UvrD/Oz6s/c4irP1D5qz+RBKw/kOCrP/Duqz/dpKs/U/6rPwIjrD8Bh6w/EjWsP6d/
rD9Kvqs/MyisP+vBqz84Kaw/X0WsP76urD+NYKw/etqrP8KIqz+g0Ks/rTasP1M4rD9ZS6w/
b2+sPytvrD9Tgqs/tVusP/KMqz+lqaw/kUesPx7Zqz8qMKw/02OsP4BTrD/PA6w/sfisP445
rD8Zoqw/mP+rP0ZArD/E3Ks/d3ysP2xArD+wgaw/tTOsPxeHrD9lj6w/ZiCsPzUcrD9JRqw/
zLusP9tWrD+Eq6w/AT2sPyuvrD9MmKw/EyasP0AsrD9N06w/X4msP/+HrD9yCKw/sZSsP7M5
rD8UqKw/sG+sP+i6rD8Be6w/h4WsP3PYrD+zDa0/QpSsP1yXrD9Bfaw/BiutPy6DrD+4W6w/
56esP2kgrD+rPaw/sJWsPyZyrD8X+Kw/RzasP3IXrT+qqqw/2RCtP18YrT+xN60/11StP+Ia
rT+zCq0/9uCsP/0MrT+97aw/iMisP8L6rD8Bt6w/Av2sP3CDrD8USa0/vx2tP0/MrD+t36w/
1gytP+tcrT9FaKw/Zy2tP0PsrD/rJ60/tBKtP+xArT/mSq0/j7ysP3AvrT9/l6w/V+CsPyAt
rT8bDK0/N3asP3CQrD9Ma6w/qQOtP+o9rT+Exa0/Kq6sP4tQrT8os60/AvqsP6LgrT8hcq0/
AnGtP0rvrD/3K60/GOusPxXyrD/4e6w/EbmtP7vlrD+sAK0/PBKtPw39rD859q0/136tP+kQ
rT+1Ka0/5aytP0HprD/2Z60/QFOtPxw/rT81oK0/iU2tP1yXrT+Onq0/w0etPyxxrT8Vfa0/
1disP9GorT+dOa0/YhmtP2eBrT8TVK0/AMqsP9aIrT82Nq0/2a6tP9z6rD8ybq0/CU6tP7aZ
rT9JZq0/gzGtP9nTrT8gNK0/GK2tPw2prT9ria0/DyOtPzZOrT8S+60/HBOuP6sirj+X360/
OaWtP3CDrT+HwK0/GXitP/5PrT/Rtq0/1O+tP+GQrT8OK64/YeqtP5p6rT8nw60/IjetP1eK
rj8n5q0/cCiuPyUcrj+vSK4/6tetP7VArj+C5K0/zz+uP9jTrT8wP64/aKiuP44Xrj+Raq4/
/BCuP3fyrT844K0/thSuPwYrrj+LA64/XkyuP0JXrj+98K0/eretP1farT+JH64/MlKuP4+s
rT9XQK4/hPWtP0VErj/eUq4/JkauP0xrrj+3360/jqauP/MIrj/dEa4/pD2uPwEprj9UJ64/
0datP2VWrj8F5a4/s/qtP+wprj96I64/D9StPx4krj+WJa4/pv+tP1s0rj8l560/hdKuP+jy
rT+Bsa4/IdutP/hNrj/X164/gTOuP9Berj9Y1a4/i86uP6TurT/Zdq4/RlquP7Wzrj+2S68/
n0SuP3FJrj9OK64/UU6uPxG9rj8Ksq4/a7uuP5lzrj/FW64/</AssayYData></Step><Step><CommonData><SampleLocation>1</SampleLocation><SampleID></SampleID><SampleGroup></SampleGroup><SampleInfo></SampleInfo><SampleRow>A</SampleRow><SamplePlate>1</SamplePlate><WellType>BUFFER</WellType><Concentration>-1</Concentration><ConcentrationUnits>µg/ml</ConcentrationUnits><MolarConcentration>-1</MolarConcentration><MolarConcUnits>nM</MolarConcUnits><MolecularWeight>-1</MolecularWeight><Temperature>25</Temperature><StartTime>1285241</StartTime><AssayTime>180</AssayTime></CommonData><FlowRate>600</FlowRate><StepType>DISASSOC</StepType><StepName>Dissociation</StepName><StepStatus>OK</StepStatus><ActualTime>179.999</ActualTime><CycleTime>0.2</CycleTime><AssayXData Points="900">SoCERLCGhEQPjYREdZOERNuZhERCoIREsKaERBethER9s4REHbqERErAhESwxoREF82ERHXT
hETb2YRESuCERLDmhEQP7YREdfOEROT5hERCAIVEqAaFRBcNhUR1E4VE7BmFREoghUSoJoVE
Fy2FRH0zhUTkOYVEQkCFRLBGhUQXTYVEdVOFRNtZhURKYIVEsGaFRBdthUR9c4VE23mFREqA
hUSwhoVED42FRHWThUTkmYVESqCFRKimhUQPrYVEfbOFRNu5hURCwIVEqMaFRBfNhUR904VE
5NmFRELghUSw5oVEF+2FRH3zhUTb+YVESgCGRKgGhkQXDYZEdROGRNsZhkRKIIZEsCaGRBct
hkR9M4ZE5DmGREJAhkSwRoZEF02GRHVThkT0WYZESmCGRLBmhkQPbYZEdXOGROR5hkRKgIZE
sIaGRBeNhkR9k4ZE5JmGREKghkSopoZEF62GRH2zhkTkuYZEQsCGRLDGhkQPzYZEfdOGRNvZ
hkRK4IZEsOaGRBfthkR184ZEZ/qGREoAh0SwBodEDw2HRH0Th0TkGYdESiCHRLAmh0QXLYdE
dTOHROQ5h0RCQIdEsEaHRBdNh0R9U4dE5FmHREJgh0SwZodEF22HRHVzh0TbeYdESoCHRKiG
h0QXjYdEfZOHRNuZh0RCoIdEsKaHRBeth0R1s4dE5LmHRErAh0SwxodED82HRHXTh0Tk2YdE
SuCHRKjmh0QX7YdEffOHROT5h0RCAIhEsAaIRA8NiER1E4hE2xmIREogiESoJohEFy2IRH0z
iETkOYhEQkCIRLBGiEQXTYhEdVOIRORZiERKYIhE0WaIRBdtiER9c4hE5HmIREKAiESohohE
D42IRHWTiETbmYhEQqCIRLCmiEQXrYhEdbOIROS5iERCwIhEsMaIRBfNiER104hE29mIRErg
iESw5ohED+2IRH3ziETb+YhESgCJRKgGiUQPDYlEdROJRNsZiURKIIlEqCaJRBctiUR1M4lE
2zmJREpAiUSoRolEF02JRH1TiUTkWYlESmCJRKhmiUQXbYlEdXOJRNt5iURCgIlEqIaJRA+N
iUR1k4lE25mJREKgiUSopolED62JRHWziUTbuYlEQsCJRKjGiUQPzYlEfdOJROTZiURC4IlE
qOaJRA/tiUR184lE5PmJREIAikSoBopEDw2KRH0TikTbGYpEQiCKRLAmikQPLYpEdTOKRNs5
ikRCQIpEsEaKRA9NikR9U4pE21mKREpgikSoZopED22KRHVzikTkeYpEQoCKRLCGikQXjYpE
fZOKROSZikRCoIpEqKaKRBetikR1s4pE5LmKRELAikSwxopEF82KRHXTikTb2YpEQuCKRLDm
ikQP7YpEdfOKRNv5ikRKAItEqAaLRBcNi0R1E4tE2xmLREogi0SoJotEDy2LRH0zi0TkOYtE
QkCLRKhGi0QPTYtEdVOLRNtZi0RKYItEqGaLRBdti0R1c4tE23mLREKAi0SohotED42LRHWT
i0TbmYtESqCLRKimi0QPrYtEdbOLRNu5i0RCwItEqMaLRA/Ni0R904tE29mLRELgi0So5otE
UO2LRHXzi0Tb+YtEQgCMRKgGjERhDYxEfROMRNsZjERKIIxEsCaMRA8tjER1M4xE2zmMREJA
jESoRoxED02MRHVTjETbWYxEQmCMRKhmjEQPbYxEdXOMROR5jERCgIxEqIaMRA+NjER1k4xE
5JmMREKgjESopoxED62MRHWzjETbuYxEQsCMRLDGjEQPzYxEddOMROTZjERC4IxEqOaMRA/t
jER184xE2/mMREIAjUSoBo1EDw2NRHUTjUTbGY1ESiCNRKgmjUQPLY1EdTONROQ5jURCQI1E
qEaNRA9NjUR9U41E21mNREJgjUSwZo1EF22NRH1zjUTbeY1EQoCNRKiGjUQPjY1EdZONRNuZ
jURCoI1EsKaNRA+tjUR1s41E27mNRErAjUSoxo1ED82NRHXTjUTb2Y1EQuCNRKjmjUQP7Y1E
dfONRNv5jURCAI5EqAaORIoNjkR1E45E2xmOREIgjkSoJo5EFy2ORHUzjkTbOY5EQkCORKhG
jkQPTY5EdVOORNtZjkRCYI5EqGaORA9tjkR1c45E23mOREKAjkSoho5ED42ORHWTjkTbmY5E
SqCORKimjkQPrY5EdbOORNu5jkRCwI5EqMaORA/NjkR1045E29mORErgjkSw5o5ED+2ORH3z
jkTb+Y5EQgCPRKgGj0QXDY9EdROPRNsZj0RCII9EsCaPRBctj0R1M49E2zmPRLRAj0SwRo9E
D02PRHVTj0TbWY9EQmCPRLBmj0QPbY9EdXOPRNt5j0RCgI9EqIaPRA+Nj0R1k49E5JmPREKg
j0Sopo9ED62PRHWzj0TbuY9EQsCPRKjGj0QfzY9EddOPRNvZj0RC4I9EqOaPRA/tj0R1849E
2/mPREIAkESwBpBEDw2QRHUTkETbGZBESiCQRKgmkEQXLZBEdTOQRNs5kERCQJBEuUaQRA9N
kER9U5BE21mQREJgkESwZpBED22QRHVzkETseZBEQoCQRKiGkEQPjZBEhZOQRNuZkERCoJBE
qKaQRA+tkER1s5BE5LmQRELAkESwxpBED82QRHXTkETb2ZBESuCQRKjmkEQX7ZBEffOQRNv5
kERKAJFEsAaRRBcNkUR1E5FE2xmRREogkUSwJpFEFy2RRH0zkUTkOZFESkCRRLBGkUQXTZFE
fVORRORZkURKYJFEsGaRRBdtkUR9c5FE5HmRREqAkUSwhpFEF42RRH2TkUTkmZFESqCRRLCm
kUQXrZFEfbORROS5kURKwJFEsMaRRBfNkUR905FE5NmRRErgkUSw5pFEF+2RRH3zkUTk+ZFE
SgCSRLAGkkQXDZJEfROSROQZkkRKIJJEsCaSRBctkkR9M5JE9DmSREpAkkSwRpJEF02SRH1T
kkTkWZJESmCSRLBmkkQXbZJEfXOSROR5kkRKgJJEsIaSRBeNkkR9k5JE5JmSREqgkkSwppJE
F62SRH2zkkTkuZJESsCSRLDGkkQXzZJEfdOSROTZkkRK4JJEsOaSRBftkkR985JE5PmSREoA
k0SwBpNEFw2TRH0Tk0TkGZNESiCTRLAmk0QPLZNEfTOTROQ5k0RKQJNEsEaTRBdNk0R9U5NE
5FmTREpgk0SwZpNEF22TRH1zk0TkeZNESoCTRLCGk0QXjZNEfZOTROSZk0RKoJNEsKaTRBet
k0R9s5NE5LmTRErAk0SwxpNEJ82TRH3Tk0Tk2ZNESuCTRLDmk0QX7ZNEffOTROT5k0RKAJRE
sAaURBcNlER9E5RE5BmUREoglESwJpREFy2URH0zlETkOZRESkCURLBGlEQXTZREfVOURORZ
lERKYJREsGaURBdtlER9c5RE5HmUREqAlESwhpREF42URHWTlETbmZRESqCURKimlEQXrZRE
fbOUROS5lEScwJREsMaURBfNlER905RE5NmURErglESw5pREF+2URH3zlETk+ZREBgGVRLAG
lUQXDZVEfROVROQZlURKIJVEsCaVRBctlUR9M5VE5DmVREpAlUSwRpVEF02VRH1TlUTkWZVE
SmCVRLBmlUQXbZVEfXOVROR5lURKgJVEsIaVRBeNlUR9k5VE5JmVREqglUSwppVEF62VRHWz
lUTbuZVESsCVRLDGlUQXzZVEfdOVROTZlURK4JVEqOaVRA/tlUR985VE5PmVREoAlkSwBpZE
Fw2WRHUTlkTkGZZESiCWRLAmlkQPLZZEfTOWROQ5lkS0QJZEqEaWRBdNlkR1U5ZE5FmWREpg
lkSoZpZEF22WRH1zlkTkeZZEQoCWRLCGlkQXjZZEdZOWROSZlkRKoJZEsKaWRA+tlkR9s5ZE
5LmWRErAlkSoxpZEF82WRH3TlkTk2ZZESuCWRLDmlkQP7ZZEffOWROT5lkRKAJdEsAaXRBcN
l0R9E5dE2xmXREogl0SwJpdEFy2XRH0zl0TkOZdESkCXRLBGl0QXTZdEfVOXRORZl0RCYJdE
qGaXRA9tl0R9c5dE23mXREqAl0SwhpdED42XRHWTl0TkmZdESqCXRLCml0QXrZdEfbOXRNu5
l0RCwJdEqMaXRA/Nl0R905dE29mXRELgl0So5pdEF+2XRH3zl0Tk+ZdESgCYRLAGmEQXDZhE
fROYRNsZmERKIJhEsCaYRA8tmER9M5hE5DmYREpAmESwRphEF02YRH1TmETkWZhESmCYRLBm
mEQXbZhEfXOYROR5mERKgJhEqIaYRA+NmER1k5hE25mYREKgmESwpphEF62YRH2zmETkuZhE
SsCYRLDGmEQXzZhEddOYROTZmERK4JhEqOaYRA/tmER185hE5PmYREoAmUSoBplEFw2ZRH0T
mUTkGZlEQiCZRLAmmUQPLZlEdTOZROQ5mURKQJlEsEaZRBdNmUR9U5lE5FmZREpgmUSwZplE
F22ZRHVzmUTkeZlESoCZRLCGmUQPjZlEdZOZRCWamURCoJlEsKaZRA+tmUR9s5lE27mZRErA
mUSoxplED82ZRHXTmUTk2ZlESuCZRLDmmUQX7ZlEffOZRNv5mURKAJpEqAaaRA8NmkR1E5pE
5BmaREIgmkSwJppEFy2aRH0zmkTbOZpEQkCaRKhGmkQPTZpEfVOaRORZmkRCYJpEqGaaRBdt
mkR9c5pE23maREKAmkSohppED42aRH2TmkTkmZpESqCaRLCmmkQPrZpEdbOaROS5mkRKwJpE
qMaaRBfNmkR905pE5NmaRErgmkSo5ppEYO2aRH3zmkTb+ZpE</AssayXData><AssayYData Points="900">bjStP4ADrj9b4q8/qhKxP1OPsj9Yq7M/UF2zP1eItD/OO7U/h7G0P7i2tT8RcLY/aQa2P0wi
tz+LYrc/hHO3P2xItz8X9bY/Rze3PwFUtz/Vk7c/uZ63P2z3tz/tY7c/4pG3PwBLtz++3Lc/
JbW3PxTHtz8GZbc/Sbi3Pzzwtj/YWrc/ZxK3P89Itz/jNrc/sYq3P7hntz+eeLc/4iK3PwtM
tz9DtLc/4ka3P1IBtz/Oo7c/hty2P/9Atz8q0LY/fw23P63Ttz+8H7c/o4O3P34+tz/Dlrc/
lRe3P3L2tj8KPLc/bxa3P6a5tj/5Qrc/SpC2P/Mitz9fFLc/ml+3P7oZtz94urY/Eo62P0qd
tz+vILc/ZtK2P13gtj+4H7c/TV22P1xttz9FVbc/0Lq2P7pitj+F+rY/mW22P7NCtj+SgbY/
Ndi2P538tj/td7Y/iOm2PzRJtj/AJrY/yBq2PzG1tj+C8LY/HAu3P6UAtz8msrY/qqO2P09e
tj9EQLY//KC2P+GPtj/EObY/39+2Pyg4tj+W/7Y/VF62P6mntj+VW7Y/52C2P73ktT8kWLY/
lXK2Pwkhtj+aHLY/bp+2P2aMtj8AMLY/oh22P9vftj/8LLY/p3W2P1Mytj8QarY/tj62P9ra
tj9A0LY/Ac62PzHOtT+TQ7Y/d+21Px8Stj8cDLY/Xju2PwQgtj+1VbY/NxG2P/Fotj9OObY/
2/21P8DwtT9y2LU/xXe2P8Zltj88XLY/bva1P11mtT8D+LU/Uh+2PyaGtj/AWbY/wOu1P280
tj8hybY/CfK1P+qBtj8pn7U/VEC2P3Iytj8wirU/cWK2PzvPtT/5A7Y/lCy2P7uNtT89X7Y/
NBu2P+10tT+RMrY/Ls61P6cQtj8rAbY/s+m1P9ibtT+P3bU/9Am2PwymtT9LgLY//AK2P7cg
tj/2pLY/SIS1P5VAtj8B8rU/ZIa1P4mftT8lu7U/HDS2P2XmtT8xQrU//We1PxrLtT8op7U/
C/e1P6jQtT+G/7Q/Sn61PzZDtj+zxrU/FRq2P5D3tT/48bU/Zvq1P6vetT/fILY/kHG2P5Ps
tT+Lm7U/rwO2P0bdtT+A3rU/s7W1P+BVtj/jDLY/l7K1P4yGtT+vxbU/fcC1P1WqtT9nBLY/
/V21P2zltT+DkLU/QfK1P4kVtj+okbU/qpq1Pxz4tD+HzrU/m0W2P/TxtT8/QLY/SFa1P8AG
tj9HxLU/kzW1PxE1tj+b3LU/IIG1P31Btj+nnLU/vqW1P4PptT8827U/RLW1P5motT+tgbY/
gbm1P3rDtT9eirU/uOW1PzdftT+lC7Y//pq2Pxlotj+RtLU/ujO2PxL9tT/16rU/BCK2P5bB
tT8sg7U/qHe1P9LBtT9XyrU/08G1PyL6tD9piLU/k/y1PwChtT8CkbU/VrW1PwtltT9X2rU/
lLO1PxjPtT9fTbU/78W1Pz6stT9IKLU/XmG1P0qstT8ZD7Y/tTS2PzxbtT/0frU/3bS1P7/u
tT9M7rU/1BS1P2RUtT/kxbU/NXy1P5aJtT8a5rU/V8u1PyLytT90z7U/+pa1P825tT913bU/
pIu1P2UmtT/AMLU/y4S1P0XktT+SHrU/PaK1P+zXtT9uMrU/yQ61P0d2tT8BdbU/ry+1P8kV
tj/FaLU/wSW2Pzhotj99CLY/k7a1P7/XtT87krU/Iea1P95KtT9gkbU/ZK61P8NqtT9iZbU/
0921P1AytT/1VLU/OI+1P0uQtT9tWrU/cuC1P7Ettj92fLU/PYu1P+VptT8DxrU/ZsW1P4g4
tT+XnrU/LmW1Pxm5tT82qLU/rlK1P/3ctT8ek7U/85y1P1jPtT8PALY/ljm1Pw4Stj8onbU/
z4W1P6V4tT84yrU/4XC1P9nmtT9vILU/B6S1P9dBtj871LQ/+ZK1Pw8Ftj99uLU/gZi1P7xz
tT+wrrU/C5e1P4x5tT+/zLU/cr+1PzahtT/ZLbY/t3u1P+n9tD+VWLU/iGm1P+OXtT8AmrU/
5Oe1P0HptT8eCbY/iDC2P1XMtT/ByrU/u1O1P42utT9bc7U/j0m1P/a8tT/JcLU/4JG1Pw5U
tT9xwbU/9ce1Pw3NtT/Q0bQ/Kba1P8AUtj8y9bU/DIW1P3bPtT/B3bU/UiK1PyNdtT8gD7U/
vqK1P8pctT/dObU/D7m1P/F7tT/OeLU/KtS1P1ZQtT8SyLU/f5S1P/jutT8R6bU/uWe1P/Zu
tT98i7U/ULa1PwvAtT/9T7U/bs61P7imtT9Uc7U/Byu2PybGtT9d3rU/7eS0P/mTtT+zgbU/
RMu1Pyj+tD9e2rU/McO1P+KstT+L2rU/fGy1P5bhtT9pibU/93C1P+rLtT+mgrU/ZNe1P4Wn
tT88q7U/HmO1PyTvtT9WfrU/0AG2P7ZztT+TfrU/Hyi1P8bUtT/V/7U/y2a1P3WHtT/NKbY/
Aki1P5EetT/yObU/b4y1PwDKtT++RLU/ECC1PwMStj9xQbY/7LG1P/G7tT8SpLU/9uC1Pyoe
tT8SM7U/v9u1P952tT+HsrU/vJu1P7WptT8NqbU/9HS1P5M7tT+O+LU/Ywq1P+qStT/DMbU/
c/y1P51VtT87rrU/N461P+KftT+8JLU/pmi1P6YJtT9UfLU/AIS1P455tT+DO7Y//7m0P6oj
tj/Ap7U/VQe2P+zktT/ZybU/Zm21P8cgtj+wVbU/ta+1P9a/tT8PkbU/L6y1P7GqtT+SALY/
XoO1P+6btT/IhLU/i2G1P+e9tD/UqrU/eKy1Px7jtT8MP7Y//6O1P2A/tT8mdLU/Ati0Pz/U
tT+lhrU/LRe2P7A8tT8hsLU/mTW2P0BftT/NwbU/T1m1P1+5tT/TibU/hBi1Pwk7tj9zQrU/
pEC2P/cBtj9Uk7U/irq1P+dTtT9Q5rU/3RS2PylStT/58bU/7VK1P72JtT9VpbU/dKm1P/TW
tT9AfrU/amC1P2w7tT+FXbU/eVa1P1cltj8MyLU/SrS1PziqtT/T9bU/4B21PxK9tT+2+LU/
tQ21P5k/tT86VbU/VRK2P5U5tT+hYbU/eMK0P2N0tT80VrU/kzK1Px9jtT8QpLU/lNC1P7Mt
tT8zC7Y/LsC1P1WjtT9c9bQ/pCe2P5xjtT/4E7Y/BTG2P+patT/xzLU/2/q1PwzmtT/7kbU/
9rK1P9uHtT+fyrU/m621P0o5tj+e4LU/MIa2PzRutT9NUrY/2US1P9yFtT91ubU/Y961P6cY
tj9nO7U/dZm1P6dBtT+GxbU/GiW1P6c6tT8aEbY//t21P3HbtT9k77U/nIG2P6CqtT/URbU/
N4C1P61jtT90CLY/oue1PyijtT9SzbU/4Pi0P2rptT9OgrU/w6G1P3aOtT+aaLY/HOq0P6P8
tD/JmLU/JTK2PyYbtT9wGbY/Z5K1PyOVtT/BfrU/sre1P6vJtT+QlrU/x6+1P1dEtT/CfbY/
Opm1P8WptT9WBbU/CYK1P+BYtT8Q8rU/pOG1P7BrtT8nybU/NK+1Pwt+tT8uR7U/U9O1Pxhy
tj+yxbU/cou1P/3FtT9DYLY/5nS1P2vQtT/xF7Y//fS1P8m4tT9M27U/prO1Pw6EtT/vu7U/
5ky2P/rDtT+S67U/5ke2PyGUtT98UrU/fYq1P7H5tT96ibU/PL21P+aCtT+ivrU/Bxu1Pwbh
tT9M7bU/LOu1P5ebtT8RpbU/+OS1P0GatT+y8rU/HJu1P3v+tT+6T7Y/1AG1P3Idtj/3I7U/
dA61Pxm+tT9XybU/X7G1P1cWtj8blLU/Xpq1Py23tT9ZLLY/0Va1P7rCtT8tM7Y/Ppi1P81u
tT+1brU/juO1P5cstj87zbU/AcW1P8CetT9ucrU/cXW1PxfbtT+rs7U/2aO1P4hqtT/CQbU/
q/q1P9oLtj+gwbU/j4e1PwlltT8oxrU/Ube1P/ShtT+UfLU/TrC1P2iftT+8yLU/dPy1P5/N
tT8hR7U/hRe2P7+ZtT88E7Y/X2m1P0Nvtj/TgrU/0NG1P1LmtT8UPbU/EVy2P7SCtT8NXLU/
c6O1PwnCtT+yxrU/zey1P464tT8Uc7U/k4q1P6m0tT/AobU/zu61P7ILtj+f9LU/rnO1PwhX
tj9JxbU/iUW2Pyj1tT96IbY/lpi1P5BXtj/66rU/1Hq1P9Yytj/SSLY/+9a1Pzm6tT+/GLY/
Jsq1P+w/tj8UdrY/bK61P9tDtT8t/bU/Mve1P6r4tT+JSbY/Wma1P2AItj+Q5bU/z9e1P2K4
tT8zDbY/aoy1PzSItT/d1LU//+K1P7TVtT8rG7Y/HTe2P6DdtT9+4LU/9uC1Pz4Ytj9R4rU/
mkO2P2u+tT+AHrY/rvK1P3DhtT/58bU/9YG1Pxw3tj+2qbU/1xm2Py/KtT+5K7Y/hxm2P8RT
tj/cf7U/sny1Pz8otj+0HrY/tWC1P1Ixtj9+eLU/0MK2PztftT+j/LU/ID22P/SVtT8haLU/
Wha2P1CitT8047U/lAy2P/QNtj+e6bU/Ar21P3JttT/pS7Y/OHe2P8yNtj9xs7U/LtC1P5qT
tT8roLY/OA+2P+ZXtT8wN7Y/JCy2P/rbtT+CzrU/UqG1P2OotT8dubU/njy2P74Ttj9OJbY/
JJa1P4W2tT+9yrU/Iii2P2jotT9+IrY/yze2P4CDtT9X87U/aE22P7DDtT+Xn7Y/eLG2PwPl
tT9GFrY/jhy2P/cVtj+iKrY/sIq1P2rutT8g+bU/T861P6YYtj+8P7Y/cbS1P1b1tT/VkbY/
ilu2P9eEtj9iFLY/vFq2PygOtj8dJrY/ngq2P5pdtj+R6LU/</AssayYData></Step><Step><CommonData><SampleLocation>11</SampleLocation><SampleID></SampleID><SampleGroup></SampleGroup><SampleInfo></SampleInfo><SampleRow>A</SampleRow><SamplePlate>1</SamplePlate><WellType>REGENERATION</WellType><Concentration>-1</Concentration><ConcentrationUnits>µg/ml</ConcentrationUnits><MolarConcentration>-1</MolarConcentration><MolarConcUnits>nM</MolarConcUnits><MolecularWeight>-1</MolecularWeight><Temperature>25</Temperature><StartTime>1474526</StartTime><AssayTime>5</AssayTime></CommonData><FlowRate>1000</FlowRate><StepType>KREGENERATION</StepType><StepName>Regeneration</StepName><StepStatus>OK</StepStatus><ActualTime>4.99895</ActualTime><CycleTime>0.2</CycleTime><AssayXData Points="25">QQCbRJ8Gm0QGDZtEbBObRNIZm0Q5IJtE6SabRA4tm0RsM5tE0jmbREFAm0SfRptEDk2bRGxT
m0TSWZtEOWCbRJ9mm0QGbZtElXObRNJ5m0Q5gJtEn4abRA6Nm0Rsk5tE0pmbRA==</AssayXData><AssayYData Points="25">5+YXwF3OKMDQ6DHA1gA3wK9UO8BSFz/AkBxCwM2nRMApg0bAhWtIwCRtSsBg7kvAnHFNwFju
TsAqmFDA60VRwAysUsAKZlPAeKpUwCluVcB+Y1bApsxWwIUzWMCQcljAn4RYwA==</AssayYData></Step><Step><CommonData><SampleLocation>12</SampleLocation><SampleID></SampleID><SampleGroup></SampleGroup><SampleInfo></SampleInfo><SampleRow>A</SampleRow><SamplePlate>1</SamplePlate><WellType>NEUTRALIZATION</WellType><Concentration>-1</Concentration><ConcentrationUnits>µg/ml</ConcentrationUnits><MolarConcentration>-1</MolarConcentration><MolarConcUnits>nM</MolarConcUnits><MolecularWeight>-1</MolecularWeight><Temperature>25</Temperature><StartTime>1490425</StartTime><AssayTime>5</AssayTime></CommonData><FlowRate>1000</FlowRate><StepType>KREGENERATION</StepType><StepName>Regeneration</StepName><StepStatus>OK</StepStatus><ActualTime>4.99895</ActualTime><CycleTime>0.2</CycleTime><AssayXData Points="25">OKCbRJ6mm0T9rJtEa7ObRMm5m0QwwJtEnsabRAXNm0Rj05tE0tmbRDjgm0S/5ptEBe2bRGvz
m0TS+ZtEMACcRJYGnEQFDZxEYxOcRMkZnEQ4IJxEniacRAUtnERrM5xEyTmcRA==</AssayXData><AssayYData Points="25">lsnVPTf7BT6D0iM+12g3Pg+oTT7dhFo+jaNnPieTdD5DzH8+7KyFPiZGiD6AHoo+fQCOPjYT
lD6Y6ZM+bIyYPqvXmj4ehJ0+o0WgPiRbnz7JB6I+h7elPjv5pD5qpac+RRapPg==</AssayYData></Step><Step><CommonData><SampleLocation>11</SampleLocation><SampleID></SampleID><SampleGroup></SampleGroup><SampleInfo></SampleInfo><SampleRow>A</SampleRow><SamplePlate>1</SamplePlate><WellType>REGENERATION</WellType><Concentration>-1</Concentration><ConcentrationUnits>µg/ml</ConcentrationUnits><MolarConcentration>-1</MolarConcentration><MolarConcUnits>nM</MolarConcUnits><MolecularWeight>-1</MolecularWeight><Temperature>25</Temperature><StartTime>1506674</StartTime><AssayTime>5</AssayTime></CommonData><FlowRate>1000</FlowRate><StepType>KREGENERATION</StepType><StepName>Regeneration</StepName><StepStatus>OK</StepStatus><ActualTime>4.99895</ActualTime><CycleTime>0.2</CycleTime><AssayXData Points="25">L0CcRJVGnET8TJxEYlOcRMBZnEQvYJxElWacRPxsnERac5xEyXmcRC+AnESVhpxE9IycRFqT
nETJmZxEL6CcRJWmnET0rJxEWrOcRMC5nEQnwJxEjcacRPzMnERi05xEwNmcRA==</AssayXData><AssayYData Points="25">l3U2wH6RQsAsY0jAlP5LwIZPTsBuglDAohdSwNrfU8CAF1XA+S9WwDf3VsCoPFjApfBYwHbk
WcCAgVrAfCdbwDcIXMAhVVzA+dxcwCOjXcCJHl7ArU1ewNe7XsB9X1/ARGpfwA==</AssayYData></Step><Step><CommonData><SampleLocation>12</SampleLocation><SampleID></SampleID><SampleGroup></SampleGroup><SampleInfo></SampleInfo><SampleRow>A</SampleRow><SamplePlate>1</SamplePlate><WellType>NEUTRALIZATION</WellType><Concentration>-1</Concentration><ConcentrationUnits>µg/ml</ConcentrationUnits><MolarConcentration>-1</MolarConcentration><MolarConcUnits>nM</MolarConcUnits><MolecularWeight>-1</MolecularWeight><Temperature>25</Temperature><StartTime>1522764</StartTime><AssayTime>5</AssayTime></CommonData><FlowRate>1000</FlowRate><StepType>KREGENERATION</StepType><StepName>Regeneration</StepName><StepStatus>OK</StepStatus><ActualTime>4.99895</ActualTime><CycleTime>0.2</CycleTime><AssayXData Points="25">JuCcRIzmnETr7JxEWfOcRMD5nEQmAJ1EjAadRPMMnURZE51EwBmdRCYgnUSMJp1E8yydRFkz
nUTAOZ1EJkCdRIRGnUTrTJ1EWVOdRMBZnUQmYJ1EjGadRPNsnURZc51Et3mdRA==</AssayXData><AssayYData Points="25">kUKbPclVzj2l+wQ+3h4dPhCPMz55NUE+A1BNPid9Xz6kn2U+3f1sPsQBeT7fBH8+yceCPu0N
hz6fO4k+NeuLPsiwjT6fno0+qVaSPmKplD6nh5c+TgOWPsA7mz5Fups+lvScPg==</AssayYData></Step><Step><CommonData><SampleLocation>11</SampleLocation><SampleID></SampleID><SampleGroup></SampleGroup><SampleInfo></SampleInfo><SampleRow>A</SampleRow><SamplePlate>1</SamplePlate><WellType>REGENERATION</WellType><Concentration>-1</Concentration><ConcentrationUnits>µg/ml</ConcentrationUnits><MolarConcentration>-1</MolarConcentration><MolarConcUnits>nM</MolarConcUnits><MolecularWeight>-1</MolecularWeight><Temperature>25</Temperature><StartTime>1538848</StartTime><AssayTime>5</AssayTime></CommonData><FlowRate>1000</FlowRate><StepType>KREGENERATION</StepType><StepName>Regeneration</StepName><StepStatus>OK</StepStatus><ActualTime>5.00005</ActualTime><CycleTime>0.2</CycleTime><AssayXData Points="25">HYCdRIOGnUTijJ1EUJOdRLeZnUQVoJ1Eg6adROqsnURQs51E17mdRBXAnUSDxp1E4sydRFDT
nUS32Z1EHeCdRIPmnUTi7J1ESPOdRK75nUQlAJ5EewaeROoMnkRIE55EtxmeRA==</AssayXData><AssayYData Points="25">fhw6wMxeRsC+FkvACX1OwGHbUMByu1LACUBUwHKsVcCeoFbA9OJXwD2yWMBYZlnA805awEA2
W8Ak1VvAsPtbwGsMXcB1VF3A9YRdwKk4XsDzx17AjB5fwI5CX8Dg7l/AbyxgwA==</AssayYData></Step><Step><CommonData><SampleLocation>12</SampleLocation><SampleID></SampleID><SampleGroup></SampleGroup><SampleInfo></SampleInfo><SampleRow>A</SampleRow><SamplePlate>1</SamplePlate><WellType>NEUTRALIZATION</WellType><Concentration>-1</Concentration><ConcentrationUnits>µg/ml</ConcentrationUnits><MolarConcentration>-1</MolarConcentration><MolarConcUnits>nM</MolarConcUnits><MolecularWeight>-1</MolecularWeight><Temperature>25</Temperature><StartTime>1555081</StartTime><AssayTime>5</AssayTime></CommonData><FlowRate>1000</FlowRate><StepType>KREGENERATION</StepType><StepName>Regeneration</StepName><StepStatus>OK</StepStatus><ActualTime>4.99895</ActualTime><CycleTime>0.2</CycleTime><AssayXData Points="25">HSCeRHsmnkTiLJ5EYTOeRK45nkQVQJ5Ee0aeROJMnkRIU55Et1meRBVgnkR7Zp5E4myeREhz
nkSueZ5EFYCeRIOGnkTijJ5ESJOeRLeZnkQloJ5Eg6aeROKsnkRIs55ErrmeRA==</AssayXData><AssayYData Points="25">y67LPYb99z3GfRI+gb8sPtpcQD6DqFQ+ziZhPhCKbD6FNno+P76BPjXahT5NAok+PZyMPhnF
jj619JI+ENiVPkLOlT5sDZk++jOcPrPynT4agKE+i5mhPibPoj5C5qQ+9w+oPg==</AssayYData></Step><Step><CommonData><SampleLocation>1</SampleLocation><SampleID></SampleID><SampleGroup></SampleGroup><SampleInfo></SampleInfo><SampleRow>A</SampleRow><SamplePlate>1</SamplePlate><WellType>BUFFER</WellType><Concentration>-1</Concentration><ConcentrationUnits>µg/ml</ConcentrationUnits><MolarConcentration>-1</MolarConcentration><MolarConcUnits>nM</MolarConcUnits><MolecularWeight>-1</MolecularWeight><Temperature>25</Temperature><StartTime>1569782</StartTime><AssayTime>60</AssayTime></CommonData><FlowRate>1000</FlowRate><StepType>BASELINE</StepType><StepName>Baseline</StepName><StepStatus>OK</StepStatus><ActualTime>59.999</ActualTime><CycleTime>0.2</CycleTime><AssayXData Points="300">FMCeRHLGnkThzJ5EP9OeRK7ZnkQM4J5EeuaeRNnsnkQ/855ErvmeRBQAn0R6Bp9E4QyfREcT
n0SlGZ9EFCCfRHImn0TZLJ9ERzOfRK45n0QUQJ9EekafROFMn0RHU59ErlmfRD1gn0R6Zp9E
2WyfRD9zn0SueZ9EFICfRHqGn0TZjJ9ER5OfRKWZn0QUoJ9EeqafROGsn0RHs59EpbmfRBTA
n0R6xp9E4cyfREfTn0Su2Z9EFOCfRHLmn0TZ7J9ER/OfRK75n0QMAKBEegagROEMoERHE6BE
rhmgRBQgoER6JqBE2SygRD8zoESlOaBEFECgRHJGoETZTKBEP1OgRKVZoEQMYKBEcmagRNls
oERHc6BErnmgRBSAoER6hqBE4YygRD+ToESumaBEDKCgRHKmoEThrKBER7OgRKW5oEQUwKBE
esagROHMoERH06BEpdmgRAzgoERy5qBE4eygRD/zoESl+aBEDAChRHoGoUTZDKFERxOhRKUZ
oUQUIKFEeiahRNksoURHM6FEpTmhRAxAoURyRqFE2UyhREdToUSlWaFEDGChRHpmoUThbKFE
P3OhRKV5oUQMgKFEeoahROGMoURHk6FEpZmhRAygoURypqFE2ayhREezoUSuuaFEFMChRHrG
oUTZzKFEP9OhRK7ZoUQM4KFEeuahRNnsoURH86FEpfmhRAwAokR6BqJE4QyiRD8TokSlGaJE
FCCiRHImokThLKJEWDOiRK45okQMQKJEckaiRNlMokQ/U6JErlmiRBRgokR6ZqJE2WyiRD9z
okSleaJEFICiRHqGokTZjKJEP5OiRKWZokQMoKJEeqaiROGsokQ/s6JErrmiRAzAokSDxqJE
4cyiREfTokSu2aJEDOCiRHLmokTZ7KJEP/OiRKX5okQMAKNEegajRNkMo0RHE6NEpRmjRBQg
o0R6JqNE2SyjREczo0SuOaNEDECjRKNGo0TZTKNER1OjRKVZo0QMYKNEcmajROlso0RHc6NE
pXmjRAyAo0R6hqNE4YyjREeTo0SumaNEDKCjRHqmo0TZrKNEP7OjRKW5o0QUwKNEesajRNnM
o0Q/06NEpdmjRBTgo0R65qNE4eyjREfzo0Sl+aNEDACkRHIGpEThDKREPxOkRK4ZpEQMIKRE
eiakROEspEQ/M6REpTmkRBRApER6RqRE4UykRD9TpESlWaREFGCkRHJmpETZbKREP3OkRK55
pEQMgKREeoakROGMpERHk6RErpmkRAygpERypqRE2aykREezpESluaREFMCkRHLGpETZzKRE
R9OkRKXZpEQU4KREcuakRNnspEQ/86REpfmkRBQApUR6BqVE2QylRD8TpUSuGaVEDCClRHom
pUThLKVEPzOlRKU5pUQMQKVEckalROFMpURHU6VErlmlRAxgpURyZqVE2WylRD9zpUSleaVE
DIClRHKGpURcjaVEP5OlRKWZpUQMoKVEeqalROGspUQ/s6VErrmlRAzApURyxqVE2cylRD/T
pUSl2aVEDOClRHLmpUTZ7KVER/OlRKX5pUQUAKZEcgamROEMpkQ/E6ZErhmmRAwgpkR6JqZE
2SymRD8zpkSlOaZE</AssayXData><AssayYData Points="300">JB67PtFgvj5KRr4+h/C7Ph0NwT77MsA+r1LAPl5/wj7oPsM+w5HDPmk5xT5+mcQ+roLEPjdE
xj71TcU+/anIPtIeyD4REsY+jzTHPjg5yj4gOMo+rQLKPiymyj6kcMs+V3zLPj5RzT5Fls0+
BuTMPr42zT7zr80+/drOPjOYzz4I89A+42vQPpE2zz4JJNI+07LRPoef0T7s3NI+9aHSPjCm
1j57edQ+d+3TPsjp1T5uG9c+liPWPgsM1z6YUdU+YO7WPg6f1T699dc+a7zXPqmE1z6OZdc+
ftzXPpJo2T7MINk+KjrZPqZz2D5XEdk+K5XbPg1N3D7/d9w+fYDaPo/63D71Eds+3TXdPgu2
3j50Vd4+CPHcPugm3j6Bo98+IT7dPpSI3j7zet4+uCThPrmX3T7J7N4+6hTiPrJh4D5UA+A+
5dThPgor4T5CbuM+IPDhPqCd5D6nPeM+uDTjPth64j6XSOE+y4XkPtsK5D7LEuU+BgPlPgBE
5T6BAuY+Ws/nPprx5T41q+M+9m/mPr2Q5z4LTeY+aIvlPill5j4Xfuk+ZIvkPpcX5z6A0+Y+
fVznPlvk6T5Tl+g+I83oPq9h5z6D1+g+i7noPkXZ6T4SFOo+awrsPse/6j5KtOs+cBvrPiyU
6z5QIus+2cXrPhCb7T7kKes+r07qPlpT7j7AUew+BSjrPkOT7D6PqO4+LrfrPviw7T6v4+0+
dDHsPr327j4+P/A+ew7vPjZ47z6xgO4+EZvwPuno7z6DuPA+Jv/uPinm7z77g/E+pd7wPko5
8j4WR/A+XvLuPiud8D6ejPA+CkTzPnHV8D6VKfQ+vTzyPos88z46KvM+gRvyPqXw8z4fjPM+
Orf0Pj308T7wLfI+X7P0Pugr9D4o6PI+yTfzPnBf9D6b1vc+7AP1Pukm9D6Z0/U+YZb0PiQx
9j64nvU+tnX0PvKk9T4lEPY+nJn2PvRn9z5pRPc+nq/1PmD9+D4VxPc+P1L3Ps5W+T6Nrvc+
L2b3PsSK+D4o8/k+t/z3PgQh+T4sBPg+1sf4Ppg/+j5bCvg+r4H6Pj0c/D4Q/vk+EXj5PoGT
+T4O7/c+zb38PusY+j5Qs/k+qmv5Pl2I/D7siPw+0Jv5Pq3++T7xufo+zyn6PiWF+z6Dcvs+
IRD7Pvoy+z47I/w+D8j8PuUa/D53TPs+Qfb9PpZw+z4DpP0+xv/6PrM//T5qq/0+CYz7Pgva
/j7c7vw+rpX9Phb2/T5ivf0+qq39PpVl/T7J5v4+Oib/PhIP/j7T+P0+YIz/PhAC/j67kf8+
TG//Pv2m/z6YEgA/BcD8Pvsj/z4dSAA/FEH/Pol6/z40dwA/DDUAP3BGAD/VLAE/Fdn/Pk3J
AD/AMAA/Y08BP6ruAD/+GwA/zp//Pk8bAD9RlQA/b07+PvhyAD9MBAA/4BkAP3rNAD+0sgE/
AvgBP8PzAT+/7AA/OKoAP1l7Aj+/lQE/SaABP9OOAT++LAE/+RkCP9IqAj9auAE/aR4DPxOB
Aj8L8gI/ACQBP6RHAj/uxAI/rOIAPxoIAj8OEQI/YpICP0lHAz8FzwI/yYcCP4ZxAj+/JwM/
ECkCP4gsAz+w+QI/</AssayYData></Step><Step><CommonData><SampleLocation>4</SampleLocation><SampleID>QA013.2 Gmat/L0</SampleID><SampleGroup></SampleGroup><SampleInfo></SampleInfo><SampleRow>A</SampleRow><SamplePlate>1</SamplePlate><WellType>KLOAD</WellType><Concentration>10</Concentration><ConcentrationUnits>µg/ml</ConcentrationUnits><MolarConcentration>-1</MolarConcentration><MolarConcUnits>nM</MolarConcUnits><MolecularWeight>-1</MolecularWeight><Temperature>25</Temperature><StartTime>1635804</StartTime><AssayTime>80</AssayTime></CommonData><FlowRate>600</FlowRate><StepType>LOADING</StepType><StepName>Loading</StepName><StepStatus>OK</StepStatus><ActualTime>80</ActualTime><CycleTime>0.2</CycleTime><AssayXData Points="400">C0CmRHFGpkTQTKZEPlOmRJxZpkQLYKZEaWamRNBspkQ+c6ZEpXmmRAuApkRxhqZE0IymRD6T
pkScmaZEA6CmRGmmpkTYrKZENrOmRJy5pkQLwKZEccamRNjMpkQ+06ZEpdmmRAvgpkRp5qZE
0OymRDbzpkSl+aZECwCnRHEGp0TQDKdEPhOnRJwZp0QLIKdEcSanRNgsp0T7M6dEnDmnRAtA
p0RpRqdE2EynRD5Tp0ScWadEE2CnRHFmp0TYbKdEPnOnRKV5p0QDgKdEaYanRNCMp0Q+k6dE
pZmnRAugp0RxpqdE0KynRD6zp0ScuadEA8CnRGnGp0TYzKdENtOnRJzZp0QD4KdEaeanRNDs
p0Q286dEnPmnRAMAqERxBqhE2AyoRD4TqESlGahEAyCoRGkmqETQLKhEPjOoRKU5qEQLQKhE
ikaoRNhMqEQ+U6hEnFmoRANgqERpZqhE2GyoRDZzqESleahEC4CoRHGGqETYjKhENpOoRKWZ
qEQDoKhEcaaoRNCsqEQ+s6hEnLmoRAPAqERpxqhE2MyoRD7TqESl2ahEC+CoRGnmqETQ7KhE
NvOoRKX5qEQDAKlEcQapRNgMqUQ+E6lEpRmpRAMgqURpJqlE2CypRD4zqUStOalEC0CpRHFG
qUTQTKlENlOpRJxZqUQDYKlEaWapRNBsqUQ2c6lEpXmpRAuAqUSahqlE0IypRDaTqUSlmalE
C6CpRHGmqUTQrKlENrOpRKW5qUQLwKlEacapRNDMqUQ206lEnNmpRAvgqURx5qlE0OypRD7z
qUSl+alEAwCqRGkGqkTQDKpENhOqRJwZqkQDIKpEaSaqRNgsqkQ2M6pEpTmqRANAqkRxRqpE
0EyqRDZTqkScWapEC2CqRGlmqkTgbKpENnOqRKV5qkQDgKpEaYaqRNCMqkQ2k6pEnJmqRAOg
qkRppqpE0KyqRD6zqkScuapEA8CqRGnGqkTQzKpENtOqRM7ZqkQD4KpEaeaqRNjsqkQ286pE
nPmqRAsAq0RpBqtE0AyrRDYTq0SlGatEAyCrRGkmq0TQLKtEPjOrRJw5q0QDQKtEaUarRNBM
q0Q2U6tEnFmrRAtgq0RpZqtE0GyrRDZzq0SceatEA4CrRGmGq0TQjKtENpOrRJyZq0QDoKtE
aaarRNCsq0Q2s6tEpbmrRAPAq0RpxqtE0MyrRDbTq0Sc2atEA+CrRGnmq0TQ7KtENvOrRKX5
q0QLAKxEaQasRNAMrEQ+E6xEnBmsRAsgrERpJqxE0CysRDYzrEScOaxEA0CsRGlGrETQTKxE
NlOsRKVZrEQLYKxEaWasRNhsrEQ2c6xEnHmsRAOArERphqxE0IysRDaTrESlmaxEA6CsRGmm
rETQrKxENrOsRJy5rEQDwKxEacasRNDMrEQ206xEnNmsRAPgrERp5qxE0OysRDbzrESc+axE
AwCtRGkGrUTQDK1ENhOtRJwZrUQbIK1EaSatRNAsrUQ2M61EnDmtRANArURpRq1E0EytRDZT
rUScWa1EA2CtRGlmrUTQbK1ENnOtRKV5rUQDgK1EgoatRNCMrUQ2k61EpZmtRAOgrUSCpq1E
2KytRDazrUScua1EA8CtRGnGrUTQzK1ENtOtRJzZrUQD4K1EaeatRNDsrUQ2861EnPmtRAMA
rkRpBq5E2AyuRDYTrkScGa5EAyCuRGkmrkTQLK5ENjOuRJw5rkQLQK5EaUauRNBMrkQ+U65E
nFmuRAtgrkRpZq5E0GyuRD5zrkSlea5EA4CuRGmGrkTQjK5ENpOuRKWZrkQLoK5EcaauRNCs
rkQ2s65EpbmuRAPArkRpxq5E0MyuRD7TrkSc2a5EA+CuRGnmrkTQ7K5ENvOuRKX5rkQDAK9E
aQavRNAMr0Q+E69EnBmvRAsgr0RpJq9E0CyvRDYzr0ScOa9EE0CvRGlGr0TQTK9ENlOvRJxZ
r0QLYK9EcWavRNBsr0Q+c69EnHmvRAuAr0Rphq9E0IyvRDaTr0Scma9EC6CvRNymr0TYrK9E
RrOvRJy5r0QDwK9EccavRNDMr0Q+069EnNmvRAPgr0Rx5q9E2OyvRDbzr0Sl+a9EAwCwRHoG
sETQDLBEPhOwRJwZsEQLILBEcSawRNgssEQ+M7BEpTmwRA==</AssayXData><AssayYData Points="400">mSf+PswU/z5ZcPs+NzQAP0x7/D5/OP8+n48BPyplAj+ipQI/jBEEP6j0BD+14gU/qREGP/GB
Bz8VGAg/B60JP3vjCT/kOAw/lvcMP9XRDT94bA4/ZDMPP1SODz+RhRA/wZIRP42tEj+MgBM/
QgUUPxm8Fj860BY/SAgXP0ekGD8+NBk/FdQaP8ZkGz/fIhw/zVMdP2kQHT8JayA/tqYhP3fd
IT/AQyE/JIkhP7i4Iz87FCQ/yb0lPybUJj80Jyg/MAgpP2bHKD+hZCo/xyYqPziMKz8SMC0/
9VMuP0bQLT/E9i4/7tkuPzzZMT+k6zE/OxEzP1F9Mz82+DQ/E341P1C3NT9JIjc/0c04P2NL
OD9Zpzg/b086P/4tOz8hdjs/WKs8P5T1PT9hfD4/8H4/P803Pz8l5EA/1TtBP5GCQT/zSEM/
l6dDP5piRD9zx0U/wstGP24WRz9y3kc/29VHPyreST8CwUo/4p9KP74qSz/iBUs/ZU5NPyHD
TT+swU0/ZFpPP/IFTz8TQlA/j15RP8juUj+pPFI/g61TPwe3Uz/uUlU/EENVP2lmVj+0wlY/
Kl1XP7tOWD/IFVk/ASpZP9vhWT+I51o/uuRaP9NGWz+Te1w/MCJdPzFEXT+BSl4/kkxePyMp
YD80A2E/YF9hP2M2Yj++zmE/qzNjP5SDYz+oC2U/j0plP6JGZT8AImY//05lP1jKZj+yMWc/
ImVoP0N9aD90BWo/ZOppP6gDaj/QhWo/jTxsP0LibD8Pqmw/D7ltP0tdbj9su20/1+5uP2Pa
bz8w33A/mtNvP9lycD/9FHI/o2xxP/Kocz+UInM/Y9RzPzxedD8PEHQ/DKZ0P1wkdj+rj3Y/
hsJ3P7iTdz9SrHg/VLN4P4I6eD+7lnk/GEB6P6yKej/+VXk/ZWN7P57jej9R83o/4Cl8Pwq6
fD9xO30/m45+P3B+fj+1hH4/ptV/P0vPfz+gl4A/MGyAP1yDgD/ZsIA/uX+BPzx9gT/ZL4E/
M42BPzx1gT/2oII/ct2BPxulgj+9bII/18eCP8yYgz+ZxoI/zlSDP1Obgz8B3YM//QqEP/k4
hD8ZaoQ/0oKEP+9ThD9y8IQ/9A6FP6vfhT9DtIU/AqOFPyKhhT/y94U/tZGGP+p9hj+U3IY/
IOqGPyAVhz8zeIc/pC6HP9ZdiD/imoc/fPyHP3gpiD9Hj4g/imCIP9WwiD/J0Yg/yNOIP2E+
iT86NYk/nryJP+GWiT//yYk/4gWKP4W+ij9JFYo/MiGLPxbrij8PRYs/5DmLP6yYiz9wM4s/
Y6iLP1Pdiz88KYw/DEmMP5BjjD/Zaow/j82MP7iWjD/St4w/ZFuNP/vAjD8aS40/f5ONP4VP
jj9erI0/gACOP3bjjT/3Fo4/rpCOP00yjj/Bw44/1X+OP1aYjj/62Y4/+SKPPwR5jz9chY8/
NSOQP+Opjz+wgZA/Ui+QP64ZkD9bJpA/Ko2QP8C5kD+2+pA/FRKRP8NakT8+lZE/eiKRP85s
kT/NsZE/5J6RP3jNkT8AmZE/to6SPykPkj8VkZI/gb6SP5TNkj+6+pI/ZuqSP8aSkz+4gJM/
KN6TP1iWkz9DvJM/dnmTP2hYlD/m2pM/1zyTP8H0kz+bf5Q/43eUPzq1lD9OMpU/rAqVPxC0
lD+5vpQ/TueUP9WGlT+2+pU/u9yVP5oilj81xZU/maeVP62MlT+ExZU/UDWWP+aklj+ISZY/
52CWP0Gwlj9p95Y/SEKXP6SIlj/lgZc/46eWP9X/lz/t55c/FwKYPy6Vlz+Lrpc/sceXP7KE
mD81iZg/y6iYPwR+mD/JYZg/T6+YP0GqmD9In5g/YJiYPzY1mT+leJk/HwSZP3vUmT8dfpk/
A7mZP93HmT+Bz5k/pKaaP5CMmj/nOJo/HG+aP3COmj/UQpo/X+WaP7uDmj+fYps/UsOaP/25
mj9AMJs/JASbP46Imz/G/5o/6GqbPxvrmz+nOJw/uhOcP48vmz8Az5s/4mycP7ZlnD81KZw/
YhacP5y3nD+f7ps/LaecPzcEnT/2w5w/RzqcP+M4nT96T50/VnOdP1DHnD8uNZ0/yT6dP3nb
nT9ryp0/KMSdP1odnj/RQZ4/UNWdP8vFnT/PZJ4/K2uePw==</AssayYData></Step><Step><CommonData><SampleLocation>1</SampleLocation><SampleID></SampleID><SampleGroup></SampleGroup><SampleInfo></SampleInfo><SampleRow>A</SampleRow><SamplePlate>1</SamplePlate><WellType>BUFFER</WellType><Concentration>-1</Concentration><ConcentrationUnits>µg/ml</ConcentrationUnits><MolarConcentration>-1</MolarConcentration><MolarConcUnits>nM</MolarConcUnits><MolecularWeight>-1</MolecularWeight><Temperature>25</Temperature><StartTime>1721940</StartTime><AssayTime>60</AssayTime></CommonData><FlowRate>1000</FlowRate><StepType>BASELINE</StepType><StepName>Baseline</StepName><StepStatus>OK</StepStatus><ActualTime>60</ActualTime><CycleTime>0.2</CycleTime><AssayXData Points="300">C0CwRHFGsETQTLBEPlOwRMVZsEQLYLBEaWawRNhssEQ+c7BEtXmwRAuAsERphrBE2IywRD6T
sESlmbBEC6CwRHGmsETorLBENrOwRKW5sEQDwLBEzMawRNDMsEQ+07BEpdmwRAvgsERx5rBE
0OywRDbzsESl+bBEAwCxRHEGsUTQDLFEPhOxRKUZsUQLILFEcSaxRNAssUQ2M7FEpTmxRAtA
sURpRrFE2EyxRDZTsUSlWbFEA2CxRHFmsUTYbLFENnOxRKV5sUQLgLFEcYaxRNiMsUQ+k7FE
pZmxRAugsURxprFE0KyxRD6zsUSlubFEA8CxRHHGsUTYzLFENtOxRJzZsUQT4LFEaeaxRNDs
sUQ287FEnPmxRAMAskRxBrJE2AyyRD4TskScGbJEAyCyRHEmskTQLLJEPjOyRKU5skQLQLJE
aUayRPBMskQ+U7JEnFmyRAtgskRpZrJE6GyyRD5zskSlebJEA4CyRGmGskTYjLJEPpOyRJyZ
skQDoLJEcaayRNisskQ2s7JEpbmyRAvAskRxxrJE0MyyRD7TskSc2bJEC+CyRGnmskTQ7LJE
PvOyRJz5skQLALNEaQazRNAMs0Q+E7NEnBmzRAsgs0RxJrNE0CyzRDYzs0ScObNEA0CzRGlG
s0TQTLNEPlOzRJxZs0QLYLNEcWazRNBss0Q+c7NEnHmzRBOAs0RphrNE2IyzRDaTs0SlmbNE
C6CzRNyms0TQrLNEPrOzRKW5s0QLwLNEacazRNDMs0Q207NEnNmzRAPgs0Rp5rNE0OyzRDbz
s0Sl+bNEAwC0RHEGtETQDLREPhO0RJwZtEQDILREaSa0RNAstEQ2M7REpTm0RANAtERpRrRE
0Ey0RD5TtESlWbREA2C0RGlmtETYbLREPnO0RJx5tEQDgLREcYa0RNCMtEQ2k7REnJm0RAOg
tERpprRE0Ky0RDaztESlubREA8C0RGnGtETQzLREV9O0RJzZtEQD4LREaea0RNDstEQ+87RE
pfm0RAMAtURpBrVE0Ay1RD4TtUScGbVEAyC1RHEmtUTQLLVENjO1RJw5tUQsQLVEaUa1RNBM
tUQ2U7VEnFm1RAtgtURxZrVE0Gy1RDZztUScebVEC4C1RGmGtUTQjLVET5O1RJyZtUQDoLVE
caa1RNCstUQ2s7VEnLm1RAPAtURpxrVEGc21RD7TtUSc2bVEROC1RHHmtUTQ7LVENvO1RKX5
tUQLALZEcQa2RNAMtkQ+E7ZE1hm2RAsgtkRpJrZE0Cy2REYztkTFObZEA0C2RGlGtkTQTLZE
PlO2RJxZtkQLYLZEaWa2RNBstkQ2c7ZEpXm2RAOAtkRphrZE2Iy2RDaTtkSlmbZEA6C2RGmm
tkTQrLZENrO2RJy5tkQLwLZEaca2RNjMtkQ+07ZEnNm2RAPgtkRp5rZE0Oy2RD7ztkSc+bZE
AwC3RGkGt0TQDLdEgBO3RKUZt0QDILdEaSa3RNgst0RfM7dEnDm3RANAt0RpRrdEEU23RDZT
t0ScWbdEC2C3RGlmt0TQbLdEPnO3RJx5t0QDgLdEaYa3RNCMt0Q+k7dEnJm3RAugt0RpprdE
0Ky3RDazt0SlubdE</AssayXData><AssayYData Points="300">iQOiPy5poj8+tKI/CGqjP4RWoz9vr6I/JwajP9Jgoz91+aM/t4ujPzBBoz+TSKM/572jP9WC
oz8jkKM/usmjP6Kuoz9OLKM/XWGjPyamoz/lgaM/F2WjP9UEpD8PxKM//PejP4o/oz+jcaM/
QFujP7H9oz8oJaM/BHKjP/uZoz98LaQ/jT2kP9jcoj9F/6M/URekP67Ioz+czaM/u+ijPyNf
oz/NjKM/LMqjP58joz9v/KM/HT+kP3Veoz/8yKM/a+yjP4Tjoz80vKM/sQykP1orpD+gXqQ/
OeKjPyJipD8IrqQ/anGjPxrpoz9yMaQ/+pWkP88/pD9F4aM/XPmjP92zpD8GP6Q/ZDCkP6/3
oz+7YaQ/SlKkP4wJpD8yAKQ/a0WkP5+Doz9QcqQ/bfOjP2L0oz93S6Q/HFmkPzlvpD/WqKQ/
lpakP9Pwoz+LuKQ/B5akP6tfpD/yu6M/oVCkPy+5pD9j1aQ/VcWjP5JnpD/HaKQ/cUqkP+Ka
pD8FzaQ//nKkP3XKpD88VqQ/CJOkPxgzpD+TGqQ/p+ujP/nfpD+itaQ/bBWkP6m8pD8i/aQ/
ANyjP43+oz+NZ6Q/PWakP37qoz+z8aM/C+GkPwLnpD8xVKQ/ewekP8NbpD8T26Q/o7akPx5y
pD/Cs6Q/F+GkP459pD8gf6Q/n6+kPzfBpD8IvaQ/5PWkPwiBpD/27KQ/BzOlP8NzpD9iZaU/
IAGlPyNhpT/FlKQ/yBmlP+f8pD+imKQ/tFWlPwwepT9k5KQ/UKykP+gHpT/iMaU/I4ClPz8N
pT8yt6Q/q/ikP0KZpD8FsaQ/lBKlP/TIpD9WXaU/uiGlP2yNpD8njaQ/3tSkP+nkpD9pjKQ/
CBalP0AfpT8H+KQ/DMCkP0ahpT8X7KQ/OBylPx+2pD9nNaU/BK6lP8JgpT9phqU/NPakP+Z8
pT+91KQ/k7SlP5qFpT/XxaQ/UGmlP3o/pT/m0qU/DR2lP7cdpT8EHaU/0FClP6BRpT+tC6U/
gEalP+TGpD8rbKU/+JilPxVbpT92iKU/9RmlP/TzpT/cWKU/BDKlPwC/pT9hmaU/91GlP2eZ
pT+mNqU//h2lP5zUpD8b3KU/TuulP0F1pT8o5KU/Ha2lP5I8pT/TJKY/DLqlP7KEpT+VsKU/
MNylP3ngpT/KvqU/tKelP473pT+BdqU/I++lPyJ7pT++uqU/peClP8fApT+2v6U/BnGmP30A
pj+L46U/9Z2lP1NDpj9hqKQ/yNWlP8dIpj+Z1qU/3UKmPwiipT/GjKU/5JGlP2aUpT8VCKY/
CQ6mP+abpT/LzKU/RyumP/9Lpj/FM6Y/nbWlP3kjpj+f8qU/WQamPxBRpj8uuKU/CUimP6vg
pT+N8aU/zH6lPwldpj8WSqY/guelP3VEpj9qXKY/8LWmP1bHpT+eNKY/uQ6mP3rdpT+q56U/
yCOmP7Anpj+ogaY/ZQimPzUWpj/2cKY/ifqlPzsWpj/z/qU/nn+mP2c+pj88BKY/ZFKmP/cf
pj8GQqY/9KemP0prpj8Se6Y/I6+mP2Z/pj8GAKY/z0amP2t0pj+KXaY/xpCmPwGbpj86ZaY/
i/elP0d0pj/FXaY/</AssayYData></Step><Step><CommonData><SampleLocation>8</SampleLocation><SampleID>BG505.W6.C2 gp120</SampleID><SampleGroup></SampleGroup><SampleInfo></SampleInfo><SampleRow>A</SampleRow><SamplePlate>1</SamplePlate><WellType>KSAMPLE</WellType><Concentration>-1</Concentration><ConcentrationUnits>µg/ml</ConcentrationUnits><MolarConcentration>2000</MolarConcentration><MolarConcUnits>nM</MolarConcUnits><MolecularWeight>-1</MolecularWeight><Temperature>25</Temperature><StartTime>1790167</StartTime><AssayTime>180</AssayTime></CommonData><FlowRate>600</FlowRate><StepType>ASSOC</StepType><StepName>Association</StepName><StepStatus>OK</StepStatus><ActualTime>179.999</ActualTime><CycleTime>0.2</CycleTime><AssayXData Points="900">C8C3RHHGt0TYzLdEPtO3RKXZt0QL4LdEcea3RNjst0Q287dEpfm3RAsAuERxBrhE2Ay4RD4T
uESlGbhECyC4RHEmuETQLLhEPjO4RKU5uEQDQLhEcUa4RNhMuEQ+U7hEpVm4RAtguERxZrhE
2Gy4RD5zuESlebhEC4C4RHGGuETYjLhEPpO4RKWZuEQLoLhEcaa4RNisuEQ+s7hEpbm4RAvA
uESCxrhE2My4RD7TuESl2bhEC+C4RGnmuETY7LhENvO4RKX5uEQLALlEcQa5RNgMuUQ+E7lE
pRm5RAsguURpJrlE2Cy5RD4zuUSlOblEC0C5RHFGuUTYTLlENlO5RKVZuUQDYLlEcWa5RNhs
uUQ+c7lEpXm5RAuAuURxhrlE2Iy5RD6TuUSlmblEC6C5RHGmuUTYrLlEPrO5RKW5uUQLwLlE
cca5RNDMuUQ207lEpdm5RAvguURx5rlE2Oy5RD7zuUSc+blECwC6RHEGukTYDLpEPhO6RKUZ
ukQDILpEcSa6RNAsukQ+M7pEpTm6RANAukRxRrpEGU26RD5TukSlWbpEC2C6RGlmukTYbLpE
NnO6RKV5ukQLgLpEcYa6RNCMukQ+k7pEpZm6RAOgukRxprpE2Ky6RD6zukSlubpEC8C6RHHG
ukTYzLpEPtO6RKXZukQL4LpEaea6RNjsukQ287pEpfm6RCQAu0RxBrtE2Ay7RD4Tu0ScGbtE
AyC7RGkmu0TYLLtENjO7RKU5u0QDQLtEaUa7RNhMu0Q+U7tEpVm7RAtgu0RxZrtE6Gy7RDZz
u0ScebtEC4C7RGmGu0TYjLtENpO7RJyZu0QDoLtEaaa7RNisu0Q+s7tEpbm7RAvAu0RxxrtE
0My7RDbTu0Sc2btEC+C7RHHmu0TQ7LtEPvO7RKX5u0QDALxEcQa8RNgMvEQ2E7xEpRm8RAsg
vERpJrxE2Cy8RDYzvESlObxEA0C8RGlGvETQTLxEPlO8RKVZvEQDYLxEaWa8RNhsvEQ+c7xE
pXm8RAOAvERxhrxE2Iy8RD6TvESlmbxERKC8RGmmvETQrLxENrO8RKW5vEQbwLxEaca8RNjM
vEQ+07xEpdm8RAvgvERx5rxE2Oy8RDbzvESc+bxECwC9RGkGvUTYDL1ENhO9RJwZvUQDIL1E
aSa9RNgsvUQ+M71EpTm9RAtAvURxRr1E2Ey9RDZTvUSlWb1EC2C9RGlmvUTQbL1ENnO9RJx5
vUQLgL1EaYa9RNiMvUQ+k71EpZm9RAOgvURppr1E2Ky9RD6zvUScub1EA8C9RHHGvUTQzL1E
NtO9RJzZvUQL4L1Eaea9RNjsvUQ+871EnPm9RAsAvkRxBr5E2Ay+RD4TvkSlGb5EAyC+RHEm
vkTYLL5EsTO+RJw5vkQLQL5EcUa+RNhMvkQ2U75EpVm+RANgvkRxZr5E2Gy+RDZzvkSleb5E
C4C+RGmGvkTYjL5ENpO+RKWZvkQDoL5Eaaa+RNCsvkQ+s75Epbm+RAvAvkRxxr5E0My+RDbT
vkSl2b5EC+C+RHHmvkTQ7L5EX/O+RJz5vkQLAL9Emga/RNAMv0Q2E79EpRm/RK8gv0TUJr9E
2Cy/RD4zv0SlOb9EC0C/RHFGv0TYTL9ENlO/RJxZv0QDYL9E3Ga/RNhsv0Q+c79EnHm/RAuA
v0Rxhr9E2Iy/RDaTv0Scmb9EA6C/RGmmv0TQrL9EPrO/RKW5v0QLwL9Ecca/RNjMv0Q+079E
pdm/RAvgv0Rx5r9E8Oy/RD7zv0St+b9EAwDARGkGwETYDMBEPhPARKUZwEQLIMBEaSbARNAs
wEQ2M8BEnDnARAtAwESKRsBE2EzARD5TwES1WcBEA2DARHFmwETQbMBENnPARJx5wEQLgMBE
aYbARNCMwEQ+k8BEzJrARAugwERxpsBE2KzARDazwEScucBEA8DARGnGwETYzMBENtPARKXZ
wEQD4MBEaebARNjswEQ288BEnPnARAMAwURxBsFE0AzBRD4TwUScGcFEAyDBRGkmwUTgLMFE
PjPBRKU5wUQLQMFEcUbBRNBMwUQ2U8FEpVnBRAtgwURxZsFE2GzBRD5zwUScecFEA4DBRGmG
wUTQjMFEPpPBRKWZwUQDoMFEaabBRNCswUQ2s8FEnLnBRAPAwURpxsFE0MzBRDbTwUSc2cFE
A+DBRGnmwUTY7MFENvPBRKX5wUQDAMJEaQbCRNgMwkQ2E8JEpRnCRAMgwkRpJsJE0CzCRD4z
wkScOcJEC0DCRHFGwkTQTMJEPlPCRKVZwkQDYMJEaWbCRNBswkQ2c8JEpXnCRAuAwkRxhsJE
2IzCRD6TwkScmcJEC6DCRGmmwkTYrMJENrPCRJy5wkQLwMJEccbCRNDMwkQ+08JEnNnCRAPg
wkRp5sJE0OzCRD7zwkSc+cJEAwDDRGkGw0ToDMNENhPDRJwZw0QDIMNEaSbDRNgsw0Q+M8NE
nDnDRANAw0RpRsNE0EzDRDZTw0ScWcNEC2DDRHFmw0TQbMNENnPDRKV5w0QDgMNEeobDRNiM
w0Q+k8NEnJnDRAOgw0RppsNE2KzDRD6zw0ScucNEA8DDRGnGw0TQzMNENtPDRJzZw0QD4MNE
cebDRNDsw0Q288NEpfnDRAMAxERxBsRE0AzERDYTxEScGcRECSHERHEmxETQLMRENjPERJw5
xEQLQMREaUbERNBMxEQ+U8REnFnERLdgxERpZsRE2GzERDZzxESlecRENIDERGmGxETQjMRE
NpPERJyZxEQDoMREaabERNCsxEQ2s8REnLnERAPAxERpxsRE0MzERDbTxESc2cREA+DERHHm
xETQ7MRENvPERJz5xEQDAMVEcQbFRNAMxUQ2E8VEpRnFRAsgxURpJsVE0CzFRIgzxUScOcVE
C0DFRHFGxUTQTMVENlPFRJxZxUQLYMVEaWbFRNBsxUQ2c8VEnHnFRAOAxURphsVE0IzFRD6T
xUScmcVEC6DFRHGmxUTQrMVENrPFRJy5xUQDwMVEisbFRNDMxUQ208VEnNnFRAPgxURp5sVE
0OzFRD7zxUS1+cVEAwDGRHEGxkTYDMZENhPGRJwZxkQDIMZEaSbGRNgsxkQ2M8ZEnDnGRANA
xkRpRsZE0EzGRD5TxkScWcZEA2DGRGlmxkTQbMZENnPGRJx5xkQDgMZEaYbGRNCMxkQ+k8ZE
nJnGRAOgxkRppsZE0KzGRDazxkScucZEA8DGRGnGxkTQzMZENtPGRKXZxkQD4MZEaebGRNDs
xkQ288ZEnPnGRAMAx0RpBsdE0AzHRD4Tx0ScGcdEAyDHRGkmx0TQLMdEPjPHRJw5x0QDQMdE
aUbHRNhMx0Q2U8dEnFnHRAtgx0RpZsdE0GzHRDZzx0SlecdEA4DHRGmGx0TQjMdENpPHRJyZ
x0QDoMdEaabHRNisx0Q2s8dEnLnHRAPAx0RpxsdE2MzHRDbTx0Sc2cdEA+DHRHHmx0TQ7MdE
NvPHRJz5x0QDAMhEaQbIRNAMyEQ2E8hEpRnIRAMgyERpJshE0CzIRDYzyEScOchEA0DIRGlG
yETQTMhENlPIRJxZyEQDYMhEaWbIRNBsyEQ2c8hEnHnIRAOAyERphshE0IzIRDaTyEScmchE
C6DIRHGmyEQJrchENrPIRJy5yEQDwMhEacbIROjMyEQ208hEnNnIRAvgyERx5shE0OzIRD7z
yESl+chECwDJRGkGyUTFDclEPhPJRJwZyUQDIMlEaSbJRNgsyURGM8lEnDnJRANAyUSKRslE
2EzJRD5TyUQoWslEA2DJRHFmyUTYbMlENnPJRKV5yUQLgMlEaYbJRNiMyUQ+k8lEpZnJRAOg
yURxpslE4KzJRDazyUSluclEC8DJRHHGyUTQzMlENtPJRKXZyUQL4MlEcebJRNjsyUQ+88lE
nPnJRAsAykRxBspE2AzKRD4TykSlGcpECyDKRHEmykTYLMpEPjPKRKU5ykT5QMpEcUbKRNhM
ykQ+U8pEpVnKRAtgykRxZspE2GzKRD5zykSlecpEC4DKRHGGykTYjMpEPpPKRKWZykQLoMpE
cabKRNisykQ+s8pEpbnKRAvAykRxxspE2MzKRE/TykSl2cpEC+DKRHHmykTY7MpEPvPKRKX5
ykQLAMtEcQbLRNgMy0Q+E8tEpRnLRAsgy0RxJstE2CzLRD4zy0SlOctEC0DLRHFGy0TYTMtE
iFPLRKVZy0QLYMtEcWbLRNhsy0Q+c8tEpXnLRAuAy0RxhstE2IzLRDaTy0SlmctEbaDLRLum
y0TYrMtEPrPLRKW5y0QLwMtEccbLRNjMy0Q+08tEpdnLRAvgy0Rx5stE2OzLRD7zy0Sl+ctE
CwDMRHEGzETYDMxEPhPMRKUZzEQLIMxEcSbMRNgszERvM8xEpTnMRAtAzERxRsxE0EzMRD5T
zESlWcxEC2DMRHFmzETYbMxEPnPMRKV5zEQDgMxEcYbMRNiMzEQ+k8xEpZnMRAugzERppsxE
2KzMRD6zzESlucxEC8DMRHHGzETYzMxENtPMRKXZzEQL4MxEcebMRNjszEQ+88xEpfnMRAsA
zURxBs1E2AzNRD4TzUSlGc1ECyDNRHEmzUTYLM1EPjPNRKU5zUQLQM1EcUbNRNhMzUQ+U81E
D1rNRANgzURxZs1E2GzNRD5zzUSlec1EC4DNRGmGzUTYjM1EPpPNRO6ZzUQLoM1EcabNRNis
zUQ+s81EpbnNRAvAzURxxs1E0MzNRD7TzUSl2c1EC+DNRGnmzUTY7M1EPvPNRKX5zUQLAM5E
aQbORNAMzkQ+E85EpRnORAsgzkRxJs5E2CzORD4zzkScOc5E</AssayXData><AssayYData Points="900">tnmnP8PipT+V+KQ/R4ykPyEVoz92OaI/SeqhPyJgoT/1tqA//2+gP8/+nz9dDKA/mH2fP9t2
nz8D058/gvqfP1M4nz9U9J4/74qePwjBnj/RSZ4/2xGeP97onT9CWJ4/Q9ydP7P3nj+CRp4/
Y7ueP+6nnT8O054/o8WeP8qfnj8tNZ4/KnieP5Jcnj+tEp4/Pa6ePwsdnj/0RJ4/nVaePwl/
nj9ni54/jOieP7Vnnj+qA58/cfqeP1zAnj/w3p4/D7OeP2b9nj/wzJ4/O76eP5m1nj8ZXJ8/
Q62eP2/enj/IyJ4/L5mfP7zenz9JX58/ZPSeP0Wknj+VK58/RhOfPzGnnz/1JZ8/TjyfP/zM
nz/zqp8/T7SfP9X2nj8qTZ8/WG+fP9Sqnz/fu58/DaqfP91inz8mrJ8/DX+fPzfInz93858/
JlyfPwH2nz8U8J8/ucSgPxB2oD8eaJ8/z+WfP/gFoD8osp8/3ZmfP0VsoD+wBaA/ZzCgPwOi
oD9fc6A/xlSgPzeUoD85v6A/PDGgP+LHoD+BSaE/O2OgP4XNoD+9gKA/CbSgPyiLoD+AGKE/
JWOgP4HboD+RmqA/0VihP+MCoT/e46A/JyWhP+YpoT/l3qA/V4ShP86qoD8NMKE/5EOhPwmF
oD/elKA/j+mgP/oDoT+J16E/owyhP/55oT9fpKE/7vahP36ioT9ZJaE/jZihP2OCoT+W+KA/
nVehPwGooT93hqE/2JShPyQpoT83CqI/8ZWhP+98oT+KzKE/LguiPw//oT/PKKI/APChP8h1
oj8V1aE/JTuiP86ToT9xeKE/XgyiP3PvoT/mR6I/Av6hP/NXoj/0pqE/iO6hP6TIoT+ppqI/
4MKiP/hxoj/MS6I/LGeiP8AXoj/TQqI/W1qiPzVZoj848KI/TAOiP1HZoj9LxKI/rjeiP+ao
oj9lr6I/smyiP+u0oj+L/qI/JLiiP2/Koj9lxKI/VhGiP6mXoj/9Y6M/aOKiP/JVoz+wmKI/
x/uiP+cboz9kh6M/I/6iP7+hoz//sqI/43CjP+BVoj+7zaI/FAKjPylMoz87c6M/viajP9SL
oz+Sk6M/ikejPxHMoz+MgaM/Sj6jP+cVoz8HgKM/nAakP+Btoz+Du6M/9dOjP113oz+EVKM/
l4ujP78woz/AaKM/JQOkP/2Ioz/h3aM/HGWjP1jUoj/ttaM/SOujPyjmoz8GyqM/MdqjP4VN
pD/fsqM/xjajPwzXoz+qE6Q/JcWjP93joz/JsKM/k0KkPx0npD+y7KM/toGjP4tnpD/FkqM/
h3ajP4SkpD8RXKQ/Q3mkP6X9pD/6YKQ/eJmkP145pD9pi6Q/pSekP/Pyoz/QS6Q/tyWkP4YF
pD+zR6Q/HiykPxTWpD/lnaQ/IyCkP22ipD8QFaQ/pGikPzcSpT+aK6Q/m++kPz4qpT+sdaQ/
hnOkP5egpD/ZUKU/N/ekP8flpD+5K6Q/d2ukP12gpD9lbaQ/EyykP/repD8z7qQ/Nr+kP1cp
pT9bB6U/rbmkPw00pT8znaU/8S6lP7HmpD9hWaU/DEGlP/OEpD9Jf6U/egWlP7sfpT+F5KQ/
anylPyMspT/v8qQ/5nClP10hpT+fV6U/VSOlP1BapT9AIKU/r8GlP8FkpT8sbqU/b36lP8V3
pT8VXKU/evulP6aOpT/BZKU/Xs+lPznlpT+UKaU/usylP8Eupj9mRaU/MyulPw2IpT9vN6Y/
ybylP7YUpj9graU/1UqmP26spT+N4aU/lBemPwKbpT8ro6U/V+qlP7DTpT+K1aU/KMelPwn2
pT+KQaY/P1amP+pQpT+dJ6Y/R5GlP0wRpj934aU/r8KlPzXRpj8iJqY/fMemPzHwpT8zOqY/
3gmmP3Enpj8BHqY/8B+mP48Tpj/NV6Y/ypimPw+tpj9gf6Y/aUemP1ffpT+/d6Y/umSmP+K6
pj8+l6Y/raymPwPWpj/EL6Y/6eGmP9SUpj96faY/K6CmP+nppj93S6Y/JMymP0Q7pz9axaU/
MEKnP1u3pj/+J6c/AKKmP/bPpj8a0qY/iPemP8PUpj/2W6Y/V4amPw/mpj+jNKc/dTKnP04Z
pz8Pi6Y/JBenP45lpj/j8KY/tcWmP+y8pj99vqY/DlqmP44Lpz8/Bqc/ygmnP1z/pj+ec6c/
9BenP0ZYpz8PT6c/3BmnP7ajpj9dXqc/UXWnPw2Zpz/hp6Y/pDinP1tYpz+hy6Y/lDanP5z5
pz/DSac/yxGnPxFApz/9FKc/dXmnPy58pz/mr6c/dVunP3BPpz/BO6c/sVWnP1vmpj8jj6c/
eoWnP8lhpz+U8qc/vbCnP2nPpz85c6c/vPunP2YSpz8lzqc/XuCnPw7Npz8sdac/rYCnP2k1
qD/Y36c//MunPwuApz/PG6g/JZKnPyqopz/0Cag/7xOoP54XqD/Tgac/0t+nP1/tpz8fGKg/
qrKnP9uupz940ac/htinP6p3pz+MgKc/0MunP8fzpz9tqqc/CiKoP/+Vpz/iZKg/N8inP5PZ
pz+fT6g/EoinP/JDqD+dbqg//Q+oP4szqD/qtqg/Oh2oP0lIqD9IQ6g/NG+oP+8+qD9Ko6g/
5SKpP+6qqD/+tqg/iDWoPzw2qD9eyac/UUeoP6FOqD81aKg/ppWoP1NcqD/FD6g/z/6nP75T
qD8k6qg/GLioP73gqD+9eKg/eRWpPwlRqD9eqKg/V2aoP2PiqD/DPag/FFaoPw2YqD8T26g/
/auoP7TBqD8dSak/5MGoPzkUqT9fC6g/U+WoP3+1qD+z+Kg/B4+oPxTVqD/znqg/GiWoP3BB
qD8AJ6k/eCOoP/rmqD88HKk/nd2oP3L1qD9Ixag/mruoP0IgqT+Tvqg/UISoP3DgqD92Eag/
wfqoP0mzqT/sfqk/XaSpP6yIqT/iGak/nuCoP+VAqT+T36g/r3KpPwiiqT9ptqk/Ny2pP+zx
qD8Blag/xz+pP3d8qT9tmqk/WZOpP9SeqT9Ylqk/ILqpP93kqD+KPqk//72pP+0rqT9mxag/
OVypP1SLqT89Dqk/3LqpP0ukqT/kuKk/wTWpPxKzqT9J3qk/P+upP3R6qT8E0qk/hbupP+9w
qT9Mrqk/dN6pP4zpqT8Hhak/5JWpP2d+qT/9vak/avqpP0sOqT8o6Kk/iqWpP9QUqj9Srak/
d9upP7F7qT+Q8Kk/S8WpP6yOqT/P/ak/zxGqP8DNqT9Djak/T02qP59Hqj9cF6o/m8mpPyLl
qT/q2qk/Y/OpP5s6qj93J6o/JLOqP7clqj+uKao/EmKqP1tIqj8i/ak/jn2pP/U8qj9EFao/
B+SpP2U9qj8ncao/b/epP+zYqT/0S6o/B8uqP0ocqj/sOKo/iDOqP40hqj/n1Kk/WW2qP/tE
qj/Ypqo/PqmqP2Gcqj8Wk6o/rjiqP2Jgqj86N6o/7SGqP+6lqj8LVqo/kl6qP8LFqT+rPao/
XdCpPwtGqj8Rs6o/pnuqP6DEqj9V/Ko/CEuqP2a/qj9Iw6o/oSCrP3zTqj+AeKo/5cqqPwB6
qj/8Tqo/ufGqP4Agqz9KE6s/yKSqP3LFqj8kLqo/i++qPwlFqj9Bdqs/jLmqP1DYqj9Q96o/
BAmrPwh/qj/QNas/U4+rP+Pfqj96cas/KsSqP1vhqj+1q6o/mo6qP3dbqz8Tyqo/JLmrPyiR
qz99Fas/QfGqP/G7qj/IT6s/Bm+rPxvIqz85Uas/dRCrP+zJqz8qYas/eDCrP98+qz/6wao/
sAurP49cqz+KMqs/P3KrPxRdqz9/has/V+OqP1vLqz+mB6s/UrqrP82zqz+oSas/ZSKrP2bo
qj/MJ6s/5FyrP3NJqz9Vaas/XLarP1s/qz8PfKs/+m6rP5tdqz8Qa6s/tj2rP+6dqz/UK6w/
GnyrP6J7qz9fm6s/UCWsP61jqz8H4as/HDasP8upqz+0n6s/jH6rPz74qj/FTas/jH6rPzWK
qz+et6s//MWqPzVpqz8Lc6s/NRKsP1I1rD8U6as/JkCrP4U/rD+sTqw/rgOsP0Wiqz8R3Ks/
/gasPzLeqz8gAKw/VXSrP/rMqz9d+qs/2tqrP3X9qz95PKw/w7CrPyu6qz814qs/+g6sP43A
qz++3Ks/YSqsP/L8qz/aEaw/BJKsP04JrD+hT6w/8C6sP930qz8fIKw/9wysP7gcrD+Syqs/
zc+rP03zqz/0CKw/CMesP6jOqz+sKaw/ljqsP/GCrD+aXKw/W8ysPxezrD+ohqw/WbesP/AT
rD83A6w/7MarP3ILrD9vfKw/k4asPx2ArD+3oKs/4pisP/x5rD9aF60/hVmsP02hrD/1t6w/
I4ysP8UzrD9rsaw/8ICsP8h+rD+ziKw/blesPyZjrD/MS6w/fVysP1uErD+dtaw/0HGsPxjW
rD/QQaw/rq6sPz5NrT+Ujqw/d4etP46SrD+s5qw/0rmsP2LvrD9i1qw/U7OsP/QFrT+fuqw/
uTGsP/EGrT8mtKw/P8esP/wmrT+TSq0/igOuP5LxrD8wiaw/46qtPzUwrT+gM60/QEStP9L3
rD/fP60/0P+sPwg0rT/vVK0/L22sP5PGrD/Ubq0/ZcOsP5jvrD8oyqw/09KsP9lLrT+MSK0/
Ov6sP6LbrD8bmq0/PdStP/13rT8CFK0/bkStP4gKrT8uIq0/ZR+tP4eprT+0Iq0/UBetP6ym
rT/KAK0/tQetP9xqrT//fK0/As2sPwhFrT9NKK0/D/ytP7sarT8On60/iwGtP0OHrT/4yK0/
2HmtP600rT9uua0/NLitP0W6rT8ava0/QrWtP46vrT9qV60/</AssayYData></Step><Step><CommonData><SampleLocation>1</SampleLocation><SampleID></SampleID><SampleGroup></SampleGroup><SampleInfo></SampleInfo><SampleRow>A</SampleRow><SamplePlate>1</SamplePlate><WellType>BUFFER</WellType><Concentration>-1</Concentration><ConcentrationUnits>µg/ml</ConcentrationUnits><MolarConcentration>-1</MolarConcentration><MolarConcUnits>nM</MolarConcUnits><MolecularWeight>-1</MolecularWeight><Temperature>25</Temperature><StartTime>1978120</StartTime><AssayTime>180</AssayTime></CommonData><FlowRate>600</FlowRate><StepType>DISASSOC</StepType><StepName>Dissociation</StepName><StepStatus>OK</StepStatus><ActualTime>179.999</ActualTime><CycleTime>0.2</CycleTime><AssayXData Points="900">AkDORGBGzkTHTM5ELVPORJNZzkT6X85EYGbORM9szkQtc85Ek3nORAKAzkRghs5Ez4zORDWT
zkSTmc5E+p/ORGCmzkTPrM5ELbPORJO5zkS+wM5EYMbORMfMzkQt085Ek9nORALgzkRg5s5E
x+zORC3zzkST+c5EAgDPRGAGz0THDM9ENRPPRJMZz0T6H89EaCbPRM8sz0QtM89EkznPRPo/
z0RoRs9Ex0zPRC1Tz0STWc9E+l/PRGBmz0THbM9ELXPPRJN5z0T6f89EYIbPRMeMz0Qtk89E
k5nPRPqfz0Rgps9Ex6zPRC2zz0STuc9E+r/PRGDGz0THzM9EVtPPRJPZz0T6389EYObPRMfs
z0Q1889Ek/nPRPr/z0RgBtBEzwzQRDUT0ESTGdBE+h/QRGAm0ETHLNBELTPQRJM50ETPQNBE
YEbQRMdM0EQtU9BEk1nQRBtg0ERgZtBEx2zQRC1z0ESTedBEAoDQRIGG0ETHjNBELZPQRJOZ
0ET6n9BEYKbQRMes0EQts9BEk7nQRPq/0ERgxtBEx8zQRC3T0EST2dBE+t/QRGDm0ETP7NBE
NfPQRJP50ETnANFEYAbRRMcM0UQtE9FEkxnRRPof0URgJtFEzyzRRC0z0USTOdFE+j/RRGhG
0UTPTNFELVPRRJxZ0UT6X9FEaGbRRMds0UQtc9FEnHnRRPp/0URghtFEx4zRRC2T0USTmdFE
+p/RRGim0UTHrNFENbPRRJy50UQKwNFEYMbRRNfM0UQ109FEpNnRRPrf0URg5tFEx+zRRDXz
0USc+dFEAgDSRGgG0kTPDNJENRPSRJwZ0kQCINJEaCbSRM8s0kQ1M9JELzrSRAJA0kRoRtJE
z0zSRDVT0kScWdJEAmDSRGhm0kTXbNJENXPSRJx50kQCgNJEaIbSRPiM0kQ1k9JEnJnSRAKg
0kRoptJEz6zSRDWz0kScudJEAsDSRGjG0kTPzNJENdPSRJzZ0kQC4NJEaObSRM/s0kQ189JE
nPnSRAIA00RoBtNEzwzTRDUT00ScGdNEAiDTRGgm00TPLNNENTPTRJw500QCQNNEaEbTRM9M
00Q1U9NEnFnTRAJg00RoZtNEz2zTRDVz00ScedNEAoDTRGiG00TPjNNENZPTRJyZ00QCoNNE
aKbTRM+s00Q1s9NEnLnTRALA00RoxtNEz8zTRDXT00Sc2dNEAuDTRGjm00TP7NNENfPTRJz5
00QCANREaAbURM8M1EQ1E9REnBnURAIg1ERoJtREzyzURDUz1EScOdREAkDURGhG1ETPTNRE
NVPURJxZ1EQCYNREaGbURM9s1EQ1c9REnHnURAKA1ERohtREz4zURE6T1EScmdREAqDURGim
1ETPrNRENbPURJO51EQCwNREaMbURM/M1EQ109REN9rURALg1ERo5tREz+zURDXz1ESc+dRE
AgDVRGgG1UTPDNVENRPVRJMZ1UQCINVEaCbVRM8s1UQ1M9VEnDnVRAJA1URoRtVEz0zVRC1T
1UScWdVEAmDVRGBm1UTPbNVENXPVRJx51UQCgNVEYIbVRM+M1UQ1k9VEnJnVRAKg1URgptVE
z6zVRFaz1UScudVE+r/VRGDG1UTPzNVENdPVRJzZ1UQC4NVEaObVRM/s1UQ189VEnPnVRPr/
1URoBtZExwzWRDUT1kScGdZEAiDWRGgm1kTPLNZENTPWRJw51kQCQNZEaEbWRM9M1kQ1U9ZE
k1nWRAJg1kRoZtZEz2zWRDVz1kScedZEAoDWRHGG1kTHjNZENZPWRJyZ1kQCoNZEaKbWRM+s
1kQ1s9ZEk7nWRALA1kRoxtZEz8zWRDXT1kSc2dZEAuDWRGjm1kTP7NZENfPWRJP51kQCANdE
aAbXRM8M10Q1E9dEnBnXRPof10RoJtdExyzXRDUz10SkOddEAkDXRGhG10TPTNdENVPXRKxZ
10QCYNdEaGbXRM9s10Q1c9dEk3nXRAKA10RghtdEz4zXRC2T10ScmddEAqDXRGim10TPrNdE
NbPXRJy510QCwNdEaMbXRM/M10Qt09dEnNnXRALg10Rg5tdEz+zXRDXz10Sc+ddEAgDYRGgG
2ETPDNhELRPYRJwZ2EQCINhEaCbYRMcs2EQtM9hEnDnYRAJA2ERoRthEz0zYRDVT2EScWdhE
AmDYRGhm2ETPbNhELXPYRJN52ET6f9hEaIbYRM+M2EQ1k9hEnJnYRAKg2ERopthEz6zYRC2z
2ESTudhEAsDYRGjG2ETPzNhENdPYRJzZ2EQC4NhEaObYRM/s2EQ189hEnPnYRAIA2URoBtlE
zwzZRDUT2USTGdlEAiDZRGgm2UTnLNlENTPZRJw52UT6P9lEaEbZRM9M2UQ1U9lE1VnZRAJg
2URgZtlEx2zZRDVz2USTedlEAoDZRGiG2UTPjNlENZPZRJyZ2UQCoNlEYKbZRM+s2UQts9lE
nLnZRALA2URoxtlEx8zZRDXT2UST2dlEAuDZRGjm2UTP7NlENfPZRJz52UT6/9lEYAbaRMcM
2kQ1E9pEnBnaRAIg2kRoJtpEzyzaRDUz2kScOdpEAkDaRGhG2kTPTNpENVPaRJNZ2kQCYNpE
aGbaRM9s2kQ1c9pEk3naRAKA2kRohtpEz4zaRDWT2kScmdpEAqDaRGCm2kTHrNpELbPaRJy5
2kT6v9pEaMbaRM/M2kQ909pEk9naRPrf2kRo5tpEz+zaRDXz2kST+dpEAgDbRGAG20TPDNtE
LRPbRJwZ20QCINtEaCbbRM8s20Q1M9tEnDnbRAJA20RgRttEAE3bRC1T20STWdtEAmDbRGhm
20TPbNtELXPbRJN520T6f9tEYIbbRMeM20Qtk9tEnJnbRPqf20RgpttEz6zbRC2z20ScudtE
jcDbRGjG20THzNtENdPbRJzZ20T639tEYObbRM/s20Q189tEnPnbRAIA3ERoBtxExwzcRC0T
3ESTGdxE+h/cRMIm3ETPLNxELTPcRJw53EQCQNxEYEbcRM9M3EQtU9xEk1ncRPpf3ERoZtxE
x2zcRC1z3ESTedxE+n/cRGiG3ETHjNxENZPcRJyZ3ET6n9xEaKbcRMes3EQ1s9xEk7ncRPq/
3ERgxtxEx8zcRDXT3ESc2dxEAuDcRGDm3ETP7NxENfPcRJz53EQCAN1EYAbdRMcM3UQtE91E
kxndRAIg3URoJt1EzyzdRC0z3USTOd1EAkDdRGBG3UTPTN1ELVPdRJNZ3UT6X91EYGbdRMds
3UQ1c91EnHndRPp/3UT0ht1Ex4zdRC2T3USTmd1EAqDdRGCm3UTHrN1ELbPdRJO53UT6v91E
aMbdRMfM3UQ1091EnNndRALg3URg5t1Ez+zdRC3z3USc+d1EAgDeRGAG3kTHDN5ELRPeRJMZ
3kT6H95EYCbeRM8s3kQ1M95EkzneRPo/3kRoRt5E50zeRDVT3kScWd5E+l/eRGBm3kTHbN5E
mHPeRJx53kQCgN5EaIbeRMeM3kQtk95Ek5neRAKg3kSqpt5Ex6zeRDWz3kSTud5EAsDeRGDG
3kTHzN5ELdPeRJzZ3kT6395EYObeRM/s3kQ1895EnPneRPr/3kRgBt9ExwzfRC0T30STGd9E
+h/fRGAm30THLN9ENTPfRJM530T6P99EYEbfRM9M30Q1U99Ek1nfRPpf30RoZt9Ex2zfRC1z
30Sced9EAoDfRGCG30THjN9ENZPfRJOZ30T6n99EYKbfRMes30Q1s99Ek7nfRPq/30Roxt9E
z8zfRDXT30ST2d9E+t/fRGjm30TH7N9ENfPfRJP530QCAOBEYAbgRMcM4EQ1E+BEkxngRAIg
4ERoJuBExyzgRDUz4EScOeBE+j/gRGBG4ETHTOBELVPgRJNZ4ET6X+BEYGbgRGJt4EQtc+BE
k3ngRAKA4ERghuBEz4zgRC2T4EScmeBEAqDgRGCm4ETHrOBELbPgRJO54EQCwOBEYMbgRMfM
4EQ10+BEnNngRALg4ERg5uBEz+zgRC3z4EST+eBECgDhRGgG4UTHDOFELRPhRJMZ4UT6H+FE
mibhRM8s4UQ1M+FEkznhRPo/4URoRuFEz0zhRC1T4USTWeFEAmDhRGhm4UTPbOFELXPhRJN5
4UQCgOFEYIbhRM+M4UQtk+FEk5nhRPqf4URopuFEz6zhRC2z4USTueFE+r/hRGDG4UTPzOFE
NdPhRJPZ4UQC4OFEaObhRMfs4UQt8+FEnPnhRPr/4URoBuJExwziRC0T4kSTGeJE+h/iRGAm
4kTHLOJELTPiRJM54kT6P+JEkUbiRMdM4kRGU+JEnFniRPpf4kRoZuJEx2ziRDVz4kSTeeJE
+n/iRGiG4kTHjOJELZPiRJOZ4kQCoOJEYKbiRMes4kSos+JEnLniRALA4kRoxuJE18ziRC3T
4kST2eJEAuDiRGDm4kTH7OJELfPiRJz54kT6/+JEYAbjRMcM40QtE+NEkxnjRPof40RoJuNE
xyzjRC0z40STOeNE+j/jRGBG40THTONELVPjRJNZ40QCYONEeWbjRMds40Qtc+NEk3njRPp/
40RohuNEx4zjRC2T40STmeNE+p/jRGCm40THrONELbPjRJO540T6v+NEYMbjRM/M40Qt0+NE
k9njRPrf40Rg5uNEx+zjRC3z40ST+eNE+v/jRGAG5ETHDORELRPkRJMZ5ET6H+REYCbkRMcs
5EQtM+REkznkRPo/5ERgRuREx0zkRC1T5ESTWeRERGDkRGBm5ETPbORELXPkRJN55ET6f+RE
aIbkRMeM5EQtk+REk5nkRPqf5ERgpuREx6zkRC2z5ESTueRE</AssayXData><AssayYData Points="900">wlSrP1lnrD+b960/YCOvP/RXsD8WwrA/XLmxP27Asj972LI/ZY2zP6tQtD9k1bQ/YW+0P3WH
tD8MNLU/uxS1P8JZtT9pZbU/cO61P8nEtT9MALY/Rn+1P0xJtj9kybU/YsK1P2JZtj9vWLY/
uwy2P/cItj9k97U/N/G1P2Jxtj9NxLU/AeK1PyqGtT8sIrY/4Wi1P3SLtT+pkLU/A2y1PwCv
tT866bU/Soa1P71AtT/OZLU/1XS1PxT7tD9zjbU/Zoq1P77FtT9SqrU/3Ke1Px1MtT/HnLQ/
tcm1P71btT/RL7U/VG61P5bDtD9YS7U/wdi0P3MatT+Y9rQ/ri61Pxz+tD+5QbU/+YK1P67e
tD+bhbU/eCW2P1HhtD8ALbU/me20P1w5tT9ibrU/q5e1P0nItD8Gs7Q/kOm0P5/jtD/WnrQ/
leS0PzDTtD+q57Q/NBq0P4yWtD9Lz7Q/M1W0Pwa3tD8H57Q/Omu1P8wJtT80QbU/Bxa1PzoL
tT/9c7Q/5MS0P7xQtD+J47Q/8Qi1Py+gtD/Vt7Q/rGG0PxmItD9uMLQ/zXa0P0m1tD/1rrQ/
xJm0Pz3/tD/iUbQ/vaW0P23XtD9pPLQ/mV60PxCGtD8zuLQ/zm+0P+t5tD+LfrQ/PuK0Px9t
tD/FFLU/TaG0PzQFtD8/07Q/Et2zPwZ9sz9FM7Q/wra0P5uGtD8vXLQ/APOzP4HHtD9BWrQ/
Xv60P8PdtD9nc7Q/BnS0P42atD/vcbQ/HDe0P8fysz9SUrQ/txe0P7NLtD+9c7Q/J0W0P2Zi
tD9nCrQ/p4W0P8n5sz/W5bM/bGC0P5tDtD9uSrQ//sqzP8B0tD83yrM/saq0P6fbtD94r7Q/
qOmzP49stD/yKbQ/RUq0P/XQsz+ahrQ/Uw20P0YEtD9CIrQ//MOzPywbtD8z37M/T2a0P0IJ
tD/ykrQ/B5W0P7ZltD9Nc7Q/UvSzP9/Rsz8barQ/RvyzP4dytD8D/7M/WFO0P+httD+4NrQ/
1xW0P4YctD/RtbM/OCW0P65BtD9ixbM/Bw20PwbUsz/9+LM/UsuzPx3osz8ZjrM/ADy0P2v+
sz8OpLM/jpWzP6F+tD9wHrQ/VeazP4A3tD82FrQ/eEm0PxVXtD9t9bM/m4O0P3ywsz9j/LM/
fXyzP8ZVtD+xsrM/FbizPwzMsz/FIrQ/Qr2zP1kctD93b7Q/kUW0PxoBtD8oVrQ/oPqzP1d9
tD+vjrM/rFq0P+6Zsz/usbM/3I20P2L8sz+izrM/I8OzP53Dsz8HuLM/fhG0P18QtD8TgrM/
0LezP7Sksz9N6LM/v4+zP8D/sz/wSrQ/A+yzP7wDtD9J0rM/j5W0P55JtD88ObQ/zfazP9cq
tD8e/LM/qM+zP6cftD/LALQ/0Wi0P4FRsz/+2rM/kc2zP8Zdsz/W67M/sAS0P04QtD9otLM/
TNizPwCVsz9QU7Q/IJWzP7Mmsz/rRbQ/PBW0P63wsz+QnbM/MGO0P3wDtD81z7M/7kK0P0JY
tD+/tLM/LtCzP0iUtD/LWrQ/mdmzPwzlsz+4orM/aDKzP/ZUtD9AabM//5qzP8X4sz9X8rM/
c9mzP1Hqsz/sS7M/geuzP0sQtD8Tk7M/mcKzP0I8tD+cMrM/iN6zP+y/sz/CIbQ/k+GzP8P4
sz+Ut7M/9AG0PzZOsz/cPrQ/PtezP2cgtD9lnLM/GCG0PxfBsz9VjbM/reqzP94btD9vIbQ/
6UKzP3QetD8n+7M/VGi0P1Ctsz+a67M/La+zP7u8sz8uxLM/U3mzP0AgtD8eu7M/sJCzP7m6
sz+E5LM/OJmzP0l3sz8Ic7M/mUizP3IstD+mBrQ/a9CzP4DQsz/QmrM/bSS0P241tD9QX7Q/
RDO0PzMNtD8v1LM/2hC0PwAPtD/UXrM/II6zPzDjsz95C7Q/ZImzP9BbtD85yLM/5h60P/8I
tD8WC7Q/kRq0P5NktD/4uLM/sIqzP83Nsz9XRLQ/8eazP/YotD9JC7Q/lWWzPzmDsz8WALQ/
PNyzP06Psz/XGbM/5Ei0Px7Esz+LBLQ/KP+zP3vksz//IrQ/40W0P+eosz+yi7M/wg60P0+3
sz9BrrM/hoKzPwpctD993bM/ncyzP/Gpsz8MyrM/naWzPxV9tD+DK7Q/H5OzP/UStD/oErQ/
uumzPxN3sz+vDbQ/90a0P6zTsz8mR7Q/sNKzP0MttD/k37M/GfCzP9PWsz8z4LM/UdqzP2pZ
tD8EJ7Q/gBS0PwdItD+j+rM/a7ezP99gtD9U1rM/vO+zP89Ysz8o0bM/MSK0PycVtD8WzbM/
wdSzP13ksz/dOrQ/I+KzPw/3sz//t7M/0smzP/a9sz+EALQ/c9uzP0pFtD/Or7M/FcmzP2/a
sz/WSLQ/8fmzP1Dbsz+XRbQ/EQS0P5dVtD8b57M/ulazP4AetD97dbQ/hQG0P5+vsz900rM/
1dezP+oKtD8W+LM/2ZC0P9X+sz9/1rM/TIK0P2katD+cMbQ/iny0P3tftD+y7LM/ofazP+FG
sz9NrbM/7FSzP6ontD99BbQ/e+azP1vPsz/Nd7Q/UZC0P/UCtD8Un7M/ax60P0yhtD9A/7M/
3yi0P7idtD+jwrM/efWzP/lStD/UY7M/x8CzP6gLtD+pSrQ/MgG0P3VOtD+a6rM/f4G0P7Eo
tD9EjLQ/ZpG0P+kDtD9Yi7M/2gm0P1/Psz8WH7Q/pD+0P1IZtD9jVrQ/CiW0P1cStD/DKLQ/
sFy0P3+HtD8uo7M/wSe0P8zNsz+k77M/aj60P9Lnsz/fOLQ/hOSzPy0/tD9qdLQ/fPOzP+ps
sz9+wbM/YQK0P2witD+vNrQ/sJuzP4JMtD9bIbQ/OTW0Pw0UtD+RKbQ//ES0P1ZCtD8VKLQ/
myq0P7Xksz/rfbQ/0CO0P5wCtD+Ol7Q/xh+0P00atD+S47M/FJm0Py84tD/ANbQ/ky60Pxzu
sz/4P7Q/Kc6zPxpltD93lrQ/gfizP1oUtD9CFbQ/gfqzPykWtD8DHLQ/xDG0PxVrtD84ZbQ/
K/OzP7QktD/S7rM/r5CzP2ZqtD/gyLM/oji0PzNftD/UIbQ/BTC0P5+LtD/AyLQ/mTG0P6PL
sz+R1bM/ZZqzP/MotD84LbQ//T+0P6JotD9WyLM/mTm0P1katD/fS7Q/G+q0P3petD+Yx7M/
EJG0Px08tD9ABbQ/Mn60P59PtD/MgLQ/nkW0P0xXsz+kqrM/3wK0P3tOtD8DmLQ/QtqzP05m
tD+q2LM/VDu0P/8ttD/QCbQ/NuizP00VtD9TwbM/K3G0P1lVtD/NDrQ/ccu0P399tD8SPLQ/
296zPw9MtD/AVbQ/z/q0P76dtD9NN7Q/f3q0P1zzsz/2qrQ/r220P7F3tD+ENLQ/mrO0PwWQ
tD8oLLQ//Sa0P96rsz/AIrQ/Ria0P3AStD/qWLQ/YAa0P4MttD9+I7Q/WPGzPzpctD/klbQ/
yfi0P0qEtD8PO7Q//2C0P5KKtD/7TbQ/dFm0P5c4tD+JKbQ/irO0P6EmtT9ncbQ/X6G0P/Wv
sz/OKrQ/oxC0PzgutD89vrM/osezPyHesz+GKrQ/pL2zPxIotD9OA7Q/LyW0P826sz9P77M/
kGW0P1eNtD/IPLQ/doW0P/+dtD/0LrQ/QuuzP02xtD97a7Q/GGC0P+m1tD80ZbQ/IiG0P0kQ
tD/0vbQ/15C0P4vLtD+797M/snS0PwixtD9iu7Q/M060P2BitD9YRLQ/fCe0PyqhtD/Ff7Q/
PYy0P51ytD8BlbQ/xJqzP5swtD8zgbQ/skG0PyJatD81WrQ/1qm0P2AHtT/tMbQ/gJ20P/Mb
tD/H4LM/uoy0P2HCtD+wZrQ/RNC0Pynssz/HbLQ/iLm0P1UbtD8A/rQ/jYa0P4FUtD+AUrQ/
y+60P48gtD8P57Q/2lO0P9W1tD94Q7Q/Twm0Py5BtD9827M/Hia0PylCtD/y1LQ/bWG0Pxmj
tD9BqbQ/Pyi0Px50tD9pQrQ/tXy0P18GtD9SLbQ/qT20PxuHtD/p/rM/WZm0P06otD/skLQ/
lbm0P67KtD8nTrQ/k8i0Pyp8tD9va7Q/qxG0P1RMtD/MsLQ/xe6zP8x8tD8asLQ/RsK0P33M
tD/B5LQ/jf+0P86QtD+ncrQ/9w+0P9YQtD8ThLQ/a6G0P5c+tD8JxLQ/y7C0P2GQtD8Jr7Q/
BZy0P3FJtD/jtbQ/IPq0PxistD9HqLQ/tXi0P8KOtD+fDrU/N5C0P/GytD9yWLQ/woe0PxW2
tD/ZJ7U/rTm1P6uGtD9Rz7Q/dGu0P0+NtD/mqbQ/hOu0P8kLtT/57LQ/zDa0P93StD/dU7Q/
bMG0P0ewtD8fxrQ/D/y0PxtmtD9qiLQ/UW+0P4eMtD8gFrQ/CsO0PxeAtD9I5rQ/xfK0P4Qq
tD++WbQ/Ari0PyHjtD9oy7Q/lwa1P3+atD8X27Q/c5S0PzaXtD8Fv7Q/jYG0P6h3tD+r47Q/
9Oe0P+wVtT8Zi7Q/C1i0P09UtD8f4LQ/biO1P8EStT8yzLQ/h0i1P+0VtD9/F7Q/x1+0P4OY
tD/4s7Q/fJG1P9PUtD/W0bQ/Fam0P8i1tD9sLLU/HKy0Pwi4tD+awLQ/C7y0PzAAtT8Qq7Q/
Ee20P/fqtD/JJrU/NoO0P3O1tD+7PrQ/Qe+0P4mdtD+uArU/El+0P5THsz89CrU/zwq1P9/L
tD/VrbQ/Osu0PzYdtT9qLLU/NMO0PyJRtT+MvrQ/9Y60P80XtT+lSLQ/YN20PyHZtD/ckLQ/
8Fq1P4TOtD8Z0bQ/zUy0P9Lzsz86krQ/3yS1PxoFtT8n7bQ/</AssayYData></Step><Step><CommonData><SampleLocation>11</SampleLocation><SampleID></SampleID><SampleGroup></SampleGroup><SampleInfo></SampleInfo><SampleRow>A</SampleRow><SamplePlate>1</SamplePlate><WellType>REGENERATION</WellType><Concentration>-1</Concentration><ConcentrationUnits>µg/ml</ConcentrationUnits><MolarConcentration>-1</MolarConcentration><MolarConcUnits>nM</MolarConcUnits><MolecularWeight>-1</MolecularWeight><Temperature>25</Temperature><StartTime>2167392</StartTime><AssayTime>5</AssayTime></CommonData><FlowRate>1000</FlowRate><StepType>KREGENERATION</StepType><StepName>Regeneration</StepName><StepStatus>OK</StepStatus><ActualTime>4.99895</ActualTime><CycleTime>0.2</CycleTime><AssayXData Points="25">+b/kRFfG5ETGzORELNPkRIrZ5ETx3+REV+bkRMbs5EQk8+REivnkRPn/5ERfBuVEvgzlRCQT
5USKGeVE8R/lRF8m5UTGLOVELDPlRIo55UTxP+VEV0blRMZM5UQkU+VEilnlRA==</AssayXData><AssayYData Points="25">HAsLwGbYGcBBUiHARBAnwI82K8Celi7ADlsxwEjnM8AG7DXAoyM4wAoNOsAhPzvAQM48wLQe
PsBrzD/Ab69AwDzDQcA9zELAHpdDwP1oRMDvLUXAqu1FwNSFRsAsN0fAA8FHwA==</AssayYData></Step><Step><CommonData><SampleLocation>12</SampleLocation><SampleID></SampleID><SampleGroup></SampleGroup><SampleInfo></SampleInfo><SampleRow>A</SampleRow><SamplePlate>1</SamplePlate><WellType>NEUTRALIZATION</WellType><Concentration>-1</Concentration><ConcentrationUnits>µg/ml</ConcentrationUnits><MolarConcentration>-1</MolarConcentration><MolarConcUnits>nM</MolarConcUnits><MolecularWeight>-1</MolecularWeight><Temperature>25</Temperature><StartTime>2183304</StartTime><AssayTime>5</AssayTime></CommonData><FlowRate>1000</FlowRate><StepType>KREGENERATION</StepType><StepName>Regeneration</StepName><StepStatus>OK</StepStatus><ActualTime>4.99895</ActualTime><CycleTime>0.2</CycleTime><AssayXData Points="25">8F/lRE5m5US9bOVEI3PlRKp55UTwf+VEVoblRLWM5UQjk+VEipnlRPCf5UROpuVEtazlRBuz
5USKueVE8L/lRFbG5US1zOVEI9PlRMPZ5UTw3+VETublRL3s5UQj8+VEgfnlRA==</AssayXData><AssayYData Points="25">MCiaPvKFoT7yu7A+JWG9PsWhxz5FFs8+kHnWPkzG2j4ry+I+zBDlPh0g6j6+2+4+WIjvPhV7
8z4Z+PQ+wEP5Po1K/T4dGv4+bTYAPxm3AD/kpwE/dLACP4IlAz8ogAQ/lFUFPw==</AssayYData></Step><Step><CommonData><SampleLocation>11</SampleLocation><SampleID></SampleID><SampleGroup></SampleGroup><SampleInfo></SampleInfo><SampleRow>A</SampleRow><SamplePlate>1</SamplePlate><WellType>REGENERATION</WellType><Concentration>-1</Concentration><ConcentrationUnits>µg/ml</ConcentrationUnits><MolarConcentration>-1</MolarConcentration><MolarConcUnits>nM</MolarConcUnits><MolecularWeight>-1</MolecularWeight><Temperature>25</Temperature><StartTime>2199290</StartTime><AssayTime>5</AssayTime></CommonData><FlowRate>1000</FlowRate><StepType>KREGENERATION</StepType><StepName>Regeneration</StepName><StepStatus>OK</StepStatus><ActualTime>4.99895</ActualTime><CycleTime>0.2</CycleTime><AssayXData Points="25">5//lREUG5kSsDOZEGhPmRHgZ5kTfH+ZERSbmRKws5kQSM+ZEeDnmRN8/5kRFRuZErEzmRBJT
5kSBWeZE31/mREVm5kSsbOZEEnPmRHh55kTnf+ZERYbmRLSM5kQSk+ZEeJnmRA==</AssayXData><AssayYData Points="25">J3YnwNQRM8Cu3DjAyLo7wA7gPcBDV0DAh/hBwNUOQ8AHn0TAxEFFwK9yRsBAkkfAPUFIwKnQ
SMBq1knAOptKwFw0S8DBhEvAFylMwJ9uTMCjKk3A38VNwB8FTsDNiU7AJHtOwA==</AssayYData></Step><Step><CommonData><SampleLocation>12</SampleLocation><SampleID></SampleID><SampleGroup></SampleGroup><SampleInfo></SampleInfo><SampleRow>A</SampleRow><SamplePlate>1</SamplePlate><WellType>NEUTRALIZATION</WellType><Concentration>-1</Concentration><ConcentrationUnits>µg/ml</ConcentrationUnits><MolarConcentration>-1</MolarConcentration><MolarConcUnits>nM</MolarConcUnits><MolecularWeight>-1</MolecularWeight><Temperature>25</Temperature><StartTime>2215204</StartTime><AssayTime>5</AssayTime></CommonData><FlowRate>1000</FlowRate><StepType>KREGENERATION</StepType><StepName>Regeneration</StepName><StepStatus>OK</StepStatus><ActualTime>4.99797</ActualTime><CycleTime>0.2</CycleTime><AssayXData Points="25">5p/mRESm5kSrrOZEEbPmRHi55kTWv+ZEPMbmRKPM5kQJ0+ZEb9nmRNbf5kRE5uZEq+zmRAnz
5kRv+eZE1v/mRDwG50SjDOdECRPnRIAZ50TWH+dERCbnRKMs50QJM+dEbznnRA==</AssayXData><AssayYData Points="25">pBOVPgwDoD4jla8+Cpe8Pg2ZxT5ytM0+vH7UPpHi1z6x7d8+2drhPowg5T7/nOo+ggnvPlfX
8D6OWfI+YQT3PgGz+T6VQ/o+kB/9PoUBAD8N/QA/G14BP9ZwAj/phgI/YBsEPw==</AssayYData></Step><Step><CommonData><SampleLocation>11</SampleLocation><SampleID></SampleID><SampleGroup></SampleGroup><SampleInfo></SampleInfo><SampleRow>A</SampleRow><SamplePlate>1</SamplePlate><WellType>REGENERATION</WellType><Concentration>-1</Concentration><ConcentrationUnits>µg/ml</ConcentrationUnits><MolarConcentration>-1</MolarConcentration><MolarConcUnits>nM</MolarConcUnits><MolecularWeight>-1</MolecularWeight><Temperature>25</Temperature><StartTime>2231293</StartTime><AssayTime>5</AssayTime></CommonData><FlowRate>1000</FlowRate><StepType>KREGENERATION</StepType><StepName>Regeneration</StepName><StepStatus>OK</StepStatus><ActualTime>5.01006</ActualTime><CycleTime>0.2</CycleTime><AssayXData Points="25">1T/nRDtG50SiTOdEAFPnRGZZ50TNX+dEO2bnRKJs50QIc+dEZnnnRNV/50Q7hudEooznRACT
50RvmedE1Z/nRDum50SirOdEALPnRG+550TVv+dEO8bnRKLM50QA0+dEwdnnRA==</AssayXData><AssayYData Points="25">tr0qwKhwNsArrDrAmdY9wL1UQMD41kHADKpDwBXSRMBe4UXA6tZGwBoGSMD1akjAU0tJwDMT
SsBMR0rAUAJLwDd1S8AiG0zAZG9MwH8QTcDWp03ACexNwFQYTsDuok7AgAlPwA==</AssayYData></Step><Step><CommonData><SampleLocation>12</SampleLocation><SampleID></SampleID><SampleGroup></SampleGroup><SampleInfo></SampleInfo><SampleRow>A</SampleRow><SamplePlate>1</SamplePlate><WellType>NEUTRALIZATION</WellType><Concentration>-1</Concentration><ConcentrationUnits>µg/ml</ConcentrationUnits><MolarConcentration>-1</MolarConcentration><MolarConcUnits>nM</MolarConcUnits><MolecularWeight>-1</MolecularWeight><Temperature>25</Temperature><StartTime>2247543</StartTime><AssayTime>5</AssayTime></CommonData><FlowRate>1000</FlowRate><StepType>KREGENERATION</StepType><StepName>Regeneration</StepName><StepStatus>OK</StepStatus><ActualTime>4.99895</ActualTime><CycleTime>0.2</CycleTime><AssayXData Points="25">J+DnRI3m50T07OdEUvPnRLj550QnAOhEhQboROwM6ERaE+hEuBnoRCcg6ESFJuhE7CzoRHMz
6ES4OehEJ0DoRIVG6ETsTOhEWlPoRLhZ6EQnYOhErmboROxs6ERac+hEuHnoRA==</AssayXData><AssayYData Points="25">1n6dPisDqz4q0rg+OabGPtU20D52j9s+MszfPuzl5T47hOs+H7DuPl/h8j6lWfg+RuT6PlZ4
/T7o7gA/e6cBP3UMAj8FPQQ/qGMEPzyNBj931gc/DtUGP9vsCD9WAwk/PGUKPw==</AssayYData></Step><Step><CommonData><SampleLocation>1</SampleLocation><SampleID></SampleID><SampleGroup></SampleGroup><SampleInfo></SampleInfo><SampleRow>A</SampleRow><SamplePlate>1</SamplePlate><WellType>BUFFER</WellType><Concentration>-1</Concentration><ConcentrationUnits>µg/ml</ConcentrationUnits><MolarConcentration>-1</MolarConcentration><MolarConcUnits>nM</MolarConcUnits><MolecularWeight>-1</MolecularWeight><Temperature>25</Temperature><StartTime>2262380</StartTime><AssayTime>60</AssayTime></CommonData><FlowRate>1000</FlowRate><StepType>BASELINE</StepType><StepName>Baseline</StepName><StepStatus>OK</StepStatus><ActualTime>59.999</ActualTime><CycleTime>0.2</CycleTime><AssayXData Points="300">HoDoRISG6ETrjOhESZPoRK+Z6EQWoOhEhKboROOs6ERRs+hEuLnoRBbA6ESExuhE68zoREnT
6ES42ehEHuDoRITm6ETr7OhEUfPoRLj56EQWAOlEhAbpROMM6URRE+lEuBnpRBYg6UR8JulE
6yzpREkz6USvOelEHkDpRHxG6UTrTOlEUVPpRLhZ6UQeYOlEhGbpROts6URRc+lEuHnpRBaA
6USEhulE44zpRFGT6US4melEHqDpRHym6UTjrOlESbPpRLi56UQewOlEhMbpROvM6URJ0+lE
r9npRB7g6USE5ulE4+zpRFHz6USv+elEHgDqRIQG6kTjDOpESRPqRK8Z6kQeIOpEhCbqROss
6kRJM+pEuDnqRBZA6kSERupE40zqRElT6kS4WepEHmDqRIRm6kTjbOpEUXPqRLh56kQWgOpE
fIbqROuM6kRJk+pEuJnqRBag6kSEpupE46zqRFGz6kSvuepEHsDqRITG6kTjzOpESdPqRLjZ
6kQW4OpEfObqROvs6kRR8+pEuPnqRCYA60R8ButE4wzrRFET60SvGetEHiDrRHwm60TrLOtE
STPrRK8560QWQOtEhEbrRONM60RRU+tEuFnrRBZg60SEZutE62zrRFFz60S4eetEHoDrRHyG
60TjjOtESZPrRLiZ60QeoOtEfKbrROOs60RJs+tEr7nrRBbA60R8xutE68zrRFHT60Sv2etE
FuDrRITm60Tr7OtESfPrRLj560QeAOxEhAbsROsM7ERJE+xEuBnsRB4g7ESEJuxE4yzsREkz
7ES4OexEHkDsRIRG7ETrTOxESVPsRK9Z7EQWYOxEfGbsROts7ERRc+xEuHnsRBaA7ESEhuxE
44zsRFGT7ES4mexEFqDsRISm7ETrrOxESbPsRK+57EQWwOxEhMbsROPM7ERJ0+xEuNnsRB7g
7ER85uxE4+zsREnz7ES4+exEFgDtRIQG7UTjDO1ESRPtRK8Z7UQWIO1EhCbtROMs7URJM+1E
uDntRBZA7USERu1E40ztRFFT7USvWe1EHmDtRHxm7UTjbO1ESXPtRK957UQWgO1EfIbtRPuM
7URJk+1EuJntRBag7UR8pu1E66ztRFGz7USvue1EFsDtRITG7UTrzO1EUdPtRK/Z7UQe4O1E
fObtROPs7URJ8+1Er/ntRBYA7kR8Bu5EuA3uREkT7kS4Ge5EFiDuRHwm7kTrLO5ESTPuRK85
7kQWQO5EfEbuRONM7kRJU+5Er1nuRBZg7kSEZu5E42zuRFFz7kS4ee5EHoDuRHyG7kTjjO5E
SZPuRK+Z7kQWoO5EfKbuROus7kRJs+5EuLnuRBbA7kR8xu5E48zuREnT7kSv2e5EFuDuRITm
7kTj7O5ESfPuRLj57kQWAO9EhAbvROsM70RJE+9ErxnvRBYg70R8Ju9E6yzvREkz70S4Oe9E
HkDvRHxG70TjTO9ESVPvRK9Z70QWYO9EfGbvRONs70RJc+9EuHnvRB6A70R8hu9E44zvREmT
70Svme9EFqDvRHym70TrrO9ESbPvRK+570QWwO9EfMbvROPM70RJ0+9Er9nvRB7g70R85u9E
4+zvREnz70Sv+e9E</AssayXData><AssayYData Points="300">7NoTPwFeFD/mMhU/ILIUP6TgFT8uBhY/MCMWP/fmFj8sBRc/M6sXPwAhFz+6Ghg/u7EYP/3w
GT82Vxg/sI0YP3oWGj+NjRo/tbkZP09sGj9Jrho/kgsbP7FOGz8Kbhs/6IQbP5YNHD90lhs/
Uk8bP5AxGz/oHx0/ZGkeP/qGHD+W6h0/OrodP7OdHT/a0B0/YA4eP7JAHz8npB8/LJ8eP+f/
Hj+aXiA/9jAfP9oNID96Px8/BngfP10EHz96RSA/cJ0fP4TwID9X8iA/8fkgP12QIT8pliA/
U/QgP69tIj/y5iE/zKwhP337Ij/M5CE/1R0jP0CfIz9S2iI/JowjP/XfIj+PuiM/rWsjP+7D
JD8d6yM/IxAjPyPjIz+EzyQ/TZAjPzuQJD+3wyM/d0AkP4X8JD9aKyY/9LclP4MKJj/csSU/
ro0lPyDgJT/dYSY/ruMmP8RMJT+8uCY/5A0mP6ODJz9JhSc/QTknP95TJz8VoCc/gFAmP3Z4
Jz/zmCc/NvQnP+saKD+aQig/8cIoP/MJKD+mcic/c80oPzqSKD+9oic/CCcpP2unKD/ygik/
O8onP2+pKT8BnSk/VuopP77LKT8ZGSk/w34qPztaKT/+4yk/ZIMqPwE6Kj82ryo/YeApPzCh
Kj/prCo/uxsqP8+1KT//nyo/ReUqP73oKj/38ys/bC0rPySlKj9xgCs/Bs4qP1xiLD/u/io/
t00sP7nGKz9J2Ss/4KwrP6zrKz99DC0/P74rP6vxLD/6qC0/xS4sP4YYLT8Noyw/eRIsP0JT
LT8Z5i0/TLAtPzpSLT8Utiw/BcAsPwRULT+mkC0/D3ItPzbqLT9DTi4/xEYtPzAzLj/jGy4/
poEuPy1fLT9fAC4/3QMvPzNVLj+mzi4/hPYtP5iPLj/myy0/dSkuPzYoLz++Xy8/GqkvPwzH
Lj9t7i4/JVwvP2o9Lz9M7i8/F5cuP01BMD8lSC8/0eYwP5vfMD/IUzA/vmcvP5UkMD8PVDA/
D3owP9SLMT/FaTA/3fowP44rMT9WJDE/fVYwP2fXMD/KyDA/nzwwP2T/Lz8USzE/Uw8yP+vB
MT9QozI/BRAxP6/xMT+jnTE/Th8xPzCgMT9NpDE/bd4xP216Mj94nzE/LOUxP+/rMT/vCTI/
T/kxP35cMj85EzE/G9AyPxhiMj8BbTI/8M0xP5gdMz8LNjM/VmMyP08dMj+WTDI/1vkyP+q/
Mj9vxjM/3Aw0P8hUMz9XyjE/ADg0P5yIMz9+ZTM/MukzP20HND9wzTM/8E8zP1QONT8yajQ/
fgg0P/4KMz9AajQ/iV00PxA0ND9IhDQ/Xyk0PxwiND9PUDU/ME01PxeOND9fLjU/3kw0P91q
NT+uezU/abo0PxrtND+DjzU/asQzP0YTND8s0TU/TEI1P9+OND+FlTU/bZ81P51RNT+q+jU/
u5E1P3x4NT/MUTU/Uc41P4iaNT+XMzU/k7E2P6zENT9hijU/iQI2P8N8Nj9IKDU/9U41P7HL
NT+0IDc/XQw2P6rJNj+wXTc//o42PzmCNT/LXTc/pZM1P1vHNT9HiTY/li82P9xYNj+/KDY/
isg2P4SLNj9QjTY/</AssayYData></Step><Step><CommonData><SampleLocation>5</SampleLocation><SampleID>QA013.2 Naive</SampleID><SampleGroup></SampleGroup><SampleInfo></SampleInfo><SampleRow>A</SampleRow><SamplePlate>1</SamplePlate><WellType>KLOAD</WellType><Concentration>10</Concentration><ConcentrationUnits>µg/ml</ConcentrationUnits><MolarConcentration>-1</MolarConcentration><MolarConcUnits>nM</MolarConcUnits><MolecularWeight>-1</MolecularWeight><Temperature>25</Temperature><StartTime>2328793</StartTime><AssayTime>80</AssayTime></CommonData><FlowRate>600</FlowRate><StepType>LOADING</StepType><StepName>Loading</StepName><StepStatus>OK</StepStatus><ActualTime>79.999</ActualTime><CycleTime>0.2</CycleTime><AssayXData Points="400">FQDwRHsG8ETiDPBESBPwRK8Z8EQVIPBEeybwROIs8ERIM/BErznwRBVA8ER7RvBE4kzwREhT
8ESvWfBEDWDwRHNm8ETibPBESHPwRK958EQVgPBEe4bwROKM8ERIk/BEr5nwRBWg8ER7pvBE
2qzwREiz8ESvufBEFcDwRHPG8ETizPBESNPwRK/Z8EQV4PBEB+fwROLs8ERI8/BEpvnwRBUA
8UR7BvFE4gzxREAT8USmGfFEFSDxRDgn8UTiLPFEQDPxRK858UQVQPFEe0bxRPJM8URAU/FE
r1nxRA1g8UR7ZvFE4mzxREhz8USvefFEFYDxRHOG8UTijPFESJPxRK+Z8UQNoPFEe6bxROKs
8URIs/FEr7nxRBXA8UR7xvFE4szxREjT8USv2fFEFeDxRHPm8UTa7PFESPPxRKb58UQNAPJE
cwbyRNoM8kRIE/JErxnyRBUg8kR7JvJE4izyREgz8kSvOfJEFUDyRHNG8kTiTPJESFPyRK9Z
8kQNYPJEe2byROJs8kRAc/JEpnnyRBWA8kR7hvJE4ozyREiT8kSvmfJEFaDyRHum8kQDrfJE
QLPyRKa58kQVwPJEe8byROLM8kRI0/JEr9nyRBXg8kRz5vJE4uzyREjz8kSm+fJEDQDzRHMG
80TiDPNESBPzRK8Z80QNIPNEcybzROIs80RAM/NErznzRBVA80R7RvNE2kzzREBT80SvWfNE
FWDzRHtm80TibPNESHPzRKZ580QVgPNEe4bzROKM80RAk/NEr5nzRBWg80R7pvNE2qzzRECz
80SmufNEDcDzRHvG80TazPNESNPzRKbZ80QV4PNEc+bzRNrs80RI8/NEr/nzRBUA9ERzBvRE
4gz0REgT9ESmGfREFSD0RHMm9ETiLPRESDP0RK859EQVQPREc0b0ROJM9ERIU/REr1n0RBVg
9ER7ZvRE4mz0REBz9ESmefREFYD0RHuG9ETijPRESJP0RK+Z9EQVoPREe6b0RNqs9ERIs/RE
prn0RA3A9ER7xvRE4sz0REDT9ESv2fREFeD0RMXm9ETi7PRESPP0RK/59EQVAPVEewb1ROIM
9URIE/VErxn1RBUg9URzJvVE2iz1REAz9USvOfVEFUD1RHtG9UTiTPVEQFP1RKZZ9UQNYPVE
e2b1RNps9UTLc/VEpnn1REaA9URzhvVE2oz1RECT9USmmfVEDaD1RHum9UTirPVESLP1RK+5
9UQVwPVEe8b1RNrM9URA0/VEr9n1RA3g9URz5vVE4uz1REjz9USv+fVEDQD2RHsG9kTiDPZE
QBP2RK8Z9kQNIPZEeyb2ROIs9kRAM/ZEpjn2RBVA9kRzRvZE2kz2REBT9kSmWfZEFWD2RHtm
9kTibPZESHP2RK959kQNgPZEe4b2RNqM9kRAk/ZEr5n2RBWg9kR7pvZE2qz2REiz9kSvufZE
FcD2RHPG9kTizPZESNP2RL/Z9kQN4PZEzeb2ROLs9kRI8/ZEpvn2RA0A90R7BvdE2gz3REAT
90SvGfdEDSD3RHMm90TiLPdEQDP3RDo690QNQPdEc0b3ROJM90RAU/dEr1n3RA1g90RzZvdE
2mz3REhz90SvefdEFYD3RHOG90TajPdESJP3RK+Z90QNoPdEc6b3RNqs90RAs/dEt7n3RA3A
90R7xvdE2sz3REDT90Sm2fdEDeD3RHPm90Ta7PdEQPP3RK/590QVAPhEewb4ROIM+ERIE/hE
7hr4RA0g+ER7JvhE4iz4REgz+ESmOfhEFUD4RJxG+ETiTPhESFP4RKZZ+EQNYPhEe2b4ROJs
+ERIc/hEpnn4RBWA+ERzhvhE4oz4REiT+ESvmfhEFaD4RHum+ETarPhEQLP4RK+5+EQNwPhE
c8b4RNrM+ERI0/hEr9n4RBXg+ER75vhE4uz4REDz+ESv+fhEFQD5RHsG+UTiDPlEQBP5RKYZ
+UQNIPlEcyb5RNos+URAM/lErzn5RA1A+URzRvlE4kz5REBT+USmWflEFWD5RHNm+UTibPlE
QHP5RKZ5+UQNgPlEe4b5RNqM+URAk/lEppn5RA2g+UR7pvlE4qz5RECz+USmuflEFcD5RHvG
+UTizPlESNP5RKbZ+UQN4PlEc+b5ROLs+URA8/lEpvn5RA==</AssayXData><AssayYData Points="400">khM1P4zONT+JczU/19s1P0VXNj8Adjc/GxQ5P2hROj+f+zk/1zo7P8ITPD+C8Dw/Ip0+P2om
QD+7b0A/M8I/P9UoQz+gUUM/7AlEP6aPRD90n0Q/akFHPy3rRz/33kg/iPpIP3VSSz97NEs/
53lMP6v0TT9iik8/7wpQP4mOTz8ORVA/rZtSP9QxUz+CrFM/aoRVP8wBVT+/f1c/xgZZPyxl
Wj9ntlk/XhRcP8bKXD92KF0/y7ddP620Xj8Qc18/PJVgP7xeYD/9RWM/PMpiP8kcZD8CrGQ/
2qJkP3WdZT/EVGc/oHxoPx4saT9UjGk/ya9rP8pfaz/lt2s/urpsP8fCbj/oBm8/drNvP3Pz
cD+UR3I/XtlzP6qQcj/vhHQ/yk51Pz1ZdT+Gt3c/DwZ4P9tzeD8u0ng/vkF6P8Ydej9O23s/
uuN7P35/fj8ZQn4/KL5/P7UzgD82ZYA/yJiAPzchgT+ZUYE/E9qBP2KWgj/hIIM//I2CP3XF
gz9tiIM/ZM+DP/iRhD/GvoQ/jl6FP/OBhT+LJoY/MqSGP/5Vhj8UNoc/+QeHP5a5hz/1PYg/
+FOIP0DLiD+w+4g/N2KJP0qGiT9AWoo/ahCKPyrSij/5SYs/QUOMP7Hiiz8KCIw/+4aMP8ea
jD+6hI0/rYaNPz5jjT/CVI8/XLCOPwA9jz8XQY8/lpCPPzAlkD85pI8/CzyQP6bakD/TA5E/
BjiRP5eokT+wYpI/jk+SPzlWkj/zXJM//CGTPxPPkz9+ApQ/hlGUPzJYlD+RZZQ/6XqUP3E1
lT8fdZU/wISVPyOTlT9gM5c/rseWP6rVlj+DFJc/3tqWPxSjlz+OvZc/MxSYPz1emD+pIpg/
xveYP6kymT9BNZk/uE2ZP+XSmT/a0pk/vm2aP7X5mj+DC5s//M+aP+lUmz9Ghps/h+ObPxI+
nD/opps/BGecP3TDnD9R1Jw/kZ+dPxaBnT91CZ0/62CeP1qFnj8jcp4/hnKePwcInz9TkZ8/
n/OePyyQnz88xp8/4Q2gP+e5nz9EKqA/7KSgP9YeoD/3WaE/lSmhP1LRoT/j6aE/YJ+iPyrz
oT/pCqM/X02jPyyMoj+vkKM/Pb6jP1FDoz+LDKQ/CE+kP4RbpD8lu6Q/HAulP4zqpD/nZaQ/
koOlP0IypT9I4qU/vQ2mP4TzpT+KNqY/I1umPyW0pj+XqKY/wbWmP58bpz9qnKc/U8inP57e
pz+y2qc/WeanPwSlpz/+r6g/c3yoP3UvqT+Swqg/I0ipP2KvqT951ak/iXapP00Uqj/6m6o/
s72qP8TEqj9S86o/pg6rP8ozqz/rpKs/jkOrP+gcqz+zaKs/e7qrP/UbrD8wM6w/gqqsPyRS
rD85k6w/Bf2sP1aOrT/cjq0/oCetPwpZrT9Aya0/0OmtP9barT8Gca4/6ROuP0Svrj8/c64/
ABivP9b6rj+/3K4/weuuPwpLrz9Tr68/B66vP2DRrz/TTK8/EJCwPwAisD9TurA/KkiwPxPS
sD8RLrA/8TmxP1QCsT//trE/eKKxP863sT/ZsLE/FwKyP+Issj+3WrI/t76yPxJysj9iO7I/
lVWyP/Y/sj89wbI/XoOzP4unsz+vKbM/A+yzP6bZsj8NNbQ/XE+0P9M7tD9AU7Q/3uS0P0S+
tD8eIrQ/XmC0P73JtD+EprQ/h1K1P454tT+AMLU/eL+1Pwsrtj/SL7U/E761P3OXtT+5prU/
3SW2P9Y+tj+SQrY/Nwu3P5gZtj+PHrc/0QC3P6j7tj8mtrc/KJ+3P0Vftz9qKrc/UQe3PyPQ
tz/DIbg/tFq4P+SfuD/U27c/qHe4P02puD9vGLg/4vK4P+PtuD/F7bg/ZwW5P5sbuT/5Krk/
PA+6P4JVuT8+Aro/WJe5P8X8uT9WaLo/RF66P4HouT8Uero/bxK7P/Bsuj92e7o/ZJa6P5Is
uz8bUbs/d+G6P4Avuz8Trrs/S5i7P4bAuz/Zy7s/C3K7PyIDvD+mI7w/tVO8PzBWvD8Ae7w/
fb68P4CpvD+CW7w/3QG9P61hvT8De70/Cxq9PyRJvT/K/7w/mWK9P33mvT/hEb4/PMO9P4Ls
vT9lN74/T4m9PySmvT8XOb4/gVa+Pzrtvj9Edb4/qJm+Pw==</AssayYData></Step><Step><CommonData><SampleLocation>1</SampleLocation><SampleID></SampleID><SampleGroup></SampleGroup><SampleInfo></SampleInfo><SampleRow>A</SampleRow><SamplePlate>1</SamplePlate><WellType>BUFFER</WellType><Concentration>-1</Concentration><ConcentrationUnits>µg/ml</ConcentrationUnits><MolarConcentration>-1</MolarConcentration><MolarConcUnits>nM</MolarConcUnits><MolecularWeight>-1</MolecularWeight><Temperature>25</Temperature><StartTime>2415340</StartTime><AssayTime>60</AssayTime></CommonData><FlowRate>1000</FlowRate><StepType>BASELINE</StepType><StepName>Baseline</StepName><StepStatus>OK</StepStatus><ActualTime>60</ActualTime><CycleTime>0.2</CycleTime><AssayXData Points="300">DAD6RHIG+kTZDPpEPxP6RKYZ+kQEIPpEcib6RNks+kQ/M/pEnTn6RAxA+kRyRvpE0Uz6RD9T
+kSmWfpEBGD6RHJm+kTRbPpEP3P6RKZ5+kQEgPpEcob6RNmM+kQ/k/pEppn6RASg+kRypvpE
0az6RDez+kSmufpEDMD6RHLG+kTZzPpEP9P6RJ3Z+kQM4PpEaub6RNns+kQ/8/pEpvn6RAwA
+0RyBvtE2Qz7RD8T+0SmGftEDCD7RHIm+0TRLPtENzP7RKY5+0QEQPtEckb7RNlM+0Q/U/tE
pln7RAxg+0RqZvtE0Wz7RDdz+0SmeftEDID7RHKG+0TZjPtEmZP7RKaZ+0QMoPtEcqb7RNms
+0Q/s/tEprn7RAzA+0RyxvtE0cz7RDfT+0Sm2ftEDOD7RGrm+0TZ7PtEP/P7RK75+0QEAPxE
agb8RNkM/EQ/E/xEnRn8RAQg/ERyJvxE0Sz8RDcz/ESmOfxEDED8RHJG/ETZTPxEP1P8RKZZ
/EQMYPxEcmb8RNFs/EQ/c/xEnXn8RAyA/ERyhvxE2Yz8RDeT/ESmmfxEDKD8RHum/ETRrPxE
P7P8RJ25/EQEwPxEpMb8RNnM/EQ30/xEptn8RAzg/ERy5vxE0ez8RD/z/ESd+fxEJQD9RGoG
/UTRDP1ENxP9RJ0Z/UQMIP1Ecib9RNks/UQ/M/1EnTn9RAxA/URyRv1E2Uz9RD9T/USmWf1E
DGD9RHJm/UTRbP1EN3P9RKZ5/UQMgP1Ecob9RNGM/UQ/k/1EnZn9RASg/URypv1E2az9RDez
/USuuf1EBMD9RGrG/UTZzP1EP9P9RKbZ/UQE4P1Ecub9RNHs/UQ/8/1Eavr9RAQA/kRqBv5E
2Qz+RDcT/kSdGf5EBCD+RGom/kTRLP5ENzP+RKY5/kQEQP5Eakb+RNFM/kQ/U/5Epln+RARg
/kRqZv5E0Wz+RD9z/kSmef5EDID+RHKG/kTRjP5EN5P+RJ2Z/kQMoP5Eaqb+RNms/kQ3s/5E
nbn+RAzA/kRqxv5E2cz+RDfT/kSm2f5EBOD+RHLm/kTZ7P5EN/P+RKb5/kQMAP9Eagb/RNkM
/0Q3E/9EnRn/RAQg/0RyJv9E2Sz/RD8z/0SdOf9EDED/RHJG/0TRTP9EN1P/RJ1Z/0QMYP9E
amb/RNls/0Q3c/9Epnn/RAyA/0Rqhv9E0Yz/RDeT/0Sdmf9EDKD/RGqm/0TZrP9EP7P/RJ25
/0QEwP9Ecsb/RNHM/0Q30/9Endn/RATg/0Rq5v9E2ez/RD/z/0Sd+f9EBgAARTkDAEVoBgBF
oAkARc8MAEUGEABFNRMARWgWAEWcGQBFzxwARQIgAEU1IwBFiSYARZwpAEXPLABFBjAARTUz
AEVoNgBFnDkARc88AEUCQABFOUMARWhGAEWcSQBFz0wARQZQAEU1UwBFbFYARZxZAEXTXABF
BmAARWpjAEVoZgBFnGkARc9sAEUGcABFNXMARWh2AEWceQBFz3wARQaAAEU5gwBFaIYARZyJ
AEXTjABFApAARTWTAEVslgBFoJkARc+cAEUCoABFNaMARWimAEWcqQBFz6wARQawAEU1swBF
aLYARZy5AEXTvABF</AssayXData><AssayYData Points="300">+wXBP11UwT+2H8E/fgjCPzrWwD+NO8E/WFDBPyabwT9+R8E/k8LBP6emwT+WGMI/Is/BP/n4
wT8VlcI/TDjCP1qBwT/hd8I/eVvBP0VCwj+ELsI/3EvCP0i6wT8nKMI/RSLCP4DHwT+Gd8E/
PSPCP14Vwj+gecI/ZyXCP2T9wT8ZOsI/Zk/CP38pwj/jj8I/Vg3CP+qhwT+rHsI/gcPBP87D
wj/l1sE/HC7CPylgwj+elcI/WSDCP5QKwj/SG8I/1kbCP57qwT8G/8E/7nzCP1+Qwj94tsI/
jGfCP60Mwj9ihMI/nx7CP/Wuwj+hncI/YrTBPwCDwj+r98E/GhDCP7nxwj8/4cI/t4zCPwi2
wj9vnMI/8jHCPz6Vwj9fpcI/0zDCPx6Xwj/C08I/rKTCP+9Cwz9rlsI/N9XCPxtYwz9jwMI/
ZmPCP+pqwj+XM8M/qMPCP8kJwz8XScI/jgnDP4V4wj8dMsI/N+fCP3hMwz/4scI/tJTCPx+k
wj/a2cI/DhPDP+XOwj8ErcI/nFLCPxDVwj9Zw8I/s2zDPyQJwz+G7cI/CeTCP6jNwj8Gr8I/
6m3CPwPBwj8Rc8I/Hw/DPz8Bwz+W0sI/Pt3CP2SUwj+GAMM/aAvDP9f6wj9E9sI/v9vCP/g+
wz/TtcI/yNfCP5hvwz9XlsI/q9fCP603wz+QBcM/J1fDP95xwj8MqMM/AtvCP8eswz8NG8M/
kZDDP/Ikwz/9DMQ/fCjDPwcZwz/A5cI/ejHDP4JHwz/rJMM/xEzDPxNkwz/8YcM/Ql3DP+O4
wz97XcM/agHEPyh0wz80Q8M/aJrDP3bTwz9Mj8M/IZTDPzZ9wz/hecM/cI3DP81Vwz/DrcM/
kxPDPy5Fwz9ePsM/NmzDP516wz8ow8M/qILDP7Hnwz+evMM/csbCP0W8wz8HJ8M/z93DP+m4
wz/szMM/LHHDPwNMwz+ONMM/8UPDP/mAwz/fGcQ/YfbDP92Zwz+Su8M/xavDP2mlwz9PJMQ/
mZzDPx3Qwz8ZqsM/W9DDP5P9wz/kp8M/NcbDP5HYwz8PdMM/uNbDP0dZxD/Ub8Q/0aHDP42U
wz+dX8M/+ffDP+cpxD+swMM/UE7EP9Kswz+cD8Q/P3zDP2nuwz+/EMQ/jIHEPy9DxD+2EMQ/
v4fDP+Kkwz/28MM/fITDP/Y6xD8Nz8M/w93DP8L7wz95I8Q/+fbEP/FuxD8LNMQ/70fEP9Pf
wz/vOsQ/LnfEP3LDwz8IM8Q/UerDP+ROxD+/wcM/H2vEPxExxD8ujMM/buLDPwwtxD8yVcQ/
rh3EP2CTxD9SNMQ/WMDEPz2YxD9JisQ/dVXEP5EqxD/M3cM/MRbEPzBtxD/FIcQ/55XEP2oH
xT/yWcQ/8erEP16UxD/EUsQ/b3bEP+jNxD+BDMU/RhvEPwSvxD9gc8Q/4i7EPzSAxD+JqcQ/
N3fEP7xKxD8UCsQ/kfjDP2nMxD+5ocQ/L6zEP4AfxD/gtcQ/ZtXEP00BxT9dFsU/1EzEP42K
xD/T5cQ/BqvEPxkuxT+gRcU/kpDEP3lNxD/KycQ/UbTEP0yMxD+YGsU/DVzFP0g1xD8/8MQ/
qvvEP0OBxD/nosQ/</AssayYData></Step><Step><CommonData><SampleLocation>9</SampleLocation><SampleID>QA013.70 dpi gp120</SampleID><SampleGroup></SampleGroup><SampleInfo></SampleInfo><SampleRow>A</SampleRow><SamplePlate>1</SamplePlate><WellType>KSAMPLE</WellType><Concentration>-1</Concentration><ConcentrationUnits>µg/ml</ConcentrationUnits><MolarConcentration>2000</MolarConcentration><MolarConcUnits>nM</MolarConcUnits><MolecularWeight>-1</MolecularWeight><Temperature>25</Temperature><StartTime>2483869</StartTime><AssayTime>180</AssayTime></CommonData><FlowRate>600</FlowRate><StepType>ASSOC</StepType><StepName>Association</StepName><StepStatus>OK</StepStatus><ActualTime>179.999</ActualTime><CycleTime>0.2</CycleTime><AssayXData Points="900">BsAARTnDAEVoxgBFoMkARc/MAEUG0ABFNdMARWjWAEWc2QBFz9wARQLgAEU54wBFaOYARZzp
AEXT7ABFAvAARTXzAEVo9gBFoPkARc/8AEUGAAFFNQMBRWwGAUWcCQFFzwwBRQIQAUU5EwFF
aBYBRZwZAUXPHAFFBiABRUEjAUVoJgFFoCkBRc8sAUUCMAFFOTMBRWg2AUWcOQFFzzwBRQJA
AUU1QwFFaEYBRaBJAUXTTAFFAlABRTlTAUVoVgFFyVkBRc9cAUUCYAFFOWMBRWhmAUWcaQFF
z2wBRQJwAUU1cwFFdXYBRZx5AUXTfAFFAoABRTWDAUVohgFFnIkBRc+MAUUCkAFFNZMBRWiW
AUWcmQFF05wBRQKgAUU1owFFaKYBRZypAUXTrAFFArABRTWzAUVotgFFnLkBRc+8AUUCwAFF
NcMBRWzGAUWcyQFFz8wBRQLQAUU50wFFaNYBRaDZAUXP3AFFAuABRVbjAUVs5gFFnOkBRc/s
AUUG8AFFYvMBRWj2AUWc+QFFz/wBRQYAAkU1AwJFaAYCRaAJAkXnDAJFBhACRTUTAkVsFgJF
nBkCRdMcAkUCIAJFOSMCRWgmAkWcKQJF7ywCRQIwAkU1MwJFaDYCRaA5AkXPPAJFAkACRTVD
AkVoRgJFnEkCRc9MAkUCUAJFSlMCRWhWAkWgWQJFz1wCRQJgAkU1YwJFaGYCRZxpAkXPbAJF
AnACRTlzAkVodgJFoHkCRc98AkUCgAJFNYMCRWiGAkWsiQJFz4wCRQKQAkU5kwJFaJYCRZyZ
AkXPnAJFDqACRTWjAkVspgJFnKkCRc+sAkUCsAJFNbMCRWy2AkWcuQJFz7wCRQLAAkU1wwJF
aMYCRZzJAkXPzAJFBtACRTnTAkVo1gJFnNkCRc/cAkUW4AJFOeMCRWjmAkWc6QJF0+wCRQbw
AkU18wJFaPYCRaD5AkXT/AJFAgADRTUDA0VoBgNFnAkDRdMMA0UCEANFORMDRWgWA0WcGQNF
zxwDRQIgA0U1IwNFfSYDRZwpA0XTLANFAjADRTUzA0VoNgNFnDkDRdM8A0UCQANFNUMDRWxG
A0WcSQNFz0wDRQJQA0U1UwNFaFYDRZxZA0XPXANFBmADRTljA0VoZgNFnGkDRc9sA0UGcANF
NXMDRWh2A0W0eQNFz3wDRQKAA0U1gwNFbIYDRZyJA0XPjANFDpADRTmTA0VolgNFqJkDRc+c
A0UCoANFOaMDRWimA0WcqQNFz6wDRZmwA0U1swNFaLYDRZy5A0XPvANFAsADRTXDA0VoxgNF
rMkDRefMA0UC0ANFOdMDRabWA0Wc2QNFz9wDRQLgA0U14wNFaOYDRZzpA0XP7ANFBvADRUHz
A0Vo9gNFoPkDRc/8A0UCAARFNQMERWwGBEWgCQRFzwwERQIQBEU1EwRFcBYERZwZBEXPHARF
EiAERTUjBEVsJgRFnCkERc8sBEUGMARFOTMERWg2BEWcOQRF0zwERQpABEU5QwRFeUYERZxJ
BEXTTARFAlAERTVTBEVoVgRFnFkERdNcBEUCYARFNWMERWxmBEWgaQRF02wERQJwBEU1cwRF
aHYERZx5BEXPfARFAoAERTmDBEVshgRFoIkERc+MBEUGkARFOZMERWiWBEWcmQRF15wERQKg
BEU5owRFaKYERZypBEXPrARFBrAERTWzBEVotgRFoLkERde8BEUCwARFNcMERWjGBEWgyQRF
18wERQbQBEU10wRFaNYERaDZBEXT3ARFAuAERTnjBEVs5gRFoOkERdPsBEUG8ARFPfMERWz2
BEW4+QRF0/wERQYABUU5AwVFcAYFRaAJBUXTDAVFAhAFRTkTBUVsFgVFoBkFRdMcBUUGIAVF
OSMFRWwmBUWgKQVF0ywFRQYwBUU5MwVFbDYFRaA5BUXTPAVFBkAFRTlDBUVsRgVFoEkFRddM
BUUGUAVFOVMFRWxWBUWgWQVF01wFRQZgBUU5YwVFbGYFRaBpBUXTbAVFBnAFRTlzBUVsdgVF
tHkFRdN8BUUGgAVFOYMFRWyGBUWgiQVF04wFRQaQBUVikwVFbJYFRaCZBUXTnAVFBqAFRTmj
BUVspgVFoKkFRdOsBUUGsAVFObMFRWy2BUWguQVF07wFRQbABUU5wwVFbMYFRaDJBUXTzAVF
BtAFRTnTBUVs1gVFoNkFRdPcBUUG4AVFOeMFRWzmBUWg6QVFz+wFRQbwBUU58wVFbPYFRaD5
BUXT/AVFBgAGRTkDBkVoBgZFoAkGRdMMBkUGEAZFPRMGRWwWBkWgGQZF0xwGRQYgBkU5IwZF
bCYGRaApBkXTLAZFBjAGRTkzBkVsNgZFnDkGRdM8BkUGQAZFOUMGRWxGBkWgSQZF00wGRQZQ
BkU5UwZFbFYGRaRZBkXTXAZFBmAGRTVjBkVsZgZFoGkGRdNsBkUGcAZFOXMGRWh2BkWgeQZF
03wGRQaABkU5gwZFbIYGRaCJBkXTjAZFApAGRTmTBkVslgZFoJkGRdOcBkUGoAZFOaMGRWym
BkWgqQZF06wGRQawBkU5swZFbLYGRay5BkXTvAZFBsAGRTnDBkVoxgZFnMkGRdPMBkUG0AZF
OdMGRWzWBkWg2QZF09wGRQbgBkU54wZFbOYGRaDpBkXT7AZFBvAGRTnzBkVs9gZFoPkGRdP8
BkUCAAdFOQMHRWwGB0WgCQdF0wwHRQYQB0U5EwdFbBYHRbAZB0XTHAdFAiAHRTkjB0VoJgdF
oCkHRc8sB0UGMAdFOTMHRWw2B0WgOQdF0zwHRQZAB0U5QwdFbEYHRaBJB0XTTAdFBlAHRTlT
B0VsVgdFoFkHRdNcB0UCYAdFOWMHRWhmB0WgaQdF02wHRQZwB0U5cwdFaHYHRZx5B0XPfAdF
BoAHRTWDB0VshgdFoIkHRc+MB0UGkAdFNZMHRWyWB0WcmQdF05wHRQKgB0U5owdFbKYHRaCp
B0XPrAdFBrAHRTWzB0VstgdFoLkHRdO8B0UGwAdFOcMHRXDGB0WgyQdF08wHRQbQB0U50wdF
bNYHRazZB0XT3AdFBuAHRTnjB0Vs5gdF/ukHRdPsB0UG8AdFNfMHRWz2B0Wg+QdFz/wHRQYA
CEU5AwhFbAYIRaAJCEXPDAhFBhAIRTkTCEVsFghFoBkIRc8cCEUGIAhFOSMIRWgmCEWgKQhF
2ywIRQIwCEU5MwhFbDYIRaA5CEXPPAhFBkAIRTlDCEVsRghFoEkIRdNMCEUCUAhFOVMIRWxW
CEWcWQhFz1wIRQZgCEU5YwhFbGYIRaBpCEXTbAhFAnAIRTlzCEVodghFnHkIRdN8CEUCgAhF
OYMIRWiGCEWgiQhF04wIRQKQCEU5kwhFaJYIRaCZCEXTnAhFBqAIRTmjCEVspghFnKkIRdOs
CEUGsAhFObMIRWy2CEWcuQhFz7wIRQbACEU1wwhFbMYIRaDJCEXTzAhFAtAIRTnTCEVs1ghF
oNkIRc/cCEUG4AhFOeMIRWjmCEWg6QhF0+wIRQLwCEU58whFaPYIRZz5CEXT/AhFBgAJRTUD
CUVoBglFnAkJRdMMCUUCEAlFNRMJRWwWCUWcGQlF0xwJRQogCUU5IwlFbCYJRaQpCUXPLAlF
AjAJRTkzCUVsNglFnDkJRdM8CUUKQAlFOUMJRWxGCUWcSQlF00wJRQZQCUU5UwlFaFYJRaBZ
CUXTXAlFAmAJRTljCUVoZglFoGkJRdNsCUVkcAlFOXMJRWh2CUWgeQlFz3wJRQaACUU5gwlF
bIYJRZyJCUXPjAlFBpAJRTmTCUVslglFnJkJRdOcCUUGoAlFOaMJRfCmCUWgqQlFz6wJRQaw
CUU1swlFaLYJRaC5CUXPvAlFBsAJRTnDCUVsxglFoMkJRdPMCUUG0AlFNdMJRWjWCUWc2QlF
09wJRQLgCUU14wlFaOYJRaDpCUXT7AlFBvAJRTXzCUVs9glFsPkJRdP8CUUCAApFOQMKRWgG
CkWcCQpF0wwKRQIQCkU1EwpFaBYKRaAZCkXTHApFBiAKRTkjCkVsJgpFoCkKRc8sCkUCMApF
OTMKRWw2CkWgOQpF0zwKRQJACkU1QwpFbEYKRZxJCkXTTApFBlAKRUFTCkVoVgpFnFkKRdNc
CkUKYApFNWMKRWxmCkWgaQpFz2wKRQZwCkU1cwpFaHYKRZx5CkXTfApFAoAKRTmDCkVohgpF
oIkKRc+MCkUSkApFOZMKRWiWCkWgmQpFz5wKRQagCkU1owpFbKYKRaCpCkXTrApFArAKRTmz
CkVstgpFoLkKRc+8CkUCwApFNcMKRWjGCkXNyQpFz8wKRQLQCkU50wpFbNYKRaDZCkXb3ApF
AuAKRTnjCkVs5gpFoOkKRc/sCkUC8ApFNfMKRWz2CkWg+QpF0/wKRQYAC0U5AwtFaAYLRaAJ
C0XTDAtFAhALRTkTC0VoFgtFnBkLRdMcC0UGIAtFOSMLRWwmC0WcKQtFzywLRQYwC0VaMwtF
bDYLRaA5C0XTPAtFAkALRTlDC0VoRgtFnEkLRc9MC0UGUAtFNVMLRWhWC0WgWQtFz1wLRQJg
C0U5YwtFaGYLRZxpC0XPbAtFAnALRTlzC0VsdgtFnHkLRc98C0UCgAtFOYMLRWyGC0WgiQtF
z4wLRQKQC0U5kwtFaJYLRaCZC0XPnAtFBqALRTmjC0VspgtFnKkLRc+sC0UCsAtFNbMLRWy2
C0WguQtF/LwLRQLAC0VOwwtFbMYLRZzJC0XPzAtFCtALRTXTC0Vo1gtFnNkLRRTdC0UC4AtF
OeMLRWjmC0Wc6QtFJe0LRQLwC0U58wtFaPYLRbT5C0XP/AtF</AssayXData><AssayYData Points="900">t4DDP461wj9VpcA/r22/P9WWvj+VRL4/v8K8P6eDvD8/97s/MJ66P5wOuj8z1bk/PLG5P1EX
uT/Q07g/w4q4P39ZuD//Wbc/KrK3P7iatz8tfrc/ZXu3P3WUtj+KB7c/OWa3P/Chtj94hrY/
wkW2Pzx0tj9ol7Y/m0K2P8THtT9hw7U/yMC1PyKxtT/kdLU/3Yu1P6tytT8EHrU/fC+1P+cF
tT+mc7U/swK1PyHstD9TI7U/XDK0P7l+tD9UpbQ/5He0PxqQtD/ZMrQ/+Z60P9fRtD/ImbQ/
+HC0P82RtD/GTbQ/wom0PxTJtD+kU7Q/QX20P+FGtD/fGbQ/EDe0P+FKtD8WvbM/pI60PwOq
tD+N1LQ/8IS0P34jtD+HxrQ/8Ey0P91WtD+pT7Q/OFW0PzFhtD8rprQ/6HW0P2iqtD9LLbQ/
Dbq0P1iKtD+QNrQ/TWe0P44utD9VjrQ/14a0P32JtD9Kd7Q/wDC0PzeWtD+lKbQ/I4m0P8us
tD88DLQ/hiG0P5Xxsz/zE7Q/yri0P2U3tD+UD7Q/QPuzP40HtT9L3LM/LY+0PxkQtD+/rbQ/
vCW0PxR7tD8TiLQ/vbq0P2xftD9JqbQ/vqW0P1rJtD+XgLQ/g5G0P6DftD+e6LQ/j7+0P9/t
tD8fEbU/unm0PyGAtD9h27Q/yu+0P7H7tD9ecLQ/3G60P238tD/KPrQ/taC0P3j3tD8yMbU/
sky0P2I+tT9YNrU/vHS1P0vEtD9+lLU/ium0P2dAtT+5srQ/VXO1P2HXtD9ySrU/DCG1PxuL
tD/VHbU/VN+0P+zYtD8v87Q/DUK1P7catT96orQ/6eO0P/2ftT9y9bQ/Fp+0P/PltD/hqLQ/
F++0PyxbtT/eP7U/JJi1PxyOtT9DdbU/dAC1P7lptT9uoLU/tS61P7Q2tT/OC7U/8Nq1PwjD
tT9ST7U/YvS0P/dutT9jBLU/OFG1P2KGtT/L3LU/1+K1P5TNtT/G/7U/eaS1P2jJtT90A7Y/
R+a1P6O2tT/1n7U/f+G1P6ZYtT+VjLU/CbG1PyjctT8IQ7Y/iZW1P9WjtT85CrY/pWS1P9+f
tT+Bi7Y/Wia2P2eWtT9/4LU/uCG2PyLytT98G7Y/8GO1PxgAtj/y9bU/SjK2P1Ertj8V/7U/
1zu2PwU7tj/SnbU/Oxe2P9Bttj9zfrY/mZe2P00htj8NNrY/pwq2P4Jdtj88drY/E5y2P1AQ
tj/BqLY/SV+2P1t2tj8HhbY/5me2P415tj9zi7Y/hsS2P5XAtj+gDLc/DFu2P9Fstj8YVLY/
qP22P4B3tj9QsbY/ScC2P+l7tj989bY/cpO2P3Fftj8227Y/2SO3P4CStj/BsLY/69G2P264
tj8l0rY/ErS2P+0Ntz8kLbc/RBm3P7wqtz+QJbc/uyC3Pys+tz9WSLc/UUG3P5Kjtj+fS7c/
S0W3P7fXtj8ZCrc/DZK2P3q8tz9LC7c/OWG3P8lwtz/dcLc//GC3P9C/tz/pjrc/y0m3P9LL
tz+9brc/Ix+3P2autz+SILc//pK3PzaTtz+LILg/Ajq4P/R1tz96qLc/ak24PyOqtz8Fc7c/
qdG3P+zztz/9yrc/Yo63P475tz/DXbc/Ntu3P9Oitz8vs7c/ghC4P8tztz+757c/luq2P8Hr
tz+59Lc/JcO3P8oAuD8X67c/PHO4Pwjktz+GPLg/8bm3P3asuD+aWbg/zda3P4oVuD9w4Lc/
hPa3P5wZuD8Vtbg/RXi4P3/gtz8XErg/hxe4PxHCuD+s/Lc/wZ24P0PDuD+Wl7g/Rx24P8bE
tz/YFrg/fqa4P3Z1uD+LM7g/DZu4P5couD8+l7g/bRC4P87WuD+XP7g/7PS3Pz+BuD9zgbg/
nqe4P/B+uD8HNLg/Uri4P3g9uD/qnrg/sN+4PxpeuT/KxLg/xfm4P6XfuD/4dLg/iw65Pwqh
uD+erbg/V9W4P+NduT+rE7k/Zvi4P3A8uT+/Trg/6QW5PyLruD/4uLg/+ii5P2wzuT/d2Lg/
8Y25P/nnuD8b2Lg/VeW4P6gGuT8k3bg/Fxq5P7cSuT92J7k/IvS4PzUIuT/2+bg/hPS4PzDL
uD/JX7k/4WG5P3QquT+6p7g/bS25P1K7uT9tQLk/FVK5P53juT81Bbk/dUq5Px9+uT+uS7k/
yMy5P4WVuT8gW7k/iP24PwtwuT/r1rk/Aou6P294uT+57rk/yyO5P6m3uT+nRrk/dPK5P77g
uT/lCro/XJ65P+XFuT9NBLo/DAW6P6D8uT+OEro/jFe5Px36uT8v5bk/UxK6P0/Cuj9EqLk/
S7m5P4weuj9A1rk/ju65P/TmuT/t4bk/+9q5P2KbuT9ZLro/MMS5Pwsauj/lork/7/S5PzIu
uj9gZ7k//hm6P2kCuj8q87k/xbO5P8PguT/fsro/Myi6P2Wwuj8QeLo/qZK6P7oLuj+Pzro/
pJi6P9YCuj9Crro/8a26P1vouT8Bo7o/B1y6P/Bcuj9E0Lo/YFy6P4OTuj9Myro/fTy6PyDe
uj8R1ro/d0C6P3Lyuj/hL7s/CQW6P+uguj+shLo/hue6P/RVuj+0/bo/h2i6P9+Ouj+cD7s/
cLm6P42Quj/Jw7o/4Rm6Pz/4uj+vA7s/jxS7P2zEuj9Cybo/3Pq6P859uj8M07o/yi+7P8zp
uj/5Dbs/fdO6P3vSuj/E2bo/fwq7P7Ybuz8kcrs/VN+6P7Yxuz9IK7s/Jgi7P4rOuj9tZLs/
/ha7PzHKuz9Ds7o/nmm7P00vuz/ULbs/ck27P1scuz9MILs/vSa7P86vuj/dTbs/hV67Pz2j
uj9L47o/bT+7P1zSuj/hubs/ipa7P5Yuuz+j/Ls/w+K7P15tuz85jrs/9Oa7P3ypuz9dNLs/
FpS7P8uauz/j57s/qPG7PyRovD+SwLs/m7m7P00AvD+vvbs/gT68PySmuz+3frs/3Zy7P0zc
uz/0Ibs/c/e7P9D+uz92xrs/w2i7P56ouz9qUbw/Fz27P8+buz9cJLw/ODy7P3ONvD/wHLw/
rUG8P8vsuz8sIrw/oh28P4QnvD+8/7s/eNm7P+x5vD8V1Ls/OLm7PxAKvD+LB7w/2C+8PzvQ
uz+hz7s/9v67P7Nyuz9P4rs/0A68P7YuvD9/DLw/jBq8P8uHvD+VHLw/VCW8P7H+uz8UxLw/
40W8P4CJvD/8jbw/Owe8P8xfvD+lLrw/AcK8P+opvD/Q67s/mBW9P+ChvD8CKrw/EuK8Pwze
vD+uULw/q1i8Px6NvD9lObw/ftm8P0+LvD9Eq7w/X0+8P84JvT9rGrw/+Om8P3XAvD/ELbw/
e4W8P0UpvT8fgbw/fu28PytyvD8rEr0/gMC8P7ClvD+jUbw/FoW8PwIAvT9NNb0/WHC9Py+N
vT8Wa7w/v0C9P9jIvD8QRL0/Z6W8P/PBvD9l6bw/R+G8PwxlvT/cYr0/dFi9PzqNvD/ACL0/
ogy9P/bjvD9Pebw/zE69P+pLvT8767w/r1C9P5Q2vT+g87w/Y069P0+8vD9rAb0/fU69PyQk
vT9pCr0/NDG9Py08vT/b3L0/jDq9P3RjvT/jz7w/elS9P6nSvD8n+Lw/8oW9P/iYvT9qor0/
IGq9P3bdvT8OVL0/dxq9P4THvD+vAb0//XG9P03RvD93Ur0/PbO9P/K9vT9p670/qHq9P9fw
vT9K7bw/tL29P7iZvT8Y9rw/9Ya9P66jvT9iGr0/bpS9P2BRvT92HL4/j4S9PwkHvj/AGL4/
FvS9PwXwvT+1cr0/Xh+9PzDDvT+u570/l5+9Px/ZvT/jd70/oHq9Py5PvT+dCb4/eRS+P9ur
vD/rpr0/VCC+P0m0vT8ilL0/mQu+P+dCvT+Ecr0/rW69P6FvvT92Lr4/EzK+PwFrvT/Sq70/
v6K9P2d3vT/X670/LaS9P1+evT/Gf70/9yG+PxqcvT/rLr4/fAq+P6HnvT/D+L0/AYa+Pz1g
vj/Vv70/3uO9P4J0vj+f4b0/j2q+P3iXvj89c70//v+9P1ZJvj8qRb4/okO+P/VLvj8wV74/
J769P+I0vj+dSb4/v/y+P9pwvj+uXb4/9Zu+PysOvj8HSL4/ynO+P4NNvj+5lb4/dzi+P2M8
vj90u74/T5S+P8glvj+7DL4/HlC+P1rzvj8DCb8/Py6+P5gAvz800b4/4oG+P0F5vj/mcr4/
w+i+P6qNvj9lPb4/nFy+P3yQvj8veL4/7Yq+P3aRvj/pV74/8aK+P/gPvz/sCr8/jLC+P7/i
vj88tr4/6vG+PzCKvj9KNr4/dKW+P6Eyvz9n+r4/MXS+P4nRvj/S7b4/AMC+P1b6vj9x1L4/
//S+PyPovj+jJb8/js++P133vj8h5L4/0Ae/P3Hmvj8LQ74/w1u+P4qNvj/1RL8/4Q2/PwNx
vj/X1b4/5by+P70Nvz/aML8/bHu+P22gvz/qg78/K2i/P9eevj/EA78/j3y/P4b9vj+4Cr8/
8xa/P11jvz8B9b4/cKi/P2eYvz+zRL8/Pd+/P3RCvz9nxb8/HFe/P6IMvz8/VL8/l6W/P7r0
vj+pK78/Q96/P1Wmvz9lDsA/Npu/P1Pxvj/S6b8/cMe/P0aNvz+4Yb8/u12/Px9vvz96i78/
OIa/PyXSvz8g2L8/xPy/Px87vz8h/L8/oTzAP0a+vz82gr8/LAzAP5+xvz99T78/0o2/P58Z
vz8clb8/rr+/P2JBvz9GaL8/AVS/PxaCvz9hlr8/KzG/PwoWwD8ta78/mNe/P8ilvz+/vr8/
fme/P+Ltvz9N1b8/35y/P2J4vz8yOMA/KuK/P+XKvz+g778/</AssayYData></Step><Step><CommonData><SampleLocation>1</SampleLocation><SampleID></SampleID><SampleGroup></SampleGroup><SampleInfo></SampleInfo><SampleRow>A</SampleRow><SamplePlate>1</SamplePlate><WellType>BUFFER</WellType><Concentration>-1</Concentration><ConcentrationUnits>µg/ml</ConcentrationUnits><MolarConcentration>-1</MolarConcentration><MolarConcUnits>nM</MolarConcUnits><MolecularWeight>-1</MolecularWeight><Temperature>25</Temperature><StartTime>2672609</StartTime><AssayTime>180</AssayTime></CommonData><FlowRate>600</FlowRate><StepType>DISASSOC</StepType><StepName>Dissociation</StepName><StepStatus>OK</StepStatus><ActualTime>180</ActualTime><CycleTime>0.2</CycleTime><AssayXData Points="900">AgAMRTUDDEVoBgxFnAkMRc8MDEUCEAxFNRMMRWgWDEWcGQxFzxwMRQIgDEU1IwxFaCYMRZwp
DEXPLAxFAjAMRTUzDEVoNgxFnDkMRc88DEUCQAxFNUMMRWRGDEWcSQxFz0wMRQJQDEU1UwxF
aFYMRZxZDEXPXAxFAmAMRTVjDEVoZgxFnGkMRc9sDEX+bwxFNXMMRWh2DEWceQxFy3wMRQKA
DEU1gwxFaIYMRZyJDEXPjAxFApAMRTWTDEVolgxFnJkMRc+cDEUCoAxFNaMMRWimDEWcqQxF
z6wMRQKwDEU1swxFaLYMRZy5DEXLvAxFAsAMRTXDDEVkxgxFnMkMRevMDEUC0AxFNdMMRWjW
DEWc2QxFz9wMRQLgDEU14wxFaOYMRZzpDEXP7AxFAvAMRTHzDEVo9gxFnPkMRc/8DEX+/wxF
NQMNRWgGDUWsCQ1FzwwNRQIQDUU1Ew1FaBYNRZwZDUXPHA1FAiANRTUjDUVkJg1FnCkNRc8s
DUUCMA1FNTMNRWg2DUWcOQ1FzzwNRQJADUU1Qw1FZEYNRZxJDUXPTA1FAlANRTVTDUVoVg1F
nFkNRc9cDUUCYA1FNWMNRWRmDUWcaQ1Fz2wNRQJwDUU1cw1FiXYNRZx5DUXPfA1FAoANRTWD
DUVohg1FnIkNRc+MDUUCkA1FMZMNRbKWDUWcmQ1Fz5wNRQKgDUU1ow1FaKYNRZypDUXPrA1F
ArANRTGzDUVotg1FnLkNRc+8DUUCwA1FNcMNRWjGDUWcyQ1Fz8wNRf7PDUU10w1FaNYNRZzZ
DUXL3A1F/t8NRTXjDUVk5g1FnOkNRcvsDUUW8A1FNfMNRWj2DUWc+Q1Fy/wNRQYADkU1Aw5F
aAYORZwJDkXPDA5FAhAORTUTDkVoFg5FmBkORc8cDkUCIA5FMSMORWgmDkWYKQ5FzywORUww
DkUxMw5FaDYORZw5DkXPPA5FAkAORTVDDkVoRg5FnEkORctMDkUCUA5FMVMORWhWDkWcWQ5F
z1wORf5fDkU1Yw5FaGYORZxpDkXLbA5FAnAORTVzDkVodg5FuHkORct8DkUCgA5FMYMORWiG
DkWciQ5Fz4wORQKQDkU1kw5FaJYORZiZDkXPnA5F/p8ORTWjDkVopg5FnKkORc+sDkUCsA5F
MbMORWi2DkWcuQ5Fz7wORQLADkU1ww5FaMYORZzJDkXPzA5FAtAORTXTDkVo1g5FnNkORc/c
DkX+3w5FNeMORWTmDkWY6Q5Fy+wORQLwDkU18w5FaPYORZz5DkXL/A5FAgAPRT0DD0VkBg9F
nAkPRcsMD0UCEA9FNRMPRWQWD0WcGQ9FzxwPRQIgD0UxIw9FaCYPRZwpD0XPLA9FAjAPRTUz
D0VkNg9FmDkPRcs8D0X+Pw9FNUMPRWRGD0WYSQ9Fy0wPRQJQD0VBUw9FZFYPRZxZD0XPXA9F
/l8PRTVjD0VkZg9FnGkPRc9sD0UCcA9FNXMPRWh2D0WYeQ9Fz3wPRQKAD0Uxgw9FaIYPRZyJ
D0XPjA9F/o8PRTGTD0Vklg9FmJkPRcucD0UCoA9FMaMPRWSmD0WcqQ9Fz6wPRf6vD0Uxsw9F
aLYPRZi5D0XPvA9F/r8PRTHDD0Vkxg9FmMkPRc/MD0X+zw9FNdMPRWjWD0WY2Q9F59wPRf7f
D0U14w9FZOYPRZzpD0XP7A9FAvAPRTHzD0Vo9g9FnPkPRcv8D0X+/w9FMQMQRWgGEEWcCRBF
ywwQRQIQEEU1ExBFZBYQRZwZEEXPHBBFAiAQRTUjEEVkJhBFnCkQRc8sEEUCMBBFNTMQRWg2
EEWYORBFzzwQRf4/EEU1QxBFaEYQRZhJEEXPTBBFAlAQRTFTEEVoVhBFmFkQRctcEEUCYBBF
NWMQRWRmEEWcaRBFy2wQRf5vEEU1cxBFZHYQRZx5EEXPfBBFAoAQRTWDEEVkhhBFnIkQRc+M
EEUCkBBFNZMQRWiWEEWYmRBFy5wQRf6fEEU1oxBFZKYQRZypEEXLrBBF/q8QRTWzEEVkthBF
nLkQRcu8EEUCwBBFNcMQRWTGEEWcyRBFy8wQRQLQEEUx0xBFZNYQRZjZEEXL3BBFAuAQRTXj
EEVk5hBFmOkQRc/sEEUC8BBFNfMQRWj2EEWc+RBFy/wQRf7/EEUxAxFFaAYRRZwJEUXPDBFF
AhARRTETEUVoFhFFmBkRRc8cEUX+HxFFMSMRRWgmEUWcKRFFyywRRf4vEUUxMxFFaDYRRZg5
EUXPPBFFAkARRTFDEUVkRhFFnEkRRc9MEUX+TxFFMVMRRWRWEUWYWRFFy1wRRf5fEUUxYxFF
ZGYRRZxpEUXLbBFF/m8RRTVzEUVodhFFqHkRRct8EUX+fxFFNYMRRWiGEUWYiRFFy4wRRf6P
EUUxkxFFZJYRRZiZEUXLnBFF/p8RRTGjEUVkphFFnKkRRcusEUUCsBFFNbMRRWi2EUWcuRFF
z7wRRf6/EUUxwxFFaMYRRZzJEUXLzBFF/s8RRTXTEUVk1hFFmNkRRcvcEUX+3xFFMeMRRWTm
EUWc6RFFz+wRRf7vEUUx8xFFbPYRRZj5EUXP/BFF/v8RRTEDEkVoBhJFmAkSRcsMEkUCEBJF
NRMSRWQWEkWcGRJFzxwSRf4fEkUxIxJFZCYSRZwpEkXLLBJF/i8SRTEzEkVkNhJFxTkSRc88
EkUCQBJFMUMSRWhGEkWYSRJFz0wSRf5PEkUxUxJFZFYSRZhZEkXLXBJF/l8SRTFjEkVoZhJF
mGkSRctsEkX+bxJFNXMSRWR2EkWYeRJFy3wSRQKAEkUxgxJFaIYSRZyJEkXbjBJFApASRTGT
EkVolhJFmJkSRcucEkX+nxJFMaMSRWimEkWcqRJFy6wSRQKwEkU1sxJFZLYSRZi5EkXTvBJF
AsASRTXDEkVkxhJFmMkSRc/MEkUC0BJFMdMSRWTWEkWY2RJFz9wSRf7fEkU14xJFZOYSRZzp
EkXP7BJFAvASRTXzEkVk9hJFmPkSRcv8EkUCABNFMQMTRWQGE0WcCRNFywwTRQIQE0U1ExNF
dRYTRZwZE0XLHBNFAiATRTEjE0VkJhNFmCkTRc8sE0X+LxNFMTMTRWQ2E0WYORNFzzwTRf4/
E0UxQxNFZEYTRZhJE0XPTBNF/k8TRTFTE0VoVhNFmFkTRctcE0UCYBNFMWMTRWhmE0WcaRNF
y2wTRf5vE0UxcxNFaHYTRZh5E0XLfBNF/n8TRTWDE0VkhhNFmIkTRdOME0X+jxNFMZMTRWSW
E0WYmRNFy5wTRf6fE0U1oxNFZKYTRZipE0XPrBNF/q8TRTGzE0V5thNFmLkTRcu8E0X+vxNF
McMTRWjGE0WYyRNFy8wTRf7PE0Ux0xNFZNYTRZjZE0XL3BNF/t8TRTHjE0Vk5hNFmOkTRcvs
E0UC8BNFNfMTRWT2E0WY+RNFy/wTRf7/E0UxAxRFaAYURZgJFEXLDBRF/g8URTETFEVkFhRF
mBkURcscFEX+HxRFMSMURRQnFEWYKRRFyywURQIwFEU1MxRFZDYURZg5FEXLPBRFAkAURTFD
FEVoRhRFmEkURctMFEX+TxRFMVMURWRWFEWgWRRFz1wURf5fFEUxYxRFZGYURZhpFEXLbBRF
/m8URTFzFEVkdhRFsHkURct8FEUGgBRFNYMURWSGFEWYiRRFy4wURf6PFEUxkxRFaJYURZyZ
FEXLnBRF/p8URTGjFEVkphRFmKkURcusFEVcsBRFMbMURWS2FEWYuRRFy7wURf6/FEUxwxRF
ZMYURZjJFEXLzBRF/s8URTXTFEVk1hRFnNkURc/cFEUG4BRFNeMURWTmFEWY6RRFy+wURf7v
FEUx8xRFZPYURZz5FEXL/BRFAgAVRTEDFUVoBhVFmAkVRcsMFUX+DxVFMRMVRWQWFUWcGRVF
yxwVRf4fFUUxIxVFZCYVRZgpFUXLLBVF/i8VRTUzFUVkNhVFmDkVRc88FUX+PxVFNUMVRWRG
FUWYSRVFy0wVRf5PFUUxUxVFdVYVRZxZFUXPXBVF/l8VRTFjFUVoZhVFnGkVRctsFUX+bxVF
MXMVRWh2FUWceRVFy3wVRf5/FUU1gxVFZIYVRZyJFUXLjBVFApAVRTWTFUVklhVFnJkVRdOc
FUUCoBVFOaMVRWSmFUWcqRVFy6wVRQKwFUU1sxVFaLYVRZy5FUXPvBVFAsAVRTnDFUVkxhVF
nMkVRc/MFUUC0BVFPdMVRWjWFUWg2RVFz9wVRQLgFUU14xVFaOYVRZzpFUXP7BVFAvAVRTXz
FUVo9hVFnPkVRc/8FUUCABZFNQMWRWgGFkWcCRZFzwwWRQIQFkU1ExZFaBYWRZwZFkXPHBZF
AiAWRTUjFkVoJhZFnCkWRc8sFkUCMBZFNTMWRWg2FkWcORZFzzwWRQJAFkU1QxZFaEYWRZxJ
FkXPTBZFAlAWRTVTFkVoVhZFnFkWRc9cFkUCYBZFNWMWRWhmFkWcaRZFz2wWRQJwFkU1cxZF
aHYWRZx5FkXPfBZFAoAWRTWDFkVohhZFnIkWRc+MFkUCkBZFNZMWRWiWFkWcmRZFz5wWRQKg
FkU1oxZFaKYWRZypFkXPrBZFArAWRTWzFkVothZFnLkWRc+8FkUCwBZFNcMWRWjGFkWcyRZF
z8wWRQLQFkU10xZFbNYWRZzZFkXP3BZF/t8WRTXjFkVo5hZFnOkWRc/sFkUC8BZFNfMWRWT2
FkWc+RZFz/wWRQIAF0U1AxdF+AYXRZwJF0XPDBdFAhAXRTUTF0VoFhdFnBkXRc8cF0UCIBdF
NSMXRWgmF0WcKRdFzywXRQIwF0U1MxdFaDYXRZw5F0XPPBdF</AssayXData><AssayYData Points="900">Jk6/P1jUwD9gscI/BGDEP5IJxz+R9Mc/UBDJP7ZVyj8KGMs/IWHMP9NGzD+UEc0/hYbNP+kQ
zj+HRM4/ZkjPP6Qnzj9fsc4/AijPP2z/zj8Asc8/I9rPP/TQzz8Yw88/xpfQP9Bj0D+PINA/
/ELQP/9s0D8lXNA/yurPP/hm0D+ohtA/FmHQP9Gl0D/ifNA/r2LQP5ou0T9XlNA/vaPQPxrc
0D/vftE/geLQP8kS0T9/OdE/waXQP17S0D+N+9A/27jQP3fD0D+wpdA/ngbRP2p/0D8MgdA/
QbbQP0a50D+1wtA/NbDQP37x0D+Kw9A/tRHRP51j0D96/NA/emDRP+hu0D8y/NA/ky3RP2et
0D8wy9A/xdfQPzwp0T9mAdE/8bTQPx2m0D+iSNA/NjbQP41m0D9UY9A/dHDQP/mb0T8Yn9A/
LkbQP7zp0D+bHtE/OtPQP5SM0D9XVtA/ZafQP+8O0T96KNE/aArRP3+c0D8ubtA/abnQP3EQ
0T9sstA/oeXQP52q0D97gdA/6tLQP7/h0D+DsdA/7ATQPwjY0D9HBNE/BMXQP69i0D8Jq9A/
n2zQP8SZ0D9l3NA/J1DRPyGL0D8sStA/4PXQP7+b0D9Ou9A/zwPRP1/+0D9OedA/407QP/t1
0D+IadA/grfQP/9s0D+H4tA/amrQP1ft0D/vb9A/q3fQP19V0D/ESNA/DpvQP71i0D/om9A/
OIfQP7tV0D+DqdA/bmjQP6gM0D9Jj9A/7jjRP5qf0D8nMtA/wJ3QPzPY0D8s6c8/ET7QP2RA
0D/qONA/6VHQP/bqzz+m0dA/DRrQP5Iu0D97v88/OyjQP5a70D81OdA/mKHQPy1k0D85wNA/
0CfQP4+a0D+rRNA/rjnQP+kf0D8Pm9A/xlDQPwIx0D9II9A/s73PPziB0D+UeNA/IFXQP11V
0D/TiNA/yWLQPwFB0D9eTdA/mrvPP9WL0D81AtA/eGPQP5aU0D9r+s8/KzvQPw9O0D/VY9A/
m1rQPx0I0D+NUtA/xQHQP+tr0D/uX9A/X4PQPwlu0D/JY9A/wkbQP7QV0D+5KtA/5eDQP4Fp
0D8aRNA/MznQPykK0D9VbtA/50bQP7MT0D8QMdA/k8/QP+kH0D/B1s8/SgLRPzD3zz+RZ9A/
SkTQP4FE0D+7RtA/ZDDQPyRD0D/dis8/ft/PPwkn0D+Cp9A/oQ/QP9H9zz+V2c8//TvQPwy0
zz+sBtA/0hTQP4E90D/ffdA/ih/QP1dl0D/DQtA/4NrPPwhi0D8wO9A/swfQP1SR0D+CJ9A/
2BzQP5x+0D9i/s8/RWjQP3CF0D+eJ9A/jRLQPwWr0D/mVNA/yU/QP2GF0D/+bdA/6gzQP7yd
0D/ymc8/eF7QP0oZ0D/a988/GE7QP9VS0D8R4s8/iGrPPxLvzz+gftA/9V7QP5ha0D+gEdA/
2hHQP2yzzz+iANA/ssbPPyAw0D/Z8M8/RwzQP4VY0D8UB9A//wXQP2Cs0D+Mss8/lyDQP3hT
0D9MpdA/FVjQP7c/0D9vG9A/+SbQP4Xrzz9MDNA/OQ7QP7XQzz9S488/7BzQPyz9zz9tb9A/
C5PPP2Qr0D8RldA/LurPP0+8zz94rc8//abQP1Bf0D/BCdA/UZ3PPzxJ0D+xCdA/FdnPP0pZ
zz9Pec8/6q/QPwJL0D/AkdA/21vQP9TKzz8Mo88/FnbQP12H0D84NNA/mknQP4Mj0D8UxM8/
+5/QP7+wzz81R9A/byPQP45G0D+m1s8/hNjPP7PLzz+Fic8/vqTPP2Rvzz/JkNA/qQjQP9to
0D8IHtA/jszPP07azz/lCNA/VQnQPw3nzz+1OdA/2ubPP8WF0D9WDdA/bWHQPwY80D82p88/
ckDQP5YK0D/qhtA/V5zQP2sg0D/+988/ri3QPxT8zz94us8/k3vQP2+P0D8/8M8/JnzQP/16
0D8GUdA/+hPQP4MG0D98js8/39LPPzXdzz+K3s8/78nPP5Cz0D8wR9A/1wLQP9zMzz++388/
5OrQP7g60D+7btA/lt3PP4ZD0D9EONA/dXLQPxrqzz+6l9A/GQvQP0iszz/4KdA/MUzQP+Is
0D8I9s8/VWXPP4Tyzz/66c8/qfjPP8igzz/YSdA//4PPP5yEzz9AUtA/r7fPP3er0D+UrdA/
d/7PPyw+0D/GRNA/JyHQPyoc0D/vAdA/m5LQP9JC0D8baNA/W+vPPwRO0D+nY9A/nVTQP7DO
zz8vZdA/ZzvQP/AV0D9Fn9A/FZjPP/Huzz+y+88/FWrQP41b0D9zXdA/RgbQPxdl0D9q5c8/
Fj3QP9W9zz/cwc8/fsTPP1ls0D9nHdA/1ATQP3ES0D+1+c8/gRjQP5Bp0D8eGdA/bgvQPyvE
zz9kDNA/FfbPPyUf0D9o3M8/RmvQP1Av0D/x3M8/T2jQPx77zz9+MtA/murPP4850D86odA/
aAXQPw3izz9QZtA/fxnQP2jmzz8DmNA/FjLPPwnczz8eT9A/zvPQPxwM0D9/JdA/y8TPP7oC
0D+gndA/6LzQP9LCzz8/HdA/EXbPP3OMzz8KkNA/znfPP4wC0D+IRNA/P3zPP7OOzz/Hfs8/
1jfQP/MK0D+3ic8/Az3QPzYx0D8S4c8/yyrQP/8k0D/Lrs8/WJLQP71X0D/Wuc8/8VTQP0gX
0D+0x9A/Nr7PP0sH0D9aEdA/N9bPP6lv0D9Y0M8/JzPQP+uB0D/X8s8/rPTPP1YH0D9hWtA/
bj7QP40Y0D8Ufs8/EBPQP3cB0D+D3M8/oCHQP7u50D9fDtA/4NPPP1wk0D/9QNA/jirQP7SK
zz8UBtA/yzXQP31b0D94edA/lgPQPwWy0D9d9M8/EfrPP+dqzz8/MtA/rFPQP0BC0D++1s8/
0/PQPxn5zz8kxc8/r6vQP5QR0D80udA/tGvQP/j+zz+i+88/Dc/PPyZF0D/jQdA/t5bQPwnV
zz8hG9A/SNPQP1L8zz9HStA/UxPQP3Su0D+O6M8/1CbQP1Nc0D9qh9A/DMHQP8jA0D8fdtA/
sILQP0ct0D85sNA/zjjQP4/Kzz8jTNA/SbzPPxpE0D+yMNA/3JXQP81X0D/Wd9A/aUPQP+nZ
zz9Pj9A/txrQP5Plzz9zK9A/7bDQP9Aa0D8+588/8lrQP0jpzz/Eb9A//jDQP+Fz0D+oaNA/
dk3QP8hB0D+JDNA/DwTQP1PWzz8dOdA/7z/QP10N0D/fPNA/HRXQP3P/zz/7htA/ZLTQP+xT
0D+UNtA/aZLQPwtF0D9JitA/2zPQP6LO0D/GZ9A/VhzQP+xj0D/3fNA/qnzQP8ebzz8FNdA/
unbQP6Iy0D9c2tA/aSXQP0Jr0D/jetA/cJnQPydw0D/KINA/Z+3PP2Iz0D8GmdA/QyfQP3k1
0D8eT9A/8FTQP5jazz95L9A/zObPP0e7zz9Vt9A/w/TPP0Cz0D9jkNA/vuXPPxuD0D+fgtA/
7kjQP/9f0D/4otA/1oXQPwbhzz/8ddA/UJbQP6dp0D8YTNA/EgfRPz1J0D8ERdA/yV7QP4jC
zz9+SNA/3x7RP6kp0D+LCdA/b17QP12Y0D8LkdA/oa7QP42b0D8nXNA/pKjQP4XM0D83NdA/
Xh3QPzsp0D9MfNA/eWjQPzsn0D9qwtA/o+PQP5SR0D/PCNA/7zzQP3hX0D9fVNA/+oPQPwEB
0D/5itA/5e3QP4p+0D9NjNA/H1jQP0pz0D/DDNA/2IHQP8xF0D9aBtA/T/HQP45f0D9/LtE/
WmXQP91F0D/NiNA/hjjQP7Zg0D+uhNA/uIPQP9X9zz8rFdA/rIbQP5Ga0D/53s8/PfLPP2JQ
0D/LRtA/lbHQP0/Tzz91mtA/HdjQP6gv0D9Ii9A/KgvRP6+N0D9qBNE/p03QP8o+0D+/fNA/
hMvQP8Kl0D8izdA/rbHQP+YY0D/WSdA/SzXQP/Ldzz8co9A/CXfQP37h0D9JvdA/4mHQP53H
0D/JiNA/joXQP+DY0D/iN9A/ajrQP65o0D8/ZNA/Tq7QP4Sm0D/ovtA/Xq7QP1l00D9Zs9A/
obDQP5vK0D9FfNA/1krQP/2J0D9ph9A/Rt/QPyeK0D8kX9A/yOrQPz5t0D+2NtA/4KTQP1nA
0D9hb9A/N4XQPxfB0D8BU9A/VnLQP7ia0D+49NA/PeTQP5oT0T8k/tA/VqrQPznS0D9E3NA/
ftvPP1ei0D8lxdA/oEHQP3Pp0D+awdA/Pu/QP0zX0D+6/tA/r4DQP8So0D8pL9E/f8bQP8aT
0D/pWNA/TczQPwV80D8hy9A/7xrQP5sT0T/Dq9A/QKXQP9nr0D8meNA/3PDQP+DX0D8TdNA/
LEPQP9ea0D9qetA/slDQP6Zn0D/w39A/2GXQPzA30T9+HdE/6qnQP+q00D+FgdA/Cb7QP9n6
0D9NK9A/kRLQP1o90T+KtdA/5UbQP8Is0D/cFtE/rkvQP/a90D9slNA/HoDQP2Ke0D8dMNE/
D7DQP+eQ0D9LAdA/PJLQP2DT0D/F8NA/g3PQPybT0D83ltA//VPQP9020D9Zh9A/683QP3Dx
0D8k49A/l+fPP9tw0D/Tq9A/Y7nQP9y20D9IZNE/aPnQP6KL0D9q9tA/7FLRP83l0D8T/dA/
kJjQP54/0T9iX9E/iJXQPyzF0D8rF9E/cdjQP5pJ0T+zidA/prPQPzvO0D8KlNE/87LQPz7A
0D+BxNA/Hn/QP6ef0D9ZNdE/zubQP5sV0T9iQNE/hVHQP/EZ0T8EHNE/KKDQPzFY0D+JBdE/
47PQP/OB0D/PxNA/8YLQP3H10D+q19A/FLXQP4Hx0D/qtdA/</AssayYData></Step><Step><CommonData><SampleLocation>11</SampleLocation><SampleID></SampleID><SampleGroup></SampleGroup><SampleInfo></SampleInfo><SampleRow>A</SampleRow><SamplePlate>1</SamplePlate><WellType>REGENERATION</WellType><Concentration>-1</Concentration><ConcentrationUnits>µg/ml</ConcentrationUnits><MolarConcentration>-1</MolarConcentration><MolarConcUnits>nM</MolarConcUnits><MolecularWeight>-1</MolecularWeight><Temperature>25</Temperature><StartTime>2861738</StartTime><AssayTime>5</AssayTime></CommonData><FlowRate>1000</FlowRate><StepType>KREGENERATION</StepType><StepName>Regeneration</StepName><StepStatus>OK</StepStatus><ActualTime>4.99907</ActualTime><CycleTime>0.2</CycleTime><AssayXData Points="25">AkAXRTFDF0VoRhdFmEkXRc9MF0X+TxdFNVMXRWhWF0WcWRdFz1wXRQJgF0U1YxdFZGYXRZhp
F0XLbBdFAnAXRTVzF0VkdhdFnHkXRct8F0UCgBdFNYMXRWiGF0WYiRdFy4wXRQ==</AssayXData><AssayYData Points="25">oJXxv6ebCcDIjRHAewcXwLZ3G8Cn8B7AGowhwF1DJMACaCbAYCEowKgTKsBLbSvAksgswOYx
LsCpSC/A9R8wwI1IMcADejLAegwzwJLbM8BX/DTAV701wId2NsCUGzfAgHM3wA==</AssayYData></Step><Step><CommonData><SampleLocation>12</SampleLocation><SampleID></SampleID><SampleGroup></SampleGroup><SampleInfo></SampleInfo><SampleRow>A</SampleRow><SamplePlate>1</SamplePlate><WellType>NEUTRALIZATION</WellType><Concentration>-1</Concentration><ConcentrationUnits>µg/ml</ConcentrationUnits><MolarConcentration>-1</MolarConcentration><MolarConcUnits>nM</MolarConcUnits><MolecularWeight>-1</MolecularWeight><Temperature>25</Temperature><StartTime>2877636</StartTime><AssayTime>5</AssayTime></CommonData><FlowRate>1000</FlowRate><StepType>KREGENERATION</StepType><StepName>Regeneration</StepName><StepStatus>OK</StepStatus><ActualTime>4.99907</ActualTime><CycleTime>0.2</CycleTime><AssayXData Points="25">ApAXRTGTF0VglhdFlJkXRcecF0X6nxdFLaMXRWCmF0WUqRdFy6wXRfqvF0UtsxdFYLYXRZS5
F0XLvBdF+r8XRS3DF0VgxhdFlMkXRfDMF0X6zxdFMdMXRWDWF0WU2RdFy9wXRQ==</AssayXData><AssayYData Points="25">8mYGP2R/CD/PIQ8/QO8VP5hkGj8YHh8/TuUhPys/JT8Xxic/VyAqP6dJKz/ZMS0/d0wvPxTh
MT+u/zE/eZ80P9IWNT84LzY/Mz42P34TOD8a4Dk/oqQ5P15aOj9+xzo/OgA8Pw==</AssayYData></Step><Step><CommonData><SampleLocation>11</SampleLocation><SampleID></SampleID><SampleGroup></SampleGroup><SampleInfo></SampleInfo><SampleRow>A</SampleRow><SamplePlate>1</SamplePlate><WellType>REGENERATION</WellType><Concentration>-1</Concentration><ConcentrationUnits>µg/ml</ConcentrationUnits><MolarConcentration>-1</MolarConcentration><MolarConcUnits>nM</MolarConcUnits><MolecularWeight>-1</MolecularWeight><Temperature>25</Temperature><StartTime>2893758</StartTime><AssayTime>5</AssayTime></CommonData><FlowRate>1000</FlowRate><StepType>KREGENERATION</StepType><StepName>Regeneration</StepName><StepStatus>OK</StepStatus><ActualTime>5.00005</ActualTime><CycleTime>0.2</CycleTime><AssayXData Points="25">/t8XRTHjF0Vk5hdFmOkXRdvsF0X+7xdFLfMXRWD2F0WY+RdFx/wXRf7/F0UxAxhFYAYYRZwJ
GEXLDBhF+g8YRS0TGEVgFhhFmBkYRdMcGEX6HxhFMSMYRWQmGEWYKRhFyywYRQ==</AssayXData><AssayYData Points="25">hFEYwENII8BGjSjA/aIrwGkmLsAUpy/AtH4xwPKlMsD/PzTAFAQ1wNoaNsCr8DbAQeg3wPiL
OMADTDnAsOM5wDeGOsBh6zrAvTo7wC/MO8AMlTzAr/08wIo/PcB+vD3AoB8+wA==</AssayYData></Step><Step><CommonData><SampleLocation>12</SampleLocation><SampleID></SampleID><SampleGroup></SampleGroup><SampleInfo></SampleInfo><SampleRow>A</SampleRow><SamplePlate>1</SamplePlate><WellType>NEUTRALIZATION</WellType><Concentration>-1</Concentration><ConcentrationUnits>µg/ml</ConcentrationUnits><MolarConcentration>-1</MolarConcentration><MolarConcUnits>nM</MolarConcUnits><MolecularWeight>-1</MolecularWeight><Temperature>25</Temperature><StartTime>2909833</StartTime><AssayTime>5</AssayTime></CommonData><FlowRate>1000</FlowRate><StepType>KREGENERATION</StepType><StepName>Regeneration</StepName><StepStatus>OK</StepStatus><ActualTime>5.00005</ActualTime><CycleTime>0.2</CycleTime><AssayXData Points="25">/i8YRTEzGEVgNhhFlDkYRcc8GEX6PxhFLUMYRWRGGEWUSRhFx0wYRf5PGEUtUxhFcVYYRZhZ
GEXHXBhF+l8YRTFjGEVgZhhFmGkYRcdsGEX+bxhFMXMYRWB2GEWYeRhFy3wYRQ==</AssayXData><AssayYData Points="25">gp//PtwQBj+Dvws/FtASP/xtGD8EoBw/H0gfP2XSIj9TbCQ/6mcnP1/vJz8u2So/MOIsPwWp
Lj+Lhy4/k1AwP8hqMj9Y7TI/5IU1P18lNj+pHDc/9KY1PxdZNz+8Xjg/lMY5Pw==</AssayYData></Step><Step><CommonData><SampleLocation>11</SampleLocation><SampleID></SampleID><SampleGroup></SampleGroup><SampleInfo></SampleInfo><SampleRow>A</SampleRow><SamplePlate>1</SamplePlate><WellType>REGENERATION</WellType><Concentration>-1</Concentration><ConcentrationUnits>µg/ml</ConcentrationUnits><MolarConcentration>-1</MolarConcentration><MolarConcUnits>nM</MolarConcUnits><MolecularWeight>-1</MolecularWeight><Temperature>25</Temperature><StartTime>2926069</StartTime><AssayTime>5</AssayTime></CommonData><FlowRate>1000</FlowRate><StepType>KREGENERATION</StepType><StepName>Regeneration</StepName><StepStatus>OK</StepStatus><ActualTime>5.00005</ActualTime><CycleTime>0.2</CycleTime><AssayXData Points="25">/n8YRTGDGEVkhhhFlIkYRcuMGEX+jxhFMZMYRWCWGEWYmRhFy5wYRfqfGEUxoxhFYKYYRZSp
GEXLrBhF/q8YRS2zGEVgthhFmLkYRce8GEX+vxhFMcMYRWTGGEWUyRhFy8wYRQ==</AssayXData><AssayYData Points="25">xPoZwAhzJcCniCrA7MwtwJ7tL8DvtzHAPjQzwJwxNMDjijXAv4o2wAJZN8CPSjjABew4wOOo
OcBx6DnAC9g6wMT8OsB7izvAnwM8wFL0PMAeED3A0lM9wHKvPcBuQT7AZIU+wA==</AssayYData></Step><Step><CommonData><SampleLocation>12</SampleLocation><SampleID></SampleID><SampleGroup></SampleGroup><SampleInfo></SampleInfo><SampleRow>A</SampleRow><SamplePlate>1</SamplePlate><WellType>NEUTRALIZATION</WellType><Concentration>-1</Concentration><ConcentrationUnits>µg/ml</ConcentrationUnits><MolarConcentration>-1</MolarConcentration><MolarConcUnits>nM</MolarConcUnits><MolecularWeight>-1</MolecularWeight><Temperature>25</Temperature><StartTime>2942125</StartTime><AssayTime>5</AssayTime></CommonData><FlowRate>1000</FlowRate><StepType>KREGENERATION</StepType><StepName>Regeneration</StepName><StepStatus>OK</StepStatus><ActualTime>4.99907</ActualTime><CycleTime>0.2</CycleTime><AssayXData Points="25">/s8YRS3TGEVk1hhFlNkYRcfcGEX+3xhFMeMYRWDmGEWU6RhFx+wYRfrvGEUt8xhFYPYYRZT5
GEXH/BhF+v8YRS0DGUVkBhlFmAkZRdMMGUX6DxlFMRMZRWAWGUWUGRlFxxwZRQ==</AssayXData><AssayYData Points="25">0SMKP8TrCT/q6RE/2bMXPzqgHT9EuCA/0iIlP9KIJz87dik/ITwtP7dtLj/D4TE/pBozP8eK
NT8n4jU/Sas2P8pFOD9E4jk/0jg6PzsbPD8JTzw/o/g9PxfpPT+0KT8/e+I/Pw==</AssayYData></Step><Step><CommonData><SampleLocation>1</SampleLocation><SampleID></SampleID><SampleGroup></SampleGroup><SampleInfo></SampleInfo><SampleRow>A</SampleRow><SamplePlate>1</SamplePlate><WellType>BUFFER</WellType><Concentration>-1</Concentration><ConcentrationUnits>µg/ml</ConcentrationUnits><MolarConcentration>-1</MolarConcentration><MolarConcUnits>nM</MolarConcUnits><MolecularWeight>-1</MolecularWeight><Temperature>25</Temperature><StartTime>2956835</StartTime><AssayTime>60</AssayTime></CommonData><FlowRate>1000</FlowRate><StepType>BASELINE</StepType><StepName>Baseline</StepName><StepStatus>OK</StepStatus><ActualTime>59.9991</ActualTime><CycleTime>0.2</CycleTime><AssayXData Points="300">/h8ZRSkjGUV5JhlFkCkZRcMsGUX6LxlFLTMZRXE2GUWQORlFwzwZRfY/GUUpQxlFXEYZRZBJ
GUXDTBlF+k8ZRSlTGUVcVhlFlFkZRctcGUX2XxlFKWMZRVxmGUWQaRlF7GwZRfZvGUUpcxlF
XHYZRZh5GUXHfBlF9n8ZRTGDGUVghhlFkIkZRcOMGUX2jxlFLZMZRVyWGUWQmRlFw5wZRfqf
GUUpoxlFYKYZRZCpGUXHrBlF9q8ZRaCzGUVcthlFkLkZRcO8GUX2vxlFUsMZRWDGGUWQyRlF
x8wZRfbPGUUp0xlFqtYZRZDZGUXD3BlF+t8ZRS3jGUVk5hlFkOkZRcPsGUX27xlFLfMZRYX2
GUWQ+RlFx/wZRfb/GUUpAxpFXAYaRZQJGkXDDBpF+g8aRSkTGkW7FhpFkBkaRcMcGkX2HxpF
KSMaRVwmGkWQKRpFwywaRfYvGkUtMxpFYDYaRZA5GkXDPBpF+j8aRSlDGkVcRhpFkEkaRd9M
GkX6TxpFLVMaRW1WGkWQWRpFx1waRfpfGkUpYxpFYGYaRZBpGkXHbBpF9m8aRZBzGkVcdhpF
lHkaRcN8GkX2fxpFKYMaRVyGGkWQiRpFx4waRfaPGkUxkxpFYJYaRZSZGkXHnBpF9p8aRS2j
GkVgphpFlKkaRdesGkX6rxpFLbMaRVy2GkWUuRpFx7waRfq/GkUtwxpFecYaRZTJGkXHzBpF
+s8aRS3TGkWB1hpFlNkaRcfcGkX63xpFPuMaRdPmGkWU6RpFx+waRQLwGkUt8xpFYPYaRZj5
GkXH/BpF+v8aRS0DG0VgBhtFlAkbRccMG0X+DxtFLRMbRWAWG0WUGRtFxxwbRfofG0UtIxtF
YCYbRagpG0XHLBtF+i8bRS0zG0VgNhtFqDkbRcc8G0X6PxtFLUMbRWBGG0WUSRtFx0wbRfpP
G0UtUxtFYFYbRZRZG0XHXBtF+l8bRS1jG0VgZhtFlGkbRcdsG0UXcBtFLXMbRWB2G0WUeRtF
x3wbRfp/G0UtgxtFYIYbRZSJG0XHjBtF9o8bRS2TG0VglhtFkJkbRcecG0X6nxtFLaMbRWCm
G0WUqRtFx6wbRfavG0UtsxtFYLYbRZC5G0XHvBtF+r8bRS3DG0VgxhtFkMkbRcfMG0X6zxtF
LdMbRWDWG0W92RtFx9wbRfrfG0Ut4xtFYOYbRZTpG0XH7BtF+u8bRS3zG0Vg9htFlPkbRcP8
G0X6/xtFLQMcRWAGHEWUCRxFxwwcRfoPHEUtExxFYBYcRZQZHEXXHBxF+h8cRTUjHEVxJhxF
lCkcRccsHEX6LxxFLTMcRWA2HEWUORxFxzwcRfY/HEUpQxxFYEYcRZRJHEXHTBxF+k8cRS1T
HEVgVhxFoFkcRcdcHEX2XxxFMWMcRWBmHEWYaRxFx2wcRfZvHEUpcxxFYHYcRZR5HEXHfBxF
+n8cRS2DHEVghhxFlIkcRceMHEX6jxxFLZMcRWCWHEWUmRxFx5wcRfafHEUtoxxFYKYcRZSp
HEXLrBxF+q8cRS2zHEVgthxFlLkcRce8HEX6vxxFLcMcRWTGHEWUyRxFw8wcRfrPHEUt0xxF
YNYcRZDZHEXH3BxF</AssayXData><AssayYData Points="300">hK9IP1pgSD9oLkk/AuZJP6iEST93DEo/12FKP361Sj8YtUs//8BKP+gOTD8wVEw/FQ5NP0xe
TT9390w/AN9NPwMJTj83MU4/U85NP86ETj/l0k0/5KxPP16mTz+vX08/rpBPP9OlUD/0qE8/
jf9QPxhXUT87vFE/QGxRP6uAUD/wa1E/9tBRP8YQUT9XZVI/dWpTP9y1Uz/iClM/OtdTP8De
Uz92b1M/+7dSP4nHUj9EbVU/4KlUP/lUVT+REFU/vDpUPwP8VT9M6lU/Lu9VP0qHVj+9AVY/
p+ZVP5njVj9GfVY/ahxWP2IKVj+1kVc/TJFXP3vpVj+V41c/Jm9XPzieWD+Mz1c/f8pXP8Sc
WD/+ZVc/EIdZP2njVz8FbVg/c+FYP+iMWT/h51c/FJBZP5k9Wj8A8Fk/WOFYPyaXWT//clk/
KxJaP6MVWT/Gtlo/rHVaPw4yWj8yVlo/KulbP1iuWj/0g1o/eHlbPwSLWz9xQ1w/YVNbPx4B
XD+58Vw/JPZcP7lpXD8sclw/B4BcP2J/XD/Ee1w/s9hcP7w+XT89lFw/Ag9dP9JvXT8sHV0/
5B1dP1a+XT+dMFw/hVpdPz1XXT+xA14/t01dP2foXj+8LV4/JuJePw/KXj9SL18/dwhgP6bE
Xj+6fGA/bYlfP5g6Xj9DoF8/7hpeP5fpXz9hL18/r6ZfP+RVYD+TqGA/ITNfPzDdXz8COGA/
d0RgPykMYT/IoGA/Dh1iP8dLYT8MCWA/9+xgPwzZYD/oM2A/Cu5hP5gVYT8wx2E/UT1iPy61
YT9Z4GE/gu5gP3mZYT/nxWE/yplhP9wIYz+iTWI/b6JhP8rqYT/zBmI/zfJhP+NQYj8acmM/
GEFiPzB/Yz80yWI/YORiP66ZYj9Kv2M/n3NiP5I8Yz+LeWQ/s5pjP6/lYz/si2M/+bZiP5g4
ZD9ZT2Q/g0pkPz/fYj8bLGQ/klVkPyzjYz+2mmM/j9tkPwrVZD8d72U/VTpkP8wPZD/TeWQ/
aWxkP8kJZT/dDWQ/GIxkP31gZD/mQmU/E1NkPx6YZD/SnGQ/0nVlPyEPZj8c52U/m0JlP8pw
Zj8qrmQ/blNlP5j3Zj+EG2Y/j0JmP0IzZT9gk2U/xytmP7D3Zj/XAWY/G/FkPynHZj9xomY/
kG9lPwOpZT9zHmY/tyVnP2mUZz+OO2c/CmNoP/wUZz8rlWc/ujZnPw63Zz89xGY/idxmP880
Zz8G9GY/9KZoP2bpZz+rqGg/6m5nP2fCZz+/U2g/RSJnP7PWZz82zWc/zX5oP9bCaD8j5Wc/
/+9nP5RCZz89m2c/W1NoP8dDZz8S1Wg/JO5mPxptaD9002g/CIhoP5n1Zz8vu2g/eCdoP9Gz
Zz+DaWk/B/pnP2fqaT92MGo/jClqP8khaj+Sp2g/MEpqP9EDaT/bdGg/wMlpP1HLaj8o4Gk/
uMNpP2hXaj8fvWk/RvJoP3RZaT84Wmo/TP1pP1yCaj94GWo/ZppqP4soaz9N+2k/RT1rP4b2
aj8IYWo/ClJqP5jjaz/Gbms/uFprP9+jaz9J4mo/VjFrP5esaz+iZ2k/U1NrP1ZPaz8pYmo/
FdlrP46Laj9cgWs/</AssayYData></Step><Step><CommonData><SampleLocation>6</SampleLocation><SampleID>QA013.2 mature</SampleID><SampleGroup></SampleGroup><SampleInfo></SampleInfo><SampleRow>A</SampleRow><SamplePlate>1</SamplePlate><WellType>KLOAD</WellType><Concentration>10</Concentration><ConcentrationUnits>µg/ml</ConcentrationUnits><MolarConcentration>-1</MolarConcentration><MolarConcUnits>nM</MolarConcUnits><MolecularWeight>-1</MolecularWeight><Temperature>25</Temperature><StartTime>3024039</StartTime><AssayTime>80</AssayTime></CommonData><FlowRate>600</FlowRate><StepType>LOADING</StepType><StepName>Loading</StepName><StepStatus>OK</StepStatus><ActualTime>79.9991</ActualTime><CycleTime>0.2</CycleTime><AssayXData Points="400">/t8cRS3jHEVg5hxFlOkcRcPsHEX67xxFLfMcRWD2HEWU+RxFx/wcRfr/HEUtAx1FXAYdRZQJ
HUXDDB1F+g8dRS0THUVgFh1FlBkdRcccHUX6Hx1FLSMdRWAmHUWUKR1FxywdRfYvHUUpMx1F
YDYdRZQ5HUXHPB1F+j8dRSlDHUVgRh1FlEkdRcdMHUX6Tx1FWlMdRVxWHUWUWR1Fw1wdRfpf
HUUtYx1FXGYdRZBpHUXHbB1F+m8dRSlzHUVgdh1FlHkdRcd8HUX6fx1FLYMdRVyGHUWUiR1F
x4wdRfaPHUUtkx1FYJYdRZSZHUXDnB1F9p8dRS2jHUVgph1FkKkdRcOsHUX6rx1FLbMdRWC2
HUWQuR1F17wdRfq/HUUtwx1FYMYdRZDJHUXDzB1F+s8dRS3THUVg1h1FkNkdRR3dHUX63x1F
LeMdRWDmHUWU6R1Fw+wdRfrvHUUt8x1FYPYdRZT5HUXD/B1F+v8dRS0DHkVgBh5FkAkeRccM
HkX2Dx5FLRMeRWAWHkWUGR5FwxweRfofHkUpIx5FXCYeRZQpHkXDLB5F9i8eRS0zHkVgNh5F
lDkeRcM8HkX6Px5FKUMeRVxGHkWUSR5Fx0weRfZPHkUtUx5FXFYeRZRZHkXDXB5F+l8eRS1j
HkVgZh5FlGkeRcdsHkX6bx5FLXMeRbJ2HkWQeR5FFX0eRfp/HkUpgx5FYIYeRZSJHkXHjB5F
+o8eRS2THkVclh5FkJkeRcecHkX6nx5FLaMeRVymHkWUqR5Fx6weRfavHkUtsx5FXLYeRZC5
HkXHvB5F+r8eRS3DHkVgxh5FlMkeRcfMHkX+zx5FLdMeRVzWHkWQ2R5Fx9weRfbfHkUt4x5F
XOYeRZTpHkXH7B5F+u8eRSnzHkVg9h5FkPkeRc/8HkX6/x5FKQMfRVwGH0WUCR9FwwwfRfoP
H0UpEx9FXBYfRZQZH0XHHB9F+h8fRSkjH0VgJh9FlCkfRcMsH0X2Lx9FLTMfRVw2H0WUOR9F
wzwfRfo/H0UtQx9FYEYfRZBJH0XDTB9F+k8fRSlTH0VgVh9FoFkfRcdcH0X2Xx9FKWMfRVxm
H0WQaR9Fx2wfRfpvH0Utcx9FXHYfRZB5H0XDfB9F+n8fRS2DH0Vghh9FkIkfRcOMH0X2jx9F
KZMfRVyWH0XhmR9Fx5wfRfafH0Utox9FYKYfRZSpH0XHrB9F9q8fRS2zH0Vgth9FlLkfRQi9
H0X2vx9FLcMfRVzGH0WQyR9Fx8wfRfrPH0Ut0x9FXNYfRZTZH0XH3B9F+t8fRTHjH0Vg5h9F
kOkfRcfsH0X67x9FLfMfRWD2H0WU+R9Fw/wfRfb/H0UpAyBFYAYgRZAJIEXDDCBF+g8gRS0T
IEVcFiBFlBkgRcMcIEX6HyBFKSMgRVwmIEWUKSBFxywgRfovIEUtMyBFXDYgRfI5IEXDPCBF
9j8gRS1DIEVcRiBFlEkgRcNMIEX2TyBFKVMgRVxWIEWQWSBFw1wgRfpfIEUpYyBFXGYgRZBp
IEXHbCBF9m8gRSlzIEVcdiBFlHkgRcd8IEX6fyBFKYMgRWCGIEWUiSBFw4wgRfqPIEUpkyBF
XJYgRZSZIEXDnCBF9p8gRS2jIEVgpiBFkKkgRcOsIEX2ryBFKbMgRVy2IEWUuSBFw7wgRfq/
IEUpwyBFYMYgRZTJIEXDzCBF+s8gRSnTIEVg1iBFkNkgRcfcIEX23yBFKeMgRVzmIEWQ6SBF
w+wgRfbvIEUt8yBFYPYgRZT5IEXH/CBF9v8gRSkDIUVcBiFFkAkhRccMIUX6DyFFKRMhRWAW
IUWQGSFFxxwhRfofIUUpIyFFXCYhRZApIUXHLCFF+i8hRSkzIUVgNiFFlDkhRcM8IUX6PyFF
LUMhRWBGIUWUSSFFw0whRfZPIUUtUyFFXFYhRZRZIUXDXCFF9l8hRSljIUVcZiFFkGkhRcds
IUX2byFFKXMhRVx2IUWQeSFFw3whRfp/IUUtgyFFXIYhRZSJIUXHjCFF9o8hRS2TIUVcliFF
kJkhRcOcIUX2nyFFKaMhRWCmIUWQqSFFx6whRfavIUVCsyFFXLYhRZC5IUXDvCFF+r8hRS3D
IUVcxiFFkMkhRcPMIUX2zyFFKdMhRVzWIUWU2SFFx9whRQ==</AssayXData><AssayYData Points="400">SD1oP2LdZz/1QGg/zJRqP5LtaD/wzWo/gb9rP4scbj/wrm0/eHRvPxYMcT/PBnM/qZN0PxL7
dD9hn3U/8ad3P10rej8x5Hk/PMN7PzErfT+a7X0/L8R/P2B6gD+8EYE/iduBP546gj+XvoI/
ciODPyXjgz9sj4Q/wvuEP4TghT/P+YY/qb2HP89ZiD98DIg/HyeJP0duij8+i4o/TiKLPwW3
iz/5TIw/HpeMP2rXjT9vdI4/iK2OP3iKjz+HqI8/VPaQP284kT/TOZE/XsKSP7j+kj8MppM/
z9GTPwDFlD8as5Q/4+iVPwUilj/qwZY/u56XPwshlz8Tipg/KUOZP9IFmT82dpo/S3aaP49t
mz9HuZs/jm+cP1xsnD+2Dp0/KtydP0Umnj8Z6J4/hIyfPxPEnz8ywKA/mBShP7yYoD8z+aE/
FWeiP9EHoz+fdaM/4SGkPzlcpD9m3qQ/vxalP3clpT966KU/HuGmP+Cvpj9Z+qY/ceunP9Mw
qD+w5qg/q+CoP7WvqT+bk6k/3OWqP43kqj8yOqs/TfGrP7/Fqz+HDaw/i5mtP7vXrT/o8q0/
IFiuPypxrj/ID68/AzmvP+8urz9qR7A/dY+wPx8DsT9ltrE/cPKxP5ccsj+5krI/yVKzPykC
sz/uDrQ/8B+0PweBtD+HxLQ/9km1PzFKtT8Zk7U/WPq1P+3UtT8p9LY/slu3P43xtz8Zhrc/
HrG3P+tguD+9/bg/0L24P+QiuT+79bk/hUa6PwBDuj/hDLs/EDG7P38euz/i77s/gOC7P/ko
vD/zqLw/rCO8P6ejvD8qB70/XcK9P8LjvT+g770/9VG+P71rvj8MW78/4US/PynAvj8Epb8/
Z7q/P1RpwD+TVsA/gBvBPyq6wD9sTcE/eXfBP4lbwj/RTsI/KFLCP1YFwz+0RsM/SzfDP/77
wz+xmsM/0YPDP3ALxD8MesQ/0SDFPydBxT8k1sQ/yYnFP+xnxT+2eMU/WovGPwtFxj8G88U/
edLGP1sBxz9b/8Y/GXfHP0ekxz89Zcg/7I3HPydxyD+/lsg/7tnIPzJoyT8KA8o/hQjKPyM/
yj/xTso/uY/KP8QPyz8Xdco/fGnLPwOLyz9krMo/h6PLP3KDyz8CI8w/qTvMPx46zD+orsw/
+OnMPyxhzD/+8Mw/LBrNP43EzD9wg80/XYzNP4Ypzj8LYs4/Q0jOP+V2zj/hTc4/45jPP9hG
zz+drc4/7q/PP9pDzz9Z4s8/JgbQP3Qf0D9KgtA/UZjQP1ww0T/bO9E/4oDRP8k00T9SitE/
5T3SP9sZ0j/E+9E/dhjSP1ki0j9vltI/u37SP+oI0j8citI/nt/SP4TV0j+SBdM/e5XTPxQJ
1D9SGtQ/PZzTP6HM0z/leNQ/MLfUP+Es1T9PTtQ/ETPVP5dU1T82JNU/VDjVP4L/1T/F6dU/
4hzWP/O+1T9sZNY/Y3LWP9Fk1j/vZ9Y/J/DWPzKW1j/N/NY/bUTXP1SW1z+TkNc/hxnYP4Ax
1z9LeNc/37XXP39d2D8jy9g/u5DYP7d82D+A89g/xOzYP54a2T9TT9k/iqnZP8Ke2T+nStk/
V5DZPwWy2T/Ww9k/s4HaP0F92T+OB9o/PUnaP/UN2z+1oto/+EvaP28o2z8eFds/1NjaP+Y0
2z9oW9s/jdHbPzyY2z8axNs/zo7bP/G22z9btNw/S3DcP8FO3D92S9w/tdLcP8CB3T/UQt0/
iLLdP9U23T+YNt0/vHzdP/CI3T9ckN0/uxjeP4RA3j8iWt4/cYveP9EW3j/3X94/iineP4mu
3j+fP98/YU3fPykY3z8jCt8/ooffP5zC3z+wZN8/mZzfPw9k3z87MOA//yvgP7r03z/iSOA/
EtHfP/5z4D8yx+A/ViPgP/P/4D//juA/8tjgP3wT4T8e6+A/NCrhPxrS4T/cYOE/Q27hP5KQ
4T8Q/uE/HB/iPzIJ4j+wHOI/b+LhPwhy4j+MJeI/no/iP51X4j9Y3OI/85XiP6Ra4z8WMOM/
mVrjP3M44z8IIeM/5YHjP+aL4z/4s+M/A6jjP0iy4z8Uk+M/EWnkP/s85D9P2OM/Dk7kP0k8
5D+HMOQ/G6/kP3jD5D+wgOQ/NqvkP+QC5T914eQ/MerkPw==</AssayYData></Step><Step><CommonData><SampleLocation>1</SampleLocation><SampleID></SampleID><SampleGroup></SampleGroup><SampleInfo></SampleInfo><SampleRow>A</SampleRow><SamplePlate>1</SamplePlate><WellType>BUFFER</WellType><Concentration>-1</Concentration><ConcentrationUnits>µg/ml</ConcentrationUnits><MolarConcentration>-1</MolarConcentration><MolarConcUnits>nM</MolarConcUnits><MolecularWeight>-1</MolecularWeight><Temperature>25</Temperature><StartTime>3111274</StartTime><AssayTime>60</AssayTime></CommonData><FlowRate>1000</FlowRate><StepType>BASELINE</StepType><StepName>Baseline</StepName><StepStatus>OK</StepStatus><ActualTime>60</ActualTime><CycleTime>0.2</CycleTime><AssayXData Points="300">+t8hRS3jIUVg5iFFlOkhRcPsIUX67yFFKfMhRWD2IUWQ+SFFx/whRfr/IUUpAyJFYAYiRZAJ
IkXDDCJF9g8iRS0TIkVgFiJFkBkiRcMcIkX6HyJFKSMiRVwmIkWQKSJFwywiRfovIkUpMyJF
YDYiRZA5IkXDPCJF9j8iRS1DIkVcRiJFkEkiRcNMIkX2TyJFKVMiRVxWIkWQWSJFw1wiRQJg
IkUpYyJFXGYiRZBpIkXHbCJF+m8iRS1zIkVcdiJFkHkiRcN8IkX2fyJFLYMiRVyGIkWQiSJF
x4wiRfqPIkUpkyJFXJYiRZCZIkXTnCJF9p8iRS2jIkVppiJFkKkiRcOsIkX2ryJFKbMiRVy2
IkWUuSJFw7wiRfa/IkUpwyJFXMYiRZDJIkXHzCJF9s8iRSnTIkVp1iJFkNkiRcPcIkX23yJF
KeMiRbbmIkWQ6SJFx+wiRfbvIkUp8yJFXPYiRZT5IkXD/CJF9v8iRSkDI0VcBiNF6gkjRcMM
I0X6DyNFKRMjRVwWI0WQGSNFwxwjRfofI0UtIyNFXCYjRZApI0XDLCNF9i8jRSkzI0VcNiNF
kDkjRcM8I0X2PyNFKUMjRVxGI0WQSSNFw0wjRfZPI0UpUyNFXFYjRZRZI0XDXCNF9l8jRSlj
I0VcZiNFkGkjRcNsI0X2byNFLXMjRVx2I0WQeSNFw3wjRfZ/I0UpgyNFXIYjRZCJI0XDjCNF
+o8jRSmTI0VcliNFkJkjRcOcI0X2nyNFKaMjRVymI0WQqSNFw6wjRfavI0UpsyNFYLYjRay5
I0XDvCNF9r8jRS3DI0VcxiNFkMkjRdvMI0X2zyNFLdMjRVzWI0WQ2SNFw9wjRfbfI0Up4yNF
XOYjRZDpI0XD7CNF9u8jRSnzI0Vc9iNFlPkjRcP8I0X2/yNFKQMkRWAGJEWQCSRFwwwkRfYP
JEUpEyRFXBYkRZAZJEXHHCRF/h8kRSkjJEVcJiRFkCkkRcMsJEX2LyRFKTMkRVw2JEWQOSRF
wzwkRfY/JEUxQyRFXEYkReFJJEXDTCRF/k8kRSlTJEVgViRFkFkkRddcJEX6XyRFKWMkRVxm
JEWQaSRFw2wkRfZvJEUpcyRFXHYkRZR5JEXDfCRF9n8kRS2DJEVghiRFlIkkRcOMJEX2jyRF
KZMkRVyWJEWUmSRFx5wkRfafJEUpoyRFXKYkRZCpJEXDrCRF9q8kRS2zJEVctiRFkLkkRcO8
JEX6vyRFLcMkRVzGJEWQySRFx8wkRf7PJEUt0yRFXNYkRZDZJEXH3CRF9t8kRSnjJEVp5iRF
kOkkRcfsJEX27yRFKfMkRWD2JEWU+SRFw/wkRfb/JEUpAyVFXAYlRZQJJUXHDCVF9g8lRS0T
JUVgFiVFlBklRcMcJUX6HyVFLSMlRWAmJUWQKSVFwywlRfovJUUtMyVFYDYlRZQ5JUXHPCVF
+j8lRSlDJUVgRiVFlEklRcdMJUX6TyVFYlMlRWBWJUWUWSVFx1wlRfpfJUUtYyVFYGYlRZRp
JUXHbCVF+m8lRS1zJUVgdiVFlHklRcd8JUX6fyVFLYMlRWmGJUWgiSVFx4wlRfqPJUUtkyVF
YJYlRZSZJUXHnCVF</AssayXData><AssayYData Points="300">xyToP45b6D9u2+g/TknoP9GP6D8jaOg/yVHpPxJK6T8x++g/BiLpP2Aw6T/Vqek/AMnoPzAK
6T8s4+g/d3npP35u6T+6cOk/J9noP0Hn6D/bYOk/JpnpP1Ue6T8D7ek/eYXpPzDT6T8ch+k/
VnPpPzsm6j9SiOk/wYfpP/l56T96zug/eTnpPypT6T/djuk/kPHpP8Qs6T/Qo+k/pLvpPwDZ
6T9nz+k/28jpP2+/6T88L+o/eJ3pP91F6j9eh+k/tmnpPx6S6T9Vy+k/wovpP4Zs6T9/aOk/
FpzpP+Cz6T9cyek/ZvfpP5gl6j8qt+k/H87pP6jo6T+moOk/subpP9zL6T9YIuo/vqrpP4at
6T9YBuo/CEDqP9E06j8uHOk/lH/pP9Nn6j/yDOo/FpvpP5do6j8G5+k/PG7pP+gO6j+12Ok/
f5jpP+X86T/35+k/rmzpPwJF6j+Vhuo/N/bpPzSv6T/71ek/dTrqPxwG6j8a8+k/ThfqP/V8
6T+Y/ek/FKrpP4P+6T/XY+o/60zqP71K6j+dQ+o/nv3pP9mv6T9sCuo/BUHqPxQF6j8iXeo/
FqXqP7ja6T+qWeo/78vpPyZN6j9BR+o/IDzqP/5T6j8lK+o/Qs/pP5WU6j8QBOo/HDfqP4sb
6j/0Tuo/TybqP5gS6j9GH+o/MoLqP4UP6j/NEOo/jqvqPx4C6j9tTuo/BhfqPzam6j/Qiek/
qF/qP/656j+BSOo/riLqPxue6T+heuo/siHqP7Z36j/sW+o/SeXpP4Jv6j/VtOo/Mw/qP2uT
6j+DlOo/XQTqPxP96j+2uuk/zOHqPznF6j9Vjuo//R3qPwwr6j9EJ+o/k43qP33T6j+rXeo/
FcrqP5cg6j9KIOo/HknqP7sK6z/wlOo/flbrP84Q6j/Kbeo/m4vqP9lO6j/jE+s/gkzqP4Og
6j+Nreo/u0nqP3/k6j9EqOo/uafqPw/H6j952Oo/pB7qP+IK6z/Fdeo/47DqP4du6j8u9uo/
sVrrP2oW6j+x7eo/dM3qPwHg6j/2+Oo/z8PqP/Cm6j9Abuo/R57qPxmf6j9t1eo/lc3qPym0
6j/Lg+o/duzqP3nj6j8Lquo/rA3rP1B56z/0Rus/IsTqP4cE6z8LRes/LxjqP9sZ6z/n0Oo/
NO3qP4DJ6j9EeOs/QSHrP5Aw6z+JgOs/MZzrPwMD6z/+vOo/Cw/rPwix6j/+Mus/2sjqP440
6z8iAes/YifrP5Vu6z99c+s/QITrP0GX6j87Qes/PevqP0Yt6z9pR+s/gJnrP/Lb6j+Arus/
q83qP4Wz6z8skOo/pDHrP9Wz6j8Zv+s/YNPqP3sc6z/06eo/UHfrP+dh6z94UOs/LjDrP2Wy
6z/Euus/K/3qP/pX6z+Oi+s/N2XrP7aP6z8J+uo/kDLrP0gu6z8lMes/ESnrP1Ed6z8Z5eo/
UGPrPx0z6z8bLOs/gEDrP1kA6z93iOs/GXbrP2iC6z8Hnes/B+brP3606z/XTus/6TzrP2pX
6z/FgOs/tnDrP/lN6z/CDus/ImPrP/1r6z/ZSus/hrPrP2YF7D9JXes/OVnrP+r26z/VZes/
VpTrP1MQ7D9J1+s/</AssayYData></Step><Step><CommonData><SampleLocation>10</SampleLocation><SampleID>QA013.765M.C1 gp120</SampleID><SampleGroup></SampleGroup><SampleInfo></SampleInfo><SampleRow>A</SampleRow><SamplePlate>1</SamplePlate><WellType>KSAMPLE</WellType><Concentration>-1</Concentration><ConcentrationUnits>µg/ml</ConcentrationUnits><MolarConcentration>2000</MolarConcentration><MolarConcUnits>nM</MolarConcUnits><MolecularWeight>-1</MolecularWeight><Temperature>25</Temperature><StartTime>3179997</StartTime><AssayTime>180</AssayTime></CommonData><FlowRate>600</FlowRate><StepType>ASSOC</StepType><StepName>Association</StepName><StepStatus>OK</StepStatus><ActualTime>180</ActualTime><CycleTime>0.2</CycleTime><AssayXData Points="900">+p8lRS2jJUVgpiVFlKklRcesJUX6ryVFLbMlRWC2JUWUuSVFx7wlRfq/JUUtwyVFYMYlRZTJ
JUXHzCVF+s8lRS3TJUVg1iVFlNklRcfcJUX63yVFLeMlRWDmJUWU6SVFx+wlRfrvJUUt8yVF
YPYlRZT5JUXH/CVF+v8lRS0DJkVgBiZFlAkmRc8MJkX6DyZFLRMmRWAWJkWUGSZFxxwmRfof
JkUtIyZFYCYmRZQpJkXHLCZF9i8mRS0zJkVgNiZFlDkmRcc8JkX6PyZFLUMmRWBGJkWUSSZF
x0wmRfZPJkUtUyZFYFYmRZBZJkXHXCZF+l8mRS1jJkVcZiZFlGkmRcdsJkX6byZFLXMmRWB2
JkWUeSZFx3wmRfp/JkUtgyZFYIYmRZSJJkXHjCZF+o8mRS2TJkVgliZFlJkmRcecJkX6nyZF
LaMmRWCmJkWUqSZFx6wmRfqvJkUtsyZFYLYmRZS5JkXHvCZF+r8mRS3DJkVgxiZFkMkmRcfM
JkX6zyZFLdMmRVzWJkWU2SZFx9wmRfrfJkUp4yZFYOYmRZTpJkXH7CZF+u8mRS3zJkVg9iZF
kPkmRcP8JkX6/yZFLQMnRWAGJ0WQCSdFxwwnRfoPJ0UtEydFYBYnRZQZJ0XDHCdF+h8nRS0j
J0VgJidFlCknRccsJ0X6LydFLTMnRWA2J0WUOSdFxzwnRfo/J0UpQydFYEYnRZBJJ0XHTCdF
+k8nRS1TJ0VcVidFlFknRcdcJ0X6XydFLWMnRWBmJ0WUaSdFw2wnRfpvJ0UtcydFmnYnRZB5
J0XHfCdF9n8nRSmDJ0VghidFlIknRceMJ0X2jydFLZMnRVyWJ0WUmSdFx5wnRfqfJ0UtoydF
YKYnRZSpJ0XDrCdF+q8nRSmzJ0VctidFlLknRce8J0X6vydFLcMnRWDGJ0WUySdFw8wnRfbP
J0Up0ydFYNYnRZzZJ0XH3CdF9t8nRS3jJ0Vg5idFlOknRcfsJ0X67ydFLfMnRWD2J0WU+SdF
x/wnRfr/J0UtAyhFYAYoRZQJKEXHDChF9g8oRSkTKEVcFihFlBkoRcccKEX2HyhFKSMoRVwm
KEWUKShFxywoRfovKEUpMyhFYDYoRZQ5KEXDPChF+j8oRS1DKEVgRihFkEkoRcNMKEX6TyhF
LVMoRVxWKEWUWShFx1woRfpfKEUtYyhFYGYoRZRpKEXHbChF+m8oRS1zKEVgdihFlHkoRcN8
KEX2fyhFQoMoRWCGKEXZiShFx4woRfqPKEUtkyhFXJYoRZSZKEXHnChF+p8oRSmjKEVgpihF
lKkoRcesKEX6ryhFLbMoRVy2KEWUuShFx7woRfa/KEUtwyhFXMYoRZTJKEXHzChF+s8oRS3T
KEVg1ihFkNkoRcPcKEX63yhFKeMoRVzmKEWU6ShFw+woRfrvKEUt8yhFYPYoRZT5KEXH/ChF
+v8oRS0DKUVcBilFkAkpRccMKUX6DylFKRMpRWAWKUWUGSlFwxwpRfYfKUVKIylFYCYpRZQp
KUXHLClF+i8pRS0zKUVcNilFkDkpRcc8KUX6PylFLUMpRVxGKUWUSSlFx0wpRfZPKUWwUylF
YFYpRZBZKUXDXClF+l8pRS1jKUVgZilFlGkpRcNsKUX6bylFKXMpRWB2KUWQeSlFx3wpRfZ/
KUUpgylFYIYpRZSJKUXDjClF9o8pRSmTKUVclilFlJkpRcecKUX6nylFKaMpRWCmKUWUqSlF
w6wpRfqvKUUtsylFXLYpRZS5KUXDvClF9r8pRS3DKUVgxilFlMkpRcfMKUX2zylFLdMpRWDW
KUWQ2SlF9NwpRfbfKUUt4ylFYOYpRZTpKUXH7ClF+u8pRSnzKUVc9ilFlPkpRcf8KUX6/ylF
NQMqRWAGKkWUCSpFwwwqRfYPKkUtEypFXBYqRZQZKkXDHCpF9h8qRS0jKkVgJipFlCkqRcMs
KkX6LypFLTMqRWA2KkWUOSpFxzwqRfo/KkUpQypFXEYqRZRJKkXHTCpF9k8qRS1TKkVcVipF
kFkqRcdcKkX6XypFKWMqRVxmKkWUaSpFw2wqRfZvKkUpcypFCHcqRZB5KkXDfCpF9n8qRSmD
KkVchipFkIkqRcOMKkX2jypFLZMqRWCWKkWUmSpFx5wqRfafKkUtoypFYKYqRZCpKkXHrCpF
9q8qRS2zKkVctipFlLkqRcO8KkX6vypFLcMqRVzGKkWUySpFx8wqRfrPKkUt0ypFYNYqRZTZ
KkXD3CpF+t8qRS3jKkVg5ipFkOkqRcPsKkX27ypFLfMqRVz2KkWU+SpFw/wqRfr/KkUpAytF
YAYrRZQJK0XDDCtF9g8rRSkTK0VgFitFlBkrRcMcK0X2HytFLSMrRWAmK0WUKStFxywrRfYv
K0UtMytFYDYrRZA5K0XDPCtF+j8rRSlDK0VgRitFlEkrRcNMK0X6TytFLVMrRVxWK0WUWStF
x1wrRfZfK0UtYytFXGYrRZRpK0XDbCtF+m8rRSlzK0VcditFlHkrRcN8K0X2fytFKYMrRWCG
K0WQiStFx4wrRfaPK0UpkytFYJYrRZSZK0XbnCtF+p8rRSmjK0VcpitFkKkrRcOsK0X2rytF
KbMrRVy2K0WUuStFw7wrRfa/K0UpwytFXMYrRZDJK0XDzCtF9s8rRUrTK0Vg1itFkNkrRcfc
K0X23ytFLeMrRVzmK0WU6StFw+wrRfbvK0Up8ytFXPYrRZD5K0XH/CtF+v8rRSkDLEVcBixF
lAksRcMMLEX2DyxFKRMsRVwWLEWQGSxFwxwsRfYfLEUpIyxFXCYsRZApLEXDLCxF+i8sRX8z
LEVgNixFkDksRcM8LEX2PyxFKUMsRVxGLEWQSSxFw0wsRfZPLEUpUyxFXFYsRZBZLEXHXCxF
+l8sRSljLEVcZixFkGksRcdsLEX2byxFKXMsRVx2LEWQeSxFx3wsRfZ/LEUtgyxFXIYsRZCJ
LEXDjCxF9o8sRSmTLEVclixFlJksRcOcLEX2nyxFKaMsRWCmLEWUqSxFx6wsRfavLEUpsyxF
YLYsRZS5LEXDvCxF9r8sRSnDLEVcxixFlMksRcfMLEX2zyxFLdMsRVzWLEWU2SxFx9wsRfbf
LEUt4yxFXOYsRZDpLEXH7CxF9u8sRS3zLEVc9ixFkPksRcP8LEX2/yxFKQMtRVwGLUWQCS1F
wwwtRfYPLUUpEy1FXBYtRZQZLUXDHC1F+h8tRSkjLUVgJi1FkCktRcMsLUX2Ly1FLTMtRVw2
LUWQOS1FwzwtRfY/LUUpQy1FXEYtRZBJLUXDTC1F9k8tRSlTLUVcVi1FlFktRcdcLUX2Xy1F
LWMtRVxmLUWQaS1FBG0tRfZvLUUtcy1FXHYtRZR5LUXDfC1F9n8tRS2DLUVghi1FlIktRcOM
LUX2jy1FLZMtRWCWLUWQmS1Fw5wtRfafLUUpoy1FXKYtRZCpLUXDrC1F9q8tRSmzLUVcti1F
kLktRcO8LUUCwC1FKcMtRVzGLUWUyS1Fw8wtRRvQLUUt0y1FXNYtRZTZLUXH3C1FF+AtRS3j
LUVc5i1FkOktRcPsLUX67y1FKfMtRVz2LUWQ+S1Fw/wtRfr/LUUpAy5FXAYuRZAJLkXDDC5F
9g8uRSkTLkVcFi5FkBkuRcMcLkX2Hy5FKSMuRVwmLkWQKS5FwywuRfYvLkUpMy5FXDYuRZA5
LkXDPC5F9j8uRSlDLkVcRi5FkEkuRcNMLkX2Ty5FKVMuRVxWLkWQWS5Fw1wuRfZfLkUpYy5F
XGYuRZRpLkXHbC5F+m8uRS1zLkVcdi5FkHkuRcN8LkUngC5FKYMuRVyGLkWQiS5Fw4wuRfqP
LkUtky5FXJYuRZCZLkXDnC5F9p8uRSmjLkVcpi5FkKkuRcOsLkX2ry5FKbMuRVy2LkWUuS5F
w7wuRfa/LkUtwy5FYMYuRZDJLkXDzC5F9s8uRTXTLkV91i5FkNkuRcPcLkX23y5FKeMuRVzm
LkWU6S5Fw+wuRfbvLkUt8y5FXPYuRZD5LkXH/C5F9v8uRSkDL0VcBi9FlAkvRcMML0X2Dy9F
KRMvRWAWL0WQGS9FwxwvRfYfL0UpIy9FXCYvRbApL0XDLC9F+i8vRSkzL0VgNi9FkDkvRcM8
L0X6Py9FKUMvRWBGL0WUSS9Fx0wvRfZPL0UpUy9FYFYvRZBZL0XHXC9F9l8vRSljL0VgZi9F
kGkvRcNsL0X2by9FKXMvRWB2L0WUeS9Fw3wvRf5/L0Uxgy9FYIYvRZCJL0XDjC9F+o8vRU6T
L0Vgli9FlJkvRcecL0X6ny9FLaMvRWCmL0WUqS9Fx6wvRfqvL0VGsy9FYLYvRZS5L0XHvC9F
+r8vRS3DL0Vgxi9FlMkvRcfML0X6zy9FLdMvRWDWL0WU2S9Fx9wvRfrfL0Ut4y9FYOYvRZTp
L0XH7C9F+u8vRS3zL0Vg9i9FlPkvRcf8L0X6/y9FLQMwRWAGMEWUCTBFxwwwRfoPMEUtEzBF
ZBYwRZQZMEXHHDBF+h8wRS0jMEVgJjBFlCkwRccsMEX6LzBFLTMwRWA2MEWUOTBF6DwwRS9A
MEUtQzBFYEYwRZRJMEXHTDBF+k8wRS1TMEVgVjBFlFkwRcdcMEX6XzBFg2MwRWBmMEWUaTBF
Xm0wRfpvMEUtczBFYHYwRZR5MEXHfDBF+n8wRS2DMEVchjBFlIkwRceMMEX6jzBFLZMwRWCW
MEWUmTBFx5wwRf6fMEUpozBFYKYwRZSpMEXHrDBF+q8wRS2zMEVgtjBFlLkwRce8MEX6vzBF
LcMwRWDGMEWUyTBFx8wwRfrPMEUt0zBFYNYwRZTZMEXH3DBF</AssayXData><AssayYData Points="900">p+TqP3/J6j+slek/raDpP25B6T/LaOk/00rpPwEY6T+Rb+g/F5noP7246D/vWeg/keDoP1QH
6T/fNuk/gjDpP47n6D9uv+g/fmfpP3HA6D9sTuk/D5fpP/sy6T9Meuk/JJjpP/Yy6T+Qaek/
8U3pP4dx6T9lDeo/nHDpP9wr6j8hlOk/Q2TpP5eN6T961ek/fj/qP1rn6T/xsOk/gXfpPxGw
6T/sCOo/iAHqP6tf6j+QE+o/jlnqPwIx6j+lbOo/dNjqP0l76j9Yguo/Af3qP5M86z99Les/
LmbrP1BM6z/Snus/CrfqPxCj6j8MJ+s/w2LrP+nY6j/uuOo/3TfrP4UQ6z8PW+s/3QHrP4H1
6z+xnes/MrPrP3US7D/0n+s/IzPsP76y6z99pes/J9nrPwMf7D8T5Os/N6HrPy1B7D/D+es/
DUjsP9Sw7D+2Z+w/rSLtPz4X7D+/bOw/JRjsP8+07D+K0Ow/KQ/sP5ZE7D/Rwuw/7ArtP8DX
7D8wz+w/3PXsP6R87T/8o+w/tR3tP9Ei7T+/+uw/mXDtP12F7T8kdO0/XSXuP3YQ7T9n8uw/
iZftP5zK7T/Rhu0/YtXtP/+y7T+pz+0/BIztP7YH7j8CJe4/Or7tP6Xf7T9EPe4/3CvuP2ZH
7j9Uz+0/sqrtP/5B7j8IgO4/oV/uP/E07j+vx+0/5gXuP20M7j9chO4/awzuP1NP7j/XFO4/
1GLuPyv17T8J1O4/LMfuP16c7j+1I+8/vsHuP4AQ7j8RLO8/9tfuP6z87j/w9O4/vRPvP6JU
7j9IZ+8/62TvP6Nb7z9v3+4/fvPuPxkr7z9VeO8/zHHvP6wV7z8Nsu8/UWfvP1FA7z/TiO8/
92zvP3Y87z8iUO8/JwDvP2Vm7z/xj+8/gqXvP9BW7z9rWPA/G9vvP4FB7z+P7u8/QsnvP7Wu
7z924e8/+g/wP0vP7z/z+e8/xFXwP6cd8D++YfA/a8TvP/l18D9lsu8/yj3wP3t48D8FafA/
QEfwP9g48D+LsfA/mDfwPxEx8D9DF/A/b47wP/mJ8D+DYfA/q3HwP96c8D+xNPA/rY7wP2ID
8T/qT/A/q0DwP4c58D+1NvA/R+HwP2db8D+9r/A/vinxPyH08D/tefA/WZTwPx7q8D8I/vA/
dprwP8Y08T+s2PA/XNTwP/dX8T9ouvA/t4zxP//B8D/mm/A/iGrxPzJV8T8Dl/E/A5LxP4YD
8T8+uPA/4FLxP0QW8T/KKfE/JqjxPxFK8T+wrfE/mq7xP8Co8T/+e/E/p7LxP06r8T8oe/E/
4nrxP9Ml8T8mLPE/QJnxP5l98T9xrvE/fGTxP1DR8T/AXfE/YIjxPzzR8T+Ph/E/bMLxP74x
8T/QxPE/jg3yP0fr8T97BfI/1cbxP0r68T+7gPI/3JDxP+FA8j81/fE/CAHyP0HJ8T+pHvI/
UObxP1CZ8j+rcfE/xqvyP0dh8j/nrvE/cVDyP+hU8j9JZvI/W5TyPyAo8j962vE/JQnyP8oy
8j8/1fI/jR3yP1mx8T86jPI/64PyP66E8j+gifI/hhXyP1CL8j89oPE/2ujxPyVo8j+RpPI/
JYTyPziJ8j8R5/I/CcHyP7Es8j81qfI/R83yP7Vt8z/HafI/PF7yP8yB8j/RzPI/2yDzP53y
8j9g8PI/rE7zP75M8z+CVfI/9yXzPxD78j9RjPI/PLDyPx398j87EPM/1PDyP1Xf8j+f7PI/
//zyPwgn8z8OevM/NS/zP3wq8z9lDPM/djnzP1IG8z9Q8/I/RLDzP3fD8j+94fI/pMLzP0IR
9D9O7/M/slzzP6/v8j+tCfM/NAT0PwVw8z8bUvM/R1LzP3398j8OBfQ/WhrzP9FX8z+n2fM/
YnHzPy2s8z/yw/M/Wx/0P6Xb8z9BZPM//PHzPzlb8z+e9PI/eV/zP3lE9D/OavM/OVjzP5ce
9D8ey/M/fpLzP7n88z+w4PM/32vzP8be8z9x7vM/l8TzPy7/8z97//M/NPvzP7ZI9D+7CfQ/
isjzPzLz8z/uq/Q/uerzP+bc8z/nSvQ/lVX0P2po9D8xcPQ/0WzzP1sR9D9eqvM/eq7zP9Rl
9D/HxfM/fx70P+BI9D8yyfM/igL0P2om9D/YmfQ/tKT0P6r48z9bxPQ/BTr0P6NT9D+UZfQ/
p0T0Pw+Y8z+6efQ/g1f0P2PE9D+UUPQ/XYr0P/Cd9D8IePQ/Sjf0P5zg9D8fh/Q/2Gf0P2+7
9D//TfQ/D/z0P6Oj9D+wZvQ/VQ/1P/GK9D90FvU/Btr0P+ly9T+zw/Q/NCT1P5jY9D/1KvU/
DMb0PwPR9D8KRvU/sRj1P1Pf9D+I9/Q/dl71Pwie9T9QO/U/Glv1P4OQ9D+r7PQ/Kt/0Px8n
9T9eXPU/PXL1PyBQ9T9lZfU/p2D1Pz409T/C2/U//Sb1P8fD9T+NnPU/s8f1P+589T9XN/U/
3Xz1PyXL9T+9UfU/pdD1P0GX9T/U4PQ/1oP1Pyeu9T/tovU/nn/1P2Cv9T8VD/U/ujn1P0Cy
9T8KF/Y/fQX2P/ry9T9zefU/HN/1PweZ9T8WtfU/Ci72P/Ao9T+DI/U/fHH1P1Z+9T+TvvU/
98/1P8C49T99l/U/lib2Pwo39j8gJ/U/0sP1P/gs9j9c/fU/x9P1PyiP9j/3W/U/ZwX2P9We
9T/Gz/U/8gj2P0H29T/ZEvY/G7v1P8PN9T+5p/U/f2n1Pz/O9T8pjvU/df31P/Y69j9/SvY/
1Qr2P9FK9j+MuvU/3u71PyKm9T9OAvY/xfD1P/+S9j+rKPY/8kj2P/jB9T+Qg/Y/Fhj2PwP3
9T8/UvY/2qn2P39F9j+vb/Y/BT72P/8V9j8zX/Y/E0T2P7Pj9T9ze/Y/q1T2PwO19j/bYfY/
cXr2P8S19j8OSvY/xST2P3rZ9T/SsfY/nNv2P+y/9j+Cz/Y/zlb2Pwch9z8uEvY/Ccn2PwFg
9j/TQvY/aMT2P1ya9j+b9fY/yz32P7Dz9j/1SPY/RYj2P6z09j8N6vY/QAT2PzWF9j+AQvY/
Hev1Pz+W9j8fVPY/Yt/2P8O89j++E/Y/3vz2P2HI9j/9ofY/ySf3PydN9z+7qfY/We32P6ZA
9z805vY/7q32P4oE9z83QPc/t/D2P1pX9z94Jvc/M+D2PzfQ9j8z5/Y/iOH2PyRp9j++F/c/
/e72P9a39j/7/vY/TXb2P99X9z9m6fY/WYX3P/BT9z/v3PY/tVD3P6Vz9z8CPPc/jXP3P0pw
9z86R/c/s9r2P4gl9z8CXPc/tL72P61S9z8YRvc/3dD3P/Mv9z+rSvc//9/3P4t/9z+gsfc/
OXn3P1NB9z8SQvc/aBD3P01M9z+t9fY/5p/3P3/M9z9Mkfc/yuf3P2619z+mKfc/FN33P+qo
9z9Ky/c/B5D3P1ui9z800vc/8HT3P3X29z9aLfc/uar3P22c9z8J1fc/Y9L3P//P9z9iLvg/
IYz3P4q59z8MU/g/fu33PxCz9z/dovc/zHj3P0aU9z/e1/c/8yX4P2e09z9YLfg/+Db4PwXw
9z86J/c/3av3Px+19z/yifc/W8H3P1MK+D8Tivc/syn4P7Xs9z8Sz/g/vZL3P9OQ9z8zRvg/
Jo34P4nT9z+nA/g/mvb3PxMo+D8BYfg/b5D3P5W69z8EGPg/uCj4PzxX+D9T6vg/LBn4PzXw
9z86kPc/0jf4P2Hh+D/H4fc/uPD3Pw3s9z8Gbvc/rTP4P1mw9z9ZYvg/Z/33P5jx9z8lPvg/
6Nf3P+mz+D/wV/g/7mP4P1/E+D9wO/g/pHH4P7lu+D/ylPg/SoX4P8zf+D/lJ/g/WcL4PyjA
+D8CP/g/nb33P3v/+D/VVfg/gIH4P3QY+T8eXfg/bRb4P3hg+D95WPg/Gpb4P2Qk+D+nRPg/
BRX5PyN5+D+ikvg/x6b4P60C+D/n5vg/reP4Pxmh+D9sfvg/AO33P3oW+T+lNPk/brb4P9C/
+D831fg/0774PwIx+D8ho/g/yqb4Pz6q+D8cRfg/UHn4P1Od+D8umPg/JMn4P5DQ+D8qK/k/
7N/4PyUw+T8dlfg/Qbj4P3yx+D9m5Pg/NHP4Pxnk+D+BfPg/al74PwWy+D/jkPg/OkD5PwYX
+T+f1vg/0Fn5P1Aj+T+/wPg/mUz5P42m+D9qT/k/D7v4P11K+T+iEvk/Y9T4P3rn+D9lUfk/
J+H4P+mP+D8qk/g/+w/5P5dq+T8HNPk/STD5P2Y4+T9S7vg/RPT5P/M4+T9AQvk/hff4P4ls
+T9GLfk/nkz5P14E+T9Eo/k/GPj4P/un+D9/SPk/rN/5P0ps+T8H6fg/NMv4P4F1+T/7Vfk/
5lf5P7Pc+T/fAvk/YND5P0dR+T8hoPk/p0H5P6Ka+T+pYPk/amX5P7aF+T9GXvk/z3b5P3At
+T/9KPk/W1P5P3A6+T8Yq/k/aqL5P1iB+T9tAPo/Ccb5Pzli+T/Ydfk/SCj6PxSY+T9wt/k/
ICP5P5fm+T/eq/k/yFr5Py9G+j+vdPk/WYn5P9eP+T/1c/k/soH5PzqB+T+yc/o/SAj6PxjP
+T8Rj/k/b8L5P+DT+T9wy/k/W+L5P1Qm+j+ai/k/ACP6Pxsc+j95nPk/RvP5P0AW+j9IRfo/
8Sn6P7nR+T9TdPk/nML5P6qT+T962fk/uO/5Pw7M+T9aZvo/UwD6P8rT+T+I2vk//e/5Pxw3
+j+0FPo/QxX6P6F1+T8LyPk/Y9j5PzcP+j8i1/k/G9T5P3bt+T9Wy/k/huv5Pz7e+T8D7/k/
v875Pzw0+j9pnfk/28f6P3EK+j9op/k/cbz5PzSj+j99T/o/</AssayYData></Step><Step><CommonData><SampleLocation>1</SampleLocation><SampleID></SampleID><SampleGroup></SampleGroup><SampleInfo></SampleInfo><SampleRow>A</SampleRow><SamplePlate>1</SamplePlate><WellType>BUFFER</WellType><Concentration>-1</Concentration><ConcentrationUnits>µg/ml</ConcentrationUnits><MolarConcentration>-1</MolarConcentration><MolarConcUnits>nM</MolarConcUnits><MolecularWeight>-1</MolecularWeight><Temperature>25</Temperature><StartTime>3369078</StartTime><AssayTime>180</AssayTime></CommonData><FlowRate>600</FlowRate><StepType>DISASSOC</StepType><StepName>Dissociation</StepName><StepStatus>OK</StepStatus><ActualTime>179.999</ActualTime><CycleTime>0.2</CycleTime><AssayXData Points="900">+t8wRS3jMEVg5jBFkOkwRcPsMEX27zBFLfMwRXH2MEWQ+TBFw/wwRfb/MEUpAzFFXAYxRZAJ
MUXDDDFF9g8xRSkTMUVgFjFFkBkxRcMcMUX2HzFFKSMxRVwmMUWcKTFFxywxRfYvMUUtMzFF
XDYxRZQ5MUXDPDFF+j8xRSlDMUVcRjFFkEkxRcNMMUX2TzFFKVMxRcNWMUWQWTFFw1wxRfpf
MUUpYzFFYGYxRZBpMUXDbDFF9m8xRTVzMUVcdjFFnHkxRcN8MUX2fzFFLYMxRVyGMUWQiTFF
w4wxRfaPMUUpkzFFXJYxRZCZMUXHnDFF+p8xRSmjMUVgpjFFkKkxRcOsMUX2rzFFKbMxRVy2
MUWUuTFFx7wxRfa/MUUpwzFFXMYxRZDJMUXHzDFF9s8xRSnTMUVc1jFFkNkxRcfcMUX23zFF
KeMxRVzmMUWU6TFFw+wxRUjwMUUp8zFFXPYxRZD5MUXD/DFF9v8xRSkDMkVcBjJFkAkyRccM
MkX2DzJFKRMyRVwWMkWQGTJFxxwyRfYfMkUpIzJFXCYyRZQpMkXDLDJF9i8yRS0zMkVgNjJF
kDkyRcM8MkX2PzJFLUMyRVxGMkWUSTJFx0wyRfZPMkUpUzJFXFYyRZhZMkXDXDJF+l8yRSlj
MkVcZjJFkGkyRcNsMkX2bzJFKXMyRVx2MkWgeTJFw3wyRfZ/MkUpgzJFXIYyRZCJMkXDjDJF
9o8yRUaTMkVcljJFkJkyRcecMkU3oDJFKaMyRVymMkWUqTJFw6wyRfqvMkUpszJFXLYyRZC5
MkXDvDJF+r8yRS3DMkVcxjJFkMkyRcfMMkX2zzJFLdMyRVzWMkWk2TJFw9wyRfbfMkUp4zJF
XOYyRaDpMkXH7DJF+u8yRS3zMkVc9jJFkPkyRcP8MkX2/zJFSgMzRVwGM0WUCTNFxwwzRfYP
M0WwEzNFYBYzRZQZM0XDHDNF9h8zRS0jM0VgJjNFkCkzRcMsM0X6LzNFLTMzRWQ2M0WQOTNF
wzwzRfo/M0UpQzNFXEYzRZBJM0XHTDNF9k8zRSlTM0V5VjNFlFkzRcdcM0X2XzNFKWMzRWBm
M0WUaTNFx2wzRfpvM0UpczNFXHYzRZR5M0XHfDNF9n8zRSmDM0VghjNFlIkzRcOMM0X2jzNF
LZMzRWCWM0WUmTNF/JwzRfqfM0UtozNFYKYzRZSpM0XHrDNF+q8zRS2zM0VgtjNFlLkzRce8
M0X6vzNFKcMzRWDGM0WUyTNFx8wzRfrPM0Ut0zNFYNYzRZTZM0XH3DNF+t8zRS3jM0Vg5jNF
lOkzRcfsM0X+7zNFLfMzRWD2M0WU+TNFx/wzRfr/M0UtAzRFYAY0RZQJNEXHDDRF+g80RS0T
NEVgFjRFlBk0RcccNEX6HzRFLSM0RWkmNEWUKTRFxyw0RfovNEUtMzRFkjY0RZQ5NEXHPDRF
+j80RS1DNEVgRjRFlEk0RcdMNEUKUDRFLVM0RWBWNEWUWTRFx1w0RfpfNEUtYzRFXGY0RZRp
NEXHbDRF+m80RS1zNEVgdjRFlHk0Rcd8NEX6fzRFLYM0RW2GNEWQiTRFx4w0RfqPNEUtkzRF
YJY0RZSZNEXHnDRF+p80RS2jNEVgpjRFlKk0RcesNEVAsDRFLbM0RWC2NEWUuTRFx7w0Rfq/
NEUtwzRFYMY0RZTJNEXHzDRF+s80RS3TNEVg1jRFlNk0RcfcNEX63zRFLeM0RWDmNEWU6TRF
x+w0RfrvNEUt8zRFYPY0RZT5NEXH/DRF+v80RToDNUVgBjVFlAk1RccMNUX6DzVFLRM1RWAW
NUWUGTVFxxw1RfofNUUtIzVFYCY1RZQpNUXHLDVF+i81RS0zNUVcNjVFlDk1Rcc8NUX6PzVF
LUM1RWBGNUWUSTVFx0w1RfpPNUUtUzVFYFY1RZRZNUXHXDVF+l81RS1jNUVgZjVFlGk1Rcds
NUX6bzVFLXM1RWB2NUWUeTVFx3w1Rfp/NUUpgzVFYIY1RZSJNUXHjDVF+o81RS2TNUVgljVF
lJk1RcecNUX6nzVFVqM1RWCmNUWUqTVFw6w1RfavNUUtszVFYLY1RZC5NUXHvDVF+r81RS3D
NUVgxjVFlMk1RcPMNUX2zzVFKdM1RVzWNUWU2TVFx9w1RfrfNUUt4zVFYOY1RZTpNUXD7DVF
M/A1RWfzNUVg9jVFlPk1Rc/8NUX2/zVFKQM2RWAGNkWUCTZFzww2RfYPNkUtEzZFYBY2RZAZ
NkXHHDZF+h82RS0jNkVgJjZFkCk2RccsNkX6LzZFLTM2RWA2NkWUOTZFxzw2RfY/NkU1QzZF
YEY2RZBJNkXHTDZF9k82RS1TNkVcVjZFlFk2RcdcNkX2XzZFLWM2RWBmNkWUaTZFw2w2Rfpv
NkUtczZFYHY2RZx5NkXHfDZF+n82RS2DNkVchjZFlIk2RcOMNkX2jzZFLZM2RWCWNkWUmTZF
w5w2RfafNkUpozZFYKY2RZSpNkXDrDZF+q82RS2zNkVctjZFkLk2Rce8NkX6vzZFLcM2RWDG
NkWUyTZFx8w2RfrPNkUt0zZFbdY2RZTZNkXH3DZF9t82RSnjNkVg5jZFlOk2RcPsNkX67zZF
LfM2RVz2NkWU+TZFw/w2Rfr/NkUpAzdFaQY3RaAJN0XHDDdF+g83RS0TN0VgFjdFkBk3Rccc
N0X2HzdFLSM3RWAmN0WUKTdFxyw3RW0wN0UpMzdFYDY3RZQ5N0XHPDdF+j83RS1DN0VcRjdF
lEk3RRVNN0X6TzdFKVM3RWBWN0WUWTdFx1w3RfZfN0UtYzdFYGY3RZRpN0XHbDdF+m83RUZz
N0V1djdFlHk3Rcd8N0X2fzdFKYM3RW2GN0WUiTdFx4w3RfqPN0UpkzdFXJY3RZSZN0XHnDdF
9p83RSmjN0VgpjdFkKk3RcesN0X2rzdFKbM3RVy2N0WUuTdFx7w3Rfq/N0UtwzdFYMY3RZTJ
N0XHzDdF+s83RS3TN0Vg1jdFlNk3RTHdN0X63zdFLeM3RVzmN0WU6TdFx+w3RfbvN0U+8zdF
YPY3RZT5N0XH/DdF9v83RS0DOEVcBjhFkAk4RcMMOEX6DzhFLRM4RWAWOEWQGThFwxw4Rfof
OEUpIzhFXCY4RZQpOEXDLDhF+i84RS0zOEVcNjhFtDk4Rcc8OEX2PzhFLUM4RWBGOEWUSThF
x0w4RXFQOEUpUzhFXFY4RZRZOEXHXDhF9l84RS1jOEVgZjhFlGk4RcNsOEX2bzhFLXM4RVx2
OEWUeThFx3w4RfZ/OEUtgzhFYIY4RZSJOEXDjDhF+o84RSmTOEWJljhFlJk4RcecOEX2nzhF
KaM4RVymOEWUqThFw6w4RfqvOEUtszhFYLY4RZC5OEXDvDhF9r84RS3DOEVgxjhFkMk4RcPM
OEX6zzhFLdM4RWDWOEWU2ThFw9w4RfbfOEUt4zhFXOY4RZTpOEXX7DhF+u84RS3zOEVg9jhF
tPk4RcP8OEX2/zhFKQM5RVwGOUUGCjlFwww5RfoPOUUtEzlFYBY5RZQZOUXDHDlF+h85RToj
OUVgJjlFlCk5RdMsOUX2LzlFKTM5RWA2OUWUOTlF7Dw5Rfo/OUUpQzlFXEY5RZBJOUXDTDlF
9k85RS1TOUVcVjlFlFk5RcNcOUX6XzlFKWM5RWBmOUWQaTlFx2w5RfpvOUUtczlFXHY5RZR5
OUXHfDlF9n85RS2DOUVchjlFlIk5RceMOUX2jzlFSpM5RVyWOUWUmTlFx5w5RfqfOUUpozlF
XKY5RZCpOUXHrDlFArA5RSmzOUVctjlFkLk5RcO8OUX2vzlFLcM5RWDGOUWUyTlFx8w5RfbP
OUUt0zlFXNY5RZTZOUXH3DlF9t85RSnjOUVc5jlFkOk5RcPsOUX67zlFKfM5Rab2OUWQ+TlF
w/w5Rfb/OUUtAzpFYAY6RZAJOkXLDDpF9g86RS0TOkVgFjpFkBk6RcccOkX2HzpFLSM6RWAm
OkWUKTpFxyw6RfYvOkUpMzpFXDY6RZA5OkXDPDpF+j86RSlDOkVcRjpFkEk6RcNMOkX2TzpF
TlM6RWBWOkWQWTpFw1w6RfZfOkUtYzpFXGY6RZBpOkXDbDpF+m86RS1zOkVcdjpFlHk6Rcd8
OkX2fzpFKYM6RVyGOkWUiTpFw4w6RfaPOkUtkzpFYJY6RZCZOkXDnDpF9p86RS2jOkVcpjpF
lKk6RcesOkX2rzpFKbM6RWC2OkWQuTpFw7w6Rfa/OkUpwzpFXMY6RZDJOkXDzDpFCtA6RS3T
OkVc1jpFkNk6RcPcOkX63zpFLeM6RVzmOkWQ6TpFw+w6RfbvOkUp8zpFXPY6RZD5OkXD/DpF
9v86RSkDO0VcBjtFkAk7RcMMO0X2DztFKRM7RWkWO0WQGTtFwxw7RQ4gO0UtIztFZCY7RZAp
O0XDLDtF9i87RSkzO0VgNjtFkDk7RcM8O0X2PztFKUM7RVxGO0WQSTtFw0w7RfZPO0UpUztF
YFY7RZBZO0XDXDtF9l87RS1jO0VcZjtFkGk7RcdsO0X2bztFLXM7RVx2O0WUeTtFw3w7RfZ/
O0VGgztFXIY7RZSJO0XDjDtF9o87RTqTO0VcljtFkJk7RcOcO0X2nztFQqM7RVymO0WQqTtF
w6w7RfavO0UpsztFXLY7RZC5O0XDvDtF9r87RS3DO0VcxjtFkMk7RcfMO0X2zztFKdM7RVzW
O0WY2TtFx9w7RfrfO0Ut4ztFYOY7RZTpO0XH7DtF+u87RSnzO0Vg9jtFlPk7RcP8O0X2/ztF
KQM8RVwGPEWQCTxFwww8RfYPPEUpEzxFXBY8RZAZPEXDHDxF</AssayXData><AssayYData Points="900">I9b6PzUi+z9KFP0/8qf9P9lj/T+zsv0/sRv+P0yR/j/NOv8/x9X+P/q9/j/rbv4/vmf/P5Gs
/j/cRP4/1HH+P1Vo/j9rA/4/oXz+P6M6/j/rxv0/vcP9P2CH/T9mgv0/cXX9P/zR/T82nv0/
MyD9P/PH/D8o8fw/PiX8P7LB/D+7c/w/Eq38Pw9h/D/DgPw/2Vr8P3+j/D9rufs/p+b7P0Dk
+z/Szfs/KQX8P1qc+z9Aq/s/Ohf7P/2c+z9/k/s/UEX7Pz6D+z+crvo/ffn6P4Bo+j/I1vo/
3Rr7P99o+j8Oovo/K/f5Pwmv+j/2Uvs/6k36P59y+j9jafo/TZP6P93o+T/H7vk/Vi36P4x0
+T81EPo/ZCD6P2Gj+T9FEfo/4+H5P+eu+T9ZqPk/gLT5PygA+j94Gfk/5rv5P5TC+T/P3fk/
ms35PxE8+T+5N/k/B5j5P+ud+T9Zbfk/zz35P0YV+T9nevk/N+z4P5tR+T8yh/g/hmv4P1Q5
+T9XJvk/snD5P8PU+D+I3/g/9F74PyNO+D+1tPg/ZLL4P0aQ+D+xk/g/1YT4P1qA+T+8HPg/
mQP5PzDp+D++s/g/yVT4P1N8+D+6wPg/guD3P28d+D8PxPc/7v33P5Sg+D9Vz/g/+uL3P8qW
+D//iPg/TC74P1b49z+Usfc/klX4PzIr+D/e7fc/OpP4P1AI+D9J2Pc/9nr3P9NM+D8JG/g/
gpz3P/lN+D+iufc/Lnn3P+dN9z+Sg/g/7gX4P19M+D++Efg/8a74P6C09z8pjPc/ilT3P0pX
9z9Z0Pc/o373P5rT9z89uvc/roj3P3Q+9z++5fc/JWn3Pyq99z8KVvg/kL/3P7CU9z/pc/c/
czH3P1J49z/tSvc/WKz3P6cJ9z8jbvc/y9n3P22w9z8qRPc//W/3Py5a9z+/APc/xE/3PxHN
9z/CHPc/QwL3PxQf9z//hPc/Knv3P1Nv9z8AHfc/Utb2P89C9z8iHvc/Yxj3Pw4B9z+3MPc/
H7P2P9k39z+FrvY/O/D2Py9z9z9XMvc/lpH3P8gn9z90Cvc/a5r3P1yP9j9fEPc/Bbr2P/5X
9z/zVvc/+dH2P3nc9j8F9fY/tsr2P7lt9z/cQfc/9+j2P/po9j9Z4PY/oYL2Pyu19j9jf/Y/
Lyv3P5Pn9j//6/Y/xXb3P/fY9j/VlfY/fWb2P+F69j/54fY/9gr3P/iK9j8xrPY/0XX2P0Pv
9j9o2fY/VMH3P0JK9j/S6fU/Ydf2P6Z/9j/N6fY/gJL2P+fn9j8Z/fY/Pdn2P/yX9j9V2vY/
PpP2P2NW9j/kePY/jpn2Pz6Q9j940/Y/tGz2P25w9j/4iPY/Qn/2P3Bs9j+wbfY/ZrX2P78N
9z8WZfY/5+j2PxWe9j8BdPY/Uzb2PyBI9j8TyPY/g1r2P7qI9j8YMfY/0YH2PwLr9j+LLvY/
euj1Px7g9j+i/PY/1qv2P9A59j93YfY/yUz2P6g49j+ZgfY/Ppb2P3Ga9j+wafY/fFf2P6lg
9j8Z5PY/xyP2P+1d9j9povY/Izj2P+9R9j8sSvY/nkH2PzIH9z8/7PY/BS32P+Kw9j8Ly/Y/
+B72P9pY9j9ju/Y/JSD2P++69j8MTPY/c5T2P2Ta9j/4E/Y/BBb2P6Z+9j8kGfY/U3D2P1Rj
9j9MMPY/h0X2PyoD9j+V9PU/rJL2P+1E9j8c6PU/QFz2P6Aa9j+88vU/Dwf2Pzip9T/IXPY/
3BH2Pyl29T8Z/vU/sB72P1wX9j+v5fU/6W/2P3879j/dL/Y/cRz2P/X69T/mifY/ipf1P5S+
9T9b2fU/N3D2PysE9j8FkPY/w831P21L9j9w+PU/XDD2P0ff9T/JN/Y/3C/2P5Vv9j9ZJvY/
Dlr2P7tf9j/OrvU/snf2P3n19T9GOfY/oe/1P9hc9j90c/U//Cz2P+8e9j9+yfU/vvj1P6ok
9j9JWfY/v5v1P6OF9T9WOfY/6Tz2P+N/9T8CK/Y/0331P4Kd9j8/PvY/8ST2P/or9z+1O/Y/
Y5D1P/L69T+c4fU/SS32PxQ49j/5mvU/sYr2P+0O9j+kfvU/xMn1P+uS9j9fRPY/1O/1PxPK
9T/4v/U/qvb1PyzT9T+2u/U/97H1P/jo9T9Q2PY/Lzv2Pz/59T+FcPY/juX1P4Xw9T+LDvY/
W7b1P7l29j+ARvU/jI/1P4zY9T9j//U/Gyr2P5Dk9T+gB/Y/DRT2P3Hk9T/7AfY/Vrf1P6+O
9T8K2/U/kPj1P3FQ9j8CJvY/Joj1P/O79T/c+fU/EUz1P3MH9j+fcfU/LJ/1P6MA9j9OBfY/
Ssn1P3gZ9j9I1/U/V2n1P/eq9T8FtPY/A1D2Pzoz9j/ZK/Y/l4z2PxbV9T/4NfY/+JD1P+Xl
9T9rJfY//NL1Pxrq9T+xFfY/13/1PzwR9j/VefY/+9/1P4o39j/uG/Y/jAb2Px1R9j8dEvY/
wvT1P4mK9T9yJPY/Eij2Px/G9T9HW/U/lwv2P2i89T/7GfY/+u71Pz8u9j8XbPU/f/v1PwQE
9j9aGvY/cQX2P/3Z9T9rxvU/SM70P0689T/XGPY/mRL2P39V9T9ExvU/rsT1P7LL9T+iIPY/
pMH1Pxrz9T+QevU/v7D1P6uq9T9QvPU/dCD2P7+F9T++7fU/7Qv2P8r79T8zPvY/s1H2P/Qi
9j9X9PU/s671P3fh9T+5ZPY/+671P1uV9T9WuPU/0aT1P9D19T+m3vU/vz32P/6e9T80yfU/
ekz2P7Gj9T8fgfU/TJ31P6tV9T+7o/U/2Nn1P4CC9T/NqPU/kYX1P4Gg9T/POfU//6v1P3vS
9T+23PU/ykX1P//M9T/KiPY/y6X1P7Q29j/en/U/5L71PwDh9T+hbfU/Ppj1P+Ot9T/pGPY/
N5v1P+7M9T8PV/Y/Cwf2P+Mw9T+h2fU/lT32P/uv9T+CcvU/E2f1P6fL9T8JX/Y/dEP2Pzby
9T+NJvU/Wev1Pzvb9T8/tvU//K31P3NX9T/CG/Y/9qP1P8wr9j+i6fU/dvD1P2WH9T/0fvU/
7bP1PykB9j9KrfU/MDn2P7k69j+1IPY/OjT2P+hG9T/vzvU/1sL1P8Y/9T8uQPU/Y8T1P1m4
9T//lvU/7bT1Px3G9T9qvPU/88n1Pyuu9T/XR/Y/ap72P7HH9T8uJfY/tcj1PyHB9T+IYfU/
sUP1P8jo9T97IfY/qrD1PwiY9T8ofvU/hN71PyGV9T+DufU/rT72P+6I9T9bMPY/P431PyDl
9T9NRvU/38b1PxiF9T/guPU/hnj2P/Mx9j+YKvU/C3v1P3EL9j+RJPU/qx/2P7nQ9T+sNPY/
nMX1P40f9j+ay/U/IxL2P+P29T9w1fU/PRD2PzyI9T+m8/U/KAv2P4Vu9T/tr/U/DC72PyTv
9T8z3vU/7cn1P94X9j+pK/Y/uYD1P1WB9T9YU/U/DFP2P/LK9T/gkPU/th/2P2aA9T/t2/U/
Otb1P1q89T8kOPU/F9j1PzMV9j8jpPU/5P/0Pz2X9T/hW/U/fjP2P0Xg9T9z4vU/nN31P4Y0
9j/so/U/kqv1P5YA9j+c7PU/fhb2P3AE9j/tw/U/lDD2Pzo59j/wSPU/Mcr1PwXa9T/a6fU/
R+P1P3jp9T9FO/Y/IG31P4Fg9T/IYvY/Ve71PzNZ9T87+/U/0yH2P8b/9T8a5PU/BYX1P6ON
9T8SQPY/BPj1P1OU9T8y1fU/tBj2P0y79T+VGPY/tyX2Pxx09T8V9/U/dsD1P+Xo9T9ZuPU/
Mc71P+Gp9T8R5PU/J7X1P6bA9T8x8vU/aBz2P2Pn9T9Sv/U/hhv2P5xa9j/USfY/GDr1P272
9T8OBvY/P9L1Pwsj9j9ym/U/0QH2P1lG9T/JZ/U/8af1P7Eb9j+eBvY/Xsr1P0UN9j+mCPY/
D9D1P48G9j9tD/Y/4SX2Pyu29T+13/U/4jX2P05f9T8ZrfU/ft/1P/l69T+wjPU/jNj1P7u7
9T8VlPU//eH1P58n9j9hOvY/zob2P6mJ9j8kxfU/Da/1P0z29T98YvY/VEb2P0vK9T9P2PU/
Hgv2P7Vk9T8n9fU/ZhD2P9gB9j9yyfU/wWn1P7bN9T901/U/RWL2PxMi9j+tGvY/Oxn2P0zJ
9T9GSPY/KRj2P4hv9T9swPU/CdP1P/AG9j93pvU/6/z1P17Q9T8qjPU/A/b1PxGs9T/bm/U/
bx/1P+L29T/cFPY/egX2P58g9j8uw/U/yND1P+FJ9j+lCPY/PFX2P0A19j9FnvU/vqz1Pxgw
9j8GIvY/UO31P8f99T8jNvY/K8v1P8HL9T8BefY/Exr2P/v49T+d0PU/RC/2P0x/9j/n8PU/
Fwn2P7899j8Qy/U/bt/1P/r49T+XPfY/sp71PyQS9j8KOvY/9qz1P+Eh9j8Q9/U/L531PwK/
9T9h2vU/3971P8s09j+znfU/Ddj1P3689T+TlPU/OA32P6qQ9j8HbvY//Rf2P/LJ9T88vvU/
SGr2P2L79T89MvY/U/z1Pzts9j9V2vU/tcz1PyAV9j+i/PU/Ajj2PxSO9T9YTPY/ZQv2Pwzn
9T/m+vU/euz1P5ou9j+ByvU/unj2P4Pl9T+9VfY/EBv2P/Vw9T++vfU/XeP1P0kQ9j/1/vU/
8Xb2P20E9j9+qfY/e8f1P6qT9T+jAfY/sBv2P/rW9T+mnfU/Pff1P3LS9T8hFvY/7RL2P2hD
9j8Pe/Y/aHz1P70b9j/ea/U/d2P2P4ZR9j/bV/Y/1yz2P/Jx9j8EffY/GAv2PzQV9j9w0fU/
Rbz1P+Qe9j+p//U/2xD2P7MW9j9swPU/YEj2PxWI9j9iG/Y/</AssayYData></Step><Step><CommonData><SampleLocation>11</SampleLocation><SampleID></SampleID><SampleGroup></SampleGroup><SampleInfo></SampleInfo><SampleRow>A</SampleRow><SamplePlate>1</SamplePlate><WellType>REGENERATION</WellType><Concentration>-1</Concentration><ConcentrationUnits>µg/ml</ConcentrationUnits><MolarConcentration>-1</MolarConcentration><MolarConcUnits>nM</MolarConcUnits><MolecularWeight>-1</MolecularWeight><Temperature>25</Temperature><StartTime>3558316</StartTime><AssayTime>5</AssayTime></CommonData><FlowRate>1000</FlowRate><StepType>KREGENERATION</StepType><StepName>Regeneration</StepName><StepStatus>OK</StepStatus><ActualTime>4.99907</ActualTime><CycleTime>0.2</CycleTime><AssayXData Points="25">9h88RSUjPEVYJjxFjCk8Rb8sPEX2LzxFKTM8RVg2PEWMOTxFvzw8RfY/PEUlQzxFWEY8RYxJ
PEW/TDxF8k88RSVTPEVcVjxFjFk8RcNcPEXyXzxFKWM8RVxmPEWQaTxFv2w8RQ==</AssayXData><AssayYData Points="25">mx7Wv9YA+L+PAQTA8y4JwEkvDcBSuhDA8TMTwHh6FcAh9xfApmUZwI55G8CZ3RzAZFQewMqj
H8AV1iDA874hwCmzIsB7hSPA/5EkwGQ4JcCPJibAdcAmwOqAJ8B/QSjALosowA==</AssayYData></Step><Step><CommonData><SampleLocation>12</SampleLocation><SampleID></SampleID><SampleGroup></SampleGroup><SampleInfo></SampleInfo><SampleRow>A</SampleRow><SamplePlate>1</SamplePlate><WellType>NEUTRALIZATION</WellType><Concentration>-1</Concentration><ConcentrationUnits>µg/ml</ConcentrationUnits><MolarConcentration>-1</MolarConcentration><MolarConcUnits>nM</MolarConcUnits><MolecularWeight>-1</MolecularWeight><Temperature>25</Temperature><StartTime>3574230</StartTime><AssayTime>5</AssayTime></CommonData><FlowRate>1000</FlowRate><StepType>KREGENERATION</StepType><StepName>Regeneration</StepName><StepStatus>OK</StepStatus><ActualTime>4.99907</ActualTime><CycleTime>0.2</CycleTime><AssayXData Points="25">8m88RSFzPEVUdjxFiHk8Rbt8PEXufzxFIYM8RVSGPEWIiTxFu4w8Re6PPEUhkzxFVJY8RYiZ
PEW7nDxF7p88RSGjPEVUpjxFiKk8RbusPEXurzxFIbM8RVS2PEWIuTxFu7w8RQ==</AssayXData><AssayYData Points="25">Chk+P/d1Qz+JhEk/OQdRP3MSVT+D6Vg/uehbP8wZXz9L9GA/FrxjPztYZD+dymc/5vpoP2bS
aj/jYGs/OMpsP7dObT9rqm4/qMZvP70hcT/OlHE/b41yP8Pucj83wnM/w/tzPw==</AssayYData></Step><Step><CommonData><SampleLocation>11</SampleLocation><SampleID></SampleID><SampleGroup></SampleGroup><SampleInfo></SampleInfo><SampleRow>A</SampleRow><SamplePlate>1</SamplePlate><WellType>REGENERATION</WellType><Concentration>-1</Concentration><ConcentrationUnits>µg/ml</ConcentrationUnits><MolarConcentration>-1</MolarConcentration><MolarConcUnits>nM</MolarConcUnits><MolecularWeight>-1</MolecularWeight><Temperature>25</Temperature><StartTime>3590466</StartTime><AssayTime>5</AssayTime></CommonData><FlowRate>1000</FlowRate><StepType>KREGENERATION</StepType><StepName>Regeneration</StepName><StepStatus>OK</StepStatus><ActualTime>5.00005</ActualTime><CycleTime>0.2</CycleTime><AssayXData Points="25">7r88RSHDPEVQxjxFiMk8RbvMPEXuzzxFIdM8RVTWPEWI2TxFu9w8RerfPEUh4zxFUOY8RYjp
PEW77DxF6u88RR3zPEVU9jxFiPk8Rbf8PEXu/zxFIQM9RVQGPUWICT1Fuww9RQ==</AssayXData><AssayYData Points="25">9M8HwNpVFMCxEBnA6pIcwA38HsB7wCDAl2EiwEPSI8AZDSXAqb4lwEMnJ8C50yfAApMowM5R
KcDh2SnAO2IqwCFWK8BwzCvATiUswBjYLMD8LS3A3KMtwIE/LsBacC7AddEuwA==</AssayYData></Step><Step><CommonData><SampleLocation>12</SampleLocation><SampleID></SampleID><SampleGroup></SampleGroup><SampleInfo></SampleInfo><SampleRow>A</SampleRow><SamplePlate>1</SamplePlate><WellType>NEUTRALIZATION</WellType><Concentration>-1</Concentration><ConcentrationUnits>µg/ml</ConcentrationUnits><MolarConcentration>-1</MolarConcentration><MolarConcUnits>nM</MolarConcUnits><MolecularWeight>-1</MolecularWeight><Temperature>25</Temperature><StartTime>3606652</StartTime><AssayTime>5</AssayTime></CommonData><FlowRate>1000</FlowRate><StepType>KREGENERATION</StepType><StepName>Regeneration</StepName><StepStatus>OK</StepStatus><ActualTime>5.00005</ActualTime><CycleTime>0.2</CycleTime><AssayXData Points="25">7g89RSETPUVUFj1FiBk9RbscPUXuHz1FISM9RVAmPUWIKT1Fuyw9Re4vPUVjMz1FVDY9RYg5
PUW7PD1F7j89RSFDPUVURj1FiEk9RbtMPUXuTz1FIVM9RVRWPUWIWT1Fu1w9RQ==</AssayXData><AssayYData Points="25">EJQ9P4dcPj8asUQ/b8pKP8p8Tz/XElQ/rPBXP2JAWT9guVw/4xZePwYKYT+DkmI/mrFkP36/
Zj8Tc2c/Y8VoP5Qaaj+GHWw/kNVrP0NLbj9yCG4/CDluP5SUcD/c33A/7ltxPw==</AssayYData></Step><Step><CommonData><SampleLocation>11</SampleLocation><SampleID></SampleID><SampleGroup></SampleGroup><SampleInfo></SampleInfo><SampleRow>A</SampleRow><SamplePlate>1</SamplePlate><WellType>REGENERATION</WellType><Concentration>-1</Concentration><ConcentrationUnits>µg/ml</ConcentrationUnits><MolarConcentration>-1</MolarConcentration><MolarConcUnits>nM</MolarConcUnits><MolecularWeight>-1</MolecularWeight><Temperature>25</Temperature><StartTime>3622744</StartTime><AssayTime>5</AssayTime></CommonData><FlowRate>1000</FlowRate><StepType>KREGENERATION</StepType><StepName>Regeneration</StepName><StepStatus>OK</StepStatus><ActualTime>4.99907</ActualTime><CycleTime>0.2</CycleTime><AssayXData Points="25">7l89RR1jPUVQZj1FhGk9RbdsPUXqbz1FIXM9RVR2PUWIeT1Fu3w9Re5/PUUhgz1FVIY9RYiJ
PUW7jD1F7o89RR2TPUVQlj1FiJk9RbecPUXqnz1FIaM9RVCmPUWIqT1Ft6w9RQ==</AssayXData><AssayYData Points="25">BbIKwLQWFsDIlRvA2ZIewBqPIMBSZiLA1kUkwAlmJcAGWSbANDonwFw4KMDEhSjAHccpwNNG
KsBL8SrAVIorwHMJLMDmLCzAEpgswD1MLcBwvS3AbhYuwFlRLsCJly7AVOMuwA==</AssayYData></Step><Step><CommonData><SampleLocation>12</SampleLocation><SampleID></SampleID><SampleGroup></SampleGroup><SampleInfo></SampleInfo><SampleRow>A</SampleRow><SamplePlate>1</SamplePlate><WellType>NEUTRALIZATION</WellType><Concentration>-1</Concentration><ConcentrationUnits>µg/ml</ConcentrationUnits><MolarConcentration>-1</MolarConcentration><MolarConcUnits>nM</MolarConcUnits><MolecularWeight>-1</MolecularWeight><Temperature>25</Temperature><StartTime>3638834</StartTime><AssayTime>5</AssayTime></CommonData><FlowRate>1000</FlowRate><StepType>KREGENERATION</StepType><StepName>Regeneration</StepName><StepStatus>OK</StepStatus><ActualTime>4.99907</ActualTime><CycleTime>0.2</CycleTime><AssayXData Points="25">6q89RRmzPUVMtj1FgLk9Rbe8PUXmvz1FqMM9RUzGPUWAyT1Ft8w9RebPPUUZ0z1FTNY9RYDZ
PUWz3D1F5t89RRnjPUVM5j1FgOk9RbPsPUXm7z1FGfM9RUz2PUWA+T1Fs/w9RQ==</AssayXData><AssayYData Points="25">23VCP9pXRT89XEs//FxRP3B+Vj9A2ls/wYlePyB7YD9xV2M//n1lPwSIZz9Q9mk/8HprP/7+
bD9/wWw/YVVvP04ccT8yQnE/pn9yPyKIcz/9FXU/k7p1Pyiydj8qWHc/yNJ3Pw==</AssayYData></Step></KineticsData></ExperimentResults>
