# Supplementary material for: Functional development of a V3/glycan-specific broadly neutralizing antibody isolated from a case of HIV superinfection
Source: eLife. 2021 Jul 15;10:e68110. doi: 10.7554/eLife.68110 (PMC8376252; doi:10.7554/eLife.68110)
Supplement: Figure 2—source data 2. [file elife-68110-fig2-data2.zip › QA013.2 Dbl Ref_21.02.04/02.04.21/QA013.2 Lineage Replicates_21.02.04/210204_009.frd]

<?xml version="1.0" encoding="UTF-8" standalone="yes"?>
<ExperimentResults><ExperimentInfo Name="QA013.2 Lineage Replicates_21.02.04"><ExpDescription></ExpDescription><RTDVersion>2.0</RTDVersion><RunID>BA674985-94F7-42A7-A5A3-05A7B3DC47DF</RunID><ExperimentType>KINETICS</ExperimentType><ExperimentSubType>KBASIC</ExperimentSubType><StartDateTime>2021-02-04T15:31:35</StartDateTime><MachineName>886RGX1</MachineName><UserName>Labuser</UserName><LotNumber></LotNumber><PlateName>210204</PlateName><PlateName2></PlateName2><SensorName>A6</SensorName><SensorPlate>1</SensorPlate><SensorType>AHC (Anti-hIgG Fc Capture)</SensorType><SensorRole>LIGAND</SensorRole><SensorInfo></SensorInfo><WritingSW>DataAcquisition.exe 11.1.2.24</WritingSW><InstrumentType>OctetRED96</InstrumentType><InstrumentSerial>FB-50183</InstrumentSerial><InstrumentFW></InstrumentFW><IntegrationTime>3.2</IntegrationTime><DSPType>CPF</DSPType><DSPStitching>1</DSPStitching><HasManifest>1</HasManifest><InfoHash>1755733900</InfoHash></ExperimentInfo><AssayParamsInfo/><KineticsData><Step><CommonData><SampleLocation>1</SampleLocation><SampleID></SampleID><SampleGroup></SampleGroup><SampleInfo></SampleInfo><SampleRow>A</SampleRow><SamplePlate>1</SamplePlate><WellType>BUFFER</WellType><Concentration>-1</Concentration><ConcentrationUnits>µg/ml</ConcentrationUnits><MolarConcentration>-1</MolarConcentration><MolarConcUnits>nM</MolarConcUnits><MolecularWeight>-1</MolecularWeight><Temperature>25</Temperature><StartTime>3638834</StartTime><AssayTime>60</AssayTime></CommonData><FlowRate>1000</FlowRate><StepType>BASELINE</StepType><StepName>Baseline</StepName><StepStatus>OK</StepStatus><ActualTime>60</ActualTime><CycleTime>0.2</CycleTime><AssayXData Points="300">AAAAAKjGSz7NzMw+EFgZP0SLTD8AAIA/1XiZP28Ssz8IrMw/ZmbmPzvf/z9qvAxAN4kZQGZm
JkAzMzNAnu8/QM3MTEA3iVlABFZmQNEic0Ce739AZmaGQJzEjEAzM5NAaJGZQM/3n0A1XqZA
nMSsQAIrs0BokblAz/e/QGZmxkDNzMxAAivTQGiR2UAAAOBAyXbmQJzE7EAzM/NAmpn5QM/3
/0AbLwNBTmIGQYGVCUG0yAxBAAAQQRsvE0FmZhZBgZUZQbTIHEHn+x9BGy8jQWZmJkGamSlB
tMgsQef7L0EbLzNBZmY2QYGVOUG0yDxB5/s/QRsvQ0FmZkZBgZVJQbTITEHn+09BGy9TQU5i
VkGamVlBtMhcQef7X0EbL2NBTmJmQYGVaUG0yGxB5/tvQRsvc0FOYnZBmpl5QbTIfEHn+39B
jZeBQTMzg0HByoRBZmaGQfT9h0E5tIlBJzGLQcHKjEFaZI5BAACQQY2XkUEnMZNBzcyUQVpk
lkH0/ZdBjZeZQScxm0HNzJxBZmaeQQAAoEGNl6FBJzGjQcHKpEFaZKZB9P2nQY2XqUEnMatB
zcysQWZmrkEAALBBmpmxQScxs0HNzLRBWmS2QfT9t0GNl7lBMzO7QcHKvEFaZL5B9P2/QY2X
wUEnMcNBzczEQWZmxkH0/cdBjZfJQTMzy0HBysxBZmbOQfT9z0GNl9FBJzHTQcHK1EFaZNZB
DALYQY2X2UEnMdtBzczcQWZm3kEMAuBBjZfhQTMz40HNzORBWmTmQfT950GNl+lBPzXrQeXQ
7EFmZu5BAADwQY2X8UEzM/NBwcr0QWZm9kH0/fdBmpn5QTMz+0HNzPxBWmT+QfT9/0HNzABC
mpkBQmBlAkItMgNC+v4DQsfLBEKamQVCYGUGQjMzB0IAAAhCzcwIQpOYCUJmZgpCMzMLQgAA
DELNzAxCk5gNQmZmDkIzMw9CAAAQQs3MEEKamRFCZmYSQjMzE0IAABRCzcwUQpqZFUJmZhZC
MzMXQlYOGELNzBhCmpkZQmZmGkIzMxtCAAAcQs3MHEKamR1CZmYeQjMzH0IAACBCzcwgQpqZ
IUJmZiJCMzMjQgAAJELNzCRCmpklQmZmJkIzMydCAAAoQs3MKEKamSlCZmYqQjMzK0IAACxC
zcwsQpqZLUJmZi5CMzMvQgAAMELNzDBCmpkxQmZmMkIzMzNCAAA0Qs3MNEKamTVCZmY2QjMz
N0IAADhCzcw4QpqZOUJmZjpCMzM7QgAAPELNzDxCmpk9QhKDPkIzMz9CAABAQs3MQEKamUFC
ZmZCQjMzQ0IAAERCzcxEQpqZRUJmZkZCMzNHQgAASELNzEhCmplJQmZmSkIzM0tCAABMQsfL
TEKamU1CZmZOQjMzT0IAAFBCzcxQQpqZUUJmZlJCMzNTQgAAVELNzFRCmplVQmZmVkIzM1dC
AABYQs3MWEKTmFlCZmZaQjMzW0IAAFxCzcxcQqycXUJmZl5CMzNfQgAAYELHy2BCmplhQmZm
YkIzM2NCAABkQs3MZEKamWVCZmZmQjMzZ0IAAGhCx8toQpqZaUJmZmpCMzNrQvr+a0LNzGxC
mpltQmZmbkIzM29C</AssayXData><AssayYData Points="300">AAAAAP9hH7sDma473osVO1d6XjuB8YQ7py8ePOXyjzuDByA8RIDqO1JKdzuD8Kw7xvjgO93T
4jsGxLo7jjwCPK06vzvWwU878GT7OwknnjvmJgo8MT4EPFxCKzzYfR08Nly4O9xHyju6vRk8
gIw1PIs3Bzy0j/w7lPrOO/86EDwB5vc7HeqtO+3DWjyrUDk8SJQoPIItXzxsGnM8prIfPLuf
SDzz/tc73YkmPBLZIjyohUU8TkAQPK/QRjz6yxc8oJ3MO8t3CjwK5gc8TIz/O+ytPzy+Iyc8
asVmPHidJTzoYVk8p9ACPJZxWjyVLSk8RgE7PMTMMDyipFI876J9PIzjLzxYKFo83JxcPBta
ETxArSU873kpPCFHPDxv1k487Do4PIZCUzxooYQ8CSwAPPsqOzzkmJI8qLdkPBi+OjzLjjY8
2aKPPLdNNTxAhYQ8qxFOPJIqeDyb+GE8Obp+PAzdSjxodFw8ToVJPD+9ODxSxT48i7mAPBz6
ajxqeDM8XQZSPCRRNjygzzU81nFqPFl8XTxqb1A8DA6HPB3kaDzwOHI84BF4PDaogTyq4GY8
ycJWPDkhlDwx2jI8tU2MPNxlSDxGdIc8MkkvPA98kzzf/Gg89ShlPCNNXTzZXGk8IT40PH/5
azxiXVY8D5hLPGvBojz2EWY8/sc5PCdFXzz+PmU8O1ZhPL6xbzx8J3o8QsGHPG9SazyJDmg8
V5+IPNEUXDwB5TA8NFd/PEmKmDxxwYI8sKaJPDTSPTyUY4s8xk+BPJcMWTynn0Q8enCJPCrz
YTzBdTk8byF3PM1dIjyYYIM8Z5OMPEr2oTxzaoc8kYt0PD87hTy8VnU89r9IPOvCkjwm02g8
YXFpPOElfDyAp3Q8vLuXPNPubDwkGZM8Nk9bPHAUXjyly3M8A2+GPDGFjjyxuGc8BRJjPPGy
lzz2jmM8YwqRPAV4ijwyLoY8EthHPCTuRTyuZ1c8NG6KPHEBiDzMw2w8bFiQPGe0mDzqsGs8
KMqVPJ/QjTwDIYI8AcCpPEYcjjw9lnc8C9xtPOPXdzxTbJ08C1yHPAC7iDybd4482oS/PE7u
izxZfJQ85oKUPOg+ODyAc3I86UZgPMz+fzxUcJw81NyEPKn8jzzho5o8w7lrPF77gTy5AZg8
9W2XPOXYfTyNb4A8pjOaPNckeTxdyJg8XeiOPCvhKjylI1487IyvPL+7aDycoKM8RmrAPCp9
pTwqWpE80uOOPFOtNjxHWY08M8eBPAPXlzwMho88NOSlPBMokDw4V508e6axPDMghDwOk248
LG6fPA8BZjzbDIU8ec2dPBo0hTwU8pQ8htWwPDf0gzwggYY8gRSHPFsKnTxqXJU8fHKrPAEY
qTzDHns8ypSJPD0EgTzBv608/ehtPFRDlzwsKa88dcKRPI/MqDwfOog8C0mDPE3xkjwa/as8
/D2HPH8JkTw+w448oaChPC8KjzyQiq08/daUPPg8pTyuXME8JgiHPAMdoTyyooo84m2IPJvu
kjzX/5E8B3h6PI5LtDy9cpw86+SMPDnTjzyHfaE8/uOpPHABjTzt24M8D/6HPJ0StDxNfac8
VmiQPDzYnDyLkbY8</AssayYData></Step><Step><CommonData><SampleLocation>11</SampleLocation><SampleID></SampleID><SampleGroup></SampleGroup><SampleInfo></SampleInfo><SampleRow>A</SampleRow><SamplePlate>1</SamplePlate><WellType>REGENERATION</WellType><Concentration>-1</Concentration><ConcentrationUnits>µg/ml</ConcentrationUnits><MolarConcentration>-1</MolarConcentration><MolarConcUnits>nM</MolarConcUnits><MolecularWeight>-1</MolecularWeight><Temperature>25</Temperature><StartTime>3764570</StartTime><AssayTime>5</AssayTime></CommonData><FlowRate>1000</FlowRate><StepType>KREGENERATION</StepType><StepName>Regeneration</StepName><StepStatus>OK</StepStatus><ActualTime>4.999</ActualTime><CycleTime>0.2</CycleTime><AssayXData Points="25">AABwQsfLcEKTmHFCYGVyQi0yc0IAAHRCzcx0QpqZdUJgZXZCOTR3QgAAeELNzHhCk5h5QmZm
ekIzM3tCAAB8Qs3MfEK4nn1CZmZ+Qi0yf0IAAIBC42WAQs3MgEIzM4FCFpmBQg==</AssayXData><AssayYData Points="25">pIsswFICO8Dg9ELAGXZHwCRrS8CI9k7AkudRwLt6VMB2mVbABs9YwMNtWsBSElzAp7ddwAi1
XsCc5V/AH2dhwC+gYsBdSWPAKIFkwIlDZcCt+mXAnP1mwC23Z8CDkGjAld1owA==</AssayYData></Step><Step><CommonData><SampleLocation>12</SampleLocation><SampleID></SampleID><SampleGroup></SampleGroup><SampleInfo></SampleInfo><SampleRow>A</SampleRow><SamplePlate>1</SamplePlate><WellType>NEUTRALIZATION</WellType><Concentration>-1</Concentration><ConcentrationUnits>µg/ml</ConcentrationUnits><MolarConcentration>-1</MolarConcentration><MolarConcUnits>nM</MolarConcUnits><MolecularWeight>-1</MolecularWeight><Temperature>25</Temperature><StartTime>3780655</StartTime><AssayTime>5</AssayTime></CommonData><FlowRate>1000</FlowRate><StepType>KREGENERATION</StepType><StepName>Regeneration</StepName><StepStatus>OK</StepStatus><ActualTime>5</ActualTime><CycleTime>0.2</CycleTime><AssayXData Points="25">fP+BQuJlgkJJzIJCrzKDQhaZg0J8/4NC4mWEQknMhEKvMoVCFpmFQnz/hULiZYZCScyGQq8y
h0IWmYdCfP+HQuJliEJJzIhCrzKJQhaZiUJ8/4lC4mWKQknMikKvMotCFpmLQg==</AssayXData><AssayYData Points="25">dbTrvl8l8L47AuO+WRfUvot8zL7zpMO+jXy8vkQCtb5Nf7S+fQWvvnXkqr6Nxqm+RF2lvpws
or7+d6O+X/mevrHOmr5ztZi+LPKXvtokl776QJa+0GaTvomKj750a4++KqiPvg==</AssayYData></Step><Step><CommonData><SampleLocation>11</SampleLocation><SampleID></SampleID><SampleGroup></SampleGroup><SampleInfo></SampleInfo><SampleRow>A</SampleRow><SamplePlate>1</SamplePlate><WellType>REGENERATION</WellType><Concentration>-1</Concentration><ConcentrationUnits>µg/ml</ConcentrationUnits><MolarConcentration>-1</MolarConcentration><MolarConcUnits>nM</MolarConcUnits><MolecularWeight>-1</MolecularWeight><Temperature>25</Temperature><StartTime>3796740</StartTime><AssayTime>5</AssayTime></CommonData><FlowRate>1000</FlowRate><StepType>KREGENERATION</StepType><StepName>Regeneration</StepName><StepStatus>OK</StepStatus><ActualTime>4.999</ActualTime><CycleTime>0.2</CycleTime><AssayXData Points="25">ff+LQmBljELHy4xCsDKNQheZjUJ9/41CYGWOQsfLjkItMo9CF5mPQvr+j0JgZZBCx8uQQi0y
kUKUmJFC+v6RQuNlkkJKzJJCLTKTQpSYk0J9/5NCYGWUQsfLlEItMpVCk5iVQg==</AssayXData><AssayYData Points="25">eVhLwD4lVsDZw1rAkcpdwBNnYMAFMmLAILFjwKLFZMDXBGbAkLpmwIynZ8BdrWjAWD9pwJwm
asDV1GrAgchrwHLya8DI1GzAeHdtwIPobcBzP27A5/duwHI/b8CxmG/AmuZvwA==</AssayYData></Step><Step><CommonData><SampleLocation>12</SampleLocation><SampleID></SampleID><SampleGroup></SampleGroup><SampleInfo></SampleInfo><SampleRow>A</SampleRow><SamplePlate>1</SamplePlate><WellType>NEUTRALIZATION</WellType><Concentration>-1</Concentration><ConcentrationUnits>µg/ml</ConcentrationUnits><MolarConcentration>-1</MolarConcentration><MolarConcUnits>nM</MolarConcUnits><MolecularWeight>-1</MolecularWeight><Temperature>25</Temperature><StartTime>3812869</StartTime><AssayTime>5</AssayTime></CommonData><FlowRate>1000</FlowRate><StepType>KREGENERATION</StepType><StepName>Regeneration</StepName><StepStatus>OK</StepStatus><ActualTime>5</ActualTime><CycleTime>0.2</CycleTime><AssayXData Points="25">+f6VQl9llkLGy5ZCLDKXQpOYl0L5/pdCX2WYQsbLmEIsMplCk5iZQvn+mUJfZZpCxsuaQiwy
m0KTmJtC+f6bQl9lnELGy5xCLDKdQpOYnUL5/p1CX2WeQsbLnkIsMp9Ck5ifQg==</AssayXData><AssayYData Points="25">oKvvvqSb5r7u79m+jHzQvsPnxr6ADsG+Gfe5vnoFtr5XhK++HbOsvjIMp74dC6q+Zlmhvtuu
nb7nBp6+1J6avnaWl751DZa+aaOUvjhck76LapK+NjSOvhavjb5xW5C+omaLvg==</AssayYData></Step><Step><CommonData><SampleLocation>11</SampleLocation><SampleID></SampleID><SampleGroup></SampleGroup><SampleInfo></SampleInfo><SampleRow>A</SampleRow><SamplePlate>1</SamplePlate><WellType>REGENERATION</WellType><Concentration>-1</Concentration><ConcentrationUnits>µg/ml</ConcentrationUnits><MolarConcentration>-1</MolarConcentration><MolarConcUnits>nM</MolarConcUnits><MolecularWeight>-1</MolecularWeight><Temperature>25</Temperature><StartTime>3828944</StartTime><AssayTime>5</AssayTime></CommonData><FlowRate>1000</FlowRate><StepType>KREGENERATION</StepType><StepName>Regeneration</StepName><StepStatus>OK</StepStatus><ActualTime>4.999</ActualTime><CycleTime>0.2</CycleTime><AssayXData Points="25">+v6fQuJloEJEy6BCLDKhQhCYoUL6/qFCYGWiQt7PokIsMqNClJijQnb+o0LcZKRCxsukQiwy
pUKUmKVC+v6lQmBlpkLGy6ZCLDKnQhCYp0J2/qdCYGWoQkTLqEIsMqlCEJipQg==</AssayXData><AssayYData Points="25">DztMwPQmWMBd9lzAy15gwF4dYsC0PWTAB5tlwEbpZsBmrWfAptFowGiMacB8OmrARgJrwHSg
a8DCN2zAJtpswPB0bcCi/W3Ai0RuwHTibsDvP2/Aea5vwKANcMAyXHDAjJJwwA==</AssayYData></Step><Step><CommonData><SampleLocation>12</SampleLocation><SampleID></SampleID><SampleGroup></SampleGroup><SampleInfo></SampleInfo><SampleRow>A</SampleRow><SamplePlate>1</SamplePlate><WellType>NEUTRALIZATION</WellType><Concentration>-1</Concentration><ConcentrationUnits>µg/ml</ConcentrationUnits><MolarConcentration>-1</MolarConcentration><MolarConcUnits>nM</MolarConcUnits><MolecularWeight>-1</MolecularWeight><Temperature>25</Temperature><StartTime>3845047</StartTime><AssayTime>5</AssayTime></CommonData><FlowRate>1000</FlowRate><StepType>KREGENERATION</StepType><StepName>Regeneration</StepName><StepStatus>OK</StepStatus><ActualTime>4.999</ActualTime><CycleTime>0.2</CycleTime><AssayXData Points="25">dv6pQllkqkJDy6pCqTGrQhCYq0J2/qtC3GSsQsDKrEKpMa1CEJitQnb+rUJZZK5CQ8uuQiYx
r0KNl69C8/2vQtxksELAyrBCqTGxQhCYsUKtB7JCWWSyQkPLskKpMbNCjJezQg==</AssayXData><AssayYData Points="25">BBvevqMY3L7bhtC+BHbEvnd+vL47ubW+fZitvqq7p75oRaK+Q1Kfvue9nb6fBZW+MbWTvvUk
kb5pto2+RtWNvusPib75soe+jrGGvnlzhb63EIK+S9uBvl7igL5rGn6+NkJ5vg==</AssayYData></Step><Step><CommonData><SampleLocation>1</SampleLocation><SampleID></SampleID><SampleGroup></SampleGroup><SampleInfo></SampleInfo><SampleRow>A</SampleRow><SamplePlate>1</SamplePlate><WellType>BUFFER</WellType><Concentration>-1</Concentration><ConcentrationUnits>µg/ml</ConcentrationUnits><MolarConcentration>-1</MolarConcentration><MolarConcUnits>nM</MolarConcUnits><MolecularWeight>-1</MolecularWeight><Temperature>25</Temperature><StartTime>3859916</StartTime><AssayTime>60</AssayTime></CommonData><FlowRate>1000</FlowRate><StepType>BASELINE</StepType><StepName>Baseline</StepName><StepStatus>OK</StepStatus><ActualTime>60</ActualTime><CycleTime>0.2</CycleTime><AssayXData Points="300">8v2zQlhktEI8yrRCojC1QoyXtUJv/bVCWGS2Qr/KtkKiMLdCjJe3Qm/9t0LVY7hCv8q4QqIw
uUIJl7lC8v25QlhkukK/yrpCJTG7QoyXu0Ly/btCWGS8Qr/KvEIlMb1CCJe9QvL9vUJYZL5C
PMq+QqIwv0IIl79C8v2/QtVjwEK/ysBCojDBQoyXwULy/cFCWGTCQkLLwkIlMcNCjJfDQvL9
w0LVY8RCPMrEQiUxxUKMl8VC8v3FQlhkxkK/ysZCojDHQoyXx0Ly/cdCWGTIQr/KyEIlMclC
jJfJQvL9yUJYZMpCv8rKQiUxy0KMl8tCb/3LQlhkzEI8ysxCJTHNQgiXzULy/c1CWGTOQjzK
zkIlMc9CjJfPQvj+z0LVY9BCv8rQQiUx0UKMl9FCb/3RQlhk0kK/ytJCojDTQoyX00Ly/dNC
WGTUQr/K1EKiMNVCCJfVQvL91UJYZNZCv8rWQqIw10KMl9dC8v3XQtVj2EI8ythCJTHZQoyX
2ULy/dlC1WPaQjzK2kIlMdtCjJfbQvL920JYZNxCPMrcQiUx3UIIl91C8v3dQlhk3kK/yt5C
ojDfQgiX30Ly/d9CWGTgQr/K4EIlMeFCCJfhQvL94ULVY+JCPMriQiUx40KMl+NC8v3jQlhk
5EK/yuRCojDlQoyX5ULy/eVCWGTmQjzK5kIlMedCCJfnQvL950JYZOhCPMroQiUx6UKMl+lC
8v3pQtVj6kK/yupCojDrQoyX60Ly/etCWGTsQr/K7EKiMO1CCJftQvL97UJYZO5Cv8ruQiUx
70IIl+9C8v3vQlhk8EI8yvBCojDxQoyX8ULy/fFCWGTyQr/K8kIlMfNCjJfzQvL980LWY/RC
v8r0QqIw9UKMl/VCb/31Qlhk9kK/yvZCojD3QoyX90Jv/fdCWGT4QjzK+EKiMPlCjJf5QvL9
+UJYZPpCPMr6QiUx+0IIl/tC8v37QtZj/EK/yvxCojD9QgiX/UJv/f1C1mP+Qr/K/kKiMP9C
jJf/QvL9/0LrMQBDX2UAQ1GYAEOEywBDt/4AQ+sxAUNfZQFDk5gBQ8bLAUP5/gFDLDICQ19l
AkOTmAJDhMsCQ/n+AkPrMQNDX2UDQ5OYA0OEywNDt/4DQywyBEMeZQRDk5gEQ4TLBEO3/gRD
6zEFQ19lBUNRmAVDxssFQ7f+BUMsMgZDX2UGQ5OYBkPGywZDt/4GQ+sxB0MeZQdDUZgHQ8bL
B0O3/gdD6zEIQx5lCEOTmAhDhMsIQ7f+CEPrMQlDHmUJQ5OYCUOEywlD+f4JQ+sxCkNfZQpD
UZgKQ8bLCkP5/gpDejQLQ19lC0OTmAtDhMsLQ/n+C0MsMgxDHmUMQ1GYDEOEywxDygENQywy
DUMeZQ1DUZgNQ8bLDUO3/g1D6zEOQx5lDkOTmA5DhMsOQ7f+DkPrMQ9DHmUPQ1GYD0PGyw9D
t/4PQywyEENfZRBDk5gQQ8bLEEP5/hBD6zERQ19lEUOTmBFDhMsRQ7f+EUPrMRJDHmUSQ1GY
EkOEyxJD+f4SQywyE0NfZRNDk5gTQ4TLE0O3/hNDLDIUQx5lFENRmBRDbtIUQ/n+FEMsMhVD
HmUVQ1GYFUPGyxVD</AssayXData><AssayYData Points="300">meJfvgghaL7moGG+dq9lvrcyX75ymVe+Qndbvq8bWb6gdlu+qkZavktBVr7galC+zgRTvgL5
U77p+k2+0BNTvop2Tr4IYVK+xrhQvob+Tb5PiEy+gc1NvgQVTr7skky+Us1JvmaeSr5xR0m+
WdtKvrkjSL4/pke++AZKvuu9Sb6NfkW+tX1Gvot5Pr4nAEG+YwpCvlfIQb7GN0C+D789vsNB
P76J6T2+B7M7voQPPb4Myze+4nE7vvsSPL76qzi+XMY3vv6FOL7yKTa+jh03vgQzN74s9ji+
53c2vmpvNr4XVDK+IbU0vr85NL4A5DG+fBUzvpKoMb6EyjK+A58xviEeNL7oMS2+kxYuvsdW
L76nGjK+cJIsvrwFK74A5DG+jWUvvsZXKr79AzC+PGEpviaoLb79UCy+I9EqvlgyKb4skCu+
uoMpvkJvLL4IICe+xT4qvuFqI749UiS+SYEkvkfJJL6AXSW+UsEivrEHIb73MCS+OtshviOh
Ir6F5CC+mIUkvlOZJL5/zSC+JEYlvnhgIr5FOyC+TIwhvi0dH75FOiW+0ZchvjcHHr68/h++
NrcevlsyIb6tgyG+S0odvtiIH74BBR6+aB4bvrH3Ib4QBBi+A8oYvqn9Hb5wqRe+iG8avlip
Gb69hBi+YAQgvsVKGr7VZRa+v8IZvqB6F74alRm+AV4cvhthFL7TjBS+CRYUvg8iFL5aixm+
jusXvl5hFL4o8xK+PaMTvjqYEb5eeBG+/ikRvq3OFb6a0RO+aO8NvpzrE74g0RK+5ugQvlcA
EL4PTBG+yGcRvo/0E7409hy+P3AOvs1hDL63qAu+ZmgOvqPZD75/QBO+WSwRvst/Db57ZxS+
r5ETvvGuD75mOw2+pZYRvsBZDb7G3Aq+gFwOvgpUDL7Cbgi+KrIPvjZ8DL5tzwq+DN8MvoYd
C753oQi+XaIPvhzKCb4BdAa+l48GvomSBb5FNwe+EcwLvlsbBL7YXgS+0gAMvjmQBL4dwgi+
sHsJvupiDb7V6AW+d2cHvgeuCb5bkAm+ofEFvsyRB76AKwG+xJgGvmPrBb72fAS+i80DvrBF
BL7ohAa+aIMEvqgGCL77Ggi+L3sEvkvsAL733QS+wLMEvrWLBL7mvga+2JEEvnbd/73i9wO+
l2kAvrqOA77uVAa+U7cCvm42BL593QC+UDACvrouAr4lbgK+QZn/vc9EAb4BawS+xkn5vcN1
971zaAO+0sAFviOpAL6OfPm9t1r0vYWX/r3pTgC+uOgCvlMM/r0+QAC+t1/6vRDP/L0UjPm9
jM76vSt3AL4CafW9egL5vTtk8b2SIfu9NC7vvWzP9r0VwPe9Lbn1vRcW9b1K4v29pdP2vf8s
8r277fG9pTj0vdLA873fHfa9gff4vWnk9L2/APm9ttn0vSUR9r0muem9idr4vXv89b35oOq9
D6jzvfJn6r1uZPK9zZX0vVmN87211ei9TvbsvQBI8r39euu9aIDxvbjr7r0+NOy94vzmve7a
6r1S0+q9JuLnvQzX7b1yd+y9l3DvvUng8L21zum995HqvfEE8L0r4du9B8jtvWIZ4L3Ezea9
y2Prvdu65r2rC+C9</AssayYData></Step><Step><CommonData><SampleLocation>1</SampleLocation><SampleID></SampleID><SampleGroup></SampleGroup><SampleInfo></SampleInfo><SampleRow>A</SampleRow><SamplePlate>1</SamplePlate><WellType>BUFFER</WellType><Concentration>-1</Concentration><ConcentrationUnits>µg/ml</ConcentrationUnits><MolarConcentration>-1</MolarConcentration><MolarConcUnits>nM</MolarConcUnits><MolecularWeight>-1</MolecularWeight><Temperature>25</Temperature><StartTime>3920788</StartTime><AssayTime>80</AssayTime></CommonData><FlowRate>600</FlowRate><StepType>LOADING</StepType><StepName>Loading</StepName><StepStatus>OK</StepStatus><ActualTime>79.999</ActualTime><CycleTime>0.2</CycleTime><AssayXData Points="400">+f4VQ+sxFkNfZRZDk5gWQ4TLFkP5/hZDLDIXQ19lF0OTmBdDxssXQ/n+F0MsMhhDX2UYQ5OY
GEPGyxhD+f4YQywyGUNfZRlDUZgZQ8bLGUO3/hlD6zEaQ19lGkOTmBpDhMsaQ/n+GkMsMhtD
X2UbQ1GYG0PGyxtDt/4bQywyHENfZRxDk5gcQ4TLHEO3/hxDLDIdQ19lHUNRmB1DxssdQ/n+
HUMsMh5DX2UeQ9SYHkPGyx5D+f4eQywyH0NfZR9DUZgfQ4TLH0P5/h9DLDIgQ19lIEOTmCBD
hMsgQ/n+IEPrMSFDX2UhQ5OYIUOEyyFD+f4hQywyIkMeZSJDUZgiQ8bLIkP5/iJDrzIjQx5l
I0OTmCNDhMsjQ7f+I0PrMSRDX2UkQ5OYJEPGyyRD+f4kQywyJUNfZSVDk5glQ4TLJUO3/iVD
LDImQ19lJkNRmCZDxssmQ/n+JkPrMSdDX2UnQ1GYJ0PGyydD+f4nQywyKENfZShDk5goQ4TL
KEO3/ihDLDIpQ19lKUNRmClDhMspQ7f+KUPrMSpDX2UqQ5OYKkPGyypDt/4qQ+sxK0NfZStD
UZgrQ8bLK0P5/itDLDIsQ19lLENRmCxDxsssQ/n+LEPrMS1DbGctQ1GYLUOEyy1D+f4tQywy
LkNfZS5Dk5guQ8bLLkO3/i5D6zEvQ19lL0NRmC9DhMsvQ/n+L0MsMjBDX2UwQ5OYMEPGyzBD
+f4wQywyMUMeZTFDk5gxQ4TLMUO3/jFD6zEyQx5lMkNXmTJDxssyQ/n+MkMsMjNDX2UzQ5OY
M0OEyzND+f4zQ+sxNENfZTRDk5g0Q8bLNEP5/jRD6zE1Q19lNUNRmDVDhMs1Q/n+NUMsMjZD
X2U2Q1GYNkOEyzZD+f42Q+sxN0NfZTdDUZg3Q4TLN0O3/jdDLDI4Q19lOEOTmDhDxss4Q7f+
OEMsMjlDHmU5Q5OYOUOEyzlDt/45Q+sxOkNfZTpDk5g6Q8bLOkO3/jpDLDI7Qx5lO0OTmDtD
hMs7Q7f+O0PrMTxDHmU8Q1GYPEPGyzxDt/48Q+sxPUNfZT1Dk5g9Q8bLPUP5/j1D6zE+Qx5l
PkNRmD5DhMs+Q/n+PkMsMj9DHmU/Q5OYP0PGyz9Dt/4/Q+sxQEMeZUBDk5hAQ8bLQEO3/kBD
6zFBQx5lQUNRmEFDxstBQ/n+QUMsMkJDHmVCQ1GYQkPGy0JDt/5CQywyQ0MeZUNDUZhDQ8bL
Q0O3/kND6zFEQx5lRENRmERDxstEQ7f+REPrMUVDX2VFQ1GYRUOEy0VDt/5FQ+sxRkNfZUZD
k5hGQ8bLRkP5/kZDLDJHQxNuR0NXmUdDhMtHQ7f+R0PrMUhDHmVIQ1GYSEOEy0hD+f5IQywy
SUNfZUlDUZhJQ4TLSUO3/klD6zFKQx5lSkOTmEpDhMtKQ7f+SkPrMUtDHmVLQ1GYS0PGy0tD
+f5LQywyTEMeZUxDUZhMQ4TLTEP5/kxDLDJNQ19lTUOTmE1DxstNQ7f+TUPrMU5DX2VOQ1GY
TkPGy05Dt/5OQ+sxT0NfZU9DUZhPQ4TLT0O3/k9D6zFQQ19lUENRmFBDxstQQ7f+UEPrMVFD
X2VRQ1GYUUMTzlFD+f5RQ+sxUkMeZVJDUZhSQ4TLUkP5/lJD6zFTQx5lU0NRmFNDhMtTQ/n+
U0PrMVRDX2VUQ5OYVEOEy1RDt/5UQ+sxVUMeZVVDk5hVQ4TLVUO3/lVD6zFWQ19lVkNRmFZD
hctWQ7f+VkPrMVdDHmVXQ5OYV0OFy1dD+f5XQ+sxWEMeZVhDUZhYQ8bLWEO3/lhD6zFZQx5l
WUNRmFlDhctZQ7f+WUMsMlpDHmVaQ1GYWkOFy1pDt/5aQ+sxW0NfZVtDq5xbQ8bLW0O3/ltD
6zFcQx5lXENRmFxDhctcQ7f+XEPrMV1DX2VdQ1GYXUOFy11Dt/5dQ+sxXkNfZV5DUZheQ8bL
XkO3/l5D6zFfQx5lX0NRmF9DhctfQ/n+X0PrMWBDX2VgQ1GYYEOFy2BDt/5gQ+sxYUNfZWFD
k5hhQ8bLYUO3/mFDLDJiQx5lYkNRmGJDxstiQ7f+YkPrMWNDX2VjQ1GYY0OFy2ND+f5jQ+sx
ZEMeZWRDUZhkQ4XLZEO3/mRD6zFlQx5lZUNRmGVDhctlQw==</AssayXData><AssayYData Points="400">fBnkvSX/4b1WZ9u9C6fdvV+j4b2yGN+9horgve6N6L2Xkd29n6XgvW+Y2r2c6OO9s43lvRFo
4b2Wl+S9kqXnvR873b2rhuG9X1Dkvdv32b0Lbdu9rSLive1M2r3jGN69tODivdAn2L3oKNu9
b0TivcUx471HCeC9+6DfvYJ31r0ASt+9rEnlvZ7S3r2l1dm9ixfavQwQ3r09xeC9jj7cvT0f
3720Ude9yevbvVyf271nQ9K9mX/Xvbqw2r1NHtW9UL3cveti2b2A+9e9Iz3XvSyz0r0hN8+9
8HnTvUPd171s8OG9lwbQvT6S0r1OtNe9U5jNvchQ1b2Tisy9aXbQvRlozr3A1di9zajSvWE0
0L20OtO9yg/SvSxd1L2LaNO9HKTMvReN173/0dW97tTUvXECyL14utS9Rl7QvaP+yL2S2ce9
5UfPvZ/Kxb10w8y9TB7VvQJczr21Hs29gyTJvXrVyb0AGs29QJ/RvZUOzr1T7s69UdPQvfDR
xr2Ftc29BaDXvdQUyb1VbMW9TfXAvbWAxr3i0sa9WWDLvSqgwL0kts69INvGvQBCxr2d4MW9
hrXKvTMCyb1bFse9a5LKvZALx703AMa9el/DvbdMub0lZ8W99lrEvbNbxr2g8sC9EqLGvZRT
w73+AMa9CknKvRHRxL0X58y9mGzUvZ9uyr3pLcu9af2+vZ8yvr3krr+9thvFvZHDvb35qcG9
RSvEvQQ2wr3CVcC9Rp/Ive+pw73T/7+9i27BvXbMuL2hGcO9Z3a8vdOUvr2ISbq9zyy2vetX
xL0S+Lu9P1PCvS52uL3sacG9TX+zvYk2vL1OMLi957DCvS3jw71wbry9edi+vUhavr0gxsG9
jjW+vfluvb2lFcO9ekq8ver/uL3XQ769lpq8vRa+vb34isG9YXS/vb51ur1Zbru9UXy2vfPy
vL1B0rK9AmK4vdWltL1GcLa9k8SrvZKhtr3CrrS9dXDCvZYOtr1WTr+9hx22vfWzvb2ocbi9
/ZqzvcC8tL1dc7a9YDK3vV1Aq71Zdri9yB+vvfLPuL0bTL29XzW5vWvztr2b4q29MLq0vTc9
t73mTq+97We5vZUNrL0utLa9sXWvvSlPtL33wrC9RY66vf1ftr201qq9edq0vYoewb2BmrK9
rZqsvdROs732H6+9NnWovUaOtb1eGLW927qyvdl2sr2ijrO95sW4va1vsr2x+rG9YIO0vRGk
sr2PALa9ThC4vYjbq70Yk6a9nqqpvVNIrb0/4q+94aSlvQM+p70bPKK9iVKxvZwWrb2ZC7O9
1QOzvVKusb1QYLe9qFeovfZYqr15nK694QmwvTKxr72kuKu9QvqivZBUrr0nC6u9oDWpvTLN
qL1Tw669BNuqvdbjqr0M+a+9u82pveDcrb2qnKi9OiGtvWqNrb1oaK29aWKtvYpTob39S7S9
wZmnveb4sr0TIae9X9WrvbPzqr2ETaa9ggWpvT/zqr2n5Km9h1SmvcRErL14lai9arOmvQ/v
rb0MQ6G9L+qgvbyYr71uMae9r+6lvcf1nL1R+6q9G3Cvvalmnb2n6qS9ZKqjvVp8pL1xnJ+9
d9Gjvd+aor1zMKS9fOCYvTgtp71Um6u91BGpvS8bpb0N/KO9MYWrvczyn7173aS9T5CdvTzi
o71Ga569J/2lvTJ2n71qAqG9s0WbvWAEqb0qd6C99xWXvVXqnL0DL5+9hp+ivQjzoL1mDqW9
oTyfvX7XnL0rgJW9m/WgvXC0lr2EOJS9ZJGXvbykoL2zvaW9px6gvTu/mr3Espe9yK+dvSZa
mL0UZpu97T6hvSdznb3LYqG9dE2cvZ/3pb3MGZ29UBiZvXe+oL0lD6O9pPievbyEl723b5O9
tpKevUmZm71hR5i9vL+cvWPrnL15oaK93W+XvcPkmb3V85m9AUCVvcJ6nL3uGJy9/l6cvaiX
k724sJ29nlmXvX6rlb1skpa9IduZvfFqm73CYZm9EJOUvQ8Alr1p0Jm9noGZveg4lb3d2ZW9
dIiZvdJamb0dZ5m9ucmVvafilL1gap29JG+dvV7doL0iL5a9pvuKvas+nb1vz5e9rbOPvWu7
lL2vnpG9bDOYvR2Nlb0ljpC93JCOvcNKlr1bc5S9IZGWvQ==</AssayYData></Step><Step><CommonData><SampleLocation>1</SampleLocation><SampleID></SampleID><SampleGroup></SampleGroup><SampleInfo></SampleInfo><SampleRow>A</SampleRow><SamplePlate>1</SamplePlate><WellType>BUFFER</WellType><Concentration>-1</Concentration><ConcentrationUnits>µg/ml</ConcentrationUnits><MolarConcentration>-1</MolarConcentration><MolarConcUnits>nM</MolarConcUnits><MolecularWeight>-1</MolecularWeight><Temperature>25</Temperature><StartTime>4001801</StartTime><AssayTime>60</AssayTime></CommonData><FlowRate>1000</FlowRate><StepType>BASELINE</StepType><StepName>Baseline</StepName><StepStatus>OK</StepStatus><ActualTime>60</ActualTime><CycleTime>0.2</CycleTime><AssayXData Points="300">uf5lQ+wxZkNnZmZDEZhmQ4bLZkO5/mZDLjJnQx9lZ0NTmGdDhstnQ7n+Z0PsMWhDH2VoQxGY
aEOGy2hDuf5oQ+wxaUMfZWlDU5hpQ4bLaUN3/mlDqzFqQx9lakNTmGpDRMtqQ7n+akOrMWtD
H2VrQxGYa0OGy2tDuf5rQ+wxbEPeZGxDEZhsQ4bLbEO5/mxDqzFtQ95kbUNTmG1DhsttQ7n+
bUPsMW5DH2VuQ2ucbkOGy25Dd/5uQ+wxb0PeZG9DU5hvQ4bLb0O5/m9DqzFwQx9lcEMRmHBD
hstwQ3f+cEOrMXFDH2VxQxGYcUNEy3FDuf5xQ+wxckPeZHJDWZlyQ4bLckO5/nJDqzFzQx9l
c0MRmHNDRMtzQ7n+c0OrMXRDH2V0Q1OYdENEy3RDd/50Q+wxdUMfZXVDEZh1Q0TLdUO5/nVD
7DF2Q95kdkMRmHZDRMt2Q7n+dkOrMXdDH2V3QxGYd0OSzXdDeP53Q6sxeEPeZHhDU5h4Q0TL
eEO5/nhD7DF5Q2dmeUNTmHlDRMt5Q7n+eUOrMXpDH2V6QxGYekNEy3pDuf56Q+wxe0PeZHtD
EZh7Q4bLe0N4/ntD7DF8Q95kfEMRmHxDhst8Q7n+fEOrMX1DH2V9QxGYfUNEy31DeP59Q6sx
fkMfZX5DEZh+Q0TLfkO5/n5D7DF/Qx9lf0NTmH9Dhst/Q3j+f0P2GIBDOjSAQwlMgEOiZYBD
XX+AQ9WYgENvsoBDKcyAQ6LlgEM8/4BD1RiBQ5AygUMJTIFDw2WBQ11/gUPVmIFDkLKBQ0rM
gUPD5YFDPP+BQ/YYgkOQMoJDCUyCQ6JlgkM8f4JD9piCQ2+ygkOszIJDouWCQ13/gkPVGIND
bzKDQylMg0PDZYNDXX+DQ9WYg0OQsoNDCcyDQ6Llg0M8/4ND1RiEQ5AyhEMJTIRDw2WEQzx/
hEP2mIRDb7KEQynMhEOi5YRDJwGFQ9UYhUNvMoVDKUyFQ6JlhUM8f4VD1ZiFQ2+yhUMJzIVD
w+WFQzz/hUPVGIZDbzKGQylMhkPDZYZDXX+GQ9WYhkNvsoZDCcyGQ8PlhkM8/4ZD9hiHQ28y
h0MJTIdDw2WHQzx/h0PVmIdDb7KHQwnMh0Oi5YdDXf+HQ/YYiENvMohDCUyIQ8NliEM8f4hD
1ZiIQ5CyiEMJzIhDw+WIQzz/iEP2GIlDkDKJQ2tMiUOiZYlDXX+JQ/aYiUNvsolDCcyJQ6Ll
iUM8/4lD1RiKQ5AyikMJTIpDomWKQ11/ikNYmYpDkLKKQwnMikOi5YpDnv+KQ/YYi0NvMotD
KUyLQ8Nli0Ndf4tD1ZiLQ2+yi0MJzItDw+WLQ13/i0P2GIxDbzKMQylMjEOiZYxDXX+MQ9WY
jEOQsoxDjMyMQ6LljEM8/4xD1RiNQ28yjUMJTI1Dw2WNQzx/jUPVmI1Db7KNQynMjUOi5Y1D
PP+NQ9UYjkNvMo5DKUyOQ8NljkOef45D1ZiOQ2+yjkMJzI5DouWOQ33/jkPVGI9DbzKPQwlM
j0PDZY9DXX+PQ9WYj0Nvso9DCcyPQ6Llj0M8/49D1RiQQ28ykEMJTJBDomWQQzx/kEP2mJBD
b7KQQynMkEPD5ZBD</AssayXData><AssayYData Points="300">QFaNvSNNlr1aM5S9luaVvROElb0eZ5S9D96JvaESlb3hlpa9OxKHvcNDkL0845i9MoGTvfEf
mL0RrY69dFuUvVh/kb1LJ5e9ez2RvauYjL3DuYu9PLiMvUYRjr0s7JS9tjiOvfsGj70CE4q9
scyRvcjhjL1Rnou9YJiSvaSxi71N4pK99jaSvXs0i73Ps5G97PaUveEVib048Yu9x1+OvelQ
i70pW5K9yD+VvVVVi7154Yu9kvOTvdEWgb2WUo69zTWKvT9yjb1xnoi9KNmLvVG0jr0MVIy9
8yiMvb7iir3gPIu9WJ2NvVG/ir1hIoi9dVqNvZobib1PNYu9tEiGvfJgkL2wHYG91QCCvYdG
hL1YfYO9rNyCvZnCjb3EuY69uUCMvTZMib2zgIK9KVeBvUYohb3mboi9b3aDvQgZlL1vo4W9
J5mEvV95hr3pmYa9xPeCvVckir1imoq9rZSCvdqje73h1YW9jIh+vS8kgr2d8Ia9T1iCvSC1
jb2O3YK9JT2Cven/iL2mdoC9rkCHvcJehr2Ts4K9E5p/vS7ifL3/Zou9d4SFvciuf70PBYG9
qGiCvRxLjr01bnm9cBOFva1vfr2NF4O9UoiLvYRRgr0PV4W9fDWGvZu/hr0kk3e9YsmCvWdX
er0vmIK9zIeGvQzDir3sJoO94v1/vXcqfr2k6Xm9Mfx8vfTfdb1nL3u9IqeAvaNtg71UAHW9
9KeAvdSIeb0ZPoO9y7CGvelqer1Pv4G9IiyEvYYHgL2y/4e9mO6Evdh0dr0RFoC9z9hpvUNA
cL2FPnG92jFsvSC0db0u7oG9CntyvUHFhb0eWoS9Ylh1vahBeL2xyHy9AWt5vbxqg715/Xu9
3356vdIPgr2APIe9TGFzvVN/gL0GlHy9WTOAvRlYZr14/H+9ZlNuvYY6db03aXS9q61uvbKz
cr0tQWy9C51vvZ6Mfb0a0oO9twl3vc4Tab1damm9DXZsvck8Z73FrXu9TWpwvawnfb2NV3G9
ve9tvd8yaL0EWX29c31vva+Ffr1WgWy99+x7vfPadb3+L2e9BPVjvegzar3F1Hi94YtsvWvh
cr06OoC9S6uBvcUhWL3vLG69svFsvRKMZb3d0Wu9+4tsvUK9br2KEGO9QsJtvQKRer0hjmC9
Vn1kvY1zZ70UH2u9cA5vvbNdgL26bmS9Kg9ivdgDb71qVXW9sNtfvbJoWb15mGO9adVtvbx5
b71e2GK9lgJrvYWgdL0O+GS9hG9VvQPuZr1Vs2S99IdSvfdNb72ex2u9GM9YvRhIb72woIC9
t4tyvV2WY70Y3XC9M4lZveVOXL0542O9tuZTveMKbb3GPW29IUBovQq1Xb25cWS9UJRnvUNN
dr3Qnl29UElbvfILZr0cd2K95F9jvYTDXb02XFq97plevbI+Zb1TGGG9/ZhVvbJnWb3Qy0+9
AkNavc/UWr1sNVK9ki5gvY25VL2lCl+9/6NNvcKyXL25Xk29A+RqvVHHVL03c169/399vZse
VL3rwFe9BuhTvdJibb157la9qZZLvaTZXr0/mWC9gd1SvcZWWL2yz2m9B/pXvf7AWr2bI1C9
XUBYvSINTr0mPkq9</AssayYData></Step><Step><CommonData><SampleLocation>8</SampleLocation><SampleID>BG505.W6.C2 gp120</SampleID><SampleGroup></SampleGroup><SampleInfo></SampleInfo><SampleRow>A</SampleRow><SamplePlate>1</SamplePlate><WellType>KSAMPLE</WellType><Concentration>-1</Concentration><ConcentrationUnits>µg/ml</ConcentrationUnits><MolarConcentration>2000</MolarConcentration><MolarConcUnits>nM</MolarConcUnits><MolecularWeight>-1</MolecularWeight><Temperature>25</Temperature><StartTime>4069892</StartTime><AssayTime>180</AssayTime></CommonData><FlowRate>600</FlowRate><StepType>ASSOC</StepType><StepName>Association</StepName><StepStatus>OK</StepStatus><ActualTime>179.999</ActualTime><CycleTime>0.2</CycleTime><AssayXData Points="900">XP+QQ9UYkUOPMpFDCEyRQ8JlkUM7f5FD1ZiRQ4+ykUMpzJFDwuWRQzv/kUP2GJJDbjKSQylM
kkOiZZJDXH+SQ9WYkkNuspJDCMySQ6LlkkM7/5JD9hiTQ24yk0MpTJNDomWTQzt/k0P2mJND
brKTQwjMk0Oi5ZNDO/+TQ/YYlENuMpRDCEyUQ6JllEM7f5RD1ZiUQ4+ylEMIzJRDouWUQ1z/
lEPVGJVDbjKVQwhMlUPCZZVDO3+VQ9WYlUNuspVDCMyVQ4fmlUM7/5VD1RiWQ24ylkMITJZD
omWWQzt/lkP2mJZDj7KWQwjMlkOi5ZZDO/+WQ/YYl0NuMpdDCEyXQ8Jll0M7f5dD1ZiXQ26y
l0MIzJdDouWXQ1z/l0PVGJhDbjKYQwhMmEOiZZhDO3+YQ9WYmENusphDKcyYQ6LlmEM7/5hD
1RiZQ24ymUMITJlDomWZQzt/mUP2mJlDbrKZQwjMmUOi5ZlDXP+ZQ9UYmkNuMppDCEyaQ6Jl
mkNcf5pD9piaQ26ymkMIzJpDwuWaQzv/mkPVGJtDjzKbQwhMm0OiZZtDO3+bQ9WYm0NusptD
KcybQ6Llm0M7/5tD9hicQ24ynEMITJxDomWcQzt/nEPVmJxDbrKcQwjMnEPC5ZxDO/+cQ9UY
nUNuMp1DCEydQ8JlnUNcf51D1ZidQ26ynUMIzJ1DwuWdQzv/nUPVGJ5DbjKeQwhMnkOiZZ5D
O3+eQ9WYnkOPsp5DKcyeQ6LlnkM7/55D1RifQ48yn0MITJ9DomWfQzt/n0PVmJ9DbrKfQwjM
n0Oi5Z9DO/+fQ/YYoENuMqBDCEygQ6JloENcf6BD1ZigQ4+yoEPNzKBDouWgQ1z/oEPVGKFD
bjKhQwhMoUOiZaFDO3+hQ9WYoUNusqFDCMyhQ8LloUM7/6FD9hiiQ24yokMITKJDwmWiQ1x/
okPVmKJDbrKiQwjMokPC5aJDO/+iQ9UYo0NuMqNDCEyjQ6Jlo0N9f6ND1ZijQ26yo0MIzKND
wuWjQ1z/o0P2GKRDjzKkQ2JQpEPCZaRDXH+kQ9WYpENusqRDCMykQ6LlpENc/6RD1RilQ/Iy
pUMpTKVDwmWlQzt/pUPVmKVDj7KlQwjMpUPC5aVDO/+lQ/YYpkOPMqZDKUymQ6JlpkNcf6ZD
9pimQ4+ypkMpzKZDBOamQ1z/pkMWGadDjzKnQylMp0PCZadDXH+nQ/aYp0OPsqdDKcynQ8Ll
p0Nc/6dD9hioQ48yqEMpTKhDwmWoQ1x/qEP2mKhDj7KoQynMqEPC5ahDXP+oQykcqUOPMqlD
KUypQ8JlqUNcf6lD9pipQ4+yqUMpzKlDwuWpQ1z/qUP2GKpDjzKqQylMqkPCZapDXH+qQ/aY
qkOPsqpDKcyqQ8LlqkNc/6pD9hirQ48yq0MpTKtDwmWrQ1x/q0P2mKtDj7KrQynMq0PC5atD
XP+rQ/YYrEOPMqxDKUysQ8JlrENcf6xD9pisQ4+yrEMpzKxDwuWsQ1z/rEP2GK1DjzKtQylM
rUPjZa1DXH+tQ/aYrUOPsq1DKcytQ8LlrUNc/61D9hiuQ48yrkMpTK5DwmWuQ1x/rkP2mK5D
j7KuQynMrkPC5a5DXP+uQ/YYr0OPMq9D2U6vQ8Jlr0Ncf69D9pivQ4+yr0MpzK9DwuWvQ1z/
r0P2GLBDjzKwQylMsEPCZbBDXH+wQ/aYsEOPsrBDKcywQ8LlsENc/7BD1RixQ48ysUMpTLFD
wmWxQ1x/sUP2mLFDj7KxQynMsUPC5bFDXP+xQ/YYskOPMrJDKUyyQ8JlskNcf7JD9piyQ4+y
skMpzLJDouWyQ1z/skP2GLNDjzKzQylMs0MrZ7NDXH+zQ/aYs0OPsrNDKcyzQ8Lls0Nc/7ND
1Ri0Q24ytEMpTLRDwmW0Q1x/tEP2mLRDj7K0QynMtEPC5bRDXP+0Q9UYtUOPMrVDCEy1Q8Jl
tUNcf7VD9pi1Q26ytUMIzLVDwuW1Q1z/tUP2GLZDjzK2QwhMtkPCZbZDXH+2Q9WYtkNusrZD
Kcy2Q8LltkNc/7ZD9hi3Q48yt0MpTLdDwmW3Q1x/t0P2mLdDbrK3QynMt0PC5bdDO/+3Q/YY
uEOPMrhDCEy4Q6JluENcf7hD9pi4Q4+yuEMpzLhDwuW4Q1z/uEPVGLlDjzK5Q5hOuUPCZblD
XH+5Q/aYuUOPsrlDKcy5Q8LluUNc/7lD1Ri6Q48yukMpTLpDwmW6Q1x/ukPVmLpDj7K6QynM
ukPC5bpDO/+6Q9UYu0OPMrtDKUy7Q8Jlu0Ncf7tD9pi7Q4+yu0MpzLtDwuW7Q1z/u0P2GLxD
jzK8QylMvEPCZbxDXH+8Q9WYvEOPsrxDKcy8Q8LlvENc/7xD9hi9Q48yvUMpTL1DwmW9Q1x/
vUPVmL1Dj7K9QynMvUPC5b1DXP+9Q9UYvkOPMr5DKUy+Q6JlvkM7f75D9pi+Q4+yvkMIzL5D
wuW+Q1z/vkPVGL9DbjK/QwhMv0OiZb9DXH+/Q/aYv0OPsr9DCMy/Q8Llv0Nc/79D9hjAQ48y
wEMITMBDwmXAQ1x/wEP2mMBDj7LAQynMwEPC5cBDXP/AQ/YYwUOPMsFDCEzBQ8JlwUNcf8FD
1ZjBQ26ywUMpzMFDwuXBQ1z/wUPVGMJDjzLCQylMwkOiZcJDXH/CQ/aYwkOPssJDKczCQ8Ll
wkNc/8JD9hjDQ48yw0M1TsNDwmXDQ1x/w0PVmMNDj7LDQwjMw0PC5cNDXP/DQ/YYxEOPMsRD
KUzEQ8JlxENcf8RD1ZjEQ4+yxEMIzMRDwuXEQ1z/xEO6GcVDbjLFQwhMxUPCZcVDXH/FQ/aY
xUOPssVDKczFQ8LlxUNc/8VD1RjGQ48yxkMITMZDwmXGQzt/xkPVmMZDj7LGQynMxkPC5cZD
O//GQ/YYx0OPMsdDKUzHQ8Jlx0M7f8dD9pjHQ26yx0MIzMdDwuXHQ1z/x0PVGMhDjzLIQylM
yEOiZchDXH/IQ9WYyEOPsshDKczIQ8LlyENc/8hD1RjJQ48yyUMITMlDwmXJQ1x/yUPVmMlD
brLJQwjMyUPj5clDXP/JQ9UYykOPMspDCEzKQ8JlykNcf8pD9pjKQ4+yykMpzMpDouXKQ1z/
ykPVGMtDjzLLQylMy0PCZctDXH/LQ/aYy0OPsstDCMzLQ6Lly0M7/8tD9hjMQ48yzEMITMxD
omXMQ1x/zEPVmMxDbrLMQwjMzEPC5cxDXP/MQ9UYzUOPMs1D30/NQ8JlzUM7f81D1ZjNQ26y
zUMpzM1DwuXNQ1z/zUPVGM5DjzLOQylMzkPCZc5DXH/OQ/aYzkOPss5DCMzOQ6LlzkNc/85D
9hjPQ24yz0MpTM9DwmXPQ1x/z0P2mM9DbrLPQwjMz0Oi5c9DXP/PQ9UY0EOPMtBDKUzQQ8Jl
0ENcf9BD9pjQQ4+y0EMpzNBDouXQQ1z/0EPVGNFDbjLRQylM0UPCZdFDXH/RQ9WY0UNustFD
CMzRQ8Ll0UM7/9FD9hjSQ24y0kMpTNJDwmXSQzt/0kP2mNJDj7LSQynM0kOi5dJDXP/SQ9UY
00OPMtNDKUzTQ6Jl00M7f9ND9pjTQ26y00MIzNNDouXTQ1z/00P2GNRDbjLUQwhM1EPCZdRD
O3/UQ9WY1ENustRDCMzUQ8Ll1EM7/9RD1RjVQ48y1UMpTNVDomXVQzt/1UP2mNVDj7LVQynM
1UPC5dVDO//VQ/YY1kOPMtZDKUzWQ8Jl1kNcf9ZD1ZjWQ26y1kMIzNZDwuXWQ1z/1kPVGNdD
jzLXQwhM10PCZddDO3/XQ9WY10OPstdDCMzXQ8Ll10M7/9dD1RjYQ48y2EMpTNhDwmXYQzt/
2EPVmNhDj7LYQynM2EOi5dhDO//YQ/YY2UOPMtlDKUzZQ6Jl2UM7f9lD9pjZQ26y2UMpzNlD
ouXZQzv/2UPVGNpDbjLaQwhM2kPCZdpDXH/aQ9WY2kOPstpDCMzaQ6Ll2kM7/9pD9hjbQ48y
20MITNtDomXbQzt/20PVmNtDbrLbQynM20Oi5dtDO//bQ/YY3EOPMtxDCEzcQ6Jl3EM7f9xD
1ZjcQ26y3EMIzNxDouXcQzv/3EPbGd1DjzLdQylM3UOiZd1DO3/dQ9WY3UOPst1DKczdQ6Ll
3UNc/91D9hjeQ24y3kMITN5DomXeQ1x/3kPVmN5DbrLeQynM3kOi5d5DO//eQ9UY30NuMt9D
CEzfQ6Jl30M7f99D1ZjfQ26y30MIzN9DouXfQzv/30P2GOBDbjLgQwhM4EPCZeBDO3/gQ9WY
4ENusuBDKczgQ6Ll4ENc/+BD1RjhQ48y4UMITOFDomXhQzt/4UPVmOFDbrLhQwjM4UO66eFD
O//hQ9UY4kNuMuJDKUziQ6Jl4kNcf+JD1ZjiQ26y4kMpzOJDouXiQzv/4kPVGONDbjLjQwhM
40PCZeNDO3/jQ/aY40NusuNDKczjQ6Ll40M7/+ND9hjkQ24y5EMITORDomXkQzt/5EPVmORD
j7LkQwjM5EOi5eRDXP/kQ9UY5UOPMuVDKUzlQ6Jl5UM7f+VD9pjlQ26y5UMpzOVDouXlQzv/
5UPVGOZDbjLmQwhM5kOiZeZDXH/mQ9WY5kOPsuZDKczmQ8Ll5kM7/+ZD9hjnQ24y50MpTOdD
wmXnQzt/50PVmOdDbrLnQwjM50Oi5edDXP/nQ9UY6EOPMuhDCEzoQ6Jl6EM7f+hD9pjoQ4+y
6EMIzOhDouXoQ1z/6EP2GOlDjzLpQwhM6UOiZelDO3/pQ9WY6UNusulDCMzpQ6Ll6UM7/+lD
1RjqQ24y6kMpTOpDomXqQzt/6kPVmOpDj7LqQwjM6kOi5epD</AssayXData><AssayYData Points="900">dAhbvYpVcr1TEZe9fjmnvWvgu717js29qqjGvUb94b26Puy9MZbwvSFJ/L3gV/y9/CQAvg+y
Ab7M8wS+/oUIvjsFBL5JaQi+pj8IvmpRBr4JaQ6+i8YKvuTZC74GMgS+4qwGvkdkDb4ceAq+
uhIKvm6PCL50Xge+RnENvpeWB77H4wa+lvUNvjlqDL6UzQm++48Hvqs1Br6+SQq+eeILvoLL
CL6+dwm+E8IMvgX8C76ETgm+a9sEvkX4BL4VaAe+B+oGvlIqBb7/xgi+F/oHvhO3BL5p4wm+
RMkCvso/Br5/Vge+fy8Dvg24/72GhAK+39wAvni7Ab4RsgG+TOj4vTFxAL4F1QG+rGT/vWk1
AL5DPQG+1oD8vfPJ/L1dzgG+4Gr3vbBd/73MRgC+1LYAvjt2AL46QPS9SHwBvh0O/b3iovS9
9yjzveI//b0gp/e9K/r+vSdh+b2WF/S9eEf6vcyt/b10JPe9eXH0vaPq+L0PQO69wofvvQH8
5L0hYvK9umv1vXmj8b2qj+m9g+jzvUeD8b1WNO69u5LqvVxP6b3+f+i9yD3qvXjB472cG/C9
B3rpvdsU9b1EZ+e9bDbqvUDL572Hmeq9XjfmvZ2T5L2HPua9S33lvcZx3L24Eu69QDTsvcGe
4L0OmeG9NN/YvSYO4b2T39u9wHfnvagX2b3xZOG9npvWvaqJ4b2fWeS93lfZvQ0v3L26k+C9
V1PevaSI4b3uHN69ep7avfI+3L30xNi96svSvbW9171BgNe9C6bavfai171eu9O98o/TvZpn
173/BtW9F2LVvZGa2b3C1Nq9rvjVvUgu172E8dC9yrbIva1N2L208Nm9n23MvVZm0r2lBNO9
V3vSvWIu1b1EUtC9MwDNvUJ+0r3B68G9kpHJvSGxy71h1M29HSjUvZeCxL3AAtC9GrnMvbFy
zb0fPsq9dS/KvaZ6x73XQse9A8XKvdQRx72gW8q90ePAvbiYwb0aH8S9uP/BvbTnwb1tl8e9
L+DHvbY0xb3xaMq9Vn3Avc3wx70RkMC9kELAvcXgyL2jSr+9jo3BvUbHxL1Prb69qY7MvRbr
wL1rmcG972nDvRE9u73e+cG9P27BvQhewL08mrq9Phq7vZR1vr3vXcO904DBvZLzuL0a/be9
UrS4vQbZub2rWru9XOa0vXiawb0gzbe96ty7vRaoub290rq96me8vVyVvL2tfrS9oFCwvfVY
vr2okL29TFe7vfwFu70ThrG9uV+2vUOSs71oC7u99ISxvRXGqb0OJq+9Ck+zvfstsb1hzaq9
5BKyvTc3tr2IJ6294XSvveF1rr0stai9/F+svfP2tL1uM7C9Ze2pvb6HsL2BlLS9VY+0vUYB
rL14rKi9g9GyvTNtqr22WbG9FoyvveBxpL0ufa+9m/e1veyHor0YBKa9eZGsvdRNp728N6+9
u6mxveOro719jaO9dX2mvRyRq70WOaW9db2pvYUqo712jKy9XbKkvVO2nL1kvKq92PumvXuG
n73OTrW9oHGeve2Mor2GhKW9WNKmvQRyqr2Mmam96j6qvZIepr1hwKy9ZdepvXOCor09w6e9
VHOmvZTwoL2aH6m9YbmcvStsnb37Pqa9koOhvZdUpb34sJ69WIeevTAtoL3ncqC99smZvfA/
nb0nRqO9UoKdvbpEnr1+z5i9RP6hvcBPob1P+569DrmQvflRmr0LUZa9lAOjvW6gkr0g5Zm9
RemWvaqsor2g25S9x8eZvU0hnr14jZ+9NkigvT9sm73xeZW995+VvRK9mL1XMJq9ay6gvbY2
nb2MeJK9qWiUvR6mmb1NwJe9/vaVvWa9nb1PGZC9b2+WvQg9k702jI69z8KbvVkJlb2dB429
32GTvVcBi70FU5G9LB2evVoLmr0uw4i92taWvTNQi70yII69706SvUpwhL0ms4u9EWyRvR/G
kr3mCo295hePvUNZlb3mkZG9dOyOvQ71kb3WvZC9TDWTvR4Rjr2cOYq9PlGKvXzuib0Ak5S9
+MOSvfuKjL3XIZO92HaHvSfTh70B2JK91IyKvfzck7222oO97HaNvdsqjr0AQ5G9JgOBveNf
gr1QiIO95kmNvSfIh71B/4a93faLve38iL04EYS9+l6Hvcv5ir2ye4C9sPyJvT7WhL1A24O9
dPOLvfnhhr0Xooe9cJyIveTDhb3b/oa9npCDvTo+gL3ATIa9nN1wvQY8hr0XAYO9/7Z9vbrm
eb3mhYS9+9OIvTEDgr1idoG9vr2Gvew+d73ncIG9wveAvUIAe71xIYa9aaWCved8cL0HFoO9
bG10veIOf73N+4S9cRyFvacrfb1iA4S9fI91vTINgr2cF4C9cgh2vVl0fr3yM4G9e6+AvVRp
fb22JoK9oZ57vaxwc72ziG+9DDR/vayxfb077Ha9VfKDvfD0eb1pT4e9gO12vYD9cb3ZoH+9
7dCBvYPPgL32QXq91IhuvVNubL2E9YG9oEZ5vUlvcL22TXK9pNBvvRmEb73bCnG9cJF0vcNu
br3q5nC9oVV7vYe6dL3O8Wm9ZpV7vawEZr1h4HW9yFJwveLpYb2dy2i9phR3vQYfbb1kKn+9
5RGBvWBpgL2fB1y9Hu5evRCuVr3QX1q9p5ZavbslVb0elGG95hlPvS4ea70Jp2S9UByBveCg
Wr3nu2e9xpVtveHKYb3FiGC9/kdYvf4NR71NZXS9/NRrvQ1aX71Nd1y9tZNcvV6VXL20cWq9
oA1evTDBV70SGFe9bG5ivd72Yr2n/mS9rOdkvYFpa71QPFm9kCdUvYDWUr0Qtlu9Xv5VvQlQ
Tb1xC0y9t2xLvULjVb1sMlW9YQdhvR3kVr3BwVO9FWxSvQXTaL2USVe93mxZvWGaS71NuVS9
2N5IvYSYSL3xP1K9ruJfvSJzRr1I7Fa9DsVXvbX5R718d1q9/oxWvTvdW72ZXUu9YS5bvZCl
WL3rD0q95mBfvXQ/Xb1DL1G9HQxZvRo9WL3xRFO9MshbvYtQVr1rRU29h4xPvaf2RL3d0EG9
jphbvaYsU72w7E+99aZTvTUdRL1ARlG9W1ZMvYStUL2coES9oQhEvTTGRb0F/DO90lxavZhv
U70N40e9J+5Cvf7hNb2pmES9A0ZLvQHUUL1tEFO9tc88vVGjTr1xVCe9FnJDvcEXTr0P7T+9
bwdOvbrxN71QE0i98hxHvbO1Qb0qOz29kRU3vRCBPb2qtja9OzdBvQJ6KL3Z2Ee9mcM+vSQ2
Ob2XKTa9Rvs9vXH4Nr1HsEK9xyU9vREZRb2wKDW9N10/vVmzQL2oiUG9F50tvZfdRL0zWkS9
5hsovSpNSr22UzC9sC43vdoxLr2+gTm9tfgkvSyoNb1lc0G9Ff8pvWHVMb33EEu94/47vaQk
PL1nPS+9p24vvQ2xIL0Rfym9JmgzvRAKMb3HOC6985A2vVubHr3YVDG9/HolvWU7ML0Tci69
M9U5vQM3N70/+jy9jvYzvQmzMb3MGia9xKwnvb+XK70Njy69btouvRmcLr0FQj29F9govewy
OL3WBiu9JDk9vfUKKr1gUSi9fM4dvcUuLr1jDR+9anwovTkHJ71upye9qzItvSe3J73IsyK9
y/UXvbQQOb30GDC9eIMuvQxrH71BXTi9JqI3vc2yHL3ZTTC9itwmvTKPKL0HwTC9i2UdveRS
Ib122jG99R0qvSC5HL1LPCO9t3QSvWFFJb2NHii90wAvvcbmKr3PeCy9L38zvV4fIr0RBxW9
4+oTvVZwJb1biyW98zMevQ2DHb0r6CW9vVAgvV9MKL2w3jC9hKgIvYRKKL1phyW9M7QgvX81
Gr0XdBi9EV8dvdQHH72c2xi9xmQcvfWXI72ySRm9aHYZvZBUEr25RB69pSYhvZNyH702yhK9
Gf4fvSLZE70dHRi9kOYjvVppKr2bRxq90RIUvXtEJr1OnQu9s9QfvWW4Hr1nGg29oUobvT/l
GL1Q3B29TWEKvf95IL1ZwAS9mnwevZbXG72ENBe9oKsQvXk5Fb2IqQi9fxoSvfjaCL06wQ+9
iqPzvICLFL2aVBi97ooZvYFOCr3R2Bi9/DIUvd41EL2qEAC9iGYMvYb5A72gQBG9hEsSvbcl
Cb3Wreu86tkMveB3A73vORK9JD0RveE3Er23zwG95kMIvf5WIL15KhC98ZYMvbwBEb30tBG9
BDEQvbs16Lz9Vwu93n8QvQsiB70esfq8JfkSvXxm9LxkNgi9evAKveciAL11Nfm8saXXvIWy
CL3bRf68LcARvaHH2bzJyQW9o8AGvciMCb2Cogy9QfIKvc+nAr1Rgvu8WFYIvZCpCb1CKAi9
1f4MvfOXBL0eQgK9U0X7vDfPEL0ygOq89MoBvfTlCb2hD/K8B1gHvQihDr1J0gu93QnlvGsV
8LyfFgC93p4BvRkVCb2+ggW91Nn6vLMr+rxUfdG8bZYBvd2o/bzJjve8XLntvPHF9bzFEMy8
xLwCvVLiBL2VMP28OXv1vDfN5LyLtgO99Wf7vJ8CBb11SAW9+BgCvSbe9LxDfca8/pQEvdZM
6LzHTNy83pbcvJyv87wyRPS8GTzxvGGR77yi5su8XcbtvC98+7yoVeq8I8LxvO9967wEstW8
Onr7vBFD47ynoOu84lLLvAQ36LyZhd+8LfnLvEFQ7Lx74OO8qFbWvPGM2byHOee8KArrvCTr
7rzSduy84PXLvEmUAr1Rad68vy/hvAxY4ryDbNa8YbLMvBdd+rx2A/C82cXdvDph37zTB/C8
In7wvIIH27zTf9C8oRHfvGCnzLzwf9a8NO3mvNe32Lw5GMu8</AssayYData></Step><Step><CommonData><SampleLocation>1</SampleLocation><SampleID></SampleID><SampleGroup></SampleGroup><SampleInfo></SampleInfo><SampleRow>A</SampleRow><SamplePlate>1</SamplePlate><WellType>BUFFER</WellType><Concentration>-1</Concentration><ConcentrationUnits>µg/ml</ConcentrationUnits><MolarConcentration>-1</MolarConcentration><MolarConcUnits>nM</MolarConcUnits><MolecularWeight>-1</MolecularWeight><Temperature>25</Temperature><StartTime>4257906</StartTime><AssayTime>180</AssayTime></CommonData><FlowRate>600</FlowRate><StepType>DISASSOC</StepType><StepName>Dissociation</StepName><StepStatus>OK</StepStatus><ActualTime>180</ActualTime><CycleTime>0.2</CycleTime><AssayXData Points="900">PP/qQ9YY60NvMutDCUzrQ6Jl60M8f+tD1pjrQ2+y60MJzOtDouXrQzz/60PWGOxDTjLsQwlM
7EOiZexDG3/sQ9aY7ENvsuxDCczsQ6Ll7EMb/+xD1hjtQ04y7UMJTO1DgmXtQzx/7UPWmO1D
b7LtQwnM7UOC5e1DG//tQ9YY7kNvMu5DCUzuQ6Jl7kM8f+5D1pjuQ2+y7kPoy+5DouXuQzz/
7kPWGO9DTjLvQwlM70OiZe9DPH/vQ9aY70Nvsu9DCczvQ6Ll70M8/+9D1hjwQ28y8EMJTPBD
omXwQzx/8EPWmPBDTrLwQ+jL8EOi5fBDPP/wQ9YY8UNvMvFDCUzxQ6Jl8UMbf/FDtZjxQ06y
8UMJzPFDouXxQzz/8UPWGPJDbzLyQwlM8kOiZfJDG3/yQ9aY8kNvsvJDCczyQ6Ll8kMb//JD
tRjzQ28y80MJTPNDgmXzQzx/80PWmPNDTrLzQwnM80Oi5fNDG//zQ7UY9ENOMvRDCUz0Q6Jl
9EM8f/RDtZj0Q2+y9EMJzPRDouX0Qxv/9EPWGPVDbzL1Q+hL9UOCZfVDG3/1Q7WY9UNvsvVD
6Mv1Q6Ll9UM8//VD1hj2Q28y9kMJTPZDgmX2Qzx/9kPWmPZDb7L2Q+jL9kOC5fZDPP/2Q9YY
90NvMvdDCUz3Q6Jl90M8f/dDtZj3Q2+y90Poy/dDouX3Qxv/90PWGPhDbzL4QwlM+EOiZfhD
PH/4Q7WY+ENvsvhDCcz4Q4Ll+EM8//hDtRj5Q04y+UPoS/lDomX5Qzx/+UPWmPlDb7L5QwnM
+UOi5flDPP/5Q9YY+kNvMvpDCUz6Q6Jl+kMbf/pDtZj6Q06y+kMJzPpDouX6Qxv/+kPWGPtD
TjL7QwlM+0OCZftDG3/7Q9aY+0NvsvtD6Mv7Q6Ll+0Mb//tDtRj8Q28y/EMJTPxDgmX8Qxt/
/EPWmPxDkLL8Q+jL/EOC5fxDPP/8Q9YY/UNvMv1DCUz9Q4Jl/UM8f/1DtZj9Q2+y/UMJzP1D
ouX9Qzz//UPWGP5DbzL+Q+hL/kOiZf5DG3/+Q7WY/kNvsv5D6Mv+Q6Ll/kMb//5DtRj/Q04y
/0PoS/9DomX/Qxt//0O1mP9Db7L/Q+jL/0OC5f9DPP//Q1oMAEQ4GQBEBCYARNEyAESOPwBE
a0wARDhZAET0ZQBE0XIARJ5/AERrjABEOJkARASmAETRsgBEjr8ARFrMAEQ42QBEBOYARNHy
AESe/wBEawwBRDgZAUQEJgFEwTIBRI4/AURaTAFEOFkBRPRlAUTRcgFEjn8BRGuMAUQ4mQFE
9KUBRNGyAUSOvwFEa8wBRDjZAUT05QFEwfIBRJ7/AURrDAJEJxkCRPQlAkTRMgJEDUICRFpM
AkQ4WQJEBGYCRMFyAkSefwJEWowCRCeZAkT0pQJE0bICRJ6/AkRrzAJEONkCRATmAkTR8gJE
jv8CRGsMA0QnGQNEBCYDRNEyA0SePwNEWkwDRDhZA0T0ZQNEwXIDRJ5/A0RajANEOJkDRASm
A0TBsgNEnr8DRFrMA0Q42QNEBOYDRNHyA0SO/wNEWgwERDgZBEQEJgRE0TIERI4/BERrTARE
J1kERARmBETBcgREnn8ERFqMBEQ4mQREBKYERNGyBESevwREa8wERDjZBEQE5gREwfIERJ7/
BERaDAVEOBkFRAQmBUTBMgVEjj8FRGtMBUQnWQVE9GUFRMFyBUSOfwVEWowFRCeZBUT0pQVE
wbIFRJ6/BURrzAVEONkFRPTlBUTR8gVEjv8FRFoMBkQ4GQZE9CUGRNEyBkSePwZEa0wGRDhZ
BkT0ZQZE0XIGRI5/BkRrjAZEOJkGRASmBkTBsgZEjr8GRGDNBkQn2QZEBOYGRMHyBkSO/wZE
awwHRCcZB0T0JQdEwTIHRJ4/B0RrTAdEOFkHRPRlB0TBcgdEnn8HRFqMB0QnmQdEBKYHRNGy
B0SevwdEa8wHRCfZB0T05QdEwfIHRI7/B0RaDAhEJxkIRAQmCEQjMwhEnj8IRFpMCEQnWQhE
9GUIRMFyCESOfwhEa4wIRCeZCEQEpghE0bIIRI6/CERrzAhEJ9kIRPTlCETR8ghEjv8IRGsM
CUQ4GQlE9CUJRMEyCUSOPwlEWkwJRCdZCUQEZglEwXIJRI5/CURajAlEJ5kJRPSlCUTRsglE
jr8JRFrMCUQn2QlE9OUJRMHyCUSe/wlEWgwKRDgZCkT0JQpEwTIKRI4/CkRaTApEOFkKRPRl
CkTBcgpEjn8KRGuMCkQnmQpE9KUKRMGyCkSOvwpEWswKRCfZCkQE5gpE0fIKRJ7/CkRaDAtE
JxkLRPQlC0TBMgtEjj8LRFpMC0Q4WQtEBGYLRNFyC0SOfwtEWowLRCeZC0T0pQtEwbILRI6/
C0RazAtEONkLRPTlC0TR8gtEjv8LRGsMDEQnGQxEBCYMRNEyDESOPwxEWkwMRCdZDET0ZQxE
0XIMRI5/DERrjAxEJ5kMRPSlDETBsgxEnr8MRFrMDEQn2QxE9OUMRMHyDESO/wxEawwNRDgZ
DUT0JQ1E0TINRJ4/DURaTA1EJ1kNRARmDUTBcg1Ejn8NRFqMDUQnmQ1E9KUNRNGyDUT2wA1E
WswNRCfZDUT05Q1EwfINRI7/DURaDA5EJxkORAQmDkTRMg5Ejj8ORFpMDkROWg5E9GUORMFy
DkSOfw5EWowORCeZDkT0pQ5E0bIORI6/DkRazA5EJ9kORPTlDkTB8g5Ejv8ORGsMD0QnGQ9E
9CUPRNEyD0SOPw9EWkwPRCdZD0T0ZQ9EwXIPRI5/D0RajA9EJ5kPRPSlD0TBsg9Ejr8PRFrM
D0Qn2Q9EBOYPRMHyD0SO/w9EWgwQRCcZEET0JRBEwTIQRI4/EERaTBBEJ1kQRARmEETBchBE
jn8QRFqMEEQ4mRBE9KUQRNGyEESOvxBEa8wQRCfZEET05RBEwfIQRI7/EERaDBFEJxkRRPQl
EUTBMhFEjj8RRFpMEUQnWRFEJWYRRMFyEUSOfxFEWowRRCeZEUT0pRFEwbIRRI6/EURazBFE
J9kRRATmEUTB8hFEjv8RRFoMEkQnGRJEBCYSRMEyEkSOPxJEWkwSRCdZEkQVZhJEwXISRI5/
EkRajBJEJ5kSRPSlEkTBshJEnr8SRFrMEkQn2RJE9OUSRNHyEkSe/xJEWgwTRCcZE0T0JRNE
wTITRJ4/E0RaTBNEJ1kTRPRlE0TRchNEjn8TRHuME0QnmRNE9KUTRMGyE0SOvxNEWswTRDjZ
E0T05RNE8vITRI7/E0RrDBREJxkURBUmFETBMhREjj8URGtMFEQnWRREBGYURMFyFESOfxRE
a4wURCeZFET0pRRE0bIURJ6/FERazBREJ9kURPTlFETR8hREnv8URGsMFUQnGRVEBCYVRNEy
FUSePxVEWkwVREhZFUQEZhVEwXIVRI5/FURajBVEJ5kVRASmFUTishVEjr8VRGvMFUQ42RVE
9OUVRMHyFUSe/xVEewwWRDgZFkQEJhZE0TIWRJ4/FkRrTBZEOFkWRARmFkTRchZEnn8WRHuM
FkQ4mRZEBKYWRNGyFkSevxZEa8wWREjZFkQE5hZE0fIWRJ7/FkRrDBdEOBkXRAQmF0TRMhdE
nj8XRGtMF0Q4WRdEBGYXRNFyF0SefxdEa4wXRDiZF0QEphdE0bIXRJ6/F0RrzBdEONkXRATm
F0TR8hdEnv8XRGsMGERYGRhEBCYYRNEyGESePxhEa0wYRDhZGEQEZhhE0XIYRJ5/GERrjBhE
OJkYRASmGETRshhEnr8YRGvMGEQ42RhEBOYYRNHyGESe/xhEawwZRDgZGUQEJhlE0TIZRJ4/
GURrTBlEOFkZRARmGUTRchlEnn8ZRGuMGUQ4mRlEBKYZRNGyGUSevxlEa8wZRDjZGUQE5hlE
0fIZRJ7/GURrDBpEOBkaRAQmGkTRMhpEnj8aRGtMGkQ4WRpEBGYaRNFyGkSefxpEa4waRCeZ
GkQEphpE0bIaRJ6/GkRazBpEONkaRATmGkTB8hpEnv8aRGsMG0Q4GRtEBCYbRMEyG0SePxtE
a0wbRDhZG0QEZhtE0XIbRJ5/G0RrjBtEOJkbRASmG0TRshtEnr8bRGvMG0Q42RtEBOYbRNHy
G0Se/xtEawwcRDgZHEQEJhxE0TIcRJ4/HERrTBxEOFkcRARmHETRchxEnn8cRGuMHEQ4mRxE
BKYcRNGyHESevxxEWswcRDjZHEQE5hxE0fIcRJ7/HERrDB1EOBkdRAQmHUTRMh1Enj8dRGtM
HUQ4WR1EBGYdRMFyHUSefx1Ea4wdRDiZHUQEph1E0bIdRJ6/HURrzB1EONkdRATmHUTR8h1E
nv8dRGsMHkQ4GR5EBCYeRNEyHkSePx5Ea0weRDhZHkQEZh5E0XIeRJ5/HkRajB5EOJkeRNqm
HkTRsh5Ejr8eRGvMHkQ42R5EBOYeRPLyHkSe/x5EawwfRFgZH0QEJh9E0TIfRI4/H0RrTB9E
J1kfRARmH0TRch9Ejn8fRGuMH0QnmR9EBKYfRNGyH0Sevx9Ea8wfRDjZH0QE5h9E0fIfRJ7/
H0RrDCBEOBkgRPQlIETRMiBEnj8gRFpMIEQ4WSBEBGYgRNFyIESefyBEWowgRDiZIET0pSBE
0bIgRJ6/IERrzCBEONkgRATmIETR8iBEnv8gRMkOIUQ4GSFEBCYhRNEyIUSePyFEWkwhRDhZ
IUT0ZSFEwXIhRJ5/IURrjCFEJ5khRASmIUTRsiFEnr8hRGvMIUQ42SFEBOYhRNHyIUSe/yFE
awwiRCcZIkQEJiJEwTIiRJ4/IkRrTCJEOFkiRARmIkTRciJE</AssayXData><AssayYData Points="900">zFhBvW6yDr1ULc28cz+AvLr9TTtZ1zo8YvK+PGMo7TxF5s880t8KPbUOIT38NTI9VLcnPQ2P
Mj03/z49ztQzPQBBLz2YqTc9GAhCPdHbSj0Uu0k9KWk+PZQNHj3j8io9vPUxPd2lLj2umjQ9
7I48PXiYKT1NcSY9rnIePWnjKD08tT0917IpPWUKGT3kfiU9MaMgPWXdND23yRk97DgPPdnO
Hj2QnCE98Y0rPV0zIz0/Aho9aLQMPad7Gj0diAg9j2YZPZEyFT37ogo9pkQUPbkGGz29yg09
az4GPVxK+jx2P+086H0KPcku/TyLBg895tbXPEkoAj1waAA9WxLkPGKF/DyqAuQ8otD/PDku
Az0PuwI9kVb9PM3a7zwsQAI95bYKPf6/AD2QeP48cuj2PFGnHD1kIuc8ovzxPIFO1TwyEwQ9
B8b3POkc/DwUg+k8rjkAPVQU4jzhsQA9m6IBPQO34zzXxAE998XNPOo/5TyB9uA8djQAPb4K
3TxYb+E8JqTkPJ0Szjyi6MA8X9vVPDCc3jxptr08KMrVPDcv4TwPcOg8klfnPPbI0jwmLsg8
Y/PPPImDxDy1cew8aSqxPBD+yTypiaY8DTPgPEMCvDxoObw8Za2pPI2r1DwK/tU8kJq8PI4z
uDzS5MU8UH/ZPLSq1TwvUs08fZDiPDZgwTwV3/U8cazaPGzM0jxqc9M81VC6PHNA+Dw2dM48
okHJPL3vzjx6wbg834qcPHkd4Tw6i7Y8pqalPHtUszzCLNE8vUm1PI64vTzfMqs8gTvCPCmo
ujzvqrg8DmKlPC+ZjDw25Z88zGCZPDlcfjxoBZc8nBrHPAMwwjxtzKg8J6ysPIvFqDxUrqk8
+hmUPDcZmTzZDss800yXPNud3zwcxK88rfKuPIifnzypvLg85VCpPPTSnzzQPKs8RMTGPHRN
yDxBRq88xH2nPM4ukzxHtbU80YO4PPagqzz5E7U8h1ScPGHqkDz6Qbw8rRzaPNIqrTzfZZ08
eS+oPMJinjwKzLk8qV2TPLXKnTwkfIg8QfKtPLaDnjzsG4U8JvSnPN4QmTy5/5Q81lrAPGVw
sDwfepU8b8KfPNktvjxdZY48/kOdPDUUyzxtJpA8/eO6PDzlqDxzeIg83Bx6PEdzqTyoSag8
gCaOPFvIizxFv5s8lAW1PIwZwDzNFY48BGKuPIZ9nDwbZaI8gOKRPNg1jzxT9Io8mOW5PKTs
qjxsfK48NHaYPMFlrzwb8qI8Zw6fPPw2gjw7SI88UgWRPCWusTztZJc8qNmgPATPijzX76A8
eP+tPP/lsjx5Arc8kRevPD+6izwU2Jg8X4GVPCBprDw5nYk8eb2QPE8/qDyOHqQ8uIWFPN06
nzzWtY48wyaCPNZmuTx56pU8bmOTPE51qDxonXU8gRqJPCOQgTyVAHI8E3NDPJsphTyN2348
T++XPJmJjTwepYI8tz2JPOSxgjwJZJQ8IimPPI/spzx5HJY8unCTPPKChzzZNJ08h6e0PB1J
lDxI/6g8cFeSPHxUwjy725I8k5NyPK+FkTzWynU8A0q7PPqGkzzLR508VvNGPCvbczx1eoQ8
AniZPKWyqDz2iZE8cViZPEhDiDzSDp08L/61PG8AmzzLe5A8HfFtPEuIUTzygls8wzdPPNbf
ljzWnog8AXGtPH8OlDx/1rA8C/qHPNLPljxLr2w8YOKrPLYinzxYLZU8ysigPFC6fTx5/X88
r1qEPCTZrjyvIHI8HP+CPFIPojwp1448rXiBPGyzgTwJm5E83R+gPCIxpjwm9nw8HSJuPDb0
cDw62Jw8Yrx7PKRxnjykEqQ8GcqbPK1KVjx/doU8KSeRPIEUjTzPunQ8Q4aIPP+IjjxG7YQ8
xSWrPI/1hzwjL4M8IQeNPCMckjxMdEw8wIqgPFUOcDycZI88Z3iKPMUmizyNc6s8kE2ZPBbA
kjy8wk88122PPDeyijwNeFk8DoqKPFK9nDxZ+ZI8h5ltPHbUmjyfW5E8cFOsPAc9oTzxH5c8
CYV7PCtlqTwHo2c8Tl+GPPYYTDx28p88bHSMPIuYjzy1UJ88DpOPPA00ZzyIRW08un+TPI2m
kzzy5YE8qUyaPAwxqDw8aAU8zUuFPFUyjjwTZ3k86o2KPB+/kjwDQ5I82GCiPJl7bjxJ6Yc8
jh+mPAHffzx41pk805KWPHCyajyqBnU8GnaYPEzDgzxNqJQ8oWlkPKWjljxKEXo8pD+HPJm6
gjz1lYA8/l2HPIJRizzzPZo8Q7+gPNvEhTyXaIU8ZDOJPKtyazzhtIc8OfOUPOblgjxULm08
PkN9PKJvjDxgSpg8I5mHPAEIqTwqzbE8NdeIPF5prDwFGIg8HAyIPBNnkDy9EpE8UhyOPKZq
gzyHcI88axqcPB5Sizy1ol08uWZ6PE1oYTz265Y89KFPPGjkczw55LM8NVKCPHqMiDzU3Z48
ng+dPOF5gTxbOaI8gv6gPAtInDycZKM8Ik+MPKNohzxp/5Y832+nPDOfeTyYepg8Jx2JPIan
hDzOF4E8mgeHPKSuiTwnATM8koK7PG+glzzcKWc8G++HPBlqnDyuLJs81ZKXPLIfjDxLnoo8
zEc5PAXLojw6V5k8fRCVPBR3qzzWnpk80gqiPHUEhjz3Bp88UcuvPBxihjzfaow8rWWnPPcD
lzwmiZs8cLmOPL0FlDy6VXQ8B72OPIHbUTwrFJU8UOOnPBJvnzxK/JY82UNHPAnhnzyvi3Q8
WNAzPM3RKTwRGbc8noR6PMyxtTzea5M8ZxmVPGvVhDxBHaY8BredPD3SmDzoaoc8AbNTPCcW
izwRlm88hW2FPPLhkTyRiIM8fm6LPF0Xojyom5E8t1eHPBiGpTz1/nM8mKt6PJF+fTweUq48
FVqXPMjujTz/U4Y8jXiYPBemkDz+1aQ86s2VPIVweDxEPY48LwGlPLwNrDzEkpA8YkaePJfH
hzxGE5c8sJeGPM72iDxkjJU8UQOjPJFfkTzL7XM8rfKbPNeVhzwcKJM8zoWNPGj9mTwp3YM8
cmqfPN13hzzg4pM89xKMPJYWkzz0mo08BdSsPEHocDyCVpE8z9OdPGiJqjz4F448ot+YPCoE
lzyoDIE8WU6lPEQFvDwyH6k8d4+BPPeaVDwYRo88aOeOPOH6oDx2jYs8g36XPFSxlzzcLZk8
1Z6ePEiLjTy7DZQ8g0CdPHCunjyWSqo8mqeJPOcJoDz6bog8TPB9PCpplTwOV4s8HUa+PGaA
qzxjMo084GSiPOqGkDytcnI8gimYPC2SkzxRWaY89XqUPCVutzxUx3g8v855PD4WqTzlwqU8
XRujPNobojx4Eoc8x+yXPMp4yzwfn4g8KGaoPGl1pDwvZ5k8AASIPId1kzzQF4c8UZWkPKYo
wjyb9aQ8WPGLPLMQszzrq8o82iyQPGOUoTyStZ48uVGmPN2dnTx6WJQ8XTeEPNKeizxy0pw8
Pde2PCwCuTx/gJE8JteePKirpTzC3ow8hOObPHK+mjxs3r08D3avPCWWrDwED488vJCxPGNN
mzxRLMY8dCahPFv1jTxcqqI8H5igPJoyrTx9oJk8sFp3PKn1jzwFA4U8QF2ePMkrvDz1qZ48
c7miPETHnTxS2Kw8VFqUPJo0jjyt6oQ8Cm6qPMn2cTxcYJs8PUCRPK8wwzyMxpw8L8+jPJJz
nzxXnYw8PHqhPDtyojxvyIw8lRedPMdRtjxnfOU8aKaTPFVG3zwG5JA89H+ePKlPljyGBK08
sYd3PAM3lzzjFbc8Q8+/PCA+lzwI6ro8kGtyPH/rtTwB1KY8uROrPHdPujxosrE8vWmpPOHs
3jxKmbk80QSVPFWJnzyK7sc8hNWhPJNfxjxjdrs8eneRPJovqjyV6pQ8LsCePOIbqzz5+448
3vOtPAa4fzzfHLQ8oBWyPItMvjyXd6Y8mrWoPLVuojxluKo8GMqpPJwJyTzYAsk8R5KqPFME
nDyv5rw89hm8PE1FnTw91rc8N4mdPO3+mzwhXcs8s4ilPOWrpTwnOMw8UoKtPOhDqDz9sOA8
Vp+NPHJbsjxtG648GqapPJ66rDxJgrk8UFW4PDn7yjwNE7I8hSDBPP4IuDxDf708LV2zPNAM
gzzHUbM8fjiyPB/2qzwfGKA86tOZPB7ErTzBq648+fiTPGm3pzwtgJE8CtvBPPupoDxw/7k8
ijWUPD6JrDxfYqQ8dD2+PNWTkDxnoaY8y567PHnYnDwKOcY8LaeiPOVUtzwR0aY89CKpPN4i
rjwfaKY8uDbEPAw8pjwJd8U8eJO9PBWFnzxHhak8PV2fPDGFyzzyxLo8h+HIPLqNxDxN3MQ8
TG7WPD+StzxAXb48n7KxPFDoxzyRf+E8nMy3PMZF0zw5iog86WuCPHdovjwmcsI8c8y1PE3Q
zTyRF6o8ypegPO41mzz1l6Q8EYnHPEPHszxlJbc84f+yPOqZoTyAs7k8BK63PCRFrDz0E708
UfiqPIljujy4WsQ8n6qrPIX83jzQras8PfapPHFyszyAwqk8G5utPFfV3zwipc88FvmnPI1D
pjw5CLI8uGzNPPbC3TykiKk8mGekPH2LmjyOzps8CFSfPKhKxjwMMps8iIDJPBqYujxX+9Q8
52S2PCuWsjzPlqY8WELIPDGxrjztiOU8jZnGPEj1mTz/4eQ8aiC0PFzl0zy8fbg8h1/CPM39
ujzzs78817KyPO5WkTwbaLQ8E0WuPN+HxjzOZ608bVzCPDENxDwczbQ8BUHLPI7KyjzvrqQ8
P4CdPPym0zyW9tg8FVe6PFRfujzNZKk82EbBPJdrzDyCxb88</AssayYData></Step><Step><CommonData><SampleLocation>11</SampleLocation><SampleID></SampleID><SampleGroup></SampleGroup><SampleInfo></SampleInfo><SampleRow>A</SampleRow><SamplePlate>1</SamplePlate><WellType>REGENERATION</WellType><Concentration>-1</Concentration><ConcentrationUnits>µg/ml</ConcentrationUnits><MolarConcentration>-1</MolarConcentration><MolarConcUnits>nM</MolarConcUnits><MolecularWeight>-1</MolecularWeight><Temperature>25</Temperature><StartTime>4447124</StartTime><AssayTime>5</AssayTime></CommonData><FlowRate>1000</FlowRate><StepType>KREGENERATION</StepType><StepName>Regeneration</StepName><StepStatus>OK</StepStatus><ActualTime>4.99999</ActualTime><CycleTime>0.2</CycleTime><AssayXData Points="25">nn8iRGuMIkQnmSJEBKYiRNGyIkSevyJEWswiRCfZIkQE5iJE0fIiRJ7/IkRrDCNEOBkjRAQm
I0TRMiNEnj8jRFpMI0Q4WSNEBGYjRNFyI0SefyNEa4wjRDiZI0T0pSNE0bIjRA==</AssayXData><AssayYData Points="25">XqknwHZEN8AfAD7AK7JCwLoFRsDPLEnAV75LwOYBTsDxrk/AL5dRwFQvU8CFWVTA46ZVwA++
VsAT+FfAOPFYwJ/PWcBnulrA4W9bwH4SXMAd4lzAY6VdwGtUXsAFsF7AHgxfwA==</AssayYData></Step><Step><CommonData><SampleLocation>12</SampleLocation><SampleID></SampleID><SampleGroup></SampleGroup><SampleInfo></SampleInfo><SampleRow>A</SampleRow><SamplePlate>1</SamplePlate><WellType>NEUTRALIZATION</WellType><Concentration>-1</Concentration><ConcentrationUnits>µg/ml</ConcentrationUnits><MolarConcentration>-1</MolarConcentration><MolarConcUnits>nM</MolarConcUnits><MolecularWeight>-1</MolecularWeight><Temperature>25</Temperature><StartTime>4463217</StartTime><AssayTime>5</AssayTime></CommonData><FlowRate>1000</FlowRate><StepType>KREGENERATION</StepType><StepName>Regeneration</StepName><StepStatus>OK</StepStatus><ActualTime>4.99999</ActualTime><CycleTime>0.2</CycleTime><AssayXData Points="25">nr8jRGvMI0Q42SNEBOYjRNHyI0Se/yNEawwkRDgZJET0JSREwTIkRI4/JERrTCREJ1kkRARm
JETRciREjn8kRGuMJEQnmSRE9KUkRMGyJETgvyREWswkRDjZJEQE5iRE0fIkRA==</AssayXData><AssayYData Points="25">10mwvjYiq75876C+T6GZvgeJjr5XYIa+DWCCviw7dL7tc2i+Ku1kvvQoYb7r01i+CGFUvlrf
S74jyEy+nihIvpGCRr6PED++IUdBvvZBN77q5zS+IQ80vvx2ML6s5Sq+G6Asvg==</AssayYData></Step><Step><CommonData><SampleLocation>11</SampleLocation><SampleID></SampleID><SampleGroup></SampleGroup><SampleInfo></SampleInfo><SampleRow>A</SampleRow><SamplePlate>1</SamplePlate><WellType>REGENERATION</WellType><Concentration>-1</Concentration><ConcentrationUnits>µg/ml</ConcentrationUnits><MolarConcentration>-1</MolarConcentration><MolarConcUnits>nM</MolarConcUnits><MolecularWeight>-1</MolecularWeight><Temperature>25</Temperature><StartTime>4479277</StartTime><AssayTime>5</AssayTime></CommonData><FlowRate>1000</FlowRate><StepType>KREGENERATION</StepType><StepName>Regeneration</StepName><StepStatus>OK</StepStatus><ActualTime>4.99901</ActualTime><CycleTime>0.2</CycleTime><AssayXData Points="25">nv8kRFoMJUQnGSVE9CUlRMEyJUSePyVEWkwlRCdZJUT0ZSVEwXIlRM9/JURajCVEJ5klRASm
JUTBsiVEnr8lRFrMJUQn2SVEBOYlRMHyJUSe/yVEWgwmRCcZJkT0JSZEwTImRA==</AssayXData><AssayYData Points="25">NhM/wGQyTMAvc1HAKchTwALfVcA2vFfAyrFYwBWgWsAfnVvAG5FcwJxrXcCv5F3AK7dewC+E
X8AK6V/ATm1gwBp2YcCNrmHAu2RiwBPBYsCq+2LAFcpjwD8TZMC6bWTAg5lkwA==</AssayYData></Step><Step><CommonData><SampleLocation>12</SampleLocation><SampleID></SampleID><SampleGroup></SampleGroup><SampleInfo></SampleInfo><SampleRow>A</SampleRow><SamplePlate>1</SamplePlate><WellType>NEUTRALIZATION</WellType><Concentration>-1</Concentration><ConcentrationUnits>µg/ml</ConcentrationUnits><MolarConcentration>-1</MolarConcentration><MolarConcUnits>nM</MolarConcUnits><MolecularWeight>-1</MolecularWeight><Temperature>25</Temperature><StartTime>4495378</StartTime><AssayTime>5</AssayTime></CommonData><FlowRate>1000</FlowRate><StepType>KREGENERATION</StepType><StepName>Regeneration</StepName><StepStatus>OK</StepStatus><ActualTime>4.99901</ActualTime><CycleTime>0.2</CycleTime><AssayXData Points="25">jj8mREpMJkQXWSZE5GUmRLFyJkR+fyZE3owmRBeZJkTkpSZEsbImRH6/JkRKzCZEF9kmROTl
JkSx8iZEjv8mREoMJ0QoGSdE5CUnRLEyJ0R+PydEW0wnRChZJ0TkZSdEsXInRA==</AssayXData><AssayYData Points="25">i4Krvow6o7498Zi+ifSOvsfMgr4lnnm+xA9svmnzab4WzFu+d/NSvpZyS76l90W+chZBvqiG
O75DZjS+JL4zvlbqLr76vii+mp8ivvnnI74bmiG+GYgdvs/nGb7zIRe+QTIXvg==</AssayYData></Step><Step><CommonData><SampleLocation>11</SampleLocation><SampleID></SampleID><SampleGroup></SampleGroup><SampleInfo></SampleInfo><SampleRow>A</SampleRow><SamplePlate>1</SamplePlate><WellType>REGENERATION</WellType><Concentration>-1</Concentration><ConcentrationUnits>µg/ml</ConcentrationUnits><MolarConcentration>-1</MolarConcentration><MolarConcUnits>nM</MolarConcUnits><MolecularWeight>-1</MolecularWeight><Temperature>25</Temperature><StartTime>4511601</StartTime><AssayTime>5</AssayTime></CommonData><FlowRate>1000</FlowRate><StepType>KREGENERATION</StepType><StepName>Regeneration</StepName><StepStatus>OK</StepStatus><ActualTime>4.99901</ActualTime><CycleTime>0.2</CycleTime><AssayXData Points="25">fn8nRDqMJ0QHmSdE1KUnRMKyJ0R+vydEOswnRAfZJ0Tk5SdEofInRG7/J0RLDChEBxkoRNQl
KEShMihEbj8oRDpMKEQHWShE9WUoRKFyKERufyhES4woRAeZKETUpShEobIoRA==</AssayXData><AssayYData Points="25">+B9BwIuNTcAyn1LAH5RVwAqPV8CwKlnAhFhawDNUW8BSnVzA7YhdwNBFXsD6Pl/AkodfwCY9
YMDQA2HAPMdhwLfYYcADo2LAHuJiwHtYY8AAw2PACzRkwJhxZMC9pmTA5NBkwA==</AssayYData></Step><Step><CommonData><SampleLocation>12</SampleLocation><SampleID></SampleID><SampleGroup></SampleGroup><SampleInfo></SampleInfo><SampleRow>A</SampleRow><SamplePlate>1</SamplePlate><WellType>NEUTRALIZATION</WellType><Concentration>-1</Concentration><ConcentrationUnits>µg/ml</ConcentrationUnits><MolarConcentration>-1</MolarConcentration><MolarConcUnits>nM</MolarConcUnits><MolecularWeight>-1</MolecularWeight><Temperature>25</Temperature><StartTime>4527683</StartTime><AssayTime>5</AssayTime></CommonData><FlowRate>1000</FlowRate><StepType>KREGENERATION</StepType><StepName>Regeneration</StepName><StepStatus>OK</StepStatus><ActualTime>4.99901</ActualTime><CycleTime>0.2</CycleTime><AssayXData Points="25">br8oRDvMKET32ChE5eUoRJHyKERu/yhEKgwpRPcYKUTUJSlEsjIpRG4/KURsTClECFkpRNRl
KUShcilEhYApRCqMKUT3mClE1KUpRKGyKURevylEO8wpRAjZKUTE5SlEkfIpRA==</AssayXData><AssayYData Points="25">enmRvjmdlb53hYu+cIZ7vrBubL725Vy+Y4tLviZjP76P9Dy+neYxvldfKL5Y6CG+X9YbvjhI
Gb4jBRa+AjsJvhlECr79eQS+6X4BvpceAb6QI/K9lwr3vRVf5b3iEOu9WFvlvQ==</AssayYData></Step><Step><CommonData><SampleLocation>1</SampleLocation><SampleID></SampleID><SampleGroup></SampleGroup><SampleInfo></SampleInfo><SampleRow>A</SampleRow><SamplePlate>1</SamplePlate><WellType>BUFFER</WellType><Concentration>-1</Concentration><ConcentrationUnits>µg/ml</ConcentrationUnits><MolarConcentration>-1</MolarConcentration><MolarConcUnits>nM</MolarConcUnits><MolecularWeight>-1</MolecularWeight><Temperature>25</Temperature><StartTime>4542518</StartTime><AssayTime>60</AssayTime></CommonData><FlowRate>1000</FlowRate><StepType>BASELINE</StepType><StepName>Baseline</StepName><StepStatus>OK</StepStatus><ActualTime>60</ActualTime><CycleTime>0.2</CycleTime><AssayXData Points="300">Xv8pRCsMKkTnGCpEtCUqRJEyKkRePypEK0wqROdYKkTEZSpEonIqRF5/KkQajCpE+JgqRNWl
KkSRsipETr8qRDvMKkT42CpExOUqRJHyKkRe/ypEKwwrRPgYK0TEJStEkTIrRF4/K0QrTCtE
+FgrRMRlK0TjcitEXn8rRCuMK0T4mCtExKUrRJGyK0RevytEK8wrRPjYK0TV5StEkfIrRF7/
K0QrDCxE+BgsRMQlLESRMixEXj8sRCtMLET4WCxExGUsRJFyLERefyxEK4wsRPiYLETEpSxE
kbIsRF6/LEQrzCxE+NgsRMTlLESR8ixEXv8sRCsMLUT4GC1ExCUtRJEyLURePy1EK0wtRPhY
LUTEZS1EkXItRF5/LUQrjC1E+JgtRMSlLUSRsi1EXr8tRCvMLUT42C1ExOUtRJHyLURe/y1E
GgwuRPgYLkTEJS5EkTIuRF4/LkQrTC5E+FguRMRlLkSRci5EXn8uRCuMLkT4mC5EtKUuRJGy
LkRevy5EK8wuRPjYLkTE5S5EkfIuRF7/LkQrDC9E+BgvRMQlL0SRMi9EXj8vRCtML0TnWC9E
xGUvRJFyL0Refy9EK4wvRPiYL0TEpS9EkbIvRF6/L0QrzC9E+NgvRMTlL0SR8i9EXv8vRCsM
MET4GDBExCUwRJEyMERePzBEK0wwRPhYMETEZTBEkXIwRF5/MEQrjDBE+JgwRMSlMESRsjBE
br8wRCvMMETn2DBExOUwRIHyMERe/zBErgwxRPgYMUTEJTFEkTIxRF4/MUQrTDFE+FgxRLRl
MUSRcjFEXn8xRCuMMUT4mDFExKUxRJGyMUTRvzFEK8wxRPjYMUTE5TFEkfIxRF7/MUQrDDJE
+BgyRMQlMkSRMjJEXj8yRCtMMkT4WDJExGUyRJFyMkRefzJEK4wyRPiYMkTEpTJEkbIyRF6/
MkQazDJE+NgyRMTlMkSB8jJEXv8yRCsMM0T4GDNExCUzRJEyM0TxPzNEK0wzRPhYM0TEZTNE
kXIzRF5/M0QrjDNE55gzRMSlM0SRsjNEXr8zRCvMM0T42DNExOUzRIHyM0Re/zNEKww0RPgY
NETEJTREkTI0RF4/NEQaTDRE51g0RMRlNESRcjREXn80RCuMNET4mDRExKU0RJGyNEROvzRE
K8w0ROfYNETE5TREkfI0RF7/NERMDDVE+Bg1RLQlNUSBMjVEXj81RCtMNUT4WDVExGU1RJFy
NUROfzVEGow1RPiYNUTEpTVEgbI1RE6/NUQrzDVE+Ng1RMTlNUSB8jVETv81RJkONkT4GDZE
xCU2RJEyNkRePzZEMU02RPhYNkS0ZTZEkXI2RE5/NkQrjDZE+Jg2RMSlNkSRsjZEsL82RCvM
NkT42DZExOU2RIHyNkRe/zZEKww3RPgYN0S0JTdEkTI3RF4/N0QrTDdE+Fg3RMRlN0SycjdE
Tn83RCuMN0TnmDdExKU3RJGyN0ROvzdEK8w3RPjYN0TE5TdEkfI3RE7/N0QrDDhE5xg4RMQl
OESRMjhEXj84RCtMOETnWDhExGU4RJFyOERefzhEK4w4RPiYOETEpThEkbI4RE6/OEQrzDhE
59g4RMTlOESR8jhE</AssayXData><AssayYData Points="300">c8/GvXe7w73StLG91kW6veGOtL1v+a69R8awvcYLsL0P8a69UNKivadyor3X2qS9PVabvQ4x
p72fV6C93eufvfMHnr3UH5e9QnSTvU9rkb191I+9RUCTvQn+k73vj4y9XfeLvSGGlL2GI469
MhKRvclOhL2B6IW9uTaBvSb4gb1U24W9JcmIvWrKgL1gy3q9Y+tuveFneb2BlWy97h95vX64
cr240mm9WCx0vUM+cL2ip2+92gxjvaVaZL0931e9qI1fvef0Rr1OxGC9FcJbvYrvWL3JOlK9
Zp9SvbJoTb0prlW9XFBFvQWaS72h1zi9WspJvfDmTr05EUW9uVM3vXHCPb1LXUe9BIQzvdwh
Or3H/Dq9a2QVvT8sN70woye9ysodvfPKN71/pim9YeIhvQKnKL1XSCu9zrkwvTUlKr2uMya9
JkkqvfQFB70KASi9AbkZvXmCDb2wYBq9cqMjvX2TD71VBxq9B+cVvW0GHL23uBm9w0MavZ5u
B72fyv68+DkAvTxzF709dge9t1z/vKQP37x6Nfi8+kwXvWthEr091gS9ZaEBvQtc9rw/r+q8
bCDxvOWFBb1T3ve8O1gHvffK/rxC18e8jQfkvM0g9bzmzNG8WePUvHm26bzzT9e84BTcvIlR
n7w79cy8AiWzvITz07zIBcS8D0bMvMTTyrwTT/28O1C6vATKr7xcS6m88F6xvHGBpbxhiaS8
1cmcvNrDyLyU17e8+ietvEperrwv56q8yzSHvHt/sbyKK5+8d1+xvAIuv7yzrpO8nU6ZvK5Z
x7x4rIi80h2KvISSlrx3K4i8Pbp2vIVIcbzVEKG8voOHvJawi7whwXu8za5pvG03pbz1Kom8
lh93vGgBh7wiCmW8bPBkvKIqULz6Rom8s8pMvNSNObxL+l+8Q7cyvLMaVLyws3q8JwxZvJx1
Nbxg13a8E17ru42pdrwDO1q8+Otdu8tLMrw++2C87XcnvE6tLLxZnTW8sKkDvPbmFrz5hQe8
XO/nu4OGArwTa/W7neEBvK7XD7whyOG7sq3Yu5CNEbwco4y76R6tuzgLQrwTATe8rBUCvDGU
nLt5rp67zY+yuwyqtbv/AM+7j88tuukmjrvpCD27kuiVu8h3ALwkzmq7TyUFvDdNiruqvKS7
5MqFu2viubvy3ey6gR4vu2m+vrq694m7aj99u2ouJjsP3JG6RHVWu5VaUrvez546QMtru1kJ
97q0gYi7ytgau9EtwjhNDE45wekzO4WlFTsqVw47/xoEu8EodTvj26Y6MA48u5EilLl2x5y6
LxFuOLlWTrtYiB867lxQOuWP5ThB+lU7GXibO2nhozpIpOY6fOpiO8dgiLqAWTQ8dBezO6BK
1zvMuMo7Q3P3OwdtCTwCmmY7zsWGO4t2fjpI9V46vxUjO4jppzv9igI8vwoSO+qoATycRRs8
yOmUO/VYyDt/JqM7hgIBPDtGPTzta5U7Tjm8O59DATwEg+U7RMK3O9/BBzx3HiI858m3OyGi
Ajy4WLc7GmIEPGSkzDuHUSc8SqMjPFwe1zvBDiU8OjJTPKkh9TsJFOg7A/7HO7RL5zsXfkw8
Z6JIPB7MTjykMTU8</AssayYData></Step><Step><CommonData><SampleLocation>1</SampleLocation><SampleID></SampleID><SampleGroup></SampleGroup><SampleInfo></SampleInfo><SampleRow>A</SampleRow><SamplePlate>1</SamplePlate><WellType>BUFFER</WellType><Concentration>-1</Concentration><ConcentrationUnits>µg/ml</ConcentrationUnits><MolarConcentration>-1</MolarConcentration><MolarConcUnits>nM</MolarConcUnits><MolecularWeight>-1</MolecularWeight><Temperature>25</Temperature><StartTime>4603385</StartTime><AssayTime>80</AssayTime></CommonData><FlowRate>600</FlowRate><StepType>LOADING</StepType><StepName>Loading</StepName><StepStatus>OK</StepStatus><ActualTime>80</ActualTime><CycleTime>0.2</CycleTime><AssayXData Points="400">Xv84RCsMOUTnGDlExCU5RIEyOURePzlEK0w5ROdYOUTEZTlEkXI5RF5/OUQrjDlE+Jg5RMSl
OUSBsjlEXr85RCvMOUT42DlExOU5RIHyOURe/zlEGgw6RPgYOkTEJTpEkTI6RF4/OkQrTDpE
51g6RLRlOkSBcjpEXn86RBqMOkT4mDpEtKU6RJGyOkRevzpEGsw6RPjYOkTE5TpEkfI6RE7/
OkQrDDtE+Bg7RMQlO0SRMjtETj87RCtMO0SbWTtEtGU7RIFyO0RefztEGow7RPiYO0S0pTtE
gbI7RE6/O0QazDtE59g7RLTlO0SB8jtE5wA8RBoMPET4GDxExCU8RJEyPEROPzxEGkw8RPhY
PETEZTxEgXI8RE5/PEQajDxE55g8RBamPESBsjxETr88RBrMPETn2DxEtOU8RJHyPERe/zxE
Ggw9ROcYPUS0JT1EgTI9RE4/PUQrTD1E51g9RMRlPUSRcj1ETn89RBqMPUTnmD1EtKU9RIGy
PUTxvz1EK8w9ROfYPUS05T1EgfI9RF7/PUQaDD5E5xg+RLQlPkSRMj5ETj8+RCtMPkT4WD5E
tGU+RJFyPkRefz5EGow+RPiYPkS0pT5EkbI+RE6/PkQazD5E59g+RLTlPkSB8j5ETv8+RCsM
P0TnGD9ExCU/RIEyP0ROPz9EK0w/ROdYP0S0ZT9EgXI/RF5/P0QrjD9E55g/RLSlP0SRsj9E
Tr8/RBrMP0T42D9EtOU/RJHyP0RO/z9EKwxARPgYQES0JUBEkTJARF4/QEQaTEBE+FhARLRl
QESRckBETn9ARBqMQETnmEBEtKVARIGyQEROv0BEGsxAROfYQES05UBEkfJARE7/QEQrDEFE
5xhBRLQlQUSBMkFETj9BRCtMQUTnWEFEtGVBRIFyQUROf0FEK4xBROeYQUTEpUFEgbJBRE6/
QUQazEFE+NhBRLTlQUSB8kFETv9BRBoMQkT4GEJEtCVCRIEyQkROP0JEGkxCROdYQkS0ZUJE
snJCRE5/QkQajEJE+JhCRLSlQkSRskJETr9CRBrMQkTn2EJEtOVCRHfzQkRO/0JEGgxDROcY
Q0S0JUNEkTJDRE4/Q0QaTENE+FhDRLRlQ0SBckNEXn9DRBqMQ0TnmENEtKVDRIGyQ0ROv0NE
GsxDROfYQ0S05UNEkfJDRE7/Q0QaDERE+BhERMQlRESBMkRETj9ERBpMRETnWEREtGVERJFy
REROf0REGoxERAiZRES0pUREkbJERE6/REQazERE59hERMTlRESB8kREXv9ERCsMRUTnGEVE
tCVFRIEyRUROP0VEK0xFROdYRUTEZUVEgXJFRE5/RUQajEVE55hFRMSlRUSBskVEXr9FRBrM
RUTn2EVEtOVFRIHyRURO/0VEGgxGRPgYRkS0JUZEgTJGRE4/RkQaTEZE51hGRLRlRkSBckZE
Tn9GRCuMRkTnmEZEtKVGRIGyRkROv0ZEGsxGROfYRkS05UZEgfJGRE7/RkQaDEdE5xhHRLQl
R0SBMkdETj9HRBpMR0TnWEdEtGVHRIFyR0ROf0dEK4xHROeYR0S0pUdEgbJHRF6/R0QazEdE
59hHRLTlR0Ql80dEXv9HRBoMSET4GEhExCVIRIEySEROP0hEGkxIROdYSES0ZUhEkXJIRE5/
SEQrjEhE+JhIRMSlSESRskhETr9IRBrMSETn2EhEtOVIRIHySERO/0hEGgxJROcYSUS0JUlE
gTJJRE4/SUQaTElE51hJRLRlSUSBcklETn9JRBqMSUTnmElEtKVJRIGySUROv0lEGsxJRHvZ
SUS05UlEkfJJRF7/SUQaDEpE5xhKRLQlSkSRMkpETj9KRBpMSkTnWEpEtGVKRIFySkROf0pE
GoxKROeYSkS0pUpEgbJKRE6/SkQazEpE59hKRLTlSkSB8kpETv9KRBoMS0TnGEtEtCVLRIEy
S0RuP0tEGkxLROdYS0S0ZUtEonJLRF5/S0QajEtE55hLRMSlS0SBsktEXr9LRBrMS0Tn2EtE
xOVLRKLyS0Re/0tEGgxMRPgYTES0JUxEkTJMRE4/TEQaTExE+FhMRLRlTESBckxEXn9MRBqM
TEQImUxExKVMRIGyTERev0xEK8xMROfYTES05UxEkfJMRA==</AssayXData><AssayYData Points="400">flCPPDRAaTy6hAI8rTU7PHcyZTz/2Fk8yABMPEltPDxuay484vNsPLrhQjzmNjQ8lu4sPEIe
DTzS+XE8Fm8UPC8TeTx5unY8AZaCPL2CaTw+JpU8hjJmPD4gWzxzsoE86sqWPNIFgTwPOo08
/b6OPBLqjjwlaYk8Sa95PAawezx2gIo82oAlPA3vlzzNAks8EVqXPH7diTxanIw8yNl0PGnI
pjzyDog8AySdPN0kcDxorZ08neifPKlcjDxsfZE8YjB2PEqEiTzh1308kvphPA18ZzzqD448
rs6WPJs6ijxsnY88q1qZPIOuxDwr+KA8W6KjPOGHmTyKPKM8InGYPI6KjjzuyZo80KqePNpz
nzyz/4A88qGUPEMWlTwHl6E8Z9yXPDxlqDzoS8U8xKSGPPLauzzWpak8IIiUPLw72zwRGsI8
yfeaPNyYqTzqANA8V0elPBrarDzk2Zc84V6bPOEtsTzoPqY8T7W5PHJj2DyewbM8G1GvPM6e
yTw1k6Y8BHnBPPvjrzyDgsU8qhfHPCYKwTyDh8o8yvvPPOvFrzwYFrE8T7O8PD25ozyQmcQ8
WcaAPBGkxjzd9qY8MEO6PLvUzjxqC888Bx20PDFYsDwfIMM8oBrsPKQTzTzxmM084ezDPOcc
yzxBQrY8qyqnPB9PzjxxCd08j3e2PHiu1jw1ZcE8oAz2PM448DxP39w8WMmzPEAx3DwOPc08
YILqPMxuyDwEVLM8soLtPAiZ8Dzrj+Y8zJvDPL8l8Dwnscw8vDXWPAijvjxWct08VuDCPJy7
3zzgeOA8BtniPKgw1TyUi8w8BPvCPJp+7TxSDwc9BE7nPLzD7zzDX/486BDwPHLe0jyViv08
yTf2PMK0+TwhsvU84EbVPOVa7jxvVPI8MM4APYbm8jxN6/o8jIzWPH0o/DxrkxE9IsQKPa9U
8zyw1/Y8pI3WPE9vAj1GuwU9AJ8EPRRUAz23JQU9Rjf1PJClBj1Ylfs8DoYIPQZQ8jxexfw8
3nEJPQLBBj36/eQ8XwUKPV5bFz0pkvo8Z5brPPAHDz2b2g89m7v9PO8rAD2fNw09YZYFPTSN
Ez09zus8dd0MPYEeBz0W0gg9tAEUPSctGj1/pgE9F3oTPeH0AT2N0gk90SgSPaXV+jzF7A89
ZtcLPelFFj2ilBQ95mwMPXdH/TxhTP88opgIPRLuET1H+RI9+kERPXf+Fz1WjBo90r3mPGEn
HT3YuQw9gPAUPfMpHz2zlws9xiAbPX5cCT3NBQg9BK4WPcUnHz1DaQ09EcwOPWuwFT2BuhE9
DvonPfsfAz1Hyg89t4cTPTxnHD1qFBE996UhPdE0HD2+vSU9auwXPSMICz2Btxw928QZPXcO
HT1dMRk9tSkBPVbPJD2gRhM9SfYZPb7PDD3lly89304kPbccHT3cfRI9PB4RPYFzIT38syY9
cj8RPXcMJj3IPSU9fZEOPUUPJT1xtik9mRkuPbdyMD2gVSY99iQcPbr2GT1+qyA9GFkEPcMB
Gz0DZSI9BgUYPSezJD138iI9MX0qPX25MT3kJSI9Q0QXPYdqNj1DGCs9Iw0oPYGhNz3GDCo9
YmQYPRp7Hj03+SA9NrggPQP7FT3cSjQ9bPAZPaJfKT3EpSg94HQuPU5qJj0YBCg9Q2wyPc69
KD3gSik9WM8zPaXIKj3xvig9LIMhPdL8OD2yKiY99BE0PWrHJD02USo9grEyPVIqOD3LBjI9
5fgkPQu3Mj1Tzhk9FTA4PWziKz1jji09qUwzPbpJOz1S2z89vWY1PYOPMj2VaDA9UMI0PTpv
MD1IvTQ9ImUyPbY4Oj0osTA95mQsPZQ6Lj16MSk9issqPXAGPz0ouz49rkcuPfafMj2rDzM9
JVAtPZ77RD16BT89JDooPcJSOz1YVTg9vhBBPXH3Oj099TY9uP9OPdRJNz1OvSk9vH48PZYI
Pz06O0c9DMM1Pd5bMD2tazY9ZnQ7PaqvLT2MiUI95zlNPWTHPj3SRz89EzlEPTpYUj1IaDM9
CYZAPQugNz1GJUY9wxVLPekpRT2amzQ9yDA0PQQGSz3mc0I96l4/PfwZMT2bsjc9AEhLPTxH
PD2NDEY9hO5EPXDkTD2YMUw9yqhLPXcDTD1ECEk9hztJPQ==</AssayYData></Step><Step><CommonData><SampleLocation>1</SampleLocation><SampleID></SampleID><SampleGroup></SampleGroup><SampleInfo></SampleInfo><SampleRow>A</SampleRow><SamplePlate>1</SamplePlate><WellType>BUFFER</WellType><Concentration>-1</Concentration><ConcentrationUnits>µg/ml</ConcentrationUnits><MolarConcentration>-1</MolarConcentration><MolarConcUnits>nM</MolarConcUnits><MolecularWeight>-1</MolecularWeight><Temperature>25</Temperature><StartTime>4684400</StartTime><AssayTime>60</AssayTime></CommonData><FlowRate>1000</FlowRate><StepType>BASELINE</StepType><StepName>Baseline</StepName><StepStatus>OK</StepStatus><ActualTime>59.999</ActualTime><CycleTime>0.2</CycleTime><AssayXData Points="300">Xv9MRBoMTUT4GE1ExCVNRJEyTUReP01EGkxNRPhYTUS0ZU1EkXJNRF5/TUQrjE1E55hNRMSl
TUSBsk1EXr9NRBrMTUTn2E1ExOVNRJHyTURO/01EKwxOROcYTkTEJU5EkTJORE4/TkQaTE5E
+FhORLRlTkSBck5EXn9ORGyMTkRamU5ExKVORJGyTkROv05EGsxORPjYTkS05U5EkfJORF7/
TkQrDE9E5xhPRLQlT0SBMk9EXj9PRCtMT0T4WE9EtGVPRJFyT0Ref09EGoxPRPiYT0S0pU9E
gbJPRF6/T0QazE9E+NhPRMTlT0SB8k9ETv9PRCsMUET4GFBExCVQRIEyUEROP1BEK0xQROdY
UETEZVBEkXJQRE5/UEQajFBE+JhQRMSlUESRslBEXr9QRCvMUET42FBEtOVQRIHyUERe/1BE
KwxRROcYUUS0JVFEkTJRRF4/UUQaTFFE51hRRLRlUUTpc1FETn9RRBqMUUTnmFFEtKVRRIGy
UURev1FEK8xRRPjYUUTE5VFEkfJRRE7/UURMDFJE+BhSRMQlUkSBMlJEXj9SRCtMUkTnWFJE
tGVSRJFyUkROf1JEK4xSROeYUkTEpVJEgbJSRE6/UkQrzFJE+NhSRLTlUkSB8lJETv9SRBoM
U0TnGFNEtCVTRJEyU0ROP1NEK0xTROdYU0S0ZVNEgXJTRF5/U0QrjFNERZtTRMSlU0SRslNE
Tr9TRBrMU0Tn2FNEtOVTRJHyU0Re/1NEGgxUROcYVES0JVREgTJURE4/VEQrTFRE51hURLRl
VESBclRETn9URBqMVET4mFREtKVURIGyVEROv1REGsxUROfYVES05VREgfJURE7/VEQaDFVE
5xhVRMQlVUSBMlVETj9VRBpMVUT4WFVEtGVVRJFyVUROf1VEGoxVRPiYVUS0pVVEgbJVRE6/
VUQazFVE59hVRLTlVUSB8lVEj/9VRCsMVkT4GFZEtCVWRIEyVkReP1ZEGkxWRPhYVkS0ZVZE
gXJWRE5/VkQrjFZE55hWRMSlVkSBslZETr9WRBrMVkTn2FZEtOVWRIHyVkRO/1ZEKwxXROcY
V0TEJVdEgTJXRF4/V0QrTFdE51hXRLRlV0SBcldEXn9XRBqMV0T4mFdEtKVXRJGyV0Rev1dE
K8xXROfYV0S05VdEkfJXRE7/V0QaDFhE5xhYRLQlWESBMlhETj9YRBpMWETnWFhEtGVYRIFy
WEROf1hEGoxYRA6aWETEpVhEkbJYRE6/WEQazFhE59hYRLTlWESB8lhETv9YRBoMWUTnGFlE
tCVZRIEyWUROP1lEGkxZROdYWUS0ZVlEgXJZRE5/WUQajFlE55hZRLSlWUSBsllETr9ZRBrM
WUTn2FlEtOVZRIHyWURO/1lEGgxaROcYWkS0JVpEgTJaRE4/WkQaTFpE51haRLRlWkSBclpE
Xn9aRO+MWkTnmFpEtKVaRIGyWkROv1pEGsxaROfYWkS05VpEgfJaRF7/WkQaDFtE5xhbRMQl
W0SBMltETj9bRBpMW0TnWFtEtGVbRIFyW0ROf1tEGoxbRPiYW0S0pVtEgbJbRE6/W0QrzFtE
59hbRLTlW0SB8ltE</AssayXData><AssayYData Points="300">jbNPPci0Tj2ZLzs9Xm9aPQPhRz0an0c9sSpGPX6cVT31r1s9ecRNPS48Tz1NVUQ93ytFPeVi
Uz0CYFI9IXpgPTwQTj3ONlY9twBJPSPxOz3/djY9ISlKPRaXTD1jCVQ916JLPV4ATD3qtls9
ujZQPWWBWj0TmUY925lGPYm4Uj3tj009Y7BMPfghVj3WvVM9pPdLPdwRVz2z9FQ9/iRdPSeh
Tz1SWVY9b85bPXeiUz1mXlA9c9FdPR8fST1GUVk9ZOpkPcC4Rj2k7k89EC1fPW2YVT0m30c9
/QRbPaAnVj2R3Fo9KyBlPS5/TT2G5Fg9xIFoPZ39WT3Oc0c9Ji5LPRnxSj0FeFY9Q8VcPXeu
Tj0lGmA92lBTPdbpWj3l9Ug9lsVgPSOTTD3V5l89vZZcPcPIVT27vmo93xRkPS5wZT0hClU9
i/xdPVQ5VT0Py049ZedpPZlmZj3goVY9IThdPXIXVD393m499llpPfBbaD2H/GA9KephPeOi
fj0RalY9dz1zPeofVT07lGE9UWxXPcxDYT2SpmI9C5hsPVQmWz1wBGA9YWFmPRORaT01rm09
PrZwPVUeaj3DDWg9wkVrPbrUaD1CTmo9KolbPdN8ZT230l89VJBvPQ2NZT1T5Ww9uGp7Pe7I
XT0FAm89JU93PfjAaT3txWQ9L7JzPcvAZD1Ml109aTNVParwaj3hJ289o9NdPRkWcD0MCW09
LpRwPdNIfT2AkWA9VpNoPaHeZT2vPn89x5Z7PQXRYj31u3k9EX96PVJ1aT3CRnQ9jDp0PatC
fz1gRnQ96zBvPXNicT0DTnI9Zx6EPfPLaz23hXY9vC2APePcbz34fX09Uxh6Pd24aT0glXM9
s6h4Pb7cbz0jenc93Ut7PQBSdz08LX09r1p+Pddogz0/FXQ9Eq5tPcVYbD19VWY9ro2APWbs
dz38SXw96JyDPfGWcz2noHs9bGR+PfKqcz1M+3w9crd9PdiDdT2I9m09/eF3Pb19hD32lGs9
gI2EPT0vgT3A64M9mEZ2PUpTfD3CEn49TOh4PQA0hz2VI349qBx5PYtPhD2TaXc9bp2APbq6
aj3pmn896PZ6PTsdej02coY941h7PYM6hj3uYIM9oZWMPdKEeT3VEHo90UKAPbU/gD1Ob4g9
5NB8PV6rgz1wm3M9m5CEPV3Kfz1SR4A9YGJ6PYuvgT2a+Yc9XWx/PR6BgD1KTn89xdGDPTzw
iz3hZH89C4SAPUDPiT1b1oM98r2LPV3gfT2HeYQ9Ybd8Pbs1gT0BFIU9WMOEPdC+fT0CI4M9
4+mDPQ+6dj36v3k99v6QPXa0iz1OW4U9xqSGPbEhgz12u4g9ZkR9PaNYdz3Y0IY92ICOPUBo
gT1mUn89EVGAPS5dgz3Ov4c9xpWHPfaqiz0oW4g9dP2HPUf9gD1Yc4k9t+CHPSR+kD3SoIg9
w7eQPUnShT0JNYs9sSSDPeE8hz1hRo09/cGTPV01kT3mkIk9RHuKPbuViD2Yo4U9YneMPTRV
jj3WqoE9JmyFPSWefz0q7IQ9Se6JPbqehD3TZoc9XG6FPb3JiT3Eg489nT+OPUTiiz1FUIQ9
jFyMPRIujD2uwYU9</AssayYData></Step><Step><CommonData><SampleLocation>8</SampleLocation><SampleID>BG505.W6.C2 gp120</SampleID><SampleGroup></SampleGroup><SampleInfo></SampleInfo><SampleRow>A</SampleRow><SamplePlate>1</SamplePlate><WellType>KSAMPLE</WellType><Concentration>-1</Concentration><ConcentrationUnits>µg/ml</ConcentrationUnits><MolarConcentration>2000</MolarConcentration><MolarConcUnits>nM</MolarConcUnits><MolecularWeight>-1</MolecularWeight><Temperature>25</Temperature><StartTime>4752524</StartTime><AssayTime>180</AssayTime></CommonData><FlowRate>600</FlowRate><StepType>ASSOC</StepType><StepName>Association</StepName><StepStatus>OK</StepStatus><ActualTime>180</ActualTime><CycleTime>0.2</CycleTime><AssayXData Points="900">Tv9bRBsMXEToGFxEtCVcRIEyXEROP1xEG0xcROhYXES0ZVxEgXJcRE5/XEQbjFxE6JhcRLSl
XESBslxETr9cRBvMXETo2FxEtOVcRIHyXERO/1xEGwxdROgYXUS0JV1EgTJdRE4/XUQbTF1E
6FhdRLRlXUSBcl1ETn9dRBuMXUQpmV1EtKVdRIGyXUROv11EG8xdRCnZXUS05V1EgfJdRE7/
XUQKDF5E6BheRLQlXkRxMl5ETj9eRBtMXkToWF5EtGVeRIFyXkQ+f15EG4xeROiYXkS0pV5E
gbJeRE6/XkQbzF5E6NheRLTlXkSB8l5ETv9eRBsMX0ToGF9EtCVfRIEyX0ROP19EG0xfROhY
X0S0ZV9EgXJfRE5/X0QbjF9E6JhfRLSlX0SBsl9ETr9fRBvMX0To2F9EpOVfRHHyX0RO/19E
GwxgROgYYES0JWBEgTJgRE4/YEQbTGBE6FhgRKRlYESBcmBETn9gRBuMYETomGBE9qVgRIGy
YEROv2BECsxgRPjYYES05WBEgfJgRE7/YEQbDGFE6BhhRLQlYUSBMmFEPj9hRApMYUToWGFE
tGVhRIFyYUQ+f2FEG4xhROiYYUS0pWFEgbJhRH+/YUQbzGFE19hhRLTlYUQK9GFETv9hRAoM
YkToGGJEtCViRIEyYkROP2JEG0xiROhYYkS0ZWJEgXJiRE5/YkQbjGJEGZliRLSlYkSBsmJE
Tr9iRBvMYkTo2GJEpOViRIHyYkRO/2JEGwxjRNcYY0S0JWNEcTJjRF4/Y0QbTGNE11hjRLRl
Y0RxcmNETn9jRAqMY0TomGNEtKVjRKKyY0ROv2NECsxjROjYY0S05WNEgfJjRD7/Y0QbDGRE
ShlkRLQlZESBMmREPj9kRApMZEToWGREtGVkRHFyZEROf2REG4xkROiYZETVpWREgbJkRE6/
ZEQbzGRE6NhkRLTlZESB8mRETv9kRBsMZUToGGVEtCVlRIEyZUROP2VEG0xlROhYZUS0ZWVE
gXJlRD5/ZUQbjGVE6JhlRKSlZUSBsmVETr9lRBvMZUTo2GVEtOVlRIHyZURO/2VEGwxmROgY
ZkS0JWZEgTJmRE4/ZkQbTGZE6FhmRKRlZkRxcmZEsH9mRBuMZkTXmGZEtKVmRIGyZkROv2ZE
G8xmROjYZkS05WZEcfJmRD7/ZkQbDGdE6BhnRKQlZ0RxMmdETj9nRApMZ0ToWGdEtGVnRIFy
Z0ROf2dEG4xnROiYZ0S0pWdEgbJnRD6/Z0QbzGdE6NhnRLTlZ0Rx8mdEPv9nRG0MaEToGGhE
tCVoRHEyaEQ+P2hECkxoROhYaESkZWhEcXJoRD5/aEQbjGhE6JhoRKSlaESBsmhETr9oRArM
aETo2GhE4edoRHHyaERO/2hEGwxpROgYaUS0JWlEcTJpRD4/aUQbTGlEWllpRLRlaUSBcmlE
Tn9pRBuMaUTomGlEtKVpRHGyaUQ+v2lEG8xpROjYaUS05WlEgfJpRD7/aUQbDGpE1xhqRLQl
akSBMmpEPj9qRApMakTXWGpExWVqREx0akROf2pEG4xqROiYakS0pWpEcbJqRD6/akQKzGpE
19hqRKTlakSB8mpETv9qRBsMa0ToGGtEtCVrRHEya0Q+P2tEEU1rRNdYa0S0ZWtEgXJrRE5/
a0QbjGtE6JhrRLSla0SBsmtETr9rRBvMa0To2GtEpOVrRIHya0RO/2tEGwxsROgYbESkJWxE
gTJsRE4/bEQKTGxE6FhsRKRlbESBcmxETn9sRBuMbETXmGxEtKVsRHGybEQ+v2xECsxsROjY
bES05WxEcfJsRE7/bEQKDG1E1xhtRKQlbURxMm1EPj9tRApMbUTXWG1EtGVtRGdzbUQ+f21E
G4xtRNeYbUSkpW1EcbJtRE6/bUQKzG1E19htRLTlbURx8m1EPv9tRAoMbkToGG5EtCVuRHEy
bkQ+P25EG0xuROhYbkSkZW5EgXJuRD5/bkQbjG5E15huRLSlbkRxsm5EPr9uRBvMbkTX2G5E
tOVuRHHybkRO/25ECgxvRNcYb0S0JW9E0zJvRE4/b0QKTG9E11hvRLRlb0SBcm9EPn9vRBuM
b0TXmG9EpKVvRHGyb0ROv29EG8xvRM3Zb0Sk5W9EcfJvRD7/b0RtDHBE1xhwRLQlcERxMnBE
Tj9wRBtMcETXWHBEtGVwRHFycEQ+f3BEG4xwROiYcESkpXBEgbJwRE6/cEQbzHBE19hwRKTl
cESB8nBETv9wRBsMcUTXGHFE9iVxRIEycUROP3FEG0xxRNdYcUSkZXFEcXJxRD5/cUQKjHFE
6JhxRKSlcUSBsnFETr9xRBvMcUTo2HFEpOVxRIHycUQ+/3FEGwxyROgYckSkJXJEcTJyRD4/
ckQbTHJE6FhyRLRlckSBcnJEPn9yRBuMckTXmHJEtKVyRIGyckQ+v3JECsxyRATbckS05XJE
cfJyRD7/ckQKDHNE1xhzRLQlc0SBMnNEPj9zRBtMc0TXWHNEtGVzRHFyc0Q+f3NECoxzROiY
c0SkpXNEcbJzRJC/c0QKzHNE19hzRKTlc0Rx8nNEPv9zRAoMdETXGHREpCV0RIEydEQ+P3RE
Ckx0RNdYdES0ZXREgXJ0RD5/dEQbjHRE15h0RKSldESBsnREPr90RG3MdETo2HREpOV0RHHy
dERO/3REXAx1ROgYdUS0JXVEgTJ1RE4/dUQbTHVE11h1RLRldURxcnVEPn91RBuMdUTomHVE
pKV1RHGydUQ+v3VECsx1RNfYdUTm5XVEcfJ1RD7/dUQbDHZE6Bh2RKQldkRxMnZEPj92RBtM
dkTXWHZEpGV2RHFydkQ+f3ZECox2RNeYdkSkpXZEcbJ2RE6/dkQbzHZE6Nh2RKTldkSS8nZE
Pv92RAoMd0TXGHdEpCV3RIEyd0Q+P3dECkx3RNdYd0S6ZndEgXJ3RD5/d0QKjHdE15h3RKSl
d0RxsndEPr93RArMd0TX2HdEpOV3RHHyd0RO/3dEGwx4RNcYeES0JXhEsjJ4RE4/eEQKTHhE
6Fh4RKRleERxcnhEPn94RAqMeETXmHhEpKV4RJKyeEQ+v3hECsx4RNfYeESk5XhEkvJ4RD7/
eEQKDHlE1xh5RKQleUSBMnlEPj95RApMeUToWHlEpGV5RHFyeUQ+f3lEG4x5RNeYeUSkpXlE
gbJ5RE6/eUQKzHlE19h5RKTleUSB8nlEPv95RBsMekTXGHpEpCV6RIEyekQ+P3pECkx6ROhY
ekS0ZXpEgXJ6RE5/ekQKjHpE15h6RKSlekRxsnpEPr96RArMekTo2HpEpOV6RHHyekQ+/3pE
Gwx7RNcYe0SkJXtEcTJ7RE4/e0QKTHtE11h7RLRle0SBcntEPn97RAqMe0TXmHtEpKV7RHGy
e0R/v3tEbcx7RNfYe0Sk5XtEkvJ7RE7/e0QKDHxE1xh8RKQlfERxMnxEPj98RBtMfETXWHxE
pGV8RHFyfEQ+f3xECox8ROiYfESkpXxEcbJ8RD6/fEQKzHxE19h8RKTlfERx8nxETv98RAoM
fUTXGH1EpCV9RHEyfUQ+P31ECkx9RNdYfUSkZX1EcXJ9RD5/fUQKjH1E15h9RKSlfURxsn1E
Pr99RArMfUTX2H1EtOV9RJLyfURO/31ECgx+RNcYfkSkJX5EcTJ+RD4/fkQKTH5E6Fh+RKRl
fkSBcn5EPn9+RBuMfkTXmH5EpKV+RHGyfkROv35EXMx+ROjYfkSk5X5EcfJ+RD7/fkQbDH9E
1xh/RLQlf0RxMn9EPj9/RApMf0ToWH9EpGV/RHFyf0ROf39ECox/ROiYf0SkpX9EcbJ/RE6/
f0QbzH9E6Nh/RKTlf0Rx8n9ETv9/RA0GgERsDIBE0hKARDgZgESnH4BEBSaARHQsgETSMoBE
QTmARJ8/gEQFRoBEdEyARNpSgEQ4WYBEnWCARA1mgER0bIBE2nKARDh5gESnf4BEBYaARGyM
gETakoBEOJmARKefgEQNpoBEbKyARNKygERBuYBEp7+ARA3GgERszIBE+9KARDjZgESf34BE
FuaARGzsgETa8oBEQfmARKf/gEQNBoFEdAyBRNoSgURBGYFEpx+BRA0mgUR0LIFE2jKBRFk5
gUSfP4FEDUaBRHRMgUTaUoFEQVmBRKdfgUQNZoFEdGyBRNpygURBeYFEp3+BRA2GgUR0jIFE
2pKBREGZgUSnn4FEDaaBRHSsgUTasoFEQbmBRKe/gUQNxoFEpcyBRNrSgURB2YFEp9+BRA3m
gUR07IFE2vKBREH5gUSn/4FEDQaCRHQMgkTaEoJEQRmCRKcfgkQNJoJEdCyCRNoygkRBOYJE
pz+CRA1GgkR0TIJE2lKCREFZgkSnX4JEDWaCRHRsgkTacoJEQXmCRKd/gkQWhoJEdIyCRNqS
gkRBmYJEp5+CRA2mgkR0rIJE2rKCREG5gkS3v4JEDcaCRHTMgkTa0oJEQdmCRK/fgkQN5oJE
dOyCRNrygkRB+YJEp/+CRA0Gg0R0DINE2hKDREEZg0SfH4NEDSaDRHQsg0TaMoNEQTmDRKc/
g0QNRoNEdEyDRNpSg0RBWYNEp1+DRA1mg0TebINE2nKDRDh5g0Snf4NEBYaDRHSMg0TakoNE
WZmDRKefg0QNpoNEdKyDRNqyg0RBuYNEp7+DRA3Gg0R0zINE2tKDRDbag0Sn34NEDeaDRHTs
g0Ta8oNEQfmDRKf/g0QNBoREdAyERNoShERBGYREnx+ERA0mhESVLIRE2jKERDg5hESnP4RE
DUaERMZMhETaUoREQVmERJ9fhEQNZoREdGyERNpyhERBeYRE</AssayXData><AssayYData Points="900">pTmMPf06fz3yDkE9EGcVPexC7DwkzMM8ca14PFw3Gzx0+R08prvnOjdTZ7vBvbi7VcZuuxuk
CbyQthy8xdUFvAcQIrwAikS83OpxvLblcryLKEe8EipQvEyBnbzQQny8ucZgvID1i7wfCpi8
3AmMvBD0hby5Cou8jSxpvFGVuby+upS8WV2KvMWVgLzQ/WW8wyGkvCU7abyLfZK8jxplvM8U
b7wZqle8cU1EvBI4jrzKLHO8x9pNvFo9R7yErEC8KFQ0vLbSQbzOG1e8E5xXvKUeWbzXnia8
szAIvAu3Qbyoyfi7bMoXvCqYBLxn5Be8vSRguwR2ELzjKhO8u6PVu84AKbxlrG282RoBvMzG
tLvPMFu67y5Pu4bpd7vGpTy71QvVuqUUqruRldG7G3kKuu0BirunL4G7Z1bvu1qe07ugX0c6
rg+gu7jY4zkynyy76xueueTib7o25E47KEkgOzpltLmwpMg6W6qIuRQbQTrbD7U7midQO3zl
UjuQ51I6xNp+OpZT1jsnxXk7wcEIOwr4TTvX7K078AIdO0gClzuycBo8I4V6OwzRdjv4vlE7
fTxiO8nAfztu3Ng7dBDqO3JhBzyUer47+O/7O/agFTyC9xM8UC7JOzkBIDyC8C88meCVO3or
ZDz5Hxw8hb8SPOVCTTw5IFk8eqE9PCRHTDy56Cw8RywpPL2EYjwR8iI8if0qPKgVmjzr51c8
z6AqPIXGPjxLmPo7WedXPN9Vjzx/RIQ8k3FiPEIjbTzlhWE8smaTPAs+gjyQuKE8EHRrPNXw
mTzaD5k8ZjBxPF7EhzyeVHs8ChZyPAWdhTzbqk487SuAPNfNhTyeJJk8A2F9PGY0njwH4aQ8
xOWjPFNhlzxIg588/MOePKj8ijyVdKE8VeqhPHcDdzymK788C9V4PPrnpjyvpa086Ui+PMQn
sTwzULA8x7+QPMJ93Tyou508FpjZPAnUpDxRj8M8hhylPMkQvTwHpb48uRmgPLqpxTxoEtw8
GqTTPNRTqzzBCN88HoC6PGzPyzxa1sU8DfTdPIn50DxTrOA8h3DZPIoj5DwZYqc8NaPFPDl9
zTxgYrc8oJzIPPO03DwUGNA8IQ/6PGRg5zzgFK08CJDJPKgG7DynwuE8YX/1PNCdwjwW8vM8
OTvVPFNu5zxcbMc8gjX/PLXdzTyv9fk8oIf1PKlt2zwKh7s8BpbrPFQk7TxkR/Q8qtTfPL6R
1zyDrwQ98srhPKIBAD1pYu48X57+PLUM7zyTpgU9GckEPQLTBz1SywQ9j6ADPeSI+Dz83wE9
ejMRPa3ZHj18VAM9qt8KPf2jHz2BhBA99H4RPX1nCD3ZIQM9r8kTPQlUET3Zxhw9PAcUPVU8
FD3W8Q49rSITPfkRED1iQgc9L/QMPetbBz2vthI9/5wPPV9LCj1MgxQ9zVYQPU+LAT30Xw89
QucNPUgOIz2K5ww92ocJPSPlGz2jVx09hW4OPbQ1Cz0CdSU9Fk8NPXSKFj0CTxo9D2QUPQo7
HD3qnBg9tQwaPSlJGT2+sBQ9kVMaPel4GD0lOyA9T6cnPTzTLz0cQR895z8lPVSuKT1AQTI9
eO0sPVDnIT1RYxw9KOMoPZ2SGz1gjTo96dckPT9xJD19Mi89L0syPedwIz00DSI9eG0tPUyK
OT2e8i09RQInPfiEGT3eUCk9S3gUPaS8Nj36hDM97D87PUSJJT2CqyE9nTY9PaNiIT075js9
yKAuPRlrKD3GGTw97rcsPe+INT1R5Ss9YZ40Pec0OT2suzI9w1o/Pa3TND2Uti49aVE5PbBo
QT0+/Sk9/xNDPUeOLz1s9y091URIPSB0Mz0l1SE9EmBEPQ8kPz1vZTw9lZ1EPTHRST2VqDo9
Kv5IPYZJQT38x0E9WkNGPeNxPD0itFM9ABE8PXr6Qz1wYUg9zIFIPZ4uPz104kg9SJxIPbsD
Oz0USjo9AtVCPW95SD1azk09fHFFPYOFPz0nREI9KA8xPdX6Qz1bzkg9Sx06PbG8SD0zh049
z5xDPfBJQz3UTVI9uPpKPfiRWz1SVkQ9vmdJPQS0YT1GFlI9oqBNPcYfPz2LjkU9mjxWPff5
TT1Wskw9mYZPPU5LVD3t2Fg9dVBFPR+tUz0mB2I92LhlPQQtPD08tVU9pQNVPTH+Wj03Dlc9
fgRJPdlPbj1On1I9GkZWPfoXYz3V+mQ9LLRhPRDcWT29Qmo9OGhaPW+nYD2Galc9hAJFPfum
Wz3cZ2k9aOxoPffHbj2eD1Q9xghlPRCtVD2feVs9u3hcPZsgVT1PlmI95EZRPWy7YT23Mlg9
q3ZrPejMaz00D2M9kK5mPXpqbT2tjGY9J6hiPbhNZD3pyFw98hFYPZT9YD1PHl890aFqPTYQ
bj2ldVc9p4Z6PQ3lcD3OeV49AJthPf3obj0m2Gw9JnpnPTt8aT38xHE9QwZuPRA4cj3ByIA9
WZpwPSz4bT3ZHmE9hfVdPaVObT3g92M9R6FlPfrScD1222w9yRxoPfzRfz2/5Hk956h3PdNS
fj37FWw9u6psPaRrdD3umXw9ahyHPWyYeD3+UGc9BiR1PTDQeT0sa3A9hkhzPUvDcD23A2Y9
SRl0PTx2fz2vqIE9ERt5PcIDaj29qXI96lR+PeC0dT1tCoE9tMiAPXmGgD0fRH49zbp1PcC9
dj1O54A97VR6PWEEeT1bL309SXF2PZKNij0QToU9G4mCPUV6gz345X89Yj56PWDviT0Sl4M9
XDWFPTnNfD1a6IQ9OWGBPc+yfD126IM9CyuEPXZggD0A0YQ9DUd8PXEahj1WHIA90siCPcwB
gz0kE4M9ukeAPSsqgj0vwoQ9QEB8PajihD2/mXM9QvyEPQ0+ez03THk9ow2NPTB+fj1Zcos9
uYmLPWH7iT0rlYM9/uV8PUwmhD3ty4o9YeuHPS+sjT1/MYU9GgmGPaALij37coo9z42FPcxK
gj0DyYc9x1iIPfUziz3r84I9Qt2HPdV/hD2jlZQ9MkuEPUHSjT3rGJQ9tEWPPdiPjT1m/oo9
SIeHPacnhT247ZA96veLPVFhij1zQYg9zfGMPW/fiz1OXY09+/qRPdT5kz1q7ZM9lNKGPaz/
kT1OFo09r7SNPQGkiT2MIo09Dx2QPblMhD3ZOJE9T9COPcwkhz2jFJQ9w0KPPb+rkD1Leo09
cCuPPTMXkj2biJc9BSGBPTPGij1LCZY9g/aVPSjIjT3y6Y09kn2QPWcXlD16rJY9Ou2TPVjt
jj0z6pE9sFqhPQiHmD38+ZQ9NEGQPWK1kz1MTJw9hG6bPRL1lT3kWZM9ramMPQ9klT10Eo89
OxCbPRo6mD10O5I9VwSWPU1nlz1G5Zs9rIidPXL+mD3LcZc98yiWPcRFlD3tXp49F7SdPRsL
nD1wU5k93IqXPSvMlD0xBpo9f5WXPYIumD28e589FcKZPb/tmz0qkJs95cmVPTqVmj05mZc9
pG2jPVOjmz2T+Zs9ETGaPa2SlD1K1Z091d2ZPWafmz0Ff5E9BDCXPev3mz2tLZ09bA6XPVTi
mD3xeaQ94fubPbhumT0vf6E9fIqlPfLUlD1XXZ09dh2aPSXikz2eUKM9n4iXPcDhlj1XMJM9
blabPUiHnD0b9Jw9+8GhPUsxnT3x9po9TPSZPRa1qz1RhqQ9YTuePY4zoD2clqA9rcOfPY7f
oT3n+KQ9KludPYnAnj39Y6U9o6iiPdEMnT2rfaE9T1+hPQKdoj2oKqE9fwqcPZd1mj1k2KM9
Q9+bPUjnpT2/Fpw9wu2gPUp3oT3NMKc9Uv+ePa1Enz3y6aM9ZsajPY+umT3B8qI9NBagPe+0
nj1W9p89fySfPZI8oT16Lqc9d1mpPSrzqT2SBqc9gkSnPf0MpD26hKs9c1udPfttrT1sMK09
MuylPQiopj0qxqo9CpyuPbmIqD1T0qw9GlugPaLQqT3Sfqk9D3ulPUVlpz3g/6Y9yQqmPfsg
pD3XFK49DburPfowqT2d8qQ9FRerPYmlrz0Ey6w9sE+mPXzYpz1+lKY91t2gPSqrpz3dUrQ9
Y8+mPaoqqT0v+LE9E6ujPa1kqj36qa49iKCtPT9Crj0AzZU9i+ypPaerpj3zmqY9sMixPepT
rj0Sp6Y9yGSmPbasrj2K56Q9yuyrPVXOqz0Re6g9gdCvPXRjrT3td6M9+JelPXwxsT36Iqg9
Y0SuPft8sT0EMrY9wrmxPdRDuD3yU6U9ypiuPeTQrz2wJa49pvWpPWhMsj0MF7U9NbuyPUSv
sT0wlqo9uW21PVGFqD3M+qw95MyzPXqHqz0Zeqk9cvGoPaQgtD34KKs9+k6sPdmlrD24La89
KoaqPZ25sD1cC7Q9HCO1PfQ9tT05kKo904i0PSy+sj173rM9zMu1PY/ssD22OKQ9qBKwPd42
qD3Zza89gTqsPRKJvj21k7Q9wgWvPc9rqj00bbE9ZQq2PfjUtz0U1r094Hu8Pf12uT1kH7U9
ma6sPboctT2eSLU9EvWvPb3DrD0XTqw9zvG3PQzqsz0HM7Y9QfGyPeDbuD1u/LQ9AsC3PXbO
tT3Nz7k9v4C4PfNguj0/87A9Mf24PdqDtz2n3L49HF65PZOatD3OwrU9MxK0PQXrtT0Mp8Q9
ZV63PVT/rz1zp7Y90eO1PbC6vD0nALo9VaC4PUrQvD0HjLc9d82+PXvzuT1iIsM9PDbEPQ8V
rj2JobA9QEfBPdEhtz35nbw9bDa+Pafksz3N0LU9SB61PW4wtz0bqr890UDDPVhpuT2qTMI9
3JGzPWNIwj10+MI9BRm1PYo5tT0gabg95dO8PVRhuz0SXbI9</AssayYData></Step><Step><CommonData><SampleLocation>1</SampleLocation><SampleID></SampleID><SampleGroup></SampleGroup><SampleInfo></SampleInfo><SampleRow>A</SampleRow><SamplePlate>1</SamplePlate><WellType>BUFFER</WellType><Concentration>-1</Concentration><ConcentrationUnits>µg/ml</ConcentrationUnits><MolarConcentration>-1</MolarConcentration><MolarConcUnits>nM</MolarConcUnits><MolecularWeight>-1</MolecularWeight><Temperature>25</Temperature><StartTime>4940638</StartTime><AssayTime>180</AssayTime></CommonData><FlowRate>600</FlowRate><StepType>DISASSOC</StepType><StepName>Dissociation</StepName><StepStatus>OK</StepStatus><ActualTime>180</ActualTime><CycleTime>0.2</CycleTime><AssayXData Points="900">p3+ERAWGhER8jIRE2pKERDiZhESnn4REDaaERHSshETasoREOLmERPG/hEQNxoREdMyERNrS
hEQ42YREn9+ERA3mhER07IRE0vKEREH5hESf/4REBQaFRGwMhUTaEoVESRmFRKcfhUQNJoVE
dCyFRNIyhURBOYVE0D+FRA1GhUR0TIVE2lKFREFZhUSnX4VEDWaFRHRshUTacoVEQXmFRKd/
hUQNhoVEdIyFRNqShURBmYVEp5+FRA2mhUR0rIVE2rKFREG5hUSnv4VEDcaFRHTMhUTa0oVE
QdmFRKffhUQN5oVEdOyFRNryhURB+YVEp/+FRA0GhkR0DIZE2hKGREEZhkSnH4ZEDSaGRHQs
hkTaMoZEQTmGRKc/hkQNRoZEdEyGRNpShkRBWYZEp1+GRA1mhkR0bIZE2nKGREF5hkSnf4ZE
DYaGRHSMhkTakoZEQZmGRKefhkQNpoZEdKyGRNqyhkRBuYZEp7+GRA3GhkR0zIZE2tKGREHZ
hkSn34ZEDeaGRHTshkTa8oZEQfmGRKf/hkQNBodEdAyHRNoSh0RBGYdEpx+HRA0mh0R0LIdE
2jKHREE5h0SnP4dEDUaHRHRMh0TaUodEQVmHRKdfh0QNZodEdGyHRNpyh0RBeYdEp3+HRB6G
h0RsjIdE2pKHREGZh0Snn4dEDaaHRHSsh0TasodEQbmHRKe/h0QNxodEdMyHRNrSh0RB2YdE
p9+HRA3mh0R07IdE2vKHREH5h0Sn/4dEDQaIRHQMiETaEohEQRmIRKcfiEQNJohEdCyIRNoy
iERBOYhEpz+IRAVGiER0TIhE2lKIREFZiESnX4hEDWaIRHRsiETacohEOHmIRKd/iEQNhohE
dIyIRNKSiERBmYhEp5+IRA2miER0rIhE2rKIREG5iESfv4hEDcaIRHTMiETa0ohEQdmIRKff
iEQN5ohEdOyIRNLyiERB+YhEp/+IRAUGiUR0DIlE2hKJREEZiUSnH4lEDSaJRHQsiUTSMolE
QTmJRKc/iUQNRolEdEyJRNpSiURBWYlEn1+JRA1miUR0bIlE2nKJREF5iUSnf4lEDYaJRHSM
iUTakolEQZmJRDqgiUQNpolEdKyJRNqyiURBuYlEp7+JRAXGiUR0zIlE0tKJREHZiUSn34lE
BeaJRHTsiUTa8olEQfmJRKf/iUQNBopEbAyKRNoSikRBGYpEpx+KRA0mikR0LIpE2jKKREE5
ikSfP4pEDUaKRHRMikTaUopEQVmKRKdfikQFZopEdGyKRNpyikRBeYpEp3+KRA2GikR0jIpE
2pKKRPWZikSnn4pEBaaKRHSsikTasopEQbmKRMC/ikQNxopEbMyKRNrSikRB2YpEn9+KRA3m
ikRs7IpE0vKKREH5ikSn/4pEBQaLRHQMi0TaEotEOBmLRKcfi0QNJotEdCyLRNoyi0RBOYtE
nz+LRA1Gi0R0TItE0lKLRDhZi0SnX4tEDWaLRHRsi0TScotEQXmLRKd/i0QNhotEdIyLRNqS
i0Q4mYtEp5+LRAWmi0R0rItE2rKLREG5i0Snv4tEDcaLRHTMi0Ti0otEQdmLRKffi0QN5otE
dOyLRNryi0RB+YtEr/+LRA0GjER0DIxE2hKMREEZjESnH4xEDSaMRHQsjETaMoxEQTmMRJ8/
jEQFRoxEbEyMRNJSjEQ4WYxEp1+MRA1mjER0bIxE0nKMRDh5jESnf4xEDYaMRGyMjETakoxE
QZmMRKefjEQNpoxEbKyMRNKyjERBuYxEp7+MRA3GjERszIxE0tKMRDjZjER04IxEDeaMRHTs
jETa8oxEQfmMRKf/jEQFBo1EdAyNRNISjURBGY1Epx+NRAUmjURsLI1E2jKNREE5jUSnP41E
DUaNRHRMjUTaUo1EOFmNRKdfjUQFZo1EbGyNRNpyjUQ4eY1En3+NRA2GjUR0jI1E2pKNREGZ
jUSfn41EDaaNRHSsjUQ8s41EQbmNRJ+/jUQFxo1EbMyNRNLSjURB2Y1En9+NRA3mjUR07I1E
LPONRDj5jUSn/41EDQaORHQMjkTSEo5EOBmORJ8fjkQFJo5EdCyORNIyjkRBOY5Enz+ORA1G
jkRsTI5E0lKORDhZjkSfX45EBWaORGxsjkTaco5EOHmORKd/jkQNho5EdIyORNqSjkRBmY5E
n5+ORA2mjkR0rI5E0rKORGG5jkSnv45EDcaORHTMjkTS0o5EQdmORJ/fjkQF5o5EbOyORNry
jkQ4+Y5Ep/+ORA0Gj0RsDI9E0hKPREEZj0SnH49EBSaPRHQsj0TaMo9EODmPRKc/j0QNRo9E
dEyPRNpSj0Q4WY9En1+PRA1mj0R0bI9E0nKPRDh5j0Sff49EDYaPRHSMj0Tako9EQZmPRJ+f
j0QNpo9EdKyPRNKyj0RBuY9Ep7+PRAXGj0R0zI9E0tKPREHZj0Sf349EBeaPRHTsj0Ta8o9E
OPmPRJ//j0QNBpBEdAyQRNoSkERRGZBEpx+QRAUmkER0LJBE2jKQRDg5kESnP5BEBUaQRHRM
kETSUpBEQVmQRKdfkEQNZpBEdGyQRNJykERBeZBEp3+QRA2GkER0jJBE2pKQREGZkESfn5BE
BaaQRGyskETSspBEQbmQRKe/kEQFxpBEdMyQRNLSkERB2ZBEn9+QRAXmkERs7JBE2vKQRDj5
kESf/5BEBQaRRHQMkUTSEpFEQRmRRJ8fkUQNJpFEdCyRRNoykURBOZFEpz+RRA1GkURsTJFE
0lKRRDhZkUSnX5FEBWaRRHRskUTacpFEWXmRRKd/kUQFhpFEdIyRRNqSkUQ4mZFEn5+RRAWm
kURsrJFE0rKRREG5kUSfv5FEDcaRRHTMkUTS0pFEONmRRKffkUQN5pFEbOyRRNrykUQ4+ZFE
p/+RRAUGkkRsDJJE0hKSREEZkkSfH5JEBSaSRGwskkTSMpJEODmSRKc/kkQFRpJEbEySRNpS
kkRBWZJEn1+SRAVmkkR0bJJE0nKSREF5kkSff5JEDYaSRGyMkkTSkpJEOJmSRKefkkQNppJE
dKySRNKykkQ4uZJEp7+SRAXGkkRszJJE0tKSREHZkkSf35JEBeaSRHTskkTS8pJEOPmSRJ//
kkQNBpNEbAyTRNISk0Q4GZNEpx+TRAUmk0R0LJNE0jKTRDg5k0SfP5NEBUaTRGxMk0TSUpNE
OFmTRJ9fk0QFZpNEbGyTRNJyk0RBeZNEn3+TRA2Gk0R0jJNE0pKTRDiZk0Snn5NEDaaTRGys
k0TSspNEOLmTRJ+/k0QFxpNEbMyTRNLSk0Q42ZNEp9+TRA3mk0R07JNE2vKTRDj5k0Sf/5NE
BQaURHQMlETSEpREOBmURJ8flEQFJpREbCyURNoylERBOZREnz+URAVGlERsTJRE0lKURDhZ
lESnX5REBWaURHRslETScpREOHmURJ9/lEQFhpREdIyURNKSlEQ4mZREn5+URA2mlERsrJRE
0rKURDi5lESfv5REDcaURHTMlETS0pREONmURJ/flEQF5pREbOyURNLylEQ4+ZREn/+URA0G
lUR0DJVELBOVREEZlUSfH5VEBSaVRGwslUTSMpVEODmVRJ8/lUQFRpVEbEyVRNpSlUQ4WZVE
n1+VRAVmlURsbJVE0nKVRFF5lUSff5VEBYaVRGyMlUTSkpVEOJmVRJ+flUQFppVEdKyVRNKy
lURBuZVEn7+VRA3GlURszJVE0tKVREHZlUSf35VEDeaVRHTslUTS8pVEOPmVRJ//lUQFBpZE
bAyWRNISlkRBGZZEpx+WRAUmlkRsLJZE0jKWREE5lkSfP5ZEBUaWRHRMlkTSUpZEOFmWRJ9f
lkQFZpZEbGyWRNJylkQ4eZZEp3+WRA2GlkRsjJZE0pKWRDiZlkTAn5ZEBaaWRGyslkTSspZE
OLmWRKe/lkQNxpZEdMyWRNLSlkQ42ZZEn9+WRAXmlkRs7JZE0vKWRDj5lkSn/5ZEDQaXRGwM
l0TSEpdEOBmXRJ8fl0QFJpdEbCyXRNIyl0Q4OZdEnz+XRAVGl0RsTJdE0lKXRDhZl0SfX5dE
BWaXRGxsl0TScpdEOHmXRJ9/l0QFhpdEdIyXRNKSl0Q4mZdEn5+XRBaml0RsrJdE0rKXRDi5
l0Sfv5dEBcaXRGzMl0TS0pdEQdmXRJ/fl0QF5pdEbOyXRNLyl0Q4+ZdEn/+XRAUGmETODJhE
0hKYRDgZmESfH5hEBSaYRHQsmETSMphEODmYRJ8/mEQWRphEbEyYRNJSmEQ4WZhEn1+YRA1m
mERsbJhE0nKYRDh5mESff5hEDYaYRGyMmETSkphEOJmYRJ+fmEQWpphEbKyYRNKymEQ4uZhE
p7+YRAXGmERszJhE2tKYRDjZmESf35hEBeaYRHTsmETS8phEOPmYRJ//mEQNBplEdAyZRNoS
mUTcGZlEnx+ZRA0mmUR0LJlE2jKZREE5mUSnP5lEBUaZRGxMmUTSUplEOFmZRKdfmUQFZplE
dGyZRNJymURBeZlEp3+ZRA2GmURsjJlE2pKZREGZmUSnn5lEBaaZRHSsmUTasplEQbmZRJ+/
mUQFxplEdMyZRNLSmURB2ZlEwN+ZRA3mmURs7JlE2vKZRDj5mUSn/5lEDQaaRHwMmkTSEppE
xBmaRKcfmkQWJppEdCyaRNIymkRBOZpEpz+aRAVGmkR0TJpE2lKaREFZmkSvX5pEDWaaRHRs
mkTacppEOHmaRKd/mkQNhppEdIyaRNqSmkRBmZpEp5+aRA2mmkR0rJpE2rKaREG5mkSnv5pE
DcaaRHTMmkTa0ppEQdmaRKffmkQN5ppEdOyaRNrymkRB+ZpE</AssayXData><AssayYData Points="900">TVGePY8bpj0rRcA9QnPXPbZ4+j0P8/49UBYIPg1pEj42hhs+lBsgPh1ZIj47ryA+flMmPvtG
Jj6ahio+SA4kPkPjKD46SC0+vdErPufWKD5x/Sc+3OomPuczJj7kMSg+1sgkPnqSJT5pvCM+
vUYnPtPZIz6E1CQ+jgAiPotfIj4NUiM+tP8jPue/IT67yCM+IFIlPnb1HD4lOiU+u7EfPsc+
IT44+hs+SdAbPovFIT6bYyI+kNkaPuZrIz7/Zh8+8kMhPifoHD6BOx0+OvobPlhjHD436x0+
mTofPksTGj7tXhk+BeAePtg7HT7kqBw+SfIXPt0MGT4TbBg+CiIXPuUGGz7MFBk+R9oaPqPG
GT6kIRg+LiEZPh+oFj7/aRc++5IYPvo3Fj42vxc+4T8ZPu3NGD7d0xU+a1UZPqT9Fj79FxQ+
0hkWPhWzFD5jbhU+4HUTPtTUFj40UBg+V7sRPmNpEz7cRhQ+NyAZPt9CFz57xhY+6p0SPi9N
Fz7wUxg+fg8UPgHgFD668hY+LAQVPvY9Fj5rWhE+P94OPlTuEz6v9hI+eKUSPr7EET4ZNhE+
FKwSPqQ4FD4HihQ+4GMSPlv/ED6fWRQ+S1UUPjbyET6kAhU+1gYVPqSJEj6/sA4+bFgUPqvw
Ez6bDhM+EcURPiPmDj4ORBM+w8IOPnRRED4QlhE+ZIATPotzFT5K6w4+r8MOPunvET5r5g8+
fl4RPtCSED4eCw8+un0QPlHXEj7QyhA+H4YNPvIwDz5/5ww+foYQPhcVDz7fgQ8+NioRPuhv
Dz4X5Q4+gmgPPriADD62ag4+McoMPvs/ET6xWhE+8GIRPjznET4UCA0+1hIJPq+HDT6BeBA+
7dMMPlu1Dj6mQws+Av0PPkU8Dj4dERE+NloQPqQFED66WAs+6HQMPtnOEj6ZFBE+sZQMPldi
DD6j+gw+BUwIPhyhDz5Skg0+aF4OPh9xED4oygw+H+kOPjgmDT5XAQ8+f2UJPiTRDD5rqws+
OJMOPuOFCj7nfQk+GIYNPjsjDj5pgAc+dCkQPowgED53zAs+PIgQPmBhDT56Ew4+yFQJPi5V
Dj4Rmwo+WecLPtcGCz7cNA8+4y4RPlcTEj7/Zgg+dRELPjbvDz5OuQ8+YCIKPvEUET4HGA8+
trUOPsNDCT7q+Q4+8KIPPo5/Cz752As+vB0IPogLBz6ubQw+dTAHPhmrCD5fnw0+JzoKPlPI
Dj4h8wk+a5gOPi+ACz5rDQo+50IOPilpDT6F/As+DWkKPnt9Cz4//Qo+cv4KPo6+DT6XlAw+
aWALPnogCz43Zwo+vEoMPpiNDT7dvA4+rZ4MPr/CBj4rLgg+NY0KPs6SCT4mmQ0+MpYMPpXt
Cj5D5As+1nIIPsQZCT6+UQk+AjUNPoqDCz5hqQk+5I8OPiZ1Dj5NPBE+23ALPh55Cj4+dAg+
0y4MPq09Cz7Dtwo+OkMMPuY+DD7MIgY+q+cLPtQzCj4TCAw+o6YLPhv7Cj7MRQY+lNkLPvml
Bz6nfA4+ydQMPrJbCD6d8gk+zNgLPrUYDD7WGQo+os4HPknoCT7cUQY+prILPhkBCD67iQk+
YpcEPnAiCD4hzgo+NjwIPvtLDD5JoQg+JMoMPoLHCD4uBwU+VfwKPvqDCT5x1Ao+nXsFPmYE
CD4OMwk+YwwMPmPbDj5JGgo+CZgJPpyjBz5dFAg+4r8OPtuADD6O3gY+orkJPgxYCz5KYAo+
x4MLPn2rCz6ETgg+2dkHPlLrCT4tbAs+YIAHPh+PBD6HQAw+rJ8MPoaNCD7N+go+MAELPr5p
Cj7TeAg+lmYIPhGDCT5PYwo+4cEHPgczDT4Uiw0+e2ULPveCDz7EWQg+ZxkGPiJLDD6OUww+
u3gPPg6qBz7/kwo+ayMMPjrZCT4EMgk+SWIOPjdZCz712Qo+/mgJPg9xDz5Fogk+Qt8NPnK9
CD5t4g0+V2QKPlKDCj5PWg0+Q1cJPkoyCD5Ehgg+vPcHPrZ7Bz52pQU+tREIPnLkCD740gk+
FegFPr6kBz7anwc+4YwIPkSJCj6tvQo+p98HPgmGCj6fEwk+ZIIIPq6aBz7f1gc+TAAJPkUK
CT6JqQg+DQMJPmz+Bz6wgwg+cm0IPkx3Dj4H7go+UUINPkK4CD6hgw0++0EIPmveDD6DCww+
QicPPrgsCj5mGw0+ofcGPlVlCT7AFAc+yoEFPgMkCT7Xcgs+f58HPuP2Bz6uLQs+eyANPgIH
CD7Ykww+5K4LPj67CT6zSQg+x+QFPmEFCT4ZeAo+6kcDPlw3Cj4INQo+bs8LPhs7ED7BPAo+
QasLPlNGBD4fwgk+W6oGPquJCj7aMg4+hP4IPo27CT4eNAk+VKoKPsfFCj5pzAo+Gp8LPpMO
DD6LYQ0++bkLPvlgCD5L7AY+LS4MPlOaCj7oCgk+7igHPqvtBz4puQk+UxIIPihuBj5XTQ4+
xK8LPgJJCD4qKg8+nmwJPt8cDD4uUQo+bfoJPljlBj71UAs+7yMNPub7Cz4CgQo+lsQLPrV4
Cz7erAc+jr8HPqCkCz5VOAk+188LPi3SBz6scA4+fOsLPu/cCT6koAc+0SsJPvMiBz4KeA4+
jL4IPmlDBz5vowg+KzMJPtKGCD7JaAc+JAMIPrDUCD5G1wk+bCcKPh0bDD7iBRA+us4JPoYN
CT6uaQw+UIAMPmxoBT4xQgo+0OwLPjnKDT6DbQ4+WXILPjbCCz6jpAw+xN8LPsRICz6LxQY+
IxMKPtkPCT4RHQk+SWwLPhSKBz4PKAo+BPcJPvXSCj5pWwg+JRsRPihcDD6yWQo+H6kJPvqo
CD6ZNQk+qMgDPne0Cj5Jbg0+0CgMPh+8Bz7CpQ0+bpAMPjBWCz7Ebwk+DaAKPt+aCT6akAo+
zucIPhUvCz59ag8+bDIOPuAcDj5AqQY+IkcNPqO2ED44/QU+Dh8KPvByCT4zvQs+9rEJPvUW
Cz4s+wk+iXEKPrnmBz4R5Qg+rEgMPsFXCz7TiA0+8W8JPi+iCT46SBA+YHUNPrVrCz5mUhA+
tlsJPgiNBz4rsgs+91YJPunuBj62rw8+g5sMPlbvCz43twk+l0MOPtOrDT791hA+aHsNPu3I
Cj5WyQs+uskJPmwgDD7L1ws+Ry4LPrcqCz48AA0+D9kLPsx5Cz4wtgk+Yq4FPn7CDT4Z0gw+
jFIJPr0BDj6WLA0+wo4MPngoCT7AGg0+CpwJPu0xDT4m9Ac+DiEKPqIxCT7MHg0+EMMQPidL
Cz53Ogs+IHcLPsmCBT7AAQw+4sQNPiSBCD4UkAg+QhoHPvLfDz7abws+r+EMPn0ECD5/Ugo+
QuMNPoWFCz4Cvgk+JwoOPqAjBj7VKAs+kBkRPsv2Cj4/igk+a+UKPi/iCD78fg4+eqcGPph6
Dz503gw+yt0IPnK1CD6ApQ0+1F0OPi+jCz40qwk+tLAJPgBfCT7cqAk+AAMNPmYwDz7utQo+
g3IMPnuTCD42KAo+d3wOPmK0Az7BmAs+mnQOPqtUCT43pAo+ZVQPPoKdDD7Nzg4+M8MJPuH/
ET7ZnQ0+tuoNPur4Dj6h9ws+SfYNPnT/DD5tDg0+2O0MPiAqCz4inAk+nk4LPplnDj6tXws+
RcsMPlaJDz5Tdwc+sKsOPjMLCz6Vqg4+CkkIPo+DDz6mvAo+ShEKPqP0Cz5Xbgk+LykMPhvl
DD53Uwk+YFoTPjEfDD6Yjw0+G2EMPgZICT79yxI+yYIRPmU9CT7nSg0+8v4MPhZyCz6QqBA+
zgoOPrpTDD5K0As+7rINPoZFCz5Eyw0+/6kLPiK3Dj7YaAs+ZGsJPipDEz4ziA8+ETsPPhNm
FT61Ww4+qqkKPiJfDD5uXgs+mPINPlmFCz6axw0+09ENPpvTDj5Yxgw+hSQJPtNWDj65jQ4+
mRUOPvrJCz6sEg4+cGkOPhWyDD6elgk+daYOPjmtCj4pEhE+QKwOPvIvET7RzQs+f2IMPsV5
Cz7rbhI+kcQMPrNMDT5lVwo+3S0PPq2VDz5B9ww+RnwQPi9uET7mpg4+/fUHPnqlCz6OSw4+
L4wHPrexDz62KA8+88wJPrlDDT4GeA4+fbMQPgdbED600g8+gyENPr43Cj5LkQ0+en4QPqVk
Cz6bsw0+PO8QPlvnCz4ziws+a70NPk4HET46wQ8+GV8OPiBuDT77zxI+Gu4MPuOxCj7izw4+
4MgJPm7QDz5bcgs+4RgOPkmmCj54lAs+wfsRPlP8Cz6Kwws+zaIRPiwRDz5f6Q0++AoOPvmn
Cj62PRA+eOUSPj3gET4MgRQ+8LAQPvlZDT7JEg8+wBAOPqCoDj4MwA8+40AOPtoVDD6T4Aw+
kToPPmBXDz7bAxI+essQPhZkDT5A0A8+wNwRPtCuCj5QOQ8+0s0OPv/qDz7GEhE+G4MTPhKx
DD6MhQ8+v2wQPoQEDz4x0BE+gogMPs8DDD489As+GPMPPhR7Ej4MGg8+6xAOPhW/DT6qbwo+
rskRPloYDz7ZQA4+h3YQPoznED5oNRE+HN4PPsG0Dz4Myw0+DZkQPr8ZDz70fw8+lz0OPjYu
ET6rPhQ+DBQSPsQsET64XxI+NpUOPrg4ED6OXRA+AFEUPg8PET4QEQw+pPENPmo7Dj4XLAw+
xqEOPvybDz6yrg4+NPQOPoz6ED7BmA8+S08KPrw8DT4j5A8+yTENPrWjET6+jhE+dysRPj9F
ED4/iBE+Bk8PPqQMEz5Azg4+IFoOPrgUDT6K0xA+ozAQPuCWFD4Ygg8+upYQPnC1ET5WfhE+
+wATPlhKET7HiRE+FzMTPvi0Ez7/FxM+U/kQPq2zCz7qExA+</AssayYData></Step><Step><CommonData><SampleLocation>11</SampleLocation><SampleID></SampleID><SampleGroup></SampleGroup><SampleInfo></SampleInfo><SampleRow>A</SampleRow><SamplePlate>1</SamplePlate><WellType>REGENERATION</WellType><Concentration>-1</Concentration><ConcentrationUnits>µg/ml</ConcentrationUnits><MolarConcentration>-1</MolarConcentration><MolarConcUnits>nM</MolarConcUnits><MolecularWeight>-1</MolecularWeight><Temperature>25</Temperature><StartTime>5129910</StartTime><AssayTime>5</AssayTime></CommonData><FlowRate>1000</FlowRate><StepType>KREGENERATION</StepType><StepName>Regeneration</StepName><StepStatus>OK</StepStatus><ActualTime>4.99895</ActualTime><CycleTime>0.2</CycleTime><AssayXData Points="25">p/+aRA0Gm0R0DJtE2hKbREEZm0SfH5tEBSabRHQsm0TaMptEODmbRKc/m0QNRptEbEybRNpS
m0RBWZtEp1+bRA1mm0RsbJtE+3KbREF5m0Snf5tEBYabRLWMm0TakptEOJmbRA==</AssayXData><AssayYData Points="25">dCUcwNDkLMBkNTTAO644wKsiPMAKFz/AuKFBwAyeQ8Adm0XA7jhHwG7USMDfKkrAZUBLwCyd
TMBlcE3AuWFOwIV+T8CyLVDAJgNRwJLZUcDhU1LA0vFSwHqUU8BVH1TA44FUwA==</AssayYData></Step><Step><CommonData><SampleLocation>12</SampleLocation><SampleID></SampleID><SampleGroup></SampleGroup><SampleInfo></SampleInfo><SampleRow>A</SampleRow><SamplePlate>1</SamplePlate><WellType>NEUTRALIZATION</WellType><Concentration>-1</Concentration><ConcentrationUnits>µg/ml</ConcentrationUnits><MolarConcentration>-1</MolarConcentration><MolarConcUnits>nM</MolarConcUnits><MolecularWeight>-1</MolecularWeight><Temperature>25</Temperature><StartTime>5146148</StartTime><AssayTime>5</AssayTime></CommonData><FlowRate>1000</FlowRate><StepType>KREGENERATION</StepType><StepName>Regeneration</StepName><StepStatus>OK</StepStatus><ActualTime>4.99895</ActualTime><CycleTime>0.2</CycleTime><AssayXData Points="25">np+bRASmm0RjrJtE0bKbRDi5m0Sev5tEBMabRGvMm0TR0ptEONmbRJ7fm0QE5ptEa+ybRNHy
m0Q4+ZtEnv+bRAQGnERrDJxEyRKcRDgZnESeH5xEBCacRGssnETRMpxELzmcRA==</AssayXData><AssayYData Points="25">8g1YvikVS75ARDa+hvgdvp64Cr6ZifC9jhjhvQnIz71QbMO9qTSrvaaBqb2g45O98j+PvWeR
hb2NY4C90X9Tvf7AUb2cn1y9VhxFvUYFOL2WbiK9W7AXvQuXEr1HYwu9pUL6vA==</AssayYData></Step><Step><CommonData><SampleLocation>11</SampleLocation><SampleID></SampleID><SampleGroup></SampleGroup><SampleInfo></SampleInfo><SampleRow>A</SampleRow><SamplePlate>1</SamplePlate><WellType>REGENERATION</WellType><Concentration>-1</Concentration><ConcentrationUnits>µg/ml</ConcentrationUnits><MolarConcentration>-1</MolarConcentration><MolarConcUnits>nM</MolarConcUnits><MolecularWeight>-1</MolecularWeight><Temperature>25</Temperature><StartTime>5162212</StartTime><AssayTime>5</AssayTime></CommonData><FlowRate>1000</FlowRate><StepType>KREGENERATION</StepType><StepName>Regeneration</StepName><StepStatus>OK</StepStatus><ActualTime>4.99895</ActualTime><CycleTime>0.2</CycleTime><AssayXData Points="25">lj+cRPRFnERbTJxEwVKcRDBZnESWX5xE9GWcRGNsnETJcpxEJ3mcRJZ/nET0hZxEY4ycRMmS
nEQnmZxEjp+cRPSlnERjrJxEwbKcRDC5nESWv5xE/MWcRGPMnETJ0pxEJ9mcRA==</AssayXData><AssayYData Points="25">Elo0wBwnQsB7ckbAyUZJwI2DS8AySk3AQX9OwPkXUMBsIFHA3wZSwAKDUsCbllPAazVUwK7i
VMCLpVXA6g9WwPvbVsA5I1fAdKJXwLc/WMCYZVjAEO5YwJE/WcDQVFnAOOVZwA==</AssayYData></Step><Step><CommonData><SampleLocation>12</SampleLocation><SampleID></SampleID><SampleGroup></SampleGroup><SampleInfo></SampleInfo><SampleRow>A</SampleRow><SamplePlate>1</SamplePlate><WellType>NEUTRALIZATION</WellType><Concentration>-1</Concentration><ConcentrationUnits>µg/ml</ConcentrationUnits><MolarConcentration>-1</MolarConcentration><MolarConcUnits>nM</MolarConcUnits><MolecularWeight>-1</MolecularWeight><Temperature>25</Temperature><StartTime>5178427</StartTime><AssayTime>5</AssayTime></CommonData><FlowRate>1000</FlowRate><StepType>KREGENERATION</StepType><StepName>Regeneration</StepName><StepStatus>OK</StepStatus><ActualTime>5.00005</ActualTime><CycleTime>0.2</CycleTime><AssayXData Points="25">jd+cRPPlnERS7JxEuPKcRB75nESN/5xE8wWdRFoMnUTAEp1EJxmdRI0fnUTzJZ1EWiydROEy
nUQnOZ1EjT+dRPNFnURSTJ1EwFKdRCdZnUSdX51E82WdRFJsnUTAcp1EJ3mdRA==</AssayXData><AssayYData Points="25">Mn8+vimDPL63UB++GEkNvtvR+L2yBtq9db6+vSH3rb2BzqK93/yKvTHEcb2ZJFC9+4E7ve0b
Mr1+cyC9sWMlvSBy/rxdj+C8ZLOkvHXkxrxOFZ68bkmIvA0AaLynVT+8wT41vA==</AssayYData></Step><Step><CommonData><SampleLocation>11</SampleLocation><SampleID></SampleID><SampleGroup></SampleGroup><SampleInfo></SampleInfo><SampleRow>A</SampleRow><SamplePlate>1</SamplePlate><WellType>REGENERATION</WellType><Concentration>-1</Concentration><ConcentrationUnits>µg/ml</ConcentrationUnits><MolarConcentration>-1</MolarConcentration><MolarConcUnits>nM</MolarConcUnits><MolecularWeight>-1</MolecularWeight><Temperature>25</Temperature><StartTime>5194552</StartTime><AssayTime>5</AssayTime></CommonData><FlowRate>1000</FlowRate><StepType>KREGENERATION</StepType><StepName>Regeneration</StepName><StepStatus>OK</StepStatus><ActualTime>5.00005</ActualTime><CycleTime>0.2</CycleTime><AssayXData Points="25">jX+dRPOFnURajJ1EwJKdRCeZnUSNn51E86WdRFqsnUTAsp1EJ7mdRI2/nUTzxZ1EWsydRMDS
nUQn2Z1Ejd+dRPPlnURa7J1EwPKdRCf5nUSN/51E8wWeRFoMnkTAEp5EJxmeRA==</AssayXData><AssayYData Points="25">G0o1wAVzQ8AQt0fAYKFKwFbZTMBqbk7AosFPwIrfUMDFzlHAZn9SwMvCU8C1HFTAtfxUwPeF
VcCFJVbAZqFWwP41V8DVt1fA5/xXwPMzWMBRa1jAlbhYwJZfWcAQjFnAcrhZwA==</AssayYData></Step><Step><CommonData><SampleLocation>12</SampleLocation><SampleID></SampleID><SampleGroup></SampleGroup><SampleInfo></SampleInfo><SampleRow>A</SampleRow><SamplePlate>1</SamplePlate><WellType>NEUTRALIZATION</WellType><Concentration>-1</Concentration><ConcentrationUnits>µg/ml</ConcentrationUnits><MolarConcentration>-1</MolarConcentration><MolarConcUnits>nM</MolarConcUnits><MolecularWeight>-1</MolecularWeight><Temperature>25</Temperature><StartTime>5210636</StartTime><AssayTime>5</AssayTime></CommonData><FlowRate>1000</FlowRate><StepType>KREGENERATION</StepType><StepName>Regeneration</StepName><StepStatus>OK</StepStatus><ActualTime>5.00005</ActualTime><CycleTime>0.2</CycleTime><AssayXData Points="25">jh+eROwlnkRTLJ5EuTKeRCg5nkSOP55E7EWeRFtMnkTBUp5EKFmeRI5fnkTsZZ5EU2yeRLly
nkQfeZ5Ejn+eROyFnkRbjJ5EwZKeRB+ZnkSGn55E9KWeRFusnkS5sp5EKLmeRA==</AssayXData><AssayYData Points="25">cJQgvkgiGr6J8wC+55javd0wsb3CiIe9lY5svQyjR71itBW9L5DwvBCi6bxG0YW8ri9MvKcv
zbsL8lu76RDYO4UqkztRtCQ8B2d7PG+uTjzNhJE8Uj7IPBDZyDw1oNU8OYvgPA==</AssayYData></Step><Step><CommonData><SampleLocation>1</SampleLocation><SampleID></SampleID><SampleGroup></SampleGroup><SampleInfo></SampleInfo><SampleRow>A</SampleRow><SamplePlate>1</SamplePlate><WellType>BUFFER</WellType><Concentration>-1</Concentration><ConcentrationUnits>µg/ml</ConcentrationUnits><MolarConcentration>-1</MolarConcentration><MolarConcUnits>nM</MolarConcUnits><MolecularWeight>-1</MolecularWeight><Temperature>25</Temperature><StartTime>5225318</StartTime><AssayTime>60</AssayTime></CommonData><FlowRate>1000</FlowRate><StepType>BASELINE</StepType><StepName>Baseline</StepName><StepStatus>OK</StepStatus><ActualTime>60</ActualTime><CycleTime>0.2</CycleTime><AssayXData Points="300">jr+eROzFnkRTzJ5EwdKeRB/ZnkSG355E9OWeRFvsnkS58p5EH/meRI7/nkTsBZ9EUwyfRLkS
n0QfGZ9Ehh+fROwln0RbLJ9EyTKfRCg5n0SGP59E7EWfRFtMn0S5Up9EH1mfRIZfn0T0ZZ9E
W2yfRLlyn0QoeZ9Ejn+fROyFn0RTjJ9EuZKfRB+Zn0SGn59E7KWfRFusn0TBsp9EKLmfRIa/
n0QNxp9EU8yfRMHSn0Qf2Z9Ejt+fROzln0RT7J9EufKfRB/5n0SG/59E9AWgRFMMoES5EqBE
HxmgRI4foETsJaBEWyygRCwzoEQfOaBEjj+gROxFoERbTKBEuVKgRB9ZoESOX6BE7GWgRFNs
oETBcqBEKHmgRIZ/oETshaBEU4ygRMGSoEQomaBEIaCgROyloERTrKBEubKgRDC5oESnv6BE
7MWgRFvMoES50qBEKNmgRIbfoETs5aBEU+ygRLnyoEQf+aBEhv+gROwFoURTDKFEuRKhRB8Z
oUSGH6FE7CWhRIQsoUTBMqFEHzmhRIY/oUTsRaFEU0yhRMFSoUQoWaFEhl+hRAVmoURbbKFE
uXKhRCh5oUSGf6FE7IWhRFOMoUS5kqFEH5mhRIafoUTspaFEU6yhRNKyoUQfuaFEhr+hROzF
oURTzKFEVdOhRB/ZoUSO36FE7OWhRFPsoUS58qFEH/mhRIb/oUTsBaJEUwyiRLkSokQfGaJE
hh+iRBUmokRbLKJEuTKiRB85okSOP6JE/UWiRFNMokS5UqJEH1miRIZfokTsZaJEU2yiRLly
okQoeaJEhn+iROyFokRTjKJE4pKiRB+ZokSGn6JE9KWiRFusokS5sqJEH7miRI6/okTsxaJE
U8yiRLnSokQo2aJEht+iRP3lokRT7KJEufKiRB/5okSG/6JE7AWjRGMMo0TJEqNEHxmjRMcf
o0T0JaNEWyyjRLkyo0QfOaNEjj+jROxFo0RbTKNEuVKjRB9Zo0SOX6NE7GWjRFtso0S5cqNE
KHmjRIZ/o0TshaNEU4yjRMGSo0QomaNEhp+jROylo0RTrKNEwbKjRCi5o0SGv6NE7MWjRFPM
o0S50qNEKNmjRIbfo0T05aNEU+yjRMHyo0Qf+aNEhv+jRPQFpERjDKREuRKkROwZpESOH6RE
7CWkRFsspETBMqREKDmkRIY/pET0RaREU0ykRLlSpEQoWaREjl+kRPRlpERbbKREwXKkRIJ5
pESGf6RE9IWkRFuMpETBkqREKJmkRI6fpET0paREW6ykRMmypEQouaREjr+kRPTFpERbzKRE
wdKkRCjZpESO36RE9OWkRFvspETB8qREKPmkRI7/pET0BaVEWwylRMESpUQoGaVEjh+lRPQl
pURjLKVEwTKlRCg5pUSOP6VE9EWlRFtMpUTBUqVEKFmlRI5fpUT0ZaVEW2ylRMFypUQoeaVE
r3+lRPSFpURbjKVEwZKlRJqZpUSOn6VE9KWlRFuspUTBsqVEKLmlRI6/pUT0xaVEU8ylRMHS
pUQo2aVEjt+lRPTlpURb7KVEwfKlRCj5pUSO/6VE9AWmRGsMpkTBEqZEKBmmRIYfpkT0JaZE
WyymRMEypkQoOaZE</AssayXData><AssayYData Points="300">5YUiPf3ZHz05gis9/rhEPSgfTD14JU49rmk9PfosZT10qEY9jylIPcxYaj0LSmA9IVRoPUd3
dT1ZF2Q9H6toPfFLbD1pdns9RP15Pft4gD2AxYI9r5F5PVu9gz3gk4s93FmSPZ/vjD3Yr5I9
zu2OPd+Uiz0RKZA9Sa6MPTkjkz2sYZg9lzabPXYVmj3+KZw9k2qZPcWOnz0bgpk95KKgPSuL
lz0PpJ89VaOgPRnrmj3GWaM9OfedPVKwoD09QaM9yeWnPaVqsj0WdaU9JnqtPbuhrT3kaLE9
wbSuPfG2pz0OEqo9LyCvPdDYsD3NnLM93PyxPWsSrz0dr7Y9Lu+5PeKGsT2KhbY9XiGzPSWS
uz1PILE98M7APeHgtD19C7w9M/XBPf/uvz2eg8Q9unbFPWo5xz36esY9ItS+PewExz1V28I9
IZjDPUd9xD1hn8s96BrLPR8DxD2H1MQ9H9TJPduo0T3AadE9wYzUPS5F0T26BdA9HJ7NPTP2
3T1A0cs9Lv7UPfnt0z1iydA9TG7aPRx60z0Tnts9OFDXPVj5zj2c9No92fLQPTIq2D27nto9
vN/YPZBf2D3tYts9/DrYPUGs3j0i3OI9nmHePZnC2D2nTt89pEjhPVXj2T3sUOA9mUDgPbe4
4z2fdOY9hgzmPUOE6D0OTeE967rjPf8S6j3zOuM9RcziPS9r6T1K0uc9k13qPU5d6j3d5uk9
gtziPdMQ7D3JmOk9K1rpPUcr+T1MlPA9Tf/lPZPX7D2Oye89j4LsPSXZ8z0I6PA9sPPxPdD0
8j04pPE9aVT2PeQR9T2jZ/U96UrzPZfw7j2eNPI9RNz8PZsm9j3LfPc9ylTzPdor/D08d/g9
Uw/6PX+V7j3LLPo9324APpZS/T282vo9PvbwPULW/j0gf/k9UT7zPWHY9T38vPg94zL4PZ60
AT7yHgI+q339PSy5/z146QE+FZgCPj+N+T0P+/891Y4APh08AD5T8QY+Sa8APrVtAj6j9gE+
aK0GPqlGAT6+Vwc+hjEBPlSUAD4+awc+RDf3PT5PAz7wawE+8SEHPv6mBj5YHgY+RfEEPiDP
BT56NwQ+dUcCPiwGCD4IFQM+2PEEPvp2BT7GmwQ+q+oGPoc1BD7THQQ+3fQFPrNTCD4RmQg+
jU0FPt4IBj5XMAc+KXQIPltXBz6uKQc+jjYIPlCRCT6+PQk+3i8JPiSJCz7Rbwc+xeILPpCg
CT6KjAs+3IQGPg+vCD7nPwU+dzsLPiAkCj5RNwg+ousIPoewDD5YDwc+7yAMPiyXCD5TyQw+
7JQJPkl2Cj4o0Qs+S+8GPhzrDD7LSw4+q8cMPl5+Dz4viRE+CDYMPo07Dj4Y/RE+j80RPqm2
ED484g8+N/4QPlBUDT7O/BA+F/kRPsQ2DD40+g8+Y1kPPrw9Ej7XQw0+LtkRPqVwDz68rxA+
YQ8SPiMmEj6ahg4+vhcTPh04ED6JdxQ+4cQNPvlqFT6wsRQ+hRQUPk0NEz5g4xA+9+UUPj4H
Ej4aphI+Aa0PPp0JEj4lLxQ+x9QTPtAdEj6OrBE+rykXPo07FD4EZg0+rdoQPi3vEj5v/RA+
PicVPpMsEz4s/hI+</AssayYData></Step><Step><CommonData><SampleLocation>1</SampleLocation><SampleID></SampleID><SampleGroup></SampleGroup><SampleInfo></SampleInfo><SampleRow>A</SampleRow><SamplePlate>1</SamplePlate><WellType>BUFFER</WellType><Concentration>-1</Concentration><ConcentrationUnits>µg/ml</ConcentrationUnits><MolarConcentration>-1</MolarConcentration><MolarConcUnits>nM</MolarConcUnits><MolecularWeight>-1</MolecularWeight><Temperature>25</Temperature><StartTime>5286285</StartTime><AssayTime>80</AssayTime></CommonData><FlowRate>600</FlowRate><StepType>LOADING</StepType><StepName>Loading</StepName><StepStatus>OK</StepStatus><ActualTime>80</ActualTime><CycleTime>0.2</CycleTime><AssayXData Points="400">jz+mRPVFpkRcTKZEwlKmRClZpkSPX6ZE9WWmRFxspkTCcqZEKXmmRI9/pkT1haZEXIymRMKS
pkQpmaZEj5+mRPWlpkRcrKZEwrKmRCm5pkSHv6ZE9cWmRFzMpkTC0qZEKdmmRI/fpkT15aZE
XOymRMLypkQp+aZEj/+mRPUFp0RcDKdEwhKnRCkZp0SHH6dE9SWnRFwsp0TCMqdEIDmnRI8/
p0T1RadEXEynRF5Tp0QpWadEj1+nRO1lp0RkbKdEwnKnRCl5p0SPf6dE9YWnRFyMp0S6kqdE
IJmnRIefp0TtpadEXKynRMKyp0QpuadEj7+nRPXFp0RczKdEutKnRCnZp0SP36dE9eWnRFTs
p0S68qdEIPmnRI//p0QvBqhEXAyoRMISqEQpGahEhx+oRPUlqERcLKhEwjKoRCA5qESPP6hE
9UWoRFRMqETCUqhEIFmoRI9fqET1ZahEXGyoRMJyqEQpeahEj3+oRE2HqERUjKhEwpKoRCCZ
qESPn6hE9aWoRFysqETCsqhEKbmoRI+/qET1xahEVMyoRMLSqEQp2ahEj9+oRPXlqERU7KhE
wvKoRCn5qESP/6hE9QWpRFQMqUTCEqlEKRmpRI8fqUT1JalEXCypRMIyqUQpOalEhz+pRPVF
qURUTKlEwlKpRClZqUSPX6lE7WWpRFxsqUTCcqlEIHmpRI9/qUT1halEXIypRMKSqUQxmalE
h5+pRO2lqURcrKlEwrKpRCC5qUSHv6lE7cWpRFzMqUQl06lEKdmpRIffqUTt5alEXOypRLry
qUQp+alEj/+pRPUFqkRUDKpEwhKqRCkZqkSHH6pE7SWqRFQsqkS6MqpEIDmqRI8/qkTtRapE
VEyqRMJSqkQgWapEj1+qRPVlqkRsbKpEwnKqRCl5qkSPf6pE7YWqRFSMqkTCkqpEKZmqRI+f
qkTtpapEXKyqRMKyqkQguapEj7+qRPXFqkQxzapEutKqRCDZqkSP36pE7eWqRFTsqkTC8qpE
KfmqRIf/qkTtBatEXAyrRMISq0QgGatEhx+rRPUlq0RcLKtEujKrRCk5q0SPP6tE9UWrRFRM
q0TCUqtEIFmrRIdfq0TtZatEVGyrRMJyq0QgeatEj3+rRO2Fq0RcjKtEupKrRCmZq0SXn6tE
9aWrRFSsq0TCsqtEKbmrRI+/q0T1xatEVMyrRLrSq0Qp2atEj9+rRPXlq0RU7KtEuvKrRCD5
q0SH/6tE7QWsRFwMrETjEqxEKRmsRI8frET1JaxEVCysRLoyrEQpOaxEjz+sRPVFrERcTKxE
ulKsRCBZrESPX6xE7WWsRFRsrETCcqxEIHmsRId/rETthaxEVIysRMKSrEQgmaxEsJ+sRPWl
rERUrKxEwrKsRCC5rESHv6xE9cWsRFTMrES60qxEKdmsRIffrETt5axEXOysRNPyrEQg+axE
j/+sRO0FrURUDK1E8xKtRCkZrUSHH61E9SWtRFwsrUS6Mq1EKTmtRI8/rUT1Ra1EXEytRLpS
rUQgWa1Ej1+tRPVlrURcbK1EunKtRCl5rUSHf61E9YWtRFSMrUS6kq1EKZmtRIefrUQGpq1E
VKytRLqyrUQgua1Eh7+tRO3FrURUzK1EutKtRCDZrUSP361E7eWtRFzsrUS68q1EKfmtRI//
rUQGBq5EVAyuRMISrkQgGa5Ehx+uRO0lrkRcLK5EwjKuRCA5rkSPP65E7UWuRFRMrkS6Uq5E
KVmuRIdfrkTtZa5EVGyuRMJyrkQpea5Ej3+uRO2FrkRcjK5EwpKuRCmZrkSHn65E7aWuRFSs
rkTCsq5EILmuRIe/rkTtxa5EVMyuRMLSrkQg2a5Ej9+uRO3lrkRU7K5EuvKuRCD5rkSH/65E
7QWvRFQMr0TCEq9EIBmvRIcfr0TtJa9EVCyvRLoyr0QpOa9Ehz+vRO1Fr0RUTK9EulKvRCBZ
r0SHX69E7WWvRFRsr0S6cq9EIHmvRId/r0T+ha9EXIyvRLqSr0Qgma9Eh5+vRO2lr0RUrK9E
urKvRCC5r0SHv69E7cWvRFTMr0S60q9EINmvRIffr0Tt5a9EVOyvRLryr0Qg+a9Eh/+vRO0F
sERcDLBEwhKwRCkZsESHH7BE9SWwRFwssES6MrBEKTmwRA==</AssayXData><AssayYData Points="400">VTsWPpaVET4SIBQ+B0MaPqckFj5FqBg+KYEYPkgUFz6W7hY+wVsYPpoiGT7+CRc+LYkYPj8Z
FT7cORc+5jUVPt76Ej5q7BU+dZcXPqvGFD4othc+AQMZPo9gGz7a+xY+wnMcPg3zGD6DEBg+
hDUdPqUcGz4TrxY+oL4WPjTHFD5m8Rs+qnMZPkBlHD5oCRw+qWoZPrW7Gj7RPx0+vq8YPvsc
Gz5W0hg+64QWPrumGT4GdRw+zCEdPvAbID7JPx8+hYEWPgXKGj6Foxw+z2MgPn4ZHj4hmB0+
Q5YbPsPOHD6xdB0+O7saPsGbGz6lDiA+0X0XPjetID5/fSA+jxIZPmHIHz4n2xs+TJwePk1F
HD7k0Bg+dqIePgcIGj65vRo+ltsePo74Hj5DYRw+3VwbPntuHD6QhRs+SpgePgOKHz62nx8+
gckgPq2NIz7qrh8+XCYiPhWiHj5r4CI+XDoePtHbID64mCI+YeEjPsEBIT5zhR8+DhwiPkG0
Hz4TeR0++8EePh+QIT4OiB8+OhsgPsqsJT5+fiU+h9cjPh4AIj7KniE+eQofPkI2Iz7RFCM+
tdQgPhu+Iz72MyU+4oMjPrQOJT4aAyI+KFEnPsPuHz7MxyQ+MU4jPmt4JD5+1yE+40IkPt+A
JT5LFiY+qScfPkPWIT6z8SU+IqokPrH6JD5OMSY+sI0mPje7JD7YmiU+GdskPmkNIz5cQiQ+
GLUkPgi/Jz6Z/ig+PBonPu6fJT5IQiE+76kmPhxdJT5BGCU+4tkmPo/pJj6fwCY+yLgmPpx4
Jz705CM+ZZUmPkvZIz5DSyU+VvUmPrzZKD7gtic+F9UnPt5PIz7aLyg+yg4oPul6Kz5R4Sk+
khspPm/0KD4quy8+hCcqPs/eKz5d9iw+pZUnPscTKT5suCg+/oMmPm4vKj4hMSo+7/8pPgYh
KD4BAyc+GXQpPmNBJz5+Nio+bhAsPhxeLD6Clis+Kk8rPnKyKD5xty4+LdUoPgPIKT5+zi4+
fSsoPq4gLz4jxCs+CjgoPgvRKD7XSS0+XcktPq9sKT5tECk+gx4qPsAYLD5Wfi0+FiErPp2T
LD4wISo+vf8sPkqALj6+pSo+VPcsPhF9KD5EZDA+ElcnPgSeKz58HCw+GMYsPie0KD4bJy0+
l50sPj+2KD7ZDSs+qMgsPmFVLz7ShC8+C4EtPmuqKz7IBi8+mIssPkEmKz6ajic+dPwsPjNW
MD4htS0+v4MvPocjLT7TSC0+19UpPtDeLj71izI+pz8uPplmMT7V2S4+34syPhqwLj4/Fy4+
xt0uPo21LT6qOS4+vYcxPnHSLj5YIS4+QzYtPqdzMT5Huy0+MjExPvFGMD54rDE+m2swPvA3
LD4FKDI+8/YwPsZWLz4v3DA+IRcvPnBRMT593DM+MwY1Ph3mLz4eCTE+IEYxPs4qMD6ApDE+
lE0xPuFoMj5dyzE+hCE0PpBTMD5R9DM+7sEvPrRGLD5qADQ+BNQtPu6dMj70HTI+SswyPj2E
Mj4SwDI+qtg0PvPxLj48jjA+FgMxPiFwMz7q+jE+XTk0PoFiMT5J9y8+a/0wPvSHLz5MOTM+
GPM0Ptq+ND53eDM+q8cyPh+8Mj4MDTM+XNQxPrLLMj5mnjQ+A0A1Pvt1Mz40vzQ+NuExPpqO
Nj60+DI+xp43PheiLD7h9jc+0q4xPmmbNj7uwDM+1MEzPj96ND4P7zM+oMc2PknkNT7ECjQ+
0205Pts2NT6wWi8+wgAvPjdENz5Ypjc+MYI0PiuNOT4SbzY+Xvk2PlQJNT4jOTY+j3E3Piso
NT4r/jU+h7E2Pk/MNj4SSzk+kGYyPlu/MT725zo+N4c2PiVDOT4jhzQ+/CI0PqNSND6jUTg+
MsQ4Pv2RNT7y8TU+uO8wPnf5OD68oTY+NhQ1Pt7hNj5dlDY+KmM8PuHYOD43ATY+KQg8PnYR
OT7kYDk+Xuw8PnxgOj6jdjs+o5I2Pgf9ND78ITc+ZQ81PshgNj7VUTo+/Jo5Ph2tOD4ypD8+
rkg3Pi0uPj6rsDo+b188PpGvOz6m3jc+u4c8Po9gPD7aGjk+HPU5PhOHOj5oUjs+8K89PsbZ
OT702DY+OSQ4PqAnOj5FSzk+FGo9PlRFOD7vEjk+gcI7Pg==</AssayYData></Step><Step><CommonData><SampleLocation>1</SampleLocation><SampleID></SampleID><SampleGroup></SampleGroup><SampleInfo></SampleInfo><SampleRow>A</SampleRow><SamplePlate>1</SamplePlate><WellType>BUFFER</WellType><Concentration>-1</Concentration><ConcentrationUnits>µg/ml</ConcentrationUnits><MolarConcentration>-1</MolarConcentration><MolarConcUnits>nM</MolarConcUnits><MolecularWeight>-1</MolecularWeight><Temperature>25</Temperature><StartTime>5367282</StartTime><AssayTime>60</AssayTime></CommonData><FlowRate>1000</FlowRate><StepType>BASELINE</StepType><StepName>Baseline</StepName><StepStatus>OK</StepStatus><ActualTime>59.999</ActualTime><CycleTime>0.2</CycleTime><AssayXData Points="300">jz+wRPVFsERcTLBEwlKwRCBZsESPX7BE9WWwRFxssETCcrBEKXmwRI9/sET1hbBEXIywRMKS
sEQpmbBEj5+wRPWlsERcrLBEwrKwRCm5sESPv7BE9cWwRFzMsETC0rBEKdmwRI/fsET15bBE
XOywRLrysEQp+bBEj/+wRPUFsURcDLFEuhKxRCkZsUSPH7FE9SWxRFwssUTCMrFEIDmxRI8/
sUT1RbFEXEyxRMJSsUQpWbFEj1+xRPVlsURcbLFEwnKxRCl5sUSPf7FE9YWxRFSMsUTCkrFE
IJmxRI+fsUT1pbFEXKyxRMKysUQpubFEj7+xRPXFsUSdzLFEwtKxRCnZsUSP37FE9eWxRFzs
sUTC8rFEKfmxRI//sUT1BbJEXAyyRMISskQpGbJEjx+yRPUlskRcLLJEyjKyRCk5skSPP7JE
9UWyRFxMskS6UrJEKVmyRI9fskT1ZbJEXGyyRMJyskQpebJEj3+yRPWFskRcjLJEwpKyRCmZ
skSPn7JE9aWyRFSsskTCsrJEKbmyRI+/skT1xbJEXMyyRMLSskQp2bJEn9+yRO3lskRc7LJE
wvKyRCD5skSP/7JE9QWzRFwMs0TCErNEKRmzRI8fs0T1JbNEXCyzRMIys0QpObNEjz+zRPVF
s0RcTLNE41KzRClZs0SPX7NE9WWzRFxss0TCcrNEKXmzRI9/s0TthbNEXIyzRMKSs0QgmbNE
j5+zRPWls0RcrLNEwrKzRCC5s0SPv7NE9cWzRFzMs0TC0rNEKdmzRI/fs0T15bNEXOyzRNPy
s0Qp+bNEj/+zRPUFtERUDLREwhK0RCkZtESHH7RE9SW0RFQstETCMrREKTm0RI8/tETtRbRE
XEy0RMJStEQgWbREj1+0RPVltERcbLREwnK0RCl5tESPf7RE9YW0RFyMtETCkrREKZm0RI+f
tETtpbREXKy0RMKytEQgubREh7+0RPXFtERczLREutK0RCnZtESP37RE9eW0RFzstES68rRE
Kfm0RI//tET1BbVEXAy1RMIStUQpGbVEhx+1RPUltURcLLVEwjK1RCk5tUSPP7VE9UW1RFxM
tUTCUrVEKVm1RIdftUT1ZbVEXGy1RMJytUQpebVEh3+1RO2FtUSmjLVEwpK1RCCZtUSPn7VE
9aW1RFystUTCsrVEKbm1RIe/tUT1xbVEXMy1RLrStUQp2bVEj9+1RPXltURc7LVEuvK1RCn5
tUSP/7VE9QW2RFwMtkS6ErZEKRm2RI8ftkTtJbZEXCy2RMIytkQ5ObZEhz+2RB5GtkRcTLZE
wlK2RClZtkSHX7ZE9WW2RFxstkTCcrZEUnm2RI9/tkTthbZEXIy2RLqStkQpmbZEj5+2RPWl
tkRcrLZEwrK2RCm5tkSPv7ZE7cW2RFTMtkTC0rZEKdm2RI/ftkT15bZEXOy2RLrytkQp+bZE
j/+2RO0Ft0RcDLdEwhK3RCkZt0SPH7dE7SW3RFwst0S6MrdEIDm3RI8/t0TtRbdEVEy3RMJS
t0QgWbdEj1+3RO1lt0RcbLdEwnK3RCl5t0SHf7dE9YW3RGyMt0S6krdEKZm3RIeft0T1pbdE
hay3RMKyt0QgubdE</AssayXData><AssayYData Points="300">S2o/PmOnPj4k6zk+sOU9PlbrOz7Y7D4+o586Pq4gOz5Oazw+KwY6PiJ3OD45WTo+U+k7PqQ/
Oj74YD4+2eE6PtJwQT7D4zg+o242PtQDOz5Umz0+Gxc8PoAKPT4sFD8+N488PiEDPz6OZT4+
JMA9Pks0Oz4q1js+/4o8PtrOOT5GDjc+nNQ8PuXcPD6QpTs+byI9PtkeOz4OPTw+Xps5Ptr6
QT69mT4+H5w7PiNzPD4mUjo+dANAPoNJQD6B8T8+jtY8PufTQT6dikM+V5VBPjBaQj7IED0+
2SBDPpfqPz40ID8+zZpDPrD3Pz68RkE+4TtEPkoTQD4x6D0+RSw+PqwzQT7kX0I+60xDPnpr
Pz77MD4+jOc7PtMzQj7MykM+3hk+PtJFPT6ugD4+cyE/PkAsQD6s+UQ+RShDPvoBQz6euj8+
mBNEPqwwPT6hn0E+s3w/Pv9gOz7seT4+/YhCPpMGPz4z7kE+gSBAPp5nQT6VgkA+97Q9PjVK
PT6dFz8+wVU+PlKmRj4D9EI+ca8/PivARD4UvEE+JPE/PoigPT7p6EU+sJVAPvCuQD4ZEEk+
f11CPvW4RT7RnEM+wxNAPsKSQj5jv0I+zrRFPg17Pj5AQUU+CIdBPhxsRD7KWkQ+te9BPlQ2
RT6QmUU+1YZGPq/0Rj743EU+a6lIPjEqRD5WQkE+98tEPuObQj6oskg+qORBPh0QPT5haEQ+
+dtFPgHjRD6G50E+anZFPkVEQj6upkc+8zlEPqQEQz7fjEQ+Fu9GPgJoSD65n0E+BmdIPq75
RT5aEUU+N7xBPm5HQz648Ug+z8Q/PoYiST6wN0Q+6pdGPrgSRD5wxkI+wp5CPlihRj52T0I+
aBZJPqnoRj4kckg+qvRDPoHaRj5cOUI+79ZEPoZzRz7MUEg+NN1LPqNEQj71WkQ+spdHPu9m
Sz7sEEk+F8VFPrE9RT5teEg+YNJHPgugRT4uRUw+0olJPqNJRT45OkY+TSJIPrVbRj6wq0c+
dulFPk33RT5FWEY+u6BJPpBYSD68wUE+mK5KPg4MSj7rEUY+0MhFPjJaSD4NmUk+h51KPqpe
Rz74AEg+CYNMPgH4Rj5adUY+XclLPto8ST5ipUg+0GNHPlvRSz7d1Ug+CHFJPjj5SD5xK0k+
wD9IPur7RD4K2kc+dAxJPnOESz7GGUc+7YVJPk9LST5SqUk+bmlJPsFGST6qgkQ+N/5MPhq4
Rz7erkg+C3pIPk97Sz6lNko+YmZNPqXOSz4BtUs+h1dKPjDgST5I20c+MVBHPgW6ST51AUk+
wFJJPk+ERz5h9kw+7oNIPmYJSz5PDk0+oDNJPoCXUD4+EVI+dclKPq/KSj6WlEk+EPBPPpBg
Sz5Bkkk+HYdRPumNST7QsEo+ZDNRPp64Tz6rK0k+98ZNPtpUTj47Tkw+WhZMPvsoRj5CE0g+
IwhMPonOST4hQkw+q/ZMPgkxSz5F908+7P9JPpbFSz5jVUw+w0VLPiFuTT7Gjkk+ROlKPtYZ
Sj6bN0w+tdFPPkB4Tj4u5lE+b6FLPilJTz5A0U0+kVZMPviCTz6f00k+2SVNPlS1Tj4Cb04+
+l1NPg9tUT72nU8+</AssayYData></Step><Step><CommonData><SampleLocation>8</SampleLocation><SampleID>BG505.W6.C2 gp120</SampleID><SampleGroup></SampleGroup><SampleInfo></SampleInfo><SampleRow>A</SampleRow><SamplePlate>1</SamplePlate><WellType>KSAMPLE</WellType><Concentration>-1</Concentration><ConcentrationUnits>µg/ml</ConcentrationUnits><MolarConcentration>2000</MolarConcentration><MolarConcUnits>nM</MolarConcUnits><MolecularWeight>-1</MolecularWeight><Temperature>25</Temperature><StartTime>5435385</StartTime><AssayTime>180</AssayTime></CommonData><FlowRate>600</FlowRate><StepType>ASSOC</StepType><StepName>Association</StepName><StepStatus>OK</StepStatus><ActualTime>179.999</ActualTime><CycleTime>0.2</CycleTime><AssayXData Points="900">hr+3ROTFt0RLzLdEsdK3RBfZt0R+37dE5OW3REvst0S58rdEF/m3RH7/t0TkBbhEUwy4RLES
uEQXGbhEfh+4ROQluERLLLhEsTK4RCA5uER+P7hE5EW4RFNMuESxUrhEF1m4RH5fuETkZbhE
U2y4RLFyuEQXebhEfn+4ROSFuERLjLhEsZK4RBeZuER+n7hE5KW4RFOsuESxsrhEF7m4RIa/
uETkxbhES8y4RLnSuEQX2bhEft+4ROTluERT7LhEsfK4RBf5uER+/7hE5AW5REsMuUSxErlE
Fxm5RH4fuUTkJblESyy5RLkyuUQgOblEfj+5RORFuURTTLlEsVK5RBdZuUSnX7lE5GW5REts
uUSxcrlEF3m5RH5/uUTkhblEU4y5RLGSuUQXmblEfp+5ROSluURLrLlEsbK5RBe5uUR+v7lE
5MW5REvMuUSx0rlEF9m5RH7fuUTs5blES+y5RLHyuUQX+blEfv+5ROQFukRLDLpEsRK6RCAZ
ukSGH7pE5CW6REssukSxMrpEFzm6RH4/ukTsRbpEU0y6RLlSukQXWbpEfl+6RORlukRTbLpE
uXK6RBd5ukR+f7pE7IW6RFOMukS5krpEF5m6RH6fukTkpbpEU6y6RLmyukQXubpEhr+6ROzF
ukRTzLpEsdK6RCDZukSG37pE5OW6RFPsukSx8rpEIPm6RIb/ukTsBbtESwy7RLkSu0QgGbtE
fh+7ROQlu0RTLLtEuTK7RCA5u0SGP7tE7EW7RFtMu0S5UrtEIFm7RIZfu0TsZbtEU2y7RLly
u0QXebtEhn+7ROyFu0RTjLtEuZK7RCCZu0SOn7tEHqa7RFOsu0S5srtEILm7RIa/u0TsxbtE
U8y7RLnSu0Qg2btEht+7RBXmu0RT7LtEufK7RCD5u0SG/7tE7AW8RFMMvES5ErxEIBm8RIYf
vETsJbxEUyy8RLkyvEQgObxEfj+8ROxFvERTTLxEuVK8RCBZvESGX7xE7GW8RFNsvES5crxE
IHm8RIZ/vETshbxEU4y8RLmSvEQgmbxEhp+8ROylvERTrLxEubK8RCi5vESGv7xE7MW8RFPM
vES50rxEINm8RIbfvETk5bxEU+y8RLnyvEQg+bxEhv+8ROwFvURTDL1EsRK9RCAZvUSGH71E
7CW9RFMsvUS5Mr1EIDm9RIY/vUTsRb1EU0y9RLlSvUQgWb1Ehl+9RORlvURTbL1E+3K9RCB5
vUR+f71E7IW9RFOMvUS5kr1EIJm9RIafvUTspb1EU6y9RLmyvUQgub1Efr+9ROzFvURTzL1E
udK9RCDZvUSG371E5OW9RFPsvUS58r1EF/m9RIb/vUTsBb5EUwy+RLESvkQgGb5Ehh++ROwl
vkRTLL5EuTK+RCA5vkSGP75E7EW+RFNMvkS5Ur5EIFm+RIZfvkTsZb5EMG2+RLlyvkQXeb5E
hn++ROyFvkRTjL5EuZK+RBeZvkSGn75E7KW+RFOsvkS5sr5EILm+RIa/vkTsxb5EU8y+RLnS
vkQg2b5E2N++ROzlvkRT7L5EsfK+RCD5vkSG/75E7AW/REsMv0S5Er9EIBm/RIYfv0TsJb9E
Uyy/RLkyv0QgOb9Ehj+/ROxFv0RTTL9EuVK/RCBZv0SGX79E7GW/REtsv0Sxcr9EIHm/RNB/
v0Tshb9ES4y/RLmSv0Qgmb9Ehp+/ROylv0RTrL9EubK/RCC5v0SGv79E7MW/RFPMv0S50r9E
INm/RIbfv0Ts5b9EU+y/RLnyv0Qg+b9Ehv+/ROwFwERTDMBEuRLARCAZwESGH8BE5CXARFMs
wES5MsBEIDnARIY/wETkRcBEU0zARLlSwEQgWcBEhl/AROxlwERLbMBEuXLARCB5wER+f8BE
7IXARFOMwES5ksBEIJnARIafwETspcBEU6zARPuywEQgucBEfr/AROTFwERTzMBEsdLARCDZ
wESG38BE5OXARFPswES58sBEIPnARH7/wETsBcFEUwzBRLkSwUQXGcFEhh/BROQlwURLLMFE
sTLBRCA5wUSGP8FE7EXBREtMwUSxUsFEIFnBRIZfwUTsZcFES2zBRLFywUQgecFEhn/BROyF
wURTjMFEuZLBRCCZwUSGn8FE5KXBREuswUS5ssFEILnBRIa/wUTsxcFEU8zBRLnSwUQX2cFE
ht/BROzlwURT7MFEufLBRBf5wUSG/8FE7AXCRFMMwkSxEsJEFxnCRH4fwkTsJcJESyzCRLky
wkQgOcJEhj/CROxFwkRLTMJEsVLCRCBZwkSGX8JE7GXCRFNswkSxcsJEIHnCRIZ/wkTkhcJE
U4zCRLmSwkQgmcJEfp/CROSlwkRTrMJEubLCRCC5wkSGv8JE7MXCRFPMwkS50sJEINnCRH7f
wkTs5cJEU+zCRLnywkSr+cJEfv/CROQFw0RTDMNEuRLDRCAZw0R+H8NE7CXDRFMsw0SxMsNE
FznDRH4/w0TkRcNES0zDRLlSw0QgWcNEhl/DROxlw0RTbMNEsXLDRCB5w0SGf8NE5IXDRFOM
w0S5ksNEIJnDRIafw0TkpcNEU6zDRLGyw0QgucNEhr/DROTFw0RTzMNEsdLDRCDZw0SG38NE
7OXDREvsw0S58sNEF/nDRIb/w0TkBcRESwzERLkSxEQXGcREhh/EROQlxERLLMREuTLERCA5
xESGP8RE7EXERFNMxESxUsREF1nERIZfxETkZcREU2zERLFyxEQXecREhn/EROyFxERLjMRE
sZLERCCZxER+n8RE5KXERFOsxES5ssREILnERH6/xETkxcRES8zERLHSxEQg2cREht/EROzl
xERT7MREufLERCD5xER+/8RE5AXFRFMMxUS5EsVEIBnFRIYfxUTkJcVESyzFRLkyxUQXOcVE
hj/FRORFxURTTMVEuVLFRBdZxUSGX8VE7GXFRFNsxUS5csVEIHnFRH5/xUTshcVEU4zFRLGS
xUQgmcVEhp/FROylxURLrMVEsbLFRBe5xUSGv8VE7MXFREvMxUS50sVEINnFRH7fxUTk5cVE
U+zFRLnyxUQX+cVEfv/FROwFxkRTDMZEsRLGRBcZxkSGH8ZE5CXGRFMsxkS5MsZEFznGRIY/
xkTsRcZES0zGRMpSxkQXWcZEhl/GRORlxkRTbMZEuXLGRCB5xkR+f8ZE5IXGREuMxkSxksZE
F5nGRH6fxkTkpcZES6zGRLmyxkQgucZEhr/GROTFxkRLzMZEsdLGRBfZxkQB4MZE7OXGREvs
xkSx8sZEF/nGRIb/xkT9BcdEUwzHRLkSx0QgGcdEfh/HROQlx0RLLMdEsTLHRBc5x0R+P8dE
5EXHRFNMx0S5UsdEIFnHRH5fx0TkZcdEU2zHRLlyx0QXecdEfn/HROSFx0RLjMdEsZLHRBeZ
x0SGn8dE5KXHRFOsx0S5ssdEF7nHRIa/x0TsxcdEU8zHRLHSx0QX2cdEft/HROTlx0RL7MdE
sfLHRBf5x0SG/8dE7AXIRFMMyEQqFMhEIBnIRH4fyETkJchEUyzIRLEyyEQXOchEhj/IRORF
yERLTMhEuVLIRBdZyER+X8hE5GXIREtsyESxcshEIHnIRH5/yETkhchEU4zIRLGSyEQXmchE
fp/IROylyERLrMhEsbLIRBe5yER+v8hE5MXIRFPMyESx0shEF9nIRIbfyETk5chES+zIRLHy
yEQX+chEfv/IROQFyURLDMlEuRLJRCAZyUSGH8lEsSbJREssyUSxMslEIDnJRH4/yUTsRclE
S0zJRLFSyUQXWclEhl/JRORlyURLbMlEsXLJRBd5yUSGf8lE5IXJRFOMyUSxkslEF5nJRIaf
yUTkpclES6zJRLGyyUQguclEhr/JROTFyURTzMlEsdLJRBfZyUR+38lE5OXJREvsyUS58slE
F/nJRH7/yUTsBcpESwzKRLESykQXGcpEfh/KROwlykRLLMpEsTLKRBc5ykSGP8pE7EXKREtM
ykSxUspEIFnKRH5fykTkZcpES2zKRLFyykQgecpEfn/KROSFykRLjMpEuZLKRBeZykR+n8pE
5KXKREusykS5sspEF7nKRH6/ykTkxcpEU8zKRLnSykQX2cpEft/KROTlykRL7MpEsfLKRCD5
ykR+/8pE7AXLREsMy0SxEstEIBnLRH4fy0TsJctESyzLRLEyy0QXOctEfj/LRORFy0RbTMtE
sVLLRCBZy0SGX8tE5GXLRGtsy0S5cstEF3nLRH5/y0TkhctES4zLRLGSy0QXmctEfp/LROSl
y0RLrMtEsbLLRBe5y0R+v8tE5MXLRFPMy0S50stEF9nLRH7fy0Tk5ctEU+zLRLHyy0Qw+ctE
fv/LROQFzERLDMxEsRLMRCAZzER+H8xE5CXMREsszESxMsxEFznMRH4/zETkRcxES0zMRLFS
zEQXWcxEhl/MRORlzERLbMxEuXLMRBd5zER+f8xE5IXMREuMzESxksxEF5nMRH6fzETkpcxE
S6zMRLGyzEQXucxEhr/MROTFzERLzMxEudLMRBfZzER+38xE5OXMRFPszESx8sxEF/nMRIb/
zETkBc1ESwzNRLESzUQXGc1Efh/NROwlzURLLM1EsTLNRBc5zUR+P81E5EXNRFNMzUS5Us1E
F1nNRIZfzUTkZc1ES2zNRMpyzUQXec1Efn/NROSFzURLjM1EsZLNRBeZzUR+n81E5KXNREus
zUQbs81EF7nNRIa/zUTkxc1ES8zNRLHSzUQX2c1Eft/NROTlzURL7M1EsfLNRCD5zUSG/81E
7AXOREsMzkSxEs5EFxnORIYfzkTkJc5ESyzORLEyzkQXOc5E</AssayXData><AssayYData Points="900">OCpLPvpGRT5W3zk+LDwuPuM6Jj7AfCE+xToZPhNQDj6nQxA+O3AKPt6iBj5nMwE+65ADPtxS
/j31Wfw9Udr5PZoK9T2rmfc98BPpPfo/9z027/I9oWnvPf+d6j2qsOw9ft3xPYsZ7j0IEu09
V/TyPXgv8D2ta/Y9qdvrPSv/7D0lQ+k9tj/rPU9S6j0zEOs9xLfvPSur8j0+0/E9qGv0PSvV
6z2Kl/k9vBPpPYS0+j0Eru89EfvwPWl49D1fP/0951b7PY69+z3vAfA98gD4PTKw/z0pnfk9
7cECPsPJ+z1w0fA9IHEAPsE2/z0X2/89UuT8Pdtd+z2/G/g9gqUBPlqp/T3tXPw9U0gAPmn6
AD6IgQM+bNT4PVndAT5AjwQ+ZNEEPnmgBT6T2Qg+t4MFPrHpBT5i9wU+LNkJPu5jBT42UQM+
WF0HPqSSBT7jEgY+aGMEPsrZBj55qwc+yqkIPu5kCj4glwk+sokHPq0iCj547gY+7XcGPvnu
CD4/rwY+x5QJPkiVDD6p6Ac+sUANPp5hBj7Grgg+MHsJPkj1DT6IYww+8V0OPl/ECT6g6ws+
rZkRPtKLED7lYgo+WDwJPpqnDT7DqxA+KZINPmJaDj68kxE+hzwRPr9dED44RxE+X+EPPiOa
DD6fORA+CQwSPmIjEj67yQw+ehQUPmUgEz6HKxE+km4PPh0RDz69YRE+a28VPtQKFT4bvBE+
QjgVPmMJET48wxM+vCAQPsKJFj4kNhM+XscXPp3+Fz6pXxU+8XMSPrLrFj4TOBY+/IAVPsbh
FT7kXxo+Q0YVPp9KGz7mhRo+5XEYPrWyGD4HORo+cYgYPrz5Gj6MBR4+aZsXPlrQGD6kvxg+
qYIePvDKHD5uDho+DhQcPn6+Hj4jURw+c40fPuL8Gj7vQBs+rvwbPsWpIT59Fx0+KEMePg/F
Gz4QbB4+NsscPh+THT4AQB8+ILsZPvRfIj5XPSE+XC0gPgZ1ID5FeCI+a3ggPubTIz56YR4+
aRIbPnvZID4JRyE+zBEfPg/hID5uHyY+IZIgPnjaHj5RlyM+GaogPiw5IT4aBRw+TYIhPpaZ
Hz5zrSI+cHEiPshPIz5G4SM+QJQhPrnaJD4m3iQ+d20gPvmPIz5tbiU+3QsePqtkJD7FEiU+
N1wjPt5/KD6wqCQ+qEgkPuocJT5oyCc+KbAgPmuzIT4XqyQ+2NwnPmbMJz5uMCg+taEkPpJF
Jj6Mnyo+hrElPmmbJT6mUCo+V2AnPiATJj4mVyo+ug8oPsIyJT61nSY+Ud0sPmnLKD58YSY+
s6YnPlU/KT74sik+xRsoPmEuLD4+Tig+G2oqPilsLD4ixSg+5vUqPk0wKj40zik+jTYmPu0q
Kz6U7DA+nOAsPux4Kj5ScCw+3G8uPsCbKj44OC8+x+AuPv8vKT5Q4S0+2AEoPpAiLD79yCw+
YDYtPjNiKj4s1iw+JcwwPv/4Lj4Fyy0+Yn8tPpgkMT4xSi4+c+YrPnLiLz6zoS8+OicsPtsX
MD4ucjM+3YkvPmBGMD6OPTE+AxcwPlTYMT4bzi8+U7M1PuQbMT7MkzI+E44wPuHwMD71My0+
tAIzPswMLj6tIS4+zck0PsYLMD7vhTA+iy8yPqsDNT7tnTI+9+E3Pv4cMD6dtjI+pcUyPq67
Mj4nJjE+ACMyPnh/Mj4o1jA+34QzPpe2Mj5huzY+i1Q1Ph0SOD4PZTY+xTYzPuv8Mj5wmDU+
reozPjanMj7GazY+kFIyPraaMT5nKjM+dFs5PokgMz7X2TQ+si45PpE3OT4HfTc+QTo1Pg3P
OT4MEDA+lTo8PmggNz7gMjk+pIc1Pj1vNz7tZzY+6v42PkgUMj7WIjg+BVc2Pit/OT7KoDY+
Gb06PopwMj5WtzY+CkI3Pq0oPD4i3To+gtI4PlqyMz6ZujU+E2A4PmagNz66hjM+J+E1PlX8
OD6Enzo+hFc7PjXxOz6PYjw+SJ45Pt5aOT5IXD8+bIg8PmyXPj7KqTg+iDU4PgqINz61mD4+
znI5Pkx1PD7XyjY+29Q5PtbGOD6JADk+4DpAPj9EPD4sdT8+5/w5PqC/Oj7uHkA+rCc3PjQs
Pz7tjz4+InE+Pr0dPz7twTw++sA8PoDWOj7boj0+/Qk+PggmPj49CTo+plg/Ps8NQT5F/EA+
eZpBPvAQQD4M0Ds+UB5APgOhOj7fPTw+SItAPt25Pj653D0+Ixw/PvC5QD5Op0A+DY8/PhMW
PD5NyT8+MYFBPjoGQj5Ys0E+4kVAPg0oPj7pTz4+yHhAPkSmQT4e/z4+Ez48Pvd1Qj7RwD4+
ivFEPkmAQT5KlkU+5bREPiY+QT7s0kA+O6tBPl3JOz5t+kE+0TFBPmelQT44Y0E+VL8/Pgs5
QD731EA+F1RBPjWLQz5azT8+HI1DPozJQD4YkkA+GTVEPnFURz6Q30I+8Mk9PiIhRj7Kn0I+
3IlDPuCWRD7XoEk+M0hDPl92SD6JjUU+M3NEPlaJRT6qFUQ+iD9GPn/DRD5VH0c+OQxGPsPi
Qz468EQ+FtVFPs17QD5VDUM++VxFPlxPST7CZkQ+t69EPhzQRj5krUc+HDFIPhR6Rj61akY+
INNMPsljRz5BPUU+cw5HPmlBRj71GE0+iu1EPrfxST5tckY+mIBKPvtiRz4BG0g+xK5HPrhZ
ST47ckg+4K1JPl8iSD7HZEg+LbNHPmUJTj59QEQ+2OdHPjcHSj5mbUk+X4pHPpXBTT6wK0Y+
vtlHPj+BTD4+oUk++ANIPlvrRT7QqEg+2ohKPkqgRz5QD00+UwNKPuM0Rz7SEUs+QPJIPmJn
Sj6A4ks+puJFPpKKRz6rHEs+SaBMPuypSj69l0c+bAJKPn0mST6VwEk+lTVMPp4HSz4BfEg+
afxSPr2DSD717U4+x0VJPtk4Sz5NbUg+NMdPPv03SD4OuUg+6hxMPmqNST4a90k+fn1LPnvm
TD4ZpEw+TwRIPllfSj7mi04+T3ZKPgpgUD6eAk4+7VBNPhhXTT54U1M+4DlNPtpjUz6wJk8+
bXBKPp1HUD47JUs+RvBRPhxxSz7VlUo+R/RKPnQOTT6EOU0+u1JSPk1vST4lg08+7cxOPhpv
Tj5rWk4+tPpOPtOvSz5mbUw+kvdQPj2tUT6GHlA+eptQPtyNUD6XJE4+xRBWPoKaTT660U8+
z1JQPoMdTz7gj1M+U0FSPqkyTj4qxk4+ROpQPrzrUT4iPE0+AORQPmhjTT6I5kw+yudQPhIc
VD5V5FE+1q5PPiqiUT4On1M+1LlUPi5BTz5Mv1Q+ebNTPhIpUj6L4FM+7V5UPoF+WD7fgVQ+
yjFSPomvUD5qklM+uPhMPkWdVD4ttVU+c1BXPg6pUT4fuU0+d+5VPmuuUj4RA1c+gMJSPuaQ
Uz4HFlM+UvlUPi6qVT5LY1U+oDBUPp+rVT4BwVY+aeJWPrEgUj6QpFU+4yBSPnkNUT48v1Q+
YdFWPl4bVD5tM1Q+cuBQPi/SWT4FPVU+fO5UPmFtVj5f4lU+TwJXPs6dVD7TMFI+DepUPgmz
Wj7gKFU+S5RVPsGTVD5BV1c+zXVVPvSKVz7jQ1U+r29UPoBxVz5/Hlc+ibFYPubHVj494FQ+
LEdYPohdWT4bh1U+hohVPv5HWD4wklk+gzVYPmmUVT6hbVk+YoRcPqFSVz5uY1o+AedXPola
Vz7+rVQ+IURXPvRLUz5DfFc+q0tePg20WT5K/1Q+VllVPul+Vj5VKlc+/l9aPglRWD5x01c+
S1laPi6wWD7SlVk+zGxaPq1qVT57nVw+/DFZPuzlVj5zWVg+uohaPqbJWT4WUFk+5+dYPqPf
WD5BF1s+3j1bPvsvVj6qv1I+NZdXPlUYXD4PMVg+ThRUPmTBWD4Y+10+HclYPntWWT6xg1w+
DoFbPq9/XD6cmVk+Uk9bPsouXj49Rlk+LYdaPh6dVT7r8l8+0xxaPtiAXD6+clo+96BYPldT
WT6S0Vs+m2lbPgkzWz7FxFw+2DFaPrtUXT6noF0+X2VaPniYWj5oWlc+3kVbPjK8Wj5EZ2A+
qy1gPvAIWT6+91k+eqhdPgNDXz5qMl0+qjxiPi0PXz4TsmE+Ok5cPhQtXT45bls+2/1ZPjgz
XD7jn14+wM1bPoalXT6RFF0+6e9ZPohBWz7uCV4+dnBdPoyWXD4dy1w+tORhPovaXj59XFo+
h5BfPqmmWD6fkl4+pBxaPsm6XD4mPVw+EH5aPnqnYT7l4lw+OA5fPg5JXT5BS2A+FEJfPhyI
Wz44Q14+NTRfPiEAZD4vBmI++bxkPoypXj48emA+CENgPpUFYj75MGE+/BxiPnD8XD41gVw+
8nZdPuiKXz5QKV0+LpxhPnH+Yz5dD10+OWhePikIXj4wQ2E+j9hjPrlHYj7LPV8+wENfPu6n
YD7dJWE+CdpgPoKgYj6mfl4+2CdgPq9pYT623WU+QPVkPtsrYD6WV2I+vNBgPtHkYT6ZgGM+
0FxhPistYz6AQ18+P4xjPv27Yj75mmM+IyZgPoQvYD5VMGQ+5VJiPv8VZz4uf2M+8UhiPsdP
ZD7+XmI+1JJhPtSuYT7j2GM+O+pkPgZ6YT6ZO2E+0bZkPlsbZz7vh2I+nzNkPgpVYD66nV8+
8AhgPm0hYj6yW2Q+hRVjPnP8ZD6gq2Q+2JZoPtPsZT660GQ+XHFhPh9Uaj4yrmg+IEJlPgj9
ZD5g/mM+0WJkPgHZYD7bg2I+ANRmPs++Yj5o8mU+4ktlPsiKZz7nsGI+OvpiPnHsZj5zGWY+
BallPlF/aT5o42I+5DZmPrMdaT7K22Q+j71nPhvEZT64AGU+</AssayYData></Step><Step><CommonData><SampleLocation>1</SampleLocation><SampleID></SampleID><SampleGroup></SampleGroup><SampleInfo></SampleInfo><SampleRow>A</SampleRow><SamplePlate>1</SamplePlate><WellType>BUFFER</WellType><Concentration>-1</Concentration><ConcentrationUnits>µg/ml</ConcentrationUnits><MolarConcentration>-1</MolarConcentration><MolarConcUnits>nM</MolarConcUnits><MolecularWeight>-1</MolecularWeight><Temperature>25</Temperature><StartTime>5623571</StartTime><AssayTime>180</AssayTime></CommonData><FlowRate>600</FlowRate><StepType>DISASSOC</StepType><StepName>Dissociation</StepName><StepStatus>OK</StepStatus><ActualTime>180</ActualTime><CycleTime>0.2</CycleTime><AssayXData Points="900">fj/ORORFzkRLTM5EsVLORBhZzkR+X85E5GXOREtszkSxcs5EGHnORH5/zkTkhc5ES4zORLGS
zkQYmc5Efp/OROSlzkRLrM5EqbLORBi5zkR+v85E3MXOREvMzkSx0s5EGNnORH7fzkTk5c5E
S+zOROLyzkQY+c5Efv/OROQFz0RLDM9EsRLPRBgZz0R+H89E5CXPREssz0SxMs9EGDnPRH4/
z0TcRc9ES0zPRLFSz0QYWc9EU2DPRORlz0RLbM9EsXLPRBh5z0R+f89E5IXPREuMz0Sxks9E
GJnPRH6fz0Tkpc9ES6zPRLGyz0QYuc9Efr/PROTFz0RLzM9E0tLPRBjZz0R+389E9eXPREvs
z0Sx8s9EGPnPRHb/z0TkBdBESwzQRLES0EQYGdBEfh/QRHAm0ERLLNBEsTLQRBg50ESGP9BE
5EXQREtM0ETCUtBEGFnQRH5f0ETkZdBES2zQRNpy0EQPedBEfn/QROSF0ERLjNBEsZLQRBiZ
0ER+n9BE5KXQRGOs0ESxstBEILnQRHa/0ETcxdBES8zQRLHS0EQY2dBEft/QROTl0ERL7NBE
qfLQRBj50ER+/9BE5AXRREMM0USxEtFEGBnRRH4f0UTcJdFEQyzRRKky0UQYOdFEdj/RRNxF
0URLTNFEsVLRRBhZ0UR2X9FE5GXRREts0USxctFEGHnRRH5/0UTkhdFEQ4zRRLGS0UQYmdFE
fp/RRA2m0URLrNFEsbLRRA+50UR2v9FE5MXRREvM0USx0tFEGNnRRHbf0UTk5dFES+zRRLHy
0UQP+dFEfv/RROQF0kRDDNJEsRLSRBgZ0kR+H9JE5CXSREss0kSpMtJEGDnSRH4/0kTkRdJE
S0zSRLFS0kQYWdJEfl/SRORl0kRTbNJEqXLSRBh50kR+f9JE3IXSREuM0kSpktJESZnSRH6f
0kTkpdJES6zSRLGy0kQYudJEdr/SRNzF0kRLzNJEqdLSRDjZ0kR+39JE5OXSREvs0kSx8tJE
D/nSRH7/0kTkBdNEUwzTRLES00QYGdNEfh/TROQl00RDLNNEsTLTRA8500R+P9NE5EXTREtM
00SxUtNED1nTRHZf00TcZdNES2zTRLFy00QPedNEn3/TROSF00RDjNNEqZLTRBiZ00R+n9NE
5KXTREOs00SpstNED7nTRH6/00TkxdNES8zTRLHS00QY2dNEft/TROTl00RD7NNEsfLTRBj5
00R+/9NE5AXUREsM1ESxEtREGBnURH4f1ET9JdREQyzURKky1EQYOdREfj/URORF1ERDTNRE
sVLURA9Z1ER2X9RE3GXURENs1ESpctREOHnURH5/1ETkhdREQ4zURLGS1EQYmdREdp/URNyl
1ERDrNREqbLURBi51ETQv9RE5MXUREPM1ESx0tRED9nURHbf1ETk5dREQ+zURLHy1EQY+dRE
dv/UROQF1URLDNVEsRLVRBgZ1UR+H9VE5CXVREMs1USpMtVEDznVRHY/1UQmRtVEQ0zVRNpS
1UQPWdVEfl/VRORl1URDbNVE0nLVRA951UR2f9VE5IXVREuM1USpktVED5nVRHaf1UTkpdVE
S6zVRLGy1UQYudVEdr/VRAXG1URDzNVEsdLVRA/Z1USn39VE5OXVREPs1USx8tVEGPnVRJf/
1UTkBdZEQwzWRKkS1kQPGdZEdh/WROQl1kRLLNZEsTLWRA851kR2P9ZE5EXWREtM1kSpUtZE
GFnWRHZf1kTcZdZEQ2zWRLFy1kQYedZEdn/WROSF1kRDjNZEqZLWRA+Z1kR+n9ZE3KXWREOs
1kSpstZEGLnWRHa/1kTcxdZEQ8zWRLHS1kQP2dZEft/WRNzl1kRL7NZEsfLWRBj51kR2/9ZE
5AXXREMM10SpEtdEDxnXRH4f10TcJddEQyzXRLEy10QYOddEfj/XRORF10RDTNdEsVLXRBhZ
10R+X9dE5GXXRENs10SpctdED3nXRH5/10TchddES4zXRKmS10QPmddEdp/XRNyl10RDrNdE
qbLXRBi510R+v9dE3MXXREvM10Sp0tdEGNnXRH7f10Tk5ddEW+zXRMry10QP+ddEdv/XRNwF
2ERDDNhEqRLYRBgZ2ER+H9hE3CXYREss2ESxMthEKDnYRHY/2ETcRdhES0zYRKlS2EQPWdhE
dl/YRORl2ERLbNhEsXLYRA952ER+f9hE3IXYREOM2ESpkthEq5nYRHaf2ETcpdhES6zYRKmy
2EQPudhEfr/YRNzF2ERjzNhEsdLYRA/Z2ER239hE3OXYREvs2ESx8thED/nYRH7/2ETcBdlE
QwzZRLES2UQPGdlEdh/ZROQl2URLLNlEqTLZRCg52UR+P9lE5EXZRENM2USpUtlEMFnZRHZf
2UTcZdlES2zZRKly2UQPedlEfn/ZROSF2URLjNlEsZLZRBiZ2UR2n9lE5KXZRFOs2USpstlE
GLnZRH6/2UT9xdlES8zZRKnS2UQP2dlEdt/ZROTl2URL7NlEsfLZRBj52UR2/9lE5AXaREMM
2kSxEtpExBnaRHYf2kTcJdpEQyzaRLEy2kQPOdpEdj/aRNxF2kRDTNpEsVLaRBhZ2kSOX9pE
5GXaRENs2kS5ctpEGHnaRH5/2kTkhdpEQ4zaRLGS2kQPmdpEdp/aRNyl2kRLrNpEqbLaRBi5
2kSOv9pE5MXaREPM2kSp0tpED9naRH7f2kTc5dpEQ+zaRKny2kQP+dpEdv/aRNwF20RLDNtE
qRLbRA8Z20R2H9tE3CXbREMs20SxMttEDznbRHY/20TcRdtE70zbRLFS20QPWdtEfl/bRNxl
20R8bNtE83LbRA9520R2f9tE3IXbREOM20SxkttED5nbRHaf20TcpdtEQ6zbRKmy20QYudtE
fr/bROTF20RDzNtEudLbRA/Z20R239tE5OXbREPs20Sx8ttED/nbRHb/20TcBdxESwzcRKkS
3EQPGdxEdh/cRNwl3ERDLNxEqTLcRA853ER+P9xE3EXcRENM3ESpUtxED1ncRHZf3ETcZdxE
S2zcRLFy3EQPedxEdn/cRNyF3ERDjNxEqZLcRA+Z3ER2n9xE9aXcREOs3ESxstxEGLncRHa/
3ETcxdxEQ8zcRLnS3EQP2dxEdt/cRPXl3ERL7NxEqfLcRA/53ER2/9xE3AXdREsM3USpEt1E
GBndRH4f3UTcJd1ESyzdRKky3UQPOd1Ehj/dRNxF3URDTN1E2lLdRA9Z3UR2X91E3GXdREts
3USpct1ED3ndRHZ/3UTchd1EQ4zdRG6T3UQYmd1Edp/dRNyl3URbrN1EqbLdRA+53UR2v91E
3MXdREPM3USp0t1ED9ndRH7f3UTc5d1EQ+zdRKny3UQP+d1Edv/dRNwF3kRDDN5EqRLeRA8Z
3kR2H95E3CXeREMs3kSpMt5EgjneRHY/3kTcRd5EQ0zeRKlS3kSzWd5Edl/eRNxl3kRDbN5E
uXLeRA953kR2f95E3IXeREuM3kSpkt5ED5neRH6f3kQupt5EQ6zeRKmy3kQPud5Edr/eRNLG
3kRDzN5EsdLeRA/Z3kR2395E5OXeREPs3kSx8t5ED/neRHb/3kTcBd9EUwzfRKkS30QPGd9E
fh/fROQl30RDLN9EqTLfRA8530R2P99E3EXfRENM30SpUt9EGFnfRH5f30TkZd9EU2zfRLFy
30Qged9Edn/fRNyF30RDjN9EuZLfRBiZ30R2n99E3KXfREOs30Sxst9EUbnfRHa/30Tcxd9E
Q8zfRKnS30RZ2d9Eft/fRNzl30RD7N9EqfLfRA/530R+/99E5AXgRFMM4ESpEuBEGBngRHYf
4ETcJeBESyzgRLky4EQYOeBEfj/gRNxF4ERDTOBEqVLgRBhZ4ER+X+BE3GXgREts4ES5cuBE
GHngRJ9/4ETkheBES4zgRLmS4EQgmeBEdp/gROSl4ERLrOBEsbLgRCa64ER+v+BE5MXgRFPM
4ESx0uBEGNngRIbf4ETk5eBEQ+zgRLHy4EQY+eBEfv/gROQF4URLDOFEsRLhRBgZ4UR+H+FE
5CXhREss4USxMuFEGDnhRH4/4UTkReFES0zhRLFS4UQYWeFEr1/hRORl4URLbOFEqXLhRBh5
4UR+f+FE5IXhREuM4USxkuFEGJnhRH6f4UTkpeFES6zhRLGy4UQYueFEfr/hROTF4URLzOFE
sdLhRBjZ4UTY3+FE5OXhREvs4USx8uFEGPnhRH7/4UTkBeJESwziRLES4kQYGeJEfh/iROQl
4kRLLOJEsTLiRA854kS1QOJE5EXiREtM4kSxUuJEGFniRH5f4kTkZeJES2ziRLFy4kQYeeJE
fn/iROSF4kRLjOJE2pLiRBiZ4kR2n+JE5KXiREus4kSxsuJEGLniRH6/4kTkxeJES8ziRLHS
4kQY2eJEft/iROTl4kRL7OJEwvLiRBj54kSf/+JE5AXjREsM40SxEuNEGBnjRH4f40TkJeNE
SyzjRLEy40QYOeNEfj/jRORF40RLTONEsVLjRA9Z40R+X+NE5GXjRENs40SxcuNEGHnjRH5/
40TtheNEpYzjRLGS40QYmeNEdp/jRNyl40RLrONEsbLjRBi540R2v+NE5MXjREvM40Sx0uNE
FtrjRH7f40Tk5eNES+zjRLHy40Q4+eNEdv/jROQF5ERLDOREqRLkRBgZ5ER+H+RE5CXkREss
5ESxMuREGDnkRH4/5ETkReRES0zkRLFS5EQYWeREfl/kRO1l5ERLbOREsXLkRBh55ER+f+RE
5IXkREuM5ESxkuREGJnkRH6f5ETkpeRES6zkRLGy5EQYueRE</AssayXData><AssayYData Points="900">fkxSPvfjWj6PQW0+OsZxPgrugD5OH4c+xt6IPqsdjT5Jjo0+3TqRPu1LlD4JwJY+isSXPsJd
lz4UOZg+oJCXPguImj4b/Zc+xdCWPtELlz42YZo+4feVPvBVlz6sKpg+846XPhjblj7dlJU+
DnGWPumkmD4bZJc+fKiTPv4BlD5BPJU+64iSPlRFlj5ilJU+cpuRPmN+kj6pN5M+FrCSPoU/
lT6YsJM+zj+TPqv7lD6vqJM+HRCUPqcelT500ZQ+54mRPm2Gkj5rC5M+5k2QPgkvkz5zUZE+
kyCQPsOtkT6OTpE+xPORPpbKkD7P6pE+MdWRPo0EkT5yAZI+MX2RPuaRjj6Ry48+XJmQPjao
kD5Jv44+HuuRPoVJkD7qpJA+oa+NPjA6jj51qY8+/7iOPi0ojz74ko8+ssaQPhj6jz6/jo4+
4uSPPp5rjz4Ueo8+OQWOPo9UkD55aI8++JCPPmO6jz4f+Y4+CP+NPqhVjT7yzY0+50aQPniN
jD59aY8+Qh6OPv4ajj55WY8+gJWNPjFGjD6BnY8+Ow6NPtgpjT6AU40+a3KLPjBAjD6ZXIs+
ulOMPtZJjj4/mo0+mSCOPqRIjT7JlIw+2iyNPhbbjj76iYw+S7+MPicmjT7iBI4+hv6NPr/j
iz5khI4+fiCNPjCIjT6GgY0+QgGNPnIkjT6IcYo+zYOLPhgwjT4BZ4s+y8eLPjCqiz6GEow+
5n6OPsXziz4zlow+4fSLPnbAjD6BMY0+LAmMPolRjT4mX4o+0DWMPleTiz6vR4o+4FqLPjyF
jD4wMYw+S9mLPkf9ij7Ibow+usqIPpvIjD5vX4o+giSKPvdbjD40aIs+hFKNPtvSiz6Cdoo+
2s6KPrv1ij4X/Is+5faJPtHUiz6LSIw+736JPotlij78SIw+NTyLPio3iT6vSYs+QC6KPh75
iz5v1I0+dS+LPlGdiT6P54o+nZeMPqlCjD4naYw+Zh+JPg0siz77Tos+ENCKPjKzij5X/oo+
UnCLPhhuij5oB4s+cE2JPqI8ij6pa4w+EBaKPpZpiD7JwIk+DeiMPrRNjD4MLYw+b6iLPpsB
jT7QR4c+++eKPp6tiz74w4c+cGKLPtsLiT6g6Ig+hfyJPq8+iT4hEIo+/SuLPhICiz5KZoc+
0oyKPmRXiT5Lwoo+O9WLPmjeij6xEI0+qOGIPkWhiT5tgYs+W3GJPquaij59JIo+wZKIPuKw
hz5lmog+E4qIPiP7ij4L5Yg+SMGJPuVJiD4scYo+urWKPv0nij6N0Ik+ffaIPqCgiz4ahIo+
c1iKPgIoiT43BIs+2eCIPicqij5yX4k+DJeLPjoPiT4Wtow+KxiIPvTCiT5LZIk+Sn6MPpqf
hz4eeYc++t6LPqIhiz5oZ4o+vNaJPq29iz7Paog+LeSJPuxsiT7ssIs+9dGIPrd4iT7Pv4g+
TxGJPgqmiT55AYc++6GJPmBCij4y34w+Pi2IPl4aij4UxIg+BEuKPvJDiT4qEIc+OB2KPr/o
iT7l+Yg+oNiHPkjkij4tbYk+AqiHPktbij4pyok+tcuJPpE2iT7r7Ic+YGGKPoNWiT5FWIk+
/WeLPsxMij5Ax4k+oGyKPiDiiD79EIk+x/aJPisXij60P4k+01aIPvObiT4d/Ic+xE+IPlK8
ij5+jIo+Ts+JPqLdhz7XBYs+shyIPt9wiT56K4k+I6WJPr+KiT4p4ok+T9iIPunciD7pm4g+
uOOHPsfIiT5BH4k+moCKPvWZiD4lYog+1a+JPhIwiT76AYo+C5GJPtmdiT6Ei4o+hJCKPkuR
iT5+6Yk+fSSIPgeqhz6nAIs+gq+JPsuOiT7cboo+1YiJPhpshz5OyIg+0u2KPldZhz4rvYo+
4giIPqGbiD5Jtog+cyGJPj55iT6O3ok+PMyJPg2/iT7qaYg+loOIPmKciT69cYc+xSGKPvys
iD5tZIk+WPmIPvgtiT7sAYk++oOKPrStiD6uGIs+9VGKPlOCiD4BJIk+5pCHPr7DiT6EbYY+
/EqIPorIiT5APYk+8KuIPpC1iT4pAoo+trWIPlV8hz4gsYg+woeIPjQbiT79TIc+1pWGPrzg
hz6HdYo+HE+IPr2Jij6K2Ik+nLiKPvnRij5yO4s+9NuKPlG1iT7U0Yg+XV2IPsdViT4CNoc+
MOaIPpRThz5rg4o+69qIPj2wij7404Y+AgWIPptDhz72L4k+4FmIPuN/ij6DH4g+v46KPsFz
hz4ZYYo+5VOIPrx5iD5WjYY+ciCIPmlkij5GhIk+d0OIPrtLhz5wX4c+nz2IPjTCiT5Ut4k+
uHSJPur+iT5moIk+CbiKPsR1iT4WhYk+FR2JPtnIiD50gYg+YlKJPqbriz5zPog+jVWLPpLt
iT616Ig+NqeMPsCwiD4sooo+1IKJPmeliD667Yk+26WHPikIiD7guok+2/iHPiPQiD7Ce4g+
/BeJPr84ij5MWIk+acKIPnqMiT6olIY+SNWJPoNxhz5tdIo+ZMaJPhFbiT44CIY+b0eIPj+7
iT7Xkok+yC+KPoMgiD4Kmok+WJaLPsJaiT7Fe4s+9xKJPrRFiT5JUIg+8YSJPkV4ij6Bzoo+
tlWLPpV0iD7SyIg+o62JPurzij5OHIg+SiWHPpufiD4O44g+FBCLPrykij5Lg4g+jGCIPhpY
iT6RdYk+rYuLPocWiT7mtoo+LlmJPsuWhz6y8Yg+O/eJPhvHiT6inIo+2iGIPrDhiT7PcYc+
+46KPpjZhz4zgIk+K9GJPgv4iD43g4k+up+JPnuDiD68yIk+/lSGPncCiT4bgYg+cGCLPl7k
iD6yvYo+s8uIPhOBiT7/Koo+LA+JPkapiT68oIg+rleHPuXGhz7wxIs+xPmLPi69iD72vYk+
dXiLPlrrhz6hKIo+AMyJPqA0iD4lWIs+zViIPl5Siz7N/og+CUmJProUiz5iGIk+SY2KPhE4
jD59v4k+LDuJPnfMiD6KFYs+L1iKPiaLiT47Y4g+w56IPjGMiT4zfYo+8VKMPrVkij4dJos+
9BqKPnZKiD68yIk+v7GKPt86hz4er4g+sLyKPgGvij6yhYg+tQ2LPut2iD5T5Ic+TjiKPsRR
iT6D24s+yIaJPhTEiD4MqYo+MBOJPr8lij5XJoo+bbWIPk+HiT78wok+imaLPvlgiT5Mxos+
KFSJPjCciT7DoYo+C1yJPu1gij4plYg+r1GJPjgkiT4/9ok+BHiMPslyij6vPIk+0/CKPpC2
ij7mj4k+WjCLPpVmiD7aZ4s+zKOJPm1FjT5jhYk+I4SJPtFKiT6VAoo+GfCKPsabiT709oo+
3nuIPvm2iD5Mroo+JyyJPq4GjD6St4k+5MWJPq9eiD5dD4s+h2yJPuhZij6XwIg+ynqJPsoI
iT6ScYo+jZeJPg6GiT7cm4g+foCHPh/JiD4cH4k+eEGKPkhWiT56cYo+pfOLPl1Bij4njIs+
ciaKPsI+jT6204c+1yqKPgR/iT76FIo+VvyJPiG6ij62mIs+Bn+LPuRSij7SfIg+S3+LPgtT
iD7bEIo++H+LPkXJjT7lS4w+MjaJPtZyiz4qhYs+gk2LPp5zij7bLIk+ITGJPm1Giz6P1os+
3+6IPtd3jT5sQoo+jbKIPisiij4YzYY+bNeJPvL8ij6ykYk+oEiLPgmsiT6Zi4o+gDSKPjdg
hz50E4k+SiCLPpBbiz49JYw+stSJPqPaiD7sj4s+1paJPpDciT7pKos+kKSJPi7eiD64Kok+
frOJPvALjT7d1Io+bxCOPquKij6h3Ys+7lyLPphjiz7G0Ig+MKGKPleTij7X84k+G0eKPsgI
jD5y34k++z2JPlbLiT6pPYs+tuaKPg9YjD49+Io+6FyKPps+iz70Yok+8u+LPln9iT6vPow+
RU6JPl8EjD6Ln4s+MsKKPtw6iT407os+QBeKPvJBij5DKIo+yPCKPuEFjT40xo0+CcWKPksb
iT6LSIk+uveKPicdjD4m0Ik+uxqNPlB7iz4pCog+siKLPkfwiT7hlYw+c2aMPgfPiz6E0Yk+
nVmLPph4ij7c/Yg+WS2KPrKCiz5e94s+9maMPpwuiz5HP4o+TjGLPnQYiz4qyYo+KTCNPnyh
iD70jYo+a0OOPpc/iD68+oo+qXCIPtXpij6ae4g+K4uKPgDWiz7yXos+FO6KPu1Hiz5gZ4w+
c6aMPmBdjD5QD48+O/KJPjjfiT5CL4w+TjSLPvbAiD6ATos+k2iKPjw+iz5RcYs+F0CMPvhP
iz7s9Ig+d+6LPheOiz4T7oo+dmeMPqBuiz4fe4s+HESOPt+aiz6AQIs+w9qJPmuviz5q84w+
EuOKPoWMij6WLY0+na2JPpjJiz4We4g+VMCKPjINjD6hZYw+amGLPtEcjD6U740+l02KPuSF
ij7S6Is+Z3aOPnhcjT4FXYw+Qs+LPr5/jT6DFo0+9q6LPvVbiz4Tuos+AD+MPlCEiz5IRo0+
R72LPm0RjD5Y3Io+dyGMPghXjD4WW4s+0DuMPumWjD7TZIs+pJGMPnzQjT5IDIs+QaeIPq/v
jD6caos+816LPiiWjD6dlIo+EPCIPhDUjD4wa4s+j2OLPqCHjT7z7Is+GNiLPgYdiz5zlYs+
0ZWNPmZ2ij7oPIw+Z9iLPo98jD47Koo+JCCLPkzJjD7ym4w+JFOKPvTwij5Brow+dmmKPjsS
jT7Oiow+SBeOPqoHiz68+ow+CiSLPmP0iz7p14w+VsqLPmOeij6k74o+ICqNPg5Wiz5rGYw+
3NmJPrWZiz5CC4w+2cCMPiU3ij4IpI0+ZOCKPpLbiz5qGYw+</AssayYData></Step><Step><CommonData><SampleLocation>11</SampleLocation><SampleID></SampleID><SampleGroup></SampleGroup><SampleInfo></SampleInfo><SampleRow>A</SampleRow><SamplePlate>1</SamplePlate><WellType>REGENERATION</WellType><Concentration>-1</Concentration><ConcentrationUnits>µg/ml</ConcentrationUnits><MolarConcentration>-1</MolarConcentration><MolarConcUnits>nM</MolarConcUnits><MolecularWeight>-1</MolecularWeight><Temperature>25</Temperature><StartTime>5812854</StartTime><AssayTime>5</AssayTime></CommonData><FlowRate>1000</FlowRate><StepType>KREGENERATION</StepType><StepName>Regeneration</StepName><StepStatus>OK</StepStatus><ActualTime>4.99895</ActualTime><CycleTime>0.2</CycleTime><AssayXData Points="25">fr/kRNzF5ERLzOREsdLkRBjZ5ER23+RE3OXkREPs5ESp8uRED/nkRH7/5ETcBeVESwzlRKkS
5UQPGeVEfh/lRNwl5URLLOVEqTLlRA855UR2P+VE3EXlREtM5USxUuVED1nlRA==</AssayXData><AssayYData Points="25">LSYVwOTUI8CpFCrAa/MuwPJFMsC9TDXAk5c3wMGoOcAhVDvAkPE8wEI4PsCHlT/A0CFBwGO9
QcCpf0LA3LhDwNecRMCkjkXA3exFwPX0RsBtu0fAF2dIwCzMSMD/MEnAcLRJwA==</AssayYData></Step><Step><CommonData><SampleLocation>12</SampleLocation><SampleID></SampleID><SampleGroup></SampleGroup><SampleInfo></SampleInfo><SampleRow>A</SampleRow><SamplePlate>1</SamplePlate><WellType>NEUTRALIZATION</WellType><Concentration>-1</Concentration><ConcentrationUnits>µg/ml</ConcentrationUnits><MolarConcentration>-1</MolarConcentration><MolarConcUnits>nM</MolarConcUnits><MolecularWeight>-1</MolecularWeight><Temperature>25</Temperature><StartTime>5829095</StartTime><AssayTime>5</AssayTime></CommonData><FlowRate>1000</FlowRate><StepType>KREGENERATION</StepType><StepName>Regeneration</StepName><StepStatus>OK</StepStatus><ActualTime>5.00005</ActualTime><CycleTime>0.2</CycleTime><AssayXData Points="25">dl/lRNxl5URDbOVEoXLlRBB55UR2f+VE1IXlREOM5USpkuVEEJnlRHaf5UTUpeVEO6zlRKmy
5UQQueVEdr/lRNzF5URDzOVEqdLlRBDZ5USP3+VE1OXlREPs5USp8uVEEPnlRA==</AssayXData><AssayYData Points="25">obJbvRAXfL1IpyG9e1o7vLMtkzvRHZA8olnOPJ+3Hz2khjQ9dl9rPYovhj0AyYY9nHyVPaPu
qT10E6g9iNu7Peh1uj1CAbo9DfnKPSDRzz3gtMk9R+HVPY8G3j2pFd89fqnjPQ==</AssayYData></Step><Step><CommonData><SampleLocation>11</SampleLocation><SampleID></SampleID><SampleGroup></SampleGroup><SampleInfo></SampleInfo><SampleRow>A</SampleRow><SamplePlate>1</SamplePlate><WellType>REGENERATION</WellType><Concentration>-1</Concentration><ConcentrationUnits>µg/ml</ConcentrationUnits><MolarConcentration>-1</MolarConcentration><MolarConcUnits>nM</MolarConcUnits><MolecularWeight>-1</MolecularWeight><Temperature>25</Temperature><StartTime>5845172</StartTime><AssayTime>5</AssayTime></CommonData><FlowRate>1000</FlowRate><StepType>KREGENERATION</StepType><StepName>Regeneration</StepName><StepStatus>OK</StepStatus><ActualTime>5.00005</ActualTime><CycleTime>0.2</CycleTime><AssayXData Points="25">dv/lRNwF5kRDDOZEqRLmRBAZ5kR2H+ZE1CXmREMs5kSpMuZEEDnmRHY/5kTcReZEQ0zmRMpS
5kQQWeZEdl/mRNxl5kRDbOZEqXLmRBB55kR2f+ZE3IXmREOM5kShkuZEEJnmRA==</AssayXData><AssayYData Points="25">TewqwGSON8DjXDzA+QY/wJRJQcD3zULAzvFDwAdTRcBYakbA4UdHwKz0R8BBuUjADFRJwG0M
SsAX10rAe29LwN2zS8BgDEzA66BMwIfoTMCSiE3AhNZNwJpITsBTI07ACLBOwA==</AssayYData></Step><Step><CommonData><SampleLocation>12</SampleLocation><SampleID></SampleID><SampleGroup></SampleGroup><SampleInfo></SampleInfo><SampleRow>A</SampleRow><SamplePlate>1</SamplePlate><WellType>NEUTRALIZATION</WellType><Concentration>-1</Concentration><ConcentrationUnits>µg/ml</ConcentrationUnits><MolarConcentration>-1</MolarConcentration><MolarConcUnits>nM</MolarConcUnits><MolecularWeight>-1</MolecularWeight><Temperature>25</Temperature><StartTime>5861226</StartTime><AssayTime>5</AssayTime></CommonData><FlowRate>1000</FlowRate><StepType>KREGENERATION</StepType><StepName>Regeneration</StepName><StepStatus>OK</StepStatus><ActualTime>4.99895</ActualTime><CycleTime>0.2</CycleTime><AssayXData Points="25">dp/mRNSl5kQ7rOZE0rLmRAe55kRuv+ZE1MXmREPM5kSh0uZEB9nmRHbf5kTc5eZEO+zmRKHy
5kQH+eZEdv/mRNwF50Q7DOdEoRLnRAcZ50RuH+dE3CXnRDss50ShMudEBznnRA==</AssayXData><AssayYData Points="25">4NuzvBcnQb0X4Ki8kHlyuSPlpDzuzBA9NrM8PfqYej1K9I49bOuTPYmgoT2PqLQ9S3u7PXw7
yz3SPNA9g9rbPRAz2T1HEuw9+czpPZ+a/j1gbv095hUBPg/tBT5epAk+fkUFPg==</AssayYData></Step><Step><CommonData><SampleLocation>11</SampleLocation><SampleID></SampleID><SampleGroup></SampleGroup><SampleInfo></SampleInfo><SampleRow>A</SampleRow><SamplePlate>1</SamplePlate><WellType>REGENERATION</WellType><Concentration>-1</Concentration><ConcentrationUnits>µg/ml</ConcentrationUnits><MolarConcentration>-1</MolarConcentration><MolarConcUnits>nM</MolarConcUnits><MolecularWeight>-1</MolecularWeight><Temperature>25</Temperature><StartTime>5877438</StartTime><AssayTime>5</AssayTime></CommonData><FlowRate>1000</FlowRate><StepType>KREGENERATION</StepType><StepName>Regeneration</StepName><StepStatus>OK</StepStatus><ActualTime>4.99895</ActualTime><CycleTime>0.2</CycleTime><AssayXData Points="25">bj/nRMxF50QzTOdEmVLnRP9Y50RmX+dEzGXnRDNs50SZcudE/3jnRGZ/50TMhedEM4znRJmS
50T/mOdEZp/nRNSl50QzrOdEmbLnRP+450Rmv+dEzMXnRDPM50Sh0udE/9jnRA==</AssayXData><AssayYData Points="25">ldoqwDvTOMDzAz3AvB1AwHjpQcCdKkPAVw5FwIg7RsAy+EbApKtHwCnXSMD29UjASiBKwBF1
SsAkJ0vAHbNLwFdETMBJTkzA9+BMwBZFTcAZUU3AE7BNwMPqTcC5iU7AkXtOwA==</AssayYData></Step><Step><CommonData><SampleLocation>12</SampleLocation><SampleID></SampleID><SampleGroup></SampleGroup><SampleInfo></SampleInfo><SampleRow>A</SampleRow><SamplePlate>1</SamplePlate><WellType>NEUTRALIZATION</WellType><Concentration>-1</Concentration><ConcentrationUnits>µg/ml</ConcentrationUnits><MolarConcentration>-1</MolarConcentration><MolarConcUnits>nM</MolarConcUnits><MolecularWeight>-1</MolecularWeight><Temperature>25</Temperature><StartTime>5893494</StartTime><AssayTime>5</AssayTime></CommonData><FlowRate>1000</FlowRate><StepType>KREGENERATION</StepType><StepName>Regeneration</StepName><StepStatus>OK</StepStatus><ActualTime>4.99895</ActualTime><CycleTime>0.2</CycleTime><AssayXData Points="25">Zd/nRMvl50Qq7OdEkPLnRPb450Rl/+dEwwXoRCoM6ESYEuhE/xjoRF0f6ETDJehEMizoRJAy
6ET2OOhEXT/oRMNF6EQqTOhEmFLoRP9Y6ERdX+hEw2XoRCps6ESYcuhE9njoRA==</AssayXData><AssayYData Points="25">SghcPDwNw7vnaDk8GJEJPXEsWz12i489poWtPef7yT3PEdA9AiHePQyB9D1ZvPs9opECPqXx
Cj6qYw4+3cMXPhlfGT6Iaxg+RDsePsCNIT7mbSI+acIlPjEULj45Ty8+XlMxPg==</AssayYData></Step><Step><CommonData><SampleLocation>1</SampleLocation><SampleID></SampleID><SampleGroup></SampleGroup><SampleInfo></SampleInfo><SampleRow>A</SampleRow><SamplePlate>1</SamplePlate><WellType>BUFFER</WellType><Concentration>-1</Concentration><ConcentrationUnits>µg/ml</ConcentrationUnits><MolarConcentration>-1</MolarConcentration><MolarConcUnits>nM</MolarConcUnits><MolecularWeight>-1</MolecularWeight><Temperature>25</Temperature><StartTime>5908340</StartTime><AssayTime>60</AssayTime></CommonData><FlowRate>1000</FlowRate><StepType>BASELINE</StepType><StepName>Baseline</StepName><StepStatus>OK</StepStatus><ActualTime>59.999</ActualTime><CycleTime>0.2</CycleTime><AssayXData Points="300">XX/oRMOF6EQqjOhEkJLoRO6Y6ERdn+hEu6XoRCKs6ESIsuhE7rjoRF2/6ETDxehEIszoRJDS
6ET32OhEVd/oRLvl6EQi7OhEkPLoRPf46ERd/+hEuwXpRCIM6USQEulE7hjpRF0f6US7JelE
KizpRJAy6UTuOOlEbT/pRLtF6UQqTOlEiFLpRO5Y6URVX+lEzGXpRCps6USIculE93jpRFV/
6UTDhelEIozpRIiS6UTumOlEXZ/pRMOl6UQirOlEkLLpRO646URdv+lEu8XpRCrM6USQ0ulE
7tjpRFXf6US75elEIuzpRJDy6UTu+OlEVf/pRMMF6kQqDOpEwRLqRPcY6kSfH+pEuyXqRCos
6kSQMupE9zjqRF0/6kTDRepEKkzqRIhS6kT3WOpEXV/qRMNl6kQqbOpElnPqRO546kRVf+pE
w4XqRCKM6kSIkupE95jqRFWf6kTDpepEIqzqRJCy6kTuuOpEXb/qRLvF6kQqzOpEkNLqRO7Y
6kRd3+pEw+XqRCrs6kSQ8upE7vjqRFX/6kTDBetEIgzrRJAS60TuGOtEXR/rRAUm60QqLOtE
kDLrRPc460RdP+tEu0XrRCpM60SQUutE7ljrRF1f60S7ZetEImzrRIhy60TueOtEVX/rRMOF
60QijOtEiJLrRO6Y60Rdn+tEw6XrRCKs60SIsutE7rjrRFW/60S7xetEKszrRJDS60T32OtE
Xd/rRMPl60Qq7OtEkPLrRPf460Rd/+tEwwXsRCIM7ESQEuxE9xjsRF0f7ES7JexEIizsRIgy
7ETuOOxEXT/sRLtF7EQiTOxEiFLsRO5Y7ERVX+xEu2XsRCps7ESIcuxE93jsRFV/7ES7hexE
KozsRJCS7EQHmexEVZ/sRLul7EQirOxEiLLsRFG57ERVv+xEu8XsRCrM7ESI0uxE7tjsRFXf
7ES75exEIuzsRIjy7ETu+OxEXf/sRMMF7UQqDO1EkBLtRPcY7URVH+1EuyXtRCIs7USQMu1E
7jjtRFU/7US7Re1EIkztRIhS7UTuWO1EXV/tRLtl7UQibO1EiHLtRO547URVf+1Ew4XtRCKM
7USIku1E95jtRFWf7US7pe1EKqztRIiy7UT3uO1EVb/tRMPF7UQizO1EkNLtRO7Y7URV3+1E
u+XtRA/t7USQ8u1E7vjtRFX/7UTDBe5EKgzuRJAS7kTuGO5EVR/uRMMl7kQiLO5EiDLuRO44
7kRVP+5Eu0XuRCJM7kSQUu5E7ljuRF1f7kTDZe5EImzuRJBy7kTueO5EZX/uRMOF7kQijO5E
iJLuRPeY7kRVn+5Eu6XuRCqs7kSQsu5E97juRGW/7kS7xe5EIszuRJDS7kTu2O5EVd/uRLvl
7kQi7O5EiPLuRO747kTo/+5EuwXvRCIM70SIEu9E7hjvRF0f70S7Je9EIizvRIgy70TuOO9E
VT/vRLtF70QqTO9EiFLvRO5Y70RVX+9Eu2XvRCJs70SIcu9E93jvRFV/70S7he9EIozvRIiS
70TumO9EVZ/vRLul70QirO9EkLLvRO6470RVv+9Ew8XvRCrM70SQ0u9E7tjvRF3f70S75e9E
IuzvRIjy70Tu+O9E</AssayXData><AssayYData Points="300">P5c6Pg0EPj7+mEA+KlQ7PvupQT6wekU+XehGPu7tRj46wkM+lNdCPvHoSz5gAk0+2fdKPsCm
SD4Bjk8+GKxOPolDUj4YrE4+l2RPPqVfUD7NxE4+QXVUPlKgWD6Yllg+VqJXPmXyVj4vb1Y+
natWPtPdUz7yVF0+g71ZPgG8Vz5KvVw+v6xbPrLiWz5RbV8+9KBkPn+xWT5YuV8+qJBZPnUW
Yj6MhFw+/cZhPg8GYD76bWE+veFgPqVEZD6GeWM+AqtiPjpiYz6yRmM+JlJlPg1FYz5jvmg+
juBoPpPyZT7gwWU+TFhmPj+yaz5pcWo+6M5tPjEPbD6e1Ww+afJwPtnsaT4tZGk+sCZvPlIz
bz4vcHA+iHtwPtswbj5OW24+zhhuPkQAdD4yp20+E5ZyPp3NdD4x8Ww+4LNzPqw/cj5SgXI+
NaNxPiodbz7vwHQ+lx11PjPgcj7rh3Q+jLxxPkwZdT5vSXQ+yyd6Ptwndj6og3M+n8B2PsxG
eD7dDYA+1oR3PvU0ej4muXg+97J4PiNkfj70CHk+74l8Pog+ez4/AH0+UsR6Pn8uej57IoA+
VTV7PsdCfj71F34+XHZ9PvH+gD47BXk+1q98PvGPfD5Fin0+c+N+PlM9fD4pKn4+ZTqAPkHU
fT43iIA+6V+BPn8WgT69tIA+DpeAPkeXfz4RzoE+fAGDPk+cgD4Hc4A+V76DPqNqgj5Lu4A+
YTuBPo4Uhj55RYI+0OiCPksLfz7TfIA+TfqDPky+gz61OIU+EpaEPvZAgz5ag4Q+N02DPjJc
hT7jlIM+C6CGPjqGhj4HHoU+3PSDPnibhD4fPIQ+9LaGPg0Rhj79tIM+CGKGPs5qhj6u7YY+
45uEPvORhT7i4IU+SrOFPjYwhD6VrYY+F3mGPu1mhz6q3IY+9g6HPjHehj5aa4U+MvKGPvkY
hz4zT4g+zOyGPvC/hT5V0og+xZ6HPu1OiD68C4k+/lyJPqEqhz6b6og+a/eFPpSihz41wIg+
k8KJPp1Wij45Hoc+ZFSJPl7RhT55nIk+HyGLPqIPiD7Mk4o+6kuLPjhaiT7u1Ic+QneJPnrc
iT61m4s+eueKPu/AiT6j+4s+SF6JPm/Xij6KR4w+swCMPsWpij4Faow+kTGMPlm8ij5D24s+
/oKLPuDdiz54t4s+lkeKPu0KjD7DSIk+iiaMPmqhjj4NJow+mC+NPpYyiz6PEIw+ckyKPikv
jD7PeYs+oiOOPlZgiT6S+ow+X8WNPh7uij55AY4+ttiLPogrjT6pwYw+epWNPsNTjD7tOo0+
TyuNPrHfjT6u7Y4+5CyQPojKjz7jHI8+/qWPPvtYjD6dYow+HbaPPtZNjT7c4Y4+e7SOPsh9
jT4LLI0+EayOPpYEjz7Bo5A+0oOOPqcXkD47A48+xMKNPk8Djj78WI8+9zeRPqhmkT7GqpE+
eQ6PPq23kD6b95A+8liQPq9AkD65pY4+Xa+QPghKjz5LZZA+YmiQPjtukD7dZ48+fgqPPvT7
jz4DAJE+JR6TPuSekT522ZI+gUWSPm+1kz5ak5E+UbCQPkfgkj5D744+fv6RPmdVjz7vI5E+
iS2QPj+/kj4ABJI+</AssayYData></Step><Step><CommonData><SampleLocation>1</SampleLocation><SampleID></SampleID><SampleGroup></SampleGroup><SampleInfo></SampleInfo><SampleRow>A</SampleRow><SamplePlate>1</SamplePlate><WellType>BUFFER</WellType><Concentration>-1</Concentration><ConcentrationUnits>µg/ml</ConcentrationUnits><MolarConcentration>-1</MolarConcentration><MolarConcUnits>nM</MolarConcUnits><MolecularWeight>-1</MolecularWeight><Temperature>25</Temperature><StartTime>5969236</StartTime><AssayTime>80</AssayTime></CommonData><FlowRate>600</FlowRate><StepType>LOADING</StepType><StepName>Loading</StepName><StepStatus>OK</StepStatus><ActualTime>80</ActualTime><CycleTime>0.2</CycleTime><AssayXData Points="400">VP/vRLIF8EQZDPBEfxLwROUY8ERMH/BEsiXwRBks8ER/MvBE5TjwREw/8ES6RfBEGUzwRIdS
8EQXWfBEVF/wRLpl8EQZbPBEmHLwROV48ERMf/BEsoXwRBmM8ER/kvBE5ZjwREyf8ESypfBE
GazwRH+y8ETluPBETL/wRLLF8EQZzPBEf9LwROXY8ERM3/BEsuXwRBns8ESH8vBE5fjwRFT/
8ESyBfFEGQzxRH8S8UTlGPFEVB/xRLIl8UQZLPFEfzLxROU48URMP/FEskXxRBlM8UR/UvFE
5VjxRExf8USyZfFEGWzxRH9y8UTlePFETH/xRLKF8UQZjPFEf5LxROWY8UR9n/FEsqXxRBms
8UR/svFE5bjxREy/8USyxfFEIczxRIfS8UT+2PFETN/xRLLl8UQh7PFEf/LxRFD58URM//FE
sgXyRBkM8kR/EvJE5RjyREwf8kSyJfJEQizyRH8y8kTlOPJETD/yRLJF8kQhTPJEf1LyROVY
8kRMX/JEumXyRBls8kR/cvJE5XjyREx/8kSyhfJEGYzyRH+S8kTlmPJETJ/yRLKl8kQZrPJE
h7LyRAa58kRMv/JEw8XyRBnM8kR/0vJE5djyREzf8kS65fJEGezyRH/y8kTl+PJETP/yRLoF
80QZDPNEfxLzRO4Y80RMH/NEsiXzRBks80SPMvNE5TjzREw/80SyRfNEGUzzRIdS80TlWPNE
TF/zRMNl80QZbPNEh3LzROV480RMf/NEuoXzRCGM80SHkvNE5ZjzRFSf80SypfNEIazzRH+y
80TuuPNEVL/zRLrF80QZzPNEh9LzRO7Y80RM3/NEsuXzRBns80R/8vNE5fjzRFT/80SyBfRE
IQz0RH8S9ETlGPRETB/0RLol9EQhLPREhzL0RO449ERMP/REukX0RCFM9ESHUvRE5Vj0RFRf
9ESyZfREIWz0RH9y9ETlePREVH/0RLqF9EQZjPREh5L0RO6Y9ERUn/REsqX0RCGs9ER/svRE
7rj0RFS/9ETjxfRESsz0RH/S9ETu2PREVN/0RLrl9EQh7PREh/L0RO749ERU//REugX1RCEM
9USHEvVE7hj1RFQf9US6JfVEISz1RIcy9UTuOPVEVD/1RLpF9UQhTPVEh1L1RO5Y9URUX/VE
umX1RCFs9USHcvVE7nj1RFR/9US6hfVEIYz1RIeS9UTumPVEVJ/1RLql9UQhrPVEh7L1RO64
9USev/VE7MX1RCHM9USH0vVE7tj1RFTf9US65fVEIez1RIfy9UTu+PVEVP/1RLoF9kQhDPZE
oBL2RO4Y9kRUH/ZEuiX2RCEs9kSHMvZE7jj2RFQ/9kS6RfZEIUz2RIdS9kTuWPZEVF/2RLpl
9kQhbPZEh3L2RO549kRUf/ZEw4X2RCGM9kSHkvZE7pj2RG2f9kS6pfZEIaz2RIey9kTuuPZE
VL/2RLrF9kQhzPZEmNL2RO7Y9kRU3/ZEuuX2RCHs9kQz8/ZE7vj2RFT/9kS6BfdEIQz3RLAS
90TuGPdEVB/3RLIl90QpLPdEhzL3RO4490RUP/dEukX3RBlM90SHUvdE7lj3RFRf90S6ZfdE
GWz3RH9y90TuePdEVH/3RLqF90QhjPdEh5L3RO6Y90RUn/dEsqX3RCGs90R/svdE7rj3RFS/
90S6xfdEIcz3RIfS90Tu2PdEVN/3RLrl90Qh7PdEh/L3RO7490RU//dEugX4RCEM+ESHEvhE
7hj4RFQf+EReJvhEISz4RH8y+ETuOPhEVD/4RLpF+EQhTPhEh1L4RO5Y+ERUX/hEumX4RCFs
+ESHcvhE7nj4RFR/+ES6hfhEIYz4RIeS+ETumPhETJ/4RLql+EQhrPhEh7L4RO64+ERUv/hE
usX4RCHM+ESH0vhE7tj4RFTf+ES65fhEIez4RIfy+ETu+PhEVP/4RNsF+UQhDPlEhxL5RC8Z
+URUH/lEsiX5RBks+USHMvlE7jj5RFQ/+US6RflEIUz5RIdS+UTuWPlEVF/5RLpl+UQZbPlE
f3L5RO54+UTff/lEuoX5RCGM+USHkvlE7pj5RFSf+USypflEKaz5RIey+UTuuPlEVL/5RLrF
+UQhzPlEh9L5RO7Y+URU3/lEuuX5RBns+USH8vlE7vj5RA==</AssayXData><AssayYData Points="400">nOiQPou+kj6XXJM+z3CQPgw9kj6VGZI+3F2SPvJXkT4Q+5M+kC6TPhlqkz7HeZQ+riaRPrvE
kT5L7pM++MqTPtBfkD6Fy5E+jgaSPntIkj6cKJM+422TPg3kkz7zc5Q+s6aTPnQWkz4NPJQ+
5uqUPgS2lD6kCJU+JKSVPgfckj6jSJI+2raUPu1olT4WLpM+LaKXPsRakz6jJ5M+8mGVPpdc
lT6pHpQ+TM6WPhO+lT47hpc+LA+XPhFulT6dJZc+oLeWPs8ulT7e3JQ+t1yVPjWAlj4u5ZQ+
ukCWPqqclD7/ZZY+rH6UPhjslD41f5U+uSeUPqgMlz7A1JQ+IJaYPlodlz4LUJU+zbGVPnPj
kz4hM5U+OqqWPpPLlj6ztZQ+o6GWPkCFlj6HupY+DQeWPvR+lj6ngJY+Q5uUPjZBmD7JxZU+
Mt+TPlh5lz5qYpg+8FmXPtjAlj4LHJc+ZT+VPiFvmD77y5c+SMaXPr2elj6o6Zk+UveWPvuY
mD4o85Y+8fiYPtESlj6m8JU+KpaXPn9Olj6Z5pY+3VyXPmJDlz6e2pg+ST+YPhUtlj5PUZg+
xfuWPjulmD7uFpg+UDCZPnpcmT6y1ZY+S3aaPmRemj4PY5k+4xSZPjvLlz7kVJc+m+KYPgTl
mT4hO5g+jJyYPinhmD4B4Jg+eeaYPjqmmD5PVpk+26WaPppwmT5CUpk+FeWaPqSUlz45TJk+
U36ZPp75mj7wa5o+t+OZPklvmj4kKpk+trCaPrfAmD4O9Zo+nw2aPhvMmz5sgJw+0vuZPsYv
mj5KGJo+07GaPjdimT54p5c+Ci+dPhmtmj68RZk+1QiaPo2Jlz7Weps+nTaaPtBmmj7AYpo+
JLyYPrsXmz4hCJs+lhCbPg/vmT5lUJ4+YQmbPhCFmT6jEJs+lHWaPvHrmT54n5o++AmbPlOr
mz7SY5s+wrCbPs7Smz77UZw+d9GaPmSInT51X5w+RRecPt5Mmz4vbZo+yzKfPs01nD6CqZs+
yOecPtTYnD71rZs+OEedPs5BnD4nkZw+NnKbPkDjmz5bBp0+Y3ybPhwOnD6Klp4+AzCdPtfm
nD78ip0+vY+cPsQEnj4+PZ4+1sudPh5JnT6QPZ0+oTiePsfHnD5wE50+gvydPi8snT6QXZ0+
re+fPhUZnT6bBJ8+WgaePnO3nD4rCJ4+ADmcPpSLnj7Z8Zw+r/uePqQinT7M654+8sOdPvnJ
nz70A54+2Q2ePlS7nT5Vd50+ZambPrrynD7z/Z4+jKmdPjtjnj5Jwpw+GRmdPrdcnj6N0Z4+
ukqfPoeinz42ap8+i0efPomtoD7E5p0+ANmePosQnj6+gJ0+WrKePiCUnz4Sj54+afmdPhSG
nz42op0+FbKePsKSnT55CZ4+7IKfPpOlnj5WFZ8+ObagPgoynj5EKKA+3MqePmYInz5m254+
MfOfPix0nT55hZ8+e2SfPjAgnT57854+p3OfPhsinj7yeJ4+SkygPkJ8oD6yLaA+9IihPvdh
oD6MDaE+YRSfPrgeoD6ohJ8+qWGePtvwnz6Vy58+vJagPum1nz79laE+6nugPuFdoT4NyJ8+
MAufPjEKoT6svZ4+/+mfPs+Joz4SFaI+aJajPj2Knz4PCqA+VregPsC2oj6JkqE+6fehPquP
oD4t6qA+OeOgPj4KoT756aE+FtGfPuP4oT6+mKE+OJ2iPsnVnz5eQaE+eWugPqAfoz6wNZ8+
moSiPk24oT64A6I+0+egPt9moz5GfKI+zc6hPitWoT5266E+lgSiPt0XoT7ygqM+JpiiPvZU
oz6sMaI+ECGkPrwJoj7N0aE+GkikPtVhoz6U4KQ+koiiPiLWoz6fcqQ+Mz+iPrHDoT7raqA+
29yfPmiqoj6Ex6E+0tihPg1doj4kTaQ+4COhPmAJoj7zzaI+FnyjPs/qoz64qKE+z2uiPoH5
oT5XyKM+DIaiPh12pD5Z0qM+H5WhPvjJoT5F4qM+Ij2lPjE0oj4rlqI+ERCkPoCcpT5OJaI+
8pilPn4eoz5plaE+iEKmPmi2oz6hV6Q+iaClPuh0oj4XMKQ+DEGjPgQRoj79h6E+hQ6kPr7N
oT6StKQ+TzykPsykoz6l76Q+nRijPgfDoz4lb6Q+lrmjPg==</AssayYData></Step><Step><CommonData><SampleLocation>1</SampleLocation><SampleID></SampleID><SampleGroup></SampleGroup><SampleInfo></SampleInfo><SampleRow>A</SampleRow><SamplePlate>1</SamplePlate><WellType>BUFFER</WellType><Concentration>-1</Concentration><ConcentrationUnits>µg/ml</ConcentrationUnits><MolarConcentration>-1</MolarConcentration><MolarConcUnits>nM</MolarConcUnits><MolecularWeight>-1</MolecularWeight><Temperature>25</Temperature><StartTime>6050278</StartTime><AssayTime>60</AssayTime></CommonData><FlowRate>1000</FlowRate><StepType>BASELINE</StepType><StepName>Baseline</StepName><StepStatus>OK</StepStatus><ActualTime>60.006</ActualTime><CycleTime>0.2</CycleTime><AssayXData Points="300">VP/5RLIF+kQhDPpEhxL6RO4Y+kRUH/pEuiX6RCEs+kSHMvpE7jj6RFQ/+kS6RfpEIUz6RIdS
+kTuWPpEVF/6RLpl+kQhbPpEh3L6RO54+kRUf/pEw4X6RCGM+kSHkvpE7pj6RFSf+kS6pfpE
Iaz6RIey+kT+uPpEVL/6RLrF+kQhzPpEh9L6RPbY+kRU3/pEuuX6RCHs+kSH8vpE7vj6RFT/
+kS6BftEIQz7RIcS+0TuGPtEVB/7RLol+0QhLPtEhzL7RO44+0RUP/tEukX7RCFM+0SHUvtE
7lj7RFRf+0S6ZftEIWz7RIdy+0TuePtEVH/7RLqF+0QhjPtEh5L7RO6Y+0SNn/tEuqX7RCGs
+0SHsvtE7rj7RFS/+0S6xftEIcz7RIfS+0Tu2PtEVN/7RLrl+0Qh7PtEh/L7RO74+0RU//tE
ugX8RCEM/ESHEvxE7hj8RFQf/ES6JfxEISz8RH8y/ETuOPxEVD/8RLpF/EQhTPxEh1L8RO5Y
/ERUX/xEumX8RCFs/ESPcvxE7nj8RFR//ES6hfxEIYz8RIeS/ETumPxEVJ/8RLql/EQZrPxE
h7L8RO64/ERUv/xEusX8RBnM/ESH0vxE7tj8REzf/ES65fxEIez8RIfy/ETu+PxEVP/8RLoF
/UQhDP1EhxL9RO4Y/URUH/1EuiX9RBks/USHMv1E7jj9REw//US6Rf1EIUz9RIdS/UTuWP1E
VF/9RLpl/UQhbP1Eh3L9RO54/URUf/1Ew4X9RCGM/USHkv1E7pj9RFSf/US6pf1EIaz9RH+y
/UTuuP1EVL/9RLrF/UQhzP1Ef9L9RO7Y/URU3/1EuuX9RBns/USH8v1E5fj9RFT//US6Bf5E
IQz+RIcS/kTlGP5Enh/+RLol/kQhLP5EhzL+RO44/kRUP/5EukX+RBlM/kR/Uv5E7lj+RFRf
/kS6Zf5EIWz+RIdy/kTleP5EVH/+RLqF/kQhjP5Eh5L+RBeZ/kRUn/5EuqX+RCGs/kSHsv5E
7rj+RFS//kS6xf5EIcz+RIfS/kTl2P5EVN/+RLrl/kQh7P5Eh/L+RAb5/kRU//5EugX/RCEM
/0R/Ev9EaBn/RFQf/0SyJf9EGSz/RIcy/0TuOP9EVD//RLJF/0QZTP9Eh1L/RO5Y/0RUX/9E
smX/RCFs/0SHcv9E5Xj/RFR//0S6hf9EIYz/RIeS/0TumP9EVJ//RLql/0QhrP9Eh7L/ROW4
/0RUv/9EusX/RCHM/0SH0v9E7tj/RFTf/0S65f9EIez/RIfy/0Tl+P9EVP//RN4CAEURBgBF
QAkARXMMAEWqDwBF3hIARQ0WAEVEGQBFcxwARaofAEXaIgBFDSYARUQpAEV3LABFqi8ARd4y
AEURNgBFRDkARXc8AEWqPwBF2kIARRFGAEVESQBFd0wARapPAEXaUgBFEVYARURZAEV3XABF
ql8ARdpiAEUNZgBFQGkARXdsAEWqbwBF3nIARRV2AEVAeQBFd3wARap/AEXeggBFEYYARUSJ
AEV3jABFqo8ARd6SAEURlgBFRJkARXecAEWqnwBF3qIARRGmAEVEqQBFc6wARaqvAEXesgBF
EbYARUS5AEWQvABF</AssayXData><AssayYData Points="300">tM6iPucRoz7Z/6Q+mdmiPpxFpj6qeaM+ZmGkPg5jpD6JWKI+7NSjPkewoz5+CqM+Wg+lPmOA
pD4X46M+EI+lPocxpT6IhKM+MAWlPnXopT6QXqY+zaSlPp+Loz6l76M+2P+kPtlRpj5ZbqQ+
icylPp/Rpj7gCaY+Ax2lPsa6oz6CLac+5L6lPrz9pD54b6U+uTynPnZJoz4n+aY+27ikPvbl
pD4Fl6Q+20SoPvmqpT5Ww6Q+NDOlPpbFpj496aQ+7p6kPiIxpT5exKU+IUmlPvsIpj6/e6Y+
IDukPlnepT74eac+iMSkPtIApj5BoaU+1b2kPunEpz4Dj6U+KfOlPitIpz4G2KU+DrumPgg4
pz68waY+ulqoPlR1qD4d/6Q+B8OoPgv7qD6uoqc+k3+nPu0Npz78oqc+XMumPrMCqD6xeKY+
7eGoPl01pz57Yqk+QQqoPqMgqj61NKk+MZCnPnj8pz4u0qg+v5SoPoQMpz5gsqU+QaGmPuyq
pz7Dqak+FLGnPsIzpz5Itac+RgipPgXHpj4Mpqc+zT+oPqW2pz7om6c+QPKmPtx5pj4Mkqo+
K0WnPnvfqD7qj6g+3p+oPnLOpz5I96Y+3EWoPpdPqT60rKk+aQyqPrlDpz7yb6c+E4SoPgTy
pj7QU6c+336mPpc+pz7Jt6Y+zZioPkU2qz5yY6c+t+CmPjHCqj66eKk+JauoPsHgpT5sG6o+
2pqoPm65qT7pQqc+xzapPku6qT7R16k+JxaqPqd0qj4mN6o+1qmoPtAkqT5936g+7cqrPvJh
qD6sZak+5weoPkIIqT5jAKo+Q3CpPhCVpz6eZ6Y+qd+pPiezqD6b1qg+dkCqPsglqT7N7qk+
ScOpPiW3qT5fd6g+PR6qPl8jqj6hOac+NN2qPq+MqT59Uqo+ZkqqPhJPqj7hmqo+v2urPtMQ
qT4qfKg+SE+oPvEGrD61Lag+73uqPk9+qj4086Y+KwerPoKHqT6LHaw+T8OpPtmVqD7PWqo+
M1WoPladqT5Nh6o+pmKpPrdzpz5swKo+HYKqPj4Aqz4F/Kw+NwOsPtATqz7bQ6w+elWqPu07
qj6fpqo+LJ6qPrTArD55jag+8uGrPhnzqz7JkKo+ZwesPvcWqj6v7aw+GH2qPosrqz4lN60+
iSmtPknlqz4yfKs+I2OrPsKpqT5HB6s+paupPgHFqT4l2qw+rTusPuRLqz4MUKs+1F2qPgHg
rD5C+ak+MaapPhhNrD7Zs6o+0b6sPirRrD7+tqw+aUesPlRZqj4OHa0+TiurPrHhqz58Fqw+
6rSsPvslrD67Jq0+MYasPoOBrj5LR6s+0QWsPqTdrT5KJKw+B/qsPgoOqz4Ii64+h/+sPqit
rD4O1K0+B62sPjpjrT5Jjao+vzqsPkjmrD6/La0+SD+sPpp6qj7yJq4+BFuuPu3urT74Wqw+
pQSrPvkTqz4wV60+jnetPlpMrT7ata0+yFWsPsX9rD4w3K4+uCuuPq6kqj7GI64+UaGuPkWc
rD4+8aw+3yWtPhApqz5oia4+eS2tPkXxrD5ax60++tStPoklrj7A0K4+3CatPvQprj48hK0+
qR6tPtUHrT4X8q0+</AssayYData></Step><Step><CommonData><SampleLocation>9</SampleLocation><SampleID>QA013.70 dpi gp120</SampleID><SampleGroup></SampleGroup><SampleInfo></SampleInfo><SampleRow>A</SampleRow><SamplePlate>1</SamplePlate><WellType>KSAMPLE</WellType><Concentration>-1</Concentration><ConcentrationUnits>µg/ml</ConcentrationUnits><MolarConcentration>2000</MolarConcentration><MolarConcUnits>nM</MolarConcUnits><MolecularWeight>-1</MolecularWeight><Temperature>25</Temperature><StartTime>6118845</StartTime><AssayTime>180</AssayTime></CommonData><FlowRate>600</FlowRate><StepType>ASSOC</StepType><StepName>Association</StepName><StepStatus>OK</StepStatus><ActualTime>180</ActualTime><CycleTime>0.2</CycleTime><AssayXData Points="900">w78ARfbCAEUlxgBFXckARYzMAEXDzwBF9tIARSnWAEVd2QBFkNwARcPfAEX24gBFJeYARV3p
AEWQ7ABFv+8ARfbyAEUp9gBFYfkARZD8AEW//wBF9gIBRSUGAUVdCQFFkAwBRb8PAUX2EgFF
KRYBRWUZAUWMHAFFvx8BRfYiAUUpJgFFXSkBRYwsAUW/LwFF9jIBRSU2AUVdOQFFkDwBRb8/
AUX2QgFFKUYBRV1JAUWMTAFFw08BRfJSAUUpVgFFWVkBRZBcAUXDXwFF8mIBRSlmAUVZaQFF
jGwBRcNvAUX2cgFFJXYBRV15AUWMfAFFv38BRfaCAUUphgFFXYkBRZCMAUW/jwFF8pIBRSWW
AUVZmQFFkJwBRb+fAUX2ogFFKaYBRVmpAUWQrAFFv68BRfayAUUltgFFWbkBRYy8AUW/vwFF
9sIBRSnGAUVdyQFFjMwBRcPPAUX20gFFKdYBRXXZAUWQ3AFFv98BRfbiAUUl5gFFXekBRZDs
AUXD7wFF8vIBRSn2AUVd+QFFjPwBRb//AUX2AgJFKQYCRVkJAkWMDAJFww8CRfYSAkUpFgJF
WRkCRYwcAkXDHwJF8iICRSUmAkVZKQJFkCwCRb8vAkXyMgJFJTYCRV05AkWMPAJFwz8CRfZC
AkUpRgJFXUkCRZBMAkXDTwJF8lICRSVWAkVZWQJFkFwCRcNfAkXyYgJFKWYCRV1pAkWMbAJF
v28CRfJyAkUldgJFWXkCRYx8AkW/fwJF9oICRSWGAkVZiQJFkIwCRb+PAkX2kgJFKZYCRVmZ
AkWQnAJFw58CRfKiAkUppgJFXakCRYysAkXDrwJF8rICRSm2AkVZuQJFkLwCRcO/AkXywgJF
KcYCRVjJAkWozAJFv88CRfLSAkUl1gJFXdkCRYzcAkW/3wJF8uICRSXmAkVY6QJFkOwCRcPv
AkXy8gJFKfYCRVj5AkWM/AJFv/8CRfYCA0UpBgNFWAkDRbUMA0XDDwNF8hIDRSUWA0VYGQNF
kBwDRcMfA0X2IgNFKSYDRV0pA0WMLANFvy8DRfIyA0UpNgNFXTkDRYw8A0W/PwNF8kIDRSVG
A0VYSQNFkEwDRb9PA0XyUgNFJVYDRVhZA0WMXANFv18DRfJiA0UlZgNFWGkDRYxsA0W/bwNF
9nIDRSV2A0VYeQNFjHwDRdN/A0X2ggNFJYYDRViJA0WMjANFv48DRfaSA0UllgNFWJkDRZCc
A0XDnwNF9qIDRSmmA0VYqQNFkKwDRb+vA0XysgNFJbYDRVi5A0WMvANFv78DRfbCA0XexgNF
XckDRYzMA0W/zwNF8tIDRSXWA0VY2QNFjNwDRb/fA0Xy4gNFJeYDRVjpA0WQ7ANFv+8DRfby
A0Up9gNFXfkDRYz8A0W//wNF8gIERSUGBEVdCQRFjAwERcMPBEXyEgRFJRYERVgZBEWQHARF
wx8ERfIiBEUlJgRFWCkERYwsBEW/LwRF8jIERSU2BEVdOQRFjDwERb8/BEXyQgRFJUYERVhJ
BEWMTARFJVAERfZSBEUlVgRFWFkERYxcBEW/XwRF8mIERSlmBEVYaQRFkGwERb9vBEXycgRF
JXYERW15BEWMfARFv38ERfKCBEUlhgRFXYkERYyMBEW/jwRF8pIERSWWBEVYmQRFjJwERb+f
BEXyogRFKaYERV2pBEWMrARFw68ERfKyBEUptgRFWLkERYy8BEW/vwRF9sIERSXGBEVYyQRF
jMwERb/PBEX20gRFJdYERVjZBEWM3ARFv98ERfLiBEUl5gRFu+kERYzsBEXD7wRF8vIERSn2
BEVY+QRFjPwERb//BEXyAgVFJQYFRVgJBUWMDAVF1w8FRfYSBUUlFgVFWBkFRYwcBUW/HwVF
8iIFRSkmBUVYKQVFkCwFRcMvBUXyMgVFJTYFRVg5BUWMPAVFvz8FRfJCBUUpRgVFWEkFRYxM
BUW/TwVF8lIFRSVWBUVYWQVFjFwFRb9fBUXyYgVFJWYFRVhpBUWQbAVFv28FRQJzBUUldgVF
XXkFRZB8BUW/fwVF8oIFRSWGBUVYiQVFkIwFRb+PBUXykgVFJZYFRViZBUWMnAVFv58FRfKi
BUUlpgVFWKkFRZCsBUW/rwVF9rIFRSm2BUVYuQVFjLwFRb+/BUXywgVFKcYFRVjJBUWQzAVF
v88FRfLSBUUp1gVFWNkFRYzcBUW/3wVF8uIFRSXmBUVY6QVFjOwFRb/vBUXy8gVFJfYFRVj5
BUWM/AVFv/8FRfICBkUpBgZFWAkGRfYMBkXDDwZF8hIGRSUWBkVYGQZFjBwGRb8fBkXyIgZF
JSYGRVgpBkWMLAZFvy8GRfYyBkU2NgZFWDkGRYw8BkW/PwZF8kIGRSVGBkVYSQZFjEwGRb9P
BkX6UgZFSlYGRVhZBkWMXAZFw18GRfZiBkUlZgZFWGkGRYxsBkW/bwZF8nIGRSl2BkVYeQZF
kHwGRb9/BkXyggZFJYYGRViJBkWMjAZFv48GRfKSBkUplgZFWJkGRYycBkW/nwZF8qIGRaim
BkVYqQZFjKwGRcOvBkXysgZFJbYGRVi5BkWQvAZFv78GRfLCBkUlxgZFXckGRYzMBkXDzwZF
8tIGRSXWBkVY2QZFjNwGRc/fBkXy4gZFKeYGRVjpBkWQ7AZFw+8GRfLyBkUl9gZFWPkGRYz8
BkW//wZF8gIHRSUGB0VYCQdFjAwHRb8PB0XyEgdFKRYHRVgZB0WMHAdFvx8HRfYiB0UpJgdF
XSkHRZAsB0W/LwdF9jIHRSk2B0VdOQdFjDwHRb8/B0XyQgdFKUYHRVhJB0WMTAdFw08HRfZS
B0UlVgdFWFkHRZBcB0XDXwdF9mIHRSVmB0VYaQdFjGwHRcNvB0X2cgdFKXYHRV15B0WQfAdF
w38HRfaCB0UphgdFXYkHRZSMB0XDjwdF9pIHRSmWB0VdmQdFkJwHRcOfB0X2ogdFKaYHRV2p
B0WQrAdFw68HRfayB0UptgdFXbkHRZC8B0XDvwdF9sIHRSnGB0VdyQdFvcwHRcPPB0X20gdF
KdYHRV3ZB0WQ3AdFw98HRfbiB0Up5gdFXekHRZDsB0XD7wdF9vIHRSn2B0Vd+QdFkPwHRcP/
B0X2AghFKQYIRV0JCEWQDAhFvw8IRQ8TCEUpFghFXRkIRZAcCEXDHwhF8iIIRSkmCEVdKQhF
kCwIRcMvCEX2MghFKTYIRV05CEWQPAhFwz8IRfZCCEUpRghFWEkIRZBMCEXDTwhF9lIIRSlW
CEVdWQhFkFwIRcNfCEX2YghFKWYIRV1pCEWQbAhFw28IRfZyCEUpdghFWHkIRZB8CEXDfwhF
9oIIRSmGCEVYiQhFkIwIRcOPCEX2kghFJZYIRV2ZCEWQnAhFw58IRfaiCEUppghFXakIRZCs
CEXDrwhF9rIIRSm2CEVduQhFkLwIRcO/CEX6wghFKcYIRV3JCEWQzAhFw88IRfLSCEUp1ghF
XdkIRZDcCEXD3whF9uIIRSnmCEVd6QhF1ewIRcPvCEX28ghFKfYIRV35CEWQ/AhFw/8IRfYC
CUUpBglFXQkJRfIMCUXDDwlF9hIJRSkWCUVYGQlFkBwJRcMfCUX2IglFKSYJRVgpCUWQLAlF
wy8JRfYyCUUpNglFXTkJRZA8CUXDPwlF9kIJRSlGCUVdSQlFkEwJRcNPCUX2UglFKVYJRV1Z
CUWMXAlFv18JRfZiCUUpZglFXWkJRZBsCUXDbwlF9nIJRSV2CUVdeQlFkHwJRcN/CUX2gglF
KYYJRV2JCUWQjAlFw48JRfaSCUUplglFXZkJRZCcCUXDnwlF9qIJRSmmCUVdqQlFkKwJRb+v
CUX2sglFKbYJRVi5CUWQvAlFw78JRfbCCUUpxglFXckJRZDMCUXDzwlF9tIJRSXWCUVY2QlF
kNwJRcPfCUX24glFKeYJRV3pCUWQ7AlFw+8JRfbyCUUp9glFXfkJRZD8CUXD/wlF9gIKRSkG
CkVdCQpFkAwKRcMPCkX2EgpFKRYKRVgZCkWQHApFwx8KRfIiCkUlJgpFXSkKRYwsCkXDLwpF
9jIKRSk2CkVdOQpFkDwKRcM/CkXyQgpFKUYKRV1JCkWMTApFw08KRfZSCkUpVgpFXVkKRZBc
CkXDXwpF9mIKRSlmCkVYaQpFkGwKRb9vCkX2cgpFKXYKRV15CkWQfApFw38KRfaCCkUphgpF
XYkKRZCMCkW/jwpF8pIKRSmWCkVYmQpFkJwKRb+fCkX2ogpFKaYKRVipCkWQrApFv68KRfay
CkUptgpFXbkKRZC8CkXDvwpF9sIKRSXGCkVdyQpFkMwKRcPPCkXy0gpFKdYKRVjZCkWM3ApF
DeAKRfbiCkUp5gpFWOkKRZDsCkW/7wpF+vIKRSn2CkVd+QpFkPwKRb//CkX2AgtFKQYLRV0J
C0WMDAtFww8LRfYSC0UpFgtFXRkLRZAcC0XDHwtF9iILRSUmC0VYKQtFkCwLRcMvC0XyMgtF
KTYLRVg5C0WQPAtFvz8LRfZCC0UpRgtFXUkLRYxMC0XDTwtF9lILRSlWC0VdWQtFkFwLRcNf
C0X2YgtFJWYLRWFpC0WQbAtFw28LRfZyC0UpdgtFXXkLRZB8C0XDfwtF8oILRbmGC0VYiQtF
jIwLRcOPC0X2kgtFKZYLRViZC0WMnAtFw58LRfaiC0UppgtFWKkLRZCsC0W/rwtF8rILRSm2
C0VduQtFkLwLRb+/C0XywgtFKcYLRV3JC0WQzAtFw88LRRPTC0Up1gtFXdkLRZDcC0XD3wtF
9uILRSnmC0VY6QtFjOwLRcPvC0X28gtFJfYLRVj5C0WQ/AtF</AssayXData><AssayYData Points="900">etmlPjLOpD4Jwpo+HtCXPm9gkT6wjYo+WAyFPpzogz4/wX8+CGh6PvyIcT6x8HY+TXptPta2
Yz6QU2U++3FfPq/GXT4t5F0+pQhdPjiEWz7JDlk+SuVVPiCMVD4OSFI+ztFRPhKXUT4Mf1A+
DaFMPvPlTT6jFE0+DCpLPkh+TT4zmUk+ZGNEPqEmTT6ugkQ+zxZKPn0QRD47d0E+PtRGPmNb
Qj7NsUE+kJBAPvyTPz7chEA+3MpBPvNHRD6WjkI+K4FEPgpqQD6lUT0+qk9BPpRiRD5w8kU+
iGc9PuN6QD44qj4+pt07Pr8qQD5z1D4+Exk+Pk6VPD7L1jw+gI4+Pr6VPj5i0Tw+rsA/PnSB
Qj51bUE+LIU9PkW4PT5ZAkI+ZxxBPixxPz6tPj8+hno9PmGtQD4IRj8+YRQ/PnGRPT5j+UA+
OaY/Psw0Pz7Thj4+L2U8Prl6Pj5HO0A+M6w/PmOcQz688T8+L4tAPoywOz6Y8UE+Ano/Ppt9
Pj7c/j0+j2c/Prw0Pz5X/z8+YZ5CPvRpPD55U0A+Gtk/PlZqPT53pTs+IFxAPv9CQD6OHz4+
xs1DPpTtPj7cpD0+vqdFPh0bPD7k9kM+YzQ7PqmGQD5s00E+PXFDPhO8QT78vEA+fIc9PmVN
Qz5gIEQ+4qpAPs7XQz4/Hz4+7CJEPplfRj6JMkQ+ox9HPsDxPz692UI+X7RFPlomRD63R0I+
cGFDPs/9RT7pREE+n5tEPnl9ST4KtUE+TTJCPv/dRj6kfkU+IlVFPi9dSD7KkUE+GARDPjvk
Rz41oEY+eo9JPs15Qj5CO0Y+QJZEPmcpRz6bb0U+MU5HPhyRSD6l9Ug+yhhLPvl0SD5+B0s+
kM9FPthCSj6v/EQ+nTtJPhRwRz5yS0s+Ej5GPorXST66fEg+RHtEPsfnRz6Xw0s+4ThKPvKP
RT5ztEw+ib9MPsHOTT5hN0s+Z4xOPve5TT4e5Uo+2gpMPlp1ST71nU4+zmpLPqioRz5PQEo+
2yxPPgTXSj75qU8+JXVQPqi4Sj53yUo++NlKPgEwTj42MEo+Ba9NPn15Uz4Y6Ec+K8VRPgFF
TT6YalA+MW1QPtxCTj6XHUs+FQBQPjbtTD72g0s+yRBPPsKzTD4VpVE+SH9UPqIuTT4kEFM+
G9xQPng/Uj53hVE+ZQ5QPlEOUj5TbFI+e6JQPtDxTT5c9FE+Fz9SPiQ/Vj7iek8+UZZUPhCz
Vz66nVQ+NCZTPoi9UD6pNlQ+SeFPPmx/VD7Xq1A+FGRRPtkVUz4pblU+NHdVPsGAUj6vnlQ+
WTtSPkpQVT5xD1c+wmFUPmFRWj6fgFc+Rz9XPh6lUT6p4lg+yyFXPlf+Wz6H5Vg+Qa9VPt44
VT7wvlY+7P1WPpBHWT6wcFo+91tSPi+fVD4vEFU+/ExZPvrXWT65sFU+2LhaPnwVVj6XC1c+
ihdZPjmvXj6vGVU+kF5ZPi1IWT5U9F0+nsNYPsCKWz7X4Fs+zxhXPhsrVz5tv1k+U1JYPt5u
Vj4pols+8CtaPkfnXz51g1w+L/1dPgZgXT67l1o+8IxXPnkzVj5mmF0+/1lbPpI6XD5Qzlk+
LGNfPmRQXD6LmV0+GMphPiECXD75KF0+7ZlbPsQ8YD4uUV8+QR9fPvg1Xj7FUGQ+87BdPstv
Yj58nl0+IttoPqx+Xj6/9GE+6oZePqsDWj42zl0+/epdPsiqXj7EC2M+WRRePl/6ZD4Gr10+
sl1hPmJUYD4uAF4+1GtgPlzSYT7uUWE+4q5jPtH3YT54uWQ+thNhPoY1Yj7qx2I+fKtjPmf6
Xj4QKWI+83hgPpauZD6l8mU+xQpfPogrYz6rIWQ+0rZlPqy5YT4dhmI+DExmPnAhaT4jLmM+
NdJkPurYaD5bumU+UIhmPibEZz4bvmQ+tP9jPq/tYz5h6GU+mwJmPsTKZT6tG2Q+NLdlPleZ
Zj5NF2Y+9NVhPn2yaz5apmg+iTpjPq/2Zz5mhWQ+RI5rPihPaT52a2Y+FcBoPr/SZj59eGQ+
O8JnPmWbbT7sg2g+7DdpPrXjZj4VQGs+YGBpPhWNaD6Xem0+jaNsPgZPaD7yPGg+/VZpPoOL
az6ZfWw+UG5tPrxsbT6rGmo+gsVrPpx1aD5jym0+jiptPke6aj4Rmmc+S0JwPpbPaz4E9W0+
PyJuPrfCaD47+Ww+sbtsPsFqaj6FknI+DA1uPh7Saz45B20+h5FvPkx6cT6rCG0+31VrPqgK
cD4SvG8+MNFuPklSbj7QTm8+cf1wPl5qbD5ij20+fxZvPqmJcj6Gkm0+97RvPn8acj6O5XQ+
3UtxPm3ncD4a5W4+lfdqPjcncT4EonI+Wr1uPkg8bz4kQ3I+sG9wPigHdD7KCXQ+1tRxPqJm
bz6P63M+dT10Pov3dD79OG8+FetuPj2LcT6ioHI+rC9zPhRibz6IInY+znBxPmNscz7oOHM+
olJvPkXVcz53FXM+rM92PkIxcT5wvXc+CL5vPk/ucz73UHU+0gt0PjkQcj7RHnc+smp3PkWW
dT5n1XQ+6vxyPpWLdT6DJHc+IdxzPoBwdD5EKXQ+P/5zPqjAdj572nk+msB4PneEdj4RLHY+
dxp0PkeCeT5xlnY+swN3PljZdD5C6HU+GgR4Pjaeez4SEXU+Ffp0Po/fdj52FHk+qT99Pgxe
eD6Ne3c+/l13Pv5xez4ohnc+27Z4Pgv0dT4RL30+zzR7PrAldz5ZsnY+FN16Pjdkfz772Xg+
aUF2PrE8ej7kpHs+TjF8Pk4Tfj6P8nU+skN9Pmeydz4OjH4+WVl7PnF5dz4fQ3g+fwN1Pj+6
fz7crnc+zdh6PiBtej5cm3U+VvZ6PsW7eT51yHs+0Gd2PuQAdz4cYHo+bwR6PuoHfT7Njno+
1u97PooFez6kfn4+2A2APvR9fz4Hbn8+e02APoa9ej7RX30+Opp4PoYfez5CXYA+z3p8PsWo
fj7OKX0+n9t9PspYgD5cToA+TG6APnJofT7wI30+ClZ6Pih9gD5BOnw+tCSAPq1CgD5zhn4+
8PiAPpmVfz6g54A+vGeAPn+mej7TRYE+Crx/Po7Qgj7aVYE+TFJ/Pj16fj7pu34+i+p/PoEN
gT59IoE+clCBPrIvfj5BzX8+uHOBPh0KgT5fxn4+ok5/PuYTgT6enoE+tuuAPgmygT5ABYI+
klSAPvJXgT6CcYE+TMGAPqkQhT6vmYI+PKSAPuwOgT5jaYI+q7iAPp63gT5+0oI+Hk+APr9t
gT7wxIE+gnGBPpXOgD6JrIQ+uz6APlBZgj5je4E+vHx/PrqKgz5eBYI+C+aAPmTngT4L9oA+
mi2CPp4ahD6uooI+3qSCPkXigz6ppIM+BUaDPoVTgj7Q54E+lLaCPivWgT7kIYA+74SCPpgs
hT6c9oI+ct6BPmROgz5yqoE+AluDPkZ1gz7NMoM+PKuEPsX7gz5Qi4M+AsyCPgsbhj4UFYQ+
mMODPvj6hD5KToM+Vm2FPqDTgT6OHIU+i5+EPhs6hz7asoM+JT+DPlUThj6mM4Q+vduDPooL
gz5LKoI+rHKFPgxxhD7LloQ+J6KFPtWehT6n2IM+2VKEPh4Yhj53+IM+wsGCPq3VhT4BdYU+
3e6FPgr8hT5oDIY+06CIPo7shT4b94U+eHKEPsSlhj4IHoU+vYyCPqiThj4h2oY+fzSGPuzr
hT4UX4M+3LqFPubYhD5RgoY+if+FPor/hD7L3oQ+pzeFPtHEhD6pyoY+hNuHPoPOhT5UNIU+
7WyGPmk7hT5MuYU+uRWHPgSDhj4/lIQ+DG6HPjfChT7A34Q+fjmHPhm4hj6koIY+06SGPnjQ
iT6VEYg+xqGFPnw1hz6UOIc+DvWIPrIkhz4hyIc+tY+HPvidiD4hKYY+y+yJPv7jiD7s/4Y+
WTKHPiy9hj5L4YY+Fh+IPgiMiD6ZHIc+yy+GPjYdhT6ndIg+bA+JPtociD503Yc+FZKHPiPp
hz5FqIo+CpiHPj7PiD7VI4g+M3eIPubShz5maoc+0O+GPleUij5kk4c+/omKPrGTij5zfoc+
/YKHPlIhij4QJ4c+LbWJPrzWiT4HLog+2L6HPve4ij6RAYg+ZOaIPj7Phz5MG4o+ZuiKPmUv
iT4VuYk+w3OJPuiQij6lz4g+4iiKPtutiT5v74g+uB6KPn8ViD5bZYo+zSmKPi/ziz4Puog+
17OJPkujij4tSIs+4xKJPlteij5q3Yo+9qeIPggyiz6IV4g+QeWJPmG4ij70NIk+9S+KPnUp
iz6qtYs+bmCNPnL6iT7SxIg+hXSMPoGKij5/u4k+J5+KPmRCjT7yboo+tOmKPiHcij5p8Is+
w4GKPsFCjD6134k+A/GJPh7bjD72EYw+Mn6LPmnfiz7rw4k+IEKLPkWiiz7mlIo+plGNPoCf
jD5owIw+D1uMPog/jT5EKIw+K5COPsHWjD4Yj40+CBiKPiaSiz78PYw+UbKMPqQ3jD7kqIo+
1VuLPkD6jj43rIk+KG+NPuWmjD4QQow+B2WMPtu6iz6TCo4+m8eMPrVuiT7tH40+25SNPumr
jz714Y0+I4KLPjHpjD72Vo0+doqMPkH+jD66fY8+POqLPimlij7cyow+EF6OPnoYjj7PO44+
RxyNPgnujD6NzY0+fY+KPk9Jjj4/nIo+0CuPPgFpjz6qk40+6bKNPggujj4NxIs+5yyPPrDI
jT4Tdow+c2aOPn5oiz4smI4+aA6NPnCdjT5/1I8+WU6NPmmOjj6uCI8+w7+OPjWDjz7OSpE+
CfCOPn0ojj4ulY8+3Z2OPou8jj6swpA+Oj6OPo0UjT6kGo8+</AssayYData></Step><Step><CommonData><SampleLocation>1</SampleLocation><SampleID></SampleID><SampleGroup></SampleGroup><SampleInfo></SampleInfo><SampleRow>A</SampleRow><SamplePlate>1</SamplePlate><WellType>BUFFER</WellType><Concentration>-1</Concentration><ConcentrationUnits>µg/ml</ConcentrationUnits><MolarConcentration>-1</MolarConcentration><MolarConcUnits>nM</MolarConcUnits><MolecularWeight>-1</MolecularWeight><Temperature>25</Temperature><StartTime>6307333</StartTime><AssayTime>180</AssayTime></CommonData><FlowRate>600</FlowRate><StepType>DISASSOC</StepType><StepName>Dissociation</StepName><StepStatus>OK</StepStatus><ActualTime>179.999</ActualTime><CycleTime>0.2</CycleTime><AssayXData Points="900">w/8LRfYCDEUpBgxFXQkMRZAMDEXDDwxF9hIMRSkWDEVdGQxFkBwMRcMfDEXyIgxFKSYMRV0p
DEWQLAxFvy8MRfYyDEUpNgxFXTkMRZw8DEXDPwxF9kIMRSlGDEVdSQxFkEwMRcNPDEX2UgxF
KVYMRV1ZDEWMXAxFw18MRfZiDEUpZgxFWWkMRZBsDEW/bwxF9nIMRSl2DEVdeQxFkHwMRcN/
DEX2ggxFKYYMRV2JDEWQjAxFw48MRfKSDEUllgxFWZkMRYycDEXDnwxF9qIMRSmmDEVdqQxF
kKwMRcOvDEXysgxFKbYMRV25DEWQvAxFw78MRfLCDEUpxgxFXckMRZDMDEXDzwxF9tIMRSnW
DEVd2QxFjNwMRcPfDEXy4gxFKeYMRV3pDEWM7AxFw+8MRfbyDEUp9gxFWfkMRZD8DEXD/wxF
9gINRSkGDUVdCQ1FkAwNRcMPDUX2Eg1FKRYNRV0ZDUWMHA1Fwx8NRfYiDUUpJg1FWSkNRYws
DUXDLw1F8jINRSk2DUVdOQ1FjDwNRb8/DUX2Qg1FKUYNRV1JDUWMTA1Fv08NRfZSDUUlVg1F
WVkNRYxcDUXDXw1F9mINRSVmDUVdaQ1FkGwNRcNvDUXycg1FKXYNRVl5DUWQfA1Fv38NRfKC
DUUphg1FXYkNRZCMDUXDjw1F8pINRSmWDUVdmQ1FkJwNRcOfDUXyog1FJaYNRVmpDUWQrA1F
v68NRfayDUUptg1FXbkNRYy8DUXDvw1F+sINRSnGDUVdyQ1FkMwNRb/PDUXy0g1FKdYNRVnZ
DUWM3A1Fv98NRfLiDUUp5g1FWekNRZDsDUXD7w1F9vINRSX2DUVd+Q1FkPwNRb//DUXyAg5F
KQYORWUJDkWMDA5Fww8ORfYSDkUpFg5FXRkORYwcDkW/Hw5F8iIORSUmDkVdKQ5FjCwORcMv
DkX2Mg5FKTYORVg5DkWMPA5Fvz8ORfZCDkUlRg5FWEkORYxMDkXDTw5F9lIORSlWDkVdWQ5F
kFwORcNfDkXyYg5FJWYORV1pDkWQbA5Fv28ORfJyDkUpdg5FXXkORZB8DkXDfw5FF4MORSWG
DkVdiQ5FkIwORcOPDkXykg5FJZYORViZDkWQnA5Fv58ORfKiDkUppg5FXakORYysDkXDrw5F
PLMORSW2DkVYuQ5FjLwORcO/DkX2wg5FKcYORV3JDkWMzA5Fv88ORfbSDkUl1g5FXdkORZDc
DkW/3w5F9uIORSnmDkVd6Q5FjOwORb/vDkX28g5FKfYORV35DkWM/A5Fv/8ORfICD0UlBg9F
XQkPRYwMD0W/Dw9F9hIPRSkWD0VdGQ9FkBwPRb8fD0X2Ig9FJSYPRVgpD0WQLA9Fwy8PRfYy
D0UpNg9FXTkPRYw8D0XDPw9F8kIPRSlGD0VdSQ9F0UwPRb9PD0XyUg9FJVYPRVhZD0WQXA9F
w18PRfZiD0UlZg9FWGkPRZBsD0W/bw9F9nIPRSl2D0VYeQ9FjHwPRb9/D0Xygg9FJYYPRViJ
D0WQjA9Fv48PRfKSD0Uplg9FWJkPRYycD0W/nw9F8qIPRSmmD0VYqQ9FjKwPRb+vD0X2sg9F
JbYPRV25D0WMvA9Fw78PRfLCD0Uuxg9FXckPRYzMD0W/zw9F9tIPRSnWD0VY2Q9FkNwPRb/f
D0X24g9FJeYPRVjpD0WM7A9Fw+8PRfLyD0Up9g9FXfkPRZD8D0XD/w9F8gIQRSkGEEVYCRBF
jAwQRcMPEEXyEhBFJRYQRV0ZEEWMHBBFwx8QRfIiEEUlJhBFXSkQRYwsEEXLLxBF8jIQRSU2
EEVYORBFjDwQRb8/EEX2QhBFJUYQRVhJEEWMTBBFw08QRfZSEEUlVhBFWFkQRYxcEEXDXxBF
8mIQRSlmEEVYaRBFjGwQRRVwEEXychBFKXYQRVh5EEWQfBBFv38QRfaCEEUlhhBFXYkQRaSM
EEXDjxBF9pIQRSWWEEVdmRBFjJwQRcOfEEXyohBFKaYQRVipEEWMrBBFv68QRfayEEUlthBF
WLkQRYy8EEW/vxBF8sIQRSXGEEVYyRBFkMwQRb/PEEXy0hBFJdYQRVjZEEWM3BBFw98QRfLi
EEUl5hBFXekQRYzsEEXD7xBF9vIQRSX2EEVx+RBFjPwQRcP/EEX2AhFFKQYRRcMJEUWMDBFF
ww8RRfYSEUU2FhFFWBkRRYwcEUW/HxFF8iIRRSUmEUVdKRFFjCwRRb8vEUXyMhFFJTYRRVg5
EUWMPBFFwz8RRfJCEUWgRhFFWEkRRYxMEUXDTxFF9lIRRSVWEUVYWRFFjFwRRb9fEUXyYhFF
JWYRRVhpEUWMbBFFw28RRfJyEUUldhFFXXkRRYx8EUW/fxFF9oIRRSmGEUVYiRFFkIwRRcOP
EUUHkxFFKZYRRViZEUWMnBFFw58RRfKiEUUlphFFWKkRRYysEUW/rxFF8rIRRSm2EUV5uRFF
kLwRRb+/EUXywhFFJcYRRVjJEUWMzBFFv88RRfLSEUUl1hFFWNkRRYzcEUW/3xFF9uIRRSXm
EUVd6RFFjOwRRb/vEUXy8hFFKfYRRVj5EUWM/BFFv/8RRfICEkUlBhJFWAkSRaQMEkW/DxJF
8hISRSUWEkVdGRJFjBwSRb8fEkXyIhJFJSYSRVgpEkWQLBJFvy8SRfYyEkUlNhJFWDkSRYw8
EkW/PxJF8kISRSVGEkVYSRJFjEwSRcNPEkX2UhJFJVYSRVhZEkWMXBJFw18SRfJiEkUlZhJF
WGkSRYxsEkW/bxJF8nISRSV2EkVYeRJFjHwSRb9/EkXyghJFVoYSRViJEkWMjBJFw48SRfKS
EkUplhJFXZkSRYycEkW/nxJF8qISRSWmEkVYqRJFjKwSRcOvEkX2shJFRrYSRVi5EkWMvBJF
v78SRfLCEkUlxhJFWMkSRYzMEkW/zxJF9tISRSXWEkVY2RJFlNwSRb/fEkXy4hJFJeYSRVjp
EkWM7BJFw+8SRfbyEkUp9hJFWPkSRYz8EkW//xJF8gITRSUGE0VYCRNFjAwTRb8PE0XyEhNF
JRYTRV0ZE0WMHBNFvx8TRfIiE0UlJhNFWCkTRZQsE0W/LxNF8jITRSk2E0VYORNFkDwTRb8/
E0X2QhNFJUYTRVhJE0WMTBNFw08TRfJSE0UpVhNFWFkTRYxcE0W/XxNF8mITRS5mE0VYaRNF
jGwTRcNvE0XychNFJXYTRVh5E0WMfBNFv38TRfKCE0UphhNFXYkTRZCME0XDjxNF8pITRSmW
E0VdmRNFjJwTRb+fE0XyohNFKaYTRV2pE0WMrBNFw68TRfKyE0UlthNFXbkTRYy8E0XDvxNF
8sITRYzGE0VdyRNFkMwTRcPPE0X20hNFKdYTRV3ZE0WQ3BNFw98TRfriE0Up5hNFXekTRZDs
E0XD7xNF9vITRSn2E0Vd+RNFkPwTRcP/E0X2AhRFKQYURV0JFEWQDBRFww8URfYSFEUpFhRF
XRkURZAcFEXDHxRF9iIURSkmFEVdKRRFkCwURcMvFEX2MhRFKTYURV05FEWQPBRFwz8URfZC
FEUpRhRFXUkURZBMFEXDTxRF9lIURSlWFEVdWRRFkFwURcNfFEX2YhRFKWYURV1pFEWQbBRF
w28URfZyFEUpdhRFXXkURYx8FEXDfxRF9oIURSmGFEVdiRRFkIwURcOPFEX2khRFKZYURWGZ
FEWQnBRFw58URfaiFEUpphRFXakURZCsFEXDrxRF9rIURSm2FEVduRRFkLwURcO/FEX2whRF
KcYURV3JFEWQzBRFw88URfbSFEUp1hRFXdkURZDcFEXD3xRF9uIURSnmFEVd6RRFkOwURcPv
FEX28hRFKfYURV35FEWQ/BRFw/8URfYCFUUpBhVFXQkVRZAMFUW/DxVF9hIVRSUWFUVdGRVF
kBwVRcMfFUXyIhVFKSYVRV0pFUWQLBVFwy8VRfYyFUUpNhVFXTkVRYw8FUXDPxVFJ0MVRSVG
FUVdSRVFkEwVRcNPFUX2UhVFKVYVRV1ZFUWQXBVFw18VRfZiFUUpZhVFXWkVRZBsFUXDbxVF
9nIVRSl2FUVdeRVFkHwVRcN/FUX2ghVFJYYVRV2JFUW1jBVFw48VRfaSFUUplhVFXZkVRZCc
FUXDnxVF9qIVRSmmFUVdqRVFkKwVRcOvFUX2shVFKbYVRVi5FUWMvBVFv78VRfLCFUUpxhVF
XckVRZDMFUXDzxVF9tIVRSnWFUVY2RVFmNwVRcPfFUX24hVFJeYVRV3pFUWQ7BVFw+8VRfby
FUUp9hVFXfkVRZD8FUXD/xVF9gIWRSkGFkVdCRZFkAwWRcMPFkX2EhZFJRYWRV0ZFkWQHBZF
wx8WRfYiFkUpJhZFXSkWRZAsFkXDLxZF9jIWRVI2FkVdORZFkDwWRcM/FkX2QhZFKUYWRV1J
FkWMTBZFw08WRfZSFkUpVhZFXVkWRZBcFkXDXxZF9mIWRV9mFkVdaRZFkGwWRcNvFkX2chZF
KXYWRV15FkWQfBZFv38WRQuDFkUphhZFXYkWRZCMFkXDjxZF9pIWRSmWFkVYmRZFkJwWRcOf
FkXyohZFKaYWRV2pFkWQrBZFv68WRfayFkUpthZFXbkWRYy8FkXTvxZF8sIWRSnGFkVdyRZF
jMwWRcPPFkX20hZFKdYWRV3ZFkWM3BZFw98WRfLiFkUp5hZFXekWRYzsFkXD7xZF8vIWRSn2
FkVY+RZFjPwWReD/FkX2AhdFKQYXRV0JF0WMDBdFvw8XRfISF0UpFhdFXRkXRYwcF0XDHxdF
9iIXRSkmF0VdKRdFkCwXRcMvF0X2MhdFJTYXRV05F0WMPBdF</AssayXData><AssayYData Points="900">tGOOPgQzlT5BuZ8+L/aoPsIusD7cZrY+L368PuDXwj5h+8c+1DPJPobUyz7bB84+bHfRPnXj
0z6+F9I+bv/VPh0p2D5PVtg+JdPaPoC82D4iZdo+Oy7bPu803T63zt4+JQfdPnAI3z64Tt8+
kD7fPozy2z5uEd4+m77ePut44D4bCt8+JF7fPiE/4D7aPN0+gGLfPpyS3z4Pst4+TAXgPrYY
3z5QSuA+2jHgPqT23j4bvt4+uMnfPqHw3j4/MuE+3drdPtCo3z7tC98+TvLePrD/3T7Gb90+
LXbcPuqu3T6iM98+F4zdPjEZ3j6z5d0+2MLePndc3z5Gyd4+VgDdPkTb3T5vp94+wtzcPq7j
3T4rSt4+YZvbPi3e3z6fGtw+GEjePrwm3j7detw+nUXaPiwm3T72Nds+ckvcPk4f3D55r9s+
gdDdPsQO2z5pgdw+cA3aPhE83T58nto+Td3bPpHY3D7FfNo+Y6/bPjUT2z4X8tk+CfDZPu5h
2z44ltw+XXLePhLg2j5bHNs+lX3bPltI3T6vj9w+gE/bPl2v2z74Nts+fofZPnCq2j4Tv9g+
RFLbPnfg2j6zsto+JcHZPrk92T6P8ds+7EzZPvmG2j7fGdk+rlfbPnCE3D5N4ts+QxHbPmXi
2j6X/tk+hzDbPlOy2D7jcdk+FCTXPhmf2j4L7do+OxzaPiil2D40TNo++xvaPqhZ2j68WNg+
2tjXPiDt2j4hX9g+yCLYPnU22T6iNtg+pNrcPujS2j7d2dc+nGTYPoOG1j6499s+uzvYPs+p
2D75YNg+TI7XPgoH2D7wNNg+CVHWPvif2D5GQdY+HlTXPgyD2D6XDtg+r9zXPkXS1z77aNg+
BlDZPtLo1j65dtg+ZlvZPj8i1z5Be9c+6dzWPp321T6D3tU+ujPVPi+W1D6Q59Y+G0vXPiJz
2T5Br9g+R3bYPmrc1j54xNc+sy7WPmoe1j7gvNg+qHzYPnAW1z6ry9c+LK3WPtQU1z5tiNc+
mwXXPgqV1z4dTtY+ckXVPqr/1z6gx9Q+9MfUPh982D5FcNY+vHjYPjBk2T58htU+e8PXPp0r
1z74l9Y+erfWPj/21T4r0NQ+HpXXPn601T5xQNc+h5HWPlXC1z4dJdU+4OLUPnxv1j4ahNU+
jJbXPtSh1j4PdtY+xovXPlM81j6gc9Y+5WHXPmjY1z7s49Q+/hbXPnBT0z4uTdc+adDVPnjE
1D6pINU+yIzWPm7q1D7vo9U+xEbWPq4D1j7cstU+1InWPoJ21j5RGtY+8ozXPhzV1D5yqtQ+
ZdDUPoBz1T5D+tQ+T97TPu751j7TVdU+RrbVPse/1T4i3tQ+/ErVPqhc1z6NsNY+vSPWPjyH
1D7m1dU+xCXVPh8C1j5qVtY+EYfUPtC41D4jQdQ+IPDUPo6g0z5GGNQ+28TVPuVi1T5NQdQ+
OGvTPhfS0z69b9Y+BDHWPtkh0z44F9Y+SNzVPqTy1T5rD9U++R3UPpGr1T6539M+BQLUPpI+
1T6e0dQ+HZTVPn+71T5HhtE+6TvUPhgs1T6PA9Q+VmXTPtTZ0z5ipdU+iL/UPim91D6OaNU+
2kjSPlAZ1D6vwNQ+K4nWPlG/1j4ky9I+E0PUPj8a1D5ugtY+41/VPoZY1T43+dI+d3fVPrhg
0z7zFNc+W0PTPvYe1D7eYdc+aCTUPvmu1j4pkdI+wM3TPmKx1D6D7NQ+YdbUPjzz0z7V99M+
JjPUPmt51D6p/9Q+FhjUPuXx1j6fA9Y+qm/SPpat0z7/3tM+MPrTPlIc1j49Ktc+iXTUPskW
1D6fdNQ+2pfWPtOx1T5oXNU+aunUPlM61D6EAtU+tU3SPuGK1D7W6tU+9SzUPrx61D5eZ9Q+
yxfVPgcV1z5DCtU+d3PVPuh30z50ndM+GhnVPhg/1D6+wNY+nATWPh6z0z5M6tM+osLUPu/7
1T7zOdI+mRnTPhly1D6Bb9Q+cqTUPsEp1D6Y7tM+hmPWPkGA1T4ettU+bUvVPqUN1j6QzNQ+
wtPUPv1W0z6OftU+yOLSPk6j1D7S19Y+7BHUPrJw1D7RStU+PCXUPh7V0j7k2NI+/2/TPsdd
1T4E1dU+TDPVPipx0z5J/tM+kGrVPnip1z4LwtQ+BkfTPnKK1D4WTtM+BIrTPo3Q1T4FEdM+
S4fTPl0k0D6ee9M+DVfTPvJ50j6BhtY+zEfUPsBa1D7a6NU+4znUPvRb0z6FsdY+ptbSPj6l
1D7Zz9M+hM/UPpCT0z79CNU+OpTRPu0X0z5XCNM+MePSPuDt0z48xtI+Ym3VPpRQ0z7wpNQ+
6IjUPog20z54ltU+y9/TPsx31D4Nm9Q+DY7UPjyO1D6/ptQ+v1PWPulE0j6ih9Q+zf3SPtG5
0z4LGNM+VXjRPkQn1D4QeNM+yhrXPsuC0T4kuNM+f8jVPuj71D6JINQ+/ZnWPtvG0T4fpdU+
NkjUPrNT1D5lWtQ+KJ7TPlPj0z4kNNI+JxXUPhaT1D6M2NU+eLfTPh350z51e9I+9hfTPj1Y
1T6pudQ+4xjUPlXn0j6FS9I+JLfVPlCJ0z6BKNM++3vUPtmF1T54rNI+S4/TPtER0T7sZ9M+
TqnSPu6P0z71n9M+kTvVPoJu1T5689I+HInVPnnJ0z5T9dM+Mm/UPjct0z4i6tU+QpLVPoKs
1D4fi9Q+0pTSPlY/1z4Im9Q+z6rSPvxl1D5M/9I+vWXTPscP0z5+bNU+AwDVPrYX1T6pVtY+
hPDTPhOl1D5UedQ++1vTPl9m0z4YktU+J53VPp741D4XfdM+r4vTPsdp0T5NLdM+LSDTPg7I
1D5VZtI+qCHXPuzH0z7uPtI+YlPWPmPh1D5q59Y+TSnSPgE50z6PQtM+Ve3SPnjM0z6ZT9M+
Fr/SPhZ00z5CRtU+i57WPsZl0D7rXtI+UsLUPjw40z5+jdQ+vkTSPrw51D7VPdM+VWjUPmmw
1D4uFtU+nAbUPuQF1T5yVNQ+tT3UPoDT0j6pEtE+7rHSPl8e0z5+kNY+xlTTPqXu0T7UcdY+
8DvRPmDu0T4igdU+D7nWPvRF1D4QxdI+Db/TPgL/0j7futM+kMnSPgiF1D6iT9Q+n4vUPsJt
0z6ERdQ+Wz3WPhsT0z6xJdQ+ArzTPkNT0j57BtU+lnHUPtIf1T763dI+iunTPv230z6CgtQ+
1hvUPocZ1j47A9U+xELUPjmh1T6KqdM+5wfUPlNh1D5rPdQ+4rPTPgq00z66iNM+FAXTPo1S
0z5dmtM+9Z7TPsvE0z5AGtQ+nYjTPmwM0z4QsdQ+Oe7VPkw/1j60itQ+S9HSPqQg0j6rDdM+
1XXUPmyi0z6iYdQ+ItbVPncQ1D7vjNE+5GfVPnj21D68N9M+6ObSPqb70T7VzdM+A9rSPgt6
1D40N9M+BpHTPqfW0z7O9tM+X7DRPmn50z5PTtQ+ALfRPvdq0T7JC9Q+p8jVPvZs1T4lKdU+
Y1jVPocP1D5bONc+ak3TPi270z60y9U+ARPWPkk41j7o+9U+FV/SPnRf1D6DLNQ+g9vTPlx0
1T6w6dI+6aXUPkAl1T70itM+4XvTPtLp0z4AENU+WR7WPjrc0z4N+tY+AunTPhet1j6Gt9Q+
FbbVPnjP1D7pP9Q+iYfUPuB11D4KIdY+O7fTPj6P1T7f4NM+F5bVPmhy1D6mX9I++OvTPgT9
0j7q/dQ+0dzSPgSw1T59uNM+bJTTPm++0T5wI9I+ReTVPkOf1j6cQtI+0C3WPhFv1D6C4NQ+
NmXVPh7Q0j5mm9U+jYrTPmdg1D6xDdU+ar3WPqQh1j5Tt9M+ljDWPqIR1T4nctI+2OvTPt33
1j4cPtY+PsXUPiYJ1T4nGdY+YOLWPio00z6+GNU+kh/TPhve0z5PJNQ+ZqjRPk1C1j6u09I+
PyHWPrxK1T42Adc+gjrWPhWP1j76O9M+Bz3TPsam0j5MetY+cY3SPj+Y1D5ckdM+IV3UPv9g
0z4OgNQ+8lXTPr3c1D6S/tU+xlHUPnfW1j5zn9I+k8vWPmEF1T76kdM+cxzUPn0F1z7p6NQ+
9R7WPj/10j67ONQ+4RnTPif21D60xdQ+Pz7UPlXd1D4O/dM+RIDTPnpA1j5h8dY+xDHVPgN0
1D6eytU+WVjUPpzm0j6kntQ+GErSPmUA1T62udE+pubTPgft0T5QyNE+bvPWPje31T7z79M+
G1vWPjR60z5cA9M+ao7WPloJ1T7sy9Q+QNPUPqFc1T7futU+uDrWPuWz0z7zatU+L2vUPgOa
1T4dctU+mU3VPuUj1T5o8tI+8J/UPnvS0z50QNY+2g7TPo/s1T62sNY+8njXPnNl1D4eEtg+
FKHUPvJq1T5W89Q+2mrUPj5q0z4lnNU+vy/UPm7t1D4BLdU+iRHVPptT1T4pLdU+fKbVPnnR
0z6XANc+1O7RPq+M1T5u3tU+H+LTPk8z1T40AdQ+cvfUPndK0z750dU+gzDUPivd1T6cCtU+
/qTUPrJH1T7UWdQ+wXfVPhhR1D7q99Y+hmTVPvaS1T7U0tM+nGfVPkII1z4hSdg+TDzUPums
1T483dQ+GJXSPv9e0z5YodQ+9mPSPupe1z4BOtY+EfHVPoS91T7FPtY+BBLUPn6T1T4eJdc+
Ad/WPjMt1T493NY+xDTVPg811D7+UNU+T/rVPsvD1D4ZttU+z+TTPsfO1j6Sy9Y+j2nVPmiz
0z6ywdU+dr7SPpXE1z4N/9Q+6AXXPkD70z7Z5tQ+NlLWPoRe1z4xJtY+xufTPnWZ0z7VINc+
UDnVPnBY1z7/QdU+GzXVPk4o1j5jxtY+sxjUPv9U1T5+4dY+</AssayYData></Step><Step><CommonData><SampleLocation>11</SampleLocation><SampleID></SampleID><SampleGroup></SampleGroup><SampleInfo></SampleInfo><SampleRow>A</SampleRow><SamplePlate>1</SamplePlate><WellType>REGENERATION</WellType><Concentration>-1</Concentration><ConcentrationUnits>µg/ml</ConcentrationUnits><MolarConcentration>-1</MolarConcentration><MolarConcUnits>nM</MolarConcUnits><MolecularWeight>-1</MolecularWeight><Temperature>25</Temperature><StartTime>6496691</StartTime><AssayTime>5</AssayTime></CommonData><FlowRate>1000</FlowRate><StepType>KREGENERATION</StepType><StepName>Regeneration</StepName><StepStatus>OK</StepStatus><ActualTime>4.99907</ActualTime><CycleTime>0.2</CycleTime><AssayXData Points="25">vz8XRfJCF0UhRhdFYUkXRYhMF0W7TxdF7lIXRSFWF0VVWRdFjFwXRbtfF0XuYhdFJWYXRVVp
F0WIbBdFv28XRe5yF0UhdhdFaXkXRYh8F0W7fxdF7oIXRSWGF0VViRdFiIwXRQ==</AssayXData><AssayYData Points="25">rEAKwJfuGMCvhh/AyC4kwEXVJ8CXTCrAlzotwPIcL8C+fTDA94UywJC0M8CvDjXAahU2wBkh
N8ClCTjA4+04wJs2OsDKnzrAoGg7wDoVPMBqBT3ATVw9wBDQPcDqiz7AZOk+wA==</AssayYData></Step><Step><CommonData><SampleLocation>12</SampleLocation><SampleID></SampleID><SampleGroup></SampleGroup><SampleInfo></SampleInfo><SampleRow>A</SampleRow><SamplePlate>1</SamplePlate><WellType>NEUTRALIZATION</WellType><Concentration>-1</Concentration><ConcentrationUnits>µg/ml</ConcentrationUnits><MolarConcentration>-1</MolarConcentration><MolarConcUnits>nM</MolarConcUnits><MolecularWeight>-1</MolecularWeight><Temperature>25</Temperature><StartTime>6512749</StartTime><AssayTime>5</AssayTime></CommonData><FlowRate>1000</FlowRate><StepType>KREGENERATION</StepType><StepName>Regeneration</StepName><StepStatus>OK</StepStatus><ActualTime>5.00005</ActualTime><CycleTime>0.2</CycleTime><AssayXData Points="25">u48XRe6SF0UdlhdFVZkXRYScF0W7nxdF7qIXRR2mF0VRqRdFhKwXRbevF0XushdFIbYXRVW5
F0WIvBdFu78XRerCF0UdxhdFUckXRYjMF0XDzxdF7tIXRSHWF0VV2RdFiNwXRQ==</AssayXData><AssayYData Points="25">PzzFPd5ctT0R7eM9NXMIPu6NGT6Aayk+GcozPvpQPT5o0Ec+PVtMPooPVD5b/Fs+y/xePger
Zz5A0Go+H4BvPu4NcD4xRnE+x8t3PjDXfT4xdnw+aNZ/PoqPfj79V4I+kkaDPg==</AssayYData></Step><Step><CommonData><SampleLocation>11</SampleLocation><SampleID></SampleID><SampleGroup></SampleGroup><SampleInfo></SampleInfo><SampleRow>A</SampleRow><SamplePlate>1</SamplePlate><WellType>REGENERATION</WellType><Concentration>-1</Concentration><ConcentrationUnits>µg/ml</ConcentrationUnits><MolarConcentration>-1</MolarConcentration><MolarConcUnits>nM</MolarConcUnits><MolecularWeight>-1</MolecularWeight><Temperature>25</Temperature><StartTime>6528835</StartTime><AssayTime>5</AssayTime></CommonData><FlowRate>1000</FlowRate><StepType>KREGENERATION</StepType><StepName>Regeneration</StepName><StepStatus>OK</StepStatus><ActualTime>5.00005</ActualTime><CycleTime>0.2</CycleTime><AssayXData Points="25">vN8XRe/iF0Ui5hdFVukXRYXsF0W87xdF7/IXRSL2F0VW+RdFifwXRbj/F0XvAhhFIgYYRVYJ
GEWJDBhFvA8YResSGEUiFhhFUhkYRYkcGEW8HxhF7yIYRSImGEVWKRhFiSwYRQ==</AssayXData><AssayYData Points="25">A+UfwMl1LMDEUDHAwBI0wK4lNsBNvzfAaxY5wGlHOsADWDvAA8A8wBQoPcBxtz3ADZo+wI9Y
P8DL+T/A9U1AwKbPQMAzFEHAH6RBwMIeQsAsQ0LAzNVCwGxWQ8C9O0PAuu1DwA==</AssayYData></Step><Step><CommonData><SampleLocation>12</SampleLocation><SampleID></SampleID><SampleGroup></SampleGroup><SampleInfo></SampleInfo><SampleRow>A</SampleRow><SamplePlate>1</SamplePlate><WellType>NEUTRALIZATION</WellType><Concentration>-1</Concentration><ConcentrationUnits>µg/ml</ConcentrationUnits><MolarConcentration>-1</MolarConcentration><MolarConcUnits>nM</MolarConcUnits><MolecularWeight>-1</MolecularWeight><Temperature>25</Temperature><StartTime>6544928</StartTime><AssayTime>5</AssayTime></CommonData><FlowRate>1000</FlowRate><StepType>KREGENERATION</StepType><StepName>Regeneration</StepName><StepStatus>OK</StepStatus><ActualTime>4.99907</ActualTime><CycleTime>0.2</CycleTime><AssayXData Points="25">vC8YRe8yGEUiNhhFVjkYRYk8GEW8PxhF70IYRSJGGEVSSRhFiUwYRbxPGEXrUhhFHlYYRVZZ
GEWFXBhFvF8YRetiGEUeZhhFVmkYRYlsGEW8bxhF63IYRR52GEVSeRhFhXwYRQ==</AssayXData><AssayYData Points="25">egbWPZkH2j3CDQo+aoQcPumzKT7yWT0+NAxLPnSRUz5/jF4+j+RoPlB8bj6tdXM+IpJ1Pkap
dj5ql34+kKSBPkmbhT7oqIg+4yKHPo9Wij5r34s+23GLPtPDjD6cUY8+q1COPg==</AssayYData></Step><Step><CommonData><SampleLocation>11</SampleLocation><SampleID></SampleID><SampleGroup></SampleGroup><SampleInfo></SampleInfo><SampleRow>A</SampleRow><SamplePlate>1</SamplePlate><WellType>REGENERATION</WellType><Concentration>-1</Concentration><ConcentrationUnits>µg/ml</ConcentrationUnits><MolarConcentration>-1</MolarConcentration><MolarConcUnits>nM</MolarConcUnits><MolecularWeight>-1</MolecularWeight><Temperature>25</Temperature><StartTime>6561029</StartTime><AssayTime>5</AssayTime></CommonData><FlowRate>1000</FlowRate><StepType>KREGENERATION</StepType><StepName>Regeneration</StepName><StepStatus>OK</StepStatus><ActualTime>4.99907</ActualTime><CycleTime>0.2</CycleTime><AssayXData Points="25">uH8YReuCGEUehhhFVokYRYWMGEW0jxhF55IYRR6WGEVqmRhFhZwYRbifGEXrohhFGqYYRVKp
GEWFrBhFuK8YReuyGEUethhFTrkYRYW8GEW4vxhF68IYRR7GGEVSyRhFgcwYRQ==</AssayXData><AssayYData Points="25">D6kiwAGMLsD8YjLA+5w1wKUwN8DSzzjA2QI6wGkyO8CjTTzABLE8wDzHPcAnZj7Abf8+wGZs
P8DG5D/ADlVAwE4GQcAplEHAV5tBwMWvQcAdSkLAWRdDwEsyQ8BiXkPA3pNDwA==</AssayYData></Step><Step><CommonData><SampleLocation>12</SampleLocation><SampleID></SampleID><SampleGroup></SampleGroup><SampleInfo></SampleInfo><SampleRow>A</SampleRow><SamplePlate>1</SamplePlate><WellType>NEUTRALIZATION</WellType><Concentration>-1</Concentration><ConcentrationUnits>µg/ml</ConcentrationUnits><MolarConcentration>-1</MolarConcentration><MolarConcUnits>nM</MolarConcUnits><MolecularWeight>-1</MolecularWeight><Temperature>25</Temperature><StartTime>6577257</StartTime><AssayTime>5</AssayTime></CommonData><FlowRate>1000</FlowRate><StepType>KREGENERATION</StepType><StepName>Regeneration</StepName><StepStatus>OK</StepStatus><ActualTime>4.99907</ActualTime><CycleTime>0.2</CycleTime><AssayXData Points="25">tM8YRePSGEUa1hhFStkYRX3cGEW03xhF4+IYRRrmGEVK6RhFgewYRbDvGEXj8hhFGvYYRUr5
GEWB/BhFsP8YReMCGUUWBhlFTgkZRX0MGUWwDxlF5xIZRRYWGUVKGRlFfRwZRQ==</AssayXData><AssayYData Points="25">LzcWPmBkET48ZiY+QII8PpVmUD4CgGM+1qttPtJjej7booA+yc2EPhsBhz6RPIw+kHGOPnSS
jz588JU+6deTPrdPmT5TC5o+dhCaPgxwnT6KYps+WyifPtN8oD7rYqI+aB6iPg==</AssayYData></Step><Step><CommonData><SampleLocation>1</SampleLocation><SampleID></SampleID><SampleGroup></SampleGroup><SampleInfo></SampleInfo><SampleRow>A</SampleRow><SamplePlate>1</SamplePlate><WellType>BUFFER</WellType><Concentration>-1</Concentration><ConcentrationUnits>µg/ml</ConcentrationUnits><MolarConcentration>-1</MolarConcentration><MolarConcUnits>nM</MolarConcUnits><MolecularWeight>-1</MolecularWeight><Temperature>25</Temperature><StartTime>6591968</StartTime><AssayTime>60</AssayTime></CommonData><FlowRate>1000</FlowRate><StepType>BASELINE</StepType><StepName>Baseline</StepName><StepStatus>OK</StepStatus><ActualTime>59.9991</ActualTime><CycleTime>0.2</CycleTime><AssayXData Points="300">sB8ZReMiGUUSJhlFSikZRX0sGUWsLxlF3zIZRRY2GUVKORlFeTwZRbA/GUXjQhlFFkYZRUpJ
GUV9TBlFsE8ZReNSGUUWVhlFRlkZRX1cGUWwXxlF42IZRRJmGUVKaRlFfWwZRbBvGUXjchlF
FnYZRUp5GUV9fBlFsH8ZReOCGUUWhhlFSokZRX2MGUWwjxlF35IZRRaWGUVKmRlFfZwZRayf
GUXjohlFEqYZRUapGUV9rBlFsK8ZReOyGUUSthlFSrkZRXm8GUWwvxlF48IZRRLGGUVuyRlF
fcwZRbDPGUXj0hlFFtYZRUrZGUV93BlFsN8ZRePiGUUS5hlFSukZRX3sGUWw7xlF3/IZRRb2
GUVK+RlFefwZRaz/GUXjAhpFFgYaRUoJGkV5DBpFsA8aRd8SGkUSFhpFShkaRXkcGkWwHxpF
3yIaRRYmGkVKKRpFeSwaRbAvGkXjMhpFFjYaRUY5GkV9PBpFsD8aRd9CGkUWRhpFRkkaRX1M
GkWsTxpF41IaRRZWGkVKWRpFfVwaRaxfGkXjYhpFFmYaRUppGkV9bBpFrG8aRQhzGkUSdhpF
SnkaRX18GkWwfxpF44IaRRaGGkVKiRpFfYwaRbCPGkXjkhpFFpYaRUqZGkV9nBpFsJ8aReOi
GkUWphpFSqkaRXmsGkWwrxpF47IaRRa2GkVuuRpFebwaRbC/GkXjwhpFFsYaRUrJGkV9zBpF
rM8aRePSGkUW1hpFStkaRXncGkWw3xpF3+IaRRLmGkVK6RpFeewaRbDvGkXf8hpFEvYaRUb5
GkV9/BpFsP8aRe8CG0UWBhtFSgkbRXkMG0WwDxtF3xIbRRYWG0VKGRtFeRwbRbAfG0XfIhtF
FiYbRUUpG0V5LBtFsC8bReMyG0UWNhtFSjkbRXk8G0WwPxtF30IbRRZGG0VFSRtFeUwbRbBP
G0XfUhtFFlYbRUpZG0V9XBtFrF8bRd9iG0USZhtFSmkbRX1sG0WwbxtF43IbRRZ2G0VKeRtF
eXwbRdF/G0XjghtFEoYbRUWJG0V9jBtFsI8bReOSG0USlhtFRZkbRXmcG0WwnxtF46IbRRKm
G0VKqRtFeawbRayvG0XjshtFFrYbRUW5G0V5vBtFsL8bRePCG0UWxhtFSskbRX3MG0WwzxtF
39IbRRLWG0VK2RtFfdwbRazfG0Xj4htFEuYbRUXpG0V97BtFrO8bRePyG0UW9htFRfkbRXn8
G0Ws/xtF4wIcRRYGHEVFCRxFeQwcRawPHEXfEhxFFhYcRUUZHEV9HBxFrB8cRd8iHEUSJhxF
SikcRXksHEWsLxxF3zIcRRY2HEVKORxFfTwcRbA/HEXjQhxFEkYcRUVJHEV9TBxFrE8cReNS
HEUWVhxFRVkcRX1cHEWwXxxF42IcRRZmHEVFaRxFfWwcRbBvHEXfchxFFnYcRUV5HEV5fBxF
sH8cRd+CHEUWhhxFRYkcRXmMHEWwjxxF45IcRVyWHEVKmRxFeZwcRayfHEXjohxFEqYcRUWp
HEV5rBxFrK8cReOyHEUSthxFSrkcRXm8HEWsvxxF38IcRRbGHEVKyRxFecwcRazPHEXj0hxF
EtYcRUXZHEV53BxF</AssayXData><AssayYData Points="300">cOqpPqcDpz7am6s+1FmsPgC2rD6KFa4+fa6tPp39rT5S8qs+KM6sPpWyrj6ZZbA+yJWwPvce
rz63TLI+wPewPuyhsj7LWbQ+uAO0PmUmsj6FurM++nq0PjLwtD7K3bM+gdi2Pn8Dsz5iDrY+
oW+0PqR5tz7EZ7Q+q2K3PlcQuD6GObg+OOG5PqrsuD4IS7c+YWG5PpIhtz6RJrg+XMW4PszE
tj62/Lo+LRK5PjQFuD5fp7w+cGq9PgSIvD5R67s+xYG+Ptg7vT7AXrw+U8a8PiMyuz7njb8+
JBW/PpoovT6ywL0+KzvBPirkvz4ojL4+Fmy/PqtwwT6mtL4+ZXfAPh/kwD6tXsE+Sh+/PmDS
vj48fr8+D2bCPlE1wT5KUME++xTCPic7wT6KM8E+2IrBPkwcwz7mQcI+rm3DPsBCwz6qQMM+
AgDCPpSfwz5l5MQ+MgTEPtP8wz4ZE8Y+E4HGPjwdxj42lMQ+elPGPu0lwj5FVsY+FWfHPuj/
xD5UosY+1GvGPi1mxz44YMg+tg/GPtgLxz7iysY+OEHHPgIJyD5zJ8k+tqXGPm4yxz4jvcg+
xQrHPuXhxT6KYcs+HRPKPmGbyT7NGMo+BpzHPhuwxz6nQcg+X5XLPl1zyT4lrcs+yeXIPoP1
yT4ezcc+GyTMPnzQyj5bjcs+3uDKPgTPyz5nacs+WLjLPq+Yyz4Oucs+RErJPsRvzD7Yb9A+
HZnNPgzzyz4uINA+JhPPPtZ8yz6mnM4+VAPPPq/JzT7dbcs+by7NPi78yz69eMw+tL/NPqHo
zT4PPdA+Zt/PPuHLzT4w6M8+JubPPn6yzD7gbtA+D8jOPnAXzz6Lvs0+RpTOPivDzj5PFc8+
fRjQPmEpzj78O80+9ZbQPifFzz42ts8+/ibQPlpD0T6zV88+lGbRPlME0D6xTtA+RaDQPtep
zz4UoNE+2KvSPubGzj59wc8+0FfSPm4g0T6x2NA+RvvPPmU80j4nw9A+k/fRPtWV0T76c9E+
BwrVPjIS1D77ntE+UQzTPuI90j4gDNI+WdzSPmkZ1D7XLtQ+gd3UPkjV0j5ZY9I+rVDRPm5o
0T79p9M++uTPPudv0T43xtc+qCLUPpv/0z50etU+/UnTPtA81D7cDdU+KonUPoNh1T6t+NU+
mGLVPuaL0z7w3tQ+sZPSPmUt0z6129U+0CXVPtdU1T56H9Q+ICLXPhgW1j6EZtQ+W1HUPkbr
1j4wnNU+Cp7WPqwT1j5HC9Y+KnbTPiV11j65tdU+aEvYPqbz1D49StY+BGXXPrmE1j4d4tc+
0DfXPpqj1j7TmtY+qyrXPlMq1z76Utc+t9fXPkcP1j7H6NY+QuPXPq/v1z4v9tY+g8/UPrto
1j5ba9g+O7HYPpUQ2T51btg+cxDXPqI51j5lC9g+mWPZPsvh2T7Hjdk+cKTZPuDD2T48O9g+
AafXPtji1j5WNdc+9ynaPswA3D6o+dk+TJvZPnvu2D6oJ9o+FjfZPk+12D4+kNk+nV7aPnyk
2D50G9k+CgTaPtBJ2T77v9o+R6DZPhw/2j43Etw+0L3ZPrWz2j4IDto+w6rbPvlN2z7qXto+
IW3bPs5g2z7HV90+</AssayYData></Step><Step><CommonData><SampleLocation>1</SampleLocation><SampleID></SampleID><SampleGroup></SampleGroup><SampleInfo></SampleInfo><SampleRow>A</SampleRow><SamplePlate>1</SamplePlate><WellType>BUFFER</WellType><Concentration>-1</Concentration><ConcentrationUnits>µg/ml</ConcentrationUnits><MolarConcentration>-1</MolarConcentration><MolarConcUnits>nM</MolarConcUnits><MolecularWeight>-1</MolecularWeight><Temperature>25</Temperature><StartTime>6652871</StartTime><AssayTime>80</AssayTime></CommonData><FlowRate>600</FlowRate><StepType>LOADING</StepType><StepName>Loading</StepName><StepStatus>OK</StepStatus><ActualTime>79.9991</ActualTime><CycleTime>0.2</CycleTime><AssayXData Points="400">rd8cReDiHEUT5hxFQ+kcRXbsHEWp7xxF3PIcRQ/2HEVD+RxFdvwcRa3/HEXcAh1FDwYdRUMJ
HUV2DB1FqQ8dRdwSHUUPFh1FQxkdRXYcHUWpHx1F6CIdRQ8mHUVDKR1FdiwdRa0vHUXcMh1F
DzYdRUM5HUV2PB1FrT8dRdxCHUUPRh1FQ0kdRXpMHUWpTx1F3FIdRQ9WHUVDWR1FdlwdRalf
HUXcYh1FE2YdRUNpHUV2bB1FrW8dRdxyHUUPdh1FQ3kdRXZ8HUWtfx1F3IIdRQ+GHUVDiR1F
dowdRamPHUXckh1FD5YdRUOZHUV6nB1FqZ8dRdyiHUUTph1FQ6kdRXasHUWprx1F4LIdRQ+2
HUVDuR1FdrwdRam/HUXcwh1FD8YdRUPJHUV6zB1Frc8dRdzSHUUP1h1FQ9kdRXbcHUWt3x1F
3OIdRQ/mHUVD6R1FduwdRanvHUXc8h1FD/YdRUP5HUV2/B1Fqf8dReACHkUPBh5FQwkeRXYM
HkUoEB5F3BIeRQ8WHkVDGR5FdhweRakfHkXcIh5FDyYeRUMpHkV6LB5FrS8eReAyHkUcNh5F
QzkeRXo8HkWtPx5F3EIeRQ9GHkVDSR5FdkweRalPHkXcUh5FD1YeRUNZHkV2XB5FqV8eReBi
HkUPZh5FR2keRXZsHkWpbx5F3HIeRQ92HkVDeR5FenweRal/HkXcgh5FD4YeRUOJHkWKjB5F
qY8eRdySHkUPlh5FQ5keRXacHkWpnx5F4KIeRQ+mHkVDqR5FdqweRamvHkXcsh5FD7YeRUO5
HkV2vB5Frb8eRdzCHkUPxh5FQ8keRXbMHkWpzx5F3NIeRQ/WHkVD2R5FetweRanfHkXc4h5F
D+YeRULpHkV67B5Fqe8eRdzyHkUP9h5FQvkeRXb8HkWp/x5F4AIfRRMGH0VCCR9FdgwfRakP
H0XcEh9FRRYfRUIZH0V6HB9FqR8fRdwiH0UPJh9FQikfRX4sH0WxLx9F3DIfRQ82H0VCOR9F
djwfRak/H0XcQh9FD0YfRU9JH0V2TB9FqU8fReBSH0UPVh9FR1kfRXZcH0WpXx9F4GIfRQ9m
H0VHaR9FdmwfRa1vH0Xcch9FD3YfRUJ5H0V6fB9FrX8fReCCH0UPhh9FQokfRXqMH0Wtjx9F
4JIfRQ+WH0VCmR9FepwfRa2fH0Xcoh9FD6YfRUepH0V6rB9F0q8fReCyH0UTth9FR7kfRXq8
H0Wpvx9F4MIfRRPGH0VHyR9FeswfRVXQH0Xg0h9FE9YfRUfZH0V63B9Frd8fReDiH0UT5h9F
R+kfRXrsH0Wt7x9F4PIfRRP2H0VH+R9FevwfRa3/H0XgAiBFEwYgRUcJIEV6DCBFrQ8gReAS
IEUTFiBFRxkgRXocIEWtHyBF4CIgRRMmIEVHKSBFeiwgRa0vIEXgMiBFEzYgRUc5IEV6PCBF
rT8gReBCIEUTRiBFR0kgRXpMIEWtTyBF4FIgRRNWIEWdWSBFelwgRa1fIEXgYiBFE2YgRUdp
IEV2bCBFrW8gReByIEVVdiBFR3kgRXp8IEWtfyBF4IIgRROGIEVHiSBFeowgRa2PIEXgkiBF
E5YgRUeZIEV6nCBFrZ8gReCiIEUTpiBFR6kgRXasIEWtryBF4LIgRRO2IEVHuSBFerwgRa2/
IEXgwiBFE8YgRUfJIEV6zCBFrc8gReDSIEUT1iBFR9kgRXbcIEWt3yBF4OIgRRPmIEVH6SBF
euwgRa3vIEXg8iBFE/YgRUf5IEV6/CBFrf8gReACIUUTBiFFRwkhRXoMIUWtDyFF4BIhRRMW
IUVCGSFFehwhRakfIUXgIiFFEyYhRUcpIUV6LCFFrS8hReAyIUUTNiFFRzkhRZI8IUWtPyFF
3EIhRRNGIUVHSSFFekwhRa1PIUXgUiFFE1YhRUdZIUV6XCFFqV8hReBiIUUTZiFFR2khRX5s
IUWtbyFF4HIhRRN2IUVHeSFFdnwhRa1/IUXggiFFE4YhRUeJIUV6jCFFrY8hReCSIUUPliFF
QpkhRXqcIUWtnyFF4KIhRQ+mIUVHqSFFeqwhRa2vIUXgsiFFE7YhRUK5IUV6vCFFrb8hRdzC
IUUTxiFFR8khRXrMIUWtzyFF4NIhRRPWIUVH2SFFdtwhRQ==</AssayXData><AssayYData Points="400">TCnbPrf82j4Jt9o+6QfbPoEj2z7oEtw+eEjbPlVd2z5qrdo+D4fZPnI53D6DCto+s4HdPhE1
3T7TSN0+/3jfPsvm3T68i94+2bXePhsh3D5BXds+sKrdPrlX3T6AMNs+Cx/ePo/C3j59Gdo+
xjndPjhJ3j7Wzto+6zrePtqP3z5oF94+ET3dPqDl3D7auNw+4I/bPnjg3j4AEd0+AyHfPodg
3z4XGt4+BOncPk123T7Rq94+ZQHePj5P3z6dmd4+DVffPjcl4D7TK98+BInfPgc03T4UAN4+
b7DfPkP94T5kUN0+BvLfPkpi3j6kNeA+NEHePtJg4D4qO98+d4bePnGJ3j6RAd8+s3zfPtBR
3z48fNw+FKngPsZv4D7lvOA+fA3iPgeV3j4Q8OA+DOfgPlyd4D6J7eA+Mm3hPmCd3z49PN4+
pQ3fPnNm4D54SOA+TnXiPhXE3j7t198+91vePuXX3j62mOA+ldnfPnE84j5vJOI+t0/fPswb
4j4ICuM+CfnePjxv4T5GieA+s9fgPh6O4T5Z9uE+RGriPj9E4j4By98+1trfPru74D6rrOA+
Uq7hPq1O4D42xeE+hHDhPlrs4T73WOE+/TbgPvcl4z6Hx+E+AwrhPl/L4T7XVuI+rEDhPoCS
4j4jveE+6hbhPvUT4T69HeI+vqDiPgZE4j7KseA+WAbiPlFy4j6upOI+9oniPjux4j5JNeQ+
FZ/hPlsE4T4YqOM+r3riPpBd4z4TH+M+n8PjPuXR5D4va+E+1sDgPvzn4z7keuI+zWfiPmWs
4z46NuU+uO7jPv8Y5D5B8OQ+c3XjPns64z7fAOQ+yRnjPsHW4T4KTuM+t/XjPjQa4z7zd+Q+
afbjPqgW5D7SR+U+bXLjPh7j4z64H+I+ZUHlPhId5j4ZhOM+cLvkPlnz5j6GCOU+E9flPnD4
4z7u/OQ+nqfkPk7S5D5ZX+M+Sf3iPkYe5D5a7OY+xgDkPl1g5T40oOY+M7DjPhSo5T6oO+U+
fTTnPjjs5j5d/eQ+9FblPqof5T6/OeU+q//mPkfa5T6n0Oc+HXTlPnvB5D6JJ+U+h1DmPsgo
5T5Jx+Q+D/rmPgKU5j7W0+Y+w5flPjHZ5D4I2+U+zMbkPiUh6T4b7uU+4WrnPvJ+5z7vAOU+
fYTnPgTC5D4Mi+U+PV/nPlsV5z7H3eU+xgToPuTn5D7Rb+c+y6vmPsNB5z7cWuU+FxHpPka1
4z6VDOY+lr7nPhJX6D5X5+g+sFTnPmjP6D5z5ug+2T7oPpiP5z54ReQ+bvrlPlkb5j72QOc+
fm3mPnbe5z5YNug+8t3mPk2u5z615uU+djHoPn+m5z5PUOg+chHpPo9L6T49oeg++SrpPjq6
5j4wp+c+MXnnPo+C5j5Lluk+dnznPlKH5j68IOk+3GvoPjFx6T6c5uc+X4rpPkQr6T49+Ok+
NrjqPtqB6T4BKeg+Z53nPpry6T5jvOY+KIvnPrIQ6j5wg+o+XYnqPmYS6T4aDOo+SwDoPg6a
5z4tVug+LL3oPi746D5U7uc+S8PsPiKV7D5Wg+k+WvDpPirB6D4sGOc+JIzqPl1G6j5cIuk+
9XzpPm296z76tug+DPDqPprZ6j4+yus+lAvqPpMV6j63T+o+2lfqPkKF6T46HOo+avvqPvEp
6D4VxOg+VFTrPkOM6T79aOo+go/pPojX6D4RZeo+E3DrPlC+6T5Eh+s+1L/pPgbq6j5UX+s+
i5LpPrUu6j5RE+o+FSvqPvLi6j4YRug+djzsPuVx6j5UeOo+RIDqPlII7T4WgOo+5ejrPqYy
6j5pEeg+oknrPtJL6z5UrOs+S+LpPihl6z566+s+QAvrPtcC7D7u9ek+abHqPpu06z5hM+o+
e8DqPrn06T6h5eo+PNXrPvGU6z7H++w+xnnqPt+h7D4zZuk+b5npPnCo7D4aH+s+2lrrPmTD
6T6G1+w+zlrpPmdF6j5oT+0+cqTsPtt07D5AJu4+ipnsPrC47D6i7eo+fA7sPp5v7T7fz+k+
jfzrPtV97D5J8+w+isnuPjug6j4uYe0+QiztPlFi7j51L+0+apnsPg8W7D7qKuw+wN7sPlXr
6z4iz+o+NeTtPqNL7T4K2u0+wpfsPuJB6z6SNO0+/9vsPg==</AssayYData></Step><Step><CommonData><SampleLocation>1</SampleLocation><SampleID></SampleID><SampleGroup></SampleGroup><SampleInfo></SampleInfo><SampleRow>A</SampleRow><SamplePlate>1</SamplePlate><WellType>BUFFER</WellType><Concentration>-1</Concentration><ConcentrationUnits>µg/ml</ConcentrationUnits><MolarConcentration>-1</MolarConcentration><MolarConcUnits>nM</MolarConcUnits><MolecularWeight>-1</MolecularWeight><Temperature>25</Temperature><StartTime>6733834</StartTime><AssayTime>60</AssayTime></CommonData><FlowRate>1000</FlowRate><StepType>BASELINE</StepType><StepName>Baseline</StepName><StepStatus>OK</StepStatus><ActualTime>59.9991</ActualTime><CycleTime>0.2</CycleTime><AssayXData Points="300">qd8hRdjiIUUH5iFFO+khRXLsIUWh7yFF1PIhRRT2IUU/+SFFbvwhRaH/IUXYAiJFBwYiRTsJ
IkVuDCJFpQ8iRdQSIkULFiJFPxkiRXIcIkWlHyJF2CIiRQcmIkU/KSJFbiwiRaUvIkXYMiJF
BzYiRTs5IkVuPCJFoT8iRdRCIkULRiJFO0kiRW5MIkWlTyJF1FIiRQtWIkU/WSJFclwiRaFf
IkXUYiJFB2YiRT9pIkVybCJFpW8iRdhyIkUHdiJFP3kiRXJ8IkWhfyJF1IIiRQeGIkU/iSJF
bowiRaGPIkXUkiJFB5YiRTuZIkVynCJFpZ8iRdiiIkULpiJFU6kiRW6sIkWhryJF1LIiRQu2
IkVHuSJFcrwiRaG/IkXUwiJFFMYiRT/JIkVuzCJFpc8iRdjSIkUH1iJFP9kiRW7cIkWh3yJF
7eIiRQfmIkU/6SJFbuwiRaXvIkXU8iJFC/YiRTv5IkVu/CJFof8iRdQCI0ULBiNFOwkjRW4M
I0WlDyNF1BIjRQcWI0U7GSNFbhwjRaUfI0XYIiNFCyYjRTspI0VuLCNFpS8jRdQyI0UHNiNF
PzkjRW48I0WhPyNF4EIjRQtGI0U/SSNFbkwjRaFPI0XUUiNFB1YjRT9ZI0WCXCNFzl8jRdRi
I0ULZiNFO2kjRW5sI0WlbyNF1HIjRQd2I0U7eSNFbnwjRaF/I0XYgiNFC4YjRTuJI0VujCNF
pY8jRdSSI0UHliNFP5kjRXKcI0WhnyNF6aIjRQemI0U7qSNFbqwjRaWvI0U7syNFB7YjRTu5
I0VuvCNFob8jRdjCI0ULxiNFO8kjRXLMI0WhzyNF2NIjRQfWI0U72SNFbtwjRaXfI0XU4iNF
B+YjRT/pI0Vu7CNFoe8jRdTyI0UL9iNFP/kjRW78I0Wh/yNF1AIkRQsGJEU6CSRFbgwkRbEP
JEXYEiRFCxYkRToZJEVuHCRFoR8kRdgiJEULJiRFOikkRW4sJEWhLyRF1DIkRQc2JEU6OSRF
bjwkRaE/JEXUQiRFB0YkRTpJJEVyTCRFoU8kRdRSJEUHViRFOlkkRXJcJEWhXyRF1GIkRQdm
JEU6aSRFbmwkRaFvJEU6cyRFB3YkRT95JEVufCRFvn8kRdSCJEUHhiRFOokkRW6MJEW1jyRF
1JIkRQuWJEU6mSRFbpwkRaWfJEXUoiRFB6YkRTqpJEVyrCRFoa8kRdSyJEUHtiRFP7kkRW68
JEWhvyRF1MIkRSTGJEU6ySRFdswkRaHPJEXc0iRFctYkRT/ZJEVu3CRFod8kRdTiJEUH5iRF
P+kkRW7sJEWh7yRF1PIkRQf2JEU6+SRF1PwkRaX/JEXUAiVFBwYlRToJJUVuDCVFoQ8lRdQS
JUUHFiVFRxklRW4cJUWhHyVF1CIlRQcmJUU6KSVFciwlRaEvJUXUMiVFBzYlRT85JUVuPCVF
oT8lRdRCJUUHRiVFOkklRW5MJUWlTyVF2FIlRQdWJUU6WSVFblwlRbFfJUXUYiVFB2YlRTpp
JUVubCVFoW8lRdhyJUUHdiVFOnklRW58JUWlfyVF1IIlRQeGJUVLiSVFcowlRaGPJUXUkiVF
GJYlRT+ZJUVynCVF</AssayXData><AssayYData Points="300">+uftPp9Z7T5lQO4+U7XuPiXK7T6YkfA+6oztPu7N6z7Cie0+W3bvPhzw7j6gHu8+TJ3uPk97
7z4aru4+DrntPiXl7T52pOw+jAjtPtV67j6SaO0+pNDtPmU07D7KKu0+KxvvPlzV8D4zhe0+
57vtPi597T6n/+0+aMXwPvDm7j4UkfA+ANLuPr537j7GwO0+niPvPgkP7T60Qu0+p8HtPltS
7z5Ml+8+hnfuPt3i7z5X++4+0PPuPs637j7iQu4+zx/wPhHA7z6WBvA+sXHvPgWR7j7baPA+
tDrwPmq48T4wCO8+EMztPjhC8D5XAO8+sZzvPozs7j56c/I+8WruPrN58D5Squ8+ySbuPqDD
7j4I7e4+xSLvPsIw7z5eY/M+G6TuPiY78T6USfA+51fxPmwy7j70O/A+i/TtPkIe8D6WYe4+
U/buPvT98D7EWvA+ZRryPuiY7j5GSe8+cPrvPm737z4wdu4+CUbwPiCB7T6HuPE+AIDzPrjA
8D4y3e4+dKfvPiI18T5H/+8+74XwPqnK7j4Rse8+GpbvPopu7z4ZGe8+cKLwPlYo7z5OrPE+
0JTzPiK57j6dEPI+4UzyPpJq7z4o7/A+SpjyPm5N8j7gQfE++zLyPuvC8D72efA+pszvPhXI
8D7SwfI+FX7xPjjK7z7Z1u4+6z7zPhhn8j7hjvA+9XPwPtgR8D7QZO8+BGvyPuz78j6QcfA+
VoXyPn0K8D6+4u8+FYDuPnX38D4+e/M+xeDxPty28T4zBPE+dzjzPvJY8j5TqPI+lD/wPmuy
8D5EhPE+4UfyPltn8D4WBvE+wtTxPoCq8D5pPfU+s7DyPsBV8j5WP/E+2nLxPrTQ8T67/fE+
lC/vPqy38z5l5vA+ef/xPnAf9T45IfQ++Z3zPpK38j4cnvA+DybzPi+d8z4UhPM+CnX1Pptk
8z5I7fI+1IryPhZ/8z6q8PI+5M/xPgfa8j4NuPM+SV/1PqJT8z74CPQ+p/LzPhg/8j6Z9/M+
m1nxPuLW8T4SD/M+w8TyPjtW8j5rBfI+J0nxPiXl8T5qbfQ+qdf1Pq7T8z6XMPE+fXz0PrRn
9D5COvQ+fb/zPvUw9D5vOvY+/hbyPgdT9T5kOPQ+VlzzProq9j7u4PI+V0/0PqMY9T718fU+
COTyPjp49D4BzvU+MAnzPgHj8j6L2/I+PSjxPr029T76cfM+l2n0Pg/T8z6z4vM+sPzyPmUt
9D4/KPQ+Gtf0PjrJ9D4M9fE+bOLzPui29D4EZPQ+ASfzPqdF9j5aJvQ+1on0Pu3/8z5AI/Q+
I332Ppm/8j7lg/U+0+vyPskN8z54WvQ+zl70Pv8B9D4cdfU+qQT1PpBx9T78qfQ+hon1PgC7
9j5XE/U+0m72PqbR8z4hMPU+OGP0Pjcw9T5OifQ+7JL0Pu+y9T6mYfY+XgX4Poir9D51ZvQ+
qSn1Pp/R8z43sfQ+yj72Pket9j7d2vc+VvP0PloE9T7hh/M+ePX1Pku39j78LPY+U6L2PkKS
9T6z2PY+GQT0Pq4R9j5OKPU+eYz1Pjm09D7nxvU+n3v3PiOF9j4Zk/M+Txb3PlMm9j7sI/M+
wS/0Ppii9z6G+PQ+</AssayYData></Step><Step><CommonData><SampleLocation>10</SampleLocation><SampleID>QA013.765M.C1 gp120</SampleID><SampleGroup></SampleGroup><SampleInfo></SampleInfo><SampleRow>A</SampleRow><SamplePlate>1</SamplePlate><WellType>KSAMPLE</WellType><Concentration>-1</Concentration><ConcentrationUnits>µg/ml</ConcentrationUnits><MolarConcentration>2000</MolarConcentration><MolarConcUnits>nM</MolarConcUnits><MolecularWeight>-1</MolecularWeight><Temperature>25</Temperature><StartTime>6802824</StartTime><AssayTime>180</AssayTime></CommonData><FlowRate>600</FlowRate><StepType>ASSOC</StepType><StepName>Association</StepName><StepStatus>OK</StepStatus><ActualTime>179.999</ActualTime><CycleTime>0.2</CycleTime><AssayXData Points="900">p58lRdKiJUUFpiVFPaklRXCsJUWfryVF0rIlRQm2JUU5uSVFcLwlRaO/JUXWwiVFBcYlRTnJ
JUVwzCVFn88lRdLSJUUF1iVFOdklRWzcJUWf3yVF0uIlRQXmJUU96SVFcOwlRaPvJUXS8iVF
CfYlRTn5JUVw/CVFn/8lRdICJkUJBiZFWQkmRWwMJkWjDyZF1hImRQkWJkU5GSZFbBwmRZ8f
JkXWIiZFCSYmRTkpJkVsLCZFoy8mRdYyJkUFNiZFOTkmRXA8JkWfPyZF1kImRQVGJkU9SSZF
cEwmRZ9PJkXSUiZFCVYmRT1ZJkVwXCZFo18mRdJiJkUJZiZFPWkmRXBsJkWnbyZF1nImRQl2
JkU5eSZFcHwmRaN/JkXWgiZFCYYmRT2JJkVwjCZFo48mRdaSJkUJliZFPZkmRXCcJkWjnyZF
1qImRQmmJkU9qSZFcKwmRaOvJkXWsiZFCbYmRT25JkVwvCZFo78mRdbCJkUJxiZFPckmRXDM
JkWjzyZF1tImRQnWJkU92SZFcNwmRaPfJkXW4iZFCeYmRT3pJkVw7CZFo+8mRdbyJkUJ9iZF
PfkmRXD8JkWj/yZF1gInRQkGJ0U9CSdFcAwnRaMPJ0XWEidFCRYnRT0ZJ0VwHCdFnx8nRdYi
J0UJJidFPSknRXAsJ0WjLydF1jInRQk2J0U9OSdFmTwnRaM/J0XWQidFCUYnRT1JJ0VwTCdF
o08nRdZSJ0UJVidFPVknRcpcJ0WjXydF1mInRQlmJ0U9aSdFcGwnRaNvJ0XWcidFCXYnRT15
J0VwfCdFo38nRdaCJ0UJhidFOYknRXCMJ0WjjydF1pInRQmWJ0U9mSdFbJwnRaOfJ0XWoidF
DqYnRT2pJ0VwrCdFn68nRdayJ0UJtidFPbknRXC8J0WjvydF1sInRSbGJ0U9ySdFcMwnRaPP
J0XW0idFCdYnRT3ZJ0Vw3CdFo98nRdbiJ0UO5idFPeknRXDsJ0Wj7ydF1vInRQn2J0U9+SdF
cPwnRaP/J0XSAihFCQYoRT0JKEVwDChFow8oRdYSKEUFFihFPRkoRXAcKEWjHyhF1iIoRQkm
KEU9KShFcCwoRaMvKEXWMihFCTYoRT05KEVwPChFoz8oRdZCKEUJRihFPUkoRXBMKEWnTyhF
1lIoRQVWKEU4WShFcFwoRatfKEXWYihFCWYoRT1pKEVsbChFo28oRdJyKEUJdihFPXkoRXB8
KEWjfyhF1oIoRQmGKEU9iShFcIwoRaOPKEXakihFCZYoRT2ZKEVwnChFo58oRdaiKEUJpihF
PakoRWysKEWjryhF1rIoRQm2KEU9uShFcLwoRaO/KEXWwihFCcYoRT3JKEVwzChFo88oRdbS
KEUJ1ihFPdkoRWzcKEWj3yhF0uIoRQnmKEU46ShFcOwoRaPvKEXW8ihFCfYoRT35KEVw/ChF
n/8oRdICKUUJBilFZgkpRXAMKUWjDylF1hIpRQkWKUU9GSlFcBwpRaMfKUXWIilFFiYpRT0p
KUVwLClFny8pRdYyKUUJNilFPTkpRWw8KUWjPylF1kIpRQlGKUU9SSlFbEwpRaNPKUXWUilF
CVYpRT1ZKUVwXClFo18pRe9iKUUJZilFOGkpRXBsKUWjbylF2nIpRQV2KUU9eSlFcHwpRaN/
KUXWgilFCYYpRTiJKUVwjClFo48pRdqSKUUJlilFPZkpRXCcKUWjnylF/6IpRQWmKUU9qSlF
bKwpRZ+vKUXWsilFBbYpRT25KUVwvClFvL8pRdbCKUUixilFPckpRWzMKUWjzylF1tIpRQXW
KUU92SlFcNwpRZ/fKUXW4ilFBeYpRTjpKUVw7ClFo+8pRdLyKUUF9ilFPfkpRWz8KUWf/ylF
0gIqRQkGKkU9CSpFcAwqRaMPKkXWEipFBRYqRTgZKkV0HCpFox8qRdIiKkUJJipFOCkqRXAs
KkWfLypF0jIqRQk2KkU9OSpFcDwqRaM/KkXWQipFCUYqRThJKkVsTCpFo08qRdZSKkUFVipF
PVkqRXBcKkWjXypF0mIqRQlmKkU9aSpFbGwqRZ9vKkXWcipFCXYqRT15KkVwfCpFo38qRdKC
KkUJhipFPYkqRWyMKkWjjypF1pIqRQmWKkU4mSpFbJwqRZ+fKkXWoipFCaYqRTipKkVwrCpF
o68qRdayKkUFtipFSbkqRWy8KkWjvypF1sIqRQnGKkU9ySpFcMwqRaPPKkXW0ipFCdYqRTjZ
KkVs3CpFo98qRdbiKkUF5ipFPekqRXDsKkWj7ypF1vIqRQn2KkU4+SpFcPwqRaP/KkXSAitF
BQYrRT0JK0VwDCtFnw8rRdISK0UJFitFPRkrRWwcK0WfHytF1iIrRQUmK0U4KStFcCwrRasv
K0XSMitFBTYrRT05K0VsPCtFoz8rRdZCK0UJRitFPUkrRWxMK0WnTytF1lIrRQlWK0U4WStF
cFwrRaNfK0XWYitFBWYrRT1pK0VwbCtFo28rRdZyK0UFditFOHkrRXB8K0WjfytF1oIrRQmG
K0U9iStFbIwrRZ+PK0XSkitFCZYrRT2ZK0VsnCtFo58rRdKiK0UJpitFPakrRXCsK0WjrytF
1rIrRQW2K0U9uStFcLwrRZ+/K0XWwitFBcYrRTjJK0VszCtFn88rRdbSK0UF1itFPdkrRXDc
K0Wf3ytF1uIrRQnmK0Wr6StFbOwrRZ/vK0XS8itFBfYrRT35K0Vs/CtFo/8rRdICLEUFBixF
PQksRWwMLEWjDyxF0hIsRQUWLEU4GSxFbBwsRaMfLEXSIixFBSYsRTgpLEVwLCxFny8sRdYy
LEUJNixFPTksRWw8LEWfPyxF2kIsRQlGLEU9SSxFcEwsRZ9PLEXSUixFBVYsRT1ZLEVsXCxF
n18sRdJiLEUFZixFOGksRWxsLEWfbyxF1nIsRQV2LEU4eSxFbHwsRZ9/LEXSgixFBYYsRTiJ
LEVsjCxFn48sRdaSLEUJlixFPZksRWycLEX1nyxF1qIsRQmmLEU9qSxFbKwsRaOvLEXWsixF
BbYsRTi5LEVwvCxFn78sRdbCLEUJxixFOMksRXTMLEWfzyxF0tIsRQnWLEU92SxFbNwsRZ/f
LEXS4ixFBeYsRT3pLEV47CxFo+8sRdLyLEUF9ixFOPksRXD8LEWj/yxF0gItRQUGLUU9CS1F
cAwtRaMPLUXWEi1FBRYtRTgZLUVwHC1Fnx8tRdIiLUUFJi1FOCktRWwsLUWfLy1F1jItRQU2
LUU4OS1FbDwtRZ8/LUXSQi1FBUYtRThJLUVsTC1Fn08tRdZSLUUFVi1FOFktRXBcLUWfXy1F
0mItRTtmLUU9aS1FcGwtRaNvLUXSci1FBXYtRT15LUVsfC1Fn38tRdaCLUUFhi1FOIktRWyM
LUWfjy1F0pItRQWWLUU9mS1FcJwtRaOfLUXSoi1FBaYtRT2pLUVsrC1Fo68tRTizLUUFti1F
PbktRWy8LUWfvy1F0sItRQnGLUU4yS1FbMwtRZ/PLUXW0i1FBdYtRT3ZLUVs3C1Fn98tRdLi
LUUJ5i1FPektRWzsLUWf7y1F0vItRQX2LUU9+S1FbPwtRaP/LUXSAi5FBQYuRT0JLkVwDC5F
ow8uRdISLkUJFi5FOBkuRWwcLkWfHy5F0iIuRQUmLkU9KS5FbCwuRZ8vLkXSMi5FBTYuRTg5
LkVsPC5Fnz8uRdZCLkUFRi5FPUkuRWxMLkWjTy5F1lIuRQlWLkU4WS5FbFwuRaNfLkXSYi5F
BWYuRThpLkVwbC5Fn28uRdJyLkVwdi5FOHkuRWx8LkWffy5F0oIuRQWGLkU4iS5FbIwuRaOP
LkXSki5FCZYuRTiZLkWZnC5Fn58uRdaiLkUFpi5FOKkuRWysLkWfry5F0rIuRQW2LkU4uS5F
bLwuRbi/LkXSwi5FBcYuRT3JLkVszC5Fn88uRdLSLkUF1i5FONkuRXDcLkWf3y5F0uIuRQnm
LkU46S5FbOwuRaPvLkXS8i5FBfYuRT35LkVs/C5FuP8uRdYCL0UJBi9FOAkvRWwML0WfDy9F
0hIvRQUWL0U4GS9FbBwvRZ8fL0XSIi9FBSYvRTgpL0VsLC9Foy8vRdIyL0UFNi9FODkvRXA8
L0WfPy9F0kIvRQVGL0U9SS9FcEwvRaNPL0XSUi9FBVYvRThZL0VsXC9Fn18vRdJiL0UFZi9F
OGkvRWxsL0Wfby9F0nIvRQV2L0U4eS9FbHwvRaN/L0XWgi9FBYYvRTiJL0VsjC9Fn48vRdKS
L0UFli9FOJkvRWycL0Wfny9F0qIvRQWmL0U9qS9FbKwvRZ+vL0XSsi9FBbYvRTi5L0VsvC9F
n78vRdLCL0UFxi9FOMkvRWzML0Wfzy9F0tIvRQnWL0U92S9FbNwvRZ/fL0U04y9FBeYvRTjp
L0Vs7C9Fn+8vRdbyL0UF9i9FOPkvRWz8L0Wf/y9F0gIwRQUGMEU4CTBFbAwwRZ8PMEXSEjBF
BRYwRT0ZMEVsHDBFnx8wRdIiMEUJJjBFOCkwRWwsMEWfLzBF0jIwRQU2MEU4OTBFbDwwRaM/
MEXSQjBFBUYwRThJMEVsTDBFn08wRdJSMEUJVjBFPVkwRXBcMEWfXzBF0mIwRQVmMEU9aTBF
cGwwRZ9vMEXScjBFBXYwRT15MEVwfDBFn38wRdaCMEUahjBFPYkwRXSMMEWfjzBF1pIwRQWW
MEU4mTBFcJwwRZ+fMEXWojBFBaYwRTipMEVsrDBFo68wRdayMEUJtjBFOLkwRXC8MEWjvzBF
1sIwRQnGMEU9yTBFcMwwRZ/PMEXa0jBFBdYwRT3ZMEVw3DBF</AssayXData><AssayYData Points="900">0iPyPod07z67tOk+gxbpPn3f5z5AoOE+HZTjPu4B4z4nEuE+iDHhPiYc4D7TFeA+DDbePvH8
3D6n790+p6zcPnWV2z4Ozto+0HbcPrXM2j6X+No+uknbPjDB3D49ndo+6prbPkpW2j4sD9k+
nh7aPgok2j7WItw+AnjZPvb92j4T39g+VGzbPsRO2z7KDts+khLfPpPb2z5iA94+/YTaPnBQ
3T6gzNw+DeHbPqNO3T61Td4+dafaPorN3j5IVd8+YZ7fPrtx3T5Pjts+MVPePn6F3T53JN4+
4hfePtx93D5E8N0+5FTfPoeQ3T6Nfds+LQHgPrwY3j4LK98+ZyDePrSj3z4KSOA+P9LfPr2o
4D63seE+8KbfPmmE4T781eI+7mPePiuo4D61jOE+Ia3hPiQs4D4evOA+xmviPhk/4T6NmuE+
s7zgPkEg4T7SJeM+PEThPtzv4z4Ab+E+5Q/lPtqx4T7sCOM+aB3kPgAR4j71TeI+C+HjPtfw
5D7wj+Q+EDPiPiAl4z4J+eQ+nJXiPto65D6Im+E+dlPiPsEL5D7x8eM+ZBnmPl9y5T7GCOY+
MYDjPjuV4z7nJ+Q+0LjnPumf5D5raeU+LfHkPuhc5D4C6eY+oMXnPqLl5T5vd+g+OxXnPu6C
6D7TAOg+10TmPquK5z6LpOc+drXnPmR65j7wIOc+AFXqPmjZ6D4Rl+Y+mqLpPuZa6D6BQeg+
sTPnPrhP6j5G0Oo+OYfrPp0q6j6nNOg+xNDqPkNc6j6Zmes+A0LqPi1G6T5xC+o+SafrPnve
6D7Al+o+MVXqPphW6T4pN+k+gAXsPjji6D4yIuk+5TrtPiAb6T6Cpus+RDLqPhRX6z7Kiuo+
ZTLqPvmZ6j5ABe4+Jb7rPorE7D4Xtew+2Y/qPv3Y7D7A3uw+D7joPoXI6z79Keo+QXjrPkc/
7T5Lwe0+SwDqPmS96z4mh+w+obvuPl517T7G5u4+DPDtPv7i7D4h7Ow+rs3uPjIv7z6RY+4+
8Q7uPo3w6z7Cee8+vqDtPj2J7j5qwu4+OP3tPohC7j5Ctes+2uTuPhMS7j40AvA+fNHuPucw
7z6qxu0+O3jvPulM7z4vb+4+UunvPj2s8D5qe+8+QGrwPoaG7z5vGO8+k/btPtJw8D5CrO8+
rrvyPleq8D4t5+8+GUfwPm5U7z4Lke8+egTwPox58j5NF/E+yE/vPpEw8j7R8/E+c03xPuDp
7z7LxfA+FCPwPszJ8D6TBe8+PcbvPq8B8D5MVPI+scryPjCi8T60zfI+TSHzPi4i8T4RrPE+
+l7xPgUl8j6r3PE+R2HzPsAT8D7y0/I+6mj0PpOr8D54hPE+JsTxPjma8T4tUPE+UdnwPr4J
8z7RUfA+0z/1Ppqm8j4ddfI+TczzPtMz8j4UtPI+ZpX0PhKQ9D6ctfM+XEjzPobn9D5Vi/I+
kQDzPtfZ8z40cPI+3PbyPjd39D4Ek/M+MS30Phwz9D69h/M+zdD0PlHD8j53MvM+FLzzPofP
9T6yNvM+33T0Ph1o8z7gGfU+xRj3PuM79j6NUvc+8kD2Pm+z9j4wb/U+Ken1Puzk9D6mafY+
Wkj4PpaO9j6xmPU+ZMn1Puve9T78Rfc+5b72PvRR9j4IJ/c+ISv3Psqg9D5Sp/U+KPX1PtLD
9z5OI/Y+rq72Pmmb9z4NkvY+T6P2Pomo+D5SHfc+sq31Pkmo9j5lqPQ+kED3Prnx9j7jufU+
xy34PsHp9z5OpPY+zX/2PhH29z5uGvk+cbH4PgZw9j4Ymvg+rTj4Pnn19j4HnfY+lWP4PhIe
+T7dHfk+J6H5Ptrn+D5jDvc+gaT4Pt929j7UIvk+jYb2PhF19j58fvg+PFT5PnBt+j4C3/k+
sFX6Puon+T5Lwvg+whH7PuLF+T7Uffg+d5T5Pnv59z7DfPg+etf5Pkvr+D7xO/s+zNf4PlA1
+T4ZYfg+bmr8Pszw+T4doPk+m0f8PqFE+j7f1fg+10v5PmiQ+T7sTPo+vLT6PuVB+T5rv/s+
3Sf6PnCI+z6q//g+E/D8PlDV+T5BO/k+Wg/8PqV9+j5YDv0+e0z5PulF+j5cqfk+oAD8Plu2
+j63GPk+h9b4Pqmw/D6FO/w+pKf6PkOG+z6b8vw+MQP7Ps6K+z6y7Po+11/6PgAg/T67M/w+
d438Pu97+z6Ljfs+Ybn7PqrB+z6yK/w+HD76PgWB+z4uL/w+dan5Pkjx+z6+Rfs+G5j7PtJ9
/D4lXvw+FSf7Pj+o/D6UUPo+vyD8PjAC/T62Ufo+zgP+PulX+z4ebv0+zFT7Pp+D/D796/w+
u6b9PrX3/T6dOv0+h5r+PrkG+j5K1f4+w/z6Pm4I/T78gPw+gbT9Pilf/T4h6P4+Hur9Pm44
/j4ko/4+TiX9Pg1R/j42ov0+sQv/PinB/T7mf/4+y0//Pg81AD9uw/0+cyr+Pigw/T6oSP0+
rxP+Pg3X/j5Zav0+sl3/PhLJ/D4A9vw+rub+PgyF/j58a/8+fgb+PkJx/z4FJgA/HiT/PkEt
/T7zfP8+HwMAP3lu/z7EKf8+SI7+Pst8/j5KAP8+6PH/Pg69/j7Aif4+VsL/PqgaAT9Q4f4+
/f7/PiZJ/j5P2/0+BNb8PsRj/j43IgA/GUgAP8Kx/z4y/v8+PO4AP/X0AD86YgA/Q54AP4gZ
/z6dkAA/LW8AP+CA/z4MAAA/vcIAPyGDAD8u5v8+R7H/PskzAT8wXwA/ly3/PgTa/z6xAP8+
wpEAP1EHAD8sqP8+kloAP36ZAD8JCwE/G2IAP5bPAD9JfQA/GykAP9JAAD+xAQE/2LoBP9mS
AD86hQA/qqIBP/sNAT+xOAA/s0kAP1GRAD/HSv8+ORAAP94FAT8/NQE/DTUBPxc8AT8B4/4+
L84AP2xV/z5a2gE/KyABP4LnAD/HKQA/YrcBP713AT8RBAE/ArMCP+K8AT+LkAE/mjQBPwqA
Aj9cnQE/lTwAP1qMAj/pQwI/3Y8BP+2EAT8B4wE/rngCP8o/AT/2bQE/yTQCP5/eAj8ZhgA/
U9//PqisAT9YBgI/1owBPwmsAT9/EAE/mgcDP+R7AT9aXgE/9zoCPxO2AD8jHgI/T+kBPxsR
AT/5nQE/EucBP7HqAj/lEwI/Z9gBP7ThAj/6/gA/9ZACP4VvAT8iZQE/XjACP5hAAj+FsAE/
IS0BP/NkAT+13QE/rG0DP/UDAj//QwI/TdUCP434AT+WJgI/cuoCP1ZWAj93OAI/SbICP68A
Aj9rZwI/obMBP8fvAj/JfwE/G5IBPwxlAj8dKwI/uHoCPxRpAj/ungE/26UCP1wxAz9q2QI/
1MICPylIAz+EiQM/irECP6veAj/9rgE/AlMDP0pqAj9ydgE/dVUDP83ZAT8amAI/lBcDP90q
Aj8q8QI/mPUBPwkPAz+i/wI/WDYDPwfyAT/4zAM/rhoDP7s8Az/qdQI/sFEEPyq6Aj/TngI/
DWoDP9nIAj8XKAM/wnYCP5FtAj+MAgQ/S88CP6IXAj+TVQM/EiYDP7v2Aj8jYAI/PZYDP+FL
Az8aggM/AqACP942Az/s6wI/4V8DPx/bAj9YnAM/H+UCP7uRAz/hgwM/z88CP8yaAj97SgM/
cE4DPweFAz/j+AI/h5IEP8RaBD9VcAM/WT0DP1GhAz89wAI/qFMDP9X4Aj/dRQM/jkAFPxBx
BD8IuwM/BZgCP2BQBD+pcAQ/E+QDP4a3Aj+7FgI/SbkEPyjJAz+/SwM/Ly8EP+daBD8uHAQ/
4r0EP0NNBD/lvQQ/+/oDPwHNAz/piAM/eAcEP4fkBD8M9gI/mH0EP0PiAz+CggM/IMwEP4Bt
BD8k9gM/zScEP4u+Az8wrQM/OXIFP/YEBT//dQQ/5vwDPy0tBT8WZgQ/vEoEP4CRBD+JUAQ/
2MQEPybPAz8fRQQ/l7UEPwCrBD9/EwY/zVgEP1qWBD/JogQ/GSgEPztcBD+omQQ/izYEPyS2
BT/QMQU/HSEEPz6sBT9CegQ/zpwEP9o/BT/6GgU/h/0EP8J+BD+jxgQ/k8wFP8FqBT9P2gU/
BYEEP3xzBD8EkgQ/O8gDPx7xBD8o7QM/smMEPyzDBD/CqwQ/mzgFP7HJBT+z5gQ/yVwEPxeS
BT9tngQ/4VAEP1usBD9BiAQ/ZwQFP8MPBT+l7AQ/Ud0FPxb9BD88FwU/0DAEPxuQBT+6CgY/
aJ4FP7cABT+tIwQ/3uQEP7BPBT9DEQU/YRQGP6AzBT+uZAU/f2oFPyulBT+C2AU/qmEFP2Rf
BT/hkAY/+LwFPwetBT/frQQ/m8wFP29HBj/IJwU/AWEEP0ciBT+C4wU//4UFP8+SBT9bowU/
GLkFP8xOBT8CnwQ/LXoGP3tDBj9hCAY/c20FP4WwBT90VwU/peYEP0WNBD+cDAY/Dh0GP9je
BT+RsgU/mbcFPx6BBj/TPgU/mhIGP+iABj/naQY/l3sFP1jCBT/htQU/BVgGPw/1BT/WIgY/
CV8GPznkBT9ClAU/lEIGPxW/BT/xCwc/g1cFP5JSBT8O9AU//L4FP5DSBj8B5AY/9PEFP2Bm
Bj+eawY/vl0GP2h+Bj95MAg/fR8GP0aKBj9PlAY/zi4GP1vVBj8laQY/tvgFP1plBz+XKgY/
fUQGP98EBz8Zgwc/En8GP35sBj/WcQc/IrkHPzNrBj/zxQc/FzsGP86dBj/kmwY/SgoHP7ua
Bz9RrQY/gNkGP9XABj+C3QY/FPYGPxdYBj8Izgc/x6QGPzftBT97hwY/wwsHPzL9Bj/bbAc/
Y+wGP1htBj/tIQc/ZT0IP+sbBz+Y2wY/mFsHP249Bz+1HQg/</AssayYData></Step><Step><CommonData><SampleLocation>1</SampleLocation><SampleID></SampleID><SampleGroup></SampleGroup><SampleInfo></SampleInfo><SampleRow>A</SampleRow><SamplePlate>1</SamplePlate><WellType>BUFFER</WellType><Concentration>-1</Concentration><ConcentrationUnits>µg/ml</ConcentrationUnits><MolarConcentration>-1</MolarConcentration><MolarConcUnits>nM</MolarConcUnits><MolecularWeight>-1</MolecularWeight><Temperature>25</Temperature><StartTime>6991668</StartTime><AssayTime>180</AssayTime></CommonData><FlowRate>600</FlowRate><StepType>DISASSOC</StepType><StepName>Dissociation</StepName><StepStatus>OK</StepStatus><ActualTime>179.999</ActualTime><CycleTime>0.2</CycleTime><AssayXData Points="900">o98wRdLiMEVf5jBFOekwRWzsMEWf7zBF1vIwRQX2MEU9+TBFbPwwRaf/MEXrAjFFBQYxRTkJ
MUVsDDFF1A8xRdISMUUFFjFFPRkxRWwcMUWfHzFF2iIxRQkmMUU5KTFFcCwxRaMvMUXSMjFF
BTYxRT05MUVwPDFFoz8xRdJCMUUFRjFFPUkxRWxMMUWjTzFF1lIxRQVWMUU9WTFFbFwxRZ9f
MUXSYjFFBWYxRTlpMUVsbDFFn28xRdZyMUUJdjFFOXkxRWx8MUW3fzFF1oIxRQmGMUU9iTFF
bIwxRaOPMUXSkjFFCZYxRTmZMUVsnDFFn58xRdKiMUUFpjFFOakxRWysMUWfrzFF0rIxRQW2
MUU9uTFFbLwxRZ+/MUXSwjFFBcYxRTnJMUVwzDFFn88xRdLSMUUF1jFFOdkxRXDcMUWf3zFF
0uIxRQnmMUU56TFFbOwxRaPvMUXS8jFFBfYxRT35MUVs/DFFn/8xRdICMkUFBjJFOQkyRXAM
MkWjDzJF0hIyRQUWMkU9GTJFbBwyRZ8fMkXSIjJFNiYyRT0pMkVwLDJFny8yRSAzMkUFNjJF
OTkyRWw8MkWfPzJF1kIyRQlGMkU5STJFcEwyRaNPMkXSUjJFCVYyRTlZMkVwXDJFn18yRdJi
MkUFZjJFPWkyRXBsMkWfbzJF0nIyRQl2MkU5eTJFbHwyRZ9/MkXSgjJFBYYyRT2JMkVsjDJF
n48yRdaSMkUFljJFOZkyRWycMkWjnzJF0qIyRQmmMkU5qTJFcKwyRaOvMkXWsjJFBbYyRT25
MkVsvDJFn78yRdLCMkUFxjJFOckyRbXMMkWfzzJF0tIyRQXWMkU52TJFcNwyRaPfMkXS4jJF
BeYyRTjpMkVw7DJFvO8yRdLyMkUJ9jJFPfkyRWz8MkWf/zJF0gIzRQUGM0U4CTNFbAwzRaMP
M0XSEjNFBRYzRTgZM0VsHDNFnx8zRdIiM0UFJjNFOCkzRWwsM0WfLzNF1jIzRQ42M0U4OTNF
bDwzRaM/M0XSQjNFBUYzRT1JM0VwTDNFn08zRdJSM0UFVjNFOFkzRWxcM0WfXzNF0mIzRQVm
M0U4aTNFbGwzRZ9vM0XScjNFBXYzRTh5M0VsfDNFn38zRdKCM0UFhjNFOIkzRWyMM0WfjzNF
1pIzRQmWM0U9mTNFbJwzRZ+fM0XWojNFBaYzRTipM0VsrDNFo68zRdKyM0UFtjNFOLkzRWy8
M0WfvzNF0sIzRQXGM0U4yTNFbMwzRZ/PM0XS0jNFBdYzRTjZM0Vs3DNFo98zRdbiM0UJ5jNF
OOkzRWzsM0UO8DNF0vIzRQX2M0U4+TNFcPwzRZ//M0XWAjRFBQY0RTgJNEVsDDRFnw80RdIS
NEUFFjRFOBk0RXAcNEWfHzRF1iI0RQUmNEU9KTRFbCw0RZ8vNEXSMjRFBTY0RTg5NEVsPDRF
nz80RdJCNEUJRjRFRUk0RWxMNEWfTzRF0lI0RQlWNEU4WTRFbFw0RaNfNEXWYjRFBWY0RThp
NEVsbDRFo280RdZyNEUJdjRFVXk0RWx8NEWffzRF0oI0RQWGNEU4iTRFcIw0RaOPNEXSkjRF
BZY0RT2ZNEVwnDRFn580RdKiNEUFpjRFPak0RXCsNEWfrzRF0rI0RQ62NEU9uTRFcLw0RZ+/
NEXSwjRFBcY0RT3JNEVszDRFo880RdbSNEUJ1jRFONk0RWzcNEWj3zRF1uI0RQnmNEU96TRF
bOw0RaPvNEXW8jRFCfY0RT35NEVw/DRFo/80Rd4CNUUJBjVFPQk1RXAMNUWjDzVF1hI1RQkW
NUU9GTVFcBw1RaMfNUXWIjVFCSY1RT0pNUVwLDVFoy81RdYyNUUJNjVFPTk1RXA8NUWjPzVF
1kI1RQlGNUU9STVFcEw1RaNPNUXWUjVFCVY1RT1ZNUWIXDVFo181RdZiNUUJZjVFPWk1RXBs
NUWjbzVF1nI1RQl2NUU9eTVFcHw1RaN/NUXWgjVFCYY1RT2JNUV4jDVFo481RdaSNUUJljVF
PZk1RXCcNUWjnzVF1qI1RQmmNUU9qTVF4qw1RaOvNUXWsjVFCbY1RT25NUVwvDVFo781RefC
NUUJxjVFOMk1RXDMNUWjzzVF1tI1RQnWNUU92TVFcNw1RaPfNUXW4jVFCeY1RT3pNUVw7DVF
o+81RdbyNUUJ9jVFPfk1RXD8NUWj/zVF1gI2RQkGNkU9CTZFcAw2RaMPNkXWEjZFCRY2RT0Z
NkVsHDZFox82RdYiNkUJJjZFPSk2RXAsNkWjLzZF1jI2RQk2NkU9OTZFcDw2RaM/NkXWQjZF
CUY2RT1JNkVwTDZFs082RdZSNkUJVjZFPVk2RXBcNkWjXzZF1mI2RQlmNkU9aTZFcGw2RaNv
NkXWcjZFCXY2RT15NkVsfDZFn382RdaCNkUJhjZFPYk2RWyMNkWjjzZF1pI2RQmWNkU9mTZF
cJw2RaOfNkXWojZFCaY2RTipNkVwrDZFo682RdayNkUJtjZFPbk2RXC8NkWjvzZF1sI2RQnG
NkU4yTZFbMw2RaPPNkXS0jZFCdY2RT3ZNkVw3DZFo982RdbiNkUJ5jZFPek2RXDsNkWj7zZF
1vI2RQn2NkU9+TZFcPw2RaP/NkXWAjdFCQY3RT0JN0VwDDdFow83RdYSN0UJFjdFPRk3RXAc
N0WjHzdF1iI3RQkmN0U4KTdFbCw3RaMvN0XWMjdFBTY3RT05N0VwPDdFoz83RdJCN0UFRjdF
PUk3RXBMN0WjTzdF1lI3RQlWN0U9WTdFbFw3RaNfN0XWYjdFCWY3RT1pN0VwbDdFo283RdZy
N0UJdjdFOHk3RXB8N0WzfzdF0oI3RQWGN0U9iTdFcIw3RZ+PN0XWkjdFBZY3RT2ZN0VwnDdF
o583RdaiN0UJpjdFOKk3RXCsN0WjrzdF1rI3RQm2N0U9uTdFcLw3RZ+/N0XSwjdFCcY3RT3J
N0VwzDdFo883RdbSN0UJ1jdFONk3RWzcN0Wj3zdF1uI3RQXmN0U96TdFcOw3RaPvN0XW8jdF
CfY3RT35N0Vw/DdFo/83RdYCOEUJBjhFPQk4RXAMOEWfDzhF1hI4RQkWOEU9GThFcBw4RaMf
OEXWIjhFBSY4RT0pOEVwLDhFny84RdYyOEUJNjhFODk4RXA8OEWjPzhF1kI4RQVGOEU9SThF
bEw4RaNPOEXSUjhFCVY4RT1ZOEVwXDhFn184RdJiOEUJZjhFPWk4RXBsOEWfbzhF0nI4RQl2
OEU4eThFbHw4RaN/OEXWgjhFCYY4RTiJOEVwjDhFn484RdaSOEUFljhFPZk4RWycOEWfnzhF
1qI4RQmmOEU4qThFcKw4RaOvOEXWsjhFCbY4RT25OEVsvDhFo784RdbCOEUJxjhFOMk4RXDM
OEWjzzhF1tI4RQnWOEU42ThFcNw4RaPfOEXW4jhFCeY4RTjpOEVw7DhFo+84RdbyOEUF9jhF
OPk4RWz8OEWj/zhF0gI5RQkGOUU9CTlFcAw5RaMPOUXSEjlFCRY5RTgZOUVwHDlFnx85RdIi
OUUJJjlFPSk5RWwsOUWjLzlF1jI5RQk2OUU4OTlFcDw5RZ8/OUXSQjlFCUY5RT1JOUVwTDlF
n085RdJSOUUFVjlFPVk5RWxcOUWjXzlF1mI5RQlmOUU9aTlFbGw5RZ9vOUXScjlFBXY5RTh5
OUVsfDlFn385RdaCOUUJhjlFPYk5RXCMOUWfjzlF0pI5RQWWOUU9mTlFcJw5RaOfOUXSojlF
BaY5RT2pOUVsrDlFo685RdayOUUFtjlFPbk5RWy8OUWfvzlF0sI5RQnGOUU4yTlFcMw5RaPP
OUXW0jlFBdY5RTjZOUVw3DlFn985RdbiOUVk5jlFOOk5RWzsOUWj7zlF1vI5RQX2OUU9+TlF
bPw5RaP/OUXSAjpFCQY6RTgJOkVsDDpFnw86RdYSOkUJFjpFOBk6RXAcOkWjHzpF1iI6RQkm
OkU9KTpFbCw6RZ8vOkXWMjpFBTY6RTg5OkVwPDpFnz86RdZCOkUJRjpFPUk6RWxMOkWjTzpF
0lI6RQlWOkU4WTpFcFw6RaNfOkXSYjpFCWY6RThpOkVsbDpFp286RdJyOkUFdjpFPXk6RWx8
OkWjfzpF1oI6RQWGOkU4iTpFcIw6RZ+POkXSkjpFCZY6RTiZOkVwnDpFo586RdaiOkUJpjpF
Pak6RXCsOkWfrzpF0rI6RQW2OkU4uTpFcLw6RaO/OkXWwjpFBcY6RUHJOkVszDpFn886RdLS
OkUF1jpFONk6RWzcOkWf3zpF1uI6RQXmOkU96TpFcOw6RaPvOkXS8jpFBfY6RT35OkVs/DpF
n/86RdYCO0UFBjtFQQk7RXAMO0WfDztF1hI7RQUWO0U4GTtFbBw7RZ8fO0XSIjtFBSY7RTgp
O0VwLDtFoy87RdIyO0UFNjtFODk7RWw8O0WfPztF0kI7RQVGO0U9STtFbEw7RaNPO0ULUztF
BVY7RT1ZO0VsXDtFn187RdJiO0UJZjtFOGk7RWxsO0WfbztF0nI7RQl2O0U4eTtFbHw7RaN/
O0XSgjtFBYY7RTiJO0VsjDtFo487RdKSO0UFljtFOJk7RWycO0WjnztFFKM7RQWmO0U4qTtF
cKw7RZ+vO0XSsjtFBbY7RT25O0VwvDtFo787RdbCO0UFxjtFPck7RWzMO0WfzztF1tI7RQXW
O0U42TtFkdw7RaPfO0XS4jtFBeY7RTjpO0Vw7DtFn+87RdLyO0UF9jtFPfk7RXD8O0Wf/ztF
1gI8RQUGPEU4CTxFcAw8RZ8PPEXWEjxFBRY8RT0ZPEVsHDxF</AssayXData><AssayYData Points="900">pv0FP4N5CD8/lwo/excNP+gCED/yahE/AmcSP4+WEz+7jBQ/ejEVP644FT9ONhU/9WIWPxWQ
Fj/DThY/ZLAVP2d3Fz90OhY/sLQXP9xcFz8mBhc/E4wWPxUDFz9H5hU/Pr8VP8mMFj8psRU/
XQMXP64QFj9jtRY/UEMWPw/CFT8hNBY/ceYVP2DNFD8T8hQ/naYVP/heFD8oyxQ/ptgUP2ey
FD8zTxU/L4wTPwd6Ez8GFxQ/HSwVPyo/FD9ldhM/UzcUPzXAEz99SRM/kvUSP9tgFT+08hM/
srQTP3/SEz9q3BM/c6sSP7a5Ez8kRRQ/iH0TP1eGEj8CPRM/X78SP0BMEz8hPxE/96kSPxRH
Ez8t1xI/2HwSP/w0Ej+XKBM/TnETPyN8Ej8/wBI/zHwSPxTkET9CbRM/v2URP83nET8v1hI/
/6gRP+3lET/TDhI/EKQQP0IYEj/VOBI/VroQPwYxED9gRhA/1C4SP53HET8liBI/NpwQP43H
ED8JKBE/2OoRPwF8ET/4OhI/HhEPPyuGET9QshE/NDoRP1IqED/mlhE/bHoQPwphET8XMRA/
b28PP0FkED/DoxA/pxkQP8LtDz/VAxE/YjYRP3HXED8pbBA/iRcRP3LAED9ABhE/5egQP+wk
ED8EgQ8/uRAQPxjuDz/VzA8/w94PP7XJED9b9Q8/yvwPP4CtDz8MKRA/K9AQP3/nDz8WIRA/
KP0PP3VsED/IoA4/1hoQP5K8Dj9W/Q4/F1EQP4urDz9GhhA/oJUPP4eHDz+Vng8/bhcPP6PQ
Dz8DPg8/iQcQP4ETDz/uTBA/z9IPP71vDz9mug8/V34QP6XYDj8oRw4/kQAPP03qDj+tzw8/
Ru4OP9M5Dj+ZCA4/aD4PPye4Dj/bsA4/R5cQPwuvDj9i1w8/PBwPP5JsDz9DMg8/necOPxTt
Dj8rYg8/lfwNP1TaDz/IHw8/qlEOPyNmDj/nUA4/bT4PP73kDj8nsw4/SJwPP8tDDj8hOQ8/
UOgPP1NsDz8cew8/QrYOPwiJDz+Bmw8/oPoOP1/dDj8v7g0/PjMPPy8wDz8+ww8/bdUNP9YS
Dz85Ew8/EmoOP90wDz8fow4/GQoNP52rDj/42Q4/rD4OP1RGDz/wDQ8/1dsOPwBPDj/mTA4/
AeINP8k1Dz9vFg8/muUNPzmGDj+qGA8/llAOP0/+Dj862w0/VB8OP+VYDj8XYw0/DcMNP5f5
DT9pdA4/yH8OP0wqDz85BA4/QAUOP6U/Dz+usA0/tA4OP4GbDz84Sw4/F3EOP7j5Cz9Iaw0/
5toNP37WDz+7fQ4/BU8PP4tgDz8igw8/NJYOP33+Dj8Hhw4/j40OP1vpDj+Jxg4/vfENP5tq
Dj9Pyg0/lGYNP+jGDT/Ltg0/VVQNPxpKDT8m2Q0/yr0NP4sODz/oqw4/Z6cOP6FgDj/Zww4/
K/ENP5z6Dj/mjw8/IIYOP1RUDj+8FA8/XH0NP8/MDT9mwA0/OBMNP5qrDT8ZkQ4/HGEOPwKK
Dz+s+Qw/zBsOP7cVDj+k6A0/hMgOP7qdDT802g0/C9YOP3s6Dj+Jpg0/WNANPzPNDj/gQw8/
3zIOP96VDj9HNQ4/T8IOPz/EDT+o9g0/twwNP+vYDT/LkA4/zdMNP6K0DD98Zw4/mE8MP4Kt
DT90Gw4/EAAOP5Y5DT8B+g0/bSYPP0hHDz8GEg4/9I4NPzNWDT8ZMw8/pQcPP/t/DT/pPA0/
DYINPwYrDT+SNA0/D64NPwfyDT/L0Q4/5nwPP1jhDj/ZaQ4/6+YNP/VfDj9xWQ8/DyoOP1SR
DT9RPA4/aw8MP3PgDj+7CA4/VGcNP3RLDT9g0Q0/eFsOPyEBDT/+GA4/RGcNP7WhDj/5Iw4/
COUMP17JDD+mQA0/b1sNPypeDj+FeQ0/BFQOP+fvDj8EOA0/mo8NPyvADT9jdg4/ddYNP1Pc
DT8P0w0/2yINP5leDT9jFg0/9D4OP+vyDD9M1Q4/+Q0OP879DT/f0w0/s3kNP7JWDj+81A0/
YuIMP0jgDD9mAA0/zVoNP3HvDD/AxQ4/cmkOPyFkDT9dmg0/yDoNPxUfDj8muQ4/6DgNP11d
DT87yQ0//38OP2gWDz99Fg0/pPcOP3V8DT/tog0/LS4NPzzjDT/SwA4/L/0NP3QiDT/B3ww/
G1wOP3h5DT9U1A0/jGMNP1zWDj/JIQ0/6nYNPztpDz8rYQ0/LRsNP3NeDj+hOw4/n68NP3Vp
Dj9Dtg0/yeUMP0eCDD8jegs/b5ENP9i5DD/Dnw0/DDMNP95SDj+kNg4/auoOP2hxDT+T9A0/
QRgOP9yODj/ZKQ0/5FoOPwcXDj82agw/rFYOP6ThDT/QJg8/GKkMPxrSDT9hhw0/nQkOP7KA
DD/hyA0/u2sOP07qDD+9yAw/Ny0OP4iLDT84SA0/Fa4MP/82DT9plA0/PRENP9PIDT8gyAw/
FbwNP6CRDT/xwQ0/xt4NP97pDT/K9Qw/D9IOP+9hDT9nbQ0/oWQOP7m4DT+Y2w0/FrsNP/QR
Dj/ajw0//5QNP+KaDT8h+Q4/PeYNPz2RDT96dw0/CisNP2MJDT+l6g0/wMANP3MfDT9ziQ4/
xbENP4C+DT/sqw0/H5cNP/SnDT+QVQ4/YNwNPz0eDj9XdA0/oBkOP2LXDD8g5gw/LbsMPzlG
DT+2cww/2M0NPw3/DD+NzAw/xhkOP0+KDj/OKQ4/DhIOP7gRDT/8vw4/UkQOP0SODD/smA0/
F44NP3UjDT+2sg4/l1YOP+WbDT9y+g0/Eq0OP03uDD+AEw0/WbYNPx/tDT9fqQw/FY0NP0u1
DT9dbw0/a4sNP+1tDj9qpg0/qeAMP9b9DD8R8A0/L7sMP4m6DT+67gw/QVQNPw+LDT9lTQ0/
LJMOPxaXDD/5pA0/3LkNP/dCDj+P5w0/4EINPwlODT9WZg0/aCwOP5TZDT8QFQ0/wzMOP1Ws
DT8UMw4/9RAOP2EzDz9NOg0/dcANP4UQDj+ZRQ0/0dwOP22NDT/Chg4/7q8NP2IaDj+D6w0/
Y8EMP9uwDT8cCw4/RTcOP9moDT/d8ww/kWIOPygdDT95ww0/ibINPw46DT+81Q0/+SMNP0pq
DT/wQw4/sZEMP0dgDT/R5g0/658MP9S2DT8hNQ4/9tQMP7fMDT/kEw4/koAOP7rlDD8Kig0/
AAYOPxXbDT8tOQ4/F08OP5UsDT/ekAw/5bcNP/dpDT/llA0/ErANPxkIDj8QjA0/tooOPyAi
DT89nA0/tWMNP6AEDj+SqAw/N3YOP7mlDj/LiA4/kQkOP0yJDT9Uxg0/sTkNPxppDj/GaA0/
9DkOP5exDT+h7Qw/jDYPPzS8DT86UQ4/PV8NP2PDDT+rhw4/Q0QOP931DT/NKA4/pR8OP/MQ
Dz+gkA4/gE4NP2kODj8I8Q0/VLEOPxOgDT+tBw4/pKINP6GUDj9Uzg0/XP4NP38XDj/z4A0/
kWsNPzxuDj+85ww/VQIOP5MaDj82Vg0/SnINP2JDDj/7tg0/PgkNPzJMDj/8rw4/39kNP0TW
DT+tNQ4/WEcOP5ygDT9ZyA4/ChoOP9FUDT/ZoQw/UUINP8yGDT+FDA0/YLgNP34KDT+VAQ4/
hvcMP6xeDj8Z3Q0/rjUNP/nQDj+4xgw/AxEOP2U8Dj/21g4/xMYOP++eDj9ZPg4/dLYNP8L/
DD/HTw4/BpsMP1NtDT/l0w4/NHIOP74wDT852w0/kFgNP6OaDD+fFQ8/wFENP7AtDT9TkA4/
CJ0NP+FDDT9C8w0/u0cOP5ZjDT/9Ag4/9TQNPx+UDj+9Cg0//XIOPy4EDj+yfA0/Z48NPw6z
DT/M7Q0/vhcNPxlEDj+GRQ0/ISoOP+YMDj8/Fg4/ccsNPwTWDT8b+Q0/0NsNPz5ZDT+Vzg0/
vsYOP2H/DT9/XA4/RMgNP5E/DT/NMww//FYNP9dEDj9gZg0/mRsPP0OKDj81Og4/zUAOPx9e
Dj9lCQ8/gugOP29xDz/GWQ4/ozMOPwRaDD+GiA0/ZgIOP0tGDj/lBQ4/NAIOP4wlDz9xkww/
ezcOPy39DT8RaA4/NDQOP3JoDj/Veg0/lBoOP0ckDj+5Eg4/sLQNP/q7Dj8GSg0/44QNP1Gy
Dj/Kog0/stAMP88bDz9THw4/2GcNP7KKDj+4Pw0/z4EMP3kkDz9vpw0/7xYOP5JWDj/6VA0/
IF8OPz5pDD86ag0/BGIMP7ONDT9PYA4/dt4OP1slDj/jdgw/m/MNP0McDj8Cug0/tNoOP988
DT/oJA4/JLUMP1G+DT9Bgg4/ipMNPzU4Dj/PKQ8/hGoPP0WeDj/C/ww/+rgNPyWlDj/G+w0/
tMANPw+gDD+SeA0/iKENP6APDT9gyA4/uNINP0hYDj+JMw4/stYNP7gwDj/COA0/t/QNP3fO
DT8oxw4/H44OP20vDT+gjA0/be8OPwAYDj9nqw0/+HYOPw5yDT+ojw0/EJwNP1JUDj9oEQ4/
rIUNPzOzDT+TaQ0/ResOP+/IDj8+qQ4/sqwOPwgbDT9srg4/CBYOP/FTDz952w4/rMoMPyTK
DT+35w4/kCIPP/MfDz82lA8/lcENP8QUDj9n0Q4/9f4OPyWmDj9bgw4/aOQOPylMDz80Hg8/
beMOP/JwDz+VHQ8/S54NPzh3Dj+68g0/u+QNP+9HDj/DRw4/qToOPzUCDz9rpg4/6R4OP4Qp
Dj+ljw4/hMsOP5w8Dz+HOw0/cz0OP09PDj+uaw4/4YkOP9AaDj/Sug4/kMUOPwlRDj9z+w4/
pJ0NP04VDz97jBA/TzQOP7WODj9F+A0/V/4NP7XqDj98+g0/</AssayYData></Step><Step><CommonData><SampleLocation>11</SampleLocation><SampleID></SampleID><SampleGroup></SampleGroup><SampleInfo></SampleInfo><SampleRow>A</SampleRow><SamplePlate>1</SamplePlate><WellType>REGENERATION</WellType><Concentration>-1</Concentration><ConcentrationUnits>µg/ml</ConcentrationUnits><MolarConcentration>-1</MolarConcentration><MolarConcUnits>nM</MolarConcUnits><MolecularWeight>-1</MolecularWeight><Temperature>25</Temperature><StartTime>7181031</StartTime><AssayTime>5</AssayTime></CommonData><FlowRate>1000</FlowRate><StepType>KREGENERATION</StepType><StepName>Regeneration</StepName><StepStatus>OK</StepStatus><ActualTime>5.00005</ActualTime><CycleTime>0.2</CycleTime><AssayXData Points="25">nx88RdIiPEUBJjxFOSk8RWgsPEWfLzxF0jI8RQU2PEU5OTxFbDw8RZ8/PEXSQjxFBUY8RTlJ
PEVsTDxFn088RdJSPEUFVjxFOVk8RWxcPEWfXzxF0mI8RQVmPEU5aTxFbGw8RQ==</AssayXData><AssayYData Points="25">dcb7v3eADsDgRBXAU5AZwALiHMBp6h/A2nMiwMdwJMD28yXAamInwFq9KMDsCyrA33QrwN5A
LMCXWC3AvEEuwOEZL8Ba5S/Aw60wwCN3McDtETLAU7IywBIsM8BxrzPAHMQzwA==</AssayYData></Step><Step><CommonData><SampleLocation>12</SampleLocation><SampleID></SampleID><SampleGroup></SampleGroup><SampleInfo></SampleInfo><SampleRow>A</SampleRow><SamplePlate>1</SamplePlate><WellType>NEUTRALIZATION</WellType><Concentration>-1</Concentration><ConcentrationUnits>µg/ml</ConcentrationUnits><MolarConcentration>-1</MolarConcentration><MolarConcUnits>nM</MolarConcUnits><MolecularWeight>-1</MolecularWeight><Temperature>25</Temperature><StartTime>7196963</StartTime><AssayTime>5</AssayTime></CommonData><FlowRate>1000</FlowRate><StepType>KREGENERATION</StepType><StepName>Regeneration</StepName><StepStatus>OK</StepStatus><ActualTime>5.00298</ActualTime><CycleTime>0.2</CycleTime><AssayXData Points="25">n288Rc5yPEUBdjxFNXk8RWh8PEWbfzxFzoI8RQGGPEU5iTxFbIw8RZuPPEXSkjxFAZY8RTmZ
PEWVnDxFn588Rc6iPEUFpjxFNak8RWisPEWfrzxFzrI8RQW2PEVJuTxFeLw8RQ==</AssayXData><AssayYData Points="25">xmuFPmXvcT6Aq4E+Cs+MPj/8lz44E5w+QqSjPgi2qD6T9qw+QryxPrt/sj5baLY+QdW6PmS5
uz7GI8E+SDXBPvp1wD40b8U+x+7EPgtgxj4p6cY+21vKPubByj4FcMo+S5rNPg==</AssayYData></Step><Step><CommonData><SampleLocation>11</SampleLocation><SampleID></SampleID><SampleGroup></SampleGroup><SampleInfo></SampleInfo><SampleRow>A</SampleRow><SamplePlate>1</SamplePlate><WellType>REGENERATION</WellType><Concentration>-1</Concentration><ConcentrationUnits>µg/ml</ConcentrationUnits><MolarConcentration>-1</MolarConcentration><MolarConcUnits>nM</MolarConcUnits><MolecularWeight>-1</MolecularWeight><Temperature>25</Temperature><StartTime>7213020</StartTime><AssayTime>5</AssayTime></CommonData><FlowRate>1000</FlowRate><StepType>KREGENERATION</StepType><StepName>Regeneration</StepName><StepStatus>OK</StepStatus><ActualTime>5.00005</ActualTime><CycleTime>0.2</CycleTime><AssayXData Points="25">q788Rd7CPEURxjxFRck8RXTMPEWrzzxF3tI8RQ3WPEVB2TxFeNw8RaffPEXe4jxFEeY8RUXp
PEV07DxFq+88Rd7yPEUR9jxFRfk8RXj8PEWn/zxF3gI9RREGPUVBCT1FeAw9RQ==</AssayXData><AssayYData Points="25">u1cUwM1hIcAOtybAMiUpwI9TK8DK1CzA0QAuwEBlL8DJYDDAyhUxwLcsMsBxCjPAo0kzwJDi
M8CBRjTAczQ1wPZtNcD8TjbA7ks2wLn7NsBWMzfAv6I3wM+AN8DCTjjA8384wA==</AssayYData></Step><Step><CommonData><SampleLocation>12</SampleLocation><SampleID></SampleID><SampleGroup></SampleGroup><SampleInfo></SampleInfo><SampleRow>A</SampleRow><SamplePlate>1</SamplePlate><WellType>NEUTRALIZATION</WellType><Concentration>-1</Concentration><ConcentrationUnits>µg/ml</ConcentrationUnits><MolarConcentration>-1</MolarConcentration><MolarConcUnits>nM</MolarConcUnits><MolecularWeight>-1</MolecularWeight><Temperature>25</Temperature><StartTime>7228981</StartTime><AssayTime>5</AssayTime></CommonData><FlowRate>1000</FlowRate><StepType>KREGENERATION</StepType><StepName>Regeneration</StepName><StepStatus>OK</StepStatus><ActualTime>4.99907</ActualTime><CycleTime>0.2</CycleTime><AssayXData Points="25">qw89RdoSPUURFj1FQRk9RXQcPUWnHz1F2iI9RQ0mPUVpKT1FdCw9RacvPUXaMj1FDTY9RUE5
PUV0PD1Fpz89RdpCPUUNRj1FQUk9RXRMPUWnTz1F2lI9RQ1WPUVBWT1FdFw9RQ==</AssayXData><AssayYData Points="25">86OGPs4Lgj5ZvIw+5v+XPsJWoD4liKo+gf+vPufvtj51v7o++T++PixrwT5MO8Q+8OTFPhaV
yD6ZxMo+PMDLPkF7zT5EE9I+kQnUPtuN0j7rltU+3JvWPpuN1z5eedg+rBLZPg==</AssayYData></Step><Step><CommonData><SampleLocation>11</SampleLocation><SampleID></SampleID><SampleGroup></SampleGroup><SampleInfo></SampleInfo><SampleRow>A</SampleRow><SamplePlate>1</SamplePlate><WellType>REGENERATION</WellType><Concentration>-1</Concentration><ConcentrationUnits>µg/ml</ConcentrationUnits><MolarConcentration>-1</MolarConcentration><MolarConcUnits>nM</MolarConcUnits><MolecularWeight>-1</MolecularWeight><Temperature>25</Temperature><StartTime>7245096</StartTime><AssayTime>5</AssayTime></CommonData><FlowRate>1000</FlowRate><StepType>KREGENERATION</StepType><StepName>Regeneration</StepName><StepStatus>OK</StepStatus><ActualTime>4.99907</ActualTime><CycleTime>0.2</CycleTime><AssayXData Points="25">p189RdZiPUUJZj1FPWk9RXBsPUWjbz1F2nI9RQl2PUU9eT1FcHw9RaN/PUXWgj1FCYY9RT2J
PUVwjD1Fs489RdaSPUUNlj1FQZk9RXCcPUWnnz1F1qI9RQ2mPUU9qT1FcKw9RQ==</AssayXData><AssayYData Points="25">foIUwOOtIsBPUyfADhMqwP/pK8CDjy3A4govwBESMMCYAjHAbHQxwHVOMsAvNjPAO8EzwKxK
NMAV+jTAoFs1wDKoNcBIDjbAMnw2wLP4NsDlzjbAhUg3wCnsN8AFBTjAmG04wA==</AssayYData></Step><Step><CommonData><SampleLocation>12</SampleLocation><SampleID></SampleID><SampleGroup></SampleGroup><SampleInfo></SampleInfo><SampleRow>A</SampleRow><SamplePlate>1</SamplePlate><WellType>NEUTRALIZATION</WellType><Concentration>-1</Concentration><ConcentrationUnits>µg/ml</ConcentrationUnits><MolarConcentration>-1</MolarConcentration><MolarConcUnits>nM</MolarConcUnits><MolecularWeight>-1</MolecularWeight><Temperature>25</Temperature><StartTime>7261205</StartTime><AssayTime>5</AssayTime></CommonData><FlowRate>1000</FlowRate><StepType>KREGENERATION</StepType><StepName>Regeneration</StepName><StepStatus>OK</StepStatus><ActualTime>4.99907</ActualTime><CycleTime>0.2</CycleTime><AssayXData Points="25">o689ReKyPUUJtj1FPbk9RXC8PUWfvz1F1sI9RQnGPUU5yT1FbMw9RZ/PPUXW0j1FBdY9RTnZ
PUVs3D1Fn989RdLiPUUF5j1FOek9RXDsPUWj7z1F1vI9RQX2PUU9+T1FbPw9RQ==</AssayXData><AssayYData Points="25">y3mWPs4ckz6P4KA+rVWqPqCpsj6Z2bo+9UbAPgQTxj5Z1ss+dFrQPtjj0T6oYNc+4GPaPhrC
3D74ON0+lyPePu104D6OzOQ+kg/kProB6D53Peg+/kToPrpi6z6jK+0+HsTuPg==</AssayYData></Step></KineticsData></ExperimentResults>
