# Supplementary material for: Functional development of a V3/glycan-specific broadly neutralizing antibody isolated from a case of HIV superinfection
Source: eLife. 2021 Jul 15;10:e68110. doi: 10.7554/eLife.68110 (PMC8376252; doi:10.7554/eLife.68110)
Supplement: Figure 2—source data 2. [file elife-68110-fig2-data2.zip › QA013.2 Dbl Ref_21.02.04/02.04.21/QA013.2 Lineage Replicates_21.02.04/OctetExperiment.log]

2021/02/04 13:30:33	Experiment started
2021/02/04 13:30:33	Starting new step
2021/02/04 13:30:33	Plate 1 temperature = 25 C
2021/02/04 13:30:33	Waiting to pick up sensor location A5
2021/02/04 13:30:34	Picking sensors location A5
2021/02/04 13:30:42	Checking sensors location A5
2021/02/04 13:30:43	Sensor 1: Integration Time = 3.22 ms
2021/02/04 13:30:43	Sensor 2: Integration Time = 3.10 ms
2021/02/04 13:30:43	Sensor 3: Integration Time = 3.03 ms
2021/02/04 13:30:43	Sensor 4: Integration Time = 3.22 ms
2021/02/04 13:30:43	Sensor 5: Integration Time = 3.12 ms
2021/02/04 13:30:43	Sensor 6: Integration Time = 3.37 ms
2021/02/04 13:30:43	Sensor 7: Integration Time = 3.48 ms
2021/02/04 13:30:43	Sensor 8: Integration Time = 3.11 ms
2021/02/04 13:30:51	Picking sensors completed location A5
2021/02/04 13:30:51	Plate 1 temperature = 25 C
2021/02/04 13:30:51	Ready to move to sample location A1
2021/02/04 13:30:51	Moving to sample location A1
2021/02/04 13:30:55	Arrived at sample location A1
2021/02/04 13:30:55	Waiting to start sample location A1
2021/02/04 13:30:56	Processing sample location A1
2021/02/04 13:31:55	Sample completed location A1
2021/02/04 13:31:55	Waiting to start new step
2021/02/04 13:31:56	Starting new step
2021/02/04 13:31:56	Ready to move to sample location A11
2021/02/04 13:31:56	Moving to sample location A11
2021/02/04 13:32:05	Arrived at sample location A11
2021/02/04 13:32:05	Waiting to start sample location A11
2021/02/04 13:32:05	Processing sample location A11
2021/02/04 13:32:09	Sample completed location A11
2021/02/04 13:32:09	Waiting to start new step
2021/02/04 13:32:10	Starting new step
2021/02/04 13:32:10	Ready to move to sample location A12
2021/02/04 13:32:10	Moving to sample location A12
2021/02/04 13:32:20	Arrived at sample location A12
2021/02/04 13:32:21	Waiting to start sample location A12
2021/02/04 13:32:21	Processing sample location A12
2021/02/04 13:32:25	Sample completed location A12
2021/02/04 13:32:26	Waiting to start new step
2021/02/04 13:32:26	Starting new step
2021/02/04 13:32:26	Ready to move to sample location A11
2021/02/04 13:32:26	Moving to sample location A11
2021/02/04 13:32:37	Arrived at sample location A11
2021/02/04 13:32:37	Waiting to start sample location A11
2021/02/04 13:32:37	Processing sample location A11
2021/02/04 13:32:41	Sample completed location A11
2021/02/04 13:32:42	Waiting to start new step
2021/02/04 13:32:42	Starting new step
2021/02/04 13:32:42	Ready to move to sample location A12
2021/02/04 13:32:42	Moving to sample location A12
2021/02/04 13:32:53	Arrived at sample location A12
2021/02/04 13:32:53	Waiting to start sample location A12
2021/02/04 13:32:53	Processing sample location A12
2021/02/04 13:32:58	Sample completed location A12
2021/02/04 13:32:58	Waiting to start new step
2021/02/04 13:32:58	Starting new step
2021/02/04 13:32:59	Ready to move to sample location A11
2021/02/04 13:32:59	Moving to sample location A11
2021/02/04 13:33:09	Arrived at sample location A11
2021/02/04 13:33:09	Waiting to start sample location A11
2021/02/04 13:33:09	Processing sample location A11
2021/02/04 13:33:14	Sample completed location A11
2021/02/04 13:33:14	Waiting to start new step
2021/02/04 13:33:14	Starting new step
2021/02/04 13:33:15	Ready to move to sample location A12
2021/02/04 13:33:15	Moving to sample location A12
2021/02/04 13:33:25	Arrived at sample location A12
2021/02/04 13:33:25	Waiting to start sample location A12
2021/02/04 13:33:25	Processing sample location A12
2021/02/04 13:33:30	Sample completed location A12
2021/02/04 13:33:30	Waiting to start new step
2021/02/04 13:33:30	Starting new step
2021/02/04 13:33:31	Ready to move to sample location A1
2021/02/04 13:33:31	Moving to sample location A1
2021/02/04 13:33:40	Arrived at sample location A1
2021/02/04 13:33:40	Waiting to start sample location A1
2021/02/04 13:33:40	Processing sample location A1
2021/02/04 13:34:40	Sample completed location A1
2021/02/04 13:34:40	Waiting to start new step
2021/02/04 13:34:40	Starting new step
2021/02/04 13:34:40	Ready to move to sample location A2
2021/02/04 13:34:40	Moving to sample location A2
2021/02/04 13:34:45	Arrived at sample location A2
2021/02/04 13:34:45	Waiting to start sample location A2
2021/02/04 13:34:45	Processing sample location A2
2021/02/04 13:36:05	Sample completed location A2
2021/02/04 13:36:05	Waiting to start new step
2021/02/04 13:36:06	Starting new step
2021/02/04 13:36:06	Ready to move to sample location A1
2021/02/04 13:36:06	Moving to sample location A1
2021/02/04 13:36:11	Arrived at sample location A1
2021/02/04 13:36:11	Waiting to start sample location A1
2021/02/04 13:36:11	Processing sample location A1
2021/02/04 13:37:10	Sample completed location A1
2021/02/04 13:37:11	Waiting to start new step
2021/02/04 13:37:11	Starting new step
2021/02/04 13:37:11	Ready to move to sample location A8
2021/02/04 13:37:11	Moving to sample location A8
2021/02/04 13:37:19	Arrived at sample location A8
2021/02/04 13:37:19	Waiting to start sample location A8
2021/02/04 13:37:19	Processing sample location A8
2021/02/04 13:40:19	Sample completed location A8
2021/02/04 13:40:19	Waiting to start new step
2021/02/04 13:40:19	Starting new step
2021/02/04 13:40:20	Ready to move to sample location A1
2021/02/04 13:40:20	Moving to sample location A1
2021/02/04 13:40:27	Arrived at sample location A1
2021/02/04 13:40:27	Waiting to start sample location A1
2021/02/04 13:40:27	Processing sample location A1
2021/02/04 13:43:27	Sample completed location A1
2021/02/04 13:43:27	Waiting to start new step
2021/02/04 13:43:27	Starting new step
2021/02/04 13:43:28	Ready to move to sample location A11
2021/02/04 13:43:28	Moving to sample location A11
2021/02/04 13:43:36	Arrived at sample location A11
2021/02/04 13:43:36	Waiting to start sample location A11
2021/02/04 13:43:36	Processing sample location A11
2021/02/04 13:43:41	Sample completed location A11
2021/02/04 13:43:41	Waiting to start new step
2021/02/04 13:43:41	Starting new step
2021/02/04 13:43:42	Ready to move to sample location A12
2021/02/04 13:43:42	Moving to sample location A12
2021/02/04 13:43:52	Arrived at sample location A12
2021/02/04 13:43:52	Waiting to start sample location A12
2021/02/04 13:43:52	Processing sample location A12
2021/02/04 13:43:57	Sample completed location A12
2021/02/04 13:43:57	Waiting to start new step
2021/02/04 13:43:58	Starting new step
2021/02/04 13:43:58	Ready to move to sample location A11
2021/02/04 13:43:58	Moving to sample location A11
2021/02/04 13:44:08	Arrived at sample location A11
2021/02/04 13:44:08	Waiting to start sample location A11
2021/02/04 13:44:08	Processing sample location A11
2021/02/04 13:44:13	Sample completed location A11
2021/02/04 13:44:13	Waiting to start new step
2021/02/04 13:44:14	Starting new step
2021/02/04 13:44:14	Ready to move to sample location A12
2021/02/04 13:44:14	Moving to sample location A12
2021/02/04 13:44:24	Arrived at sample location A12
2021/02/04 13:44:25	Waiting to start sample location A12
2021/02/04 13:44:25	Processing sample location A12
2021/02/04 13:44:29	Sample completed location A12
2021/02/04 13:44:29	Waiting to start new step
2021/02/04 13:44:30	Starting new step
2021/02/04 13:44:30	Ready to move to sample location A11
2021/02/04 13:44:30	Moving to sample location A11
2021/02/04 13:44:40	Arrived at sample location A11
2021/02/04 13:44:40	Waiting to start sample location A11
2021/02/04 13:44:41	Processing sample location A11
2021/02/04 13:44:45	Sample completed location A11
2021/02/04 13:44:45	Waiting to start new step
2021/02/04 13:44:46	Starting new step
2021/02/04 13:44:46	Ready to move to sample location A12
2021/02/04 13:44:46	Moving to sample location A12
2021/02/04 13:44:57	Arrived at sample location A12
2021/02/04 13:44:57	Waiting to start sample location A12
2021/02/04 13:44:57	Processing sample location A12
2021/02/04 13:45:01	Sample completed location A12
2021/02/04 13:45:01	Waiting to start new step
2021/02/04 13:45:02	Starting new step
2021/02/04 13:45:02	Ready to move to sample location A1
2021/02/04 13:45:02	Moving to sample location A1
2021/02/04 13:45:11	Arrived at sample location A1
2021/02/04 13:45:11	Waiting to start sample location A1
2021/02/04 13:45:11	Processing sample location A1
2021/02/04 13:46:11	Sample completed location A1
2021/02/04 13:46:11	Waiting to start new step
2021/02/04 13:46:11	Starting new step
2021/02/04 13:46:11	Ready to move to sample location A3
2021/02/04 13:46:12	Moving to sample location A3
2021/02/04 13:46:17	Arrived at sample location A3
2021/02/04 13:46:17	Waiting to start sample location A3
2021/02/04 13:46:17	Processing sample location A3
2021/02/04 13:47:36	Sample completed location A3
2021/02/04 13:47:37	Waiting to start new step
2021/02/04 13:47:37	Starting new step
2021/02/04 13:47:37	Ready to move to sample location A1
2021/02/04 13:47:37	Moving to sample location A1
2021/02/04 13:47:43	Arrived at sample location A1
2021/02/04 13:47:43	Waiting to start sample location A1
2021/02/04 13:47:43	Processing sample location A1
2021/02/04 13:48:42	Sample completed location A1
2021/02/04 13:48:43	Waiting to start new step
2021/02/04 13:48:43	Starting new step
2021/02/04 13:48:43	Ready to move to sample location A8
2021/02/04 13:48:43	Moving to sample location A8
2021/02/04 13:48:51	Arrived at sample location A8
2021/02/04 13:48:51	Waiting to start sample location A8
2021/02/04 13:48:51	Processing sample location A8
2021/02/04 13:51:51	Sample completed location A8
2021/02/04 13:51:51	Waiting to start new step
2021/02/04 13:51:51	Starting new step
2021/02/04 13:51:51	Ready to move to sample location A1
2021/02/04 13:51:51	Moving to sample location A1
2021/02/04 13:51:59	Arrived at sample location A1
2021/02/04 13:51:59	Waiting to start sample location A1
2021/02/04 13:51:59	Processing sample location A1
2021/02/04 13:54:59	Sample completed location A1
2021/02/04 13:54:59	Waiting to start new step
2021/02/04 13:54:59	Starting new step
2021/02/04 13:55:00	Ready to move to sample location A11
2021/02/04 13:55:00	Moving to sample location A11
2021/02/04 13:55:08	Arrived at sample location A11
2021/02/04 13:55:08	Waiting to start sample location A11
2021/02/04 13:55:08	Processing sample location A11
2021/02/04 13:55:13	Sample completed location A11
2021/02/04 13:55:13	Waiting to start new step
2021/02/04 13:55:13	Starting new step
2021/02/04 13:55:14	Ready to move to sample location A12
2021/02/04 13:55:14	Moving to sample location A12
2021/02/04 13:55:24	Arrived at sample location A12
2021/02/04 13:55:24	Waiting to start sample location A12
2021/02/04 13:55:24	Processing sample location A12
2021/02/04 13:55:29	Sample completed location A12
2021/02/04 13:55:29	Waiting to start new step
2021/02/04 13:55:29	Starting new step
2021/02/04 13:55:30	Ready to move to sample location A11
2021/02/04 13:55:30	Moving to sample location A11
2021/02/04 13:55:40	Arrived at sample location A11
2021/02/04 13:55:40	Waiting to start sample location A11
2021/02/04 13:55:40	Processing sample location A11
2021/02/04 13:55:45	Sample completed location A11
2021/02/04 13:55:45	Waiting to start new step
2021/02/04 13:55:46	Starting new step
2021/02/04 13:55:46	Ready to move to sample location A12
2021/02/04 13:55:46	Moving to sample location A12
2021/02/04 13:55:56	Arrived at sample location A12
2021/02/04 13:55:56	Waiting to start sample location A12
2021/02/04 13:55:56	Processing sample location A12
2021/02/04 13:56:01	Sample completed location A12
2021/02/04 13:56:01	Waiting to start new step
2021/02/04 13:56:02	Starting new step
2021/02/04 13:56:02	Ready to move to sample location A11
2021/02/04 13:56:02	Moving to sample location A11
2021/02/04 13:56:12	Arrived at sample location A11
2021/02/04 13:56:13	Waiting to start sample location A11
2021/02/04 13:56:13	Processing sample location A11
2021/02/04 13:56:17	Sample completed location A11
2021/02/04 13:56:17	Waiting to start new step
2021/02/04 13:56:18	Starting new step
2021/02/04 13:56:18	Ready to move to sample location A12
2021/02/04 13:56:18	Moving to sample location A12
2021/02/04 13:56:29	Arrived at sample location A12
2021/02/04 13:56:29	Waiting to start sample location A12
2021/02/04 13:56:29	Processing sample location A12
2021/02/04 13:56:33	Sample completed location A12
2021/02/04 13:56:34	Waiting to start new step
2021/02/04 13:56:34	Starting new step
2021/02/04 13:56:34	Ready to move to sample location A1
2021/02/04 13:56:34	Moving to sample location A1
2021/02/04 13:56:43	Arrived at sample location A1
2021/02/04 13:56:44	Waiting to start sample location A1
2021/02/04 13:56:44	Processing sample location A1
2021/02/04 13:57:43	Sample completed location A1
2021/02/04 13:57:43	Waiting to start new step
2021/02/04 13:57:44	Starting new step
2021/02/04 13:57:44	Ready to move to sample location A4
2021/02/04 13:57:44	Moving to sample location A4
2021/02/04 13:57:49	Arrived at sample location A4
2021/02/04 13:57:49	Waiting to start sample location A4
2021/02/04 13:57:49	Processing sample location A4
2021/02/04 13:59:09	Sample completed location A4
2021/02/04 13:59:09	Waiting to start new step
2021/02/04 13:59:10	Starting new step
2021/02/04 13:59:10	Ready to move to sample location A1
2021/02/04 13:59:10	Moving to sample location A1
2021/02/04 13:59:15	Arrived at sample location A1
2021/02/04 13:59:16	Waiting to start sample location A1
2021/02/04 13:59:16	Processing sample location A1
2021/02/04 14:00:15	Sample completed location A1
2021/02/04 14:00:16	Waiting to start new step
2021/02/04 14:00:16	Starting new step
2021/02/04 14:00:16	Ready to move to sample location A8
2021/02/04 14:00:16	Moving to sample location A8
2021/02/04 14:00:24	Arrived at sample location A8
2021/02/04 14:00:24	Waiting to start sample location A8
2021/02/04 14:00:24	Processing sample location A8
2021/02/04 14:03:23	Sample completed location A8
2021/02/04 14:03:24	Waiting to start new step
2021/02/04 14:03:24	Starting new step
2021/02/04 14:03:24	Ready to move to sample location A1
2021/02/04 14:03:24	Moving to sample location A1
2021/02/04 14:03:32	Arrived at sample location A1
2021/02/04 14:03:32	Waiting to start sample location A1
2021/02/04 14:03:32	Processing sample location A1
2021/02/04 14:06:31	Sample completed location A1
2021/02/04 14:06:32	Waiting to start new step
2021/02/04 14:06:32	Starting new step
2021/02/04 14:06:32	Ready to move to sample location A11
2021/02/04 14:06:32	Moving to sample location A11
2021/02/04 14:06:41	Arrived at sample location A11
2021/02/04 14:06:41	Waiting to start sample location A11
2021/02/04 14:06:41	Processing sample location A11
2021/02/04 14:06:46	Sample completed location A11
2021/02/04 14:06:46	Waiting to start new step
2021/02/04 14:06:46	Starting new step
2021/02/04 14:06:46	Ready to move to sample location A12
2021/02/04 14:06:47	Moving to sample location A12
2021/02/04 14:06:57	Arrived at sample location A12
2021/02/04 14:06:57	Waiting to start sample location A12
2021/02/04 14:06:57	Processing sample location A12
2021/02/04 14:07:02	Sample completed location A12
2021/02/04 14:07:02	Waiting to start new step
2021/02/04 14:07:02	Starting new step
2021/02/04 14:07:02	Ready to move to sample location A11
2021/02/04 14:07:03	Moving to sample location A11
2021/02/04 14:07:13	Arrived at sample location A11
2021/02/04 14:07:13	Waiting to start sample location A11
2021/02/04 14:07:13	Processing sample location A11
2021/02/04 14:07:18	Sample completed location A11
2021/02/04 14:07:18	Waiting to start new step
2021/02/04 14:07:18	Starting new step
2021/02/04 14:07:18	Ready to move to sample location A12
2021/02/04 14:07:18	Moving to sample location A12
2021/02/04 14:07:29	Arrived at sample location A12
2021/02/04 14:07:29	Waiting to start sample location A12
2021/02/04 14:07:29	Processing sample location A12
2021/02/04 14:07:33	Sample completed location A12
2021/02/04 14:07:34	Waiting to start new step
2021/02/04 14:07:34	Starting new step
2021/02/04 14:07:34	Ready to move to sample location A11
2021/02/04 14:07:35	Moving to sample location A11
2021/02/04 14:07:45	Arrived at sample location A11
2021/02/04 14:07:45	Waiting to start sample location A11
2021/02/04 14:07:45	Processing sample location A11
2021/02/04 14:07:50	Sample completed location A11
2021/02/04 14:07:50	Waiting to start new step
2021/02/04 14:07:50	Starting new step
2021/02/04 14:07:51	Ready to move to sample location A12
2021/02/04 14:07:51	Moving to sample location A12
2021/02/04 14:08:01	Arrived at sample location A12
2021/02/04 14:08:01	Waiting to start sample location A12
2021/02/04 14:08:01	Processing sample location A12
2021/02/04 14:08:06	Sample completed location A12
2021/02/04 14:08:06	Waiting to start new step
2021/02/04 14:08:06	Starting new step
2021/02/04 14:08:07	Ready to move to sample location A1
2021/02/04 14:08:07	Moving to sample location A1
2021/02/04 14:08:16	Arrived at sample location A1
2021/02/04 14:08:16	Waiting to start sample location A1
2021/02/04 14:08:16	Processing sample location A1
2021/02/04 14:09:16	Sample completed location A1
2021/02/04 14:09:16	Waiting to start new step
2021/02/04 14:09:16	Starting new step
2021/02/04 14:09:16	Ready to move to sample location A5
2021/02/04 14:09:17	Moving to sample location A5
2021/02/04 14:09:22	Arrived at sample location A5
2021/02/04 14:09:22	Waiting to start sample location A5
2021/02/04 14:09:22	Processing sample location A5
2021/02/04 14:10:42	Sample completed location A5
2021/02/04 14:10:42	Waiting to start new step
2021/02/04 14:10:43	Starting new step
2021/02/04 14:10:43	Ready to move to sample location A1
2021/02/04 14:10:43	Moving to sample location A1
2021/02/04 14:10:49	Arrived at sample location A1
2021/02/04 14:10:49	Waiting to start sample location A1
2021/02/04 14:10:49	Processing sample location A1
2021/02/04 14:11:49	Sample completed location A1
2021/02/04 14:11:49	Waiting to start new step
2021/02/04 14:11:49	Starting new step
2021/02/04 14:11:50	Ready to move to sample location A9
2021/02/04 14:11:50	Moving to sample location A9
2021/02/04 14:11:57	Arrived at sample location A9
2021/02/04 14:11:57	Waiting to start sample location A9
2021/02/04 14:11:57	Processing sample location A9
2021/02/04 14:14:57	Sample completed location A9
2021/02/04 14:14:58	Waiting to start new step
2021/02/04 14:14:58	Starting new step
2021/02/04 14:14:58	Ready to move to sample location A1
2021/02/04 14:14:58	Moving to sample location A1
2021/02/04 14:15:06	Arrived at sample location A1
2021/02/04 14:15:06	Waiting to start sample location A1
2021/02/04 14:15:06	Processing sample location A1
2021/02/04 14:18:06	Sample completed location A1
2021/02/04 14:18:06	Waiting to start new step
2021/02/04 14:18:06	Starting new step
2021/02/04 14:18:07	Ready to move to sample location A11
2021/02/04 14:18:07	Moving to sample location A11
2021/02/04 14:18:15	Arrived at sample location A11
2021/02/04 14:18:15	Waiting to start sample location A11
2021/02/04 14:18:15	Processing sample location A11
2021/02/04 14:18:20	Sample completed location A11
2021/02/04 14:18:20	Waiting to start new step
2021/02/04 14:18:21	Starting new step
2021/02/04 14:18:21	Ready to move to sample location A12
2021/02/04 14:18:21	Moving to sample location A12
2021/02/04 14:18:31	Arrived at sample location A12
2021/02/04 14:18:31	Waiting to start sample location A12
2021/02/04 14:18:31	Processing sample location A12
2021/02/04 14:18:36	Sample completed location A12
2021/02/04 14:18:36	Waiting to start new step
2021/02/04 14:18:37	Starting new step
2021/02/04 14:18:37	Ready to move to sample location A11
2021/02/04 14:18:37	Moving to sample location A11
2021/02/04 14:18:48	Arrived at sample location A11
2021/02/04 14:18:48	Waiting to start sample location A11
2021/02/04 14:18:48	Processing sample location A11
2021/02/04 14:18:52	Sample completed location A11
2021/02/04 14:18:52	Waiting to start new step
2021/02/04 14:18:53	Starting new step
2021/02/04 14:18:53	Ready to move to sample location A12
2021/02/04 14:18:53	Moving to sample location A12
2021/02/04 14:19:03	Arrived at sample location A12
2021/02/04 14:19:04	Waiting to start sample location A12
2021/02/04 14:19:04	Processing sample location A12
2021/02/04 14:19:08	Sample completed location A12
2021/02/04 14:19:09	Waiting to start new step
2021/02/04 14:19:09	Starting new step
2021/02/04 14:19:09	Ready to move to sample location A11
2021/02/04 14:19:09	Moving to sample location A11
2021/02/04 14:19:20	Arrived at sample location A11
2021/02/04 14:19:20	Waiting to start sample location A11
2021/02/04 14:19:20	Processing sample location A11
2021/02/04 14:19:24	Sample completed location A11
2021/02/04 14:19:25	Waiting to start new step
2021/02/04 14:19:25	Starting new step
2021/02/04 14:19:25	Ready to move to sample location A12
2021/02/04 14:19:25	Moving to sample location A12
2021/02/04 14:19:36	Arrived at sample location A12
2021/02/04 14:19:36	Waiting to start sample location A12
2021/02/04 14:19:36	Processing sample location A12
2021/02/04 14:19:40	Sample completed location A12
2021/02/04 14:19:41	Waiting to start new step
2021/02/04 14:19:41	Starting new step
2021/02/04 14:19:41	Ready to move to sample location A1
2021/02/04 14:19:41	Moving to sample location A1
2021/02/04 14:19:50	Arrived at sample location A1
2021/02/04 14:19:50	Waiting to start sample location A1
2021/02/04 14:19:51	Processing sample location A1
2021/02/04 14:20:50	Sample completed location A1
2021/02/04 14:20:50	Waiting to start new step
2021/02/04 14:20:51	Starting new step
2021/02/04 14:20:51	Ready to move to sample location A6
2021/02/04 14:20:51	Moving to sample location A6
2021/02/04 14:20:58	Arrived at sample location A6
2021/02/04 14:20:58	Waiting to start sample location A6
2021/02/04 14:20:58	Processing sample location A6
2021/02/04 14:22:17	Sample completed location A6
2021/02/04 14:22:18	Waiting to start new step
2021/02/04 14:22:18	Starting new step
2021/02/04 14:22:18	Ready to move to sample location A1
2021/02/04 14:22:18	Moving to sample location A1
2021/02/04 14:22:25	Arrived at sample location A1
2021/02/04 14:22:25	Waiting to start sample location A1
2021/02/04 14:22:25	Processing sample location A1
2021/02/04 14:23:25	Sample completed location A1
2021/02/04 14:23:25	Waiting to start new step
2021/02/04 14:23:25	Starting new step
2021/02/04 14:23:26	Ready to move to sample location A10
2021/02/04 14:23:26	Moving to sample location A10
2021/02/04 14:23:33	Arrived at sample location A10
2021/02/04 14:23:33	Waiting to start sample location A10
2021/02/04 14:23:34	Processing sample location A10
2021/02/04 14:26:33	Sample completed location A10
2021/02/04 14:26:34	Waiting to start new step
2021/02/04 14:26:34	Starting new step
2021/02/04 14:26:34	Ready to move to sample location A1
2021/02/04 14:26:34	Moving to sample location A1
2021/02/04 14:26:43	Arrived at sample location A1
2021/02/04 14:26:43	Waiting to start sample location A1
2021/02/04 14:26:43	Processing sample location A1
2021/02/04 14:29:42	Sample completed location A1
2021/02/04 14:29:43	Waiting to start new step
2021/02/04 14:29:43	Starting new step
2021/02/04 14:29:43	Ready to move to sample location A11
2021/02/04 14:29:43	Moving to sample location A11
2021/02/04 14:29:52	Arrived at sample location A11
2021/02/04 14:29:52	Waiting to start sample location A11
2021/02/04 14:29:52	Processing sample location A11
2021/02/04 14:29:57	Sample completed location A11
2021/02/04 14:29:57	Waiting to start new step
2021/02/04 14:29:57	Starting new step
2021/02/04 14:29:57	Ready to move to sample location A12
2021/02/04 14:29:58	Moving to sample location A12
2021/02/04 14:30:08	Arrived at sample location A12
2021/02/04 14:30:08	Waiting to start sample location A12
2021/02/04 14:30:08	Processing sample location A12
2021/02/04 14:30:13	Sample completed location A12
2021/02/04 14:30:13	Waiting to start new step
2021/02/04 14:30:13	Starting new step
2021/02/04 14:30:13	Ready to move to sample location A11
2021/02/04 14:30:14	Moving to sample location A11
2021/02/04 14:30:24	Arrived at sample location A11
2021/02/04 14:30:24	Waiting to start sample location A11
2021/02/04 14:30:24	Processing sample location A11
2021/02/04 14:30:29	Sample completed location A11
2021/02/04 14:30:29	Waiting to start new step
2021/02/04 14:30:29	Starting new step
2021/02/04 14:30:30	Ready to move to sample location A12
2021/02/04 14:30:30	Moving to sample location A12
2021/02/04 14:30:40	Arrived at sample location A12
2021/02/04 14:30:40	Waiting to start sample location A12
2021/02/04 14:30:40	Processing sample location A12
2021/02/04 14:30:45	Sample completed location A12
2021/02/04 14:30:45	Waiting to start new step
2021/02/04 14:30:46	Starting new step
2021/02/04 14:30:46	Ready to move to sample location A11
2021/02/04 14:30:46	Moving to sample location A11
2021/02/04 14:30:57	Arrived at sample location A11
2021/02/04 14:30:57	Waiting to start sample location A11
2021/02/04 14:30:57	Processing sample location A11
2021/02/04 14:31:01	Sample completed location A11
2021/02/04 14:31:01	Waiting to start new step
2021/02/04 14:31:02	Starting new step
2021/02/04 14:31:02	Ready to move to sample location A12
2021/02/04 14:31:02	Moving to sample location A12
2021/02/04 14:31:12	Arrived at sample location A12
2021/02/04 14:31:13	Waiting to start sample location A12
2021/02/04 14:31:13	Processing sample location A12
2021/02/04 14:31:17	Sample completed location A12
2021/02/04 14:31:18	Waiting for ejection start location A5
2021/02/04 14:31:18	Ejecting sensor location A5
2021/02/04 14:31:47	Ejecting completed location A5
2021/02/04 14:31:47	Waiting to start new step
2021/02/04 14:31:47	Starting new step
2021/02/04 14:31:47	Waiting to pick up sensor location A6
2021/02/04 14:31:47	Picking sensors location A6
2021/02/04 14:31:56	Checking sensors location A6
2021/02/04 14:31:57	Sensor 1: Integration Time = 3.25 ms
2021/02/04 14:31:57	Sensor 2: Integration Time = 3.28 ms
2021/02/04 14:31:57	Sensor 3: Integration Time = 3.23 ms
2021/02/04 14:31:57	Sensor 4: Integration Time = 3.33 ms
2021/02/04 14:31:57	Sensor 5: Integration Time = 3.12 ms
2021/02/04 14:31:57	Sensor 6: Integration Time = 3.47 ms
2021/02/04 14:31:57	Sensor 7: Integration Time = 3.48 ms
2021/02/04 14:31:57	Sensor 8: Integration Time = 2.99 ms
2021/02/04 14:32:04	Picking sensors completed location A6
2021/02/04 14:32:04	Plate 1 temperature = 25 C
2021/02/04 14:32:04	Ready to move to sample location A1
2021/02/04 14:32:05	Moving to sample location A1
2021/02/04 14:32:09	Arrived at sample location A1
2021/02/04 14:32:09	Waiting to start sample location A1
2021/02/04 14:32:09	Processing sample location A1
2021/02/04 14:33:09	Sample completed location A1
2021/02/04 14:33:09	Waiting to start new step
2021/02/04 14:33:09	Starting new step
2021/02/04 14:33:09	Ready to move to sample location A11
2021/02/04 14:33:10	Moving to sample location A11
2021/02/04 14:33:18	Arrived at sample location A11
2021/02/04 14:33:18	Waiting to start sample location A11
2021/02/04 14:33:18	Processing sample location A11
2021/02/04 14:33:23	Sample completed location A11
2021/02/04 14:33:23	Waiting to start new step
2021/02/04 14:33:23	Starting new step
2021/02/04 14:33:24	Ready to move to sample location A12
2021/02/04 14:33:24	Moving to sample location A12
2021/02/04 14:33:34	Arrived at sample location A12
2021/02/04 14:33:34	Waiting to start sample location A12
2021/02/04 14:33:34	Processing sample location A12
2021/02/04 14:33:39	Sample completed location A12
2021/02/04 14:33:39	Waiting to start new step
2021/02/04 14:33:40	Starting new step
2021/02/04 14:33:40	Ready to move to sample location A11
2021/02/04 14:33:40	Moving to sample location A11
2021/02/04 14:33:51	Arrived at sample location A11
2021/02/04 14:33:51	Waiting to start sample location A11
2021/02/04 14:33:51	Processing sample location A11
2021/02/04 14:33:55	Sample completed location A11
2021/02/04 14:33:55	Waiting to start new step
2021/02/04 14:33:56	Starting new step
2021/02/04 14:33:56	Ready to move to sample location A12
2021/02/04 14:33:56	Moving to sample location A12
2021/02/04 14:34:06	Arrived at sample location A12
2021/02/04 14:34:07	Waiting to start sample location A12
2021/02/04 14:34:07	Processing sample location A12
2021/02/04 14:34:11	Sample completed location A12
2021/02/04 14:34:12	Waiting to start new step
2021/02/04 14:34:12	Starting new step
2021/02/04 14:34:12	Ready to move to sample location A11
2021/02/04 14:34:12	Moving to sample location A11
2021/02/04 14:34:23	Arrived at sample location A11
2021/02/04 14:34:23	Waiting to start sample location A11
2021/02/04 14:34:23	Processing sample location A11
2021/02/04 14:34:27	Sample completed location A11
2021/02/04 14:34:28	Waiting to start new step
2021/02/04 14:34:28	Starting new step
2021/02/04 14:34:28	Ready to move to sample location A12
2021/02/04 14:34:28	Moving to sample location A12
2021/02/04 14:34:39	Arrived at sample location A12
2021/02/04 14:34:39	Waiting to start sample location A12
2021/02/04 14:34:39	Processing sample location A12
2021/02/04 14:34:43	Sample completed location A12
2021/02/04 14:34:44	Waiting to start new step
2021/02/04 14:34:44	Starting new step
2021/02/04 14:34:44	Ready to move to sample location A1
2021/02/04 14:34:44	Moving to sample location A1
2021/02/04 14:34:53	Arrived at sample location A1
2021/02/04 14:34:53	Waiting to start sample location A1
2021/02/04 14:34:54	Processing sample location A1
2021/02/04 14:35:53	Sample completed location A1
2021/02/04 14:35:53	Waiting to start new step
2021/02/04 14:35:54	Starting new step
2021/02/04 14:35:54	Arrived at sample location A1
2021/02/04 14:35:54	Waiting to start sample location A1
2021/02/04 14:35:54	Processing sample location A1
2021/02/04 14:37:14	Sample completed location A1
2021/02/04 14:37:14	Waiting to start new step
2021/02/04 14:37:15	Starting new step
2021/02/04 14:37:15	Arrived at sample location A1
2021/02/04 14:37:15	Waiting to start sample location A1
2021/02/04 14:37:15	Processing sample location A1
2021/02/04 14:38:15	Sample completed location A1
2021/02/04 14:38:16	Waiting to start new step
2021/02/04 14:38:16	Starting new step
2021/02/04 14:38:16	Ready to move to sample location A8
2021/02/04 14:38:16	Moving to sample location A8
2021/02/04 14:38:23	Arrived at sample location A8
2021/02/04 14:38:23	Waiting to start sample location A8
2021/02/04 14:38:24	Processing sample location A8
2021/02/04 14:41:23	Sample completed location A8
2021/02/04 14:41:24	Waiting to start new step
2021/02/04 14:41:24	Starting new step
2021/02/04 14:41:24	Ready to move to sample location A1
2021/02/04 14:41:24	Moving to sample location A1
2021/02/04 14:41:32	Arrived at sample location A1
2021/02/04 14:41:32	Waiting to start sample location A1
2021/02/04 14:41:32	Processing sample location A1
2021/02/04 14:44:31	Sample completed location A1
2021/02/04 14:44:32	Waiting to start new step
2021/02/04 14:44:32	Starting new step
2021/02/04 14:44:32	Ready to move to sample location A11
2021/02/04 14:44:32	Moving to sample location A11
2021/02/04 14:44:41	Arrived at sample location A11
2021/02/04 14:44:41	Waiting to start sample location A11
2021/02/04 14:44:41	Processing sample location A11
2021/02/04 14:44:45	Sample completed location A11
2021/02/04 14:44:46	Waiting to start new step
2021/02/04 14:44:46	Starting new step
2021/02/04 14:44:46	Ready to move to sample location A12
2021/02/04 14:44:46	Moving to sample location A12
2021/02/04 14:44:57	Arrived at sample location A12
2021/02/04 14:44:57	Waiting to start sample location A12
2021/02/04 14:44:57	Processing sample location A12
2021/02/04 14:45:02	Sample completed location A12
2021/02/04 14:45:02	Waiting to start new step
2021/02/04 14:45:02	Starting new step
2021/02/04 14:45:03	Ready to move to sample location A11
2021/02/04 14:45:03	Moving to sample location A11
2021/02/04 14:45:13	Arrived at sample location A11
2021/02/04 14:45:13	Waiting to start sample location A11
2021/02/04 14:45:13	Processing sample location A11
2021/02/04 14:45:18	Sample completed location A11
2021/02/04 14:45:18	Waiting to start new step
2021/02/04 14:45:18	Starting new step
2021/02/04 14:45:18	Ready to move to sample location A12
2021/02/04 14:45:19	Moving to sample location A12
2021/02/04 14:45:29	Arrived at sample location A12
2021/02/04 14:45:29	Waiting to start sample location A12
2021/02/04 14:45:29	Processing sample location A12
2021/02/04 14:45:34	Sample completed location A12
2021/02/04 14:45:34	Waiting to start new step
2021/02/04 14:45:35	Starting new step
2021/02/04 14:45:35	Ready to move to sample location A11
2021/02/04 14:45:35	Moving to sample location A11
2021/02/04 14:45:45	Arrived at sample location A11
2021/02/04 14:45:45	Waiting to start sample location A11
2021/02/04 14:45:45	Processing sample location A11
2021/02/04 14:45:50	Sample completed location A11
2021/02/04 14:45:50	Waiting to start new step
2021/02/04 14:45:51	Starting new step
2021/02/04 14:45:51	Ready to move to sample location A12
2021/02/04 14:45:51	Moving to sample location A12
2021/02/04 14:46:01	Arrived at sample location A12
2021/02/04 14:46:02	Waiting to start sample location A12
2021/02/04 14:46:02	Processing sample location A12
2021/02/04 14:46:06	Sample completed location A12
2021/02/04 14:46:06	Waiting to start new step
2021/02/04 14:46:07	Starting new step
2021/02/04 14:46:07	Ready to move to sample location A1
2021/02/04 14:46:07	Moving to sample location A1
2021/02/04 14:46:16	Arrived at sample location A1
2021/02/04 14:46:16	Waiting to start sample location A1
2021/02/04 14:46:16	Processing sample location A1
2021/02/04 14:47:16	Sample completed location A1
2021/02/04 14:47:16	Waiting to start new step
2021/02/04 14:47:16	Starting new step
2021/02/04 14:47:17	Arrived at sample location A1
2021/02/04 14:47:17	Waiting to start sample location A1
2021/02/04 14:47:17	Processing sample location A1
2021/02/04 14:48:37	Sample completed location A1
2021/02/04 14:48:37	Waiting to start new step
2021/02/04 14:48:37	Starting new step
2021/02/04 14:48:38	Arrived at sample location A1
2021/02/04 14:48:38	Waiting to start sample location A1
2021/02/04 14:48:38	Processing sample location A1
2021/02/04 14:49:38	Sample completed location A1
2021/02/04 14:49:38	Waiting to start new step
2021/02/04 14:49:39	Starting new step
2021/02/04 14:49:39	Ready to move to sample location A8
2021/02/04 14:49:39	Moving to sample location A8
2021/02/04 14:49:46	Arrived at sample location A8
2021/02/04 14:49:46	Waiting to start sample location A8
2021/02/04 14:49:46	Processing sample location A8
2021/02/04 14:52:46	Sample completed location A8
2021/02/04 14:52:46	Waiting to start new step
2021/02/04 14:52:47	Starting new step
2021/02/04 14:52:47	Ready to move to sample location A1
2021/02/04 14:52:47	Moving to sample location A1
2021/02/04 14:52:54	Arrived at sample location A1
2021/02/04 14:52:54	Waiting to start sample location A1
2021/02/04 14:52:54	Processing sample location A1
2021/02/04 14:55:54	Sample completed location A1
2021/02/04 14:55:54	Waiting to start new step
2021/02/04 14:55:55	Starting new step
2021/02/04 14:55:55	Ready to move to sample location A11
2021/02/04 14:55:55	Moving to sample location A11
2021/02/04 14:56:04	Arrived at sample location A11
2021/02/04 14:56:04	Waiting to start sample location A11
2021/02/04 14:56:04	Processing sample location A11
2021/02/04 14:56:08	Sample completed location A11
2021/02/04 14:56:09	Waiting to start new step
2021/02/04 14:56:09	Starting new step
2021/02/04 14:56:09	Ready to move to sample location A12
2021/02/04 14:56:09	Moving to sample location A12
2021/02/04 14:56:20	Arrived at sample location A12
2021/02/04 14:56:20	Waiting to start sample location A12
2021/02/04 14:56:20	Processing sample location A12
2021/02/04 14:56:25	Sample completed location A12
2021/02/04 14:56:25	Waiting to start new step
2021/02/04 14:56:25	Starting new step
2021/02/04 14:56:25	Ready to move to sample location A11
2021/02/04 14:56:26	Moving to sample location A11
2021/02/04 14:56:36	Arrived at sample location A11
2021/02/04 14:56:36	Waiting to start sample location A11
2021/02/04 14:56:36	Processing sample location A11
2021/02/04 14:56:41	Sample completed location A11
2021/02/04 14:56:41	Waiting to start new step
2021/02/04 14:56:41	Starting new step
2021/02/04 14:56:42	Ready to move to sample location A12
2021/02/04 14:56:42	Moving to sample location A12
2021/02/04 14:56:52	Arrived at sample location A12
2021/02/04 14:56:52	Waiting to start sample location A12
2021/02/04 14:56:52	Processing sample location A12
2021/02/04 14:56:57	Sample completed location A12
2021/02/04 14:56:57	Waiting to start new step
2021/02/04 14:56:57	Starting new step
2021/02/04 14:56:58	Ready to move to sample location A11
2021/02/04 14:56:58	Moving to sample location A11
2021/02/04 14:57:08	Arrived at sample location A11
2021/02/04 14:57:08	Waiting to start sample location A11
2021/02/04 14:57:08	Processing sample location A11
2021/02/04 14:57:13	Sample completed location A11
2021/02/04 14:57:13	Waiting to start new step
2021/02/04 14:57:14	Starting new step
2021/02/04 14:57:14	Ready to move to sample location A12
2021/02/04 14:57:14	Moving to sample location A12
2021/02/04 14:57:24	Arrived at sample location A12
2021/02/04 14:57:25	Waiting to start sample location A12
2021/02/04 14:57:25	Processing sample location A12
2021/02/04 14:57:29	Sample completed location A12
2021/02/04 14:57:29	Waiting to start new step
2021/02/04 14:57:30	Starting new step
2021/02/04 14:57:30	Ready to move to sample location A1
2021/02/04 14:57:30	Moving to sample location A1
2021/02/04 14:57:39	Arrived at sample location A1
2021/02/04 14:57:39	Waiting to start sample location A1
2021/02/04 14:57:39	Processing sample location A1
2021/02/04 14:58:39	Sample completed location A1
2021/02/04 14:58:39	Waiting to start new step
2021/02/04 14:58:39	Starting new step
2021/02/04 14:58:40	Arrived at sample location A1
2021/02/04 14:58:40	Waiting to start sample location A1
2021/02/04 14:58:40	Processing sample location A1
2021/02/04 15:00:00	Sample completed location A1
2021/02/04 15:00:00	Waiting to start new step
2021/02/04 15:00:00	Starting new step
2021/02/04 15:00:00	Arrived at sample location A1
2021/02/04 15:00:01	Waiting to start sample location A1
2021/02/04 15:00:01	Processing sample location A1
2021/02/04 15:01:01	Sample completed location A1
2021/02/04 15:01:01	Waiting to start new step
2021/02/04 15:01:01	Starting new step
2021/02/04 15:01:02	Ready to move to sample location A8
2021/02/04 15:01:02	Moving to sample location A8
2021/02/04 15:01:09	Arrived at sample location A8
2021/02/04 15:01:09	Waiting to start sample location A8
2021/02/04 15:01:09	Processing sample location A8
2021/02/04 15:04:09	Sample completed location A8
2021/02/04 15:04:09	Waiting to start new step
2021/02/04 15:04:10	Starting new step
2021/02/04 15:04:10	Ready to move to sample location A1
2021/02/04 15:04:10	Moving to sample location A1
2021/02/04 15:04:17	Arrived at sample location A1
2021/02/04 15:04:17	Waiting to start sample location A1
2021/02/04 15:04:17	Processing sample location A1
2021/02/04 15:07:17	Sample completed location A1
2021/02/04 15:07:17	Waiting to start new step
2021/02/04 15:07:18	Starting new step
2021/02/04 15:07:18	Ready to move to sample location A11
2021/02/04 15:07:18	Moving to sample location A11
2021/02/04 15:07:27	Arrived at sample location A11
2021/02/04 15:07:27	Waiting to start sample location A11
2021/02/04 15:07:27	Processing sample location A11
2021/02/04 15:07:31	Sample completed location A11
2021/02/04 15:07:32	Waiting to start new step
2021/02/04 15:07:32	Starting new step
2021/02/04 15:07:32	Ready to move to sample location A12
2021/02/04 15:07:32	Moving to sample location A12
2021/02/04 15:07:43	Arrived at sample location A12
2021/02/04 15:07:43	Waiting to start sample location A12
2021/02/04 15:07:43	Processing sample location A12
2021/02/04 15:07:48	Sample completed location A12
2021/02/04 15:07:48	Waiting to start new step
2021/02/04 15:07:48	Starting new step
2021/02/04 15:07:49	Ready to move to sample location A11
2021/02/04 15:07:49	Moving to sample location A11
2021/02/04 15:07:59	Arrived at sample location A11
2021/02/04 15:07:59	Waiting to start sample location A11
2021/02/04 15:07:59	Processing sample location A11
2021/02/04 15:08:04	Sample completed location A11
2021/02/04 15:08:04	Waiting to start new step
2021/02/04 15:08:04	Starting new step
2021/02/04 15:08:05	Ready to move to sample location A12
2021/02/04 15:08:05	Moving to sample location A12
2021/02/04 15:08:15	Arrived at sample location A12
2021/02/04 15:08:15	Waiting to start sample location A12
2021/02/04 15:08:15	Processing sample location A12
2021/02/04 15:08:20	Sample completed location A12
2021/02/04 15:08:20	Waiting to start new step
2021/02/04 15:08:20	Starting new step
2021/02/04 15:08:21	Ready to move to sample location A11
2021/02/04 15:08:21	Moving to sample location A11
2021/02/04 15:08:31	Arrived at sample location A11
2021/02/04 15:08:31	Waiting to start sample location A11
2021/02/04 15:08:31	Processing sample location A11
2021/02/04 15:08:36	Sample completed location A11
2021/02/04 15:08:36	Waiting to start new step
2021/02/04 15:08:37	Starting new step
2021/02/04 15:08:37	Ready to move to sample location A12
2021/02/04 15:08:37	Moving to sample location A12
2021/02/04 15:08:47	Arrived at sample location A12
2021/02/04 15:08:47	Waiting to start sample location A12
2021/02/04 15:08:48	Processing sample location A12
2021/02/04 15:08:52	Sample completed location A12
2021/02/04 15:08:52	Waiting to start new step
2021/02/04 15:08:53	Starting new step
2021/02/04 15:08:53	Ready to move to sample location A1
2021/02/04 15:08:53	Moving to sample location A1
2021/02/04 15:09:02	Arrived at sample location A1
2021/02/04 15:09:02	Waiting to start sample location A1
2021/02/04 15:09:02	Processing sample location A1
2021/02/04 15:10:02	Sample completed location A1
2021/02/04 15:10:02	Waiting to start new step
2021/02/04 15:10:02	Starting new step
2021/02/04 15:10:03	Arrived at sample location A1
2021/02/04 15:10:03	Waiting to start sample location A1
2021/02/04 15:10:03	Processing sample location A1
2021/02/04 15:11:23	Sample completed location A1
2021/02/04 15:11:23	Waiting to start new step
2021/02/04 15:11:23	Starting new step
2021/02/04 15:11:24	Arrived at sample location A1
2021/02/04 15:11:24	Waiting to start sample location A1
2021/02/04 15:11:24	Processing sample location A1
2021/02/04 15:12:24	Sample completed location A1
2021/02/04 15:12:24	Waiting to start new step
2021/02/04 15:12:24	Starting new step
2021/02/04 15:12:25	Ready to move to sample location A9
2021/02/04 15:12:25	Moving to sample location A9
2021/02/04 15:12:33	Arrived at sample location A9
2021/02/04 15:12:33	Waiting to start sample location A9
2021/02/04 15:12:33	Processing sample location A9
2021/02/04 15:15:32	Sample completed location A9
2021/02/04 15:15:33	Waiting to start new step
2021/02/04 15:15:33	Starting new step
2021/02/04 15:15:33	Ready to move to sample location A1
2021/02/04 15:15:33	Moving to sample location A1
2021/02/04 15:15:41	Arrived at sample location A1
2021/02/04 15:15:41	Waiting to start sample location A1
2021/02/04 15:15:41	Processing sample location A1
2021/02/04 15:18:41	Sample completed location A1
2021/02/04 15:18:41	Waiting to start new step
2021/02/04 15:18:42	Starting new step
2021/02/04 15:18:42	Ready to move to sample location A11
2021/02/04 15:18:42	Moving to sample location A11
2021/02/04 15:18:50	Arrived at sample location A11
2021/02/04 15:18:51	Waiting to start sample location A11
2021/02/04 15:18:51	Processing sample location A11
2021/02/04 15:18:55	Sample completed location A11
2021/02/04 15:18:55	Waiting to start new step
2021/02/04 15:18:56	Starting new step
2021/02/04 15:18:56	Ready to move to sample location A12
2021/02/04 15:18:56	Moving to sample location A12
2021/02/04 15:19:07	Arrived at sample location A12
2021/02/04 15:19:07	Waiting to start sample location A12
2021/02/04 15:19:07	Processing sample location A12
2021/02/04 15:19:11	Sample completed location A12
2021/02/04 15:19:12	Waiting to start new step
2021/02/04 15:19:12	Starting new step
2021/02/04 15:19:12	Ready to move to sample location A11
2021/02/04 15:19:12	Moving to sample location A11
2021/02/04 15:19:22	Arrived at sample location A11
2021/02/04 15:19:23	Waiting to start sample location A11
2021/02/04 15:19:23	Processing sample location A11
2021/02/04 15:19:27	Sample completed location A11
2021/02/04 15:19:28	Waiting to start new step
2021/02/04 15:19:28	Starting new step
2021/02/04 15:19:28	Ready to move to sample location A12
2021/02/04 15:19:28	Moving to sample location A12
2021/02/04 15:19:39	Arrived at sample location A12
2021/02/04 15:19:39	Waiting to start sample location A12
2021/02/04 15:19:39	Processing sample location A12
2021/02/04 15:19:43	Sample completed location A12
2021/02/04 15:19:44	Waiting to start new step
2021/02/04 15:19:44	Starting new step
2021/02/04 15:19:44	Ready to move to sample location A11
2021/02/04 15:19:44	Moving to sample location A11
2021/02/04 15:19:55	Arrived at sample location A11
2021/02/04 15:19:55	Waiting to start sample location A11
2021/02/04 15:19:55	Processing sample location A11
2021/02/04 15:20:00	Sample completed location A11
2021/02/04 15:20:00	Waiting to start new step
2021/02/04 15:20:00	Starting new step
2021/02/04 15:20:01	Ready to move to sample location A12
2021/02/04 15:20:01	Moving to sample location A12
2021/02/04 15:20:11	Arrived at sample location A12
2021/02/04 15:20:11	Waiting to start sample location A12
2021/02/04 15:20:11	Processing sample location A12
2021/02/04 15:20:16	Sample completed location A12
2021/02/04 15:20:16	Waiting to start new step
2021/02/04 15:20:16	Starting new step
2021/02/04 15:20:17	Ready to move to sample location A1
2021/02/04 15:20:17	Moving to sample location A1
2021/02/04 15:20:26	Arrived at sample location A1
2021/02/04 15:20:26	Waiting to start sample location A1
2021/02/04 15:20:26	Processing sample location A1
2021/02/04 15:21:26	Sample completed location A1
2021/02/04 15:21:26	Waiting to start new step
2021/02/04 15:21:26	Starting new step
2021/02/04 15:21:26	Arrived at sample location A1
2021/02/04 15:21:26	Waiting to start sample location A1
2021/02/04 15:21:26	Processing sample location A1
2021/02/04 15:22:46	Sample completed location A1
2021/02/04 15:22:47	Waiting to start new step
2021/02/04 15:22:47	Starting new step
2021/02/04 15:22:47	Arrived at sample location A1
2021/02/04 15:22:47	Waiting to start sample location A1
2021/02/04 15:22:47	Processing sample location A1
2021/02/04 15:23:47	Sample completed location A1
2021/02/04 15:23:48	Waiting to start new step
2021/02/04 15:23:48	Starting new step
2021/02/04 15:23:48	Ready to move to sample location A10
2021/02/04 15:23:48	Moving to sample location A10
2021/02/04 15:23:57	Arrived at sample location A10
2021/02/04 15:23:57	Waiting to start sample location A10
2021/02/04 15:23:57	Processing sample location A10
2021/02/04 15:26:56	Sample completed location A10
2021/02/04 15:26:57	Waiting to start new step
2021/02/04 15:26:57	Starting new step
2021/02/04 15:26:57	Ready to move to sample location A1
2021/02/04 15:26:57	Moving to sample location A1
2021/02/04 15:27:05	Arrived at sample location A1
2021/02/04 15:27:05	Waiting to start sample location A1
2021/02/04 15:27:05	Processing sample location A1
2021/02/04 15:30:05	Sample completed location A1
2021/02/04 15:30:06	Waiting to start new step
2021/02/04 15:30:06	Starting new step
2021/02/04 15:30:06	Ready to move to sample location A11
2021/02/04 15:30:06	Moving to sample location A11
2021/02/04 15:30:15	Arrived at sample location A11
2021/02/04 15:30:15	Waiting to start sample location A11
2021/02/04 15:30:15	Processing sample location A11
2021/02/04 15:30:20	Sample completed location A11
2021/02/04 15:30:20	Waiting to start new step
2021/02/04 15:30:20	Starting new step
2021/02/04 15:30:20	Ready to move to sample location A12
2021/02/04 15:30:20	Moving to sample location A12
2021/02/04 15:30:31	Arrived at sample location A12
2021/02/04 15:30:31	Waiting to start sample location A12
2021/02/04 15:30:31	Processing sample location A12
2021/02/04 15:30:35	Sample completed location A12
2021/02/04 15:30:36	Waiting to start new step
2021/02/04 15:30:36	Starting new step
2021/02/04 15:30:37	Ready to move to sample location A11
2021/02/04 15:30:37	Moving to sample location A11
2021/02/04 15:30:47	Arrived at sample location A11
2021/02/04 15:30:47	Waiting to start sample location A11
2021/02/04 15:30:47	Processing sample location A11
2021/02/04 15:30:52	Sample completed location A11
2021/02/04 15:30:52	Waiting to start new step
2021/02/04 15:30:52	Starting new step
2021/02/04 15:30:52	Ready to move to sample location A12
2021/02/04 15:30:53	Moving to sample location A12
2021/02/04 15:31:03	Arrived at sample location A12
2021/02/04 15:31:03	Waiting to start sample location A12
2021/02/04 15:31:03	Processing sample location A12
2021/02/04 15:31:08	Sample completed location A12
2021/02/04 15:31:08	Waiting to start new step
2021/02/04 15:31:08	Starting new step
2021/02/04 15:31:08	Ready to move to sample location A11
2021/02/04 15:31:08	Moving to sample location A11
2021/02/04 15:31:19	Arrived at sample location A11
2021/02/04 15:31:19	Waiting to start sample location A11
2021/02/04 15:31:19	Processing sample location A11
2021/02/04 15:31:24	Sample completed location A11
2021/02/04 15:31:24	Waiting to start new step
2021/02/04 15:31:24	Starting new step
2021/02/04 15:31:24	Ready to move to sample location A12
2021/02/04 15:31:25	Moving to sample location A12
2021/02/04 15:31:35	Arrived at sample location A12
2021/02/04 15:31:35	Waiting to start sample location A12
2021/02/04 15:31:35	Processing sample location A12
2021/02/04 15:31:40	Sample completed location A12
2021/02/04 15:31:40	Waiting for ejection start location A6
2021/02/04 15:31:40	Ejecting sensor location A6
2021/02/04 15:32:09	Ejecting completed location A6
2021/02/04 15:32:09	Experiment finished
2021/02/04 15:32:10	Ready
