# Supplementary material for: Functional development of a V3/glycan-specific broadly neutralizing antibody isolated from a case of HIV superinfection
Source: eLife. 2021 Jul 15;10:e68110. doi: 10.7554/eLife.68110 (PMC8376252; doi:10.7554/eLife.68110)
Supplement: Figure 2—source data 2. [file elife-68110-fig2-data2.zip › QA013.2 Dbl Ref_21.02.04/02.04.21/QA013.2 Lineage Replicates_21.02.04/210204_006.frd]

<?xml version="1.0" encoding="UTF-8" standalone="yes"?>
<ExperimentResults><ExperimentInfo Name="QA013.2 Lineage Replicates_21.02.04"><ExpDescription></ExpDescription><RTDVersion>2.0</RTDVersion><RunID>BA674985-94F7-42A7-A5A3-05A7B3DC47DF</RunID><ExperimentType>KINETICS</ExperimentType><ExperimentSubType>KBASIC</ExperimentSubType><StartDateTime>2021-02-04T14:31:12</StartDateTime><MachineName>886RGX1</MachineName><UserName>Labuser</UserName><LotNumber></LotNumber><PlateName>210204</PlateName><PlateName2></PlateName2><SensorName>F5</SensorName><SensorPlate>1</SensorPlate><SensorType>AHC (Anti-hIgG Fc Capture)</SensorType><SensorRole>LIGAND</SensorRole><SensorInfo></SensorInfo><WritingSW>DataAcquisition.exe 11.1.2.24</WritingSW><InstrumentType>OctetRED96</InstrumentType><InstrumentSerial>FB-50183</InstrumentSerial><InstrumentFW></InstrumentFW><IntegrationTime>3.4</IntegrationTime><DSPType>CPF</DSPType><DSPStitching>1</DSPStitching><HasManifest>1</HasManifest><InfoHash>1811479413</InfoHash></ExperimentInfo><AssayParamsInfo/><KineticsData><Step><CommonData><SampleLocation>1</SampleLocation><SampleID></SampleID><SampleGroup></SampleGroup><SampleInfo></SampleInfo><SampleRow>F</SampleRow><SamplePlate>1</SamplePlate><WellType>BUFFER</WellType><Concentration>-1</Concentration><ConcentrationUnits>µg/ml</ConcentrationUnits><MolarConcentration>-1</MolarConcentration><MolarConcUnits>nM</MolarConcUnits><MolecularWeight>-1</MolecularWeight><Temperature>25</Temperature><StartTime>0</StartTime><AssayTime>60</AssayTime></CommonData><FlowRate>1000</FlowRate><StepType>BASELINE</StepType><StepName>Baseline</StepName><StepStatus>OK</StepStatus><ActualTime>60</ActualTime><CycleTime>0.2</CycleTime><AssayXData Points="300">AAAAAM3MTD7NzMw+mpkZP0SLTD8AAIA/mpmZPzMzsz8IrMw/ZmbmPwAAAEBqvAxAN4kZQGZm
JkAzMzNAAABAQM3MTECamVlAZmZmQNEic0Ce739AZmaGQM3MjEAzM5NAaJGZQAAAoEA1XqZA
zcysQDMzs0BokblAAADAQGZmxkDNzMxAMzPTQJqZ2UAAAOBANV7mQJzE7EAzM/NAmpn5QAAA
AEEzMwNBZmYGQYGVCUG0yAxB5/sPQTMzE0FmZhZBmpkZQc3MHEHn+x9BMzMjQWZmJkGamSlB
tMgsQQAAMEEbLzNBZmY2QZqZOUG0yDxBAABAQRsvQ0FOYkZBgZVJQbTITEHn+09BMzNTQU5i
VkGamVlBzcxcQef7X0EzM2NBZmZmQZqZaUG0yGxBAABwQTMzc0FOYnZBmpl5QbTIfEEAAIBB
jZeBQScxg0HByoRBZmaGQQAAiEGamYlBMzOLQcHKjEFmZo5BAACQQZqZkUEnMZNBzcyUQWZm
lkEAAJhBjZeZQTMzm0HNzJxBZmaeQQAAoEGamaFBMzOjQc3MpEFaZKZB9P2nQZqZqUEzM6tB
wcqsQWZmrkEAALBBmpmxQTMzs0HNzLRBZma2QfT9t0GamblBMzO7QcHKvEFmZr5B9P2/QY2X
wUEnMcNBzczEQWZmxkEAAMhBmpnJQTMzy0HNzMxBZmbOQfT9z0GNl9FBMzPTQc3M1EFaZNZB
9P3XQY2X2UEnMdtBzczcQVpk3kEAAOBBmpnhQScx40HByuRBZmbmQfT950GNl+lBJzHrQc3M
7EFaZO5BGQTwQY2X8UEzM/NBzcz0QWZm9kH0/fdBmpn5QScx+0HNzPxBZmb+QQAAAELNzABC
mpkBQmZmAkIzMwNCAAAEQs3MBEKTmAVCYGUGQi0yB0IAAAhCx8sIQpqZCUJmZgpCMzMLQgAA
DELHywxCmpkNQmBlDkIzMw9C+v4PQsfLEEKTmBFCYGUSQi0yE0ISAxRCx8sUQpqZFUJmZhZC
LTIXQgAAGELNzBhCmpkZQmBlGkItMhtCAAAcQs3MHEKTmB1CYGUeQi0yH0IAACBCzcwgQpOY
IUJgZSJCLTIjQvr+I0LNzCRCk5glQmBlJkIzMydC+v4nQsfLKEKamSlCZmYqQjMzK0L6/itC
x8ssQpqZLUJmZi5CLTIvQgAAMELNzDBCmpkxQmBlMkItMjNCAAA0QsfLNEKTmDVCYGU2QjMz
N0L6/jdCzcw4QpOYOUJmZjpCMzM7QgAAPELNzDxCk5g9QmBlPkItMj9CAABAQsfLQEKamUFC
YGVCQjMzQ0L6/kNCx8tEQpOYRUJgZUZCLTJHQgAASELHy0hCk5hJQmZmSkIzM0tC+v5LQsfL
TEKTmE1CYGVOQjMzT0L6/k9Cx8tQQpqZUUJmZlJCLTJTQvr+U0LHy1RCmplVQmZmVkItMldC
AABYQs3MWEKamVlCYGVaQjMzW0L6/ltCzcxcQpqZXUJgZV5CLTJfQgAAYELHy2BCk5hhQmBl
YkItMmNCAABkQtnOZEKamWVCZmZmQnc+Z0L6/mdCzcxoQpOYaUJgZWpCLTJrQgAAbELHy2xC
mpltQmBlbkIzM29C</AssayXData><AssayYData Points="300">AAAAAEOPmDrzaGE725VDO1Q+jTvcB4U7xaDxOwxVUjtLwl871WC3O8E5PDvOA147j4wEPNBa
vDtPyWw7a51CO9VzPjzZuts7H3f4O3kWiDsEYAw87pcXPGEF6jvjl+Q7wpaCOxNu2Tux6Bw8
heTAO1BMzztNRBg8Jse1O1mZEDxsjhI86YOQOxEc2jvlJyw8ht3POzudJjwyd10753MbPJl+
tjtVGxo8b5vqOyr9pzuhiw487qTJO2jLCjzD3ec7GoYDPDqASTxpJZ47XB4HPC0HrDtnCyU8
kOYXPCXwJTyTkz083XETPMSsMzzosTM8bT39O9AgLjxwdTE8U1FEPKJfAzz8Jxw8OzAOPOfO
NjxVRjo89FJBPDrayjtuEyk8TGgaPHCvSjyLoAg81A0MPLd35jtQtxU8gColPJTaNzxsEUs8
ACQnPB4UKzw2QDM8yjYzPH9gSjwF9TE8xc8nPGlFHjwWRQ888Ds1PMR9QjxsPSk8Oy80PJlA
VTw/VmU813X4OwDYTTzBLBM8A4JxPKKUOjxA8Fc8B0cSPIVOGTyMUSk8nbosPFeAWjw074M8
+zk9PGMJhDwj/EQ8/5UnPBr4ODzEDR08I99dPOk9LDxfZWM82Rw9PI3OJTwWdUk8VSBfPBp5
QDyymzM8Ye1XPMFHLzxFE1I8DYUnPOLoLDxvuGo8dmluPDNFGzxLFE88X7A6PM98Ozx2BGQ8
zwIxPCBmDTxlEDY8Z7FhPBjULjwtZUw8n4MbPJ+qgDwVP0Y845s5PArEOzyWrz48j8U5PDeQ
RzzmlXI8OPxHPBzNcjwNoGM8hJeBPCXnSTx1bTo8RS9fPOlNZjwLWms81/eNPNdvhDx+53Q8
CxtuPP/VhTwpLGI8ONGNPHYLjjyqAF88NrdkPNxjaTwTkIU8yIhTPEVTbTyGlZ48yttYPMkB
YDxaNG08ew2NPFsiPDxPUW08tM6CPOCnTDyYU4c836h0PExxdjwmvmE8IKdePJWfdTzcfl08
H0V7PPX5cDzRe2g8BCsxPPvDczzE4ps8OxSMPEmDbTw5Rnk83qp6PPKgdjwxe5I8OhmJPJP/
PTx0gXM8JXGNPOEpijzosSQ8s0VXPE15aDz7pos8UCGWPJ/qsjxAbGw8OVaWPDURZzwUPn48
aIaBPP4LiDwpNZ48aARnPLVMVzzQJE08G4aAPLb+aTw5Hm48h0FjPK3xnjxOQUQ8NDl1PI3k
bTymmm48zvR8POWDgjz4I4o8STmEPMfniTxBXKE8oCl+PBqsnDxeQ3A84b98PG4PoDxrn248
dcSTPKDBXDz17188/K2MPCntiDxBTHg8PtqQPE9eeDxRT2Q8tvGWPF8khjx1VYc8TUOrPKR1
mTxp53s8/jVLPM0Tizy+hH88hXdTPB+NbDxBl5E8PRiLPJeuiDxnulM8vySaPGRrejzE3Hk8
23KCPOgFfDwGj448IVCFPEzkjTySyZg8IYKKPDlRkzylDoI8WxmMPHTEZDwacIg8DE6VPE9I
djzuV1883TOAPOZpmzx2okg8xIyFPOp9iTxi+Wk8KVuuPAjMTDxX5VU8faF2PBbssDyJMXw8
qytxPKvufDzg0Yw8</AssayYData></Step><Step><CommonData><SampleLocation>11</SampleLocation><SampleID></SampleID><SampleGroup></SampleGroup><SampleInfo></SampleInfo><SampleRow>F</SampleRow><SamplePlate>1</SamplePlate><WellType>REGENERATION</WellType><Concentration>-1</Concentration><ConcentrationUnits>µg/ml</ConcentrationUnits><MolarConcentration>-1</MolarConcentration><MolarConcUnits>nM</MolarConcUnits><MolecularWeight>-1</MolecularWeight><Temperature>25</Temperature><StartTime>91144</StartTime><AssayTime>5</AssayTime></CommonData><FlowRate>1000</FlowRate><StepType>KREGENERATION</StepType><StepName>Regeneration</StepName><StepStatus>OK</StepStatus><ActualTime>5.012</ActualTime><CycleTime>0.2</CycleTime><AssayXData Points="25">AABwQs3McEKamXFCZmZyQi0yc0IAAHRCx8t0QpqZdUJmZnZCMzN3QgAAeEIE1nhCmpl5QmBl
ekIzM3tCAAB8QsfLfEKTmH1CZmZ+QjMzf0IAAIBCZmaAQs3MgEIzM4FCvp+BQg==</AssayXData><AssayYData Points="25">srVCwIaFUcD9CVvAEJ9gwMhKZcD0mWnAvS5twHkmcMCZL3PAaEl1wMlTd8B1v3nA/tl7wGEk
fcAdFX/A8yeAwInlgMBYhoHA4RWCwOm0gsCDS4PAaMaDwP8ihMDtkoTAueiEwA==</AssayYData></Step><Step><CommonData><SampleLocation>12</SampleLocation><SampleID></SampleID><SampleGroup></SampleGroup><SampleInfo></SampleInfo><SampleRow>F</SampleRow><SamplePlate>1</SamplePlate><WellType>NEUTRALIZATION</WellType><Concentration>-1</Concentration><ConcentrationUnits>µg/ml</ConcentrationUnits><MolarConcentration>-1</MolarConcentration><MolarConcUnits>nM</MolarConcUnits><MolecularWeight>-1</MolecularWeight><Temperature>25</Temperature><StartTime>107057</StartTime><AssayTime>5</AssayTime></CommonData><FlowRate>1000</FlowRate><StepType>KREGENERATION</StepType><StepName>Regeneration</StepName><StepStatus>OK</StepStatus><ActualTime>5</ActualTime><CycleTime>0.2</CycleTime><AssayXData Points="25">JAaCQopsgkLx0oJC1DiDQr6fg0KhBYRCimyEQvHShEJXOYVCvp+FQqEFhkKKbIZCbtKGQlc5
h0I7n4dCJAaIQopsiELx0ohCVzmJQjufiUKhBYpCB2yKQm7SikJXOYtCvp+LQg==</AssayXData><AssayYData Points="25">VrELv9YvBb+Q1Pi+q/rrvjtH4b7y79S+fEzPvi4+yL6RrMS+9/u8voKduL4qW7O+Xvawvjvi
rr6t7qq+io2lvtzuob6ymqC+ZhuevtcenL4N5Ze+nNSVvl9RlL5nDo++9/yRvg==</AssayYData></Step><Step><CommonData><SampleLocation>11</SampleLocation><SampleID></SampleID><SampleGroup></SampleGroup><SampleInfo></SampleInfo><SampleRow>F</SampleRow><SamplePlate>1</SamplePlate><WellType>REGENERATION</WellType><Concentration>-1</Concentration><ConcentrationUnits>µg/ml</ConcentrationUnits><MolarConcentration>-1</MolarConcentration><MolarConcUnits>nM</MolarConcUnits><MolecularWeight>-1</MolecularWeight><Temperature>25</Temperature><StartTime>123268</StartTime><AssayTime>5</AssayTime></CommonData><FlowRate>1000</FlowRate><StepType>KREGENERATION</StepType><StepName>Regeneration</StepName><StepStatus>OK</StepStatus><ActualTime>5</ActualTime><CycleTime>0.2</CycleTime><AssayXData Points="25">JQaMQotsjELy0oxCWDmNQr+fjUIlBo5Ci2yOQm/SjkJYOY9Cv5+PQiUGkEKLbJBC8tKQQlg5
kUK/n5FCJQaSQotskkLy0pJCazyTQr+fk0IlBpRCi2yUQvLSlEJYOZVCv5+VQg==</AssayXData><AssayYData Points="25">Yq9dwJDTbMCXPnPAVKV3wJfvesDpLX3ABv1+wMGhgMDHa4HAU+qBwE+bgsCzMoPA6LyDwMk2
hMAdxYTAthGFwJJRhcBGsoXAn0SGwIGHhsCrx4bA+ESHwBJvh8AXnofAXsaHwA==</AssayYData></Step><Step><CommonData><SampleLocation>12</SampleLocation><SampleID></SampleID><SampleGroup></SampleGroup><SampleInfo></SampleInfo><SampleRow>F</SampleRow><SamplePlate>1</SamplePlate><WellType>NEUTRALIZATION</WellType><Concentration>-1</Concentration><ConcentrationUnits>µg/ml</ConcentrationUnits><MolarConcentration>-1</MolarConcentration><MolarConcUnits>nM</MolarConcUnits><MolecularWeight>-1</MolecularWeight><Temperature>25</Temperature><StartTime>139352</StartTime><AssayTime>5</AssayTime></CommonData><FlowRate>1000</FlowRate><StepType>KREGENERATION</StepType><StepName>Regeneration</StepName><StepStatus>OK</StepStatus><ActualTime>5</ActualTime><CycleTime>0.2</CycleTime><AssayXData Points="25">JQaWQotslkJv0pZCWDmXQjyfl0IlBphCi2yYQvLSmEJYOZlCv5+ZQiUGmkKLbJpC8tKaQlg5
m0K/n5tCJQacQotsnELy0pxCWDmdQr+fnUIlBp5Ci2yeQvLSnkJYOZ9Cv5+fQg==</AssayXData><AssayYData Points="25">AB4HvxPKAL+rC/O+cA/ivnz32r7vPtK+HV/KvrIGxL5tFr6+Uiu5vuQxs760CbC+JEuqvmN/
p77DuKS+eE6ivvjCoL4hFJ2+IXmbvlC1l75jjJW+HeCSvibOkL6ASo++qM+Ovg==</AssayYData></Step><Step><CommonData><SampleLocation>11</SampleLocation><SampleID></SampleID><SampleGroup></SampleGroup><SampleInfo></SampleInfo><SampleRow>F</SampleRow><SamplePlate>1</SamplePlate><WellType>REGENERATION</WellType><Concentration>-1</Concentration><ConcentrationUnits>µg/ml</ConcentrationUnits><MolarConcentration>-1</MolarConcentration><MolarConcUnits>nM</MolarConcUnits><MolecularWeight>-1</MolecularWeight><Temperature>25</Temperature><StartTime>155465</StartTime><AssayTime>5</AssayTime></CommonData><FlowRate>1000</FlowRate><StepType>KREGENERATION</StepType><StepName>Regeneration</StepName><StepStatus>OK</StepStatus><ActualTime>5</ActualTime><CycleTime>0.2</CycleTime><AssayXData Points="25">JgagQoxsoELy0qBC4jqhQsCfoUImBqJCjGyiQvLSokJYOaNCPJ+jQiYGpEKMbKRCcNKkQtY4
pUI8n6VCJgamQoxspkLy0qZC1jinQsCfp0ImBqhCjGyoQvLSqELWOKlCwJ+pQg==</AssayXData><AssayYData Points="25">399lwLWRccDN6XbAvAR7wLzLfcBRnX/A3MyAwCCGgcDYGoLArMeCwJ1Pg8AO14PAeUSEwFCm
hMDU/ITA842FwBXdhcAVAobA/IaGwCCWhsBo0IbA+D+HwHWEh8Cbq4fASLuHwA==</AssayYData></Step><Step><CommonData><SampleLocation>12</SampleLocation><SampleID></SampleID><SampleGroup></SampleGroup><SampleInfo></SampleInfo><SampleRow>F</SampleRow><SamplePlate>1</SamplePlate><WellType>NEUTRALIZATION</WellType><Concentration>-1</Concentration><ConcentrationUnits>µg/ml</ConcentrationUnits><MolarConcentration>-1</MolarConcentration><MolarConcUnits>nM</MolarConcUnits><MolecularWeight>-1</MolecularWeight><Temperature>25</Temperature><StartTime>171546</StartTime><AssayTime>5</AssayTime></CommonData><FlowRate>1000</FlowRate><StepType>KREGENERATION</StepType><StepName>Regeneration</StepName><StepStatus>OK</StepStatus><ActualTime>5</ActualTime><CycleTime>0.2</CycleTime><AssayXData Points="25">JgaqQglsqkJw0qpCWTmrQj2fq0KjBaxCCWysQnDSrEJZOa1CwJ+tQqMFrkIJbK5CcNKuQtY4
r0LAn69CowWwQglssEJw0rBC1jixQj2fsUKjBbJCCWyyQvPSskLWOLNCwJ+zQg==</AssayXData><AssayYData Points="25">7wv7vrLw8L4Rm+C+4EPSvvelxr7Dib++z6q4vlWqr74E+qq+Wq+mvqVNor6bbJ6+V4OYvnuX
l77S5pO+jmWPvoSGjb4x14m+WC2Jvmhihb7bv4O+bRGCvmOlgL6D0Xm+GjR4vg==</AssayYData></Step><Step><CommonData><SampleLocation>1</SampleLocation><SampleID></SampleID><SampleGroup></SampleGroup><SampleInfo></SampleInfo><SampleRow>F</SampleRow><SamplePlate>1</SamplePlate><WellType>BUFFER</WellType><Concentration>-1</Concentration><ConcentrationUnits>µg/ml</ConcentrationUnits><MolarConcentration>-1</MolarConcentration><MolarConcUnits>nM</MolarConcUnits><MolecularWeight>-1</MolecularWeight><Temperature>25</Temperature><StartTime>186406</StartTime><AssayTime>60</AssayTime></CommonData><FlowRate>1000</FlowRate><StepType>BASELINE</StepType><StepName>Baseline</StepName><StepStatus>OK</StepStatus><ActualTime>60</ActualTime><CycleTime>0.2</CycleTime><AssayXData Points="300">Jga0QoxstEJw0rRCWTm1QsCftUKjBbZCjGy2QvPStkJZObdCPZ+3QqMFuEKMbLhC89K4Qlk5
uULAn7lCowW6QoxsukJw0rpCWTm7Qj2fu0ImBrxCjGy8QvPSvELWOL1CPJ+9QqMFvkKMbL5C
89K+Qlk5v0LAn79CJgbAQoxswELz0sBCWTnBQsCfwUImBsJCjGzCQvPSwkJZOcNCPJ/DQqMF
xEKMbMRCcNLEQmY7xUI8n8VCJgbGQglsxkKh2sZCWTnHQsCfx0KjBchCjGzIQnDSyELWOMlC
wJ/JQqMFykKMbMpCcNLKQlk5y0I8n8tCJgbMQglszELz0sxCWTnNQsCfzUImBs5CjGzOQvPS
zkLWOM9CwJ/PQiYG0EIJbNBCcNLQQlk50ULAn9FCowXSQgls0kLz0tJCWTnTQsCf00KjBdRC
jGzUQvPS1ELWONVCwJ/VQqMF1kKMbNZC89LWQtY410I8n9dCJgbYQoxs2EJw0thCWTnZQjyf
2UKjBdpCjGzaQnDS2kLWONtCPJ/bQqMF3EKMbNxCcNLcQlk53UI8n91CowXeQgls3kLz0t5C
1jjfQjyf30ImBuBCCWzgQnDS4EJZOeFCwJ/hQiYG4kIJbOJCcNLiQtY440I8n+NCJgbkQgls
5EJw0uRCWTnlQsCf5UKjBeZCCWzmQvPS5kJZOedCPJ/nQqMF6EIJbOhC89LoQlk56ULAn+lC
JgbqQoxs6kJw0upCWTnrQjyf60KjBexCjGzsQvPS7ELWOO1CwJ/tQiYG7kKMbO5CcNLuQlk5
70I8n+9CJgbwQoxs8EJw0vBCWTnxQsCf8UKjBfJCCWzyQvPS8kLWOPNCwJ/zQqMF9EKMbPRC
89L0Qlk59ULAn/VCowX2Qgps9kLz0vZCWTn3Qjyf90ImBvhCjGz4QvPS+EJZOflCwJ/5QiYG
+kIKbPpC89L6Qlk5+0LAn/tCJgb8Qgps/ELz0vxCWTn9Qjyf/UImBv5CjGz+QvPS/kLWOP9C
wJ//QhMDAENGNgBDeWkAQ2ucAEOezwBDEwMBQ0Y2AUN5aQFDrZwBQ57PAUMTAwJDBTYCQzhp
AkNrnAJD4M8CQ9ECA0NGNgNDOGkDQ62cA0OezwNDEwMEQwU2BEM4aQRDa5wEQ+DPBEMTAwVD
BTYFQ3lpBUNrnAVDns8FQ9ECBkMFNgZDOGkGQ62cBkPgzwZDEwMHQwU2B0M4aQdDa5wHQ+DP
B0PRAghDRjYIQ3lpCEOtnAhD4M8IQxMDCUNGNglDOGkJQ62cCUPgzwlDEwMKQwU2CkM4aQpD
a5wKQ57PCkMTAwtDBTYLQ3lpC0NrnAtD4M8LQxMDDEMFNgxDOGkMQ62cDEOezwxD1wMNQ0Y2
DUM4aQ1Da5wNQ57PDUPRAg5DBTYOQ7tpDkOtnA5Dns8OQ9ECD0NGNg9DeWkPQ2ucD0Oezw9D
0QIQQwU2EEM4aRBDa5wQQ+DPEEPRAhFDBTYRQzhpEUNrnBFD4M8RQ9ECEkNGNhJDOGkSQ2uc
EkOezxJD0QITQwU2E0N5aRNDa5wTQ57PE0PRAhRDBTYUQ3lpFENrnBRD4M8UQ9ECFUMFNhVD
OGkVQ2ucFUPgzxVD</AssayXData><AssayYData Points="300">yuY4vq40OL7R1jq+tH02vjR4NL7dQjK+jz4yvkc3ML57sSy+TjkqvqdaKL5SNCi+DA8rvl9p
Jr6cSyS+bLMlvlqHIL6ZbSG+lz8hvvnLHL7Qpx2+7DocvvNkHL5Xdxi+/KQVvhNmFL4reRa+
uOAWvjeEFL4mtxK+Dk8OvufYFr4PRw6+PnAOvsmlDL68dQ2+BRcNvt43Cr4H7Qe+NJANvqxT
CL5nSwm+4EsHvnwGB74BtgS+4BMEvomvB77sCga+fZAAvgfnBL4aVgC+qSgCvoVcAL7OEvm9
grT3vWDXAL6kwPS9M0f3vUpQ9r3i8fm9M8P0vdlN871yQO29FvnuvQSM7L2NrO29EYb2vVL3
7b2CeeO9VZfmvSEv5r26vt+9NnHivXfz4b1xT9K9MYfdvZT7471u1Ne9esPYvUXbzb2wyM29
ohTYvQ3azr0G5s+9vCjOveu70L08K8295CPWvcXKy702N8i9olvDvQjdz73wFsy9RN3OvXx7
yL0MUce9sFzJvYWRvb3Q6MW9r1vGvWU1u71wQrO91Te7vfWJvr0NVLa9NuSxvVPctL2M0bi9
aNm4vaxAub0Z/re99d+0vaV6sL3fx6y9tzO0vSYFrr0P1rC9Ndasve/js72r56u9ZQOnvR4f
qL2Tgqu9hKSkvUvJqr1RaqK9w+WgvYLoor0inqO90p+cvdi/pb2q35+9VYuuvauqoL3cSaS9
biiavf+Slr3jEZi9Gyucvd/Lnb2VUp69dVCRvTkkk70xUJa9j16VvXFVk72QCpC9LVOQvVM/
nL3gdIq9+D6MvbtgkL0/AI29Q7GQvesJjb1BTY+9aaCLvaEykL05HoC9Q8qBvYtFh72nXIi9
YBaCvYTChL3u64C9Kbd8vdCUfL02oHa9owOBvbUGb71x0G29yq99vS/8f73gLYO92J96vXHm
dL0paXa9U7dsvZ9Ud72Cl3O9kchqvfDJXb0KZ329LOhuvefLbr0Ol129hQRgvSgacb0HIGK9
zjdWvUfDYb28y1W96JFnvZSgZL0NgVy94ZRrvdf1YL2NqGC9Aa1VvXaGSb32oVS9c9tRvX3I
VL0JsUy9HLFMvY18V70jU0G9AixUvUIhUb34JkG9E+k9vRo2Rb2VAU695rc4vQ3ESb0vOTe9
775AvQtjN70qsTC9LSY9vQRDN70OgDm9MWs4ve1MQ73E7i+9jFxBvcgIPL3kCTa9hCAwvUsy
Ob0NJSC9cy4wvQoQJb0gyCu9+VQ/vVRbNr19aC69lBwhvWhNKr3oLii9mpY5vY3sL72YvBq9
Uv4RvZkLJb1pHyW9ZiAUvZCeG72AHiS9JEASvRR5D70kMxW97S//vHKTGr2SkAW9KS8JvR0p
Er02GBG9npEPvd0vD70arw+9XjANvWj7BL2FIQq9mc8EvWWc+bwa6hC9XNEEvf5bEb2xEAS9
2qcRvWOS27yEsvS8QzoIvZIw/Lw3vwK9yccQvUqw8byw3NG8cV0FvauN8LyJ1/S8xJPhvJNJ
47z1nOe8jhzWvIW73bzwCeK8m0fevA701LwLjsu88MTkvEPOyrxorby8kPTevHj4+7xAC+W8
daXLvGxY77zdrsa8</AssayYData></Step><Step><CommonData><SampleLocation>2</SampleLocation><SampleID>QA013.2 G0/Lmat</SampleID><SampleGroup></SampleGroup><SampleInfo></SampleInfo><SampleRow>F</SampleRow><SamplePlate>1</SamplePlate><WellType>KLOAD</WellType><Concentration>10</Concentration><ConcentrationUnits>µg/ml</ConcentrationUnits><MolarConcentration>-1</MolarConcentration><MolarConcUnits>nM</MolarConcUnits><MolecularWeight>-1</MolecularWeight><Temperature>25</Temperature><StartTime>251769</StartTime><AssayTime>80</AssayTime></CommonData><FlowRate>600</FlowRate><StepType>LOADING</StepType><StepName>Loading</StepName><StepStatus>OK</StepStatus><ActualTime>80</ActualTime><CycleTime>0.2</CycleTime><AssayXData Points="400">EwMWQ0Y2FkM4aRZDrZwWQ+DPFkMTAxdDBTYXQzhpF0NrnBdDns8XQ9ECGEMFNhhDeWkYQ2uc
GEOezxhDVQMZQ0Y2GUN5aRlDa5wZQ57PGUMTAxpDRjYaQzhpGkNrnBpD4M8aQxMDG0NGNhtD
OGkbQ62cG0PgzxtDEwMcQ0Y2HEM4aRxDrZwcQ57PHEMTAx1DBTYdQ3lpHUNrnB1D4M8dQxMD
HkMFNh5DOGkeQ2ucHkOezx5DEwMfQwU2H0M4aR9Da5wfQ57PH0PRAiBDRjYgQ3lpIEOtnCBD
4M8gQxMDIUMFNiFDOGkhQ2ucIUPgzyFDEwMiQwU2IkN5aSJDa5wiQ57PIkPRAiNDBTYjQzhp
I0NrnCNDns8jQ9ECJENGNiRDeWkkQ62cJEPgzyRD0QIlQwU2JUN5aSVDrZwlQ57PJUMTAyZD
BTYmQ3lpJkOtnCZDns8mQ9ECJ0MFNidDOGknQ2ucJ0OezydD0QIoQwU2KEN5aShDrZwoQ57P
KEPRAilDRjYpQzhpKUNrnClD4M8pQxMDKkMFNipDeWkqQ2ucKkPgzypD0QIrQwU2K0N5aStD
a5wrQ57PK0PRAixDRjYsQzhpLENrnCxDns8sQ9ECLUNGNi1DOGktQ2ucLUPgzy1D0QIuQwU2
LkN5aS5DrZwuQ57PLkMTAy9DBTYvQ3lpL0NrnC9Dns8vQ9ECMENGNjBDV24wQ2ucMEOezzBD
0QIxQwU2MUM4aTFDa5wxQ+DPMUPRAjJDBTYyQzhpMkOtnDJDns8yQxMDM0MFNjNDOGkzQ2uc
M0OezzNDEwM0QwU2NEM4aTRDrZw0Q57PNEPRAjVDBTY1Q3lpNUNrnDVD4M81QxMDNkMFNjZD
OGk2Q2ucNkPgzzZD0QI3Q0Y2N0M4aTdDrZw3Q57PN0PRAjhDBTY4Q3lpOENrnDhDns84QxMD
OUMFNjlDOGk5Q62cOUOezzlDEwM6QwU2OkN5aTpDa5w6Q+DPOkMTAztDBTY7Q3lpO0OtnDtD
ns87QxMDPEMFNjxDOGk8Q2ucPEOezzxD0QI9QwU2PUM4aT1Da5w9Q57PPUPRAj5DBTY+Qzhp
PkNrnD5D4M8+QxMDP0MFNj9DOGk/Q2ucP0Pgzz9D0QJAQwU2QEM4aUBDa5xAQ57PQEPRAkFD
BTZBQzhpQUOtnEFDns9BQ9ECQkMFNkJDOGlCQ2ucQkOez0JD0QJDQwU2Q0N5aUNDa5xDQ+DP
Q0PRAkRDBTZEQzhpRENrnERD4M9EQxMDRUMFNkVDOGlFQ2ucRUPgz0VD0QJGQ0Y2RkM4aUZD
rZxGQ57PRkPRAkdDBTZHQzhpR0NrnEdDns9HQ9ECSEMFNkhDeWlIQ62cSEOez0hD0QJJQ0Y2
SUM4aUlDa5xJQ+DPSUMTA0pDRjZKQzhpSkNrnEpDns9KQ9ECS0MFNktDOGlLQ2ucS0Oez0tD
0QJMQwU2TEM4aUxDa5xMQ57PTEMTA01DBTZNQzhpTUNrnE1Dns9NQ9ECTkMFNk5DOGlOQ2uc
TkOez05D0QJPQ0Y2T0M4aU9Da5xPQ57PT0PRAlBDBTZQQzhpUENrnFBDns9QQ9ECUUOINlFD
OGlRQ2ucUUOez1FDEwNSQwU2UkN5aVJDa5xSQ57PUkMTA1NDBTZTQzhpU0OtnFNDns9TQ9EC
VEMFNlRDOGlUQ62cVEOez1RD0QJVQwU2VUM4aVVDa5xVQ57PVUPRAlZDRjZWQzhpVkNxnVZD
n89WQ9ECV0NGNldDOGlXQ2ucV0Pgz1dDEwNYQ0Y2WEM4aVhDa5xYQ5/PWEPRAllDRjZZQzhp
WUNrnFlDn89ZQ9ECWkMFNlpDOGlaQ2ucWkOfz1pDEwNbQ0Y2W0M4aVtDrZxbQ+DPW0PRAlxD
RjZcQzhpXENrnFxD4M9cQ9ECXUMFNl1DOGldQ62cXUOfz11DEwNeQ0Y2XkPBal5DrZxeQ5/P
XkPRAl9DBTZfQzhpX0NrnF9Dn89fQ9ECYEMFNmBDOGlgQ2ucYEOfz2BD0QJhQ0Y2YUN5aWFD
rZxhQ5/PYUMTA2JDRjZiQzhpYkNrnGJDn89iQ9ECY0NGNmNDOGljQ2ucY0Pgz2ND0QJkQwU2
ZEM4aWRDrZxkQ5/PZEPRAmVDBTZlQ3lpZUOtnGVD4M9lQw==</AssayXData><AssayYData Points="400">+9JHvYPjTr2wKmG9xdZSvZhuTr13r0C9BgYWvcIiEL0qbAK9fNDbvHRkory5voO8NYM/vCN0
xLv9B547gq/ZOyblXzwhYY08CazLPL31+TyNLgs9NX8iPeMqPD2g3Vw9NBViPcKrgz2CxZI9
GKCXPdzYoD2M/6s9/8q3PcqsxD0hitE9inLePcuf5D1yg/E93FYBPvHZAj4mywY+oigPPnC6
DT4rcRk+h0ofPi3XIz7jeC0+rTEzPmdmOD4fxT0+mV1BPg76RT7LAUg+5YJPPtnFWj6rMV8+
pxZkPigIaT7crms+jRtyPpZbdz6nE30+CbyAPs+cgj7Q2oU+YOeGPvZeiz7JcJA+gr+PPnJI
lD54TpY+IByZPtzHnT5EeZ8+RkuhPhv9oz5yy6c+epioPtyoqD7mm60+rS+wPki6sj6SfrU+
G0m2PkRuuT5PQLs+E5e9PtVdwT4RNcM+HvDEPtj8xz43Jso+IKjOPuUyzj4Z0NA+vtvXPn8n
1j7zV9o+N4fbPtsq3j5xrN4+K7zfPvSG4z61fOc+xPTnPkv36j7Jae0+ZDrwPreM8D42q/Q+
EJv3Prl89z6e9vg+9Kz8PnQE/T7tZf8+Ql4AP8b4Aj9L2gI/IKsEP5cABT+JJgY/QYAGP+Tl
Bz8+3gg/7oIKPyONCz/Bsgw/lKEMP4CqDD87Iw8/FEAQPwH/ED/AqBI/HvQSPx/gEz+dPxQ/
mV0WP7S6FT9UQRc/GjgZP7m+Gj9IwBo/hLgbP//JGz8qvxw/QhoePyPfHT+7dx8/mFEgP/Xt
IT+uByM/hu8iP9HTJD+8ciQ/SaAlP/D0JT8kPic/SYwoP5X4KD/J0ik/kNgqPy1mKj/KtCs/
7SQtP+NHLj/a7i4/ZrsuP4hhMD9xKDE/fggxP2qCMj+NtDI/NWwzP8SwND8PejQ/XGQ2PzIX
OD+kiTg/cEk5P2U4OT/21Tg/9fs6P8dsOz8QBTw/9os8P4K+Pj8X1j0/3mU+P1PYPz8qSkE/
3Gs/P5LNQj8qcEI/PrNCP/EwRD+cKEQ/svREPyqHRT+Sn0Y/n1tGP27qRz8CuUg/Gl1IP4cS
Sj8apEk/ag5MP2PfSz9RDUw//9dMP0cKTT+5Jk0/Dq1PP5c1UD9BQVA/PbBQPxPFUD+xmVE/
MDtSPwcPUT/W1VI/BuZSPxBlVD8oA1U/g6VVP5l+VT97vFY/ge5WP6lhWT/Gv1g/4ilZP08u
WT8wplo/OdpZP2wkXD/3YVs/lpNbPzxrWz9bbVw/g/hcPwEfXz91lF4/lNZeP0C9YD9CdF8/
kpFgP7eWYD9Z/WE//J5hP8YWYz9JY2I/MrdkP74lYz98pGU/nJBkP1ViZT89zGU/UntmP3qU
Zz8Yt2Y/I8RnP5IpaT+Symg/EDVqP0s1aj9/Cms/oh5qP5dzaj/Ncms/TB9rPy+KbD/kDG4/
PcdrPxd3bj+YCG4/zbZuPy3Ubz+RQ3A/K4twP17VcD9RTnE/wrtxPxvCcT8OWnE/qR5zPxIK
cj9B03M/agF0P7hBdD+eynQ/zJN1P3n7dD9akXY/JG93P6AIdz9BIHc/YFR3P6DJdz+VJng/
hQ94P6fgeD82sHo/dtF5P0Fgej+4Mno/tUl7P8Btez9OMXw/O3x7Pw75ez9YZHw/yyl+P6KI
fT9y2X0/MVl+P4SBfz88JX8/Z31+P6X7fz8jG4A/GqGAP7MtgD+pmoA/rNKAP4XLgD+ulYE/
XiKBP647gT8AgoE/bpWBP0Uqgj8EfYI/naqCP1ZPgj9Vg4I/UfWCP0d5gj9WUoM/6UmDPw7/
gj+eaIM/x1KDP+rbgz/D74M/8/yEP0AIhD9Cw4Q/jqiEP0XahT85BYU/Vm+FP9C6hT8gqIU/
vzaFP3CShT8UfIY/kvKFP5gIhj/Fj4Y/zvyGPzOohj8lFIc/cyKHP6V4hz9MC4g/poOHPz2b
hz9C7oc/d2OIPyyZiD8IWIg/Y4OIP1qtiD+B4og/Lx6JPxI0iT8JMIk/IfeJPzRyiT+QpIk/
eIaJP3HBiT+U24k/KcqJP6ikij9OQYo/XoWKP4Dhij84xIo/RvuKPwHiij8HMYs/5zuLPytk
iz/SXos/CeqLP/FZjD+TRow/gROMP7OdjD/WR4w/EseMPw==</AssayYData></Step><Step><CommonData><SampleLocation>1</SampleLocation><SampleID></SampleID><SampleGroup></SampleGroup><SampleInfo></SampleInfo><SampleRow>F</SampleRow><SamplePlate>1</SamplePlate><WellType>BUFFER</WellType><Concentration>-1</Concentration><ConcentrationUnits>µg/ml</ConcentrationUnits><MolarConcentration>-1</MolarConcentration><MolarConcUnits>nM</MolarConcUnits><MolecularWeight>-1</MolecularWeight><Temperature>25</Temperature><StartTime>337230</StartTime><AssayTime>60</AssayTime></CommonData><FlowRate>1000</FlowRate><StepType>BASELINE</StepType><StepName>Baseline</StepName><StepStatus>OK</StepStatus><ActualTime>60</ActualTime><CycleTime>0.2</CycleTime><AssayXData Points="300">FANmQ8o2ZkM5aWZDrpxmQ+HPZkNcBGdDRzZnQ3ppZ0OunGdDn89nQxQDaENHNmhDemloQ2yc
aEPhz2hDFANpQwY2aUOBamlDcp1pQ+HPaUPSAmpDRzZqQzlpakNsnGpDn89qQxQDa0MGNmtD
OWlrQ66ca0Phz2tDVgNsQwY2bEN6aWxDrpxsQ+HPbEMaBG1DRzZtQ3ppbUOunG1Dn89tQ1YD
bkNHNm5DemluQ2ycbkPhz25DFANvQ0c2b0N6aW9DbJxvQ+HPb0MUA3BDRzZwQ3ppcEOunHBD
4c9wQxQDcUNHNnFDOWlxQ66ccUPhz3FDFANyQ0c2ckN6aXJDrpxyQyLQckMUA3NDRzZzQ3pp
c0OunHND4c9zQxQDdENHNnRDeml0Q66cdEOl0HRDFAN1Q0c2dUN6aXVDrpx1QyLQdUMUA3ZD
RzZ2Q3ppdkOunHZD4c92QxQDd0NHNndDeml3Q66cd0Phz3dDFAN4Q0c2eEM5aXhDrpx4Q+HP
eEMUA3lDDDd5Q3ppeUOunHlD4c95QxQDekNHNnpDeml6Q66cekPhz3pDFAN7Q0c2e0N6aXtD
bJx7Q+HPe0MUA3xDRzZ8Q3ppfEOunHxD4c98QxQDfUNHNn1Deml9Q66cfUPhz31D0gJ+Q0c2
fkN6aX5Drpx+Q+HPfkMUA39DRzZ/Q3ppf0NsnH9D4c9/Q4oBgEMkG4BDvTSAQ1dOgEPwZ4BD
ioGAQySbgEO9tIBDV86AQ/DngEOKAYFDJBuBQ5w0gUNXToFDc2iBQ4qBgUMkm4FDvbSBQ1fO
gUPw54FDigGCQyQbgkO9NIJDV06CQ/BngkOKgYJDD52CQ720gkNXzoJD8OeCQ4oBg0MkG4ND
vTSDQ1dOg0PQZ4NDioGDQySbg0O9tINDV86DQzLog0OKAYRDJBuEQ700hENXToRDEWiEQ4qB
hEMkm4RDnLSEQ1fOhEPw54RDigGFQyQbhUO9NIVDV06FQ/BnhUOKgYVDJJuFQ720hUM2zoVD
8OeFQ4oBhkMkG4ZDvTSGQ1dOhkPwZ4ZDioGGQySbhkO9tIZDV86GQ/DnhkNpAYdDJBuHQ700
h0NXTodD8GeHQ4qBh0Mkm4dDvbSHQ1fOh0Pw54dDigGIQyQbiEO9NIhDV06IQ/BniEOKgYhD
A5uIQ5y0iENXzohD8OeIQ2kBiUMkG4lDvTSJQ1dOiUPwZ4lDioGJQySbiUO9tIlDV86JQ/Dn
iUOKAYpDAxuKQ5w0ikNXTopD8GeKQ2mBikMkm4pDvbSKQ1fOikPw54pDigGLQyQbi0OcNItD
V06LQ/Bni0OKgYtDJJuLQ720i0NXzotD8OeLQ4oBjEMkG4xDvTSMQ1dOjEPwZ4xDioGMQwOb
jEOctIxDV86MQ/DnjEOKAY1DJBuNQ700jUNXTo1D8GeNQ2mBjUMkm41DvbSNQ1fOjUPw541D
igGOQyQbjkO9NI5DV06OQ/BnjkNpgY5DA5uOQ720jkNXzo5D8OeOQ2kBj0MDG49DvTSPQ1dO
j0PQZ49DioGPQySbj0PetI9DV86PQ/Dnj0NpAZBDJBuQQ700kENXTpBD0GeQQ1WDkEMkm5BD
vbSQQ1fOkEPw55BD</AssayXData><AssayYData Points="300">SQSTP7Ptkz+Mg5Q/8D+UP+gwlD+YtJM/6GWUP97glD8crJQ/UPKUP2mflD9kppQ/vGmVPxg0
lT/r+pQ/SqmUP8sslT9Es5Q/CtaUP8tWlT8ELJU/NWGVP9BDlT8L5pQ/qdqUP3APlT9M8pQ/
vz+VP/bglD+h4ZQ/gGqVP1c8lT8pBZU/c1aVP++vlT/OD5U/WB+VP3RzlT/zD5U/tEKVP7NI
lT+Hm5U/iFiVP4m2lT+o45U/UoiVPw8OlT96opU/z3qVP2uulT/hMJY/+imVPw5WlT8zEpU/
pWmVP4Yclj9BjZU/OEqVP0B7lT8B+pU/mPeVP8uDlT9moZU/Jf2VP9HelT8oxJU/8OKVPwVr
lT/3A5Y/BDCWP3ymlT8iWZU/vKqVPykKlj+o8pU/wdmVP3ATlT/I7pU/WwaWP2ltlT9yF5Y/
LdqVP+MRlj+c+pU/x+yVP1PolT/W9JU/S02WPwmilT+FM5Y/staVP9QQlj8IZpY/kuqVP3Ll
lT9urpU/qSmWPzfJlT/AwZU/knWWP71Dlj+KmJY/MkKWP46ulT/iCZY/NjaWPzBBlj9JYZY/
EO+VP1Vhlj8eR5Y/OBKWP0Yxlj/4MpY/RQaXP6Oclj+Av5U/LlyWP0yzlj8Pr5Y/WzuXP6qg
lj8lnZY/5cuWP/palj8bdJY/rI+WP5dTlj8Lw5Y/O2mWP+fClj9miZY/RbKWPwaglj+huJY/
7q+WPw3Nlj8zO5c/Bo+WPzSslj9O/pY/QKuWP+vRlj+Xz5Y/dbaWP70Ilz8cSpY/HeWWPz/7
lj+Ra5Y/CtWWP8smlj+fw5Y/GuWWP/7Hlj9d3ZY/Z6mWPydklj9YLJc/ZIqWPwpJlz/dwJY/
WaSWP1Phlj9MQZc/xveWPykZlz9dPZc/jUuXP5qBlj84JZc/Zj+XP6p9lz9bDJc/qVWXPxqw
lj/rnJc/QjqXPzfzlj+fP5c/gf+WP6qOlz8WKZc/bbCWP0Kglj9Vr5c/AuKXP2N5lz9ElJc/
SRKXPwvplj8xHZc/8niXP+GRlz97JZc//oSXPy5wlz/hSZc/PsKXP5e9lz94hZc/LVeXPzXL
lz/lU5c/Y2KXP02blz/0dZc/sLSXP5dKlz9CiJc/nMmXPzbVlj94JZc/v6CXPyJelz8Js5c/
4+WWP59jmD9Yu5c/gEaXP/oImD9AaJg/vOOXPxRAlz8hqZc/f2iYP+uLlz8ckJc/wL+XP3vH
lz+vfZc/ARaYPz6ilz+bA5g/KSyYP9xfmD8do5c/sR6YP2MtmD+Ai5c/oNaXP1QQmD/ZY5g/
ir2XP2YrmD9kLZg/rqWYP0l8mD/KMJg/0EeYPwZpmD9OE5g/f4mXPzfylz9m25c/BgmYP7J7
mD8UCZg/t4OXP0Hvlz8T7Zc/VJ+YP6U1mD+ztpc//JmXP2uVmD9MCpg//FiYP9fslz8RWZg/
jS+YPz9imD9vgZg/PcuXP3g7mD+tFJg/mFGYP5/ilz8qXJg/LGyYP8zwlz9h1pc/kcWXPwFU
mD8cC5g/FROYP01cmD9qzZg/8TiYP/AnmD/cPZg/cieYP/igmD9BZJg/LmGYP985mD+Mvpg/
/XSYP4j1lz80g5g/</AssayYData></Step><Step><CommonData><SampleLocation>8</SampleLocation><SampleID>BG505.W6.C2 gp120</SampleID><SampleGroup></SampleGroup><SampleInfo></SampleInfo><SampleRow>F</SampleRow><SamplePlate>1</SamplePlate><WellType>KSAMPLE</WellType><Concentration>-1</Concentration><ConcentrationUnits>µg/ml</ConcentrationUnits><MolarConcentration>62.5</MolarConcentration><MolarConcUnits>nM</MolarConcUnits><MolecularWeight>-1</MolecularWeight><Temperature>25</Temperature><StartTime>405305</StartTime><AssayTime>180</AssayTime></CommonData><FlowRate>600</FlowRate><StepType>ASSOC</StepType><StepName>Association</StepName><StepStatus>OK</StepStatus><ActualTime>179.999</ActualTime><CycleTime>0.2</CycleTime><AssayXData Points="900">iQGRQyMbkUO8NJFDNU6RQ89nkUOJgZFDI5uRQ7y0kUNWzpFD7+eRQ2gBkkMjG5JDmzSSQ1ZO
kkPvZ5JDaIGSQwKbkkO8tJJDVs6SQ+/nkkNoAZNDIxuTQ5s0k0NWTpND72eTQ4mBk0MCm5ND
vLSTQ1bOk0PP55NDaAGUQwIblEO8NJRDVk6UQ+9nlEOJgZRDApuUQ5u0lENWzpRD7+eUQ4kB
lUMjG5VDvDSVQ1ZOlUPvZ5VDaIGVQwKblUObtJVDVs6VQ8/nlUNoAZZDAhuWQ5s0lkNWTpZD
z2eWQ4mBlkMjm5ZDvLSWQzXOlkPP55ZDaAGXQwIbl0ObNJdDVk6XQ89nl0NogZdDI5uXQ7y0
l0M1zpdD7+eXQ2gBmEMjG5hDvDSYQ1ZOmEPPZ5hDiYGYQwKbmEObtJhDNc6YQ+/nmENoAZlD
AhuZQ7w0mUM1TplDz2eZQ2iBmUMjm5lDm7SZQzXOmUPP55lDaAGaQwIbmkObNJpDVk6aQ+9n
mkOJgZpDApuaQ5u0mkM1zppDz+eaQ4kBm0MCG5tDmzSbQ1ZOm0PvZ5tDaIGbQwKbm0ObtJtD
Vs6bQ8/nm0NoAZxDAhucQ5s0nEM1TpxDz2ecQ4mBnEMCm5xDm7ScQ1bOnEPv55xDaAGdQwIb
nUObNJ1DNU6dQ89nnUNogZ1DApudQ5u0nUM1zp1Dz+edQ2gBnkMCG55DmzSeQzVOnkPPZ55D
iYGeQwKbnkO8tJ5DNc6eQ8/nnkOJAZ9DAhufQ7w0n0NWTp9Dz2efQ2iBn0MCm59Dm7SfQ1bO
n0PP559DiQGgQyMboEO8NKBDNU6gQ+9noENogaBDApugQ5u0oEM1zqBDz+egQ2gBoUMjG6FD
vDShQzVOoUOTaKFDaIGhQwKboUObtKFDVs6hQ+/noUOJAaJDAhuiQ7w0okM1TqJD72eiQ2iB
okMCm6JDvLSiQzXOokPv56JDiQGjQyMbo0ObNKNDNU6jQ+9no0NogaNDApujQ5u0o0M1zqND
7+ejQ2gBpEMjG6RDmzSkQ1ZOpEPPZ6RDaIGkQwKbpEO8tKRDNc6kQ+/npEOJAaVDAhulQ7w0
pUM1TqVDz2elQ2iBpUMCm6VDm7SlQzXOpUPP56VDaAGmQwIbpkObNKZDVk6mQ+9npkNogaZD
I5umQ7y0pkNWzqZD7+emQ2gBp0MCG6dDmzSnQ1ZOp0PPZ6dDaIGnQwKbp0ObtKdDNc6nQ8/n
p0OJAahDAhuoQ5s0qEM1TqhDz2eoQ2iBqEMCm6hDm7SoQzXOqEPv56hDaAGpQwIbqUO8NKlD
Vk6pQ89nqUNogalDApupQ5u0qUNWzqlD7+epQ4kBqkMCG6pDmzSqQzVOqkPvZ6pDaIGqQwKb
qkObtKpDNc6qQ8/nqkOJAatDAhurQ5s0q0NWTqtDoGqrQ2iBq0MCm6tDm7SrQzXOq0PP56tD
aAGsQwIbrEO8NKxDNU6sQ89nrENogaxDApusQ5u0rEM1zqxDz+esQ2gBrUMCG61DmzStQzVO
rUPPZ61DaIGtQyObrUObtK1DNc6tQ8/nrUNoAa5DAhuuQ7w0rkM1Tq5Dz2euQ4mBrkMjm65D
m7SuQzXOrkPP565DaAGvQwIbr0ObNK9DNU6vQ89nr0OJga9DI5uvQ5u0r0M1zq9Dz+evQ2gB
sEMCG7BDmzSwQzVOsEPPZ7BDiYGwQwKbsEObtLBDNc6wQ8/nsENoAbFDAhuxQ5w0sUNWTrFD
z2exQ2iBsUMim7FDnLSxQzXOsUPw57FDLQKyQyIbskOcNLJDNU6yQ89nskNogbJDIpuyQ5y0
skM1zrJDz+eyQ4kBs0MCG7NDvDSzQzVOs0PwZ7NDaIGzQwKbs0OctLNDVs6zQ/Dns0NoAbRD
Ahu0Q5w0tEM1TrRDz2e0Q2iBtEMCm7RDnLS0QzXOtEPP57RDaAG1QwIbtUOcNLVDNU61Q89n
tUNogbVDApu1Q5y0tUM1zrVD8Oe1Q4kBtkMCG7ZDnDS2QzVOtkPPZ7ZDaIG2QwKbtkOctLZD
Vs62QxDotkNoAbdDAhu3Q5w0t0NWTrdD8Ge3Q4mBt0MCm7dD3bS3Q1bOt0Pw57dDaAG4QyIb
uEOcNLhDVk64Q89nuENogbhDIpu4Q7y0uENWzrhDXuq4Q4kBuUMiG7lDvDS5Q1ZOuUPwZ7lD
iYG5QyKbuUOctLlDNc65Q8/nuUOJAbpDAhu6Q5w0ukNWTrpD8Ge6Q2iBukMim7pDvLS6Q1bO
ukPw57pDiQG7QyIbu0O8NLtDVk67Q/Bnu0OJgbtDIpu7Q7y0u0NWzrtD8Oe7Q4kBvEMiG7xD
vDS8Q1ZOvEPwZ7xDiYG8QyKbvEO8tLxDVs68Q/DnvEOJAb1DIhu9Q7w0vUNWTr1D8Ge9Q4mB
vUMim71DvLS9Q1bOvUPw571DiQG+QyIbvkO8NL5DVk6+Q/BnvkOJgb5DIpu+Q7y0vkNWzr5D
8Oe+Q24Cv0MiG79DvDS/Q1ZOv0PwZ79DiYG/QyKbv0O8tL9DVs6/Q/Dnv0OJAcBDIhvAQ7w0
wENWTsBD8GfAQ4mBwEMim8BDvLTAQ1bOwEPw58BDiQHBQyIbwUO8NMFDVk7BQ/BnwUOJgcFD
IpvBQ7y0wUNWzsFD8OfBQ4kBwkMiG8JDvDTCQ1ZOwkPwZ8JDiYHCQyKbwkO8tMJDVs7CQ/Dn
wkOJAcNDIhvDQ7w0w0NWTsND8GfDQ4mBw0Mim8NDvLTDQ1bOw0Pw58NDiQHEQyIbxEO8NMRD
Vk7EQ/BnxEOJgcRDApvEQ7y0xENWzsRD8OfEQ4kBxUMiG8VDnDTFQ1ZOxUPwZ8VDiYHFQyKb
xUO8tMVDVs7FQ8/nxUNoAcZDIhvGQ5w0xkNWTsZD8GfGQ2iBxkMim8ZDvLTGQ1bOxkPw58ZD
iQHHQyIbx0O8NMdDVk7HQ/Bnx0OJgcdDIpvHQ7y0x0NWzsdD8OfHQ2gByEMiG8hDvDTIQ1ZO
yEPwZ8hDiYHIQyKbyEO8tMhDVs7IQ/DnyEOJAclDAhvJQ7w0yUNWTslD8GfJQ4mByUMim8lD
vLTJQ1bOyUPw58lDiQHKQyIbykO8NMpDVk7KQ/BnykOJgcpDApvKQ7y0ykNWzspD8OfKQ2gB
y0MiG8tDvDTLQzVOy0PwZ8tDiYHLQyKby0O8tMtDVs7LQ/Dny0OJAcxDIhvMQ7w0zEM1TsxD
8GfMQ4mBzEMim8xDvLTMQ1bOzEPP58xDaAHNQyIbzUO8NM1DVk7NQ/BnzUOJgc1DIpvNQ7y0
zUNWzs1D8OfNQ4kBzkMiG85DvDTOQ1ZOzkPwZ85DiYHOQyKbzkOctM5DVs7OQ/DnzkOJAc9D
IhvPQ7w0z0NWTs9Dz2fPQ2iBz0Mim89DvLTPQ1bOz0Oa6c9DaAHQQyIb0EO8NNBDVk7QQ89n
0EOJgdBDIpvQQ7y00ENWztBD8OfQQ4kB0UMiG9FDvDTRQ1ZO0UPwZ9FDiYHRQyKb0UO8tNFD
Vs7RQ87n0UNoAdJDIhvSQ7w00kNWTtJD8GfSQ2iB0kMCm9JDvLTSQ1bO0kPw59JDiQHTQwIb
00O8NNNDNU7TQxBo00NogdNDApvTQ5y000NWztND8OfTQ4kB1EMiG9RDvDTUQ1ZO1EPOZ9RD
aIHUQyKb1ENSuNRDVs7UQ87n1EOJAdVDIhvVQ7w01UNWTtVDzmfVQ4mB1UMim9VDvLTVQ1bO
1UPO59VDaAHWQwIb1kO8NNZDVk7WQ/Bn1kOJgdZDIpvWQ7y01kM1ztZD8OfWQ4kB10MCG9dD
vDTXQ1ZO10POZ9dDiYHXQyKb10O8tNdDVs7XQ/Dn10NoAdhDIhvYQ7w02ENWTthDzmfYQ2iB
2EMim9hDvLTYQ1bO2EPO59hDaAHZQwIb2UO8NNlDNU7ZQ85n2UOJgdlDIpvZQ5y02UM1ztlD
8OfZQ2gB2kMiG9pDvDTaQzVO2kPwZ9pDaIHaQyKb2kOctNpDNc7aQ/Dn2kOJAdtDAhvbQ7w0
20NWTttD8GfbQ4mB20Mim9tDvLTbQzXO20PO59tDiQHcQwIb3EO8NNxDVk7cQ/Bn3ENogdxD
ApvcQ5y03ENWztxDk+jcQ4kB3UMiG91DvDTdQzVO3UPOZ91DiYHdQyKb3UO8tN1DVs7dQ/Dn
3UNoAd5DAhveQ5w03kNWTt5D8GfeQ2iB3kMCm95DvLTeQ1bO3kPO595DiQHfQwIb30O8NN9D
Vk7fQ85n30OJgd9DIpvfQ7y030NWzt9DzuffQ2gB4EMiG+BDvDTgQzVO4EMxaOBDaIHgQwKb
4EOctOBDVs7gQ/Dn4EOJAeFDAhvhQ5w04UNWTuFDzmfhQ2iB4UMCm+FDvLThQ1bO4UPw5+FD
iQHiQyIb4kOcNOJDNU7iQ85n4kOJgeJDIpviQ7y04kM1zuJDzufiQ4kB40MiG+NDnDTjQ1ZO
40PwZ+NDaIHjQyKb40O8tONDNc7jQ87n40OJAeRDIhvkQ5w05ENWTuRD8GfkQ2iB5EMim+RD
vLTkQzXO5EPO5+RDaAHlQyIb5UOcNOVDNU7lQ85n5UOJgeVDIpvlQ7y05UM1zuVDzuflQ2gB
5kMCG+ZDvDTmQzVO5kPwZ+ZDiYHmQwKb5kO8tOZDVs7mQ/Dn5kNoAedDAhvnQ7w050M1TudD
zmfnQ2iB50MCm+dDvLTnQzXO50PO5+dDiQHoQ8Yb6EO8NOhDNU7oQ85n6EOJgehDIpvoQ7y0
6ENWzuhDzufoQ2gB6UMCG+lDnDTpQzVO6UPOZ+lDaIHpQyKb6UOBtelDVs7pQ/Dn6UNoAepD
AhvqQ7w06kNWTupDzmfqQ2iB6kMim+pDnLTqQzXO6kPO5+pD</AssayXData><AssayYData Points="900">X/CXP+Ntlz8jIJc/VUaWPzjqlD+Av5Q/Y2KTP4zckj/J6pI/vBSTP70tkj9F0ZE/iv2RPwm3
kT89/5E/HzCRP1plkT/3DpE/PQaRP7HzkD8AHpE/72aQP0/KkD9HCZE/wfKQP7I9kT8MJ5E/
Fn+QPy33kD9ty5A/bNiQP3V3kD8Z25A/pqeQP8mSkD8S8ZA/Z2KQP/3kkD+phZA/Y/GQPxq0
kD9BhJA/v/KQPyu4kD+TrpA/aRSRP5v3kD9bGJE/WfiQP30lkT9CFJE/A16QPzXkkD/pIZE/
qfWQP27PkD/zOJE/s2mQP+1EkT+h6pA/a2CRP49AkT+Ex5E/f5KRP1hikT85tpA/ZFqRP8T7
kT9INZE/r3ORP4GRkT9bs5E/DnCRP5B3kT94YpE/g6SRP0PukD9ohpE/DVmRP/thkT8l7ZE/
UliRPyQEkj9asJE/PyCRP53ekT8Kh5E/sPuRP+uMkT/lW5I/62uSP139kT/mB5I/0WiSP7ji
kT9SZJE/AU+SPxvhkT+ARJI/zB+SP+U1kj+HHJI/pXySP+QKkj8+iZI/EGGSPy1dkj9fV5I/
zVCSP31nkj89fJI//PWRP+P3kT+IOJI/vyCSP4EXkj/zn5I/a3aSPw1okj/mfZI/DZSSPxNX
kj98UpI/rW2SP3Uukj/ol5I/28qSPw+Akj9japI/N1iTPxyXkj8GH5I/oVOSP+LLkj/6r5I/
JEeSP8rRkj8qDJM/IKOSPzgjkz8IBZM/byuTP1gCkz/bIZI/WIWSP6RAkj+4XZI/mAeTP5jx
kj/3DpM/1heTP5nMkj87KpM/0KOTP+07kz9ofJI/g9aSP4NQkz9fMpM/gw6TP3D3kj9VspM/
xDqTPx+lkj8uI5M/WleTPwwbkz+865M/L1STP6Rqkz/HmZM/LJeTPzEikz+ma5M/a12TP5aR
kz+lrpI/0q2TP92lkz9iApM/BXGTP51Vkz+g85M/EXSTP59Bkz8hsJM/jn6TPyTQkz9w2JM/
NbCTP3QslD8diZM/qTeUPxPBkz854JM/VCWTP0v/kz8BapM/xGmTP/TJkz+V15M/SeqTP6re
kz+or5M/IL6TP8TKkz/Br5M/ggWUP1Z1lD+j6JM/6yGUPyRbkz9kEpQ/iCyUP2n5kz+M+JM/
FfWTP4colD8YC5Q/vbqTPxSWkz/9MpQ/iIWUP4fXkz+gqZM/VTSUP5IVlD/1UpQ/14WUP2lw
lD8bhZQ/9ieUP+lTlD/12JM/CryTP24ZlD+j3ZM/cP2TPxZXlD/EyZQ/D3+UP5walD8WKpQ/
L1OUP89glD+w95M/YJGUP8xYlT96UpQ/eyWUPwjJlD+XoZQ/BpWUP2qClD8VnJQ/+YaUP5Um
lD/3WpQ/CaSUP4C4lD8q3ZQ/xpyUP9PflD+H2ZQ/wZqUPz5flD/zAZU/PNqUPzbKlD/faZQ/
ir2UP77MlD+8i5Q/gGaUP5CBlD9qqpQ/n7qUP28hlD9HmZQ/h4+UP32/lD+aepU/jVyVP2T3
lD/b9ZQ/UkyVP01+lD82U5U/PviUP0UXlT+MkJU//GiVP8qNlT9825Q/UcKUP0oklT/GCJU/
XzyVP6RWlT/tHJU/7YyVPwYolT93mpU/Qh2VP9EtlT+mmZU/ID6VP9RRlT/xa5U/nPiUPwlH
lT/01pQ/bR2VP48UlT/sGpU//YmVP5zFlT+vLpU//neVP3i2lT+285U/WYiVP69ilT8kdZU/
IoSVPxFblT9HY5U/PsWVP1FNlj/Zf5U/qsmVP37mlT9whZU/DZSVP9e6lT+Wr5U/TySVP2gD
lj/nZJU/WteVP1uIlT858ZU/FsWVP/OxlT8OupU/nhCWP6Yhlj+LxJU/kXmVP1itlT/mQZY/
NIaVP6PTlT/xFpY/SXCWP/HclT8fk5Y/nwqWP9x4lT+aCJY/W8qVP1Axlj/0xZU/YCSWP37K
lT+E2pU/fNSVP7pAlj+uPZY/MxOWP/ShlT9Sq5U/++iVP22ZlT/XapY/CEyWP6ERlj895pU/
Rk6WP74glj9E8ZU/A8SVP4zglT9hUpY/sZWWP+k0lj9ozpU/tzyWP4KYlj8WmZU/+TaWP88t
lj8fVJY/a66WP0YIlj9MfpY/WuSVP2vClj8NnZU/XkyWPyw1lj9RKpY/pxuWPy3ilT+cW5Y/
qfyVP1Z/lj8Kj5U/EE+WP2FFlj91c5Y/dBaWP2vzlT+ngZY/R2mWP0Xnlj/NbpY/kDGWP+9o
lj/E2ZU/eoyWP4lxlj/4nZY/g8+WP0iblj/Cd5Y/6v6VP19rlj/0OJc/pbSWP8c/lj+y7ZY/
6oyWPyqDlj/cAJc/C1aWP16nlj8OupY/o8uWP3vRlj85XpY/ye+WP/qZlj+RHpc/gUuWP23o
lj/OVpc/AgiWP1iZlj/QRZc/X06WPy3alj/ldZY/57uWP0Zulz9f1Zc/99KWP6xLlz/oCZc/
LOSWP7Gmlj/pa5c/wfSWPw04lz8gZpY/vWeXP+Dzlj+C75Y/leyWP/H8lj9rr5Y/ty6XPx0J
lz+ahZc/mMCWP7hqlz/LEpc/gwWXP2ozlz87PZc/zZaWP793lz8bN5c/l0aXP5lxlz/L5JY/
Af+WP1Milz9/mpc/AYWXP5R5lz/5iJc/1ByXPwMhlz/Eepc/2YiXP9gylz+SS5c/qxeXP04F
lz+gqpY/s1OXP4I7lz+2I5c/25CXP09wlz+xy5c/5D2XP/ttlz/Ik5c/LVyXP+nglj/Ox5c/
gOiWP8zilj/8HZc/lw+XP414lz9Cs5c/KzeXP5kzlz8TC5g/QXmXP6EtmD8z4Jc//jGXP4jg
lj+/75Y/kwSXP9TFlj/fmJc/T2KXP4Kilz/jd5c/YpSXP23alz9XDpc/ftKXP0OMlz+b8Zc/
qRKYPyDOlz96nZc/tqWXP6kzmD/El5c/uM2XP4qrlz+pFZc/C5SXP69elz/zgpc/j4SXP6Jm
lz/eoZc/xVeYP+aOlz9CvZc/KPeXPxYqmD+bqZc/++qXP+Halz94p5c/bfCXP5G7lz9DhZc/
2umXP3oumD+OrZc/Jy+XP4JAmD8UQpg/p8mXP3XKmD82hpc/weGXPzgbmD8k/5c/uJ6YP80h
mD/7mZc/SeCXP24LmD/9pJc/8DiYP/yolz+hF5g/CgSYP/YomD/u25c/0amXP2wfmD+WEZg/
abqXP9Ltlz/4R5g/B6KXP/ommD/z2Zc/ZtKXPwxjmD+3HZg/AOOXPwllmD8UFZg/EdqXP4jf
lz+Q1pc/tY+YPxximD87vJg/t26YP3TWlz8yYpg/G/eXP8n3lz9MSZg/SmWYP4BAmD9NLpg/
1EaYP2VymD/ebZg/Ve+XP4EumD8MW5g/ZzCYPzwwmD8N1pc/NBmYP0lbmD87UJg/emKYP8xF
mD8VLpg/VQiYP7lhmD98ypc/zkiYP+B9mD9YE5g/7JGYP+eGmD84bJg/9SaYPwi3mD99Zpk/
6Q2YP1APmT8zDpk/+FSYP21mmD+8npg/Bb+YPyM2mD9oD5g/U8mYPxRnmD9pi5g/MniYP+hF
mD/Uh5g//bSYP+l6mD+OSJg/hKmYP7DwmD9Kz5g/dWWYP5GDmD/CWZg/jmaYP0immD+ko5g/
X+KYP6ewmD/HWpg/mLSYPyZ+mD9ibJg/fCyYP5MjmT+sBJk/kkiZPzfsmD/8Z5g/QRyZPzIa
mD/kupg/iWSZP30pmT+EUpg/4IuYP5rcmD+WzZg/lsSYP3G0mD80cpg/2fqYP67hmD91Npk/
2QWZP+WWmD/Q7Zg/IMKYPxSkmD+suJg/xFSZP3/TmD9bAZk/RhCZP+oKmT+uzpg/ME2ZPyJt
mT8ue5k/GESZP+OHmT+U5Jg/jQWZPxWymD+8npg/XkSZPyj1mD9wCpk/nh6ZP2GYmD+H7Jg/
DieZPzhUmT+Be5k/HFWZP3tWmT/M9pg/3ReZP2kEmT8wwJk/zZ6ZPz31mD+XLZk/8WSYP9E4
mT/zZ5k/X1eZP8IxmT9txJg/nAOZP2L3mD+eF5k/7BWZP55PmT9czpg/WOGZP6kUmT+S5Jg/
g7SZPw2XmT+IeZk/6x+ZPzt5mT+DKpo/oLiYP7RNmT/Ye5k/S6+ZP8pOmT8XiJk/MGuZP3zB
mT+c75g/bUaZP96emT823pg/GNKZPyhKmT/EY5k/T6iZP4c8mT+ufpk/z6KZP3iJmT9KuJk/
JHWZP+R3mT/mIJo/1h+ZP0i7mT/nmZk/foSZPzqXmT8XL5k/j7CZP+6kmT9ytZk/xfGZP23A
mT8Ddpk/voeZP5V+mT/NzZk/FKOZPz0Dmj93W5k/656ZP2nxmT/0CZo/sIaZP8U0mj+56Zk/
H/CZP5NmmT/nQpk/TACaP46umT8oLZk/UnaZPxFumT9FoJk/V6WZP8ZKmT+245k/F66ZPwac
mT+AVZk/aNCZP8ebmT9eP5o/L5qZP4AZmj8f5Jk/5LKZP/GqmT+cf5k/ZiiaP0stmj+anJk/
NYOZPyGtmT+gdJk/+BuaP4TcmT8vHpo/XviZP4mtmT8yHZo/AIqZP5dAmj+Eypk/CtCZP9Cu
mT+Qp5k/4rqZP7xSmT9bEJo//PaZP/KnmT8CSJo/ZXWZP1dmmj+mgZo/EoaZP5Mgmj+/7pk/
7OyZP4/VmT+rPpo/z+SZP/Bsmj+m9po/Iw2aPxGBmj+Tjpo/91qaP3womj/UC5o//haaP7RK
mj8ihZo/2EGaP0pdmj/SCZo/XkiaPycVmj+Ippk/T02aPw0Xmj+iw5k/LLaaP2Nvmj+vCJo/
VPaZP9d3mj/fh5o/z2GaP+JDmj+XBJo/agqaP/LfmT/CHZo/</AssayYData></Step><Step><CommonData><SampleLocation>1</SampleLocation><SampleID></SampleID><SampleGroup></SampleGroup><SampleInfo></SampleInfo><SampleRow>F</SampleRow><SamplePlate>1</SamplePlate><WellType>BUFFER</WellType><Concentration>-1</Concentration><ConcentrationUnits>µg/ml</ConcentrationUnits><MolarConcentration>-1</MolarConcentration><MolarConcUnits>nM</MolarConcUnits><MolecularWeight>-1</MolecularWeight><Temperature>25</Temperature><StartTime>593410</StartTime><AssayTime>180</AssayTime></CommonData><FlowRate>600</FlowRate><StepType>DISASSOC</StepType><StepName>Dissociation</StepName><StepStatus>OK</StepStatus><ActualTime>180</ActualTime><CycleTime>0.2</CycleTime><AssayXData Points="900">aAHrQwIb60N6NOtDNU7rQ65n60NogetD4ZrrQ3q060MUzutDzufrQ2gB7EPhGuxDmzTsQzVO
7EPOZ+xDaIHsQwKb7EO8tOxDNc7sQ+/n7ENoAe1DAhvtQ5s07UM1Tu1DzmftQ4mB7UMCm+1D
m7TtQzXO7UPO5+1DaAHuQwIb7kN6NO5DNU7uQ85n7kNoge5DApvuQ5u07kM1zu5DzufuQ2gB
70MCG+9DmzTvQzVO70POZ+9DaIHvQwKb70ObtO9DNc7vQ87n70NoAfBDAhvwQ5s08EM1TvBD
zmfwQ2iB8EMCm/BDm7TwQzXO8EPO5/BDaAHxQwIb8UObNPFDNU7xQ85n8UNogfFDApvxQ5u0
8UM1zvFDzufxQ2gB8kMCG/JDmzTyQzVO8kPOZ/JDiYHyQwKb8kObtPJDNc7yQ87n8kNoAfND
AhvzQ5s080M1TvNDzmfzQ2iB80MCm/NDm7TzQzXO80PO5/NDaAH0QwIb9EObNPRDNU70Q85n
9ENogfRDApv0Q5u09EM1zvRDzuf0Q2gB9UMCG/VDmzT1QzVO9UPOZ/VDaIH1QwKb9UObtPVD
Nc71Q87n9UNoAfZDAhv2Q5s09kM1TvZDzmf2Q2iB9kMCm/ZDm7T2QzXO9kPO5/ZDaAH3QwIb
90ObNPdDNU73Q85n90NogfdDApv3Q5u090M1zvdDzuf3Q2gB+EPhGvhDmzT4QzVO+EPOZ/hD
aIH4QwKb+EObtPhDNc74Q87n+ENoAflD4Rr5Q5s0+UM1TvlDzmf5Q2iB+UMCm/lDerT5QxTO
+UPO5/lDaAH6QwIb+kObNPpDNU76Q85n+kNogfpDApv6Q5u0+kM1zvpDzuf6Q2gB+0MCG/tD
mzT7QzVO+0POZ/tDaIH7QwKb+0ObtPtDNc77Q87n+0NoAfxDAhv8Q5s0/EM1TvxDzmf8Q0eB
/EMCm/xDm7T8QzXO/EPO5/xDaAH9Q/Md/UObNP1DNU79Q85n/UNHgf1DApv9Q5u0/UM1zv1D
zuf9Q2gB/kMCG/5DmzT+QzVO/kOuZ/5DR4H+QwKb/kObtP5DNc7+Q87n/kNoAf9DAhv/Q5s0
/0M1Tv9Dzmf/Q2iB/0MCm/9Dm7T/QzXO/0PO5/9DtAAARIENAEROGgBECicAROczAES0QABE
gU0ARE5aAEQaZwBE53MARLSAAESBjQBEPZoARBqnAETnswBEtMAARIHNAERO2gBECucAROfz
AES0AAFEgQ0BRE4aAUQaJwFE5zMBRLRAAUSBTQFETloBRApnAUTXcwFEtIABRHCNAUROmgFE
GqcBROezAUS0wAFEgc0BRE7aAUQa5wFE5/MBRLQAAkSBDQJEThoCRAonAkTnMwJEtEACRIFN
AkROWgJECmcCRNdzAkS0gAJEcI0CRE6aAkQapwJE57MCRKTAAkSBzQJETtoCRBrnAkTn8wJE
tAADRIENA0ThGgNEGicDROczA0S0QANEcE0DRE5aA0QaZwNE53MDRLSAA0SBjQNETpoDRBqn
A0TnswNEpMADRIHNA0RO2gNEGucDROfzA0S0AAREcA0ERD0aBEQKJwRE5zMERNVABESBTQRE
PVoERBpnBETXcwREpIAERIGNBEROmgREGqcEROezBES0wAREcM0ERD3aBEQa5wRE1/MERLQA
BURwDQVEPRoFRBonBUTnMwVEtEAFRHBNBUROWgVECmcFROdzBUSkgAVEgY0FRD2aBUQapwVE
57MFRLTABUSBzQVETtoFRBrnBUTn8wVEpAAGRIENBkQ9GgZECicGRNczBkS0QAZEgU0GRD1a
BkQaZwZE53MGRLSABkSBjQZETpoGRAqnBkTnswZEpMAGRHDNBkQ92gZEGucGROfzBkSkAAdE
gQ0HRD0aB0QaJwdE1zMHRLRAB0SBTQdETloHRBpnB0TXcwdEtIAHRIGNB0ROmgdECqcHRNez
B0S0wAdEcM0HRE7aB0Qa5wdE1/MHRLQACESBDQhEThoIRBonCETXMwhEtEAIRHBNCEROWghE
CmcIROdzCES0gAhEcI0IRD2aCEQKpwhE57MIRLTACESBzQhEPdoIRArnCETX8whEtAAJRIEN
CUROGglEGicJROczCUSkQAlEcE0JRE5aCUQKZwlE53MJRKSACUSBjQlETpoJRAqnCUTnswlE
tMAJRHDNCURO2glEGucJROfzCUS0AApEgQ0KRD0aCkQaJwpE5zMKRLRACkSBTQpEPVoKRBpn
CkTncwpEtIAKRIGNCkQ9mgpEGqcKROezCkS0wApEcM0KRE7aCkQK5wpE5/MKRLQAC0RwDQtE
ThoLRAonC0TnMwtEpEALRHBNC0Q9WgtEGmcLRNdzC0S0gAtEgY0LRD2aC0QapwtE57MLRLTA
C0RwzQtETtoLRBrnC0TX8wtEtAAMRIENDEROGgxEGicMROczDESkQAxEgU0MRE5aDEQaZwxE
13MMRLSADESBjQxETpoMRAqnDETnswxEpMAMRHDNDEQ92gxECucMROfzDESkAA1EcA0NRE4a
DUQKJw1E1zMNRKRADURwTQ1EPVoNRBpnDUTXcw1EpIANRIGNDUROmg1EGqcNRNezDUSkwA1E
cM0NRD3aDUQK5w1E+PMNRLQADkSBDQ5EPRoORAonDkTXMw5EpEAORHBNDkQ9Wg5EGmcOROdz
DkSkgA5EgY0ORD2aDkQKpw5E17MORLTADkRwzQ5ETtoORArnDkTX8w5EpAAPRHAND0ROGg9E
CicPROczD0S0QA9EgU0PRD1aD0QKZw9E13MPRLSAD0RwjQ9EPZoPRAqnD0Tnsw9EpMAPRHDN
D0Q92g9ECucPRNfzD0SkABBEcA0QRE4aEEQaJxBE1zMQRKRAEERwTRBETloQRApnEETncxBE
tIAQRIGNEEROmhBEGqcQRNezEESkwBBEgc0QRD3aEEQK5xBE5/MQRKQAEURwDRFEPRoRRAon
EUTnMxFEtEARRHBNEUROWhFECmcRRNdzEUSkgBFEcI0RRD2aEUQKpxFE17MRRKTAEURwzRFE
TtoRRArnEUTX8xFEpAASRIENEkQ9GhJECicSRNczEkSkQBJEcE0SRE5aEkQKZxJE53MSRKSA
EkSBjRJEPZoSRAqnEkTXsxJEtMASRHDNEkQ92hJECucSROfzEkQnARNEcA0TRD0aE0QKJxNE
1zMTRLRAE0RwTRNEPVoTRBpnE0TncxNEpIATRIGNE0ROmhNEGqcTRNezE0S0wBNEcM0TRD3a
E0Qa5xNE1/MTRKQAFERwDRREPRoURAonFETnMxREpEAURIFNFEROWhRECmcUROdzFES0gBRE
cI0URD2aFEQKpxRE57MURLTAFERwzRREPdoURArnFETn8xREtAAVRHANFUQ9GhVEGicVROcz
FUSkQBVEgU0VRD1aFUQKZxVE13MVRKSAFURwjRVEPZoVRAqnFUTXsxVEpMAVRIHNFUQ92hVE
GucVRNfzFUSkABZEgQ0WRE4aFkQKJxZE1zMWRLRAFkRwTRZETloWRBpnFkTXcxZEpIAWRHCN
FkQ9mhZECqcWRNezFkSkwBZEcM0WRE7aFkQK5xZE1/MWRKQAF0SBDRdEPRoXRAonF0TnMxdE
pEAXRHBNF0Q9WhdECmcXRNdzF0S0gBdEcI0XRD2aF0QapxdE17MXRKTAF0RwzRdEPdoXRArn
F0TX8xdEpAAYRIENGEQ9GhhECicYRNczGESkQBhEcE0YRD1aGEQKZxhE13MYRKSAGESBjRhE
PZoYRAqnGETXsxhEtMAYRIHNGERO2hhECucYRNfzGESkABlEcA0ZRD0aGUQKJxlE5zMZRLRA
GUSBTRlEPVoZRApnGUTXcxlEpIAZRHCNGUQ9mhlECqcZRNezGUS0wBlEcM0ZRE7aGUQa5xlE
1/MZRKQAGkRwDRpEPRoaRAonGkTnMxpEpEAaRHBNGkQ9WhpECmcaROdzGkSkgBpEcI0aRD2a
GkQKpxpE17MaRKTAGkRwzRpEPdoaRBrnGkTX8xpEpAAbRHANG0Q9GhtECicbROczG0SkQBtE
cE0bRE5aG0QKZxtE53MbRKSAG0RwjRtEPZobRAqnG0TXsxtEpMAbRHDNG0Q92htECucbRNfz
G0SkABxEgQ0cRD0aHEQKJxxE5zMcRKRAHESBTRxEXlocRApnHETXcxxEpIAcRHCNHEQ9mhxE
CqccROezHESkwBxEcM0cRD3aHEQK5xxE5/McRLQAHURwDR1EsBodRBonHUTXMx1EpEAdRHBN
HUQ9Wh1ECmcdRNdzHUSkgB1EcI0dRD2aHUQKpx1E17MdRKTAHUSBzR1EPdodRArnHUTX8x1E
pAAeRIENHkROGh5ECiceRNczHkS0QB5EcE0eRE5aHkQKZx5E53MeRKSAHkRwjR5EPZoeRBqn
HkTnsx5EtMAeRHDNHkQ92h5ECuceRNfzHkS0AB9EcA0fRD0aH0QaJx9E5zMfRKRAH0SBTR9E
PVofRApnH0TXcx9EpIAfRIGNH0ROmh9ECqcfRNezH0S0wB9Egc0fRE7aH0QK5x9E1/MfRLQA
IESBDSBEPRogRAonIETnMyBEtEAgRIFNIEROWiBEGmcgROdzIES0gCBEgY0gRE6aIEQapyBE
57MgRLTAIESBzSBETtogRBrnIETn8yBEtAAhRIENIUROGiFEGichROczIUS0QCFEgU0hRE5a
IURsZyFE53MhRLSAIUSBjSFETpohRBqnIUTnsyFEtMAhRIHNIURO2iFEaOkhROfzIUS0ACJE
gQ0iRE4aIkQaJyJE5zMiRLRAIkSBTSJETloiRBpnIkTncyJE</AssayXData><AssayYData Points="900">hu2YP5zVmD9Jjpo/giWbP2AdnD98UJ0/JaedP4mvnj8nAaA/rAufP+H4nz+q3p8/7qegP3yB
oD86a6A/N7OgP6GRoT/vj6E/GeegP+fkoT9H9KE/fy2iP8PjoT82y6E/+HqhP06UoT9nAKI/
LvChP/3VoT9g8KE/WeahPyEmoj89e6I/UmGhP+3doT8RxqE/zYWhP/YCoj+WyqE/WQyiP9Ci
oT/jAaI/hSuiPyVgoj+jXaE/XMWhP0PloT93oqE/NEKiPxYHoj+7O6I/ZSWiP+DcoT8U7qE/
j+yhP3F9oT9Y8qE/XMqhP8hyoT9UMaI/nJihPynNoT+DraE/59uhP2EIoj9fQqI/EyaiP4kD
oj/QF6I/V/2hP8TmoT8cMaE/ULahP82ooT9/66E/0+GhPwH/oD9Jy6E/fH+hP5SJoT+agKE/
ZjmhPxtGoj/zjKE/piaiPzoDoj/FsaE/RcChP6DEoT8bPKE/87OhP+vdoT/r6aE/luuhP98o
oj86A6I/WD6hP7KzoT9BRqE/IGyhPylSoj/7xKE/EjGhP2hpoT+L/KE/pbmhP+8hoj/Xw6E/
fXChPwF3oT9Rp6E/ZoChP/iboT/zrKE/k/GhPxoooT+2GKI/wuWgPxb9oT8zmaE/IGmhP8qP
oT9pu6E/QmShP/xhoT/7vaE/Jt2hP0K6oT9Dg6E/bLKhPzKgoT/Dy6E/SK6hPz6WoT9OHKE/
DSyhP7OJoT8CiqE/V3KhP8yEoT/4V6E/msqhP7D6oT91sKE/eLWhP8C0oT/UrqE/tkihP0Y+
oT8oeaE/lvuhP/6OoT+uJqE/0d2gPxaIoT8Z0KE/3GWhP6bkoT+dfaE/l42hP3pMoT8EeKE/
KauhP81coj9lWqE/2H2hP5PaoT9EJKE/LMyhPxa7oT9sbaE/zcyhP9/voT8cqqE/JRihPx7c
oT8VtqE/ozihP/lpoT9V3KE/TJChP661oT+BAKE/fYmhP3LcoT9tRqE/YnqhPxNXoT+KBaI/
4y+iP37UoT95B6E/eH2hP3c/oj9VoaE/kLihP7DOoT+9CqI/ruihPx56oT9CeKE/sL6hP3OE
oT+3BaI/+U6hP3njoT8MXqE/GZWhP/F5oT8hn6E/HUahPxvOoT9yKaE/e7ahP3eHoT+8vaE/
B8ShP9GsoT9ApaE/92mhP6YMoj/gCqI/U16hPwploT/q3KE/iDyhP9iUoT+fyKE/DcuhP/GS
oT+ChaE/ZoKhP3HSoT8P0qE/z9uhP0oGoj/beKE/kf6hPzD2oT9IgaE/zWChP5LEoT+R6KE/
096hP0iVoj+IYqE/eJOhP7QMoj9KZqE/NaWhP6TOoT/n+aE/++ihP5qgoT/4B6I/V9+hP0Ah
oj/Q8qE/hZihP5TKoT8y0KE/ZcWhPyq2oT9KWqE/R1uhP7CIoT8m36E/Rv+hP4YHoj+FcKE/
V9ihPwq3oT9u2qE/H4ihP72eoT+xzqE/sV2hPyUBoj9G1aE/RiOiP76joj+PG6I/g5ChP7WD
oT/eIaE/QquhP7VAoj9yt6E/PMShPzmPoT8pj6E//PqhP9LcoT+aqKE/U6ChPyxToT8o3qE/
WL2hPyfBoT+NZqE/+OuhP9rWoT+fNaI/jOuhP7WNoT8uR6I/daGhPyhroT+cu6E/bYuhPzaN
oT9CTKI/lluiP8Yboj8B0aE/vuShP7stoj8YFqI/Ej+iP7GfoT+t36E/6dOhP+hyoj8ZvaE/
qjKiPxMhoj9LiaE/Rm+iP9m3oT+J86E/okqhP4FKoj/rwqE/uvChP5I9oj8HRaE/hV6hP6WG
oj9KjaE/jg+iPzhfoj+6+KE/UCGhPxDBoT/cv6E/2iWiPwaxoT8VUKI/pkChP3qdoT8UZaI/
O/WhP9jgoT/qKaI/AGWhP84soj9xK6I/TS+iP3bYoT837KE/N06iPwiPoT9BgKE/mHOhP46D
oT8fPKI/55ahPzx3oj/rgaE/sReiP+jxoT82rqE/PwaiP0jRoT9J0KE/xs2hP6xnoj8S/aE/
8jyiPzUAoj8BuKE/XsahP6BIoT/LYKE/A9qhP632oT8XMaI/qeWhPz3LoT+/B6I/c9ihP5Ev
oj/2iKE/Zt2hPz6+oT/buqE/MGyhP9cBoj8UXaI/ukKiP2cfoj9eNaI/6sahP+ZCoj+5raE/
b6+iPz2Koj9m86E/hE2iPyO1oT8TKaI/5dqhP6R3oT+T6KE/9XmiP8Rgoj+DMaI/GUyiP0TG
oT9cDaI/GoSiPxgaoj/VIaI/pv+hP1yUoT+aAKI/4WKhP+NFoj8ZPKI/IO+hPxI0oj/046E/
8zeiP6v8oT++caI/Cr6hP2+FoT8gCqI/sOahP5S1oj9g8KE/YouiP+DxoT9/1KE/BKOiP8v+
oT9t3aE/zhqiP5yeoj8KeKI/NvWhP/yGoj+oPaI/txWiPz7moT/HFqI/skWiPyG3oj8xNaI/
ocyhP09xoj8DYaI/dSmiP8qVoj/pyqE/XcehPxhMoj/fhaI/7OehPxvToT9T6qE/UwSiP3d0
oj9P8KE/hDKiP7wcoj/9X6I/1C+iPxchoj9qbqI/2zqiP9sJoj/81qE/lCGiPypGoj+4IqI/
yNiiPw/Eoj/6nKE/n+2iPwPZoT8YuqE/zRWiP4I7oj8/GqI/IV2iP/+coj/8dqI/hfWhPzZQ
oj8d0aE/H6CiPz2Xoj//WKI/WDeiPxU3oj/MUKI/7SWiP/A5oj+ioKI/nkqiPw3/oT9ES6I/
Xx2iP+xEoj8EmKI/qUGiP5n0oj9VBqI/CL2hP0EXoj9/8qI/rzeiP/TPoT/fUqI/x6SiP6oZ
oj9+KaI/OW6iP9rRoT9FK6I/iZ2iP7byoT9jM6I/wMiiP6AOoj+Fs6I/GrKiPx6ooj+NSqI/
CZqiP0unoj9xKqI/tgCiP5j0oj/scqI/dUaiP0csoj90p6I/HY+iP8iHoj/uaqI/fY6iP2wt
oj9WbaI/4c6iPwtpoj+JM6I/XbqiP6choj9kIaM/bpKiP9djoj+J/aI/ZT6iPwqHoj8tcaI/
WaiiP4baoj8vVqI/NkOiP2lGoj9VV6I/eCyiP8B3oj9VK6I/DnGiP8neoT8gjqI//iSiPyMz
oj/TYaI/KHmiPx99oj/XN6I/I9aiP8Kjoj9n0qI/GYKiPx7Ioj8Eo6I/P7OiP9KXoj8EKKI/
Eu6iP1rboj/weKI/OcmiP3LDoj/wiKI/PZ2iPwLKoj8KLaI/KcKhP+2Aoj9rIaI/Q+OiP+oc
oj+Rm6I/KWeiPwY8oj/pb6I/F/6iPyCZoj+icaI/f26iP7haoj96eKI/0KSiP/x9oz+Xg6I/
o/yiP3myoj/lBaM/rA+jP3vKoj/DzKI/0F2iP42Ioj8P7KI/PTSiPw5Goj81gKI/I6uiP1m4
oj99u6I/bpCiP+O0oj+z7KI/k4SiPwp+oj8BxKI/QpSiP8/+oj9byaI/HOOiP6/foj8bFaM/
YpKiPxeXoj8n8KI/PiSiP7Ggoj+NIKI/7bSiP8KPoj+cf6I/6w6iP1CHoj/ZQqI/fRajP9C3
oj+t0KI/XLWiP58Boz8zoaI/t8KiP+9Soz8XB6M/dXGiP0aVoj+Gn6I/dF+iP/Ysoz9jxqI/
y0WiP9fGoj/0KaI/LvKiP23XoT+pbKI/vLKiPySWoj8ozqI/IV6jP50Moz+K1KI/bxmjP9KV
oj+wkaI/x22iPx1noj9f/aI/5/yiP2AQoz9BUKM/7a+iP+y0oj9ct6I/JayiP3Cyoj/5pqI/
+v2iP1W3oj9ZCqM/rQyjPyFjoz8qgaI/hq6iP0jQoj9a0KI/acWiP5rCoj+z5KI/HjaiP3nj
oj8hAqM/ld2iPx6yoj9rGaM/fCijP9rYoj+VFKM/7SejP8Puoj9s86I//+qiP2wKoz/fL6M/
YeaiP2rOoj9wIaM/RlOjP/Mtoz+j76I/WOyiP/ZLoz9swqI/V0+jP1JGoz9vqKI/T/iiP0iA
oj8hkqM/m8+iP+4voz+WYKM/stmiP9VNoz95bqI/MK+jPz8Joz/L7KI/gkmjP3Luoj8d0aI/
UI6jP08Qoz/s6aI/FNeiP9jMoj/woKI/XdKiP59Yoz8eA6M/gK+iPwECoz9x9KI/s1GjP3Ml
oz8zWqM/byOjP67Toj/4iqM/2y6jP0tVoj9hAqM/wB2jP9hFoj/Ml6I/zuKiP6ntoj9jHaM/
CqOjP3X/oj+pDaM/ndqiP6dBoz8TiaM/87WiP+Vloz/XpKI/BaSjPx8moz8a0KI/QoOiP9/F
oj+ka6M/JdCiP40foz+OtqI/YTqjP1E3oz8f86I/S4ajP8HWoj/WsqM/ha6iPzs9oz+YsaI/
IH+jP29Uoz/+KKM/OhmjP/dtoz9VgqM/QXejP8rtoj9GhqM/NKWiP4FSoz8KtaI/SWOjP1Yz
oz9MCKM/99+jP9jnoj85J6M/okejP2R6oz/CQ6M/SGCjPyYioz8/zqM/GZmjP5Mvoz9+u6I/
4BSjP/L9oj8L5KI/cy6jP3cwoz8QOKM/UCKjP44toz84QaM/iEejPz3Ioj9AX6M/x5SjP+0R
oz8DCKM/Oh+jP8QWoz8NLaM/i/KiP/9Toz8OM6M/Z1SjP0+Noz8bt6M/ok6jP/4noz8KE6M/
alOjP7O4oz/76qI/QCSjPyo1oz/W+qI/6gWjP7z/oj/pRqM/vZWjPyPQoz/jVaM/sRmjP9Q6
oz8mbKM/y6OjPwdaoz+uiaM/4JGjP3Vjoz8wWKM/sy6jP12joz+sZKM/u6ujPw4moz/72qI/
rrOjP27Toz8giqM/MlWjP8YGoz9zXqM/ZiWjP/47oz/amKM/</AssayYData></Step><Step><CommonData><SampleLocation>11</SampleLocation><SampleID></SampleID><SampleGroup></SampleGroup><SampleInfo></SampleInfo><SampleRow>F</SampleRow><SamplePlate>1</SamplePlate><WellType>REGENERATION</WellType><Concentration>-1</Concentration><ConcentrationUnits>µg/ml</ConcentrationUnits><MolarConcentration>-1</MolarConcentration><MolarConcUnits>nM</MolarConcUnits><MolecularWeight>-1</MolecularWeight><Temperature>25</Temperature><StartTime>782585</StartTime><AssayTime>5</AssayTime></CommonData><FlowRate>1000</FlowRate><StepType>KREGENERATION</StepType><StepName>Regeneration</StepName><StepStatus>OK</StepStatus><ActualTime>4.99901</ActualTime><CycleTime>0.2</CycleTime><AssayXData Points="25">tIAiRHCNIkQ9miJECqciRNezIkSkwCJEcM0iRE7aIkQa5yJE1/MiRKQAI0SBDSNEPRojRAon
I0TnMyNEpEAjRHBNI0Q9WiNECmcjRNdzI0S0gCNEcI0jRD2aI0QKpyNE17MjRA==</AssayXData><AssayYData Points="25">E3MtwD0wP8DW2EjAbq9OwGsVU8DCTFfAkv5ZwDRGXcBARF/AE0phwF9UY8DYQmXAZKxmwEkL
aMCJrWnA7rpqwPIRbMBn7WzAODZuwFUTb8CL4W/A495wwESuccDREHLAvc1ywA==</AssayYData></Step><Step><CommonData><SampleLocation>12</SampleLocation><SampleID></SampleID><SampleGroup></SampleGroup><SampleInfo></SampleInfo><SampleRow>F</SampleRow><SamplePlate>1</SamplePlate><WellType>NEUTRALIZATION</WellType><Concentration>-1</Concentration><ConcentrationUnits>µg/ml</ConcentrationUnits><MolarConcentration>-1</MolarConcentration><MolarConcUnits>nM</MolarConcUnits><MolecularWeight>-1</MolecularWeight><Temperature>25</Temperature><StartTime>798670</StartTime><AssayTime>5</AssayTime></CommonData><FlowRate>1000</FlowRate><StepType>KREGENERATION</StepType><StepName>Regeneration</StepName><StepStatus>OK</StepStatus><ActualTime>4.99999</ActualTime><CycleTime>0.2</CycleTime><AssayXData Points="25">pMAjRGDNI0Q+2iNECucjRNfzI0SkACREkg0kRD4aJEQKJyRE1zMkRKRAJERxTSREPlokRApn
JETXcyREpIAkRHGNJEQtmiRECqckRMezJESkwCREcc0kRD7aJERC6CRE1/MkRA==</AssayXData><AssayYData Points="25">TYYWvlho670hlKO9Q/lzvWSfFb2MTp28WwYVvKGsmjuMuHg85hHLPCj/4zxCaCQ9Xi84PS/5
Qz0TGXE9MFGFPTKWiD2j2449WHmiPbSwqD2YKbU9Z521PVR7sT3GSck9U8/JPQ==</AssayYData></Step><Step><CommonData><SampleLocation>11</SampleLocation><SampleID></SampleID><SampleGroup></SampleGroup><SampleInfo></SampleInfo><SampleRow>F</SampleRow><SamplePlate>1</SamplePlate><WellType>REGENERATION</WellType><Concentration>-1</Concentration><ConcentrationUnits>µg/ml</ConcentrationUnits><MolarConcentration>-1</MolarConcentration><MolarConcUnits>nM</MolarConcUnits><MolecularWeight>-1</MolecularWeight><Temperature>25</Temperature><StartTime>814752</StartTime><AssayTime>5</AssayTime></CommonData><FlowRate>1000</FlowRate><StepType>KREGENERATION</StepType><StepName>Regeneration</StepName><StepStatus>OK</StepStatus><ActualTime>4.99999</ActualTime><CycleTime>0.2</CycleTime><AssayXData Points="25">pAAlRGANJUQ+GiVE+iYlRMczJUSkQCVEcU0lRC1aJUQKZyVEx3MlRKSAJURgjSVELZolRPqm
JUTHsyVElMAlRGDNJUQt2iVE+uYlRNfzJUSkACZEYA0mRC0aJkQKJyZE1zMmRA==</AssayXData><AssayYData Points="25">j6dHwGbvWMBXh1/A9bhjwKaVZsBwL2jA8aNqwG+UbMCs2W3Aj+huwDQpcMAcR3HAfQ9ywJLk
csD3WHPAOol0wMkFdcB653XAx4J2wI8Wd8BpgnfAeyd4wB+deMA1B3nASVp5wA==</AssayYData></Step><Step><CommonData><SampleLocation>12</SampleLocation><SampleID></SampleID><SampleGroup></SampleGroup><SampleInfo></SampleInfo><SampleRow>F</SampleRow><SamplePlate>1</SamplePlate><WellType>NEUTRALIZATION</WellType><Concentration>-1</Concentration><ConcentrationUnits>µg/ml</ConcentrationUnits><MolarConcentration>-1</MolarConcentration><MolarConcUnits>nM</MolarConcUnits><MolecularWeight>-1</MolecularWeight><Temperature>25</Temperature><StartTime>830825</StartTime><AssayTime>5</AssayTime></CommonData><FlowRate>1000</FlowRate><StepType>KREGENERATION</StepType><StepName>Regeneration</StepName><StepStatus>OK</StepStatus><ActualTime>4.99999</ActualTime><CycleTime>0.2</CycleTime><AssayXData Points="25">pEAmRHFNJkQ+WiZE+mYmRNdzJkSkgCZEcY0mRC2aJkT6piZEx7MmRKTAJkRgzSZEPtomRArn
JkTH8yZElAAnRGANJ0Q+GidECicnRMczJ0SUQCdEYE0nRC1aJ0QKZydE13MnRA==</AssayXData><AssayYData Points="25">KYksvkXZFb5dpfK9DAG5vXoZhr2/Bk293FIPveniu7xW96m75x2tO9diDzwzjGM8YAi0PIwm
zzygBQs9oSErPTCmPj0rflw9FutwPSD0cT0eKo09p4+OPYJalz3cLKA9jJSfPQ==</AssayYData></Step><Step><CommonData><SampleLocation>11</SampleLocation><SampleID></SampleID><SampleGroup></SampleGroup><SampleInfo></SampleInfo><SampleRow>F</SampleRow><SamplePlate>1</SamplePlate><WellType>REGENERATION</WellType><Concentration>-1</Concentration><ConcentrationUnits>µg/ml</ConcentrationUnits><MolarConcentration>-1</MolarConcentration><MolarConcUnits>nM</MolarConcUnits><MolecularWeight>-1</MolecularWeight><Temperature>25</Temperature><StartTime>846904</StartTime><AssayTime>5</AssayTime></CommonData><FlowRate>1000</FlowRate><StepType>KREGENERATION</StepType><StepName>Regeneration</StepName><StepStatus>OK</StepStatus><ActualTime>5.00103</ActualTime><CycleTime>0.2</CycleTime><AssayXData Points="25">pIAnRHGNJ0Q+midECqcnRNezJ0SkwCdEcc0nRD7aJ0T65idEx/MnRKQAKERxDShELRooRPom
KETXMyhEpEAoRHFNKEQ+WihE+mYoRNdzKESkgChEcY0oRD6aKET6pihE6LMoRA==</AssayXData><AssayYData Points="25">szlLwDRJW8Cd1GHADbxlwLJPaMCchmrAjkNswAfsbcBPLm/AizxwwHgyccAMJHLAAxpzwFL1
c8BFbXTAHUF1wGzcdcAwX3bA1ul2wNNfd8CKDHjAppB4wPH5eMA5hHnAta55wA==</AssayYData></Step><Step><CommonData><SampleLocation>12</SampleLocation><SampleID></SampleID><SampleGroup></SampleGroup><SampleInfo></SampleInfo><SampleRow>F</SampleRow><SamplePlate>1</SamplePlate><WellType>NEUTRALIZATION</WellType><Concentration>-1</Concentration><ConcentrationUnits>µg/ml</ConcentrationUnits><MolarConcentration>-1</MolarConcentration><MolarConcUnits>nM</MolarConcUnits><MolecularWeight>-1</MolecularWeight><Temperature>25</Temperature><StartTime>862832</StartTime><AssayTime>5</AssayTime></CommonData><FlowRate>1000</FlowRate><StepType>KREGENERATION</StepType><StepName>Regeneration</StepName><StepStatus>OK</StepStatus><ActualTime>4.99901</ActualTime><CycleTime>0.2</CycleTime><AssayXData Points="25">tcAoRILNKEQ+2ihEC+coRNjzKESlAClEcQ0pRE8aKUQbJylE6DMpRLVAKURxTSlEPlopRBtn
KUTYcylEpYApRHGNKURPmilEG6cpRNizKUS1wClEcc0pRD7aKUQb5ylE2PMpRA==</AssayXData><AssayYData Points="25">+NoQvgE4872NhbG9Aw94vT70Hr2Kkc28MkYevL+4WTuK9V889VbLPIOwBz2ohS49TCVJPc1I
bT3KB4U9VVKNPc5/lT1AyKk9qMysPWKasj1U2rU9Gdi7PcQ0yD1DyMc90xLWPQ==</AssayYData></Step><Step><CommonData><SampleLocation>1</SampleLocation><SampleID></SampleID><SampleGroup></SampleGroup><SampleInfo></SampleInfo><SampleRow>F</SampleRow><SamplePlate>1</SamplePlate><WellType>BUFFER</WellType><Concentration>-1</Concentration><ConcentrationUnits>µg/ml</ConcentrationUnits><MolarConcentration>-1</MolarConcentration><MolarConcUnits>nM</MolarConcUnits><MolecularWeight>-1</MolecularWeight><Temperature>25</Temperature><StartTime>877531</StartTime><AssayTime>60</AssayTime></CommonData><FlowRate>1000</FlowRate><StepType>BASELINE</StepType><StepName>Baseline</StepName><StepStatus>OK</StepStatus><ActualTime>60</ActualTime><CycleTime>0.2</CycleTime><AssayXData Points="300">pQAqRHINKkQuGipECycqRMgzKkSlQCpEck0qRD9aKkQLZypEyHMqRJWAKkRyjSpEP5oqRAun
KkTYsypElcAqRHLNKkQu2ipEC+cqRNjzKkSVACtEcg0rRD8aK0QLJytE2DMrRKVAK0SCTStE
LlorRAtnK0TYcytEpYArRHKNK0Q/mitEC6crRNizK0SlwCtEcs0rRD/aK0QL5ytE2PMrRKUA
LERyDSxEPxosRAsnLETIMyxEpUAsRHJNLEQ/WixEC2csRNhzLESlgCxEco0sRD+aLEQLpyxE
2LMsRKXALERhzSxEP9osRAvnLETY8yxEpQAtRHINLUQ/Gi1ECyctRNgzLUSVQC1Eck0tRD9a
LUT7Zi1E2HMtRJWALURhjS1ELpotRAunLUTYsy1EpcAtRHLNLUQ/2i1EC+ctRNjzLUSlAC5E
cg0uRD8aLkQLJy5E2DMuRKVALkRyTS5EP1ouRAtnLkTYcy5EpYAuRHKNLkQumi5EC6cuRMiz
LkSlwC5Ecs0uRD/aLkT75i5E2PMuRKUAL0RyDS9EPxovRAsnL0TYMy9EpUAvRHJNL0Q/Wi9E
C2cvRMhzL0SlgC9Eco0vRD+aL0T7pi9E2LMvRKXAL0RyzS9ELtovRPvmL0TY8y9EpQAwRHIN
MEQuGjBECycwRMgzMESlQDBEck0wRC5aMEQLZzBEyHMwRKWAMERyjTBEP5owRPumMETYszBE
lcAwRHLNMEQ/2jBEC+cwRNjzMESVADFEcg0xRD8aMUQLJzFEyDMxRKVAMURyTTFEP1oxRPtm
MUTIczFEpYAxRHKNMUQ/mjFEC6cxRMizMUSlwDFEcs0xRC7aMUT75jFE2PMxRJUAMkRyDTJE
PxoyRAsnMkTYMzJElUAyRHJNMkQ/WjJEC2cyRNhzMkSVgDJEYY0yRD+aMkQLpzJE2LMyRJXA
MkRhzTJEP9oyRPvmMkTI8zJElQAzRHINM0QuGjNE+yYzRNgzM0SVQDNEck0zRJBaM0T7ZjNE
2HMzRJWAM0RhjTNEP5ozRPumM0TYszNEpcAzRHLNM0Q/2jNE++YzRMjzM0SVADREcg00RD8a
NEQLJzRE2DM0RJVANERyTTRECVw0RPtmNETYczREpYA0RHKNNEQ/mjREC6c0RMizNESlwDRE
Yc00RC7aNEQL5zREyPM0RKUANURhDTVELho1RAsnNUTYMzVEpUA1RHJNNUQ/WjVEC2c1RNhz
NUSlgDVEco01RD+aNUT7pjVE2LM1RJXANURhzTVEP9o1RPvmNUTY8zVEpQA2RHINNkQuGjZE
Cyc2RNgzNkSVQDZEck02RD9aNkQLZzZE2HM2RJWANkRyjTZEP5o2RAunNkTIszZElcA2RHLN
NkQu2jZEC+c2RMjzNkSlADdEcg03RD8aN0T7JjdE2DM3RJVAN0RhTTdEP1o3RPtmN0TYczdE
lYA3RHKNN0QumjdE+6Y3RMizN0SlwDdEcs03RC7aN0QL5zdEyPM3RKUAOERhDThELho4RAsn
OETIMzhEpUA4RHJNOEQ/WjhEC2c4RMhzOESVgDhEco04RD+aOEQLpzhEyLM4RJXAOERhzThE
Lto4RAvnOETY8zhE</AssayXData><AssayYData Points="300">NTMWPrETHj72cCE+pykiPknzJj67oyg+nVcmPp8rKT6p5Cs+eZUsPozAKT4L0TI+iv0xPlEy
Lz45fC4+je0wPhW+NT60FjY+Ft05PuslNz6QQDo+Rmo9PpysPT4gKT8+zo8/PmM4QD6yoj8+
SOdAPlYLQz6kOEE+zjpAPuGyQj6A/EU+1RdJPmXHST7HsUQ+IeJIPmifTD58Mko+xNZMPlG7
TT6BqE0+QelOPkNUUD6Ex1E+CJFRPva1VD4eNFU+bHpVPpWCVT5X6VM+EmBWPmQ8WD5rDlY+
YcNXPijVWz4jslY++DRaPrkCXT41wF0++UFePpf3XT6EhFw+pzViPrmEXz6PFV8++tpfPoRQ
ZD4IuWI+LgplPmIVYz58KWU+ueZoPoceZD5YNGk+VZhkPpuhbT4Ahms+4n1lPs71Zz7g7Gg+
GyBsPpv9aD79zmw+JjRpPqrZbD6RNG0+D5dvPqE7az6g4mo+xIxxPllHcD5ULG8+S7x0PtWs
cj53FnU+L2B1Pvwlcz7xqHU+lahxPjkPdz6clXE+hD56Prf9cz7TnXg+yTd6PrpEeD4oi3Y+
cgd0PvyCdj6RM3o+/Dd9Pu0ZeT5d4H4+md19PuUFgD74KXw+xa58Pm6kfD4u0H0+JpaAPgqo
fz42j34+bQmAPvF2fj6dDX8+DOmAPjcsgT5q+IA+sL9/PruIgj4meYQ+hZuCPlfdgz7G2YE+
6ReCPj+Dgz4g1YE+rnqBPqy+hD5y8oM+gnmDPrHGgz7lzII+7CiEPv2NhT4qNYU+V0qEPulk
hT4s2oU+Sm+FPh69hz4XqoY+vhGHPsxEiT5j54U+3fyGPh7yhj6Y3Yc+L7KEPpYGhz42/oU+
KNWFPn+WiD6M04g+qQmIPpH8iD7zLYg+hgWJPivRiT7/L4o+14uJPjksiz7mrYg+d1KKPldx
iD4PQYk+vteLPvM8iD4ABYo+NWmJPs3fij5Fw4k+N5CLPqh4jT70n4s+IXqNPogTjj66HIs+
iP2MPpmyjD72840+4/eMPtKtjz7JtY0+sJCNPjrFjD5hco0+0zKOPmvNjz7Fu40+/vOOPs9S
jz6PC48+QrmNPoHpjD6rKJA+fx2SPkk5kD5DjY0+FpSQPtTPjz6jkY8+HEuRPpaOkD6CUI8+
ZtmQPniAkD7YTZE+5xqQPv/7kT70BJE+q0yQPo0fkT4fIZE+bomRPg1ukj5CuZI+PeKSPhsF
kj7oepM+jIKUPh52kz5lx5A+8LOSPrQrkT7/A5M+6cWUPoXNkz7OoJI+CJKTPnRylD4McJM+
OaeUPmawkz7Qy5Q+Dx+UPkv+lD7Nx5c++1qWPosVlT623JU+FC6VPhuglD4AeJQ+wP6UPpOe
kz6UDZY+DdmWPvdTlz4X5pY+KvqXPvitlT4vy5Y+WU6VPsQBmD6PE5c+f6WWPltslj72Ipc+
yJOXPtJLmD4iI5g+X+uWPpHrlj6l3pY+9vGXPuynlz5vGpY+n0CYPiDumD5ja5g+dUuYPkaB
lz7p7pg+bzSaPlMwmT4j95k+mkeXPgMPmj72ppg+IymZPqU7mj4n65w+qquZPvJTmT7fT5s+
/MiZPsWomT5gkZs+</AssayYData></Step><Step><CommonData><SampleLocation>3</SampleLocation><SampleID>QA013.2 G7/L4</SampleID><SampleGroup></SampleGroup><SampleInfo></SampleInfo><SampleRow>F</SampleRow><SamplePlate>1</SamplePlate><WellType>KLOAD</WellType><Concentration>10</Concentration><ConcentrationUnits>µg/ml</ConcentrationUnits><MolarConcentration>-1</MolarConcentration><MolarConcUnits>nM</MolarConcUnits><MolecularWeight>-1</MolecularWeight><Temperature>25</Temperature><StartTime>943240</StartTime><AssayTime>80</AssayTime></CommonData><FlowRate>600</FlowRate><StepType>LOADING</StepType><StepName>Loading</StepName><StepStatus>OK</StepStatus><ActualTime>80</ActualTime><CycleTime>0.2</CycleTime><AssayXData Points="400">pQA5RHINOUQ/GjlECyc5RNgzOUSlQDlEck05RD9aOUQLZzlE2HM5RKWAOURyjTlEP5o5RAun
OUTYszlEGME5RGHNOUQ/2jlEC+c5RNjzOUSlADpEcg06RD8aOkQLJzpE2DM6RKVAOkRyTTpE
P1o6RAtnOkTIczpEpYA6RGGNOkQ/mjpEC6c6RNizOkSlwDpEcs06RE/aOkQL5zpE2PM6RKUA
O0RyDTtEPxo7RAsnO0TYMztEpUA7RHJNO0Q/WjtEC2c7RPlzO0SlgDtEco07RD+aO0Q9pztE
6bM7RKXAO0RhzTtEP9o7RAvnO0TY8ztEpQA8RHINPERFGzxECyc8RNgzPESlQDxEgk08RD9a
PET7ZjxE2HM8RKWAPERyjTxEP5o8RAunPETYszxEpcA8RHLNPEQ/2jxEC+c8RNjzPESVAD1E
cg09RD8aPUT7Jj1E2DM9RJVAPURyTT1EP1o9RAtnPUTYcz1EpYA9RGGNPUQ/mj1EC6c9RNiz
PUSlwD1Ecs09RD/aPUQL5z1E2PM9RKUAPkRyDT5EPxo+RAsnPkTYMz5EpUA+RHJNPkQ/Wj5E
C2c+RMhzPkSVgD5EYY0+RD+aPkQLpz5E2LM+RKXAPkSjzT5EP9o+RAvnPkTY8z5EpQA/RGEN
P0Q/Gj9E+yY/RNgzP0SlQD9Eck0/RD9aP0QLZz9E2HM/RKWAP0RyjT9EX5o/RAunP0TYsz9E
lcA/RHLNP0Q/2j9EC+c/RMjzP0SlAEBEcg1ARD8aQEQLJ0BE2DNARChBQERyTUBEP1pARBxn
QETYc0BEpYBARHKNQEQumkBE+6ZARNizQESVwEBEcs1ARD/aQEQL50BE2PNARKUAQURyDUFE
LhpBRAsnQUTIM0FEpUBBRHJNQUSxWkFE+2ZBRMhzQUSlgEFEgo1BRD+aQUQLp0FE+bNBRJXA
QURyzUFEP9pBRAvnQUTI80FElQBCRHINQkQ/GkJE+yZCRMgzQkSVQEJEck1CRD9aQkQLZ0JE
yHNCRJWAQkRhjUJEP5pCRAunQkTYs0JEpcBCRHLNQkQ/2kJE++ZCRNjzQkSlAENEcg1DRC4a
Q0T7JkNE2DNDRKVAQ0RyTUNEP1pDRAtnQ0TYc0NEpYBDRHKNQ0Q/mkNEC6dDRMizQ0SVwENE
cs1DRD/aQ0T75kNE2PNDRJUARERhDURELhpERAsnRETYM0REpUBERHJNREQ/WkREC2dERNhz
RESlgEREco1ERMKaREQLp0RE2LNERKXARERhzUREP9pERAvnRETY80RE9wBFRGENRUQuGkVE
CydFRN40RUSlQEVEck1FRC5aRUQLZ0VEYXVFRJWARURyjUVEP5pFRAunRUTYs0VElcBFRGHN
RUSQ2kVE++ZFRNjzRUSlAEZEcg1GRIAaRkQLJ0ZEyDNGRKVARkRhTUZEP1pGRAtnRkTYc0ZE
lYBGRHKNRkQ/mkZEC6dGRMizRkSlwEZEcs1GRD/aRkQL50ZE2PNGRJUAR0RhDUdEPxpHRAsn
R0RbNEdElUBHRHJNR0QuWkdE+2ZHRMhzR0SlgEdEco1HRC6aR0T7pkdEyLNHRKXAR0RhzUdE
LtpHRAvnR0TY80dEpQBIRHINSEQ/GkhE+yZIRMgzSESlQEhEYU1IRC5aSEQLZ0hE2HNIRKWA
SERyjUhELppIRPumSETYs0hEpcBIRGHNSERP2khEY+hIRMjzSESVAElEcg1JRC4aSUT7JklE
2DNJRJVASURyTUlELlpJRPtmSUTYc0lEpYBJRHKNSUQ/mklE+6ZJRMizSUSlwElEcs1JRC7a
SUQL50lEyPNJRNYASkRyDUpELhpKRPsmSkTIM0pE1kBKRGFNSkQ/WkpE+2ZKROlzSkSVgEpE
YY1KRD+aSkT7pkpE2LNKRKXASkRhzUpEP9pKRPvmSkTY80pElQBLRGENS0QuGktE+yZLRNgz
S0SlQEtEYU1LRD9aS0QLZ0tE2HNLRKWAS0RyjUtELppLRPumS0TIs0tEpcBLRGHNS0Q/2ktE
++ZLRMjzS0RqAUxEYQ1MRD8aTET7JkxE2DNMRJVATERyTUxELlpMRChpTETYc0xElYBMRGGN
TEQ/mkxE+6ZMRMizTESVwExEo81MRC7aTEQL50xE2PNMRA==</AssayXData><AssayYData Points="400">cYyWPhHrkj5BCpU+NyaWPog4mD74LJo+QXqePpdBnT5NnaE+mxiiPpO3pz7fk6g+wX+rPt6v
rj6oIbA+E8G0PlFDtT7GJ7c+QYO5Pohcvj4bcr4+AJ/DPpfLxT5GJso+HFfMPpRPzz5VrdA+
E1rSPnA91z56idU+dvbZPvD+3T5s/t0+AWXjPkvl5T6GG+Y+rZ/qPrVi7D6BHu4+CD7yPrXP
+D6jK/c+ss34PhJq+j6HXP8+jQkAP47KAT/HdAM/vtECPwJ5BT/7UAY/3/wGP4XTCD//cQw/
vl0LPwpBDD+4lQ4/FpMPP8XHDz+92hE/CZETP2I3FD95IhY/qzEWP7vNFz/VtBg/ThIaP8YJ
Gz+P6Rs/TU4dPwBRHz9o9h4/wTwiP7asIj8WDCQ/JvojP8TIJT/w/iY/P6QnPyF0KT+24ik/
zekqPzMHLT+Npi0/5VAuPxSILz9o4zA/jM0yP1EDMz/0zTM/DjE0P7jSNT9wwjc/99w4Pxk0
Oj/49zk/A7Y6Pwi8PD/XhD0/Dfg+P3z0Pj/YkkE/OyRDPxyhQz+/9UM/GQ9FPxS8RT+RhEY/
nLhGPx/vSD+ReEk/N75KP7AwSz8z30w/P+BNP8WvTT8kj08/qy9RP7OWUT9bSVI/J7tTP71W
Uz/igVQ/LbRVP3KIVj+DSlc/MwBZP9YuWT+nUlk/cxlcP8UAXD/3llw/q2deP5/HXj+D7V4/
nEZfP4qRYD/Pj2E/y9tjP+fdYz+2jmQ/gyRlPw75ZT8p12Y/o39nP5CTaD8dTGk/jwZqP4c0
bD+Z2mw/bBxsPwDBbD/q0m0/s2huP24Rbz9DI3A/DjNyPyRncT/XDnI/o+pzPyPmdD/OWHU/
0rt1P0mzdj/UPng/r1R4PyUceT9VrXk/czh5P7trej9rSns/Qyl8P0GTfD/H4n0/KmF9P+WO
fz/dBYA/VsZ/P38xgD9DqoA/qKuAPzwCgT82IIE/FbWCP3Q8gj/kuoI/AhGDP26mgz9dt4M/
E7mDP4gJhD+ln4Q/4aCEP1aohT/HqIU/OoWFPx4vhj+YjYY/uaWFPydqhz8xqYY/o3eHP7a3
hz/y3oc/wxGJP+uniD+1WIk/gJSJP3WSiT9Jf4k/BAOKPyegij8ZHYo/GD6LP9NXiz9d34s/
FJmLP3Htiz/oTYw/nNOMP2QejD9oPY0/CKyNPyORjT/pD44/8ZCOP+JNjj8Sjo4/GkePP68Y
jz/Fo48/FPCPPyWQjz+gt48/6yaQP6BSkD9GyJA/0BGRP4UJkT/v7JE/AZSRPwIikj+nepI/
7buSP/Gqkj8lvZI/+tGSP+Fjkz8YXZM/QU2UP/mjkz/EPJQ/bYiUPyGNlD89g5U/bdmUP7sl
lT+3cJU/IYyVP+KBlj8RvZU/7JCWP0hhlj8tI5c/i0iXP5Tjlj/qTpc/VAWYP+iPmD+uEZg/
6meYP47PmD8rvJg/8a+YP3p3mD86P5k/0PaZP3XOmT/6kJo/hH+aP8g7mj9bPZo/DIiaPyI0
mz+03Jo/MGubP5lDmz+eFpw/sPebP7MgnD/kLpw/2hGcP0wUnT+a4Jw/OW6cP8z1nD/aKJ0/
wsGdP8wRnj8EXJ0/7iOePxI7nj++5p4/ZFGeP/Y/nz+uIZ8/HTafP/Jlnz8gRaA/hZCfP/pq
oD9bHKA/hXKgP4YdoT8NiaA/9qygP9qZoD9ICKE/d8qgPzyHoT9ZuKA//JOhP2jkoT+IGaI/
ZPahP4lBoj8/zKI/QU2iP260oj8SqaI/cHejP6s2oz+gi6M/cmCjPxBsoz9hdKM/BS6kPzqF
pD8ICaQ/8ZakPxxVpD9DqKQ/FAWlP/2DpT+wZqQ/bailP2MYpT9mo6U/32imPzNtpj+GhqY/
u2KmP4m/pj9M5aY/iuymP3/Apj+6iaY/LwCnPz2Zpz//A6c/H1KoP9XJpz9BSqg/zEOoP2EI
qD9jhKg/xO6oP3V4qD952Kg/36moPyW6qD8z16g/+6WpP3QzqT/5Nak/o2qpPxyvqT99eKk/
pX+pPw8dqj8JWao/KeOpP+Emqj8aq6o/3/6qPy/Oqj91Qqs/ps+rP46Jqz9bs6s/rQarPw2e
qz8lwas/QhCsPws/rD89LKw/MtmrP2OzrD8bR6w/eLesPw==</AssayYData></Step><Step><CommonData><SampleLocation>1</SampleLocation><SampleID></SampleID><SampleGroup></SampleGroup><SampleInfo></SampleInfo><SampleRow>F</SampleRow><SamplePlate>1</SamplePlate><WellType>BUFFER</WellType><Concentration>-1</Concentration><ConcentrationUnits>µg/ml</ConcentrationUnits><MolarConcentration>-1</MolarConcentration><MolarConcUnits>nM</MolarConcUnits><MolecularWeight>-1</MolecularWeight><Temperature>25</Temperature><StartTime>1029054</StartTime><AssayTime>60</AssayTime></CommonData><FlowRate>1000</FlowRate><StepType>BASELINE</StepType><StepName>Baseline</StepName><StepStatus>OK</StepStatus><ActualTime>59.998</ActualTime><CycleTime>0.2</CycleTime><AssayXData Points="300">tQBNRGENTUQuGk1ECydNRNgzTUSVQE1EYU1NRC5aTUQLZ01E2HNNRJWATURhjU1ELppNRAun
TUTYs01EpcBNRHLNTUQu2k1E++ZNRN70TUSVAE5EYQ1ORD8aTkQLJ05EyDNORKVATkRhTU5E
LlpORPtmTkTYc05EpYBORHKNTkQ/mk5E+6ZORMizTkSlwE5Ecs1ORD/aTkT75k5E2PNORKUA
T0RyDU9EPxpPRAsnT0TYM09EpUBPRHJNT0Q/Wk9EC2dPRNhzT0SlgE9Eco1PRD+aT0QLp09E
2LNPRKXAT0RyzU9E0tpPRAvnT0TY809EpQBQRHINUEQ/GlBECydQRNgzUESlQFBEck1QRD9a
UEQLZ1BE2HNQRKWAUERyjVBEP5pQRAunUETYs1BEpcBQRHLNUEQ/2lBEPedQRNjzUESlAFFE
cg1RRD8aUUQLJ1FE2DNRRKVAUURyTVFEP1pRRAtnUUTYc1FEpYBRRHKNUUQ/mlFEC6dRRNiz
UUSlwFFEcs1RRD/aUUQL51FE2PNRRKUAUkRyDVJEPxpSRAsnUkTYM1JEpUBSRHJNUkQ/WlJE
C2dSRNhzUkSlgFJEco1SRD+aUkQLp1JE2LNSRKXAUkRyzVJEP9pSRAvnUkTY81JEpQBTRHIN
U0Q/GlNECydTRNgzU0SlQFNEck1TRC5aU0QLZ1NE2HNTRKWAU0RyjVNEP5pTRAunU0TYs1NE
pcBTRHLNU0Q/2lNEC+dTRNjzU0SlAFREcg1URD8aVEQLJ1RE2DNURKVAVETaTlREP1pURPtm
VETYc1RElYBURHKNVEQ/mlREC6dURNizVESlwFREcs1URD/aVEQL51REyPNURKUAVURhDVVE
PxpVRAsnVUTYM1VEpUBVRHJNVUQ/WlVEC2dVRNhzVUSlgFVEco1VRD+aVUQLp1VEyLNVRKXA
VURyzVVEP9pVRAvnVUTY81VEpQBWRHINVkQ/GlZECydWRMgzVkSlQFZEck1WRD9aVkQLZ1ZE
2HNWRKWAVkRyjVZEP5pWRAunVkTYs1ZEpcBWRHLNVkQ/2lZEC+dWRNjzVkSlAFdEcg1XRC4a
V0QLJ1dE2DNXRKVAV0RhTVdEP1pXRAtnV0TYc1dElYBXRGGNV0QumldE+6ZXRMizV0SlwFdE
Yc1XRD/aV0T75ldE2PNXRKUAWERhDVhELhpYRAsnWETYM1hEpUBYRHJNWEQuWlhE+2ZYRNhz
WESVgFhEYY1YRC6aWEQLp1hEyLNYRJXAWERyzVhE+dtYRAvnWETY81hEpQBZRHINWUQ/GllE
CydZRNgzWUSlQFlEck1ZRD9aWUQLZ1lEyHNZRJWAWURyjVlEP5pZRAunWUTYs1lEpcBZRGHN
WUQ/2llEC+dZRNjzWUSlAFpEYQ1aRD8aWkQLJ1pE2DNaRKVAWkRyTVpEP1paRAtnWkTYc1pE
pYBaRHKNWkQumlpE+6ZaRNizWkSlwFpEcs1aRD/aWkQL51pE2PNaRKUAW0RyDVtELhpbRPsm
W0TYM1tElUBbRHJNW0ShWltEC2dbRNhzW0SlgFtEco1bRC6aW0QLp1tEyLNbRKXAW0RyzVtE
P9pbRAvnW0TI81tE</AssayXData><AssayYData Points="300">BjuwP/QAsT/0/7A/fyKxPw5bsT+LibE/n7+xP5F9sT8dsrE/Rr+xP1mbsT8TVLE/vZ2xP+H4
sT8HHbE/tYixP11BsT/RO7I/ANWxP/UEsT/wlrE/DoCxP/PKsT+xMbI/hpGxP9YHsj8Z67E/
FcuxP6DWsT/J8rE/dlWxP/KwsT8QybE/55CxP23OsT/EqrE/ws2xP40asj++hrE/xBKyPy7a
sT81/LE/VEiyP+6Msj+UCbI/snCxPyK9sT/gWbI//CyyP3njsT9+4bE/W1GyP9nFsT+iv7E/
kKCxP81Ksj8V9LE/SEWyP2I0sj9qiLI/AiayP8F3sj/MFLI/bfqxP7Qusj+a+LE/W1qyP9Ew
sj/JX7I/SWuyP1mysj+yUrI/FZixP9M9sj9njrI/WFKyP0b1sT95ILI/mvCyPyBfsj9CwbI/
Cu2xPyPtsT9JcbI/qTayPz1nsj8qNbI/UTSyP3+Ysj8zKLI/QjayPzGHsj+XubI/q5iyP0pe
sj/nPbI/CLSyP7/dsT9d5rI/BbWyP6X1sT8Dw7I/DbOyP4jWsj8EELM/4BmyPxjIsj9PsLI/
X6yyPwk3sz/MVbI/womyP8TNsj8l2LI/9++yP7YBsz8/mbI/CRKyP3yVsj9z6bI/KLSyP4WB
sj95GLI/Yp+yPzynsj8IlbI/QhqyP5Tgsj/Vd7I/Z2+yP5Pmsj/Kr7I/cF+yP7I6sj+ti7I/
MDWzPz0Fsz8skbI/3L+yP3nnsj/BzbI/aTSyP9gisz//drM/qhmzP3zQsj8D47I/Az2zP8hG
sj8OsbI/CuiyP5Kvsj8d47I/d7myP8uqsj/TE7M/xP+yP8ZBsz86YbM/MiyzPxdzsz+Uu7I/
PeeyPxMRsz/DX7M/psiyP/RYsz8OJrM/PCGzP3AHsz9KLrM/BD+zP6dgsz+rB7M/XUGzP6oD
sz9jobM/Mf2yP2dbsz/+Z7M/QemyP3Basj/YULM/LpuyP4FBsz8LlbM/ExmzP3oQsz/wwrM/
+8+yP3Rtsz/tIrQ/voKzPxUhsz8pqLI/PXyzP4tjsz8dcLM/tGOzP2WIsz+7X7M/c3GzPyO9
sz8UlrM/YnKzP3hdsz/MX7M/w6GzP6pIsz8NxbM/1pWzP8I6sz8to7M/fAyzP0WSsz+qb7M/
By+zPxYjsz9MZLM/pb+zP/tMsz+CyrM/cWyzP9c8sz//3rM/Rx+0P/29sz9SvbM/9JCzP3RF
sz/3PrQ/VBqzP6Lksz/xK7Q/2uWzP83Nsz8webM/EK+zPw4HtD8017M/DrKzP3Kqsz/CYLM/
sYKzP6Oqsz/AlLM/UJazP9sTtD/ZDrQ/ZcKzP6fMsz8+u7M/GvSzP+PSsz9DUrQ/gaGzP+F1
sz8YhLM/v9azP08CtD/dTbM/WruzPxHmsz8uy7M/Iky0P3P4sz87xLM/a4SzP0acsz8L67M/
tFGzPyuFsz9N17M/cBy0P3Btsz9nwLM/rDu0P9lptD/WOrQ/icuzP8cItD/+mrM/uGyzP30n
tD8iEbQ/ZPizP1EWtD8PtrM/lsmzP3XptD8wCLQ/IkW0P3EYtD8dWrQ/uUW0PzghtD+mP7Q/
y160P/EMtD8fXrQ/</AssayYData></Step><Step><CommonData><SampleLocation>8</SampleLocation><SampleID>BG505.W6.C2 gp120</SampleID><SampleGroup></SampleGroup><SampleInfo></SampleInfo><SampleRow>F</SampleRow><SamplePlate>1</SamplePlate><WellType>KSAMPLE</WellType><Concentration>-1</Concentration><ConcentrationUnits>µg/ml</ConcentrationUnits><MolarConcentration>62.5</MolarConcentration><MolarConcUnits>nM</MolarConcUnits><MolecularWeight>-1</MolecularWeight><Temperature>25</Temperature><StartTime>1097276</StartTime><AssayTime>180</AssayTime></CommonData><FlowRate>600</FlowRate><StepType>ASSOC</StepType><StepName>Association</StepName><StepStatus>OK</StepStatus><ActualTime>180</ActualTime><CycleTime>0.2</CycleTime><AssayXData Points="900">lQBcRFENXEQeGlxE6yZcRMgzXESVQFxEUU1cRC9aXETrZlxEuHNcRIWAXERRjVxEHppcRPum
XES4s1xEhcBcRFHNXEQe2lxE6+ZcRLjzXESFAF1EUQ1dRB4aXUTrJl1EyDNdRIVAXURRTV1E
L1pdROtmXUS4c11EhYBdRFGNXUQeml1E+6ZdRLizXUSFwF1EUc1dRB7aXUT75l1EuPNdRIUA
XkRRDV5ELxpeROsmXkTIM15ElUBeRFFNXkQeWl5E+2ZeRLhzXkSVgF5EYo1eRB6aXkTrpl5E
uLNeRIXAXkRRzV5EHtpeROvmXkTI815ElQBfRFENX0QvGl9E+yZfRLgzX0SFQF9EYk1fRC9a
X0TrZl9EuHNfRJWAX0RijV9EL5pfRAynX0S4s19ElcBfRFHNX0Qv2l9E++ZfRMjzX0SVAGBE
Yg1gRC8aYET7JmBEyDNgRJVAYERiTWBEL1pgRPtmYETIc2BEpYBgRGKNYEQvmmBE+6ZgRMiz
YESVwGBEYs1gRC/aYET75mBEyPNgRHACYURiDWFELxphRPsmYUTIM2FElUBhRGJNYUQvWmFE
+2ZhRMhzYUSVgGFEYo1hRC+aYUT7pmFEyLNhRJXAYURizWFEL9phRPvmYUTI82FElQBiRGIN
YkQvGmJE+yZiRMgzYkTGQGJEYk1iRC9aYkT7ZmJEyHNiRJWAYkRijWJEL5piRPumYkTIs2JE
lcBiRGLNYkQv2mJE++ZiRMjzYkSVAGNEYg1jRC8aY0T7JmNEyDNjRJVAY0RiTWNEL1pjRPtm
Y0TIc2NElYBjRFGNY0QvmmNE+6ZjRMizY0SVwGNEYs1jRC/aY0T75mNEyPNjRJUAZERiDWRE
LxpkRPsmZETIM2RElUBkRGJNZEQvWmRE+2ZkRMhzZESVgGREYo1kRC+aZET7pmREyLNkRJXA
ZERizWREL9pkRPvmZETI82RElQBlRGINZUQvGmVE+yZlRMgzZUSVQGVEYk1lRC9aZUT7ZmVE
yHNlRJWAZUQGjmVEL5plROumZUTIs2VElcBlRGLNZUQv2mVE6+ZlRMjzZUSVAGZEUQ1mRC8a
ZkT7JmZEyDNmRJVAZkRRTWZEL1pmRPtmZkTIc2ZElYBmRGKNZkQvmmZE+6ZmRMizZkSVwGZE
Ys1mRC/aZkTr5mZEuPNmRJUAZ0RiDWdELxpnRPsmZ0TIM2dElUBnRGJNZ0QvWmdE+2ZnRMhz
Z0SVgGdEYo1nRC+aZ0T7pmdE2bNnRJXAZ0RizWdEP9pnRPvmZ0TI82dEhQBoRGINaEQvGmhE
+yZoRMgzaESVQGhEck1oRC9aaET7ZmhEyHNoRJWAaERijWhEL5poROumaETIs2hElcBoRGLN
aEQv2mhE++ZoRMjzaESVAGlEYg1pRC8aaUT7JmlEyDNpRNdAaURiTWlEL1ppROtmaUTIc2lE
hYBpRGKNaUQvmmlE66ZpRMizaUSVwGlEUc1pRC/aaUTr5mlEyPNpRIUAakRiDWpEHhpqRPsm
akTIM2pElUBqRGJNakQeWmpE+2ZqRMhzakSFgGpEYo1qRC+aakT7pmpEyLNqRIXAakRizWpE
L9pqRPvmakTI82pElQBrRGINa0QvGmtE6yZrRMgza0SVQGtEYk1rRC9aa0T7ZmtEyHNrRJWA
a0RRjWtEL5prRPuma0S4s2tElcBrRGLNa0Qv2mtE6+ZrRMjza0SVAGxEUQ1sRC8abET7JmxE
yDNsRIVAbERiTWxEL1psRPtmbETIc2xEDoJsRGKNbEQemmxE+6ZsRLizbESVwGxEYs1sRB7a
bETr5mxEyPNsRJUAbURRDW1EHhptRPsmbUTIM21ElUBtRGJNbUQeWm1E+2ZtRLhzbUSVgG1E
Yo1tRB6abUT7pm1EyLNtRIXAbURRzW1EL9ptRPvmbUS4821ElQBuRGINbkQeGm5E6yZuRMgz
bkSVQG5EUU1uRC9abkT7Zm5EyHNuRJWAbkRijW5EL5puRPumbkTIs25EhcBuRGLNbkQv2m5E
++ZuRLjzbkSVAG9EUQ1vRC8ab0TrJm9EyDNvRJVAb0RRTW9EHlpvRPtmb0TIc29ElYBvRFGN
b0Qvmm9E66ZvRMizb0SFwG9EUc1vRB7ab0QM529EyPNvRIUAcERRDXBELxpwRPsmcES4M3BE
hUBwRGJNcEQvWnBE62ZwRLhzcESVgHBEYo1wRC+acETrpnBEyLNwRIXAcERizXBEHtpwRPvm
cETI83BElQBxRGINcUQvGnFEHCdxRLgzcUSVQHFEUU1xRC9acUT7ZnFEuHNxRJWAcURijXFE
HppxRPumcUTIs3FEhcBxRFHNcUQe2nFE++ZxRMjzcUSFAHJEYg1yRC8ackTrJnJEyDNyRIVA
ckRiTXJEL1pyRPtmckS4c3JElYByRFGNckQvmnJE66ZyRLizckSVwHJEUc1yRC/ackTr5nJE
yPNyRJUAc0RiDXNEHhpzRPsmc0TIM3NElUBzRGJNc0QvWnNE+2ZzRLhzc0SVgHNEUY1zRC+a
c0T7pnNEyLNzRIXAc0RRzXNEL9pzROvmc0TI83NElQB0RFENdEQeGnRE6yZ0RLgzdESVQHRE
Yk10RC9adET7ZnREuHN0RJWAdERRjXREL5p0ROumdES4s3REhcB0RFHNdEQe2nRE6+Z0RLjz
dESFAHVEUQ11RB4adUTrJnVEyDN1RJVAdURiTXVEL1p1ROtmdUTIc3VEhYB1RFGNdUQemnVE
+6Z1RLizdUSVwHVEUc11RC/adUTr5nVEyPN1RJUAdkRRDXZEHhp2ROsmdkS4M3ZEhUB2RGJN
dkQvWnZE+2Z2RLhzdkSVgHZEUY12RC+adkT7pnZEyLN2RJXAdkRizXZEHtp2RPvmdkS483ZE
CAF3RGINd0QvGndE6yZ3RLgzd0SFQHdEUU13RC9ad0TrZndEyHN3RJWAd0RRjXdEL5p3ROum
d0TIs3dEhcB3RGLNd0Qe2ndE++Z3RMjzd0SVAHhEUQ14RC8aeETrJnhEyDN4RJVAeERRTXhE
L1p4RPtmeES4c3hEhYB4RFGNeEQvmnhE+6Z4RMizeESFwHhEUc14RB7aeET75nhEuPN4RJUA
eURRDXlEHhp5ROsmeUTIM3lElUB5RFFNeUQeWnlE62Z5RLhzeUSVgHlEUY15RB6aeUTrpnlE
uLN5RIXAeURRzXlEHtp5RPvmeUS483lEhQB6RGINekQvGnpE+yZ6RLgzekSFQHpEYk16RC9a
ekTrZnpEyHN6RJWAekRRjXpEHpp6ROumekTIs3pEhcB6RGLNekQv2npE++Z6RMjzekSVAHtE
Yg17RB4ae0TrJntEyDN7RIVAe0RRTXtEHlp7RPtme0S4c3tEhYB7RFGNe0QemntE66Z7RLiz
e0SFwHtEYs17RB7ae0Tr5ntEuPN7RIUAfERiDXxEHhp8ROsmfES4M3xEhEB8RGJNfEQeWnxE
/GZ8RLhzfESVgHxEmY58RC6afET8pnxEuLN8RITAfERSzXxELtp8ROvmfES483xEhAB9RFIN
fUQeGn1E6yZ9RLgzfUSVQH1EYk19RC5afUTrZn1EyHN9RISAfURijX1EP5p9RPymfUS4s31E
hMB9RFLNfUQe2n1E/OZ9RLjzfUSEAH5EUg1+RB4afkTrJn5EuDN+RIRAfkRSTX5ELlp+RPxm
fkS4c35EhIB+RFKNfkQemn5E/KZ+RLizfkSEwH5EYs1+RB7afkT85n5EuPN+RIQAf0RSDX9E
Hhp/ROsmf0S4M39EhEB/RGJNf0QuWn9E62Z/RLhzf0SVgH9EUo1/RB6af0Trpn9EuLN/RITA
f0Tbzn9EHtp/ROvmf0QQ9X9ESgCARLEGgEQPDYBEfhOARNwZgERKIIBEsSaARA8tgER2M4BE
3DmAREpAgESxRoBED02ARHZTgETcWYBEQmCARKlmgEQPbYBEdnOARNx5gERCgIBEqYaARA+N
gER2k4BE3JmAREKggESppoBED62ARHazgETcuYBEQsCARKnGgEQXzYBEdtOARNzZgERC4IBE
qeaARA/tgER284BEX/qAREIAgUSpBoFEDw2BRHYTgUTcGYFEQiCBRKkmgUQPLYFEfjOBROQ5
gURCQIFEqUaBRA9NgUR2U4FE3FmBREJggUSxZoFED22BRHZzgUTkeYFESoCBRKmGgUQPjYFE
dpOBROSZgURCoIFEqaaBRA+tgUR2s4FE3LmBRELAgUSpxoFEF82BRHbTgUTc2YFEQuCBRKnm
gUQX7YFEdvOBROT5gURCAIJEqQaCRA8NgkR2E4JE3BmCREIggkSpJoJEDy2CRHYzgkTkOYJE
QkCCRKlGgkQPTYJEdlOCRNxZgkRCYIJEqWaCRBdtgkR2c4JE3HmCREKAgkSphoJEF42CRH6T
gkTcmYJEQqCCRLGmgkQXrYJEfrOCROS5gkRCwIJEqcaCRA/NgkR204JE7NmCRELggkSp5oJE
F+2CRHbzgkTc+YJEQgCDRKkGg0QXDYNEdhODRNwZg0RCIINEqSaDRA8tg0R2M4NE3DmDREJA
g0SxRoNED02DRHZTg0TcWYNEQmCDRKlmg0QPbYNEdnODRNx5g0RCgINEqYaDRA+Ng0R2k4NE
kJqDREKgg0SxpoNED62DRHazg0TkuYNESsCDRKnGg0QXzYNEdtODRNzZg0RK4INEqeaDRBft
g0R+84NE3PmDREIAhESxBoREFw2ERHYThETcGYREQiCERKkmhEQPLYREdjOEROQ5hERKQIRE
qUaERBdNhER2U4RE5FmERFNghESpZoRED22ERNhzhETkeYRE</AssayXData><AssayYData Points="900">5+CzP3s/sz/+KbI/xFqxP9BMsD+wSbA/nfqvPxx9rj847q0/mxuuP17xrT9sZq0/ikStP1Qq
rT9aWq0/NQmtP7CNrD9gZaw/TCesP6dRrD/EX6w/PVqsP1JLrD8E7Ks/Rb+rP6pBrD9+Nqw/
z/OrP6lhrD8dRKw/M/OrP6rqqz+xFaw/ygWsP9zzqz+KD6w/QgisP/U/rD+KL6w/8iesP9sd
rD+Xzqs/yw2sP5GLrD/ZAqw/VXWsP0durD+iY6w/KXysP01/rD+d4qw/0U6sP9BdrD8xqqw/
njusP0aGrD9sdaw/u6isP6RNrD/45aw/U5qsP5kKrT/RBK0/q66sP4vdrD9mP6w/88OsPzMJ
rT88xqw/OZasP9tfrD/Tk6w/Ts6sPxaCrD9shKw/d6asP4zirD/CM60/UQCtPw7jrD/hzaw/
JFKtP+7YrD8Z7aw/k7GsP6fwrD9O2aw/e9msPzSErT8Vsqw/X3itP/YerT+nZ60/zfqsP00z
rT9Fg60/UHWtPwEArT9iaa0/ujitPwljrT+4J60/L/isP8T1rD+Ueq0/fI2tP9lzrT+0nq0/
iHOtPz58rT+NZ60/QbGtP4MQrj8fb60/vp+tP1bNrT/g8qw/hASuP7/brT9peq0/H+KtP3z4
rT/tQK0/q5itP6eJrT9k760/KiutPzG3rT9YtK0/TVatPwHkrT+gv60/6AWuP1DVrT8RL64/
R8+tPzfprT/ACK4/8DeuP5usrT8T5q0/tj6uP70mrj8nwq0/iw2uP0brrT8yG64/imOuPxL3
rT8i2K4/FCSuP1eIrj8P7K0/zU6uP9Atrj9rAa4/pGOuPz5nrj+kva4/KoquP1Abrj+uMK4/
ImCuP74krj9Nm64/r9uuP9t4rj8Sdq4/OTCuP0ktrj8G0a4/Rr6uP0/Wrj/Ima4/ZCCuP2bS
rj/bb64/GeCtP2Dcrj+9XK4/xLCuPyOerj8iVq4/gh+uPzuKrj89464/uQ2vPze1rj8Dn64/
k9SuP2/trj9nNK8/3WWuP4rvrj9QsK4/YbquPzu/rj8myK4/EnyuP3Xgrj99fq4/ZXGuP/IJ
rz+jgq4/hxKvP4OUrj+FP68/0CivP6efrj/wnK8/lMiuP++xrj8Zkq8/Tw+vP8hkrj+wma8/
26yvP2Pfrj+Cxq4//jevP8XBrj/b4a4/VQCvP7gkrz8LD68/ZAyvPxdhrz+jNK8/hPOvP9zV
rj8G6K4/V32vP3b5rj+GFq8/xgCvPx60rz+1v64/2xmvP6nyrz/kJq8/um+vP1BBrz8+F68/
UGCvPzharz9YF68/EW6vP17orj8S268/joWvP/+Orz/fZ68/+OGvP+CFrz/Hd68/OoevPwhd
rz8bIK8/X3CvP4Xerz816K8/vFKvP9Nhrz9eB7A/u+GvP5Tnrz8x4a8/Zy2wPx7Brz9qxq8/
RFevP3u1rz/jjq8/NL2vP8fYsD9Qb68/DKyvP0lXsD9r9q8/xvuvPxVprz8CiK8/kAKwP0gI
sD811a8/sN+vP+mgrz9kcrA/5zOwPzUVsD9w9a8/Xd6vP8lyrz+KtK8/SPevPzTjrz9ZI7A/
yN+vPx/mrz9hva8/8TivP8Xvrz+50a8/OmewP1zerz8s7K8/rjqwP+gfsD+qD7A/e22wPxMa
sD8cgbA/b1CwP2lSsD8sva8/nhWwP36JsD+ZXLA/yPOvP4XXrz8fxrA/kbywP+pmsD/6OLA/
5mywP61crz+s6q8/t9KwP4R7sD/GKrA/hXawP8x2sD+Uc7A/nYWwP+8csD+wo7A/UqGwPwYp
sD8NvbA/L9iwP0U/sD9TnbA/xAawP+hBsD/vK7E/PYKwP+8AsD9WK7A/tmSwP0g3sD/glrA/
OjSwP3P0sD+h/q8/g6iwPxiUsD9PwbA/3i6xP/mjsD/ATLA/NRmxP4TtsD9iT7A/7rewPyAf
sD+7CLE/dD2wP+KVsD+PW7A/cnywP0m0sD9uqbA/TLawPx7ksD++FrE/kgyxP7NhsT+zr7A/
y42wP8/fsD/UtbA/MxGxP+XTsD+2x7A/mBCxP2cHsT/2crE/UL6xP35fsT8WWrE/rw2xPxnf
sD/Oj7E/UmGxP/xRsT/YDrE/rduwP2uRsD/FwbA/PR2xP0bRsD9nF7E/asawP+lSsT930bE/
oQaxP065sT83ZrE/UFGxP2RQsT9d3bA/uRKxP1pzsT/lSbE/zKGxPwpesT9rY7E/dj+xPzRx
sT/SArE/4BaxPyHssD92UrE/asCwP82MsT8rSLE/WQ+xP20msT/uyLE/XyGxPz8CsT+58rA/
3yaxP01gsT8G17A//nqxPzfRsT+5v7E/OXaxP55hsT/WPbE/6LWxP/VisT9uILE/s6exP5hb
sT/rcLE/aVuxP8QwsT8/j7E/HmmxP76RsT8j+7E/J4ixP+66sT+WVLE/IXSxP/BCsT9UqLE/
WhmxP6BasT9HT7E/+6yxPxJ4sT8inbE/3X6xP/JwsT/TeLE/epmxP8SVsT+UkLE/V3WxP6S7
sT+KsrE/97WxPxxCsT/70LE/KoixP5Y7sj/tlrE/yLWxP80usj+fvrE/i0ayPxVPsT+Sw7E/
THOxP5ERsj9fgLE/aCWyP/w3sj9ulbE/8FOyP0SusT9hm7E/0xOyP3qosT9kgrE/NQ2yP3qD
sT9rzLE/VGixPwYKsj8Sz7E/W8mxPzC3sT9SybE/B36yP66ssj82IbI/jBiyP3ewsT+czrE/
r9exPy4Hsj8borE/0CqyP90Gsj9+prI/ZT2yPwD/sT+GTLI/Pj6yP8fssT/lOrI/tqixPxwX
sj933bE/wAWyP/TgsT9g1LE/+eGxP338sT8jOLI/LfCxP5Qasj8hQLI/j1CyP8h2sj+w/bE/
aB2yP/Y/sj9iDbI/h1ayP/nosT9FM7I/Vs2xP1jdsT8umLI/uYCyP1SgsT9sS7I/8wayPyc1
sj/b7rE/gECxPzTvsT9pcbI/y+2xPzEPsj+TI7I/XieyP0Hfsj/JYLI/5HWyP0Rzsj/8WrI/
XnayP/hgsj9wJrM/iwGyP8Q3sj8qorE/b22yP9uisj/Vr7I/5c2yP+mMsj+st7I/TEWyP3xH
sj+itrI/HeuyP6EBsz+MU7I/N3uyP8HIsj+Ew7I/Q2OyP6lGsj/w4rE/GIiyP9Mmsj+Pa7I/
AnSyPwBjsj+pSrM/TUiyPwL0sj9a27I/MjGyP86esj/55LI/jueyP/yPsj9pXbI/RpayP3iR
sj+QkrI/dISyP2pasj8+1bI/f6KyP3LJsj8kcLI/X7WyP3a5sj8I0rI/lwezPyfosj+41rI/
GE2yP/3ksj828LI/6P+yP4aWsj88JLM/QK2yP6TVsj/ArbI/7bCyPw8Wsz8g17I/7bKyPyqX
sj99JbM/1hGzPz3Xsj/BsrI/B6eyP1IUsz/w07I/ahSzP+yAsj9AG7M/rQGzP2OXsj8fgLI/
0CuzPx6qsj8bCrM/Xw2zP/v6sj9Y4rI/GbCyP1r1sj9DGLM/XfSyP/QPsz+uu7I/ZkuzP/8i
sz8wCbM/6bKyP8i8sj/pPLM/sN+yP2issj/lLrM/hPuyP5UDsz8W7bI/XNGyP3cbsz9XwbI/
UiezP9Vosz+f47I/sBSzP/Sesz/zMbM/BSizP/RBsz/QVbM/pWyzPzQjsz8HirM/pkezP/rI
sj9yCbM/+LezP2E6sz9jZLM/5WOzP9Qqsz9qLbM/WXqzP+0jsz8XYrM/BBqzP8vSsj+HcbM/
ISizPyx6sz9OgLM/32OzP/o5sz8GnrM/LMGzPx51sz9HELM/WrqzPxyTsz8y1LI/bxuzP0g/
sz/587M/16ezP96fsz8eebM/JF2zPxmCsz+NebM/slmzP+Lhsz/FU7M/fZqzP4JWsz/PjbM/
nI2zP5NWsz9Hh7M/ZTuzP7Wasz8BJbM/L1OzPyOQsz9AzrM/nU2zP/owsz8vy7M/J1KzP1mk
sz+o27M/afizP6SSsz+xurM/Swq0P0iXsz+llrM/Wga0PxRmsz8fnbM/PZqzP9BmtD+AG7Q/
X3yzP0Hesz9srrM/2EazP3TSsz9OzrM/O8qzPyzYsz8YLLQ/vcizP6z/sz+hALQ/7Ry0P+pu
sz8nFbQ/zdmzP5TEsz+FJ7Q/DRa0P4TZsz89sbM/pumzPynNsz/4qbM/J5KzP+izsz/7RbQ/
2byzP+/dsz9d8rM/1N+zP5vUsz/J7LM/atOzPxFztD8mfbM/ztuzP3p2sz9FybM/Ke2zPzZm
tD/KALQ/YN2zP5O1sz9DFbQ/w+2zP2y+sz/U/LM/RU20P8IhtD+CF7Q/VDS0P0Gvsz/gzrM/
6DS0P+EytD/zSLQ/KT60P7gBtD8WUrQ/3JG0P3IAtD8TKbQ/BqazP3nxsz+OrbM/cSG0P6Cm
sz8QE7Q/NBW0P9ZptD9uLbQ/GjK0P9UztD+8WbQ/Y1G0Pxb5sz9EFbQ/doezP2sqtD+h2LM/
YpezPzE7tD/Ah7Q/Hzq0P8ORtD/YVbQ/RGO0P7QztD//hbQ/NwC0P7imtD/To7Q/P3y0Px6T
tD/DkLQ/Yxy0P5WntD8NILQ/7ji0Pzj2sz9wXbQ/hhq0Py4xtD+yabQ/Kt6zP4z9sz+hQrQ/
HMG0PwrvtD9oMrU/G8a0P6swtD/PgrQ/MEi0P3drtD8ilLQ/TLG0P9nTsz8gf7Q/XR+1PyZ1
tD8EKrQ/et+0P3yItD+bmbQ/3wq0PzLZtD9237Q/x4O0P3r7tD9+uLQ/r4y0P5bMtD+GhbQ/
LTe0P2xOtD+zuLQ/moG0Pz6atD/xirQ//5W0P3q2tD9Vl7Q/</AssayYData></Step><Step><CommonData><SampleLocation>1</SampleLocation><SampleID></SampleID><SampleGroup></SampleGroup><SampleInfo></SampleInfo><SampleRow>F</SampleRow><SamplePlate>1</SamplePlate><WellType>BUFFER</WellType><Concentration>-1</Concentration><ConcentrationUnits>µg/ml</ConcentrationUnits><MolarConcentration>-1</MolarConcentration><MolarConcUnits>nM</MolarConcUnits><MolecularWeight>-1</MolecularWeight><Temperature>25</Temperature><StartTime>1285241</StartTime><AssayTime>180</AssayTime></CommonData><FlowRate>600</FlowRate><StepType>DISASSOC</StepType><StepName>Dissociation</StepName><StepStatus>OK</StepStatus><ActualTime>179.999</ActualTime><CycleTime>0.2</CycleTime><AssayXData Points="900">SoCERLCGhEQPjYREdZOERNuZhERCoIREsKaERBethER9s4REHbqERErAhESwxoREF82ERHXT
hETb2YRESuCERLDmhEQP7YREdfOEROT5hERCAIVEqAaFRBcNhUR1E4VE7BmFREoghUSoJoVE
Fy2FRH0zhUTkOYVEQkCFRLBGhUQXTYVEdVOFRNtZhURKYIVEsGaFRBdthUR9c4VE23mFREqA
hUSwhoVED42FRHWThUTkmYVESqCFRKimhUQPrYVEfbOFRNu5hURCwIVEqMaFRBfNhUR904VE
5NmFRELghUSw5oVEF+2FRH3zhUTb+YVESgCGRKgGhkQXDYZEdROGRNsZhkRKIIZEsCaGRBct
hkR9M4ZE5DmGREJAhkSwRoZEF02GRHVThkT0WYZESmCGRLBmhkQPbYZEdXOGROR5hkRKgIZE
sIaGRBeNhkR9k4ZE5JmGREKghkSopoZEF62GRH2zhkTkuYZEQsCGRLDGhkQPzYZEfdOGRNvZ
hkRK4IZEsOaGRBfthkR184ZEZ/qGREoAh0SwBodEDw2HRH0Th0TkGYdESiCHRLAmh0QXLYdE
dTOHROQ5h0RCQIdEsEaHRBdNh0R9U4dE5FmHREJgh0SwZodEF22HRHVzh0TbeYdESoCHRKiG
h0QXjYdEfZOHRNuZh0RCoIdEsKaHRBeth0R1s4dE5LmHRErAh0SwxodED82HRHXTh0Tk2YdE
SuCHRKjmh0QX7YdEffOHROT5h0RCAIhEsAaIRA8NiER1E4hE2xmIREogiESoJohEFy2IRH0z
iETkOYhEQkCIRLBGiEQXTYhEdVOIRORZiERKYIhE0WaIRBdtiER9c4hE5HmIREKAiESohohE
D42IRHWTiETbmYhEQqCIRLCmiEQXrYhEdbOIROS5iERCwIhEsMaIRBfNiER104hE29mIRErg
iESw5ohED+2IRH3ziETb+YhESgCJRKgGiUQPDYlEdROJRNsZiURKIIlEqCaJRBctiUR1M4lE
2zmJREpAiUSoRolEF02JRH1TiUTkWYlESmCJRKhmiUQXbYlEdXOJRNt5iURCgIlEqIaJRA+N
iUR1k4lE25mJREKgiUSopolED62JRHWziUTbuYlEQsCJRKjGiUQPzYlEfdOJROTZiURC4IlE
qOaJRA/tiUR184lE5PmJREIAikSoBopEDw2KRH0TikTbGYpEQiCKRLAmikQPLYpEdTOKRNs5
ikRCQIpEsEaKRA9NikR9U4pE21mKREpgikSoZopED22KRHVzikTkeYpEQoCKRLCGikQXjYpE
fZOKROSZikRCoIpEqKaKRBetikR1s4pE5LmKRELAikSwxopEF82KRHXTikTb2YpEQuCKRLDm
ikQP7YpEdfOKRNv5ikRKAItEqAaLRBcNi0R1E4tE2xmLREogi0SoJotEDy2LRH0zi0TkOYtE
QkCLRKhGi0QPTYtEdVOLRNtZi0RKYItEqGaLRBdti0R1c4tE23mLREKAi0SohotED42LRHWT
i0TbmYtESqCLRKimi0QPrYtEdbOLRNu5i0RCwItEqMaLRA/Ni0R904tE29mLRELgi0So5otE
UO2LRHXzi0Tb+YtEQgCMRKgGjERhDYxEfROMRNsZjERKIIxEsCaMRA8tjER1M4xE2zmMREJA
jESoRoxED02MRHVTjETbWYxEQmCMRKhmjEQPbYxEdXOMROR5jERCgIxEqIaMRA+NjER1k4xE
5JmMREKgjESopoxED62MRHWzjETbuYxEQsCMRLDGjEQPzYxEddOMROTZjERC4IxEqOaMRA/t
jER184xE2/mMREIAjUSoBo1EDw2NRHUTjUTbGY1ESiCNRKgmjUQPLY1EdTONROQ5jURCQI1E
qEaNRA9NjUR9U41E21mNREJgjUSwZo1EF22NRH1zjUTbeY1EQoCNRKiGjUQPjY1EdZONRNuZ
jURCoI1EsKaNRA+tjUR1s41E27mNRErAjUSoxo1ED82NRHXTjUTb2Y1EQuCNRKjmjUQP7Y1E
dfONRNv5jURCAI5EqAaORIoNjkR1E45E2xmOREIgjkSoJo5EFy2ORHUzjkTbOY5EQkCORKhG
jkQPTY5EdVOORNtZjkRCYI5EqGaORA9tjkR1c45E23mOREKAjkSoho5ED42ORHWTjkTbmY5E
SqCORKimjkQPrY5EdbOORNu5jkRCwI5EqMaORA/NjkR1045E29mORErgjkSw5o5ED+2ORH3z
jkTb+Y5EQgCPRKgGj0QXDY9EdROPRNsZj0RCII9EsCaPRBctj0R1M49E2zmPRLRAj0SwRo9E
D02PRHVTj0TbWY9EQmCPRLBmj0QPbY9EdXOPRNt5j0RCgI9EqIaPRA+Nj0R1k49E5JmPREKg
j0Sopo9ED62PRHWzj0TbuY9EQsCPRKjGj0QfzY9EddOPRNvZj0RC4I9EqOaPRA/tj0R1849E
2/mPREIAkESwBpBEDw2QRHUTkETbGZBESiCQRKgmkEQXLZBEdTOQRNs5kERCQJBEuUaQRA9N
kER9U5BE21mQREJgkESwZpBED22QRHVzkETseZBEQoCQRKiGkEQPjZBEhZOQRNuZkERCoJBE
qKaQRA+tkER1s5BE5LmQRELAkESwxpBED82QRHXTkETb2ZBESuCQRKjmkEQX7ZBEffOQRNv5
kERKAJFEsAaRRBcNkUR1E5FE2xmRREogkUSwJpFEFy2RRH0zkUTkOZFESkCRRLBGkUQXTZFE
fVORRORZkURKYJFEsGaRRBdtkUR9c5FE5HmRREqAkUSwhpFEF42RRH2TkUTkmZFESqCRRLCm
kUQXrZFEfbORROS5kURKwJFEsMaRRBfNkUR905FE5NmRRErgkUSw5pFEF+2RRH3zkUTk+ZFE
SgCSRLAGkkQXDZJEfROSROQZkkRKIJJEsCaSRBctkkR9M5JE9DmSREpAkkSwRpJEF02SRH1T
kkTkWZJESmCSRLBmkkQXbZJEfXOSROR5kkRKgJJEsIaSRBeNkkR9k5JE5JmSREqgkkSwppJE
F62SRH2zkkTkuZJESsCSRLDGkkQXzZJEfdOSROTZkkRK4JJEsOaSRBftkkR985JE5PmSREoA
k0SwBpNEFw2TRH0Tk0TkGZNESiCTRLAmk0QPLZNEfTOTROQ5k0RKQJNEsEaTRBdNk0R9U5NE
5FmTREpgk0SwZpNEF22TRH1zk0TkeZNESoCTRLCGk0QXjZNEfZOTROSZk0RKoJNEsKaTRBet
k0R9s5NE5LmTRErAk0SwxpNEJ82TRH3Tk0Tk2ZNESuCTRLDmk0QX7ZNEffOTROT5k0RKAJRE
sAaURBcNlER9E5RE5BmUREoglESwJpREFy2URH0zlETkOZRESkCURLBGlEQXTZREfVOURORZ
lERKYJREsGaURBdtlER9c5RE5HmUREqAlESwhpREF42URHWTlETbmZRESqCURKimlEQXrZRE
fbOUROS5lEScwJREsMaURBfNlER905RE5NmURErglESw5pREF+2URH3zlETk+ZREBgGVRLAG
lUQXDZVEfROVROQZlURKIJVEsCaVRBctlUR9M5VE5DmVREpAlUSwRpVEF02VRH1TlUTkWZVE
SmCVRLBmlUQXbZVEfXOVROR5lURKgJVEsIaVRBeNlUR9k5VE5JmVREqglUSwppVEF62VRHWz
lUTbuZVESsCVRLDGlUQXzZVEfdOVROTZlURK4JVEqOaVRA/tlUR985VE5PmVREoAlkSwBpZE
Fw2WRHUTlkTkGZZESiCWRLAmlkQPLZZEfTOWROQ5lkS0QJZEqEaWRBdNlkR1U5ZE5FmWREpg
lkSoZpZEF22WRH1zlkTkeZZEQoCWRLCGlkQXjZZEdZOWROSZlkRKoJZEsKaWRA+tlkR9s5ZE
5LmWRErAlkSoxpZEF82WRH3TlkTk2ZZESuCWRLDmlkQP7ZZEffOWROT5lkRKAJdEsAaXRBcN
l0R9E5dE2xmXREogl0SwJpdEFy2XRH0zl0TkOZdESkCXRLBGl0QXTZdEfVOXRORZl0RCYJdE
qGaXRA9tl0R9c5dE23mXREqAl0SwhpdED42XRHWTl0TkmZdESqCXRLCml0QXrZdEfbOXRNu5
l0RCwJdEqMaXRA/Nl0R905dE29mXRELgl0So5pdEF+2XRH3zl0Tk+ZdESgCYRLAGmEQXDZhE
fROYRNsZmERKIJhEsCaYRA8tmER9M5hE5DmYREpAmESwRphEF02YRH1TmETkWZhESmCYRLBm
mEQXbZhEfXOYROR5mERKgJhEqIaYRA+NmER1k5hE25mYREKgmESwpphEF62YRH2zmETkuZhE
SsCYRLDGmEQXzZhEddOYROTZmERK4JhEqOaYRA/tmER185hE5PmYREoAmUSoBplEFw2ZRH0T
mUTkGZlEQiCZRLAmmUQPLZlEdTOZROQ5mURKQJlEsEaZRBdNmUR9U5lE5FmZREpgmUSwZplE
F22ZRHVzmUTkeZlESoCZRLCGmUQPjZlEdZOZRCWamURCoJlEsKaZRA+tmUR9s5lE27mZRErA
mUSoxplED82ZRHXTmUTk2ZlESuCZRLDmmUQX7ZlEffOZRNv5mURKAJpEqAaaRA8NmkR1E5pE
5BmaREIgmkSwJppEFy2aRH0zmkTbOZpEQkCaRKhGmkQPTZpEfVOaRORZmkRCYJpEqGaaRBdt
mkR9c5pE23maREKAmkSohppED42aRH2TmkTkmZpESqCaRLCmmkQPrZpEdbOaROS5mkRKwJpE
qMaaRBfNmkR905pE5NmaRErgmkSo5ppEYO2aRH3zmkTb+ZpE</AssayXData><AssayYData Points="900">AtuyPwrYsz8KvbQ/B7q1P1Gqtj/k1bc/lGy4Pw8SuT8TGrk/3a+5PyOAuj/SXLo/AlK7P3lH
uz8717o/ujy7PxnZuz8pXLs/JV+7P8qsuz+1FLw/cpy7P9aevD9JxLs/yMG7P2d0vD/HVrw/
MRG8PxYxvD9N/bs/tjK8P92Vuz/1H7w/Mlm8P/b2uz8+0bw/j3i8P7ArvD8UWLw/Um28P9XY
uz8X5Ls//fG8PzX4uz9/Mbw/12u8P/xXvD+hOrw/QX28P83buz9bArw/A4+8P685vD8zELw/
FIe8P7bYvD8NJrw/PCG8PyX6uz89/7s/Lki8P5W4vD9WSrw/cVO8PzXHuz9eZLw/pG+8P7oC
vD8JOLw/awq8P3iiuz+V0Ls/P2e8P3Q/vD+927s/a/a7P1sZvD/8VLw/IQ68P4u3uz+y9rs/
yYK8Py6AvD+Tb7w/0NO7Pw1GvD+pxrs/baW8P1mguz9g+7s/VDG8P+dVvD/NFbw/sUK8P/ls
vD9pWLw/ZZC7P3XGuz/kkbw/vSi8P5wDvD+yq7s/iP27P5nPuz8lEbw/eXe8P2vauz8LU7w/
Ut+8P5QivD+4ubs/bZu7P5qCvD9m/rs/Sue7PwRmvD+dCrw/bGS8P1+kvD/1WLw/jNW7P2MQ
vD//Zrs/ONK7P4I0vD9glrs/zWq8P2mPuz+ZA7w/dfe7PxS2uz/Y67s/Bie7P9+iuz9JFrw/
kBG8P2xmuz8T97s/L5O8P1dUvD+e5rs/zMa7PyOkuz8AiLw/GPa7P9MpvD8c7Ls/ZuO7P3pJ
uz/4/Ls//pG7P9+auz/Qfbw/yvO7P8C/uz/tzbs/oLe7PyK4uz/mubs/50S8P2zruz+1JLw/
nmq8Px0ivD+Dirs/eta7PwL8uz+/Mrw/t2C7P/EyvD/42rs/9TC8PwRDvD9AFLw/Oi68P0Hy
uz9qKrw/J/+7P7wUvD9107s/fuu7P66auz8Llrw/yHq7P/syvD8MY7w/LBG8P34NvD+p9bs/
C8+7P6/Puz/Pl7s/nw28P4P1uz+UbLw/vBK8PwgZvD+pfLs/0e+7P02Puz/CGLw/+W67PwM0
vD8+Ybs/A/u7PzwHvD9mZbw/vP+7Px3duz80ubs/r8u7PzGLuz9AVLw/4c67P1PIuz9DKLw/
f327P8/Fuz/di7w/HgO8P+EXvD/iBrw/kQq8P7Hvuz9G3rs/tha8PzTDuz+FwLs/Iu67P60V
vD+zEbw/fAu8P71dvD+Svrs/OK27PwcRvD/gXLw/G3S8P/VDvD+SqLs/WhG8P5xdvD8M/rs/
rnm7PylKuz8pIrw/QUi8P4T9uz8XWLw/uxa8P000vD+vl7s/5Ce8P2rzuz/PBbw/y9S7P9De
uz9b6bs/Tyi8P68RvD9xrbs/ncm7P0tFvD+DJLw/s7a7PxwJvD82Crw/yyW8P+oivD+04rs/
qg+8P4zwuz+yArw/CQW8P+hlvD/d2Ls/jZG8P1nyuz8gAbw/DdC7P/Tiuz/R07s/L3K7P2KP
uz9KdLw/jTm8P3SavD8ilbs/bjC8PzNIvD8zB7w/RjS8P67buz9wKrw/3xq8Pz0vvD+Sg7w/
2Y+7PxRjvD+6Abw/jwy8P5oRvD+xprs/uW+8PxcdvD9d6bs/LKm7P0rJuz/u6bs/D8u7P5QR
vD/Y5bs/vSi8P5NbvD+AG7w/IKa7P2HAvD8SD7w/hlC8PzD+uz8y07s/W1y8P+iXvD+naLw/
3SC8Pxzhuz+MLrw/MU68PzJ1vD+vlbw/iI27P6ctvD8JDrw/C1O8P6VyvD8cALw/oAa8P9Eo
vD+AQ7w/JUq8P/AJvD8Nvbw/vy68P9eQvD9HRLw/jg28P320uz8ujrs/nDu8Pwjxuz8ITrw/
KZe8P2RNvD9wJbw/Ki+8P8QKvD+Lu7w/p7u8P597vD9e/Ls/WI68P6CAvD8jYbw/zaK8PyQr
vD/VGr0/pwa8P/+guz8AtLw/OVC8PzLJuz+PrLs/Uhi8P7j6uz+Jorw/wnu8P9cxvD/Mwrw/
Lym8P6KXvD828rs/Iz68P6xbvD9m9Ls/Ehy8P1ExvD9zRrw/GU68P5aGvD+EMrw/Gp68P2Mq
vD/yyrw/PTG8P58rvD/Ff7w/2qi7P4kyvD+HGrw/IBK8Pyieuz81ubs/5n68P8Xquz/Xtbs/
bza8P4UtvD/0QLw/GP+7P1JcvD+x77s/jqS8Pynduz/Iqbw/12y8P2DCuz//fbw/Bx+8P6PJ
uz+/2rs/6zq8P09tvD/yCbw/9TC8P++DvD+04bs/HiW8P1ubuz+XZbw/HXS8P3ksvD9wCb0/
RVO8PzysvD+Svbw/4Lu7Pwp/vD/pArw/5oe8PwKLvD+Cgbw/sx+8P44/vD/m0Ls/RAu8P8hY
vD9mZrw/rhi8PzGvvD9lQrw/S5m8Pz6CvD+7drw/e7i8P0n9uz8fV7w/J2K8PzVivD/yl7w/
d3u7PxyNvD+YBbw/C2C8PxIavD8gfLw/Eo28P1oZvT8Eurw/GOS7P9Z2vD+cEbw/OtG8P4be
vD+Tarw/0rG8P4kevD8jOLw/iBS8P6iYvD+Pmrw/m5C8PylsvD/5WLw/oDu8P+BivD84uLw/
J4u8P126vD+8hLw/bUK8P+g6vD8tx7w/m5q8P8hJvD9haLw/QVa8P9e/vD88M7w/sQ68PxoR
vD8CDLw/cwq8P/Kxuz+9sLw/8mO8PwubvD/foLw///G8PySrvD/If7w/5C+8P5o9vD/6XLw/
kDC8P856vD8jl7w/QDa8P3xwvD9G27w/RkW8P4b8vD+Qirw/eom8PxdJvD/zprw/Aki8P8fR
vD91/7w/Nmy8PzzSvD/xbrw/z4O8P6EfvD/Pnrw/gVK8P9ARvD+gV7w/1ta8P7usvD/vXbw/
H6m8P1wrvD9zxLw/psG8P2RrvD/i4Lw/8IW8P1MvvD8Llbw/aVq8P0qevD/c6Lw/yri8P90X
vT+Qrrw/Z6O8P5i0uz9mAb0/spG8P9I+vT9Nx7w/8kO8P07hvD91Er0/SVK8PzfLvD9Ly7w/
W7y8P0OkvD9XGr0/nTi8PwxsvD+ttLw//M28P0UQvD8g27w/E7C8P5ZwvD+vhbw/iOC8P6lm
vD+onbw/uFa8P9nbvD+Izrw/0aW8P28OvT8jvLw/7c+8P93MvD/Z97w/Q8i8P6ypvD+vMLw/
pY+8P46ivD/76rw/90e8P8zOvD+BGrw/ckC9P10dvT8f8Lw/h4K8P14qvT+M+7w/9am8P6Ju
vD93rrw/4Ou8P4nDvD8Snrw/jZG8Pw21vD8lqLw/hZu8P+/uvD9pV7w/c1S8P6+ivD8JpLw/
Fma8P7n2vD8BQL0/1vO8PwenvD9OpLw/8UW8P4sQvT+Zxbw/aY28P2zgvD9Mp7w/wu+8P6ju
uz+K/7w/A628P29yvD8kUrw/ise8P8YcvT8927w/A/u8P27EvD+kVr0/6M+8P0AGvT/Wvrw/
g7a8P8X0vD/1jrw/cbe8P9C+vD8Wb70/TQO9P2lUvD92ML0/pua8P93RvD+SN70/fbu8P9Zy
vT/oA70/O6+8PxiOvD9Omb0/pnS9P5bxvD+Curw/LoK8P/j6vD9e2bw/lOC8PyLRvD+3wLw/
rey8P5esvD+h8bw/cKe9PxoivT9fxrw/okO9PyPHvD+F/bw/QkK9P5WYvD+JCr0/Ycu8P/wr
vT9q+rw/Skm9P4JavT86GL0/BQy9P+IDvT9ReL0/JrC8P+n8vD/K+Lw/KuS8P4ZcvT8W3bw/
mSy9P6c7vT/iQ70/qhq9PwvrvD9x+rw/BRG9P8eovD9v9Lw/Hyy8P4pxvT8D7Lw/i8u8Px4c
vT+1Ur0/uby8PxItvT9Q6bw/v0S9P+zavD8A470/Uju9PyZ2vT+5Db0/mDe9P5ZbvT+ZSL0/
cDK9P3znvD8ESr0/ORu9PyrOvD9HVr0/1DC9P26svD83Xb0/Y/q8P6QzvT/HCL0/uGC9P9hR
vT+BQb0/d2O9P/H8vD9AxLw/1sC8P8PdvD+2p70/Qym9Px2evD91v70/UWm9P1zevD87KL0/
qB+9P+WGvT+WC70/Hb28P3wMvT/aor0/vnS9P3HUvT+FNr0/KFC9P6ltvT8hrb0/5wu9P2A+
vT+yeb0/rqq9Py8zvT/Q7b0/0s69Pz8svT+ONr0/qLS8P551vT8ROr0/ww29PzdGvT8iar0/
Y/+8Pz2GvT/fk70/xc29P9CSvT/VUr0/X6i9P+E4vT9GY70/pJa9P3qfvT+YFL0/Q0i9P6tW
vT89s7w//dy9P6lovT/HrL0/Bxq9P9bpvD93l70/rSG9PzHlvD9rML0/hCG9PxtEvT+bw70/
MQ29P++YvT8XIr0/BYq9P91+vT859L0/2ly9P1vjvD+Dy7w/6YO9PwWRvT+Qjr0/1qu9P6NO
vT8Bl70/krG9P+mWvT82E70/fO+9P10NvT/1Yb0/VT29P0ZmvT+jKb0/Fcm9P+4Lvj9+nb0/
w4S9P44KvT9nrb0/E9S9P1aGvT+4Kb4/DUa9Pxn0vT/NeL0/voK9P6uNvT85fL0/UDK9P4aA
vT9aN70/K3a9P45MvT/2sr0/ZIi9P0HVvT9/hr0/KuO8P4y2vT/gwb0/4Em9P933vT9M8L0/
HpS9Pxc1vT+aE70/4HO9PyawvT9oA70/q+29P1uevT9mzbw/59a9P9SRvT/+5rw/tlm9P93U
vT/3jb0/Gji+P50Jvj81+r0/YYS9P8OFvT9pxr0/hHi9P+9NvT/vur0/1LO9P7S6vT/tRb0/
pp29P2vIvT9rOb4/WFS9P0MHvj/fsr0/6Iy9Px7kvT9Dar0/</AssayYData></Step><Step><CommonData><SampleLocation>11</SampleLocation><SampleID></SampleID><SampleGroup></SampleGroup><SampleInfo></SampleInfo><SampleRow>F</SampleRow><SamplePlate>1</SamplePlate><WellType>REGENERATION</WellType><Concentration>-1</Concentration><ConcentrationUnits>µg/ml</ConcentrationUnits><MolarConcentration>-1</MolarConcentration><MolarConcUnits>nM</MolarConcUnits><MolecularWeight>-1</MolecularWeight><Temperature>25</Temperature><StartTime>1474526</StartTime><AssayTime>5</AssayTime></CommonData><FlowRate>1000</FlowRate><StepType>KREGENERATION</StepType><StepName>Regeneration</StepName><StepStatus>OK</StepStatus><ActualTime>4.99895</ActualTime><CycleTime>0.2</CycleTime><AssayXData Points="25">QQCbRJ8Gm0QGDZtEbBObRNIZm0Q5IJtE6SabRA4tm0RsM5tE0jmbREFAm0SfRptEDk2bRGxT
m0TSWZtEOWCbRJ9mm0QGbZtElXObRNJ5m0Q5gJtEn4abRA6Nm0Rsk5tE0pmbRA==</AssayXData><AssayYData Points="25">sU0fwNVpL8DMsTfANWg9wJBVQcDIx0TAAr1IwOLpSsBwLk3AeBJPwKolUcC0qlLAHzJUwBqu
VcAYE1fAffpXwBAgWcDvZ1rAjnBbwCZIXMAXN13AqwVewECXXsBFQl/A0eNfwA==</AssayYData></Step><Step><CommonData><SampleLocation>12</SampleLocation><SampleID></SampleID><SampleGroup></SampleGroup><SampleInfo></SampleInfo><SampleRow>F</SampleRow><SamplePlate>1</SamplePlate><WellType>NEUTRALIZATION</WellType><Concentration>-1</Concentration><ConcentrationUnits>µg/ml</ConcentrationUnits><MolarConcentration>-1</MolarConcentration><MolarConcUnits>nM</MolarConcUnits><MolecularWeight>-1</MolecularWeight><Temperature>25</Temperature><StartTime>1490425</StartTime><AssayTime>5</AssayTime></CommonData><FlowRate>1000</FlowRate><StepType>KREGENERATION</StepType><StepName>Regeneration</StepName><StepStatus>OK</StepStatus><ActualTime>4.99895</ActualTime><CycleTime>0.2</CycleTime><AssayXData Points="25">OKCbRJ6mm0T9rJtEa7ObRMm5m0QwwJtEnsabRAXNm0Rj05tE0tmbRDjgm0S/5ptEBe2bRGvz
m0TS+ZtEMACcRJYGnEQFDZxEYxOcRMkZnEQ4IJxEniacRAUtnERrM5xEyTmcRA==</AssayXData><AssayYData Points="25">GREMPhsbJD68B0o+R3RfPoFFdD5HY4E+IoSJPh8Kjz7iz5M+VqmYPvIRnD6u/Z8+58KlPqaf
pj59EKw+j9etPjK1sT7x2LI+SrW1PgTFtj5Au7g+//66PoJ8vj4bLr0+aTa/Pg==</AssayYData></Step><Step><CommonData><SampleLocation>11</SampleLocation><SampleID></SampleID><SampleGroup></SampleGroup><SampleInfo></SampleInfo><SampleRow>F</SampleRow><SamplePlate>1</SamplePlate><WellType>REGENERATION</WellType><Concentration>-1</Concentration><ConcentrationUnits>µg/ml</ConcentrationUnits><MolarConcentration>-1</MolarConcentration><MolarConcUnits>nM</MolarConcUnits><MolecularWeight>-1</MolecularWeight><Temperature>25</Temperature><StartTime>1506674</StartTime><AssayTime>5</AssayTime></CommonData><FlowRate>1000</FlowRate><StepType>KREGENERATION</StepType><StepName>Regeneration</StepName><StepStatus>OK</StepStatus><ActualTime>4.99895</ActualTime><CycleTime>0.2</CycleTime><AssayXData Points="25">L0CcRJVGnET8TJxEYlOcRMBZnEQvYJxElWacRPxsnERac5xEyXmcRC+AnESVhpxE9IycRFqT
nETJmZxEL6CcRJWmnET0rJxEWrOcRMC5nEQnwJxEjcacRPzMnERi05xEwNmcRA==</AssayXData><AssayYData Points="25">jXs7wMwLScAsl07A199RwC2lVMCg7FbA0FNYwPToWcDJRVvAJEVcwKyoXcCqs17AHVNfwI1S
YMBsLmHAK+NhwNxvYsBD9WLAoKZjwKgvZMDcjGTAOD5lwLHDZcBjN2bAYEZmwA==</AssayYData></Step><Step><CommonData><SampleLocation>12</SampleLocation><SampleID></SampleID><SampleGroup></SampleGroup><SampleInfo></SampleInfo><SampleRow>F</SampleRow><SamplePlate>1</SamplePlate><WellType>NEUTRALIZATION</WellType><Concentration>-1</Concentration><ConcentrationUnits>µg/ml</ConcentrationUnits><MolarConcentration>-1</MolarConcentration><MolarConcUnits>nM</MolarConcUnits><MolecularWeight>-1</MolecularWeight><Temperature>25</Temperature><StartTime>1522764</StartTime><AssayTime>5</AssayTime></CommonData><FlowRate>1000</FlowRate><StepType>KREGENERATION</StepType><StepName>Regeneration</StepName><StepStatus>OK</StepStatus><ActualTime>4.99895</ActualTime><CycleTime>0.2</CycleTime><AssayXData Points="25">JuCcRIzmnETr7JxEWfOcRMD5nEQmAJ1EjAadRPMMnURZE51EwBmdRCYgnUSMJp1E8yydRFkz
nUTAOZ1EJkCdRIRGnUTrTJ1EWVOdRMBZnUQmYJ1EjGadRPNsnURZc51Et3mdRA==</AssayXData><AssayYData Points="25">BR/rPT0XEj7RBS8+Iw1IPnVWXD7QAW4+P817PqWihT4n0Yo+b1mQPi7jkz7LxJY+PJ+cPj7S
nj6t4aE+0oGkPjFBpj70fKs+7wysPpSkqz4eIbE+yUivPo4dtD7RALU+HCm2Pg==</AssayYData></Step><Step><CommonData><SampleLocation>11</SampleLocation><SampleID></SampleID><SampleGroup></SampleGroup><SampleInfo></SampleInfo><SampleRow>F</SampleRow><SamplePlate>1</SamplePlate><WellType>REGENERATION</WellType><Concentration>-1</Concentration><ConcentrationUnits>µg/ml</ConcentrationUnits><MolarConcentration>-1</MolarConcentration><MolarConcUnits>nM</MolarConcUnits><MolecularWeight>-1</MolecularWeight><Temperature>25</Temperature><StartTime>1538848</StartTime><AssayTime>5</AssayTime></CommonData><FlowRate>1000</FlowRate><StepType>KREGENERATION</StepType><StepName>Regeneration</StepName><StepStatus>OK</StepStatus><ActualTime>5.00005</ActualTime><CycleTime>0.2</CycleTime><AssayXData Points="25">HYCdRIOGnUTijJ1EUJOdRLeZnUQVoJ1Eg6adROqsnURQs51E17mdRBXAnUSDxp1E4sydRFDT
nUS32Z1EHeCdRIPmnUTi7J1ESPOdRK75nUQlAJ5EewaeROoMnkRIE55EtxmeRA==</AssayXData><AssayYData Points="25">rC8/wMF7S8CJAFHA/9pUwP6yVsB1y1jA2RFawCr2W8DDGV3AV+FdwHghX8Br91/A9X9gwClB
YcDG/mHAvPdiwDY0Y8C65GPAtklkwKfqZMBUT2XAXsZlwAP7ZcDXTWbAPt1mwA==</AssayYData></Step><Step><CommonData><SampleLocation>12</SampleLocation><SampleID></SampleID><SampleGroup></SampleGroup><SampleInfo></SampleInfo><SampleRow>F</SampleRow><SamplePlate>1</SamplePlate><WellType>NEUTRALIZATION</WellType><Concentration>-1</Concentration><ConcentrationUnits>µg/ml</ConcentrationUnits><MolarConcentration>-1</MolarConcentration><MolarConcUnits>nM</MolarConcUnits><MolecularWeight>-1</MolecularWeight><Temperature>25</Temperature><StartTime>1555081</StartTime><AssayTime>5</AssayTime></CommonData><FlowRate>1000</FlowRate><StepType>KREGENERATION</StepType><StepName>Regeneration</StepName><StepStatus>OK</StepStatus><ActualTime>4.99895</ActualTime><CycleTime>0.2</CycleTime><AssayXData Points="25">HSCeRHsmnkTiLJ5EYTOeRK45nkQVQJ5Ee0aeROJMnkRIU55Et1meRBVgnkR7Zp5E4myeREhz
nkSueZ5EFYCeRIOGnkTijJ5ESJOeRLeZnkQloJ5Eg6aeROKsnkRIs55ErrmeRA==</AssayXData><AssayYData Points="25">CjsHPh4mIz4Q+kQ+C+ddPhU2cz4Iu4I+izqJPoNqkD4ID5U+nv+ZPvnanj52vaM++dOmPk25
qj4g3K0+FXuvPhcdtD45xrU+KRi3PnSruj6l27o+5l6+PmDVvT7Wn8I+At3BPg==</AssayYData></Step><Step><CommonData><SampleLocation>1</SampleLocation><SampleID></SampleID><SampleGroup></SampleGroup><SampleInfo></SampleInfo><SampleRow>F</SampleRow><SamplePlate>1</SamplePlate><WellType>BUFFER</WellType><Concentration>-1</Concentration><ConcentrationUnits>µg/ml</ConcentrationUnits><MolarConcentration>-1</MolarConcentration><MolarConcUnits>nM</MolarConcUnits><MolecularWeight>-1</MolecularWeight><Temperature>25</Temperature><StartTime>1569782</StartTime><AssayTime>60</AssayTime></CommonData><FlowRate>1000</FlowRate><StepType>BASELINE</StepType><StepName>Baseline</StepName><StepStatus>OK</StepStatus><ActualTime>59.999</ActualTime><CycleTime>0.2</CycleTime><AssayXData Points="300">FMCeRHLGnkThzJ5EP9OeRK7ZnkQM4J5EeuaeRNnsnkQ/855ErvmeRBQAn0R6Bp9E4QyfREcT
n0SlGZ9EFCCfRHImn0TZLJ9ERzOfRK45n0QUQJ9EekafROFMn0RHU59ErlmfRD1gn0R6Zp9E
2WyfRD9zn0SueZ9EFICfRHqGn0TZjJ9ER5OfRKWZn0QUoJ9EeqafROGsn0RHs59EpbmfRBTA
n0R6xp9E4cyfREfTn0Su2Z9EFOCfRHLmn0TZ7J9ER/OfRK75n0QMAKBEegagROEMoERHE6BE
rhmgRBQgoER6JqBE2SygRD8zoESlOaBEFECgRHJGoETZTKBEP1OgRKVZoEQMYKBEcmagRNls
oERHc6BErnmgRBSAoER6hqBE4YygRD+ToESumaBEDKCgRHKmoEThrKBER7OgRKW5oEQUwKBE
esagROHMoERH06BEpdmgRAzgoERy5qBE4eygRD/zoESl+aBEDAChRHoGoUTZDKFERxOhRKUZ
oUQUIKFEeiahRNksoURHM6FEpTmhRAxAoURyRqFE2UyhREdToUSlWaFEDGChRHpmoUThbKFE
P3OhRKV5oUQMgKFEeoahROGMoURHk6FEpZmhRAygoURypqFE2ayhREezoUSuuaFEFMChRHrG
oUTZzKFEP9OhRK7ZoUQM4KFEeuahRNnsoURH86FEpfmhRAwAokR6BqJE4QyiRD8TokSlGaJE
FCCiRHImokThLKJEWDOiRK45okQMQKJEckaiRNlMokQ/U6JErlmiRBRgokR6ZqJE2WyiRD9z
okSleaJEFICiRHqGokTZjKJEP5OiRKWZokQMoKJEeqaiROGsokQ/s6JErrmiRAzAokSDxqJE
4cyiREfTokSu2aJEDOCiRHLmokTZ7KJEP/OiRKX5okQMAKNEegajRNkMo0RHE6NEpRmjRBQg
o0R6JqNE2SyjREczo0SuOaNEDECjRKNGo0TZTKNER1OjRKVZo0QMYKNEcmajROlso0RHc6NE
pXmjRAyAo0R6hqNE4YyjREeTo0SumaNEDKCjRHqmo0TZrKNEP7OjRKW5o0QUwKNEesajRNnM
o0Q/06NEpdmjRBTgo0R65qNE4eyjREfzo0Sl+aNEDACkRHIGpEThDKREPxOkRK4ZpEQMIKRE
eiakROEspEQ/M6REpTmkRBRApER6RqRE4UykRD9TpESlWaREFGCkRHJmpETZbKREP3OkRK55
pEQMgKREeoakROGMpERHk6RErpmkRAygpERypqRE2aykREezpESluaREFMCkRHLGpETZzKRE
R9OkRKXZpEQU4KREcuakRNnspEQ/86REpfmkRBQApUR6BqVE2QylRD8TpUSuGaVEDCClRHom
pUThLKVEPzOlRKU5pUQMQKVEckalROFMpURHU6VErlmlRAxgpURyZqVE2WylRD9zpUSleaVE
DIClRHKGpURcjaVEP5OlRKWZpUQMoKVEeqalROGspUQ/s6VErrmlRAzApURyxqVE2cylRD/T
pUSl2aVEDOClRHLmpUTZ7KVER/OlRKX5pUQUAKZEcgamROEMpkQ/E6ZErhmmRAwgpkR6JqZE
2SymRD8zpkSlOaZE</AssayXData><AssayYData Points="300">V2PZPmcr2T5rlts+upXcPi+v3T6J9d8+E4/gPsqs4D6om98+0bPhPiXE4T65+uM+fYDjPgLO
4z4j4OQ+9XPiPgzc5j4PduY+9afoPoEz5T6qz+c+jDroPgg06j7Lduw+QKXqPszg6j6Gu+o+
3nzrPrIy6z4hde0+YsnsPp0u7j79GO4+qArwPoFz7T7t1vA+e2zwPjWt8T6Pve8+LyTwPrmJ
8T5OgvM+hhDyPoEv8z6/pPI+7cryPv3K8z4NU/Q++pn2PvY99j7SZfc+Em32Psdi9D41zPU+
u2v2Pii++D7sa/g+rKX4PuC1+T6g0vk+ipX4PnOl+D6ScPk+rIH4PvB9+T6/Ofo+uLv6PnAS
/D5gX/w+2BX9PiT+/T51LP4+MAb+Pkb5/D6BJPw+ayX/PoSE/D5t7vs+6TL+PqJ4/z6ZAAA/
N7kAP44m/z6c1gA/HkUBP++aAD8vTgA/8vD/PkHCAD+WxQA/3AsBP0YTAT9a2wE/8moBP5vI
AT8mOQI/hLQAPyoJAj9FDAI/zboBP7UYAz8KnwE/iPsBP6YlAj+iJQI/uU0CP8iUAz80fQM/
YeIDP2xIAz8AtAM/D9ICP9fJAz+kkQQ/ZqwDPzo8BD8TpwQ/fAkEP/LlBD/1wAQ/vTsEP5vQ
BD+PkQQ/OPIDPzyLBT/sswQ/4REFPxgFBT9hzgU/7gUGP8MgBj+ycQY/WCsGP32/BT8KAQY/
T+IFP+/MBT8aJwc/WvIGP109Bj/PzQU/+ccGPwCxBj/8/wY/lWMGP4wLCD8oTQc/T6wGP4qv
Bj/xLgg/PY0GP9l8Bz+GYgc/rVsIPxnBBz/TvAc/QOsIP4vXCD/Y0Qg/qI0IP1kxCD+JDwg/
qMMIP6MtCT/xkwg/zygJP94pCT81nQg/uLUJPwFvCD85QAo/0xgJP3B/CT+Rcwk/j68JPwVc
CT9Shgk/adQJP1odCj/UMgo/gr4JP3ILCj+mkQk/NqkKP7LYCT/d+Ao/BNgKP7loCj+W9wo/
4vgKPwf5CT8Gewo/FZIKP4K0Cz/v2go/RykLP0qvCj/Vqwo/nwwLP5vRCz/3lws/EK8LP7jv
Cj832gs/bLYLP7eoCz8hbgw/x5wLPyh9DD8rGAw/h2MNP6N/DD/5dww/RbcMP8xoDD9Wzww/
vOsMP2lbDT+ksww/tZANP91BDT8Z8g0/nEoNPwHmDT/QBw0/PHkNP6/VDT9YmQ4/dMYNP0yH
DT8/9Aw/JdENP9EGDj8hSg0/X4oOPxI4Dj97nw4/VT4OP3UgDj/1eA4/YhwOP0Q2Dj8u9A4/
TFoOP6n1Dj+qTg4/aNIOP1IbDz8jEQ8/FCoPP7DaDj+v2A8/+jgQP1ewDz/l2A4/5jsPP4Od
Dz+ltw4/NGoPP9m5Dj/9GBA/Z2gQPxs2ED/vJhA/lpwQPxO3Dz+WCRA/RcMPP+t4ED/rExE/
mFQQPwU1ED/tBRE/1yQQP5q2ED+AGxA/qg0RPwWKED8cEhE/PHEQP6zFET/wig8/IpcQP4oP
ET8fMxE/DpsRP9SxET+HGRE/egwRP+2mET/NLxE/1EMRP2sbET8vSRI/+LgRP+46Ej/GwBE/
xPYRP+sgEj+GRhI/</AssayYData></Step><Step><CommonData><SampleLocation>4</SampleLocation><SampleID>QA013.2 Gmat/L0</SampleID><SampleGroup></SampleGroup><SampleInfo></SampleInfo><SampleRow>F</SampleRow><SamplePlate>1</SamplePlate><WellType>KLOAD</WellType><Concentration>10</Concentration><ConcentrationUnits>µg/ml</ConcentrationUnits><MolarConcentration>-1</MolarConcentration><MolarConcUnits>nM</MolarConcUnits><MolecularWeight>-1</MolecularWeight><Temperature>25</Temperature><StartTime>1635804</StartTime><AssayTime>80</AssayTime></CommonData><FlowRate>600</FlowRate><StepType>LOADING</StepType><StepName>Loading</StepName><StepStatus>OK</StepStatus><ActualTime>80</ActualTime><CycleTime>0.2</CycleTime><AssayXData Points="400">C0CmRHFGpkTQTKZEPlOmRJxZpkQLYKZEaWamRNBspkQ+c6ZEpXmmRAuApkRxhqZE0IymRD6T
pkScmaZEA6CmRGmmpkTYrKZENrOmRJy5pkQLwKZEccamRNjMpkQ+06ZEpdmmRAvgpkRp5qZE
0OymRDbzpkSl+aZECwCnRHEGp0TQDKdEPhOnRJwZp0QLIKdEcSanRNgsp0T7M6dEnDmnRAtA
p0RpRqdE2EynRD5Tp0ScWadEE2CnRHFmp0TYbKdEPnOnRKV5p0QDgKdEaYanRNCMp0Q+k6dE
pZmnRAugp0RxpqdE0KynRD6zp0ScuadEA8CnRGnGp0TYzKdENtOnRJzZp0QD4KdEaeanRNDs
p0Q286dEnPmnRAMAqERxBqhE2AyoRD4TqESlGahEAyCoRGkmqETQLKhEPjOoRKU5qEQLQKhE
ikaoRNhMqEQ+U6hEnFmoRANgqERpZqhE2GyoRDZzqESleahEC4CoRHGGqETYjKhENpOoRKWZ
qEQDoKhEcaaoRNCsqEQ+s6hEnLmoRAPAqERpxqhE2MyoRD7TqESl2ahEC+CoRGnmqETQ7KhE
NvOoRKX5qEQDAKlEcQapRNgMqUQ+E6lEpRmpRAMgqURpJqlE2CypRD4zqUStOalEC0CpRHFG
qUTQTKlENlOpRJxZqUQDYKlEaWapRNBsqUQ2c6lEpXmpRAuAqUSahqlE0IypRDaTqUSlmalE
C6CpRHGmqUTQrKlENrOpRKW5qUQLwKlEacapRNDMqUQ206lEnNmpRAvgqURx5qlE0OypRD7z
qUSl+alEAwCqRGkGqkTQDKpENhOqRJwZqkQDIKpEaSaqRNgsqkQ2M6pEpTmqRANAqkRxRqpE
0EyqRDZTqkScWapEC2CqRGlmqkTgbKpENnOqRKV5qkQDgKpEaYaqRNCMqkQ2k6pEnJmqRAOg
qkRppqpE0KyqRD6zqkScuapEA8CqRGnGqkTQzKpENtOqRM7ZqkQD4KpEaeaqRNjsqkQ286pE
nPmqRAsAq0RpBqtE0AyrRDYTq0SlGatEAyCrRGkmq0TQLKtEPjOrRJw5q0QDQKtEaUarRNBM
q0Q2U6tEnFmrRAtgq0RpZqtE0GyrRDZzq0SceatEA4CrRGmGq0TQjKtENpOrRJyZq0QDoKtE
aaarRNCsq0Q2s6tEpbmrRAPAq0RpxqtE0MyrRDbTq0Sc2atEA+CrRGnmq0TQ7KtENvOrRKX5
q0QLAKxEaQasRNAMrEQ+E6xEnBmsRAsgrERpJqxE0CysRDYzrEScOaxEA0CsRGlGrETQTKxE
NlOsRKVZrEQLYKxEaWasRNhsrEQ2c6xEnHmsRAOArERphqxE0IysRDaTrESlmaxEA6CsRGmm
rETQrKxENrOsRJy5rEQDwKxEacasRNDMrEQ206xEnNmsRAPgrERp5qxE0OysRDbzrESc+axE
AwCtRGkGrUTQDK1ENhOtRJwZrUQbIK1EaSatRNAsrUQ2M61EnDmtRANArURpRq1E0EytRDZT
rUScWa1EA2CtRGlmrUTQbK1ENnOtRKV5rUQDgK1EgoatRNCMrUQ2k61EpZmtRAOgrUSCpq1E
2KytRDazrUScua1EA8CtRGnGrUTQzK1ENtOtRJzZrUQD4K1EaeatRNDsrUQ2861EnPmtRAMA
rkRpBq5E2AyuRDYTrkScGa5EAyCuRGkmrkTQLK5ENjOuRJw5rkQLQK5EaUauRNBMrkQ+U65E
nFmuRAtgrkRpZq5E0GyuRD5zrkSlea5EA4CuRGmGrkTQjK5ENpOuRKWZrkQLoK5EcaauRNCs
rkQ2s65EpbmuRAPArkRpxq5E0MyuRD7TrkSc2a5EA+CuRGnmrkTQ7K5ENvOuRKX5rkQDAK9E
aQavRNAMr0Q+E69EnBmvRAsgr0RpJq9E0CyvRDYzr0ScOa9EE0CvRGlGr0TQTK9ENlOvRJxZ
r0QLYK9EcWavRNBsr0Q+c69EnHmvRAuAr0Rphq9E0IyvRDaTr0Scma9EC6CvRNymr0TYrK9E
RrOvRJy5r0QDwK9EccavRNDMr0Q+069EnNmvRAPgr0Rx5q9E2OyvRDbzr0Sl+a9EAwCwRHoG
sETQDLBEPhOwRJwZsEQLILBEcSawRNgssEQ+M7BEpTmwRA==</AssayXData><AssayYData Points="400">DIIOPx5lDT+T+gs/spgMP/QNDj9erQ4/JPQOP5QoDz9mTxA/oR0RP62dEj/D+BE/2iUUP1F3
FT+RDBY/95QXP/snGD/R+Bo/+YoaPxOXGz81vhs/7jQeP2QZHj+EMSE/RXggPwd6ID8A3SE/
uDUjP4mNIz/dByQ/wJQkP8p0Jj93hyc/kWQoPzSDKT8Yzys/HV8rP3QkLD+WDS4/5jgtP/Dl
Lz+onzA/vjYxPxKBMj+SSjI/mlA0P8ccNT/x0zY/yj03P72uNz+Qrjk/e945P4kvOj/jKDs/
UYQ7P6kSPj+JQT8/oVE/P7w7QD/ekkI/6y9CP4cNQz+Bu0I/DI9EPwxART+h/kU/32FHPxHi
SD9oikg/XatJP3VgSj/Jvko/WadMP0IPTj8PI00/nKNNP7ARTz/uElA/FLxRP9xjUj+xdVM/
tE1TPzk2VT958FQ/nrNVPyKxVj8iQFc/8zVYP3EvWT95+1k/FbNaP6SPWz9xAFw/CKZcPzfd
XT87VF4/OoBfP0lhXz+t5l8/Z9VhP7fhYj90OmI/jqZkP7csZT/EU2Q/Z/9kPw3+ZT84VGc/
AzhoP+uYaD80ZGk/LQ9pP6b1aT9Qj2o/IbRrP5zdbD/h/mw/RHxtP1LXbj/Fgm4/Rj5wP4Kq
bz9IMHE/ZEZxP0PxcT/Un3I/db5zP/E0cz/QdnU/U2V1P2TkdD8HyXY/Ve92P6Hkdz+zZng/
MU54PzHPeT9Gmno/N2F7Pwwaez+OLnw/j198PzkjfD9IPH0/wM19P8JWfj9PAn8//09/P1eX
gD8tZYA/X6eAPz7AgD8vnYE/ZByBP4Yngj9EFYI/vaKCP4vngj8jB4M/1XiDP+D2gz9fzYM/
gQmEP4tShD8KdIQ/4KuEP8zihD9+KIU/3HaFP3whhj+tt4U/iFGGP/LDhT8JmoY/iUiHPyIM
hz9qDIc/cqSHPxzjhz9Ws4c/9AWIP9NQiD8TJYg/3pOJP4FhiT/ll4k/DFyJPwoSiT/dlok/
7zWKPz23ij/+noo/cOqKPyOkiz+Fn4o/boSLP2xziz9bXYw/boiMP8iTjD/D7Yw/Y66MP6sd
jT+IIo0/7muNP9L9jT/6w40/LU6OP1Vwjj9ZZ44/wWyOP5mcjj/kNI8/GXWPP89zjz9LLJA/
O8qPP4ZKkD/vk5A/L5qQPxywkD+Wd5A/796QP0IokT80jJE/6KSRPyoVkj/LnJE/d16RP9br
kT9xepI//GOSPx2zkj+YLJM/C3OTP7a2kz9AmZM/0uGTPxfxkz/jypM/zoOTP00qlD9tXJQ/
fsaUPzgqlT+2DpU/jyeVPy5klT8uiZU/6+aVPyo2lj+SLZY/ZjeWPx1vlj+KtpY/ONOWPxDM
lj/atpc/HVOXP39Zlz/ZZpc/y2OXP9l3lz+hcpg/ic6XP2UUmD+s/Jc/B4+YP0y5mD9bAZk/
62iZPxg2mT81Cpk/OqaZPz0pmT8EpZk/59eZP1iimj9kqpk/KDyaP6NEmj9YWZo/5AqbP5KF
mj/VkZo/UQebPzKhmz/GkZs/8IqbP7Rcmz9+fZs/boebP84UnD/KXJw/zz2cP+RNnD/UsJw/
CxedPypAnT8voJw/HiqdPzqenT/WQ50/y3udP3aZnT9uu50/1rudP95Mnj8f7Z0/S/udP2pE
nj+4AZ8/weyeP6sbnz8vyp4/sjafP/Jpnj83FZ8/2TGfPypKnz9JjJ8/tMSfPwjtnz8XNaA/
QzWgP3jKoD/UvaA/B/ifP6xroD83gaA/k66gP0DeoD9OlKA/deCgP4/JoD+KEqE/gImhP7RM
oT8o1qE/aoehP4bboT+wGaI/c36iP4CNoj/JzqE/i6miP9LNoj/uvKI/RUOiPyFtoz+v9KI/
Hd2iPyM9oz92cKM/qiWjP2A5oz9USaM/mMijPzX7oz9YT6Q/MOKjP2pspD+fmqQ/p6OkP6Fu
pD/HuKQ/fXGkP0v2pD9GMKU/75qlP7zmpD+jnaU/raelP8oNpT+coKU/mBumPzwgpj9n1KU/
To6lP3tjpT/WaaY/6nGmPzo0pj8X66Y/AkGnP5enpj8saaY/F1umP3zppj909qY/LUmnP9uR
pz8+bKc/nranP9dZpz98Bqg/9OKnP6Sppz+7OKg/nwioPw==</AssayYData></Step><Step><CommonData><SampleLocation>1</SampleLocation><SampleID></SampleID><SampleGroup></SampleGroup><SampleInfo></SampleInfo><SampleRow>F</SampleRow><SamplePlate>1</SamplePlate><WellType>BUFFER</WellType><Concentration>-1</Concentration><ConcentrationUnits>µg/ml</ConcentrationUnits><MolarConcentration>-1</MolarConcentration><MolarConcUnits>nM</MolarConcUnits><MolecularWeight>-1</MolecularWeight><Temperature>25</Temperature><StartTime>1721940</StartTime><AssayTime>60</AssayTime></CommonData><FlowRate>1000</FlowRate><StepType>BASELINE</StepType><StepName>Baseline</StepName><StepStatus>OK</StepStatus><ActualTime>60</ActualTime><CycleTime>0.2</CycleTime><AssayXData Points="300">C0CwRHFGsETQTLBEPlOwRMVZsEQLYLBEaWawRNhssEQ+c7BEtXmwRAuAsERphrBE2IywRD6T
sESlmbBEC6CwRHGmsETorLBENrOwRKW5sEQDwLBEzMawRNDMsEQ+07BEpdmwRAvgsERx5rBE
0OywRDbzsESl+bBEAwCxRHEGsUTQDLFEPhOxRKUZsUQLILFEcSaxRNAssUQ2M7FEpTmxRAtA
sURpRrFE2EyxRDZTsUSlWbFEA2CxRHFmsUTYbLFENnOxRKV5sUQLgLFEcYaxRNiMsUQ+k7FE
pZmxRAugsURxprFE0KyxRD6zsUSlubFEA8CxRHHGsUTYzLFENtOxRJzZsUQT4LFEaeaxRNDs
sUQ287FEnPmxRAMAskRxBrJE2AyyRD4TskScGbJEAyCyRHEmskTQLLJEPjOyRKU5skQLQLJE
aUayRPBMskQ+U7JEnFmyRAtgskRpZrJE6GyyRD5zskSlebJEA4CyRGmGskTYjLJEPpOyRJyZ
skQDoLJEcaayRNisskQ2s7JEpbmyRAvAskRxxrJE0MyyRD7TskSc2bJEC+CyRGnmskTQ7LJE
PvOyRJz5skQLALNEaQazRNAMs0Q+E7NEnBmzRAsgs0RxJrNE0CyzRDYzs0ScObNEA0CzRGlG
s0TQTLNEPlOzRJxZs0QLYLNEcWazRNBss0Q+c7NEnHmzRBOAs0RphrNE2IyzRDaTs0SlmbNE
C6CzRNyms0TQrLNEPrOzRKW5s0QLwLNEacazRNDMs0Q207NEnNmzRAPgs0Rp5rNE0OyzRDbz
s0Sl+bNEAwC0RHEGtETQDLREPhO0RJwZtEQDILREaSa0RNAstEQ2M7REpTm0RANAtERpRrRE
0Ey0RD5TtESlWbREA2C0RGlmtETYbLREPnO0RJx5tEQDgLREcYa0RNCMtEQ2k7REnJm0RAOg
tERpprRE0Ky0RDaztESlubREA8C0RGnGtETQzLREV9O0RJzZtEQD4LREaea0RNDstEQ+87RE
pfm0RAMAtURpBrVE0Ay1RD4TtUScGbVEAyC1RHEmtUTQLLVENjO1RJw5tUQsQLVEaUa1RNBM
tUQ2U7VEnFm1RAtgtURxZrVE0Gy1RDZztUScebVEC4C1RGmGtUTQjLVET5O1RJyZtUQDoLVE
caa1RNCstUQ2s7VEnLm1RAPAtURpxrVEGc21RD7TtUSc2bVEROC1RHHmtUTQ7LVENvO1RKX5
tUQLALZEcQa2RNAMtkQ+E7ZE1hm2RAsgtkRpJrZE0Cy2REYztkTFObZEA0C2RGlGtkTQTLZE
PlO2RJxZtkQLYLZEaWa2RNBstkQ2c7ZEpXm2RAOAtkRphrZE2Iy2RDaTtkSlmbZEA6C2RGmm
tkTQrLZENrO2RJy5tkQLwLZEaca2RNjMtkQ+07ZEnNm2RAPgtkRp5rZE0Oy2RD7ztkSc+bZE
AwC3RGkGt0TQDLdEgBO3RKUZt0QDILdEaSa3RNgst0RfM7dEnDm3RANAt0RpRrdEEU23RDZT
t0ScWbdEC2C3RGlmt0TQbLdEPnO3RJx5t0QDgLdEaYa3RNCMt0Q+k7dEnJm3RAugt0RpprdE
0Ky3RDazt0SlubdE</AssayXData><AssayYData Points="300">s3esP3StrD/od6w/MuasP+OarD/62aw/PBStP+jgrD+LWK0/966tP4WVrT/26Kw/50etP+NI
rT/EjK0/yI6tP8vprT88fq0/0WStP6l0rT87W64/KzOuP8YIrj8wR60/kNetP7OWrD9LyK0/
hy6uP123rT8eAK0/eOytP+V4rT/91a0/VAKuP7/+rT808K0/F4GtP9THrT98Fq4/mi+uP9s5
rj+T2K0/KBWuP7Uerj9mw60/pCiuP/VLrj8BQ64/VRSuP4cOrj9Cv64/y2iuPz4lrj/Kla4/
rM+tP9KMrj9puK4/ugSuP8HxrT+Dha4/3zquP+mTrj8bCa4/PxmuP4Vhrj+Dd64/ApuuP8xS
rj9Usa4/YMuuPz1rrj+aea4/OpuuPz89rj/daq4/vOOuP/Ezrj+HPK4/A0mvP+F9rj/gya4/
WRSuP2q2rj+JxK4/2sSuP1dIrj8SHa8/qt+uP9fMrj/zuq4/WPKuP8vHrj9H+q4/gjKvP/n3
rj+7Lq8/klauP8APrz/MIa8/JE+uP4C7rj9x+a4/fb6uP+Fdrz8C/64/muGuP5Tjrj/tA68/
yLCuPzpkrz8LQa8/lZyuPywIrz/kta4/87CuP35Grz9mt64/AMiuP8LVrj/rm68/RfyuP7ru
rj8Mf64/VTKvP5Fdrz8dRa8/Lk+vP2wDrz8t7q4/XZWvP1Ngrz83CK8/87WvP38irz9z9q8/
vZ6vP3wqrz99ca8/SoivP4Azrz/ZFq8/9SOvP9+brz+DIa8/5uevP05grz+IZ68/dn6vPysf
rz/hd68/L2avP3horz9Me68/MrSvP6mcrz+1JK8/IDivP35Krz/aLa8/UeGvPzELsD/8964/
6IqvP8p9rz+FY68/BhqwPzKPrz/wFrA/NYuvP3VLrz+QYK8/lk6vP0XRrz8Rjq8/9zSwP3S3
rz/iNq8/3TSvPyHOrz/x1a8/pHevPzdRsD/2o68/fs2vP6x/rz8lDLA/idivP66DsD/P/K8/
55GwP7Hrrj+jKrA/b7WvP9FHrz+RGLA/25WvP4mIrz872K8/EYGwPz43sD9XNbA/eQWwP3Io
sD8JvK8/WWuwP+tZsD/UQLA/bhOwP8r/rz/xKbA/XV+wPzSjsD8JS7A/W1SwP3zkrz8abbA/
LEWwPy00sD+UL7A/QRqwP2zorz/DJLA/TDGwP0i8rz86kbA/Y0uwPz12rz9lbLA/UeSvPyWk
sD9sHLA/t0KwP+/mrz/3uLA/gHOwP3TZrz+GA7A//XqwP/M8sD8/7LA/RZawP1tbsD/XULA/
EDSwP8QusD+Hua8/UmOwP9rJrz9+4K8/WKOwPwuRsD/jwLA/s5WwP2aNsD+DQLA/pJ+wP3r0
rz8dlrA/3c+wP9PisD9oSLA/fiewPwKosD+3dbA/PmiwP1jLsD8+urA/FOGwP6YvsD+uVrA/
fX+wPyTpsD8urLA/2tiwPzHSsD9R1bA/DZKwP7vrsD9hObA/l4+wP+SUsD8vpbA/HdywP4/u
sD+XkbA/kq2wP/XUsD//6bA/8LCwP23HsD+MZbE/aWGwP8q8sD8cDrE/juqwP8GesD8zoLA/
OvSwP1nnsD9HELE/</AssayYData></Step><Step><CommonData><SampleLocation>8</SampleLocation><SampleID>BG505.W6.C2 gp120</SampleID><SampleGroup></SampleGroup><SampleInfo></SampleInfo><SampleRow>F</SampleRow><SamplePlate>1</SamplePlate><WellType>KSAMPLE</WellType><Concentration>-1</Concentration><ConcentrationUnits>µg/ml</ConcentrationUnits><MolarConcentration>62.5</MolarConcentration><MolarConcUnits>nM</MolarConcUnits><MolecularWeight>-1</MolecularWeight><Temperature>25</Temperature><StartTime>1790167</StartTime><AssayTime>180</AssayTime></CommonData><FlowRate>600</FlowRate><StepType>ASSOC</StepType><StepName>Association</StepName><StepStatus>OK</StepStatus><ActualTime>179.999</ActualTime><CycleTime>0.2</CycleTime><AssayXData Points="900">C8C3RHHGt0TYzLdEPtO3RKXZt0QL4LdEcea3RNjst0Q287dEpfm3RAsAuERxBrhE2Ay4RD4T
uESlGbhECyC4RHEmuETQLLhEPjO4RKU5uEQDQLhEcUa4RNhMuEQ+U7hEpVm4RAtguERxZrhE
2Gy4RD5zuESlebhEC4C4RHGGuETYjLhEPpO4RKWZuEQLoLhEcaa4RNisuEQ+s7hEpbm4RAvA
uESCxrhE2My4RD7TuESl2bhEC+C4RGnmuETY7LhENvO4RKX5uEQLALlEcQa5RNgMuUQ+E7lE
pRm5RAsguURpJrlE2Cy5RD4zuUSlOblEC0C5RHFGuUTYTLlENlO5RKVZuUQDYLlEcWa5RNhs
uUQ+c7lEpXm5RAuAuURxhrlE2Iy5RD6TuUSlmblEC6C5RHGmuUTYrLlEPrO5RKW5uUQLwLlE
cca5RNDMuUQ207lEpdm5RAvguURx5rlE2Oy5RD7zuUSc+blECwC6RHEGukTYDLpEPhO6RKUZ
ukQDILpEcSa6RNAsukQ+M7pEpTm6RANAukRxRrpEGU26RD5TukSlWbpEC2C6RGlmukTYbLpE
NnO6RKV5ukQLgLpEcYa6RNCMukQ+k7pEpZm6RAOgukRxprpE2Ky6RD6zukSlubpEC8C6RHHG
ukTYzLpEPtO6RKXZukQL4LpEaea6RNjsukQ287pEpfm6RCQAu0RxBrtE2Ay7RD4Tu0ScGbtE
AyC7RGkmu0TYLLtENjO7RKU5u0QDQLtEaUa7RNhMu0Q+U7tEpVm7RAtgu0RxZrtE6Gy7RDZz
u0ScebtEC4C7RGmGu0TYjLtENpO7RJyZu0QDoLtEaaa7RNisu0Q+s7tEpbm7RAvAu0RxxrtE
0My7RDbTu0Sc2btEC+C7RHHmu0TQ7LtEPvO7RKX5u0QDALxEcQa8RNgMvEQ2E7xEpRm8RAsg
vERpJrxE2Cy8RDYzvESlObxEA0C8RGlGvETQTLxEPlO8RKVZvEQDYLxEaWa8RNhsvEQ+c7xE
pXm8RAOAvERxhrxE2Iy8RD6TvESlmbxERKC8RGmmvETQrLxENrO8RKW5vEQbwLxEaca8RNjM
vEQ+07xEpdm8RAvgvERx5rxE2Oy8RDbzvESc+bxECwC9RGkGvUTYDL1ENhO9RJwZvUQDIL1E
aSa9RNgsvUQ+M71EpTm9RAtAvURxRr1E2Ey9RDZTvUSlWb1EC2C9RGlmvUTQbL1ENnO9RJx5
vUQLgL1EaYa9RNiMvUQ+k71EpZm9RAOgvURppr1E2Ky9RD6zvUScub1EA8C9RHHGvUTQzL1E
NtO9RJzZvUQL4L1Eaea9RNjsvUQ+871EnPm9RAsAvkRxBr5E2Ay+RD4TvkSlGb5EAyC+RHEm
vkTYLL5EsTO+RJw5vkQLQL5EcUa+RNhMvkQ2U75EpVm+RANgvkRxZr5E2Gy+RDZzvkSleb5E
C4C+RGmGvkTYjL5ENpO+RKWZvkQDoL5Eaaa+RNCsvkQ+s75Epbm+RAvAvkRxxr5E0My+RDbT
vkSl2b5EC+C+RHHmvkTQ7L5EX/O+RJz5vkQLAL9Emga/RNAMv0Q2E79EpRm/RK8gv0TUJr9E
2Cy/RD4zv0SlOb9EC0C/RHFGv0TYTL9ENlO/RJxZv0QDYL9E3Ga/RNhsv0Q+c79EnHm/RAuA
v0Rxhr9E2Iy/RDaTv0Scmb9EA6C/RGmmv0TQrL9EPrO/RKW5v0QLwL9Ecca/RNjMv0Q+079E
pdm/RAvgv0Rx5r9E8Oy/RD7zv0St+b9EAwDARGkGwETYDMBEPhPARKUZwEQLIMBEaSbARNAs
wEQ2M8BEnDnARAtAwESKRsBE2EzARD5TwES1WcBEA2DARHFmwETQbMBENnPARJx5wEQLgMBE
aYbARNCMwEQ+k8BEzJrARAugwERxpsBE2KzARDazwEScucBEA8DARGnGwETYzMBENtPARKXZ
wEQD4MBEaebARNjswEQ288BEnPnARAMAwURxBsFE0AzBRD4TwUScGcFEAyDBRGkmwUTgLMFE
PjPBRKU5wUQLQMFEcUbBRNBMwUQ2U8FEpVnBRAtgwURxZsFE2GzBRD5zwUScecFEA4DBRGmG
wUTQjMFEPpPBRKWZwUQDoMFEaabBRNCswUQ2s8FEnLnBRAPAwURpxsFE0MzBRDbTwUSc2cFE
A+DBRGnmwUTY7MFENvPBRKX5wUQDAMJEaQbCRNgMwkQ2E8JEpRnCRAMgwkRpJsJE0CzCRD4z
wkScOcJEC0DCRHFGwkTQTMJEPlPCRKVZwkQDYMJEaWbCRNBswkQ2c8JEpXnCRAuAwkRxhsJE
2IzCRD6TwkScmcJEC6DCRGmmwkTYrMJENrPCRJy5wkQLwMJEccbCRNDMwkQ+08JEnNnCRAPg
wkRp5sJE0OzCRD7zwkSc+cJEAwDDRGkGw0ToDMNENhPDRJwZw0QDIMNEaSbDRNgsw0Q+M8NE
nDnDRANAw0RpRsNE0EzDRDZTw0ScWcNEC2DDRHFmw0TQbMNENnPDRKV5w0QDgMNEeobDRNiM
w0Q+k8NEnJnDRAOgw0RppsNE2KzDRD6zw0ScucNEA8DDRGnGw0TQzMNENtPDRJzZw0QD4MNE
cebDRNDsw0Q288NEpfnDRAMAxERxBsRE0AzERDYTxEScGcRECSHERHEmxETQLMRENjPERJw5
xEQLQMREaUbERNBMxEQ+U8REnFnERLdgxERpZsRE2GzERDZzxESlecRENIDERGmGxETQjMRE
NpPERJyZxEQDoMREaabERNCsxEQ2s8REnLnERAPAxERpxsRE0MzERDbTxESc2cREA+DERHHm
xETQ7MRENvPERJz5xEQDAMVEcQbFRNAMxUQ2E8VEpRnFRAsgxURpJsVE0CzFRIgzxUScOcVE
C0DFRHFGxUTQTMVENlPFRJxZxUQLYMVEaWbFRNBsxUQ2c8VEnHnFRAOAxURphsVE0IzFRD6T
xUScmcVEC6DFRHGmxUTQrMVENrPFRJy5xUQDwMVEisbFRNDMxUQ208VEnNnFRAPgxURp5sVE
0OzFRD7zxUS1+cVEAwDGRHEGxkTYDMZENhPGRJwZxkQDIMZEaSbGRNgsxkQ2M8ZEnDnGRANA
xkRpRsZE0EzGRD5TxkScWcZEA2DGRGlmxkTQbMZENnPGRJx5xkQDgMZEaYbGRNCMxkQ+k8ZE
nJnGRAOgxkRppsZE0KzGRDazxkScucZEA8DGRGnGxkTQzMZENtPGRKXZxkQD4MZEaebGRNDs
xkQ288ZEnPnGRAMAx0RpBsdE0AzHRD4Tx0ScGcdEAyDHRGkmx0TQLMdEPjPHRJw5x0QDQMdE
aUbHRNhMx0Q2U8dEnFnHRAtgx0RpZsdE0GzHRDZzx0SlecdEA4DHRGmGx0TQjMdENpPHRJyZ
x0QDoMdEaabHRNisx0Q2s8dEnLnHRAPAx0RpxsdE2MzHRDbTx0Sc2cdEA+DHRHHmx0TQ7MdE
NvPHRJz5x0QDAMhEaQbIRNAMyEQ2E8hEpRnIRAMgyERpJshE0CzIRDYzyEScOchEA0DIRGlG
yETQTMhENlPIRJxZyEQDYMhEaWbIRNBsyEQ2c8hEnHnIRAOAyERphshE0IzIRDaTyEScmchE
C6DIRHGmyEQJrchENrPIRJy5yEQDwMhEacbIROjMyEQ208hEnNnIRAvgyERx5shE0OzIRD7z
yESl+chECwDJRGkGyUTFDclEPhPJRJwZyUQDIMlEaSbJRNgsyURGM8lEnDnJRANAyUSKRslE
2EzJRD5TyUQoWslEA2DJRHFmyUTYbMlENnPJRKV5yUQLgMlEaYbJRNiMyUQ+k8lEpZnJRAOg
yURxpslE4KzJRDazyUSluclEC8DJRHHGyUTQzMlENtPJRKXZyUQL4MlEcebJRNjsyUQ+88lE
nPnJRAsAykRxBspE2AzKRD4TykSlGcpECyDKRHEmykTYLMpEPjPKRKU5ykT5QMpEcUbKRNhM
ykQ+U8pEpVnKRAtgykRxZspE2GzKRD5zykSlecpEC4DKRHGGykTYjMpEPpPKRKWZykQLoMpE
cabKRNisykQ+s8pEpbnKRAvAykRxxspE2MzKRE/TykSl2cpEC+DKRHHmykTY7MpEPvPKRKX5
ykQLAMtEcQbLRNgMy0Q+E8tEpRnLRAsgy0RxJstE2CzLRD4zy0SlOctEC0DLRHFGy0TYTMtE
iFPLRKVZy0QLYMtEcWbLRNhsy0Q+c8tEpXnLRAuAy0RxhstE2IzLRDaTy0SlmctEbaDLRLum
y0TYrMtEPrPLRKW5y0QLwMtEccbLRNjMy0Q+08tEpdnLRAvgy0Rx5stE2OzLRD7zy0Sl+ctE
CwDMRHEGzETYDMxEPhPMRKUZzEQLIMxEcSbMRNgszERvM8xEpTnMRAtAzERxRsxE0EzMRD5T
zESlWcxEC2DMRHFmzETYbMxEPnPMRKV5zEQDgMxEcYbMRNiMzEQ+k8xEpZnMRAugzERppsxE
2KzMRD6zzESlucxEC8DMRHHGzETYzMxENtPMRKXZzEQL4MxEcebMRNjszEQ+88xEpfnMRAsA
zURxBs1E2AzNRD4TzUSlGc1ECyDNRHEmzUTYLM1EPjPNRKU5zUQLQM1EcUbNRNhMzUQ+U81E
D1rNRANgzURxZs1E2GzNRD5zzUSlec1EC4DNRGmGzUTYjM1EPpPNRO6ZzUQLoM1EcabNRNis
zUQ+s81EpbnNRAvAzURxxs1E0MzNRD7TzUSl2c1EC+DNRGnmzUTY7M1EPvPNRKX5zUQLAM5E
aQbORNAMzkQ+E85EpRnORAsgzkRxJs5E2CzORD4zzkScOc5E</AssayXData><AssayYData Points="900">4O+wPwe2sD8CY68/3HiuP4S1rj/UaK0/rYOsP+YJrT833qs/UvarP1Crqz/7Zqs/tqSqP5Er
qz9mLKs/hVOqP9KKqj/uP6o/uiqqP8qeqT9mI6o/gN6pP7sgqj8yIqo/wtGqP7vYqT9OB6o/
G8qpP0EEqj9zzak/YbWpP58xqj8Hdqk/SMqpP0i/qT8O/6k/ZTGqP/LCqT843Kk/yxOqP5cU
qj9UtKk/xuepP7aUqT89Tqo/wzGqP+9Iqj/7T6o/hEaqP/27qT/VvKk/jyiqP7mpqj8Vyao/
Hw2qP4Dfqj9fj6o/8ruqPzfQqj8cDqo/kPqpP0cCqz8flKo/j3KqP/VCqj9NE6o/8zyrPxV/
qj9zyqo/mVqqP6/jqj+jvqo/1YaqP936qj9edKo/4YqqP4W3qj8S+qo/2smqP3DZqj/eIKs/
SviqPysCqz91+6o/rTCrP8k0qz/7Kqs/XOyqP7M6qz8cT6s/ozqrP1Xvqj9dcas/pDCrP/Vr
qz+4qqs/kvCqP5UVqz/OM6s/HteqP/C8qz+hu6s/IDqrP4UFqz9+yKs/upqrP/IkrD8sC6w/
6Q6rP64YrD/HBas/NHarPwdkqz+Jsas/RLmrP7Umqz+0MKs/vGOrP+XBqz/neas/RxisPwPH
qz+pz6s/TFCsP8+Uqz8Dtas/QhysP7z9qz9Vyas/wgGsPy7Zqz8xpqs/TPirP/3Dqz+a26s/
WVasPxSPqz/xsas/SBGsP7bFrD+dAqw/Y1WsPylHrD9gVKs/KcerP2U7rD+wMqw/CuerP6Ru
rD8nwqw/HgOsP058rD/Z4Ks/iwysP+1crD81aaw/rz+sP6+MrD/qp6w/C+msP7WhrD8msaw/
pDSsP1egrD+JI6w/xpasP52wrD+LuKw/9N2sP7CrrD+UK6w/0cGsP3mNrD+o5qw//TSsPy3N
rD+hT6w/1SasP0uSrD/K5aw//t2sP0R+rD+VDKw/7XmsP3iCrD/kwqw/4DKtPwe+rD/B06w/
C6isPwqjrD+6Eq0/zdusP0L0rD9/4aw/yTGtP38/rT/+xaw/4hmtPyfWrD/AL60/ed+sPznl
rD8uX60/X0StPxoNrT9B16w/1metP+RbrT/XGq0/atOsP/RArT+zJK0/fT2tPxOprT/ovqw/
d3itPxkprT9xa60/ZlytPyEhrT8G9aw/SUCtP2J2rT8mda0/NTStPwV5rT+8Ma0/NqutP4/6
rD88S60/FG6tPxQ6rT9ZN60/emytPwXVrT9mba0/SFWtP8zTrT8hRq0/lIetP5bTrT8WaK0/
fzGtP0asrT9e3a0/Yj2tP17/rT+6Xa0/0autP1RlrT9M4K0/q5GtP1VyrT9SFa4/66utPw1B
rj8bva0/68StP1HtrT9Pfa0/WB6uP0zSrT+AK64/d/qtPwG6rT+D2K0/xaetP8YCrj8j1a0/
qfOtP4hErj8Esq0/j0muP1Fnrj+XYa4/55StP6NZrj/YF64/gQ6uP6kArj/RNK4/CuGuP0It
rj/UFq4/kl+uPxs2rj/lvq0/gxOuPwiPrj9yDK4/C62tP+2Erj8rw60/W4quP9VRrj/HeK4/
pVeuP3m+rj8pq64/FbytPxtPrj9Pa64/iQyuP4Wfrj/jga4/NxSuP+Vkrj++Jq4/H1KuP4x8
rj+a8a4/mxOuPy6Qrj+vkq4/+kauP/s9rj/3Ia4/xkauP4xMrj8Tta4/0kuuP3psrj+gQq4/
l3SuP5+drj83yK4/ZmSuP93arj9EkK4/5qiuP+Bhrj+1y64/h8WuP2eKrj9Vja4/6neuP3XS
rj8Yyq4/gK+uP0k2rz+2xK4/d8+uP5yjrj+WmK4/8NiuPz+Qrj8luK4/TGmvP6sPrz/m4q4/
gouuP4Osrj+uvK4/VwqvPzKOrj/bqK4/Z/GuP1Hzrj8lh64/9tGuP5MLrz8Psq4/GDCvP7Cq
rz8pM68/tq6uP5tqrz9mi68/MwKvP2GJrj/Fnq4/sNCuP173rj8uK68/gyCvP3fnrj9u9q4/
MFavP7aorj86Ga8/vdGuP+Perj8lna8/MXyvPyiZrj/yva4/BxOvP3pNrz+JcK8/fnGvP91O
rz/+ga8/jZWvPxllrz8A0a4//e2uP3fSrj9pPa8/0y6wP+MYrz/Wg68/PiqvP6ghsD/hJ68/
kequPzCkrz+EM68/BHuvP+vzrj9j+68/gpWvPxdurz9yqK8/3BavPw0dsD9FDa8/XKavP2fa
rz+GYa8/jA2vPz11rz+s1K8/SuevPyqVrz8Raq8/PaWvP4iJrz9TE68/1sOvPw8xrz+Gqq8/
/RSvP7fVrz+Uuq8/QYWvP0ZTrz8nua8/teSvP75LsD+Cs68/zG6vPywKsD/VcLA/XiivP7JT
sD9g4q8//aSvP3cOsD/Un68/Hr2vP9DBrz8Yd68/P8KvPzH3rz/8168/zmWvP674rz+WG7A/
bWywPynWrz+GirA/N/qvP+fArz+Kuq8/VgywP7LSrz8yQLA/XZawPz0gsD9+568/TOmvP1CG
rz8zt68/r2avP8phsD8ojbA/wAewP/UssD+VNLA/8P6vP9yAsD+f9K8/pSWwPwIcsD8Ri68/
y3ewP2+Lrz+zGbA/2kGwPyAXsD86XLA/HwqwPzcbsD8seK8/RAawP4WCsD/5trA/TrawP3dp
sD/Sz68/OnqwP4oRsD8RRLA/vVywP34qsD9V0q8/H/yvP0Dnrz/eV7A/EYOwPzi5rz9KWrA/
Qv+vP6Xvrz/7QbA/b3OwP/PlsD+4tLA/v5qwPymrsD+6BrE/FICwP60qsT/MhbA/MLGwP3OS
sD98JbA/9YuwPyhfsD/kQLA/hZawP0OHsD//lbA/jTqwP0imsD8Wr7A/RmWwP7NhsD8A6q8/
zeewPyaNsD/b37A/nHywP+JtsD9klLA/OZmwP86UsD8etrA/0N6wP4bRsD+jU7A/y/qwP8N2
sD+X77A/raawP/OMsT9Bc7A/c26wP7/OsD+IGLE/6X+wP07IsD8L/rA/cRWxP2WLsD/QCLE/
GKSwP0RksT/uM7E/AimxPwuOsD/NXrE/f5ewP1KysD/LGbE/Q96wPxWMsD9/8bA/Qt+wP9pB
sT8gzbA/RqqwP0dosD+cNLE/vYqwPyoosT/81rA/eiaxP30MsT8U8LA/HRGxP8I7sT9WybA/
xOWwP0FSsD/xw7A/cqexP6t+sT/PGrE/anKxP3MHsT+fFrE/PiyxP+ypsT/BzrA/I1SwP0D3
sD+2AbE/rcywP0TcsD8mIbE/6TmxPwHisD/KUbE/ojKxPyyXsT8tLbE/aeuxP5BHsT9KIbE/
ODuxP+lqsT9rGLE/YaawP5FpsT/2Y7E/r6OwP+dCsT99QbE/hD2xP874sD8eFrE/y2SxPxvE
sT+z4rA/XcqwP4nlsT/0TrE/FymxP8sCsT9SRrE/J2exP04ysT8vUbE/rYexP3aksD+EKbE/
cZ2xP91TsT/T9bE/tO2xP1mesT8RVbE/MTCxP7gtsT++T7E/gqSxP0CksT+VgLE/nI+xPzHv
sT8OSLE/FsmxP5VKsT+oWbE/SsWxP0NRsT955rE/jaWxP++LsT+Vh7E/u4+xP3l2sT+Fh7E/
AimyP1+GsT8DyLE/T+qxP+Sisj85jLE/3LKxPyEOsj8it7E/DaqxP2bUsT+St7E/RaSxP6sq
sT/p/rE/sdKxP67ysT9u47E/2rmxPzncsT/w+LE/b9exP+uHsT/sc7E/ZwayP0wdsT8v6LE/
5BCyP3HSsT9UQbI/Ap6xP7YHsj+D17E/+w+yP3uqsT9yurE/7OyxP5K4sj8KKbI/r3+yPxS0
sT/aqrE/hQSyP5vPsT/TjrI/O9OxP7gksj97IbI/w2WyP9e5sT+k4bE/g0+yP8DNsT9PT7I/
AfixPxsosj+h0bE/NrexPwsesj+t47E/MyiyP7EHsj+oPbI/HdOxP5CIsj+KW7I//i6yP742
sj/kM7E/JvSxP83VsT/InLI/CKKyP93/sT/rCrI/NNmxPyDSsj9Ly7E/EUCyP/Elsj8cxrE/
rq+yP984sj/PnLE/8RiyPyyGsj/O0rI/ACeyPwGjsj+Fx7I/oJayP9Zjsj8A7rE/VDeyP620
sj9CGLI/uI+yPy6Ysj8mZLI/yC2zP/89sj+zVbI/aG6yP71Lsj8MZrI/p0WyP0eJsj9hG7I/
RLWyP81Jsj9DfLI/dWayP3YGsj98E7I/2OSxP8P6sT9m8bI/wJCyP+qbsj9mQbI/Xv6xPwiU
sj8rOLI/DaGyPyc4sj9h87I/vuKxPy6qsj91VrI/AZOyP2NRsj8MF7M/pYGyPwxtsj/vWrI/
tp+yP3aisj/BpbI/F2CyP6q/sj9Gs7I/+KqyPx0Ssz+HVLI/enyyP7gisz+39rI/d9myP+Dd
sj99+rI/wVqyP+xvsz+xw7I/36SyP/4Zsz9gpLI/Wu6yPyYxsj+SD7M/ZzSzP5Mlsz/zAbM/
OQ2zP7WSsj8z+LI/WiazPyDesj/Dl7I/j+KyP/DHsj/LSLM/+1ezP4zzsj/b/rI/2NayP2Gb
sj9OA7M/iiazP5cosz/0RrI/jamyP53lsj9oJLM/WeCyP7Mzsz851LI/J52yP2Sgsj+f17I/
uLyyPykBsz8iubI/HTuzP77hsj8ChbI/R92yP6k6sz//0bI/iHazP00/sz8vM7M/qfSyPy5c
sz9hcbM/H0OzP0jIsj9EDrM/NiKzP7ixsz8HhLI/Qa+yP2zssj+y2LI/IN+yP3yAsz9w0rI/
yMOzPzD2sj9RhbI/lWyzP3MYsz/PbbM/LRSzP3APsz8cEbM/</AssayYData></Step><Step><CommonData><SampleLocation>1</SampleLocation><SampleID></SampleID><SampleGroup></SampleGroup><SampleInfo></SampleInfo><SampleRow>F</SampleRow><SamplePlate>1</SamplePlate><WellType>BUFFER</WellType><Concentration>-1</Concentration><ConcentrationUnits>µg/ml</ConcentrationUnits><MolarConcentration>-1</MolarConcentration><MolarConcUnits>nM</MolarConcUnits><MolecularWeight>-1</MolecularWeight><Temperature>25</Temperature><StartTime>1978120</StartTime><AssayTime>180</AssayTime></CommonData><FlowRate>600</FlowRate><StepType>DISASSOC</StepType><StepName>Dissociation</StepName><StepStatus>OK</StepStatus><ActualTime>179.999</ActualTime><CycleTime>0.2</CycleTime><AssayXData Points="900">AkDORGBGzkTHTM5ELVPORJNZzkT6X85EYGbORM9szkQtc85Ek3nORAKAzkRghs5Ez4zORDWT
zkSTmc5E+p/ORGCmzkTPrM5ELbPORJO5zkS+wM5EYMbORMfMzkQt085Ek9nORALgzkRg5s5E
x+zORC3zzkST+c5EAgDPRGAGz0THDM9ENRPPRJMZz0T6H89EaCbPRM8sz0QtM89EkznPRPo/
z0RoRs9Ex0zPRC1Tz0STWc9E+l/PRGBmz0THbM9ELXPPRJN5z0T6f89EYIbPRMeMz0Qtk89E
k5nPRPqfz0Rgps9Ex6zPRC2zz0STuc9E+r/PRGDGz0THzM9EVtPPRJPZz0T6389EYObPRMfs
z0Q1889Ek/nPRPr/z0RgBtBEzwzQRDUT0ESTGdBE+h/QRGAm0ETHLNBELTPQRJM50ETPQNBE
YEbQRMdM0EQtU9BEk1nQRBtg0ERgZtBEx2zQRC1z0ESTedBEAoDQRIGG0ETHjNBELZPQRJOZ
0ET6n9BEYKbQRMes0EQts9BEk7nQRPq/0ERgxtBEx8zQRC3T0EST2dBE+t/QRGDm0ETP7NBE
NfPQRJP50ETnANFEYAbRRMcM0UQtE9FEkxnRRPof0URgJtFEzyzRRC0z0USTOdFE+j/RRGhG
0UTPTNFELVPRRJxZ0UT6X9FEaGbRRMds0UQtc9FEnHnRRPp/0URghtFEx4zRRC2T0USTmdFE
+p/RRGim0UTHrNFENbPRRJy50UQKwNFEYMbRRNfM0UQ109FEpNnRRPrf0URg5tFEx+zRRDXz
0USc+dFEAgDSRGgG0kTPDNJENRPSRJwZ0kQCINJEaCbSRM8s0kQ1M9JELzrSRAJA0kRoRtJE
z0zSRDVT0kScWdJEAmDSRGhm0kTXbNJENXPSRJx50kQCgNJEaIbSRPiM0kQ1k9JEnJnSRAKg
0kRoptJEz6zSRDWz0kScudJEAsDSRGjG0kTPzNJENdPSRJzZ0kQC4NJEaObSRM/s0kQ189JE
nPnSRAIA00RoBtNEzwzTRDUT00ScGdNEAiDTRGgm00TPLNNENTPTRJw500QCQNNEaEbTRM9M
00Q1U9NEnFnTRAJg00RoZtNEz2zTRDVz00ScedNEAoDTRGiG00TPjNNENZPTRJyZ00QCoNNE
aKbTRM+s00Q1s9NEnLnTRALA00RoxtNEz8zTRDXT00Sc2dNEAuDTRGjm00TP7NNENfPTRJz5
00QCANREaAbURM8M1EQ1E9REnBnURAIg1ERoJtREzyzURDUz1EScOdREAkDURGhG1ETPTNRE
NVPURJxZ1EQCYNREaGbURM9s1EQ1c9REnHnURAKA1ERohtREz4zURE6T1EScmdREAqDURGim
1ETPrNRENbPURJO51EQCwNREaMbURM/M1EQ109REN9rURALg1ERo5tREz+zURDXz1ESc+dRE
AgDVRGgG1UTPDNVENRPVRJMZ1UQCINVEaCbVRM8s1UQ1M9VEnDnVRAJA1URoRtVEz0zVRC1T
1UScWdVEAmDVRGBm1UTPbNVENXPVRJx51UQCgNVEYIbVRM+M1UQ1k9VEnJnVRAKg1URgptVE
z6zVRFaz1UScudVE+r/VRGDG1UTPzNVENdPVRJzZ1UQC4NVEaObVRM/s1UQ189VEnPnVRPr/
1URoBtZExwzWRDUT1kScGdZEAiDWRGgm1kTPLNZENTPWRJw51kQCQNZEaEbWRM9M1kQ1U9ZE
k1nWRAJg1kRoZtZEz2zWRDVz1kScedZEAoDWRHGG1kTHjNZENZPWRJyZ1kQCoNZEaKbWRM+s
1kQ1s9ZEk7nWRALA1kRoxtZEz8zWRDXT1kSc2dZEAuDWRGjm1kTP7NZENfPWRJP51kQCANdE
aAbXRM8M10Q1E9dEnBnXRPof10RoJtdExyzXRDUz10SkOddEAkDXRGhG10TPTNdENVPXRKxZ
10QCYNdEaGbXRM9s10Q1c9dEk3nXRAKA10RghtdEz4zXRC2T10ScmddEAqDXRGim10TPrNdE
NbPXRJy510QCwNdEaMbXRM/M10Qt09dEnNnXRALg10Rg5tdEz+zXRDXz10Sc+ddEAgDYRGgG
2ETPDNhELRPYRJwZ2EQCINhEaCbYRMcs2EQtM9hEnDnYRAJA2ERoRthEz0zYRDVT2EScWdhE
AmDYRGhm2ETPbNhELXPYRJN52ET6f9hEaIbYRM+M2EQ1k9hEnJnYRAKg2ERopthEz6zYRC2z
2ESTudhEAsDYRGjG2ETPzNhENdPYRJzZ2EQC4NhEaObYRM/s2EQ189hEnPnYRAIA2URoBtlE
zwzZRDUT2USTGdlEAiDZRGgm2UTnLNlENTPZRJw52UT6P9lEaEbZRM9M2UQ1U9lE1VnZRAJg
2URgZtlEx2zZRDVz2USTedlEAoDZRGiG2UTPjNlENZPZRJyZ2UQCoNlEYKbZRM+s2UQts9lE
nLnZRALA2URoxtlEx8zZRDXT2UST2dlEAuDZRGjm2UTP7NlENfPZRJz52UT6/9lEYAbaRMcM
2kQ1E9pEnBnaRAIg2kRoJtpEzyzaRDUz2kScOdpEAkDaRGhG2kTPTNpENVPaRJNZ2kQCYNpE
aGbaRM9s2kQ1c9pEk3naRAKA2kRohtpEz4zaRDWT2kScmdpEAqDaRGCm2kTHrNpELbPaRJy5
2kT6v9pEaMbaRM/M2kQ909pEk9naRPrf2kRo5tpEz+zaRDXz2kST+dpEAgDbRGAG20TPDNtE
LRPbRJwZ20QCINtEaCbbRM8s20Q1M9tEnDnbRAJA20RgRttEAE3bRC1T20STWdtEAmDbRGhm
20TPbNtELXPbRJN520T6f9tEYIbbRMeM20Qtk9tEnJnbRPqf20RgpttEz6zbRC2z20ScudtE
jcDbRGjG20THzNtENdPbRJzZ20T639tEYObbRM/s20Q189tEnPnbRAIA3ERoBtxExwzcRC0T
3ESTGdxE+h/cRMIm3ETPLNxELTPcRJw53EQCQNxEYEbcRM9M3EQtU9xEk1ncRPpf3ERoZtxE
x2zcRC1z3ESTedxE+n/cRGiG3ETHjNxENZPcRJyZ3ET6n9xEaKbcRMes3EQ1s9xEk7ncRPq/
3ERgxtxEx8zcRDXT3ESc2dxEAuDcRGDm3ETP7NxENfPcRJz53EQCAN1EYAbdRMcM3UQtE91E
kxndRAIg3URoJt1EzyzdRC0z3USTOd1EAkDdRGBG3UTPTN1ELVPdRJNZ3UT6X91EYGbdRMds
3UQ1c91EnHndRPp/3UT0ht1Ex4zdRC2T3USTmd1EAqDdRGCm3UTHrN1ELbPdRJO53UT6v91E
aMbdRMfM3UQ1091EnNndRALg3URg5t1Ez+zdRC3z3USc+d1EAgDeRGAG3kTHDN5ELRPeRJMZ
3kT6H95EYCbeRM8s3kQ1M95EkzneRPo/3kRoRt5E50zeRDVT3kScWd5E+l/eRGBm3kTHbN5E
mHPeRJx53kQCgN5EaIbeRMeM3kQtk95Ek5neRAKg3kSqpt5Ex6zeRDWz3kSTud5EAsDeRGDG
3kTHzN5ELdPeRJzZ3kT6395EYObeRM/s3kQ1895EnPneRPr/3kRgBt9ExwzfRC0T30STGd9E
+h/fRGAm30THLN9ENTPfRJM530T6P99EYEbfRM9M30Q1U99Ek1nfRPpf30RoZt9Ex2zfRC1z
30Sced9EAoDfRGCG30THjN9ENZPfRJOZ30T6n99EYKbfRMes30Q1s99Ek7nfRPq/30Roxt9E
z8zfRDXT30ST2d9E+t/fRGjm30TH7N9ENfPfRJP530QCAOBEYAbgRMcM4EQ1E+BEkxngRAIg
4ERoJuBExyzgRDUz4EScOeBE+j/gRGBG4ETHTOBELVPgRJNZ4ET6X+BEYGbgRGJt4EQtc+BE
k3ngRAKA4ERghuBEz4zgRC2T4EScmeBEAqDgRGCm4ETHrOBELbPgRJO54EQCwOBEYMbgRMfM
4EQ10+BEnNngRALg4ERg5uBEz+zgRC3z4EST+eBECgDhRGgG4UTHDOFELRPhRJMZ4UT6H+FE
mibhRM8s4UQ1M+FEkznhRPo/4URoRuFEz0zhRC1T4USTWeFEAmDhRGhm4UTPbOFELXPhRJN5
4UQCgOFEYIbhRM+M4UQtk+FEk5nhRPqf4URopuFEz6zhRC2z4USTueFE+r/hRGDG4UTPzOFE
NdPhRJPZ4UQC4OFEaObhRMfs4UQt8+FEnPnhRPr/4URoBuJExwziRC0T4kSTGeJE+h/iRGAm
4kTHLOJELTPiRJM54kT6P+JEkUbiRMdM4kRGU+JEnFniRPpf4kRoZuJEx2ziRDVz4kSTeeJE
+n/iRGiG4kTHjOJELZPiRJOZ4kQCoOJEYKbiRMes4kSos+JEnLniRALA4kRoxuJE18ziRC3T
4kST2eJEAuDiRGDm4kTH7OJELfPiRJz54kT6/+JEYAbjRMcM40QtE+NEkxnjRPof40RoJuNE
xyzjRC0z40STOeNE+j/jRGBG40THTONELVPjRJNZ40QCYONEeWbjRMds40Qtc+NEk3njRPp/
40RohuNEx4zjRC2T40STmeNE+p/jRGCm40THrONELbPjRJO540T6v+NEYMbjRM/M40Qt0+NE
k9njRPrf40Rg5uNEx+zjRC3z40ST+eNE+v/jRGAG5ETHDORELRPkRJMZ5ET6H+REYCbkRMcs
5EQtM+REkznkRPo/5ERgRuREx0zkRC1T5ESTWeRERGDkRGBm5ETPbORELXPkRJN55ET6f+RE
aIbkRMeM5EQtk+REk5nkRPqf5ERgpuREx6zkRC2z5ESTueRE</AssayXData><AssayYData Points="900">pHWxP3TCsT8WS7M/RM6zP5CktD/Qo7U/JOu2P6EJtz9fVLc/T5C3P8ONuD+2LLg/z3m4PxTq
uD+4tLk/FFC5P35MuT+zxrk/tqu5PyZAuT/iSLo/ppy5P+fMuT8L6Lk/7Au6P6zVuT+dUbo/
Il+6P39Nuj955rk/es+5PzlFuj/yJro/TCO6PyTFuT+tg7o/dFm6P6Y2uj8/M7o/vzm6P5kG
uj8J9bk/qya6PxLluT++iLo/1jy6P7X/uT/GLro/owi6P+MIuj+B9rk/9+i5PzJuuj9fk7k/
dTe6P7b+uT9HNLo/PEm6P1G/uT/vmLo/zE66P9pUuj8Ya7o/yvu5PwHjuT8WJro/s026P7P3
uT82DLo/Jt65P0Amuj/gxLk/dBC6P6IIuj8WKro/CfK5P5d5uj/x+Lk/Yn+5P0/PuT8Plbk/
3rS5P5cCuj80vrk/RKi5PzLtuT8B5Lk/A1i5P4RFuT/uzrk/2sO5P1T5uT+VHro/T+e5P6/n
uT/a0rk/+XG5P9t7uT/837k/SCW5P0Kpuj/vKbk/G8q5P7+muT8QT7k/PXi5PzjeuT958bk/
gI25P86Cuj+Krrk/ypy5P9OzuT979bk/X525P6kmuj/pOro/Xua5P5yWuj8Ec7k/9Ee6P64n
uj8Su7k/lta5P1jquT+917k/ew+5P/3FuT9NgLk/PqW5P0uGuT+FN7o/Vce5P9Axuj+CALo/
bxC6P1ubuT/Rwrk/U8a5P8Jluj/0mLk/1kW6P+feuT9czLk/KCO6P3xwuj/kzLk/lTa5P3gG
uj/epbk/9aO5P8thuT9opbk/EO65P4ltuT/UYrk/3qW5P5nCuT8asbk/ujO6P8jjuT+xlLk/
qRu6P+B+uT+Qxrk/Xy26P9nJuT/Qubk/38S5P1qWuT9LkLk/7925P2A3uj/N2bk/wZ65P4y1
uT8B/bk/+JK5PyIBuj8m0Lk/ZXu5P1X2uT+aZbk/4iy6P8CLuT8/iro/U/W5P6tkuT8mybk/
E7W5P+aLuT9QV7k/3Py5P0djuT/ayrk/qZ+5PyEUuj8Jrbk/y7K5PzvluT8Jt7k/xH+5P9Tm
uT8hrLk/Buu5PztwuT9jIrk/VMC5P5yyuT8dCbo/ZqO5PzKuuT93Jro/2z65P2gpuj+d5Lk/
UTO6P7nduT9firk/wum5PxiQuT+22rk/RVq5P3MCuj94dbk/tsy5P/cTuj84Nbk/eFK6P/eF
uj/+hLk/caK5P9gtuj/WLro/rrS5P0snuj8n4Lk/QQu6Pz5cuj/97bk/uwu6P3nBuT8vXLo/
hou5P7/YuT/Bzrk/sZG5PzdTuj/1Y7o/2yC6P1kQuj/3l7k/jEW6P602uj+3yrk/f7e5P1j2
uT9Afrk/bbm5P4kouj8nsbk/1yC6P2nFuT+PD7o/3Yi5PyPDuT/i4bk/MMm5PxkJuj+7jLk/
EHS6PyPVuT8DH7o/jlm5P07SuT9gl7k/8qK5PxHsuT96Bro/xMa5P2kwuj8Nqbk/VhW6P3K7
uT89ibk/D1O6Px15uj96srk/Ceq5P9G9uT89eLo/QM25P1oRuj+QW7k/Fbq5P2/KuT+/Kro/
Srq5P1T9uT89Vro/O7K5P8ZLuj/877k/CTu6P10buj8ol7k//d65Pzm/uj8cY7o/9S26Px4S
uj/wX7o/DVu6P9mbuT+k/rk/Pzm6P2DLuT9vRbo/k7y5PzF7uT8ZT7o/Xda5P8X2uT8tUbk/
I5u5P/xhuj9557k/4325P9/xuT8eHro/FtS5P9oouj8N8bk/sc+5P6O0uT/F4bk//8m5P6zz
uT8d87k/OgO6P7jguT9bibo/o3G5P31Auj+FAro/f+m5PxRquj+Y2rk/JUG6P6+MuT81P7o/
f/a5P9fAuj8zhLo/G1+6P/feuT96Iro/ET+6P9iJuT8azbk/oHy5P+kyuj/G3bk/wTi6P+Oc
uT9uA7o/SLi5P1fuuT/JDbo/amO6P6hBuj9gNbo/YAi6Pzksuj9k/7k/fDe6Pwkbuj/u17k/
vha6PxEguj/04rk/4265P9fUuT/zoLo/5OG5PzPluT8+dro/mYi6P8u9uj8Mk7k/4wq6P00e
uj+pg7o/p9+5P8A9uj950rk/09a5P4r3uT9WCLo/QTm6PyMSuj+d7rk/y6m5P2DfuT/8D7o/
Flq6P21Cuj9vG7o/jde5P2Ocuj/1lbo/ryq6P3sXuj/ZLbo/SHu6P3NLuj8tork/FuK5PxYx
uj8Haro/MlS6PxcIuj8lark/rve5Py1auj8Xirk/wQW6P/JNuj8L4Lk/gme6P3+euj9lMbo/
yey5P+iCuj+l2bk/JYu6P6rtuT+h17k/ryK6P8WZuj917rk/Kry5Pw/muT8CU7o/vG66P+EO
uj9pDbo/4o26PxfjuT9GCLo/IJ66PxrzuT9GG7o/Hki6P/Emuj/eVLo/b5C6P+0suj8ag7o/
uw26P65/uj93LLo/8lC6PzM6uj8OOro/b7a5P48Quj9pG7o/PjS6P5Z4uj+jZLo/cXy6Pxcr
uj8gS7o/y3y6P8dYuj+kXro/FUW6P4pyuj+ADro/9lK6P5cTuj91J7o/OyS6P5XfuT+5Lro/
f366P37luj+2Xro/XXK6P5HUuj9j+bk/LKm5P5pxuj9A5rk/To+6PxEMuj/jd7o/g+y5P/Ls
uj8Xtro/bUO6P+5Juj8HNro/8ki6P6X5uj8snro/oT26P0HAuj8ETro/rHS6PzyZuj9wpLo/
S3G6P0yiuj9UvLo/upu6Py+auj9gmro/53W6P3Ypuj8f4bo/fMy6PxDeuj8L5bo/S726P2ie
uj8dbLo/PbG6P2Z8uj+0Ars/xk+6P/FPuj91KLo/KMq6P5xUuj+tp7o/zwi6P0M/uj8udro/
0z+6P/Nyuj+MUbo/WLu6P7xeuj8V0Lo/eEq6P727uj+hSro/XsW6P9KEuj9dWLo/COC6P/5T
uj+eqro/WUW6P+Jbuj/5BLo/Ebq6P8V4uj8y2Lk/G7K6P5y2uj/O0ro/Lpu6P7mFuj+I/Lo/
jSi6Pw5vuj/e+7o/moy6Pwibuj/0QLo/FQC7PyiGuj8Tkro/TKC6P2Wsuj/GD7s/dbK6P8PB
uj8Pi7o/vBS7PyKmuj9RlLo/9H66P1ZVuj+s07o/V8u5PzSOuj+xsbo/2Py6P2nKuj9qILo/
M8+6Pzczuj89Z7o/B8C6Pw1fuj+lubo/Q7C6P3rtuj8Y77o/hwC7P7AZuz+Twbo/bQa7P4RR
uj8CPro/HrK6PyqAuj9+hro/99S6P5i+uj8cE7s/e6G6Pznouj9wN7s/RSu7P0XZuj91sLo/
RQu7P8Phuj9h3bo/bpe6Py+uuj9ldbo/c7a6P5eMuj+Csro/QAC7PyyHuj/Aqro/muq6P3vM
uj801bo/wE67P//wuj9hWbo/Gx67P1tEuz8ELbs/IDy7P5ENuz86Qro/JTa7P0Gkuj+nw7o/
auq6P3TIuj+1Tbs/3aG6P8W2uj/aULs/XTy7PyPluj+wJbo/lmS7PzB3uz8W4ro/v6K6P4H5
uj+tHLs/0sa6P5oquz95brs/IhW7P7Wbuj9wl7o/Cc66P6rhuj8m7Lo/hjO7P0vguj8FFLs/
K+i6Pwupuj9sp7o/tlm7PyoKuz+217o/OcK6P82Xuj9FErs/1Iq6P3Y7uz90z7o/jwm7P7gw
uz/Qs7o/eb26P+XUuj92L7s/9hC7P2a2uj8bYrs/ihm7P9L7uj/Q/Lo/yie7P0A4uz8RBrs/
RHS6P4Jkuz+6ebo/gHG6Pzwguz8+Cbs/2M+6Pwn4uj/jFrs/4uO6P+/Cuj8wIrs/ouS6PwKh
uz9sdbs/qli6P2wuuz9XZLs/MfW6P/wMuz/OQrs/3Nm6P7YGuz8kNbs/Oxy7P4Sduz+k/bo/
sQW7P30buz/t7Lo/dLC6P6fcuj+Oybs/7rS7P+Jtuz/jqro/PVC7PyFnuz8p5bo/c/G6P01u
uz8oOLs/GNe6PyYruz+j3ro/wa26Pwviuj/he7s/9qq7P5Ywuz8voLo/c8O6Pynduz+eKrs/
JpC7P7mFuz+g9bo/WyW7P/kvuz+SYLs/LqG6P74ouz+xoLs/XNG6P6hcuz8NCrs/xq66P4Ap
uz9sNbs/CG+7P2U3uz+Rd7s/3A67P9t2uz++Rbs/O+W6Pwo7uz9LLrs/PTe7PzHUuz+inrs/
Y5W7P25Duz9G+7o/hmG7PyOOuz/3kbo/KJe7P+1Kuz+MpLs/jCS7P/JDuz9yNbs/s1y7P84v
uz+IVLs/UGK7P+tquz9ARbs/eFC7Pz1Wuz8tubs/dJe7P9wruz+yu7o/JEe7PxtRuz+sELs/
gta6P4vbuz9GD7s/eTS7PyRouz9M4Lo/efi6P6hluz/LGLs/pU27P1FQuz9XRrs/btK7PzRB
uz+zhbs/YwO7PySzuz+KWbs/3CG7Pxzruz/FPLs/k4C7PyiSuz+JK7s/kwy8PxVCuz+S5ro/
Syu7P2XFuz+XVbo/nOu6P3sSuz9qfrs/QnC7P5/Xuz+xVLs/+Cu7P9/Iuz98tLs/yAO7P8KV
uz90Drw/s6q7PwzOuz8LfLs/nVK7P+/3uj+9tLs/A9m7P/1Puz9PkLs/CIa7Pwvmuj/V87s/
RsW7P62suz9+Bbs/QZS7Pz5xuz/Otrs/Zg67P762uz8Cy7s/P6W7P7fYuz9yCLw/asO7P/u8
uz9mo7s/47O7PxF3uz/Z1Lo/KPe7P37Nuj9y37s/WCG7Pw5Huz+1oLs/YSK8P2j3uj9v9ro/
it26P8rGuz/bb7s/i6y7P8A7uz/Lt7o/OkW7P/Nbuz+TvLs/</AssayYData></Step><Step><CommonData><SampleLocation>11</SampleLocation><SampleID></SampleID><SampleGroup></SampleGroup><SampleInfo></SampleInfo><SampleRow>F</SampleRow><SamplePlate>1</SamplePlate><WellType>REGENERATION</WellType><Concentration>-1</Concentration><ConcentrationUnits>µg/ml</ConcentrationUnits><MolarConcentration>-1</MolarConcentration><MolarConcUnits>nM</MolarConcUnits><MolecularWeight>-1</MolecularWeight><Temperature>25</Temperature><StartTime>2167392</StartTime><AssayTime>5</AssayTime></CommonData><FlowRate>1000</FlowRate><StepType>KREGENERATION</StepType><StepName>Regeneration</StepName><StepStatus>OK</StepStatus><ActualTime>4.99895</ActualTime><CycleTime>0.2</CycleTime><AssayXData Points="25">+b/kRFfG5ETGzORELNPkRIrZ5ETx3+REV+bkRMbs5EQk8+REivnkRPn/5ERfBuVEvgzlRCQT
5USKGeVE8R/lRF8m5UTGLOVELDPlRIo55UTxP+VEV0blRMZM5UQkU+VEilnlRA==</AssayXData><AssayYData Points="25">XaMOwOBaHsDTHibAd/4rwIQQMMDoRDPAHv41wEcrOcB1DDvA+jM9wB04P8A4ZkDAlQJCwJ1q
Q8Ba2ETAN8JFwHXJRsBz4EfARtlIwOGHScB/nErAMH5LwO7sS8BCyEzAJjBNwA==</AssayYData></Step><Step><CommonData><SampleLocation>12</SampleLocation><SampleID></SampleID><SampleGroup></SampleGroup><SampleInfo></SampleInfo><SampleRow>F</SampleRow><SamplePlate>1</SamplePlate><WellType>NEUTRALIZATION</WellType><Concentration>-1</Concentration><ConcentrationUnits>µg/ml</ConcentrationUnits><MolarConcentration>-1</MolarConcentration><MolarConcUnits>nM</MolarConcUnits><MolecularWeight>-1</MolecularWeight><Temperature>25</Temperature><StartTime>2183304</StartTime><AssayTime>5</AssayTime></CommonData><FlowRate>1000</FlowRate><StepType>KREGENERATION</StepType><StepName>Regeneration</StepName><StepStatus>OK</StepStatus><ActualTime>4.99895</ActualTime><CycleTime>0.2</CycleTime><AssayXData Points="25">8F/lRE5m5US9bOVEI3PlRKp55UTwf+VEVoblRLWM5UQjk+VEipnlRPCf5UROpuVEtazlRBuz
5USKueVE8L/lRFbG5US1zOVEI9PlRMPZ5UTw3+VETublRL3s5UQj8+VEgfnlRA==</AssayXData><AssayYData Points="25">7Yu0PvrwwD5CKtA+I5/aPt3+5j7+ru8+GzXzPtl2+j52JQE/6tIBPxR3BD9VhwY/amUGP2AB
CT+jkgk/XnYLP2YiDT/Y1Q0/3NgOP4hEET+WBRE/VLoSP0k7Ez/vfRI/kVkUPw==</AssayYData></Step><Step><CommonData><SampleLocation>11</SampleLocation><SampleID></SampleID><SampleGroup></SampleGroup><SampleInfo></SampleInfo><SampleRow>F</SampleRow><SamplePlate>1</SamplePlate><WellType>REGENERATION</WellType><Concentration>-1</Concentration><ConcentrationUnits>µg/ml</ConcentrationUnits><MolarConcentration>-1</MolarConcentration><MolarConcUnits>nM</MolarConcUnits><MolecularWeight>-1</MolecularWeight><Temperature>25</Temperature><StartTime>2199290</StartTime><AssayTime>5</AssayTime></CommonData><FlowRate>1000</FlowRate><StepType>KREGENERATION</StepType><StepName>Regeneration</StepName><StepStatus>OK</StepStatus><ActualTime>4.99895</ActualTime><CycleTime>0.2</CycleTime><AssayXData Points="25">5//lREUG5kSsDOZEGhPmRHgZ5kTfH+ZERSbmRKws5kQSM+ZEeDnmRN8/5kRFRuZErEzmRBJT
5kSBWeZE31/mREVm5kSsbOZEEnPmRHh55kTnf+ZERYbmRLSM5kQSk+ZEeJnmRA==</AssayXData><AssayYData Points="25">mEIrwCzAN8Dpvj3A88pAwGBcQ8ChOkXA9xRHwGVwSMBBzEnA3sBKwGjaS8Cc0UzA5ptNwBpJ
TsCmWU/AiBRQwG2QUMDK9VDAmpJRwLorUsDilFLA4SxTwA2JU8CGAVTAWAZUwA==</AssayYData></Step><Step><CommonData><SampleLocation>12</SampleLocation><SampleID></SampleID><SampleGroup></SampleGroup><SampleInfo></SampleInfo><SampleRow>F</SampleRow><SamplePlate>1</SamplePlate><WellType>NEUTRALIZATION</WellType><Concentration>-1</Concentration><ConcentrationUnits>µg/ml</ConcentrationUnits><MolarConcentration>-1</MolarConcentration><MolarConcUnits>nM</MolarConcUnits><MolecularWeight>-1</MolecularWeight><Temperature>25</Temperature><StartTime>2215204</StartTime><AssayTime>5</AssayTime></CommonData><FlowRate>1000</FlowRate><StepType>KREGENERATION</StepType><StepName>Regeneration</StepName><StepStatus>OK</StepStatus><ActualTime>4.99797</ActualTime><CycleTime>0.2</CycleTime><AssayXData Points="25">5p/mRESm5kSrrOZEEbPmRHi55kTWv+ZEPMbmRKPM5kQJ0+ZEb9nmRNbf5kRE5uZEq+zmRAnz
5kRv+eZE1v/mRDwG50SjDOdECRPnRIAZ50TWH+dERCbnRKMs50QJM+dEbznnRA==</AssayXData><AssayYData Points="25">1WCuPgtTuz6STss+5ynYPgWA4D5Pt+g+vA3zPsLP9j6xMvs+MmIBP2HGAj8+aQU/jTwGPzff
Bz9tOwg/GCcLP785DD//4Q0/+GgPPwhYDz9fgxE/xFgRP9LxET+/VRM/Le4SPw==</AssayYData></Step><Step><CommonData><SampleLocation>11</SampleLocation><SampleID></SampleID><SampleGroup></SampleGroup><SampleInfo></SampleInfo><SampleRow>F</SampleRow><SamplePlate>1</SamplePlate><WellType>REGENERATION</WellType><Concentration>-1</Concentration><ConcentrationUnits>µg/ml</ConcentrationUnits><MolarConcentration>-1</MolarConcentration><MolarConcUnits>nM</MolarConcUnits><MolecularWeight>-1</MolecularWeight><Temperature>25</Temperature><StartTime>2231293</StartTime><AssayTime>5</AssayTime></CommonData><FlowRate>1000</FlowRate><StepType>KREGENERATION</StepType><StepName>Regeneration</StepName><StepStatus>OK</StepStatus><ActualTime>5.01006</ActualTime><CycleTime>0.2</CycleTime><AssayXData Points="25">1T/nRDtG50SiTOdEAFPnRGZZ50TNX+dEO2bnRKJs50QIc+dEZnnnRNV/50Q7hudEooznRACT
50RvmedE1Z/nRDum50SirOdEALPnRG+550TVv+dEO8bnRKLM50QA0+dEwdnnRA==</AssayXData><AssayYData Points="25">u6EvwHpmOsAulT/A5rxCwLdNRcCwP0fAYahIwK7yScBDR0vAyxZMwPL+TMA0+k3AIYpOwJ88
T8Akz0/AB49QwPEkUcC4xVHA3A9SwJVYUsAL0FLA2l5TwBvxU8BUAFTAxxVUwA==</AssayYData></Step><Step><CommonData><SampleLocation>12</SampleLocation><SampleID></SampleID><SampleGroup></SampleGroup><SampleInfo></SampleInfo><SampleRow>F</SampleRow><SamplePlate>1</SamplePlate><WellType>NEUTRALIZATION</WellType><Concentration>-1</Concentration><ConcentrationUnits>µg/ml</ConcentrationUnits><MolarConcentration>-1</MolarConcentration><MolarConcUnits>nM</MolarConcUnits><MolecularWeight>-1</MolecularWeight><Temperature>25</Temperature><StartTime>2247543</StartTime><AssayTime>5</AssayTime></CommonData><FlowRate>1000</FlowRate><StepType>KREGENERATION</StepType><StepName>Regeneration</StepName><StepStatus>OK</StepStatus><ActualTime>4.99895</ActualTime><CycleTime>0.2</CycleTime><AssayXData Points="25">J+DnRI3m50T07OdEUvPnRLj550QnAOhEhQboROwM6ERaE+hEuBnoRCcg6ESFJuhE7CzoRHMz
6ES4OehEJ0DoRIVG6ETsTOhEWlPoRLhZ6EQnYOhErmboROxs6ERac+hEuHnoRA==</AssayXData><AssayYData Points="25">akS8Ps9ixz5rD9g+0BLmPn7T7z5ME/w+l/b9PsDzAj+N2QU/agAIP53jCT9G8ws/YssNP5lz
Dz+CfxA/NtQRP18BFD9ikxM/DGAWP5bWFz92SRc/sjwYP9h9GT9HRRo/obAaPw==</AssayYData></Step><Step><CommonData><SampleLocation>1</SampleLocation><SampleID></SampleID><SampleGroup></SampleGroup><SampleInfo></SampleInfo><SampleRow>F</SampleRow><SamplePlate>1</SamplePlate><WellType>BUFFER</WellType><Concentration>-1</Concentration><ConcentrationUnits>µg/ml</ConcentrationUnits><MolarConcentration>-1</MolarConcentration><MolarConcUnits>nM</MolarConcUnits><MolecularWeight>-1</MolecularWeight><Temperature>25</Temperature><StartTime>2262380</StartTime><AssayTime>60</AssayTime></CommonData><FlowRate>1000</FlowRate><StepType>BASELINE</StepType><StepName>Baseline</StepName><StepStatus>OK</StepStatus><ActualTime>59.999</ActualTime><CycleTime>0.2</CycleTime><AssayXData Points="300">HoDoRISG6ETrjOhESZPoRK+Z6EQWoOhEhKboROOs6ERRs+hEuLnoRBbA6ESExuhE68zoREnT
6ES42ehEHuDoRITm6ETr7OhEUfPoRLj56EQWAOlEhAbpROMM6URRE+lEuBnpRBYg6UR8JulE
6yzpREkz6USvOelEHkDpRHxG6UTrTOlEUVPpRLhZ6UQeYOlEhGbpROts6URRc+lEuHnpRBaA
6USEhulE44zpRFGT6US4melEHqDpRHym6UTjrOlESbPpRLi56UQewOlEhMbpROvM6URJ0+lE
r9npRB7g6USE5ulE4+zpRFHz6USv+elEHgDqRIQG6kTjDOpESRPqRK8Z6kQeIOpEhCbqROss
6kRJM+pEuDnqRBZA6kSERupE40zqRElT6kS4WepEHmDqRIRm6kTjbOpEUXPqRLh56kQWgOpE
fIbqROuM6kRJk+pEuJnqRBag6kSEpupE46zqRFGz6kSvuepEHsDqRITG6kTjzOpESdPqRLjZ
6kQW4OpEfObqROvs6kRR8+pEuPnqRCYA60R8ButE4wzrRFET60SvGetEHiDrRHwm60TrLOtE
STPrRK8560QWQOtEhEbrRONM60RRU+tEuFnrRBZg60SEZutE62zrRFFz60S4eetEHoDrRHyG
60TjjOtESZPrRLiZ60QeoOtEfKbrROOs60RJs+tEr7nrRBbA60R8xutE68zrRFHT60Sv2etE
FuDrRITm60Tr7OtESfPrRLj560QeAOxEhAbsROsM7ERJE+xEuBnsRB4g7ESEJuxE4yzsREkz
7ES4OexEHkDsRIRG7ETrTOxESVPsRK9Z7EQWYOxEfGbsROts7ERRc+xEuHnsRBaA7ESEhuxE
44zsRFGT7ES4mexEFqDsRISm7ETrrOxESbPsRK+57EQWwOxEhMbsROPM7ERJ0+xEuNnsRB7g
7ER85uxE4+zsREnz7ES4+exEFgDtRIQG7UTjDO1ESRPtRK8Z7UQWIO1EhCbtROMs7URJM+1E
uDntRBZA7USERu1E40ztRFFT7USvWe1EHmDtRHxm7UTjbO1ESXPtRK957UQWgO1EfIbtRPuM
7URJk+1EuJntRBag7UR8pu1E66ztRFGz7USvue1EFsDtRITG7UTrzO1EUdPtRK/Z7UQe4O1E
fObtROPs7URJ8+1Er/ntRBYA7kR8Bu5EuA3uREkT7kS4Ge5EFiDuRHwm7kTrLO5ESTPuRK85
7kQWQO5EfEbuRONM7kRJU+5Er1nuRBZg7kSEZu5E42zuRFFz7kS4ee5EHoDuRHyG7kTjjO5E
SZPuRK+Z7kQWoO5EfKbuROus7kRJs+5EuLnuRBbA7kR8xu5E48zuREnT7kSv2e5EFuDuRITm
7kTj7O5ESfPuRLj57kQWAO9EhAbvROsM70RJE+9ErxnvRBYg70R8Ju9E6yzvREkz70S4Oe9E
HkDvRHxG70TjTO9ESVPvRK9Z70QWYO9EfGbvRONs70RJc+9EuHnvRB6A70R8hu9E44zvREmT
70Svme9EFqDvRHym70TrrO9ESbPvRK+570QWwO9EfMbvROPM70RJ0+9Er9nvRB7g70R85u9E
4+zvREnz70Sv+e9E</AssayXData><AssayYData Points="300">R2UlPwNhJz/3XiY/rUonPwvkJj9/cCc/vZooP+6LKT9T0Ck/sfUpP4dxKj9IRCk/k7ApP9Nn
Kz+6sio/QlssP0b6Kj9r6Cs/o/wsP4wwLT8BYi0/7TcsP9DTLT9J3C0/1hYvPynhLT810i4/
DPctP3z1Lj+S/y4/WDswPzWoLz/b/zA/9UAwP1A/Lz/IFTE//24wP5o7MD9BWDE/UtwxP0k8
MT+VbjE/E90xP5YmMT81KzI/n/MxP62zMT+TMjM/7eUzP6O3Mj8HsTM/0WszP91vMz+GyTM/
nVo0P0POMz+XNDQ/4UI1PxXWNT8WAjY/Y2M1P9XUNT9EfDU/Eq41P/XANT/InDU/Hf42P7TE
Nj9YrzY/aRA2P63VNj8ERDc/OqY2P88fNz/OPjY/y9w2P+1UNz/ifzg/xck2P8ivNz81MTg/
TFY4P5fJNz9Kujg/vCo5P6w3OD/YzDg/GlE5PydiOT+I6Dg/J9k5P8uiOT/Gsjk//Aw6P6FC
OT9KADo/nTQ6PxuqOz9fczs/AGY6P82XOj9Ayzs/NPo6P5W2Oj/w4js/3G07P9fROz/SLzs/
iuM7P3LNOz982zs/ACU8P66yPD/R0jo/In87P0gJPT/Tdjw/J148PwZOPD/9NT0/p988PzrT
PD/B0T0/eqs8PzGOPj9ZGj0/txk+P649PT/gcT0/rUI+P3jhPj9y9z4/jGo+P2unPj/m1T0/
C5Q/P9MKPj9CmD4/vR0+PwTIPj8orj0//mU/P3yNPj84CT8/UWI+P5wzPz/dTT8/RQtAP4Ve
Pz9viD8/M5M/P/5vPz8jf0E/Ik9AP3cKQD+fW0A/WPVAP9rXQD/C7EA/NpZAP0S0QT9OrkE/
MYZBP6j2QD8ZDkE/RoxCPx6IQT8l6kA/+V5BP+yTQD9Xa0E/SoBBPy7OQD+1eUE/YwZCP7c3
QT9tcUE/83BBP5AJQj+blkI/MopBP5FpQj9AMEM/59lCPxz9Qj/gTUI/OIlDP0bvQj8Am0I/
uANDP3YrQz+PjEI/qzxDP28IQz/5oEM/tQ5EPz/bQz/PRUM/cGJEP4oERD8YT0Q/ctlDPxps
Qz9kA0Q/7/JDP5cvRT/hA0Q/UdVEP8AvRD96vkQ/pBZFP8H1RD/iAUU/AaVEPx6IRT9rHUQ/
d99EP63HRT/dG0U/a1dFPxVcRj9nLEY/K7tFP5N7RT8ZDEY/OYxFP5BSRT9AVUU/4YdFPyMf
Rj81j0U/KIlFPzePRj9WJUY/kaRFPxTeRT+/t0Y/Cp5FP4t3Rj8jqUY/rZdGP2EFRz9l2EY/
WFJGP4/ARj/CrkY/bFVGPw9ORT9HH0c/OzJHP9SVRj835kY/vaBGP12xRj8fk0c/YatGP0yE
Rz+u3kc/PwtIP7pVSD8aqEc/+NtGP9E5Rz8djEc/vRNHP6HDRj+il0c/BSdHPwY1SD9LDkc/
8flHP2U9SD8oEEo/NYdIP/onRz8z20g/HzFJPwmVRz8M5Uc/3i9IP0IUST+XO0g/s59HP/B+
ST92h0g/A+JIPyG0SD+ZVUk/PD1JP9xJST94V0k/HS1KP9lMST/EFEk/ezdJPxcYSj8RnUk/
rBVJP6NtST+eYkk/</AssayYData></Step><Step><CommonData><SampleLocation>5</SampleLocation><SampleID>QA013.2 Naive</SampleID><SampleGroup></SampleGroup><SampleInfo></SampleInfo><SampleRow>F</SampleRow><SamplePlate>1</SamplePlate><WellType>KLOAD</WellType><Concentration>10</Concentration><ConcentrationUnits>µg/ml</ConcentrationUnits><MolarConcentration>-1</MolarConcentration><MolarConcUnits>nM</MolarConcUnits><MolecularWeight>-1</MolecularWeight><Temperature>25</Temperature><StartTime>2328793</StartTime><AssayTime>80</AssayTime></CommonData><FlowRate>600</FlowRate><StepType>LOADING</StepType><StepName>Loading</StepName><StepStatus>OK</StepStatus><ActualTime>79.999</ActualTime><CycleTime>0.2</CycleTime><AssayXData Points="400">FQDwRHsG8ETiDPBESBPwRK8Z8EQVIPBEeybwROIs8ERIM/BErznwRBVA8ER7RvBE4kzwREhT
8ESvWfBEDWDwRHNm8ETibPBESHPwRK958EQVgPBEe4bwROKM8ERIk/BEr5nwRBWg8ER7pvBE
2qzwREiz8ESvufBEFcDwRHPG8ETizPBESNPwRK/Z8EQV4PBEB+fwROLs8ERI8/BEpvnwRBUA
8UR7BvFE4gzxREAT8USmGfFEFSDxRDgn8UTiLPFEQDPxRK858UQVQPFEe0bxRPJM8URAU/FE
r1nxRA1g8UR7ZvFE4mzxREhz8USvefFEFYDxRHOG8UTijPFESJPxRK+Z8UQNoPFEe6bxROKs
8URIs/FEr7nxRBXA8UR7xvFE4szxREjT8USv2fFEFeDxRHPm8UTa7PFESPPxRKb58UQNAPJE
cwbyRNoM8kRIE/JErxnyRBUg8kR7JvJE4izyREgz8kSvOfJEFUDyRHNG8kTiTPJESFPyRK9Z
8kQNYPJEe2byROJs8kRAc/JEpnnyRBWA8kR7hvJE4ozyREiT8kSvmfJEFaDyRHum8kQDrfJE
QLPyRKa58kQVwPJEe8byROLM8kRI0/JEr9nyRBXg8kRz5vJE4uzyREjz8kSm+fJEDQDzRHMG
80TiDPNESBPzRK8Z80QNIPNEcybzROIs80RAM/NErznzRBVA80R7RvNE2kzzREBT80SvWfNE
FWDzRHtm80TibPNESHPzRKZ580QVgPNEe4bzROKM80RAk/NEr5nzRBWg80R7pvNE2qzzRECz
80SmufNEDcDzRHvG80TazPNESNPzRKbZ80QV4PNEc+bzRNrs80RI8/NEr/nzRBUA9ERzBvRE
4gz0REgT9ESmGfREFSD0RHMm9ETiLPRESDP0RK859EQVQPREc0b0ROJM9ERIU/REr1n0RBVg
9ER7ZvRE4mz0REBz9ESmefREFYD0RHuG9ETijPRESJP0RK+Z9EQVoPREe6b0RNqs9ERIs/RE
prn0RA3A9ER7xvRE4sz0REDT9ESv2fREFeD0RMXm9ETi7PRESPP0RK/59EQVAPVEewb1ROIM
9URIE/VErxn1RBUg9URzJvVE2iz1REAz9USvOfVEFUD1RHtG9UTiTPVEQFP1RKZZ9UQNYPVE
e2b1RNps9UTLc/VEpnn1REaA9URzhvVE2oz1RECT9USmmfVEDaD1RHum9UTirPVESLP1RK+5
9UQVwPVEe8b1RNrM9URA0/VEr9n1RA3g9URz5vVE4uz1REjz9USv+fVEDQD2RHsG9kTiDPZE
QBP2RK8Z9kQNIPZEeyb2ROIs9kRAM/ZEpjn2RBVA9kRzRvZE2kz2REBT9kSmWfZEFWD2RHtm
9kTibPZESHP2RK959kQNgPZEe4b2RNqM9kRAk/ZEr5n2RBWg9kR7pvZE2qz2REiz9kSvufZE
FcD2RHPG9kTizPZESNP2RL/Z9kQN4PZEzeb2ROLs9kRI8/ZEpvn2RA0A90R7BvdE2gz3REAT
90SvGfdEDSD3RHMm90TiLPdEQDP3RDo690QNQPdEc0b3ROJM90RAU/dEr1n3RA1g90RzZvdE
2mz3REhz90SvefdEFYD3RHOG90TajPdESJP3RK+Z90QNoPdEc6b3RNqs90RAs/dEt7n3RA3A
90R7xvdE2sz3REDT90Sm2fdEDeD3RHPm90Ta7PdEQPP3RK/590QVAPhEewb4ROIM+ERIE/hE
7hr4RA0g+ER7JvhE4iz4REgz+ESmOfhEFUD4RJxG+ETiTPhESFP4RKZZ+EQNYPhEe2b4ROJs
+ERIc/hEpnn4RBWA+ERzhvhE4oz4REiT+ESvmfhEFaD4RHum+ETarPhEQLP4RK+5+EQNwPhE
c8b4RNrM+ERI0/hEr9n4RBXg+ER75vhE4uz4REDz+ESv+fhEFQD5RHsG+UTiDPlEQBP5RKYZ
+UQNIPlEcyb5RNos+URAM/lErzn5RA1A+URzRvlE4kz5REBT+USmWflEFWD5RHNm+UTibPlE
QHP5RKZ5+UQNgPlEe4b5RNqM+URAk/lEppn5RA2g+UR7pvlE4qz5RECz+USmuflEFcD5RHvG
+UTizPlESNP5RKbZ+UQN4PlEc+b5ROLs+URA8/lEpvn5RA==</AssayXData><AssayYData Points="400">7ClGP+ZGRz9DnkU/1YNGP7yjSD93q0g/PoBJP1kuSj9Xjko/ectLPzuVTD9wzE0/wdFOP1ja
Tz/3/FA/EXRQPzcEUz8biFQ/Y3tUP3Y7Vj8eEVc/+CZXP1kRWD8h0Fk/QJFaPxLlWz/5uV0/
ZTJdP6IbXj+5818/s2dgP/nsYD9eUmI/V21kP2A+ZD8Z/2U/dCZmP0/3Zj9ivWc/88FoP5b4
aj8fcGs/rE9rP4yRbD9K7W0/pddvP/UvcD8e0XE/VCByP72IcT+fJXM/+bF0P14bdT9JznU/
YhZ2PxdFdz9Wi3g/RgB6Pw/Vej+o0ns/azl8P2vFfT/LKX4/oc9/P4IMgD+JSoA/2qyAP3Zn
gT9/eoE/pSuCP7ehgj8T04I/eCyDP+wehD8HG4Q/YdeEP+cIhT9zWYU/MoGGP4gzhj8Nm4Y/
uiGHP+DRhz+bhYg/Q/SIP+eUiD/Pf4k/WpyJPy0Vij8+6Io/TO2KP6jtij+mZIs/r4SLPyRa
jD/G0ow/7/GMPwOOjT+7WI4/rq2OPy/zjj+XSY8/E3CPP3VFkD8vRZA/5feQP1ylkD/1EpE/
sU+RP6sWkj/cNJI//OGSP3SXkz+DO5M/Q6yTPzIGlD+yJZQ/6cCUP9nhlD9eX5U/eCeWP7Qi
lj9rt5Y/E4WWP3w6lz8k1pc/uZyXP1Lhlz+aqZg/cDKZPwDnmD/M5Jk/oF6ZPxtJmj/qrJo/
ix+aP0nRmj9z3ps/H7GbP9DEmz/bXZw/Ae2cPwG1nD/Y+pw/mh+dP2gtnj84M54/7cudP/Bz
nj8B254/k3ueP7ptnz8cG6A/aaqgPzhxoD+ClqA/LdmgP4BnoT8mbKE/CdChP7VBoj/hn6I/
NKSiP9ctoz836qI/2JCjP7LCoz9i+aM/48mjP0rkoz/wkqQ/mDalP6hKpT+ApqU/q/WlP/qR
pT9wA6Y/7YumP9Popj9h0aY/SSWoP3/ypj9J0ac/5/CnP0w0qD+wEag/riyoP2H5qD9nCKk/
QqOpP58GqT/CHak/tL+pPwQkqj+ZLKo/hvKqP+bvqj+k6Ko/Z/6qPwoCrD9fC6w/Y+arPwhJ
rD9N5as/lF6sP1P4rD94TK0/FIKtPxO7rT+LDa4/Vv+tP/Nmrj+F9a4/ZI6uP8/urj989q4/
fmevPysGsD+5sq8/8ZCwP9IasD/kR7A/wgexP7bKsD+l7bA/z2ixP9xAsT//kLE/C/ixPyNU
sT8+3bE/1oWyP9pQsj9VprI/JZ+yP/ULsz9nRLM/OpazP/9Usz8ezrM/6ZGzP7uctD8EtLQ/
BI20P3lrtD/MSrU/8gq1PxgOtT8iF7U/r9K1P83gtT/jg7Y/ium1P0GPtj8ksLY/A/a1Pz3y
tj9YiLY/tJa3Pw1ftz/LTLc/0Sa4P01ftz+Qk7c//BS4Pw2BuD/yV7g/nYW4PwicuD+LZrg/
zvO4P+uMuT8debk/kWW5P4TNuT+wCLo/VQ26P0H+uT+kJbo/e226Py5xuj8rkLo/bEe7Pxex
uj/tlrs/rYG7P/Pkuz9087s/IMq7P3jFuz+FJLw/mO+7PwdgvD9w/bs/0Le8P/nWvD9x1rw/
16e8PzhXvT8osr0/I4a9P8FyvT87j74/f3e+P9VUvj+gOb4/Jku+P2g+vz+Hub4/i/m+P/Cm
vj8gzL4/bgK/Pw9Evz/fyr4/zdC/Pxb+vz+ePcA/fZvAP078vz9PP8A/anbAP0whwD9qrcA/
wPvAPy0xwT+EIME//pDBP3lgwT+07sE/AaTBP96swT87xME/3ArCP7akwT/Nq8E//mvCP5U6
wj+9iMI/I3LCP7L2wj8bP8M//vXCPya6wz/xucM/MZnDP0AVwz9misM/vi/EP4O+wz9SqcQ/
JQnEP2oXxD8G9MQ/yBbEPz9cxD80tMQ/6W/FP9pcxT91B8U/T9rEPzwExT8SmcU/7zTFPztZ
xT/xt8U/obLFP6EJxj/+C8Y/4tDFPzkexj9W1sU/sYTGPxagxj8XrcY/0T/HP8Txxz+7Acc/
8VrHP1dQxz9ph8c/9GvHPzfExz/kpcc/FYDHP4ivxz+OAcg/xTrIP1mexz8aksg/VEbIPy0p
yD8qDsk/1hHJP/4ayT8/kMk/gdjIP3yjyD/lick/ChLJPw==</AssayYData></Step><Step><CommonData><SampleLocation>1</SampleLocation><SampleID></SampleID><SampleGroup></SampleGroup><SampleInfo></SampleInfo><SampleRow>F</SampleRow><SamplePlate>1</SamplePlate><WellType>BUFFER</WellType><Concentration>-1</Concentration><ConcentrationUnits>µg/ml</ConcentrationUnits><MolarConcentration>-1</MolarConcentration><MolarConcUnits>nM</MolarConcUnits><MolecularWeight>-1</MolecularWeight><Temperature>25</Temperature><StartTime>2415340</StartTime><AssayTime>60</AssayTime></CommonData><FlowRate>1000</FlowRate><StepType>BASELINE</StepType><StepName>Baseline</StepName><StepStatus>OK</StepStatus><ActualTime>60</ActualTime><CycleTime>0.2</CycleTime><AssayXData Points="300">DAD6RHIG+kTZDPpEPxP6RKYZ+kQEIPpEcib6RNks+kQ/M/pEnTn6RAxA+kRyRvpE0Uz6RD9T
+kSmWfpEBGD6RHJm+kTRbPpEP3P6RKZ5+kQEgPpEcob6RNmM+kQ/k/pEppn6RASg+kRypvpE
0az6RDez+kSmufpEDMD6RHLG+kTZzPpEP9P6RJ3Z+kQM4PpEaub6RNns+kQ/8/pEpvn6RAwA
+0RyBvtE2Qz7RD8T+0SmGftEDCD7RHIm+0TRLPtENzP7RKY5+0QEQPtEckb7RNlM+0Q/U/tE
pln7RAxg+0RqZvtE0Wz7RDdz+0SmeftEDID7RHKG+0TZjPtEmZP7RKaZ+0QMoPtEcqb7RNms
+0Q/s/tEprn7RAzA+0RyxvtE0cz7RDfT+0Sm2ftEDOD7RGrm+0TZ7PtEP/P7RK75+0QEAPxE
agb8RNkM/EQ/E/xEnRn8RAQg/ERyJvxE0Sz8RDcz/ESmOfxEDED8RHJG/ETZTPxEP1P8RKZZ
/EQMYPxEcmb8RNFs/EQ/c/xEnXn8RAyA/ERyhvxE2Yz8RDeT/ESmmfxEDKD8RHum/ETRrPxE
P7P8RJ25/EQEwPxEpMb8RNnM/EQ30/xEptn8RAzg/ERy5vxE0ez8RD/z/ESd+fxEJQD9RGoG
/UTRDP1ENxP9RJ0Z/UQMIP1Ecib9RNks/UQ/M/1EnTn9RAxA/URyRv1E2Uz9RD9T/USmWf1E
DGD9RHJm/UTRbP1EN3P9RKZ5/UQMgP1Ecob9RNGM/UQ/k/1EnZn9RASg/URypv1E2az9RDez
/USuuf1EBMD9RGrG/UTZzP1EP9P9RKbZ/UQE4P1Ecub9RNHs/UQ/8/1Eavr9RAQA/kRqBv5E
2Qz+RDcT/kSdGf5EBCD+RGom/kTRLP5ENzP+RKY5/kQEQP5Eakb+RNFM/kQ/U/5Epln+RARg
/kRqZv5E0Wz+RD9z/kSmef5EDID+RHKG/kTRjP5EN5P+RJ2Z/kQMoP5Eaqb+RNms/kQ3s/5E
nbn+RAzA/kRqxv5E2cz+RDfT/kSm2f5EBOD+RHLm/kTZ7P5EN/P+RKb5/kQMAP9Eagb/RNkM
/0Q3E/9EnRn/RAQg/0RyJv9E2Sz/RD8z/0SdOf9EDED/RHJG/0TRTP9EN1P/RJ1Z/0QMYP9E
amb/RNls/0Q3c/9Epnn/RAyA/0Rqhv9E0Yz/RDeT/0Sdmf9EDKD/RGqm/0TZrP9EP7P/RJ25
/0QEwP9Ecsb/RNHM/0Q30/9Endn/RATg/0Rq5v9E2ez/RD/z/0Sd+f9EBgAARTkDAEVoBgBF
oAkARc8MAEUGEABFNRMARWgWAEWcGQBFzxwARQIgAEU1IwBFiSYARZwpAEXPLABFBjAARTUz
AEVoNgBFnDkARc88AEUCQABFOUMARWhGAEWcSQBFz0wARQZQAEU1UwBFbFYARZxZAEXTXABF
BmAARWpjAEVoZgBFnGkARc9sAEUGcABFNXMARWh2AEWceQBFz3wARQaAAEU5gwBFaIYARZyJ
AEXTjABFApAARTWTAEVslgBFoJkARc+cAEUCoABFNaMARWimAEWcqQBFz6wARQawAEU1swBF
aLYARZy5AEXTvABF</AssayXData><AssayYData Points="300">nUvMP8WFzD/xx8w/2g/NP1+NzT8DLM0/yjDNP9BGzT+DIs0/rjrNP9bnzT9toc0//anNP5cy
zj8i9M0/CZXNP0NHzT9UAs4/s7TNP90izj9cyc0/btjNP7Ybzj/ajc0/xrzNP9OTzT8ijM0/
sj/OP7UVzj/9xs0/9fLNP7/TzT/h0c0/hD/OP8b3zT8FDs4/0vPNP815zj8mBM4/85LNPweC
zj+z8M0/mcTNP5WKzj+WKc4/yAXOP5Qdzj87c84/Dq/NP2i2zT89fM4/iu3NP9BPzj8UfM4/
cRzOP2xKzj9WgM4/g1HOP5rfzj9WW84/qpbOP0sMzj+eXc4/4fLOP4uFzj9aAM8/f6rOP1YW
zj8eMs4/P9vOP0t4zj/PnM4/bFLPP5Bozj9HYs4/XMDOP1qNzj866M4/3P7OP33Szj9yh84/
mZHOPyeszj/hbs4/b4/OP1Swzj8wac4/IBDPP7TKzj90F84/7c/OP9U+zz8X6M4/1eTOP9z2
zj/S4c4/3qXOP/G9zj/iF88/40XOP794zj/cRc4/GjHPPxOEzj9Jxs4/MU7OP07vzj9b6c4/
vcLOP1YFzz/FUc8/r+DOP/Dszj9h0M4/MqfOP/AFzz/0HM8/G0DOP7Iozz9xb88/PIXPP5tH
zz/0/84/0rjPPwXdzj8K1M4/nobPP2Jxzj9bFc8/yk3PP9Dczz/vR88/NvDOP0Dizj/xtc4/
m9rOP+rszj9+D88/CSHPP4pyzz9jQs4/G+7OP2Zfzz8hrc8/wdTPP0tbzz9Egc8/ejTPP3lf
zz/tLM8/TcLPPxAJzz/Pys8/1HjPPwapzz8lKc8/SEDQPxyozz9x3M8/b27PPwPAzz96as8/
ed3OP99Gzz+F788/413PP8Xdzz99gM8/7ZHPP9HYzz/Yps8/yKbPP1V1zz/zJM8/mivPPw+g
zz8+ms8/rF/PP0zrzz9+A9A//qDPPz800D8K4c8/vqPPPzGKzz8j+c8/U1LQP2Vgzz9Y0c8/
003QP2jfzz8TrM8/GYbPPyvNzz8T9M8/KdDPP2KCzz9c4s8/YM3PPz6Azz8+x88/StTPPxhr
zz+LO88/H/TPP4Slzz8k0M8/7cvPP0dozz+g8c8/koHPPzJN0D+SsM8/p+PPP8gq0D+eptA/
Uv3PP79W0D+UN9A/cZfPP3ct0D+Cuc8/XprQP1v5zz/28s8/jjLQP3QB0D9wdtA/hQnQP8lk
0D87F9A/hePPP03azz9cQdA/Y/nPP8dO0D+FcdA/kDvQP3dK0D8AndA/r27QPzZL0D+d/9A/
7RzQPykS0D/hn88/HRLQPxQp0D8/b9A/mwHQP/FO0D/hpdA/LQHQP+b6zz8v0c8/ivfQP+1n
0D+RPdA/uFjQP5Xxzz/mN9A/QLvQP/UQ0D8lrNA/prHQPzJa0D9ZwdA/rinQP3GZ0D8EgNA/
o3fQP3hk0D/wGdA/qXTQP2d10D/cjtA/7oTQPw8l0D/7ntA/ZFzQP3GM0D+bqNA/oGTQP87e
0D9zZdA/fNHQP5s90D+dXtA/k4HQP4Vo0D8xmtA/3bnQP8XB0D8IbNA/NOPQP3+20D+iEtE/
gH3QPz6h0D+189A/</AssayYData></Step><Step><CommonData><SampleLocation>9</SampleLocation><SampleID>QA013.70 dpi gp120</SampleID><SampleGroup></SampleGroup><SampleInfo></SampleInfo><SampleRow>F</SampleRow><SamplePlate>1</SamplePlate><WellType>KSAMPLE</WellType><Concentration>-1</Concentration><ConcentrationUnits>µg/ml</ConcentrationUnits><MolarConcentration>62.5</MolarConcentration><MolarConcUnits>nM</MolarConcUnits><MolecularWeight>-1</MolecularWeight><Temperature>25</Temperature><StartTime>2483869</StartTime><AssayTime>180</AssayTime></CommonData><FlowRate>600</FlowRate><StepType>ASSOC</StepType><StepName>Association</StepName><StepStatus>OK</StepStatus><ActualTime>179.999</ActualTime><CycleTime>0.2</CycleTime><AssayXData Points="900">BsAARTnDAEVoxgBFoMkARc/MAEUG0ABFNdMARWjWAEWc2QBFz9wARQLgAEU54wBFaOYARZzp
AEXT7ABFAvAARTXzAEVo9gBFoPkARc/8AEUGAAFFNQMBRWwGAUWcCQFFzwwBRQIQAUU5EwFF
aBYBRZwZAUXPHAFFBiABRUEjAUVoJgFFoCkBRc8sAUUCMAFFOTMBRWg2AUWcOQFFzzwBRQJA
AUU1QwFFaEYBRaBJAUXTTAFFAlABRTlTAUVoVgFFyVkBRc9cAUUCYAFFOWMBRWhmAUWcaQFF
z2wBRQJwAUU1cwFFdXYBRZx5AUXTfAFFAoABRTWDAUVohgFFnIkBRc+MAUUCkAFFNZMBRWiW
AUWcmQFF05wBRQKgAUU1owFFaKYBRZypAUXTrAFFArABRTWzAUVotgFFnLkBRc+8AUUCwAFF
NcMBRWzGAUWcyQFFz8wBRQLQAUU50wFFaNYBRaDZAUXP3AFFAuABRVbjAUVs5gFFnOkBRc/s
AUUG8AFFYvMBRWj2AUWc+QFFz/wBRQYAAkU1AwJFaAYCRaAJAkXnDAJFBhACRTUTAkVsFgJF
nBkCRdMcAkUCIAJFOSMCRWgmAkWcKQJF7ywCRQIwAkU1MwJFaDYCRaA5AkXPPAJFAkACRTVD
AkVoRgJFnEkCRc9MAkUCUAJFSlMCRWhWAkWgWQJFz1wCRQJgAkU1YwJFaGYCRZxpAkXPbAJF
AnACRTlzAkVodgJFoHkCRc98AkUCgAJFNYMCRWiGAkWsiQJFz4wCRQKQAkU5kwJFaJYCRZyZ
AkXPnAJFDqACRTWjAkVspgJFnKkCRc+sAkUCsAJFNbMCRWy2AkWcuQJFz7wCRQLAAkU1wwJF
aMYCRZzJAkXPzAJFBtACRTnTAkVo1gJFnNkCRc/cAkUW4AJFOeMCRWjmAkWc6QJF0+wCRQbw
AkU18wJFaPYCRaD5AkXT/AJFAgADRTUDA0VoBgNFnAkDRdMMA0UCEANFORMDRWgWA0WcGQNF
zxwDRQIgA0U1IwNFfSYDRZwpA0XTLANFAjADRTUzA0VoNgNFnDkDRdM8A0UCQANFNUMDRWxG
A0WcSQNFz0wDRQJQA0U1UwNFaFYDRZxZA0XPXANFBmADRTljA0VoZgNFnGkDRc9sA0UGcANF
NXMDRWh2A0W0eQNFz3wDRQKAA0U1gwNFbIYDRZyJA0XPjANFDpADRTmTA0VolgNFqJkDRc+c
A0UCoANFOaMDRWimA0WcqQNFz6wDRZmwA0U1swNFaLYDRZy5A0XPvANFAsADRTXDA0VoxgNF
rMkDRefMA0UC0ANFOdMDRabWA0Wc2QNFz9wDRQLgA0U14wNFaOYDRZzpA0XP7ANFBvADRUHz
A0Vo9gNFoPkDRc/8A0UCAARFNQMERWwGBEWgCQRFzwwERQIQBEU1EwRFcBYERZwZBEXPHARF
EiAERTUjBEVsJgRFnCkERc8sBEUGMARFOTMERWg2BEWcOQRF0zwERQpABEU5QwRFeUYERZxJ
BEXTTARFAlAERTVTBEVoVgRFnFkERdNcBEUCYARFNWMERWxmBEWgaQRF02wERQJwBEU1cwRF
aHYERZx5BEXPfARFAoAERTmDBEVshgRFoIkERc+MBEUGkARFOZMERWiWBEWcmQRF15wERQKg
BEU5owRFaKYERZypBEXPrARFBrAERTWzBEVotgRFoLkERde8BEUCwARFNcMERWjGBEWgyQRF
18wERQbQBEU10wRFaNYERaDZBEXT3ARFAuAERTnjBEVs5gRFoOkERdPsBEUG8ARFPfMERWz2
BEW4+QRF0/wERQYABUU5AwVFcAYFRaAJBUXTDAVFAhAFRTkTBUVsFgVFoBkFRdMcBUUGIAVF
OSMFRWwmBUWgKQVF0ywFRQYwBUU5MwVFbDYFRaA5BUXTPAVFBkAFRTlDBUVsRgVFoEkFRddM
BUUGUAVFOVMFRWxWBUWgWQVF01wFRQZgBUU5YwVFbGYFRaBpBUXTbAVFBnAFRTlzBUVsdgVF
tHkFRdN8BUUGgAVFOYMFRWyGBUWgiQVF04wFRQaQBUVikwVFbJYFRaCZBUXTnAVFBqAFRTmj
BUVspgVFoKkFRdOsBUUGsAVFObMFRWy2BUWguQVF07wFRQbABUU5wwVFbMYFRaDJBUXTzAVF
BtAFRTnTBUVs1gVFoNkFRdPcBUUG4AVFOeMFRWzmBUWg6QVFz+wFRQbwBUU58wVFbPYFRaD5
BUXT/AVFBgAGRTkDBkVoBgZFoAkGRdMMBkUGEAZFPRMGRWwWBkWgGQZF0xwGRQYgBkU5IwZF
bCYGRaApBkXTLAZFBjAGRTkzBkVsNgZFnDkGRdM8BkUGQAZFOUMGRWxGBkWgSQZF00wGRQZQ
BkU5UwZFbFYGRaRZBkXTXAZFBmAGRTVjBkVsZgZFoGkGRdNsBkUGcAZFOXMGRWh2BkWgeQZF
03wGRQaABkU5gwZFbIYGRaCJBkXTjAZFApAGRTmTBkVslgZFoJkGRdOcBkUGoAZFOaMGRWym
BkWgqQZF06wGRQawBkU5swZFbLYGRay5BkXTvAZFBsAGRTnDBkVoxgZFnMkGRdPMBkUG0AZF
OdMGRWzWBkWg2QZF09wGRQbgBkU54wZFbOYGRaDpBkXT7AZFBvAGRTnzBkVs9gZFoPkGRdP8
BkUCAAdFOQMHRWwGB0WgCQdF0wwHRQYQB0U5EwdFbBYHRbAZB0XTHAdFAiAHRTkjB0VoJgdF
oCkHRc8sB0UGMAdFOTMHRWw2B0WgOQdF0zwHRQZAB0U5QwdFbEYHRaBJB0XTTAdFBlAHRTlT
B0VsVgdFoFkHRdNcB0UCYAdFOWMHRWhmB0WgaQdF02wHRQZwB0U5cwdFaHYHRZx5B0XPfAdF
BoAHRTWDB0VshgdFoIkHRc+MB0UGkAdFNZMHRWyWB0WcmQdF05wHRQKgB0U5owdFbKYHRaCp
B0XPrAdFBrAHRTWzB0VstgdFoLkHRdO8B0UGwAdFOcMHRXDGB0WgyQdF08wHRQbQB0U50wdF
bNYHRazZB0XT3AdFBuAHRTnjB0Vs5gdF/ukHRdPsB0UG8AdFNfMHRWz2B0Wg+QdFz/wHRQYA
CEU5AwhFbAYIRaAJCEXPDAhFBhAIRTkTCEVsFghFoBkIRc8cCEUGIAhFOSMIRWgmCEWgKQhF
2ywIRQIwCEU5MwhFbDYIRaA5CEXPPAhFBkAIRTlDCEVsRghFoEkIRdNMCEUCUAhFOVMIRWxW
CEWcWQhFz1wIRQZgCEU5YwhFbGYIRaBpCEXTbAhFAnAIRTlzCEVodghFnHkIRdN8CEUCgAhF
OYMIRWiGCEWgiQhF04wIRQKQCEU5kwhFaJYIRaCZCEXTnAhFBqAIRTmjCEVspghFnKkIRdOs
CEUGsAhFObMIRWy2CEWcuQhFz7wIRQbACEU1wwhFbMYIRaDJCEXTzAhFAtAIRTnTCEVs1ghF
oNkIRc/cCEUG4AhFOeMIRWjmCEWg6QhF0+wIRQLwCEU58whFaPYIRZz5CEXT/AhFBgAJRTUD
CUVoBglFnAkJRdMMCUUCEAlFNRMJRWwWCUWcGQlF0xwJRQogCUU5IwlFbCYJRaQpCUXPLAlF
AjAJRTkzCUVsNglFnDkJRdM8CUUKQAlFOUMJRWxGCUWcSQlF00wJRQZQCUU5UwlFaFYJRaBZ
CUXTXAlFAmAJRTljCUVoZglFoGkJRdNsCUVkcAlFOXMJRWh2CUWgeQlFz3wJRQaACUU5gwlF
bIYJRZyJCUXPjAlFBpAJRTmTCUVslglFnJkJRdOcCUUGoAlFOaMJRfCmCUWgqQlFz6wJRQaw
CUU1swlFaLYJRaC5CUXPvAlFBsAJRTnDCUVsxglFoMkJRdPMCUUG0AlFNdMJRWjWCUWc2QlF
09wJRQLgCUU14wlFaOYJRaDpCUXT7AlFBvAJRTXzCUVs9glFsPkJRdP8CUUCAApFOQMKRWgG
CkWcCQpF0wwKRQIQCkU1EwpFaBYKRaAZCkXTHApFBiAKRTkjCkVsJgpFoCkKRc8sCkUCMApF
OTMKRWw2CkWgOQpF0zwKRQJACkU1QwpFbEYKRZxJCkXTTApFBlAKRUFTCkVoVgpFnFkKRdNc
CkUKYApFNWMKRWxmCkWgaQpFz2wKRQZwCkU1cwpFaHYKRZx5CkXTfApFAoAKRTmDCkVohgpF
oIkKRc+MCkUSkApFOZMKRWiWCkWgmQpFz5wKRQagCkU1owpFbKYKRaCpCkXTrApFArAKRTmz
CkVstgpFoLkKRc+8CkUCwApFNcMKRWjGCkXNyQpFz8wKRQLQCkU50wpFbNYKRaDZCkXb3ApF
AuAKRTnjCkVs5gpFoOkKRc/sCkUC8ApFNfMKRWz2CkWg+QpF0/wKRQYAC0U5AwtFaAYLRaAJ
C0XTDAtFAhALRTkTC0VoFgtFnBkLRdMcC0UGIAtFOSMLRWwmC0WcKQtFzywLRQYwC0VaMwtF
bDYLRaA5C0XTPAtFAkALRTlDC0VoRgtFnEkLRc9MC0UGUAtFNVMLRWhWC0WgWQtFz1wLRQJg
C0U5YwtFaGYLRZxpC0XPbAtFAnALRTlzC0VsdgtFnHkLRc98C0UCgAtFOYMLRWyGC0WgiQtF
z4wLRQKQC0U5kwtFaJYLRaCZC0XPnAtFBqALRTmjC0VspgtFnKkLRc+sC0UCsAtFNbMLRWy2
C0WguQtF/LwLRQLAC0VOwwtFbMYLRZzJC0XPzAtFCtALRTXTC0Vo1gtFnNkLRRTdC0UC4AtF
OeMLRWjmC0Wc6QtFJe0LRQLwC0U58wtFaPYLRbT5C0XP/AtF</AssayXData><AssayYData Points="900">yO7PP/gszz+e6c4/VxbOP6tGzT94csw/LyvMPx4szD+Jv8s/X03LPxWsyj/mmso/53jKPxYa
yz8qvMo/0ZjKP4kXyj8RUco/cJXJPykHyj9JD8o/uBfKP0clyj/of8k/dfDJP5fIyT+an8k/
dXrJP4ygyT+ji8k/bK/JP+oWyj/Dysk/8IvJPzuZyT8Htsk/EPPJP4vWyT/9nck/ubDJP82c
yT9jC8o/JaTJP08Xyj8Wg8k/kLXJP1/QyT/eXco/sLPJPzOJyT+iFso/bKnJPySVyT/0hMk/
Lq3JP8wzyT/WDMo/O5LJP7cOyj/ZMso/36nJP5dzyj9/TMo/MxLKP/tsyj89Jso/YGfKP05p
yj/zrMo/fEjKP1liyj9NOso/U/jJP0HqyT8Aysk/WN/JP1omyj+/cso/5SDKP/xeyj/zbso/
4SrLPzBryj9phso/IGfKPyatyj+OK8s/HTnKP7fiyj8fQso/MNPKPyOcyj+asso/A7TKP+71
yj+RrMo/2I7KP/ehyj++Css/YJLLPwbQyj/E7co/JfTKPyymyz9lFMs/GcbKP1Jiyz/bjcs/
kezKPwKSyj9zF8s/i8nKP00nyz/fa8s/rFHLP11myz8QScs/danLPw06yz/Ddcs/hd7KP6xw
yz8n2ss/Po7LP2syyz98uMs/SqjLP6Omyz+4sss/EB7LP+6myz983cs/trTLP8h8yz92eMs/
gaHLPzDMyz+gUMs/cn7LP2qTyz/Hr8s/YNfLP0Ofyz8X+ss/KULMPw38yz+tyMs/0qDLP4VV
yz8A9Ms/1EjLPxr8yz/uR8s/P4/MP3grzD8ugcw/WabLP/Hsyz+pGsw/KWPMPydQzD/bQcw/
BCvMP2fuyz8cOss/3LDLP1IRzD/WZMw/zR7MP8n+yz+X1cs/Z7jLPwQrzD/1eMw/8TvMP+Zp
zD8Jvcs/viXMP7UTzT9fKsw/y2vMP5y8yz8pPMw/VOzLP9sgzD+JDsw/tXbMP8kYzD8qB8w/
OnHMP09zzD8FX8w/rhDMP+gszD+8g8w/NLbMP4J0zD8Fo8w/ERvMP6KFzD9EaMw/l2PMP+Gj
zD9/ucw/8DTMP/MHzT8vJ80/hZ7MPzHAzD/AE8w/yYbMP3LQzD/1rsw/moTMP7HIzD9NWMw/
YznMP7nZzD9eUs0/6d3MPxGlzD9fmsw/OgLNPz40zT+Yycw/YczMP43qzD+aNs0/MffMPzKO
zT+nr8w/wD/NPwMIzT/xLs0/aXvNP6PNzD+P2Mw/cUDNP8wRzT/mxcw/K1vNP7hZzT9MAc0/
qQXNP33vzD8JVs0/GL/MPy7izT/ma8w/i3PNPzW7zD84T80/egrNP+hszT8Yys0/duHNPxSS
zT9yXc0/TSTNPzp1zT9eaM0/unrNP7m4zT9k9Mw/RIzNPyDpzD+t2Mw/ELzNPxWZzT+qOc0/
PUjNPxDFzT/4Us0/x8vNP83lzD+Nos0/VSjNP1IjzT9Gpc0/c1XNPwNmzT8kZM0/UkDNPxXS
zT9oe80/4DLNP2JqzT9x080/OjrNP0EYzT95A84/fBfOP5pVzT8Phs0/fSXOP4UQzj9apc0/
14DNPxxZzT/q0c0/g2fNP5snzT+2Y84/mHnNP/UEzj+Rhc4/KefNPzH+zT9W4M0/cv7NP2V5
zT8EYM4/PC3OP7udzj+8w80/L7LNP7/vzT/TDM4/oRnOP6hCzj+d/s0/RQ7OP4Mzzj8q080/
x/HNP7JQzj+YVc4/IRrOPydgzj+xPc4/dn7OP5pdzj8i684/ttLNP8QGzj+Fy80/BezNP19W
zj+T7M0/HWvOP5oLzj/LAs4/YCPOPzVXzj/fFM4/yGfOP8/wzT8G5s4/1RjPP8HGzj+iOs4/
X4POP8Rnzj+pIM4/KCjOP85Ozj+dps4/gJvOP3zfzj8+xM4/ZYHOPzyGzj+/TM4/wmzOP7qW
zj8BhM4/ilPOP57gzj8a284/lfTOP6+lzj+Fdc4/X8vOP75zzj/q/c4/VePOP2kKzz+zks4/
7BHPP7IAzz8FX84/DK3OP2RNzj+LuM4/rGPOPz0Zzj/amc4/k/POP/fDzj/o4s4/HNHOPxNi
zz9gEc8/la3PP4Ohzj/kq84/huTOP8zizj9XtM4/XITOP0oYzz/B4c4/bUvOPz+uzj/iPM8/
YuTOP5Ijzz83Cs8/26rOP4jUzj+3rM4/1efOP+Izzz+y0c4/UArPP1Nlzz/Bns4/xVnPPx30
zj/F184/YY/OP6MYzz8REc8/SeXOP+odzz9krs4/q7nOP8dzzz8vhc8/84fPP3rGzj/THc8/
3uzPP3NIzz/s284/t5bPP5rQzz8ixc4/18bOP2fnzj+Ow88/vh/PPwW+zj97UM8/rJzPP0d8
zj9qfs8/+l3PP2S0zz+Ows8/qZvPPyLEzz9nLM8/D4fPP3SWzz9xOs8/ULvPP68Izz8kPM8/
37fPP9Jgzz+fqM8/9R/PP0Yb0D9iz88/JM/PP4Qpzz9Ym88/qazPP6Fuzz+oMs8/F4zPP923
zz9O088/ErHPP2y+zz+kHc8/wBbPP/Dnzz/NNM8/yH/PP6ozzz9/Oc8/izHPPyvyzz98lc8/
5obPP4UL0D/L+M8/d3PPPznAzz+hl88/babPPyCUzz8jus8/c2nPP/4gzz+ALc8/6JnPP+TL
zz9Lgc8/KXTPP8aHzz/F8c8/+fTPPwZyzz/RT88/g67PP0STzz9A5M8/t9nPP8jYzz/M2c8/
CaTPPwSJzz8wJdA/6JfPP01czz8/TdA/+rfPPy3azz9S1M8/14LPP9QA0D/dCdA/uQ7QP0zP
zz/G688/saHPP/Nw0D84es8//QfQP63tzz9X6s8/LMbPP/Mt0D/vyM8/IynQPwOczz+o788/
EP3PP24I0D93tc8/HAzQPwE+0D+9X9A/QVLQP4EV0D9DmtA/u2zQP2rKzz+t3M8/6NbQP9+U
0D9G1s8/c+DPP5Lxzz+ZKNA/qx/QPxgA0D9+9s8/mb/PPyZK0D9p1dA/Uy7QPwcM0D/c/88/
yBbRP5/Yzz/Nj9A/XITQPygm0D/yL9A/vR7QP11N0D98GNA/Q2PQP3hT0D+1c9A/VhTQP20w
0D+OotA/FDjQP0qG0D+J/M8/LojQP4Mj0D89adA/Z+TQP7Vl0D/8gtA/akDQP7nK0D+Zu9A/
fI/QPxtj0D8MOtA/8wzQP7O20D9wtNA/GnLQP8lC0D+d1NA/1WnQP29f0D8XqdA/vljQP89q
0D/JFtE/vgTQPz4O0T9/aNA/3s3QP6qY0D9tjdA/wXnQP1So0D9fe9A/pbPQP43h0D8awtA/
h9XQP2wI0T/xo9A/4iPRPzxc0D+MLNE/i5jQP7iL0D/dLNA/3/fQP6Ua0T+5xNA/S7TQP7ue
0D/ExtA/fULRP//y0D8kXdA/1WjQPzkd0T9jQNE/R+jQP03l0D+laNE/HSfRP0Fy0T9o+NA/
b7HQP8h10T+f29A/JgDRPyhj0T8QsNA/oN/QPwjz0D+lFNE/uTjRP/2t0D/hEdE/4rrQP5Q4
0T+2HdE/TnDRP0hS0T8DR9E/mQ7RP7yu0D+/fNA/J0jRP5v10D+u1tA/egHRPzMb0T/JONE/
bwDRP8I30T/cmtA/pUHRPxtp0T90ttA/L1TRP86n0T/d5tA/V0vRP/kO0T9iWtE/bwTRP3i+
0T/twtE/fjzRP58N0T+BINE/hmXRPzzY0D9XJ9E/WF/RP3bw0D/HidE/xGjRP9K40T/4O9E/
TTTRP6IM0T+KltE/Sy/RPxkJ0T83ZNE/YSfRP7rW0T+mBdE/VKHRP94q0T/CL9E/QD3RP/cU
0T/1g9E/rf7QP1LH0T+0XtE/xVvRPwGJ0T8qxtE/SKDRP+wx0T8bfNE/79XRP/Ab0T8fttE/
KfvQP/mm0T+pANI/S97RP3qt0T9acdE/oX/RP+X40D/yPNE/Uo7RPx9/0T/bstE/lp/RP9XK
0T/dc9E/+l7RP93D0T/hhdE/N2HSP4kg0T+ElNE/H7jRP+/f0T+OutE/MtHRP9N/0T+ZjdE/
4WDRPzaI0T9g/dE/JbbRPyzt0T+0wNE/D0fSPxGc0T99WdI/Dt3RP1+p0T9k19E/r4fRP2Om
0T+e39E/VjjRP1Jz0T8pAtI/xYvRP/zD0T8PeNE/10zSPx1J0j/E3dE/mnzRP4za0T+5DNI/
A2DSP4nG0T+4z9E/21fRPwYN0j8og9E/eZ3RP9VP0T/7+9E/RM/RP4f40T8DzdE/r/bRPyMn
0j8JFdI/FWjSP1HM0T+oBdI/bBXSPxjr0T/yc9I/YVjSP81x0j/faNI/TlDSP53H0T8eD9I/
oWfRPx0/0j/d/NE/JynSP0Z+0j/s0tE/jRTSP/3R0T9LjtI/sSnSP6VG0j9nIdI//xbSP6v/
0T/5KNI/uezRP42P0j9XMtI/wXrRP/cx0j9DStI/WJjSPygO0j+hqNE/j9zRP9B80j+LwtI/
dBnSPyz+0T8P9dE/aczRP3c+0j+EL9I/SGTSP64G0j+wX9I/nLPSP49I0j+gUNI/xknSP8uG
0j9vg9I/4uTSPyE50j8ULNI/MQfSPwM/0j+eMtI/oIPSP8Zt0j9vR9I/lMbSPxlL0j/eaNI/
pLXSP3tY0j87HtI/sEPSP2BR0j+1M9I/c3nSP6In0j/TZ9I/2c3SP7Q80j+KLtI/5c7SPwgv
0j9OB9I/fETSP16Q0j9Jx9I/2o3SP7R70j/kpdI/iBfTPzKI0j/20dI/bprSP6BO0j/yZdI/
ZIDSP3VL0j/HCdM/T8TSP2yW0j8Zc9I/v2PSPyWi0j9jT9I/</AssayYData></Step><Step><CommonData><SampleLocation>1</SampleLocation><SampleID></SampleID><SampleGroup></SampleGroup><SampleInfo></SampleInfo><SampleRow>F</SampleRow><SamplePlate>1</SamplePlate><WellType>BUFFER</WellType><Concentration>-1</Concentration><ConcentrationUnits>µg/ml</ConcentrationUnits><MolarConcentration>-1</MolarConcentration><MolarConcUnits>nM</MolarConcUnits><MolecularWeight>-1</MolecularWeight><Temperature>25</Temperature><StartTime>2672609</StartTime><AssayTime>180</AssayTime></CommonData><FlowRate>600</FlowRate><StepType>DISASSOC</StepType><StepName>Dissociation</StepName><StepStatus>OK</StepStatus><ActualTime>180</ActualTime><CycleTime>0.2</CycleTime><AssayXData Points="900">AgAMRTUDDEVoBgxFnAkMRc8MDEUCEAxFNRMMRWgWDEWcGQxFzxwMRQIgDEU1IwxFaCYMRZwp
DEXPLAxFAjAMRTUzDEVoNgxFnDkMRc88DEUCQAxFNUMMRWRGDEWcSQxFz0wMRQJQDEU1UwxF
aFYMRZxZDEXPXAxFAmAMRTVjDEVoZgxFnGkMRc9sDEX+bwxFNXMMRWh2DEWceQxFy3wMRQKA
DEU1gwxFaIYMRZyJDEXPjAxFApAMRTWTDEVolgxFnJkMRc+cDEUCoAxFNaMMRWimDEWcqQxF
z6wMRQKwDEU1swxFaLYMRZy5DEXLvAxFAsAMRTXDDEVkxgxFnMkMRevMDEUC0AxFNdMMRWjW
DEWc2QxFz9wMRQLgDEU14wxFaOYMRZzpDEXP7AxFAvAMRTHzDEVo9gxFnPkMRc/8DEX+/wxF
NQMNRWgGDUWsCQ1FzwwNRQIQDUU1Ew1FaBYNRZwZDUXPHA1FAiANRTUjDUVkJg1FnCkNRc8s
DUUCMA1FNTMNRWg2DUWcOQ1FzzwNRQJADUU1Qw1FZEYNRZxJDUXPTA1FAlANRTVTDUVoVg1F
nFkNRc9cDUUCYA1FNWMNRWRmDUWcaQ1Fz2wNRQJwDUU1cw1FiXYNRZx5DUXPfA1FAoANRTWD
DUVohg1FnIkNRc+MDUUCkA1FMZMNRbKWDUWcmQ1Fz5wNRQKgDUU1ow1FaKYNRZypDUXPrA1F
ArANRTGzDUVotg1FnLkNRc+8DUUCwA1FNcMNRWjGDUWcyQ1Fz8wNRf7PDUU10w1FaNYNRZzZ
DUXL3A1F/t8NRTXjDUVk5g1FnOkNRcvsDUUW8A1FNfMNRWj2DUWc+Q1Fy/wNRQYADkU1Aw5F
aAYORZwJDkXPDA5FAhAORTUTDkVoFg5FmBkORc8cDkUCIA5FMSMORWgmDkWYKQ5FzywORUww
DkUxMw5FaDYORZw5DkXPPA5FAkAORTVDDkVoRg5FnEkORctMDkUCUA5FMVMORWhWDkWcWQ5F
z1wORf5fDkU1Yw5FaGYORZxpDkXLbA5FAnAORTVzDkVodg5FuHkORct8DkUCgA5FMYMORWiG
DkWciQ5Fz4wORQKQDkU1kw5FaJYORZiZDkXPnA5F/p8ORTWjDkVopg5FnKkORc+sDkUCsA5F
MbMORWi2DkWcuQ5Fz7wORQLADkU1ww5FaMYORZzJDkXPzA5FAtAORTXTDkVo1g5FnNkORc/c
DkX+3w5FNeMORWTmDkWY6Q5Fy+wORQLwDkU18w5FaPYORZz5DkXL/A5FAgAPRT0DD0VkBg9F
nAkPRcsMD0UCEA9FNRMPRWQWD0WcGQ9FzxwPRQIgD0UxIw9FaCYPRZwpD0XPLA9FAjAPRTUz
D0VkNg9FmDkPRcs8D0X+Pw9FNUMPRWRGD0WYSQ9Fy0wPRQJQD0VBUw9FZFYPRZxZD0XPXA9F
/l8PRTVjD0VkZg9FnGkPRc9sD0UCcA9FNXMPRWh2D0WYeQ9Fz3wPRQKAD0Uxgw9FaIYPRZyJ
D0XPjA9F/o8PRTGTD0Vklg9FmJkPRcucD0UCoA9FMaMPRWSmD0WcqQ9Fz6wPRf6vD0Uxsw9F
aLYPRZi5D0XPvA9F/r8PRTHDD0Vkxg9FmMkPRc/MD0X+zw9FNdMPRWjWD0WY2Q9F59wPRf7f
D0U14w9FZOYPRZzpD0XP7A9FAvAPRTHzD0Vo9g9FnPkPRcv8D0X+/w9FMQMQRWgGEEWcCRBF
ywwQRQIQEEU1ExBFZBYQRZwZEEXPHBBFAiAQRTUjEEVkJhBFnCkQRc8sEEUCMBBFNTMQRWg2
EEWYORBFzzwQRf4/EEU1QxBFaEYQRZhJEEXPTBBFAlAQRTFTEEVoVhBFmFkQRctcEEUCYBBF
NWMQRWRmEEWcaRBFy2wQRf5vEEU1cxBFZHYQRZx5EEXPfBBFAoAQRTWDEEVkhhBFnIkQRc+M
EEUCkBBFNZMQRWiWEEWYmRBFy5wQRf6fEEU1oxBFZKYQRZypEEXLrBBF/q8QRTWzEEVkthBF
nLkQRcu8EEUCwBBFNcMQRWTGEEWcyRBFy8wQRQLQEEUx0xBFZNYQRZjZEEXL3BBFAuAQRTXj
EEVk5hBFmOkQRc/sEEUC8BBFNfMQRWj2EEWc+RBFy/wQRf7/EEUxAxFFaAYRRZwJEUXPDBFF
AhARRTETEUVoFhFFmBkRRc8cEUX+HxFFMSMRRWgmEUWcKRFFyywRRf4vEUUxMxFFaDYRRZg5
EUXPPBFFAkARRTFDEUVkRhFFnEkRRc9MEUX+TxFFMVMRRWRWEUWYWRFFy1wRRf5fEUUxYxFF
ZGYRRZxpEUXLbBFF/m8RRTVzEUVodhFFqHkRRct8EUX+fxFFNYMRRWiGEUWYiRFFy4wRRf6P
EUUxkxFFZJYRRZiZEUXLnBFF/p8RRTGjEUVkphFFnKkRRcusEUUCsBFFNbMRRWi2EUWcuRFF
z7wRRf6/EUUxwxFFaMYRRZzJEUXLzBFF/s8RRTXTEUVk1hFFmNkRRcvcEUX+3xFFMeMRRWTm
EUWc6RFFz+wRRf7vEUUx8xFFbPYRRZj5EUXP/BFF/v8RRTEDEkVoBhJFmAkSRcsMEkUCEBJF
NRMSRWQWEkWcGRJFzxwSRf4fEkUxIxJFZCYSRZwpEkXLLBJF/i8SRTEzEkVkNhJFxTkSRc88
EkUCQBJFMUMSRWhGEkWYSRJFz0wSRf5PEkUxUxJFZFYSRZhZEkXLXBJF/l8SRTFjEkVoZhJF
mGkSRctsEkX+bxJFNXMSRWR2EkWYeRJFy3wSRQKAEkUxgxJFaIYSRZyJEkXbjBJFApASRTGT
EkVolhJFmJkSRcucEkX+nxJFMaMSRWimEkWcqRJFy6wSRQKwEkU1sxJFZLYSRZi5EkXTvBJF
AsASRTXDEkVkxhJFmMkSRc/MEkUC0BJFMdMSRWTWEkWY2RJFz9wSRf7fEkU14xJFZOYSRZzp
EkXP7BJFAvASRTXzEkVk9hJFmPkSRcv8EkUCABNFMQMTRWQGE0WcCRNFywwTRQIQE0U1ExNF
dRYTRZwZE0XLHBNFAiATRTEjE0VkJhNFmCkTRc8sE0X+LxNFMTMTRWQ2E0WYORNFzzwTRf4/
E0UxQxNFZEYTRZhJE0XPTBNF/k8TRTFTE0VoVhNFmFkTRctcE0UCYBNFMWMTRWhmE0WcaRNF
y2wTRf5vE0UxcxNFaHYTRZh5E0XLfBNF/n8TRTWDE0VkhhNFmIkTRdOME0X+jxNFMZMTRWSW
E0WYmRNFy5wTRf6fE0U1oxNFZKYTRZipE0XPrBNF/q8TRTGzE0V5thNFmLkTRcu8E0X+vxNF
McMTRWjGE0WYyRNFy8wTRf7PE0Ux0xNFZNYTRZjZE0XL3BNF/t8TRTHjE0Vk5hNFmOkTRcvs
E0UC8BNFNfMTRWT2E0WY+RNFy/wTRf7/E0UxAxRFaAYURZgJFEXLDBRF/g8URTETFEVkFhRF
mBkURcscFEX+HxRFMSMURRQnFEWYKRRFyywURQIwFEU1MxRFZDYURZg5FEXLPBRFAkAURTFD
FEVoRhRFmEkURctMFEX+TxRFMVMURWRWFEWgWRRFz1wURf5fFEUxYxRFZGYURZhpFEXLbBRF
/m8URTFzFEVkdhRFsHkURct8FEUGgBRFNYMURWSGFEWYiRRFy4wURf6PFEUxkxRFaJYURZyZ
FEXLnBRF/p8URTGjFEVkphRFmKkURcusFEVcsBRFMbMURWS2FEWYuRRFy7wURf6/FEUxwxRF
ZMYURZjJFEXLzBRF/s8URTXTFEVk1hRFnNkURc/cFEUG4BRFNeMURWTmFEWY6RRFy+wURf7v
FEUx8xRFZPYURZz5FEXL/BRFAgAVRTEDFUVoBhVFmAkVRcsMFUX+DxVFMRMVRWQWFUWcGRVF
yxwVRf4fFUUxIxVFZCYVRZgpFUXLLBVF/i8VRTUzFUVkNhVFmDkVRc88FUX+PxVFNUMVRWRG
FUWYSRVFy0wVRf5PFUUxUxVFdVYVRZxZFUXPXBVF/l8VRTFjFUVoZhVFnGkVRctsFUX+bxVF
MXMVRWh2FUWceRVFy3wVRf5/FUU1gxVFZIYVRZyJFUXLjBVFApAVRTWTFUVklhVFnJkVRdOc
FUUCoBVFOaMVRWSmFUWcqRVFy6wVRQKwFUU1sxVFaLYVRZy5FUXPvBVFAsAVRTnDFUVkxhVF
nMkVRc/MFUUC0BVFPdMVRWjWFUWg2RVFz9wVRQLgFUU14xVFaOYVRZzpFUXP7BVFAvAVRTXz
FUVo9hVFnPkVRc/8FUUCABZFNQMWRWgGFkWcCRZFzwwWRQIQFkU1ExZFaBYWRZwZFkXPHBZF
AiAWRTUjFkVoJhZFnCkWRc8sFkUCMBZFNTMWRWg2FkWcORZFzzwWRQJAFkU1QxZFaEYWRZxJ
FkXPTBZFAlAWRTVTFkVoVhZFnFkWRc9cFkUCYBZFNWMWRWhmFkWcaRZFz2wWRQJwFkU1cxZF
aHYWRZx5FkXPfBZFAoAWRTWDFkVohhZFnIkWRc+MFkUCkBZFNZMWRWiWFkWcmRZFz5wWRQKg
FkU1oxZFaKYWRZypFkXPrBZFArAWRTWzFkVothZFnLkWRc+8FkUCwBZFNcMWRWjGFkWcyRZF
z8wWRQLQFkU10xZFbNYWRZzZFkXP3BZF/t8WRTXjFkVo5hZFnOkWRc/sFkUC8BZFNfMWRWT2
FkWc+RZFz/wWRQIAF0U1AxdF+AYXRZwJF0XPDBdFAhAXRTUTF0VoFhdFnBkXRc8cF0UCIBdF
NSMXRWgmF0WcKRdFzywXRQIwF0U1MxdFaDYXRZw5F0XPPBdF</AssayXData><AssayYData Points="900">YETRP4br0T8YhtI/48nTPzBD1T9LmNU/mTzWP0Z51j9wHtc/wJvXPwoP2D9sH9g/DyvYP3MW
2D9dA9k/6hHZP5Lc2D9aqtg/i1HZP9Pp2D/dFdk/PAvZP/Yi2T/HQtk/fHjZP/um2T88aNk/
1iPZPzHt2T/jvNk/l0/ZP+F12T+bvtk/Gp/ZP20z2T+yNdk/H07ZP4Hg2T9tj9k/gO/ZP42I
2T9fjNk/1r/ZP5fw2T9BEdk/LGDZP/0z2T8ni9k/Mi7ZP7vq2T8N/dg/h4TZP4f32T+NUNk/
E17ZP9Yv2T+kg9k/ynvZP9hx2T/jf9k/tW7ZP6WD2T8+Ddo/9q/ZP6eP2T8iENk/Bg7aPynV
2T82H9k/TErZP9ic2T+VJdk/zpTZP9hy2T/ZPNk/EMvYPyFC2T/3j9k/T3PZP67F2T9+ctk/
EQHZPx6Q2T9ZTtk/aCjZPy6w2T89etk/JJ/ZP6Gf2T9/F9k/wZbZP0u92D/nRtk/OhHZPwMO
2T+E5tg/7x/ZP9sB2j+ZONk/JFvZP/pE2T87q9k/s5vZP3Ee2T9be9k/83fZP6iL2T+QDNk/
W1bZP4hE2T/2LNk/rKrZP+nl2D8NeNk/fYTZP8c22T9xhdk/Z4PZPyyh2T/xUNk/eJzZPwJT
2T/XF9k/dvnYPzcg2T+r+Ng/+3XZP3XF2D9c5dk/7ebYPwRb2T/jENk/1QnZP2V92T8439g/
hOrYP53S2D8dxtg/u9bYPxg52T+oNtk/7lPZP2AV2T8KNdk/MDTZP4EQ2T9im9k/sCbZP2It
2T8CYdk/8C/ZP1pc2T+om9k//SrZP1Gz2D9Dstk/36zYP3E72T/HENk/7BfZP3JF2T8BWNk/
SVHZP4gS2T+pcNk/j9PZP7FB2T+Mwtg/dZHZPyU+2T9pW9k/VXnZP5o72T9zMNk/H9PYP0lX
2T+SiNk/l0/ZP3bq2D+xNtk/MWHZP31e2T8ge9k/AunYPzSu2T9ctdg/jvDYPywl2T+ydNk/
gP7YPxZb2T+MMtk/+ofZPyUs2T80sNg/uQXZP3d92T9ID9k//HvZP6Xf2D+4i9g/CETZPxbX
2D8woNg/0ZvZP2T12D/xJdk/Ha3ZP6CP2D+3+tg/CdbYP7D62D//MNk/6XTZP0l/2D+aK9k/
ua3YP+q12D+agtk/083YP/5Y2T9mM9k/40TZP4ix2T9et9g/OwvZP55S2T9AJ9k/wuXYP5b/
2D+Q9Ng/bUjZP47Q2D84i9k/KxLZP1yr2D8L+tg/P1PZP3xe2T+OMNk/SGTZP35E2T9rG9k/
9VTZP2VR2T+6F9k/x8bYP75h2T8Fftk/yTXZP+n82D/6Idk/gxrZPwz02D/P69g/rjjZP6x2
2T95eNk/PxzZP1JT2T/pldg/2VLZPwLd2T+t1tg/+yjZP13+2D81F9k/3MPZP20r2T9laNk/
HajYPxBv2T86hdg/YTjZP3YD2j8cmtk/zSvZP3l22T+PNtk/DM/YP9kQ2T/jONk/UhHZPzyW
2T9V/9g/YjbZPxsw2T+2Ydk/NFvZP4BV2T/ySNk/rkjZP8k+2T8C2tg/oujYPxdu2T92fNk/
mXPZP2iZ2T/S5Ng/t2nZP5aI2T9Tqtk/H9rYP94S2T9zV9k/d5zZP+JI2T/uaNk/bCvZPzDP
2T9KPNk/wIvZPw0s2T8sctk/1c3ZP3NO2T9qTdk/pl3ZP6OX2T8Eg9k/dOvYP/r+2D+53Nk/
TzzZP00c2T/Aq9k/AGvZPyUx2T/3bNk/G8bYP7nq2D+7A9k/aFjZP38K2T+BPNk/MGbZP41L
2T/rj9k/8UXZP02i2T/TfNk/rnDZP25f2T9Nitk/sePYP+Y22T/Mo9k/DRvZP0JZ2T+24tk/
JTHZP6hJ2T8PTNk/+ivZP6sh2T9MWdk/jPnYPy5z2T/8FNk/KgLZP4ty2T/A6tk/qhPZP559
2T/fCto/NmnZPxEu2T+7Edk/fYTZPwlK2T+t0dk/HiXZP/Cc2T/erdk/RNXZP8CO2T/AeNk/
rdbZP9NS2T9GH9k/XU/ZP9Gc2T8De9k/kGHZP2Yq2T+vVtk/dq3ZP8En2T+ggNk/mfnYP4ZY
2T+SBdk/WJDZPyu02D+uT9k/wdPZPxKK2T823Nk/fGnZP9pl2T+LAto/1q7ZP3hF2T/BFdo/
AWHZP+rB2T+zl9k/bCnZPxfE2T9zXNk/un/ZP1qc2T8yjNk/Y6DZP5ab2T9jXNk/skrZP4/d
2D9h2tk/1FbZP2q82T9wgtk/1G3ZP/pt2T/Xadk/ffrZPyWV2T/EGNk/IZnZP7Ed2T+c2dk/
6+LZPxib2T96p9k/h2jZPyIU2T8et9k/G4jZP9292T8Qxdk/kwXZP37l2T/AKNk/OI7ZP7EU
2j91sdk/kpjYP/Dr2T8YWtk/q5XZP5+02T+Ajtk/YmPZP3HP2T+pYdk/3unZP47e2T+k7tg/
7qzZP6+72T/YaNk/eFTZP+AB2j+2TNk/HijZP7Tz2T8Of9k/5trZP5S42T9uhNk/kgPaP+iS
2T8kitk/1sPZPzqy2T84q9k/9k/ZP67M2T8mTtk/yv3ZP2Pn2T/Wvtk/29zZPxSK2T9K7Nk/
oK/ZPyAK2T+yZ9k/NzvZP+CG2T9Kktk/C5nZPzzD2T9Ijdk/gEfZPwZF2T9aDtk/APzZPyIU
2T+Aodk/O53ZP/oN2j/edNk/kQfaP8xq2T9E29k/dpfZP2/D2T8kidk/UH3ZPwKm2T/FR9k/
HILZP9LZ2D9okdk/0bHZP0Tj2T+oBNo/QjXaP3j62T8cNdo/YYrZP0i42T/yItk/KV7ZP4cA
2j/Lptk/YZHZP5AE2j+Qitk/bWnZP4/N2T9owNk/AQfaPxQj2T+Lntk/OLXZPyxD2T+92tk/
saTZP05r2T/7ztk/LTvZPy5v2T8Pldk/UJfZP5702T+r79k/277ZP7GA2T902tk/QsfZP+5U
2j9iodk/k6HZPywS2j8kO9o/7fXZPxZ42T8RFdo/UZnZPwS02T+lwdk/kdDZP4CT2T8s6tk/
owDaP+zy2T9E5Nk/hxXaP6752T9ZCNo/wMjZP0jK2T+9w9k/4TPaP6z82T/Z2Nk/o4TZP1bj
2T8hfNk/hrHZP+uF2T8pvNk/JRPaP4D52T+9K9o/gZraP+Te2T+O9tk/wz7aP+3Q2T+IHto/
fDzaP5oC2j+rE9o/QHnZP2O32T/f29k/3MPZP27P2T+DSdo/L8zZP8vb2T/7Udo/J+fZP9J3
2j9Lhto/AdrZP3mg2T9TG9o/1JDZP3y92T8QAdo/6YLZP8+Q2j8FCNo/1fLZP7f92T/eEdo/
ACbaP4/62T9v2tk/qivaPyq52T8q9Nk/LQvaP4Ir2j+E/9k/fBfaPw/y2T8+Ytk/Sx3aPwjk
2T/Ntdk/1W3ZPxWC2j//xdk/9oXZPyGK2T/GVNo/hQjaP4422j/UIto/CBLaP23c2T/RQto/
4L3ZPzrl2T8OXdo/nx7aP00v2j9039k/+e/aP9fh2T/X1dk/E03aPzOZ2T+Y5dk/H1raP8kv
2j8iBNo/jV3ZP2bO2T9dyNk/gdnZP8eG2T8HXdo/AQnaP56x2T80ttk/SkLaPx2n2T9tptk/
CF3aP0s02j9HFNo/vyvaPwBU2j9yM9o/XqzZPwyF2j/qldk/pdTZPw4k2j+kQdo/XAvaP/ud
2T+UT9o/4ebZP8lN2j847tk/lT/aP+HB2j/dDNo/50PaP6Y22j/5t9k/VGnZP6Q92j+KSNo/
i6zZP8ne2T/PV9o/dpnZP/zs2T82hto/jgDaPz042j/vCto/9hbaP+Hv2T/GFNo//eXZP2lF
2j9sTNo/6j/aP+wU2j8MSdo/tGXZP5kC2j/A5tk/AMDaPxpg2j9nXNo/9p7aPxE92j/P3dk/
tm/aP7yk2j9+ldo/G2XaPzN/2j9e4Nk/CB3aP2dB2j9GYNo/gcHaP6MO2j+vMdo/mZzaP4lM
2j8Dxdk/9P7ZP+dV2j+7Wdo/KLnaP54w2j8Y1Nk/i57aPzEC2j80yNk/x7XaP8x82j+Bndo/
W4baP3ah2j+RQto/qwnaP5As2j+cGdo/u8HZP5Kt2j8o3No/wZnaP8qa2j8UdNo/emDaP2Fi
2j9pSdo/lPnaP3eI2j9ec9o/Au7ZP8lo2j95utk/PUvaP2aF2j/aito/HajaPx1v2j/Bido/
tIzaP8Rr2j8jHNo/VlvaP0lD2j9rudo/AE7aP4sZ2j9wlNo/8CjaP6+G2j9tWdo/KYvaPxdy
2j+bV9o/nEraP/u+2j9sQNo/R2PaP/dw2j/Kedo/6lHaP4p12j8V5tk/hfTaP0o52j9ivNo/
UrzaP+Gx2j9ORdo/9nDaP19p2j+NOdo/cqLaP6392T/Rzdo/G0faP8eD2j9HFdo/k9/aP8qc
2j9fido/l5jaP2sy2j97j9o/iXjaP6Zt2j/zxto/D0PaP7ux2j+9e9o/dnfaP0W72j/bato/
owDbPzDC2j8LEts/VmbaP0DG2j9BTdo/zUTaP3/B2j8AANs/7F/aP9482j8Nj9o/mW3bP9iJ
2j+Fn9o/CbDaP4Jq2j+VHNo/CMzaP+mq2j/i4No/+oHaP3ig2j8K2to/jnvaP6cw2z86bNs/
z5TaP70L2z8AMdo/YKLaP8L12j8KIts/xRbbP3vN2j8HOto/6e3aP2WJ2j/B9do/c73aPybS
2j8Bldo/RNHaP7DV2j96sto/c8/aP9372j9UTNs/24baP86I2j8r79o/dVDbP9XB2j/ku9k/
I/naPxuy2j/iz9o/8craP7WM2j+Yvto/5anaPxwx2j9Y69o/</AssayYData></Step><Step><CommonData><SampleLocation>11</SampleLocation><SampleID></SampleID><SampleGroup></SampleGroup><SampleInfo></SampleInfo><SampleRow>F</SampleRow><SamplePlate>1</SamplePlate><WellType>REGENERATION</WellType><Concentration>-1</Concentration><ConcentrationUnits>µg/ml</ConcentrationUnits><MolarConcentration>-1</MolarConcentration><MolarConcUnits>nM</MolarConcUnits><MolecularWeight>-1</MolecularWeight><Temperature>25</Temperature><StartTime>2861738</StartTime><AssayTime>5</AssayTime></CommonData><FlowRate>1000</FlowRate><StepType>KREGENERATION</StepType><StepName>Regeneration</StepName><StepStatus>OK</StepStatus><ActualTime>4.99907</ActualTime><CycleTime>0.2</CycleTime><AssayXData Points="25">AkAXRTFDF0VoRhdFmEkXRc9MF0X+TxdFNVMXRWhWF0WcWRdFz1wXRQJgF0U1YxdFZGYXRZhp
F0XLbBdFAnAXRTVzF0VkdhdFnHkXRct8F0UCgBdFNYMXRWiGF0WYiRdFy4wXRQ==</AssayXData><AssayYData Points="25">zEgAwIx3DsCvWxbA4qobwGyyH8AOXSPAFgsmwNHBKMBV8yrAVp4swGRfLsCoFDDAsKwxwAe8
MsBLRzTAG/k0wOIlNsBHEzfA/h44wMXVOMC23DnAjmA6wM4CO8BI6TvAxBA8wA==</AssayYData></Step><Step><CommonData><SampleLocation>12</SampleLocation><SampleID></SampleID><SampleGroup></SampleGroup><SampleInfo></SampleInfo><SampleRow>F</SampleRow><SamplePlate>1</SamplePlate><WellType>NEUTRALIZATION</WellType><Concentration>-1</Concentration><ConcentrationUnits>µg/ml</ConcentrationUnits><MolarConcentration>-1</MolarConcentration><MolarConcUnits>nM</MolarConcUnits><MolecularWeight>-1</MolecularWeight><Temperature>25</Temperature><StartTime>2877636</StartTime><AssayTime>5</AssayTime></CommonData><FlowRate>1000</FlowRate><StepType>KREGENERATION</StepType><StepName>Regeneration</StepName><StepStatus>OK</StepStatus><ActualTime>4.99907</ActualTime><CycleTime>0.2</CycleTime><AssayXData Points="25">ApAXRTGTF0VglhdFlJkXRcecF0X6nxdFLaMXRWCmF0WUqRdFy6wXRfqvF0UtsxdFYLYXRZS5
F0XLvBdF+r8XRS3DF0VgxhdFlMkXRfDMF0X6zxdFMdMXRWDWF0WU2RdFy9wXRQ==</AssayXData><AssayYData Points="25">sRwSP1M9GT/PJyE/Ob4nP9X+Kz9TIDE/SdMyP1+iNj+/mjk/7Rc8P6NgPT/zND8/EctBP6Gg
Qz9yoEM/7sxEP0RfRj8u30c/bXdKP2MyST8+v0k/5IVLP3RaSz8yF0w/EDBNPw==</AssayYData></Step><Step><CommonData><SampleLocation>11</SampleLocation><SampleID></SampleID><SampleGroup></SampleGroup><SampleInfo></SampleInfo><SampleRow>F</SampleRow><SamplePlate>1</SamplePlate><WellType>REGENERATION</WellType><Concentration>-1</Concentration><ConcentrationUnits>µg/ml</ConcentrationUnits><MolarConcentration>-1</MolarConcentration><MolarConcUnits>nM</MolarConcUnits><MolecularWeight>-1</MolecularWeight><Temperature>25</Temperature><StartTime>2893758</StartTime><AssayTime>5</AssayTime></CommonData><FlowRate>1000</FlowRate><StepType>KREGENERATION</StepType><StepName>Regeneration</StepName><StepStatus>OK</StepStatus><ActualTime>5.00005</ActualTime><CycleTime>0.2</CycleTime><AssayXData Points="25">/t8XRTHjF0Vk5hdFmOkXRdvsF0X+7xdFLfMXRWD2F0WY+RdFx/wXRf7/F0UxAxhFYAYYRZwJ
GEXLDBhF+g8YRS0TGEVgFhhFmBkYRdMcGEX6HxhFMSMYRWQmGEWYKRhFyywYRQ==</AssayXData><AssayYData Points="25">2BscwPIZKMBToyzA6LMvwDFaMsCrfDTAj+01wFSeN8DxnjjAGN45wJbiOsDZZjvAdGQ8wDgV
PcAy9D3A0HE+wIklP8Cctj/A+U9AwCe2QMAjGUHADa1BwMUjQsCNXULAv7RCwA==</AssayYData></Step><Step><CommonData><SampleLocation>12</SampleLocation><SampleID></SampleID><SampleGroup></SampleGroup><SampleInfo></SampleInfo><SampleRow>F</SampleRow><SamplePlate>1</SamplePlate><WellType>NEUTRALIZATION</WellType><Concentration>-1</Concentration><ConcentrationUnits>µg/ml</ConcentrationUnits><MolarConcentration>-1</MolarConcentration><MolarConcUnits>nM</MolarConcUnits><MolecularWeight>-1</MolecularWeight><Temperature>25</Temperature><StartTime>2909833</StartTime><AssayTime>5</AssayTime></CommonData><FlowRate>1000</FlowRate><StepType>KREGENERATION</StepType><StepName>Regeneration</StepName><StepStatus>OK</StepStatus><ActualTime>5.00005</ActualTime><CycleTime>0.2</CycleTime><AssayXData Points="25">/i8YRTEzGEVgNhhFlDkYRcc8GEX6PxhFLUMYRWRGGEWUSRhFx0wYRf5PGEUtUxhFcVYYRZhZ
GEXHXBhF+l8YRTFjGEVgZhhFmGkYRcdsGEX+bxhFMXMYRWB2GEWYeRhFy3wYRQ==</AssayXData><AssayYData Points="25">dy4QP11NFT+JpB0/TcUjP268KD8A5C0/xqwxP16MMz+x5TY/KC44Pz0sOz8VRz0/XuA9Pzdv
QT8QCkI/aPtCP4FSQz/96UY/CFFHP9/gRj/oukk/jqZJPwcBSj81V0w/eNlLPw==</AssayYData></Step><Step><CommonData><SampleLocation>11</SampleLocation><SampleID></SampleID><SampleGroup></SampleGroup><SampleInfo></SampleInfo><SampleRow>F</SampleRow><SamplePlate>1</SamplePlate><WellType>REGENERATION</WellType><Concentration>-1</Concentration><ConcentrationUnits>µg/ml</ConcentrationUnits><MolarConcentration>-1</MolarConcentration><MolarConcUnits>nM</MolarConcUnits><MolecularWeight>-1</MolecularWeight><Temperature>25</Temperature><StartTime>2926069</StartTime><AssayTime>5</AssayTime></CommonData><FlowRate>1000</FlowRate><StepType>KREGENERATION</StepType><StepName>Regeneration</StepName><StepStatus>OK</StepStatus><ActualTime>5.00005</ActualTime><CycleTime>0.2</CycleTime><AssayXData Points="25">/n8YRTGDGEVkhhhFlIkYRcuMGEX+jxhFMZMYRWCWGEWYmRhFy5wYRfqfGEUxoxhFYKYYRZSp
GEXLrBhF/q8YRS2zGEVgthhFmLkYRce8GEX+vxhFMcMYRWTGGEWUyRhFy8wYRQ==</AssayXData><AssayYData Points="25">kRIdwK3WKcCoui7Ai4YxwGzoM8DGwDXA5ps3wImzOMAb0znA8Mw6wBi6O8DZrDzAaU09wOif
PcAlhj7ASlg/wI+eP8BWj0DA9qBAwFPdQMBvlkHAERBCwI97QsAarELAmhdDwA==</AssayYData></Step><Step><CommonData><SampleLocation>12</SampleLocation><SampleID></SampleID><SampleGroup></SampleGroup><SampleInfo></SampleInfo><SampleRow>F</SampleRow><SamplePlate>1</SamplePlate><WellType>NEUTRALIZATION</WellType><Concentration>-1</Concentration><ConcentrationUnits>µg/ml</ConcentrationUnits><MolarConcentration>-1</MolarConcentration><MolarConcUnits>nM</MolarConcUnits><MolecularWeight>-1</MolecularWeight><Temperature>25</Temperature><StartTime>2942125</StartTime><AssayTime>5</AssayTime></CommonData><FlowRate>1000</FlowRate><StepType>KREGENERATION</StepType><StepName>Regeneration</StepName><StepStatus>OK</StepStatus><ActualTime>4.99907</ActualTime><CycleTime>0.2</CycleTime><AssayXData Points="25">/s8YRS3TGEVk1hhFlNkYRcfcGEX+3xhFMeMYRWDmGEWU6RhFx+wYRfrvGEUt8xhFYPYYRZT5
GEXH/BhF+v8YRS0DGUVkBhlFmAkZRdMMGUX6DxlFMRMZRWAWGUWUGRlFxxwZRQ==</AssayXData><AssayYData Points="25">FrwXP5SAHj8HZiY/efIsP7crMT9/CzU/Q085P24TPT9/SD8/wy5BP5ngQj8v00U/BNZGP/FV
SD9evEk/uiVLP44+TD/Xwkw//9ROP8KwTz/05VA/+0NRP7B9Uz82+FI/r4dUPw==</AssayYData></Step><Step><CommonData><SampleLocation>1</SampleLocation><SampleID></SampleID><SampleGroup></SampleGroup><SampleInfo></SampleInfo><SampleRow>F</SampleRow><SamplePlate>1</SamplePlate><WellType>BUFFER</WellType><Concentration>-1</Concentration><ConcentrationUnits>µg/ml</ConcentrationUnits><MolarConcentration>-1</MolarConcentration><MolarConcUnits>nM</MolarConcUnits><MolecularWeight>-1</MolecularWeight><Temperature>25</Temperature><StartTime>2956835</StartTime><AssayTime>60</AssayTime></CommonData><FlowRate>1000</FlowRate><StepType>BASELINE</StepType><StepName>Baseline</StepName><StepStatus>OK</StepStatus><ActualTime>59.9991</ActualTime><CycleTime>0.2</CycleTime><AssayXData Points="300">/h8ZRSkjGUV5JhlFkCkZRcMsGUX6LxlFLTMZRXE2GUWQORlFwzwZRfY/GUUpQxlFXEYZRZBJ
GUXDTBlF+k8ZRSlTGUVcVhlFlFkZRctcGUX2XxlFKWMZRVxmGUWQaRlF7GwZRfZvGUUpcxlF
XHYZRZh5GUXHfBlF9n8ZRTGDGUVghhlFkIkZRcOMGUX2jxlFLZMZRVyWGUWQmRlFw5wZRfqf
GUUpoxlFYKYZRZCpGUXHrBlF9q8ZRaCzGUVcthlFkLkZRcO8GUX2vxlFUsMZRWDGGUWQyRlF
x8wZRfbPGUUp0xlFqtYZRZDZGUXD3BlF+t8ZRS3jGUVk5hlFkOkZRcPsGUX27xlFLfMZRYX2
GUWQ+RlFx/wZRfb/GUUpAxpFXAYaRZQJGkXDDBpF+g8aRSkTGkW7FhpFkBkaRcMcGkX2HxpF
KSMaRVwmGkWQKRpFwywaRfYvGkUtMxpFYDYaRZA5GkXDPBpF+j8aRSlDGkVcRhpFkEkaRd9M
GkX6TxpFLVMaRW1WGkWQWRpFx1waRfpfGkUpYxpFYGYaRZBpGkXHbBpF9m8aRZBzGkVcdhpF
lHkaRcN8GkX2fxpFKYMaRVyGGkWQiRpFx4waRfaPGkUxkxpFYJYaRZSZGkXHnBpF9p8aRS2j
GkVgphpFlKkaRdesGkX6rxpFLbMaRVy2GkWUuRpFx7waRfq/GkUtwxpFecYaRZTJGkXHzBpF
+s8aRS3TGkWB1hpFlNkaRcfcGkX63xpFPuMaRdPmGkWU6RpFx+waRQLwGkUt8xpFYPYaRZj5
GkXH/BpF+v8aRS0DG0VgBhtFlAkbRccMG0X+DxtFLRMbRWAWG0WUGRtFxxwbRfofG0UtIxtF
YCYbRagpG0XHLBtF+i8bRS0zG0VgNhtFqDkbRcc8G0X6PxtFLUMbRWBGG0WUSRtFx0wbRfpP
G0UtUxtFYFYbRZRZG0XHXBtF+l8bRS1jG0VgZhtFlGkbRcdsG0UXcBtFLXMbRWB2G0WUeRtF
x3wbRfp/G0UtgxtFYIYbRZSJG0XHjBtF9o8bRS2TG0VglhtFkJkbRcecG0X6nxtFLaMbRWCm
G0WUqRtFx6wbRfavG0UtsxtFYLYbRZC5G0XHvBtF+r8bRS3DG0VgxhtFkMkbRcfMG0X6zxtF
LdMbRWDWG0W92RtFx9wbRfrfG0Ut4xtFYOYbRZTpG0XH7BtF+u8bRS3zG0Vg9htFlPkbRcP8
G0X6/xtFLQMcRWAGHEWUCRxFxwwcRfoPHEUtExxFYBYcRZQZHEXXHBxF+h8cRTUjHEVxJhxF
lCkcRccsHEX6LxxFLTMcRWA2HEWUORxFxzwcRfY/HEUpQxxFYEYcRZRJHEXHTBxF+k8cRS1T
HEVgVhxFoFkcRcdcHEX2XxxFMWMcRWBmHEWYaRxFx2wcRfZvHEUpcxxFYHYcRZR5HEXHfBxF
+n8cRS2DHEVghhxFlIkcRceMHEX6jxxFLZMcRWCWHEWUmRxFx5wcRfafHEUtoxxFYKYcRZSp
HEXLrBxF+q8cRS2zHEVgthxFlLkcRce8HEX6vxxFLcMcRWTGHEWUyRxFw8wcRfrPHEUt0xxF
YNYcRZDZHEXH3BxF</AssayXData><AssayYData Points="300">6URdP1o8XT9mDV8/iO9eP/z5Xj9Jw14/LVNfP7K7Xz/dN2E/UrBgP9yMYD+xUWE/la5iP5qO
Yj9f+2E//CtjPwV4Yz8i32I/BB9jPx+NYj9vG2Q/37dkP2vkZT9sAWU/j6llP8zfZT/3qmU/
KCZmP4vdZT+wf2Y/HZlmP8JdZz8LJmc/zpRnPyQraD+rzGc/Fc9oPwyMaD89vGg/qRppPwiV
aT91k2g/ZVJqP4z4aT+NlGk/EkZqPxdfaj8HrWs/ww1rP6hAaj9CnWs/5LlqP6cbaz8bWGs/
Bu1rPywYbD9homs/kHlrP0sybD+8SGw/M75rP0sybT9CeGw/6lRsP0PxbD/qq2w/Bp9sP+lT
bT/bmW8/MOFuP5c5bz8biG4/VdttP85cbj8ISG4/pMltP8e6bj/0HG8/sWJuP/PYbz8CUW8/
R9BvPz8ncD/6vHA/iRxwPxhKcD86sG8/y0FwP0x2cD+sV3A/OfdwP9j3cD9XtnA/ZuVwP20W
cD95HXE/Zk1yP8mScD+69nE/UEByP40Tcj/mlHE/pk9xP0B6cj/MkHI/DZ1yPx2Ccj+lOXI/
6X1yP9iocz/dxXM/wZVzP024cj9rrHM/BX5yP5Vrcz8CnnM/B1B0P3hCdD9123M/ttd0P9CC
dD9ToHQ//Zx1Pzi5dD/4S3Q/G/dzP+dIdD/68HQ/nIZ1P3CqdD9TbXQ/RzB2Pzd3dT8F3HU/
NGx2PwWXdj8WK3U/MOl2P5uBdT9uRHY/qHJ2P90cdj9gWHY/FmB3P9Skdz8CNnc/6752P+71
dj8sU3c/mE13P1UleD92c3c/qbl2PzATeD8M/3c/Fap3P/1udz+KNHc/TOx3P97udz/uGnc/
rFB3P/o4eD/x8Hc/NBR5P2skeD9qOng/svJ4P4D/eD+NWnk/2Qd5P5gIeT+80Xg//UZ4P4Ma
eT+ABno/q+15P/N1eT/eNHg/nHh6P33yeT9a2Hg/gYp6P0w7eT92yXo/ijl6P9GKeT9onno/
Tnx6P0aXej9103k/GIh6P0veej/+PHo/wCZ6P0Qyez9nZXo/yzJ6P9BNej+oXHs/SON6Pz12
ej/Z/Xo/QX57P0ixej+Mgns/f696P9e+ez9gIXs/VBN8P9Weez8DV3s/2xt8PxLWej9AYns/
9OB7P7b6fD94r3s/kzV7P6RCfD98u3s/pPN7P4ZvfD/6bHs/e7d8P4YgfT8M7ns/83Z7P+Md
fD9qx30/8iR8P1byfD+L+Hs/Wtd8P4kHfT91i30/8XB9P6KvfT9nnH0/u6l9P6aNfT87j34/
h3t9Pyptfj/qzn0/HP59P80Jfj/0u3w/PTh+P166fT8hSn4/4o9+P7BIfj8LkH0/n5B+Px2s
fT/wkX4/HV1+Pzr/fj8sRn4/WMV+P4bifD/JNn4/C3R/PxL9fj9MpH4/z61+Pxhefj9Le34/
VMx+PyNufz9Y0X8/f+d+P/bFfj/sk34/zgJ/P82Wfj9KL4A/w2eAP5Jkfz9YKIA/fm1/P9JG
fz/L+X4/TfR/P1EhgD9nP4A/ULOAP2B4gD8lpH8/dbJ/Pybxfz8NWoA/j3V/Pz8LgD/lRYA/
yEqAP+1/gD/oXIA/</AssayYData></Step><Step><CommonData><SampleLocation>6</SampleLocation><SampleID>QA013.2 mature</SampleID><SampleGroup></SampleGroup><SampleInfo></SampleInfo><SampleRow>F</SampleRow><SamplePlate>1</SamplePlate><WellType>KLOAD</WellType><Concentration>10</Concentration><ConcentrationUnits>µg/ml</ConcentrationUnits><MolarConcentration>-1</MolarConcentration><MolarConcUnits>nM</MolarConcUnits><MolecularWeight>-1</MolecularWeight><Temperature>25</Temperature><StartTime>3024039</StartTime><AssayTime>80</AssayTime></CommonData><FlowRate>600</FlowRate><StepType>LOADING</StepType><StepName>Loading</StepName><StepStatus>OK</StepStatus><ActualTime>79.9991</ActualTime><CycleTime>0.2</CycleTime><AssayXData Points="400">/t8cRS3jHEVg5hxFlOkcRcPsHEX67xxFLfMcRWD2HEWU+RxFx/wcRfr/HEUtAx1FXAYdRZQJ
HUXDDB1F+g8dRS0THUVgFh1FlBkdRcccHUX6Hx1FLSMdRWAmHUWUKR1FxywdRfYvHUUpMx1F
YDYdRZQ5HUXHPB1F+j8dRSlDHUVgRh1FlEkdRcdMHUX6Tx1FWlMdRVxWHUWUWR1Fw1wdRfpf
HUUtYx1FXGYdRZBpHUXHbB1F+m8dRSlzHUVgdh1FlHkdRcd8HUX6fx1FLYMdRVyGHUWUiR1F
x4wdRfaPHUUtkx1FYJYdRZSZHUXDnB1F9p8dRS2jHUVgph1FkKkdRcOsHUX6rx1FLbMdRWC2
HUWQuR1F17wdRfq/HUUtwx1FYMYdRZDJHUXDzB1F+s8dRS3THUVg1h1FkNkdRR3dHUX63x1F
LeMdRWDmHUWU6R1Fw+wdRfrvHUUt8x1FYPYdRZT5HUXD/B1F+v8dRS0DHkVgBh5FkAkeRccM
HkX2Dx5FLRMeRWAWHkWUGR5FwxweRfofHkUpIx5FXCYeRZQpHkXDLB5F9i8eRS0zHkVgNh5F
lDkeRcM8HkX6Px5FKUMeRVxGHkWUSR5Fx0weRfZPHkUtUx5FXFYeRZRZHkXDXB5F+l8eRS1j
HkVgZh5FlGkeRcdsHkX6bx5FLXMeRbJ2HkWQeR5FFX0eRfp/HkUpgx5FYIYeRZSJHkXHjB5F
+o8eRS2THkVclh5FkJkeRcecHkX6nx5FLaMeRVymHkWUqR5Fx6weRfavHkUtsx5FXLYeRZC5
HkXHvB5F+r8eRS3DHkVgxh5FlMkeRcfMHkX+zx5FLdMeRVzWHkWQ2R5Fx9weRfbfHkUt4x5F
XOYeRZTpHkXH7B5F+u8eRSnzHkVg9h5FkPkeRc/8HkX6/x5FKQMfRVwGH0WUCR9FwwwfRfoP
H0UpEx9FXBYfRZQZH0XHHB9F+h8fRSkjH0VgJh9FlCkfRcMsH0X2Lx9FLTMfRVw2H0WUOR9F
wzwfRfo/H0UtQx9FYEYfRZBJH0XDTB9F+k8fRSlTH0VgVh9FoFkfRcdcH0X2Xx9FKWMfRVxm
H0WQaR9Fx2wfRfpvH0Utcx9FXHYfRZB5H0XDfB9F+n8fRS2DH0Vghh9FkIkfRcOMH0X2jx9F
KZMfRVyWH0XhmR9Fx5wfRfafH0Utox9FYKYfRZSpH0XHrB9F9q8fRS2zH0Vgth9FlLkfRQi9
H0X2vx9FLcMfRVzGH0WQyR9Fx8wfRfrPH0Ut0x9FXNYfRZTZH0XH3B9F+t8fRTHjH0Vg5h9F
kOkfRcfsH0X67x9FLfMfRWD2H0WU+R9Fw/wfRfb/H0UpAyBFYAYgRZAJIEXDDCBF+g8gRS0T
IEVcFiBFlBkgRcMcIEX6HyBFKSMgRVwmIEWUKSBFxywgRfovIEUtMyBFXDYgRfI5IEXDPCBF
9j8gRS1DIEVcRiBFlEkgRcNMIEX2TyBFKVMgRVxWIEWQWSBFw1wgRfpfIEUpYyBFXGYgRZBp
IEXHbCBF9m8gRSlzIEVcdiBFlHkgRcd8IEX6fyBFKYMgRWCGIEWUiSBFw4wgRfqPIEUpkyBF
XJYgRZSZIEXDnCBF9p8gRS2jIEVgpiBFkKkgRcOsIEX2ryBFKbMgRVy2IEWUuSBFw7wgRfq/
IEUpwyBFYMYgRZTJIEXDzCBF+s8gRSnTIEVg1iBFkNkgRcfcIEX23yBFKeMgRVzmIEWQ6SBF
w+wgRfbvIEUt8yBFYPYgRZT5IEXH/CBF9v8gRSkDIUVcBiFFkAkhRccMIUX6DyFFKRMhRWAW
IUWQGSFFxxwhRfofIUUpIyFFXCYhRZApIUXHLCFF+i8hRSkzIUVgNiFFlDkhRcM8IUX6PyFF
LUMhRWBGIUWUSSFFw0whRfZPIUUtUyFFXFYhRZRZIUXDXCFF9l8hRSljIUVcZiFFkGkhRcds
IUX2byFFKXMhRVx2IUWQeSFFw3whRfp/IUUtgyFFXIYhRZSJIUXHjCFF9o8hRS2TIUVcliFF
kJkhRcOcIUX2nyFFKaMhRWCmIUWQqSFFx6whRfavIUVCsyFFXLYhRZC5IUXDvCFF+r8hRS3D
IUVcxiFFkMkhRcPMIUX2zyFFKdMhRVzWIUWU2SFFx9whRQ==</AssayXData><AssayYData Points="400">pqB+P9gDfD9JHX4/K8l+P2pofj/QW4A/J9SAPww3gT+LC4I/abCCP34ZhD+5/YM/FKKEP1hG
hT8fkYU/SNiGPxFRhz/TJIg/VI2IPygWiT9CIIo/QuiKPwp5iz90Bow/K6WMP9pHjT/O0o0/
tFmOP2fHjz8IW5A/i4WQP8xEkT8Ys5E/wlaSPym5kj+mWJM/+pCUP8IVlT8JepU/256WPznn
lj+OJ5c/kmuYPyqxmD/7+5k/g72ZP92Umj8qDps/D9WbP4wWnD9Ldp0/G02dP3hHnj9PxZ4/
WiufPy/Dnz/pMqA/JSmhP/QFoj8DPaI/YKaiPzqVoz/HZaQ/EWykP+XkpD9Pt6U/x2amPzzV
pj8wa6c/uPWnP1w4qT+gVKg/7gSpPzdJqj8BlKo/BteqP+scqz98yqs/eeqrP5m1rD8WZq0/
+YOtPzZ8rj/nHK8/TP2uP+AfsD/xprA/xdGwPwYksT+N2LE/lomyP2fRsj/l87M/DauzPxaZ
sz/HmrQ/xne1PxWstT8QrrU/lg22PwFvtj/P07Y/KnC3P7BPuD+Tc7g/dum4P1M3uT9d6bk/
wEi6PxXBuj8DEbs/GGy7P8bOuz/KGrw/LLW8PyfAvD9v7rw/Cf+9P9KkvT/6sr4/Hw+/P1oH
vz+89L8/CYe/P7uRwD9OtsA/ixzBP31mwT+vHcI/RR/CP6rywT89jMI/mEHDPzrkwz8JNcQ/
Js3EP0eUxD+WWcU/dzTFP8t8xT/o18U/FjfGP/tVxj96X8c/VKDHPzu1xz8Iv8c/nDfIP57T
yD+Rysg/IEXJP1ufyT943ck/4EnKP+lzyj8DvMo/4EHKP9XAyj8qOss/MAPMP3ogzD84/Ms/
HMHMP70WzT9w6sw/c3vNP9v8zT9IsM0/5vfNP1vDzj/vFc8/oAfPP7tszz9/EtA/yizQPxXz
zz/JhNA/e8jQPzic0T9/itE/dKTRP5x30T9Hv9E/vrXRP3yK0j+Kz9I/vTjTP/Dv0j929tI/
pKfTP1HJ0z9D4tM/sCDUP3jO1D+6a9Q/kHzUP5wf1T8ejNU/LJbVP+1U1T9VIdY/lDjWP0SS
1j97d9Y/4TTXPwpS1z+TH9c/Bj/XP1mm1z/kGdg/3RDYP4HC2D+Nitg/wmHYPxb92D/ZT9k/
JYPZP0GQ2T982tk/pbbZP3en2T9kRNo/wafaP36p2j+2z9o/XWPbPyAI2z/Hgts/XI/bPxuC
3D+IBtw/hb7cP7Cg3D9ds9w/curcPwGR3D9sw90/XfXcP/sK3j8mEt4/aWXeP+Zu3j9Y2t0/
u1HeP5qs3j8ha94/x2LeP/Ip3z8y/N4/JDLfP4C+3z8Q398/s4rfP1cT4D9kkuA/KlzgP2Kc
4D9mIuE/Y4jhPwR/4T+pNOE/PqXhPxiz4T8t/eE/X8HhP68r4j+xYOI/NIfiP7Dk4j9VaeM/
soLiP8GP4j+5peM/xWrjP9Ts4z95eeM/jJbkP+T84z+pD+Q/H0LkP8kY5D89k+Q/EsHkP8KW
5D9tD+U/HtjkPy4D5T8EzuU/CU3mPzUx5j9v3OU/5CDmP2rm5T9XieY/jVbmP+JU5j8N4uY/
x/DmP0d95j+FneY/oUnnP5JL5z8GmOc/DVjnP1Lc5z8T1uc/9+nnP//J5z/J9uc/ZzboP+Oa
6D+ZiOg/E7zoPzLU6D8eFOk/i8TpP0mj6T+Ivek/c77pP8dO6T8dluk/FJHpP2jr6T9Nbeo/
kwrqP+006j8xsuo/ZQDrP8zN6j//G+s/gQPrP6ve6j94k+o/YHHrPzWr6z9Rues/aYXrPyfS
6z/o2+s/TAbsP8gf7D/3Fe0/AM7sP9547D+lu+w/ZsLsP5/z7D/6A+0/3w3tPwaB7T8Wj+0/
5UbtPwEG7T9iYu0/yonuPz1t7j8PNO4/V+vtP+nE7j84ue4/PLnuP1hn7j+dqe4/AnbuPwFD
7z8NK+8/0TbvP1mJ7z8LBO8/t17vP9Mp7z8JXe8/8zPwP8o28D8yEvA/k2rwP06B8D+qmfA/
+vzvP5vh8D+J6fA/IPDwP8YH8T9JZfE/4N/wP3xP8T+qIvE/rYPxP/Yt8T9PM/E/e6rxP/I5
8T+PsvE/4OvxP+RC8j/NuPE/g5fyP8E/8j9WI/I/EU/yPw==</AssayYData></Step><Step><CommonData><SampleLocation>1</SampleLocation><SampleID></SampleID><SampleGroup></SampleGroup><SampleInfo></SampleInfo><SampleRow>F</SampleRow><SamplePlate>1</SamplePlate><WellType>BUFFER</WellType><Concentration>-1</Concentration><ConcentrationUnits>µg/ml</ConcentrationUnits><MolarConcentration>-1</MolarConcentration><MolarConcUnits>nM</MolarConcUnits><MolecularWeight>-1</MolecularWeight><Temperature>25</Temperature><StartTime>3111274</StartTime><AssayTime>60</AssayTime></CommonData><FlowRate>1000</FlowRate><StepType>BASELINE</StepType><StepName>Baseline</StepName><StepStatus>OK</StepStatus><ActualTime>60</ActualTime><CycleTime>0.2</CycleTime><AssayXData Points="300">+t8hRS3jIUVg5iFFlOkhRcPsIUX67yFFKfMhRWD2IUWQ+SFFx/whRfr/IUUpAyJFYAYiRZAJ
IkXDDCJF9g8iRS0TIkVgFiJFkBkiRcMcIkX6HyJFKSMiRVwmIkWQKSJFwywiRfovIkUpMyJF
YDYiRZA5IkXDPCJF9j8iRS1DIkVcRiJFkEkiRcNMIkX2TyJFKVMiRVxWIkWQWSJFw1wiRQJg
IkUpYyJFXGYiRZBpIkXHbCJF+m8iRS1zIkVcdiJFkHkiRcN8IkX2fyJFLYMiRVyGIkWQiSJF
x4wiRfqPIkUpkyJFXJYiRZCZIkXTnCJF9p8iRS2jIkVppiJFkKkiRcOsIkX2ryJFKbMiRVy2
IkWUuSJFw7wiRfa/IkUpwyJFXMYiRZDJIkXHzCJF9s8iRSnTIkVp1iJFkNkiRcPcIkX23yJF
KeMiRbbmIkWQ6SJFx+wiRfbvIkUp8yJFXPYiRZT5IkXD/CJF9v8iRSkDI0VcBiNF6gkjRcMM
I0X6DyNFKRMjRVwWI0WQGSNFwxwjRfofI0UtIyNFXCYjRZApI0XDLCNF9i8jRSkzI0VcNiNF
kDkjRcM8I0X2PyNFKUMjRVxGI0WQSSNFw0wjRfZPI0UpUyNFXFYjRZRZI0XDXCNF9l8jRSlj
I0VcZiNFkGkjRcNsI0X2byNFLXMjRVx2I0WQeSNFw3wjRfZ/I0UpgyNFXIYjRZCJI0XDjCNF
+o8jRSmTI0VcliNFkJkjRcOcI0X2nyNFKaMjRVymI0WQqSNFw6wjRfavI0UpsyNFYLYjRay5
I0XDvCNF9r8jRS3DI0VcxiNFkMkjRdvMI0X2zyNFLdMjRVzWI0WQ2SNFw9wjRfbfI0Up4yNF
XOYjRZDpI0XD7CNF9u8jRSnzI0Vc9iNFlPkjRcP8I0X2/yNFKQMkRWAGJEWQCSRFwwwkRfYP
JEUpEyRFXBYkRZAZJEXHHCRF/h8kRSkjJEVcJiRFkCkkRcMsJEX2LyRFKTMkRVw2JEWQOSRF
wzwkRfY/JEUxQyRFXEYkReFJJEXDTCRF/k8kRSlTJEVgViRFkFkkRddcJEX6XyRFKWMkRVxm
JEWQaSRFw2wkRfZvJEUpcyRFXHYkRZR5JEXDfCRF9n8kRS2DJEVghiRFlIkkRcOMJEX2jyRF
KZMkRVyWJEWUmSRFx5wkRfafJEUpoyRFXKYkRZCpJEXDrCRF9q8kRS2zJEVctiRFkLkkRcO8
JEX6vyRFLcMkRVzGJEWQySRFx8wkRf7PJEUt0yRFXNYkRZDZJEXH3CRF9t8kRSnjJEVp5iRF
kOkkRcfsJEX27yRFKfMkRWD2JEWU+SRFw/wkRfb/JEUpAyVFXAYlRZQJJUXHDCVF9g8lRS0T
JUVgFiVFlBklRcMcJUX6HyVFLSMlRWAmJUWQKSVFwywlRfovJUUtMyVFYDYlRZQ5JUXHPCVF
+j8lRSlDJUVgRiVFlEklRcdMJUX6TyVFYlMlRWBWJUWUWSVFx1wlRfpfJUUtYyVFYGYlRZRp
JUXHbCVF+m8lRS1zJUVgdiVFlHklRcd8JUX6fyVFLYMlRWmGJUWgiSVFx4wlRfqPJUUtkyVF
YJYlRZSZJUXHnCVF</AssayXData><AssayYData Points="300">lFX1P0av9T8DtfU/GkD2P/OO9j/YzvY/69r2Pxdx9j9tNvY/Ten2P66O9j9x7fY/X6n2P1y8
9j/gj/Y/C0f3P1Ts9j9cdPc/ZmD3P9Ay9z/JbPc//9L2P6Vd9z+DBfc/Kbf2P8Cm9j8R0fY/
4XX3P0Ju9z9Ulfc/qgf3Pzk79z86hPc/Mq33PyhF9z9eI/c/fDH3P9+I9z8jfvc/ZHz3P8A5
9z/HNvc/po33PwGK9z+wZvc/vTn3P1Ch9z/YK/c/tJL3P8GC9z9rfPc/Wqj3P+kL9z+9tfc/
nVL3P/4q9z/tkfc/QH/3P+uI9z+4nfc/3n/3PwGX9z8RVfc/xaX3P2GW9z+4LPc/xuL3P52J
9z8OQ/c/19L3P6Ki9z/JPvc/EU33P4oJ9z8wZPc/ndP3PzVi9z9F2fc//P32Py6a9z/ysPc/
m1L3P3gv+D+6sfc/tbz3P3l/9z8bEfg/rZ/3Px669z+bJvc/fxr4P8fT9z8nnPc/7J33P/g1
+D/Lmfc/sDz4P35m9z8/vfc/GoL3P0G09z/8xPc/mcH3P40v+D9EPfc/zX74P/rQ9z8ym/c/
oa73PxQq+D9jPfg/AUn4P58V+D8itfc/DCn4P9BZ+D9zDfg/l8j3P1gr+D/y4/c/xNH3P0YV
+D+oTfg/NYr3P+Tj9z/mO/g/DxH4P1Me+D83/fc/JwD4P/0d+D80Pvg/ZWn4P03u9z+Fffg/
eGv4P2KB9z8Fufc/kOb3P27E+D97tfg/OIv4Pz3v9z/7U/g/2E74P+yk+D9lSvg/dED4P+40
+D87ZPg/Waf4PyLz9z93b/g/K6T4P/BY+D9Ef/g/aLL4P2bh+D9PwPg/IHH4P6wJ+D/htfg/
UVr4P0Dw9z8Mp/g/+fT4P7j+9z+Ozfg/pIT4P2/A+D+QlPg/ygH4P+DB+D/ZWPg/+rv4P80N
+T9wtPg/XqL4P7XN+D9Ysvg/wYv4Pwu4+D+ILvg/0vH4P93q9z8Z7vg/HYr4Pw59+D91G/k/
H3T4Pxvj+D/JI/g/1Qb5PwBW+D+/YPg/8nP4P2px+D+a6Pg/ipP4P3f6+D/Xmvg/e0n4Pxrg
+D9f2/g/NoT4P65J+D8LFvk/unr4Pxdf+D9MFfk/PfH4P7AP+D+BwPg/CR/5P9I8+T/hi/g/
1pv4P99g+D8/jvg/Ws/4P2HR+D/Vrfg/Y7f4P2Qa+T/eUvg/15L4P6YC+D9xYvg/XCP5P06v
+D/c+vg/A1f4P81I+T8qRvk/VcL4P8cE+T+4wvg/VLb4PxbV+D+Cu/g/aY/5Pz4C+T+rCPk/
xRX5P7Lz+D94FPk/iQ75Pzli+T9mHPk/2sT4P4If+T//7fg/z4r4P09z+T8ZPvk/ZFH5PxMj
+D9I8vg/wkX5P9c4+T+iy/k/WAT5P/pT+T8/ofk/xr/4P1EZ+T8bU/k/KfT4P2f2+D9zF/k/
SRz5P/Vu+T+Qufk/TFT5P/lT+T8nJvk/VFL5P9kh+T8t2vk/X+P4P1yM+T+RXPk/izz5P79V
+T9kaPk/Ee/4P7WC+T90Y/k/pE75P3FR+T+nnvk/THT5P18W+T//Jvk/STz5P3t2+T9hGvk/
hFn5P/9m+T8Ef/k/</AssayYData></Step><Step><CommonData><SampleLocation>10</SampleLocation><SampleID>QA013.765M.C1 gp120</SampleID><SampleGroup></SampleGroup><SampleInfo></SampleInfo><SampleRow>F</SampleRow><SamplePlate>1</SamplePlate><WellType>KSAMPLE</WellType><Concentration>-1</Concentration><ConcentrationUnits>µg/ml</ConcentrationUnits><MolarConcentration>62.5</MolarConcentration><MolarConcUnits>nM</MolarConcUnits><MolecularWeight>-1</MolecularWeight><Temperature>25</Temperature><StartTime>3179997</StartTime><AssayTime>180</AssayTime></CommonData><FlowRate>600</FlowRate><StepType>ASSOC</StepType><StepName>Association</StepName><StepStatus>OK</StepStatus><ActualTime>180</ActualTime><CycleTime>0.2</CycleTime><AssayXData Points="900">+p8lRS2jJUVgpiVFlKklRcesJUX6ryVFLbMlRWC2JUWUuSVFx7wlRfq/JUUtwyVFYMYlRZTJ
JUXHzCVF+s8lRS3TJUVg1iVFlNklRcfcJUX63yVFLeMlRWDmJUWU6SVFx+wlRfrvJUUt8yVF
YPYlRZT5JUXH/CVF+v8lRS0DJkVgBiZFlAkmRc8MJkX6DyZFLRMmRWAWJkWUGSZFxxwmRfof
JkUtIyZFYCYmRZQpJkXHLCZF9i8mRS0zJkVgNiZFlDkmRcc8JkX6PyZFLUMmRWBGJkWUSSZF
x0wmRfZPJkUtUyZFYFYmRZBZJkXHXCZF+l8mRS1jJkVcZiZFlGkmRcdsJkX6byZFLXMmRWB2
JkWUeSZFx3wmRfp/JkUtgyZFYIYmRZSJJkXHjCZF+o8mRS2TJkVgliZFlJkmRcecJkX6nyZF
LaMmRWCmJkWUqSZFx6wmRfqvJkUtsyZFYLYmRZS5JkXHvCZF+r8mRS3DJkVgxiZFkMkmRcfM
JkX6zyZFLdMmRVzWJkWU2SZFx9wmRfrfJkUp4yZFYOYmRZTpJkXH7CZF+u8mRS3zJkVg9iZF
kPkmRcP8JkX6/yZFLQMnRWAGJ0WQCSdFxwwnRfoPJ0UtEydFYBYnRZQZJ0XDHCdF+h8nRS0j
J0VgJidFlCknRccsJ0X6LydFLTMnRWA2J0WUOSdFxzwnRfo/J0UpQydFYEYnRZBJJ0XHTCdF
+k8nRS1TJ0VcVidFlFknRcdcJ0X6XydFLWMnRWBmJ0WUaSdFw2wnRfpvJ0UtcydFmnYnRZB5
J0XHfCdF9n8nRSmDJ0VghidFlIknRceMJ0X2jydFLZMnRVyWJ0WUmSdFx5wnRfqfJ0UtoydF
YKYnRZSpJ0XDrCdF+q8nRSmzJ0VctidFlLknRce8J0X6vydFLcMnRWDGJ0WUySdFw8wnRfbP
J0Up0ydFYNYnRZzZJ0XH3CdF9t8nRS3jJ0Vg5idFlOknRcfsJ0X67ydFLfMnRWD2J0WU+SdF
x/wnRfr/J0UtAyhFYAYoRZQJKEXHDChF9g8oRSkTKEVcFihFlBkoRcccKEX2HyhFKSMoRVwm
KEWUKShFxywoRfovKEUpMyhFYDYoRZQ5KEXDPChF+j8oRS1DKEVgRihFkEkoRcNMKEX6TyhF
LVMoRVxWKEWUWShFx1woRfpfKEUtYyhFYGYoRZRpKEXHbChF+m8oRS1zKEVgdihFlHkoRcN8
KEX2fyhFQoMoRWCGKEXZiShFx4woRfqPKEUtkyhFXJYoRZSZKEXHnChF+p8oRSmjKEVgpihF
lKkoRcesKEX6ryhFLbMoRVy2KEWUuShFx7woRfa/KEUtwyhFXMYoRZTJKEXHzChF+s8oRS3T
KEVg1ihFkNkoRcPcKEX63yhFKeMoRVzmKEWU6ShFw+woRfrvKEUt8yhFYPYoRZT5KEXH/ChF
+v8oRS0DKUVcBilFkAkpRccMKUX6DylFKRMpRWAWKUWUGSlFwxwpRfYfKUVKIylFYCYpRZQp
KUXHLClF+i8pRS0zKUVcNilFkDkpRcc8KUX6PylFLUMpRVxGKUWUSSlFx0wpRfZPKUWwUylF
YFYpRZBZKUXDXClF+l8pRS1jKUVgZilFlGkpRcNsKUX6bylFKXMpRWB2KUWQeSlFx3wpRfZ/
KUUpgylFYIYpRZSJKUXDjClF9o8pRSmTKUVclilFlJkpRcecKUX6nylFKaMpRWCmKUWUqSlF
w6wpRfqvKUUtsylFXLYpRZS5KUXDvClF9r8pRS3DKUVgxilFlMkpRcfMKUX2zylFLdMpRWDW
KUWQ2SlF9NwpRfbfKUUt4ylFYOYpRZTpKUXH7ClF+u8pRSnzKUVc9ilFlPkpRcf8KUX6/ylF
NQMqRWAGKkWUCSpFwwwqRfYPKkUtEypFXBYqRZQZKkXDHCpF9h8qRS0jKkVgJipFlCkqRcMs
KkX6LypFLTMqRWA2KkWUOSpFxzwqRfo/KkUpQypFXEYqRZRJKkXHTCpF9k8qRS1TKkVcVipF
kFkqRcdcKkX6XypFKWMqRVxmKkWUaSpFw2wqRfZvKkUpcypFCHcqRZB5KkXDfCpF9n8qRSmD
KkVchipFkIkqRcOMKkX2jypFLZMqRWCWKkWUmSpFx5wqRfafKkUtoypFYKYqRZCpKkXHrCpF
9q8qRS2zKkVctipFlLkqRcO8KkX6vypFLcMqRVzGKkWUySpFx8wqRfrPKkUt0ypFYNYqRZTZ
KkXD3CpF+t8qRS3jKkVg5ipFkOkqRcPsKkX27ypFLfMqRVz2KkWU+SpFw/wqRfr/KkUpAytF
YAYrRZQJK0XDDCtF9g8rRSkTK0VgFitFlBkrRcMcK0X2HytFLSMrRWAmK0WUKStFxywrRfYv
K0UtMytFYDYrRZA5K0XDPCtF+j8rRSlDK0VgRitFlEkrRcNMK0X6TytFLVMrRVxWK0WUWStF
x1wrRfZfK0UtYytFXGYrRZRpK0XDbCtF+m8rRSlzK0VcditFlHkrRcN8K0X2fytFKYMrRWCG
K0WQiStFx4wrRfaPK0UpkytFYJYrRZSZK0XbnCtF+p8rRSmjK0VcpitFkKkrRcOsK0X2rytF
KbMrRVy2K0WUuStFw7wrRfa/K0UpwytFXMYrRZDJK0XDzCtF9s8rRUrTK0Vg1itFkNkrRcfc
K0X23ytFLeMrRVzmK0WU6StFw+wrRfbvK0Up8ytFXPYrRZD5K0XH/CtF+v8rRSkDLEVcBixF
lAksRcMMLEX2DyxFKRMsRVwWLEWQGSxFwxwsRfYfLEUpIyxFXCYsRZApLEXDLCxF+i8sRX8z
LEVgNixFkDksRcM8LEX2PyxFKUMsRVxGLEWQSSxFw0wsRfZPLEUpUyxFXFYsRZBZLEXHXCxF
+l8sRSljLEVcZixFkGksRcdsLEX2byxFKXMsRVx2LEWQeSxFx3wsRfZ/LEUtgyxFXIYsRZCJ
LEXDjCxF9o8sRSmTLEVclixFlJksRcOcLEX2nyxFKaMsRWCmLEWUqSxFx6wsRfavLEUpsyxF
YLYsRZS5LEXDvCxF9r8sRSnDLEVcxixFlMksRcfMLEX2zyxFLdMsRVzWLEWU2SxFx9wsRfbf
LEUt4yxFXOYsRZDpLEXH7CxF9u8sRS3zLEVc9ixFkPksRcP8LEX2/yxFKQMtRVwGLUWQCS1F
wwwtRfYPLUUpEy1FXBYtRZQZLUXDHC1F+h8tRSkjLUVgJi1FkCktRcMsLUX2Ly1FLTMtRVw2
LUWQOS1FwzwtRfY/LUUpQy1FXEYtRZBJLUXDTC1F9k8tRSlTLUVcVi1FlFktRcdcLUX2Xy1F
LWMtRVxmLUWQaS1FBG0tRfZvLUUtcy1FXHYtRZR5LUXDfC1F9n8tRS2DLUVghi1FlIktRcOM
LUX2jy1FLZMtRWCWLUWQmS1Fw5wtRfafLUUpoy1FXKYtRZCpLUXDrC1F9q8tRSmzLUVcti1F
kLktRcO8LUUCwC1FKcMtRVzGLUWUyS1Fw8wtRRvQLUUt0y1FXNYtRZTZLUXH3C1FF+AtRS3j
LUVc5i1FkOktRcPsLUX67y1FKfMtRVz2LUWQ+S1Fw/wtRfr/LUUpAy5FXAYuRZAJLkXDDC5F
9g8uRSkTLkVcFi5FkBkuRcMcLkX2Hy5FKSMuRVwmLkWQKS5FwywuRfYvLkUpMy5FXDYuRZA5
LkXDPC5F9j8uRSlDLkVcRi5FkEkuRcNMLkX2Ty5FKVMuRVxWLkWQWS5Fw1wuRfZfLkUpYy5F
XGYuRZRpLkXHbC5F+m8uRS1zLkVcdi5FkHkuRcN8LkUngC5FKYMuRVyGLkWQiS5Fw4wuRfqP
LkUtky5FXJYuRZCZLkXDnC5F9p8uRSmjLkVcpi5FkKkuRcOsLkX2ry5FKbMuRVy2LkWUuS5F
w7wuRfa/LkUtwy5FYMYuRZDJLkXDzC5F9s8uRTXTLkV91i5FkNkuRcPcLkX23y5FKeMuRVzm
LkWU6S5Fw+wuRfbvLkUt8y5FXPYuRZD5LkXH/C5F9v8uRSkDL0VcBi9FlAkvRcMML0X2Dy9F
KRMvRWAWL0WQGS9FwxwvRfYfL0UpIy9FXCYvRbApL0XDLC9F+i8vRSkzL0VgNi9FkDkvRcM8
L0X6Py9FKUMvRWBGL0WUSS9Fx0wvRfZPL0UpUy9FYFYvRZBZL0XHXC9F9l8vRSljL0VgZi9F
kGkvRcNsL0X2by9FKXMvRWB2L0WUeS9Fw3wvRf5/L0Uxgy9FYIYvRZCJL0XDjC9F+o8vRU6T
L0Vgli9FlJkvRcecL0X6ny9FLaMvRWCmL0WUqS9Fx6wvRfqvL0VGsy9FYLYvRZS5L0XHvC9F
+r8vRS3DL0Vgxi9FlMkvRcfML0X6zy9FLdMvRWDWL0WU2S9Fx9wvRfrfL0Ut4y9FYOYvRZTp
L0XH7C9F+u8vRS3zL0Vg9i9FlPkvRcf8L0X6/y9FLQMwRWAGMEWUCTBFxwwwRfoPMEUtEzBF
ZBYwRZQZMEXHHDBF+h8wRS0jMEVgJjBFlCkwRccsMEX6LzBFLTMwRWA2MEWUOTBF6DwwRS9A
MEUtQzBFYEYwRZRJMEXHTDBF+k8wRS1TMEVgVjBFlFkwRcdcMEX6XzBFg2MwRWBmMEWUaTBF
Xm0wRfpvMEUtczBFYHYwRZR5MEXHfDBF+n8wRS2DMEVchjBFlIkwRceMMEX6jzBFLZMwRWCW
MEWUmTBFx5wwRf6fMEUpozBFYKYwRZSpMEXHrDBF+q8wRS2zMEVgtjBFlLkwRce8MEX6vzBF
LcMwRWDGMEWUyTBFx8wwRfrPMEUt0zBFYNYwRZTZMEXH3DBF</AssayXData><AssayYData Points="900">R8n4P/579z8n7PY/yzD2P58f9T+eyvQ/62n0P/b38z/iTPM/K/PyPwMk8j9ARvI/zc7xP2wV
8j+IgfE/ZkXxPwhF8T/luPE/ca3xP5pF8T/oSvE/1ULxP/+d8D/3wfA/z1zxP0Ql8T+T7vA/
HfHwPyC18D8q3/A/MTDwP13I8D/YbfA/KN3wP8Y28T/TgPA/52rxP/u18D9wgPA/Je/wP2m4
8D8M7fA/WE/xP4gf8T9Lt/A/3SDxP8qo8D94xvA/KZzwP+nm8D9SmPE/4F7xP4dU8T+w/vA/
5j/xP78S8T9/b/E/Vw7xP3FM8T+WiPE/nnjxP4xe8T+GDfE/W2zxP6uP8T+lQfE/CC/xP6tE
8T/+8vE/AH/xP++w8T8VovE/jZ3xPwWa8T9AnvE/Hf7xP5OJ8T/KIfI/Ns/xPz2L8T9gZPE/
JuHxP8aZ8T/l8PE/TAzyPw+p8T8D4vE/arLxP7r08T9YRvI/eOXxP3198j+bTvE/iobxPz0L
8j9OkPE/bRTyP8kQ8j9tovE/1MLyP2Aa8j+iDPI/5CPyP+Nn8j/FK/I/+xryP/zk8T9aTPI/
nK/yPx8O8j8/I/I/aonyPxes8j9jz/I/vEryP+EA8z+7dfI/h2fyP2hI8j9YkPI/3h/zP2zc
8j+O3PI/lSjyPwzU8j/o8vI/pVvyPxyg8j/n9vI/daDyP/vl8j8eVPM/W67yP3eu8j/MJ/M/
0KfyP3gR8z+LIPM/h/fyPxEb8z+FuPI/hJzzP2be8j8DBPM/Cg/zP+pf8z8pcvM/BCHzP6U+
8z8Ag/M/1XrzP1MO8z/4/vI//CvzP4c68z+zvvM/bFzzPzDs8j9JfPM/hsDyP/GO8z9mA/M/
5/zyP4W+8j8YQPQ/DkXzP5Tl8j+SDfQ/vtnzP6J78z+NWPM/6ILzP1d88z/S8fM/XiPzP+Dz
8z/MavM/CCnzP3KI8z9MyvM/bgnzPy2U8z+qFPQ/Gh/0P6GC8z89OvQ/nInzP8GC8z+vJfQ/
chr0Pwqt8z9kzvM/XsTzP5eP8z9gb/M/Hxf0P4co9D9V5fM//ZDzPyRr9D9z2PM/a+7zP0uO
8z8DR/Q/rpLzP+VA9D8U5PM/sJjzP+4x9D8y8PM/DA/0PxTy8z9w4vM/JCb0Pz7A8z+et/M/
1gD0P/h29D+8x/M/lkb0Pyly9D8S9vM/oD30P6bR8z8AgPQ/H570P3F09D8H/fM/Hff0P7kx
9D8sOvQ/jlD0P8Va9D/TLvQ/Bb/0P8VL9D960vM/qfzzPzrt9D9Cv/Q/lb70PzZ49D9JqvQ/
uuzzP7uH9D/2DfQ/j3D0P0g69D+qVvQ/5Mr0P2Ek9T+x9PM/d1n0Pz7D9D/R9vQ/Mi70P3K4
9D/wFPQ/l5z0PyJn9D8h+/Q/ROH0P5px9D8p6/Q/+H31P5/l9D9X/fQ/ftT0P2Qe9T89YfU/
/sX0P9gx9T85sPQ/u/T0P32j9D+hnvQ/DvD0P+qo9D9ETfU/pTX1P2H59D+N6vQ/WVr1P7Cq
9T9kL/U/cO30PzPY9D9mgvQ/9PP0P/op9T85YPU/R6L0P5ef9T+9RPU/qB71P0Xr9D9s1vQ/
5h31P1Ys9T8n1PQ/TUL1P+M+9T9m5/Q/EGb1PyAS9T/7/vQ/PcP1P5TN9D/XYPU/EVT1P8wC
9T/N3fQ/RDj1PzIV9T9GkPQ/rpH1P0gJ9T+HNvU/BWL1P7o89T+bTPU/np31PxSk9T+0WvU/
Wmn1P0uR9T+XevU/W0D1P4k19T+QOfU/hGv1P7Vx9T86rPU/aZH1PxPU9D+vjvU/Xln1Pz2K
9T+SMfU/Ms/0P0FH9T+27/U/h4r1Pysc9T+vWfU/Zon1P/pq9T9pvfU/Kvr0P5On9T8ELfU/
m2z1P7439T/uTvU/Cnv1Pxuo9T93lPU/z931P0If9j8BC/Y/bKv1P3cz9T+YqvU/wM/1PxZd
9T/Kl/U/HJ71P53i9T9pqvU/N5v1P2Hb9T/lF/Y/8If1P4Mh9j8vCPY/t5X1P+Lb9T/FBfY/
GAD2P9qm9T/yy/U/ut/1P3nN9T/zI/Y/4Vj2PyNO9j/fqPU/pA32P0XD9T8zHfY/6NL1P+z9
9j8SWPY/P+L1P5p09j8rwvU/llb2P8ef9T9uqPY/AAv2P+mg9j+EHvY/KAT2P5Ym9j+gFfY/
EAP2P5+b9T97o/U/6J/2Pxwk9j+0Evc/ZEr2PyUT9j+g0vU/g+T1P3Zj9j9GFfY/1DL2P6so
9j835PU/9NL1P0k89j/XSPY/vk/2P1Az9j9sZvU/DlD2P11k9j+YqfY/s/D2PwSU9j8X/PU/
YVr2P2xG9j8bTPY/8272P9809j88c/Y/srT2P6cn9j88ZPY/zp32P/Ob9j8NtPY/Fa/1P0jy
9j908/U/Y6P2P1Cp9j8x0/Y/qkX2P6aX9j8AU/Y/sir2P6Y/9j/yW/Y/NcL2P5ni9j+XW/Y/
gEb3Pz5e9j/8qfY/28r2P85r9j8gXPY/+Ib2P1SI9j+UlfY/NLD2P9yW9j/NuPY/x432P3In
9j8LyPY/4ND2PzkA9z8JY/Y/lnT2PxiR9j9+tvY/6nj2P+FR9j+v7PY/fJz2P9Dv9j8SpPY/
gnL2P2gC9z/OcPY/gvr2PyLe9j+rwvY/96X2P18M9z8nAvc/08H2Pw2x9j/LrfY/xVj3P+wf
9z9/hfc/1fD2P2Jz9z/aHfc/UhD3P1K49j+y1vY/HE/2P05W9z8xG/c/v9L2PyZF9z/hQ/c/
3Sn3P3N89j8KH/c/Y7L2PzrQ9j8oJfc/q3n3P/qf9j8icvc/kCL3P/F39z/anPc/R/72Pyly
9z8pCvc/Fa73P8O+9z/YC/c/JaT3P/cz9z9Jcvc/Th/3PwIp9z+y2fY/TOD3P5YM9z+NTfc/
Liv3P2tW9z/5N/c/7Gz3Pzd49z8N4vc/WX73P0qJ9z9G6/Y/PVT3P/8M9z+yLvc/sE33P6dW
9z8jGfc//kX3P7Oq9z9AL/c/7av3P05T9z+aZ/c/OHz3P/3h9z+0kvc/B6T3Pxmi9z/lXvc/
Tej3P/k59z9sRfc/XFT3P/xm9z+/T/c/h9b2P3mx9z9pevc/3Bf3Pxei9z/KEPc/LfL3P5zG
9z9W0/c/muT3P0b69z+dhPc/v0b3P/bI9z91W/c/XPD3P8hU9z8oc/c/VEb3PwI5+D9XpPc/
aMD3P7Wr9z/rgfc/1vn3PxiA9z+/FPc/r7j3P+WR9z8PAfg/g/z3P62c9z/jufc/eiX4P54Z
+D8/Xvc/UMT3P4hK9z/B3Pc/Hrn3P9P89z9iBfg//yL4P13v9z83I/g/Tsb3P16c9z8ACfg/
j/b3P66I9z8iu/c/z8f3P+8y+D+bafg/xVD4P3qo+D/D3fc//Tf4P7sY+D9itvc/u/73P92G
9z9/ovc/eC74PwgL+D/cmfc/CZv4Pyv+9z9zivg/tSf4P7X29z+APvg/T8H3P+d69z+xq/c/
cJb4P0De9z9Bcvg/rXT4Pwky+D/inPg/ig34Px4y+D9jAvg/mbr3P524+D9tf/g/pYD4PxEn
+D/5Rvg/BQr4P5YV+D91IPg/JjL4P6vO9z85Dfg/oyr4P/m0+D8D/Pc/d9b3P9jW9z8invg/
4474Pwg3+D8IQPg/ATP4P/9H+D9YLfg/fSr4Py0F+D9NsPc/NpP4P+sI+D+Xdvg/DbH4P3xC
+D+ii/g/pyf4P+59+D/UVPg/5Uz4P19A+D8d5fg/gzD4Pysw+D/LNfg/vFX4P34w+D+Wpvg/
mnX4PwNN+D/2Rvg/S9P4P5Q9+D8HSvg/fb34P6yU+D8esPg/ODz4P7Bi+D88Dvg/baP4P0i3
+D8Mavg/kBv4P2CB+D/w7Pg/owX4P9BH+D/xHvg/HDP4P/bK+D+1Efk/86/4P0TH+D/j6/g/
M674P5KJ+D9YFPk/ZZj4Pxn09z/Avfg/39X4P06j+D94//c/jOz4P4CA+D+IaPg/0Y34P6qp
+D8f8/g/EvD4P/qH+D/4a/k/t1f5Pwnj+D+zzPg/HvX4P0vP9z/vhfg/pCD4PzF9+D+Muvg/
5Of4P5n/+D8d5fg/gtT4Pyln+D8BB/k/bpj4P9ZA+D+vQvk/LSD5P2wv+T/eM/k/+B35P0sI
+T8OFfk/OU35P/jQ+D+40Pg/jMP4P4On+D+STPk/INn4P0FS+D9v8Pg/J674P55e+D+fsvg/
ihr5P4tS+T+xqvg//L/4P7V0+D9m3vg/FNj4P4YL+T/cqPg/1Kb4P0AH+T/ayvg/cxr5PyzX
+D/TGfk//v74Pzit+D+mDPk/svD4P5T2+D8D9vg/V8v4P4u3+D9jP/k/L7H4P110+T8xe/g/
fm35P1Ul+T9qDPk/OAn5P2/N+D9XFfk/x+b4P8jL+D/28fg/JZn5Px4M+T/K8/g/t/34P86p
+T+gDPk//IH5P1sv+T/WK/k/CHn5P8vF+D9ee/k/N4n5P2u3+T+lK/k/mab4P7QH+T9IP/k/
YOr5P08j+T/H8vg/mbH5Pzhb+T9PwPg/aXH5P0fW+T8nbPk/5nT5PwB3+T/sEfk/CpP5Pz+c
+T8WLvk//cH5P3fq+T/gT/k/wXf4P+az+T/pmvk/vrT5P+FH+T+wDfo/rMP5PwZj+T8iJ/k/
lPz4P5DN+D+WEPk/YzD5PyWw+T/NP/k/i+v4P+js+T+v4vg/nJP5PwEp+T+oyfk/fk35Pxi8
+T9jevk/t7v5Pzjo+T94JPk/LIX5P+ys+T89afk/Amn5P0NM+T+Q1vk/MST5P3xE+T/c+fg/
ZEP5P4Ne+T9Ix/k/R1/5P5Av+T+NtPk/0jP5P/9l+T8L8/g/</AssayYData></Step><Step><CommonData><SampleLocation>1</SampleLocation><SampleID></SampleID><SampleGroup></SampleGroup><SampleInfo></SampleInfo><SampleRow>F</SampleRow><SamplePlate>1</SamplePlate><WellType>BUFFER</WellType><Concentration>-1</Concentration><ConcentrationUnits>µg/ml</ConcentrationUnits><MolarConcentration>-1</MolarConcentration><MolarConcUnits>nM</MolarConcUnits><MolecularWeight>-1</MolecularWeight><Temperature>25</Temperature><StartTime>3369078</StartTime><AssayTime>180</AssayTime></CommonData><FlowRate>600</FlowRate><StepType>DISASSOC</StepType><StepName>Dissociation</StepName><StepStatus>OK</StepStatus><ActualTime>179.999</ActualTime><CycleTime>0.2</CycleTime><AssayXData Points="900">+t8wRS3jMEVg5jBFkOkwRcPsMEX27zBFLfMwRXH2MEWQ+TBFw/wwRfb/MEUpAzFFXAYxRZAJ
MUXDDDFF9g8xRSkTMUVgFjFFkBkxRcMcMUX2HzFFKSMxRVwmMUWcKTFFxywxRfYvMUUtMzFF
XDYxRZQ5MUXDPDFF+j8xRSlDMUVcRjFFkEkxRcNMMUX2TzFFKVMxRcNWMUWQWTFFw1wxRfpf
MUUpYzFFYGYxRZBpMUXDbDFF9m8xRTVzMUVcdjFFnHkxRcN8MUX2fzFFLYMxRVyGMUWQiTFF
w4wxRfaPMUUpkzFFXJYxRZCZMUXHnDFF+p8xRSmjMUVgpjFFkKkxRcOsMUX2rzFFKbMxRVy2
MUWUuTFFx7wxRfa/MUUpwzFFXMYxRZDJMUXHzDFF9s8xRSnTMUVc1jFFkNkxRcfcMUX23zFF
KeMxRVzmMUWU6TFFw+wxRUjwMUUp8zFFXPYxRZD5MUXD/DFF9v8xRSkDMkVcBjJFkAkyRccM
MkX2DzJFKRMyRVwWMkWQGTJFxxwyRfYfMkUpIzJFXCYyRZQpMkXDLDJF9i8yRS0zMkVgNjJF
kDkyRcM8MkX2PzJFLUMyRVxGMkWUSTJFx0wyRfZPMkUpUzJFXFYyRZhZMkXDXDJF+l8yRSlj
MkVcZjJFkGkyRcNsMkX2bzJFKXMyRVx2MkWgeTJFw3wyRfZ/MkUpgzJFXIYyRZCJMkXDjDJF
9o8yRUaTMkVcljJFkJkyRcecMkU3oDJFKaMyRVymMkWUqTJFw6wyRfqvMkUpszJFXLYyRZC5
MkXDvDJF+r8yRS3DMkVcxjJFkMkyRcfMMkX2zzJFLdMyRVzWMkWk2TJFw9wyRfbfMkUp4zJF
XOYyRaDpMkXH7DJF+u8yRS3zMkVc9jJFkPkyRcP8MkX2/zJFSgMzRVwGM0WUCTNFxwwzRfYP
M0WwEzNFYBYzRZQZM0XDHDNF9h8zRS0jM0VgJjNFkCkzRcMsM0X6LzNFLTMzRWQ2M0WQOTNF
wzwzRfo/M0UpQzNFXEYzRZBJM0XHTDNF9k8zRSlTM0V5VjNFlFkzRcdcM0X2XzNFKWMzRWBm
M0WUaTNFx2wzRfpvM0UpczNFXHYzRZR5M0XHfDNF9n8zRSmDM0VghjNFlIkzRcOMM0X2jzNF
LZMzRWCWM0WUmTNF/JwzRfqfM0UtozNFYKYzRZSpM0XHrDNF+q8zRS2zM0VgtjNFlLkzRce8
M0X6vzNFKcMzRWDGM0WUyTNFx8wzRfrPM0Ut0zNFYNYzRZTZM0XH3DNF+t8zRS3jM0Vg5jNF
lOkzRcfsM0X+7zNFLfMzRWD2M0WU+TNFx/wzRfr/M0UtAzRFYAY0RZQJNEXHDDRF+g80RS0T
NEVgFjRFlBk0RcccNEX6HzRFLSM0RWkmNEWUKTRFxyw0RfovNEUtMzRFkjY0RZQ5NEXHPDRF
+j80RS1DNEVgRjRFlEk0RcdMNEUKUDRFLVM0RWBWNEWUWTRFx1w0RfpfNEUtYzRFXGY0RZRp
NEXHbDRF+m80RS1zNEVgdjRFlHk0Rcd8NEX6fzRFLYM0RW2GNEWQiTRFx4w0RfqPNEUtkzRF
YJY0RZSZNEXHnDRF+p80RS2jNEVgpjRFlKk0RcesNEVAsDRFLbM0RWC2NEWUuTRFx7w0Rfq/
NEUtwzRFYMY0RZTJNEXHzDRF+s80RS3TNEVg1jRFlNk0RcfcNEX63zRFLeM0RWDmNEWU6TRF
x+w0RfrvNEUt8zRFYPY0RZT5NEXH/DRF+v80RToDNUVgBjVFlAk1RccMNUX6DzVFLRM1RWAW
NUWUGTVFxxw1RfofNUUtIzVFYCY1RZQpNUXHLDVF+i81RS0zNUVcNjVFlDk1Rcc8NUX6PzVF
LUM1RWBGNUWUSTVFx0w1RfpPNUUtUzVFYFY1RZRZNUXHXDVF+l81RS1jNUVgZjVFlGk1Rcds
NUX6bzVFLXM1RWB2NUWUeTVFx3w1Rfp/NUUpgzVFYIY1RZSJNUXHjDVF+o81RS2TNUVgljVF
lJk1RcecNUX6nzVFVqM1RWCmNUWUqTVFw6w1RfavNUUtszVFYLY1RZC5NUXHvDVF+r81RS3D
NUVgxjVFlMk1RcPMNUX2zzVFKdM1RVzWNUWU2TVFx9w1RfrfNUUt4zVFYOY1RZTpNUXD7DVF
M/A1RWfzNUVg9jVFlPk1Rc/8NUX2/zVFKQM2RWAGNkWUCTZFzww2RfYPNkUtEzZFYBY2RZAZ
NkXHHDZF+h82RS0jNkVgJjZFkCk2RccsNkX6LzZFLTM2RWA2NkWUOTZFxzw2RfY/NkU1QzZF
YEY2RZBJNkXHTDZF9k82RS1TNkVcVjZFlFk2RcdcNkX2XzZFLWM2RWBmNkWUaTZFw2w2Rfpv
NkUtczZFYHY2RZx5NkXHfDZF+n82RS2DNkVchjZFlIk2RcOMNkX2jzZFLZM2RWCWNkWUmTZF
w5w2RfafNkUpozZFYKY2RZSpNkXDrDZF+q82RS2zNkVctjZFkLk2Rce8NkX6vzZFLcM2RWDG
NkWUyTZFx8w2RfrPNkUt0zZFbdY2RZTZNkXH3DZF9t82RSnjNkVg5jZFlOk2RcPsNkX67zZF
LfM2RVz2NkWU+TZFw/w2Rfr/NkUpAzdFaQY3RaAJN0XHDDdF+g83RS0TN0VgFjdFkBk3Rccc
N0X2HzdFLSM3RWAmN0WUKTdFxyw3RW0wN0UpMzdFYDY3RZQ5N0XHPDdF+j83RS1DN0VcRjdF
lEk3RRVNN0X6TzdFKVM3RWBWN0WUWTdFx1w3RfZfN0UtYzdFYGY3RZRpN0XHbDdF+m83RUZz
N0V1djdFlHk3Rcd8N0X2fzdFKYM3RW2GN0WUiTdFx4w3RfqPN0UpkzdFXJY3RZSZN0XHnDdF
9p83RSmjN0VgpjdFkKk3RcesN0X2rzdFKbM3RVy2N0WUuTdFx7w3Rfq/N0UtwzdFYMY3RZTJ
N0XHzDdF+s83RS3TN0Vg1jdFlNk3RTHdN0X63zdFLeM3RVzmN0WU6TdFx+w3RfbvN0U+8zdF
YPY3RZT5N0XH/DdF9v83RS0DOEVcBjhFkAk4RcMMOEX6DzhFLRM4RWAWOEWQGThFwxw4Rfof
OEUpIzhFXCY4RZQpOEXDLDhF+i84RS0zOEVcNjhFtDk4Rcc8OEX2PzhFLUM4RWBGOEWUSThF
x0w4RXFQOEUpUzhFXFY4RZRZOEXHXDhF9l84RS1jOEVgZjhFlGk4RcNsOEX2bzhFLXM4RVx2
OEWUeThFx3w4RfZ/OEUtgzhFYIY4RZSJOEXDjDhF+o84RSmTOEWJljhFlJk4RcecOEX2nzhF
KaM4RVymOEWUqThFw6w4RfqvOEUtszhFYLY4RZC5OEXDvDhF9r84RS3DOEVgxjhFkMk4RcPM
OEX6zzhFLdM4RWDWOEWU2ThFw9w4RfbfOEUt4zhFXOY4RZTpOEXX7DhF+u84RS3zOEVg9jhF
tPk4RcP8OEX2/zhFKQM5RVwGOUUGCjlFwww5RfoPOUUtEzlFYBY5RZQZOUXDHDlF+h85RToj
OUVgJjlFlCk5RdMsOUX2LzlFKTM5RWA2OUWUOTlF7Dw5Rfo/OUUpQzlFXEY5RZBJOUXDTDlF
9k85RS1TOUVcVjlFlFk5RcNcOUX6XzlFKWM5RWBmOUWQaTlFx2w5RfpvOUUtczlFXHY5RZR5
OUXHfDlF9n85RS2DOUVchjlFlIk5RceMOUX2jzlFSpM5RVyWOUWUmTlFx5w5RfqfOUUpozlF
XKY5RZCpOUXHrDlFArA5RSmzOUVctjlFkLk5RcO8OUX2vzlFLcM5RWDGOUWUyTlFx8w5RfbP
OUUt0zlFXNY5RZTZOUXH3DlF9t85RSnjOUVc5jlFkOk5RcPsOUX67zlFKfM5Rab2OUWQ+TlF
w/w5Rfb/OUUtAzpFYAY6RZAJOkXLDDpF9g86RS0TOkVgFjpFkBk6RcccOkX2HzpFLSM6RWAm
OkWUKTpFxyw6RfYvOkUpMzpFXDY6RZA5OkXDPDpF+j86RSlDOkVcRjpFkEk6RcNMOkX2TzpF
TlM6RWBWOkWQWTpFw1w6RfZfOkUtYzpFXGY6RZBpOkXDbDpF+m86RS1zOkVcdjpFlHk6Rcd8
OkX2fzpFKYM6RVyGOkWUiTpFw4w6RfaPOkUtkzpFYJY6RZCZOkXDnDpF9p86RS2jOkVcpjpF
lKk6RcesOkX2rzpFKbM6RWC2OkWQuTpFw7w6Rfa/OkUpwzpFXMY6RZDJOkXDzDpFCtA6RS3T
OkVc1jpFkNk6RcPcOkX63zpFLeM6RVzmOkWQ6TpFw+w6RfbvOkUp8zpFXPY6RZD5OkXD/DpF
9v86RSkDO0VcBjtFkAk7RcMMO0X2DztFKRM7RWkWO0WQGTtFwxw7RQ4gO0UtIztFZCY7RZAp
O0XDLDtF9i87RSkzO0VgNjtFkDk7RcM8O0X2PztFKUM7RVxGO0WQSTtFw0w7RfZPO0UpUztF
YFY7RZBZO0XDXDtF9l87RS1jO0VcZjtFkGk7RcdsO0X2bztFLXM7RVx2O0WUeTtFw3w7RfZ/
O0VGgztFXIY7RZSJO0XDjDtF9o87RTqTO0VcljtFkJk7RcOcO0X2nztFQqM7RVymO0WQqTtF
w6w7RfavO0UpsztFXLY7RZC5O0XDvDtF9r87RS3DO0VcxjtFkMk7RcfMO0X2zztFKdM7RVzW
O0WY2TtFx9w7RfrfO0Ut4ztFYOY7RZTpO0XH7DtF+u87RSnzO0Vg9jtFlPk7RcP8O0X2/ztF
KQM8RVwGPEWQCTxFwww8RfYPPEUpEzxFXBY8RZAZPEXDHDxF</AssayXData><AssayYData Points="900">2Mn4P6d/+T+fKvs/RfT7P9Z7/T8MM/4/Ztb+P4SH/z8JzP8/wD0AQFszAEC0dABAOLYAQLFs
AEBroABAg8UAQPmkAECVuABAgvUAQHz8AECI6QBAMdwAQEnaAECw0wBAv+EAQEBrAUCNNAFA
c+YAQNb9AEC47wBAWTcBQJYkAUDB8ABAv+oAQDzrAECoBgFAOKwAQJXDAECIFwFAbP4AQF/q
AEC62QBA1tkAQGrBAEAlrQBAzNAAQC+yAECdqQBA5OgAQP+6AEAO1QBAxvQAQETpAEAg6QBA
+/IAQCW7AECS1QBAIogAQLDgAEBMCQFAorMAQG/TAEDF2wBAo8MAQB3QAEAEwQBAo5AAQP7H
AEAFrwBAHI8AQLifAEBR5gBAfcIAQD3DAEAmbwBA+uAAQBkqAUB4qABAKXEAQCfPAEAxyABA
NLUAQBukAEALqwBAFosAQCacAECD7wBAIa0AQPblAECR1wBAuJUAQCzGAECJPwBABq0AQJn5
AECfugBAjp0AQG9rAEDagABAxtEAQB+PAEDgtABAmZMAQHFvAEDEtABA8aEAQAvFAEB3jgBA
BpkAQFaIAED/iQBAI2sAQDniAEBbigBAFqwAQGpXAEDWiABA+LQAQGmlAECovABAoc0AQHCH
AEB1hQBAEZwAQNBxAEDgYABAG8EAQL1uAEDKqQBAKKcAQN6uAEAdbwBABJMAQOi8AEBSfgBA
zYEAQPvTAEARtQBAOlAAQL71AEB4lABAaMUAQH2OAECrcQBA9KgAQPykAED3egBALJ4AQB2Q
AEA4SABA/00AQIakAEAeuQBAi2gAQMWvAED7pgBAS5gAQHymAEAGZwBAb5oAQMeHAEAzmgBA
WJIAQHqcAECknABAlbgAQNKHAEAghQBAyZkAQK82AEDMmABAy5gAQE/QAEA+vQBA0bEAQI/r
AEDfpwBAMJUAQEx3AEBAhgBAopkAQHmAAEC1zgBAxYQAQLmwAEBApABAr2oAQMe3AEANdQBA
1rsAQA9VAEDfkgBAcU8AQFxEAEBLSwBAeVQAQJGYAEDVlQBA4n4AQKtnAEDabgBAj6AAQMRZ
AEBVmwBA7FMAQC5VAEAskgBAUHMAQP2AAEBBJgBA1HMAQD12AECligBAwZ8AQICEAEClWwBA
NXAAQCu5AEAdnwBAoZ8AQCVvAEAImwBA3LUAQDZQAECqVgBAEkEAQH2IAEBtbgBAmZAAQOWC
AEBsegBA8sgAQMrhAEBF1wBA54IAQFF9AED8YgBAqA0AQOVhAEApigBAXXUAQDinAEB6iABA
fngAQKBtAEBhnwBAJnEAQL+BAEApWABAma0AQCRZAEDgWABAFHgAQDJzAEA6uABAYW8AQMkf
AEBroABAZnkAQOOBAEAJlgBAsXwAQJJqAEBtIwBA1WYAQCimAEDLkQBAwrcAQLtMAEAETQBA
94cAQNKaAEBWcQBA42oAQE+RAEDDkQBAXcMAQEBAAED+ggBAh3MAQBzLAEASZgBADmwAQJ1Y
AEBPZwBAxHkAQM5/AECrggBA9WkAQEOBAEDhJABA8mYAQA5rAEAzSwBANoQAQFebAEDoogBA
tX0AQG49AEDDUwBAmbcAQDpqAEDvewBAEFgAQM7DAEB8hQBAcWkAQAeSAECZjwBAhIMAQKpo
AEC1KABArzgAQFhSAEDsjQBAmpcAQJlLAEDVagBA4m4AQPpXAEA8RABAh6kAQMGLAEA+iABA
D7IAQOCPAED7jABAuWwAQMeHAEAvPwBAzbkAQOZSAEAaZQBA/30AQEWEAEB8fwBAeUwAQIWf
AEDEdwBAvVUAQMmTAECocQBAjZwAQPahAEBBcwBAnq8AQGuBAECGlQBAZGYAQF2FAECJWgBA
jGkAQOqRAEAZxABACIMAQDWTAEAqsgBAe6UAQHOvAEAYWQBAMroAQFpgAEBKcQBA1jcAQJue
AEB+dwBA8mkAQG9FAEDWQgBA9HkAQJZ1AED1fQBAelQAQHB9AEBztABA97kAQEdRAEAGkgBA
wagAQB+LAEACbgBAdYwAQP5/AED6fQBA+rgAQKt+AECsWQBA7IYAQGSLAEC4igBA/4AAQJXC
AECTjABAolsAQHadAEA+1ABATGkAQGx1AEDA0wBAxlUAQDybAEBXtABAH5UAQFKPAEB6gABA
KIUAQDVdAEDVzwBAnqQAQCx0AEDjVwBAGIgAQAFhAED2mQBAwT8AQBOIAEAuqQBAU9wAQGLE
AEC1jQBAv5wAQK6SAEB2dQBAzWEAQO+hAED1pgBA4zQAQFi7AEAIfwBAqG4AQOaQAED8vABA
MHoAQORkAEAGkABAJpQAQAZ2AEBoTABAnW8AQNGKAEBAtABAbz8AQEqaAEBVlABAzo8AQJl5
AEA6gABAEk0AQAiMAECMqQBArFoAQI1IAECTlgBAUmUAQIChAEDehABA21sAQAqOAECaiQBA
wl0AQINrAEBVdABAF7gAQFqSAEDbmQBAqKQAQN5wAEDYpABAvKAAQGGRAEBEkgBA3cEAQDh4
AEDGhQBAi50AQKDGAECZxQBA96MAQH+jAECdqABAjGwAQMqlAEALewBAsmsAQByUAEANxwBA
cb8AQHaYAEDplgBApJAAQP1/AEBFdwBAkbsAQHzyAED4TQBA7KgAQOSRAEAp1QBAYZAAQJ2W
AEB6xgBAFogAQDCaAEAbawBALGgAQAWvAEBmvgBA11wAQP9WAEAv4QBAlbAAQMXBAECAuABA
JoAAQJ/nAEDovwBAhLQAQIy4AEDdmABAbEcAQE6mAEAxYQBAssMAQJKsAEC3uQBAGKgAQMbb
AEDKrgBA04sAQFV/AEB3bABAFqQAQG25AEDZqgBACZYAQGm2AEBJ0wBAxGUAQGaqAEBt6QBA
veIAQJGzAEDMhwBAFJYAQFHcAEAPegBAv7wAQHKdAECSogBApaIAQFqTAEAgpwBAgr4AQF3Q
AEB5mABA48sAQF2UAEAXsABANrEAQLtkAEDChABA36QAQLm0AEBgpwBAerUAQEm7AECanQBA
WbkAQMCKAECwhwBAHv8AQDJSAEBpcwBADdYAQBB6AEB5gABAWtYAQA3OAEBrqABAld4AQNma
AEBNxwBALqUAQI+JAEB2zABATLAAQOtzAEAm+wBArMAAQKGgAEDzngBAo48AQEu3AEAPvQBA
AJUAQBeJAEAAwgBAQ8UAQHDBAEAJpgBAI/sAQMHWAEBJtgBAEL0AQHCzAEAJzABAm90AQJC6
AEAUoABAz9cAQDKzAEAVhQBAWOUAQBrqAEATmwBAm+sAQDLIAEA01gBAjNQAQFnoAECEmgBA
8LMAQPrhAEA8xQBA/MwAQFz1AECawgBAf6cAQMS0AEBfwQBAKqoAQNq2AEDduwBAJLkAQHTm
AECMpwBA8LsAQNDkAECknABAbMUAQNFmAEBInwBAS9wAQLeaAEBj1QBADHEAQM6+AEA58QBA
NOUAQC7NAEBA1wBAWwwBQJu0AEAuuABAtPMAQHSiAEA3fQBANNQAQCXcAECM8gBAQJEAQOfi
AEChBQFAorcAQBWwAEAV3wBA/NcAQFnKAEAvtABA/OYAQBvRAEB23ABAbbcAQBqOAEBbvwBA
R9UAQDGzAEAICwFAVtMAQJDvAED+7QBAl44AQGTyAEBXdwBAu7UAQC67AEAM9ABAIqUAQIz3
AEDN5QBAys4AQH+3AEB+vgBA3sMAQPbfAEDI2QBADMUAQBesAEBTtQBALsUAQEDEAEB22QBA
88gAQFTVAED9ygBAnvoAQMKqAEA6FAFAGc8AQMOhAEDW7ABAis4AQGnKAEBN7wBAtgABQGe/
AED9ywBAIOUAQAbeAEAHswBAcQcBQMK5AEC7uQBAUd0AQDSxAEDN4ABAkAUBQKSxAEC7ugBA
F8cAQAnGAECj/ABAtuMAQImKAEAg2ABAa9wAQJz6AEBhrABAR9UAQGQQAUAI/wBAo4IAQK/7
AEAZyABA9uUAQGgzAUCE4ABAVsQAQCoTAUDEhgBAXt4AQJn6AEChDwFAjO8AQFP2AEA8ygBA
39wAQHrCAEDqzwBAQaUAQOLPAEDVuwBAsOMAQMroAEAr/QBAqMsAQImrAECNOgFADMMAQDnS
AEAm+QBAMPwAQCXaAEDSzQBAbRABQOneAEAKyQBAEs8AQP0OAUDvAwFAzwgBQEvaAEAXjwBA
cOAAQCnWAEAa6ABAf+EAQHb3AEDI6ABAAe0AQKLZAECL1ABAC9UAQB7wAEDI1ABAJOkAQAXx
AEDF5QBAUdsAQPArAUCo8wBAnhcBQL8RAUBBDQFALs4AQLYGAUBQsABAbfwAQJ0DAUB8/wBA
xdUAQGnfAECVxABA+BIBQCAlAUD7AwFA/AoBQHgCAUBY8QBAfRwBQJTlAEBv0wBADusAQN/S
AEAwGAFAUBoBQMfDAEAzSQFAQ9sAQIHhAECFFQFA9AoBQCb8AEDROQFAwAQBQOnvAEDP3QBA
zkgBQFHfAEBT7gBAV8YAQNQHAUDjBAFAOv8AQGG5AECf2gBAEsoAQFomAUA3AAFASOwAQN7U
AEC8OgFACO8AQGTYAEAtBgFAgBsBQO0eAUBfHQFA/gsBQHohAUDJGgFAAMEAQIg7AUCrwwBA
rswAQGr2AEBrCAFAQ7QAQEYNAUBFHQFAAegAQKMWAUANGwFA1xgBQAoEAUB++wBAtSYBQAvS
AECu1wBA4RwBQFjWAECaMgFApw4BQKAyAUDZCAFAABEBQBr2AECFKAFAQRABQDAjAUD14QBA
luEAQAIDAUCo9wBAv/AAQNDpAEBywQBAEnABQE34AEDWIAFA</AssayYData></Step><Step><CommonData><SampleLocation>11</SampleLocation><SampleID></SampleID><SampleGroup></SampleGroup><SampleInfo></SampleInfo><SampleRow>F</SampleRow><SamplePlate>1</SamplePlate><WellType>REGENERATION</WellType><Concentration>-1</Concentration><ConcentrationUnits>µg/ml</ConcentrationUnits><MolarConcentration>-1</MolarConcentration><MolarConcUnits>nM</MolarConcUnits><MolecularWeight>-1</MolecularWeight><Temperature>25</Temperature><StartTime>3558316</StartTime><AssayTime>5</AssayTime></CommonData><FlowRate>1000</FlowRate><StepType>KREGENERATION</StepType><StepName>Regeneration</StepName><StepStatus>OK</StepStatus><ActualTime>4.99907</ActualTime><CycleTime>0.2</CycleTime><AssayXData Points="25">9h88RSUjPEVYJjxFjCk8Rb8sPEX2LzxFKTM8RVg2PEWMOTxFvzw8RfY/PEUlQzxFWEY8RYxJ
PEW/TDxF8k88RSVTPEVcVjxFjFk8RcNcPEXyXzxFKWM8RVxmPEWQaTxFv2w8RQ==</AssayXData><AssayYData Points="25">BGTdv5Du+78+vgXAd54LwDeWD8A8pBLAa9wVwMTwF8BrTBrAxn8cwKHQHcBFgh/A6AUhwGco
IsDNpiPACqUkwN1/JcDDOybAUyonwMERKMBLGSnARAcqwFdsKsDqPCvAU7grwA==</AssayYData></Step><Step><CommonData><SampleLocation>12</SampleLocation><SampleID></SampleID><SampleGroup></SampleGroup><SampleInfo></SampleInfo><SampleRow>F</SampleRow><SamplePlate>1</SamplePlate><WellType>NEUTRALIZATION</WellType><Concentration>-1</Concentration><ConcentrationUnits>µg/ml</ConcentrationUnits><MolarConcentration>-1</MolarConcentration><MolarConcUnits>nM</MolarConcUnits><MolecularWeight>-1</MolecularWeight><Temperature>25</Temperature><StartTime>3574230</StartTime><AssayTime>5</AssayTime></CommonData><FlowRate>1000</FlowRate><StepType>KREGENERATION</StepType><StepName>Regeneration</StepName><StepStatus>OK</StepStatus><ActualTime>4.99907</ActualTime><CycleTime>0.2</CycleTime><AssayXData Points="25">8m88RSFzPEVUdjxFiHk8Rbt8PEXufzxFIYM8RVSGPEWIiTxFu4w8Re6PPEUhkzxFVJY8RYiZ
PEW7nDxF7p88RSGjPEVUpjxFiKk8RbusPEXurzxFIbM8RVS2PEWIuTxFu7w8RQ==</AssayXData><AssayYData Points="25">YTJSP5KaVz/Zw18/rJdkPycTaj8CL24/VXRxP30+dT83UXg/Qqx5Pyy1ez+CoXw/6/h/P2YQ
gD+NmYA/QXmBP3S7gj+fs4I/fJODP2Grgz9DMYQ/gwiFP7wHhj+Th4U/3AGGPw==</AssayYData></Step><Step><CommonData><SampleLocation>11</SampleLocation><SampleID></SampleID><SampleGroup></SampleGroup><SampleInfo></SampleInfo><SampleRow>F</SampleRow><SamplePlate>1</SamplePlate><WellType>REGENERATION</WellType><Concentration>-1</Concentration><ConcentrationUnits>µg/ml</ConcentrationUnits><MolarConcentration>-1</MolarConcentration><MolarConcUnits>nM</MolarConcUnits><MolecularWeight>-1</MolecularWeight><Temperature>25</Temperature><StartTime>3590466</StartTime><AssayTime>5</AssayTime></CommonData><FlowRate>1000</FlowRate><StepType>KREGENERATION</StepType><StepName>Regeneration</StepName><StepStatus>OK</StepStatus><ActualTime>5.00005</ActualTime><CycleTime>0.2</CycleTime><AssayXData Points="25">7r88RSHDPEVQxjxFiMk8RbvMPEXuzzxFIdM8RVTWPEWI2TxFu9w8RerfPEUh4zxFUOY8RYjp
PEW77DxF6u88RR3zPEVU9jxFiPk8Rbf8PEXu/zxFIQM9RVQGPUWICT1Fuww9RQ==</AssayXData><AssayYData Points="25">oOILwKYrF8C3GhzAAF0fwHeGIcDyMCPA6RUlwAGBJsDMjCfAGBUpwJvvKcBNZyrA1Z8rwMBY
LMAP1yzAMZctwJQ/LsDDXy7AMkcvwCaTL8CYVTDAPdIwwNgpMcCKjTHAWsoxwA==</AssayYData></Step><Step><CommonData><SampleLocation>12</SampleLocation><SampleID></SampleID><SampleGroup></SampleGroup><SampleInfo></SampleInfo><SampleRow>F</SampleRow><SamplePlate>1</SamplePlate><WellType>NEUTRALIZATION</WellType><Concentration>-1</Concentration><ConcentrationUnits>µg/ml</ConcentrationUnits><MolarConcentration>-1</MolarConcentration><MolarConcUnits>nM</MolarConcUnits><MolecularWeight>-1</MolecularWeight><Temperature>25</Temperature><StartTime>3606652</StartTime><AssayTime>5</AssayTime></CommonData><FlowRate>1000</FlowRate><StepType>KREGENERATION</StepType><StepName>Regeneration</StepName><StepStatus>OK</StepStatus><ActualTime>5.00005</ActualTime><CycleTime>0.2</CycleTime><AssayXData Points="25">7g89RSETPUVUFj1FiBk9RbscPUXuHz1FISM9RVAmPUWIKT1Fuyw9Re4vPUVjMz1FVDY9RYg5
PUW7PD1F7j89RSFDPUVURj1FiEk9RbtMPUXuTz1FIVM9RVRWPUWIWT1Fu1w9RQ==</AssayXData><AssayYData Points="25">pMhPPwieUz97f1s/OwpjP+alZj9tqGo/KzpvP4ovcj+oV3U/43N3PweheD8wuHo/G+x9PwCZ
fj/YmH8/C8KAPz2EgT97xoE/AUKCP6Cigj9unIM/gQKEP4MahD+qhoQ/hAGFPw==</AssayYData></Step><Step><CommonData><SampleLocation>11</SampleLocation><SampleID></SampleID><SampleGroup></SampleGroup><SampleInfo></SampleInfo><SampleRow>F</SampleRow><SamplePlate>1</SamplePlate><WellType>REGENERATION</WellType><Concentration>-1</Concentration><ConcentrationUnits>µg/ml</ConcentrationUnits><MolarConcentration>-1</MolarConcentration><MolarConcUnits>nM</MolarConcUnits><MolecularWeight>-1</MolecularWeight><Temperature>25</Temperature><StartTime>3622744</StartTime><AssayTime>5</AssayTime></CommonData><FlowRate>1000</FlowRate><StepType>KREGENERATION</StepType><StepName>Regeneration</StepName><StepStatus>OK</StepStatus><ActualTime>4.99907</ActualTime><CycleTime>0.2</CycleTime><AssayXData Points="25">7l89RR1jPUVQZj1FhGk9RbdsPUXqbz1FIXM9RVR2PUWIeT1Fu3w9Re5/PUUhgz1FVIY9RYiJ
PUW7jD1F7o89RR2TPUVQlj1FiJk9RbecPUXqnz1FIaM9RVCmPUWIqT1Ft6w9RQ==</AssayXData><AssayYData Points="25">n1cNwK7sGMAOIB7AY8wgwDJRI8DTVSXALLMmwNTpJ8CDDinAKQYqwLrPKsCTnSvAV6sswO4P
LcC3jC3AzmQuwJnULsARGC/A2bEvwAztL8BIxDDAgvUwwKKRMcBo+jHAufwxwA==</AssayYData></Step><Step><CommonData><SampleLocation>12</SampleLocation><SampleID></SampleID><SampleGroup></SampleGroup><SampleInfo></SampleInfo><SampleRow>F</SampleRow><SamplePlate>1</SamplePlate><WellType>NEUTRALIZATION</WellType><Concentration>-1</Concentration><ConcentrationUnits>µg/ml</ConcentrationUnits><MolarConcentration>-1</MolarConcentration><MolarConcUnits>nM</MolarConcUnits><MolecularWeight>-1</MolecularWeight><Temperature>25</Temperature><StartTime>3638834</StartTime><AssayTime>5</AssayTime></CommonData><FlowRate>1000</FlowRate><StepType>KREGENERATION</StepType><StepName>Regeneration</StepName><StepStatus>OK</StepStatus><ActualTime>4.99907</ActualTime><CycleTime>0.2</CycleTime><AssayXData Points="25">6q89RRmzPUVMtj1FgLk9Rbe8PUXmvz1FqMM9RUzGPUWAyT1Ft8w9RebPPUUZ0z1FTNY9RYDZ
PUWz3D1F5t89RRnjPUVM5j1FgOk9RbPsPUXm7z1FGfM9RUz2PUWA+T1Fs/w9RQ==</AssayXData><AssayYData Points="25">rXFWP0YJWz85DGQ/k2RpPyTQbT+TmXI/KbR4P8kcej8AGXw/a31+PyKbgD/kwIA/QSmCP4g6
gz8UgIM//DeEP3t7hT8/yYU/oxaGPxSBhj/Aa4c/YH2HP4QJiD/Jzog/QwCJPw==</AssayYData></Step></KineticsData></ExperimentResults>
