# Supplementary material for: Functional development of a V3/glycan-specific broadly neutralizing antibody isolated from a case of HIV superinfection
Source: eLife. 2021 Jul 15;10:e68110. doi: 10.7554/eLife.68110 (PMC8376252; doi:10.7554/eLife.68110)
Supplement: Figure 2—source data 2. [file elife-68110-fig2-data2.zip › QA013.2 Dbl Ref_21.02.04/02.04.21/QA013.2 Lineage Replicates_21.02.04/210204_016.frd]

<?xml version="1.0" encoding="UTF-8" standalone="yes"?>
<ExperimentResults><ExperimentInfo Name="QA013.2 Lineage Replicates_21.02.04"><ExpDescription></ExpDescription><RTDVersion>2.0</RTDVersion><RunID>BA674985-94F7-42A7-A5A3-05A7B3DC47DF</RunID><ExperimentType>KINETICS</ExperimentType><ExperimentSubType>KBASIC</ExperimentSubType><StartDateTime>2021-02-04T15:31:35</StartDateTime><MachineName>886RGX1</MachineName><UserName>Labuser</UserName><LotNumber></LotNumber><PlateName>210204</PlateName><PlateName2></PlateName2><SensorName>H6</SensorName><SensorPlate>1</SensorPlate><SensorType>AHC (Anti-hIgG Fc Capture)</SensorType><SensorRole>LIGAND</SensorRole><SensorInfo></SensorInfo><WritingSW>DataAcquisition.exe 11.1.2.24</WritingSW><InstrumentType>OctetRED96</InstrumentType><InstrumentSerial>FB-50183</InstrumentSerial><InstrumentFW></InstrumentFW><IntegrationTime>3.0</IntegrationTime><DSPType>CPF</DSPType><DSPStitching>1</DSPStitching><HasManifest>1</HasManifest><InfoHash>1755733900</InfoHash></ExperimentInfo><AssayParamsInfo/><KineticsData><Step><CommonData><SampleLocation>1</SampleLocation><SampleID></SampleID><SampleGroup></SampleGroup><SampleInfo></SampleInfo><SampleRow>H</SampleRow><SamplePlate>1</SamplePlate><WellType>BUFFER</WellType><Concentration>-1</Concentration><ConcentrationUnits>µg/ml</ConcentrationUnits><MolarConcentration>-1</MolarConcentration><MolarConcUnits>nM</MolarConcUnits><MolecularWeight>-1</MolecularWeight><Temperature>25</Temperature><StartTime>3638834</StartTime><AssayTime>60</AssayTime></CommonData><FlowRate>1000</FlowRate><StepType>BASELINE</StepType><StepName>Baseline</StepName><StepStatus>OK</StepStatus><ActualTime>60</ActualTime><CycleTime>0.2</CycleTime><AssayXData Points="300">AAAAAKjGSz7NzMw+EFgZP0SLTD8AAIA/1XiZP28Ssz8IrMw/ZmbmPzvf/z9qvAxAN4kZQGZm
JkAzMzNAnu8/QM3MTEA3iVlABFZmQNEic0Ce739AZmaGQJzEjEAzM5NAaJGZQM/3n0A1XqZA
nMSsQAIrs0BokblAz/e/QGZmxkDNzMxAAivTQGiR2UAAAOBAyXbmQJzE7EAzM/NAmpn5QM/3
/0AbLwNBTmIGQYGVCUG0yAxBAAAQQRsvE0FmZhZBgZUZQbTIHEHn+x9BGy8jQWZmJkGamSlB
tMgsQef7L0EbLzNBZmY2QYGVOUG0yDxB5/s/QRsvQ0FmZkZBgZVJQbTITEHn+09BGy9TQU5i
VkGamVlBtMhcQef7X0EbL2NBTmJmQYGVaUG0yGxB5/tvQRsvc0FOYnZBmpl5QbTIfEHn+39B
jZeBQTMzg0HByoRBZmaGQfT9h0E5tIlBJzGLQcHKjEFaZI5BAACQQY2XkUEnMZNBzcyUQVpk
lkH0/ZdBjZeZQScxm0HNzJxBZmaeQQAAoEGNl6FBJzGjQcHKpEFaZKZB9P2nQY2XqUEnMatB
zcysQWZmrkEAALBBmpmxQScxs0HNzLRBWmS2QfT9t0GNl7lBMzO7QcHKvEFaZL5B9P2/QY2X
wUEnMcNBzczEQWZmxkH0/cdBjZfJQTMzy0HBysxBZmbOQfT9z0GNl9FBJzHTQcHK1EFaZNZB
DALYQY2X2UEnMdtBzczcQWZm3kEMAuBBjZfhQTMz40HNzORBWmTmQfT950GNl+lBPzXrQeXQ
7EFmZu5BAADwQY2X8UEzM/NBwcr0QWZm9kH0/fdBmpn5QTMz+0HNzPxBWmT+QfT9/0HNzABC
mpkBQmBlAkItMgNC+v4DQsfLBEKamQVCYGUGQjMzB0IAAAhCzcwIQpOYCUJmZgpCMzMLQgAA
DELNzAxCk5gNQmZmDkIzMw9CAAAQQs3MEEKamRFCZmYSQjMzE0IAABRCzcwUQpqZFUJmZhZC
MzMXQlYOGELNzBhCmpkZQmZmGkIzMxtCAAAcQs3MHEKamR1CZmYeQjMzH0IAACBCzcwgQpqZ
IUJmZiJCMzMjQgAAJELNzCRCmpklQmZmJkIzMydCAAAoQs3MKEKamSlCZmYqQjMzK0IAACxC
zcwsQpqZLUJmZi5CMzMvQgAAMELNzDBCmpkxQmZmMkIzMzNCAAA0Qs3MNEKamTVCZmY2QjMz
N0IAADhCzcw4QpqZOUJmZjpCMzM7QgAAPELNzDxCmpk9QhKDPkIzMz9CAABAQs3MQEKamUFC
ZmZCQjMzQ0IAAERCzcxEQpqZRUJmZkZCMzNHQgAASELNzEhCmplJQmZmSkIzM0tCAABMQsfL
TEKamU1CZmZOQjMzT0IAAFBCzcxQQpqZUUJmZlJCMzNTQgAAVELNzFRCmplVQmZmVkIzM1dC
AABYQs3MWEKTmFlCZmZaQjMzW0IAAFxCzcxcQqycXUJmZl5CMzNfQgAAYELHy2BCmplhQmZm
YkIzM2NCAABkQs3MZEKamWVCZmZmQjMzZ0IAAGhCx8toQpqZaUJmZmpCMzNrQvr+a0LNzGxC
mpltQmZmbkIzM29C</AssayXData><AssayYData Points="300">AAAAAF2+XrscLp+7XcJhO9IkqLp79I077MobOnKaITlMQVk7EmfCOhvbBDx82966pHd5O0Lt
Jzs5Rls7SM1kOsMfpjo78UM7/0aaO3Rq/Tn1Qtu6LFsDO7Xo2jvSxtc6QUoBPNgE/zscoUE7
epcnO12RzDtuivE5Nfj+O4sUzDsYWqo7wsa7Oz6czDsmwqE7g1bTO0hryTt1GM87KtvzO9aF
qTv8GLA7QzHFO2715jtSkuI7tsGlO6K4nzsSlFA7X3qFO/fWnTsj8yQ88iUePPQ02DvfdC88
VcH9O85oIjzOxuU7r8UCPGyJmTuy+bE7GlwQPJfkLzw7VwI8B6czPFs13jtUuyM8KL0IPFz3
FTzXSQA8gQsUPEu4LTwjWVc8aeRWPLu7FDxcki880K3bO25yJjzpdPw733MFPDTrAzwrUyA8
2e/qO2g/JjxmIFw8eHg0PAN2SDzOMAI81vPaO/cWIjxZACE8iH8gPE6JJTy/4Q08gLtYPPXQ
3TtiUug77ozfO1uyLzwBgwk8gHvyO08WOjzRhVc8QuhSPEWELTxQnyA8di8wPH2lYzxnNz48
SJaIPAFzIDzyQjo8ligxPM/fNTxFlDQ8pGwwPJBEODyIaSw8T3kBPOcb5Tst7QQ8BKZSPJLq
ODyrWSE89ZZZPG9HHDz+uDQ8VtkkPNmVlTst4uk7HLQXPASjYTzomUo8OXsDPBMoAjw78Os7
Se00PNL94DuH7UI8PS5KPFGVRjwYqc87EZBEPBLOHTzklS48Kd5IPKacSTyhefs7eSxbPCGF
Pjxr3Ho80b8WPL/cPzzcYF48HS03PJ40KTxhBF0836IYPM+lKzwyu0M8ldFhPBWhIzxw+Sc8
rGFKPII4gzzHGc87Igt/PBATczzgt2889viKPHc0NzwArHI8MLMqPFB4kDzVwmU8Je5MPPhi
izxQ/E88rK5JPINtQzx1im88Cx6EPIHqQDwHV308LUqHPOLHgTyH2lo8/1toPExZRTyr5Io8
xwtFPCMDeTy/6k88ViBuPEu6djxTvU8892ltPLO6YjziKVc87CtdPFTpdTzrjUw8cJ6WPBUS
MTxin448OhKCPBe3fzz1X1Q8tQCUPOMpgzyiiYI874WGPI6DWzwpmTo8lvhGPDtJeTzOC2c8
BDkdPFvpNDzXZE483kMvPJw3Yzw8hkw8ZVBhPNDWYDxee3k8U818PD/TWjzlKQo8+tGNPPeC
ijzRgG080PBpPE/6gTx/45k8/XhpPPinZjzw6Xc8n62rPBG4hDxW/Fo8e65MPHGwdzwsBS48
FDGCPIFbejwzPHE8OblZPKEUcTxt3IY8ZoqQPBfIezyE3GA8G6xkPCqhXzwFIZo8DgN2PEOr
RTyyHZ08JfxlPHG/RTwaVVs8ciBiPGzWgzwTDpk8Yw5kPMdajTxULyg8j2BrPBtTijw1OYg8
F7tPPMSfdjxS3Ag88ndaPCOLlzx70kg8Zm+HPPrUXTzDx4I8jcWTPLcloTyVP3k8UEZcPNIR
lTzq2po8aY12PNXrUjy57Is898yBPNwOZzxfJWk8tONZPHR1dzxueFM8fc1HPPgOmTxqwY88
m1p6PIh3djx25GY8</AssayYData></Step><Step><CommonData><SampleLocation>11</SampleLocation><SampleID></SampleID><SampleGroup></SampleGroup><SampleInfo></SampleInfo><SampleRow>H</SampleRow><SamplePlate>1</SamplePlate><WellType>REGENERATION</WellType><Concentration>-1</Concentration><ConcentrationUnits>µg/ml</ConcentrationUnits><MolarConcentration>-1</MolarConcentration><MolarConcUnits>nM</MolarConcUnits><MolecularWeight>-1</MolecularWeight><Temperature>25</Temperature><StartTime>3764570</StartTime><AssayTime>5</AssayTime></CommonData><FlowRate>1000</FlowRate><StepType>KREGENERATION</StepType><StepName>Regeneration</StepName><StepStatus>OK</StepStatus><ActualTime>4.999</ActualTime><CycleTime>0.2</CycleTime><AssayXData Points="25">AABwQsfLcEKTmHFCYGVyQi0yc0IAAHRCzcx0QpqZdUJgZXZCOTR3QgAAeELNzHhCk5h5QmZm
ekIzM3tCAAB8Qs3MfEK4nn1CZmZ+Qi0yf0IAAIBC42WAQs3MgEIzM4FCFpmBQg==</AssayXData><AssayYData Points="25">ouUywED0QMBixUjAzg5OwPwhUsB7eFXAnrVYwCnvWsBERV3AkIlfwKA2YcAqzWLAlGVkwPwz
ZcA1e2fAABdowDZracAOrmrAX1hrwDGfbMCVb23ArE1uwNICb8ANz2/A0zZwwA==</AssayYData></Step><Step><CommonData><SampleLocation>12</SampleLocation><SampleID></SampleID><SampleGroup></SampleGroup><SampleInfo></SampleInfo><SampleRow>H</SampleRow><SamplePlate>1</SamplePlate><WellType>BUFFER</WellType><Concentration>-1</Concentration><ConcentrationUnits>µg/ml</ConcentrationUnits><MolarConcentration>-1</MolarConcentration><MolarConcUnits>nM</MolarConcUnits><MolecularWeight>-1</MolecularWeight><Temperature>25</Temperature><StartTime>3780655</StartTime><AssayTime>5</AssayTime></CommonData><FlowRate>1000</FlowRate><StepType>KREGENERATION</StepType><StepName>Regeneration</StepName><StepStatus>OK</StepStatus><ActualTime>5</ActualTime><CycleTime>0.2</CycleTime><AssayXData Points="25">fP+BQuJlgkJJzIJCrzKDQhaZg0J8/4NC4mWEQknMhEKvMoVCFpmFQnz/hULiZYZCScyGQq8y
h0IWmYdCfP+HQuJliEJJzIhCrzKJQhaZiUJ8/4lC4mWKQknMikKvMotCFpmLQg==</AssayXData><AssayYData Points="25">rnTmvuLO376nttG+kxfEvvEqvb4lrLS+FxusviYnqb5FOqO+rb2fvlg5nr5xlZi+9OOUvohB
k76KV5K+WA2Pvoyijb4EXIm+thiLvq1SiL5sfIW+WpKDvlsfg75Jn4K+K1KAvg==</AssayYData></Step><Step><CommonData><SampleLocation>11</SampleLocation><SampleID></SampleID><SampleGroup></SampleGroup><SampleInfo></SampleInfo><SampleRow>H</SampleRow><SamplePlate>1</SamplePlate><WellType>REGENERATION</WellType><Concentration>-1</Concentration><ConcentrationUnits>µg/ml</ConcentrationUnits><MolarConcentration>-1</MolarConcentration><MolarConcUnits>nM</MolarConcUnits><MolecularWeight>-1</MolecularWeight><Temperature>25</Temperature><StartTime>3796740</StartTime><AssayTime>5</AssayTime></CommonData><FlowRate>1000</FlowRate><StepType>KREGENERATION</StepType><StepName>Regeneration</StepName><StepStatus>OK</StepStatus><ActualTime>4.999</ActualTime><CycleTime>0.2</CycleTime><AssayXData Points="25">ff+LQmBljELHy4xCsDKNQheZjUJ9/41CYGWOQsfLjkItMo9CF5mPQvr+j0JgZZBCx8uQQi0y
kUKUmJFC+v6RQuNlkkJKzJJCLTKTQpSYk0J9/5NCYGWUQsfLlEItMpVCk5iVQg==</AssayXData><AssayYData Points="25">i35QwCaaXMCecWHA8bNkwMChZsAUoWjAzTtqwEzja8ClHW3AXAhuwFISb8Bh1m/AD6dwwMGd
ccAiZ3LAVQpzwA6bc8CoXXTAtMF0wCkQdcBPwHXAQKp2wIhrdsC6NnfAK6d3wA==</AssayYData></Step><Step><CommonData><SampleLocation>12</SampleLocation><SampleID></SampleID><SampleGroup></SampleGroup><SampleInfo></SampleInfo><SampleRow>H</SampleRow><SamplePlate>1</SamplePlate><WellType>BUFFER</WellType><Concentration>-1</Concentration><ConcentrationUnits>µg/ml</ConcentrationUnits><MolarConcentration>-1</MolarConcentration><MolarConcUnits>nM</MolarConcUnits><MolecularWeight>-1</MolecularWeight><Temperature>25</Temperature><StartTime>3812869</StartTime><AssayTime>5</AssayTime></CommonData><FlowRate>1000</FlowRate><StepType>KREGENERATION</StepType><StepName>Regeneration</StepName><StepStatus>OK</StepStatus><ActualTime>5</ActualTime><CycleTime>0.2</CycleTime><AssayXData Points="25">+f6VQl9llkLGy5ZCLDKXQpOYl0L5/pdCX2WYQsbLmEIsMplCk5iZQvn+mUJfZZpCxsuaQiwy
m0KTmJtC+f6bQl9lnELGy5xCLDKdQpOYnUL5/p1CX2WeQsbLnkIsMp9Ck5ifQg==</AssayXData><AssayYData Points="25">AD3ivkNL0769UMa++0G9vpAhs74LRq2+//Glvkvyn77D45m+2g6Xviwckr6/u4++baKMvl4g
jL5RoYq+1YGIvv7khb5RBoO+JayAvpQ/f77uTnq+XrJ4vlKncr4kcHK++7lvvg==</AssayYData></Step><Step><CommonData><SampleLocation>11</SampleLocation><SampleID></SampleID><SampleGroup></SampleGroup><SampleInfo></SampleInfo><SampleRow>H</SampleRow><SamplePlate>1</SamplePlate><WellType>REGENERATION</WellType><Concentration>-1</Concentration><ConcentrationUnits>µg/ml</ConcentrationUnits><MolarConcentration>-1</MolarConcentration><MolarConcUnits>nM</MolarConcUnits><MolecularWeight>-1</MolecularWeight><Temperature>25</Temperature><StartTime>3828944</StartTime><AssayTime>5</AssayTime></CommonData><FlowRate>1000</FlowRate><StepType>KREGENERATION</StepType><StepName>Regeneration</StepName><StepStatus>OK</StepStatus><ActualTime>4.999</ActualTime><CycleTime>0.2</CycleTime><AssayXData Points="25">+v6fQuJloEJEy6BCLDKhQhCYoUL6/qFCYGWiQt7PokIsMqNClJijQnb+o0LcZKRCxsukQiwy
pUKUmKVC+v6lQmBlpkLGy6ZCLDKnQhCYp0J2/qdCYGWoQkTLqEIsMqlCEJipQg==</AssayXData><AssayYData Points="25">OiBSwCK8XsCeFGTAHfhmwHE7acC7+GrA8r1swBSdbcARK2/ADPRvwOCXcMDEgHHA8C9ywEgN
c8CVbnPAQVZ0wPzYdMDGdHXAacF1wHVCdsDelXbALBt3wOc6d8CHvnfAOZ93wA==</AssayYData></Step><Step><CommonData><SampleLocation>12</SampleLocation><SampleID></SampleID><SampleGroup></SampleGroup><SampleInfo></SampleInfo><SampleRow>H</SampleRow><SamplePlate>1</SamplePlate><WellType>BUFFER</WellType><Concentration>-1</Concentration><ConcentrationUnits>µg/ml</ConcentrationUnits><MolarConcentration>-1</MolarConcentration><MolarConcUnits>nM</MolarConcUnits><MolecularWeight>-1</MolecularWeight><Temperature>25</Temperature><StartTime>3845047</StartTime><AssayTime>5</AssayTime></CommonData><FlowRate>1000</FlowRate><StepType>KREGENERATION</StepType><StepName>Regeneration</StepName><StepStatus>OK</StepStatus><ActualTime>4.999</ActualTime><CycleTime>0.2</CycleTime><AssayXData Points="25">dv6pQllkqkJDy6pCqTGrQhCYq0J2/qtC3GSsQsDKrEKpMa1CEJitQnb+rUJZZK5CQ8uuQiYx
r0KNl69C8/2vQtxksELAyrBCqTGxQhCYsUKtB7JCWWSyQkPLskKpMbNCjJezQg==</AssayXData><AssayYData Points="25">iSLTvmCIxr6hNLi+72Crvo4co75c3pm+cY6TvtL7jr5MeIi+eX+GvpAcgb4fqH++gZlwvl6Q
c74rGW6+PZljvswvYr4VBmK+0plcvivAWr7pD12+a5hPviMXUb73GFK+W3FMvg==</AssayYData></Step><Step><CommonData><SampleLocation>1</SampleLocation><SampleID></SampleID><SampleGroup></SampleGroup><SampleInfo></SampleInfo><SampleRow>H</SampleRow><SamplePlate>1</SamplePlate><WellType>BUFFER</WellType><Concentration>-1</Concentration><ConcentrationUnits>µg/ml</ConcentrationUnits><MolarConcentration>-1</MolarConcentration><MolarConcUnits>nM</MolarConcUnits><MolecularWeight>-1</MolecularWeight><Temperature>25</Temperature><StartTime>3859916</StartTime><AssayTime>60</AssayTime></CommonData><FlowRate>1000</FlowRate><StepType>BASELINE</StepType><StepName>Baseline</StepName><StepStatus>OK</StepStatus><ActualTime>60</ActualTime><CycleTime>0.2</CycleTime><AssayXData Points="300">8v2zQlhktEI8yrRCojC1QoyXtUJv/bVCWGS2Qr/KtkKiMLdCjJe3Qm/9t0LVY7hCv8q4QqIw
uUIJl7lC8v25QlhkukK/yrpCJTG7QoyXu0Ly/btCWGS8Qr/KvEIlMb1CCJe9QvL9vUJYZL5C
PMq+QqIwv0IIl79C8v2/QtVjwEK/ysBCojDBQoyXwULy/cFCWGTCQkLLwkIlMcNCjJfDQvL9
w0LVY8RCPMrEQiUxxUKMl8VC8v3FQlhkxkK/ysZCojDHQoyXx0Ly/cdCWGTIQr/KyEIlMclC
jJfJQvL9yUJYZMpCv8rKQiUxy0KMl8tCb/3LQlhkzEI8ysxCJTHNQgiXzULy/c1CWGTOQjzK
zkIlMc9CjJfPQvj+z0LVY9BCv8rQQiUx0UKMl9FCb/3RQlhk0kK/ytJCojDTQoyX00Ly/dNC
WGTUQr/K1EKiMNVCCJfVQvL91UJYZNZCv8rWQqIw10KMl9dC8v3XQtVj2EI8ythCJTHZQoyX
2ULy/dlC1WPaQjzK2kIlMdtCjJfbQvL920JYZNxCPMrcQiUx3UIIl91C8v3dQlhk3kK/yt5C
ojDfQgiX30Ly/d9CWGTgQr/K4EIlMeFCCJfhQvL94ULVY+JCPMriQiUx40KMl+NC8v3jQlhk
5EK/yuRCojDlQoyX5ULy/eVCWGTmQjzK5kIlMedCCJfnQvL950JYZOhCPMroQiUx6UKMl+lC
8v3pQtVj6kK/yupCojDrQoyX60Ly/etCWGTsQr/K7EKiMO1CCJftQvL97UJYZO5Cv8ruQiUx
70IIl+9C8v3vQlhk8EI8yvBCojDxQoyX8ULy/fFCWGTyQr/K8kIlMfNCjJfzQvL980LWY/RC
v8r0QqIw9UKMl/VCb/31Qlhk9kK/yvZCojD3QoyX90Jv/fdCWGT4QjzK+EKiMPlCjJf5QvL9
+UJYZPpCPMr6QiUx+0IIl/tC8v37QtZj/EK/yvxCojD9QgiX/UJv/f1C1mP+Qr/K/kKiMP9C
jJf/QvL9/0LrMQBDX2UAQ1GYAEOEywBDt/4AQ+sxAUNfZQFDk5gBQ8bLAUP5/gFDLDICQ19l
AkOTmAJDhMsCQ/n+AkPrMQNDX2UDQ5OYA0OEywNDt/4DQywyBEMeZQRDk5gEQ4TLBEO3/gRD
6zEFQ19lBUNRmAVDxssFQ7f+BUMsMgZDX2UGQ5OYBkPGywZDt/4GQ+sxB0MeZQdDUZgHQ8bL
B0O3/gdD6zEIQx5lCEOTmAhDhMsIQ7f+CEPrMQlDHmUJQ5OYCUOEywlD+f4JQ+sxCkNfZQpD
UZgKQ8bLCkP5/gpDejQLQ19lC0OTmAtDhMsLQ/n+C0MsMgxDHmUMQ1GYDEOEywxDygENQywy
DUMeZQ1DUZgNQ8bLDUO3/g1D6zEOQx5lDkOTmA5DhMsOQ7f+DkPrMQ9DHmUPQ1GYD0PGyw9D
t/4PQywyEENfZRBDk5gQQ8bLEEP5/hBD6zERQ19lEUOTmBFDhMsRQ7f+EUPrMRJDHmUSQ1GY
EkOEyxJD+f4SQywyE0NfZRNDk5gTQ4TLE0O3/hNDLDIUQx5lFENRmBRDbtIUQ/n+FEMsMhVD
HmUVQ1GYFUPGyxVD</AssayXData><AssayYData Points="300">AVUyvhhMML5d5iu+vWYsvhs0KL4LcCa+0IcnvtVNJ75xDSS+CW0ivg13JL6JxyK+HiofvmVU
G749eyG+nLAcvqFkHL4hGRa+2TgbvnBSGL7zGBq+5EQZvkEVFb7pJBS+ByIUvikIGL5wixa+
Ru0Uvql5F77uXRC+m4kTvlooEr6G8Au+01YTvubJC74+dA++c1sJvgP7Cb5WGA2+lXALviQA
Cb6jbQ6+ddQMvlT6B77Yigi+nLAHvib5Cb47mgK+ULoDvuJkBr4f3QG+jr8Evq+eA76nMgG+
m8QCvr4nAL4n2AC+46UEvsUzCb7taf69dqoEvn22+L3TJ/+9b0YCvu0YAb6+FPq96GQBvg+c
9r0ssPi9aST7vXIJ+b37Nfy9GsT0vVNS+b1q/PS9R2L+vY9K+b1IsfW9kWz0vRsL8b0gbO29
AAvtvQqz873TRPS99gvnvekf3r2Axeu9xx7tvWCJ270JyPK9mE7ovfz+5L0DtOu9jvLovVOi
6r0mXeS9YbrpvWjG3r3mdt69WR7fvTSW370+w+e9SuDcvTmm5L2TiNu90Z/evY3j4b1fEOG9
y8zdvU8u2L0KdN69W+zWvZPA2b18cdm9AWHavf2J2r1b5Nm9hILYvXRe2r2VztO9XiTWvena
4L2KHtC9aWzSvWDT0r2ZTM29gabMvVM71L0p28a9tGfTvelNxb2sxs29hLfSvX+Ay71GZ8y9
JU7OvZo2zL3mo8q9CuPDvbmSzb2ZgcW9yDTEvUss0b1+t8u9qoHAvcB2x72x77+9vhjNvd+a
x7040r29M5LCvYB+wb2O7sG9k0XFvdIoxL0UP8e9EoO7vd3Jwb2wl7693FjAvZqSxL2j58S9
UNO/vU3Cv708YcK93CC9vTjMs70k07e9UMfEvQJFsL3tDLe959e5vZ5qs71LJMC9ZuK6vdWl
t70bU7e9nE29vc9huL14a6+9aXGrvfRxsL1tPLa9Ui2vvXAPur3Bmai9/8CwvW/lrr0wDam9
5rqyvcNxqb1Fj6u92/2xvfKnsr1Gp7q9MjGwvb6utb3RV6i9ETW0vY39p70zjLK9FbqmvXKz
q73ZYK6997+0vbespL39YqK97q2pveuzrb0A66y9OU+xvYzKpb3p4rG93I2kvbaytb3Znaq9
ghetvQ6ipb25S6e9eiSlvY7Lqr3xSK29IECfvbaBoL3qo6W9nmyfvSE/p73Dh6u9aFygvaOa
oL0u/qO9+o+ivaQNqr0/06G9eOyjvVYzm71vDJm9PVCkvfq8o72/Zp29tmSUvQtRmb18ipy9
C+WYvbnjjL3Zh529jw6avf2JmL2lcZq9JTCZvZfQlL0Rh5S9HBigvUUrmb1hap+9BQqfvfrq
lr0PVJW9c6+SvQnkmr0UoJO95gyQvbfInL3TPJW946eZved9kL2ScpK9PISevQFAlL1KH5q9
pqSRvUSdkL3csY+92a2ZvQ33l72AS5e9+jmOvQEmj729iZG9Xu+SvS0mlb1li5m9n2qTvVag
kb1sV5K9I1CUvZm2j71YtI69uIuOvVN0j73LlI29EUaYvQY6kL2ZEpG9Mb2LvRKFjr0OSY+9
/GGIvbPUjr14doi9</AssayYData></Step><Step><CommonData><SampleLocation>1</SampleLocation><SampleID></SampleID><SampleGroup></SampleGroup><SampleInfo></SampleInfo><SampleRow>H</SampleRow><SamplePlate>1</SamplePlate><WellType>BUFFER</WellType><Concentration>-1</Concentration><ConcentrationUnits>µg/ml</ConcentrationUnits><MolarConcentration>-1</MolarConcentration><MolarConcUnits>nM</MolarConcUnits><MolecularWeight>-1</MolecularWeight><Temperature>25</Temperature><StartTime>3920788</StartTime><AssayTime>80</AssayTime></CommonData><FlowRate>600</FlowRate><StepType>LOADING</StepType><StepName>Loading</StepName><StepStatus>OK</StepStatus><ActualTime>79.999</ActualTime><CycleTime>0.2</CycleTime><AssayXData Points="400">+f4VQ+sxFkNfZRZDk5gWQ4TLFkP5/hZDLDIXQ19lF0OTmBdDxssXQ/n+F0MsMhhDX2UYQ5OY
GEPGyxhD+f4YQywyGUNfZRlDUZgZQ8bLGUO3/hlD6zEaQ19lGkOTmBpDhMsaQ/n+GkMsMhtD
X2UbQ1GYG0PGyxtDt/4bQywyHENfZRxDk5gcQ4TLHEO3/hxDLDIdQ19lHUNRmB1DxssdQ/n+
HUMsMh5DX2UeQ9SYHkPGyx5D+f4eQywyH0NfZR9DUZgfQ4TLH0P5/h9DLDIgQ19lIEOTmCBD
hMsgQ/n+IEPrMSFDX2UhQ5OYIUOEyyFD+f4hQywyIkMeZSJDUZgiQ8bLIkP5/iJDrzIjQx5l
I0OTmCNDhMsjQ7f+I0PrMSRDX2UkQ5OYJEPGyyRD+f4kQywyJUNfZSVDk5glQ4TLJUO3/iVD
LDImQ19lJkNRmCZDxssmQ/n+JkPrMSdDX2UnQ1GYJ0PGyydD+f4nQywyKENfZShDk5goQ4TL
KEO3/ihDLDIpQ19lKUNRmClDhMspQ7f+KUPrMSpDX2UqQ5OYKkPGyypDt/4qQ+sxK0NfZStD
UZgrQ8bLK0P5/itDLDIsQ19lLENRmCxDxsssQ/n+LEPrMS1DbGctQ1GYLUOEyy1D+f4tQywy
LkNfZS5Dk5guQ8bLLkO3/i5D6zEvQ19lL0NRmC9DhMsvQ/n+L0MsMjBDX2UwQ5OYMEPGyzBD
+f4wQywyMUMeZTFDk5gxQ4TLMUO3/jFD6zEyQx5lMkNXmTJDxssyQ/n+MkMsMjNDX2UzQ5OY
M0OEyzND+f4zQ+sxNENfZTRDk5g0Q8bLNEP5/jRD6zE1Q19lNUNRmDVDhMs1Q/n+NUMsMjZD
X2U2Q1GYNkOEyzZD+f42Q+sxN0NfZTdDUZg3Q4TLN0O3/jdDLDI4Q19lOEOTmDhDxss4Q7f+
OEMsMjlDHmU5Q5OYOUOEyzlDt/45Q+sxOkNfZTpDk5g6Q8bLOkO3/jpDLDI7Qx5lO0OTmDtD
hMs7Q7f+O0PrMTxDHmU8Q1GYPEPGyzxDt/48Q+sxPUNfZT1Dk5g9Q8bLPUP5/j1D6zE+Qx5l
PkNRmD5DhMs+Q/n+PkMsMj9DHmU/Q5OYP0PGyz9Dt/4/Q+sxQEMeZUBDk5hAQ8bLQEO3/kBD
6zFBQx5lQUNRmEFDxstBQ/n+QUMsMkJDHmVCQ1GYQkPGy0JDt/5CQywyQ0MeZUNDUZhDQ8bL
Q0O3/kND6zFEQx5lRENRmERDxstEQ7f+REPrMUVDX2VFQ1GYRUOEy0VDt/5FQ+sxRkNfZUZD
k5hGQ8bLRkP5/kZDLDJHQxNuR0NXmUdDhMtHQ7f+R0PrMUhDHmVIQ1GYSEOEy0hD+f5IQywy
SUNfZUlDUZhJQ4TLSUO3/klD6zFKQx5lSkOTmEpDhMtKQ7f+SkPrMUtDHmVLQ1GYS0PGy0tD
+f5LQywyTEMeZUxDUZhMQ4TLTEP5/kxDLDJNQ19lTUOTmE1DxstNQ7f+TUPrMU5DX2VOQ1GY
TkPGy05Dt/5OQ+sxT0NfZU9DUZhPQ4TLT0O3/k9D6zFQQ19lUENRmFBDxstQQ7f+UEPrMVFD
X2VRQ1GYUUMTzlFD+f5RQ+sxUkMeZVJDUZhSQ4TLUkP5/lJD6zFTQx5lU0NRmFNDhMtTQ/n+
U0PrMVRDX2VUQ5OYVEOEy1RDt/5UQ+sxVUMeZVVDk5hVQ4TLVUO3/lVD6zFWQ19lVkNRmFZD
hctWQ7f+VkPrMVdDHmVXQ5OYV0OFy1dD+f5XQ+sxWEMeZVhDUZhYQ8bLWEO3/lhD6zFZQx5l
WUNRmFlDhctZQ7f+WUMsMlpDHmVaQ1GYWkOFy1pDt/5aQ+sxW0NfZVtDq5xbQ8bLW0O3/ltD
6zFcQx5lXENRmFxDhctcQ7f+XEPrMV1DX2VdQ1GYXUOFy11Dt/5dQ+sxXkNfZV5DUZheQ8bL
XkO3/l5D6zFfQx5lX0NRmF9DhctfQ/n+X0PrMWBDX2VgQ1GYYEOFy2BDt/5gQ+sxYUNfZWFD
k5hhQ8bLYUO3/mFDLDJiQx5lYkNRmGJDxstiQ7f+YkPrMWNDX2VjQ1GYY0OFy2ND+f5jQ+sx
ZEMeZWRDUZhkQ4XLZEO3/mRD6zFlQx5lZUNRmGVDhctlQw==</AssayXData><AssayYData Points="400">k5yGvbW6hb2coZO96kSNvY45kr1U1429lLiOvcSNjr2+loW9cyKKvaKQjb0uaYy97y+FvRsB
jL2Igoy9QqiHvb0Yg73HUo+9yh6HvUddib2INoW9ItKPvVOHgr1HqIy9Z/aEvQg4hL3uIX29
h72FvWYSfr23/YS9l2yCvTdmf72KPXy9dIiEvYZfgb3LkX69WEeEvdi5fL1kYIS9oHmEvdO4
fr1XVnS9pYOAvVrvgb3ltXW9UXqGvXRxhb00UYK9UbmFvfWPeb2+7H29dMF5vZv9gr0zt4W9
x2OIvZ98aL03KIS9bO2AvT59cb0Bo3293X55vb0OhL2H4mO9FGxuvcoafL1mA3W9RPx7vTWe
Zr0ht2W9iTF0vYjEYL1LmX69Mg9vvXx9f737Y2u9SjJsvb2ecr0xsX29+jNnvXSgd73zVHy9
eI9jvQO+bL1bxm69xoZ6vZTjcb2EcXO9mNlkvc+1aL1bGXK9QE1wvQufa70Vbmq9Cl1zvaU6
bL3KRFW9Xjx2vW/Ddr3S82m9pm15vWAgbr38D1i9/fxovex9br09gGG9VSZvvfBva71QZ3G9
XTNdvSdMa71CIGS9Ei5pvfr0ZL2f5GO9OPBgvSFSbL2oemS9FgJmvVDwRb1FiXa9gxhsvSnV
a71oElq9sfNivSG9a72T43C9pa1pvXu4Z707dFy9G11cveNpb71Qom69mINVvbLAUL0xL0e9
dCZRvUobZb2LKl29JUNFvWm4aL0xGVy90HVfvS+EYr11K1C9AwNcvYdgY73fiV29Y9ZavQlf
Wr1c9Fy9i6NhvT4xXb1lCV29utpLveFOSb33YmG9wmFKvawSU70E60e9/ZtNvbnVV70hp2e9
hENbvbCxUL2eE0m900FDvfjwTL0HX0+9o+JQvRA6Yb3j7kq9781hvRTqVL1dSUK9fqo/vY7X
SL15f1+9jhtUvTbWSL3W01u92hhPvUvEUr08ElO9EvRNvSf1SL0PsUS9oY1TvZqgXL2oeDW9
8wRIvQEfO7212jW9UglVvcFtP70iOFC9kQhGvdhDQb3QdUq9bg4+vYBFS738YUK9Pd9KvX+y
Pr35o1O9gOFOvRa+Rb3Ak0K90H1Uve5oTr0AOUG99xVBvVPWNr0wNUG99rtPvX0TP72E9j69
4D42vfgqVr0sI0G9rnk4vb0MVr33EUa9n1NJvcNNSL1QCT+9ZlI5vZNfQ72xBUG9uGAzvdC9
P72i2jm9/7xRvTVjR71AEB+9Z9kzvT3mO71pHC69eSc6vZKYNb3lBii9xaRBvaA4Ob0lQDy9
iqJAvTdTNr16Rzq9xYM9vda6NL2fWTa9RUM2vQUON70GJFO9N+syvQwYLb1o7Ri9cWgpveGR
Mb2Q3im9D2g2vfgMNr2Gjyy9kQ0ovRGoJb2xqiq91JQkveY3Mb2OjR29ol8jvetEK70iOkK9
gso5vWHTOr3d3yO9g3Q3ve8MOr3syTG9HIAuvXQAD72f5ii9H40rvSyjJ73gVTS9m/EqvSdI
Lr26uR+9ZrMvvT2KIL0Omji9evoevet/Mb3puya9sPUvvfIoIb1w2ya9E+sbvZxuHL2McDK9
NKQgvY3rL70AMTW9WZ8XvUaaFL0e6y29CN0wvd0DKb3YRhu9hskYvbZOHr0NIR29gTogvVqa
Jr3yKy29N5wdvb//Kr3msRm9Ht8rvVhoJr0bdRu9QNcmveHuHr0athm93SEMvZflH70OZRK9
cewpve63D71Tqia9zaMnvQFvGL3a3Ci9EJkqvXO6Dr0lpxy9HGESvYHOBr15jiW9M7odvS0M
HL14xyi90GgevSV2J70rhSS9dZ0TvSEgL718Myy98LwNvSR9Fr2IjxG9CF8Zvem5F70k0xW9
eWoPvTSyGr0ftwm9b/ogvVX5Gr0plRy9/4kWvdeBCL1Schq9mOsevXGQ/bwsRwy96OQcvWYl
H73SqCq93WwOvWbGAb0xNhe9AVUcvcw9Fr0R/ge9Rg4ZvSCmDb3qFR+9ZvEUvZakFr15TB69
Y0sMvX3ZFb0U0ha9AyUavWc7Db054ie9gM4bvY6lK7306gy9PCYmvcf8Ar0OGQu96Q4Rvbjd
Hb0Gqga9854GvQfLC73RqQG9L/gUvbGJDb0o6ge9x/MEvQ==</AssayYData></Step><Step><CommonData><SampleLocation>1</SampleLocation><SampleID></SampleID><SampleGroup></SampleGroup><SampleInfo></SampleInfo><SampleRow>H</SampleRow><SamplePlate>1</SamplePlate><WellType>BUFFER</WellType><Concentration>-1</Concentration><ConcentrationUnits>µg/ml</ConcentrationUnits><MolarConcentration>-1</MolarConcentration><MolarConcUnits>nM</MolarConcUnits><MolecularWeight>-1</MolecularWeight><Temperature>25</Temperature><StartTime>4001801</StartTime><AssayTime>60</AssayTime></CommonData><FlowRate>1000</FlowRate><StepType>BASELINE</StepType><StepName>Baseline</StepName><StepStatus>OK</StepStatus><ActualTime>60</ActualTime><CycleTime>0.2</CycleTime><AssayXData Points="300">uf5lQ+wxZkNnZmZDEZhmQ4bLZkO5/mZDLjJnQx9lZ0NTmGdDhstnQ7n+Z0PsMWhDH2VoQxGY
aEOGy2hDuf5oQ+wxaUMfZWlDU5hpQ4bLaUN3/mlDqzFqQx9lakNTmGpDRMtqQ7n+akOrMWtD
H2VrQxGYa0OGy2tDuf5rQ+wxbEPeZGxDEZhsQ4bLbEO5/mxDqzFtQ95kbUNTmG1DhsttQ7n+
bUPsMW5DH2VuQ2ucbkOGy25Dd/5uQ+wxb0PeZG9DU5hvQ4bLb0O5/m9DqzFwQx9lcEMRmHBD
hstwQ3f+cEOrMXFDH2VxQxGYcUNEy3FDuf5xQ+wxckPeZHJDWZlyQ4bLckO5/nJDqzFzQx9l
c0MRmHNDRMtzQ7n+c0OrMXRDH2V0Q1OYdENEy3RDd/50Q+wxdUMfZXVDEZh1Q0TLdUO5/nVD
7DF2Q95kdkMRmHZDRMt2Q7n+dkOrMXdDH2V3QxGYd0OSzXdDeP53Q6sxeEPeZHhDU5h4Q0TL
eEO5/nhD7DF5Q2dmeUNTmHlDRMt5Q7n+eUOrMXpDH2V6QxGYekNEy3pDuf56Q+wxe0PeZHtD
EZh7Q4bLe0N4/ntD7DF8Q95kfEMRmHxDhst8Q7n+fEOrMX1DH2V9QxGYfUNEy31DeP59Q6sx
fkMfZX5DEZh+Q0TLfkO5/n5D7DF/Qx9lf0NTmH9Dhst/Q3j+f0P2GIBDOjSAQwlMgEOiZYBD
XX+AQ9WYgENvsoBDKcyAQ6LlgEM8/4BD1RiBQ5AygUMJTIFDw2WBQ11/gUPVmIFDkLKBQ0rM
gUPD5YFDPP+BQ/YYgkOQMoJDCUyCQ6JlgkM8f4JD9piCQ2+ygkOszIJDouWCQ13/gkPVGIND
bzKDQylMg0PDZYNDXX+DQ9WYg0OQsoNDCcyDQ6Llg0M8/4ND1RiEQ5AyhEMJTIRDw2WEQzx/
hEP2mIRDb7KEQynMhEOi5YRDJwGFQ9UYhUNvMoVDKUyFQ6JlhUM8f4VD1ZiFQ2+yhUMJzIVD
w+WFQzz/hUPVGIZDbzKGQylMhkPDZYZDXX+GQ9WYhkNvsoZDCcyGQ8PlhkM8/4ZD9hiHQ28y
h0MJTIdDw2WHQzx/h0PVmIdDb7KHQwnMh0Oi5YdDXf+HQ/YYiENvMohDCUyIQ8NliEM8f4hD
1ZiIQ5CyiEMJzIhDw+WIQzz/iEP2GIlDkDKJQ2tMiUOiZYlDXX+JQ/aYiUNvsolDCcyJQ6Ll
iUM8/4lD1RiKQ5AyikMJTIpDomWKQ11/ikNYmYpDkLKKQwnMikOi5YpDnv+KQ/YYi0NvMotD
KUyLQ8Nli0Ndf4tD1ZiLQ2+yi0MJzItDw+WLQ13/i0P2GIxDbzKMQylMjEOiZYxDXX+MQ9WY
jEOQsoxDjMyMQ6LljEM8/4xD1RiNQ28yjUMJTI1Dw2WNQzx/jUPVmI1Db7KNQynMjUOi5Y1D
PP+NQ9UYjkNvMo5DKUyOQ8NljkOef45D1ZiOQ2+yjkMJzI5DouWOQ33/jkPVGI9DbzKPQwlM
j0PDZY9DXX+PQ9WYj0Nvso9DCcyPQ6Llj0M8/49D1RiQQ28ykEMJTJBDomWQQzx/kEP2mJBD
b7KQQynMkEPD5ZBD</AssayXData><AssayYData Points="300">ORUHvaL6Dr3V0yC96LsJvR5u/rw76f68QOEcvXECFL3eZRq98XMIvYj3AL36txG9gI7pvKCV
C712XwO99HUFvaNPBr10kPa8lkkRvdPfBL3r0Ae9H4QPvQ4K67yxzxK9RhMEvWPbA73YL/+8
KTsLvSBl/byGSPm8dFQPvdp8Bb3uxga9s77yvGsiAL23vwW9i5kVvTyCBL3EpwK9mUIHvTRY
Dr0pZem8qAD/vP70Bb0xB+a8XEsRvQbACr3ERQq9qqwFvWSA+7wywA69t/EQvSDnDb3Udwa9
m4sEvXCT8Lyixga9XgH3vP+o7LxLLAK9N3TgvIzU+7z3Qvm860DqvEQr6Lw5ZgC9heQKvVfr
87xiD/i8cWYCvZsx7Ly1lAW9cnjavDW+8LwjIui8TyHbvF132LzzYgC9zkLivIQD47zbx/G8
kNTivBWH97xyEwS9uU0NvVoJ1rylg+285XDpvCRMzrxwZOC89uHyvEjN3rw1T+y87RjbvNl+
3bzzS++8MdL8vMXm5bwePvu8LI7yvF+g8rxQHNu8MDrWvL4F77z6Atm8unngvI998bxsdLK8
G7/EvLGk3Lwx/e68SpitvNFP4rwMntq8dlT7vKhez7xKJuC87nv8vDTu4bxKDc28rf2+vJTW
7LyAzb28jVz8vNc8y7wM4eu85tQFvY9Tyby+cra8LunQvE1bo7zw/Ke8Mx3GvKb3/Lx6d7i8
k1fUvAje5LwlvNW8TLC4vMaTprye1eq8+nfFvIvP3LwbraS8GvvNvJ1os7y5W868PyfnvHS+
37yvJOe8A6DZvANsurxtb8i8lMDNvNTH2Lw8g9K8G9LRvFy04LzcrtG8NKnRvHic27yxaLK8
V8rKvNx127yETMy8tSy4vEOqsrxtPLe8iDXHvL+TrLxoRuK8uCfNvHH5v7w6d8i8Iy33vFIH
zbzERcu8xnCYvPKL1LzKeMe8H3vevB5ctrzLSrG8FdrFvIIjvLxbw8G8Fv+9vBDkvbwXkr+8
Erq0vMJiu7zds768IYTZvO+IuLx+Aba82hPIvA3YpbzCh8q8w4HXvL1WwLwzVL+8dxTJvDTA
vLzdO6u8oyXBvMyixrzIqLm8hM+nvMkx17yiTZa8FLaNvMpAqryviZq8SFGwvLWGb7zCeZ68
rviovGQexLw7ZLi8mkKLvOZGkrzKpLy8UdjDvEUmr7xn1qm8/yTIvLaoprygiLe8n7W8vOC6
rbyCC5S8naHGvDyctbysE7q8Oy+6vA0QiryGQqC8yw+fvHaDmryOlJe8SEigvKtgory/hMy8
ZaePvE1dqLwBW8C8y7GqvAr2nbyAabS8vrK2vPp9qbzfXKC8bcOrvIaKp7w3Zba8kTOtvFlM
wryj4ri8pridvFxznbwfhJm88z+YvIapmLzKC6q88ra2vHirv7zj53e8V3unvHgbnryo+sG8
lO+OvMbhhbyz0Lq8i1CjvH4furwQMZ68P2SmvIoio7xDMoy8nnGXvGC9l7zS7pa8auzFvJPz
hLxZ/aa8kFLCvBkri7w4rJa8uRTIvHDcVrwKC5a8YwyXvDnKqbyvMJq8abiHvJMAm7zcIn68
YRyOvPAng7xfNYy8</AssayYData></Step><Step><CommonData><SampleLocation>8</SampleLocation><SampleID></SampleID><SampleGroup></SampleGroup><SampleInfo></SampleInfo><SampleRow>H</SampleRow><SamplePlate>1</SamplePlate><WellType>BUFFER</WellType><Concentration>-1</Concentration><ConcentrationUnits>µg/ml</ConcentrationUnits><MolarConcentration>-1</MolarConcentration><MolarConcUnits>nM</MolarConcUnits><MolecularWeight>-1</MolecularWeight><Temperature>25</Temperature><StartTime>4069892</StartTime><AssayTime>180</AssayTime></CommonData><FlowRate>600</FlowRate><StepType>ASSOC</StepType><StepName>Association</StepName><StepStatus>OK</StepStatus><ActualTime>179.999</ActualTime><CycleTime>0.2</CycleTime><AssayXData Points="900">XP+QQ9UYkUOPMpFDCEyRQ8JlkUM7f5FD1ZiRQ4+ykUMpzJFDwuWRQzv/kUP2GJJDbjKSQylM
kkOiZZJDXH+SQ9WYkkNuspJDCMySQ6LlkkM7/5JD9hiTQ24yk0MpTJNDomWTQzt/k0P2mJND
brKTQwjMk0Oi5ZNDO/+TQ/YYlENuMpRDCEyUQ6JllEM7f5RD1ZiUQ4+ylEMIzJRDouWUQ1z/
lEPVGJVDbjKVQwhMlUPCZZVDO3+VQ9WYlUNuspVDCMyVQ4fmlUM7/5VD1RiWQ24ylkMITJZD
omWWQzt/lkP2mJZDj7KWQwjMlkOi5ZZDO/+WQ/YYl0NuMpdDCEyXQ8Jll0M7f5dD1ZiXQ26y
l0MIzJdDouWXQ1z/l0PVGJhDbjKYQwhMmEOiZZhDO3+YQ9WYmENusphDKcyYQ6LlmEM7/5hD
1RiZQ24ymUMITJlDomWZQzt/mUP2mJlDbrKZQwjMmUOi5ZlDXP+ZQ9UYmkNuMppDCEyaQ6Jl
mkNcf5pD9piaQ26ymkMIzJpDwuWaQzv/mkPVGJtDjzKbQwhMm0OiZZtDO3+bQ9WYm0NusptD
KcybQ6Llm0M7/5tD9hicQ24ynEMITJxDomWcQzt/nEPVmJxDbrKcQwjMnEPC5ZxDO/+cQ9UY
nUNuMp1DCEydQ8JlnUNcf51D1ZidQ26ynUMIzJ1DwuWdQzv/nUPVGJ5DbjKeQwhMnkOiZZ5D
O3+eQ9WYnkOPsp5DKcyeQ6LlnkM7/55D1RifQ48yn0MITJ9DomWfQzt/n0PVmJ9DbrKfQwjM
n0Oi5Z9DO/+fQ/YYoENuMqBDCEygQ6JloENcf6BD1ZigQ4+yoEPNzKBDouWgQ1z/oEPVGKFD
bjKhQwhMoUOiZaFDO3+hQ9WYoUNusqFDCMyhQ8LloUM7/6FD9hiiQ24yokMITKJDwmWiQ1x/
okPVmKJDbrKiQwjMokPC5aJDO/+iQ9UYo0NuMqNDCEyjQ6Jlo0N9f6ND1ZijQ26yo0MIzKND
wuWjQ1z/o0P2GKRDjzKkQ2JQpEPCZaRDXH+kQ9WYpENusqRDCMykQ6LlpENc/6RD1RilQ/Iy
pUMpTKVDwmWlQzt/pUPVmKVDj7KlQwjMpUPC5aVDO/+lQ/YYpkOPMqZDKUymQ6JlpkNcf6ZD
9pimQ4+ypkMpzKZDBOamQ1z/pkMWGadDjzKnQylMp0PCZadDXH+nQ/aYp0OPsqdDKcynQ8Ll
p0Nc/6dD9hioQ48yqEMpTKhDwmWoQ1x/qEP2mKhDj7KoQynMqEPC5ahDXP+oQykcqUOPMqlD
KUypQ8JlqUNcf6lD9pipQ4+yqUMpzKlDwuWpQ1z/qUP2GKpDjzKqQylMqkPCZapDXH+qQ/aY
qkOPsqpDKcyqQ8LlqkNc/6pD9hirQ48yq0MpTKtDwmWrQ1x/q0P2mKtDj7KrQynMq0PC5atD
XP+rQ/YYrEOPMqxDKUysQ8JlrENcf6xD9pisQ4+yrEMpzKxDwuWsQ1z/rEP2GK1DjzKtQylM
rUPjZa1DXH+tQ/aYrUOPsq1DKcytQ8LlrUNc/61D9hiuQ48yrkMpTK5DwmWuQ1x/rkP2mK5D
j7KuQynMrkPC5a5DXP+uQ/YYr0OPMq9D2U6vQ8Jlr0Ncf69D9pivQ4+yr0MpzK9DwuWvQ1z/
r0P2GLBDjzKwQylMsEPCZbBDXH+wQ/aYsEOPsrBDKcywQ8LlsENc/7BD1RixQ48ysUMpTLFD
wmWxQ1x/sUP2mLFDj7KxQynMsUPC5bFDXP+xQ/YYskOPMrJDKUyyQ8JlskNcf7JD9piyQ4+y
skMpzLJDouWyQ1z/skP2GLNDjzKzQylMs0MrZ7NDXH+zQ/aYs0OPsrNDKcyzQ8Lls0Nc/7ND
1Ri0Q24ytEMpTLRDwmW0Q1x/tEP2mLRDj7K0QynMtEPC5bRDXP+0Q9UYtUOPMrVDCEy1Q8Jl
tUNcf7VD9pi1Q26ytUMIzLVDwuW1Q1z/tUP2GLZDjzK2QwhMtkPCZbZDXH+2Q9WYtkNusrZD
Kcy2Q8LltkNc/7ZD9hi3Q48yt0MpTLdDwmW3Q1x/t0P2mLdDbrK3QynMt0PC5bdDO/+3Q/YY
uEOPMrhDCEy4Q6JluENcf7hD9pi4Q4+yuEMpzLhDwuW4Q1z/uEPVGLlDjzK5Q5hOuUPCZblD
XH+5Q/aYuUOPsrlDKcy5Q8LluUNc/7lD1Ri6Q48yukMpTLpDwmW6Q1x/ukPVmLpDj7K6QynM
ukPC5bpDO/+6Q9UYu0OPMrtDKUy7Q8Jlu0Ncf7tD9pi7Q4+yu0MpzLtDwuW7Q1z/u0P2GLxD
jzK8QylMvEPCZbxDXH+8Q9WYvEOPsrxDKcy8Q8LlvENc/7xD9hi9Q48yvUMpTL1DwmW9Q1x/
vUPVmL1Dj7K9QynMvUPC5b1DXP+9Q9UYvkOPMr5DKUy+Q6JlvkM7f75D9pi+Q4+yvkMIzL5D
wuW+Q1z/vkPVGL9DbjK/QwhMv0OiZb9DXH+/Q/aYv0OPsr9DCMy/Q8Llv0Nc/79D9hjAQ48y
wEMITMBDwmXAQ1x/wEP2mMBDj7LAQynMwEPC5cBDXP/AQ/YYwUOPMsFDCEzBQ8JlwUNcf8FD
1ZjBQ26ywUMpzMFDwuXBQ1z/wUPVGMJDjzLCQylMwkOiZcJDXH/CQ/aYwkOPssJDKczCQ8Ll
wkNc/8JD9hjDQ48yw0M1TsNDwmXDQ1x/w0PVmMNDj7LDQwjMw0PC5cNDXP/DQ/YYxEOPMsRD
KUzEQ8JlxENcf8RD1ZjEQ4+yxEMIzMRDwuXEQ1z/xEO6GcVDbjLFQwhMxUPCZcVDXH/FQ/aY
xUOPssVDKczFQ8LlxUNc/8VD1RjGQ48yxkMITMZDwmXGQzt/xkPVmMZDj7LGQynMxkPC5cZD
O//GQ/YYx0OPMsdDKUzHQ8Jlx0M7f8dD9pjHQ26yx0MIzMdDwuXHQ1z/x0PVGMhDjzLIQylM
yEOiZchDXH/IQ9WYyEOPsshDKczIQ8LlyENc/8hD1RjJQ48yyUMITMlDwmXJQ1x/yUPVmMlD
brLJQwjMyUPj5clDXP/JQ9UYykOPMspDCEzKQ8JlykNcf8pD9pjKQ4+yykMpzMpDouXKQ1z/
ykPVGMtDjzLLQylMy0PCZctDXH/LQ/aYy0OPsstDCMzLQ6Lly0M7/8tD9hjMQ48yzEMITMxD
omXMQ1x/zEPVmMxDbrLMQwjMzEPC5cxDXP/MQ9UYzUOPMs1D30/NQ8JlzUM7f81D1ZjNQ26y
zUMpzM1DwuXNQ1z/zUPVGM5DjzLOQylMzkPCZc5DXH/OQ/aYzkOPss5DCMzOQ6LlzkNc/85D
9hjPQ24yz0MpTM9DwmXPQ1x/z0P2mM9DbrLPQwjMz0Oi5c9DXP/PQ9UY0EOPMtBDKUzQQ8Jl
0ENcf9BD9pjQQ4+y0EMpzNBDouXQQ1z/0EPVGNFDbjLRQylM0UPCZdFDXH/RQ9WY0UNustFD
CMzRQ8Ll0UM7/9FD9hjSQ24y0kMpTNJDwmXSQzt/0kP2mNJDj7LSQynM0kOi5dJDXP/SQ9UY
00OPMtNDKUzTQ6Jl00M7f9ND9pjTQ26y00MIzNNDouXTQ1z/00P2GNRDbjLUQwhM1EPCZdRD
O3/UQ9WY1ENustRDCMzUQ8Ll1EM7/9RD1RjVQ48y1UMpTNVDomXVQzt/1UP2mNVDj7LVQynM
1UPC5dVDO//VQ/YY1kOPMtZDKUzWQ8Jl1kNcf9ZD1ZjWQ26y1kMIzNZDwuXWQ1z/1kPVGNdD
jzLXQwhM10PCZddDO3/XQ9WY10OPstdDCMzXQ8Ll10M7/9dD1RjYQ48y2EMpTNhDwmXYQzt/
2EPVmNhDj7LYQynM2EOi5dhDO//YQ/YY2UOPMtlDKUzZQ6Jl2UM7f9lD9pjZQ26y2UMpzNlD
ouXZQzv/2UPVGNpDbjLaQwhM2kPCZdpDXH/aQ9WY2kOPstpDCMzaQ6Ll2kM7/9pD9hjbQ48y
20MITNtDomXbQzt/20PVmNtDbrLbQynM20Oi5dtDO//bQ/YY3EOPMtxDCEzcQ6Jl3EM7f9xD
1ZjcQ26y3EMIzNxDouXcQzv/3EPbGd1DjzLdQylM3UOiZd1DO3/dQ9WY3UOPst1DKczdQ6Ll
3UNc/91D9hjeQ24y3kMITN5DomXeQ1x/3kPVmN5DbrLeQynM3kOi5d5DO//eQ9UY30NuMt9D
CEzfQ6Jl30M7f99D1ZjfQ26y30MIzN9DouXfQzv/30P2GOBDbjLgQwhM4EPCZeBDO3/gQ9WY
4ENusuBDKczgQ6Ll4ENc/+BD1RjhQ48y4UMITOFDomXhQzt/4UPVmOFDbrLhQwjM4UO66eFD
O//hQ9UY4kNuMuJDKUziQ6Jl4kNcf+JD1ZjiQ26y4kMpzOJDouXiQzv/4kPVGONDbjLjQwhM
40PCZeNDO3/jQ/aY40NusuNDKczjQ6Ll40M7/+ND9hjkQ24y5EMITORDomXkQzt/5EPVmORD
j7LkQwjM5EOi5eRDXP/kQ9UY5UOPMuVDKUzlQ6Jl5UM7f+VD9pjlQ26y5UMpzOVDouXlQzv/
5UPVGOZDbjLmQwhM5kOiZeZDXH/mQ9WY5kOPsuZDKczmQ8Ll5kM7/+ZD9hjnQ24y50MpTOdD
wmXnQzt/50PVmOdDbrLnQwjM50Oi5edDXP/nQ9UY6EOPMuhDCEzoQ6Jl6EM7f+hD9pjoQ4+y
6EMIzOhDouXoQ1z/6EP2GOlDjzLpQwhM6UOiZelDO3/pQ9WY6UNusulDCMzpQ6Ll6UM7/+lD
1RjqQ24y6kMpTOpDomXqQzt/6kPVmOpDj7LqQwjM6kOi5epD</AssayXData><AssayYData Points="900">DpHSvKuu2ryUT6682QHOvBQnqbyzKK28wnKevD5Dv7woE6e8XAvGvO+jkLwPS6u8gL2kvOYd
lbyhkJa8pP52vBBvpLxPFJ28G4aEvF/lirzTVke8L3ZOvEzXi7znpHW8yUp/vCD9kryv6Yy8
CrSHvDw7jbwFkW+8ZwUtvCjZYbwX0Du8DohhvOySWbxDUoG8G/JDvFUCQ7yaVIW8pdJuvAl8
jLw79S+84e5dvGGkU7y+n0S8OB4uvBDDerwtl0u8Lw1xvE7lU7z/VkK8+lRJvG39jrzdVT68
il45vN7IVbxqBxa8W4lmvCFHO7yaYxO8MhdkvEilNbxKwFq896ALvCcgo7vjd328bmxIvLzd
X7wsJHS8t8pZvAmYcrzhdjS8VcgNvFnoQbwKTXS8A35cvIy2k7xVOVu8oE8mvHIBYrznowS8
c9wivMfyR7yhUHS8Lx7tu9DdUbzdsC28ep8bvISvO7ykfRC8Bao3vEUyObz3iIu8cWgkvO3p
Q7xNlga8EOpJvD8wTrxjYS284s0RvDicMbw2niO8iEI4vPqxy7vt6iO8q7ltvOeG2rviTVG8
oq36u+uYJbw7uCG87e03vOh4Kby5t+u7ZWplvNlIH7wzVy+88gwcvALg0Lsz+K+7CZsIvDs+
B7w+zZi7CBgNvNKzTrxobXm8v7sivIIvCLy7ClG8BbT0u2ek77t0Ix28eBUyvAOcDLxolRG8
7tkUvPI0OLzoOjG8nibhu8PaDLyy1cS7+AETvGYa3bs9BCq8NDTCuxTDRrzj+RG8b3eiu8zL
VLsoqC28BSzbu3UNB7x7TGG7MFEZvFrNKLz7KAu8hkF/uzSHh7sduB28PB6Uu6wx1rqAar+7
yD6Fu9TtubuIgJa7iTwmvO9NoLt3NyS8DBubu1FbAbwRgKq7MXXzu97nBLzCqMq7Obc6vGqz
ertyn2a7VmkVuw4i0bvSmqO7uDznu5DTW7s2ukm7gxkKuzPVmru/NZK7adG2u9ZyMrsTBM27
N5+Xu8QBArwhjEu7nvvuuzi9dru2PCu8ATcYun3utru6DAi8X9rNu7jw07thYtS7p02uu+Wo
r7uNgQ67sRqUuxGngruYo5K7s88cvLGD3bu8M6W71Y6Pu/vVdrvk4L67bsI2u8hQuboYwfO7
xqq1u1S7vrpSXoi7zkeju7s9fLud8Yy7Wju/uixMkrui44S7HcVNu5k387t7p067QBoCvAve
wLuQ8di71QyeuwLbkrtdT367Ofuqu297LLuXJfE5d6IBvM/3Brv7+s+7XmJ1u21MM7vpGZK7
W5GnuwYr6rtbv7m7/GoQvOrfhbsg2U672D7auwDFsjoHaRe7GLwFu4zyY7u5UaK7vmKQu6Zt
q7sCHIe7mLtAu4GxZzl2MCi74cj2ugENh7sAaPe6pE3ku3FnQ7rXQqO7xElhu+iuTDtiG1K6
eGzIurUjgLubITq7dLgJu+RC07thqfm1P7s2uoqNqbutRz274ZjhuuGiMLvZwZu7pk6yu4hx
nbteJZS7tMlUu12JArv+bTW6wbZ/OpvxYzu+YAw4RN4POxHcSrp06Sm7TvZGu0V527uh3Sk7
9Ig5u45RqrrTT++6S0oyOxs6RbqbFFk6kg5Uu8K3Ibu9WN05OEV4u+srPbvYXo67EnVCOTXx
ErvW9Om53Y0IOnocUrrBjFK5IrnvuirXPzslCZ47666wOoicKrsMJfK5+D21ORXiBjqud2e7
zgbFN68FxroBhks5EWqWOteNBDtRJIm7zMzDuBHhDjqB7h07MG+KO/561DquA7m7pQJ4uUoA
ibpNNOC6ul5tuacpTDt5Pr45jluLO+tf3TsQ0gM7FAQiu2/WGDoKx6k7UBScunVkgTt1iMG7
YXzGup0WqTvHiS67XFeMuouP5jh5BvG62DaIuE/yPDtY+gc7NRDOOybCIbpbNpk70gzsuk8P
ibktInc7+5Mruu8adzsf/LE69evpugj/ZbuIf3y48koQu1TyEDnTmLw6QHbEuh9/hTro96g3
Uh4RO1hTWLozcvy6TWK7OrVOProagpQ7K7GCO1rSBTvch2o77Vy5O2h5n7qOnYg7X71aO/mY
mTsbvzU7NkQ4ur51CDusMGw7sScxO6twujt+1Bc79TRROaL3bDvOBPU6F9MgOuzRizqdPWk6
542wOzvDKTs7D1263RuLO99tBzugyy87jDlrO6Bupzslt087civMOpNHhTsJIrY7z4bBOwxM
hjsoAng7atJju56sATwm5aU7v7Srum+kajuz/j47KJzOO615TTsv4wA8kD8XO6TRITvei2c7
b8C8OuYL0Ts+lVw6iEN2O/JcLDvdUQY7q+jfO6XOvTtriRQ7ucl3O1D/VLtiJ5I6i2p/O3zh
oTslCa06z19FO4U5ujuFZs87fl6TO9pZRDtyVrU70wkwO86mZTtEzbo7dm7KO8CmhzsL4+87
wVOIO5MWCTw1RJw7hpiGOykaCTyjwq07YM/6Okm9BjwZ5sg7qy6hOy+sLjvIwKA7FEEqO4Uk
Dzz1k+M75/0EPNpbKjviIxI8QduUO1PhXjtQ9BM8mKspO5LWfjtLKgk8cG5cO0k9sjpEBHU7
YfqAOkQY8jtmstM7Roy0O2Np2DrCvqc7qbgOPPEcZjvcYrY7UauYO/Ys1zvLYqA7VOuKOxBD
mTvp3Tm605ZjO/1E7jvwOXQ7ARXROwPk+jt7qeY70PoNPC1jJTuR/ec6aku8Ozq8gzoBVMQ7
BDeBO/PrLTsUyCo7dA4RPDL4HjzjO6A7q7zmO2+SxDuVNh88MOzUO/zJPDs+9E07qN+/OzCQ
/zv+UMU7vLkmO/kInLoJ6TU8J2SbOxXm4TskTwU8N+QLPMt2njvvpMM7DZmrO1nOozt3Cgo8
vd72O6QfmztF6KA7N4HhOSMhrTszLsI7/6cFPLSYBzwNubM7RaLTO8Qm6DsnrDc8iYzgO7D5
1zualhk8o14CPAPdGjylnOw7RN4GPL2zzjskGdI7yUCuO7CB9jvkUbA7OfcqPABxFzxKmQ88
CpD1O24EvTvaegw8hn+dO3W6yDurqzc82iRpPL/6vDsCNvQ6hQKGOy2lITwK6a078+oMPHvX
Mjwb0S88L94QPIiu/zsLKgo8ih2pO3ZzyztqcyY83AY+PD2yaDtOpew7Fjw/PA9+MDzJdyk8
AacoPPslOjwx0fA77TwSPKOvXDuzT9s7M/a7O550tztzyas7UXbpOwaXvDtr+vk70pPlO0g4
3juluDk8RxIgPAzj8zs74ZE79+8CPKC4JDxSdh88+cMXPH62UTvJpLc7c9b+O5UKzTsU2I87
DeroO5vyLDyG7sQ7LZwZPOEK3TsLAC48whrvOzE1ODxQNzY81xRGO/Hf5jvZ6HM8e3TGO8f+
JTwhPFY80ATxOzIJ9juMUhs8gJhHPMBIADx9Z9k7FjwrPF90CDxf+DQ85TFIPJzlyDvpNlA7
MEoTPGRhKDy7ABI8dlAxPHSKETwaTo47gswLPJomJzygNgE8LPICPJ4iMDzDp/I7XpkAPPpq
tjuN2As82xwLPBismDsyUac7uLUqPGbTDTz6fAg8ye/ZO+tQAzxPqQY8BR4HPHUwXDzT8hc8
YgIWPAOMXDwjMxw86uMhPJ4cMzzv9vE7lj4cPAx2sjt9FeY7Q7ENPFkuMzzPzBY8f+s+PClL
CjzMYRU8iIvsOwPrWzziLRU8YcUIPJf7FzzItxs8pcEwPMd/IDzu7kw8HQ3kO/HqNjw5gtI7
mfFkPOJAZDwOy/o7iJv/Oz3U3DsCTQ08nlU3PNS1LzxaWTs866QWPCv1Jzz9kfY7rJpBPLhs
IjwBzOg7UHL6O65Sgzw9ECU8oUvaO7nYYTzc8Ro8U2NIPCPkdTxw+iM87cZGPC5+TDxcmkc8
7vhzPN9YAzyWn6o7tu5+PB1aCjxE2ig8HtYRPK2p4DsXUAM8uxAlPJcfWTzvKyE8Rlt4PHb/
ajzOjkU8mQoPPC5GhDw9FTw8LDp9PNCxLjy11vY7BQd5PAISUTyFwGQ87odEPI2jdTxafCA8
0mlKPOHW8zswFhI8ChlbPIdCWTwyeCg8cxs5PLtVgTxebCk8MJW7O3aJQjzNBCw8EzH0O0ew
2Ts59hc8fwwMPAvaajzg7jE8tVMhPMySgTxrfls8jmhpPHuzgTwKtXs8N8pUPAjwYTxVhT08
SmNIPILZTjxorRM8odlbPAUZTDxrE4Y8+KhGPIeePTzuszc80R1QPMgWSzzGbmQ8U8E6PMT7
dzzdjjM84cpnPO9MbTw1OkE8qydGPJn4WzyIb4A8KMqDPKeXXzzBqW88zKIaPE9wijyHCkk8
gPpZPCoRbTxZOmE8YbVePG3lKjzgG0s8kBJkPCRmpDx7nEg8mi8+PFe8Lzz8a3M86dOGPI8K
UTwRcjo82S5MPJSzXDzr/5M8UJtEPGVAXTwGqWw8sDmIPDfLcjwHb2I8G/SKPDV0RzwxypM8
YsSbPIdiNDzlvlk8eBVTPFHSVjxV/Yc8ezRzPLR/WDzN/Vc8dvESPEr5hzwXzmU85JplPA/b
njwrNzg8ZzhoPBbHNTxMlk08noBMPGpcizzCCHs8VDODPLiPLzz3wUs8cPthPPJxiTwjn6Q8
HlpNPKNkkDzdAkQ88eyGPAWKhDwbrYg8srcMPCSmdDw/+nc8etJ2PP40RzzE+ok8kr90PEJf
cjw7HDE8yItpPMnPhTxEdo48laVLPCxsSzw0xko8w4huPEOeXTyenWw8U/0QPEmMgjzthWg8
iC+HPPqOkzyntVg8c7V7PFX2pTyVTHM8dniPPL1VizzVPIQ8</AssayYData></Step><Step><CommonData><SampleLocation>1</SampleLocation><SampleID></SampleID><SampleGroup></SampleGroup><SampleInfo></SampleInfo><SampleRow>H</SampleRow><SamplePlate>1</SamplePlate><WellType>BUFFER</WellType><Concentration>-1</Concentration><ConcentrationUnits>µg/ml</ConcentrationUnits><MolarConcentration>-1</MolarConcentration><MolarConcUnits>nM</MolarConcUnits><MolecularWeight>-1</MolecularWeight><Temperature>25</Temperature><StartTime>4257906</StartTime><AssayTime>180</AssayTime></CommonData><FlowRate>600</FlowRate><StepType>DISASSOC</StepType><StepName>Dissociation</StepName><StepStatus>OK</StepStatus><ActualTime>180</ActualTime><CycleTime>0.2</CycleTime><AssayXData Points="900">PP/qQ9YY60NvMutDCUzrQ6Jl60M8f+tD1pjrQ2+y60MJzOtDouXrQzz/60PWGOxDTjLsQwlM
7EOiZexDG3/sQ9aY7ENvsuxDCczsQ6Ll7EMb/+xD1hjtQ04y7UMJTO1DgmXtQzx/7UPWmO1D
b7LtQwnM7UOC5e1DG//tQ9YY7kNvMu5DCUzuQ6Jl7kM8f+5D1pjuQ2+y7kPoy+5DouXuQzz/
7kPWGO9DTjLvQwlM70OiZe9DPH/vQ9aY70Nvsu9DCczvQ6Ll70M8/+9D1hjwQ28y8EMJTPBD
omXwQzx/8EPWmPBDTrLwQ+jL8EOi5fBDPP/wQ9YY8UNvMvFDCUzxQ6Jl8UMbf/FDtZjxQ06y
8UMJzPFDouXxQzz/8UPWGPJDbzLyQwlM8kOiZfJDG3/yQ9aY8kNvsvJDCczyQ6Ll8kMb//JD
tRjzQ28y80MJTPNDgmXzQzx/80PWmPNDTrLzQwnM80Oi5fNDG//zQ7UY9ENOMvRDCUz0Q6Jl
9EM8f/RDtZj0Q2+y9EMJzPRDouX0Qxv/9EPWGPVDbzL1Q+hL9UOCZfVDG3/1Q7WY9UNvsvVD
6Mv1Q6Ll9UM8//VD1hj2Q28y9kMJTPZDgmX2Qzx/9kPWmPZDb7L2Q+jL9kOC5fZDPP/2Q9YY
90NvMvdDCUz3Q6Jl90M8f/dDtZj3Q2+y90Poy/dDouX3Qxv/90PWGPhDbzL4QwlM+EOiZfhD
PH/4Q7WY+ENvsvhDCcz4Q4Ll+EM8//hDtRj5Q04y+UPoS/lDomX5Qzx/+UPWmPlDb7L5QwnM
+UOi5flDPP/5Q9YY+kNvMvpDCUz6Q6Jl+kMbf/pDtZj6Q06y+kMJzPpDouX6Qxv/+kPWGPtD
TjL7QwlM+0OCZftDG3/7Q9aY+0NvsvtD6Mv7Q6Ll+0Mb//tDtRj8Q28y/EMJTPxDgmX8Qxt/
/EPWmPxDkLL8Q+jL/EOC5fxDPP/8Q9YY/UNvMv1DCUz9Q4Jl/UM8f/1DtZj9Q2+y/UMJzP1D
ouX9Qzz//UPWGP5DbzL+Q+hL/kOiZf5DG3/+Q7WY/kNvsv5D6Mv+Q6Ll/kMb//5DtRj/Q04y
/0PoS/9DomX/Qxt//0O1mP9Db7L/Q+jL/0OC5f9DPP//Q1oMAEQ4GQBEBCYARNEyAESOPwBE
a0wARDhZAET0ZQBE0XIARJ5/AERrjABEOJkARASmAETRsgBEjr8ARFrMAEQ42QBEBOYARNHy
AESe/wBEawwBRDgZAUQEJgFEwTIBRI4/AURaTAFEOFkBRPRlAUTRcgFEjn8BRGuMAUQ4mQFE
9KUBRNGyAUSOvwFEa8wBRDjZAUT05QFEwfIBRJ7/AURrDAJEJxkCRPQlAkTRMgJEDUICRFpM
AkQ4WQJEBGYCRMFyAkSefwJEWowCRCeZAkT0pQJE0bICRJ6/AkRrzAJEONkCRATmAkTR8gJE
jv8CRGsMA0QnGQNEBCYDRNEyA0SePwNEWkwDRDhZA0T0ZQNEwXIDRJ5/A0RajANEOJkDRASm
A0TBsgNEnr8DRFrMA0Q42QNEBOYDRNHyA0SO/wNEWgwERDgZBEQEJgRE0TIERI4/BERrTARE
J1kERARmBETBcgREnn8ERFqMBEQ4mQREBKYERNGyBESevwREa8wERDjZBEQE5gREwfIERJ7/
BERaDAVEOBkFRAQmBUTBMgVEjj8FRGtMBUQnWQVE9GUFRMFyBUSOfwVEWowFRCeZBUT0pQVE
wbIFRJ6/BURrzAVEONkFRPTlBUTR8gVEjv8FRFoMBkQ4GQZE9CUGRNEyBkSePwZEa0wGRDhZ
BkT0ZQZE0XIGRI5/BkRrjAZEOJkGRASmBkTBsgZEjr8GRGDNBkQn2QZEBOYGRMHyBkSO/wZE
awwHRCcZB0T0JQdEwTIHRJ4/B0RrTAdEOFkHRPRlB0TBcgdEnn8HRFqMB0QnmQdEBKYHRNGy
B0SevwdEa8wHRCfZB0T05QdEwfIHRI7/B0RaDAhEJxkIRAQmCEQjMwhEnj8IRFpMCEQnWQhE
9GUIRMFyCESOfwhEa4wIRCeZCEQEpghE0bIIRI6/CERrzAhEJ9kIRPTlCETR8ghEjv8IRGsM
CUQ4GQlE9CUJRMEyCUSOPwlEWkwJRCdZCUQEZglEwXIJRI5/CURajAlEJ5kJRPSlCUTRsglE
jr8JRFrMCUQn2QlE9OUJRMHyCUSe/wlEWgwKRDgZCkT0JQpEwTIKRI4/CkRaTApEOFkKRPRl
CkTBcgpEjn8KRGuMCkQnmQpE9KUKRMGyCkSOvwpEWswKRCfZCkQE5gpE0fIKRJ7/CkRaDAtE
JxkLRPQlC0TBMgtEjj8LRFpMC0Q4WQtEBGYLRNFyC0SOfwtEWowLRCeZC0T0pQtEwbILRI6/
C0RazAtEONkLRPTlC0TR8gtEjv8LRGsMDEQnGQxEBCYMRNEyDESOPwxEWkwMRCdZDET0ZQxE
0XIMRI5/DERrjAxEJ5kMRPSlDETBsgxEnr8MRFrMDEQn2QxE9OUMRMHyDESO/wxEawwNRDgZ
DUT0JQ1E0TINRJ4/DURaTA1EJ1kNRARmDUTBcg1Ejn8NRFqMDUQnmQ1E9KUNRNGyDUT2wA1E
WswNRCfZDUT05Q1EwfINRI7/DURaDA5EJxkORAQmDkTRMg5Ejj8ORFpMDkROWg5E9GUORMFy
DkSOfw5EWowORCeZDkT0pQ5E0bIORI6/DkRazA5EJ9kORPTlDkTB8g5Ejv8ORGsMD0QnGQ9E
9CUPRNEyD0SOPw9EWkwPRCdZD0T0ZQ9EwXIPRI5/D0RajA9EJ5kPRPSlD0TBsg9Ejr8PRFrM
D0Qn2Q9EBOYPRMHyD0SO/w9EWgwQRCcZEET0JRBEwTIQRI4/EERaTBBEJ1kQRARmEETBchBE
jn8QRFqMEEQ4mRBE9KUQRNGyEESOvxBEa8wQRCfZEET05RBEwfIQRI7/EERaDBFEJxkRRPQl
EUTBMhFEjj8RRFpMEUQnWRFEJWYRRMFyEUSOfxFEWowRRCeZEUT0pRFEwbIRRI6/EURazBFE
J9kRRATmEUTB8hFEjv8RRFoMEkQnGRJEBCYSRMEyEkSOPxJEWkwSRCdZEkQVZhJEwXISRI5/
EkRajBJEJ5kSRPSlEkTBshJEnr8SRFrMEkQn2RJE9OUSRNHyEkSe/xJEWgwTRCcZE0T0JRNE
wTITRJ4/E0RaTBNEJ1kTRPRlE0TRchNEjn8TRHuME0QnmRNE9KUTRMGyE0SOvxNEWswTRDjZ
E0T05RNE8vITRI7/E0RrDBREJxkURBUmFETBMhREjj8URGtMFEQnWRREBGYURMFyFESOfxRE
a4wURCeZFET0pRRE0bIURJ6/FERazBREJ9kURPTlFETR8hREnv8URGsMFUQnGRVEBCYVRNEy
FUSePxVEWkwVREhZFUQEZhVEwXIVRI5/FURajBVEJ5kVRASmFUTishVEjr8VRGvMFUQ42RVE
9OUVRMHyFUSe/xVEewwWRDgZFkQEJhZE0TIWRJ4/FkRrTBZEOFkWRARmFkTRchZEnn8WRHuM
FkQ4mRZEBKYWRNGyFkSevxZEa8wWREjZFkQE5hZE0fIWRJ7/FkRrDBdEOBkXRAQmF0TRMhdE
nj8XRGtMF0Q4WRdEBGYXRNFyF0SefxdEa4wXRDiZF0QEphdE0bIXRJ6/F0RrzBdEONkXRATm
F0TR8hdEnv8XRGsMGERYGRhEBCYYRNEyGESePxhEa0wYRDhZGEQEZhhE0XIYRJ5/GERrjBhE
OJkYRASmGETRshhEnr8YRGvMGEQ42RhEBOYYRNHyGESe/xhEawwZRDgZGUQEJhlE0TIZRJ4/
GURrTBlEOFkZRARmGUTRchlEnn8ZRGuMGUQ4mRlEBKYZRNGyGUSevxlEa8wZRDjZGUQE5hlE
0fIZRJ7/GURrDBpEOBkaRAQmGkTRMhpEnj8aRGtMGkQ4WRpEBGYaRNFyGkSefxpEa4waRCeZ
GkQEphpE0bIaRJ6/GkRazBpEONkaRATmGkTB8hpEnv8aRGsMG0Q4GRtEBCYbRMEyG0SePxtE
a0wbRDhZG0QEZhtE0XIbRJ5/G0RrjBtEOJkbRASmG0TRshtEnr8bRGvMG0Q42RtEBOYbRNHy
G0Se/xtEawwcRDgZHEQEJhxE0TIcRJ4/HERrTBxEOFkcRARmHETRchxEnn8cRGuMHEQ4mRxE
BKYcRNGyHESevxxEWswcRDjZHEQE5hxE0fIcRJ7/HERrDB1EOBkdRAQmHUTRMh1Enj8dRGtM
HUQ4WR1EBGYdRMFyHUSefx1Ea4wdRDiZHUQEph1E0bIdRJ6/HURrzB1EONkdRATmHUTR8h1E
nv8dRGsMHkQ4GR5EBCYeRNEyHkSePx5Ea0weRDhZHkQEZh5E0XIeRJ5/HkRajB5EOJkeRNqm
HkTRsh5Ejr8eRGvMHkQ42R5EBOYeRPLyHkSe/x5EawwfRFgZH0QEJh9E0TIfRI4/H0RrTB9E
J1kfRARmH0TRch9Ejn8fRGuMH0QnmR9EBKYfRNGyH0Sevx9Ea8wfRDjZH0QE5h9E0fIfRJ7/
H0RrDCBEOBkgRPQlIETRMiBEnj8gRFpMIEQ4WSBEBGYgRNFyIESefyBEWowgRDiZIET0pSBE
0bIgRJ6/IERrzCBEONkgRATmIETR8iBEnv8gRMkOIUQ4GSFEBCYhRNEyIUSePyFEWkwhRDhZ
IUT0ZSFEwXIhRJ5/IURrjCFEJ5khRASmIUTRsiFEnr8hRGvMIUQ42SFEBOYhRNHyIUSe/yFE
awwiRCcZIkQEJiJEwTIiRJ4/IkRrTCJEOFkiRARmIkTRciJE</AssayXData><AssayYData Points="900">Il8aPKCCjjv1bhw8YxcSPNIExDsdk0A8jkQgPN8cHjzPWws8RfkQPPhF5zvY/BI8NH47PBrt
UDwa+Do8dd73O+F2GTzNviw8OwbmOwloEjxMRAU8k08oPJxdCzwsYyQ81U4aPPakHTz/6nw8
t+0TPPd5PjyGs8M7DFkmPNP9CTy3wyA8Fe1YPOndPjx202Y80/4WPIzBIjzVqts7/HUSPOmm
GTyUl0c8K7AmPHTrJjwhSw88KgUpPK/aJDzolCc8vNE0PN4ILjxJSyU8Zr5xPP96Kjx2kQo8
X+bOO8A/VTxTnhg8E6zrO6fVFTyWB0k8IWI3PBSxBTyFziU8NzFRPAuxMzxQH3U8FXcoPL2o
AzxwBzM8SsklPA91ETwASzA8OzxYPHMoODxaQAo8teIxPC1+STyongk8jIZXPPMzLTxFqxY8
SKoAPAn5LDxeARo8QLYBPBEkBjySi0Y8Ba0lPK7KFTwGAPE73+rQO2r8QDyx3eQ7gDsfPLj6
HDwyviw8tDomPC4O2jttbDU8ifMzPD6ENTwaKyM83KfrO2dYMDy6XIc8iNOyO8/1YDxt/UU8
wjASPF4l2jsbLDg881cIPEJFXTx1iiQ8VF5TPP6+1zuNFDo8+DICPC1JEDz3szQ8lJMGPJku
GzydZzY8cQ4cPBO+EDy9ZeY73WUePL7rKzz77Bs8Nj8OPCmg8TtheSQ80iRQPKedFzz12zE8
wQwTPBOwZTzvKjk8z80SPP0mRjzQ6/4761DgO4GMAzwHZoc8ocQdPCNyBjxUNBU8UtBGPIdr
MzwQsCc8nJTeOyccMDw8r2E8dy4FPG/eDTzpC0Y8Oe0kPPRsaTyEoBY8JG4NPJoSUDz+Fl48
eXNmPJM6JDz3v1k8zxDOO0i8PTwvgBM8USB1PMcR8jvxrIc7cWA8PFQCZjyD0xg8ksw+PHMj
KTxBtOs78qDvOxlgMTzZTwM8980FPLL4SjwzhXc8VxctPKx8MzxYZ0U8gNlKPLH6CzxPniw8
zLBaPNeUnzsdTRg8TlwnPMjUHjxe3j48nDQiPKfWAjzX6DU8h6/7O9SwNjyzG+Y7h4pYPOYc
GDxwcSA8rvElPNG3UzzhTNk7JLQDPOgc+Ds+EAs8DiYkPHKaBTyZVBE8DLxTPJMlHjx+UVk8
RbchPKnTSjw9IFE8o+IYPMVtQTzgOR48n7E3PMJ5bTyItEc8DWdkPF7cUjxMXEI8Qk4IPEFp
9Tt+WTY84h0CPGq/GzwN5zA8QEItPHycVTzhc0Q8SdVWPLfsQDxG89U7lJ9FPE1gMDwQl2Y8
cwQkPPz/RjyuKxQ8ym+1O1VIHjyDmDk8MQNrPBbeNjySTeo7ByIUPCccHzyaJCA8qUcNPAwU
LDwkz587KpkxPCNdhDwbR1484uVtPOU0Tjz/fA48A2UvPIfUBjxwVRI85tYIPFtMATyeyh08
TPYoPMSiFjyDkFw86AxnPAV0Sjy1YzA8Zfo8PB9WNzyJCGg8vyRiPH2fgjywgRA8DN5GPNyo
Jzw9Zhk83XtWPHLXgTzDeBs8Qm9GPOmtEzy58is8hpRFPKwZYTzk5FQ8V185PLm5Tzy4DH48
Yh0vPI466zu55Ss8z0BEPF20Vzw5ZFc8/Sc4PP26Lzw2VHA86nVTPKpTOTxPZ7c7Pm5cPLFK
Zjy7yB08zuBXPODHcDxL3oY8NDxKPOcSaTyQyoI8istEPKCvOzwuqlw8vTdmPAiZGTz0gTg8
BapTPKmNLTwMCs87DU1WPAhadzyrqEw8ka5cPL0CPjwl3zA8wxppPI8nfDzoDIQ85OQHPN51
aDyHwEQ86TJMPIxWGDzFdCk8HEckPHifezyG+nw8Q6VQPLYsVDx6cDY8WR4wPGzhQTyw4Uo8
PDQfPJ3kHDweKXk8P7/pO0aBOjxwCjE8gIlWPM41ZzxXVzY8CJA0PLGPWDw0Ovg76sNXPHY4
XDyCd0g8yOwSPG7aTDxYpEc8uh4iPBCOWDypRWQ8uvItPAcZijzh6mY8fZo3PPYBGzx/wkM8
VOk+PMQ1Lzwr2DE8O00vPJFGMDyBmC88l7tBPPRG/TueGZw7Kh4uPDrxGTyvD1I80Y1HPNPZ
UDzdjTs85zTMO5SOUTxFG308b/ZAPF8a6zvECYo8jmU9PPfQUzyYNx08BQqHPKX/LjyQqTM8
6PBnPDYKTDwfYUM8sthKPLjZYzxyZC48g8M9PMRRgzxOizw8JYM5PCEfRzzhlyg8lndbPNB1
MTy6y3Y8OOJBPNt+TTy2LEo8B7c2PKG5LzxwhUg8NbosPDHViTxmJV88dystPEjOfTytcoA8
WnkVPDBEiTyjilk8W4pdPEadUDx8Zns8ybZOPG0DazzxKo48Z6lbPLUqMjxdRi08um9vPNGW
ZzzXbF48RtBRPK0ohDxsoIk86FN+PHnqfTy8UXU8QzgHPHF+YTwa4X08J09MPEYBizwasXA8
o/50POsumTwQS4s8fXuYPLAROTzTLk482XZYPPgWezwZ23Y80BUpPI7JIjwHC1w8s2pLPPDu
Rzzh70I8gxhPPO5Lgzz83oA8vkCVPMJFbjxYHFk8I1RMPB7HZzztJ4E8fv2FPMSdTDw6mmQ8
04IlPKaYizxnkI489bWCPE1jfzxlX288lmNfPHmuOjw95Eg8cwJ0PG54fzyT6pI8X+pqPDk0
ozyusws8eNJ7PK76Yzxx25c89A1ePKB/YzwdoJg8ITyLPAwhMjzdBUc82ciKPHR6aDxLyTY8
+zNaPBJxOjwkBJs8XnaCPDORbjx67Xs8avqLPB4kJDxg2UE8NBmOPMGDVTz1/IE8cqpCPMgw
dTynUVQ8X5dVPMm8Zjzgc2k8WIQ7PHgPiTxLA3M8Sft+PMgEiTyyFGI8vJlmPIDJiTwxkYQ8
pnJnPLZlVDyRc3k8aZSXPGy7mDw03V48qWOGPOByOjwZvVQ8sayDPHQDXDz1+DY8YAhpPJJu
WzwGuig8rxdvPOf8PzxRel88E99hPHcqajwzC5I8zwqJPLx1bDxeiWE87ZWSPFwNbDwwr0Q8
xKKEPCliiDyxcU08By2MPEZ1GzwyTIc8rNt+PBz5mjzV9os84kZuPJRxrDx8AKA8LBKpPJxY
hzwvxGk8OdlnPI3fdDxy8lA8QIWIPC9wbTxcxwQ8lBaPPNNuKTwEV2A8cneAPHFgYzxnXX48
AVOLPK1poDw5cVA8T7V0PByxRDx1qmU8uBtYPLTQgTxynn08dHaAPHlTajxeD4c8HWWKPK1M
jjxOp4s8Y7FkPEV8jjz5Yn48yO5fPM+vhzxHho88y2t3PLYgVjzfonc82xKPPPoInzyQQqc8
Rr63PBD3cTyPbII8JsNVPJ+DbzwHUVE82e5bPNLHeTyzeJw8ro+SPL6UZzxkVo48P6ZyPHDb
izwi1G88g3KIPAPxrTwmPYs8bx+HPGiONTx5MKg8qXw5PNqvOTx9PIw8W+d8PH78gDzFOHs8
bihuPMNPTjwOsYE8hlV0PC7gkDx7dbw88v6kPEiPQTzqq4I8K5ixPEC6UzzJN6w8+HGBPBzN
nzxtH2g86dqFPOq5kjxdPHw8v7CCPNE9kzzatkc8WNeTPOGHdTwjUWk8f82LPLaPhTybk488
vqCFPCwGVTxqw5A8Nnt2PMT3kDzb6V48Wn1iPDwZWzwAA4c8C5eCPFR+njzMkog8NHaUPPB0
eDx59pI8j6yEPJX6ljzzmmQ8BomMPGuSkDx1nYg8pURbPIHugjwCjnE8sf11PE8klDyCY3U8
uvx7PL7slzws34w8aCiHPHZCbDyw4108EomvPCsbkDy1DIo8XUCXPDTrhzxfe5A88DONPKey
jzwrbXU8CYhiPHqumTz/vWg8YiOIPB6veDxk1XA8KVh2PGB1rzxg/Hw87FmOPGQabzyb7UM8
zhCIPHlNcjz3QqA8IOmYPM8iazwDvpY8lq2FPNUujTypGZc8O19qPPSEfjxm/Jw8uXioPHL9
nzzwNkU8mpC7PFULjTwLd6U8gbSGPHuekDxKloc8MX5gPJGDlTzZgXk8McuoPOXwoDx6QJQ8
dsCkPJXZoDxIo4I8aHadPGKNoTyJyZ88fA6jPEdbpDyIxJo8zxWuPMc2iTyqBas8dwiNPI4o
rTwmFJk8D2ajPLRumzzlUJk8Y5qWPL1RdTyWR4U8GJ51PH1EkTzPyok8eguyPN2ueTxYv4E8
vs6ePMBZkDzV4pU8C3o9PBy1nDxaHYw8MyB7PBsQnDwM+no83Z1TPM0MpTw63ZE8wNWDPFAi
fDyNGpI8v9WUPMueazymQXI8dmKFPB/ukDwxRZU8F+WGPI//hzxiVIc8LT+RPPzOjjyq44E8
2v2dPO7Rizyt1ng8BPeMPC1JhzzxroI8qkGzPEmKkjwni5o8CUuhPI2vYTxJHWU8c02cPJOO
ZzyvHII8pWSIPHAzrDwifqo8LuqcPIaAmjxCD4I8/cWcPLy9uTwUDZM82UxXPDOCSDxCHZM8
tf1hPPobgDzMqYg8MoilPLRaoTwHM6E8q7u2PCEElzzCs7A8kExNPK1SmjxRv5M8gSefPEi7
mTx8H6s8zIGZPC2StTziY5Y8wMWzPMN2sDyMH5Q82teWPOjTgTx1Epk8ADmAPMhxuTzDP388
ypWZPK2WoTyjp5c8EbmcPFzHwjwyjIE8z1OYPKqthjykloQ81kiaPCJ7qTwA5KA8zcyEPNxE
iDxd5rw8SbZ8PGI7jzzov5c8DfefPBcOuDyc5Jc8LmCmPMRKmjxjVaE8+9mkPEHFiTyhbJs8
272CPAtMsjxVl588F/1zPKZqpjyrLo88CCm4PPRYjTzGtY48</AssayYData></Step><Step><CommonData><SampleLocation>11</SampleLocation><SampleID></SampleID><SampleGroup></SampleGroup><SampleInfo></SampleInfo><SampleRow>H</SampleRow><SamplePlate>1</SamplePlate><WellType>REGENERATION</WellType><Concentration>-1</Concentration><ConcentrationUnits>µg/ml</ConcentrationUnits><MolarConcentration>-1</MolarConcentration><MolarConcUnits>nM</MolarConcUnits><MolecularWeight>-1</MolecularWeight><Temperature>25</Temperature><StartTime>4447124</StartTime><AssayTime>5</AssayTime></CommonData><FlowRate>1000</FlowRate><StepType>KREGENERATION</StepType><StepName>Regeneration</StepName><StepStatus>OK</StepStatus><ActualTime>4.99999</ActualTime><CycleTime>0.2</CycleTime><AssayXData Points="25">nn8iRGuMIkQnmSJEBKYiRNGyIkSevyJEWswiRCfZIkQE5iJE0fIiRJ7/IkRrDCNEOBkjRAQm
I0TRMiNEnj8jRFpMI0Q4WSNEBGYjRNFyI0SefyNEa4wjRDiZI0T0pSNE0bIjRA==</AssayXData><AssayYData Points="25">Ly4vwAO/PMBI0UPAzpZIwMm/S8CkA0/AunNRwPeNU8B/qFXA1ZtXwGfSWMCtLFrAu6tbwKTp
XMAeql3AnctewOWnX8DZ2WDA03RhwFxhYsB/HWPA6f1jwDaLZMAxGGXA6KtlwA==</AssayYData></Step><Step><CommonData><SampleLocation>12</SampleLocation><SampleID></SampleID><SampleGroup></SampleGroup><SampleInfo></SampleInfo><SampleRow>H</SampleRow><SamplePlate>1</SamplePlate><WellType>BUFFER</WellType><Concentration>-1</Concentration><ConcentrationUnits>µg/ml</ConcentrationUnits><MolarConcentration>-1</MolarConcentration><MolarConcUnits>nM</MolarConcUnits><MolecularWeight>-1</MolecularWeight><Temperature>25</Temperature><StartTime>4463217</StartTime><AssayTime>5</AssayTime></CommonData><FlowRate>1000</FlowRate><StepType>KREGENERATION</StepType><StepName>Regeneration</StepName><StepStatus>OK</StepStatus><ActualTime>4.99999</ActualTime><CycleTime>0.2</CycleTime><AssayXData Points="25">nr8jRGvMI0Q42SNEBOYjRNHyI0Se/yNEawwkRDgZJET0JSREwTIkRI4/JERrTCREJ1kkRARm
JETRciREjn8kRGuMJEQnmSRE9KUkRMGyJETgvyREWswkRDjZJEQE5iRE0fIkRA==</AssayXData><AssayYData Points="25">W8ygvtXkmL6RiIi+9st2viHjaL5iRFu+bEVRvk5bSr7IKzq+IQY4vmmqMb65ji2+gxQmvmI0
IL6mIxm++y0Xvg2kEL5ZqQu+8ioKvpG/Cr6bMgi+CG0Dvrs0+72PeP69mQX8vQ==</AssayYData></Step><Step><CommonData><SampleLocation>11</SampleLocation><SampleID></SampleID><SampleGroup></SampleGroup><SampleInfo></SampleInfo><SampleRow>H</SampleRow><SamplePlate>1</SamplePlate><WellType>REGENERATION</WellType><Concentration>-1</Concentration><ConcentrationUnits>µg/ml</ConcentrationUnits><MolarConcentration>-1</MolarConcentration><MolarConcUnits>nM</MolarConcUnits><MolecularWeight>-1</MolecularWeight><Temperature>25</Temperature><StartTime>4479277</StartTime><AssayTime>5</AssayTime></CommonData><FlowRate>1000</FlowRate><StepType>KREGENERATION</StepType><StepName>Regeneration</StepName><StepStatus>OK</StepStatus><ActualTime>4.99901</ActualTime><CycleTime>0.2</CycleTime><AssayXData Points="25">nv8kRFoMJUQnGSVE9CUlRMEyJUSePyVEWkwlRCdZJUT0ZSVEwXIlRM9/JURajCVEJ5klRASm
JUTBsiVEnr8lRFrMJUQn2SVEBOYlRMHyJUSe/yVEWgwmRCcZJkT0JSZEwTImRA==</AssayXData><AssayYData Points="25">MAlGwN8DUsDa/VbA3/NZwKVfXMCG8V3AUNBfwPXlYMAm0mHAz/ViwKt3Y8AKLWTALv5kwCjj
ZcAgjmbAeDNnwMaVZ8CUX2jAet5owA/XaMBZrWnAJudpwI47asCqj2rA98dqwA==</AssayYData></Step><Step><CommonData><SampleLocation>12</SampleLocation><SampleID></SampleID><SampleGroup></SampleGroup><SampleInfo></SampleInfo><SampleRow>H</SampleRow><SamplePlate>1</SamplePlate><WellType>BUFFER</WellType><Concentration>-1</Concentration><ConcentrationUnits>µg/ml</ConcentrationUnits><MolarConcentration>-1</MolarConcentration><MolarConcUnits>nM</MolarConcUnits><MolecularWeight>-1</MolecularWeight><Temperature>25</Temperature><StartTime>4495378</StartTime><AssayTime>5</AssayTime></CommonData><FlowRate>1000</FlowRate><StepType>KREGENERATION</StepType><StepName>Regeneration</StepName><StepStatus>OK</StepStatus><ActualTime>4.99901</ActualTime><CycleTime>0.2</CycleTime><AssayXData Points="25">jj8mREpMJkQXWSZE5GUmRLFyJkR+fyZE3owmRBeZJkTkpSZEsbImRH6/JkRKzCZEF9kmROTl
JkSx8iZEjv8mREoMJ0QoGSdE5CUnRLEyJ0R+PydEW0wnRChZJ0TkZSdEsXInRA==</AssayXData><AssayYData Points="25">PLqUvgyNir59A3m+FchhvkflUr6rtEK+rok2vjCZLL5jhR2+Rnwavpq6E77qZg2+xM4Jvm76
/r0OQwG+3vXqvVQr7L336Nq9zlLavS52zL3ue9i9pYnJvbskw73vqL693Jq4vQ==</AssayYData></Step><Step><CommonData><SampleLocation>11</SampleLocation><SampleID></SampleID><SampleGroup></SampleGroup><SampleInfo></SampleInfo><SampleRow>H</SampleRow><SamplePlate>1</SamplePlate><WellType>REGENERATION</WellType><Concentration>-1</Concentration><ConcentrationUnits>µg/ml</ConcentrationUnits><MolarConcentration>-1</MolarConcentration><MolarConcUnits>nM</MolarConcUnits><MolecularWeight>-1</MolecularWeight><Temperature>25</Temperature><StartTime>4511601</StartTime><AssayTime>5</AssayTime></CommonData><FlowRate>1000</FlowRate><StepType>KREGENERATION</StepType><StepName>Regeneration</StepName><StepStatus>OK</StepStatus><ActualTime>4.99901</ActualTime><CycleTime>0.2</CycleTime><AssayXData Points="25">fn8nRDqMJ0QHmSdE1KUnRMKyJ0R+vydEOswnRAfZJ0Tk5SdEofInRG7/J0RLDChEBxkoRNQl
KEShMihEbj8oRDpMKEQHWShE9WUoRKFyKERufyhES4woRAeZKETUpShEobIoRA==</AssayXData><AssayYData Points="25">9zdIwGyDU8DqsljAFjdbwGpPXcBZwl7A9oFgwHetYcCy4WLAZnFjwH5KZMCQC2XAU4FlwBZW
ZsB2JmfASUlnwPg3aMAMzWjAu+NowGaDacBPx2nAJRJqwAOvasCSBmvAVvxqwA==</AssayYData></Step><Step><CommonData><SampleLocation>12</SampleLocation><SampleID></SampleID><SampleGroup></SampleGroup><SampleInfo></SampleInfo><SampleRow>H</SampleRow><SamplePlate>1</SamplePlate><WellType>BUFFER</WellType><Concentration>-1</Concentration><ConcentrationUnits>µg/ml</ConcentrationUnits><MolarConcentration>-1</MolarConcentration><MolarConcUnits>nM</MolarConcUnits><MolecularWeight>-1</MolecularWeight><Temperature>25</Temperature><StartTime>4527683</StartTime><AssayTime>5</AssayTime></CommonData><FlowRate>1000</FlowRate><StepType>KREGENERATION</StepType><StepName>Regeneration</StepName><StepStatus>OK</StepStatus><ActualTime>4.99901</ActualTime><CycleTime>0.2</CycleTime><AssayXData Points="25">br8oRDvMKET32ChE5eUoRJHyKERu/yhEKgwpRPcYKUTUJSlEsjIpRG4/KURsTClECFkpRNRl
KUShcilEhYApRCqMKUT3mClE1KUpRKGyKURevylEO8wpRAjZKUTE5SlEkfIpRA==</AssayXData><AssayYData Points="25">bEN+vuTnar7ZDlC+GDA2vsdtJr6bnRe+KksMvk8AAr6Axey9e/TZvbuRz73k4Li9PVu1vZWv
rL1FzqC9gUWYvcV/lL0QWo29Dd96vclFer0YtFq9ER1mvU4YTb28CEu9rehbvQ==</AssayYData></Step><Step><CommonData><SampleLocation>1</SampleLocation><SampleID></SampleID><SampleGroup></SampleGroup><SampleInfo></SampleInfo><SampleRow>H</SampleRow><SamplePlate>1</SamplePlate><WellType>BUFFER</WellType><Concentration>-1</Concentration><ConcentrationUnits>µg/ml</ConcentrationUnits><MolarConcentration>-1</MolarConcentration><MolarConcUnits>nM</MolarConcUnits><MolecularWeight>-1</MolecularWeight><Temperature>25</Temperature><StartTime>4542518</StartTime><AssayTime>60</AssayTime></CommonData><FlowRate>1000</FlowRate><StepType>BASELINE</StepType><StepName>Baseline</StepName><StepStatus>OK</StepStatus><ActualTime>60</ActualTime><CycleTime>0.2</CycleTime><AssayXData Points="300">Xv8pRCsMKkTnGCpEtCUqRJEyKkRePypEK0wqROdYKkTEZSpEonIqRF5/KkQajCpE+JgqRNWl
KkSRsipETr8qRDvMKkT42CpExOUqRJHyKkRe/ypEKwwrRPgYK0TEJStEkTIrRF4/K0QrTCtE
+FgrRMRlK0TjcitEXn8rRCuMK0T4mCtExKUrRJGyK0RevytEK8wrRPjYK0TV5StEkfIrRF7/
K0QrDCxE+BgsRMQlLESRMixEXj8sRCtMLET4WCxExGUsRJFyLERefyxEK4wsRPiYLETEpSxE
kbIsRF6/LEQrzCxE+NgsRMTlLESR8ixEXv8sRCsMLUT4GC1ExCUtRJEyLURePy1EK0wtRPhY
LUTEZS1EkXItRF5/LUQrjC1E+JgtRMSlLUSRsi1EXr8tRCvMLUT42C1ExOUtRJHyLURe/y1E
GgwuRPgYLkTEJS5EkTIuRF4/LkQrTC5E+FguRMRlLkSRci5EXn8uRCuMLkT4mC5EtKUuRJGy
LkRevy5EK8wuRPjYLkTE5S5EkfIuRF7/LkQrDC9E+BgvRMQlL0SRMi9EXj8vRCtML0TnWC9E
xGUvRJFyL0Refy9EK4wvRPiYL0TEpS9EkbIvRF6/L0QrzC9E+NgvRMTlL0SR8i9EXv8vRCsM
MET4GDBExCUwRJEyMERePzBEK0wwRPhYMETEZTBEkXIwRF5/MEQrjDBE+JgwRMSlMESRsjBE
br8wRCvMMETn2DBExOUwRIHyMERe/zBErgwxRPgYMUTEJTFEkTIxRF4/MUQrTDFE+FgxRLRl
MUSRcjFEXn8xRCuMMUT4mDFExKUxRJGyMUTRvzFEK8wxRPjYMUTE5TFEkfIxRF7/MUQrDDJE
+BgyRMQlMkSRMjJEXj8yRCtMMkT4WDJExGUyRJFyMkRefzJEK4wyRPiYMkTEpTJEkbIyRF6/
MkQazDJE+NgyRMTlMkSB8jJEXv8yRCsMM0T4GDNExCUzRJEyM0TxPzNEK0wzRPhYM0TEZTNE
kXIzRF5/M0QrjDNE55gzRMSlM0SRsjNEXr8zRCvMM0T42DNExOUzRIHyM0Re/zNEKww0RPgY
NETEJTREkTI0RF4/NEQaTDRE51g0RMRlNESRcjREXn80RCuMNET4mDRExKU0RJGyNEROvzRE
K8w0ROfYNETE5TREkfI0RF7/NERMDDVE+Bg1RLQlNUSBMjVEXj81RCtMNUT4WDVExGU1RJFy
NUROfzVEGow1RPiYNUTEpTVEgbI1RE6/NUQrzDVE+Ng1RMTlNUSB8jVETv81RJkONkT4GDZE
xCU2RJEyNkRePzZEMU02RPhYNkS0ZTZEkXI2RE5/NkQrjDZE+Jg2RMSlNkSRsjZEsL82RCvM
NkT42DZExOU2RIHyNkRe/zZEKww3RPgYN0S0JTdEkTI3RF4/N0QrTDdE+Fg3RMRlN0SycjdE
Tn83RCuMN0TnmDdExKU3RJGyN0ROvzdEK8w3RPjYN0TE5TdEkfI3RE7/N0QrDDhE5xg4RMQl
OESRMjhEXj84RCtMOETnWDhExGU4RJFyOERefzhEK4w4RPiYOETEpThEkbI4RE6/OEQrzDhE
59g4RMTlOESR8jhE</AssayXData><AssayYData Points="300">uo/PvK8V9bwKn8O8WmDcvDl1qLzvSqe8IIWdvAi7vrwADZO8XctlvJ7JhLztv1C89H36uy5D
CrwwBBG8lpQXvOuoDrzVcfW7CH46vKTWwrs3TJC7DxSrugX68rlXPRW6d6jEuzcGCbtLlSu3
tJCwu/ZzTjs7mQo6fOKaO6l4lzv6yws7vQdYOs/UDTxLNuM7rkKjO307lzui0Xw754/MO6t8
6DtvixU80iXEO1ImEDyZiV48GKk3PLzLUjw6SvQ7ntVRPGbAOTx0M0E8eeeLPLXqBDwxCn88
ARdHPDeXLDxPMoU8SGN7PC4SWTyFpIY8LT2QPG48dzwPA3E8eLKIPNX5iTxloaw8f6+nPCW7
pzxYTrU83jHNPK6htjx9TpY8jYmxPPBovTwL8aE8pA+1PD9dzjyWPrM8n2PQPAkpmTy1has8
UmDoPOWWzTw3Rug8Trb4PCd73jwVjrE8fXzKPBWe3DzGw9w8fe7nPPrV/zxIfeQ8CiHjPFV1
/jzG3eE8J038PHvoDj02H+88KGsDPV1s9Dz9/AI9iwkAPfI8+jyLnwU9Dk4DPabDBT1z/Qc9
68gKPS8yEz3F6BM932T2PHp/Cj1zewQ9GgAdPWE4Hz0Nuhg9ZlQQPTLTGz1qrRU92oopPdbw
GD2eqhE9GqQxPWacGj0RMyc9xdMbPQOXFT2E4xA9mJknPYscID2HlTc9UgopPSAVMz0UOyA9
9RclPexEHT2cNTc9cwY2PRCEMz1fPyU91RclPWF0Ij1o5zQ9S/AvPYMuNj3APzY9pqo1PfFM
Oj3ERi49T4JKPW29Rj2hkkE9ato+PbhZRD32DDs9Bw5BPSEJNz0IrEE9mS5TPfG6LT1eKE89
TDpHPWfnST1NyzM9uOc8PX3tSj3ysEU9KtVBPW/mTT36qUE9F58uPT8AUj09d2M9VH5EPcDo
Tz2FbT493w9SPTfyST1w0k89jWRePY/6ST0o70M9n4RUPTIoSD2XvlU99zJQPblwVz1LZFQ9
SLlSPQUlUj22WV49OVJFPSWDXz3VEWo9IydkPZlPST120WA9CfZYPUt2SD1JSmg91n5mPcsh
dD2/HkA9vJVgPQ9sbD0N3mo9+/lePV+uaj1TA3Q9efdaPc+Lbz3DPF49bjh1PUOsWz3rbGw9
KOhyPfFuZD1FpmU9aoVqPaw0cT1beHo9PNprPc2agT08G3w9Ah5UPSWpaD0fF209It56Pb1n
eT0PM3c9Y697PVteeD1L9X09Dy91PS3ibD26fHU9wciAPbwcgD16WH891SdzPUYYdD1M1Ws9
wYx5PazQgz3fcXg9CeN1PYTJej0pgmo9zo53PbIKiD3Rv3w9HjKDPcmFiD3RToA9/LJwPQVM
fj0t73Y9PJB/PfrCij0LBYk9bw2BPQYUgD2l+4g9X/CFPXqIeT0BqoA9qVWHPSVihD1KmH89
XFttPWIHkj1cuH09s9ySPWXufz0Ceo09mp2KPYnuhD2xmYQ95WOTPVpAhj0s2JI9fomNPT00
hD2b4449DVOVPdyeij3GRIY9VZWHPU6ggj1BKI09XwWMPS1Jjj1LHIU9Oa2UParKjz1p4I09
7veMPUX2iT1WeIw9</AssayYData></Step><Step><CommonData><SampleLocation>1</SampleLocation><SampleID></SampleID><SampleGroup></SampleGroup><SampleInfo></SampleInfo><SampleRow>H</SampleRow><SamplePlate>1</SamplePlate><WellType>BUFFER</WellType><Concentration>-1</Concentration><ConcentrationUnits>µg/ml</ConcentrationUnits><MolarConcentration>-1</MolarConcentration><MolarConcUnits>nM</MolarConcUnits><MolecularWeight>-1</MolecularWeight><Temperature>25</Temperature><StartTime>4603385</StartTime><AssayTime>80</AssayTime></CommonData><FlowRate>600</FlowRate><StepType>LOADING</StepType><StepName>Loading</StepName><StepStatus>OK</StepStatus><ActualTime>80</ActualTime><CycleTime>0.2</CycleTime><AssayXData Points="400">Xv84RCsMOUTnGDlExCU5RIEyOURePzlEK0w5ROdYOUTEZTlEkXI5RF5/OUQrjDlE+Jg5RMSl
OUSBsjlEXr85RCvMOUT42DlExOU5RIHyOURe/zlEGgw6RPgYOkTEJTpEkTI6RF4/OkQrTDpE
51g6RLRlOkSBcjpEXn86RBqMOkT4mDpEtKU6RJGyOkRevzpEGsw6RPjYOkTE5TpEkfI6RE7/
OkQrDDtE+Bg7RMQlO0SRMjtETj87RCtMO0SbWTtEtGU7RIFyO0RefztEGow7RPiYO0S0pTtE
gbI7RE6/O0QazDtE59g7RLTlO0SB8jtE5wA8RBoMPET4GDxExCU8RJEyPEROPzxEGkw8RPhY
PETEZTxEgXI8RE5/PEQajDxE55g8RBamPESBsjxETr88RBrMPETn2DxEtOU8RJHyPERe/zxE
Ggw9ROcYPUS0JT1EgTI9RE4/PUQrTD1E51g9RMRlPUSRcj1ETn89RBqMPUTnmD1EtKU9RIGy
PUTxvz1EK8w9ROfYPUS05T1EgfI9RF7/PUQaDD5E5xg+RLQlPkSRMj5ETj8+RCtMPkT4WD5E
tGU+RJFyPkRefz5EGow+RPiYPkS0pT5EkbI+RE6/PkQazD5E59g+RLTlPkSB8j5ETv8+RCsM
P0TnGD9ExCU/RIEyP0ROPz9EK0w/ROdYP0S0ZT9EgXI/RF5/P0QrjD9E55g/RLSlP0SRsj9E
Tr8/RBrMP0T42D9EtOU/RJHyP0RO/z9EKwxARPgYQES0JUBEkTJARF4/QEQaTEBE+FhARLRl
QESRckBETn9ARBqMQETnmEBEtKVARIGyQEROv0BEGsxAROfYQES05UBEkfJARE7/QEQrDEFE
5xhBRLQlQUSBMkFETj9BRCtMQUTnWEFEtGVBRIFyQUROf0FEK4xBROeYQUTEpUFEgbJBRE6/
QUQazEFE+NhBRLTlQUSB8kFETv9BRBoMQkT4GEJEtCVCRIEyQkROP0JEGkxCROdYQkS0ZUJE
snJCRE5/QkQajEJE+JhCRLSlQkSRskJETr9CRBrMQkTn2EJEtOVCRHfzQkRO/0JEGgxDROcY
Q0S0JUNEkTJDRE4/Q0QaTENE+FhDRLRlQ0SBckNEXn9DRBqMQ0TnmENEtKVDRIGyQ0ROv0NE
GsxDROfYQ0S05UNEkfJDRE7/Q0QaDERE+BhERMQlRESBMkRETj9ERBpMRETnWEREtGVERJFy
REROf0REGoxERAiZRES0pUREkbJERE6/REQazERE59hERMTlRESB8kREXv9ERCsMRUTnGEVE
tCVFRIEyRUROP0VEK0xFROdYRUTEZUVEgXJFRE5/RUQajEVE55hFRMSlRUSBskVEXr9FRBrM
RUTn2EVEtOVFRIHyRURO/0VEGgxGRPgYRkS0JUZEgTJGRE4/RkQaTEZE51hGRLRlRkSBckZE
Tn9GRCuMRkTnmEZEtKVGRIGyRkROv0ZEGsxGROfYRkS05UZEgfJGRE7/RkQaDEdE5xhHRLQl
R0SBMkdETj9HRBpMR0TnWEdEtGVHRIFyR0ROf0dEK4xHROeYR0S0pUdEgbJHRF6/R0QazEdE
59hHRLTlR0Ql80dEXv9HRBoMSET4GEhExCVIRIEySEROP0hEGkxIROdYSES0ZUhEkXJIRE5/
SEQrjEhE+JhIRMSlSESRskhETr9IRBrMSETn2EhEtOVIRIHySERO/0hEGgxJROcYSUS0JUlE
gTJJRE4/SUQaTElE51hJRLRlSUSBcklETn9JRBqMSUTnmElEtKVJRIGySUROv0lEGsxJRHvZ
SUS05UlEkfJJRF7/SUQaDEpE5xhKRLQlSkSRMkpETj9KRBpMSkTnWEpEtGVKRIFySkROf0pE
GoxKROeYSkS0pUpEgbJKRE6/SkQazEpE59hKRLTlSkSB8kpETv9KRBoMS0TnGEtEtCVLRIEy
S0RuP0tEGkxLROdYS0S0ZUtEonJLRF5/S0QajEtE55hLRMSlS0SBsktEXr9LRBrMS0Tn2EtE
xOVLRKLyS0Re/0tEGgxMRPgYTES0JUxEkTJMRE4/TEQaTExE+FhMRLRlTESBckxEXn9MRBqM
TEQImUxExKVMRIGyTERev0xEK8xMROfYTES05UxEkfJMRA==</AssayXData><AssayYData Points="400">eBKOPdTJjz1ceI097E+RPXkKiz2nPo09gumSPRLikj1U0Y0972KSPRutlT32oZQ9ifWRPWDm
jz2qJpo9ZLiTPakhkj2n8I49laGQPQexlT1InZM98U6XPQRLnz3fT5Q9Zv2VPV4VkT0wrJE9
hmKRPR2Tlj1b95s9UqmSPeJ9lz3DL5k9yQ6YPQHKmz18W5Q9HXeXPXI6lD3Wt5g9E8+OPU1P
lj3xWJE9B1ahPab9lD05jpg9/LOaPUIToz3qYJ896FmYPb+/mT0Pg5o9ZR2dPZ9BpD30WJE9
s7qePd4KnT0sYZ49WcyXPYIJpz1AbaE9HzGcPXaJnD2aL509o4iZPRNNoD1XVKU9lRecPXA3
lT037Jw9JG2RPaQfnT1NBZc9CdKWPa69nT2/qZE9H++iPb/QpT3Aw6M9mc6hPYfAoz2XcqI9
izOfPTitmj35IJ894eKoPUqMnj0lS6Y9l/6mPaYCpD1cuZs9JtSePR60pD3lXaM9il2gPaVo
oj2eZaE9bS6kPZ9roj2fPak9yKuxPegupD1bYao9+XKrPdyhqj3mN6c9CySrPb0bpz2cuqY9
pISlPY3qoT2uBKY9kh+kPT71nD3flKU9gV6qPQkwrT0YAK49TDesPfxsqT2tiqs9vKepPaYz
oj2y6qQ92vekPSrXpD3o1bE986mkPQp3qj06was9ky+sPe/aoz2he6Y9BjGyPb1nrD1y/6k9
w56uPdC6rj22L649J9+tPSUssD1k2qo9hmisPVfxtD180rA9psOpPRkJqT1YAqg9FdKpPU5W
rT1A46c9m5GwPeh8qj3fFqo9aOqzPaswrT07uLI9bemrPa6Oqz0A9as99KK4PUGtuD0Z6689
jGaxPeHRrT2KurU9DuWxPXZXsT2baLg9XB6tPU7+tD3x86w9rtu0PSCWsj27w6s9jwu1Pd+t
sz1kYq89bkGwPQfEuz3iUq89kMS2PRaPuT1U/649M4q4PclVsj085rA910K8PXuYsz0MEq89
5M+/PU7TsT38K7U9pgi6PbrFtz0AbLM9WNOxPYdtrD3zjLo9K8y0PYOQuD2Marg9G+urPWRw
tz3+qLU9cZe2PZIAsj1Gbbs9CBm0PRwgwT3Lmbc9knC9PVFHtD3CirM9XbG5PZ9/uT3aaMI9
G3e5PeV3tj2yUr49Dae5PWMqwD3GQbY9UJq+PS52uj2w6rw95xK6PYW/sj3DLcA9OVG7PSH+
uj3d8sU97gjDPQAGuT0l7b89a7O/PQ30xj1k07k9iRfDPZ/avD2PfL09OFu8PR/vwD0Fpbo9
BbnBPeCSuz0y07o9/wm9PWXtxD2eyLo9UH3DPY/ZvT3ubb49Xi3EPUNvvD1axL49ssPFPUzz
vD1lcb494J68PbChuj1nFrk9XUe7PcSlvj0sBLk9Rzy+PZSIwT0sPro9GIDCPelAwz1Meb49
uBLEPUtBwj0L4sU9+IvJPVIHwT0zc8c9AHbBPRgQyj3X5r09lYDLPVObwT1oCco940u9PSON
wD2VYr09nrXHPWeivj0GCMo9UunDPdjjxz0Pt7s9XpHFPQnvxz0dlMc9ylzCPQrUvz1LdL89
iC66PaRDyj38Y8U9nO7IPXvtyj07qsc99X7FPch/xD0zv8o9hAHKPfoHvz0aaM89dQXHPYer
xT3sXMY9tXPJPQxczz2bysU9rcXHPYxzyj1Cr8M9g0HOPcCWwj1FU8g9ORDFPdcwzz10O8s9
bGPKPQZMyT2H47w970LMPfAvyD36vsc9TgjLPY8V0j1PYcQ9HrvRPbSXzD1cH8k9WG/MPW2h
yj05tsk9Db3PPddy0T2E/8k973vHPTASzT3nAMg9TnzJPdEtzT3ukcg9Z43HPXmN0D3dPss9
BJvBPZT/zT1CMMs9sKPPPZSTyj3rgs09JwfPPQsLyD1CFcY9fYvUPYPd0j1ub8s9dcXPPbgQ
1z0wpsg9gEXVPXIF0z16Tss9u/7NPVAnxz2IhNU9vlfdPTm12j3MoMI9lx3QPesi2D3zQ8w9
BdzSPemQxz2Lcs09S9nCPYYw0z1yKcs9r3LWPfCf0D2JwdA96WnRPXP51T24LtE9bgLVPdvC
1T3+BdE9Mq3TPRMf1D1Yus89zMjRPYs+zT23gtE9uvDHPQ==</AssayYData></Step><Step><CommonData><SampleLocation>1</SampleLocation><SampleID></SampleID><SampleGroup></SampleGroup><SampleInfo></SampleInfo><SampleRow>H</SampleRow><SamplePlate>1</SamplePlate><WellType>BUFFER</WellType><Concentration>-1</Concentration><ConcentrationUnits>µg/ml</ConcentrationUnits><MolarConcentration>-1</MolarConcentration><MolarConcUnits>nM</MolarConcUnits><MolecularWeight>-1</MolecularWeight><Temperature>25</Temperature><StartTime>4684400</StartTime><AssayTime>60</AssayTime></CommonData><FlowRate>1000</FlowRate><StepType>BASELINE</StepType><StepName>Baseline</StepName><StepStatus>OK</StepStatus><ActualTime>59.999</ActualTime><CycleTime>0.2</CycleTime><AssayXData Points="300">Xv9MRBoMTUT4GE1ExCVNRJEyTUReP01EGkxNRPhYTUS0ZU1EkXJNRF5/TUQrjE1E55hNRMSl
TUSBsk1EXr9NRBrMTUTn2E1ExOVNRJHyTURO/01EKwxOROcYTkTEJU5EkTJORE4/TkQaTE5E
+FhORLRlTkSBck5EXn9ORGyMTkRamU5ExKVORJGyTkROv05EGsxORPjYTkS05U5EkfJORF7/
TkQrDE9E5xhPRLQlT0SBMk9EXj9PRCtMT0T4WE9EtGVPRJFyT0Ref09EGoxPRPiYT0S0pU9E
gbJPRF6/T0QazE9E+NhPRMTlT0SB8k9ETv9PRCsMUET4GFBExCVQRIEyUEROP1BEK0xQROdY
UETEZVBEkXJQRE5/UEQajFBE+JhQRMSlUESRslBEXr9QRCvMUET42FBEtOVQRIHyUERe/1BE
KwxRROcYUUS0JVFEkTJRRF4/UUQaTFFE51hRRLRlUUTpc1FETn9RRBqMUUTnmFFEtKVRRIGy
UURev1FEK8xRRPjYUUTE5VFEkfJRRE7/UURMDFJE+BhSRMQlUkSBMlJEXj9SRCtMUkTnWFJE
tGVSRJFyUkROf1JEK4xSROeYUkTEpVJEgbJSRE6/UkQrzFJE+NhSRLTlUkSB8lJETv9SRBoM
U0TnGFNEtCVTRJEyU0ROP1NEK0xTROdYU0S0ZVNEgXJTRF5/U0QrjFNERZtTRMSlU0SRslNE
Tr9TRBrMU0Tn2FNEtOVTRJHyU0Re/1NEGgxUROcYVES0JVREgTJURE4/VEQrTFRE51hURLRl
VESBclRETn9URBqMVET4mFREtKVURIGyVEROv1REGsxUROfYVES05VREgfJURE7/VEQaDFVE
5xhVRMQlVUSBMlVETj9VRBpMVUT4WFVEtGVVRJFyVUROf1VEGoxVRPiYVUS0pVVEgbJVRE6/
VUQazFVE59hVRLTlVUSB8lVEj/9VRCsMVkT4GFZEtCVWRIEyVkReP1ZEGkxWRPhYVkS0ZVZE
gXJWRE5/VkQrjFZE55hWRMSlVkSBslZETr9WRBrMVkTn2FZEtOVWRIHyVkRO/1ZEKwxXROcY
V0TEJVdEgTJXRF4/V0QrTFdE51hXRLRlV0SBcldEXn9XRBqMV0T4mFdEtKVXRJGyV0Rev1dE
K8xXROfYV0S05VdEkfJXRE7/V0QaDFhE5xhYRLQlWESBMlhETj9YRBpMWETnWFhEtGVYRIFy
WEROf1hEGoxYRA6aWETEpVhEkbJYRE6/WEQazFhE59hYRLTlWESB8lhETv9YRBoMWUTnGFlE
tCVZRIEyWUROP1lEGkxZROdYWUS0ZVlEgXJZRE5/WUQajFlE55hZRLSlWUSBsllETr9ZRBrM
WUTn2FlEtOVZRIHyWURO/1lEGgxaROcYWkS0JVpEgTJaRE4/WkQaTFpE51haRLRlWkSBclpE
Xn9aRO+MWkTnmFpEtKVaRIGyWkROv1pEGsxaROfYWkS05VpEgfJaRF7/WkQaDFtE5xhbRMQl
W0SBMltETj9bRBpMW0TnWFtEtGVbRIFyW0ROf1tEGoxbRPiYW0S0pVtEgbJbRE6/W0QrzFtE
59hbRLTlW0SB8ltE</AssayXData><AssayYData Points="300">HEjJPVok2z0q0dQ9vmTaPd7hzz1ZRdE9imnJPTHP0z1rK909+0vOPbjL1j0ZLM890cXVPaeK
zj0xX9s9T07OPZ+w0T04jNo9xOnRPfOf2T3s69k9qI3cPVzH1z1dH9k9fLHXPbSg2j0D+NI9
+e/YPamC3T2r6tk9tFrWPWVE2T0NNdQ9pl3WPUE72D0va949izHWPbOO2D3rTtw9x9XYPX+S
1z1dNOA9dwTZPcbx2T3jvdc93pzXPV6E2z3QZNs9ejXRPWY82D1tX9498UjYPUfi1j1jydY9
7OHYPVTz0z29AuM9OmThPY2e1T0TbeI96EnTPRUE2z1fx9496iblPTFv5z3UYts9WprhPXRu
2z0U8dU9pMXdPR8p1T0JIt49fJHcPdmk3j2US9k9Jo3bPeTI3j2X0tE90IzfPf1K4j2nq+E9
wz/ePfLx4j1wINw9R/zlPSth3D244dw9fxPePba/3T1lR+E9IkzlPWPn2j16Sd49Wu7oPU07
3j1pkuA9LOPhPeoc5T0dU949GrjaPYuO4T1x6OU96s/SPWRR2j3A6N89yeLiPRkY4z0ea+k9
Z1XiPZAt3D3Iw+E9oEzhPRLJ3T0IkOY9OI3kPb7B2D2UnNw9Xn/uPctn3j20yuc9dyPhPczF
3D2uNNk98wjiPU9e3z2Hg9g9YfjmPRBu4j3Out890HvgPSuX4j1Mx+c92kvgPVdP6j2Kxtk9
WpvhPeT64z3rAeI9hiHnPdC64j18Vec9F8zfPdkz6j1LLeU9cyHiPdl65T0mK9g9yeLfPXL4
3D0k3eQ95NjmPVeo4z3Thd89AxLlPTB34j1JZ+A9bLHbPcB93j10GuY9YHjpPYOH4j3zgNw9
LD/aPYFP7z0lF+g93QflPZcF6j1grOM9yXnrPfPU5j0OMuo96UvjPUGx3j008eY9eXrqPRej
4j0tHuE9M0HjPeSC5D2YpuA9bAfoPTfO5D3ui+s9Ln3tPbUi5T1VJ+g9QMTmPS303D3K7+49
rWfkPdDV5z0Fhtw957jqPclR5D0fr+Y9G4/nPfpQ5z0A2eQ9JTzpPXLh7D3SiOU92FjnPbfh
5D3cG+c9HhfpPSEO6D2mHeI9WBjsPTmN4D170eg9zzTrPSq37D24buk9OULrPY3J6z047+g9
VxHrPfBY7T354+g9fNPgPf2K4j1DtvI9Z0DuPWZv7z1R7+U9l3TwPT9b6T0tvOc9aH/vPdHe
9D2Bieo9DSbvPfna6j3oeu09YobpPSBK9T2FyPI96qviPTd04T0ZoOs90H/vPfS33z0BPOo9
A3rqPc++8D05Su49WIn3PeVs7D2R9+k9njXyPRf37j29Meg9CjvwPQjQ9D1Rsug9VLbnPbv6
8j30+uQ9LqntPSQI8D1qvOo9yJ7oPWrJ3z2b1Ow9EWHsPSvP6j1UX/A9uS7tPcIA7T1GPfU9
t471PSHj5z0nsO09CkLxPWij7j0z/Ok9BoznPRol8z01pfA9cMzwPVrN6T0wyu09ljfyPevn
8D1oeu098lnoPfCM8T1tI+09FsnmPU8J8D1I7fU9ufzrPbNh7j0jk+w9BaHpPcZz8z3+wO49
BK3uPV977D1PM/E9</AssayYData></Step><Step><CommonData><SampleLocation>8</SampleLocation><SampleID></SampleID><SampleGroup></SampleGroup><SampleInfo></SampleInfo><SampleRow>H</SampleRow><SamplePlate>1</SamplePlate><WellType>BUFFER</WellType><Concentration>-1</Concentration><ConcentrationUnits>µg/ml</ConcentrationUnits><MolarConcentration>-1</MolarConcentration><MolarConcUnits>nM</MolarConcUnits><MolecularWeight>-1</MolecularWeight><Temperature>25</Temperature><StartTime>4752524</StartTime><AssayTime>180</AssayTime></CommonData><FlowRate>600</FlowRate><StepType>ASSOC</StepType><StepName>Association</StepName><StepStatus>OK</StepStatus><ActualTime>180</ActualTime><CycleTime>0.2</CycleTime><AssayXData Points="900">Tv9bRBsMXEToGFxEtCVcRIEyXEROP1xEG0xcROhYXES0ZVxEgXJcRE5/XEQbjFxE6JhcRLSl
XESBslxETr9cRBvMXETo2FxEtOVcRIHyXERO/1xEGwxdROgYXUS0JV1EgTJdRE4/XUQbTF1E
6FhdRLRlXUSBcl1ETn9dRBuMXUQpmV1EtKVdRIGyXUROv11EG8xdRCnZXUS05V1EgfJdRE7/
XUQKDF5E6BheRLQlXkRxMl5ETj9eRBtMXkToWF5EtGVeRIFyXkQ+f15EG4xeROiYXkS0pV5E
gbJeRE6/XkQbzF5E6NheRLTlXkSB8l5ETv9eRBsMX0ToGF9EtCVfRIEyX0ROP19EG0xfROhY
X0S0ZV9EgXJfRE5/X0QbjF9E6JhfRLSlX0SBsl9ETr9fRBvMX0To2F9EpOVfRHHyX0RO/19E
GwxgROgYYES0JWBEgTJgRE4/YEQbTGBE6FhgRKRlYESBcmBETn9gRBuMYETomGBE9qVgRIGy
YEROv2BECsxgRPjYYES05WBEgfJgRE7/YEQbDGFE6BhhRLQlYUSBMmFEPj9hRApMYUToWGFE
tGVhRIFyYUQ+f2FEG4xhROiYYUS0pWFEgbJhRH+/YUQbzGFE19hhRLTlYUQK9GFETv9hRAoM
YkToGGJEtCViRIEyYkROP2JEG0xiROhYYkS0ZWJEgXJiRE5/YkQbjGJEGZliRLSlYkSBsmJE
Tr9iRBvMYkTo2GJEpOViRIHyYkRO/2JEGwxjRNcYY0S0JWNEcTJjRF4/Y0QbTGNE11hjRLRl
Y0RxcmNETn9jRAqMY0TomGNEtKVjRKKyY0ROv2NECsxjROjYY0S05WNEgfJjRD7/Y0QbDGRE
ShlkRLQlZESBMmREPj9kRApMZEToWGREtGVkRHFyZEROf2REG4xkROiYZETVpWREgbJkRE6/
ZEQbzGRE6NhkRLTlZESB8mRETv9kRBsMZUToGGVEtCVlRIEyZUROP2VEG0xlROhYZUS0ZWVE
gXJlRD5/ZUQbjGVE6JhlRKSlZUSBsmVETr9lRBvMZUTo2GVEtOVlRIHyZURO/2VEGwxmROgY
ZkS0JWZEgTJmRE4/ZkQbTGZE6FhmRKRlZkRxcmZEsH9mRBuMZkTXmGZEtKVmRIGyZkROv2ZE
G8xmROjYZkS05WZEcfJmRD7/ZkQbDGdE6BhnRKQlZ0RxMmdETj9nRApMZ0ToWGdEtGVnRIFy
Z0ROf2dEG4xnROiYZ0S0pWdEgbJnRD6/Z0QbzGdE6NhnRLTlZ0Rx8mdEPv9nRG0MaEToGGhE
tCVoRHEyaEQ+P2hECkxoROhYaESkZWhEcXJoRD5/aEQbjGhE6JhoRKSlaESBsmhETr9oRArM
aETo2GhE4edoRHHyaERO/2hEGwxpROgYaUS0JWlEcTJpRD4/aUQbTGlEWllpRLRlaUSBcmlE
Tn9pRBuMaUTomGlEtKVpRHGyaUQ+v2lEG8xpROjYaUS05WlEgfJpRD7/aUQbDGpE1xhqRLQl
akSBMmpEPj9qRApMakTXWGpExWVqREx0akROf2pEG4xqROiYakS0pWpEcbJqRD6/akQKzGpE
19hqRKTlakSB8mpETv9qRBsMa0ToGGtEtCVrRHEya0Q+P2tEEU1rRNdYa0S0ZWtEgXJrRE5/
a0QbjGtE6JhrRLSla0SBsmtETr9rRBvMa0To2GtEpOVrRIHya0RO/2tEGwxsROgYbESkJWxE
gTJsRE4/bEQKTGxE6FhsRKRlbESBcmxETn9sRBuMbETXmGxEtKVsRHGybEQ+v2xECsxsROjY
bES05WxEcfJsRE7/bEQKDG1E1xhtRKQlbURxMm1EPj9tRApMbUTXWG1EtGVtRGdzbUQ+f21E
G4xtRNeYbUSkpW1EcbJtRE6/bUQKzG1E19htRLTlbURx8m1EPv9tRAoMbkToGG5EtCVuRHEy
bkQ+P25EG0xuROhYbkSkZW5EgXJuRD5/bkQbjG5E15huRLSlbkRxsm5EPr9uRBvMbkTX2G5E
tOVuRHHybkRO/25ECgxvRNcYb0S0JW9E0zJvRE4/b0QKTG9E11hvRLRlb0SBcm9EPn9vRBuM
b0TXmG9EpKVvRHGyb0ROv29EG8xvRM3Zb0Sk5W9EcfJvRD7/b0RtDHBE1xhwRLQlcERxMnBE
Tj9wRBtMcETXWHBEtGVwRHFycEQ+f3BEG4xwROiYcESkpXBEgbJwRE6/cEQbzHBE19hwRKTl
cESB8nBETv9wRBsMcUTXGHFE9iVxRIEycUROP3FEG0xxRNdYcUSkZXFEcXJxRD5/cUQKjHFE
6JhxRKSlcUSBsnFETr9xRBvMcUTo2HFEpOVxRIHycUQ+/3FEGwxyROgYckSkJXJEcTJyRD4/
ckQbTHJE6FhyRLRlckSBcnJEPn9yRBuMckTXmHJEtKVyRIGyckQ+v3JECsxyRATbckS05XJE
cfJyRD7/ckQKDHNE1xhzRLQlc0SBMnNEPj9zRBtMc0TXWHNEtGVzRHFyc0Q+f3NECoxzROiY
c0SkpXNEcbJzRJC/c0QKzHNE19hzRKTlc0Rx8nNEPv9zRAoMdETXGHREpCV0RIEydEQ+P3RE
Ckx0RNdYdES0ZXREgXJ0RD5/dEQbjHRE15h0RKSldESBsnREPr90RG3MdETo2HREpOV0RHHy
dERO/3REXAx1ROgYdUS0JXVEgTJ1RE4/dUQbTHVE11h1RLRldURxcnVEPn91RBuMdUTomHVE
pKV1RHGydUQ+v3VECsx1RNfYdUTm5XVEcfJ1RD7/dUQbDHZE6Bh2RKQldkRxMnZEPj92RBtM
dkTXWHZEpGV2RHFydkQ+f3ZECox2RNeYdkSkpXZEcbJ2RE6/dkQbzHZE6Nh2RKTldkSS8nZE
Pv92RAoMd0TXGHdEpCV3RIEyd0Q+P3dECkx3RNdYd0S6ZndEgXJ3RD5/d0QKjHdE15h3RKSl
d0RxsndEPr93RArMd0TX2HdEpOV3RHHyd0RO/3dEGwx4RNcYeES0JXhEsjJ4RE4/eEQKTHhE
6Fh4RKRleERxcnhEPn94RAqMeETXmHhEpKV4RJKyeEQ+v3hECsx4RNfYeESk5XhEkvJ4RD7/
eEQKDHlE1xh5RKQleUSBMnlEPj95RApMeUToWHlEpGV5RHFyeUQ+f3lEG4x5RNeYeUSkpXlE
gbJ5RE6/eUQKzHlE19h5RKTleUSB8nlEPv95RBsMekTXGHpEpCV6RIEyekQ+P3pECkx6ROhY
ekS0ZXpEgXJ6RE5/ekQKjHpE15h6RKSlekRxsnpEPr96RArMekTo2HpEpOV6RHHyekQ+/3pE
Gwx7RNcYe0SkJXtEcTJ7RE4/e0QKTHtE11h7RLRle0SBcntEPn97RAqMe0TXmHtEpKV7RHGy
e0R/v3tEbcx7RNfYe0Sk5XtEkvJ7RE7/e0QKDHxE1xh8RKQlfERxMnxEPj98RBtMfETXWHxE
pGV8RHFyfEQ+f3xECox8ROiYfESkpXxEcbJ8RD6/fEQKzHxE19h8RKTlfERx8nxETv98RAoM
fUTXGH1EpCV9RHEyfUQ+P31ECkx9RNdYfUSkZX1EcXJ9RD5/fUQKjH1E15h9RKSlfURxsn1E
Pr99RArMfUTX2H1EtOV9RJLyfURO/31ECgx+RNcYfkSkJX5EcTJ+RD4/fkQKTH5E6Fh+RKRl
fkSBcn5EPn9+RBuMfkTXmH5EpKV+RHGyfkROv35EXMx+ROjYfkSk5X5EcfJ+RD7/fkQbDH9E
1xh/RLQlf0RxMn9EPj9/RApMf0ToWH9EpGV/RHFyf0ROf39ECox/ROiYf0SkpX9EcbJ/RE6/
f0QbzH9E6Nh/RKTlf0Rx8n9ETv9/RA0GgERsDIBE0hKARDgZgESnH4BEBSaARHQsgETSMoBE
QTmARJ8/gEQFRoBEdEyARNpSgEQ4WYBEnWCARA1mgER0bIBE2nKARDh5gESnf4BEBYaARGyM
gETakoBEOJmARKefgEQNpoBEbKyARNKygERBuYBEp7+ARA3GgERszIBE+9KARDjZgESf34BE
FuaARGzsgETa8oBEQfmARKf/gEQNBoFEdAyBRNoSgURBGYFEpx+BRA0mgUR0LIFE2jKBRFk5
gUSfP4FEDUaBRHRMgUTaUoFEQVmBRKdfgUQNZoFEdGyBRNpygURBeYFEp3+BRA2GgUR0jIFE
2pKBREGZgUSnn4FEDaaBRHSsgUTasoFEQbmBRKe/gUQNxoFEpcyBRNrSgURB2YFEp9+BRA3m
gUR07IFE2vKBREH5gUSn/4FEDQaCRHQMgkTaEoJEQRmCRKcfgkQNJoJEdCyCRNoygkRBOYJE
pz+CRA1GgkR0TIJE2lKCREFZgkSnX4JEDWaCRHRsgkTacoJEQXmCRKd/gkQWhoJEdIyCRNqS
gkRBmYJEp5+CRA2mgkR0rIJE2rKCREG5gkS3v4JEDcaCRHTMgkTa0oJEQdmCRK/fgkQN5oJE
dOyCRNrygkRB+YJEp/+CRA0Gg0R0DINE2hKDREEZg0SfH4NEDSaDRHQsg0TaMoNEQTmDRKc/
g0QNRoNEdEyDRNpSg0RBWYNEp1+DRA1mg0TebINE2nKDRDh5g0Snf4NEBYaDRHSMg0TakoNE
WZmDRKefg0QNpoNEdKyDRNqyg0RBuYNEp7+DRA3Gg0R0zINE2tKDRDbag0Sn34NEDeaDRHTs
g0Ta8oNEQfmDRKf/g0QNBoREdAyERNoShERBGYREnx+ERA0mhESVLIRE2jKERDg5hESnP4RE
DUaERMZMhETaUoREQVmERJ9fhEQNZoREdGyERNpyhERBeYRE</AssayXData><AssayYData Points="900">Jp/rPU+V3z3l9t09qm/jPa+24z20fu89Izb0PbP87j23+vI9huj0PXxn9j28j/U9O8vrPVx+
6T0XHvc9DYbyPVCZ8z3o9/Y9gMH3PZCg8D1e7/Q98Br9PSrj7D3LSfo971L/PZd86j0p5fc9
Vgr6PZkZ+j36vfQ9aK3uPR30/T1u2AA+c4b1PRdM/T3dRgA+8Rf+Paxa/z2lk/c9vfX6PWiO
AD50qPQ9lXL0Pem7+z39Nvc9/7/+Pd68AT7en/09cG/8PY9N9D3n7P09mOL3Pd8B/j2mL/09
Woj4PRwP9D0RIwE+KgT8PcWh+T1TG/I9yDIAPnil/j1gHP09VnIBPgL1+D2KMQA+lMP/PS4Z
Az7ZuPs9bg71PZOJAj5u5vs9uMv+Pbp//j1yW/49sq79Pb8X/D1yawM+diz+PWQ2BD50G/A9
7ub6PYpg/D0KhgA+ahIAPg6q/D2uofc9mIf/PX0JAz61PwM+aM4BPkAZAD4b7v49Fe0CPiNQ
Az6bLfw9rev/PRQEAz5OFPs9hf4BPj+KAD4khvk9QtoAPut+AT4+1gA+yE0BPqHDBD5ASwI+
OGEBPs8V8j2W/AI+xeL7PVsMAj4hqgI+mKkDPmYE/z05LgE+BjkDPi6cAj4tegQ+hIsBPoua
+z1+lwE+vaYAPnN7Aj7ZWAM+wbkAPtB3/z36pAQ+1V0DPiRlAD7GwAM+DX8BPmkoBD5+RQA+
XYsBPi5C/z2TfwY+3jYBPgsZAT75mwI+NbABPk2jBT4SMAY+sYgDPi6EBD6SBQM+zrcFPuVi
AD5V5AY+pj/6PWQ4CD6YkQg+alQFPlm5BD5TJQQ+7KIDPshWAT5M2/89cJUAPnpbBD7EgwE+
YWwGPl+MAj4ViwY+pqMEPs+KAj7aXQg+4NwCPqvuBj5idgQ+fMsEPqawCz64Tgg+V2UFPip9
Aj5Y1gY+EbUGPr2FBD6rXwg+FRgEPvKaAz6cjfw9TXMEPgwlAz6c8wY+udgAPoOGCT772gY+
0owCPjWMBD6K8QY+sqEEPlpgBD5IYQg+UJ8JPnkOCD4pGAE+ueoJPtrpCz68mgw+E5oHPm/N
Aj5RsQI+76wDPmXNBD7cfQo+y78DPuYECj5nUwM+XMEBPqQDAj7lYAI++CYFPhWDBT7fxQM+
K8kGPoVkCT4HSAc+QlULPqmpDD4icAc+KLQEPgbXBD6DpQc+0CYJPpWHCT6RNQc+1RYKPusU
Cz4cOwk+d1wJPpTXCj7+SgY+7yYNPsBMBj5WHwU+jKIIPjcJBz5uEAU+A9ULPrueBj5AfAs+
WOUKPhtoCj6UnQc+qUAJPhjpDz4dfgk+bk8IPoBLCD5roQM+sYkHPikBDj5RewU+TWwIPgYL
AT5g3Qg+bdQJPgLxBz7hpAg+FG0HPtNmBT6WAQs+S/ADPkKgCD4FHgk+OUQGPgisBj6UcQU+
lZEHPhPxBj6AIwc+id4GPphHCD4EEAk+b5EMPtj5BT4CQgg+j+oKPjn5CT5/dQs+3P8LPgiu
Bj5TdQg+w+QGPv3BCj6nigk+PikJPhFxCz7k3Ak+HdMKPh8CCj4Umgc+R8oIPpwuCD5btgU+
YkUJPiDbCj6mWAg+RXcKPlBjCT7u3Qs+ITMFPmP2Cz6EIAw+H1wHPjPFBD71Tgk+PXUNPr+x
Cj6LYg4+GaoIPqhsFD6ABww+/NEKPg1nDD7Ptwc+5gwLPvuwCz4uOAs+fcEKPksaCj79vQw+
idMQPm7PBT7Rvg0+UTgKPrelDT4htQ8+T1gNPkXyDT54vwg+G3IOPmQuDD7OOQs+yd4MPpKu
Dj7rZwg+kxkKPug+CT4jPA4+4hEHPtq6Cj50LxI+qOoHPghNDD6b6gc+XVcJPjg1ET44wQ0+
o8wOPn8ICj7C8Ao+3poOPq0qDT4aZQ8+URcNPlBLDj4bqQY+RBkIPmu3Cz7M2Qo+YzoMPgo1
Cj70Ww8+EWAJPpBbED6Asw8+xWgOPifuCz4+fQo++PoJPhjSDj62NAw+TCkJPiz9ED7ypQs+
SqwNPiZ9DT5TwQ4+NswMPo+TDj4BHgw+KwYKPo9eDD7KbQ8+2i0OPlafCz7mzg4+0IQLPkqV
Dz7Qags+W8AJPonQEj5cZBA+VSMJPt0RDT44cw8+NLMJPsicDj7PoQs+PzkNPkPRDT4GNBA+
OB8YPqErDz68VhM+ATALPkLPEz6X6As+p1ESPsJCCT5+Dg8+0HoNPkFiCj4vCg4+ccoNPoaW
Dz65YxA+d5QKPvaqDT62Xw8+byIPPvudDD6Ssw0+DC8TPu8XDD5Z7A0+TLMPPpcRDz4vogs+
MM0QPqYDEj5LTg8+3D4RPsJ4Dz4GIhI+SpEQPmXZED7Ejg8+k3wRPjq1Ej6ODBI+V/kNPsvB
Ez7gqhE+re8MPk6CDT7YihA+NrsOPjG7ET4GQRI+VlIQPgSMEz4+0RA+gZYQPgCQET4N1BE+
to4RPgd2DT7wBBE+yNMRPsWHDD56TxA+oi8OPhAsED6qBg4+n6gOPqjSDj4wRhE+FC4PPntm
Dj6rMg8+lnQSPsOBDz4kqgo+IbQKPk9yEj7fOBI+/x0SPub6ED6xtxQ+qFYUPqAFET7YSw8+
aZ4RPiJ3ED5UphQ+fIoTPjP/ET5jvBY+7GQRPjCJEj5kHQw+bo0VPq33DD6gmQ4+KlgNPreI
Dz7FeRA+1oMUPv0IFT7+7xI+SgYVPkxbEz4MAxE+9OUQPgSpDj6GGhE+BMYUPjG3Ej694RA+
hbcOPgyRET4lWBE+3J0QPo7vET6eDhc+fBgOPvJ7FT6s/gw+FT0WPvbKED5szA4+izQPPmmN
ED707g8+k9gVPh7jED5axBE+kAAUPhi+ET5P1RE+AIEQPtieET5LwxE+2uQZPrgnFD55ChU+
UUkQPj8nET4gNRU+LOYRPuvWDz4dYxA+JbkPPhr6Fz4p6hQ+2tEPPkE2Ez4K/BQ++b8TPon1
FD5CFhU+uOQXPridEj5RLRQ++qMVPr9RCz6UqRM+CrITPvMXEz4jxxI+ly8SPhq+GD5mshQ+
6zESPm2RED6DHxM+vzcXPlUSEz70PRE+7U4WPlNFFj7o6hU+Oe8TPpNYET4wWRY+w3cQPsQr
Ez4ehRE+LQQTPo1bEz5+wxA+m/oRPizuFT74CBY++8kRPjNfET6pVRU+lBsSPj72ET53yhc+
isUWPhjcED5XPRY+++sRPpjPFj5TOBk+0fYRPsUbDj7i/RY+JIkWPr/wFD76+RU+BK0UPjVW
GD7NjRQ+MT0WPq5hFj4IzQ4+R2cRPjodFD5ZARY+XnIWPq+jFT72CBQ+/2kOPsBgEz6TzBQ+
GJ8UPtoWFD6AixI+FJ4QPhciFj6ieQ8+hGkSPkT7Dz7M8xE+T1kWPjvsFT5UtRM+7IYWPkxO
FD5HmxI+zP4XPrZRGD64BhU+o4kVPqp1Ez6JlBY+tv4WPr+TFT4BdRY+WOsRPpBTFz4JZhg+
tVoQPr3IEz7DuBg+eCYVPuObET5PrhY+WAkZPiL/Fj64IhU+V6gVPrMFEz7RXRk+/xgVPuYX
HD7vQhw+mRQVPkBmGD6gnBg+ms4WPh2gFD632xU+Id4YPpTQFT6Hahg+6ycUPuFJGj7wghQ+
+1IbPh/qFT6AShg+v2sVPrr9Ez6i0Rk+v6cXPoDEET7I8xY+a8UZPjJqGD6H3Ro+ZIgTPjIG
GD4ZLRs+B9AbPpmEGT5Xrho+upwTPm29FD6zFhw+DxgdPhqbFj5JCRc+FacSPmqHFT463xU+
O6QYPt2XGD5GoxQ+uhIVPh50GT6n4BU+r7scPiDRGj6NURk+ODwTPpTwFz5wqxg+r/8VPvQp
Fz7r1hY+67kZPj9+GD4TjhY+jxcbPjEaFD4aIhY+NsAWPpLmGT4cXBU+WVMVPhFuFj4DBhg+
4uASPownGT6YUhk+QNAWPnVcFz6xWhg+LlsWPivVEz6Nzxc+988ZPnD+FT66Vxg+K/4ZPp07
Ej4c2RQ+6WMXPlYJFT7NXRY+zQIYPkx/Gj6GIhk+5ncWPvFkGD4/vRU+Es4ZPtRiGz7REBw+
ecMZPiytHD4vQRo+iGIZPpwdFj5qkhU+l0sWPgu6Gz4cxBU+i5cXPhKrEz5fERs+Wf8WPnnr
GT7DoRk+j5QZPp0gGz5s4BQ+WqQXPlxLGD6QkBk+FZIaPloKGD6dSxc+9JkTPvejGj7N2Rk+
KYobPmh9Gz67cBQ+MP8XPhd7FT4h7xc+FkwXPn+dGj61YxQ++yAcPjhRFT7eQB0+dUUXPgBL
GT5pHxk+H2MWPr0RGj7ZAxg+fisbPu9xFj4PHxc+VCcWPqQvHj4PtBs+fxQYPjDXGz5PORk+
UUgaPm4xGD6PMR8+3vsXPmAAFz7hDBs+0eUYPsQcFT74qxY+htgaPoqDFz56qxs+yBwePvC1
Fj783Ro+o1EbPrXsGT7G9Rs+d2YZPoAeGz5mKRk+MIwaPqAQHD6t0x8+yeMZPs6CFz5U9xc+
F4IaPnTJFj78JRs+HmQfPlDKFT7tJhs+pEscPnsZFT5+qxc+Vz8YPo/yGT6cvBc+kgsXPren
GT4RAB8+BaQbPmRNGj77Kh8+sC8cPm7NFz4bYBs+yNsbPsn5Hj6TCR4+CnwaPpRKGT6cSBc+
wAQdPlYpGT4ViRw+sz8aPlH0GT42gRs+wdMZPs16Gj68pxo+ri8YPkj0Gz4cORo+1WwePomn
Gj5bwSA+hjIXPm1rHT6neRw+b6cbPoT9HD4udxo++NcZPglRGT6YZhw+1f4dPhotHD7nmBo+
wjshPjp8GD7S4hw+KxEcPqsuGD7hLBk+k78aPnXfHT4eJxs+</AssayYData></Step><Step><CommonData><SampleLocation>1</SampleLocation><SampleID></SampleID><SampleGroup></SampleGroup><SampleInfo></SampleInfo><SampleRow>H</SampleRow><SamplePlate>1</SamplePlate><WellType>BUFFER</WellType><Concentration>-1</Concentration><ConcentrationUnits>µg/ml</ConcentrationUnits><MolarConcentration>-1</MolarConcentration><MolarConcUnits>nM</MolarConcUnits><MolecularWeight>-1</MolecularWeight><Temperature>25</Temperature><StartTime>4940638</StartTime><AssayTime>180</AssayTime></CommonData><FlowRate>600</FlowRate><StepType>DISASSOC</StepType><StepName>Dissociation</StepName><StepStatus>OK</StepStatus><ActualTime>180</ActualTime><CycleTime>0.2</CycleTime><AssayXData Points="900">p3+ERAWGhER8jIRE2pKERDiZhESnn4REDaaERHSshETasoREOLmERPG/hEQNxoREdMyERNrS
hEQ42YREn9+ERA3mhER07IRE0vKEREH5hESf/4REBQaFRGwMhUTaEoVESRmFRKcfhUQNJoVE
dCyFRNIyhURBOYVE0D+FRA1GhUR0TIVE2lKFREFZhUSnX4VEDWaFRHRshUTacoVEQXmFRKd/
hUQNhoVEdIyFRNqShURBmYVEp5+FRA2mhUR0rIVE2rKFREG5hUSnv4VEDcaFRHTMhUTa0oVE
QdmFRKffhUQN5oVEdOyFRNryhURB+YVEp/+FRA0GhkR0DIZE2hKGREEZhkSnH4ZEDSaGRHQs
hkTaMoZEQTmGRKc/hkQNRoZEdEyGRNpShkRBWYZEp1+GRA1mhkR0bIZE2nKGREF5hkSnf4ZE
DYaGRHSMhkTakoZEQZmGRKefhkQNpoZEdKyGRNqyhkRBuYZEp7+GRA3GhkR0zIZE2tKGREHZ
hkSn34ZEDeaGRHTshkTa8oZEQfmGRKf/hkQNBodEdAyHRNoSh0RBGYdEpx+HRA0mh0R0LIdE
2jKHREE5h0SnP4dEDUaHRHRMh0TaUodEQVmHRKdfh0QNZodEdGyHRNpyh0RBeYdEp3+HRB6G
h0RsjIdE2pKHREGZh0Snn4dEDaaHRHSsh0TasodEQbmHRKe/h0QNxodEdMyHRNrSh0RB2YdE
p9+HRA3mh0R07IdE2vKHREH5h0Sn/4dEDQaIRHQMiETaEohEQRmIRKcfiEQNJohEdCyIRNoy
iERBOYhEpz+IRAVGiER0TIhE2lKIREFZiESnX4hEDWaIRHRsiETacohEOHmIRKd/iEQNhohE
dIyIRNKSiERBmYhEp5+IRA2miER0rIhE2rKIREG5iESfv4hEDcaIRHTMiETa0ohEQdmIRKff
iEQN5ohEdOyIRNLyiERB+YhEp/+IRAUGiUR0DIlE2hKJREEZiUSnH4lEDSaJRHQsiUTSMolE
QTmJRKc/iUQNRolEdEyJRNpSiURBWYlEn1+JRA1miUR0bIlE2nKJREF5iUSnf4lEDYaJRHSM
iUTakolEQZmJRDqgiUQNpolEdKyJRNqyiURBuYlEp7+JRAXGiUR0zIlE0tKJREHZiUSn34lE
BeaJRHTsiUTa8olEQfmJRKf/iUQNBopEbAyKRNoSikRBGYpEpx+KRA0mikR0LIpE2jKKREE5
ikSfP4pEDUaKRHRMikTaUopEQVmKRKdfikQFZopEdGyKRNpyikRBeYpEp3+KRA2GikR0jIpE
2pKKRPWZikSnn4pEBaaKRHSsikTasopEQbmKRMC/ikQNxopEbMyKRNrSikRB2YpEn9+KRA3m
ikRs7IpE0vKKREH5ikSn/4pEBQaLRHQMi0TaEotEOBmLRKcfi0QNJotEdCyLRNoyi0RBOYtE
nz+LRA1Gi0R0TItE0lKLRDhZi0SnX4tEDWaLRHRsi0TScotEQXmLRKd/i0QNhotEdIyLRNqS
i0Q4mYtEp5+LRAWmi0R0rItE2rKLREG5i0Snv4tEDcaLRHTMi0Ti0otEQdmLRKffi0QN5otE
dOyLRNryi0RB+YtEr/+LRA0GjER0DIxE2hKMREEZjESnH4xEDSaMRHQsjETaMoxEQTmMRJ8/
jEQFRoxEbEyMRNJSjEQ4WYxEp1+MRA1mjER0bIxE0nKMRDh5jESnf4xEDYaMRGyMjETakoxE
QZmMRKefjEQNpoxEbKyMRNKyjERBuYxEp7+MRA3GjERszIxE0tKMRDjZjER04IxEDeaMRHTs
jETa8oxEQfmMRKf/jEQFBo1EdAyNRNISjURBGY1Epx+NRAUmjURsLI1E2jKNREE5jUSnP41E
DUaNRHRMjUTaUo1EOFmNRKdfjUQFZo1EbGyNRNpyjUQ4eY1En3+NRA2GjUR0jI1E2pKNREGZ
jUSfn41EDaaNRHSsjUQ8s41EQbmNRJ+/jUQFxo1EbMyNRNLSjURB2Y1En9+NRA3mjUR07I1E
LPONRDj5jUSn/41EDQaORHQMjkTSEo5EOBmORJ8fjkQFJo5EdCyORNIyjkRBOY5Enz+ORA1G
jkRsTI5E0lKORDhZjkSfX45EBWaORGxsjkTaco5EOHmORKd/jkQNho5EdIyORNqSjkRBmY5E
n5+ORA2mjkR0rI5E0rKORGG5jkSnv45EDcaORHTMjkTS0o5EQdmORJ/fjkQF5o5EbOyORNry
jkQ4+Y5Ep/+ORA0Gj0RsDI9E0hKPREEZj0SnH49EBSaPRHQsj0TaMo9EODmPRKc/j0QNRo9E
dEyPRNpSj0Q4WY9En1+PRA1mj0R0bI9E0nKPRDh5j0Sff49EDYaPRHSMj0Tako9EQZmPRJ+f
j0QNpo9EdKyPRNKyj0RBuY9Ep7+PRAXGj0R0zI9E0tKPREHZj0Sf349EBeaPRHTsj0Ta8o9E
OPmPRJ//j0QNBpBEdAyQRNoSkERRGZBEpx+QRAUmkER0LJBE2jKQRDg5kESnP5BEBUaQRHRM
kETSUpBEQVmQRKdfkEQNZpBEdGyQRNJykERBeZBEp3+QRA2GkER0jJBE2pKQREGZkESfn5BE
BaaQRGyskETSspBEQbmQRKe/kEQFxpBEdMyQRNLSkERB2ZBEn9+QRAXmkERs7JBE2vKQRDj5
kESf/5BEBQaRRHQMkUTSEpFEQRmRRJ8fkUQNJpFEdCyRRNoykURBOZFEpz+RRA1GkURsTJFE
0lKRRDhZkUSnX5FEBWaRRHRskUTacpFEWXmRRKd/kUQFhpFEdIyRRNqSkUQ4mZFEn5+RRAWm
kURsrJFE0rKRREG5kUSfv5FEDcaRRHTMkUTS0pFEONmRRKffkUQN5pFEbOyRRNrykUQ4+ZFE
p/+RRAUGkkRsDJJE0hKSREEZkkSfH5JEBSaSRGwskkTSMpJEODmSRKc/kkQFRpJEbEySRNpS
kkRBWZJEn1+SRAVmkkR0bJJE0nKSREF5kkSff5JEDYaSRGyMkkTSkpJEOJmSRKefkkQNppJE
dKySRNKykkQ4uZJEp7+SRAXGkkRszJJE0tKSREHZkkSf35JEBeaSRHTskkTS8pJEOPmSRJ//
kkQNBpNEbAyTRNISk0Q4GZNEpx+TRAUmk0R0LJNE0jKTRDg5k0SfP5NEBUaTRGxMk0TSUpNE
OFmTRJ9fk0QFZpNEbGyTRNJyk0RBeZNEn3+TRA2Gk0R0jJNE0pKTRDiZk0Snn5NEDaaTRGys
k0TSspNEOLmTRJ+/k0QFxpNEbMyTRNLSk0Q42ZNEp9+TRA3mk0R07JNE2vKTRDj5k0Sf/5NE
BQaURHQMlETSEpREOBmURJ8flEQFJpREbCyURNoylERBOZREnz+URAVGlERsTJRE0lKURDhZ
lESnX5REBWaURHRslETScpREOHmURJ9/lEQFhpREdIyURNKSlEQ4mZREn5+URA2mlERsrJRE
0rKURDi5lESfv5REDcaURHTMlETS0pREONmURJ/flEQF5pREbOyURNLylEQ4+ZREn/+URA0G
lUR0DJVELBOVREEZlUSfH5VEBSaVRGwslUTSMpVEODmVRJ8/lUQFRpVEbEyVRNpSlUQ4WZVE
n1+VRAVmlURsbJVE0nKVRFF5lUSff5VEBYaVRGyMlUTSkpVEOJmVRJ+flUQFppVEdKyVRNKy
lURBuZVEn7+VRA3GlURszJVE0tKVREHZlUSf35VEDeaVRHTslUTS8pVEOPmVRJ//lUQFBpZE
bAyWRNISlkRBGZZEpx+WRAUmlkRsLJZE0jKWREE5lkSfP5ZEBUaWRHRMlkTSUpZEOFmWRJ9f
lkQFZpZEbGyWRNJylkQ4eZZEp3+WRA2GlkRsjJZE0pKWRDiZlkTAn5ZEBaaWRGyslkTSspZE
OLmWRKe/lkQNxpZEdMyWRNLSlkQ42ZZEn9+WRAXmlkRs7JZE0vKWRDj5lkSn/5ZEDQaXRGwM
l0TSEpdEOBmXRJ8fl0QFJpdEbCyXRNIyl0Q4OZdEnz+XRAVGl0RsTJdE0lKXRDhZl0SfX5dE
BWaXRGxsl0TScpdEOHmXRJ9/l0QFhpdEdIyXRNKSl0Q4mZdEn5+XRBaml0RsrJdE0rKXRDi5
l0Sfv5dEBcaXRGzMl0TS0pdEQdmXRJ/fl0QF5pdEbOyXRNLyl0Q4+ZdEn/+XRAUGmETODJhE
0hKYRDgZmESfH5hEBSaYRHQsmETSMphEODmYRJ8/mEQWRphEbEyYRNJSmEQ4WZhEn1+YRA1m
mERsbJhE0nKYRDh5mESff5hEDYaYRGyMmETSkphEOJmYRJ+fmEQWpphEbKyYRNKymEQ4uZhE
p7+YRAXGmERszJhE2tKYRDjZmESf35hEBeaYRHTsmETS8phEOPmYRJ//mEQNBplEdAyZRNoS
mUTcGZlEnx+ZRA0mmUR0LJlE2jKZREE5mUSnP5lEBUaZRGxMmUTSUplEOFmZRKdfmUQFZplE
dGyZRNJymURBeZlEp3+ZRA2GmURsjJlE2pKZREGZmUSnn5lEBaaZRHSsmUTasplEQbmZRJ+/
mUQFxplEdMyZRNLSmURB2ZlEwN+ZRA3mmURs7JlE2vKZRDj5mUSn/5lEDQaaRHwMmkTSEppE
xBmaRKcfmkQWJppEdCyaRNIymkRBOZpEpz+aRAVGmkR0TJpE2lKaREFZmkSvX5pEDWaaRHRs
mkTacppEOHmaRKd/mkQNhppEdIyaRNqSmkRBmZpEp5+aRA2mmkR0rJpE2rKaREG5mkSnv5pE
DcaaRHTMmkTa0ppEQdmaRKffmkQN5ppEdOyaRNrymkRB+ZpE</AssayXData><AssayYData Points="900">qlsTPpdwFT4+HxI+rC4TPi8NEz52/xY+1dYXPsv9Fj5B8RY+Nn0XPgs1FT7Z0hM+HS8TPj3s
Ez5pURc+Oj0YPpOKET4oRBI+dFkWPsspFT6WEBQ+fLgWPrCVFD4QWhU+dEMXPsNiFD4unxY+
C8YUPjicFT6ewhk+tkoXPiagEj7NEBQ+aqQYPhG0Fj4hdRI+9DgWPviqFD639hY+/mETPhP6
FD75KxU+FekUPsTFFj71ZhM+rn0XPkDKFz4vdhg+gSIWPj50FD4oOxY+Q90TPmOvGD4zmRo+
AsgXPlYrFz7tzhk+P+caPuMZGj6o+hs+YL8VPhJQFj5UkBM+a1MYPo4PEj65fRg+YZ8TPuhv
Fj45wBE+tBQVPuqCGj7RHBY+SvAWPiqRGT6pghU+KmoVPgIHGT79mBg+mFEYPt/wFD52exY+
TVoWPp/0Fj4sfRY+mOQZPmpHFj7lJBU+yUkZPvaYGj540hk+NucZPlzCFj5RjBc+Rr8ZPnEY
Fj45ahU+lb8UPtssFj49Dho+lP4WPgtWFz4H/xQ+zgkWPpFRFD6gmxk+3JAWPqYhEz52VBc+
uTAVPjN8Gj6vNxk+4r8VPqN0Fz7scxg+6aYTPhOuFz5f3BU++9AYPqXqGT4VKhE+PJkZPi/h
FD4W5hY+8y8WPgifGD6dkRY+55kUPuK9DT7A+Bc+NM4WPi5TFj77LBo+cb8TPt20HT6tbxU+
xGYWPiu2Fj7jKhg+/CgXPvuzGT4WxhI+bBcXPryDET5XNhk+V9gTPjuHFT7uTBg+uQgXPt9D
Gj7EBBk+3asWPj69Ez7cvBM+5dAZPiTPFT5c4hg+kA4UPjBJGT4cVhY+ljoUPq9zGD7aJhg+
79EWPrC7Fz7SNxc+D+QZPujJFD5t8hg+vcETPgspFz5jlxo+WmcYPrbhGD5iLhM+GykVPpCx
FT4PzBc+K/8YPh3BGz6Ipxk+DMoaPnUNGT6BUhc+PC0WPq9uFT6yZxg+vTwZPt4eGD6ughY+
ojgcPhxEGD5gYRk+z9sWPvdEGj7hLRc+MekSPmYuGD7mjhg+VyUVPv8/FT5hgxs+U7sWPlqd
Ez4ZXB0+3igVPjQCFj640hc+hLEZPhd5Fj6SaBk+I54WPlzdFD43Jhg+ue4WPuT8FT73XBs+
hZITPqVDGz4Nihw+sAYWPiibGj5zLxk+9XQXPsF7GD5ZZRg++10XPiLRGj7Zqw8+oKwVPm/1
GT6NrRU+xkYTPi2DFj5ejxY+R94XPoBXFj5FRhc+NUcYPmtmFD6QvRc+6NQYPszzGT6+mxo+
YBkXPmqjGD5+yxc+EWUWPlZPFT49qhg+7eMXPmm8GD4axxk+um8YPlV7Hj6Q8Ro+3ngZPmc3
Fz4wchU+XO8VPkCQGz7kABY+obwTPmnEFz5wsBk+Li4XPsphFj5cMhc+G0YUPs0UGT6MaRY+
l/oXPgPbHT4WJxo+RtcRPpxWGD588xw+dzEZPjLxFz5CLRQ+ULkWPpP3GT7M6hk+lrMXPpRb
Fz5JNxQ+OsUXPvPFGD7oUxo+9LsWPlOPGj6NGBk+vewYPlrsFj712Bs+glUUPhXaGD61fBY+
ArAYPk/DGz5+Kxo+SzoXPmfwFz6W/xU+EwYaPnsRGD4KcRo+teYTPkVgGj7igx0+V5oUPi5i
FT4pFxo++KMaPhrhGz4N2hg+YXsYPvyEGD6H8BU+DOkWPuiIFT6fCBc+BbMdPo9ZGT631xc+
GSscPsDrFj6XaBs+550XPvFEHT5v9Rc+KQgZPhCdGT6Rbhc+6fsXPsD0Ej5Rqxg+k14XPh0j
GT7xARs+oKAWPs46Gz79uxk+1NEVPi0cFz7/qxs+aa4aPgk+FT4GrBg+rKIePrCyGD43yRo+
e54XPmnMFj6fGxU+q7IbPvXRGj6c0Bo+ZGYcPvjHFT78khs+pCcYPoAdGT59rxo+x1sbPni8
Gj4TpBk+8ywXPoDUGj4FyRo+9WkaPg0dFz5WKxc+jucXPmbgGD4JWBg+LnsSPhp3Fj67gho+
O8AVPgvNGj7FhBU+dHgYPhmFGj7ngBQ++icVPnLdGD6ZqxQ+9lAYPl+AGj6p3hU+Fn8WPpHJ
Gz5uSRk+fhkWPjovGz6FRhk+/Y4TPvsLGj7NIh0+hCQcPkiMGT7Byxc+GGoZPp+mGj6csxw+
sFgbPukPHD6phBc+H4MYPq4DFT5J1Bs+ny8ZPovpHD5ALBw+U64ZPqlYFj4alRo+RPcUPjpH
FT5hMxk+ZEoYPkyzGj4G8BQ+IDoYPgJRHT4bHBw+YEMXPra3Fj7mjhc+mF0XPuT3GD5HaRs+
fvAXPr22Fj62vxc+XyscPiQwGj4Qzxk+/CcWPtpsGD5LQBo+tM0WPi/5GD7eDBY+1rYYPuDg
Fj6C2xk+ubYZPsSTHj4S6Bc+aTEYPgVqGz6Asx4+AsocPtC+Hj6Qdho+l0wcPlbBGj4mJBs+
XmMZPn7pFz5RcRo+yDMXPuHtGD6XPxc+tBgYPottGT779xo+nA8YPoesFj4dUBo++ZoYPjcg
Gj5U9xk+NlAcPh8fGT7TWBs+0roZPjl0GD5pSx0+GqkZPp6UGT5eSRs+5MMcPlmxFz5cQho+
mFYbPhZBGz4XEBo+qNEaPmqNGD4IBBk+8xwfPrz7Gz45hhk+zkkbPn6/Fz6CLhc+aUQYPhxQ
HD5G1xg+1+MZPoH+Gj6Pgxc+SKEYPmz0Gj6Eqxg+zi8ZPiN4GT7mYxs+kNIaPqIrGz6Uphw+
WiAbPmsMHD58Fhg+qsIaPjHYGT68URs+8d0XPvRsHD6DGR4+UN4cPj4XHD4YWRw+nEQcPmMH
Gj7/HRk+Y9ccPsF1GT7jCRo+zKgYPoQDHT47wBg+JPkcPo2qGT78bBg+xSUdPuvlHT737Bg+
IqUbPrf9HD6Y5Bw+y74ZPumeGD4fth0+wCAZPio2Gj4mAx0+EiwdPpxOGj7grCA+wSMXPnpI
Hz6yUx4+dWQZPikFGj60exc+4o8cPvkEGj649Rk+44scPqv+Gj687Rk+T3YaPppQGD5jtRs+
kWMaPr3aGj7zJxk+cM8aPj6VGT7MriA+AXgaPhn9GD6dFxw+mz4ePqJDHD6FgCI+JGcdPv7j
Gz5WLx4+YjYdPnMVHD78vhk+0EQXPgXYGT43wB4+nZ0XPuU7HD75TiA+Vv8dPgiXHz6lghg+
LD4aPiAYHT5LCBs+yUMgPnBNGz5u4iA+V0wfPl6BGz6KMho+VRggPmUBGz66dhk+2Y8YPj7t
Gj6EPx4+peYcPpZMFz7hrhk+Lf4WPlxuHD7LsSE+oQoZPiw+Gj49IRs+668YPv8HGz5k2Bw+
j34ZPsM/GT6+ERk+TewePjiRGj5++Bo+9esXPpf4GT50jCA+BX0bPjfkHD7AwR0+lhwaPr6s
Gz65gRg+TaEZPnIyGj4zExk++UUdPvOlHz7FBB0+O6QdPmReHz41LRk+tZ0bPou6GT44cho+
mQkdPr8YGj4RCBw+TfIePkV7Gj6Gqhs+ylgcPtCBHT7Omxw+qfQbPuYiGz716R0+QRchPnxQ
HT4KBSA+ubIcPohYHT6DIh4+inwaPgWhHj7YPB4+XfofPjboHT7hyRg+ts8bPkCQHj5YaR8+
ILUdPmH5HD5C0h0+66IdPvqhGj5zGRw+GyIYPm3IHD6E7xs+N+wdPlrqGj7Fzhs+MgsePqHM
Gj7Gxhw+LeQZPoBQHD5Zhxo+FY0cPrWEGz47Gx0+fR8cPpduHT7QHB0+QY0bPnbCHj4+TSE+
QvEcPlRkHD6IHRw+gCYgPkIWGz5I8x4+4tIZPvQxHz5aIhs+UhkfPhrDHT5Qhh4+mukbPqVP
IT5+tBw+M6QePnSUHD5gKR8+AgQiPk1xHj4/fh0+5GMdPpsTHz4D6B0+FX8ePqR6Hz4fLBo+
65UhPntFHz7veB0+ZMQfPgwWHT75uBw+dq0gPkftGT6Rdx4+gfsfPk/oHT61tiQ+AT8ePkrU
Gz7I3CM+gFUgPgaeID50Uhw+5CscPm2lID5bAx0+HlwgPq45ID7BfiA+nHgePvYLHT47qx8+
cPgZPnB4IT74mxw+WeEbPsU7Ij5NhCA+6K0hPgD0Iz6h4SA+TZMePkYtHz7u+hs+0zIfPg+b
Hz5x3SI++pMePibzID7qOR4+Aq8ePlo5Hj5YEiA+6fcfPpaOHD5NtSE+wDAePrulHT4spx0+
/3ofPiL4ID4mHB8+oh4dPsY3Hj6yRhs+rCMiPik6Gz4DmRs+b9YdPsdPHj6fpR0+8+YePvKk
ID5lECE+bFYgPnzzHT4sjB0+svAdPtVtIT4zVB4+Zz8dPs1jHj7Hcx4+SbkhPgOxHz7kpB8+
zqkhPtLmIj7v/Rs+7w4gPj+5Hz6oVxs+4PMgPqpSID4gox4+4RshPrRXID6qhyA+XaYfPnhR
IT7mOSM+s5kgPn1LHj4f1Bs+4WggPr6IHT6jhxw+prcgPgKRHj6xNSA+eBsbPnNyID70PRw+
W1wfPt5DHz6Kvho+Ok0jPoYxHj5tCx0+bIMhPvK7HD7k3R4+u8sePm9eHj4l2iQ+JQgfPtwV
Gz4wox0+HTUdPgn6ID5GTh8+pVkgPsxvHT5Llx8+jRkfPjuUID4mUSA+2rwbPr+zHT7GrBk+
YzYePjT5Hz5dLB4+E6AePv4UHz7o9CU+0VcfPvAMHj7jAB0+reMiPoJhID6JPyE+Mi8kPnX2
HT4LxyI+FAAgPocXIT5udyE+E4cfPvL5Hj7+BR8+ZnsiPqkfIj7uJCA+cfUePhZfHj6qRCM+
UmshPjEfHT4AeiM+PIsdPt3VIT71XiQ+YD8lPmofID5qTR8+</AssayYData></Step><Step><CommonData><SampleLocation>11</SampleLocation><SampleID></SampleID><SampleGroup></SampleGroup><SampleInfo></SampleInfo><SampleRow>H</SampleRow><SamplePlate>1</SamplePlate><WellType>REGENERATION</WellType><Concentration>-1</Concentration><ConcentrationUnits>µg/ml</ConcentrationUnits><MolarConcentration>-1</MolarConcentration><MolarConcUnits>nM</MolarConcUnits><MolecularWeight>-1</MolecularWeight><Temperature>25</Temperature><StartTime>5129910</StartTime><AssayTime>5</AssayTime></CommonData><FlowRate>1000</FlowRate><StepType>KREGENERATION</StepType><StepName>Regeneration</StepName><StepStatus>OK</StepStatus><ActualTime>4.99895</ActualTime><CycleTime>0.2</CycleTime><AssayXData Points="25">p/+aRA0Gm0R0DJtE2hKbREEZm0SfH5tEBSabRHQsm0TaMptEODmbRKc/m0QNRptEbEybRNpS
m0RBWZtEp1+bRA1mm0RsbJtE+3KbREF5m0Snf5tEBYabRLWMm0TakptEOJmbRA==</AssayXData><AssayYData Points="25">HeYjwGM5MsABxjjAXiY+wM7yQMDt1kPA+mBGwK7KSMDqlUrAoTVMwHNfTcAeuk7ArDBQwMWY
UcCCpFLAhExTwGUeVMBnNVXArQpWwOYnV8Dv9FfAuWdYwMviWMBOLVnAfbZZwA==</AssayYData></Step><Step><CommonData><SampleLocation>12</SampleLocation><SampleID></SampleID><SampleGroup></SampleGroup><SampleInfo></SampleInfo><SampleRow>H</SampleRow><SamplePlate>1</SamplePlate><WellType>BUFFER</WellType><Concentration>-1</Concentration><ConcentrationUnits>µg/ml</ConcentrationUnits><MolarConcentration>-1</MolarConcentration><MolarConcUnits>nM</MolarConcUnits><MolecularWeight>-1</MolecularWeight><Temperature>25</Temperature><StartTime>5146148</StartTime><AssayTime>5</AssayTime></CommonData><FlowRate>1000</FlowRate><StepType>KREGENERATION</StepType><StepName>Regeneration</StepName><StepStatus>OK</StepStatus><ActualTime>4.99895</ActualTime><CycleTime>0.2</CycleTime><AssayXData Points="25">np+bRASmm0RjrJtE0bKbRDi5m0Sev5tEBMabRGvMm0TR0ptEONmbRJ7fm0QE5ptEa+ybRNHy
m0Q4+ZtEnv+bRAQGnERrDJxEyRKcRDgZnESeH5xEBCacRGssnETRMpxELzmcRA==</AssayXData><AssayYData Points="25">RQkbvpcNC76ZXOa9STavvYXKj73RloG98VhVvbYAJL0gb9W8AE2/vGKOQrxeHBm8wvJIuieH
KLrIbYk71TgIPNXjUjwXnaA8ZLpdPPW3nTy5fdQ88MTiPFL78jwLfP88FIz5PA==</AssayYData></Step><Step><CommonData><SampleLocation>11</SampleLocation><SampleID></SampleID><SampleGroup></SampleGroup><SampleInfo></SampleInfo><SampleRow>H</SampleRow><SamplePlate>1</SamplePlate><WellType>REGENERATION</WellType><Concentration>-1</Concentration><ConcentrationUnits>µg/ml</ConcentrationUnits><MolarConcentration>-1</MolarConcentration><MolarConcUnits>nM</MolarConcUnits><MolecularWeight>-1</MolecularWeight><Temperature>25</Temperature><StartTime>5162212</StartTime><AssayTime>5</AssayTime></CommonData><FlowRate>1000</FlowRate><StepType>KREGENERATION</StepType><StepName>Regeneration</StepName><StepStatus>OK</StepStatus><ActualTime>4.99895</ActualTime><CycleTime>0.2</CycleTime><AssayXData Points="25">lj+cRPRFnERbTJxEwVKcRDBZnESWX5xE9GWcRGNsnETJcpxEJ3mcRJZ/nET0hZxEY4ycRMmS
nEQnmZxEjp+cRPSlnERjrJxEwbKcRDC5nESWv5xE/MWcRGPMnETJ0pxEJ9mcRA==</AssayXData><AssayYData Points="25">In86wEj3RsApnUvA0FdOwAKNUMDpVVLA+NVTwJy4VMD21lXAeMJWwHziV8DHhljAsCFZwC8H
WsDNoFrAp0RbwMK9W8DKg1zAGcFcwJ4xXcACsF3Al+5dwOBEXsDUPF7AaNFewA==</AssayYData></Step><Step><CommonData><SampleLocation>12</SampleLocation><SampleID></SampleID><SampleGroup></SampleGroup><SampleInfo></SampleInfo><SampleRow>H</SampleRow><SamplePlate>1</SamplePlate><WellType>BUFFER</WellType><Concentration>-1</Concentration><ConcentrationUnits>µg/ml</ConcentrationUnits><MolarConcentration>-1</MolarConcentration><MolarConcUnits>nM</MolarConcUnits><MolecularWeight>-1</MolecularWeight><Temperature>25</Temperature><StartTime>5178427</StartTime><AssayTime>5</AssayTime></CommonData><FlowRate>1000</FlowRate><StepType>KREGENERATION</StepType><StepName>Regeneration</StepName><StepStatus>OK</StepStatus><ActualTime>5.00005</ActualTime><CycleTime>0.2</CycleTime><AssayXData Points="25">jd+cRPPlnERS7JxEuPKcRB75nESN/5xE8wWdRFoMnUTAEp1EJxmdRI0fnUTzJZ1EWiydROEy
nUQnOZ1EjT+dRPNFnURSTJ1EwFKdRCdZnUSdX51E82WdRFJsnUTAcp1EJ3mdRA==</AssayXData><AssayYData Points="25">OiUEvuVl3b3l0a29nVJ5vWe0P72Ou++8TqebvDTSJLytRkG6YX8CPGBnPjx3pJc8xhjOPPXp
AD31jCM9LUAkPeT9Lz36fkA9/q9UPbRAVD0aCVw9CY13Pa6Fcz1qBYg9dO2LPQ==</AssayYData></Step><Step><CommonData><SampleLocation>11</SampleLocation><SampleID></SampleID><SampleGroup></SampleGroup><SampleInfo></SampleInfo><SampleRow>H</SampleRow><SamplePlate>1</SamplePlate><WellType>REGENERATION</WellType><Concentration>-1</Concentration><ConcentrationUnits>µg/ml</ConcentrationUnits><MolarConcentration>-1</MolarConcentration><MolarConcUnits>nM</MolarConcUnits><MolecularWeight>-1</MolecularWeight><Temperature>25</Temperature><StartTime>5194552</StartTime><AssayTime>5</AssayTime></CommonData><FlowRate>1000</FlowRate><StepType>KREGENERATION</StepType><StepName>Regeneration</StepName><StepStatus>OK</StepStatus><ActualTime>5.00005</ActualTime><CycleTime>0.2</CycleTime><AssayXData Points="25">jX+dRPOFnURajJ1EwJKdRCeZnUSNn51E86WdRFqsnUTAsp1EJ7mdRI2/nUTzxZ1EWsydRMDS
nUQn2Z1Ejd+dRPPlnURa7J1EwPKdRCf5nUSN/51E8wWeRFoMnkTAEp5EJxmeRA==</AssayXData><AssayYData Points="25">mog7wE9MR8ChEk3Afk9PwCdMUcAxxFLAP81UwIyaVcAem1bAjrlXwJqOWMCNQVnAqZlZwC9N
WsCd11rA8n1bwAPIW8BbGVzAZrFcwN0rXcAkMl3AKyFewGk4XsBudl7AcIZewA==</AssayYData></Step><Step><CommonData><SampleLocation>12</SampleLocation><SampleID></SampleID><SampleGroup></SampleGroup><SampleInfo></SampleInfo><SampleRow>H</SampleRow><SamplePlate>1</SamplePlate><WellType>BUFFER</WellType><Concentration>-1</Concentration><ConcentrationUnits>µg/ml</ConcentrationUnits><MolarConcentration>-1</MolarConcentration><MolarConcUnits>nM</MolarConcUnits><MolecularWeight>-1</MolecularWeight><Temperature>25</Temperature><StartTime>5210636</StartTime><AssayTime>5</AssayTime></CommonData><FlowRate>1000</FlowRate><StepType>KREGENERATION</StepType><StepName>Regeneration</StepName><StepStatus>OK</StepStatus><ActualTime>5.00005</ActualTime><CycleTime>0.2</CycleTime><AssayXData Points="25">jh+eROwlnkRTLJ5EuTKeRCg5nkSOP55E7EWeRFtMnkTBUp5EKFmeRI5fnkTsZZ5EU2yeRLly
nkQfeZ5Ejn+eROyFnkRbjJ5EwZKeRB+ZnkSGn55E9KWeRFusnkS5sp5EKLmeRA==</AssayXData><AssayYData Points="25">+8uwvXNQhb2LhBe9If2xvMGj+btEXxo8nPXgPBi9CT3IPTg9MI5SPRggVD0gwoA9EKSSPbUD
lT1y5Z49+wGtPfYHtT3Cq8I92RK7PRnIzD0yEc49GbnYPS683D1agN89e9PoPQ==</AssayYData></Step><Step><CommonData><SampleLocation>1</SampleLocation><SampleID></SampleID><SampleGroup></SampleGroup><SampleInfo></SampleInfo><SampleRow>H</SampleRow><SamplePlate>1</SamplePlate><WellType>BUFFER</WellType><Concentration>-1</Concentration><ConcentrationUnits>µg/ml</ConcentrationUnits><MolarConcentration>-1</MolarConcentration><MolarConcUnits>nM</MolarConcUnits><MolecularWeight>-1</MolecularWeight><Temperature>25</Temperature><StartTime>5225318</StartTime><AssayTime>60</AssayTime></CommonData><FlowRate>1000</FlowRate><StepType>BASELINE</StepType><StepName>Baseline</StepName><StepStatus>OK</StepStatus><ActualTime>60</ActualTime><CycleTime>0.2</CycleTime><AssayXData Points="300">jr+eROzFnkRTzJ5EwdKeRB/ZnkSG355E9OWeRFvsnkS58p5EH/meRI7/nkTsBZ9EUwyfRLkS
n0QfGZ9Ehh+fROwln0RbLJ9EyTKfRCg5n0SGP59E7EWfRFtMn0S5Up9EH1mfRIZfn0T0ZZ9E
W2yfRLlyn0QoeZ9Ejn+fROyFn0RTjJ9EuZKfRB+Zn0SGn59E7KWfRFusn0TBsp9EKLmfRIa/
n0QNxp9EU8yfRMHSn0Qf2Z9Ejt+fROzln0RT7J9EufKfRB/5n0SG/59E9AWgRFMMoES5EqBE
HxmgRI4foETsJaBEWyygRCwzoEQfOaBEjj+gROxFoERbTKBEuVKgRB9ZoESOX6BE7GWgRFNs
oETBcqBEKHmgRIZ/oETshaBEU4ygRMGSoEQomaBEIaCgROyloERTrKBEubKgRDC5oESnv6BE
7MWgRFvMoES50qBEKNmgRIbfoETs5aBEU+ygRLnyoEQf+aBEhv+gROwFoURTDKFEuRKhRB8Z
oUSGH6FE7CWhRIQsoUTBMqFEHzmhRIY/oUTsRaFEU0yhRMFSoUQoWaFEhl+hRAVmoURbbKFE
uXKhRCh5oUSGf6FE7IWhRFOMoUS5kqFEH5mhRIafoUTspaFEU6yhRNKyoUQfuaFEhr+hROzF
oURTzKFEVdOhRB/ZoUSO36FE7OWhRFPsoUS58qFEH/mhRIb/oUTsBaJEUwyiRLkSokQfGaJE
hh+iRBUmokRbLKJEuTKiRB85okSOP6JE/UWiRFNMokS5UqJEH1miRIZfokTsZaJEU2yiRLly
okQoeaJEhn+iROyFokRTjKJE4pKiRB+ZokSGn6JE9KWiRFusokS5sqJEH7miRI6/okTsxaJE
U8yiRLnSokQo2aJEht+iRP3lokRT7KJEufKiRB/5okSG/6JE7AWjRGMMo0TJEqNEHxmjRMcf
o0T0JaNEWyyjRLkyo0QfOaNEjj+jROxFo0RbTKNEuVKjRB9Zo0SOX6NE7GWjRFtso0S5cqNE
KHmjRIZ/o0TshaNEU4yjRMGSo0QomaNEhp+jROylo0RTrKNEwbKjRCi5o0SGv6NE7MWjRFPM
o0S50qNEKNmjRIbfo0T05aNEU+yjRMHyo0Qf+aNEhv+jRPQFpERjDKREuRKkROwZpESOH6RE
7CWkRFsspETBMqREKDmkRIY/pET0RaREU0ykRLlSpEQoWaREjl+kRPRlpERbbKREwXKkRIJ5
pESGf6RE9IWkRFuMpETBkqREKJmkRI6fpET0paREW6ykRMmypEQouaREjr+kRPTFpERbzKRE
wdKkRCjZpESO36RE9OWkRFvspETB8qREKPmkRI7/pET0BaVEWwylRMESpUQoGaVEjh+lRPQl
pURjLKVEwTKlRCg5pUSOP6VE9EWlRFtMpUTBUqVEKFmlRI5fpUT0ZaVEW2ylRMFypUQoeaVE
r3+lRPSFpURbjKVEwZKlRJqZpUSOn6VE9KWlRFuspUTBsqVEKLmlRI6/pUT0xaVEU8ylRMHS
pUQo2aVEjt+lRPTlpURb7KVEwfKlRCj5pUSO/6VE9AWmRGsMpkTBEqZEKBmmRIYfpkT0JaZE
WyymRMEypkQoOaZE</AssayXData><AssayYData Points="300">C/wGPtXZCT4fRQk+mesKPp6WDD696g0+xZMOPpLgDz7c7RA+51ANPkgUEz6CqA8+EqASPsN4
Fj6bfhY+KgMWPpXWHD7Nhhs+ggkaPiqDHD5kRBw+sJYYPlNQGz660x0+KX0aPvq8FT7+dB8+
z+AcPgsyIz5I4CA+MKkcPt+pJD58DyE+8cIgPoGuIz6AfR4+RPMjPu9zJz7OdCY+MV4jPkDY
Jj7gByQ+7PQoPtl1KT6This+lzYrPvhGKD65RCs+e3AqPjIuKj7H0io+mDstPlYgKD4yny4+
Fl8vPtGpMD6fzyw+emIvPo1XLz4fqDE+YRA0Pm1iKz5P7y4+3vcoPigtLD6SNTM+y5EzPgCO
Mj4SmC8+g1U2PkFENz555TY+/101PtA7OT5kWjI+4DU1PhvuNz5xFjY+3ZA7PmKePj4UTTs+
ebU3PhSPOj5PgTU+IfI7Pib2Oz7QcTU+aEQ8PucdQD5kEDk+63s/Pts4Pz5wMz0+Xds+Pk6B
Pz5YtjY+rc0+PoM5QD66LD0+Boo+PokBOz5XFz4+xxA9PrT9Qj6Z0j8+IRo/PqSFRj5sHEI+
1JhAPuKSPT5Ftj8+6g9CPq/aPj5ZnEU+ZPhDPpKhQD6DckI+tbdCPhLVRT5Zn0Y+8olDPsuk
Qj6jI0I++cVHPrIXQj4TTEY+ug9EPs8aTD7+QEU+8zxLPhfjSz5Mdks++GdFPlGgQj7BBU0+
VtpFPhECST4Y30g+kTNHPjsOSj6gb0o+m7tGPrx+Sz4wikk+fb9MPnfASD7NrEs+VhNMPrXU
Rz4LuEk+WcVPPkylSz7ywE0+qlRSPquHTD5VX0s+bIlKPthTSz6lCk4+3t9MPgu9TT6vMU8+
ucdRPpftTT429k0+fi9OPlG4Uj5Fd1E+RZBSPtH+Tz7QMU0+TvRRPmVIVT5BcFI+JANNPqzG
Tj6DlE8+6RxSPkxwVD47V1E+4J5RPlaSVT6NEVQ+aXRWPkcKVD6inFQ+DcRVPoeqVD58eFE+
zN5UPgQSUz4UZFM+X5dVPnVhVT4wLVY+sXdVPsnkVT5d/FY+EnNaPtDuVj7J9Fk++R9TPu4B
Wj5guFU+/8FVPjkQVz5P8lM+FKxVPvbkWT49vlo+gndVPolCWz7AVlk+9TNYPkqGXD5oelc+
zrZaPr0TXT5tr1g+6wtYPg8EXD6PJFw+hKBaPnU2Wj6e3Fc+fWxbPgzWXD413Vo+IQtcPpNJ
WT5d0Fw+CqFhPgP4Wj5nd1k++GpZPjuqXT4z+Fs+GW9ePkUBXz66Xl8+nIVdPmDvXj7a8V8+
FotePud5Yz5v7GA++xpbPnaAXj6rDl8+XZBdPuDuXz6EzF4+uAZhPomNYT4dMGA+M/JcPtGt
XT4d7F4+kRpiPskqYj7hc14+V3hdPoP/Zj6kjWA+1MNhPh/NXj5dXGI+8NRiPutdYD5s72I+
4WlgPmMqYz4Ep2M+K9ZYPsqaYz6fzV8+zUBgPll/YD4MG2M+szRiPmv1YT6162Q+ObNjPq6a
ZD7Chl8+pvJePs9aZD5NL2g+GwBkPtDjZD7zc2Q+MQFnPuWLZz54XWo+dIxnPu5PZz63n2U+
AStoPmg9YD5jI2g+</AssayYData></Step><Step><CommonData><SampleLocation>1</SampleLocation><SampleID></SampleID><SampleGroup></SampleGroup><SampleInfo></SampleInfo><SampleRow>H</SampleRow><SamplePlate>1</SamplePlate><WellType>BUFFER</WellType><Concentration>-1</Concentration><ConcentrationUnits>µg/ml</ConcentrationUnits><MolarConcentration>-1</MolarConcentration><MolarConcUnits>nM</MolarConcUnits><MolecularWeight>-1</MolecularWeight><Temperature>25</Temperature><StartTime>5286285</StartTime><AssayTime>80</AssayTime></CommonData><FlowRate>600</FlowRate><StepType>LOADING</StepType><StepName>Loading</StepName><StepStatus>OK</StepStatus><ActualTime>80</ActualTime><CycleTime>0.2</CycleTime><AssayXData Points="400">jz+mRPVFpkRcTKZEwlKmRClZpkSPX6ZE9WWmRFxspkTCcqZEKXmmRI9/pkT1haZEXIymRMKS
pkQpmaZEj5+mRPWlpkRcrKZEwrKmRCm5pkSHv6ZE9cWmRFzMpkTC0qZEKdmmRI/fpkT15aZE
XOymRMLypkQp+aZEj/+mRPUFp0RcDKdEwhKnRCkZp0SHH6dE9SWnRFwsp0TCMqdEIDmnRI8/
p0T1RadEXEynRF5Tp0QpWadEj1+nRO1lp0RkbKdEwnKnRCl5p0SPf6dE9YWnRFyMp0S6kqdE
IJmnRIefp0TtpadEXKynRMKyp0QpuadEj7+nRPXFp0RczKdEutKnRCnZp0SP36dE9eWnRFTs
p0S68qdEIPmnRI//p0QvBqhEXAyoRMISqEQpGahEhx+oRPUlqERcLKhEwjKoRCA5qESPP6hE
9UWoRFRMqETCUqhEIFmoRI9fqET1ZahEXGyoRMJyqEQpeahEj3+oRE2HqERUjKhEwpKoRCCZ
qESPn6hE9aWoRFysqETCsqhEKbmoRI+/qET1xahEVMyoRMLSqEQp2ahEj9+oRPXlqERU7KhE
wvKoRCn5qESP/6hE9QWpRFQMqUTCEqlEKRmpRI8fqUT1JalEXCypRMIyqUQpOalEhz+pRPVF
qURUTKlEwlKpRClZqUSPX6lE7WWpRFxsqUTCcqlEIHmpRI9/qUT1halEXIypRMKSqUQxmalE
h5+pRO2lqURcrKlEwrKpRCC5qUSHv6lE7cWpRFzMqUQl06lEKdmpRIffqUTt5alEXOypRLry
qUQp+alEj/+pRPUFqkRUDKpEwhKqRCkZqkSHH6pE7SWqRFQsqkS6MqpEIDmqRI8/qkTtRapE
VEyqRMJSqkQgWapEj1+qRPVlqkRsbKpEwnKqRCl5qkSPf6pE7YWqRFSMqkTCkqpEKZmqRI+f
qkTtpapEXKyqRMKyqkQguapEj7+qRPXFqkQxzapEutKqRCDZqkSP36pE7eWqRFTsqkTC8qpE
KfmqRIf/qkTtBatEXAyrRMISq0QgGatEhx+rRPUlq0RcLKtEujKrRCk5q0SPP6tE9UWrRFRM
q0TCUqtEIFmrRIdfq0TtZatEVGyrRMJyq0QgeatEj3+rRO2Fq0RcjKtEupKrRCmZq0SXn6tE
9aWrRFSsq0TCsqtEKbmrRI+/q0T1xatEVMyrRLrSq0Qp2atEj9+rRPXlq0RU7KtEuvKrRCD5
q0SH/6tE7QWsRFwMrETjEqxEKRmsRI8frET1JaxEVCysRLoyrEQpOaxEjz+sRPVFrERcTKxE
ulKsRCBZrESPX6xE7WWsRFRsrETCcqxEIHmsRId/rETthaxEVIysRMKSrEQgmaxEsJ+sRPWl
rERUrKxEwrKsRCC5rESHv6xE9cWsRFTMrES60qxEKdmsRIffrETt5axEXOysRNPyrEQg+axE
j/+sRO0FrURUDK1E8xKtRCkZrUSHH61E9SWtRFwsrUS6Mq1EKTmtRI8/rUT1Ra1EXEytRLpS
rUQgWa1Ej1+tRPVlrURcbK1EunKtRCl5rUSHf61E9YWtRFSMrUS6kq1EKZmtRIefrUQGpq1E
VKytRLqyrUQgua1Eh7+tRO3FrURUzK1EutKtRCDZrUSP361E7eWtRFzsrUS68q1EKfmtRI//
rUQGBq5EVAyuRMISrkQgGa5Ehx+uRO0lrkRcLK5EwjKuRCA5rkSPP65E7UWuRFRMrkS6Uq5E
KVmuRIdfrkTtZa5EVGyuRMJyrkQpea5Ej3+uRO2FrkRcjK5EwpKuRCmZrkSHn65E7aWuRFSs
rkTCsq5EILmuRIe/rkTtxa5EVMyuRMLSrkQg2a5Ej9+uRO3lrkRU7K5EuvKuRCD5rkSH/65E
7QWvRFQMr0TCEq9EIBmvRIcfr0TtJa9EVCyvRLoyr0QpOa9Ehz+vRO1Fr0RUTK9EulKvRCBZ
r0SHX69E7WWvRFRsr0S6cq9EIHmvRId/r0T+ha9EXIyvRLqSr0Qgma9Eh5+vRO2lr0RUrK9E
urKvRCC5r0SHv69E7cWvRFTMr0S60q9EINmvRIffr0Tt5a9EVOyvRLryr0Qg+a9Eh/+vRO0F
sERcDLBEwhKwRCkZsESHH7BE9SWwRFwssES6MrBEKTmwRA==</AssayXData><AssayYData Points="400">NGhqPlmkZT7p3GU+hKVjPgF+ZD5KV2c+6hFnPnw9Yz7mjGk+4z5jPluxZj4fFWk+NANhPj5o
ZT7zoWw+qRpqPqYtZz4ROmY+qktpPjCoaT42e2Y+67xmPoQfaD5ismg+k1NlPgYKaD7HN2s+
zdxtPjc5aT77BWw+J8RrPvyJZD5BeWg+anNtPm8FZz4J1Ws+e/ltPiEyZz4HQWo+qZlqPt4e
bT5OiGs+1N9qPhbbbj4xc2o+RQVqPvlCbD5rn2o+SYhqPtYkbT4aSmg+BqJtPsdHbT5EU2o+
/xduPlE5aj4Rymg+zrFsPuIobT6Fcm4+Qk5tPnyNaD5v5Wg+Z0ZqPvjrbj7krm0+eGxrPgYS
bj70dGk+k/NyPtf7az6z0nA+s6NxPmVybz7p+Gs+IF1uPmEtcj68z28+3vtuPpBNbT7qMm4+
46JvPvQycj50jm4+csJsPtsTaz6aHm8+3NBsPsoxdD7rMnE+GBxtPpMOcT5AlW8+V5RwPskE
bj4vEHA+8cBuPvTSbz5Bz3Q+rcRwPqNicj4emm8+E0pwPivNbz5K4W4+5fJrPgePcD5HnXA+
JylwPgvadD6ltGw+AO9xPqjybz6kl24+Q/BwPqnGdT6XPnE+rP1wPm+abT69qW4+zUtzPlMp
cz4oDnM+gzhyPpd6dD5yrnE+2tJyPrVMdD4CQ3c+aB10PqDncj6hLXY+kxpwPnSncT6uVXE+
TiNxPm6Fcz5JfXU+k0FyPk42dT7b5nc+XjB2PkoGeT7iMHY+G7N4PjWDdT5s93Y+BXp0PgvW
cj5GRXQ+GON0Pj2gdT4lhXg+HuB1PuxQdT5c7HQ+pHR3PsaDdj6BL30+UtB3PvvTdT5f3nU+
hk52PkQMcz7RsXU+GHV2Pue/eD4bnXY+pFd9Pk19dj6s63U+DA94PjXCdD6zynU+DOx4Pk03
ez7hH3c+3aJ5PoxzdD6VwXw+eRJ5PogVdj70YHU+vTJ2Pg1Ccj6+6HY+Rht4Pq0zdT6wtnY+
Gcp9PoBKej42OHg+za92PkU6fj7VtXo+rnh3PoXPej6o5no+itl0PjlUeD58eXY+a5pzPir3
fD7tmXc+AJJ2PiXIej4NSns+Gxp0PjM8fj4C4X4+F9Z3PsL/dT7+YHs+KaF3PtiRez7HAno+
XqZ3PsNbeD5e+ns+UH94PvDVeD6RnH0+mFB7PpkifT4hz3k+c+53PpvieD7+JHo+y8h2Ppke
dj7XMoA+LXeAPvrWeT4SKnw+xLl4Ps06gD67dXw+YNJ5PkRudz5aRIA+tnB9PlsefD6smHk+
7h95PrF4ez7vJ3k+aL15Pu3ZfT5PF30+lwB+PnEFeD53s3g+cBZ7Pn4lfj6pn4A+lKR/PlEs
fj7E/H0+Jyl7PpAreT4OmIA+Ua97Pn6GfT6BuHk+gBh+Ptghfj48UH8+XPN+Pno1fT7aeX0+
SH56Psnmez79kn4+N5h/PmtYgT7oAX0+4vR+PiEcfj7WuX4+FJF+PvXWfD7cQ4A+6519PsgB
gD4Phns+sGZ/PisBgj7OlX0+UBGBPsR8gD5g8YA+ZJZ9Pt4ggT7V0H8+yCd9Pi0jfj4JRoA+
LWuAPt58gT6VP30+jXCAPmxdeT4Rd4E+ekWAPh4agD5NUYI+UFaAPnEYgD42BoE+tY2CPlHV
fz4VS38+oaeAPjyggD4cgH0+pr6BPmXSfz6F034+ojWBPhftgD4PQ34+c2+CPsQUfz4TMYI+
R96CPsvVej6CMX4+ha16Pqi0gD6MZIE+uXKAPoyZgD6fK4E+Xep/Pp9MgT7KuoI+GgGBPuvb
fz5YCoI+EvaAPo/Jgj4dt38+wEp+PnVfhD41XII+q1F/Pr1Jgj62x4E+AHGDPpkigT5Ht4E+
PDSCPsAYgj7O8YE+/nCCPouHgD5fEYM+rjCBPjSDgj7n8oI+m+iBPqe5gj5YWYI+jViBPrSo
gj6uMn4+RS2EPkJNgj4RRII+Qa6CPrnwhD49dYM+TEWBPt8Ogj6J3IE+G1+DPlnPgj41wX8+
a9+BPuWVhD6jZoA+ItqBPmOphD7/ZYQ+83KBPs10gz5quYI+5RiBPg8Wgz57N4M+ri6EPodj
gz6dl4I+R0KCPlPlgz7z9YI+sOOCPgUogz6FVYE+YyeEPg==</AssayYData></Step><Step><CommonData><SampleLocation>1</SampleLocation><SampleID></SampleID><SampleGroup></SampleGroup><SampleInfo></SampleInfo><SampleRow>H</SampleRow><SamplePlate>1</SamplePlate><WellType>BUFFER</WellType><Concentration>-1</Concentration><ConcentrationUnits>µg/ml</ConcentrationUnits><MolarConcentration>-1</MolarConcentration><MolarConcUnits>nM</MolarConcUnits><MolecularWeight>-1</MolecularWeight><Temperature>25</Temperature><StartTime>5367282</StartTime><AssayTime>60</AssayTime></CommonData><FlowRate>1000</FlowRate><StepType>BASELINE</StepType><StepName>Baseline</StepName><StepStatus>OK</StepStatus><ActualTime>59.999</ActualTime><CycleTime>0.2</CycleTime><AssayXData Points="300">jz+wRPVFsERcTLBEwlKwRCBZsESPX7BE9WWwRFxssETCcrBEKXmwRI9/sET1hbBEXIywRMKS
sEQpmbBEj5+wRPWlsERcrLBEwrKwRCm5sESPv7BE9cWwRFzMsETC0rBEKdmwRI/fsET15bBE
XOywRLrysEQp+bBEj/+wRPUFsURcDLFEuhKxRCkZsUSPH7FE9SWxRFwssUTCMrFEIDmxRI8/
sUT1RbFEXEyxRMJSsUQpWbFEj1+xRPVlsURcbLFEwnKxRCl5sUSPf7FE9YWxRFSMsUTCkrFE
IJmxRI+fsUT1pbFEXKyxRMKysUQpubFEj7+xRPXFsUSdzLFEwtKxRCnZsUSP37FE9eWxRFzs
sUTC8rFEKfmxRI//sUT1BbJEXAyyRMISskQpGbJEjx+yRPUlskRcLLJEyjKyRCk5skSPP7JE
9UWyRFxMskS6UrJEKVmyRI9fskT1ZbJEXGyyRMJyskQpebJEj3+yRPWFskRcjLJEwpKyRCmZ
skSPn7JE9aWyRFSsskTCsrJEKbmyRI+/skT1xbJEXMyyRMLSskQp2bJEn9+yRO3lskRc7LJE
wvKyRCD5skSP/7JE9QWzRFwMs0TCErNEKRmzRI8fs0T1JbNEXCyzRMIys0QpObNEjz+zRPVF
s0RcTLNE41KzRClZs0SPX7NE9WWzRFxss0TCcrNEKXmzRI9/s0TthbNEXIyzRMKSs0QgmbNE
j5+zRPWls0RcrLNEwrKzRCC5s0SPv7NE9cWzRFzMs0TC0rNEKdmzRI/fs0T15bNEXOyzRNPy
s0Qp+bNEj/+zRPUFtERUDLREwhK0RCkZtESHH7RE9SW0RFQstETCMrREKTm0RI8/tETtRbRE
XEy0RMJStEQgWbREj1+0RPVltERcbLREwnK0RCl5tESPf7RE9YW0RFyMtETCkrREKZm0RI+f
tETtpbREXKy0RMKytEQgubREh7+0RPXFtERczLREutK0RCnZtESP37RE9eW0RFzstES68rRE
Kfm0RI//tET1BbVEXAy1RMIStUQpGbVEhx+1RPUltURcLLVEwjK1RCk5tUSPP7VE9UW1RFxM
tUTCUrVEKVm1RIdftUT1ZbVEXGy1RMJytUQpebVEh3+1RO2FtUSmjLVEwpK1RCCZtUSPn7VE
9aW1RFystUTCsrVEKbm1RIe/tUT1xbVEXMy1RLrStUQp2bVEj9+1RPXltURc7LVEuvK1RCn5
tUSP/7VE9QW2RFwMtkS6ErZEKRm2RI8ftkTtJbZEXCy2RMIytkQ5ObZEhz+2RB5GtkRcTLZE
wlK2RClZtkSHX7ZE9WW2RFxstkTCcrZEUnm2RI9/tkTthbZEXIy2RLqStkQpmbZEj5+2RPWl
tkRcrLZEwrK2RCm5tkSPv7ZE7cW2RFTMtkTC0rZEKdm2RI/ftkT15bZEXOy2RLrytkQp+bZE
j/+2RO0Ft0RcDLdEwhK3RCkZt0SPH7dE7SW3RFwst0S6MrdEIDm3RI8/t0TtRbdEVEy3RMJS
t0QgWbdEj1+3RO1lt0RcbLdEwnK3RCl5t0SHf7dE9YW3RGyMt0S6krdEKZm3RIeft0T1pbdE
hay3RMKyt0QgubdE</AssayXData><AssayYData Points="300">XU2EPpa5gD59mIU+IbGCPiHwhD4gJIM+FtOBPsevgz6V3YM+0ymDPp0ohT7+B4Q+p2iDPkgw
gz45DII+3OeDPjMHgj6SpIQ+TgWCPrwHhT620IM+ezSEPoe1gD4uR4Y+t3SFPhxMhD4fboM+
Y0WEPvHkhD7DGoM+w8WDPsy3gj6NEYM+frOEPpe0hT7uooQ+0LuFPg97hT5oCYQ+zX6EPjjZ
hT7PcYM+1J2APmedhT7EX4Q+vU6GPgC/gz4iX4M+/gCDPpIrhj47pIU+MnSDPmYTgz7tWYQ+
KAyFPmdYhD7EcoQ+W66EPrCdhD48eIU+G3WDPqMjhT7n+oM+86mFPi3ihD5VbIY+paqEPulV
gz6+FoU+h3eEPjOqgz4oC4U+JvaGPmkBhD78soU+BrOGPrAkhT4W9YM+xZCFPm6lhT794YU+
oneEPoFrhD7YoIU+lyeGPovUhT4U04Q+huSFPtxehj4DM4U+S1eHPlEThj7cA4Q+QJeGPuEE
hT42fIY+E/KFPk1jhD77UIc+xhyGPhX3hz7+0YU+KJmEPlqlhT5HDIU+fFWEPnpLhT7Ar4c+
fyCIPvUshz5gJYY+gp+GPopBhD6SSoY+fF2DPpeTgz5iBoY+ujKHPgRciD7WY4c+0y+GPlF1
hz7YV4U+ALmIPtFAhj7unIU+TtuHPixRhT5gG4U+D5OGPtA9hj6gQIg+SrGFPqJWhz4wmoU+
4eGEPiFkhT6oHYc+TfSFPvs0hT4V3oY++J+EPgvziD5zW4c+z7uGPtNviT4PAok+tBqHPtRm
hz7Bq4c+FkuJPjkpiD4dlIg+3uOGPnsniT53Y4c+rcKGPlUHhz7xVIg+m5CIPqMdiD5p9Yc+
pSuIPmKmiT7UpoY+S+iHPuRUhz6FoYY+/MOGPkIrhz4Xboc+nS+IPtY2iT7464Y+U1yHPr/Q
hj78G4k+Z8yJPq93iT4V8oc+1YyJPmqdhj7DRoc+xZSJPgWOhj6vnYg+HlCJPgQPiD4d14k+
DOuDPtfOhj6x7Ic+lGaJPkAdiT751oc+UgyJPib9hj4OVIY+SKWJPh0Xij6gToY+BeiIPnlN
iD6/kYc+DHOJPoiahz6eGYo+He6IPn0aiT42g4c+9GOJPjTGij6PC4g+aIqHPu/phz6Le4g+
I6+JPo/CiD6cn4c+RYiIPujRiT5UUoo+RFaIPgd7ij41aIk+XMKHPkVfij65E4k+rhWJPvJV
iT7Oxog+YkqJPgTKiD7OYIk+03uJPsu8iD51wow+aAmGPgiKiT5YuYg+MFGJPtEDiT5rTYk+
/vyGPqPNiD7bHYw+wpKHPhsZiT6sP4g+bTuKPmE1iT6p44g+yoyIPqQAhz7QCYo+iT6KPsrG
iD4fYYc+aqeKPnYyij7hqok+XWyIPlf2iD6ChIo+fHuJPqpfiz7IBos+skKJPlOLiz6ks4o+
Ot6JPhijiD7Udoo+d+OIPuhfiT4u9Ik+35mJPt7oiT7kBYk+ygCJPiLaij6n4Ig+0HmLPq9c
iz56JYs+j8SKPpxoiT5do4o+v+uLPuroij5vK4k+rj2LPv9cij6H4Ik+wxeMPvBWiT6tbYw+
B7+LPqq9iT5yv4k+</AssayYData></Step><Step><CommonData><SampleLocation>8</SampleLocation><SampleID></SampleID><SampleGroup></SampleGroup><SampleInfo></SampleInfo><SampleRow>H</SampleRow><SamplePlate>1</SamplePlate><WellType>BUFFER</WellType><Concentration>-1</Concentration><ConcentrationUnits>µg/ml</ConcentrationUnits><MolarConcentration>-1</MolarConcentration><MolarConcUnits>nM</MolarConcUnits><MolecularWeight>-1</MolecularWeight><Temperature>25</Temperature><StartTime>5435385</StartTime><AssayTime>180</AssayTime></CommonData><FlowRate>600</FlowRate><StepType>ASSOC</StepType><StepName>Association</StepName><StepStatus>OK</StepStatus><ActualTime>179.999</ActualTime><CycleTime>0.2</CycleTime><AssayXData Points="900">hr+3ROTFt0RLzLdEsdK3RBfZt0R+37dE5OW3REvst0S58rdEF/m3RH7/t0TkBbhEUwy4RLES
uEQXGbhEfh+4ROQluERLLLhEsTK4RCA5uER+P7hE5EW4RFNMuESxUrhEF1m4RH5fuETkZbhE
U2y4RLFyuEQXebhEfn+4ROSFuERLjLhEsZK4RBeZuER+n7hE5KW4RFOsuESxsrhEF7m4RIa/
uETkxbhES8y4RLnSuEQX2bhEft+4ROTluERT7LhEsfK4RBf5uER+/7hE5AW5REsMuUSxErlE
Fxm5RH4fuUTkJblESyy5RLkyuUQgOblEfj+5RORFuURTTLlEsVK5RBdZuUSnX7lE5GW5REts
uUSxcrlEF3m5RH5/uUTkhblEU4y5RLGSuUQXmblEfp+5ROSluURLrLlEsbK5RBe5uUR+v7lE
5MW5REvMuUSx0rlEF9m5RH7fuUTs5blES+y5RLHyuUQX+blEfv+5ROQFukRLDLpEsRK6RCAZ
ukSGH7pE5CW6REssukSxMrpEFzm6RH4/ukTsRbpEU0y6RLlSukQXWbpEfl+6RORlukRTbLpE
uXK6RBd5ukR+f7pE7IW6RFOMukS5krpEF5m6RH6fukTkpbpEU6y6RLmyukQXubpEhr+6ROzF
ukRTzLpEsdK6RCDZukSG37pE5OW6RFPsukSx8rpEIPm6RIb/ukTsBbtESwy7RLkSu0QgGbtE
fh+7ROQlu0RTLLtEuTK7RCA5u0SGP7tE7EW7RFtMu0S5UrtEIFm7RIZfu0TsZbtEU2y7RLly
u0QXebtEhn+7ROyFu0RTjLtEuZK7RCCZu0SOn7tEHqa7RFOsu0S5srtEILm7RIa/u0TsxbtE
U8y7RLnSu0Qg2btEht+7RBXmu0RT7LtEufK7RCD5u0SG/7tE7AW8RFMMvES5ErxEIBm8RIYf
vETsJbxEUyy8RLkyvEQgObxEfj+8ROxFvERTTLxEuVK8RCBZvESGX7xE7GW8RFNsvES5crxE
IHm8RIZ/vETshbxEU4y8RLmSvEQgmbxEhp+8ROylvERTrLxEubK8RCi5vESGv7xE7MW8RFPM
vES50rxEINm8RIbfvETk5bxEU+y8RLnyvEQg+bxEhv+8ROwFvURTDL1EsRK9RCAZvUSGH71E
7CW9RFMsvUS5Mr1EIDm9RIY/vUTsRb1EU0y9RLlSvUQgWb1Ehl+9RORlvURTbL1E+3K9RCB5
vUR+f71E7IW9RFOMvUS5kr1EIJm9RIafvUTspb1EU6y9RLmyvUQgub1Efr+9ROzFvURTzL1E
udK9RCDZvUSG371E5OW9RFPsvUS58r1EF/m9RIb/vUTsBb5EUwy+RLESvkQgGb5Ehh++ROwl
vkRTLL5EuTK+RCA5vkSGP75E7EW+RFNMvkS5Ur5EIFm+RIZfvkTsZb5EMG2+RLlyvkQXeb5E
hn++ROyFvkRTjL5EuZK+RBeZvkSGn75E7KW+RFOsvkS5sr5EILm+RIa/vkTsxb5EU8y+RLnS
vkQg2b5E2N++ROzlvkRT7L5EsfK+RCD5vkSG/75E7AW/REsMv0S5Er9EIBm/RIYfv0TsJb9E
Uyy/RLkyv0QgOb9Ehj+/ROxFv0RTTL9EuVK/RCBZv0SGX79E7GW/REtsv0Sxcr9EIHm/RNB/
v0Tshb9ES4y/RLmSv0Qgmb9Ehp+/ROylv0RTrL9EubK/RCC5v0SGv79E7MW/RFPMv0S50r9E
INm/RIbfv0Ts5b9EU+y/RLnyv0Qg+b9Ehv+/ROwFwERTDMBEuRLARCAZwESGH8BE5CXARFMs
wES5MsBEIDnARIY/wETkRcBEU0zARLlSwEQgWcBEhl/AROxlwERLbMBEuXLARCB5wER+f8BE
7IXARFOMwES5ksBEIJnARIafwETspcBEU6zARPuywEQgucBEfr/AROTFwERTzMBEsdLARCDZ
wESG38BE5OXARFPswES58sBEIPnARH7/wETsBcFEUwzBRLkSwUQXGcFEhh/BROQlwURLLMFE
sTLBRCA5wUSGP8FE7EXBREtMwUSxUsFEIFnBRIZfwUTsZcFES2zBRLFywUQgecFEhn/BROyF
wURTjMFEuZLBRCCZwUSGn8FE5KXBREuswUS5ssFEILnBRIa/wUTsxcFEU8zBRLnSwUQX2cFE
ht/BROzlwURT7MFEufLBRBf5wUSG/8FE7AXCRFMMwkSxEsJEFxnCRH4fwkTsJcJESyzCRLky
wkQgOcJEhj/CROxFwkRLTMJEsVLCRCBZwkSGX8JE7GXCRFNswkSxcsJEIHnCRIZ/wkTkhcJE
U4zCRLmSwkQgmcJEfp/CROSlwkRTrMJEubLCRCC5wkSGv8JE7MXCRFPMwkS50sJEINnCRH7f
wkTs5cJEU+zCRLnywkSr+cJEfv/CROQFw0RTDMNEuRLDRCAZw0R+H8NE7CXDRFMsw0SxMsNE
FznDRH4/w0TkRcNES0zDRLlSw0QgWcNEhl/DROxlw0RTbMNEsXLDRCB5w0SGf8NE5IXDRFOM
w0S5ksNEIJnDRIafw0TkpcNEU6zDRLGyw0QgucNEhr/DROTFw0RTzMNEsdLDRCDZw0SG38NE
7OXDREvsw0S58sNEF/nDRIb/w0TkBcRESwzERLkSxEQXGcREhh/EROQlxERLLMREuTLERCA5
xESGP8RE7EXERFNMxESxUsREF1nERIZfxETkZcREU2zERLFyxEQXecREhn/EROyFxERLjMRE
sZLERCCZxER+n8RE5KXERFOsxES5ssREILnERH6/xETkxcRES8zERLHSxEQg2cREht/EROzl
xERT7MREufLERCD5xER+/8RE5AXFRFMMxUS5EsVEIBnFRIYfxUTkJcVESyzFRLkyxUQXOcVE
hj/FRORFxURTTMVEuVLFRBdZxUSGX8VE7GXFRFNsxUS5csVEIHnFRH5/xUTshcVEU4zFRLGS
xUQgmcVEhp/FROylxURLrMVEsbLFRBe5xUSGv8VE7MXFREvMxUS50sVEINnFRH7fxUTk5cVE
U+zFRLnyxUQX+cVEfv/FROwFxkRTDMZEsRLGRBcZxkSGH8ZE5CXGRFMsxkS5MsZEFznGRIY/
xkTsRcZES0zGRMpSxkQXWcZEhl/GRORlxkRTbMZEuXLGRCB5xkR+f8ZE5IXGREuMxkSxksZE
F5nGRH6fxkTkpcZES6zGRLmyxkQgucZEhr/GROTFxkRLzMZEsdLGRBfZxkQB4MZE7OXGREvs
xkSx8sZEF/nGRIb/xkT9BcdEUwzHRLkSx0QgGcdEfh/HROQlx0RLLMdEsTLHRBc5x0R+P8dE
5EXHRFNMx0S5UsdEIFnHRH5fx0TkZcdEU2zHRLlyx0QXecdEfn/HROSFx0RLjMdEsZLHRBeZ
x0SGn8dE5KXHRFOsx0S5ssdEF7nHRIa/x0TsxcdEU8zHRLHSx0QX2cdEft/HROTlx0RL7MdE
sfLHRBf5x0SG/8dE7AXIRFMMyEQqFMhEIBnIRH4fyETkJchEUyzIRLEyyEQXOchEhj/IRORF
yERLTMhEuVLIRBdZyER+X8hE5GXIREtsyESxcshEIHnIRH5/yETkhchEU4zIRLGSyEQXmchE
fp/IROylyERLrMhEsbLIRBe5yER+v8hE5MXIRFPMyESx0shEF9nIRIbfyETk5chES+zIRLHy
yEQX+chEfv/IROQFyURLDMlEuRLJRCAZyUSGH8lEsSbJREssyUSxMslEIDnJRH4/yUTsRclE
S0zJRLFSyUQXWclEhl/JRORlyURLbMlEsXLJRBd5yUSGf8lE5IXJRFOMyUSxkslEF5nJRIaf
yUTkpclES6zJRLGyyUQguclEhr/JROTFyURTzMlEsdLJRBfZyUR+38lE5OXJREvsyUS58slE
F/nJRH7/yUTsBcpESwzKRLESykQXGcpEfh/KROwlykRLLMpEsTLKRBc5ykSGP8pE7EXKREtM
ykSxUspEIFnKRH5fykTkZcpES2zKRLFyykQgecpEfn/KROSFykRLjMpEuZLKRBeZykR+n8pE
5KXKREusykS5sspEF7nKRH6/ykTkxcpEU8zKRLnSykQX2cpEft/KROTlykRL7MpEsfLKRCD5
ykR+/8pE7AXLREsMy0SxEstEIBnLRH4fy0TsJctESyzLRLEyy0QXOctEfj/LRORFy0RbTMtE
sVLLRCBZy0SGX8tE5GXLRGtsy0S5cstEF3nLRH5/y0TkhctES4zLRLGSy0QXmctEfp/LROSl
y0RLrMtEsbLLRBe5y0R+v8tE5MXLRFPMy0S50stEF9nLRH7fy0Tk5ctEU+zLRLHyy0Qw+ctE
fv/LROQFzERLDMxEsRLMRCAZzER+H8xE5CXMREsszESxMsxEFznMRH4/zETkRcxES0zMRLFS
zEQXWcxEhl/MRORlzERLbMxEuXLMRBd5zER+f8xE5IXMREuMzESxksxEF5nMRH6fzETkpcxE
S6zMRLGyzEQXucxEhr/MROTFzERLzMxEudLMRBfZzER+38xE5OXMRFPszESx8sxEF/nMRIb/
zETkBc1ESwzNRLESzUQXGc1Efh/NROwlzURLLM1EsTLNRBc5zUR+P81E5EXNRFNMzUS5Us1E
F1nNRIZfzUTkZc1ES2zNRMpyzUQXec1Efn/NROSFzURLjM1EsZLNRBeZzUR+n81E5KXNREus
zUQbs81EF7nNRIa/zUTkxc1ES8zNRLHSzUQX2c1Eft/NROTlzURL7M1EsfLNRCD5zUSG/81E
7AXOREsMzkSxEs5EFxnORIYfzkTkJc5ESyzORLEyzkQXOc5E</AssayXData><AssayYData Points="900">ehmGPuOthj5Waok+PI6IPmPFiD5KPYs+YmyJPmpRiz7pLos+ZTyJPv2kiT6HEY0+9f2KPh8t
iD5sNIs+f4uKPt55ij6/8Iw+1W6LPjOdij5qbYw+mHmLPglbjT6ZAYs+/6iLPr1biz5W740+
+kyLPvSMjD5W74o+f1ONPnYMjD7Og4s+SZeLPhufjT79Qow+GiyMPr7Djz4354w+sRCPPqBY
jD6GmY4+jUWNPhtRjz4uPYo+TxOPPg1Qjj6V2Y4+VdONPiSDjD5gjZA+PzGOPl6ujT5NjJA+
/WOOPujmjT6KCI8+602OPgakjD7W640+KV+OPsVujj6/G5E+vpqPPlPyjD6vno4+LLKNPlYR
jz6bY48++Q2OPs2qjj4Mk48+1Z6MPtM5jj6/Bo4+B0ePPuyhjD5nHI4+VUaPPsCSjz46RY8+
ZS2RPjGwjT4N8o0+LPaOPtwRjj6vEY4+wnePPrf0jz4KyJA+Y8yPPninjj4FeY8+qTyOPi3/
jj7RNo8+liiQPt6njj5D4oo+TG6NPmiojz4R648+XIGPPog3jj4YUZA+oeGNPgR7jT44G48+
EGmQPoyMkD7/05A+inGPPlk/kD57sJE+0H2PPshQkD7DqI8+/7qPPn/IkT4S/o4+N2uPPrDo
jz6AkpE+awePPqcXjz4CBZE+oyGOPtrfjz7+GJA+nQOPPgqMkT78jI8+En+RPtjzkT54+48+
YlqPPkKFjz4jEo4+AMSPPiECkj7sZY8+0w+PPqpbjz6t4pA+RauRPjenkD5M1o4+DSeQPpqW
jz65MZE+U+qQPsJ5kD4CpJE+/OyOPuRTkT5Ddo4+ceyRPqgdkD6En48+5CSQPoONkT5BYo8+
X1qRPkAVkT7tlo8+raKPPvsjkz6ZoZM+MB6SPj1gkT5rSY4+UlSUPsESkj5biZA+72CTPmGQ
kT5hwJI+qqyPPtRakT5TvJI+G7OQPksSkz7Z4ZE+/c6PPr63kD70ho8+p7uQPvRBkj57qJE+
LoaPPpTKkD5Rf44+DD2SPkQ9kj7dxY4+DiCRPuz2kT7CMJI+YuaRPj1OkT6p7ZI+q+CQPqvS
kT5mBZE+LwKQPvSokj7qOZI+7JeRPojxkz7PzZM+us2RPoEBkz7Wz5A+z16SPlt3kz52MpM+
u4aSPnFVkj6EwI8+s+CSPlEzkT4KzZM+AmySPsaPkj7Ef5E+pe+SPp4skj5y7JI+GweTPt/o
jz78lpE+LumSPia8kT6vOZQ+RLmUPtj8kT7nNpE+fW2QPkPtkj7o7JI+eEmSPvG7kj5rXJM+
lRCUPmrplD53UpI+uceSPjbIkz4/6pI+8UeSPiRbkj7+tJI+zv+RPn7skT5iWZM+0ySSPn7n
lD4WMZI+SQKSPvWLkj5vbpQ+AzWRPkBfkz7PoZE+HfWTPrKNkj5xhJI+uyaTPgRtkT4EGZI+
jsOTPqg4kj7sT5I+Q4iUPoVNlD5vzZU+0m6VPt/flD7EeJM+nCyVPqPHkT6LD5M+LTKSPuMe
kz5mmZI+mTSVPnaGkz7kTJM+9YyVPlzukj6Bd5I+PgyUPjN6kj6+S5Q+4CyUPldKlT7GIZQ+
3+GTPjeLlT4Xy5Q+riyVPgk9lD6FaZM+6QSVPjv+kz6IipM+SL6UPpyYkz59TJM+0BKVPrcK
lT74sJQ+sXWVPg3mlD6NH5U+s9eTPtbukT55HpM++1GUPqUElT53WJU+976VPmqulD5qNpQ+
EmeWPjR1lT7DWJQ+PJKUPsKNlj7MepY+sRqWPrutkj7RYZQ+iSiVPjLmlT7FrpM+nWaTPur9
kz6hBpc+KCSUPhtykz4V7ZQ+ZG+TPhg/kT7ElJM+FgKTPsfwkz7gLpQ+kbiSPpOykz4i35M+
PuyUPhHqlT7/7ZY+zsWVPsOckj5RgpQ+UsqTPsbhlD50CZQ+iq+WPk7tkz5U+JM+WROWPsXD
lD7jT5Q+dgqWPk+2kz4BRZM+o12VPr4Llz5u15Y+HJSSPpbelT4KnZQ+W4OXPtY3lD4jiZU+
SUWUPmCblj5zZZY+DL+TPmJ1lD5o9ZU+F0iUPj2UlT7LK5U+NIGWPmzClT49aJQ+YeqTPgNs
lz7VJpg+L+6VPr/Zkz7KtJQ+ks+WPmpplT6EvJY+KLeVPrKHlT4ztJc+ts+UPjHKlj6mqpc+
d6iWPjqPmD6Ngpg+Bc2WPq2Plj6VW5Q+vqqWPtEPlj4KLZc+W7yVPn2Ilj7/rJU+CMCVPpyr
kz5je5c+waCVPk26lz6thZU+pQKVPrYmlT7ATpQ+8lyVPg4gmT7Ha5U+pKqVPlhPmT5R0JQ+
25CVPuwwlj5PA5U+r0aWPsphlT5mopY+tzCWPg1SlT6LSJg+JdGYPv9HlD7UYZY+Do+VPkvq
lD7TbZc++pWWPoP5lT7Zx5U+IlSVPuXtlj5FQpY+GcSVPnwZkj5zTZg+aryXPqAilz6yK5U+
bYGVPl6Tlj7a85c+C+SXPix7lj5lMJY+V2qVPtcalj70TZg+GqOWPiF4lD5dY5U+CeeVPiiR
lz7wQJc+zkqXPmS+lj6pUZg+0EuXPl/elj5R/Zk+m5aXPjaOlj6xTpc+ysyVPgqJlT5p6ZY+
JnGVPoEwmD6VZpg+C12XPkPflT7wnpY+L3mWPiEOlz4VtZY+pLWXPrPPmT5pw5g+mY6WPmeZ
kz7lzpY+jryXPoE/lT6L7pM+6W+ZPnehlj5ot5c+ap+WPqnrmD5GPZg+n5SYPnOdmD49sJY+
/6mWPo0/lz4iKpc+nOKXPkATlj5STZc+PWmXPqVEmD7hOZg+y6uXPkOplj5Q9JY+TwKYPvzP
lj75ZZk+9TmYPiR8mD4MuJg+1q2WPsU1lz4DXJg+hiyXPiB9mT5K3Zg+kFmYPqCVmD6vNpc+
x1KYPtAimj7zl5c+rSWYPs7kmD6A+5c+MzuXPvO6lj4Zd5g+2syXPgtAlj4A75U+CfmXPrvy
lz6osZg+kTGWPqhpmj5ew5c+b72WPnRblz52cZg+aoCWPpVSlj41p5c+SkCXPkLHmT6K2pg+
XtKZPoA/mj6MT5g+DIqXPlTGmT5zTJg+9baWPllcmT4OSJQ+PhiYPlaqlz6hdZY+pneXPq28
mD5KGpg+DS6aPrdGmD7BTpc+kNWXPl2clz6qOJk+zxOZPtFDlz6Zfpg+Bb+WPkCrmD6aPJc+
cySYPqTPlj5QSpo+XmOZPo3PmD4z6pg+0KOYPtIKmj6rw5Y+UiqXPukamT74ypk+9TCYPnEl
mT4LlJg+6OCZPihTmz63OJk+HSyZPiEZlz4cYpk+Nw+ZPjPGlz7mHJk+I3SbPtBGmD7jIZs+
m2OXPvqCmj50Wpk+0EKYPiPZmD6YrZg+JKiYPpGGnD4HapY+BaSbPv1wmD6fi5o+6xGbPjMT
mD7UI5o+5eOaPnOsmT5IMZk+MASZPiBwmj7NN5s+aQSXPoyvmT5EvJo+4d2ZPvkEmz4o/5o+
2nqXPli0mj4TL5g+stuWPsRVmz4I75k+dRaaPmjTmD7XApo+tyGZPiyGmj5x8Jk+J8uaPuwW
mj7p15o+w2SXPgwnmj6Gh5s+vgeaPiD9lT5rhZk+j0qYPvPymj5a65g+FBmaPk0Mmz4Zm5o+
UTeaPowUmD4YhZk+ru2aPluCmD6a15g+yoWZPhkzmz5WQpo+rIGYPsElmj4h95g+F2OXPjM+
mD5GVZk+LiGYPmcMmD4Y6pc+BN2YPuISmz6LuJs++8aZPjLDmj4Uf5o+zw+bPsBnmj4nlZg+
joqaPjS+mj59PZo+ICKdPmcnmj7OaZk+5nabPuJhmj7YtZo+tKqbPgu0nT76jJs+xWqZPpoE
mj6Ox5o+MvOaPivpmj7qMps+isGZPlHlnD4i65s+zwubPu0smT7uw5g+zqybPgNlmj4+eZs+
E5SbPvkBmj6AE5o+44qbPs1anD4xBpk+apqaPuQnmT6095g+rjeaPjMnmj7ztJs+dEybPliX
mj75bJo+xJmZPsAimj5QPZs+ugSaPj5qmz5lTJk+LXOaPsQ9nD4gaZs+sXiaPiREmT69u5s+
HASbPgMzmj49l5k+7FubPrghmT6JjJo+PJObPvc7mj5ig5w+acibPmEznD6n15w+SmeZPl6m
mj6Odpo+Jv+YPk0OmD5HC5w+bsuYPoN4nT4AgZs+DeOaPpUwmj4udp0+wzecPvZsmz4plJg+
4I+YPt5ZnD4ReZk+tyKbPnsJmz75WZk+1TmbPiZ6nT5/P5s+70acPu55nT5AfJs+Oh6bPpUZ
nD7/q5s+4LmaPsyumz75s5s+LkqcPiW+mz5ml5o+miCcPkfmmz44KZw+i5acPjlemz7B1Zo+
l/mbPrgkmz64Ipw+yMCZPskmnD6xPJ4++FyYPjAomj5R75k+hRSdPtMImz51FZs+To+cPpWb
mj4cA5s+ZUWbPp+xmz4OxJo++GKaPrP/mD7wCJo+v/qaPsG7mj60f5w+Wt+bPqIZnD4UIps+
TEacPtehnT5hjps+S/eYPnFamT4Iw5o+PPaaPvn8nD6osJw+BMebPj9UnD4eSJ4+iVCcPiPR
nD4bsJo+e/ibPtEXmz4XJp4+mT6ePoIvmz7UtJ0+1nCbPtT9nT4O3ps+pSCdPhvymj5e85w+
hdKcPvLYnT4PIJo+4fmdPiXHmz7Nqpw+2VmcPgm2nD53Upo+WJqdPmbQnD5t05o+mfOaPs7R
mz6m6Zs+re6cPrjTmj7+3Zs+z0ScPsREmj5zl5k+VNadPj/lmj5RiJw+KVSbPmQJnj78LJw+
vneZPuUDnD6BKJ4+RL6dPu3cnT6waJs+RPucPm/dnD6zUp0+</AssayYData></Step><Step><CommonData><SampleLocation>1</SampleLocation><SampleID></SampleID><SampleGroup></SampleGroup><SampleInfo></SampleInfo><SampleRow>H</SampleRow><SamplePlate>1</SamplePlate><WellType>BUFFER</WellType><Concentration>-1</Concentration><ConcentrationUnits>µg/ml</ConcentrationUnits><MolarConcentration>-1</MolarConcentration><MolarConcUnits>nM</MolarConcUnits><MolecularWeight>-1</MolecularWeight><Temperature>25</Temperature><StartTime>5623571</StartTime><AssayTime>180</AssayTime></CommonData><FlowRate>600</FlowRate><StepType>DISASSOC</StepType><StepName>Dissociation</StepName><StepStatus>OK</StepStatus><ActualTime>180</ActualTime><CycleTime>0.2</CycleTime><AssayXData Points="900">fj/ORORFzkRLTM5EsVLORBhZzkR+X85E5GXOREtszkSxcs5EGHnORH5/zkTkhc5ES4zORLGS
zkQYmc5Efp/OROSlzkRLrM5EqbLORBi5zkR+v85E3MXOREvMzkSx0s5EGNnORH7fzkTk5c5E
S+zOROLyzkQY+c5Efv/OROQFz0RLDM9EsRLPRBgZz0R+H89E5CXPREssz0SxMs9EGDnPRH4/
z0TcRc9ES0zPRLFSz0QYWc9EU2DPRORlz0RLbM9EsXLPRBh5z0R+f89E5IXPREuMz0Sxks9E
GJnPRH6fz0Tkpc9ES6zPRLGyz0QYuc9Efr/PROTFz0RLzM9E0tLPRBjZz0R+389E9eXPREvs
z0Sx8s9EGPnPRHb/z0TkBdBESwzQRLES0EQYGdBEfh/QRHAm0ERLLNBEsTLQRBg50ESGP9BE
5EXQREtM0ETCUtBEGFnQRH5f0ETkZdBES2zQRNpy0EQPedBEfn/QROSF0ERLjNBEsZLQRBiZ
0ER+n9BE5KXQRGOs0ESxstBEILnQRHa/0ETcxdBES8zQRLHS0EQY2dBEft/QROTl0ERL7NBE
qfLQRBj50ER+/9BE5AXRREMM0USxEtFEGBnRRH4f0UTcJdFEQyzRRKky0UQYOdFEdj/RRNxF
0URLTNFEsVLRRBhZ0UR2X9FE5GXRREts0USxctFEGHnRRH5/0UTkhdFEQ4zRRLGS0UQYmdFE
fp/RRA2m0URLrNFEsbLRRA+50UR2v9FE5MXRREvM0USx0tFEGNnRRHbf0UTk5dFES+zRRLHy
0UQP+dFEfv/RROQF0kRDDNJEsRLSRBgZ0kR+H9JE5CXSREss0kSpMtJEGDnSRH4/0kTkRdJE
S0zSRLFS0kQYWdJEfl/SRORl0kRTbNJEqXLSRBh50kR+f9JE3IXSREuM0kSpktJESZnSRH6f
0kTkpdJES6zSRLGy0kQYudJEdr/SRNzF0kRLzNJEqdLSRDjZ0kR+39JE5OXSREvs0kSx8tJE
D/nSRH7/0kTkBdNEUwzTRLES00QYGdNEfh/TROQl00RDLNNEsTLTRA8500R+P9NE5EXTREtM
00SxUtNED1nTRHZf00TcZdNES2zTRLFy00QPedNEn3/TROSF00RDjNNEqZLTRBiZ00R+n9NE
5KXTREOs00SpstNED7nTRH6/00TkxdNES8zTRLHS00QY2dNEft/TROTl00RD7NNEsfLTRBj5
00R+/9NE5AXUREsM1ESxEtREGBnURH4f1ET9JdREQyzURKky1EQYOdREfj/URORF1ERDTNRE
sVLURA9Z1ER2X9RE3GXURENs1ESpctREOHnURH5/1ETkhdREQ4zURLGS1EQYmdREdp/URNyl
1ERDrNREqbLURBi51ETQv9RE5MXUREPM1ESx0tRED9nURHbf1ETk5dREQ+zURLHy1EQY+dRE
dv/UROQF1URLDNVEsRLVRBgZ1UR+H9VE5CXVREMs1USpMtVEDznVRHY/1UQmRtVEQ0zVRNpS
1UQPWdVEfl/VRORl1URDbNVE0nLVRA951UR2f9VE5IXVREuM1USpktVED5nVRHaf1UTkpdVE
S6zVRLGy1UQYudVEdr/VRAXG1URDzNVEsdLVRA/Z1USn39VE5OXVREPs1USx8tVEGPnVRJf/
1UTkBdZEQwzWRKkS1kQPGdZEdh/WROQl1kRLLNZEsTLWRA851kR2P9ZE5EXWREtM1kSpUtZE
GFnWRHZf1kTcZdZEQ2zWRLFy1kQYedZEdn/WROSF1kRDjNZEqZLWRA+Z1kR+n9ZE3KXWREOs
1kSpstZEGLnWRHa/1kTcxdZEQ8zWRLHS1kQP2dZEft/WRNzl1kRL7NZEsfLWRBj51kR2/9ZE
5AXXREMM10SpEtdEDxnXRH4f10TcJddEQyzXRLEy10QYOddEfj/XRORF10RDTNdEsVLXRBhZ
10R+X9dE5GXXRENs10SpctdED3nXRH5/10TchddES4zXRKmS10QPmddEdp/XRNyl10RDrNdE
qbLXRBi510R+v9dE3MXXREvM10Sp0tdEGNnXRH7f10Tk5ddEW+zXRMry10QP+ddEdv/XRNwF
2ERDDNhEqRLYRBgZ2ER+H9hE3CXYREss2ESxMthEKDnYRHY/2ETcRdhES0zYRKlS2EQPWdhE
dl/YRORl2ERLbNhEsXLYRA952ER+f9hE3IXYREOM2ESpkthEq5nYRHaf2ETcpdhES6zYRKmy
2EQPudhEfr/YRNzF2ERjzNhEsdLYRA/Z2ER239hE3OXYREvs2ESx8thED/nYRH7/2ETcBdlE
QwzZRLES2UQPGdlEdh/ZROQl2URLLNlEqTLZRCg52UR+P9lE5EXZRENM2USpUtlEMFnZRHZf
2UTcZdlES2zZRKly2UQPedlEfn/ZROSF2URLjNlEsZLZRBiZ2UR2n9lE5KXZRFOs2USpstlE
GLnZRH6/2UT9xdlES8zZRKnS2UQP2dlEdt/ZROTl2URL7NlEsfLZRBj52UR2/9lE5AXaREMM
2kSxEtpExBnaRHYf2kTcJdpEQyzaRLEy2kQPOdpEdj/aRNxF2kRDTNpEsVLaRBhZ2kSOX9pE
5GXaRENs2kS5ctpEGHnaRH5/2kTkhdpEQ4zaRLGS2kQPmdpEdp/aRNyl2kRLrNpEqbLaRBi5
2kSOv9pE5MXaREPM2kSp0tpED9naRH7f2kTc5dpEQ+zaRKny2kQP+dpEdv/aRNwF20RLDNtE
qRLbRA8Z20R2H9tE3CXbREMs20SxMttEDznbRHY/20TcRdtE70zbRLFS20QPWdtEfl/bRNxl
20R8bNtE83LbRA9520R2f9tE3IXbREOM20SxkttED5nbRHaf20TcpdtEQ6zbRKmy20QYudtE
fr/bROTF20RDzNtEudLbRA/Z20R239tE5OXbREPs20Sx8ttED/nbRHb/20TcBdxESwzcRKkS
3EQPGdxEdh/cRNwl3ERDLNxEqTLcRA853ER+P9xE3EXcRENM3ESpUtxED1ncRHZf3ETcZdxE
S2zcRLFy3EQPedxEdn/cRNyF3ERDjNxEqZLcRA+Z3ER2n9xE9aXcREOs3ESxstxEGLncRHa/
3ETcxdxEQ8zcRLnS3EQP2dxEdt/cRPXl3ERL7NxEqfLcRA/53ER2/9xE3AXdREsM3USpEt1E
GBndRH4f3UTcJd1ESyzdRKky3UQPOd1Ehj/dRNxF3URDTN1E2lLdRA9Z3UR2X91E3GXdREts
3USpct1ED3ndRHZ/3UTchd1EQ4zdRG6T3UQYmd1Edp/dRNyl3URbrN1EqbLdRA+53UR2v91E
3MXdREPM3USp0t1ED9ndRH7f3UTc5d1EQ+zdRKny3UQP+d1Edv/dRNwF3kRDDN5EqRLeRA8Z
3kR2H95E3CXeREMs3kSpMt5EgjneRHY/3kTcRd5EQ0zeRKlS3kSzWd5Edl/eRNxl3kRDbN5E
uXLeRA953kR2f95E3IXeREuM3kSpkt5ED5neRH6f3kQupt5EQ6zeRKmy3kQPud5Edr/eRNLG
3kRDzN5EsdLeRA/Z3kR2395E5OXeREPs3kSx8t5ED/neRHb/3kTcBd9EUwzfRKkS30QPGd9E
fh/fROQl30RDLN9EqTLfRA8530R2P99E3EXfRENM30SpUt9EGFnfRH5f30TkZd9EU2zfRLFy
30Qged9Edn/fRNyF30RDjN9EuZLfRBiZ30R2n99E3KXfREOs30Sxst9EUbnfRHa/30Tcxd9E
Q8zfRKnS30RZ2d9Eft/fRNzl30RD7N9EqfLfRA/530R+/99E5AXgRFMM4ESpEuBEGBngRHYf
4ETcJeBESyzgRLky4EQYOeBEfj/gRNxF4ERDTOBEqVLgRBhZ4ER+X+BE3GXgREts4ES5cuBE
GHngRJ9/4ETkheBES4zgRLmS4EQgmeBEdp/gROSl4ERLrOBEsbLgRCa64ER+v+BE5MXgRFPM
4ESx0uBEGNngRIbf4ETk5eBEQ+zgRLHy4EQY+eBEfv/gROQF4URLDOFEsRLhRBgZ4UR+H+FE
5CXhREss4USxMuFEGDnhRH4/4UTkReFES0zhRLFS4UQYWeFEr1/hRORl4URLbOFEqXLhRBh5
4UR+f+FE5IXhREuM4USxkuFEGJnhRH6f4UTkpeFES6zhRLGy4UQYueFEfr/hROTF4URLzOFE
sdLhRBjZ4UTY3+FE5OXhREvs4USx8uFEGPnhRH7/4UTkBeJESwziRLES4kQYGeJEfh/iROQl
4kRLLOJEsTLiRA854kS1QOJE5EXiREtM4kSxUuJEGFniRH5f4kTkZeJES2ziRLFy4kQYeeJE
fn/iROSF4kRLjOJE2pLiRBiZ4kR2n+JE5KXiREus4kSxsuJEGLniRH6/4kTkxeJES8ziRLHS
4kQY2eJEft/iROTl4kRL7OJEwvLiRBj54kSf/+JE5AXjREsM40SxEuNEGBnjRH4f40TkJeNE
SyzjRLEy40QYOeNEfj/jRORF40RLTONEsVLjRA9Z40R+X+NE5GXjRENs40SxcuNEGHnjRH5/
40TtheNEpYzjRLGS40QYmeNEdp/jRNyl40RLrONEsbLjRBi540R2v+NE5MXjREvM40Sx0uNE
FtrjRH7f40Tk5eNES+zjRLHy40Q4+eNEdv/jROQF5ERLDOREqRLkRBgZ5ER+H+RE5CXkREss
5ESxMuREGDnkRH4/5ETkReRES0zkRLFS5EQYWeREfl/kRO1l5ERLbOREsXLkRBh55ER+f+RE
5IXkREuM5ESxkuREGJnkRH6f5ETkpeRES6zkRLGy5EQYueRE</AssayXData><AssayYData Points="900">0A2WPh+Mlj5H1Zg+3qSYPrlwmD6IqZU+13WWPhegmj7FLJc+PVSXPl5slz5Z3Jg+p1iYPtCi
lz5e5po+3a6ZPgoamT5q/Jk+8YmZPuYVmz45CJw+Rm6YPuuAlz6ikZo+z9mWPj5+mz7VxZw+
eWCZPnXslz4j7Jk+KOuZPvflmT7ru5s+njedPqW8mT7zBpk+S52YPoz/mT5YUpo+w06ZPvYE
mT4Fgpo+5cqaPsbpmT4Z25s+hEaZPt43mD6D9Zo+iMCYPs+LnD6/spo+3mKYPivdmD7pDJg+
vFiZPiRXmT6Jc5k+XbiZPqxWmD6Q4pk+W1ybPvsKmj5x1pg+PtmYPt0YmT7dppo+Q6GXPjVX
mj4eypk+E1KbPj8TmT7iZZo+nEabPuVfmT5jnJs+Z7qYPvBjmz6fP5s+wk6ZPgABmz5P35g+
WDWbPiVzlj6ajZk+ZO6YPukZmj59yZk+XJCZPn3vmj5WCpk+QTqYPgvwmT4lzJc+WbuaPqNs
mT6qfZk+2l6bPr3WmT4Y05g+2JOXPn7vmz4YpZs+YaWbPvqUmD4vp5k+Oi6cPsRkmD6hipo+
3JiaPsVnmD5DGJs+2a2ZPuHymj5Q0pg+ZLuZPuQkmj68XZo+PrmWPmrlmz6supk+8/eYPjXU
mz46j5o+UKmaPv59mT47kJk+pqGZPv2hlz4u6Zg+iTKZPhI/mj7Nw5o+gLCZPry4mj42L5s+
g3eaPqEimT7ts5s+4IWZPgPRmj4IxJg+55ObPuJumT6NZJs+juiZPstmnD6aZpk+BPiaPiLv
mD7HCJg+wF6aPsd5mz5EuZs+LsiZPhm2mT6k+pk+c5KYPjHvmD4cSJs+6XCbPs5EmT7985o+
XCWaPhQQmT50Tpo+YRGYPoZmnT7J4Jo+2ySaPlL9nD4QuJg+BnCaPi6Nmz6ROJo+VKmaPr4G
mz5za5s+1f+XPk1MmT5tmps+XxyZPgo8mD5pb5s+PiucPn5hmj4VKZo+XUyZPml/mD5drZk+
OxyaPuiOmj4HN5s+UyqaPul/mT5hVpk+jm6ZPjD5mT78L5o+IviYPqW+mj7dVps+kTGXPmJ+
mj6SApo+odqZPvT7mD6ve5o+NzmcPgNmmz5qeJ0+8bGcPufMmT7zx5k+TxGaPtu7mj6gSJo+
cFGcPiwRmj4DcJo+Dw2bPq83mj6cGJs+EgyaPsJTmz5fTZs+QwibPmzCmj5UJ5o+XdeaPtYd
mT6Sb5s+zsWZPjW3mz42S5k+eeeZPou0mD4Qnps+JP6aPs0mmj6kxpo+coyZPtUYnD41RJk+
/j2bPuI0mj5q15g+2gyaPub8mD6wqps+LIuaPvPYnD5Hx5o+kWKcPgfUmz7jEJ4+UvSZPlp7
nD7JIJk+7lGbPlTtmD7zqZg+lJqaPvKumj7PZZs+VpCaPtC6nD7NkJk++gGaPreolz56kJw+
WfmaPi21mT7zXJo+tziaPiPtmT5rXJw+4kOdPoDsmj7QqJk+4sGaPpz5lz7y65o+ztOaPulc
mj7dGJw+k+2aPqZ6mT6FCJ0+RXCZPsIvmT5YfZs+U0ubPo9Gmz6Whpo+ULmcPiz5mT6/+Zs+
4LecPkOjmT5HOps+lwScPm/3mz5pgpg+tKGbPuQImz5Ew5s+RHCaPli9mj6Ga5s+pv+bPrkn
nT5gVpo+iy+ZPtz8nD7ncpk+DmyaPtOCmj68l5w+7e6ZPk4Zmz5JsZo+3+WbPrVrnT7pnJk+
yU+aPvK/mD7tBZw+IEObPhhxmz7al5o+fS6bPgiZmj5gkpo+AmObPm0Qmz5H7Jk+wcqaPpQ7
nT6en5w+GtqaPiWSmz7h/Jk+dV2bPpOfmz5BQps+UhmcPj0BnD4T6Zk+7f2ZPmU2mj52e5s+
OkKePkpImj6gRJw+GvWbPtTlnD4vu5w+BQebPmCCmz5WT5w+8ruaPiipmj4ogJo+8sSZPjiy
nD6c5Zw+rJKZPt32mz7f6Jo+4i+bPtinmz7Lypw+FSuZPmlgmz4ByJw+n1CcPoobmz57iZs+
rJObPmfHnD6ylps+EOGdPspkmj69hZw+mFedPpEbmj5Yb5w+O1CcPo+ZnD6Aj5s+3XGbPggG
mz7c6Js+rHKbPnuunD5ptZ4+vGWaPh1nmz75Z5w+jfSaPnAimz6GTpw+bS+bPvX9mj5aLZk+
tayaPqb0mD6PGZs+26CcPlhZmj7ZVJ0+4IydPqn2nT6BAJw+aqebPj0enD5xkJo+GWudPmDb
mz7nDJw+z5+cPgwmmz5Bq50+A9KZPtKVnD4MIJ0+VtGbPtU/mj6jOps+rqCcPhqqmz55F50+
UkyePjrsnD7p6Js+7+WcPrxwnj7b550+F/ObPmCVmT4xeZs+w7eaPtpenD4CSJo+uxeaPoR+
nT4aS5w+efObPvVCnD4IH50+CZ6bPjIFmj5BFJw+PCucPh1gmj4OBJ0+NLebPtjknD6/LZw+
IbuaPoNHnD5zcpo+YqmbPubRmj4UXZ0+Cn2cPpBbmz7MZ5w+C8OZPsnUnT5oB5w+5WOdPtel
mz6zSZ0+uNadPkHfnD6p6po+4WCcPsILnT7Ikps+1WSbPkOXnT5Nzps+MnmePnLCnD44KJs+
h42dPun9mz6wtZw++DGdPovvmz4eJJw+CpCdPmlbnT4OgJo+cGKcPiE6mz6lw5o+h+2cPnbb
nT5Yb5w+chGdPrGSmz4zSZs+yGicPgTgmz7a6Js+x72aPuO9nj43Lpw+yj6ePg15nj64V50+
CcCcPmVUnT5z8ps+lxudPl8+mj6e65s+y/KbPgzanD5KQ5o+GIucPmC3nT5Pyps+WmGdPtsD
nD73kZ0+bwqdPqGkmz5scJw+wLCbPjS9mz6BLp4+05KcPgiCmj7pqps+cpeYPlOPnD6cCZk+
LCKcPsj9nD5wM58+vGmbPohTnj6frpo+adObPgAsmz7OrZw+s5icPvN6nT5M+5w+JLmcPo7T
nT5BxZg+Z+ebPmfImz7TC5w+uq2cPpO4mz7Dwpw+/SGePo0MnT4REZ0+EwecPjZenj6ZjZ4+
rcGbPjKhnT77rJs+lwWdPm1Dnz7Lgp0+zWObPphHnj5vnZ4+JE6bPkWPnD7FG50+7qCdPl/L
mz49TJ0+5nGePlQWnj71sZw+ZL+bPhnJnT41H50+XHGdPgpZnj5TlJ4+6cOcPhRDnD76RJ4+
4hKdPn/nnD575J8+Dl2dPqvunT5el5w+qaGcPsBLnD7XRZ8+vDqePi7Cmj5bkpw+yiOcPpW6
mz4MnZw+9eKbPkt6nT6MyZ0+k0SePoIqnj7G5p4+gVacPhffnj4aE5w+rIqePrKhnj6/C50+
v4KdPsvanD6boJ4+uV+ePp7tnT6n2pw+teucPjN2nz4nLp8+oWadPo7znT7Gapw+1FafPux8
nj4c250+AKSePuzInD4uJp4+UAydPsWFnT4GrZw+NSmePvaonD5wvJw+npKcPswanj7rYp0+
lUWdPlRanT7GV54+6nOgPkS2nD6N7Zo+pB2ePpQ6nD5WMps+3CadPmbknT6ML50+bMGbPuHY
nj4kApw+a/qePmUenj52154+3zaePuYknT6pi54+7e2bPgEonj42Z50+vwOePoEwnj4YLZ0+
77WbPkPNoT6AMJ4+AWmcPjsgnT74NZ8+2KidPpnvnD4wf5w+qFafPq4dnz5MTp0+kg+gPnYv
nj7I5J4+/UidPr+2nD4Nxp8+nXCcPoGCnj7Xh54+LD2dPp8ZnD69kp0+BmCfPuRgnT47MZ8+
y4qdPmp1nD7DbJw+dVGcPuzLnT7gfp0+zjWbPksWnj73w50+NYmdPiswnT5bF50+XSKfPoI2
nT5UIp0+7nqgPoP0nj40550+ZsudPmD4nD76fZ0+nyuePkT2nj4HO54+8KWcPpBbnj7mppw+
LiGfPng/nT4XUZ4+tuSfPnrSnT6Gwpw++UyfPlb4nT7JRJ4+3TKbPnc/nj7PLZw+PLaePn/A
nj4AOJw+T+ibPgJHnT4DjJ0+gdyePtmUnz7ug50+ujKbPulvmj4uAZ4+AzycPp6NnD6q0p4+
f0mePsTynT5WMZ8+HrufPtXXoD6+P58+nDafPspAnj7KFp8+1Y6fPvD9mz4H+Z4+2FOgPhum
nT42Mp0+1DKfPpeBnT5Tc50+a7GePk7YnT4MJ54+ujCePvNsnT4oFZ0+alqfPgNMnT646J4+
ZYaePutKnj7p/J0+crGdPgnMnj4UOZ4+97CgPqPCnD4axpw+k0SePo9bnT6MUJ8+bx2cPlC3
nT4XPZ0+tHSbPkxmnT6oBaA+cXifPiZvnj6Gip8+iWWdPv4tnz7PSJw+qqKePkBUnT68/Js+
vm2dPvV5nj5hppw+Ho2cPmaBnj6J6p0+MZ6dPkbtnz41up0+0LmePuQAnz6JAqA+o6qgPrW2
nT4Onp4+I0OdPnYHoD703qA+C6mePoE+nT7FEZ0+1saePkCTnT4SGJ8+P+SePn5Vnj47854+
NBmfPjhXnj6hy54+2mKfPhQBnT6y+J0+fsKhPvbvnj7+b50+ruycPt/MnT629p4+1WWePqYU
nj7IIaA+PK+gPlaVnT6ZxZ8+d+SdPpZNnz6lCp0+AOefPsDHnT7GyJw+4LOiPv2moD6/7p4+
BYOePkkunj42qJ0+rHqfPg+AoD4GVJ0+LVmfPqLwoD7c3pw+htWdPq5InT5yH54+/vacPlWM
nj7I8KA+bvqePm4enz7dR54+b2iePnU5oD7hNqE+yEmgPnXUnz4oPZ4+44+ePvTfnT5nq50+
cSifPhbLoT7v058+xW2dPg5GnT7R0Z4+C4mhPoR3oT6SP6A+</AssayYData></Step><Step><CommonData><SampleLocation>11</SampleLocation><SampleID></SampleID><SampleGroup></SampleGroup><SampleInfo></SampleInfo><SampleRow>H</SampleRow><SamplePlate>1</SamplePlate><WellType>REGENERATION</WellType><Concentration>-1</Concentration><ConcentrationUnits>µg/ml</ConcentrationUnits><MolarConcentration>-1</MolarConcentration><MolarConcUnits>nM</MolarConcUnits><MolecularWeight>-1</MolecularWeight><Temperature>25</Temperature><StartTime>5812854</StartTime><AssayTime>5</AssayTime></CommonData><FlowRate>1000</FlowRate><StepType>KREGENERATION</StepType><StepName>Regeneration</StepName><StepStatus>OK</StepStatus><ActualTime>4.99895</ActualTime><CycleTime>0.2</CycleTime><AssayXData Points="25">fr/kRNzF5ERLzOREsdLkRBjZ5ER23+RE3OXkREPs5ESp8uRED/nkRH7/5ETcBeVESwzlRKkS
5UQPGeVEfh/lRNwl5URLLOVEqTLlRA855UR2P+VE3EXlREtM5USxUuVED1nlRA==</AssayXData><AssayYData Points="25">JFcZwNaDJsC+ii3A/esxwN1iNcBOZDjAHIQ6wEITPcC6rT7AEwBAwIf2QcC2A0PAdFREwJVc
RcD/fUbA9ExHwHyNSMDLCknAZO5JwHWiSsC5L0vAw8hLwL1rTMAexUzAVItNwA==</AssayYData></Step><Step><CommonData><SampleLocation>12</SampleLocation><SampleID></SampleID><SampleGroup></SampleGroup><SampleInfo></SampleInfo><SampleRow>H</SampleRow><SamplePlate>1</SamplePlate><WellType>BUFFER</WellType><Concentration>-1</Concentration><ConcentrationUnits>µg/ml</ConcentrationUnits><MolarConcentration>-1</MolarConcentration><MolarConcUnits>nM</MolarConcUnits><MolecularWeight>-1</MolecularWeight><Temperature>25</Temperature><StartTime>5829095</StartTime><AssayTime>5</AssayTime></CommonData><FlowRate>1000</FlowRate><StepType>KREGENERATION</StepType><StepName>Regeneration</StepName><StepStatus>OK</StepStatus><ActualTime>5.00005</ActualTime><CycleTime>0.2</CycleTime><AssayXData Points="25">dl/lRNxl5URDbOVEoXLlRBB55UR2f+VE1IXlREOM5USpkuVEEJnlRHaf5UTUpeVEO6zlRKmy
5UQQueVEdr/lRNzF5URDzOVEqdLlRBDZ5USP3+VE1OXlREPs5USp8uVEEPnlRA==</AssayXData><AssayYData Points="25">d/sOPJet2jz2oE09zACOPekwtz2iV9A9Cd7rPcJR+T2MOAY+Le4JPq9MFz4T6h8+9todPsYz
Ij7USzA+W7IuPm4iND45yzI+3F83PkskPj4WOz0+mbRBPs60QD7mNUY+V4dJPg==</AssayYData></Step><Step><CommonData><SampleLocation>11</SampleLocation><SampleID></SampleID><SampleGroup></SampleGroup><SampleInfo></SampleInfo><SampleRow>H</SampleRow><SamplePlate>1</SamplePlate><WellType>REGENERATION</WellType><Concentration>-1</Concentration><ConcentrationUnits>µg/ml</ConcentrationUnits><MolarConcentration>-1</MolarConcentration><MolarConcUnits>nM</MolarConcUnits><MolecularWeight>-1</MolecularWeight><Temperature>25</Temperature><StartTime>5845172</StartTime><AssayTime>5</AssayTime></CommonData><FlowRate>1000</FlowRate><StepType>KREGENERATION</StepType><StepName>Regeneration</StepName><StepStatus>OK</StepStatus><ActualTime>5.00005</ActualTime><CycleTime>0.2</CycleTime><AssayXData Points="25">dv/lRNwF5kRDDOZEqRLmRBAZ5kR2H+ZE1CXmREMs5kSpMuZEEDnmRHY/5kTcReZEQ0zmRMpS
5kQQWeZEdl/mRNxl5kRDbOZEqXLmRBB55kR2f+ZE3IXmREOM5kShkuZEEJnmRA==</AssayXData><AssayYData Points="25">FrwuwNd1OsAEOz/AAC5CwHRxRMDM80XA1cdHwDG4SMDMrknAfuZKwNTQS8DVXEzAtg1NwK96
TcDXZ07AHRJPwP+JT8C+xE/ANV5QwGzBUMD08VDA72xRwPXGUcA0PVLAdoVSwA==</AssayYData></Step><Step><CommonData><SampleLocation>12</SampleLocation><SampleID></SampleID><SampleGroup></SampleGroup><SampleInfo></SampleInfo><SampleRow>H</SampleRow><SamplePlate>1</SamplePlate><WellType>BUFFER</WellType><Concentration>-1</Concentration><ConcentrationUnits>µg/ml</ConcentrationUnits><MolarConcentration>-1</MolarConcentration><MolarConcUnits>nM</MolarConcUnits><MolecularWeight>-1</MolecularWeight><Temperature>25</Temperature><StartTime>5861226</StartTime><AssayTime>5</AssayTime></CommonData><FlowRate>1000</FlowRate><StepType>KREGENERATION</StepType><StepName>Regeneration</StepName><StepStatus>OK</StepStatus><ActualTime>4.99895</ActualTime><CycleTime>0.2</CycleTime><AssayXData Points="25">dp/mRNSl5kQ7rOZE0rLmRAe55kRuv+ZE1MXmREPM5kSh0uZEB9nmRHbf5kTc5eZEO+zmRKHy
5kQH+eZEdv/mRNwF50Q7DOdEoRLnRAcZ50RuH+dE3CXnRDss50ShMudEBznnRA==</AssayXData><AssayYData Points="25">+G8cPRNBTz2i/aI97rvAPclS7T3DKgY+WOsPPlJOHj4Q2ig+cCUuPm3HNT46Gjo+gMNCPllZ
SD6O5kw+MVBNPgF5VT41bFI+p9NgPjuCXz6+8F8+L4RhPqAwZT50lmc+cKZqPg==</AssayYData></Step><Step><CommonData><SampleLocation>11</SampleLocation><SampleID></SampleID><SampleGroup></SampleGroup><SampleInfo></SampleInfo><SampleRow>H</SampleRow><SamplePlate>1</SamplePlate><WellType>REGENERATION</WellType><Concentration>-1</Concentration><ConcentrationUnits>µg/ml</ConcentrationUnits><MolarConcentration>-1</MolarConcentration><MolarConcUnits>nM</MolarConcUnits><MolecularWeight>-1</MolecularWeight><Temperature>25</Temperature><StartTime>5877438</StartTime><AssayTime>5</AssayTime></CommonData><FlowRate>1000</FlowRate><StepType>KREGENERATION</StepType><StepName>Regeneration</StepName><StepStatus>OK</StepStatus><ActualTime>4.99895</ActualTime><CycleTime>0.2</CycleTime><AssayXData Points="25">bj/nRMxF50QzTOdEmVLnRP9Y50RmX+dEzGXnRDNs50SZcudE/3jnRGZ/50TMhedEM4znRJmS
50T/mOdEZp/nRNSl50QzrOdEmbLnRP+450Rmv+dEzMXnRDPM50Sh0udE/9jnRA==</AssayXData><AssayYData Points="25">v8suwLPzO8CGOEDA/u1CwMQyRcBIpUbAERlIwLETScC7PErArdpKwBOYS8AMgUzALGtNwEak
TcD3JU7AWspOwLktT8DSpE/A+iVQwGqdUMAnvFDAZUdRwDufUcDJw1HAy9NRwA==</AssayYData></Step><Step><CommonData><SampleLocation>12</SampleLocation><SampleID></SampleID><SampleGroup></SampleGroup><SampleInfo></SampleInfo><SampleRow>H</SampleRow><SamplePlate>1</SamplePlate><WellType>BUFFER</WellType><Concentration>-1</Concentration><ConcentrationUnits>µg/ml</ConcentrationUnits><MolarConcentration>-1</MolarConcentration><MolarConcUnits>nM</MolarConcUnits><MolecularWeight>-1</MolecularWeight><Temperature>25</Temperature><StartTime>5893494</StartTime><AssayTime>5</AssayTime></CommonData><FlowRate>1000</FlowRate><StepType>KREGENERATION</StepType><StepName>Regeneration</StepName><StepStatus>OK</StepStatus><ActualTime>4.99895</ActualTime><CycleTime>0.2</CycleTime><AssayXData Points="25">Zd/nRMvl50Qq7OdEkPLnRPb450Rl/+dEwwXoRCoM6ESYEuhE/xjoRF0f6ETDJehEMizoRJAy
6ET2OOhEXT/oRMNF6EQqTOhEmFLoRP9Y6ERdX+hEw2XoRCps6ESYcuhE9njoRA==</AssayXData><AssayYData Points="25">g3iyPbMsvT05w/Q9/a4RPskAIj6aEjM+9uo/PoHVSj7MplI+OBdbPlsHYT6+52g+oXJwPgAF
cj5rt3o+SfOAPkoCgz5xT4I+IwmGPr7dhT61oIo+4n2KPq74iz6NVIw+WByNPg==</AssayYData></Step><Step><CommonData><SampleLocation>1</SampleLocation><SampleID></SampleID><SampleGroup></SampleGroup><SampleInfo></SampleInfo><SampleRow>H</SampleRow><SamplePlate>1</SamplePlate><WellType>BUFFER</WellType><Concentration>-1</Concentration><ConcentrationUnits>µg/ml</ConcentrationUnits><MolarConcentration>-1</MolarConcentration><MolarConcUnits>nM</MolarConcUnits><MolecularWeight>-1</MolecularWeight><Temperature>25</Temperature><StartTime>5908340</StartTime><AssayTime>60</AssayTime></CommonData><FlowRate>1000</FlowRate><StepType>BASELINE</StepType><StepName>Baseline</StepName><StepStatus>OK</StepStatus><ActualTime>59.999</ActualTime><CycleTime>0.2</CycleTime><AssayXData Points="300">XX/oRMOF6EQqjOhEkJLoRO6Y6ERdn+hEu6XoRCKs6ESIsuhE7rjoRF2/6ETDxehEIszoRJDS
6ET32OhEVd/oRLvl6EQi7OhEkPLoRPf46ERd/+hEuwXpRCIM6USQEulE7hjpRF0f6US7JelE
KizpRJAy6UTuOOlEbT/pRLtF6UQqTOlEiFLpRO5Y6URVX+lEzGXpRCps6USIculE93jpRFV/
6UTDhelEIozpRIiS6UTumOlEXZ/pRMOl6UQirOlEkLLpRO646URdv+lEu8XpRCrM6USQ0ulE
7tjpRFXf6US75elEIuzpRJDy6UTu+OlEVf/pRMMF6kQqDOpEwRLqRPcY6kSfH+pEuyXqRCos
6kSQMupE9zjqRF0/6kTDRepEKkzqRIhS6kT3WOpEXV/qRMNl6kQqbOpElnPqRO546kRVf+pE
w4XqRCKM6kSIkupE95jqRFWf6kTDpepEIqzqRJCy6kTuuOpEXb/qRLvF6kQqzOpEkNLqRO7Y
6kRd3+pEw+XqRCrs6kSQ8upE7vjqRFX/6kTDBetEIgzrRJAS60TuGOtEXR/rRAUm60QqLOtE
kDLrRPc460RdP+tEu0XrRCpM60SQUutE7ljrRF1f60S7ZetEImzrRIhy60TueOtEVX/rRMOF
60QijOtEiJLrRO6Y60Rdn+tEw6XrRCKs60SIsutE7rjrRFW/60S7xetEKszrRJDS60T32OtE
Xd/rRMPl60Qq7OtEkPLrRPf460Rd/+tEwwXsRCIM7ESQEuxE9xjsRF0f7ES7JexEIizsRIgy
7ETuOOxEXT/sRLtF7EQiTOxEiFLsRO5Y7ERVX+xEu2XsRCps7ESIcuxE93jsRFV/7ES7hexE
KozsRJCS7EQHmexEVZ/sRLul7EQirOxEiLLsRFG57ERVv+xEu8XsRCrM7ESI0uxE7tjsRFXf
7ES75exEIuzsRIjy7ETu+OxEXf/sRMMF7UQqDO1EkBLtRPcY7URVH+1EuyXtRCIs7USQMu1E
7jjtRFU/7US7Re1EIkztRIhS7UTuWO1EXV/tRLtl7UQibO1EiHLtRO547URVf+1Ew4XtRCKM
7USIku1E95jtRFWf7US7pe1EKqztRIiy7UT3uO1EVb/tRMPF7UQizO1EkNLtRO7Y7URV3+1E
u+XtRA/t7USQ8u1E7vjtRFX/7UTDBe5EKgzuRJAS7kTuGO5EVR/uRMMl7kQiLO5EiDLuRO44
7kRVP+5Eu0XuRCJM7kSQUu5E7ljuRF1f7kTDZe5EImzuRJBy7kTueO5EZX/uRMOF7kQijO5E
iJLuRPeY7kRVn+5Eu6XuRCqs7kSQsu5E97juRGW/7kS7xe5EIszuRJDS7kTu2O5EVd/uRLvl
7kQi7O5EiPLuRO747kTo/+5EuwXvRCIM70SIEu9E7hjvRF0f70S7Je9EIizvRIgy70TuOO9E
VT/vRLtF70QqTO9EiFLvRO5Y70RVX+9Eu2XvRCJs70SIcu9E93jvRFV/70S7he9EIozvRIiS
70TumO9EVZ/vRLul70QirO9EkLLvRO6470RVv+9Ew8XvRCrM70SQ0u9E7tjvRF3f70S75e9E
IuzvRIjy70Tu+O9E</AssayXData><AssayYData Points="300">/p2VPqk3lj4kGZc+iKGXPvnzlz4YIpo+/VCaPtt7mD6kSZs+oMObPisUmz7ExZ0+Hm+bPqlZ
nz54E54+Ky+gPuPcnT6c054+esCdPtwdoD4CLp0+czmhPg5Knj6xs6E+veigPjuKoz5t9KM+
cKajPjawoj49EaM+yfujPg9ppD56WaM+Ip6lPsJVpT7dAaQ+EoCkPltZpD5Nv6c+IcmkPuan
pj5XL6c+xgWoPofypj4+TKY+yYSnPlgNqT5sA6k+JOOnPidoqj7EFKo+hBKrPhuOqD51o6c+
JY6oPnyIqT4pw6s+2jCpPsPlqj6eo6k+LTmrPnP6rD6pmqs+N3SsPupMrD4eB6o+EB2sPoI7
rD5qdKo+sFOsPlYlrj4De64+MWetPkEtrT4tLK0+PHGvPnqrrz6/ras+J9itPnE7rT6Wi64+
vXawPpKdsD4mS7A+2xOuPsZcrz53mrA+O4CvPtWJrj55bbE+AEavPhbqrz5D+LE+Jc+wPrZ3
sj4407A+co2yPkxrsT7zgLM+M4OyPrdSsj5fN7M+fBaxPtFBsz5/37E+cZGwPlxCtD6wKbM+
O32yPjGstT58KbM+zK20PonZtD7tjLU+lzK0Pl7Csz5GOrQ+kCK1Ps1Lsz4cs7Y+wdS1PkBg
tT6PRLM+tm+1Pt8OtT4TXbM+U/+3PiLttj6N27Q+Tdq0Pl8Ztz7/SLU+kfm4PkQ2tz5i6rU+
Rve2Pu2htj5yrLY+iym4PslzuD4jNrg+Ccm4Pg9Wtz4Xm7c+eUm4Ppavtj7hXrk+mNS4PnuF
tz4Jbrk+KOy5Pvp3uj57o7c+P6i6Ps4luD7vwrk+/9y5PlKruT4l4Lg+VZq5Pglluj459bc+
NKS7PshEuT6Owrs+CRm7Pq19uD7jMLo+v765PmWPuj4Uwb0+BXW5PkWsuz7HMbs+z7C6PjsQ
vD6gbr0+nj26Pg+5uj7o37s+Ua2/PlkzvT68vrw+I9y6PsKwvz7V47w+zqG6PvQJuz6IGb0+
xNy7PtIMuz4zx7w+pq68Po3ovD4FZr0+/sC7PpsOuz5hZb0+ocm8Pl31vT4Eorw+Nqa9Phad
vj42lr0+47y9PhQ9vT7zFL4+96u9PhIAvT5Ycr0+bse8PtZfvz4XCL8+ZCC9Pkgqvz7Acr4+
k9m+Psinvj4Lz78+u/G8Pvq0vz46gr4+pOe/PsftwD4iC8A+/3m/PtEnvz72ucE+5hDAPkyx
vz7fa8E+DHvAPkjtvj6cUcA+5DnAPoNbwD4MAsE+hzrBPusjvj47AcI+jwrAPhSKwD5lfcA+
jBDDPjnhvT44qsE+U9i+Pqz/wj6N2MA+Q5fEPsCBwD5cg8Q+W3bAPlE0wj4B7L8+twbFPpE4
wT507cE+ao7BPo46wj5Hv8I+l5jBPvfDwz6x7sM+Zd/BPurcwz7M9sA+Zsi/PljEwj5KNsM+
pLfDPqiQxD4L/cM+tBvDPhKmwT5IzsI+7v2/PpK8wT7MS8U+VL7GPsO5wz6aXMM+WDjFPqdi
wz6sIMQ+R4bDPt3oxj5Sj8M+5Z3DPm66wz7128M+ulTEPo27wj61MMM+J7nEPvkTxD7JOcM+
ERrEPuprwz7n18M+</AssayYData></Step><Step><CommonData><SampleLocation>1</SampleLocation><SampleID></SampleID><SampleGroup></SampleGroup><SampleInfo></SampleInfo><SampleRow>H</SampleRow><SamplePlate>1</SamplePlate><WellType>BUFFER</WellType><Concentration>-1</Concentration><ConcentrationUnits>µg/ml</ConcentrationUnits><MolarConcentration>-1</MolarConcentration><MolarConcUnits>nM</MolarConcUnits><MolecularWeight>-1</MolecularWeight><Temperature>25</Temperature><StartTime>5969236</StartTime><AssayTime>80</AssayTime></CommonData><FlowRate>600</FlowRate><StepType>LOADING</StepType><StepName>Loading</StepName><StepStatus>OK</StepStatus><ActualTime>80</ActualTime><CycleTime>0.2</CycleTime><AssayXData Points="400">VP/vRLIF8EQZDPBEfxLwROUY8ERMH/BEsiXwRBks8ER/MvBE5TjwREw/8ES6RfBEGUzwRIdS
8EQXWfBEVF/wRLpl8EQZbPBEmHLwROV48ERMf/BEsoXwRBmM8ER/kvBE5ZjwREyf8ESypfBE
GazwRH+y8ETluPBETL/wRLLF8EQZzPBEf9LwROXY8ERM3/BEsuXwRBns8ESH8vBE5fjwRFT/
8ESyBfFEGQzxRH8S8UTlGPFEVB/xRLIl8UQZLPFEfzLxROU48URMP/FEskXxRBlM8UR/UvFE
5VjxRExf8USyZfFEGWzxRH9y8UTlePFETH/xRLKF8UQZjPFEf5LxROWY8UR9n/FEsqXxRBms
8UR/svFE5bjxREy/8USyxfFEIczxRIfS8UT+2PFETN/xRLLl8UQh7PFEf/LxRFD58URM//FE
sgXyRBkM8kR/EvJE5RjyREwf8kSyJfJEQizyRH8y8kTlOPJETD/yRLJF8kQhTPJEf1LyROVY
8kRMX/JEumXyRBls8kR/cvJE5XjyREx/8kSyhfJEGYzyRH+S8kTlmPJETJ/yRLKl8kQZrPJE
h7LyRAa58kRMv/JEw8XyRBnM8kR/0vJE5djyREzf8kS65fJEGezyRH/y8kTl+PJETP/yRLoF
80QZDPNEfxLzRO4Y80RMH/NEsiXzRBks80SPMvNE5TjzREw/80SyRfNEGUzzRIdS80TlWPNE
TF/zRMNl80QZbPNEh3LzROV480RMf/NEuoXzRCGM80SHkvNE5ZjzRFSf80SypfNEIazzRH+y
80TuuPNEVL/zRLrF80QZzPNEh9LzRO7Y80RM3/NEsuXzRBns80R/8vNE5fjzRFT/80SyBfRE
IQz0RH8S9ETlGPRETB/0RLol9EQhLPREhzL0RO449ERMP/REukX0RCFM9ESHUvRE5Vj0RFRf
9ESyZfREIWz0RH9y9ETlePREVH/0RLqF9EQZjPREh5L0RO6Y9ERUn/REsqX0RCGs9ER/svRE
7rj0RFS/9ETjxfRESsz0RH/S9ETu2PREVN/0RLrl9EQh7PREh/L0RO749ERU//REugX1RCEM
9USHEvVE7hj1RFQf9US6JfVEISz1RIcy9UTuOPVEVD/1RLpF9UQhTPVEh1L1RO5Y9URUX/VE
umX1RCFs9USHcvVE7nj1RFR/9US6hfVEIYz1RIeS9UTumPVEVJ/1RLql9UQhrPVEh7L1RO64
9USev/VE7MX1RCHM9USH0vVE7tj1RFTf9US65fVEIez1RIfy9UTu+PVEVP/1RLoF9kQhDPZE
oBL2RO4Y9kRUH/ZEuiX2RCEs9kSHMvZE7jj2RFQ/9kS6RfZEIUz2RIdS9kTuWPZEVF/2RLpl
9kQhbPZEh3L2RO549kRUf/ZEw4X2RCGM9kSHkvZE7pj2RG2f9kS6pfZEIaz2RIey9kTuuPZE
VL/2RLrF9kQhzPZEmNL2RO7Y9kRU3/ZEuuX2RCHs9kQz8/ZE7vj2RFT/9kS6BfdEIQz3RLAS
90TuGPdEVB/3RLIl90QpLPdEhzL3RO4490RUP/dEukX3RBlM90SHUvdE7lj3RFRf90S6ZfdE
GWz3RH9y90TuePdEVH/3RLqF90QhjPdEh5L3RO6Y90RUn/dEsqX3RCGs90R/svdE7rj3RFS/
90S6xfdEIcz3RIfS90Tu2PdEVN/3RLrl90Qh7PdEh/L3RO7490RU//dEugX4RCEM+ESHEvhE
7hj4RFQf+EReJvhEISz4RH8y+ETuOPhEVD/4RLpF+EQhTPhEh1L4RO5Y+ERUX/hEumX4RCFs
+ESHcvhE7nj4RFR/+ES6hfhEIYz4RIeS+ETumPhETJ/4RLql+EQhrPhEh7L4RO64+ERUv/hE
usX4RCHM+ESH0vhE7tj4RFTf+ES65fhEIez4RIfy+ETu+PhEVP/4RNsF+UQhDPlEhxL5RC8Z
+URUH/lEsiX5RBks+USHMvlE7jj5RFQ/+US6RflEIUz5RIdS+UTuWPlEVF/5RLpl+UQZbPlE
f3L5RO54+UTff/lEuoX5RCGM+USHkvlE7pj5RFSf+USypflEKaz5RIey+UTuuPlEVL/5RLrF
+UQhzPlEh9L5RO7Y+URU3/lEuuX5RBns+USH8vlE7vj5RA==</AssayXData><AssayYData Points="400">cWbDPlmPxz5Mu8U+U/HDPlCAxD4Kr8Y+huzEPkAewz7lWsY+Y5bEPuT+wz7xSsU+7njFPk01
xD4H78U+rQXEPsx9xT49Lsc++F3GPtXQxT6bXsg+WWvGPm6txD7Cn8U+UjzEPlQkxj667sU+
CqLIPjN3xT4sX8g+zNTEPqDaxT7yKMY+nO7FPkGuxj7lKsg+ZEXGPh+0xz5Ilcg+LhbHPmql
xT6w+8Y+0/3IPkDmxz40Pcc+Zf/JPiKDyT7hrcc+2hHGPjxAxz5nTcc+Ug/HPoKUxj6akMU+
IvrHPplByT5ClMg+iULGPgbhyD7hTsk+PFnIPlibxz6Nn8k+qyjHPoWdyT5wIMk+D2zJPm1M
yT6Gbsc+JyTHPi1Mxz5Zdcc+nenIPi9qyT5misg+tYjIPmKLyT5g3cY+QwHIPlQRyD7YWsk+
Ct7HPoTyxz4VjMo+TOnIPrKuyD4CEcg+BnvJPrINyj6HD8o+TffJPi/EyT4phMg+qOzJPgTD
yD6HRMw+qzrJPqZxyj6Yrsg+mozKPoLqyj4QXso+o5DJPqRWyj6vdMs+5QvKPhX+yT7SJsk+
uYHKPgYeyj6o+ck+x17MPmayyT5zncs+i6fIPqLMyj7d8ck+XHDIPqR0yz6jc8o+fe7NPrr4
yj5of8w+uXDKPkqNyz59/8o+M2PLPnJRyz5VYcw+OnHMPiNDzT6F68s+NMLLPoQAzD4wiMo+
PgPLPhVVzD59sss+y0vMPuh/yT4Bbcw+kkHLPvv8yz7Chco+gs/MPszQyz7C6sw+49HLPoFA
zD5i58o+8tLOPsvfyz4QkMs+3qXJPrE9zD46uso+uk7NPhL/yT7D/ss+7XPKPkhPyz62Tc8+
2EHMPnudzT74/cw+2D/OPl8vzj7Fccw+7+nNPgzzyz7q+M0+ZmXMPjQzzj5i0sw+pSfPPgUE
zT6m68w+ke/LPthrzT7Aasw+/JTKPrctzT77Tsw+8dTLPuQ+zD6c6s0+fu/NPg0S0T7mNM4+
QazNPhlyzT6jK80+45fNPo52zT6RM84+dZbPPl430D7SHs4+iozPPv9ZzD6IgMs++8rNPv/s
zD5z7Mw+FMDMPsC5zj6CG88+7iDOPq9pzj4MGdM+BczNPgkM0D739c8+M/zOPg0hzj4X7M0+
bPfNPqI7zj6W58w+8APPPmfPzj7H9s8+GybQPjOLzz70TdA+jUXPPglPzz6Ubc4+cQjPPnqU
zj6sKM8+CrDPPqKdzj7CMM4+4KDOPq6Qzz4cF8w+3djOPsYszj5Tyc0+6o3OPvp+zz79b9A+
osLQPsPnzz6w3M8+eKPRPlpezz4hns8+oXnRPpH3zj6bndA+c+nQPma/zz4HYtE+KZ3SPoyh
0D5qxcw+5XzOPnTbzz7FCdI+vNXPPpSP0T5IjtA+haXPPlYMzz4gkdA+WQ3QPkxF0T7izs4+
E8fPPl5o0D5xtc8+vFnSPr2Uzz5z6dA+IEDSPqVo0T4in9A+NF3RPjhZzz5ZOtI+tbDQPnHu
zj4j+tE+qKjPPv7WzT5gX9A+wbHRPlxU0T4iZ9A+UKHSPgMN0D57jNM+dqTRPqEQ0j6+cNE+
zEbQPgFQ0T78ztA+ILrQPl1g0D7+os8+TY7QPqZJ0z4o+NM+2nfSPpDjzz46aNI+FSnRPt7+
0T7ZSdM+iBbRPpma0D6tmNM+nNfQPmHx0j6A0NE+EbjSPiHvzz4sbtE+86HTPs5V1D6EMdI+
MufSPij10T6YrdM+n8nPPrKv0j5K69A+KgHSPrgm0j5DltI+z9zSPguy0j7xD9I+Jn3RPq1G
0T7vNNQ+H2XTPtbk0T7GntI+75TSPjbdzz6cS9I+w9rTPn010z6c2NE+hqPUPpOV0T4NhdM+
VXDTPrBO0j5u/NM+afPRPrjU0z5eO9U+UHfRPon/0j4SUdQ+GNTSPlBT1D6OmdE+/EDTPufY
0z6StNI+SQzUPqBc1T5fq9E+90fVPkYm0z7N0dM+2CXUPv7R0T5Xf9U+5lzWPjiA1D4cXNQ+
L4rSPpdf0z6DH9Q+BRHWPj3y1D7KpNM+PZbUPrIs1T767tQ+sZTRPo1K1D74RNQ+X+jUPtVH
1D6A9tM+gL3WPr0Y0z5OxtI+ZV7UPnAh1j4E1NQ+2qPUPg==</AssayYData></Step><Step><CommonData><SampleLocation>1</SampleLocation><SampleID></SampleID><SampleGroup></SampleGroup><SampleInfo></SampleInfo><SampleRow>H</SampleRow><SamplePlate>1</SamplePlate><WellType>BUFFER</WellType><Concentration>-1</Concentration><ConcentrationUnits>µg/ml</ConcentrationUnits><MolarConcentration>-1</MolarConcentration><MolarConcUnits>nM</MolarConcUnits><MolecularWeight>-1</MolecularWeight><Temperature>25</Temperature><StartTime>6050278</StartTime><AssayTime>60</AssayTime></CommonData><FlowRate>1000</FlowRate><StepType>BASELINE</StepType><StepName>Baseline</StepName><StepStatus>OK</StepStatus><ActualTime>60.006</ActualTime><CycleTime>0.2</CycleTime><AssayXData Points="300">VP/5RLIF+kQhDPpEhxL6RO4Y+kRUH/pEuiX6RCEs+kSHMvpE7jj6RFQ/+kS6RfpEIUz6RIdS
+kTuWPpEVF/6RLpl+kQhbPpEh3L6RO54+kRUf/pEw4X6RCGM+kSHkvpE7pj6RFSf+kS6pfpE
Iaz6RIey+kT+uPpEVL/6RLrF+kQhzPpEh9L6RPbY+kRU3/pEuuX6RCHs+kSH8vpE7vj6RFT/
+kS6BftEIQz7RIcS+0TuGPtEVB/7RLol+0QhLPtEhzL7RO44+0RUP/tEukX7RCFM+0SHUvtE
7lj7RFRf+0S6ZftEIWz7RIdy+0TuePtEVH/7RLqF+0QhjPtEh5L7RO6Y+0SNn/tEuqX7RCGs
+0SHsvtE7rj7RFS/+0S6xftEIcz7RIfS+0Tu2PtEVN/7RLrl+0Qh7PtEh/L7RO74+0RU//tE
ugX8RCEM/ESHEvxE7hj8RFQf/ES6JfxEISz8RH8y/ETuOPxEVD/8RLpF/EQhTPxEh1L8RO5Y
/ERUX/xEumX8RCFs/ESPcvxE7nj8RFR//ES6hfxEIYz8RIeS/ETumPxEVJ/8RLql/EQZrPxE
h7L8RO64/ERUv/xEusX8RBnM/ESH0vxE7tj8REzf/ES65fxEIez8RIfy/ETu+PxEVP/8RLoF
/UQhDP1EhxL9RO4Y/URUH/1EuiX9RBks/USHMv1E7jj9REw//US6Rf1EIUz9RIdS/UTuWP1E
VF/9RLpl/UQhbP1Eh3L9RO54/URUf/1Ew4X9RCGM/USHkv1E7pj9RFSf/US6pf1EIaz9RH+y
/UTuuP1EVL/9RLrF/UQhzP1Ef9L9RO7Y/URU3/1EuuX9RBns/USH8v1E5fj9RFT//US6Bf5E
IQz+RIcS/kTlGP5Enh/+RLol/kQhLP5EhzL+RO44/kRUP/5EukX+RBlM/kR/Uv5E7lj+RFRf
/kS6Zf5EIWz+RIdy/kTleP5EVH/+RLqF/kQhjP5Eh5L+RBeZ/kRUn/5EuqX+RCGs/kSHsv5E
7rj+RFS//kS6xf5EIcz+RIfS/kTl2P5EVN/+RLrl/kQh7P5Eh/L+RAb5/kRU//5EugX/RCEM
/0R/Ev9EaBn/RFQf/0SyJf9EGSz/RIcy/0TuOP9EVD//RLJF/0QZTP9Eh1L/RO5Y/0RUX/9E
smX/RCFs/0SHcv9E5Xj/RFR//0S6hf9EIYz/RIeS/0TumP9EVJ//RLql/0QhrP9Eh7L/ROW4
/0RUv/9EusX/RCHM/0SH0v9E7tj/RFTf/0S65f9EIez/RIfy/0Tl+P9EVP//RN4CAEURBgBF
QAkARXMMAEWqDwBF3hIARQ0WAEVEGQBFcxwARaofAEXaIgBFDSYARUQpAEV3LABFqi8ARd4y
AEURNgBFRDkARXc8AEWqPwBF2kIARRFGAEVESQBFd0wARapPAEXaUgBFEVYARURZAEV3XABF
ql8ARdpiAEUNZgBFQGkARXdsAEWqbwBF3nIARRV2AEVAeQBFd3wARap/AEXeggBFEYYARUSJ
AEV3jABFqo8ARd6SAEURlgBFRJkARXecAEWqnwBF3qIARRGmAEVEqQBFc6wARaqvAEXesgBF
EbYARUS5AEWQvABF</AssayXData><AssayYData Points="300">rerTPh+P0z6aOtM+QxTUPhpi1D7Wd9Y+vszUPlV71D7L4NM++lHUPvvj1j7OgdM+eV3WPhr1
1T6GOtY+Pv3UPonB1D4YXNQ+WZ/TPk1o1j6SRtM+vgrUPp3L0z5GrtU+MkrVPi+91T521Nc+
vubUPlro1z6FO9Q+nj3WPgoi1T6QadU+8XPWPrgf2D64itY+7i/WPoMl1T4319M+8inYPkYi
1T67kdU+jf3UPgct1z5EDdU+u8fVPto81T6RQNY+labWPmsS1j4DPtg+jGrUPgrj1z4QYNU+
XPTWPj0d1z7xZdg+MubWPlGn1T5+69U+NubVPuYZ1D7Ytdc+I4bXPmN71T6h69c+ZLfVPpKt
1T6k/tY+kZPWPppI1j68odY+cojYPp2X1j4rvtQ+Wm7XPr+W1z5JetY+iJrWPnhC1z5RkdM+
KurVPob+1T7bP9g+Y83WPqE61z5Qw9Y+XRHWPlq+1z7AYdg+mlDYPm/X1T5KRNg+vADWPsxu
1T4bb9c+lMDWPgbH1j6PEdY+9M7WPi2h1j4eP9c+CdTYPs8u1T6/lNY+UjrXPkiO1z5GWtk+
yQDXPl1V1j6OgtU+hBDYPqaF1j54Ntg+4F3XPitK2D4p3tU+zB7YPgw+1j5GAdg+c9jUPiDn
1j5gdNc+kD/XPlmM1z60xNc+vvXZPhfA1z65Pdo+fejXPsg92T4TVdY+HVjZPg+z1j43Ddg+
C+vWPv482j5+PNg+HTHbPoj51z4eSdg+aHLXPm891j6G6tg+VO/ZPsxy2T6gZ9g+S9rYPvGK
1T6zhdo+M/bWPn1i1z4u6dc+/ibYPuCq2T51RNc+xL3WPoq71j7Jdtk+Ra7ZPpnq2j5u1dk+
HwXYPgfg2D4Dy9c+TnzYPqv62j7bs9g+oH3XPpDq2T4xDNo+Cx/ZPm2s1T5zxtg+YWDZPgwP
3D4wltc+rVbYPoWZ2T5Yu9o+CEDZPoIL2D5RQdk+2fXXPiGr1j6r7Nk+/QfYPqxT2j5fTdg+
4BrZPs211z6aJdo+US/WPlfY2D4IO9g+ltfZPhkY2T4rNNk+2DjYPhgW3D4istg+vF3bPgyo
2T5Ydtk+S8LXPizc2T6pfdc+EUDdPtvC2T55nNk+HzvZPomb2j41Tto+NtHZPiat2T6Q5No+
PZjXPg3l2j4Mltk+LtzYPsu22T7wado+PC/YPvbJ2T57E9o+i63aPgZ82j4oo9s+ZQTZPs61
2j540dg+omjaPtvh2j6cPNo+ZvzaPqVn2j4GHtc+apTXPrnv2T6AfNg+SYDaPjRK2z4EG9k+
dCHdPiz22T6DUtg+G33aPpqk2z4F99s+uFHZPlLi2T4nAdk+I5raPuLo2j7bkdo++MTaPjqf
2T5gy9s+wqDaPrlf2T7iSdo+LLLYPn4r2z4mN9w+H/vYPt342j5acdk+w2/ZPqcJ2z47m9s+
UMvcPiHQ2z6Zcds+sG/bPn143T6jFNs+jQDbPjm52D6Jq9s+TAfcPrAP2z4Fxtk+jh7bPiRw
2j6349w+ZdnbPpBn2z41w90+7F/bPrsJ2z5Bpds+PGrZPsMg3D5Hfts+Z2bePono2j6YVN0+
EK3aPo003D4qZds+</AssayYData></Step><Step><CommonData><SampleLocation>9</SampleLocation><SampleID></SampleID><SampleGroup></SampleGroup><SampleInfo></SampleInfo><SampleRow>H</SampleRow><SamplePlate>1</SamplePlate><WellType>BUFFER</WellType><Concentration>-1</Concentration><ConcentrationUnits>µg/ml</ConcentrationUnits><MolarConcentration>-1</MolarConcentration><MolarConcUnits>nM</MolarConcUnits><MolecularWeight>-1</MolecularWeight><Temperature>25</Temperature><StartTime>6118845</StartTime><AssayTime>180</AssayTime></CommonData><FlowRate>600</FlowRate><StepType>ASSOC</StepType><StepName>Association</StepName><StepStatus>OK</StepStatus><ActualTime>180</ActualTime><CycleTime>0.2</CycleTime><AssayXData Points="900">w78ARfbCAEUlxgBFXckARYzMAEXDzwBF9tIARSnWAEVd2QBFkNwARcPfAEX24gBFJeYARV3p
AEWQ7ABFv+8ARfbyAEUp9gBFYfkARZD8AEW//wBF9gIBRSUGAUVdCQFFkAwBRb8PAUX2EgFF
KRYBRWUZAUWMHAFFvx8BRfYiAUUpJgFFXSkBRYwsAUW/LwFF9jIBRSU2AUVdOQFFkDwBRb8/
AUX2QgFFKUYBRV1JAUWMTAFFw08BRfJSAUUpVgFFWVkBRZBcAUXDXwFF8mIBRSlmAUVZaQFF
jGwBRcNvAUX2cgFFJXYBRV15AUWMfAFFv38BRfaCAUUphgFFXYkBRZCMAUW/jwFF8pIBRSWW
AUVZmQFFkJwBRb+fAUX2ogFFKaYBRVmpAUWQrAFFv68BRfayAUUltgFFWbkBRYy8AUW/vwFF
9sIBRSnGAUVdyQFFjMwBRcPPAUX20gFFKdYBRXXZAUWQ3AFFv98BRfbiAUUl5gFFXekBRZDs
AUXD7wFF8vIBRSn2AUVd+QFFjPwBRb//AUX2AgJFKQYCRVkJAkWMDAJFww8CRfYSAkUpFgJF
WRkCRYwcAkXDHwJF8iICRSUmAkVZKQJFkCwCRb8vAkXyMgJFJTYCRV05AkWMPAJFwz8CRfZC
AkUpRgJFXUkCRZBMAkXDTwJF8lICRSVWAkVZWQJFkFwCRcNfAkXyYgJFKWYCRV1pAkWMbAJF
v28CRfJyAkUldgJFWXkCRYx8AkW/fwJF9oICRSWGAkVZiQJFkIwCRb+PAkX2kgJFKZYCRVmZ
AkWQnAJFw58CRfKiAkUppgJFXakCRYysAkXDrwJF8rICRSm2AkVZuQJFkLwCRcO/AkXywgJF
KcYCRVjJAkWozAJFv88CRfLSAkUl1gJFXdkCRYzcAkW/3wJF8uICRSXmAkVY6QJFkOwCRcPv
AkXy8gJFKfYCRVj5AkWM/AJFv/8CRfYCA0UpBgNFWAkDRbUMA0XDDwNF8hIDRSUWA0VYGQNF
kBwDRcMfA0X2IgNFKSYDRV0pA0WMLANFvy8DRfIyA0UpNgNFXTkDRYw8A0W/PwNF8kIDRSVG
A0VYSQNFkEwDRb9PA0XyUgNFJVYDRVhZA0WMXANFv18DRfJiA0UlZgNFWGkDRYxsA0W/bwNF
9nIDRSV2A0VYeQNFjHwDRdN/A0X2ggNFJYYDRViJA0WMjANFv48DRfaSA0UllgNFWJkDRZCc
A0XDnwNF9qIDRSmmA0VYqQNFkKwDRb+vA0XysgNFJbYDRVi5A0WMvANFv78DRfbCA0XexgNF
XckDRYzMA0W/zwNF8tIDRSXWA0VY2QNFjNwDRb/fA0Xy4gNFJeYDRVjpA0WQ7ANFv+8DRfby
A0Up9gNFXfkDRYz8A0W//wNF8gIERSUGBEVdCQRFjAwERcMPBEXyEgRFJRYERVgZBEWQHARF
wx8ERfIiBEUlJgRFWCkERYwsBEW/LwRF8jIERSU2BEVdOQRFjDwERb8/BEXyQgRFJUYERVhJ
BEWMTARFJVAERfZSBEUlVgRFWFkERYxcBEW/XwRF8mIERSlmBEVYaQRFkGwERb9vBEXycgRF
JXYERW15BEWMfARFv38ERfKCBEUlhgRFXYkERYyMBEW/jwRF8pIERSWWBEVYmQRFjJwERb+f
BEXyogRFKaYERV2pBEWMrARFw68ERfKyBEUptgRFWLkERYy8BEW/vwRF9sIERSXGBEVYyQRF
jMwERb/PBEX20gRFJdYERVjZBEWM3ARFv98ERfLiBEUl5gRFu+kERYzsBEXD7wRF8vIERSn2
BEVY+QRFjPwERb//BEXyAgVFJQYFRVgJBUWMDAVF1w8FRfYSBUUlFgVFWBkFRYwcBUW/HwVF
8iIFRSkmBUVYKQVFkCwFRcMvBUXyMgVFJTYFRVg5BUWMPAVFvz8FRfJCBUUpRgVFWEkFRYxM
BUW/TwVF8lIFRSVWBUVYWQVFjFwFRb9fBUXyYgVFJWYFRVhpBUWQbAVFv28FRQJzBUUldgVF
XXkFRZB8BUW/fwVF8oIFRSWGBUVYiQVFkIwFRb+PBUXykgVFJZYFRViZBUWMnAVFv58FRfKi
BUUlpgVFWKkFRZCsBUW/rwVF9rIFRSm2BUVYuQVFjLwFRb+/BUXywgVFKcYFRVjJBUWQzAVF
v88FRfLSBUUp1gVFWNkFRYzcBUW/3wVF8uIFRSXmBUVY6QVFjOwFRb/vBUXy8gVFJfYFRVj5
BUWM/AVFv/8FRfICBkUpBgZFWAkGRfYMBkXDDwZF8hIGRSUWBkVYGQZFjBwGRb8fBkXyIgZF
JSYGRVgpBkWMLAZFvy8GRfYyBkU2NgZFWDkGRYw8BkW/PwZF8kIGRSVGBkVYSQZFjEwGRb9P
BkX6UgZFSlYGRVhZBkWMXAZFw18GRfZiBkUlZgZFWGkGRYxsBkW/bwZF8nIGRSl2BkVYeQZF
kHwGRb9/BkXyggZFJYYGRViJBkWMjAZFv48GRfKSBkUplgZFWJkGRYycBkW/nwZF8qIGRaim
BkVYqQZFjKwGRcOvBkXysgZFJbYGRVi5BkWQvAZFv78GRfLCBkUlxgZFXckGRYzMBkXDzwZF
8tIGRSXWBkVY2QZFjNwGRc/fBkXy4gZFKeYGRVjpBkWQ7AZFw+8GRfLyBkUl9gZFWPkGRYz8
BkW//wZF8gIHRSUGB0VYCQdFjAwHRb8PB0XyEgdFKRYHRVgZB0WMHAdFvx8HRfYiB0UpJgdF
XSkHRZAsB0W/LwdF9jIHRSk2B0VdOQdFjDwHRb8/B0XyQgdFKUYHRVhJB0WMTAdFw08HRfZS
B0UlVgdFWFkHRZBcB0XDXwdF9mIHRSVmB0VYaQdFjGwHRcNvB0X2cgdFKXYHRV15B0WQfAdF
w38HRfaCB0UphgdFXYkHRZSMB0XDjwdF9pIHRSmWB0VdmQdFkJwHRcOfB0X2ogdFKaYHRV2p
B0WQrAdFw68HRfayB0UptgdFXbkHRZC8B0XDvwdF9sIHRSnGB0VdyQdFvcwHRcPPB0X20gdF
KdYHRV3ZB0WQ3AdFw98HRfbiB0Up5gdFXekHRZDsB0XD7wdF9vIHRSn2B0Vd+QdFkPwHRcP/
B0X2AghFKQYIRV0JCEWQDAhFvw8IRQ8TCEUpFghFXRkIRZAcCEXDHwhF8iIIRSkmCEVdKQhF
kCwIRcMvCEX2MghFKTYIRV05CEWQPAhFwz8IRfZCCEUpRghFWEkIRZBMCEXDTwhF9lIIRSlW
CEVdWQhFkFwIRcNfCEX2YghFKWYIRV1pCEWQbAhFw28IRfZyCEUpdghFWHkIRZB8CEXDfwhF
9oIIRSmGCEVYiQhFkIwIRcOPCEX2kghFJZYIRV2ZCEWQnAhFw58IRfaiCEUppghFXakIRZCs
CEXDrwhF9rIIRSm2CEVduQhFkLwIRcO/CEX6wghFKcYIRV3JCEWQzAhFw88IRfLSCEUp1ghF
XdkIRZDcCEXD3whF9uIIRSnmCEVd6QhF1ewIRcPvCEX28ghFKfYIRV35CEWQ/AhFw/8IRfYC
CUUpBglFXQkJRfIMCUXDDwlF9hIJRSkWCUVYGQlFkBwJRcMfCUX2IglFKSYJRVgpCUWQLAlF
wy8JRfYyCUUpNglFXTkJRZA8CUXDPwlF9kIJRSlGCUVdSQlFkEwJRcNPCUX2UglFKVYJRV1Z
CUWMXAlFv18JRfZiCUUpZglFXWkJRZBsCUXDbwlF9nIJRSV2CUVdeQlFkHwJRcN/CUX2gglF
KYYJRV2JCUWQjAlFw48JRfaSCUUplglFXZkJRZCcCUXDnwlF9qIJRSmmCUVdqQlFkKwJRb+v
CUX2sglFKbYJRVi5CUWQvAlFw78JRfbCCUUpxglFXckJRZDMCUXDzwlF9tIJRSXWCUVY2QlF
kNwJRcPfCUX24glFKeYJRV3pCUWQ7AlFw+8JRfbyCUUp9glFXfkJRZD8CUXD/wlF9gIKRSkG
CkVdCQpFkAwKRcMPCkX2EgpFKRYKRVgZCkWQHApFwx8KRfIiCkUlJgpFXSkKRYwsCkXDLwpF
9jIKRSk2CkVdOQpFkDwKRcM/CkXyQgpFKUYKRV1JCkWMTApFw08KRfZSCkUpVgpFXVkKRZBc
CkXDXwpF9mIKRSlmCkVYaQpFkGwKRb9vCkX2cgpFKXYKRV15CkWQfApFw38KRfaCCkUphgpF
XYkKRZCMCkW/jwpF8pIKRSmWCkVYmQpFkJwKRb+fCkX2ogpFKaYKRVipCkWQrApFv68KRfay
CkUptgpFXbkKRZC8CkXDvwpF9sIKRSXGCkVdyQpFkMwKRcPPCkXy0gpFKdYKRVjZCkWM3ApF
DeAKRfbiCkUp5gpFWOkKRZDsCkW/7wpF+vIKRSn2CkVd+QpFkPwKRb//CkX2AgtFKQYLRV0J
C0WMDAtFww8LRfYSC0UpFgtFXRkLRZAcC0XDHwtF9iILRSUmC0VYKQtFkCwLRcMvC0XyMgtF
KTYLRVg5C0WQPAtFvz8LRfZCC0UpRgtFXUkLRYxMC0XDTwtF9lILRSlWC0VdWQtFkFwLRcNf
C0X2YgtFJWYLRWFpC0WQbAtFw28LRfZyC0UpdgtFXXkLRZB8C0XDfwtF8oILRbmGC0VYiQtF
jIwLRcOPC0X2kgtFKZYLRViZC0WMnAtFw58LRfaiC0UppgtFWKkLRZCsC0W/rwtF8rILRSm2
C0VduQtFkLwLRb+/C0XywgtFKcYLRV3JC0WQzAtFw88LRRPTC0Up1gtFXdkLRZDcC0XD3wtF
9uILRSnmC0VY6QtFjOwLRcPvC0X28gtFJfYLRVj5C0WQ/AtF</AssayXData><AssayYData Points="900">lPDVPiuv1z4LA9w+pUfcPmMV2z4+tts+6FHaPr1v2j62Tts+qMjbPu4V3D71/9o+WobaPiYS
2z4o2dw+WyTbPnJs3D71tt0+1yLePu5i2z4jods+tMXcPo5M3T4o0d8+IhvcPgCq3j5EJd0+
lc/dPlIE3j7jOtw+FDXfPtHy3j5TIt0+rFXdPp8F3j6omN4+6JzdPq/y3j50R94+xwbfPk/E
3j4sYd4+qjHfPvEb3j6zf90+Ge/ePuxv3j6QNt4+91jgPvZ43D4VId4+gxXhPk1e4T5FPeA+
BFDdPoBD3T5x790+WAXfPq7O3T73yeA+FjfdPhqd3z4zbOA+k1/gPlh93z52Pd8+iRvfPlZh
3T7Rd94+bhjePpom4D7K9N8+/UndPmHh4T7Kkd4+vWHcPmB13T4iTN8+KrHePlxr4D4O/uA+
RLLhPnqo3j7EyOI++3zgPqsC4D4rUuA+kbfgPkxf3j6GzuA+++vdPoLU4D4jMOE+S2ziPu6b
4T6G5OM+AiLgPqDP3j59DOA+BBHePia84D7l9eA+QpbhPhR64D7rhd8+LlPfPueY4D5BsuA+
cCbgPrLx4D5UEuI+/m7gPmu54j6uweA+IbzgPihR4T7K3OM+4IvgPmIm4T7hLOE+dAHiPmET
4T5kpuA+TKDfPquV4T7KWOI+bOvgPqK94D4vq+A+10HhPhkG4T4mQd8+AS/gPhe44D6T5uE+
LsPePnoS4z6IDeE+NH7hPo8t4j4jbuA+i1rhPoEx4j6qzuE+inDiPtsm4z5epuA+T6ziPpcC
5D7SPuI+vRvgPlVV4j5Ck+I+AZ/hPlWU4z7etOI+SsHiPmep4T7VouE+6U/jPlTn4T443+E+
DXTiPtd64z6nB+M+iqHhPrzx4j7O5eA+USziPhlo4j5XjuE+h8fkPj+e4T4o2d8+jTzlPihm
4T73ZuM+BUbjPkMc4j6OHOM+/mvjPmnd4z4vHeE+rsPePm+I4j5zo+A+A3/iPsFa4D7k6uI+
ddnhPvO14T6Yo+E+c8HjPgc94j7THeE+TpXiPjEG5D5jF+Q+o3PjPqJh4z5TjOM+gq/gPhMb
4z7Rt+E+hq7jPlJE5T7Gw+I+rBfjPn565T4kAuI+4W/jPqvP4j4JD+M+3o/iPgJe5D7Ro+M+
6i/jPsIY4T4veeQ+8+zkPswJ4z45SeU+0h3iPnbr4j4nBec+lADkPlsr5T6TJuI+hALmPqjW
4z5Dy+M+hxDhPh4u5D6EdOU+zx7lPkC35D6N6uQ+EgrjPv3k4j4r4+Q+UNrkPilE4z5+++Q+
SHLkPo6p4z6ESOQ+jZHiPqRw5D4DxOI+najjPsdC4T6sieQ+O9vjPscs5D6C4uM+PRLkPuF9
5j6SH+Q+hZnjPnNL4j7fZeU+gI/lPiFH5T6QLOU+cPjiPl5Q5j4zPOQ+2+vlPui24z6t5+Q+
xBzlPp7Q4j6icuQ+m13kPiBJ4z4BiuU+J2nlPvOg5D624uQ+2DDlPkz55D4mpOI+x03nPjCr
5j51r+E+YXTnPmiM5T5gMuU++/HmPjIi4z4a9eQ+XW/lPnDF4z5VmOQ+57PlPrk95D7th+I+
hiblPuuA5T6dN+U+1ajlPmG+5D7K7uY+rJ3mPuCC5T66D+U+Gf/jPv6l5D5qY+Y+1qXjPqiS
5D5Niec+gFLnPqcJ4z62YeQ+P9noPuh06D5QveU+r6zjPl9j5T4b4eQ+Q5HnPoKS5j7pH+Y+
Id7nPo445D7xPeY+W5HnPmdF6D5uTec+BdHnPij95D7FYuQ+VWTmPleo5j5I0uU+8hDlPlBa
5T4BDOQ+iLPnPii65T45LuQ+6LXnPl2H4z6Vveg+6vrlPq7f5D582eQ+eJLlPmQw5z59p+U+
YQ/nPhZo5T60wOU++/PnPsQW6D72YuU+V07nPuIb5j5qs+c+IWHoPvGR5T4QcOg+DqjjPnty
5z4nz+c+pGfmPn+55j4VVuc+0gHoPlCG5j4cIuc+ElbkPt385z4eReg+a+voPv985j4lTuU+
yY3nPmkN6D4os+U+5WjmPm/v5j5G0eg+YQfkPrB55T4Muug+a3TmPgAI5j5cc+c+wAXoPl4B
5z4ayec+YpbmPvxS5T5kWuY+lRToPszS5z7Cueg+GL3lPt3A5D4Gjuc+2tTnPrB35T45jeg+
83vnPoxa5j76Luk+hL7mPteL5z5/fOY+z47mPhQ36D4OyuU+cXnlPjbj5j6L6eU+SVbnPnT3
5z4i1eU++VznPmG76D50xOc+7MnmPrCe5j47e+g+JlznPgq45j66i+g+ZG7lPgm85j4l4Ok+
1InqPv6m5z7Educ+VojnPubv5z5Sc+c+2brnPtFj5T4mpek+9M7nPjG66j7oc+g+/ZXoPiVn
5z57D+k+aAHmPpWh5z6V3eg+S6HlPruE6j61buc+CarlPr6I5T4Eruk+Pj/pPhkI6j5mVug+
JsbnPopV5z5heeg+FSPpPv3K6j6Iy+k+DgToPrhO5z5fFuk+7ojoPmXM6D5lP+g+AJ3mPhkW
6z5G7ec+I7LoPtlc6z7eCuo+zy7pPmuU6T5G/Ok+oKfrPhbQ6D6qn+g+ReLmPj/t6D7rMek+
znnqPvsY6T4q0ug+5qvpPnZL6D4TQeg+ZovpPpKK6z7A7ek+VKDoPt+V6D51Tuk+GQTpPmZn
6z5XoOg+HZHoPhdw6D5AS+o+OqTpPj276T68euw+nNDqPrao6D5vjeg+CIPnPq9d6j6hO+o+
STHrPmiZ6T49Luo+tt7pPgT75z4MWuk+ayLoPteB6z5nP+g+GP7nPuvW6T4Pbus+QsXqPhXB
6T6QYe0+Ig/oPs235z45MOo+cb3qPkgf6z49aus+8mnrPpIz6T76Puo+kP/oPjDL6D5tzeg+
H9LpPuEl6T7NzOk+WannPonJ6D580ug+pejpPqKr6D7iDOo+gLfqPsWM6D6EJOo+pUvqPk9e
6T6nZek+Z2XoPgOF6T6pd+k+TlrqPl486T4T8+s+sUXpPjMl6j5nfug+2qjqPsKQ6D7dj+k+
oZHpPhWz6z7+2+k+IjfpPktJ6T64s+w+rNXpPmKV6D7gnuo+Sv7oPliO6D6HQes+ElbrPrNx
6T7DL+o+K6rqPjuy6T4GZeo+LIzoPpq96j76tes+/UrpPp1F6z4tkOc+WwnpPlxY6z53Vek+
+4XpPjEG6z5GxOk+dvHpPlMb6T5iYOs+SO/pPnYO6z7WZes+42zrPhE76D5xr+o+RUzqPrvE
6j5CQug+pY3tPjbw6j6c+Ok+lnTpPlPP6T7Gj+s+pKrqPr4H6z7mDOs+dOXqPpfL7D5Jsuo+
bYbrPgeC7D4jjuo+FRPsPmPY6j690+c+BKjrPjmj6z4Pt+k+0QvsPsn66j6mXes+jXjqPiQW
6z4HH+w+CDPrPo/I6z6fbuo+JYrqPtxW6z7vsOk+zlXsPqDL6z5Wu+o+GW/rPpMr7D46Oew+
T+joPhzF6j4zv+k+CJvqPr6L6D5AQuk+qsPpPjEZ6j7esO0+zTXsPsWb6T6zquo+uVrqPnpF
7D67T+w+HS/sPnNP6D4v6Ok+mpnrPp+47T6Zces+AbXsPggN7T57/us+9InsPslm6j6ioeo+
HBzsPreW7D656es+XBXsPoOE6z5fX+s+aFjrPsK56j5Oue0+hYDsPjCQ6z6kh+g+E9bsPh9a
6z5/dug+JQjsPlZp7T4JLe0+4IfqPoNs7D4Svuk+6ursPkZ96z6Y5eo+CQrrPsVc6T7INuw+
61LrPimt6z5obew+R6LrPsuv7D6Lnuw+JonqPtV97T4ULug+iDnrPqxQ6z6IZ+w+q5nsPmVE
7T5z3es+0tTrPpTi6j6fcOs+B0fsPo8W6z4jA+s+dzjrPtrx7T5PP+w+8xPtPpIX6j7nwOs+
D9rsPuaq6z6Kbuw+YvTsPnV87D4Cp+s+5orqPjUk7D40N+0+mmzrPlRU6z68kOo+qifrPjs/
7D6WIes+hV3tPrnP7D6Shu0+RlbqPlTk6z6GOuo+G1nsPre06z43oO4+eD3tPj4u7D77Ae0+
RczqPtsZ7z7AO+w+oJjsPjLo6j7AUO0+t87rPkcy7D7AaOw+L7rtPqGX6z4lXe0+j4PrPhJw
7j55zOk+Aw/sPssQ7T6kR+w+wsvqPmCT6z5dBO0+BajsPs3Y7D6Hlew+v+3rPgyY7T4n2Ok+
WbLtPpwH7T4F8e0+E67vPpYI7T4PQOw+yobuPgrS6z7M8Os+RCrvPmL97D71Tuw+D73tPhzL
7D5YyOo+9EztPpbg7T55A+w+f4PtPmNX7T5o7+w+QBDrPlq67j78U+4+iHvrPpi87j6qS+4+
kWruPqFK6z7xZe0+JDTvPo7E7j5FTu0+0DDvPtiY6j7IKu0+AEDtPugQ7j4X3e0+M73tPueJ
7j5obuo+iZDtPvXj7T6FA+8+ND7tPtYB7z7dqew+fRvuPoCC6T4hR+8+52zsPlc56z51He0+
A07vPnv46z6EuPA+hk7tPlPu7D7uLO0+hI7rPkxo7j58Nu0+am7tPuZr7j4Jp+0+pg3uPiv+
7T4os+w+jgLuPsJ27D7Bku8+trXuPty+7T6qe+4+E2HvPmJl7j6lxus+ZfvuPmkh7j5tj+8+
KlfyPrvB7j5xAe4+zAnsPteH7j7hqOw+fpbtPpzs7j5zm+0+LU7tPshs7T5W1PA+UyjuPtV3
8D6p5e0+6//uPv4P7j63E+8+Vu7sPiIr7D7spe4+lNDwPuBm7D6c5es+v1jwPn8B7j7gH+0+
X8LqPo6a7T5guu0+fRHvPjPR7T7JOe0+L8btPuQi7z65RO0+</AssayYData></Step><Step><CommonData><SampleLocation>1</SampleLocation><SampleID></SampleID><SampleGroup></SampleGroup><SampleInfo></SampleInfo><SampleRow>H</SampleRow><SamplePlate>1</SamplePlate><WellType>BUFFER</WellType><Concentration>-1</Concentration><ConcentrationUnits>µg/ml</ConcentrationUnits><MolarConcentration>-1</MolarConcentration><MolarConcUnits>nM</MolarConcUnits><MolecularWeight>-1</MolecularWeight><Temperature>25</Temperature><StartTime>6307333</StartTime><AssayTime>180</AssayTime></CommonData><FlowRate>600</FlowRate><StepType>DISASSOC</StepType><StepName>Dissociation</StepName><StepStatus>OK</StepStatus><ActualTime>179.999</ActualTime><CycleTime>0.2</CycleTime><AssayXData Points="900">w/8LRfYCDEUpBgxFXQkMRZAMDEXDDwxF9hIMRSkWDEVdGQxFkBwMRcMfDEXyIgxFKSYMRV0p
DEWQLAxFvy8MRfYyDEUpNgxFXTkMRZw8DEXDPwxF9kIMRSlGDEVdSQxFkEwMRcNPDEX2UgxF
KVYMRV1ZDEWMXAxFw18MRfZiDEUpZgxFWWkMRZBsDEW/bwxF9nIMRSl2DEVdeQxFkHwMRcN/
DEX2ggxFKYYMRV2JDEWQjAxFw48MRfKSDEUllgxFWZkMRYycDEXDnwxF9qIMRSmmDEVdqQxF
kKwMRcOvDEXysgxFKbYMRV25DEWQvAxFw78MRfLCDEUpxgxFXckMRZDMDEXDzwxF9tIMRSnW
DEVd2QxFjNwMRcPfDEXy4gxFKeYMRV3pDEWM7AxFw+8MRfbyDEUp9gxFWfkMRZD8DEXD/wxF
9gINRSkGDUVdCQ1FkAwNRcMPDUX2Eg1FKRYNRV0ZDUWMHA1Fwx8NRfYiDUUpJg1FWSkNRYws
DUXDLw1F8jINRSk2DUVdOQ1FjDwNRb8/DUX2Qg1FKUYNRV1JDUWMTA1Fv08NRfZSDUUlVg1F
WVkNRYxcDUXDXw1F9mINRSVmDUVdaQ1FkGwNRcNvDUXycg1FKXYNRVl5DUWQfA1Fv38NRfKC
DUUphg1FXYkNRZCMDUXDjw1F8pINRSmWDUVdmQ1FkJwNRcOfDUXyog1FJaYNRVmpDUWQrA1F
v68NRfayDUUptg1FXbkNRYy8DUXDvw1F+sINRSnGDUVdyQ1FkMwNRb/PDUXy0g1FKdYNRVnZ
DUWM3A1Fv98NRfLiDUUp5g1FWekNRZDsDUXD7w1F9vINRSX2DUVd+Q1FkPwNRb//DUXyAg5F
KQYORWUJDkWMDA5Fww8ORfYSDkUpFg5FXRkORYwcDkW/Hw5F8iIORSUmDkVdKQ5FjCwORcMv
DkX2Mg5FKTYORVg5DkWMPA5Fvz8ORfZCDkUlRg5FWEkORYxMDkXDTw5F9lIORSlWDkVdWQ5F
kFwORcNfDkXyYg5FJWYORV1pDkWQbA5Fv28ORfJyDkUpdg5FXXkORZB8DkXDfw5FF4MORSWG
DkVdiQ5FkIwORcOPDkXykg5FJZYORViZDkWQnA5Fv58ORfKiDkUppg5FXakORYysDkXDrw5F
PLMORSW2DkVYuQ5FjLwORcO/DkX2wg5FKcYORV3JDkWMzA5Fv88ORfbSDkUl1g5FXdkORZDc
DkW/3w5F9uIORSnmDkVd6Q5FjOwORb/vDkX28g5FKfYORV35DkWM/A5Fv/8ORfICD0UlBg9F
XQkPRYwMD0W/Dw9F9hIPRSkWD0VdGQ9FkBwPRb8fD0X2Ig9FJSYPRVgpD0WQLA9Fwy8PRfYy
D0UpNg9FXTkPRYw8D0XDPw9F8kIPRSlGD0VdSQ9F0UwPRb9PD0XyUg9FJVYPRVhZD0WQXA9F
w18PRfZiD0UlZg9FWGkPRZBsD0W/bw9F9nIPRSl2D0VYeQ9FjHwPRb9/D0Xygg9FJYYPRViJ
D0WQjA9Fv48PRfKSD0Uplg9FWJkPRYycD0W/nw9F8qIPRSmmD0VYqQ9FjKwPRb+vD0X2sg9F
JbYPRV25D0WMvA9Fw78PRfLCD0Uuxg9FXckPRYzMD0W/zw9F9tIPRSnWD0VY2Q9FkNwPRb/f
D0X24g9FJeYPRVjpD0WM7A9Fw+8PRfLyD0Up9g9FXfkPRZD8D0XD/w9F8gIQRSkGEEVYCRBF
jAwQRcMPEEXyEhBFJRYQRV0ZEEWMHBBFwx8QRfIiEEUlJhBFXSkQRYwsEEXLLxBF8jIQRSU2
EEVYORBFjDwQRb8/EEX2QhBFJUYQRVhJEEWMTBBFw08QRfZSEEUlVhBFWFkQRYxcEEXDXxBF
8mIQRSlmEEVYaRBFjGwQRRVwEEXychBFKXYQRVh5EEWQfBBFv38QRfaCEEUlhhBFXYkQRaSM
EEXDjxBF9pIQRSWWEEVdmRBFjJwQRcOfEEXyohBFKaYQRVipEEWMrBBFv68QRfayEEUlthBF
WLkQRYy8EEW/vxBF8sIQRSXGEEVYyRBFkMwQRb/PEEXy0hBFJdYQRVjZEEWM3BBFw98QRfLi
EEUl5hBFXekQRYzsEEXD7xBF9vIQRSX2EEVx+RBFjPwQRcP/EEX2AhFFKQYRRcMJEUWMDBFF
ww8RRfYSEUU2FhFFWBkRRYwcEUW/HxFF8iIRRSUmEUVdKRFFjCwRRb8vEUXyMhFFJTYRRVg5
EUWMPBFFwz8RRfJCEUWgRhFFWEkRRYxMEUXDTxFF9lIRRSVWEUVYWRFFjFwRRb9fEUXyYhFF
JWYRRVhpEUWMbBFFw28RRfJyEUUldhFFXXkRRYx8EUW/fxFF9oIRRSmGEUVYiRFFkIwRRcOP
EUUHkxFFKZYRRViZEUWMnBFFw58RRfKiEUUlphFFWKkRRYysEUW/rxFF8rIRRSm2EUV5uRFF
kLwRRb+/EUXywhFFJcYRRVjJEUWMzBFFv88RRfLSEUUl1hFFWNkRRYzcEUW/3xFF9uIRRSXm
EUVd6RFFjOwRRb/vEUXy8hFFKfYRRVj5EUWM/BFFv/8RRfICEkUlBhJFWAkSRaQMEkW/DxJF
8hISRSUWEkVdGRJFjBwSRb8fEkXyIhJFJSYSRVgpEkWQLBJFvy8SRfYyEkUlNhJFWDkSRYw8
EkW/PxJF8kISRSVGEkVYSRJFjEwSRcNPEkX2UhJFJVYSRVhZEkWMXBJFw18SRfJiEkUlZhJF
WGkSRYxsEkW/bxJF8nISRSV2EkVYeRJFjHwSRb9/EkXyghJFVoYSRViJEkWMjBJFw48SRfKS
EkUplhJFXZkSRYycEkW/nxJF8qISRSWmEkVYqRJFjKwSRcOvEkX2shJFRrYSRVi5EkWMvBJF
v78SRfLCEkUlxhJFWMkSRYzMEkW/zxJF9tISRSXWEkVY2RJFlNwSRb/fEkXy4hJFJeYSRVjp
EkWM7BJFw+8SRfbyEkUp9hJFWPkSRYz8EkW//xJF8gITRSUGE0VYCRNFjAwTRb8PE0XyEhNF
JRYTRV0ZE0WMHBNFvx8TRfIiE0UlJhNFWCkTRZQsE0W/LxNF8jITRSk2E0VYORNFkDwTRb8/
E0X2QhNFJUYTRVhJE0WMTBNFw08TRfJSE0UpVhNFWFkTRYxcE0W/XxNF8mITRS5mE0VYaRNF
jGwTRcNvE0XychNFJXYTRVh5E0WMfBNFv38TRfKCE0UphhNFXYkTRZCME0XDjxNF8pITRSmW
E0VdmRNFjJwTRb+fE0XyohNFKaYTRV2pE0WMrBNFw68TRfKyE0UlthNFXbkTRYy8E0XDvxNF
8sITRYzGE0VdyRNFkMwTRcPPE0X20hNFKdYTRV3ZE0WQ3BNFw98TRfriE0Up5hNFXekTRZDs
E0XD7xNF9vITRSn2E0Vd+RNFkPwTRcP/E0X2AhRFKQYURV0JFEWQDBRFww8URfYSFEUpFhRF
XRkURZAcFEXDHxRF9iIURSkmFEVdKRRFkCwURcMvFEX2MhRFKTYURV05FEWQPBRFwz8URfZC
FEUpRhRFXUkURZBMFEXDTxRF9lIURSlWFEVdWRRFkFwURcNfFEX2YhRFKWYURV1pFEWQbBRF
w28URfZyFEUpdhRFXXkURYx8FEXDfxRF9oIURSmGFEVdiRRFkIwURcOPFEX2khRFKZYURWGZ
FEWQnBRFw58URfaiFEUpphRFXakURZCsFEXDrxRF9rIURSm2FEVduRRFkLwURcO/FEX2whRF
KcYURV3JFEWQzBRFw88URfbSFEUp1hRFXdkURZDcFEXD3xRF9uIURSnmFEVd6RRFkOwURcPv
FEX28hRFKfYURV35FEWQ/BRFw/8URfYCFUUpBhVFXQkVRZAMFUW/DxVF9hIVRSUWFUVdGRVF
kBwVRcMfFUXyIhVFKSYVRV0pFUWQLBVFwy8VRfYyFUUpNhVFXTkVRYw8FUXDPxVFJ0MVRSVG
FUVdSRVFkEwVRcNPFUX2UhVFKVYVRV1ZFUWQXBVFw18VRfZiFUUpZhVFXWkVRZBsFUXDbxVF
9nIVRSl2FUVdeRVFkHwVRcN/FUX2ghVFJYYVRV2JFUW1jBVFw48VRfaSFUUplhVFXZkVRZCc
FUXDnxVF9qIVRSmmFUVdqRVFkKwVRcOvFUX2shVFKbYVRVi5FUWMvBVFv78VRfLCFUUpxhVF
XckVRZDMFUXDzxVF9tIVRSnWFUVY2RVFmNwVRcPfFUX24hVFJeYVRV3pFUWQ7BVFw+8VRfby
FUUp9hVFXfkVRZD8FUXD/xVF9gIWRSkGFkVdCRZFkAwWRcMPFkX2EhZFJRYWRV0ZFkWQHBZF
wx8WRfYiFkUpJhZFXSkWRZAsFkXDLxZF9jIWRVI2FkVdORZFkDwWRcM/FkX2QhZFKUYWRV1J
FkWMTBZFw08WRfZSFkUpVhZFXVkWRZBcFkXDXxZF9mIWRV9mFkVdaRZFkGwWRcNvFkX2chZF
KXYWRV15FkWQfBZFv38WRQuDFkUphhZFXYkWRZCMFkXDjxZF9pIWRSmWFkVYmRZFkJwWRcOf
FkXyohZFKaYWRV2pFkWQrBZFv68WRfayFkUpthZFXbkWRYy8FkXTvxZF8sIWRSnGFkVdyRZF
jMwWRcPPFkX20hZFKdYWRV3ZFkWM3BZFw98WRfLiFkUp5hZFXekWRYzsFkXD7xZF8vIWRSn2
FkVY+RZFjPwWReD/FkX2AhdFKQYXRV0JF0WMDBdFvw8XRfISF0UpFhdFXRkXRYwcF0XDHxdF
9iIXRSkmF0VdKRdFkCwXRcMvF0X2MhdFJTYXRV05F0WMPBdF</AssayXData><AssayYData Points="900">AcboPpIP6j7Ixuk+RQLrPiVh6T5Di+o+AMDpPlbO6j62Hes+wo3qPsRH6z4e2+o+ztnqPlXn
6z5tMOw+yajpPkPG6z5cVOw+7o/sPtni7D5TJuo+RuvsPtRN6j6yHOs+pG/rPmW66j4yQe0+
oF7rPsQp6T4lSOs+ognsPuFo6j4wxeo+lCXqPnZE6j5R4es+vWXqPiex7T5T6eo+HuPtPhkC
7D4De+o+/hvsPi6Q6j60Vew+I23sPkyB6z6j1+o+PmfsPkns6z52W+k+8brpPlnR6T6pV+w+
VHfqPvEL6z765ek+b/HrPtdh6z6dTuo+IaXqPtDF6z6C9Ok+aVXrPpF96z708+w+HdbrPr3q
6z5YdOw+MoztPrC06j5bCus+mF3pPuFd6z42u+o+PQTtPoJw6z6ZNOk+0//rPpfs7D4ll+s+
qobqPsQM7T4kROs+RkXqPhI86z5qKus+VMvqPgOd6z6gFus+m6HrPpIq6z4vEew+6TbtPkHs
7D6DsOo+xIfrPnx76j7WKes+cRnsPuaE6z7leew+5NfrPqtv7T5nEuw+5brtPhxZ6z6bhes+
1IHpPm2Y6z749uo+0WHsPj//7T6Z2+w+PnLrPg/O6T6PMus+sn3sPgR86z4z9uo+pTDrPqPA
6z49Leo+Ij/qPtOs6j6oPek+T57qPsi96j4voOw+GC7qPp786T4oKOo++HLqPkne6z6C/+g+
lJrrPiQ+6j6Xf+g+snTuPoOr7D68fOk+nsLqPl9k7D4ltOs+FTfsPp+A7D4+fuo+v7PqPhk9
6z4Pguk+Og3sPlNG6j4dres+idjqPrLY6T7xEO0+uQ7rPuVJ7D47Zu0+PEnrPl457j54huw+
bkHqPsv96j6F1Oo+8pzqPiQy7T6cHOo+fLnqPnNB7D7xJus+zJnsPhVa6z4nvOw++ZDsPtKt
6j4kAOs+ZbzsPj0a7T4Aieo+enPrPo5E6T61+Ok+lRTsPgJD7j4YUuo+EDzrPp1w6z4EiOk+
kATtPm1n7D5zJOs+9sTpPnP47T5yauk+VbnqPlOd7T6fOOo+tXrqPjc16z6Cxew+Ao7pPi6P
7D5TRu0+Y9nrPvbq6z6a6+o+D73tPviq6j7Fpus+g+LqPqTn7T6JG+o+LJXrPjVA6T7iSes+
oxztPofo6T6xZ+s+cITsPhlf6j6S1+s+pWnsPhOC6j7yE+s+iRbqPqfR6z74U+w+DkbrPvf+
7D4YJew+UZzrPkPV7T58w+w+HBvsPjxN6j4bOuw+n1XtPmsj6z5E7Ok+k9PrPq1F6z5+vus+
Zy/rPkse7T4aYew+TDHrPtJv6z7aXeg+Qj/qPm/46z6VZuw+HxjpPoC/6z6uF+s+b/7qPr92
7j6v9Oo+kfbuPuXn6T5Apes+Nh/sPhYi7T5lQeo+e0LrPp916T7+vOk+tuDsPrHV6j6NYu4+
Sp/sPqk67D4Znus+2CXrPohf6j5uEew+yFztPgQB7T5BZ+w+lErtPlUm7D58Sew+elzsPkYw
6z6ClOs+GcntPh0t6j7BEu0+sQLrPm+67T6hNu0+L6LsPv8O7D52MOw+V2ftPpIE6z53aO0+
bFPtPgZi6z65pOo+1NfsPi+N7D53Few+WDvsPqLW6z4Vcuw+xcbqPlDr6z7WBeo+s+frPstn
7D4ydOs+tAjtPmni7j7EA+w+t5XrPsSE6z459Ow+FurqPohO7T4czus+/evqPsh/7D4jO+w+
TzTuPq9d6j4lDO0+y5PsPj7T7D4bSeo+Yt/rPvwQ7D7htOs+I2DrPqWF6z72f+s+6CfrPsh7
7j63+u0+vIzpPlnk7D6eG+s+ROrrPlL26j4dUOw+WezuPvnB7D5/tuw+6CHtPlM66j7nGOw+
1cnsPuby6D4SIes+xuXtPm946z7LGOs+0oDrPnqs6z5PdOs+5hHrPv4u7D7TIuw+qYXsPiSH
7D5HA+w+iIfpPuIS7j46y+w+Z97rPv6k6z4zePA+M3PrPn956z62Yuw+e9ntPuy66z4SpOo+
pc7sPpVv7j6w/+w+YfDqPhCr6z4eoes+A1zrPr/a6z62UOw+kBjtPlkE7D5hIOo+q1nrPrgr
7D6tEfA+zqftPlmu7D63Oew+CePuPqIV7T5xNuw+RSPtPtxn6z48qe0+4QruPlE47D5zquo+
KSLrPvPX6z7iee0+lMPsPh1t7D4U4uo+8M7qPvcA7T5PHuw+Ja3rPnIl7j56fOw+NsruPnZM
7T4cfus+RV3tPujT7D4huO0+3ULsPnjm6z4msu0+z5/sPqZe7j4hv+8+AynwPm1m7T7d2+w+
BirtPm4z7T5C5+s+p7TtPkGm7T6n0+4+eDvrPs5A7j7PA+4+/WDsPuxd7D4Gsuw+io3tPqwY
7j4akOw+6NLtPsUi7j4WJe8+kA/tPrjg7T7Q4us+cqfsPr9R7D63Dew+UrHsPkkX7j5tWe0+
iFbuPoQ57T6BO+w+TBLsPmhX7T6ELO4++n/tPinQ7T7HZuw+d+DtPgc07D6LVes+6cXtPmvI
7j6Tm+w+S0PuPi0J7D7gqes+lkfsPv9+7D5rU+0+lTPuPiH47T4sXew+5KPuPlQg7z4voO0+
+N/tPg/z6j7DEu0+IhbtPrZ+7T6vAO8+75DvPkO57T5uSe4+sDPtPsoh7j7m6Os+vWTtPuJR
7j6E3O0+x8fuPm2W6z5/yO4+egHwPjnJ6z50Me0+KqDrPpw67j6yNuw+hzPtPh8w7D7r8Ow+
aPrtPvaM7z6hOes+0e/sPrIZ7D4D6ew+FkrsPqji6j7am+4+MUXuPuTJ7D5BVe8+kTbtPrTd
7D4Eh+0+OBTvPrry7T402O4+8j7uPsKx7j7VH+4+RRvtPmL+7j6Amu8+3N7sPvnF7D4Av+4+
WhPuPie47j5hzuw+XXvwPvI97z6HXew+/RTtPrXy7T7TOe4+f7zvPpV27j5PfO4+m6HuPtzr
7z773Os+m17vPsoo7T6KV+0+bWntPjyb7z5mSe0+S6nrPq4w7T4Fiuw+7yHwPlaR7D7lA+8+
QrDvPs6S7j4Wlu0+9l/sPgt48D6AZuw+EPTsPiLm7T51hu0++GztPrzM7j6q9O4+jTTuPoot
6z44oe0+9jfrPq+g7z6BMe8+4t3sPtEU7j5P++s+WGfsPgZg7T7o9+8+hm3uPtui7T5Truw+
jhLuPjCA7T76mO0+35vvPhKc7z7Zxuw+ZSnwPp2p7T7uoe4+oKfvPp2v7T7j4O8+OJrtPt9G
7j7YIe8+WaHuPkWq7D53YO4+FdDuPiRF7j4lsO8+BqnvPm7R7D5FQe4+1vvtPry06z5X/+0+
Q6ftPrud7j60NO4+OfPuPtRI7j68M+w+eCztPlHc7T6tkuw+TrLsPgw07j7She4++9buPktk
7j4hnO4+dnPuPtcf7D6AT+4+L3PuPib/7z4lnO4+Si7uPhBf7T4OJe4+yj7vPoHd7j6Nbe8+
XbXsPnP/7j69HO8+kJbwPgxc7T7pte4+dBbuPloE7j7zx+0+2SbwPtn66z5JN+4+BBzxPoz1
7D5jhO0+8irtPgfM7T5Ape4+H6zvPoNN7z4XxO0+9QvtPvZ07j6sjOs+YqHxPnYk7T50SO0+
LV7tPjit7j6RUu4+GibvPjES7D6LS/A+pOzuPolm7T5wKO0+IJLtPikl7z6foe8+KZHuPl/P
7T6tfPA+faPvPgcT7D6W6+8+pfDuPoVR7T65DvA+IPXuPoao7T7QY+4+Z7/tPlG+7T65me4+
V2LvPtba7D4jv+0+8GvuPlxj8T5I4+8+m/7tPnR87z6pRe8+72btPtN37j5FVvE+lUTuPu56
7T5LM+8+SaLwPis28D4Ide4+xOXsPiLG7T4ypfA+wPvsPo0a8T4Mtuw+UFvtPpsz7T6YS/A+
1XruPmnX8T6fs+0+jWfvPhty8D5fp+8+fGnvPvLR7z4OJO0+mrDtPn2l7D5eRO8+FUPwPsVW
8D5xPu8+P5DsPgn37D7lYO4+IIrvPjAy7T6Ree8+KofvPu2A8T72Ie4+YTztPoqP7j7IMPA+
pqHtPg1x7j5ruO0+NiXwPsER7T5w7O0+q3bvPsjW7j4x2u8+jFbtPr8B7z6TH+4+pq/wPpOi
7z5LZO0+pY3wPhJ87j5Neu4+gQrvPtxL7j7NS/A+KDvtPrij7j61ru4+j6bvPppx7D5UsO8+
p8fsPii57T6aHe4+xNzsPoV+7T7Aju0+MmTvPjrl7z5tiu0+ypvuPgzX7j5BiOw+XlrvPsNQ
7j73+PE+qJ7tPubv7z6L++8+oIXtPsFV8T4XXu4+0jfwPvTX6j6p2+0+HujtPmWh7j673e0+
qnTuPube7j4M+u4+ITftPtvK8T6MOO4+nXfuPlI57z6QyO4+gDzuPkFa8D6LKu8+K8zxPrOg
7j5xaew+YLTvPsY68T7gtu8+cGLtPs8a8D6lqe4+0+LvPnSL7z42j+8+0f/tPtBX7z4jxu4+
EEnvPgpj8T5hdvE+8KvxPoOP7z5UE/A+SzjwPpOs7z484ew+0OvuPkfR7j7pC/A+tc/vPs8m
7j7yHfA+pXDvPsbE8D6vdu0+gwLuPn5Y8D4e8+8+5N/uPtQU7j7k0u0+g/DuPkVa7z4LKu8+
Mu3vPsa47z4mHfA+WaLwPg6x7z6X4u8+KLnwPqSC7j72TPA+Ma7vPuDJ7z4opPE+gSvwPrZ1
7j5uQu0+mAfvPv/77z5DLe8+wMTvPiP87j6s6/E+D4zvPrFt8D47FO8+GFXvPrrv8D7VpvM+
+LvtPr647z7gse0+RIjxPpDD7j7uY+4+re3vPs9K7z74N+8+</AssayYData></Step><Step><CommonData><SampleLocation>11</SampleLocation><SampleID></SampleID><SampleGroup></SampleGroup><SampleInfo></SampleInfo><SampleRow>H</SampleRow><SamplePlate>1</SamplePlate><WellType>REGENERATION</WellType><Concentration>-1</Concentration><ConcentrationUnits>µg/ml</ConcentrationUnits><MolarConcentration>-1</MolarConcentration><MolarConcUnits>nM</MolarConcUnits><MolecularWeight>-1</MolecularWeight><Temperature>25</Temperature><StartTime>6496691</StartTime><AssayTime>5</AssayTime></CommonData><FlowRate>1000</FlowRate><StepType>KREGENERATION</StepType><StepName>Regeneration</StepName><StepStatus>OK</StepStatus><ActualTime>4.99907</ActualTime><CycleTime>0.2</CycleTime><AssayXData Points="25">vz8XRfJCF0UhRhdFYUkXRYhMF0W7TxdF7lIXRSFWF0VVWRdFjFwXRbtfF0XuYhdFJWYXRVVp
F0WIbBdFv28XRe5yF0UhdhdFaXkXRYh8F0W7fxdF7oIXRSWGF0VViRdFiIwXRQ==</AssayXData><AssayYData Points="25">dDIMwEbHGsAqGyHAncUlwPFiKcAyJizAEn4uwHGYMMBKgTLA+e4zwBWsNcAVBDfAR/g3wFM6
OcAGXzrAaBc7wDcYPMDc0TzAO9I9wGjNPsC7yT7A3pc/wEHzP8BJnUDALupAwA==</AssayYData></Step><Step><CommonData><SampleLocation>12</SampleLocation><SampleID></SampleID><SampleGroup></SampleGroup><SampleInfo></SampleInfo><SampleRow>H</SampleRow><SamplePlate>1</SamplePlate><WellType>BUFFER</WellType><Concentration>-1</Concentration><ConcentrationUnits>µg/ml</ConcentrationUnits><MolarConcentration>-1</MolarConcentration><MolarConcUnits>nM</MolarConcUnits><MolecularWeight>-1</MolecularWeight><Temperature>25</Temperature><StartTime>6512749</StartTime><AssayTime>5</AssayTime></CommonData><FlowRate>1000</FlowRate><StepType>KREGENERATION</StepType><StepName>Regeneration</StepName><StepStatus>OK</StepStatus><ActualTime>5.00005</ActualTime><CycleTime>0.2</CycleTime><AssayXData Points="25">u48XRe6SF0UdlhdFVZkXRYScF0W7nxdF7qIXRR2mF0VRqRdFhKwXRbevF0XushdFIbYXRVW5
F0WIvBdFu78XRerCF0UdxhdFUckXRYjMF0XDzxdF7tIXRSHWF0VV2RdFiNwXRQ==</AssayXData><AssayYData Points="25">0902PgjkQT54YVY+F/1vPloegD4Vc4Y+RfqKPlD8kD6GIJQ+0v+XPlMKmz7kkp0+y/KiPlPg
pD4t16U+g4mqPkhjqz4U4qw+z3+vPoYhrz4rPLE+r9iyPnM9tD6aTrU+ka61Pg==</AssayYData></Step><Step><CommonData><SampleLocation>11</SampleLocation><SampleID></SampleID><SampleGroup></SampleGroup><SampleInfo></SampleInfo><SampleRow>H</SampleRow><SamplePlate>1</SamplePlate><WellType>REGENERATION</WellType><Concentration>-1</Concentration><ConcentrationUnits>µg/ml</ConcentrationUnits><MolarConcentration>-1</MolarConcentration><MolarConcUnits>nM</MolarConcUnits><MolecularWeight>-1</MolecularWeight><Temperature>25</Temperature><StartTime>6528835</StartTime><AssayTime>5</AssayTime></CommonData><FlowRate>1000</FlowRate><StepType>KREGENERATION</StepType><StepName>Regeneration</StepName><StepStatus>OK</StepStatus><ActualTime>5.00005</ActualTime><CycleTime>0.2</CycleTime><AssayXData Points="25">vN8XRe/iF0Ui5hdFVukXRYXsF0W87xdF7/IXRSL2F0VW+RdFifwXRbj/F0XvAhhFIgYYRVYJ
GEWJDBhFvA8YResSGEUiFhhFUhkYRYkcGEW8HxhF7yIYRSImGEVWKRhFiSwYRQ==</AssayXData><AssayYData Points="25">LYMiwNW7LsAeKDPAXx42wDESOMCJlznAJyw7wLiPPMAfij3AU4U+wHhwP8Ck0T/AzqtAwHx0
QcBO40HAWllCwA3ZQsBXBEPAhbZDwPg/RMDw7UTAtwJFwDFSRcDFjkXAQ8JFwA==</AssayYData></Step><Step><CommonData><SampleLocation>12</SampleLocation><SampleID></SampleID><SampleGroup></SampleGroup><SampleInfo></SampleInfo><SampleRow>H</SampleRow><SamplePlate>1</SamplePlate><WellType>BUFFER</WellType><Concentration>-1</Concentration><ConcentrationUnits>µg/ml</ConcentrationUnits><MolarConcentration>-1</MolarConcentration><MolarConcUnits>nM</MolarConcUnits><MolecularWeight>-1</MolecularWeight><Temperature>25</Temperature><StartTime>6544928</StartTime><AssayTime>5</AssayTime></CommonData><FlowRate>1000</FlowRate><StepType>KREGENERATION</StepType><StepName>Regeneration</StepName><StepStatus>OK</StepStatus><ActualTime>4.99907</ActualTime><CycleTime>0.2</CycleTime><AssayXData Points="25">vC8YRe8yGEUiNhhFVjkYRYk8GEW8PxhF70IYRSJGGEVSSRhFiUwYRbxPGEXrUhhFHlYYRVZZ
GEWFXBhFvF8YRetiGEUeZhhFVmkYRYlsGEW8bxhF63IYRR52GEVSeRhFhXwYRQ==</AssayXData><AssayYData Points="25">QhdLPkE/WT6HaXs+JWOHPlCgjT7CrJQ+mQGbPgV4oD7udKQ+7werPtXArD6xaK8+kEixPh5a
tT5EULY+gRK7PjyouT458L4+OEq+Ph2Ivz4rVMM+U3TCPqEPxT4NpsY+gdfGPg==</AssayYData></Step><Step><CommonData><SampleLocation>11</SampleLocation><SampleID></SampleID><SampleGroup></SampleGroup><SampleInfo></SampleInfo><SampleRow>H</SampleRow><SamplePlate>1</SamplePlate><WellType>REGENERATION</WellType><Concentration>-1</Concentration><ConcentrationUnits>µg/ml</ConcentrationUnits><MolarConcentration>-1</MolarConcentration><MolarConcUnits>nM</MolarConcUnits><MolecularWeight>-1</MolecularWeight><Temperature>25</Temperature><StartTime>6561029</StartTime><AssayTime>5</AssayTime></CommonData><FlowRate>1000</FlowRate><StepType>KREGENERATION</StepType><StepName>Regeneration</StepName><StepStatus>OK</StepStatus><ActualTime>4.99907</ActualTime><CycleTime>0.2</CycleTime><AssayXData Points="25">uH8YReuCGEUehhhFVokYRYWMGEW0jxhF55IYRR6WGEVqmRhFhZwYRbifGEXrohhFGqYYRVKp
GEWFrBhFuK8YReuyGEUethhFTrkYRYW8GEW4vxhF68IYRR7GGEVSyRhFgcwYRQ==</AssayXData><AssayYData Points="25">rC8lwL47MMCdZzTAclE3wP08OcDBljrA/p07wEjnPMDC+z3Asq0+wHnKP8Cp6j/Au8hAwP9s
QcB2wUHAO6VCwKAEQ8D8V0PA5udDwMJRRMB2cUTAW4dEwHwaRcAYa0XALYpFwA==</AssayYData></Step><Step><CommonData><SampleLocation>12</SampleLocation><SampleID></SampleID><SampleGroup></SampleGroup><SampleInfo></SampleInfo><SampleRow>H</SampleRow><SamplePlate>1</SamplePlate><WellType>BUFFER</WellType><Concentration>-1</Concentration><ConcentrationUnits>µg/ml</ConcentrationUnits><MolarConcentration>-1</MolarConcentration><MolarConcUnits>nM</MolarConcUnits><MolecularWeight>-1</MolecularWeight><Temperature>25</Temperature><StartTime>6577257</StartTime><AssayTime>5</AssayTime></CommonData><FlowRate>1000</FlowRate><StepType>KREGENERATION</StepType><StepName>Regeneration</StepName><StepStatus>OK</StepStatus><ActualTime>4.99907</ActualTime><CycleTime>0.2</CycleTime><AssayXData Points="25">tM8YRePSGEUa1hhFStkYRX3cGEW03xhF4+IYRRrmGEVK6RhFgewYRbDvGEXj8hhFGvYYRUr5
GEWB/BhFsP8YReMCGUUWBhlFTgkZRX0MGUWwDxlF5xIZRRYWGUVKGRlFfRwZRQ==</AssayXData><AssayYData Points="25">Ufp5Ps2ChT7XgpA+X1+ePhKfqD4FXas+w5azPrkBtj4DdLs+1k/CPvuUwz7YJ8c+pAHIPptr
zD7Sms4+qyjOPvny0T5hK9c+TyHXPvCy2j4h09k+1jXbPgOc3D6gQt8+1U7ePg==</AssayYData></Step><Step><CommonData><SampleLocation>1</SampleLocation><SampleID></SampleID><SampleGroup></SampleGroup><SampleInfo></SampleInfo><SampleRow>H</SampleRow><SamplePlate>1</SamplePlate><WellType>BUFFER</WellType><Concentration>-1</Concentration><ConcentrationUnits>µg/ml</ConcentrationUnits><MolarConcentration>-1</MolarConcentration><MolarConcUnits>nM</MolarConcUnits><MolecularWeight>-1</MolecularWeight><Temperature>25</Temperature><StartTime>6591968</StartTime><AssayTime>60</AssayTime></CommonData><FlowRate>1000</FlowRate><StepType>BASELINE</StepType><StepName>Baseline</StepName><StepStatus>OK</StepStatus><ActualTime>59.9991</ActualTime><CycleTime>0.2</CycleTime><AssayXData Points="300">sB8ZReMiGUUSJhlFSikZRX0sGUWsLxlF3zIZRRY2GUVKORlFeTwZRbA/GUXjQhlFFkYZRUpJ
GUV9TBlFsE8ZReNSGUUWVhlFRlkZRX1cGUWwXxlF42IZRRJmGUVKaRlFfWwZRbBvGUXjchlF
FnYZRUp5GUV9fBlFsH8ZReOCGUUWhhlFSokZRX2MGUWwjxlF35IZRRaWGUVKmRlFfZwZRayf
GUXjohlFEqYZRUapGUV9rBlFsK8ZReOyGUUSthlFSrkZRXm8GUWwvxlF48IZRRLGGUVuyRlF
fcwZRbDPGUXj0hlFFtYZRUrZGUV93BlFsN8ZRePiGUUS5hlFSukZRX3sGUWw7xlF3/IZRRb2
GUVK+RlFefwZRaz/GUXjAhpFFgYaRUoJGkV5DBpFsA8aRd8SGkUSFhpFShkaRXkcGkWwHxpF
3yIaRRYmGkVKKRpFeSwaRbAvGkXjMhpFFjYaRUY5GkV9PBpFsD8aRd9CGkUWRhpFRkkaRX1M
GkWsTxpF41IaRRZWGkVKWRpFfVwaRaxfGkXjYhpFFmYaRUppGkV9bBpFrG8aRQhzGkUSdhpF
SnkaRX18GkWwfxpF44IaRRaGGkVKiRpFfYwaRbCPGkXjkhpFFpYaRUqZGkV9nBpFsJ8aReOi
GkUWphpFSqkaRXmsGkWwrxpF47IaRRa2GkVuuRpFebwaRbC/GkXjwhpFFsYaRUrJGkV9zBpF
rM8aRePSGkUW1hpFStkaRXncGkWw3xpF3+IaRRLmGkVK6RpFeewaRbDvGkXf8hpFEvYaRUb5
GkV9/BpFsP8aRe8CG0UWBhtFSgkbRXkMG0WwDxtF3xIbRRYWG0VKGRtFeRwbRbAfG0XfIhtF
FiYbRUUpG0V5LBtFsC8bReMyG0UWNhtFSjkbRXk8G0WwPxtF30IbRRZGG0VFSRtFeUwbRbBP
G0XfUhtFFlYbRUpZG0V9XBtFrF8bRd9iG0USZhtFSmkbRX1sG0WwbxtF43IbRRZ2G0VKeRtF
eXwbRdF/G0XjghtFEoYbRUWJG0V9jBtFsI8bReOSG0USlhtFRZkbRXmcG0WwnxtF46IbRRKm
G0VKqRtFeawbRayvG0XjshtFFrYbRUW5G0V5vBtFsL8bRePCG0UWxhtFSskbRX3MG0WwzxtF
39IbRRLWG0VK2RtFfdwbRazfG0Xj4htFEuYbRUXpG0V97BtFrO8bRePyG0UW9htFRfkbRXn8
G0Ws/xtF4wIcRRYGHEVFCRxFeQwcRawPHEXfEhxFFhYcRUUZHEV9HBxFrB8cRd8iHEUSJhxF
SikcRXksHEWsLxxF3zIcRRY2HEVKORxFfTwcRbA/HEXjQhxFEkYcRUVJHEV9TBxFrE8cReNS
HEUWVhxFRVkcRX1cHEWwXxxF42IcRRZmHEVFaRxFfWwcRbBvHEXfchxFFnYcRUV5HEV5fBxF
sH8cRd+CHEUWhhxFRYkcRXmMHEWwjxxF45IcRVyWHEVKmRxFeZwcRayfHEXjohxFEqYcRUWp
HEV5rBxFrK8cReOyHEUSthxFSrkcRXm8HEWsvxxF38IcRRbGHEVKyRxFecwcRazPHEXj0hxF
EtYcRUXZHEV53BxF</AssayXData><AssayYData Points="300">nTvmPuwh5D5hB+k+WvnpPiuV6T7Hweo+7ffpPuw46j4XLuw+osPsPlqu7D41wu0+d4/vPmk/
7T6WKfA+g7fuPkNX7T6fSu0+uHfuPo0Q8j6l0PE+fxHyPlqp8T5kQfE+jwzyPkPK8T5syvM+
FezwPtqP8z4UmfQ++vPxPpJ99D65hPQ+IGD0PiqS9j4Q7fM+pQ33Pp529D54A/c+ipD1Ps/R
+D7Odfg+V7r3PsWg9j4Ba/k+blz5PhJ/9z7mm/g+u4P3Prlt9z7G0/g+slP4Pos5+j4Fcfw+
2iT4PnP2+j7Gkvo+vuL3PqfN+T4/Tvs+ewr6PlSe+j4k7Ps+AXr7PrMy/D6u9/w+xEj9Pn17
+z5EJv0+AcD8PnkV/j5JY/o+iLb8PuE1/D58Hf4+R24AP49DAD9HHP0+57r+PrZ6/T6axv4+
jeAAPwxaAD8ZMAA/ZSwAP2dR/j4ydf4+3KkAP3+3/z456f8+lqP/PufSAD8TZv8+U1wBP2fO
AD/rXQA/j+AAP4BOAD8VXwE/cJEAP3B4AT+/Wf8+5skAPx/fAD/r/gA/4zYCP01mAT/LjgA/
HE8BP0h0Aj9XtAE/rGQBPy+PAT8uFgM/KGEBP0W1Aj+hfAI/74EDP6AfAz8wqgI/dlsBPzXO
Aj8LpAI/N/gBPz0iAz9DsAI/i7cBP/S7Aj9SVwM/Ig0CPxwYAz/BogI/OOoBP5Z7Aj9AwwM/
RbIDPxKlAz/qZAM/tfYDP6sEBD9sEgQ/vIkEPy1eBD/vlAI/w7wEP8AiBD/pMAQ/3bUDP+SR
Az/1wQM/ni8EP5F7BD9LwAQ/S1sEP8PYAz8ZBAU/CBkEP9cqBT/WIwQ/CGoGP2McBD/jwQU/
9qMEPwZaBT85OwQ/dxwFP60PBT9Q+gQ/d38FP3LOBD+GyAQ/I2gFP8QNBT+W2QY/3f4EP5c5
BT8SsgU//1kFPxJPBj9KNgY/qGUGPwL5BD+ZGAY/NNkFP6wQBz+VcwY/oZsFP2B2Bj+dDwc/
s3IGP56QBT/IEgY//FMGPyuuBz+aVAY/77QGP4vNBj8e5wU/VMUHP1tkBj/BiQY/X08GP9JI
BT9Jmwc/uBgHP//NBj8fEQY/8N4HP83NBj/RIgc/iWwFPzzsBj8CHQc/4gcHP6YdBz8xFwg/
oAgHP9X5Bz+KIAg/zkcHP3mZBz/Begc/TUYGPz5HBz+0Qwg/Zc4HP6YqCD8oNAc/TrUIPxvG
Bz/MaAc/v5MHPwW6CD+Cngc/fTYHP4upBj/SzQg/CRoJPxqpCD9hYwc/6eYHP+9NBz/B2wc/
QMUHP7cxBz9HTwc/t6EIPwHfCD+NBgg/+A4IP1j9CD/omAc/lTsJPyc/CD9jSAg/rmIIP5CJ
CD8nhgg/VioKP8N4CT+1mgk/1xsJP/zsCD8Tbgg/BIIIP/3oCD9h5Ag/pFkJPxPLCD8vrQg/
F2MIPw1FCD/Ycwk/ys8IPzfWCD8EfAk/IwMJP90iCT8/CQk/N5AIP2P8CT8DXQk/ymgKP34R
Cj9hGwo/r3AJPwf1CT87EQo/2vkIP9aZCj/W+Qg/1fAJP6y8CT+2Bwo/1TsKPwJLCj88FQk/
QZMKPxc3Cj8uVAo/</AssayYData></Step><Step><CommonData><SampleLocation>1</SampleLocation><SampleID></SampleID><SampleGroup></SampleGroup><SampleInfo></SampleInfo><SampleRow>H</SampleRow><SamplePlate>1</SamplePlate><WellType>BUFFER</WellType><Concentration>-1</Concentration><ConcentrationUnits>µg/ml</ConcentrationUnits><MolarConcentration>-1</MolarConcentration><MolarConcUnits>nM</MolarConcUnits><MolecularWeight>-1</MolecularWeight><Temperature>25</Temperature><StartTime>6652871</StartTime><AssayTime>80</AssayTime></CommonData><FlowRate>600</FlowRate><StepType>LOADING</StepType><StepName>Loading</StepName><StepStatus>OK</StepStatus><ActualTime>79.9991</ActualTime><CycleTime>0.2</CycleTime><AssayXData Points="400">rd8cReDiHEUT5hxFQ+kcRXbsHEWp7xxF3PIcRQ/2HEVD+RxFdvwcRa3/HEXcAh1FDwYdRUMJ
HUV2DB1FqQ8dRdwSHUUPFh1FQxkdRXYcHUWpHx1F6CIdRQ8mHUVDKR1FdiwdRa0vHUXcMh1F
DzYdRUM5HUV2PB1FrT8dRdxCHUUPRh1FQ0kdRXpMHUWpTx1F3FIdRQ9WHUVDWR1FdlwdRalf
HUXcYh1FE2YdRUNpHUV2bB1FrW8dRdxyHUUPdh1FQ3kdRXZ8HUWtfx1F3IIdRQ+GHUVDiR1F
dowdRamPHUXckh1FD5YdRUOZHUV6nB1FqZ8dRdyiHUUTph1FQ6kdRXasHUWprx1F4LIdRQ+2
HUVDuR1FdrwdRam/HUXcwh1FD8YdRUPJHUV6zB1Frc8dRdzSHUUP1h1FQ9kdRXbcHUWt3x1F
3OIdRQ/mHUVD6R1FduwdRanvHUXc8h1FD/YdRUP5HUV2/B1Fqf8dReACHkUPBh5FQwkeRXYM
HkUoEB5F3BIeRQ8WHkVDGR5FdhweRakfHkXcIh5FDyYeRUMpHkV6LB5FrS8eReAyHkUcNh5F
QzkeRXo8HkWtPx5F3EIeRQ9GHkVDSR5FdkweRalPHkXcUh5FD1YeRUNZHkV2XB5FqV8eReBi
HkUPZh5FR2keRXZsHkWpbx5F3HIeRQ92HkVDeR5FenweRal/HkXcgh5FD4YeRUOJHkWKjB5F
qY8eRdySHkUPlh5FQ5keRXacHkWpnx5F4KIeRQ+mHkVDqR5FdqweRamvHkXcsh5FD7YeRUO5
HkV2vB5Frb8eRdzCHkUPxh5FQ8keRXbMHkWpzx5F3NIeRQ/WHkVD2R5FetweRanfHkXc4h5F
D+YeRULpHkV67B5Fqe8eRdzyHkUP9h5FQvkeRXb8HkWp/x5F4AIfRRMGH0VCCR9FdgwfRakP
H0XcEh9FRRYfRUIZH0V6HB9FqR8fRdwiH0UPJh9FQikfRX4sH0WxLx9F3DIfRQ82H0VCOR9F
djwfRak/H0XcQh9FD0YfRU9JH0V2TB9FqU8fReBSH0UPVh9FR1kfRXZcH0WpXx9F4GIfRQ9m
H0VHaR9FdmwfRa1vH0Xcch9FD3YfRUJ5H0V6fB9FrX8fReCCH0UPhh9FQokfRXqMH0Wtjx9F
4JIfRQ+WH0VCmR9FepwfRa2fH0Xcoh9FD6YfRUepH0V6rB9F0q8fReCyH0UTth9FR7kfRXq8
H0Wpvx9F4MIfRRPGH0VHyR9FeswfRVXQH0Xg0h9FE9YfRUfZH0V63B9Frd8fReDiH0UT5h9F
R+kfRXrsH0Wt7x9F4PIfRRP2H0VH+R9FevwfRa3/H0XgAiBFEwYgRUcJIEV6DCBFrQ8gReAS
IEUTFiBFRxkgRXocIEWtHyBF4CIgRRMmIEVHKSBFeiwgRa0vIEXgMiBFEzYgRUc5IEV6PCBF
rT8gReBCIEUTRiBFR0kgRXpMIEWtTyBF4FIgRRNWIEWdWSBFelwgRa1fIEXgYiBFE2YgRUdp
IEV2bCBFrW8gReByIEVVdiBFR3kgRXp8IEWtfyBF4IIgRROGIEVHiSBFeowgRa2PIEXgkiBF
E5YgRUeZIEV6nCBFrZ8gReCiIEUTpiBFR6kgRXasIEWtryBF4LIgRRO2IEVHuSBFerwgRa2/
IEXgwiBFE8YgRUfJIEV6zCBFrc8gReDSIEUT1iBFR9kgRXbcIEWt3yBF4OIgRRPmIEVH6SBF
euwgRa3vIEXg8iBFE/YgRUf5IEV6/CBFrf8gReACIUUTBiFFRwkhRXoMIUWtDyFF4BIhRRMW
IUVCGSFFehwhRakfIUXgIiFFEyYhRUcpIUV6LCFFrS8hReAyIUUTNiFFRzkhRZI8IUWtPyFF
3EIhRRNGIUVHSSFFekwhRa1PIUXgUiFFE1YhRUdZIUV6XCFFqV8hReBiIUUTZiFFR2khRX5s
IUWtbyFF4HIhRRN2IUVHeSFFdnwhRa1/IUXggiFFE4YhRUeJIUV6jCFFrY8hReCSIUUPliFF
QpkhRXqcIUWtnyFF4KIhRQ+mIUVHqSFFeqwhRa2vIUXgsiFFE7YhRUK5IUV6vCFFrb8hRdzC
IUUTxiFFR8khRXrMIUWtzyFF4NIhRRPWIUVH2SFFdtwhRQ==</AssayXData><AssayYData Points="400">/uEJP6oWCj8MWgo/1JgJP9VwCT9sIwo/cBIKP+1HCT/dNQs/ZSULP+jqCj8rNgk/0fYKP0OX
Cz86rQo/8vgKP0wSCz8OtQs/Gn0KP6tCCz8zHQs/OIULP7WCCT/Fwgo/UhoKP8bACT/FHAo/
1RMLP9kBCz9hjAs/vmgJP24UCj+k/go/evYLPwYMCz85igs/ySQKP84BDD+Qsgo/hwgLP0kp
Cz/gOQs/ftIKPxDPCz9p5gs/f0kLP8omCz8z3Ao/U5ALP8RpCj90EQw/AsQLPy4oCz8CsAw/
/T4LP5M4Cz9tvAo/RKkMP2cXCz8Cmws/AtwLP7NLDD8vlAo/SZ0LP05NDD8XiQs/wuMLP0FU
DD/smgs/XSMMPzK4Cz8XEQs/+E4MP/smDD+uEgw/UmELP7qvCz9Vhgs/78QLP35DDD98CAs/
SwgMP+xTCz/LmAw/RLULP/IDDD8keA0/PcEMP3Z4DD8Ruww/nCsMPzQvDT9nvw0/E1QMP1tF
DT+fDQ0/Ld4MP38QDD8XnAs/o8kMP2vRDD/CLA0/540MP8czDD8xJAs/76oMP5OkDT+jyAs/
Q/ANPxkyDT/P3Aw/c9oNP0lpDT8VnQw/HSQNP+D5DD+MfQ0/vbcMP0jtDT+VYw0/3foNP2/C
DD8GuQw/moUNPyuWDT+YYA4/3NQNPwEODj93Vww/7t8LPxzbDT+xJA0/IdgMP4s/DT+2Ygw/
Q9MOPzD0Cz8N8Aw/27wNP8b7Cz8wHA0/oFAMP6r2DT/fDw0/YRkNP1ybDD97Sww/D4gNP10k
Dj8YNw0/7W4OPy++DT9DFA0/9UwOP3KhDD/n7A0/1YMNPzpmDj/24gw/ltQNPwlgDT/GTg0/
77sOP9uFDj94cg4/HWIOP6+XDT/b+ww/cqQOPz5jDT9FdQ0/QPYOP6BLDT852w0/EugNP6pT
Dj9HfA0/V1UOP6gYDj8dcg0/tD0OPwtPDT8vFw8/jEMOP+e2DD/CKg0/PvkOP6BADj8NOQ8/
J7gOP0ikDj9SaQ4/IlIOP8WoDj8g4Q4/IiUOP20fDz/hdA4/PVYPP2r0DT9Uew4/FXAOPxQw
Dz9Cgg4/IbAOP5hFDz/ZSw8/WWYOP6HMDT9rTQ8/Cv8OP8fsDT8AGQ8/jHMPPw2sDz9Nzg4/
CNwOP9ZjDz9TzQ4/BPwNPxl+Dz9XIg8/3dEOP5TGDz9qkA4/5f4OPyfXDz8NlQ8/an4OP3CS
Dz87mg4/3ckPP5ZhDz+rHxA/e8YOP3tzDj98iw8/hQcPP9oDED8Uqw8/WBMPP6GpDj8cpg0/
W4IPP9v2Dj/7Yw8/uSAPP93BDj+idw8/a+UOP3PsDz/jQw4/7bgOPyRwDz+/6w4/DkYPP++2
Dj+W5Q8/ckcPP5oODz/V/A8/H+EPP5BfDz+Ftw4/ewYQP6jDDz9nghA/sj8PP78VED9R8BA/
amcOP3rSDz/E6w4/VfUPP9XKDz8i7Q8/YCcPP/5sED8Lcg8/EEgPPxk0ED+R3g8//F8QPzzw
ED++pA8/2VkOP4IQDz/3OxA/jfAOP8DvDz+U2BA/V30QP3wQED+vpw8/PioRP0kjED/IHxA/
r6QPP7VHED/gtQ8/PJkPPzvMDz86qw4/EggRP637ED+HSRE/7wIQP/EcED/4wBA/ruIOPyrh
Dz9baBA/3/sQP6WkED9iUhA/CMoQP3avED/RmRA/SrMQP7NhET+wvxA/+c4QP3TqDz9t7RE/
bcUPP/0OED/5wxA/FroPPz2hED+xJBE/+PYPP4TNED8slBA/BNcQP2x7Dz8HoxA/N/MQP+G+
ED/xshE/jJEQP825ET/hFBE/1fkQP/reED/LhhE/BU4RP/hoET8l4xA/vRkQP+CoET/iQRA/
wSURP3HRET+ClBA/vfcQP9IZET8k4hA/UF0QPz6bED8UHxE/WFcRP7OVDz+q0BA/KikRP4Is
ET/0oRA/C00QP58hET+SaxE/9WwRPzQDEj9zJRI/SksRPy2NED9TbhA/HwYSP0y6ED/RlRI/
XWgRP2lZED/ThRE/siARP33cET+XFhE/4JAQP4t5ET+QnRI/kQYRP0G1ET/5+hE/kxESPzQ7
Ej9nqBE/KOAQP3yoED/CfRA/IggSP1FuEj8GjhI/qwsSPw==</AssayYData></Step><Step><CommonData><SampleLocation>1</SampleLocation><SampleID></SampleID><SampleGroup></SampleGroup><SampleInfo></SampleInfo><SampleRow>H</SampleRow><SamplePlate>1</SamplePlate><WellType>BUFFER</WellType><Concentration>-1</Concentration><ConcentrationUnits>µg/ml</ConcentrationUnits><MolarConcentration>-1</MolarConcentration><MolarConcUnits>nM</MolarConcUnits><MolecularWeight>-1</MolecularWeight><Temperature>25</Temperature><StartTime>6733834</StartTime><AssayTime>60</AssayTime></CommonData><FlowRate>1000</FlowRate><StepType>BASELINE</StepType><StepName>Baseline</StepName><StepStatus>OK</StepStatus><ActualTime>59.9991</ActualTime><CycleTime>0.2</CycleTime><AssayXData Points="300">qd8hRdjiIUUH5iFFO+khRXLsIUWh7yFF1PIhRRT2IUU/+SFFbvwhRaH/IUXYAiJFBwYiRTsJ
IkVuDCJFpQ8iRdQSIkULFiJFPxkiRXIcIkWlHyJF2CIiRQcmIkU/KSJFbiwiRaUvIkXYMiJF
BzYiRTs5IkVuPCJFoT8iRdRCIkULRiJFO0kiRW5MIkWlTyJF1FIiRQtWIkU/WSJFclwiRaFf
IkXUYiJFB2YiRT9pIkVybCJFpW8iRdhyIkUHdiJFP3kiRXJ8IkWhfyJF1IIiRQeGIkU/iSJF
bowiRaGPIkXUkiJFB5YiRTuZIkVynCJFpZ8iRdiiIkULpiJFU6kiRW6sIkWhryJF1LIiRQu2
IkVHuSJFcrwiRaG/IkXUwiJFFMYiRT/JIkVuzCJFpc8iRdjSIkUH1iJFP9kiRW7cIkWh3yJF
7eIiRQfmIkU/6SJFbuwiRaXvIkXU8iJFC/YiRTv5IkVu/CJFof8iRdQCI0ULBiNFOwkjRW4M
I0WlDyNF1BIjRQcWI0U7GSNFbhwjRaUfI0XYIiNFCyYjRTspI0VuLCNFpS8jRdQyI0UHNiNF
PzkjRW48I0WhPyNF4EIjRQtGI0U/SSNFbkwjRaFPI0XUUiNFB1YjRT9ZI0WCXCNFzl8jRdRi
I0ULZiNFO2kjRW5sI0WlbyNF1HIjRQd2I0U7eSNFbnwjRaF/I0XYgiNFC4YjRTuJI0VujCNF
pY8jRdSSI0UHliNFP5kjRXKcI0WhnyNF6aIjRQemI0U7qSNFbqwjRaWvI0U7syNFB7YjRTu5
I0VuvCNFob8jRdjCI0ULxiNFO8kjRXLMI0WhzyNF2NIjRQfWI0U72SNFbtwjRaXfI0XU4iNF
B+YjRT/pI0Vu7CNFoe8jRdTyI0UL9iNFP/kjRW78I0Wh/yNF1AIkRQsGJEU6CSRFbgwkRbEP
JEXYEiRFCxYkRToZJEVuHCRFoR8kRdgiJEULJiRFOikkRW4sJEWhLyRF1DIkRQc2JEU6OSRF
bjwkRaE/JEXUQiRFB0YkRTpJJEVyTCRFoU8kRdRSJEUHViRFOlkkRXJcJEWhXyRF1GIkRQdm
JEU6aSRFbmwkRaFvJEU6cyRFB3YkRT95JEVufCRFvn8kRdSCJEUHhiRFOokkRW6MJEW1jyRF
1JIkRQuWJEU6mSRFbpwkRaWfJEXUoiRFB6YkRTqpJEVyrCRFoa8kRdSyJEUHtiRFP7kkRW68
JEWhvyRF1MIkRSTGJEU6ySRFdswkRaHPJEXc0iRFctYkRT/ZJEVu3CRFod8kRdTiJEUH5iRF
P+kkRW7sJEWh7yRF1PIkRQf2JEU6+SRF1PwkRaX/JEXUAiVFBwYlRToJJUVuDCVFoQ8lRdQS
JUUHFiVFRxklRW4cJUWhHyVF1CIlRQcmJUU6KSVFciwlRaEvJUXUMiVFBzYlRT85JUVuPCVF
oT8lRdRCJUUHRiVFOkklRW5MJUWlTyVF2FIlRQdWJUU6WSVFblwlRbFfJUXUYiVFB2YlRTpp
JUVubCVFoW8lRdhyJUUHdiVFOnklRW58JUWlfyVF1IIlRQeGJUVLiSVFcowlRaGPJUXUkiVF
GJYlRT+ZJUVynCVF</AssayXData><AssayYData Points="300">disSP0Q2Ej8ALxI/sXoQP/DMET+OkRE/g+YRP4PUED9QyBE/Z/USP9MxEz8NPhI/MYgRP8Mq
ET93SRE/LgoTPyKxET8MaRE/fFUTP3P1ET8CfRI/nPcRPyLOET+N0xE/K3ASP9eQET9vDRI/
EvIRP4nTEj/c6xE/wFEQPwQyEj8+CxE/xggSP45cEz+wlBI/1NASP8UTEj8kUhI/Hy0TPw72
Ej/06hI/vT4RP8n1ET9vhBI/9ykTPyFsEj9GIhI/htMSPxuKET9bCRI/B9sRPxQpEz9j9hM/
i0ASP3vqEj/SohE/rz8TP/46Ej+MfBE/UjoSPydnEj8QMhM/Q1ISPy76Ej/85RI/kSYTP3vU
ET+UtxI/NMQSP/4cEz8LPRM/rVsTPyV7Ej/4lRI/EDgSPyoGEz//nxM/hbcRP8uSEj/VUhM/
CK0SP3EeEj8LkBE/sNgTP1hPEj9vshE/VtwSPyonEz9RuRI/CgUTP/AwEj//ghE/McwTP88P
Ez/oWRI/JZUSPzj1ET/5EBU/bCYTP7TkEz+XTxM/Oe0TP479Ez++mxM/7zATP2XkEz9E5hI/
lt8TP/PKEj/uPRM/TjwUP2nIEj+DiRM/9O4SP2npEz9FlhM/vdMSPxDXEj++CxM/YdQRP2BE
FD8gYhM/lCITPyL6ET8L8xI/1tYTP8GFEz/OMBI/NI0SP9NJEz/btRI/OnYSPySuEz8r0BI/
ntUSP1RjEz9asRI/XEMTP/bLEj+jnBQ/tbIRPynnEj/Z7RM/oMQTP9s4Ez+YcBI/MMQTPxfv
Ez8NuhM/cbETP8RNEz880hQ/szETP90JEz8jEBM/kbcUP1IiEz9rSxU/s74TP0rLEj8sDBM/
PgIUPwmnEj+6HxU/mSATPzZ9Ez/6gxQ/65cSP7Z3Ej9y/BM/Y6EUP3yVFD+zhxM/ejsUP/Ck
Ez/iNRQ/ljkUPwrpEj+ERRM/sLYTP8YdFD9bWRM/jckTP9ByFD/XlRQ//Z8UP0ohFD99JRU/
BLkUP4kNFT8TiRQ/TgwTP0QiFD+4wxU/Z84VP0rDEz9EzRQ/tu0TP46gFD+hzxM/orUUP/G6
FD87fRQ/rmwUP23rFD+C7RQ/NCcUP9fZEz/h4BM/e1AUPwnZEz9BkxQ/LQkVPw/hFD8ClxQ/
Du0UPzaEEz9qXRQ/uFMUP8QgFD/nFRU/KZUTP6GDFD9zVBQ/qLwTP412FD/g8RQ/ApYVP+mI
FD/hPhM/gg8VP1XQFD8j/RI/3zwUPxVaFD8yyBQ/0pwTP1bGFD+P0xM/JRcUPxSAFD8B2hU/
OjIVP15BFT9cjxQ/eiUVP34AFD/dshQ/hkEVP2Z7FT/YCBU/RskUPyqTFD+AmxQ/D+0UP1hE
FD/MwRQ/ul8VP2z1FT+QxxQ/OMAUP1MhFT+18hQ/HLgUPxbKFT9osxQ/5TwVP8hdFT9IjxQ/
jvgVPx3kFD9JihQ/6kYUP/1jFT+F0BQ/SncVP4r/FD88ORU/0C4UP8SEFD8snhU/ZU0VP0oX
Fz9cbBU/tEsUPy7SFD9WlRU/674UP/i3FD/cLhU/01MVPymNEz80ZxU/YiAVP5biFT+EXRQ/
W04VP9auFD+tIxY/</AssayYData></Step><Step><CommonData><SampleLocation>10</SampleLocation><SampleID></SampleID><SampleGroup></SampleGroup><SampleInfo></SampleInfo><SampleRow>H</SampleRow><SamplePlate>1</SamplePlate><WellType>BUFFER</WellType><Concentration>-1</Concentration><ConcentrationUnits>µg/ml</ConcentrationUnits><MolarConcentration>-1</MolarConcentration><MolarConcUnits>nM</MolarConcUnits><MolecularWeight>-1</MolecularWeight><Temperature>25</Temperature><StartTime>6802824</StartTime><AssayTime>180</AssayTime></CommonData><FlowRate>600</FlowRate><StepType>ASSOC</StepType><StepName>Association</StepName><StepStatus>OK</StepStatus><ActualTime>179.999</ActualTime><CycleTime>0.2</CycleTime><AssayXData Points="900">p58lRdKiJUUFpiVFPaklRXCsJUWfryVF0rIlRQm2JUU5uSVFcLwlRaO/JUXWwiVFBcYlRTnJ
JUVwzCVFn88lRdLSJUUF1iVFOdklRWzcJUWf3yVF0uIlRQXmJUU96SVFcOwlRaPvJUXS8iVF
CfYlRTn5JUVw/CVFn/8lRdICJkUJBiZFWQkmRWwMJkWjDyZF1hImRQkWJkU5GSZFbBwmRZ8f
JkXWIiZFCSYmRTkpJkVsLCZFoy8mRdYyJkUFNiZFOTkmRXA8JkWfPyZF1kImRQVGJkU9SSZF
cEwmRZ9PJkXSUiZFCVYmRT1ZJkVwXCZFo18mRdJiJkUJZiZFPWkmRXBsJkWnbyZF1nImRQl2
JkU5eSZFcHwmRaN/JkXWgiZFCYYmRT2JJkVwjCZFo48mRdaSJkUJliZFPZkmRXCcJkWjnyZF
1qImRQmmJkU9qSZFcKwmRaOvJkXWsiZFCbYmRT25JkVwvCZFo78mRdbCJkUJxiZFPckmRXDM
JkWjzyZF1tImRQnWJkU92SZFcNwmRaPfJkXW4iZFCeYmRT3pJkVw7CZFo+8mRdbyJkUJ9iZF
PfkmRXD8JkWj/yZF1gInRQkGJ0U9CSdFcAwnRaMPJ0XWEidFCRYnRT0ZJ0VwHCdFnx8nRdYi
J0UJJidFPSknRXAsJ0WjLydF1jInRQk2J0U9OSdFmTwnRaM/J0XWQidFCUYnRT1JJ0VwTCdF
o08nRdZSJ0UJVidFPVknRcpcJ0WjXydF1mInRQlmJ0U9aSdFcGwnRaNvJ0XWcidFCXYnRT15
J0VwfCdFo38nRdaCJ0UJhidFOYknRXCMJ0WjjydF1pInRQmWJ0U9mSdFbJwnRaOfJ0XWoidF
DqYnRT2pJ0VwrCdFn68nRdayJ0UJtidFPbknRXC8J0WjvydF1sInRSbGJ0U9ySdFcMwnRaPP
J0XW0idFCdYnRT3ZJ0Vw3CdFo98nRdbiJ0UO5idFPeknRXDsJ0Wj7ydF1vInRQn2J0U9+SdF
cPwnRaP/J0XSAihFCQYoRT0JKEVwDChFow8oRdYSKEUFFihFPRkoRXAcKEWjHyhF1iIoRQkm
KEU9KShFcCwoRaMvKEXWMihFCTYoRT05KEVwPChFoz8oRdZCKEUJRihFPUkoRXBMKEWnTyhF
1lIoRQVWKEU4WShFcFwoRatfKEXWYihFCWYoRT1pKEVsbChFo28oRdJyKEUJdihFPXkoRXB8
KEWjfyhF1oIoRQmGKEU9iShFcIwoRaOPKEXakihFCZYoRT2ZKEVwnChFo58oRdaiKEUJpihF
PakoRWysKEWjryhF1rIoRQm2KEU9uShFcLwoRaO/KEXWwihFCcYoRT3JKEVwzChFo88oRdbS
KEUJ1ihFPdkoRWzcKEWj3yhF0uIoRQnmKEU46ShFcOwoRaPvKEXW8ihFCfYoRT35KEVw/ChF
n/8oRdICKUUJBilFZgkpRXAMKUWjDylF1hIpRQkWKUU9GSlFcBwpRaMfKUXWIilFFiYpRT0p
KUVwLClFny8pRdYyKUUJNilFPTkpRWw8KUWjPylF1kIpRQlGKUU9SSlFbEwpRaNPKUXWUilF
CVYpRT1ZKUVwXClFo18pRe9iKUUJZilFOGkpRXBsKUWjbylF2nIpRQV2KUU9eSlFcHwpRaN/
KUXWgilFCYYpRTiJKUVwjClFo48pRdqSKUUJlilFPZkpRXCcKUWjnylF/6IpRQWmKUU9qSlF
bKwpRZ+vKUXWsilFBbYpRT25KUVwvClFvL8pRdbCKUUixilFPckpRWzMKUWjzylF1tIpRQXW
KUU92SlFcNwpRZ/fKUXW4ilFBeYpRTjpKUVw7ClFo+8pRdLyKUUF9ilFPfkpRWz8KUWf/ylF
0gIqRQkGKkU9CSpFcAwqRaMPKkXWEipFBRYqRTgZKkV0HCpFox8qRdIiKkUJJipFOCkqRXAs
KkWfLypF0jIqRQk2KkU9OSpFcDwqRaM/KkXWQipFCUYqRThJKkVsTCpFo08qRdZSKkUFVipF
PVkqRXBcKkWjXypF0mIqRQlmKkU9aSpFbGwqRZ9vKkXWcipFCXYqRT15KkVwfCpFo38qRdKC
KkUJhipFPYkqRWyMKkWjjypF1pIqRQmWKkU4mSpFbJwqRZ+fKkXWoipFCaYqRTipKkVwrCpF
o68qRdayKkUFtipFSbkqRWy8KkWjvypF1sIqRQnGKkU9ySpFcMwqRaPPKkXW0ipFCdYqRTjZ
KkVs3CpFo98qRdbiKkUF5ipFPekqRXDsKkWj7ypF1vIqRQn2KkU4+SpFcPwqRaP/KkXSAitF
BQYrRT0JK0VwDCtFnw8rRdISK0UJFitFPRkrRWwcK0WfHytF1iIrRQUmK0U4KStFcCwrRasv
K0XSMitFBTYrRT05K0VsPCtFoz8rRdZCK0UJRitFPUkrRWxMK0WnTytF1lIrRQlWK0U4WStF
cFwrRaNfK0XWYitFBWYrRT1pK0VwbCtFo28rRdZyK0UFditFOHkrRXB8K0WjfytF1oIrRQmG
K0U9iStFbIwrRZ+PK0XSkitFCZYrRT2ZK0VsnCtFo58rRdKiK0UJpitFPakrRXCsK0WjrytF
1rIrRQW2K0U9uStFcLwrRZ+/K0XWwitFBcYrRTjJK0VszCtFn88rRdbSK0UF1itFPdkrRXDc
K0Wf3ytF1uIrRQnmK0Wr6StFbOwrRZ/vK0XS8itFBfYrRT35K0Vs/CtFo/8rRdICLEUFBixF
PQksRWwMLEWjDyxF0hIsRQUWLEU4GSxFbBwsRaMfLEXSIixFBSYsRTgpLEVwLCxFny8sRdYy
LEUJNixFPTksRWw8LEWfPyxF2kIsRQlGLEU9SSxFcEwsRZ9PLEXSUixFBVYsRT1ZLEVsXCxF
n18sRdJiLEUFZixFOGksRWxsLEWfbyxF1nIsRQV2LEU4eSxFbHwsRZ9/LEXSgixFBYYsRTiJ
LEVsjCxFn48sRdaSLEUJlixFPZksRWycLEX1nyxF1qIsRQmmLEU9qSxFbKwsRaOvLEXWsixF
BbYsRTi5LEVwvCxFn78sRdbCLEUJxixFOMksRXTMLEWfzyxF0tIsRQnWLEU92SxFbNwsRZ/f
LEXS4ixFBeYsRT3pLEV47CxFo+8sRdLyLEUF9ixFOPksRXD8LEWj/yxF0gItRQUGLUU9CS1F
cAwtRaMPLUXWEi1FBRYtRTgZLUVwHC1Fnx8tRdIiLUUFJi1FOCktRWwsLUWfLy1F1jItRQU2
LUU4OS1FbDwtRZ8/LUXSQi1FBUYtRThJLUVsTC1Fn08tRdZSLUUFVi1FOFktRXBcLUWfXy1F
0mItRTtmLUU9aS1FcGwtRaNvLUXSci1FBXYtRT15LUVsfC1Fn38tRdaCLUUFhi1FOIktRWyM
LUWfjy1F0pItRQWWLUU9mS1FcJwtRaOfLUXSoi1FBaYtRT2pLUVsrC1Fo68tRTizLUUFti1F
PbktRWy8LUWfvy1F0sItRQnGLUU4yS1FbMwtRZ/PLUXW0i1FBdYtRT3ZLUVs3C1Fn98tRdLi
LUUJ5i1FPektRWzsLUWf7y1F0vItRQX2LUU9+S1FbPwtRaP/LUXSAi5FBQYuRT0JLkVwDC5F
ow8uRdISLkUJFi5FOBkuRWwcLkWfHy5F0iIuRQUmLkU9KS5FbCwuRZ8vLkXSMi5FBTYuRTg5
LkVsPC5Fnz8uRdZCLkUFRi5FPUkuRWxMLkWjTy5F1lIuRQlWLkU4WS5FbFwuRaNfLkXSYi5F
BWYuRThpLkVwbC5Fn28uRdJyLkVwdi5FOHkuRWx8LkWffy5F0oIuRQWGLkU4iS5FbIwuRaOP
LkXSki5FCZYuRTiZLkWZnC5Fn58uRdaiLkUFpi5FOKkuRWysLkWfry5F0rIuRQW2LkU4uS5F
bLwuRbi/LkXSwi5FBcYuRT3JLkVszC5Fn88uRdLSLkUF1i5FONkuRXDcLkWf3y5F0uIuRQnm
LkU46S5FbOwuRaPvLkXS8i5FBfYuRT35LkVs/C5FuP8uRdYCL0UJBi9FOAkvRWwML0WfDy9F
0hIvRQUWL0U4GS9FbBwvRZ8fL0XSIi9FBSYvRTgpL0VsLC9Foy8vRdIyL0UFNi9FODkvRXA8
L0WfPy9F0kIvRQVGL0U9SS9FcEwvRaNPL0XSUi9FBVYvRThZL0VsXC9Fn18vRdJiL0UFZi9F
OGkvRWxsL0Wfby9F0nIvRQV2L0U4eS9FbHwvRaN/L0XWgi9FBYYvRTiJL0VsjC9Fn48vRdKS
L0UFli9FOJkvRWycL0Wfny9F0qIvRQWmL0U9qS9FbKwvRZ+vL0XSsi9FBbYvRTi5L0VsvC9F
n78vRdLCL0UFxi9FOMkvRWzML0Wfzy9F0tIvRQnWL0U92S9FbNwvRZ/fL0U04y9FBeYvRTjp
L0Vs7C9Fn+8vRdbyL0UF9i9FOPkvRWz8L0Wf/y9F0gIwRQUGMEU4CTBFbAwwRZ8PMEXSEjBF
BRYwRT0ZMEVsHDBFnx8wRdIiMEUJJjBFOCkwRWwsMEWfLzBF0jIwRQU2MEU4OTBFbDwwRaM/
MEXSQjBFBUYwRThJMEVsTDBFn08wRdJSMEUJVjBFPVkwRXBcMEWfXzBF0mIwRQVmMEU9aTBF
cGwwRZ9vMEXScjBFBXYwRT15MEVwfDBFn38wRdaCMEUahjBFPYkwRXSMMEWfjzBF1pIwRQWW
MEU4mTBFcJwwRZ+fMEXWojBFBaYwRTipMEVsrDBFo68wRdayMEUJtjBFOLkwRXC8MEWjvzBF
1sIwRQnGMEU9yTBFcMwwRZ/PMEXa0jBFBdYwRT3ZMEVw3DBF</AssayXData><AssayYData Points="900">6pUSP5vpET/A9xE/Z4sTP6AhEz9wXBQ/2C8UP6ThEz+n6xM/7H0TP97fFT80pRQ/ILwTP24l
FT+/qhU/mEcVP4QCFT8TpRQ/ORcVP2HGFj8cwBQ/CvQWP9HhFT8MSxU/8OcVP4nIFT9n8hQ/
/IEWP/0mFj/ONBU/AiYVP7SPFj8rQBY/55sWP33CFT9hIhU/7BIWP7asFT9ijBU/+acVP+It
Fj9xVxU/jrAWP22cFT9QGhY/LhgXP9ydFj9L6hU/dz8WP/fSFT8IOBU/UJAWPwsdFj8wxhU/
06EWP8vwFT+j9hU/FsgWPx9TFz9hwBY/SOAVP9U9Fj/B9RQ/Hx4XP3vTFT/Fhxc/A6QVP1z4
FT9UThY/ABoWP9KeFj+GUBY/r+0WP/TFFj87iRY/+2cXP++EFj9llxU/lY4WPxklFz+HXxY/
YaoWPwT+Fz8jPhY/vfUXP01sFz81+RY/w20XPygJGD+sUBg/tHUWP0WzFj9eahY/kaEXPzZz
Fj/ezRY/NKkXP5ziFj/Q2xY/5wMXP9EsFj/j+hY/WFgXP1iGFj8WeRc/RvMXPwmAFz+3rRc/
5qMXP8NWFz+RJxg/fg8XP7GSFz8wSxc/g3sXP3b9Fz/1kxc/38wWP2W+Fz/XKhc/L4IXP6c0
Fz8olRc/iGkYP5d5Fz9+xRc/LQgZP80+GD+Sahg/x5oWPyVVGD/06xc/kH4XP4BaFz8gBxY/
QnAYP1bjGD88TBg/XcUXP9ZjFz9PqBc/5yQXP+5WGT/lyBc/i5AYP90nGD8Jfxg/9LwXP1jp
GD9Hzxc/L34XP1pFGD8Umxg/WIcXPxWpFz8hixc/g/4WP6U6GD80/xc/5hsYP3qBGT/xJRg/
CGsWP76XFz/dqxg/4ZUXP5i+Fz8qtRc/VI4YP3xKGT8a9xc/UhMYP+W0Fz/fhBc/1ccYPxwU
GD/Fuhg/Ue0XP6zWFz/OUBk/f8oXPx7bGD/OoBk/35gYPw9JGD8OAxg/mUYYPydwFz/7pBk/
YigYP+1ZGT8RSRc/8xwZPxTsGT+a3Bg/WswZPwpPGD+NGRk/A6kYP3t8GD/dpBk/pYgYP5U8
GT8wFBk/CYwYP4o9GT/8Fhg/ByMYP53jGD/Wlxc/15gZP+1CGT/jfhg/MX8YP5i3Fz/w+Rg/
mBkYP57XFz/poxg/hlcXP6lOGD8mDBo/ML0YP7s0GT+3nxg/zdoYP46BGj9nVxg/q7EYP7B9
GD+9Chg/6zQZP3TQGD9dKhk/0XwZP4wwGT/kVxk/Y+wXP/hJGT81ABo/l6AYP87aGD90jxg/
obQZP26BGT/W3xk/PrYYP0scGT/EQho/KkIZP3HtGD/sShk/HXoZPzhLGT99jBk/j3cYPwpK
GT+QdBo/uyAaP5R9GT9Mrxk/sbQZPwIwGj9kkBg/7e8ZPwQeGj8+Xxk/TH0ZP1AbGD+qNxg/
P/YZP+5kGj9kYxk/NNcYPyDFGD/dEBo/TrUYPwaQGT86vRk//78ZP/oLGj8Jrxk/Y5YYP951
GT9TTBg/eUIaP8oAGj+GRRs/OpAZPzDeGT+usRk/qBUZP4rFGT8n6hk/RHYZP39WGT9DKBk/
TyUaP0MfGj+5HBk/5NcZP4IEGj/84Bk/HFcYP8J5GT9x9Rg/LkwaPwnzGT/wSRk/q6cZP4SF
GT//Qhk/uZMZP97gGT9SORk/C80ZP8D+GD+LKhk/LUEZP109Gj8lBho/y6AYP5K/GT9zbxo/
VX4ZP/R9GT+4tBg/TuIZP5HRGT+kjBk/omsZPzofGz8CHho/uyYZP2/GGD92GBo/JO4ZP+4/
Gj89GRo/PywaP25MGD+Nvhk/cAwZPzJrGj/wOho/GXIZP6ZJGj9Tvxk/kAkaP0rOGj+X4hk/
y0gZPzyHGT8bWBs/VnkaP5OoGT+6CBo/GYQaP3J+Gj92VRo/sZMZP1AcGT8AgBk/o1saP8QG
Gj+GjBo/nqobPxxXGj8bTRo/QHYaPyqIGj9qshk/W4saP0TXGj+Ekxo/I9QaP/aYGj9qJBk/
0+0ZP4u/GT/v4Bk/QgwaPwa1Gj88Lhk/avUZP+BhGj8gWBo/Ml0bP/piGj+0ABs/4vYZPz0A
Gj+Whxo/8OEaP3EqGz/0axo/Ox4aPzpvGj/P6xs/zfoZP5/uGT+QAxs/8pIaP1J6Gj8RuRo/
2xwbP8zUGT95gRs/AqYaP8PPGj9kjxo/XTEaP84sGj+rZho/KkoZP9Q0Gz/vqxo/f7waP2u5
Gz+iIRs/SbkZPwLGGz8dwho/58MaP3bIGT/oGxo/RVYaP5QMGz/U+xo/HtMZPwH6GT/P9Bo/
S80aPwH3Gj98hho/GnYcP1xVHD8puBs/p3UZPxPZGj/gKhs/zjsbP/LQGj+AhBo/JFYaP2vi
Gj/FKho/HSEaP8nbGj/ITho/qXkaP5P5HD8TxBo/QcMaPy9mGz8EMxo/p/YZP7H/Gj+i4Rk/
2aQaP1kwGz8Lmhs/2cYbP1cZGj/SPxs/JCIaP/AzGz+qCxs/V8EaP4oZGz8YTRs/IC4bP2zM
Gz+fZxo/zDMbP1AqGz86Jxw/QC0bP+KwGj+TgRs/LNUaP5nKGz8upBo/qBobPyOMGj89QBo/
x2kbPxtoGz+lTxs/7HkbPztnGj9ERRs/DWkbP6UnHD+3GBw/eNkaPzcAHD+ofBo/MeEcPyyL
Gj+8Qhs/aq8bPxtrGz+06xo/uYIcPwNkGj/O0Ro/IuYbPzIAHD8jHhs/nAcbPzn/Gz9JTRs/
SVYaP7utGz/nQhs/obUbP59YGz9vUxs/R4QbPxZqGz+Ttxw/37kbP5PUGz87/Bo/8JkbP3gG
HD8Upho/qWcbPzulGz8WYxw/nyYbP/N3Gz9LCBs/BkYbP2A1HD+eSBw/DoEbPzuzGz94tRs/
FXAaP0ecHD8OtBw/kHMcP/gfGz+LeBw/GRocP/4PHD8JAxo/lJgcPzzgGj+nxRs/fr4bPyTB
Gz8jjh0/GQkcP7ejGz9wMx0/w0AcP9SUGz/1ex0/BCobP1mZGz8/6hw/rUkcPxcbGz+ZjRo/
YDUcP0FjHD9AVBs/w3YbP7aMGj/yChw/FCIdP4qeGz/PhRs/3aAbPwIHHD+EShw/0MgbP43T
HD+MjBw//+kaP4XQHD8M8hs/724bP1XvGz8AFhw/RfoaP+qhGz97Bhw/FBUdP9NjGz+HAhw/
1YEcP4VyHT8rAhw/ZpYcPw7rGz/O0Bw/tPMcP9XyGz8eWxw/E+0bP6YXHD93KR0/ZfobPwgt
HD/AIxw/vtEbPxIJHD+aXBw/5WUbP0TfHT83iRw/7QgcP1/dGz8hKx0/twgcPzkqHD+q2Bw/
TPkaP8Q7HD8aPxw/ZAkcP9oBHD+ZoRs/wGgbPwdFHD/HTxw/n98bP7mPGz/WZRs/Vz8cP57m
HD9v+Bw/hdceP4a7HD9f7Rs/xPobP+79Gz8GFxw/eFYcP3XKHD+xSxw/icwcP1g6HT/46xw/
IIIcP7C2HD9Dnxw/RTAcPwOwHD/V6Bs/tBYcP1UGHD91nR0/X7QcPzHjHD9pcBw/JdgcP6FI
HD8Nbxw/9QQcP+fBGj8OgBs/W+0bP/jaHD855Rs/PHgcP8/yGz9hjxw/wL0cP2hnGz+5Jxw/
yYUcPxAMHT9N5hw/arIbP6muHD/dGR0/3JIcP4vcHD8aRxs/TnkcP5aUHT8Qsxs/tIwdP5iB
HD/awhs/NFcdP1iqHT/UThw/Nj8cP3F6HD+tlhw/ESccP25xHD/Q5Bw/hH4cP/1qHD9KgBw/
dyodP2m/HD/KFB0/FXscPzuTGz/VNR0/xWYcP6HkHD8sAB0/UAQcP0R5HD8mgxw/bbwdP8l+
HT+Kzh0/PFwcPzfiHD+61xw/G9gcP2LRGz/hpRs/RtIcP4aWHD8gwhs/qTEdPyqcHT/O9Bs/
oEAdP9KAHT/WyRw/iKIcPzLVHD+JlB0/G20dP7CKHT/25hs/VKkdP0DXHD/Y5h0/FoodP+DL
HD+62xw/1zkdPxGZHT86mxw/IIIcP3qcHj+LRh0/icEcPznsHD9syBw/eAkdP8WGHT9N5x0/
8YMdPwjKHD+xqhw/S30cP4+QHT99Chw/dL4cP1TJGz9nFR0/ntkcP2zOHD940Bw/e0kcP8Uj
HT/+jB4/KqYdPzorHj8BZx0/3P4cP68lHT/0OR0/JWAcP3MMHT8AfB0/T+MdP7CTHT+Vzh0/
m9AdP+OkHT/T8R0/sKYcP6kXHT9eXB4/FxodP910HT+Y6h0/57cePzBXHD9G7R0/1m0ePxQr
HT98qx0/zcwcP7+UHT/cTR0/XRsdPw7IHT/FDx4/TJkePzF6HT91IB4/9BQeP3diHj/Kxh0/
/b4dP1JZHj9rax0/8/AdPxQYHj+IaB0/WQgcPxcqHj/tAx4/VXQdP39DHT8A+R0/uDAeP3JK
Hz+Zkh4/jx8eP6Q6HT+bsx0/osEdPxYOHj8DwB8/UDYfP2YXHj/fuh0/fPUdP1KPHT/5NR4/
PaodP/gYHj8EoB4/UTseP79QHD9V/hw/3r0eP1SlHT8Ncx4/K9McPx+sHT8zoBw/KAsePyIY
HT81IB4/wbkeP14mHj8Vax0/Nc8cP75uHj8dyB4/LRceP8JEHj8BSh0/hpcePz80Hj/VPR0/
mMUdPy2vHT+ZkR0/OBkeP4QoHT/X7x0/A1UeP2nkHD97DB4/Q0EeP1A6HT9NzBw/jsgdP9Xh
HD+xVh0/tHgeP9eNHT/h2Bw/db4dP3bqHT+vlB4/yEceP3e7HD97Ix4/MDUdP0UPHj+jch0/
GgQdP8LKHj9d7R0/mKkeP3EIHj/z5Bw/2gIeP+6tHT/tdx0/</AssayYData></Step><Step><CommonData><SampleLocation>1</SampleLocation><SampleID></SampleID><SampleGroup></SampleGroup><SampleInfo></SampleInfo><SampleRow>H</SampleRow><SamplePlate>1</SamplePlate><WellType>BUFFER</WellType><Concentration>-1</Concentration><ConcentrationUnits>µg/ml</ConcentrationUnits><MolarConcentration>-1</MolarConcentration><MolarConcUnits>nM</MolarConcUnits><MolecularWeight>-1</MolecularWeight><Temperature>25</Temperature><StartTime>6991668</StartTime><AssayTime>180</AssayTime></CommonData><FlowRate>600</FlowRate><StepType>DISASSOC</StepType><StepName>Dissociation</StepName><StepStatus>OK</StepStatus><ActualTime>179.999</ActualTime><CycleTime>0.2</CycleTime><AssayXData Points="900">o98wRdLiMEVf5jBFOekwRWzsMEWf7zBF1vIwRQX2MEU9+TBFbPwwRaf/MEXrAjFFBQYxRTkJ
MUVsDDFF1A8xRdISMUUFFjFFPRkxRWwcMUWfHzFF2iIxRQkmMUU5KTFFcCwxRaMvMUXSMjFF
BTYxRT05MUVwPDFFoz8xRdJCMUUFRjFFPUkxRWxMMUWjTzFF1lIxRQVWMUU9WTFFbFwxRZ9f
MUXSYjFFBWYxRTlpMUVsbDFFn28xRdZyMUUJdjFFOXkxRWx8MUW3fzFF1oIxRQmGMUU9iTFF
bIwxRaOPMUXSkjFFCZYxRTmZMUVsnDFFn58xRdKiMUUFpjFFOakxRWysMUWfrzFF0rIxRQW2
MUU9uTFFbLwxRZ+/MUXSwjFFBcYxRTnJMUVwzDFFn88xRdLSMUUF1jFFOdkxRXDcMUWf3zFF
0uIxRQnmMUU56TFFbOwxRaPvMUXS8jFFBfYxRT35MUVs/DFFn/8xRdICMkUFBjJFOQkyRXAM
MkWjDzJF0hIyRQUWMkU9GTJFbBwyRZ8fMkXSIjJFNiYyRT0pMkVwLDJFny8yRSAzMkUFNjJF
OTkyRWw8MkWfPzJF1kIyRQlGMkU5STJFcEwyRaNPMkXSUjJFCVYyRTlZMkVwXDJFn18yRdJi
MkUFZjJFPWkyRXBsMkWfbzJF0nIyRQl2MkU5eTJFbHwyRZ9/MkXSgjJFBYYyRT2JMkVsjDJF
n48yRdaSMkUFljJFOZkyRWycMkWjnzJF0qIyRQmmMkU5qTJFcKwyRaOvMkXWsjJFBbYyRT25
MkVsvDJFn78yRdLCMkUFxjJFOckyRbXMMkWfzzJF0tIyRQXWMkU52TJFcNwyRaPfMkXS4jJF
BeYyRTjpMkVw7DJFvO8yRdLyMkUJ9jJFPfkyRWz8MkWf/zJF0gIzRQUGM0U4CTNFbAwzRaMP
M0XSEjNFBRYzRTgZM0VsHDNFnx8zRdIiM0UFJjNFOCkzRWwsM0WfLzNF1jIzRQ42M0U4OTNF
bDwzRaM/M0XSQjNFBUYzRT1JM0VwTDNFn08zRdJSM0UFVjNFOFkzRWxcM0WfXzNF0mIzRQVm
M0U4aTNFbGwzRZ9vM0XScjNFBXYzRTh5M0VsfDNFn38zRdKCM0UFhjNFOIkzRWyMM0WfjzNF
1pIzRQmWM0U9mTNFbJwzRZ+fM0XWojNFBaYzRTipM0VsrDNFo68zRdKyM0UFtjNFOLkzRWy8
M0WfvzNF0sIzRQXGM0U4yTNFbMwzRZ/PM0XS0jNFBdYzRTjZM0Vs3DNFo98zRdbiM0UJ5jNF
OOkzRWzsM0UO8DNF0vIzRQX2M0U4+TNFcPwzRZ//M0XWAjRFBQY0RTgJNEVsDDRFnw80RdIS
NEUFFjRFOBk0RXAcNEWfHzRF1iI0RQUmNEU9KTRFbCw0RZ8vNEXSMjRFBTY0RTg5NEVsPDRF
nz80RdJCNEUJRjRFRUk0RWxMNEWfTzRF0lI0RQlWNEU4WTRFbFw0RaNfNEXWYjRFBWY0RThp
NEVsbDRFo280RdZyNEUJdjRFVXk0RWx8NEWffzRF0oI0RQWGNEU4iTRFcIw0RaOPNEXSkjRF
BZY0RT2ZNEVwnDRFn580RdKiNEUFpjRFPak0RXCsNEWfrzRF0rI0RQ62NEU9uTRFcLw0RZ+/
NEXSwjRFBcY0RT3JNEVszDRFo880RdbSNEUJ1jRFONk0RWzcNEWj3zRF1uI0RQnmNEU96TRF
bOw0RaPvNEXW8jRFCfY0RT35NEVw/DRFo/80Rd4CNUUJBjVFPQk1RXAMNUWjDzVF1hI1RQkW
NUU9GTVFcBw1RaMfNUXWIjVFCSY1RT0pNUVwLDVFoy81RdYyNUUJNjVFPTk1RXA8NUWjPzVF
1kI1RQlGNUU9STVFcEw1RaNPNUXWUjVFCVY1RT1ZNUWIXDVFo181RdZiNUUJZjVFPWk1RXBs
NUWjbzVF1nI1RQl2NUU9eTVFcHw1RaN/NUXWgjVFCYY1RT2JNUV4jDVFo481RdaSNUUJljVF
PZk1RXCcNUWjnzVF1qI1RQmmNUU9qTVF4qw1RaOvNUXWsjVFCbY1RT25NUVwvDVFo781RefC
NUUJxjVFOMk1RXDMNUWjzzVF1tI1RQnWNUU92TVFcNw1RaPfNUXW4jVFCeY1RT3pNUVw7DVF
o+81RdbyNUUJ9jVFPfk1RXD8NUWj/zVF1gI2RQkGNkU9CTZFcAw2RaMPNkXWEjZFCRY2RT0Z
NkVsHDZFox82RdYiNkUJJjZFPSk2RXAsNkWjLzZF1jI2RQk2NkU9OTZFcDw2RaM/NkXWQjZF
CUY2RT1JNkVwTDZFs082RdZSNkUJVjZFPVk2RXBcNkWjXzZF1mI2RQlmNkU9aTZFcGw2RaNv
NkXWcjZFCXY2RT15NkVsfDZFn382RdaCNkUJhjZFPYk2RWyMNkWjjzZF1pI2RQmWNkU9mTZF
cJw2RaOfNkXWojZFCaY2RTipNkVwrDZFo682RdayNkUJtjZFPbk2RXC8NkWjvzZF1sI2RQnG
NkU4yTZFbMw2RaPPNkXS0jZFCdY2RT3ZNkVw3DZFo982RdbiNkUJ5jZFPek2RXDsNkWj7zZF
1vI2RQn2NkU9+TZFcPw2RaP/NkXWAjdFCQY3RT0JN0VwDDdFow83RdYSN0UJFjdFPRk3RXAc
N0WjHzdF1iI3RQkmN0U4KTdFbCw3RaMvN0XWMjdFBTY3RT05N0VwPDdFoz83RdJCN0UFRjdF
PUk3RXBMN0WjTzdF1lI3RQlWN0U9WTdFbFw3RaNfN0XWYjdFCWY3RT1pN0VwbDdFo283RdZy
N0UJdjdFOHk3RXB8N0WzfzdF0oI3RQWGN0U9iTdFcIw3RZ+PN0XWkjdFBZY3RT2ZN0VwnDdF
o583RdaiN0UJpjdFOKk3RXCsN0WjrzdF1rI3RQm2N0U9uTdFcLw3RZ+/N0XSwjdFCcY3RT3J
N0VwzDdFo883RdbSN0UJ1jdFONk3RWzcN0Wj3zdF1uI3RQXmN0U96TdFcOw3RaPvN0XW8jdF
CfY3RT35N0Vw/DdFo/83RdYCOEUJBjhFPQk4RXAMOEWfDzhF1hI4RQkWOEU9GThFcBw4RaMf
OEXWIjhFBSY4RT0pOEVwLDhFny84RdYyOEUJNjhFODk4RXA8OEWjPzhF1kI4RQVGOEU9SThF
bEw4RaNPOEXSUjhFCVY4RT1ZOEVwXDhFn184RdJiOEUJZjhFPWk4RXBsOEWfbzhF0nI4RQl2
OEU4eThFbHw4RaN/OEXWgjhFCYY4RTiJOEVwjDhFn484RdaSOEUFljhFPZk4RWycOEWfnzhF
1qI4RQmmOEU4qThFcKw4RaOvOEXWsjhFCbY4RT25OEVsvDhFo784RdbCOEUJxjhFOMk4RXDM
OEWjzzhF1tI4RQnWOEU42ThFcNw4RaPfOEXW4jhFCeY4RTjpOEVw7DhFo+84RdbyOEUF9jhF
OPk4RWz8OEWj/zhF0gI5RQkGOUU9CTlFcAw5RaMPOUXSEjlFCRY5RTgZOUVwHDlFnx85RdIi
OUUJJjlFPSk5RWwsOUWjLzlF1jI5RQk2OUU4OTlFcDw5RZ8/OUXSQjlFCUY5RT1JOUVwTDlF
n085RdJSOUUFVjlFPVk5RWxcOUWjXzlF1mI5RQlmOUU9aTlFbGw5RZ9vOUXScjlFBXY5RTh5
OUVsfDlFn385RdaCOUUJhjlFPYk5RXCMOUWfjzlF0pI5RQWWOUU9mTlFcJw5RaOfOUXSojlF
BaY5RT2pOUVsrDlFo685RdayOUUFtjlFPbk5RWy8OUWfvzlF0sI5RQnGOUU4yTlFcMw5RaPP
OUXW0jlFBdY5RTjZOUVw3DlFn985RdbiOUVk5jlFOOk5RWzsOUWj7zlF1vI5RQX2OUU9+TlF
bPw5RaP/OUXSAjpFCQY6RTgJOkVsDDpFnw86RdYSOkUJFjpFOBk6RXAcOkWjHzpF1iI6RQkm
OkU9KTpFbCw6RZ8vOkXWMjpFBTY6RTg5OkVwPDpFnz86RdZCOkUJRjpFPUk6RWxMOkWjTzpF
0lI6RQlWOkU4WTpFcFw6RaNfOkXSYjpFCWY6RThpOkVsbDpFp286RdJyOkUFdjpFPXk6RWx8
OkWjfzpF1oI6RQWGOkU4iTpFcIw6RZ+POkXSkjpFCZY6RTiZOkVwnDpFo586RdaiOkUJpjpF
Pak6RXCsOkWfrzpF0rI6RQW2OkU4uTpFcLw6RaO/OkXWwjpFBcY6RUHJOkVszDpFn886RdLS
OkUF1jpFONk6RWzcOkWf3zpF1uI6RQXmOkU96TpFcOw6RaPvOkXS8jpFBfY6RT35OkVs/DpF
n/86RdYCO0UFBjtFQQk7RXAMO0WfDztF1hI7RQUWO0U4GTtFbBw7RZ8fO0XSIjtFBSY7RTgp
O0VwLDtFoy87RdIyO0UFNjtFODk7RWw8O0WfPztF0kI7RQVGO0U9STtFbEw7RaNPO0ULUztF
BVY7RT1ZO0VsXDtFn187RdJiO0UJZjtFOGk7RWxsO0WfbztF0nI7RQl2O0U4eTtFbHw7RaN/
O0XSgjtFBYY7RTiJO0VsjDtFo487RdKSO0UFljtFOJk7RWycO0WjnztFFKM7RQWmO0U4qTtF
cKw7RZ+vO0XSsjtFBbY7RT25O0VwvDtFo787RdbCO0UFxjtFPck7RWzMO0WfzztF1tI7RQXW
O0U42TtFkdw7RaPfO0XS4jtFBeY7RTjpO0Vw7DtFn+87RdLyO0UF9jtFPfk7RXD8O0Wf/ztF
1gI8RQUGPEU4CTxFcAw8RZ8PPEXWEjxFBRY8RT0ZPEVsHDxF</AssayXData><AssayYData Points="900">kS0dP/HCHT9+BB0/V5AdP9YGHj9vFx0/Ek8eP1ATHT/fFBw/Y/QcP81WHT/Bnhw/2WUdP48/
HT+Gix0/WqQcP4IvHT8YOh0/jGseP+EJHj9JvBw/LpQdP+16HT/Fph4/xScePyyFHT+N0x0/
1e4dPw4kHT+czh0/CncdPz0kHj9rQR0/8WwePy+vHD/TIh0/+kodP6RyHj+NKh0//CYdP+Vb
HT+Prx0/ZaAdP13yGz884xw/S08eP4dAHT+uTB0/lUYdP2rgHD8rMR4/+jcdP1ZHHD96hh0/
lUwcPzQvHT+keB0/eAEeP+0YHT8aph0/dUsdP22pHD9BUhw/b1gdP2PQHT/63Rw/ieQcP9eF
HD9Deh0/dFMdP44wHT9+CB0/mCkeP5+BHT+pwRw/HX8dP8U3HT97cB0/BE4dPxrFHT/IbB0/
6fUcP4PxGz/CVBw/tFAdP/bOHD/Luhw/4UwdPzxqHD/Dehw/KsAdP5xjHD//Eh0/HIkcPwyR
HT/6ixw/d9ocPyJYHT+cEhw/K4gdP7x0Hj+g5h0/EzcdP2nAHD8moR0/4WMcP4jbHT8BxR4/
M3QcP2ZVHT9i7B0/r/AdP04fHT9xFx4/KS8dP1wZHT9DJR0/4dwdP9mOHD/5VR0/qi4dP+IV
HT+ruBw/TY4dP0g6HD8lJx0/H5AdP6cXHD831xw/OwAdP5MhHj+ekR0/EsQcPwEsHj8Lfh0/
hcgdPwO8HD9+OR0/q/kcP1a9HT84fxw/BvccP35xHD/whR0/ET4cP5ReHD8GxBw/N7gdP8KQ
Gz8sTh0/KcsdP3NFHT/ZWRw/l5QePxXJHD8cSB0/ETAcP4UbHT+TExw/3KYcP0rMHD8/tB0/
mPIcP453HD+0UB0/AegbPyA8HT8fCR0/uLYdP5JKHT8cXB0/Gs4cP6EqHT9dTx0/MzceP8VP
HT9wyRw/CUseP0tVHT9yPR0/qbQdP5jTHT8KKR0/hBgcP98XHT+fQx0/QHgdP8oPHD8fuBw/
IdAdP9D9HD/zZx0/t+YcP/7cHD8QkR0/X6ccP/VRHT8m6hw/D+0cP6LWHD/jqxw/eY4cP7g6
HT+H6Bs/JQccP1aDHD/g3hs/UHMcPxhOHT/woh0/YkIdP3vzHT+AFBw/nA8dP27XHD+c3Rw/
xGMdP9XcHj/n3xw/eQ4dP4d5HT+JYRw/6rQcPwIAHT9dLR0/FIocPxu8HT/i2h0/CUwcPwic
HD+WPR0/Ex8dP+7xHD8unR0/dXQdPzUVHj9lEh0/D8ccP/LDHD9nGB0/964cPztrHD/iuhw/
IawdP35MHT8gAR0/RmUcP6GoHT+8yBw/aWscP7Y8Hj9jhhw/7+IdP5fGHD+tfB0/iFIcPySH
HT8dEh0/ItUcP9TcHD901hw/nN0cPzfWHD84DB0/XeAcP0YyHT/UOhw/ligcPz7YHD9Ish0/
aSIcP2gZHT+qfh0/e5scPycrHT85ex0/LGUdP1q3HT/nKB4/kR8cP/7eHD+NBx0/DmQcP0En
HT+WPR0/v0gdP4LgGz+OIRs/g1IcP1xkHD8GYh0/mfgdP1PsHj8BSRw/wYUdPwI7Hj8VXRw/
JOUdP1+wHj+qRB4/ZskdP0eJHD/P3h0/ANobP8U6HT/xWBw/siEdP0vRGz9Chh0/BPYcP5Xb
HT+RvR0/T6wcP1cwHT/dxRs/78ocPzbXHD9+Tx0/7TUdPw77HD/iYB0/UIUdPzgKHj9C/Bw/
ySwdP2J0Gz9rbx0/+SUdPw5THD/sqBw/DrcdP60vHT8z1Bw/Qp8cP6nKHD/9+hw/p40dPw9p
HT9oMR4/ooMdP57LHD/sihw/K4YdP8i7HT+QXx4/LPIcPxWxHT9+thw/jb4cP3aVHD/L9xw/
BzseP6EtHT8q1xw/qFodP56QHD/FMh0/74wcP3BqHj+0jhw/ch0dP7KAHD9fmx0/crwcP6Q/
HT+3cBw/u38dP4osHD8sdhw/QM0dP1s8Hj+juh0/h4cdP2lcHT+niBw/E7kdP2fPHD9yYhw/
xkYdP0KaHD9aPBw/GV0dP/5THT9sYhw/bH8dP6RhHT9H2R0/n0IdP9qsHD/wqR0/YnUcP5Jv
HT/fnhw//RYdP6uZHT9deR0/PY8cP5XjHD+/rB0/B44dPwJMHT+q6xw/JkYbP0zEHj+8tBw/
MFYdPyBwHT9ArR0/rZ8cP3pBHT/bgxw/01IdP/ypHT9uVh0//EodP7PdHT/6eR0/SAIePxRW
HT9MNx0/vqYdP/ckHT90MB0/nwceP0UeHD9CCR4/6HMdP81KHD/ghhw/Hs4dP9kYHT80zh0/
FqccP7PDHD/YLB0/ioQcP4rQHT+QBx4/ZWcdPzvSHj9PHx4/2HodP1KJHD9RAB0/UOweP+0w
HT/ZnRw/5xMeP8GyHT8MHR4/3podP1ONHD9K5x0//5ccP3EnHj/fRB4/vBYeP4CrHD/YIR0/
4V4dP74eHj/i2B0/ix4dPwWvHT8gth0/b0weP5k6Hj+RGR0/jNodP5tfHT/n6xw/+YkeP77q
HT+YZR4/W4MdP/USHj+qAx4/erwcPw7zHD/6SB4/zdIdP6+cHT8/0R0/o0QdP0GpHT8YcB0/
2GYdP3s4HT/f+Rw/qU4dP0rCHD+evBw/TC4dP+HcHj8Yfx0/bxoeP240HT+dCR0/5esdPz6y
HT8ERhw/TJUcPzlNHj/etR0/GB0dP35uHT+Ecx0/J48dP9h5Hj9KUR4/AqcdP9aBHT9fuBw/
7lodPzGAHT+iCx4/4n4dP3/lHD//Wxw/TRgdP2AkHj8x4B0/eRgdP+4GHj9Y6Bw/rqodP2m8
Hj/Pch0/UY8dP8xFHj+uYx0/bgscP+ZnHT/sSR4/OascP9KJHD+WXB4/SiodP2gaHj8G3Bw/
GLMdPwC5HD+Wnx0/H8ocPxhPHT/2BB4/vAMdPzCKHj8QNR0/dwYdP4lUHj/lHh4/bEgdP91U
Hj+FVh4/VFsdPx4VHj/tLB4/qmYePyZ5HT87BB0/tzwdPzZjHT/HVR0/hvQdP0tiHT+22x4/
K04eP09iHj/X8R0/ffEcP7OSHT/eph0/ivAdPzUAHj8gCR4/h9gdPwwVHj+OOR0/yBMeP3+O
Hj/jQh4/1agdPwgyHT/RJR4/8PQcP4KlHT+ffB4/OpkdP3SbHT87dR0/qU8dP7oEHj9iUh0/
KbkePxfoHT+Llx0/iBkdPzU+HT+B6h4/tfQdP9XCHT9luB4/kJMdP/dtHj9Y9x0/Hz8dP+1M
Hj+lFh4/WqIePy94HT82AR4/HFQdP0O/HT/CcR0/30QdPxogHj9YGR0/fowePzVwHT/pWR0/
TpgcPwvYHT9jfR4/xRoeP97mHj+8+R0/U1wdP2K3HT971h0/FoUePy7RHj+/qx0/L8UdP/y1
HD/MbB0/gG4dP80OHT+PeR0/zFwdP/HBHT/iah8/HtQdP8ZIHj+wjh0/cI8dP7u0HD+xix0/
mSMeP2pIHT8cwx0/hIQdP6yQHj9sgh4/D1sdP3shHT95Uh4/DmAdP/YTHj/hfB0/PjMePyHA
Hz97rh0/LTYeP6OVHT80TR4/w10dP/GlHj/6bR4/SRUeP/2NHj/ZWR4/7W0ePxwiHj8Gyx0/
1AIfP0MGHT/AaR0/04QdP7MGHj9vwB4/olcdPx7DHT8kmB0/MKAeP3LzHD9jHh4/KBMfP7DO
HT/NMx0/daUdPyEeHz8hGB0/gMYdP7i+Hj9n2h0/BXAeP5M9Hj+RbB4/IREeP6gnHj/Xeh4/
u20eP1/3HT9n8x0/EKQeP2bXHT+PTx0/cgkeP/q5Hj+P7B0/SiUeP+5tHj+szx0/GjoeP/xu
Hj/yJR4/bXIeP4xgHT/VBx8/04kdP1XgHT+74h4/Xe4eP1SPHj/5lx0/Y7IdP4vzHj8UsB0/
0jUeP3RlHT+nKx0/aDkeP6rQHT8tSB4/xTAeP03THT/rjR8/htAdP0NIHT89EB4/miQeP7mg
Hj//mh0/4UoeP/1kHT/0xR4/Zv8eP7DLHj/cDB4/TmIdPw78HT8PGR4/bD4eP0sqHj9yTB4/
mJUeP93WHT+V8x0/rNYePxxBHj8Dnh0/CTMdP3ZTHj+kaB4/XaIdP3OaHj8zZB0/wYoePznZ
HD8fph8/DdkdP40VHT+LWh4/lF0fP/d8HT9lHh4/YikeP38yHj+ykB4/fYIeP7s4Hj8Bhx4/
3iAeP+U5Hz+Y5h0/olweP1q5Hz/FZB0/W6oePxYqHj8jiB8/HAEfP8V0Hj8NwR4/Od4dP5vX
Hj+FjB4/iFIeP7nMHj9aSR4/7yEfP+5xHj/UFh8/tmseP3TsHj+ZTx8/KsQdP5CRHz9meh4/
8rIeP/jDHj+fsh4/A4cdP9/sHj932x4/xo0dP+xcHj9isB4/WN8ePyDvHj86LB4/bB0fP1Tl
HD+8gB4/Zl4eP7GeHj/p0B4/pUUePx8KHj8R4B4/SMQfP/ruHT/Akh4/eO8fP+4tHj9yix4/
5awdPyeJHj+Sdh4/9aMeP08nHj8v3B0/IssdP0DYHT+3yx0/6/QdP+/sHz/kGB8/U/AdP8mZ
Hj/eah4/lA0fP5UeHT+D1B0/f8AfPxVXHj/HTh4/G0ofP5zDHz8dhh8/XD8eP7IaHz9eBB8/
sFceP1uuHj8mNh8/7xAdPz2WHj/UMh4/tAIfPxGzHT9Qbh8/YV4ePxw6Hz/1Oh8/pUAeP96p
HT915x4/boQeP2zyHj/QSh4/KbQeP5p/Hj9Crx4/oJgePwWDHj9EdB8/JKcdPwxvHz8CyR4/
7/wcP9ZwHz+m+h0/GiMfP72lHj9Eox4/IFkfP3D1Hj/Izx4/</AssayYData></Step><Step><CommonData><SampleLocation>11</SampleLocation><SampleID></SampleID><SampleGroup></SampleGroup><SampleInfo></SampleInfo><SampleRow>H</SampleRow><SamplePlate>1</SamplePlate><WellType>REGENERATION</WellType><Concentration>-1</Concentration><ConcentrationUnits>µg/ml</ConcentrationUnits><MolarConcentration>-1</MolarConcentration><MolarConcUnits>nM</MolarConcUnits><MolecularWeight>-1</MolecularWeight><Temperature>25</Temperature><StartTime>7181031</StartTime><AssayTime>5</AssayTime></CommonData><FlowRate>1000</FlowRate><StepType>KREGENERATION</StepType><StepName>Regeneration</StepName><StepStatus>OK</StepStatus><ActualTime>5.00005</ActualTime><CycleTime>0.2</CycleTime><AssayXData Points="25">nx88RdIiPEUBJjxFOSk8RWgsPEWfLzxF0jI8RQU2PEU5OTxFbDw8RZ8/PEXSQjxFBUY8RTlJ
PEVsTDxFn088RdJSPEUFVjxFOVk8RWxcPEWfXzxF0mI8RQVmPEU5aTxFbGw8RQ==</AssayXData><AssayYData Points="25">5bL/v5BVD8BmgBXAh20awCa6HcAWoiDAl8UiwKrGJMCBkSbARjMowMX2KcDz8SrAK38swBt6
LcDmUi7AA3EvwHZJMMCtCzHASroxwBpvMsCq2jLAxp8zwFNXNMCIxTTA6x01wA==</AssayYData></Step><Step><CommonData><SampleLocation>12</SampleLocation><SampleID></SampleID><SampleGroup></SampleGroup><SampleInfo></SampleInfo><SampleRow>H</SampleRow><SamplePlate>1</SamplePlate><WellType>BUFFER</WellType><Concentration>-1</Concentration><ConcentrationUnits>µg/ml</ConcentrationUnits><MolarConcentration>-1</MolarConcentration><MolarConcUnits>nM</MolarConcUnits><MolecularWeight>-1</MolecularWeight><Temperature>25</Temperature><StartTime>7196963</StartTime><AssayTime>5</AssayTime></CommonData><FlowRate>1000</FlowRate><StepType>KREGENERATION</StepType><StepName>Regeneration</StepName><StepStatus>OK</StepStatus><ActualTime>5.00298</ActualTime><CycleTime>0.2</CycleTime><AssayXData Points="25">n288Rc5yPEUBdjxFNXk8RWh8PEWbfzxFzoI8RQGGPEU5iTxFbIw8RZuPPEXSkjxFAZY8RTmZ
PEWVnDxFn588Rc6iPEUFpjxFNak8RWisPEWfrzxFzrI8RQW2PEVJuTxFeLw8RQ==</AssayXData><AssayYData Points="25">23WtPgztrj6RZrs+8tnHPmhw0D4IPtc+mJTdPjWT4j64jeQ+VSfpPgqY7D73p/I+TNDwPj16
9T4s1vU+V6j5Ph7Q+z5X6fo+93z9Ply0/j7DrwE/kBkBP5oFAj/odAI/z+ICPw==</AssayYData></Step><Step><CommonData><SampleLocation>11</SampleLocation><SampleID></SampleID><SampleGroup></SampleGroup><SampleInfo></SampleInfo><SampleRow>H</SampleRow><SamplePlate>1</SamplePlate><WellType>REGENERATION</WellType><Concentration>-1</Concentration><ConcentrationUnits>µg/ml</ConcentrationUnits><MolarConcentration>-1</MolarConcentration><MolarConcUnits>nM</MolarConcUnits><MolecularWeight>-1</MolecularWeight><Temperature>25</Temperature><StartTime>7213020</StartTime><AssayTime>5</AssayTime></CommonData><FlowRate>1000</FlowRate><StepType>KREGENERATION</StepType><StepName>Regeneration</StepName><StepStatus>OK</StepStatus><ActualTime>5.00005</ActualTime><CycleTime>0.2</CycleTime><AssayXData Points="25">q788Rd7CPEURxjxFRck8RXTMPEWrzzxF3tI8RQ3WPEVB2TxFeNw8RaffPEXe4jxFEeY8RUXp
PEV07DxFq+88Rd7yPEUR9jxFRfk8RXj8PEWn/zxF3gI9RREGPUVBCT1FeAw9RQ==</AssayXData><AssayYData Points="25">pnwVwBm/IsAKiyfAE/spwGksLMDE0y3An/guwPlSMMDBkDHAyWgywA1AM8Bm/jPA8a80wFcB
NcBdpTXAqmg2wCTnNsDpQDfAq9U3wNztN8DoYzjAbQQ5wMkmOcCfkjnAj6Y5wA==</AssayYData></Step><Step><CommonData><SampleLocation>12</SampleLocation><SampleID></SampleID><SampleGroup></SampleGroup><SampleInfo></SampleInfo><SampleRow>H</SampleRow><SamplePlate>1</SamplePlate><WellType>BUFFER</WellType><Concentration>-1</Concentration><ConcentrationUnits>µg/ml</ConcentrationUnits><MolarConcentration>-1</MolarConcentration><MolarConcUnits>nM</MolarConcUnits><MolecularWeight>-1</MolecularWeight><Temperature>25</Temperature><StartTime>7228981</StartTime><AssayTime>5</AssayTime></CommonData><FlowRate>1000</FlowRate><StepType>KREGENERATION</StepType><StepName>Regeneration</StepName><StepStatus>OK</StepStatus><ActualTime>4.99907</ActualTime><CycleTime>0.2</CycleTime><AssayXData Points="25">qw89RdoSPUURFj1FQRk9RXQcPUWnHz1F2iI9RQ0mPUVpKT1FdCw9RacvPUXaMj1FDTY9RUE5
PUV0PD1Fpz89RdpCPUUNRj1FQUk9RXRMPUWnTz1F2lI9RQ1WPUVBWT1FdFw9RQ==</AssayXData><AssayYData Points="25">uQ25Pu7XvD78Wss+GZDVPsYd3j6shuY+8BnrPgY+8D74cfQ+cnv3PhhO/T64SwA/N44AP45n
Aj+BswM/jY8EP76GBj8wAAc/UwkGP0EHCD+ksAk/WzAJP23nCj+y3wo/tQ4MPw==</AssayYData></Step><Step><CommonData><SampleLocation>11</SampleLocation><SampleID></SampleID><SampleGroup></SampleGroup><SampleInfo></SampleInfo><SampleRow>H</SampleRow><SamplePlate>1</SamplePlate><WellType>REGENERATION</WellType><Concentration>-1</Concentration><ConcentrationUnits>µg/ml</ConcentrationUnits><MolarConcentration>-1</MolarConcentration><MolarConcUnits>nM</MolarConcUnits><MolecularWeight>-1</MolecularWeight><Temperature>25</Temperature><StartTime>7245096</StartTime><AssayTime>5</AssayTime></CommonData><FlowRate>1000</FlowRate><StepType>KREGENERATION</StepType><StepName>Regeneration</StepName><StepStatus>OK</StepStatus><ActualTime>4.99907</ActualTime><CycleTime>0.2</CycleTime><AssayXData Points="25">p189RdZiPUUJZj1FPWk9RXBsPUWjbz1F2nI9RQl2PUU9eT1FcHw9RaN/PUXWgj1FCYY9RT2J
PUVwjD1Fs489RdaSPUUNlj1FQZk9RXCcPUWnnz1F1qI9RQ2mPUU9qT1FcKw9RQ==</AssayXData><AssayYData Points="25">bwAWwLOUI8DDZyjAa/oqwAD0LMDOhy7AQPovwKgRMcAaHjLAbN0ywOSmM8DwQzTAY1o0wJdF
NcAw8DXAIpo2wBLaNsD+gjfA5Kg3wOAQOMBUoDjApaU4wDquOMAFIznAeFo5wA==</AssayYData></Step><Step><CommonData><SampleLocation>12</SampleLocation><SampleID></SampleID><SampleGroup></SampleGroup><SampleInfo></SampleInfo><SampleRow>H</SampleRow><SamplePlate>1</SamplePlate><WellType>BUFFER</WellType><Concentration>-1</Concentration><ConcentrationUnits>µg/ml</ConcentrationUnits><MolarConcentration>-1</MolarConcentration><MolarConcUnits>nM</MolarConcUnits><MolecularWeight>-1</MolecularWeight><Temperature>25</Temperature><StartTime>7261205</StartTime><AssayTime>5</AssayTime></CommonData><FlowRate>1000</FlowRate><StepType>KREGENERATION</StepType><StepName>Regeneration</StepName><StepStatus>OK</StepStatus><ActualTime>4.99907</ActualTime><CycleTime>0.2</CycleTime><AssayXData Points="25">o689ReKyPUUJtj1FPbk9RXC8PUWfvz1F1sI9RQnGPUU5yT1FbMw9RZ/PPUXW0j1FBdY9RTnZ
PUVs3D1Fn989RdLiPUUF5j1FOek9RXDsPUWj7z1F1vI9RQX2PUU9+T1FbPw9RQ==</AssayXData><AssayYData Points="25">1vvMPpVD1D4wud8+TjrsPr5T9D49ovo+mV0CP9N5Az+vwQU/XmkIP5AyCT+i8wo/VIoMPzaz
Dj+7EA4/hnIPPx/ODz9fuhE/JsgSPySOFD+QQhQ/rhsWPyxxFj9IGxc/fDcXPw==</AssayYData></Step></KineticsData></ExperimentResults>
