# Supplementary material for: Functional development of a V3/glycan-specific broadly neutralizing antibody isolated from a case of HIV superinfection
Source: eLife. 2021 Jul 15;10:e68110. doi: 10.7554/eLife.68110 (PMC8376252; doi:10.7554/eLife.68110)
Supplement: Figure 2—source data 2. [file elife-68110-fig2-data2.zip › QA013.2 Dbl Ref BLI_2020.09.30/QA013.70.H1 gp120/Fit Data/B1Results.txt]

Conc1	1E-06	1E-06	1E-06	1E-06	1E-06	
Start1	199.99	730	1259.99	1790	2320	
Stop1	559.79	1089.8	1619.79	2149.8	2679.8	
Kobs		1.11731843575419E-08	1.56569660818415E-53	0.000218440032173727	7.1153898421797E-06	
Error Kobs		0	0.000747394295719307	0.000132691056451592	0	
Koff		0	0	0	0	
Error Koff		0	0	0	0	
Time1	Data1	Fit1	Time2	Data2	Fit2	Time3	Data3	Fit3	Time4	Data4	Fit4	Time5	Data5	Fit5	
199.99	0.00815965		730	-0.00807876	0	1259.99	-0.00835025	0	1790	0.00311418	0	2320	0.00106465	0	
200.19	0.00869792		730.2	-0.00858412	0	1260.19	-0.00854535	0.00000784	1790.2	0.00247158	0.00074432	2320.2	0.00068476	0	
200.39	0.00943691		730.4	-0.00903192	0	1260.39	-0.00899926	0.00001568	1790.4	0.00285041	0.00144491	2320.4	0.00031726	0	
200.59	0.01004215		730.6	-0.00887438	0	1260.59	-0.00957158	0.00002352	1790.6	0.00307138	0.00210435	2320.6	0.00071413	0	
200.79	0.0110546		730.8	-0.00965161	0	1260.79	-0.01058077	0.00003135	1790.8	0.0034427	0.00272505	2320.8	-0.00010865	0	
200.99	0.01248318		731	-0.00896411	0	1260.99	-0.01068651	0.00003919	1791	0.00304693	0.0033093	2321	-0.00095459	0	
201.19	0.01486286		731.2	-0.00933952	0	1261.19	-0.01058485	0.00004702	1791.2	0.00391818	0.00385922	2321.2	-0.00118261	0	
201.39	0.01595593		731.4	-0.00878694	0	1261.39	-0.01101439	0.00005485	1791.4	0.00461258	0.00437684	2321.4	-0.00089285	0	
201.59	0.01807162		731.6	-0.00917413	0	1261.59	-0.01111832	0.00006268	1791.6	0.00532101	0.00486406	2321.6	-0.00079085	0	
201.79	0.0196509		731.8	-0.00946795	0	1261.79	-0.01131951	0.00007051	1791.8	0.00680216	0.00532266	2321.8	-0.00090485	0	
201.99	0.02142199		732	-0.00958173	0	1261.99	-0.0111791	0.00007834	1792	0.0079461	0.00575431	2322	-0.00051571	0	
202.19	0.02315923		732.2	-0.00977512	0	1262.19	-0.01083385	0.00008616	1792.2	0.00884065	0.00616062	2322.2	-0.00024533	0	
202.39	0.02541611		732.4	-0.01002341	0	1262.39	-0.01102948	0.00009399	1792.4	0.0098985	0.00654305	2322.4	-0.00054651	0	
202.59	0.02782896		732.6	-0.00998373	0	1262.59	-0.01146721	0.00010181	1792.6	0.01010975	0.00690302	2322.6	-0.00073218	0	
202.79	0.02985104		732.8	-0.0095262	0	1262.79	-0.01097357	0.00010963	1792.8	0.01085614	0.00724185	2322.8	-0.00039496	0	
202.99	0.03175641		733	-0.00946501	0	1262.99	-0.0114961	0.00011744	1793	0.01117161	0.00756077	2323	-0.00010047	0	
203.19	0.03291466		733.2	-0.00936637	0	1263.19	-0.01078674	0.00012526	1793.2	0.0103813	0.00786096	2323.2	0.00125818	0	
203.39	0.03458912		733.4	-0.0085932	0	1263.39	-0.01033984	0.00013308	1793.4	0.00999905	0.00814352	2323.4	0.00127905	0	
203.59	0.0356449		733.6	-0.00975315	0	1263.59	-0.01089474	0.00014089	1793.6	0.00987898	0.00840948	2323.6	0.00070537	0	
203.79	0.03759333		733.8	-0.01046741	0	1263.79	-0.01072613	0.0001487	1793.8	0.00933626	0.00865981	2323.8	0.00028983	0	
203.99	0.03888542		734	-0.0094278	0	1263.99	-0.01071168	0.00015651	1794	0.00916314	0.00889544	2324	-0.00002429	0	
204.19	0.04011957		734.2	-0.0088751	0	1264.19	-0.01064385	0.00016432	1794.2	0.00961746	0.00911723	2324.2	-0.0006639	0	
204.39	0.04137291		734.4	-0.00839465	0	1264.39	-0.0114771	0.00017213	1794.4	0.01040388	0.009326	2324.4	-0.0007597	0	
204.59	0.04209339		734.6	-0.007859	0	1264.59	-0.01164958	0.00017993	1794.6	0.01044815	0.0095225	2324.6	-0.0010166	0	
204.79	0.04322455		734.8	-0.00863199	0	1264.79	-0.01146688	0.00018773	1794.8	0.01102851	0.00970745	2324.8	-0.00268081	0	
204.99	0.04357858		735	-0.0076232	0	1264.99	-0.01099465	0.00019554	1795	0.01109199	0.00988154	2325	-0.00250378	0	
205.19	0.0450692		735.2	-0.00817475	0	1265.19	-0.01009827	0.00020334	1795.2	0.01227339	0.01004541	2325.2	-0.00194517	0	
205.39	0.04508084		735.4	-0.00760635	0	1265.39	-0.00992559	0.00021114	1795.4	0.01308133	0.01019965	2325.4	-0.00172315	0	
205.59	0.04626672		735.6	-0.00821688	0	1265.59	-0.00962855	0.00021893	1795.6	0.0138443	0.01034483	2325.6	-0.00121559	0	
205.79	0.04629349		735.8	-0.00847805	0	1265.79	-0.00914445	0.00022673	1795.8	0.01513328	0.01048148	2325.8	-0.00089064	0	
205.99	0.04629058		736	-0.00828832	0	1265.99	-0.00885521	0.00023452	1796	0.01495694	0.01061011	2326	0.00001184	0	
206.19	0.04685508		736.2	-0.00812788	0	1266.19	-0.00819069	0.00024231	1796.2	0.01422441	0.01073118	2326.2	0.00057331	0	
206.39	0.04821493		736.4	-0.00738634	0	1266.39	-0.00874631	0.0002501	1796.4	0.01398147	0.01084513	2326.4	0.00048958	0	
206.59	0.04905657		736.6	-0.00676005	0	1266.59	-0.00851089	0.00025789	1796.6	0.01379663	0.0109524	2326.6	0.0007387	0	
206.79	0.0492536		736.8	-0.00633164	0	1266.79	-0.00763225	0.00026568	1796.8	0.01376165	0.01105336	2326.8	0.00005764	0	
206.99	0.05041504		737	-0.00568236	0	1266.99	-0.0075447	0.00027346	1797	0.01226695	0.01114839	2327	0.00104663	0	
207.19	0.05036354		737.2	-0.00507453	0	1267.19	-0.00776484	0.00028125	1797.2	0.01276622	0.01123784	2327.2	0.00156232	0	
207.39	0.0526885		737.4	-0.00546388	0	1267.39	-0.00792196	0.00028903	1797.4	0.01161752	0.01132204	2327.4	0.00081782	0	
207.59	0.05338468		737.6	-0.00599304	0	1267.59	-0.00836686	0.00029681	1797.6	0.01114311	0.01140129	2327.6	-0.00017285	0	
207.79	0.05495586		737.8	-0.00547712	0	1267.79	-0.0084329	0.00030459	1797.8	0.01120753	0.01147588	2327.8	-0.00099055	0	
207.99	0.05592951		738	-0.00428025	0	1267.99	-0.00901614	0.00031237	1798	0.01139634	0.0115461	2328	-0.00153441	0	
208.19	0.05709617		738.2	-0.00421378	0	1268.19	-0.00995533	0.00032014	1798.2	0.01178016	0.01161218	2328.2	-0.00202569	0	
208.39	0.05730647		738.4	-0.00457747	0	1268.39	-0.01056705	0.00032792	1798.4	0.01150815	0.01167439	2328.4	-0.00280026	0	
208.59	0.05753603		738.6	-0.00530007	0	1268.59	-0.009884	0.00033569	1798.6	0.01188007	0.01173294	2328.6	-0.00308253	0	
208.79	0.05735531		738.8	-0.00634673	0	1268.79	-0.00959933	0.00034346	1798.8	0.01250326	0.01178806	2328.8	-0.0031295	0	
208.99	0.05709913		739	-0.00622274	0	1268.99	-0.01023756	0.00035123	1799	0.01273634	0.01183993	2329	-0.0032852	0	
209.19	0.05798062		739.2	-0.00677547	0	1269.19	-0.0102559	0.000359	1799.2	0.01315227	0.01188876	2329.2	-0.002833	0	
209.39	0.05833556		739.4	-0.00759316	0	1269.39	-0.01069309	0.00036676	1799.4	0.01377728	0.01193472	2329.4	-0.00246821	0	
209.59	0.05876551		739.6	-0.00768189	0	1269.59	-0.010957	0.00037453	1799.6	0.01397493	0.01197798	2329.6	-0.00161124	0	
209.79	0.05880982		739.8	-0.00817639	0	1269.79	-0.01038964	0.00038229	1799.8	0.01425318	0.0120187	2329.8	-0.0021785	0	
209.99	0.05902422		740	-0.0081708	0	1269.99	-0.01003757	0.00039005	1800	0.01403406	0.01205703	2330	-0.00197716	0	
210.19	0.05954147		740.2	-0.00824514	0	1270.19	-0.00868653	0.00039781	1800.2	0.01413534	0.0120931	2330.2	-0.00223986	0	
210.39	0.06068906		740.4	-0.0079831	0	1270.39	-0.00816493	0.00040557	1800.4	0.01393902	0.01212706	2330.4	-0.0030485	0	
210.59	0.06075978		740.6	-0.00695272	0	1270.59	-0.00729687	0.00041333	1800.6	0.01410743	0.01215902	2330.6	-0.00316923	0	
210.79	0.06082857		740.8	-0.00639025	0	1270.79	-0.00658867	0.00042108	1800.8	0.01345776	0.01218911	2330.8	-0.00267924	0	
210.99	0.06161602		741	-0.00606601	0	1270.99	-0.00743362	0.00042883	1801	0.01310745	0.01221743	2331	-0.00135073	0	
211.19	0.06301217		741.2	-0.00549188	0	1271.19	-0.00753861	0.00043659	1801.2	0.01314439	0.01224408	2331.2	-0.0006127	0	
211.39	0.06500383		741.4	-0.00540532	0	1271.39	-0.00689965	0.00044434	1801.4	0.01165493	0.01226917	2331.4	-0.00014037	0	
211.59	0.06537206		741.6	-0.00456796	0	1271.59	-0.00715736	0.00045208	1801.6	0.01105796	0.01229278	2331.6	-0.00046078	0	
211.79	0.06648364		741.8	-0.00468045	0	1271.79	-0.00712343	0.00045983	1801.8	0.01089745	0.01231501	2331.8	-0.00069854	0	
211.99	0.06748159		742	-0.00377402	0	1271.99	-0.00758364	0.00046757	1802	0.0105192	0.01233593	2332	-0.00043917	0	
212.19	0.06838035		742.2	-0.00377079	0	1272.19	-0.00833476	0.00047532	1802.2	0.00949817	0.01235563	2332.2	-0.00077997	0	
212.39	0.06866505		742.4	-0.00391064	0	1272.39	-0.00859089	0.00048306	1802.4	0.00887009	0.01237416	2332.4	-0.00086428	0	
212.59	0.06958966		742.6	-0.0046907	0	1272.59	-0.00815971	0.0004908	1802.6	0.00861014	0.01239161	2332.6	-0.00080369	0	
212.79	0.06967249		742.8	-0.00433173	0	1272.79	-0.00884591	0.00049854	1802.8	0.00852713	0.01240803	2332.8	-0.00031563	0	
212.99	0.06964217		743	-0.00382382	0	1272.99	-0.01043179	0.00050627	1803	0.00855192	0.01242349	2333	-0.00101064	0	
213.19	0.0701257		743.2	-0.00420894	0	1273.19	-0.01109852	0.00051401	1803.2	0.00874276	0.01243804	2333.2	-0.00097734	0	
213.39	0.07083305		743.4	-0.00513879	0	1273.39	-0.01099229	0.00052174	1803.4	0.00886138	0.01245173	2333.4	-0.0012741	0	
213.59	0.07101723		743.6	-0.00493043	0	1273.59	-0.01136819	0.00052948	1803.6	0.00949244	0.01246462	2333.6	-0.00212609	0	
213.79	0.0711087		743.8	-0.00536419	0	1273.79	-0.01161076	0.00053721	1803.8	0.01004018	0.01247676	2333.8	-0.00250166	0	
213.99	0.07150362		744	-0.0050687	0	1273.99	-0.0115518	0.00054493	1804	0.01115601	0.01248818	2334	-0.0024323	0	
214.19	0.07136464		744.2	-0.00475848	0	1274.19	-0.01091688	0.00055266	1804.2	0.01205133	0.01249893	2334.2	-0.00268257	0	
214.39	0.07108035		744.4	-0.00492154	0	1274.39	-0.01041766	0.00056039	1804.4	0.01271006	0.01250905	2334.4	-0.00240304	0	
214.59	0.07022521		744.6	-0.00504256	0	1274.59	-0.00982896	0.00056811	1804.6	0.01357368	0.01251857	2334.6	-0.00135761	0	
214.79	0.07013481		744.8	-0.00476865	0	1274.79	-0.00912336	0.00057583	1804.8	0.01291532	0.01252754	2334.8	-0.00079389	0	
214.99	0.06997392		745	-0.00488317	0	1274.99	-0.00920717	0.00058355	1805	0.01291581	0.01253597	2335	0.00022939	0	
215.19	0.0704211		745.2	-0.00464787	0	1275.19	-0.00819932	0.00059127	1805.2	0.01228978	0.01254392	2335.2	0.00089443	0	
215.39	0.0708515		745.4	-0.00448558	0	1275.39	-0.00788564	0.00059899	1805.4	0.01171064	0.01255139	2335.4	0.00118858	0	
215.59	0.07068814		745.6	-0.00423721	0	1275.59	-0.00788726	0.00060671	1805.6	0.01093956	0.01255843	2335.6	0.0008333	0	
215.79	0.07208396		745.8	-0.00492973	0	1275.79	-0.00789156	0.00061442	1805.8	0.01058334	0.01256505	2335.8	0.00141144	0	
215.99	0.07347308		746	-0.00557933	0	1275.99	-0.00769537	0.00062213	1806	0.01044452	0.01257129	2336	0.00189799	0	
216.19	0.07464974		746.2	-0.00506939	0	1276.19	-0.00725124	0.00062984	1806.2	0.00942489	0.01257715	2336.2	0.00174243	0	
216.39	0.07577528		746.4	-0.00497745	0	1276.39	-0.00710676	0.00063755	1806.4	0.00894219	0.01258268	2336.4	0.00169911	0	
216.59	0.07617426		746.6	-0.00512152	0	1276.59	-0.00665537	0.00064526	1806.6	0.00908609	0.01258788	2336.6	0.00162777	0	
216.79	0.07626171		746.8	-0.0046899	0	1276.79	-0.00672844	0.00065297	1806.8	0.00873893	0.01259277	2336.8	0.00224594	0	
216.99	0.07735098		747	-0.00563516	0	1276.99	-0.00767782	0.00066067	1807	0.00912433	0.01259738	2337	0.00067035	0	
217.19	0.07847987		747.2	-0.00625293	0	1277.19	-0.00796422	0.00066837	1807.2	0.00908643	0.01260171	2337.2	-0.00044446	0	
217.39	0.07947509		747.4	-0.00688907	0	1277.39	-0.0086203	0.00067608	1807.4	0.0100501	0.01260579	2337.4	-0.0007576	0	
217.59	0.07948563		747.6	-0.0067212	0	1277.59	-0.00885262	0.00068378	1807.6	0.01051701	0.01260963	2337.6	-0.00201478	0	
217.79	0.07950938		747.8	-0.00671327	0	1277.79	-0.00986878	0.00069147	1807.8	0.01133047	0.01261325	2337.8	-0.00288924	0	
217.99	0.07944834		748	-0.00570929	0	1277.99	-0.00940684	0.00069917	1808	0.01176787	0.01261665	2338	-0.00310296	0	
218.19	0.0787889		748.2	-0.00515516	0	1278.19	-0.00899469	0.00070687	1808.2	0.01215878	0.01261986	2338.2	-0.00376486	0	
218.39	0.07843052		748.4	-0.00554717	0	1278.39	-0.00898479	0.00071456	1808.4	0.01302704	0.01262287	2338.4	-0.0035655	0	
218.59	0.07851891		748.6	-0.00436575	0	1278.59	-0.00876523	0.00072225	1808.6	0.01321495	0.01262571	2338.6	-0.00335802	0	
218.79	0.07883659		748.8	-0.00365275	0	1278.79	-0.008457	0.00072994	1808.8	0.0129788	0.01262838	2338.8	-0.00451218	0	
218.99	0.07889765		749	-0.00369903	0	1278.99	-0.00890067	0.00073763	1809	0.01304648	0.01263089	2339	-0.00401571	0	
219.19	0.07959328		749.2	-0.00334015	0	1279.19	-0.0089634	0.00074532	1809.2	0.01313261	0.01263326	2339.2	-0.0042332	0	
219.39	0.07989188		749.4	-0.00314028	0	1279.39	-0.00866936	0.000753	1809.4	0.01283788	0.01263549	2339.4	-0.00375791	0	
219.59	0.08028013		749.6	-0.00420588	0	1279.59	-0.00858602	0.00076068	1809.6	0.01227996	0.01263759	2339.6	-0.00360642	0	
219.79	0.08123561		749.8	-0.00480569	0	1279.79	-0.00924182	0.00076837	1809.8	0.011873	0.01263956	2339.8	-0.00289049	0	
219.99	0.080868		750	-0.00469842	0	1279.99	-0.00814814	0.00077605	1810	0.01185084	0.01264142	2340	-0.002747	0	
220.19	0.08094173		750.2	-0.00373593	0	1280.19	-0.00909639	0.00078373	1810.2	0.01092023	0.01264317	2340.2	-0.0020799	0	
220.39	0.08101316		750.4	-0.00495486	0	1280.39	-0.00976759	0.0007914	1810.4	0.0113689	0.01264481	2340.4	-0.00179678	0	
220.59	0.08102595		750.6	-0.00596471	0	1280.59	-0.0100112	0.00079908	1810.6	0.01215944	0.01264636	2340.6	-0.00134388	0	
220.79	0.08137		750.8	-0.00725432	0	1280.79	-0.00958064	0.00080675	1810.8	0.01197708	0.01264782	2340.8	-0.00046598	0	
220.99	0.0821504		751	-0.00727609	0	1280.99	-0.01067025	0.00081442	1811	0.01314364	0.01264919	2341	-0.00045293	0	
221.19	0.08155692		751.2	-0.00727453	0	1281.19	-0.01027802	0.00082209	1811.2	0.01311347	0.01265048	2341.2	-0.00068094	0	
221.39	0.08138982		751.4	-0.00763527	0	1281.39	-0.00989077	0.00082976	1811.4	0.01387886	0.0126517	2341.4	-0.00020979	0	
221.59	0.08008451		751.6	-0.00772531	0	1281.59	-0.00863872	0.00083743	1811.6	0.01346376	0.01265284	2341.6	-0.00091456	0	
221.79	0.07962473		751.8	-0.0072411	0	1281.79	-0.00924869	0.0008451	1811.8	0.0137153	0.01265392	2341.8	-0.00088451	0	
221.99	0.07905807		752	-0.00560716	0	1281.99	-0.00825473	0.00085276	1812	0.01385469	0.01265494	2342	-0.00010568	0	
222.19	0.07876903		752.2	-0.00473266	0	1282.19	-0.00845871	0.00086042	1812.2	0.01427266	0.01265589	2342.2	-0.00094847	0	
222.39	0.07932187		752.4	-0.00433568	0	1282.39	-0.00873265	0.00086809	1812.4	0.01533648	0.01265679	2342.4	-0.00152414	0	
222.59	0.07954961		752.6	-0.0040207	0	1282.59	-0.00799545	0.00087575	1812.6	0.01493358	0.01265763	2342.6	-0.00220049	0	
222.79	0.07994523		752.8	-0.00407447	0	1282.79	-0.00802767	0.0008834	1812.8	0.0143206	0.01265843	2342.8	-0.00348652	0	
222.99	0.08084266		753	-0.00351265	0	1282.99	-0.00765788	0.00089106	1813	0.01417195	0.01265918	2343	-0.00327326	0	
223.19	0.08143135		753.2	-0.00304863	0	1283.19	-0.00690515	0.00089871	1813.2	0.01478003	0.01265988	2343.2	-0.00321225	0	
223.39	0.08167919		753.4	-0.00298672	0	1283.39	-0.00643572	0.00090637	1813.4	0.01315429	0.01266055	2343.4	-0.0034463	0	
223.59	0.08225312		753.6	-0.00332844	0	1283.59	-0.00657213	0.00091402	1813.6	0.01240309	0.01266117	2343.6	-0.00384262	0	
223.79	0.08258721		753.8	-0.00285009	0	1283.79	-0.00619563	0.00092167	1813.8	0.01212577	0.01266176	2343.8	-0.00386081	0	
223.99	0.08301887		754	-0.00369557	0	1283.99	-0.00650679	0.00092932	1814	0.01179185	0.01266231	2344	-0.00343645	0	
224.19	0.08409525		754.2	-0.0038998	0	1284.19	-0.00734129	0.00093696	1814.2	0.01090524	0.01266284	2344.2	-0.00300719	0	
224.39	0.0845959		754.4	-0.00545146	0	1284.39	-0.00693019	0.00094461	1814.4	0.01190161	0.01266333	2344.4	-0.00290604	0	
224.59	0.08490549		754.6	-0.0058515	0	1284.59	-0.0067753	0.00095225	1814.6	0.01211233	0.01266379	2344.6	-0.00225457	0	
224.79	0.08511776		754.8	-0.00634162	0	1284.79	-0.00653196	0.00095989	1814.8	0.01159212	0.01266422	2344.8	-0.00100559	0	
224.99	0.08558483		755	-0.00571287	0	1284.99	-0.00719615	0.00096753	1815	0.01112969	0.01266463	2345	-0.0008079	0	
225.19	0.08557358		755.2	-0.00651223	0	1285.19	-0.00732788	0.00097517	1815.2	0.01046954	0.01266502	2345.2	-0.00099185	0	
225.39	0.08572155		755.4	-0.00745879	0	1285.39	-0.00725732	0.00098281	1815.4	0.01036194	0.01266538	2345.4	-0.00183883	0	
225.59	0.08625659		755.6	-0.00756437	0	1285.59	-0.00751382	0.00099045	1815.6	0.01044445	0.01266572	2345.6	-0.00211908	0	
225.79	0.08661931		755.8	-0.00767492	0	1285.79	-0.00836979	0.00099808	1815.8	0.01085696	0.01266604	2345.8	-0.00168369	0	
225.99	0.08546268		756	-0.0072654	0	1285.99	-0.00895456	0.00100571	1816	0.01154593	0.01266634	2346	-0.0019021	0	
226.19	0.08594175		756.2	-0.00748348	0	1286.19	-0.01014158	0.00101334	1816.2	0.0117429	0.01266663	2346.2	-0.00224777	0	
226.39	0.08665888		756.4	-0.00813609	0	1286.39	-0.01011271	0.00102097	1816.4	0.01298106	0.01266689	2346.4	-0.00324428	0	
226.59	0.0867921		756.6	-0.0092581	0	1286.59	-0.00993909	0.0010286	1816.6	0.01256533	0.01266715	2346.6	-0.00354883	0	
226.79	0.08688286		756.8	-0.00866242	0	1286.79	-0.00997667	0.00103623	1816.8	0.01320415	0.01266738	2346.8	-0.00341612	0	
226.99	0.08793644		757	-0.00797808	0	1286.99	-0.00983044	0.00104385	1817	0.01479217	0.01266761	2347	-0.00292261	0	
227.19	0.08709937		757.2	-0.00746691	0	1287.19	-0.00954177	0.00105147	1817.2	0.01522867	0.01266782	2347.2	-0.00316858	0	
227.39	0.08681918		757.4	-0.00698605	0	1287.39	-0.01021113	0.00105909	1817.4	0.01460986	0.01266801	2347.4	-0.00340591	0	
227.59	0.0862994		757.6	-0.00677475	0	1287.59	-0.00958301	0.00106671	1817.6	0.01527377	0.0126682	2347.6	-0.00348705	0	
227.79	0.08600104		757.8	-0.00648989	0	1287.79	-0.00953505	0.00107433	1817.8	0.01489967	0.01266838	2347.8	-0.00374609	0	
227.99	0.08596364		758	-0.00585898	0	1287.99	-0.01071235	0.00108195	1818	0.01506742	0.01266854	2348	-0.00375638	0	
228.19	0.08563126		758.2	-0.00528322	0	1288.19	-0.01076173	0.00108956	1818.2	0.01491343	0.0126687	2348.2	-0.00375355	0	
228.39	0.08541884		758.4	-0.00522537	0	1288.39	-0.01010363	0.00109718	1818.4	0.01631395	0.01266884	2348.4	-0.00394503	0	
228.59	0.08539071		758.6	-0.00435716	0	1288.59	-0.01014468	0.00110479	1818.6	0.01689846	0.01266898	2348.6	-0.00375238	0	
228.79	0.08612601		758.8	-0.00383724	0	1288.79	-0.00929689	0.0011124	1818.8	0.01566197	0.01266911	2348.8	-0.00392203	0	
228.99	0.0868643		759	-0.00364151	0	1288.99	-0.00988168	0.00112001	1819	0.01530024	0.01266923	2349	-0.00412455	0	
229.19	0.08667949		759.2	-0.00356659	0	1289.19	-0.01031787	0.00112761	1819.2	0.01485115	0.01266935	2349.2	-0.00425825	0	
229.39	0.08700756		759.4	-0.00382604	0	1289.39	-0.00966447	0.00113522	1819.4	0.01477588	0.01266945	2349.4	-0.00460814	0	
229.59	0.08764537		759.6	-0.0028635	0	1289.59	-0.00994285	0.00114282	1819.6	0.01457392	0.01266956	2349.6	-0.0021962	0	
229.79	0.0867189		759.8	-0.00331525	0	1289.79	-0.00995748	0.00115042	1819.8	0.01437133	0.01266965	2349.8	-0.00152763	0	
229.99	0.08592195		760	-0.00314956	0	1289.99	-0.01022587	0.00115802	1820	0.01445796	0.01266974	2350	-0.00090545	0	
230.19	0.08754918		760.2	-0.00374443	0	1290.19	-0.00975924	0.00116562	1820.2	0.014606	0.01266983	2350.2	-0.00052911	0	
230.39	0.08796932		760.4	-0.00470322	0	1290.39	-0.00893	0.00117322	1820.4	0.01406666	0.01266991	2350.4	-0.00066247	0	
230.59	0.08813226		760.6	-0.00501489	0	1290.59	-0.00848833	0.00118082	1820.6	0.01325294	0.01266998	2350.6	-0.00017921	0	
230.79	0.08846546		760.8	-0.00434283	0	1290.79	-0.00825233	0.00118841	1820.8	0.01292715	0.01267005	2350.8	0.000511	0	
230.99	0.08832057		761	-0.00417051	0	1290.99	-0.00833282	0.001196	1821	0.01368722	0.01267012	2351	-0.00013044	0	
231.19	0.08698063		761.2	-0.0040824	0	1291.19	-0.00831915	0.00120359	1821.2	0.0129981	0.01267018	2351.2	-0.00065534	0	
231.39	0.08692601		761.4	-0.0036073	0	1291.39	-0.00873513	0.00121118	1821.4	0.013813	0.01267024	2351.4	-0.00154248	0	
231.59	0.0871832		761.6	-0.00365941	0	1291.59	-0.00890152	0.00121877	1821.6	0.01393776	0.0126703	2351.6	-0.00237724	0	
231.79	0.0874715		761.8	-0.00361993	0	1291.79	-0.0090929	0.00122636	1821.8	0.01382235	0.01267035	2351.8	-0.00367274	0	
231.99	0.08796282		762	-0.00355259	0	1291.99	-0.01012518	0.00123394	1822	0.01432695	0.0126704	2352	-0.00403122	0	
232.19	0.08881273		762.2	-0.00449017	0	1292.19	-0.00892161	0.00124152	1822.2	0.01471832	0.01267044	2352.2	-0.00468374	0	
232.39	0.08958351		762.4	-0.00428083	0	1292.39	-0.00765563	0.00124911	1822.4	0.01616355	0.01267049	2352.4	-0.00536467	0	
232.59	0.09047605		762.6	-0.00503126	0	1292.59	-0.00717409	0.00125669	1822.6	0.01601837	0.01267053	2352.6	-0.00481485	0	
232.79	0.09090783		762.8	-0.00504587	0	1292.79	-0.00626838	0.00126426	1822.8	0.01466274	0.01267057	2352.8	-0.00514934	0	
232.99	0.09137097		763	-0.00524772	0	1292.99	-0.00766696	0.00127184	1823	0.0143841	0.0126706	2353	-0.00454817	0	
233.19	0.09106803		763.2	-0.0048489	0	1293.19	-0.00712963	0.00127941	1823.2	0.01393245	0.01267064	2353.2	-0.00462544	0	
233.39	0.09150251		763.4	-0.00494136	0	1293.39	-0.00606299	0.00128699	1823.4	0.01396187	0.01267067	2353.4	-0.00318417	0	
233.59	0.09099217		763.6	-0.00497686	0	1293.59	-0.006428	0.00129456	1823.6	0.01321825	0.0126707	2353.6	-0.00205915	0	
233.79	0.09121311		763.8	-0.00648561	0	1293.79	-0.00576914	0.00130213	1823.8	0.01243258	0.01267073	2353.8	-0.001976	0	
233.99	0.09169719		764	-0.00608464	0	1293.99	-0.00493074	0.0013097	1824	0.01211592	0.01267075	2354	-0.00232705	0	
234.19	0.09229721		764.2	-0.00541455	0	1294.19	-0.00479513	0.00131727	1824.2	0.01138729	0.01267078	2354.2	-0.00191034	0	
234.39	0.0926091		764.4	-0.00526566	0	1294.39	-0.00408572	0.00132483	1824.4	0.01022577	0.0126708	2354.4	-0.00181197	0	
234.59	0.09216578		764.6	-0.00483082	0	1294.59	-0.00396879	0.0013324	1824.6	0.00940698	0.01267083	2354.6	-0.00149118	0	
234.79	0.09199123		764.8	-0.00502616	0	1294.79	-0.00399258	0.00133996	1824.8	0.01059789	0.01267085	2354.8	-0.00217493	0	
234.99	0.09113428		765	-0.00526193	0	1294.99	-0.00456038	0.00134752	1825	0.01125457	0.01267087	2355	-0.002819	0	
235.19	0.09165408		765.2	-0.00541814	0	1295.19	-0.00484854	0.00135508	1825.2	0.01120619	0.01267089	2355.2	-0.00270657	0	
235.39	0.09257695		765.4	-0.0053327	0	1295.39	-0.00453636	0.00136264	1825.4	0.01151551	0.0126709	2355.4	-0.00241741	0	
235.59	0.09339626		765.6	-0.00567016	0	1295.59	-0.00548221	0.00137019	1825.6	0.01186945	0.01267092	2355.6	-0.00237716	0	
235.79	0.09372091		765.8	-0.00564338	0	1295.79	-0.00478844	0.00137775	1825.8	0.01218375	0.01267093	2355.8	-0.00203333	0	
235.99	0.09392605		766	-0.00530802	0	1295.99	-0.00532117	0.0013853	1826	0.01304549	0.01267095	2356	-0.00182273	0	
236.19	0.09417238		766.2	-0.00538691	0	1296.19	-0.00422157	0.00139285	1826.2	0.01423026	0.01267096	2356.2	-0.00122841	0	
236.39	0.09430083		766.4	-0.00512428	0	1296.39	-0.00486864	0.0014004	1826.4	0.01446298	0.01267098	2356.4	-0.00073587	0	
236.59	0.09416111		766.6	-0.00517553	0	1296.59	-0.00537067	0.00140795	1826.6	0.01413592	0.01267099	2356.6	-0.00038369	0	
236.79	0.09436983		766.8	-0.00438468	0	1296.79	-0.00604492	0.0014155	1826.8	0.01402507	0.012671	2356.8	-0.00136049	0	
236.99	0.09454923		767	-0.00412504	0	1296.99	-0.00682098	0.00142304	1827	0.01353985	0.01267101	2357	-0.00109492	0	
237.19	0.09446149		767.2	-0.00457712	0	1297.19	-0.00590033	0.00143058	1827.2	0.01407396	0.01267102	2357.2	-0.00130419	0	
237.39	0.09470191		767.4	-0.00541144	0	1297.39	-0.0065615	0.00143813	1827.4	0.0138525	0.01267103	2357.4	-0.0007435	0	
237.59	0.0944347		767.6	-0.00566116	0	1297.59	-0.00752335	0.00144567	1827.6	0.01298485	0.01267104	2357.6	-0.0009299	0	
237.79	0.09453276		767.8	-0.00618831	0	1297.79	-0.00686658	0.0014532	1827.8	0.0126567	0.01267105	2357.8	-0.00143223	0	
237.99	0.09344074		768	-0.00555946	0	1297.99	-0.00679436	0.00146074	1828	0.01216036	0.01267106	2358	-0.00216388	0	
238.19	0.09230845		768.2	-0.00515225	0	1298.19	-0.00736705	0.00146828	1828.2	0.01092087	0.01267106	2358.2	-0.00207312	0	
238.39	0.09228502		768.4	-0.0060705	0	1298.39	-0.00648242	0.00147581	1828.4	0.01035917	0.01267107	2358.4	-0.00365116	0	
238.59	0.09084496		768.6	-0.00685792	0	1298.59	-0.00718218	0.00148334	1828.6	0.01039098	0.01267108	2358.6	-0.00430949	0	
238.79	0.09097968		768.8	-0.00675691	0	1298.79	-0.00688215	0.00149087	1828.8	0.01114801	0.01267108	2358.8	-0.00532976	0	
238.99	0.09073539		769	-0.00682369	0	1298.99	-0.00719594	0.0014984	1829	0.00991058	0.01267109	2359	-0.00509755	0	
239.19	0.09235368		769.2	-0.00717934	0	1299.19	-0.00580253	0.00150593	1829.2	0.01020488	0.0126711	2359.2	-0.00491378	0	
239.39	0.09277521		769.4	-0.0071332	0	1299.39	-0.00595625	0.00151346	1829.4	0.01044806	0.0126711	2359.4	-0.00403691	0	
239.59	0.09328714		769.6	-0.00714746	0	1299.59	-0.00636992	0.00152098	1829.6	0.01065412	0.01267111	2359.6	-0.00463577	0	
239.79	0.09366987		769.8	-0.0074317	0	1299.79	-0.00581297	0.0015285	1829.8	0.01079007	0.01267111	2359.8	-0.00409416	0	
239.99	0.09363558		770	-0.00672147	0	1299.99	-0.00633823	0.00153603	1830	0.01180394	0.01267111	2360	-0.00453471	0	
240.19	0.09396711		770.2	-0.00683197	0	1300.19	-0.00604787	0.00154355	1830.2	0.01239755	0.01267112	2360.2	-0.00371188	0	
240.39	0.09502556		770.4	-0.00576655	0	1300.39	-0.00681061	0.00155106	1830.4	0.01226435	0.01267112	2360.4	-0.00401946	0	
240.59	0.09510026		770.6	-0.00499344	0	1300.59	-0.00690175	0.00155858	1830.6	0.01238261	0.01267113	2360.6	-0.00362946	0	
240.79	0.09587455		770.8	-0.00453921	0	1300.79	-0.00749585	0.0015661	1830.8	0.01187985	0.01267113	2360.8	-0.00388254	0	
240.99	0.09560229		771	-0.00440601	0	1300.99	-0.00790241	0.00157361	1831	0.01082652	0.01267113	2361	-0.003257	0	
241.19	0.0963913		771.2	-0.00452326	0	1301.19	-0.0085338	0.00158112	1831.2	0.01108192	0.01267114	2361.2	-0.00288104	0	
241.39	0.09614944		771.4	-0.00394528	0	1301.39	-0.00991984	0.00158863	1831.4	0.01037364	0.01267114	2361.4	-0.00332639	0	
241.59	0.09537694		771.6	-0.00295735	0	1301.59	-0.00991318	0.00159614	1831.6	0.01017662	0.01267114	2361.6	-0.00229113	0	
241.79	0.09490714		771.8	-0.00315208	0	1301.79	-0.00969842	0.00160365	1831.8	0.01015837	0.01267114	2361.8	-0.00268556	0	
241.99	0.09464929		772	-0.00282664	0	1301.99	-0.01003951	0.00161115	1832	0.0094169	0.01267115	2362	-0.00288773	0	
242.19	0.09502883		772.2	-0.00261446	0	1302.19	-0.00947958	0.00161866	1832.2	0.00936765	0.01267115	2362.2	-0.00352291	0	
242.39	0.095148		772.4	-0.00253713	0	1302.39	-0.00873997	0.00162616	1832.4	0.01074074	0.01267115	2362.4	-0.00405532	0	
242.59	0.09460246		772.6	-0.00239683	0	1302.59	-0.00925407	0.00163366	1832.6	0.01156641	0.01267115	2362.6	-0.00372233	0	
242.79	0.09507043		772.8	-0.00207904	0	1302.79	-0.00899248	0.00164116	1832.8	0.01168528	0.01267115	2362.8	-0.0036928	0	
242.99	0.09543742		773	-0.00354873	0	1302.99	-0.00862475	0.00164866	1833	0.01234204	0.01267116	2363	-0.00282024	0	
243.19	0.09605404		773.2	-0.00322423	0	1303.19	-0.00665137	0.00165615	1833.2	0.0128569	0.01267116	2363.2	-0.00174079	0	
243.39	0.09665574		773.4	-0.00415029	0	1303.39	-0.00692731	0.00166365	1833.4	0.01244755	0.01267116	2363.4	-0.00129957	0	
243.59	0.09695884		773.6	-0.00407691	0	1303.59	-0.00616078	0.00167114	1833.6	0.01196578	0.01267116	2363.6	-0.00151302	0	
243.79	0.09636743		773.8	-0.00385069	0	1303.79	-0.0052607	0.00167863	1833.8	0.01209532	0.01267116	2363.8	-0.00160054	0	
243.99	0.09637933		774	-0.0030767	0	1303.99	-0.00391726	0.00168612	1834	0.0128181	0.01267116	2364	-0.0017988	0	
244.19	0.09646731		774.2	-0.00294764	0	1304.19	-0.00247461	0.00169361	1834.2	0.01290941	0.01267116	2364.2	-0.00196796	0	
244.39	0.09579186		774.4	-0.00265699	0	1304.39	-0.00226093	0.0017011	1834.4	0.01320187	0.01267117	2364.4	-0.00241019	0	
244.59	0.09495848		774.6	-0.00310354	0	1304.59	-0.00163091	0.00170858	1834.6	0.01309753	0.01267117	2364.6	-0.00253414	0	
244.79	0.09497118		774.8	-0.00322719	0	1304.79	-0.0025739	0.00171607	1834.8	0.0125478	0.01267117	2364.8	-0.00321303	0	
244.99	0.09453632		775	-0.00364081	0	1304.99	-0.00271564	0.00172355	1835	0.01184685	0.01267117	2365	-0.00370019	0	
245.19	0.09457009		775.2	-0.00346927	0	1305.19	-0.00239536	0.00173103	1835.2	0.01226315	0.01267117	2365.2	-0.00421669	0	
245.39	0.09482508		775.4	-0.00407212	0	1305.39	-0.00380896	0.00173851	1835.4	0.01223447	0.01267117	2365.4	-0.00410549	0	
245.59	0.09550472		775.6	-0.00416981	0	1305.59	-0.0049874	0.00174599	1835.6	0.01281937	0.01267117	2365.6	-0.00367874	0	
245.79	0.09706685		775.8	-0.00463701	0	1305.79	-0.00517367	0.00175346	1835.8	0.01314002	0.01267117	2365.8	-0.00465075	0	
245.99	0.09758764		776	-0.00504641	0	1305.99	-0.00532616	0.00176094	1836	0.01359382	0.01267117	2366	-0.00457911	0	
246.19	0.09831037		776.2	-0.00554187	0	1306.19	-0.00466362	0.00176841	1836.2	0.01431708	0.01267117	2366.2	-0.00417669	0	
246.39	0.09885114		776.4	-0.00558496	0	1306.39	-0.00574623	0.00177588	1836.4	0.01491694	0.01267117	2366.4	-0.00448402	0	
246.59	0.09963116		776.6	-0.00625112	0	1306.59	-0.00645711	0.00178335	1836.6	0.0151116	0.01267117	2366.6	-0.00427659	0	
246.79	0.10004964		776.8	-0.00741358	0	1306.79	-0.00705274	0.00179082	1836.8	0.01464859	0.01267118	2366.8	-0.00371982	0	
246.99	0.10099046		777	-0.00776361	0	1306.99	-0.00673026	0.00179829	1837	0.0141086	0.01267118	2367	-0.00269993	0	
247.19	0.1012631		777.2	-0.00656889	0	1307.19	-0.00679226	0.00180575	1837.2	0.01380366	0.01267118	2367.2	-0.00255099	0	
247.39	0.10226621		777.4	-0.00637464	0	1307.39	-0.00753055	0.00181321	1837.4	0.01289363	0.01267118	2367.4	-0.00272703	0	
247.59	0.10175961		777.6	-0.00567624	0	1307.59	-0.00653819	0.00182068	1837.6	0.01274125	0.01267118	2367.6	-0.00291243	0	
247.79	0.10191542		777.8	-0.00535193	0	1307.79	-0.00615666	0.00182814	1837.8	0.01202767	0.01267118	2367.8	-0.00369541	0	
247.99	0.10187181		778	-0.00550673	0	1307.99	-0.00535798	0.00183559	1838	0.01225657	0.01267118	2368	-0.00375799	0	
248.19	0.10160828		778.2	-0.00490545	0	1308.19	-0.00514574	0.00184305	1838.2	0.01247243	0.01267118	2368.2	-0.00365243	0	
248.39	0.10001881		778.4	-0.0051679	0	1308.39	-0.00515138	0.00185051	1838.4	0.01245678	0.01267118	2368.4	-0.00379966	0	
248.59	0.10054245		778.6	-0.00520265	0	1308.59	-0.00527492	0.00185796	1838.6	0.0121842	0.01267118	2368.6	-0.00324512	0	
248.79	0.10064716		778.8	-0.00415472	0	1308.79	-0.00558639	0.00186541	1838.8	0.01211086	0.01267118	2368.8	-0.00349562	0	
248.99	0.100707		779	-0.0044605	0	1308.99	-0.00440892	0.00187286	1839	0.01257351	0.01267118	2369	-0.00351448	0	
249.19	0.10150804		779.2	-0.00491268	0	1309.19	-0.00462045	0.00188031	1839.2	0.01254395	0.01267118	2369.2	-0.00302981	0	
249.39	0.10214668		779.4	-0.00514961	0	1309.39	-0.00540129	0.00188776	1839.4	0.01257703	0.01267118	2369.4	-0.00214554	0	
249.59	0.10204872		779.6	-0.00457997	0	1309.59	-0.0045159	0.00189521	1839.6	0.01284411	0.01267118	2369.6	-0.00229891	0	
249.79	0.10149117		779.8	-0.00446616	0	1309.79	-0.00329991	0.00190265	1839.8	0.01309544	0.01267118	2369.8	-0.00171991	0	
249.99	0.10099051		780	-0.00422788	0	1309.99	-0.00321692	0.0019101	1840	0.01285743	0.01267118	2370	-0.00110394	0	
250.19	0.10066467		780.2	-0.00393702	0	1310.19	-0.00298236	0.00191754	1840.2	0.01270739	0.01267118	2370.2	-0.00096476	0	
250.39	0.1011285		780.4	-0.00430681	0	1310.39	-0.00382933	0.00192498	1840.4	0.01299077	0.01267118	2370.4	-0.00109751	0	
250.59	0.10018982		780.6	-0.00475468	0	1310.59	-0.00405507	0.00193242	1840.6	0.01284082	0.01267118	2370.6	0.00000255	0	
250.79	0.10000527		780.8	-0.00485059	0	1310.79	-0.0047342	0.00193985	1840.8	0.01185254	0.01267118	2370.8	0.00014821	0	
250.99	0.10050782		781	-0.00370409	0	1310.99	-0.00495749	0.00194729	1841	0.01192107	0.01267118	2371	-0.00104238	0	
251.19	0.10055901		781.2	-0.00312334	0	1311.19	-0.00523765	0.00195472	1841.2	0.01258963	0.01267118	2371.2	-0.00199541	0	
251.39	0.10022444		781.4	-0.00267137	0	1311.39	-0.00444752	0.00196215	1841.4	0.01295344	0.01267118	2371.4	-0.00223542	0	
251.59	0.10011181		781.6	-0.00325429	0	1311.59	-0.00423176	0.00196958	1841.6	0.01321946	0.01267118	2371.6	-0.00334566	0	
251.79	0.1003221		781.8	-0.00305813	0	1311.79	-0.00461384	0.00197701	1841.8	0.0126788	0.01267118	2371.8	-0.00419553	0	
251.99	0.10023763		782	-0.00309384	0	1311.99	-0.00440911	0.00198444	1842	0.01266302	0.01267118	2372	-0.00607477	0	
252.19	0.10086372		782.2	-0.00282891	0	1312.19	-0.004576	0.00199187	1842.2	0.0125189	0.01267118	2372.2	-0.00608458	0	
252.39	0.10013783		782.4	-0.00391933	0	1312.39	-0.00493659	0.00199929	1842.4	0.0117146	0.01267118	2372.4	-0.0068025	0	
252.59	0.10091149		782.6	-0.00381678	0	1312.59	-0.0052264	0.00200671	1842.6	0.01171937	0.01267118	2372.6	-0.00643406	0	
252.79	0.10056217		782.8	-0.00342094	0	1312.79	-0.00524097	0.00201414	1842.8	0.0118224	0.01267118	2372.8	-0.00666058	0	
252.99	0.10035167		783	-0.00485245	0	1312.99	-0.00533572	0.00202156	1843	0.0118491	0.01267118	2373	-0.00588845	0	
253.19	0.10085768		783.2	-0.00587894	0	1313.19	-0.00663925	0.00202897	1843.2	0.01101594	0.01267118	2373.2	-0.00493747	0	
253.39	0.10004862		783.4	-0.0058884	0	1313.39	-0.00675289	0.00203639	1843.4	0.01064512	0.01267118	2373.4	-0.00486594	0	
253.59	0.10028824		783.6	-0.00564447	0	1313.59	-0.00690267	0.00204381	1843.6	0.01060969	0.01267118	2373.6	-0.00328234	0	
253.79	0.1000663		783.8	-0.00610547	0	1313.79	-0.00721255	0.00205122	1843.8	0.01101611	0.01267118	2373.8	-0.00329692	0	
253.99	0.10034186		784	-0.00614847	0	1313.99	-0.00745713	0.00205863	1844	0.01094042	0.01267118	2374	-0.00249765	0	
254.19	0.10105692		784.2	-0.0064133	0	1314.19	-0.00701265	0.00206604	1844.2	0.01044504	0.01267118	2374.2	-0.00178411	0	
254.39	0.10238071		784.4	-0.00611812	0	1314.39	-0.00710746	0.00207345	1844.4	0.01025881	0.01267118	2374.4	-0.00096059	0	
254.59	0.10274816		784.6	-0.00557984	0	1314.59	-0.00719487	0.00208086	1844.6	0.00984503	0.01267118	2374.6	0.00007551	0	
254.79	0.10405732		784.8	-0.00478106	0	1314.79	-0.00724396	0.00208826	1844.8	0.0100743	0.01267118	2374.8	-0.00011754	0	
254.99	0.10453306		785	-0.00402417	0	1314.99	-0.00655912	0.00209567	1845	0.01048056	0.01267118	2375	-0.00013223	0	
255.19	0.10498629		785.2	-0.003952	0	1315.19	-0.0053649	0.00210307	1845.2	0.01126947	0.01267118	2375.2	-0.0003772	0	
255.39	0.10490653		785.4	-0.00354898	0	1315.39	-0.00500913	0.00211047	1845.4	0.01151309	0.01267118	2375.4	-0.00016926	0	
255.59	0.10531971		785.6	-0.00369195	0	1315.59	-0.00433592	0.00211787	1845.6	0.01038923	0.01267118	2375.6	-0.00063018	0	
255.79	0.10578596		785.8	-0.00381	0	1315.79	-0.00372762	0.00212527	1845.8	0.01066328	0.01267118	2375.8	-0.00146355	0	
255.99	0.10600948		786	-0.00418697	0	1315.99	-0.00356232	0.00213267	1846	0.01037761	0.01267118	2376	-0.00235318	0	
256.19	0.10538935		786.2	-0.0040234	0	1316.19	-0.00396916	0.00214006	1846.2	0.01084915	0.01267118	2376.2	-0.00149347	0	
256.39	0.10436767		786.4	-0.00471785	0	1316.39	-0.00387785	0.00214745	1846.4	0.01012001	0.01267118	2376.4	-0.00196791	0	
256.59	0.10378748		786.6	-0.0053255	0	1316.59	-0.00442228	0.00215485	1846.6	0.00968465	0.01267118	2376.6	-0.00146877	0	
256.79	0.10287993		786.8	-0.00547078	0	1316.79	-0.00455749	0.00216224	1846.8	0.01080984	0.01267118	2376.8	-0.00108315	0	
256.99	0.10177289		787	-0.00636914	0	1316.99	-0.00570803	0.00216963	1847	0.01164347	0.01267118	2377	-0.00104438	0	
257.19	0.10161267		787.2	-0.00683214	0	1317.19	-0.00610703	0.00217701	1847.2	0.01204962	0.01267118	2377.2	-0.00145888	0	
257.39	0.10111016		787.4	-0.00707022	0	1317.39	-0.0060334	0.0021844	1847.4	0.01275153	0.01267118	2377.4	-0.00200544	0	
257.59	0.10139069		787.6	-0.0066107	0	1317.59	-0.00649275	0.00219178	1847.6	0.01283878	0.01267118	2377.6	-0.00197004	0	
257.79	0.10110005		787.8	-0.00668867	0	1317.79	-0.00689179	0.00219917	1847.8	0.01280181	0.01267118	2377.8	-0.00336506	0	
257.99	0.10055896		788	-0.00622768	0	1317.99	-0.00699276	0.00220655	1848	0.01255479	0.01267118	2378	-0.00208413	0	
258.19	0.10147503		788.2	-0.00606224	0	1318.19	-0.00691268	0.00221393	1848.2	0.0125245	0.01267118	2378.2	-0.00213487	0	
258.39	0.1018928		788.4	-0.00544634	0	1318.39	-0.00756681	0.0022213	1848.4	0.01288261	0.01267118	2378.4	-0.00166045	0	
258.59	0.10275697		788.6	-0.00535166	0	1318.59	-0.00791477	0.00222868	1848.6	0.01283375	0.01267118	2378.6	-0.00216378	0	
258.79	0.10310932		788.8	-0.0054753	0	1318.79	-0.00828929	0.00223605	1848.8	0.01244013	0.01267118	2378.8	-0.00281881	0	
258.99	0.10350637		789	-0.00448063	0	1318.99	-0.00695846	0.00224343	1849	0.01243302	0.01267118	2379	-0.00248722	0	
259.19	0.10413637		789.2	-0.00368825	0	1319.19	-0.00712232	0.0022508	1849.2	0.012595	0.01267118	2379.2	-0.00327142	0	
259.39	0.10374024		789.4	-0.00213505	0	1319.39	-0.00674178	0.00225817	1849.4	0.01214843	0.01267118	2379.4	-0.0025387	0	
259.59	0.10400363		789.6	-0.00246742	0	1319.59	-0.00590765	0.00226554	1849.6	0.01124625	0.01267118	2379.6	-0.00166238	0	
259.79	0.10504008		789.8	-0.00218478	0	1319.79	-0.00553621	0.00227291	1849.8	0.01116346	0.01267118	2379.8	-0.00150026	0	
259.99	0.10558561		790	-0.00228317	0	1319.99	-0.0053038	0.00228027	1850	0.0103242	0.01267118	2380	-0.00149673	0	
260.19	0.10581868		790.2	-0.00164464	0	1320.19	-0.00485854	0.00228764	1850.2	0.01007368	0.01267118	2380.2	-0.00140672	0	
260.39	0.10599358		790.4	-0.00274866	0	1320.39	-0.00359714	0.002295	1850.4	0.0092178	0.01267118	2380.4	-0.00084767	0	
260.59	0.10622773		790.6	-0.00363988	0	1320.59	-0.00355919	0.00230236	1850.6	0.00882496	0.01267118	2380.6	-0.00048098	0	
260.79	0.10618953		790.8	-0.00323991	0	1320.79	-0.00245428	0.00230972	1850.8	0.0099241	0.01267118	2380.8	-0.00072324	0	
260.99	0.10563139		791	-0.00391883	0	1320.99	-0.00262915	0.00231708	1851	0.00990858	0.01267118	2381	-0.00121357	0	
261.19	0.10506176		791.2	-0.00408516	0	1321.19	-0.00198007	0.00232443	1851.2	0.00928981	0.01267118	2381.2	-0.00202557	0	
261.39	0.10608842		791.4	-0.00418347	0	1321.39	-0.0019876	0.00233179	1851.4	0.00873548	0.01267118	2381.4	-0.00232276	0	
261.59	0.10539829		791.6	-0.00427859	0	1321.59	-0.00265366	0.00233914	1851.6	0.00808136	0.01267118	2381.6	-0.00251513	0	
261.79	0.10548295		791.8	-0.00449548	0	1321.79	-0.00265004	0.00234649	1851.8	0.00818478	0.01267118	2381.8	-0.00258439	0	
261.99	0.10433112		792	-0.00511022	0	1321.99	-0.00241552	0.00235384	1852	0.00920402	0.01267118	2382	-0.00166889	0	
262.19	0.10434767		792.2	-0.00470986	0	1322.19	-0.00303272	0.00236119	1852.2	0.01006859	0.01267118	2382.2	-0.00218401	0	
262.39	0.10342867		792.4	-0.00457898	0	1322.39	-0.00371834	0.00236854	1852.4	0.0107657	0.01267118	2382.4	-0.00282354	0	
262.59	0.10328963		792.6	-0.00501903	0	1322.59	-0.00433637	0.00237589	1852.6	0.01065539	0.01267118	2382.6	-0.00457792	0	
262.79	0.10329626		792.8	-0.00537774	0	1322.79	-0.0047428	0.00238323	1852.8	0.01124795	0.01267118	2382.8	-0.00381532	0	
262.99	0.10294014		793	-0.00399024	0	1322.99	-0.0043846	0.00239057	1853	0.01218246	0.01267118	2383	-0.0039911	0	
263.19	0.10263975		793.2	-0.00355808	0	1323.19	-0.0047618	0.00239791	1853.2	0.01244259	0.01267118	2383.2	-0.00404282	0	
263.39	0.10284772		793.4	-0.00248719	0	1323.39	-0.00373018	0.00240525	1853.4	0.0126713	0.01267118	2383.4	-0.00297208	0	
263.59	0.10352278		793.6	-0.00361411	0	1323.59	-0.00449556	0.00241259	1853.6	0.01293821	0.01267118	2383.6	-0.00215917	0	
263.79	0.10404136		793.8	-0.00277196	0	1323.79	-0.00505632	0.00241993	1853.8	0.0125605	0.01267118	2383.8	-0.00331343	0	
263.99	0.10361251		794	-0.00275286	0	1323.99	-0.00529213	0.00242726	1854	0.01296803	0.01267118	2384	-0.00337998	0	
264.19	0.10341503		794.2	-0.00260573	0	1324.19	-0.00521404	0.0024346	1854.2	0.01309927	0.01267118	2384.2	-0.00306921	0	
264.39	0.10376222		794.4	-0.00307065	0	1324.39	-0.0048489	0.00244193	1854.4	0.01309021	0.01267118	2384.4	-0.00305165	0	
264.59	0.10465388		794.6	-0.00368482	0	1324.59	-0.00514737	0.00244926	1854.6	0.01169164	0.01267118	2384.6	-0.00410286	0	
264.79	0.1048		794.8	-0.00387116	0	1324.79	-0.00460185	0.00245659	1854.8	0.01146777	0.01267118	2384.8	-0.00522776	0	
264.99	0.10480707		795	-0.00445506	0	1324.99	-0.00451699	0.00246391	1855	0.01125107	0.01267118	2385	-0.00570539	0	
265.19	0.10628555		795.2	-0.00448074	0	1325.19	-0.00391256	0.00247124	1855.2	0.01078978	0.01267118	2385.2	-0.00619129	0	
265.39	0.10791133		795.4	-0.00469702	0	1325.39	-0.00410038	0.00247856	1855.4	0.01037345	0.01267118	2385.4	-0.00586057	0	
265.59	0.10758499		795.6	-0.00525574	0	1325.59	-0.00397494	0.00248589	1855.6	0.01094724	0.01267118	2385.6	-0.00528252	0	
265.79	0.10789681		795.8	-0.0050685	0	1325.79	-0.00395156	0.00249321	1855.8	0.01121785	0.01267118	2385.8	-0.00508759	0	
265.99	0.10758796		796	-0.00462418	0	1325.99	-0.00426316	0.00250053	1856	0.01139568	0.01267118	2386	-0.00398722	0	
266.19	0.10729012		796.2	-0.00486346	0	1326.19	-0.00445738	0.00250784	1856.2	0.01105263	0.01267118	2386.2	-0.00291868	0	
266.39	0.10767672		796.4	-0.00539866	0	1326.39	-0.00444023	0.00251516	1856.4	0.0118	0.01267118	2386.4	-0.00216422	0	
266.59	0.10850885		796.6	-0.0060291	0	1326.59	-0.00530746	0.00252248	1856.6	0.01180308	0.01267118	2386.6	-0.00182522	0	
266.79	0.10882702		796.8	-0.00648265	0	1326.79	-0.00524773	0.00252979	1856.8	0.01263339	0.01267118	2386.8	-0.00055681	0	
266.99	0.10857367		797	-0.00549639	0	1326.99	-0.00482859	0.0025371	1857	0.01256901	0.01267118	2387	-0.00136924	0	
267.19	0.10883053		797.2	-0.00542575	0	1327.19	-0.00449418	0.00254441	1857.2	0.01355199	0.01267118	2387.2	-0.00102404	0	
267.39	0.10899482		797.4	-0.0047704	0	1327.39	-0.00407703	0.00255172	1857.4	0.0142818	0.01267118	2387.4	-0.00086261	0	
267.59	0.10792276		797.6	-0.00567418	0	1327.59	-0.00556653	0.00255903	1857.6	0.01422798	0.01267118	2387.6	-0.00121297	0	
267.79	0.10701652		797.8	-0.00509149	0	1327.79	-0.00547538	0.00256633	1857.8	0.01395531	0.01267118	2387.8	-0.00197946	0	
267.99	0.10609648		798	-0.00512807	0	1327.99	-0.0052757	0.00257364	1858	0.01427123	0.01267118	2388	-0.00115202	0	
268.19	0.10666527		798.2	-0.00494182	0	1328.19	-0.00590127	0.00258094	1858.2	0.0136689	0.01267118	2388.2	-0.00141749	0	
268.39	0.10737538		798.4	-0.00509811	0	1328.39	-0.00607335	0.00258824	1858.4	0.01313107	0.01267118	2388.4	-0.00242254	0	
268.59	0.10685941		798.6	-0.00524949	0	1328.59	-0.00617771	0.00259554	1858.6	0.01243433	0.01267118	2388.6	-0.00322251	0	
268.79	0.10647782		798.8	-0.00520968	0	1328.79	-0.00613954	0.00260284	1858.8	0.01238169	0.01267118	2388.8	-0.00388281	0	
268.99	0.10682945		799	-0.00536141	0	1328.99	-0.00550993	0.00261014	1859	0.01215465	0.01267118	2389	-0.00415364	0	
269.19	0.10770034		799.2	-0.00501439	0	1329.19	-0.00529615	0.00261743	1859.2	0.01216637	0.01267118	2389.2	-0.00402877	0	
269.39	0.10689763		799.4	-0.00463662	0	1329.39	-0.00517754	0.00262473	1859.4	0.01142064	0.01267118	2389.4	-0.00389417	0	
269.59	0.10640057		799.6	-0.00417402	0	1329.59	-0.00494909	0.00263202	1859.6	0.01200306	0.01267118	2389.6	-0.00391021	0	
269.79	0.10592792		799.8	-0.00375629	0	1329.79	-0.00438123	0.00263931	1859.8	0.01156743	0.01267118	2389.8	-0.00411293	0	
269.99	0.10701409		800	-0.00337393	0	1329.99	-0.00400738	0.0026466	1860	0.01106532	0.01267118	2390	-0.00313007	0	
270.19	0.10645896		800.2	-0.00507407	0	1330.19	-0.00398582	0.00265388	1860.2	0.01109825	0.01267118	2390.2	-0.00202236	0	
270.39	0.10697232		800.4	-0.00458317	0	1330.39	-0.0044024	0.00266117	1860.4	0.01126069	0.01267118	2390.4	-0.00174259	0	
270.59	0.10646787		800.6	-0.00496424	0	1330.59	-0.004457	0.00266845	1860.6	0.01188206	0.01267118	2390.6	-0.00269745	0	
270.79	0.106165		800.8	-0.0045662	0	1330.79	-0.00382978	0.00267574	1860.8	0.01236479	0.01267118	2390.8	-0.00336212	0	
270.99	0.10584565		801	-0.00479886	0	1330.99	-0.00345463	0.00268302	1861	0.01237907	0.01267118	2391	-0.00509527	0	
271.19	0.10600959		801.2	-0.00565325	0	1331.19	-0.00359585	0.0026903	1861.2	0.01271189	0.01267118	2391.2	-0.0057131	0	
271.39	0.10646077		801.4	-0.00619296	0	1331.39	-0.00294753	0.00269758	1861.4	0.01269237	0.01267118	2391.4	-0.00639798	0	
271.59	0.10613503		801.6	-0.00671765	0	1331.59	-0.00336756	0.00270485	1861.6	0.01210912	0.01267118	2391.6	-0.00580756	0	
271.79	0.10614306		801.8	-0.00625415	0	1331.79	-0.00312519	0.00271213	1861.8	0.01255596	0.01267118	2391.8	-0.00551888	0	
271.99	0.10672478		802	-0.00633437	0	1331.99	-0.0032514	0.0027194	1862	0.01183532	0.01267118	2392	-0.00483435	0	
272.19	0.10696031		802.2	-0.00655181	0	1332.19	-0.0037185	0.00272668	1862.2	0.011858	0.01267118	2392.2	-0.00473886	0	
272.39	0.10755142		802.4	-0.00646437	0	1332.39	-0.00412246	0.00273395	1862.4	0.0124658	0.01267118	2392.4	-0.00478166	0	
272.59	0.10754103		802.6	-0.00633166	0	1332.59	-0.00440504	0.00274122	1862.6	0.01263855	0.01267118	2392.6	-0.00428758	0	
272.79	0.10879985		802.8	-0.00665892	0	1332.79	-0.00477125	0.00274848	1862.8	0.01264652	0.01267118	2392.8	-0.00466435	0	
272.99	0.11033395		803	-0.00656911	0	1332.99	-0.00491997	0.00275575	1863	0.01354753	0.01267118	2393	-0.00460128	0	
273.19	0.11089473		803.2	-0.00571823	0	1333.19	-0.00542156	0.00276301	1863.2	0.01423584	0.01267118	2393.2	-0.0038105	0	
273.39	0.11086373		803.4	-0.00488283	0	1333.39	-0.00571379	0.00277028	1863.4	0.01371533	0.01267118	2393.4	-0.00397765	0	
273.59	0.11022479		803.6	-0.00402937	0	1333.59	-0.0058762	0.00277754	1863.6	0.0137134	0.01267118	2393.6	-0.00403513	0	
273.79	0.10998564		803.8	-0.00427599	0	1333.79	-0.00473056	0.0027848	1863.8	0.01374727	0.01267118	2393.8	-0.00390054	0	
273.99	0.11027983		804	-0.00394974	0	1333.99	-0.00524761	0.00279206	1864	0.01330085	0.01267118	2394	-0.00257316	0	
274.19	0.10912318		804.2	-0.00385047	0	1334.19	-0.00509582	0.00279931	1864.2	0.01292802	0.01267118	2394.2	-0.00199659	0	
274.39	0.10866827		804.4	-0.00242149	0	1334.39	-0.00499994	0.00280657	1864.4	0.01293743	0.01267118	2394.4	-0.00215078	0	
274.59	0.10808787		804.6	-0.00201143	0	1334.59	-0.00479098	0.00281382	1864.6	0.01317462	0.01267118	2394.6	-0.00300806	0	
274.79	0.10782978		804.8	-0.00217279	0	1334.79	-0.00547159	0.00282108	1864.8	0.01287562	0.01267118	2394.8	-0.0031058	0	
274.99	0.10734408		805	-0.00358233	0	1334.99	-0.00571226	0.00282833	1865	0.01261059	0.01267118	2395	-0.00429205	0	
275.19	0.1079652		805.2	-0.00323288	0	1335.19	-0.00562879	0.00283558	1865.2	0.01186315	0.01267118	2395.2	-0.00381822	0	
275.39	0.10779201		805.4	-0.00307378	0	1335.39	-0.00491624	0.00284282	1865.4	0.01219357	0.01267118	2395.4	-0.00369023	0	
275.59	0.1072565		805.6	-0.0034337	0	1335.59	-0.00495926	0.00285007	1865.6	0.01169775	0.01267118	2395.6	-0.00262324	0	
275.79	0.10759541		805.8	-0.00356274	0	1335.79	-0.00451606	0.00285732	1865.8	0.01187613	0.01267118	2395.8	-0.0027069	0	
275.99	0.10802798		806	-0.00456282	0	1335.99	-0.00386165	0.00286456	1866	0.01195656	0.01267118	2396	-0.00275608	0	
276.19	0.10862714		806.2	-0.00443035	0	1336.19	-0.00374054	0.0028718	1866.2	0.01238353	0.01267118	2396.2	-0.00205337	0	
276.39	0.10974188		806.4	-0.0046725	0	1336.39	-0.0037739	0.00287904	1866.4	0.01255774	0.01267118	2396.4	-0.0017812	0	
276.59	0.11026872		806.6	-0.00510595	0	1336.59	-0.00416107	0.00288628	1866.6	0.01356701	0.01267118	2396.6	-0.00205321	0	
276.79	0.11175629		806.8	-0.00493644	0	1336.79	-0.00458084	0.00289352	1866.8	0.0143824	0.01267118	2396.8	-0.00281805	0	
276.99	0.11224493		807	-0.00530345	0	1336.99	-0.005094	0.00290075	1867	0.01514814	0.01267118	2397	-0.00341155	0	
277.19	0.11246906		807.2	-0.0056768	0	1337.19	-0.00463999	0.00290799	1867.2	0.01502977	0.01267118	2397.2	-0.00432399	0	
277.39	0.1124881		807.4	-0.00611064	0	1337.39	-0.0043315	0.00291522	1867.4	0.0150515	0.01267118	2397.4	-0.00575505	0	
277.59	0.11208735		807.6	-0.00581583	0	1337.59	-0.00428698	0.00292245	1867.6	0.01553583	0.01267118	2397.6	-0.00639658	0	
277.79	0.11245579		807.8	-0.00659292	0	1337.79	-0.0040772	0.00292968	1867.8	0.01558825	0.01267118	2397.8	-0.0068242	0	
277.99	0.11285211		808	-0.00651766	0	1337.99	-0.00447103	0.00293691	1868	0.01489856	0.01267118	2398	-0.00670648	0	
278.19	0.11291398		808.2	-0.00603786	0	1338.19	-0.00447891	0.00294414	1868.2	0.01488006	0.01267118	2398.2	-0.00691604	0	
278.39	0.11287746		808.4	-0.00678981	0	1338.39	-0.0043203	0.00295136	1868.4	0.0143694	0.01267118	2398.4	-0.00731811	0	
278.59	0.11253376		808.6	-0.00717208	0	1338.59	-0.00458057	0.00295859	1868.6	0.01255226	0.01267118	2398.6	-0.00747746	0	
278.79	0.11201495		808.8	-0.0083849	0	1338.79	-0.00425218	0.00296581	1868.8	0.01175946	0.01267118	2398.8	-0.00746037	0	
278.99	0.11195642		809	-0.00866336	0	1338.99	-0.00341474	0.00297303	1869	0.01145257	0.01267118	2399	-0.00765468	0	
279.19	0.11247029		809.2	-0.00832987	0	1339.19	-0.00243871	0.00298025	1869.2	0.01063686	0.01267118	2399.2	-0.00658196	0	
279.39	0.1123773		809.4	-0.00829896	0	1339.39	-0.00237699	0.00298747	1869.4	0.01005609	0.01267118	2399.4	-0.00618694	0	
279.59	0.11138489		809.6	-0.00925078	0	1339.59	-0.00213448	0.00299468	1869.6	0.00934739	0.01267118	2399.6	-0.00593983	0	
279.79	0.11096952		809.8	-0.00951291	0	1339.79	-0.00130154	0.0030019	1869.8	0.0098655	0.01267118	2399.8	-0.00549588	0	
279.99	0.11092995		810	-0.0094293	0	1339.99	-0.00084379	0.00300911	1870	0.00975974	0.01267118	2400	-0.00468556	0	
280.19	0.11093288		810.2	-0.0089459	0	1340.19	-0.00012798	0.00301632	1870.2	0.00970743	0.01267118	2400.2	-0.00321744	0	
280.39	0.10996922		810.4	-0.00891063	0	1340.39	-0.00069643	0.00302353	1870.4	0.01084489	0.01267118	2400.4	-0.00266691	0	
280.59	0.10979909		810.6	-0.00834039	0	1340.59	-0.00102454	0.00303074	1870.6	0.01160011	0.01267118	2400.6	-0.00275849	0	
280.79	0.11039103		810.8	-0.0079275	0	1340.79	-0.00099227	0.00303795	1870.8	0.01176161	0.01267118	2400.8	-0.00295572	0	
280.99	0.11001721		811	-0.00799308	0	1340.99	-0.0008573	0.00304515	1871	0.01241817	0.01267118	2401	-0.00320592	0	
281.19	0.11021442		811.2	-0.00796412	0	1341.19	-0.00088918	0.00305236	1871.2	0.013108	0.01267118	2401.2	-0.00363762	0	
281.39	0.11004062		811.4	-0.0068262	0	1341.39	-0.00210748	0.00305956	1871.4	0.01398559	0.01267118	2401.4	-0.00365885	0	
281.59	0.10979889		811.6	-0.00572096	0	1341.59	-0.00263183	0.00306676	1871.6	0.01414687	0.01267118	2401.6	-0.00331245	0	
281.79	0.10962467		811.8	-0.00552277	0	1341.79	-0.00251587	0.00307396	1871.8	0.01391268	0.01267118	2401.8	-0.00379401	0	
281.99	0.10975346		812	-0.00513316	0	1341.99	-0.00195629	0.00308116	1872	0.01442832	0.01267118	2402	-0.00475908	0	
282.19	0.10949859		812.2	-0.00452561	0	1342.19	-0.00251958	0.00308835	1872.2	0.01442413	0.01267118	2402.2	-0.00474125	0	
282.39	0.10948577		812.4	-0.00528651	0	1342.39	-0.00222729	0.00309555	1872.4	0.01408959	0.01267118	2402.4	-0.0053586	0	
282.59	0.10968196		812.6	-0.00501174	0	1342.59	-0.00153905	0.00310274	1872.6	0.01271039	0.01267118	2402.6	-0.00504396	0	
282.79	0.1102901		812.8	-0.00516275	0	1342.79	-0.00077341	0.00310994	1872.8	0.01303928	0.01267118	2402.8	-0.00504082	0	
282.99	0.11000824		813	-0.00417491	0	1342.99	-0.00048079	0.00311713	1873	0.01317568	0.01267118	2403	-0.00512554	0	
283.19	0.11099826		813.2	-0.00388089	0	1343.19	-0.00090584	0.00312432	1873.2	0.01267594	0.01267118	2403.2	-0.00509972	0	
283.39	0.11118322		813.4	-0.00381102	0	1343.39	-0.00205267	0.0031315	1873.4	0.01158682	0.01267118	2403.4	-0.00502723	0	
283.59	0.11077795		813.6	-0.00483092	0	1343.59	-0.00134575	0.00313869	1873.6	0.01172295	0.01267118	2403.6	-0.00609135	0	
283.79	0.11168594		813.8	-0.00485147	0	1343.79	-0.00161824	0.00314587	1873.8	0.01174826	0.01267118	2403.8	-0.00548058	0	
283.99	0.11281499		814	-0.00462227	0	1343.99	-0.00193311	0.00315306	1874	0.01179699	0.01267118	2404	-0.00513488	0	
284.19	0.11330898		814.2	-0.00563939	0	1344.19	-0.00227469	0.00316024	1874.2	0.0116807	0.01267118	2404.2	-0.0041058	0	
284.39	0.11286351		814.4	-0.00550407	0	1344.39	-0.00278268	0.00316742	1874.4	0.01212044	0.01267118	2404.4	-0.00298115	0	
284.59	0.11326883		814.6	-0.00475745	0	1344.59	-0.00314872	0.0031746	1874.6	0.01170045	0.01267118	2404.6	-0.002459	0	
284.79	0.11331388		814.8	-0.0040585	0	1344.79	-0.00341425	0.00318177	1874.8	0.01265474	0.01267118	2404.8	-0.00221403	0	
284.99	0.11352973		815	-0.00343841	0	1344.99	-0.00417084	0.00318895	1875	0.01371205	0.01267118	2405	-0.00211349	0	
285.19	0.11351089		815.2	-0.00311063	0	1345.19	-0.00451736	0.00319612	1875.2	0.01386316	0.01267118	2405.2	-0.00204601	0	
285.39	0.11365068		815.4	-0.00209656	0	1345.39	-0.00519418	0.0032033	1875.4	0.01339012	0.01267118	2405.4	-0.00192443	0	
285.59	0.11289582		815.6	-0.0024705	0	1345.59	-0.00456775	0.00321047	1875.6	0.01332704	0.01267118	2405.6	-0.00227339	0	
285.79	0.11232155		815.8	-0.00247792	0	1345.79	-0.00437278	0.00321764	1875.8	0.01375735	0.01267118	2405.8	-0.00321083	0	
285.99	0.1126692		816	-0.00251052	0	1345.99	-0.00368972	0.0032248	1876	0.01358925	0.01267118	2406	-0.00365487	0	
286.19	0.11269785		816.2	-0.00311791	0	1346.19	-0.00446366	0.00323197	1876.2	0.01328965	0.01267118	2406.2	-0.00359752	0	
286.39	0.11272502		816.4	-0.00300185	0	1346.39	-0.00376316	0.00323914	1876.4	0.01389509	0.01267118	2406.4	-0.00435363	0	
286.59	0.11204046		816.6	-0.00255356	0	1346.59	-0.00312251	0.0032463	1876.6	0.01400268	0.01267118	2406.6	-0.00461329	0	
286.79	0.1114		816.8	-0.00262533	0	1346.79	-0.00324665	0.00325346	1876.8	0.01423161	0.01267118	2406.8	-0.00557815	0	
286.99	0.11029792		817	-0.00274866	0	1346.99	-0.00331253	0.00326062	1877	0.01344148	0.01267118	2407	-0.00661824	0	
287.19	0.11125403		817.2	-0.0032069	0	1347.19	-0.00379883	0.00326778	1877.2	0.01292817	0.01267118	2407.2	-0.00732007	0	
287.39	0.11077351		817.4	-0.00350853	0	1347.39	-0.00388737	0.00327494	1877.4	0.01235744	0.01267118	2407.4	-0.0066727	0	
287.59	0.11031298		817.6	-0.00428325	0	1347.59	-0.00310873	0.00328209	1877.6	0.01183424	0.01267118	2407.6	-0.00699836	0	
287.79	0.11025174		817.8	-0.00456107	0	1347.79	-0.00311122	0.00328925	1877.8	0.01117204	0.01267118	2407.8	-0.00594175	0	
287.99	0.11002746		818	-0.00496558	0	1347.99	-0.00335015	0.0032964	1878	0.0114182	0.01267118	2408	-0.00610108	0	
288.19	0.11037505		818.2	-0.00621218	0	1348.19	-0.00280598	0.00330355	1878.2	0.01126905	0.01267118	2408.2	-0.00419191	0	
288.39	0.10929711		818.4	-0.00547799	0	1348.39	-0.00295804	0.0033107	1878.4	0.01170946	0.01267118	2408.4	-0.00375767	0	
288.59	0.10969104		818.6	-0.0052949	0	1348.59	-0.00347922	0.00331785	1878.6	0.01177603	0.01267118	2408.6	-0.00363179	0	
288.79	0.11107498		818.8	-0.00540592	0	1348.79	-0.00355162	0.003325	1878.8	0.01182392	0.01267118	2408.8	-0.00389698	0	
288.99	0.11157753		819	-0.00557457	0	1348.99	-0.00438839	0.00333214	1879	0.01191017	0.01267118	2409	-0.00379007	0	
289.19	0.11158842		819.2	-0.00544566	0	1349.19	-0.00401075	0.00333929	1879.2	0.01109535	0.01267118	2409.2	-0.00357815	0	
289.39	0.11208219		819.4	-0.00481701	0	1349.39	-0.0046748	0.00334643	1879.4	0.01138448	0.01267118	2409.4	-0.00357809	0	
289.59	0.11156384		819.6	-0.00471726	0	1349.59	-0.00442209	0.00335357	1879.6	0.01178466	0.01267118	2409.6	-0.00399772	0	
289.79	0.11174514		819.8	-0.00397113	0	1349.79	-0.0044705	0.00336071	1879.8	0.01188983	0.01267118	2409.8	-0.00412514	0	
289.99	0.11253424		820	-0.00329007	0	1349.99	-0.00459807	0.00336785	1880	0.01138975	0.01267118	2410	-0.0036697	0	
290.19	0.11226394		820.2	-0.0035266	0	1350.19	-0.00467149	0.00337499	1880.2	0.01249235	0.01267118	2410.2	-0.00388478	0	
290.39	0.11116591		820.4	-0.00238694	0	1350.39	-0.0042961	0.00338212	1880.4	0.01366488	0.01267118	2410.4	-0.00463467	0	
290.59	0.11038387		820.6	-0.00259733	0	1350.59	-0.00434612	0.00338926	1880.6	0.01374292	0.01267118	2410.6	-0.00541651	0	
290.79	0.11050902		820.8	-0.00209662	0	1350.79	-0.00396191	0.00339639	1880.8	0.01365428	0.01267118	2410.8	-0.00607137	0	
290.99	0.11065306		821	-0.00199226	0	1350.99	-0.00419325	0.00340352	1881	0.01415573	0.01267118	2411	-0.00662156	0	
291.19	0.11072712		821.2	-0.00156271	0	1351.19	-0.00426475	0.00341065	1881.2	0.01481721	0.01267118	2411.2	-0.00586607	0	
291.39	0.11071712		821.4	-0.0017629	0	1351.39	-0.0038298	0.00341778	1881.4	0.01462663	0.01267118	2411.4	-0.00490005	0	
291.59	0.11120712		821.6	-0.00176856	0	1351.59	-0.00305981	0.0034249	1881.6	0.01401506	0.01267118	2411.6	-0.00555697	0	
291.79	0.11136875		821.8	-0.001691	0	1351.79	-0.00138166	0.00343203	1881.8	0.01429645	0.01267118	2411.8	-0.00551555	0	
291.99	0.11177431		822	-0.00223667	0	1351.99	-0.00055794	0.00343915	1882	0.01449331	0.01267118	2412	-0.00554094	0	
292.19	0.11231192		822.2	-0.00354163	0	1352.19	-0.00072418	0.00344627	1882.2	0.01420712	0.01267118	2412.2	-0.00447389	0	
292.39	0.11180643		822.4	-0.003688	0	1352.39	-0.0011228	0.00345339	1882.4	0.0135368	0.01267118	2412.4	-0.00485096	0	
292.59	0.11272008		822.6	-0.00404973	0	1352.59	-0.00109021	0.00346051	1882.6	0.0131165	0.01267118	2412.6	-0.00532617	0	
292.79	0.11396444		822.8	-0.00480439	0	1352.79	-0.00125819	0.00346763	1882.8	0.0125133	0.01267118	2412.8	-0.00543631	0	
292.99	0.1137439		823	-0.00509718	0	1352.99	-0.00157864	0.00347474	1883	0.01220783	0.01267118	2413	-0.00524403	0	
293.19	0.11440149		823.2	-0.00560103	0	1353.19	-0.0016682	0.00348186	1883.2	0.0125682	0.01267118	2413.2	-0.005629	0	
293.39	0.11509321		823.4	-0.00556582	0	1353.39	-0.00203212	0.00348897	1883.4	0.01314334	0.01267118	2413.4	-0.00565917	0	
293.59	0.11496516		823.6	-0.00533187	0	1353.59	-0.00167242	0.00349608	1883.6	0.01270863	0.01267118	2413.6	-0.00571648	0	
293.79	0.11518218		823.8	-0.00551258	0	1353.79	-0.00160094	0.00350319	1883.8	0.01298629	0.01267118	2413.8	-0.00468611	0	
293.99	0.11482709		824	-0.00458332	0	1353.99	-0.00224668	0.0035103	1884	0.01328751	0.01267118	2414	-0.00362384	0	
294.19	0.11432358		824.2	-0.00436071	0	1354.19	-0.00149173	0.00351741	1884.2	0.01450505	0.01267118	2414.2	-0.00390108	0	
294.39	0.11386018		824.4	-0.00315767	0	1354.39	-0.00162345	0.00352451	1884.4	0.01410438	0.01267118	2414.4	-0.00431218	0	
294.59	0.11467438		824.6	-0.00307695	0	1354.59	-0.00168549	0.00353162	1884.6	0.01449884	0.01267118	2414.6	-0.00424348	0	
294.79	0.11486154		824.8	-0.00263194	0	1354.79	-0.00186924	0.00353872	1884.8	0.01595784	0.01267118	2414.8	-0.00412918	0	
294.99	0.11446177		825	-0.00302205	0	1354.99	-0.00190446	0.00354582	1885	0.01603185	0.01267118	2415	-0.00383114	0	
295.19	0.11384953		825.2	-0.00289299	0	1355.19	-0.00219793	0.00355292	1885.2	0.01625258	0.01267118	2415.2	-0.00358085	0	
295.39	0.11378533		825.4	-0.00268069	0	1355.39	-0.00229875	0.00356002	1885.4	0.01583963	0.01267118	2415.4	-0.00353452	0	
295.59	0.11298802		825.6	-0.0015635	0	1355.59	-0.00198873	0.00356711	1885.6	0.01565034	0.01267118	2415.6	-0.00413369	0	
295.79	0.11208348		825.8	-0.00210798	0	1355.79	-0.00155298	0.00357421	1885.8	0.01585729	0.01267118	2415.8	-0.00372333	0	
295.99	0.11152278		826	-0.0019569	0	1355.99	-0.00221368	0.0035813	1886	0.01550981	0.01267118	2416	-0.00401558	0	
296.19	0.11198029		826.2	-0.00171979	0	1356.19	-0.00344844	0.00358839	1886.2	0.01516392	0.01267118	2416.2	-0.00417395	0	
296.39	0.11272631		826.4	-0.00137201	0	1356.39	-0.00297305	0.00359548	1886.4	0.01508817	0.01267118	2416.4	-0.00454773	0	
296.59	0.11362287		826.6	-0.00067233	0	1356.59	-0.0032414	0.00360257	1886.6	0.01457519	0.01267118	2416.6	-0.00566628	0	
296.79	0.11330964		826.8	-0.00149813	0	1356.79	-0.00310588	0.00360966	1886.8	0.01445256	0.01267118	2416.8	-0.0059554	0	
296.99	0.11352856		827	-0.00141247	0	1356.99	-0.00349203	0.00361675	1887	0.01419736	0.01267118	2417	-0.00675727	0	
297.19	0.11431543		827.2	-0.00245235	0	1357.19	-0.00353234	0.00362383	1887.2	0.01470296	0.01267118	2417.2	-0.00721997	0	
297.39	0.11389885		827.4	-0.00294634	0	1357.39	-0.00315887	0.00363091	1887.4	0.0147553	0.01267118	2417.4	-0.00696945	0	
297.59	0.11371115		827.6	-0.00265251	0	1357.59	-0.00254634	0.00363799	1887.6	0.01421456	0.01267118	2417.6	-0.00696586	0	
297.79	0.11368793		827.8	-0.00288851	0	1357.79	-0.0024723	0.00364507	1887.8	0.01410327	0.01267118	2417.8	-0.00706309	0	
297.99	0.11305582		828	-0.00290561	0	1357.99	-0.00259286	0.00365215	1888	0.0144414	0.01267118	2418	-0.006759	0	
298.19	0.11332987		828.2	-0.00359278	0	1358.19	-0.00134494	0.00365923	1888.2	0.01396735	0.01267118	2418.2	-0.00636974	0	
298.39	0.11350117		828.4	-0.00448909	0	1358.39	-0.00092415	0.00366631	1888.4	0.01385478	0.01267118	2418.4	-0.00592563	0	
298.59	0.11318191		828.6	-0.00508959	0	1358.59	-0.00094106	0.00367338	1888.6	0.01436803	0.01267118	2418.6	-0.00593621	0	
298.79	0.11184547		828.8	-0.00547727	0	1358.79	-0.00147989	0.00368045	1888.8	0.01375017	0.01267118	2418.8	-0.00648292	0	
298.99	0.11092496		829	-0.00586571	0	1358.99	-0.00228059	0.00368752	1889	0.01248968	0.01267118	2419	-0.00650638	0	
299.19	0.11019093		829.2	-0.00645108	0	1359.19	-0.00338334	0.00369459	1889.2	0.012678	0.01267118	2419.2	-0.00685927	0	
299.39	0.11044626		829.4	-0.00595975	0	1359.39	-0.00376977	0.00370166	1889.4	0.01242429	0.01267118	2419.4	-0.00665696	0	
299.59	0.11013623		829.6	-0.00551471	0	1359.59	-0.00413762	0.00370873	1889.6	0.01231608	0.01267118	2419.6	-0.0064997	0	
299.79	0.11119946		829.8	-0.00582595	0	1359.79	-0.00513434	0.00371579	1889.8	0.01241885	0.01267118	2419.8	-0.00588646	0	
299.99	0.11211311		830	-0.00515728	0	1359.99	-0.00476588	0.00372286	1890	0.01208684	0.01267118	2420	-0.00534081	0	
300.19	0.11356979		830.2	-0.00444664	0	1360.19	-0.00466745	0.00372992	1890.2	0.01302326	0.01267118	2420.2	-0.00577207	0	
300.39	0.11445246		830.4	-0.00369475	0	1360.39	-0.00461838	0.00373698	1890.4	0.01425596	0.01267118	2420.4	-0.00554836	0	
300.59	0.1149587		830.6	-0.00303503	0	1360.59	-0.0055012	0.00374404	1890.6	0.01430252	0.01267118	2420.6	-0.00593321	0	
300.79	0.11450951		830.8	-0.00314235	0	1360.79	-0.00504565	0.0037511	1890.8	0.01476603	0.01267118	2420.8	-0.00592161	0	
300.99	0.11484695		831	-0.0032412	0	1360.99	-0.00512558	0.00375815	1891	0.01519876	0.01267118	2421	-0.00529977	0	
301.19	0.1144116		831.2	-0.00354802	0	1361.19	-0.00564702	0.00376521	1891.2	0.01509524	0.01267118	2421.2	-0.00473071	0	
301.39	0.11359862		831.4	-0.00305562	0	1361.39	-0.00590034	0.00377226	1891.4	0.0158836	0.01267118	2421.4	-0.0053269	0	
301.59	0.1138833		831.6	-0.00194006	0	1361.59	-0.00529746	0.00377932	1891.6	0.01555694	0.01267118	2421.6	-0.00551154	0	
301.79	0.1130903		831.8	-0.0023211	0	1361.79	-0.0046155	0.00378637	1891.8	0.01654849	0.01267118	2421.8	-0.00521255	0	
301.99	0.11330672		832	-0.00235581	0	1361.99	-0.00463449	0.00379341	1892	0.01745584	0.01267118	2422	-0.00443512	0	
302.19	0.11296047		832.2	-0.0019499	0	1362.19	-0.00394186	0.00380046	1892.2	0.01798564	0.01267118	2422.2	-0.00441803	0	
302.39	0.11227866		832.4	-0.00216801	0	1362.39	-0.00445163	0.00380751	1892.4	0.01822024	0.01267118	2422.4	-0.00460885	0	
302.59	0.11106833		832.6	-0.00110082	0	1362.59	-0.00498974	0.00381455	1892.6	0.01771015	0.01267118	2422.6	-0.00505776	0	
302.79	0.11115545		832.8	-0.00136006	0	1362.79	-0.00477805	0.0038216	1892.8	0.01666589	0.01267118	2422.8	-0.00578457	0	
302.99	0.11057701		833	-0.00232882	0	1362.99	-0.00471296	0.00382864	1893	0.01666531	0.01267118	2423	-0.00612953	0	
303.19	0.11018585		833.2	-0.0025423	0	1363.19	-0.00481794	0.00383568	1893.2	0.01666871	0.01267118	2423.2	-0.00627059	0	
303.39	0.11166489		833.4	-0.00246944	0	1363.39	-0.00432304	0.00384272	1893.4	0.01563778	0.01267118	2423.4	-0.00534637	0	
303.59	0.11209636		833.6	-0.0026072	0	1363.59	-0.0040202	0.00384975	1893.6	0.0152994	0.01267118	2423.6	-0.00412238	0	
303.79	0.11322296		833.8	-0.00319707	0	1363.79	-0.00359337	0.00385679	1893.8	0.01420626	0.01267118	2423.8	-0.00367374	0	
303.99	0.11331371		834	-0.00331149	0	1363.99	-0.00236781	0.00386382	1894	0.0138621	0.01267118	2424	-0.00344064	0	
304.19	0.11407433		834.2	-0.00328964	0	1364.19	-0.00185852	0.00387086	1894.2	0.01372339	0.01267118	2424.2	-0.00405718	0	
304.39	0.11528159		834.4	-0.00323958	0	1364.39	-0.00222892	0.00387789	1894.4	0.01292192	0.01267118	2424.4	-0.00379232	0	
304.59	0.11490241		834.6	-0.00319918	0	1364.59	-0.00203723	0.00388492	1894.6	0.01204065	0.01267118	2424.6	-0.00438477	0	
304.79	0.11440042		834.8	-0.00306466	0	1364.79	-0.00061401	0.00389195	1894.8	0.0122356	0.01267118	2424.8	-0.00440397	0	
304.99	0.11416062		835	-0.00260768	0	1364.99	-0.00104891	0.00389897	1895	0.01220246	0.01267118	2425	-0.00388105	0	
305.19	0.11514845		835.2	-0.00184997	0	1365.19	-0.00189265	0.003906	1895.2	0.01182079	0.01267118	2425.2	-0.00460827	0	
305.39	0.11544684		835.4	-0.00078454	0	1365.39	-0.00207446	0.00391302	1895.4	0.01216288	0.01267118	2425.4	-0.00478432	0	
305.59	0.11520319		835.6	-0.00096302	0	1365.59	-0.00233374	0.00392005	1895.6	0.01254609	0.01267118	2425.6	-0.00439939	0	
305.79	0.11516557		835.8	-0.00038975	0	1365.79	-0.0023602	0.00392707	1895.8	0.01334188	0.01267118	2425.8	-0.00351619	0	
305.99	0.11588578		836	0.00031175	0	1365.99	-0.00319689	0.00393409	1896	0.01442367	0.01267118	2426	-0.00359952	0	
306.19	0.11440704		836.2	0.00017879	0	1366.19	-0.00342934	0.00394111	1896.2	0.01515676	0.01267118	2426.2	-0.00341816	0	
306.39	0.11409026		836.4	-0.00033504	0	1366.39	-0.00407864	0.00394812	1896.4	0.0147002	0.01267118	2426.4	-0.00376225	0	
306.59	0.11386876		836.6	-0.00044553	0	1366.59	-0.00387001	0.00395514	1896.6	0.01463985	0.01267118	2426.6	-0.00429832	0	
306.79	0.11403135		836.8	-0.00067241	0	1366.79	-0.00400847	0.00396215	1896.8	0.01493432	0.01267118	2426.8	-0.00457384	0	
306.99	0.11253804		837	-0.00149924	0	1366.99	-0.00444895	0.00396916	1897	0.01525121	0.01267118	2427	-0.00510785	0	
307.19	0.11216696		837.2	-0.00193859	0	1367.19	-0.00482578	0.00397617	1897.2	0.0148616	0.01267118	2427.2	-0.00453732	0	
307.39	0.11245823		837.4	-0.00287236	0	1367.39	-0.00480889	0.00398318	1897.4	0.01474207	0.01267118	2427.4	-0.00423971	0	
307.59	0.11214538		837.6	-0.00309768	0	1367.59	-0.00448168	0.00399019	1897.6	0.01438089	0.01267118	2427.6	-0.00417752	0	
307.79	0.11184467		837.8	-0.00397457	0	1367.79	-0.00398067	0.0039972	1897.8	0.01330115	0.01267118	2427.8	-0.00507899	0	
307.99	0.11148017		838	-0.00442206	0	1367.99	-0.00351168	0.0040042	1898	0.01333255	0.01267118	2428	-0.00502707	0	
308.19	0.11233797		838.2	-0.00508559	0	1368.19	-0.00350265	0.00401121	1898.2	0.0116213	0.01267118	2428.2	-0.00569627	0	
308.39	0.11253407		838.4	-0.00485336	0	1368.39	-0.00348041	0.00401821	1898.4	0.01111851	0.01267118	2428.4	-0.00624086	0	
308.59	0.11314637		838.6	-0.00487297	0	1368.59	-0.00275619	0.00402521	1898.6	0.01132758	0.01267118	2428.6	-0.00630356	0	
308.79	0.11365667		838.8	-0.00423996	0	1368.79	-0.00263161	0.00403221	1898.8	0.01105957	0.01267118	2428.8	-0.00642342	0	
308.99	0.11441131		839	-0.00464305	0	1368.99	-0.00288531	0.00403921	1899	0.01059928	0.01267118	2429	-0.00641931	0	
309.19	0.11446858		839.2	-0.00435474	0	1369.19	-0.00308199	0.0040462	1899.2	0.01133419	0.01267118	2429.2	-0.00653661	0	
309.39	0.11432012		839.4	-0.00423369	0	1369.39	-0.00300809	0.0040532	1899.4	0.01172899	0.01267118	2429.4	-0.00585499	0	
309.59	0.11472966		839.6	-0.00468192	0	1369.59	-0.00231976	0.00406019	1899.6	0.01312947	0.01267118	2429.6	-0.00574971	0	
309.79	0.11477334		839.8	-0.00416004	0	1369.79	-0.0021597	0.00406718	1899.8	0.01313923	0.01267118	2429.8	-0.00503939	0	
309.99	0.11462013		840	-0.00451125	0	1369.99	-0.00255977	0.00407417	1900	0.01411084	0.01267118	2430	-0.00563472	0	
310.19	0.11464358		840.2	-0.00475502	0	1370.19	-0.00300237	0.00408116	1900.2	0.01414785	0.01267118	2430.2	-0.00623724	0	
310.39	0.11513181		840.4	-0.0044744	0	1370.39	-0.00313183	0.00408815	1900.4	0.01314414	0.01267118	2430.4	-0.00640076	0	
310.59	0.11543058		840.6	-0.00437866	0	1370.59	-0.00342579	0.00409513	1900.6	0.01409152	0.01267118	2430.6	-0.00612075	0	
310.79	0.11555762		840.8	-0.00311416	0	1370.79	-0.00342315	0.00410212	1900.8	0.01506319	0.01267118	2430.8	-0.00595673	0	
310.99	0.11494913		841	-0.00384026	0	1370.99	-0.00371173	0.0041091	1901	0.01604971	0.01267118	2431	-0.0070535	0	
311.19	0.11490412		841.2	-0.0034606	0	1371.19	-0.00324376	0.00411608	1901.2	0.01649821	0.01267118	2431.2	-0.00637049	0	
311.39	0.11503171		841.4	-0.00297984	0	1371.39	-0.0031863	0.00412306	1901.4	0.01730538	0.01267118	2431.4	-0.00670275	0	
311.59	0.11488014		841.6	-0.00291486	0	1371.59	-0.00252446	0.00413004	1901.6	0.016635	0.01267118	2431.6	-0.00684424	0	
311.79	0.11524526		841.8	-0.00313342	0	1371.79	-0.00333095	0.00413702	1901.8	0.01696488	0.01267118	2431.8	-0.00653318	0	
311.99	0.11643581		842	-0.00298739	0	1371.99	-0.00323801	0.00414399	1902	0.01684602	0.01267118	2432	-0.00612233	0	
312.19	0.117089		842.2	-0.00320662	0	1372.19	-0.0035961	0.00415097	1902.2	0.01597053	0.01267118	2432.2	-0.00670265	0	
312.39	0.11704469		842.4	-0.00308654	0	1372.39	-0.00400149	0.00415794	1902.4	0.01608509	0.01267118	2432.4	-0.00639038	0	
312.59	0.11802741		842.6	-0.00271183	0	1372.59	-0.00445673	0.00416491	1902.6	0.01587007	0.01267118	2432.6	-0.00603934	0	
312.79	0.11732154		842.8	-0.00217591	0	1372.79	-0.00484217	0.00417188	1902.8	0.01494073	0.01267118	2432.8	-0.0060936	0	
312.99	0.11717664		843	-0.00352514	0	1372.99	-0.00430723	0.00417885	1903	0.01428812	0.01267118	2433	-0.0059293	0	
313.19	0.11661599		843.2	-0.00284122	0	1373.19	-0.00455562	0.00418582	1903.2	0.01343424	0.01267118	2433.2	-0.00542859	0	
313.39	0.11740403		843.4	-0.00325742	0	1373.39	-0.00436059	0.00419278	1903.4	0.01236458	0.01267118	2433.4	-0.00530918	0	
313.59	0.11722836		843.6	-0.00295743	0	1373.59	-0.00369665	0.00419975	1903.6	0.01214251	0.01267118	2433.6	-0.00490238	0	
313.79	0.11676839		843.8	-0.00271474	0	1373.79	-0.00389471	0.00420671	1903.8	0.01096812	0.01267118	2433.8	-0.0049034	0	
313.99	0.11648545		844	-0.0031504	0	1373.99	-0.00346793	0.00421367	1904	0.01086652	0.01267118	2434	-0.00523428	0	
314.19	0.11733344		844.2	-0.00322811	0	1374.19	-0.00295366	0.00422063	1904.2	0.01024883	0.01267118	2434.2	-0.00478708	0	
314.39	0.11665277		844.4	-0.00282256	0	1374.39	-0.00283944	0.00422759	1904.4	0.00953574	0.01267118	2434.4	-0.00357799	0	
314.59	0.11659404		844.6	-0.00275924	0	1374.59	-0.00270956	0.00423455	1904.6	0.01085001	0.01267118	2434.6	-0.0036733	0	
314.79	0.11615123		844.8	-0.00183616	0	1374.79	-0.00280185	0.0042415	1904.8	0.0115806	0.01267118	2434.8	-0.00369381	0	
314.99	0.1144204		845	-0.00288433	0	1374.99	-0.00291638	0.00424846	1905	0.01210934	0.01267118	2435	-0.00404363	0	
315.19	0.11372822		845.2	-0.00295193	0	1375.19	-0.00261687	0.00425541	1905.2	0.01287368	0.01267118	2435.2	-0.00333774	0	
315.39	0.11343452		845.4	-0.00305236	0	1375.39	-0.00327535	0.00426236	1905.4	0.01424553	0.01267118	2435.4	-0.00396234	0	
315.59	0.11358505		845.6	-0.00359028	0	1375.59	-0.00408226	0.00426931	1905.6	0.0144928	0.01267118	2435.6	-0.00429158	0	
315.79	0.11449653		845.8	-0.00399389	0	1375.79	-0.00459615	0.00427626	1905.8	0.01574556	0.01267118	2435.8	-0.00448729	0	
315.99	0.11492721		846	-0.00417696	0	1375.99	-0.00350024	0.0042832	1906	0.01607265	0.01267118	2436	-0.00528149	0	
316.19	0.11423281		846.2	-0.0043634	0	1376.19	-0.00358084	0.00429015	1906.2	0.01693118	0.01267118	2436.2	-0.00562766	0	
316.39	0.1143201		846.4	-0.00391506	0	1376.39	-0.00339481	0.00429709	1906.4	0.01732933	0.01267118	2436.4	-0.00604721	0	
316.59	0.1141246		846.6	-0.002722	0	1376.59	-0.00296632	0.00430403	1906.6	0.01684048	0.01267118	2436.6	-0.00709027	0	
316.79	0.11400674		846.8	-0.00268705	0	1376.79	-0.0023823	0.00431097	1906.8	0.01571542	0.01267118	2436.8	-0.00774605	0	
316.99	0.11440307		847	-0.0022024	0	1376.99	-0.00126163	0.00431791	1907	0.01478473	0.01267118	2437	-0.00795019	0	
317.19	0.11441426		847.2	-0.00161575	0	1377.19	0.00003269	0.00432485	1907.2	0.01520863	0.01267118	2437.2	-0.00899424	0	
317.39	0.11472947		847.4	-0.00146423	0	1377.39	0.00070084	0.00433179	1907.4	0.01579621	0.01267118	2437.4	-0.00974669	0	
317.59	0.11569575		847.6	-0.00055372	0	1377.59	0.0019399	0.00433872	1907.6	0.01651394	0.01267118	2437.6	-0.0095863	0	
317.79	0.116678		847.8	-0.00058427	0	1377.79	0.00182831	0.00434566	1907.8	0.01601872	0.01267118	2437.8	-0.00985417	0	
317.99	0.11705411		848	-0.00044631	0	1377.99	0.00222381	0.00435259	1908	0.01630915	0.01267118	2438	-0.00933648	0	
318.19	0.11780911		848.2	-0.00026161	0	1378.19	0.00240228	0.00435952	1908.2	0.01631217	0.01267118	2438.2	-0.00871229	0	
318.39	0.1176063		848.4	0.00014434	0	1378.39	0.00171788	0.00436645	1908.4	0.0161834	0.01267118	2438.4	-0.00775571	0	
318.59	0.11772509		848.6	0.00041695	0	1378.59	0.00050877	0.00437338	1908.6	0.01632764	0.01267118	2438.6	-0.00774495	0	
318.79	0.11690706		848.8	0.00082139	0	1378.79	0.00015036	0.0043803	1908.8	0.0161998	0.01267118	2438.8	-0.00730252	0	
318.99	0.11677473		849	0.0004641	0	1378.99	-0.00061111	0.00438723	1909	0.01639847	0.01267118	2439	-0.00674507	0	
319.19	0.11768524		849.2	0.00064605	0	1379.19	-0.00148058	0.00439415	1909.2	0.01740149	0.01267118	2439.2	-0.00575359	0	
319.39	0.11752652		849.4	0.00038811	0	1379.39	-0.00243095	0.00440107	1909.4	0.01730703	0.01267118	2439.4	-0.00539405	0	
319.59	0.11794595		849.6	-0.00009194	0	1379.59	-0.00321613	0.00440799	1909.6	0.01650431	0.01267118	2439.6	-0.00524646	0	
319.79	0.11750771		849.8	-0.00030176	0	1379.79	-0.00274583	0.00441491	1909.8	0.01677901	0.01267118	2439.8	-0.0045696	0	
319.99	0.11727628		850	-0.00070749	0	1379.99	-0.00325095	0.00442183	1910	0.01688154	0.01267118	2440	-0.00469261	0	
320.19	0.11678164		850.2	-0.00071731	0	1380.19	-0.00387502	0.00442875	1910.2	0.01721493	0.01267118	2440.2	-0.00405959	0	
320.39	0.11592051		850.4	-0.00059416	0	1380.39	-0.00320901	0.00443566	1910.4	0.01714214	0.01267118	2440.4	-0.00452524	0	
320.59	0.11454389		850.6	-0.00031182	0	1380.59	-0.00381516	0.00444257	1910.6	0.01679015	0.01267118	2440.6	-0.00504928	0	
320.79	0.11511486		850.8	-0.00070369	0	1380.79	-0.00300665	0.00444949	1910.8	0.01699481	0.01267118	2440.8	-0.00494528	0	
320.99	0.11529551		851	-0.0008302	0	1380.99	-0.00279298	0.0044564	1911	0.01672953	0.01267118	2441	-0.0052106	0	
321.19	0.11434841		851.2	-0.00203626	0	1381.19	-0.0025471	0.0044633	1911.2	0.01758231	0.01267118	2441.2	-0.00581986	0	
321.39	0.114096		851.4	-0.00201244	0	1381.39	-0.00342557	0.00447021	1911.4	0.01652163	0.01267118	2441.4	-0.00513054	0	
321.59	0.11385964		851.6	-0.00192979	0	1381.59	-0.00374863	0.00447712	1911.6	0.01635351	0.01267118	2441.6	-0.00535001	0	
321.79	0.11323017		851.8	-0.0022167	0	1381.79	-0.00354199	0.00448402	1911.8	0.0160672	0.01267118	2441.8	-0.00525229	0	
321.99	0.1130975		852	-0.00246406	0	1381.99	-0.00244854	0.00449093	1912	0.01681202	0.01267118	2442	-0.00568313	0	
322.19	0.11322143		852.2	-0.00243599	0	1382.19	-0.00222373	0.00449783	1912.2	0.01587281	0.01267118	2442.2	-0.00628325	0	
322.39	0.11336918		852.4	-0.00171134	0	1382.39	-0.00148095	0.00450473	1912.4	0.01587162	0.01267118	2442.4	-0.00666112	0	
322.59	0.1132864		852.6	-0.00138162	0	1382.59	-0.00142632	0.00451163	1912.6	0.01562188	0.01267118	2442.6	-0.00718783	0	
322.79	0.11365014		852.8	-0.00136735	0	1382.79	-0.00050676	0.00451852	1912.8	0.01528759	0.01267118	2442.8	-0.00739283	0	
322.99	0.11459256		853	-0.0015107	0	1382.99	-0.00073701	0.00452542	1913	0.01516652	0.01267118	2443	-0.00749234	0	
323.19	0.11452083		853.2	-0.00132183	0	1383.19	0.00024936	0.00453231	1913.2	0.01437747	0.01267118	2443.2	-0.00779631	0	
323.39	0.11470602		853.4	-0.00181211	0	1383.39	0.00029882	0.00453921	1913.4	0.01345045	0.01267118	2443.4	-0.00787377	0	
323.59	0.11517331		853.6	-0.0008818	0	1383.59	-0.00004992	0.0045461	1913.6	0.01309731	0.01267118	2443.6	-0.0080927	0	
323.79	0.11562949		853.8	-0.00172285	0	1383.79	-0.00006902	0.00455299	1913.8	0.0126797	0.01267118	2443.8	-0.00737578	0	
323.99	0.11660002		854	-0.002659	0	1383.99	-0.00103447	0.00455988	1914	0.0121173	0.01267118	2444	-0.00782409	0	
324.19	0.11701739		854.2	-0.00308293	0	1384.19	-0.00155924	0.00456676	1914.2	0.01182188	0.01267118	2444.2	-0.00754069	0	
324.39	0.11730316		854.4	-0.0039111	0	1384.39	-0.00142108	0.00457365	1914.4	0.01211616	0.01267118	2444.4	-0.00693319	0	
324.59	0.1175727		854.6	-0.00465638	0	1384.59	-0.00212525	0.00458054	1914.6	0.01093649	0.01267118	2444.6	-0.00670805	0	
324.79	0.11785614		854.8	-0.00432412	0	1384.79	-0.00242239	0.00458742	1914.8	0.01145102	0.01267118	2444.8	-0.00649788	0	
324.99	0.11732575		855	-0.00497626	0	1384.99	-0.00390284	0.0045943	1915	0.01101706	0.01267118	2445	-0.00583828	0	
325.19	0.11679891		855.2	-0.00503956	0	1385.19	-0.00446334	0.00460118	1915.2	0.01183025	0.01267118	2445.2	-0.00582224	0	
325.39	0.11650992		855.4	-0.0047734	0	1385.39	-0.00376687	0.00460806	1915.4	0.01182761	0.01267118	2445.4	-0.00526722	0	
325.59	0.11570012		855.6	-0.00562857	0	1385.59	-0.00372595	0.00461494	1915.6	0.01352435	0.01267118	2445.6	-0.00526361	0	
325.79	0.11545419		855.8	-0.00627416	0	1385.79	-0.0034625	0.00462181	1915.8	0.01479608	0.01267118	2445.8	-0.00480849	0	
325.99	0.11586772		856	-0.00601369	0	1385.99	-0.00403798	0.00462869	1916	0.01552648	0.01267118	2446	-0.00544312	0	
326.19	0.11557853		856.2	-0.00554367	0	1386.19	-0.00388567	0.00463556	1916.2	0.01584116	0.01267118	2446.2	-0.00604709	0	
326.39	0.11575652		856.4	-0.00538303	0	1386.39	-0.00361118	0.00464243	1916.4	0.01769925	0.01267118	2446.4	-0.00734431	0	
326.59	0.11621334		856.6	-0.00483859	0	1386.59	-0.00400126	0.0046493	1916.6	0.01814756	0.01267118	2446.6	-0.00707036	0	
326.79	0.11576303		856.8	-0.00419185	0	1386.79	-0.0043043	0.00465617	1916.8	0.01830079	0.01267118	2446.8	-0.00675514	0	
326.99	0.1151407		857	-0.0036242	0	1386.99	-0.00405779	0.00466304	1917	0.01832092	0.01267118	2447	-0.00638265	0	
327.19	0.11509315		857.2	-0.00292502	0	1387.19	-0.00333671	0.0046699	1917.2	0.01827959	0.01267118	2447.2	-0.00712969	0	
327.39	0.11543277		857.4	-0.00287857	0	1387.39	-0.00325988	0.00467677	1917.4	0.01802611	0.01267118	2447.4	-0.00598135	0	
327.59	0.11440693		857.6	-0.00246851	0	1387.59	-0.00365773	0.00468363	1917.6	0.01886385	0.01267118	2447.6	-0.00646324	0	
327.79	0.11498905		857.8	-0.00328532	0	1387.79	-0.00329465	0.00469049	1917.8	0.01810778	0.01267118	2447.8	-0.00622001	0	
327.99	0.11471001		858	-0.00266951	0	1387.99	-0.00363875	0.00469735	1918	0.01741812	0.01267118	2448	-0.00656106	0	
328.19	0.11507479		858.2	-0.00323575	0	1388.19	-0.00304429	0.00470421	1918.2	0.01700824	0.01267118	2448.2	-0.00640478	0	
328.39	0.11516831		858.4	-0.00362095	0	1388.39	-0.00199261	0.00471106	1918.4	0.01665207	0.01267118	2448.4	-0.00558183	0	
328.59	0.11443743		858.6	-0.00351157	0	1388.59	-0.00113577	0.00471792	1918.6	0.01604879	0.01267118	2448.6	-0.00705438	0	
328.79	0.11460705		858.8	-0.00256013	0	1388.79	-0.00123909	0.00472477	1918.8	0.01670919	0.01267118	2448.8	-0.007113	0	
328.99	0.11561495		859	-0.00376803	0	1388.99	-0.00040566	0.00473163	1919	0.01635589	0.01267118	2449	-0.0066512	0	
329.19	0.11635281		859.2	-0.00362068	0	1389.19	0.00105002	0.00473848	1919.2	0.01574962	0.01267118	2449.2	-0.00676355	0	
329.39	0.11635913		859.4	-0.00507165	0	1389.39	0.00190572	0.00474533	1919.4	0.01554211	0.01267118	2449.4	-0.00550673	0	
329.59	0.11655916		859.6	-0.00724246	0	1389.59	0.00117743	0.00475218	1919.6	0.01582638	0.01267118	2449.6	-0.00544954	0	
329.79	0.11673331		859.8	-0.00747914	0	1389.79	0.00110154	0.00475902	1919.8	0.01501913	0.01267118	2449.8	-0.00584213	0	
329.99	0.11782535		860	-0.00671145	0	1389.99	0.00139724	0.00476587	1920	0.01470762	0.01267118	2450	-0.00635226	0	
330.19	0.11744007		860.2	-0.00669805	0	1390.19	0.00142754	0.00477271	1920.2	0.01496001	0.01267118	2450.2	-0.00662639	0	
330.39	0.11755788		860.4	-0.00612148	0	1390.39	0.00113364	0.00477956	1920.4	0.01472878	0.01267118	2450.4	-0.00620384	0	
330.59	0.11747275		860.6	-0.00507217	0	1390.59	0.0006889	0.0047864	1920.6	0.01437339	0.01267118	2450.6	-0.00442571	0	
330.79	0.11654411		860.8	-0.00496203	0	1390.79	-0.00036982	0.00479324	1920.8	0.01420428	0.01267118	2450.8	-0.00363357	0	
330.99	0.11650657		861	-0.00488542	0	1390.99	-0.00020807	0.00480008	1921	0.01443857	0.01267118	2451	-0.0037401	0	
331.19	0.11583196		861.2	-0.00435516	0	1391.19	-0.00015707	0.00480691	1921.2	0.01450495	0.01267118	2451.2	-0.00371389	0	
331.39	0.11513154		861.4	-0.00450329	0	1391.39	0.00043007	0.00481375	1921.4	0.01448154	0.01267118	2451.4	-0.00279827	0	
331.59	0.11458038		861.6	-0.0041333	0	1391.59	0.00024624	0.00482058	1921.6	0.01541899	0.01267118	2451.6	-0.00417242	0	
331.79	0.11502482		861.8	-0.00324365	0	1391.79	0.00026045	0.00482742	1921.8	0.01493537	0.01267118	2451.8	-0.00440491	0	
331.99	0.11473434		862	-0.00240316	0	1391.99	0.00044737	0.00483425	1922	0.01505349	0.01267118	2452	-0.00370376	0	
332.19	0.11567245		862.2	-0.00267843	0	1392.19	0.00174035	0.00484108	1922.2	0.01616585	0.01267118	2452.2	-0.00332958	0	
332.39	0.11562689		862.4	-0.00227638	0	1392.39	0.002915	0.00484791	1922.4	0.01646976	0.01267118	2452.4	-0.00439953	0	
332.59	0.11620423		862.6	-0.00186402	0	1392.59	0.00273663	0.00485473	1922.6	0.01636151	0.01267118	2452.6	-0.00498894	0	
332.79	0.11787686		862.8	-0.00102738	0	1392.79	0.00217483	0.00486156	1922.8	0.01631869	0.01267118	2452.8	-0.00451829	0	
332.99	0.1186148		863	-0.00126067	0	1392.99	0.00155928	0.00486838	1923	0.01578299	0.01267118	2453	-0.00520615	0	
333.19	0.11892477		863.2	-0.00088445	0	1393.19	0.00133244	0.0048752	1923.2	0.01473263	0.01267118	2453.2	-0.00525982	0	
333.39	0.11947758		863.4	-0.00155171	0	1393.39	0.00089122	0.00488203	1923.4	0.01436661	0.01267118	2453.4	-0.00495011	0	
333.59	0.1198006		863.6	-0.0020098	0	1393.59	0.00125204	0.00488885	1923.6	0.01439983	0.01267118	2453.6	-0.00510088	0	
333.79	0.1201873		863.8	-0.00120216	0	1393.79	0.00132781	0.00489566	1923.8	0.0142738	0.01267118	2453.8	-0.00499564	0	
333.99	0.12081724		864	-0.0011199	0	1393.99	0.0007134	0.00490248	1924	0.01389041	0.01267118	2454	-0.00570936	0	
334.19	0.11965771		864.2	-0.00101485	0	1394.19	0.00062414	0.0049093	1924.2	0.01321805	0.01267118	2454.2	-0.00527249	0	
334.39	0.11976535		864.4	-0.00120471	0	1394.39	-0.00006943	0.00491611	1924.4	0.01247644	0.01267118	2454.4	-0.00468902	0	
334.59	0.11979388		864.6	-0.00196421	0	1394.59	-0.00118582	0.00492292	1924.6	0.01246551	0.01267118	2454.6	-0.00491702	0	
334.79	0.11958843		864.8	-0.00234477	0	1394.79	-0.00204091	0.00492974	1924.8	0.01255881	0.01267118	2454.8	-0.00490317	0	
334.99	0.11953347		865	-0.00289406	0	1394.99	-0.00212285	0.00493655	1925	0.01199514	0.01267118	2455	-0.00491533	0	
335.19	0.11846999		865.2	-0.00421816	0	1395.19	-0.00225138	0.00494335	1925.2	0.01265882	0.01267118	2455.2	-0.00407261	0	
335.39	0.11873774		865.4	-0.00549767	0	1395.39	-0.00210854	0.00495016	1925.4	0.01278069	0.01267118	2455.4	-0.00489384	0	
335.59	0.1188445		865.6	-0.00601454	0	1395.59	-0.00235265	0.00495697	1925.6	0.01381651	0.01267118	2455.6	-0.00485047	0	
335.79	0.11873809		865.8	-0.00600136	0	1395.79	-0.00132402	0.00496377	1925.8	0.01494942	0.01267118	2455.8	-0.00331185	0	
335.99	0.11849771		866	-0.00618504	0	1395.99	-0.0009054	0.00497057	1926	0.01574153	0.01267118	2456	-0.00275879	0	
336.19	0.11800618		866.2	-0.00667507	0	1396.19	-0.00005726	0.00497737	1926.2	0.01606754	0.01267118	2456.2	-0.00315079	0	
336.39	0.1169492		866.4	-0.00612386	0	1396.39	-0.00036896	0.00498417	1926.4	0.01516102	0.01267118	2456.4	-0.00392219	0	
336.59	0.11767112		866.6	-0.00503886	0	1396.59	-0.00157188	0.00499097	1926.6	0.01551074	0.01267118	2456.6	-0.00344196	0	
336.79	0.11744386		866.8	-0.00483348	0	1396.79	-0.00243787	0.00499777	1926.8	0.01562707	0.01267118	2456.8	-0.00343511	0	
336.99	0.11728372		867	-0.00389912	0	1396.99	-0.00274518	0.00500457	1927	0.01603237	0.01267118	2457	-0.0043099	0	
337.19	0.11672263		867.2	-0.00294305	0	1397.19	-0.00211208	0.00501136	1927.2	0.01643546	0.01267118	2457.2	-0.00393497	0	
337.39	0.11644207		867.4	-0.00219852	0	1397.39	-0.00179545	0.00501815	1927.4	0.01734207	0.01267118	2457.4	-0.00406059	0	
337.59	0.11679571		867.6	-0.00135263	0	1397.59	-0.00138309	0.00502494	1927.6	0.01818006	0.01267118	2457.6	-0.00456079	0	
337.79	0.11762025		867.8	-0.00016566	0	1397.79	-0.00198051	0.00503173	1927.8	0.01783067	0.01267118	2457.8	-0.00510192	0	
337.99	0.11770359		868	0.00046218	0	1397.99	-0.00266415	0.00503852	1928	0.01667141	0.01267118	2458	-0.00586862	0	
338.19	0.11705438		868.2	0.00099622	0	1398.19	-0.00190999	0.00504531	1928.2	0.01658988	0.01267118	2458.2	-0.005782	0	
338.39	0.11666951		868.4	0.00084528	0	1398.39	-0.00302916	0.0050521	1928.4	0.01670373	0.01267118	2458.4	-0.00560909	0	
338.59	0.11671871		868.6	0.00089493	0	1398.59	-0.00352873	0.00505888	1928.6	0.01658995	0.01267118	2458.6	-0.00583676	0	
338.79	0.1170063		868.8	0.001336	0	1398.79	-0.00370197	0.00506566	1928.8	0.01680831	0.01267118	2458.8	-0.00521512	0	
338.99	0.11668552		869	0.00107504	0	1398.99	-0.00399859	0.00507244	1929	0.01709008	0.01267118	2459	-0.00552594	0	
339.19	0.11676648		869.2	0.0001531	0	1399.19	-0.00373691	0.00507922	1929.2	0.01811619	0.01267118	2459.2	-0.00519537	0	
339.39	0.11751069		869.4	0.00006141	0	1399.39	-0.00309684	0.005086	1929.4	0.01786595	0.01267118	2459.4	-0.00526175	0	
339.59	0.11769701		869.6	-0.00054141	0	1399.59	-0.00192965	0.00509278	1929.6	0.01809867	0.01267118	2459.6	-0.00436972	0	
339.79	0.11739605		869.8	-0.00079897	0	1399.79	0.0001957	0.00509956	1929.8	0.01777553	0.01267118	2459.8	-0.00406606	0	
339.99	0.11749255		870	-0.00161218	0	1399.99	0.00088334	0.00510633	1930	0.01736443	0.01267118	2460	-0.00421195	0	
340.19	0.11716924		870.2	-0.00169499	0	1400.19	0.0012838	0.0051131	1930.2	0.01691778	0.01267118	2460.2	-0.00394122	0	
340.39	0.11771566		870.4	-0.00170973	0	1400.39	0.00082728	0.00511987	1930.4	0.01622484	0.01267118	2460.4	-0.00417493	0	
340.59	0.11872674		870.6	-0.00348227	0	1400.59	0.00101875	0.00512664	1930.6	0.01684669	0.01267118	2460.6	-0.00440117	0	
340.79	0.11809692		870.8	-0.00464166	0	1400.79	0.0010852	0.00513341	1930.8	0.01671033	0.01267118	2460.8	-0.00428518	0	
340.99	0.11907172		871	-0.0049542	0	1400.99	0.00166728	0.00514018	1931	0.01766592	0.01267118	2461	-0.0044694	0	
341.19	0.11878702		871.2	-0.00537653	0	1401.19	0.00174375	0.00514695	1931.2	0.01642159	0.01267118	2461.2	-0.0045506	0	
341.39	0.11971248		871.4	-0.00530217	0	1401.39	0.00207269	0.00515371	1931.4	0.01642299	0.01267118	2461.4	-0.0045724	0	
341.59	0.12038801		871.6	-0.00481603	0	1401.59	0.00140992	0.00516047	1931.6	0.01518691	0.01267118	2461.6	-0.00500537	0	
341.79	0.12020396		871.8	-0.00456718	0	1401.79	0.00105519	0.00516724	1931.8	0.01439479	0.01267118	2461.8	-0.0054415	0	
341.99	0.11959569		872	-0.00514347	0	1401.99	0.00059764	0.005174	1932	0.01366754	0.01267118	2462	-0.00668533	0	
342.19	0.11824052		872.2	-0.00516772	0	1402.19	0.00000506	0.00518075	1932.2	0.01389218	0.01267118	2462.2	-0.00729941	0	
342.39	0.11765326		872.4	-0.00480478	0	1402.39	-0.00116007	0.00518751	1932.4	0.01437994	0.01267118	2462.4	-0.00703577	0	
342.59	0.1170258		872.6	-0.00424668	0	1402.59	-0.00144844	0.00519427	1932.6	0.01459614	0.01267118	2462.6	-0.00743493	0	
342.79	0.11678667		872.8	-0.00302044	0	1402.79	-0.00142319	0.00520102	1932.8	0.01476876	0.01267118	2462.8	-0.00747291	0	
342.99	0.11607271		873	-0.00197113	0	1402.99	-0.00163256	0.00520778	1933	0.0149341	0.01267118	2463	-0.00777626	0	
343.19	0.1166349		873.2	-0.00071333	0	1403.19	-0.00186514	0.00521453	1933.2	0.01508717	0.01267118	2463.2	-0.00741801	0	
343.39	0.1160776		873.4	-0.00019234	0	1403.39	-0.00191661	0.00522128	1933.4	0.0153624	0.01267118	2463.4	-0.00702335	0	
343.59	0.11679388		873.6	-0.00004819	0	1403.59	-0.00061148	0.00522803	1933.6	0.01569967	0.01267118	2463.6	-0.00713506	0	
343.79	0.11691734		873.8	0.00022946	0	1403.79	-0.00001183	0.00523477	1933.8	0.01637928	0.01267118	2463.8	-0.0068322	0	
343.99	0.11792899		874	0.00027264	0	1403.99	-0.0000819	0.00524152	1934	0.01755269	0.01267118	2464	-0.00686952	0	
344.19	0.11810907		874.2	0.00034153	0	1404.19	-0.00021808	0.00524826	1934.2	0.01785816	0.01267118	2464.2	-0.00740269	0	
344.39	0.11888156		874.4	-0.00027318	0	1404.39	-0.00032215	0.00525501	1934.4	0.01733874	0.01267118	2464.4	-0.00663483	0	
344.59	0.11858395		874.6	-0.00129773	0	1404.59	-0.00021883	0.00526175	1934.6	0.01792559	0.01267118	2464.6	-0.00622377	0	
344.79	0.11809556		874.8	-0.00150551	0	1404.79	-0.00039183	0.00526849	1934.8	0.01741436	0.01267118	2464.8	-0.00597062	0	
344.99	0.11940834		875	-0.00171709	0	1404.99	0.00018758	0.00527523	1935	0.0176401	0.01267118	2465	-0.00556862	0	
345.19	0.11969812		875.2	-0.00126732	0	1405.19	-0.00023694	0.00528197	1935.2	0.01699807	0.01267118	2465.2	-0.00679809	0	
345.39	0.11943542		875.4	-0.00155453	0	1405.39	0.00014812	0.0052887	1935.4	0.0170537	0.01267118	2465.4	-0.00606446	0	
345.59	0.11973643		875.6	-0.00187458	0	1405.59	-0.00062512	0.00529544	1935.6	0.01648564	0.01267118	2465.6	-0.00733726	0	
345.79	0.11949536		875.8	-0.0022698	0	1405.79	-0.00111797	0.00530217	1935.8	0.01630951	0.01267118	2465.8	-0.00731395	0	
345.99	0.11919711		876	-0.00324501	0	1405.99	-0.00222038	0.0053089	1936	0.0155369	0.01267118	2466	-0.00766717	0	
346.19	0.11840211		876.2	-0.00289515	0	1406.19	-0.00336857	0.00531563	1936.2	0.01594858	0.01267118	2466.2	-0.0069627	0	
346.39	0.11828176		876.4	-0.002977	0	1406.39	-0.00359792	0.00532236	1936.4	0.01611093	0.01267118	2466.4	-0.00639703	0	
346.59	0.11781876		876.6	-0.00348097	0	1406.59	-0.00360139	0.00532909	1936.6	0.01585461	0.01267118	2466.6	-0.00648799	0	
346.79	0.11821354		876.8	-0.00325834	0	1406.79	-0.00406181	0.00533582	1936.8	0.01581632	0.01267118	2466.8	-0.00603336	0	
346.99	0.11858273		877	-0.00332166	0	1406.99	-0.0049827	0.00534254	1937	0.01589635	0.01267118	2467	-0.00570384	0	
347.19	0.11894039		877.2	-0.00351254	0	1407.19	-0.00539601	0.00534927	1937.2	0.01655217	0.01267118	2467.2	-0.00611579	0	
347.39	0.11893573		877.4	-0.00356106	0	1407.39	-0.00558715	0.00535599	1937.4	0.01663623	0.01267118	2467.4	-0.00583242	0	
347.59	0.12021013		877.6	-0.00248631	0	1407.59	-0.00474145	0.00536271	1937.6	0.01724284	0.01267118	2467.6	-0.00615424	0	
347.79	0.11943035		877.8	-0.0019324	0	1407.79	-0.0048617	0.00536943	1937.8	0.01741681	0.01267118	2467.8	-0.00581795	0	
347.99	0.11996976		878	-0.00188675	0	1407.99	-0.00431659	0.00537615	1938	0.01712062	0.01267118	2468	-0.00581102	0	
348.19	0.12002491		878.2	-0.00207428	0	1408.19	-0.0039992	0.00538286	1938.2	0.01684834	0.01267118	2468.2	-0.00533249	0	
348.39	0.12063688		878.4	-0.00131161	0	1408.39	-0.00386288	0.00538958	1938.4	0.01636819	0.01267118	2468.4	-0.00491961	0	
348.59	0.12027556		878.6	-0.00153005	0	1408.59	-0.00317484	0.00539629	1938.6	0.01637099	0.01267118	2468.6	-0.0056728	0	
348.79	0.12047605		878.8	-0.00114005	0	1408.79	-0.00243593	0.005403	1938.8	0.01620525	0.01267118	2468.8	-0.00616341	0	
348.99	0.12104382		879	-0.00071318	0	1408.99	-0.00167594	0.00540971	1939	0.01580998	0.01267118	2469	-0.00599536	0	
349.19	0.12142078		879.2	-0.00035489	0	1409.19	-0.00106765	0.00541642	1939.2	0.01547017	0.01267118	2469.2	-0.00639742	0	
349.39	0.1199618		879.4	-0.00007494	0	1409.39	-0.00041777	0.00542313	1939.4	0.01414082	0.01267118	2469.4	-0.00533725	0	
349.59	0.12040281		879.6	0.00106384	0	1409.59	-0.00116191	0.00542984	1939.6	0.0137715	0.01267118	2469.6	-0.00523409	0	
349.79	0.11984813		879.8	0.00061249	0	1409.79	-0.00134456	0.00543654	1939.8	0.01270802	0.01267118	2469.8	-0.00474258	0	
349.99	0.11885631		880	0.00045252	0	1409.99	-0.00077702	0.00544325	1940	0.01205396	0.01267118	2470	-0.00500518	0	
350.19	0.11820895		880.2	0.00031768	0	1410.19	-0.00088597	0.00544995	1940.2	0.01216753	0.01267118	2470.2	-0.00403733	0	
350.39	0.11776776		880.4	0.00011718	0	1410.39	-0.00145616	0.00545665	1940.4	0.01208071	0.01267118	2470.4	-0.00337748	0	
350.59	0.11800586		880.6	-0.00043707	0	1410.59	-0.00184968	0.00546335	1940.6	0.0119467	0.01267118	2470.6	-0.00328696	0	
350.79	0.11749703		880.8	-0.00020417	0	1410.79	-0.00199422	0.00547005	1940.8	0.01224883	0.01267118	2470.8	-0.00326718	0	
350.99	0.11720771		881	-0.0005016	0	1410.99	-0.0011602	0.00547675	1941	0.01228391	0.01267118	2471	-0.00304352	0	
351.19	0.1172245		881.2	-0.00061299	0	1411.19	-0.00081233	0.00548344	1941.2	0.01296006	0.01267118	2471.2	-0.00363577	0	
351.39	0.11780248		881.4	-0.00045565	0	1411.39	-0.00078047	0.00549014	1941.4	0.01305514	0.01267118	2471.4	-0.00261963	0	
351.59	0.1181602		881.6	-0.00030158	0	1411.59	0.0003254	0.00549683	1941.6	0.01347112	0.01267118	2471.6	-0.00288265	0	
351.79	0.11800379		881.8	-0.00161506	0	1411.79	0.00126939	0.00550352	1941.8	0.01318849	0.01267118	2471.8	-0.00288472	0	
351.99	0.1193693		882	-0.00305369	0	1411.99	0.00183517	0.00551021	1942	0.01336182	0.01267118	2472	-0.00354293	0	
352.19	0.11968099		882.2	-0.00340278	0	1412.19	0.00182295	0.0055169	1942.2	0.01386099	0.01267118	2472.2	-0.00443349	0	
352.39	0.12067336		882.4	-0.00339807	0	1412.39	0.00280149	0.00552358	1942.4	0.01405403	0.01267118	2472.4	-0.00492619	0	
352.59	0.12142061		882.6	-0.0039717	0	1412.59	0.00364844	0.00553027	1942.6	0.0138966	0.01267118	2472.6	-0.00510457	0	
352.79	0.12220553		882.8	-0.0032216	0	1412.79	0.0040546	0.00553695	1942.8	0.01409146	0.01267118	2472.8	-0.00573166	0	
352.99	0.1229924		883	-0.00324212	0	1412.99	0.00394096	0.00554364	1943	0.01381471	0.01267118	2473	-0.00585652	0	
353.19	0.12338115		883.2	-0.00258389	0	1413.19	0.00386626	0.00555032	1943.2	0.01506972	0.01267118	2473.2	-0.00635715	0	
353.39	0.12234816		883.4	-0.00138349	0	1413.39	0.00302043	0.005557	1943.4	0.01513763	0.01267118	2473.4	-0.0067027	0	
353.59	0.12281201		883.6	-0.00112115	0	1413.59	0.00188425	0.00556368	1943.6	0.01626066	0.01267118	2473.6	-0.00733099	0	
353.79	0.12231028		883.8	-0.00199372	0	1413.79	0.00137169	0.00557036	1943.8	0.01685801	0.01267118	2473.8	-0.00883772	0	
353.99	0.1213068		884	-0.00108358	0	1413.99	0.00140218	0.00557703	1944	0.0173639	0.01267118	2474	-0.00852129	0	
354.19	0.12075382		884.2	-0.00111848	0	1414.19	0.00020163	0.00558371	1944.2	0.0173907	0.01267118	2474.2	-0.00847834	0	
354.39	0.11982287		884.4	-0.00055327	0	1414.39	-0.00092344	0.00559038	1944.4	0.01695533	0.01267118	2474.4	-0.00899015	0	
354.59	0.11949349		884.6	-0.00044167	0	1414.59	-0.00103693	0.00559705	1944.6	0.01624139	0.01267118	2474.6	-0.0085739	0	
354.79	0.11829434		884.8	-0.00018072	0	1414.79	-0.00101633	0.00560372	1944.8	0.01660037	0.01267118	2474.8	-0.00861705	0	
354.99	0.11829884		885	-0.0006209	0	1414.99	-0.00132367	0.00561039	1945	0.01655692	0.01267118	2475	-0.00762041	0	
355.19	0.118519		885.2	-0.0013361	0	1415.19	-0.00262388	0.00561706	1945.2	0.01635446	0.01267118	2475.2	-0.00740608	0	
355.39	0.11843545		885.4	-0.00200282	0	1415.39	-0.00239986	0.00562372	1945.4	0.01612376	0.01267118	2475.4	-0.00739083	0	
355.59	0.11805361		885.6	-0.00192055	0	1415.59	-0.00210904	0.00563039	1945.6	0.01584044	0.01267118	2475.6	-0.00779019	0	
355.79	0.11783386		885.8	-0.00198184	0	1415.79	-0.00171023	0.00563705	1945.8	0.01581272	0.01267118	2475.8	-0.00755385	0	
355.99	0.11764208		886	-0.00140882	0	1415.99	-0.00238168	0.00564371	1946	0.01653415	0.01267118	2476	-0.00771969	0	
356.19	0.11741706		886.2	-0.00073318	0	1416.19	-0.00284028	0.00565037	1946.2	0.01593735	0.01267118	2476.2	-0.00729479	0	
356.39	0.1177658		886.4	-0.00027488	0	1416.39	-0.00313222	0.00565703	1946.4	0.01579499	0.01267118	2476.4	-0.00677439	0	
356.59	0.11814679		886.6	-0.00008412	0	1416.59	-0.00302662	0.00566369	1946.6	0.01511507	0.01267118	2476.6	-0.0061374	0	
356.79	0.11837681		886.8	0.00088096	0	1416.79	-0.00296298	0.00567035	1946.8	0.01602102	0.01267118	2476.8	-0.00665584	0	
356.99	0.11860014		887	0.00066565	0	1416.99	-0.00384624	0.005677	1947	0.01657258	0.01267118	2477	-0.00652076	0	
357.19	0.11809211		887.2	0.00073926	0	1417.19	-0.00433231	0.00568366	1947.2	0.01782542	0.01267118	2477.2	-0.00655532	0	
357.39	0.11765329		887.4	0.00120207	0	1417.39	-0.00524679	0.00569031	1947.4	0.01864451	0.01267118	2477.4	-0.00639117	0	
357.59	0.11753601		887.6	0.00020564	0	1417.59	-0.00569355	0.00569696	1947.6	0.01955131	0.01267118	2477.6	-0.00720613	0	
357.79	0.11727173		887.8	0.0001745	0	1417.79	-0.00567307	0.00570361	1947.8	0.01997014	0.01267118	2477.8	-0.00686002	0	
357.99	0.11728972		888	-0.00011324	0	1417.99	-0.00477557	0.00571026	1948	0.01965186	0.01267118	2478	-0.00625886	0	
358.19	0.11733456		888.2	-0.00132249	0	1418.19	-0.00456826	0.0057169	1948.2	0.01891576	0.01267118	2478.2	-0.00723928	0	
358.39	0.11739178		888.4	-0.00139116	0	1418.39	-0.00371959	0.00572355	1948.4	0.0179866	0.01267118	2478.4	-0.0059751	0	
358.59	0.11812442		888.6	-0.00210712	0	1418.59	-0.00299987	0.00573019	1948.6	0.01782643	0.01267118	2478.6	-0.00513799	0	
358.79	0.11746463		888.8	-0.00258687	0	1418.79	-0.00213036	0.00573683	1948.8	0.01782783	0.01267118	2478.8	-0.00451845	0	
358.99	0.11835734		889	-0.00362723	0	1418.99	-0.00199365	0.00574347	1949	0.01656758	0.01267118	2479	-0.00386096	0	
359.19	0.1185351		889.2	-0.00470782	0	1419.19	-0.00152406	0.00575011	1949.2	0.01681702	0.01267118	2479.2	-0.00426269	0	
359.39	0.11834336		889.4	-0.0047618	0	1419.39	-0.00013028	0.00575675	1949.4	0.01678577	0.01267118	2479.4	-0.00494392	0	
359.59	0.11850081		889.6	-0.00441916	0	1419.59	0.000677	0.00576339	1949.6	0.01655062	0.01267118	2479.6	-0.0048032	0	
359.79	0.11868694		889.8	-0.00382859	0	1419.79	0.0012627	0.00577003	1949.8	0.01727573	0.01267118	2479.8	-0.00518186	0	
359.99	0.11890838		890	-0.00303551	0	1419.99	0.00137589	0.00577666	1950	0.01675201	0.01267118	2480	-0.00593935	0	
360.19	0.11895152		890.2	-0.00296118	0	1420.19	0.00132449	0.00578329	1950.2	0.015345	0.01267118	2480.2	-0.00636853	0	
360.39	0.11882164		890.4	-0.00209027	0	1420.39	0.00125057	0.00578992	1950.4	0.01461304	0.01267118	2480.4	-0.00651946	0	
360.59	0.11892476		890.6	-0.00148102	0	1420.59	0.00136683	0.00579655	1950.6	0.0146869	0.01267118	2480.6	-0.00634494	0	
360.79	0.11930091		890.8	-0.00023381	0	1420.79	0.00090862	0.00580318	1950.8	0.01550991	0.01267118	2480.8	-0.00699234	0	
360.99	0.11937		891	-0.00036388	0	1420.99	0.00014905	0.00580981	1951	0.01534639	0.01267118	2481	-0.00714126	0	
361.19	0.11929167		891.2	0.00051303	0	1421.19	-0.00011018	0.00581643	1951.2	0.01640188	0.01267118	2481.2	-0.00691975	0	
361.39	0.11915608		891.4	0.00133932	0	1421.39	-0.00087653	0.00582306	1951.4	0.01758773	0.01267118	2481.4	-0.00659048	0	
361.59	0.1194416		891.6	0.00098955	0	1421.59	-0.00097835	0.00582968	1951.6	0.01776433	0.01267118	2481.6	-0.0062398	0	
361.79	0.12002487		891.8	0.00164185	0	1421.79	-0.00170492	0.0058363	1951.8	0.01796626	0.01267118	2481.8	-0.00536076	0	
361.99	0.11970321		892	0.00150612	0	1421.99	-0.00072165	0.00584292	1952	0.01785494	0.01267118	2482	-0.00426621	0	
362.19	0.11979627		892.2	0.00085283	0	1422.19	-0.00083925	0.00584954	1952.2	0.01782279	0.01267118	2482.2	-0.00389455	0	
362.39	0.11982072		892.4	0.00052066	0	1422.39	-0.00051359	0.00585616	1952.4	0.01794092	0.01267118	2482.4	-0.00230241	0	
362.59	0.11941193		892.6	0.00004388	0	1422.59	-0.00054358	0.00586278	1952.6	0.01788393	0.01267118	2482.6	-0.00179808	0	
362.79	0.11915353		892.8	0.00033402	0	1422.79	0.00034499	0.00586939	1952.8	0.01750836	0.01267118	2482.8	-0.00095661	0	
362.99	0.12008274		893	0.00027218	0	1422.99	0.00023166	0.005876	1953	0.01702245	0.01267118	2483	-0.00179842	0	
363.19	0.11945672		893.2	-0.00037108	0	1423.19	0.00013144	0.00588262	1953.2	0.01823327	0.01267118	2483.2	-0.00201248	0	
363.39	0.11875036		893.4	-0.00088197	0	1423.39	0.00091555	0.00588923	1953.4	0.01707954	0.01267118	2483.4	-0.00285336	0	
363.59	0.11936125		893.6	-0.00146373	0	1423.59	0.0006486	0.00589584	1953.6	0.01676046	0.01267118	2483.6	-0.00377232	0	
363.79	0.1187538		893.8	-0.00177012	0	1423.79	0.00073797	0.00590244	1953.8	0.01608035	0.01267118	2483.8	-0.00471618	0	
363.99	0.11894542		894	-0.00184863	0	1423.99	0.00125535	0.00590905	1954	0.01497904	0.01267118	2484	-0.00475866	0	
364.19	0.11846587		894.2	-0.00203023	0	1424.19	0.00092534	0.00591566	1954.2	0.01504168	0.01267118	2484.2	-0.0048939	0	
364.39	0.1189107		894.4	-0.00147404	0	1424.39	0.0003894	0.00592226	1954.4	0.01413925	0.01267118	2484.4	-0.00487383	0	
364.59	0.11873304		894.6	-0.00145502	0	1424.59	-0.00016415	0.00592886	1954.6	0.01435572	0.01267118	2484.6	-0.00535523	0	
364.79	0.11882948		894.8	-0.00154915	0	1424.79	-0.00066541	0.00593546	1954.8	0.01411589	0.01267118	2484.8	-0.00638568	0	
364.99	0.11906302		895	-0.00154338	0	1424.99	-0.00113892	0.00594206	1955	0.01462802	0.01267118	2485	-0.006594	0	
365.19	0.11936591		895.2	-0.00085363	0	1425.19	-0.00121383	0.00594866	1955.2	0.01508658	0.01267118	2485.2	-0.00668388	0	
365.39	0.11878676		895.4	-0.00138563	0	1425.39	-0.00181803	0.00595526	1955.4	0.01566071	0.01267118	2485.4	-0.00627703	0	
365.59	0.11932298		895.6	-0.00189057	0	1425.59	-0.00181445	0.00596185	1955.6	0.01508323	0.01267118	2485.6	-0.00545432	0	
365.79	0.12013886		895.8	-0.00158348	0	1425.79	-0.00113439	0.00596845	1955.8	0.01563891	0.01267118	2485.8	-0.00467609	0	
365.99	0.12029352		896	-0.00200605	0	1425.99	-0.00059509	0.00597504	1956	0.01622345	0.01267118	2486	-0.00379197	0	
366.19	0.12056334		896.2	-0.00266842	0	1426.19	-0.00058218	0.00598163	1956.2	0.01615727	0.01267118	2486.2	-0.00343374	0	
366.39	0.12063885		896.4	-0.00298701	0	1426.39	-0.00006119	0.00598822	1956.4	0.01627804	0.01267118	2486.4	-0.00285644	0	
366.59	0.12026541		896.6	-0.00214484	0	1426.59	0.00023531	0.00599481	1956.6	0.01658174	0.01267118	2486.6	-0.00274435	0	
366.79	0.12031297		896.8	-0.00192224	0	1426.79	0.00089649	0.0060014	1956.8	0.01709468	0.01267118	2486.8	-0.00329206	0	
366.99	0.12030884		897	-0.00193406	0	1426.99	0.00058697	0.00600798	1957	0.01753702	0.01267118	2487	-0.00393331	0	
367.19	0.11970966		897.2	-0.00206133	0	1427.19	0.00018313	0.00601457	1957.2	0.01768057	0.01267118	2487.2	-0.00387935	0	
367.39	0.11947257		897.4	-0.00266739	0	1427.39	-0.00011477	0.00602115	1957.4	0.01646316	0.01267118	2487.4	-0.00513763	0	
367.59	0.12009403		897.6	-0.00235067	0	1427.59	-0.00008925	0.00602773	1957.6	0.01671888	0.01267118	2487.6	-0.00564108	0	
367.79	0.11994498		897.8	-0.00243931	0	1427.79	0.00003141	0.00603431	1957.8	0.01622933	0.01267118	2487.8	-0.00605347	0	
367.99	0.12076848		898	-0.00249046	0	1427.99	-0.00048412	0.00604089	1958	0.01667834	0.01267118	2488	-0.00587355	0	
368.19	0.12123223		898.2	-0.00246047	0	1428.19	-0.00098062	0.00604747	1958.2	0.01628811	0.01267118	2488.2	-0.00664672	0	
368.39	0.12236296		898.4	-0.00257201	0	1428.39	-0.00199585	0.00605404	1958.4	0.01595108	0.01267118	2488.4	-0.00710767	0	
368.59	0.12196128		898.6	-0.00292931	0	1428.59	-0.00215617	0.00606062	1958.6	0.01646557	0.01267118	2488.6	-0.00810273	0	
368.79	0.12176791		898.8	-0.00268252	0	1428.79	-0.00309489	0.00606719	1958.8	0.01743171	0.01267118	2488.8	-0.00851687	0	
368.99	0.12183861		899	-0.00300079	0	1428.99	-0.00289013	0.00607376	1959	0.01786034	0.01267118	2489	-0.00901594	0	
369.19	0.12136208		899.2	-0.00321368	0	1429.19	-0.00254617	0.00608033	1959.2	0.01670646	0.01267118	2489.2	-0.00885042	0	
369.39	0.12171999		899.4	-0.00322926	0	1429.39	-0.00262352	0.0060869	1959.4	0.01640207	0.01267118	2489.4	-0.00809654	0	
369.59	0.12253659		899.6	-0.00302031	0	1429.59	-0.00176599	0.00609347	1959.6	0.01590208	0.01267118	2489.6	-0.00734486	0	
369.79	0.12331085		899.8	-0.00249073	0	1429.79	-0.00089629	0.00610004	1959.8	0.01582765	0.01267118	2489.8	-0.00712228	0	
369.99	0.12343503		900	-0.0026472	0	1429.99	-0.00078136	0.0061066	1960	0.01508309	0.01267118	2490	-0.00644766	0	
370.19	0.12291567		900.2	-0.0026706	0	1430.19	-0.00000585	0.00611317	1960.2	0.0145787	0.01267118	2490.2	-0.0064333	0	
370.39	0.12341121		900.4	-0.00280651	0	1430.39	0.000444	0.00611973	1960.4	0.01516105	0.01267118	2490.4	-0.00617446	0	
370.59	0.12303459		900.6	-0.00207625	0	1430.59	0.00027051	0.00612629	1960.6	0.01521441	0.01267118	2490.6	-0.00639025	0	
370.79	0.12253103		900.8	-0.00289893	0	1430.79	0.00061027	0.00613285	1960.8	0.01484335	0.01267118	2490.8	-0.00691348	0	
370.99	0.12289818		901	-0.00181935	0	1430.99	0.00091754	0.00613941	1961	0.01525876	0.01267118	2491	-0.00659111	0	
371.19	0.12231176		901.2	-0.00159626	0	1431.19	0.00015998	0.00614596	1961.2	0.01475927	0.01267118	2491.2	-0.00620594	0	
371.39	0.12197799		901.4	-0.00189088	0	1431.39	-0.00076094	0.00615252	1961.4	0.01475212	0.01267118	2491.4	-0.00608681	0	
371.59	0.12130735		901.6	-0.00122439	0	1431.59	-0.00087522	0.00615907	1961.6	0.01478729	0.01267118	2491.6	-0.005641	0	
371.79	0.12069814		901.8	-0.00087608	0	1431.79	-0.00141041	0.00616563	1961.8	0.01501687	0.01267118	2491.8	-0.00521979	0	
371.99	0.12042955		902	-0.00046012	0	1431.99	-0.00179433	0.00617218	1962	0.0152993	0.01267118	2492	-0.00405057	0	
372.19	0.12002114		902.2	-0.00103512	0	1432.19	-0.00187154	0.00617873	1962.2	0.0151832	0.01267118	2492.2	-0.00390199	0	
372.39	0.11928872		902.4	-0.00112132	0	1432.39	-0.00256378	0.00618528	1962.4	0.01657971	0.01267118	2492.4	-0.00338116	0	
372.59	0.11712132		902.6	-0.00050847	0	1432.59	-0.00282657	0.00619182	1962.6	0.01600445	0.01267118	2492.6	-0.00319294	0	
372.79	0.11682051		902.8	-0.0000089	0	1432.79	-0.0026024	0.00619837	1962.8	0.01612933	0.01267118	2492.8	-0.00273326	0	
372.99	0.11711492		903	-0.00019473	0	1432.99	-0.00208975	0.00620491	1963	0.01533131	0.01267118	2493	-0.00300071	0	
373.19	0.11777798		903.2	0.00048429	0	1433.19	-0.00177038	0.00621146	1963.2	0.01572815	0.01267118	2493.2	-0.00233075	0	
373.39	0.11889166		903.4	0.0009476	0	1433.39	-0.00094635	0.006218	1963.4	0.0157669	0.01267118	2493.4	-0.00284456	0	
373.59	0.11934057		903.6	0.00134503	0	1433.59	0.00017137	0.00622454	1963.6	0.01604098	0.01267118	2493.6	-0.00287312	0	
373.79	0.120042		903.8	0.00169283	0	1433.79	0.00078088	0.00623108	1963.8	0.01619225	0.01267118	2493.8	-0.00372216	0	
373.99	0.12057806		904	0.00129344	0	1433.99	0.00140354	0.00623762	1964	0.0164439	0.01267118	2494	-0.00399413	0	
374.19	0.12170579		904.2	0.00077554	0	1434.19	0.00152698	0.00624415	1964.2	0.01711242	0.01267118	2494.2	-0.00550117	0	
374.39	0.12379679		904.4	-0.00006225	0	1434.39	0.0021882	0.00625069	1964.4	0.01667446	0.01267118	2494.4	-0.00583798	0	
374.59	0.12492944		904.6	-0.00036809	0	1434.59	0.00195707	0.00625722	1964.6	0.01635954	0.01267118	2494.6	-0.00667667	0	
374.79	0.12549596		904.8	-0.00046028	0	1434.79	0.00246235	0.00626375	1964.8	0.01608212	0.01267118	2494.8	-0.00722621	0	
374.99	0.12594226		905	0.00020148	0	1434.99	0.00237261	0.00627028	1965	0.01648969	0.01267118	2495	-0.00746258	0	
375.19	0.1248107		905.2	-0.00135861	0	1435.19	0.00070715	0.00627681	1965.2	0.01701051	0.01267118	2495.2	-0.00735531	0	
375.39	0.12389242		905.4	-0.00150812	0	1435.39	0.00016426	0.00628334	1965.4	0.01762698	0.01267118	2495.4	-0.00820985	0	
375.59	0.12342199		905.6	-0.00099597	0	1435.59	-0.00003768	0.00628987	1965.6	0.01699995	0.01267118	2495.6	-0.00813769	0	
375.79	0.12300777		905.8	-0.00143796	0	1435.79	-0.00027255	0.00629639	1965.8	0.0171106	0.01267118	2495.8	-0.00757016	0	
375.99	0.12196325		906	-0.00224294	0	1435.99	-0.0008649	0.00630292	1966	0.01636859	0.01267118	2496	-0.00675571	0	
376.19	0.12056143		906.2	-0.00251086	0	1436.19	-0.00176061	0.00630944	1966.2	0.01700818	0.01267118	2496.2	-0.00732001	0	
376.39	0.11944083		906.4	-0.00185401	0	1436.39	-0.00289144	0.00631596	1966.4	0.01710964	0.01267118	2496.4	-0.00668593	0	
376.59	0.11849412		906.6	-0.00216316	0	1436.59	-0.00326018	0.00632248	1966.6	0.01620449	0.01267118	2496.6	-0.00656761	0	
376.79	0.1194485		906.8	-0.00179704	0	1436.79	-0.00345677	0.006329	1966.8	0.01681704	0.01267118	2496.8	-0.00638149	0	
376.99	0.1201865		907	-0.0016539	0	1436.99	-0.0034325	0.00633552	1967	0.01801379	0.01267118	2497	-0.00714075	0	
377.19	0.12091985		907.2	-0.00222842	0	1437.19	-0.00320511	0.00634203	1967.2	0.01905899	0.01267118	2497.2	-0.0064679	0	
377.39	0.12061032		907.4	-0.00263869	0	1437.39	-0.00284244	0.00634855	1967.4	0.01897871	0.01267118	2497.4	-0.00655386	0	
377.59	0.12117379		907.6	-0.00328932	0	1437.59	-0.00285044	0.00635506	1967.6	0.0196682	0.01267118	2497.6	-0.00597614	0	
377.79	0.12160856		907.8	-0.0041905	0	1437.79	-0.00289546	0.00636157	1967.8	0.0198049	0.01267118	2497.8	-0.00637091	0	
377.99	0.12254262		908	-0.00467068	0	1437.99	-0.00247575	0.00636808	1968	0.01940875	0.01267118	2498	-0.00622761	0	
378.19	0.12397418		908.2	-0.00506082	0	1438.19	-0.00227426	0.00637459	1968.2	0.01905003	0.01267118	2498.2	-0.00653967	0	
378.39	0.12520626		908.4	-0.00500387	0	1438.39	-0.0015092	0.0063811	1968.4	0.01817397	0.01267118	2498.4	-0.00648049	0	
378.59	0.12557807		908.6	-0.0042623	0	1438.59	-0.00116269	0.0063876	1968.6	0.01795239	0.01267118	2498.6	-0.00662281	0	
378.79	0.12538548		908.8	-0.0035799	0	1438.79	-0.00058371	0.00639411	1968.8	0.01745897	0.01267118	2498.8	-0.00694664	0	
378.99	0.12516527		909	-0.00335564	0	1438.99	-0.00013699	0.00640061	1969	0.0175156	0.01267118	2499	-0.00748586	0	
379.19	0.1244872		909.2	-0.00306538	0	1439.19	0.00000112	0.00640712	1969.2	0.01774162	0.01267118	2499.2	-0.00753857	0	
379.39	0.12456994		909.4	-0.00166063	0	1439.39	0.00083391	0.00641362	1969.4	0.0168997	0.01267118	2499.4	-0.00814543	0	
379.59	0.1247121		909.6	-0.00062682	0	1439.59	0.0015351	0.00642012	1969.6	0.01582094	0.01267118	2499.6	-0.00763028	0	
379.79	0.12387709		909.8	-0.00014574	0	1439.79	0.00194251	0.00642661	1969.8	0.01556853	0.01267118	2499.8	-0.00767302	0	
379.99	0.12387709		910	-0.00014574	0	1439.99	0.00194251	0.00643311	1970	0.01556853	0.01267118	2500	-0.00767302	0	
380.19	0.12253798		910.2	0.00038181	0	1440.19	0.0019013	0.00643311	1970.2	0.01422943	0.01267063	2500.2	-0.00870707	0	
380.39	0.12118256		910.4	0.00072253	0	1440.39	0.00244131	0.00643311	1970.4	0.01253229	0.01267008	2500.4	-0.00948775	0	
380.59	0.11910626		910.6	0.00117848	0	1440.59	0.00330287	0.00643311	1970.6	0.01129935	0.01266952	2500.6	-0.01090561	0	
380.79	0.11656977		910.8	0.00210005	0	1440.79	0.00359222	0.00643311	1970.8	0.01033342	0.01266897	2500.8	-0.01199479	0	
380.99	0.11365923		911	0.00333008	0	1440.99	0.00422788	0.00643311	1971	0.01012369	0.01266842	2501	-0.01269678	0	
381.19	0.11192211		911.2	0.00418572	0	1441.19	0.00529019	0.00643311	1971.2	0.00950792	0.01266786	2501.2	-0.01335951	0	
381.39	0.11000135		911.4	0.00551633	0	1441.39	0.00591301	0.00643311	1971.4	0.00922864	0.01266731	2501.4	-0.013726	0	
381.59	0.1083087		911.6	0.00658652	0	1441.59	0.00557064	0.00643311	1971.6	0.00868	0.01266676	2501.6	-0.01323542	0	
381.79	0.10669482		911.8	0.00663419	0	1441.79	0.00605226	0.00643311	1971.8	0.00892938	0.0126662	2501.8	-0.01250821	0	
381.99	0.10490005		912	0.00753575	0	1441.99	0.0058206	0.00643311	1972	0.00941972	0.01266565	2502	-0.01230405	0	
382.19	0.10347979		912.2	0.00710714	0	1442.19	0.00632219	0.00643311	1972.2	0.01009195	0.0126651	2502.2	-0.01143942	0	
382.39	0.10160495		912.4	0.00764288	0	1442.39	0.00674677	0.00643311	1972.4	0.01188675	0.01266454	2502.4	-0.01179839	0	
382.59	0.10040552		912.6	0.00766816	0	1442.59	0.00665814	0.00643311	1972.6	0.01304811	0.01266399	2502.6	-0.01120206	0	
382.79	0.10005529		912.8	0.00670354	0	1442.79	0.00705075	0.00643311	1972.8	0.01284412	0.01266344	2502.8	-0.01178615	0	
382.99	0.09897171		913	0.00725761	0	1442.99	0.0073868	0.00643311	1973	0.01337686	0.01266288	2503	-0.01121451	0	
383.19	0.09796182		913.2	0.00623914	0	1443.19	0.00734832	0.00643311	1973.2	0.01365399	0.01266233	2503.2	-0.0102631	0	
383.39	0.09753698		913.4	0.00543184	0	1443.39	0.00769593	0.00643311	1973.4	0.01325041	0.01266178	2503.4	-0.00989547	0	
383.59	0.09657925		913.6	0.00438288	0	1443.59	0.00820663	0.00643311	1973.6	0.01315966	0.01266122	2503.6	-0.00920217	0	
383.79	0.09480192		913.8	0.00415929	0	1443.79	0.00852169	0.00643311	1973.8	0.0118976	0.01266067	2503.8	-0.00856479	0	
383.99	0.09555886		914	0.00293266	0	1443.99	0.008497	0.00643311	1974	0.0110585	0.01266012	2504	-0.00939282	0	
384.19	0.09444354		914.2	0.0023155	0	1444.19	0.00750835	0.00643311	1974.2	0.01043684	0.01265956	2504.2	-0.00952698	0	
384.39	0.09360455		914.4	0.00201617	0	1444.39	0.00759517	0.00643311	1974.4	0.00939949	0.01265901	2504.4	-0.01028697	0	
384.59	0.0919156		914.6	0.00195197	0	1444.59	0.00745967	0.00643311	1974.6	0.00949537	0.01265846	2504.6	-0.01091535	0	
384.79	0.09035975		914.8	0.00226444	0	1444.79	0.0066599	0.00643311	1974.8	0.00941046	0.01265791	2504.8	-0.01106729	0	
384.99	0.08887184		915	0.00261499	0	1444.99	0.00743956	0.00643311	1975	0.00953611	0.01265735	2505	-0.01141013	0	
385.19	0.08953747		915.2	0.00314892	0	1445.19	0.00720477	0.00643311	1975.2	0.00859696	0.0126568	2505.2	-0.0114968	0	
385.39	0.08867513		915.4	0.00383104	0	1445.39	0.00660451	0.00643311	1975.4	0.00842534	0.01265625	2505.4	-0.0111243	0	
385.59	0.08915358		915.6	0.00435823	0	1445.59	0.00591876	0.00643311	1975.6	0.00839319	0.01265569	2505.6	-0.01021231	0	
385.79	0.08854012		915.8	0.00378951	0	1445.79	0.00652502	0.00643311	1975.8	0.00869622	0.01265514	2505.8	-0.01010641	0	
385.99	0.08812643		916	0.00373877	0	1445.99	0.00644331	0.00643311	1976	0.00849554	0.01265459	2506	-0.01064492	0	
386.19	0.08760622		916.2	0.00313647	0	1446.19	0.00697508	0.00643311	1976.2	0.00893655	0.01265403	2506.2	-0.0103883	0	
386.39	0.08810095		916.4	0.00335009	0	1446.39	0.00664726	0.00643311	1976.4	0.00971411	0.01265348	2506.4	-0.00988171	0	
386.59	0.08863162		916.6	0.00325448	0	1446.59	0.00656669	0.00643311	1976.6	0.01007861	0.01265293	2506.6	-0.00936861	0	
386.79	0.0876382		916.8	0.00282185	0	1446.79	0.00680591	0.00643311	1976.8	0.01071446	0.01265238	2506.8	-0.00879033	0	
386.99	0.0872123		917	0.0038068	0	1446.99	0.00658222	0.00643311	1977	0.01139272	0.01265182	2507	-0.00881098	0	
387.19	0.08623106		917.2	0.00352642	0	1447.19	0.00634816	0.00643311	1977.2	0.01113989	0.01265127	2507.2	-0.00866032	0	
387.39	0.08641584		917.4	0.00372874	0	1447.39	0.00616182	0.00643311	1977.4	0.0122089	0.01265072	2507.4	-0.00872124	0	
387.59	0.08507379		917.6	0.00420697	0	1447.59	0.00671396	0.00643311	1977.6	0.01191951	0.01265017	2507.6	-0.00875419	0	
387.79	0.08525635		917.8	0.00448851	0	1447.79	0.00596637	0.00643311	1977.8	0.01226117	0.01264961	2507.8	-0.00929938	0	
387.99	0.08561052		918	0.00394645	0	1447.99	0.00679758	0.00643311	1978	0.01219957	0.01264906	2508	-0.01027891	0	
388.19	0.08419772		918.2	0.00419813	0	1448.19	0.00614961	0.00643311	1978.2	0.01172351	0.01264851	2508.2	-0.01053926	0	
388.39	0.08296428		918.4	0.00505576	0	1448.39	0.00618868	0.00643311	1978.4	0.01088185	0.01264796	2508.4	-0.01107038	0	
388.59	0.08178925		918.6	0.00550402	0	1448.59	0.0064757	0.00643311	1978.6	0.01097142	0.0126474	2508.6	-0.01056114	0	
388.79	0.08195376		918.8	0.00612502	0	1448.79	0.00674691	0.00643311	1978.8	0.0104434	0.01264685	2508.8	-0.01156772	0	
388.99	0.08110731		919	0.0056543	0	1448.99	0.00732965	0.00643311	1979	0.01001077	0.0126463	2509	-0.0115359	0	
389.19	0.08178025		919.2	0.00608377	0	1449.19	0.00648722	0.00643311	1979.2	0.00887347	0.01264575	2509.2	-0.01094667	0	
389.39	0.08088677		919.4	0.0064854	0	1449.39	0.00693766	0.00643311	1979.4	0.00865504	0.01264519	2509.4	-0.01015681	0	
389.59	0.08180312		919.6	0.00719105	0	1449.59	0.00725193	0.00643311	1979.6	0.00829784	0.01264464	2509.6	-0.00960081	0	
389.79	0.08198751		919.8	0.00568368	0	1449.79	0.00811162	0.00643311	1979.8	0.0082766	0.01264409	2509.8	-0.01030491	0	
389.99	0.08219456		920	0.00475358	0	1449.99	0.00977754	0.00643311	1980	0.00782034	0.01264354	2510	-0.01090035	0	
390.19	0.08144007		920.2	0.0053786	0	1450.19	0.00977735	0.00643311	1980.2	0.00784873	0.01264298	2510.2	-0.01033187	0	
390.39	0.08209309		920.4	0.00496747	0	1450.39	0.0095946	0.00643311	1980.4	0.00799853	0.01264243	2510.4	-0.00995275	0	
390.59	0.0815133		920.6	0.00489765	0	1450.59	0.00924324	0.00643311	1980.6	0.00910689	0.01264188	2510.6	-0.00970538	0	
390.79	0.08146272		920.8	0.00418376	0	1450.79	0.00935019	0.00643311	1980.8	0.01018721	0.01264133	2510.8	-0.00951055	0	
390.99	0.08096905		921	0.004795	0	1450.99	0.00939134	0.00643311	1981	0.01109921	0.01264077	2511	-0.00891519	0	
391.19	0.08081915		921.2	0.00505066	0	1451.19	0.00908697	0.00643311	1981.2	0.01165223	0.01264022	2511.2	-0.00849209	0	
391.39	0.0816876		921.4	0.00573188	0	1451.39	0.00886605	0.00643311	1981.4	0.01303291	0.01263967	2511.4	-0.00869078	0	
391.59	0.08059086		921.6	0.00660391	0	1451.59	0.00851014	0.00643311	1981.6	0.01278938	0.01263912	2511.6	-0.00853214	0	
391.79	0.08089053		921.8	0.00732971	0	1451.79	0.00773373	0.00643311	1981.8	0.01286961	0.01263857	2511.8	-0.0092039	0	
391.99	0.07979604		922	0.00782551	0	1451.99	0.00798647	0.00643311	1982	0.01265821	0.01263801	2512	-0.01007363	0	
392.19	0.07884509		922.2	0.00878571	0	1452.19	0.00771581	0.00643311	1982.2	0.01229547	0.01263746	2512.2	-0.01004954	0	
392.39	0.07809147		922.4	0.00883657	0	1452.39	0.00745533	0.00643311	1982.4	0.01242464	0.01263691	2512.4	-0.01003844	0	
392.59	0.07844516		922.6	0.0091568	0	1452.59	0.00766081	0.00643311	1982.6	0.01304249	0.01263636	2512.6	-0.0101789	0	
392.79	0.07841392		922.8	0.0089685	0	1452.79	0.00707031	0.00643311	1982.8	0.01248475	0.0126358	2512.8	-0.01061508	0	
392.99	0.07686575		923	0.00855551	0	1452.99	0.00666525	0.00643311	1983	0.01243977	0.01263525	2513	-0.01040572	0	
393.19	0.07647758		923.2	0.00877029	0	1453.19	0.00630678	0.00643311	1983.2	0.01156755	0.0126347	2513.2	-0.01080947	0	
393.39	0.07540105		923.4	0.00868246	0	1453.39	0.00666251	0.00643311	1983.4	0.01260037	0.01263415	2513.4	-0.01092154	0	
393.59	0.0753463		923.6	0.00840001	0	1453.59	0.00646202	0.00643311	1983.6	0.01279699	0.0126336	2513.6	-0.01190263	0	
393.79	0.07510938		923.8	0.00801993	0	1453.79	0.00783549	0.00643311	1983.8	0.01277424	0.01263304	2513.8	-0.01319591	0	
393.99	0.0746182		924	0.00763907	0	1453.99	0.00933723	0.00643311	1984	0.01216104	0.01263249	2514	-0.01301767	0	
394.19	0.07400679		924.2	0.00843706	0	1454.19	0.00855839	0.00643311	1984.2	0.01210605	0.01263194	2514.2	-0.01285659	0	
394.39	0.07453544		924.4	0.00703855	0	1454.39	0.00931388	0.00643311	1984.4	0.01228102	0.01263139	2514.4	-0.01277662	0	
394.59	0.07417842		924.6	0.00699671	0	1454.59	0.00972257	0.00643311	1984.6	0.01335318	0.01263084	2514.6	-0.01256489	0	
394.79	0.07452097		924.8	0.00695992	0	1454.79	0.01051973	0.00643311	1984.8	0.01400891	0.01263029	2514.8	-0.01168633	0	
394.99	0.07373902		925	0.00720019	0	1454.99	0.01071768	0.00643311	1985	0.01461629	0.01262973	2515	-0.01072201	0	
395.19	0.07491325		925.2	0.00789836	0	1455.19	0.01025262	0.00643311	1985.2	0.01445552	0.01262918	2515.2	-0.01113208	0	
395.39	0.07465716		925.4	0.00922069	0	1455.39	0.01050557	0.00643311	1985.4	0.01359283	0.01262863	2515.4	-0.01107048	0	
395.59	0.07457019		925.6	0.01014205	0	1455.59	0.00970395	0.00643311	1985.6	0.01277958	0.01262808	2515.6	-0.01081257	0	
395.79	0.07474784		925.8	0.00996444	0	1455.79	0.00952329	0.00643311	1985.8	0.01228725	0.01262753	2515.8	-0.01101737	0	
395.99	0.07457012		926	0.00962781	0	1455.99	0.00963835	0.00643311	1986	0.01280131	0.01262698	2516	-0.01061655	0	
396.19	0.07486646		926.2	0.00976887	0	1456.19	0.00973142	0.00643311	1986.2	0.01165552	0.01262642	2516.2	-0.01013228	0	
396.39	0.07552065		926.4	0.00898404	0	1456.39	0.00951975	0.00643311	1986.4	0.01164364	0.01262587	2516.4	-0.00964543	0	
396.59	0.07592863		926.6	0.00825867	0	1456.59	0.0092815	0.00643311	1986.6	0.01136263	0.01262532	2516.6	-0.00959553	0	
396.79	0.07475504		926.8	0.00706513	0	1456.79	0.00892781	0.00643311	1986.8	0.01104996	0.01262477	2516.8	-0.00999921	0	
396.99	0.07416876		927	0.00647449	0	1456.99	0.0077096	0.00643311	1987	0.01069873	0.01262422	2517	-0.01089264	0	
397.19	0.07349185		927.2	0.00486602	0	1457.19	0.00732874	0.00643311	1987.2	0.01057751	0.01262367	2517.2	-0.01032993	0	
397.39	0.07253581		927.4	0.00418029	0	1457.39	0.00692383	0.00643311	1987.4	0.01139973	0.01262311	2517.4	-0.01052494	0	
397.59	0.07210786		927.6	0.00358433	0	1457.59	0.00615436	0.00643311	1987.6	0.01124909	0.01262256	2517.6	-0.01039494	0	
397.79	0.07211671		927.8	0.00406399	0	1457.79	0.00711502	0.00643311	1987.8	0.01089521	0.01262201	2517.8	-0.01044497	0	
397.99	0.07209192		928	0.00297387	0	1457.99	0.00655327	0.00643311	1988	0.01128755	0.01262146	2518	-0.01036731	0	
398.19	0.07189713		928.2	0.00311908	0	1458.19	0.00542428	0.00643311	1988.2	0.01177361	0.01262091	2518.2	-0.01066946	0	
398.39	0.07169345		928.4	0.00261798	0	1458.39	0.00590867	0.00643311	1988.4	0.01372994	0.01262036	2518.4	-0.01036823	0	
398.59	0.07105516		928.6	0.00350539	0	1458.59	0.00651788	0.00643311	1988.6	0.01482873	0.01261981	2518.6	-0.01070467	0	
398.79	0.07059557		928.8	0.00454822	0	1458.79	0.00645193	0.00643311	1988.8	0.01529753	0.01261925	2518.8	-0.01077881	0	
398.99	0.07089669		929	0.00530252	0	1458.99	0.00560648	0.00643311	1989	0.015642	0.0126187	2519	-0.01124672	0	
399.19	0.07057673		929.2	0.00607819	0	1459.19	0.00552266	0.00643311	1989.2	0.01514316	0.01261815	2519.2	-0.01161	0	
399.39	0.07012316		929.4	0.0068819	0	1459.39	0.0059931	0.00643311	1989.4	0.01416973	0.0126176	2519.4	-0.01155889	0	
399.59	0.07069605		929.6	0.00614965	0	1459.59	0.00609665	0.00643311	1989.6	0.01445262	0.01261705	2519.6	-0.01178358	0	
399.79	0.07078505		929.8	0.00587659	0	1459.79	0.0070227	0.00643311	1989.8	0.01443378	0.0126165	2519.8	-0.01233054	0	
399.99	0.07063782		930	0.00731428	0	1459.99	0.00742818	0.00643311	1990	0.0136032	0.01261595	2520	-0.01257625	0	
400.19	0.07140019		930.2	0.00782886	0	1460.19	0.00825379	0.00643311	1990.2	0.0117702	0.0126154	2520.2	-0.01253268	0	
400.39	0.07134167		930.4	0.00716202	0	1460.39	0.01001555	0.00643311	1990.4	0.01133957	0.01261484	2520.4	-0.01263226	0	
400.59	0.07148863		930.6	0.00737923	0	1460.59	0.00998865	0.00643311	1990.6	0.01007138	0.01261429	2520.6	-0.0130518	0	
400.79	0.07024351		930.8	0.00738374	0	1460.79	0.01046294	0.00643311	1990.8	0.01000033	0.01261374	2520.8	-0.01333113	0	
400.99	0.06945804		931	0.00787346	0	1460.99	0.00981274	0.00643311	1991	0.00842162	0.01261319	2521	-0.01251776	0	
401.19	0.06935929		931.2	0.00740345	0	1461.19	0.01039026	0.00643311	1991.2	0.00869469	0.01261264	2521.2	-0.01194179	0	
401.39	0.06911239		931.4	0.00848405	0	1461.39	0.00951226	0.00643311	1991.4	0.00892381	0.01261209	2521.4	-0.0114553	0	
401.59	0.06878623		931.6	0.00924135	0	1461.59	0.0090596	0.00643311	1991.6	0.00873866	0.01261154	2521.6	-0.01027119	0	
401.79	0.06836529		931.8	0.01007157	0	1461.79	0.00869935	0.00643311	1991.8	0.00856359	0.01261099	2521.8	-0.01014322	0	
401.99	0.06819812		932	0.00923175	0	1461.99	0.00839158	0.00643311	1992	0.0093974	0.01261044	2522	-0.01036289	0	
402.19	0.06761877		932.2	0.0095441	0	1462.19	0.00823115	0.00643311	1992.2	0.01033307	0.01260989	2522.2	-0.01006664	0	
402.39	0.06686644		932.4	0.0097725	0	1462.39	0.00941251	0.00643311	1992.4	0.01181848	0.01260933	2522.4	-0.00968434	0	
402.59	0.06657493		932.6	0.00989391	0	1462.59	0.00970741	0.00643311	1992.6	0.0110847	0.01260878	2522.6	-0.00958156	0	
402.79	0.06603756		932.8	0.00970051	0	1462.79	0.00862443	0.00643311	1992.8	0.01138725	0.01260823	2522.8	-0.00932184	0	
402.99	0.06610691		933	0.00955193	0	1462.99	0.00863431	0.00643311	1993	0.01207211	0.01260768	2523	-0.00969772	0	
403.19	0.06533467		933.2	0.00894949	0	1463.19	0.00939793	0.00643311	1993.2	0.01256277	0.01260713	2523.2	-0.00917386	0	
403.39	0.06475545		933.4	0.00857022	0	1463.39	0.00959237	0.00643311	1993.4	0.01266605	0.01260658	2523.4	-0.00971588	0	
403.59	0.06523076		933.6	0.00797871	0	1463.59	0.00943976	0.00643311	1993.6	0.01313419	0.01260603	2523.6	-0.01022729	0	
403.79	0.06558189		933.8	0.00804211	0	1463.79	0.00993825	0.00643311	1993.8	0.01252582	0.01260548	2523.8	-0.01082255	0	
403.99	0.06533286		934	0.00806247	0	1463.99	0.01016307	0.00643311	1994	0.01177967	0.01260493	2524	-0.01060725	0	
404.19	0.06544052		934.2	0.00803216	0	1464.19	0.01069134	0.00643311	1994.2	0.01103361	0.01260438	2524.2	-0.01035191	0	
404.39	0.06503032		934.4	0.00744636	0	1464.39	0.01155826	0.00643311	1994.4	0.01099474	0.01260383	2524.4	-0.01080554	0	
404.59	0.06567362		934.6	0.00732981	0	1464.59	0.01098043	0.00643311	1994.6	0.01100601	0.01260328	2524.6	-0.01121628	0	
404.79	0.06514636		934.8	0.0071264	0	1464.79	0.01098331	0.00643311	1994.8	0.01131683	0.01260273	2524.8	-0.01115645	0	
404.99	0.06489926		935	0.00772369	0	1464.99	0.01083982	0.00643311	1995	0.01115768	0.01260218	2525	-0.01115163	0	
405.19	0.06502389		935.2	0.00791248	0	1465.19	0.01071292	0.00643311	1995.2	0.01178549	0.01260163	2525.2	-0.01086541	0	
405.39	0.06416399		935.4	0.00913504	0	1465.39	0.01004946	0.00643311	1995.4	0.01245324	0.01260107	2525.4	-0.01006934	0	
405.59	0.06338763		935.6	0.00826333	0	1465.59	0.00933542	0.00643311	1995.6	0.01299495	0.01260052	2525.6	-0.00968938	0	
405.79	0.06256708		935.8	0.00786052	0	1465.79	0.00895448	0.00643311	1995.8	0.01378315	0.01259997	2525.8	-0.01044596	0	
405.99	0.06278533		936	0.00738069	0	1465.99	0.00926056	0.00643311	1996	0.01415373	0.01259942	2526	-0.010857	0	
406.19	0.06307357		936.2	0.00752801	0	1466.19	0.00831776	0.00643311	1996.2	0.01419743	0.01259887	2526.2	-0.01097919	0	
406.39	0.06368869		936.4	0.00764262	0	1466.39	0.0089418	0.00643311	1996.4	0.01395078	0.01259832	2526.4	-0.01096734	0	
406.59	0.06370649		936.6	0.00744186	0	1466.59	0.00860978	0.00643311	1996.6	0.01342047	0.01259777	2526.6	-0.01132579	0	
406.79	0.06380225		936.8	0.00650334	0	1466.79	0.00842188	0.00643311	1996.8	0.01431139	0.01259722	2526.8	-0.01086897	0	
406.99	0.06401731		937	0.00643024	0	1466.99	0.00895117	0.00643311	1997	0.01505088	0.01259667	2527	-0.01119957	0	
407.19	0.06343086		937.2	0.00571043	0	1467.19	0.00804907	0.00643311	1997.2	0.01529183	0.01259612	2527.2	-0.01127717	0	
407.39	0.06251045		937.4	0.00559078	0	1467.39	0.00708532	0.00643311	1997.4	0.01503594	0.01259557	2527.4	-0.01200546	0	
407.59	0.06282476		937.6	0.00551088	0	1467.59	0.00651899	0.00643311	1997.6	0.01546678	0.01259502	2527.6	-0.01220577	0	
407.79	0.0628083		937.8	0.00560734	0	1467.79	0.00689931	0.00643311	1997.8	0.01430313	0.01259447	2527.8	-0.01217295	0	
407.99	0.06208228		938	0.00674569	0	1467.99	0.00740846	0.00643311	1998	0.0137558	0.01259392	2528	-0.01272961	0	
408.19	0.06175627		938.2	0.00737116	0	1468.19	0.00762763	0.00643311	1998.2	0.01336915	0.01259337	2528.2	-0.0130983	0	
408.39	0.06224015		938.4	0.00737121	0	1468.39	0.00865895	0.00643311	1998.4	0.01329669	0.01259282	2528.4	-0.01225822	0	
408.59	0.06292325		938.6	0.00757537	0	1468.59	0.00931768	0.00643311	1998.6	0.0126238	0.01259227	2528.6	-0.01182791	0	
408.79	0.06354429		938.8	0.00765139	0	1468.79	0.00925564	0.00643311	1998.8	0.01183168	0.01259172	2528.8	-0.010916	0	
408.99	0.06325481		939	0.00752155	0	1468.99	0.00987262	0.00643311	1999	0.01123083	0.01259117	2529	-0.0101429	0	
409.19	0.06302103		939.2	0.00756848	0	1469.19	0.01060785	0.00643311	1999.2	0.01118087	0.01259062	2529.2	-0.00959755	0	
409.39	0.0630854		939.4	0.0073824	0	1469.39	0.00990532	0.00643311	1999.4	0.01105039	0.01259007	2529.4	-0.00916914	0	
409.59	0.06316277		939.6	0.00625248	0	1469.59	0.00986114	0.00643311	1999.6	0.01111762	0.01258952	2529.6	-0.00884213	0	
409.79	0.06403562		939.8	0.00684721	0	1469.79	0.01076896	0.00643311	1999.8	0.01066137	0.01258897	2529.8	-0.00947384	0	
409.99	0.06544464		940	0.00635455	0	1469.99	0.01062582	0.00643311	2000	0.01005371	0.01258842	2530	-0.00919661	0	
410.19	0.06623337		940.2	0.00679537	0	1470.19	0.01113688	0.00643311	2000.2	0.00972934	0.01258787	2530.2	-0.0087271	0	
410.39	0.06660279		940.4	0.00615805	0	1470.39	0.01211917	0.00643311	2000.4	0.00987866	0.01258732	2530.4	-0.00814084	0	
410.59	0.06673387		940.6	0.00537566	0	1470.59	0.01171488	0.00643311	2000.6	0.01034868	0.01258677	2530.6	-0.00849472	0	
410.79	0.06680203		940.8	0.00478205	0	1470.79	0.01098761	0.00643311	2000.8	0.01057937	0.01258622	2530.8	-0.0081576	0	
410.99	0.06564443		941	0.00431661	0	1470.99	0.00991877	0.00643311	2001	0.01049723	0.01258567	2531	-0.00868733	0	
411.19	0.06480728		941.2	0.00460566	0	1471.19	0.00876805	0.00643311	2001.2	0.01084037	0.01258512	2531.2	-0.00904667	0	
411.39	0.06325115		941.4	0.00450734	0	1471.39	0.00829563	0.00643311	2001.4	0.01119779	0.01258457	2531.4	-0.00855502	0	
411.59	0.06271674		941.6	0.00558843	0	1471.59	0.00823252	0.00643311	2001.6	0.01180893	0.01258402	2531.6	-0.00928921	0	
411.79	0.06218681		941.8	0.00677613	0	1471.79	0.00924766	0.00643311	2001.8	0.01129982	0.01258347	2531.8	-0.00933566	0	
411.99	0.06161055		942	0.00779028	0	1471.99	0.0095055	0.00643311	2002	0.01206261	0.01258292	2532	-0.00964797	0	
412.19	0.06100964		942.2	0.00806813	0	1472.19	0.00885839	0.00643311	2002.2	0.01227009	0.01258237	2532.2	-0.00899746	0	
412.39	0.06072566		942.4	0.00826756	0	1472.39	0.00899884	0.00643311	2002.4	0.0120184	0.01258182	2532.4	-0.00860679	0	
412.59	0.06114633		942.6	0.0073118	0	1472.59	0.00880567	0.00643311	2002.6	0.01084137	0.01258127	2532.6	-0.00856055	0	
412.79	0.06128056		942.8	0.00672903	0	1472.79	0.00913547	0.00643311	2002.8	0.01077133	0.01258072	2532.8	-0.00863781	0	
412.99	0.06047459		943	0.00606105	0	1472.99	0.00924286	0.00643311	2003	0.01022319	0.01258017	2533	-0.00874647	0	
413.19	0.06007914		943.2	0.00639206	0	1473.19	0.00974164	0.00643311	2003.2	0.01040163	0.01257962	2533.2	-0.00925606	0	
413.39	0.0603707		943.4	0.00644899	0	1473.39	0.00980257	0.00643311	2003.4	0.00966296	0.01257907	2533.4	-0.00908568	0	
413.59	0.06035067		943.6	0.00612709	0	1473.59	0.01048431	0.00643311	2003.6	0.00946594	0.01257852	2533.6	-0.00963901	0	
413.79	0.0608775		943.8	0.00686455	0	1473.79	0.01004349	0.00643311	2003.8	0.0094358	0.01257797	2533.8	-0.00955506	0	
413.99	0.06077334		944	0.00697006	0	1473.99	0.01007166	0.00643311	2004	0.00926077	0.01257742	2534	-0.00909145	0	
414.19	0.06024799		944.2	0.00719513	0	1474.19	0.01100943	0.00643311	2004.2	0.00915363	0.01257688	2534.2	-0.00854121	0	
414.39	0.05958998		944.4	0.00684082	0	1474.39	0.0108015	0.00643311	2004.4	0.00951649	0.01257633	2534.4	-0.00859046	0	
414.59	0.05922898		944.6	0.00691997	0	1474.59	0.00998907	0.00643311	2004.6	0.00956853	0.01257578	2534.6	-0.00902427	0	
414.79	0.057926		944.8	0.00773174	0	1474.79	0.00883834	0.00643311	2004.8	0.00960088	0.01257523	2534.8	-0.00927139	0	
414.99	0.05763321		945	0.00756304	0	1474.99	0.00843127	0.00643311	2005	0.01019287	0.01257468	2535	-0.0099563	0	
415.19	0.05741172		945.2	0.00827731	0	1475.19	0.00892846	0.00643311	2005.2	0.01010233	0.01257413	2535.2	-0.0102496	0	
415.39	0.0553137		945.4	0.00822023	0	1475.39	0.00865182	0.00643311	2005.4	0.01044761	0.01257358	2535.4	-0.00996266	0	
415.59	0.05599434		945.6	0.00912047	0	1475.59	0.00910935	0.00643311	2005.6	0.01071534	0.01257303	2535.6	-0.01047166	0	
415.79	0.0564382		945.8	0.00916316	0	1475.79	0.00943709	0.00643311	2005.8	0.01056635	0.01257248	2535.8	-0.01057877	0	
415.99	0.05608851		946	0.00907639	0	1475.99	0.00876963	0.00643311	2006	0.01052195	0.01257193	2536	-0.0103246	0	
416.19	0.05653416		946.2	0.00843967	0	1476.19	0.0082407	0.00643311	2006.2	0.01041814	0.01257138	2536.2	-0.01128036	0	
416.39	0.05686227		946.4	0.00733736	0	1476.39	0.00781782	0.00643311	2006.4	0.00992855	0.01257083	2536.4	-0.01096958	0	
416.59	0.05757804		946.6	0.00661289	0	1476.59	0.00801336	0.00643311	2006.6	0.00989167	0.01257028	2536.6	-0.01069512	0	
416.79	0.05807492		946.8	0.00591681	0	1476.79	0.00848167	0.00643311	2006.8	0.01035639	0.01256973	2536.8	-0.01053126	0	
416.99	0.05835861		947	0.0061015	0	1476.99	0.00863895	0.00643311	2007	0.01006534	0.01256918	2537	-0.0113041	0	
417.19	0.05864731		947.2	0.00714369	0	1477.19	0.00908881	0.00643311	2007.2	0.01042001	0.01256864	2537.2	-0.01138702	0	
417.39	0.0586612		947.4	0.00722314	0	1477.39	0.01015839	0.00643311	2007.4	0.00976655	0.01256809	2537.4	-0.0112531	0	
417.59	0.05787048		947.6	0.00670519	0	1477.59	0.00977791	0.00643311	2007.6	0.00937517	0.01256754	2537.6	-0.01120704	0	
417.79	0.05787466		947.8	0.0063493	0	1477.79	0.00984293	0.00643311	2007.8	0.00987853	0.01256699	2537.8	-0.01028273	0	
417.99	0.05765722		948	0.00620726	0	1477.99	0.01092352	0.00643311	2008	0.00991887	0.01256644	2538	-0.00963386	0	
418.19	0.05714643		948.2	0.00632035	0	1478.19	0.01194528	0.00643311	2008.2	0.00994243	0.01256589	2538.2	-0.00940628	0	
418.39	0.05670498		948.4	0.00699423	0	1478.39	0.01141301	0.00643311	2008.4	0.0105123	0.01256534	2538.4	-0.009558	0	
418.59	0.05636776		948.6	0.00706211	0	1478.59	0.01127933	0.00643311	2008.6	0.01069477	0.01256479	2538.6	-0.00907096	0	
418.79	0.05550658		948.8	0.00758437	0	1478.79	0.01051003	0.00643311	2008.8	0.0107925	0.01256424	2538.8	-0.00950948	0	
418.99	0.05607951		949	0.0077755	0	1478.99	0.01061465	0.00643311	2009	0.01134403	0.01256369	2539	-0.00966868	0	
419.19	0.0553304		949.2	0.00777786	0	1479.19	0.01024748	0.00643311	2009.2	0.01147279	0.01256315	2539.2	-0.00921917	0	
419.39	0.05527639		949.4	0.00851742	0	1479.39	0.00962319	0.00643311	2009.4	0.01209969	0.0125626	2539.4	-0.00790726	0	
419.59	0.05653752		949.6	0.00797206	0	1479.59	0.00928079	0.00643311	2009.6	0.0118241	0.01256205	2539.6	-0.00811512	0	
419.79	0.05630733		949.8	0.00780064	0	1479.79	0.00870726	0.00643311	2009.8	0.01256988	0.0125615	2539.8	-0.00895503	0	
419.99	0.05646975		950	0.0069737	0	1479.99	0.00859677	0.00643311	2010	0.01226235	0.01256095	2540	-0.0086355	0	
420.19	0.05745397		950.2	0.00674551	0	1480.19	0.00812989	0.00643311	2010.2	0.01303002	0.0125604	2540.2	-0.00854582	0	
420.39	0.05776563		950.4	0.00680599	0	1480.39	0.00817577	0.00643311	2010.4	0.01359565	0.01255985	2540.4	-0.00829465	0	
420.59	0.05838584		950.6	0.00767031	0	1480.59	0.00817142	0.00643311	2010.6	0.01390879	0.0125593	2540.6	-0.00886482	0	
420.79	0.05873439		950.8	0.00760736	0	1480.79	0.00859616	0.00643311	2010.8	0.01402727	0.01255876	2540.8	-0.00875633	0	
420.99	0.05862207		951	0.00876929	0	1480.99	0.00891036	0.00643311	2011	0.0141544	0.01255821	2541	-0.00950148	0	
421.19	0.0573799		951.2	0.00843257	0	1481.19	0.00894585	0.00643311	2011.2	0.01380134	0.01255766	2541.2	-0.00931846	0	
421.39	0.05674934		951.4	0.00763096	0	1481.39	0.00934271	0.00643311	2011.4	0.01299516	0.01255711	2541.4	-0.00949079	0	
421.59	0.05542382		951.6	0.00702301	0	1481.59	0.0090851	0.00643311	2011.6	0.01251436	0.01255656	2541.6	-0.01005501	0	
421.79	0.05537502		951.8	0.00705466	0	1481.79	0.00945828	0.00643311	2011.8	0.01210764	0.01255601	2541.8	-0.00956024	0	
421.99	0.05508184		952	0.0080531	0	1481.99	0.01008433	0.00643311	2012	0.01181136	0.01255546	2542	-0.01061529	0	
422.19	0.05465456		952.2	0.0085733	0	1482.19	0.00997998	0.00643311	2012.2	0.01178123	0.01255492	2542.2	-0.01116653	0	
422.39	0.05391491		952.4	0.00855129	0	1482.39	0.00955566	0.00643311	2012.4	0.01129621	0.01255437	2542.4	-0.01130704	0	
422.59	0.0533939		952.6	0.00829517	0	1482.59	0.00957417	0.00643311	2012.6	0.01125071	0.01255382	2542.6	-0.01086924	0	
422.79	0.05324888		952.8	0.00874626	0	1482.79	0.00858456	0.00643311	2012.8	0.01135191	0.01255327	2542.8	-0.01152306	0	
422.99	0.05306683		953	0.00936399	0	1482.99	0.00872445	0.00643311	2013	0.0114177	0.01255272	2543	-0.01081095	0	
423.19	0.05315964		953.2	0.00835185	0	1483.19	0.00850762	0.00643311	2013.2	0.011413	0.01255217	2543.2	-0.01015443	0	
423.39	0.05377771		953.4	0.00860794	0	1483.39	0.00823778	0.00643311	2013.4	0.01108136	0.01255163	2543.4	-0.00967659	0	
423.59	0.05351176		953.6	0.00759633	0	1483.59	0.00826365	0.00643311	2013.6	0.01125964	0.01255108	2543.6	-0.01018678	0	
423.79	0.0537177		953.8	0.00800585	0	1483.79	0.00886616	0.00643311	2013.8	0.01184717	0.01255053	2543.8	-0.01016218	0	
423.99	0.0545599		954	0.00766767	0	1483.99	0.00923296	0.00643311	2014	0.0118429	0.01254998	2544	-0.01023456	0	
424.19	0.05462344		954.2	0.00770191	0	1484.19	0.00924259	0.00643311	2014.2	0.01276688	0.01254943	2544.2	-0.01009554	0	
424.39	0.05479384		954.4	0.00777234	0	1484.39	0.00976133	0.00643311	2014.4	0.01357081	0.01254888	2544.4	-0.00998858	0	
424.59	0.0545697		954.6	0.00787222	0	1484.59	0.00931402	0.00643311	2014.6	0.01304514	0.01254834	2544.6	-0.01053332	0	
424.79	0.05455692		954.8	0.00678744	0	1484.79	0.00955922	0.00643311	2014.8	0.0138622	0.01254779	2544.8	-0.01064738	0	
424.99	0.05396449		955	0.00732236	0	1484.99	0.00957615	0.00643311	2015	0.01428039	0.01254724	2545	-0.01071697	0	
425.19	0.05305107		955.2	0.0065372	0	1485.19	0.00972697	0.00643311	2015.2	0.01361235	0.01254669	2545.2	-0.01121935	0	
425.39	0.05298526		955.4	0.00742267	0	1485.39	0.00975127	0.00643311	2015.4	0.01291316	0.01254614	2545.4	-0.01211279	0	
425.59	0.0519331		955.6	0.00758159	0	1485.59	0.01010174	0.00643311	2015.6	0.01207477	0.01254559	2545.6	-0.01306216	0	
425.79	0.05250228		955.8	0.00846854	0	1485.79	0.01036264	0.00643311	2015.8	0.01222524	0.01254505	2545.8	-0.01356315	0	
425.99	0.05202067		956	0.0083714	0	1485.99	0.01073552	0.00643311	2016	0.0122775	0.0125445	2546	-0.01465153	0	
426.19	0.0514839		956.2	0.00856764	0	1486.19	0.0102384	0.00643311	2016.2	0.01293986	0.01254395	2546.2	-0.01449343	0	
426.39	0.0508643		956.4	0.0086064	0	1486.39	0.01012464	0.00643311	2016.4	0.01261154	0.0125434	2546.4	-0.01440833	0	
426.59	0.05064759		956.6	0.00892406	0	1486.59	0.00969146	0.00643311	2016.6	0.01194063	0.01254285	2546.6	-0.01458407	0	
426.79	0.05029046		956.8	0.0089568	0	1486.79	0.01004456	0.00643311	2016.8	0.01116191	0.01254231	2546.8	-0.01432016	0	
426.99	0.05007453		957	0.00867443	0	1486.99	0.01045647	0.00643311	2017	0.01071406	0.01254176	2547	-0.01328141	0	
427.19	0.05048298		957.2	0.00739245	0	1487.19	0.01019378	0.00643311	2017.2	0.0107342	0.01254121	2547.2	-0.01323848	0	
427.39	0.05014092		957.4	0.00813555	0	1487.39	0.01003321	0.00643311	2017.4	0.01039327	0.01254066	2547.4	-0.01274629	0	
427.59	0.05030742		957.6	0.00801442	0	1487.59	0.01013636	0.00643311	2017.6	0.01012584	0.01254012	2547.6	-0.01197988	0	
427.79	0.05072766		957.8	0.00762812	0	1487.79	0.01007095	0.00643311	2017.8	0.01024845	0.01253957	2547.8	-0.01128077	0	
427.99	0.05086297		958	0.00731259	0	1487.99	0.009718	0.00643311	2018	0.01036383	0.01253902	2548	-0.01170995	0	
428.19	0.04988142		958.2	0.00613146	0	1488.19	0.00974981	0.00643311	2018.2	0.0104693	0.01253847	2548.2	-0.011442	0	
428.39	0.04943296		958.4	0.00626291	0	1488.39	0.00954397	0.00643311	2018.4	0.01104673	0.01253792	2548.4	-0.01086234	0	
428.59	0.049445		958.6	0.00594459	0	1488.59	0.00945154	0.00643311	2018.6	0.01059638	0.01253738	2548.6	-0.01230488	0	
428.79	0.0501032		958.8	0.00577891	0	1488.79	0.00970115	0.00643311	2018.8	0.01119816	0.01253683	2548.8	-0.01147591	0	
428.99	0.04934446		959	0.00672994	0	1488.99	0.00995858	0.00643311	2019	0.01116153	0.01253628	2549	-0.01070628	0	
429.19	0.04988462		959.2	0.00602177	0	1489.19	0.01018335	0.00643311	2019.2	0.01028843	0.01253573	2549.2	-0.01115127	0	
429.39	0.05014073		959.4	0.00674542	0	1489.39	0.01017949	0.00643311	2019.4	0.00965563	0.01253519	2549.4	-0.01128167	0	
429.59	0.05079863		959.6	0.00698517	0	1489.59	0.0102898	0.00643311	2019.6	0.00971656	0.01253464	2549.6	-0.01100983	0	
429.79	0.05106854		959.8	0.0071632	0	1489.79	0.01031648	0.00643311	2019.8	0.01004544	0.01253409	2549.8	-0.01112721	0	
429.99	0.05048456		960	0.00735065	0	1489.99	0.00995267	0.00643311	2020	0.01007167	0.01253354	2550	-0.01101789	0	
430.19	0.0500737		960.2	0.00763655	0	1490.19	0.00993272	0.00643311	2020.2	0.01125595	0.012533	2550.2	-0.01115452	0	
430.39	0.0500966		960.4	0.00728731	0	1490.39	0.01057657	0.00643311	2020.4	0.01164711	0.01253245	2550.4	-0.01099491	0	
430.59	0.04963231		960.6	0.00688801	0	1490.59	0.0113486	0.00643311	2020.6	0.01063069	0.0125319	2550.6	-0.01050816	0	
430.79	0.04849735		960.8	0.00709124	0	1490.79	0.01241356	0.00643311	2020.8	0.01064211	0.01253135	2550.8	-0.00989742	0	
430.99	0.04893665		961	0.00739988	0	1490.99	0.01153609	0.00643311	2021	0.01039997	0.01253081	2551	-0.00971522	0	
431.19	0.04888059		961.2	0.00701068	0	1491.19	0.01143404	0.00643311	2021.2	0.01029769	0.01253026	2551.2	-0.00938457	0	
431.39	0.04922791		961.4	0.00694388	0	1491.39	0.01121091	0.00643311	2021.4	0.00969804	0.01252971	2551.4	-0.00852714	0	
431.59	0.04986051		961.6	0.00625515	0	1491.59	0.01094719	0.00643311	2021.6	0.00934658	0.01252916	2551.6	-0.0082285	0	
431.79	0.05042661		961.8	0.00605325	0	1491.79	0.01114536	0.00643311	2021.8	0.01029638	0.01252862	2551.8	-0.00789463	0	
431.99	0.05075101		962	0.00570873	0	1491.99	0.01116768	0.00643311	2022	0.010826	0.01252807	2552	-0.00837336	0	
432.19	0.05001405		962.2	0.00496951	0	1492.19	0.01105928	0.00643311	2022.2	0.01135735	0.01252752	2552.2	-0.00864458	0	
432.39	0.05082244		962.4	0.00439625	0	1492.39	0.01183835	0.00643311	2022.4	0.0118059	0.01252697	2552.4	-0.00806279	0	
432.59	0.0514882		962.6	0.00376451	0	1492.59	0.01241755	0.00643311	2022.6	0.01224057	0.01252643	2552.6	-0.00779453	0	
432.79	0.05192819		962.8	0.00362401	0	1492.79	0.01267267	0.00643311	2022.8	0.01218222	0.01252588	2552.8	-0.00659384	0	
432.99	0.05110584		963	0.00345632	0	1492.99	0.01236578	0.00643311	2023	0.01174596	0.01252533	2553	-0.00591096	0	
433.19	0.05132438		963.2	0.00316604	0	1493.19	0.01214208	0.00643311	2023.2	0.0113295	0.01252478	2553.2	-0.00603799	0	
433.39	0.05164775		963.4	0.00482799	0	1493.39	0.011953	0.00643311	2023.4	0.01102812	0.01252424	2553.4	-0.00572274	0	
433.59	0.05112718		963.6	0.00560411	0	1493.59	0.01179402	0.00643311	2023.6	0.0115356	0.01252369	2553.6	-0.00670622	0	
433.79	0.05038147		963.8	0.00599806	0	1493.79	0.01155373	0.00643311	2023.8	0.01168804	0.01252314	2553.8	-0.00700767	0	
433.99	0.04997301		964	0.0071398	0	1493.99	0.01078285	0.00643311	2024	0.01166012	0.0125226	2554	-0.0070555	0	
434.19	0.04949148		964.2	0.00726972	0	1494.19	0.0114918	0.00643311	2024.2	0.01191828	0.01252205	2554.2	-0.00727724	0	
434.39	0.04874727		964.4	0.00780321	0	1494.39	0.01191675	0.00643311	2024.4	0.01150213	0.0125215	2554.4	-0.00784114	0	
434.59	0.0478213		964.6	0.00808362	0	1494.59	0.01155648	0.00643311	2024.6	0.01089495	0.01252095	2554.6	-0.00757146	0	
434.79	0.04751365		964.8	0.00875168	0	1494.79	0.01075982	0.00643311	2024.8	0.01001956	0.01252041	2554.8	-0.00864863	0	
434.99	0.04802467		965	0.00885038	0	1494.99	0.00966455	0.00643311	2025	0.01022457	0.01251986	2555	-0.00898003	0	
435.19	0.04802651		965.2	0.00919769	0	1495.19	0.00941388	0.00643311	2025.2	0.01013535	0.01251931	2555.2	-0.00850487	0	
435.39	0.04824887		965.4	0.0087409	0	1495.39	0.00828792	0.00643311	2025.4	0.00974539	0.01251877	2555.4	-0.0091615	0	
435.59	0.04866614		965.6	0.00819597	0	1495.59	0.00856393	0.00643311	2025.6	0.0099729	0.01251822	2555.6	-0.00959303	0	
435.79	0.0494258		965.8	0.00799359	0	1495.79	0.00835033	0.00643311	2025.8	0.01035376	0.01251767	2555.8	-0.00907395	0	
435.99	0.04944008		966	0.00699001	0	1495.99	0.00814114	0.00643311	2026	0.01026627	0.01251713	2556	-0.00886813	0	
436.19	0.04948522		966.2	0.00619244	0	1496.19	0.00830821	0.00643311	2026.2	0.00935633	0.01251658	2556.2	-0.00972068	0	
436.39	0.05031949		966.4	0.00564662	0	1496.39	0.00904958	0.00643311	2026.4	0.00946266	0.01251603	2556.4	-0.00937005	0	
436.59	0.05008734		966.6	0.00540705	0	1496.59	0.00886221	0.00643311	2026.6	0.00933676	0.01251549	2556.6	-0.00857157	0	
436.79	0.04984865		966.8	0.00547585	0	1496.79	0.009018	0.00643311	2026.8	0.00822297	0.01251494	2556.8	-0.00912379	0	
436.99	0.0496459		967	0.00463047	0	1496.99	0.00909788	0.00643311	2027	0.00763179	0.01251439	2557	-0.00958107	0	
437.19	0.04958091		967.2	0.00505106	0	1497.19	0.00957376	0.00643311	2027.2	0.00827922	0.01251385	2557.2	-0.01040859	0	
437.39	0.05034626		967.4	0.0064225	0	1497.39	0.00966194	0.00643311	2027.4	0.00884063	0.0125133	2557.4	-0.01090533	0	
437.59	0.04990986		967.6	0.00650129	0	1497.59	0.00988602	0.00643311	2027.6	0.00894013	0.01251275	2557.6	-0.01163114	0	
437.79	0.05086381		967.8	0.00623055	0	1497.79	0.01016673	0.00643311	2027.8	0.00838756	0.01251221	2557.8	-0.01151255	0	
437.99	0.05135634		968	0.00661377	0	1497.99	0.01076418	0.00643311	2028	0.00880992	0.01251166	2558	-0.01164693	0	
438.19	0.05117863		968.2	0.00647782	0	1498.19	0.01127136	0.00643311	2028.2	0.00946432	0.01251111	2558.2	-0.01248871	0	
438.39	0.05040098		968.4	0.00706558	0	1498.39	0.01054487	0.00643311	2028.4	0.00996399	0.01251057	2558.4	-0.01317523	0	
438.59	0.04976259		968.6	0.00719418	0	1498.59	0.01017403	0.00643311	2028.6	0.01093519	0.01251002	2558.6	-0.01301198	0	
438.79	0.04970749		968.8	0.00711844	0	1498.79	0.01039598	0.00643311	2028.8	0.01044921	0.01250947	2558.8	-0.01350983	0	
438.99	0.04865244		969	0.00748687	0	1498.99	0.01057366	0.00643311	2029	0.01206765	0.01250893	2559	-0.0134784	0	
439.19	0.04884036		969.2	0.00734046	0	1499.19	0.00981724	0.00643311	2029.2	0.01195015	0.01250838	2559.2	-0.01278846	0	
439.39	0.04811171		969.4	0.00680356	0	1499.39	0.00972638	0.00643311	2029.4	0.0116046	0.01250783	2559.4	-0.01299928	0	
439.59	0.04739484		969.6	0.00633751	0	1499.59	0.01003108	0.00643311	2029.6	0.01147772	0.01250729	2559.6	-0.01219947	0	
439.79	0.04670661		969.8	0.00632873	0	1499.79	0.00957509	0.00643311	2029.8	0.01163426	0.01250674	2559.8	-0.01121575	0	
439.99	0.04586849		970	0.00579312	0	1499.99	0.00957233	0.00643311	2030	0.01183475	0.01250619	2560	-0.01187938	0	
440.19	0.04539337		970.2	0.00516909	0	1500.19	0.00869808	0.00643311	2030.2	0.01163671	0.01250565	2560.2	-0.01188407	0	
440.39	0.04490046		970.4	0.00460043	0	1500.39	0.00901144	0.00643311	2030.4	0.01142276	0.0125051	2560.4	-0.01090187	0	
440.59	0.04424838		970.6	0.00425574	0	1500.59	0.00895544	0.00643311	2030.6	0.01152341	0.01250456	2560.6	-0.01033408	0	
440.79	0.0445066		970.8	0.00423436	0	1500.79	0.00906271	0.00643311	2030.8	0.01162455	0.01250401	2560.8	-0.01085114	0	
440.99	0.04439211		971	0.00437005	0	1500.99	0.00934865	0.00643311	2031	0.01184378	0.01250346	2561	-0.01104257	0	
441.19	0.04406272		971.2	0.00480847	0	1501.19	0.00950095	0.00643311	2031.2	0.01317834	0.01250292	2561.2	-0.01074116	0	
441.39	0.0443556		971.4	0.0047084	0	1501.39	0.00953956	0.00643311	2031.4	0.01377452	0.01250237	2561.4	-0.01075927	0	
441.59	0.04432629		971.6	0.00440447	0	1501.59	0.00969786	0.00643311	2031.6	0.01395727	0.01250182	2561.6	-0.01080877	0	
441.79	0.04565878		971.8	0.00442725	0	1501.79	0.0099982	0.00643311	2031.8	0.01412666	0.01250128	2561.8	-0.01112119	0	
441.99	0.0461602		972	0.00547665	0	1501.99	0.00999019	0.00643311	2032	0.01469131	0.01250073	2562	-0.0108956	0	
442.19	0.04587959		972.2	0.00649989	0	1502.19	0.00978674	0.00643311	2032.2	0.01454634	0.01250019	2562.2	-0.0111848	0	
442.39	0.04569747		972.4	0.00717613	0	1502.39	0.01006915	0.00643311	2032.4	0.01446184	0.01249964	2562.4	-0.0103683	0	
442.59	0.04555834		972.6	0.00779474	0	1502.59	0.0107777	0.00643311	2032.6	0.01403267	0.01249909	2562.6	-0.01113872	0	
442.79	0.04636306		972.8	0.00779356	0	1502.79	0.01130692	0.00643311	2032.8	0.0132667	0.01249855	2562.8	-0.0112859	0	
442.99	0.04635006		973	0.0082458	0	1502.99	0.01154611	0.00643311	2033	0.01298392	0.012498	2563	-0.01137828	0	
443.19	0.0463289		973.2	0.00838417	0	1503.19	0.01110348	0.00643311	2033.2	0.0120611	0.01249746	2563.2	-0.0110003	0	
443.39	0.04544424		973.4	0.00884871	0	1503.39	0.01139781	0.00643311	2033.4	0.01138315	0.01249691	2563.4	-0.01079307	0	
443.59	0.04510488		973.6	0.0091592	0	1503.59	0.01117266	0.00643311	2033.6	0.01124211	0.01249636	2563.6	-0.01058182	0	
443.79	0.04430593		973.8	0.00853067	0	1503.79	0.0112293	0.00643311	2033.8	0.01100001	0.01249582	2563.8	-0.00971243	0	
443.99	0.04432069		974	0.00813052	0	1503.99	0.01065953	0.00643311	2034	0.0107598	0.01249527	2564	-0.00976233	0	
444.19	0.04432535		974.2	0.00720939	0	1504.19	0.00973621	0.00643311	2034.2	0.01011432	0.01249473	2564.2	-0.00886894	0	
444.39	0.04447546		974.4	0.00710692	0	1504.39	0.01100229	0.00643311	2034.4	0.01012856	0.01249418	2564.4	-0.00869019	0	
444.59	0.04395512		974.6	0.00781992	0	1504.59	0.01072331	0.00643311	2034.6	0.01123422	0.01249363	2564.6	-0.00800186	0	
444.79	0.04411716		974.8	0.00754772	0	1504.79	0.01069862	0.00643311	2034.8	0.01149852	0.01249309	2564.8	-0.00742251	0	
444.99	0.04381467		975	0.00685074	0	1504.99	0.01133879	0.00643311	2035	0.01153338	0.01249254	2565	-0.00750258	0	
445.19	0.04394995		975.2	0.00583886	0	1505.19	0.01172827	0.00643311	2035.2	0.01205231	0.012492	2565.2	-0.00759138	0	
445.39	0.04432956		975.4	0.00594323	0	1505.39	0.01209541	0.00643311	2035.4	0.0126988	0.01249145	2565.4	-0.00764841	0	
445.59	0.04575091		975.6	0.00648115	0	1505.59	0.01168667	0.00643311	2035.6	0.01295901	0.01249091	2565.6	-0.00847196	0	
445.79	0.04635931		975.8	0.00711712	0	1505.79	0.01160109	0.00643311	2035.8	0.01346705	0.01249036	2565.8	-0.00881612	0	
445.99	0.04638126		976	0.00774219	0	1505.99	0.01194698	0.00643311	2036	0.01303644	0.01248981	2566	-0.0089832	0	
446.19	0.04578393		976.2	0.00830728	0	1506.19	0.0124361	0.00643311	2036.2	0.01284821	0.01248927	2566.2	-0.00921494	0	
446.39	0.04613512		976.4	0.00811184	0	1506.39	0.01211422	0.00643311	2036.4	0.01236844	0.01248872	2566.4	-0.00926134	0	
446.59	0.04601197		976.6	0.00806611	0	1506.59	0.01202795	0.00643311	2036.6	0.01166764	0.01248818	2566.6	-0.01048795	0	
446.79	0.04587886		976.8	0.00762928	0	1506.79	0.0128386	0.00643311	2036.8	0.01140743	0.01248763	2566.8	-0.01093282	0	
446.99	0.0456127		977	0.00762515	0	1506.99	0.012767	0.00643311	2037	0.01034697	0.01248709	2567	-0.0118355	0	
447.19	0.04480569		977.2	0.0071068	0	1507.19	0.01265631	0.00643311	2037.2	0.0104627	0.01248654	2567.2	-0.01208794	0	
447.39	0.04437612		977.4	0.0071862	0	1507.39	0.01267229	0.00643311	2037.4	0.00948572	0.01248599	2567.4	-0.01173674	0	
447.59	0.04435325		977.6	0.0076538	0	1507.59	0.01208223	0.00643311	2037.6	0.00891867	0.01248545	2567.6	-0.01213633	0	
447.79	0.04423905		977.8	0.00686914	0	1507.79	0.01175506	0.00643311	2037.8	0.00925411	0.0124849	2567.8	-0.01189695	0	
447.99	0.04509414		978	0.00637125	0	1507.99	0.01108504	0.00643311	2038	0.00946676	0.01248436	2568	-0.01171208	0	
448.19	0.04490737		978.2	0.00620405	0	1508.19	0.01079858	0.00643311	2038.2	0.0099676	0.01248381	2568.2	-0.01140136	0	
448.39	0.0441706		978.4	0.00566029	0	1508.39	0.01187207	0.00643311	2038.4	0.01123973	0.01248327	2568.4	-0.01055022	0	
448.59	0.04365233		978.6	0.00570085	0	1508.59	0.01142349	0.00643311	2038.6	0.01139045	0.01248272	2568.6	-0.00939982	0	
448.79	0.04431356		978.8	0.00533162	0	1508.79	0.01229886	0.00643311	2038.8	0.0115054	0.01248218	2568.8	-0.00893963	0	
448.99	0.04372033		979	0.00516075	0	1508.99	0.01303047	0.00643311	2039	0.0116747	0.01248163	2569	-0.00914219	0	
449.19	0.04414578		979.2	0.00570531	0	1509.19	0.01285521	0.00643311	2039.2	0.01187048	0.01248109	2569.2	-0.00886584	0	
449.39	0.04410128		979.4	0.00681724	0	1509.39	0.01305469	0.00643311	2039.4	0.01293991	0.01248054	2569.4	-0.00902149	0	
449.59	0.04447137		979.6	0.00769178	0	1509.59	0.01323737	0.00643311	2039.6	0.01248397	0.01248	2569.6	-0.01022767	0	
449.79	0.04415001		979.8	0.00849722	0	1509.79	0.01345611	0.00643311	2039.8	0.01280756	0.01247945	2569.8	-0.00961317	0	
449.99	0.04446443		980	0.00942281	0	1509.99	0.01467736	0.00643311	2040	0.01158155	0.01247891	2570	-0.00950495	0	
450.19	0.04499085		980.2	0.00891465	0	1510.19	0.0143941	0.00643311	2040.2	0.01150636	0.01247836	2570.2	-0.00926556	0	
450.39	0.04524996		980.4	0.00877888	0	1510.39	0.01435403	0.00643311	2040.4	0.01073789	0.01247782	2570.4	-0.00889188	0	
450.59	0.04509648		980.6	0.00932665	0	1510.59	0.01545216	0.00643311	2040.6	0.01032877	0.01247727	2570.6	-0.00893472	0	
450.79	0.04495722		980.8	0.00934117	0	1510.79	0.01487665	0.00643311	2040.8	0.0096952	0.01247673	2570.8	-0.00951262	0	
450.99	0.04574309		981	0.00947129	0	1510.99	0.01442526	0.00643311	2041	0.0089771	0.01247618	2571	-0.00998385	0	
451.19	0.0453671		981.2	0.00931745	0	1511.19	0.01392999	0.00643311	2041.2	0.009327	0.01247563	2571.2	-0.01041902	0	
451.39	0.04505166		981.4	0.00983578	0	1511.39	0.01323256	0.00643311	2041.4	0.00940091	0.01247509	2571.4	-0.0121632	0	
451.59	0.04487885		981.6	0.00951791	0	1511.59	0.0123333	0.00643311	2041.6	0.01018772	0.01247454	2571.6	-0.01294621	0	
451.79	0.0439208		981.8	0.00878752	0	1511.79	0.01119782	0.00643311	2041.8	0.01144467	0.012474	2571.8	-0.01372696	0	
451.99	0.04324641		982	0.00773904	0	1511.99	0.01068068	0.00643311	2042	0.01181296	0.01247345	2572	-0.01377748	0	
452.19	0.04237027		982.2	0.00744164	0	1512.19	0.01028813	0.00643311	2042.2	0.01233192	0.01247291	2572.2	-0.01439515	0	
452.39	0.04188204		982.4	0.00711541	0	1512.39	0.01090522	0.00643311	2042.4	0.01358564	0.01247237	2572.4	-0.01397753	0	
452.59	0.04165684		982.6	0.00775807	0	1512.59	0.01026547	0.00643311	2042.6	0.01358544	0.01247182	2572.6	-0.01399591	0	
452.79	0.041152		982.8	0.00755879	0	1512.79	0.01048831	0.00643311	2042.8	0.01460834	0.01247128	2572.8	-0.01374709	0	
452.99	0.04019164		983	0.00735947	0	1512.99	0.00992356	0.00643311	2043	0.01509791	0.01247073	2573	-0.01370551	0	
453.19	0.04041553		983.2	0.00762753	0	1513.19	0.01027752	0.00643311	2043.2	0.01503221	0.01247019	2573.2	-0.01336045	0	
453.39	0.04057412		983.4	0.00781799	0	1513.39	0.01086348	0.00643311	2043.4	0.01481431	0.01246964	2573.4	-0.01361073	0	
453.59	0.04021226		983.6	0.00688678	0	1513.59	0.01147514	0.00643311	2043.6	0.01447004	0.0124691	2573.6	-0.01284833	0	
453.79	0.04048286		983.8	0.00564747	0	1513.79	0.0113475	0.00643311	2043.8	0.01482119	0.01246855	2573.8	-0.01170295	0	
453.99	0.04121231		984	0.00501932	0	1513.99	0.01133543	0.00643311	2044	0.01408697	0.01246801	2574	-0.01074427	0	
454.19	0.04165593		984.2	0.00427498	0	1514.19	0.01122046	0.00643311	2044.2	0.01403758	0.01246746	2574.2	-0.00891107	0	
454.39	0.04051334		984.4	0.00441484	0	1514.39	0.01201092	0.00643311	2044.4	0.01281718	0.01246692	2574.4	-0.00827546	0	
454.59	0.0405412		984.6	0.00434596	0	1514.59	0.01140598	0.00643311	2044.6	0.01200567	0.01246637	2574.6	-0.00770506	0	
454.79	0.04088542		984.8	0.00425592	0	1514.79	0.0100098	0.00643311	2044.8	0.01144795	0.01246583	2574.8	-0.00816946	0	
454.99	0.04063257		985	0.00460416	0	1514.99	0.00884482	0.00643311	2045	0.01031071	0.01246528	2575	-0.00825013	0	
455.19	0.03975944		985.2	0.00513133	0	1515.19	0.00832704	0.00643311	2045.2	0.01036149	0.01246474	2575.2	-0.00896247	0	
455.39	0.03977621		985.4	0.00495033	0	1515.39	0.00794628	0.00643311	2045.4	0.01026809	0.01246419	2575.4	-0.00968364	0	
455.59	0.03977304		985.6	0.00584612	0	1515.59	0.00635637	0.00643311	2045.6	0.00995012	0.01246365	2575.6	-0.00966536	0	
455.79	0.03954641		985.8	0.00633231	0	1515.79	0.00592766	0.00643311	2045.8	0.01011883	0.01246311	2575.8	-0.01086485	0	
455.99	0.0400084		986	0.00612238	0	1515.99	0.00682565	0.00643311	2046	0.01014282	0.01246256	2576	-0.01094427	0	
456.19	0.04041069		986.2	0.0074019	0	1516.19	0.00690123	0.00643311	2046.2	0.01062073	0.01246202	2576.2	-0.01125247	0	
456.39	0.04106866		986.4	0.00848546	0	1516.39	0.0070102	0.00643311	2046.4	0.01124379	0.01246147	2576.4	-0.01189277	0	
456.59	0.04099444		986.6	0.00888553	0	1516.59	0.00699065	0.00643311	2046.6	0.0115729	0.01246093	2576.6	-0.01205106	0	
456.79	0.04179077		986.8	0.00918564	0	1516.79	0.0078749	0.00643311	2046.8	0.01265091	0.01246038	2576.8	-0.01229065	0	
456.99	0.04322266		987	0.01036448	0	1516.99	0.00878961	0.00643311	2047	0.01277418	0.01245984	2577	-0.01270621	0	
457.19	0.04414851		987.2	0.01040563	0	1517.19	0.0101894	0.00643311	2047.2	0.01258192	0.01245929	2577.2	-0.01325322	0	
457.39	0.04396736		987.4	0.00966547	0	1517.39	0.01149631	0.00643311	2047.4	0.01337705	0.01245875	2577.4	-0.0140838	0	
457.59	0.04283234		987.6	0.00818707	0	1517.59	0.01201891	0.00643311	2047.6	0.01475734	0.01245821	2577.6	-0.01415673	0	
457.79	0.04319809		987.8	0.00821442	0	1517.79	0.01227324	0.00643311	2047.8	0.01572503	0.01245766	2577.8	-0.0136164	0	
457.99	0.04334119		988	0.00820923	0	1517.99	0.01234556	0.00643311	2048	0.01598594	0.01245712	2578	-0.01283876	0	
458.19	0.04247379		988.2	0.00805968	0	1518.19	0.01275367	0.00643311	2048.2	0.01628812	0.01245657	2578.2	-0.01253406	0	
458.39	0.04214128		988.4	0.00775795	0	1518.39	0.01283789	0.00643311	2048.4	0.01545652	0.01245603	2578.4	-0.01284943	0	
458.59	0.04236855		988.6	0.00786355	0	1518.59	0.01176617	0.00643311	2048.6	0.01566064	0.01245548	2578.6	-0.01220629	0	
458.79	0.04257107		988.8	0.00795569	0	1518.79	0.01095175	0.00643311	2048.8	0.01449359	0.01245494	2578.8	-0.01175045	0	
458.99	0.04187584		989	0.00739948	0	1518.99	0.00979248	0.00643311	2049	0.01322925	0.0124544	2579	-0.01112835	0	
459.19	0.04274854		989.2	0.00770086	0	1519.19	0.0100445	0.00643311	2049.2	0.01378648	0.01245385	2579.2	-0.01084068	0	
459.39	0.0430531		989.4	0.00746963	0	1519.39	0.00939201	0.00643311	2049.4	0.01321766	0.01245331	2579.4	-0.01007195	0	
459.59	0.04380805		989.6	0.00784959	0	1519.59	0.00849181	0.00643311	2049.6	0.01308563	0.01245276	2579.6	-0.01019694	0	
459.79	0.04307557		989.8	0.00695763	0	1519.79	0.0092995	0.00643311	2049.8	0.01327368	0.01245222	2579.8	-0.01042428	0	
459.99	0.04220692		990	0.00633627	0	1519.99	0.00925305	0.00643311	2050	0.0134202	0.01245168	2580	-0.01008269	0	
460.19	0.04205879		990.2	0.00631006	0	1520.19	0.00867629	0.00643311	2050.2	0.01328272	0.01245113	2580.2	-0.00971877	0	
460.39	0.04173216		990.4	0.00595892	0	1520.39	0.00886335	0.00643311	2050.4	0.01285458	0.01245059	2580.4	-0.01051168	0	
460.59	0.04216923		990.6	0.00524936	0	1520.59	0.01018597	0.00643311	2050.6	0.01291001	0.01245004	2580.6	-0.00967956	0	
460.79	0.04225448		990.8	0.0056113	0	1520.79	0.01133004	0.00643311	2050.8	0.01242289	0.0124495	2580.8	-0.00924822	0	
460.99	0.04197623		991	0.00545696	0	1520.99	0.01196217	0.00643311	2051	0.01216529	0.01244896	2581	-0.0090559	0	
461.19	0.04121066		991.2	0.00417995	0	1521.19	0.01279207	0.00643311	2051.2	0.01161967	0.01244841	2581.2	-0.01009835	0	
461.39	0.04045924		991.4	0.00364268	0	1521.39	0.01291869	0.00643311	2051.4	0.01280641	0.01244787	2581.4	-0.01063426	0	
461.59	0.04020403		991.6	0.00345506	0	1521.59	0.01195514	0.00643311	2051.6	0.01280623	0.01244733	2581.6	-0.01097791	0	
461.79	0.04018684		991.8	0.00420935	0	1521.79	0.01249308	0.00643311	2051.8	0.01327778	0.01244678	2581.8	-0.01025542	0	
461.99	0.03991271		992	0.00385903	0	1521.99	0.01233318	0.00643311	2052	0.01317403	0.01244624	2582	-0.0103941	0	
462.19	0.03925309		992.2	0.00385336	0	1522.19	0.01232725	0.00643311	2052.2	0.01340303	0.01244569	2582.2	-0.01048971	0	
462.39	0.03926471		992.4	0.00504563	0	1522.39	0.01295886	0.00643311	2052.4	0.01331057	0.01244515	2582.4	-0.0101174	0	
462.59	0.03883662		992.6	0.00524077	0	1522.59	0.01319622	0.00643311	2052.6	0.01309434	0.01244461	2582.6	-0.01030845	0	
462.79	0.03862245		992.8	0.00552398	0	1522.79	0.01386243	0.00643311	2052.8	0.01215435	0.01244406	2582.8	-0.01046895	0	
462.99	0.03865781		993	0.00596149	0	1522.99	0.01371629	0.00643311	2053	0.01251411	0.01244352	2583	-0.01031864	0	
463.19	0.03931208		993.2	0.00703106	0	1523.19	0.0131625	0.00643311	2053.2	0.01326367	0.01244298	2583.2	-0.00953983	0	
463.39	0.03996872		993.4	0.00704043	0	1523.39	0.01358326	0.00643311	2053.4	0.01274244	0.01244243	2583.4	-0.00966795	0	
463.59	0.0398751		993.6	0.00742718	0	1523.59	0.01318758	0.00643311	2053.6	0.01322405	0.01244189	2583.6	-0.01005342	0	
463.79	0.03897632		993.8	0.0073221	0	1523.79	0.01351469	0.00643311	2053.8	0.01366201	0.01244134	2583.8	-0.01039061	0	
463.99	0.03849771		994	0.00743429	0	1523.99	0.01361161	0.00643311	2054	0.01377	0.0124408	2584	-0.009892	0	
464.19	0.03855661		994.2	0.00778101	0	1524.19	0.01419335	0.00643311	2054.2	0.01326932	0.01244026	2584.2	-0.00937675	0	
464.39	0.03856645		994.4	0.00733007	0	1524.39	0.01457176	0.00643311	2054.4	0.01289334	0.01243971	2584.4	-0.00934606	0	
464.59	0.03874045		994.6	0.00675138	0	1524.59	0.01419409	0.00643311	2054.6	0.01253481	0.01243917	2584.6	-0.00814598	0	
464.79	0.03775866		994.8	0.00696874	0	1524.79	0.01392398	0.00643311	2054.8	0.01147435	0.01243863	2584.8	-0.00842189	0	
464.99	0.03892064		995	0.00619305	0	1524.99	0.01358293	0.00643311	2055	0.01113337	0.01243808	2585	-0.00874679	0	
465.19	0.03904373		995.2	0.00608565	0	1525.19	0.01296051	0.00643311	2055.2	0.01034907	0.01243754	2585.2	-0.00938215	0	
465.39	0.03994708		995.4	0.00622444	0	1525.39	0.01209483	0.00643311	2055.4	0.01054904	0.012437	2585.4	-0.00994732	0	
465.59	0.04038644		995.6	0.00636383	0	1525.59	0.0112574	0.00643311	2055.6	0.01042686	0.01243645	2585.6	-0.01001795	0	
465.79	0.03996668		995.8	0.00684811	0	1525.79	0.01137595	0.00643311	2055.8	0.0109189	0.01243591	2585.8	-0.00923878	0	
465.99	0.04019878		996	0.0069373	0	1525.99	0.01039298	0.00643311	2056	0.01081778	0.01243537	2586	-0.0097337	0	
466.19	0.03976286		996.2	0.00675036	0	1526.19	0.01054677	0.00643311	2056.2	0.01090112	0.01243482	2586.2	-0.00984117	0	
466.39	0.03993818		996.4	0.00734424	0	1526.39	0.009811	0.00643311	2056.4	0.01034402	0.01243428	2586.4	-0.0104055	0	
466.59	0.04032408		996.6	0.00670443	0	1526.59	0.00927711	0.00643311	2056.6	0.0098189	0.01243374	2586.6	-0.01038208	0	
466.79	0.0398681		996.8	0.0066763	0	1526.79	0.0092162	0.00643311	2056.8	0.00942622	0.01243319	2586.8	-0.01001254	0	
466.99	0.04041719		997	0.00608228	0	1526.99	0.00830621	0.00643311	2057	0.00976082	0.01243265	2587	-0.01030078	0	
467.19	0.04078379		997.2	0.00566937	0	1527.19	0.00818851	0.00643311	2057.2	0.01057608	0.01243211	2587.2	-0.01094591	0	
467.39	0.04094397		997.4	0.00483495	0	1527.39	0.00879046	0.00643311	2057.4	0.01035227	0.01243157	2587.4	-0.01139749	0	
467.59	0.04039606		997.6	0.00543435	0	1527.59	0.0087785	0.00643311	2057.6	0.01110106	0.01243102	2587.6	-0.01089055	0	
467.79	0.04035686		997.8	0.00470411	0	1527.79	0.00980144	0.00643311	2057.8	0.01134013	0.01243048	2587.8	-0.01037588	0	
467.99	0.03970507		998	0.00443073	0	1527.99	0.0100403	0.00643311	2058	0.0117044	0.01242994	2588	-0.01009671	0	
468.19	0.03908657		998.2	0.00310941	0	1528.19	0.01069756	0.00643311	2058.2	0.01232954	0.01242939	2588.2	-0.00894091	0	
468.39	0.03840461		998.4	0.00223475	0	1528.39	0.01052133	0.00643311	2058.4	0.01260272	0.01242885	2588.4	-0.00863946	0	
468.59	0.03816555		998.6	0.00219596	0	1528.59	0.01072022	0.00643311	2058.6	0.01234485	0.01242831	2588.6	-0.00828441	0	
468.79	0.03774212		998.8	0.0026962	0	1528.79	0.01146319	0.00643311	2058.8	0.01173579	0.01242776	2588.8	-0.00920156	0	
468.99	0.03773001		999	0.00247346	0	1528.99	0.01244794	0.00643311	2059	0.01161284	0.01242722	2589	-0.00949127	0	
469.19	0.03734977		999.2	0.00349903	0	1529.19	0.01320493	0.00643311	2059.2	0.01155547	0.01242668	2589.2	-0.01017742	0	
469.39	0.03821566		999.4	0.00455814	0	1529.39	0.01338532	0.00643311	2059.4	0.01148856	0.01242614	2589.4	-0.01117359	0	
469.59	0.03810061		999.6	0.00572723	0	1529.59	0.01388954	0.00643311	2059.6	0.01212048	0.01242559	2589.6	-0.01127155	0	
469.79	0.0379515		999.8	0.00694127	0	1529.79	0.01467263	0.00643311	2059.8	0.01227075	0.01242505	2589.8	-0.01120008	0	
469.99	0.03838926		1000	0.0062707	0	1529.99	0.01487213	0.00643311	2060	0.01229863	0.01242451	2590	-0.01231944	0	
470.19	0.03872529		1000.2	0.00546376	0	1530.19	0.01477653	0.00643311	2060.2	0.01273958	0.01242396	2590.2	-0.01217676	0	
470.39	0.03959948		1000.4	0.00620615	0	1530.39	0.01368715	0.00643311	2060.4	0.0121558	0.01242342	2590.4	-0.01245455	0	
470.59	0.04031737		1000.6	0.00584702	0	1530.59	0.01383481	0.00643311	2060.6	0.01177886	0.01242288	2590.6	-0.01215263	0	
470.79	0.03980456		1000.8	0.00615367	0	1530.79	0.01422601	0.00643311	2060.8	0.01192588	0.01242234	2590.8	-0.01294488	0	
470.99	0.0408229		1001	0.00616629	0	1530.99	0.01373002	0.00643311	2061	0.01281112	0.01242179	2591	-0.01294387	0	
471.19	0.04011182		1001.2	0.00660071	0	1531.19	0.01343355	0.00643311	2061.2	0.01335231	0.01242125	2591.2	-0.01260701	0	
471.39	0.0399372		1001.4	0.00716741	0	1531.39	0.01369651	0.00643311	2061.4	0.01341406	0.01242071	2591.4	-0.01237621	0	
471.59	0.03959628		1001.6	0.00749931	0	1531.59	0.01340917	0.00643311	2061.6	0.01409308	0.01242016	2591.6	-0.01174946	0	
471.79	0.03891867		1001.8	0.00705953	0	1531.79	0.01289145	0.00643311	2061.8	0.01468301	0.01241962	2591.8	-0.01185403	0	
471.99	0.03817146		1002	0.00737177	0	1531.99	0.01196639	0.00643311	2062	0.0155834	0.01241908	2592	-0.01109099	0	
472.19	0.03807877		1002.2	0.00710518	0	1532.19	0.01263236	0.00643311	2062.2	0.0156054	0.01241854	2592.2	-0.00936535	0	
472.39	0.03775248		1002.4	0.00778291	0	1532.39	0.0118364	0.00643311	2062.4	0.01486662	0.01241799	2592.4	-0.00905359	0	
472.59	0.03854588		1002.6	0.00809571	0	1532.59	0.01184799	0.00643311	2062.6	0.01460924	0.01241745	2592.6	-0.00887936	0	
472.79	0.03849424		1002.8	0.00877805	0	1532.79	0.01175797	0.00643311	2062.8	0.0142456	0.01241691	2592.8	-0.00968584	0	
472.99	0.0388895		1003	0.00834585	0	1532.99	0.01298192	0.00643311	2063	0.01409235	0.01241637	2593	-0.01065321	0	
473.19	0.03969731		1003.2	0.0094842	0	1533.19	0.0127957	0.00643311	2063.2	0.01430809	0.01241582	2593.2	-0.01077619	0	
473.39	0.03947122		1003.4	0.00987767	0	1533.39	0.01237849	0.00643311	2063.4	0.0143825	0.01241528	2593.4	-0.01188473	0	
473.59	0.03979896		1003.6	0.00969992	0	1533.59	0.01264377	0.00643311	2063.6	0.01453541	0.01241474	2593.6	-0.01136097	0	
473.79	0.04016656		1003.8	0.00907636	0	1533.79	0.01230568	0.00643311	2063.8	0.01460803	0.0124142	2593.8	-0.01162806	0	
473.99	0.04054856		1004	0.00790661	0	1533.99	0.01172519	0.00643311	2064	0.01400237	0.01241366	2594	-0.01252625	0	
474.19	0.04101603		1004.2	0.00790359	0	1534.19	0.0110901	0.00643311	2064.2	0.01420765	0.01241311	2594.2	-0.01215873	0	
474.39	0.04163925		1004.4	0.00853745	0	1534.39	0.01089706	0.00643311	2064.4	0.01306728	0.01241257	2594.4	-0.01228931	0	
474.59	0.04196027		1004.6	0.00730212	0	1534.59	0.01091624	0.00643311	2064.6	0.01287391	0.01241203	2594.6	-0.01248291	0	
474.79	0.04149378		1004.8	0.00769873	0	1534.79	0.01046327	0.00643311	2064.8	0.01280589	0.01241149	2594.8	-0.01276194	0	
474.99	0.0417038		1005	0.00724583	0	1534.99	0.00962036	0.00643311	2065	0.01199163	0.01241094	2595	-0.0128305	0	
475.19	0.04042538		1005.2	0.0077018	0	1535.19	0.00980292	0.00643311	2065.2	0.01118501	0.0124104	2595.2	-0.01384888	0	
475.39	0.04020745		1005.4	0.00759685	0	1535.39	0.01058574	0.00643311	2065.4	0.01114982	0.01240986	2595.4	-0.01433264	0	
475.59	0.03932893		1005.6	0.00735417	0	1535.59	0.01038037	0.00643311	2065.6	0.01073464	0.01240932	2595.6	-0.01466798	0	
475.79	0.03943327		1005.8	0.00667603	0	1535.79	0.01054504	0.00643311	2065.8	0.01067734	0.01240878	2595.8	-0.01472971	0	
475.99	0.03955579		1006	0.00668807	0	1535.99	0.01089498	0.00643311	2066	0.01039506	0.01240823	2596	-0.01342224	0	
476.19	0.04038271		1006.2	0.0065651	0	1536.19	0.0113546	0.00643311	2066.2	0.00986573	0.01240769	2596.2	-0.01304908	0	
476.39	0.04038071		1006.4	0.00630361	0	1536.39	0.01085884	0.00643311	2066.4	0.00965289	0.01240715	2596.4	-0.01279543	0	
476.59	0.04122537		1006.6	0.00633099	0	1536.59	0.01159699	0.00643311	2066.6	0.00971009	0.01240661	2596.6	-0.013683	0	
476.79	0.04113068		1006.8	0.00635382	0	1536.79	0.01198942	0.00643311	2066.8	0.01038118	0.01240607	2596.8	-0.01357299	0	
476.99	0.04150878		1007	0.00540721	0	1536.99	0.01181515	0.00643311	2067	0.01094465	0.01240552	2597	-0.01336093	0	
477.19	0.04100375		1007.2	0.00528476	0	1537.19	0.01136934	0.00643311	2067.2	0.01153471	0.01240498	2597.2	-0.0122885	0	
477.39	0.0414664		1007.4	0.00476815	0	1537.39	0.01139132	0.00643311	2067.4	0.0119356	0.01240444	2597.4	-0.01210429	0	
477.59	0.04216443		1007.6	0.00459546	0	1537.59	0.01137085	0.00643311	2067.6	0.01200156	0.0124039	2597.6	-0.01074938	0	
477.79	0.04206894		1007.8	0.00429278	0	1537.79	0.01109148	0.00643311	2067.8	0.01315103	0.01240336	2597.8	-0.01145521	0	
477.99	0.04229479		1008	0.0050014	0	1537.99	0.01132612	0.00643311	2068	0.01386362	0.01240281	2598	-0.01085514	0	
478.19	0.04230021		1008.2	0.00589083	0	1538.19	0.01149911	0.00643311	2068.2	0.01422065	0.01240227	2598.2	-0.01066316	0	
478.39	0.04277299		1008.4	0.00617755	0	1538.39	0.01148122	0.00643311	2068.4	0.01374379	0.01240173	2598.4	-0.01045922	0	
478.59	0.04159605		1008.6	0.00625434	0	1538.59	0.01103102	0.00643311	2068.6	0.01331291	0.01240119	2598.6	-0.01058163	0	
478.79	0.04103003		1008.8	0.00708271	0	1538.79	0.01078807	0.00643311	2068.8	0.0127032	0.01240065	2598.8	-0.01107968	0	
478.99	0.03987844		1009	0.00739126	0	1538.99	0.01131288	0.00643311	2069	0.01182766	0.0124001	2599	-0.01191192	0	
479.19	0.03862891		1009.2	0.00783465	0	1539.19	0.01206265	0.00643311	2069.2	0.01187458	0.01239956	2599.2	-0.01239346	0	
479.39	0.03723415		1009.4	0.00778599	0	1539.39	0.01208752	0.00643311	2069.4	0.01209273	0.01239902	2599.4	-0.01223273	0	
479.59	0.03720017		1009.6	0.00725994	0	1539.59	0.01240778	0.00643311	2069.6	0.01184759	0.01239848	2599.6	-0.01329278	0	
479.79	0.03737746		1009.8	0.00676049	0	1539.79	0.01292113	0.00643311	2069.8	0.01272985	0.01239794	2599.8	-0.01287099	0	
479.99	0.03662076		1010	0.0068099	0	1539.99	0.01243122	0.00643311	2070	0.0122606	0.0123974	2600	-0.01335346	0	
480.19	0.03661994		1010.2	0.00644182	0	1540.19	0.01267187	0.00643311	2070.2	0.01180096	0.01239685	2600.2	-0.01389731	0	
480.39	0.03557143		1010.4	0.00560668	0	1540.39	0.01298819	0.00643311	2070.4	0.01134314	0.01239631	2600.4	-0.01382152	0	
480.59	0.03529082		1010.6	0.00496951	0	1540.59	0.01279848	0.00643311	2070.6	0.01111738	0.01239577	2600.6	-0.01446914	0	
480.79	0.0351055		1010.8	0.00422597	0	1540.79	0.01184089	0.00643311	2070.8	0.01151464	0.01239523	2600.8	-0.01407609	0	
480.99	0.03522957		1011	0.00332805	0	1540.99	0.01156396	0.00643311	2071	0.01073178	0.01239469	2601	-0.01385675	0	
481.19	0.03488073		1011.2	0.00362024	0	1541.19	0.01198155	0.00643311	2071.2	0.0105805	0.01239415	2601.2	-0.01358064	0	
481.39	0.03512508		1011.4	0.00347476	0	1541.39	0.01161783	0.00643311	2071.4	0.01016543	0.01239361	2601.4	-0.01404502	0	
481.59	0.03515689		1011.6	0.00351332	0	1541.59	0.01173475	0.00643311	2071.6	0.01015732	0.01239306	2601.6	-0.01373523	0	
481.79	0.03554237		1011.8	0.00319703	0	1541.79	0.01181853	0.00643311	2071.8	0.01026319	0.01239252	2601.8	-0.01399188	0	
481.99	0.03604669		1012	0.00375161	0	1541.99	0.01159776	0.00643311	2072	0.00899295	0.01239198	2602	-0.01308035	0	
482.19	0.03571656		1012.2	0.00416965	0	1542.19	0.01152218	0.00643311	2072.2	0.00811608	0.01239144	2602.2	-0.01348875	0	
482.39	0.03567771		1012.4	0.00446396	0	1542.39	0.0114167	0.00643311	2072.4	0.00755034	0.0123909	2602.4	-0.01284039	0	
482.59	0.03502864		1012.6	0.00484212	0	1542.59	0.01172485	0.00643311	2072.6	0.00724212	0.01239036	2602.6	-0.01270108	0	
482.79	0.03546868		1012.8	0.00496587	0	1542.79	0.01216444	0.00643311	2072.8	0.00749604	0.01238982	2602.8	-0.01297541	0	
482.99	0.03446416		1013	0.00508705	0	1542.99	0.01258602	0.00643311	2073	0.00765077	0.01238927	2603	-0.01336294	0	
483.19	0.03581034		1013.2	0.00510593	0	1543.19	0.01237133	0.00643311	2073.2	0.00803413	0.01238873	2603.2	-0.01290972	0	
483.39	0.03704229		1013.4	0.00511924	0	1543.39	0.01207699	0.00643311	2073.4	0.00855318	0.01238819	2603.4	-0.01191507	0	
483.59	0.03784905		1013.6	0.0048014	0	1543.59	0.01261531	0.00643311	2073.6	0.00923988	0.01238765	2603.6	-0.01169837	0	
483.79	0.03852129		1013.8	0.00554087	0	1543.79	0.01272516	0.00643311	2073.8	0.00977248	0.01238711	2603.8	-0.01105849	0	
483.99	0.03873584		1014	0.00480987	0	1543.99	0.01219027	0.00643311	2074	0.00968912	0.01238657	2604	-0.01114408	0	
484.19	0.03996966		1014.2	0.00443463	0	1544.19	0.01250252	0.00643311	2074.2	0.01055362	0.01238603	2604.2	-0.01031743	0	
484.39	0.03988458		1014.4	0.00374895	0	1544.39	0.01241293	0.00643311	2074.4	0.01017305	0.01238549	2604.4	-0.00969435	0	
484.59	0.03997174		1014.6	0.00357933	0	1544.59	0.01239662	0.00643311	2074.6	0.01031893	0.01238495	2604.6	-0.01046976	0	
484.79	0.03933422		1014.8	0.0039111	0	1544.79	0.01222465	0.00643311	2074.8	0.01005802	0.0123844	2604.8	-0.01124781	0	
484.99	0.03911966		1015	0.00366315	0	1544.99	0.013037	0.00643311	2075	0.01057765	0.01238386	2605	-0.01188038	0	
485.19	0.03850689		1015.2	0.00424592	0	1545.19	0.01269838	0.00643311	2075.2	0.01086543	0.01238332	2605.2	-0.01233147	0	
485.39	0.03770683		1015.4	0.00380162	0	1545.39	0.01210399	0.00643311	2075.4	0.01051016	0.01238278	2605.4	-0.01298856	0	
485.59	0.03796059		1015.6	0.00415285	0	1545.59	0.01230113	0.00643311	2075.6	0.01093459	0.01238224	2605.6	-0.01374442	0	
485.79	0.03680301		1015.8	0.00397636	0	1545.79	0.01228581	0.00643311	2075.8	0.01091197	0.0123817	2605.8	-0.01405614	0	
485.99	0.0360442		1016	0.00443408	0	1545.99	0.01159876	0.00643311	2076	0.01075445	0.01238116	2606	-0.01424818	0	
486.19	0.03542012		1016.2	0.00563972	0	1546.19	0.01204557	0.00643311	2076.2	0.01109463	0.01238062	2606.2	-0.0143425	0	
486.39	0.03494114		1016.4	0.00634262	0	1546.39	0.01194322	0.00643311	2076.4	0.0111456	0.01238008	2606.4	-0.01446501	0	
486.59	0.03464861		1016.6	0.00643735	0	1546.59	0.01218282	0.00643311	2076.6	0.01133061	0.01237954	2606.6	-0.01515629	0	
486.79	0.03436147		1016.8	0.00694239	0	1546.79	0.01215337	0.00643311	2076.8	0.01089026	0.01237899	2606.8	-0.01488759	0	
486.99	0.03413705		1017	0.00696853	0	1546.99	0.01190098	0.00643311	2077	0.011388	0.01237845	2607	-0.01478531	0	
487.19	0.03504369		1017.2	0.0069075	0	1547.19	0.01175149	0.00643311	2077.2	0.01128593	0.01237791	2607.2	-0.01398005	0	
487.39	0.03513279		1017.4	0.00765801	0	1547.39	0.01084334	0.00643311	2077.4	0.01203376	0.01237737	2607.4	-0.01266776	0	
487.59	0.0349934		1017.6	0.00810362	0	1547.59	0.01020521	0.00643311	2077.6	0.01204969	0.01237683	2607.6	-0.01209545	0	
487.79	0.03562019		1017.8	0.00879791	0	1547.79	0.01035419	0.00643311	2077.8	0.01202704	0.01237629	2607.8	-0.0116641	0	
487.99	0.03672429		1018	0.00813562	0	1547.99	0.00980073	0.00643311	2078	0.01305361	0.01237575	2608	-0.01036697	0	
488.19	0.03768575		1018.2	0.00850058	0	1548.19	0.00972439	0.00643311	2078.2	0.01298443	0.01237521	2608.2	-0.00942807	0	
488.39	0.03839116		1018.4	0.00835249	0	1548.39	0.01019586	0.00643311	2078.4	0.0116853	0.01237467	2608.4	-0.00891927	0	
488.59	0.0390589		1018.6	0.0084278	0	1548.59	0.01060909	0.00643311	2078.6	0.01213479	0.01237413	2608.6	-0.00940162	0	
488.79	0.0396829		1018.8	0.00812916	0	1548.79	0.01014147	0.00643311	2078.8	0.01201509	0.01237359	2608.8	-0.00943304	0	
488.99	0.04005735		1019	0.00782731	0	1548.99	0.0100787	0.00643311	2079	0.01290854	0.01237305	2609	-0.0091727	0	
489.19	0.04000043		1019.2	0.00793796	0	1549.19	0.00956237	0.00643311	2079.2	0.01185398	0.01237251	2609.2	-0.00923703	0	
489.39	0.04004684		1019.4	0.00685503	0	1549.39	0.00910481	0.00643311	2079.4	0.01163646	0.01237197	2609.4	-0.00931766	0	
489.59	0.04070087		1019.6	0.00748244	0	1549.59	0.00873419	0.00643311	2079.6	0.0125479	0.01237143	2609.6	-0.01028351	0	
489.79	0.03952444		1019.8	0.00777665	0	1549.79	0.00858111	0.00643311	2079.8	0.01298922	0.01237089	2609.8	-0.01048899	0	
489.99	0.03930383		1020	0.00840754	0	1549.99	0.00867542	0.00643311	2080	0.01217076	0.01237034	2610	-0.0106566	0	
490.19	0.03917412		1020.2	0.00804888	0	1550.19	0.00868554	0.00643311	2080.2	0.01159953	0.0123698	2610.2	-0.01156035	0	
490.39	0.037885		1020.4	0.00781547	0	1550.39	0.00840799	0.00643311	2080.4	0.01176389	0.01236926	2610.4	-0.01184919	0	
490.59	0.03747882		1020.6	0.00711511	0	1550.59	0.00861641	0.00643311	2080.6	0.01178037	0.01236872	2610.6	-0.01169887	0	
490.79	0.03640351		1020.8	0.00644597	0	1550.79	0.00945678	0.00643311	2080.8	0.0116452	0.01236818	2610.8	-0.01102804	0	
490.99	0.03527629		1021	0.00606027	0	1550.99	0.00962965	0.00643311	2081	0.01206479	0.01236764	2611	-0.0117937	0	
491.19	0.03429845		1021.2	0.00652769	0	1551.19	0.0098995	0.00643311	2081.2	0.01179398	0.0123671	2611.2	-0.0113058	0	
491.39	0.03367234		1021.4	0.00708014	0	1551.39	0.0094227	0.00643311	2081.4	0.01222341	0.01236656	2611.4	-0.01078626	0	
491.59	0.03334551		1021.6	0.00782788	0	1551.59	0.01037937	0.00643311	2081.6	0.01140931	0.01236602	2611.6	-0.01106131	0	
491.79	0.03271756		1021.8	0.0077561	0	1551.79	0.01093428	0.00643311	2081.8	0.01079278	0.01236548	2611.8	-0.01136276	0	
491.99	0.0329395		1022	0.00741449	0	1551.99	0.0107805	0.00643311	2082	0.01114911	0.01236494	2612	-0.01057172	0	
492.19	0.03313854		1022.2	0.00778212	0	1552.19	0.01146059	0.00643311	2082.2	0.01063201	0.0123644	2612.2	-0.01096095	0	
492.39	0.03410164		1022.4	0.00727601	0	1552.39	0.01234718	0.00643311	2082.4	0.01023604	0.01236386	2612.4	-0.01055295	0	
492.59	0.03351587		1022.6	0.00712209	0	1552.59	0.01227309	0.00643311	2082.6	0.01073231	0.01236332	2612.6	-0.01128048	0	
492.79	0.03326735		1022.8	0.00693519	0	1552.79	0.01230321	0.00643311	2082.8	0.01099608	0.01236278	2612.8	-0.01084352	0	
492.99	0.03331737		1023	0.00663108	0	1552.99	0.01189839	0.00643311	2083	0.01119307	0.01236224	2613	-0.01050291	0	
493.19	0.03449883		1023.2	0.00552524	0	1553.19	0.01177619	0.00643311	2083.2	0.01105004	0.0123617	2613.2	-0.01033368	0	
493.39	0.03541914		1023.4	0.00528439	0	1553.39	0.01049709	0.00643311	2083.4	0.0122786	0.01236116	2613.4	-0.01044356	0	
493.59	0.03582659		1023.6	0.00616041	0	1553.59	0.00980947	0.00643311	2083.6	0.01300154	0.01236062	2613.6	-0.01129235	0	
493.79	0.03486228		1023.8	0.00672059	0	1553.79	0.00942501	0.00643311	2083.8	0.01293766	0.01236008	2613.8	-0.01110561	0	
493.99	0.03538303		1024	0.00638357	0	1553.99	0.00941213	0.00643311	2084	0.01258426	0.01235954	2614	-0.01148376	0	
494.19	0.03600306		1024.2	0.00532696	0	1554.19	0.00833	0.00643311	2084.2	0.01300908	0.012359	2614.2	-0.01206434	0	
494.39	0.03516748		1024.4	0.00549052	0	1554.39	0.00797817	0.00643311	2084.4	0.01336094	0.01235846	2614.4	-0.01101887	0	
494.59	0.03547883		1024.6	0.00505967	0	1554.59	0.00803903	0.00643311	2084.6	0.013983	0.01235792	2614.6	-0.01119774	0	
494.79	0.03541753		1024.8	0.00448376	0	1554.79	0.00808757	0.00643311	2084.8	0.01338133	0.01235738	2614.8	-0.01168871	0	
494.99	0.03537461		1025	0.00501344	0	1554.99	0.00765899	0.00643311	2085	0.01327574	0.01235684	2615	-0.0122108	0	
495.19	0.0354187		1025.2	0.00521045	0	1555.19	0.00767978	0.00643311	2085.2	0.01348413	0.0123563	2615.2	-0.01166535	0	
495.39	0.03547861		1025.4	0.00466715	0	1555.39	0.00841371	0.00643311	2085.4	0.01340676	0.01235576	2615.4	-0.01181474	0	
495.59	0.03504221		1025.6	0.00528273	0	1555.59	0.00921872	0.00643311	2085.6	0.01250266	0.01235522	2615.6	-0.01315299	0	
495.79	0.03497221		1025.8	0.00382226	0	1555.79	0.00898073	0.00643311	2085.8	0.01133607	0.01235468	2615.8	-0.01361589	0	
495.99	0.03469513		1026	0.00268651	0	1555.99	0.00904634	0.00643311	2086	0.01117361	0.01235414	2616	-0.01355516	0	
496.19	0.03433336		1026.2	0.00307991	0	1556.19	0.00922796	0.00643311	2086.2	0.0109533	0.0123536	2616.2	-0.01441581	0	
496.39	0.03421367		1026.4	0.00331501	0	1556.39	0.00928262	0.00643311	2086.4	0.01094001	0.01235306	2616.4	-0.014499	0	
496.59	0.03349674		1026.6	0.00362219	0	1556.59	0.00911717	0.00643311	2086.6	0.01087709	0.01235252	2616.6	-0.01547679	0	
496.79	0.03332819		1026.8	0.00432722	0	1556.79	0.00911721	0.00643311	2086.8	0.01103475	0.01235198	2616.8	-0.01544813	0	
496.99	0.03397209		1027	0.00391565	0	1556.99	0.008608	0.00643311	2087	0.01047613	0.01235144	2617	-0.01571172	0	
497.19	0.0342666		1027.2	0.00399408	0	1557.19	0.00871494	0.00643311	2087.2	0.01016127	0.0123509	2617.2	-0.01669101	0	
497.39	0.03389801		1027.4	0.00464645	0	1557.39	0.00822151	0.00643311	2087.4	0.00972251	0.01235036	2617.4	-0.01651553	0	
497.59	0.03301567		1027.6	0.00570649	0	1557.59	0.00763919	0.00643311	2087.6	0.00890074	0.01234983	2617.6	-0.01592053	0	
497.79	0.03371489		1027.8	0.00633784	0	1557.79	0.00756349	0.00643311	2087.8	0.0086838	0.01234929	2617.8	-0.01552735	0	
497.99	0.03464616		1028	0.00648624	0	1557.99	0.00817488	0.00643311	2088	0.00925977	0.01234875	2618	-0.01609484	0	
498.19	0.03417845		1028.2	0.00723137	0	1558.19	0.00800663	0.00643311	2088.2	0.00919806	0.01234821	2618.2	-0.01505434	0	
498.39	0.03358592		1028.4	0.00827777	0	1558.39	0.00808499	0.00643311	2088.4	0.01003672	0.01234767	2618.4	-0.0136181	0	
498.59	0.03371125		1028.6	0.00837413	0	1558.59	0.00851214	0.00643311	2088.6	0.01074733	0.01234713	2618.6	-0.01281008	0	
498.79	0.03322147		1028.8	0.00850601	0	1558.79	0.00914338	0.00643311	2088.8	0.01016303	0.01234659	2618.8	-0.01238998	0	
498.99	0.0332574		1029	0.00831927	0	1558.99	0.00981838	0.00643311	2089	0.01052429	0.01234605	2619	-0.01132938	0	
499.19	0.03359048		1029.2	0.00867839	0	1559.19	0.01108433	0.00643311	2089.2	0.0110594	0.01234551	2619.2	-0.01054066	0	
499.39	0.03294463		1029.4	0.00837888	0	1559.39	0.01212584	0.00643311	2089.4	0.01017277	0.01234497	2619.4	-0.01028252	0	
499.59	0.03280275		1029.6	0.00793005	0	1559.59	0.01263712	0.00643311	2089.6	0.00939145	0.01234443	2619.6	-0.01071275	0	
499.79	0.03330779		1029.8	0.00695183	0	1559.79	0.01310355	0.00643311	2089.8	0.00885754	0.01234389	2619.8	-0.00935611	0	
499.99	0.03345774		1030	0.00605994	0	1559.99	0.01361705	0.00643311	2090	0.0095497	0.01234335	2620	-0.00941812	0	
500.19	0.03327907		1030.2	0.00627715	0	1560.19	0.01321738	0.00643311	2090.2	0.01012201	0.01234281	2620.2	-0.00949608	0	
500.39	0.03344978		1030.4	0.00580143	0	1560.39	0.01300003	0.00643311	2090.4	0.0106335	0.01234227	2620.4	-0.00946904	0	
500.59	0.03350225		1030.6	0.00530117	0	1560.59	0.01257935	0.00643311	2090.6	0.01083305	0.01234173	2620.6	-0.01058892	0	
500.79	0.03362752		1030.8	0.00510878	0	1560.79	0.01226938	0.00643311	2090.8	0.01112892	0.0123412	2620.8	-0.01127426	0	
500.99	0.03398905		1031	0.00381703	0	1560.99	0.01208179	0.00643311	2091	0.01036069	0.01234066	2621	-0.01254943	0	
501.19	0.0338676		1031.2	0.00395942	0	1561.19	0.01140249	0.00643311	2091.2	0.01030322	0.01234012	2621.2	-0.01312236	0	
501.39	0.03406719		1031.4	0.00357378	0	1561.39	0.01034483	0.00643311	2091.4	0.00964213	0.01233958	2621.4	-0.0132113	0	
501.59	0.03449372		1031.6	0.00430024	0	1561.59	0.0088701	0.00643311	2091.6	0.00895606	0.01233904	2621.6	-0.01438054	0	
501.79	0.03524207		1031.8	0.00428073	0	1561.79	0.00922501	0.00643311	2091.8	0.00935735	0.0123385	2621.8	-0.0153454	0	
501.99	0.03503989		1032	0.0048396	0	1561.99	0.00854542	0.00643311	2092	0.0097226	0.01233796	2622	-0.01593412	0	
502.19	0.03484892		1032.2	0.00514974	0	1562.19	0.00784311	0.00643311	2092.2	0.00969639	0.01233742	2622.2	-0.0146904	0	
502.39	0.03408744		1032.4	0.00545786	0	1562.39	0.0081545	0.00643311	2092.4	0.01052736	0.01233688	2622.4	-0.01449822	0	
502.59	0.0337996		1032.6	0.00451639	0	1562.59	0.00764513	0.00643311	2092.6	0.00987412	0.01233634	2622.6	-0.01486524	0	
502.79	0.03388334		1032.8	0.00460166	0	1562.79	0.00801893	0.00643311	2092.8	0.00993332	0.01233581	2622.8	-0.01555039	0	
502.99	0.0335503		1033	0.00330813	0	1562.99	0.00808576	0.00643311	2093	0.00993172	0.01233527	2623	-0.0149141	0	
503.19	0.03349537		1033.2	0.00460227	0	1563.19	0.00974981	0.00643311	2093.2	0.01038108	0.01233473	2623.2	-0.01489922	0	
503.39	0.03294118		1033.4	0.00454632	0	1563.39	0.01094889	0.00643311	2093.4	0.00953153	0.01233419	2623.4	-0.01375412	0	
503.59	0.03361377		1033.6	0.00418924	0	1563.59	0.01175758	0.00643311	2093.6	0.01020075	0.01233365	2623.6	-0.01319362	0	
503.79	0.03421697		1033.8	0.00449116	0	1563.79	0.01232335	0.00643311	2093.8	0.01057339	0.01233311	2623.8	-0.01219459	0	
503.99	0.03382361		1034	0.00425874	0	1563.99	0.01221215	0.00643311	2094	0.01108254	0.01233257	2624	-0.01130262	0	
504.19	0.03329228		1034.2	0.0035657	0	1564.19	0.01227964	0.00643311	2094.2	0.01186102	0.01233203	2624.2	-0.01069407	0	
504.39	0.03260306		1034.4	0.0035541	0	1564.39	0.01285999	0.00643311	2094.4	0.01287352	0.01233149	2624.4	-0.01084052	0	
504.59	0.0320464		1034.6	0.00389858	0	1564.59	0.01345595	0.00643311	2094.6	0.01309482	0.01233096	2624.6	-0.0103801	0	
504.79	0.03184877		1034.8	0.00412132	0	1564.79	0.01371467	0.00643311	2094.8	0.01281774	0.01233042	2624.8	-0.00976679	0	
504.99	0.03152051		1035	0.00452693	0	1564.99	0.01359987	0.00643311	2095	0.01300546	0.01232988	2625	-0.01037932	0	
505.19	0.0312942		1035.2	0.00503193	0	1565.19	0.01233578	0.00643311	2095.2	0.0137122	0.01232934	2625.2	-0.01124925	0	
505.39	0.03166063		1035.4	0.00626098	0	1565.39	0.01158471	0.00643311	2095.4	0.01352641	0.0123288	2625.4	-0.0113876	0	
505.59	0.03136843		1035.6	0.00740349	0	1565.59	0.01193734	0.00643311	2095.6	0.01284292	0.01232826	2625.6	-0.0112568	0	
505.79	0.03109727		1035.8	0.00792862	0	1565.79	0.01163416	0.00643311	2095.8	0.01316731	0.01232772	2625.8	-0.01031405	0	
505.99	0.03183202		1036	0.00849783	0	1565.99	0.01041156	0.00643311	2096	0.01253313	0.01232719	2626	-0.01041584	0	
506.19	0.03190048		1036.2	0.00864323	0	1566.19	0.00941769	0.00643311	2096.2	0.01265427	0.01232665	2626.2	-0.00992296	0	
506.39	0.03078817		1036.4	0.00854711	0	1566.39	0.00986704	0.00643311	2096.4	0.01242325	0.01232611	2626.4	-0.01161812	0	
506.59	0.03070555		1036.6	0.00862197	0	1566.59	0.00904274	0.00643311	2096.6	0.01183505	0.01232557	2626.6	-0.01229435	0	
506.79	0.03066325		1036.8	0.00880938	0	1566.79	0.00972302	0.00643311	2096.8	0.01143417	0.01232503	2626.8	-0.01269371	0	
506.99	0.03010146		1037	0.0090392	0	1566.99	0.00958179	0.00643311	2097	0.01173071	0.01232449	2627	-0.01294632	0	
507.19	0.03110337		1037.2	0.01026951	0	1567.19	0.01040124	0.00643311	2097.2	0.01190883	0.01232395	2627.2	-0.01340371	0	
507.39	0.0320289		1037.4	0.00957683	0	1567.39	0.00999751	0.00643311	2097.4	0.01048732	0.01232342	2627.4	-0.01322085	0	
507.59	0.03355558		1037.6	0.00847255	0	1567.59	0.00923796	0.00643311	2097.6	0.01038146	0.01232288	2627.6	-0.01387075	0	
507.79	0.0345736		1037.8	0.00710558	0	1567.79	0.00877182	0.00643311	2097.8	0.01003141	0.01232234	2627.8	-0.01417415	0	
507.99	0.03428943		1038	0.00653427	0	1567.99	0.00893158	0.00643311	2098	0.009509	0.0123218	2628	-0.01434452	0	
508.19	0.03512145		1038.2	0.00541005	0	1568.19	0.00960053	0.00643311	2098.2	0.00930842	0.01232126	2628.2	-0.01523451	0	
508.39	0.0354509		1038.4	0.00517634	0	1568.39	0.0097805	0.00643311	2098.4	0.00929115	0.01232072	2628.4	-0.01547171	0	
508.59	0.03586789		1038.6	0.00504902	0	1568.59	0.01043696	0.00643311	2098.6	0.00946663	0.01232019	2628.6	-0.01507394	0	
508.79	0.03612084		1038.8	0.00513608	0	1568.79	0.00968592	0.00643311	2098.8	0.00982256	0.01231965	2628.8	-0.01609744	0	
508.99	0.03640926		1039	0.00472321	0	1568.99	0.00946003	0.00643311	2099	0.01107045	0.01231911	2629	-0.01688495	0	
509.19	0.03576142		1039.2	0.00509705	0	1569.19	0.00867143	0.00643311	2099.2	0.01146458	0.01231857	2629.2	-0.01629203	0	
509.39	0.03567067		1039.4	0.00601131	0	1569.39	0.0082514	0.00643311	2099.4	0.01088046	0.01231803	2629.4	-0.01545631	0	
509.59	0.03462563		1039.6	0.00582512	0	1569.59	0.0084875	0.00643311	2099.6	0.0103568	0.0123175	2629.6	-0.0150722	0	
509.79	0.03392156		1039.8	0.00579508	0	1569.79	0.00778413	0.00643311	2099.8	0.01157351	0.01231696	2629.8	-0.01489613	0	
509.99	0.03389108		1040	0.00624838	0	1569.99	0.00883165	0.00643311	2100	0.01177648	0.01231642	2630	-0.01447928	0	
510.19	0.03322554		1040.2	0.00608482	0	1570.19	0.00888287	0.00643311	2100.2	0.01279862	0.01231588	2630.2	-0.01459252	0	
510.39	0.03228576		1040.4	0.00573652	0	1570.39	0.0104041	0.00643311	2100.4	0.01288368	0.01231534	2630.4	-0.0156364	0	
510.59	0.03175517		1040.6	0.00581556	0	1570.59	0.0107279	0.00643311	2100.6	0.01235109	0.0123148	2630.6	-0.01535725	0	
510.79	0.03121929		1040.8	0.00481991	0	1570.79	0.01096914	0.00643311	2100.8	0.01264672	0.01231427	2630.8	-0.01496845	0	
510.99	0.03119947		1041	0.00502615	0	1570.99	0.01200549	0.00643311	2101	0.01316868	0.01231373	2631	-0.01537304	0	
511.19	0.03166371		1041.2	0.0052974	0	1571.19	0.01238275	0.00643311	2101.2	0.01265886	0.01231319	2631.2	-0.01517795	0	
511.39	0.03225972		1041.4	0.00473941	0	1571.39	0.01198128	0.00643311	2101.4	0.01193679	0.01231265	2631.4	-0.01466271	0	
511.59	0.03319005		1041.6	0.00384727	0	1571.59	0.01170983	0.00643311	2101.6	0.01247946	0.01231212	2631.6	-0.01431605	0	
511.79	0.03327973		1041.8	0.00332542	0	1571.79	0.01270159	0.00643311	2101.8	0.01213851	0.01231158	2631.8	-0.01435123	0	
511.99	0.03266669		1042	0.00463174	0	1571.99	0.01373297	0.00643311	2102	0.01173501	0.01231104	2632	-0.01421391	0	
512.19	0.03365053		1042.2	0.00430022	0	1572.19	0.01439059	0.00643311	2102.2	0.0116864	0.0123105	2632.2	-0.01473596	0	
512.39	0.03319458		1042.4	0.00406776	0	1572.39	0.01479887	0.00643311	2102.4	0.01163513	0.01230996	2632.4	-0.0153294	0	
512.59	0.03302174		1042.6	0.00464272	0	1572.59	0.01507654	0.00643311	2102.6	0.01129151	0.01230943	2632.6	-0.01550442	0	
512.79	0.03266229		1042.8	0.00452207	0	1572.79	0.01403643	0.00643311	2102.8	0.01085461	0.01230889	2632.8	-0.0153107	0	
512.99	0.03292064		1043	0.00456205	0	1572.99	0.01390795	0.00643311	2103	0.0113591	0.01230835	2633	-0.01511172	0	
513.19	0.03222543		1043.2	0.00529039	0	1573.19	0.01326023	0.00643311	2103.2	0.01086381	0.01230781	2633.2	-0.01464854	0	
513.39	0.03183256		1043.4	0.00543163	0	1573.39	0.01250613	0.00643311	2103.4	0.01008343	0.01230728	2633.4	-0.01480408	0	
513.59	0.03220419		1043.6	0.00518369	0	1573.59	0.01240654	0.00643311	2103.6	0.01069611	0.01230674	2633.6	-0.01422111	0	
513.79	0.03246307		1043.8	0.00515322	0	1573.79	0.01254833	0.00643311	2103.8	0.01038689	0.0123062	2633.8	-0.01417442	0	
513.99	0.03196609		1044	0.00533661	0	1573.99	0.01299294	0.00643311	2104	0.00978323	0.01230566	2634	-0.01314345	0	
514.19	0.03226712		1044.2	0.00529364	0	1574.19	0.01166835	0.00643311	2104.2	0.01047262	0.01230512	2634.2	-0.01403857	0	
514.39	0.03217177		1044.4	0.0048339	0	1574.39	0.01222613	0.00643311	2104.4	0.00957693	0.01230459	2634.4	-0.01394721	0	
514.59	0.03138365		1044.6	0.00474667	0	1574.59	0.01160757	0.00643311	2104.6	0.00874585	0.01230405	2634.6	-0.01304127	0	
514.79	0.03124409		1044.8	0.00538617	0	1574.79	0.01120157	0.00643311	2104.8	0.00875767	0.01230351	2634.8	-0.01222959	0	
514.99	0.03086089		1045	0.00646636	0	1574.99	0.01118011	0.00643311	2105	0.00776176	0.01230297	2635	-0.01234623	0	
515.19	0.03090803		1045.2	0.00711429	0	1575.19	0.01007222	0.00643311	2105.2	0.00759832	0.01230244	2635.2	-0.01151726	0	
515.39	0.03024124		1045.4	0.00670145	0	1575.39	0.00915926	0.00643311	2105.4	0.00767224	0.0123019	2635.4	-0.01105507	0	
515.59	0.03047848		1045.6	0.00743497	0	1575.59	0.00918308	0.00643311	2105.6	0.00778804	0.01230136	2635.6	-0.01158263	0	
515.79	0.03014977		1045.8	0.00803909	0	1575.79	0.00986835	0.00643311	2105.8	0.00743525	0.01230082	2635.8	-0.01182625	0	
515.99	0.02931179		1046	0.00883869	0	1575.99	0.010019	0.00643311	2106	0.00767805	0.01230029	2636	-0.01252222	0	
516.19	0.02999178		1046.2	0.0081908	0	1576.19	0.01023567	0.00643311	2106.2	0.00736294	0.01229975	2636.2	-0.0132009	0	
516.39	0.02996788		1046.4	0.00774897	0	1576.39	0.01026267	0.00643311	2106.4	0.00664948	0.01229921	2636.4	-0.01269876	0	
516.59	0.03077748		1046.6	0.00800808	0	1576.59	0.01071177	0.00643311	2106.6	0.00652491	0.01229868	2636.6	-0.01223858	0	
516.79	0.03133276		1046.8	0.00817191	0	1576.79	0.01087432	0.00643311	2106.8	0.00785864	0.01229814	2636.8	-0.01225944	0	
516.99	0.03175028		1047	0.00809398	0	1576.99	0.01097699	0.00643311	2107	0.00831849	0.0122976	2637	-0.01292879	0	
517.19	0.03103923		1047.2	0.00756144	0	1577.19	0.0108769	0.00643311	2107.2	0.00776028	0.01229706	2637.2	-0.01302523	0	
517.39	0.03129362		1047.4	0.00673649	0	1577.39	0.01073507	0.00643311	2107.4	0.00776024	0.01229653	2637.4	-0.01227177	0	
517.59	0.03162899		1047.6	0.00657626	0	1577.59	0.01133452	0.00643311	2107.6	0.00816963	0.01229599	2637.6	-0.01186591	0	
517.79	0.03103414		1047.8	0.00644239	0	1577.79	0.01163593	0.00643311	2107.8	0.00739712	0.01229545	2637.8	-0.01164187	0	
517.99	0.03024767		1048	0.00612171	0	1577.99	0.01255653	0.00643311	2108	0.00887762	0.01229491	2638	-0.01138746	0	
518.19	0.03105549		1048.2	0.00574433	0	1578.19	0.01268918	0.00643311	2108.2	0.00965697	0.01229438	2638.2	-0.01127973	0	
518.39	0.03128087		1048.4	0.00410842	0	1578.39	0.01332169	0.00643311	2108.4	0.00914567	0.01229384	2638.4	-0.01073641	0	
518.59	0.03119739		1048.6	0.00394475	0	1578.59	0.01261668	0.00643311	2108.6	0.00957945	0.0122933	2638.6	-0.01028766	0	
518.79	0.03145352		1048.8	0.00388061	0	1578.79	0.01294523	0.00643311	2108.8	0.00906565	0.01229277	2638.8	-0.01049352	0	
518.99	0.03163331		1049	0.00317311	0	1578.99	0.01312726	0.00643311	2109	0.00962504	0.01229223	2639	-0.01036661	0	
519.19	0.03198246		1049.2	0.00294925	0	1579.19	0.01343904	0.00643311	2109.2	0.00973213	0.01229169	2639.2	-0.01024129	0	
519.39	0.03140602		1049.4	0.00250885	0	1579.39	0.01327066	0.00643311	2109.4	0.01008161	0.01229116	2639.4	-0.01135833	0	
519.59	0.03197228		1049.6	0.00256571	0	1579.59	0.01361581	0.00643311	2109.6	0.01022526	0.01229062	2639.6	-0.0109976	0	
519.79	0.03173089		1049.8	0.00159634	0	1579.79	0.01321679	0.00643311	2109.8	0.01066674	0.01229008	2639.8	-0.0111592	0	
519.99	0.03152946		1050	0.0018247	0	1579.99	0.01368676	0.00643311	2110	0.01085241	0.01228954	2640	-0.01171683	0	
520.19	0.03264136		1050.2	0.00225194	0	1580.19	0.01336096	0.00643311	2110.2	0.01084354	0.01228901	2640.2	-0.0121196	0	
520.39	0.03316076		1050.4	0.00229899	0	1580.39	0.01231146	0.00643311	2110.4	0.01085221	0.01228847	2640.4	-0.01197289	0	
520.59	0.03304713		1050.6	0.00267223	0	1580.59	0.01196789	0.00643311	2110.6	0.01064266	0.01228793	2640.6	-0.01188754	0	
520.79	0.03313131		1050.8	0.00336697	0	1580.79	0.01110905	0.00643311	2110.8	0.01143645	0.0122874	2640.8	-0.01237343	0	
520.99	0.03211466		1051	0.00391855	0	1580.99	0.01022634	0.00643311	2111	0.0107595	0.01228686	2641	-0.01232305	0	
521.19	0.03118936		1051.2	0.00432452	0	1581.19	0.00994358	0.00643311	2111.2	0.01047559	0.01228632	2641.2	-0.01220094	0	
521.39	0.03105931		1051.4	0.00516988	0	1581.39	0.01023296	0.00643311	2111.4	0.0112217	0.01228579	2641.4	-0.01103981	0	
521.59	0.03098894		1051.6	0.00589242	0	1581.59	0.01000574	0.00643311	2111.6	0.01104313	0.01228525	2641.6	-0.01121895	0	
521.79	0.03101855		1051.8	0.00642547	0	1581.79	0.00999965	0.00643311	2111.8	0.01101005	0.01228471	2641.8	-0.01135354	0	
521.99	0.03119078		1052	0.0055449	0	1581.99	0.00992988	0.00643311	2112	0.01180414	0.01228418	2642	-0.01113267	0	
522.19	0.03158869		1052.2	0.00490622	0	1582.19	0.00960722	0.00643311	2112.2	0.01222817	0.01228364	2642.2	-0.0108621	0	
522.39	0.0314005		1052.4	0.00474718	0	1582.39	0.01014594	0.00643311	2112.4	0.01248354	0.0122831	2642.4	-0.0108869	0	
522.59	0.03116618		1052.6	0.00484134	0	1582.59	0.01094302	0.00643311	2112.6	0.01387876	0.01228257	2642.6	-0.0109915	0	
522.79	0.0313063		1052.8	0.00396432	0	1582.79	0.01144315	0.00643311	2112.8	0.01381729	0.01228203	2642.8	-0.01104255	0	
522.99	0.03147248		1053	0.00286493	0	1582.99	0.01186772	0.00643311	2113	0.01487914	0.01228149	2643	-0.01109816	0	
523.19	0.03054355		1053.2	0.00214768	0	1583.19	0.01176121	0.00643311	2113.2	0.01448109	0.01228096	2643.2	-0.01163703	0	
523.39	0.02974714		1053.4	0.0007358	0	1583.39	0.01181288	0.00643311	2113.4	0.01392667	0.01228042	2643.4	-0.01163303	0	
523.59	0.0296781		1053.6	0.00013153	0	1583.59	0.01156359	0.00643311	2113.6	0.01347417	0.01227988	2643.6	-0.01095494	0	
523.79	0.02958518		1053.8	-0.00063049	0	1583.79	0.01159978	0.00643311	2113.8	0.01307413	0.01227935	2643.8	-0.01261885	0	
523.99	0.02905139		1054	-0.00045761	0	1583.99	0.01201992	0.00643311	2114	0.01212764	0.01227881	2644	-0.01296928	0	
524.19	0.02937043		1054.2	0.00100437	0	1584.19	0.01099888	0.00643311	2114.2	0.01217631	0.01227827	2644.2	-0.01369516	0	
524.39	0.02949341		1054.4	0.00153974	0	1584.39	0.01019389	0.00643311	2114.4	0.01196551	0.01227774	2644.4	-0.0137553	0	
524.59	0.02991692		1054.6	0.00175769	0	1584.59	0.01026084	0.00643311	2114.6	0.01110053	0.0122772	2644.6	-0.0135599	0	
524.79	0.029879		1054.8	0.00258206	0	1584.79	0.01016223	0.00643311	2114.8	0.01083908	0.01227667	2644.8	-0.01392739	0	
524.99	0.02895145		1055	0.00372989	0	1584.99	0.01025386	0.00643311	2115	0.01008753	0.01227613	2645	-0.0137801	0	
525.19	0.02936064		1055.2	0.00388003	0	1585.19	0.00996612	0.00643311	2115.2	0.00975462	0.01227559	2645.2	-0.01360429	0	
525.39	0.02993127		1055.4	0.00461945	0	1585.39	0.00941299	0.00643311	2115.4	0.00947275	0.01227506	2645.4	-0.01409009	0	
525.59	0.02997049		1055.6	0.00461116	0	1585.59	0.00863564	0.00643311	2115.6	0.00938461	0.01227452	2645.6	-0.01408015	0	
525.79	0.02957187		1055.8	0.00517338	0	1585.79	0.00874795	0.00643311	2115.8	0.00888422	0.01227398	2645.8	-0.01417122	0	
525.99	0.0291935		1056	0.00439548	0	1585.99	0.00860573	0.00643311	2116	0.00860352	0.01227345	2646	-0.01404868	0	
526.19	0.02920959		1056.2	0.00557701	0	1586.19	0.00972438	0.00643311	2116.2	0.00917123	0.01227291	2646.2	-0.01478516	0	
526.39	0.02817731		1056.4	0.00612576	0	1586.39	0.0107655	0.00643311	2116.4	0.00925889	0.01227238	2646.4	-0.01506414	0	
526.59	0.02888751		1056.6	0.00576297	0	1586.59	0.01099089	0.00643311	2116.6	0.01043654	0.01227184	2646.6	-0.01538128	0	
526.79	0.02857667		1056.8	0.00527698	0	1586.79	0.01126924	0.00643311	2116.8	0.01020289	0.0122713	2646.8	-0.01552395	0	
526.99	0.02824104		1057	0.00447931	0	1586.99	0.01164879	0.00643311	2117	0.01000056	0.01227077	2647	-0.0154283	0	
527.19	0.02772854		1057.2	0.00468566	0	1587.19	0.0117066	0.00643311	2117.2	0.00900008	0.01227023	2647.2	-0.01544763	0	
527.39	0.02764515		1057.4	0.00415593	0	1587.39	0.01245759	0.00643311	2117.4	0.00857177	0.0122697	2647.4	-0.01474279	0	
527.59	0.02774983		1057.6	0.00381172	0	1587.59	0.01193492	0.00643311	2117.6	0.00827739	0.01226916	2647.6	-0.01504468	0	
527.79	0.02742716		1057.8	0.0032853	0	1587.79	0.01223101	0.00643311	2117.8	0.00840384	0.01226862	2647.8	-0.01544663	0	
527.99	0.02722454		1058	0.00376845	0	1587.99	0.01193739	0.00643311	2118	0.00872113	0.01226809	2648	-0.015022	0	
528.19	0.02843692		1058.2	0.00462767	0	1588.19	0.01185935	0.00643311	2118.2	0.00941193	0.01226755	2648.2	-0.01538229	0	
528.39	0.02923151		1058.4	0.00453413	0	1588.39	0.01205403	0.00643311	2118.4	0.00921889	0.01226702	2648.4	-0.01491514	0	
528.59	0.02959781		1058.6	0.00404823	0	1588.59	0.01100344	0.00643311	2118.6	0.0089034	0.01226648	2648.6	-0.01442573	0	
528.79	0.02903395		1058.8	0.00458527	0	1588.79	0.01062965	0.00643311	2118.8	0.00903813	0.01226594	2648.8	-0.01419166	0	
528.99	0.0291882		1059	0.00485428	0	1588.99	0.01020108	0.00643311	2119	0.01026175	0.01226541	2649	-0.01418165	0	
529.19	0.02922085		1059.2	0.00451575	0	1589.19	0.00924987	0.00643311	2119.2	0.01094534	0.01226487	2649.2	-0.0139003	0	
529.39	0.02916889		1059.4	0.00449735	0	1589.39	0.00950091	0.00643311	2119.4	0.01123282	0.01226434	2649.4	-0.01439056	0	
529.59	0.02797638		1059.6	0.00476972	0	1589.59	0.01005924	0.00643311	2119.6	0.01239552	0.0122638	2649.6	-0.01354779	0	
529.79	0.0278015		1059.8	0.00495487	0	1589.79	0.01068641	0.00643311	2119.8	0.01165606	0.01226326	2649.8	-0.01352047	0	
529.99	0.02846939		1060	0.00522231	0	1589.99	0.01106345	0.00643311	2120	0.01111866	0.01226273	2650	-0.01363369	0	
530.19	0.02913265		1060.2	0.00654328	0	1590.19	0.01139882	0.00643311	2120.2	0.01076788	0.01226219	2650.2	-0.01363402	0	
530.39	0.02861161		1060.4	0.00654727	0	1590.39	0.01134643	0.00643311	2120.4	0.01030733	0.01226166	2650.4	-0.01371413	0	
530.59	0.028688		1060.6	0.00701824	0	1590.59	0.01133332	0.00643311	2120.6	0.01056719	0.01226112	2650.6	-0.01236449	0	
530.79	0.02817578		1060.8	0.00685477	0	1590.79	0.01152442	0.00643311	2120.8	0.01002183	0.01226059	2650.8	-0.01247553	0	
530.99	0.02821849		1061	0.0071397	0	1590.99	0.01141424	0.00643311	2121	0.0091518	0.01226005	2651	-0.01180663	0	
531.19	0.02745242		1061.2	0.00788036	0	1591.19	0.01181205	0.00643311	2121.2	0.00870587	0.01225951	2651.2	-0.0118384	0	
531.39	0.02775354		1061.4	0.00763783	0	1591.39	0.0116786	0.00643311	2121.4	0.00832531	0.01225898	2651.4	-0.01167511	0	
531.59	0.02793014		1061.6	0.00747149	0	1591.59	0.01162687	0.00643311	2121.6	0.00769835	0.01225844	2651.6	-0.01254638	0	
531.79	0.02753692		1061.8	0.00756123	0	1591.79	0.0117021	0.00643311	2121.8	0.0071679	0.01225791	2651.8	-0.01287338	0	
531.99	0.0280765		1062	0.00737078	0	1591.99	0.01169036	0.00643311	2122	0.00703104	0.01225737	2652	-0.01264377	0	
532.19	0.02786376		1062.2	0.00721988	0	1592.19	0.01130409	0.00643311	2122.2	0.00615025	0.01225684	2652.2	-0.01230989	0	
532.39	0.02789264		1062.4	0.00727147	0	1592.39	0.01115011	0.00643311	2122.4	0.0056526	0.0122563	2652.4	-0.01207415	0	
532.59	0.02790887		1062.6	0.00670675	0	1592.59	0.00970347	0.00643311	2122.6	0.00620803	0.01225577	2652.6	-0.01198803	0	
532.79	0.02850867		1062.8	0.00643833	0	1592.79	0.00948874	0.00643311	2122.8	0.00798695	0.01225523	2652.8	-0.01157658	0	
532.99	0.0283707		1063	0.00586423	0	1592.99	0.00941902	0.00643311	2123	0.00929167	0.0122547	2653	-0.01177661	0	
533.19	0.02706456		1063.2	0.00536423	0	1593.19	0.00972195	0.00643311	2123.2	0.00934988	0.01225416	2653.2	-0.01170727	0	
533.39	0.02678616		1063.4	0.00480703	0	1593.39	0.01052652	0.00643311	2123.4	0.0101852	0.01225362	2653.4	-0.01190473	0	
533.59	0.02617913		1063.6	0.00532611	0	1593.59	0.01112211	0.00643311	2123.6	0.01025286	0.01225309	2653.6	-0.01177155	0	
533.79	0.02589883		1063.8	0.00479319	0	1593.79	0.01134501	0.00643311	2123.8	0.00943361	0.01225255	2653.8	-0.01126882	0	
533.99	0.02628796		1064	0.00443329	0	1593.99	0.01089204	0.00643311	2124	0.00945223	0.01225202	2654	-0.01088508	0	
534.19	0.02558017		1064.2	0.00436907	0	1594.19	0.01096923	0.00643311	2124.2	0.00985354	0.01225148	2654.2	-0.01039939	0	
534.39	0.02516241		1064.4	0.00395784	0	1594.39	0.01077057	0.00643311	2124.4	0.01076607	0.01225095	2654.4	-0.01092296	0	
534.59	0.02535806		1064.6	0.00460275	0	1594.59	0.01057173	0.00643311	2124.6	0.01193063	0.01225041	2654.6	-0.01012628	0	
534.79	0.02598705		1064.8	0.0051732	0	1594.79	0.01045372	0.00643311	2124.8	0.01242026	0.01224988	2654.8	-0.01164385	0	
534.99	0.0259837		1065	0.00597853	0	1594.99	0.0108989	0.00643311	2125	0.01293485	0.01224934	2655	-0.01215294	0	
535.19	0.0254279		1065.2	0.00646962	0	1595.19	0.01115614	0.00643311	2125.2	0.01287974	0.01224881	2655.2	-0.01249167	0	
535.39	0.02565407		1065.4	0.006339	0	1595.39	0.01094134	0.00643311	2125.4	0.01263741	0.01224827	2655.4	-0.01309071	0	
535.59	0.02487688		1065.6	0.00680944	0	1595.59	0.01125653	0.00643311	2125.6	0.01196005	0.01224774	2655.6	-0.01338969	0	
535.79	0.02438863		1065.8	0.00614688	0	1595.79	0.01090235	0.00643311	2125.8	0.01129003	0.0122472	2655.8	-0.01283208	0	
535.99	0.02420663		1066	0.00557693	0	1595.99	0.01123265	0.00643311	2126	0.0108846	0.01224667	2656	-0.01230418	0	
536.19	0.02357175		1066.2	0.00587786	0	1596.19	0.01132663	0.00643311	2126.2	0.01054029	0.01224613	2656.2	-0.01205427	0	
536.39	0.02472024		1066.4	0.00526073	0	1596.39	0.01107068	0.00643311	2126.4	0.01041692	0.0122456	2656.4	-0.01270305	0	
536.59	0.02457921		1066.6	0.00541636	0	1596.59	0.01021782	0.00643311	2126.6	0.01113785	0.01224506	2656.6	-0.01228542	0	
536.79	0.02427401		1066.8	0.00493727	0	1596.79	0.01044507	0.00643311	2126.8	0.01137085	0.01224453	2656.8	-0.012768	0	
536.99	0.02320468		1067	0.00485531	0	1596.99	0.01086858	0.00643311	2127	0.0113929	0.01224399	2657	-0.01226618	0	
537.19	0.02249336		1067.2	0.00547367	0	1597.19	0.01143681	0.00643311	2127.2	0.01147426	0.01224346	2657.2	-0.01256337	0	
537.39	0.02319081		1067.4	0.00492968	0	1597.39	0.01144113	0.00643311	2127.4	0.01136658	0.01224292	2657.4	-0.01327317	0	
537.59	0.02301889		1067.6	0.00530576	0	1597.59	0.01165244	0.00643311	2127.6	0.00995439	0.01224239	2657.6	-0.01334382	0	
537.79	0.02347676		1067.8	0.0045518	0	1597.79	0.01152746	0.00643311	2127.8	0.00986246	0.01224185	2657.8	-0.01292249	0	
537.99	0.0244814		1068	0.00416249	0	1597.99	0.01159055	0.00643311	2128	0.00996127	0.01224132	2658	-0.01294526	0	
538.19	0.02512459		1068.2	0.00473778	0	1598.19	0.01175737	0.00643311	2128.2	0.01045317	0.01224078	2658.2	-0.01419734	0	
538.39	0.02582545		1068.4	0.00521075	0	1598.39	0.01101756	0.00643311	2128.4	0.01063799	0.01224025	2658.4	-0.01475421	0	
538.59	0.02666706		1068.6	0.00561392	0	1598.59	0.01116906	0.00643311	2128.6	0.01060444	0.01223971	2658.6	-0.01517358	0	
538.79	0.02742024		1068.8	0.00634745	0	1598.79	0.0110838	0.00643311	2128.8	0.01069771	0.01223918	2658.8	-0.01584529	0	
538.99	0.02707743		1069	0.00673324	0	1598.99	0.0109833	0.00643311	2129	0.0107667	0.01223864	2659	-0.01583524	0	
539.19	0.02671578		1069.2	0.00660145	0	1599.19	0.01096859	0.00643311	2129.2	0.01062883	0.01223811	2659.2	-0.0152533	0	
539.39	0.02688653		1069.4	0.00585254	0	1599.39	0.01089227	0.00643311	2129.4	0.00996073	0.01223757	2659.4	-0.01479489	0	
539.59	0.02682311		1069.6	0.00503146	0	1599.59	0.01110241	0.00643311	2129.6	0.00917198	0.01223704	2659.6	-0.01426874	0	
539.79	0.02708688		1069.8	0.00403284	0	1599.79	0.01123145	0.00643311	2129.8	0.00965164	0.01223651	2659.8	-0.01314925	0	
539.99	0.02697068		1070	0.00426386	0	1599.99	0.01137682	0.00643311	2130	0.00959302	0.01223597	2660	-0.01326227	0	
540.19	0.02730013		1070.2	0.0043553	0	1600.19	0.01184172	0.00643311	2130.2	0.01010772	0.01223544	2660.2	-0.01282822	0	
540.39	0.02735559		1070.4	0.00355756	0	1600.39	0.01066979	0.00643311	2130.4	0.00976547	0.0122349	2660.4	-0.01324181	0	
540.59	0.02714874		1070.6	0.00407652	0	1600.59	0.01118095	0.00643311	2130.6	0.01089451	0.01223437	2660.6	-0.01243401	0	
540.79	0.02723015		1070.8	0.00352684	0	1600.79	0.01120111	0.00643311	2130.8	0.01164293	0.01223383	2660.8	-0.01168396	0	
540.99	0.02714714		1071	0.004012	0	1600.99	0.01072887	0.00643311	2131	0.01295579	0.0122333	2661	-0.01151654	0	
541.19	0.02722665		1071.2	0.00489202	0	1601.19	0.0098178	0.00643311	2131.2	0.01324594	0.01223276	2661.2	-0.0121949	0	
541.39	0.02787892		1071.4	0.00476565	0	1601.39	0.00911444	0.00643311	2131.4	0.01291593	0.01223223	2661.4	-0.01298679	0	
541.59	0.02744269		1071.6	0.004867	0	1601.59	0.00850423	0.00643311	2131.6	0.01196301	0.0122317	2661.6	-0.01375954	0	
541.79	0.02738397		1071.8	0.00516937	0	1601.79	0.0085927	0.00643311	2131.8	0.01162841	0.01223116	2661.8	-0.01394189	0	
541.99	0.0265157		1072	0.00510871	0	1601.99	0.00877261	0.00643311	2132	0.01179561	0.01223063	2662	-0.01474596	0	
542.19	0.02634784		1072.2	0.00575716	0	1602.19	0.00896062	0.00643311	2132.2	0.01185715	0.01223009	2662.2	-0.01513002	0	
542.39	0.0254878		1072.4	0.00559261	0	1602.39	0.00955855	0.00643311	2132.4	0.01122979	0.01222956	2662.4	-0.01490567	0	
542.59	0.02549958		1072.6	0.00517884	0	1602.59	0.0100134	0.00643311	2132.6	0.01109604	0.01222902	2662.6	-0.01506726	0	
542.79	0.02481902		1072.8	0.00534795	0	1602.79	0.01005205	0.00643311	2132.8	0.01105618	0.01222849	2662.8	-0.01555648	0	
542.99	0.02412231		1073	0.00519593	0	1602.99	0.01014155	0.00643311	2133	0.01129569	0.01222796	2663	-0.01522872	0	
543.19	0.02424811		1073.2	0.00475066	0	1603.19	0.01026143	0.00643311	2133.2	0.01076335	0.01222742	2663.2	-0.01471624	0	
543.39	0.02385121		1073.4	0.00370323	0	1603.39	0.00972574	0.00643311	2133.4	0.00956643	0.01222689	2663.4	-0.01369841	0	
543.59	0.02369316		1073.6	0.00349624	0	1603.59	0.00966236	0.00643311	2133.6	0.00921373	0.01222635	2663.6	-0.01253805	0	
543.79	0.02376023		1073.8	0.00394585	0	1603.79	0.00905514	0.00643311	2133.8	0.00843212	0.01222582	2663.8	-0.01201914	0	
543.99	0.02345449		1074	0.00355962	0	1603.99	0.01016141	0.00643311	2134	0.00747107	0.01222528	2664	-0.01249461	0	
544.19	0.02385193		1074.2	0.00336927	0	1604.19	0.01050813	0.00643311	2134.2	0.00772172	0.01222475	2664.2	-0.01239785	0	
544.39	0.02357569		1074.4	0.00320969	0	1604.39	0.00961311	0.00643311	2134.4	0.00638183	0.01222422	2664.4	-0.01214842	0	
544.59	0.02370001		1074.6	0.00374092	0	1604.59	0.00997575	0.00643311	2134.6	0.00698999	0.01222368	2664.6	-0.01143709	0	
544.79	0.02400316		1074.8	0.00361862	0	1604.79	0.00978873	0.00643311	2134.8	0.00670126	0.01222315	2664.8	-0.0112211	0	
544.99	0.02354955		1075	0.00364165	0	1604.99	0.00944186	0.00643311	2135	0.0067097	0.01222261	2665	-0.01187488	0	
545.19	0.02314788		1075.2	0.0045249	0	1605.19	0.00881856	0.00643311	2135.2	0.00595051	0.01222208	2665.2	-0.0121377	0	
545.39	0.02210365		1075.4	0.00362167	0	1605.39	0.00978945	0.00643311	2135.4	0.00593028	0.01222155	2665.4	-0.01270465	0	
545.59	0.02166342		1075.6	0.00345179	0	1605.59	0.01033063	0.00643311	2135.6	0.00478326	0.01222101	2665.6	-0.01361942	0	
545.79	0.02142207		1075.8	0.00374436	0	1605.79	0.01132258	0.00643311	2135.8	0.00554139	0.01222048	2665.8	-0.01283991	0	
545.99	0.02158111		1076	0.00335679	0	1605.99	0.01211047	0.00643311	2136	0.00601533	0.01221994	2666	-0.01291697	0	
546.19	0.0218412		1076.2	0.00361263	0	1606.19	0.01240656	0.00643311	2136.2	0.00602304	0.01221941	2666.2	-0.01246874	0	
546.39	0.02171255		1076.4	0.00373994	0	1606.39	0.01267134	0.00643311	2136.4	0.00645251	0.01221888	2666.4	-0.0124034	0	
546.59	0.02174573		1076.6	0.00327233	0	1606.59	0.01169785	0.00643311	2136.6	0.00694586	0.01221834	2666.6	-0.01274792	0	
546.79	0.0217897		1076.8	0.00386984	0	1606.79	0.01179859	0.00643311	2136.8	0.00726143	0.01221781	2666.8	-0.01232969	0	
546.99	0.02205422		1077	0.00356227	0	1606.99	0.01113566	0.00643311	2137	0.00835586	0.01221728	2667	-0.01105933	0	
547.19	0.02286791		1077.2	0.00384232	0	1607.19	0.01063974	0.00643311	2137.2	0.00842823	0.01221674	2667.2	-0.01034467	0	
547.39	0.02348018		1077.4	0.00377895	0	1607.39	0.00916504	0.00643311	2137.4	0.00864333	0.01221621	2667.4	-0.0111546	0	
547.59	0.02478021		1077.6	0.00401542	0	1607.59	0.0093047	0.00643311	2137.6	0.00902514	0.01221567	2667.6	-0.01098608	0	
547.79	0.02541982		1077.8	0.003716	0	1607.79	0.00835246	0.00643311	2137.8	0.00927939	0.01221514	2667.8	-0.01214485	0	
547.99	0.02589196		1078	0.00414413	0	1607.99	0.00821557	0.00643311	2138	0.01020626	0.01221461	2668	-0.01251622	0	
548.19	0.02664463		1078.2	0.00478836	0	1608.19	0.00717955	0.00643311	2138.2	0.00981565	0.01221407	2668.2	-0.01263462	0	
548.39	0.02647413		1078.4	0.00541221	0	1608.39	0.00649464	0.00643311	2138.4	0.00869404	0.01221354	2668.4	-0.01237763	0	
548.59	0.02636223		1078.6	0.00584674	0	1608.59	0.00583579	0.00643311	2138.6	0.01033102	0.01221301	2668.6	-0.01261254	0	
548.79	0.02625788		1078.8	0.00560293	0	1608.79	0.00648591	0.00643311	2138.8	0.01053777	0.01221247	2668.8	-0.01334533	0	
548.99	0.02494575		1079	0.00604229	0	1608.99	0.00627549	0.00643311	2139	0.01065817	0.01221194	2669	-0.0129728	0	
549.19	0.02426438		1079.2	0.00686913	0	1609.19	0.00697194	0.00643311	2139.2	0.01156269	0.01221141	2669.2	-0.01344617	0	
549.39	0.02401767		1079.4	0.00673631	0	1609.39	0.00847028	0.00643311	2139.4	0.0123078	0.01221087	2669.4	-0.01371664	0	
549.59	0.02504622		1079.6	0.00776215	0	1609.59	0.00892753	0.00643311	2139.6	0.01224229	0.01221034	2669.6	-0.01455053	0	
549.79	0.02520746		1079.8	0.00784999	0	1609.79	0.00930213	0.00643311	2139.8	0.01302432	0.01220981	2669.8	-0.01414212	0	
549.99	0.02587421		1080	0.00759715	0	1609.99	0.00990952	0.00643311	2140	0.0121126	0.01220927	2670	-0.01415986	0	
550.19	0.02587049		1080.2	0.00836828	0	1610.19	0.01034867	0.00643311	2140.2	0.01214971	0.01220874	2670.2	-0.01447963	0	
550.39	0.02658896		1080.4	0.00787634	0	1610.39	0.01037323	0.00643311	2140.4	0.01147955	0.01220821	2670.4	-0.01493194	0	
550.59	0.02712815		1080.6	0.00735074	0	1610.59	0.01038316	0.00643311	2140.6	0.01129037	0.01220767	2670.6	-0.0152641	0	
550.79	0.02791095		1080.8	0.00715063	0	1610.79	0.01104977	0.00643311	2140.8	0.01067104	0.01220714	2670.8	-0.01447796	0	
550.99	0.02759027		1081	0.00633025	0	1610.99	0.0113555	0.00643311	2141	0.01036134	0.01220661	2671	-0.0144582	0	
551.19	0.02844534		1081.2	0.00617493	0	1611.19	0.01150199	0.00643311	2141.2	0.01021867	0.01220607	2671.2	-0.01496528	0	
551.39	0.02804946		1081.4	0.00535392	0	1611.39	0.01039509	0.00643311	2141.4	0.00938587	0.01220554	2671.4	-0.01565327	0	
551.59	0.02837558		1081.6	0.00398149	0	1611.59	0.0104846	0.00643311	2141.6	0.00881242	0.01220501	2671.6	-0.01483786	0	
551.79	0.02828763		1081.8	0.00348963	0	1611.79	0.01049112	0.00643311	2141.8	0.00871781	0.01220447	2671.8	-0.01493917	0	
551.99	0.0276715		1082	0.00408443	0	1611.99	0.01019193	0.00643311	2142	0.0083399	0.01220394	2672	-0.01396455	0	
552.19	0.02704289		1082.2	0.00420377	0	1612.19	0.01046992	0.00643311	2142.2	0.00709856	0.01220341	2672.2	-0.01392305	0	
552.39	0.02648068		1082.4	0.00481959	0	1612.39	0.01036522	0.00643311	2142.4	0.00709341	0.01220287	2672.4	-0.01377653	0	
552.59	0.02608735		1082.6	0.00453593	0	1612.59	0.01026658	0.00643311	2142.6	0.00783207	0.01220234	2672.6	-0.0132493	0	
552.79	0.02616654		1082.8	0.00492244	0	1612.79	0.01056859	0.00643311	2142.8	0.00841623	0.01220181	2672.8	-0.01316235	0	
552.99	0.0257155		1083	0.00599957	0	1612.99	0.01014197	0.00643311	2143	0.00870377	0.01220127	2673	-0.01202209	0	
553.19	0.02514969		1083.2	0.0066813	0	1613.19	0.01110854	0.00643311	2143.2	0.01012487	0.01220074	2673.2	-0.01240243	0	
553.39	0.025629		1083.4	0.00659727	0	1613.39	0.01090334	0.00643311	2143.4	0.00979383	0.01220021	2673.4	-0.01214549	0	
553.59	0.02611071		1083.6	0.00752025	0	1613.59	0.01095725	0.00643311	2143.6	0.00909245	0.01219967	2673.6	-0.01143532	0	
553.79	0.02651423		1083.8	0.00693983	0	1613.79	0.01058131	0.00643311	2143.8	0.00947602	0.01219914	2673.8	-0.01076916	0	
553.99	0.02630153		1084	0.00692609	0	1613.99	0.01104261	0.00643311	2144	0.00922897	0.01219861	2674	-0.0103164	0	
554.19	0.02628913		1084.2	0.00725764	0	1614.19	0.01081702	0.00643311	2144.2	0.0100956	0.01219808	2674.2	-0.01102277	0	
554.39	0.02673022		1084.4	0.00657477	0	1614.39	0.0103683	0.00643311	2144.4	0.00958002	0.01219754	2674.4	-0.01067466	0	
554.59	0.02667566		1084.6	0.00667523	0	1614.59	0.01016115	0.00643311	2144.6	0.01068526	0.01219701	2674.6	-0.01037165	0	
554.79	0.02600585		1084.8	0.0056176	0	1614.79	0.01073842	0.00643311	2144.8	0.01046972	0.01219648	2674.8	-0.01017341	0	
554.99	0.02549045		1085	0.00484925	0	1614.99	0.01129984	0.00643311	2145	0.01129704	0.01219594	2675	-0.010076	0	
555.19	0.02478944		1085.2	0.00356605	0	1615.19	0.01136742	0.00643311	2145.2	0.01158915	0.01219541	2675.2	-0.01028702	0	
555.39	0.02375278		1085.4	0.00330568	0	1615.39	0.01135817	0.00643311	2145.4	0.01099871	0.01219488	2675.4	-0.01051364	0	
555.59	0.02429212		1085.6	0.00281991	0	1615.59	0.01202005	0.00643311	2145.6	0.01135055	0.01219435	2675.6	-0.01080671	0	
555.79	0.02409354		1085.8	0.00236888	0	1615.79	0.01177306	0.00643311	2145.8	0.01157417	0.01219381	2675.8	-0.01211065	0	
555.99	0.02419337		1086	0.0024216	0	1615.99	0.01160003	0.00643311	2146	0.01144858	0.01219328	2676	-0.01224451	0	
556.19	0.02476268		1086.2	0.00242767	0	1616.19	0.01163558	0.00643311	2146.2	0.01144611	0.01219275	2676.2	-0.01393384	0	
556.39	0.0245005		1086.4	0.00315224	0	1616.39	0.01106268	0.00643311	2146.4	0.01125479	0.01219222	2676.4	-0.01410233	0	
556.59	0.02470505		1086.6	0.00298626	0	1616.59	0.01072335	0.00643311	2146.6	0.01116368	0.01219168	2676.6	-0.01399226	0	
556.79	0.02481768		1086.8	0.0036272	0	1616.79	0.01047403	0.00643311	2146.8	0.01117193	0.01219115	2676.8	-0.0148786	0	
556.99	0.02303782		1087	0.00392948	0	1616.99	0.01023304	0.00643311	2147	0.01012758	0.01219062	2677	-0.01491353	0	
557.19	0.0230113		1087.2	0.00406205	0	1617.19	0.01048354	0.00643311	2147.2	0.00963295	0.01219008	2677.2	-0.01529185	0	
557.39	0.02247459		1087.4	0.00491432	0	1617.39	0.00986531	0.00643311	2147.4	0.00818785	0.01218955	2677.4	-0.01489812	0	
557.59	0.02269766		1087.6	0.00659086	0	1617.59	0.00997505	0.00643311	2147.6	0.00797923	0.01218902	2677.6	-0.0149306	0	
557.79	0.02274376		1087.8	0.00569864	0	1617.79	0.00972442	0.00643311	2147.8	0.00814063	0.01218849	2677.8	-0.01519452	0	
557.99	0.02225975		1088	0.00622141	0	1617.99	0.00986108	0.00643311	2148	0.00755367	0.01218795	2678	-0.01507443	0	
558.19	0.0229746		1088.2	0.00610529	0	1618.19	0.00930587	0.00643311	2148.2	0.00764942	0.01218742	2678.2	-0.0148976	0	
558.39	0.02325198		1088.4	0.00602241	0	1618.39	0.00883597	0.00643311	2148.4	0.00739213	0.01218689	2678.4	-0.01406539	0	
558.59	0.02343879		1088.6	0.00580537	0	1618.59	0.00831823	0.00643311	2148.6	0.00831803	0.01218636	2678.6	-0.01374353	0	
558.79	0.02349623		1088.8	0.00540606	0	1618.79	0.00846979	0.00643311	2148.8	0.0083943	0.01218582	2678.8	-0.01328697	0	
558.99	0.02383576		1089	0.00572765	0	1618.99	0.00787992	0.00643311	2149	0.00919173	0.01218529	2679	-0.01252557	0	
559.19	0.02361842		1089.2	0.00602968	0	1619.19	0.00713095	0.00643311	2149.2	0.00952004	0.01218476	2679.2	-0.01212433	0	
559.39	0.02422337		1089.4	0.006801	0	1619.39	0.00615044	0.00643311	2149.4	0.01028683	0.01218423	2679.4	-0.01172929	0	
559.59	0.02521712		1089.6	0.00663154	0	1619.59	0.00490202	0.00643311	2149.6	0.01143914	0.0121837	2679.6	-0.01118039	0	
559.79	0.02567956		1089.8	0.00613498	0	1619.79	0.00359189	0.00643311	2149.8	0.01227275	0.01218316	2679.8	-0.01099703	0	
