# Supplementary material for: Functional development of a V3/glycan-specific broadly neutralizing antibody isolated from a case of HIV superinfection
Source: eLife. 2021 Jul 15;10:e68110. doi: 10.7554/eLife.68110 (PMC8376252; doi:10.7554/eLife.68110)
Supplement: Figure 2—source data 2. [file elife-68110-fig2-data2.zip › QA013.2 Dbl Ref BLI_2020.09.30/QA013.70.H1 gp120/Fit Data/D1Results.txt]

Conc1	2.5E-07	2.5E-07	2.5E-07	2.5E-07	2.5E-07	
Start1	199.99	730	1259.99	1790	2320	
Stop1	559.79	1089.8	1619.79	2149.8	2679.8	
Kobs	0.00529662257452147					
Error Kobs	7.90263006788593E-05					
Koff	0					
Error Koff	0					
Time1	Data1	Fit1	Time2	Data2	Fit2	Time3	Data3	Fit3	Time4	Data4	Fit4	Time5	Data5	Fit5	
199.99	-0.00025466	0	730	-0.00181929		1259.99	-0.00133485		1790	0.00454862		2320	0.00436643		
200.19	-0.00056382	0.00034481	730.2	-0.00321037		1260.19	-0.00107305		1790.2	0.0039936		2320.2	0.00423643		
200.39	-0.00064958	0.00068792	730.4	-0.00464902		1260.39	-0.00125398		1790.4	0.00452251		2320.4	0.00475479		
200.59	-0.00151134	0.00102936	730.6	-0.00502821		1260.59	-0.00139562		1790.6	0.00419239		2320.6	0.0051032		
200.79	-0.00188822	0.00136912	730.8	-0.00566812		1260.79	-0.00118342		1790.8	0.00421453		2320.8	0.0051284		
200.99	-0.00207673	0.00170721	731	-0.00490066		1260.99	-0.00144655		1791	0.00421113		2321	0.00520694		
201.19	-0.00152286	0.00204364	731.2	-0.00489898		1261.19	-0.00137737		1791.2	0.00450429		2321.2	0.00578931		
201.39	-0.00153659	0.00237843	731.4	-0.00474815		1261.39	-0.00106158		1791.4	0.00477112		2321.4	0.00587811		
201.59	-0.00057654	0.00271157	731.6	-0.00476307		1261.59	-0.00077351		1791.6	0.00461082		2321.6	0.00585602		
201.79	-0.00022195	0.00304308	731.8	-0.00401371		1261.79	-0.00066461		1791.8	0.005211		2321.8	0.00612619		
201.99	0.0006904	0.00337297	732	-0.00344401		1261.99	-0.00046132		1792	0.00554406		2322	0.00715759		
202.19	0.00166565	0.00370124	732.2	-0.00242199		1262.19	-0.00099286		1792.2	0.00595678		2322.2	0.00773857		
202.39	0.00176	0.00402789	732.4	-0.00245744		1262.39	-0.00137287		1792.4	0.0062179		2322.4	0.00738849		
202.59	0.00225002	0.00435295	732.6	-0.00241698		1262.59	-0.00202575		1792.6	0.00658356		2322.6	0.00705509		
202.79	0.00359322	0.00467641	732.8	-0.00295683		1262.79	-0.00212543		1792.8	0.00662871		2322.8	0.00694373		
202.99	0.00466787	0.00499829	733	-0.00363557		1262.99	-0.00200975		1793	0.00715706		2323	0.00690937		
203.19	0.00520511	0.00531858	733.2	-0.0049805		1263.19	-0.00229265		1793.2	0.00704652		2323.2	0.00748613		
203.39	0.00647804	0.00563731	733.4	-0.00445142		1263.39	-0.00200302		1793.4	0.00736585		2323.4	0.00698424		
203.59	0.00695972	0.00595447	733.6	-0.0062662		1263.59	-0.00241956		1793.6	0.00708965		2323.6	0.00612917		
203.79	0.00781633	0.00627008	733.8	-0.00639576		1263.79	-0.00187924		1793.8	0.00698632		2323.8	0.00561252		
203.99	0.00886125	0.00658414	734	-0.00664316		1263.99	-0.00143305		1794	0.0074778		2324	0.00498402		
204.19	0.00909493	0.00689666	734.2	-0.00638281		1264.19	-0.00124841		1794.2	0.0078811		2324.2	0.0043781		
204.39	0.0095144	0.00720765	734.4	-0.00660043		1264.39	-0.0019107		1794.4	0.00841587		2324.4	0.00480369		
204.59	0.00905569	0.00751711	734.6	-0.00495321		1264.59	-0.00150348		1794.6	0.00806641		2324.6	0.00419446		
204.79	0.00902073	0.00782506	734.8	-0.00459888		1264.79	-0.00089697		1794.8	0.00873803		2324.8	0.00338799		
204.99	0.00919022	0.00813149	735	-0.00352918		1264.99	-0.00072815		1795	0.00901229		2325	0.00314871		
205.19	0.00963006	0.00843642	735.2	-0.0037953		1265.19	0.00081938		1795.2	0.00917216		2325.2	0.00302779		
205.39	0.00924168	0.00873986	735.4	-0.00373321		1265.39	0.00145504		1795.4	0.00968323		2325.4	0.00332266		
205.59	0.01027896	0.00904181	735.6	-0.00358146		1265.59	0.00157833		1795.6	0.00999552		2325.6	0.00370855		
205.79	0.00996734	0.00934228	735.8	-0.00315849		1265.79	0.00159643		1795.8	0.01055915		2325.8	0.00507107		
205.99	0.01062139	0.00964127	736	-0.0029008		1265.99	0.00164656		1796	0.01042524		2326	0.00562785		
206.19	0.01081014	0.0099388	736.2	-0.00275786		1266.19	0.00110009		1796.2	0.00995739		2326.2	0.0059492		
206.39	0.01123757	0.01023487	736.4	-0.00354344		1266.39	0.00063663		1796.4	0.00880627		2326.4	0.00617674		
206.59	0.01230469	0.01052949	736.6	-0.00420318		1266.59	0.0010688		1796.6	0.00899044		2326.6	0.00626307		
206.79	0.01288954	0.01082267	736.8	-0.00395434		1266.79	0.00180785		1796.8	0.00907707		2326.8	0.00630906		
206.99	0.01363857	0.0111144	737	-0.00404253		1266.99	0.00175882		1797	0.00884487		2327	0.00666107		
207.19	0.01388152	0.01140471	737.2	-0.00438034		1267.19	0.00070591		1797.2	0.00867783		2327.2	0.00672287		
207.39	0.01559943	0.01169359	737.4	-0.00430834		1267.39	0.00072982		1797.4	0.00854933		2327.4	0.00605154		
207.59	0.01642461	0.01198105	737.6	-0.00428229		1267.59	0.00069726		1797.6	0.00827716		2327.6	0.00520525		
207.79	0.01703769	0.01226711	737.8	-0.00360369		1267.79	0.000853		1797.8	0.00816318		2327.8	0.00428721		
207.99	0.0176557	0.01255176	738	-0.00389504		1267.99	0.00001252		1798	0.00813098		2328	0.00476567		
208.19	0.01699991	0.01283502	738.2	-0.00381038		1268.19	-0.00057463		1798.2	0.00741241		2328.2	0.004877		
208.39	0.01691089	0.01311689	738.4	-0.00459736		1268.39	-0.00147487		1798.4	0.00735012		2328.4	0.00434117		
208.59	0.01655452	0.01339737	738.6	-0.00382883		1268.59	-0.00121256		1798.6	0.00758204		2328.6	0.00396251		
208.79	0.01618095	0.01367648	738.8	-0.00468932		1268.79	-0.00117004		1798.8	0.0079238		2328.8	0.00356332		
208.99	0.01576606	0.01395422	739	-0.00455585		1268.99	-0.00127693		1799	0.00801343		2329	0.00391794		
209.19	0.01555066	0.0142306	739.2	-0.00465794		1269.19	-0.00083082		1799.2	0.00856517		2329.2	0.00437317		
209.39	0.01546649	0.01450563	739.4	-0.00531687		1269.39	-0.00234887		1799.4	0.00928128		2329.4	0.00514432		
209.59	0.01510391	0.0147793	739.6	-0.00472745		1269.59	-0.00280286		1799.6	0.00921868		2329.6	0.00515163		
209.79	0.01469548	0.01505164	739.8	-0.00440022		1269.79	-0.00323427		1799.8	0.00890624		2329.8	0.00468203		
209.99	0.01516244	0.01532264	740	-0.00399535		1269.99	-0.00299153		1800	0.00919996		2330	0.00373634		
210.19	0.01572928	0.0155923	740.2	-0.00377237		1270.19	-0.00286394		1800.2	0.00920226		2330.2	0.00387463		
210.39	0.01634293	0.01586065	740.4	-0.00405239		1270.39	-0.00264331		1800.4	0.00907531		2330.4	0.00386045		
210.59	0.0172325	0.01612768	740.6	-0.00296349		1270.59	-0.0020183		1800.6	0.00953717		2330.6	0.00332762		
210.79	0.01689994	0.0163934	740.8	-0.00136196		1270.79	-0.0015224		1800.8	0.00943325		2330.8	0.00320028		
210.99	0.0177216	0.01665782	741	-0.00178243		1270.99	-0.00201014		1801	0.00907531		2331	0.00349651		
211.19	0.01883953	0.01692095	741.2	-0.00213878		1271.19	-0.00334944		1801.2	0.00899071		2331.2	0.00329286		
211.39	0.02002459	0.01718278	741.4	-0.00253419		1271.39	-0.0031108		1801.4	0.00907894		2331.4	0.00335294		
211.59	0.02053754	0.01744332	741.6	-0.001698		1271.59	-0.00267569		1801.6	0.00897144		2331.6	0.00317499		
211.79	0.02134604	0.01770259	741.8	-0.00226656		1271.79	-0.00208065		1801.8	0.00824358		2331.8	0.00303709		
211.99	0.02136672	0.01796059	742	-0.00311546		1271.99	-0.00198476		1802	0.0083068		2332	0.00351592		
212.19	0.02139447	0.01821733	742.2	-0.00324515		1272.19	-0.00152926		1802.2	0.00753358		2332.2	0.00327111		
212.39	0.02201283	0.0184728	742.4	-0.00351056		1272.39	-0.0011498		1802.4	0.00773836		2332.4	0.00372452		
212.59	0.02234111	0.01872702	742.6	-0.00342825		1272.59	-0.000066		1802.6	0.00743546		2332.6	0.00463576		
212.79	0.02177791	0.01898	742.8	-0.0033984		1272.79	0.00035945		1802.8	0.00767581		2332.8	0.00581988		
212.99	0.02083947	0.01923173	743	-0.00269617		1272.99	0.00056546		1803	0.0085143		2333	0.00602505		
213.19	0.02094259	0.01948223	743.2	-0.00309707		1273.19	0.00082051		1803.2	0.00895093		2333.2	0.00536319		
213.39	0.02049967	0.01973151	743.4	-0.0042339		1273.39	0.00052105		1803.4	0.00885188		2333.4	0.0043709		
213.59	0.019594	0.01997956	743.6	-0.00378154		1273.59	0.00090503		1803.6	0.00842696		2333.6	0.00313904		
213.79	0.02040015	0.02022639	743.8	-0.00435412		1273.79	0.00068407		1803.8	0.0086673		2333.8	0.0020178		
213.99	0.02129779	0.02047201	744	-0.00320176		1273.99	0.00118037		1804	0.00933448		2334	0.00192143		
214.19	0.02176823	0.02071643	744.2	-0.00306272		1274.19	0.00037043		1804.2	0.00952186		2334.2	0.00183681		
214.39	0.02164956	0.02095965	744.4	-0.00300576		1274.39	-0.00046515		1804.4	0.0101194		2334.4	0.00206945		
214.59	0.02195235	0.02120168	744.6	-0.00270999		1274.59	-0.0007424		1804.6	0.00958801		2334.6	0.00200943		
214.79	0.02190034	0.02144252	744.8	-0.00329212		1274.79	-0.00116183		1804.8	0.00919341		2334.8	0.00139764		
214.99	0.0221091	0.02168218	745	-0.00449502		1274.99	-0.00294021		1805	0.00931315		2335	0.00167245		
215.19	0.02308011	0.02192066	745.2	-0.00480792		1275.19	-0.00380318		1805.2	0.00871704		2335.2	0.00188983		
215.39	0.02301194	0.02215797	745.4	-0.00540615		1275.39	-0.00269656		1805.4	0.00875368		2335.4	0.00239824		
215.59	0.02357593	0.02239413	745.6	-0.00424801		1275.59	-0.00184154		1805.6	0.00803752		2335.6	0.00294862		
215.79	0.02503923	0.02262912	745.8	-0.00494726		1275.79	-0.00131387		1805.8	0.00733465		2335.8	0.00313503		
215.99	0.02538944	0.02286296	746	-0.00521192		1275.99	-0.00129227		1806	0.00761389		2336	0.00391121		
216.19	0.02631248	0.02309565	746.2	-0.00410758		1276.19	-0.00048949		1806.2	0.00721992		2336.2	0.00447534		
216.39	0.0266442	0.02332721	746.4	-0.00388495		1276.39	-0.00063417		1806.4	0.00666966		2336.4	0.00575934		
216.59	0.02678229	0.02355762	746.6	-0.00351079		1276.59	0.00033048		1806.6	0.0066826		2336.6	0.00621352		
216.79	0.02598109	0.02378691	746.8	-0.00244906		1276.79	0.00088407		1806.8	0.00720481		2336.8	0.0063808		
216.99	0.02577297	0.02401507	747	-0.00241685		1276.99	0.00135817		1807	0.00775288		2337	0.00493401		
217.19	0.02676054	0.02424212	747.2	-0.00207946		1277.19	0.00202936		1807.2	0.00734075		2337.2	0.0036884		
217.39	0.02697038	0.02446805	747.4	-0.0020872		1277.39	0.00275373		1807.4	0.00730863		2337.4	0.00297914		
217.59	0.02674693	0.02469287	747.6	-0.00168881		1277.59	0.00310732		1807.6	0.00688729		2337.6	0.00208135		
217.79	0.02696564	0.02491659	747.8	-0.00107763		1277.79	0.00230017		1807.8	0.00731105		2337.8	0.00132034		
217.99	0.02643882	0.02513922	748	-0.00000052		1277.99	0.00203477		1808	0.00731669		2338	0.00126305		
218.19	0.02608678	0.02536075	748.2	-0.00047313		1278.19	0.00152073		1808.2	0.00787629		2338.2	0.0010274		
218.39	0.02660498	0.02558119	748.4	-0.0009932		1278.39	0.00082531		1808.4	0.00890576		2338.4	0.00221864		
218.59	0.02698926	0.02580056	748.6	-0.00103848		1278.59	0.000637		1808.6	0.00899414		2338.6	0.00297393		
218.79	0.02723418	0.02601885	748.8	-0.00129071		1278.79	0.00000546		1808.8	0.00914256		2338.8	0.00195858		
218.99	0.0270185	0.02623606	749	-0.00187316		1278.99	-0.00081623		1809	0.00947746		2339	0.00229275		
219.19	0.0275456	0.02645222	749.2	-0.00202626		1279.19	0.00010989		1809.2	0.00929242		2339.2	0.0035102		
219.39	0.02752132	0.02666731	749.4	-0.00193922		1279.39	0.00090052		1809.4	0.0093255		2339.4	0.00466168		
219.59	0.02851765	0.02688135	749.6	-0.00122281		1279.59	0.00051558		1809.6	0.00911115		2339.6	0.00498825		
219.79	0.02957199	0.02709434	749.8	-0.00234922		1279.79	0.00014106		1809.8	0.00849102		2339.8	0.00585919		
219.99	0.02970968	0.02730628	750	-0.00193227		1279.99	0.00095793		1810	0.00867046		2340	0.0061605		
220.19	0.02937439	0.02751719	750.2	-0.00184186		1280.19	0.00041908		1810.2	0.00862601		2340.2	0.0069796		
220.39	0.02948688	0.02772706	750.4	-0.00304089		1280.39	0.00023396		1810.4	0.00825842		2340.4	0.00830337		
220.59	0.03008641	0.0279359	750.6	-0.00284833		1280.59	0.0007965		1810.6	0.00962683		2340.6	0.00829467		
220.79	0.03010984	0.02814372	750.8	-0.00217962		1280.79	0.00135084		1810.8	0.00978685		2340.8	0.00807551		
220.99	0.0299834	0.02835052	751	-0.00177061		1280.99	0.0011206		1811	0.01049427		2341	0.00800157		
221.19	0.03064731	0.0285563	751.2	-0.00138226		1281.19	0.00205074		1811.2	0.01095334		2341.2	0.00692899		
221.39	0.03044535	0.02876108	751.4	-0.00131927		1281.39	0.00272101		1811.4	0.01126201		2341.4	0.00652425		
221.59	0.0293568	0.02896485	751.6	-0.00185196		1281.59	0.00304988		1811.6	0.01139735		2341.6	0.00611357		
221.79	0.02876334	0.02916762	751.8	-0.00140873		1281.79	0.00182845		1811.8	0.01182444		2341.8	0.0050393		
221.99	0.0282325	0.0293694	752	-0.00092774		1281.99	0.00203032		1812	0.01230903		2342	0.00508648		
222.19	0.02814462	0.02957018	752.2	-0.00017862		1282.19	0.00205338		1812.2	0.01267094		2342.2	0.00468161		
222.39	0.0287846	0.02976999	752.4	-0.00079465		1282.39	0.00070512		1812.4	0.01308041		2342.4	0.0043501		
222.59	0.02810096	0.02996881	752.6	-0.00066462		1282.59	0.00105086		1812.6	0.01302843		2342.6	0.00348953		
222.79	0.02769726	0.03016666	752.8	-0.00093256		1282.79	0.00035003		1812.8	0.01232555		2342.8	0.00164802		
222.99	0.0283329	0.03036354	753	-0.00104517		1282.99	0.00020092		1813	0.01243218		2343	0.0017483		
223.19	0.02850379	0.03055945	753.2	-0.00035351		1283.19	0.00036028		1813.2	0.01237203		2343.2	0.00224565		
223.39	0.02922983	0.03075441	753.4	-0.00019896		1283.39	-0.00014915		1813.4	0.01153877		2343.4	0.00145532		
223.59	0.02963473	0.0309484	753.6	-0.00021108		1283.59	-0.00077265		1813.6	0.01103025		2343.6	0.00069844		
223.79	0.02998549	0.03114145	753.8	-0.00139943		1283.79	0.00007979		1813.8	0.01089721		2343.8	0.00097939		
223.99	0.03089629	0.03133355	754	-0.00151983		1283.99	0.00079952		1814	0.0109843		2344	0.00132179		
224.19	0.03202089	0.0315247	754.2	-0.0016082		1284.19	0.00019662		1814.2	0.01106507		2344.2	0.00202851		
224.39	0.03273428	0.03171492	754.4	-0.00235483		1284.39	0.00106894		1814.4	0.01187681		2344.4	0.00242004		
224.59	0.0335768	0.03190421	754.6	-0.00089339		1284.59	0.00157612		1814.6	0.01281756		2344.6	0.00249179		
224.79	0.03398006	0.03209257	754.8	-0.00014883		1284.79	0.00234804		1814.8	0.01200728		2344.8	0.00303203		
224.99	0.03374631	0.03228	755	-0.00009321		1284.99	0.00234827		1815	0.01211968		2345	0.00383515		
225.19	0.03369837	0.03246652	755.2	-0.00014838		1285.19	0.00232438		1815.2	0.01206214		2345.2	0.0041161		
225.39	0.03317451	0.03265212	755.4	-0.00071936		1285.39	0.00246913		1815.4	0.01221459		2345.4	0.00431901		
225.59	0.03290041	0.03283681	755.6	-0.00152737		1285.59	0.00267112		1815.6	0.01233325		2345.6	0.00464034		
225.79	0.03265596	0.03302059	755.8	-0.00136992		1285.79	0.00193801		1815.8	0.01213202		2345.8	0.00359835		
225.99	0.03188975	0.03320348	756	-0.00139092		1285.99	0.00200794		1816	0.01207005		2346	0.00394559		
226.19	0.0314082	0.03338546	756.2	-0.00164798		1286.19	0.00104799		1816.2	0.01148672		2346.2	0.00414355		
226.39	0.03135218	0.03356656	756.4	-0.00262564		1286.39	0.00027977		1816.4	0.01139283		2346.4	0.00330646		
226.59	0.03034272	0.03374677	756.6	-0.00329891		1286.59	0.00036582		1816.6	0.01224873		2346.6	0.00294951		
226.79	0.03073726	0.03392609	756.8	-0.00249127		1286.79	-0.00035545		1816.8	0.01263549		2346.8	0.0028109		
226.99	0.0323006	0.03410453	757	-0.00217135		1286.99	-0.00064346		1817	0.01326199		2347	0.0030908		
227.19	0.03233941	0.0342821	757.2	-0.00214273		1287.19	-0.00027171		1817.2	0.01295453		2347.2	0.00282697		
227.39	0.03288182	0.0344588	757.4	-0.00128003		1287.39	-0.00053788		1817.4	0.01254286		2347.4	0.0019024		
227.59	0.03251353	0.03463463	757.6	-0.00072023		1287.59	0.00037172		1817.6	0.0125131		2347.6	0.00198703		
227.79	0.03310529	0.0348096	757.8	-0.00059819		1287.79	0.0011236		1817.8	0.01295366		2347.8	0.00183426		
227.99	0.0339582	0.03498371	758	0.00048609		1287.99	0.00051447		1818	0.01265702		2348	0.00200072		
228.19	0.03411903	0.03515697	758.2	0.00138682		1288.19	0.0004189		1818.2	0.01295797		2348.2	0.00142255		
228.39	0.03408056	0.03532937	758.4	0.00190009		1288.39	0.00053278		1818.4	0.01338346		2348.4	0.001213		
228.59	0.03467207	0.03550094	758.6	0.00278048		1288.59	0.0012365		1818.6	0.01368853		2348.6	0.00182238		
228.79	0.0351046	0.03567166	758.8	0.00277488		1288.79	0.00151885		1818.8	0.01259639		2348.8	0.00204286		
228.99	0.0346358	0.03584154	759	0.00201966		1288.99	0.00052616		1819	0.01268636		2349	0.00296897		
229.19	0.03385995	0.03601059	759.2	0.00143041		1289.19	0.00012251		1819.2	0.01226359		2349.2	0.00349667		
229.39	0.03437568	0.03617881	759.4	0.00075462		1289.39	0.0005253		1819.4	0.01238327		2349.4	0.00411889		
229.59	0.0351551	0.03634621	759.6	0.00094663		1289.59	0.00030705		1819.6	0.01201338		2349.6	0.00552875		
229.79	0.03413991	0.03651279	759.8	0.00105098		1289.79	0.00004294		1819.8	0.01182558		2349.8	0.005757		
229.99	0.03353511	0.03667855	760	0.00005694		1289.99	0.00013346		1820	0.01163065		2350	0.00654558		
230.19	0.03370058	0.03684349	760.2	-0.00029215		1290.19	-0.00028211		1820.2	0.01175571		2350.2	0.00710123		
230.39	0.0337474	0.03700763	760.4	-0.00094266		1290.39	0.00043176		1820.4	0.0111386		2350.4	0.00667748		
230.59	0.03409158	0.03717096	760.6	-0.00115291		1290.59	0.00163199		1820.6	0.01215033		2350.6	0.00701917		
230.79	0.03458892	0.03733349	760.8	-0.00066151		1290.79	0.00119069		1820.8	0.0116874		2350.8	0.00801096		
230.99	0.0347356	0.03749523	761	-0.00018635		1290.99	0.00152012		1821	0.01183575		2351	0.00782398		
231.19	0.03454581	0.03765617	761.2	-0.00049146		1291.19	0.00191109		1821.2	0.01141038		2351.2	0.00816398		
231.39	0.0346108	0.03781632	761.4	0.00071482		1291.39	0.00140241		1821.4	0.01230643		2351.4	0.00765477		
231.59	0.03491119	0.03797569	761.6	0.00051703		1291.59	0.00091913		1821.6	0.01284988		2351.6	0.00711021		
231.79	0.03606505	0.03813427	761.8	0.00016401		1291.79	0.00103942		1821.8	0.01352449		2351.8	0.00660088		
231.99	0.03688668	0.03829208	762	-0.00000191		1291.99	-0.000138		1822	0.01295589		2352	0.0057454		
232.19	0.03762492	0.03844912	762.2	-0.00110506		1292.19	0.00064252		1822.2	0.01333776		2352.2	0.00483893		
232.39	0.03844019	0.03860538	762.4	-0.00103064		1292.39	0.00101595		1822.4	0.01393752		2352.4	0.00433398		
232.59	0.03893904	0.03876088	762.6	-0.00172836		1292.59	0.0013816		1822.6	0.01444916		2352.6	0.00487503		
232.79	0.03866063	0.03891561	762.8	-0.0009727		1292.79	0.00142483		1822.8	0.01354846		2352.8	0.00461577		
232.99	0.03832854	0.03906959	763	-0.00104152		1292.99	0.00082643		1823	0.01298353		2353	0.00569366		
233.19	0.03798766	0.03922281	763.2	-0.00049096		1293.19	0.00097975		1823.2	0.01250072		2353.2	0.00643259		
233.39	0.03863134	0.03937528	763.4	0.00014325		1293.39	0.00085791		1823.4	0.01349735		2353.4	0.00735898		
233.59	0.0382072	0.039527	763.6	-0.00011709		1293.59	0.00100317		1823.6	0.01290771		2353.6	0.00727199		
233.79	0.0375433	0.03967798	763.8	-0.00056089		1293.79	0.00244412		1823.8	0.01231475		2353.8	0.00711966		
233.99	0.03806791	0.03982822	764	-0.00098233		1293.99	0.00317651		1824	0.01197396		2354	0.0071624		
234.19	0.0385529	0.03997772	764.2	-0.00035752		1294.19	0.00360733		1824.2	0.01155949		2354.2	0.00732483		
234.39	0.03895026	0.04012649	764.4	0.00004635		1294.39	0.00470003		1824.4	0.01073478		2354.4	0.00795708		
234.59	0.03887511	0.04027453	764.6	0.00033664		1294.59	0.00494851		1824.6	0.01105357		2354.6	0.00752709		
234.79	0.03870354	0.04042184	764.8	0.00075929		1294.79	0.00439639		1824.8	0.01178325		2354.8	0.00724339		
234.99	0.03801893	0.04056843	765	0.00155566		1294.99	0.00478698		1825	0.01263013		2355	0.00608382		
235.19	0.0375586	0.0407143	765.2	0.00109682		1295.19	0.00386018		1825.2	0.01257684		2355.2	0.00599672		
235.39	0.03809641	0.04085946	765.4	0.00171976		1295.39	0.00378608		1825.4	0.01328442		2355.4	0.00549277		
235.59	0.03870871	0.0410039	765.6	0.00131456		1295.59	0.00303236		1825.6	0.01273365		2355.6	0.00407009		
235.79	0.03881077	0.04114764	765.8	0.00094514		1295.79	0.00369406		1825.8	0.01269723		2355.8	0.00422367		
235.99	0.03870943	0.04129067	766	0.00043798		1295.99	0.00304927		1826	0.01239807		2356	0.00323652		
236.19	0.03885938	0.041433	766.2	-0.00020751		1296.19	0.00388138		1826.2	0.01290133		2356.2	0.00327434		
236.39	0.03926467	0.04157463	766.4	-0.00034711		1296.39	0.00374496		1826.4	0.01257093		2356.4	0.00302807		
236.59	0.03938754	0.04171557	766.6	-0.00000709		1296.59	0.00352245		1826.6	0.01240173		2356.6	0.00308402		
236.79	0.03891619	0.04185582	766.8	0.00117094		1296.79	0.00375439		1826.8	0.0122142		2356.8	0.00313056		
236.99	0.03884515	0.04199537	767	0.00085306		1296.99	0.00331876		1827	0.01196161		2357	0.00384125		
237.19	0.03957939	0.04213425	767.2	-0.00045503		1297.19	0.00393047		1827.2	0.01270392		2357.2	0.00445397		
237.39	0.0402654	0.04227244	767.4	-0.00122083		1297.39	0.00399598		1827.4	0.01212425		2357.4	0.0049497		
237.59	0.04025393	0.04240996	767.6	-0.00188082		1297.59	0.00410322		1827.6	0.01082873		2357.6	0.00494109		
237.79	0.04033029	0.0425468	767.8	-0.00214115		1297.79	0.00448829		1827.8	0.01039055		2357.8	0.00526822		
237.99	0.04020646	0.04268297	768	-0.00253496		1297.99	0.00425985		1828	0.01028396		2358	0.00562135		
238.19	0.04037992	0.04281847	768.2	-0.00231405		1298.19	0.00495329		1828.2	0.00970238		2358.2	0.00547223		
238.39	0.04088909	0.04295331	768.4	-0.00166079		1298.39	0.00588941		1828.4	0.01035461		2358.4	0.00566023		
238.59	0.04011848	0.04308749	768.6	-0.001512		1298.59	0.00540571		1828.6	0.01143971		2358.6	0.00398473		
238.79	0.03975607	0.043221	768.8	-0.00058998		1298.79	0.0056217		1828.8	0.01216077		2358.8	0.00355544		
238.99	0.03867953	0.04335387	769	-0.00021094		1298.99	0.00505635		1829	0.01162325		2359	0.0025564		
239.19	0.03935207	0.04348608	769.2	0.00006305		1299.19	0.0046409		1829.2	0.01113426		2359.2	0.00219245		
239.39	0.04025599	0.04361764	769.4	0.00045122		1299.39	0.00397155		1829.4	0.0112268		2359.4	0.0025441		
239.59	0.04024715	0.04374856	769.6	0.00059925		1299.59	0.00332679		1829.6	0.01068612		2359.6	0.00130196		
239.79	0.04019784	0.04387884	769.8	0.0007844		1299.79	0.00339847		1829.8	0.01106529		2359.8	0.00181394		
239.99	0.04056192	0.04400848	770	0.00171311		1299.99	0.003245		1830	0.01145074		2360	0.00105164		
240.19	0.04166165	0.04413748	770.2	0.00142011		1300.19	0.00354402		1830.2	0.01140046		2360.2	0.00102338		
240.39	0.04277471	0.04426585	770.4	0.00177773		1300.39	0.00261212		1830.4	0.01139263		2360.4	0.00058457		
240.59	0.04333111	0.04439359	770.6	0.00303363		1300.59	0.00230246		1830.6	0.01140343		2360.6	0.00058931		
240.79	0.04324055	0.04452071	770.8	0.00332171		1300.79	0.00121453		1830.8	0.01106528		2360.8	0.00042976		
240.99	0.04312911	0.0446472	771	0.00298555		1300.99	0.00054515		1831	0.01031473		2361	0.000991		
241.19	0.0442202	0.04477307	771.2	0.00189521		1301.19	-0.00032165		1831.2	0.00969497		2361.2	0.00120704		
241.39	0.0434453	0.04489832	771.4	0.00245199		1301.39	-0.0016004		1831.4	0.00808452		2361.4	0.00104504		
241.59	0.0431671	0.04502296	771.6	0.00259215		1301.59	-0.00224186		1831.6	0.00834483		2361.6	0.00090286		
241.79	0.04277823	0.04514699	771.8	0.00217172		1301.79	-0.00225951		1831.8	0.00794817		2361.8	0.00084593		
241.99	0.04271603	0.04527041	772	0.00166543		1301.99	-0.00226626		1832	0.00772706		2362	0.00081432		
242.19	0.04299796	0.04539322	772.2	0.00138923		1302.19	-0.00137829		1832.2	0.00754311		2362.2	0.00029639		
242.39	0.04243848	0.04551543	772.4	0.00173486		1302.39	-0.0011316		1832.4	0.00921313		2362.4	0.00061525		
242.59	0.04121404	0.04563705	772.6	0.00032787		1302.59	-0.00166309		1832.6	0.00966156		2362.6	-0.00023648		
242.79	0.04077397	0.04575806	772.8	-0.00012021		1302.79	-0.00099931		1832.8	0.00981282		2362.8	0.00043427		
242.99	0.0403142	0.04587849	773	-0.00106415		1302.99	-0.0005223		1833	0.01052716		2363	0.00124959		
243.19	0.04050968	0.04599832	773.2	-0.00046342		1303.19	0.00091231		1833.2	0.01063941		2363.2	0.00231967		
243.39	0.04011728	0.04611756	773.4	-0.0009638		1303.39	0.00181509		1833.4	0.01073805		2363.4	0.00305363		
243.59	0.03958647	0.04623622	773.6	-0.00092382		1303.59	0.00347484		1833.6	0.01091612		2363.6	0.00243206		
243.79	0.03912881	0.0463543	773.8	-0.00034515		1303.79	0.00489456		1833.8	0.01048452		2363.8	0.0028946		
243.99	0.0391907	0.0464718	774	0.00023649		1303.99	0.00589244		1834	0.01117238		2364	0.00308918		
244.19	0.04027456	0.04658872	774.2	0.00033144		1304.19	0.00694162		1834.2	0.01044005		2364.2	0.00357114		
244.39	0.0406615	0.04670507	774.4	0.00073654		1304.39	0.00651795		1834.4	0.01021484		2364.4	0.00431601		
244.59	0.04054061	0.04682085	774.6	0.0013122		1304.59	0.00748478		1834.6	0.00946756		2364.6	0.00486799		
244.79	0.04037119	0.04693606	774.8	0.00174573		1304.79	0.00647027		1834.8	0.00979702		2364.8	0.00477167		
244.99	0.04029439	0.04705071	775	0.00151049		1304.99	0.00561673		1835	0.00997939		2365	0.00518845		
245.19	0.04052817	0.0471648	775.2	0.00158294		1305.19	0.00599269		1835.2	0.01019785		2365.2	0.00486803		
245.39	0.04170687	0.04727832	775.4	0.00153125		1305.39	0.00533014		1835.4	0.01086489		2365.4	0.00506432		
245.59	0.04279925	0.04739129	775.6	0.00206404		1305.59	0.00405379		1835.6	0.01136423		2365.6	0.00515316		
245.79	0.04319504	0.0475037	775.8	0.001929		1305.79	0.00388596		1835.8	0.01118485		2365.8	0.00466106		
245.99	0.04315896	0.04761557	776	0.00171167		1305.99	0.00368333		1836	0.01199395		2366	0.00409755		
246.19	0.04373877	0.04772688	776.2	0.00106103		1306.19	0.00437598		1836.2	0.01284109		2366.2	0.00376226		
246.39	0.04391537	0.04783765	776.4	0.00160154		1306.39	0.00322819		1836.4	0.01442472		2366.4	0.00316866		
246.59	0.04452426	0.04794787	776.6	0.00135423		1306.59	0.00300405		1836.6	0.01540296		2366.6	0.00268768		
246.79	0.04445301	0.04805756	776.8	0.00144461		1306.79	0.00329977		1836.8	0.01605892		2366.8	0.00371894		
246.99	0.04495244	0.04816671	777	0.0018299		1306.99	0.00399618		1837	0.0156754		2367	0.00416841		
247.19	0.044722	0.04827532	777.2	0.0019199		1307.19	0.00431995		1837.2	0.01546416		2367.2	0.00367463		
247.39	0.04526407	0.0483834	777.4	0.00172714		1307.39	0.00425895		1837.4	0.01494933		2367.4	0.00195609		
247.59	0.04504188	0.04849095	777.6	0.00165737		1307.59	0.00491344		1837.6	0.01447417		2367.6	0.00121362		
247.79	0.04587842	0.04859797	777.8	0.00197312		1307.79	0.00525157		1837.8	0.01330258		2367.8	0.00077478		
247.99	0.0466198	0.04870446	778	0.00179927		1307.99	0.0051356		1838	0.01275228		2368	0.00120214		
248.19	0.04764903	0.04881044	778.2	0.00260689		1308.19	0.00521193		1838.2	0.01184047		2368.2	0.00190648		
248.39	0.04689174	0.04891589	778.4	0.00199949		1308.39	0.00550612		1838.4	0.01150697		2368.4	0.00218027		
248.59	0.04662079	0.04902083	778.6	0.00176629		1308.59	0.00562194		1838.6	0.01134081		2368.6	0.00243867		
248.79	0.04644869	0.04912526	778.8	0.0017937		1308.79	0.00549691		1838.8	0.0118452		2368.8	0.00240288		
248.99	0.04647457	0.04922917	779	0.00151727		1308.99	0.00620623		1839	0.01194189		2369	0.00271292		
249.19	0.0465047	0.04933257	779.2	0.00126636		1309.19	0.00676292		1839.2	0.01191652		2369.2	0.00321162		
249.39	0.04676217	0.04943546	779.4	0.00189906		1309.39	0.00563162		1839.4	0.01206791		2369.4	0.00405846		
249.59	0.04613147	0.04953785	779.6	0.00231001		1309.59	0.00587429		1839.6	0.01154217		2369.6	0.00388363		
249.79	0.0456473	0.04963974	779.8	0.00204869		1309.79	0.00671733		1839.8	0.01198106		2369.8	0.00443849		
249.99	0.04523103	0.04974113	780	0.00155656		1309.99	0.00719845		1840	0.01217058		2370	0.00483321		
250.19	0.04583291	0.04984202	780.2	0.00210276		1310.19	0.00771384		1840.2	0.01220184		2370.2	0.00518552		
250.39	0.04618915	0.04994242	780.4	0.0026492		1310.39	0.00630844		1840.4	0.01361863		2370.4	0.00531373		
250.59	0.04576171	0.05004232	780.6	0.00271592		1310.59	0.00602921		1840.6	0.01423055		2370.6	0.00626518		
250.79	0.04537122	0.05014174	780.8	0.0019887		1310.79	0.00617323		1840.8	0.01390639		2370.8	0.00647158		
250.99	0.04547285	0.05024066	781	0.00194331		1310.99	0.0061417		1841	0.01402023		2371	0.00556061		
251.19	0.04535923	0.05033911	781.2	0.0017789		1311.19	0.00531612		1841.2	0.01445129		2371.2	0.00470277		
251.39	0.04607328	0.05043706	781.4	0.00243746		1311.39	0.00595659		1841.4	0.01429727		2371.4	0.00328704		
251.59	0.04567936	0.05053454	781.6	0.00212074		1311.59	0.00583569		1841.6	0.01436699		2371.6	0.0026194		
251.79	0.04617266	0.05063154	781.8	0.0024901		1311.79	0.00608346		1841.8	0.01418956		2371.8	0.00181371		
251.99	0.0463565	0.05072807	782	0.0021283		1311.99	0.00517545		1842	0.01361922		2372	0.00088455		
252.19	0.04614879	0.05082412	782.2	0.0023242		1312.19	0.00516348		1842.2	0.0135848		2372.2	0.00081103		
252.39	0.04469795	0.0509197	782.4	0.00127329		1312.39	0.00550384		1842.4	0.01251045		2372.4	0.00024715		
252.59	0.04432554	0.05101481	782.6	0.00096388		1312.59	0.00479375		1842.6	0.01188191		2372.6	0.00053225		
252.79	0.045492	0.05110946	782.8	0.00201362		1312.79	0.00525255		1842.8	0.01088		2372.8	0.0006358		
252.99	0.04623638	0.05120364	783	0.00255459		1312.99	0.00515434		1843	0.00956386		2373	0.0013002		
253.19	0.04567917	0.05129736	783.2	0.00158703		1313.19	0.00456507		1843.2	0.00902132		2373.2	0.00210848		
253.39	0.04537393	0.05139062	783.4	0.0023101		1313.39	0.00489888		1843.4	0.008253		2373.4	0.00261483		
253.59	0.04626347	0.05148342	783.6	0.00142459		1313.59	0.00505441		1843.6	0.00832982		2373.6	0.00353021		
253.79	0.04624768	0.05157577	783.8	0.00112364		1313.79	0.00552813		1843.8	0.00867957		2373.8	0.00412373		
253.99	0.04655745	0.05166766	784	0.00133235		1313.99	0.0066285		1844	0.00870081		2374	0.00492977		
254.19	0.0473955	0.05175911	784.2	0.00195107		1314.19	0.00705484		1844.2	0.00857183		2374.2	0.00571018		
254.39	0.04788559	0.0518501	784.4	0.00224571		1314.39	0.00648329		1844.4	0.00922608		2374.4	0.00584285		
254.59	0.04784952	0.05194065	784.6	0.00176046		1314.59	0.00609691		1844.6	0.00892207		2374.6	0.00707115		
254.79	0.04867618	0.05203076	784.8	0.00155001		1314.79	0.00587333		1844.8	0.00966076		2374.8	0.00688793		
254.99	0.04900907	0.05212042	785	0.00141258		1314.99	0.00564206		1845	0.00946412		2375	0.00739977		
255.19	0.04940352	0.05220965	785.2	0.00184324		1315.19	0.00610727		1845.2	0.01009658		2375.2	0.00691556		
255.39	0.0499924	0.05229843	785.4	0.00148536		1315.39	0.00667513		1845.4	0.01132515		2375.4	0.00600291		
255.59	0.04940689	0.05238678	785.6	0.00128743		1315.59	0.00657418		1845.6	0.01160656		2375.6	0.00536484		
255.79	0.04942393	0.0524747	785.8	0.00092261		1315.79	0.00689298		1845.8	0.01249157		2375.8	0.00511741		
255.99	0.04903473	0.05256219	786	-0.00000727		1315.99	0.00617593		1846	0.01218911		2376	0.00476069		
256.19	0.04767495	0.05264925	786.2	0.0005061		1316.19	0.00640388		1846.2	0.01239122		2376.2	0.00547681		
256.39	0.04715196	0.05273588	786.4	-0.00016379		1316.39	0.00590094		1846.4	0.01187651		2376.4	0.00524631		
256.59	0.04793832	0.05282208	786.6	-0.00049291		1316.59	0.00500824		1846.6	0.01132562		2376.6	0.00530986		
256.79	0.04871468	0.05290787	786.8	0.00002715		1316.79	0.00514809		1846.8	0.01115593		2376.8	0.00586264		
256.99	0.04799794	0.05299323	787	-0.00110697		1316.99	0.00514786		1847	0.01148127		2377	0.00590461		
257.19	0.04754426	0.05307817	787.2	-0.00249698		1317.19	0.00494775		1847.2	0.0113935		2377.2	0.00534435		
257.39	0.04743636	0.0531627	787.4	-0.00277847		1317.39	0.00563212		1847.4	0.0113394		2377.4	0.00484505		
257.59	0.04845175	0.05324681	787.6	-0.00281634		1317.59	0.00584712		1847.6	0.01159961		2377.6	0.00494327		
257.79	0.04845161	0.05333051	787.8	-0.00238359		1317.79	0.00594396		1847.8	0.0107644		2377.8	0.00417774		
257.99	0.04894963	0.0534138	788	-0.00110696		1317.99	0.00615772		1848	0.00982267		2378	0.00501003		
258.19	0.04970391	0.05349669	788.2	-0.00130787		1318.19	0.00534301		1848.2	0.00857698		2378.2	0.00489919		
258.39	0.04971966	0.05357916	788.4	-0.00097134		1318.39	0.0045816		1848.4	0.00844661		2378.4	0.00460459		
258.59	0.05024397	0.05366123	788.6	-0.00072826		1318.59	0.0037662		1848.6	0.00798434		2378.6	0.00485749		
258.79	0.05050256	0.0537429	788.8	0.00007668		1318.79	0.00391954		1848.8	0.00789477		2378.8	0.00463101		
258.99	0.05069012	0.05382417	789	0.0006412		1318.99	0.00525705		1849	0.00776879		2379	0.00539931		
259.19	0.05094232	0.05390504	789.2	0.00180858		1319.19	0.00576762		1849.2	0.00825758		2379.2	0.0040391		
259.39	0.05124735	0.05398551	789.4	0.00249775		1319.39	0.00610917		1849.4	0.00851451		2379.4	0.00433888		
259.59	0.05080682	0.05406559	789.6	0.00256102		1319.59	0.00714338		1849.6	0.00835768		2379.6	0.00573325		
259.79	0.05114997	0.05414527	789.8	0.00314215		1319.79	0.00765925		1849.8	0.00840138		2379.8	0.00647742		
259.99	0.05141779	0.05422457	790	0.00299492		1319.99	0.00768171		1850	0.00881076		2380	0.00681751		
260.19	0.0507204	0.05430347	790.2	0.00468768		1320.19	0.00786928		1850.2	0.00951858		2380.2	0.00745174		
260.39	0.05064475	0.05438199	790.4	0.00403933		1320.39	0.00848377		1850.4	0.00949437		2380.4	0.00777708		
260.59	0.05146563	0.05446013	790.6	0.00317155		1320.59	0.00811845		1850.6	0.00949015		2380.6	0.00805889		
260.79	0.05101542	0.05453788	790.8	0.00409354		1320.79	0.00854718		1850.8	0.01033931		2380.8	0.00870741		
260.99	0.05086832	0.05461525	791	0.00321293		1320.99	0.00881458		1851	0.01072437		2381	0.00794513		
261.19	0.05022691	0.05469224	791.2	0.00293827		1321.19	0.00816483		1851.2	0.01011946		2381.2	0.00722216		
261.39	0.05069884	0.05476885	791.4	0.00272189		1321.39	0.00871472		1851.4	0.01044742		2381.4	0.00674055		
261.59	0.05152978	0.05484509	791.6	0.00280574		1321.59	0.00806879		1851.6	0.01012003		2381.6	0.00667323		
261.79	0.05152821	0.05492095	791.8	0.00210624		1321.79	0.0076835		1851.8	0.01038147		2381.8	0.00716513		
261.99	0.05068696	0.05499644	792	0.00152719		1321.99	0.00777229		1852	0.01000951		2382	0.006701		
262.19	0.05073034	0.05507156	792.2	0.00080863		1322.19	0.00682876		1852.2	0.01020005		2382.2	0.00556883		
262.39	0.04996125	0.05514631	792.4	0.00112039		1322.39	0.00659193		1852.4	0.01052373		2382.4	0.00517168		
262.59	0.04969586	0.0552207	792.6	0.00153189		1322.59	0.00559552		1852.6	0.01015708		2382.6	0.00418586		
262.79	0.04927961	0.05529472	792.8	0.0007663		1322.79	0.00595869		1852.8	0.01061606		2382.8	0.00423169		
262.99	0.04880869	0.05536838	793	0.00039004		1322.99	0.00606992		1853	0.01105294		2383	0.00399272		
263.19	0.04902963	0.05544168	793.2	0.00045505		1323.19	0.00539628		1853.2	0.01055565		2383.2	0.00254636		
263.39	0.0496762	0.05551461	793.4	0.00029729		1323.39	0.00621164		1853.4	0.01086905		2383.4	0.00302113		
263.59	0.05021095	0.05558719	793.6	-0.00038681		1323.59	0.00668675		1853.6	0.01177818		2383.6	0.00388113		
263.79	0.05090525	0.05565942	793.8	0.00012288		1323.79	0.00637053		1853.8	0.01096039		2383.8	0.00281562		
263.99	0.05060257	0.05573129	794	0.00083217		1323.99	0.0067015		1854	0.01176152		2384	0.00320901		
264.19	0.04987393	0.0558028	794.2	0.00156205		1324.19	0.00646601		1854.2	0.01215936		2384.2	0.00361415		
264.39	0.05087739	0.05587397	794.4	0.00151315		1324.39	0.00677691		1854.4	0.01195382		2384.4	0.00412872		
264.59	0.05224545	0.05594479	794.6	0.00140149		1324.59	0.00610845		1854.6	0.01192563		2384.6	0.00412253		
264.79	0.05167416	0.05601526	794.8	0.00231967		1324.79	0.00641301		1854.8	0.01300279		2384.8	0.00422924		
264.99	0.0518566	0.05608538	795	0.00176728		1324.99	0.00617856		1855	0.01353473		2385	0.0039646		
265.19	0.05222594	0.05615516	795.2	0.00199564		1325.19	0.00618886		1855.2	0.01344248		2385.2	0.00428174		
265.39	0.05451263	0.0562246	795.4	0.00183724		1325.39	0.00744746		1855.4	0.01355852		2385.4	0.00487449		
265.59	0.05513798	0.0562937	795.6	0.00123588		1325.59	0.00779474		1855.6	0.01414008		2385.6	0.00591659		
265.79	0.0549348	0.05636246	795.8	0.00096701		1325.79	0.00793643		1855.8	0.01421269		2385.8	0.00618081		
265.99	0.0542929	0.05643088	796	0.0020857		1325.99	0.0075188		1856	0.01317066		2386	0.00581778		
266.19	0.0541629	0.05649897	796.2	0.00279377		1326.19	0.0072991		1856.2	0.0140166		2386.2	0.00685227		
266.39	0.05431658	0.05656672	796.4	0.00353703		1326.39	0.00728645		1856.4	0.01433617		2386.4	0.00784211		
266.59	0.05349224	0.05663414	796.6	0.00351494		1326.59	0.00630466		1856.6	0.01386791		2386.6	0.00730284		
266.79	0.05284681	0.05670123	796.8	0.00327985		1326.79	0.00698955		1856.8	0.01444273		2386.8	0.00757623		
266.99	0.05185916	0.05676799	797	0.00404823		1326.99	0.00641907		1857	0.01340388		2387	0.00754992		
267.19	0.05212179	0.05683443	797.2	0.00426933		1327.19	0.00676059		1857.2	0.01260719		2387.2	0.00694285		
267.39	0.05163987	0.05690054	797.4	0.00471333		1327.39	0.0075116		1857.4	0.01316951		2387.4	0.00736207		
267.59	0.05131175	0.05696632	797.6	0.00407999		1327.59	0.00702702		1857.6	0.01302318		2387.6	0.00704422		
267.79	0.05077174	0.05703178	797.8	0.00421799		1327.79	0.00796027		1857.8	0.01183246		2387.8	0.00632249		
267.99	0.04978343	0.05709692	798	0.00397077		1327.99	0.0087376		1858	0.01211226		2388	0.00678402		
268.19	0.05044714	0.05716174	798.2	0.00305703		1328.19	0.00795922		1858.2	0.01192085		2388.2	0.00615934		
268.39	0.0511192	0.05722624	798.4	0.00340715		1328.39	0.00822746		1858.4	0.0111907		2388.4	0.00602669		
268.59	0.05087071	0.05729043	798.6	0.00208664		1328.59	0.00785802		1858.6	0.01158967		2388.6	0.00528898		
268.79	0.05076073	0.0573543	798.8	0.00232181		1328.79	0.00769072		1858.8	0.01208694		2388.8	0.00533472		
268.99	0.05133481	0.05741786	799	0.00213449		1328.99	0.00815065		1859	0.01173489		2389	0.00545905		
269.19	0.05206575	0.05748111	799.2	0.00147433		1329.19	0.00912303		1859.2	0.01154577		2389.2	0.00589961		
269.39	0.05241847	0.05754404	799.4	0.00075828		1329.39	0.00956365		1859.4	0.0113892		2389.4	0.00578114		
269.59	0.05176523	0.05760667	799.6	0.00059981		1329.59	0.00905276		1859.6	0.01144864		2389.6	0.00567224		
269.79	0.05134653	0.05766899	799.8	0.00061515		1329.79	0.00904618		1859.8	0.01094717		2389.8	0.00483489		
269.99	0.05164057	0.05773101	800	0.00141348		1329.99	0.00825298		1860	0.01152633		2390	0.00525623		
270.19	0.05196355	0.05779272	800.2	0.00044395		1330.19	0.00768089		1860.2	0.01175469		2390.2	0.00552095		
270.39	0.0524701	0.05785413	800.4	-0.00001264		1330.39	0.00754257		1860.4	0.01159185		2390.4	0.00507905		
270.59	0.05206052	0.05791524	800.6	-0.00071925		1330.59	0.0071856		1860.6	0.01157574		2390.6	0.00463225		
270.79	0.05257222	0.05797604	800.8	-0.00035323		1330.79	0.00718457		1860.8	0.01157716		2390.8	0.00518411		
270.99	0.05289771	0.05803655	801	-0.00028771		1330.99	0.00666586		1861	0.01069598		2391	0.00466124		
271.19	0.05336655	0.05809677	801.2	-0.00083708		1331.19	0.00684461		1861.2	0.01070419		2391.2	0.00403142		
271.39	0.05385295	0.05815668	801.4	-0.00032826		1331.39	0.00675326		1861.4	0.01090947		2391.4	0.00372945		
271.59	0.05440241	0.05821631	801.6	-0.00119052		1331.59	0.00693736		1861.6	0.01037725		2391.6	0.00315837		
271.79	0.05431165	0.05827564	801.8	-0.00088909		1331.79	0.00806624		1861.8	0.00993879		2391.8	0.00339881		
271.99	0.05482882	0.05833468	802	-0.00085976		1331.99	0.00832092		1862	0.0093419		2392	0.00327608		
272.19	0.05495566	0.05839343	802.2	-0.0003722		1332.19	0.00729398		1862.2	0.00945432		2392.2	0.00322905		
272.39	0.05480778	0.05845189	802.4	0.00062038		1332.39	0.00744235		1862.4	0.00976356		2392.4	0.00334763		
272.59	0.05505084	0.05851007	802.6	0.00030558		1332.59	0.00756596		1862.6	0.00944799		2392.6	0.00331776		
272.79	0.05504105	0.05856796	802.8	0.00108766		1332.79	0.0080562		1862.8	0.00993136		2392.8	0.00319385		
272.99	0.05508182	0.05862557	803	0.00074434		1332.99	0.00815519		1863	0.01064155		2393	0.00309061		
273.19	0.0551813	0.05868289	803.2	0.00126851		1333.19	0.00822061		1863.2	0.01080561		2393.2	0.00379378		
273.39	0.05432068	0.05873994	803.4	0.00223236		1333.39	0.00726396		1863.4	0.01076351		2393.4	0.00361523		
273.59	0.0542353	0.0587967	803.6	0.00359707		1333.59	0.00687304		1863.6	0.01066815		2393.6	0.00344814		
273.79	0.05398024	0.05885319	803.8	0.00379575		1333.79	0.00701841		1863.8	0.011226		2393.8	0.00276612		
273.99	0.05393945	0.0589094	804	0.00430975		1333.99	0.00631237		1864	0.01161448		2394	0.00336886		
274.19	0.05415696	0.05896533	804.2	0.00447018		1334.19	0.00658279		1864.2	0.01104308		2394.2	0.00318194		
274.39	0.05397086	0.05902099	804.4	0.00570716		1334.39	0.00677904		1864.4	0.01196811		2394.4	0.00286588		
274.59	0.05410316	0.05907637	804.6	0.00566312		1334.59	0.00601774		1864.6	0.0121547		2394.6	0.00322159		
274.79	0.0543993	0.05913149	804.8	0.00602727		1334.79	0.00541122		1864.8	0.01222658		2394.8	0.00282552		
274.99	0.0543277	0.05918633	805	0.00550926		1334.99	0.00530531		1865	0.01276385		2395	0.00218276		
275.19	0.05468599	0.0592409	805.2	0.00576671		1335.19	0.0052824		1865.2	0.01254797		2395.2	0.00251929		
275.39	0.05453538	0.05929521	805.4	0.00619807		1335.39	0.00595917		1865.4	0.01332073		2395.4	0.00292269		
275.59	0.05461392	0.05934925	805.6	0.00537262		1335.59	0.00656243		1865.6	0.01357039		2395.6	0.00384972		
275.79	0.05480721	0.05940303	805.8	0.00512027		1335.79	0.0065137		1865.8	0.01322253		2395.8	0.00446991		
275.99	0.05476797	0.05945654	806	0.00426725		1335.99	0.00704957		1866	0.01338652		2396	0.00470497		
276.19	0.05495541	0.05950979	806.2	0.00351262		1336.19	0.00706325		1866.2	0.01311701		2396.2	0.00580765		
276.39	0.05593638	0.05956278	806.4	0.00275231		1336.39	0.00862934		1866.4	0.01268476		2396.4	0.0058677		
276.59	0.05682734	0.05961551	806.6	0.00106892		1336.59	0.00906796		1866.6	0.01256831		2396.6	0.00627749		
276.79	0.05737889	0.05966798	806.8	0.00071401		1336.79	0.00903344		1866.8	0.01387398		2396.8	0.00584662		
276.99	0.05748955	0.05972019	807	0.00043147		1336.99	0.00872121		1867	0.01419498		2397	0.00550912		
277.19	0.05789829	0.05977215	807.2	0.00159403		1337.19	0.00897165		1867.2	0.01405487		2397.2	0.00631834		
277.39	0.05804835	0.05982385	807.4	0.00162928		1337.39	0.00889322		1867.4	0.01411726		2397.4	0.00539801		
277.59	0.05890992	0.0598753	807.6	0.00193615		1337.59	0.0091187		1867.6	0.01421011		2397.6	0.00462271		
277.79	0.05881198	0.0599265	807.8	0.00152929		1337.79	0.0088892		1867.8	0.01498212		2397.8	0.00387634		
277.99	0.05870832	0.05997744	808	0.00209567		1337.99	0.0086814		1868	0.01486596		2398	0.00290244		
278.19	0.05912178	0.06002814	808.2	0.00236063		1338.19	0.00814284		1868.2	0.014927		2398.2	0.001788		
278.39	0.05836673	0.06007858	808.4	0.00284072		1338.39	0.00833615		1868.4	0.01492926		2398.4	0.00158482		
278.59	0.05843297	0.06012878	808.6	0.00240169		1338.59	0.00816757		1868.6	0.01348139		2398.6	0.00142343		
278.79	0.05822197	0.06017874	808.8	0.00206126		1338.79	0.00920708		1868.8	0.01356836		2398.8	0.00090974		
278.99	0.05822786	0.06022844	809	0.00201926		1338.99	0.01006237		1869	0.01372617		2399	0.00103733		
279.19	0.05835707	0.06027791	809.2	0.00163151		1339.19	0.01023987		1869.2	0.01357622		2399.2	0.00166446		
279.39	0.0576656	0.06032713	809.4	0.00153006		1339.39	0.01001963		1869.4	0.01392687		2399.4	0.00197973		
279.59	0.05717672	0.06037611	809.6	0.00075796		1339.59	0.0101418		1869.6	0.01353605		2399.6	0.0028384		
279.79	0.05626507	0.06042485	809.8	0.00050986		1339.79	0.00979054		1869.8	0.01336006		2399.8	0.00344965		
279.99	0.05602538	0.06047335	810	0.00024944		1339.99	0.01055985		1870	0.0127365		2400	0.00455235		
280.19	0.05635241	0.06052162	810.2	-0.00010896		1340.19	0.01145452		1870.2	0.01243947		2400.2	0.00540138		
280.39	0.05608671	0.06056964	810.4	-0.00004959		1340.39	0.01191407		1870.4	0.01351244		2400.4	0.00546753		
280.59	0.05595884	0.06061744	810.6	-0.00053092		1340.59	0.01183232		1870.6	0.01423045		2400.6	0.00604922		
280.79	0.05577292	0.06066499	810.8	0.00064706		1340.79	0.01158246		1870.8	0.01430256		2400.8	0.00530806		
280.99	0.05516599	0.06071232	811	0.00109435		1340.99	0.01186907		1871	0.01448611		2401	0.0048481		
281.19	0.05552472	0.06075941	811.2	0.00241485		1341.19	0.01144472		1871.2	0.01442191		2401.2	0.00532486		
281.39	0.05574048	0.06080627	811.4	0.00292185		1341.39	0.01123342		1871.4	0.01426391		2401.4	0.00374858		
281.59	0.0562921	0.0608529	811.6	0.00328455		1341.59	0.01001368		1871.6	0.01410248		2401.6	0.00330698		
281.79	0.05605919	0.0608993	811.8	0.0041551		1341.79	0.00993083		1871.8	0.01424355		2401.8	0.00277596		
281.99	0.05606289	0.06094548	812	0.00481574		1341.99	0.01003944		1872	0.01362522		2402	0.00197679		
282.19	0.0559175	0.06099143	812.2	0.00497453		1342.19	0.00946055		1872.2	0.013144		2402.2	0.00218011		
282.39	0.05641483	0.06103715	812.4	0.00581924		1342.39	0.00908131		1872.4	0.01247214		2402.4	0.00247178		
282.59	0.05737498	0.06108265	812.6	0.00514666		1342.59	0.0091283		1872.6	0.01123436		2402.6	0.00255698		
282.79	0.05734661	0.06112792	812.8	0.00451308		1342.79	0.00985534		1872.8	0.01129771		2402.8	0.00376804		
282.99	0.05752765	0.06117298	813	0.00416433		1342.99	0.00947711		1873	0.01171258		2403	0.00376703		
283.19	0.05784586	0.06121781	813.2	0.00366487		1343.19	0.00899199		1873.2	0.01197008		2403.2	0.00494335		
283.39	0.05735792	0.06126242	813.4	0.00377467		1343.39	0.00811302		1873.4	0.01200984		2403.4	0.00485871		
283.59	0.05664876	0.06130682	813.6	0.00345817		1343.59	0.00839615		1873.6	0.01250276		2403.6	0.00510209		
283.79	0.05657844	0.061351	813.8	0.00384026		1343.79	0.00766016		1873.8	0.01217948		2403.8	0.00583792		
283.99	0.05737111	0.06139496	814	0.00357056		1343.99	0.00818045		1874	0.01214952		2404	0.00607481		
284.19	0.05753419	0.0614387	814.2	0.00266352		1344.19	0.0083583		1874.2	0.01292908		2404.2	0.006163		
284.39	0.05679002	0.06148223	814.4	0.00256119		1344.39	0.00846696		1874.4	0.01312662		2404.4	0.00706615		
284.59	0.05685813	0.06152555	814.6	0.00327297		1344.59	0.00777456		1874.6	0.01286077		2404.6	0.00704349		
284.79	0.05665083	0.06156865	814.8	0.00427073		1344.79	0.00766958		1874.8	0.01232531		2404.8	0.00670632		
284.99	0.05714283	0.06161154	815	0.00435117		1344.99	0.0076839		1875	0.0125268		2405	0.00588554		
285.19	0.05780454	0.06165422	815.2	0.00474968		1345.19	0.00741423		1875.2	0.01198882		2405.2	0.00589658		
285.39	0.0586768	0.0616967	815.4	0.00494536		1345.39	0.00776092		1875.4	0.01128049		2405.4	0.00523624		
285.59	0.05842019	0.06173896	815.6	0.00445196		1345.59	0.00747619		1875.6	0.01141558		2405.6	0.00547761		
285.79	0.05821788	0.06178102	815.8	0.00510769		1345.79	0.00765711		1875.8	0.01149017		2405.8	0.00485187		
285.99	0.05833781	0.06182287	816	0.00493512		1345.99	0.00686961		1876	0.01115407		2406	0.00394994		
286.19	0.05755446	0.06186452	816.2	0.00471968		1346.19	0.0061616		1876.2	0.01165015		2406.2	0.00343134		
286.39	0.05848823	0.06190596	816.4	0.00546106		1346.39	0.00633226		1876.4	0.01272438		2406.4	0.00289003		
286.59	0.0577744	0.0619472	816.6	0.00555287		1346.59	0.00760761		1876.6	0.01310037		2406.6	0.00307309		
286.79	0.05713766	0.06198823	816.8	0.00624487		1346.79	0.00790445		1876.8	0.01373753		2406.8	0.00303871		
286.99	0.05645374	0.06202907	817	0.00571766		1346.99	0.00847253		1877	0.01429639		2407	0.00177666		
287.19	0.05632188	0.0620697	817.2	0.00625916		1347.19	0.00847975		1877.2	0.01385178		2407.2	0.00171789		
287.39	0.05628524	0.06211014	817.4	0.00543227		1347.39	0.0083495		1877.4	0.01346835		2407.4	0.00053024		
287.59	0.05640785	0.06215038	817.6	0.00575044		1347.59	0.00895012		1877.6	0.01325512		2407.6	0.00046389		
287.79	0.05643332	0.06219042	817.8	0.00520126		1347.79	0.00924271		1877.8	0.01236904		2407.8	0.00132653		
287.99	0.05645265	0.06223026	818	0.00416371		1347.99	0.00910629		1878	0.01293061		2408	0.00079116		
288.19	0.0564597	0.06226991	818.2	0.00334669		1348.19	0.00968029		1878.2	0.01302876		2408.2	0.00168981		
288.39	0.05662426	0.06230936	818.4	0.00321208		1348.39	0.00931157		1878.4	0.01286881		2408.4	0.00227429		
288.59	0.05708774	0.06234862	818.6	0.00332208		1348.59	0.00821963		1878.6	0.01275046		2408.6	0.00197144		
288.79	0.05805809	0.06238769	818.8	0.00218692		1348.79	0.00895179		1878.8	0.01175666		2408.8	0.00223155		
288.99	0.05890779	0.06242657	819	0.0013729		1348.99	0.00848839		1879	0.01135308		2409	0.00212625		
289.19	0.0597044	0.06246525	819.2	0.00039746		1349.19	0.00845814		1879.2	0.01067512		2409.2	0.00321168		
289.39	0.06018005	0.06250375	819.4	0.00124573		1349.39	0.00890151		1879.4	0.00979353		2409.4	0.00362337		
289.59	0.05935588	0.06254206	819.6	0.00148713		1349.59	0.0092046		1879.6	0.00981185		2409.6	0.00342849		
289.79	0.05942174	0.06258018	819.8	0.00253725		1349.79	0.00888344		1879.8	0.00967482		2409.8	0.00376316		
289.99	0.05969429	0.06261811	820	0.0032306		1349.99	0.00887359		1880	0.00987493		2410	0.0040536		
290.19	0.05911895	0.06265585	820.2	0.00345821		1350.19	0.00973092		1880.2	0.0111091		2410.2	0.00438222		
290.39	0.05913976	0.06269342	820.4	0.00456107		1350.39	0.01030889		1880.4	0.01151735		2410.4	0.00420403		
290.59	0.05849797	0.06273079	820.6	0.00450837		1350.59	0.01079215		1880.6	0.01173183		2410.6	0.00419813		
290.79	0.05820456	0.06276799	820.8	0.00472865		1350.79	0.01087934		1880.8	0.01157387		2410.8	0.00380421		
290.99	0.0583488	0.062805	821	0.00526556		1350.99	0.01144061		1881	0.01203879		2411	0.00352133		
291.19	0.05881649	0.06284183	821.2	0.00568195		1351.19	0.01037209		1881.2	0.01213633		2411.2	0.00320818		
291.39	0.05944529	0.06287848	821.4	0.00553064		1351.39	0.01010594		1881.4	0.01278532		2411.4	0.00389094		
291.59	0.0592212	0.06291495	821.6	0.00655354		1351.59	0.00987938		1881.6	0.01300504		2411.6	0.0042211		
291.79	0.0590693	0.06295124	821.8	0.00610688		1351.79	0.01028988		1881.8	0.01348292		2411.8	0.0043465		
291.99	0.0589595	0.06298735	822	0.00591843		1351.99	0.00985598		1882	0.01451778		2412	0.00386624		
292.19	0.05916681	0.06302329	822.2	0.00522571		1352.19	0.00898759		1882.2	0.01492137		2412.2	0.00425662		
292.39	0.05964188	0.06305905	822.4	0.00480314		1352.39	0.00690851		1882.4	0.01491123		2412.4	0.0046141		
292.59	0.05943711	0.06309463	822.6	0.00476208		1352.59	0.00564182		1882.6	0.01433927		2412.6	0.00455654		
292.79	0.05976251	0.06313004	822.8	0.00433519		1352.79	0.00551664		1882.8	0.01416447		2412.8	0.00423649		
292.99	0.05927802	0.06316528	823	0.00389473		1352.99	0.00457357		1883	0.01462306		2413	0.00417692		
293.19	0.05972408	0.06320034	823.2	0.00321287		1353.19	0.00454704		1883.2	0.01441242		2413.2	0.00364449		
293.39	0.06040701	0.06323523	823.4	0.00336609		1353.39	0.00529085		1883.4	0.01430542		2413.4	0.00348887		
293.59	0.06012432	0.06326995	823.6	0.00361468		1353.59	0.00516511		1883.6	0.01445638		2413.6	0.00341556		
293.79	0.05960813	0.0633045	823.8	0.00339977		1353.79	0.00490683		1883.8	0.01507623		2413.8	0.00477758		
293.99	0.05912243	0.06333888	824	0.00382671		1353.99	0.00517093		1884	0.0148537		2414	0.00441408		
294.19	0.05896406	0.06337309	824.2	0.00401563		1354.19	0.00592184		1884.2	0.01515391		2414.2	0.00411227		
294.39	0.05880669	0.06340714	824.4	0.0043605		1354.39	0.00627919		1884.4	0.01448724		2414.4	0.00372775		
294.59	0.05943682	0.06344102	824.6	0.00456804		1354.59	0.00688512		1884.6	0.01571755		2414.6	0.00412795		
294.79	0.06036234	0.06347473	824.8	0.00516816		1354.79	0.00795554		1884.8	0.0166713		2414.8	0.00427864		
294.99	0.06026747	0.06350827	825	0.00515755		1354.99	0.00917095		1885	0.01666642		2415	0.00422307		
295.19	0.05969252	0.06354165	825.2	0.00509102		1355.19	0.00883315		1885.2	0.01693718		2415.2	0.00430393		
295.39	0.0599697	0.06357487	825.4	0.00640671		1355.39	0.00973085		1885.4	0.01706385		2415.4	0.00505889		
295.59	0.05971979	0.06360793	825.6	0.007036		1355.59	0.01048404		1885.6	0.01685752		2415.6	0.0047655		
295.79	0.05982318	0.06364082	825.8	0.00638289		1355.79	0.0116839		1885.8	0.01664655		2415.8	0.00490531		
295.99	0.05972528	0.06367355	826	0.00704071		1355.99	0.01111986		1886	0.01653468		2416	0.00566403		
296.19	0.06078816	0.06370612	826.2	0.0071841		1356.19	0.01032738		1886.2	0.01598926		2416.2	0.00580685		
296.39	0.06129118	0.06373853	826.4	0.00764113		1356.39	0.01029914		1886.4	0.01558339		2416.4	0.00597048		
296.59	0.06133764	0.06377078	826.6	0.0083912		1356.59	0.00921379		1886.6	0.01487416		2416.6	0.00536528		
296.79	0.06042134	0.06380288	826.8	0.00733748		1356.79	0.00904039		1886.8	0.01487644		2416.8	0.00502332		
296.99	0.06034861	0.06383481	827	0.00691499		1356.99	0.00863974		1887	0.01455572		2417	0.00508048		
297.19	0.06180806	0.06386659	827.2	0.00573885		1357.19	0.00831828		1887.2	0.01345769		2417.2	0.00501456		
297.39	0.06127743	0.06389822	827.4	0.00520324		1357.39	0.00828123		1887.4	0.01351647		2417.4	0.00554466		
297.59	0.06046171	0.06392969	827.6	0.00578588		1357.59	0.00823682		1887.6	0.01309216		2417.6	0.00603709		
297.79	0.05992782	0.063961	827.8	0.00605227		1357.79	0.00866012		1887.8	0.01257268		2417.8	0.00523409		
297.99	0.05919456	0.06399216	828	0.00661259		1357.99	0.008768		1888	0.01225947		2418	0.00464116		
298.19	0.06029761	0.06402317	828.2	0.00616305		1358.19	0.00918766		1888.2	0.01255677		2418.2	0.00538401		
298.39	0.06051741	0.06405403	828.4	0.00544433		1358.39	0.00986592		1888.4	0.01284413		2418.4	0.00545506		
298.59	0.06032956	0.06408473	828.6	0.0056112		1358.59	0.0106765		1888.6	0.01410382		2418.6	0.00546357		
298.79	0.06029247	0.06411529	828.8	0.00521986		1358.79	0.01161131		1888.8	0.01347278		2418.8	0.00425664		
298.99	0.05911578	0.06414569	829	0.00429255		1358.99	0.01127952		1889	0.01265478		2419	0.00337308		
299.19	0.05867582	0.06417595	829.2	0.00498773		1359.19	0.01120519		1889.2	0.01322817		2419.2	0.00318266		
299.39	0.05984151	0.06420606	829.4	0.0054803		1359.39	0.01116457		1889.4	0.01321547		2419.4	0.00337748		
299.59	0.05977247	0.06423602	829.6	0.00476063		1359.59	0.0108392		1889.6	0.01320506		2419.6	0.00387251		
299.79	0.05992568	0.06426583	829.8	0.00381906		1359.79	0.01054356		1889.8	0.01289369		2419.8	0.00410986		
299.99	0.0602465	0.06429549	830	0.00454221		1359.99	0.00968495		1890	0.01332414		2420	0.00436557		
300.19	0.0609418	0.06432502	830.2	0.00385594		1360.19	0.00965204		1890.2	0.01373684		2420.2	0.00326131		
300.39	0.06137506	0.06435439	830.4	0.00392751		1360.39	0.00839745		1890.4	0.01493099		2420.4	0.00336394		
300.59	0.06152621	0.06438362	830.6	0.00324416		1360.59	0.0066353		1890.6	0.01506674		2420.6	0.00403853		
300.79	0.06172412	0.06441271	830.8	0.00222815		1360.79	0.00690983		1890.8	0.01492964		2420.8	0.00484624		
300.99	0.06215092	0.06444166	831	0.00260577		1360.99	0.00712112		1891	0.01458578		2421	0.00499696		
301.19	0.06253325	0.06447046	831.2	0.0022838		1361.19	0.00725957		1891.2	0.01433686		2421.2	0.00528371		
301.39	0.06093831	0.06449913	831.4	0.00240177		1361.39	0.00718886		1891.4	0.01503273		2421.4	0.0053659		
301.59	0.06179773	0.06452765	831.6	0.00361627		1361.59	0.00829458		1891.6	0.01472329		2421.6	0.00521499		
301.79	0.06139328	0.06455603	831.8	0.00455119		1361.79	0.00934417		1891.8	0.01502059		2421.8	0.00422364		
301.99	0.06160013	0.06458428	832	0.0051182		1361.99	0.00994321		1892	0.01595925		2422	0.00466557		
302.19	0.06147826	0.06461238	832.2	0.00591773		1362.19	0.00988689		1892.2	0.01634538		2422.2	0.00502742		
302.39	0.06161988	0.06464035	832.4	0.00621835		1362.39	0.0106101		1892.4	0.01671871		2422.4	0.00462911		
302.59	0.06063962	0.06466818	832.6	0.00747739		1362.59	0.01123187		1892.6	0.01698574		2422.6	0.00370437		
302.79	0.06118549	0.06469587	832.8	0.0075917		1362.79	0.01206109		1892.8	0.01573833		2422.8	0.00279675		
302.99	0.05954946	0.06472343	833	0.00689903		1362.99	0.01220821		1893	0.01568554		2423	0.00262843		
303.19	0.05903015	0.06475085	833.2	0.00739248		1363.19	0.01296024		1893.2	0.01575283		2423.2	0.00321823		
303.39	0.05948124	0.06477814	833.4	0.00718301		1363.39	0.01300595		1893.4	0.01555276		2423.4	0.00397707		
303.59	0.05905591	0.06480529	833.6	0.00676841		1363.59	0.01354643		1893.6	0.01618674		2423.6	0.00481215		
303.79	0.05914986	0.06483231	833.8	0.00610564		1363.79	0.01386154		1893.8	0.01568286		2423.8	0.00466497		
303.99	0.05909454	0.0648592	834	0.00572203		1363.99	0.01351703		1894	0.01610506		2424	0.00453576		
304.19	0.05992978	0.06488596	834.2	0.00479907		1364.19	0.01432487		1894.2	0.01601252		2424.2	0.00460438		
304.39	0.06113295	0.06491259	834.4	0.00461444		1364.39	0.01371607		1894.4	0.01605313		2424.4	0.00505766		
304.59	0.06030286	0.06493908	834.6	0.00353316		1364.59	0.01330786		1894.6	0.01512768		2424.6	0.0050385		
304.79	0.06084261	0.06496545	834.8	0.0040314		1364.79	0.01367637		1894.8	0.01463677		2424.8	0.00533762		
304.99	0.06011573	0.06499168	835	0.00404458		1364.99	0.01356729		1895	0.01478703		2425	0.00517502		
305.19	0.06090803	0.06501779	835.2	0.00408746		1365.19	0.01352431		1895.2	0.01462215		2425.2	0.00470902		
305.39	0.06115332	0.06504377	835.4	0.00421461		1365.39	0.0127165		1895.4	0.01415799		2425.4	0.00452228		
305.59	0.06120289	0.06506962	835.6	0.00447696		1365.59	0.01229983		1895.6	0.01421502		2425.6	0.0041722		
305.79	0.06140308	0.06509534	835.8	0.00510091		1365.79	0.01211648		1895.8	0.0142686		2425.8	0.00438193		
305.99	0.0626832	0.06512094	836	0.00569719		1365.99	0.01150498		1896	0.01451016		2426	0.00392269		
306.19	0.0615441	0.06514642	836.2	0.00540248		1366.19	0.01082045		1896.2	0.01461139		2426.2	0.00472641		
306.39	0.0625222	0.06517176	836.4	0.00458282		1366.39	0.01100197		1896.4	0.01431877		2426.4	0.00454076		
306.59	0.06239217	0.06519699	836.6	0.00488263		1366.59	0.01135365		1896.6	0.01371669		2426.6	0.00399189		
306.79	0.06265486	0.06522209	836.8	0.00433515		1366.79	0.01059607		1896.8	0.01321136		2426.8	0.00437125		
306.99	0.06141082	0.06524707	837	0.00330466		1366.99	0.01048595		1897	0.01370659		2427	0.00457336		
307.19	0.06170142	0.06527192	837.2	0.00348625		1367.19	0.01028535		1897.2	0.01338216		2427.2	0.00489513		
307.39	0.06220214	0.06529665	837.4	0.0035235		1367.39	0.00992431		1897.4	0.01366435		2427.4	0.00540246		
307.59	0.0631031	0.06532127	837.6	0.00315618		1367.59	0.00934087		1897.6	0.01425688		2427.6	0.00616188		
307.79	0.06261564	0.06534576	837.8	0.0034744		1367.79	0.00964077		1897.8	0.01358261		2427.8	0.00618739		
307.99	0.06257649	0.06537013	838	0.00300092		1367.99	0.00965405		1898	0.01392741		2428	0.00591471		
308.19	0.06303356	0.06539438	838.2	0.00270402		1368.19	0.01030387		1898.2	0.01349162		2428.2	0.00572868		
308.39	0.06367739	0.06541851	838.4	0.00301008		1368.39	0.01044399		1898.4	0.01323489		2428.4	0.0052145		
308.59	0.06337041	0.06544252	838.6	0.00321754		1368.59	0.01052355		1898.6	0.01287164		2428.6	0.00594639		
308.79	0.06381198	0.06546642	838.8	0.00469913		1368.79	0.01042629		1898.8	0.01302002		2428.8	0.00579443		
308.99	0.06373503	0.0654902	839	0.00418687		1368.99	0.01022365		1899	0.01382584		2429	0.00565479		
309.19	0.06447907	0.06551386	839.2	0.00504551		1369.19	0.01028379		1899.2	0.01415621		2429.2	0.00508978		
309.39	0.06365178	0.06553741	839.4	0.00488499		1369.39	0.00971804		1899.4	0.01464314		2429.4	0.00538786		
309.59	0.06409305	0.06556084	839.6	0.00475885		1369.59	0.01005608		1899.6	0.01503775		2429.6	0.00487962		
309.79	0.06432639	0.06558416	839.8	0.00552284		1369.79	0.01032896		1899.8	0.01499987		2429.8	0.00470975		
309.99	0.06439684	0.06560736	840	0.00532553		1369.99	0.01056506		1900	0.01549017		2430	0.00414142		
310.19	0.06428035	0.06563045	840.2	0.00498568		1370.19	0.01048432		1900.2	0.01577515		2430.2	0.0041611		
310.39	0.06525711	0.06565342	840.4	0.00513776		1370.39	0.01023972		1900.4	0.0156701		2430.4	0.00389749		
310.59	0.06541023	0.06567628	840.6	0.00561015		1370.59	0.0093941		1900.6	0.0163225		2430.6	0.0042646		
310.79	0.06501811	0.06569903	840.8	0.00567626		1370.79	0.00900279		1900.8	0.01740938		2430.8	0.00502547		
310.99	0.06488477	0.06572167	841	0.00565593		1370.99	0.00981543		1901	0.01777354		2431	0.00448924		
311.19	0.0650617	0.0657442	841.2	0.00641213		1371.19	0.0095266		1901.2	0.01843356		2431.2	0.00458962		
311.39	0.06503217	0.06576662	841.4	0.00669592		1371.39	0.00910676		1901.4	0.01961792		2431.4	0.00535376		
311.59	0.06435082	0.06578892	841.6	0.00678761		1371.59	0.00922657		1901.6	0.01979767		2431.6	0.00546132		
311.79	0.06363045	0.06581112	841.8	0.00684177		1371.79	0.00901862		1901.8	0.01909159		2431.8	0.00583741		
311.99	0.06467977	0.06583321	842	0.00657057		1371.99	0.00957746		1902	0.01840127		2432	0.00552834		
312.19	0.06447771	0.06585519	842.2	0.00629709		1372.19	0.00950668		1902.2	0.01759187		2432.2	0.00562853		
312.39	0.06440849	0.06587706	842.4	0.00644707		1372.39	0.00949369		1902.4	0.01690202		2432.4	0.00647122		
312.59	0.06403679	0.06589883	842.6	0.00654958		1372.59	0.00851199		1902.6	0.01679911		2432.6	0.0076843		
312.79	0.06399559	0.06592049	842.8	0.00683348		1372.79	0.00780974		1902.8	0.01700994		2432.8	0.00753888		
312.99	0.0635847	0.06594204	843	0.00487493		1372.99	0.00794272		1903	0.01733512		2433	0.0072059		
313.19	0.06358434	0.06596349	843.2	0.00483124		1373.19	0.00839454		1903.2	0.01667668		2433.2	0.00759276		
313.39	0.06344368	0.06598483	843.4	0.00411734		1373.39	0.00831774		1903.4	0.01618302		2433.4	0.0071078		
313.59	0.06357796	0.06600607	843.6	0.00391712		1373.59	0.00921322		1903.6	0.01576331		2433.6	0.00682789		
313.79	0.06319678	0.0660272	843.8	0.00470496		1373.79	0.00956865		1903.8	0.01593147		2433.8	0.00685549		
313.99	0.06318179	0.06604823	844	0.0047896		1373.99	0.01049251		1904	0.01581446		2434	0.0061825		
314.19	0.06374387	0.06606915	844.2	0.00547346		1374.19	0.01067053		1904.2	0.01573027		2434.2	0.00594298		
314.39	0.0631196	0.06608998	844.4	0.00627808		1374.39	0.0099124		1904.4	0.01550003		2434.4	0.00616476		
314.59	0.06294636	0.0661107	844.6	0.00672295		1374.59	0.00973617		1904.6	0.01578543		2434.6	0.00611957		
314.79	0.06245045	0.06613132	844.8	0.00728755		1374.79	0.01037958		1904.8	0.01600916		2434.8	0.00578192		
314.99	0.06252247	0.06615184	845	0.00770557		1374.99	0.01044004		1905	0.01594842		2435	0.0048637		
315.19	0.06187632	0.06617226	845.2	0.0078085		1375.19	0.01013365		1905.2	0.01662132		2435.2	0.00474622		
315.39	0.06092098	0.06619257	845.4	0.00797891		1375.39	0.00931798		1905.4	0.01711007		2435.4	0.00449267		
315.59	0.06081978	0.06621279	845.6	0.00768872		1375.59	0.00880379		1905.6	0.01670495		2435.6	0.00423832		
315.79	0.06185807	0.06623291	845.8	0.00753726		1375.79	0.00801875		1905.8	0.01590618		2435.8	0.00557855		
315.99	0.06262979	0.06625293	846	0.00798123		1375.99	0.00869706		1906	0.01639664		2436	0.00618153		
316.19	0.06183144	0.06627285	846.2	0.00765876		1376.19	0.00789104		1906.2	0.01640098		2436.2	0.00669299		
316.39	0.062148	0.06629268	846.4	0.00664248		1376.39	0.00732519		1906.4	0.01671426		2436.4	0.00758156		
316.59	0.06231371	0.06631241	846.6	0.00617244		1376.59	0.00710491		1906.6	0.01586738		2436.6	0.00681394		
316.79	0.06282348	0.06633204	846.8	0.00552119		1376.79	0.00844678		1906.8	0.01573566		2436.8	0.00645077		
316.99	0.06294336	0.06635157	847	0.00491835		1376.99	0.00982847		1907	0.01542845		2437	0.00589892		
317.19	0.06340855	0.06637101	847.2	0.0046798		1377.19	0.01101722		1907.2	0.0159731		2437.2	0.00539386		
317.39	0.06358643	0.06639035	847.4	0.00513953		1377.39	0.01177504		1907.4	0.01636503		2437.4	0.00407692		
317.59	0.06376243	0.0664096	847.6	0.00594624		1377.59	0.01315704		1907.6	0.01639231		2437.6	0.00414994		
317.79	0.06494835	0.06642875	847.8	0.00651136		1377.79	0.01391829		1907.8	0.01634595		2437.8	0.00264201		
317.99	0.06471079	0.06644781	848	0.00671798		1377.99	0.01353778		1908	0.01595314		2438	0.00229265		
318.19	0.06470647	0.06646678	848.2	0.00701348		1378.19	0.01278527		1908.2	0.0159557		2438.2	0.00247834		
318.39	0.06480647	0.06648566	848.4	0.00745606		1378.39	0.01179735		1908.4	0.01566591		2438.4	0.00306133		
318.59	0.06467515	0.06650444	848.6	0.00721473		1378.59	0.01187518		1908.6	0.01551436		2438.6	0.00258924		
318.79	0.06393804	0.06652313	848.8	0.00715429		1378.79	0.01180354		1908.8	0.01559226		2438.8	0.00211829		
318.99	0.06449748	0.06654172	849	0.00699558		1378.99	0.01173361		1909	0.01630544		2439	0.00212924		
319.19	0.06438019	0.06656023	849.2	0.00755523		1379.19	0.01178521		1909.2	0.01679134		2439.2	0.00240759		
319.39	0.06470797	0.06657864	849.4	0.00791534		1379.39	0.01140344		1909.4	0.01700064		2439.4	0.00263385		
319.59	0.06535772	0.06659697	849.6	0.00747388		1379.59	0.01142609		1909.6	0.01653211		2439.6	0.00394497		
319.79	0.06565895	0.0666152	849.8	0.00760864		1379.79	0.01179286		1909.8	0.01652292		2439.8	0.00549173		
319.99	0.06600898	0.06663335	850	0.00738537		1379.99	0.01123823		1910	0.01689107		2440	0.00568141		
320.19	0.06663719	0.06665141	850.2	0.00704721		1380.19	0.01153663		1910.2	0.01619331		2440.2	0.00605185		
320.39	0.066929	0.06666938	850.4	0.00608803		1380.39	0.01141691		1910.4	0.01635052		2440.4	0.00550588		
320.59	0.06564467	0.06668726	850.6	0.00605305		1380.59	0.01225979		1910.6	0.01580014		2440.6	0.00493001		
320.79	0.0656235	0.06670505	850.8	0.00632905		1380.79	0.01354646		1910.8	0.01709913		2440.8	0.00487216		
320.99	0.06588304	0.06672275	851	0.00648857		1380.99	0.01304579		1911	0.01679025		2441	0.00456497		
321.19	0.06497415	0.06674037	851.2	0.00619146		1381.19	0.01268052		1911.2	0.01717525		2441.2	0.00332839		
321.39	0.06441565	0.0667579	851.4	0.00732469		1381.39	0.01183202		1911.4	0.01627509		2441.4	0.00364975		
321.59	0.06476631	0.06677535	851.6	0.00821266		1381.59	0.01165289		1911.6	0.01560286		2441.6	0.00307395		
321.79	0.06436253	0.06679271	851.8	0.00858141		1381.79	0.01146086		1911.8	0.01542402		2441.8	0.0023304		
321.99	0.06431784	0.06680999	852	0.00851595		1381.99	0.01089559		1912	0.01523683		2442	0.00280242		
322.19	0.06430844	0.06682718	852.2	0.00886659		1382.19	0.01085169		1912.2	0.01475058		2442.2	0.00273896		
322.39	0.06403304	0.06684428	852.4	0.00979667		1382.39	0.01104487		1912.4	0.01508369		2442.4	0.00280986		
322.59	0.06344438	0.06686131	852.6	0.00911561		1382.59	0.01132328		1912.6	0.01527888		2442.6	0.00180317		
322.79	0.0644779	0.06687825	852.8	0.00894019		1382.79	0.01170263		1912.8	0.01546843		2442.8	0.00221789		
322.99	0.06564832	0.0668951	853	0.00877281		1382.99	0.01157301		1913	0.0158993		2443	0.00261651		
323.19	0.06620208	0.06691187	853.2	0.00924035		1383.19	0.01182607		1913.2	0.01557094		2443.2	0.00272697		
323.39	0.06693336	0.06692857	853.4	0.00877319		1383.39	0.01204984		1913.4	0.01535761		2443.4	0.00344182		
323.59	0.06695603	0.06694517	853.6	0.00831274		1383.59	0.01222398		1913.6	0.01525623		2443.6	0.00466786		
323.79	0.06720407	0.0669617	853.8	0.00823592		1383.79	0.01250453		1913.8	0.01459699		2443.8	0.00460689		
323.99	0.06789232	0.06697815	854	0.00713715		1383.99	0.01190297		1914	0.01402202		2444	0.00450061		
324.19	0.06834744	0.06699452	854.2	0.00683113		1384.19	0.01224171		1914.2	0.01345828		2444.2	0.00470391		
324.39	0.06772	0.0670108	854.4	0.00615091		1384.39	0.01190933		1914.4	0.01393796		2444.4	0.005066		
324.59	0.06711735	0.06702701	854.6	0.00540448		1384.59	0.01306942		1914.6	0.01353331		2444.6	0.005391		
324.79	0.06650879	0.06704313	854.8	0.00671749		1384.79	0.01224696		1914.8	0.01435025		2444.8	0.00565049		
324.99	0.06640457	0.06705918	855	0.00698629		1384.99	0.01103287		1915	0.0134538		2445	0.00598149		
325.19	0.06504385	0.06707515	855.2	0.00750639		1385.19	0.01109046		1915.2	0.01419764		2445.2	0.00568272		
325.39	0.06462691	0.06709104	855.4	0.0082897		1385.39	0.01150693		1915.4	0.01364581		2445.4	0.00624176		
325.59	0.06525047	0.06710685	855.6	0.00867922		1385.59	0.01138737		1915.6	0.01409094		2445.6	0.00553609		
325.79	0.06493199	0.06712259	855.8	0.0088539		1385.79	0.01139357		1915.8	0.01470058		2445.8	0.00561377		
325.99	0.06525869	0.06713825	856	0.00842541		1385.99	0.01052048		1916	0.01422912		2446	0.00519874		
326.19	0.06489515	0.06715383	856.2	0.0087087		1386.19	0.01047203		1916.2	0.01485962		2446.2	0.00497259		
326.39	0.06489328	0.06716933	856.4	0.00910288		1386.39	0.00999477		1916.4	0.01645743		2446.4	0.00388192		
326.59	0.06561995	0.06718476	856.6	0.00843174		1386.59	0.00905594		1916.6	0.01617391		2446.6	0.00366365		
326.79	0.06627116	0.06720011	856.8	0.00871666		1386.79	0.00852018		1916.8	0.01687363		2446.8	0.00443114		
326.99	0.06645883	0.06721539	857	0.00900701		1386.99	0.00853788		1917	0.01718593		2447	0.00505047		
327.19	0.06649498	0.06723059	857.2	0.00912211		1387.19	0.00900067		1917.2	0.01765177		2447.2	0.00474036		
327.39	0.06723829	0.06724572	857.4	0.00882976		1387.39	0.00960267		1917.4	0.01728168		2447.4	0.00495754		
327.59	0.06684682	0.06726077	857.6	0.00851447		1387.59	0.00935544		1917.6	0.01715414		2447.6	0.00448962		
327.79	0.06696224	0.06727575	857.8	0.00828377		1387.79	0.00946433		1917.8	0.01668054		2447.8	0.00431841		
327.99	0.06647879	0.06729066	858	0.00786935		1387.99	0.00952826		1918	0.01648806		2448	0.00381487		
328.19	0.0667947	0.0673055	858.2	0.00807408		1388.19	0.01029765		1918.2	0.01579804		2448.2	0.00370329		
328.39	0.06633699	0.06732026	858.4	0.00757681		1388.39	0.0103599		1918.4	0.01614625		2448.4	0.00473291		
328.59	0.06603871	0.06733494	858.6	0.00754822		1388.59	0.01097841		1918.6	0.01678757		2448.6	0.00426417		
328.79	0.06491166	0.06734956	858.8	0.00879838		1388.79	0.01043615		1918.8	0.01718214		2448.8	0.00473395		
328.99	0.06566557	0.06736411	859	0.00787349		1388.99	0.01141163		1919	0.01692272		2449	0.00538023		
329.19	0.06568497	0.06737858	859.2	0.00766635		1389.19	0.01230717		1919.2	0.01739551		2449.2	0.00564147		
329.39	0.06614714	0.06739298	859.4	0.00731073		1389.39	0.01308728		1919.4	0.01728905		2449.4	0.00607313		
329.59	0.06687541	0.06740731	859.6	0.00618246		1389.59	0.01258079		1919.6	0.01803076		2449.6	0.00612981		
329.79	0.06685238	0.06742158	859.8	0.00583044		1389.79	0.01255672		1919.8	0.01717429		2449.8	0.0060756		
329.99	0.06711307	0.06743577	860	0.00566566		1389.99	0.01285934		1920	0.01627868		2450	0.00554751		
330.19	0.06718927	0.06744989	860.2	0.00559541		1390.19	0.01317603		1920.2	0.01764376		2450.2	0.0049867		
330.39	0.06712626	0.06746394	860.4	0.00598681		1390.39	0.01315973		1920.4	0.0175239		2450.4	0.00456161		
330.59	0.06673475	0.06747793	860.6	0.00570109		1390.59	0.01313671		1920.6	0.01703395		2450.6	0.00501592		
330.79	0.06682116	0.06749184	860.8	0.00603493		1390.79	0.0130611		1920.8	0.0174848		2450.8	0.00569642		
330.99	0.06700223	0.06750569	861	0.00599022		1390.99	0.01388721		1921	0.01725503		2451	0.00581974		
331.19	0.06678889	0.06751947	861.2	0.00577015		1391.19	0.01408022		1921.2	0.01717046		2451.2	0.00547687		
331.39	0.06694613	0.06753318	861.4	0.00514623		1391.39	0.01504316		1921.4	0.01678514		2451.4	0.00533874		
331.59	0.06676086	0.06754682	861.6	0.00559816		1391.59	0.01472834		1921.6	0.01705188		2451.6	0.0052828		
331.79	0.06678878	0.0675604	861.8	0.00631007		1391.79	0.01458128		1921.8	0.01704454		2451.8	0.00492996		
331.99	0.06628757	0.06757391	862	0.00719811		1391.99	0.01446449		1922	0.01648175		2452	0.00539838		
332.19	0.06708428	0.06758736	862.2	0.00748374		1392.19	0.01508882		1922.2	0.01648466		2452.2	0.00650052		
332.39	0.06793272	0.06760073	862.4	0.00791261		1392.39	0.01494386		1922.4	0.0170651		2452.4	0.00664344		
332.59	0.06930722	0.06761405	862.6	0.0085352		1392.59	0.01526603		1922.6	0.01698874		2452.6	0.00711572		
332.79	0.07005307	0.0676273	862.8	0.00929174		1392.79	0.0155271		1922.8	0.01616319		2452.8	0.00735681		
332.99	0.07064751	0.06764048	863	0.00897861		1392.99	0.0152437		1923	0.0164671		2453	0.00748119		
333.19	0.07115112	0.0676536	863.2	0.00952733		1393.19	0.01554927		1923.2	0.01621988		2453.2	0.00678337		
333.39	0.07169301	0.06766665	863.4	0.00978177		1393.39	0.01547782		1923.4	0.01642473		2453.4	0.00702093		
333.59	0.0716021	0.06767964	863.6	0.0092153		1393.59	0.01511133		1923.6	0.01660748		2453.6	0.00692821		
333.79	0.07174843	0.06769257	863.8	0.00976832		1393.79	0.0149781		1923.8	0.01647538		2453.8	0.00636713		
333.99	0.07159603	0.06770543	864	0.0097282		1393.99	0.01437922		1924	0.01652323		2454	0.00599916		
334.19	0.07093101	0.06771823	864.2	0.01009139		1394.19	0.01389715		1924.2	0.01643258		2454.2	0.00651454		
334.39	0.07025672	0.06773097	864.4	0.00970764		1394.39	0.01271024		1924.4	0.01582031		2454.4	0.00718354		
334.59	0.06981742	0.06774364	864.6	0.00916205		1394.59	0.01174103		1924.6	0.0150654		2454.6	0.00713195		
334.79	0.06925433	0.06775625	864.8	0.00916163		1394.79	0.01112203		1924.8	0.01489954		2454.8	0.00722913		
334.99	0.06836123	0.0677688	865	0.0084767		1394.99	0.01156387		1925	0.01457745		2455	0.00725065		
335.19	0.06758291	0.06778129	865.2	0.00686773		1395.19	0.01215469		1925.2	0.01417981		2455.2	0.00774327		
335.39	0.0673617	0.06779372	865.4	0.00614174		1395.39	0.0123442		1925.4	0.01406168		2455.4	0.00674822		
335.59	0.06739111	0.06780609	865.6	0.00681913		1395.59	0.0117108		1925.6	0.0145863		2455.6	0.00712668		
335.79	0.06727782	0.06781839	865.8	0.0066801		1395.79	0.01244568		1925.8	0.01537721		2455.8	0.00748317		
335.99	0.0664841	0.06783064	866	0.00703308		1395.99	0.0125301		1926	0.01541106		2456	0.00852345		
336.19	0.06717923	0.06784282	866.2	0.00662385		1396.19	0.01419919		1926.2	0.0155636		2456.2	0.00826438		
336.39	0.06814736	0.06785495	866.4	0.00656713		1396.39	0.01399864		1926.4	0.01486098		2456.4	0.00786719		
336.59	0.06769197	0.06786702	866.6	0.00715389		1396.59	0.01365256		1926.6	0.0146012		2456.6	0.00844305		
336.79	0.06741737	0.06787902	866.8	0.00682564		1396.79	0.01368199		1926.8	0.01477009		2456.8	0.00750354		
336.99	0.06706563	0.06789097	867	0.00737334		1396.99	0.01396711		1927	0.01550073		2457	0.00714943		
337.19	0.0674447	0.06790286	867.2	0.00857495		1397.19	0.01496491		1927.2	0.0162757		2457.2	0.00696526		
337.39	0.06738146	0.06791469	867.4	0.00853486		1397.39	0.01468389		1927.4	0.01732848		2457.4	0.00674314		
337.59	0.06726313	0.06792647	867.6	0.00854739		1397.59	0.0149665		1927.6	0.01802559		2457.6	0.00622708		
337.79	0.0678571	0.06793818	867.8	0.00933443		1397.79	0.01441645		1927.8	0.0189001		2457.8	0.00650348		
337.99	0.06815313	0.06794984	868	0.00963942		1397.99	0.01349547		1928	0.01833336		2458	0.00685986		
338.19	0.06813529	0.06796144	868.2	0.00952467		1398.19	0.01317745		1928.2	0.01762987		2458.2	0.00740348		
338.39	0.06765446	0.06797299	868.4	0.00909177		1398.39	0.01153576		1928.4	0.01804987		2458.4	0.00759886		
338.59	0.06805294	0.06798447	868.6	0.00845552		1398.59	0.01081387		1928.6	0.01713655		2458.6	0.00716383		
338.79	0.06821887	0.06799591	868.8	0.00821905		1398.79	0.01106736		1928.8	0.01709811		2458.8	0.00696735		
338.99	0.0681347	0.06800728	869	0.00740174		1398.99	0.0102544		1929	0.01720171		2459	0.00708788		
339.19	0.0679068	0.0680186	869.2	0.00679871		1399.19	0.01090653		1929.2	0.01713576		2459.2	0.00691378		
339.39	0.06850476	0.06802987	869.4	0.00705025		1399.39	0.01033424		1929.4	0.01764308		2459.4	0.00610893		
339.59	0.06829824	0.06804107	869.6	0.0066313		1399.59	0.01020496		1929.6	0.01800302		2459.6	0.00637235		
339.79	0.06807137	0.06805223	869.8	0.00589215		1399.79	0.01156192		1929.8	0.01800828		2459.8	0.0062388		
339.99	0.06730848	0.06806333	870	0.00642098		1399.99	0.01252197		1930	0.01719412		2460	0.00604877		
340.19	0.06767602	0.06807437	870.2	0.00632347		1400.19	0.0128087		1930.2	0.01733903		2460.2	0.00574372		
340.39	0.06769159	0.06808536	870.4	0.00597195		1400.39	0.01251151		1930.4	0.01679793		2460.4	0.00547786		
340.59	0.06698661	0.0680963	870.6	0.00579009		1400.59	0.01260014		1930.6	0.01680721		2460.6	0.00508518		
340.79	0.0667151	0.06810718	870.8	0.00567918		1400.79	0.01358611		1930.8	0.01720951		2460.8	0.00485872		
340.99	0.06697391	0.06811801	871	0.00683827		1400.99	0.01454013		1931	0.01792451		2461	0.0046983		
341.19	0.06738745	0.06812879	871.2	0.00686525		1401.19	0.0152163		1931.2	0.01750997		2461.2	0.00456591		
341.39	0.06798389	0.06813951	871.4	0.00666552		1401.39	0.01553406		1931.4	0.01727745		2461.4	0.00414592		
341.59	0.06867802	0.06815018	871.6	0.00755586		1401.59	0.01596636		1931.6	0.01677483		2461.6	0.00504189		
341.79	0.06851711	0.0681608	871.8	0.00816939		1401.79	0.01634259		1931.8	0.01678152		2461.8	0.00520112		
341.99	0.06947221	0.06817137	872	0.00762033		1401.99	0.01557321		1932	0.01598186		2462	0.00463768		
342.19	0.06901364	0.06818188	872.2	0.00751648		1402.19	0.01499604		1932.2	0.01637903		2462.2	0.00485874		
342.39	0.06887444	0.06819235	872.4	0.00708591		1402.39	0.01439685		1932.4	0.01670465		2462.4	0.00576042		
342.59	0.06969895	0.06820276	872.6	0.00675242		1402.59	0.01380234		1932.6	0.01617798		2462.6	0.00614123		
342.79	0.06958738	0.06821312	872.8	0.00725913		1402.79	0.0144748		1932.8	0.01630813		2462.8	0.00673086		
342.99	0.07017161	0.06822343	873	0.007552		1402.99	0.01363257		1933	0.01741358		2463	0.00694919		
343.19	0.07072459	0.06823369	873.2	0.00832187		1403.19	0.013932		1933.2	0.01763139		2463.2	0.0075862		
343.39	0.0709616	0.0682439	873.4	0.00800767		1403.39	0.01269566		1933.4	0.01804552		2463.4	0.00808074		
343.59	0.07197443	0.06825406	873.6	0.00805789		1403.59	0.01258624		1933.6	0.0179937		2463.6	0.00815508		
343.79	0.07243844	0.06826417	873.8	0.00811867		1403.79	0.01371804		1933.8	0.01893069		2463.8	0.00878163		
343.99	0.07214999	0.06827423	874	0.00844988		1403.99	0.01355267		1934	0.01984386		2464	0.00820815		
344.19	0.07249987	0.06828424	874.2	0.00818242		1404.19	0.01209789		1934.2	0.02087038		2464.2	0.00773034		
344.39	0.07185247	0.0682942	874.4	0.00780202		1404.39	0.01224504		1934.4	0.02030421		2464.4	0.00824859		
344.59	0.07053071	0.06830411	874.6	0.00757952		1404.59	0.01197175		1934.6	0.0202939		2464.6	0.00792892		
344.79	0.07017014	0.06831398	874.8	0.00777456		1404.79	0.012206		1934.8	0.01948064		2464.8	0.00759837		
344.99	0.07108436	0.06832379	875	0.00790229		1404.99	0.01250553		1935	0.01898182		2465	0.00642464		
345.19	0.07181845	0.06833356	875.2	0.00792178		1405.19	0.01323368		1935.2	0.01776036		2465.2	0.00525649		
345.39	0.07153439	0.06834328	875.4	0.00834572		1405.39	0.01402634		1935.4	0.01769113		2465.4	0.00451078		
345.59	0.07125315	0.06835295	875.6	0.00853668		1405.59	0.01421305		1935.6	0.01754242		2465.6	0.00451409		
345.79	0.07054382	0.06836257	875.8	0.00873636		1405.79	0.01396326		1935.8	0.01798321		2465.8	0.00406476		
345.99	0.07070945	0.06837215	876	0.00828003		1405.99	0.01343084		1936	0.01759162		2466	0.00363333		
346.19	0.06966872	0.06838168	876.2	0.00841852		1406.19	0.01342806		1936.2	0.01781432		2466.2	0.00461768		
346.39	0.06973027	0.06839117	876.4	0.00738141		1406.39	0.01304185		1936.4	0.01690981		2466.4	0.00520596		
346.59	0.07019357	0.0684006	876.6	0.00792452		1406.59	0.01330261		1936.6	0.01672515		2466.6	0.00521945		
346.79	0.07044402	0.06840999	876.8	0.00808786		1406.79	0.01386547		1936.8	0.01771225		2466.8	0.00563833		
346.99	0.07087456	0.06841934	877	0.00859399		1406.99	0.01363759		1937	0.0183036		2467	0.00619529		
347.19	0.07084741	0.06842864	877.2	0.00811019		1407.19	0.01328828		1937.2	0.01796965		2467.2	0.00585897		
347.39	0.07038349	0.06843789	877.4	0.0081762		1407.39	0.01297123		1937.4	0.01820023		2467.4	0.00553203		
347.59	0.07190951	0.0684471	877.6	0.00834505		1407.59	0.01370673		1937.6	0.0187813		2467.6	0.00493933		
347.79	0.07125044	0.06845626	877.8	0.00821117		1407.79	0.01443523		1937.8	0.01845201		2467.8	0.00480648		
347.99	0.07120355	0.06846538	878	0.00812324		1407.99	0.01464063		1938	0.01889776		2468	0.00362714		
348.19	0.07099555	0.06847445	878.2	0.00843676		1408.19	0.01415104		1938.2	0.01876458		2468.2	0.00391673		
348.39	0.07042388	0.06848348	878.4	0.00816127		1408.39	0.01461057		1938.4	0.01897563		2468.4	0.00427896		
348.59	0.07037337	0.06849246	878.6	0.00715951		1408.59	0.01507498		1938.6	0.01909764		2468.6	0.00314425		
348.79	0.07232208	0.0685014	878.8	0.0063943		1408.79	0.01480131		1938.8	0.01844951		2468.8	0.00217772		
348.99	0.07287691	0.0685103	879	0.00605978		1408.99	0.01490578		1939	0.01845224		2469	0.00184333		
349.19	0.0734448	0.06851915	879.2	0.00629054		1409.19	0.01510438		1939.2	0.01834844		2469.2	0.00113575		
349.39	0.07227371	0.06852796	879.4	0.0066737		1409.39	0.01490017		1939.4	0.01801057		2469.4	0.00184365		
349.59	0.07248035	0.06853673	879.6	0.00714771		1409.59	0.01380212		1939.6	0.01759021		2469.6	0.00287134		
349.79	0.07241396	0.06854545	879.8	0.00782325		1409.79	0.01260325		1939.8	0.01658553		2469.8	0.0031834		
349.99	0.07225773	0.06855413	880	0.00764758		1409.99	0.01300542		1940	0.01593678		2470	0.00282525		
350.19	0.07201238	0.06856277	880.2	0.00732594		1410.19	0.01269213		1940.2	0.01570641		2470.2	0.0040574		
350.39	0.07205265	0.06857137	880.4	0.00733519		1410.39	0.01211538		1940.4	0.01523924		2470.4	0.00446118		
350.59	0.07221487	0.06857992	880.6	0.00830712		1410.59	0.01254913		1940.6	0.01469126		2470.6	0.00477054		
350.79	0.07136601	0.06858843	880.8	0.00899315		1410.79	0.01273599		1940.8	0.0145509		2470.8	0.00512783		
350.99	0.07036227	0.0685969	881	0.00986144		1410.99	0.01359568		1941	0.01376412		2471	0.00520128		
351.19	0.07034402	0.06860533	881.2	0.00914545		1411.19	0.01375927		1941.2	0.01412697		2471.2	0.00424364		
351.39	0.06980319	0.06861372	881.4	0.00994444		1411.39	0.01421655		1941.4	0.01459305		2471.4	0.00524622		
351.59	0.07000772	0.06862206	881.6	0.01024817		1411.59	0.01478768		1941.6	0.01508664		2471.6	0.0050598		
351.79	0.06962156	0.06863037	881.8	0.01022794		1411.79	0.01537516		1941.8	0.01444225		2471.8	0.00511773		
351.99	0.07077034	0.06863863	882	0.01017419		1411.99	0.01527152		1942	0.01563003		2472	0.00434722		
352.19	0.07010191	0.06864686	882.2	0.00955325		1412.19	0.01507578		1942.2	0.01599765		2472.2	0.00391563		
352.39	0.0705577	0.06865504	882.4	0.00827426		1412.39	0.01618735		1942.4	0.01661818		2472.4	0.0035788		
352.59	0.07151089	0.06866318	882.6	0.00802083		1412.59	0.01655081		1942.6	0.01650662		2472.6	0.00360676		
352.79	0.07265241	0.06867128	882.8	0.00838712		1412.79	0.01573959		1942.8	0.01707563		2472.8	0.00335021		
352.99	0.0723407	0.06867935	883	0.00838273		1412.99	0.01553		1943	0.01679323		2473	0.00375863		
353.19	0.07282798	0.06868737	883.2	0.00852076		1413.19	0.01525482		1943.2	0.0173555		2473.2	0.00303812		
353.39	0.07269266	0.06869536	883.4	0.00859175		1413.39	0.01507562		1943.4	0.01755142		2473.4	0.00360033		
353.59	0.07337482	0.0687033	883.6	0.00864028		1413.59	0.0143046		1943.6	0.01803506		2473.6	0.00338789		
353.79	0.07316883	0.06871121	883.8	0.00873875		1413.79	0.0142419		1943.8	0.01894509		2473.8	0.00274471		
353.99	0.07302502	0.06871908	884	0.00846408		1413.99	0.01529761		1944	0.0197678		2474	0.00301058		
354.19	0.07238027	0.06872691	884.2	0.00841243		1414.19	0.01510656		1944.2	0.01981402		2474.2	0.00341388		
354.39	0.07198253	0.0687347	884.4	0.00883025		1414.39	0.01506853		1944.4	0.01939115		2474.4	0.0031773		
354.59	0.07177659	0.06874245	884.6	0.00900271		1414.59	0.01569405		1944.6	0.01875594		2474.6	0.00283859		
354.79	0.07158193	0.06875016	884.8	0.0090565		1414.79	0.01626563		1944.8	0.01993919		2474.8	0.00312769		
354.99	0.07125318	0.06875784	885	0.00940073		1414.99	0.01686039		1945	0.02055844		2475	0.00373964		
355.19	0.07139711	0.06876548	885.2	0.00872925		1415.19	0.01612648		1945.2	0.02076783		2475.2	0.00419022		
355.39	0.07069299	0.06877308	885.4	0.00923934		1415.39	0.01551774		1945.4	0.02047739		2475.4	0.00433424		
355.59	0.07051457	0.06878064	885.6	0.00918497		1415.59	0.01571073		1945.6	0.01971359		2475.6	0.00354923		
355.79	0.07039374	0.06878817	885.8	0.009338		1415.79	0.01605221		1945.8	0.01939252		2475.8	0.00300002		
355.99	0.07010331	0.06879566	886	0.01010732		1415.99	0.01537781		1946	0.01917893		2476	0.00262617		
356.19	0.06901211	0.06880312	886.2	0.00979176		1416.19	0.01534307		1946.2	0.01856407		2476.2	0.0030618		
356.39	0.0695768	0.06881053	886.4	0.01082969		1416.39	0.01472998		1946.4	0.01817402		2476.4	0.00391461		
356.59	0.06982934	0.06881791	886.6	0.01126599		1416.59	0.01460502		1946.6	0.01758554		2476.6	0.00469699		
356.79	0.06979691	0.06882526	886.8	0.01133187		1416.79	0.01427138		1946.8	0.01731317		2476.8	0.00428059		
356.99	0.06979034	0.06883257	887	0.01014252		1416.99	0.0136875		1947	0.01627802		2477	0.00495732		
357.19	0.06919275	0.06883984	887.2	0.00961826		1417.19	0.01306562		1947.2	0.01708379		2477.2	0.00544489		
357.39	0.06962188	0.06884707	887.4	0.00943219		1417.39	0.01252722		1947.4	0.01757853		2477.4	0.00582411		
357.59	0.06922356	0.06885428	887.6	0.0089714		1417.59	0.01235286		1947.6	0.01797935		2477.6	0.00592802		
357.79	0.06920419	0.06886144	887.8	0.0098156		1417.79	0.01291883		1947.8	0.01833562		2477.8	0.00650512		
357.99	0.0692082	0.06886857	888	0.00968716		1417.99	0.01334288		1948	0.01809741		2478	0.00687575		
358.19	0.06937072	0.06887567	888.2	0.00900196		1418.19	0.01388619		1948.2	0.01853772		2478.2	0.00696713		
358.39	0.06945211	0.06888273	888.4	0.00867684		1418.39	0.0147916		1948.4	0.01818839		2478.4	0.00706031		
358.59	0.0701197	0.06888976	888.6	0.00872813		1418.59	0.01479659		1948.6	0.0180937		2478.6	0.00744453		
358.79	0.07031048	0.06889675	888.8	0.00932774		1418.79	0.01519761		1948.8	0.01875687		2478.8	0.00804252		
358.99	0.07032978	0.06890371	889	0.00953928		1418.99	0.01486057		1949	0.01844842		2479	0.00848927		
359.19	0.07006026	0.06891063	889.2	0.00893553		1419.19	0.01468038		1949.2	0.01876293		2479.2	0.0080324		
359.39	0.07012019	0.06891752	889.4	0.00907589		1419.39	0.01474083		1949.4	0.01858057		2479.4	0.00715904		
359.59	0.0704867	0.06892438	889.6	0.00909056		1419.59	0.01539232		1949.6	0.01805915		2479.6	0.00741912		
359.79	0.07026436	0.0689312	889.8	0.01006632		1419.79	0.01527152		1949.8	0.0189874		2479.8	0.00659404		
359.99	0.07043076	0.06893799	890	0.01035402		1419.99	0.01410154		1950	0.018257		2480	0.0069339		
360.19	0.0709973	0.06894474	890.2	0.00942765		1420.19	0.01332354		1950.2	0.01790863		2480.2	0.00672667		
360.39	0.07113337	0.06895147	890.4	0.00914648		1420.39	0.01335789		1950.4	0.01769672		2480.4	0.0071466		
360.59	0.07090332	0.06895816	890.6	0.00836642		1420.59	0.01429765		1950.6	0.01697993		2480.6	0.007657		
360.79	0.07101248	0.06896481	890.8	0.0082742		1420.79	0.01383694		1950.8	0.01692403		2480.8	0.00771656		
360.99	0.07145123	0.06897144	891	0.007819		1420.99	0.01358764		1951	0.01707341		2481	0.00813566		
361.19	0.07185855	0.06897803	891.2	0.0078997		1421.19	0.01368123		1951.2	0.01833927		2481.2	0.00822898		
361.39	0.07259133	0.06898459	891.4	0.00806929		1421.39	0.0136479		1951.4	0.01869212		2481.4	0.00869988		
361.59	0.0723615	0.06899111	891.6	0.00828122		1421.59	0.01375477		1951.6	0.01949171		2481.6	0.00904599		
361.79	0.07308991	0.06899761	891.8	0.00879665		1421.79	0.0137646		1951.8	0.01918079		2481.8	0.00927731		
361.99	0.0725913	0.06900407	892	0.0085625		1421.99	0.01468802		1952	0.01937356		2482	0.00957857		
362.19	0.07246578	0.0690105	892.2	0.00842073		1422.19	0.0154943		1952.2	0.01980485		2482.2	0.00937806		
362.39	0.07172494	0.0690169	892.4	0.00852651		1422.39	0.0158679		1952.4	0.01958479		2482.4	0.00908927		
362.59	0.07144117	0.06902327	892.6	0.00938546		1422.59	0.01605352		1952.6	0.01966079		2482.6	0.00857207		
362.79	0.07146204	0.06902961	892.8	0.00972773		1422.79	0.01701		1952.8	0.01996287		2482.8	0.00789134		
362.99	0.07186199	0.06903592	893	0.00992668		1422.99	0.01740999		1953	0.02054443		2483	0.00782588		
363.19	0.07146033	0.06904219	893.2	0.01005674		1423.19	0.01761213		1953.2	0.02028895		2483.2	0.00659768		
363.39	0.07097292	0.06904844	893.4	0.00983014		1423.39	0.01829437		1953.4	0.01959362		2483.4	0.0057578		
363.59	0.07124211	0.06905465	893.6	0.00990883		1423.59	0.01831423		1953.6	0.01943592		2483.6	0.00592374		
363.79	0.06993379	0.06906083	893.8	0.00984884		1423.79	0.01742131		1953.8	0.0195135		2483.8	0.00443293		
363.99	0.07015353	0.06906699	894	0.00934463		1423.99	0.01738165		1954	0.01906864		2484	0.00459996		
364.19	0.07031335	0.06907311	894.2	0.0083263		1424.19	0.01730633		1954.2	0.01915804		2484.2	0.00411237		
364.39	0.07047205	0.0690792	894.4	0.00810128		1424.39	0.01765205		1954.4	0.01837854		2484.4	0.00505241		
364.59	0.07036406	0.06908527	894.6	0.00870428		1424.59	0.01704158		1954.6	0.01822726		2484.6	0.00528905		
364.79	0.07063014	0.0690913	894.8	0.00831615		1424.79	0.01604637		1954.8	0.01839188		2484.8	0.00488202		
364.99	0.07211737	0.0690973	895	0.00831736		1424.99	0.01557623		1955	0.01787314		2485	0.0052765		
365.19	0.07256654	0.06910328	895.2	0.00853864		1425.19	0.01412881		1955.2	0.01826211		2485.2	0.00614103		
365.39	0.0724307	0.06910922	895.4	0.00835201		1425.39	0.01294847		1955.4	0.01846055		2485.4	0.00700301		
365.59	0.0730899	0.06911514	895.6	0.007827		1425.59	0.01149542		1955.6	0.01835526		2485.6	0.00724949		
365.79	0.07415588	0.06912103	895.8	0.00836338		1425.79	0.01234024		1955.8	0.0179834		2485.8	0.00751855		
365.99	0.07391464	0.06912688	896	0.00954501		1425.99	0.0121284		1956	0.01865579		2486	0.00785362		
366.19	0.07384297	0.06913271	896.2	0.00980214		1426.19	0.01206478		1956.2	0.01851831		2486.2	0.00789996		
366.39	0.07421103	0.06913851	896.4	0.00878529		1426.39	0.01216919		1956.4	0.01886192		2486.4	0.00806903		
366.59	0.07438954	0.06914429	896.6	0.00901144		1426.59	0.01277932		1956.6	0.01888567		2486.6	0.00788638		
366.79	0.07471681	0.06915003	896.8	0.00864005		1426.79	0.01333109		1956.8	0.01907589		2486.8	0.0076448		
366.99	0.07463985	0.06915575	897	0.00867445		1426.99	0.013306		1957	0.01896183		2487	0.00759724		
367.19	0.07359723	0.06916143	897.2	0.00847646		1427.19	0.01312726		1957.2	0.0185846		2487.2	0.00663955		
367.39	0.07233643	0.06916709	897.4	0.00735226		1427.39	0.01389887		1957.4	0.0187818		2487.4	0.00622354		
367.59	0.07262268	0.06917273	897.6	0.00749101		1427.59	0.0139773		1957.6	0.01918706		2487.6	0.00618434		
367.79	0.07217844	0.06917833	897.8	0.00714546		1427.79	0.0148078		1957.8	0.01883483		2487.8	0.00498869		
367.99	0.0735467	0.06918391	898	0.00687179		1427.99	0.01559554		1958	0.01944257		2488	0.00448431		
368.19	0.07437055	0.06918946	898.2	0.00663798		1428.19	0.01560617		1958.2	0.01888897		2488.2	0.00446601		
368.39	0.07525023	0.06919498	898.4	0.00689585		1428.39	0.01561001		1958.4	0.01827877		2488.4	0.00450892		
368.59	0.075149	0.06920047	898.6	0.00790683		1428.59	0.01557029		1958.6	0.01884469		2488.6	0.00398564		
368.79	0.07540616	0.06920594	898.8	0.00837279		1428.79	0.01550602		1958.8	0.01910165		2488.8	0.0041825		
368.99	0.07568279	0.06921138	899	0.00847446		1428.99	0.01551133		1959	0.01865678		2489	0.00458872		
369.19	0.07481932	0.0692168	899.2	0.00865554		1429.19	0.01615252		1959.2	0.01860671		2489.2	0.00507673		
369.39	0.07543929	0.06922219	899.4	0.00898069		1429.39	0.01646682		1959.4	0.01866305		2489.4	0.00576922		
369.59	0.07572667	0.06922755	899.6	0.00959814		1429.59	0.0159975		1959.6	0.01806136		2489.6	0.0059363		
369.79	0.07589487	0.06923289	899.8	0.01114626		1429.79	0.01698939		1959.8	0.01814364		2489.8	0.00569032		
369.99	0.07608642	0.0692382	900	0.01120035		1429.99	0.01637091		1960	0.01776581		2490	0.00615585		
370.19	0.0758013	0.06924348	900.2	0.01021915		1430.19	0.01700938		1960.2	0.01749723		2490.2	0.00729851		
370.39	0.07642556	0.06924874	900.4	0.00917949		1430.39	0.01719984		1960.4	0.01836804		2490.4	0.0075243		
370.59	0.07555153	0.06925397	900.6	0.01012895		1430.59	0.01725999		1960.6	0.01823881		2490.6	0.00705479		
370.79	0.07512781	0.06925917	900.8	0.00989882		1430.79	0.01662162		1960.8	0.01849001		2490.8	0.00634421		
370.99	0.07482331	0.06926436	901	0.01078339		1430.99	0.01694687		1961	0.01886619		2491	0.00671571		
371.19	0.07458289	0.06926951	901.2	0.01108819		1431.19	0.01673739		1961.2	0.01855028		2491.2	0.00672742		
371.39	0.07468676	0.06927464	901.4	0.01071489		1431.39	0.01644239		1961.4	0.01871076		2491.4	0.0063123		
371.59	0.07496994	0.06927974	901.6	0.01147122		1431.59	0.01614854		1961.6	0.01833924		2491.6	0.00643337		
371.79	0.0746456	0.06928482	901.8	0.01217259		1431.79	0.01651416		1961.8	0.01778463		2491.8	0.00591063		
371.99	0.07545299	0.06928988	902	0.01284613		1431.99	0.01537395		1962	0.01759398		2492	0.00639366		
372.19	0.07565665	0.06929491	902.2	0.01260764		1432.19	0.01520318		1962.2	0.01653809		2492.2	0.00646893		
372.39	0.07532931	0.06929991	902.4	0.01299921		1432.39	0.01455671		1962.4	0.01711389		2492.4	0.00660828		
372.59	0.07460248	0.0693049	902.6	0.0137778		1432.59	0.0143536		1962.6	0.01667895		2492.6	0.00655927		
372.79	0.07379608	0.06930985	902.8	0.01372682		1432.79	0.01466174		1962.8	0.01692146		2492.8	0.0071623		
372.99	0.07342161	0.06931478	903	0.01306152		1432.99	0.0153722		1963	0.01597873		2493	0.00674764		
373.19	0.07376662	0.06931969	903.2	0.01315853		1433.19	0.01608997		1963.2	0.01652784		2493.2	0.00726377		
373.39	0.07467288	0.06932458	903.4	0.01294512		1433.39	0.01589521		1963.4	0.01640524		2493.4	0.00666073		
373.59	0.07489645	0.06932944	903.6	0.01319474		1433.59	0.01629292		1963.6	0.01572733		2493.6	0.00657144		
373.79	0.07583883	0.06933427	903.8	0.01343517		1433.79	0.01693823		1963.8	0.01610905		2493.8	0.00666762		
373.99	0.07597851	0.06933908	904	0.01257966		1433.99	0.01698702		1964	0.01654868		2494	0.00697472		
374.19	0.07644375	0.06934387	904.2	0.0117933		1434.19	0.01735703		1964.2	0.01778625		2494.2	0.00671878		
374.39	0.07804642	0.06934864	904.4	0.01169651		1434.39	0.01754111		1964.4	0.0185452		2494.4	0.00577233		
374.59	0.07806303	0.06935338	904.6	0.0121795		1434.59	0.0172396		1964.6	0.01878179		2494.6	0.00512179		
374.79	0.07877338	0.0693581	904.8	0.01220433		1434.79	0.01734098		1964.8	0.01928298		2494.8	0.00605279		
374.99	0.07865743	0.06936279	905	0.0126295		1434.99	0.01737685		1965	0.01956255		2495	0.00615971		
375.19	0.07855117	0.06936747	905.2	0.01190725		1435.19	0.01596577		1965.2	0.01893994		2495.2	0.00571701		
375.39	0.07802507	0.06937212	905.4	0.01198592		1435.39	0.01531707		1965.4	0.01939644		2495.4	0.00561689		
375.59	0.07775162	0.06937674	905.6	0.01192308		1435.59	0.0154761		1965.6	0.0187689		2495.6	0.00655233		
375.79	0.07733783	0.06938135	905.8	0.01164349		1435.79	0.01487886		1965.8	0.01848613		2495.8	0.00743081		
375.99	0.07719286	0.06938593	906	0.01071111		1435.99	0.0136134		1966	0.01880052		2496	0.00834578		
376.19	0.07616493	0.06939049	906.2	0.0101173		1436.19	0.01320714		1966.2	0.019319		2496.2	0.00918761		
376.39	0.07573177	0.06939502	906.4	0.0101697		1436.39	0.013327		1966.4	0.01976024		2496.4	0.01016265		
376.59	0.07503764	0.06939954	906.6	0.00967634		1436.59	0.01360008		1966.6	0.01915105		2496.6	0.01023583		
376.79	0.07462477	0.06940403	906.8	0.00957646		1436.79	0.0133525		1966.8	0.02056526		2496.8	0.01048816		
376.99	0.07486679	0.0694085	907	0.01005305		1436.99	0.01404102		1967	0.0203799		2497	0.00973951		
377.19	0.07530577	0.06941295	907.2	0.00995566		1437.19	0.01346085		1967.2	0.02141688		2497.2	0.01014373		
377.39	0.07554536	0.06941738	907.4	0.00989937		1437.39	0.01365348		1967.4	0.02049414		2497.4	0.00926581		
377.59	0.07575894	0.06942178	907.6	0.01044672		1437.59	0.01364825		1967.6	0.02020566		2497.6	0.00942526		
377.79	0.07598686	0.06942616	907.8	0.00997738		1437.79	0.0131295		1967.8	0.02111006		2497.8	0.00839504		
377.99	0.07600652	0.06943053	908	0.00931497		1437.99	0.01310392		1968	0.02129108		2498	0.00724434		
378.19	0.07726569	0.06943487	908.2	0.00898951		1438.19	0.01342718		1968.2	0.02146351		2498.2	0.00605536		
378.39	0.0780252	0.06943919	908.4	0.00919778		1438.39	0.01338046		1968.4	0.02091732		2498.4	0.0051166		
378.59	0.07770471	0.06944348	908.6	0.00966114		1438.59	0.01327863		1968.6	0.02025917		2498.6	0.00448128		
378.79	0.07777849	0.06944776	908.8	0.00979491		1438.79	0.01323816		1968.8	0.01957222		2498.8	0.0040025		
378.99	0.07750513	0.06945202	909	0.00962508		1438.99	0.01281004		1969	0.01896101		2499	0.00247829		
379.19	0.07767849	0.06945625	909.2	0.0099143		1439.19	0.01271048		1969.2	0.01830429		2499.2	0.00211633		
379.39	0.07779107	0.06946047	909.4	0.01058102		1439.39	0.01308822		1969.4	0.01760075		2499.4	0.00217175		
379.59	0.0779537	0.06946466	909.6	0.01048149		1439.59	0.0134202		1969.6	0.01661274		2499.6	0.00248176		
379.79	0.07750175	0.06946883	909.8	0.01071295		1439.79	0.01297207		1969.8	0.01608418		2499.8	0.00249562		
379.99	0.07750175	0.06947298	910	0.01071295		1439.99	0.01297207		1970	0.01608418		2500	0.00249562		
380.19	0.07697291	0.06939943	910.2	0.01101935		1440.19	0.01231493		1970.2	0.0157259		2500.2	0.00195953		
380.39	0.07635858	0.06932595	910.4	0.01199487		1440.39	0.01263601		1970.4	0.01493327		2500.4	0.00162348		
380.59	0.07595702	0.06925255	910.6	0.01300731		1440.59	0.01295931		1970.6	0.0146606		2500.6	0.00066537		
380.79	0.07523465	0.06917923	910.8	0.01381729		1440.79	0.01343633		1970.8	0.01419303		2500.8	-0.00014091		
380.99	0.07414438	0.06910599	911	0.01481882		1440.99	0.01378939		1971	0.01411133		2501	-0.00071242		
381.19	0.07428051	0.06903282	911.2	0.01563602		1441.19	0.01464389		1971.2	0.01383482		2501.2	-0.00176712		
381.39	0.07360441	0.06895973	911.4	0.01652287		1441.39	0.01510675		1971.4	0.01409246		2501.4	-0.00237982		
381.59	0.07341808	0.06888672	911.6	0.01655546		1441.59	0.01537325		1971.6	0.0136776		2501.6	-0.00212237		
381.79	0.07315156	0.06881378	911.8	0.01595245		1441.79	0.01602482		1971.8	0.014103		2501.8	-0.00262389		
381.99	0.07298017	0.06874092	912	0.01664825		1441.99	0.01614122		1972	0.01465094		2502	-0.00316277		
382.19	0.073447	0.06866814	912.2	0.01539859		1442.19	0.01657725		1972.2	0.0147764		2502.2	-0.00341397		
382.39	0.07261642	0.06859544	912.4	0.01524835		1442.39	0.01774653		1972.4	0.01565419		2502.4	-0.00419813		
382.59	0.07292683	0.06852281	912.6	0.01503967		1442.59	0.01748143		1972.6	0.01594698		2502.6	-0.00361662		
382.79	0.07297381	0.06845026	912.8	0.01505877		1442.79	0.01783248		1972.8	0.01631132		2502.8	-0.00439941		
382.99	0.07168084	0.06837779	913	0.01569533		1442.99	0.01817645		1973	0.01606013		2503	-0.00431934		
383.19	0.07066013	0.0683054	913.2	0.01538714		1443.19	0.01830186		1973.2	0.01550219		2503.2	-0.00387332		
383.39	0.06924013	0.06823308	913.4	0.01524133		1443.39	0.01884178		1973.4	0.01521168		2503.4	-0.00365191		
383.59	0.06812819	0.06816083	913.6	0.01443493		1443.59	0.01923769		1973.6	0.01523493		2503.6	-0.00281567		
383.79	0.06686363	0.06808867	913.8	0.01426882		1443.79	0.01953501		1973.8	0.01451556		2503.8	-0.0016107		
383.99	0.0667699	0.06801658	914	0.01373976		1443.99	0.01890474		1974	0.01433686		2504	-0.00134218		
384.19	0.06577693	0.06794456	914.2	0.01281232		1444.19	0.01779556		1974.2	0.01433305		2504.2	-0.00109718		
384.39	0.06496106	0.06787263	914.4	0.01317358		1444.39	0.01784062		1974.4	0.0134083		2504.4	-0.00088032		
384.59	0.06442536	0.06780077	914.6	0.01289983		1444.59	0.01707732		1974.6	0.01290313		2504.6	-0.00024599		
384.79	0.0633723	0.06772898	914.8	0.01284081		1444.79	0.0167477		1974.8	0.01260394		2504.8	0.00057909		
384.99	0.06298358	0.06765727	915	0.0132434		1444.99	0.01700982		1975	0.01176736		2505	0.00045508		
385.19	0.06394691	0.06758564	915.2	0.01330396		1445.19	0.01730626		1975.2	0.01110253		2505.2	0.0004907		
385.39	0.06376557	0.06751408	915.4	0.01293882		1445.39	0.01683703		1975.4	0.01064765		2505.4	0.00158688		
385.59	0.06518107	0.0674426	915.6	0.01267802		1445.59	0.01679403		1975.6	0.01006138		2505.6	0.00198315		
385.79	0.06564001	0.0673712	915.8	0.01268548		1445.79	0.01699869		1975.8	0.01060877		2505.8	0.00087324		
385.99	0.06650338	0.06729986	916	0.01260177		1445.99	0.01641212		1976	0.01092825		2506	0.00020502		
386.19	0.06702099	0.06722861	916.2	0.0111794		1446.19	0.01654265		1976.2	0.01160346		2506.2	-0.00002896		
386.39	0.06738477	0.06715743	916.4	0.01122978		1446.39	0.01632301		1976.4	0.01231423		2506.4	0.0000047		
386.59	0.06729003	0.06708633	916.6	0.01163756		1446.59	0.01575258		1976.6	0.01288695		2506.6	0.00032562		
386.79	0.06637323	0.0670153	916.8	0.01175957		1446.79	0.01550328		1976.8	0.01357884		2506.8	0.00028239		
386.99	0.06551064	0.06694435	917	0.01246171		1446.99	0.01570843		1977	0.01326292		2507	-0.00005151		
387.19	0.06465941	0.06687347	917.2	0.01261971		1447.19	0.01573583		1977.2	0.01392391		2507.2	0.00017575		
387.39	0.06412215	0.06680266	917.4	0.01264211		1447.39	0.0153603		1977.4	0.01475546		2507.4	0.00067984		
387.59	0.06257342	0.06673194	917.6	0.01247332		1447.59	0.01551239		1977.6	0.01548174		2507.6	0.00104832		
387.79	0.06237711	0.06666128	917.8	0.01225141		1447.79	0.01598436		1977.8	0.01543384		2507.8	0.00106191		
387.99	0.06219	0.0665907	918	0.01085054		1447.99	0.01557895		1978	0.01588066		2508	0.00005089		
388.19	0.06140906	0.0665202	918.2	0.010489		1448.19	0.01501807		1978.2	0.01542124		2508.2	-0.00041238		
388.39	0.06035933	0.06644977	918.4	0.01067774		1448.39	0.01521591		1978.4	0.0146236		2508.4	0.00080098		
388.59	0.05995591	0.06637942	918.6	0.01042781		1448.59	0.01504152		1978.6	0.01514398		2508.6	0.00077861		
388.79	0.05985644	0.06630914	918.8	0.01107176		1448.79	0.01634226		1978.8	0.01465931		2508.8	0.0005697		
388.99	0.05948349	0.06623893	919	0.01134591		1448.99	0.01747066		1979	0.01325475		2509	0.00045479		
389.19	0.05945777	0.0661688	919.2	0.01175986		1449.19	0.0183687		1979.2	0.01267136		2509.2	0.00138855		
389.39	0.05913831	0.06609874	919.4	0.01248136		1449.39	0.01874715		1979.4	0.01171947		2509.4	0.00191757		
389.59	0.05983829	0.06602876	919.6	0.01350656		1449.59	0.01956545		1979.6	0.0115848		2509.6	0.00179024		
389.79	0.05951753	0.06595885	919.8	0.01307177		1449.79	0.01986569		1979.8	0.01178137		2509.8	0.00113905		
389.99	0.05962595	0.06588902	920	0.01283833		1449.99	0.02033328		1980	0.01223645		2510	0.00088821		
390.19	0.05930493	0.06581925	920.2	0.01345758		1450.19	0.0203678		1980.2	0.01213812		2510.2	0.0016789		
390.39	0.05953558	0.06574957	920.4	0.01343389		1450.39	0.01986044		1980.4	0.01221303		2510.4	0.00216019		
390.59	0.05896667	0.06567995	920.6	0.01409068		1450.59	0.01865904		1980.6	0.01224534		2510.6	0.00198613		
390.79	0.05957569	0.06561041	920.8	0.01371507		1450.79	0.0181614		1980.8	0.01277654		2510.8	0.00162691		
390.99	0.05853173	0.06554095	921	0.01473324		1450.99	0.01776559		1981	0.01317506		2511	0.00149174		
391.19	0.0583562	0.06547156	921.2	0.01510754		1451.19	0.01737128		1981.2	0.01353043		2511.2	0.00160269		
391.39	0.05858587	0.06540224	921.4	0.01465608		1451.39	0.01660332		1981.4	0.01338666		2511.4	0.00142289		
391.59	0.05860156	0.06533299	921.6	0.01454527		1451.59	0.0170066		1981.6	0.01335941		2511.6	0.00141641		
391.79	0.05990183	0.06526382	921.8	0.01425696		1451.79	0.01638806		1981.8	0.01286		2511.8	0.00039446		
391.99	0.05988346	0.06519472	922	0.01359823		1451.99	0.01597635		1982	0.01384198		2512	-0.00101618		
392.19	0.05966482	0.06512569	922.2	0.01407263		1452.19	0.01574579		1982.2	0.01346431		2512.2	-0.00100618		
392.39	0.05939031	0.06505674	922.4	0.01362679		1452.39	0.01560274		1982.4	0.01364776		2512.4	-0.00041279		
392.59	0.06007388	0.06498786	922.6	0.01448044		1452.59	0.01495717		1982.6	0.01501844		2512.6	-0.00135116		
392.79	0.06043387	0.06491906	922.8	0.01455555		1452.79	0.01576768		1982.8	0.01445741		2512.8	-0.00122697		
392.99	0.05975014	0.06485032	923	0.01466358		1452.99	0.0156994		1983	0.01469907		2513	-0.00100135		
393.19	0.06000297	0.06478166	923.2	0.01433244		1453.19	0.01567068		1983.2	0.01468961		2513.2	-0.00111167		
393.39	0.0597641	0.06471307	923.4	0.01459207		1453.39	0.01570055		1983.4	0.01465063		2513.4	-0.00098017		
393.59	0.05982172	0.06464456	923.6	0.01434683		1453.59	0.01522398		1983.6	0.01484184		2513.6	-0.0010604		
393.79	0.0590672	0.06457611	923.8	0.01496173		1453.79	0.01612358		1983.8	0.01487376		2513.8	-0.00235277		
393.99	0.05887487	0.06450774	924	0.01532061		1453.99	0.01664051		1984	0.01470921		2514	-0.00150263		
394.19	0.05867788	0.06443944	924.2	0.01553701		1454.19	0.01624121		1984.2	0.01434432		2514.2	-0.00144538		
394.39	0.05921501	0.06437122	924.4	0.01524298		1454.39	0.01668449		1984.4	0.01441496		2514.4	-0.00119417		
394.59	0.0591094	0.06430306	924.6	0.01578358		1454.59	0.01684871		1984.6	0.01428119		2514.6	-0.00156469		
394.79	0.05881945	0.06423498	924.8	0.01602783		1454.79	0.01865596		1984.8	0.01465077		2514.8	-0.00106104		
394.99	0.05843782	0.06416697	925	0.01611703		1454.99	0.01907828		1985	0.01466792		2515	-0.00099197		
395.19	0.05919635	0.06409903	925.2	0.01569903		1455.19	0.01908719		1985.2	0.01390607		2515.2	-0.00072346		
395.39	0.05985641	0.06403117	925.4	0.0157726		1455.39	0.01876278		1985.4	0.013652		2515.4	0.00001671		
395.59	0.06040756	0.06396337	925.6	0.01618091		1455.59	0.01896053		1985.6	0.01361511		2515.6	-0.00028561		
395.79	0.06011747	0.06389565	925.8	0.01552626		1455.79	0.01866427		1985.8	0.01319147		2515.8	-0.0004161		
395.99	0.05914909	0.063828	926	0.01515667		1455.99	0.01842735		1986	0.01387721		2516	0.00002773		
396.19	0.05915673	0.06376042	926.2	0.01520184		1456.19	0.01776085		1986.2	0.01192747		2516.2	0.00019956		
396.39	0.05953164	0.06369292	926.4	0.01477964		1456.39	0.01727532		1986.4	0.01226355		2516.4	0.00089088		
396.59	0.06008403	0.06362548	926.6	0.01482473		1456.59	0.01712355		1986.6	0.01293203		2516.6	0.0008906		
396.79	0.05975446	0.06355812	926.8	0.0136538		1456.79	0.01730703		1986.8	0.01304601		2516.8	-0.00017251		
396.99	0.05947172	0.06349082	927	0.01312252		1456.99	0.01681109		1987	0.01311961		2517	-0.0000639		
397.19	0.05929804	0.0634236	927.2	0.01203501		1457.19	0.01665802		1987.2	0.01319312		2517.2	-0.00028256		
397.39	0.05864457	0.06335645	927.4	0.01202909		1457.39	0.01630952		1987.4	0.01320129		2517.4	-0.00032724		
397.59	0.05800783	0.06328937	927.6	0.01215545		1457.59	0.01562239		1987.6	0.01332191		2517.6	-0.00051525		
397.79	0.05733804	0.06322236	927.8	0.01288737		1457.79	0.01718834		1987.8	0.01345867		2517.8	-0.00096905		
397.99	0.05748655	0.06315543	928	0.01179614		1457.99	0.01663991		1988	0.01313905		2518	-0.00077883		
398.19	0.05798855	0.06308856	928.2	0.01172794		1458.19	0.01725194		1988.2	0.01323129		2518.2	-0.00174905		
398.39	0.05869097	0.06302176	928.4	0.01196375		1458.39	0.01862483		1988.4	0.01487388		2518.4	-0.00133499		
398.59	0.05809473	0.06295504	928.6	0.01321385		1458.59	0.01980234		1988.6	0.01494031		2518.6	-0.00160936		
398.79	0.05797663	0.06288838	928.8	0.01440688		1458.79	0.02046353		1988.8	0.01496922		2518.8	-0.00133888		
398.99	0.05791111	0.0628218	929	0.01465721		1458.99	0.01987624		1989	0.01541789		2519	-0.00130186		
399.19	0.05773118	0.06275529	929.2	0.0150591		1459.19	0.01983435		1989.2	0.01499837		2519.2	-0.00041918		
399.39	0.05793408	0.06268884	929.4	0.01546683		1459.39	0.01945737		1989.4	0.01529283		2519.4	0.00007853		
399.59	0.05752586	0.06262247	929.6	0.01450918		1459.59	0.02008166		1989.6	0.01640636		2519.6	-0.00026863		
399.79	0.05664272	0.06255617	929.8	0.01395985		1459.79	0.02061839		1989.8	0.01658013		2519.8	0.00067314		
399.99	0.05598437	0.06248994	930	0.01458716		1459.99	0.02101998		1990	0.01688954		2520	0.00084118		
400.19	0.05680935	0.06242377	930.2	0.01486519		1460.19	0.02082349		1990.2	0.0152495		2520.2	0.00136016		
400.39	0.05663106	0.06235768	930.4	0.01470472		1460.39	0.02205907		1990.4	0.01598419		2520.4	0.00224377		
400.59	0.05651893	0.06229166	930.6	0.01473087		1460.59	0.02226956		1990.6	0.0156433		2520.6	0.00190897		
400.79	0.05513445	0.06222571	930.8	0.01425816		1460.79	0.02213601		1990.8	0.01624337		2520.8	0.00123571		
400.99	0.05525504	0.06215983	931	0.01343809		1460.99	0.02121632		1991	0.01515597		2521	0.00181643		
401.19	0.05480346	0.06209401	931.2	0.01379691		1461.19	0.02097691		1991.2	0.01465861		2521.2	0.00168571		
401.39	0.05424407	0.06202827	931.4	0.01368575		1461.39	0.01899726		1991.4	0.01389739		2521.4	0.00182126		
401.59	0.05369814	0.0619626	931.6	0.01378699		1461.59	0.01776048		1991.6	0.01311609		2521.6	0.00162607		
401.79	0.05395417	0.06189699	931.8	0.01337608		1461.79	0.0174533		1991.8	0.01246832		2521.8	0.00111461		
401.99	0.05441094	0.06183146	932	0.01250701		1461.99	0.01705191		1992	0.01164588		2522	0.00090753		
402.19	0.05444482	0.06176599	932.2	0.01313223		1462.19	0.01670465		1992.2	0.01169279		2522.2	0.00027233		
402.39	0.0548369	0.0617006	932.4	0.01324804		1462.39	0.01719639		1992.4	0.01148065		2522.4	0.00023288		
402.59	0.054629	0.06163527	932.6	0.01406253		1462.59	0.01698147		1992.6	0.00886359		2522.6	0.00079977		
402.79	0.05452449	0.06157001	932.8	0.01459215		1462.79	0.01652309		1992.8	0.00918161		2522.8	0.00050084		
402.99	0.05472245	0.06150483	933	0.01461433		1462.99	0.01705778		1993	0.00923818		2523	0.0005169		
403.19	0.05528459	0.06143971	933.2	0.01427946		1463.19	0.01758144		1993.2	0.00931569		2523.2	0.00101207		
403.39	0.05549686	0.06137466	933.4	0.01433391		1463.39	0.01713385		1993.4	0.01004543		2523.4	0.00069824		
403.59	0.05556853	0.06130968	933.6	0.01371379		1463.59	0.01802893		1993.6	0.01038608		2523.6	0.00033715		
403.79	0.05665441	0.06124476	933.8	0.01390764		1463.79	0.01908813		1993.8	0.00990001		2523.8	0.00115397		
403.99	0.05672356	0.06117992	934	0.01394581		1463.99	0.02045964		1994	0.01030679		2524	0.00172093		
404.19	0.05701998	0.06111514	934.2	0.01427702		1464.19	0.02038637		1994.2	0.00995335		2524.2	0.00172022		
404.39	0.05656705	0.06105044	934.4	0.0142399		1464.39	0.02189099		1994.4	0.01087337		2524.4	0.00130065		
404.59	0.05645216	0.0609858	934.6	0.01423997		1464.59	0.02161522		1994.6	0.01163185		2524.6	0.00103559		
404.79	0.05627551	0.06092123	934.8	0.01400112		1464.79	0.02162195		1994.8	0.01253466		2524.8	0.00087359		
404.99	0.05695522	0.06085673	935	0.01415919		1464.99	0.02179263		1995	0.01265125		2525	0.00067915		
405.19	0.05583786	0.0607923	935.2	0.01398231		1465.19	0.02221626		1995.2	0.01355067		2525.2	0.00056608		
405.39	0.05491142	0.06072793	935.4	0.01399457		1465.39	0.02111707		1995.4	0.01465294		2525.4	-0.00008513		
405.59	0.0547868	0.06066364	935.6	0.01373931		1465.59	0.02072171		1995.6	0.01593465		2525.6	-0.00063366		
405.79	0.05436621	0.06059941	935.8	0.01333838		1465.79	0.02065593		1995.8	0.01689542		2525.8	-0.00116174		
405.99	0.05378425	0.06053525	936	0.01304631		1465.99	0.02002796		1996	0.01685175		2526	-0.00086831		
406.19	0.05359336	0.06047115	936.2	0.01351366		1466.19	0.01907265		1996.2	0.01694782		2526.2	-0.00223374		
406.39	0.05429859	0.06040713	936.4	0.01306675		1466.39	0.01979483		1996.4	0.01624091		2526.4	-0.00193766		
406.59	0.05382141	0.06034317	936.6	0.01365121		1466.59	0.01923086		1996.6	0.01576173		2526.6	-0.00168416		
406.79	0.05391769	0.06027928	936.8	0.01379692		1466.79	0.01950321		1996.8	0.01692822		2526.8	-0.00179968		
406.99	0.05402054	0.06021546	937	0.01336999		1466.99	0.01937221		1997	0.01717156		2527	-0.00196468		
407.19	0.05392965	0.06015171	937.2	0.01256698		1467.19	0.01841912		1997.2	0.01717253		2527.2	-0.00235128		
407.39	0.0532452	0.06008802	937.4	0.01259223		1467.39	0.0168869		1997.4	0.01693087		2527.4	-0.00240237		
407.59	0.0532194	0.0600244	937.6	0.01190543		1467.59	0.01650557		1997.6	0.0168157		2527.6	-0.001768		
407.79	0.05424422	0.05996085	937.8	0.0123974		1467.79	0.01727345		1997.8	0.01592742		2527.8	-0.00132446		
407.99	0.05340503	0.05989737	938	0.01319618		1467.99	0.01790048		1998	0.01565279		2528	-0.00205087		
408.19	0.0535376	0.05983395	938.2	0.01438526		1468.19	0.0180626		1998.2	0.01520854		2528.2	-0.00207216		
408.39	0.0541205	0.0597706	938.4	0.01505729		1468.39	0.01859282		1998.4	0.01555566		2528.4	-0.00098055		
408.59	0.05442847	0.05970732	938.6	0.01582172		1468.59	0.019579		1998.6	0.0151116		2528.6	-0.00100327		
408.79	0.05480115	0.0596441	938.8	0.01654626		1468.79	0.01996224		1998.8	0.0148408		2528.8	-0.00072625		
408.99	0.05412311	0.05958095	939	0.01608327		1468.99	0.02045519		1999	0.01382878		2529	-0.00053809		
409.19	0.05318067	0.05951787	939.2	0.01596516		1469.19	0.02093738		1999.2	0.01387717		2529.2	-0.0006252		
409.39	0.05339782	0.05945485	939.4	0.01703284		1469.39	0.0204248		1999.4	0.01353331		2529.4	-0.00108641		
409.59	0.05317446	0.0593919	939.6	0.01630783		1469.59	0.02040502		1999.6	0.0137401		2529.6	-0.00080034		
409.79	0.05276548	0.05932902	939.8	0.01636823		1469.79	0.02078048		1999.8	0.01292089		2529.8	-0.00096048		
409.99	0.05306349	0.05926621	940	0.0165719		1469.99	0.02018516		2000	0.01310746		2530	-0.00021252		
410.19	0.05277614	0.05920346	940.2	0.01714652		1470.19	0.0198409		2000.2	0.01334943		2530.2	-0.00029356		
410.39	0.05296728	0.05914078	940.4	0.01597143		1470.39	0.01929511		2000.4	0.0137981		2530.4	0.00023353		
410.59	0.05265004	0.05907816	940.6	0.01510433		1470.59	0.01819291		2000.6	0.01393062		2530.6	0.00044602		
410.79	0.05246239	0.05901561	940.8	0.01398008		1470.79	0.01750732		2000.8	0.014308		2530.8	0.0012155		
410.99	0.05135541	0.05895313	941	0.01260186		1470.99	0.01616361		2001	0.01467584		2531	0.00076937		
411.19	0.05115233	0.05889071	941.2	0.01195394		1471.19	0.01518359		2001.2	0.0154571		2531.2	0.00042303		
411.39	0.05040724	0.05882836	941.4	0.01137477		1471.39	0.01463116		2001.4	0.01584407		2531.4	0.00063701		
411.59	0.05124167	0.05876607	941.6	0.01177765		1471.59	0.01504552		2001.6	0.01621334		2531.6	0.0005323		
411.79	0.05238941	0.05870385	941.8	0.01301347		1471.79	0.01666268		2001.8	0.01542997		2531.8	-0.00017077		
411.99	0.05238314	0.0586417	942	0.01340922		1471.99	0.01714211		2002	0.01603958		2532	0.00018949		
412.19	0.05253418	0.05857961	942.2	0.01436944		1472.19	0.01744566		2002.2	0.01625553		2532.2	0.00081542		
412.39	0.05285524	0.05851759	942.4	0.0150434		1472.39	0.01778436		2002.4	0.01638544		2532.4	0.00024407		
412.59	0.05388342	0.05845563	942.6	0.01450144		1472.59	0.01872435		2002.6	0.01571589		2532.6	-0.0003055		
412.79	0.05425162	0.05839374	942.8	0.01468086		1472.79	0.01840421		2002.8	0.01612163		2532.8	-0.00061891		
412.99	0.05398645	0.05833192	943	0.01455494		1472.99	0.01912757		2003	0.01573232		2533	-0.00045798		
413.19	0.05425551	0.05827016	943.2	0.01457338		1473.19	0.02008988		2003.2	0.01565184		2533.2	-0.00085664		
413.39	0.05429381	0.05820846	943.4	0.01496932		1473.39	0.02026045		2003.4	0.01448935		2533.4	-0.00022646		
413.59	0.05369592	0.05814683	943.6	0.0146194		1473.59	0.02087362		2003.6	0.01483605		2533.6	-0.00019408		
413.79	0.05380476	0.05808527	943.8	0.01578539		1473.79	0.02104706		2003.8	0.01461646		2533.8	-0.0000332		
413.99	0.05356627	0.05802377	944	0.01643657		1473.99	0.02034599		2004	0.01538703		2534	-0.00004522		
414.19	0.05258665	0.05796234	944.2	0.01599489		1474.19	0.01983534		2004.2	0.01510036		2534.2	0.00061927		
414.39	0.05186117	0.05790097	944.4	0.01521969		1474.39	0.01974571		2004.4	0.01580145		2534.4	0.00066232		
414.59	0.05105667	0.05783967	944.6	0.01533593		1474.59	0.01945149		2004.6	0.01540511		2534.6	0.0010793		
414.79	0.05026873	0.05777843	944.8	0.01573281		1474.79	0.0189861		2004.8	0.01495859		2534.8	0.00151895		
414.99	0.04980998	0.05771725	945	0.01578337		1474.99	0.01911495		2005	0.01515506		2535	0.00074564		
415.19	0.05002222	0.05765615	945.2	0.0159833		1475.19	0.01955296		2005.2	0.01547948		2535.2	-0.00009688		
415.39	0.0489243	0.0575951	945.4	0.01604582		1475.39	0.0203447		2005.4	0.01545131		2535.4	-0.0000525		
415.59	0.04930732	0.05753412	945.6	0.01707074		1475.59	0.0208452		2005.6	0.01534138		2535.6	0.00051734		
415.79	0.04961422	0.05747321	945.8	0.01701854		1475.79	0.02124724		2005.8	0.01563132		2535.8	0.00050114		
415.99	0.0493603	0.05741236	946	0.01673771		1475.99	0.02067219		2006	0.01666902		2536	0.0011358		
416.19	0.05007295	0.05735157	946.2	0.01684436		1476.19	0.02043307		2006.2	0.01633751		2536.2	0.0004643		
416.39	0.05017082	0.05729085	946.4	0.01608608		1476.39	0.01946571		2006.4	0.01613128		2536.4	0.00067209		
416.59	0.05102006	0.05723019	946.6	0.01526535		1476.59	0.01935059		2006.6	0.01612516		2536.6	0.00118963		
416.79	0.05190919	0.0571696	946.8	0.01531491		1476.79	0.01953397		2006.8	0.01628963		2536.8	0.00064144		
416.99	0.05174013	0.05710907	947	0.01543899		1476.99	0.02013533		2007	0.01570253		2537	0.00047042		
417.19	0.05163891	0.0570486	947.2	0.01498757		1477.19	0.01986715		2007.2	0.01439698		2537.2	0.00037678		
417.39	0.05197187	0.0569882	947.4	0.01558566		1477.39	0.01985039		2007.4	0.01361613		2537.4	0.00071007		
417.59	0.05175456	0.05692787	947.6	0.01539953		1477.59	0.02027131		2007.6	0.01341223		2537.6	0.00033158		
417.79	0.0518992	0.05686759	947.8	0.01483995		1477.79	0.02056278		2007.8	0.01321939		2537.8	0.00030825		
417.99	0.05194934	0.05680738	948	0.01462146		1477.99	0.02093778		2008	0.0141754		2538	0.00011432		
418.19	0.05143127	0.05674724	948.2	0.01406867		1478.19	0.02158391		2008.2	0.01376176		2538.2	0.00092837		
418.39	0.05092	0.05668716	948.4	0.0142712		1478.39	0.02168949		2008.4	0.01456473		2538.4	0.00005964		
418.59	0.05135571	0.05662714	948.6	0.01431038		1478.59	0.02187514		2008.6	0.01432085		2538.6	0.00008452		
418.79	0.05202055	0.05656718	948.8	0.01483011		1478.79	0.02182868		2008.8	0.01360384		2538.8	0.0005341		
418.99	0.05258449	0.05650729	949	0.01492362		1478.99	0.02190513		2009	0.01425187		2539	-0.00007366		
419.19	0.05289609	0.05644746	949.2	0.01527954		1479.19	0.02155789		2009.2	0.01534671		2539.2	-0.00004683		
419.39	0.05306159	0.0563877	949.4	0.0159942		1479.39	0.02098212		2009.4	0.01632729		2539.4	0.00120087		
419.59	0.05375541	0.056328	949.6	0.01588825		1479.59	0.02004729		2009.6	0.01657359		2539.6	0.00177102		
419.79	0.05343627	0.05626836	949.8	0.01495381		1479.79	0.01956127		2009.8	0.01720729		2539.8	0.00154284		
419.99	0.05386828	0.05620879	950	0.01443548		1479.99	0.01907238		2010	0.01664807		2540	0.00200287		
420.19	0.05449484	0.05614927	950.2	0.01418981		1480.19	0.0186196		2010.2	0.01620684		2540.2	0.00193002		
420.39	0.0544616	0.05608982	950.4	0.01402907		1480.39	0.01795601		2010.4	0.0162795		2540.4	0.00217039		
420.59	0.05527742	0.05603044	950.6	0.01395783		1480.59	0.01841815		2010.6	0.01612876		2540.6	0.00190662		
420.79	0.05499474	0.05597112	950.8	0.0138132		1480.79	0.01896149		2010.8	0.01496954		2540.8	0.00105727		
420.99	0.05317489	0.05591186	951	0.01450374		1480.99	0.01849031		2011	0.01469494		2541	0.00080117		
421.19	0.05173039	0.05585266	951.2	0.01420338		1481.19	0.01865367		2011.2	0.01415815		2541.2	0.00050294		
421.39	0.05166281	0.05579352	951.4	0.01396454		1481.39	0.01871563		2011.4	0.01406392		2541.4	0.00063557		
421.59	0.05026131	0.05573445	951.6	0.01294989		1481.59	0.01905497		2011.6	0.01436443		2541.6	0.00033199		
421.79	0.05030153	0.05567544	951.8	0.01298884		1481.79	0.01899311		2011.8	0.01430045		2541.8	0.00053679		
421.99	0.04967083	0.05561649	952	0.0141307		1481.99	0.01979492		2012	0.0145175		2542	-0.00004403		
422.19	0.04896514	0.05555761	952.2	0.01431741		1482.19	0.02000175		2012.2	0.01377193		2542.2	-0.00003632		
422.39	0.04918865	0.05549879	952.4	0.01443384		1482.39	0.02014633		2012.4	0.01398406		2542.4	-0.00052266		
422.59	0.04937071	0.05544003	952.6	0.01483073		1482.59	0.01990657		2012.6	0.0135512		2542.6	0.00003987		
422.79	0.04973306	0.05538133	952.8	0.01556641		1482.79	0.01827854		2012.8	0.01391654		2542.8	0.00012573		
422.99	0.04892434	0.05532269	953	0.01637945		1482.99	0.01799186		2013	0.01461484		2543	-0.00018874		
423.19	0.04920792	0.05526412	953.2	0.01645801		1483.19	0.0178471		2013.2	0.01479891		2543.2	0.00042342		
423.39	0.04936665	0.05520561	953.4	0.01644252		1483.39	0.01684931		2013.4	0.01381155		2543.4	0.00085751		
423.59	0.04876324	0.05514716	953.6	0.01550394		1483.59	0.0169785		2013.6	0.01322576		2543.6	0.00085684		
423.79	0.04884135	0.05508877	953.8	0.01519416		1483.79	0.01753335		2013.8	0.01259878		2543.8	0.00088206		
423.99	0.05045656	0.05503044	954	0.01510679		1483.99	0.01800482		2014	0.01265704		2544	0.00115671		
424.19	0.05026819	0.05497218	954.2	0.01467478		1484.19	0.01864386		2014.2	0.01364968		2544.2	0.00080639		
424.39	0.05014349	0.05491398	954.4	0.01449153		1484.39	0.01906713		2014.4	0.01381174		2544.4	0.00125332		
424.59	0.04950248	0.05485584	954.6	0.01437985		1484.59	0.01863424		2014.6	0.01301852		2544.6	0.00165435		
424.79	0.04863009	0.05479776	954.8	0.01431964		1484.79	0.01944181		2014.8	0.01299901		2544.8	0.00113307		
424.99	0.04776515	0.05473974	955	0.01462861		1484.99	0.01962966		2015	0.01329067		2545	0.00087047		
425.19	0.04766588	0.05468178	955.2	0.01389391		1485.19	0.02073169		2015.2	0.01280462		2545.2	0.00053828		
425.39	0.04739492	0.05462389	955.4	0.01467383		1485.39	0.02037577		2015.4	0.01242972		2545.4	0.00052338		
425.59	0.04634622	0.05456605	955.6	0.01513901		1485.59	0.02120409		2015.6	0.01224373		2545.6	0.00041237		
425.79	0.04723042	0.05450828	955.8	0.01650054		1485.79	0.02130712		2015.8	0.01252036		2545.8	-0.00016712		
425.99	0.04703294	0.05445057	956	0.01658096		1485.99	0.02184346		2016	0.01270364		2546	-0.00010407		
426.19	0.04666749	0.05439292	956.2	0.0173298		1486.19	0.02140936		2016.2	0.01391672		2546.2	0.00004116		
426.39	0.04686959	0.05433533	956.4	0.01747168		1486.39	0.02129939		2016.4	0.01459404		2546.4	0.00040217		
426.59	0.04538283	0.0542778	956.6	0.01782222		1486.59	0.02076256		2016.6	0.01523122		2546.6	0.00011646		
426.79	0.04511075	0.05422034	956.8	0.01769107		1486.79	0.02062483		2016.8	0.01542273		2546.8	-0.00013882		
426.99	0.04491866	0.05416293	957	0.0179942		1486.99	0.02122333		2017	0.01497615		2547	0.00062517		
427.19	0.04637185	0.05410558	957.2	0.01761224		1487.19	0.02077198		2017.2	0.01443316		2547.2	0.00053485		
427.39	0.04616898	0.0540483	957.4	0.01794894		1487.39	0.02075247		2017.4	0.0136835		2547.4	0.00047957		
427.59	0.04687247	0.05399107	957.6	0.01801367		1487.59	0.02126952		2017.6	0.01409396		2547.6	0.00116573		
427.79	0.04748562	0.05393391	957.8	0.01794141		1487.79	0.02172303		2017.8	0.01475998		2547.8	0.00084096		
427.99	0.04811827	0.05387681	958	0.01695792		1487.99	0.02122326		2018	0.01508186		2548	0.0007026		
428.19	0.04768074	0.05381976	958.2	0.01574524		1488.19	0.02107264		2018.2	0.01557517		2548.2	-0.00001541		
428.39	0.04801566	0.05376278	958.4	0.01567858		1488.39	0.02086386		2018.4	0.01527665		2548.4	0.00038575		
428.59	0.04857685	0.05370586	958.6	0.01441508		1488.59	0.02037855		2018.6	0.01491736		2548.6	-0.0006804		
428.79	0.04891947	0.053649	958.8	0.01439694		1488.79	0.02179201		2018.8	0.01546999		2548.8	-0.00161946		
428.99	0.04790783	0.0535922	959	0.01445133		1488.99	0.02151762		2019	0.01455986		2549	-0.00225426		
429.19	0.0481936	0.05353545	959.2	0.01439268		1489.19	0.02124633		2019.2	0.01369251		2549.2	-0.00293901		
429.39	0.04781233	0.05347877	959.4	0.01505064		1489.39	0.02093159		2019.4	0.01248583		2549.4	-0.00365036		
429.59	0.04850797	0.05342215	959.6	0.01473253		1489.59	0.02093021		2019.6	0.01278051		2549.6	-0.00311307		
429.79	0.04892959	0.05336559	959.8	0.01484253		1489.79	0.02014583		2019.8	0.01354932		2549.8	-0.00304943		
429.99	0.04820876	0.05330909	960	0.01466612		1489.99	0.01955369		2020	0.01317046		2550	-0.00151055		
430.19	0.04786177	0.05325265	960.2	0.01450247		1490.19	0.01867173		2020.2	0.01503089		2550.2	-0.00154684		
430.39	0.04769884	0.05319627	960.4	0.01391496		1490.39	0.01891392		2020.4	0.01541467		2550.4	-0.00146984		
430.59	0.04691881	0.05313994	960.6	0.01312123		1490.59	0.01916137		2020.6	0.01485718		2550.6	-0.00106926		
430.79	0.0471837	0.05308368	960.8	0.01313088		1490.79	0.02001597		2020.8	0.01450273		2550.8	-0.00076577		
430.99	0.04729636	0.05302748	961	0.01449465		1490.99	0.01908727		2021	0.0141052		2551	-0.00030897		
431.19	0.0474904	0.05297133	961.2	0.01502408		1491.19	0.01889997		2021.2	0.01327577		2551.2	-0.00008121		
431.39	0.04718322	0.05291525	961.4	0.0143659		1491.39	0.01916187		2021.4	0.01280917		2551.4	-0.00000732		
431.59	0.04759509	0.05285922	961.6	0.01350821		1491.59	0.0188109		2021.6	0.0126453		2551.6	0.00023648		
431.79	0.04849371	0.05280326	961.8	0.01304548		1491.79	0.01887488		2021.8	0.0125078		2551.8	-0.00028389		
431.99	0.04960998	0.05274735	962	0.01279464		1491.99	0.01890024		2022	0.01237001		2552	0.00011942		
432.19	0.04897779	0.05269151	962.2	0.01213377		1492.19	0.01922815		2022.2	0.01258936		2552.2	-0.00027384		
432.39	0.04973462	0.05263572	962.4	0.01160769		1492.39	0.02028935		2022.4	0.01261161		2552.4	0.00066798		
432.59	0.0504375	0.05257999	962.6	0.01126009		1492.59	0.0214474		2022.6	0.01341025		2552.6	0.00072371		
432.79	0.05014923	0.05252432	962.8	0.01218468		1492.79	0.02254422		2022.8	0.01288698		2552.8	0.00088205		
432.99	0.04971659	0.05246871	963	0.01185845		1492.99	0.02242074		2023	0.01212314		2553	0.00102597		
433.19	0.05037945	0.05241316	963.2	0.01165627		1493.19	0.02306567		2023.2	0.0112784		2553.2	0.00133374		
433.39	0.05117598	0.05235766	963.4	0.01202929		1493.39	0.02310433		2023.4	0.01035893		2553.4	0.00145103		
433.59	0.05207385	0.05230223	963.6	0.0120967		1493.59	0.02290623		2023.6	0.01126123		2553.6	0.00194979		
433.79	0.05267152	0.05224685	963.8	0.01248735		1493.79	0.02207331		2023.8	0.01192383		2553.8	0.00157749		
433.99	0.05224058	0.05219154	964	0.01337455		1493.99	0.02053981		2024	0.01219494		2554	0.00192239		
434.19	0.05192731	0.05213628	964.2	0.01324514		1494.19	0.02086604		2024.2	0.01402376		2554.2	0.00141051		
434.39	0.05103354	0.05208108	964.4	0.01393126		1494.39	0.02156277		2024.4	0.01405775		2554.4	0.00039191		
434.59	0.05079913	0.05202594	964.6	0.01391621		1494.59	0.02142898		2024.6	0.01406983		2554.6	0.00095169		
434.79	0.0507751	0.05197085	964.8	0.01476671		1494.79	0.02136444		2024.8	0.0143099		2554.8	-0.00033555		
434.99	0.05032043	0.05191583	965	0.01511422		1494.99	0.01981624		2025	0.01406303		2555	-0.00061813		
435.19	0.04973422	0.05186086	965.2	0.0143931		1495.19	0.02003516		2025.2	0.01416509		2555.2	-0.00096145		
435.39	0.04950094	0.05180595	965.4	0.01341018		1495.39	0.01979611		2025.4	0.01435396		2555.4	-0.00261582		
435.59	0.04917725	0.0517511	965.6	0.01358017		1495.59	0.01952277		2025.6	0.01471855		2555.6	-0.00303339		
435.79	0.04992268	0.05169631	965.8	0.01415814		1495.79	0.01968507		2025.8	0.01521402		2555.8	-0.002229		
435.99	0.04958955	0.05164158	966	0.01406688		1495.99	0.02026027		2026	0.0157403		2556	-0.00147465		
436.19	0.04879298	0.0515869	966.2	0.01334772		1496.19	0.01965013		2026.2	0.01467206		2556.2	-0.00101389		
436.39	0.0488907	0.05153228	966.4	0.01332226		1496.39	0.02050939		2026.4	0.01508731		2556.4	0.00042199		
436.59	0.04860567	0.05147772	966.6	0.0136278		1496.59	0.02130072		2026.6	0.01458448		2556.6	0.00134986		
436.79	0.04821202	0.05142322	966.8	0.01325309		1496.79	0.02172715		2026.8	0.01284039		2556.8	0.00049038		
436.99	0.04885439	0.05136877	967	0.01276171		1496.99	0.02220889		2027	0.01254326		2557	0.00060549		
437.19	0.04886621	0.05131439	967.2	0.01271902		1497.19	0.02173909		2027.2	0.01283477		2557.2	0.00061733		
437.39	0.04968313	0.05126006	967.4	0.01329812		1497.39	0.0207908		2027.4	0.01282064		2557.4	-0.00015067		
437.59	0.05016677	0.05120578	967.6	0.01338479		1497.59	0.02073974		2027.6	0.01339716		2557.6	0.00008092		
437.79	0.05111785	0.05115157	967.8	0.01353022		1497.79	0.0202889		2027.8	0.01322723		2557.8	-0.00008223		
437.99	0.05058517	0.05109741	968	0.0134045		1497.99	0.01995792		2028	0.01348858		2558	-0.00005582		
438.19	0.05101133	0.05104331	968.2	0.01272274		1498.19	0.02032728		2028.2	0.01353922		2558.2	-0.0007601		
438.39	0.05116136	0.05098927	968.4	0.01263118		1498.39	0.01986764		2028.4	0.01326384		2558.4	-0.00132753		
438.59	0.05135909	0.05093528	968.6	0.01217524		1498.59	0.01932325		2028.6	0.01341173		2558.6	-0.00160079		
438.79	0.05168447	0.05088136	968.8	0.01154557		1498.79	0.01944391		2028.8	0.01320522		2558.8	-0.00290809		
438.99	0.05136879	0.05082748	969	0.01103084		1498.99	0.0194709		2029	0.0137368		2559	-0.00274469		
439.19	0.05134766	0.05077367	969.2	0.01061451		1499.19	0.01872958		2029.2	0.01440651		2559.2	-0.00322417		
439.39	0.05182957	0.05071991	969.4	0.0107733		1499.39	0.01863212		2029.4	0.01365379		2559.4	-0.00383232		
439.59	0.05138301	0.05066621	969.6	0.01132779		1499.59	0.01842128		2029.6	0.0140981		2559.6	-0.00356478		
439.79	0.05102248	0.05061257	969.8	0.01163664		1499.79	0.01880128		2029.8	0.01435423		2559.8	-0.00240262		
439.99	0.05079046	0.05055898	970	0.01190205		1499.99	0.01897955		2030	0.01472497		2560	-0.00201716		
440.19	0.049802	0.05050545	970.2	0.01172061		1500.19	0.01860175		2030.2	0.01422643		2560.2	-0.00115707		
440.39	0.04819093	0.05045198	970.4	0.01216307		1500.39	0.01930728		2030.4	0.01499117		2560.4	-0.00037336		
440.59	0.04725831	0.05039856	970.6	0.01282231		1500.59	0.02018467		2030.6	0.01445297		2560.6	0.00033938		
440.79	0.04719936	0.0503452	970.8	0.01336366		1500.79	0.02037182		2030.8	0.015085		2560.8	0.00062138		
440.99	0.04640359	0.0502919	971	0.01365209		1500.99	0.02070667		2031	0.01573776		2561	0.00109782		
441.19	0.0454186	0.05023865	971.2	0.01376315		1501.19	0.02056533		2031.2	0.01646636		2561.2	0.00150124		
441.39	0.04533417	0.05018546	971.4	0.01400143		1501.39	0.02109645		2031.4	0.01636657		2561.4	0.00145128		
441.59	0.04520448	0.05013233	971.6	0.01429376		1501.59	0.02163909		2031.6	0.01648299		2561.6	0.00188384		
441.79	0.04641785	0.05007925	971.8	0.01412016		1501.79	0.02111138		2031.8	0.01592449		2561.8	0.00103103		
441.99	0.04631847	0.05002622	972	0.0139129		1501.99	0.02041547		2032	0.01619141		2562	0.00088469		
442.19	0.04695815	0.04997326	972.2	0.01490631		1502.19	0.01971733		2032.2	0.01622415		2562.2	0.00100943		
442.39	0.04725174	0.04992035	972.4	0.01501464		1502.39	0.01981306		2032.4	0.01624285		2562.4	0.00122517		
442.59	0.04728312	0.0498675	972.6	0.01529965		1502.59	0.02016526		2032.6	0.01626838		2562.6	0.00011536		
442.79	0.04823031	0.0498147	972.8	0.01425883		1502.79	0.02027635		2032.8	0.0165247		2562.8	0.00002821		
442.99	0.0485556	0.04976196	973	0.01480997		1502.99	0.01977558		2033	0.01687018		2563	-0.00036174		
443.19	0.04908949	0.04970927	973.2	0.01507584		1503.19	0.01918552		2033.2	0.01660647		2563.2	-0.001007		
443.39	0.04950734	0.04965664	973.4	0.01582882		1503.39	0.01927742		2033.4	0.01614482		2563.4	-0.00170628		
443.59	0.04933449	0.04960406	973.6	0.01636345		1503.59	0.01955543		2033.6	0.01648415		2563.6	-0.00229349		
443.79	0.04878411	0.04955155	973.8	0.01640935		1503.79	0.01972712		2033.8	0.01667066		2563.8	-0.00090271		
443.99	0.04920107	0.04949908	974	0.0163297		1503.99	0.01967083		2034	0.01700412		2564	-0.00000439		
444.19	0.04927605	0.04944667	974.2	0.01537076		1504.19	0.01996172		2034.2	0.0169065		2564.2	0.00076999		
444.39	0.04869373	0.04939432	974.4	0.0160717		1504.39	0.02120882		2034.4	0.0172536		2564.4	0.001588		
444.59	0.04859385	0.04934202	974.6	0.01630965		1504.59	0.02150775		2034.6	0.01679937		2564.6	0.0026339		
444.79	0.04842592	0.04928978	974.8	0.01552662		1504.79	0.02132899		2034.8	0.01781647		2564.8	0.00391785		
444.99	0.04783095	0.0492376	975	0.01487481		1504.99	0.02192955		2035	0.01657731		2565	0.00401401		
445.19	0.04770991	0.04918547	975.2	0.01444133		1505.19	0.02183458		2035.2	0.01567628		2565.2	0.00414601		
445.39	0.0477926	0.04913339	975.4	0.0153254		1505.39	0.02210681		2035.4	0.01567437		2565.4	0.00387723		
445.59	0.04817697	0.04908137	975.6	0.01524336		1505.59	0.0216735		2035.6	0.01593233		2565.6	0.00388438		
445.79	0.0491955	0.0490294	975.8	0.01524758		1505.79	0.02179773		2035.8	0.01607977		2565.8	0.00359647		
445.99	0.04902937	0.04897749	976	0.01573794		1505.99	0.02237419		2036	0.01633668		2566	0.00335222		
446.19	0.04894084	0.04892564	976.2	0.01603593		1506.19	0.02274473		2036.2	0.01644266		2566.2	0.00354844		
446.39	0.04805858	0.04887384	976.4	0.01557981		1506.39	0.02290514		2036.4	0.01535945		2566.4	0.00294216		
446.59	0.0468837	0.04882209	976.6	0.01538119		1506.59	0.02292468		2036.6	0.01564842		2566.6	0.00161793		
446.79	0.04682591	0.0487704	976.8	0.01508254		1506.79	0.02274463		2036.8	0.01642275		2566.8	0.000595		
446.99	0.0457812	0.04871876	977	0.0157353		1506.99	0.02259338		2037	0.01632899		2567	-0.00096219		
447.19	0.04542217	0.04866718	977.2	0.01572372		1507.19	0.02234828		2037.2	0.01670974		2567.2	-0.00151751		
447.39	0.04474078	0.04861566	977.4	0.0159761		1507.39	0.02227891		2037.4	0.01638472		2567.4	-0.00221705		
447.59	0.04452301	0.04856418	977.6	0.01626806		1507.59	0.02278136		2037.6	0.01608062		2567.6	-0.00216147		
447.79	0.04418256	0.04851276	977.8	0.01648861		1507.79	0.02192967		2037.8	0.01615115		2567.8	-0.002115		
447.99	0.04515068	0.0484614	978	0.01545922		1507.99	0.02221426		2038	0.01587032		2568	-0.00212595		
448.19	0.04487402	0.04841009	978.2	0.01484555		1508.19	0.02167336		2038.2	0.01592016		2568.2	-0.00219067		
448.39	0.04447942	0.04835884	978.4	0.01464801		1508.39	0.02213388		2038.4	0.01639532		2568.4	-0.00194728		
448.59	0.04442292	0.04830764	978.6	0.01347259		1508.59	0.02050874		2038.6	0.01663568		2568.6	-0.0008931		
448.79	0.04493239	0.04825649	978.8	0.01250687		1508.79	0.02046703		2038.8	0.01707667		2568.8	0.0000614		
448.99	0.04526534	0.0482054	979	0.01231889		1508.99	0.02126708		2039	0.01649921		2569	0.00048434		
449.19	0.04610583	0.04815436	979.2	0.01234973		1509.19	0.02117128		2039.2	0.0153205		2569.2	0.00012168		
449.39	0.04690306	0.04810338	979.4	0.01292724		1509.39	0.02164619		2039.4	0.01594978		2569.4	0.00009282		
449.59	0.04758261	0.04805245	979.6	0.01306205		1509.59	0.02219895		2039.6	0.01529826		2569.6	-0.00055812		
449.79	0.04791699	0.04800157	979.8	0.01348428		1509.79	0.02290443		2039.8	0.01444793		2569.8	-0.00045947		
449.99	0.04795011	0.04795075	980	0.01443103		1509.99	0.02336303		2040	0.01386497		2570	-0.00069263		
450.19	0.04848594	0.04789998	980.2	0.01397105		1510.19	0.02238994		2040.2	0.01342946		2570.2	0.00022353		
450.39	0.04900412	0.04784926	980.4	0.01459783		1510.39	0.0219434		2040.4	0.01335009		2570.4	0.00037018		
450.59	0.04936041	0.0477986	980.6	0.01565685		1510.59	0.02257601		2040.6	0.01452311		2570.6	-0.00021163		
450.79	0.04964022	0.047748	980.8	0.01604167		1510.79	0.02246433		2040.8	0.01537269		2570.8	-0.00013612		
450.99	0.04942641	0.04769744	981	0.01639661		1510.99	0.02286995		2041	0.01496814		2571	0.00005856		
451.19	0.04911028	0.04764694	981.2	0.01708214		1511.19	0.02234582		2041.2	0.01542933		2571.2	-0.00057259		
451.39	0.04813396	0.04759649	981.4	0.01825373		1511.39	0.02222352		2041.4	0.01525576		2571.4	-0.00144479		
451.59	0.04775478	0.0475461	981.6	0.01864993		1511.59	0.02164025		2041.6	0.01571235		2571.6	-0.00126694		
451.79	0.04683476	0.04749576	981.8	0.01862443		1511.79	0.02023014		2041.8	0.01617963		2571.8	-0.00172255		
451.99	0.04628046	0.04744547	982	0.0178206		1511.99	0.01940269		2042	0.01588037		2572	-0.00055605		
452.19	0.04494543	0.04739524	982.2	0.01781161		1512.19	0.0180489		2042.2	0.0164417		2572.2	-0.00047119		
452.39	0.04536125	0.04734506	982.4	0.01743412		1512.39	0.01863585		2042.4	0.01746233		2572.4	0.00047653		
452.59	0.04541761	0.04729493	982.6	0.01785275		1512.59	0.01826721		2042.6	0.01803884		2572.6	0.00104078		
452.79	0.04591065	0.04724486	982.8	0.01706763		1512.79	0.01926897		2042.8	0.01782375		2572.8	0.0011505		
452.99	0.04508563	0.04719484	983	0.0164626		1512.99	0.01927314		2043	0.01779291		2573	0.00040447		
453.19	0.04578334	0.04714487	983.2	0.01672546		1513.19	0.0192571		2043.2	0.01675456		2573.2	-0.00069401		
453.39	0.04513342	0.04709495	983.4	0.01677516		1513.39	0.01870372		2043.4	0.01642345		2573.4	-0.00161096		
453.59	0.04514026	0.04704509	983.6	0.01654448		1513.59	0.01878161		2043.6	0.01566273		2573.6	-0.00235349		
453.79	0.0454805	0.04699528	983.8	0.01521087		1513.79	0.01906255		2043.8	0.01556108		2573.8	-0.00210929		
453.99	0.04625535	0.04694553	984	0.01498371		1513.99	0.01836985		2044	0.0159862		2574	-0.00239988		
454.19	0.04741343	0.04689582	984.2	0.01417737		1514.19	0.01823635		2044.2	0.01680176		2574.2	-0.0023105		
454.39	0.04751706	0.04684617	984.4	0.01485273		1514.39	0.01950256		2044.4	0.01684636		2574.4	-0.00276016		
454.59	0.04789169	0.04679657	984.6	0.01468581		1514.59	0.01999878		2044.6	0.01705612		2574.6	-0.00324722		
454.79	0.04737354	0.04674702	984.8	0.01413785		1514.79	0.01938427		2044.8	0.01683469		2574.8	-0.00368811		
454.99	0.04702064	0.04669753	985	0.01480873		1514.99	0.01867686		2045	0.0165287		2575	-0.00409629		
455.19	0.04620535	0.04664809	985.2	0.0151297		1515.19	0.01804519		2045.2	0.01672867		2575.2	-0.00381482		
455.39	0.04570054	0.0465987	985.4	0.01587177		1515.39	0.01772781		2045.4	0.01683758		2575.4	-0.00247203		
455.59	0.04597166	0.04654936	985.6	0.01587888		1515.59	0.01657691		2045.6	0.01669197		2575.6	-0.00082306		
455.79	0.04520417	0.04650008	985.8	0.01569882		1515.79	0.01565974		2045.8	0.01690854		2575.8	0.00011527		
455.99	0.04477043	0.04645084	986	0.01554663		1515.99	0.01602321		2046	0.01645186		2576	0.00096318		
456.19	0.04478277	0.04640166	986.2	0.01626256		1516.19	0.01624119		2046.2	0.01743235		2576.2	0.00155249		
456.39	0.04591711	0.04635254	986.4	0.01684973		1516.39	0.01604618		2046.4	0.0174579		2576.4	0.00178488		
456.59	0.04539957	0.04630346	986.6	0.01726293		1516.59	0.01596312		2046.6	0.01745253		2576.6	0.00212311		
456.79	0.04483287	0.04625444	986.8	0.01630914		1516.79	0.0163558		2046.8	0.01706136		2576.8	0.00217026		
456.99	0.04470331	0.04620546	987	0.01683612		1516.99	0.01592754		2047	0.01642017		2577	0.00130825		
457.19	0.04538445	0.04615654	987.2	0.0173392		1517.19	0.01662865		2047.2	0.01603244		2577.2	0.00089137		
457.39	0.04436187	0.04610767	987.4	0.01663825		1517.39	0.01710125		2047.4	0.01614074		2577.4	-0.00022513		
457.59	0.04427589	0.04605886	987.6	0.01511032		1517.59	0.0180853		2047.6	0.01661527		2577.6	-0.00069368		
457.79	0.04431525	0.04601009	987.8	0.01463452		1517.79	0.01848154		2047.8	0.01677818		2577.8	-0.00121439		
457.99	0.04460213	0.04596138	988	0.01425844		1517.99	0.01848855		2048	0.01651603		2578	-0.00115879		
458.19	0.04479115	0.04591271	988.2	0.01400056		1518.19	0.01955313		2048.2	0.0161634		2578.2	-0.00171289		
458.39	0.04445947	0.0458641	988.4	0.01418401		1518.39	0.02036436		2048.4	0.01456552		2578.4	-0.00208033		
458.59	0.04462363	0.04581554	988.6	0.01376797		1518.59	0.0205034		2048.6	0.01429574		2578.6	-0.00206828		
458.79	0.04426003	0.04576704	988.8	0.01404809		1518.79	0.0200496		2048.8	0.01354597		2578.8	-0.00207024		
458.99	0.04419945	0.04571858	989	0.0148591		1518.99	0.01949419		2049	0.01318373		2579	-0.00144873		
459.19	0.04480475	0.04567017	989.2	0.01551771		1519.19	0.0202695		2049.2	0.01290597		2579.2	-0.00094647		
459.39	0.04580163	0.04562182	989.4	0.01557057		1519.39	0.02045769		2049.4	0.01290966		2579.4	-0.00107383		
459.59	0.04652875	0.04557352	989.6	0.01548193		1519.59	0.02065931		2049.6	0.01312148		2579.6	-0.00139333		
459.79	0.04578131	0.04552527	989.8	0.015416		1519.79	0.02171652		2049.8	0.01406895		2579.8	-0.00183743		
459.99	0.04629178	0.04547707	990	0.01638785		1519.99	0.02188064		2050	0.01460076		2580	-0.00173946		
460.19	0.04618551	0.04542892	990.2	0.01784867		1520.19	0.02112693		2050.2	0.01503198		2580.2	-0.00039234		
460.39	0.04574987	0.04538082	990.4	0.01777069		1520.39	0.02063823		2050.4	0.01469276		2580.4	-0.00046444		
460.59	0.04526804	0.04533277	990.6	0.01817368		1520.59	0.02170138		2050.6	0.01544142		2580.6	0.0008794		
460.79	0.04484427	0.04528477	990.8	0.01802031		1520.79	0.02242991		2050.8	0.01572436		2580.8	0.00125181		
460.99	0.04502494	0.04523683	991	0.01812982		1520.99	0.02230221		2051	0.015878		2581	0.00112991		
461.19	0.04441192	0.04518893	991.2	0.01772656		1521.19	0.02314771		2051.2	0.01659513		2581.2	0.0012352		
461.39	0.04392939	0.04514109	991.4	0.01696659		1521.39	0.02300468		2051.4	0.01764905		2581.4	0.00109258		
461.59	0.04409774	0.04509329	991.6	0.01581591		1521.59	0.02170357		2051.6	0.01704957		2581.6	0.00112779		
461.79	0.04434159	0.04504555	991.8	0.01622486		1521.79	0.02149048		2051.8	0.01752314		2581.8	0.0018247		
461.99	0.04476954	0.04499786	992	0.01551443		1521.99	0.02166424		2052	0.0171793		2582	0.0016216		
462.19	0.04404647	0.04495022	992.2	0.01528784		1522.19	0.02133123		2052.2	0.01768505		2582.2	0.00174809		
462.39	0.043321	0.04490263	992.4	0.01626709		1522.39	0.02228983		2052.4	0.01729676		2582.4	0.00141508		
462.59	0.04281799	0.04485508	992.6	0.01622727		1522.59	0.02197882		2052.6	0.0164876		2582.6	0.00102956		
462.79	0.04244004	0.04480759	992.8	0.01668612		1522.79	0.02255283		2052.8	0.01648963		2582.8	0.00007692		
462.99	0.04253558	0.04476015	993	0.01704397		1522.99	0.02210681		2053	0.01643834		2583	-0.00120938		
463.19	0.04379419	0.04471276	993.2	0.0174597		1523.19	0.02216296		2053.2	0.01616151		2583.2	-0.00140072		
463.39	0.04464362	0.04466542	993.4	0.01668162		1523.39	0.02238742		2053.4	0.01641547		2583.4	-0.00168852		
463.59	0.04482167	0.04461813	993.6	0.01706537		1523.59	0.02269392		2053.6	0.01652861		2583.6	-0.00199501		
463.79	0.04471124	0.04457089	993.8	0.01768406		1523.79	0.02253109		2053.8	0.01666679		2583.8	-0.00210661		
463.99	0.0444709	0.0445237	994	0.01803005		1523.99	0.02282094		2054	0.01626027		2584	-0.00092951		
464.19	0.04357513	0.04447656	994.2	0.01803873		1524.19	0.02315031		2054.2	0.01556255		2584.2	-0.00037832		
464.39	0.04386999	0.04442947	994.4	0.0164967		1524.39	0.02333578		2054.4	0.01501919		2584.4	-0.00001249		
464.59	0.04416412	0.04438243	994.6	0.0160072		1524.59	0.02388682		2054.6	0.01492667		2584.6	0.00078592		
464.79	0.04300071	0.04433544	994.8	0.01584113		1524.79	0.02356255		2054.8	0.01433514		2584.8	0.00054443		
464.99	0.04320373	0.0442885	995	0.01447272		1524.99	0.02335661		2055	0.01429293		2585	0.00018629		
465.19	0.04323203	0.04424161	995.2	0.01403359		1525.19	0.02353786		2055.2	0.01475718		2585.2	0.00042599		
465.39	0.04409188	0.04419477	995.4	0.01299171		1525.39	0.0227952		2055.4	0.01580733		2585.4	0.00054679		
465.59	0.04421303	0.04414798	995.6	0.0122082		1525.59	0.02220401		2055.6	0.01562714		2585.6	0.0003603		
465.79	0.04359222	0.04410123	995.8	0.01329287		1525.79	0.02230004		2055.8	0.01680657		2585.8	0.00059448		
465.99	0.04383307	0.04405454	996	0.01377282		1525.99	0.02165862		2056	0.01670072		2586	-0.00025774		
466.19	0.04255867	0.0440079	996.2	0.01399896		1526.19	0.02177521		2056.2	0.01707312		2586.2	-0.00000552		
466.39	0.04272222	0.0439613	996.4	0.01507752		1526.39	0.02209129		2056.4	0.01657249		2586.4	-0.0010503		
466.59	0.04298882	0.04391476	996.6	0.01487432		1526.59	0.0214595		2056.6	0.01579642		2586.6	-0.00138157		
466.79	0.04347656	0.04386826	996.8	0.01544513		1526.79	0.02199461		2056.8	0.01640344		2586.8	-0.00148981		
466.99	0.04466881	0.04382182	997	0.01514013		1526.99	0.02059831		2057	0.01613519		2587	-0.00215727		
467.19	0.04555269	0.04377542	997.2	0.01513803		1527.19	0.02060952		2057.2	0.01622693		2587.2	-0.00213638		
467.39	0.04564804	0.04372907	997.4	0.0148398		1527.39	0.02100448		2057.4	0.01661358		2587.4	-0.00233588		
467.59	0.04621338	0.04368277	997.6	0.01577509		1527.59	0.02107776		2057.6	0.0158994		2587.6	-0.00188442		
467.79	0.04662889	0.04363652	997.8	0.01568896		1527.79	0.02128594		2057.8	0.01576827		2587.8	-0.00078939		
467.99	0.04619994	0.04359032	998	0.01532973		1527.99	0.02158443		2058	0.01554253		2588	-0.00048384		
468.19	0.04586263	0.04354417	998.2	0.01430164		1528.19	0.02194387		2058.2	0.0154844		2588.2	0.00023214		
468.39	0.04531175	0.04349807	998.4	0.01352262		1528.39	0.0216435		2058.4	0.01574336		2588.4	0.00087324		
468.59	0.04384599	0.04345201	998.6	0.01359175		1528.59	0.02203159		2058.6	0.01564947		2588.6	0.00100371		
468.79	0.04314985	0.04340601	998.8	0.01395326		1528.79	0.02187217		2058.8	0.0155746		2588.8	0.00049185		
468.99	0.04254977	0.04336005	999	0.01232554		1528.99	0.02182511		2059	0.01572235		2589	0.000357		
469.19	0.04219151	0.04331414	999.2	0.01203342		1529.19	0.02235159		2059.2	0.01632931		2589.2	-0.00005521		
469.39	0.04197226	0.04326828	999.4	0.01202727		1529.39	0.02159723		2059.4	0.01634188		2589.4	-0.00084023		
469.59	0.04118886	0.04322247	999.6	0.01285036		1529.59	0.02163048		2059.6	0.01539104		2589.6	-0.00183447		
469.79	0.04096007	0.04317671	999.8	0.01378945		1529.79	0.02122133		2059.8	0.01559851		2589.8	-0.00248205		
469.99	0.0414642	0.043131	1000	0.01295243		1529.99	0.02172029		2060	0.01497442		2590	-0.00338048		
470.19	0.04136152	0.04308533	1000.2	0.01242964		1530.19	0.02152666		2060.2	0.01537464		2590.2	-0.0035043		
470.39	0.04228471	0.04303971	1000.4	0.01281636		1530.39	0.02152382		2060.4	0.01502794		2590.4	-0.00448054		
470.59	0.04337926	0.04299415	1000.6	0.01237773		1530.59	0.02165421		2060.6	0.01500379		2590.6	-0.00560098		
470.79	0.04384416	0.04294863	1000.8	0.01241438		1530.79	0.02119615		2060.8	0.01497136		2590.8	-0.00612172		
470.99	0.04476364	0.04290315	1001	0.01220449		1530.99	0.02174634		2061	0.01526302		2591	-0.00594638		
471.19	0.04511885	0.04285773	1001.2	0.01254378		1531.19	0.02191062		2061.2	0.01571019		2591.2	-0.0059832		
471.39	0.04565561	0.04281235	1001.4	0.01317298		1531.39	0.02251372		2061.4	0.01620304		2591.4	-0.00547369		
471.59	0.04633199	0.04276702	1001.6	0.01370193		1531.59	0.02296095		2061.6	0.01679646		2591.6	-0.00489172		
471.79	0.04668146	0.04272174	1001.8	0.01336792		1531.79	0.02319232		2061.8	0.01774888		2591.8	-0.00464066		
471.99	0.04622744	0.04267651	1002	0.01362031		1531.99	0.02292342		2062	0.01831548		2592	-0.00371766		
472.19	0.04601314	0.04263133	1002.2	0.01424286		1532.19	0.02459495		2062.2	0.01878402		2592.2	-0.00141866		
472.39	0.04507324	0.04258619	1002.4	0.0156715		1532.39	0.02422896		2062.4	0.01909576		2592.4	-0.00078456		
472.59	0.04519577	0.0425411	1002.6	0.01578721		1532.59	0.02463927		2062.6	0.01931297		2592.6	-0.00071759		
472.79	0.04590169	0.04249606	1002.8	0.01606241		1532.79	0.02447156		2062.8	0.01920514		2592.8	-0.0008931		
472.99	0.0455344	0.04245107	1003	0.01533683		1532.99	0.02536572		2063	0.01878919		2593	-0.00122566		
473.19	0.04579246	0.04240612	1003.2	0.01555938		1533.19	0.0253675		2063.2	0.01941047		2593.2	-0.00183799		
473.39	0.04569956	0.04236122	1003.4	0.01655537		1533.39	0.02425648		2063.4	0.01925235		2593.4	-0.00199085		
473.59	0.0459139	0.04231637	1003.6	0.01635326		1533.59	0.02466383		2063.6	0.0186887		2593.6	-0.00128179		
473.79	0.04601854	0.04227157	1003.8	0.01626221		1533.79	0.0239139		2063.8	0.0188527		2593.8	-0.0013769		
473.99	0.04663474	0.04222681	1004	0.01590489		1533.99	0.02400741		2064	0.0176735		2594	-0.00206146		
474.19	0.04756031	0.04218211	1004.2	0.01684132		1534.19	0.02270183		2064.2	0.01682838		2594.2	-0.00245321		
474.39	0.04785221	0.04213745	1004.4	0.01694828		1534.39	0.02220461		2064.4	0.01636722		2594.4	-0.00292156		
474.59	0.0479238	0.04209283	1004.6	0.01613298		1534.59	0.02146428		2064.6	0.01590785		2594.6	-0.00302605		
474.79	0.04799211	0.04204827	1004.8	0.01639327		1534.79	0.02001618		2064.8	0.01492112		2594.8	-0.00268512		
474.99	0.04822248	0.04200375	1005	0.01639043		1534.99	0.02064554		2065	0.01438836		2595	-0.00258853		
475.19	0.04794955	0.04195927	1005.2	0.01697039		1535.19	0.02000201		2065.2	0.01404823		2595.2	-0.0037442		
475.39	0.04752025	0.04191485	1005.4	0.01679086		1535.39	0.01974831		2065.4	0.01445635		2595.4	-0.00357842		
475.59	0.04669585	0.04187047	1005.6	0.01725052		1535.59	0.02041992		2065.6	0.01458883		2595.6	-0.00371148		
475.79	0.04693539	0.04182614	1005.8	0.01689769		1535.79	0.02069439		2065.8	0.01433408		2595.8	-0.00356462		
475.99	0.04672287	0.04178186	1006	0.01722232		1535.99	0.0216034		2066	0.01428852		2596	-0.0024712		
476.19	0.04753077	0.04173762	1006.2	0.01728219		1536.19	0.02262621		2066.2	0.01396717		2596.2	-0.00171025		
476.39	0.04769233	0.04169343	1006.4	0.01710485		1536.39	0.02234693		2066.4	0.01468318		2596.4	-0.00193182		
476.59	0.04871925	0.04164929	1006.6	0.01594766		1536.59	0.02348773		2066.6	0.01483589		2596.6	-0.00282121		
476.79	0.04845411	0.04160519	1006.8	0.01559093		1536.79	0.02391781		2066.8	0.01439134		2596.8	-0.00259482		
476.99	0.04821298	0.04156114	1007	0.01482942		1536.99	0.02395436		2067	0.0147805		2597	-0.00267485		
477.19	0.04804471	0.04151714	1007.2	0.01433232		1537.19	0.02403817		2067.2	0.01573703		2597.2	-0.00232092		
477.39	0.04844731	0.04147318	1007.4	0.01377563		1537.39	0.02406108		2067.4	0.01614466		2597.4	-0.00195502		
477.59	0.04854082	0.04142927	1007.6	0.01344991		1537.59	0.02464116		2067.6	0.01601732		2597.6	-0.00202237		
477.79	0.04813337	0.0413854	1007.8	0.01386928		1537.79	0.02352409		2067.8	0.01609979		2597.8	-0.00329625		
477.99	0.04874883	0.04134159	1008	0.01372979		1537.99	0.02396157		2068	0.01581306		2598	-0.0029334		
478.19	0.04812213	0.04129782	1008.2	0.01411594		1538.19	0.02288899		2068.2	0.01571534		2598.2	-0.00303994		
478.39	0.0478239	0.04125409	1008.4	0.01313157		1538.39	0.02206057		2068.4	0.01546282		2598.4	-0.00231025		
478.59	0.04622887	0.04121041	1008.6	0.01272784		1538.59	0.02110923		2068.6	0.01507913		2598.6	-0.00203866		
478.79	0.04644078	0.04116678	1008.8	0.0137687		1538.79	0.02017782		2068.8	0.01521785		2598.8	-0.00217216		
478.99	0.04558038	0.0411232	1009	0.01414758		1538.99	0.01993958		2069	0.01482758		2599	-0.00215085		
479.19	0.044837	0.04107966	1009.2	0.01434427		1539.19	0.01946889		2069.2	0.01574482		2599.2	-0.00211523		
479.39	0.04311286	0.04103616	1009.4	0.01486887		1539.39	0.01996825		2069.4	0.01584604		2599.4	-0.00207668		
479.59	0.04224398	0.04099271	1009.6	0.01597669		1539.59	0.02120912		2069.6	0.01558508		2599.6	-0.00305186		
479.79	0.04246025	0.04094931	1009.8	0.01590732		1539.79	0.02220719		2069.8	0.01579883		2599.8	-0.00244358		
479.99	0.04203996	0.04090596	1010	0.01636031		1539.99	0.02287744		2070	0.01551002		2600	-0.0021182		
480.19	0.04329671	0.04086265	1010.2	0.01704942		1540.19	0.02292545		2070.2	0.01540546		2600.2	-0.00149416		
480.39	0.04304303	0.04081938	1010.4	0.01712929		1540.39	0.02384829		2070.4	0.01557124		2600.4	-0.00189765		
480.59	0.04296013	0.04077617	1010.6	0.01695624		1540.59	0.02432035		2070.6	0.01436854		2600.6	-0.00243738		
480.79	0.04284202	0.04073299	1010.8	0.01633087		1540.79	0.02428848		2070.8	0.01392416		2600.8	-0.00251322		
480.99	0.04348948	0.04068987	1011	0.01584513		1540.99	0.0242905		2071	0.01369669		2601	-0.0023817		
481.19	0.04388769	0.04064679	1011.2	0.01521142		1541.19	0.02562194		2071.2	0.01332526		2601.2	-0.00236552		
481.39	0.04394159	0.04060375	1011.4	0.01536967		1541.39	0.02610891		2071.4	0.01371931		2601.4	-0.00306979		
481.59	0.04414345	0.04056076	1011.6	0.01514198		1541.59	0.02622008		2071.6	0.01309236		2601.6	-0.00283642		
481.79	0.04427283	0.04051782	1011.8	0.01477625		1541.79	0.02519368		2071.8	0.01283856		2601.8	-0.00278221		
481.99	0.04471515	0.04047492	1012	0.01486213		1541.99	0.0253259		2072	0.01220376		2602	-0.00226616		
482.19	0.04469189	0.04043206	1012.2	0.01482209		1542.19	0.02428021		2072.2	0.01175916		2602.2	-0.00317373		
482.39	0.04516188	0.04038926	1012.4	0.01432134		1542.39	0.02365845		2072.4	0.01133112		2602.4	-0.00168728		
482.59	0.04441356	0.04034649	1012.6	0.01504611		1542.59	0.02284818		2072.6	0.01232666		2602.6	-0.00160081		
482.79	0.0457591	0.04030378	1012.8	0.01547582		1542.79	0.0220768		2072.8	0.0126437		2602.8	-0.0022377		
482.99	0.04526777	0.0402611	1013	0.01488879		1542.99	0.02182571		2073	0.01316744		2603	-0.00292019		
483.19	0.04531229	0.04021848	1013.2	0.01527198		1543.19	0.02163783		2073.2	0.01374721		2603.2	-0.00301093		
483.39	0.04546557	0.0401759	1013.4	0.01617504		1543.39	0.02195333		2073.4	0.01348174		2603.4	-0.00301493		
483.59	0.04565881	0.04013336	1013.6	0.01652984		1543.59	0.02214454		2073.6	0.01403523		2603.6	-0.00303292		
483.79	0.04584908	0.04009087	1013.8	0.01705916		1543.79	0.02253579		2073.8	0.01418669		2603.8	-0.00190779		
483.99	0.0466522	0.04004842	1014	0.01703023		1543.99	0.02237032		2074	0.01416449		2604	-0.00109181		
484.19	0.04795101	0.04000602	1014.2	0.01692492		1544.19	0.02195532		2074.2	0.01457189		2604.2	-0.00002544		
484.39	0.04750556	0.03996366	1014.4	0.01613289		1544.39	0.02283962		2074.4	0.01368557		2604.4	0.00045917		
484.59	0.04746153	0.03992135	1014.6	0.01575672		1544.59	0.02281027		2074.6	0.0130571		2604.6	0.00040693		
484.79	0.04699452	0.03987908	1014.8	0.0150802		1544.79	0.02283964		2074.8	0.0134175		2604.8	0.00016758		
484.99	0.04726071	0.03983686	1015	0.0144601		1544.99	0.02319591		2075	0.01403131		2605	0.00031434		
485.19	0.0466859	0.03979468	1015.2	0.01381559		1545.19	0.02325677		2075.2	0.014766		2605.2	0.00012807		
485.39	0.04607557	0.03975255	1015.4	0.0137325		1545.39	0.02311333		2075.4	0.01486173		2605.4	0.00017267		
485.59	0.0465209	0.03971046	1015.6	0.01378031		1545.59	0.02226345		2075.6	0.01449217		2605.6	0.00012838		
485.79	0.04605988	0.03966842	1015.8	0.01361465		1545.79	0.02223876		2075.8	0.01483351		2605.8	-0.00018182		
485.99	0.04617826	0.03962642	1016	0.01416135		1545.99	0.02224335		2076	0.01427263		2606	-0.0008892		
486.19	0.0461387	0.03958446	1016.2	0.01443825		1546.19	0.02233157		2076.2	0.01433633		2606.2	-0.00019821		
486.39	0.04584266	0.03954255	1016.4	0.01552939		1546.39	0.0223214		2076.4	0.01454236		2606.4	-0.00018087		
486.59	0.0456989	0.03950068	1016.6	0.01600861		1546.59	0.02224973		2076.6	0.01522964		2606.6	-0.00154997		
486.79	0.04561993	0.03945886	1016.8	0.01545491		1546.79	0.02236094		2076.8	0.01538352		2606.8	-0.00267493		
486.99	0.04580236	0.03941708	1017	0.01542904		1546.99	0.02258432		2077	0.0156826		2607	-0.00352678		
487.19	0.04550547	0.03937535	1017.2	0.01566024		1547.19	0.02221681		2077.2	0.01438265		2607.2	-0.00429631		
487.39	0.04601525	0.03933366	1017.4	0.01622929		1547.39	0.02209203		2077.4	0.01460747		2607.4	-0.00477605		
487.59	0.04503864	0.03929202	1017.6	0.01712196		1547.59	0.02161817		2077.6	0.01423914		2607.6	-0.00499796		
487.79	0.04459968	0.03925042	1017.8	0.01803025		1547.79	0.02146681		2077.8	0.01452669		2607.8	-0.0050765		
487.99	0.04552515	0.03920886	1018	0.01741664		1547.99	0.02151278		2078	0.01515174		2608	-0.00404223		
488.19	0.04545361	0.03916735	1018.2	0.01766336		1548.19	0.02151369		2078.2	0.01512817		2608.2	-0.00423431		
488.39	0.04556091	0.03912588	1018.4	0.01774309		1548.39	0.02225748		2078.4	0.01527918		2608.4	-0.00435031		
488.59	0.04600219	0.03908445	1018.6	0.01776679		1548.59	0.02156565		2078.6	0.01541575		2608.6	-0.00542177		
488.79	0.04610961	0.03904307	1018.8	0.01766904		1548.79	0.02103481		2078.8	0.01610176		2608.8	-0.00535857		
488.99	0.0473141	0.03900173	1019	0.01761093		1548.99	0.02078684		2079	0.01751649		2609	-0.00513066		
489.19	0.04719223	0.03896044	1019.2	0.01790796		1549.19	0.02036852		2079.2	0.01709339		2609.2	-0.00530844		
489.39	0.04737294	0.03891919	1019.4	0.01810297		1549.39	0.02069718		2079.4	0.01659713		2609.4	-0.00421992		
489.59	0.04804146	0.03887798	1019.6	0.01882024		1549.59	0.02085781		2079.6	0.01738235		2609.6	-0.0045734		
489.79	0.04760376	0.03883682	1019.8	0.01899257		1549.79	0.02166944		2079.8	0.01737723		2609.8	-0.0038099		
489.99	0.04801846	0.0387957	1020	0.0197225		1549.99	0.02206949		2080	0.01644019		2610	-0.00312156		
490.19	0.04767344	0.03875463	1020.2	0.01984791		1550.19	0.02234859		2080.2	0.01587574		2610.2	-0.00258552		
490.39	0.04714209	0.0387136	1020.4	0.02012367		1550.39	0.02240426		2080.4	0.01640925		2610.4	-0.00301583		
490.59	0.04703529	0.03867261	1020.6	0.01950189		1550.59	0.02251746		2080.6	0.01653827		2610.6	-0.00257943		
490.79	0.04655396	0.03863166	1020.8	0.01860098		1550.79	0.02334714		2080.8	0.01554018		2610.8	-0.00255174		
490.99	0.04623173	0.03859076	1021	0.01845887		1550.99	0.02334992		2081	0.01492421		2611	-0.00229064		
491.19	0.04442392	0.0385499	1021.2	0.01805848		1551.19	0.02324986		2081.2	0.01456844		2611.2	-0.00208371		
491.39	0.04423723	0.03850909	1021.4	0.01816024		1551.39	0.02270512		2081.4	0.01508498		2611.4	-0.00190745		
491.59	0.04353328	0.03846831	1021.6	0.01841115		1551.59	0.02296242		2081.6	0.01442512		2611.6	-0.00219249		
491.79	0.04300487	0.03842759	1021.8	0.01838155		1551.79	0.02293145		2081.8	0.01465404		2611.8	-0.00268537		
491.99	0.04323628	0.0383869	1022	0.01777108		1551.99	0.02206545		2082	0.01523417		2612	-0.00217196		
492.19	0.04330232	0.03834626	1022.2	0.01777791		1552.19	0.02194095		2082.2	0.01548875		2612.2	-0.00288527		
492.39	0.04357721	0.03830566	1022.4	0.01725457		1552.39	0.02210652		2082.4	0.01627395		2612.4	-0.00163735		
492.59	0.04295901	0.0382651	1022.6	0.01751812		1552.59	0.02091607		2082.6	0.01598087		2612.6	-0.00190131		
492.79	0.04356892	0.03822459	1022.8	0.01774705		1552.79	0.02085332		2082.8	0.01678479		2612.8	-0.0014965		
492.99	0.04399254	0.03818412	1023	0.01785306		1552.99	0.02019812		2083	0.01771461		2613	-0.0015661		
493.19	0.04436905	0.03814369	1023.2	0.01737597		1553.19	0.02064581		2083.2	0.0181686		2613.2	-0.00157808		
493.39	0.04512475	0.0381033	1023.4	0.01764925		1553.39	0.02016797		2083.4	0.01886726		2613.4	-0.00145666		
493.59	0.04532761	0.03806296	1023.6	0.01825232		1553.59	0.01993816		2083.6	0.01929146		2613.6	-0.00215058		
493.79	0.0447066	0.03802266	1023.8	0.01925062		1553.79	0.02055993		2083.8	0.01859065		2613.8	-0.00141926		
493.99	0.04542451	0.0379824	1024	0.01915947		1553.99	0.02056571		2084	0.01836163		2614	-0.00144304		
494.19	0.04586084	0.03794219	1024.2	0.01874637		1554.19	0.01972339		2084.2	0.01812188		2614.2	-0.00180926		
494.39	0.04551579	0.03790202	1024.4	0.018639		1554.39	0.0195582		2084.4	0.01839351		2614.4	-0.00059038		
494.59	0.04571173	0.03786189	1024.6	0.01836152		1554.59	0.02005422		2084.6	0.01804995		2614.6	-0.00073194		
494.79	0.04547653	0.0378218	1024.8	0.01778687		1554.79	0.02007224		2084.8	0.01661581		2614.8	-0.00133664		
494.99	0.04499386	0.03778176	1025	0.01754192		1554.99	0.01954819		2085	0.01693854		2615	-0.00128601		
495.19	0.04492165	0.03774176	1025.2	0.01736725		1555.19	0.01969408		2085.2	0.0161567		2615.2	-0.00127613		
495.39	0.04598744	0.0377018	1025.4	0.01726408		1555.39	0.02001259		2085.4	0.01476144		2615.4	-0.00146745		
495.59	0.045825	0.03766188	1025.6	0.01767048		1555.59	0.02051131		2085.6	0.01381318		2615.6	-0.00264032		
495.79	0.04561	0.037622	1025.8	0.01703923		1555.79	0.02012493		2085.8	0.01294645		2615.8	-0.0026581		
495.99	0.04556743	0.03758217	1026	0.01624655		1555.99	0.01970879		2086	0.01312071		2616	-0.00208415		
496.19	0.0450498	0.03754238	1026.2	0.01609174		1556.19	0.01989289		2086.2	0.01208712		2616.2	-0.00256421		
496.39	0.04424577	0.03750263	1026.4	0.01549824		1556.39	0.01982418		2086.4	0.01196886		2616.4	-0.00206506		
496.59	0.04453065	0.03746292	1026.6	0.01553777		1556.59	0.01901209		2086.6	0.01127326		2616.6	-0.00300489		
496.79	0.04531557	0.03742326	1026.8	0.01552326		1556.79	0.01899298		2086.8	0.01184423		2616.8	-0.00375954		
496.99	0.04521189	0.03738364	1027	0.01492275		1556.99	0.01860176		2087	0.01200967		2617	-0.00446185		
497.19	0.04591218	0.03734406	1027.2	0.01470997		1557.19	0.01914704		2087.2	0.01305139		2617.2	-0.00557334		
497.39	0.04607467	0.03730452	1027.4	0.01498481		1557.39	0.01954254		2087.4	0.01266354		2617.4	-0.00520096		
497.59	0.04538104	0.03726502	1027.6	0.01543854		1557.59	0.01969859		2087.6	0.01268039		2617.6	-0.00454461		
497.79	0.04614443	0.03722557	1027.8	0.01561094		1557.79	0.01968848		2087.8	0.01298117		2617.8	-0.00342665		
497.99	0.04707876	0.03718615	1028	0.01517638		1557.99	0.01955655		2088	0.01364397		2618	-0.00390586		
498.19	0.04689219	0.03714678	1028.2	0.01542604		1558.19	0.01950209		2088.2	0.01430932		2618.2	-0.00315301		
498.39	0.04620473	0.03710745	1028.4	0.0159754		1558.39	0.0201231		2088.4	0.01561988		2618.4	-0.0022539		
498.59	0.0458974	0.03706817	1028.6	0.01671058		1558.59	0.02004127		2088.6	0.01629688		2618.6	-0.00253155		
498.79	0.044949	0.03702892	1028.8	0.01761337		1558.79	0.01987581		2088.8	0.01608523		2618.8	-0.00231842		
498.99	0.04472435	0.03698971	1029	0.01808373		1558.99	0.02053403		2089	0.01644194		2619	-0.00106713		
499.19	0.04514949	0.03695055	1029.2	0.01945889		1559.19	0.02171919		2089.2	0.01628004		2619.2	-0.0006357		
499.39	0.04567452	0.03691143	1029.4	0.02001223		1559.39	0.0226339		2089.4	0.01577673		2619.4	-0.0003798		
499.59	0.04434336	0.03687235	1029.6	0.01994561		1559.59	0.02268115		2089.6	0.01558554		2619.6	-0.00052039		
499.79	0.04443306	0.03683331	1029.8	0.02006901		1559.79	0.02279423		2089.8	0.01495618		2619.8	0.00016003		
499.99	0.04402371	0.03679431	1030	0.01998947		1559.99	0.02279813		2090	0.01457134		2620	0.00028014		
500.19	0.04320033	0.03675536	1030.2	0.01935906		1560.19	0.022047		2090.2	0.01393114		2620.2	-0.00110908		
500.39	0.04347427	0.03671644	1030.4	0.01883947		1560.39	0.02172142		2090.4	0.01392704		2620.4	-0.00111109		
500.59	0.04402308	0.03667757	1030.6	0.01903466		1560.59	0.02105746		2090.6	0.01354541		2620.6	-0.00211867		
500.79	0.04351277	0.03663873	1030.8	0.01822233		1560.79	0.02007078		2090.8	0.01364049		2620.8	-0.00333366		
500.99	0.04371128	0.03659994	1031	0.01737642		1560.99	0.02039667		2091	0.01305952		2621	-0.00401131		
501.19	0.04375347	0.03656119	1031.2	0.016097		1561.19	0.02049581		2091.2	0.01356788		2621.2	-0.00464087		
501.39	0.04424242	0.03652248	1031.4	0.01600913		1561.39	0.02060218		2091.4	0.01236046		2621.4	-0.0045853		
501.59	0.04453375	0.03648381	1031.6	0.01595371		1561.59	0.0194074		2091.6	0.01167532		2621.6	-0.00547574		
501.79	0.04517066	0.03644518	1031.8	0.01555878		1561.79	0.01981198		2091.8	0.01216962		2621.8	-0.00534091		
501.99	0.04491218	0.0364066	1032	0.01559384		1561.99	0.01986435		2092	0.01255912		2622	-0.00650456		
502.19	0.04471268	0.03636805	1032.2	0.01528687		1562.19	0.02032582		2092.2	0.01287696		2622.2	-0.00535036		
502.39	0.04349848	0.03632955	1032.4	0.01527857		1562.39	0.02152308		2092.4	0.01361265		2622.4	-0.0054927		
502.59	0.04252801	0.03629108	1032.6	0.01458055		1562.59	0.02079888		2092.6	0.01336614		2622.6	-0.00524999		
502.79	0.04111271	0.03625266	1032.8	0.01447712		1562.79	0.02118861		2092.8	0.01360073		2622.8	-0.00517952		
502.99	0.04083211	0.03621428	1033	0.01318595		1562.99	0.0220163		2093	0.01355526		2623	-0.00427789		
503.19	0.04083055	0.03617593	1033.2	0.01357209		1563.19	0.02322009		2093.2	0.01391104		2623.2	-0.00428354		
503.39	0.04001183	0.03613763	1033.4	0.01368571		1563.39	0.02373759		2093.4	0.01346468		2623.4	-0.00319434		
503.59	0.03970811	0.03609937	1033.6	0.01352967		1563.59	0.02300479		2093.6	0.01444417		2623.6	-0.00264228		
503.79	0.03994444	0.03606115	1033.8	0.01425543		1563.79	0.02301072		2093.8	0.01507499		2623.8	-0.00274025		
503.99	0.03972732	0.03602297	1034	0.01477623		1563.99	0.02289702		2094	0.01545385		2624	-0.0018282		
504.19	0.03957481	0.03598483	1034.2	0.01455341		1564.19	0.02233455		2094.2	0.01696782		2624.2	-0.00234843		
504.39	0.04031269	0.03594673	1034.4	0.01519904		1564.39	0.02229841		2094.4	0.0173637		2624.4	-0.00178334		
504.59	0.03999021	0.03590867	1034.6	0.01547383		1564.59	0.02232862		2094.6	0.01781342		2624.6	-0.00218906		
504.79	0.03986939	0.03587065	1034.8	0.01550928		1564.79	0.02200049		2094.8	0.0177176		2624.8	-0.00218519		
504.99	0.04050412	0.03583267	1035	0.01610065		1564.99	0.02292878		2095	0.01833845		2625	-0.00272209		
505.19	0.04055097	0.03579474	1035.2	0.01596242		1565.19	0.02159527		2095.2	0.01887097		2625.2	-0.00402811		
505.39	0.04123586	0.03575684	1035.4	0.01752936		1565.39	0.02137962		2095.4	0.01800474		2625.4	-0.00382342		
505.59	0.04148031	0.03571898	1035.6	0.01773359		1565.59	0.02132969		2095.6	0.01794684		2625.6	-0.00380956		
505.79	0.04204746	0.03568116	1035.8	0.01887558		1565.79	0.02191212		2095.8	0.01859638		2625.8	-0.00361176		
505.99	0.04294848	0.03564338	1036	0.01892925		1565.99	0.02133755		2096	0.01807551		2626	-0.00376403		
506.19	0.04382826	0.03560565	1036.2	0.01883809		1566.19	0.02134195		2096.2	0.01756357		2626.2	-0.00369607		
506.39	0.04259504	0.03556795	1036.4	0.01897189		1566.39	0.02166967		2096.4	0.01707223		2626.4	-0.00503396		
506.59	0.04292005	0.03553029	1036.6	0.01835454		1566.59	0.02085155		2096.6	0.01640917		2626.6	-0.00529723		
506.79	0.0426923	0.03549267	1036.8	0.01787423		1566.79	0.02120444		2096.8	0.0155398		2626.8	-0.00489085		
506.99	0.0430717	0.03545509	1037	0.01762162		1566.99	0.02148398		2097	0.01482345		2627	-0.00436635		
507.19	0.04327335	0.03541755	1037.2	0.01827446		1567.19	0.02092166		2097.2	0.01481282		2627.2	-0.00513729		
507.39	0.0436465	0.03538006	1037.4	0.01827936		1567.39	0.020478		2097.4	0.01408922		2627.4	-0.00462184		
507.59	0.04505646	0.0353426	1037.6	0.01779177		1567.59	0.01902622		2097.6	0.0144604		2627.6	-0.00444214		
507.79	0.04493915	0.03530518	1037.8	0.01810856		1567.79	0.01863397		2097.8	0.01446741		2627.8	-0.00411713		
507.99	0.04496941	0.0352678	1038	0.01818473		1567.99	0.01890649		2098	0.01429151		2628	-0.00331625		
508.19	0.04491767	0.03523046	1038.2	0.01715823		1568.19	0.01914042		2098.2	0.01448705		2628.2	-0.00385037		
508.39	0.04500639	0.03519316	1038.4	0.01728712		1568.39	0.01937374		2098.4	0.01425982		2628.4	-0.0034169		
508.59	0.04396596	0.03515589	1038.6	0.01690686		1568.59	0.01949864		2098.6	0.01425696		2628.6	-0.00342492		
508.79	0.04388805	0.03511867	1038.8	0.01733224		1568.79	0.01950712		2098.8	0.0150176		2628.8	-0.00347436		
508.99	0.04360629	0.03508149	1039	0.01665776		1568.99	0.01978318		2099	0.01567632		2629	-0.00385256		
509.19	0.04240353	0.03504435	1039.2	0.01650589		1569.19	0.0199701		2099.2	0.01570285		2629.2	-0.00337795		
509.39	0.0418352	0.03500724	1039.4	0.01727525		1569.39	0.02087829		2099.4	0.01457068		2629.4	-0.00284157		
509.59	0.04116799	0.03497018	1039.6	0.01761994		1569.59	0.0212041		2099.6	0.01469469		2629.6	-0.00320381		
509.79	0.04124132	0.03493315	1039.8	0.01843531		1569.79	0.02124504		2099.8	0.01456122		2629.8	-0.00281032		
509.99	0.04111564	0.03489617	1040	0.01805853		1569.99	0.02193365		2100	0.01373922		2630	-0.00324278		
510.19	0.04119854	0.03485922	1040.2	0.01797474		1570.19	0.02193662		2100.2	0.01434344		2630.2	-0.00526246		
510.39	0.04068978	0.03482231	1040.4	0.01747279		1570.39	0.02274539		2100.4	0.01365254		2630.4	-0.00639487		
510.59	0.04126582	0.03478545	1040.6	0.01684987		1570.59	0.02267754		2100.6	0.01319076		2630.6	-0.00665276		
510.79	0.04166638	0.03474862	1040.8	0.01626912		1570.79	0.02267001		2100.8	0.01332424		2630.8	-0.00625359		
510.99	0.04115087	0.03471183	1041	0.01599582		1570.99	0.02268275		2101	0.01302798		2631	-0.00655265		
511.19	0.04160077	0.03467507	1041.2	0.01578778		1571.19	0.02259206		2101.2	0.01361381		2631.2	-0.00713181		
511.39	0.04242885	0.03463836	1041.4	0.01526277		1571.39	0.02214645		2101.4	0.01300903		2631.4	-0.00630736		
511.59	0.04369377	0.03460169	1041.6	0.01497229		1571.59	0.02149543		2101.6	0.01314853		2631.6	-0.00603722		
511.79	0.04346093	0.03456505	1041.8	0.01532728		1571.79	0.02207598		2101.8	0.01323409		2631.8	-0.00539328		
511.99	0.04296565	0.03452846	1042	0.01494319		1571.99	0.0227936		2102	0.01344611		2632	-0.0044646		
512.19	0.0431888	0.0344919	1042.2	0.01399334		1572.19	0.0232443		2102.2	0.01451921		2632.2	-0.00468685		
512.39	0.04304902	0.03445538	1042.4	0.01409427		1572.39	0.02330947		2102.4	0.01520331		2632.4	-0.00472333		
512.59	0.04318225	0.0344189	1042.6	0.01401216		1572.59	0.02347339		2102.6	0.01553774		2632.6	-0.00446193		
512.79	0.04278602	0.03438246	1042.8	0.01416309		1572.79	0.02342265		2102.8	0.01593768		2632.8	-0.00338146		
512.99	0.04216005	0.03434605	1043	0.01452355		1572.99	0.02316231		2103	0.01604423		2633	-0.00281487		
513.19	0.04169678	0.03430969	1043.2	0.01531444		1573.19	0.02431158		2103.2	0.01632369		2633.2	-0.00238627		
513.39	0.04133708	0.03427336	1043.4	0.01658775		1573.39	0.02389834		2103.4	0.01564544		2633.4	-0.00229378		
513.59	0.04147974	0.03423708	1043.6	0.0173899		1573.59	0.02329315		2103.6	0.0161443		2633.6	-0.00179252		
513.79	0.04225467	0.03420083	1043.8	0.01743704		1573.79	0.02324218		2103.8	0.01510806		2633.8	-0.00195115		
513.99	0.04207511	0.03416462	1044	0.01825929		1573.99	0.02362222		2104	0.01516181		2634	-0.00260401		
514.19	0.04234908	0.03412845	1044.2	0.01829529		1574.19	0.02236577		2104.2	0.01603396		2634.2	-0.00425203		
514.39	0.04281245	0.03409231	1044.4	0.01786888		1574.39	0.02242231		2104.4	0.01472054		2634.4	-0.00406632		
514.59	0.04281477	0.03405622	1044.6	0.01804039		1574.59	0.0216807		2104.6	0.01397346		2634.6	-0.00367478		
514.79	0.04258665	0.03402016	1044.8	0.01866349		1574.79	0.02091553		2104.8	0.01365994		2634.8	-0.00333972		
514.99	0.04156692	0.03398414	1045	0.01873676		1574.99	0.02022623		2105	0.01323976		2635	-0.00279211		
515.19	0.04196218	0.03394816	1045.2	0.01945198		1575.19	0.02001855		2105.2	0.01322648		2635.2	-0.00244211		
515.39	0.04147253	0.03391221	1045.4	0.01919776		1575.39	0.01907095		2105.4	0.01289349		2635.4	-0.00235333		
515.59	0.04176716	0.03387631	1045.6	0.01999461		1575.59	0.01875895		2105.6	0.01235232		2635.6	-0.00298144		
515.79	0.04135505	0.03384044	1045.8	0.01992228		1575.79	0.01902907		2105.8	0.01260264		2635.8	-0.00318328		
515.99	0.04103987	0.03380461	1046	0.01934384		1575.99	0.01875795		2106	0.01272071		2636	-0.00379057		
516.19	0.04183067	0.03376882	1046.2	0.01831842		1576.19	0.01888636		2106.2	0.01296049		2636.2	-0.0045634		
516.39	0.04231262	0.03373307	1046.4	0.01827543		1576.39	0.01919142		2106.4	0.01221727		2636.4	-0.00471354		
516.59	0.04312994	0.03369735	1046.6	0.01775363		1576.59	0.0197245		2106.6	0.01268847		2636.6	-0.00439732		
516.79	0.04268221	0.03366168	1046.8	0.0173319		1576.79	0.02004386		2106.8	0.01333679		2636.8	-0.00346182		
516.99	0.04373453	0.03362604	1047	0.01807417		1576.99	0.02028588		2107	0.01420681		2637	-0.00380116		
517.19	0.04381207	0.03359043	1047.2	0.01754406		1577.19	0.02149984		2107.2	0.01426256		2637.2	-0.00400096		
517.39	0.04510651	0.03355487	1047.4	0.01742127		1577.39	0.02197965		2107.4	0.01337987		2637.4	-0.00364999		
517.59	0.04616804	0.03351934	1047.6	0.017344		1577.59	0.022039		2107.6	0.01301348		2637.6	-0.00362553		
517.79	0.04699059	0.03348385	1047.8	0.01627012		1577.79	0.02242573		2107.8	0.01263618		2637.8	-0.00340931		
517.99	0.04636162	0.0334484	1048	0.01584602		1577.99	0.02287251		2108	0.01361625		2638	-0.00379209		
518.19	0.04617343	0.03341299	1048.2	0.01449034		1578.19	0.02245947		2108.2	0.0133998		2638.2	-0.00452839		
518.39	0.04645407	0.03337761	1048.4	0.01340132		1578.39	0.02297117		2108.4	0.01246834		2638.4	-0.00404076		
518.59	0.04650201	0.03334227	1048.6	0.01401624		1578.59	0.02196239		2108.6	0.01189263		2638.6	-0.0034067		
518.79	0.04562668	0.03330697	1048.8	0.01440868		1578.79	0.0214596		2108.8	0.01200377		2638.8	-0.00331201		
518.99	0.04416081	0.03327171	1049	0.01484783		1578.99	0.02109331		2109	0.01303297		2639	-0.00287409		
519.19	0.0432731	0.03323648	1049.2	0.01576316		1579.19	0.02109709		2109.2	0.01335649		2639.2	-0.00264764		
519.39	0.04239039	0.03320129	1049.4	0.01633955		1579.39	0.02107588		2109.4	0.01408747		2639.4	-0.00333127		
519.59	0.04246384	0.03316614	1049.6	0.01723326		1579.59	0.02120296		2109.6	0.01356704		2639.6	-0.00350293		
519.79	0.04206444	0.03313102	1049.8	0.01697518		1579.79	0.02130053		2109.8	0.01414839		2639.8	-0.00389048		
519.99	0.04186177	0.03309595	1050	0.0175975		1579.99	0.02143676		2110	0.01379997		2640	-0.00455882		
520.19	0.04229391	0.03306091	1050.2	0.0188206		1580.19	0.02224839		2110.2	0.01392873		2640.2	-0.0049133		
520.39	0.04276716	0.0330259	1050.4	0.01908933		1580.39	0.02247861		2110.4	0.01418669		2640.4	-0.00465117		
520.59	0.04229586	0.03299094	1050.6	0.01883094		1580.59	0.02263264		2110.6	0.0150279		2640.6	-0.00422325		
520.79	0.04281613	0.03295601	1050.8	0.01926543		1580.79	0.0227534		2110.8	0.01561205		2640.8	-0.00351559		
520.99	0.0433741	0.03292111	1051	0.02031599		1580.99	0.02265723		2111	0.01602944		2641	-0.00364068		
521.19	0.04317956	0.03288626	1051.2	0.01929002		1581.19	0.02346418		2111.2	0.01522076		2641.2	-0.00361224		
521.39	0.04392765	0.03285144	1051.4	0.01985538		1581.39	0.02458372		2111.4	0.01547793		2641.4	-0.00317731		
521.59	0.04407362	0.03281666	1051.6	0.01921504		1581.59	0.02419613		2111.6	0.01555953		2641.6	-0.00299624		
521.79	0.04403165	0.03278191	1051.8	0.01877138		1581.79	0.02408877		2111.8	0.01562049		2641.8	-0.00279215		
521.99	0.0436467	0.0327472	1052	0.01839375		1581.99	0.02365354		2112	0.01619066		2642	-0.00302096		
522.19	0.04398016	0.03271253	1052.2	0.01776048		1582.19	0.02337365		2112.2	0.01549213		2642.2	-0.0025358		
522.39	0.04441145	0.0326779	1052.4	0.01793022		1582.39	0.0238014		2112.4	0.01496539		2642.4	-0.00248719		
522.59	0.0441682	0.0326433	1052.6	0.01849121		1582.59	0.02358844		2112.6	0.0158804		2642.6	-0.00183603		
522.79	0.04273026	0.03260874	1052.8	0.01812057		1582.79	0.02389382		2112.8	0.01678039		2642.8	-0.00177293		
522.99	0.04162026	0.03257421	1053	0.01747167		1582.99	0.02330431		2113	0.01718468		2643	-0.00099835		
523.19	0.04145263	0.03253972	1053.2	0.01651467		1583.19	0.0232538		2113.2	0.01766583		2643.2	-0.00066299		
523.39	0.04102802	0.03250527	1053.4	0.01571697		1583.39	0.02302205		2113.4	0.0168132		2643.4	-0.00041993		
523.59	0.04142826	0.03247086	1053.6	0.01526082		1583.59	0.02187992		2113.6	0.01644297		2643.6	0.00030523		
523.79	0.04126617	0.03243648	1053.8	0.01465522		1583.79	0.02158616		2113.8	0.01645183		2643.8	-0.00112756		
523.99	0.0408097	0.03240213	1054	0.01500055		1583.99	0.02120637		2114	0.01604368		2644	-0.00183039		
524.19	0.04100478	0.03236783	1054.2	0.01541266		1584.19	0.02140836		2114.2	0.01658081		2644.2	-0.00184541		
524.39	0.04175223	0.03233356	1054.4	0.014625		1584.39	0.02069381		2114.4	0.01637919		2644.4	-0.0020793		
524.59	0.04225385	0.03229933	1054.6	0.01409954		1584.59	0.02086631		2114.6	0.01657515		2644.6	-0.00160285		
524.79	0.04293944	0.03226513	1054.8	0.01373918		1584.79	0.02140859		2114.8	0.01646637		2644.8	-0.00193751		
524.99	0.04283935	0.03223097	1055	0.01381972		1584.99	0.02148593		2115	0.01672934		2645	-0.0016639		
525.19	0.04311409	0.03219684	1055.2	0.0130997		1585.19	0.02173071		2115.2	0.01573895		2645.2	-0.00093197		
525.39	0.04387424	0.03216275	1055.4	0.0140279		1585.39	0.02131913		2115.4	0.01572567		2645.4	-0.00142374		
525.59	0.0442929	0.0321287	1055.6	0.0135606		1585.59	0.02009263		2115.6	0.01521898		2645.6	-0.00093671		
525.79	0.04402437	0.03209468	1055.8	0.01415109		1585.79	0.02004789		2115.8	0.01499367		2645.8	-0.00078508		
525.99	0.04450214	0.0320607	1056	0.01400647		1585.99	0.02005434		2116	0.01446071		2646	-0.00073417		
526.19	0.04427275	0.03202676	1056.2	0.01484871		1586.19	0.02059819		2116.2	0.01394369		2646.2	-0.00175505		
526.39	0.04288951	0.03199285	1056.4	0.0157358		1586.39	0.02130649		2116.4	0.01392075		2646.4	-0.00257098		
526.59	0.04248783	0.03195898	1056.6	0.01602377		1586.59	0.02083372		2116.6	0.01494866		2646.6	-0.00283032		
526.79	0.04209848	0.03192514	1056.8	0.01585351		1586.79	0.0203796		2116.8	0.01412685		2646.8	-0.00277739		
526.99	0.04152603	0.03189134	1057	0.0156425		1586.99	0.01968123		2117	0.01404101		2647	-0.00290931		
527.19	0.04182164	0.03185757	1057.2	0.0156529		1587.19	0.01913382		2117.2	0.0137185		2647.2	-0.00325306		
527.39	0.04184511	0.03182384	1057.4	0.01611224		1587.39	0.01918893		2117.4	0.01242376		2647.4	-0.00272707		
527.59	0.04169012	0.03179015	1057.6	0.01658249		1587.59	0.01850487		2117.6	0.01246363		2647.6	-0.00255676		
527.79	0.04070298	0.03175649	1057.8	0.01683247		1587.79	0.01884248		2117.8	0.01243367		2647.8	-0.00412276		
527.99	0.0403213	0.03172287	1058	0.01769953		1587.99	0.01890849		2118	0.01271205		2648	-0.00424439		
528.19	0.04105667	0.03168928	1058.2	0.01818267		1588.19	0.01969115		2118.2	0.01322566		2648.2	-0.0041452		
528.39	0.04169435	0.03165573	1058.4	0.01809524		1588.39	0.02001077		2118.4	0.01286744		2648.4	-0.00427621		
528.59	0.04238311	0.03162221	1058.6	0.01765268		1588.59	0.02025857		2118.6	0.01290677		2648.6	-0.0035568		
528.79	0.0424432	0.03158873	1058.8	0.01763229		1588.79	0.0208984		2118.8	0.01302957		2648.8	-0.00311632		
528.99	0.04375561	0.03155529	1059	0.01763766		1588.99	0.02059321		2119	0.01409137		2649	-0.00215053		
529.19	0.04380861	0.03152188	1059.2	0.01764408		1589.19	0.02019667		2119.2	0.01429942		2649.2	-0.00163657		
529.39	0.04421129	0.0314885	1059.4	0.01770134		1589.39	0.02043359		2119.4	0.01458007		2649.4	-0.0020637		
529.59	0.04329065	0.03145517	1059.6	0.0172226		1589.59	0.02143485		2119.6	0.0158093		2649.6	-0.00107803		
529.79	0.04319201	0.03142186	1059.8	0.01719248		1589.79	0.0226402		2119.8	0.01584359		2649.8	-0.00124337		
529.99	0.04336146	0.03138859	1060	0.0171843		1589.99	0.02246783		2120	0.01533601		2650	-0.00149206		
530.19	0.04269187	0.03135536	1060.2	0.01754396		1590.19	0.02242471		2120.2	0.0153584		2650.2	-0.00250313		
530.39	0.04183424	0.03132216	1060.4	0.01685103		1590.39	0.02193767		2120.4	0.01530888		2650.4	-0.00330051		
530.59	0.04201229	0.031289	1060.6	0.01684506		1590.59	0.02038678		2120.6	0.01555698		2650.6	-0.00288062		
530.79	0.0415869	0.03125587	1060.8	0.01655524		1590.79	0.02013052		2120.8	0.01482783		2650.8	-0.00271912		
530.99	0.04122827	0.03122278	1061	0.01672735		1590.99	0.02006961		2121	0.01460517		2651	-0.00218549		
531.19	0.04093071	0.03118972	1061.2	0.01709802		1591.19	0.01989384		2121.2	0.01331124		2651.2	-0.00244948		
531.39	0.04071048	0.0311567	1061.4	0.0181024		1591.39	0.02011313		2121.4	0.01226469		2651.4	-0.00265698		
531.59	0.04013719	0.03112371	1061.6	0.0179324		1591.59	0.01955078		2121.6	0.01242299		2651.6	-0.00368866		
531.79	0.04002801	0.03109076	1061.8	0.01801779		1591.79	0.01992611		2121.8	0.01192011		2651.8	-0.00416876		
531.99	0.04073944	0.03105784	1062	0.0182703		1591.99	0.02056423		2122	0.01206046		2652	-0.00449418		
532.19	0.04074492	0.03102496	1062.2	0.01780186		1592.19	0.02015847		2122.2	0.01175262		2652.2	-0.00448544		
532.39	0.04108151	0.03099211	1062.4	0.01681449		1592.39	0.02111186		2122.4	0.01152285		2652.4	-0.00438834		
532.59	0.04228506	0.0309593	1062.6	0.01682381		1592.59	0.02074922		2122.6	0.01188808		2652.6	-0.0042219		
532.79	0.04291068	0.03092652	1062.8	0.01622154		1592.79	0.02118391		2122.8	0.01290673		2652.8	-0.00419021		
532.99	0.0435885	0.03089378	1063	0.01604682		1592.99	0.02196279		2123	0.01408871		2653	-0.00423709		
533.19	0.04285334	0.03086107	1063.2	0.01614064		1593.19	0.02235743		2123.2	0.01477922		2653.2	-0.00337591		
533.39	0.0430545	0.03082839	1063.4	0.01608351		1593.39	0.0231913		2123.4	0.01537605		2653.4	-0.00323358		
533.59	0.04320567	0.03079575	1063.6	0.01578015		1593.59	0.0241479		2123.6	0.01628094		2653.6	-0.00293544		
533.79	0.0432225	0.03076315	1063.8	0.01624697		1593.79	0.02452201		2123.8	0.01645006		2653.8	-0.00242899		
533.99	0.0431808	0.03073058	1064	0.01560415		1593.99	0.02355503		2124	0.01611591		2654	-0.00214176		
534.19	0.04237305	0.03069804	1064.2	0.01506442		1594.19	0.0235255		2124.2	0.01645349		2654.2	-0.00229492		
534.39	0.04159047	0.03066554	1064.4	0.01481793		1594.39	0.0235247		2124.4	0.01667423		2654.4	-0.00254942		
534.59	0.04136777	0.03063307	1064.6	0.01561579		1594.59	0.02310627		2124.6	0.01689279		2654.6	-0.00136648		
534.79	0.04128303	0.03060064	1064.8	0.01652034		1594.79	0.0237627		2124.8	0.01678525		2654.8	-0.00182953		
534.99	0.04157461	0.03056824	1065	0.01706914		1594.99	0.02373834		2125	0.01630095		2655	-0.00164497		
535.19	0.0411549	0.03053587	1065.2	0.01726723		1595.19	0.0237073		2125.2	0.01576285		2655.2	-0.00242825		
535.39	0.0411955	0.03050354	1065.4	0.01726724		1595.39	0.0228077		2125.4	0.01586401		2655.4	-0.00259667		
535.59	0.04109768	0.03047125	1065.6	0.01685176		1595.59	0.02255826		2125.6	0.01589918		2655.6	-0.00238892		
535.79	0.04150984	0.03043898	1065.8	0.01629348		1595.79	0.02170227		2125.8	0.01504933		2655.8	-0.00172663		
535.99	0.04110098	0.03040676	1066	0.01585649		1595.99	0.02198441		2126	0.01484148		2656	-0.00256186		
536.19	0.03998656	0.03037456	1066.2	0.01551173		1596.19	0.0215951		2126.2	0.01431622		2656.2	-0.00272573		
536.39	0.0401288	0.0303424	1066.4	0.01510489		1596.39	0.02154855		2126.4	0.01358642		2656.4	-0.00297861		
536.59	0.04055692	0.03031028	1066.6	0.0155693		1596.59	0.02051565		2126.6	0.01391733		2656.6	-0.00333662		
536.79	0.03965272	0.03027819	1066.8	0.01482192		1596.79	0.02091315		2126.8	0.01352299		2656.8	-0.00413916		
536.99	0.03922215	0.03024613	1067	0.01536178		1596.99	0.02123852		2127	0.01354289		2657	-0.00353274		
537.19	0.03859966	0.03021411	1067.2	0.01582578		1597.19	0.02129165		2127.2	0.01295769		2657.2	-0.00323015		
537.39	0.03847571	0.03018212	1067.4	0.01586025		1597.39	0.02152139		2127.4	0.01341129		2657.4	-0.00417658		
537.59	0.03858997	0.03015016	1067.6	0.0159402		1597.59	0.02243996		2127.6	0.01326946		2657.6	-0.00419342		
537.79	0.03808453	0.03011824	1067.8	0.01611291		1597.79	0.02249408		2127.8	0.01238675		2657.8	-0.00374914		
537.99	0.03822008	0.03008635	1068	0.01590817		1597.99	0.02307596		2128	0.011829		2658	-0.00350737		
538.19	0.03814622	0.0300545	1068.2	0.01638995		1598.19	0.02434155		2128.2	0.01233895		2658.2	-0.0040076		
538.39	0.03843141	0.03002268	1068.4	0.01754458		1598.39	0.02542338		2128.4	0.01211277		2658.4	-0.00393118		
538.59	0.03945247	0.02999089	1068.6	0.01780193		1598.59	0.02509883		2128.6	0.01277424		2658.6	-0.00391621		
538.79	0.03946317	0.02995914	1068.8	0.01849096		1598.79	0.02526146		2128.8	0.01254891		2658.8	-0.00423557		
538.99	0.03970344	0.02992742	1069	0.01871593		1598.99	0.02512749		2129	0.01267298		2659	-0.00411752		
539.19	0.03904444	0.02989573	1069.2	0.01912019		1599.19	0.02539992		2129.2	0.01317314		2659.2	-0.00339305		
539.39	0.03911706	0.02986408	1069.4	0.01958478		1599.39	0.02446844		2129.4	0.01366718		2659.4	-0.00239709		
539.59	0.03984077	0.02983246	1069.6	0.01880598		1599.59	0.02525058		2129.6	0.01269558		2659.6	-0.00233015		
539.79	0.0403624	0.02980087	1069.8	0.01812135		1599.79	0.02499953		2129.8	0.01299814		2659.8	-0.00201672		
539.99	0.0403448	0.02976932	1070	0.01858513		1599.99	0.02552246		2130	0.01299958		2660	-0.00252205		
540.19	0.04063888	0.0297378	1070.2	0.01841444		1600.19	0.02500955		2130.2	0.01308256		2660.2	-0.00240953		
540.39	0.04069888	0.02970632	1070.4	0.0180995		1600.39	0.02473799		2130.4	0.01227754		2660.4	-0.00250417		
540.59	0.04116198	0.02967486	1070.6	0.01746038		1600.59	0.02502261		2130.6	0.01280506		2660.6	-0.00209627		
540.79	0.04067483	0.02964345	1070.8	0.0168743		1600.79	0.02472232		2130.8	0.01290819		2660.8	-0.00198787		
540.99	0.0414278	0.02961206	1071	0.01780813		1600.99	0.02446878		2131	0.01380926		2661	-0.00234253		
541.19	0.04167839	0.02958071	1071.2	0.01888756		1601.19	0.02438621		2131.2	0.01422314		2661.2	-0.00220438		
541.39	0.04205742	0.02954939	1071.4	0.01881967		1601.39	0.02372019		2131.4	0.01571399		2661.4	-0.00292387		
541.59	0.04234987	0.0295181	1071.6	0.0188227		1601.59	0.02290341		2131.6	0.01477982		2661.6	-0.00297047		
541.79	0.04243891	0.02948685	1071.8	0.01911379		1601.79	0.02257232		2131.8	0.01400501		2661.8	-0.00281607		
541.99	0.04227244	0.02945563	1072	0.01973291		1601.99	0.02294952		2132	0.01439528		2662	-0.00340459		
542.19	0.04282094	0.02942444	1072.2	0.0197074		1602.19	0.02276655		2132.2	0.01459186		2662.2	-0.00364082		
542.39	0.04261762	0.02939329	1072.4	0.0200276		1602.39	0.02281404		2132.4	0.01416266		2662.4	-0.00415368		
542.59	0.04256581	0.02936217	1072.6	0.01986421		1602.59	0.02240136		2132.6	0.01464561		2662.6	-0.00391283		
542.79	0.04077824	0.02933108	1072.8	0.02026789		1602.79	0.02246039		2132.8	0.01390529		2662.8	-0.00401363		
542.99	0.04049224	0.02930003	1073	0.02054095		1602.99	0.02261164		2133	0.0142959		2663	-0.00342547		
543.19	0.04000919	0.02926901	1073.2	0.02049728		1603.19	0.02218573		2133.2	0.01365437		2663.2	-0.00306184		
543.39	0.03977521	0.02923802	1073.4	0.01945518		1603.39	0.02177404		2133.4	0.01385107		2663.4	-0.00271943		
543.59	0.03999317	0.02920706	1073.6	0.01810419		1603.59	0.02270412		2133.6	0.0133466		2663.6	-0.00228018		
543.79	0.04019772	0.02917614	1073.8	0.01803452		1603.79	0.02276654		2133.8	0.0135849		2663.8	-0.0028443		
543.99	0.03957642	0.02914525	1074	0.01717211		1603.99	0.0235331		2134	0.01258395		2664	-0.00341835		
544.19	0.0389229	0.02911439	1074.2	0.01620826		1604.19	0.02452699		2134.2	0.01343615		2664.2	-0.00342657		
544.39	0.03855704	0.02908356	1074.4	0.01540152		1604.39	0.02506925		2134.4	0.01274331		2664.4	-0.00299647		
544.59	0.03878041	0.02905277	1074.6	0.01453698		1604.59	0.02513295		2134.6	0.01289714		2664.6	-0.00197426		
544.79	0.03877472	0.02902201	1074.8	0.01515038		1604.79	0.02467439		2134.8	0.01348969		2664.8	-0.00164075		
544.99	0.03886148	0.02899128	1075	0.01523509		1604.99	0.02564177		2135	0.01356165		2665	-0.00141848		
545.19	0.03892186	0.02896059	1075.2	0.01558995		1605.19	0.02531954		2135.2	0.0131463		2665.2	-0.00087894		
545.39	0.03756733	0.02892993	1075.4	0.01435117		1605.39	0.02537171		2135.4	0.01283535		2665.4	-0.00123903		
545.59	0.03792116	0.0288993	1075.6	0.0139814		1605.59	0.02519447		2135.6	0.01161415		2665.6	-0.00185919		
545.79	0.03864574	0.0288687	1075.8	0.01456023		1605.79	0.02581047		2135.8	0.0114183		2665.8	-0.00147461		
545.99	0.03975255	0.02883813	1076	0.0148295		1605.99	0.02600678		2136	0.01106708		2666	-0.0020241		
546.19	0.04031927	0.0288076	1076.2	0.01501464		1606.19	0.02628743		2136.2	0.01048105		2666.2	-0.00225463		
546.39	0.03983783	0.0287771	1076.4	0.01555689		1606.39	0.02577807		2136.4	0.01023984		2666.4	-0.00270177		
546.59	0.04010695	0.02874663	1076.6	0.01559021		1606.59	0.02544766		2136.6	0.01013928		2666.6	-0.00222403		
546.79	0.03976112	0.0287162	1076.8	0.01625626		1606.79	0.02547972		2136.8	0.00891887		2666.8	-0.00214221		
546.99	0.04099149	0.02868579	1077	0.01685695		1606.99	0.02453067		2137	0.00933527		2667	-0.0011009		
547.19	0.04098065	0.02865542	1077.2	0.01689118		1607.19	0.02360085		2137.2	0.00937133		2667.2	-0.00127187		
547.39	0.04138023	0.02862508	1077.4	0.01710973		1607.39	0.02300947		2137.4	0.01028257		2667.4	-0.00122656		
547.59	0.04189606	0.02859478	1077.6	0.01773163		1607.59	0.02343877		2137.6	0.00997542		2667.6	-0.00144202		
547.79	0.04182578	0.0285645	1077.8	0.01780274		1607.79	0.02245493		2137.8	0.01017397		2667.8	-0.00276079		
547.99	0.04152093	0.02853426	1078	0.01761736		1607.99	0.02199437		2138	0.01084799		2668	-0.00235174		
548.19	0.04163486	0.02850405	1078.2	0.01791643		1608.19	0.02177506		2138.2	0.01208723		2668.2	-0.00216397		
548.39	0.04162984	0.02847387	1078.4	0.01796722		1608.39	0.02131236		2138.4	0.01085284		2668.4	-0.00211538		
548.59	0.040935	0.02844372	1078.6	0.01786089		1608.59	0.02061908		2138.6	0.01195557		2668.6	-0.00187052		
548.79	0.04045159	0.0284136	1078.8	0.01810333		1608.79	0.02065086		2138.8	0.01254403		2668.8	-0.00154717		
548.99	0.03996383	0.02838352	1079	0.01798315		1608.99	0.02097525		2139	0.01263042		2669	-0.00085974		
549.19	0.03966091	0.02835347	1079.2	0.01854813		1609.19	0.02050058		2139.2	0.01344444		2669.2	-0.00149457		
549.39	0.03894794	0.02832345	1079.4	0.01752727		1609.39	0.02137204		2139.4	0.01330179		2669.4	-0.00146434		
549.59	0.04062164	0.02829346	1079.6	0.01805369		1609.59	0.02142692		2139.6	0.01419744		2669.6	-0.00224306		
549.79	0.04100376	0.02826351	1079.8	0.01873652		1609.79	0.02134607		2139.8	0.01502804		2669.8	-0.00215762		
549.99	0.04096128	0.02823358	1080	0.01809868		1609.99	0.0217203		2140	0.01471628		2670	-0.0025863		
550.19	0.04074434	0.02820369	1080.2	0.01849558		1610.19	0.02204256		2140.2	0.01465933		2670.2	-0.00327621		
550.39	0.04079069	0.02817383	1080.4	0.01832838		1610.39	0.02187307		2140.4	0.01370571		2670.4	-0.00333259		
550.59	0.04209534	0.028144	1080.6	0.01876409		1610.59	0.0225798		2140.6	0.01355467		2670.6	-0.00341892		
550.79	0.04294608	0.0281142	1080.8	0.01915666		1610.79	0.02266509		2140.8	0.01300994		2670.8	-0.0027038		
550.99	0.04276245	0.02808443	1081	0.01916662		1610.99	0.02224332		2141	0.01354294		2671	-0.00240696		
551.19	0.04305408	0.0280547	1081.2	0.01907003		1611.19	0.02297337		2141.2	0.01309931		2671.2	-0.00224135		
551.39	0.0431236	0.028025	1081.4	0.01932585		1611.39	0.02308832		2141.4	0.01220268		2671.4	-0.00183108		
551.59	0.04284448	0.02799532	1081.6	0.01831208		1611.59	0.02296119		2141.6	0.01186408		2671.6	-0.00157319		
551.79	0.04263333	0.02796568	1081.8	0.01801056		1611.79	0.02232435		2141.8	0.01132		2671.8	-0.00144082		
551.99	0.04243751	0.02793608	1082	0.01857841		1611.99	0.02320996		2142	0.01115449		2672	-0.00065541		
552.19	0.0419616	0.0279065	1082.2	0.01925346		1612.19	0.02373325		2142.2	0.0110826		2672.2	-0.00132767		
552.39	0.04173213	0.02787695	1082.4	0.01928938		1612.39	0.02354456		2142.4	0.01045602		2672.4	-0.00198433		
552.59	0.04121441	0.02784744	1082.6	0.01779387		1612.59	0.02363632		2142.6	0.01120576		2672.6	-0.00197584		
552.79	0.04130066	0.02781795	1082.8	0.01739987		1612.79	0.02378959		2142.8	0.01185638		2672.8	-0.00118195		
552.99	0.04142621	0.0277885	1083	0.01712108		1612.99	0.02342413		2143	0.01230367		2673	-0.00111863		
553.19	0.04079859	0.02775908	1083.2	0.01695161		1613.19	0.02402442		2143.2	0.01259574		2673.2	-0.00132304		
553.39	0.04067894	0.02772969	1083.4	0.01667192		1613.39	0.02384648		2143.4	0.01249631		2673.4	-0.00059772		
553.59	0.0407996	0.02770033	1083.6	0.0164155		1613.59	0.02311371		2143.6	0.01315375		2673.6	-0.00058181		
553.79	0.0404876	0.027671	1083.8	0.01568567		1613.79	0.02223851		2143.8	0.0131723		2673.8	-0.00066854		
553.99	0.03993495	0.0276417	1084	0.01529864		1613.99	0.02297172		2144	0.01306081		2674	0.00003897		
554.19	0.04056087	0.02761244	1084.2	0.01627082		1614.19	0.02297291		2144.2	0.01348222		2674.2	-0.00103323		
554.39	0.04122315	0.0275832	1084.4	0.01588845		1614.39	0.02371445		2144.4	0.0131178		2674.4	-0.00144252		
554.59	0.04150484	0.027554	1084.6	0.01550748		1614.59	0.02390145		2144.6	0.01382988		2674.6	-0.00091798		
554.79	0.04106209	0.02752483	1084.8	0.01498272		1614.79	0.02444774		2144.8	0.01416201		2674.8	-0.00109569		
554.99	0.04005529	0.02749568	1085	0.01559624		1614.99	0.02437908		2145	0.01488301		2675	-0.00073698		
555.19	0.04056141	0.02746657	1085.2	0.0152739		1615.19	0.02517763		2145.2	0.014417		2675.2	0.00012337		
555.39	0.03997024	0.02743749	1085.4	0.01575137		1615.39	0.02503895		2145.4	0.01463868		2675.4	-0.00001912		
555.59	0.03981293	0.02740844	1085.6	0.01642308		1615.59	0.02445688		2145.6	0.01458324		2675.6	-0.00044956		
555.79	0.03992083	0.02737942	1085.8	0.01768579		1615.79	0.02423372		2145.8	0.01413821		2675.8	-0.00152742		
555.99	0.03986873	0.02735043	1086	0.01864325		1615.99	0.02470544		2146	0.01439641		2676	-0.00161732		
556.19	0.04002373	0.02732148	1086.2	0.018341		1616.19	0.02428963		2146.2	0.01433294		2676.2	-0.00272859		
556.39	0.03999636	0.02729255	1086.4	0.01821342		1616.39	0.0237136		2146.4	0.01450833		2676.4	-0.00311035		
556.59	0.040283	0.02726365	1086.6	0.01758347		1616.59	0.02368992		2146.6	0.01450384		2676.6	-0.00266689		
556.79	0.04037327	0.02723479	1086.8	0.01845758		1616.79	0.023231		2146.8	0.01481441		2676.8	-0.0027626		
556.99	0.04004119	0.02720595	1087	0.01824785		1616.99	0.02264282		2147	0.01392756		2677	-0.00272121		
557.19	0.0403588	0.02717715	1087.2	0.01868277		1617.19	0.02318561		2147.2	0.01345609		2677.2	-0.00272036		
557.39	0.04006892	0.02714837	1087.4	0.01975201		1617.39	0.02248491		2147.4	0.01258018		2677.4	-0.00263301		
557.59	0.03953799	0.02711963	1087.6	0.01995851		1617.59	0.02229313		2147.6	0.01238391		2677.6	-0.00306175		
557.79	0.03878451	0.02709092	1087.8	0.01987651		1617.79	0.02249608		2147.8	0.01208805		2677.8	-0.00340394		
557.99	0.03828743	0.02706223	1088	0.02036122		1617.99	0.02338001		2148	0.01198217		2678	-0.00311881		
558.19	0.03895221	0.02703358	1088.2	0.02030817		1618.19	0.02348432		2148.2	0.0116951		2678.2	-0.00366364		
558.39	0.03920318	0.02700496	1088.4	0.01956554		1618.39	0.02375798		2148.4	0.0112246		2678.4	-0.00330779		
558.59	0.03887634	0.02697637	1088.6	0.01942865		1618.59	0.02319898		2148.6	0.0113462		2678.6	-0.00244055		
558.79	0.03940106	0.02694781	1088.8	0.01976942		1618.79	0.02315041		2148.8	0.01174319		2678.8	-0.00257955		
558.99	0.03997085	0.02691927	1089	0.02054859		1618.99	0.022381		2149	0.01179603		2679	-0.00160229		
559.19	0.04073295	0.02689077	1089.2	0.02068501		1619.19	0.02246552		2149.2	0.01156114		2679.2	-0.0013028		
559.39	0.04156001	0.0268623	1089.4	0.0214957		1619.39	0.0216027		2149.4	0.01182242		2679.4	-0.00144382		
559.59	0.04242315	0.02683386	1089.6	0.02179315		1619.59	0.02065813		2149.6	0.01142935		2679.6	-0.0009586		
559.79	0.04368466	0.02680545	1089.8	0.02144604		1619.79	0.02004613		2149.8	0.0117005		2679.8	-0.00064108		
