# Supplementary material for: Functional development of a V3/glycan-specific broadly neutralizing antibody isolated from a case of HIV superinfection
Source: eLife. 2021 Jul 15;10:e68110. doi: 10.7554/eLife.68110 (PMC8376252; doi:10.7554/eLife.68110)
Supplement: Figure 2—source data 2. [file elife-68110-fig2-data2.zip › QA013.2 Dbl Ref BLI_2020.09.30/QA013.70.H1 gp120/Fit Data/A1Results.txt]

Conc1	2E-06	2E-06	2E-06	2E-06	2E-06	
Start1	199.99	730	1259.99	1790	2320	
Stop1	559.79	1089.8	1619.79	2149.8	2679.8	
Kobs		1.11731843575419E-08	1.56569660818415E-53	0.000218440032173727	7.1153898421797E-06	
Error Kobs		0	0.000747394295719307	0.000132691056451592	0	
Koff		0	0	0	0	
Error Koff		0	0	0	0	
Time1	Data1	Fit1	Time2	Data2	Fit2	Time3	Data3	Fit3	Time4	Data4	Fit4	Time5	Data5	Fit5	
199.99	0.00914427		730	-0.00350857	0	1259.99	-0.00691779	0	1790	0.00117348	0	2320	0.00035215	0	
200.19	0.00997262		730.2	-0.00498425	0	1260.19	-0.00825968	0.00001175	1790.2	0.00126388	0.00149962	2320.2	-0.00067935	0	
200.39	0.01166187		730.4	-0.00692734	0	1260.39	-0.00910046	0.0000235	1790.4	0.00211305	0.0028283	2320.4	-0.00101255	0	
200.59	0.01423411		730.6	-0.00785059	0	1260.59	-0.01025743	0.00003524	1790.6	0.00279602	0.00400552	2320.6	-0.00105162	0	
200.79	0.01705046		730.8	-0.00914322	0	1260.79	-0.01119027	0.00004697	1790.8	0.00365826	0.00504855	2320.8	-0.0027324	0	
200.99	0.02010947		731	-0.00912869	0	1260.99	-0.01208736	0.0000587	1791	0.00365967	0.00597268	2321	-0.00331278	0	
201.19	0.02359125		731.2	-0.00957054	0	1261.19	-0.01218656	0.00007043	1791.2	0.0038623	0.00679146	2321.2	-0.00338167	0	
201.39	0.0269072		731.4	-0.0092302	0	1261.39	-0.01244681	0.00008215	1791.4	0.00474251	0.00751691	2321.4	-0.00307954	0	
201.59	0.03020548		731.6	-0.00932559	0	1261.59	-0.01238453	0.00009386	1791.6	0.00547842	0.00815966	2321.6	-0.00297953	0	
201.79	0.03386453		731.8	-0.00903261	0	1261.79	-0.0119902	0.00010558	1791.8	0.00651063	0.00872915	2321.8	-0.00289921	0	
201.99	0.03759523		732	-0.00883464	0	1261.99	-0.0114876	0.00011728	1792	0.00668785	0.00923372	2322	-0.00210227	0	
202.19	0.0410937		732.2	-0.00819338	0	1262.19	-0.01121224	0.00012898	1792.2	0.00755563	0.00968077	2322.2	-0.00149831	0	
202.39	0.0437556		732.4	-0.00860463	0	1262.39	-0.01151665	0.00014068	1792.4	0.00791573	0.01007686	2322.4	-0.00152838	0	
202.59	0.04611513		732.6	-0.00896709	0	1262.59	-0.01134269	0.00015237	1792.6	0.00900041	0.0104278	2322.6	-0.00195702	0	
202.79	0.04837048		732.8	-0.00936388	0	1262.79	-0.01028174	0.00016406	1792.8	0.00960847	0.01073873	2322.8	-0.0016698	0	
202.99	0.05114874		733	-0.00936898	0	1262.99	-0.01074985	0.00017574	1793	0.00988583	0.01101422	2323	-0.00114778	0	
203.19	0.05265414		733.2	-0.00963923	0	1263.19	-0.01019001	0.00018742	1793.2	0.01016939	0.01125831	2323.2	-0.00051621	0	
203.39	0.05515914		733.4	-0.00902795	0	1263.39	-0.00925305	0.00019909	1793.4	0.01094326	0.01147457	2323.4	-0.00093726	0	
203.59	0.05661256		733.6	-0.00980497	0	1263.59	-0.01020273	0.00021075	1793.6	0.01168914	0.01166618	2323.6	-0.00140386	0	
203.79	0.05875317		733.8	-0.01050953	0	1263.79	-0.00972427	0.00022242	1793.8	0.01102243	0.01183595	2323.8	-0.00176517	0	
203.99	0.06112216		734	-0.01046809	0	1263.99	-0.0104669	0.00023407	1794	0.01125566	0.01198637	2324	-0.0016032	0	
204.19	0.06240082		734.2	-0.0095587	0	1264.19	-0.01171071	0.00024573	1794.2	0.01110236	0.01211964	2324.2	-0.0025906	0	
204.39	0.06464954		734.4	-0.0098057	0	1264.39	-0.01244628	0.00025737	1794.4	0.01146296	0.01223772	2324.4	-0.00217643	0	
204.59	0.06633775		734.6	-0.00805005	0	1264.59	-0.01344858	0.00026902	1794.6	0.01142233	0.01234233	2324.6	-0.00270308	0	
204.79	0.06760301		734.8	-0.00815731	0	1264.79	-0.01358643	0.00028065	1794.8	0.01102549	0.01243503	2324.8	-0.00470322	0	
204.99	0.06875727		735	-0.00715598	0	1264.99	-0.01382355	0.00029229	1795	0.01045129	0.01251715	2325	-0.00404475	0	
205.19	0.07029897		735.2	-0.00749423	0	1265.19	-0.01307589	0.00030391	1795.2	0.00998222	0.01258992	2325.2	-0.00388504	0	
205.39	0.07082368		735.4	-0.0068636	0	1265.39	-0.01334959	0.00031554	1795.4	0.0100623	0.01265439	2325.4	-0.00295348	0	
205.59	0.07210129		735.6	-0.00706369	0	1265.59	-0.01304017	0.00032716	1795.6	0.00988856	0.01271151	2325.6	-0.00272395	0	
205.79	0.07339662		735.8	-0.00735172	0	1265.79	-0.01300899	0.00033877	1795.8	0.00996881	0.01276212	2325.8	-0.00203367	0	
205.99	0.07461075		736	-0.00770487	0	1265.99	-0.01282701	0.00035038	1796	0.00892325	0.01280696	2326	-0.00102879	0	
206.19	0.07552496		736.2	-0.00748708	0	1266.19	-0.01263381	0.00036198	1796.2	0.00884738	0.01284669	2326.2	-0.00045225	0	
206.39	0.07691079		736.4	-0.00746323	0	1266.39	-0.01250648	0.00037358	1796.4	0.00824535	0.01288189	2326.4	-0.00054899	0	
206.59	0.07832793		736.6	-0.00785685	0	1266.59	-0.0111695	0.00038517	1796.6	0.00885074	0.01291307	2326.6	-0.00106501	0	
206.79	0.07903616		736.8	-0.0070851	0	1266.79	-0.01021428	0.00039676	1796.8	0.00851428	0.01294071	2326.8	-0.00057211	0	
206.99	0.08106662		737	-0.0068432	0	1266.99	-0.01063159	0.00040835	1797	0.00828377	0.01296519	2327	-0.00004221	0	
207.19	0.08173665		737.2	-0.00660692	0	1267.19	-0.0109312	0.00041993	1797.2	0.00890563	0.01298688	2327.2	0.00026221	0	
207.39	0.08317124		737.4	-0.00712335	0	1267.39	-0.00992349	0.0004315	1797.4	0.00836008	0.0130061	2327.4	-0.00025974	0	
207.59	0.0844183		737.6	-0.00702604	0	1267.59	-0.00977958	0.00044307	1797.6	0.00791637	0.01302313	2327.6	-0.0010147	0	
207.79	0.0861709		737.8	-0.00659178	0	1267.79	-0.0096312	0.00045464	1797.8	0.00704689	0.01303822	2327.8	-0.00200962	0	
207.99	0.08774895		738	-0.00624743	0	1267.99	-0.01017379	0.0004662	1798	0.00708923	0.01305158	2328	-0.00179821	0	
208.19	0.08760479		738.2	-0.00665094	0	1268.19	-0.01109946	0.00047775	1798.2	0.0059135	0.01306343	2328.2	-0.00142813	0	
208.39	0.08870008		738.4	-0.00769148	0	1268.39	-0.01128114	0.0004893	1798.4	0.00612281	0.01307392	2328.4	-0.00188678	0	
208.59	0.08938414		738.6	-0.00698103	0	1268.59	-0.01122173	0.00050085	1798.6	0.00628396	0.01308322	2328.6	-0.00188754	0	
208.79	0.08919656		738.8	-0.00833917	0	1268.79	-0.01075879	0.00051239	1798.8	0.00620326	0.01309145	2328.8	-0.00283857	0	
208.99	0.08964122		739	-0.0083572	0	1268.99	-0.01077081	0.00052392	1799	0.00659598	0.01309875	2329	-0.00237593	0	
209.19	0.08966345		739.2	-0.00898435	0	1269.19	-0.01069774	0.00053546	1799.2	0.00623011	0.01310522	2329.2	-0.00190903	0	
209.39	0.08992135		739.4	-0.00961003	0	1269.39	-0.01110457	0.00054698	1799.4	0.00633601	0.01311095	2329.4	-0.00103767	0	
209.59	0.09062087		739.6	-0.00885988	0	1269.59	-0.01091619	0.0005585	1799.6	0.00699973	0.01311602	2329.6	-0.00104453	0	
209.79	0.09083103		739.8	-0.00922522	0	1269.79	-0.01108297	0.00057002	1799.8	0.00761852	0.01312052	2329.8	-0.00143048	0	
209.99	0.09187771		740	-0.00863207	0	1269.99	-0.01081694	0.00058153	1800	0.00745301	0.01312451	2330	-0.00206189	0	
210.19	0.09209103		740.2	-0.00846084	0	1270.19	-0.01046579	0.00059304	1800.2	0.0080693	0.01312804	2330.2	-0.00232495	0	
210.39	0.09284406		740.4	-0.00815291	0	1270.39	-0.01113812	0.00060454	1800.4	0.00832216	0.01313117	2330.4	-0.0027073	0	
210.59	0.09319287		740.6	-0.00737319	0	1270.59	-0.01037448	0.00061604	1800.6	0.00871146	0.01313394	2330.6	-0.00315763	0	
210.79	0.09319349		740.8	-0.00589601	0	1270.79	-0.01075926	0.00062753	1800.8	0.00827607	0.01313639	2330.8	-0.00310922	0	
210.99	0.09420383		741	-0.00510479	0	1270.99	-0.01154241	0.00063902	1801	0.00827573	0.01313857	2331	-0.00234014	0	
211.19	0.09493998		741.2	-0.0045149	0	1271.19	-0.01170561	0.0006505	1801.2	0.00853477	0.0131405	2331.2	-0.00238196	0	
211.39	0.09614458		741.4	-0.0050748	0	1271.39	-0.01077049	0.00066198	1801.4	0.0077798	0.0131422	2331.4	-0.00254488	0	
211.59	0.09605931		741.6	-0.00430569	0	1271.59	-0.01097124	0.00067345	1801.6	0.00718966	0.01314372	2331.6	-0.00367433	0	
211.79	0.09705024		741.8	-0.00455835	0	1271.79	-0.0109804	0.00068492	1801.8	0.00608458	0.01314506	2331.8	-0.0038636	0	
211.99	0.09761309		742	-0.0051775	0	1271.99	-0.01135457	0.00069639	1802	0.00562705	0.01314625	2332	-0.00299513	0	
212.19	0.09804792		742.2	-0.00542694	0	1272.19	-0.01118425	0.00070784	1802.2	0.00509109	0.0131473	2332.2	-0.00212278	0	
212.39	0.09928482		742.4	-0.00510509	0	1272.39	-0.01082534	0.0007193	1802.4	0.00526458	0.01314823	2332.4	-0.00212096	0	
212.59	0.10037152		742.6	-0.00495095	0	1272.59	-0.01034168	0.00073075	1802.6	0.00537616	0.01314906	2332.6	-0.00160595	0	
212.79	0.09989693		742.8	-0.00540063	0	1272.79	-0.01006883	0.00074219	1802.8	0.00578142	0.01314979	2332.8	-0.00225322	0	
212.99	0.10026412		743	-0.00520647	0	1272.99	-0.01062142	0.00075363	1803	0.00631802	0.01315044	2333	-0.00209336	0	
213.19	0.10057842		743.2	-0.00582818	0	1273.19	-0.01154294	0.00076507	1803.2	0.00671503	0.01315101	2333.2	-0.00241527	0	
213.39	0.10098482		743.4	-0.00655572	0	1273.39	-0.01064746	0.0007765	1803.4	0.00740826	0.01315152	2333.4	-0.00310808	0	
213.59	0.10117953		743.6	-0.0058263	0	1273.59	-0.01068179	0.00078792	1803.6	0.00792023	0.01315197	2333.6	-0.00367623	0	
213.79	0.10196801		743.8	-0.0063907	0	1273.79	-0.01118056	0.00079934	1803.8	0.00847291	0.01315237	2333.8	-0.00441927	0	
213.99	0.10270534		744	-0.00533003	0	1273.99	-0.01119595	0.00081076	1804	0.00858655	0.01315273	2334	-0.00483794	0	
214.19	0.102864		744.2	-0.0053182	0	1274.19	-0.01120497	0.00082217	1804.2	0.00900312	0.01315304	2334.2	-0.0045086	0	
214.39	0.10343458		744.4	-0.00511582	0	1274.39	-0.01154375	0.00083358	1804.4	0.00889518	0.01315332	2334.4	-0.00428923	0	
214.59	0.10345511		744.6	-0.00462049	0	1274.59	-0.010767	0.00084498	1804.6	0.00906922	0.01315357	2334.6	-0.00471456	0	
214.79	0.10326572		744.8	-0.00472157	0	1274.79	-0.01119092	0.00085637	1804.8	0.00856604	0.01315378	2334.8	-0.00492768	0	
214.99	0.10348273		745	-0.00475046	0	1274.99	-0.01229513	0.00086777	1805	0.00867044	0.01315398	2335	-0.0040677	0	
215.19	0.10433989		745.2	-0.00514594	0	1275.19	-0.01211619	0.00087915	1805.2	0.008046	0.01315415	2335.2	-0.0041329	0	
215.39	0.10445318		745.4	-0.00593248	0	1275.39	-0.01139697	0.00089054	1805.4	0.00670194	0.0131543	2335.4	-0.00411516	0	
215.59	0.10393951		745.6	-0.00570265	0	1275.59	-0.01117207	0.00090191	1805.6	0.0057349	0.01315443	2335.6	-0.00413071	0	
215.79	0.10568609		745.8	-0.00612898	0	1275.79	-0.01062747	0.00091329	1805.8	0.00483212	0.01315455	2335.8	-0.00362905	0	
215.99	0.10705178		746	-0.00682667	0	1275.99	-0.01000759	0.00092466	1806	0.00545606	0.01315466	2336	-0.0030731	0	
216.19	0.10853117		746.2	-0.00599105	0	1276.19	-0.00890031	0.00093602	1806.2	0.00545011	0.01315475	2336.2	-0.00344474	0	
216.39	0.110065		746.4	-0.00610609	0	1276.39	-0.00849046	0.00094738	1806.4	0.00486797	0.01315484	2336.4	-0.00354714	0	
216.59	0.11124825		746.6	-0.00702566	0	1276.59	-0.00799208	0.00095873	1806.6	0.00532211	0.01315491	2336.6	-0.00378494	0	
216.79	0.11084058		746.8	-0.0070341	0	1276.79	-0.00795025	0.00097008	1806.8	0.00539944	0.01315497	2336.8	-0.0041652	0	
216.99	0.11146429		747	-0.00751914	0	1276.99	-0.00859184	0.00098143	1807	0.00604801	0.01315503	2337	-0.0045447	0	
217.19	0.1128649		747.2	-0.008058	0	1277.19	-0.00883057	0.00099276	1807.2	0.00660319	0.01315508	2337.2	-0.00553266	0	
217.39	0.11342087		747.4	-0.00883823	0	1277.39	-0.00772933	0.0010041	1807.4	0.00724223	0.01315513	2337.4	-0.00570819	0	
217.59	0.11379859		747.6	-0.0083212	0	1277.59	-0.00795758	0.00101543	1807.6	0.00754219	0.01315517	2337.6	-0.00565721	0	
217.79	0.11434753		747.8	-0.00767668	0	1277.79	-0.00849517	0.00102676	1807.8	0.00805679	0.0131552	2337.8	-0.00615094	0	
217.99	0.11373191		748	-0.00722018	0	1277.99	-0.00852981	0.00103808	1808	0.008701	0.01315524	2338	-0.00614259	0	
218.19	0.11339212		748.2	-0.00732388	0	1278.19	-0.00876757	0.00104939	1808.2	0.00919327	0.01315526	2338.2	-0.0061508	0	
218.39	0.11329678		748.4	-0.00792097	0	1278.39	-0.0093502	0.0010607	1808.4	0.00981013	0.01315529	2338.4	-0.00550106	0	
218.59	0.11241752		748.6	-0.00698671	0	1278.59	-0.01018512	0.00107201	1808.6	0.01017468	0.01315531	2338.6	-0.00525825	0	
218.79	0.1122504		748.8	-0.0070192	0	1278.79	-0.0107305	0.00108331	1808.8	0.00996153	0.01315533	2338.8	-0.00565219	0	
218.99	0.11231125		749	-0.00683747	0	1278.99	-0.01127675	0.00109461	1809	0.01008238	0.01315535	2339	-0.00493998	0	
219.19	0.11244806		749.2	-0.00647264	0	1279.19	-0.01049578	0.0011059	1809.2	0.00938175	0.01315536	2339.2	-0.00393494	0	
219.39	0.11157048		749.4	-0.00603735	0	1279.39	-0.00983969	0.00111719	1809.4	0.00867107	0.01315538	2339.4	-0.00328586	0	
219.59	0.11195805		749.6	-0.00550689	0	1279.59	-0.00965807	0.00112847	1809.6	0.00861533	0.01315539	2339.6	-0.00269873	0	
219.79	0.11257911		749.8	-0.0052012	0	1279.79	-0.01002619	0.00113975	1809.8	0.00823886	0.0131554	2339.8	-0.00227328	0	
219.99	0.112548		750	-0.00455496	0	1279.99	-0.00918042	0.00115102	1810	0.00842922	0.01315541	2340	-0.00208125	0	
220.19	0.11253615		750.2	-0.00412658	0	1280.19	-0.00972542	0.00116229	1810.2	0.00816334	0.01315542	2340.2	-0.00129062	0	
220.39	0.11239928		750.4	-0.0048205	0	1280.39	-0.0096061	0.00117356	1810.4	0.0070427	0.01315542	2340.4	-0.00028524	0	
220.59	0.11204641		750.6	-0.00494983	0	1280.59	-0.00987641	0.00118482	1810.6	0.00699553	0.01315543	2340.6	-0.00012312	0	
220.79	0.11223877		750.8	-0.00510859	0	1280.79	-0.00942308	0.00119607	1810.8	0.00621232	0.01315544	2340.8	0.00006511	0	
220.99	0.1127439		751	-0.00583239	0	1280.99	-0.01023082	0.00120732	1811	0.00686009	0.01315544	2341	-0.00021105	0	
221.19	0.11355905		751.2	-0.00652136	0	1281.19	-0.01039779	0.00121857	1811.2	0.00727239	0.01315544	2341.2	-0.00115564	0	
221.39	0.11336428		751.4	-0.00711221	0	1281.39	-0.00965138	0.00122981	1811.4	0.00745024	0.01315545	2341.4	-0.00095154	0	
221.59	0.11248969		751.6	-0.00770838	0	1281.59	-0.00929321	0.00124104	1811.6	0.00767417	0.01315545	2341.6	-0.00106823	0	
221.79	0.113259		751.8	-0.00748292	0	1281.79	-0.01015403	0.00125227	1811.8	0.00816064	0.01315546	2341.8	-0.00213132	0	
221.99	0.11317899		752	-0.00763766	0	1281.99	-0.01054948	0.0012635	1812	0.00948396	0.01315546	2342	-0.00210037	0	
222.19	0.11388564		752.2	-0.00651063	0	1282.19	-0.01047777	0.00127472	1812.2	0.00921738	0.01315546	2342.2	-0.00308646	0	
222.39	0.11550292		752.4	-0.00643621	0	1282.39	-0.01175463	0.00128594	1812.4	0.01020287	0.01315546	2342.4	-0.00405484	0	
222.59	0.11573537		752.6	-0.0050299	0	1282.59	-0.011179	0.00129715	1812.6	0.00990097	0.01315547	2342.6	-0.00486813	0	
222.79	0.11601579		752.8	-0.00503839	0	1282.79	-0.01109793	0.00130836	1812.8	0.0095365	0.01315547	2342.8	-0.00642825	0	
222.99	0.11707103		753	-0.00473553	0	1282.99	-0.01124283	0.00131956	1813	0.00990632	0.01315547	2343	-0.00665703	0	
223.19	0.11783855		753.2	-0.00342611	0	1283.19	-0.01019744	0.00133076	1813.2	0.00992513	0.01315547	2343.2	-0.00630682	0	
223.39	0.11832137		753.4	-0.00274876	0	1283.39	-0.01026207	0.00134195	1813.4	0.00935315	0.01315547	2343.4	-0.00668765	0	
223.59	0.11933768		753.6	-0.00273273	0	1283.59	-0.01063532	0.00135314	1813.6	0.00979068	0.01315547	2343.6	-0.0064505	0	
223.79	0.11906979		753.8	-0.00284929	0	1283.79	-0.01034487	0.00136433	1813.8	0.00993937	0.01315547	2343.8	-0.00595329	0	
223.99	0.11920746		754	-0.00328399	0	1283.99	-0.00970953	0.00137551	1814	0.00970613	0.01315547	2344	-0.00495502	0	
224.19	0.11955292		754.2	-0.00312064	0	1284.19	-0.00961783	0.00138668	1814.2	0.00994722	0.01315547	2344.2	-0.00425064	0	
224.39	0.11967201		754.4	-0.00368069	0	1284.39	-0.00931656	0.00139785	1814.4	0.0095702	0.01315548	2344.4	-0.00427992	0	
224.59	0.1200096		754.6	-0.00350798	0	1284.59	-0.00892534	0.00140902	1814.6	0.00984777	0.01315548	2344.6	-0.00375893	0	
224.79	0.12078146		754.8	-0.00438001	0	1284.79	-0.00847793	0.00142018	1814.8	0.00952194	0.01315548	2344.8	-0.00304609	0	
224.99	0.1210635		755	-0.00519346	0	1284.99	-0.00854002	0.00143133	1815	0.00972512	0.01315548	2345	-0.00326044	0	
225.19	0.12120849		755.2	-0.00594793	0	1285.19	-0.00816242	0.00144248	1815.2	0.00925177	0.01315548	2345.2	-0.0033092	0	
225.39	0.12057514		755.4	-0.00720418	0	1285.39	-0.00712472	0.00145363	1815.4	0.00880385	0.01315548	2345.4	-0.00389924	0	
225.59	0.12067378		755.6	-0.00801556	0	1285.59	-0.00763377	0.00146477	1815.6	0.00919164	0.01315548	2345.6	-0.00380832	0	
225.79	0.12152361		755.8	-0.00817379	0	1285.79	-0.00802885	0.00147591	1815.8	0.00899935	0.01315548	2345.8	-0.00424297	0	
225.99	0.12153013		756	-0.00840359	0	1285.99	-0.00855791	0.00148704	1816	0.0091882	0.01315548	2346	-0.00376488	0	
226.19	0.12248532		756.2	-0.00805467	0	1286.19	-0.00896795	0.00149817	1816.2	0.0083728	0.01315548	2346.2	-0.00463969	0	
226.39	0.12326908		756.4	-0.00803002	0	1286.39	-0.00958155	0.0015093	1816.4	0.00839413	0.01315548	2346.4	-0.00505253	0	
226.59	0.12244594		756.6	-0.00786291	0	1286.59	-0.00893624	0.00152041	1816.6	0.00836754	0.01315548	2346.6	-0.00517153	0	
226.79	0.12234918		756.8	-0.00789636	0	1286.79	-0.00918671	0.00153153	1816.8	0.00859759	0.01315548	2346.8	-0.00529914	0	
226.99	0.1232046		757	-0.00730291	0	1286.99	-0.00947868	0.00154264	1817	0.00957034	0.01315548	2347	-0.00472817	0	
227.19	0.12340372		757.2	-0.00691529	0	1287.19	-0.00860337	0.00155374	1817.2	0.00971373	0.01315548	2347.2	-0.00443543	0	
227.39	0.12343044		757.4	-0.0072039	0	1287.39	-0.00931066	0.00156484	1817.4	0.00949466	0.01315548	2347.4	-0.00390881	0	
227.59	0.12282476		757.6	-0.00765788	0	1287.59	-0.00901914	0.00157594	1817.6	0.01021593	0.01315548	2347.6	-0.0035473	0	
227.79	0.12244596		757.8	-0.00794329	0	1287.79	-0.00886525	0.00158703	1817.8	0.00986267	0.01315548	2347.8	-0.00319226	0	
227.99	0.12227701		758	-0.00739301	0	1287.99	-0.00956746	0.00159812	1818	0.01010453	0.01315548	2348	-0.00310771	0	
228.19	0.12231456		758.2	-0.00677382	0	1288.19	-0.00949555	0.0016092	1818.2	0.01123335	0.01315548	2348.2	-0.00355019	0	
228.39	0.12243417		758.4	-0.00689702	0	1288.39	-0.00959974	0.00162028	1818.4	0.01152641	0.01315548	2348.4	-0.00424137	0	
228.59	0.1226228		758.6	-0.00653234	0	1288.59	-0.00959658	0.00163135	1818.6	0.01212735	0.01315548	2348.6	-0.00420808	0	
228.79	0.12329285		758.8	-0.00637561	0	1288.79	-0.00937986	0.00164242	1818.8	0.0113808	0.01315548	2348.8	-0.00492507	0	
228.99	0.12343528		759	-0.00680438	0	1288.99	-0.00936911	0.00165348	1819	0.01142216	0.01315548	2349	-0.00545039	0	
229.19	0.12287058		759.2	-0.00687441	0	1289.19	-0.00950923	0.00166454	1819.2	0.01098386	0.01315548	2349.2	-0.0064063	0	
229.39	0.12271595		759.4	-0.00691258	0	1289.39	-0.00988509	0.00167559	1819.4	0.01089136	0.01315548	2349.4	-0.00724228	0	
229.59	0.12280658		759.6	-0.00627849	0	1289.59	-0.01029694	0.00168664	1819.6	0.01104281	0.01315548	2349.6	-0.00629067	0	
229.79	0.12250558		759.8	-0.00597988	0	1289.79	-0.01015983	0.00169769	1819.8	0.01051862	0.01315548	2349.8	-0.00579369	0	
229.99	0.12244256		760	-0.00571323	0	1289.99	-0.01017055	0.00170873	1820	0.01079021	0.01315548	2350	-0.00571385	0	
230.19	0.1230391		760.2	-0.00521727	0	1290.19	-0.00971475	0.00171976	1820.2	0.01036535	0.01315548	2350.2	-0.00565554	0	
230.39	0.12346641		760.4	-0.00526415	0	1290.39	-0.00871845	0.00173079	1820.4	0.00952015	0.01315548	2350.4	-0.0051847	0	
230.59	0.12348047		760.6	-0.0050015	0	1290.59	-0.00829947	0.00174182	1820.6	0.01069825	0.01315548	2350.6	-0.00436041	0	
230.79	0.12409482		760.8	-0.00518128	0	1290.79	-0.00805343	0.00175284	1820.8	0.01017256	0.01315548	2350.8	-0.00389329	0	
230.99	0.12500892		761	-0.00508039	0	1290.99	-0.00886056	0.00176386	1821	0.01063093	0.01315548	2351	-0.00379562	0	
231.19	0.12590309		761.2	-0.0060312	0	1291.19	-0.00889324	0.00177487	1821.2	0.01056677	0.01315548	2351.2	-0.00337759	0	
231.39	0.12601584		761.4	-0.00539384	0	1291.39	-0.00966187	0.00178588	1821.4	0.01067436	0.01315548	2351.4	-0.00342957	0	
231.59	0.12618177		761.6	-0.00555896	0	1291.59	-0.01034203	0.00179688	1821.6	0.01044797	0.01315548	2351.6	-0.00414705	0	
231.79	0.12661152		761.8	-0.00532946	0	1291.79	-0.01074213	0.00180788	1821.8	0.01109034	0.01315548	2351.8	-0.0043382	0	
231.99	0.12724817		762	-0.00506105	0	1291.99	-0.01174239	0.00181887	1822	0.01135879	0.01315548	2352	-0.00451028	0	
232.19	0.12857142		762.2	-0.00640389	0	1292.19	-0.01118949	0.00182986	1822.2	0.01109168	0.01315548	2352.2	-0.00495198	0	
232.39	0.12949376		762.4	-0.00673841	0	1292.39	-0.01126685	0.00184085	1822.4	0.011402	0.01315548	2352.4	-0.00574254	0	
232.59	0.13031859		762.6	-0.00691916	0	1292.59	-0.01146562	0.00185183	1822.6	0.01142031	0.01315548	2352.6	-0.00564936	0	
232.79	0.13042412		762.8	-0.00611907	0	1292.79	-0.0112564	0.0018628	1822.8	0.01095242	0.01315548	2352.8	-0.00601664	0	
232.99	0.13024669		763	-0.00649584	0	1292.99	-0.01129735	0.00187377	1823	0.01089238	0.01315548	2353	-0.00548736	0	
233.19	0.12963096		763.2	-0.00537288	0	1293.19	-0.01070709	0.00188474	1823.2	0.01037624	0.01315548	2353.2	-0.0057643	0	
233.39	0.12951859		763.4	-0.00430081	0	1293.39	-0.01024914	0.0018957	1823.4	0.01075107	0.01315548	2353.4	-0.00409934	0	
233.59	0.12831227		763.6	-0.00432521	0	1293.59	-0.00970774	0.00190666	1823.6	0.01088517	0.01315548	2353.6	-0.00321127	0	
233.79	0.12841223		763.8	-0.00466676	0	1293.79	-0.00860981	0.00191761	1823.8	0.01041937	0.01315548	2353.8	-0.00248974	0	
233.99	0.12802012		764	-0.00492444	0	1293.99	-0.00757507	0.00192856	1824	0.01044636	0.01315548	2354	-0.00204603	0	
234.19	0.12804145		764.2	-0.00439856	0	1294.19	-0.00699319	0.0019395	1824.2	0.00995432	0.01315548	2354.2	-0.00123664	0	
234.39	0.12799447		764.4	-0.00477147	0	1294.39	-0.0061997	0.00195044	1824.4	0.00934698	0.01315548	2354.4	-0.00053777	0	
234.59	0.12689167		764.6	-0.00524391	0	1294.59	-0.00604539	0.00196138	1824.6	0.00942926	0.01315548	2354.6	-0.00050821	0	
234.79	0.12686402		764.8	-0.00593309	0	1294.79	-0.00657745	0.00197231	1824.8	0.00994307	0.01315548	2354.8	-0.00121143	0	
234.99	0.12669029		765	-0.0055536	0	1294.99	-0.00743852	0.00198323	1825	0.0112914	0.01315548	2355	-0.00107507	0	
235.19	0.1263386		765.2	-0.00615988	0	1295.19	-0.00818403	0.00199415	1825.2	0.01181085	0.01315548	2355.2	-0.00184791	0	
235.39	0.12630564		765.4	-0.00532146	0	1295.39	-0.00795158	0.00200507	1825.4	0.01130668	0.01315548	2355.4	-0.00219702	0	
235.59	0.12660581		765.6	-0.00565353	0	1295.59	-0.00831113	0.00201598	1825.6	0.01174024	0.01315548	2355.6	-0.00327914	0	
235.79	0.12725753		765.8	-0.00664401	0	1295.79	-0.00803681	0.00202689	1825.8	0.01239817	0.01315548	2355.8	-0.00314365	0	
235.99	0.12845362		766	-0.00716495	0	1295.99	-0.00844149	0.00203779	1826	0.01215225	0.01315548	2356	-0.00317054	0	
236.19	0.12945121		766.2	-0.00753698	0	1296.19	-0.0075371	0.00204869	1826.2	0.01125082	0.01315548	2356.2	-0.0033125	0	
236.39	0.13009107		766.4	-0.00785833	0	1296.39	-0.00708133	0.00205958	1826.4	0.01155338	0.01315548	2356.4	-0.00365677	0	
236.59	0.13067198		766.6	-0.00736849	0	1296.59	-0.00690473	0.00207047	1826.6	0.01122865	0.01315548	2356.6	-0.00385862	0	
236.79	0.13085583		766.8	-0.00657273	0	1296.79	-0.00634059	0.00208135	1826.8	0.01087208	0.01315548	2356.8	-0.00408684	0	
236.99	0.13106393		767	-0.00688835	0	1296.99	-0.00664982	0.00209223	1827	0.01039047	0.01315548	2357	-0.00359145	0	
237.19	0.13210114		767.2	-0.00719073	0	1297.19	-0.00661621	0.00210311	1827.2	0.01031075	0.01315548	2357.2	-0.00345675	0	
237.39	0.13296046		767.4	-0.00747895	0	1297.39	-0.0069812	0.00211398	1827.4	0.01047303	0.01315548	2357.4	-0.0023503	0	
237.59	0.13292453		767.6	-0.0074868	0	1297.59	-0.00761701	0.00212484	1827.6	0.00981379	0.01315548	2357.6	-0.00287818	0	
237.79	0.13307444		767.8	-0.00826803	0	1297.79	-0.00689025	0.00213571	1827.8	0.00945244	0.01315548	2357.8	-0.00229085	0	
237.99	0.13205438		768	-0.00819664	0	1297.99	-0.0074071	0.00214656	1828	0.00843914	0.01315548	2358	-0.00202323	0	
238.19	0.13121762		768.2	-0.00800402	0	1298.19	-0.00719855	0.00215741	1828.2	0.00728825	0.01315548	2358.2	-0.00237442	0	
238.39	0.13062637		768.4	-0.00819304	0	1298.39	-0.00687699	0.00216826	1828.4	0.0067226	0.01315548	2358.4	-0.00329253	0	
238.59	0.12941579		768.6	-0.00881884	0	1298.59	-0.00661536	0.00217911	1828.6	0.00686289	0.01315548	2358.6	-0.0039079	0	
238.79	0.12922186		768.8	-0.0080063	0	1298.79	-0.00681456	0.00218994	1828.8	0.00745431	0.01315548	2358.8	-0.0042108	0	
238.99	0.12811799		769	-0.00741269	0	1298.99	-0.00702342	0.00220078	1829	0.0071751	0.01315548	2359	-0.00464551	0	
239.19	0.12863123		769.2	-0.00717446	0	1299.19	-0.00679935	0.00221161	1829.2	0.00708543	0.01315548	2359.2	-0.00556996	0	
239.39	0.12920362		769.4	-0.00615652	0	1299.39	-0.00693729	0.00222243	1829.4	0.00667371	0.01315548	2359.4	-0.00519934	0	
239.59	0.1294087		769.6	-0.00608874	0	1299.59	-0.00731455	0.00223325	1829.6	0.00723318	0.01315548	2359.6	-0.00573474	0	
239.79	0.13002619		769.8	-0.00622648	0	1299.79	-0.00721748	0.00224407	1829.8	0.00681215	0.01315548	2359.8	-0.00510142	0	
239.99	0.12982172		770	-0.00456461	0	1299.99	-0.00715687	0.00225488	1830	0.00654941	0.01315548	2360	-0.00550045	0	
240.19	0.13032494		770.2	-0.00421264	0	1300.19	-0.00657306	0.00226569	1830.2	0.00612782	0.01315548	2360.2	-0.00524995	0	
240.39	0.13085544		770.4	-0.00383571	0	1300.39	-0.00630473	0.00227649	1830.4	0.00712994	0.01315548	2360.4	-0.00537695	0	
240.59	0.13129345		770.6	-0.00259498	0	1300.59	-0.00726225	0.00228729	1830.6	0.00784081	0.01315548	2360.6	-0.00490247	0	
240.79	0.13112922		770.8	-0.00241601	0	1300.79	-0.00748305	0.00229808	1830.8	0.00707548	0.01315548	2360.8	-0.00524335	0	
240.99	0.13122412		771	-0.00238754	0	1300.99	-0.00841455	0.00230887	1831	0.0072286	0.01315548	2361	-0.00450356	0	
241.19	0.13259292		771.2	-0.0028685	0	1301.19	-0.008513	0.00231965	1831.2	0.00729556	0.01315548	2361.2	-0.00417192	0	
241.39	0.13236916		771.4	-0.00221181	0	1301.39	-0.00929778	0.00233043	1831.4	0.00753086	0.01315548	2361.4	-0.00369141	0	
241.59	0.13173172		771.6	-0.00225424	0	1301.59	-0.00924574	0.00234121	1831.6	0.00814979	0.01315548	2361.6	-0.0036089	0	
241.79	0.13225854		771.8	-0.00337106	0	1301.79	-0.00883908	0.00235198	1831.8	0.00810834	0.01315548	2361.8	-0.00317073	0	
241.99	0.13273465		772	-0.00360921	0	1301.99	-0.00920298	0.00236275	1832	0.0072273	0.01315548	2362	-0.00308735	0	
242.19	0.13318759		772.2	-0.00400724	0	1302.19	-0.008303	0.00237351	1832.2	0.00740548	0.01315548	2362.2	-0.00380098	0	
242.39	0.13342879		772.4	-0.00486073	0	1302.39	-0.00763717	0.00238427	1832.4	0.00818591	0.01315548	2362.4	-0.00338156	0	
242.59	0.13341246		772.6	-0.00562695	0	1302.59	-0.00711624	0.00239502	1832.6	0.00849146	0.01315548	2362.6	-0.00269152	0	
242.79	0.13398346		772.8	-0.0058154	0	1302.79	-0.00686034	0.00240577	1832.8	0.00828615	0.01315548	2362.8	-0.00281937	0	
242.99	0.13443648		773	-0.00714627	0	1302.99	-0.00758975	0.00241651	1833	0.00869118	0.01315548	2363	-0.00267172	0	
243.19	0.13552793		773.2	-0.00727074	0	1303.19	-0.00685397	0.00242725	1833.2	0.00872375	0.01315548	2363.2	-0.00277234	0	
243.39	0.13589758		773.4	-0.00836325	0	1303.39	-0.0072987	0.00243799	1833.4	0.0091195	0.01315548	2363.4	-0.00208433	0	
243.59	0.13611161		773.6	-0.00901876	0	1303.59	-0.00742909	0.00244872	1833.6	0.00883091	0.01315548	2363.6	-0.00208516	0	
243.79	0.13610583		773.8	-0.00841442	0	1303.79	-0.00665583	0.00245944	1833.8	0.00810126	0.01315548	2363.8	-0.00161242	0	
243.99	0.13595579		774	-0.00690273	0	1303.99	-0.00596061	0.00247016	1834	0.00852153	0.01315548	2364	-0.00144788	0	
244.19	0.13668422		774.2	-0.00701368	0	1304.19	-0.00515655	0.00248088	1834.2	0.00864574	0.01315548	2364.2	-0.00076875	0	
244.39	0.13547707		774.4	-0.00657387	0	1304.39	-0.00575213	0.00249159	1834.4	0.00888126	0.01315548	2364.4	-0.00028356	0	
244.59	0.13469073		774.6	-0.00620264	0	1304.59	-0.00560267	0.0025023	1834.6	0.0084375	0.01315548	2364.6	-0.00002955	0	
244.79	0.13343401		774.8	-0.00604477	0	1304.79	-0.00674146	0.002513	1834.8	0.00727311	0.01315548	2364.8	-0.00104501	0	
244.99	0.13261411		775	-0.00603614	0	1304.99	-0.00698669	0.0025237	1835	0.00761989	0.01315548	2365	-0.00153691	0	
245.19	0.13228998		775.2	-0.00536641	0	1305.19	-0.00694661	0.0025344	1835.2	0.00782359	0.01315548	2365.2	-0.00193271	0	
245.39	0.13217387		775.4	-0.00546193	0	1305.39	-0.00842434	0.00254509	1835.4	0.00824731	0.01315548	2365.4	-0.00213064	0	
245.59	0.13202613		775.6	-0.00479799	0	1305.59	-0.00880174	0.00255577	1835.6	0.00895161	0.01315548	2365.6	-0.00226678	0	
245.79	0.13308156		775.8	-0.00457059	0	1305.79	-0.00866479	0.00256645	1835.8	0.00885498	0.01315548	2365.8	-0.00253631	0	
245.99	0.13336101		776	-0.00475791	0	1305.99	-0.00877597	0.00257713	1836	0.00907812	0.01315548	2366	-0.00269361	0	
246.19	0.13356352		776.2	-0.00478423	0	1306.19	-0.00832528	0.0025878	1836.2	0.00956012	0.01315548	2366.2	-0.00281918	0	
246.39	0.13385565		776.4	-0.00487615	0	1306.39	-0.00846475	0.00259847	1836.4	0.01041431	0.01315548	2366.4	-0.00282495	0	
246.59	0.13411062		776.6	-0.0051643	0	1306.59	-0.00817038	0.00260913	1836.6	0.01085026	0.01315548	2366.6	-0.00295455	0	
246.79	0.13402199		776.8	-0.00520334	0	1306.79	-0.00816752	0.00261979	1836.8	0.01066819	0.01315548	2366.8	-0.00292941	0	
246.99	0.13458383		777	-0.00542822	0	1306.99	-0.00814359	0.00263045	1837	0.01051514	0.01315548	2367	-0.00298657	0	
247.19	0.13488207		777.2	-0.00525119	0	1307.19	-0.00677535	0.0026411	1837.2	0.01056054	0.01315548	2367.2	-0.00293508	0	
247.39	0.13533729		777.4	-0.00472059	0	1307.39	-0.0073382	0.00265174	1837.4	0.01062106	0.01315548	2367.4	-0.00323327	0	
247.59	0.13611105		777.6	-0.00458265	0	1307.59	-0.00701076	0.00266238	1837.6	0.01007421	0.01315548	2367.6	-0.00296962	0	
247.79	0.13682486		777.8	-0.00363026	0	1307.79	-0.00617084	0.00267302	1837.8	0.00955167	0.01315548	2367.8	-0.00307394	0	
247.99	0.13693986		778	-0.00331164	0	1307.99	-0.00615555	0.00268365	1838	0.00962841	0.01315548	2368	-0.00291608	0	
248.19	0.13779834		778.2	-0.00354925	0	1308.19	-0.00646021	0.00269428	1838.2	0.00912296	0.01315548	2368.2	-0.00273714	0	
248.39	0.13693295		778.4	-0.00405572	0	1308.39	-0.00684938	0.0027049	1838.4	0.00909742	0.01315548	2368.4	-0.0033621	0	
248.59	0.13755391		778.6	-0.00460759	0	1308.59	-0.00708177	0.00271552	1838.6	0.00862626	0.01315548	2368.6	-0.00337536	0	
248.79	0.13795307		778.8	-0.00533381	0	1308.79	-0.00783227	0.00272614	1838.8	0.00853602	0.01315548	2368.8	-0.0038589	0	
248.99	0.13856251		779	-0.00528362	0	1308.99	-0.00667836	0.00273675	1839	0.00932799	0.01315548	2369	-0.0044964	0	
249.19	0.13878625		779.2	-0.00520986	0	1309.19	-0.00668422	0.00274735	1839.2	0.00950971	0.01315548	2369.2	-0.00400953	0	
249.39	0.1386474		779.4	-0.00506387	0	1309.39	-0.00681303	0.00275795	1839.4	0.00969022	0.01315548	2369.4	-0.00316678	0	
249.59	0.13867076		779.6	-0.00465867	0	1309.59	-0.00583138	0.00276855	1839.6	0.00999773	0.01315548	2369.6	-0.00360805	0	
249.79	0.13874311		779.8	-0.00540881	0	1309.79	-0.00470333	0.00277914	1839.8	0.0105143	0.01315548	2369.8	-0.00323734	0	
249.99	0.13879559		780	-0.00526946	0	1309.99	-0.00395263	0.00278973	1840	0.01018936	0.01315548	2370	-0.0024134	0	
250.19	0.13828011		780.2	-0.00490316	0	1310.19	-0.00348533	0.00280031	1840.2	0.01005488	0.01315548	2370.2	-0.00243204	0	
250.39	0.1387041		780.4	-0.00453115	0	1310.39	-0.00335619	0.00281089	1840.4	0.01054286	0.01315548	2370.4	-0.00221013	0	
250.59	0.13743312		780.6	-0.00452046	0	1310.59	-0.00292841	0.00282147	1840.6	0.01085291	0.01315548	2370.6	-0.00129873	0	
250.79	0.13726018		780.8	-0.00407056	0	1310.79	-0.00271714	0.00283204	1840.8	0.00980514	0.01315548	2370.8	-0.00153882	0	
250.99	0.13829527		781	-0.00319795	0	1310.99	-0.00265529	0.0028426	1841	0.00990972	0.01315548	2371	-0.00267427	0	
251.19	0.13825863		781.2	-0.00370145	0	1311.19	-0.00274488	0.00285316	1841.2	0.00987544	0.01315548	2371.2	-0.00379294	0	
251.39	0.13819484		781.4	-0.0029732	0	1311.39	-0.00285202	0.00286372	1841.4	0.0099543	0.01315548	2371.4	-0.00480678	0	
251.59	0.13870709		781.6	-0.00364194	0	1311.59	-0.00217338	0.00287427	1841.6	0.00992464	0.01315548	2371.6	-0.00497201	0	
251.79	0.13860134		781.8	-0.00326287	0	1311.79	-0.0025521	0.00288482	1841.8	0.00906376	0.01315548	2371.8	-0.00646901	0	
251.99	0.13903288		782	-0.0041067	0	1311.99	-0.00307922	0.00289536	1842	0.00909236	0.01315548	2372	-0.00696661	0	
252.19	0.14041869		782.2	-0.00498173	0	1312.19	-0.00330764	0.0029059	1842.2	0.00917417	0.01315548	2372.2	-0.00678189	0	
252.39	0.13976473		782.4	-0.00600165	0	1312.39	-0.00364763	0.00291644	1842.4	0.00934725	0.01315548	2372.4	-0.00612192	0	
252.59	0.14020843		782.6	-0.00612783	0	1312.59	-0.00446315	0.00292697	1842.6	0.00874788	0.01315548	2372.6	-0.00461257	0	
252.79	0.140457		782.8	-0.00563241	0	1312.79	-0.00460081	0.00293749	1842.8	0.00812014	0.01315548	2372.8	-0.00440372	0	
252.99	0.14054649		783	-0.0051845	0	1312.99	-0.00486676	0.00294801	1843	0.0078644	0.01315548	2373	-0.00377037	0	
253.19	0.13954961		783.2	-0.00628063	0	1313.19	-0.00506136	0.00295853	1843.2	0.00748945	0.01315548	2373.2	-0.00278753	0	
253.39	0.13915019		783.4	-0.00602095	0	1313.39	-0.00519789	0.00296904	1843.4	0.00707009	0.01315548	2373.4	-0.00240217	0	
253.59	0.13994744		783.6	-0.00647012	0	1313.59	-0.00551843	0.00297955	1843.6	0.00760517	0.01315548	2373.6	-0.00140287	0	
253.79	0.13960377		783.8	-0.00698456	0	1313.79	-0.00517046	0.00299006	1843.8	0.00807617	0.01315548	2373.8	-0.00064137	0	
253.99	0.13957143		784	-0.00621029	0	1313.99	-0.00503267	0.00300056	1844	0.00831062	0.01315548	2374	0.00009822	0	
254.19	0.13984492		784.2	-0.00576259	0	1314.19	-0.00536479	0.00301105	1844.2	0.00786121	0.01315548	2374.2	-0.0004485	0	
254.39	0.14028976		784.4	-0.00488402	0	1314.39	-0.00552599	0.00302154	1844.4	0.00832138	0.01315548	2374.4	0.00004194	0	
254.59	0.14017122		784.6	-0.00487931	0	1314.59	-0.00615487	0.00303203	1844.6	0.0084733	0.01315548	2374.6	0.00047607	0	
254.79	0.14110859		784.8	-0.00456189	0	1314.79	-0.00611354	0.00304251	1844.8	0.00845982	0.01315548	2374.8	-0.00029883	0	
254.99	0.14114266		785	-0.00412733	0	1314.99	-0.0063359	0.00305299	1845	0.0083803	0.01315548	2375	-0.00105667	0	
255.19	0.14022022		785.2	-0.00441879	0	1315.19	-0.00610229	0.00306346	1845.2	0.00813069	0.01315548	2375.2	-0.00171314	0	
255.39	0.14063377		785.4	-0.00382198	0	1315.39	-0.00535026	0.00307393	1845.4	0.00874753	0.01315548	2375.4	-0.0022399	0	
255.59	0.14098521		785.6	-0.00371898	0	1315.59	-0.00484341	0.00308439	1845.6	0.00850186	0.01315548	2375.6	-0.00297966	0	
255.79	0.14085584		785.8	-0.00437816	0	1315.79	-0.00442272	0.00309485	1845.8	0.00885909	0.01315548	2375.8	-0.00426972	0	
255.99	0.14068408		786	-0.00530767	0	1315.99	-0.00483602	0.00310531	1846	0.00960751	0.01315548	2376	-0.00420409	0	
256.19	0.14023596		786.2	-0.00485155	0	1316.19	-0.00497623	0.00311576	1846.2	0.0100632	0.01315548	2376.2	-0.00348827	0	
256.39	0.13958047		786.4	-0.00442183	0	1316.39	-0.00587973	0.00312621	1846.4	0.00992104	0.01315548	2376.4	-0.0028338	0	
256.59	0.13960978		786.6	-0.0050379	0	1316.59	-0.00643649	0.00313665	1846.6	0.00863577	0.01315548	2376.6	-0.00284615	0	
256.79	0.13893714		786.8	-0.00471254	0	1316.79	-0.00655654	0.00314709	1846.8	0.00863247	0.01315548	2376.8	-0.002186	0	
256.99	0.13888957		787	-0.00584488	0	1316.99	-0.00634042	0.00315752	1847	0.00927972	0.01315548	2377	-0.00241806	0	
257.19	0.13837411		787.2	-0.00715355	0	1317.19	-0.00686092	0.00316795	1847.2	0.00932961	0.01315548	2377.2	-0.00263883	0	
257.39	0.13840624		787.4	-0.00693947	0	1317.39	-0.00724373	0.00317838	1847.4	0.00974761	0.01315548	2377.4	-0.00209816	0	
257.59	0.13867992		787.6	-0.00712652	0	1317.59	-0.00768719	0.0031888	1847.6	0.01017212	0.01315548	2377.6	-0.00148916	0	
257.79	0.13868937		787.8	-0.0072475	0	1317.79	-0.00750068	0.00319921	1847.8	0.00948534	0.01315548	2377.8	-0.00249084	0	
257.99	0.13904105		788	-0.00641946	0	1317.99	-0.00707188	0.00320962	1848	0.00920468	0.01315548	2378	-0.00247558	0	
258.19	0.13928536		788.2	-0.00599872	0	1318.19	-0.0070284	0.00322003	1848.2	0.00868035	0.01315548	2378.2	-0.00306574	0	
258.39	0.13908166		788.4	-0.00519571	0	1318.39	-0.00729183	0.00323044	1848.4	0.00911665	0.01315548	2378.4	-0.00271809	0	
258.59	0.14045596		788.6	-0.00498118	0	1318.59	-0.00761209	0.00324083	1848.6	0.00899076	0.01315548	2378.6	-0.00219544	0	
258.79	0.14034743		788.8	-0.00457533	0	1318.79	-0.00702353	0.00325123	1848.8	0.00877631	0.01315548	2378.8	-0.00295562	0	
258.99	0.140956		789	-0.0037716	0	1318.99	-0.00628376	0.00326162	1849	0.00846625	0.01315548	2379	-0.00291355	0	
259.19	0.14092363		789.2	-0.00314131	0	1319.19	-0.00638918	0.003272	1849.2	0.00869844	0.01315548	2379.2	-0.00358649	0	
259.39	0.14203765		789.4	-0.00252932	0	1319.39	-0.00522221	0.00328239	1849.4	0.00917135	0.01315548	2379.4	-0.00408624	0	
259.59	0.14210824		789.6	-0.00271169	0	1319.59	-0.00459787	0.00329276	1849.6	0.00895281	0.01315548	2379.6	-0.00384061	0	
259.79	0.14199605		789.8	-0.0028598	0	1319.79	-0.00361979	0.00330314	1849.8	0.00865526	0.01315548	2379.8	-0.00394858	0	
259.99	0.14234475		790	-0.00263341	0	1319.99	-0.00432782	0.0033135	1850	0.0089099	0.01315548	2380	-0.00387587	0	
260.19	0.14244901		790.2	-0.0017236	0	1320.19	-0.00348377	0.00332387	1850.2	0.00943403	0.01315548	2380.2	-0.00347434	0	
260.39	0.14194702		790.4	-0.0020932	0	1320.39	-0.00314246	0.00333423	1850.4	0.00927328	0.01315548	2380.4	-0.00193433	0	
260.59	0.14146989		790.6	-0.00285936	0	1320.59	-0.00383715	0.00334458	1850.6	0.00788256	0.01315548	2380.6	-0.00155034	0	
260.79	0.14116413		790.8	-0.00177309	0	1320.79	-0.00363043	0.00335494	1850.8	0.00798073	0.01315548	2380.8	-0.00097131	0	
260.99	0.14117461		791	-0.00268595	0	1320.99	-0.00401348	0.00336528	1851	0.00764222	0.01315548	2381	-0.00158347	0	
261.19	0.13988106		791.2	-0.00227432	0	1321.19	-0.00527176	0.00337562	1851.2	0.00665006	0.01315548	2381.2	-0.00123632	0	
261.39	0.14083294		791.4	-0.00207323	0	1321.39	-0.00547247	0.00338596	1851.4	0.00630398	0.01315548	2381.4	-0.00132182	0	
261.59	0.14115796		791.6	-0.00213376	0	1321.59	-0.00615081	0.0033963	1851.6	0.00518066	0.01315548	2381.6	-0.0014151	0	
261.79	0.141799		791.8	-0.00234038	0	1321.79	-0.00623132	0.00340663	1851.8	0.00462127	0.01315548	2381.8	-0.00163927	0	
261.99	0.14111857		792	-0.00272206	0	1321.99	-0.00602002	0.00341695	1852	0.00483864	0.01315548	2382	-0.00160568	0	
262.19	0.14088848		792.2	-0.00278153	0	1322.19	-0.00693295	0.00342727	1852.2	0.00555437	0.01315548	2382.2	-0.0015719	0	
262.39	0.14094493		792.4	-0.00250875	0	1322.39	-0.00693536	0.00343759	1852.4	0.00583598	0.01315548	2382.4	-0.00168569	0	
262.59	0.14218612		792.6	-0.00256957	0	1322.59	-0.00723712	0.0034479	1852.6	0.00609426	0.01315548	2382.6	-0.00214002	0	
262.79	0.14183496		792.8	-0.00344325	0	1322.79	-0.00712394	0.00345821	1852.8	0.00652671	0.01315548	2382.8	-0.00269901	0	
262.99	0.1421956		793	-0.0039746	0	1322.99	-0.00690785	0.00346851	1853	0.00724271	0.01315548	2383	-0.00356358	0	
263.19	0.14215174		793.2	-0.00402801	0	1323.19	-0.00648246	0.00347881	1853.2	0.00713564	0.01315548	2383.2	-0.00464262	0	
263.39	0.14327699		793.4	-0.00348477	0	1323.39	-0.00571142	0.00348911	1853.4	0.00814833	0.01315548	2383.4	-0.00449537	0	
263.59	0.14375895		793.6	-0.00383398	0	1323.59	-0.00570342	0.0034994	1853.6	0.0090863	0.01315548	2383.6	-0.00421796	0	
263.79	0.14366694		793.8	-0.00385407	0	1323.79	-0.0055722	0.00350968	1853.8	0.00924243	0.01315548	2383.8	-0.00439883	0	
263.99	0.14398163		794	-0.00307153	0	1323.99	-0.00502729	0.00351997	1854	0.01031017	0.01315548	2384	-0.00436916	0	
264.19	0.14369508		794.2	-0.00302202	0	1324.19	-0.00403069	0.00353024	1854.2	0.01086987	0.01315548	2384.2	-0.00337758	0	
264.39	0.14335206		794.4	-0.00288042	0	1324.39	-0.00437051	0.00354052	1854.4	0.01045685	0.01315548	2384.4	-0.00286813	0	
264.59	0.14379269		794.6	-0.00327661	0	1324.59	-0.00522042	0.00355079	1854.6	0.00946383	0.01315548	2384.6	-0.00371215	0	
264.79	0.14398546		794.8	-0.00346475	0	1324.79	-0.00434804	0.00356105	1854.8	0.01003625	0.01315548	2384.8	-0.00366309	0	
264.99	0.14351993		795	-0.00399547	0	1324.99	-0.00446164	0.00357131	1855	0.01049956	0.01315548	2385	-0.0035965	0	
265.19	0.14493654		795.2	-0.00401972	0	1325.19	-0.00463313	0.00358157	1855.2	0.01075394	0.01315548	2385.2	-0.00375718	0	
265.39	0.14741951		795.4	-0.00454942	0	1325.39	-0.00382089	0.00359182	1855.4	0.01018435	0.01315548	2385.4	-0.00361161	0	
265.59	0.14725749		795.6	-0.00563847	0	1325.59	-0.00341708	0.00360207	1855.6	0.01048831	0.01315548	2385.6	-0.00281549	0	
265.79	0.14693285		795.8	-0.00623767	0	1325.79	-0.00374671	0.00361231	1855.8	0.01042119	0.01315548	2385.8	-0.00290379	0	
265.99	0.14648726		796	-0.00581106	0	1325.99	-0.00431174	0.00362255	1856	0.01003636	0.01315548	2386	-0.00281359	0	
266.19	0.14721779		796.2	-0.00590672	0	1326.19	-0.00457878	0.00363279	1856.2	0.01052233	0.01315548	2386.2	-0.00263594	0	
266.39	0.14771436		796.4	-0.006403	0	1326.39	-0.004871	0.00364302	1856.4	0.01050591	0.01315548	2386.4	-0.00176764	0	
266.59	0.14821295		796.6	-0.00671992	0	1326.59	-0.00579132	0.00365324	1856.6	0.01030072	0.01315548	2386.6	-0.00207994	0	
266.79	0.14730461		796.8	-0.00729732	0	1326.79	-0.00533378	0.00366346	1856.8	0.01079174	0.01315548	2386.8	-0.00195001	0	
266.99	0.14713558		797	-0.00640215	0	1326.99	-0.00465512	0.00367368	1857	0.01019014	0.01315548	2387	-0.00244693	0	
267.19	0.14769999		797.2	-0.00558135	0	1327.19	-0.00397204	0.0036839	1857.2	0.01059832	0.01315548	2387.2	-0.0029135	0	
267.39	0.14720457		797.4	-0.00470094	0	1327.39	-0.00404771	0.0036941	1857.4	0.01174619	0.01315548	2387.4	-0.00268015	0	
267.59	0.14660939		797.6	-0.00447321	0	1327.59	-0.00446495	0.00370431	1857.6	0.01170197	0.01315548	2387.6	-0.00293454	0	
267.79	0.14562891		797.8	-0.00410406	0	1327.79	-0.00339859	0.00371451	1857.8	0.01078513	0.01315548	2387.8	-0.00259759	0	
267.99	0.14492036		798	-0.00355241	0	1327.99	-0.00224978	0.00372471	1858	0.01089915	0.01315548	2388	-0.00208578	0	
268.19	0.14533552		798.2	-0.0037698	0	1328.19	-0.00259417	0.0037349	1858.2	0.01049575	0.01315548	2388.2	-0.00250063	0	
268.39	0.14509238		798.4	-0.00362331	0	1328.39	-0.00324873	0.00374509	1858.4	0.01020674	0.01315548	2388.4	-0.00282242	0	
268.59	0.14418556		798.6	-0.00515337	0	1328.59	-0.00325734	0.00375527	1858.6	0.01037556	0.01315548	2388.6	-0.00251961	0	
268.79	0.14376785		798.8	-0.00525648	0	1328.79	-0.00333167	0.00376545	1858.8	0.01060412	0.01315548	2388.8	-0.00230299	0	
268.99	0.14385674		799	-0.00566352	0	1328.99	-0.00355888	0.00377562	1859	0.01063284	0.01315548	2389	-0.00210387	0	
269.19	0.14480996		799.2	-0.00660689	0	1329.19	-0.00331809	0.0037858	1859.2	0.01076522	0.01315548	2389.2	-0.00191411	0	
269.39	0.14420563		799.4	-0.00661794	0	1329.39	-0.00279336	0.00379596	1859.4	0.00979714	0.01315548	2389.4	-0.00186463	0	
269.59	0.14300471		799.6	-0.0063777	0	1329.59	-0.00317576	0.00380612	1859.6	0.01048927	0.01315548	2389.6	-0.00224832	0	
269.79	0.14265748		799.8	-0.00580504	0	1329.79	-0.00324589	0.00381628	1859.8	0.00966863	0.01315548	2389.8	-0.00295068	0	
269.99	0.14348478		800	-0.00550772	0	1329.99	-0.00411257	0.00382644	1860	0.0100735	0.01315548	2390	-0.00268478	0	
270.19	0.1442716		800.2	-0.00625373	0	1330.19	-0.00458896	0.00383659	1860.2	0.01032271	0.01315548	2390.2	-0.00231853	0	
270.39	0.14438774		800.4	-0.00627763	0	1330.39	-0.00503683	0.00384673	1860.4	0.0102013	0.01315548	2390.4	-0.00215341	0	
270.59	0.14445955		800.6	-0.0056705	0	1330.59	-0.00505442	0.00385687	1860.6	0.01108313	0.01315548	2390.6	-0.0030846	0	
270.79	0.14432395		800.8	-0.00563307	0	1330.79	-0.00452931	0.00386701	1860.8	0.01152152	0.01315548	2390.8	-0.00304649	0	
270.99	0.14486999		801	-0.00566882	0	1330.99	-0.00389041	0.00387714	1861	0.01128521	0.01315548	2391	-0.00447958	0	
271.19	0.14560691		801.2	-0.0066083	0	1331.19	-0.00404567	0.00388727	1861.2	0.01196755	0.01315548	2391.2	-0.00566383	0	
271.39	0.14592376		801.4	-0.00644138	0	1331.39	-0.00348275	0.00389739	1861.4	0.01191374	0.01315548	2391.4	-0.00574038	0	
271.59	0.14624238		801.6	-0.0069452	0	1331.59	-0.00300822	0.00390751	1861.6	0.01131162	0.01315548	2391.6	-0.00526752	0	
271.79	0.1464733		801.8	-0.00710051	0	1331.79	-0.00172685	0.00391763	1861.8	0.01030486	0.01315548	2391.8	-0.00519055	0	
271.99	0.14774061		802	-0.00772835	0	1331.99	-0.0014495	0.00392774	1862	0.01038041	0.01315548	2392	-0.00495425	0	
272.19	0.14819685		802.2	-0.0084827	0	1332.19	-0.00219483	0.00393785	1862.2	0.00992465	0.01315548	2392.2	-0.00462415	0	
272.39	0.14759015		802.4	-0.00876727	0	1332.39	-0.00292609	0.00394795	1862.4	0.00971509	0.01315548	2392.4	-0.0041972	0	
272.59	0.14740769		802.6	-0.0096037	0	1332.59	-0.00280874	0.00395805	1862.6	0.00856639	0.01315548	2392.6	-0.00356048	0	
272.79	0.14778067		802.8	-0.00998906	0	1332.79	-0.00305777	0.00396814	1862.8	0.00827286	0.01315548	2392.8	-0.00346619	0	
272.99	0.14881075		803	-0.01048391	0	1332.99	-0.0031627	0.00397823	1863	0.00857264	0.01315548	2393	-0.00278715	0	
273.19	0.14986336		803.2	-0.00913647	0	1333.19	-0.00317417	0.00398832	1863.2	0.00926156	0.01315548	2393.2	-0.00252349	0	
273.39	0.14932711		803.4	-0.00776845	0	1333.39	-0.00426892	0.0039984	1863.4	0.00906311	0.01315548	2393.4	-0.00295685	0	
273.59	0.14893721		803.6	-0.00691221	0	1333.59	-0.00415131	0.00400848	1863.6	0.00986792	0.01315548	2393.6	-0.00343625	0	
273.79	0.14923484		803.8	-0.00661426	0	1333.79	-0.00370873	0.00401855	1863.8	0.00988268	0.01315548	2393.8	-0.00386063	0	
273.99	0.14966503		804	-0.00545834	0	1333.99	-0.00542537	0.00402862	1864	0.01053505	0.01315548	2394	-0.00308383	0	
274.19	0.14873946		804.2	-0.00466733	0	1334.19	-0.00650209	0.00403869	1864.2	0.0106929	0.01315548	2394.2	-0.0038168	0	
274.39	0.14841545		804.4	-0.00332555	0	1334.39	-0.00665376	0.00404875	1864.4	0.01143667	0.01315548	2394.4	-0.00418507	0	
274.59	0.14754112		804.6	-0.00188388	0	1334.59	-0.00699299	0.00405881	1864.6	0.01172691	0.01315548	2394.6	-0.00444448	0	
274.79	0.14630276		804.8	-0.00170267	0	1334.79	-0.00714585	0.00406886	1864.8	0.01145788	0.01315548	2394.8	-0.00479464	0	
274.99	0.14554235		805	-0.00161949	0	1334.99	-0.00731864	0.00407891	1865	0.01192013	0.01315548	2395	-0.00566607	0	
275.19	0.14520319		805.2	-0.00138774	0	1335.19	-0.00751138	0.00408895	1865.2	0.01153491	0.01315548	2395.2	-0.00483026	0	
275.39	0.14471846		805.4	-0.00083952	0	1335.39	-0.00690723	0.00409899	1865.4	0.01141465	0.01315548	2395.4	-0.00381336	0	
275.59	0.14448558		805.6	-0.00034801	0	1335.59	-0.00721637	0.00410903	1865.6	0.01086061	0.01315548	2395.6	-0.00316097	0	
275.79	0.14492549		805.8	-0.00008708	0	1335.79	-0.0065468	0.00411906	1865.8	0.01039315	0.01315548	2395.8	-0.00302322	0	
275.99	0.14536106		806	-0.00106209	0	1335.99	-0.00579273	0.00412908	1866	0.01079984	0.01315548	2396	-0.00191585	0	
276.19	0.14504968		806.2	-0.00088772	0	1336.19	-0.00591278	0.00413911	1866.2	0.01003419	0.01315548	2396.2	-0.00054978	0	
276.39	0.14596879		806.4	-0.00144764	0	1336.39	-0.00518582	0.00414913	1866.4	0.00935332	0.01315548	2396.4	-0.00113777	0	
276.59	0.14683435		806.6	-0.00235572	0	1336.59	-0.00424231	0.00415914	1866.6	0.00973143	0.01315548	2396.6	-0.00110878	0	
276.79	0.1477183		806.8	-0.00241906	0	1336.79	-0.00367079	0.00416915	1866.8	0.01159754	0.01315548	2396.8	-0.00181305	0	
276.99	0.14939784		807	-0.00263781	0	1336.99	-0.00415258	0.00417916	1867	0.01231395	0.01315548	2397	-0.00286476	0	
277.19	0.15034907		807.2	-0.0024423	0	1337.19	-0.00352713	0.00418916	1867.2	0.01232603	0.01315548	2397.2	-0.00401344	0	
277.39	0.14978174		807.4	-0.00416698	0	1337.39	-0.00336099	0.00419916	1867.4	0.01250907	0.01315548	2397.4	-0.00578479	0	
277.59	0.15057964		807.6	-0.0044699	0	1337.59	-0.00223065	0.00420915	1867.6	0.01307415	0.01315548	2397.6	-0.0069428	0	
277.79	0.15130483		807.8	-0.00504279	0	1337.79	-0.00229748	0.00421914	1867.8	0.01340477	0.01315548	2397.8	-0.00794035	0	
277.99	0.15122332		808	-0.00544522	0	1337.99	-0.00310389	0.00422912	1868	0.01367703	0.01315548	2398	-0.00871105	0	
278.19	0.15073269		808.2	-0.00541054	0	1338.19	-0.00305706	0.00423911	1868.2	0.01375196	0.01315548	2398.2	-0.01031886	0	
278.39	0.15063101		808.4	-0.00535711	0	1338.39	-0.00196545	0.00424908	1868.4	0.0131697	0.01315548	2398.4	-0.01037913	0	
278.59	0.14875054		808.6	-0.00507123	0	1338.59	-0.00159091	0.00425906	1868.6	0.01145667	0.01315548	2398.6	-0.01079699	0	
278.79	0.14882547		808.8	-0.00620127	0	1338.79	-0.00127408	0.00426902	1868.8	0.010695	0.01315548	2398.8	-0.01027875	0	
278.99	0.14862165		809	-0.0064493	0	1338.99	-0.00089752	0.00427899	1869	0.01031842	0.01315548	2399	-0.00984266	0	
279.19	0.14862235		809.2	-0.00593721	0	1339.19	-0.00042133	0.00428895	1869.2	0.00894007	0.01315548	2399.2	-0.00878692	0	
279.39	0.14818082		809.4	-0.00517631	0	1339.39	-0.0008945	0.00429891	1869.4	0.00863404	0.01315548	2399.4	-0.00769084	0	
279.59	0.14775727		809.6	-0.00457232	0	1339.59	-0.0012414	0.00430886	1869.6	0.0082231	0.01315548	2399.6	-0.00651074	0	
279.79	0.14709555		809.8	-0.00524719	0	1339.79	-0.00068233	0.0043188	1869.8	0.00807598	0.01315548	2399.8	-0.00520679	0	
279.99	0.14682335		810	-0.00520316	0	1339.99	-0.00051863	0.00432875	1870	0.00827449	0.01315548	2400	-0.00320315	0	
280.19	0.14702234		810.2	-0.00505773	0	1340.19	-0.00075964	0.00433869	1870.2	0.00820768	0.01315548	2400.2	-0.00181777	0	
280.39	0.1462514		810.4	-0.00539069	0	1340.39	-0.00064257	0.00434862	1870.4	0.00896499	0.01315548	2400.4	-0.0016722	0	
280.59	0.14630347		810.6	-0.00478207	0	1340.59	-0.00025535	0.00435855	1870.6	0.01009508	0.01315548	2400.6	-0.00145965	0	
280.79	0.14634651		810.8	-0.0038596	0	1340.79	-0.00069967	0.00436848	1870.8	0.01070365	0.01315548	2400.8	-0.00165974	0	
280.99	0.14671043		811	-0.00462033	0	1340.99	-0.00163104	0.0043784	1871	0.01116796	0.01315548	2401	-0.00174802	0	
281.19	0.14653133		811.2	-0.00476517	0	1341.19	-0.00218432	0.00438832	1871.2	0.01079887	0.01315548	2401.2	-0.00152194	0	
281.39	0.14647527		811.4	-0.00522213	0	1341.39	-0.00321094	0.00439824	1871.4	0.01191887	0.01315548	2401.4	-0.00213181	0	
281.59	0.14687333		811.6	-0.00467821	0	1341.59	-0.00423819	0.00440815	1871.6	0.01196421	0.01315548	2401.6	-0.00196598	0	
281.79	0.1472503		811.8	-0.00452648	0	1341.79	-0.004343	0.00441805	1871.8	0.01238202	0.01315548	2401.8	-0.00264396	0	
281.99	0.14758645		812	-0.00423344	0	1341.99	-0.00454508	0.00442796	1872	0.01234529	0.01315548	2402	-0.00337013	0	
282.19	0.14754545		812.2	-0.00378939	0	1342.19	-0.00506032	0.00443785	1872.2	0.01211828	0.01315548	2402.2	-0.00319291	0	
282.39	0.14786601		812.4	-0.00413986	0	1342.39	-0.00536308	0.00444775	1872.4	0.01178016	0.01315548	2402.4	-0.00326178	0	
282.59	0.14851481		812.6	-0.00440449	0	1342.59	-0.00473304	0.00445764	1872.6	0.0105321	0.01315548	2402.6	-0.00304197	0	
282.79	0.14978094		812.8	-0.00490563	0	1342.79	-0.00446613	0.00446752	1872.8	0.01023928	0.01315548	2402.8	-0.00214831	0	
282.99	0.14993425		813	-0.00431398	0	1342.99	-0.00391317	0.0044774	1873	0.01036212	0.01315548	2403	-0.00270859	0	
283.19	0.15110258		813.2	-0.00374534	0	1343.19	-0.00382314	0.00448728	1873.2	0.01072898	0.01315548	2403.2	-0.00218536	0	
283.39	0.1512234		813.4	-0.00375957	0	1343.39	-0.00500094	0.00449715	1873.4	0.01099541	0.01315548	2403.4	-0.00160058	0	
283.59	0.15159218		813.6	-0.00447067	0	1343.59	-0.00420451	0.00450702	1873.6	0.0112773	0.01315548	2403.6	-0.0014654	0	
283.79	0.15177861		813.8	-0.00489623	0	1343.79	-0.00396846	0.00451689	1873.8	0.01155767	0.01315548	2403.8	-0.00132149	0	
283.99	0.15294307		814	-0.00453047	0	1343.99	-0.00344541	0.00452675	1874	0.01231548	0.01315548	2404	-0.00015922	0	
284.19	0.15327815		814.2	-0.00534605	0	1344.19	-0.00321046	0.00453661	1874.2	0.012676	0.01315548	2404.2	-0.00030452	0	
284.39	0.15297863		814.4	-0.00492406	0	1344.39	-0.00234421	0.00454646	1874.4	0.01295993	0.01315548	2404.4	0.00029042	0	
284.59	0.15405649		814.6	-0.00416016	0	1344.59	-0.00275591	0.00455631	1874.6	0.01324446	0.01315548	2404.6	-0.00021092	0	
284.79	0.15399871		814.8	-0.00310398	0	1344.79	-0.00291223	0.00456615	1874.8	0.01348281	0.01315548	2404.8	-0.00028275	0	
284.99	0.15472731		815	-0.00333923	0	1344.99	-0.00364916	0.00457599	1875	0.01374997	0.01315548	2405	-0.00091196	0	
285.19	0.15458402		815.2	-0.00329042	0	1345.19	-0.00368495	0.00458583	1875.2	0.01279294	0.01315548	2405.2	-0.00036559	0	
285.39	0.15432305		815.4	-0.00323966	0	1345.39	-0.00369728	0.00459566	1875.4	0.01273611	0.01315548	2405.4	-0.00112302	0	
285.59	0.15376129		815.6	-0.00296208	0	1345.59	-0.0041574	0.00460549	1875.6	0.01220458	0.01315548	2405.6	-0.00176138	0	
285.79	0.15373621		815.8	-0.00208678	0	1345.79	-0.00413785	0.00461531	1875.8	0.01282949	0.01315548	2405.8	-0.00278644	0	
285.99	0.15333576		816	-0.00151399	0	1345.99	-0.00438156	0.00462513	1876	0.01215705	0.01315548	2406	-0.00368265	0	
286.19	0.15228001		816.2	-0.00165351	0	1346.19	-0.00520513	0.00463495	1876.2	0.01219392	0.01315548	2406.2	-0.00440398	0	
286.39	0.15253112		816.4	-0.00142428	0	1346.39	-0.00543387	0.00464476	1876.4	0.01265975	0.01315548	2406.4	-0.00497047	0	
286.59	0.1523064		816.6	-0.00136323	0	1346.59	-0.00464469	0.00465456	1876.6	0.0127419	0.01315548	2406.6	-0.00511312	0	
286.79	0.15178557		816.8	-0.00124277	0	1346.79	-0.00505726	0.00466437	1876.8	0.01310177	0.01315548	2406.8	-0.00551831	0	
286.99	0.15119733		817	-0.00233944	0	1346.99	-0.00493044	0.00467417	1877	0.01261204	0.01315548	2407	-0.00709168	0	
287.19	0.15117703		817.2	-0.00241743	0	1347.19	-0.00554095	0.00468396	1877.2	0.01261207	0.01315548	2407.2	-0.00742737	0	
287.39	0.15086473		817.4	-0.00321323	0	1347.39	-0.00630818	0.00469375	1877.4	0.01169586	0.01315548	2407.4	-0.00780186	0	
287.59	0.15025474		817.6	-0.00385471	0	1347.59	-0.00518488	0.00470354	1877.6	0.01159952	0.01315548	2407.6	-0.00787101	0	
287.79	0.14988226		817.8	-0.0039026	0	1347.79	-0.00534175	0.00471332	1877.8	0.0109226	0.01315548	2407.8	-0.00759149	0	
287.99	0.15047102		818	-0.0043999	0	1347.99	-0.00481765	0.0047231	1878	0.01089358	0.01315548	2408	-0.00766188	0	
288.19	0.15037522		818.2	-0.0051129	0	1348.19	-0.00415512	0.00473287	1878.2	0.01055247	0.01315548	2408.2	-0.00748347	0	
288.39	0.15064113		818.4	-0.00499	0	1348.39	-0.00419388	0.00474265	1878.4	0.01011608	0.01315548	2408.4	-0.00675862	0	
288.59	0.1511625		818.6	-0.00514639	0	1348.59	-0.0046708	0.00475241	1878.6	0.01027294	0.01315548	2408.6	-0.00714605	0	
288.79	0.15175984		818.8	-0.00591416	0	1348.79	-0.00394305	0.00476217	1878.8	0.00975472	0.01315548	2408.8	-0.00681343	0	
288.99	0.15225209		819	-0.00598476	0	1348.99	-0.0040504	0.00477193	1879	0.00910557	0.01315548	2409	-0.00598464	0	
289.19	0.15207311		819.2	-0.00588295	0	1349.19	-0.00325956	0.00478169	1879.2	0.00890359	0.01315548	2409.2	-0.00490689	0	
289.39	0.15188501		819.4	-0.00495584	0	1349.39	-0.00383271	0.00479144	1879.4	0.00928922	0.01315548	2409.4	-0.00486549	0	
289.59	0.15198927		819.6	-0.00442367	0	1349.59	-0.00417884	0.00480118	1879.6	0.00965965	0.01315548	2409.6	-0.00470996	0	
289.79	0.1514749		819.8	-0.00301516	0	1349.79	-0.00315316	0.00481092	1879.8	0.01027203	0.01315548	2409.8	-0.00461419	0	
289.99	0.15166248		820	-0.00245962	0	1349.99	-0.00292241	0.00482066	1880	0.00982716	0.01315548	2410	-0.00451505	0	
290.19	0.15187035		820.2	-0.00276382	0	1350.19	-0.00268792	0.00483039	1880.2	0.01126624	0.01315548	2410.2	-0.00445137	0	
290.39	0.1526017		820.4	-0.00190633	0	1350.39	-0.00262691	0.00484012	1880.4	0.01189629	0.01315548	2410.4	-0.00413371	0	
290.59	0.15183601		820.6	-0.00225466	0	1350.59	-0.00216936	0.00484985	1880.6	0.01193464	0.01315548	2410.6	-0.00472726	0	
290.79	0.15141974		820.8	-0.00259887	0	1350.79	-0.00167892	0.00485957	1880.8	0.01221822	0.01315548	2410.8	-0.00525284	0	
290.99	0.15123837		821	-0.00322764	0	1350.99	-0.00233208	0.00486929	1881	0.01192681	0.01315548	2411	-0.00613405	0	
291.19	0.15103761		821.2	-0.00264021	0	1351.19	-0.00369506	0.004879	1881.2	0.01277947	0.01315548	2411.2	-0.00640206	0	
291.39	0.15128122		821.4	-0.00322142	0	1351.39	-0.00393764	0.00488871	1881.4	0.01267899	0.01315548	2411.4	-0.00641267	0	
291.59	0.15165341		821.6	-0.00263493	0	1351.59	-0.00426572	0.00489842	1881.6	0.01248497	0.01315548	2411.6	-0.00667857	0	
291.79	0.15187083		821.8	-0.00249255	0	1351.79	-0.00389707	0.00490812	1881.8	0.01247093	0.01315548	2411.8	-0.00707583	0	
291.99	0.15240331		822	-0.00339874	0	1351.99	-0.00384541	0.00491781	1882	0.01257114	0.01315548	2412	-0.00724012	0	
292.19	0.15256315		822.2	-0.00369934	0	1352.19	-0.0047451	0.00492751	1882.2	0.01215415	0.01315548	2412.2	-0.00673714	0	
292.39	0.15308221		822.4	-0.0040183	0	1352.39	-0.00599608	0.0049372	1882.4	0.01161094	0.01315548	2412.4	-0.00634728	0	
292.59	0.15345258		822.6	-0.00398255	0	1352.59	-0.0067769	0.00494688	1882.6	0.0118235	0.01315548	2412.6	-0.00637247	0	
292.79	0.15375391		822.8	-0.00412484	0	1352.79	-0.00680603	0.00495656	1882.8	0.01092611	0.01315548	2412.8	-0.00657884	0	
292.99	0.15413172		823	-0.00373024	0	1352.99	-0.00658197	0.00496624	1883	0.0104511	0.01315548	2413	-0.0054215	0	
293.19	0.15432265		823.2	-0.00359355	0	1353.19	-0.00596822	0.00497591	1883.2	0.01031397	0.01315548	2413.2	-0.00571091	0	
293.39	0.15534772		823.4	-0.00363823	0	1353.39	-0.00627167	0.00498558	1883.4	0.01019553	0.01315548	2413.4	-0.00495423	0	
293.59	0.1562876		823.6	-0.00399794	0	1353.59	-0.00597651	0.00499525	1883.6	0.00998025	0.01315548	2413.6	-0.00496739	0	
293.79	0.15607134		823.8	-0.00404411	0	1353.79	-0.00529631	0.00500491	1883.8	0.01038461	0.01315548	2413.8	-0.00433369	0	
293.99	0.15702445		824	-0.00295929	0	1353.99	-0.00535318	0.00501456	1884	0.01019085	0.01315548	2414	-0.00373823	0	
294.19	0.15721358		824.2	-0.00232327	0	1354.19	-0.00415554	0.00502422	1884.2	0.01133055	0.01315548	2414.2	-0.00398764	0	
294.39	0.15668832		824.4	-0.00208109	0	1354.39	-0.00380707	0.00503386	1884.4	0.0117219	0.01315548	2414.4	-0.00386318	0	
294.59	0.1558685		824.6	-0.00188164	0	1354.59	-0.00276571	0.00504351	1884.6	0.01249738	0.01315548	2414.6	-0.00432795	0	
294.79	0.15632657		824.8	-0.00179945	0	1354.79	-0.00185344	0.00505315	1884.8	0.01411903	0.01315548	2414.8	-0.00389964	0	
294.99	0.15562042		825	-0.00183606	0	1354.99	-0.00200716	0.00506279	1885	0.01432443	0.01315548	2415	-0.00386615	0	
295.19	0.15435225		825.2	-0.00190273	0	1355.19	-0.0020753	0.00507242	1885.2	0.01499852	0.01315548	2415.2	-0.00450455	0	
295.39	0.15427098		825.4	-0.00133125	0	1355.39	-0.00198196	0.00508205	1885.4	0.01506916	0.01315548	2415.4	-0.00440109	0	
295.59	0.15326346		825.6	-0.00108679	0	1355.59	-0.00186233	0.00509167	1885.6	0.01545379	0.01315548	2415.6	-0.00449575	0	
295.79	0.15239373		825.8	-0.00205295	0	1355.79	-0.00105959	0.00510129	1885.8	0.01628581	0.01315548	2415.8	-0.00389577	0	
295.99	0.1519926		826	-0.00216595	0	1355.99	-0.00163519	0.00511091	1886	0.0161131	0.01315548	2416	-0.00388537	0	
296.19	0.1525209		826.2	-0.00177164	0	1356.19	-0.00218971	0.00512052	1886.2	0.01603379	0.01315548	2416.2	-0.00466273	0	
296.39	0.15287244		826.4	-0.00170142	0	1356.39	-0.00237677	0.00513013	1886.4	0.01603461	0.01315548	2416.4	-0.00508305	0	
296.59	0.15252846		826.6	-0.00156764	0	1356.59	-0.00231106	0.00513973	1886.6	0.0158761	0.01315548	2416.6	-0.00626135	0	
296.79	0.1513832		826.8	-0.00283717	0	1356.79	-0.00210735	0.00514933	1886.8	0.01483951	0.01315548	2416.8	-0.00716229	0	
296.99	0.15140287		827	-0.00275784	0	1356.99	-0.00232802	0.00515893	1887	0.01367934	0.01315548	2417	-0.00635912	0	
297.19	0.15206234		827.2	-0.00288667	0	1357.19	-0.00246905	0.00516852	1887.2	0.01281032	0.01315548	2417.2	-0.0068039	0	
297.39	0.15244669		827.4	-0.00359734	0	1357.39	-0.0033247	0.00517811	1887.4	0.01272939	0.01315548	2417.4	-0.00650205	0	
297.59	0.15239014		827.6	-0.00285419	0	1357.59	-0.00365209	0.00518769	1887.6	0.01252991	0.01315548	2417.6	-0.00608344	0	
297.79	0.15213409		827.8	-0.00137276	0	1357.79	-0.00354679	0.00519727	1887.8	0.01188021	0.01315548	2417.8	-0.00573134	0	
297.99	0.1523672		828	0.00021682	0	1357.99	-0.00303019	0.00520685	1888	0.01167611	0.01315548	2418	-0.00563911	0	
298.19	0.15245573		828.2	-0.00019265	0	1358.19	-0.00229973	0.00521642	1888.2	0.01174894	0.01315548	2418.2	-0.00506777	0	
298.39	0.15213226		828.4	-0.00015442	0	1358.39	-0.00191679	0.00522599	1888.4	0.01121136	0.01315548	2418.4	-0.00495036	0	
298.59	0.15213571		828.6	0.00043884	0	1358.59	-0.00134609	0.00523555	1888.6	0.01159863	0.01315548	2418.6	-0.00542176	0	
298.79	0.1516936		828.8	-0.00082229	0	1358.79	-0.00121452	0.00524511	1888.8	0.01106385	0.01315548	2418.8	-0.00477802	0	
298.99	0.15082587		829	-0.00221682	0	1358.99	-0.00229956	0.00525467	1889	0.00997813	0.01315548	2419	-0.00553936	0	
299.19	0.15108079		829.2	-0.00282081	0	1359.19	-0.00274703	0.00526422	1889.2	0.01034269	0.01315548	2419.2	-0.00588681	0	
299.39	0.15152988		829.4	-0.00315571	0	1359.39	-0.00356384	0.00527377	1889.4	0.01068424	0.01315548	2419.4	-0.00551328	0	
299.59	0.1518262		829.6	-0.00380935	0	1359.59	-0.00374659	0.00528331	1889.6	0.01105292	0.01315548	2419.6	-0.0054904	0	
299.79	0.15267202		829.8	-0.00472001	0	1359.79	-0.00416244	0.00529285	1889.8	0.01141462	0.01315548	2419.8	-0.00549612	0	
299.99	0.15322899		830	-0.00388645	0	1359.99	-0.00422162	0.00530239	1890	0.01086189	0.01315548	2420	-0.00633265	0	
300.19	0.15383827		830.2	-0.0039588	0	1360.19	-0.00426165	0.00531192	1890.2	0.01168132	0.01315548	2420.2	-0.00767769	0	
300.39	0.1543819		830.4	-0.0037746	0	1360.39	-0.00491824	0.00532145	1890.4	0.01283306	0.01315548	2420.4	-0.00773234	0	
300.59	0.15397216		830.6	-0.0034707	0	1360.59	-0.00533976	0.00533097	1890.6	0.01262598	0.01315548	2420.6	-0.00805022	0	
300.79	0.15345992		830.8	-0.00340037	0	1360.79	-0.00554299	0.00534049	1890.8	0.01213673	0.01315548	2420.8	-0.00774774	0	
300.99	0.15351317		831	-0.00257384	0	1360.99	-0.0052322	0.00535001	1891	0.01192757	0.01315548	2421	-0.00717191	0	
301.19	0.15392192		831.2	-0.00301718	0	1361.19	-0.00527288	0.00535952	1891.2	0.01192458	0.01315548	2421.2	-0.00692497	0	
301.39	0.15353958		831.4	-0.00262755	0	1361.39	-0.00534398	0.00536903	1891.4	0.01223669	0.01315548	2421.4	-0.0068177	0	
301.59	0.1540541		831.6	-0.00112799	0	1361.59	-0.00478255	0.00537854	1891.6	0.01215968	0.01315548	2421.6	-0.00636997	0	
301.79	0.15499535		831.8	-0.00064287	0	1361.79	-0.00372198	0.00538804	1891.8	0.01277745	0.01315548	2421.8	-0.00624382	0	
301.99	0.15535663		832	-0.00055305	0	1361.99	-0.00349386	0.00539753	1892	0.01335359	0.01315548	2422	-0.00553635	0	
302.19	0.1548044		832.2	-0.00052236	0	1362.19	-0.00289204	0.00540702	1892.2	0.01404193	0.01315548	2422.2	-0.00457147	0	
302.39	0.15490979		832.4	-0.00023747	0	1362.39	-0.00264731	0.00541651	1892.4	0.01444589	0.01315548	2422.4	-0.00505926	0	
302.59	0.15440358		832.6	0.00047454	0	1362.59	-0.00235721	0.005426	1892.6	0.01509944	0.01315548	2422.6	-0.0057002	0	
302.79	0.15436487		832.8	-0.00094727	0	1362.79	-0.0022673	0.00543548	1892.8	0.01391197	0.01315548	2422.8	-0.00513185	0	
302.99	0.1545101		833	-0.00181735	0	1362.99	-0.0023845	0.00544495	1893	0.01377119	0.01315548	2423	-0.00545938	0	
303.19	0.15468928		833.2	-0.00191255	0	1363.19	-0.00269303	0.00545443	1893.2	0.01462047	0.01315548	2423.2	-0.00542981	0	
303.39	0.15495553		833.4	-0.00262496	0	1363.39	-0.00317331	0.0054639	1893.4	0.01452437	0.01315548	2423.4	-0.00495774	0	
303.59	0.15565333		833.6	-0.00228836	0	1363.59	-0.00285353	0.00547336	1893.6	0.01395982	0.01315548	2423.6	-0.00450192	0	
303.79	0.15551107		833.8	-0.0026571	0	1363.79	-0.00280313	0.00548282	1893.8	0.01346842	0.01315548	2423.8	-0.00435834	0	
303.99	0.15551382		834	-0.00211166	0	1363.99	-0.00295651	0.00549228	1894	0.013036	0.01315548	2424	-0.00436128	0	
304.19	0.15536076		834.2	-0.00222891	0	1364.19	-0.00334197	0.00550173	1894.2	0.01294651	0.01315548	2424.2	-0.00454634	0	
304.39	0.1567672		834.4	-0.0023007	0	1364.39	-0.00405573	0.00551118	1894.4	0.01183745	0.01315548	2424.4	-0.00405034	0	
304.59	0.15576301		834.6	-0.00218578	0	1364.59	-0.0041799	0.00552062	1894.6	0.01066514	0.01315548	2424.6	-0.00482108	0	
304.79	0.15544896		834.8	-0.00161033	0	1364.79	-0.00393763	0.00553006	1894.8	0.00996566	0.01315548	2424.8	-0.00572371	0	
304.99	0.15507914		835	-0.001786	0	1364.99	-0.00334704	0.0055395	1895	0.00985124	0.01315548	2425	-0.00653992	0	
305.19	0.1562043		835.2	-0.00133883	0	1365.19	-0.00382482	0.00554893	1895.2	0.00906955	0.01315548	2425.2	-0.0068787	0	
305.39	0.15620788		835.4	-0.00055774	0	1365.39	-0.00363993	0.00555836	1895.4	0.00953995	0.01315548	2425.4	-0.00686069	0	
305.59	0.15589342		835.6	0.00001436	0	1365.59	-0.003896	0.00556779	1895.6	0.00968192	0.01315548	2425.6	-0.00700771	0	
305.79	0.15619944		835.8	0.00027043	0	1365.79	-0.00386871	0.00557721	1895.8	0.0108514	0.01315548	2425.8	-0.00608156	0	
305.99	0.15618674		836	0.00105693	0	1365.99	-0.00404371	0.00558663	1896	0.01182622	0.01315548	2426	-0.00607478	0	
306.19	0.15477867		836.2	0.00087731	0	1366.19	-0.00336971	0.00559604	1896.2	0.01304752	0.01315548	2426.2	-0.00540362	0	
306.39	0.15443119		836.4	0.00147849	0	1366.39	-0.00278955	0.00560545	1896.4	0.01280972	0.01315548	2426.4	-0.0057718	0	
306.59	0.15417206		836.6	0.0016688	0	1366.59	-0.00177249	0.00561485	1896.6	0.01216538	0.01315548	2426.6	-0.00616852	0	
306.79	0.15395954		836.8	0.00038702	0	1366.79	-0.00243421	0.00562426	1896.8	0.01183816	0.01315548	2426.8	-0.00491257	0	
306.99	0.15340329		837	-0.00044355	0	1366.99	-0.00272636	0.00563365	1897	0.01306949	0.01315548	2427	-0.0052684	0	
307.19	0.15320187		837.2	-0.00085076	0	1367.19	-0.00363434	0.00564305	1897.2	0.01382903	0.01315548	2427.2	-0.0051146	0	
307.39	0.15316359		837.4	-0.00161775	0	1367.39	-0.00325155	0.00565244	1897.4	0.01345035	0.01315548	2427.4	-0.00447012	0	
307.59	0.15413546		837.6	-0.00171492	0	1367.59	-0.0028133	0.00566182	1897.6	0.01304558	0.01315548	2427.6	-0.00385159	0	
307.79	0.15364181		837.8	-0.0030833	0	1367.79	-0.00260651	0.0056712	1897.8	0.0125279	0.01315548	2427.8	-0.00410369	0	
307.99	0.15381137		838	-0.0038712	0	1367.99	-0.00260943	0.00568058	1898	0.01219722	0.01315548	2428	-0.00473976	0	
308.19	0.1540678		838.2	-0.00471989	0	1368.19	-0.00227435	0.00568996	1898.2	0.01088573	0.01315548	2428.2	-0.00474549	0	
308.39	0.15484084		838.4	-0.00482096	0	1368.39	-0.00226859	0.00569933	1898.4	0.01035582	0.01315548	2428.4	-0.00616113	0	
308.59	0.15494704		838.6	-0.00536782	0	1368.59	-0.00228664	0.00570869	1898.6	0.00998765	0.01315548	2428.6	-0.0062144	0	
308.79	0.15518756		838.8	-0.00446827	0	1368.79	-0.00178546	0.00571805	1898.8	0.00966905	0.01315548	2428.8	-0.00741357	0	
308.99	0.15580759		839	-0.00507356	0	1368.99	-0.00129919	0.00572741	1899	0.00966511	0.01315548	2429	-0.00657982	0	
309.19	0.15642638		839.2	-0.00491641	0	1369.19	-0.00120372	0.00573677	1899.2	0.00995388	0.01315548	2429.2	-0.00604325	0	
309.39	0.1560495		839.4	-0.00480617	0	1369.39	-0.00126144	0.00574612	1899.4	0.01085031	0.01315548	2429.4	-0.00523236	0	
309.59	0.15696278		839.6	-0.00455106	0	1369.59	-0.00118639	0.00575546	1899.6	0.0109577	0.01315548	2429.6	-0.00500723	0	
309.79	0.15724833		839.8	-0.0042388	0	1369.79	-0.00158744	0.00576481	1899.8	0.01199753	0.01315548	2429.8	-0.00415904	0	
309.99	0.15712763		840	-0.00456526	0	1369.99	-0.00163952	0.00577415	1900	0.01310842	0.01315548	2430	-0.00474587	0	
310.19	0.15612666		840.2	-0.00456258	0	1370.19	-0.002161	0.00578348	1900.2	0.01286587	0.01315548	2430.2	-0.00455539	0	
310.39	0.15646541		840.4	-0.00379491	0	1370.39	-0.00238786	0.00579281	1900.4	0.01205007	0.01315548	2430.4	-0.00473864	0	
310.59	0.15698126		840.6	-0.00341478	0	1370.59	-0.00305128	0.00580214	1900.6	0.01278941	0.01315548	2430.6	-0.00382885	0	
310.79	0.15681008		840.8	-0.0026883	0	1370.79	-0.00438907	0.00581146	1900.8	0.01410322	0.01315548	2430.8	-0.00315901	0	
310.99	0.15651252		841	-0.00250526	0	1370.99	-0.00474577	0.00582078	1901	0.01497597	0.01315548	2431	-0.00417844	0	
311.19	0.15621588		841.2	-0.0017103	0	1371.19	-0.00460736	0.0058301	1901.2	0.01472117	0.01315548	2431.2	-0.00449899	0	
311.39	0.15601664		841.4	-0.00148618	0	1371.39	-0.00432673	0.00583941	1901.4	0.01437566	0.01315548	2431.4	-0.00480172	0	
311.59	0.15611853		841.6	-0.00108674	0	1371.59	-0.00425358	0.00584871	1901.6	0.01420369	0.01315548	2431.6	-0.0054476	0	
311.79	0.15518822		841.8	-0.001371	0	1371.79	-0.005091	0.00585802	1901.8	0.01324235	0.01315548	2431.8	-0.00633244	0	
311.99	0.15560185		842	-0.00107575	0	1371.99	-0.00497215	0.00586732	1902	0.01272175	0.01315548	2432	-0.00712166	0	
312.19	0.15586032		842.2	-0.00126388	0	1372.19	-0.00483822	0.00587661	1902.2	0.01191669	0.01315548	2432.2	-0.00718863	0	
312.39	0.15557067		842.4	-0.00064758	0	1372.39	-0.00521814	0.00588591	1902.4	0.01078621	0.01315548	2432.4	-0.00699281	0	
312.59	0.15598062		842.6	-0.00016208	0	1372.59	-0.00511992	0.00589519	1902.6	0.00989242	0.01315548	2432.6	-0.00586261	0	
312.79	0.15555908		842.8	0.00053338	0	1372.79	-0.0042469	0.00590448	1902.8	0.00977736	0.01315548	2432.8	-0.0063092	0	
312.99	0.15616217		843	-0.00076309	0	1372.99	-0.00364023	0.00591376	1903	0.00922689	0.01315548	2433	-0.00560104	0	
313.19	0.15676125		843.2	-0.00126742	0	1373.19	-0.00329314	0.00592303	1903.2	0.00835642	0.01315548	2433.2	-0.00524993	0	
313.39	0.15743348		843.4	-0.00114214	0	1373.39	-0.00323455	0.00593231	1903.4	0.00785267	0.01315548	2433.4	-0.00463331	0	
313.59	0.15809384		843.6	-0.00084802	0	1373.59	-0.00333878	0.00594158	1903.6	0.0078274	0.01315548	2433.6	-0.00409544	0	
313.79	0.15784295		843.8	-0.00053314	0	1373.79	-0.0037364	0.00595084	1903.8	0.00900061	0.01315548	2433.8	-0.00380275	0	
313.99	0.15790805		844	-0.00161832	0	1373.99	-0.00310639	0.0059601	1904	0.00949435	0.01315548	2434	-0.00410234	0	
314.19	0.15795062		844.2	-0.00118428	0	1374.19	-0.00279408	0.00596936	1904.2	0.00947966	0.01315548	2434.2	-0.00325117	0	
314.39	0.15809611		844.4	-0.00023023	0	1374.39	-0.0026585	0.00597861	1904.4	0.01017367	0.01315548	2434.4	-0.00240063	0	
314.59	0.15823333		844.6	-0.00042567	0	1374.59	-0.00285488	0.00598786	1904.6	0.01109329	0.01315548	2434.6	-0.00237432	0	
314.79	0.15820661		844.8	-0.00051759	0	1374.79	-0.00294544	0.00599711	1904.8	0.01176074	0.01315548	2434.8	-0.00296881	0	
314.99	0.15740592		845	-0.00051838	0	1374.99	-0.00280685	0.00600635	1905	0.01153236	0.01315548	2435	-0.00343247	0	
315.19	0.1563111		845.2	-0.00063433	0	1375.19	-0.00294576	0.00601559	1905.2	0.01172898	0.01315548	2435.2	-0.00355791	0	
315.39	0.15623445		845.4	-0.0005907	0	1375.39	-0.00354058	0.00602482	1905.4	0.01276242	0.01315548	2435.4	-0.00349892	0	
315.59	0.15633279		845.6	-0.00115242	0	1375.59	-0.00465123	0.00603405	1905.6	0.01366361	0.01315548	2435.6	-0.00355296	0	
315.79	0.15673542		845.8	-0.00185335	0	1375.79	-0.00526988	0.00604328	1905.8	0.01347971	0.01315548	2435.8	-0.00350294	0	
315.99	0.15744647		846	-0.00208504	0	1375.99	-0.00456596	0.0060525	1906	0.01424806	0.01315548	2436	-0.00388756	0	
316.19	0.15730416		846.2	-0.00242754	0	1376.19	-0.00395249	0.00606172	1906.2	0.01425248	0.01315548	2436.2	-0.00288701	0	
316.39	0.1567296		846.4	-0.00201541	0	1376.39	-0.00436925	0.00607093	1906.4	0.01364798	0.01315548	2436.4	-0.00265828	0	
316.59	0.1569279		846.6	-0.00168454	0	1376.59	-0.00348168	0.00608014	1906.6	0.01301529	0.01315548	2436.6	-0.00373425	0	
316.79	0.15686525		846.8	-0.00301169	0	1376.79	-0.00293305	0.00608935	1906.8	0.01222352	0.01315548	2436.8	-0.00361519	0	
316.99	0.15782014		847	-0.00331866	0	1376.99	-0.00219167	0.00609855	1907	0.01153072	0.01315548	2437	-0.00369381	0	
317.19	0.15790826		847.2	-0.00387652	0	1377.19	-0.00159195	0.00610775	1907.2	0.01181749	0.01315548	2437.2	-0.00411577	0	
317.39	0.15756146		847.4	-0.0035819	0	1377.39	-0.00083569	0.00611695	1907.4	0.0132208	0.01315548	2437.4	-0.00448443	0	
317.59	0.15780203		847.6	-0.00262999	0	1377.59	0.00023207	0.00612614	1907.6	0.0141232	0.01315548	2437.6	-0.0044474	0	
317.79	0.15848745		847.8	-0.00297773	0	1377.79	0.00148568	0.00613532	1907.8	0.01470344	0.01315548	2437.8	-0.00504944	0	
317.99	0.15854047		848	-0.0033218	0	1377.99	0.00148916	0.00614451	1908	0.01424541	0.01315548	2438	-0.00511145	0	
318.19	0.15805803		848.2	-0.00274843	0	1378.19	0.00182855	0.00615369	1908.2	0.01471843	0.01315548	2438.2	-0.00476782	0	
318.39	0.15779678		848.4	-0.0022841	0	1378.39	0.00108994	0.00616286	1908.4	0.01466142	0.01315548	2438.4	-0.00503692	0	
318.59	0.15792831		848.6	-0.00285523	0	1378.59	0.00037786	0.00617204	1908.6	0.0141537	0.01315548	2438.6	-0.00581686	0	
318.79	0.15692565		848.8	-0.00269057	0	1378.79	0.00077398	0.0061812	1908.8	0.01458647	0.01315548	2438.8	-0.00590131	0	
318.99	0.15629374		849	-0.00217775	0	1378.99	0.00112795	0.00619037	1909	0.01496329	0.01315548	2439	-0.00579916	0	
319.19	0.15655258		849.2	-0.002321	0	1379.19	0.00090789	0.00619953	1909.2	0.01509562	0.01315548	2439.2	-0.00549387	0	
319.39	0.15776679		849.4	-0.00214749	0	1379.39	0.00002156	0.00620869	1909.4	0.0157518	0.01315548	2439.4	-0.00535378	0	
319.59	0.15824379		849.6	-0.00236712	0	1379.59	-0.00111598	0.00621784	1909.6	0.01527305	0.01315548	2439.6	-0.00517728	0	
319.79	0.15845689		849.8	-0.00241485	0	1379.79	-0.00105275	0.00622699	1909.8	0.01451005	0.01315548	2439.8	-0.00372892	0	
319.99	0.15889362		850	-0.00236688	0	1379.99	-0.00222839	0.00623613	1910	0.01453193	0.01315548	2440	-0.00387867	0	
320.19	0.15906709		850.2	-0.00212249	0	1380.19	-0.00254682	0.00624528	1910.2	0.01393395	0.01315548	2440.2	-0.00242174	0	
320.39	0.15908973		850.4	-0.00188009	0	1380.39	-0.00336687	0.00625441	1910.4	0.01316026	0.01315548	2440.4	-0.0028846	0	
320.59	0.15886196		850.6	-0.0017857	0	1380.59	-0.00332769	0.00626355	1910.6	0.01279653	0.01315548	2440.6	-0.0031635	0	
320.79	0.15932367		850.8	-0.00203683	0	1380.79	-0.00330222	0.00627268	1910.8	0.01344832	0.01315548	2440.8	-0.00266026	0	
320.99	0.15975128		851	-0.00183809	0	1380.99	-0.00308132	0.0062818	1911	0.01391428	0.01315548	2441	-0.00326288	0	
321.19	0.15886736		851.2	-0.00289197	0	1381.19	-0.00333004	0.00629093	1911.2	0.0144586	0.01315548	2441.2	-0.00412258	0	
321.39	0.15895338		851.4	-0.00208182	0	1381.39	-0.00400233	0.00630004	1911.4	0.01470322	0.01315548	2441.4	-0.00344144	0	
321.59	0.15895484		851.6	-0.00163188	0	1381.59	-0.00432845	0.00630916	1911.6	0.0145696	0.01315548	2441.6	-0.00360613	0	
321.79	0.15832815		851.8	-0.0017844	0	1381.79	-0.00523287	0.00631827	1911.8	0.01484065	0.01315548	2441.8	-0.0038755	0	
321.99	0.15796138		852	-0.0009526	0	1381.99	-0.00555464	0.00632738	1912	0.01492593	0.01315548	2442	-0.00404666	0	
322.19	0.15734992		852.2	-0.00098459	0	1382.19	-0.00532439	0.00633648	1912.2	0.01491928	0.01315548	2442.2	-0.00454539	0	
322.39	0.15696782		852.4	-0.00080009	0	1382.39	-0.00484271	0.00634558	1912.4	0.01499396	0.01315548	2442.4	-0.00538266	0	
322.59	0.15722522		852.6	-0.00087858	0	1382.59	-0.00443579	0.00635468	1912.6	0.01492309	0.01315548	2442.6	-0.00641377	0	
322.79	0.15672945		852.8	-0.00132016	0	1382.79	-0.00265937	0.00636377	1912.8	0.01472442	0.01315548	2442.8	-0.00676596	0	
322.99	0.15723849		853	-0.00105125	0	1382.99	-0.00250075	0.00637286	1913	0.01514922	0.01315548	2443	-0.00703728	0	
323.19	0.1579013		853.2	-0.00119084	0	1383.19	-0.00192958	0.00638194	1913.2	0.01441571	0.01315548	2443.2	-0.00711471	0	
323.39	0.15887544		853.4	-0.00142659	0	1383.39	-0.00232454	0.00639102	1913.4	0.01388525	0.01315548	2443.4	-0.00656822	0	
323.59	0.15940248		853.6	-0.00123185	0	1383.59	-0.00206796	0.0064001	1913.6	0.01370033	0.01315548	2443.6	-0.00519258	0	
323.79	0.1591443		853.8	-0.00176028	0	1383.79	-0.00189128	0.00640917	1913.8	0.01326463	0.01315548	2443.8	-0.00402872	0	
323.99	0.16060007		854	-0.00213385	0	1383.99	-0.00305442	0.00641824	1914	0.01339149	0.01315548	2444	-0.00480051	0	
324.19	0.16086842		854.2	-0.00247575	0	1384.19	-0.00254105	0.00642731	1914.2	0.01286853	0.01315548	2444.2	-0.00401479	0	
324.39	0.16111785		854.4	-0.0031899	0	1384.39	-0.00187741	0.00643637	1914.4	0.01274389	0.01315548	2444.4	-0.00309719	0	
324.59	0.16085118		854.6	-0.00345673	0	1384.59	-0.00171753	0.00644542	1914.6	0.01301291	0.01315548	2444.6	-0.00240832	0	
324.79	0.16103851		854.8	-0.00263982	0	1384.79	-0.00194924	0.00645448	1914.8	0.01374892	0.01315548	2444.8	-0.00134651	0	
324.99	0.16026065		855	-0.00244117	0	1384.99	-0.00257691	0.00646353	1915	0.01347546	0.01315548	2445	-0.00086827	0	
325.19	0.15981415		855.2	-0.00232396	0	1385.19	-0.00293275	0.00647258	1915.2	0.01387117	0.01315548	2445.2	-0.00074478	0	
325.39	0.15928968		855.4	-0.00162699	0	1385.39	-0.00304075	0.00648162	1915.4	0.01415527	0.01315548	2445.4	0.00018554	0	
325.59	0.15877603		855.6	-0.00159668	0	1385.59	-0.00302786	0.00649066	1915.6	0.0145224	0.01315548	2445.6	0.0000139	0	
325.79	0.15815454		855.8	-0.00118544	0	1385.79	-0.00348913	0.00649969	1915.8	0.01490633	0.01315548	2445.8	-0.00000361	0	
325.99	0.15901886		856	-0.00066786	0	1385.99	-0.00370429	0.00650872	1916	0.01362906	0.01315548	2446	-0.00067855	0	
326.19	0.15884761		856.2	-0.00129309	0	1386.19	-0.00361723	0.00651775	1916.2	0.01320873	0.01315548	2446.2	-0.00191845	0	
326.39	0.15890173		856.4	-0.00165746	0	1386.39	-0.0031179	0.00652677	1916.4	0.01334522	0.01315548	2446.4	-0.00379068	0	
326.59	0.15901225		856.6	-0.00130967	0	1386.59	-0.00359299	0.00653579	1916.6	0.01280638	0.01315548	2446.6	-0.00441562	0	
326.79	0.1580537		856.8	-0.00142415	0	1386.79	-0.00336355	0.00654481	1916.8	0.01290026	0.01315548	2446.8	-0.00455938	0	
326.99	0.1585806		857	-0.00081442	0	1386.99	-0.00300334	0.00655382	1917	0.01405689	0.01315548	2447	-0.00441426	0	
327.19	0.15839332		857.2	-0.00097581	0	1387.19	-0.00208425	0.00656283	1917.2	0.01392213	0.01315548	2447.2	-0.00455636	0	
327.39	0.15929506		857.4	-0.00099075	0	1387.39	-0.00262781	0.00657184	1917.4	0.01337746	0.01315548	2447.4	-0.00441495	0	
327.59	0.15879628		857.6	-0.00146801	0	1387.59	-0.00281021	0.00658084	1917.6	0.01406512	0.01315548	2447.6	-0.00467561	0	
327.79	0.15864601		857.8	-0.00205534	0	1387.79	-0.0032194	0.00658984	1917.8	0.01378912	0.01315548	2447.8	-0.00501498	0	
327.99	0.15936009		858	-0.00202645	0	1387.99	-0.00287235	0.00659883	1918	0.01386627	0.01315548	2448	-0.00521709	0	
328.19	0.15871302		858.2	-0.00266701	0	1388.19	-0.00237591	0.00660782	1918.2	0.01316937	0.01315548	2448.2	-0.00488047	0	
328.39	0.15877914		858.4	-0.00237206	0	1388.39	-0.00195169	0.0066168	1918.4	0.01376296	0.01315548	2448.4	-0.00394678	0	
328.59	0.1581097		858.6	-0.00178891	0	1388.59	-0.00191418	0.00662579	1918.6	0.01425584	0.01315548	2448.6	-0.00444907	0	
328.79	0.15759979		858.8	-0.00088299	0	1388.79	-0.00246108	0.00663477	1918.8	0.01472121	0.01315548	2448.8	-0.0045055	0	
328.99	0.15742944		859	-0.00180831	0	1388.99	-0.00166697	0.00664374	1919	0.01443175	0.01315548	2449	-0.00433275	0	
329.19	0.15845311		859.2	-0.00170153	0	1389.19	-0.00101014	0.00665271	1919.2	0.01434668	0.01315548	2449.2	-0.0047235	0	
329.39	0.15799616		859.4	-0.00209529	0	1389.39	-0.0010256	0.00666168	1919.4	0.01419416	0.01315548	2449.4	-0.00386271	0	
329.59	0.15843207		859.6	-0.00333424	0	1389.59	-0.00147963	0.00667064	1919.6	0.01399638	0.01315548	2449.6	-0.00397896	0	
329.79	0.15832825		859.8	-0.00338798	0	1389.79	-0.00202371	0.0066796	1919.8	0.01354748	0.01315548	2449.8	-0.00515622	0	
329.99	0.15883485		860	-0.00333881	0	1389.99	-0.00137119	0.00668856	1920	0.01235165	0.01315548	2450	-0.00561152	0	
330.19	0.15843994		860.2	-0.00363325	0	1390.19	-0.00151903	0.00669751	1920.2	0.01250189	0.01315548	2450.2	-0.00660145	0	
330.39	0.15849619		860.4	-0.00334847	0	1390.39	-0.00127538	0.00670646	1920.4	0.01208262	0.01315548	2450.4	-0.00621353	0	
330.59	0.15805584		860.6	-0.00258221	0	1390.59	-0.00116345	0.0067154	1920.6	0.01243925	0.01315548	2450.6	-0.00535626	0	
330.79	0.15831039		860.8	-0.00228268	0	1390.79	-0.00082116	0.00672434	1920.8	0.01267578	0.01315548	2450.8	-0.00450006	0	
330.99	0.15872785		861	-0.00218613	0	1390.99	0.00020999	0.00673328	1921	0.0130079	0.01315548	2451	-0.00428382	0	
331.19	0.15831753		861.2	-0.0019787	0	1391.19	0.00019961	0.00674222	1921.2	0.01298926	0.01315548	2451.2	-0.00452114	0	
331.39	0.15889695		861.4	-0.00207296	0	1391.39	-0.00001788	0.00675115	1921.4	0.01270673	0.01315548	2451.4	-0.00393557	0	
331.59	0.15900851		861.6	-0.00230839	0	1391.59	0.00074588	0.00676007	1921.6	0.01372918	0.01315548	2451.6	-0.00386727	0	
331.79	0.15941023		861.8	-0.00184194	0	1391.79	0.00105234	0.00676899	1921.8	0.01442646	0.01315548	2451.8	-0.00372501	0	
331.99	0.15938007		862	-0.00132047	0	1391.99	0.001862	0.00677791	1922	0.01417332	0.01315548	2452	-0.00339633	0	
332.19	0.15904897		862.2	-0.00116616	0	1392.19	0.00217862	0.00678683	1922.2	0.01529015	0.01315548	2452.2	-0.00233982	0	
332.39	0.15895939		862.4	-0.00071058	0	1392.39	0.0027357	0.00679574	1922.4	0.01590873	0.01315548	2452.4	-0.00277755	0	
332.59	0.15945723		862.6	-0.00067505	0	1392.59	0.00274968	0.00680465	1922.6	0.01547278	0.01315548	2452.6	-0.00307748	0	
332.79	0.16016855		862.8	-0.00033967	0	1392.79	0.00225086	0.00681355	1922.8	0.01465481	0.01315548	2452.8	-0.00288258	0	
332.99	0.16063729		863	-0.00088188	0	1392.99	0.00197987	0.00682245	1923	0.01457778	0.01315548	2453	-0.00273582	0	
333.19	0.16085155		863.2	-0.0000707	0	1393.19	0.0017798	0.00683135	1923.2	0.01455796	0.01315548	2453.2	-0.00312282	0	
333.39	0.16007675		863.4	-0.00030358	0	1393.39	0.0011498	0.00684024	1923.4	0.01489682	0.01315548	2453.4	-0.00295164	0	
333.59	0.15980645		863.6	-0.00084087	0	1393.59	0.00147051	0.00684913	1923.6	0.01515553	0.01315548	2453.6	-0.00277037	0	
333.79	0.16031742		863.8	0.00044429	0	1393.79	0.00159945	0.00685801	1923.8	0.01555195	0.01315548	2453.8	-0.00300661	0	
333.99	0.16080336		864	0.00096501	0	1393.99	0.00090444	0.00686689	1924	0.01505011	0.01315548	2454	-0.00277793	0	
334.19	0.15989667		864.2	0.00204149	0	1394.19	0.00060365	0.00687577	1924.2	0.01427155	0.01315548	2454.2	-0.00232098	0	
334.39	0.16058628		864.4	0.00220152	0	1394.39	0.0000576	0.00688465	1924.4	0.01386849	0.01315548	2454.4	-0.00131829	0	
334.59	0.16135542		864.6	0.00249628	0	1394.59	-0.00052103	0.00689352	1924.6	0.0129062	0.01315548	2454.6	-0.00217994	0	
334.79	0.16177482		864.8	0.00261435	0	1394.79	-0.0007577	0.00690238	1924.8	0.01228083	0.01315548	2454.8	-0.00218873	0	
334.99	0.16169994		865	0.00177098	0	1394.99	-0.00026304	0.00691125	1925	0.0121175	0.01315548	2455	-0.00237881	0	
335.19	0.16183994		865.2	0.00077709	0	1395.19	-0.00004467	0.0069201	1925.2	0.01181061	0.01315548	2455.2	-0.00169071	0	
335.39	0.16283572		865.4	-0.00055621	0	1395.39	0.00045475	0.00692896	1925.4	0.01107187	0.01315548	2455.4	-0.00179796	0	
335.59	0.16364274		865.6	-0.00112005	0	1395.59	0.0008439	0.00693781	1925.6	0.01158468	0.01315548	2455.6	-0.00251546	0	
335.79	0.16407373		865.8	-0.00171589	0	1395.79	0.00156807	0.00694666	1925.8	0.01236563	0.01315548	2455.8	-0.0018532	0	
335.99	0.16348442		866	-0.00140875	0	1395.99	0.00144867	0.0069555	1926	0.01208873	0.01315548	2456	-0.00122373	0	
336.19	0.16253076		866.2	-0.00160488	0	1396.19	0.00184455	0.00696434	1926.2	0.0123457	0.01315548	2456.2	-0.00085248	0	
336.39	0.16272047		866.4	-0.00252235	0	1396.39	0.00123497	0.00697318	1926.4	0.01121973	0.01315548	2456.4	-0.00184789	0	
336.59	0.16295057		866.6	-0.0024606	0	1396.59	0.00069204	0.00698201	1926.6	0.01075879	0.01315548	2456.6	-0.00123712	0	
336.79	0.16317354		866.8	-0.00309987	0	1396.79	0.00006026	0.00699084	1926.8	0.01063214	0.01315548	2456.8	-0.00125163	0	
336.99	0.16300345		867	-0.00335639	0	1396.99	0.00017714	0.00699967	1927	0.01171429	0.01315548	2457	-0.00187624	0	
337.19	0.16292941		867.2	-0.00216028	0	1397.19	0.00040604	0.00700849	1927.2	0.01254998	0.01315548	2457.2	-0.00214831	0	
337.39	0.16216561		867.4	-0.00200043	0	1397.39	0.00022957	0.00701731	1927.4	0.01333923	0.01315548	2457.4	-0.00251178	0	
337.59	0.16144907		867.6	-0.00141522	0	1397.59	0.00063482	0.00702613	1927.6	0.0145316	0.01315548	2457.6	-0.00257803	0	
337.79	0.16167152		867.8	-0.00077002	0	1397.79	-0.00032403	0.00703494	1927.8	0.01512563	0.01315548	2457.8	-0.00263087	0	
337.99	0.16140174		868	-0.00021806	0	1397.99	-0.00137188	0.00704374	1928	0.01422574	0.01315548	2458	-0.00317305	0	
338.19	0.16023067		868.2	0.00020216	0	1398.19	-0.0015449	0.00705255	1928.2	0.01384067	0.01315548	2458.2	-0.00301702	0	
338.39	0.16058263		868.4	-0.00013064	0	1398.39	-0.0028682	0.00706135	1928.4	0.01410594	0.01315548	2458.4	-0.00295265	0	
338.59	0.16005974		868.6	-0.00062993	0	1398.59	-0.00284708	0.00707014	1928.6	0.01284051	0.01315548	2458.6	-0.00421017	0	
338.79	0.15928477		868.8	-0.00053596	0	1398.79	-0.00287799	0.00707894	1928.8	0.01343107	0.01315548	2458.8	-0.00440391	0	
338.99	0.15864278		869	-0.00122621	0	1398.99	-0.00364352	0.00708773	1929	0.01356854	0.01315548	2459	-0.00509236	0	
339.19	0.15874698		869.2	-0.00123169	0	1399.19	-0.0038317	0.00709651	1929.2	0.01337298	0.01315548	2459.2	-0.00575066	0	
339.39	0.16019009		869.4	-0.00121367	0	1399.39	-0.00319773	0.00710529	1929.4	0.01375694	0.01315548	2459.4	-0.00659382	0	
339.59	0.16018468		869.6	-0.00155064	0	1399.59	-0.00290069	0.00711407	1929.6	0.01388824	0.01315548	2459.6	-0.00682545	0	
339.79	0.16004564		869.8	-0.00169947	0	1399.79	-0.00220613	0.00712284	1929.8	0.01402588	0.01315548	2459.8	-0.00604762	0	
339.99	0.15919236		870	-0.00171026	0	1399.99	-0.00171275	0.00713162	1930	0.01395205	0.01315548	2460	-0.00619254	0	
340.19	0.15925288		870.2	-0.00271025	0	1400.19	-0.0017942	0.00714038	1930.2	0.01364171	0.01315548	2460.2	-0.00663598	0	
340.39	0.16001009		870.4	-0.00375985	0	1400.39	-0.00229079	0.00714915	1930.4	0.01404719	0.01315548	2460.4	-0.006228	0	
340.59	0.16086311		870.6	-0.00436442	0	1400.59	-0.00142704	0.00715791	1930.6	0.01365659	0.01315548	2460.6	-0.00640721	0	
340.79	0.16173909		870.8	-0.00474866	0	1400.79	-0.00048425	0.00716666	1930.8	0.01372901	0.01315548	2460.8	-0.00648684	0	
340.99	0.16294686		871	-0.00436873	0	1400.99	0.00030237	0.00717541	1931	0.01543801	0.01315548	2461	-0.00637418	0	
341.19	0.16371382		871.2	-0.00413493	0	1401.19	0.00093268	0.00718416	1931.2	0.01537268	0.01315548	2461.2	-0.00596522	0	
341.39	0.16440424		871.4	-0.00426336	0	1401.39	0.00182577	0.00719291	1931.4	0.01572246	0.01315548	2461.4	-0.0057752	0	
341.59	0.16447052		871.6	-0.00411226	0	1401.59	0.00160266	0.00720165	1931.6	0.01542467	0.01315548	2461.6	-0.00504704	0	
341.79	0.164341		871.8	-0.0036711	0	1401.79	0.00170319	0.00721039	1931.8	0.01578919	0.01315548	2461.8	-0.00353297	0	
341.99	0.16449298		872	-0.00362525	0	1401.99	0.00137098	0.00721912	1932	0.01478176	0.01315548	2462	-0.00413361	0	
342.19	0.16348946		872.2	-0.00403381	0	1402.19	0.00090044	0.00722785	1932.2	0.01573774	0.01315548	2462.2	-0.00363614	0	
342.39	0.16336249		872.4	-0.00429347	0	1402.39	0.00071796	0.00723658	1932.4	0.01572494	0.01315548	2462.4	-0.00312084	0	
342.59	0.16287825		872.6	-0.00350942	0	1402.59	0.00082345	0.0072453	1932.6	0.01528373	0.01315548	2462.6	-0.00324047	0	
342.79	0.16244218		872.8	-0.00194544	0	1402.79	0.00069943	0.00725402	1932.8	0.01522339	0.01315548	2462.8	-0.00324202	0	
342.99	0.16243762		873	-0.00107791	0	1402.99	0.00074347	0.00726274	1933	0.01496818	0.01315548	2463	-0.00341126	0	
343.19	0.16262773		873.2	0.00006653	0	1403.19	0.00092063	0.00727145	1933.2	0.01435774	0.01315548	2463.2	-0.00303588	0	
343.39	0.16230665		873.4	0.00043602	0	1403.39	0.00093768	0.00728016	1933.4	0.01398347	0.01315548	2463.4	-0.00239104	0	
343.59	0.16236219		873.6	0.00042786	0	1403.59	0.00084381	0.00728886	1933.6	0.01342095	0.01315548	2463.6	-0.00306816	0	
343.79	0.16294094		873.8	0.00059692	0	1403.79	0.0004354	0.00729756	1933.8	0.01404212	0.01315548	2463.8	-0.00261335	0	
343.99	0.16321849		874	0.00074945	0	1403.99	0.00057288	0.00730626	1934	0.01410835	0.01315548	2464	-0.00380542	0	
344.19	0.16397045		874.2	0.00007746	0	1404.19	-0.00019314	0.00731495	1934.2	0.01404893	0.01315548	2464.2	-0.00438365	0	
344.39	0.16402373		874.4	0.00042281	0	1404.39	0.00036166	0.00732364	1934.4	0.01379622	0.01315548	2464.4	-0.00374466	0	
344.59	0.16311633		874.6	0.00046582	0	1404.59	0.00107154	0.00733233	1934.6	0.01294401	0.01315548	2464.6	-0.00470269	0	
344.79	0.16235565		874.8	-0.00029208	0	1404.79	0.00069609	0.00734101	1934.8	0.01357155	0.01315548	2464.8	-0.0037794	0	
344.99	0.16320121		875	-0.00045051	0	1404.99	0.00081996	0.00734969	1935	0.014604	0.01315548	2465	-0.00423314	0	
345.19	0.16344664		875.2	-0.00068843	0	1405.19	0.00143449	0.00735837	1935.2	0.0137975	0.01315548	2465.2	-0.00513732	0	
345.39	0.16291365		875.4	-0.00069694	0	1405.39	0.00151634	0.00736704	1935.4	0.0138994	0.01315548	2465.4	-0.00536801	0	
345.59	0.16252126		875.6	-0.0016506	0	1405.59	0.00048913	0.00737571	1935.6	0.01340827	0.01315548	2465.6	-0.00526255	0	
345.79	0.1626514		875.8	-0.00179343	0	1405.79	-0.00014999	0.00738437	1935.8	0.01447593	0.01315548	2465.8	-0.00494324	0	
345.99	0.16212084		876	-0.00307497	0	1405.99	-0.000715	0.00739303	1936	0.01476075	0.01315548	2466	-0.00588337	0	
346.19	0.16154288		876.2	-0.00370894	0	1406.19	-0.00057634	0.00740169	1936.2	0.01564961	0.01315548	2466.2	-0.0040944	0	
346.39	0.1614785		876.4	-0.0041103	0	1406.39	-0.00074873	0.00741035	1936.4	0.01516833	0.01315548	2466.4	-0.00401581	0	
346.59	0.16121781		876.6	-0.00362098	0	1406.59	-0.00071955	0.007419	1936.6	0.01494037	0.01315548	2466.6	-0.00345107	0	
346.79	0.16061425		876.8	-0.00373128	0	1406.79	-0.00055155	0.00742764	1936.8	0.01514596	0.01315548	2466.8	-0.00313025	0	
346.99	0.16043439		877	-0.00352651	0	1406.99	-0.00103571	0.00743629	1937	0.01536326	0.01315548	2467	-0.00246336	0	
347.19	0.15999902		877.2	-0.0033584	0	1407.19	-0.00194883	0.00744493	1937.2	0.0156618	0.01315548	2467.2	-0.00227221	0	
347.39	0.16027818		877.4	-0.00201974	0	1407.39	-0.00208415	0.00745356	1937.4	0.01585217	0.01315548	2467.4	-0.00206823	0	
347.59	0.16151607		877.6	-0.00145604	0	1407.59	-0.00179489	0.00746219	1937.6	0.0164264	0.01315548	2467.6	-0.00258461	0	
347.79	0.16189321		877.8	-0.00070771	0	1407.79	-0.00161096	0.00747082	1937.8	0.01667516	0.01315548	2467.8	-0.00215921	0	
347.99	0.16240323		878	-0.0003122	0	1407.99	-0.00039809	0.00747945	1938	0.01659457	0.01315548	2468	-0.00286604	0	
348.19	0.16216586		878.2	-0.0005067	0	1408.19	0.00008683	0.00748807	1938.2	0.01652868	0.01315548	2468.2	-0.00269277	0	
348.39	0.1615285		878.4	0.00001765	0	1408.39	0.00029772	0.00749669	1938.4	0.0163739	0.01315548	2468.4	-0.00316248	0	
348.59	0.16115694		878.6	-0.00066021	0	1408.59	0.00026579	0.0075053	1938.6	0.01647108	0.01315548	2468.6	-0.00424778	0	
348.79	0.16252166		878.8	-0.00127398	0	1408.79	0.00029548	0.00751391	1938.8	0.01675832	0.01315548	2468.8	-0.00445364	0	
348.99	0.16368248		879	-0.0010328	0	1408.99	0.00134451	0.00752252	1939	0.01607164	0.01315548	2469	-0.00570457	0	
349.19	0.16500573		879.2	-0.00133536	0	1409.19	0.00208949	0.00753112	1939.2	0.01535062	0.01315548	2469.2	-0.00686229	0	
349.39	0.16439799		879.4	-0.00142372	0	1409.39	0.0020232	0.00753972	1939.4	0.01461137	0.01315548	2469.4	-0.00702497	0	
349.59	0.16518675		879.6	-0.00125409	0	1409.59	0.00153926	0.00754832	1939.6	0.01374639	0.01315548	2469.6	-0.00723517	0	
349.79	0.16450452		879.8	-0.00081693	0	1409.79	0.00147061	0.00755691	1939.8	0.01318698	0.01315548	2469.8	-0.00743289	0	
349.99	0.16382077		880	-0.00108992	0	1409.99	0.00199424	0.0075655	1940	0.01340433	0.01315548	2470	-0.00784133	0	
350.19	0.16335421		880.2	-0.00132212	0	1410.19	0.00161552	0.00757409	1940.2	0.01318758	0.01315548	2470.2	-0.00668681	0	
350.39	0.16329156		880.4	-0.00107445	0	1410.39	0.00058498	0.00758267	1940.4	0.01298498	0.01315548	2470.4	-0.0067129	0	
350.59	0.16312657		880.6	-0.00102252	0	1410.59	0.00036289	0.00759125	1940.6	0.01209496	0.01315548	2470.6	-0.00579824	0	
350.79	0.16203765		880.8	-0.00050066	0	1410.79	0.00078866	0.00759982	1940.8	0.01223816	0.01315548	2470.8	-0.00534506	0	
350.99	0.16214393		881	0.00099364	0	1410.99	0.00103969	0.00760839	1941	0.0121572	0.01315548	2471	-0.00487706	0	
351.19	0.16230116		881.2	0.00184882	0	1411.19	0.00086482	0.00761696	1941.2	0.01210333	0.01315548	2471.2	-0.00563574	0	
351.39	0.16231914		881.4	0.00286873	0	1411.39	0.00075767	0.00762552	1941.4	0.01208626	0.01315548	2471.4	-0.00487907	0	
351.59	0.16223976		881.6	0.00269279	0	1411.59	0.00101549	0.00763408	1941.6	0.01231088	0.01315548	2471.6	-0.00483924	0	
351.79	0.16141629		881.8	0.00269613	0	1411.79	0.00143508	0.00764264	1941.8	0.01176163	0.01315548	2471.8	-0.00441283	0	
351.99	0.16216802		882	0.00229572	0	1411.99	0.00172311	0.00765119	1942	0.01228746	0.01315548	2472	-0.00462261	0	
352.19	0.16223927		882.2	0.0019235	0	1412.19	0.00146912	0.00765974	1942.2	0.01254389	0.01315548	2472.2	-0.00510527	0	
352.39	0.16330209		882.4	0.00127703	0	1412.39	0.00243663	0.00766829	1942.4	0.0134458	0.01315548	2472.4	-0.00517894	0	
352.59	0.16405298		882.6	0.00096316	0	1412.59	0.00297113	0.00767683	1942.6	0.01384453	0.01315548	2472.6	-0.00502389	0	
352.79	0.16485518		882.8	0.00081141	0	1412.79	0.00322996	0.00768537	1942.8	0.01446893	0.01315548	2472.8	-0.00475887	0	
352.99	0.16521375		883	0.00024526	0	1412.99	0.00429271	0.00769391	1943	0.01386406	0.01315548	2473	-0.00514237	0	
353.19	0.16537731		883.2	-0.00016806	0	1413.19	0.00447113	0.00770244	1943.2	0.01471942	0.01315548	2473.2	-0.00547447	0	
353.39	0.16428047		883.4	0.00053743	0	1413.39	0.00392337	0.00771097	1943.4	0.01515278	0.01315548	2473.4	-0.00465795	0	
353.59	0.16464088		883.6	0.00049394	0	1413.59	0.00306138	0.00771949	1943.6	0.01600277	0.01315548	2473.6	-0.00450081	0	
353.79	0.16439039		883.8	-0.00020768	0	1413.79	0.00349988	0.00772801	1943.8	0.01647364	0.01315548	2473.8	-0.00497885	0	
353.99	0.16385902		884	-0.00030725	0	1413.99	0.00334729	0.00773653	1944	0.01718406	0.01315548	2474	-0.00405278	0	
354.19	0.16260315		884.2	0.00000898	0	1414.19	0.00290163	0.00774504	1944.2	0.01666822	0.01315548	2474.2	-0.00326492	0	
354.39	0.1619996		884.4	0.00054851	0	1414.39	0.00243049	0.00775355	1944.4	0.0159765	0.01315548	2474.4	-0.00269067	0	
354.59	0.16159299		884.6	0.00011167	0	1414.59	0.00267208	0.00776206	1944.6	0.01511805	0.01315548	2474.6	-0.00233311	0	
354.79	0.16066489		884.8	0.00088214	0	1414.79	0.00315674	0.00777056	1944.8	0.01547622	0.01315548	2474.8	-0.00258085	0	
354.99	0.16155316		885	0.00128205	0	1414.99	0.00238088	0.00777906	1945	0.01550842	0.01315548	2475	-0.00217254	0	
355.19	0.16157107		885.2	0.00092324	0	1415.19	0.00097987	0.00778756	1945.2	0.01495764	0.01315548	2475.2	-0.00259713	0	
355.39	0.16105327		885.4	0.00012789	0	1415.39	0.00049186	0.00779605	1945.4	0.01463989	0.01315548	2475.4	-0.00236328	0	
355.59	0.16093586		885.6	0.00034545	0	1415.59	0.00033729	0.00780454	1945.6	0.01316118	0.01315548	2475.6	-0.00294173	0	
355.79	0.16073385		885.8	0.00078303	0	1415.79	0.00035019	0.00781303	1945.8	0.01300105	0.01315548	2475.8	-0.0032206	0	
355.99	0.16140981		886	0.00188864	0	1415.99	0.00015354	0.00782151	1946	0.01354637	0.01315548	2476	-0.00461656	0	
356.19	0.16201447		886.2	0.00189761	0	1416.19	0.00008339	0.00782999	1946.2	0.01308755	0.01315548	2476.2	-0.00502897	0	
356.39	0.16234312		886.4	0.0022628	0	1416.39	-0.00034808	0.00783846	1946.4	0.01259763	0.01315548	2476.4	-0.00519134	0	
356.59	0.162939		886.6	0.0025574	0	1416.59	-0.00068331	0.00784693	1946.6	0.01305	0.01315548	2476.6	-0.00540613	0	
356.79	0.1635609		886.8	0.00344011	0	1416.79	-0.00015934	0.0078554	1946.8	0.01345397	0.01315548	2476.8	-0.00664835	0	
356.99	0.16414062		887	0.00260297	0	1416.99	-0.00029805	0.00786386	1947	0.0132197	0.01315548	2477	-0.00751844	0	
357.19	0.1640997		887.2	0.00159785	0	1417.19	-0.00132398	0.00787232	1947.2	0.01524138	0.01315548	2477.2	-0.00732998	0	
357.39	0.16390588		887.4	0.00229592	0	1417.39	-0.00169739	0.00788078	1947.4	0.01680687	0.01315548	2477.4	-0.00719084	0	
357.59	0.16401184		887.6	0.00099287	0	1417.59	-0.00182393	0.00788923	1947.6	0.01789606	0.01315548	2477.6	-0.00784513	0	
357.79	0.16421386		887.8	0.00119902	0	1417.79	-0.00048006	0.00789768	1947.8	0.01805568	0.01315548	2477.8	-0.00767383	0	
357.99	0.16271086		888	0.00117544	0	1417.99	-0.0007034	0.00790613	1948	0.01863477	0.01315548	2478	-0.00676581	0	
358.19	0.16201445		888.2	0.00061154	0	1418.19	-0.00085412	0.00791457	1948.2	0.01851637	0.01315548	2478.2	-0.00678182	0	
358.39	0.16175497		888.4	0.00041799	0	1418.39	0.00079821	0.00792301	1948.4	0.01912318	0.01315548	2478.4	-0.00621602	0	
358.59	0.16192347		888.6	0.00059791	0	1418.59	0.0016469	0.00793145	1948.6	0.01920113	0.01315548	2478.6	-0.00526374	0	
358.79	0.16160777		888.8	0.00134226	0	1418.79	0.00195217	0.00793988	1948.8	0.01899456	0.01315548	2478.8	-0.00429797	0	
358.99	0.16258176		889	0.00062151	0	1418.99	0.00117545	0.00794831	1949	0.01888085	0.01315548	2479	-0.00295135	0	
359.19	0.16234713		889.2	0.00024304	0	1419.19	0.00165016	0.00795674	1949.2	0.01868697	0.01315548	2479.2	-0.00264908	0	
359.39	0.16192723		889.4	-0.0006387	0	1419.39	0.00250868	0.00796516	1949.4	0.01813437	0.01315548	2479.4	-0.00302773	0	
359.59	0.16225549		889.6	0.00041827	0	1419.59	0.00300441	0.00797358	1949.6	0.01771304	0.01315548	2479.6	-0.00256531	0	
359.79	0.1619643		889.8	0.00102543	0	1419.79	0.00305733	0.00798199	1949.8	0.01832495	0.01315548	2479.8	-0.00357066	0	
359.99	0.16220501		890	0.00156481	0	1419.99	0.00289621	0.0079904	1950	0.01743629	0.01315548	2480	-0.00382442	0	
360.19	0.16260553		890.2	0.00059726	0	1420.19	0.00249721	0.00799881	1950.2	0.0158683	0.01315548	2480.2	-0.00359204	0	
360.39	0.16246344		890.4	0.00073951	0	1420.39	0.00237943	0.00800721	1950.4	0.0154211	0.01315548	2480.4	-0.00388865	0	
360.59	0.1629865		890.6	0.00006585	0	1420.59	0.00322404	0.00801561	1950.6	0.0153656	0.01315548	2480.6	-0.00423199	0	
360.79	0.16316101		890.8	0.00031245	0	1420.79	0.00363964	0.00802401	1950.8	0.01468107	0.01315548	2480.8	-0.00468508	0	
360.99	0.16310004		891	-0.00177248	0	1420.99	0.00270616	0.00803241	1951	0.01463052	0.01315548	2481	-0.004457	0	
361.19	0.16339709		891.2	-0.00185611	0	1421.19	0.00226503	0.0080408	1951.2	0.01541531	0.01315548	2481.2	-0.00412088	0	
361.39	0.16269381		891.4	-0.00170988	0	1421.39	0.00209845	0.00804918	1951.4	0.01582256	0.01315548	2481.4	-0.00421857	0	
361.59	0.16313405		891.6	-0.00224287	0	1421.59	0.00168176	0.00805757	1951.6	0.01594288	0.01315548	2481.6	-0.00364141	0	
361.79	0.16326784		891.8	-0.00189186	0	1421.79	0.00134731	0.00806594	1951.8	0.01520953	0.01315548	2481.8	-0.00343209	0	
361.99	0.16179152		892	-0.00154345	0	1421.99	0.0014706	0.00807432	1952	0.01472551	0.01315548	2482	-0.00373907	0	
362.19	0.16164467		892.2	-0.00159613	0	1422.19	0.0015223	0.00808269	1952.2	0.01456428	0.01315548	2482.2	-0.0040326	0	
362.39	0.16134586		892.4	-0.00104774	0	1422.39	0.00294431	0.00809106	1952.4	0.01482059	0.01315548	2482.4	-0.00373364	0	
362.59	0.16164871		892.6	-0.00062142	0	1422.59	0.00230868	0.00809943	1952.6	0.01447278	0.01315548	2482.6	-0.00326196	0	
362.79	0.16232943		892.8	-0.00032447	0	1422.79	0.00282347	0.00810779	1952.8	0.01443975	0.01315548	2482.8	-0.0031326	0	
362.99	0.16281547		893	-0.00000533	0	1422.99	0.00305363	0.00811615	1953	0.01451713	0.01315548	2483	-0.00300736	0	
363.19	0.16259521		893.2	0.00104159	0	1423.19	0.0031343	0.0081245	1953.2	0.01492234	0.01315548	2483.2	-0.00311353	0	
363.39	0.16213194		893.4	0.00066514	0	1423.39	0.00355984	0.00813286	1953.4	0.01532573	0.01315548	2483.4	-0.00379268	0	
363.59	0.16252814		893.6	0.00150279	0	1423.59	0.0026074	0.0081412	1953.6	0.01579942	0.01315548	2483.6	-0.00392916	0	
363.79	0.16252928		893.8	0.00090023	0	1423.79	0.0015644	0.00814955	1953.8	0.01604875	0.01315548	2483.8	-0.00435082	0	
363.99	0.16335923		894	0.0006978	0	1423.99	0.00159884	0.00815789	1954	0.01555092	0.01315548	2484	-0.00371374	0	
364.19	0.16297694		894.2	-0.0002671	0	1424.19	0.00123585	0.00816623	1954.2	0.01599269	0.01315548	2484.2	-0.00423688	0	
364.39	0.16314255		894.4	-0.000467	0	1424.39	0.00142455	0.00817456	1954.4	0.01594174	0.01315548	2484.4	-0.00415863	0	
364.59	0.16289147		894.6	-0.00051096	0	1424.59	0.00059626	0.00818289	1954.6	0.01607393	0.01315548	2484.6	-0.00451932	0	
364.79	0.16301384		894.8	-0.00063034	0	1424.79	0.00055961	0.00819122	1954.8	0.01620608	0.01315548	2484.8	-0.00458257	0	
364.99	0.16317692		895	-0.00219689	0	1424.99	-0.0004416	0.00819954	1955	0.01634722	0.01315548	2485	-0.00447675	0	
365.19	0.16330867		895.2	-0.00190716	0	1425.19	-0.00112548	0.00820786	1955.2	0.01630202	0.01315548	2485.2	-0.00485217	0	
365.39	0.16259909		895.4	-0.00274575	0	1425.39	-0.00127553	0.00821618	1955.4	0.01569905	0.01315548	2485.4	-0.00506786	0	
365.59	0.16357908		895.6	-0.0024775	0	1425.59	-0.00191791	0.00822449	1955.6	0.01495815	0.01315548	2485.6	-0.00519232	0	
365.79	0.1639016		895.8	-0.00222884	0	1425.79	-0.00146648	0.0082328	1955.8	0.01452199	0.01315548	2485.8	-0.00581944	0	
365.99	0.16294919		896	-0.00208755	0	1425.99	-0.00077616	0.00824111	1956	0.01496394	0.01315548	2486	-0.00627555	0	
366.19	0.16307378		896.2	-0.0024823	0	1426.19	0.00020699	0.00824941	1956.2	0.01543752	0.01315548	2486.2	-0.00645557	0	
366.39	0.16318585		896.4	-0.00293642	0	1426.39	0.00106468	0.00825771	1956.4	0.01555721	0.01315548	2486.4	-0.00687271	0	
366.59	0.16441861		896.6	-0.0026928	0	1426.59	0.00085825	0.00826601	1956.6	0.01587911	0.01315548	2486.6	-0.00691059	0	
366.79	0.16445283		896.8	-0.0017545	0	1426.79	0.00159209	0.0082743	1956.8	0.01575609	0.01315548	2486.8	-0.00709059	0	
366.99	0.16481201		897	-0.00085779	0	1426.99	0.00126301	0.00828259	1957	0.01570332	0.01315548	2487	-0.00705745	0	
367.19	0.16420607		897.2	-0.00040851	0	1427.19	0.00107604	0.00829087	1957.2	0.01634665	0.01315548	2487.2	-0.00666076	0	
367.39	0.16369472		897.4	-0.00160908	0	1427.39	0.00173305	0.00829916	1957.4	0.01580213	0.01315548	2487.4	-0.00646548	0	
367.59	0.16376077		897.6	-0.00083318	0	1427.59	0.00091012	0.00830743	1957.6	0.01547329	0.01315548	2487.6	-0.00650721	0	
367.79	0.1641533		897.8	-0.00064441	0	1427.79	0.00076408	0.00831571	1957.8	0.01524179	0.01315548	2487.8	-0.00644275	0	
367.99	0.16467012		898	-0.00072037	0	1427.99	0.00051965	0.00832398	1958	0.01427939	0.01315548	2488	-0.00697655	0	
368.19	0.16414257		898.2	-0.00126583	0	1428.19	0.00026207	0.00833225	1958.2	0.01472545	0.01315548	2488.2	-0.00666518	0	
368.39	0.16457016		898.4	-0.00054879	0	1428.39	0.00020024	0.00834051	1958.4	0.01455549	0.01315548	2488.4	-0.00655021	0	
368.59	0.16427773		898.6	-0.00036476	0	1428.59	-0.00006364	0.00834877	1958.6	0.01515162	0.01315548	2488.6	-0.00723237	0	
368.79	0.16478873		898.8	-0.0007913	0	1428.79	0.00017818	0.00835703	1958.8	0.01527669	0.01315548	2488.8	-0.00703676	0	
368.99	0.16490454		899	-0.00164688	0	1428.99	0.00023991	0.00836529	1959	0.01472772	0.01315548	2489	-0.00654453	0	
369.19	0.16473411		899.2	-0.00135467	0	1429.19	0.00041797	0.00837354	1959.2	0.01412851	0.01315548	2489.2	-0.0067892	0	
369.39	0.16525171		899.4	-0.00080891	0	1429.39	0.00054955	0.00838179	1959.4	0.01370644	0.01315548	2489.4	-0.00609332	0	
369.59	0.1658438		899.6	-0.00095354	0	1429.59	0.00039575	0.00839003	1959.6	0.01445217	0.01315548	2489.6	-0.00588584	0	
369.79	0.16662964		899.8	-0.00047239	0	1429.79	0.00186525	0.00839827	1959.8	0.01543839	0.01315548	2489.8	-0.00565456	0	
369.99	0.16644988		900	-0.00082668	0	1429.99	0.00244534	0.00840651	1960	0.01518581	0.01315548	2490	-0.00559232	0	
370.19	0.16734082		900.2	-0.00081214	0	1430.19	0.00370149	0.00841474	1960.2	0.01561425	0.01315548	2490.2	-0.00508113	0	
370.39	0.16812755		900.4	-0.00142797	0	1430.39	0.00319888	0.00842297	1960.4	0.01658055	0.01315548	2490.4	-0.00483123	0	
370.59	0.16895651		900.6	0.0000126	0	1430.59	0.00363568	0.0084312	1960.6	0.01675411	0.01315548	2490.6	-0.00410736	0	
370.79	0.1686644		900.8	-0.00006433	0	1430.79	0.0042862	0.00843942	1960.8	0.01667972	0.01315548	2490.8	-0.00389919	0	
370.99	0.16906864		901	0.00104826	0	1430.99	0.00471243	0.00844764	1961	0.01705489	0.01315548	2491	-0.00294024	0	
371.19	0.16855046		901.2	0.00122122	0	1431.19	0.00424205	0.00845586	1961.2	0.01599574	0.01315548	2491.2	-0.00215298	0	
371.39	0.16875856		901.4	0.00116349	0	1431.39	0.00366599	0.00846407	1961.4	0.01521007	0.01315548	2491.4	-0.00237581	0	
371.59	0.16849322		901.6	0.00241172	0	1431.59	0.00214515	0.00847228	1961.6	0.01541494	0.01315548	2491.6	-0.00264267	0	
371.79	0.16828662		901.8	0.00301602	0	1431.79	0.00160502	0.00848049	1961.8	0.01530822	0.01315548	2491.8	-0.00208494	0	
371.99	0.1682217		902	0.00271859	0	1431.99	0.00052544	0.00848869	1962	0.01507275	0.01315548	2492	-0.00082776	0	
372.19	0.16750178		902.2	0.0023219	0	1432.19	0.00074592	0.00849689	1962.2	0.0152718	0.01315548	2492.2	0.00014128	0	
372.39	0.16708008		902.4	0.00288979	0	1432.39	0.00011991	0.00850508	1962.4	0.01650956	0.01315548	2492.4	-0.00013271	0	
372.59	0.16527891		902.6	0.002913	0	1432.59	-0.00008139	0.00851328	1962.6	0.01596771	0.01315548	2492.6	-0.00040016	0	
372.79	0.16394365		902.8	0.00272209	0	1432.79	-0.00083068	0.00852146	1962.8	0.01610646	0.01315548	2492.8	-0.00021263	0	
372.99	0.16303101		903	0.00235832	0	1432.99	-0.00062276	0.00852965	1963	0.01573915	0.01315548	2493	-0.00032296	0	
373.19	0.16294049		903.2	0.00270119	0	1433.19	-0.00114773	0.00853783	1963.2	0.01677266	0.01315548	2493.2	-0.00076298	0	
373.39	0.16276725		903.4	0.00234972	0	1433.39	-0.00093665	0.00854601	1963.4	0.017159	0.01315548	2493.4	-0.00147858	0	
373.59	0.16245881		903.6	0.00164889	0	1433.59	0.00004219	0.00855419	1963.6	0.01809798	0.01315548	2493.6	-0.00225558	0	
373.79	0.16322449		903.8	0.00178293	0	1433.79	0.00108204	0.00856236	1963.8	0.01832867	0.01315548	2493.8	-0.00308116	0	
373.99	0.16319393		904	0.00052286	0	1433.99	0.00188486	0.00857053	1964	0.01791717	0.01315548	2494	-0.00342521	0	
374.19	0.16403928		904.2	-0.00023972	0	1434.19	0.00261908	0.00857869	1964.2	0.01863667	0.01315548	2494.2	-0.00409908	0	
374.39	0.16536339		904.4	-0.00020151	0	1434.39	0.00387577	0.00858685	1964.4	0.01816816	0.01315548	2494.4	-0.00475255	0	
374.59	0.16581535		904.6	0.00078556	0	1434.59	0.00439492	0.00859501	1964.6	0.01723567	0.01315548	2494.6	-0.00470569	0	
374.79	0.1658458		904.8	0.00030772	0	1434.79	0.00428885	0.00860317	1964.8	0.01745996	0.01315548	2494.8	-0.00473838	0	
374.99	0.16639167		905	0.0008224	0	1434.99	0.00367747	0.00861132	1965	0.01723953	0.01315548	2495	-0.00472818	0	
375.19	0.16681618		905.2	0.00008735	0	1435.19	0.00276445	0.00861947	1965.2	0.01626219	0.01315548	2495.2	-0.0052081	0	
375.39	0.16763017		905.4	-0.00026178	0	1435.39	0.00285108	0.00862761	1965.4	0.01687295	0.01315548	2495.4	-0.00532227	0	
375.59	0.16681849		905.6	-0.00051417	0	1435.59	0.00216984	0.00863575	1965.6	0.01621577	0.01315548	2495.6	-0.0043959	0	
375.79	0.16673556		905.8	-0.00103363	0	1435.79	0.00224446	0.00864389	1965.8	0.01569608	0.01315548	2495.8	-0.00282216	0	
375.99	0.16694469		906	-0.00175062	0	1435.99	0.00162834	0.00865202	1966	0.01517739	0.01315548	2496	-0.00195152	0	
376.19	0.16640645		906.2	-0.00179299	0	1436.19	0.00179725	0.00866015	1966.2	0.01501741	0.01315548	2496.2	-0.00279094	0	
376.39	0.16552759		906.4	-0.00123466	0	1436.39	0.000993	0.00866828	1966.4	0.01565399	0.01315548	2496.4	-0.00260074	0	
376.59	0.1646956		906.6	-0.00135473	0	1436.59	0.00063397	0.00867641	1966.6	0.01481922	0.01315548	2496.6	-0.00266991	0	
376.79	0.1646618		906.8	-0.00120061	0	1436.79	-0.00044946	0.00868453	1966.8	0.01548027	0.01315548	2496.8	-0.00261453	0	
376.99	0.16549729		907	-0.00098883	0	1436.99	-0.00082767	0.00869264	1967	0.01557857	0.01315548	2497	-0.00326797	0	
377.19	0.1659331		907.2	-0.00085704	0	1437.19	-0.00093646	0.00870076	1967.2	0.01625885	0.01315548	2497.2	-0.00354389	0	
377.39	0.16596783		907.4	-0.00151359	0	1437.39	-0.00093159	0.00870887	1967.4	0.01585406	0.01315548	2497.4	-0.00401818	0	
377.59	0.16635035		907.6	-0.00125768	0	1437.59	-0.00023413	0.00871698	1967.6	0.01659234	0.01315548	2497.6	-0.00425993	0	
377.79	0.16735194		907.8	-0.00191765	0	1437.79	-0.00053069	0.00872508	1967.8	0.01647045	0.01315548	2497.8	-0.00466725	0	
377.99	0.16814148		908	-0.00209315	0	1437.99	-0.00011239	0.00873318	1968	0.01626207	0.01315548	2498	-0.00477305	0	
378.19	0.16919729		908.2	-0.00139336	0	1438.19	0.00010447	0.00874128	1968.2	0.01627226	0.01315548	2498.2	-0.00525695	0	
378.39	0.17004207		908.4	-0.00017016	0	1438.39	0.00081211	0.00874937	1968.4	0.01583642	0.01315548	2498.4	-0.00528104	0	
378.59	0.16973398		908.6	0.00088303	0	1438.59	0.00020742	0.00875746	1968.6	0.01599244	0.01315548	2498.6	-0.00522592	0	
378.79	0.16958983		908.8	0.00152227	0	1438.79	0.00050814	0.00876555	1968.8	0.01667849	0.01315548	2498.8	-0.00568017	0	
378.99	0.16984402		909	0.0020768	0	1438.99	0.00077844	0.00877363	1969	0.0166702	0.01315548	2499	-0.00596573	0	
379.19	0.16969729		909.2	0.00278986	0	1439.19	0.00144556	0.00878171	1969.2	0.01659353	0.01315548	2499.2	-0.00604124	0	
379.39	0.16963553		909.4	0.0034128	0	1439.39	0.00201516	0.00878979	1969.4	0.01663557	0.01315548	2499.4	-0.0058743	0	
379.59	0.16857303		909.6	0.0042724	0	1439.59	0.00219405	0.00879786	1969.6	0.01619558	0.01315548	2499.6	-0.00566972	0	
379.79	0.16833917		909.8	0.00525163	0	1439.79	0.00269411	0.00880593	1969.8	0.01654972	0.01315548	2499.8	-0.0056843	0	
379.99	0.16833917		910	0.00525163	0	1439.99	0.00269411	0.008814	1970	0.01654972	0.01315548	2500	-0.0056843	0	
380.19	0.16702061		910.2	0.00519711	0	1440.19	0.00286068	0.008814	1970.2	0.01561509	0.01315491	2500.2	-0.00565413	0	
380.39	0.16549932		910.4	0.00578211	0	1440.39	0.00359832	0.008814	1970.4	0.01494829	0.01315433	2500.4	-0.00558581	0	
380.59	0.16378028		910.6	0.00593251	0	1440.59	0.00466347	0.008814	1970.6	0.01446076	0.01315376	2500.6	-0.00676506	0	
380.79	0.16195992		910.8	0.00612425	0	1440.79	0.00579769	0.008814	1970.8	0.01385249	0.01315318	2500.8	-0.00713778	0	
380.99	0.15942745		911	0.00608749	0	1440.99	0.00625933	0.008814	1971	0.01358505	0.01315261	2501	-0.00733365	0	
381.19	0.15763676		911.2	0.00651306	0	1441.19	0.00740035	0.008814	1971.2	0.01338936	0.01315203	2501.2	-0.007952	0	
381.39	0.15488128		911.4	0.00716523	0	1441.39	0.00802674	0.008814	1971.4	0.01304141	0.01315146	2501.4	-0.00836363	0	
381.59	0.15285164		911.6	0.00761044	0	1441.59	0.00914714	0.008814	1971.6	0.0132034	0.01315088	2501.6	-0.00842237	0	
381.79	0.15114382		911.8	0.00761255	0	1441.79	0.00998529	0.008814	1971.8	0.01353937	0.01315031	2501.8	-0.00891697	0	
381.99	0.14880163		912	0.00799181	0	1441.99	0.01066399	0.008814	1972	0.01355209	0.01314973	2502	-0.00935911	0	
382.19	0.14684864		912.2	0.00767443	0	1442.19	0.01135322	0.008814	1972.2	0.01382381	0.01314916	2502.2	-0.00998439	0	
382.39	0.14473134		912.4	0.00725488	0	1442.39	0.01119735	0.008814	1972.4	0.01481643	0.01314859	2502.4	-0.01083672	0	
382.59	0.14315223		912.6	0.00641016	0	1442.59	0.01113686	0.008814	1972.6	0.01543299	0.01314801	2502.6	-0.01145129	0	
382.79	0.14170198		912.8	0.00642986	0	1442.79	0.01184621	0.008814	1972.8	0.0150251	0.01314744	2502.8	-0.01188913	0	
382.99	0.1395882		913	0.00657488	0	1442.99	0.01196868	0.008814	1973	0.01428618	0.01314686	2503	-0.01159673	0	
383.19	0.13853444		913.2	0.00658975	0	1443.19	0.01181524	0.008814	1973.2	0.01402317	0.01314629	2503.2	-0.0120727	0	
383.39	0.13771318		913.4	0.00634424	0	1443.39	0.01268583	0.008814	1973.4	0.01375693	0.01314571	2503.4	-0.01137851	0	
383.59	0.13640656		913.6	0.00592789	0	1443.59	0.01310993	0.008814	1973.6	0.01430618	0.01314514	2503.6	-0.01065832	0	
383.79	0.13505076		913.8	0.00576221	0	1443.79	0.01282484	0.008814	1973.8	0.01357344	0.01314456	2503.8	-0.0099227	0	
383.99	0.13386746		914	0.00618426	0	1443.99	0.01185482	0.008814	1974	0.01409522	0.01314399	2504	-0.01029578	0	
384.19	0.13276471		914.2	0.00676273	0	1444.19	0.01047129	0.008814	1974.2	0.01420689	0.01314342	2504.2	-0.01041531	0	
384.39	0.13236947		914.4	0.00715247	0	1444.39	0.01036318	0.008814	1974.4	0.01430518	0.01314284	2504.4	-0.01103771	0	
384.59	0.13129629		914.6	0.00626699	0	1444.59	0.01019114	0.008814	1974.6	0.01402431	0.01314227	2504.6	-0.01079289	0	
384.79	0.13032013		914.8	0.00626744	0	1444.79	0.0095943	0.008814	1974.8	0.01432303	0.01314169	2504.8	-0.00996512	0	
384.99	0.12850604		915	0.0058333	0	1444.99	0.00884005	0.008814	1975	0.01437075	0.01314112	2505	-0.009757	0	
385.19	0.12867174		915.2	0.00647556	0	1445.19	0.00862675	0.008814	1975.2	0.01436734	0.01314055	2505.2	-0.01000425	0	
385.39	0.12736717		915.4	0.00617889	0	1445.39	0.0081764	0.008814	1975.4	0.01383408	0.01313997	2505.4	-0.00936395	0	
385.59	0.12818881		915.6	0.00627357	0	1445.59	0.00840712	0.008814	1975.6	0.01403614	0.0131394	2505.6	-0.00838739	0	
385.79	0.1282895		915.8	0.00568515	0	1445.79	0.00888049	0.008814	1975.8	0.01376816	0.01313882	2505.8	-0.00843018	0	
385.99	0.12754978		916	0.005057	0	1445.99	0.00931612	0.008814	1976	0.01276154	0.01313825	2506	-0.00841591	0	
386.19	0.12718604		916.2	0.00372871	0	1446.19	0.0097918	0.008814	1976.2	0.01303217	0.01313768	2506.2	-0.00793825	0	
386.39	0.12673806		916.4	0.00373602	0	1446.39	0.0096062	0.008814	1976.4	0.01337136	0.0131371	2506.4	-0.00774971	0	
386.59	0.12629065		916.6	0.00351874	0	1446.59	0.00974568	0.008814	1976.6	0.01333684	0.01313653	2506.6	-0.00730401	0	
386.79	0.12543302		916.8	0.00357733	0	1446.79	0.01045465	0.008814	1976.8	0.01314266	0.01313595	2506.8	-0.00664269	0	
386.99	0.12475753		917	0.00429143	0	1446.99	0.01050833	0.008814	1977	0.01269155	0.01313538	2507	-0.00628721	0	
387.19	0.12373932		917.2	0.0046202	0	1447.19	0.01042764	0.008814	1977.2	0.01211056	0.01313481	2507.2	-0.0066066	0	
387.39	0.12282541		917.4	0.00468133	0	1447.39	0.01111012	0.008814	1977.4	0.01268952	0.01313423	2507.4	-0.00640304	0	
387.59	0.12105778		917.6	0.00504321	0	1447.59	0.01154679	0.008814	1977.6	0.01329259	0.01313366	2507.6	-0.00681323	0	
387.79	0.11921308		917.8	0.00552636	0	1447.79	0.01150691	0.008814	1977.8	0.01295601	0.01313308	2507.8	-0.00736139	0	
387.99	0.11871484		918	0.00620859	0	1447.99	0.01195429	0.008814	1978	0.01412239	0.01313251	2508	-0.00814555	0	
388.19	0.11810173		918.2	0.00695541	0	1448.19	0.01228856	0.008814	1978.2	0.01397195	0.01313194	2508.2	-0.00862126	0	
388.39	0.11680151		918.4	0.00712476	0	1448.39	0.01252781	0.008814	1978.4	0.01382102	0.01313136	2508.4	-0.00784185	0	
388.59	0.11518421		918.6	0.00679696	0	1448.59	0.01177063	0.008814	1978.6	0.01489496	0.01313079	2508.6	-0.00664573	0	
388.79	0.11488942		918.8	0.00710056	0	1448.79	0.01160598	0.008814	1978.8	0.015481	0.01313022	2508.8	-0.0075421	0	
388.99	0.11376663		919	0.00691097	0	1448.99	0.01132852	0.008814	1979	0.01516583	0.01312964	2509	-0.00789136	0	
389.19	0.11395258		919.2	0.00767115	0	1449.19	0.01096585	0.008814	1979.2	0.01472814	0.01312907	2509.2	-0.00820566	0	
389.39	0.11292394		919.4	0.00749525	0	1449.39	0.01038264	0.008814	1979.4	0.01416132	0.0131285	2509.4	-0.00735125	0	
389.59	0.11466591		919.6	0.00851818	0	1449.59	0.01068384	0.008814	1979.6	0.01451476	0.01312792	2509.6	-0.00675514	0	
389.79	0.11439923		919.8	0.00716565	0	1449.79	0.01118416	0.008814	1979.8	0.0143384	0.01312735	2509.8	-0.00714613	0	
389.99	0.11410583		920	0.00607059	0	1449.99	0.01159305	0.008814	1980	0.01379891	0.01312677	2510	-0.007224	0	
390.19	0.11350007		920.2	0.00573973	0	1450.19	0.01210747	0.008814	1980.2	0.01414201	0.0131262	2510.2	-0.00630494	0	
390.39	0.11335326		920.4	0.00587626	0	1450.39	0.01123507	0.008814	1980.4	0.01402109	0.01312563	2510.4	-0.00596362	0	
390.59	0.11338829		920.6	0.0055832	0	1450.59	0.01047393	0.008814	1980.6	0.01458006	0.01312505	2510.6	-0.00527379	0	
390.79	0.11328849		920.8	0.00485999	0	1450.79	0.01051695	0.008814	1980.8	0.01423864	0.01312448	2510.8	-0.00511289	0	
390.99	0.11209341		921	0.00568176	0	1450.99	0.00979379	0.008814	1981	0.01321313	0.01312391	2511	-0.00449258	0	
391.19	0.11131821		921.2	0.00551228	0	1451.19	0.00907958	0.008814	1981.2	0.01364822	0.01312333	2511.2	-0.0044605	0	
391.39	0.11156276		921.4	0.00633428	0	1451.39	0.00954786	0.008814	1981.4	0.01419402	0.01312276	2511.4	-0.0049645	0	
391.59	0.11084313		921.6	0.00686076	0	1451.59	0.00979072	0.008814	1981.6	0.01388464	0.01312219	2511.6	-0.00512793	0	
391.79	0.11055279		921.8	0.00716877	0	1451.79	0.00974823	0.008814	1981.8	0.01342435	0.01312161	2511.8	-0.00559411	0	
391.99	0.11010547		922	0.00793036	0	1451.99	0.01021511	0.008814	1982	0.0139823	0.01312104	2512	-0.00649172	0	
392.19	0.10890138		922.2	0.00795909	0	1452.19	0.01076594	0.008814	1982.2	0.01311281	0.01312047	2512.2	-0.00615945	0	
392.39	0.10776131		922.4	0.00740126	0	1452.39	0.00990644	0.008814	1982.4	0.01311568	0.01311989	2512.4	-0.00613789	0	
392.59	0.10765088		922.6	0.00737337	0	1452.59	0.00950516	0.008814	1982.6	0.01424193	0.01311932	2512.6	-0.00751512	0	
392.79	0.1072436		922.8	0.00748	0	1452.79	0.01047801	0.008814	1982.8	0.01397338	0.01311875	2512.8	-0.00916433	0	
392.99	0.10590285		923	0.00814381	0	1452.99	0.00985122	0.008814	1983	0.01380446	0.01311818	2513	-0.01025026	0	
393.19	0.10540391		923.2	0.00846802	0	1453.19	0.00942421	0.008814	1983.2	0.01355688	0.0131176	2513.2	-0.01149546	0	
393.39	0.10483618		923.4	0.00805815	0	1453.39	0.00906471	0.008814	1983.4	0.01435658	0.01311703	2513.4	-0.01181123	0	
393.59	0.10568162		923.6	0.00769188	0	1453.59	0.00923164	0.008814	1983.6	0.01470659	0.01311646	2513.6	-0.0125665	0	
393.79	0.10472471		923.8	0.00701787	0	1453.79	0.0094068	0.008814	1983.8	0.01394848	0.01311588	2513.8	-0.01340119	0	
393.99	0.10472588		924	0.00654781	0	1453.99	0.01054476	0.008814	1984	0.01379464	0.01311531	2514	-0.01383187	0	
394.19	0.10482846		924.2	0.00700945	0	1454.19	0.00985195	0.008814	1984.2	0.01391581	0.01311474	2514.2	-0.01321045	0	
394.39	0.10568019		924.4	0.00609213	0	1454.39	0.00934461	0.008814	1984.4	0.01387029	0.01311416	2514.4	-0.01215987	0	
394.59	0.10535939		924.6	0.00646643	0	1454.59	0.00966319	0.008814	1984.6	0.01389003	0.01311359	2514.6	-0.01239448	0	
394.79	0.1050408		924.8	0.00628454	0	1454.79	0.0097403	0.008814	1984.8	0.0132069	0.01311302	2514.8	-0.01143169	0	
394.99	0.10469276		925	0.00719793	0	1454.99	0.00928481	0.008814	1985	0.01363712	0.01311245	2515	-0.01027322	0	
395.19	0.10526268		925.2	0.00786071	0	1455.19	0.00925036	0.008814	1985.2	0.01410476	0.01311187	2515.2	-0.00979537	0	
395.39	0.10643912		925.4	0.00916712	0	1455.39	0.01010911	0.008814	1985.4	0.01322923	0.0131113	2515.4	-0.00907481	0	
395.59	0.10682067		925.6	0.00916744	0	1455.59	0.01010536	0.008814	1985.6	0.01247359	0.01311073	2515.6	-0.00812063	0	
395.79	0.10574161		925.8	0.0083417	0	1455.79	0.01013358	0.008814	1985.8	0.01209312	0.01311015	2515.8	-0.007345	0	
395.99	0.10477515		926	0.00845428	0	1455.99	0.01066341	0.008814	1986	0.01268279	0.01310958	2516	-0.0066168	0	
396.19	0.10444264		926.2	0.00816566	0	1456.19	0.01098237	0.008814	1986.2	0.01215033	0.01310901	2516.2	-0.00581054	0	
396.39	0.10430238		926.4	0.00807271	0	1456.39	0.01042376	0.008814	1986.4	0.01329827	0.01310844	2516.4	-0.00542526	0	
396.59	0.10449667		926.6	0.00819813	0	1456.59	0.01104322	0.008814	1986.6	0.0143119	0.01310786	2516.6	-0.00521679	0	
396.79	0.10336408		926.8	0.00771113	0	1456.79	0.01105032	0.008814	1986.8	0.0147475	0.01310729	2516.8	-0.00571276	0	
396.99	0.10261985		927	0.00786308	0	1456.99	0.01024267	0.008814	1987	0.0149634	0.01310672	2517	-0.00596434	0	
397.19	0.10188494		927.2	0.0066768	0	1457.19	0.00990587	0.008814	1987.2	0.01526234	0.01310615	2517.2	-0.00579328	0	
397.39	0.10144496		927.4	0.00590126	0	1457.39	0.00962307	0.008814	1987.4	0.01518579	0.01310557	2517.4	-0.00571831	0	
397.59	0.10094171		927.6	0.00542472	0	1457.59	0.00905767	0.008814	1987.6	0.01480156	0.013105	2517.6	-0.00603377	0	
397.79	0.10045692		927.8	0.00605056	0	1457.79	0.00973221	0.008814	1987.8	0.01385633	0.01310443	2517.8	-0.00705182	0	
397.99	0.10070887		928	0.00516899	0	1457.99	0.01015801	0.008814	1988	0.01410777	0.01310386	2518	-0.00738804	0	
398.19	0.10115645		928.2	0.00468644	0	1458.19	0.00962894	0.008814	1988.2	0.01384618	0.01310328	2518.2	-0.00722683	0	
398.39	0.1011001		928.4	0.00444411	0	1458.39	0.01082311	0.008814	1988.4	0.01490886	0.01310271	2518.4	-0.00729403	0	
398.59	0.10015877		928.6	0.00531106	0	1458.59	0.01172891	0.008814	1988.6	0.01501348	0.01310214	2518.6	-0.00810223	0	
398.79	0.09978333		928.8	0.00569442	0	1458.79	0.01129132	0.008814	1988.8	0.01501915	0.01310157	2518.8	-0.00752807	0	
398.99	0.09929322		929	0.00632184	0	1458.99	0.01064777	0.008814	1989	0.01523156	0.01310099	2519	-0.00741088	0	
399.19	0.09947861		929.2	0.00677615	0	1459.19	0.01018529	0.008814	1989.2	0.01479573	0.01310042	2519.2	-0.00735581	0	
399.39	0.09986948		929.4	0.00679416	0	1459.39	0.01024614	0.008814	1989.4	0.01410834	0.01309985	2519.4	-0.00743628	0	
399.59	0.09908275		929.6	0.00587019	0	1459.59	0.01059236	0.008814	1989.6	0.01451096	0.01309928	2519.6	-0.00699764	0	
399.79	0.09782621		929.8	0.00508157	0	1459.79	0.01125291	0.008814	1989.8	0.01476806	0.0130987	2519.8	-0.00726414	0	
399.99	0.09790598		930	0.00637761	0	1459.99	0.01171811	0.008814	1990	0.01544562	0.01309813	2520	-0.00809446	0	
400.19	0.09801038		930.2	0.00684839	0	1460.19	0.01224817	0.008814	1990.2	0.01465169	0.01309756	2520.2	-0.00815885	0	
400.39	0.09779388		930.4	0.00645942	0	1460.39	0.01292025	0.008814	1990.4	0.01487894	0.01309699	2520.4	-0.0077194	0	
400.59	0.09736196		930.6	0.00609723	0	1460.59	0.01255739	0.008814	1990.6	0.01458747	0.01309642	2520.6	-0.00843669	0	
400.79	0.09646013		930.8	0.00609901	0	1460.79	0.01193938	0.008814	1990.8	0.01467499	0.01309584	2520.8	-0.00948969	0	
400.99	0.09606426		931	0.00686416	0	1460.99	0.01151491	0.008814	1991	0.01422877	0.01309527	2521	-0.00875526	0	
401.19	0.09610086		931.2	0.00664228	0	1461.19	0.01063781	0.008814	1991.2	0.01389774	0.0130947	2521.2	-0.00958264	0	
401.39	0.09554004		931.4	0.00714631	0	1461.39	0.00973592	0.008814	1991.4	0.0127737	0.01309413	2521.4	-0.00921984	0	
401.59	0.09452188		931.6	0.0081453	0	1461.59	0.00957463	0.008814	1991.6	0.0127032	0.01309355	2521.6	-0.0095789	0	
401.79	0.09435727		931.8	0.00860319	0	1461.79	0.00911787	0.008814	1991.8	0.01182842	0.01309298	2521.8	-0.00911292	0	
401.99	0.09457939		932	0.00835131	0	1461.99	0.00931748	0.008814	1992	0.01228276	0.01309241	2522	-0.00854829	0	
402.19	0.09467959		932.2	0.00862419	0	1462.19	0.00972032	0.008814	1992.2	0.01254843	0.01309184	2522.2	-0.0085866	0	
402.39	0.09428511		932.4	0.00900312	0	1462.39	0.01071291	0.008814	1992.4	0.01332857	0.01309127	2522.4	-0.00817473	0	
402.59	0.09422746		932.6	0.00850046	0	1462.59	0.01080483	0.008814	1992.6	0.01249738	0.01309069	2522.6	-0.00687797	0	
402.79	0.09342024		932.8	0.00874556	0	1462.79	0.01039513	0.008814	1992.8	0.01310302	0.01309012	2522.8	-0.0067348	0	
402.99	0.09392262		933	0.00863597	0	1462.99	0.01058627	0.008814	1993	0.01349	0.01308955	2523	-0.00639445	0	
403.19	0.09373162		933.2	0.0075591	0	1463.19	0.01164915	0.008814	1993.2	0.01379668	0.01308898	2523.2	-0.00627595	0	
403.39	0.09315274		933.4	0.0069771	0	1463.39	0.01235843	0.008814	1993.4	0.01331239	0.01308841	2523.4	-0.00691176	0	
403.59	0.09244481		933.6	0.00570654	0	1463.59	0.01275085	0.008814	1993.6	0.01416032	0.01308784	2523.6	-0.00675084	0	
403.79	0.09300317		933.8	0.00536424	0	1463.79	0.01333662	0.008814	1993.8	0.01390781	0.01308726	2523.8	-0.00719193	0	
403.99	0.09303443		934	0.0055137	0	1463.99	0.01383838	0.008814	1994	0.01377136	0.01308669	2524	-0.00695558	0	
404.19	0.09297969		934.2	0.00543832	0	1464.19	0.01376385	0.008814	1994.2	0.01347428	0.01308612	2524.2	-0.00722137	0	
404.39	0.09318796		934.4	0.00482194	0	1464.39	0.01382629	0.008814	1994.4	0.01360473	0.01308555	2524.4	-0.00767387	0	
404.59	0.09287422		934.6	0.00471563	0	1464.59	0.01370248	0.008814	1994.6	0.01378064	0.01308498	2524.6	-0.00889199	0	
404.79	0.09295379		934.8	0.00596055	0	1464.79	0.01388218	0.008814	1994.8	0.01330071	0.01308441	2524.8	-0.00940489	0	
404.99	0.09272581		935	0.00653105	0	1464.99	0.01386723	0.008814	1995	0.01355525	0.01308383	2525	-0.00968549	0	
405.19	0.09148451		935.2	0.00688529	0	1465.19	0.01380486	0.008814	1995.2	0.01371117	0.01308326	2525.2	-0.01056095	0	
405.39	0.09011911		935.4	0.00806678	0	1465.39	0.01375186	0.008814	1995.4	0.01309838	0.01308269	2525.4	-0.00994164	0	
405.59	0.08958561		935.6	0.00796543	0	1465.59	0.01318726	0.008814	1995.6	0.0138191	0.01308212	2525.6	-0.00924997	0	
405.79	0.08990407		935.8	0.00836385	0	1465.79	0.01240787	0.008814	1995.8	0.01403848	0.01308155	2525.8	-0.00855456	0	
405.99	0.08989747		936	0.00920448	0	1465.99	0.01284409	0.008814	1996	0.01447224	0.01308098	2526	-0.00894003	0	
406.19	0.09051897		936.2	0.0091595	0	1466.19	0.01290546	0.008814	1996.2	0.01486284	0.0130804	2526.2	-0.00919644	0	
406.39	0.09113178		936.4	0.0082785	0	1466.39	0.0136585	0.008814	1996.4	0.01461125	0.01307983	2526.4	-0.00867295	0	
406.59	0.09115655		936.6	0.00831107	0	1466.59	0.01322399	0.008814	1996.6	0.01433129	0.01307926	2526.6	-0.00839616	0	
406.79	0.09108907		936.8	0.00819859	0	1466.79	0.0140482	0.008814	1996.8	0.01494388	0.01307869	2526.8	-0.00876029	0	
406.99	0.09145207		937	0.0073863	0	1466.99	0.01406273	0.008814	1997	0.01524752	0.01307812	2527	-0.00835889	0	
407.19	0.09004694		937.2	0.00645649	0	1467.19	0.013446	0.008814	1997.2	0.01492352	0.01307755	2527.2	-0.0090342	0	
407.39	0.08937317		937.4	0.00660011	0	1467.39	0.0120116	0.008814	1997.4	0.01508051	0.01307698	2527.4	-0.00905731	0	
407.59	0.08962226		937.6	0.00618312	0	1467.59	0.01079289	0.008814	1997.6	0.01586621	0.01307641	2527.6	-0.00872762	0	
407.79	0.09037904		937.8	0.00673401	0	1467.79	0.01130361	0.008814	1997.8	0.0150823	0.01307583	2527.8	-0.00818996	0	
407.99	0.08995815		938	0.00773264	0	1467.99	0.01128559	0.008814	1998	0.0143971	0.01307526	2528	-0.00881405	0	
408.19	0.08954989		938.2	0.00815795	0	1468.19	0.01086319	0.008814	1998.2	0.01410411	0.01307469	2528.2	-0.00982496	0	
408.39	0.08974614		938.4	0.00861081	0	1468.39	0.01214331	0.008814	1998.4	0.01413433	0.01307412	2528.4	-0.00931559	0	
408.59	0.08922479		938.6	0.00952234	0	1468.59	0.01352838	0.008814	1998.6	0.01378202	0.01307355	2528.6	-0.00975431	0	
408.79	0.0894774		938.8	0.0102366	0	1468.79	0.01331454	0.008814	1998.8	0.0131467	0.01307298	2528.8	-0.00922765	0	
408.99	0.08866046		939	0.00919878	0	1468.99	0.01336461	0.008814	1999	0.01335583	0.01307241	2529	-0.00940921	0	
409.19	0.08741532		939.2	0.00878099	0	1469.19	0.01345548	0.008814	1999.2	0.01349126	0.01307184	2529.2	-0.0086699	0	
409.39	0.08759546		939.4	0.00893286	0	1469.39	0.01270622	0.008814	1999.4	0.01298976	0.01307126	2529.4	-0.00823543	0	
409.59	0.08718001		939.6	0.00796152	0	1469.59	0.0121607	0.008814	1999.6	0.01325842	0.01307069	2529.6	-0.00724764	0	
409.79	0.08763655		939.8	0.00886637	0	1469.79	0.01315655	0.008814	1999.8	0.01289355	0.01307012	2529.8	-0.00836222	0	
409.99	0.08774646		940	0.00857528	0	1469.99	0.01351651	0.008814	2000	0.01349769	0.01306955	2530	-0.00831261	0	
410.19	0.08769187		940.2	0.00846679	0	1470.19	0.01382874	0.008814	2000.2	0.01367847	0.01306898	2530.2	-0.00774047	0	
410.39	0.08813167		940.4	0.00748592	0	1470.39	0.0136355	0.008814	2000.4	0.01379841	0.01306841	2530.4	-0.00755876	0	
410.59	0.08788043		940.6	0.00650693	0	1470.59	0.01246789	0.008814	2000.6	0.0139459	0.01306784	2530.6	-0.0076558	0	
410.79	0.08792574		940.8	0.00593584	0	1470.79	0.01291243	0.008814	2000.8	0.01412692	0.01306727	2530.8	-0.00723664	0	
410.99	0.08688829		941	0.00518362	0	1470.99	0.01176093	0.008814	2001	0.01438446	0.0130667	2531	-0.00716251	0	
411.19	0.08693432		941.2	0.00523673	0	1471.19	0.01080146	0.008814	2001.2	0.01506464	0.01306613	2531.2	-0.0074865	0	
411.39	0.0861844		941.4	0.00515902	0	1471.39	0.00982024	0.008814	2001.4	0.01566148	0.01306556	2531.4	-0.00661552	0	
411.59	0.08613026		941.6	0.00546969	0	1471.59	0.01000817	0.008814	2001.6	0.01625116	0.01306498	2531.6	-0.0074923	0	
411.79	0.08560948		941.8	0.00617068	0	1471.79	0.01078255	0.008814	2001.8	0.01543146	0.01306441	2531.8	-0.00773478	0	
411.99	0.08469756		942	0.00648859	0	1471.99	0.01124149	0.008814	2002	0.01540075	0.01306384	2532	-0.00803217	0	
412.19	0.08455149		942.2	0.00659625	0	1472.19	0.01147941	0.008814	2002.2	0.01564583	0.01306327	2532.2	-0.00811019	0	
412.39	0.08482504		942.4	0.00701336	0	1472.39	0.01244061	0.008814	2002.4	0.01626668	0.0130627	2532.4	-0.00760655	0	
412.59	0.08513666		942.6	0.00575449	0	1472.59	0.0129126	0.008814	2002.6	0.01519733	0.01306213	2532.6	-0.00780096	0	
412.79	0.08470989		942.8	0.0048104	0	1472.79	0.01302927	0.008814	2002.8	0.01506617	0.01306156	2532.8	-0.00793012	0	
412.99	0.08382499		943	0.00431424	0	1472.99	0.01313277	0.008814	2003	0.01441617	0.01306099	2533	-0.00823745	0	
413.19	0.08338722		943.2	0.00420413	0	1473.19	0.0134945	0.008814	2003.2	0.01417365	0.01306042	2533.2	-0.00832822	0	
413.39	0.0837917		943.4	0.00496432	0	1473.39	0.01397881	0.008814	2003.4	0.01309233	0.01305985	2533.4	-0.00813666	0	
413.59	0.08365626		943.6	0.00456303	0	1473.59	0.01407506	0.008814	2003.6	0.01208893	0.01305928	2533.6	-0.00826391	0	
413.79	0.08373552		943.8	0.00555901	0	1473.79	0.0140821	0.008814	2003.8	0.0116787	0.01305871	2533.8	-0.00853631	0	
413.99	0.08407629		944	0.00584635	0	1473.99	0.01394524	0.008814	2004	0.01200978	0.01305814	2534	-0.00742892	0	
414.19	0.08362255		944.2	0.00561675	0	1474.19	0.01375454	0.008814	2004.2	0.01166943	0.01305757	2534.2	-0.00681802	0	
414.39	0.08397108		944.4	0.0047615	0	1474.39	0.0125998	0.008814	2004.4	0.01228935	0.013057	2534.4	-0.0069679	0	
414.59	0.08379557		944.6	0.00512221	0	1474.59	0.01214894	0.008814	2004.6	0.01160305	0.01305643	2534.6	-0.00659224	0	
414.79	0.08417326		944.8	0.00685619	0	1474.79	0.01130089	0.008814	2004.8	0.01151712	0.01305586	2534.8	-0.00670315	0	
414.99	0.08463749		945	0.00664635	0	1474.99	0.0109204	0.008814	2005	0.01229368	0.01305528	2535	-0.00696027	0	
415.19	0.0850552		945.2	0.0076407	0	1475.19	0.01028593	0.008814	2005.2	0.01307015	0.01305471	2535.2	-0.00756465	0	
415.39	0.0836916		945.4	0.00804594	0	1475.39	0.0098935	0.008814	2005.4	0.01336997	0.01305414	2535.4	-0.0073479	0	
415.59	0.08387484		945.6	0.00820445	0	1475.59	0.00988292	0.008814	2005.6	0.01337147	0.01305357	2535.6	-0.00803113	0	
415.79	0.08387091		945.8	0.00834549	0	1475.79	0.00961497	0.008814	2005.8	0.01381558	0.013053	2535.8	-0.00766677	0	
415.99	0.08379333		946	0.00860618	0	1475.99	0.00971801	0.008814	2006	0.01497712	0.01305243	2536	-0.00751927	0	
416.19	0.08414597		946.2	0.00833088	0	1476.19	0.00953108	0.008814	2006.2	0.01568824	0.01305186	2536.2	-0.00880029	0	
416.39	0.08380745		946.4	0.00795315	0	1476.39	0.00956987	0.008814	2006.4	0.01600485	0.01305129	2536.4	-0.00800544	0	
416.59	0.08371968		946.6	0.0072585	0	1476.59	0.01015935	0.008814	2006.6	0.01580454	0.01305072	2536.6	-0.00851545	0	
416.79	0.08425343		946.8	0.00779019	0	1476.79	0.01086898	0.008814	2006.8	0.01652437	0.01305015	2536.8	-0.00876994	0	
416.99	0.08431091		947	0.008408	0	1476.99	0.01138083	0.008814	2007	0.0151834	0.01304958	2537	-0.00938095	0	
417.19	0.08452699		947.2	0.00889661	0	1477.19	0.01158279	0.008814	2007.2	0.01494831	0.01304901	2537.2	-0.00937156	0	
417.39	0.08481049		947.4	0.0096262	0	1477.39	0.01196205	0.008814	2007.4	0.01409409	0.01304844	2537.4	-0.00885711	0	
417.59	0.083807		947.6	0.00947175	0	1477.59	0.01190832	0.008814	2007.6	0.01256382	0.01304787	2537.6	-0.0085495	0	
417.79	0.08292547		947.8	0.00964756	0	1477.79	0.01230925	0.008814	2007.8	0.01248571	0.0130473	2537.8	-0.00858259	0	
417.99	0.08309263		948	0.00958391	0	1477.99	0.01379855	0.008814	2008	0.01217371	0.01304673	2538	-0.00809886	0	
418.19	0.08282927		948.2	0.00979919	0	1478.19	0.01444127	0.008814	2008.2	0.01130127	0.01304616	2538.2	-0.00817138	0	
418.39	0.08229683		948.4	0.01048271	0	1478.39	0.01467821	0.008814	2008.4	0.01202436	0.01304559	2538.4	-0.0081041	0	
418.59	0.08276043		948.6	0.01114615	0	1478.59	0.01531467	0.008814	2008.6	0.0119189	0.01304502	2538.6	-0.00776635	0	
418.79	0.0834049		948.8	0.01155937	0	1478.79	0.01546002	0.008814	2008.8	0.0120609	0.01304445	2538.8	-0.00764273	0	
418.99	0.08416033		949	0.0108332	0	1478.99	0.01626402	0.008814	2009	0.01234589	0.01304388	2539	-0.00794938	0	
419.19	0.08348754		949.2	0.01124742	0	1479.19	0.01593127	0.008814	2009.2	0.01346008	0.01304331	2539.2	-0.00747321	0	
419.39	0.08365898		949.4	0.01079755	0	1479.39	0.01582302	0.008814	2009.4	0.01399274	0.01304274	2539.4	-0.00574197	0	
419.59	0.08385873		949.6	0.00958355	0	1479.59	0.01567788	0.008814	2009.6	0.01331397	0.01304217	2539.6	-0.00561562	0	
419.79	0.08329598		949.8	0.00929078	0	1479.79	0.01569593	0.008814	2009.8	0.01442593	0.0130416	2539.8	-0.00606732	0	
419.99	0.08332284		950	0.00827135	0	1479.99	0.01534267	0.008814	2010	0.01477911	0.01304103	2540	-0.0056684	0	
420.19	0.08305285		950.2	0.00727299	0	1480.19	0.01477508	0.008814	2010.2	0.01544597	0.01304046	2540.2	-0.00559456	0	
420.39	0.08297123		950.4	0.00729307	0	1480.39	0.01452876	0.008814	2010.4	0.01580757	0.01303989	2540.4	-0.00476653	0	
420.59	0.08280659		950.6	0.00737064	0	1480.59	0.01536094	0.008814	2010.6	0.01549637	0.01303932	2540.6	-0.00472117	0	
420.79	0.08204716		950.8	0.00715093	0	1480.79	0.0159569	0.008814	2010.8	0.01546208	0.01303875	2540.8	-0.00482704	0	
420.99	0.08081498		951	0.00795255	0	1480.99	0.0157193	0.008814	2011	0.01494595	0.01303819	2541	-0.00551564	0	
421.19	0.07976754		951.2	0.00796788	0	1481.19	0.01519454	0.008814	2011.2	0.01501968	0.01303762	2541.2	-0.00591703	0	
421.39	0.07903661		951.4	0.00759013	0	1481.39	0.01522373	0.008814	2011.4	0.01425623	0.01303705	2541.4	-0.00615957	0	
421.59	0.07783309		951.6	0.0066724	0	1481.59	0.0155409	0.008814	2011.6	0.01371744	0.01303648	2541.6	-0.00611151	0	
421.79	0.07731609		951.8	0.00627786	0	1481.79	0.01517011	0.008814	2011.8	0.0136258	0.01303591	2541.8	-0.0070677	0	
421.99	0.07707726		952	0.00662222	0	1481.99	0.01638548	0.008814	2012	0.01284937	0.01303534	2542	-0.00703822	0	
422.19	0.0769297		952.2	0.00703781	0	1482.19	0.01612955	0.008814	2012.2	0.01239895	0.01303477	2542.2	-0.00708919	0	
422.39	0.07704013		952.4	0.00696486	0	1482.39	0.01603215	0.008814	2012.4	0.0126301	0.0130342	2542.4	-0.0069463	0	
422.59	0.07764408		952.6	0.0070187	0	1482.59	0.01545486	0.008814	2012.6	0.01203451	0.01303363	2542.6	-0.0060961	0	
422.79	0.07799479		952.8	0.00748177	0	1482.79	0.01410131	0.008814	2012.8	0.01170482	0.01303306	2542.8	-0.00672718	0	
422.99	0.07817099		953	0.00766029	0	1482.99	0.01337166	0.008814	2013	0.01221205	0.01303249	2543	-0.0066532	0	
423.19	0.07787988		953.2	0.00752608	0	1483.19	0.01240385	0.008814	2013.2	0.0129062	0.01303192	2543.2	-0.00506365	0	
423.39	0.07851767		953.4	0.00710774	0	1483.39	0.01235649	0.008814	2013.4	0.01185483	0.01303135	2543.4	-0.0040529	0	
423.59	0.07863047		953.6	0.0065524	0	1483.59	0.0119	0.008814	2013.6	0.0113414	0.01303078	2543.6	-0.00419425	0	
423.79	0.07948126		953.8	0.00676133	0	1483.79	0.011637	0.008814	2013.8	0.01189556	0.01303021	2543.8	-0.00425315	0	
423.99	0.08021112		954	0.00654015	0	1483.99	0.01083192	0.008814	2014	0.01206232	0.01302964	2544	-0.00327344	0	
424.19	0.07990938		954.2	0.00685995	0	1484.19	0.01027328	0.008814	2014.2	0.01228781	0.01302907	2544.2	-0.00302373	0	
424.39	0.07963324		954.4	0.00677718	0	1484.39	0.01124146	0.008814	2014.4	0.01264335	0.01302851	2544.4	-0.00277219	0	
424.59	0.07872192		954.6	0.00721936	0	1484.59	0.01137048	0.008814	2014.6	0.01229225	0.01302794	2544.6	-0.00332773	0	
424.79	0.0780251		954.8	0.00709243	0	1484.79	0.01189204	0.008814	2014.8	0.0133967	0.01302737	2544.8	-0.00465134	0	
424.99	0.07793898		955	0.00760721	0	1484.99	0.01174045	0.008814	2015	0.01367688	0.0130268	2545	-0.00587101	0	
425.19	0.07748891		955.2	0.0062637	0	1485.19	0.01187777	0.008814	2015.2	0.01312983	0.01302623	2545.2	-0.00624978	0	
425.39	0.07719035		955.4	0.00639927	0	1485.39	0.01231995	0.008814	2015.4	0.01306258	0.01302566	2545.4	-0.00707895	0	
425.59	0.07596402		955.6	0.00552044	0	1485.59	0.01287879	0.008814	2015.6	0.01281611	0.01302509	2545.6	-0.00842466	0	
425.79	0.07574083		955.8	0.00591871	0	1485.79	0.01310727	0.008814	2015.8	0.01340748	0.01302452	2545.8	-0.01008132	0	
425.99	0.07586224		956	0.00614592	0	1485.99	0.01374459	0.008814	2016	0.01311208	0.01302395	2546	-0.01007555	0	
426.19	0.07559088		956.2	0.00715436	0	1486.19	0.01338096	0.008814	2016.2	0.01406088	0.01302338	2546.2	-0.01041739	0	
426.39	0.07587281		956.4	0.00776622	0	1486.39	0.01292445	0.008814	2016.4	0.01416436	0.01302281	2546.4	-0.01035759	0	
426.59	0.07546953		956.6	0.00801064	0	1486.59	0.01232816	0.008814	2016.6	0.014529	0.01302225	2546.6	-0.01030514	0	
426.79	0.07556507		956.8	0.00825001	0	1486.79	0.01209962	0.008814	2016.8	0.0146366	0.01302168	2546.8	-0.01083408	0	
426.99	0.07534816		957	0.00804977	0	1486.99	0.01308596	0.008814	2017	0.01535822	0.01302111	2547	-0.00965836	0	
427.19	0.07597304		957.2	0.00777088	0	1487.19	0.0126521	0.008814	2017.2	0.01496341	0.01302054	2547.2	-0.00887052	0	
427.39	0.07663898		957.4	0.00863628	0	1487.39	0.01284446	0.008814	2017.4	0.01434797	0.01301997	2547.4	-0.00839958	0	
427.59	0.07734886		957.6	0.00904703	0	1487.59	0.01218032	0.008814	2017.6	0.01488935	0.0130194	2547.6	-0.0076467	0	
427.79	0.07784832		957.8	0.00919877	0	1487.79	0.01192444	0.008814	2017.8	0.01501577	0.01301883	2547.8	-0.00686808	0	
427.99	0.07840314		958	0.00909155	0	1487.99	0.01113754	0.008814	2018	0.01494956	0.01301826	2548	-0.00587027	0	
428.19	0.07779054		958.2	0.00837588	0	1488.19	0.01145105	0.008814	2018.2	0.0151489	0.0130177	2548.2	-0.00575738	0	
428.39	0.07797002		958.4	0.00803073	0	1488.39	0.01154243	0.008814	2018.4	0.01530143	0.01301713	2548.4	-0.00530826	0	
428.59	0.07782899		958.6	0.00798368	0	1488.59	0.01119117	0.008814	2018.6	0.0154555	0.01301656	2548.6	-0.00600482	0	
428.79	0.07826276		958.8	0.00791738	0	1488.79	0.0120303	0.008814	2018.8	0.015898	0.01301599	2548.8	-0.00576749	0	
428.99	0.07767615		959	0.00756284	0	1488.99	0.01174795	0.008814	2019	0.01531109	0.01301542	2549	-0.00535572	0	
429.19	0.07811974		959.2	0.00678899	0	1489.19	0.01127422	0.008814	2019.2	0.01409533	0.01301485	2549.2	-0.00585988	0	
429.39	0.07732917		959.4	0.00735167	0	1489.39	0.01180606	0.008814	2019.4	0.01369862	0.01301428	2549.4	-0.00724549	0	
429.59	0.07709031		959.6	0.00699187	0	1489.59	0.0121459	0.008814	2019.6	0.01329101	0.01301371	2549.6	-0.00751035	0	
429.79	0.0774625		959.8	0.00757739	0	1489.79	0.01264275	0.008814	2019.8	0.01354704	0.01301315	2549.8	-0.00807473	0	
429.99	0.07681589		960	0.00858465	0	1489.99	0.01287861	0.008814	2020	0.01290822	0.01301258	2550	-0.00793145	0	
430.19	0.07592578		960.2	0.00880347	0	1490.19	0.01294982	0.008814	2020.2	0.01393151	0.01301201	2550.2	-0.00803073	0	
430.39	0.07645198		960.4	0.008861	0	1490.39	0.01294478	0.008814	2020.4	0.01339088	0.01301144	2550.4	-0.00856258	0	
430.59	0.07557916		960.6	0.00837319	0	1490.59	0.01359245	0.008814	2020.6	0.01321623	0.01301087	2550.6	-0.00897979	0	
430.79	0.07461159		960.8	0.0083765	0	1490.79	0.01468205	0.008814	2020.8	0.01267646	0.0130103	2550.8	-0.00889689	0	
430.99	0.07414191		961	0.00843403	0	1490.99	0.0144541	0.008814	2021	0.01251691	0.01300974	2551	-0.00917609	0	
431.19	0.07423156		961.2	0.00876638	0	1491.19	0.01310404	0.008814	2021.2	0.01192862	0.01300917	2551.2	-0.00879947	0	
431.39	0.07462956		961.4	0.00788642	0	1491.39	0.01319223	0.008814	2021.4	0.01148774	0.0130086	2551.4	-0.00797827	0	
431.59	0.07435973		961.6	0.00635813	0	1491.59	0.01278294	0.008814	2021.6	0.01176669	0.01300803	2551.6	-0.00700075	0	
431.79	0.07491598		961.8	0.00603607	0	1491.79	0.01219759	0.008814	2021.8	0.01216179	0.01300746	2551.8	-0.00620989	0	
431.99	0.07588791		962	0.00530688	0	1491.99	0.01205624	0.008814	2022	0.01268456	0.01300689	2552	-0.00596161	0	
432.19	0.07466404		962.2	0.00483917	0	1492.19	0.01137835	0.008814	2022.2	0.01317195	0.01300633	2552.2	-0.00579306	0	
432.39	0.07524755		962.4	0.00431094	0	1492.39	0.01168034	0.008814	2022.4	0.0127697	0.01300576	2552.4	-0.00477765	0	
432.59	0.07545784		962.6	0.00401689	0	1492.59	0.01279168	0.008814	2022.6	0.01389807	0.01300519	2552.6	-0.00449541	0	
432.79	0.07630616		962.8	0.00390684	0	1492.79	0.01296538	0.008814	2022.8	0.01411917	0.01300462	2552.8	-0.00388389	0	
432.99	0.07547264		963	0.00333488	0	1492.99	0.01243132	0.008814	2023	0.01365992	0.01300405	2553	-0.00365749	0	
433.19	0.07590837		963.2	0.00380662	0	1493.19	0.01279515	0.008814	2023.2	0.01335216	0.01300349	2553.2	-0.0044725	0	
433.39	0.07560985		963.4	0.00491702	0	1493.39	0.01332042	0.008814	2023.4	0.01305914	0.01300292	2553.4	-0.00514713	0	
433.59	0.07611829		963.6	0.00475992	0	1493.59	0.01394957	0.008814	2023.6	0.01323906	0.01300235	2553.6	-0.00532187	0	
433.79	0.07602082		963.8	0.00515194	0	1493.79	0.01392606	0.008814	2023.8	0.01342678	0.01300178	2553.8	-0.00657003	0	
433.99	0.07564197		964	0.00608625	0	1493.99	0.01420084	0.008814	2024	0.0131761	0.01300121	2554	-0.00691231	0	
434.19	0.07608664		964.2	0.00633748	0	1494.19	0.01423034	0.008814	2024.2	0.01329338	0.01300064	2554.2	-0.007568	0	
434.39	0.07582235		964.4	0.00717566	0	1494.39	0.01477601	0.008814	2024.4	0.01295663	0.01300008	2554.4	-0.00842633	0	
434.59	0.07512759		964.6	0.0077894	0	1494.59	0.01503235	0.008814	2024.6	0.01356024	0.01299951	2554.6	-0.00811845	0	
434.79	0.07529749		964.8	0.00830125	0	1494.79	0.01510935	0.008814	2024.8	0.01267224	0.01299894	2554.8	-0.00884358	0	
434.99	0.07532365		965	0.00829663	0	1494.99	0.0144186	0.008814	2025	0.01300485	0.01299837	2555	-0.00885391	0	
435.19	0.07495405		965.2	0.00847122	0	1495.19	0.01422662	0.008814	2025.2	0.01395117	0.01299781	2555.2	-0.00789092	0	
435.39	0.07457283		965.4	0.00806858	0	1495.39	0.0145803	0.008814	2025.4	0.01322359	0.01299724	2555.4	-0.00843507	0	
435.59	0.07415032		965.6	0.00830186	0	1495.59	0.01416218	0.008814	2025.6	0.01409973	0.01299667	2555.6	-0.00890731	0	
435.79	0.07454098		965.8	0.00959013	0	1495.79	0.01356944	0.008814	2025.8	0.01472797	0.0129961	2555.8	-0.00840756	0	
435.99	0.07368422		966	0.01017261	0	1495.99	0.01344149	0.008814	2026	0.01479072	0.01299553	2556	-0.00782347	0	
436.19	0.07234009		966.2	0.01084193	0	1496.19	0.01335755	0.008814	2026.2	0.01477917	0.01299497	2556.2	-0.00721408	0	
436.39	0.07230546		966.4	0.01067594	0	1496.39	0.01458415	0.008814	2026.4	0.01443062	0.0129944	2556.4	-0.00673478	0	
436.59	0.07185852		966.6	0.01080891	0	1496.59	0.01443633	0.008814	2026.6	0.01503871	0.01299383	2556.6	-0.00598026	0	
436.79	0.07165509		966.8	0.0103225	0	1496.79	0.01406132	0.008814	2026.8	0.01448016	0.01299326	2556.8	-0.00665736	0	
436.99	0.0712062		967	0.01003844	0	1496.99	0.01404928	0.008814	2027	0.01421695	0.0129927	2557	-0.00695235	0	
437.19	0.07128616		967.2	0.01062459	0	1497.19	0.0136264	0.008814	2027.2	0.01480541	0.01299213	2557.2	-0.0077119	0	
437.39	0.07233008		967.4	0.01015656	0	1497.39	0.01310862	0.008814	2027.4	0.01440558	0.01299156	2557.4	-0.00854493	0	
437.59	0.07307307		967.6	0.00905599	0	1497.59	0.01342009	0.008814	2027.6	0.01466856	0.01299099	2557.6	-0.00891713	0	
437.79	0.07411014		967.8	0.00861382	0	1497.79	0.01320564	0.008814	2027.8	0.0140508	0.01299043	2557.8	-0.00964082	0	
437.99	0.07485013		968	0.00847184	0	1497.99	0.01315873	0.008814	2028	0.0132705	0.01298986	2558	-0.00997676	0	
438.19	0.07522458		968.2	0.00856879	0	1498.19	0.01202789	0.008814	2028.2	0.01347295	0.01298929	2558.2	-0.01066665	0	
438.39	0.0748501		968.4	0.00819767	0	1498.39	0.01186844	0.008814	2028.4	0.01347134	0.01298872	2558.4	-0.0108324	0	
438.59	0.07423385		968.6	0.00797844	0	1498.59	0.01114061	0.008814	2028.6	0.01350284	0.01298816	2558.6	-0.01111767	0	
438.79	0.07402399		968.8	0.00710983	0	1498.79	0.01150016	0.008814	2028.8	0.01322804	0.01298759	2558.8	-0.01110472	0	
438.99	0.07336878		969	0.00708721	0	1498.99	0.01174525	0.008814	2029	0.01434885	0.01298702	2559	-0.01030939	0	
439.19	0.07308035		969.2	0.00729317	0	1499.19	0.01128734	0.008814	2029.2	0.01469865	0.01298645	2559.2	-0.01052439	0	
439.39	0.0728135		969.4	0.00774208	0	1499.39	0.01122373	0.008814	2029.4	0.01339031	0.01298589	2559.4	-0.01108523	0	
439.59	0.07291817		969.6	0.00789252	0	1499.59	0.01166242	0.008814	2029.6	0.01397657	0.01298532	2559.6	-0.01059254	0	
439.79	0.07257366		969.8	0.00798164	0	1499.79	0.01220724	0.008814	2029.8	0.013303	0.01298475	2559.8	-0.00915146	0	
439.99	0.07201582		970	0.00800321	0	1499.99	0.01262975	0.008814	2030	0.01403353	0.01298418	2560	-0.00849386	0	
440.19	0.07141936		970.2	0.00758344	0	1500.19	0.01273192	0.008814	2030.2	0.01434772	0.01298362	2560.2	-0.0078028	0	
440.39	0.07060476		970.4	0.0069011	0	1500.39	0.01360494	0.008814	2030.4	0.01402051	0.01298305	2560.4	-0.00730591	0	
440.59	0.07017206		970.6	0.00725061	0	1500.59	0.01426368	0.008814	2030.6	0.0142257	0.01298248	2560.6	-0.00695614	0	
440.79	0.07025873		970.8	0.00744244	0	1500.79	0.01429224	0.008814	2030.8	0.01438605	0.01298192	2560.8	-0.0067982	0	
440.99	0.06997013		971	0.00775385	0	1500.99	0.01439468	0.008814	2031	0.01472046	0.01298135	2561	-0.00710062	0	
441.19	0.06956727		971.2	0.00793895	0	1501.19	0.01486853	0.008814	2031.2	0.01518354	0.01298078	2561.2	-0.00708721	0	
441.39	0.06992837		971.4	0.00752106	0	1501.39	0.01532262	0.008814	2031.4	0.01473723	0.01298021	2561.4	-0.00787817	0	
441.59	0.06993123		971.6	0.0073638	0	1501.59	0.01576263	0.008814	2031.6	0.01480784	0.01297965	2561.6	-0.00832992	0	
441.79	0.07052639		971.8	0.00787064	0	1501.79	0.0154115	0.008814	2031.8	0.01444866	0.01297908	2561.8	-0.00871168	0	
441.99	0.06980846		972	0.00828617	0	1501.99	0.01443871	0.008814	2032	0.01460773	0.01297851	2562	-0.00882335	0	
442.19	0.06892479		972.2	0.00973796	0	1502.19	0.01408291	0.008814	2032.2	0.01491324	0.01297795	2562.2	-0.00902372	0	
442.39	0.06858583		972.4	0.01051294	0	1502.39	0.0145501	0.008814	2032.4	0.01468712	0.01297738	2562.4	-0.00895265	0	
442.59	0.06788902		972.6	0.01078274	0	1502.59	0.01413649	0.008814	2032.6	0.01461765	0.01297681	2562.6	-0.0096245	0	
442.79	0.06820955		972.8	0.01027484	0	1502.79	0.01480117	0.008814	2032.8	0.01487672	0.01297625	2562.8	-0.00923727	0	
442.99	0.06772886		973	0.01123717	0	1502.99	0.01501977	0.008814	2033	0.01465703	0.01297568	2563	-0.00973266	0	
443.19	0.06754707		973.2	0.01144646	0	1503.19	0.01433251	0.008814	2033.2	0.0139078	0.01297511	2563.2	-0.01003569	0	
443.39	0.06800697		973.4	0.0120226	0	1503.39	0.01422739	0.008814	2033.4	0.01372461	0.01297454	2563.4	-0.00992698	0	
443.59	0.06832175		973.6	0.01174697	0	1503.59	0.0145801	0.008814	2033.6	0.01370358	0.01297398	2563.6	-0.00995683	0	
443.79	0.06772593		973.8	0.01126654	0	1503.79	0.01490674	0.008814	2033.8	0.01349145	0.01297341	2563.8	-0.00979546	0	
443.99	0.06759362		974	0.01051589	0	1503.99	0.01407361	0.008814	2034	0.0144476	0.01297284	2564	-0.00926803	0	
444.19	0.06760919		974.2	0.00932435	0	1504.19	0.01373619	0.008814	2034.2	0.01403667	0.01297228	2564.2	-0.00830869	0	
444.39	0.06791664		974.4	0.00901862	0	1504.39	0.01488753	0.008814	2034.4	0.01398417	0.01297171	2564.4	-0.00772311	0	
444.59	0.06790294		974.6	0.00917828	0	1504.59	0.01513897	0.008814	2034.6	0.01416626	0.01297114	2564.6	-0.00729762	0	
444.79	0.06749871		974.8	0.0081174	0	1504.79	0.01484508	0.008814	2034.8	0.01444524	0.01297058	2564.8	-0.00690328	0	
444.99	0.06733825		975	0.00690968	0	1504.99	0.01589913	0.008814	2035	0.01433047	0.01297001	2565	-0.00717066	0	
445.19	0.06759767		975.2	0.00622992	0	1505.19	0.01647403	0.008814	2035.2	0.01374022	0.01296944	2565.2	-0.00682032	0	
445.39	0.06809336		975.4	0.00628455	0	1505.39	0.01646302	0.008814	2035.4	0.01391104	0.01296888	2565.4	-0.00702537	0	
445.59	0.0689544		975.6	0.00588566	0	1505.59	0.01605538	0.008814	2035.6	0.01401944	0.01296831	2565.6	-0.00690906	0	
445.79	0.06922894		975.8	0.00647659	0	1505.79	0.01627856	0.008814	2035.8	0.01477335	0.01296774	2565.8	-0.00736244	0	
445.99	0.06948183		976	0.00652752	0	1505.99	0.01630783	0.008814	2036	0.01488223	0.01296718	2566	-0.00700901	0	
446.19	0.06939864		976.2	0.00721978	0	1506.19	0.01747419	0.008814	2036.2	0.01522918	0.01296661	2566.2	-0.00701412	0	
446.39	0.0698617		976.4	0.00682265	0	1506.39	0.01779148	0.008814	2036.4	0.01442804	0.01296604	2566.4	-0.00695382	0	
446.59	0.06900921		976.6	0.0062503	0	1506.59	0.0173263	0.008814	2036.6	0.01424306	0.01296548	2566.6	-0.00753968	0	
446.79	0.06876722		976.8	0.00592038	0	1506.79	0.01796665	0.008814	2036.8	0.01466255	0.01296491	2566.8	-0.00822433	0	
446.99	0.06817672		977	0.00703973	0	1506.99	0.01800946	0.008814	2037	0.01460682	0.01296435	2567	-0.00863525	0	
447.19	0.06850531		977.2	0.00658061	0	1507.19	0.01683214	0.008814	2037.2	0.01499372	0.01296378	2567.2	-0.00833994	0	
447.39	0.06844214		977.4	0.00731661	0	1507.39	0.01662948	0.008814	2037.4	0.0151291	0.01296321	2567.4	-0.00830453	0	
447.59	0.06806447		977.6	0.00774017	0	1507.59	0.0164558	0.008814	2037.6	0.01494309	0.01296265	2567.6	-0.00865854	0	
447.79	0.06713619		977.8	0.00748768	0	1507.79	0.01603267	0.008814	2037.8	0.01543613	0.01296208	2567.8	-0.00898081	0	
447.99	0.06804509		978	0.0063559	0	1507.99	0.01555799	0.008814	2038	0.01567716	0.01296151	2568	-0.00847144	0	
448.19	0.06792074		978.2	0.0058325	0	1508.19	0.01491553	0.008814	2038.2	0.01503884	0.01296095	2568.2	-0.0077376	0	
448.39	0.06691884		978.4	0.00590071	0	1508.39	0.01578229	0.008814	2038.4	0.01573111	0.01296038	2568.4	-0.00767421	0	
448.59	0.06588741		978.6	0.00569595	0	1508.59	0.01519246	0.008814	2038.6	0.01600156	0.01295982	2568.6	-0.00775809	0	
448.79	0.06551965		978.8	0.00564228	0	1508.79	0.01543604	0.008814	2038.8	0.01725149	0.01295925	2568.8	-0.0077806	0	
448.99	0.06540744		979	0.00608454	0	1508.99	0.01585015	0.008814	2039	0.01782511	0.01295868	2569	-0.00793202	0	
449.19	0.06582773		979.2	0.00639651	0	1509.19	0.015815	0.008814	2039.2	0.01714442	0.01295812	2569.2	-0.00842547	0	
449.39	0.06611792		979.4	0.00705151	0	1509.39	0.0156418	0.008814	2039.4	0.01778248	0.01295755	2569.4	-0.00861717	0	
449.59	0.06602351		979.6	0.00772216	0	1509.59	0.01535688	0.008814	2039.6	0.01732391	0.01295698	2569.6	-0.00966439	0	
449.79	0.06594913		979.8	0.00831805	0	1509.79	0.01600689	0.008814	2039.8	0.01702932	0.01295642	2569.8	-0.00967366	0	
449.99	0.06718304		980	0.00878635	0	1509.99	0.01623179	0.008814	2040	0.01560348	0.01295585	2570	-0.00905218	0	
450.19	0.06798233		980.2	0.00834737	0	1510.19	0.01640244	0.008814	2040.2	0.01518441	0.01295529	2570.2	-0.00918006	0	
450.39	0.06897972		980.4	0.00850367	0	1510.39	0.01586388	0.008814	2040.4	0.01368015	0.01295472	2570.4	-0.00926902	0	
450.59	0.06957471		980.6	0.00889228	0	1510.59	0.01603585	0.008814	2040.6	0.01388355	0.01295415	2570.6	-0.00973496	0	
450.79	0.07082154		980.8	0.00926043	0	1510.79	0.0162954	0.008814	2040.8	0.01391176	0.01295359	2570.8	-0.01044958	0	
450.99	0.07133229		981	0.00985934	0	1510.99	0.01579486	0.008814	2041	0.01370152	0.01295302	2571	-0.01047443	0	
451.19	0.07231027		981.2	0.00952244	0	1511.19	0.01560353	0.008814	2041.2	0.01416553	0.01295246	2571.2	-0.01117079	0	
451.39	0.07223525		981.4	0.01019792	0	1511.39	0.01543095	0.008814	2041.4	0.01475253	0.01295189	2571.4	-0.01269071	0	
451.59	0.07208603		981.6	0.0095901	0	1511.59	0.01474533	0.008814	2041.6	0.01544566	0.01295133	2571.6	-0.01337764	0	
451.79	0.0712663		981.8	0.00908197	0	1511.79	0.0139657	0.008814	2041.8	0.0154428	0.01295076	2571.8	-0.01393785	0	
451.99	0.07101468		982	0.00840585	0	1511.99	0.01377104	0.008814	2042	0.01465271	0.01295019	2572	-0.01358642	0	
452.19	0.06965943		982.2	0.00839938	0	1512.19	0.01376582	0.008814	2042.2	0.01506949	0.01294963	2572.2	-0.01333187	0	
452.39	0.06881603		982.4	0.0086932	0	1512.39	0.01452127	0.008814	2042.4	0.01660585	0.01294906	2572.4	-0.01264076	0	
452.59	0.0685185		982.6	0.00936216	0	1512.59	0.01464303	0.008814	2042.6	0.01724977	0.0129485	2572.6	-0.01293169	0	
452.79	0.06758152		982.8	0.0095076	0	1512.79	0.01521175	0.008814	2042.8	0.01787339	0.01294793	2572.8	-0.01363772	0	
452.99	0.06652323		983	0.00905603	0	1512.99	0.01553601	0.008814	2043	0.01735923	0.01294736	2573	-0.01354891	0	
453.19	0.06638417		983.2	0.00925885	0	1513.19	0.01558078	0.008814	2043.2	0.01679636	0.0129468	2573.2	-0.01303302	0	
453.39	0.06584298		983.4	0.00985861	0	1513.39	0.01534056	0.008814	2043.4	0.01673361	0.01294623	2573.4	-0.01285641	0	
453.59	0.06484804		983.6	0.00949539	0	1513.59	0.01504177	0.008814	2043.6	0.01552676	0.01294567	2573.6	-0.01294034	0	
453.79	0.06433399		983.8	0.00818589	0	1513.79	0.01386287	0.008814	2043.8	0.01478165	0.0129451	2573.8	-0.01185398	0	
453.99	0.06493306		984	0.00799023	0	1513.99	0.01335596	0.008814	2044	0.01386262	0.01294454	2574	-0.01079546	0	
454.19	0.06519797		984.2	0.00648957	0	1514.19	0.01267061	0.008814	2044.2	0.01358003	0.01294397	2574.2	-0.00944204	0	
454.39	0.06456214		984.4	0.00645911	0	1514.39	0.01202217	0.008814	2044.4	0.01269852	0.01294341	2574.4	-0.00894522	0	
454.59	0.06443912		984.6	0.00576672	0	1514.59	0.0119152	0.008814	2044.6	0.01264654	0.01294284	2574.6	-0.0085579	0	
454.79	0.06402236		984.8	0.00559905	0	1514.79	0.01165929	0.008814	2044.8	0.01213017	0.01294228	2574.8	-0.00881572	0	
454.99	0.06306167		985	0.00509174	0	1514.99	0.01084029	0.008814	2045	0.01154644	0.01294171	2575	-0.00956749	0	
455.19	0.06348882		985.2	0.00482577	0	1515.19	0.01099419	0.008814	2045.2	0.01252932	0.01294114	2575.2	-0.00994028	0	
455.39	0.06355425		985.4	0.00462471	0	1515.39	0.01067576	0.008814	2045.4	0.01311283	0.01294058	2575.4	-0.00996274	0	
455.59	0.06352509		985.6	0.00480477	0	1515.59	0.01005978	0.008814	2045.6	0.01293598	0.01294001	2575.6	-0.00872804	0	
455.79	0.06338138		985.8	0.00508317	0	1515.79	0.01073281	0.008814	2045.8	0.0131648	0.01293945	2575.8	-0.00908814	0	
455.99	0.06336876		986	0.00494382	0	1515.99	0.0125469	0.008814	2046	0.01338561	0.01293888	2576	-0.00906934	0	
456.19	0.06410027		986.2	0.00595924	0	1516.19	0.01407784	0.008814	2046.2	0.01478944	0.01293832	2576.2	-0.00899676	0	
456.39	0.06496014		986.4	0.00705872	0	1516.39	0.01470324	0.008814	2046.4	0.01470911	0.01293775	2576.4	-0.00929306	0	
456.59	0.0656665		986.6	0.00784103	0	1516.59	0.01541432	0.008814	2046.6	0.01518698	0.01293719	2576.6	-0.00987407	0	
456.79	0.06671617		986.8	0.00793115	0	1516.79	0.01617683	0.008814	2046.8	0.01550386	0.01293662	2576.8	-0.01020589	0	
456.99	0.0673882		987	0.00916273	0	1516.99	0.01693268	0.008814	2047	0.01549836	0.01293606	2577	-0.00972929	0	
457.19	0.0681881		987.2	0.01031957	0	1517.19	0.0177306	0.008814	2047.2	0.01596874	0.01293549	2577.2	-0.00968452	0	
457.39	0.06843259		987.4	0.0099563	0	1517.39	0.01820995	0.008814	2047.4	0.01567594	0.01293493	2577.4	-0.01085259	0	
457.59	0.06790137		987.6	0.00906889	0	1517.59	0.01705367	0.008814	2047.6	0.01509493	0.01293436	2577.6	-0.01081203	0	
457.79	0.06768654		987.8	0.00938986	0	1517.79	0.01617117	0.008814	2047.8	0.01586429	0.0129338	2577.8	-0.01024642	0	
457.99	0.06714316		988	0.00960154	0	1517.99	0.0156683	0.008814	2048	0.01537511	0.01293323	2578	-0.00930446	0	
458.19	0.06644934		988.2	0.00855934	0	1518.19	0.01497649	0.008814	2048.2	0.0157384	0.01293267	2578.2	-0.00869664	0	
458.39	0.06582128		988.4	0.00878742	0	1518.39	0.01471266	0.008814	2048.4	0.01487305	0.0129321	2578.4	-0.008917	0	
458.59	0.06560674		988.6	0.00813338	0	1518.59	0.01411779	0.008814	2048.6	0.01405765	0.01293154	2578.6	-0.00867211	0	
458.79	0.06574665		988.8	0.00851208	0	1518.79	0.01358342	0.008814	2048.8	0.0129362	0.01293097	2578.8	-0.00826604	0	
458.99	0.0653107		989	0.00795216	0	1518.99	0.01279876	0.008814	2049	0.0132412	0.01293041	2579	-0.00788094	0	
459.19	0.06683431		989.2	0.00905998	0	1519.19	0.01311141	0.008814	2049.2	0.01429161	0.01292984	2579.2	-0.00805662	0	
459.39	0.06682366		989.4	0.00828042	0	1519.39	0.01298648	0.008814	2049.4	0.01379765	0.01292928	2579.4	-0.00801265	0	
459.59	0.06732045		989.6	0.0087139	0	1519.59	0.01276469	0.008814	2049.6	0.01389578	0.01292871	2579.6	-0.00809551	0	
459.79	0.06737536		989.8	0.0088343	0	1519.79	0.01361586	0.008814	2049.8	0.01406408	0.01292815	2579.8	-0.0094013	0	
459.99	0.06731513		990	0.00892435	0	1519.99	0.01330108	0.008814	2050	0.01367659	0.01292758	2580	-0.00947254	0	
460.19	0.06714562		990.2	0.00966797	0	1520.19	0.01237762	0.008814	2050.2	0.01356842	0.01292702	2580.2	-0.00879144	0	
460.39	0.06687733		990.4	0.00982838	0	1520.39	0.01194248	0.008814	2050.4	0.01357529	0.01292645	2580.4	-0.00983189	0	
460.59	0.06739903		990.6	0.0097037	0	1520.59	0.0125905	0.008814	2050.6	0.01444465	0.01292589	2580.6	-0.00876758	0	
460.79	0.06750422		990.8	0.00943818	0	1520.79	0.01334921	0.008814	2050.8	0.01526963	0.01292532	2580.8	-0.00850762	0	
460.99	0.06697405		991	0.01016752	0	1520.99	0.01322406	0.008814	2051	0.01523423	0.01292476	2581	-0.00872021	0	
461.19	0.06680535		991.2	0.00947332	0	1521.19	0.01400721	0.008814	2051.2	0.01563362	0.01292419	2581.2	-0.00929779	0	
461.39	0.06651667		991.4	0.00929753	0	1521.39	0.01368922	0.008814	2051.4	0.01689055	0.01292363	2581.4	-0.0096701	0	
461.59	0.0655953		991.6	0.00949588	0	1521.59	0.01249258	0.008814	2051.6	0.01684143	0.01292307	2581.6	-0.008973	0	
461.79	0.06476221		991.8	0.00973716	0	1521.79	0.01368671	0.008814	2051.8	0.01798467	0.0129225	2581.8	-0.00866631	0	
461.99	0.06428577		992	0.00920209	0	1521.99	0.01391245	0.008814	2052	0.01851052	0.01292194	2582	-0.00846147	0	
462.19	0.06390763		992.2	0.00851047	0	1522.19	0.01446995	0.008814	2052.2	0.0194807	0.01292137	2582.2	-0.00782764	0	
462.39	0.06368814		992.4	0.00871438	0	1522.39	0.01627465	0.008814	2052.4	0.01890288	0.01292081	2582.4	-0.00788606	0	
462.59	0.06340306		992.6	0.00803197	0	1522.59	0.01531695	0.008814	2052.6	0.01774576	0.01292024	2582.6	-0.00808464	0	
462.79	0.06305293		992.8	0.00821854	0	1522.79	0.01671117	0.008814	2052.8	0.01769467	0.01291968	2582.8	-0.00790189	0	
462.99	0.06240651		993	0.00743373	0	1522.99	0.01738708	0.008814	2053	0.01866194	0.01291911	2583	-0.00871954	0	
463.19	0.06305868		993.2	0.00801696	0	1523.19	0.01765382	0.008814	2053.2	0.018268	0.01291855	2583.2	-0.00919906	0	
463.39	0.06315826		993.4	0.00730595	0	1523.39	0.01777858	0.008814	2053.4	0.01761721	0.01291798	2583.4	-0.00976355	0	
463.59	0.063496		993.6	0.00822843	0	1523.59	0.01808117	0.008814	2053.6	0.0177405	0.01291742	2583.6	-0.00986032	0	
463.79	0.06276324		993.8	0.00841256	0	1523.79	0.01786896	0.008814	2053.8	0.01722014	0.01291686	2583.8	-0.01007477	0	
463.99	0.06190672		994	0.00818376	0	1523.99	0.01784733	0.008814	2054	0.016671	0.01291629	2584	-0.00952397	0	
464.19	0.06123025		994.2	0.00824039	0	1524.19	0.01795541	0.008814	2054.2	0.01615083	0.01291573	2584.2	-0.00959056	0	
464.39	0.06147968		994.4	0.00810681	0	1524.39	0.01888021	0.008814	2054.4	0.01532952	0.01291516	2584.4	-0.01009981	0	
464.59	0.06213908		994.6	0.00751974	0	1524.59	0.01885685	0.008814	2054.6	0.01463885	0.0129146	2584.6	-0.00878004	0	
464.79	0.06171221		994.8	0.00726918	0	1524.79	0.01820322	0.008814	2054.8	0.01506817	0.01291403	2584.8	-0.00897963	0	
464.99	0.06291321		995	0.00744166	0	1524.99	0.01770629	0.008814	2055	0.01451957	0.01291347	2585	-0.00942117	0	
465.19	0.06308212		995.2	0.00737411	0	1525.19	0.01775721	0.008814	2055.2	0.01434002	0.01291291	2585.2	-0.00982093	0	
465.39	0.06355288		995.4	0.00772	0	1525.39	0.0170459	0.008814	2055.4	0.01472064	0.01291234	2585.4	-0.00949877	0	
465.59	0.06394492		995.6	0.00798491	0	1525.59	0.01608218	0.008814	2055.6	0.01419243	0.01291178	2585.6	-0.00963692	0	
465.79	0.06362568		995.8	0.00811441	0	1525.79	0.01596969	0.008814	2055.8	0.0149396	0.01291121	2585.8	-0.0092338	0	
465.99	0.06375847		996	0.00825543	0	1525.99	0.01451362	0.008814	2056	0.01578027	0.01291065	2586	-0.00918966	0	
466.19	0.0630233		996.2	0.00768437	0	1526.19	0.01414671	0.008814	2056.2	0.01560809	0.01291009	2586.2	-0.00943154	0	
466.39	0.06281601		996.4	0.00790197	0	1526.39	0.01385342	0.008814	2056.4	0.01524888	0.01290952	2586.4	-0.01017166	0	
466.59	0.0633869		996.6	0.00772832	0	1526.59	0.01241567	0.008814	2056.6	0.01439399	0.01290896	2586.6	-0.00941714	0	
466.79	0.06288075		996.8	0.00776656	0	1526.79	0.01347543	0.008814	2056.8	0.01529607	0.01290839	2586.8	-0.00874214	0	
466.99	0.062962		997	0.00672704	0	1526.99	0.01259775	0.008814	2057	0.01622071	0.01290783	2587	-0.00930093	0	
467.19	0.06262905		997.2	0.00661127	0	1527.19	0.01299745	0.008814	2057.2	0.01649368	0.01290727	2587.2	-0.00935157	0	
467.39	0.06265501		997.4	0.00608534	0	1527.39	0.01412567	0.008814	2057.4	0.01666613	0.0129067	2587.4	-0.01025052	0	
467.59	0.06188208		997.6	0.00630006	0	1527.59	0.01491521	0.008814	2057.6	0.0174671	0.01290614	2587.6	-0.00908999	0	
467.79	0.06203862		997.8	0.00580138	0	1527.79	0.01511559	0.008814	2057.8	0.01704738	0.01290557	2587.8	-0.00874453	0	
467.99	0.06111241		998	0.00591966	0	1527.99	0.01593734	0.008814	2058	0.01679786	0.01290501	2588	-0.00831713	0	
468.19	0.06085547		998.2	0.00489082	0	1528.19	0.01637573	0.008814	2058.2	0.01611369	0.01290445	2588.2	-0.00753303	0	
468.39	0.06041742		998.4	0.00440633	0	1528.39	0.01645203	0.008814	2058.4	0.01496838	0.01290388	2588.4	-0.0072509	0	
468.59	0.06014937		998.6	0.0032589	0	1528.59	0.0163343	0.008814	2058.6	0.01492736	0.01290332	2588.6	-0.00681039	0	
468.79	0.0595002		998.8	0.00356002	0	1528.79	0.01644828	0.008814	2058.8	0.0145487	0.01290276	2588.8	-0.00759296	0	
468.99	0.05999193		999	0.00308891	0	1528.99	0.01700499	0.008814	2059	0.01372583	0.01290219	2589	-0.00783506	0	
469.19	0.05993088		999.2	0.00270052	0	1529.19	0.01754722	0.008814	2059.2	0.01328093	0.01290163	2589.2	-0.00897198	0	
469.39	0.06053488		999.4	0.00288481	0	1529.39	0.01700433	0.008814	2059.4	0.01345888	0.01290107	2589.4	-0.00964202	0	
469.59	0.06031799		999.6	0.00454901	0	1529.59	0.01648972	0.008814	2059.6	0.01307504	0.0129005	2589.6	-0.01009488	0	
469.79	0.05995193		999.8	0.00438493	0	1529.79	0.01660537	0.008814	2059.8	0.01346539	0.01289994	2589.8	-0.01030137	0	
469.99	0.0603726		1000	0.00388629	0	1529.99	0.0167846	0.008814	2060	0.01345234	0.01289937	2590	-0.01132439	0	
470.19	0.06053069		1000.2	0.00348413	0	1530.19	0.01655246	0.008814	2060.2	0.01324665	0.01289881	2590.2	-0.01240025	0	
470.39	0.06059545		1000.4	0.0044704	0	1530.39	0.01684029	0.008814	2060.4	0.0130693	0.01289825	2590.4	-0.01191357	0	
470.59	0.0610538		1000.6	0.00373227	0	1530.59	0.0168935	0.008814	2060.6	0.01287664	0.01289768	2590.6	-0.01165148	0	
470.79	0.06047455		1000.8	0.00370066	0	1530.79	0.01727276	0.008814	2060.8	0.01334398	0.01289712	2590.8	-0.0119652	0	
470.99	0.06080383		1001	0.00331572	0	1530.99	0.01723671	0.008814	2061	0.0143204	0.01289656	2591	-0.01223389	0	
471.19	0.05998925		1001.2	0.00440913	0	1531.19	0.01720655	0.008814	2061.2	0.01451443	0.01289599	2591.2	-0.01170667	0	
471.39	0.06054125		1001.4	0.00527693	0	1531.39	0.01761128	0.008814	2061.4	0.0157825	0.01289543	2591.4	-0.01138726	0	
471.59	0.06059961		1001.6	0.00611543	0	1531.59	0.01725951	0.008814	2061.6	0.01676005	0.01289487	2591.6	-0.01043372	0	
471.79	0.06086715		1001.8	0.00647601	0	1531.79	0.01678638	0.008814	2061.8	0.01718487	0.0128943	2591.8	-0.01079781	0	
471.99	0.05986576		1002	0.00772265	0	1531.99	0.01638063	0.008814	2062	0.01748391	0.01289374	2592	-0.0103119	0	
472.19	0.06034107		1002.2	0.00766635	0	1532.19	0.01696568	0.008814	2062.2	0.01812601	0.01289318	2592.2	-0.00930074	0	
472.39	0.05963414		1002.4	0.00902668	0	1532.39	0.0167072	0.008814	2062.4	0.01778042	0.01289261	2592.4	-0.00835921	0	
472.59	0.06023077		1002.6	0.00958956	0	1532.59	0.01766569	0.008814	2062.6	0.01789306	0.01289205	2592.6	-0.00832095	0	
472.79	0.06002823		1002.8	0.01120588	0	1532.79	0.01719726	0.008814	2062.8	0.01788373	0.01289149	2592.8	-0.00882774	0	
472.99	0.06101062		1003	0.00997019	0	1532.99	0.01821339	0.008814	2063	0.01785592	0.01289092	2593	-0.00934976	0	
473.19	0.06132081		1003.2	0.01048537	0	1533.19	0.01818811	0.008814	2063.2	0.01782912	0.01289036	2593.2	-0.01049856	0	
473.39	0.06076156		1003.4	0.01195152	0	1533.39	0.01718875	0.008814	2063.4	0.01785974	0.0128898	2593.4	-0.01135018	0	
473.59	0.05987456		1003.6	0.01193004	0	1533.59	0.0178379	0.008814	2063.6	0.01709711	0.01288923	2593.6	-0.0110972	0	
473.79	0.06009319		1003.8	0.01116494	0	1533.79	0.01808843	0.008814	2063.8	0.01681577	0.01288867	2593.8	-0.01170591	0	
473.99	0.06055546		1004	0.01088067	0	1533.99	0.01851526	0.008814	2064	0.01593581	0.01288811	2594	-0.01174135	0	
474.19	0.06107364		1004.2	0.01058871	0	1534.19	0.01745102	0.008814	2064.2	0.01518339	0.01288755	2594.2	-0.01145256	0	
474.39	0.06092772		1004.4	0.01075019	0	1534.39	0.01730633	0.008814	2064.4	0.01474584	0.01288698	2594.4	-0.01099947	0	
474.59	0.06145332		1004.6	0.00908866	0	1534.59	0.0154114	0.008814	2064.6	0.01503421	0.01288642	2594.6	-0.01147224	0	
474.79	0.06158527		1004.8	0.00989949	0	1534.79	0.01463831	0.008814	2064.8	0.01503787	0.01288586	2594.8	-0.01150862	0	
474.99	0.06180041		1005	0.00948813	0	1534.99	0.01406568	0.008814	2065	0.01551124	0.01288529	2595	-0.01149228	0	
475.19	0.06148296		1005.2	0.00956458	0	1535.19	0.01335835	0.008814	2065.2	0.01489433	0.01288473	2595.2	-0.01160678	0	
475.39	0.06209014		1005.4	0.00883477	0	1535.39	0.01346803	0.008814	2065.4	0.01579751	0.01288417	2595.4	-0.01136377	0	
475.59	0.06202941		1005.6	0.00870865	0	1535.59	0.01345174	0.008814	2065.6	0.01496027	0.0128836	2595.6	-0.01180711	0	
475.79	0.0620022		1005.8	0.00823958	0	1535.79	0.01379765	0.008814	2065.8	0.01511919	0.01288304	2595.8	-0.01233632	0	
475.99	0.06248684		1006	0.00818724	0	1535.99	0.01403532	0.008814	2066	0.01510256	0.01288248	2596	-0.01102843	0	
476.19	0.06362665		1006.2	0.00771781	0	1536.19	0.01482161	0.008814	2066.2	0.01548768	0.01288192	2596.2	-0.00954652	0	
476.39	0.06345006		1006.4	0.00772802	0	1536.39	0.01378739	0.008814	2066.4	0.0147568	0.01288135	2596.4	-0.00917781	0	
476.59	0.06448885		1006.6	0.0071045	0	1536.59	0.01412722	0.008814	2066.6	0.01452976	0.01288079	2596.6	-0.01075028	0	
476.79	0.06342355		1006.8	0.00686681	0	1536.79	0.01310656	0.008814	2066.8	0.01438255	0.01288023	2596.8	-0.01030332	0	
476.99	0.06358374		1007	0.00529091	0	1536.99	0.0127673	0.008814	2067	0.014109	0.01287967	2597	-0.01053983	0	
477.19	0.0631478		1007.2	0.00601133	0	1537.19	0.01242597	0.008814	2067.2	0.01411978	0.0128791	2597.2	-0.01040413	0	
477.39	0.06264304		1007.4	0.00594539	0	1537.39	0.01288316	0.008814	2067.4	0.01472149	0.01287854	2597.4	-0.01044592	0	
477.59	0.06244508		1007.6	0.00560163	0	1537.59	0.01389014	0.008814	2067.6	0.01471329	0.01287798	2597.6	-0.00979725	0	
477.79	0.06295389		1007.8	0.00601008	0	1537.79	0.01415918	0.008814	2067.8	0.01517487	0.01287741	2597.8	-0.00996701	0	
477.99	0.06354244		1008	0.00542243	0	1537.99	0.01476303	0.008814	2068	0.01563542	0.01287685	2598	-0.00887776	0	
478.19	0.06380134		1008.2	0.00577585	0	1538.19	0.01387625	0.008814	2068.2	0.01566227	0.01287629	2598.2	-0.00929649	0	
478.39	0.06342208		1008.4	0.00531438	0	1538.39	0.0138292	0.008814	2068.4	0.01523242	0.01287573	2598.4	-0.01011257	0	
478.59	0.06277713		1008.6	0.00509832	0	1538.59	0.01324761	0.008814	2068.6	0.01472668	0.01287516	2598.6	-0.01073827	0	
478.79	0.06262573		1008.8	0.00557187	0	1538.79	0.01387701	0.008814	2068.8	0.01474376	0.0128746	2598.8	-0.01075739	0	
478.99	0.06152299		1009	0.00538458	0	1538.99	0.01441044	0.008814	2069	0.0143591	0.01287404	2599	-0.01076599	0	
479.19	0.06091037		1009.2	0.00489756	0	1539.19	0.01468747	0.008814	2069.2	0.01457918	0.01287348	2599.2	-0.01031914	0	
479.39	0.05955045		1009.4	0.00487573	0	1539.39	0.01535743	0.008814	2069.4	0.0144433	0.01287291	2599.4	-0.01033888	0	
479.59	0.0593846		1009.6	0.00516419	0	1539.59	0.01652463	0.008814	2069.6	0.01385038	0.01287235	2599.6	-0.01166999	0	
479.79	0.05937191		1009.8	0.00493079	0	1539.79	0.01690461	0.008814	2069.8	0.01466533	0.01287179	2599.8	-0.01099499	0	
479.99	0.05985326		1010	0.00512899	0	1539.99	0.01661383	0.008814	2070	0.01499409	0.01287123	2600	-0.00990515	0	
480.19	0.06045274		1010.2	0.0052688	0	1540.19	0.01647408	0.008814	2070.2	0.01502809	0.01287067	2600.2	-0.00991357	0	
480.39	0.05936829		1010.4	0.00483281	0	1540.39	0.01634157	0.008814	2070.4	0.0151106	0.0128701	2600.4	-0.01055348	0	
480.59	0.0592623		1010.6	0.00494812	0	1540.59	0.01621083	0.008814	2070.6	0.01463182	0.01286954	2600.6	-0.01083999	0	
480.79	0.05860901		1010.8	0.00469503	0	1540.79	0.01566514	0.008814	2070.8	0.0150265	0.01286898	2600.8	-0.01025506	0	
480.99	0.05930583		1011	0.00480621	0	1540.99	0.0157695	0.008814	2071	0.01506616	0.01286842	2601	-0.01098552	0	
481.19	0.05928384		1011.2	0.00517523	0	1541.19	0.01638275	0.008814	2071.2	0.01543789	0.01286785	2601.2	-0.0108956	0	
481.39	0.0590863		1011.4	0.00580573	0	1541.39	0.01681425	0.008814	2071.4	0.01624785	0.01286729	2601.4	-0.01134877	0	
481.59	0.05935494		1011.6	0.00620307	0	1541.59	0.01687054	0.008814	2071.6	0.01623785	0.01286673	2601.6	-0.01063706	0	
481.79	0.05982546		1011.8	0.00598719	0	1541.79	0.01714914	0.008814	2071.8	0.01634128	0.01286617	2601.8	-0.01005566	0	
481.99	0.06023242		1012	0.00595211	0	1541.99	0.01727157	0.008814	2072	0.0155875	0.01286561	2602	-0.0088914	0	
482.19	0.06029665		1012.2	0.00636731	0	1542.19	0.01631209	0.008814	2072.2	0.0144922	0.01286504	2602.2	-0.00952041	0	
482.39	0.06071359		1012.4	0.00606646	0	1542.39	0.01582856	0.008814	2072.4	0.01310595	0.01286448	2602.4	-0.00926936	0	
482.59	0.06046926		1012.6	0.00654225	0	1542.59	0.0151594	0.008814	2072.6	0.01327976	0.01286392	2602.6	-0.00905492	0	
482.79	0.06101442		1012.8	0.00681686	0	1542.79	0.0150012	0.008814	2072.8	0.01397199	0.01286336	2602.8	-0.00866397	0	
482.99	0.06017941		1013	0.00643998	0	1542.99	0.01461387	0.008814	2073	0.01384107	0.0128628	2603	-0.0094213	0	
483.19	0.06072334		1013.2	0.0063269	0	1543.19	0.01467488	0.008814	2073.2	0.01466873	0.01286223	2603.2	-0.00953875	0	
483.39	0.06066639		1013.4	0.0070308	0	1543.39	0.01473916	0.008814	2073.4	0.01387817	0.01286167	2603.4	-0.00988015	0	
483.59	0.06145481		1013.6	0.00764499	0	1543.59	0.01449559	0.008814	2073.6	0.01449378	0.01286111	2603.6	-0.00943017	0	
483.79	0.06156238		1013.8	0.00804747	0	1543.79	0.01399522	0.008814	2073.8	0.01419269	0.01286055	2603.8	-0.00855094	0	
483.99	0.06242166		1014	0.00807184	0	1543.99	0.01409877	0.008814	2074	0.0142452	0.01285999	2604	-0.0089263	0	
484.19	0.06312305		1014.2	0.00780574	0	1544.19	0.01349375	0.008814	2074.2	0.0145596	0.01285942	2604.2	-0.00884445	0	
484.39	0.06216902		1014.4	0.00680756	0	1544.39	0.01285208	0.008814	2074.4	0.01389334	0.01285886	2604.4	-0.00866953	0	
484.59	0.06196944		1014.6	0.00633335	0	1544.59	0.01272968	0.008814	2074.6	0.0129247	0.0128583	2604.6	-0.00918006	0	
484.79	0.06073634		1014.8	0.00583733	0	1544.79	0.01332591	0.008814	2074.8	0.01328039	0.01285774	2604.8	-0.00996233	0	
484.99	0.06079935		1015	0.00512588	0	1544.99	0.01330887	0.008814	2075	0.01304602	0.01285718	2605	-0.01090301	0	
485.19	0.05989543		1015.2	0.00499723	0	1545.19	0.01316706	0.008814	2075.2	0.01344084	0.01285662	2605.2	-0.01105784	0	
485.39	0.059213		1015.4	0.00546857	0	1545.39	0.01364185	0.008814	2075.4	0.01343923	0.01285605	2605.4	-0.01100729	0	
485.59	0.05928278		1015.6	0.00612613	0	1545.59	0.01396535	0.008814	2075.6	0.01370988	0.01285549	2605.6	-0.01051795	0	
485.79	0.05870133		1015.8	0.0064596	0	1545.79	0.01515389	0.008814	2075.8	0.01327384	0.01285493	2605.8	-0.00979783	0	
485.99	0.05805061		1016	0.00630927	0	1545.99	0.0153771	0.008814	2076	0.01348537	0.01285437	2606	-0.00931103	0	
486.19	0.05782059		1016.2	0.00640382	0	1546.19	0.01520903	0.008814	2076.2	0.01392558	0.01285381	2606.2	-0.00984736	0	
486.39	0.05785453		1016.4	0.00713335	0	1546.39	0.01534503	0.008814	2076.4	0.01450094	0.01285325	2606.4	-0.01010308	0	
486.59	0.05690827		1016.6	0.00658201	0	1546.59	0.01536904	0.008814	2076.6	0.01616542	0.01285268	2606.6	-0.01106167	0	
486.79	0.05630817		1016.8	0.00685368	0	1546.79	0.01572199	0.008814	2076.8	0.01675689	0.01285212	2606.8	-0.0112346	0	
486.99	0.05587541		1017	0.00642192	0	1546.99	0.01525832	0.008814	2077	0.01776948	0.01285156	2607	-0.01194269	0	
487.19	0.05539098		1017.2	0.00690928	0	1547.19	0.0158926	0.008814	2077.2	0.01761121	0.012851	2607.2	-0.01200698	0	
487.39	0.05535086		1017.4	0.00726865	0	1547.39	0.015515	0.008814	2077.4	0.0177179	0.01285044	2607.4	-0.01233547	0	
487.59	0.05541896		1017.6	0.00699755	0	1547.59	0.01488556	0.008814	2077.6	0.01750724	0.01284988	2607.6	-0.0117986	0	
487.79	0.05493253		1017.8	0.00730739	0	1547.79	0.01417613	0.008814	2077.8	0.01699621	0.01284932	2607.8	-0.01182378	0	
487.99	0.05665754		1018	0.0067056	0	1547.99	0.0138463	0.008814	2078	0.01748399	0.01284875	2608	-0.01093556	0	
488.19	0.05703477		1018.2	0.00609826	0	1548.19	0.0124452	0.008814	2078.2	0.01714253	0.01284819	2608.2	-0.01032319	0	
488.39	0.05722131		1018.4	0.00565949	0	1548.39	0.01227497	0.008814	2078.4	0.01594584	0.01284763	2608.4	-0.0097808	0	
488.59	0.05743327		1018.6	0.00580176	0	1548.59	0.01235669	0.008814	2078.6	0.01527704	0.01284707	2608.6	-0.01003215	0	
488.79	0.05792496		1018.8	0.00601878	0	1548.79	0.01195877	0.008814	2078.8	0.01565661	0.01284651	2608.8	-0.01015865	0	
488.99	0.05899184		1019	0.00627667	0	1548.99	0.01151285	0.008814	2079	0.01569647	0.01284595	2609	-0.00969114	0	
489.19	0.05967143		1019.2	0.00769572	0	1549.19	0.01156441	0.008814	2079.2	0.01465227	0.01284539	2609.2	-0.00970753	0	
489.39	0.06013035		1019.4	0.00864234	0	1549.39	0.01174426	0.008814	2079.4	0.01458244	0.01284483	2609.4	-0.0087702	0	
489.59	0.06073413		1019.6	0.00985853	0	1549.59	0.01240136	0.008814	2079.6	0.01456535	0.01284426	2609.6	-0.00973792	0	
489.79	0.06074816		1019.8	0.01023775	0	1549.79	0.01265396	0.008814	2079.8	0.01410929	0.0128437	2609.8	-0.00902185	0	
489.99	0.06083741		1020	0.01026008	0	1549.99	0.01336377	0.008814	2080	0.01408269	0.01284314	2610	-0.00970028	0	
490.19	0.06188968		1020.2	0.00965654	0	1550.19	0.01366647	0.008814	2080.2	0.01366668	0.01284258	2610.2	-0.01011949	0	
490.39	0.0615905		1020.4	0.01016801	0	1550.39	0.01373155	0.008814	2080.4	0.01428776	0.01284202	2610.4	-0.01081055	0	
490.59	0.06123319		1020.6	0.00966749	0	1550.59	0.01421754	0.008814	2080.6	0.01471353	0.01284146	2610.6	-0.01131061	0	
490.79	0.06045793		1020.8	0.00936775	0	1550.79	0.01580277	0.008814	2080.8	0.0145089	0.0128409	2610.8	-0.01120598	0	
490.99	0.05920232		1021	0.00919814	0	1550.99	0.0165246	0.008814	2081	0.01480089	0.01284034	2611	-0.01162463	0	
491.19	0.05800462		1021.2	0.00913334	0	1551.19	0.01754128	0.008814	2081.2	0.01408518	0.01283978	2611.2	-0.01173686	0	
491.39	0.0572777		1021.4	0.00864127	0	1551.39	0.01734082	0.008814	2081.4	0.0145675	0.01283922	2611.4	-0.01136292	0	
491.59	0.05674437		1021.6	0.0088405	0	1551.59	0.01729805	0.008814	2081.6	0.01411192	0.01283865	2611.6	-0.0111025	0	
491.79	0.05593065		1021.8	0.0091248	0	1551.79	0.01664287	0.008814	2081.8	0.01464146	0.01283809	2611.8	-0.01161595	0	
491.99	0.05641549		1022	0.00832248	0	1551.99	0.01605843	0.008814	2082	0.01490387	0.01283753	2612	-0.01105263	0	
492.19	0.05535787		1022.2	0.00870239	0	1552.19	0.01532698	0.008814	2082.2	0.01433137	0.01283697	2612.2	-0.01119062	0	
492.39	0.05489456		1022.4	0.00896635	0	1552.39	0.01569761	0.008814	2082.4	0.01437314	0.01283641	2612.4	-0.01064806	0	
492.59	0.05407834		1022.6	0.00933686	0	1552.59	0.01449362	0.008814	2082.6	0.01461621	0.01283585	2612.6	-0.01068091	0	
492.79	0.05391294		1022.8	0.00946142	0	1552.79	0.01464145	0.008814	2082.8	0.01562507	0.01283529	2612.8	-0.01045123	0	
492.99	0.05371821		1023	0.01000239	0	1552.99	0.01323321	0.008814	2083	0.01591491	0.01283473	2613	-0.01076628	0	
493.19	0.05418054		1023.2	0.00951084	0	1553.19	0.01269174	0.008814	2083.2	0.01566573	0.01283417	2613.2	-0.01044644	0	
493.39	0.05393031		1023.4	0.00889715	0	1553.39	0.01154054	0.008814	2083.4	0.01640548	0.01283361	2613.4	-0.01075156	0	
493.59	0.05408565		1023.6	0.0089803	0	1553.59	0.01114163	0.008814	2083.6	0.01633039	0.01283305	2613.6	-0.0121892	0	
493.79	0.05426933		1023.8	0.00923938	0	1553.79	0.01147876	0.008814	2083.8	0.01611148	0.01283249	2613.8	-0.01107635	0	
493.99	0.05533971		1024	0.0080072	0	1553.99	0.01317428	0.008814	2084	0.01603585	0.01283193	2614	-0.01180229	0	
494.19	0.05649101		1024.2	0.00729384	0	1554.19	0.01290785	0.008814	2084.2	0.01619621	0.01283136	2614.2	-0.01068714	0	
494.39	0.05559715		1024.4	0.00767379	0	1554.39	0.01272228	0.008814	2084.4	0.01626863	0.0128308	2614.4	-0.00962387	0	
494.59	0.05593957		1024.6	0.00704677	0	1554.59	0.01398591	0.008814	2084.6	0.01582502	0.01283024	2614.6	-0.0090849	0	
494.79	0.05543942		1024.8	0.00598829	0	1554.79	0.01455394	0.008814	2084.8	0.01484118	0.01282968	2614.8	-0.00849515	0	
494.99	0.0557364		1025	0.00599171	0	1554.99	0.01473977	0.008814	2085	0.01518121	0.01282912	2615	-0.00811713	0	
495.19	0.05642653		1025.2	0.00554611	0	1555.19	0.01457141	0.008814	2085.2	0.01476321	0.01282856	2615.2	-0.00741737	0	
495.39	0.05678209		1025.4	0.00513612	0	1555.39	0.01480216	0.008814	2085.4	0.01484432	0.012828	2615.4	-0.00752853	0	
495.59	0.05763335		1025.6	0.00608983	0	1555.59	0.0147226	0.008814	2085.6	0.01529052	0.01282744	2615.6	-0.00924712	0	
495.79	0.05723142		1025.8	0.00581562	0	1555.79	0.01381073	0.008814	2085.8	0.01558413	0.01282688	2615.8	-0.0098086	0	
495.99	0.05652043		1026	0.00566383	0	1555.99	0.01309153	0.008814	2086	0.01559213	0.01282632	2616	-0.00934289	0	
496.19	0.0554396		1026.2	0.00611572	0	1556.19	0.01286176	0.008814	2086.2	0.01459112	0.01282576	2616.2	-0.0100766	0	
496.39	0.05485405		1026.4	0.00622276	0	1556.39	0.01274202	0.008814	2086.4	0.01506289	0.0128252	2616.4	-0.01038383	0	
496.59	0.05482615		1026.6	0.00640004	0	1556.59	0.01194235	0.008814	2086.6	0.01489045	0.01282464	2616.6	-0.01115475	0	
496.79	0.05484774		1026.8	0.0068524	0	1556.79	0.0115235	0.008814	2086.8	0.01541433	0.01282408	2616.8	-0.01253774	0	
496.99	0.05492808		1027	0.00675378	0	1556.99	0.01054411	0.008814	2087	0.01525162	0.01282352	2617	-0.01297061	0	
497.19	0.05457273		1027.2	0.00612586	0	1557.19	0.0102121	0.008814	2087.2	0.01503073	0.01282296	2617.2	-0.01380131	0	
497.39	0.05455585		1027.4	0.00630956	0	1557.39	0.01021412	0.008814	2087.4	0.01435066	0.0128224	2617.4	-0.01442954	0	
497.59	0.05357167		1027.6	0.00685611	0	1557.59	0.01036213	0.008814	2087.6	0.01470354	0.01282184	2617.6	-0.01440174	0	
497.79	0.05377944		1027.8	0.00710802	0	1557.79	0.01093662	0.008814	2087.8	0.01516554	0.01282128	2617.8	-0.01329323	0	
497.99	0.05416151		1028	0.00690887	0	1557.99	0.0116236	0.008814	2088	0.01581659	0.01282072	2618	-0.0131724	0	
498.19	0.05386105		1028.2	0.00799145	0	1558.19	0.01153487	0.008814	2088.2	0.01567191	0.01282016	2618.2	-0.01186891	0	
498.39	0.05287014		1028.4	0.00840221	0	1558.39	0.01164953	0.008814	2088.4	0.01578489	0.0128196	2618.4	-0.01058806	0	
498.59	0.05297226		1028.6	0.00817837	0	1558.59	0.01284713	0.008814	2088.6	0.01606559	0.01281904	2618.6	-0.01015895	0	
498.79	0.0530256		1028.8	0.00794415	0	1558.79	0.01332353	0.008814	2088.8	0.01558447	0.01281848	2618.8	-0.00957768	0	
498.99	0.05325339		1029	0.00802547	0	1558.99	0.01443503	0.008814	2089	0.01657116	0.01281792	2619	-0.00934066	0	
499.19	0.05383833		1029.2	0.00880458	0	1559.19	0.0153707	0.008814	2089.2	0.01656418	0.01281736	2619.2	-0.00881899	0	
499.39	0.05447877		1029.4	0.00957717	0	1559.39	0.01672018	0.008814	2089.4	0.01652241	0.0128168	2619.4	-0.00935338	0	
499.59	0.05433002		1029.6	0.01007023	0	1559.59	0.01667271	0.008814	2089.6	0.01641807	0.01281624	2619.6	-0.00989253	0	
499.79	0.05356722		1029.8	0.01064689	0	1559.79	0.01659548	0.008814	2089.8	0.01602817	0.01281568	2619.8	-0.00993726	0	
499.99	0.05343915		1030	0.01034028	0	1559.99	0.01685852	0.008814	2090	0.01511351	0.01281512	2620	-0.00999322	0	
500.19	0.05319472		1030.2	0.0097008	0	1560.19	0.0164143	0.008814	2090.2	0.01416805	0.01281456	2620.2	-0.01111903	0	
500.39	0.05336272		1030.4	0.00941542	0	1560.39	0.01580558	0.008814	2090.4	0.0143217	0.012814	2620.4	-0.01121336	0	
500.59	0.05410543		1030.6	0.00882894	0	1560.59	0.01603154	0.008814	2090.6	0.01393765	0.01281344	2620.6	-0.01276203	0	
500.79	0.05405576		1030.8	0.00878685	0	1560.79	0.01486183	0.008814	2090.8	0.01384711	0.01281288	2620.8	-0.01370789	0	
500.99	0.05408552		1031	0.00799118	0	1560.99	0.01448193	0.008814	2091	0.0131739	0.01281232	2621	-0.01458765	0	
501.19	0.05345502		1031.2	0.00712052	0	1561.19	0.01334209	0.008814	2091.2	0.01320996	0.01281176	2621.2	-0.01545505	0	
501.39	0.05424662		1031.4	0.00725078	0	1561.39	0.01309014	0.008814	2091.4	0.01273394	0.0128112	2621.4	-0.01532091	0	
501.59	0.05439363		1031.6	0.00709507	0	1561.59	0.01171775	0.008814	2091.6	0.01332516	0.01281064	2621.6	-0.01608327	0	
501.79	0.05532232		1031.8	0.00721998	0	1561.79	0.01201635	0.008814	2091.8	0.01396231	0.01281008	2621.8	-0.01601753	0	
501.99	0.05535669		1032	0.00789661	0	1561.99	0.01234417	0.008814	2092	0.0144801	0.01280952	2622	-0.01598304	0	
502.19	0.05576976		1032.2	0.00776813	0	1562.19	0.01237278	0.008814	2092.2	0.01408138	0.01280896	2622.2	-0.01525551	0	
502.39	0.05420228		1032.4	0.00779085	0	1562.39	0.01297439	0.008814	2092.4	0.01390342	0.0128084	2622.4	-0.01414948	0	
502.59	0.05327762		1032.6	0.00743993	0	1562.59	0.0125726	0.008814	2092.6	0.01346411	0.01280784	2622.6	-0.01395943	0	
502.79	0.05304961		1032.8	0.00814905	0	1562.79	0.01237758	0.008814	2092.8	0.0137735	0.01280728	2622.8	-0.0139771	0	
502.99	0.05211155		1033	0.00823634	0	1562.99	0.01285061	0.008814	2093	0.01339326	0.01280672	2623	-0.01301792	0	
503.19	0.05262101		1033.2	0.00968924	0	1563.19	0.01437272	0.008814	2093.2	0.01369433	0.01280616	2623.2	-0.0118379	0	
503.39	0.05276041		1033.4	0.00957896	0	1563.39	0.01483433	0.008814	2093.4	0.01340884	0.0128056	2623.4	-0.01124427	0	
503.59	0.05275692		1033.6	0.00985536	0	1563.59	0.01491403	0.008814	2093.6	0.01351028	0.01280504	2623.6	-0.01069218	0	
503.79	0.05297447		1033.8	0.01055447	0	1563.79	0.01528382	0.008814	2093.8	0.01340095	0.01280449	2623.8	-0.01053567	0	
503.99	0.05236776		1034	0.00998821	0	1563.99	0.01540812	0.008814	2094	0.01295175	0.01280393	2624	-0.00974094	0	
504.19	0.05236293		1034.2	0.00943835	0	1564.19	0.01492031	0.008814	2094.2	0.01394838	0.01280337	2624.2	-0.00995957	0	
504.39	0.05317046		1034.4	0.00934173	0	1564.39	0.01557433	0.008814	2094.4	0.01441888	0.01280281	2624.4	-0.01014387	0	
504.59	0.05363134		1034.6	0.00940179	0	1564.59	0.01621935	0.008814	2094.6	0.01422424	0.01280225	2624.6	-0.01048271	0	
504.79	0.05362056		1034.8	0.00963821	0	1564.79	0.0157167	0.008814	2094.8	0.01407555	0.01280169	2624.8	-0.00946084	0	
504.99	0.05447012		1035	0.00942549	0	1564.99	0.01581605	0.008814	2095	0.01459877	0.01280113	2625	-0.01026566	0	
505.19	0.05502026		1035.2	0.00907891	0	1565.19	0.01513473	0.008814	2095.2	0.01534448	0.01280057	2625.2	-0.01014495	0	
505.39	0.05579372		1035.4	0.00951462	0	1565.39	0.01482469	0.008814	2095.4	0.01496844	0.01280001	2625.4	-0.01003008	0	
505.59	0.0553952		1035.6	0.00952289	0	1565.59	0.01486335	0.008814	2095.6	0.01465767	0.01279945	2625.6	-0.00980191	0	
505.79	0.05511557		1035.8	0.00963784	0	1565.79	0.01504907	0.008814	2095.8	0.01531874	0.01279889	2625.8	-0.00981672	0	
505.99	0.05507394		1036	0.0096874	0	1565.99	0.01473016	0.008814	2096	0.01425328	0.01279833	2626	-0.0099845	0	
506.19	0.05460192		1036.2	0.00961181	0	1566.19	0.01371068	0.008814	2096.2	0.01371642	0.01279777	2626.2	-0.00960569	0	
506.39	0.05155933		1036.4	0.00988999	0	1566.39	0.013825	0.008814	2096.4	0.0131412	0.01279722	2626.4	-0.01043802	0	
506.59	0.05122621		1036.6	0.00997133	0	1566.59	0.01268633	0.008814	2096.6	0.01347407	0.01279666	2626.6	-0.0109686	0	
506.79	0.05122254		1036.8	0.00962383	0	1566.79	0.01310787	0.008814	2096.8	0.01377289	0.0127961	2626.8	-0.0112593	0	
506.99	0.05071599		1037	0.00957582	0	1566.99	0.01338422	0.008814	2097	0.01363864	0.01279554	2627	-0.01065442	0	
507.19	0.05100314		1037.2	0.01000781	0	1567.19	0.01365388	0.008814	2097.2	0.01378784	0.01279498	2627.2	-0.01064205	0	
507.39	0.05177149		1037.4	0.0094867	0	1567.39	0.01365916	0.008814	2097.4	0.01329277	0.01279442	2627.4	-0.01032793	0	
507.59	0.05225915		1037.6	0.00988578	0	1567.59	0.01293581	0.008814	2097.6	0.01356509	0.01279386	2627.6	-0.01051098	0	
507.79	0.05195632		1037.8	0.00891162	0	1567.79	0.01196061	0.008814	2097.8	0.01348194	0.0127933	2627.8	-0.01094643	0	
507.99	0.05152479		1038	0.00864305	0	1567.99	0.01233731	0.008814	2098	0.01331967	0.01279274	2628	-0.01153586	0	
508.19	0.05246342		1038.2	0.00833794	0	1568.19	0.01239072	0.008814	2098.2	0.01435437	0.01279218	2628.2	-0.01184404	0	
508.39	0.05340406		1038.4	0.00845533	0	1568.39	0.01252389	0.008814	2098.4	0.01426275	0.01279163	2628.4	-0.01235368	0	
508.59	0.05369225		1038.6	0.00876177	0	1568.59	0.0125436	0.008814	2098.6	0.01407677	0.01279107	2628.6	-0.01192825	0	
508.79	0.05408638		1038.8	0.00862795	0	1568.79	0.01233835	0.008814	2098.8	0.0148768	0.01279051	2628.8	-0.01158752	0	
508.99	0.05475824		1039	0.00788748	0	1568.99	0.01191358	0.008814	2099	0.01555283	0.01278995	2629	-0.01234351	0	
509.19	0.05433164		1039.2	0.00805671	0	1569.19	0.0121426	0.008814	2099.2	0.0151899	0.01278939	2629.2	-0.01135143	0	
509.39	0.05334442		1039.4	0.00898282	0	1569.39	0.01205052	0.008814	2099.4	0.01451555	0.01278883	2629.4	-0.01096063	0	
509.59	0.05220603		1039.6	0.00896075	0	1569.59	0.01243221	0.008814	2099.6	0.01409255	0.01278827	2629.6	-0.01181663	0	
509.79	0.05202179		1039.8	0.00822911	0	1569.79	0.01229151	0.008814	2099.8	0.01449479	0.01278771	2629.8	-0.01222768	0	
509.99	0.05236529		1040	0.00809866	0	1569.99	0.01269626	0.008814	2100	0.0134771	0.01278716	2630	-0.01286981	0	
510.19	0.05203946		1040.2	0.00764442	0	1570.19	0.0123055	0.008814	2100.2	0.01411003	0.0127866	2630.2	-0.01294992	0	
510.39	0.05133955		1040.4	0.00650387	0	1570.39	0.01300291	0.008814	2100.4	0.01334417	0.01278604	2630.4	-0.01463687	0	
510.59	0.05192793		1040.6	0.00597474	0	1570.59	0.01297521	0.008814	2100.6	0.01305247	0.01278548	2630.6	-0.01399967	0	
510.79	0.05213365		1040.8	0.00511196	0	1570.79	0.01349113	0.008814	2100.8	0.01304501	0.01278492	2630.8	-0.01411241	0	
510.99	0.05154488		1041	0.0052339	0	1570.99	0.01371867	0.008814	2101	0.01267294	0.01278436	2631	-0.01385844	0	
511.19	0.05099789		1041.2	0.00526658	0	1571.19	0.01392804	0.008814	2101.2	0.01259495	0.0127838	2631.2	-0.01379065	0	
511.39	0.05174358		1041.4	0.00533561	0	1571.39	0.01344179	0.008814	2101.4	0.01206352	0.01278325	2631.4	-0.01295803	0	
511.59	0.0521432		1041.6	0.00511898	0	1571.59	0.01271064	0.008814	2101.6	0.01264081	0.01278269	2631.6	-0.01310432	0	
511.79	0.05181436		1041.8	0.00470703	0	1571.79	0.01351461	0.008814	2101.8	0.01293765	0.01278213	2631.8	-0.01291055	0	
511.99	0.05095757		1042	0.00464747	0	1571.99	0.01489225	0.008814	2102	0.01382993	0.01278157	2632	-0.01300946	0	
512.19	0.05162622		1042.2	0.00470017	0	1572.19	0.01478103	0.008814	2102.2	0.01488685	0.01278101	2632.2	-0.01235687	0	
512.39	0.05167005		1042.4	0.00478121	0	1572.39	0.01461782	0.008814	2102.4	0.01522759	0.01278045	2632.4	-0.01304116	0	
512.59	0.05137335		1042.6	0.00498064	0	1572.59	0.01422398	0.008814	2102.6	0.01492489	0.0127799	2632.6	-0.01319766	0	
512.79	0.05137783		1042.8	0.00472574	0	1572.79	0.01367283	0.008814	2102.8	0.0156003	0.01277934	2632.8	-0.01193167	0	
512.99	0.05152475		1043	0.00512755	0	1572.99	0.0137066	0.008814	2103	0.01548765	0.01277878	2633	-0.01216987	0	
513.19	0.0511278		1043.2	0.00619553	0	1573.19	0.01435884	0.008814	2103.2	0.01545056	0.01277822	2633.2	-0.01215907	0	
513.39	0.05075894		1043.4	0.00663252	0	1573.39	0.01345957	0.008814	2103.4	0.01532078	0.01277766	2633.4	-0.01220783	0	
513.59	0.05096587		1043.6	0.00637765	0	1573.59	0.01329524	0.008814	2103.6	0.01563734	0.0127771	2633.6	-0.01250712	0	
513.79	0.05216367		1043.8	0.00642182	0	1573.79	0.01274178	0.008814	2103.8	0.01498414	0.01277655	2633.8	-0.01253387	0	
513.99	0.05343438		1044	0.00695735	0	1573.99	0.01314683	0.008814	2104	0.014954	0.01277599	2634	-0.01245087	0	
514.19	0.0537588		1044.2	0.0068323	0	1574.19	0.01231654	0.008814	2104.2	0.01502855	0.01277543	2634.2	-0.01302766	0	
514.39	0.05397141		1044.4	0.00629879	0	1574.39	0.01227374	0.008814	2104.4	0.01395516	0.01277487	2634.4	-0.01300602	0	
514.59	0.05412055		1044.6	0.00624845	0	1574.59	0.01251177	0.008814	2104.6	0.01304133	0.01277431	2634.6	-0.01252202	0	
514.79	0.05437411		1044.8	0.00642012	0	1574.79	0.01172791	0.008814	2104.8	0.01306659	0.01277376	2634.8	-0.01253434	0	
514.99	0.05333927		1045	0.00707965	0	1574.99	0.01121747	0.008814	2105	0.01195694	0.0127732	2635	-0.01242746	0	
515.19	0.05263114		1045.2	0.0081379	0	1575.19	0.0113586	0.008814	2105.2	0.01191392	0.01277264	2635.2	-0.01204455	0	
515.39	0.0531232		1045.4	0.00838249	0	1575.39	0.01122843	0.008814	2105.4	0.01166613	0.01277208	2635.4	-0.01110927	0	
515.59	0.05276756		1045.6	0.00880197	0	1575.59	0.01189096	0.008814	2105.6	0.0120593	0.01277152	2635.6	-0.01165796	0	
515.79	0.05238406		1045.8	0.00813431	0	1575.79	0.01236423	0.008814	2105.8	0.01261422	0.01277097	2635.8	-0.01146675	0	
515.99	0.05182879		1046	0.00789758	0	1575.99	0.01283227	0.008814	2106	0.01291446	0.01277041	2636	-0.01181047	0	
516.19	0.05253459		1046.2	0.00834685	0	1576.19	0.01214718	0.008814	2106.2	0.01226797	0.01276985	2636.2	-0.01169381	0	
516.39	0.05212618		1046.4	0.00770906	0	1576.39	0.01180298	0.008814	2106.4	0.01195182	0.01276929	2636.4	-0.01119096	0	
516.59	0.05203489		1046.6	0.00750366	0	1576.59	0.01171466	0.008814	2106.6	0.01169376	0.01276873	2636.6	-0.01169376	0	
516.79	0.05197308		1046.8	0.00718744	0	1576.79	0.01147807	0.008814	2106.8	0.01247742	0.01276818	2636.8	-0.01116008	0	
516.99	0.05203884		1047	0.00705429	0	1576.99	0.01127809	0.008814	2107	0.01251932	0.01276762	2637	-0.01182038	0	
517.19	0.05174142		1047.2	0.00660091	0	1577.19	0.01075355	0.008814	2107.2	0.01232493	0.01276706	2637.2	-0.01200373	0	
517.39	0.05190592		1047.4	0.0060337	0	1577.39	0.01018852	0.008814	2107.4	0.01224246	0.0127665	2637.4	-0.01167411	0	
517.59	0.05197534		1047.6	0.00636325	0	1577.59	0.01055909	0.008814	2107.6	0.0126278	0.01276594	2637.6	-0.01220891	0	
517.79	0.051958		1047.8	0.00614377	0	1577.79	0.01117535	0.008814	2107.8	0.01249347	0.01276539	2637.8	-0.01224447	0	
517.99	0.0520025		1048	0.00530406	0	1577.99	0.01189605	0.008814	2108	0.01342751	0.01276483	2638	-0.01252884	0	
518.19	0.05171481		1048.2	0.00455338	0	1578.19	0.01182934	0.008814	2108.2	0.01309945	0.01276427	2638.2	-0.01354848	0	
518.39	0.05236336		1048.4	0.00355202	0	1578.39	0.01229662	0.008814	2108.4	0.01274461	0.01276371	2638.4	-0.01337694	0	
518.59	0.05234789		1048.6	0.00388234	0	1578.59	0.01155988	0.008814	2108.6	0.01286212	0.01276316	2638.6	-0.01368969	0	
518.79	0.05202146		1048.8	0.00405946	0	1578.79	0.01100798	0.008814	2108.8	0.01268042	0.0127626	2638.8	-0.01285302	0	
518.99	0.05152647		1049	0.00453721	0	1578.99	0.01186359	0.008814	2109	0.01288817	0.01276204	2639	-0.01308356	0	
519.19	0.05119119		1049.2	0.00528775	0	1579.19	0.0125118	0.008814	2109.2	0.01322773	0.01276148	2639.2	-0.01311517	0	
519.39	0.05134223		1049.4	0.00479002	0	1579.39	0.01258741	0.008814	2109.4	0.01417384	0.01276093	2639.4	-0.01343304	0	
519.59	0.05145282		1049.6	0.00472074	0	1579.59	0.01343683	0.008814	2109.6	0.01463106	0.01276037	2639.6	-0.0132347	0	
519.79	0.05169866		1049.8	0.00424217	0	1579.79	0.01363917	0.008814	2109.8	0.01524803	0.01275981	2639.8	-0.01283874	0	
519.99	0.05133819		1050	0.00486247	0	1579.99	0.01444743	0.008814	2110	0.01532895	0.01275925	2640	-0.01248454	0	
520.19	0.05202577		1050.2	0.00533046	0	1580.19	0.01451679	0.008814	2110.2	0.01512933	0.0127587	2640.2	-0.01255992	0	
520.39	0.05250009		1050.4	0.00466733	0	1580.39	0.01395844	0.008814	2110.4	0.01483015	0.01275814	2640.4	-0.01210267	0	
520.59	0.05291821		1050.6	0.00490753	0	1580.59	0.0136763	0.008814	2110.6	0.01516161	0.01275758	2640.6	-0.01286892	0	
520.79	0.05336398		1050.8	0.00476168	0	1580.79	0.01310766	0.008814	2110.8	0.01547631	0.01275702	2640.8	-0.01214178	0	
520.99	0.05256605		1051	0.00553618	0	1580.99	0.01299777	0.008814	2111	0.01569786	0.01275647	2641	-0.01195542	0	
521.19	0.05233012		1051.2	0.00543478	0	1581.19	0.01275037	0.008814	2111.2	0.01548644	0.01275591	2641.2	-0.01223568	0	
521.39	0.05204245		1051.4	0.00591245	0	1581.39	0.01364351	0.008814	2111.4	0.01606675	0.01275535	2641.4	-0.01198136	0	
521.59	0.05125515		1051.6	0.00685648	0	1581.59	0.01377366	0.008814	2111.6	0.01576276	0.0127548	2641.6	-0.0127005	0	
521.79	0.05086901		1051.8	0.00735552	0	1581.79	0.01371333	0.008814	2111.8	0.01590286	0.01275424	2641.8	-0.01277651	0	
521.99	0.05094897		1052	0.00720208	0	1581.99	0.01373378	0.008814	2112	0.01612421	0.01275368	2642	-0.0130291	0	
522.19	0.0506306		1052.2	0.00663546	0	1582.19	0.01413242	0.008814	2112.2	0.01595985	0.01275312	2642.2	-0.0122096	0	
522.39	0.05036564		1052.4	0.00684808	0	1582.39	0.01487891	0.008814	2112.4	0.01517779	0.01275257	2642.4	-0.01174517	0	
522.59	0.05001506		1052.6	0.0071975	0	1582.59	0.01517791	0.008814	2112.6	0.0153067	0.01275201	2642.6	-0.01100444	0	
522.79	0.05005734		1052.8	0.00647321	0	1582.79	0.01514598	0.008814	2112.8	0.01503958	0.01275145	2642.8	-0.01005711	0	
522.99	0.04956981		1053	0.00639643	0	1582.99	0.01488968	0.008814	2113	0.01527804	0.0127509	2643	-0.01057191	0	
523.19	0.0484793		1053.2	0.0054974	0	1583.19	0.01472785	0.008814	2113.2	0.01532669	0.01275034	2643.2	-0.0106876	0	
523.39	0.04823833		1053.4	0.00483262	0	1583.39	0.01467031	0.008814	2113.4	0.01555264	0.01274978	2643.4	-0.01057415	0	
523.59	0.04862047		1053.6	0.00435086	0	1583.59	0.01423337	0.008814	2113.6	0.01524606	0.01274922	2643.6	-0.00976694	0	
523.79	0.04834831		1053.8	0.00399089	0	1583.79	0.01401051	0.008814	2113.8	0.01526088	0.01274867	2643.8	-0.01083741	0	
523.99	0.04791493		1054	0.00372163	0	1583.99	0.01425384	0.008814	2114	0.01513469	0.01274811	2644	-0.01166065	0	
524.19	0.04940359		1054.2	0.00414512	0	1584.19	0.01430491	0.008814	2114.2	0.01521669	0.01274755	2644.2	-0.01178489	0	
524.39	0.04986254		1054.4	0.00387589	0	1584.39	0.01332383	0.008814	2114.4	0.01498424	0.012747	2644.4	-0.01241756	0	
524.59	0.0502206		1054.6	0.00389205	0	1584.59	0.01411346	0.008814	2114.6	0.01566282	0.01274644	2644.6	-0.01200947	0	
524.79	0.05004118		1054.8	0.00364346	0	1584.79	0.0139842	0.008814	2114.8	0.01591331	0.01274588	2644.8	-0.01221851	0	
524.99	0.04966458		1055	0.00445527	0	1584.99	0.01386087	0.008814	2115	0.01575098	0.01274533	2645	-0.01219335	0	
525.19	0.05069183		1055.2	0.00406608	0	1585.19	0.0144613	0.008814	2115.2	0.01535663	0.01274477	2645.2	-0.01170697	0	
525.39	0.05089639		1055.4	0.00461651	0	1585.39	0.01429841	0.008814	2115.4	0.01514454	0.01274421	2645.4	-0.01211352	0	
525.59	0.05009517		1055.6	0.00527478	0	1585.59	0.01317493	0.008814	2115.6	0.01523438	0.01274366	2645.6	-0.01234987	0	
525.79	0.04982617		1055.8	0.00509525	0	1585.79	0.01257441	0.008814	2115.8	0.01564285	0.0127431	2645.8	-0.01196484	0	
525.99	0.04996992		1056	0.00454893	0	1585.99	0.01294639	0.008814	2116	0.01491153	0.01274254	2646	-0.01163174	0	
526.19	0.0499055		1056.2	0.0046375	0	1586.19	0.01341651	0.008814	2116.2	0.01473218	0.01274199	2646.2	-0.01107776	0	
526.39	0.04957421		1056.4	0.00612905	0	1586.39	0.01414266	0.008814	2116.4	0.01471264	0.01274143	2646.4	-0.01141983	0	
526.59	0.0510062		1056.6	0.00633948	0	1586.59	0.01361523	0.008814	2116.6	0.01550989	0.01274087	2646.6	-0.01097448	0	
526.79	0.05098195		1056.8	0.0065763	0	1586.79	0.01265334	0.008814	2116.8	0.01552965	0.01274032	2646.8	-0.01096005	0	
526.99	0.05044708		1057	0.00609096	0	1586.99	0.01234369	0.008814	2117	0.01516506	0.01273976	2647	-0.01151075	0	
527.19	0.04964886		1057.2	0.0060723	0	1587.19	0.01210947	0.008814	2117.2	0.01516789	0.0127392	2647.2	-0.01142416	0	
527.39	0.04978037		1057.4	0.00662175	0	1587.39	0.01211451	0.008814	2117.4	0.01497086	0.01273865	2647.4	-0.01096915	0	
527.59	0.04986771		1057.6	0.00585735	0	1587.59	0.0113272	0.008814	2117.6	0.01455183	0.01273809	2647.6	-0.01077637	0	
527.79	0.04975322		1057.8	0.00583658	0	1587.79	0.01214598	0.008814	2117.8	0.01488197	0.01273753	2647.8	-0.01190905	0	
527.99	0.04957252		1058	0.00617569	0	1587.99	0.01238336	0.008814	2118	0.01481326	0.01273698	2648	-0.01203196	0	
528.19	0.05095086		1058.2	0.00657777	0	1588.19	0.01247984	0.008814	2118.2	0.01475178	0.01273642	2648.2	-0.01198402	0	
528.39	0.05076409		1058.4	0.00657944	0	1588.39	0.01275455	0.008814	2118.4	0.01421059	0.01273586	2648.4	-0.01270459	0	
528.59	0.05151355		1058.6	0.00595091	0	1588.59	0.01302317	0.008814	2118.6	0.01382172	0.01273531	2648.6	-0.01236844	0	
528.79	0.05193227		1058.8	0.00582946	0	1588.79	0.01281566	0.008814	2118.8	0.01389482	0.01273475	2648.8	-0.01242659	0	
528.99	0.05294371		1059	0.00553488	0	1588.99	0.01277732	0.008814	2119	0.0141416	0.01273419	2649	-0.01124118	0	
529.19	0.0525703		1059.2	0.00531209	0	1589.19	0.01300758	0.008814	2119.2	0.01459522	0.01273364	2649.2	-0.01085428	0	
529.39	0.05240759		1059.4	0.00499231	0	1589.39	0.01316293	0.008814	2119.4	0.01473247	0.01273308	2649.4	-0.01141213	0	
529.59	0.05181298		1059.6	0.00495371	0	1589.59	0.01360055	0.008814	2119.6	0.0153893	0.01273253	2649.6	-0.01102211	0	
529.79	0.05211091		1059.8	0.00452002	0	1589.79	0.01401194	0.008814	2119.8	0.01528617	0.01273197	2649.8	-0.0108655	0	
529.99	0.05253879		1060	0.0052922	0	1589.99	0.01443983	0.008814	2120	0.01436383	0.01273141	2650	-0.01067486	0	
530.19	0.05373774		1060.2	0.0060502	0	1590.19	0.0144794	0.008814	2120.2	0.01443711	0.01273086	2650.2	-0.01048126	0	
530.39	0.05315609		1060.4	0.00682755	0	1590.39	0.01426141	0.008814	2120.4	0.01498771	0.0127303	2650.4	-0.01058572	0	
530.59	0.05315219		1060.6	0.00706484	0	1590.59	0.01377209	0.008814	2120.6	0.01501905	0.01272974	2650.6	-0.00942083	0	
530.79	0.05210121		1060.8	0.00690248	0	1590.79	0.01388766	0.008814	2120.8	0.01501534	0.01272919	2650.8	-0.00941506	0	
530.99	0.05062566		1061	0.00645567	0	1590.99	0.01392242	0.008814	2121	0.01417464	0.01272863	2651	-0.0091473	0	
531.19	0.04968598		1061.2	0.00742886	0	1591.19	0.01369721	0.008814	2121.2	0.01388822	0.01272808	2651.2	-0.00936693	0	
531.39	0.04998482		1061.4	0.00843347	0	1591.39	0.01422054	0.008814	2121.4	0.01301574	0.01272752	2651.4	-0.0093686	0	
531.59	0.04956861		1061.6	0.00828023	0	1591.59	0.01371667	0.008814	2121.6	0.01237004	0.01272696	2651.6	-0.01008053	0	
531.79	0.04927266		1061.8	0.00850271	0	1591.79	0.01401485	0.008814	2121.8	0.01199427	0.01272641	2651.8	-0.01142741	0	
531.99	0.04872753		1062	0.00864589	0	1591.99	0.01383096	0.008814	2122	0.01201746	0.01272585	2652	-0.01209808	0	
532.19	0.04821209		1062.2	0.00805806	0	1592.19	0.01341148	0.008814	2122.2	0.01150291	0.0127253	2652.2	-0.01278454	0	
532.39	0.04825328		1062.4	0.00793647	0	1592.39	0.01461151	0.008814	2122.4	0.01094661	0.01272474	2652.4	-0.01251602	0	
532.59	0.04932106		1062.6	0.00705725	0	1592.59	0.01373051	0.008814	2122.6	0.01115343	0.01272418	2652.6	-0.01262193	0	
532.79	0.04957658		1062.8	0.00604712	0	1592.79	0.01394055	0.008814	2122.8	0.01252974	0.01272363	2652.8	-0.01219334	0	
532.99	0.0493813		1063	0.00578362	0	1592.99	0.01430922	0.008814	2123	0.01315254	0.01272307	2653	-0.01248788	0	
533.19	0.04815402		1063.2	0.00483011	0	1593.19	0.01516984	0.008814	2123.2	0.01350466	0.01272252	2653.2	-0.01253681	0	
533.39	0.04873365		1063.4	0.00350417	0	1593.39	0.01593509	0.008814	2123.4	0.01392696	0.01272196	2653.4	-0.01254492	0	
533.59	0.04826226		1063.6	0.0028292	0	1593.59	0.01588173	0.008814	2123.6	0.0141856	0.01272141	2653.6	-0.01208272	0	
533.79	0.04786575		1063.8	0.00249036	0	1593.79	0.01615609	0.008814	2123.8	0.01392938	0.01272085	2653.8	-0.01081831	0	
533.99	0.04812276		1064	0.00163609	0	1593.99	0.01502265	0.008814	2124	0.01385251	0.01272029	2654	-0.01000255	0	
534.19	0.04882468		1064.2	0.00111456	0	1594.19	0.01416547	0.008814	2124.2	0.01380377	0.01271974	2654.2	-0.0095952	0	
534.39	0.04777275		1064.4	0.00108833	0	1594.39	0.01428652	0.008814	2124.4	0.01482969	0.01271918	2654.4	-0.00903199	0	
534.59	0.04813389		1064.6	0.00176584	0	1594.59	0.01466	0.008814	2124.6	0.01538119	0.01271863	2654.6	-0.00884422	0	
534.79	0.04894615		1064.8	0.00236506	0	1594.79	0.01423275	0.008814	2124.8	0.01562787	0.01271807	2654.8	-0.00989834	0	
534.99	0.04889286		1065	0.00332834	0	1594.99	0.0143098	0.008814	2125	0.01578172	0.01271752	2655	-0.00980669	0	
535.19	0.04927971		1065.2	0.00486962	0	1595.19	0.01441725	0.008814	2125.2	0.01581814	0.01271696	2655.2	-0.01032637	0	
535.39	0.04940155		1065.4	0.00545054	0	1595.39	0.01422215	0.008814	2125.4	0.01522885	0.0127164	2655.4	-0.01004371	0	
535.59	0.04813865		1065.6	0.00580771	0	1595.59	0.01418469	0.008814	2125.6	0.01530335	0.01271585	2655.6	-0.0103137	0	
535.79	0.04769606		1065.8	0.00502603	0	1595.79	0.01349938	0.008814	2125.8	0.01519484	0.01271529	2655.8	-0.01067477	0	
535.99	0.04713184		1066	0.00478416	0	1595.99	0.01314572	0.008814	2126	0.0153337	0.01271474	2656	-0.01125814	0	
536.19	0.04698947		1066.2	0.00463473	0	1596.19	0.01314333	0.008814	2126.2	0.0153111	0.01271418	2656.2	-0.01078464	0	
536.39	0.04795578		1066.4	0.00486439	0	1596.39	0.01319331	0.008814	2126.4	0.01510737	0.01271363	2656.4	-0.01095491	0	
536.59	0.04801147		1066.6	0.0047578	0	1596.59	0.01213736	0.008814	2126.6	0.01546905	0.01271307	2656.6	-0.01128375	0	
536.79	0.04696235		1066.8	0.00452395	0	1596.79	0.0120497	0.008814	2126.8	0.0152758	0.01271252	2656.8	-0.01189361	0	
536.99	0.04596158		1067	0.00537163	0	1596.99	0.01248459	0.008814	2127	0.01502265	0.01271196	2657	-0.01191379	0	
537.19	0.04492339		1067.2	0.00486604	0	1597.19	0.01239347	0.008814	2127.2	0.01475403	0.01271141	2657.2	-0.01175516	0	
537.39	0.0453237		1067.4	0.00475107	0	1597.39	0.01257154	0.008814	2127.4	0.01511907	0.01271085	2657.4	-0.01254877	0	
537.59	0.04404444		1067.6	0.00496614	0	1597.59	0.01274185	0.008814	2127.6	0.01374045	0.01271029	2657.6	-0.01263615	0	
537.79	0.04392652		1067.8	0.00475591	0	1597.79	0.01310398	0.008814	2127.8	0.01283437	0.01270974	2657.8	-0.01144578	0	
537.99	0.04512097		1068	0.00404496	0	1597.99	0.01228611	0.008814	2128	0.01259107	0.01270918	2658	-0.01117483	0	
538.19	0.04597202		1068.2	0.00444131	0	1598.19	0.01243465	0.008814	2128.2	0.01214605	0.01270863	2658.2	-0.01179356	0	
538.39	0.04636354		1068.4	0.0048779	0	1598.39	0.01376184	0.008814	2128.4	0.01236401	0.01270807	2658.4	-0.01211449	0	
538.59	0.04726576		1068.6	0.00620729	0	1598.59	0.01370894	0.008814	2128.6	0.01284949	0.01270752	2658.6	-0.01244567	0	
538.79	0.04757928		1068.8	0.00651537	0	1598.79	0.01349939	0.008814	2128.8	0.01288979	0.01270696	2658.8	-0.01207935	0	
538.99	0.0469836		1069	0.00646068	0	1598.99	0.01487309	0.008814	2129	0.01275761	0.01270641	2659	-0.01093818	0	
539.19	0.04581451		1069.2	0.00668278	0	1599.19	0.0152986	0.008814	2129.2	0.01238559	0.01270585	2659.2	-0.01075071	0	
539.39	0.0453294		1069.4	0.00674748	0	1599.39	0.01537945	0.008814	2129.4	0.01271536	0.0127053	2659.4	-0.01014132	0	
539.59	0.0451268		1069.6	0.00617095	0	1599.59	0.0165781	0.008814	2129.6	0.01237698	0.01270474	2659.6	-0.01027091	0	
539.79	0.04509075		1069.8	0.0049295	0	1599.79	0.01593416	0.008814	2129.8	0.0134384	0.01270419	2659.8	-0.00978114	0	
539.99	0.04569175		1070	0.00561808	0	1599.99	0.01561683	0.008814	2130	0.01375406	0.01270363	2660	-0.01008707	0	
540.19	0.04653539		1070.2	0.00575237	0	1600.19	0.01559964	0.008814	2130.2	0.01383271	0.01270308	2660.2	-0.00888402	0	
540.39	0.04706567		1070.4	0.00597177	0	1600.39	0.0148327	0.008814	2130.4	0.01341437	0.01270252	2660.4	-0.00944429	0	
540.59	0.04748088		1070.6	0.00571763	0	1600.59	0.01540628	0.008814	2130.6	0.01313623	0.01270197	2660.6	-0.00924308	0	
540.79	0.0471532		1070.8	0.00586035	0	1600.79	0.01532506	0.008814	2130.8	0.01255836	0.01270141	2660.8	-0.00970377	0	
540.99	0.04742818		1071	0.00631712	0	1600.99	0.0155161	0.008814	2131	0.01354855	0.01270086	2661	-0.01031793	0	
541.19	0.04768511		1071.2	0.00662224	0	1601.19	0.01553109	0.008814	2131.2	0.01387318	0.0127003	2661.2	-0.01083244	0	
541.39	0.0483765		1071.4	0.00586709	0	1601.39	0.01484646	0.008814	2131.4	0.01322625	0.01269975	2661.4	-0.01168382	0	
541.59	0.04801735		1071.6	0.00562581	0	1601.59	0.01379266	0.008814	2131.6	0.01167259	0.01269919	2661.6	-0.01154401	0	
541.79	0.04837505		1071.8	0.00531998	0	1601.79	0.01332137	0.008814	2131.8	0.0113356	0.01269864	2661.8	-0.01120725	0	
541.99	0.04875495		1072	0.00539602	0	1601.99	0.01323006	0.008814	2132	0.01128219	0.01269808	2662	-0.01191222	0	
542.19	0.04817437		1072.2	0.0052049	0	1602.19	0.01293768	0.008814	2132.2	0.01096003	0.01269753	2662.2	-0.01203417	0	
542.39	0.04778078		1072.4	0.00464848	0	1602.39	0.01329238	0.008814	2132.4	0.0114797	0.01269697	2662.4	-0.01250348	0	
542.59	0.04687855		1072.6	0.00422745	0	1602.59	0.01273892	0.008814	2132.6	0.01204436	0.01269642	2662.6	-0.01240226	0	
542.79	0.04575182		1072.8	0.00362051	0	1602.79	0.01318091	0.008814	2132.8	0.01225231	0.01269587	2662.8	-0.01305463	0	
542.99	0.0445927		1073	0.00377659	0	1602.99	0.01359802	0.008814	2133	0.01257498	0.01269531	2663	-0.01290397	0	
543.19	0.04420685		1073.2	0.00459085	0	1603.19	0.01303126	0.008814	2133.2	0.01291384	0.01269476	2663.2	-0.01383874	0	
543.39	0.04358099		1073.4	0.00486313	0	1603.39	0.01260469	0.008814	2133.4	0.01325219	0.0126942	2663.4	-0.01362624	0	
543.59	0.04437359		1073.6	0.00460424	0	1603.59	0.01269945	0.008814	2133.6	0.01380519	0.01269365	2663.6	-0.01345761	0	
543.79	0.04485438		1073.8	0.00543418	0	1603.79	0.01137698	0.008814	2133.8	0.01455312	0.01269309	2663.8	-0.01319043	0	
543.99	0.04501535		1074	0.00547837	0	1603.99	0.01142904	0.008814	2134	0.01411532	0.01269254	2664	-0.01364431	0	
544.19	0.04481888		1074.2	0.00535883	0	1604.19	0.01174185	0.008814	2134.2	0.01488905	0.01269198	2664.2	-0.01326643	0	
544.39	0.04456311		1074.4	0.00580922	0	1604.39	0.01203924	0.008814	2134.4	0.01423246	0.01269143	2664.4	-0.01312695	0	
544.59	0.04514654		1074.6	0.0060057	0	1604.59	0.0128753	0.008814	2134.6	0.01389349	0.01269087	2664.6	-0.01243262	0	
544.79	0.04507107		1074.8	0.00586855	0	1604.79	0.01262345	0.008814	2134.8	0.01397618	0.01269032	2664.8	-0.01234566	0	
544.99	0.04527739		1075	0.00612951	0	1604.99	0.01277906	0.008814	2135	0.01458823	0.01268977	2665	-0.01155613	0	
545.19	0.04536154		1075.2	0.00622071	0	1605.19	0.01272621	0.008814	2135.2	0.01378935	0.01268921	2665.2	-0.01075257	0	
545.39	0.04441469		1075.4	0.00510696	0	1605.39	0.01268699	0.008814	2135.4	0.01335867	0.01268866	2665.4	-0.01031878	0	
545.59	0.04432927		1075.6	0.00578088	0	1605.59	0.01306065	0.008814	2135.6	0.0128354	0.0126881	2665.6	-0.01039192	0	
545.79	0.04424238		1075.8	0.00573938	0	1605.79	0.01365032	0.008814	2135.8	0.01290535	0.01268755	2665.8	-0.0093843	0	
545.99	0.0443831		1076	0.00601381	0	1605.99	0.01396321	0.008814	2136	0.01306364	0.01268699	2666	-0.00972803	0	
546.19	0.04420896		1076.2	0.00587112	0	1606.19	0.01412152	0.008814	2136.2	0.01214891	0.01268644	2666.2	-0.00902354	0	
546.39	0.04380182		1076.4	0.00609422	0	1606.39	0.01360842	0.008814	2136.4	0.01243229	0.01268589	2666.4	-0.00978311	0	
546.59	0.04386408		1076.6	0.00604168	0	1606.59	0.01307428	0.008814	2136.6	0.01172528	0.01268533	2666.6	-0.01013498	0	
546.79	0.04371117		1076.8	0.0071749	0	1606.79	0.01391786	0.008814	2136.8	0.01173561	0.01268478	2666.8	-0.01029314	0	
546.99	0.04350764		1077	0.007396	0	1606.99	0.01322169	0.008814	2137	0.01168268	0.01268422	2667	-0.00994987	0	
547.19	0.04414372		1077.2	0.00815531	0	1607.19	0.01291416	0.008814	2137.2	0.01195143	0.01268367	2667.2	-0.01124395	0	
547.39	0.04461949		1077.4	0.00770897	0	1607.39	0.01252831	0.008814	2137.4	0.01221531	0.01268311	2667.4	-0.01140975	0	
547.59	0.04634506		1077.6	0.00824359	0	1607.59	0.01295763	0.008814	2137.6	0.01289596	0.01268256	2667.6	-0.01166035	0	
547.79	0.04674309		1077.8	0.00834146	0	1607.79	0.011735	0.008814	2137.8	0.01225321	0.01268201	2667.8	-0.01168639	0	
547.99	0.04647744		1078	0.00816299	0	1607.99	0.01171268	0.008814	2138	0.01358335	0.01268145	2668	-0.01190446	0	
548.19	0.04644		1078.2	0.00845756	0	1608.19	0.01164348	0.008814	2138.2	0.01388097	0.0126809	2668.2	-0.01187401	0	
548.39	0.04652979		1078.4	0.00875492	0	1608.39	0.01165654	0.008814	2138.4	0.01250836	0.01268034	2668.4	-0.01201327	0	
548.59	0.04697113		1078.6	0.00908096	0	1608.59	0.01107195	0.008814	2138.6	0.01354891	0.01267979	2668.6	-0.01214655	0	
548.79	0.04630621		1078.8	0.00792775	0	1608.79	0.01081334	0.008814	2138.8	0.01421075	0.01267924	2668.8	-0.01219428	0	
548.99	0.04571865		1079	0.00823427	0	1608.99	0.01103332	0.008814	2139	0.0139356	0.01267868	2669	-0.01165915	0	
549.19	0.04545306		1079.2	0.00796214	0	1609.19	0.01158243	0.008814	2139.2	0.01493714	0.01267813	2669.2	-0.01254846	0	
549.39	0.04549973		1079.4	0.0075172	0	1609.39	0.01238968	0.008814	2139.4	0.01563681	0.01267757	2669.4	-0.01240694	0	
549.59	0.04629038		1079.6	0.00803377	0	1609.59	0.01278094	0.008814	2139.6	0.01600084	0.01267702	2669.6	-0.01302633	0	
549.79	0.046128		1079.8	0.00765206	0	1609.79	0.01280276	0.008814	2139.8	0.01678465	0.01267647	2669.8	-0.01270564	0	
549.99	0.04653593		1080	0.00791972	0	1609.99	0.01349413	0.008814	2140	0.01574198	0.01267591	2670	-0.01322187	0	
550.19	0.04579175		1080.2	0.00825611	0	1610.19	0.01395156	0.008814	2140.2	0.01455534	0.01267536	2670.2	-0.01297352	0	
550.39	0.04550553		1080.4	0.00781245	0	1610.39	0.01341087	0.008814	2140.4	0.01372292	0.01267481	2670.4	-0.01354899	0	
550.59	0.04608584		1080.6	0.00792454	0	1610.59	0.01424821	0.008814	2140.6	0.01305793	0.01267425	2670.6	-0.01310683	0	
550.79	0.04613668		1080.8	0.00774429	0	1610.79	0.01479071	0.008814	2140.8	0.01268422	0.0126737	2670.8	-0.01204133	0	
550.99	0.04568983		1081	0.00732214	0	1610.99	0.01431544	0.008814	2141	0.01167311	0.01267314	2671	-0.01207128	0	
551.19	0.04654438		1081.2	0.00744412	0	1611.19	0.01549949	0.008814	2141.2	0.01181961	0.01267259	2671.2	-0.01212629	0	
551.39	0.04671462		1081.4	0.00711601	0	1611.39	0.01521594	0.008814	2141.4	0.01051791	0.01267204	2671.4	-0.01153034	0	
551.59	0.04693291		1081.6	0.00662026	0	1611.59	0.01510765	0.008814	2141.6	0.01065942	0.01267148	2671.6	-0.01081455	0	
551.79	0.0468736		1081.8	0.0059242	0	1611.79	0.01443137	0.008814	2141.8	0.01021824	0.01267093	2671.8	-0.01079349	0	
551.99	0.04669437		1082	0.00613346	0	1611.99	0.01497195	0.008814	2142	0.01116908	0.01267038	2672	-0.01056414	0	
552.19	0.0456373		1082.2	0.00640956	0	1612.19	0.01543861	0.008814	2142.2	0.01044202	0.01266982	2672.2	-0.01051531	0	
552.39	0.04562493		1082.4	0.00672798	0	1612.39	0.01581115	0.008814	2142.4	0.01088206	0.01266927	2672.4	-0.01132241	0	
552.59	0.04519316		1082.6	0.00613325	0	1612.59	0.01543442	0.008814	2142.6	0.01232008	0.01266872	2672.6	-0.01148547	0	
552.79	0.04478754		1082.8	0.00555179	0	1612.79	0.01534192	0.008814	2142.8	0.01274041	0.01266816	2672.8	-0.01146514	0	
552.99	0.04435242		1083	0.00660356	0	1612.99	0.0157839	0.008814	2143	0.01355083	0.01266761	2673	-0.01120514	0	
553.19	0.04378286		1083.2	0.00680104	0	1613.19	0.01581259	0.008814	2143.2	0.01533907	0.01266706	2673.2	-0.01167478	0	
553.39	0.04420365		1083.4	0.00685781	0	1613.39	0.01531484	0.008814	2143.4	0.01523319	0.0126665	2673.4	-0.01083981	0	
553.59	0.04398143		1083.6	0.00797903	0	1613.59	0.01535322	0.008814	2143.6	0.01571104	0.01266595	2673.6	-0.0111004	0	
553.79	0.04380814		1083.8	0.0080931	0	1613.79	0.01466702	0.008814	2143.8	0.01604395	0.0126654	2673.8	-0.01064275	0	
553.99	0.04337716		1084	0.00866488	0	1613.99	0.01495808	0.008814	2144	0.01506686	0.01266484	2674	-0.01035398	0	
554.19	0.04290438		1084.2	0.00947034	0	1614.19	0.0143496	0.008814	2144.2	0.01498142	0.01266429	2674.2	-0.01065786	0	
554.39	0.04340419		1084.4	0.00926722	0	1614.39	0.0141033	0.008814	2144.4	0.01439006	0.01266374	2674.4	-0.01046465	0	
554.59	0.04334273		1084.6	0.00945317	0	1614.59	0.01386062	0.008814	2144.6	0.01487384	0.01266318	2674.6	-0.00931482	0	
554.79	0.04424006		1084.8	0.00859546	0	1614.79	0.01420924	0.008814	2144.8	0.01411657	0.01266263	2674.8	-0.00917961	0	
554.99	0.04372673		1085	0.00839757	0	1614.99	0.01448482	0.008814	2145	0.01386639	0.01266208	2675	-0.0090134	0	
555.19	0.04424281		1085.2	0.00798986	0	1615.19	0.01531646	0.008814	2145.2	0.01437972	0.01266152	2675.2	-0.00871037	0	
555.39	0.04439066		1085.4	0.00770798	0	1615.39	0.01524618	0.008814	2145.4	0.01394262	0.01266097	2675.4	-0.00912828	0	
555.59	0.0452284		1085.6	0.00674772	0	1615.59	0.01574488	0.008814	2145.6	0.01442144	0.01266042	2675.6	-0.00915459	0	
555.79	0.0451082		1085.8	0.0058754	0	1615.79	0.01604275	0.008814	2145.8	0.01421939	0.01265986	2675.8	-0.00988377	0	
555.99	0.0453822		1086	0.00560479	0	1615.99	0.01646909	0.008814	2146	0.01451549	0.01265931	2676	-0.00968575	0	
556.19	0.04552228		1086.2	0.00471466	0	1616.19	0.01764411	0.008814	2146.2	0.01423918	0.01265876	2676.2	-0.01040146	0	
556.39	0.04608113		1086.4	0.00485697	0	1616.39	0.01770254	0.008814	2146.4	0.01463671	0.0126582	2676.4	-0.01145587	0	
556.59	0.04661017		1086.6	0.0042211	0	1616.59	0.01742881	0.008814	2146.6	0.01470589	0.01265765	2676.6	-0.01137983	0	
556.79	0.04642107		1086.8	0.00508078	0	1616.79	0.01706626	0.008814	2146.8	0.0143171	0.0126571	2676.8	-0.01130438	0	
556.99	0.04556515		1087	0.00544694	0	1616.99	0.01695158	0.008814	2147	0.01385608	0.01265655	2677	-0.01095711	0	
557.19	0.04577901		1087.2	0.00488912	0	1617.19	0.01631543	0.008814	2147.2	0.01302602	0.01265599	2677.2	-0.01138897	0	
557.39	0.04555735		1087.4	0.00594405	0	1617.39	0.01587546	0.008814	2147.4	0.01212478	0.01265544	2677.4	-0.01137476	0	
557.59	0.04443211		1087.6	0.00738571	0	1617.59	0.01588366	0.008814	2147.6	0.01237839	0.01265489	2677.6	-0.01239823	0	
557.79	0.04396433		1087.8	0.00757523	0	1617.79	0.01597089	0.008814	2147.8	0.01225535	0.01265433	2677.8	-0.01278034	0	
557.99	0.04333592		1088	0.0084207	0	1617.99	0.01609153	0.008814	2148	0.01140254	0.01265378	2678	-0.01376583	0	
558.19	0.04367047		1088.2	0.00880085	0	1618.19	0.01568186	0.008814	2148.2	0.01122447	0.01265323	2678.2	-0.01412409	0	
558.39	0.04366704		1088.4	0.00850119	0	1618.39	0.01516701	0.008814	2148.4	0.01098448	0.01265268	2678.4	-0.01415046	0	
558.59	0.04335918		1088.6	0.00858007	0	1618.59	0.0143351	0.008814	2148.6	0.01111405	0.01265212	2678.6	-0.01397546	0	
558.79	0.04402656		1088.8	0.0087561	0	1618.79	0.01401638	0.008814	2148.8	0.0107216	0.01265157	2678.8	-0.01412601	0	
558.99	0.04343896		1089	0.009048	0	1618.99	0.01261257	0.008814	2149	0.01119793	0.01265102	2679	-0.01356829	0	
559.19	0.04351229		1089.2	0.00944874	0	1619.19	0.01166263	0.008814	2149.2	0.01151911	0.01265046	2679.2	-0.01349293	0	
559.39	0.04370159		1089.4	0.00931952	0	1619.39	0.01042771	0.008814	2149.4	0.01172557	0.01264991	2679.4	-0.013404	0	
559.59	0.04379312		1089.6	0.00868946	0	1619.59	0.00906578	0.008814	2149.6	0.01174213	0.01264936	2679.6	-0.01281648	0	
559.79	0.04365878		1089.8	0.00768297	0	1619.79	0.00766802	0.008814	2149.8	0.01191195	0.01264881	2679.8	-0.01240508	0	
