# Supplementary material for: Functional development of a V3/glycan-specific broadly neutralizing antibody isolated from a case of HIV superinfection
Source: eLife. 2021 Jul 15;10:e68110. doi: 10.7554/eLife.68110 (PMC8376252; doi:10.7554/eLife.68110)
Supplement: Figure 2—source data 2. [file elife-68110-fig2-data2.zip › QA013.2 Dbl Ref BLI_2020.09.30/QA013.70.H1 gp120/Fit Data/C1Results.txt]

Conc1	5E-07	5E-07	5E-07	5E-07	5E-07	
Start1	199.99	730	1259.99	1790	2320	
Stop1	559.79	1089.8	1619.79	2149.8	2679.8	
Kobs	0.00529662257452147					
Error Kobs	7.90263006788593E-05					
Koff	0					
Error Koff	0					
Time1	Data1	Fit1	Time2	Data2	Fit2	Time3	Data3	Fit3	Time4	Data4	Fit4	Time5	Data5	Fit5	
199.99	0.00782628	0	730	-0.00860032		1259.99	-0.00269404		1790	-0.00299273		2320	0.00026889		
200.19	0.00825495	0.00085047	730.2	-0.00956712		1260.19	-0.0034232		1790.2	-0.00442427		2320.2	0.00077243		
200.39	0.00944195	0.00169352	730.4	-0.01100385		1260.39	-0.00411545		1790.4	-0.00442033		2320.4	0.00149696		
200.59	0.00976146	0.0025292	730.6	-0.01098486		1260.59	-0.00497187		1790.6	-0.00444539		2320.6	0.00224701		
200.79	0.01044288	0.00335759	730.8	-0.01112696		1260.79	-0.00543228		1790.8	-0.00491594		2320.8	0.00236939		
200.99	0.01176138	0.00417874	731	-0.0105584		1260.99	-0.00581739		1791	-0.0054769		2321	0.00303372		
201.19	0.01369572	0.00499272	731.2	-0.01008414		1261.19	-0.00616505		1791.2	-0.00479594		2321.2	0.00400358		
201.39	0.01505185	0.00579959	731.4	-0.0097149		1261.39	-0.00712227		1791.4	-0.00431554		2321.4	0.00437805		
201.59	0.01686874	0.00659941	731.6	-0.00922981		1261.59	-0.0077125		1791.6	-0.00456327		2321.6	0.00479357		
201.79	0.01807034	0.00739224	731.8	-0.00857485		1261.79	-0.00742571		1791.8	-0.003679		2321.8	0.00493796		
201.99	0.01956983	0.00817816	732	-0.00840366		1261.99	-0.00682894		1792	-0.00319013		2322	0.00528961		
202.19	0.02067707	0.0089572	732.2	-0.00767805		1262.19	-0.0069828		1792.2	-0.00243978		2322.2	0.00525185		
202.39	0.02216667	0.00972945	732.4	-0.00791608		1262.39	-0.00688713		1792.4	-0.00227693		2322.4	0.00553228		
202.59	0.02355885	0.01049495	732.6	-0.00821303		1262.59	-0.00641238		1792.6	-0.00202863		2322.6	0.00507343		
202.79	0.02543552	0.01125376	732.8	-0.00871208		1262.79	-0.00521474		1792.8	-0.00210932		2322.8	0.00398093		
202.99	0.02780823	0.01200595	733	-0.00886454		1262.99	-0.00561103		1793	-0.00116234		2323	0.00381395		
203.19	0.02891344	0.01275156	733.2	-0.0096587		1263.19	-0.00533828		1793.2	-0.0009529		2323.2	0.00472178		
203.39	0.02956669	0.01349067	733.4	-0.00975833		1263.39	-0.00532005		1793.4	-0.00017883		2323.4	0.00466355		
203.59	0.03031574	0.01422332	733.6	-0.01105905		1263.59	-0.00588334		1793.6	0.00021552		2323.6	0.00401071		
203.79	0.03156742	0.01494957	733.8	-0.0116183		1263.79	-0.00585103		1793.8	0.00031806		2323.8	0.00316311		
203.99	0.0323373	0.01566947	734	-0.01188159		1263.99	-0.00604583		1794	0.00040721		2324	0.00289759		
204.19	0.03209405	0.01638309	734.2	-0.01188657		1264.19	-0.00624798		1794.2	0.00063535		2324.2	0.00234437		
204.39	0.03247538	0.01709048	734.4	-0.01229792		1264.39	-0.00666157		1794.4	0.00206327		2324.4	0.00219905		
204.59	0.03215803	0.01779169	734.6	-0.01113321		1264.59	-0.00726782		1794.6	0.00204963		2324.6	0.00216439		
204.79	0.03277252	0.01848677	734.8	-0.01113123		1264.79	-0.00682639		1794.8	0.00195692		2324.8	0.00095086		
204.99	0.03309492	0.01917579	735	-0.01002257		1264.99	-0.00728679		1795	0.00230528		2325	0.00179718		
205.19	0.03385921	0.01985878	735.2	-0.0100424		1265.19	-0.00693323		1795.2	0.00338401		2325.2	0.00217993		
205.39	0.03372363	0.02053582	735.4	-0.00993899		1265.39	-0.00714874		1795.4	0.00333826		2325.4	0.00205601		
205.59	0.03422967	0.02120693	735.6	-0.00900866		1265.59	-0.00648899		1795.6	0.00376381		2325.6	0.00354571		
205.79	0.03400475	0.02187219	735.8	-0.00852178		1265.79	-0.00551063		1795.8	0.00490194		2325.8	0.00450881		
205.99	0.03398503	0.02253164	736	-0.0085757		1265.99	-0.00509833		1796	0.00439141		2326	0.00482256		
206.19	0.03489354	0.02318532	736.2	-0.00802078		1266.19	-0.00501982		1796.2	0.00400995		2326.2	0.00548779		
206.39	0.0362741	0.0238333	736.4	-0.00786569		1266.39	-0.00446452		1796.4	0.00329769		2326.4	0.00552358		
206.59	0.03771355	0.02447562	736.6	-0.00720624		1266.59	-0.00292435		1796.6	0.00396801		2326.6	0.00554911		
206.79	0.03850397	0.02511233	736.8	-0.00622032		1266.79	-0.00252524		1796.8	0.00453852		2326.8	0.00536734		
206.99	0.03985907	0.02574347	737	-0.00606835		1266.99	-0.00336407		1797	0.00523189		2327	0.00592307		
207.19	0.03985665	0.02636911	737.2	-0.00617307		1267.19	-0.00373828		1797.2	0.00633622		2327.2	0.0062297		
207.39	0.0406836	0.02698928	737.4	-0.00659412		1267.39	-0.00365626		1797.4	0.00673381		2327.4	0.00525886		
207.59	0.04149815	0.02760404	737.6	-0.00688497		1267.59	-0.00377868		1797.6	0.00640924		2327.6	0.00407923		
207.79	0.04207173	0.02821342	737.8	-0.00644083		1267.79	-0.00360427		1797.8	0.00570808		2327.8	0.00212114		
207.99	0.0426567	0.02881748	738	-0.00592436		1267.99	-0.00446602		1798	0.00562254		2328	0.00204447		
208.19	0.04190327	0.02941627	738.2	-0.00563224		1268.19	-0.0047856		1798.2	0.00473117		2328.2	0.00219096		
208.39	0.04215658	0.03000983	738.4	-0.00670978		1268.39	-0.00495048		1798.4	0.00468031		2328.4	0.00152181		
208.59	0.04238199	0.0305982	738.6	-0.00689019		1268.59	-0.00522903		1798.6	0.00429305		2328.6	0.00153352		
208.79	0.04170382	0.03118144	738.8	-0.00744512		1268.79	-0.00474665		1798.8	0.00388486		2328.8	0.00118752		
208.99	0.04156329	0.03175958	739	-0.00726287		1268.99	-0.00455465		1799	0.00298411		2329	0.00209494		
209.19	0.04134805	0.03233267	739.2	-0.00847252		1269.19	-0.00455717		1799.2	0.00286769		2329.2	0.0019636		
209.39	0.04168256	0.03290075	739.4	-0.00871624		1269.39	-0.00509119		1799.4	0.00255716		2329.4	0.00249597		
209.59	0.04165878	0.03346388	739.6	-0.00826608		1269.59	-0.00483537		1799.6	0.00306414		2329.6	0.00393903		
209.79	0.04168061	0.03402209	739.8	-0.00849099		1269.79	-0.00507256		1799.8	0.00299061		2329.8	0.00323859		
209.99	0.04225666	0.03457542	740	-0.00856452		1269.99	-0.00518637		1800	0.00285935		2330	0.00271848		
210.19	0.04329429	0.03512391	740.2	-0.00845193		1270.19	-0.00537303		1800.2	0.00279874		2330.2	0.00340061		
210.39	0.04388942	0.03566762	740.4	-0.00843114		1270.39	-0.00536319		1800.4	0.0026259		2330.4	0.00313949		
210.59	0.04436173	0.03620658	740.6	-0.00738351		1270.59	-0.00506952		1800.6	0.00305636		2330.6	0.00269731		
210.79	0.04479271	0.03674083	740.8	-0.00659154		1270.79	-0.00542416		1800.8	0.00286665		2330.8	0.0025562		
210.99	0.0453018	0.03727042	741	-0.00682864		1270.99	-0.00616503		1801	0.0035262		2331	0.00319274		
211.19	0.04603915	0.03779538	741.2	-0.00645373		1271.19	-0.00583032		1801.2	0.00325309		2331.2	0.00310307		
211.39	0.04762725	0.03831576	741.4	-0.00683013		1271.39	-0.00570429		1801.4	0.00308467		2331.4	0.00305761		
211.59	0.04746832	0.03883159	741.6	-0.0059669		1271.59	-0.00619786		1801.6	0.00225215		2331.6	0.00246335		
211.79	0.04823246	0.03934291	741.8	-0.00651982		1271.79	-0.00574835		1801.8	0.00184455		2331.8	0.0023515		
211.99	0.04826815	0.03984977	742	-0.00604575		1271.99	-0.00568368		1802	0.00254243		2332	0.00342524		
212.19	0.04851645	0.0403522	742.2	-0.00631998		1272.19	-0.00530673		1802.2	0.00151862		2332.2	0.00369113		
212.39	0.0491304	0.04085025	742.4	-0.00690631		1272.39	-0.00440671		1802.4	0.00163896		2332.4	0.00390931		
212.59	0.05005007	0.04134394	742.6	-0.00651529		1272.59	-0.00388983		1802.6	0.00124991		2332.6	0.00454528		
212.79	0.04986972	0.04183333	742.8	-0.00656747		1272.79	-0.00282904		1802.8	0.00093499		2332.8	0.00459295		
212.99	0.05034416	0.04231844	743	-0.00632199		1272.99	-0.00244945		1803	0.00119743		2333	0.00400282		
213.19	0.05055151	0.04279931	743.2	-0.0075239		1273.19	-0.0032897		1803.2	0.00225667		2333.2	0.00330115		
213.39	0.0513442	0.04327598	743.4	-0.00763513		1273.39	-0.00268126		1803.4	0.00266212		2333.4	0.00339852		
213.59	0.05164678	0.04374849	743.6	-0.00708665		1273.59	-0.002669		1803.6	0.00360291		2333.6	0.00309579		
213.79	0.05216349	0.04421687	743.8	-0.0074469		1273.79	-0.00306884		1803.8	0.00395321		2333.8	0.00189913		
213.99	0.05278563	0.04468116	744	-0.00701162		1273.99	-0.00316983		1804	0.00485581		2334	0.00171157		
214.19	0.05277777	0.0451414	744.2	-0.00703538		1274.19	-0.0036376		1804.2	0.00544611		2334.2	0.00167713		
214.39	0.05294135	0.04559762	744.4	-0.00743233		1274.39	-0.00353604		1804.4	0.00588335		2334.4	0.00127252		
214.59	0.05327703	0.04604985	744.6	-0.0068974		1274.59	-0.00386283		1804.6	0.00612126		2334.6	0.00048266		
214.79	0.05329605	0.04649813	744.8	-0.0066925		1274.79	-0.00349705		1804.8	0.00570232		2334.8	0.00038162		
214.99	0.05302817	0.0469425	745	-0.00685037		1274.99	-0.00508939		1805	0.00632333		2335	0.00051101		
215.19	0.0542372	0.04738298	745.2	-0.00687241		1275.19	-0.00532392		1805.2	0.00527335		2335.2	0.00120521		
215.39	0.05417953	0.04781962	745.4	-0.00764169		1275.39	-0.00588426		1805.4	0.00595404		2335.4	0.00128627		
215.59	0.0534696	0.04825245	745.6	-0.00763236		1275.59	-0.00573092		1805.6	0.0051733		2335.6	0.00171512		
215.79	0.05483419	0.04868149	745.8	-0.00846989		1275.79	-0.00553669		1805.8	0.00480876		2335.8	0.00219263		
215.99	0.05566574	0.04910679	746	-0.00820124		1275.99	-0.00534689		1806	0.00457899		2336	0.00276872		
216.19	0.05669022	0.04952837	746.2	-0.00847643		1276.19	-0.00507354		1806.2	0.00345624		2336.2	0.0030531		
216.39	0.05691067	0.04994628	746.4	-0.00849496		1276.39	-0.00386525		1806.4	0.00339563		2336.4	0.00380558		
216.59	0.05767561	0.05036053	746.6	-0.00836384		1276.59	-0.00362758		1806.6	0.003346		2336.6	0.00384818		
216.79	0.05777135	0.05077116	746.8	-0.0084816		1276.79	-0.0029526		1806.8	0.00332997		2336.8	0.00347279		
216.99	0.05863317	0.05117821	747	-0.00867954		1276.99	-0.00320364		1807	0.00383298		2337	0.00288515		
217.19	0.05944756	0.0515817	747.2	-0.00926962		1277.19	-0.00333612		1807.2	0.00348662		2337.2	0.00231223		
217.39	0.05967915	0.05198167	747.4	-0.00873604		1277.39	-0.00254989		1807.4	0.00359656		2337.4	0.00262061		
217.59	0.06044913	0.05237814	747.6	-0.00825351		1277.59	-0.00194904		1807.6	0.00287578		2337.6	0.00244929		
217.79	0.06039956	0.05277116	747.8	-0.00825759		1277.79	-0.00228047		1807.8	0.00322857		2337.8	0.00200127		
217.99	0.05990971	0.05316074	748	-0.00753579		1277.99	-0.00193135		1808	0.00358052		2338	0.00241289		
218.19	0.06032345	0.05354691	748.2	-0.00729618		1278.19	-0.00231239		1808.2	0.00362157		2338.2	0.00230191		
218.39	0.0612536	0.05392972	748.4	-0.00770036		1278.39	-0.00216214		1808.4	0.00382171		2338.4	0.00252648		
218.59	0.0618202	0.05430918	748.6	-0.0065012		1278.59	-0.00212551		1808.6	0.00343456		2338.6	0.00238371		
218.79	0.0618046	0.05468532	748.8	-0.00601881		1278.79	-0.00249441		1808.8	0.00266972		2338.8	0.00210653		
218.99	0.06233012	0.05505819	749	-0.00615814		1278.99	-0.00351993		1809	0.00292441		2339	0.00282536		
219.19	0.06285053	0.05542779	749.2	-0.00607492		1279.19	-0.00373293		1809.2	0.00278669		2339.2	0.00404454		
219.39	0.06230085	0.05579417	749.4	-0.00629363		1279.39	-0.00355284		1809.4	0.00299637		2339.4	0.00421682		
219.59	0.0630135	0.05615735	749.6	-0.00722952		1279.59	-0.00416728		1809.6	0.00222753		2339.6	0.00407034		
219.79	0.06318474	0.05651735	749.8	-0.00763351		1279.79	-0.00451612		1809.8	0.00161615		2339.8	0.00436554		
219.99	0.06282179	0.05687421	750	-0.00761177		1279.99	-0.00350959		1810	0.00152819		2340	0.00381464		
220.19	0.06153579	0.05722796	750.2	-0.00790787		1280.19	-0.00422352		1810.2	0.00162914		2340.2	0.00355349		
220.39	0.06103974	0.05757861	750.4	-0.00834593		1280.39	-0.00430629		1810.4	0.00147683		2340.4	0.00454282		
220.59	0.06142339	0.0579262	750.6	-0.00848861		1280.59	-0.0047359		1810.6	0.00166377		2340.6	0.00391651		
220.79	0.06162571	0.05827076	750.8	-0.00878124		1280.79	-0.0038406		1810.8	0.0012614		2340.8	0.00354156		
220.99	0.06138264	0.0586123	751	-0.00897606		1280.99	-0.00449055		1811	0.00212865		2341	0.00351773		
221.19	0.06159648	0.05895087	751.2	-0.00860127		1281.19	-0.0041553		1811.2	0.00217493		2341.2	0.00288325		
221.39	0.06122366	0.05928648	751.4	-0.00858906		1281.39	-0.00310772		1811.4	0.00294508		2341.4	0.0023393		
221.59	0.06039174	0.05961915	751.6	-0.00903698		1281.59	-0.00242944		1811.6	0.00271563		2341.6	0.00240425		
221.79	0.06020307	0.05994892	751.8	-0.00885144		1281.79	-0.00305676		1811.8	0.00385239		2341.8	0.00201022		
221.99	0.06026772	0.06027581	752	-0.00802144		1281.99	-0.0022304		1812	0.00400718		2342	0.00280331		
222.19	0.06119698	0.06059985	752.2	-0.00740561		1282.19	-0.00239551		1812.2	0.00411434		2342.2	0.00295918		
222.39	0.06267818	0.06092105	752.4	-0.00760664		1282.39	-0.00208183		1812.4	0.00484839		2342.4	0.00324086		
222.59	0.06308971	0.06123945	752.6	-0.00682572		1282.59	-0.00158431		1812.6	0.00485645		2342.6	0.0034623		
222.79	0.06319703	0.06155507	752.8	-0.00692798		1282.79	-0.00244015		1812.8	0.00430602		2342.8	0.00294385		
222.99	0.06464299	0.06186793	753	-0.00727584		1282.99	-0.00259894		1813	0.00441021		2343	0.0034238		
223.19	0.06457481	0.06217806	753.2	-0.0068286		1283.19	-0.00286733		1813.2	0.00518639		2343.2	0.00363004		
223.39	0.0649615	0.06248548	753.4	-0.00756874		1283.39	-0.00289599		1813.4	0.00434062		2343.4	0.00326446		
223.59	0.06525417	0.06279022	753.6	-0.00822394		1283.59	-0.00343376		1813.6	0.00419049		2343.6	0.00253112		
223.79	0.06428647	0.06309229	753.8	-0.00881501		1283.79	-0.0024515		1813.8	0.00482815		2343.8	0.00262225		
223.99	0.06454472	0.06339173	754	-0.00911055		1283.99	-0.00269805		1814	0.00508471		2344	0.00273241		
224.19	0.06436148	0.06368855	754.2	-0.00815927		1284.19	-0.00352303		1814.2	0.00557797		2344.2	0.002755		
224.39	0.06520343	0.06398278	754.4	-0.00825149		1284.39	-0.00382259		1814.4	0.00582828		2344.4	0.00354422		
224.59	0.06544455	0.06427444	754.6	-0.00791837		1284.59	-0.00302611		1814.6	0.00610219		2344.6	0.00309903		
224.79	0.06563093	0.06456355	754.8	-0.00780158		1284.79	-0.00295329		1814.8	0.00603931		2344.8	0.0031387		
224.99	0.06561031	0.06485014	755	-0.00712165		1284.99	-0.00369551		1815	0.00669154		2345	0.0032218		
225.19	0.06632724	0.06513422	755.2	-0.00732463		1285.19	-0.00338598		1815.2	0.00629396		2345.2	0.00255795		
225.39	0.06578772	0.06541582	755.4	-0.00804547		1285.39	-0.00255874		1815.4	0.00628204		2345.4	0.00148287		
225.59	0.06604624	0.06569497	755.6	-0.00857861		1285.59	-0.00259012		1815.6	0.00592589		2345.6	0.00224161		
225.79	0.06697831	0.06597167	755.8	-0.00854106		1285.79	-0.00265711		1815.8	0.00612391		2345.8	0.0016033		
225.99	0.06654169	0.06624596	756	-0.00804657		1285.99	-0.00197353		1816	0.00591319		2346	0.0018446		
226.19	0.06680345	0.06651785	756.2	-0.00786489		1286.19	-0.00207093		1816.2	0.00560353		2346.2	0.00147034		
226.39	0.06791568	0.06678737	756.4	-0.00779545		1286.39	-0.00203573		1816.4	0.00578736		2346.4	0.00094952		
226.59	0.06806846	0.06705454	756.6	-0.00790128		1286.59	-0.00186144		1816.6	0.00538815		2346.6	0.00117837		
226.79	0.06827991	0.06731937	756.8	-0.00822118		1286.79	-0.00154655		1816.8	0.00448957		2346.8	0.00126465		
226.99	0.06957931	0.06758188	757	-0.00828452		1286.99	-0.00147894		1817	0.00493639		2347	0.00179		
227.19	0.06901066	0.06784211	757.2	-0.00834823		1287.19	-0.00126005		1817.2	0.00541466		2347.2	0.00139153		
227.39	0.06903084	0.06810006	757.4	-0.00891127		1287.39	-0.00119993		1817.4	0.00418994		2347.4	0.00175229		
227.59	0.06785267	0.06835576	757.6	-0.00920373		1287.59	-0.00071064		1817.6	0.00444308		2347.6	0.00122609		
227.79	0.06738964	0.06860923	757.8	-0.00889127		1287.79	-0.00068882		1817.8	0.00426259		2347.8	0.00160224		
227.99	0.06783248	0.06886048	758	-0.00780729		1287.99	-0.00179456		1818	0.00387935		2348	0.00247566		
228.19	0.06759379	0.06910954	758.2	-0.00730215		1288.19	-0.00219021		1818.2	0.00385573		2348.2	0.00193852		
228.39	0.06726509	0.06935642	758.4	-0.00702998		1288.39	-0.00272417		1818.4	0.00391758		2348.4	0.00264935		
228.59	0.06696198	0.06960115	758.6	-0.00640892		1288.59	-0.00232214		1818.6	0.00423613		2348.6	0.00290103		
228.79	0.06718698	0.06984374	758.8	-0.00557851		1288.79	-0.00265441		1818.8	0.00399659		2348.8	0.00246886		
228.99	0.06712194	0.07008421	759	-0.00544344		1288.99	-0.00291492		1819	0.00373651		2349	0.00251		
229.19	0.06716264	0.07032258	759.2	-0.00583794		1289.19	-0.00263756		1819.2	0.00313711		2349.2	0.00221169		
229.39	0.06696222	0.07055886	759.4	-0.00537692		1289.39	-0.0027623		1819.4	0.00335089		2349.4	0.0017307		
229.59	0.0674169	0.07079309	759.6	-0.00510657		1289.59	-0.00290187		1819.6	0.0040536		2349.6	0.00244532		
229.79	0.0662738	0.07102527	759.8	-0.00461787		1289.79	-0.00258298		1819.8	0.00421802		2349.8	0.00219888		
229.99	0.06609547	0.07125542	760	-0.00482109		1289.99	-0.00222143		1820	0.00418594		2350	0.00254328		
230.19	0.0673917	0.07148356	760.2	-0.00525978		1290.19	-0.00215683		1820.2	0.00432322		2350.2	0.00302373		
230.39	0.06794269	0.07170971	760.4	-0.00591573		1290.39	-0.00156009		1820.4	0.00425084		2350.4	0.00273498		
230.59	0.06844968	0.07193388	760.6	-0.0061749		1290.59	-0.00090867		1820.6	0.00454719		2350.6	0.00284098		
230.79	0.06901894	0.0721561	760.8	-0.00664182		1290.79	-0.00100861		1820.8	0.00480927		2350.8	0.00329982		
230.99	0.06999405	0.07237637	761	-0.00660788		1290.99	-0.00124688		1821	0.00527688		2351	0.00294549		
231.19	0.06977257	0.07259472	761.2	-0.00685929		1291.19	-0.00199785		1821.2	0.00517839		2351.2	0.00292798		
231.39	0.06998039	0.07281117	761.4	-0.00652637		1291.39	-0.00226924		1821.4	0.00549882		2351.4	0.00229475		
231.59	0.06998052	0.07302572	761.6	-0.00677393		1291.59	-0.00274648		1821.6	0.0060154		2351.6	0.00168695		
231.79	0.07076186	0.0732384	761.8	-0.00613917		1291.79	-0.00298254		1821.8	0.00648458		2351.8	0.00146225		
231.99	0.07149767	0.07344922	762	-0.00672246		1291.99	-0.00405269		1822	0.00612865		2352	0.00186276		
232.19	0.07182959	0.0736582	762.2	-0.00745615		1292.19	-0.00399749		1822.2	0.00599139		2352.2	0.00169852		
232.39	0.07193806	0.07386536	762.4	-0.00667348		1292.39	-0.00340762		1822.4	0.00673248		2352.4	0.00189582		
232.59	0.07301352	0.0740707	762.6	-0.00621621		1292.59	-0.00307624		1822.6	0.00652791		2352.6	0.00199645		
232.79	0.07286477	0.07427426	762.8	-0.00577934		1292.79	-0.00265579		1822.8	0.00555694		2352.8	0.0021308		
232.99	0.07304687	0.07447603	763	-0.00628967		1292.99	-0.00292056		1823	0.00463415		2353	0.00321915		
233.19	0.07272107	0.07467604	763.2	-0.00580435		1293.19	-0.00244291		1823.2	0.00435184		2353.2	0.00386446		
233.39	0.07299009	0.07487431	763.4	-0.00528363		1293.39	-0.00224385		1823.4	0.0046892		2353.4	0.00504639		
233.59	0.07246848	0.07507084	763.6	-0.00542345		1293.59	-0.00198627		1823.6	0.00430114		2353.6	0.00577817		
233.79	0.07184671	0.07526566	763.8	-0.00602818		1293.79	-0.00085933		1823.8	0.00315507		2353.8	0.00649198		
233.99	0.07229719	0.07545878	764	-0.00608659		1293.99	0.00029457		1824	0.00250976		2354	0.00728503		
234.19	0.07244443	0.07565021	764.2	-0.00573838		1294.19	0.00080748		1824.2	0.00164979		2354.2	0.00741378		
234.39	0.07188569	0.07583996	764.4	-0.00552419		1294.39	0.00108435		1824.4	0.00161897		2354.4	0.00703469		
234.59	0.07140645	0.07602806	764.6	-0.00499903		1294.59	0.00060827		1824.6	0.00146909		2354.6	0.00632617		
234.79	0.07156927	0.07621452	764.8	-0.00550377		1294.79	0.00050816		1824.8	0.00202836		2354.8	0.00581222		
234.99	0.07103419	0.07639935	765	-0.00484956		1294.99	0.00016143		1825	0.00279728		2355	0.0047692		
235.19	0.07036546	0.07658256	765.2	-0.00475217		1295.19	-0.00125873		1825.2	0.0032324		2355.2	0.00350724		
235.39	0.07112627	0.07676418	765.4	-0.00431491		1295.39	-0.00097686		1825.4	0.00342165		2355.4	0.00250147		
235.59	0.07163485	0.07694421	765.6	-0.00434971		1295.59	-0.00131497		1825.6	0.00377671		2355.6	0.0015792		
235.79	0.07202941	0.07712266	765.8	-0.00449938		1295.79	-0.00073182		1825.8	0.0041215		2355.8	0.00034448		
235.99	0.07211301	0.07729956	766	-0.00559722		1295.99	-0.00132867		1826	0.00445447		2356	-0.00029174		
236.19	0.07216508	0.07747491	766.2	-0.00574307		1296.19	-0.0009299		1826.2	0.00456346		2356.2	-0.00102602		
236.39	0.0724356	0.07764873	766.4	-0.00614185		1296.39	-0.00068894		1826.4	0.00485456		2356.4	-0.00140318		
236.59	0.07263088	0.07782104	766.6	-0.00614553		1296.59	-0.00087183		1826.6	0.00457728		2356.6	-0.00073919		
236.79	0.07293829	0.07799183	766.8	-0.00582999		1296.79	-0.00100804		1826.8	0.00459976		2356.8	-0.00003667		
236.99	0.0736786	0.07816114	767	-0.0057526		1296.99	-0.00134848		1827	0.0044611		2357	0.00025809		
237.19	0.07426357	0.07832897	767.2	-0.00629421		1297.19	-0.00053608		1827.2	0.00508545		2357.2	0.00100708		
237.39	0.07476951	0.07849533	767.4	-0.00667067		1297.39	-0.00085291		1827.4	0.00491267		2357.4	0.00234379		
237.59	0.07476076	0.07866024	767.6	-0.00691096		1297.59	-0.00136876		1827.6	0.00411755		2357.6	0.00274217		
237.79	0.07450287	0.07882371	767.8	-0.00708325		1297.79	-0.00035526		1827.8	0.00427719		2357.8	0.00330428		
237.99	0.07431028	0.07898575	768	-0.00701583		1297.99	-0.00054335		1828	0.00379219		2358	0.00393025		
238.19	0.07333821	0.07914637	768.2	-0.00745293		1298.19	-0.00128262		1828.2	0.00349627		2358.2	0.00351933		
238.39	0.07322126	0.0793056	768.4	-0.00758516		1298.39	-0.00141267		1828.4	0.00432546		2358.4	0.00265351		
238.59	0.0722803	0.07946343	768.6	-0.00723845		1298.59	-0.00140809		1828.6	0.00413328		2358.6	0.00132255		
238.79	0.07247425	0.07961988	768.8	-0.00726072		1298.79	-0.00130133		1828.8	0.00505927		2358.8	0.00097696		
238.99	0.07235713	0.07977497	769	-0.0065525		1298.99	-0.00145058		1829	0.00492316		2359	0.00060171		
239.19	0.07354541	0.0799287	769.2	-0.00681696		1299.19	-0.0013372		1829.2	0.00451341		2359.2	0.00009296		
239.39	0.07455724	0.08008109	769.4	-0.00673054		1299.39	-0.00182565		1829.4	0.00483377		2359.4	0.00073021		
239.59	0.07472088	0.08023215	769.6	-0.00687158		1299.59	-0.00255199		1829.6	0.00504405		2359.6	-0.00023847		
239.79	0.07458409	0.08038189	769.8	-0.00766125		1299.79	-0.00196781		1829.8	0.0049859		2359.8	-0.0011558		
239.99	0.07411076	0.08053032	770	-0.00760006		1299.99	-0.00262882		1830	0.00509197		2360	-0.00170868		
240.19	0.07464396	0.08067746	770.2	-0.00763015		1300.19	-0.00297532		1830.2	0.00418898		2360.2	-0.00161656		
240.39	0.07523899	0.08082331	770.4	-0.00705152		1300.39	-0.00345682		1830.4	0.00382165		2360.4	-0.00092151		
240.59	0.07561766	0.08096788	770.6	-0.00563787		1300.59	-0.00361099		1830.6	0.0032158		2360.6	0.00026084		
240.79	0.07661959	0.0811112	770.8	-0.00428157		1300.79	-0.00404978		1830.8	0.00214823		2360.8	0.00058762		
240.99	0.07650985	0.08125326	771	-0.00370719		1300.99	-0.00411749		1831	0.00069489		2361	0.00097421		
241.19	0.07754059	0.08139408	771.2	-0.00373573		1301.19	-0.00440549		1831.2	0.00027609		2361.2	0.00150177		
241.39	0.07745988	0.08153367	771.4	-0.00318109		1301.39	-0.00494379		1831.4	-0.00045787		2361.4	0.00167931		
241.59	0.07745338	0.08167204	771.6	-0.00320814		1301.59	-0.0051574		1831.6	-0.00008122		2361.6	0.0017192		
241.79	0.07770278	0.08180921	771.8	-0.00361451		1301.79	-0.00473676		1831.8	0.00058107		2361.8	0.00163297		
241.99	0.07779171	0.08194517	772	-0.00402101		1301.99	-0.00498524		1832	0.00017277		2362	0.00082556		
242.19	0.07766606	0.08207995	772.2	-0.00475989		1302.19	-0.00415645		1832.2	0.00050141		2362.2	-0.000246		
242.39	0.07768421	0.08221355	772.4	-0.00457548		1302.39	-0.00323249		1832.4	0.00144206		2362.4	-0.00048437		
242.59	0.07751088	0.08234599	772.6	-0.00537038		1302.59	-0.0027096		1832.6	0.00112478		2362.6	-0.00048712		
242.79	0.07812001	0.08247727	772.8	-0.00580751		1302.79	-0.00175359		1832.8	0.00202304		2362.8	-0.00041521		
242.99	0.07800363	0.0826074	773	-0.00647028		1302.99	-0.00053775		1833	0.0022492		2363	0.00013782		
243.19	0.07759537	0.08273639	773.2	-0.00663434		1303.19	-0.00005321		1833.2	0.00241318		2363.2	0.00050678		
243.39	0.07787076	0.08286426	773.4	-0.00734879		1303.39	-0.00027833		1833.4	0.00293617		2363.4	0.00069457		
243.59	0.07738451	0.08299101	773.6	-0.00703033		1303.59	-0.0001413		1833.6	0.00255417		2363.6	0.00034295		
243.79	0.07694829	0.08311665	773.8	-0.00654226		1303.79	0.00069324		1833.8	0.00243491		2363.8	0.00062062		
243.99	0.07670819	0.0832412	774	-0.00592488		1303.99	0.000706		1834	0.00313953		2364	0.00133807		
244.19	0.0769497	0.08336466	774.2	-0.00555757		1304.19	0.00107487		1834.2	0.00295081		2364.2	0.00183769		
244.39	0.07626084	0.08348704	774.4	-0.00466553		1304.39	0.00077256		1834.4	0.00236424		2364.4	0.00205597		
244.59	0.0754519	0.08360835	774.6	-0.00372726		1304.59	0.00106488		1834.6	0.00226047		2364.6	0.00268834		
244.79	0.07532846	0.08372861	774.8	-0.00278614		1304.79	0.00021855		1834.8	0.00186435		2364.8	0.00225535		
244.99	0.07567566	0.08384781	775	-0.00287951		1304.99	-0.00067841		1835	0.00181706		2365	0.00201104		
245.19	0.07625403	0.08396597	775.2	-0.00272559		1305.19	-0.00071159		1835.2	0.00218293		2365.2	0.00112513		
245.39	0.07706051	0.0840831	775.4	-0.0032429		1305.39	-0.00185106		1835.4	0.00290192		2365.4	0.00132951		
245.59	0.07761475	0.0841992	775.6	-0.00274605		1305.59	-0.00289445		1835.6	0.00414582		2365.6	0.00112846		
245.79	0.07918046	0.0843143	775.8	-0.00267502		1305.79	-0.00293204		1835.8	0.00523107		2365.8	0.00056208		
245.99	0.08014165	0.08442838	776	-0.00250206		1305.99	-0.00302578		1836	0.00593443		2366	-0.00015655		
246.19	0.08129303	0.08454147	776.2	-0.00346804		1306.19	-0.00300641		1836.2	0.00642922		2366.2	0.00003834		
246.39	0.08153418	0.08465358	776.4	-0.00347882		1306.39	-0.00365972		1836.4	0.00695226		2366.4	-0.00029192		
246.59	0.08206115	0.0847647	776.6	-0.00398733		1306.59	-0.00313393		1836.6	0.00732574		2366.6	-0.00104451		
246.79	0.08160316	0.08487485	776.8	-0.00472527		1306.79	-0.00260556		1836.8	0.00747721		2366.8	-0.00095783		
246.99	0.08191883	0.08498404	777	-0.00471002		1306.99	-0.00209802		1837	0.00657807		2367	-0.00042517		
247.19	0.08156854	0.08509228	777.2	-0.00463325		1307.19	-0.00228415		1837.2	0.00592943		2367.2	-0.00085928		
247.39	0.08254596	0.08519957	777.4	-0.00419402		1307.39	-0.00260595		1837.4	0.00603786		2367.4	-0.00153907		
247.59	0.0819204	0.08530593	777.6	-0.00398169		1307.59	-0.00216077		1837.6	0.00596179		2367.6	-0.00170567		
247.79	0.08195149	0.08541135	777.8	-0.00388638		1307.79	-0.00170966		1837.8	0.00611938		2367.8	-0.00168185		
247.99	0.08200612	0.08551586	778	-0.00440059		1307.99	-0.0012834		1838	0.00591553		2368	-0.00150668		
248.19	0.08219053	0.08561945	778.2	-0.00461448		1308.19	-0.00121808		1838.2	0.00489154		2368.2	-0.00106298		
248.39	0.08118359	0.08572214	778.4	-0.00495629		1308.39	-0.00075315		1838.4	0.00445827		2368.4	-0.00108743		
248.59	0.08129001	0.08582393	778.6	-0.00501236		1308.59	-0.00101572		1838.6	0.00445284		2368.6	0.00006606		
248.79	0.0817911	0.08592483	778.8	-0.00544981		1308.79	-0.00102173		1838.8	0.00415506		2368.8	-0.00018052		
248.99	0.08241961	0.08602485	779	-0.0065151		1308.99	0.00029345		1839	0.00406947		2369	0.00001243		
249.19	0.08273	0.086124	779.2	-0.0060673		1309.19	0.00141831		1839.2	0.00389034		2369.2	0.00035189		
249.39	0.08327441	0.08622228	779.4	-0.00508873		1309.39	0.00118002		1839.4	0.00472286		2369.4	0.00108699		
249.59	0.08334148	0.0863197	779.6	-0.0043674		1309.59	0.00190805		1839.6	0.00533759		2369.6	0.00113372		
249.79	0.08411384	0.08641627	779.8	-0.00378923		1309.79	0.00239394		1839.8	0.00614739		2369.8	0.00141489		
249.99	0.08380068	0.086512	780	-0.00330556		1309.99	0.0025198		1840	0.00588875		2370	0.00171479		
250.19	0.08299304	0.0866069	780.2	-0.00350694		1310.19	0.00299061		1840.2	0.00566496		2370.2	0.00151638		
250.39	0.082456	0.08670096	780.4	-0.00292498		1310.39	0.00259014		1840.4	0.00609543		2370.4	0.00069113		
250.59	0.08170762	0.0867942	780.6	-0.00287059		1310.59	0.00285953		1840.6	0.00616491		2370.6	0.00121826		
250.79	0.08115678	0.08688663	780.8	-0.00376152		1310.79	0.00283616		1840.8	0.00532286		2370.8	0.00123078		
250.99	0.081544	0.08697825	781	-0.00334797		1310.99	0.0029082		1841	0.00533785		2371	0.00041737		
251.19	0.0812541	0.08706907	781.2	-0.00332452		1311.19	0.00190767		1841.2	0.00538059		2371.2	-0.00055016		
251.39	0.08231661	0.0871591	781.4	-0.00256447		1311.39	0.00209767		1841.4	0.00565715		2371.4	-0.00110083		
251.59	0.08231436	0.08724834	781.6	-0.00330544		1311.59	0.00179475		1841.6	0.00547159		2371.6	-0.0015703		
251.79	0.082872	0.0873368	781.8	-0.00312648		1311.79	0.00134051		1841.8	0.00471116		2371.8	-0.0018744		
251.99	0.0836267	0.08742449	782	-0.00337661		1311.99	0.00055351		1842	0.00340285		2372	-0.00181186		
252.19	0.0835221	0.08751141	782.2	-0.00339936		1312.19	0.00027834		1842.2	0.00310918		2372.2	-0.00083589		
252.39	0.08251707	0.08759757	782.4	-0.0044399		1312.39	0.00002746		1842.4	0.00292427		2372.4	-0.00057609		
252.59	0.08201862	0.08768298	782.6	-0.00515535		1312.59	-0.00101999		1842.6	0.00263159		2372.6	0.00021205		
252.79	0.08224109	0.08776765	782.8	-0.00543188		1312.79	-0.00051317		1842.8	0.00269669		2372.8	0.00068389		
252.99	0.08237593	0.08785158	783	-0.00594144		1312.99	-0.0003047		1843	0.00248616		2373	0.00115099		
253.19	0.08212818	0.08793477	783.2	-0.00559586		1313.19	-0.00104263		1843.2	0.00225493		2373.2	0.00265912		
253.39	0.08175063	0.08801723	783.4	-0.00471879		1313.39	-0.00171427		1843.4	0.00253881		2373.4	0.0027651		
253.59	0.08219831	0.08809898	783.6	-0.00469771		1313.59	-0.00215982		1843.6	0.00318952		2373.6	0.00330488		
253.79	0.08186823	0.08818001	783.8	-0.00433558		1313.79	-0.00220241		1843.8	0.00400179		2373.8	0.0038002		
253.99	0.08132518	0.08826034	784	-0.00406464		1313.99	-0.00147823		1844	0.00417413		2374	0.00439744		
254.19	0.08216416	0.08833996	784.2	-0.00389343		1314.19	-0.00160481		1844.2	0.00444964		2374.2	0.00380199		
254.39	0.08267075	0.08841889	784.4	-0.00272886		1314.39	-0.00156166		1844.4	0.00447733		2374.4	0.00347007		
254.59	0.08311215	0.08849712	784.6	-0.00270287		1314.59	-0.00191397		1844.6	0.00435882		2374.6	0.00438927		
254.79	0.08381533	0.08857468	784.8	-0.0024401		1314.79	-0.00143969		1844.8	0.00424747		2374.8	0.00372427		
254.99	0.08472842	0.08865156	785	-0.00194134		1314.99	-0.00133011		1845	0.0033718		2375	0.0033606		
255.19	0.08542619	0.08872776	785.2	-0.00159451		1315.19	-0.00119778		1845.2	0.00270742		2375.2	0.0032641		
255.39	0.08669591	0.0888033	785.4	-0.0013939		1315.39	-0.0009015		1845.4	0.00247609		2375.4	0.00282268		
255.59	0.0868791	0.08887818	785.6	-0.00208066		1315.59	-0.00039184		1845.6	0.00120199		2375.6	0.00224458		
255.79	0.08729698	0.08895241	785.8	-0.00279437		1315.79	-0.00020537		1845.8	0.00087044		2375.8	0.00120631		
255.99	0.08691698	0.08902599	786	-0.00331248		1315.99	-0.00049367		1846	0.00041378		2376	0.00117212		
256.19	0.08603845	0.08909892	786.2	-0.00379477		1316.19	-0.00009804		1846.2	0.00096264		2376.2	0.00200976		
256.39	0.08508169	0.08917122	786.4	-0.0050311		1316.39	-0.00072462		1846.4	0.00022771		2376.4	0.0015606		
256.59	0.08494818	0.08924289	786.6	-0.00596923		1316.59	-0.00084954		1846.6	0.00025384		2376.6	0.00194459		
256.79	0.08469417	0.08931393	786.8	-0.00573292		1316.79	-0.00062827		1846.8	0.00082281		2376.8	0.00288434		
256.99	0.08402118	0.08938435	787	-0.00701575		1316.99	-0.00066291		1847	0.00101541		2377	0.00265922		
257.19	0.08411918	0.08945416	787.2	-0.00758779		1317.19	-0.00097135		1847.2	0.00110198		2377.2	0.00323911		
257.39	0.08396157	0.08952335	787.4	-0.00768714		1317.39	-0.00078027		1847.4	0.00246614		2377.4	0.00315846		
257.59	0.08397682	0.08959194	787.6	-0.0069716		1317.59	-0.00107435		1847.6	0.00300287		2377.6	0.0034644		
257.79	0.08381256	0.08965994	787.8	-0.00725603		1317.79	-0.0012754		1847.8	0.00231403		2377.8	0.00353188		
257.99	0.0840959	0.08972734	788	-0.00655289		1317.99	-0.00138192		1848	0.00235901		2378	0.00349789		
258.19	0.08438525	0.08979415	788.2	-0.0061423		1318.19	-0.00210934		1848.2	0.0020912		2378.2	0.00278659		
258.39	0.08414091	0.08986037	788.4	-0.00480606		1318.39	-0.00160362		1848.4	0.00218846		2378.4	0.00270501		
258.59	0.08541767	0.08992602	788.6	-0.004617		1318.59	-0.00256329		1848.6	0.00123309		2378.6	0.00283424		
258.79	0.08550589	0.0899911	788.8	-0.00473138		1318.79	-0.00194401		1848.8	0.00051433		2378.8	0.00216719		
258.99	0.08595148	0.0900556	789	-0.00384783		1318.99	-0.00107603		1849	0.00001998		2379	0.00252663		
259.19	0.08611872	0.09011955	789.2	-0.00344135		1319.19	-0.0008435		1849.2	0.0008347		2379.2	0.0018368		
259.39	0.08657972	0.09018293	789.4	-0.00295947		1319.39	0.00000588		1849.4	0.00080753		2379.4	0.00216562		
259.59	0.0863595	0.09024576	789.6	-0.00386346		1319.59	0.00175218		1849.6	0.00034832		2379.6	0.00280069		
259.79	0.08627821	0.09030804	789.8	-0.00389126		1319.79	0.00216266		1849.8	0.00051367		2379.8	0.00237817		
259.99	0.08673841	0.09036978	790	-0.00307833		1319.99	0.00274684		1850	0.00100507		2380	0.00251986		
260.19	0.08675766	0.09043098	790.2	-0.00276353		1320.19	0.00389984		1850.2	0.00152444		2380.2	0.0027061		
260.39	0.08616233	0.09049165	790.4	-0.00369832		1320.39	0.00465289		1850.4	0.00142218		2380.4	0.00324583		
260.59	0.08581484	0.09055178	790.6	-0.00460129		1320.59	0.00476042		1850.6	0.0013183		2380.6	0.00405634		
260.79	0.08514056	0.09061139	790.8	-0.00410404		1320.79	0.00523171		1850.8	0.00132825		2380.8	0.00478135		
260.99	0.08536698	0.09067048	791	-0.00528149		1320.99	0.00478429		1851	0.00157174		2381	0.00415377		
261.19	0.08517452	0.09072905	791.2	-0.00536842		1321.19	0.00390379		1851.2	0.00138143		2381.2	0.00432171		
261.39	0.08518864	0.09078711	791.4	-0.00510069		1321.39	0.00312408		1851.4	0.00198046		2381.4	0.00414767		
261.59	0.08538863	0.09084467	791.6	-0.00489083		1321.59	0.00130464		1851.6	0.00109028		2381.6	0.00412901		
261.79	0.0852455	0.09090172	791.8	-0.00558761		1321.79	0.0000146		1851.8	0.00112812		2381.8	0.00404557		
261.99	0.08447902	0.09095827	792	-0.00604217		1321.99	-0.00066327		1852	0.00262054		2382	0.00385288		
262.19	0.08470392	0.09101433	792.2	-0.00580649		1322.19	-0.00120096		1852.2	0.00275478		2382.2	0.00346448		
262.39	0.08472418	0.0910699	792.4	-0.0055122		1322.39	-0.00152081		1852.4	0.00252515		2382.4	0.00333182		
262.59	0.08490952	0.09112499	792.6	-0.00538844		1322.59	-0.00236919		1852.6	0.00234216		2382.6	0.00300765		
262.79	0.08476715	0.09117959	792.8	-0.00564581		1322.79	-0.00291934		1852.8	0.00261205		2382.8	0.00321404		
262.99	0.08480706	0.09123371	793	-0.00457119		1322.99	-0.00238752		1853	0.00298953		2383	0.00325245		
263.19	0.08485013	0.09128737	793.2	-0.00403413		1323.19	-0.00130109		1853.2	0.0034852		2383.2	0.00255566		
263.39	0.08513699	0.09134055	793.4	-0.00328321		1323.39	0.00031257		1853.4	0.00355806		2383.4	0.00367097		
263.59	0.08584832	0.09139327	793.6	-0.00338375		1323.59	0.00078816		1853.6	0.0033738		2383.6	0.00359392		
263.79	0.08652728	0.09144553	793.8	-0.00243073		1323.79	0.00037611		1853.8	0.00278919		2383.8	0.00287978		
263.99	0.08701809	0.09149734	794	-0.0016601		1323.99	0.00176366		1854	0.00299641		2384	0.0022414		
264.19	0.08647818	0.09154869	794.2	-0.0023225		1324.19	0.00224278		1854.2	0.00312876		2384.2	0.0023322		
264.39	0.0869922	0.09159959	794.4	-0.00274691		1324.39	0.0028722		1854.4	0.00259854		2384.4	0.0026749		
264.59	0.08817092	0.09165005	794.6	-0.00293474		1324.59	0.00227594		1854.6	0.00144739		2384.6	0.00211977		
264.79	0.08913554	0.09170007	794.8	-0.00274745		1324.79	0.00294502		1854.8	0.00168721		2384.8	0.00186986		
264.99	0.08958472	0.09174965	795	-0.00318889		1324.99	0.00258607		1855	0.00212634		2385	0.0012959		
265.19	0.09050426	0.0917988	795.2	-0.0039829		1325.19	0.00255694		1855.2	0.00187958		2385.2	0.00108602		
265.39	0.09198577	0.09184751	795.4	-0.00447855		1325.39	0.00194851		1855.4	0.00152283		2385.4	0.00111691		
265.59	0.09209359	0.09189581	795.6	-0.00483405		1325.59	0.00172948		1855.6	0.00171456		2385.6	0.00185007		
265.79	0.09094991	0.09194368	795.8	-0.00491288		1325.79	0.00145177		1855.8	0.00283951		2385.8	0.00203734		
265.99	0.09025547	0.09199113	796	-0.00486909		1325.99	0.00109144		1856	0.00343112		2386	0.00223415		
266.19	0.09019979	0.09203817	796.2	-0.00508164		1326.19	0.00088909		1856.2	0.00320182		2386.2	0.00244916		
266.39	0.089638	0.0920848	796.4	-0.00524093		1326.39	0.00054696		1856.4	0.00322494		2386.4	0.00292309		
266.59	0.08945671	0.09213102	796.6	-0.00595427		1326.59	-0.00050761		1856.6	0.00422708		2386.6	0.00267752		
266.79	0.08903488	0.09217683	796.8	-0.00624296		1326.79	-0.00069797		1856.8	0.00491912		2386.8	0.00304872		
266.99	0.08798635	0.09222225	797	-0.00548172		1326.99	0.0001777		1857	0.00502044		2387	0.00269548		
267.19	0.08820303	0.09226727	797.2	-0.0049864		1327.19	0.00073842		1857.2	0.00532516		2387.2	0.00304114		
267.39	0.0880324	0.0923119	797.4	-0.00434382		1327.39	0.00063997		1857.4	0.00622717		2387.4	0.0031673		
267.59	0.08773402	0.09235613	797.6	-0.00459398		1327.59	-0.0006825		1857.6	0.00617746		2387.6	0.00244379		
267.79	0.0874935	0.09239999	797.8	-0.00420189		1327.79	-0.00010905		1857.8	0.00597457		2387.8	0.00277703		
267.99	0.08714886	0.09244345	798	-0.00451351		1327.99	0.00067613		1858	0.00626984		2388	0.00217836		
268.19	0.08780542	0.09248654	798.2	-0.00438834		1328.19	0.0004303		1858.2	0.00638774		2388.2	0.00206171		
268.39	0.08918113	0.09252925	798.4	-0.00353921		1328.39	0.00062435		1858.4	0.00556249		2388.4	0.00200324		
268.59	0.08936102	0.09257159	798.6	-0.00370724		1328.59	0.00083908		1858.6	0.00490056		2388.6	0.00211658		
268.79	0.08932532	0.09261356	798.8	-0.00306599		1328.79	0.00142162		1858.8	0.00474204		2388.8	0.00196397		
268.99	0.0905112	0.09265516	799	-0.00262391		1328.99	0.00182623		1859	0.00429244		2389	0.00184055		
269.19	0.09135506	0.0926964	799.2	-0.00298748		1329.19	0.00264072		1859.2	0.00388635		2389.2	0.00184929		
269.39	0.09154335	0.09273728	799.4	-0.00238634		1329.39	0.00250134		1859.4	0.0030966		2389.4	0.00232886		
269.59	0.09081891	0.0927778	799.6	-0.00143925		1329.59	0.00267636		1859.6	0.00330015		2389.6	0.00251625		
269.79	0.08977622	0.09281797	799.8	-0.00178548		1329.79	0.00287137		1859.8	0.00309564		2389.8	0.00182172		
269.99	0.08973242	0.09285779	800	-0.00155513		1329.99	0.00291246		1860	0.00286371		2390	0.00148118		
270.19	0.08983415	0.09289726	800.2	-0.00286187		1330.19	0.00289077		1860.2	0.00205187		2390.2	0.00141166		
270.39	0.08973737	0.09293638	800.4	-0.00374918		1330.39	0.00294515		1860.4	0.00200348		2390.4	0.00138781		
270.59	0.08947876	0.09297516	800.6	-0.0045164		1330.59	0.00260413		1860.6	0.00207289		2390.6	0.00073557		
270.79	0.08872486	0.09301361	800.8	-0.0040799		1330.79	0.00215141		1860.8	0.00225812		2390.8	0.00033128		
270.99	0.08852735	0.09305172	801	-0.00445317		1330.99	0.00227682		1861	0.00178654		2391	-0.00023751		
271.19	0.08933694	0.09308949	801.2	-0.00498237		1331.19	0.00155144		1861.2	0.00238396		2391.2	-0.00045259		
271.39	0.08924668	0.09312694	801.4	-0.00516677		1331.39	0.0015563		1861.4	0.00333656		2391.4	-0.00118		
271.59	0.08948273	0.09316406	801.6	-0.00617307		1331.59	0.00145294		1861.6	0.00297482		2391.6	-0.00090259		
271.79	0.08973766	0.09320085	801.8	-0.00615856		1331.79	0.00225114		1861.8	0.00333179		2391.8	-0.00030732		
271.99	0.0901519	0.09323732	802	-0.0070382		1331.99	0.00181463		1862	0.00319344		2392	-0.00046563		
272.19	0.09000595	0.09327348	802.2	-0.00686207		1332.19	0.00150679		1862.2	0.00314216		2392.2	-0.00002831		
272.39	0.09005568	0.09330932	802.4	-0.00659351		1332.39	0.00123261		1862.4	0.00338037		2392.4	0.00074005		
272.59	0.09032473	0.09334484	802.6	-0.00727055		1332.59	0.00159109		1862.6	0.00321626		2392.6	0.00102604		
272.79	0.09125351	0.09338006	802.8	-0.00694039		1332.79	0.00094332		1862.8	0.00401499		2392.8	0.00067918		
272.99	0.09253782	0.09341496	803	-0.00697308		1332.99	0.00052233		1863	0.00470725		2393	0.00136724		
273.19	0.09266011	0.09344957	803.2	-0.00627534		1333.19	0.00043396		1863.2	0.00535771		2393.2	0.00148999		
273.39	0.09282913	0.09348387	803.4	-0.00550032		1333.39	-0.00061337		1863.4	0.0049775		2393.4	0.00159759		
273.59	0.09200041	0.09351787	803.6	-0.00444761		1333.59	-0.00072976		1863.6	0.00523693		2393.6	0.00129293		
273.79	0.09172312	0.09355157	803.8	-0.0045394		1333.79	0.0002524		1863.8	0.00539975		2393.8	0.00062832		
273.99	0.09186	0.09358498	804	-0.00355135		1333.99	-0.00049257		1864	0.00555056		2394	0.00101186		
274.19	0.09105108	0.0936181	804.2	-0.00341524		1334.19	-0.00102287		1864.2	0.00522916		2394.2	0.00097433		
274.39	0.09051811	0.09365093	804.4	-0.00278379		1334.39	-0.00155948		1864.4	0.00522561		2394.4	0.00054565		
274.59	0.08975421	0.09368347	804.6	-0.00152652		1334.59	-0.00218299		1864.6	0.00477267		2394.6	-0.00000228		
274.79	0.08928454	0.09371573	804.8	-0.00092928		1334.79	-0.0025693		1864.8	0.00533246		2394.8	-0.00015672		
274.99	0.08852367	0.09374771	805	-0.00138462		1334.99	-0.00200442		1865	0.00577641		2395	-0.00076817		
275.19	0.08877923	0.0937794	805.2	-0.00046726		1335.19	-0.00154446		1865.2	0.00592652		2395.2	-0.00028853		
275.39	0.08791047	0.09381082	805.4	-0.0004659		1335.39	-0.00063799		1865.4	0.00687788		2395.4	0.00010522		
275.59	0.08789801	0.09384197	805.6	-0.00066733		1335.59	-0.00017959		1865.6	0.00722047		2395.6	0.0009261		
275.79	0.08783395	0.09387284	805.8	-0.00066893		1335.79	0.00019052		1865.8	0.00752731		2395.8	0.00102031		
275.99	0.08810838	0.09390345	806	-0.00104098		1335.99	0.00088896		1866	0.00754224		2396	0.00155572		
276.19	0.08811637	0.09393378	806.2	-0.0010156		1336.19	0.00118571		1866.2	0.00736806		2396.2	0.00261472		
276.39	0.08955144	0.09396385	806.4	-0.00162276		1336.39	0.00201619		1866.4	0.0076934		2396.4	0.00367665		
276.59	0.09062661	0.09399366	806.6	-0.0026875		1336.59	0.00162653		1866.6	0.00827671		2396.6	0.00390382		
276.79	0.09172807	0.09402321	806.8	-0.00269398		1336.79	0.00184529		1866.8	0.00903382		2396.8	0.00413419		
276.99	0.09285697	0.0940525	807	-0.00305623		1336.99	0.00206958		1867	0.00894725		2397	0.00337358		
277.19	0.09394448	0.09408154	807.2	-0.0031313		1337.19	0.0030736		1867.2	0.00847603		2397.2	0.00269558		
277.39	0.09478847	0.09411032	807.4	-0.00431427		1337.39	0.00355324		1867.4	0.00793444		2397.4	0.00247708		
277.59	0.09585794	0.09413885	807.6	-0.00445514		1337.59	0.00391272		1867.6	0.0080533		2397.6	0.00186457		
277.79	0.0972901	0.09416713	807.8	-0.00582453		1337.79	0.00373709		1867.8	0.00756563		2397.8	0.00114544		
277.99	0.09761136	0.09419516	808	-0.00561814		1337.99	0.00236017		1868	0.00720759		2398	0.00089306		
278.19	0.09722798	0.09422295	808.2	-0.00593059		1338.19	0.00216677		1868.2	0.0065075		2398.2	0.00023541		
278.39	0.09745053	0.0942505	808.4	-0.00629709		1338.39	0.00240347		1868.4	0.00565952		2398.4	-0.00023733		
278.59	0.09667023	0.0942778	808.6	-0.00653578		1338.59	0.00283664		1868.6	0.00431853		2398.6	-0.00054688		
278.79	0.09700517	0.09430487	808.8	-0.00749998		1338.79	0.00332182		1868.8	0.00400681		2398.8	-0.00105249		
278.99	0.09651127	0.0943317	809	-0.00749786		1338.99	0.00403499		1869	0.00364181		2399	-0.00202102		
279.19	0.09637672	0.0943583	809.2	-0.00726378		1339.19	0.00460546		1869.2	0.002971		2399.2	-0.0016189		
279.39	0.09572748	0.09438466	809.4	-0.00747365		1339.39	0.0039524		1869.4	0.00339651		2399.4	-0.00174759		
279.59	0.09482641	0.0944108	809.6	-0.00726193		1339.59	0.00468323		1869.6	0.0030661		2399.6	-0.00118714		
279.79	0.09383849	0.0944367	809.8	-0.00700389		1339.79	0.00498707		1869.8	0.00327569		2399.8	-0.00061396		
279.99	0.09342791	0.09446238	810	-0.00665285		1339.99	0.00492717		1870	0.00330274		2400	0.00020047		
280.19	0.09273758	0.09448784	810.2	-0.00632891		1340.19	0.00506958		1870.2	0.00270228		2400.2	0.0016971		
280.39	0.09182499	0.09451307	810.4	-0.00588194		1340.39	0.00493519		1870.4	0.00384929		2400.4	0.00214829		
280.59	0.09130468	0.09453808	810.6	-0.00500854		1340.59	0.00479779		1870.6	0.00415542		2400.6	0.00207395		
280.79	0.09113495	0.09456287	810.8	-0.00414944		1340.79	0.00463981		1870.8	0.00368171		2400.8	0.00147439		
280.99	0.09118444	0.09458745	811	-0.00384974		1340.99	0.00463856		1871	0.00383901		2401	0.00055625		
281.19	0.09062867	0.09461181	811.2	-0.00415032		1341.19	0.00455866		1871.2	0.00419242		2401.2	0.00114165		
281.39	0.09047796	0.09463596	811.4	-0.00388081		1341.39	0.00376393		1871.4	0.00483568		2401.4	0.0007769		
281.59	0.09077126	0.0946599	811.6	-0.00325587		1341.59	0.00275864		1871.6	0.00514235		2401.6	0.00032286		
281.79	0.09043691	0.09468363	811.8	-0.00289211		1341.79	0.00191906		1871.8	0.00518799		2401.8	-0.0000046		
281.99	0.09011419	0.09470716	812	-0.0022891		1341.99	0.00188824		1872	0.00543367		2402	-0.00024299		
282.19	0.08993563	0.09473047	812.2	-0.00197904		1342.19	0.0020739		1872.2	0.00514513		2402.2	-0.00014351		
282.39	0.09065447	0.09475359	812.4	-0.00186801		1342.39	0.00232197		1872.4	0.00497498		2402.4	-0.00035669		
282.59	0.0915252	0.0947765	812.6	-0.00225181		1342.59	0.00280647		1872.6	0.00366515		2402.6	-0.00012476		
282.79	0.09277928	0.09479921	812.8	-0.00241758		1342.79	0.00363671		1872.8	0.00413177		2402.8	0.0004593		
282.99	0.09265084	0.09482172	813	-0.00204016		1342.99	0.00438534		1873	0.00421047		2403	0.00003831		
283.19	0.09342619	0.09484404	813.2	-0.00209601		1343.19	0.00411244		1873.2	0.00429177		2403.2	0.0012598		
283.39	0.09329003	0.09486616	813.4	-0.00258736		1343.39	0.00345598		1873.4	0.00432586		2403.4	0.00188686		
283.59	0.09348076	0.09488809	813.6	-0.0024195		1343.59	0.00506216		1873.6	0.00451763		2403.6	0.00212284		
283.79	0.09422844	0.09490983	813.8	-0.00258717		1343.79	0.00463179		1873.8	0.00454814		2403.8	0.00238927		
283.99	0.09551113	0.09493137	814	-0.00253931		1343.99	0.0048047		1874	0.00389324		2404	0.00250954		
284.19	0.09547483	0.09495273	814.2	-0.00272283		1344.19	0.00509997		1874.2	0.00323182		2404.2	0.00297592		
284.39	0.09536632	0.0949739	814.4	-0.00265853		1344.39	0.00436753		1874.4	0.00404714		2404.4	0.00374822		
284.59	0.09622795	0.09499489	814.6	-0.00184171		1344.59	0.00397413		1874.6	0.00359605		2404.6	0.00365472		
284.79	0.09643875	0.0950157	814.8	-0.00176374		1344.79	0.00385165		1874.8	0.00358167		2404.8	0.00324397		
284.99	0.09697431	0.09503632	815	-0.00166952		1344.99	0.00383825		1875	0.00420112		2405	0.00269401		
285.19	0.09669462	0.09505676	815.2	-0.00225957		1345.19	0.0038428		1875.2	0.00385206		2405.2	0.00324689		
285.39	0.09705382	0.09507702	815.4	-0.00185173		1345.39	0.00340259		1875.4	0.00310777		2405.4	0.00262717		
285.59	0.09650245	0.09509711	815.6	-0.00237193		1345.59	0.00315293		1875.6	0.0034513		2405.6	0.00231592		
285.79	0.09614914	0.09511702	815.8	-0.00244611		1345.79	0.003076		1875.8	0.0038069		2405.8	0.00202174		
285.99	0.09672601	0.09513676	816	-0.00250954		1345.99	0.00338547		1876	0.00340335		2406	0.00169816		
286.19	0.09636486	0.09515633	816.2	-0.00285345		1346.19	0.00252977		1876.2	0.00374913		2406.2	0.00138259		
286.39	0.09675904	0.09517572	816.4	-0.00311596		1346.39	0.0025609		1876.4	0.00435312		2406.4	0.00099559		
286.59	0.09660043	0.09519494	816.6	-0.00332923		1346.59	0.00381264		1876.6	0.00502936		2406.6	0.00119838		
286.79	0.09593036	0.095214	816.8	-0.00314473		1346.79	0.00338863		1876.8	0.00641266		2406.8	0.00127515		
286.99	0.09526461	0.09523289	817	-0.00354693		1346.99	0.00287087		1877	0.00631621		2407	0.00030109		
287.19	0.0955438	0.09525162	817.2	-0.00348183		1347.19	0.00249143		1877.2	0.00618056		2407.2	0.00046852		
287.39	0.09507727	0.09527018	817.4	-0.00371147		1347.39	0.00244632		1877.4	0.00596232		2407.4	0.00014979		
287.59	0.09605921	0.09528858	817.6	-0.00373884		1347.59	0.00343159		1877.6	0.00568716		2407.6	0.00005505		
287.79	0.0959119	0.09530682	817.8	-0.00444266		1347.79	0.00280168		1877.8	0.00503384		2407.8	0.00072033		
287.99	0.0960512	0.0953249	818	-0.00456558		1347.99	0.00201839		1878	0.00507807		2408	0.00060186		
288.19	0.09573973	0.09534282	818.2	-0.00497919		1348.19	0.00184848		1878.2	0.00497422		2408.2	0.00128337		
288.39	0.0956625	0.09536059	818.4	-0.00447017		1348.39	0.0015085		1878.4	0.00595299		2408.4	0.00150712		
288.59	0.0961678	0.0953782	818.6	-0.00456489		1348.59	0.00194401		1878.6	0.0061894		2408.6	0.001112		
288.79	0.0969913	0.09539565	818.8	-0.00491142		1348.79	0.00247645		1878.8	0.0051613		2408.8	0.00064626		
288.99	0.09688949	0.09541296	819	-0.00448553		1348.99	0.0020139		1879	0.00504858		2409	0.00077216		
289.19	0.09604077	0.09543011	819.2	-0.00491058		1349.19	0.0023536		1879.2	0.00392367		2409.2	0.00098583		
289.39	0.09559405	0.09544711	819.4	-0.00441339		1349.39	0.00181697		1879.4	0.0035851		2409.4	0.00063225		
289.59	0.09510285	0.09546397	819.6	-0.00394683		1349.59	0.00162919		1879.6	0.00452437		2409.6	0.0005847		
289.79	0.09456553	0.09548067	819.8	-0.00302923		1349.79	0.00226625		1879.8	0.00434315		2409.8	0.00070521		
289.99	0.09452133	0.09549724	820	-0.00233905		1349.99	0.00201254		1880	0.00411875		2410	0.00036808		
290.19	0.09377492	0.09551365	820.2	-0.0031622		1350.19	0.00176992		1880.2	0.00545028		2410.2	0.00064818		
290.39	0.0933332	0.09552993	820.4	-0.00264491		1350.39	0.00252104		1880.4	0.00615005		2410.4	0.00032077		
290.59	0.09251138	0.09554606	820.6	-0.00274422		1350.59	0.00355293		1880.6	0.00687422		2410.6	-0.00006866		
290.79	0.09230412	0.09556205	820.8	-0.00244402		1350.79	0.00337628		1880.8	0.00765673		2410.8	0.00004987		
290.99	0.0929062	0.0955779	821	-0.0020476		1350.99	0.00379063		1881	0.00794542		2411	-0.00067124		
291.19	0.0930415	0.09559361	821.2	-0.00154364		1351.19	0.00361008		1881.2	0.0080157		2411.2	-0.00046114		
291.39	0.09368958	0.09560918	821.4	-0.00146386		1351.39	0.00351566		1881.4	0.00788438		2411.4	0.00043529		
291.59	0.09431417	0.09562462	821.6	-0.00177055		1351.59	0.00302099		1881.6	0.00704641		2411.6	0.00064331		
291.79	0.0945645	0.09563993	821.8	-0.00172193		1351.79	0.00374183		1881.8	0.00741742		2411.8	0.00113556		
291.99	0.09592554	0.0956551	822	-0.00211132		1351.99	0.00288684		1882	0.00821358		2412	0.00112703		
292.19	0.09642352	0.09567014	822.2	-0.00240421		1352.19	0.00229043		1882.2	0.00844519		2412.2	0.00149581		
292.39	0.09738356	0.09568504	822.4	-0.00271957		1352.39	0.00149509		1882.4	0.00875122		2412.4	0.00127989		
292.59	0.09817725	0.09569982	822.6	-0.00252758		1352.59	0.00131757		1882.6	0.00786641		2412.6	0.00126672		
292.79	0.09848922	0.09571447	822.8	-0.00202299		1352.79	0.00091847		1882.8	0.00644199		2412.8	0.00033329		
292.99	0.09777567	0.09572899	823	-0.00186777		1352.99	0.00064675		1883	0.00634231		2413	0.00042575		
293.19	0.09828206	0.09574338	823.2	-0.0020412		1353.19	0.00074204		1883.2	0.00595997		2413.2	-0.00072459		
293.39	0.09943735	0.09575765	823.4	-0.00173669		1353.39	0.00090015		1883.4	0.00558818		2413.4	-0.00075666		
293.59	0.09935461	0.09577179	823.6	-0.0010488		1353.59	0.00076331		1883.6	0.00558496		2413.6	-0.00067124		
293.79	0.09835481	0.09578581	823.8	-0.00188537		1353.79	0.00133079		1883.8	0.00556236		2413.8	-0.00030938		
293.99	0.09845621	0.0957997	824	-0.00117599		1353.99	0.00119413		1884	0.00535891		2414	0.00011841		
294.19	0.09791435	0.09581348	824.2	-0.00137665		1354.19	0.00198642		1884.2	0.00608461		2414.2	0.0005327		
294.39	0.09779687	0.09582713	824.4	-0.00082748		1354.39	0.00268147		1884.4	0.00620372		2414.4	0.00030487		
294.59	0.09799412	0.09584067	824.6	-0.00082959		1354.59	0.00334383		1884.6	0.00716596		2414.6	0.00068303		
294.79	0.0986352	0.09585409	824.8	-0.00053754		1354.79	0.0043922		1884.8	0.00889319		2414.8	0.00132092		
294.99	0.0985114	0.09586739	825	-0.00054783		1354.99	0.00470513		1885	0.0087343		2415	0.00062413		
295.19	0.09746749	0.09588057	825.2	-0.00112886		1355.19	0.00486427		1885.2	0.00879387		2415.2	0.00069653		
295.39	0.09778713	0.09589364	825.4	-0.00062907		1355.39	0.00503056		1885.4	0.00855732		2415.4	0.00097504		
295.59	0.09679941	0.09590659	825.6	-0.00047429		1355.59	0.00482237		1885.6	0.00873928		2415.6	0.00080241		
295.79	0.09660871	0.09591943	825.8	-0.00114488		1355.79	0.00534222		1885.8	0.00934174		2415.8	0.00095677		
295.99	0.09689693	0.09593216	826	-0.00084924		1355.99	0.00344515		1886	0.00973286		2416	0.00091217		
296.19	0.09748516	0.09594478	826.2	-0.00036312		1356.19	0.00279121		1886.2	0.00891395		2416.2	0.00010192		
296.39	0.09806333	0.09595729	826.4	0.00032118		1356.39	0.00317539		1886.4	0.008713		2416.4	-0.00040667		
296.59	0.0982652	0.09596969	826.6	0.00148968		1356.59	0.00298479		1886.6	0.00812091		2416.6	-0.00159706		
296.79	0.09728399	0.09598198	826.8	0.00108295		1356.79	0.00266621		1886.8	0.00775479		2416.8	-0.00254912		
296.99	0.09676401	0.09599416	827	0.00086995		1356.99	0.00254564		1887	0.00709756		2417	-0.00314809		
297.19	0.09787417	0.09600624	827.2	0.00032121		1357.19	0.00262389		1887.2	0.00687428		2417.2	-0.00386001		
297.39	0.09771613	0.09601821	827.4	-0.00005717		1357.39	0.00285217		1887.4	0.00641921		2417.4	-0.00395955		
297.59	0.09735384	0.09603008	827.6	-0.00027652		1357.59	0.00265503		1887.6	0.00569999		2417.6	-0.00351973		
297.79	0.09720366	0.09604184	827.8	-0.00081772		1357.79	0.00323223		1887.8	0.00517216		2417.8	-0.00296097		
297.99	0.0974025	0.0960535	828	-0.00024495		1357.99	0.0032525		1888	0.00444342		2418	-0.00239777		
298.19	0.0983645	0.09606506	828.2	-0.00111125		1358.19	0.00359187		1888.2	0.00447443		2418.2	-0.00135528		
298.39	0.09903465	0.09607652	828.4	-0.0013586		1358.39	0.00391245		1888.4	0.00484575		2418.4	-0.00020896		
298.59	0.0989695	0.09608787	828.6	-0.00200904		1358.59	0.0042628		1888.6	0.00499721		2418.6	-0.00031504		
298.79	0.09850753	0.09609913	828.8	-0.00259913		1358.79	0.00478966		1888.8	0.00538594		2418.8	-0.00083453		
298.99	0.098282	0.09611029	829	-0.00372787		1358.99	0.00423982		1889	0.004397		2419	-0.00134256		
299.19	0.09805429	0.09612135	829.2	-0.00466366		1359.19	0.00380159		1889.2	0.0050187		2419.2	-0.00132498		
299.39	0.09867724	0.09613232	829.4	-0.00388194		1359.39	0.00245117		1889.4	0.00461747		2419.4	-0.00084756		
299.59	0.09800756	0.09614319	829.6	-0.00412264		1359.59	0.00175833		1889.6	0.00511086		2419.6	-0.00079365		
299.79	0.098347	0.09615396	829.8	-0.0040269		1359.79	0.00125061		1889.8	0.00489429		2419.8	-0.0008916		
299.99	0.09854303	0.09616465	830	-0.00283512		1359.99	0.00116861		1890	0.00553665		2420	-0.00076098		
300.19	0.09914063	0.09617523	830.2	-0.00264673		1360.19	0.00108678		1890.2	0.00613301		2420.2	-0.00172711		
300.39	0.09951713	0.09618573	830.4	-0.00157844		1360.39	0.00110076		1890.4	0.00779846		2420.4	-0.00141832		
300.59	0.09919433	0.09619613	830.6	-0.00133776		1360.59	0.00047375		1890.6	0.00771918		2420.6	-0.00219048		
300.79	0.0982866	0.09620644	830.8	-0.00121748		1360.79	0.00081837		1890.8	0.00725508		2420.8	-0.00173709		
300.99	0.09786394	0.09621667	831	-0.00096344		1360.99	0.00154891		1891	0.00691731		2421	-0.00181254		
301.19	0.09766531	0.0962268	831.2	-0.00114807		1361.19	0.00205107		1891.2	0.00701489		2421.2	-0.00179085		
301.39	0.09687353	0.09623685	831.4	-0.00066872		1361.39	0.00240655		1891.4	0.00753824		2421.4	-0.0019479		
301.59	0.09711333	0.0962468	831.6	-0.00020197		1361.59	0.00313303		1891.6	0.00706381		2421.6	-0.00192136		
301.79	0.09707164	0.09625667	831.8	-0.00003249		1361.79	0.00456518		1891.8	0.00779758		2421.8	-0.00170167		
301.99	0.09785826	0.09626646	832	0.00012138		1361.99	0.00422235		1892	0.00832167		2422	-0.00105583		
302.19	0.09797272	0.09627616	832.2	0.00019973		1362.19	0.00444788		1892.2	0.00946114		2422.2	-0.00024142		
302.39	0.09771879	0.09628577	832.4	0.00009281		1362.39	0.00446175		1892.4	0.00971603		2422.4	0.00006679		
302.59	0.09744072	0.0962953	832.6	0.00065212		1362.59	0.00441342		1892.6	0.00955446		2422.6	-0.00064635		
302.79	0.09754519	0.09630475	832.8	-0.00041844		1362.79	0.00429164		1892.8	0.0084999		2422.8	-0.00101127		
302.99	0.09730833	0.09631411	833	-0.0015198		1362.99	0.00383503		1893	0.00783182		2423	-0.00097742		
303.19	0.0972407	0.09632339	833.2	-0.00170748		1363.19	0.00305476		1893.2	0.00854368		2423.2	-0.00124074		
303.39	0.09723828	0.09633259	833.4	-0.00100132		1363.39	0.00214209		1893.4	0.00755402		2423.4	-0.00070629		
303.59	0.09699792	0.09634171	833.6	-0.00108337		1363.59	0.00233336		1893.6	0.00737247		2423.6	-0.0000658		
303.79	0.09690445	0.09635076	833.8	-0.00108016		1363.79	0.00217719		1893.8	0.00663987		2423.8	0.00009784		
303.99	0.09695576	0.09635972	834	-0.00117083		1363.99	0.00230523		1894	0.00808277		2424	0.00027185		
304.19	0.09790189	0.0963686	834.2	-0.00137361		1364.19	0.00239037		1894.2	0.00768028		2424.2	0.0002716		
304.39	0.09874575	0.09637741	834.4	-0.00143774		1364.39	0.00200522		1894.4	0.00725477		2424.4	0.00000013		
304.59	0.0976574	0.09638614	834.6	-0.00161601		1364.59	0.00236416		1894.6	0.00617403		2424.6	-0.00072773		
304.79	0.09749703	0.09639479	834.8	-0.0011308		1364.79	0.00254555		1894.8	0.00607408		2424.8	-0.0009207		
304.99	0.09703004	0.09640337	835	-0.00070478		1364.99	0.00299867		1895	0.00643325		2425	-0.00143947		
305.19	0.09758844	0.09641187	835.2	-0.00017282		1365.19	0.00328948		1895.2	0.00685926		2425.2	-0.00215434		
305.39	0.09860931	0.0964203	835.4	0.00036114		1365.39	0.00395575		1895.4	0.00756501		2425.4	-0.00179661		
305.59	0.09863903	0.09642865	835.6	-0.00014298		1365.59	0.00502052		1895.6	0.00803952		2425.6	-0.00184692		
305.79	0.09963612	0.09643694	835.8	0.00051191		1365.79	0.00556397		1895.8	0.00866552		2425.8	-0.00065279		
305.99	0.10048428	0.09644515	836	0.00141572		1365.99	0.0049752		1896	0.00931434		2426	-0.00049641		
306.19	0.09929924	0.09645328	836.2	0.00097613		1366.19	0.00565342		1896.2	0.00982037		2426.2	0.00021849		
306.39	0.09961839	0.09646135	836.4	0.0005942		1366.39	0.00582423		1896.4	0.00924452		2426.4	0.00045355		
306.59	0.09920877	0.09646935	836.6	0.00057132		1366.59	0.00608711		1896.6	0.00826921		2426.6	-0.00039646		
306.79	0.09898345	0.09647727	836.8	-0.00078069		1366.79	0.00549323		1896.8	0.00707509		2426.8	0.00003615		
306.99	0.09828946	0.09648513	837	-0.0012052		1366.99	0.00520384		1897	0.00786257		2427	0.0000976		
307.19	0.09824312	0.09649292	837.2	-0.00145108		1367.19	0.00444205		1897.2	0.0077958		2427.2	0.00022352		
307.39	0.09773405	0.09650064	837.4	-0.00234398		1367.39	0.00399585		1897.4	0.00680315		2427.4	0.0013195		
307.59	0.09838268	0.09650829	837.6	-0.00290982		1367.59	0.00360203		1897.6	0.00584517		2427.6	0.0020986		
307.79	0.09800849	0.09651588	837.8	-0.00371012		1367.79	0.00331194		1897.8	0.00569794		2427.8	0.00142379		
307.99	0.09812766	0.0965234	838	-0.00463327		1367.99	0.00329594		1898	0.00589001		2428	0.00108705		
308.19	0.09885884	0.09653085	838.2	-0.00519026		1368.19	0.00299772		1898.2	0.00409483		2428.2	0.00061717		
308.39	0.09899028	0.09653824	838.4	-0.00522546		1368.39	0.00218292		1898.4	0.00443817		2428.4	-0.00101863		
308.59	0.09892786	0.09654557	838.6	-0.00487673		1368.59	0.00269408		1898.6	0.00434798		2428.6	-0.00096663		
308.79	0.09923859	0.09655283	838.8	-0.00482469		1368.79	0.00209418		1898.8	0.00478715		2428.8	-0.00179625		
308.99	0.09974554	0.09656003	839	-0.00519194		1368.99	0.00245593		1899	0.00531469		2429	-0.00157953		
309.19	0.10043142	0.09656716	839.2	-0.00500356		1369.19	0.00286804		1899.2	0.00504295		2429.2	-0.00248089		
309.39	0.1006904	0.09657423	839.4	-0.00531994		1369.39	0.00281003		1899.4	0.00566234		2429.4	-0.00146888		
309.59	0.10099099	0.09658124	839.6	-0.00536037		1369.59	0.00362992		1899.6	0.00618304		2429.6	-0.00179248		
309.79	0.10124785	0.09658819	839.8	-0.00388825		1369.79	0.00365045		1899.8	0.00675591		2429.8	-0.00161115		
309.99	0.10066325	0.09659508	840	-0.00386803		1369.99	0.00431051		1900	0.00770294		2430	-0.00216087		
310.19	0.10026518	0.09660191	840.2	-0.00402049		1370.19	0.00464367		1900.2	0.00798903		2430.2	-0.0016621		
310.39	0.1007252	0.09660868	840.4	-0.00326738		1370.39	0.00386629		1900.4	0.00820704		2430.4	-0.00159451		
310.59	0.1008899	0.09661539	840.6	-0.0026445		1370.59	0.00323687		1900.6	0.00894613		2430.6	-0.00138214		
310.79	0.10115267	0.09662204	840.8	-0.00196385		1370.79	0.00276955		1900.8	0.00994132		2430.8	-0.00025799		
310.99	0.10147817	0.09662863	841	-0.00206234		1370.99	0.00255524		1901	0.01058123		2431	-0.00119152		
311.19	0.10161989	0.09663517	841.2	-0.0015705		1371.19	0.00286208		1901.2	0.01027445		2431.2	-0.00119531		
311.39	0.10189153	0.09664164	841.4	-0.00136742		1371.39	0.00251946		1901.4	0.01049203		2431.4	-0.00047337		
311.59	0.10220295	0.09664807	841.6	-0.00053594		1371.59	0.00283371		1901.6	0.00993631		2431.6	-0.00035934		
311.79	0.10150328	0.09665443	841.8	-0.00069758		1371.79	0.00276345		1901.8	0.00971023		2431.8	-0.00072398		
311.99	0.10218715	0.09666074	842	0.00024155		1371.99	0.00262905		1902	0.00894964		2432	-0.00116484		
312.19	0.10265944	0.096667	842.2	-0.00024229		1372.19	0.00289383		1902.2	0.00815829		2432.2	-0.001301		
312.39	0.10238311	0.0966732	842.4	0.00020894		1372.39	0.00246426		1902.4	0.00770907		2432.4	-0.00158893		
312.59	0.10211508	0.09667934	842.6	0.00005668		1372.59	0.00173564		1902.6	0.00669285		2432.6	-0.00045063		
312.79	0.10219028	0.09668544	842.8	-0.00010428		1372.79	0.00158544		1902.8	0.00595115		2432.8	-0.00083682		
312.99	0.1020211	0.09669147	843	-0.00098254		1372.99	0.00232845		1903	0.00511899		2433	-0.00074508		
313.19	0.1018533	0.09669746	843.2	-0.00070894		1373.19	0.00276155		1903.2	0.00402088		2433.2	-0.00088708		
313.39	0.10239741	0.09670339	843.4	-0.00122644		1373.39	0.00214032		1903.4	0.00403179		2433.4	-0.00022293		
313.59	0.10217655	0.09670928	843.6	-0.00129807		1373.59	0.00249121		1903.6	0.00385424		2433.6	0.00014676		
313.79	0.10209665	0.09671511	843.8	-0.00060632		1373.79	0.00262058		1903.8	0.00441543		2433.8	0.00026084		
313.99	0.10207053	0.09672089	844	-0.00104325		1373.99	0.00343431		1904	0.00507623		2434	0.00011236		
314.19	0.10227727	0.09672662	844.2	-0.00070948		1374.19	0.00361783		1904.2	0.00528933		2434.2	0.00065163		
314.39	0.10245568	0.0967323	844.4	0.00023871		1374.39	0.0025469		1904.4	0.00581375		2434.4	0.0016092		
314.59	0.10266847	0.09673793	844.6	0.00016507		1374.59	0.00289089		1904.6	0.00638883		2434.6	0.00142844		
314.79	0.10272567	0.09674351	844.8	0.00080952		1374.79	0.00296958		1904.8	0.00722544		2434.8	0.00108866		
314.99	0.1026468	0.09674904	845	0.00044993		1374.99	0.00258213		1905	0.00790554		2435	0.0006261		
315.19	0.10204847	0.09675452	845.2	0.00124838		1375.19	0.00276579		1905.2	0.00921124		2435.2	0.00091512		
315.39	0.10200381	0.09675996	845.4	0.00136046		1375.39	0.00205115		1905.4	0.01047691		2435.4	0.00087251		
315.59	0.10157398	0.09676535	845.6	0.00137636		1375.59	0.0020328		1905.6	0.01042763		2435.6	0.00077528		
315.79	0.1010608	0.09677069	845.8	0.00114278		1375.79	0.0014461		1905.8	0.00986028		2435.8	0.00054666		
315.99	0.10106618	0.09677598	846	0.00138412		1375.99	0.0014135		1906	0.01019886		2436	0.00035454		
316.19	0.10030852	0.09678123	846.2	0.00037322		1376.19	0.00174447		1906.2	0.00961923		2436.2	0.00136307		
316.39	0.09997226	0.09678643	846.4	0.00101328		1376.39	0.00073204		1906.4	0.00900674		2436.4	0.00144756		
316.59	0.09929975	0.09679159	846.6	0.00084395		1376.59	0.00085666		1906.6	0.0078955		2436.6	0.00096418		
316.79	0.09925304	0.0967967	846.8	0.00044935		1376.79	0.00213912		1906.8	0.00723951		2436.8	0.00034838		
316.99	0.09924539	0.09680177	847	-0.00010231		1376.99	0.00302635		1907	0.00664426		2437	0.00017296		
317.19	0.09961172	0.09680679	847.2	-0.0009635		1377.19	0.00334245		1907.2	0.00646803		2437.2	-0.0005335		
317.39	0.09996416	0.09681177	847.4	-0.00146486		1377.39	0.00300568		1907.4	0.00635288		2437.4	-0.00152797		
317.59	0.10029109	0.09681671	847.6	-0.00085976		1377.59	0.00426505		1907.6	0.00667972		2437.6	-0.00131528		
317.79	0.10156043	0.0968216	847.8	-0.0005576		1377.79	0.00552185		1907.8	0.00671031		2437.8	-0.00212097		
317.99	0.10164586	0.09682645	848	-0.00020911		1377.99	0.00612414		1908	0.00690804		2438	-0.00220534		
318.19	0.10268548	0.09683126	848.2	-0.00024024		1378.19	0.00664693		1908.2	0.00668882		2438.2	-0.00183081		
318.39	0.10329807	0.09683602	848.4	0.00042443		1378.39	0.00594119		1908.4	0.00685194		2438.4	-0.00095115		
318.59	0.1033768	0.09684075	848.6	0.00049715		1378.59	0.0056372		1908.6	0.00732151		2438.6	-0.00112488		
318.79	0.10296407	0.09684543	848.8	0.0004919		1378.79	0.00526733		1908.8	0.00789277		2438.8	-0.00146799		
318.99	0.10286702	0.09685007	849	0.00019372		1378.99	0.00516		1909	0.00900212		2439	-0.00113939		
319.19	0.1027938	0.09685467	849.2	0.00103688		1379.19	0.00539907		1909.2	0.00948069		2439.2	-0.0006245		
319.39	0.10335477	0.09685924	849.4	0.00113152		1379.39	0.00504425		1909.4	0.00956268		2439.4	-0.00006316		
319.59	0.10293911	0.09686376	849.6	0.00085741		1379.59	0.00527816		1909.6	0.00895922		2439.6	0.00070354		
319.79	0.1024948	0.09686824	849.8	0.00106043		1379.79	0.00539556		1909.8	0.00840462		2439.8	0.00185309		
319.99	0.1024872	0.09687268	850	0.00102717		1379.99	0.00457216		1910	0.00848141		2440	0.00221924		
320.19	0.10217611	0.09687709	850.2	0.00146869		1380.19	0.00448108		1910.2	0.00800357		2440.2	0.0029968		
320.39	0.10171734	0.09688145	850.4	0.00147105		1380.39	0.00374159		1910.4	0.00788959		2440.4	0.00229866		
320.59	0.10038106	0.09688578	850.6	0.00140186		1380.59	0.00411338		1910.6	0.00734604		2440.6	0.00183583		
320.79	0.10052878	0.09689007	850.8	0.00131982		1380.79	0.00438524		1910.8	0.00866842		2440.8	0.00219268		
320.99	0.10088611	0.09689432	851	0.0005995		1380.99	0.00351621		1911	0.00805518		2441	0.00193787		
321.19	0.10001361	0.09689853	851.2	-0.00002383		1381.19	0.00307792		1911.2	0.00830418		2441.2	0.00065845		
321.39	0.10027488	0.09690271	851.4	0.00123813		1381.39	0.00194303		1911.4	0.008033		2441.4	0.00063412		
321.59	0.10057918	0.09690685	851.6	0.00174436		1381.59	0.00231798		1911.6	0.0081257		2441.6	0.00070463		
321.79	0.09988578	0.09691096	851.8	0.00206786		1381.79	0.00208908		1911.8	0.0081728		2441.8	0.00045978		
321.99	0.10030746	0.09691503	852	0.00233901		1381.99	0.00200001		1912	0.00874177		2442	0.00091617		
322.19	0.10105212	0.09691906	852.2	0.00169858		1382.19	0.00194404		1912.2	0.00864699		2442.2	0.00121113		
322.39	0.10066318	0.09692306	852.4	0.00230805		1382.39	0.00159193		1912.4	0.00923454		2442.4	0.00113002		
322.59	0.10055879	0.09692702	852.6	0.00142744		1382.59	0.0012935		1912.6	0.00927034		2442.6	0.00028836		
322.79	0.10039091	0.09693095	852.8	0.00086101		1382.79	0.00209253		1912.8	0.00857818		2442.8	-0.00006269		
322.99	0.10093114	0.09693485	853	0.00055755		1382.99	0.00270055		1913	0.00922344		2443	-0.000195		
323.19	0.10157508	0.09693871	853.2	0.00043296		1383.19	0.00390453		1913.2	0.00839898		2443.2	-0.00031552		
323.39	0.10216658	0.09694254	853.4	-0.0000205		1383.39	0.00428753		1913.4	0.00808832		2443.4	-0.00001083		
323.59	0.10224878	0.09694633	853.6	-0.00049122		1383.59	0.00459275		1913.6	0.00756823		2443.6	0.00044646		
323.79	0.10231749	0.09695009	853.8	-0.00046906		1383.79	0.00405096		1913.8	0.00692677		2443.8	0.00122597		
323.99	0.10269952	0.09695382	854	-0.00091755		1383.99	0.00336526		1914	0.0062948		2444	0.00090814		
324.19	0.1030893	0.09695751	854.2	-0.00186507		1384.19	0.003669		1914.2	0.00595939		2444.2	0.00104843		
324.39	0.10284635	0.09696118	854.4	-0.00285156		1384.39	0.00341191		1914.4	0.00566988		2444.4	0.00160079		
324.59	0.10282292	0.09696481	854.6	-0.00324354		1384.59	0.00392615		1914.6	0.00540506		2444.6	0.00131141		
324.79	0.10286072	0.09696841	854.8	-0.00296951		1384.79	0.00361215		1914.8	0.00663352		2444.8	0.00160792		
324.99	0.10272699	0.09697197	855	-0.00351855		1384.99	0.0031124		1915	0.00538167		2445	0.00179122		
325.19	0.10249435	0.09697551	855.2	-0.00252427		1385.19	0.00324071		1915.2	0.00620235		2445.2	0.00099834		
325.39	0.10280966	0.09697902	855.4	-0.00184883		1385.39	0.00340854		1915.4	0.00608084		2445.4	0.0014772		
325.59	0.10228118	0.09698249	855.6	-0.00244806		1385.59	0.00359907		1915.6	0.00656989		2445.6	0.00160477		
325.79	0.10190487	0.09698594	855.8	-0.00166096		1385.79	0.00345695		1915.8	0.00700088		2445.8	0.00155725		
325.99	0.10262187	0.09698935	856	-0.00124086		1385.99	0.00301218		1916	0.00695987		2446	0.00147276		
326.19	0.1025098	0.09699274	856.2	-0.00096139		1386.19	0.00314463		1916.2	0.00730681		2446.2	0.00067414		
326.39	0.10258795	0.09699609	856.4	-0.00091775		1386.39	0.00318572		1916.4	0.00783692		2446.4	-0.00125699		
326.59	0.10332115	0.09699942	856.6	-0.00066086		1386.59	0.00329982		1916.6	0.00778274		2446.6	-0.00134919		
326.79	0.10368395	0.09700271	856.8	0.00056401		1386.79	0.00400108		1916.8	0.00820115		2446.8	-0.00171059		
326.99	0.10399799	0.09700598	857	0.0009223		1386.99	0.00518774		1917	0.00885637		2447	-0.00192469		
327.19	0.10406451	0.09700922	857.2	0.00171661		1387.19	0.00553093		1917.2	0.00856495		2447.2	-0.00182318		
327.39	0.10431571	0.09701243	857.4	0.00254455		1387.39	0.00525575		1917.4	0.00806639		2447.4	-0.00031865		
327.59	0.10393463	0.09701562	857.6	0.00266712		1387.59	0.00445983		1917.6	0.00816328		2447.6	-0.00076535		
327.79	0.10376034	0.09701877	857.8	0.0031629		1387.79	0.00444183		1917.8	0.0075971		2447.8	-0.00032555		
327.99	0.10380978	0.0970219	858	0.00305601		1387.99	0.00500362		1918	0.00720612		2448	-0.00048379		
328.19	0.10428856	0.097025	858.2	0.00231691		1388.19	0.00535578		1918.2	0.00625709		2448.2	0.00001714		
328.39	0.10439912	0.09702807	858.4	0.00201755		1388.39	0.00505205		1918.4	0.00641669		2448.4	0.00051992		
328.59	0.1036024	0.09703112	858.6	0.00189897		1388.59	0.00579887		1918.6	0.00694589		2448.6	-0.00008759		
328.79	0.1028398	0.09703414	858.8	0.00248313		1388.79	0.00597326		1918.8	0.00748973		2448.8	0.00096627		
328.99	0.10288288	0.09703713	859	0.00151654		1388.99	0.00655931		1919	0.00696267		2449	0.00094666		
329.19	0.1029002	0.0970401	859.2	0.00163331		1389.19	0.006397		1919.2	0.00662672		2449.2	0.00046591		
329.39	0.10208861	0.09704304	859.4	0.00003503		1389.39	0.00639888		1919.4	0.00670671		2449.4	0.00080362		
329.59	0.10111805	0.09704596	859.6	-0.00191764		1389.59	0.00582136		1919.6	0.00676681		2449.6	0.00077981		
329.79	0.10090239	0.09704885	859.8	-0.00240801		1389.79	0.00590065		1919.8	0.00646722		2449.8	-0.00017082		
329.99	0.10101122	0.09705172	860	-0.00219412		1389.99	0.00607642		1920	0.0066197		2450	-0.00097548		
330.19	0.10104635	0.09705456	860.2	-0.0028883		1390.19	0.0062428		1920.2	0.00776026		2450.2	-0.00221956		
330.39	0.10167847	0.09705737	860.4	-0.00293528		1390.39	0.00665473		1920.4	0.0079206		2450.4	-0.00301703		
330.59	0.10214526	0.09706016	860.6	-0.002133		1390.59	0.00692849		1920.6	0.00804153		2450.6	-0.00277616		
330.79	0.10228573	0.09706293	860.8	-0.0024013		1390.79	0.00729452		1920.8	0.00862059		2450.8	-0.00242087		
330.99	0.10290365	0.09706567	861	-0.00264973		1390.99	0.00779151		1921	0.00823517		2451	-0.00198212		
331.19	0.10281151	0.09706839	861.2	-0.00230723		1391.19	0.00727366		1921.2	0.00782712		2451.2	-0.00141711		
331.39	0.10317327	0.09707108	861.4	-0.00209792		1391.39	0.00812447		1921.4	0.00808683		2451.4	-0.00093519		
331.59	0.10310701	0.09707375	861.6	-0.00182782		1391.59	0.00869355		1921.6	0.00860329		2451.6	-0.00216276		
331.79	0.10323177	0.0970764	861.8	-0.00115002		1391.79	0.00846049		1921.8	0.00784544		2451.8	-0.00132828		
331.99	0.10338703	0.09707903	862	-0.00082814		1391.99	0.00930542		1922	0.00709797		2452	-0.0008573		
332.19	0.10418405	0.09708163	862.2	-0.00076494		1392.19	0.009328		1922.2	0.0072242		2452.2	0.00010449		
332.39	0.10442538	0.09708421	862.4	-0.00010755		1392.39	0.00962802		1922.4	0.00806672		2452.4	0.0003353		
332.59	0.10415014	0.09708676	862.6	0.00100266		1392.59	0.01000304		1922.6	0.00790156		2452.6	0.00088314		
332.79	0.10487861	0.0970893	862.8	0.0025645		1392.79	0.00974425		1922.8	0.00735698		2452.8	0.00163314		
332.99	0.10480748	0.09709181	863	0.00288782		1392.99	0.00875603		1923	0.00727379		2453	0.00087129		
333.19	0.10456476	0.0970943	863.2	0.00353453		1393.19	0.00839413		1923.2	0.0063028		2453.2	0.00113631		
333.39	0.10391906	0.09709677	863.4	0.0032091		1393.39	0.00823442		1923.4	0.00696433		2453.4	0.00150984		
333.59	0.10373251	0.09709921	863.6	0.00373968		1393.59	0.00885777		1923.6	0.00763643		2453.6	0.00205886		
333.79	0.10480371	0.09710164	863.8	0.00525877		1393.79	0.00864683		1923.8	0.00807709		2453.8	0.00174863		
333.99	0.10508348	0.09710404	864	0.00596473		1393.99	0.00794713		1924	0.00826531		2454	0.0013283		
334.19	0.10455849	0.09710643	864.2	0.00650244		1394.19	0.00743656		1924.2	0.00841196		2454.2	0.00158105		
334.39	0.10506386	0.09710879	864.4	0.00626913		1394.39	0.00670704		1924.4	0.00831564		2454.4	0.00206457		
334.59	0.10556193	0.09711113	864.6	0.00575291		1394.59	0.00652954		1924.6	0.00757109		2454.6	0.00205407		
334.79	0.10552911	0.09711345	864.8	0.00482735		1394.79	0.00594249		1924.8	0.0077248		2454.8	0.00257885		
334.99	0.10619769	0.09711575	865	0.00407666		1394.99	0.00533175		1925	0.00677402		2455	0.00238735		
335.19	0.10515275	0.09711803	865.2	0.00276159		1395.19	0.00512139		1925.2	0.00755408		2455.2	0.00287996		
335.39	0.10537952	0.09712029	865.4	0.0018889		1395.39	0.0056377		1925.4	0.00755674		2455.4	0.00165992		
335.59	0.10490475	0.09712254	865.6	0.00097624		1395.59	0.00541314		1925.6	0.00754261		2455.6	0.00125365		
335.79	0.10495761	0.09712476	865.8	-0.00006396		1395.79	0.00534795		1925.8	0.00755115		2455.8	0.00226305		
335.99	0.10496369	0.09712696	866	-0.00022964		1395.99	0.00525159		1926	0.00722188		2456	0.0024774		
336.19	0.10516186	0.09712914	866.2	-0.00105691		1396.19	0.00526468		1926.2	0.00701479		2456.2	0.00241487		
336.39	0.10441467	0.09713131	866.4	-0.00055851		1396.39	0.00493866		1926.4	0.00615407		2456.4	0.00199874		
336.59	0.10432535	0.09713345	866.6	-0.00054409		1396.59	0.00432234		1926.6	0.00585098		2456.6	0.00193841		
336.79	0.10413618	0.09713558	866.8	-0.00057551		1396.79	0.00380773		1926.8	0.00548346		2456.8	0.00163465		
336.99	0.10381355	0.09713769	867	-0.00027983		1396.99	0.00390801		1927	0.00610002		2457	0.00061388		
337.19	0.10310156	0.09713977	867.2	0.00042841		1397.19	0.00545283		1927.2	0.00628635		2457.2	0.00146104		
337.39	0.10291465	0.09714185	867.4	0.00091302		1397.39	0.00556629		1927.4	0.00773768		2457.4	0.00065328		
337.59	0.10321572	0.0971439	867.6	0.0019352		1397.59	0.00624923		1927.6	0.00862628		2457.6	0.00048405		
337.79	0.10328269	0.09714593	867.8	0.00234126		1397.79	0.00543002		1927.8	0.00853768		2457.8	0.00036354		
337.99	0.10353572	0.09714795	868	0.00295899		1397.99	0.00527933		1928	0.00840819		2458	0.00018077		
338.19	0.1030687	0.09714995	868.2	0.00377754		1398.19	0.00502999		1928.2	0.0086825		2458.2	0.00046658		
338.39	0.10357203	0.09715193	868.4	0.00319846		1398.39	0.00429503		1928.4	0.00928939		2458.4	0.00063785		
338.59	0.10361301	0.0971539	868.6	0.00332483		1398.59	0.00448782		1928.6	0.0081138		2458.6	0.00046093		
338.79	0.10350374	0.09715585	868.8	0.00341608		1398.79	0.00373336		1928.8	0.00862851		2458.8	0.00059184		
338.99	0.10339861	0.09715778	869	0.00338185		1398.99	0.00331057		1929	0.0086345		2459	0.00067629		
339.19	0.10269151	0.09715969	869.2	0.00346777		1399.19	0.00429192		1929.2	0.00911624		2459.2	0.00024978		
339.39	0.10402226	0.09716159	869.4	0.00387617		1399.39	0.00503597		1929.4	0.00897401		2459.4	-0.00034591		
339.59	0.10362996	0.09716347	869.6	0.00348896		1399.59	0.00574945		1929.6	0.00900426		2459.6	0.00003892		
339.79	0.10467649	0.09716533	869.8	0.0029744		1399.79	0.00682659		1929.8	0.0083481		2459.8	0.00067566		
339.99	0.104804	0.09716718	870	0.0028046		1399.99	0.00739535		1930	0.00789633		2460	0.00023029		
340.19	0.10524471	0.09716901	870.2	0.00182652		1400.19	0.00823317		1930.2	0.00724003		2460.2	-0.00034642		
340.39	0.10525938	0.09717083	870.4	0.00147757		1400.39	0.00847201		1930.4	0.00763777		2460.4	-0.00041105		
340.59	0.10630571	0.09717263	870.6	0.0005666		1400.59	0.00887963		1930.6	0.0075098		2460.6	-0.0009706		
340.79	0.10648026	0.09717441	870.8	0.00064477		1400.79	0.00941262		1930.8	0.00826443		2460.8	-0.0014649		
340.99	0.10747356	0.09717618	871	0.00072579		1400.99	0.01028261		1931	0.00905375		2461	-0.00150214		
341.19	0.107783	0.09717793	871.2	0.00079508		1401.19	0.01056078		1931.2	0.00892247		2461.2	-0.0016192		
341.39	0.10918532	0.09717967	871.4	0.00101317		1401.39	0.01004806		1931.4	0.00909874		2461.4	-0.00249473		
341.59	0.10967686	0.09718139	871.6	0.00123003		1401.59	0.00970761		1931.6	0.00915573		2461.6	-0.00154286		
341.79	0.10931927	0.0971831	871.8	0.00099423		1401.79	0.0097896		1931.8	0.0095757		2461.8	-0.0011585		
341.99	0.10940998	0.09718479	872	0.00049063		1401.99	0.0089367		1932	0.00943318		2462	-0.00219909		
342.19	0.10822584	0.09718647	872.2	0.00001975		1402.19	0.00717948		1932.2	0.01024062		2462.2	-0.00167232		
342.39	0.10793696	0.09718813	872.4	-0.00023698		1402.39	0.00646503		1932.4	0.01025301		2462.4	-0.00076699		
342.59	0.1069205	0.09718978	872.6	-0.0000731		1402.59	0.00559022		1932.6	0.00988109		2462.6	-0.00067647		
342.79	0.1062121	0.09719142	872.8	0.00100219		1402.79	0.00556839		1932.8	0.01017668		2462.8	-0.00040548		
342.99	0.10594599	0.09719304	873	0.00187562		1402.99	0.00517794		1933	0.01037111		2463	-0.00045976		
343.19	0.1059979	0.09719464	873.2	0.00303155		1403.19	0.00547168		1933.2	0.0100363		2463.2	-0.00004068		
343.39	0.10572203	0.09719624	873.4	0.00281667		1403.39	0.00529728		1933.4	0.00989101		2463.4	0.00056943		
343.59	0.10582157	0.09719781	873.6	0.00298843		1403.59	0.00575665		1933.6	0.00969442		2463.6	0.00027721		
343.79	0.10676744	0.09719938	873.8	0.00240819		1403.79	0.00580883		1933.8	0.00972238		2463.8	0.00095811		
343.99	0.10697146	0.09720093	874	0.00194432		1403.99	0.00630272		1934	0.01044924		2464	0.00015506		
344.19	0.10704431	0.09720247	874.2	0.00173244		1404.19	0.00652521		1934.2	0.01022812		2464.2	-0.00016511		
344.39	0.10701272	0.09720399	874.4	0.00150947		1404.39	0.00756325		1934.4	0.01001132		2464.4	0.00066068		
344.59	0.10680196	0.0972055	874.6	0.00117432		1404.59	0.00818878		1934.6	0.00939025		2464.6	0.00002511		
344.79	0.10635516	0.097207	874.8	0.00059694		1404.79	0.00870864		1934.8	0.00918749		2464.8	0.00036997		
344.99	0.10711446	0.09720848	875	0.00051835		1404.99	0.00955585		1935	0.00859507		2465	0.00039379		
345.19	0.10750034	0.09720995	875.2	0.0009742		1405.19	0.01018872		1935.2	0.0079467		2465.2	-0.00081963		
345.39	0.10732683	0.09721141	875.4	0.0007119		1405.39	0.01096491		1935.4	0.00784847		2465.4	-0.00041341		
345.59	0.10696811	0.09721285	875.6	-0.00018284		1405.59	0.01070817		1935.6	0.00774097		2465.6	-0.0009168		
345.79	0.10692999	0.09721429	875.8	-0.00101664		1405.79	0.01024341		1935.8	0.00814932		2465.8	-0.0012494		
345.99	0.10678346	0.09721571	876	-0.00253999		1405.99	0.00884617		1936	0.00796419		2466	-0.00188609		
346.19	0.10618054	0.09721712	876.2	-0.00226532		1406.19	0.00793394		1936.2	0.00864409		2466.2	0.00008159		
346.39	0.10625636	0.09721851	876.4	-0.00238622		1406.39	0.00782257		1936.4	0.00758811		2466.4	0.00071454		
346.59	0.10600403	0.09721989	876.6	-0.00174877		1406.59	0.00783223		1936.6	0.00797276		2466.6	0.00071094		
346.79	0.10626685	0.09722127	876.8	-0.00088594		1406.79	0.00797215		1936.8	0.00813367		2466.8	0.00077427		
346.99	0.10682956	0.09722262	877	-0.00065406		1406.99	0.00659785		1937	0.00861655		2467	0.00138098		
347.19	0.10691333	0.09722397	877.2	-0.00056527		1407.19	0.00536659		1937.2	0.00864387		2467.2	0.00169317		
347.39	0.10689007	0.09722531	877.4	0.00004431		1407.39	0.00462304		1937.4	0.0088106		2467.4	0.00172168		
347.59	0.10829518	0.09722663	877.6	0.00122764		1407.59	0.00427583		1937.6	0.01010503		2467.6	0.00080131		
347.79	0.10798165	0.09722794	877.8	0.00105915		1407.79	0.00405325		1937.8	0.00974891		2467.8	0.00144233		
347.99	0.10820126	0.09722925	878	0.00124698		1407.99	0.00466614		1938	0.0106272		2468	0.00063217		
348.19	0.10805836	0.09723054	878.2	0.00196466		1408.19	0.00561833		1938.2	0.01031467		2468.2	0.00116788		
348.39	0.10769288	0.09723181	878.4	0.00179668		1408.39	0.00538395		1938.4	0.01027625		2468.4	0.00098345		
348.59	0.10686597	0.09723308	878.6	0.00133918		1408.59	0.00528725		1938.6	0.00989755		2468.6	-0.00029605		
348.79	0.107282	0.09723434	878.8	0.0012398		1408.79	0.00559519		1938.8	0.00908116		2468.8	-0.00095107		
348.99	0.1077248	0.09723558	879	0.00230578		1408.99	0.00631397		1939	0.00883519		2469	-0.00130207		
349.19	0.10826622	0.09723682	879.2	0.00283612		1409.19	0.00655053		1939.2	0.00815611		2469.2	-0.00219076		
349.39	0.10757005	0.09723804	879.4	0.00252206		1409.39	0.00605397		1939.4	0.00770566		2469.4	-0.00216764		
349.59	0.10814759	0.09723925	879.6	0.00222005		1409.59	0.00468607		1939.6	0.00662037		2469.6	-0.00240285		
349.79	0.10841387	0.09724046	879.8	0.00220922		1409.79	0.00401361		1939.8	0.00664629		2469.8	-0.00120863		
349.99	0.1071362	0.09724165	880	0.0017688		1409.99	0.00487765		1940	0.00646216		2470	-0.00113066		
350.19	0.10672963	0.09724283	880.2	0.00208881		1410.19	0.00478765		1940.2	0.00610122		2470.2	0.00025954		
350.39	0.1065294	0.097244	880.4	0.00188121		1410.39	0.00529399		1940.4	0.00574049		2470.4	0.0005174		
350.59	0.10691889	0.09724516	880.6	0.00148074		1410.59	0.00567205		1940.6	0.0058158		2470.6	0.00122197		
350.79	0.10673273	0.09724631	880.8	0.00112436		1410.79	0.00563237		1940.8	0.00619076		2470.8	0.00134646		
350.99	0.10644055	0.09724745	881	0.00092398		1410.99	0.00641889		1941	0.00629973		2471	0.00185282		
351.19	0.10601901	0.09724858	881.2	0.00103317		1411.19	0.00671004		1941.2	0.00643896		2471.2	0.00121509		
351.39	0.10589773	0.0972497	881.4	0.0017203		1411.39	0.00745761		1941.4	0.00666226		2471.4	0.00156035		
351.59	0.10621474	0.09725081	881.6	0.00221617		1411.59	0.00799567		1941.6	0.00731667		2471.6	0.00104154		
351.79	0.10580969	0.09725191	881.8	0.00124494		1411.79	0.00865078		1941.8	0.00652387		2471.8	0.00141271		
351.99	0.1062425	0.09725301	882	0.00099696		1411.99	0.00899595		1942	0.00647416		2472	0.0009022		
352.19	0.10548126	0.09725409	882.2	0.00027821		1412.19	0.00981619		1942.2	0.00570328		2472.2	0.00055738		
352.39	0.1054815	0.09725516	882.4	-0.00028544		1412.39	0.01032369		1942.4	0.00603045		2472.4	0.00001013		
352.59	0.10598624	0.09725622	882.6	-0.00004396		1412.59	0.0116153		1942.6	0.00566116		2472.6	-0.00038028		
352.79	0.10650187	0.09725728	882.8	0.00045462		1412.79	0.01171459		1942.8	0.00562582		2472.8	-0.00069065		
352.99	0.10693777	0.09725832	883	0.00010831		1412.99	0.0115339		1943	0.0053705		2473	-0.00043964		
353.19	0.10644258	0.09725936	883.2	0.00033478		1413.19	0.01116327		1943.2	0.00592846		2473.2	-0.0013374		
353.39	0.10607248	0.09726039	883.4	0.00063841		1413.39	0.01019231		1943.4	0.00605022		2473.4	-0.00102045		
353.59	0.10668109	0.0972614	883.6	0.00069096		1413.59	0.0092507		1943.6	0.00658855		2473.6	-0.00074273		
353.79	0.10640542	0.09726241	883.8	0.00093231		1413.79	0.00948756		1943.8	0.00807717		2473.8	-0.00028433		
353.99	0.10598148	0.09726341	884	0.00061176		1413.99	0.00976522		1944	0.00911683		2474	0.00018586		
354.19	0.10656696	0.0972644	884.2	0.00088942		1414.19	0.00882895		1944.2	0.0094225		2474.2	0.00092153		
354.39	0.10548094	0.09726539	884.4	0.00047745		1414.39	0.00855037		1944.4	0.00993195		2474.4	0.00129225		
354.59	0.10606552	0.09726636	884.6	0.00033599		1414.59	0.00783773		1944.6	0.00993233		2474.6	0.0010781		
354.79	0.10509209	0.09726733	884.8	0.00049298		1414.79	0.00830256		1944.8	0.01098542		2474.8	0.00041838		
354.99	0.10504645	0.09726828	885	0.00049925		1414.99	0.00896452		1945	0.01102237		2475	0.00076339		
355.19	0.1049709	0.09726923	885.2	0.00096123		1415.19	0.00767736		1945.2	0.01041183		2475.2	0.00034816		
355.39	0.10515927	0.09727017	885.4	0.00094861		1415.39	0.00691316		1945.4	0.010488		2475.4	0.00032804		
355.59	0.10582558	0.0972711	885.6	0.00089872		1415.59	0.00618105		1945.6	0.00952703		2475.6	-0.00041468		
355.79	0.10552607	0.09727203	885.8	0.00048335		1415.79	0.00600031		1945.8	0.0086606		2475.8	-0.00100095		
355.99	0.10584961	0.09727294	886	0.0014747		1415.99	0.005876		1946	0.00802577		2476	-0.00172368		
356.19	0.10571593	0.09727385	886.2	0.00081932		1416.19	0.00623795		1946.2	0.00759208		2476.2	-0.00201788		
356.39	0.10586815	0.09727475	886.4	0.00151098		1416.39	0.00574223		1946.4	0.00747143		2476.4	-0.00199342		
356.59	0.10588887	0.09727564	886.6	0.00168507		1416.59	0.00566684		1946.6	0.00659593		2476.6	-0.00265903		
356.79	0.10549152	0.09727653	886.8	0.00159113		1416.79	0.00526495		1946.8	0.00676556		2476.8	-0.00337576		
356.99	0.10616693	0.09727741	887	0.00054235		1416.99	0.00490739		1947	0.0065977		2477	-0.00370126		
357.19	0.105635	0.09727827	887.2	0.00078864		1417.19	0.00416998		1947.2	0.00798419		2477.2	-0.00374518		
357.39	0.10589428	0.09727914	887.4	0.00141392		1417.39	0.00372005		1947.4	0.00841738		2477.4	-0.00276999		
357.59	0.10586722	0.09727999	887.6	0.00128766		1417.59	0.00433858		1947.6	0.00892592		2477.6	-0.00282937		
357.79	0.10617221	0.09728084	887.8	0.0016639		1417.79	0.00507481		1947.8	0.00889502		2477.8	-0.00131704		
357.99	0.10561674	0.09728167	888	0.00136987		1417.99	0.00556633		1948	0.00928927		2478	-0.00078571		
358.19	0.10589962	0.09728251	888.2	0.00154391		1418.19	0.00656554		1948.2	0.00921505		2478.2	-0.00068569		
358.39	0.10510124	0.09728333	888.4	0.00118562		1418.39	0.00784237		1948.4	0.00904073		2478.4	-0.00025482		
358.59	0.10545825	0.09728415	888.6	0.00204675		1418.59	0.00834345		1948.6	0.00891469		2478.6	-0.00067986		
358.79	0.10473073	0.09728496	888.8	0.00203722		1418.79	0.00942394		1948.8	0.00881836		2478.8	-0.00005343		
358.99	0.10538273	0.09728576	889	0.00230158		1418.99	0.00959605		1949	0.00853837		2479	0.00051679		
359.19	0.10540817	0.09728656	889.2	0.00226196		1419.19	0.00971148		1949.2	0.00877126		2479.2	-0.00003091		
359.39	0.10599884	0.09728735	889.4	0.00176603		1419.39	0.0105388		1949.4	0.00926295		2479.4	-0.00034298		
359.59	0.10666177	0.09728813	889.6	0.00226381		1419.59	0.0108357		1949.6	0.00859705		2479.6	-0.00074962		
359.79	0.10652745	0.0972889	889.8	0.00340807		1419.79	0.01079654		1949.8	0.00919177		2479.8	-0.00069567		
359.99	0.10707326	0.09728967	890	0.00355708		1419.99	0.01073329		1950	0.00840949		2480	-0.00095013		
360.19	0.10706588	0.09729043	890.2	0.00171742		1420.19	0.01089258		1950.2	0.00806357		2480.2	-0.00094116		
360.39	0.10701812	0.09729119	890.4	0.00177835		1420.39	0.01051335		1950.4	0.00786211		2480.4	-0.00131316		
360.59	0.10789651	0.09729194	890.6	0.00045839		1420.59	0.01053451		1950.6	0.00765631		2480.6	-0.00125826		
360.79	0.10801319	0.09729268	890.8	0.00008113		1420.79	0.0103836		1950.8	0.00823888		2480.8	-0.00119046		
360.99	0.10884352	0.09729342	891	-0.00097221		1420.99	0.00965138		1951	0.00800611		2481	-0.00127825		
361.19	0.10907618	0.09729415	891.2	-0.00077057		1421.19	0.00919803		1951.2	0.00855342		2481.2	-0.00026517		
361.39	0.10904882	0.09729487	891.4	0.00027997		1421.39	0.00915789		1951.4	0.00817421		2481.4	0.00048497		
361.59	0.10949564	0.09729558	891.6	-0.00041516		1421.59	0.00933767		1951.6	0.00857996		2481.6	0.00037774		
361.79	0.11073234	0.09729629	891.8	-0.0007667		1421.79	0.00876704		1951.8	0.00853465		2481.8	0.00122456		
361.99	0.1099354	0.097297	892	-0.00080123		1421.99	0.00933916		1952	0.00860547		2482	0.00061615		
362.19	0.11065222	0.0972977	892.2	-0.00070578		1422.19	0.0092086		1952.2	0.00863435		2482.2	0.0007666		
362.39	0.10955309	0.09729839	892.4	-0.00061193		1422.39	0.00931632		1952.4	0.00837895		2482.4	0.00080597		
362.59	0.10932286	0.09729907	892.6	0.00006412		1422.59	0.00875077		1952.6	0.00847018		2482.6	0.00069691		
362.79	0.10966457	0.09729975	892.8	0.0001535		1422.79	0.00921579		1952.8	0.00869671		2482.8	0.0008639		
362.99	0.11051366	0.09730043	893	0.00087493		1422.99	0.00890755		1953	0.00958688		2483	0.00003366		
363.19	0.11024934	0.0973011	893.2	0.00110477		1423.19	0.00849814		1953.2	0.01076645		2483.2	-0.0005908		
363.39	0.1103605	0.09730176	893.4	0.00160445		1423.39	0.00846564		1953.4	0.0102751		2483.4	-0.00074696		
363.59	0.11031098	0.09730241	893.6	0.00224986		1423.59	0.00692014		1953.6	0.00992079		2483.6	-0.00069487		
363.79	0.11024933	0.09730307	893.8	0.00227805		1423.79	0.0063651		1953.8	0.01039564		2483.8	-0.00046953		
363.99	0.10993056	0.09730371	894	0.00163304		1423.99	0.00687732		1954	0.01020676		2484	-0.00021368		
364.19	0.10979408	0.09730435	894.2	0.00159606		1424.19	0.00707068		1954.2	0.00989637		2484.2	-0.00032676		
364.39	0.10989712	0.09730498	894.4	0.00198365		1424.39	0.00723268		1954.4	0.00890281		2484.4	0.00032995		
364.59	0.10978445	0.09730561	894.6	0.00190427		1424.59	0.00639771		1954.6	0.00868002		2484.6	0.00113973		
364.79	0.10980491	0.09730623	894.8	0.00198005		1424.79	0.00669293		1954.8	0.00801658		2484.8	0.0000945		
364.99	0.11013324	0.09730685	895	0.00154692		1424.99	0.00621583		1955	0.00746196		2485	0.00023637		
365.19	0.11019024	0.09730746	895.2	0.0021705		1425.19	0.00613357		1955.2	0.00755093		2485.2	0.00108219		
365.39	0.10947318	0.09730807	895.4	0.00182205		1425.39	0.00635169		1955.4	0.0073423		2485.4	0.00060202		
365.59	0.10993062	0.09730867	895.6	0.00089073		1425.59	0.00667939		1955.6	0.00806318		2485.6	0.000643		
365.79	0.11010306	0.09730927	895.8	0.00136452		1425.79	0.00801183		1955.8	0.00764507		2485.8	0.00036068		
365.99	0.10874455	0.09730986	896	0.0015948		1425.99	0.00786049		1956	0.00779695		2486	-0.00009835		
366.19	0.10804546	0.09731044	896.2	0.00123148		1426.19	0.0085726		1956.2	0.00799691		2486.2	-0.0003058		
366.39	0.10786506	0.09731102	896.4	0.00067389		1426.39	0.0093166		1956.4	0.00795678		2486.4	-0.00000418		
366.59	0.10779819	0.0973116	896.6	0.00061082		1426.59	0.00962422		1956.6	0.00887432		2486.6	-0.000111		
366.79	0.10819251	0.09731217	896.8	0.00102703		1426.79	0.00935598		1956.8	0.00927904		2486.8	-0.00105397		
366.99	0.10879584	0.09731273	897	0.00119357		1426.99	0.00887411		1957	0.01024795		2487	-0.00176181		
367.19	0.10826577	0.09731329	897.2	0.00102146		1427.19	0.0088069		1957.2	0.01097259		2487.2	-0.00177876		
367.39	0.1083527	0.09731385	897.4	0.000471		1427.39	0.00839252		1957.4	0.01052843		2487.4	-0.00236726		
367.59	0.10909423	0.0973144	897.6	0.00082651		1427.59	0.00807565		1957.6	0.0113755		2487.6	-0.0019839		
367.79	0.10910942	0.09731495	897.8	0.00116695		1427.79	0.00841684		1957.8	0.01162024		2487.8	-0.00261243		
367.99	0.10967955	0.09731549	898	0.00122941		1427.99	0.0081446		1958	0.01108343		2488	-0.00243632		
368.19	0.11027594	0.09731602	898.2	0.00177857		1428.19	0.00812337		1958.2	0.01025907		2488.2	-0.00238961		
368.39	0.11105591	0.09731656	898.4	0.00153498		1428.39	0.00811413		1958.4	0.00996634		2488.4	-0.00203234		
368.59	0.11085002	0.09731708	898.6	0.00117494		1428.59	0.00761882		1958.6	0.01043169		2488.6	-0.00213736		
368.79	0.11060522	0.09731761	898.8	0.0007638		1428.79	0.00767572		1958.8	0.01008518		2488.8	-0.00293367		
368.99	0.11019083	0.09731812	899	0.00108494		1428.99	0.00749267		1959	0.01011359		2489	-0.00273891		
369.19	0.10950694	0.09731864	899.2	0.00135159		1429.19	0.00817566		1959.2	0.00985168		2489.2	-0.00201821		
369.39	0.10943133	0.09731915	899.4	0.0016395		1429.39	0.00885794		1959.4	0.0093683		2489.4	-0.00195259		
369.59	0.10978111	0.09731965	899.6	0.00210868		1429.59	0.00908867		1959.6	0.00926514		2489.6	-0.00168648		
369.79	0.10960687	0.09732015	899.8	0.00305155		1429.79	0.00971993		1959.8	0.00841988		2489.8	-0.00232034		
369.99	0.10922893	0.09732065	900	0.00299261		1429.99	0.00940115		1960	0.0079873		2490	-0.00194345		
370.19	0.10912999	0.09732114	900.2	0.0032331		1430.19	0.01062915		1960.2	0.00761685		2490.2	-0.00190557		
370.39	0.11005923	0.09732162	900.4	0.00248034		1430.39	0.01058201		1960.4	0.00784363		2490.4	-0.00134396		
370.59	0.10999874	0.09732211	900.6	0.00317855		1430.59	0.01058654		1960.6	0.00830039		2490.6	-0.00169301		
370.79	0.11056585	0.09732259	900.8	0.00310735		1430.79	0.01060723		1960.8	0.00829166		2490.8	-0.00210585		
370.99	0.11108039	0.09732306	901	0.00338359		1430.99	0.01122608		1961	0.00889278		2491	-0.00165598		
371.19	0.11089602	0.09732353	901.2	0.00349701		1431.19	0.01042629		1961.2	0.00808275		2491.2	-0.00054887		
371.39	0.11132789	0.097324	901.4	0.00329132		1431.39	0.00964264		1961.4	0.00787377		2491.4	-0.0006224		
371.59	0.11175196	0.09732446	901.6	0.00378629		1431.59	0.00914718		1961.6	0.00835633		2491.6	0.00033201		
371.79	0.11146212	0.09732492	901.8	0.00379859		1431.79	0.00835529		1961.8	0.00786573		2491.8	0.00048814		
371.99	0.11211469	0.09732537	902	0.00342327		1431.99	0.00691836		1962	0.0078077		2492	0.00170615		
372.19	0.11126918	0.09732582	902.2	0.00265283		1432.19	0.00706016		1962.2	0.00777517		2492.2	0.00219927		
372.39	0.1107848	0.09732627	902.4	0.0021607		1432.39	0.00676239		1962.4	0.00831426		2492.4	0.00316199		
372.59	0.10919201	0.09732671	902.6	0.00212411		1432.59	0.00640694		1962.6	0.00801452		2492.6	0.00328838		
372.79	0.10829868	0.09732715	902.8	0.0032418		1432.79	0.00586279		1962.8	0.00792721		2492.8	0.00342278		
372.99	0.10784892	0.09732758	903	0.00355875		1432.99	0.0054587		1963	0.00805754		2493	0.00370719		
373.19	0.10732521	0.09732801	903.2	0.00356642		1433.19	0.00604789		1963.2	0.00872065		2493.2	0.00466282		
373.39	0.10876023	0.09732844	903.4	0.00392969		1433.39	0.0064397		1963.4	0.00850319		2493.4	0.00367519		
373.59	0.10909419	0.09732886	903.6	0.00398257		1433.59	0.00668479		1963.6	0.00858293		2493.6	0.00326394		
373.79	0.1097438	0.09732928	903.8	0.00432669		1433.79	0.00723181		1963.8	0.0089845		2493.8	0.00273625		
373.99	0.10986914	0.0973297	904	0.00396619		1433.99	0.00733622		1964	0.00977784		2494	0.00276128		
374.19	0.11085569	0.09733011	904.2	0.00361704		1434.19	0.00753216		1964.2	0.01065841		2494.2	0.0005063		
374.39	0.11173048	0.09733052	904.4	0.00339534		1434.39	0.00791153		1964.4	0.01095565		2494.4	-0.00042077		
374.59	0.1125349	0.09733093	904.6	0.00403109		1434.59	0.00751548		1964.6	0.01152051		2494.6	-0.00099488		
374.79	0.11338318	0.09733133	904.8	0.0042655		1434.79	0.00867152		1964.8	0.01229863		2494.8	-0.00041048		
374.99	0.11352457	0.09733173	905	0.00491882		1434.99	0.00898847		1965	0.01259889		2495	-0.00004805		
375.19	0.11373503	0.09733212	905.2	0.00397428		1435.19	0.00832158		1965.2	0.01175246		2495.2	0.00027378		
375.39	0.11368338	0.09733251	905.4	0.003689		1435.39	0.00879128		1965.4	0.01194431		2495.4	-0.00061895		
375.59	0.11373271	0.0973329	905.6	0.00349975		1435.59	0.00813694		1965.6	0.01121856		2495.6	0.00024364		
375.79	0.11374333	0.09733328	905.8	0.00311099		1435.79	0.00783963		1965.8	0.01063722		2495.8	0.00120589		
375.99	0.11333303	0.09733366	906	0.00185033		1435.99	0.00726166		1966	0.01013504		2496	0.00191826		
376.19	0.11180411	0.09733404	906.2	0.00092545		1436.19	0.00765485		1966.2	0.00952596		2496.2	0.00266082		
376.39	0.1110968	0.09733442	906.4	0.00134132		1436.39	0.0073464		1966.4	0.00901211		2496.4	0.00388526		
376.59	0.11057794	0.09733479	906.6	0.00115203		1436.59	0.00713665		1966.6	0.00803478		2496.6	0.00377053		
376.79	0.11054415	0.09733515	906.8	0.00217453		1436.79	0.0063364		1966.8	0.00858699		2496.8	0.00427653		
376.99	0.11036546	0.09733552	907	0.0020404		1436.99	0.00680193		1967	0.00928186		2497	0.00350488		
377.19	0.11091756	0.09733588	907.2	0.0019784		1437.19	0.00695864		1967.2	0.00933575		2497.2	0.00359807		
377.39	0.11178993	0.09733624	907.4	0.00146346		1437.39	0.00650883		1967.4	0.0090188		2497.4	0.00268805		
377.59	0.11137616	0.09733659	907.6	0.00188082		1437.59	0.00599394		1967.6	0.00950195		2497.6	0.00242622		
377.79	0.11140264	0.09733695	907.8	0.00196916		1437.79	0.00527365		1967.8	0.01085808		2497.8	0.00148839		
377.99	0.11149401	0.0973373	908	0.0023914		1437.99	0.00470743		1968	0.01172405		2498	0.00049289		
378.19	0.11238646	0.09733764	908.2	0.0028578		1438.19	0.0048478		1968.2	0.01236382		2498.2	-0.00141874		
378.39	0.11287465	0.09733798	908.4	0.0038627		1438.39	0.00498938		1968.4	0.01265818		2498.4	-0.00137314		
378.59	0.11347185	0.09733832	908.6	0.00459839		1438.59	0.00506932		1968.6	0.01321612		2498.6	-0.00163487		
378.79	0.11356895	0.09733866	908.8	0.00546751		1438.79	0.00620841		1968.8	0.01360026		2498.8	-0.00183124		
378.99	0.11337858	0.097339	909	0.00557013		1438.99	0.00638581		1969	0.01315704		2499	-0.00277747		
379.19	0.11371368	0.09733933	909.2	0.00573125		1439.19	0.0065449		1969.2	0.01237794		2499.2	-0.00302517		
379.39	0.11366743	0.09733965	909.4	0.00646238		1439.39	0.00723199		1969.4	0.01177474		2499.4	-0.00321231		
379.59	0.11365331	0.09733998	909.6	0.00648694		1439.59	0.00744013		1969.6	0.01092698		2499.6	-0.00235646		
379.79	0.11340933	0.0973403	909.8	0.00639317		1439.79	0.00793457		1969.8	0.01057423		2499.8	-0.002056		
379.99	0.11340933	0.09734062	910	0.00639317		1439.99	0.00793457		1970	0.01057423		2500	-0.002056		
380.19	0.11242558	0.09723756	910.2	0.00703006		1440.19	0.00774454		1970.2	0.0106477		2500.2	-0.00225666		
380.39	0.11090765	0.09713461	910.4	0.00735128		1440.39	0.00851399		1970.4	0.01044691		2500.4	-0.00257894		
380.59	0.10953926	0.09703177	910.6	0.00785153		1440.59	0.0087549		1970.6	0.01111519		2500.6	-0.0032503		
380.79	0.10801792	0.09692903	910.8	0.00866104		1440.79	0.00882856		1970.8	0.01108491		2500.8	-0.00398099		
380.99	0.10562344	0.09682641	911	0.00929614		1440.99	0.0089163		1971	0.0117308		2501	-0.00404004		
381.19	0.10428709	0.09672389	911.2	0.009809		1441.19	0.0096425		1971.2	0.01258266		2501.2	-0.00481687		
381.39	0.10228166	0.09662148	911.4	0.01119077		1441.39	0.01009476		1971.4	0.01360617		2501.4	-0.00490682		
381.59	0.1014136	0.09651919	911.6	0.01218197		1441.59	0.00994723		1971.6	0.01409244		2501.6	-0.00468539		
381.79	0.10017406	0.09641699	911.8	0.01267007		1441.79	0.01067192		1971.8	0.01476362		2501.8	-0.00458307		
381.99	0.09867556	0.09631491	912	0.01362773		1441.99	0.01097259		1972	0.01552687		2502	-0.0048799		
382.19	0.09797774	0.09621294	912.2	0.01321428		1442.19	0.01181234		1972.2	0.01570625		2502.2	-0.00504641		
382.39	0.0959052	0.09611107	912.4	0.01349536		1442.39	0.01216247		1972.4	0.01693593		2502.4	-0.00524788		
382.59	0.09550497	0.09600931	912.6	0.01414865		1442.59	0.01227534		1972.6	0.01765218		2502.6	-0.00404107		
382.79	0.09570126	0.09590766	912.8	0.01395097		1442.79	0.01206899		1972.8	0.01724883		2502.8	-0.0045447		
382.99	0.09532377	0.09580612	913	0.01411391		1442.99	0.01219955		1973	0.01635291		2503	-0.0041631		
383.19	0.09535089	0.09570468	913.2	0.0139194		1443.19	0.01205919		1973.2	0.01587613		2503.2	-0.00302081		
383.39	0.09468979	0.09560335	913.4	0.01324754		1443.39	0.01254181		1973.4	0.01471169		2503.4	-0.00238243		
383.59	0.09426531	0.09550213	913.6	0.01333857		1443.59	0.01327904		1973.6	0.01473923		2503.6	-0.00149124		
383.79	0.09426076	0.09540102	913.8	0.01346873		1443.79	0.01352335		1973.8	0.01369354		2503.8	-0.00046777		
383.99	0.09431328	0.09530001	914	0.01328017		1443.99	0.01388308		1974	0.01203708		2504	-0.00042041		
384.19	0.09321207	0.09519911	914.2	0.01264737		1444.19	0.01310162		1974.2	0.01134856		2504.2	-0.00017734		
384.39	0.09287586	0.09509832	914.4	0.01239909		1444.39	0.01326781		1974.4	0.01084276		2504.4	-0.00053027		
384.59	0.0922836	0.09499763	914.6	0.01215467		1444.59	0.01272307		1974.6	0.01061486		2504.6	-0.00022613		
384.79	0.0914692	0.09489705	914.8	0.01207589		1444.79	0.01245329		1974.8	0.00969281		2504.8	-0.00017523		
384.99	0.09061616	0.09479658	915	0.01177336		1444.99	0.01227356		1975	0.00984747		2505	-0.00018802		
385.19	0.09117131	0.09469621	915.2	0.01219138		1445.19	0.0123093		1975.2	0.0098782		2505.2	-0.00056728		
385.39	0.09050678	0.09459595	915.4	0.01232837		1445.39	0.01160557		1975.4	0.00964458		2505.4	-0.00009729		
385.59	0.09093259	0.09449579	915.6	0.01232829		1445.59	0.01059603		1975.6	0.00943553		2505.6	0.00020077		
385.79	0.09022109	0.09439574	915.8	0.01184026		1445.79	0.01122004		1975.8	0.01004292		2505.8	-0.00041959		
385.99	0.08965114	0.0942958	916	0.0113094		1445.99	0.01129481		1976	0.01067304		2506	-0.00123596		
386.19	0.08917054	0.09419596	916.2	0.01008534		1446.19	0.01186403		1976.2	0.01108175		2506.2	-0.00142337		
386.39	0.08888711	0.09409623	916.4	0.01019388		1446.39	0.0115687		1976.4	0.01216		2506.4	-0.00146793		
386.59	0.08906498	0.09399661	916.6	0.01065313		1446.59	0.01107556		1976.6	0.01291303		2506.6	-0.00101897		
386.79	0.08805944	0.09389709	916.8	0.01052068		1446.79	0.01109315		1976.8	0.01425487		2506.8	-0.00157003		
386.99	0.08812373	0.09379767	917	0.0110204		1446.99	0.01071559		1977	0.01461091		2507	-0.00148406		
387.19	0.08722611	0.09369836	917.2	0.01119383		1447.19	0.01053591		1977.2	0.01512118		2507.2	-0.0015478		
387.39	0.08719825	0.09359916	917.4	0.01126524		1447.39	0.01030995		1977.4	0.0163718		2507.4	-0.00139037		
387.59	0.08665455	0.09350006	917.6	0.0116697		1447.59	0.01094132		1977.6	0.01717466		2507.6	-0.00181258		
387.79	0.08636277	0.09340106	917.8	0.01158278		1447.79	0.01095457		1977.8	0.0166375		2507.8	-0.00240265		
387.99	0.0860191	0.09330217	918	0.01138501		1447.99	0.01153393		1978	0.01696131		2508	-0.00310395		
388.19	0.08459676	0.09320339	918.2	0.01192791		1448.19	0.01151129		1978.2	0.0171418		2508.2	-0.00298961		
388.39	0.08460697	0.09310471	918.4	0.01235097		1448.39	0.0122105		1978.4	0.01650679		2508.4	-0.00230652		
388.59	0.08398849	0.09300613	918.6	0.01246284		1448.59	0.0117281		1978.6	0.0162729		2508.6	-0.00204953		
388.79	0.08402374	0.09290766	918.8	0.01317773		1448.79	0.01294989		1978.8	0.01539646		2508.8	-0.00301036		
388.99	0.08363101	0.09280929	919	0.0130761		1448.99	0.01257597		1979	0.01502046		2509	-0.00318438		
389.19	0.08343607	0.09271103	919.2	0.01353049		1449.19	0.01254763		1979.2	0.0142014		2509.2	-0.00288039		
389.39	0.08263101	0.09261287	919.4	0.01316527		1449.39	0.01260753		1979.4	0.01355657		2509.4	-0.00251892		
389.59	0.08284141	0.09251482	919.6	0.01340378		1449.59	0.01235388		1979.6	0.01291215		2509.6	-0.00146147		
389.79	0.08257393	0.09241687	919.8	0.0124491		1449.79	0.01334046		1979.8	0.01285233		2509.8	-0.00064857		
389.99	0.08274893	0.09231902	920	0.01189733		1449.99	0.01453937		1980	0.0121963		2510	-0.00037952		
390.19	0.08240667	0.09222127	920.2	0.01205588		1450.19	0.01549067		1980.2	0.0118789		2510.2	0.00064395		
390.39	0.08246591	0.09212363	920.4	0.01237681		1450.39	0.01514314		1980.4	0.01217317		2510.4	0.00125268		
390.59	0.08211359	0.0920261	920.6	0.0132208		1450.59	0.014124		1980.6	0.01283812		2510.6	0.00230732		
390.79	0.08220015	0.09192866	920.8	0.01282161		1450.79	0.01394243		1980.8	0.01377323		2510.8	0.00225511		
390.99	0.08199219	0.09183133	921	0.01309079		1450.99	0.01312902		1981	0.01346298		2511	0.00281948		
391.19	0.08132374	0.0917341	921.2	0.01319003		1451.19	0.01305553		1981.2	0.01375977		2511.2	0.00310943		
391.39	0.08207767	0.09163698	921.4	0.01371293		1451.39	0.01317318		1981.4	0.01435733		2511.4	0.00351936		
391.59	0.08140054	0.09153996	921.6	0.01333105		1451.59	0.01330339		1981.6	0.01424285		2511.6	0.00344487		
391.79	0.08173475	0.09144304	921.8	0.01338449		1451.79	0.01304712		1981.8	0.01356137		2511.8	0.00307788		
391.99	0.08143459	0.09134622	922	0.01394227		1451.99	0.01291229		1982	0.0138743		2512	0.00255411		
392.19	0.0806748	0.09124951	922.2	0.01412234		1452.19	0.0131436		1982.2	0.01419389		2512.2	0.00201334		
392.39	0.08017501	0.0911529	922.4	0.01467455		1452.39	0.01274829		1982.4	0.01418083		2512.4	0.00185524		
392.59	0.07990952	0.09105639	922.6	0.01534619		1452.59	0.01251844		1982.6	0.01487263		2512.6	-0.00013445		
392.79	0.07940918	0.09095998	922.8	0.01593949		1452.79	0.0144795		1982.8	0.01450467		2512.8	-0.00190949		
392.99	0.07818168	0.09086367	923	0.0155111		1452.99	0.01377076		1983	0.01525105		2513	-0.00249715		
393.19	0.07767038	0.09076747	923.2	0.01514837		1453.19	0.01412363		1983.2	0.01469837		2513.2	-0.00325803		
393.39	0.07739614	0.09067137	923.4	0.01475552		1453.39	0.01449458		1983.4	0.01494664		2513.4	-0.00372607		
393.59	0.07821339	0.09057537	923.6	0.01477093		1453.59	0.01389897		1983.6	0.01450457		2513.6	-0.00364824		
393.79	0.07769628	0.09047947	923.8	0.0151859		1453.79	0.01515166		1983.8	0.01411398		2513.8	-0.00427568		
393.99	0.07812429	0.09038368	924	0.01504477		1453.99	0.01645163		1984	0.01310696		2514	-0.00483641		
394.19	0.07745823	0.09028798	924.2	0.01531194		1454.19	0.0160475		1984.2	0.01303725		2514.2	-0.00511513		
394.39	0.0781193	0.09019239	924.4	0.0150338		1454.39	0.01579602		1984.4	0.01278782		2514.4	-0.00525618		
394.59	0.07853941	0.0900969	924.6	0.01567829		1454.59	0.01584499		1984.6	0.01330036		2514.6	-0.00478331		
394.79	0.07813062	0.0900015	924.8	0.015169		1454.79	0.0164834		1984.8	0.0135634		2514.8	-0.00499191		
394.99	0.07820885	0.08990621	925	0.01520862		1454.99	0.01589806		1985	0.0137295		2515	-0.00449068		
395.19	0.07952485	0.08981102	925.2	0.01556733		1455.19	0.01527616		1985.2	0.01410408		2515.2	-0.00478774		
395.39	0.08095323	0.08971594	925.4	0.01585901		1455.39	0.01488852		1985.4	0.01406568		2515.4	-0.00419966		
395.59	0.08136056	0.08962095	925.6	0.01574441		1455.59	0.01375961		1985.6	0.01400772		2515.6	-0.00342193		
395.79	0.08155045	0.08952606	925.8	0.0158076		1455.79	0.01310465		1985.8	0.01427179		2515.8	-0.0032099		
395.99	0.08101876	0.08943127	926	0.01619936		1455.99	0.0126542		1986	0.01529539		2516	-0.00285844		
396.19	0.08118693	0.08933659	926.2	0.01633349		1456.19	0.0127002		1986.2	0.01525107		2516.2	-0.00291658		
396.39	0.08109932	0.089242	926.4	0.01671289		1456.39	0.01185459		1986.4	0.01579427		2516.4	-0.00212753		
396.59	0.08136469	0.08914751	926.6	0.0162697		1456.59	0.01173057		1986.6	0.01602108		2516.6	-0.00171875		
396.79	0.08028579	0.08905313	926.8	0.01552844		1456.79	0.01196079		1986.8	0.01644143		2516.8	-0.00210772		
396.99	0.07950585	0.08895884	927	0.01473093		1456.99	0.01133361		1987	0.01631795		2517	-0.00130798		
397.19	0.0788831	0.08886466	927.2	0.01327109		1457.19	0.01135169		1987.2	0.0154026		2517.2	-0.00081547		
397.39	0.07831138	0.08877057	927.4	0.01289546		1457.39	0.01112787		1987.4	0.01539553		2517.4	-0.0006726		
397.59	0.0782101	0.08867658	927.6	0.01296002		1457.59	0.01014829		1987.6	0.0142986		2517.6	-0.00046546		
397.79	0.07676065	0.08858269	927.8	0.01306531		1457.79	0.01146156		1987.8	0.01316024		2517.8	-0.00046374		
397.99	0.07663437	0.08848891	928	0.01195041		1457.99	0.01181564		1988	0.01221218		2518	-0.00105565		
398.19	0.07652124	0.08839522	928.2	0.01166966		1458.19	0.01148632		1988.2	0.01217323		2518.2	-0.0010838		
398.39	0.07695654	0.08830163	928.4	0.01179147		1458.39	0.01277354		1988.4	0.01292611		2518.4	-0.00042251		
398.59	0.07628507	0.08820814	928.6	0.01319648		1458.59	0.0134834		1988.6	0.01285783		2518.6	-0.00027335		
398.79	0.0756642	0.08811475	928.8	0.01286411		1458.79	0.01351942		1988.8	0.01273191		2518.8	-0.00065853		
398.99	0.07627346	0.08802145	929	0.01360759		1458.99	0.0125671		1989	0.01286884		2519	-0.00100069		
399.19	0.07653202	0.08792826	929.2	0.01384235		1459.19	0.0124112		1989.2	0.01285946		2519.2	-0.00051293		
399.39	0.07634613	0.08783516	929.4	0.01384723		1459.39	0.01250971		1989.4	0.01309891		2519.4	-0.00037422		
399.59	0.07569629	0.08774217	929.6	0.01326261		1459.59	0.01317229		1989.6	0.014187		2519.6	0.00003585		
399.79	0.07555031	0.08764927	929.8	0.01310504		1459.79	0.01372944		1989.8	0.01463761		2519.8	-0.00051581		
399.99	0.07513852	0.08755647	930	0.01375779		1459.99	0.01386153		1990	0.0145741		2520	-0.00098622		
400.19	0.07604037	0.08746377	930.2	0.01446388		1460.19	0.01447286		1990.2	0.01446884		2520.2	-0.00107944		
400.39	0.07607391	0.08737116	930.4	0.01460015		1460.39	0.01470286		1990.4	0.01526151		2520.4	-0.00059112		
400.59	0.0757299	0.08727866	930.6	0.01471389		1460.59	0.01407117		1990.6	0.01554221		2520.6	-0.00138336		
400.79	0.07473733	0.08718625	930.8	0.01525803		1460.79	0.01404483		1990.8	0.01635271		2520.8	-0.00214176		
400.99	0.07483744	0.08709394	931	0.01545971		1460.99	0.0136718		1991	0.01536271		2521	-0.00162153		
401.19	0.07483054	0.08700173	931.2	0.01434125		1461.19	0.01285383		1991.2	0.01545808		2521.2	-0.00216263		
401.39	0.07455175	0.08690962	931.4	0.01472094		1461.39	0.0117487		1991.4	0.01497782		2521.4	-0.00182311		
401.59	0.0742863	0.0868176	931.6	0.01504558		1461.59	0.01061322		1991.6	0.01404447		2521.6	-0.00206237		
401.79	0.07370434	0.08672568	931.8	0.0150186		1461.79	0.01045336		1991.8	0.01369202		2521.8	-0.00245239		
401.99	0.07400108	0.08663386	932	0.0143111		1461.99	0.0105938		1992	0.01383603		2522	-0.00331904		
402.19	0.07390197	0.08654213	932.2	0.01403297		1462.19	0.01053837		1992.2	0.0138858		2522.2	-0.00293423		
402.39	0.07370638	0.0864505	932.4	0.01447045		1462.39	0.01107553		1992.4	0.01378377		2522.4	-0.00299441		
402.59	0.07365278	0.08635897	932.6	0.01413276		1462.59	0.01084886		1992.6	0.01247115		2522.6	-0.00300071		
402.79	0.07292194	0.08626754	932.8	0.0136156		1462.79	0.01048515		1992.8	0.01304851		2522.8	-0.00383983		
402.99	0.07224806	0.0861762	933	0.01407896		1462.99	0.01062592		1993	0.01339684		2523	-0.00429863		
403.19	0.07202581	0.08608496	933.2	0.01274746		1463.19	0.01167614		1993.2	0.01448734		2523.2	-0.0037228		
403.39	0.07167652	0.08599382	933.4	0.01236666		1463.39	0.01168004		1993.4	0.01463038		2523.4	-0.00443199		
403.59	0.07195726	0.08590277	933.6	0.01110027		1463.59	0.01232691		1993.6	0.01494797		2523.6	-0.00489875		
403.79	0.07249267	0.08581182	933.8	0.01153133		1463.79	0.01313682		1993.8	0.01436148		2523.8	-0.00518601		
403.99	0.07188177	0.08572097	934	0.01182775		1463.99	0.01454113		1994	0.01422936		2524	-0.00450415		
404.19	0.07177768	0.08563021	934.2	0.0128311		1464.19	0.01537794		1994.2	0.01381628		2524.2	-0.00380808		
404.39	0.07190067	0.08553955	934.4	0.01310064		1464.39	0.01590013		1994.4	0.01433307		2524.4	-0.00362541		
404.59	0.07193981	0.08544898	934.6	0.01320158		1464.59	0.01590332		1994.6	0.01511348		2524.6	-0.00398713		
404.79	0.07215754	0.08535851	934.8	0.01428066		1464.79	0.01606736		1994.8	0.01486853		2524.8	-0.00379501		
404.99	0.07255155	0.08526814	935	0.01480745		1464.99	0.01627007		1995	0.0138989		2525	-0.00329689		
405.19	0.07199556	0.08517786	935.2	0.01427178		1465.19	0.01588863		1995.2	0.01378436		2525.2	-0.00287665		
405.39	0.07082361	0.08508767	935.4	0.01553942		1465.39	0.01600236		1995.4	0.01332635		2525.4	-0.0020744		
405.59	0.07069856	0.08499759	935.6	0.01532165		1465.59	0.0150496		1995.6	0.013645		2525.6	-0.00183075		
405.79	0.07042474	0.08490759	935.8	0.01578035		1465.79	0.01528705		1995.8	0.01432614		2525.8	-0.00191993		
405.99	0.06996003	0.0848177	936	0.01589229		1465.99	0.01559639		1996	0.01429063		2526	-0.0021652		
406.19	0.07003872	0.08472789	936.2	0.01595851		1466.19	0.01493813		1996.2	0.01365512		2526.2	-0.00268494		
406.39	0.07048417	0.08463819	936.4	0.01583007		1466.39	0.01433324		1996.4	0.01353302		2526.4	-0.00292168		
406.59	0.07035441	0.08454858	936.6	0.01561845		1466.59	0.014307		1996.6	0.01330482		2526.6	-0.00289547		
406.79	0.07069699	0.08445906	936.8	0.01580626		1466.79	0.01444591		1996.8	0.01409232		2526.8	-0.00333467		
406.99	0.07065457	0.08436964	937	0.01520237		1466.99	0.01484457		1997	0.01399392		2527	-0.00314402		
407.19	0.07082063	0.08428031	937.2	0.01436255		1467.19	0.0143974		1997.2	0.01362848		2527.2	-0.00339955		
407.39	0.07039288	0.08419108	937.4	0.01377433		1467.39	0.01269146		1997.4	0.01327155		2527.4	-0.0041581		
407.59	0.07029235	0.08410194	937.6	0.01274456		1467.59	0.01279005		1997.6	0.01387294		2527.6	-0.00437164		
407.79	0.07028797	0.08401289	937.8	0.01313103		1467.79	0.01319851		1997.8	0.01315429		2527.8	-0.0033806		
407.99	0.06968557	0.08392394	938	0.01371664		1467.99	0.01353307		1998	0.01369272		2528	-0.0036019		
408.19	0.06920945	0.08383509	938.2	0.01406949		1468.19	0.01339242		1998.2	0.014042		2528.2	-0.00334774		
408.39	0.07020936	0.08374633	938.4	0.01439427		1468.39	0.0139121		1998.4	0.01528965		2528.4	-0.00253706		
408.59	0.07045686	0.08365766	938.6	0.01517285		1468.59	0.01405036		1998.6	0.01559469		2528.6	-0.00242699		
408.79	0.07096956	0.08356909	938.8	0.01609314		1468.79	0.01341511		1998.8	0.01506128		2528.8	-0.00134979		
408.99	0.0706325	0.08348061	939	0.01593101		1468.99	0.01371862		1999	0.0146398		2529	-0.00066234		
409.19	0.06998527	0.08339222	939.2	0.01582116		1469.19	0.01357815		1999.2	0.01517521		2529.2	-0.00016082		
409.39	0.07003658	0.08330393	939.4	0.0169423		1469.39	0.01347423		1999.4	0.01526835		2529.4	-0.00012604		
409.59	0.07009494	0.08321573	939.6	0.01603369		1469.59	0.01338391		1999.6	0.01592464		2529.6	0.00054081		
409.79	0.07002389	0.08312762	939.8	0.01687125		1469.79	0.01410364		1999.8	0.01529117		2529.8	-0.00036243		
409.99	0.0701911	0.08303961	940	0.01731029		1469.99	0.01336638		2000	0.01520982		2530	-0.00056425		
410.19	0.07052209	0.08295169	940.2	0.01734594		1470.19	0.0134455		2000.2	0.01452936		2530.2	-0.00027726		
410.39	0.07141136	0.08286386	940.4	0.01656098		1470.39	0.01261444		2000.4	0.01403668		2530.4	-0.00001447		
410.59	0.07191675	0.08277613	940.6	0.01633386		1470.59	0.01273612		2000.6	0.01294117		2530.6	0.00012421		
410.79	0.07180172	0.08268849	940.8	0.0162629		1470.79	0.01287797		2000.8	0.01254108		2530.8	-0.00077706		
410.99	0.07078357	0.08260094	941	0.01598753		1470.99	0.0127755		2001	0.01174794		2531	-0.00156972		
411.19	0.07063557	0.08251349	941.2	0.01575606		1471.19	0.01216786		2001.2	0.01168693		2531.2	-0.00243598		
411.39	0.06928319	0.08242613	941.4	0.01510179		1471.39	0.01121402		2001.4	0.0125902		2531.4	-0.00228731		
411.59	0.06842764	0.08233886	941.6	0.01562044		1471.59	0.01180302		2001.6	0.01300986		2531.6	-0.00293501		
411.79	0.06792667	0.08225168	941.8	0.01613027		1471.79	0.01269163		2001.8	0.01251943		2531.8	-0.00337834		
411.99	0.06785656	0.08216459	942	0.01693054		1471.99	0.01255225		2002	0.01370941		2532	-0.0036523		
412.19	0.06661121	0.0820776	942.2	0.01716351		1472.19	0.01224936		2002.2	0.0139798		2532.2	-0.002268		
412.39	0.06698441	0.0819907	942.4	0.01801968		1472.39	0.01265712		2002.4	0.01475541		2532.4	-0.00158944		
412.59	0.06770929	0.08190389	942.6	0.01774397		1472.59	0.01288037		2002.6	0.01410078		2532.6	-0.00131515		
412.79	0.06776184	0.08181717	942.8	0.01729668		1472.79	0.01282923		2002.8	0.01423014		2532.8	-0.00100669		
412.99	0.06698505	0.08173055	943	0.01667337		1472.99	0.01307686		2003	0.01409514		2533	-0.00120209		
413.19	0.06673747	0.08164402	943.2	0.01571672		1473.19	0.01343961		2003.2	0.0145561		2533.2	-0.0007552		
413.39	0.06679492	0.08155757	943.4	0.01539966		1473.39	0.01392964		2003.4	0.01372769		2533.4	-0.00087734		
413.59	0.06702406	0.08147122	943.6	0.0140194		1473.59	0.0143504		2003.6	0.01333354		2533.6	-0.00101182		
413.79	0.06737905	0.08138497	943.8	0.01440333		1473.79	0.01391111		2003.8	0.012489		2533.8	-0.00104587		
413.99	0.0675466	0.0812988	944	0.01378848		1473.99	0.01308759		2004	0.01268414		2534	-0.00094918		
414.19	0.06763804	0.08121272	944.2	0.01308446		1474.19	0.01306584		2004.2	0.01178102		2534.2	0.00042745		
414.39	0.06827142	0.08112674	944.4	0.01221177		1474.39	0.01232111		2004.4	0.01177563		2534.4	0.00016722		
414.59	0.06813855	0.08104084	944.6	0.01279539		1474.59	0.01255525		2004.6	0.01119496		2534.6	0.00039367		
414.79	0.06734821	0.08095504	944.8	0.01353306		1474.79	0.01266083		2004.8	0.01143812		2534.8	0.00000325		
414.99	0.06783924	0.08086933	945	0.01324437		1474.99	0.01278889		2005	0.01181686		2535	0.0002055		
415.19	0.06805283	0.08078371	945.2	0.0129383		1475.19	0.01363973		2005.2	0.01167915		2535.2	-0.00040855		
415.39	0.06645101	0.08069817	945.4	0.01310392		1475.39	0.0140071		2005.4	0.01188324		2535.4	-0.00005811		
415.59	0.0664781	0.08061273	945.6	0.0132088		1475.59	0.01488769		2005.6	0.01176693		2535.6	-0.00023085		
415.79	0.06694567	0.08052738	945.8	0.01319116		1475.79	0.01514135		2005.8	0.01149834		2535.8	-0.00013071		
415.99	0.06695484	0.08044213	946	0.01372177		1475.99	0.01457584		2006	0.01238038		2536	0.00022226		
416.19	0.06591071	0.08035696	946.2	0.01372203		1476.19	0.01457862		2006.2	0.01292318		2536.2	0.00013298		
416.39	0.06739995	0.08027188	946.4	0.01344189		1476.39	0.01416949		2006.4	0.0131478		2536.4	0.00043807		
416.59	0.06788544	0.08018689	946.6	0.01334366		1476.59	0.01436782		2006.6	0.01281761		2536.6	0.00038083		
416.79	0.0676944	0.08010199	946.8	0.0131326		1476.79	0.0152125		2006.8	0.013445		2536.8	-0.0005185		
416.99	0.06695385	0.08001718	947	0.01347451		1476.99	0.01511616		2007	0.01291665		2537	-0.00089414		
417.19	0.06703358	0.07993246	947.2	0.01347469		1477.19	0.01526905		2007.2	0.01231427		2537.2	-0.00095697		
417.39	0.06734591	0.07984783	947.4	0.01442468		1477.39	0.01508366		2007.4	0.01149686		2537.4	-0.0014809		
417.59	0.06767691	0.07976329	947.6	0.0142713		1477.59	0.01500237		2007.6	0.0111124		2537.6	-0.00144476		
417.79	0.06745501	0.07967884	947.8	0.01465496		1477.79	0.01451965		2007.8	0.01116778		2537.8	-0.00153461		
417.99	0.067571	0.07959448	948	0.01469377		1477.99	0.01411026		2008	0.01114869		2538	-0.00143995		
418.19	0.06745291	0.07951021	948.2	0.01548371		1478.19	0.01439736		2008.2	0.0107625		2538.2	-0.00085137		
418.39	0.06718185	0.07942603	948.4	0.0161165		1478.39	0.01395294		2008.4	0.01089803		2538.4	-0.00167909		
418.59	0.06760196	0.07934193	948.6	0.01688646		1478.59	0.01396512		2008.6	0.01121579		2538.6	-0.00134437		
418.79	0.06725576	0.07925793	948.8	0.01650911		1478.79	0.01414438		2008.8	0.01132782		2538.8	-0.00189522		
418.99	0.06851618	0.07917401	949	0.01659949		1478.99	0.01466371		2009	0.01193265		2539	-0.00180193		
419.19	0.06838979	0.07909019	949.2	0.01656537		1479.19	0.0149597		2009.2	0.01304294		2539.2	-0.00190823		
419.39	0.06792575	0.07900645	949.4	0.01695063		1479.39	0.01489105		2009.4	0.01452798		2539.4	-0.00006755		
419.59	0.06800184	0.0789228	949.6	0.01611497		1479.59	0.01459114		2009.6	0.01464134		2539.6	0.00035734		
419.79	0.067499	0.07883924	949.8	0.01655168		1479.79	0.01418551		2009.8	0.01538721		2539.8	-0.00002498		
419.99	0.06648408	0.07875577	950	0.01657757		1479.99	0.0135423		2010	0.01574993		2540	0.00030218		
420.19	0.06608723	0.07867238	950.2	0.01647708		1480.19	0.01294652		2010.2	0.01646176		2540.2	0.00079363		
420.39	0.06635119	0.07858909	950.4	0.01665645		1480.39	0.01250735		2010.4	0.0168798		2540.4	0.00073211		
420.59	0.06591164	0.07850588	950.6	0.01688367		1480.59	0.01385183		2010.6	0.01715207		2540.6	-0.00002683		
420.79	0.06487578	0.07842276	950.8	0.01721581		1480.79	0.01393076		2010.8	0.01715497		2540.8	-0.00090481		
420.99	0.06397428	0.07833973	951	0.01801279		1480.99	0.01299432		2011	0.01655171		2541	-0.00116116		
421.19	0.06346759	0.07825679	951.2	0.01787508		1481.19	0.01341408		2011.2	0.01637108		2541.2	-0.00085217		
421.39	0.06343197	0.07817393	951.4	0.01702591		1481.39	0.01348032		2011.4	0.01637188		2541.4	-0.00037835		
421.59	0.06260548	0.07809116	951.6	0.01630693		1481.59	0.01399141		2011.6	0.01582225		2541.6	-0.00044804		
421.79	0.06218839	0.07800848	951.8	0.01633218		1481.79	0.01353104		2011.8	0.01506753		2541.8	-0.0006944		
421.99	0.06203907	0.07792589	952	0.01653079		1481.99	0.01383909		2012	0.01416684		2542	-0.00105603		
422.19	0.06146719	0.07784339	952.2	0.01619523		1482.19	0.01388387		2012.2	0.0135353		2542.2	-0.00200683		
422.39	0.06181244	0.07776097	952.4	0.01612381		1482.39	0.01345473		2012.4	0.01360826		2542.4	-0.00239711		
422.59	0.06214993	0.07767864	952.6	0.01530831		1482.59	0.01361225		2012.6	0.01380205		2542.6	-0.00209068		
422.79	0.06310909	0.07759639	952.8	0.01528984		1482.79	0.01279886		2012.8	0.01341092		2542.8	-0.00273771		
422.99	0.06400439	0.07751424	953	0.01583055		1482.99	0.01293724		2013	0.01374236		2543	-0.00127328		
423.19	0.06406001	0.07743217	953.2	0.01561184		1483.19	0.01235061		2013.2	0.01448204		2543.2	-0.00053421		
423.39	0.06459624	0.07735019	953.4	0.015779		1483.39	0.01248682		2013.4	0.01439749		2543.4	0.00045556		
423.59	0.06447666	0.07726829	953.6	0.01505358		1483.59	0.01245508		2013.6	0.01345817		2543.6	0.00021477		
423.79	0.06513306	0.07718648	953.8	0.01534004		1483.79	0.01283982		2013.8	0.01431612		2543.8	0.00004452		
423.99	0.06526023	0.07710476	954	0.01531861		1483.99	0.0124605		2014	0.01450512		2544	0.00013967		
424.19	0.06603684	0.07702312	954.2	0.01535582		1484.19	0.01291638		2014.2	0.0149882		2544.2	-0.00014938		
424.39	0.06554054	0.07694157	954.4	0.01566504		1484.39	0.01341868		2014.4	0.01528758		2544.4	-0.00044189		
424.59	0.0661104	0.07686011	954.6	0.0150117		1484.59	0.01350107		2014.6	0.01504129		2544.6	-0.00125208		
424.79	0.06571904	0.07677873	954.8	0.01549819		1484.79	0.01350689		2014.8	0.01533599		2544.8	-0.00209573		
424.99	0.06532742	0.07669744	955	0.01554204		1484.99	0.01422019		2015	0.01527193		2545	-0.00200664		
425.19	0.06502016	0.07661624	955.2	0.01455467		1485.19	0.01576334		2015.2	0.01477739		2545.2	-0.00171601		
425.39	0.06539622	0.07653512	955.4	0.01488167		1485.39	0.01598361		2015.4	0.01425858		2545.4	-0.00214317		
425.59	0.06420466	0.07645409	955.6	0.01512733		1485.59	0.0164143		2015.6	0.01312062		2545.6	-0.00318527		
425.79	0.0647419	0.07637314	955.8	0.01582573		1485.79	0.01667705		2015.8	0.01365238		2545.8	-0.00392683		
425.99	0.06446625	0.07629228	956	0.0160698		1485.99	0.01695174		2016	0.0126849		2546	-0.00487825		
426.19	0.06344193	0.0762115	956.2	0.01647537		1486.19	0.01640044		2016.2	0.01348206		2546.2	-0.00541608		
426.39	0.06360644	0.07613081	956.4	0.01723237		1486.39	0.01608437		2016.4	0.0138874		2546.4	-0.00509345		
426.59	0.06313829	0.07605021	956.6	0.01787339		1486.59	0.01550723		2016.6	0.01366469		2546.6	-0.00480738		
426.79	0.06356642	0.07596969	956.8	0.01799122		1486.79	0.01559994		2016.8	0.0132192		2546.8	-0.00414403		
426.99	0.06320549	0.07588926	957	0.01786801		1486.99	0.01637676		2017	0.01345538		2547	-0.00284656		
427.19	0.06371711	0.07580891	957.2	0.0175215		1487.19	0.01518756		2017.2	0.0136805		2547.2	-0.00326524		
427.39	0.06316609	0.07572864	957.4	0.01772569		1487.39	0.01574981		2017.4	0.01309467		2547.4	-0.00299778		
427.59	0.06306463	0.07564847	957.6	0.01682016		1487.59	0.01573461		2017.6	0.01308458		2547.6	-0.00274136		
427.79	0.06305499	0.07556837	957.8	0.01641737		1487.79	0.01582482		2017.8	0.01392042		2547.8	-0.00244636		
427.99	0.06347413	0.07548836	958	0.0159625		1487.99	0.01529329		2018	0.01296763		2548	-0.00204772		
428.19	0.06363185	0.07540844	958.2	0.01479317		1488.19	0.01519621		2018.2	0.01235271		2548.2	-0.00229737		
428.39	0.0632818	0.0753286	958.4	0.01464828		1488.39	0.01483563		2018.4	0.01297602		2548.4	-0.00162428		
428.59	0.0640536	0.07524884	958.6	0.01350646		1488.59	0.01467715		2018.6	0.0129094		2548.6	-0.00254325		
428.79	0.06424602	0.07516917	958.8	0.01368589		1488.79	0.01503684		2018.8	0.01356798		2548.8	-0.00233534		
428.99	0.06365289	0.07508959	959	0.01354154		1488.99	0.01514294		2019	0.01331922		2549	-0.00180418		
429.19	0.06416538	0.07501008	959.2	0.01368254		1489.19	0.01453084		2019.2	0.01278672		2549.2	-0.00205905		
429.39	0.06429703	0.07493067	959.4	0.01515285		1489.39	0.01316901		2019.4	0.01257377		2549.4	-0.00302549		
429.59	0.06416967	0.07485133	959.6	0.01501		1489.59	0.01320491		2019.6	0.01251436		2549.6	-0.00307152		
429.79	0.06458396	0.07477208	959.8	0.01551975		1489.79	0.01349204		2019.8	0.0132871		2549.8	-0.0031606		
429.99	0.06343241	0.07469292	960	0.01627155		1489.99	0.01311972		2020	0.01300335		2550	-0.0028618		
430.19	0.06273066	0.07461383	960.2	0.01660146		1490.19	0.01279616		2020.2	0.01521271		2550.2	-0.00261301		
430.39	0.06284157	0.07453484	960.4	0.01711206		1490.39	0.01353374		2020.4	0.01523673		2550.4	-0.00230986		
430.59	0.06233939	0.07445592	960.6	0.01721015		1490.59	0.01398764		2020.6	0.01457711		2550.6	-0.00244607		
430.79	0.06153918	0.07437709	960.8	0.01675		1490.79	0.01496167		2020.8	0.01431883		2550.8	-0.00262768		
430.99	0.06207288	0.07429834	961	0.0178066		1490.99	0.0146726		2021	0.0141359		2551	-0.00395208		
431.19	0.06214739	0.07421968	961.2	0.01753243		1491.19	0.01368292		2021.2	0.01360552		2551.2	-0.00386982		
431.39	0.06201317	0.0741411	961.4	0.01699656		1491.39	0.01441782		2021.4	0.01280364		2551.4	-0.003386		
431.59	0.06256098	0.0740626	961.6	0.0159048		1491.59	0.01421303		2021.6	0.01253262		2551.6	-0.00290201		
431.79	0.06261516	0.07398418	961.8	0.01559863		1491.79	0.01465715		2021.8	0.01215232		2551.8	-0.00264953		
431.99	0.06384033	0.07390585	962	0.01425144		1491.99	0.01491753		2022	0.01133834		2552	-0.0023629		
432.19	0.06348106	0.0738276	962.2	0.01334805		1492.19	0.01462988		2022.2	0.01170466		2552.2	-0.00235012		
432.39	0.06352225	0.07374944	962.4	0.01320235		1492.39	0.01526756		2022.4	0.01207204		2552.4	-0.00159291		
432.59	0.06357336	0.07367135	962.6	0.01217324		1492.59	0.01590172		2022.6	0.01284761		2552.6	-0.00096686		
432.79	0.064275	0.07359335	962.8	0.01241148		1492.79	0.01615588		2022.8	0.01254654		2552.8	-0.00094708		
432.99	0.06398317	0.07351544	963	0.01223689		1492.99	0.01562962		2023	0.01171284		2553	-0.00022481		
433.19	0.06373982	0.0734376	963.2	0.01329289		1493.19	0.01527159		2023.2	0.01119094		2553.2	0.00054342		
433.39	0.06403793	0.07335985	963.4	0.01432637		1493.39	0.0153592		2023.4	0.01034537		2553.4	0.00030766		
433.59	0.0640429	0.07328218	963.6	0.01424692		1493.59	0.01643615		2023.6	0.01029488		2553.6	0.00069014		
433.79	0.06313297	0.07320459	963.8	0.01507083		1493.79	0.01623326		2023.8	0.01048877		2553.8	0.00073046		
433.99	0.06237929	0.07312708	964	0.01587715		1493.99	0.01614154		2024	0.01070974		2554	0.00041841		
434.19	0.06264158	0.07304966	964.2	0.01613211		1494.19	0.01666817		2024.2	0.01139179		2554.2	0.00015815		
434.39	0.06161062	0.07297232	964.4	0.01705867		1494.39	0.0172064		2024.4	0.01090857		2554.4	-0.0005215		
434.59	0.06107425	0.07289506	964.6	0.01740598		1494.59	0.01629223		2024.6	0.01151086		2554.6	-0.00042431		
434.79	0.06109573	0.07281788	964.8	0.01787773		1494.79	0.01583679		2024.8	0.01122624		2554.8	-0.00132254		
434.99	0.06129775	0.07274078	965	0.01809847		1494.99	0.01487717		2025	0.01147792		2555	-0.001341		
435.19	0.06111343	0.07266376	965.2	0.01741113		1495.19	0.01449465		2025.2	0.01194408		2555.2	-0.00068428		
435.39	0.06106773	0.07258683	965.4	0.01748816		1495.39	0.01371686		2025.4	0.01121919		2555.4	-0.0007949		
435.59	0.06145419	0.07250998	965.6	0.0175609		1495.59	0.01382604		2025.6	0.01104932		2555.6	-0.00134439		
435.79	0.06181795	0.07243321	965.8	0.0175646		1495.79	0.01415325		2025.8	0.01188275		2555.8	-0.00067664		
435.99	0.06238431	0.07235652	966	0.01677292		1495.99	0.01418723		2026	0.01178166		2556	-0.0002727		
436.19	0.06202321	0.07227991	966.2	0.01651885		1496.19	0.01373935		2026.2	0.01283771		2556.2	-0.00045079		
436.39	0.06212173	0.07220338	966.4	0.01625785		1496.39	0.01421974		2026.4	0.01294443		2556.4	-0.00025905		
436.59	0.06274393	0.07212694	966.6	0.01541172		1496.59	0.01443735		2026.6	0.01317933		2556.6	0.0005834		
436.79	0.06362671	0.07205057	966.8	0.01495562		1496.79	0.0149467		2026.8	0.01265316		2556.8	-0.00042462		
436.99	0.06343042	0.07197429	967	0.01444127		1496.99	0.01491981		2027	0.0123877		2557	0.00000851		
437.19	0.06366395	0.07189808	967.2	0.01474372		1497.19	0.01539353		2027.2	0.01347042		2557.2	-0.00037505		
437.39	0.06479105	0.07182196	967.4	0.01443186		1497.39	0.01586091		2027.4	0.0134136		2557.4	-0.00157646		
437.59	0.06472667	0.07174592	967.6	0.0143071		1497.59	0.01665592		2027.6	0.01373482		2557.6	-0.00199078		
437.79	0.06512197	0.07166995	967.8	0.0140193		1497.79	0.0172197		2027.8	0.01428425		2557.8	-0.00247248		
437.99	0.06572665	0.07159407	968	0.01373082		1497.99	0.01765673		2028	0.01469821		2558	-0.00283939		
438.19	0.06570581	0.07151827	968.2	0.01414784		1498.19	0.01741182		2028.2	0.01538749		2558.2	-0.00310637		
438.39	0.06520811	0.07144255	968.4	0.01446279		1498.39	0.01679488		2028.4	0.01595922		2558.4	-0.00308252		
438.59	0.0646937	0.07136691	968.6	0.01484556		1498.59	0.01578934		2028.6	0.01579626		2558.6	-0.0028614		
438.79	0.06469687	0.07129135	968.8	0.01422594		1498.79	0.01549998		2028.8	0.01496877		2558.8	-0.00281886		
438.99	0.06376983	0.07121587	969	0.01428534		1498.99	0.01549793		2029	0.01517499		2559	-0.00261404		
439.19	0.06365324	0.07114047	969.2	0.01424423		1499.19	0.01487143		2029.2	0.01462289		2559.2	-0.00272483		
439.39	0.06344125	0.07106515	969.4	0.01487063		1499.39	0.01483309		2029.4	0.01364859		2559.4	-0.00257518		
439.59	0.06287652	0.07098991	969.6	0.0147791		1499.59	0.01550202		2029.6	0.01281262		2559.6	-0.00228282		
439.79	0.06207969	0.07091474	969.8	0.01516933		1499.79	0.01548568		2029.8	0.01265916		2559.8	-0.00061694		
439.99	0.06107489	0.07083966	970	0.01463746		1499.99	0.01613154		2030	0.01208543		2560	-0.00111237		
440.19	0.05990185	0.07076466	970.2	0.01473524		1500.19	0.01579582		2030.2	0.0121126		2560.2	-0.00068991		
440.39	0.05900803	0.07068974	970.4	0.01481439		1500.39	0.01614392		2030.4	0.01152039		2560.4	-0.00082712		
440.59	0.05812268	0.07061489	970.6	0.01457982		1500.59	0.01677374		2030.6	0.01159871		2560.6	-0.00021894		
440.79	0.05775399	0.07054013	970.8	0.01479936		1500.79	0.01664105		2030.8	0.01285297		2560.8	0.00034822		
440.99	0.05705883	0.07046544	971	0.01507445		1500.99	0.01682868		2031	0.01328049		2561	-0.00014187		
441.19	0.05779558	0.07039084	971.2	0.01476094		1501.19	0.0169722		2031.2	0.01423465		2561.2	-0.00017713		
441.39	0.05797286	0.07031631	971.4	0.01456797		1501.39	0.01715308		2031.4	0.01465853		2561.4	-0.00034839		
441.59	0.05808575	0.07024186	971.6	0.01480441		1501.59	0.01722431		2031.6	0.01526785		2561.6	-0.0004204		
441.79	0.05962749	0.07016749	971.8	0.01433629		1501.79	0.01690654		2031.8	0.01576837		2561.8	-0.00104829		
441.99	0.06026054	0.0700932	972	0.01475164		1501.99	0.01564569		2032	0.01615143		2562	-0.00119911		
442.19	0.06001187	0.07001899	972.2	0.01554751		1502.19	0.01494887		2032.2	0.01605983		2562.2	-0.00145954		
442.39	0.060624	0.06994486	972.4	0.01504386		1502.39	0.01440897		2032.4	0.01610475		2562.4	-0.00097765		
442.59	0.06076917	0.0698708	972.6	0.01569884		1502.59	0.01413872		2032.6	0.01560362		2562.6	-0.00210348		
442.79	0.06231645	0.06979682	972.8	0.01510519		1502.79	0.01404353		2032.8	0.01541318		2562.8	-0.00271221		
442.99	0.06221835	0.06972293	973	0.01523408		1502.99	0.01413197		2033	0.01513564		2563	-0.00376862		
443.19	0.06236672	0.0696491	973.2	0.0147214		1503.19	0.01340649		2033.2	0.01448979		2563.2	-0.003823		
443.39	0.06190182	0.06957536	973.4	0.01507217		1503.39	0.0141172		2033.4	0.01365454		2563.4	-0.00394597		
443.59	0.06150192	0.0695017	973.6	0.01551603		1503.59	0.01374826		2033.6	0.01271279		2563.6	-0.00426499		
443.79	0.06048056	0.06942811	973.8	0.01563225		1503.79	0.01491147		2033.8	0.01274681		2563.8	-0.00365398		
443.99	0.06001997	0.06935461	974	0.01492606		1503.99	0.01551969		2034	0.01290865		2564	-0.00364151		
444.19	0.0596821	0.06928118	974.2	0.01505504		1504.19	0.01533197		2034.2	0.01286934		2564.2	-0.0030564		
444.39	0.05928595	0.06920782	974.4	0.01511002		1504.39	0.01637463		2034.4	0.01383027		2564.4	-0.00232879		
444.59	0.05891074	0.06913455	974.6	0.01577651		1504.59	0.01642649		2034.6	0.01450701		2564.6	-0.00062803		
444.79	0.0582413	0.06906135	974.8	0.01492936		1504.79	0.01602228		2034.8	0.01566241		2564.8	0.00004617		
444.99	0.0579314	0.06898823	975	0.01477835		1504.99	0.01756995		2035	0.01537833		2565	0.00029265		
445.19	0.05844965	0.06891519	975.2	0.01472295		1505.19	0.01754751		2035.2	0.01503158		2565.2	0.00071557		
445.39	0.05840135	0.06884222	975.4	0.01530259		1505.39	0.01813535		2035.4	0.01557324		2565.4	0.00086953		
445.59	0.05890809	0.06876934	975.6	0.01508841		1505.59	0.01805779		2035.6	0.01625639		2565.6	0.00087885		
445.79	0.05954812	0.06869653	975.8	0.01524277		1505.79	0.01760073		2035.8	0.01690182		2565.8	0.00039652		
445.99	0.05897406	0.06862379	976	0.01526128		1505.99	0.0178958		2036	0.01703553		2566	0.00066634		
446.19	0.05905234	0.06855114	976.2	0.01554606		1506.19	0.0187898		2036.2	0.01720401		2566.2	0.00073662		
446.39	0.05919535	0.06847856	976.4	0.01528016		1506.39	0.0190312		2036.4	0.01701281		2566.4	0.00031446		
446.59	0.05953098	0.06840605	976.6	0.01558352		1506.59	0.01884341		2036.6	0.01656725		2566.6	-0.00106561		
446.79	0.05979996	0.06833363	976.8	0.01514078		1506.79	0.01870869		2036.8	0.01609972		2566.8	-0.00209645		
446.99	0.0594694	0.06826128	977	0.01472883		1506.99	0.0182793		2037	0.01574171		2567	-0.00270846		
447.19	0.05915526	0.06818901	977.2	0.01417422		1507.19	0.01836668		2037.2	0.01514516		2567.2	-0.00297363		
447.39	0.05854024	0.06811681	977.4	0.01462291		1507.39	0.01849001		2037.4	0.01431739		2567.4	-0.00329234		
447.59	0.05837521	0.06804469	977.6	0.01499388		1507.59	0.01862145		2037.6	0.01381675		2567.6	-0.00348316		
447.79	0.05696991	0.06797265	977.8	0.01446631		1507.79	0.01886607		2037.8	0.01364125		2567.8	-0.00291189		
447.99	0.0573968	0.06790068	978	0.013359		1507.99	0.0187026		2038	0.0138086		2568	-0.00245041		
448.19	0.05716851	0.06782879	978.2	0.01337048		1508.19	0.01829343		2038.2	0.01351008		2568.2	-0.00204768		
448.39	0.05640786	0.06775698	978.4	0.0132219		1508.39	0.0190746		2038.4	0.01409355		2568.4	-0.0008237		
448.59	0.05581449	0.06768524	978.6	0.01328656		1508.59	0.01782766		2038.6	0.01453298		2568.6	-0.00088794		
448.79	0.05558164	0.06761357	978.8	0.01303418		1508.79	0.01786157		2038.8	0.01492987		2568.8	-0.00054998		
448.99	0.05545165	0.06754199	979	0.01389559		1508.99	0.01882028		2039	0.01531375		2569	-0.00032177		
449.19	0.0559469	0.06747048	979.2	0.01432711		1509.19	0.01813078		2039.2	0.01478398		2569.2	-0.00062404		
449.39	0.05634967	0.06739904	979.4	0.01448732		1509.39	0.01794086		2039.4	0.01584742		2569.4	-0.00040419		
449.59	0.05700282	0.06732768	979.6	0.01464421		1509.59	0.01748783		2039.6	0.01583318		2569.6	-0.00100757		
449.79	0.05743094	0.0672564	979.8	0.01575864		1509.79	0.01821718		2039.8	0.01598995		2569.8	-0.00070137		
449.99	0.05776536	0.06718519	980	0.01568423		1509.99	0.01887004		2040	0.01518975		2570	-0.00062204		
450.19	0.05880205	0.06711406	980.2	0.01518384		1510.19	0.01876919		2040.2	0.0154665		2570.2	-0.00067936		
450.39	0.05899205	0.067043	980.4	0.01506071		1510.39	0.01790686		2040.4	0.0148445		2570.4	-0.00109953		
450.59	0.05999496	0.06697201	980.6	0.01548833		1510.59	0.01793233		2040.6	0.01460578		2570.6	-0.00145374		
450.79	0.0605008	0.06690111	980.8	0.01531155		1510.79	0.01774717		2040.8	0.01421365		2570.8	-0.00198736		
450.99	0.06094721	0.06683027	981	0.01489595		1510.99	0.0176933		2041	0.01382667		2571	-0.00294417		
451.19	0.06077004	0.06675952	981.2	0.0150285		1511.19	0.01823976		2041.2	0.01339431		2571.2	-0.00333204		
451.39	0.06062047	0.06668883	981.4	0.0155667		1511.39	0.01840597		2041.4	0.0134807		2571.4	-0.00440608		
451.59	0.05997927	0.06661823	981.6	0.01590812		1511.59	0.0185799		2041.6	0.01348488		2571.6	-0.00457085		
451.79	0.05862432	0.06654769	981.8	0.01591852		1511.79	0.01728622		2041.8	0.01323208		2571.8	-0.00480653		
451.99	0.05759246	0.06647724	982	0.01484413		1511.99	0.01704553		2042	0.01331411		2572	-0.00465422		
452.19	0.05752542	0.06640685	982.2	0.01533723		1512.19	0.01646064		2042.2	0.01340307		2572.2	-0.00478952		
452.39	0.0569275	0.06633654	982.4	0.01554672		1512.39	0.01651413		2042.4	0.01412536		2572.4	-0.00422658		
452.59	0.05734207	0.06626631	982.6	0.01629823		1512.59	0.01566039		2042.6	0.01539533		2572.6	-0.00512826		
452.79	0.05768161	0.06619615	982.8	0.01636275		1512.79	0.01666451		2042.8	0.01657846		2572.8	-0.00531943		
452.99	0.05711256	0.06612606	983	0.01600171		1512.99	0.01670485		2043	0.01667405		2573	-0.00581211		
453.19	0.05777513	0.06605605	983.2	0.01655151		1513.19	0.01635821		2043.2	0.01632059		2573.2	-0.00512959		
453.39	0.05826337	0.06598611	983.4	0.01658865		1513.39	0.01583624		2043.4	0.01603355		2573.4	-0.00505402		
453.59	0.05834365	0.06591625	983.6	0.01647882		1513.59	0.01576385		2043.6	0.0154091		2573.6	-0.00417008		
453.79	0.0578784	0.06584646	983.8	0.01551559		1513.79	0.01593459		2043.8	0.0157941		2573.8	-0.00275109		
453.99	0.05805931	0.06577674	984	0.01418281		1513.99	0.01558921		2044	0.01515372		2574	-0.00222356		
454.19	0.05874838	0.0657071	984.2	0.01317727		1514.19	0.01531444		2044.2	0.01509848		2574.2	-0.00092858		
454.39	0.05822563	0.06563753	984.4	0.01352861		1514.39	0.01581277		2044.4	0.01396116		2574.4	-0.00018321		
454.59	0.0580503	0.06556804	984.6	0.01329342		1514.59	0.01602998		2044.6	0.01372629		2574.6	0.00066487		
454.79	0.05720736	0.06549862	984.8	0.01333246		1514.79	0.01600701		2044.8	0.01349949		2574.8	0.00067623		
454.99	0.05670413	0.06542927	985	0.01339965		1514.99	0.01533314		2045	0.01340505		2575	-0.00028909		
455.19	0.05662684	0.06536	985.2	0.01405937		1515.19	0.01560581		2045.2	0.0139331		2575.2	0.00017622		
455.39	0.05669195	0.06529079	985.4	0.01418999		1515.39	0.01544733		2045.4	0.01400616		2575.4	0.00006313		
455.59	0.05609009	0.06522167	985.6	0.01477488		1515.59	0.01429994		2045.6	0.01326437		2575.6	0.00096363		
455.79	0.05529704	0.06515261	985.8	0.01477289		1515.79	0.01336057		2045.8	0.01284845		2575.8	0.00037963		
455.99	0.05437813	0.06508363	986	0.01481856		1515.99	0.01410552		2046	0.01298869		2576	0.00002039		
456.19	0.05533504	0.06501472	986.2	0.01600561		1516.19	0.01436606		2046.2	0.013724		2576.2	-0.00037127		
456.39	0.05590186	0.06494589	986.4	0.01697053		1516.39	0.01398964		2046.4	0.0133914		2576.4	-0.00108471		
456.59	0.05649681	0.06487713	986.6	0.01764049		1516.59	0.0144304		2046.6	0.01383964		2576.6	-0.00195197		
456.79	0.05699078	0.06480844	986.8	0.01763964		1516.79	0.01516555		2046.8	0.01347568		2576.8	-0.00267921		
456.99	0.05705267	0.06473982	987	0.01817681		1516.99	0.01469169		2047	0.01233852		2577	-0.00252969		
457.19	0.05756712	0.06467128	987.2	0.01891386		1517.19	0.01542722		2047.2	0.01258221		2577.2	-0.00248406		
457.39	0.05804246	0.0646028	987.4	0.01833799		1517.39	0.01629274		2047.4	0.01178086		2577.4	-0.00338222		
457.59	0.05771387	0.0645344	987.6	0.01730532		1517.59	0.01601444		2047.6	0.01200739		2577.6	-0.00319142		
457.79	0.05748064	0.06446608	987.8	0.01711537		1517.79	0.01638219		2047.8	0.01270098		2577.8	-0.00300348		
457.99	0.05774184	0.06439782	988	0.01703472		1517.99	0.01651074		2048	0.01252178		2578	-0.00261407		
458.19	0.05774085	0.06432964	988.2	0.01677213		1518.19	0.0168355		2048.2	0.0120576		2578.2	-0.0025853		
458.39	0.05753294	0.06426153	988.4	0.0171821		1518.39	0.01738005		2048.4	0.01201395		2578.4	-0.00225612		
458.59	0.05749149	0.06419349	988.6	0.017241		1518.59	0.01736229		2048.6	0.01253652		2578.6	-0.00211346		
458.79	0.05720815	0.06412553	988.8	0.01784396		1518.79	0.01688659		2048.8	0.01236662		2578.8	-0.00222598		
458.99	0.05692321	0.06405763	989	0.01757742		1518.99	0.01520542		2049	0.0132661		2579	-0.00247759		
459.19	0.05807136	0.06398981	989.2	0.01807185		1519.19	0.01583556		2049.2	0.01421107		2579.2	-0.00216975		
459.39	0.05851839	0.06392206	989.4	0.01757136		1519.39	0.01576642		2049.4	0.01374205		2579.4	-0.00229681		
459.59	0.05892444	0.06385438	989.6	0.01753945		1519.59	0.01540302		2049.6	0.01498101		2579.6	-0.00199659		
459.79	0.05882913	0.06378678	989.8	0.01744389		1519.79	0.01634224		2049.8	0.01549089		2579.8	-0.00253223		
459.99	0.05820384	0.06371924	990	0.01746486		1519.99	0.01635926		2050	0.01587994		2580	-0.00160189		
460.19	0.05865591	0.06365178	990.2	0.01727467		1520.19	0.01523112		2050.2	0.01615552		2580.2	-0.00058954		
460.39	0.05892369	0.06358439	990.4	0.01720972		1520.39	0.01479475		2050.4	0.01572684		2580.4	-0.00081655		
460.59	0.05871603	0.06351707	990.6	0.01728432		1520.59	0.01513011		2050.6	0.01599696		2580.6	0.00008942		
460.79	0.05879129	0.06344982	990.8	0.01703669		1520.79	0.01576604		2050.8	0.01610936		2580.8	0.00056818		
460.99	0.05874341	0.06338264	991	0.01652843		1520.99	0.01559859		2051	0.01573624		2581	0.00125075		
461.19	0.05830103	0.06331553	991.2	0.01736548		1521.19	0.01683996		2051.2	0.01597741		2581.2	0.00023959		
461.39	0.05833612	0.06324849	991.4	0.01707164		1521.39	0.01677349		2051.4	0.01660177		2581.4	-0.00019491		
461.59	0.0579808	0.06318153	991.6	0.01648824		1521.59	0.01575538		2051.6	0.0165311		2581.6	-0.00010812		
461.79	0.05747388	0.06311463	991.8	0.01685606		1521.79	0.01598587		2051.8	0.01703623		2581.8	-0.00022845		
461.99	0.05710087	0.06304781	992	0.01673788		1521.99	0.01629828		2052	0.01661897		2582	-0.0003746		
462.19	0.05703568	0.06298106	992.2	0.01655598		1522.19	0.01708255		2052.2	0.01660008		2582.2	-0.00038339		
462.39	0.05655909	0.06291438	992.4	0.01737845		1522.39	0.01764327		2052.4	0.0165346		2582.4	-0.00057617		
462.59	0.05542025	0.06284776	992.6	0.0173219		1522.59	0.01753055		2052.6	0.01545766		2582.6	-0.00133582		
462.79	0.0548446	0.06278122	992.8	0.01704376		1522.79	0.01848107		2052.8	0.01531924		2582.8	-0.00201169		
462.99	0.05498263	0.06271475	993	0.01687977		1522.99	0.01831434		2053	0.01572362		2583	-0.00272998		
463.19	0.05592001	0.06264835	993.2	0.01696394		1523.19	0.01834881		2053.2	0.01530567		2583.2	-0.00321868		
463.39	0.05626241	0.06258202	993.4	0.01656341		1523.39	0.01851181		2053.4	0.01474113		2583.4	-0.00370874		
463.59	0.05640271	0.06251576	993.6	0.01633098		1523.59	0.01866074		2053.6	0.01516677		2583.6	-0.00346605		
463.79	0.05608629	0.06244957	993.8	0.01626937		1523.79	0.01916176		2053.8	0.0135325		2583.8	-0.00347332		
463.99	0.05501854	0.06238346	994	0.01581275		1523.99	0.01882862		2054	0.01334064		2584	-0.00200514		
464.19	0.05480301	0.06231741	994.2	0.0158215		1524.19	0.01841956		2054.2	0.01263045		2584.2	-0.00237028		
464.39	0.05466852	0.06225143	994.4	0.01600487		1524.39	0.01871225		2054.4	0.01180508		2584.4	-0.0024999		
464.59	0.05423184	0.06218552	994.6	0.01556729		1524.59	0.01801806		2054.6	0.01103368		2584.6	-0.00127529		
464.79	0.05327853	0.06211968	994.8	0.01482835		1524.79	0.01795865		2054.8	0.01060198		2584.8	-0.00123174		
464.99	0.05355046	0.06205391	995	0.01442494		1524.99	0.01754072		2055	0.0101978		2585	-0.00157662		
465.19	0.05292413	0.06198821	995.2	0.01480308		1525.19	0.01754762		2055.2	0.01043701		2585.2	-0.00221852		
465.39	0.0537879	0.06192258	995.4	0.01378367		1525.39	0.01659565		2055.4	0.01119903		2585.4	-0.0017596		
465.59	0.05375564	0.06185701	995.6	0.01350511		1525.59	0.01602747		2055.6	0.01150167		2585.6	-0.00119916		
465.79	0.0533032	0.06179152	995.8	0.01394125		1525.79	0.0155173		2055.8	0.01233279		2585.8	-0.00043367		
465.99	0.05299356	0.0617261	996	0.0147201		1525.99	0.01461042		2056	0.01247589		2586	0.00054453		
466.19	0.0531892	0.06166075	996.2	0.0147526		1526.19	0.01479231		2056.2	0.01295404		2586.2	0.00072793		
466.39	0.05321188	0.06159546	996.4	0.01510263		1526.39	0.01439125		2056.4	0.01287643		2586.4	0.00003648		
466.59	0.05411197	0.06153025	996.6	0.01415476		1526.59	0.01386228		2056.6	0.01204941		2586.6	0.00059274		
466.79	0.05461587	0.0614651	996.8	0.0138205		1526.79	0.01441545		2056.8	0.01220913		2586.8	0.00114027		
466.99	0.05633902	0.06140002	997	0.01384879		1526.99	0.01280429		2057	0.01216657		2587	0.00088493		
467.19	0.0570678	0.06133502	997.2	0.0134163		1527.19	0.01182497		2057.2	0.01165946		2587.2	0.00080955		
467.39	0.05742557	0.06127008	997.4	0.0135151		1527.39	0.01226992		2057.4	0.01124504		2587.4	0.00012768		
467.59	0.05794919	0.06120521	997.6	0.01344806		1527.59	0.01256214		2057.6	0.01071942		2587.6	0.00059856		
467.79	0.05830839	0.0611404	997.8	0.01324411		1527.79	0.01277349		2057.8	0.01015086		2587.8	0.00082986		
467.99	0.05775035	0.06107567	998	0.01340385		1527.99	0.01332961		2058	0.01023111		2588	0.00051063		
468.19	0.05681001	0.06101101	998.2	0.0132438		1528.19	0.01355579		2058.2	0.01031578		2588.2	-0.00003066		
468.39	0.05599997	0.06094641	998.4	0.01278826		1528.39	0.01387819		2058.4	0.0106222		2588.4	0.0000066		
468.59	0.05568407	0.06088188	998.6	0.01240352		1528.59	0.01370267		2058.6	0.01073916		2588.6	-0.00013088		
468.79	0.05536017	0.06081742	998.8	0.01260327		1528.79	0.01437185		2058.8	0.01104074		2588.8	-0.00104611		
468.99	0.05575669	0.06075303	999	0.01255377		1528.99	0.01496562		2059	0.0112343		2589	-0.00178909		
469.19	0.05557582	0.06068871	999.2	0.01247399		1529.19	0.0153514		2059.2	0.01174058		2589.2	-0.00226013		
469.39	0.05583911	0.06062445	999.4	0.01298029		1529.39	0.0154667		2059.4	0.01256042		2589.4	-0.00269122		
469.59	0.0548174	0.06056027	999.6	0.0141246		1529.59	0.01552582		2059.6	0.01336357		2589.6	-0.0030773		
469.79	0.05408431	0.06049615	999.8	0.01515924		1529.79	0.01547315		2059.8	0.01330088		2589.8	-0.00294607		
469.99	0.05357365	0.0604321	1000	0.01585509		1529.99	0.01574089		2060	0.01327486		2590	-0.00368531		
470.19	0.05430097	0.06036811	1000.2	0.01557757		1530.19	0.01621457		2060.2	0.01431488		2590.2	-0.00392794		
470.39	0.05459536	0.0603042	1000.4	0.0156681		1530.39	0.01619848		2060.4	0.01392381		2590.4	-0.00371013		
470.59	0.05584052	0.06024035	1000.6	0.01472154		1530.59	0.01620292		2060.6	0.01388239		2590.6	-0.00289506		
470.79	0.05570953	0.06017657	1000.8	0.01436177		1530.79	0.0162739		2060.8	0.01376985		2590.8	-0.00264693		
470.99	0.0566662	0.06011286	1001	0.01438037		1530.99	0.01579385		2061	0.0142625		2591	-0.00201061		
471.19	0.05597218	0.06004921	1001.2	0.01407811		1531.19	0.01528365		2061.2	0.01394261		2591.2	-0.00202041		
471.39	0.05597718	0.05998563	1001.4	0.0147571		1531.39	0.01556475		2061.4	0.01435617		2591.4	-0.00229238		
471.59	0.05641555	0.05992212	1001.6	0.01458739		1531.59	0.01567138		2061.6	0.01453258		2591.6	-0.00132149		
471.79	0.05592525	0.05985868	1001.8	0.01427225		1531.79	0.01570814		2061.8	0.01530029		2591.8	-0.00175599		
471.99	0.05567896	0.0597953	1002	0.01436478		1531.99	0.01577738		2062	0.01522716		2592	-0.00180201		
472.19	0.05506107	0.05973199	1002.2	0.01409096		1532.19	0.01607252		2062.2	0.01606285		2592.2	-0.00038272		
472.39	0.05513633	0.05966875	1002.4	0.01474352		1532.39	0.01581793		2062.4	0.01582543		2592.4	0.00004253		
472.59	0.05608386	0.05960558	1002.6	0.01532563		1532.59	0.01582148		2062.6	0.01550394		2592.6	0.00006752		
472.79	0.05592369	0.05954247	1002.8	0.01546379		1532.79	0.01586435		2062.8	0.01544526		2592.8	-0.00046631		
472.99	0.05606791	0.05947943	1003	0.0146921		1532.99	0.01720438		2063	0.0152145		2593	-0.00165806		
473.19	0.05647431	0.05941645	1003.2	0.01548671		1533.19	0.01675124		2063.2	0.01586152		2593.2	-0.00163277		
473.39	0.0561121	0.05935354	1003.4	0.01652551		1533.39	0.01556675		2063.4	0.01625289		2593.4	-0.00257507		
473.59	0.05582396	0.0592907	1003.6	0.01664355		1533.59	0.01581713		2063.6	0.01583189		2593.6	-0.0032294		
473.79	0.05543344	0.05922793	1003.8	0.0173263		1533.79	0.01554883		2063.8	0.01561574		2593.8	-0.00333589		
473.99	0.05603545	0.05916522	1004	0.01715242		1533.99	0.01545846		2064	0.01595038		2594	-0.00436361		
474.19	0.05712263	0.05910258	1004.2	0.01739146		1534.19	0.01502869		2064.2	0.01609652		2594.2	-0.00417709		
474.39	0.05690343	0.05904	1004.4	0.01759238		1534.39	0.01557661		2064.4	0.01553052		2594.4	-0.0042507		
474.59	0.05746823	0.05897749	1004.6	0.01732312		1534.59	0.01478876		2064.6	0.01566499		2594.6	-0.00474452		
474.79	0.05708786	0.05891505	1004.8	0.01786341		1534.79	0.01369789		2064.8	0.01514766		2594.8	-0.00513081		
474.99	0.05700745	0.05885267	1005	0.01819391		1534.99	0.01328148		2065	0.01521956		2595	-0.00532914		
475.19	0.05648262	0.05879036	1005.2	0.01829622		1535.19	0.01325057		2065.2	0.01380602		2595.2	-0.00635229		
475.39	0.05663432	0.05872812	1005.4	0.01856415		1535.39	0.01353526		2065.4	0.01369971		2595.4	-0.00617707		
475.59	0.05647255	0.05866594	1005.6	0.01827122		1535.59	0.01410296		2065.6	0.01308543		2595.6	-0.00613277		
475.79	0.0566601	0.05860382	1005.8	0.01794606		1535.79	0.01484122		2065.8	0.01277665		2595.8	-0.00642016		
475.99	0.05718591	0.05854178	1006	0.01776881		1535.99	0.01505877		2066	0.01211607		2596	-0.00574272		
476.19	0.05774822	0.05847979	1006.2	0.01767018		1536.19	0.01582586		2066.2	0.01230956		2596.2	-0.00404622		
476.39	0.05769657	0.05841788	1006.4	0.01741446		1536.39	0.01559078		2066.4	0.0117774		2596.4	-0.00329956		
476.59	0.05858392	0.05835603	1006.6	0.01633247		1536.59	0.01602201		2066.6	0.01153564		2596.6	-0.00346747		
476.79	0.05789551	0.05829424	1006.8	0.01595676		1536.79	0.01598453		2066.8	0.01167116		2596.8	-0.00276274		
476.99	0.05817875	0.05823252	1007	0.01542477		1536.99	0.01601105		2067	0.01163186		2597	-0.00229382		
477.19	0.05887181	0.05817087	1007.2	0.01571208		1537.19	0.01515285		2067.2	0.01247829		2597.2	-0.00080745		
477.39	0.05893808	0.05810928	1007.4	0.01496305		1537.39	0.01494003		2067.4	0.01291101		2597.4	-0.00051525		
477.59	0.05928623	0.05804775	1007.6	0.01441715		1537.59	0.01549592		2067.6	0.01237563		2597.6	-0.00044416		
477.79	0.0585221	0.0579863	1007.8	0.0140833		1537.79	0.01459086		2067.8	0.01291987		2597.8	-0.00053041		
477.99	0.05906515	0.0579249	1008	0.0134313		1537.99	0.01546832		2068	0.01391973		2598	-0.00005755		
478.19	0.05876777	0.05786357	1008.2	0.01425739		1538.19	0.01624034		2068.2	0.01373428		2598.2	-0.00023954		
478.39	0.05773222	0.05780231	1008.4	0.01451499		1538.39	0.01584454		2068.4	0.01361502		2598.4	-0.00082261		
478.59	0.05679771	0.05774111	1008.6	0.0142298		1538.59	0.01482008		2068.6	0.01361882		2598.6	-0.00144071		
478.79	0.0563081	0.05767998	1008.8	0.0144089		1538.79	0.01440577		2068.8	0.01372645		2598.8	-0.00253046		
478.99	0.05482732	0.05761891	1009	0.01484597		1538.99	0.01522816		2069	0.01319408		2599	-0.00329986		
479.19	0.05385889	0.0575579	1009.2	0.01514777		1539.19	0.01558155		2069.2	0.01295499		2599.2	-0.00346484		
479.39	0.05268485	0.05749696	1009.4	0.01597947		1539.39	0.01657908		2069.4	0.01279855		2599.4	-0.00389959		
479.59	0.05238475	0.05743609	1009.6	0.01627237		1539.59	0.01776558		2069.6	0.01267089		2599.6	-0.00471144		
479.79	0.05199098	0.05737528	1009.8	0.01633495		1539.79	0.01882559		2069.8	0.01328271		2599.8	-0.00465377		
479.99	0.05179017	0.05731453	1010	0.01593196		1539.99	0.01822925		2070	0.01317128		2600	-0.00417503		
480.19	0.05222512	0.05725385	1010.2	0.0157228		1540.19	0.01848375		2070.2	0.01321928		2600.2	-0.00310111		
480.39	0.05168867	0.05719323	1010.4	0.01465899		1540.39	0.01846285		2070.4	0.01321626		2600.4	-0.00347087		
480.59	0.05137105	0.05713267	1010.6	0.01428291		1540.59	0.01785082		2070.6	0.01302511		2600.6	-0.00382955		
480.79	0.05115078	0.05707218	1010.8	0.0143226		1540.79	0.0172815		2070.8	0.01298927		2600.8	-0.00355142		
480.99	0.05129355	0.05701176	1011	0.01465582		1540.99	0.01685128		2071	0.01254007		2601	-0.00345534		
481.19	0.05160453	0.0569514	1011.2	0.01459707		1541.19	0.01689687		2071.2	0.01278027		2601.2	-0.0026437		
481.39	0.05180963	0.0568911	1011.4	0.01423599		1541.39	0.01627829		2071.4	0.01217455		2601.4	-0.0029928		
481.59	0.05199112	0.05683086	1011.6	0.01381286		1541.59	0.01567902		2071.6	0.01154144		2601.6	-0.00286768		
481.79	0.05221677	0.05677069	1011.8	0.01276203		1541.79	0.01524227		2071.8	0.011384		2601.8	-0.00288172		
481.99	0.05309361	0.05671059	1012	0.01295313		1541.99	0.01595316		2072	0.0111954		2602	-0.00241518		
482.19	0.05293826	0.05665054	1012.2	0.01328709		1542.19	0.01464027		2072.2	0.01061111		2602.2	-0.00341635		
482.39	0.05297172	0.05659056	1012.4	0.01304289		1542.39	0.01351541		2072.4	0.01041852		2602.4	-0.00342628		
482.59	0.05277632	0.05653065	1012.6	0.01294543		1542.59	0.01341649		2072.6	0.01047233		2602.6	-0.00384651		
482.79	0.05360541	0.05647079	1012.8	0.01369016		1542.79	0.01334782		2072.8	0.01009858		2602.8	-0.00417072		
482.99	0.05277669	0.05641101	1013	0.01370658		1542.99	0.0136368		2073	0.01000775		2603	-0.00468765		
483.19	0.05354308	0.05635128	1013.2	0.01367592		1543.19	0.01369145		2073.2	0.01028715		2603.2	-0.00393226		
483.39	0.05401564	0.05629162	1013.4	0.01386212		1543.39	0.01439001		2073.4	0.01022176		2603.4	-0.0031272		
483.59	0.05430506	0.05623202	1013.6	0.01286048		1543.59	0.01502986		2073.6	0.01108611		2603.6	-0.00227165		
483.79	0.05423678	0.05617248	1013.8	0.01328491		1543.79	0.01499151		2073.8	0.01157246		2603.8	-0.00075861		
483.99	0.05515718	0.05611301	1014	0.01321035		1543.99	0.01475019		2074	0.01252032		2604	-0.00019819		
484.19	0.05584834	0.0560536	1014.2	0.01274796		1544.19	0.01523378		2074.2	0.01377605		2604.2	0.00053701		
484.39	0.05528433	0.05599425	1014.4	0.01210874		1544.39	0.01556219		2074.4	0.01399352		2604.4	0.00110994		
484.59	0.05499676	0.05593496	1014.6	0.012323		1544.59	0.01524606		2074.6	0.01377119		2604.6	0.00062805		
484.79	0.05491908	0.05587574	1014.8	0.01311417		1544.79	0.01576674		2074.8	0.0140375		2604.8	0.00000311		
484.99	0.05495671	0.05581658	1015	0.01332989		1544.99	0.01608172		2075	0.01462609		2605	-0.0000536		
485.19	0.05457805	0.05575749	1015.2	0.01379147		1545.19	0.01556396		2075.2	0.01503786		2605.2	-0.00028765		
485.39	0.05447355	0.05569845	1015.4	0.01435073		1545.39	0.01529101		2075.4	0.01433234		2605.4	-0.00130442		
485.59	0.05519764	0.05563948	1015.6	0.01507693		1545.59	0.01530235		2075.6	0.01432724		2605.6	-0.00118553		
485.79	0.05508621	0.05558057	1015.8	0.01527136		1545.79	0.01536776		2075.8	0.01409053		2605.8	-0.00100019		
485.99	0.05491576	0.05552173	1016	0.01610096		1545.99	0.01530785		2076	0.01382879		2606	-0.00148519		
486.19	0.05530521	0.05546294	1016.2	0.01651494		1546.19	0.01510095		2076.2	0.01410119		2606.2	-0.00208743		
486.39	0.05499888	0.05540422	1016.4	0.01716667		1546.39	0.01490791		2076.4	0.01369686		2606.4	-0.00266124		
486.59	0.05459601	0.05534556	1016.6	0.01735151		1546.59	0.0151705		2076.6	0.01423332		2606.6	-0.00328599		
486.79	0.05461611	0.05528696	1016.8	0.01704299		1546.79	0.01506409		2076.8	0.01408226		2606.8	-0.00385111		
486.99	0.05421507	0.05522843	1017	0.01604595		1546.99	0.01450262		2077	0.01463762		2607	-0.00499874		
487.19	0.05415186	0.05516995	1017.2	0.01539565		1547.19	0.01475506		2077.2	0.01427243		2607.2	-0.00470455		
487.39	0.05403051	0.05511154	1017.4	0.01555955		1547.39	0.01521462		2077.4	0.01392137		2607.4	-0.00442861		
487.59	0.05320253	0.05505319	1017.6	0.01593263		1547.59	0.01547231		2077.6	0.01351217		2607.6	-0.0038821		
487.79	0.0527457	0.0549949	1017.8	0.01707949		1547.79	0.01492475		2077.8	0.01392162		2607.8	-0.00356902		
487.99	0.05411647	0.05493668	1018	0.01647568		1547.99	0.01499296		2078	0.01515432		2608	-0.00310516		
488.19	0.05440644	0.05487851	1018.2	0.01653008		1548.19	0.01498676		2078.2	0.01505543		2608.2	-0.00236887		
488.39	0.05472753	0.05482041	1018.4	0.0166358		1548.39	0.01550638		2078.4	0.01443349		2608.4	-0.00168892		
488.59	0.05540782	0.05476236	1018.6	0.01658173		1548.59	0.01534423		2078.6	0.01425493		2608.6	-0.0029604		
488.79	0.05606119	0.05470438	1018.8	0.01716624		1548.79	0.01531823		2078.8	0.01473956		2608.8	-0.00258401		
488.99	0.05632861	0.05464647	1019	0.01751544		1548.99	0.01478019		2079	0.01474721		2609	-0.00269137		
489.19	0.05639183	0.05458861	1019.2	0.01860072		1549.19	0.01452751		2079.2	0.0138952		2609.2	-0.00295212		
489.39	0.05710604	0.05453081	1019.4	0.01963091		1549.39	0.01416677		2079.4	0.01347521		2609.4	-0.00236324		
489.59	0.05834185	0.05447308	1019.6	0.02008956		1549.59	0.01404908		2079.6	0.01410871		2609.6	-0.00231519		
489.79	0.05813238	0.0544154	1019.8	0.02018211		1549.79	0.0138263		2079.8	0.01429728		2609.8	-0.00145431		
489.99	0.05830495	0.05435779	1020	0.02056821		1549.99	0.01435624		2080	0.01400053		2610	-0.00188084		
490.19	0.05824485	0.05430024	1020.2	0.01999603		1550.19	0.0138306		2080.2	0.01391954		2610.2	-0.00174892		
490.39	0.05740085	0.05424275	1020.4	0.01983243		1550.39	0.01357268		2080.4	0.01395152		2610.4	-0.00186422		
490.59	0.05749786	0.05418532	1020.6	0.01900055		1550.59	0.01428215		2080.6	0.01495886		2610.6	-0.00197391		
490.79	0.05733479	0.05412795	1020.8	0.01781125		1550.79	0.01480135		2080.8	0.01518173		2610.8	-0.00297372		
490.99	0.05706791	0.05407064	1021	0.01726429		1550.99	0.01480649		2081	0.01542065		2611	-0.0035254		
491.19	0.05530232	0.05401339	1021.2	0.01708087		1551.19	0.01588144		2081.2	0.01487357		2611.2	-0.00335013		
491.39	0.0548717	0.0539562	1021.4	0.01707425		1551.39	0.01575197		2081.4	0.01516951		2611.4	-0.00305988		
491.59	0.0534759	0.05389908	1021.6	0.01651417		1551.59	0.01597817		2081.6	0.01480081		2611.6	-0.00330379		
491.79	0.05307386	0.05384201	1021.8	0.0158074		1551.79	0.01577097		2081.8	0.01490576		2611.8	-0.003567		
491.99	0.05340141	0.053785	1022	0.01553053		1551.99	0.01578871		2082	0.0153799		2612	-0.00330655		
492.19	0.05248854	0.05372806	1022.2	0.01613591		1552.19	0.01573618		2082.2	0.01499702		2612.2	-0.00360815		
492.39	0.05208817	0.05367117	1022.4	0.01580606		1552.39	0.01608895		2082.4	0.01468686		2612.4	-0.00343122		
492.59	0.05084388	0.05361435	1022.6	0.01625949		1552.59	0.01494432		2082.6	0.01495473		2612.6	-0.00432888		
492.79	0.05061942	0.05355758	1022.8	0.0167373		1552.79	0.0149052		2082.8	0.0150428		2612.8	-0.00402484		
492.99	0.05067665	0.05350088	1023	0.01669166		1552.99	0.01451107		2083	0.01477277		2613	-0.00482899		
493.19	0.05123046	0.05344423	1023.2	0.01636809		1553.19	0.01425709		2083.2	0.01479613		2613.2	-0.0041128		
493.39	0.05196028	0.05338765	1023.4	0.0163692		1553.39	0.01304009		2083.4	0.01607532		2613.4	-0.00382736		
493.59	0.05259795	0.05333112	1023.6	0.01646617		1553.59	0.01288812		2083.6	0.01662545		2613.6	-0.0040308		
493.79	0.0523428	0.05327466	1023.8	0.01722483		1553.79	0.0132647		2083.8	0.01669703		2613.8	-0.00253214		
493.99	0.05258942	0.05321825	1024	0.01699919		1553.99	0.01410642		2084	0.01751539		2614	-0.00240955		
494.19	0.05330122	0.05316191	1024.2	0.01685624		1554.19	0.01358492		2084.2	0.01782571		2614.2	-0.00219883		
494.39	0.05398968	0.05310562	1024.4	0.01694454		1554.39	0.01461781		2084.4	0.01789898		2614.4	-0.00144819		
494.59	0.05433916	0.05304939	1024.6	0.01641649		1554.59	0.01525196		2084.6	0.01812917		2614.6	-0.00162466		
494.79	0.05386874	0.05299323	1024.8	0.01548022		1554.79	0.01521879		2084.8	0.01747763		2614.8	-0.00194839		
494.99	0.05401613	0.05293712	1025	0.01594149		1554.99	0.01535415		2085	0.01720573		2615	-0.00237247		
495.19	0.05385901	0.05288107	1025.2	0.01589255		1555.19	0.01507022		2085.2	0.01642208		2615.2	-0.00194292		
495.39	0.0544777	0.05282508	1025.4	0.01560363		1555.39	0.01502051		2085.4	0.01540925		2615.4	-0.00189757		
495.59	0.0544336	0.05276915	1025.6	0.01571075		1555.59	0.01515903		2085.6	0.01442012		2615.6	-0.00341312		
495.79	0.05422348	0.05271328	1025.8	0.01583254		1555.79	0.01480799		2085.8	0.01343386		2615.8	-0.00327949		
495.99	0.05391737	0.05265747	1026	0.01577208		1555.99	0.01426442		2086	0.01346788		2616	-0.00328713		
496.19	0.05335252	0.05260172	1026.2	0.01585755		1556.19	0.0140517		2086.2	0.01282809		2616.2	-0.00386209		
496.39	0.05296841	0.05254603	1026.4	0.01568279		1556.39	0.01403512		2086.4	0.01258628		2616.4	-0.00435339		
496.59	0.05254035	0.0524904	1026.6	0.0158372		1556.59	0.01344197		2086.6	0.01200064		2616.6	-0.00580606		
496.79	0.05304211	0.05243482	1026.8	0.01559963		1556.79	0.0139549		2086.8	0.01135863		2616.8	-0.00610634		
496.99	0.05382268	0.0523793	1027	0.01460114		1556.99	0.01332766		2087	0.01106119		2617	-0.00672426		
497.19	0.05381804	0.05232385	1027.2	0.01434944		1557.19	0.01293934		2087.2	0.01132215		2617.2	-0.0069717		
497.39	0.05439351	0.05226845	1027.4	0.01475671		1557.39	0.01359824		2087.4	0.01207541		2617.4	-0.00671208		
497.59	0.05410975	0.05221311	1027.6	0.01556613		1557.59	0.01364088		2087.6	0.01231373		2617.6	-0.00609029		
497.79	0.05427758	0.05215783	1027.8	0.01610841		1557.79	0.01354284		2087.8	0.01301152		2617.8	-0.00527225		
497.99	0.05473368	0.0521026	1028	0.01636979		1557.99	0.01404459		2088	0.01442762		2618	-0.00578587		
498.19	0.05394405	0.05204744	1028.2	0.01761619		1558.19	0.01417088		2088.2	0.01422136		2618.2	-0.00545298		
498.39	0.05295274	0.05199233	1028.4	0.01809567		1558.39	0.01443726		2088.4	0.01411266		2618.4	-0.00476981		
498.59	0.05186864	0.05193729	1028.6	0.01828083		1558.59	0.01496273		2088.6	0.01472169		2618.6	-0.00461174		
498.79	0.05111768	0.0518823	1028.8	0.0186874		1558.79	0.01534991		2088.8	0.01396449		2618.8	-0.00419928		
498.99	0.05175221	0.05182737	1029	0.01880026		1558.99	0.01637403		2089	0.01422023		2619	-0.00393183		
499.19	0.05238463	0.05177249	1029.2	0.01893523		1559.19	0.0169928		2089.2	0.01423724		2619.2	-0.00284413		
499.39	0.05217323	0.05171768	1029.4	0.01889805		1559.39	0.01787645		2089.4	0.01344991		2619.4	-0.00233909		
499.59	0.05203805	0.05166292	1029.6	0.01848816		1559.59	0.01809377		2089.6	0.01380727		2619.6	-0.00300422		
499.79	0.05184876	0.05160822	1029.8	0.01842021		1559.79	0.01881877		2089.8	0.01297303		2619.8	-0.00194798		
499.99	0.05166075	0.05155358	1030	0.01739404		1559.99	0.01928333		2090	0.01273964		2620	-0.00187525		
500.19	0.05158634	0.051499	1030.2	0.0164941		1560.19	0.01941971		2090.2	0.01224328		2620.2	-0.00259912		
500.39	0.05142651	0.05144447	1030.4	0.01621009		1560.39	0.0190915		2090.4	0.0121673		2620.4	-0.00287706		
500.59	0.05125121	0.05139001	1030.6	0.01610002		1560.59	0.0185529		2090.6	0.01195904		2620.6	-0.00429765		
500.79	0.05118302	0.0513356	1030.8	0.01548553		1560.79	0.017916		2090.8	0.01252098		2620.8	-0.00420436		
500.99	0.0520246	0.05128124	1031	0.01451868		1560.99	0.0171101		2091	0.01252288		2621	-0.00481504		
501.19	0.0521305	0.05122695	1031.2	0.01459797		1561.19	0.01638211		2091.2	0.01300105		2621.2	-0.00510771		
501.39	0.05308864	0.05117271	1031.4	0.01510626		1561.39	0.01533588		2091.4	0.01264715		2621.4	-0.00486249		
501.59	0.05348211	0.05111853	1031.6	0.01558766		1561.59	0.01319365		2091.6	0.01260416		2621.6	-0.00524884		
501.79	0.05407352	0.05106441	1031.8	0.01576537		1561.79	0.01291182		2091.8	0.01354888		2621.8	-0.00547348		
501.99	0.05399133	0.05101034	1032	0.01661929		1561.99	0.01305494		2092	0.01480844		2622	-0.00618522		
502.19	0.05428342	0.05095634	1032.2	0.01634134		1562.19	0.01299705		2092.2	0.01487348		2622.2	-0.00529345		
502.39	0.05411898	0.05090239	1032.4	0.01581525		1562.39	0.0130264		2092.4	0.01453711		2622.4	-0.00494252		
502.59	0.0545487	0.05084849	1032.6	0.01557956		1562.59	0.01284449		2092.6	0.01382708		2622.6	-0.0047162		
502.79	0.05479598	0.05079466	1032.8	0.01539017		1562.79	0.01314053		2092.8	0.01343809		2622.8	-0.00437452		
502.99	0.05480665	0.05074088	1033	0.01403602		1562.99	0.01382826		2093	0.01351072		2623	-0.00372565		
503.19	0.05489196	0.05068715	1033.2	0.0148508		1563.19	0.01474801		2093.2	0.01329321		2623.2	-0.00337619		
503.39	0.05433818	0.05063349	1033.4	0.01491946		1563.39	0.0150932		2093.4	0.01264425		2623.4	-0.00243068		
503.59	0.0547977	0.05057988	1033.6	0.01457261		1563.59	0.01525614		2093.6	0.01266019		2623.6	-0.0019517		
503.79	0.05466988	0.05052633	1033.8	0.01504204		1563.79	0.01622585		2093.8	0.01175905		2623.8	-0.0015582		
503.99	0.05355841	0.05047283	1034	0.01476003		1563.99	0.01613314		2094	0.01136807		2624	-0.00122042		
504.19	0.05314335	0.05041939	1034.2	0.01492319		1564.19	0.01610913		2094.2	0.0125887		2624.2	-0.00153793		
504.39	0.05208489	0.05036601	1034.4	0.01535532		1564.39	0.01615078		2094.4	0.01321501		2624.4	-0.0014414		
504.59	0.05092643	0.05031268	1034.6	0.01538513		1564.59	0.01659637		2094.6	0.01351186		2624.6	-0.00209875		
504.79	0.05036596	0.05025942	1034.8	0.01570762		1564.79	0.01703671		2094.8	0.01337162		2624.8	-0.00212922		
504.99	0.05042056	0.0502062	1035	0.01594104		1564.99	0.0168214		2095	0.0141116		2625	-0.00282555		
505.19	0.04963411	0.05015305	1035.2	0.01631096		1565.19	0.01571676		2095.2	0.0149467		2625.2	-0.00370928		
505.39	0.05002774	0.05009995	1035.4	0.01699633		1565.39	0.01593159		2095.4	0.01488877		2625.4	-0.00387249		
505.59	0.04952564	0.0500469	1035.6	0.01761127		1565.59	0.01694703		2095.6	0.0151998		2625.6	-0.0039063		
505.79	0.04904592	0.04999391	1035.8	0.01769503		1565.79	0.01674226		2095.8	0.01604062		2625.8	-0.00412081		
505.99	0.04952741	0.04994098	1036	0.01822442		1565.99	0.01628264		2096	0.01571846		2626	-0.00418913		
506.19	0.0502337	0.04988811	1036.2	0.01793853		1566.19	0.01585889		2096.2	0.01507497		2626.2	-0.00361837		
506.39	0.04896671	0.04983529	1036.4	0.01794009		1566.39	0.01539634		2096.4	0.01398843		2626.4	-0.00455364		
506.59	0.04938833	0.04978252	1036.6	0.01873033		1566.59	0.01455292		2096.6	0.01392008		2626.6	-0.00470982		
506.79	0.0491195	0.04972982	1036.8	0.01811858		1566.79	0.01420531		2096.8	0.01403934		2626.8	-0.0045135		
506.99	0.04896835	0.04967716	1037	0.01798088		1566.99	0.01347559		2097	0.01422265		2627	-0.00435678		
507.19	0.0494101	0.04962457	1037.2	0.01828337		1567.19	0.01311332		2097.2	0.01439834		2627.2	-0.00409923		
507.39	0.05061876	0.04957203	1037.4	0.01764143		1567.39	0.01316031		2097.4	0.0140244		2627.4	-0.00325996		
507.59	0.05223057	0.04951954	1037.6	0.0168809		1567.59	0.01199425		2097.6	0.01391305		2627.6	-0.00331312		
507.79	0.05253733	0.04946711	1037.8	0.01634823		1567.79	0.01186995		2097.8	0.01411132		2627.8	-0.00350084		
507.99	0.05272001	0.04941474	1038	0.01586434		1567.99	0.0114912		2098	0.0146186		2628	-0.0037816		
508.19	0.05319742	0.04936242	1038.2	0.01538871		1568.19	0.01212805		2098.2	0.01523308		2628.2	-0.00431013		
508.39	0.05336418	0.04931016	1038.4	0.01504989		1568.39	0.01277785		2098.4	0.01503642		2628.4	-0.00477905		
508.59	0.05338206	0.04925795	1038.6	0.01431805		1568.59	0.01418386		2098.6	0.01518761		2628.6	-0.00451848		
508.79	0.05415689	0.0492058	1038.8	0.01526157		1568.79	0.01493218		2098.8	0.0158649		2628.8	-0.00562497		
508.99	0.05466925	0.0491537	1039	0.01437343		1568.99	0.01510201		2099	0.01684957		2629	-0.00644461		
509.19	0.05480918	0.04910166	1039.2	0.01462871		1569.19	0.0156707		2099.2	0.01626513		2629.2	-0.00622099		
509.39	0.05507928	0.04904967	1039.4	0.01548783		1569.39	0.01671497		2099.4	0.01478321		2629.4	-0.00580025		
509.59	0.05366239	0.04899774	1039.6	0.0158449		1569.59	0.01654365		2099.6	0.01388106		2629.6	-0.00577286		
509.79	0.0532594	0.04894586	1039.8	0.01590706		1569.79	0.01522228		2099.8	0.01377161		2629.8	-0.00503652		
509.99	0.05356142	0.04889404	1040	0.01613761		1569.99	0.01570299		2100	0.0126262		2630	-0.00452068		
510.19	0.05360674	0.04884227	1040.2	0.01594729		1570.19	0.01496893		2100.2	0.01305685		2630.2	-0.00473613		
510.39	0.05314521	0.04879056	1040.4	0.01536791		1570.39	0.0147469		2100.4	0.01246489		2630.4	-0.00538146		
510.59	0.05313619	0.0487389	1040.6	0.01545443		1570.59	0.01451735		2100.6	0.01245881		2630.6	-0.0053223		
510.79	0.05297223	0.0486873	1040.8	0.01449073		1570.79	0.01406019		2100.8	0.01263369		2630.8	-0.00520305		
510.99	0.0528095	0.04863575	1041	0.01424825		1570.99	0.01494431		2101	0.01221837		2631	-0.00546461		
511.19	0.05286918	0.04858426	1041.2	0.01391962		1571.19	0.01544904		2101.2	0.01195994		2631.2	-0.00520501		
511.39	0.05280506	0.04853282	1041.4	0.0128398		1571.39	0.01505384		2101.4	0.01175414		2631.4	-0.00594085		
511.59	0.05313937	0.04848143	1041.6	0.01250645		1571.59	0.01394935		2101.6	0.01257024		2631.6	-0.00632074		
511.79	0.05262778	0.0484301	1041.8	0.01226687		1571.79	0.01429335		2101.8	0.0127378		2631.8	-0.00659677		
511.99	0.05169526	0.04837882	1042	0.01265731		1571.99	0.01487509		2102	0.01326567		2632	-0.00688048		
512.19	0.05162072	0.0483276	1042.2	0.01227862		1572.19	0.01555031		2102.2	0.01435828		2632.2	-0.00690523		
512.39	0.05116805	0.04827644	1042.4	0.01208716		1572.39	0.01607202		2102.4	0.01584446		2632.4	-0.00720189		
512.59	0.05061229	0.04822532	1042.6	0.01234584		1572.59	0.01679775		2102.6	0.01674442		2632.6	-0.00688553		
512.79	0.05034727	0.04817426	1042.8	0.01318693		1572.79	0.01646961		2102.8	0.01726556		2632.8	-0.00690473		
512.99	0.04991786	0.04812326	1043	0.01370203		1572.99	0.01693674		2103	0.01707571		2633	-0.00622436		
513.19	0.04916793	0.04807231	1043.2	0.01471325		1573.19	0.01725932		2103.2	0.0167518		2633.2	-0.00510601		
513.39	0.04844532	0.04802141	1043.4	0.01564149		1573.39	0.01726015		2103.4	0.01658028		2633.4	-0.00437429		
513.59	0.04806435	0.04797057	1043.6	0.01592326		1573.59	0.01662151		2103.6	0.01682287		2633.6	-0.00384267		
513.79	0.0496982	0.04791978	1043.8	0.01645322		1573.79	0.01609242		2103.8	0.01664614		2633.8	-0.00357107		
513.99	0.05060686	0.04786904	1044	0.01732264		1573.99	0.01636498		2104	0.01696308		2634	-0.00334781		
514.19	0.05141551	0.04781836	1044.2	0.01732084		1574.19	0.01550535		2104.2	0.01797325		2634.2	-0.00411911		
514.39	0.051842	0.04776773	1044.4	0.01718342		1574.39	0.01614504		2104.4	0.01645572		2634.4	-0.00415092		
514.59	0.05187532	0.04771716	1044.6	0.01727978		1574.59	0.01622127		2104.6	0.01529		2634.6	-0.00430001		
514.79	0.05240433	0.04766663	1044.8	0.01780559		1574.79	0.01585448		2104.8	0.01431763		2634.8	-0.0040684		
514.99	0.05208987	0.04761617	1045	0.01735152		1574.99	0.01591654		2105	0.01207399		2635	-0.00465169		
515.19	0.05196391	0.04756575	1045.2	0.01834256		1575.19	0.01548558		2105.2	0.01146947		2635.2	-0.00463165		
515.39	0.05153289	0.04751539	1045.4	0.01822199		1575.39	0.01476611		2105.4	0.01128632		2635.4	-0.00518336		
515.59	0.05219637	0.04746508	1045.6	0.01934748		1575.59	0.01419302		2105.6	0.01004984		2635.6	-0.00514814		
515.79	0.05228766	0.04741483	1045.8	0.01882099		1575.79	0.01356481		2105.8	0.00942768		2635.8	-0.00537296		
515.99	0.05194218	0.04736463	1046	0.01885993		1575.99	0.01376304		2106	0.01029424		2636	-0.00555234		
516.19	0.05223526	0.04731448	1046.2	0.01854058		1576.19	0.01315657		2106.2	0.01071259		2636.2	-0.00555881		
516.39	0.05235676	0.04726439	1046.4	0.01822458		1576.39	0.01250688		2106.4	0.01046848		2636.4	-0.00587095		
516.59	0.0526162	0.04721434	1046.6	0.01835021		1576.59	0.01293874		2106.6	0.01092515		2636.6	-0.00569649		
516.79	0.05275501	0.04716436	1046.8	0.01793465		1576.79	0.01271924		2106.8	0.01168576		2636.8	-0.005308		
516.99	0.05268722	0.04711442	1047	0.01831382		1576.99	0.01288798		2107	0.0116314		2637	-0.00545876		
517.19	0.05208117	0.04706454	1047.2	0.01772278		1577.19	0.01250466		2107.2	0.01170537		2637.2	-0.00526612		
517.39	0.05273309	0.04701471	1047.4	0.01688395		1577.39	0.01249011		2107.4	0.01181131		2637.4	-0.00469221		
517.59	0.0527127	0.04696493	1047.6	0.01680496		1577.59	0.01286341		2107.6	0.01258173		2637.6	-0.00468483		
517.79	0.05301522	0.0469152	1047.8	0.01616581		1577.79	0.01317823		2107.8	0.01264542		2637.8	-0.0041417		
517.99	0.05223431	0.04686553	1048	0.01548348		1577.99	0.01392361		2108	0.01370821		2638	-0.00408154		
518.19	0.05188373	0.04681591	1048.2	0.01427699		1578.19	0.01427417		2108.2	0.01356475		2638.2	-0.00482254		
518.39	0.05187526	0.04676635	1048.4	0.01309346		1578.39	0.01561531		2108.4	0.01240384		2638.4	-0.00430069		
518.59	0.05172644	0.04671683	1048.6	0.01306334		1578.59	0.0158563		2108.6	0.01163261		2638.6	-0.00459266		
518.79	0.05111598	0.04666737	1048.8	0.01321485		1578.79	0.01620858		2108.8	0.01158042		2638.8	-0.00414208		
518.99	0.05120073	0.04661796	1049	0.01254486		1578.99	0.01757801		2109	0.0117026		2639	-0.00388917		
519.19	0.05110245	0.0465686	1049.2	0.01400022		1579.19	0.01810736		2109.2	0.01196281		2639.2	-0.00373431		
519.39	0.05028712	0.0465193	1049.4	0.01444064		1579.39	0.01850623		2109.4	0.01256587		2639.4	-0.00453357		
519.59	0.05109587	0.04647004	1049.6	0.01495351		1579.59	0.0191459		2109.6	0.01269753		2639.6	-0.00430462		
519.79	0.05178625	0.04642084	1049.8	0.01400991		1579.79	0.01868955		2109.8	0.0135735		2639.8	-0.00424044		
519.99	0.05193793	0.04637169	1050	0.01502419		1579.99	0.0194819		2110	0.01362133		2640	-0.00471781		
520.19	0.05292068	0.0463226	1050.2	0.01578238		1580.19	0.01872747		2110.2	0.01286266		2640.2	-0.00501902		
520.39	0.05444631	0.04627355	1050.4	0.01554154		1580.39	0.01820681		2110.4	0.0123599		2640.4	-0.00543682		
520.59	0.05483344	0.04622456	1050.6	0.01541492		1580.59	0.01811358		2110.6	0.01341908		2640.6	-0.00579598		
520.79	0.05548958	0.04617562	1050.8	0.01547105		1580.79	0.01685595		2110.8	0.01373357		2640.8	-0.00578928		
520.99	0.05456547	0.04612673	1051	0.01608963		1580.99	0.01607395		2111	0.01354117		2641	-0.00488204		
521.19	0.05439221	0.04607789	1051.2	0.01604421		1581.19	0.01544492		2111.2	0.01356085		2641.2	-0.00446044		
521.39	0.05445991	0.04602911	1051.4	0.01579418		1581.39	0.01613075		2111.4	0.01400129		2641.4	-0.00326655		
521.59	0.05341554	0.04598037	1051.6	0.01613764		1581.59	0.01626093		2111.6	0.01446111		2641.6	-0.00334319		
521.79	0.05286177	0.04593169	1051.8	0.01544114		1581.79	0.01556934		2111.8	0.0137083		2641.8	-0.00384409		
521.99	0.05275125	0.04588306	1052	0.01496407		1581.99	0.01456823		2112	0.01405228		2642	-0.00460991		
522.19	0.05280502	0.04583448	1052.2	0.01466807		1582.19	0.01445429		2112.2	0.01418354		2642.2	-0.00464163		
522.39	0.05226408	0.04578595	1052.4	0.01459236		1582.39	0.01562056		2112.4	0.01332874		2642.4	-0.00408931		
522.59	0.05170909	0.04573748	1052.6	0.01547705		1582.59	0.01607179		2112.6	0.01434827		2642.6	-0.00424582		
522.79	0.05135658	0.04568905	1052.8	0.01564764		1582.79	0.01599353		2112.8	0.01505415		2642.8	-0.00331392		
522.99	0.05102763	0.04564068	1053	0.01528298		1582.99	0.01700878		2113	0.01537073		2643	-0.00337149		
523.19	0.04961489	0.04559235	1053.2	0.01528257		1583.19	0.01637336		2113.2	0.01593859		2643.2	-0.00352934		
523.39	0.04858583	0.04554408	1053.4	0.01487365		1583.39	0.01671749		2113.4	0.01611431		2643.4	-0.00385326		
523.59	0.04928833	0.04549586	1053.6	0.01448044		1583.59	0.016449		2113.6	0.01625187		2643.6	-0.00287979		
523.79	0.04910019	0.04544769	1053.8	0.01420814		1583.79	0.01611644		2113.8	0.0158191		2643.8	-0.00349919		
523.99	0.04854179	0.04539958	1054	0.01525443		1583.99	0.016333		2114	0.01529237		2644	-0.00362688		
524.19	0.04933516	0.04535151	1054.2	0.01603592		1584.19	0.01657818		2114.2	0.01473838		2644.2	-0.00362809		
524.39	0.05005996	0.04530349	1054.4	0.01582327		1584.39	0.01604248		2114.4	0.01463438		2644.4	-0.00398475		
524.59	0.04994519	0.04525553	1054.6	0.01525471		1584.59	0.01604282		2114.6	0.01592273		2644.6	-0.00345663		
524.79	0.05019463	0.04520761	1054.8	0.01490593		1584.79	0.01621966		2114.8	0.01541652		2644.8	-0.00353144		
524.99	0.04993558	0.04515975	1055	0.01529035		1584.99	0.01694348		2115	0.01468912		2645	-0.00299014		
525.19	0.05123925	0.04511193	1055.2	0.01527092		1585.19	0.01734376		2115.2	0.01414412		2645.2	-0.00273521		
525.39	0.05137694	0.04506417	1055.4	0.01513587		1585.39	0.0179524		2115.4	0.01399983		2645.4	-0.00307815		
525.59	0.05115025	0.04501646	1055.6	0.0147007		1585.59	0.01726264		2115.6	0.01397257		2645.6	-0.00388822		
525.79	0.05175753	0.0449688	1055.8	0.01463072		1585.79	0.01717741		2115.8	0.01355152		2645.8	-0.00441074		
525.99	0.0519294	0.04492118	1056	0.01454214		1585.99	0.01630589		2116	0.01302672		2646	-0.00450271		
526.19	0.05183747	0.04487362	1056.2	0.01568984		1586.19	0.0171031		2116.2	0.01312992		2646.2	-0.00432085		
526.39	0.05115608	0.04482611	1056.4	0.01607411		1586.39	0.0181853		2116.4	0.01285121		2646.4	-0.00432578		
526.59	0.05174167	0.04477865	1056.6	0.01696796		1586.59	0.01759727		2116.6	0.01437568		2646.6	-0.00465076		
526.79	0.05146267	0.04473124	1056.8	0.01707701		1586.79	0.01759335		2116.8	0.01368414		2646.8	-0.00511399		
526.99	0.05092113	0.04468388	1057	0.01661294		1586.99	0.01788434		2117	0.01332351		2647	-0.00609156		
527.19	0.05007588	0.04463657	1057.2	0.01627747		1587.19	0.01643239		2117.2	0.01306696		2647.2	-0.00649581		
527.39	0.04985431	0.04458931	1057.4	0.01692188		1587.39	0.01675474		2117.4	0.01216258		2647.4	-0.00615485		
527.59	0.04996722	0.0445421	1057.6	0.01724022		1587.59	0.01651475		2117.6	0.01201251		2647.6	-0.00568233		
527.79	0.04992207	0.04449494	1057.8	0.01800637		1587.79	0.01666486		2117.8	0.01193994		2647.8	-0.00592143		
527.99	0.05015956	0.04444784	1058	0.0187526		1587.99	0.01630499		2118	0.01195844		2648	-0.00529112		
528.19	0.05138977	0.04440078	1058.2	0.01928304		1588.19	0.01625574		2118.2	0.01195839		2648.2	-0.00566814		
528.39	0.05126036	0.04435377	1058.4	0.0191888		1588.39	0.01564043		2118.4	0.0122904		2648.4	-0.00559587		
528.59	0.05133407	0.04430681	1058.6	0.01812344		1588.59	0.01530462		2118.6	0.0125806		2648.6	-0.00537414		
528.79	0.05141891	0.04425989	1058.8	0.01824757		1588.79	0.0158994		2118.8	0.01158531		2648.8	-0.00572296		
528.99	0.0530416	0.04421303	1059	0.01845623		1588.99	0.01594994		2119	0.01249331		2649	-0.00461986		
529.19	0.05311725	0.04416622	1059.2	0.01824709		1589.19	0.01520646		2119.2	0.01346882		2649.2	-0.00451642		
529.39	0.05268166	0.04411946	1059.4	0.0179593		1589.39	0.0150946		2119.4	0.01451577		2649.4	-0.00482736		
529.59	0.05229436	0.04407275	1059.6	0.01725078		1589.59	0.01526597		2119.6	0.01514592		2649.6	-0.00427222		
529.79	0.05215323	0.04402609	1059.8	0.01747168		1589.79	0.01545705		2119.8	0.01536506		2649.8	-0.00463039		
529.99	0.05211099	0.04397947	1060	0.01804664		1589.99	0.01475459		2120	0.01489249		2650	-0.00438507		
530.19	0.05214518	0.04393291	1060.2	0.01866257		1590.19	0.01484827		2120.2	0.01499977		2650.2	-0.00465412		
530.39	0.05140546	0.04388639	1060.4	0.01847499		1590.39	0.01469366		2120.4	0.01482737		2650.4	-0.0055614		
530.59	0.05141759	0.04383993	1060.6	0.01894895		1590.59	0.01371271		2120.6	0.01528487		2650.6	-0.00533703		
530.79	0.05052752	0.04379351	1060.8	0.01824772		1590.79	0.01452365		2120.8	0.01460067		2650.8	-0.0058619		
530.99	0.05059132	0.04374715	1061	0.01849044		1590.99	0.01426874		2121	0.01360647		2651	-0.0053487		
531.19	0.04997932	0.04370083	1061.2	0.01816686		1591.19	0.01429584		2121.2	0.01271593		2651.2	-0.004817		
531.39	0.05035089	0.04365456	1061.4	0.01905573		1591.39	0.01515949		2121.4	0.01252907		2651.4	-0.00437621		
531.59	0.05053616	0.04360834	1061.6	0.01874781		1591.59	0.01538553		2121.6	0.01236296		2651.6	-0.00464016		
531.79	0.05092392	0.04356217	1061.8	0.01947174		1591.79	0.01462911		2121.8	0.0120443		2651.8	-0.00495379		
531.99	0.05173587	0.04351605	1062	0.01920135		1591.99	0.01487843		2122	0.01239234		2652	-0.00515155		
532.19	0.05128378	0.04346997	1062.2	0.01784345		1592.19	0.01444397		2122.2	0.01192529		2652.2	-0.00551821		
532.39	0.05114681	0.04342395	1062.4	0.01679396		1592.39	0.01503381		2122.4	0.01196797		2652.4	-0.00541998		
532.59	0.05148233	0.04337797	1062.6	0.0162416		1592.59	0.0145573		2122.6	0.0119828		2652.6	-0.00517227		
532.79	0.05191119	0.04333205	1062.8	0.01600264		1592.79	0.01475424		2122.8	0.01266061		2652.8	-0.00458665		
532.99	0.05289234	0.04328617	1063	0.01531047		1592.99	0.01460808		2123	0.01380924		2653	-0.00468632		
533.19	0.05176586	0.04324034	1063.2	0.01462847		1593.19	0.015196		2123.2	0.01400265		2653.2	-0.00429063		
533.39	0.05119851	0.04319456	1063.4	0.0140707		1593.39	0.01568778		2123.4	0.01457109		2653.4	-0.00362394		
533.59	0.05043461	0.04314882	1063.6	0.01377527		1593.59	0.01621404		2123.6	0.01437023		2653.6	-0.00377602		
533.79	0.05007838	0.04310314	1063.8	0.01429935		1593.79	0.01657197		2123.8	0.01400482		2653.8	-0.0034301		
533.99	0.0500562	0.0430575	1064	0.01387415		1593.99	0.01612072		2124	0.01343835		2654	-0.00247004		
534.19	0.04914957	0.04301192	1064.2	0.01333127		1594.19	0.01577472		2124.2	0.0131567		2654.2	-0.00235387		
534.39	0.04846037	0.04296638	1064.4	0.01373076		1594.39	0.01622633		2124.4	0.01371702		2654.4	-0.00269468		
534.59	0.04877497	0.04292089	1064.6	0.0142714		1594.59	0.01616781		2124.6	0.014154		2654.6	-0.00194113		
534.79	0.04900806	0.04287544	1064.8	0.01534556		1594.79	0.01651048		2124.8	0.0140167		2654.8	-0.00266407		
534.99	0.04914197	0.04283005	1065	0.01636424		1594.99	0.01659109		2125	0.01419861		2655	-0.00241652		
535.19	0.0484922	0.0427847	1065.2	0.01673178		1595.19	0.01724409		2125.2	0.01448132		2655.2	-0.00306282		
535.39	0.04824934	0.0427394	1065.4	0.01753742		1595.39	0.01625293		2125.4	0.01473878		2655.4	-0.00381518		
535.59	0.04746659	0.04269415	1065.6	0.01738786		1595.59	0.01621668		2125.6	0.01492985		2655.6	-0.00365558		
535.79	0.04724606	0.04264895	1065.8	0.01670398		1595.79	0.0155756		2125.8	0.01471192		2655.8	-0.00401823		
535.99	0.04744896	0.04260379	1066	0.01513873		1595.99	0.01603593		2126	0.01496358		2656	-0.00494614		
536.19	0.04671561	0.04255869	1066.2	0.01442181		1596.19	0.01575194		2126.2	0.01474345		2656.2	-0.00553444		
536.39	0.04759736	0.04251363	1066.4	0.01424581		1596.39	0.01533253		2126.4	0.01495752		2656.4	-0.00569777		
536.59	0.04712438	0.04246861	1066.6	0.0147337		1596.59	0.01480247		2126.6	0.01507953		2656.6	-0.00539164		
536.79	0.04753671	0.04242365	1066.8	0.0138897		1596.79	0.01505209		2126.8	0.0154603		2656.8	-0.00640416		
536.99	0.04694828	0.04237873	1067	0.01337296		1596.99	0.01549856		2127	0.01579257		2657	-0.00633304		
537.19	0.04700224	0.04233386	1067.2	0.01350844		1597.19	0.01594624		2127.2	0.01529863		2657.2	-0.0057366		
537.39	0.04761129	0.04228904	1067.4	0.0131269		1597.39	0.01617891		2127.4	0.01521924		2657.4	-0.00611284		
537.59	0.04747199	0.04224427	1067.6	0.01304999		1597.59	0.01653901		2127.6	0.01376265		2657.6	-0.00593708		
537.79	0.04781569	0.04219954	1067.8	0.01236047		1597.79	0.01648392		2127.8	0.01281751		2657.8	-0.00441275		
537.99	0.04899581	0.04215486	1068	0.01179408		1597.99	0.01595998		2128	0.01248793		2658	-0.00430194		
538.19	0.04934128	0.04211023	1068.2	0.01220477		1598.19	0.01573727		2128.2	0.01238908		2658.2	-0.00445089		
538.39	0.04993802	0.04206565	1068.4	0.01355931		1598.39	0.01607223		2128.4	0.01250926		2658.4	-0.00533371		
538.59	0.05045902	0.04202111	1068.6	0.01405595		1598.59	0.01569175		2128.6	0.01238028		2658.6	-0.00460949		
538.79	0.05048239	0.04197662	1068.8	0.01518623		1598.79	0.01526698		2128.8	0.01256071		2658.8	-0.00442365		
538.99	0.04965844	0.04193217	1069	0.01565552		1598.99	0.01539876		2129	0.01266457		2659	-0.00366244		
539.19	0.04830853	0.04188778	1069.2	0.01590671		1599.19	0.01522772		2129.2	0.01237951		2659.2	-0.00318125		
539.39	0.04806336	0.04184343	1069.4	0.01642023		1599.39	0.01447673		2129.4	0.01207225		2659.4	-0.00213238		
539.59	0.04794376	0.04179913	1069.6	0.01559418		1599.59	0.01503071		2129.6	0.01206449		2659.6	-0.00219693		
539.79	0.04790076	0.04175487	1069.8	0.0146505		1599.79	0.01552498		2129.8	0.01248655		2659.8	-0.00226448		
539.99	0.04830421	0.04171066	1070	0.0153115		1599.99	0.01520417		2130	0.01300863		2660	-0.00242386		
540.19	0.04829398	0.0416665	1070.2	0.01614173		1600.19	0.01547429		2130.2	0.01347674		2660.2	-0.00158697		
540.39	0.04815833	0.04162239	1070.4	0.01568436		1600.39	0.01465715		2130.4	0.01325432		2660.4	-0.00140164		
540.59	0.04824462	0.04157832	1070.6	0.01633084		1600.59	0.01544277		2130.6	0.01419129		2660.6	-0.00095107		
540.79	0.04827519	0.0415343	1070.8	0.01641441		1600.79	0.01568721		2130.8	0.0148661		2660.8	-0.00155139		
540.99	0.04850887	0.04149032	1071	0.01645397		1600.99	0.01552975		2131	0.01547475		2661	-0.00165372		
541.19	0.05002475	0.04144639	1071.2	0.01692719		1601.19	0.01549851		2131.2	0.01521563		2661.2	-0.00200423		
541.39	0.0507696	0.04140251	1071.4	0.01639337		1601.39	0.01563779		2131.4	0.01542695		2661.4	-0.00226362		
541.59	0.0507531	0.04135867	1071.6	0.01569722		1601.59	0.01485505		2131.6	0.01460269		2661.6	-0.00254749		
541.79	0.05162071	0.04131489	1071.8	0.01484548		1601.79	0.01495798		2131.8	0.01483184		2661.8	-0.00294128		
541.99	0.05172861	0.04127114	1072	0.01505532		1601.99	0.01531594		2132	0.01495317		2662	-0.00415483		
542.19	0.05124832	0.04122745	1072.2	0.01516237		1602.19	0.0151977		2132.2	0.01525405		2662.2	-0.00380503		
542.39	0.05129854	0.0411838	1072.4	0.01483077		1602.39	0.01576669		2132.4	0.01506081		2662.4	-0.00492954		
542.59	0.0501884	0.04114019	1072.6	0.01441394		1602.59	0.01574671		2132.6	0.01504397		2662.6	-0.00424546		
542.79	0.04911665	0.04109663	1072.8	0.01442796		1602.79	0.01539495		2132.8	0.01465425		2662.8	-0.00456353		
542.99	0.04829238	0.04105312	1073	0.0142606		1602.99	0.01503139		2133	0.01412637		2663	-0.00408018		
543.19	0.04799344	0.04100966	1073.2	0.01418777		1603.19	0.01443557		2133.2	0.01325014		2663.2	-0.00434367		
543.39	0.04797201	0.04096624	1073.4	0.01405511		1603.39	0.01387883		2133.4	0.013246		2663.4	-0.00403193		
543.59	0.04832566	0.04092286	1073.6	0.01371069		1603.59	0.01387542		2133.6	0.01319355		2663.6	-0.00429034		
543.79	0.04767936	0.04087954	1073.8	0.01422284		1603.79	0.01437066		2133.8	0.01341376		2663.8	-0.00436878		
543.99	0.04662313	0.04083626	1074	0.01446291		1603.99	0.01475828		2134	0.01286671		2664	-0.00438021		
544.19	0.04599922	0.04079302	1074.2	0.01435433		1604.19	0.01540245		2134.2	0.01316297		2664.2	-0.00379651		
544.39	0.04584362	0.04074983	1074.4	0.01427277		1604.39	0.0151091		2134.4	0.01281218		2664.4	-0.0039127		
544.59	0.04620161	0.04070668	1074.6	0.0149897		1604.59	0.015361		2134.6	0.0135228		2664.6	-0.0032007		
544.79	0.04614922	0.04066359	1074.8	0.01495608		1604.79	0.01473426		2134.8	0.01352227		2664.8	-0.00370353		
544.99	0.04639024	0.04062053	1075	0.01476255		1604.99	0.01511524		2135	0.01362271		2665	-0.00363111		
545.19	0.0467837	0.04057753	1075.2	0.0156681		1605.19	0.0153896		2135.2	0.01321418		2665.2	-0.00311108		
545.39	0.04587479	0.04053456	1075.4	0.01450539		1605.39	0.01581989		2135.4	0.01311135		2665.4	-0.00272606		
545.59	0.0459656	0.04049165	1075.6	0.01401052		1605.59	0.01612253		2135.6	0.01262283		2665.6	-0.00379021		
545.79	0.04630609	0.04044878	1075.8	0.01419565		1605.79	0.01681709		2135.8	0.01305674		2665.8	-0.00369302		
545.99	0.04671109	0.04040595	1076	0.01409813		1605.99	0.01729796		2136	0.01316972		2666	-0.00417199		
546.19	0.04744874	0.04036317	1076.2	0.01404872		1606.19	0.01672213		2136.2	0.01332722		2666.2	-0.00400044		
546.39	0.04735538	0.04032043	1076.4	0.01426871		1606.39	0.01635366		2136.4	0.01305732		2666.4	-0.00487205		
546.59	0.047369	0.04027774	1076.6	0.01497299		1606.59	0.01576966		2136.6	0.01215905		2666.6	-0.00432546		
546.79	0.04795917	0.0402351	1076.8	0.01503997		1606.79	0.01570415		2136.8	0.01123748		2666.8	-0.00395879		
546.99	0.04928244	0.0401925	1077	0.01504309		1606.99	0.01510271		2137	0.01151861		2667	-0.00310014		
547.19	0.04980193	0.04014995	1077.2	0.0153941		1607.19	0.01437788		2137.2	0.01188549		2667.2	-0.00350727		
547.39	0.05054345	0.04010744	1077.4	0.0151623		1607.39	0.01433163		2137.4	0.01275731		2667.4	-0.00355935		
547.59	0.051472	0.04006497	1077.6	0.01571713		1607.59	0.01500079		2137.6	0.01305796		2667.6	-0.00338844		
547.79	0.05094466	0.04002255	1077.8	0.01572531		1607.79	0.01468244		2137.8	0.01306712		2667.8	-0.00338038		
547.99	0.050326	0.03998018	1078	0.01590239		1607.99	0.01450929		2138	0.01379919		2668	-0.00245711		
548.19	0.05047766	0.03993785	1078.2	0.01649832		1608.19	0.01449053		2138.2	0.01405988		2668.2	-0.00180743		
548.39	0.05059288	0.03989556	1078.4	0.01683668		1608.39	0.01353247		2138.4	0.01368762		2668.4	-0.00211013		
548.59	0.04977217	0.03985332	1078.6	0.01721854		1608.59	0.01292711		2138.6	0.01498815		2668.6	-0.00220517		
548.79	0.0489401	0.03981113	1078.8	0.01723592		1608.79	0.01251496		2138.8	0.01523001		2668.8	-0.00337435		
548.99	0.04762478	0.03976898	1079	0.01763838		1608.99	0.01318081		2139	0.01545519		2669	-0.00306147		
549.19	0.04656191	0.03972687	1079.2	0.01872977		1609.19	0.01311796		2139.2	0.01638954		2669.2	-0.00364046		
549.39	0.04553108	0.03968481	1079.4	0.01773925		1609.39	0.01376208		2139.4	0.01676346		2669.4	-0.00447109		
549.59	0.04614781	0.03964279	1079.6	0.01831438		1609.59	0.0142557		2139.6	0.01719155		2669.6	-0.00547843		
549.79	0.04657094	0.03960082	1079.8	0.01833333		1609.79	0.01437119		2139.8	0.01792047		2669.8	-0.00558015		
549.99	0.04752515	0.03955889	1080	0.01780843		1609.99	0.01488175		2140	0.01690505		2670	-0.00617876		
550.19	0.04710898	0.03951701	1080.2	0.01949079		1610.19	0.01433532		2140.2	0.01618897		2670.2	-0.00634505		
550.39	0.04730516	0.03947517	1080.4	0.01957957		1610.39	0.01450835		2140.4	0.01495272		2670.4	-0.00652804		
550.59	0.0486412	0.03943338	1080.6	0.02004444		1610.59	0.01543507		2140.6	0.01382895		2670.6	-0.00587965		
550.79	0.04917696	0.03939163	1080.8	0.0198107		1610.79	0.01561981		2140.8	0.01297756		2670.8	-0.00530841		
550.99	0.04972596	0.03934992	1081	0.01934552		1610.99	0.01556353		2141	0.01317306		2671	-0.00537745		
551.19	0.05043861	0.03930826	1081.2	0.01930484		1611.19	0.01598034		2141.2	0.01223295		2671.2	-0.00517533		
551.39	0.0512937	0.03926664	1081.4	0.01856305		1611.39	0.01626072		2141.4	0.01084721		2671.4	-0.00482263		
551.59	0.05153061	0.03922507	1081.6	0.01770827		1611.59	0.01592531		2141.6	0.01007502		2671.6	-0.00372564		
551.79	0.05171774	0.03918354	1081.8	0.01681446		1611.79	0.01532693		2141.8	0.00938862		2671.8	-0.00299445		
551.99	0.05186339	0.03914205	1082	0.01714501		1611.99	0.01591089		2142	0.00969728		2672	-0.00292169		
552.19	0.0517083	0.03910061	1082.2	0.01735263		1612.19	0.01662797		2142.2	0.00893109		2672.2	-0.00317923		
552.39	0.05160232	0.03905921	1082.4	0.01697463		1612.39	0.01633896		2142.4	0.00917346		2672.4	-0.00372689		
552.59	0.05142203	0.03901785	1082.6	0.01670567		1612.59	0.01676393		2142.6	0.00982325		2672.6	-0.00384174		
552.79	0.051437	0.03897654	1082.8	0.01657309		1612.79	0.01644469		2142.8	0.01004393		2672.8	-0.00441759		
552.99	0.051096	0.03893528	1083	0.01637313		1612.99	0.01626693		2143	0.01038932		2673	-0.00405362		
553.19	0.05014108	0.03889405	1083.2	0.01640183		1613.19	0.01654192		2143.2	0.01151048		2673.2	-0.00396698		
553.39	0.04984374	0.03885287	1083.4	0.0152203		1613.39	0.0166313		2143.4	0.01138567		2673.4	-0.00346638		
553.59	0.05004852	0.03881174	1083.6	0.01485721		1613.59	0.01659444		2143.6	0.01147305		2673.6	-0.00255341		
553.79	0.05052817	0.03877065	1083.8	0.01405674		1613.79	0.01571693		2143.8	0.01180442		2673.8	-0.00237993		
553.99	0.0497353	0.0387296	1084	0.01468193		1613.99	0.01607297		2144	0.01111302		2674	-0.00178723		
554.19	0.04926722	0.03868859	1084.2	0.01557066		1614.19	0.01573765		2144.2	0.01189749		2674.2	-0.00162758		
554.39	0.04965355	0.03864763	1084.4	0.01544164		1614.39	0.01559965		2144.4	0.01234952		2674.4	-0.00203167		
554.59	0.04884444	0.03860671	1084.6	0.01578098		1614.59	0.01553924		2144.6	0.01296614		2674.6	-0.00130176		
554.79	0.04819814	0.03856583	1084.8	0.01562155		1614.79	0.01556296		2144.8	0.01259453		2674.8	-0.00185196		
554.99	0.04781053	0.038525	1085	0.01571888		1614.99	0.0153474		2145	0.01280831		2675	-0.00110155		
555.19	0.04773645	0.03848421	1085.2	0.01525252		1615.19	0.01599687		2145.2	0.01232128		2675.2	-0.00103532		
555.39	0.04739186	0.03844347	1085.4	0.0149945		1615.39	0.01597062		2145.4	0.01249282		2675.4	-0.00177221		
555.59	0.04793208	0.03840277	1085.6	0.01537398		1615.59	0.01598869		2145.6	0.01308722		2675.6	-0.00220099		
555.79	0.04829744	0.03836211	1085.8	0.01584243		1615.79	0.01663013		2145.8	0.01387852		2675.8	-0.00366474		
555.99	0.04867338	0.03832149	1086	0.01703257		1615.99	0.01766541		2146	0.01425331		2676	-0.00384451		
556.19	0.04928322	0.03828092	1086.2	0.01679428		1616.19	0.01822526		2146.2	0.01421707		2676.2	-0.00368218		
556.39	0.04961673	0.03824039	1086.4	0.01696467		1616.39	0.01748347		2146.4	0.01421523		2676.4	-0.00422935		
556.59	0.05009392	0.0381999	1086.6	0.01717105		1616.59	0.01734247		2146.6	0.01405111		2676.6	-0.00419744		
556.79	0.04987966	0.03815945	1086.8	0.01773716		1616.79	0.01675897		2146.8	0.01419858		2676.8	-0.00467128		
556.99	0.04916175	0.03811905	1087	0.01776545		1616.99	0.01621828		2147	0.01416646		2677	-0.00432561		
557.19	0.04895759	0.03807869	1087.2	0.01772857		1617.19	0.0166103		2147.2	0.01414224		2677.2	-0.00388143		
557.39	0.04851118	0.03803838	1087.4	0.01763		1617.39	0.0165439		2147.4	0.0132469		2677.4	-0.00376304		
557.59	0.04802033	0.0379981	1087.6	0.01814894		1617.59	0.01721898		2147.6	0.01336813		2677.6	-0.00382736		
557.79	0.04787636	0.03795787	1087.8	0.01809943		1617.79	0.01719539		2147.8	0.01259118		2677.8	-0.00388099		
557.99	0.04736157	0.03791768	1088	0.01881305		1617.99	0.0176772		2148	0.01159421		2678	-0.00373971		
558.19	0.04826754	0.03787754	1088.2	0.01815371		1618.19	0.01722431		2148.2	0.01154019		2678.2	-0.00385816		
558.39	0.04835066	0.03783743	1088.4	0.01786342		1618.39	0.01648921		2148.4	0.0111752		2678.4	-0.0040475		
558.59	0.04804153	0.03779737	1088.6	0.01713609		1618.59	0.01603416		2148.6	0.01097531		2678.6	-0.00323111		
558.79	0.04896664	0.03775735	1088.8	0.01687203		1618.79	0.01572747		2148.8	0.01041333		2678.8	-0.00319386		
558.99	0.04935303	0.03771738	1089	0.01631615		1618.99	0.0147279		2149	0.01049421		2679	-0.00232281		
559.19	0.04990612	0.03767744	1089.2	0.0155189		1619.19	0.01450514		2149.2	0.0108791		2679.2	-0.00284586		
559.39	0.05098833	0.03763755	1089.4	0.01539759		1619.39	0.01339976		2149.4	0.01166636		2679.4	-0.00296475		
559.59	0.05224118	0.0375977	1089.6	0.01471663		1619.59	0.01246666		2149.6	0.01229945		2679.6	-0.00264506		
559.79	0.05300103	0.0375579	1089.8	0.01355775		1619.79	0.01162222		2149.8	0.01320942		2679.8	-0.00251848		
