# Supplementary material for: Functional development of a V3/glycan-specific broadly neutralizing antibody isolated from a case of HIV superinfection
Source: eLife. 2021 Jul 15;10:e68110. doi: 10.7554/eLife.68110 (PMC8376252; doi:10.7554/eLife.68110)
Supplement: Figure 2—source data 2. [file elife-68110-fig2-data2.zip › QA013.2 Dbl Ref BLI_2020.09.30/QA013.70.H1 gp120/Fit Data/F1Results.txt]

Conc1	6.25E-08	6.25E-08	6.25E-08	6.25E-08	6.25E-08	
Start1	199.99	730	1259.99	1790	2320	
Stop1	559.79	1089.8	1619.79	2149.8	2679.8	
Kobs	0.00529662257452147					
Error Kobs	7.90263006788593E-05					
Koff	0					
Error Koff	0					
Time1	Data1	Fit1	Time2	Data2	Fit2	Time3	Data3	Fit3	Time4	Data4	Fit4	Time5	Data5	Fit5	
199.99	-0.00628001	0	730	-0.00093664		1259.99	-0.0081154		1790	0.00273212		2320	-0.00488773		
200.19	-0.0068319	0.00004889	730.2	-0.00094073		1260.19	-0.0085056		1790.2	0.00146604		2320.2	-0.00498525		
200.39	-0.00724805	0.00009767	730.4	-0.00111507		1260.39	-0.00874761		1790.4	0.00093209		2320.4	-0.00492394		
200.59	-0.00777628	0.00014636	730.6	-0.00080898		1260.59	-0.00926891		1790.6	0.00017329		2320.6	-0.0045402		
200.79	-0.0082006	0.00019495	730.8	-0.00071533		1260.79	-0.00953418		1790.8	-0.00038521		2320.8	-0.00522792		
200.99	-0.00833342	0.00024345	731	0.00006069		1260.99	-0.00971651		1791	-0.00159773		2321	-0.00515977		
201.19	-0.00797218	0.00029184	731.2	0.00044465		1261.19	-0.01000017		1791.2	-0.00166899		2321.2	-0.00484452		
201.39	-0.00779167	0.00034014	731.4	0.00058334		1261.39	-0.01016644		1791.4	-0.00124047		2321.4	-0.00453824		
201.59	-0.00738538	0.00038834	731.6	0.00083658		1261.59	-0.0108036		1791.6	-0.00132179		2321.6	-0.00449148		
201.79	-0.00759642	0.00043644	731.8	0.001197		1261.79	-0.0110266		1791.8	-0.00065324		2321.8	-0.00456258		
201.99	-0.00755886	0.00048444	732	0.00091744		1261.99	-0.01081044		1792	-0.00031964		2322	-0.00460563		
202.19	-0.00747356	0.00053235	732.2	0.00090954		1262.19	-0.01102582		1792.2	0.00033517		2322.2	-0.00444801		
202.39	-0.00779476	0.00058016	732.4	0.00161688		1262.39	-0.01183657		1792.4	0.00052857		2322.4	-0.0052715		
202.59	-0.00752751	0.00062788	732.6	0.00153522		1262.59	-0.01179956		1792.6	0.00133646		2322.6	-0.00604757		
202.79	-0.0068296	0.00067549	732.8	0.00101206		1262.79	-0.01194913		1792.8	0.00222068		2322.8	-0.00642885		
202.99	-0.0062782	0.00072302	733	0.00130041		1262.99	-0.01260489		1793	0.00212257		2323	-0.00662686		
203.19	-0.00544527	0.00077044	733.2	0.0011242		1263.19	-0.01307275		1793.2	0.00324955		2323.2	-0.00632461		
203.39	-0.00463633	0.00081777	733.4	0.001377		1263.39	-0.01287538		1793.4	0.00374665		2323.4	-0.00646035		
203.59	-0.00475539	0.000865	733.6	0.00057354		1263.59	-0.013242		1793.6	0.00425997		2323.6	-0.00641634		
203.79	-0.00431058	0.00091214	733.8	-0.00006867		1263.79	-0.01357321		1793.8	0.00364432		2323.8	-0.00662636		
203.99	-0.00439951	0.00095919	734	0.00025374		1263.99	-0.01382813		1794	0.00389564		2324	-0.00662906		
204.19	-0.00438344	0.00100613	734.2	0.00058584		1264.19	-0.01447013		1794.2	0.00373848		2324.2	-0.00682262		
204.39	-0.00427304	0.00105299	734.4	0.00096689		1264.39	-0.01473443		1794.4	0.00422195		2324.4	-0.0064303		
204.59	-0.0047458	0.00109974	734.6	0.0018781		1264.59	-0.01447931		1794.6	0.0042048		2324.6	-0.00666094		
204.79	-0.00447739	0.00114641	734.8	0.00186419		1264.79	-0.01416385		1794.8	0.00427606		2324.8	-0.00711415		
204.99	-0.00465775	0.00119298	735	0.00246		1264.99	-0.01377852		1795	0.00447674		2325	-0.00616604		
205.19	-0.00432974	0.00123945	735.2	0.00229873		1265.19	-0.01267236		1795.2	0.00580262		2325.2	-0.00562333		
205.39	-0.00511014	0.00128583	735.4	0.0021326		1265.39	-0.0120885		1795.4	0.00654365		2325.4	-0.00508382		
205.59	-0.00582929	0.00133212	735.6	0.00217292		1265.59	-0.01187001		1795.6	0.00659908		2325.6	-0.00449591		
205.79	-0.00735263	0.00137832	735.8	0.00215339		1265.79	-0.01056052		1795.8	0.00755734		2325.8	-0.00401476		
205.99	-0.0078618	0.00142442	736	0.00229875		1265.99	-0.00989307		1796	0.00736347		2326	-0.0038628		
206.19	-0.0081807	0.00147042	736.2	0.00254926		1266.19	-0.01020544		1796.2	0.0074729		2326.2	-0.00328877		
206.39	-0.0072982	0.00151634	736.4	0.00245215		1266.39	-0.01060415		1796.4	0.00746336		2326.4	-0.00342307		
206.59	-0.00650956	0.00156216	736.6	0.00197296		1266.59	-0.00925089		1796.6	0.00822208		2326.6	-0.0035678		
206.79	-0.00640492	0.00160789	736.8	0.00229622		1266.79	-0.00859098		1796.8	0.00864171		2326.8	-0.00382635		
206.99	-0.00480778	0.00165353	737	0.00228492		1266.99	-0.00920467		1797	0.00803091		2327	-0.00355903		
207.19	-0.0044045	0.00169907	737.2	0.00195919		1267.19	-0.01002934		1797.2	0.00877818		2327.2	-0.00282395		
207.39	-0.00357871	0.00174452	737.4	0.00174681		1267.39	-0.00980492		1797.4	0.00791667		2327.4	-0.00279818		
207.59	-0.00311806	0.00178988	737.6	0.00140958		1267.59	-0.0100022		1797.6	0.00759591		2327.6	-0.00345219		
207.79	-0.00234092	0.00183515	737.8	0.00118787		1267.79	-0.01069371		1797.8	0.00617211		2327.8	-0.00544018		
207.99	-0.00181565	0.00188033	738	0.00178823		1267.99	-0.0111482		1798	0.00651975		2328	-0.00587068		
208.19	-0.00238811	0.00192541	738.2	0.00162697		1268.19	-0.01106838		1798.2	0.00508368		2328.2	-0.00595337		
208.39	-0.00259331	0.00197041	738.4	0.00146824		1268.39	-0.01100552		1798.4	0.0045584		2328.4	-0.00596744		
208.59	-0.00342089	0.00201531	738.6	0.00161792		1268.59	-0.0104048		1798.6	0.00450832		2328.6	-0.00670098		
208.79	-0.00357197	0.00206013	738.8	0.00088463		1268.79	-0.01021071		1798.8	0.00416		2328.8	-0.0066462		
208.99	-0.00414925	0.00210485	739	0.00037781		1268.99	-0.01002647		1799	0.00399873		2329	-0.00673878		
209.19	-0.00497724	0.00214948	739.2	-0.00051557		1269.19	-0.00938993		1799.2	0.00475893		2329.2	-0.00664571		
209.39	-0.00572943	0.00219402	739.4	-0.00134672		1269.39	-0.00952978		1799.4	0.00493513		2329.4	-0.00579515		
209.59	-0.0067478	0.00223847	739.6	-0.00085891		1269.59	-0.00935552		1799.6	0.00535999		2329.6	-0.00513212		
209.79	-0.00725171	0.00228284	739.8	-0.00075685		1269.79	-0.00932421		1799.8	0.00636425		2329.8	-0.00584162		
209.99	-0.00664347	0.00232711	740	-0.00072747		1269.99	-0.00961122		1800	0.00695656		2330	-0.00651007		
210.19	-0.00664297	0.00237129	740.2	-0.0008489		1270.19	-0.00967832		1800.2	0.00759886		2330.2	-0.00651455		
210.39	-0.00619763	0.00241539	740.4	-0.00074188		1270.39	-0.0097136		1800.4	0.00805049		2330.4	-0.00723054		
210.59	-0.00570405	0.00245939	740.6	0.00070553		1270.59	-0.00940064		1800.6	0.00832934		2330.6	-0.00807272		
210.79	-0.00536941	0.0025033	740.8	0.00182445		1270.79	-0.00990538		1800.8	0.00805542		2330.8	-0.0080503		
210.99	-0.00437112	0.00254713	741	0.00224073		1270.99	-0.01132573		1801	0.00789563		2331	-0.00702679		
211.19	-0.00358376	0.00259087	741.2	0.00342695		1271.19	-0.01218992		1801.2	0.00806302		2331.2	-0.00668201		
211.39	-0.00239324	0.00263452	741.4	0.00425314		1271.39	-0.01166778		1801.4	0.00751933		2331.4	-0.00742976		
211.59	-0.00232242	0.00267808	741.6	0.00522758		1271.59	-0.01193752		1801.6	0.00676892		2331.6	-0.00795037		
211.79	-0.00143934	0.00272155	741.8	0.00452988		1271.79	-0.0119855		1801.8	0.00577228		2331.8	-0.00874113		
211.99	-0.0013169	0.00276494	742	0.00473533		1271.99	-0.01221428		1802	0.00559506		2332	-0.00761202		
212.19	-0.00211655	0.00280824	742.2	0.00425396		1272.19	-0.01178907		1802.2	0.0041225		2332.2	-0.00685172		
212.39	-0.00212578	0.00285145	742.4	0.00325163		1272.39	-0.01202047		1802.4	0.00403662		2332.4	-0.00611813		
212.59	-0.0017794	0.00289457	742.6	0.00304101		1272.59	-0.01082513		1802.6	0.00391747		2332.6	-0.0063717		
212.79	-0.00149962	0.00293761	742.8	0.00237657		1272.79	-0.01063033		1802.8	0.00355555		2332.8	-0.0054328		
212.99	-0.00161545	0.00298055	743	0.00173786		1272.99	-0.01034735		1803	0.00409472		2333	-0.0057757		
213.19	-0.00185498	0.00302342	743.2	0.00054868		1273.19	-0.0099222		1803.2	0.00498987		2333.2	-0.00603542		
213.39	-0.00120374	0.00306619	743.4	-0.00037223		1273.39	-0.00913144		1803.4	0.00460537		2333.4	-0.005386		
213.59	-0.0013451	0.00310888	743.6	-0.00011288		1273.59	-0.00914921		1803.6	0.00466248		2333.6	-0.00552431		
213.79	-0.00050989	0.00315148	743.8	-0.00096876		1273.79	-0.00902931		1803.8	0.00523601		2333.8	-0.00665924		
213.99	-0.000075	0.003194	744	-0.00067593		1273.99	-0.00892019		1804	0.00581512		2334	-0.00667026		
214.19	0.00033135	0.00323643	744.2	-0.00009876		1274.19	-0.00934836		1804.2	0.00634659		2334.2	-0.00612705		
214.39	0.00051722	0.00327877	744.4	0.00010075		1274.39	-0.00974047		1804.4	0.00627571		2334.4	-0.006168		
214.59	0.00092509	0.00332103	744.6	0.00089149		1274.59	-0.01012549		1804.6	0.00630396		2334.6	-0.00620807		
214.79	0.00082255	0.00336321	744.8	0.00104528		1274.79	-0.00997848		1804.8	0.00617689		2334.8	-0.00612716		
214.99	0.00065282	0.0034053	745	0.00104895		1274.99	-0.01049558		1805	0.00654065		2335	-0.00573417		
215.19	0.00085475	0.0034473	745.2	0.00118714		1275.19	-0.01044811		1805.2	0.00625382		2335.2	-0.00556435		
215.39	0.00072354	0.00348922	745.4	0.00183068		1275.39	-0.00917439		1805.4	0.0058042		2335.4	-0.00567072		
215.59	0.00027179	0.00353105	745.6	0.00174554		1275.59	-0.00899109		1805.6	0.00566398		2335.6	-0.00514019		
215.79	0.00051197	0.0035728	745.8	0.00076527		1275.79	-0.0086194		1805.8	0.00533683		2335.8	-0.00495106		
215.99	0.00002757	0.00361447	746	0.0006732		1275.99	-0.00866818		1806	0.00612938		2336	-0.0046235		
216.19	0.00008547	0.00365605	746.2	0.00049337		1276.19	-0.00778467		1806.2	0.00642836		2336.2	-0.00512497		
216.39	0.00011684	0.00369754	746.4	-0.00014005		1276.39	-0.00727588		1806.4	0.00702136		2336.4	-0.00507479		
216.59	0.00003751	0.00373895	746.6	0.00045183		1276.59	-0.0062063		1806.6	0.00727535		2336.6	-0.005837		
216.79	-0.00050958	0.00378028	746.8	0.00053203		1276.79	-0.00587524		1806.8	0.00777237		2336.8	-0.00584695		
216.99	-0.00006782	0.00382153	747	-0.00047976		1276.99	-0.00568866		1807	0.00817792		2337	-0.00733318		
217.19	0.00049209	0.00386269	747.2	-0.00100078		1277.19	-0.00608592		1807.2	0.00763849		2337.2	-0.00788525		
217.39	0.00133231	0.00390377	747.4	-0.00127674		1277.39	-0.00570893		1807.4	0.00746725		2337.4	-0.00770446		
217.59	0.00141983	0.00394477	747.6	-0.00153169		1277.59	-0.00605069		1807.6	0.00748194		2337.6	-0.00819542		
217.79	0.00130086	0.00398568	747.8	-0.00174105		1277.79	-0.00676064		1807.8	0.00803936		2337.8	-0.00906878		
217.99	0.00105392	0.00402651	748	-0.00139686		1277.99	-0.00780367		1808	0.00798006		2338	-0.00850882		
218.19	0.00170774	0.00406726	748.2	-0.00116129		1278.19	-0.00819591		1808.2	0.00801519		2338.2	-0.00805327		
218.39	0.00132086	0.00410792	748.4	-0.00100329		1278.39	-0.0087184		1808.4	0.00738043		2338.4	-0.00758164		
218.59	0.00124161	0.0041485	748.6	-0.00044896		1278.59	-0.00902788		1808.6	0.00695312		2338.6	-0.00730974		
218.79	0.00181363	0.00418901	748.8	-0.00027433		1278.79	-0.0094038		1808.8	0.0060416		2338.8	-0.00784779		
218.99	0.00163957	0.00422942	749	0.00015202		1278.99	-0.00973852		1809	0.00605517		2339	-0.00701671		
219.19	0.00197646	0.00426976	749.2	0.00095642		1279.19	-0.00933925		1809.2	0.00581524		2339.2	-0.00589299		
219.39	0.0018504	0.00431002	749.4	0.00206883		1279.39	-0.0086903		1809.4	0.00533189		2339.4	-0.00521644		
219.59	0.00222292	0.00435019	749.6	0.00180249		1279.59	-0.00809881		1809.6	0.00548662		2339.6	-0.00474117		
219.79	0.00211243	0.00439029	749.8	0.00151925		1279.79	-0.00853301		1809.8	0.00508186		2339.8	-0.00441654		
219.99	0.00180858	0.0044303	750	0.00230664		1279.99	-0.0082605		1810	0.00598513		2340	-0.00454129		
220.19	0.00150503	0.00447023	750.2	0.00291381		1280.19	-0.00861217		1810.2	0.00632533		2340.2	-0.00392827		
220.39	0.00069781	0.00451008	750.4	0.00264694		1280.39	-0.00874221		1810.4	0.00684334		2340.4	-0.00305004		
220.59	0.00030464	0.00454985	750.6	0.00278547		1280.59	-0.00928619		1810.6	0.00754732		2340.6	-0.00387923		
220.79	0.00027607	0.00458954	750.8	0.00257737		1280.79	-0.00920492		1810.8	0.00778385		2340.8	-0.00377625		
220.99	0.00011597	0.00462915	751	0.00204679		1280.99	-0.00987961		1811	0.00918225		2341	-0.00418238		
221.19	-0.00060518	0.00466868	751.2	0.00173477		1281.19	-0.0097639		1811.2	0.00985044		2341.2	-0.00481058		
221.39	-0.00079777	0.00470813	751.4	0.00046869		1281.39	-0.00912209		1811.4	0.0108395		2341.4	-0.0052054		
221.59	-0.00184845	0.0047475	751.6	-0.00030409		1281.59	-0.00860562		1811.6	0.0111361		2341.6	-0.00508977		
221.79	-0.00231763	0.00478679	751.8	-0.00024386		1281.79	-0.00925852		1811.8	0.01139223		2341.8	-0.00563032		
221.99	-0.00190249	0.004826	752	0.00042028		1281.99	-0.00956501		1812	0.01188829		2342	-0.00568526		
222.19	-0.00073669	0.00486513	752.2	0.00158601		1282.19	-0.00918251		1812.2	0.0111901		2342.2	-0.006342		
222.39	0.00052186	0.00490418	752.4	0.00207716		1282.39	-0.00940564		1812.4	0.01088702		2342.4	-0.00689434		
222.59	0.00169304	0.00494316	752.6	0.00237273		1282.59	-0.00872758		1812.6	0.0102225		2342.6	-0.00773791		
222.79	0.00306278	0.00498205	752.8	0.00239995		1282.79	-0.00854741		1812.8	0.00935177		2342.8	-0.00867712		
222.99	0.00375465	0.00502087	753	0.00235205		1282.99	-0.00814455		1813	0.01014673		2343	-0.00862629		
223.19	0.00365327	0.00505961	753.2	0.00274987		1283.19	-0.00806532		1813.2	0.00996557		2343.2	-0.00773083		
223.39	0.00379806	0.00509826	753.4	0.00254117		1283.39	-0.0076426		1813.4	0.00926426		2343.4	-0.00791512		
223.59	0.00367396	0.00513685	753.6	0.00228165		1283.59	-0.00764137		1813.6	0.00898658		2343.6	-0.00812242		
223.79	0.00297121	0.00517535	753.8	0.00225688		1283.79	-0.00808198		1813.8	0.00900534		2343.8	-0.00800485		
223.99	0.0029869	0.00521377	754	0.00242137		1283.99	-0.00809714		1814	0.00871599		2344	-0.00748695		
224.19	0.00321827	0.00525212	754.2	0.00294819		1284.19	-0.00842694		1814.2	0.00888006		2344.2	-0.00675188		
224.39	0.00295797	0.00529039	754.4	0.00242057		1284.39	-0.00830888		1814.4	0.0096851		2344.4	-0.00673739		
224.59	0.00301846	0.00532859	754.6	0.00241378		1284.59	-0.00808773		1814.6	0.01006766		2344.6	-0.00674406		
224.79	0.00223327	0.0053667	754.8	0.00241447		1284.79	-0.008129		1814.8	0.00966141		2344.8	-0.00582215		
224.99	0.00216767	0.00540474	755	0.0022824		1284.99	-0.00800173		1815	0.0104202		2345	-0.00564109		
225.19	0.00150497	0.0054427	755.2	0.00149321		1285.19	-0.00775452		1815.2	0.00934213		2345.2	-0.00581525		
225.39	0.00216099	0.00548059	755.4	0.00032805		1285.39	-0.00723781		1815.4	0.00926282		2345.4	-0.00586248		
225.59	0.00227062	0.00551839	755.6	0.00015608		1285.59	-0.00714749		1815.6	0.00903042		2345.6	-0.00574486		
225.79	0.00275255	0.00555613	755.8	0.00029787		1285.79	-0.00757575		1815.8	0.0094308		2345.8	-0.00661299		
225.99	0.00313156	0.00559378	756	0.00055135		1285.99	-0.00808077		1816	0.00988098		2346	-0.00661115		
226.19	0.00362861	0.00563136	756.2	0.00102424		1286.19	-0.0079488		1816.2	0.00909355		2346.2	-0.00691569		
226.39	0.00447769	0.00566887	756.4	0.00083963		1286.39	-0.0081309		1816.4	0.01005227		2346.4	-0.00682682		
226.59	0.00466243	0.00570629	756.6	0.00029092		1286.59	-0.00771326		1816.6	0.0102141		2346.6	-0.00676325		
226.79	0.00459332	0.00574365	756.8	0.00062575		1286.79	-0.0079094		1816.8	0.0105579		2346.8	-0.00685288		
226.99	0.00462493	0.00578092	757	0.00073633		1286.99	-0.00839757		1817	0.01149134		2347	-0.00647418		
227.19	0.00311561	0.00581812	757.2	0.00034649		1287.19	-0.0079693		1817.2	0.01064098		2347.2	-0.00650122		
227.39	0.00274289	0.00585525	757.4	0.00006353		1287.39	-0.00805111		1817.4	0.01016011		2347.4	-0.00692917		
227.59	0.0020823	0.0058923	757.6	-0.00007147		1287.59	-0.00811562		1817.6	0.01048309		2347.6	-0.0070977		
227.79	0.00200943	0.00592928	757.8	0.00030576		1287.79	-0.0078091		1817.8	0.01021779		2347.8	-0.00736502		
227.99	0.00191741	0.00596618	758	0.00124491		1287.99	-0.00811844		1818	0.00982754		2348	-0.00671826		
228.19	0.00243017	0.006003	758.2	0.00158049		1288.19	-0.00834466		1818.2	0.01037486		2348.2	-0.00672406		
228.39	0.00226274	0.00603976	758.4	0.00171167		1288.39	-0.00844424		1818.4	0.0106502		2348.4	-0.00681314		
228.59	0.00306331	0.00607644	758.6	0.00211339		1288.59	-0.00845111		1818.6	0.01093757		2348.6	-0.00596101		
228.79	0.00392497	0.00611304	758.8	0.00272113		1288.79	-0.00860787		1818.8	0.01006657		2348.8	-0.00628457		
228.99	0.00506128	0.00614957	759	0.00198023		1288.99	-0.00885347		1819	0.00992445		2349	-0.00616327		
229.19	0.00523063	0.00618603	759.2	0.00145153		1289.19	-0.00842657		1819.2	0.00961162		2349.2	-0.00567042		
229.39	0.00675684	0.00622241	759.4	0.00095802		1289.39	-0.00775873		1819.4	0.00979095		2349.4	-0.00588641		
229.59	0.0070718	0.00625872	759.6	0.00191535		1289.59	-0.0083628		1819.6	0.00976929		2349.6	-0.00471202		
229.79	0.00662832	0.00629495	759.8	0.00214832		1289.79	-0.00776936		1819.8	0.01059827		2349.8	-0.00447515		
229.99	0.00651863	0.00633111	760	0.00216792		1289.99	-0.00813219		1820	0.01070914		2350	-0.00349528		
230.19	0.0066318	0.0063672	760.2	0.00253492		1290.19	-0.00799232		1820.2	0.01087288		2350.2	-0.00372093		
230.39	0.00677565	0.00640322	760.4	0.00242762		1290.39	-0.00698591		1820.4	0.01053778		2350.4	-0.00364688		
230.59	0.00648883	0.00643916	760.6	0.00238558		1290.59	-0.00607782		1820.6	0.01054178		2350.6	-0.00359291		
230.79	0.0058974	0.00647503	760.8	0.00258406		1290.79	-0.00603585		1820.8	0.00997487		2350.8	-0.00336409		
230.99	0.00559656	0.00651083	761	0.00292875		1290.99	-0.00534135		1821	0.01008414		2351	-0.00343248		
231.19	0.00494559	0.00654656	761.2	0.00207751		1291.19	-0.0054773		1821.2	0.01009274		2351.2	-0.00359425		
231.39	0.00491529	0.00658221	761.4	0.00312989		1291.39	-0.00541162		1821.4	0.01063139		2351.4	-0.00381342		
231.59	0.00523949	0.00661779	761.6	0.0035113		1291.59	-0.00569276		1821.6	0.01102276		2351.6	-0.00419816		
231.79	0.00495097	0.0066533	761.8	0.00436321		1291.79	-0.00587068		1821.8	0.01125469		2351.8	-0.00447591		
231.99	0.00503777	0.00668874	762	0.00444364		1291.99	-0.00691842		1822	0.01141146		2352	-0.00438997		
232.19	0.0059805	0.00672411	762.2	0.00321388		1292.19	-0.0065495		1822.2	0.01177461		2352.2	-0.00550423		
232.39	0.00629268	0.0067594	762.4	0.00323594		1292.39	-0.00648924		1822.4	0.01211094		2352.4	-0.00578443		
232.59	0.00754367	0.00679462	762.6	0.00290009		1292.59	-0.0063054		1822.6	0.01265986		2352.6	-0.005377		
232.79	0.00731335	0.00682978	762.8	0.00301851		1292.79	-0.00578752		1822.8	0.01162127		2352.8	-0.00610179		
232.99	0.00776377	0.00686486	763	0.0019087		1292.99	-0.00609749		1823	0.01112523		2353	-0.00563723		
233.19	0.00834965	0.00689987	763.2	0.00248091		1293.19	-0.00564154		1823.2	0.01068856		2353.2	-0.00547649		
233.39	0.00875403	0.00693481	763.4	0.0025163		1293.39	-0.00534831		1823.4	0.01050089		2353.4	-0.00541767		
233.59	0.00760368	0.00696968	763.6	0.00262539		1293.59	-0.005902		1823.6	0.01007432		2353.6	-0.00462108		
233.79	0.00707073	0.00700447	763.8	0.00140096		1293.79	-0.0051162		1823.8	0.00965864		2353.8	-0.00518445		
233.99	0.0064654	0.0070392	764	0.001339		1293.99	-0.00573221		1824	0.00868612		2354	-0.00484482		
234.19	0.00547844	0.00707386	764.2	0.00152661		1294.19	-0.00552471		1824.2	0.00797074		2354.2	-0.00523929		
234.39	0.00520607	0.00710845	764.4	0.00131201		1294.39	-0.00459256		1824.4	0.00746189		2354.4	-0.0047463		
234.59	0.00469613	0.00714297	764.6	0.00124929		1294.59	-0.00515586		1824.6	0.00737869		2354.6	-0.00467459		
234.79	0.00366177	0.00717741	764.8	0.00131182		1294.79	-0.00559006		1824.8	0.00781418		2354.8	-0.00493963		
234.99	0.00288562	0.00721179	765	0.00200222		1294.99	-0.00583814		1825	0.00868294		2355	-0.00525843		
235.19	0.00247783	0.0072461	765.2	0.00171774		1295.19	-0.00691145		1825.2	0.00922319		2355.2	-0.00516586		
235.39	0.00268676	0.00728034	765.4	0.00263254		1295.39	-0.00639797		1825.4	0.00919683		2355.4	-0.00499292		
235.59	0.00335052	0.00731451	765.6	0.0028409		1295.59	-0.0068175		1825.6	0.00966098		2355.6	-0.0051888		
235.79	0.00338239	0.00734861	765.8	0.00300601		1295.79	-0.00653309		1825.8	0.01023919		2355.8	-0.00566414		
235.99	0.00372612	0.00738265	766	0.00279464		1295.99	-0.00682213		1826	0.01128794		2356	-0.00659481		
236.19	0.00359446	0.00741661	766.2	0.00271482		1296.19	-0.00595926		1826.2	0.01171975		2356.2	-0.00697319		
236.39	0.00358709	0.0074505	766.4	0.00170526		1296.39	-0.00584411		1826.4	0.01160598		2356.4	-0.00662228		
236.59	0.00344847	0.00748433	766.6	0.00183657		1296.59	-0.00590231		1826.6	0.01175927		2356.6	-0.00679711		
236.79	0.00328003	0.00751809	766.8	0.00267714		1296.79	-0.00605191		1826.8	0.01149932		2356.8	-0.00696616		
236.99	0.00467587	0.00755178	767	0.00252945		1296.99	-0.00652895		1827	0.01158627		2357	-0.00598369		
237.19	0.00526326	0.0075854	767.2	0.00283573		1297.19	-0.00616708		1827.2	0.0117391		2357.2	-0.00545707		
237.39	0.00552932	0.00761895	767.4	0.00214016		1297.39	-0.00573586		1827.4	0.01171112		2357.4	-0.00503765		
237.59	0.0062447	0.00765244	767.6	0.00210302		1297.59	-0.006386		1827.6	0.01054576		2357.6	-0.0048027		
237.79	0.00671433	0.00768586	767.8	0.00122316		1297.79	-0.00567886		1827.8	0.01026937		2357.8	-0.00492935		
237.99	0.00630935	0.00771921	768	0.00124576		1297.99	-0.00638193		1828	0.0093872		2358	-0.00480144		
238.19	0.00608076	0.00775249	768.2	0.00095985		1298.19	-0.00605266		1828.2	0.00860318		2358.2	-0.00482464		
238.39	0.00658466	0.00778571	768.4	0.00055277		1298.39	-0.00556561		1828.4	0.00851624		2358.4	-0.00492113		
238.59	0.00563431	0.00781886	768.6	0.00136361		1298.59	-0.00626467		1828.6	0.00833695		2358.6	-0.00568308		
238.79	0.00507655	0.00785194	768.8	0.00162635		1298.79	-0.00644637		1828.8	0.00829437		2358.8	-0.00593804		
238.99	0.00481486	0.00788495	769	0.00224591		1298.99	-0.00700302		1829	0.00778309		2359	-0.00636624		
239.19	0.00574039	0.0079179	769.2	0.00286424		1299.19	-0.00692224		1829.2	0.00773128		2359.2	-0.00692383		
239.39	0.00677698	0.00795078	769.4	0.00373088		1299.39	-0.00724		1829.4	0.00752489		2359.4	-0.00690611		
239.59	0.00701511	0.0079836	769.6	0.00417755		1299.59	-0.00708248		1829.6	0.0076341		2359.6	-0.00834848		
239.79	0.00645678	0.00801635	769.8	0.00392853		1299.79	-0.00682568		1829.8	0.00815856		2359.8	-0.00855688		
239.99	0.00554515	0.00804903	770	0.00481681		1299.99	-0.00743058		1830	0.0090285		2360	-0.00915236		
240.19	0.00475922	0.00808165	770.2	0.00449266		1300.19	-0.00756793		1830.2	0.00863016		2360.2	-0.00878401		
240.39	0.00485454	0.0081142	770.4	0.00435765		1300.39	-0.007679		1830.4	0.00858011		2360.4	-0.00863351		
240.59	0.00414547	0.00814668	770.6	0.00532814		1300.59	-0.00832884		1830.6	0.00929772		2360.6	-0.00806949		
240.79	0.00436342	0.0081791	770.8	0.00610845		1300.79	-0.00828978		1830.8	0.00862488		2360.8	-0.00760796		
240.99	0.00421423	0.00821145	771	0.0059502		1300.99	-0.00815702		1831	0.00818538		2361	-0.00663106		
241.19	0.00533201	0.00824374	771.2	0.005463		1301.19	-0.00779296		1831.2	0.00762063		2361.2	-0.00692405		
241.39	0.00558794	0.00827597	771.4	0.00504412		1301.39	-0.00819252		1831.4	0.00729938		2361.4	-0.00729065		
241.59	0.00596317	0.00830812	771.6	0.00507074		1301.59	-0.00875569		1831.6	0.00640975		2361.6	-0.00688331		
241.79	0.00557536	0.00834022	771.8	0.00413884		1301.79	-0.00854989		1831.8	0.00655481		2361.8	-0.00748862		
241.99	0.00587278	0.00837224	772	0.0041012		1301.99	-0.00930447		1832	0.00562037		2362	-0.00767709		
242.19	0.00576237	0.00840421	772.2	0.00342637		1302.19	-0.00814686		1832.2	0.00582364		2362.2	-0.00756019		
242.39	0.00580844	0.00843611	772.4	0.00357433		1302.39	-0.00769295		1832.4	0.00619872		2362.4	-0.0069829		
242.59	0.0049767	0.00846794	772.6	0.0032528		1302.59	-0.00827506		1832.6	0.00643008		2362.6	-0.00698387		
242.79	0.00524815	0.00849971	772.8	0.00243656		1302.79	-0.00801866		1832.8	0.00675565		2362.8	-0.00664665		
242.99	0.00481698	0.00853141	773	0.00239902		1302.99	-0.00809925		1833	0.00719776		2363	-0.00658352		
243.19	0.00503238	0.00856306	773.2	0.00257344		1303.19	-0.0066002		1833.2	0.00791957		2363.2	-0.00641741		
243.39	0.00526029	0.00859463	773.4	0.00170448		1303.39	-0.00662328		1833.4	0.00895011		2363.4	-0.00628255		
243.59	0.00542641	0.00862615	773.6	0.00136039		1303.59	-0.00527599		1833.6	0.00946983		2363.6	-0.00649984		
243.79	0.00486389	0.0086576	773.8	0.00220616		1303.79	-0.00385315		1833.8	0.00990912		2363.8	-0.00595804		
243.99	0.00484183	0.00868898	774	0.00286791		1303.99	-0.00359894		1834	0.01106042		2364	-0.00555926		
244.19	0.00576832	0.00872031	774.2	0.00316896		1304.19	-0.00241128		1834.2	0.0113873		2364.2	-0.00522536		
244.39	0.0053227	0.00875157	774.4	0.00332331		1304.39	-0.00200327		1834.4	0.01174157		2364.4	-0.00461573		
244.59	0.00491191	0.00878276	774.6	0.00321287		1304.59	-0.00153263		1834.6	0.01186463		2364.6	-0.0042619		
244.79	0.00532884	0.0088139	774.8	0.00358012		1304.79	-0.002192		1834.8	0.01084943		2364.8	-0.00490249		
244.99	0.00551666	0.00884497	775	0.00354117		1304.99	-0.00267437		1835	0.01069902		2365	-0.00546652		
245.19	0.00628343	0.00887597	775.2	0.00394034		1305.19	-0.00314391		1835.2	0.01118813		2365.2	-0.00607872		
245.39	0.00647154	0.00890692	775.4	0.00391474		1305.39	-0.00483148		1835.4	0.01121566		2365.4	-0.00661284		
245.59	0.0071248	0.0089378	775.6	0.00476308		1305.59	-0.00591182		1835.6	0.01100969		2365.6	-0.00661244		
245.79	0.0083115	0.00896862	775.8	0.00544806		1305.79	-0.00651426		1835.8	0.01158373		2365.8	-0.00784448		
245.99	0.00820286	0.00899938	776	0.00540146		1305.99	-0.00715204		1836	0.01208837		2366	-0.00806331		
246.19	0.00770882	0.00903008	776.2	0.00497337		1306.19	-0.00726998		1836.2	0.01229634		2366.2	-0.00783225		
246.39	0.00760156	0.00906071	776.4	0.00514226		1306.39	-0.00900346		1836.4	0.01209976		2366.4	-0.00803941		
246.59	0.00751246	0.00909128	776.6	0.00395001		1306.59	-0.00954801		1836.6	0.01282744		2366.6	-0.00823852		
246.79	0.00747892	0.00912179	776.8	0.00329299		1306.79	-0.00923555		1836.8	0.01246886		2366.8	-0.0076956		
246.99	0.00740894	0.00915224	777	0.0033143		1306.99	-0.00905958		1837	0.01148647		2367	-0.00734226		
247.19	0.00729435	0.00918262	777.2	0.00267177		1307.19	-0.00782745		1837.2	0.01121322		2367.2	-0.00733462		
247.39	0.00816124	0.00921295	777.4	0.00206888		1307.39	-0.00828537		1837.4	0.01104962		2367.4	-0.00818416		
247.59	0.00787311	0.00924321	777.6	0.00221999		1307.59	-0.00711768		1837.6	0.01054096		2367.6	-0.00812886		
247.79	0.00812051	0.00927342	777.8	0.00257719		1307.79	-0.00571221		1837.8	0.01019864		2367.8	-0.00807612		
247.99	0.00852026	0.00930356	778	0.00176469		1307.99	-0.00551578		1838	0.0099222		2368	-0.00759949		
248.19	0.00877284	0.00933364	778.2	0.00239008		1308.19	-0.00543058		1838.2	0.00942419		2368.2	-0.00728723		
248.39	0.00744631	0.00936366	778.4	0.00183097		1308.39	-0.0049273		1838.4	0.00900511		2368.4	-0.00668156		
248.59	0.00788249	0.00939362	778.6	0.00193344		1308.59	-0.00469292		1838.6	0.00861275		2368.6	-0.00597189		
248.79	0.00820465	0.00942352	778.8	0.00238944		1308.79	-0.00478574		1838.8	0.00865463		2368.8	-0.00610748		
248.99	0.00886356	0.00945335	779	0.00222443		1308.99	-0.00377041		1839	0.00949453		2369	-0.00581557		
249.19	0.00893404	0.00948313	779.2	0.0021882		1309.19	-0.00378431		1839.2	0.00984848		2369.2	-0.00457876		
249.39	0.00947885	0.00951285	779.4	0.00272159		1309.39	-0.00424226		1839.4	0.00984534		2369.4	-0.00389153		
249.59	0.00943172	0.00954251	779.6	0.00358291		1309.59	-0.00376571		1839.6	0.00993799		2369.6	-0.00344466		
249.79	0.00938671	0.0095721	779.8	0.00398439		1309.79	-0.0033368		1839.8	0.01115543		2369.8	-0.00333229		
249.99	0.00829804	0.00960164	780	0.00415586		1309.99	-0.00352159		1840	0.011476		2370	-0.00291664		
250.19	0.00864114	0.00963112	780.2	0.00475828		1310.19	-0.0031661		1840.2	0.01118195		2370.2	-0.00231649		
250.39	0.00939533	0.00966054	780.4	0.00478163		1310.39	-0.00379771		1840.4	0.01154884		2370.4	-0.00230241		
250.59	0.00906812	0.0096899	780.6	0.00404785		1310.59	-0.00279756		1840.6	0.01134544		2370.6	-0.00114054		
250.79	0.00870075	0.0097192	780.8	0.00374319		1310.79	-0.00252337		1840.8	0.00979111		2370.8	-0.00149184		
250.99	0.0092492	0.00974844	781	0.0039942		1310.99	-0.00263518		1841	0.01019346		2371	-0.00245644		
251.19	0.00921172	0.00977762	781.2	0.00429147		1311.19	-0.00239791		1841.2	0.01045767		2371.2	-0.00383062		
251.39	0.00990485	0.00980674	781.4	0.00488463		1311.39	-0.00181883		1841.4	0.01114255		2371.4	-0.00456877		
251.59	0.0091072	0.00983581	781.6	0.0050896		1311.59	-0.00135655		1841.6	0.01096354		2371.6	-0.00535383		
251.79	0.00964288	0.00986481	781.8	0.00508965		1311.79	-0.001203		1841.8	0.01066379		2371.8	-0.00640947		
251.99	0.009799	0.00989376	782	0.00475105		1311.99	-0.00235892		1842	0.0103617		2372	-0.00703209		
252.19	0.00971549	0.00992264	782.2	0.00483826		1312.19	-0.00296164		1842.2	0.01082224		2372.2	-0.00669714		
252.39	0.00838199	0.00995147	782.4	0.00420701		1312.39	-0.00316493		1842.4	0.01097545		2372.4	-0.00642843		
252.59	0.00862131	0.00998024	782.6	0.00346141		1312.59	-0.00396352		1842.6	0.01103397		2372.6	-0.00611028		
252.79	0.00893321	0.01000896	782.8	0.00352926		1312.79	-0.00392417		1842.8	0.01107648		2372.8	-0.00632257		
252.99	0.00894751	0.01003761	783	0.00299074		1312.99	-0.00427201		1843	0.0108635		2373	-0.00535621		
253.19	0.00832392	0.01006621	783.2	0.00258982		1313.19	-0.00573285		1843.2	0.01012211		2373.2	-0.00430077		
253.39	0.00817361	0.01009475	783.4	0.00362759		1313.39	-0.00582387		1843.4	0.0095528		2373.4	-0.00445299		
253.59	0.00764782	0.01012323	783.6	0.00324997		1313.59	-0.00634465		1843.6	0.00946407		2373.6	-0.00421688		
253.79	0.00724459	0.01015165	783.8	0.00313773		1313.79	-0.00604568		1843.8	0.01020557		2373.8	-0.00392862		
253.99	0.00671249	0.01018002	784	0.00344555		1313.99	-0.00602558		1844	0.00989436		2374	-0.0036598		
254.19	0.00806771	0.01020833	784.2	0.00336645		1314.19	-0.00575976		1844.2	0.0094468		2374.2	-0.00330081		
254.39	0.00870596	0.01023658	784.4	0.00417404		1314.39	-0.00523166		1844.4	0.00934825		2374.4	-0.00267212		
254.59	0.00883245	0.01026478	784.6	0.00416405		1314.59	-0.00459732		1844.6	0.00891774		2374.6	-0.00216765		
254.79	0.00918813	0.01029291	784.8	0.00535994		1314.79	-0.00482207		1844.8	0.00899145		2374.8	-0.00270806		
254.99	0.01020875	0.01032099	785	0.00675614		1314.99	-0.00463194		1845	0.00983736		2375	-0.00274886		
255.19	0.00984166	0.01034902	785.2	0.00818288		1315.19	-0.00345967		1845.2	0.00973033		2375.2	-0.00324858		
255.39	0.01087351	0.01037699	785.4	0.00870483		1315.39	-0.00300881		1845.4	0.01032253		2375.4	-0.00325007		
255.59	0.01087695	0.0104049	785.6	0.00861872		1315.59	-0.0026606		1845.6	0.01013928		2375.6	-0.00406771		
255.79	0.01166265	0.01043275	785.8	0.00801148		1315.79	-0.0022686		1845.8	0.01096127		2375.8	-0.00495107		
255.99	0.01164739	0.01046055	786	0.00751336		1315.99	-0.00242049		1846	0.01153626		2376	-0.0051839		
256.19	0.01007112	0.01048829	786.2	0.00713178		1316.19	-0.00188419		1846.2	0.01220732		2376.2	-0.00470588		
256.39	0.00945264	0.01051598	786.4	0.00665031		1316.39	-0.00231453		1846.4	0.01203175		2376.4	-0.00487193		
256.59	0.01071254	0.01054361	786.6	0.00545774		1316.59	-0.00273448		1846.6	0.01162076		2376.6	-0.00538515		
256.79	0.01039124	0.01057118	786.8	0.00609691		1316.79	-0.00292428		1846.8	0.01193118		2376.8	-0.00494824		
256.99	0.01059809	0.0105987	787	0.00516875		1316.99	-0.00328221		1847	0.01230945		2377	-0.00492852		
257.19	0.01034228	0.01062616	787.2	0.00402692		1317.19	-0.00422098		1847.2	0.01160023		2377.2	-0.00572007		
257.39	0.00994493	0.01065357	787.4	0.0035492		1317.39	-0.00375476		1847.4	0.01189148		2377.4	-0.00609083		
257.59	0.00952984	0.01068092	787.6	0.00242648		1317.59	-0.00457383		1847.6	0.01207682		2377.6	-0.00609736		
257.79	0.00984754	0.01070822	787.8	0.00232809		1317.79	-0.00433122		1847.8	0.01158112		2377.8	-0.00592748		
257.99	0.01019046	0.01073546	788	0.00235573		1317.99	-0.00456476		1848	0.01172842		2378	-0.0048869		
258.19	0.01140444	0.01076264	788.2	0.00166479		1318.19	-0.00450734		1848.2	0.01163331		2378.2	-0.00448596		
258.39	0.0112287	0.01078978	788.4	0.00224106		1318.39	-0.00461229		1848.4	0.01191403		2378.4	-0.00360277		
258.59	0.01207092	0.01081685	788.6	0.00197714		1318.59	-0.00557022		1848.6	0.0111673		2378.6	-0.00350875		
258.79	0.01224599	0.01084387	788.8	0.00282116		1318.79	-0.00592799		1848.8	0.01081553		2378.8	-0.00388697		
258.99	0.01273365	0.01087084	789	0.00322093		1318.99	-0.00503984		1849	0.01138555		2379	-0.00340912		
259.19	0.01258381	0.01089775	789.2	0.00348263		1319.19	-0.00463411		1849.2	0.01172455		2379.2	-0.00401007		
259.39	0.01325788	0.01092461	789.4	0.00406115		1319.39	-0.0042091		1849.4	0.01177019		2379.4	-0.00363758		
259.59	0.01296296	0.01095142	789.6	0.00391204		1319.59	-0.00263288		1849.6	0.01108417		2379.6	-0.00276904		
259.79	0.01301421	0.01097816	789.8	0.00466688		1319.79	-0.00195376		1849.8	0.01017436		2379.8	-0.00333992		
259.99	0.01272148	0.01100486	790	0.00477785		1319.99	-0.00171825		1850	0.0098151		2380	-0.0033051		
260.19	0.01231601	0.0110315	790.2	0.00574309		1320.19	-0.00151826		1850.2	0.00976827		2380.2	-0.00283822		
260.39	0.01267373	0.01105809	790.4	0.00601541		1320.39	-0.00121719		1850.4	0.00926355		2380.4	-0.00173378		
260.59	0.01303184	0.01108462	790.6	0.00627649		1320.59	-0.00158011		1850.6	0.00866349		2380.6	-0.00205251		
260.79	0.01197133	0.0111111	790.8	0.0068326		1320.79	-0.00113643		1850.8	0.00868742		2380.8	-0.00178128		
260.99	0.01192084	0.01113753	791	0.00578158		1320.99	-0.00133206		1851	0.00814427		2381	-0.00254703		
261.19	0.01051288	0.0111639	791.2	0.00615093		1321.19	-0.00162897		1851.2	0.00689872		2381.2	-0.00303404		
261.39	0.01049889	0.01119023	791.4	0.00630724		1321.39	-0.00138142		1851.4	0.00727349		2381.4	-0.00263686		
261.59	0.00986869	0.01121649	791.6	0.00581037		1321.59	-0.00179573		1851.6	0.00662899		2381.6	-0.00300854		
261.79	0.00944488	0.01124271	791.8	0.00576552		1321.79	-0.00224421		1851.8	0.00646391		2381.8	-0.00286463		
261.99	0.00828797	0.01126887	792	0.00512728		1321.99	-0.00258123		1852	0.00708709		2382	-0.00286014		
262.19	0.00793816	0.01129497	792.2	0.00441593		1322.19	-0.00244414		1852.2	0.00733863		2382.2	-0.00372969		
262.39	0.00764325	0.01132103	792.4	0.00431228		1322.39	-0.00307615		1852.4	0.00706482		2382.4	-0.00466581		
262.59	0.00747254	0.01134703	792.6	0.00423613		1322.59	-0.00347567		1852.6	0.00754868		2382.6	-0.00594681		
262.79	0.00680705	0.01137298	792.8	0.00384493		1322.79	-0.00315046		1852.8	0.00842617		2382.8	-0.00638914		
262.99	0.00646577	0.01139888	793	0.00361503		1322.99	-0.00253974		1853	0.00953311		2383	-0.00594046		
263.19	0.00656776	0.01142473	793.2	0.00393281		1323.19	-0.00176302		1853.2	0.00938609		2383.2	-0.00654115		
263.39	0.00707959	0.01145052	793.4	0.00496205		1323.39	-0.00102076		1853.4	0.00969201		2383.4	-0.00523639		
263.59	0.00854129	0.01147626	793.6	0.00450891		1323.59	-0.00114102		1853.6	0.01016775		2383.6	-0.0046305		
263.79	0.00949395	0.01150195	793.8	0.00535136		1323.79	-0.00204839		1853.8	0.00990116		2383.8	-0.00510092		
263.99	0.0098189	0.01152758	794	0.00613604		1323.99	-0.0019578		1854	0.01054439		2384	-0.00444293		
264.19	0.01006609	0.01155317	794.2	0.00648007		1324.19	-0.00228496		1854.2	0.011444		2384.2	-0.00378649		
264.39	0.01075706	0.0115787	794.4	0.00604213		1324.39	-0.00229577		1854.4	0.01091528		2384.4	-0.00289525		
264.59	0.01158808	0.01160418	794.6	0.00540892		1324.59	-0.00308128		1854.6	0.01012134		2384.6	-0.00334446		
264.79	0.01200956	0.01162962	794.8	0.00472936		1324.79	-0.00325039		1854.8	0.0102592		2384.8	-0.00290474		
264.99	0.01204311	0.01165499	795	0.00388804		1324.99	-0.00419563		1855	0.01059876		2385	-0.00267652		
265.19	0.01220835	0.01168032	795.2	0.00358941		1325.19	-0.0042114		1855.2	0.01082899		2385.2	-0.00219153		
265.39	0.01308336	0.0117056	795.4	0.00308917		1325.39	-0.00423974		1855.4	0.0114302		2385.4	-0.00138947		
265.59	0.01269161	0.01173082	795.6	0.00263657		1325.59	-0.00397429		1855.6	0.01229288		2385.6	-0.00141361		
265.79	0.01203361	0.011756	795.8	0.00307367		1325.79	-0.00467054		1855.8	0.01318228		2385.8	-0.0011254		
265.99	0.01185986	0.01178112	796	0.00358809		1325.99	-0.00500897		1856	0.01355918		2386	-0.00119936		
266.19	0.01152148	0.01180619	796.2	0.0032423		1326.19	-0.00477245		1856.2	0.01342621		2386.2	-0.00098349		
266.39	0.01130596	0.01183121	796.4	0.00338803		1326.39	-0.00561556		1856.4	0.01359161		2386.4	-0.00069658		
266.59	0.01064316	0.01185619	796.6	0.00389688		1326.59	-0.00577647		1856.6	0.01457972		2386.6	-0.0009076		
266.79	0.01074075	0.01188111	796.8	0.00334202		1326.79	-0.00478263		1856.8	0.0147275		2386.8	0.00026016		
266.99	0.01034123	0.01190598	797	0.00368978		1326.99	-0.0044092		1857	0.01498293		2387	-0.00007345		
267.19	0.01092152	0.0119308	797.2	0.00414072		1327.19	-0.00402999		1857.2	0.01453722		2387.2	-0.00025517		
267.39	0.01116337	0.01195557	797.4	0.00476125		1327.39	-0.0039705		1857.4	0.01568732		2387.4	-0.00018289		
267.59	0.01135265	0.01198029	797.6	0.0043042		1327.59	-0.00516054		1857.6	0.01512873		2387.6	-0.00172395		
267.79	0.01078453	0.01200496	797.8	0.00496997		1327.79	-0.00518931		1857.8	0.01423303		2387.8	-0.00213362		
267.99	0.01032703	0.01202958	798	0.00547883		1327.99	-0.00495158		1858	0.01382773		2388	-0.00206157		
268.19	0.01112309	0.01205415	798.2	0.0046425		1328.19	-0.00542263		1858.2	0.012825		2388.2	-0.00261933		
268.39	0.01164932	0.01207867	798.4	0.00470591		1328.39	-0.00528856		1858.4	0.0113217		2388.4	-0.00246925		
268.59	0.01128528	0.01210314	798.6	0.00404418		1328.59	-0.00488035		1858.6	0.01069959		2388.6	-0.00289687		
268.79	0.01157078	0.01212756	798.8	0.00359008		1328.79	-0.00493393		1858.8	0.00994543		2388.8	-0.00275985		
268.99	0.01199777	0.01215193	799	0.00311615		1328.99	-0.00432417		1859	0.00970425		2389	-0.00253067		
269.19	0.01274501	0.01217626	799.2	0.00351836		1329.19	-0.00301552		1859.2	0.00965693		2389.2	-0.00238715		
269.39	0.01245006	0.01220053	799.4	0.0036925		1329.39	-0.00225241		1859.4	0.01006227		2389.4	-0.00211118		
269.59	0.01202578	0.01222475	799.6	0.00438351		1329.59	-0.00260011		1859.6	0.01116382		2389.6	-0.0023945		
269.79	0.0111486	0.01224893	799.8	0.00502859		1329.79	-0.00278496		1859.8	0.01135888		2389.8	-0.00281096		
269.99	0.01119204	0.01227306	800	0.00485954		1329.99	-0.00332331		1860	0.011412		2390	-0.00257508		
270.19	0.01062832	0.01229714	800.2	0.00364821		1330.19	-0.00366152		1860.2	0.0111739		2390.2	-0.002542		
270.39	0.01094192	0.01232117	800.4	0.00401117		1330.39	-0.00385783		1860.4	0.01210783		2390.4	-0.00238158		
270.59	0.01077131	0.01234515	800.6	0.00393881		1330.59	-0.0040083		1860.6	0.01300705		2390.6	-0.00319883		
270.79	0.01049874	0.01236908	800.8	0.00342349		1330.79	-0.00346242		1860.8	0.01314818		2390.8	-0.00302927		
270.99	0.01029483	0.01239296	801	0.0030414		1330.99	-0.00352385		1861	0.01316127		2391	-0.00441659		
271.19	0.01125718	0.0124168	801.2	0.00254927		1331.19	-0.00412646		1861.2	0.01324755		2391.2	-0.00513963		
271.39	0.01135351	0.01244059	801.4	0.0021678		1331.39	-0.00414172		1861.4	0.01293105		2391.4	-0.00584979		
271.59	0.01144376	0.01246433	801.6	0.00179744		1331.59	-0.00473952		1861.6	0.0118642		2391.6	-0.00568047		
271.79	0.01175028	0.01248802	801.8	0.00206661		1331.79	-0.00424043		1861.8	0.01102657		2391.8	-0.00461686		
271.99	0.01252696	0.01251166	802	0.0023163		1331.99	-0.00420493		1862	0.01002533		2392	-0.00380936		
272.19	0.01305225	0.01253526	802.2	0.00214225		1332.19	-0.0041628		1862.2	0.0093752		2392.2	-0.00382624		
272.39	0.01356857	0.0125588	802.4	0.00291665		1332.39	-0.00400104		1862.4	0.00925567		2392.4	-0.00338898		
272.59	0.01348604	0.01258231	802.6	0.00298081		1332.59	-0.00404474		1862.6	0.00864337		2392.6	-0.00308971		
272.79	0.01416366	0.01260576	802.8	0.0027433		1332.79	-0.00403264		1862.8	0.00849226		2392.8	-0.00274502		
272.99	0.01467343	0.01262916	803	0.00319877		1332.99	-0.0039162		1863	0.00927243		2393	-0.00222332		
273.19	0.01442421	0.01265252	803.2	0.00436571		1333.19	-0.00381509		1863.2	0.01000665		2393.2	-0.00174414		
273.39	0.01362949	0.01267583	803.4	0.00520672		1333.39	-0.00487328		1863.4	0.011099		2393.4	-0.00177898		
273.59	0.01311207	0.0126991	803.6	0.00659104		1333.59	-0.00490411		1863.6	0.01187965		2393.6	-0.00185355		
273.79	0.01268423	0.01272231	803.8	0.00649943		1333.79	-0.00457449		1863.8	0.01232077		2393.8	-0.00261666		
273.99	0.01258017	0.01274548	804	0.00612296		1333.99	-0.00583065		1864	0.01241791		2394	-0.00173378		
274.19	0.01205843	0.01276861	804.2	0.00687578		1334.19	-0.00625053		1864.2	0.01328394		2394.2	-0.00251477		
274.39	0.01151766	0.01279168	804.4	0.00810506		1334.39	-0.00594706		1864.4	0.01414971		2394.4	-0.00260454		
274.59	0.0106903	0.01281471	804.6	0.0087759		1334.59	-0.00637858		1864.6	0.01443906		2394.6	-0.00322138		
274.79	0.00983318	0.0128377	804.8	0.00891425		1334.79	-0.00556911		1864.8	0.01434821		2394.8	-0.00348889		
274.99	0.01040546	0.01286063	805	0.00831148		1334.99	-0.00553392		1865	0.01386357		2395	-0.00436712		
275.19	0.01076767	0.01288352	805.2	0.0084886		1335.19	-0.00572704		1865.2	0.01312426		2395.2	-0.0046852		
275.39	0.01042095	0.01290637	805.4	0.00863992		1335.39	-0.00502287		1865.4	0.01241781		2395.4	-0.00412526		
275.59	0.01074623	0.01292917	805.6	0.00866507		1335.59	-0.00457929		1865.6	0.01241799		2395.6	-0.00342915		
275.79	0.01087265	0.01295192	805.8	0.00868513		1335.79	-0.0038391		1865.8	0.01202113		2395.8	-0.00334097		
275.99	0.01104663	0.01297462	806	0.00781945		1335.99	-0.00327088		1866	0.01246623		2396	-0.00299107		
276.19	0.01147939	0.01299728	806.2	0.00772928		1336.19	-0.00356459		1866.2	0.01194434		2396.2	-0.00225831		
276.39	0.01184287	0.0130199	806.4	0.00726602		1336.39	-0.00347635		1866.4	0.01146132		2396.4	-0.00179364		
276.59	0.01162028	0.01304247	806.6	0.00645103		1336.59	-0.00422292		1866.6	0.01192243		2396.6	-0.00149458		
276.79	0.01295721	0.01306499	806.8	0.00604604		1336.79	-0.00391275		1866.8	0.01334445		2396.8	-0.00128652		
276.99	0.01340189	0.01308747	807	0.00590535		1336.99	-0.00401529		1867	0.01421281		2397	-0.00092186		
277.19	0.01478936	0.0131099	807.2	0.00560123		1337.19	-0.00363884		1867.2	0.01438506		2397.2	-0.00142857		
277.39	0.0150698	0.01313229	807.4	0.00461071		1337.39	-0.00358943		1867.4	0.01444383		2397.4	-0.00264235		
277.59	0.01521822	0.01315463	807.6	0.0042531		1337.59	-0.00325571		1867.6	0.01476798		2397.6	-0.00268166		
277.79	0.01590803	0.01317692	807.8	0.00301985		1337.79	-0.0042597		1867.8	0.01454835		2397.8	-0.00352347		
277.99	0.01587355	0.01319917	808	0.00310409		1337.99	-0.00502946		1868	0.01463834		2398	-0.00360992		
278.19	0.01562049	0.01322138	808.2	0.00357762		1338.19	-0.00500803		1868.2	0.01516446		2398.2	-0.0048565		
278.39	0.01510809	0.01324354	808.4	0.00335155		1338.39	-0.00431329		1868.4	0.01432662		2398.4	-0.00526995		
278.59	0.01477343	0.01326566	808.6	0.00325984		1338.59	-0.00393623		1868.6	0.01300798		2398.6	-0.00560881		
278.79	0.01546197	0.01328773	808.8	0.00244381		1338.79	-0.00303074		1868.8	0.01239624		2398.8	-0.0057852		
278.99	0.01679838	0.01330976	809	0.00250512		1338.99	-0.00199975		1869	0.01193866		2399	-0.00600765		
279.19	0.01669729	0.01333174	809.2	0.00255069		1339.19	-0.00088139		1869.2	0.01167582		2399.2	-0.0059316		
279.39	0.01680701	0.01335368	809.4	0.00254415		1339.39	-0.00097332		1869.4	0.011813		2399.4	-0.00534598		
279.59	0.01617999	0.01337557	809.6	0.00176903		1339.59	-0.00070892		1869.6	0.01139386		2399.6	-0.00500752		
279.79	0.01511196	0.01339742	809.8	0.00194488		1339.79	-0.00028295		1869.8	0.01188266		2399.8	-0.0045129		
279.99	0.01503503	0.01341923	810	0.00174845		1339.99	-0.00048671		1870	0.01165209		2400	-0.00343581		
280.19	0.01490124	0.01344099	810.2	0.00168742		1340.19	-0.00092046		1870.2	0.01130079		2400.2	-0.00217111		
280.39	0.01395565	0.0134627	810.4	0.0019032		1340.39	-0.00094901		1870.4	0.01237037		2400.4	-0.00181994		
280.59	0.01413937	0.01348438	810.6	0.00279592		1340.59	-0.00086165		1870.6	0.01298874		2400.6	-0.00106775		
280.79	0.01473099	0.01350601	810.8	0.00396731		1340.79	-0.00089026		1870.8	0.01397571		2400.8	-0.00087017		
280.99	0.01467082	0.01352759	811	0.00419867		1340.99	-0.00130768		1871	0.01428812		2401	-0.00121396		
281.19	0.01468308	0.01354914	811.2	0.00431403		1341.19	-0.00196116		1871.2	0.01371481		2401.2	-0.00159935		
281.39	0.01386852	0.01357063	811.4	0.00460579		1341.39	-0.00289808		1871.4	0.01393384		2401.4	-0.00242192		
281.59	0.01351543	0.01359209	811.6	0.00572108		1341.59	-0.00360422		1871.6	0.01371869		2401.6	-0.00213442		
281.79	0.01335753	0.0136135	811.8	0.0058952		1341.79	-0.00402266		1871.8	0.01333163		2401.8	-0.00271163		
281.99	0.01343983	0.01363487	812	0.00655876		1341.99	-0.00410992		1872	0.01366408		2402	-0.00362929		
282.19	0.01382496	0.0136562	812.2	0.0068928		1342.19	-0.00429859		1872.2	0.01325003		2402.2	-0.00365546		
282.39	0.01417066	0.01367748	812.4	0.00744118		1342.39	-0.00480307		1872.4	0.01292847		2402.4	-0.00378509		
282.59	0.01548928	0.01369872	812.6	0.00687341		1342.59	-0.00455767		1872.6	0.01180982		2402.6	-0.00374213		
282.79	0.01668465	0.01371991	812.8	0.00677572		1342.79	-0.0041686		1872.8	0.01178849		2402.8	-0.0034288		
282.99	0.01688219	0.01374107	813	0.00659355		1342.99	-0.003805		1873	0.01176082		2403	-0.00378457		
283.19	0.01747375	0.01376218	813.2	0.00592153		1343.19	-0.00441641		1873.2	0.01187554		2403.2	-0.00358134		
283.39	0.01790065	0.01378325	813.4	0.00550966		1343.39	-0.00576448		1873.4	0.01149533		2403.4	-0.00347203		
283.59	0.0174599	0.01380427	813.6	0.0053825		1343.59	-0.00514373		1873.6	0.01145919		2403.6	-0.00444172		
283.79	0.01748775	0.01382525	813.8	0.00570094		1343.79	-0.00598089		1873.8	0.01211473		2403.8	-0.00434333		
283.99	0.01815293	0.01384619	814	0.00551805		1343.99	-0.00598631		1874	0.0122135		2404	-0.00424508		
284.19	0.01789178	0.01386709	814.2	0.00499767		1344.19	-0.00579658		1874.2	0.01241083		2404.2	-0.0036432		
284.39	0.01763194	0.01388795	814.4	0.0059723		1344.39	-0.00535372		1874.4	0.01302049		2404.4	-0.00256868		
284.59	0.01737269	0.01390876	814.6	0.00721753		1344.59	-0.00531302		1874.6	0.01300438		2404.6	-0.00217828		
284.79	0.01748144	0.01392953	814.8	0.00826506		1344.79	-0.00518883		1874.8	0.01376235		2404.8	-0.00290266		
284.99	0.01740044	0.01395026	815	0.00839511		1344.99	-0.00479383		1875	0.01397749		2405	-0.00400953		
285.19	0.01745505	0.01397095	815.2	0.00803145		1345.19	-0.00424381		1875.2	0.01400276		2405.2	-0.00361575		
285.39	0.01745277	0.0139916	815.4	0.00820969		1345.39	-0.00388674		1875.4	0.01395501		2405.4	-0.00399538		
285.59	0.01722045	0.0140122	815.6	0.00773063		1345.59	-0.0031982		1875.6	0.01401671		2405.6	-0.0038744		
285.79	0.01713503	0.01403277	815.8	0.00712246		1345.79	-0.00349455		1875.8	0.01464345		2405.8	-0.00371174		
285.99	0.01752319	0.01405329	816	0.0064876		1345.99	-0.00355278		1876	0.01447801		2406	-0.00439345		
286.19	0.01756244	0.01407377	816.2	0.00567409		1346.19	-0.00418331		1876.2	0.0145573		2406.2	-0.00422752		
286.39	0.01763767	0.0140942	816.4	0.00609411		1346.39	-0.00429121		1876.4	0.01481376		2406.4	-0.00422049		
286.59	0.01743384	0.0141146	816.6	0.00514426		1346.59	-0.00328491		1876.6	0.0147381		2406.6	-0.00432718		
286.79	0.01676481	0.01413496	816.8	0.00483262		1346.79	-0.00352416		1876.8	0.01474394		2406.8	-0.00427112		
286.99	0.01644259	0.01415527	817	0.00376577		1346.99	-0.00378866		1877	0.014467		2407	-0.00545339		
287.19	0.01669267	0.01417554	817.2	0.00419843		1347.19	-0.00459827		1877.2	0.01414883		2407.2	-0.00551513		
287.39	0.01663345	0.01419578	817.4	0.00395159		1347.39	-0.00461664		1877.4	0.01318188		2407.4	-0.00617743		
287.59	0.01598478	0.01421597	817.6	0.00398255		1347.59	-0.0039542		1877.6	0.01277561		2407.6	-0.00658633		
287.79	0.01586594	0.01423612	817.8	0.00390673		1347.79	-0.00448299		1877.8	0.01237042		2407.8	-0.00551131		
287.99	0.01570321	0.01425623	818	0.00407986		1347.99	-0.00423908		1878	0.01245245		2408	-0.00524607		
288.19	0.01512237	0.0142763	818.2	0.00457432		1348.19	-0.00378928		1878.2	0.01198993		2408.2	-0.0040528		
288.39	0.0144045	0.01429633	818.4	0.0053271		1348.39	-0.00376527		1878.4	0.01237226		2408.4	-0.00391108		
288.59	0.01438729	0.01431632	818.6	0.00569921		1348.59	-0.00329257		1878.6	0.012455		2408.6	-0.00421958		
288.79	0.01474579	0.01433626	818.8	0.00603041		1348.79	-0.00290287		1878.8	0.0119935		2408.8	-0.00530777		
288.99	0.01471748	0.01435617	819	0.00558106		1348.99	-0.00363608		1879	0.01243446		2409	-0.00525154		
289.19	0.01554828	0.01437604	819.2	0.0054557		1349.19	-0.0038615		1879.2	0.01198991		2409.2	-0.00396677		
289.39	0.0149052	0.01439587	819.4	0.00660889		1349.39	-0.00450462		1879.4	0.01151752		2409.4	-0.00388664		
289.59	0.01487751	0.01441565	819.6	0.00645911		1349.59	-0.00484083		1879.6	0.01172147		2409.6	-0.0037371		
289.79	0.01462555	0.0144354	819.8	0.0072906		1349.79	-0.0052144		1879.8	0.01144501		2409.8	-0.00343068		
289.99	0.01539754	0.01445511	820	0.00719764		1349.99	-0.00538033		1880	0.01064758		2410	-0.00362535		
290.19	0.01552432	0.01447477	820.2	0.00657431		1350.19	-0.00473264		1880.2	0.01163024		2410.2	-0.00388067		
290.39	0.01538526	0.0144944	820.4	0.00774747		1350.39	-0.00468451		1880.4	0.01206915		2410.4	-0.004253		
290.59	0.01470708	0.01451399	820.6	0.00703562		1350.59	-0.00489526		1880.6	0.01293492		2410.6	-0.00491644		
290.79	0.01522329	0.01453354	820.8	0.0070609		1350.79	-0.00471643		1880.8	0.01254508		2410.8	-0.0049449		
290.99	0.01517321	0.01455305	821	0.00751375		1350.99	-0.00486904		1881	0.01330677		2411	-0.00574315		
291.19	0.01486164	0.01457252	821.2	0.00773987		1351.19	-0.0057487		1881.2	0.01412142		2411.2	-0.00556216		
291.39	0.01556233	0.01459195	821.4	0.00770926		1351.39	-0.00514974		1881.4	0.01428502		2411.4	-0.00478727		
291.59	0.01597174	0.01461134	821.6	0.00845329		1351.59	-0.00491233		1881.6	0.01365946		2411.6	-0.00470511		
291.79	0.01639623	0.01463069	821.8	0.0086576		1351.79	-0.00383917		1881.8	0.0143274		2411.8	-0.00456348		
291.99	0.01659626	0.01465	822	0.00819239		1351.99	-0.00330436		1882	0.01573031		2412	-0.00422436		
292.19	0.01655533	0.01466928	822.2	0.00739314		1352.19	-0.00314263		1882.2	0.01597776		2412.2	-0.00412078		
292.39	0.01659144	0.01468851	822.4	0.00701072		1352.39	-0.00365561		1882.4	0.01653676		2412.4	-0.00434519		
292.59	0.0169019	0.01470771	822.6	0.00711051		1352.59	-0.00365621		1882.6	0.01679299		2412.6	-0.00473411		
292.79	0.01648573	0.01472686	822.8	0.00663858		1352.79	-0.00420064		1882.8	0.01622749		2412.8	-0.00552749		
292.99	0.01690184	0.01474598	823	0.00627023		1352.99	-0.00451883		1883	0.01667052		2413	-0.00534653		
293.19	0.01754921	0.01476506	823.2	0.00613628		1353.19	-0.00432234		1883.2	0.01577085		2413.2	-0.00594424		
293.39	0.01771861	0.0147841	823.4	0.00624869		1353.39	-0.00375696		1883.4	0.01577741		2413.4	-0.00620159		
293.59	0.01796011	0.0148031	823.6	0.00567803		1353.59	-0.00421722		1883.6	0.01525782		2413.6	-0.00656166		
293.79	0.01769614	0.01482207	823.8	0.00509824		1353.79	-0.00432611		1883.8	0.01491179		2413.8	-0.00578975		
293.99	0.01802006	0.01484099	824	0.00483223		1353.99	-0.00453514		1884	0.01439516		2414	-0.00538364		
294.19	0.0176782	0.01485988	824.2	0.00479376		1354.19	-0.00406255		1884.2	0.01551188		2414.2	-0.00549589		
294.39	0.01709706	0.01487873	824.4	0.00575365		1354.39	-0.00437274		1884.4	0.0155656		2414.4	-0.00567508		
294.59	0.01703046	0.01489754	824.6	0.00573096		1354.59	-0.00404009		1884.6	0.01615548		2414.6	-0.00468613		
294.79	0.01783415	0.01491631	824.8	0.00637535		1354.79	-0.00334733		1884.8	0.01687808		2414.8	-0.00380009		
294.99	0.01743619	0.01493505	825	0.00688667		1354.99	-0.00335801		1885	0.01729741		2415	-0.00396655		
295.19	0.01656985	0.01495375	825.2	0.00667215		1355.19	-0.00356996		1885.2	0.01691811		2415.2	-0.00364375		
295.39	0.01763546	0.0149724	825.4	0.00793375		1355.39	-0.00302972		1885.4	0.01612311		2415.4	-0.00196743		
295.59	0.01709201	0.01499103	825.6	0.00871344		1355.59	-0.00273538		1885.6	0.0158595		2415.6	-0.00260054		
295.79	0.0164814	0.01500961	825.8	0.00779062		1355.79	-0.00171707		1885.8	0.01663305		2415.8	-0.00209132		
295.99	0.01641691	0.01502816	826	0.0079132		1355.99	-0.00156086		1886	0.01653458		2416	-0.00140264		
296.19	0.01678184	0.01504667	826.2	0.00854943		1356.19	-0.00211637		1886.2	0.0155375		2416.2	-0.00216155		
296.39	0.01731478	0.01506514	826.4	0.00896067		1356.39	-0.00212184		1886.4	0.01542578		2416.4	-0.00244152		
296.59	0.01746778	0.01508357	826.6	0.00913568		1356.59	-0.00201154		1886.6	0.01448555		2416.6	-0.00353791		
296.79	0.01770269	0.01510197	826.8	0.00797933		1356.79	-0.00154899		1886.8	0.01317622		2416.8	-0.0043801		
296.99	0.01820687	0.01512033	827	0.00834933		1356.99	-0.00132337		1887	0.01262563		2417	-0.0054322		
297.19	0.01824941	0.01513865	827.2	0.00712401		1357.19	-0.00136571		1887.2	0.01171528		2417.2	-0.0055054		
297.39	0.01757154	0.01515694	827.4	0.00660134		1357.39	-0.00166903		1887.4	0.01191098		2417.4	-0.00531147		
297.59	0.01747532	0.01517519	827.6	0.00689076		1357.59	-0.00167331		1887.6	0.01123699		2417.6	-0.00522502		
297.79	0.01738914	0.0151934	827.8	0.00755731		1357.79	-0.00140887		1887.8	0.01119266		2417.8	-0.00485455		
297.99	0.01721024	0.01521157	828	0.00807302		1357.99	-0.00171465		1888	0.01163198		2418	-0.00522015		
298.19	0.01827622	0.01522971	828.2	0.00780398		1358.19	-0.00159987		1888.2	0.01221829		2418.2	-0.00473274		
298.39	0.01804765	0.01524781	828.4	0.00742667		1358.39	-0.00110113		1888.4	0.01233284		2418.4	-0.00524108		
298.59	0.01808036	0.01526588	828.6	0.00710392		1358.59	-0.0011357		1888.6	0.01306706		2418.6	-0.00486323		
298.79	0.01758681	0.01528391	828.8	0.00690107		1358.79	-0.00125095		1888.8	0.01367644		2418.8	-0.0055247		
298.99	0.0166384	0.0153019	829	0.0060523		1358.99	-0.00241417		1889	0.01283551		2419	-0.00588934		
299.19	0.01555793	0.01531985	829.2	0.00528984		1359.19	-0.00375543		1889.2	0.01265339		2419.2	-0.0056291		
299.39	0.01644066	0.01533777	829.4	0.005698		1359.39	-0.00435195		1889.4	0.01283987		2419.4	-0.0049249		
299.59	0.01523138	0.01535566	829.6	0.00593956		1359.59	-0.0048122		1889.6	0.01341796		2419.6	-0.00537755		
299.79	0.01558853	0.0153735	829.8	0.00531165		1359.79	-0.00544541		1889.8	0.0133131		2419.8	-0.00457066		
299.99	0.01610823	0.01539131	830	0.00612392		1359.99	-0.00590738		1890	0.01339876		2420	-0.00400271		
300.19	0.01624767	0.01540909	830.2	0.00597722		1360.19	-0.00643363		1890.2	0.01438135		2420.2	-0.00500724		
300.39	0.01704634	0.01542683	830.4	0.00566278		1360.39	-0.0062075		1890.4	0.01583702		2420.4	-0.00490714		
300.59	0.01702805	0.01544453	830.6	0.00532926		1360.59	-0.00635058		1890.6	0.01554881		2420.6	-0.00575722		
300.79	0.0168874	0.0154622	830.8	0.00472756		1360.79	-0.0055614		1890.8	0.01547956		2420.8	-0.00586484		
300.99	0.01683554	0.01547983	831	0.00469079		1360.99	-0.0049968		1891	0.01602043		2421	-0.0057511		
301.19	0.01625468	0.01549743	831.2	0.0039629		1361.19	-0.00470793		1891.2	0.0156964		2421.2	-0.00565897		
301.39	0.01571127	0.01551499	831.4	0.00478109		1361.39	-0.00453747		1891.4	0.01664032		2421.4	-0.0065133		
301.59	0.01646463	0.01553251	831.6	0.00676553		1361.59	-0.00303384		1891.6	0.01642729		2421.6	-0.00658877		
301.79	0.01646005	0.01555	831.8	0.00712323		1361.79	-0.00255461		1891.8	0.01719957		2421.8	-0.00637765		
301.99	0.0174052	0.01556746	832	0.00688588		1361.99	-0.00283551		1892	0.01776354		2422	-0.00637368		
302.19	0.01804719	0.01558487	832.2	0.00718461		1362.19	-0.00204148		1892.2	0.01835218		2422.2	-0.00572219		
302.39	0.01757466	0.01560226	832.4	0.00748608		1362.39	-0.00135004		1892.4	0.01877192		2422.4	-0.00616527		
302.59	0.01642379	0.01561961	832.6	0.00843743		1362.59	-0.00130582		1892.6	0.01874311		2422.6	-0.00647353		
302.79	0.0162265	0.01563692	832.8	0.00799109		1362.79	-0.00099153		1892.8	0.01763948		2422.8	-0.00658893		
302.99	0.01617689	0.0156542	833	0.00821091		1362.99	-0.00102114		1893	0.01720561		2423	-0.00597814		
303.19	0.01603524	0.01567144	833.2	0.00851232		1363.19	-0.0013091		1893.2	0.01720456		2423.2	-0.00543081		
303.39	0.01663265	0.01568865	833.4	0.00925961		1363.39	-0.00114191		1893.4	0.01667399		2423.4	-0.00448292		
303.59	0.01627442	0.01570582	833.6	0.0100117		1363.59	-0.00086078		1893.6	0.01692519		2423.6	-0.00364948		
303.79	0.01667892	0.01572296	833.8	0.00935569		1363.79	-0.00097666		1893.8	0.01579437		2423.8	-0.00308183		
303.99	0.01624065	0.01574007	834	0.00930297		1363.99	-0.00088677		1894	0.01599138		2424	-0.00283349		
304.19	0.01685207	0.01575714	834.2	0.00885655		1364.19	-0.00063825		1894.2	0.01558158		2424.2	-0.00367026		
304.39	0.01885113	0.01577417	834.4	0.00835754		1364.39	-0.00069418		1894.4	0.0146971		2424.4	-0.00400534		
304.59	0.01825905	0.01579117	834.6	0.00675337		1364.59	-0.00085556		1894.6	0.01303804		2424.6	-0.00492226		
304.79	0.01870732	0.01580814	834.8	0.0063485		1364.79	-0.00077854		1894.8	0.01285253		2424.8	-0.00556572		
304.99	0.01879291	0.01582507	835	0.00617551		1364.99	-0.00070559		1895	0.01248782		2425	-0.00658973		
305.19	0.01983425	0.01584197	835.2	0.00696845		1365.19	-0.00103967		1895.2	0.01236791		2425.2	-0.00805766		
305.39	0.01995642	0.01585884	835.4	0.0076651		1365.39	-0.00142884		1895.4	0.01273279		2425.4	-0.00802356		
305.59	0.01996748	0.01587567	835.6	0.00811916		1365.59	-0.0018446		1895.6	0.01241268		2425.6	-0.0076589		
305.79	0.02033911	0.01589246	835.8	0.00792268		1365.79	-0.00208998		1895.8	0.01239088		2425.8	-0.00762743		
305.99	0.02093816	0.01590922	836	0.00935991		1365.99	-0.00270772		1896	0.01283739		2426	-0.00810032		
306.19	0.01949503	0.01592595	836.2	0.00984829		1366.19	-0.00218279		1896.2	0.01348326		2426.2	-0.00789345		
306.39	0.01929374	0.01594265	836.4	0.00991825		1366.39	-0.00216679		1896.4	0.01335774		2426.4	-0.00800106		
306.59	0.01798608	0.01595931	836.6	0.01049952		1366.59	-0.0017846		1896.6	0.01247963		2426.6	-0.00824812		
306.79	0.01781056	0.01597593	836.8	0.01032846		1366.79	-0.0022015		1896.8	0.01186567		2426.8	-0.00736479		
306.99	0.01677414	0.01599253	837	0.01042638		1366.99	-0.00258846		1897	0.01271679		2427	-0.00676956		
307.19	0.01569424	0.01600909	837.2	0.0094739		1367.19	-0.00352068		1897.2	0.01265145		2427.2	-0.00622719		
307.39	0.01581846	0.01602561	837.4	0.00949569		1367.39	-0.00340137		1897.4	0.01232483		2427.4	-0.00554064		
307.59	0.01555039	0.01604211	837.6	0.00927981		1367.59	-0.00289603		1897.6	0.01173077		2427.6	-0.00515007		
307.79	0.01484433	0.01605856	837.8	0.0075819		1367.79	-0.00285964		1897.8	0.01091162		2427.8	-0.00503061		
307.99	0.01487248	0.01607499	838	0.00749447		1367.99	-0.00257202		1898	0.01113315		2428	-0.00480187		
308.19	0.01533127	0.01609138	838.2	0.00670087		1368.19	-0.00226063		1898.2	0.00923293		2428.2	-0.00530736		
308.39	0.01616087	0.01610774	838.4	0.00596158		1368.39	-0.0022692		1898.4	0.00894431		2428.4	-0.00621378		
308.59	0.01661182	0.01612407	838.6	0.00541352		1368.59	-0.00193087		1898.6	0.00839749		2428.6	-0.0061723		
308.79	0.01717756	0.01614036	838.8	0.00579975		1368.79	-0.00161703		1898.8	0.00875554		2428.8	-0.00709521		
308.99	0.01708466	0.01615662	839	0.00530634		1368.99	-0.00141457		1899	0.0092355		2429	-0.00747789		
309.19	0.01783978	0.01617285	839.2	0.00575803		1369.19	-0.00139041		1899.2	0.00983787		2429.2	-0.00839335		
309.39	0.01729831	0.01618905	839.4	0.00579722		1369.39	-0.00193026		1899.4	0.00937743		2429.4	-0.00775792		
309.59	0.01803473	0.01620521	839.6	0.00651539		1369.59	-0.00194518		1899.6	0.00954609		2429.6	-0.00812466		
309.79	0.01784672	0.01622134	839.8	0.00764398		1369.79	-0.00195524		1899.8	0.00987568		2429.8	-0.00844187		
309.99	0.01767816	0.01623744	840	0.00842867		1369.99	-0.00215987		1900	0.01112235		2430	-0.00893191		
310.19	0.01733637	0.0162535	840.2	0.0083687		1370.19	-0.00245227		1900.2	0.0115407		2430.2	-0.00855554		
310.39	0.01774566	0.01626953	840.4	0.00900571		1370.39	-0.00296451		1900.4	0.01119222		2430.4	-0.00767502		
310.59	0.01729686	0.01628553	840.6	0.00960833		1370.59	-0.00363457		1900.6	0.01169662		2430.6	-0.00697943		
310.79	0.01715636	0.0163015	840.8	0.009976		1370.79	-0.00478772		1900.8	0.0128751		2430.8	-0.00648678		
310.99	0.01707902	0.01631744	841	0.00966659		1370.99	-0.0040995		1901	0.01383913		2431	-0.00675582		
311.19	0.01743227	0.01633334	841.2	0.01044897		1371.19	-0.00405826		1901.2	0.01410363		2431.2	-0.00637189		
311.39	0.01877049	0.01634921	841.4	0.01062384		1371.39	-0.00358288		1901.4	0.01455627		2431.4	-0.00571285		
311.59	0.01888432	0.01636505	841.6	0.01092464		1371.59	-0.00302487		1901.6	0.0144687		2431.6	-0.00627627		
311.79	0.01857393	0.01638085	841.8	0.01084841		1371.79	-0.00349615		1901.8	0.01488459		2431.8	-0.00607061		
311.99	0.01991878	0.01639663	842	0.0116469		1371.99	-0.0031513		1902	0.01452413		2432	-0.00592887		
312.19	0.02022674	0.01641237	842.2	0.01125283		1372.19	-0.00299678		1902.2	0.01345058		2432.2	-0.00625908		
312.39	0.02079114	0.01642808	842.4	0.01176132		1372.39	-0.00275059		1902.4	0.01328929		2432.4	-0.00585983		
312.59	0.0212409	0.01644376	842.6	0.01168778		1372.59	-0.00243893		1902.6	0.01253832		2432.6	-0.00566718		
312.79	0.020801	0.01645941	842.8	0.01156961		1372.79	-0.00182896		1902.8	0.01253021		2432.8	-0.00643747		
312.99	0.02037196	0.01647503	843	0.01029457		1372.99	-0.00126067		1903	0.01229703		2433	-0.00713888		
313.19	0.02083415	0.01649061	843.2	0.01057991		1373.19	-0.0011384		1903.2	0.01105512		2433.2	-0.00768085		
313.39	0.02152179	0.01650616	843.4	0.01038944		1373.39	-0.00178549		1903.4	0.0104212		2433.4	-0.00706511		
313.59	0.02130814	0.01652168	843.6	0.01074937		1373.59	-0.00169798		1903.6	0.01053727		2433.6	-0.00705329		
313.79	0.02022303	0.01653717	843.8	0.01092187		1373.79	-0.00205577		1903.8	0.01110411		2433.8	-0.00710077		
313.99	0.01951978	0.01655263	844	0.010095		1373.99	-0.00193631		1904	0.01143669		2434	-0.00717145		
314.19	0.01931748	0.01656806	844.2	0.00981258		1374.19	-0.0015044		1904.2	0.01095824		2434.2	-0.00596729		
314.39	0.01891028	0.01658346	844.4	0.01017809		1374.39	-0.00191622		1904.4	0.01124883		2434.4	-0.00515934		
314.59	0.01874622	0.01659882	844.6	0.01005647		1374.59	-0.00226058		1904.6	0.01162673		2434.6	-0.00481174		
314.79	0.01834264	0.01661416	844.8	0.00991195		1374.79	-0.00226989		1904.8	0.01201692		2434.8	-0.00491172		
314.99	0.01819051	0.01662946	845	0.00963704		1374.99	-0.00195029		1905	0.01192904		2435	-0.00492012		
315.19	0.01773614	0.01664473	845.2	0.00937727		1375.19	-0.00268249		1905.2	0.01259754		2435.2	-0.0047035		
315.39	0.01818118	0.01665997	845.4	0.00871691		1375.39	-0.00311564		1905.4	0.01334769		2435.4	-0.00452423		
315.59	0.01834828	0.01667518	845.6	0.00867574		1375.59	-0.00402434		1905.6	0.01359567		2435.6	-0.00523222		
315.79	0.01829761	0.01669036	845.8	0.00836157		1375.79	-0.00494286		1905.8	0.01380972		2435.8	-0.00443938		
315.99	0.01930212	0.01670551	846	0.00871884		1375.99	-0.00481074		1906	0.01440735		2436	-0.00431656		
316.19	0.01889351	0.01672063	846.2	0.00825528		1376.19	-0.00459665		1906.2	0.01461098		2436.2	-0.00437289		
316.39	0.01813196	0.01673572	846.4	0.00846838		1376.39	-0.00386635		1906.4	0.01450446		2436.4	-0.00497522		
316.59	0.01838043	0.01675078	846.6	0.00877112		1376.59	-0.00351583		1906.6	0.01421637		2436.6	-0.00647103		
316.79	0.01817011	0.0167658	846.8	0.00871385		1376.79	-0.00254691		1906.8	0.01395289		2436.8	-0.00679981		
316.99	0.01771881	0.0167808	847	0.00857849		1376.99	-0.00130343		1907	0.01362162		2437	-0.00699542		
317.19	0.01757651	0.01679577	847.2	0.00826466		1377.19	-0.00133689		1907.2	0.01446272		2437.2	-0.00770433		
317.39	0.01727862	0.0168107	847.4	0.00815113		1377.39	-0.00115192		1907.4	0.01498038		2437.4	-0.00809888		
317.59	0.01720879	0.01682561	847.6	0.00893862		1377.59	-0.00004688		1907.6	0.01513659		2437.6	-0.00793023		
317.79	0.01760434	0.01684048	847.8	0.00880447		1377.79	0.00058492		1907.8	0.01480857		2437.8	-0.00870846		
317.99	0.01741739	0.01685533	848	0.00866792		1377.99	0.00053996		1908	0.01420939		2438	-0.00811741		
318.19	0.01773529	0.01687014	848.2	0.00911348		1378.19	0.00092923		1908.2	0.01336419		2438.2	-0.00734414		
318.39	0.01861612	0.01688493	848.4	0.00935742		1378.39	0.00063981		1908.4	0.01307684		2438.4	-0.00654507		
318.59	0.01872732	0.01689969	848.6	0.00924471		1378.59	0.00013987		1908.6	0.01195714		2438.6	-0.00630487		
318.79	0.01838802	0.01691441	848.8	0.0093466		1378.79	-0.00014823		1908.8	0.01206418		2438.8	-0.00656132		
318.99	0.01861856	0.01692911	849	0.0096218		1378.99	0.00004125		1909	0.01220321		2439	-0.00582458		
319.19	0.01934424	0.01694377	849.2	0.00964575		1379.19	-0.0003039		1909.2	0.01190853		2439.2	-0.00480055		
319.39	0.02073427	0.01695841	849.4	0.00969571		1379.39	-0.00083953		1909.4	0.01181573		2439.4	-0.00446389		
319.59	0.02188795	0.01697302	849.6	0.00973941		1379.59	-0.00136259		1909.6	0.01108945		2439.6	-0.00427621		
319.79	0.02230854	0.0169876	849.8	0.01040914		1379.79	-0.00137715		1909.8	0.01071682		2439.8	-0.00304322		
319.99	0.02250974	0.01700214	850	0.01069411		1379.99	-0.00197125		1910	0.01117865		2440	-0.00351599		
320.19	0.02226816	0.01701666	850.2	0.01029709		1380.19	-0.00198555		1910.2	0.01101456		2440.2	-0.00349704		
320.39	0.02155546	0.01703115	850.4	0.01074481		1380.39	-0.00189321		1910.4	0.01112725		2440.4	-0.00381753		
320.59	0.02101396	0.01704561	850.6	0.01062871		1380.59	-0.00238618		1910.6	0.01066391		2440.6	-0.00429047		
320.79	0.02058912	0.01706004	850.8	0.01005053		1380.79	-0.00163785		1910.8	0.01111933		2440.8	-0.00426932		
320.99	0.02026675	0.01707445	851	0.00952637		1380.99	-0.00179257		1911	0.01070222		2441	-0.00444644		
321.19	0.0197781	0.01708882	851.2	0.00829188		1381.19	-0.00226062		1911.2	0.01158139		2441.2	-0.00537745		
321.39	0.01976372	0.01710316	851.4	0.00818579		1381.39	-0.00256162		1911.4	0.01097622		2441.4	-0.0048503		
321.59	0.01935729	0.01711748	851.6	0.00829133		1381.59	-0.00249252		1911.6	0.01040211		2441.6	-0.00510368		
321.79	0.01827632	0.01713176	851.8	0.00843503		1381.79	-0.00245295		1911.8	0.010507		2441.8	-0.00575679		
321.99	0.01799443	0.01714602	852	0.00829085		1381.99	-0.00198055		1912	0.01113763		2442	-0.00530684		
322.19	0.01762989	0.01716025	852.2	0.00808698		1382.19	-0.00093087		1912.2	0.0108263		2442.2	-0.00527404		
322.39	0.01774667	0.01717445	852.4	0.00828689		1382.39	0.00008687		1912.4	0.01148107		2442.4	-0.00564456		
322.59	0.01772048	0.01718862	852.6	0.0082938		1382.59	0.00063959		1912.6	0.01183634		2442.6	-0.00592017		
322.79	0.01794091	0.01720276	852.8	0.00833354		1382.79	0.00148043		1912.8	0.01224032		2442.8	-0.00601		
322.99	0.01892991	0.01721687	853	0.00778968		1382.99	0.0022614		1913	0.01187836		2443	-0.00555542		
323.19	0.01947763	0.01723096	853.2	0.00789934		1383.19	0.00248611		1913.2	0.01089461		2443.2	-0.00560948		
323.39	0.02009607	0.01724501	853.4	0.00779484		1383.39	0.00279233		1913.4	0.01052785		2443.4	-0.00539525		
323.59	0.02033542	0.01725904	853.6	0.00876263		1383.59	0.00290641		1913.6	0.01022094		2443.6	-0.00440878		
323.79	0.01998054	0.01727304	853.8	0.00918891		1383.79	0.00253448		1913.8	0.00969567		2443.8	-0.00376654		
323.99	0.02021219	0.01728701	854	0.00938307		1383.99	0.00119885		1914	0.00946607		2444	-0.00468376		
324.19	0.02017775	0.01730095	854.2	0.0094801		1384.19	0.00092138		1914.2	0.00861283		2444.2	-0.00407218		
324.39	0.02028874	0.01731487	854.4	0.00948332		1384.39	0.00018162		1914.4	0.00906423		2444.4	-0.00351901		
324.59	0.02034217	0.01732876	854.6	0.00914683		1384.59	0.00006876		1914.6	0.0083202		2444.6	-0.00392579		
324.79	0.0204645	0.01734261	854.8	0.00964798		1384.79	-0.00050658		1914.8	0.00896813		2444.8	-0.00313988		
324.99	0.01999502	0.01735645	855	0.00905467		1384.99	-0.00130192		1915	0.00850342		2445	-0.00277511		
325.19	0.01969062	0.01737025	855.2	0.00958628		1385.19	-0.00106696		1915.2	0.00957183		2445.2	-0.00291121		
325.39	0.01893747	0.01738402	855.4	0.00961992		1385.39	-0.00052761		1915.4	0.0088824		2445.4	-0.00272447		
325.59	0.01783467	0.01739777	855.6	0.00930158		1385.59	-0.00067662		1915.6	0.00927627		2445.6	-0.00316624		
325.79	0.01695309	0.01741149	855.8	0.00944905		1385.79	-0.00025878		1915.8	0.01052286		2445.8	-0.0027273		
325.99	0.0172224	0.01742518	856	0.00905095		1385.99	-0.00029418		1916	0.01060925		2446	-0.00294219		
326.19	0.01688958	0.01743884	856.2	0.0089691		1386.19	0.00001762		1916.2	0.01071403		2446.2	-0.00384355		
326.39	0.01718805	0.01745248	856.4	0.00881087		1386.39	0.0000172		1916.4	0.01154544		2446.4	-0.00516966		
326.59	0.01777937	0.01746609	856.6	0.00826468		1386.59	0.00034804		1916.6	0.01151598		2446.6	-0.00508025		
326.79	0.01790951	0.01747967	856.8	0.00866831		1386.79	0.00025993		1916.8	0.0116055		2446.8	-0.00576324		
326.99	0.01831748	0.01749322	857	0.00911019		1386.99	0.00078247		1917	0.01170342		2447	-0.00572828		
327.19	0.01752017	0.01750675	857.2	0.00964057		1387.19	0.00072106		1917.2	0.01135864		2447.2	-0.00609663		
327.39	0.01750128	0.01752025	857.4	0.00967824		1387.39	0.00095646		1917.4	0.01135161		2447.4	-0.00519951		
327.59	0.01737259	0.01753372	857.6	0.01029051		1387.59	0.000637		1917.6	0.01162717		2447.6	-0.00530809		
327.79	0.01735814	0.01754716	857.8	0.01027141		1387.79	0.00049444		1917.8	0.01120429		2447.8	-0.00574738		
327.99	0.01731403	0.01756058	858	0.01166208		1387.99	0.00051863		1918	0.01118002		2448	-0.00625678		
328.19	0.01727577	0.01757397	858.2	0.01137552		1388.19	0.00081405		1918.2	0.01120885		2448.2	-0.0053342		
328.39	0.01780258	0.01758733	858.4	0.01106508		1388.39	0.00072297		1918.4	0.01226785		2448.4	-0.00452194		
328.59	0.01736605	0.01760067	858.6	0.01129137		1388.59	0.00080786		1918.6	0.0122011		2448.6	-0.00486187		
328.79	0.01693671	0.01761398	858.8	0.01170727		1388.79	0.00038077		1918.8	0.01257713		2448.8	-0.00350832		
328.99	0.01683921	0.01762726	859	0.01100084		1388.99	0.00177034		1919	0.01272363		2449	-0.00370212		
329.19	0.01733386	0.01764052	859.2	0.01165152		1389.19	0.00204906		1919.2	0.01237576		2449.2	-0.00363384		
329.39	0.01694081	0.01765374	859.4	0.01024118		1389.39	0.00240391		1919.4	0.01176095		2449.4	-0.00306179		
329.59	0.01674526	0.01766695	859.6	0.0088909		1389.59	0.00168686		1919.6	0.01236938		2449.6	-0.00281369		
329.79	0.01654996	0.01768012	859.8	0.0087338		1389.79	0.00187697		1919.8	0.01177075		2449.8	-0.00332225		
329.99	0.01783821	0.01769327	860	0.00852697		1389.99	0.00217621		1920	0.01111122		2450	-0.00314622		
330.19	0.01834418	0.01770639	860.2	0.00792851		1390.19	0.0021288		1920.2	0.01127289		2450.2	-0.00384807		
330.39	0.01905173	0.01771949	860.4	0.00830931		1390.39	0.00274524		1920.4	0.01150823		2450.4	-0.00357904		
330.59	0.01961634	0.01773256	860.6	0.00842369		1390.59	0.00313735		1920.6	0.01129026		2450.6	-0.00289155		
330.79	0.02034285	0.0177456	860.8	0.00839984		1390.79	0.00229861		1920.8	0.01145995		2450.8	-0.00250908		
330.99	0.02034672	0.01775861	861	0.00824929		1390.99	0.00324818		1921	0.01170131		2451	-0.00182224		
331.19	0.02055196	0.0177716	861.2	0.00807198		1391.19	0.00306498		1921.2	0.01166331		2451.2	-0.00142537		
331.39	0.02066565	0.01778457	861.4	0.0074415		1391.39	0.00395615		1921.4	0.01210689		2451.4	-0.0011466		
331.59	0.02096474	0.0177975	861.6	0.00832621		1391.59	0.00425696		1921.6	0.01272945		2451.6	-0.00135277		
331.79	0.0207809	0.01781042	861.8	0.00862547		1391.79	0.00396935		1921.8	0.01317579		2451.8	-0.00135646		
331.99	0.02012086	0.0178233	862	0.0095727		1391.99	0.00447141		1922	0.0132206		2452	-0.00064007		
332.19	0.0205597	0.01783616	862.2	0.00890797		1392.19	0.00400441		1922.2	0.01461157		2452.2	0.00129395		
332.39	0.02054137	0.01784899	862.4	0.00915578		1392.39	0.00362118		1922.4	0.01573969		2452.4	0.00127008		
332.59	0.02081577	0.0178618	862.6	0.0099827		1392.59	0.00307565		1922.6	0.01553962		2452.6	0.00104779		
332.79	0.0209319	0.01787458	862.8	0.01086337		1392.79	0.00332437		1922.8	0.01558752		2452.8	0.00158507		
332.99	0.02051706	0.01788734	863	0.01059352		1392.99	0.00263987		1923	0.01605111		2453	0.00025853		
333.19	0.02069935	0.01790007	863.2	0.01068636		1393.19	0.00175809		1923.2	0.01556271		2453.2	0.00013349		
333.39	0.02052505	0.01791277	863.4	0.01001165		1393.39	0.00126299		1923.4	0.01566894		2453.4	-0.00021202		
333.59	0.02057085	0.01792545	863.6	0.00952185		1393.59	0.00155285		1923.6	0.01561211		2453.6	-0.00063402		
333.79	0.0212739	0.0179381	863.8	0.00986479		1393.79	0.00148449		1923.8	0.01543149		2453.8	-0.00123181		
333.99	0.02176975	0.01795073	864	0.00979397		1393.99	0.00102414		1924	0.01510826		2454	-0.00138527		
334.19	0.02136283	0.01796333	864.2	0.01002804		1394.19	0.00054428		1924.2	0.01419423		2454.2	-0.00208982		
334.39	0.02166475	0.0179759	864.4	0.00997219		1394.39	0.00009474		1924.4	0.01340757		2454.4	-0.00204208		
334.59	0.02175336	0.01798845	864.6	0.00951561		1394.59	-0.00093865		1924.6	0.01203		2454.6	-0.00221193		
334.79	0.02123228	0.01800098	864.8	0.00979263		1394.79	-0.00152788		1924.8	0.01163015		2454.8	-0.00286501		
334.99	0.02144359	0.01801348	865	0.01020175		1394.99	-0.00065068		1925	0.01097445		2455	-0.0026111		
335.19	0.02090315	0.01802595	865.2	0.00981049		1395.19	-0.00093241		1925.2	0.01155645		2455.2	-0.00237151		
335.39	0.02053915	0.0180384	865.4	0.00933992		1395.39	-0.00062772		1925.4	0.01090875		2455.4	-0.00334851		
335.59	0.01981185	0.01805083	865.6	0.0094512		1395.59	-0.00091338		1925.6	0.01139178		2455.6	-0.00281413		
335.79	0.01920257	0.01806323	865.8	0.00910454		1395.79	-0.00087531		1925.8	0.01174966		2455.8	-0.00157402		
335.99	0.01869225	0.0180756	866	0.00967672		1395.99	-0.00066238		1926	0.01207127		2456	-0.00078884		
336.19	0.01845168	0.01808795	866.2	0.00973139		1396.19	-0.00057793		1926.2	0.01268599		2456.2	0.00039267		
336.39	0.01839184	0.01810027	866.4	0.00951267		1396.39	-0.00123265		1926.4	0.0117398		2456.4	-0.00031094		
336.59	0.01886072	0.01811257	866.6	0.00961243		1396.59	-0.00135102		1926.6	0.01086761		2456.6	0.00030243		
336.79	0.01860944	0.01812485	866.8	0.00967542		1396.79	-0.00195671		1926.8	0.01042038		2456.8	0.00019918		
336.99	0.01846207	0.0181371	867	0.00902936		1396.99	-0.00194185		1927	0.0111554		2457	-0.00059505		
337.19	0.01883601	0.01814932	867.2	0.00951311		1397.19	-0.00123427		1927.2	0.01127455		2457.2	-0.00016336		
337.39	0.01859018	0.01816152	867.4	0.00922954		1397.39	-0.00097755		1927.4	0.01172641		2457.4	-0.00125827		
337.59	0.01916561	0.0181737	867.6	0.00981083		1397.59	-0.00029281		1927.6	0.01242387		2457.6	-0.00179163		
337.79	0.0199715	0.01818585	867.8	0.01040223		1397.79	-0.00037363		1927.8	0.01242014		2457.8	-0.00258216		
337.99	0.02040481	0.01819797	868	0.01035049		1397.99	-0.00090405		1928	0.01186279		2458	-0.00326084		
338.19	0.02000495	0.01821007	868.2	0.01093007		1398.19	-0.00110013		1928.2	0.01115044		2458.2	-0.00336823		
338.39	0.02021446	0.01822215	868.4	0.01074524		1398.39	-0.00194705		1928.4	0.01123489		2458.4	-0.00318127		
338.59	0.0198842	0.0182342	868.6	0.01118291		1398.59	-0.00199486		1928.6	0.01099876		2458.6	-0.00358879		
338.79	0.01953388	0.01824623	868.8	0.011828		1398.79	-0.00188642		1928.8	0.01140731		2458.8	-0.00410108		
338.99	0.01937586	0.01825824	869	0.01193421		1398.99	-0.0022308		1929	0.01198384		2459	-0.00416032		
339.19	0.01792962	0.01827022	869.2	0.01195253		1399.19	-0.00194334		1929.2	0.01280609		2459.2	-0.00444511		
339.39	0.01854565	0.01828217	869.4	0.01194091		1399.39	-0.0017017		1929.4	0.01221744		2459.4	-0.00432104		
339.59	0.01767967	0.0182941	869.6	0.01168978		1399.59	-0.00131595		1929.6	0.01276013		2459.6	-0.0035969		
339.79	0.01770362	0.01830601	869.8	0.01116936		1399.79	0.00019079		1929.8	0.01258843		2459.8	-0.00256277		
339.99	0.01676829	0.01831789	870	0.01072582		1399.99	0.0010661		1930	0.01251699		2460	-0.00257894		
340.19	0.01649459	0.01832975	870.2	0.01001425		1400.19	0.0013617		1930.2	0.0127697		2460.2	-0.00189448		
340.39	0.01720159	0.01834159	870.4	0.00876407		1400.39	0.00065584		1930.4	0.01243462		2460.4	-0.00233375		
340.59	0.0176401	0.0183534	870.6	0.00801389		1400.59	0.00142851		1930.6	0.01206796		2460.6	-0.00243776		
340.79	0.01728883	0.01836519	870.8	0.00751441		1400.79	0.00205829		1930.8	0.01251769		2460.8	-0.0030529		
340.99	0.0180635	0.01837695	871	0.00707957		1400.99	0.0031666		1931	0.01390186		2461	-0.00325986		
341.19	0.01843207	0.01838869	871.2	0.00732942		1401.19	0.00336411		1931.2	0.01356837		2461.2	-0.00345244		
341.39	0.01948867	0.01840041	871.4	0.00706529		1401.39	0.00395366		1931.4	0.01405845		2461.4	-0.004402		
341.59	0.02060546	0.0184121	871.6	0.00733212		1401.59	0.0037732		1931.6	0.01372958		2461.6	-0.00429058		
341.79	0.02071185	0.01842377	871.8	0.00706886		1401.79	0.00432056		1931.8	0.0131871		2461.8	-0.00462658		
341.99	0.02082509	0.01843541	872	0.00684621		1401.99	0.00335008		1932	0.01254607		2462	-0.00549014		
342.19	0.02058371	0.01844703	872.2	0.0076502		1402.19	0.00244497		1932.2	0.01228875		2462.2	-0.00511193		
342.39	0.02151856	0.01845863	872.4	0.00761076		1402.39	0.00210491		1932.4	0.01296019		2462.4	-0.00430243		
342.59	0.02154752	0.01847021	872.6	0.0082981		1402.59	0.00155895		1932.6	0.01317172		2462.6	-0.00423279		
342.79	0.02139528	0.01848176	872.8	0.00982982		1402.79	0.0015239		1932.8	0.01331927		2462.8	-0.00459954		
342.99	0.02146313	0.01849329	873	0.01064447		1402.99	0.00090603		1933	0.01345639		2463	-0.00487201		
343.19	0.02115723	0.01850479	873.2	0.01162393		1403.19	0.00104781		1933.2	0.01295973		2463.2	-0.00410656		
343.39	0.02116939	0.01851627	873.4	0.01190084		1403.39	0.00058577		1933.4	0.01288907		2463.4	-0.00342193		
343.59	0.02119811	0.01852773	873.6	0.01249749		1403.59	0.0008282		1933.6	0.01340283		2463.6	-0.00341172		
343.79	0.02110657	0.01853917	873.8	0.01142474		1403.79	0.00075736		1933.8	0.01324999		2463.8	-0.00231431		
343.99	0.02064695	0.01855058	874	0.01102259		1403.99	0.00008789		1934	0.01364063		2464	-0.00313604		
344.19	0.02098089	0.01856197	874.2	0.01057269		1404.19	-0.00100566		1934.2	0.01430881		2464.2	-0.00278989		
344.39	0.02097351	0.01857333	874.4	0.00988082		1404.39	-0.00063558		1934.4	0.01382155		2464.4	-0.00243614		
344.59	0.02034668	0.01858467	874.6	0.00951523		1404.59	-0.00066074		1934.6	0.01380979		2464.6	-0.0023984		
344.79	0.0203403	0.01859599	874.8	0.00907741		1404.79	-0.00100874		1934.8	0.01420214		2464.8	-0.00159289		
344.99	0.0219333	0.01860729	875	0.00910168		1404.99	-0.00061266		1935	0.01419426		2465	-0.00130426		
345.19	0.02209661	0.01861857	875.2	0.00919598		1405.19	-0.00016736		1935.2	0.01342357		2465.2	-0.00215781		
345.39	0.02192054	0.01862982	875.4	0.0088127		1405.39	-0.00031264		1935.4	0.01306647		2465.4	-0.00231625		
345.59	0.02146863	0.01864105	875.6	0.00861656		1405.59	-0.00079507		1935.6	0.01236188		2465.6	-0.00278276		
345.79	0.02106255	0.01865225	875.8	0.0086363		1405.79	-0.00135231		1935.8	0.01256552		2465.8	-0.00331639		
345.99	0.02094191	0.01866343	876	0.00852479		1405.99	-0.00143419		1936	0.01227329		2466	-0.00378024		
346.19	0.02071116	0.0186746	876.2	0.00833422		1406.19	-0.00143111		1936.2	0.0130017		2466.2	-0.00277827		
346.39	0.02069	0.01868573	876.4	0.00766007		1406.39	-0.00123863		1936.4	0.01344911		2466.4	-0.00254725		
346.59	0.0205248	0.01869685	876.6	0.0076864		1406.59	-0.00112363		1936.6	0.01371131		2466.6	-0.00327923		
346.79	0.02013329	0.01870794	876.8	0.00796199		1406.79	-0.00069076		1936.8	0.01397107		2466.8	-0.00431082		
346.99	0.01969996	0.01871901	877	0.00717841		1406.99	-0.00132712		1937	0.01444979		2467	-0.00391317		
347.19	0.0192866	0.01873006	877.2	0.0073791		1407.19	-0.00150693		1937.2	0.01462202		2467.2	-0.00414577		
347.39	0.01929328	0.01874109	877.4	0.00763085		1407.39	-0.00227371		1937.4	0.01452853		2467.4	-0.00431578		
347.59	0.02047857	0.01875209	877.6	0.00797475		1407.59	-0.00156168		1937.6	0.01446865		2467.6	-0.00488993		
347.79	0.0200956	0.01876307	877.8	0.00727877		1407.79	-0.00138911		1937.8	0.01347241		2467.8	-0.00453973		
347.99	0.02026037	0.01877403	878	0.00800778		1407.99	-0.00084015		1938	0.01363261		2468	-0.00536804		
348.19	0.02022862	0.01878497	878.2	0.00821212		1408.19	-0.00041796		1938.2	0.01343956		2468.2	-0.00447249		
348.39	0.01991173	0.01879588	878.4	0.00847558		1408.39	0.00010489		1938.4	0.01263284		2468.4	-0.00373527		
348.59	0.02018651	0.01880678	878.6	0.00820079		1408.59	-0.0003373		1938.6	0.01191525		2468.6	-0.0037033		
348.79	0.02123557	0.01881765	878.8	0.00915468		1408.79	-0.00010331		1938.8	0.01120792		2468.8	-0.0034252		
348.99	0.02210891	0.0188285	879	0.00967128		1408.99	0.00068298		1939	0.01014671		2469	-0.00361212		
349.19	0.02251435	0.01883932	879.2	0.01047434		1409.19	0.00068781		1939.2	0.00943922		2469.2	-0.00413958		
349.39	0.02154494	0.01885013	879.4	0.01080375		1409.39	0.00039175		1939.4	0.00901119		2469.4	-0.00379403		
349.59	0.0218129	0.01886091	879.6	0.01161618		1409.59	0.00022337		1939.6	0.00893181		2469.6	-0.0034475		
349.79	0.02128622	0.01887167	879.8	0.01177293		1409.79	-0.00036854		1939.8	0.00872891		2469.8	-0.00329426		
349.99	0.02052163	0.01888241	880	0.01154977		1409.99	0.00068353		1940	0.00895855		2470	-0.00312826		
350.19	0.01992728	0.01889313	880.2	0.0109034		1410.19	0.00021987		1940.2	0.00958126		2470.2	-0.0026915		
350.39	0.02008824	0.01890383	880.4	0.01068042		1410.39	-0.00050036		1940.4	0.0101266		2470.4	-0.00211329		
350.59	0.02016692	0.0189145	880.6	0.01063898		1410.59	-0.00044224		1940.6	0.01047568		2470.6	-0.00188326		
350.79	0.01940128	0.01892516	880.8	0.01090307		1410.79	-0.00035997		1940.8	0.01078888		2470.8	-0.00130696		
350.99	0.01884896	0.01893579	881	0.01043803		1410.99	-0.00028504		1941	0.01159163		2471	-0.00026486		
351.19	0.01937705	0.0189464	881.2	0.01097222		1411.19	-0.00020751		1941.2	0.01215625		2471.2	-0.00071253		
351.39	0.01906431	0.01895699	881.4	0.01141913		1411.39	-0.00079419		1941.4	0.01240015		2471.4	-0.00042341		
351.59	0.01956719	0.01896755	881.6	0.01176558		1411.59	0.00100484		1941.6	0.01293211		2471.6	-0.0006786		
351.79	0.01932824	0.0189781	881.8	0.01143582		1411.79	0.00199296		1941.8	0.01249098		2471.8	-0.00055452		
351.99	0.02036058	0.01898863	882	0.01206781		1411.99	0.00184458		1942	0.01243105		2472	-0.00086456		
352.19	0.02024005	0.01899913	882.2	0.01131348		1412.19	0.00206622		1942.2	0.01197377		2472.2	-0.00084567		
352.39	0.02084478	0.01900961	882.4	0.01116001		1412.39	0.00287734		1942.4	0.01137051		2472.4	-0.00069472		
352.59	0.02253132	0.01902007	882.6	0.01076336		1412.59	0.00357098		1942.6	0.01145189		2472.6	-0.00078641		
352.79	0.02312056	0.01903051	882.8	0.01153813		1412.79	0.00417868		1942.8	0.01189818		2472.8	-0.00143307		
352.99	0.02408739	0.01904093	883	0.01112615		1412.99	0.00486011		1943	0.01178131		2473	-0.00195052		
353.19	0.02487366	0.01905133	883.2	0.01096051		1413.19	0.00491287		1943.2	0.01222727		2473.2	-0.00368815		
353.39	0.02427878	0.0190617	883.4	0.01150443		1413.39	0.00462365		1943.4	0.01258805		2473.4	-0.00419915		
353.59	0.02517441	0.01907206	883.6	0.01153466		1413.59	0.00412233		1943.6	0.01324074		2473.6	-0.00571774		
353.79	0.02469668	0.01908239	883.8	0.01112782		1413.79	0.00393751		1943.8	0.01377011		2473.8	-0.00711983		
353.99	0.02462694	0.01909271	884	0.01060557		1413.99	0.00467119		1944	0.01459371		2474	-0.00662991		
354.19	0.02463683	0.019103	884.2	0.0105949		1414.19	0.00408267		1944.2	0.01484719		2474.2	-0.00717923		
354.39	0.02424927	0.01911327	884.4	0.01059601		1414.39	0.00374327		1944.4	0.01502903		2474.4	-0.00669127		
354.59	0.02409988	0.01912353	884.6	0.0103966		1414.59	0.00384469		1944.6	0.01471768		2474.6	-0.00639791		
354.79	0.02267092	0.01913376	884.8	0.01024362		1414.79	0.00429777		1944.8	0.01588681		2474.8	-0.00670965		
354.99	0.02216985	0.01914397	885	0.00953384		1414.99	0.00393908		1945	0.01667197		2475	-0.00573154		
355.19	0.0218736	0.01915416	885.2	0.01020275		1415.19	0.0024716		1945.2	0.0164022		2475.2	-0.00575167		
355.39	0.02113683	0.01916432	885.4	0.01025212		1415.39	0.0017142		1945.4	0.01557972		2475.4	-0.00580924		
355.59	0.0212405	0.01917447	885.6	0.01036938		1415.59	0.00297575		1945.6	0.01463454		2475.6	-0.00615814		
355.79	0.0207613	0.0191846	885.8	0.01112616		1415.79	0.00264174		1945.8	0.01357573		2475.8	-0.0064878		
355.99	0.02069366	0.01919471	886	0.01232969		1415.99	0.00158194		1946	0.01348858		2476	-0.00643336		
356.19	0.02016299	0.01920479	886.2	0.01227968		1416.19	0.00192953		1946.2	0.01293131		2476.2	-0.00553437		
356.39	0.02080362	0.01921486	886.4	0.01297581		1416.39	0.00122856		1946.4	0.01239688		2476.4	-0.00469484		
356.59	0.02067972	0.01922491	886.6	0.01244341		1416.59	0.00057082		1946.6	0.01229633		2476.6	-0.00447322		
356.79	0.02001334	0.01923493	886.8	0.01346712		1416.79	0.00112599		1946.8	0.01154336		2476.8	-0.00514694		
356.99	0.02039134	0.01924494	887	0.01285257		1416.99	0.00045638		1947	0.01096893		2477	-0.00621369		
357.19	0.02008639	0.01925492	887.2	0.01301593		1417.19	-0.00057043		1947.2	0.0113859		2477.2	-0.00697293		
357.39	0.01956868	0.01926489	887.4	0.01374954		1417.39	-0.0012572		1947.4	0.01219361		2477.4	-0.00734126		
357.59	0.0195334	0.01927483	887.6	0.01287102		1417.59	-0.00106852		1947.6	0.01233029		2477.6	-0.00805987		
357.79	0.01973501	0.01928476	887.8	0.01278284		1417.79	0.00004973		1947.8	0.01250598		2477.8	-0.00694051		
357.99	0.01979809	0.01929466	888	0.01211549		1417.99	0.00051109		1948	0.0135689		2478	-0.00628849		
358.19	0.02021289	0.01930455	888.2	0.01169967		1418.19	0.00087133		1948.2	0.01442623		2478.2	-0.00667363		
358.39	0.0199378	0.01931441	888.4	0.01150692		1418.39	0.00214372		1948.4	0.01447561		2478.4	-0.00531505		
358.59	0.0209625	0.01932426	888.6	0.01099163		1418.59	0.00291512		1948.6	0.01458289		2478.6	-0.0047517		
358.79	0.02007779	0.01933408	888.8	0.01087816		1418.79	0.00401142		1948.8	0.01539093		2478.8	-0.00415657		
358.99	0.02116365	0.01934389	889	0.01026817		1418.99	0.00358991		1949	0.01526236		2479	-0.00287637		
359.19	0.02143292	0.01935367	889.2	0.01018585		1419.19	0.00347217		1949.2	0.01533676		2479.2	-0.00317624		
359.39	0.02127186	0.01936344	889.4	0.00974677		1419.39	0.00437317		1949.4	0.01565539		2479.4	-0.00257208		
359.59	0.02149645	0.01937318	889.6	0.00996516		1419.59	0.00518639		1949.6	0.01522071		2479.6	-0.00214414		
359.79	0.02177533	0.01938291	889.8	0.01102118		1419.79	0.00470368		1949.8	0.0154031		2479.8	-0.00217353		
359.99	0.02267852	0.01939262	890	0.01124388		1419.99	0.00421247		1950	0.01473404		2480	-0.0013271		
360.19	0.02304828	0.0194023	890.2	0.01136521		1420.19	0.00401041		1950.2	0.0139031		2480.2	-0.00064571		
360.39	0.02332275	0.01941197	890.4	0.01153718		1420.39	0.0029903		1950.4	0.01329182		2480.4	-0.00114271		
360.59	0.02308728	0.01942162	890.6	0.01103868		1420.59	0.00295451		1950.6	0.01272273		2480.6	-0.00163376		
360.79	0.02335555	0.01943125	890.8	0.01189165		1420.79	0.00293108		1950.8	0.012929		2480.8	-0.00182646		
360.99	0.02339878	0.01944085	891	0.01160281		1420.99	0.00146293		1951	0.01306636		2481	-0.00274192		
361.19	0.02362965	0.01945044	891.2	0.01212465		1421.19	0.00100269		1951.2	0.01364785		2481.2	-0.00308836		
361.39	0.02336833	0.01946001	891.4	0.01214438		1421.39	0.00051128		1951.4	0.01402015		2481.4	-0.00346439		
361.59	0.0238618	0.01946956	891.6	0.01181815		1421.59	0.00043059		1951.6	0.01437863		2481.6	-0.00307575		
361.79	0.02451879	0.0194791	891.8	0.01151718		1421.79	0.00009762		1951.8	0.01481408		2481.8	-0.00338212		
361.99	0.02328534	0.01948861	892	0.01159567		1421.99	0.00045759		1952	0.0154893		2482	-0.00360508		
362.19	0.02339094	0.0194981	892.2	0.01149709		1422.19	0.00125324		1952.2	0.01568517		2482.2	-0.00331351		
362.39	0.0228443	0.01950757	892.4	0.01131657		1422.39	0.00249606		1952.4	0.01451731		2482.4	-0.00309447		
362.59	0.02336039	0.01951703	892.6	0.01109465		1422.59	0.00244011		1952.6	0.01455984		2482.6	-0.0032958		
362.79	0.02276055	0.01952646	892.8	0.01089226		1422.79	0.0035277		1952.8	0.0142802		2482.8	-0.00297622		
362.99	0.0234092	0.01953588	893	0.01068415		1422.99	0.00339597		1953	0.01402747		2483	-0.00280324		
363.19	0.02289332	0.01954528	893.2	0.01087377		1423.19	0.00343332		1953.2	0.01444618		2483.2	-0.00247201		
363.39	0.02247042	0.01955465	893.4	0.01141682		1423.39	0.00367423		1953.4	0.01372677		2483.4	-0.0023797		
363.59	0.02327065	0.01956401	893.6	0.01164641		1423.59	0.00300005		1953.6	0.0125633		2483.6	-0.00254706		
363.79	0.02384988	0.01957335	893.8	0.01193246		1423.79	0.00255029		1953.8	0.01225639		2483.8	-0.00242116		
363.99	0.02471443	0.01958268	894	0.01198244		1423.99	0.00268362		1954	0.01211127		2484	-0.00174076		
364.19	0.02449677	0.01959198	894.2	0.01194132		1424.19	0.00251473		1954.2	0.01278188		2484.2	-0.0024139		
364.39	0.02460709	0.01960126	894.4	0.01194644		1424.39	0.00236008		1954.4	0.01244281		2484.4	-0.00234514		
364.59	0.02443774	0.01961053	894.6	0.01236477		1424.59	0.00116766		1954.6	0.01250993		2484.6	-0.00221714		
364.79	0.02423274	0.01961977	894.8	0.01263483		1424.79	0.00067174		1954.8	0.01259623		2484.8	-0.00222046		
364.99	0.02480139	0.019629	895	0.01220504		1424.99	0.00033398		1955	0.01297519		2485	-0.00238454		
365.19	0.02481202	0.01963821	895.2	0.01228987		1425.19	-0.0000748		1955.2	0.01309166		2485.2	-0.00264959		
365.39	0.02423985	0.0196474	895.4	0.01233401		1425.39	-0.00008944		1955.4	0.01359994		2485.4	-0.00283622		
365.59	0.02469416	0.01965657	895.6	0.01185818		1425.59	0.00003205		1955.6	0.01386548		2485.6	-0.00283604		
365.79	0.02437574	0.01966572	895.8	0.01208091		1425.79	0.00099804		1955.8	0.01391062		2485.8	-0.00309937		
365.99	0.02311935	0.01967486	896	0.01232748		1425.99	0.00150127		1956	0.01407922		2486	-0.00219818		
366.19	0.02231162	0.01968398	896.2	0.01177373		1426.19	0.00211768		1956.2	0.01362476		2486.2	-0.00239541		
366.39	0.02246274	0.01969307	896.4	0.0110974		1426.39	0.00280524		1956.4	0.01257727		2486.4	-0.00257388		
366.59	0.02258466	0.01970215	896.6	0.01112788		1426.59	0.00264502		1956.6	0.01296456		2486.6	-0.00235202		
366.79	0.02238791	0.01971121	896.8	0.01117784		1426.79	0.00318642		1956.8	0.01232519		2486.8	-0.00284992		
366.99	0.02287857	0.01972026	897	0.01147897		1426.99	0.00301481		1957	0.01267523		2487	-0.00228177		
367.19	0.02239277	0.01972928	897.2	0.01181311		1427.19	0.00304091		1957.2	0.01314455		2487.2	-0.00292182		
367.39	0.02206906	0.01973829	897.4	0.01121277		1427.39	0.00298035		1957.4	0.01249767		2487.4	-0.00334912		
367.59	0.02286852	0.01974728	897.6	0.0114599		1427.59	0.00277855		1957.6	0.01270193		2487.6	-0.00254222		
367.79	0.02346819	0.01975625	897.8	0.01134789		1427.79	0.00301953		1957.8	0.01292282		2487.8	-0.00210417		
367.99	0.02408031	0.0197652	898	0.01153782		1427.99	0.00336715		1958	0.01328665		2488	-0.00254027		
368.19	0.02382058	0.01977413	898.2	0.01147778		1428.19	0.00288122		1958.2	0.01382273		2488.2	-0.00280183		
368.39	0.02430188	0.01978305	898.4	0.01161737		1428.39	0.00301974		1958.4	0.01340121		2488.4	-0.00247578		
368.59	0.02436677	0.01979194	898.6	0.0123293		1428.59	0.00203222		1958.6	0.01373819		2488.6	-0.00310841		
368.79	0.02443472	0.01980082	898.8	0.01233546		1428.79	0.00243591		1958.8	0.01430513		2488.8	-0.00365848		
368.99	0.02497482	0.01980968	899	0.01228704		1428.99	0.00269625		1959	0.01476212		2489	-0.00389331		
369.19	0.02402398	0.01981853	899.2	0.01251514		1429.19	0.0032363		1959.2	0.01373127		2489.2	-0.00454477		
369.39	0.02450824	0.01982735	899.4	0.01244344		1429.39	0.00417072		1959.4	0.0140755		2489.4	-0.00433032		
369.59	0.02508799	0.01983616	899.6	0.01187487		1429.59	0.0042086		1959.6	0.01388752		2489.6	-0.00399036		
369.79	0.02531154	0.01984495	899.8	0.0124975		1429.79	0.00461729		1959.8	0.01391337		2489.8	-0.0038593		
369.99	0.02512242	0.01985372	900	0.01213703		1429.99	0.00463341		1960	0.01285319		2490	-0.00325742		
370.19	0.02510234	0.01986248	900.2	0.01132383		1430.19	0.0053743		1960.2	0.01293867		2490.2	-0.00337424		
370.39	0.02606534	0.01987122	900.4	0.01035942		1430.39	0.00538115		1960.4	0.01311864		2490.4	-0.00325096		
370.59	0.02589513	0.01987994	900.6	0.0106731		1430.59	0.00536048		1960.6	0.0130152		2490.6	-0.00285701		
370.79	0.02594952	0.01988864	900.8	0.0104558		1430.79	0.00507383		1960.8	0.01275546		2490.8	-0.00333105		
370.99	0.02587616	0.01989732	901	0.01031368		1430.99	0.00569538		1961	0.01280023		2491	-0.00249943		
371.19	0.02490945	0.01990599	901.2	0.0098		1431.19	0.00442831		1961.2	0.01254523		2491.2	-0.0025167		
371.39	0.02506608	0.01991464	901.4	0.00920439		1431.39	0.00303691		1961.4	0.01226581		2491.4	-0.00202504		
371.59	0.02498061	0.01992327	901.6	0.01001984		1431.59	0.00201444		1961.6	0.01205854		2491.6	-0.00159908		
371.79	0.0244531	0.01993188	901.8	0.01002053		1431.79	0.00159694		1961.8	0.01170308		2491.8	-0.00158328		
371.99	0.02312142	0.01994048	902	0.01010831		1431.99	0.00073187		1962	0.01199887		2492	-0.00191815		
372.19	0.02242295	0.01994906	902.2	0.00996678		1432.19	0.0000155		1962.2	0.01195521		2492.2	-0.00142593		
372.39	0.02232456	0.01995762	902.4	0.01019601		1432.39	-0.00080949		1962.4	0.01247344		2492.4	-0.00115767		
372.59	0.02066446	0.01996617	902.6	0.01127859		1432.59	-0.00195008		1962.6	0.01194507		2492.6	-0.00114873		
372.79	0.01984366	0.01997469	902.8	0.01159439		1432.79	-0.00253844		1962.8	0.01255355		2492.8	-0.00090516		
372.99	0.01885931	0.0199832	903	0.01175845		1432.99	-0.00298059		1963	0.01247554		2493	-0.00067911		
373.19	0.01859003	0.0199917	903.2	0.01142796		1433.19	-0.00292136		1963.2	0.01266169		2493.2	-0.00095692		
373.39	0.01969145	0.02000017	903.4	0.01228017		1433.39	-0.0024941		1963.4	0.01283206		2493.4	-0.00109905		
373.59	0.01980307	0.02000863	903.6	0.01269525		1433.59	-0.0014279		1963.6	0.01354891		2493.6	-0.00097184		
373.79	0.02106373	0.02001707	903.8	0.01379903		1433.79	-0.00076611		1963.8	0.0135457		2493.8	-0.00131013		
373.99	0.02132515	0.0200255	904	0.0135232		1433.99	-0.00012343		1964	0.0141597		2494	-0.00172827		
374.19	0.0215257	0.0200339	904.2	0.01299003		1434.19	0.00046009		1964.2	0.01538112		2494.2	-0.00239062		
374.39	0.02259957	0.02004229	904.4	0.01280871		1434.39	0.00097083		1964.4	0.01468599		2494.4	-0.0030511		
374.59	0.02304171	0.02005067	904.6	0.01328782		1434.59	0.00145621		1964.6	0.01492842		2494.6	-0.0029493		
374.79	0.02337282	0.02005902	904.8	0.01326657		1434.79	0.00236503		1964.8	0.01519379		2494.8	-0.00279495		
374.99	0.02423996	0.02006736	905	0.01388293		1434.99	0.0024631		1965	0.01473704		2495	-0.0027464		
375.19	0.02364375	0.02007569	905.2	0.01335688		1435.19	0.00137401		1965.2	0.01469238		2495.2	-0.00259312		
375.39	0.02367214	0.02008399	905.4	0.01306515		1435.39	0.00154907		1965.4	0.01452327		2495.4	-0.0032631		
375.59	0.02341562	0.02009228	905.6	0.01312331		1435.59	0.0022575		1965.6	0.01394459		2495.6	-0.00298465		
375.79	0.02328817	0.02010055	905.8	0.01174158		1435.79	0.00262278		1965.8	0.01424255		2495.8	-0.00275885		
375.99	0.02301558	0.02010881	906	0.01125403		1435.99	0.00249052		1966	0.01416041		2496	-0.00196965		
376.19	0.02268058	0.02011705	906.2	0.01144247		1436.19	0.00219551		1966.2	0.01436159		2496.2	-0.00137106		
376.39	0.02214316	0.02012527	906.4	0.01188973		1436.39	0.00123469		1966.4	0.01537921		2496.4	-0.0016512		
376.59	0.02133882	0.02013348	906.6	0.0116648		1436.59	0.00065984		1966.6	0.01522136		2496.6	-0.00164297		
376.79	0.02176535	0.02014167	906.8	0.01210798		1436.79	0.00074461		1966.8	0.01675063		2496.8	-0.00157598		
376.99	0.02173216	0.02014984	907	0.01250517		1436.99	0.00073167		1967	0.01714183		2497	-0.00291896		
377.19	0.02282294	0.020158	907.2	0.01244071		1437.19	0.00066996		1967.2	0.0174202		2497.2	-0.00257232		
377.39	0.02323873	0.02016613	907.4	0.01314042		1437.39	0.00056826		1967.4	0.01720077		2497.4	-0.00278799		
377.59	0.02326123	0.02017426	907.6	0.01285797		1437.59	0.00063954		1967.6	0.01820861		2497.6	-0.00287789		
377.79	0.02417641	0.02018236	907.8	0.01239061		1437.79	-0.00074336		1967.8	0.0180129		2497.8	-0.0037541		
377.99	0.02397684	0.02019046	908	0.01180994		1437.99	-0.00110954		1968	0.01839977		2498	-0.00410432		
378.19	0.02437463	0.02019853	908.2	0.01142765		1438.19	-0.00110756		1968.2	0.01794172		2498.2	-0.00424824		
378.39	0.02514925	0.02020659	908.4	0.01138624		1438.39	-0.00126507		1968.4	0.01702365		2498.4	-0.00408097		
378.59	0.02494707	0.02021463	908.6	0.01178403		1438.59	-0.00099007		1968.6	0.01681788		2498.6	-0.00341692		
378.79	0.02495759	0.02022265	908.8	0.01201982		1438.79	-0.00049605		1968.8	0.01585852		2498.8	-0.00297747		
378.99	0.02500606	0.02023066	909	0.01211036		1438.99	-0.00063109		1969	0.01494758		2499	-0.0029561		
379.19	0.02387207	0.02023866	909.2	0.0115342		1439.19	0.00007592		1969.2	0.01434517		2499.2	-0.00232606		
379.39	0.0241223	0.02024663	909.4	0.01132759		1439.39	0.0010772		1969.4	0.01354461		2499.4	-0.00207191		
379.59	0.02411384	0.02025459	909.6	0.01136511		1439.59	0.00214837		1969.6	0.01267083		2499.6	-0.00120002		
379.79	0.02363717	0.02026254	909.8	0.01102067		1439.79	0.00255956		1969.8	0.01234458		2499.8	-0.00076869		
379.99	0.02363717	0.02027047	910	0.01102067		1439.99	0.00255956		1970	0.01234458		2500	-0.00076869		
380.19	0.02339442	0.020249	910.2	0.01149639		1440.19	0.00327544		1970.2	0.01199785		2500.2	-0.00112348		
380.39	0.02294116	0.02022756	910.4	0.01152869		1440.39	0.00475021		1970.4	0.01144198		2500.4	-0.0021858		
380.59	0.02294553	0.02020615	910.6	0.01128554		1440.59	0.00620689		1970.6	0.01087753		2500.6	-0.00278276		
380.79	0.02250892	0.02018476	910.8	0.01146703		1440.79	0.00743248		1970.8	0.01047315		2500.8	-0.00312098		
380.99	0.02259485	0.02016338	911	0.01125663		1440.99	0.00843452		1971	0.01051917		2501	-0.00314335		
381.19	0.02299357	0.02014204	911.2	0.01145822		1441.19	0.00949279		1971.2	0.0107065		2501.2	-0.00379364		
381.39	0.02299921	0.02012071	911.4	0.01249048		1441.39	0.01011714		1971.4	0.01131681		2501.4	-0.00378418		
381.59	0.02322912	0.02009941	911.6	0.0131234		1441.59	0.01045912		1971.6	0.01129047		2501.6	-0.00330994		
381.79	0.02358316	0.02007813	911.8	0.01338274		1441.79	0.01066536		1971.8	0.01167309		2501.8	-0.00370359		
381.99	0.02360903	0.02005687	912	0.01431353		1441.99	0.01004131		1972	0.01168933		2502	-0.00409572		
382.19	0.02374111	0.02003563	912.2	0.01362782		1442.19	0.00936944		1972.2	0.01205459		2502.2	-0.00371218		
382.39	0.02320218	0.02001442	912.4	0.01327006		1442.39	0.00957996		1972.4	0.0131593		2502.4	-0.00508217		
382.59	0.02330632	0.01999323	912.6	0.01361327		1442.59	0.00954102		1972.6	0.01363721		2502.6	-0.00498706		
382.79	0.02364081	0.01997206	912.8	0.01347165		1442.79	0.01028032		1972.8	0.01307085		2502.8	-0.00614459		
382.99	0.02335091	0.01995092	913	0.01401849		1442.99	0.01055573		1973	0.012435		2503	-0.00634358		
383.19	0.02319987	0.01992979	913.2	0.01296503		1443.19	0.01131428		1973.2	0.01257553		2503.2	-0.00603013		
383.39	0.02283033	0.01990869	913.4	0.01335821		1443.39	0.01164565		1973.4	0.01190777		2503.4	-0.00616528		
383.59	0.02273939	0.01988761	913.6	0.01339628		1443.59	0.01221377		1973.6	0.01229067		2503.6	-0.00528382		
383.79	0.02220661	0.01986656	913.8	0.01377016		1443.79	0.01220856		1973.8	0.01144965		2503.8	-0.00403237		
383.99	0.02169826	0.01984552	914	0.01346054		1443.99	0.01179399		1974	0.01085308		2504	-0.00469116		
384.19	0.02085267	0.01982451	914.2	0.01326868		1444.19	0.01136299		1974.2	0.01114726		2504.2	-0.00422198		
384.39	0.02058482	0.01980352	914.4	0.01274028		1444.39	0.01181822		1974.4	0.01008023		2504.4	-0.00425647		
384.59	0.0199661	0.01978255	914.6	0.0125893		1444.59	0.01196393		1974.6	0.00993357		2504.6	-0.00352786		
384.79	0.01909434	0.01976161	914.8	0.01266833		1444.79	0.01200758		1974.8	0.00976204		2504.8	-0.00295065		
384.99	0.0189125	0.01974069	915	0.01226257		1444.99	0.01205321		1975	0.00974564		2505	-0.00313698		
385.19	0.01956755	0.01971979	915.2	0.01326858		1445.19	0.01177855		1975.2	0.00993144		2505.2	-0.00326589		
385.39	0.01903087	0.01969891	915.4	0.01367651		1445.39	0.01155372		1975.4	0.00977922		2505.4	-0.00233969		
385.59	0.01968633	0.01967805	915.6	0.01390759		1445.59	0.01149051		1975.6	0.00924882		2505.6	-0.00212638		
385.79	0.02019998	0.01965722	915.8	0.01342923		1445.79	0.01151618		1975.8	0.00963579		2505.8	-0.00311275		
385.99	0.02016257	0.0196364	916	0.0124994		1445.99	0.01114489		1976	0.00922965		2506	-0.00375686		
386.19	0.02046531	0.01961561	916.2	0.01078921		1446.19	0.01166279		1976.2	0.00997711		2506.2	-0.00364324		
386.39	0.02141157	0.01959485	916.4	0.01072879		1446.39	0.01103395		1976.4	0.01038516		2506.4	-0.00425962		
386.59	0.02185792	0.0195741	916.6	0.0107245		1446.59	0.01110109		1976.6	0.01083253		2506.6	-0.00341924		
386.79	0.02143995	0.01955337	916.8	0.01077776		1446.79	0.01126747		1976.8	0.01035807		2506.8	-0.00320161		
386.99	0.02106657	0.01953267	917	0.01092289		1446.99	0.01076473		1977	0.01036619		2507	-0.00306968		
387.19	0.02118373	0.01951199	917.2	0.01052622		1447.19	0.01107103		1977.2	0.00977349		2507.2	-0.00303122		
387.39	0.02099378	0.01949133	917.4	0.01108944		1447.39	0.01062005		1977.4	0.01023755		2507.4	-0.00280738		
387.59	0.02053037	0.0194707	917.6	0.01155391		1447.59	0.01040703		1977.6	0.01057978		2507.6	-0.00203724		
387.79	0.02090913	0.01945008	917.8	0.0119617		1447.79	0.0098421		1977.8	0.01023837		2507.8	-0.00219176		
387.99	0.02130879	0.01942949	918	0.01069604		1447.99	0.00994879		1978	0.00988714		2508	-0.00265702		
388.19	0.02081785	0.01940892	918.2	0.01106046		1448.19	0.00956718		1978.2	0.00961687		2508.2	-0.00272892		
388.39	0.01992209	0.01938837	918.4	0.01127103		1448.39	0.0096468		1978.4	0.00899493		2508.4	-0.00217019		
388.59	0.01855106	0.01936784	918.6	0.01186989		1448.59	0.00975994		1978.6	0.00986082		2508.6	-0.00203378		
388.79	0.01852912	0.01934733	918.8	0.01248446		1448.79	0.01008175		1978.8	0.00934277		2508.8	-0.00212024		
388.99	0.01890039	0.01932685	919	0.01288335		1448.99	0.01005315		1979	0.00888508		2509	-0.00218422		
389.19	0.01947008	0.01930639	919.2	0.01418325		1449.19	0.00973898		1979.2	0.00892135		2509.2	-0.0016684		
389.39	0.01867595	0.01928595	919.4	0.01509494		1449.39	0.00999298		1979.4	0.00863969		2509.4	-0.00127173		
389.59	0.01969154	0.01926553	919.6	0.01580539		1449.59	0.01053154		1979.6	0.00915166		2509.6	-0.00129856		
389.79	0.01982745	0.01924513	919.8	0.0146772		1449.79	0.01126238		1979.8	0.01014877		2509.8	-0.0014757		
389.99	0.01999962	0.01922475	920	0.01447559		1449.99	0.01270804		1980	0.01020922		2510	-0.00214716		
390.19	0.02021249	0.0192044	920.2	0.01488906		1450.19	0.01350211		1980.2	0.01056111		2510.2	-0.00142231		
390.39	0.02089549	0.01918407	920.4	0.01482669		1450.39	0.01324857		1980.4	0.01065768		2510.4	-0.00107081		
390.59	0.02019792	0.01916375	920.6	0.01515084		1450.59	0.0131114		1980.6	0.01129213		2510.6	-0.00025418		
390.79	0.0204554	0.01914346	920.8	0.01419749		1450.79	0.01312554		1980.8	0.0115612		2510.8	-0.0008311		
390.99	0.01944688	0.0191232	921	0.01408954		1450.99	0.01257285		1981	0.01231203		2511	-0.00188065		
391.19	0.01945705	0.01910295	921.2	0.01441204		1451.19	0.01262764		1981.2	0.01219377		2511.2	-0.00221668		
391.39	0.01993831	0.01908272	921.4	0.01503706		1451.39	0.01229663		1981.4	0.01292933		2511.4	-0.00257434		
391.59	0.02008719	0.01906252	921.6	0.01486239		1451.59	0.01178735		1981.6	0.01269422		2511.6	-0.00234542		
391.79	0.02057474	0.01904234	921.8	0.01482681		1451.79	0.01136128		1981.8	0.01241371		2511.8	-0.00368171		
391.99	0.01928101	0.01902218	922	0.01395922		1451.99	0.01138942		1982	0.01330851		2512	-0.00421196		
392.19	0.01846647	0.01900204	922.2	0.01417033		1452.19	0.01117169		1982.2	0.01281819		2512.2	-0.00432985		
392.39	0.01837588	0.01898192	922.4	0.01314541		1452.39	0.01101815		1982.4	0.01275296		2512.4	-0.00419081		
392.59	0.01873017	0.01896182	922.6	0.0136145		1452.59	0.01095679		1982.6	0.01329428		2512.6	-0.00454968		
392.79	0.01944152	0.01894174	922.8	0.01381007		1452.79	0.01105229		1982.8	0.01275845		2512.8	-0.00443546		
392.99	0.01962805	0.01892169	923	0.01407892		1452.99	0.01016157		1983	0.01253026		2513	-0.00448478		
393.19	0.01933553	0.01890166	923.2	0.01386371		1453.19	0.0090135		1983.2	0.01275315		2513.2	-0.00462745		
393.39	0.01894255	0.01888164	923.4	0.01455482		1453.39	0.00899274		1983.4	0.01276593		2513.4	-0.00480987		
393.59	0.01978317	0.01886165	923.6	0.01406414		1453.59	0.00898954		1983.6	0.01307025		2513.6	-0.00471424		
393.79	0.01964521	0.01884168	923.8	0.01440476		1453.79	0.01024436		1983.8	0.0132076		2513.8	-0.00479115		
393.99	0.01945986	0.01882173	924	0.01490833		1453.99	0.01173755		1984	0.01270519		2514	-0.00413941		
394.19	0.01897747	0.0188018	924.2	0.01488288		1454.19	0.0108861		1984.2	0.01285135		2514.2	-0.00314432		
394.39	0.01888569	0.0187819	924.4	0.01445694		1454.39	0.01160021		1984.4	0.0134236		2514.4	-0.0023611		
394.59	0.01813977	0.01876201	924.6	0.01473767		1454.59	0.01149448		1984.6	0.01396362		2514.6	-0.00227177		
394.79	0.01780094	0.01874215	924.8	0.0142706		1454.79	0.0121522		1984.8	0.01392329		2514.8	-0.00228545		
394.99	0.01683769	0.0187223	925	0.01525002		1454.99	0.01154328		1985	0.01430056		2515	-0.00234141		
395.19	0.0175219	0.01870248	925.2	0.01581577		1455.19	0.01125264		1985.2	0.0136146		2515.2	-0.00154259		
395.39	0.01830117	0.01868268	925.4	0.01614981		1455.39	0.01142611		1985.4	0.01307382		2515.4	-0.00102337		
395.59	0.01894319	0.0186629	925.6	0.01673687		1455.59	0.01109634		1985.6	0.01250951		2515.6	-0.00093823		
395.79	0.01838626	0.01864314	925.8	0.01686245		1455.79	0.01076099		1985.8	0.01234092		2515.8	-0.00169002		
395.99	0.0174113	0.0186234	926	0.01608429		1455.99	0.01097751		1986	0.01301891		2516	-0.00111261		
396.19	0.01899292	0.01860368	926.2	0.01600101		1456.19	0.0112338		1986.2	0.01164431		2516.2	-0.00161836		
396.39	0.01984565	0.01858399	926.4	0.01489098		1456.39	0.01108833		1986.4	0.0115751		2516.4	-0.00200143		
396.59	0.02095253	0.01856431	926.6	0.01473161		1456.59	0.01070987		1986.6	0.01198902		2516.6	-0.00210095		
396.79	0.02076182	0.01854466	926.8	0.01382936		1456.79	0.01059179		1986.8	0.01151687		2516.8	-0.00299348		
396.99	0.02038003	0.01852502	927	0.01340194		1456.99	0.00953878		1987	0.01136522		2517	-0.00398014		
397.19	0.02021352	0.01850541	927.2	0.01183016		1457.19	0.00996403		1987.2	0.01171718		2517.2	-0.00382375		
397.39	0.01974088	0.01848582	927.4	0.01231664		1457.39	0.01005892		1987.4	0.01203595		2517.4	-0.00441617		
397.59	0.01957678	0.01846624	927.6	0.01206869		1457.59	0.00976906		1987.6	0.01201995		2517.6	-0.0044561		
397.79	0.01918048	0.01844669	927.8	0.01223987		1457.79	0.01073334		1987.8	0.01174925		2517.8	-0.00497026		
397.99	0.01911428	0.01842716	928	0.010894		1457.99	0.01059006		1988	0.01191263		2518	-0.00461737		
398.19	0.01897746	0.01840765	928.2	0.01111188		1458.19	0.0101755		1988.2	0.01270802		2518.2	-0.00453527		
398.39	0.01900833	0.01838816	928.4	0.01081508		1458.39	0.01128804		1988.4	0.01378		2518.4	-0.00399243		
398.59	0.01874156	0.01836869	928.6	0.01094274		1458.59	0.01115437		1988.6	0.01307611		2518.6	-0.00386694		
398.79	0.01846032	0.01834924	928.8	0.01112386		1458.79	0.01145927		1988.8	0.01294908		2518.8	-0.00357814		
398.99	0.01848632	0.01832982	929	0.0123976		1458.99	0.01036973		1989	0.01331252		2519	-0.00368026		
399.19	0.01834726	0.01831041	929.2	0.01254581		1459.19	0.00995865		1989.2	0.01282495		2519.2	-0.00373938		
399.39	0.01861703	0.01829102	929.4	0.01292215		1459.39	0.00998278		1989.4	0.01250254		2519.4	-0.00355009		
399.59	0.01833637	0.01827166	929.6	0.01280357		1459.59	0.01006709		1989.6	0.01318664		2519.6	-0.0035208		
399.79	0.01732837	0.01825231	929.8	0.01295649		1459.79	0.0105715		1989.8	0.01293404		2519.8	-0.00405324		
399.99	0.01730878	0.01823299	930	0.0132854		1459.99	0.01127024		1990	0.01313384		2520	-0.00482177		
400.19	0.01883479	0.01821368	930.2	0.01403146		1460.19	0.01168902		1990.2	0.01217983		2520.2	-0.0051794		
400.39	0.01897043	0.0181944	930.4	0.01410445		1460.39	0.01256309		1990.4	0.01240726		2520.4	-0.00496582		
400.59	0.01917966	0.01817514	930.6	0.01405495		1460.59	0.01215619		1990.6	0.01188416		2520.6	-0.00529342		
400.79	0.01760711	0.01815589	930.8	0.01420978		1460.79	0.01230787		1990.8	0.01166598		2520.8	-0.00630406		
400.99	0.01673115	0.01813667	931	0.01411061		1460.99	0.0121251		1991	0.01185225		2521	-0.00512091		
401.19	0.01613344	0.01811747	931.2	0.01394681		1461.19	0.01233276		1991.2	0.01168103		2521.2	-0.00449095		
401.39	0.01501702	0.01809829	931.4	0.01442098		1461.39	0.010643		1991.4	0.01167212		2521.4	-0.00442829		
401.59	0.01424187	0.01807912	931.6	0.01469748		1461.59	0.01012665		1991.6	0.01087079		2521.6	-0.0044732		
401.79	0.01453666	0.01805998	931.8	0.01455808		1461.79	0.00945701		1991.8	0.01007548		2521.8	-0.00398843		
401.99	0.01518187	0.01804086	932	0.0136841		1461.99	0.00967953		1992	0.01026904		2522	-0.00319455		
402.19	0.01511679	0.01802176	932.2	0.01394947		1462.19	0.01013656		1992.2	0.01055303		2522.2	-0.00277924		
402.39	0.01511586	0.01800268	932.4	0.0128989		1462.39	0.01025583		1992.4	0.01027592		2522.4	-0.00207693		
402.59	0.01503858	0.01798362	932.6	0.01249241		1462.59	0.01044014		1992.6	0.00852423		2522.6	-0.00155885		
402.79	0.01394043	0.01796458	932.8	0.01275803		1462.79	0.01011053		1992.8	0.00908932		2522.8	-0.002189		
402.99	0.01377558	0.01794556	933	0.01302256		1462.99	0.00967786		1993	0.00946496		2523	-0.00263607		
403.19	0.01363713	0.01792656	933.2	0.01149816		1463.19	0.00975545		1993.2	0.01002536		2523.2	-0.00240873		
403.39	0.0138498	0.01790758	933.4	0.01085706		1463.39	0.00941971		1993.4	0.00989297		2523.4	-0.00250796		
403.59	0.01405391	0.01788862	933.6	0.01039226		1463.59	0.00992247		1993.6	0.01028352		2523.6	-0.00308244		
403.79	0.01485328	0.01786968	933.8	0.01135402		1463.79	0.01020584		1993.8	0.00932431		2523.8	-0.00315294		
403.99	0.01593129	0.01785076	934	0.01158522		1463.99	0.01043984		1994	0.00985314		2524	-0.00352263		
404.19	0.01699077	0.01783186	934.2	0.0127729		1464.19	0.01053085		1994.2	0.00987039		2524.2	-0.00280282		
404.39	0.01758246	0.01781298	934.4	0.01305569		1464.39	0.01152106		1994.4	0.01069079		2524.4	-0.0030753		
404.59	0.01723638	0.01779412	934.6	0.01278843		1464.59	0.01126862		1994.6	0.01094802		2524.6	-0.00452941		
404.79	0.01662497	0.01777528	934.8	0.01312483		1464.79	0.01179334		1994.8	0.01103908		2524.8	-0.00479453		
404.99	0.01668842	0.01775646	935	0.01327938		1464.99	0.01241112		1995	0.01115367		2525	-0.00428936		
405.19	0.01634454	0.01773766	935.2	0.01327681		1465.19	0.01233609		1995.2	0.01123818		2525.2	-0.00452768		
405.39	0.0158869	0.01771888	935.4	0.01384498		1465.39	0.01232263		1995.4	0.01173979		2525.4	-0.00426762		
405.59	0.01569727	0.01770012	935.6	0.01370148		1465.59	0.01235345		1995.6	0.01181724		2525.6	-0.00406779		
405.79	0.01600969	0.01768138	935.8	0.01403783		1465.79	0.01273895		1995.8	0.01219056		2525.8	-0.0040121		
405.99	0.01622675	0.01766266	936	0.01374629		1465.99	0.01333712		1996	0.01222243		2526	-0.00466203		
406.19	0.0158995	0.01764396	936.2	0.01379013		1466.19	0.01322943		1996.2	0.01198423		2526.2	-0.00465312		
406.39	0.01588439	0.01762528	936.4	0.01256195		1466.39	0.01350253		1996.4	0.01172453		2526.4	-0.00424763		
406.59	0.01577435	0.01760662	936.6	0.01209637		1466.59	0.01334167		1996.6	0.01128583		2526.6	-0.0044062		
406.79	0.01548549	0.01758798	936.8	0.01148544		1466.79	0.01319355		1996.8	0.0117405		2526.8	-0.00440902		
406.99	0.01604517	0.01756935	937	0.01062023		1466.99	0.01251623		1997	0.01230418		2527	-0.00442876		
407.19	0.01646865	0.01755075	937.2	0.00973861		1467.19	0.01101878		1997.2	0.01281694		2527.2	-0.00371936		
407.39	0.01634646	0.01753217	937.4	0.0094987		1467.39	0.00948699		1997.4	0.01231175		2527.4	-0.00364057		
407.59	0.01682348	0.01751361	937.6	0.00927199		1467.59	0.00905577		1997.6	0.0129218		2527.6	-0.00344105		
407.79	0.01739772	0.01749506	937.8	0.00994534		1467.79	0.00891869		1997.8	0.01232117		2527.8	-0.00235783		
407.99	0.01782054	0.01747654	938	0.0105874		1467.99	0.00938516		1998	0.01241579		2528	-0.00330213		
408.19	0.01781386	0.01745804	938.2	0.01204517		1468.19	0.01015559		1998.2	0.01248872		2528.2	-0.00342661		
408.39	0.01821792	0.01743955	938.4	0.01239839		1468.39	0.01169736		1998.4	0.0125836		2528.4	-0.00330341		
408.59	0.01748378	0.01742109	938.6	0.01297271		1468.59	0.01289863		1998.6	0.01210931		2528.6	-0.0042989		
408.79	0.01835393	0.01740264	938.8	0.01355166		1468.79	0.01336993		1998.8	0.01133026		2528.8	-0.00397215		
408.99	0.01833986	0.01738422	939	0.01359719		1468.99	0.01416212		1999	0.01106604		2529	-0.00362122		
409.19	0.01821988	0.01736581	939.2	0.01332709		1469.19	0.01408625		1999.2	0.01088077		2529.2	-0.00342356		
409.39	0.01778134	0.01734743	939.4	0.0145278		1469.39	0.01454747		1999.4	0.01055785		2529.4	-0.00335359		
409.59	0.01721737	0.01732906	939.6	0.01444142		1469.59	0.01458717		1999.6	0.01039359		2529.6	-0.00327735		
409.79	0.01716407	0.01731071	939.8	0.01495208		1469.79	0.01537833		1999.8	0.0094009		2529.8	-0.00438418		
409.99	0.01734652	0.01729239	940	0.01473054		1469.99	0.014862		2000	0.00862745		2530	-0.00474025		
410.19	0.01744779	0.01727408	940.2	0.01486543		1470.19	0.0145061		2000.2	0.00783542		2530.2	-0.00405526		
410.39	0.01830253	0.01725579	940.4	0.01371248		1470.39	0.01469328		2000.4	0.00795762		2530.4	-0.00378941		
410.59	0.01846188	0.01723752	940.6	0.0135388		1470.59	0.01342114		2000.6	0.00761128		2530.6	-0.00382327		
410.79	0.01784505	0.01721927	940.8	0.01333723		1470.79	0.01279991		2000.8	0.0074734		2530.8	-0.00356885		
410.99	0.01701647	0.01720104	941	0.01274974		1470.99	0.01110118		2001	0.00823146		2531	-0.00316196		
411.19	0.01728261	0.01718282	941.2	0.01269145		1471.19	0.01074413		2001.2	0.00877331		2531.2	-0.00282007		
411.39	0.01630648	0.01716463	941.4	0.01218571		1471.39	0.01003304		2001.4	0.00903496		2531.4	-0.00291244		
411.59	0.01654741	0.01714646	941.6	0.01249753		1471.59	0.01057747		2001.6	0.00993989		2531.6	-0.00331858		
411.79	0.01664909	0.0171283	941.8	0.0129907		1471.79	0.01095763		2001.8	0.00977513		2531.8	-0.00343643		
411.99	0.01657707	0.01711017	942	0.01341861		1471.99	0.01116797		2002	0.01063334		2532	-0.00377365		
412.19	0.01573935	0.01709205	942.2	0.01397971		1472.19	0.01163884		2002.2	0.01108487		2532.2	-0.00348644		
412.39	0.01567116	0.01707396	942.4	0.01358729		1472.39	0.01225272		2002.4	0.01149535		2532.4	-0.0033347		
412.59	0.01582888	0.01705588	942.6	0.01306897		1472.59	0.01268033		2002.6	0.01154801		2532.6	-0.00312154		
412.79	0.0163436	0.01703782	942.8	0.01274476		1472.79	0.01267268		2002.8	0.01208075		2532.8	-0.00272338		
412.99	0.01566384	0.01701978	943	0.01245995		1472.99	0.01280393		2003	0.01140828		2533	-0.00225558		
413.19	0.01539135	0.01700176	943.2	0.01198487		1473.19	0.01272985		2003.2	0.01162123		2533.2	-0.00232459		
413.39	0.01476717	0.01698376	943.4	0.01261006		1473.39	0.01313127		2003.4	0.01082788		2533.4	-0.00132675		
413.59	0.01466899	0.01696578	943.6	0.01215245		1473.59	0.01308266		2003.6	0.01009041		2533.6	-0.00123108		
413.79	0.01472568	0.01694782	943.8	0.01303304		1473.79	0.01311923		2003.8	0.00963511		2533.8	-0.00198883		
413.99	0.01489049	0.01692987	944	0.01397222		1473.99	0.01315646		2004	0.00998423		2534	-0.00195579		
414.19	0.0148249	0.01691195	944.2	0.01398463		1474.19	0.0127764		2004.2	0.0096165		2534.2	-0.00123056		
414.39	0.0143767	0.01689404	944.4	0.0131406		1474.39	0.01234062		2004.4	0.01077018		2534.4	-0.00110429		
414.59	0.01344419	0.01687616	944.6	0.01344491		1474.59	0.01123403		2004.6	0.01095282		2534.6	-0.00165092		
414.79	0.01245417	0.01685829	944.8	0.01410292		1474.79	0.01100706		2004.8	0.0111849		2534.8	-0.00175138		
414.99	0.01250865	0.01684044	945	0.01427405		1474.99	0.01116158		2005	0.0109663		2535	-0.00220324		
415.19	0.01292288	0.01682261	945.2	0.01480452		1475.19	0.01198916		2005.2	0.01108059		2535.2	-0.00358918		
415.39	0.01214773	0.0168048	945.4	0.01476061		1475.39	0.01195343		2005.4	0.01155727		2535.4	-0.00360248		
415.59	0.01298099	0.01678701	945.6	0.01505156		1475.59	0.01223374		2005.6	0.01178023		2535.6	-0.00404254		
415.79	0.01279349	0.01676923	945.8	0.01431034		1475.79	0.01225865		2005.8	0.01241762		2535.8	-0.00408231		
415.99	0.0125328	0.01675148	946	0.01402845		1475.99	0.01234839		2006	0.01287212		2536	-0.00411546		
416.19	0.0125637	0.01673374	946.2	0.01405162		1476.19	0.01237117		2006.2	0.01264698		2536.2	-0.00482871		
416.39	0.0130268	0.01671603	946.4	0.01304822		1476.39	0.01173325		2006.4	0.01234448		2536.4	-0.00422076		
416.59	0.01383361	0.01669833	946.6	0.01295767		1476.59	0.01116702		2006.6	0.01205795		2536.6	-0.0038391		
416.79	0.01472737	0.01668065	946.8	0.01287252		1476.79	0.01152163		2006.8	0.01191492		2536.8	-0.0041447		
416.99	0.01484737	0.01666299	947	0.0130938		1476.99	0.01174704		2007	0.01092363		2537	-0.00419628		
417.19	0.01533353	0.01664534	947.2	0.01320604		1477.19	0.01222525		2007.2	0.01116513		2537.2	-0.00382618		
417.39	0.01588186	0.01662772	947.4	0.0138451		1477.39	0.01168348		2007.4	0.00995087		2537.4	-0.00333474		
417.59	0.01624615	0.01661012	947.6	0.01404368		1477.59	0.01171785		2007.6	0.00954736		2537.6	-0.00383479		
417.79	0.01666622	0.01659253	947.8	0.01440224		1477.79	0.01190756		2007.8	0.00998806		2537.8	-0.00384649		
417.99	0.01683599	0.01657496	948	0.01405371		1477.99	0.01245335		2008	0.0096694		2538	-0.00349033		
418.19	0.01669356	0.01655741	948.2	0.01413653		1478.19	0.0118768		2008.2	0.00919043		2538.2	-0.00337551		
418.39	0.01592297	0.01653988	948.4	0.01452652		1478.39	0.01139656		2008.4	0.01001686		2538.4	-0.00404783		
418.59	0.01587429	0.01652237	948.6	0.01566938		1478.59	0.01106924		2008.6	0.00991728		2538.6	-0.00451163		
418.79	0.01545043	0.01650488	948.8	0.0155689		1478.79	0.01138564		2008.8	0.00896568		2538.8	-0.00434002		
418.99	0.01614871	0.0164874	949	0.01573212		1478.99	0.01144373		2009	0.00910737		2539	-0.00441551		
419.19	0.01616363	0.01646995	949.2	0.01523928		1479.19	0.01216916		2009.2	0.01067317		2539.2	-0.0042033		
419.39	0.01626007	0.01645251	949.4	0.01537366		1479.39	0.01159315		2009.4	0.01096246		2539.4	-0.00271192		
419.59	0.01588272	0.01643509	949.6	0.01442446		1479.59	0.01137158		2009.6	0.01120206		2539.6	-0.00256638		
419.79	0.01555706	0.01641769	949.8	0.0140016		1479.79	0.01166991		2009.8	0.01213296		2539.8	-0.00234702		
419.99	0.01573275	0.01640031	950	0.01386772		1479.99	0.0110377		2010	0.01171115		2540	-0.00252358		
420.19	0.01582931	0.01638294	950.2	0.01322027		1480.19	0.01080692		2010.2	0.01192479		2540.2	-0.00196467		
420.39	0.01559423	0.0163656	950.4	0.01207152		1480.39	0.01048867		2010.4	0.01206602		2540.4	-0.00168485		
420.59	0.01617529	0.01634827	950.6	0.01245529		1480.59	0.01090063		2010.6	0.01284023		2540.6	-0.00211588		
420.79	0.01613918	0.01633096	950.8	0.01209064		1480.79	0.01153461		2010.8	0.01313056		2540.8	-0.00200487		
420.99	0.01556463	0.01631367	951	0.01255397		1480.99	0.01139743		2011	0.01378234		2541	-0.00196081		
421.19	0.01523026	0.0162964	951.2	0.01206149		1481.19	0.01150055		2011.2	0.01357489		2541.2	-0.0016882		
421.39	0.01505775	0.01627914	951.4	0.01184258		1481.39	0.01111874		2011.4	0.01330882		2541.4	-0.00189481		
421.59	0.01437445	0.01626191	951.6	0.01118142		1481.59	0.01172492		2011.6	0.01309494		2541.6	-0.00186968		
421.79	0.01471088	0.01624469	951.8	0.01114595		1481.79	0.01203616		2011.8	0.01279556		2541.8	-0.00173903		
421.99	0.01414071	0.01622749	952	0.01220473		1481.99	0.01294672		2012	0.01220631		2542	-0.00315489		
422.19	0.01373859	0.01621031	952.2	0.01324182		1482.19	0.01242637		2012.2	0.0118811		2542.2	-0.00346126		
422.39	0.01335736	0.01619315	952.4	0.01361491		1482.39	0.01207456		2012.4	0.01134813		2542.4	-0.00417491		
422.59	0.01279881	0.016176	952.6	0.01361826		1482.59	0.01169775		2012.6	0.01062498		2542.6	-0.00370699		
422.79	0.01305379	0.01615888	952.8	0.01388858		1482.79	0.01093069		2012.8	0.01007283		2542.8	-0.00384617		
422.99	0.01324125	0.01614177	953	0.01475996		1482.99	0.01054728		2013	0.01012256		2543	-0.00371959		
423.19	0.01343171	0.01612468	953.2	0.01527419		1483.19	0.01020534		2013.2	0.01001249		2543.2	-0.00390994		
423.39	0.01334279	0.0161076	953.4	0.01597323		1483.39	0.00924414		2013.4	0.00909108		2543.4	-0.00316258		
423.59	0.0128693	0.01609055	953.6	0.01616669		1483.59	0.01008971		2013.6	0.00886751		2543.6	-0.00346212		
423.79	0.01378237	0.01607351	953.8	0.01696864		1483.79	0.01099078		2013.8	0.00882365		2543.8	-0.00313369		
423.99	0.01439762	0.0160565	954	0.01713677		1483.99	0.01091899		2014	0.00904384		2544	-0.00286745		
424.19	0.01405311	0.0160395	954.2	0.01654871		1484.19	0.01160362		2014.2	0.00955467		2544.2	-0.00257295		
424.39	0.0140801	0.01602251	954.4	0.01653771		1484.39	0.01146176		2014.4	0.01015603		2544.4	-0.00283219		
424.59	0.01416135	0.01600555	954.6	0.01620149		1484.59	0.01130493		2014.6	0.0102011		2544.6	-0.00319537		
424.79	0.01315913	0.0159886	954.8	0.01576798		1484.79	0.01133985		2014.8	0.01104567		2544.8	-0.00341008		
424.99	0.01277773	0.01597168	955	0.01603425		1484.99	0.01197493		2015	0.01154787		2545	-0.00363436		
425.19	0.01292942	0.01595477	955.2	0.01493475		1485.19	0.01319009		2015.2	0.01080595		2545.2	-0.00403748		
425.39	0.01285717	0.01593787	955.4	0.01506711		1485.39	0.01311935		2015.4	0.01080179		2545.4	-0.00488553		
425.59	0.01217588	0.015921	955.6	0.01408285		1485.59	0.01390836		2015.6	0.01061571		2545.6	-0.00528647		
425.79	0.01261538	0.01590414	955.8	0.01419865		1485.79	0.01337568		2015.8	0.01156028		2545.8	-0.00615611		
425.99	0.01262354	0.0158873	956	0.01382963		1485.99	0.01335026		2016	0.01110942		2546	-0.00657462		
426.19	0.01226455	0.01587048	956.2	0.0142641		1486.19	0.01245588		2016.2	0.01181387		2546.2	-0.00624711		
426.39	0.01227369	0.01585368	956.4	0.01413575		1486.39	0.01197997		2016.4	0.01166106		2546.4	-0.00629101		
426.59	0.01150825	0.01583689	956.6	0.01358181		1486.59	0.01192583		2016.6	0.01190205		2546.6	-0.00598213		
426.79	0.01196452	0.01582013	956.8	0.013369		1486.79	0.01201838		2016.8	0.01163733		2546.8	-0.00611417		
426.99	0.01183485	0.01580338	957	0.01325223		1486.99	0.01198869		2017	0.01217749		2547	-0.00551244		
427.19	0.01273516	0.01578665	957.2	0.01297132		1487.19	0.01136778		2017.2	0.01208617		2547.2	-0.00562544		
427.39	0.01179911	0.01576993	957.4	0.01313788		1487.39	0.01185275		2017.4	0.01170838		2547.4	-0.0045679		
427.59	0.01224146	0.01575323	957.6	0.0129268		1487.59	0.01281688		2017.6	0.0115205		2547.6	-0.00395587		
427.79	0.01275181	0.01573656	957.8	0.0129256		1487.79	0.01293256		2017.8	0.01194952		2547.8	-0.00309645		
427.99	0.01314116	0.01571989	958	0.01251851		1487.99	0.01219091		2018	0.01205587		2548	-0.00299173		
428.19	0.01271459	0.01570325	958.2	0.01119567		1488.19	0.01224625		2018.2	0.01162635		2548.2	-0.00358295		
428.39	0.01262661	0.01568662	958.4	0.01108267		1488.39	0.01199208		2018.4	0.01180472		2548.4	-0.00324716		
428.59	0.01258464	0.01567002	958.6	0.01091114		1488.59	0.01231638		2018.6	0.01168617		2548.6	-0.00451494		
428.79	0.01250707	0.01565342	958.8	0.01173766		1488.79	0.01288847		2018.8	0.01250973		2548.8	-0.00446733		
428.99	0.01226647	0.01563685	959	0.01158798		1488.99	0.01309198		2019	0.01149559		2549	-0.00424917		
429.19	0.01272988	0.0156203	959.2	0.01116987		1489.19	0.01288267		2019.2	0.01073746		2549.2	-0.00477205		
429.39	0.01256866	0.01560376	959.4	0.01181276		1489.39	0.01281124		2019.4	0.01045498		2549.4	-0.00518009		
429.59	0.01313939	0.01558724	959.6	0.01171473		1489.59	0.0131095		2019.6	0.01114901		2549.6	-0.00478207		
429.79	0.01333936	0.01557073	959.8	0.01253386		1489.79	0.01265034		2019.8	0.01164005		2549.8	-0.00486727		
429.99	0.01328294	0.01555425	960	0.01319787		1489.99	0.01296974		2020	0.01130462		2550	-0.00420653		
430.19	0.0122605	0.01553778	960.2	0.01391728		1490.19	0.01316608		2020.2	0.01302545		2550.2	-0.00406717		
430.39	0.01241511	0.01552133	960.4	0.0135887		1490.39	0.01414001		2020.4	0.01304598		2550.4	-0.0034326		
430.59	0.01223321	0.0155049	960.6	0.01276325		1490.59	0.01551791		2020.6	0.01295998		2550.6	-0.00282314		
430.79	0.01184558	0.01548848	960.8	0.01259835		1490.79	0.01572065		2020.8	0.01312588		2550.8	-0.00319344		
430.99	0.01206853	0.01547208	961	0.01315516		1490.99	0.0148075		2021	0.013305		2551	-0.00333077		
431.19	0.01171629	0.0154557	961.2	0.01287062		1491.19	0.01429604		2021.2	0.01208717		2551.2	-0.00323817		
431.39	0.01135822	0.01543934	961.4	0.01209619		1491.39	0.01517185		2021.4	0.01139838		2551.4	-0.00230282		
431.59	0.01153279	0.01542299	961.6	0.01085718		1491.59	0.01451745		2021.6	0.01168425		2551.6	-0.00185749		
431.79	0.0116648	0.01540666	961.8	0.01070163		1491.79	0.01382838		2021.8	0.0111091		2551.8	-0.001907		
431.99	0.01234614	0.01539035	962	0.01009494		1491.99	0.0134758		2022	0.01105128		2552	-0.00129199		
432.19	0.01173347	0.01537405	962.2	0.00937087		1492.19	0.01254776		2022.2	0.01086565		2552.2	-0.00186724		
432.39	0.01221598	0.01535778	962.4	0.00948102		1492.39	0.01335467		2022.4	0.01115957		2552.4	-0.00081442		
432.59	0.01292426	0.01534152	962.6	0.00918895		1492.59	0.01365555		2022.6	0.01127293		2552.6	-0.00144137		
432.79	0.01333726	0.01532527	962.8	0.0091034		1492.79	0.01347168		2022.8	0.01069292		2552.8	-0.00119017		
432.99	0.01328414	0.01530905	963	0.00806719		1492.99	0.0130161		2023	0.00949946		2553	-0.00146633		
433.19	0.01409828	0.01529284	963.2	0.00831338		1493.19	0.01362772		2023.2	0.00942463		2553.2	-0.00210512		
433.39	0.01480507	0.01527665	963.4	0.00962368		1493.39	0.01403319		2023.4	0.00921789		2553.4	-0.00217791		
433.59	0.01470876	0.01526047	963.6	0.00995334		1493.59	0.01398052		2023.6	0.00941895		2553.6	-0.00190535		
433.79	0.01392165	0.01524431	963.8	0.01048032		1493.79	0.01369394		2023.8	0.00939162		2553.8	-0.00221102		
433.99	0.01338489	0.01522817	964	0.01179665		1493.99	0.01336602		2024	0.0092007		2554	-0.00194821		
434.19	0.01360898	0.01521205	964.2	0.01232015		1494.19	0.01392694		2024.2	0.01006221		2554.2	-0.00182146		
434.39	0.01362247	0.01519595	964.4	0.01295738		1494.39	0.01413691		2024.4	0.00986948		2554.4	-0.00215974		
434.59	0.01364279	0.01517986	964.6	0.01304249		1494.59	0.01340155		2024.6	0.0101218		2554.6	-0.00173437		
434.79	0.01396386	0.01516378	964.8	0.0136301		1494.79	0.0124426		2024.8	0.00987016		2554.8	-0.00269909		
434.99	0.0149437	0.01514773	965	0.01383093		1494.99	0.01139723		2025	0.00970911		2555	-0.00249191		
435.19	0.01479636	0.01513169	965.2	0.01373156		1495.19	0.01044251		2025.2	0.00992885		2555.2	-0.00178805		
435.39	0.01558442	0.01511567	965.4	0.01306406		1495.39	0.01038299		2025.4	0.00916984		2555.4	-0.00172448		
435.59	0.01587277	0.01509967	965.6	0.01291869		1495.59	0.00932667		2025.6	0.01019533		2555.6	-0.00204733		
435.79	0.01687812	0.01508368	965.8	0.0135352		1495.79	0.01000222		2025.8	0.00979857		2555.8	-0.00124777		
435.99	0.01693994	0.01506771	966	0.01310509		1495.99	0.01017838		2026	0.01046875		2556	-0.00023887		
436.19	0.01673133	0.01505176	966.2	0.01295771		1496.19	0.00994747		2026.2	0.01033018		2556.2	-0.00109432		
436.39	0.01740109	0.01503582	966.4	0.01269434		1496.39	0.01170743		2026.4	0.01028295		2556.4	-0.00080951		
436.59	0.01738153	0.0150199	966.6	0.01233026		1496.59	0.011468		2026.6	0.00989777		2556.6	-0.00065862		
436.79	0.01716363	0.015004	966.8	0.01211612		1496.79	0.01217728		2026.8	0.0090881		2556.8	-0.00161794		
436.99	0.01700727	0.01498811	967	0.01158183		1496.99	0.01318366		2027	0.00858927		2557	-0.00202164		
437.19	0.01645625	0.01497224	967.2	0.01187233		1497.19	0.01376874		2027.2	0.00918112		2557.2	-0.00219014		
437.39	0.01629333	0.01495639	967.4	0.01249567		1497.39	0.01411958		2027.4	0.00958962		2557.4	-0.00273895		
437.59	0.01576162	0.01494056	967.6	0.01234905		1497.59	0.01498063		2027.6	0.01016384		2557.6	-0.00277954		
437.79	0.01598258	0.01492474	967.8	0.01276526		1497.79	0.0155972		2027.8	0.01100861		2557.8	-0.0032682		
437.99	0.01589017	0.01490894	968	0.0132959		1497.99	0.01617578		2028	0.01104759		2558	-0.00339997		
438.19	0.01583858	0.01489315	968.2	0.01301023		1498.19	0.01628576		2028.2	0.01139387		2558.2	-0.00395373		
438.39	0.01571204	0.01487738	968.4	0.01305825		1498.39	0.01611948		2028.4	0.01123906		2558.4	-0.00401975		
438.59	0.01561242	0.01486163	968.6	0.01294159		1498.59	0.01531762		2028.6	0.01230986		2558.6	-0.00330541		
438.79	0.01595143	0.0148459	968.8	0.01260899		1498.79	0.01533837		2028.8	0.01235609		2558.8	-0.003521		
438.99	0.01563151	0.01483018	969	0.01261641		1498.99	0.01464758		2029	0.01290432		2559	-0.00340561		
439.19	0.01565219	0.01481448	969.2	0.01244213		1499.19	0.01391348		2029.2	0.01286946		2559.2	-0.0035445		
439.39	0.0157324	0.01479879	969.4	0.01274703		1499.39	0.01412434		2029.4	0.01228637		2559.4	-0.00434693		
439.59	0.01588936	0.01478312	969.6	0.01245542		1499.59	0.01422812		2029.6	0.01245622		2559.6	-0.00386165		
439.79	0.01565104	0.01476747	969.8	0.01234117		1499.79	0.01498123		2029.8	0.01189633		2559.8	-0.00265143		
439.99	0.0147113	0.01475184	970	0.01191022		1499.99	0.01477273		2030	0.01194621		2560	-0.00295379		
440.19	0.01434035	0.01473622	970.2	0.01149512		1500.19	0.01429322		2030.2	0.01118633		2560.2	-0.0031111		
440.39	0.01347945	0.01472062	970.4	0.0111465		1500.39	0.01470764		2030.4	0.01061759		2560.4	-0.00267151		
440.59	0.01307174	0.01470503	970.6	0.01155048		1500.59	0.01459685		2030.6	0.01022353		2560.6	-0.00146698		
440.79	0.01275274	0.01468946	970.8	0.01209302		1500.79	0.01488584		2030.8	0.01021726		2560.8	-0.00181629		
440.99	0.01247491	0.01467391	971	0.01251508		1500.99	0.0155598		2031	0.01026687		2561	-0.00223893		
441.19	0.01219023	0.01465837	971.2	0.01258546		1501.19	0.01558775		2031.2	0.01116136		2561.2	-0.00237084		
441.39	0.01268277	0.01464285	971.4	0.01309444		1501.39	0.01586016		2031.4	0.01182072		2561.4	-0.003193		
441.59	0.01358237	0.01462735	971.6	0.01326267		1501.59	0.01635445		2031.6	0.0123783		2561.6	-0.00304845		
441.79	0.01478301	0.01461186	971.8	0.01320016		1501.79	0.01605205		2031.8	0.01287569		2561.8	-0.0038166		
441.99	0.01545096	0.01459639	972	0.0136102		1501.99	0.01589448		2032	0.01299948		2562	-0.00400313		
442.19	0.01547383	0.01458094	972.2	0.0146733		1502.19	0.01518459		2032.2	0.01377128		2562.2	-0.00443858		
442.39	0.01545905	0.0145655	972.4	0.0152997		1502.39	0.01464493		2032.4	0.01463364		2562.4	-0.00403387		
442.59	0.01482155	0.01455008	972.6	0.01531696		1502.59	0.01415259		2032.6	0.0155378		2562.6	-0.00411424		
442.79	0.01511454	0.01453467	972.8	0.01513432		1502.79	0.01430434		2032.8	0.01595659		2562.8	-0.00446135		
442.99	0.01443814	0.01451928	973	0.01587354		1502.99	0.01375332		2033	0.01601392		2563	-0.00519421		
443.19	0.01461002	0.01450391	973.2	0.01646072		1503.19	0.0130219		2033.2	0.01547716		2563.2	-0.00539018		
443.39	0.01425176	0.01448856	973.4	0.01684809		1503.39	0.01277554		2033.4	0.01515219		2563.4	-0.00522951		
443.59	0.01464668	0.01447322	973.6	0.01666952		1503.59	0.01170193		2033.6	0.01440912		2563.6	-0.00436745		
443.79	0.01333149	0.01445789	973.8	0.01617789		1503.79	0.01241941		2033.8	0.01429694		2563.8	-0.0036485		
443.99	0.01286554	0.01444258	974	0.01554163		1503.99	0.01152258		2034	0.0139868		2564	-0.00326992		
444.19	0.01249572	0.01442729	974.2	0.01407524		1504.19	0.01101429		2034.2	0.01313208		2564.2	-0.00274514		
444.39	0.011779	0.01441202	974.4	0.01500735		1504.39	0.01181131		2034.4	0.01305679		2564.4	-0.00155251		
444.59	0.01111036	0.01439676	974.6	0.01489742		1504.59	0.01171524		2034.6	0.01248961		2564.6	-0.00036618		
444.79	0.01011298	0.01438152	974.8	0.01418352		1504.79	0.01137903		2034.8	0.01218721		2564.8	-0.00063663		
444.99	0.00961684	0.01436629	975	0.01363944		1504.99	0.01218248		2035	0.01133454		2565	-0.00072433		
445.19	0.00949347	0.01435108	975.2	0.01260774		1505.19	0.01174858		2035.2	0.0114215		2565.2	-0.00080927		
445.39	0.01002888	0.01433588	975.4	0.01296027		1505.39	0.01209966		2035.4	0.01197301		2565.4	-0.00103073		
445.59	0.011634	0.01432071	975.6	0.01274876		1505.59	0.01237685		2035.6	0.01221128		2565.6	-0.00109573		
445.79	0.01205449	0.01430554	975.8	0.01348894		1505.79	0.01309935		2035.8	0.01248681		2565.8	-0.00182356		
445.99	0.0118575	0.0142904	976	0.01385155		1505.99	0.01379899		2036	0.01259231		2566	-0.00233368		
446.19	0.01133986	0.01427527	976.2	0.01439248		1506.19	0.01421696		2036.2	0.01253849		2566.2	-0.00242906		
446.39	0.01060017	0.01426015	976.4	0.01444435		1506.39	0.01414577		2036.4	0.01184228		2566.4	-0.00191257		
446.59	0.01034159	0.01424506	976.6	0.01397454		1506.59	0.01477765		2036.6	0.01191592		2566.6	-0.00233982		
446.79	0.01018871	0.01422997	976.8	0.01473963		1506.79	0.01550255		2036.8	0.01233814		2566.8	-0.00293		
446.99	0.00990242	0.01421491	977	0.01504606		1506.99	0.0149435		2037	0.01182886		2567	-0.0033798		
447.19	0.0102268	0.01419986	977.2	0.0151691		1507.19	0.01458232		2037.2	0.01160993		2567.2	-0.0030066		
447.39	0.01073922	0.01418482	977.4	0.01549086		1507.39	0.01437357		2037.4	0.01135037		2567.4	-0.00304792		
447.59	0.01036516	0.0141698	977.6	0.01597074		1507.59	0.01443233		2037.6	0.01103029		2567.6	-0.00338278		
447.79	0.01009276	0.0141548	977.8	0.01545852		1507.79	0.01524396		2037.8	0.01145786		2567.8	-0.00374454		
447.99	0.01095844	0.01413982	978	0.01452905		1507.99	0.01451396		2038	0.01158552		2568	-0.00413696		
448.19	0.01055194	0.01412484	978.2	0.01409413		1508.19	0.01408167		2038.2	0.01141547		2568.2	-0.00395297		
448.39	0.00987963	0.01410989	978.4	0.01361205		1508.39	0.01479798		2038.4	0.01186865		2568.4	-0.003531		
448.59	0.00940234	0.01409495	978.6	0.0118945		1508.59	0.01388972		2038.6	0.0121042		2568.6	-0.00383507		
448.79	0.00962575	0.01408003	978.8	0.01128272		1508.79	0.01453102		2038.8	0.01236603		2568.8	-0.00388402		
448.99	0.00903427	0.01406512	979	0.01091387		1508.99	0.01520888		2039	0.01306746		2569	-0.00384476		
449.19	0.00945486	0.01405023	979.2	0.01060644		1509.19	0.01517964		2039.2	0.01296318		2569.2	-0.00402895		
449.39	0.01030025	0.01403535	979.4	0.01131655		1509.39	0.01566282		2039.4	0.01355868		2569.4	-0.0042653		
449.59	0.01113792	0.01402049	979.6	0.0118314		1509.59	0.01587212		2039.6	0.01320222		2569.6	-0.00527194		
449.79	0.0108816	0.01400565	979.8	0.01266798		1509.79	0.01678996		2039.8	0.01281463		2569.8	-0.00497938		
449.99	0.01163188	0.01399082	980	0.013419		1509.99	0.01644679		2040	0.01220579		2570	-0.00463336		
450.19	0.01250462	0.01397601	980.2	0.0134329		1510.19	0.01627471		2040.2	0.01200527		2570.2	-0.00396932		
450.39	0.01310189	0.01396121	980.4	0.01412138		1510.39	0.01572487		2040.4	0.01247573		2570.4	-0.00359932		
450.59	0.0141144	0.01394643	980.6	0.01521386		1510.59	0.0167003		2040.6	0.01234084		2570.6	-0.00407553		
450.79	0.01487788	0.01393166	980.8	0.01543739		1510.79	0.01603913		2040.8	0.01220151		2570.8	-0.00410758		
450.99	0.01523508	0.01391691	981	0.01547692		1510.99	0.01544514		2041	0.01149773		2571	-0.00399047		
451.19	0.0153184	0.01390218	981.2	0.01602688		1511.19	0.01552766		2041.2	0.01142307		2571.2	-0.00441804		
451.39	0.01578103	0.01388746	981.4	0.01725506		1511.39	0.01513327		2041.4	0.01134742		2571.4	-0.00604648		
451.59	0.0151289	0.01387275	981.6	0.01665002		1511.59	0.01486085		2041.6	0.01143064		2571.6	-0.00692179		
451.79	0.0146978	0.01385807	981.8	0.01590424		1511.79	0.01370631		2041.8	0.01200897		2571.8	-0.00744332		
451.99	0.01382716	0.01384339	982	0.01462265		1511.99	0.01330299		2042	0.01185538		2572	-0.00738206		
452.19	0.01305678	0.01382874	982.2	0.01397721		1512.19	0.01276139		2042.2	0.01211915		2572.2	-0.00746532		
452.39	0.0120975	0.01381409	982.4	0.01323908		1512.39	0.01349661		2042.4	0.01294076		2572.4	-0.0070752		
452.59	0.01215389	0.01379947	982.6	0.0130987		1512.59	0.01331903		2042.6	0.01297446		2572.6	-0.00739128		
452.79	0.01198017	0.01378486	982.8	0.01280987		1512.79	0.01394563		2042.8	0.01299813		2572.8	-0.00721987		
452.99	0.01084351	0.01377026	983	0.01207209		1512.99	0.01393024		2043	0.01255679		2573	-0.00745035		
453.19	0.01141189	0.01375568	983.2	0.01245374		1513.19	0.01388919		2043.2	0.01164735		2573.2	-0.00664521		
453.39	0.01177314	0.01374112	983.4	0.0131636		1513.39	0.01416744		2043.4	0.0121777		2573.4	-0.00702263		
453.59	0.01188118	0.01372657	983.6	0.01347167		1513.59	0.01441228		2043.6	0.01183551		2573.6	-0.00657382		
453.79	0.01169014	0.01371204	983.8	0.01284574		1513.79	0.0145351		2043.8	0.01201957		2573.8	-0.00579366		
453.99	0.01264271	0.01369752	984	0.01277835		1513.99	0.01409803		2044	0.01125765		2574	-0.00557923		
454.19	0.0136093	0.01368302	984.2	0.01211365		1514.19	0.01488159		2044.2	0.01187921		2574.2	-0.00485722		
454.39	0.01333852	0.01366853	984.4	0.01269533		1514.39	0.01546295		2044.4	0.01171137		2574.4	-0.00469913		
454.59	0.01352485	0.01365406	984.6	0.01220878		1514.59	0.01514312		2044.6	0.01096301		2574.6	-0.0043721		
454.79	0.01312684	0.0136396	984.8	0.01148167		1514.79	0.01440316		2044.8	0.01055394		2574.8	-0.00444421		
454.99	0.01231283	0.01362516	985	0.01185432		1514.99	0.01398981		2045	0.00997023		2575	-0.00497144		
455.19	0.01211123	0.01361074	985.2	0.01155723		1515.19	0.0138652		2045.2	0.01062126		2575.2	-0.00588743		
455.39	0.01258422	0.01359633	985.4	0.01170883		1515.39	0.01357892		2045.4	0.01111179		2575.4	-0.00621278		
455.59	0.01199793	0.01358193	985.6	0.01128197		1515.59	0.01284589		2045.6	0.01143979		2575.6	-0.00576438		
455.79	0.01126046	0.01356755	985.8	0.0112239		1515.79	0.01283525		2045.8	0.01183173		2575.8	-0.00613142		
455.99	0.0100376	0.01355319	986	0.01113748		1515.99	0.01324075		2046	0.01245453		2576	-0.00611735		
456.19	0.0103346	0.01353884	986.2	0.01254394		1516.19	0.01262461		2046.2	0.01276505		2576.2	-0.00545446		
456.39	0.01030863	0.0135245	986.4	0.01368296		1516.39	0.01234293		2046.4	0.01244709		2576.4	-0.005434		
456.59	0.01056778	0.01351018	986.6	0.01412783		1516.59	0.01209958		2046.6	0.01217632		2576.6	-0.00574489		
456.79	0.0105398	0.01349588	986.8	0.01458635		1516.79	0.01221877		2046.8	0.01167091		2576.8	-0.00555884		
456.99	0.01087671	0.01348159	987	0.01540438		1516.99	0.01213064		2047	0.01103142		2577	-0.00529298		
457.19	0.01150652	0.01346732	987.2	0.01600047		1517.19	0.01238977		2047.2	0.01116377		2577.2	-0.00506365		
457.39	0.01129093	0.01345306	987.4	0.01586054		1517.39	0.01355592		2047.4	0.01149326		2577.4	-0.00620438		
457.59	0.01102724	0.01343881	987.6	0.01519942		1517.59	0.0134808		2047.6	0.01105855		2577.6	-0.00633973		
457.79	0.01092892	0.01342458	987.8	0.01488324		1517.79	0.01337719		2047.8	0.0112782		2577.8	-0.00597202		
457.99	0.01092414	0.01341037	988	0.01529947		1517.99	0.0136276		2048	0.01010536		2578	-0.00533157		
458.19	0.01075482	0.01339617	988.2	0.01586702		1518.19	0.01374897		2048.2	0.01097926		2578.2	-0.00484122		
458.39	0.01051218	0.01338199	988.4	0.01590657		1518.39	0.01381197		2048.4	0.00983673		2578.4	-0.00447211		
458.59	0.01058367	0.01336782	988.6	0.01560245		1518.59	0.01328361		2048.6	0.00967084		2578.6	-0.00396344		
458.79	0.01025132	0.01335367	988.8	0.01527876		1518.79	0.01310177		2048.8	0.00889643		2578.8	-0.0039725		
458.99	0.01023041	0.01333953	989	0.01493742		1518.99	0.01271984		2049	0.00924934		2579	-0.00418692		
459.19	0.01115535	0.01332541	989.2	0.01469486		1519.19	0.01352929		2049.2	0.00991799		2579.2	-0.00361962		
459.39	0.0114395	0.0133113	989.4	0.01446056		1519.39	0.01395461		2049.4	0.0098244		2579.4	-0.00241715		
459.59	0.01130322	0.0132972	989.6	0.01453655		1519.59	0.0138314		2049.6	0.01021867		2579.6	-0.00237838		
459.79	0.01061068	0.01328313	989.8	0.01429422		1519.79	0.01420452		2049.8	0.00993182		2579.8	-0.00260678		
459.99	0.0095316	0.01326906	990	0.01462971		1519.99	0.01379205		2050	0.0103962		2580	-0.00214856		
460.19	0.00997474	0.01325501	990.2	0.0149036		1520.19	0.01324287		2050.2	0.00997807		2580.2	-0.00083148		
460.39	0.00963946	0.01324098	990.4	0.01429245		1520.39	0.01296677		2050.4	0.01018958		2580.4	-0.00197489		
460.59	0.00928972	0.01322696	990.6	0.01382712		1520.59	0.01345409		2050.6	0.01069703		2580.6	-0.00115444		
460.79	0.00932903	0.01321296	990.8	0.01390436		1520.79	0.01398029		2050.8	0.01138451		2580.8	-0.00038316		
460.99	0.00929497	0.01319897	991	0.01351933		1520.99	0.01379581		2051	0.01230073		2581	-0.00036271		
461.19	0.00916639	0.01318499	991.2	0.01276712		1521.19	0.01502978		2051.2	0.01314178		2581.2	-0.00142715		
461.39	0.00872665	0.01317103	991.4	0.01285572		1521.39	0.01561187		2051.4	0.01526891		2581.4	-0.00200684		
461.59	0.00827765	0.01315709	991.6	0.01321705		1521.59	0.01445405		2051.6	0.01481812		2581.6	-0.00188033		
461.79	0.00862087	0.01314316	991.8	0.01372372		1521.79	0.01446342		2051.8	0.01548342		2581.8	-0.00123671		
461.99	0.00865172	0.01312924	992	0.01390168		1521.99	0.01471058		2052	0.0149256		2582	-0.00172164		
462.19	0.00921102	0.01311534	992.2	0.01486473		1522.19	0.01482814		2052.2	0.01539105		2582.2	-0.00142654		
462.39	0.00981341	0.01310145	992.4	0.01542287		1522.39	0.01603042		2052.4	0.01471759		2582.4	-0.00107559		
462.59	0.00929252	0.01308758	992.6	0.0152332		1522.59	0.01533856		2052.6	0.01413606		2582.6	-0.00172697		
462.79	0.00957747	0.01307373	992.8	0.01529449		1522.79	0.01575427		2052.8	0.01332967		2582.8	-0.00247018		
462.99	0.0098833	0.01305988	993	0.01600218		1522.99	0.01618221		2053	0.01342595		2583	-0.00249427		
463.19	0.01056148	0.01304606	993.2	0.01598041		1523.19	0.01625408		2053.2	0.01299127		2583.2	-0.00197294		
463.39	0.01074214	0.01303224	993.4	0.01585968		1523.39	0.0167601		2053.4	0.01175934		2583.4	-0.00256388		
463.59	0.01101242	0.01301845	993.6	0.01554342		1523.59	0.0165251		2053.6	0.01119591		2583.6	-0.00330643		
463.79	0.01101716	0.01300466	993.8	0.01497793		1523.79	0.01628001		2053.8	0.009819		2583.8	-0.00409067		
463.99	0.01117287	0.01299089	994	0.01434474		1523.99	0.01682609		2054	0.00984756		2584	-0.00390856		
464.19	0.01149369	0.01297714	994.2	0.01366461		1524.19	0.01734789		2054.2	0.00955786		2584.2	-0.0041046		
464.39	0.01142739	0.0129634	994.4	0.01316448		1524.39	0.01725004		2054.4	0.00931984		2584.4	-0.00432891		
464.59	0.01094762	0.01294967	994.6	0.01293607		1524.59	0.01741886		2054.6	0.00974429		2584.6	-0.0031682		
464.79	0.01005231	0.01293596	994.8	0.01288994		1524.79	0.01717773		2054.8	0.01028537		2584.8	-0.0032347		
464.99	0.01049466	0.01292227	995	0.01174439		1524.99	0.01685284		2055	0.01045645		2585	-0.00444666		
465.19	0.01053779	0.01290859	995.2	0.01122282		1525.19	0.01708365		2055.2	0.01105232		2585.2	-0.00520017		
465.39	0.01050015	0.01289492	995.4	0.01119098		1525.39	0.01627825		2055.4	0.01167088		2585.4	-0.00495113		
465.59	0.01038417	0.01288127	995.6	0.01135381		1525.59	0.01519305		2055.6	0.01109883		2585.6	-0.00482082		
465.79	0.01034984	0.01286763	995.8	0.01137855		1525.79	0.01467059		2055.8	0.01210845		2585.8	-0.00447897		
465.99	0.01016189	0.012854	996	0.01208593		1525.99	0.01351216		2056	0.01209085		2586	-0.00511834		
466.19	0.00890745	0.01284039	996.2	0.01322164		1526.19	0.013824		2056.2	0.01243473		2586.2	-0.00469777		
466.39	0.00836277	0.0128268	996.4	0.01414988		1526.39	0.01348329		2056.4	0.01211807		2586.4	-0.00520166		
466.59	0.00796942	0.01281322	996.6	0.013564		1526.59	0.01246753		2056.6	0.01111662		2586.6	-0.00484254		
466.79	0.00742813	0.01279965	996.8	0.01399982		1526.79	0.01288835		2056.8	0.01088711		2586.8	-0.00406503		
466.99	0.00767441	0.0127861	997	0.01345944		1526.99	0.01229843		2057	0.01109532		2587	-0.00388579		
467.19	0.00822237	0.01277256	997.2	0.01251781		1527.19	0.01204146		2057.2	0.01042247		2587.2	-0.00389788		
467.39	0.00828923	0.01275904	997.4	0.0120464		1527.39	0.01269062		2057.4	0.01010888		2587.4	-0.00424455		
467.59	0.00977214	0.01274553	997.6	0.01143382		1527.59	0.01327189		2057.6	0.0096357		2587.6	-0.00335125		
467.79	0.01142144	0.01273204	997.8	0.0114298		1527.79	0.01358683		2057.8	0.00965965		2587.8	-0.0035209		
467.99	0.01164913	0.01271856	998	0.01164718		1527.99	0.01452913		2058	0.01040372		2588	-0.00328855		
468.19	0.01153044	0.01270509	998.2	0.01089081		1528.19	0.01507014		2058.2	0.01105555		2588.2	-0.00283329		
468.39	0.01088049	0.01269164	998.4	0.01050325		1528.39	0.01508177		2058.4	0.01089662		2588.4	-0.00228141		
468.59	0.01052214	0.0126782	998.6	0.00977969		1528.59	0.01558423		2058.6	0.01145006		2588.6	-0.00247577		
468.79	0.01095751	0.01266478	998.8	0.00991469		1528.79	0.01534553		2058.8	0.01155222		2588.8	-0.00361793		
468.99	0.01167384	0.01265137	999	0.00906647		1528.99	0.01588891		2059	0.01139513		2589	-0.00422431		
469.19	0.01145253	0.01263798	999.2	0.00890755		1529.19	0.01665557		2059.2	0.01163187		2589.2	-0.00454793		
469.39	0.01137053	0.01262459	999.4	0.01014414		1529.39	0.01660168		2059.4	0.01175942		2589.4	-0.00464052		
469.59	0.01044232	0.01261123	999.6	0.01148073		1529.59	0.01590617		2059.6	0.01190006		2589.6	-0.00543805		
469.79	0.01005277	0.01259788	999.8	0.01226355		1529.79	0.01556218		2059.8	0.01237397		2589.8	-0.00594869		
469.99	0.00982423	0.01258454	1000	0.01237737		1529.99	0.01594384		2060	0.01209148		2590	-0.00681977		
470.19	0.00917676	0.01257121	1000.2	0.01222432		1530.19	0.01692395		2060.2	0.01193745		2590.2	-0.00658165		
470.39	0.00939053	0.0125579	1000.4	0.0124569		1530.39	0.01641302		2060.4	0.01137414		2590.4	-0.00670512		
470.59	0.0094548	0.01254461	1000.6	0.0111636		1530.59	0.01631701		2060.6	0.01111195		2590.6	-0.00665563		
470.79	0.00917121	0.01253133	1000.8	0.01176751		1530.79	0.01629833		2060.8	0.01078073		2590.8	-0.00648842		
470.99	0.00959742	0.01251806	1001	0.01118907		1530.99	0.0160279		2061	0.01140673		2591	-0.0061643		
471.19	0.00989395	0.0125048	1001.2	0.01093087		1531.19	0.0156773		2061.2	0.01125712		2591.2	-0.0050105		
471.39	0.01108442	0.01249156	1001.4	0.01147899		1531.39	0.01616636		2061.4	0.01192677		2591.4	-0.00527658		
471.59	0.01226157	0.01247834	1001.6	0.01162698		1531.59	0.01601911		2061.6	0.01189001		2591.6	-0.00512172		
471.79	0.01218125	0.01246513	1001.8	0.01232864		1531.79	0.01527681		2061.8	0.01307619		2591.8	-0.00574185		
471.99	0.01112642	0.01245193	1002	0.01293651		1531.99	0.01549444		2062	0.01376179		2592	-0.00486105		
472.19	0.01075196	0.01243875	1002.2	0.01306103		1532.19	0.01613215		2062.2	0.01428305		2592.2	-0.00356132		
472.39	0.0101804	0.01242558	1002.4	0.01433498		1532.39	0.0159509		2062.4	0.01306955		2592.4	-0.00327262		
472.59	0.01058401	0.01241242	1002.6	0.01449226		1532.59	0.01611101		2062.6	0.01351819		2592.6	-0.00383465		
472.79	0.01094294	0.01239928	1002.8	0.01576601		1532.79	0.01549588		2062.8	0.01291639		2592.8	-0.00410609		
472.99	0.01121828	0.01238615	1003	0.0152793		1532.99	0.0167992		2063	0.01217049		2593	-0.00435068		
473.19	0.01130848	0.01237304	1003.2	0.01616287		1533.19	0.0170822		2063.2	0.01237474		2593.2	-0.00450597		
473.39	0.01126245	0.01235994	1003.4	0.0174136		1533.39	0.01577064		2063.4	0.01196577		2593.4	-0.00494609		
473.59	0.01095502	0.01234685	1003.6	0.01718413		1533.59	0.01562282		2063.6	0.0114643		2593.6	-0.00546077		
473.79	0.01170246	0.01233378	1003.8	0.01681028		1533.79	0.01521066		2063.8	0.01217978		2593.8	-0.00518361		
473.99	0.01200995	0.01232072	1004	0.01598605		1533.99	0.01527259		2064	0.01174641		2594	-0.00540955		
474.19	0.01265962	0.01230768	1004.2	0.01618789		1534.19	0.01473662		2064.2	0.01156576		2594.2	-0.00550933		
474.39	0.01340851	0.01229464	1004.4	0.01600448		1534.39	0.01373386		2064.4	0.01134851		2594.4	-0.0054752		
474.59	0.01354302	0.01228163	1004.6	0.01479939		1534.59	0.01298182		2064.6	0.01128047		2594.6	-0.00550372		
474.79	0.01403452	0.01226862	1004.8	0.01526657		1534.79	0.01220418		2064.8	0.01177996		2594.8	-0.00477748		
474.99	0.01450843	0.01225563	1005	0.01418611		1534.99	0.01219024		2065	0.01175551		2595	-0.00473434		
475.19	0.01502626	0.01224266	1005.2	0.01332557		1535.19	0.01194739		2065.2	0.01092116		2595.2	-0.00548996		
475.39	0.01505751	0.0122297	1005.4	0.01375381		1535.39	0.01230542		2065.4	0.01111845		2595.4	-0.00602373		
475.59	0.01440809	0.01221675	1005.6	0.01367848		1535.59	0.012522		2065.6	0.01147747		2595.6	-0.0062096		
475.79	0.01434781	0.01220381	1005.8	0.01374562		1535.79	0.01359372		2065.8	0.01150059		2595.8	-0.00629964		
475.99	0.01412653	0.01219089	1006	0.01365863		1535.99	0.01460964		2066	0.01144763		2596	-0.00518898		
476.19	0.01453111	0.01217799	1006.2	0.01378817		1536.19	0.01535265		2066.2	0.01084134		2596.2	-0.00487521		
476.39	0.01458512	0.01216509	1006.4	0.01441855		1536.39	0.01507358		2066.4	0.00999767		2596.4	-0.00499294		
476.59	0.01519854	0.01215221	1006.6	0.01379135		1536.59	0.0157065		2066.6	0.01036958		2596.6	-0.0057306		
476.79	0.01498836	0.01213935	1006.8	0.01366856		1536.79	0.01562665		2066.8	0.00980322		2596.8	-0.00486607		
476.99	0.01487401	0.01212649	1007	0.01317908		1536.99	0.015911		2067	0.0095575		2597	-0.00552562		
477.19	0.01410983	0.01211365	1007.2	0.01335695		1537.19	0.01594979		2067.2	0.01005121		2597.2	-0.00502021		
477.39	0.01405549	0.01210083	1007.4	0.01276446		1537.39	0.01550606		2067.4	0.00997704		2597.4	-0.00542852		
477.59	0.01386863	0.01208802	1007.6	0.012339		1537.59	0.0152557		2067.6	0.0100199		2597.6	-0.00530294		
477.79	0.01366863	0.01207522	1007.8	0.01207319		1537.79	0.01411056		2067.8	0.01088579		2597.8	-0.00508603		
477.99	0.01423202	0.01206243	1008	0.0118598		1537.99	0.0140645		2068	0.0109317		2598	-0.00457186		
478.19	0.01414397	0.01204966	1008.2	0.01254169		1538.19	0.01381425		2068.2	0.0112725		2598.2	-0.00443392		
478.39	0.01417728	0.0120369	1008.4	0.01228705		1538.39	0.01317352		2068.4	0.01035408		2598.4	-0.00409406		
478.59	0.01280029	0.01202416	1008.6	0.01199513		1538.59	0.01259311		2068.6	0.01036355		2598.6	-0.00401982		
478.79	0.01262805	0.01201143	1008.8	0.01253257		1538.79	0.01197108		2068.8	0.01127696		2598.8	-0.00435982		
478.99	0.01178545	0.01199871	1009	0.01272628		1538.99	0.012463		2069	0.0108944		2599	-0.00448595		
479.19	0.01084379	0.01198601	1009.2	0.01281651		1539.19	0.0124937		2069.2	0.01208236		2599.2	-0.00427636		
479.39	0.00919401	0.01197332	1009.4	0.01366206		1539.39	0.01308574		2069.4	0.01266865		2599.4	-0.0041999		
479.59	0.00895154	0.01196064	1009.6	0.01366058		1539.59	0.01393632		2069.6	0.01324919		2599.6	-0.005049		
479.79	0.00830943	0.01194798	1009.8	0.01390124		1539.79	0.01473369		2069.8	0.01401796		2599.8	-0.0042783		
479.99	0.00837104	0.01193533	1010	0.01403303		1539.99	0.01446926		2070	0.01411812		2600	-0.00361284		
480.19	0.00882449	0.01192269	1010.2	0.01421666		1540.19	0.01414779		2070.2	0.01410354		2600.2	-0.00397911		
480.39	0.0082045	0.01191007	1010.4	0.0139962		1540.39	0.01448549		2070.4	0.01419963		2600.4	-0.00332659		
480.59	0.00816731	0.01189746	1010.6	0.01341586		1540.59	0.01462228		2070.6	0.0142853		2600.6	-0.00342562		
480.79	0.0079269	0.01188486	1010.8	0.01299892		1540.79	0.0146313		2070.8	0.0140506		2600.8	-0.00282973		
480.99	0.00804908	0.01187228	1011	0.01322492		1540.99	0.01456743		2071	0.0130716		2601	-0.00400773		
481.19	0.00811231	0.01185971	1011.2	0.01277155		1541.19	0.01546491		2071.2	0.0126376		2601.2	-0.00358144		
481.39	0.00816356	0.01184715	1011.4	0.01249483		1541.39	0.01482021		2071.4	0.01216309		2601.4	-0.00458763		
481.59	0.00850405	0.01183461	1011.6	0.01194809		1541.59	0.01445252		2071.6	0.01179617		2601.6	-0.0045961		
481.79	0.00937266	0.01182208	1011.8	0.01124753		1541.79	0.01416269		2071.8	0.01179954		2601.8	-0.00467542		
481.99	0.00974738	0.01180956	1012	0.01174667		1541.99	0.01391574		2072	0.01143024		2602	-0.00508803		
482.19	0.00952511	0.01179706	1012.2	0.01222191		1542.19	0.01356897		2072.2	0.01069155		2602.2	-0.00583626		
482.39	0.00892385	0.01178457	1012.4	0.01141878		1542.39	0.01364956		2072.4	0.00933381		2602.4	-0.0058748		
482.59	0.00852559	0.01177209	1012.6	0.01157254		1542.59	0.0131086		2072.6	0.01018792		2602.6	-0.00610152		
482.79	0.00907241	0.01175963	1012.8	0.01199032		1542.79	0.01227077		2072.8	0.01076442		2602.8	-0.00650568		
482.99	0.00865395	0.01174718	1013	0.01167936		1542.99	0.01285802		2073	0.01161095		2603	-0.00693917		
483.19	0.00932431	0.01173474	1013.2	0.0114538		1543.19	0.01250249		2073.2	0.01229545		2603.2	-0.00720725		
483.39	0.00944826	0.01172231	1013.4	0.01201922		1543.39	0.01272334		2073.4	0.01192828		2603.4	-0.00683405		
483.59	0.00945101	0.0117099	1013.6	0.01205734		1543.59	0.01318565		2073.6	0.01238176		2603.6	-0.00635689		
483.79	0.00937843	0.0116975	1013.8	0.01247252		1543.79	0.0131492		2073.8	0.01220066		2603.8	-0.00532484		
483.99	0.01021228	0.01168512	1014	0.01204027		1543.99	0.01306064		2074	0.01200918		2604	-0.0056065		
484.19	0.01055453	0.01167275	1014.2	0.01182205		1544.19	0.01336138		2074.2	0.01274054		2604.2	-0.00460363		
484.39	0.01083697	0.01166039	1014.4	0.01140553		1544.39	0.01424546		2074.4	0.01234613		2604.4	-0.00319509		
484.59	0.01126214	0.01164804	1014.6	0.01141649		1544.59	0.01433314		2074.6	0.01226925		2604.6	-0.00305328		
484.79	0.01126063	0.01163571	1014.8	0.01141818		1544.79	0.01542457		2074.8	0.01159352		2604.8	-0.00319018		
484.99	0.01192634	0.01162339	1015	0.01129929		1544.99	0.01647834		2075	0.01141845		2605	-0.00395143		
485.19	0.01115131	0.01161108	1015.2	0.01092622		1545.19	0.01719993		2075.2	0.01139919		2605.2	-0.003635		
485.39	0.01061577	0.01159879	1015.4	0.01064443		1545.39	0.01701212		2075.4	0.01098461		2605.4	-0.00380628		
485.59	0.01102917	0.01158651	1015.6	0.01105071		1545.59	0.01791652		2075.6	0.01099899		2605.6	-0.00376319		
485.79	0.01071913	0.01157424	1015.8	0.01175691		1545.79	0.01805816		2075.8	0.0114429		2605.8	-0.00396039		
485.99	0.00967923	0.01156199	1016	0.01248723		1545.99	0.01812796		2076	0.01158561		2606	-0.00442347		
486.19	0.01022408	0.01154975	1016.2	0.01301076		1546.19	0.01859089		2076.2	0.01082028		2606.2	-0.00330338		
486.39	0.01005435	0.01153752	1016.4	0.01343652		1546.39	0.0185102		2076.4	0.01104637		2606.4	-0.0034056		
486.59	0.01028833	0.0115253	1016.6	0.01428107		1546.59	0.01776434		2076.6	0.01191635		2606.6	-0.00401984		
486.79	0.00982381	0.0115131	1016.8	0.0142401		1546.79	0.01740225		2076.8	0.01240778		2606.8	-0.00448911		
486.99	0.00962728	0.01150091	1017	0.0141096		1546.99	0.01666506		2077	0.01304117		2607	-0.00490752		
487.19	0.01008745	0.01148873	1017.2	0.01474838		1547.19	0.01608294		2077.2	0.01304957		2607.2	-0.00459872		
487.39	0.00961006	0.01147657	1017.4	0.01534778		1547.39	0.01543425		2077.4	0.01313792		2607.4	-0.00383911		
487.59	0.00921006	0.01146442	1017.6	0.01540228		1547.59	0.01534248		2077.6	0.012912		2607.6	-0.00411818		
487.79	0.00902541	0.01145228	1017.8	0.01581935		1547.79	0.01469252		2077.8	0.01260937		2607.8	-0.00425996		
487.99	0.0098948	0.01144016	1018	0.01560919		1547.99	0.01426626		2078	0.01403651		2608	-0.00370929		
488.19	0.01047453	0.01142804	1018.2	0.01588769		1548.19	0.01383948		2078.2	0.01420071		2608.2	-0.00272147		
488.39	0.01122044	0.01141594	1018.4	0.01533197		1548.39	0.0138594		2078.4	0.01362734		2608.4	-0.00291496		
488.59	0.01164834	0.01140386	1018.6	0.01535991		1548.59	0.0139856		2078.6	0.01333576		2608.6	-0.00389329		
488.79	0.0120008	0.01139178	1018.8	0.01527923		1548.79	0.01373922		2078.8	0.0131214		2608.8	-0.00405136		
488.99	0.01245711	0.01137972	1019	0.0151519		1548.99	0.01333967		2079	0.01335526		2609	-0.00364863		
489.19	0.01191673	0.01136767	1019.2	0.01502486		1549.19	0.01293374		2079.2	0.01220651		2609.2	-0.00417572		
489.39	0.01231983	0.01135564	1019.4	0.01525204		1549.39	0.01318208		2079.4	0.01140718		2609.4	-0.0039244		
489.59	0.01326216	0.01134362	1019.6	0.01664712		1549.59	0.01335404		2079.6	0.01217394		2609.6	-0.00445843		
489.79	0.01298498	0.01133161	1019.8	0.01695037		1549.79	0.01301821		2079.8	0.01236275		2609.8	-0.00428706		
489.99	0.01338433	0.01131961	1020	0.01646812		1549.99	0.01357459		2080	0.01145737		2610	-0.00445165		
490.19	0.01414063	0.01130762	1020.2	0.01580438		1550.19	0.01388027		2080.2	0.01085989		2610.2	-0.00430553		
490.39	0.0134019	0.01129565	1020.4	0.01531826		1550.39	0.01334941		2080.4	0.01132561		2610.4	-0.00542944		
490.59	0.01286302	0.01128369	1020.6	0.01495095		1550.59	0.01379566		2080.6	0.01209933		2610.6	-0.00553996		
490.79	0.01224496	0.01127174	1020.8	0.01348866		1550.79	0.01445009		2080.8	0.01224209		2610.8	-0.0055584		
490.99	0.01178261	0.01125981	1021	0.01322177		1550.99	0.01435771		2081	0.01260869		2611	-0.00479396		
491.19	0.01092871	0.01124789	1021.2	0.01287731		1551.19	0.01508478		2081.2	0.01295884		2611.2	-0.00479661		
491.39	0.01025024	0.01123598	1021.4	0.01255244		1551.39	0.01493058		2081.4	0.01273462		2611.4	-0.00456402		
491.59	0.0097217	0.01122408	1021.6	0.0129859		1551.59	0.01582158		2081.6	0.01233965		2611.6	-0.00525221		
491.79	0.00881861	0.0112122	1021.8	0.01261416		1551.79	0.0151037		2081.8	0.01232797		2611.8	-0.00519553		
491.99	0.00901074	0.01120033	1022	0.01309292		1551.99	0.01501562		2082	0.01359004		2612	-0.00464558		
492.19	0.00847037	0.01118847	1022.2	0.01279725		1552.19	0.01488882		2082.2	0.0129871		2612.2	-0.00499093		
492.39	0.00799616	0.01117662	1022.4	0.01262666		1552.39	0.01521373		2082.4	0.01272587		2612.4	-0.00437585		
492.59	0.00723403	0.01116479	1022.6	0.01320343		1552.59	0.01438352		2082.6	0.01262366		2612.6	-0.0044251		
492.79	0.00652149	0.01115297	1022.8	0.01378339		1552.79	0.01371467		2082.8	0.01298843		2612.8	-0.00308038		
492.99	0.00589255	0.01114116	1023	0.01423966		1552.99	0.0130556		2083	0.01333862		2613	-0.00276105		
493.19	0.00623009	0.01112937	1023.2	0.01380527		1553.19	0.01321162		2083.2	0.0135195		2613.2	-0.00284567		
493.39	0.00693638	0.01111758	1023.4	0.01399968		1553.39	0.01249884		2083.4	0.01384662		2613.4	-0.002801		
493.59	0.00781081	0.01110581	1023.6	0.01452653		1553.59	0.01185943		2083.6	0.01430637		2613.6	-0.00279487		
493.79	0.00733332	0.01109405	1023.8	0.01463694		1553.79	0.01264735		2083.8	0.01380229		2613.8	-0.00206504		
493.99	0.0081957	0.01108231	1024	0.01344742		1553.99	0.01339055		2084	0.01333787		2614	-0.00233051		
494.19	0.00881696	0.01107057	1024.2	0.01240353		1554.19	0.01266657		2084.2	0.01346141		2614.2	-0.00246986		
494.39	0.0084835	0.01105885	1024.4	0.01278551		1554.39	0.0124956		2084.4	0.01334253		2614.4	-0.00242915		
494.59	0.00914088	0.01104714	1024.6	0.01241867		1554.59	0.01326004		2084.6	0.0133488		2614.6	-0.00237617		
494.79	0.00932421	0.01103545	1024.8	0.01172355		1554.79	0.013617		2084.8	0.01245691		2614.8	-0.0026246		
494.99	0.00936756	0.01102376	1025	0.01224082		1554.99	0.01375449		2085	0.01254625		2615	-0.00299809		
495.19	0.01042839	0.01101209	1025.2	0.01197655		1555.19	0.01400004		2085.2	0.01201494		2615.2	-0.00408577		
495.39	0.01175514	0.01100043	1025.4	0.0117664		1555.39	0.01434888		2085.4	0.01135457		2615.4	-0.00430375		
495.59	0.01195385	0.01098879	1025.6	0.01189242		1555.59	0.01397734		2085.6	0.01154739		2615.6	-0.00570622		
495.79	0.01182638	0.01097715	1025.8	0.01154117		1555.79	0.01318822		2085.8	0.01178217		2615.8	-0.00587927		
495.99	0.01153719	0.01096553	1026	0.01100125		1555.99	0.01341285		2086	0.01196683		2616	-0.00603264		
496.19	0.01072445	0.01095392	1026.2	0.01069976		1556.19	0.01335457		2086.2	0.01092129		2616.2	-0.0062414		
496.39	0.01018996	0.01094232	1026.4	0.01137016		1556.39	0.01284175		2086.4	0.01076685		2616.4	-0.00580018		
496.59	0.00956275	0.01093074	1026.6	0.01203786		1556.59	0.01329112		2086.6	0.01020313		2616.6	-0.00665949		
496.79	0.00884063	0.01091916	1026.8	0.01292124		1556.79	0.01300899		2086.8	0.01034445		2616.8	-0.00689659		
496.99	0.00827094	0.0109076	1027	0.01247479		1556.99	0.01279104		2087	0.01038445		2617	-0.00669774		
497.19	0.00903334	0.01089605	1027.2	0.01242586		1557.19	0.01254963		2087.2	0.01014656		2617.2	-0.00772528		
497.39	0.00965164	0.01088452	1027.4	0.01263616		1557.39	0.01246992		2087.4	0.0089672		2617.4	-0.00783461		
497.59	0.0092102	0.01087299	1027.6	0.01373576		1557.59	0.01223438		2087.6	0.00898949		2617.6	-0.00720309		
497.79	0.00938767	0.01086148	1027.8	0.01349992		1557.79	0.01224261		2087.8	0.00896147		2617.8	-0.0062163		
497.99	0.00990626	0.01084998	1028	0.01334286		1557.99	0.01199994		2088	0.00910108		2618	-0.00670816		
498.19	0.00963446	0.01083849	1028.2	0.01387848		1558.19	0.01182282		2088.2	0.00859362		2618.2	-0.00634063		
498.39	0.00922558	0.01082702	1028.4	0.01514822		1558.39	0.01280593		2088.4	0.00844894		2618.4	-0.00589696		
498.59	0.00941513	0.01081556	1028.6	0.01587775		1558.59	0.01351662		2088.6	0.00872972		2618.6	-0.00552695		
498.79	0.00936916	0.0108041	1028.8	0.01632705		1558.79	0.01385452		2088.8	0.00901698		2618.8	-0.00538434		
498.99	0.00970572	0.01079267	1029	0.01610654		1558.99	0.01441564		2089	0.00984291		2619	-0.00454474		
499.19	0.01082132	0.01078124	1029.2	0.01642237		1559.19	0.01513314		2089.2	0.01017923		2619.2	-0.00441654		
499.39	0.01066471	0.01076982	1029.4	0.01653418		1559.39	0.01522474		2089.4	0.01045992		2619.4	-0.00382555		
499.59	0.00938588	0.01075842	1029.6	0.01612717		1559.59	0.01506832		2089.6	0.01140688		2619.6	-0.00382551		
499.79	0.00938359	0.01074703	1029.8	0.01658033		1559.79	0.01592802		2089.8	0.0114338		2619.8	-0.00295023		
499.99	0.00960948	0.01073565	1030	0.01552905		1559.99	0.01596897		2090	0.01110673		2620	-0.00243714		
500.19	0.00919196	0.01072429	1030.2	0.01540632		1560.19	0.01643606		2090.2	0.01113982		2620.2	-0.00282703		
500.39	0.00939816	0.01071293	1030.4	0.01520963		1560.39	0.01650884		2090.4	0.01153464		2620.4	-0.00308851		
500.59	0.00907029	0.01070159	1030.6	0.01488912		1560.59	0.0176732		2090.6	0.0112616		2620.6	-0.00456335		
500.79	0.00887125	0.01069026	1030.8	0.01463901		1560.79	0.01651806		2090.8	0.01229065		2620.8	-0.00493302		
500.99	0.00870814	0.01067894	1031	0.01305646		1560.99	0.01622176		2091	0.01292883		2621	-0.00506279		
501.19	0.0088361	0.01066763	1031.2	0.01232549		1561.19	0.01489678		2091.2	0.01316455		2621.2	-0.00617202		
501.39	0.00973312	0.01065634	1031.4	0.01234884		1561.39	0.01432137		2091.4	0.01239837		2621.4	-0.00610901		
501.59	0.01014622	0.01064506	1031.6	0.01224756		1561.59	0.01278354		2091.6	0.01264486		2621.6	-0.00652072		
501.79	0.01104599	0.01063379	1031.8	0.01134599		1561.79	0.01254113		2091.8	0.01275068		2621.8	-0.00601645		
501.99	0.01081381	0.01062253	1032	0.01271371		1561.99	0.01258332		2092	0.01263087		2622	-0.0071145		
502.19	0.0112753	0.01061128	1032.2	0.01276873		1562.19	0.01275726		2092.2	0.01166277		2622.2	-0.00677676		
502.39	0.01046215	0.01060005	1032.4	0.01311777		1562.39	0.01380574		2092.4	0.01135139		2622.4	-0.00655236		
502.59	0.01028996	0.01058882	1032.6	0.01303277		1562.59	0.01297006		2092.6	0.01045173		2622.6	-0.00682229		
502.79	0.00965745	0.01057761	1032.8	0.01317734		1562.79	0.01282492		2092.8	0.01000492		2622.8	-0.00668167		
502.99	0.00896446	0.01056641	1033	0.01244872		1562.99	0.01270787		2093	0.00884752		2623	-0.00600045		
503.19	0.00957068	0.01055523	1033.2	0.01311471		1563.19	0.01316503		2093.2	0.00853523		2623.2	-0.00619862		
503.39	0.00906916	0.01054405	1033.4	0.01326698		1563.39	0.01345552		2093.4	0.00779165		2623.4	-0.00499077		
503.59	0.00919517	0.01053289	1033.6	0.01306925		1563.59	0.01385211		2093.6	0.00783784		2623.6	-0.00482443		
503.79	0.00999381	0.01052173	1033.8	0.01366786		1563.79	0.0146219		2093.8	0.0071495		2623.8	-0.00443553		
503.99	0.00961922	0.01051059	1034	0.01370891		1563.99	0.0141169		2094	0.00716095		2624	-0.00399006		
504.19	0.00890442	0.01049947	1034.2	0.01324036		1564.19	0.01522329		2094.2	0.0083029		2624.2	-0.00413646		
504.39	0.00816146	0.01048835	1034.4	0.01360522		1564.39	0.01563352		2094.4	0.00923373		2624.4	-0.00440439		
504.59	0.007244	0.01047724	1034.6	0.01340304		1564.59	0.01638744		2094.6	0.00985689		2624.6	-0.00473792		
504.79	0.0065716	0.01046615	1034.8	0.01342277		1564.79	0.01583608		2094.8	0.01060075		2624.8	-0.00410518		
504.99	0.00588449	0.01045507	1035	0.0131789		1564.99	0.01600156		2095	0.01199688		2625	-0.00467737		
505.19	0.00599623	0.010444	1035.2	0.01298505		1565.19	0.01522059		2095.2	0.01264716		2625.2	-0.00542885		
505.39	0.00631393	0.01043294	1035.4	0.01404367		1565.39	0.0148728		2095.4	0.0126172		2625.4	-0.00514657		
505.59	0.00592435	0.0104219	1035.6	0.01344389		1565.59	0.01521492		2095.6	0.0126718		2625.6	-0.00519188		
505.79	0.00604403	0.01041086	1035.8	0.01381985		1565.79	0.01550552		2095.8	0.01363474		2625.8	-0.00504879		
505.99	0.00652978	0.01039984	1036	0.01439809		1565.99	0.01559593		2096	0.01346965		2626	-0.00550884		
506.19	0.00717829	0.01038883	1036.2	0.01420709		1566.19	0.01544257		2096.2	0.01349336		2626.2	-0.00471636		
506.39	0.00575962	0.01037783	1036.4	0.01416946		1566.39	0.01568185		2096.4	0.0128048		2626.4	-0.00543565		
506.59	0.00572685	0.01036684	1036.6	0.01449178		1566.59	0.01503753		2096.6	0.01232777		2626.6	-0.00620086		
506.79	0.00575977	0.01035587	1036.8	0.01463737		1566.79	0.01429586		2096.8	0.01192399		2626.8	-0.0055453		
506.99	0.00645412	0.0103449	1037	0.0142636		1566.99	0.0137547		2097	0.01182821		2627	-0.00581249		
507.19	0.00790099	0.01033395	1037.2	0.01475244		1567.19	0.01345474		2097.2	0.01185819		2627.2	-0.0060113		
507.39	0.00805764	0.01032301	1037.4	0.01471991		1567.39	0.01374357		2097.4	0.01073722		2627.4	-0.005651		
507.59	0.0090626	0.01031208	1037.6	0.01443272		1567.59	0.01260962		2097.6	0.01037767		2627.6	-0.00522534		
507.79	0.00972238	0.01030116	1037.8	0.01364985		1567.79	0.0126233		2097.8	0.00984271		2627.8	-0.00541479		
507.99	0.00922214	0.01029025	1038	0.0137753		1567.99	0.01245631		2098	0.00983022		2628	-0.00512683		
508.19	0.00898347	0.01027936	1038.2	0.01334546		1568.19	0.01304859		2098.2	0.01017416		2628.2	-0.00512854		
508.39	0.00908404	0.01026848	1038.4	0.01391712		1568.39	0.01265773		2098.4	0.00967942		2628.4	-0.00553227		
508.59	0.00943504	0.0102576	1038.6	0.01343674		1568.59	0.01330893		2098.6	0.00958578		2628.6	-0.00529298		
508.79	0.0095497	0.01024674	1038.8	0.01372098		1568.79	0.01322221		2098.8	0.01025472		2628.8	-0.00575572		
508.99	0.0098284	0.01023589	1039	0.01324076		1568.99	0.01396998		2099	0.01122694		2629	-0.00633857		
509.19	0.00982576	0.01022506	1039.2	0.01348013		1569.19	0.01369505		2099.2	0.01120867		2629.2	-0.00660401		
509.39	0.0094138	0.01021423	1039.4	0.01389772		1569.39	0.01354514		2099.4	0.01100839		2629.4	-0.00669954		
509.59	0.00948211	0.01020342	1039.6	0.01352249		1569.59	0.01416093		2099.6	0.01152485		2629.6	-0.00748204		
509.79	0.00962618	0.01019261	1039.8	0.01337975		1569.79	0.01398594		2099.8	0.01257245		2629.8	-0.00702389		
509.99	0.00966096	0.01018182	1040	0.01363511		1569.99	0.01433566		2100	0.0125202		2630	-0.00702042		
510.19	0.00968666	0.01017104	1040.2	0.0137713		1570.19	0.01358781		2100.2	0.01324089		2630.2	-0.00778602		
510.39	0.00937719	0.01016027	1040.4	0.01341549		1570.39	0.01337089		2100.4	0.0128213		2630.4	-0.0091768		
510.59	0.00964775	0.01014952	1040.6	0.0134297		1570.59	0.01343583		2100.6	0.01353293		2630.6	-0.00896899		
510.79	0.01008801	0.01013877	1040.8	0.01222115		1570.79	0.01245285		2100.8	0.01378517		2630.8	-0.00844332		
510.99	0.01001514	0.01012804	1041	0.01231656		1570.99	0.01340218		2101	0.01366483		2631	-0.00848175		
511.19	0.010032	0.01011731	1041.2	0.01199797		1571.19	0.0129725		2101.2	0.01307904		2631.2	-0.00759299		
511.39	0.0102291	0.0101066	1041.4	0.01124804		1571.39	0.01290046		2101.4	0.01255299		2631.4	-0.0073612		
511.59	0.01140529	0.0100959	1041.6	0.01111624		1571.59	0.01236226		2101.6	0.01288035		2631.6	-0.00673146		
511.79	0.01076898	0.01008521	1041.8	0.01064923		1571.79	0.01282808		2101.8	0.01242646		2631.8	-0.00639291		
511.99	0.00961911	0.01007453	1042	0.01156494		1571.99	0.01395303		2102	0.01199212		2632	-0.00513536		
512.19	0.00942444	0.01006387	1042.2	0.01172629		1572.19	0.0144002		2102.2	0.01259274		2632.2	-0.00455138		
512.39	0.00893485	0.01005321	1042.4	0.01152692		1572.39	0.01419526		2102.4	0.01285331		2632.4	-0.00422623		
512.59	0.00806414	0.01004257	1042.6	0.01206449		1572.59	0.01492195		2102.6	0.0130159		2632.6	-0.00392327		
512.79	0.00738597	0.01003193	1042.8	0.01254262		1572.79	0.014983		2102.8	0.01349138		2632.8	-0.00351325		
512.99	0.00674143	0.01002131	1043	0.01277947		1572.99	0.0154275		2103	0.01365379		2633	-0.00297078		
513.19	0.00601541	0.0100107	1043.2	0.01383384		1573.19	0.01532343		2103.2	0.01380137		2633.2	-0.00361851		
513.39	0.00528006	0.0100001	1043.4	0.01393082		1573.39	0.01542416		2103.4	0.01366793		2633.4	-0.0037141		
513.59	0.0054643	0.00998952	1043.6	0.01426976		1573.59	0.01556432		2103.6	0.01442031		2633.6	-0.00329661		
513.79	0.0054713	0.00997894	1043.8	0.01439699		1573.79	0.0151525		2103.8	0.01365494		2633.8	-0.00396267		
513.99	0.00568033	0.00996837	1044	0.0152061		1573.99	0.01467483		2104	0.01368443		2634	-0.00433168		
514.19	0.00620456	0.00995782	1044.2	0.01526757		1574.19	0.01322815		2104.2	0.014094		2634.2	-0.00591663		
514.39	0.0069411	0.00994728	1044.4	0.01479039		1574.39	0.01327474		2104.4	0.01361084		2634.4	-0.0060424		
514.59	0.00683005	0.00993675	1044.6	0.01435781		1574.59	0.01336311		2104.6	0.0131142		2634.6	-0.00594088		
514.79	0.00726159	0.00992622	1044.8	0.01449336		1574.79	0.0128041		2104.8	0.01237687		2634.8	-0.00565264		
514.99	0.00737921	0.00991571	1045	0.01505563		1574.99	0.01284523		2105	0.01112992		2635	-0.00541899		
515.19	0.00779342	0.00990522	1045.2	0.0152983		1575.19	0.01167757		2105.2	0.01132698		2635.2	-0.0050921		
515.39	0.00813099	0.00989473	1045.4	0.01541146		1575.39	0.01191743		2105.4	0.01102069		2635.4	-0.00542949		
515.59	0.00855894	0.00988425	1045.6	0.01543528		1575.59	0.01215315		2105.6	0.01025591		2635.6	-0.00543726		
515.79	0.00839818	0.00987379	1045.8	0.01533055		1575.79	0.0123846		2105.8	0.00946936		2635.8	-0.00513566		
515.99	0.00790071	0.00986333	1046	0.01553544		1575.99	0.01330673		2106	0.00957746		2636	-0.0057898		
516.19	0.00799869	0.00985289	1046.2	0.01500937		1576.19	0.01350657		2106.2	0.01012412		2636.2	-0.00619113		
516.39	0.00781036	0.00984246	1046.4	0.01527424		1576.39	0.01347173		2106.4	0.00954822		2636.4	-0.00576367		
516.59	0.0078727	0.00983204	1046.6	0.01558184		1576.59	0.01432413		2106.6	0.00982495		2636.6	-0.00566291		
516.79	0.00794496	0.00982163	1046.8	0.01515348		1576.79	0.0145562		2106.8	0.01077404		2636.8	-0.00513939		
516.99	0.00779543	0.00981123	1047	0.01538011		1576.99	0.01464182		2107	0.01086413		2637	-0.00476394		
517.19	0.00728675	0.00980084	1047.2	0.0152021		1577.19	0.01503541		2107.2	0.01089472		2637.2	-0.00511604		
517.39	0.00758255	0.00979047	1047.4	0.01455487		1577.39	0.01536198		2107.4	0.01056695		2637.4	-0.0042609		
517.59	0.00786196	0.0097801	1047.6	0.0148733		1577.59	0.01572022		2107.6	0.01049274		2637.6	-0.00402423		
517.79	0.00784187	0.00976974	1047.8	0.01482232		1577.79	0.01570482		2107.8	0.0094113		2637.8	-0.00453715		
517.99	0.00813132	0.0097594	1048	0.01431608		1577.99	0.01612828		2108	0.00986145		2638	-0.00498577		
518.19	0.008716	0.00974907	1048.2	0.01395932		1578.19	0.01577282		2108.2	0.00908149		2638.2	-0.00620509		
518.39	0.00874006	0.00973875	1048.4	0.01233372		1578.39	0.01629457		2108.4	0.00820494		2638.4	-0.00631327		
518.59	0.00869913	0.00972843	1048.6	0.01247221		1578.59	0.01563368		2108.6	0.00794651		2638.6	-0.00672086		
518.79	0.00893194	0.00971813	1048.8	0.01251973		1578.79	0.01573232		2108.8	0.00771792		2638.8	-0.00629405		
518.99	0.00885692	0.00970785	1049	0.01236054		1578.99	0.01539479		2109	0.00804958		2639	-0.00604434		
519.19	0.0087406	0.00969757	1049.2	0.01267732		1579.19	0.01509079		2109.2	0.00879743		2639.2	-0.00557994		
519.39	0.008568	0.0096873	1049.4	0.01213147		1579.39	0.01529493		2109.4	0.00892179		2639.4	-0.00625599		
519.59	0.00905272	0.00967704	1049.6	0.01105126		1579.59	0.01540919		2109.6	0.00898617		2639.6	-0.00584649		
519.79	0.00914625	0.0096668	1049.8	0.01051941		1579.79	0.01507008		2109.8	0.0098349		2639.8	-0.00609935		
519.99	0.0086422	0.00965656	1050	0.01076883		1579.99	0.0157493		2110	0.00961755		2640	-0.0068254		
520.19	0.00964793	0.00964634	1050.2	0.01096935		1580.19	0.01561167		2110.2	0.00974282		2640.2	-0.00695775		
520.39	0.01047489	0.00963613	1050.4	0.01100751		1580.39	0.01419759		2110.4	0.00970939		2640.4	-0.00586196		
520.59	0.01068854	0.00962592	1050.6	0.01026811		1580.59	0.01409607		2110.6	0.01041886		2640.6	-0.00529773		
520.79	0.01090533	0.00961573	1050.8	0.0102992		1580.79	0.01333972		2110.8	0.01123871		2640.8	-0.00426253		
520.99	0.01034762	0.00960555	1051	0.01084093		1580.99	0.01295421		2111	0.01112988		2641	-0.00326881		
521.19	0.00994784	0.00959538	1051.2	0.01071758		1581.19	0.0130464		2111.2	0.01141265		2641.2	-0.00272676		
521.39	0.01026202	0.00958522	1051.4	0.01125491		1581.39	0.01406149		2111.4	0.01140495		2641.4	-0.00186175		
521.59	0.00980749	0.00957507	1051.6	0.01205487		1581.59	0.01415301		2111.6	0.01054784		2641.6	-0.0022075		
521.79	0.0100049	0.00956494	1051.8	0.01190389		1581.79	0.01417669		2111.8	0.00974552		2641.8	-0.00286894		
521.99	0.00989224	0.00955481	1052	0.01177195		1581.99	0.01461204		2112	0.00970537		2642	-0.00380799		
522.19	0.01007509	0.00954469	1052.2	0.01204692		1582.19	0.01448057		2112.2	0.00984372		2642.2	-0.00326925		
522.39	0.01016856	0.00953459	1052.4	0.01192196		1582.39	0.0153947		2112.4	0.01023869		2642.4	-0.00305285		
522.59	0.0101264	0.00952449	1052.6	0.01297701		1582.59	0.01599263		2112.6	0.01139896		2642.6	-0.00269481		
522.79	0.01022204	0.00951441	1052.8	0.01308665		1582.79	0.01604461		2112.8	0.01236579		2642.8	-0.00182416		
522.99	0.00971228	0.00950433	1053	0.01271221		1582.99	0.01509171		2113	0.01348844		2643	-0.00153862		
523.19	0.00924543	0.00949427	1053.2	0.01189693		1583.19	0.0152403		2113.2	0.01439754		2643.2	-0.00130893		
523.39	0.00900803	0.00948422	1053.4	0.01156765		1583.39	0.0144873		2113.4	0.01425573		2643.4	-0.00127783		
523.59	0.00961066	0.00947418	1053.6	0.0107254		1583.59	0.01432297		2113.6	0.01433793		2643.6	-0.00046402		
523.79	0.00906992	0.00946415	1053.8	0.01018708		1583.79	0.01374599		2113.8	0.01447617		2643.8	-0.00222955		
523.99	0.00873118	0.00945413	1054	0.01055028		1583.99	0.01324074		2114	0.01340096		2644	-0.00310656		
524.19	0.00897401	0.00944412	1054.2	0.01095401		1584.19	0.01238209		2114.2	0.0136736		2644.2	-0.00348404		
524.39	0.00864097	0.00943412	1054.4	0.01045326		1584.39	0.01194289		2114.4	0.01338736		2644.4	-0.0041647		
524.59	0.00817191	0.00942413	1054.6	0.00971062		1584.59	0.01266889		2114.6	0.01346749		2644.6	-0.00387404		
524.79	0.00790241	0.00941415	1054.8	0.0093193		1584.79	0.01288541		2114.8	0.01367507		2644.8	-0.00463414		
524.99	0.00708708	0.00940418	1055	0.00969662		1584.99	0.01340972		2115	0.01273009		2645	-0.00461703		
525.19	0.00764436	0.00939423	1055.2	0.00969057		1585.19	0.01410488		2115.2	0.0126697		2645.2	-0.00502102		
525.39	0.0077348	0.00938428	1055.4	0.0100578		1585.39	0.01453741		2115.4	0.01160666		2645.4	-0.0057761		
525.59	0.00671458	0.00937434	1055.6	0.0094451		1585.59	0.01363622		2115.6	0.01082966		2645.6	-0.00644657		
525.79	0.00649805	0.00936442	1055.8	0.00976039		1585.79	0.01427181		2115.8	0.01041879		2645.8	-0.00667182		
525.99	0.00626857	0.0093545	1056	0.00997679		1585.99	0.01497893		2116	0.01060685		2646	-0.00644321		
526.19	0.00672836	0.0093446	1056.2	0.01090755		1586.19	0.01551886		2116.2	0.01074705		2646.2	-0.00655709		
526.39	0.00645748	0.00933471	1056.4	0.01205271		1586.39	0.01630133		2116.4	0.01075646		2646.4	-0.00719962		
526.59	0.00686393	0.00932482	1056.6	0.01259758		1586.59	0.01636289		2116.6	0.0116801		2646.6	-0.00742856		
526.79	0.00720964	0.00931495	1056.8	0.01268333		1586.79	0.01551935		2116.8	0.01154732		2646.8	-0.00828922		
526.99	0.00707764	0.00930509	1057	0.01201421		1586.99	0.01524499		2117	0.01118432		2647	-0.00847008		
527.19	0.00763596	0.00929524	1057.2	0.01276077		1587.19	0.01508654		2117.2	0.01101011		2647.2	-0.00845016		
527.39	0.00789355	0.0092854	1057.4	0.0137161		1587.39	0.01488251		2117.4	0.01034428		2647.4	-0.00783535		
527.59	0.00768945	0.00927556	1057.6	0.01370018		1587.59	0.01428141		2117.6	0.01022598		2647.6	-0.00741552		
527.79	0.00665761	0.00926574	1057.8	0.01409147		1587.79	0.01402445		2117.8	0.01015967		2647.8	-0.00806645		
527.99	0.00624692	0.00925593	1058	0.0149288		1587.99	0.01376213		2118	0.0099067		2648	-0.00855185		
528.19	0.00701342	0.00924613	1058.2	0.01536621		1588.19	0.01372603		2118.2	0.01024912		2648.2	-0.00903777		
528.39	0.00716746	0.00923634	1058.4	0.01498897		1588.39	0.01398681		2118.4	0.010021		2648.4	-0.00892135		
528.59	0.00814555	0.00922656	1058.6	0.01423366		1588.59	0.01365032		2118.6	0.00966717		2648.6	-0.00771598		
528.79	0.00833455	0.0092168	1058.8	0.01445894		1588.79	0.01423867		2118.8	0.00959073		2648.8	-0.00752525		
528.99	0.00866566	0.00920704	1059	0.01451327		1588.99	0.01363606		2119	0.00992115		2649	-0.00568731		
529.19	0.00895385	0.00919729	1059.2	0.01468857		1589.19	0.01317518		2119.2	0.01073652		2649.2	-0.00567405		
529.39	0.00863144	0.00918755	1059.4	0.01393954		1589.39	0.01308529		2119.4	0.01095077		2649.4	-0.00488768		
529.59	0.00777518	0.00917782	1059.6	0.01376857		1589.59	0.0132763		2119.6	0.01204688		2649.6	-0.0043711		
529.79	0.00778262	0.00916811	1059.8	0.01425324		1589.79	0.01448318		2119.8	0.01240295		2649.8	-0.00445773		
529.99	0.00793186	0.0091584	1060	0.0140949		1589.99	0.01462304		2120	0.01232081		2650	-0.00458055		
530.19	0.00874321	0.0091487	1060.2	0.0141662		1590.19	0.01442965		2120.2	0.01153759		2650.2	-0.00576364		
530.39	0.00803752	0.00913902	1060.4	0.01404345		1590.39	0.01461483		2120.4	0.01209884		2650.4	-0.00611747		
530.59	0.00768147	0.00912934	1060.6	0.01376277		1590.59	0.0147635		2120.6	0.01269231		2650.6	-0.00555883		
530.79	0.00664992	0.00911968	1060.8	0.0134952		1590.79	0.01463954		2120.8	0.01267347		2650.8	-0.00593296		
530.99	0.00610089	0.00911002	1061	0.01356829		1590.99	0.01476298		2121	0.01245403		2651	-0.00541855		
531.19	0.00507265	0.00910037	1061.2	0.01470196		1591.19	0.01473686		2121.2	0.01186307		2651.2	-0.00527904		
531.39	0.0048015	0.00909074	1061.4	0.01483454		1591.39	0.01509201		2121.4	0.01161111		2651.4	-0.00557685		
531.59	0.00399136	0.00908111	1061.6	0.01460156		1591.59	0.01466399		2121.6	0.0114292		2651.6	-0.00595856		
531.79	0.0035006	0.0090715	1061.8	0.01508439		1591.79	0.01474498		2121.8	0.01115267		2651.8	-0.00689714		
531.99	0.00408501	0.0090619	1062	0.01466892		1591.99	0.01451806		2122	0.01138012		2652	-0.00724983		
532.19	0.0043079	0.0090523	1062.2	0.01375495		1592.19	0.01403001		2122.2	0.01068421		2652.2	-0.00682048		
532.39	0.00498453	0.00904272	1062.4	0.01321347		1592.39	0.0151981		2122.4	0.01039914		2652.4	-0.00597662		
532.59	0.00585738	0.00903314	1062.6	0.01257805		1592.59	0.01449583		2122.6	0.01071221		2652.6	-0.00527297		
532.79	0.00657311	0.00902358	1062.8	0.01236887		1592.79	0.01487861		2122.8	0.01154873		2652.8	-0.00466744		
532.99	0.00688746	0.00901402	1063	0.01157658		1592.99	0.01416874		2123	0.01243197		2653	-0.00487843		
533.19	0.0063561	0.00900448	1063.2	0.01166326		1593.19	0.01473517		2123.2	0.01280549		2653.2	-0.00543669		
533.39	0.00689561	0.00899495	1063.4	0.01070561		1593.39	0.0154404		2123.4	0.01284496		2653.4	-0.00492955		
533.59	0.00750713	0.00898542	1063.6	0.0109778		1593.59	0.01579367		2123.6	0.01297617		2653.6	-0.00555282		
533.79	0.0072862	0.00897591	1063.8	0.01111781		1593.79	0.01616193		2123.8	0.01249172		2653.8	-0.00535236		
533.99	0.00801618	0.00896641	1064	0.01109128		1593.99	0.01527036		2124	0.01199727		2654	-0.00478133		
534.19	0.00801889	0.00895691	1064.2	0.01074899		1594.19	0.01508548		2124.2	0.01183835		2654.2	-0.00451724		
534.39	0.00725877	0.00894743	1064.4	0.01111968		1594.39	0.01524547		2124.4	0.0130344		2654.4	-0.00434162		
534.59	0.00687969	0.00893796	1064.6	0.01265815		1594.59	0.01458972		2124.6	0.01366962		2654.6	-0.00389517		
534.79	0.00686123	0.00892849	1064.8	0.01404781		1594.79	0.01434162		2124.8	0.01367269		2654.8	-0.00490701		
534.99	0.00643974	0.00891904	1065	0.01477545		1594.99	0.01475729		2125	0.01350383		2655	-0.00518516		
535.19	0.00628729	0.0089096	1065.2	0.01531964		1595.19	0.01451157		2125.2	0.01288893		2655.2	-0.00539722		
535.39	0.00655542	0.00890016	1065.4	0.01470145		1595.39	0.01424303		2125.4	0.01317636		2655.4	-0.00553158		
535.59	0.00553511	0.00889074	1065.6	0.01518781		1595.59	0.01447896		2125.6	0.01261864		2655.6	-0.00528591		
535.79	0.00523791	0.00888133	1065.8	0.0147215		1595.79	0.01412796		2125.8	0.01208252		2655.8	-0.00451341		
535.99	0.00536765	0.00887192	1066	0.0132533		1595.99	0.01479837		2126	0.01196702		2656	-0.00422495		
536.19	0.00443794	0.00886253	1066.2	0.01309257		1596.19	0.01512505		2126.2	0.01185427		2656.2	-0.00401383		
536.39	0.00534571	0.00885315	1066.4	0.01296948		1596.39	0.01509372		2126.4	0.01160156		2656.4	-0.00367522		
536.59	0.00521177	0.00884377	1066.6	0.01290632		1596.59	0.014184		2126.6	0.01196957		2656.6	-0.00339249		
536.79	0.00526526	0.00883441	1066.8	0.01229952		1596.79	0.01481562		2126.8	0.01175008		2656.8	-0.00425642		
536.99	0.00457604	0.00882506	1067	0.01154599		1596.99	0.01457222		2127	0.01200907		2657	-0.00421874		
537.19	0.00444848	0.00881571	1067.2	0.01223353		1597.19	0.01496066		2127.2	0.01127944		2657.2	-0.00439224		
537.39	0.00494695	0.00880638	1067.4	0.01170965		1597.39	0.0153224		2127.4	0.01161622		2657.4	-0.00484797		
537.59	0.00482595	0.00879706	1067.6	0.01203941		1597.59	0.01493058		2127.6	0.01128134		2657.6	-0.00498174		
537.79	0.00427728	0.00878774	1067.8	0.01160416		1597.79	0.01509891		2127.8	0.01089652		2657.8	-0.00421738		
537.99	0.00544312	0.00877844	1068	0.01099579		1597.99	0.01471334		2128	0.01144303		2658	-0.00378757		
538.19	0.00621355	0.00876914	1068.2	0.01095991		1598.19	0.01514399		2128.2	0.01189697		2658.2	-0.00424233		
538.39	0.00652531	0.00875986	1068.4	0.01203921		1598.39	0.01560096		2128.4	0.01155218		2658.4	-0.00502353		
538.59	0.00628661	0.00875059	1068.6	0.01318166		1598.59	0.01505192		2128.6	0.01175413		2658.6	-0.00516868		
538.79	0.00651401	0.00874132	1068.8	0.01321641		1598.79	0.01609167		2128.8	0.01199676		2658.8	-0.00573811		
538.99	0.00625201	0.00873207	1069	0.01321033		1598.99	0.01702123		2129	0.01164441		2659	-0.00573888		
539.19	0.00599676	0.00872282	1069.2	0.01361101		1599.19	0.0167151		2129.2	0.01153315		2659.2	-0.00565817		
539.39	0.00555594	0.00871358	1069.4	0.01408487		1599.39	0.01691156		2129.4	0.01149804		2659.4	-0.00522579		
539.59	0.00523414	0.00870436	1069.6	0.01386594		1599.59	0.0179793		2129.6	0.01024901		2659.6	-0.00547382		
539.79	0.00494864	0.00869514	1069.8	0.01293931		1599.79	0.01786297		2129.8	0.01072958		2659.8	-0.00516116		
539.99	0.00500012	0.00868594	1070	0.01369816		1599.99	0.01792002		2130	0.01100843		2660	-0.00564781		
540.19	0.00531064	0.00867674	1070.2	0.01446212		1600.19	0.01777095		2130.2	0.01120091		2660.2	-0.00461009		
540.39	0.00633156	0.00866755	1070.4	0.01456811		1600.39	0.01694584		2130.4	0.01040515		2660.4	-0.00488639		
540.59	0.0067181	0.00865838	1070.6	0.01435725		1600.59	0.01707736		2130.6	0.01079839		2660.6	-0.00456146		
540.79	0.0069217	0.00864921	1070.8	0.01376455		1600.79	0.01685028		2130.8	0.01068782		2660.8	-0.00469669		
540.99	0.00750848	0.00864005	1071	0.01387844		1600.99	0.01655281		2131	0.01139582		2661	-0.00483186		
541.19	0.00774763	0.0086309	1071.2	0.01491692		1601.19	0.01558288		2131.2	0.01159927		2661.2	-0.00508102		
541.39	0.00805204	0.00862177	1071.4	0.0145046		1601.39	0.01453591		2131.4	0.01207096		2661.4	-0.00482845		
541.59	0.00793809	0.00861264	1071.6	0.01412911		1601.59	0.01271397		2131.6	0.01133334		2661.6	-0.00467271		
541.79	0.00792164	0.00860352	1071.8	0.01348951		1601.79	0.01252128		2131.8	0.01164691		2661.8	-0.00425617		
541.99	0.00812067	0.00859441	1072	0.01356797		1601.99	0.01204893		2132	0.0116745		2662	-0.00440299		
542.19	0.0080801	0.00858531	1072.2	0.01380956		1602.19	0.01201042		2132.2	0.01127773		2662.2	-0.00420067		
542.39	0.00704371	0.00857622	1072.4	0.01354981		1602.39	0.01267579		2132.4	0.01100432		2662.4	-0.00496055		
542.59	0.00616407	0.00856714	1072.6	0.01353405		1602.59	0.01246374		2132.6	0.01134145		2662.6	-0.00436016		
542.79	0.00531376	0.00855807	1072.8	0.01336524		1602.79	0.01321688		2132.8	0.0112586		2662.8	-0.0046976		
542.99	0.00475251	0.00854901	1073	0.01345517		1602.99	0.01307962		2133	0.01084428		2663	-0.00491615		
543.19	0.00486072	0.00853996	1073.2	0.01357694		1603.19	0.01219209		2133.2	0.0108369		2663.2	-0.00491641		
543.39	0.00432314	0.00853092	1073.4	0.01362068		1603.39	0.01252203		2133.4	0.01062102		2663.4	-0.00414759		
543.59	0.00435913	0.00852188	1073.6	0.01328304		1603.59	0.01317121		2133.6	0.01083108		2663.6	-0.00348107		
543.79	0.00388738	0.00851286	1073.8	0.01337192		1603.79	0.01296784		2133.8	0.01193371		2663.8	-0.00377484		
543.99	0.003759	0.00850385	1074	0.01338889		1603.99	0.01385505		2134	0.01124853		2664	-0.00389948		
544.19	0.00363134	0.00849484	1074.2	0.01328758		1604.19	0.01472055		2134.2	0.01233032		2664.2	-0.00403678		
544.39	0.00338399	0.00848585	1074.4	0.01282259		1604.39	0.01503436		2134.4	0.01128455		2664.4	-0.004531		
544.59	0.0032851	0.00847687	1074.6	0.01198209		1604.59	0.0155355		2134.6	0.01153785		2664.6	-0.00350276		
544.79	0.00309772	0.00846789	1074.8	0.01202038		1604.79	0.01557597		2134.8	0.01094811		2664.8	-0.00361327		
544.99	0.00357294	0.00845893	1075	0.01221081		1604.99	0.0160681		2135	0.01137894		2665	-0.00387251		
545.19	0.0034051	0.00844997	1075.2	0.01331879		1605.19	0.01564719		2135.2	0.01124547		2665.2	-0.00386574		
545.39	0.00263995	0.00844102	1075.4	0.01258393		1605.39	0.01636324		2135.4	0.01123122		2665.4	-0.00407714		
545.59	0.00305273	0.00843209	1075.6	0.01248765		1605.59	0.01641404		2135.6	0.01133115		2665.6	-0.00491104		
545.79	0.00297195	0.00842316	1075.8	0.01206534		1605.79	0.01740355		2135.8	0.01178515		2665.8	-0.00421585		
545.99	0.00335879	0.00841424	1076	0.01191391		1605.99	0.0176263		2136	0.01130572		2666	-0.0045139		
546.19	0.00367844	0.00840533	1076.2	0.0114408		1606.19	0.01785995		2136.2	0.01113201		2666.2	-0.00458045		
546.39	0.00376788	0.00839643	1076.4	0.01154051		1606.39	0.01730162		2136.4	0.01120356		2666.4	-0.00468056		
546.59	0.00407135	0.00838754	1076.6	0.01106377		1606.59	0.01624234		2136.6	0.0105596		2666.6	-0.00390431		
546.79	0.00483186	0.00837866	1076.8	0.01063376		1606.79	0.01594909		2136.8	0.01027248		2666.8	-0.00377578		
546.99	0.00545461	0.00836979	1077	0.01054112		1606.99	0.01502009		2137	0.01041711		2667	-0.00380241		
547.19	0.00647043	0.00836093	1077.2	0.01087974		1607.19	0.01405413		2137.2	0.01050202		2667.2	-0.00356079		
547.39	0.0065224	0.00835208	1077.4	0.01096509		1607.39	0.01373525		2137.4	0.01134696		2667.4	-0.00323211		
547.59	0.00746492	0.00834323	1077.6	0.01148625		1607.59	0.01411038		2137.6	0.0115083		2667.6	-0.00362651		
547.79	0.00738175	0.0083344	1077.8	0.01111719		1607.79	0.01320541		2137.8	0.0113025		2667.8	-0.00464487		
547.99	0.00735746	0.00832558	1078	0.01140378		1607.99	0.01317518		2138	0.01151491		2668	-0.00506205		
548.19	0.0070239	0.00831676	1078.2	0.01199021		1608.19	0.01276019		2138.2	0.0120637		2668.2	-0.00544825		
548.39	0.0068584	0.00830796	1078.4	0.0122817		1608.39	0.01247841		2138.4	0.01066984		2668.4	-0.00541255		
548.59	0.0066726	0.00829916	1078.6	0.01297795		1608.59	0.01201628		2138.6	0.01182824		2668.6	-0.00499814		
548.79	0.00633664	0.00829037	1078.8	0.01350001		1608.79	0.01272191		2138.8	0.01188626		2668.8	-0.00592532		
548.99	0.00596263	0.0082816	1079	0.01429628		1608.99	0.01325231		2139	0.01232502		2669	-0.00628962		
549.19	0.0054567	0.00827283	1079.2	0.01534103		1609.19	0.01431175		2139.2	0.01279139		2669.2	-0.00690096		
549.39	0.00511503	0.00826407	1079.4	0.01468518		1609.39	0.01531812		2139.4	0.01324856		2669.4	-0.0067899		
549.59	0.00582566	0.00825532	1079.6	0.01591119		1609.59	0.01634667		2139.6	0.0134206		2669.6	-0.00727976		
549.79	0.00487515	0.00824658	1079.8	0.01587615		1609.79	0.01622302		2139.8	0.01360851		2669.8	-0.00711325		
549.99	0.00511257	0.00823785	1080	0.01593466		1609.99	0.01651324		2140	0.01291711		2670	-0.00710935		
550.19	0.00453916	0.00822913	1080.2	0.01642887		1610.19	0.01608355		2140.2	0.01239772		2670.2	-0.00678766		
550.39	0.00466642	0.00822041	1080.4	0.01604699		1610.39	0.01518805		2140.4	0.01190606		2670.4	-0.00619968		
550.59	0.00543647	0.00821171	1080.6	0.01532659		1610.59	0.01531415		2140.6	0.01139682		2670.6	-0.00552527		
550.79	0.00595361	0.00820302	1080.8	0.01492281		1610.79	0.01475965		2140.8	0.01072998		2670.8	-0.00439242		
550.99	0.00582132	0.00819433	1081	0.014411		1610.99	0.01378252		2141	0.01065273		2671	-0.00447605		
551.19	0.00667327	0.00818565	1081.2	0.01391828		1611.19	0.01347444		2141.2	0.01016662		2671.2	-0.00429553		
551.39	0.0063975	0.00817699	1081.4	0.01394941		1611.39	0.01349924		2141.4	0.00960066		2671.4	-0.00407579		
551.59	0.00653079	0.00816833	1081.6	0.01301385		1611.59	0.0133165		2141.6	0.00907685		2671.6	-0.00389756		
551.79	0.00660358	0.00815968	1081.8	0.01173231		1611.79	0.01212652		2141.8	0.00914148		2671.8	-0.0037223		
551.99	0.00651233	0.00815104	1082	0.01188292		1611.99	0.01226173		2142	0.00942575		2672	-0.00371736		
552.19	0.00604136	0.00814241	1082.2	0.01260759		1612.19	0.01217397		2142.2	0.00925563		2672.2	-0.00412672		
552.39	0.00625415	0.00813379	1082.4	0.01245124		1612.39	0.01220704		2142.4	0.00977407		2672.4	-0.00367137		
552.59	0.00669967	0.00812518	1082.6	0.01205353		1612.59	0.01311097		2142.6	0.01058766		2672.6	-0.00327381		
552.79	0.00666229	0.00811658	1082.8	0.01172204		1612.79	0.01326209		2142.8	0.01050429		2672.8	-0.00357083		
552.99	0.0063144	0.00810798	1083	0.01267682		1612.99	0.01382158		2143	0.01012245		2673	-0.00310758		
553.19	0.00598548	0.0080994	1083.2	0.01310032		1613.19	0.01506886		2143.2	0.01033096		2673.2	-0.00260797		
553.39	0.00566983	0.00809082	1083.4	0.0129849		1613.39	0.01570869		2143.4	0.0101414		2673.4	-0.00160505		
553.59	0.00587751	0.00808226	1083.6	0.01398691		1613.59	0.01677967		2143.6	0.01014732		2673.6	-0.00159809		
553.79	0.00642931	0.0080737	1083.8	0.01285755		1613.79	0.01554277		2143.8	0.00980696		2673.8	-0.00059983		
553.99	0.00629882	0.00806515	1084	0.01335298		1613.99	0.01623332		2144	0.00934348		2674	0.0002021		
554.19	0.0065198	0.00805661	1084.2	0.0141075		1614.19	0.01534546		2144.2	0.00940424		2674.2	-0.0001307		
554.39	0.00724491	0.00804808	1084.4	0.01341693		1614.39	0.01525805		2144.4	0.00917097		2674.4	-0.00036571		
554.59	0.00711269	0.00803956	1084.6	0.01313817		1614.59	0.0147234		2144.6	0.00905622		2674.6	0.00079159		
554.79	0.00697415	0.00803105	1084.8	0.0126092		1614.79	0.01477435		2144.8	0.00878705		2674.8	0.00020061		
554.99	0.00643503	0.00802255	1085	0.01330384		1614.99	0.01453646		2145	0.00908834		2675	-0.00025837		
555.19	0.00579494	0.00801405	1085.2	0.01339194		1615.19	0.0144645		2145.2	0.00919338		2675.2	-0.00060934		
555.39	0.0053997	0.00800557	1085.4	0.01338377		1615.39	0.01469467		2145.4	0.01007384		2675.4	-0.00148303		
555.59	0.00606086	0.00799709	1085.6	0.01293284		1615.59	0.01428782		2145.6	0.01070507		2675.6	-0.00257334		
555.79	0.00622245	0.00798863	1085.8	0.01306389		1615.79	0.01420253		2145.8	0.01118203		2675.8	-0.00443838		
555.99	0.00629287	0.00798017	1086	0.0136111		1615.99	0.01402709		2146	0.01173458		2676	-0.00563509		
556.19	0.00637153	0.00797172	1086.2	0.01335959		1616.19	0.01447768		2146.2	0.01179788		2676.2	-0.00688026		
556.39	0.00605602	0.00796328	1086.4	0.0132711		1616.39	0.01440697		2146.4	0.0118237		2676.4	-0.00724749		
556.59	0.00614358	0.00795485	1086.6	0.0135938		1616.59	0.01471373		2146.6	0.01151959		2676.6	-0.00784718		
556.79	0.00592124	0.00794642	1086.8	0.01432527		1616.79	0.01390701		2146.8	0.01117919		2676.8	-0.00816464		
556.99	0.00517389	0.00793801	1087	0.01460146		1616.99	0.01480999		2147	0.01093619		2677	-0.00811164		
557.19	0.00516027	0.00792961	1087.2	0.01422385		1617.19	0.01509674		2147.2	0.0103422		2677.2	-0.00794833		
557.39	0.00449164	0.00792121	1087.4	0.01466315		1617.39	0.01543057		2147.4	0.00972803		2677.4	-0.00788679		
557.59	0.00466899	0.00791282	1087.6	0.01513356		1617.59	0.01572199		2147.6	0.00935091		2677.6	-0.00847115		
557.79	0.00471121	0.00790445	1087.8	0.01447325		1617.79	0.01520023		2147.8	0.00870059		2677.8	-0.00812454		
557.99	0.00421294	0.00789608	1088	0.0153515		1617.99	0.01558484		2148	0.00851435		2678	-0.00839369		
558.19	0.00500682	0.00788772	1088.2	0.01509679		1618.19	0.01527289		2148.2	0.00841444		2678.2	-0.00816883		
558.39	0.0049379	0.00787937	1088.4	0.01464848		1618.39	0.01530054		2148.4	0.00822251		2678.4	-0.00755663		
558.59	0.00477202	0.00787102	1088.6	0.01473554		1618.59	0.01491699		2148.6	0.00862352		2678.6	-0.00645504		
558.79	0.00542406	0.00786269	1088.8	0.01517268		1618.79	0.01507329		2148.8	0.00908434		2678.8	-0.00646432		
558.99	0.00553913	0.00785437	1089	0.01590141		1618.99	0.01419966		2149	0.00983053		2679	-0.0054756		
559.19	0.00582797	0.00784605	1089.2	0.01588072		1619.19	0.01376317		2149.2	0.01077372		2679.2	-0.00517652		
559.39	0.00690512	0.00783774	1089.4	0.01602712		1619.39	0.0135658		2149.4	0.01188943		2679.4	-0.00525637		
559.59	0.00767612	0.00782944	1089.6	0.01608367		1619.59	0.01270174		2149.6	0.01218712		2679.6	-0.00482215		
559.79	0.0081142	0.00782115	1089.8	0.01549404		1619.79	0.01215307		2149.8	0.01294377		2679.8	-0.00478289		
