# Supplementary material for: Functional development of a V3/glycan-specific broadly neutralizing antibody isolated from a case of HIV superinfection
Source: eLife. 2021 Jul 15;10:e68110. doi: 10.7554/eLife.68110 (PMC8376252; doi:10.7554/eLife.68110)
Supplement: Figure 2—source data 2. [file elife-68110-fig2-data2.zip › QA013.2 Dbl Ref BLI_2020.09.30/BG505.SOSIP trimer/Fit Data/D3Results.txt]

Conc1	6.25E-08	6.25E-08	6.25E-08	6.25E-08	6.25E-08	6.25E-08	6.25E-08	
Start1	290	879.99	1469.99	2059.99	2650	3240	3830	
Stop1	649.8	1239.79	1829.8	2419.79	3009.8	3599.8	4189.8	
Kobs	0.000427455251083201	0.000652869586489493	0.000578711695600215	0.0687788947815116			6.36466817353143E-05	
Error Kobs	1.66119584614084E-05	1.94963461737528E-05	1.79177799358196E-05	0.0130692484112605			0.0166172082622511	
Koff	0	0	0	0			0	
Error Koff	0	0	0	0			0	
Time1	Data1	Fit1	Time2	Data2	Fit2	Time3	Data3	Fit3	Time4	Data4	Fit4	Time5	Data5	Fit5	Time6	Data6	Fit6	Time7	Data7	Fit7	
290	0.00655409	0	879.99	0.00619125	0	1469.99	-0.00151644	0	2059.99	0.0007256	0	2650	0.00276323		3240	0.00631621		3830	-0.00635849	0	
290.2	0.00713545	0.00070383	880.19	0.0064911	0.0001944	1470.19	-0.0015141	0.00010915	2060.19	0.00003606	0.00009761	2650.2	0.00227466		3240.2	0.00636383		3830.2	-0.00605052	0.00000017	
290.4	0.00730368	0.00140642	880.39	0.00578926	0.0003887	1470.39	-0.00174347	0.00021826	2060.39	-0.00133614	0.0001939	2650.4	0.00176099		3240.4	0.0065198		3830.4	-0.0055618	0.00000034	
290.6	0.00822359	0.00210777	880.59	0.00518051	0.0005829	1470.59	-0.0018264	0.00032733	2060.59	-0.00203642	0.00028886	2650.6	0.00110051		3240.6	0.00589778		3830.6	-0.00559206	0.00000051	
290.8	0.00895556	0.00280788	880.79	0.00521088	0.00077702	1470.79	-0.00199355	0.00043637	2060.79	-0.00187917	0.00038253	2650.8	0.00069955		3240.8	0.00452832		3830.8	-0.00554138	0.00000068	
291	0.00943353	0.00350677	880.99	0.00577261	0.00097103	1470.99	-0.00265394	0.00054536	2060.99	-0.00182299	0.00047492	2651	0.00000265		3241	0.00426324		3831	-0.00513789	0.00000085	
291.2	0.01017069	0.00420442	881.19	0.00481778	0.00116496	1471.19	-0.00284034	0.00065431	2061.19	-0.00220033	0.00056604	2651.2	-0.00036543		3241.2	0.00416169		3831.2	-0.00471142	0.00000102	
291.4	0.01096413	0.00490084	881.39	0.00463951	0.00135879	1471.39	-0.00269562	0.00076323	2061.39	-0.00193873	0.00065592	2651.4	-0.00087355		3241.4	0.00385379		3831.4	-0.00401451	0.00000119	
291.6	0.01225631	0.00559604	881.59	0.00394725	0.00155252	1471.59	-0.00258835	0.0008721	2061.59	-0.0020341	0.00074458	2651.6	-0.0018899		3241.6	0.00351513		3831.6	-0.00351325	0.00000136	
291.8	0.01312113	0.00629001	881.79	0.00374391	0.00174616	1471.79	-0.00224483	0.00098094	2061.79	-0.00105211	0.00083202	2651.8	-0.00190186		3241.8	0.00384269		3831.8	-0.002992	0.00000154	
292	0.01405772	0.00698276	881.99	0.00487268	0.00193971	1471.99	-0.00180973	0.00108973	2061.99	-0.00078804	0.00091826	2652	-0.00163523		3242	0.00379408		3832	-0.00310509	0.00000171	
292.2	0.01506018	0.00767429	882.19	0.00576856	0.00213316	1472.19	-0.0009757	0.00119849	2062.19	0.00019286	0.00100333	2652.2	-0.00153299		3242.2	0.00489337		3832.2	-0.00349481	0.00000188	
292.4	0.01595327	0.00836461	882.39	0.00674112	0.00232652	1472.39	-0.00145	0.00130721	2062.39	-0.00016365	0.00108724	2652.4	-0.00227125		3242.4	0.0058038		3832.4	-0.00349398	0.00000205	
292.6	0.01705162	0.00905371	882.59	0.00670608	0.00251979	1472.59	-0.00094348	0.00141588	2062.59	-0.00129228	0.00117	2652.6	-0.00168473		3242.6	0.00633668		3832.6	-0.00343189	0.00000222	
292.8	0.01727396	0.00974159	882.79	0.00751414	0.00271296	1472.79	-0.00110018	0.00152452	2062.79	-0.00108631	0.00125163	2652.8	-0.00045309		3242.8	0.00728152		3832.8	-0.00292826	0.00000239	
293	0.01801343	0.01042826	882.99	0.00792993	0.00290603	1472.99	-0.00083191	0.00163312	2062.99	-0.00148094	0.00133214	2653	0.00035671		3243	0.00863687		3833	-0.00278434	0.00000256	
293.2	0.01841355	0.01111373	883.19	0.00902572	0.00309902	1473.19	-0.00047639	0.00174168	2063.19	-0.00142199	0.00141155	2653.2	-0.00001795		3243.2	0.00851276		3833.2	-0.00224708	0.00000273	
293.4	0.01963277	0.01179798	883.39	0.01049148	0.00329191	1473.39	-0.00034201	0.0018502	2063.39	-0.001495	0.00148988	2653.4	0.00009615		3243.4	0.00953676		3833.4	-0.00239465	0.0000029	
293.6	0.02080851	0.01248104	883.59	0.01079895	0.0034847	1473.59	0.00020949	0.00195868	2063.59	-0.00113029	0.00156714	2653.6	0.00005255		3243.6	0.01031275		3833.6	-0.00252421	0.00000307	
293.8	0.02162868	0.01316289	883.79	0.01103637	0.0036774	1473.79	-0.00022794	0.00206713	2063.79	-0.00089567	0.00164334	2653.8	-0.00007908		3243.8	0.01176304		3833.8	-0.00342067	0.00000324	
294	0.02190089	0.01384353	883.99	0.01286166	0.00387001	1473.99	0.00045526	0.00217553	2063.99	-0.00206693	0.0017185	2654	0.00032763		3244	0.01336856		3834	-0.00376113	0.00000341	
294.2	0.02239409	0.01452298	884.19	0.01311161	0.00406252	1474.19	0.00078773	0.00228389	2064.19	-0.0027652	0.00179264	2654.2	0.00075503		3244.2	0.01365151		3834.2	-0.00517335	0.00000358	
294.4	0.02341263	0.01520124	884.39	0.01294198	0.00425495	1474.39	0.0007706	0.00239222	2064.39	-0.00321359	0.00186576	2654.4	0.00061797		3244.4	0.013384		3834.4	-0.005426	0.00000375	
294.6	0.02448393	0.0158783	884.59	0.01320155	0.00444727	1474.59	0.00015308	0.0025005	2064.59	-0.00218314	0.00193788	2654.6	0.00022633		3244.6	0.01160151		3834.6	-0.00668364	0.00000392	
294.8	0.02533322	0.01655416	884.79	0.0140926	0.00463951	1474.79	-0.00033331	0.00260875	2064.79	-0.00134577	0.00200901	2654.8	0.00010354		3244.8	0.01077181		3834.8	-0.00643139	0.00000409	
295	0.02581735	0.01722884	884.99	0.01363981	0.00483165	1474.99	-0.0012912	0.00271696	2064.99	-0.00186274	0.00207918	2655	-0.00016352		3245	0.01121311		3835	-0.00587574	0.00000426	
295.2	0.02741838	0.01790233	885.19	0.01240164	0.00502369	1475.19	-0.00063563	0.00282513	2065.19	-0.00232734	0.00214839	2655.2	-0.00018542		3245.2	0.0105359		3835.2	-0.00513967	0.00000443	
295.4	0.02795285	0.01857463	885.39	0.01242668	0.00521565	1475.39	-0.00049621	0.00293325	2065.39	-0.00103864	0.00221665	2655.4	-0.00072272		3245.4	0.00972676		3835.4	-0.00459847	0.0000046	
295.6	0.02911993	0.01924575	885.59	0.01206877	0.00540751	1475.59	0.00016307	0.00304134	2065.59	-0.00091534	0.00228397	2655.6	-0.00142882		3245.6	0.00843181		3835.6	-0.00445272	0.00000476	
295.8	0.03004351	0.01991569	885.79	0.01370302	0.00559928	1475.79	0.00064437	0.00314939	2065.79	0.00046854	0.00235038	2655.8	-0.00136481		3245.8	0.00821138		3835.8	-0.00431963	0.00000493	
296	0.03120161	0.02058444	885.99	0.01484628	0.00579095	1475.99	0.00127497	0.00325741	2065.99	-0.00011376	0.00241588	2656	-0.00176187		3246	0.00765283		3836	-0.00536949	0.0000051	
296.2	0.03191498	0.02125202	886.19	0.01473084	0.00598253	1476.19	0.0017766	0.00336538	2066.19	-0.00033765	0.00248049	2656.2	-0.00157455		3246.2	0.00803675		3836.2	-0.00464205	0.00000527	
296.4	0.03330516	0.02191843	886.39	0.01489322	0.00617402	1476.39	0.0014285	0.00347331	2066.39	-0.00015524	0.00254421	2656.4	-0.00191544		3246.4	0.00819413		3836.4	-0.00474041	0.00000544	
296.6	0.03377588	0.02258366	886.59	0.01519097	0.00636541	1476.59	0.00146319	0.00358121	2066.59	-0.00051317	0.00260706	2656.6	-0.00031875		3246.6	0.0085231		3836.6	-0.00430761	0.00000561	
296.8	0.03397592	0.02324771	886.79	0.0153102	0.00655671	1476.79	0.0009688	0.00368906	2066.79	-0.00010093	0.00266905	2656.8	0.00010915		3246.8	0.0096825		3836.8	-0.00365048	0.00000578	
297	0.03458147	0.0239106	886.99	0.01506897	0.00674792	1476.99	0.00162381	0.00379688	2066.99	0.00036841	0.0027302	2657	0.00058208		3247	0.00975833		3837	-0.00360482	0.00000595	
297.2	0.03516558	0.02457233	887.19	0.01539741	0.00693904	1477.19	0.00166068	0.00390466	2067.19	0.00088637	0.00279051	2657.2	0.00033388		3247.2	0.00957658		3837.2	-0.00401143	0.00000612	
297.4	0.03687669	0.02523288	887.39	0.01573537	0.00713006	1477.39	0.00303271	0.0040124	2067.39	0.00130013	0.00285	2657.4	0.00075491		3247.4	0.00994034		3837.4	-0.00467994	0.00000629	
297.6	0.0373814	0.02589228	887.59	0.01581672	0.00732099	1477.59	0.00411723	0.00412009	2067.59	0.00185143	0.00290867	2657.6	0.00118497		3247.6	0.01007162		3837.6	-0.005012	0.00000646	
297.8	0.03815956	0.02655051	887.79	0.01651976	0.00751183	1477.79	0.00445536	0.00422776	2067.79	0.00186275	0.00296654	2657.8	0.0012028		3247.8	0.01120893		3837.8	-0.00487334	0.00000663	
298	0.03959271	0.02720758	887.99	0.01755758	0.00770257	1477.99	0.00418206	0.00433538	2067.99	0.00125443	0.00302362	2658	0.00232482		3248	0.01068017		3838	-0.00420054	0.0000068	
298.2	0.04110013	0.0278635	888.19	0.01752558	0.00789322	1478.19	0.00369165	0.00444296	2068.19	0.00187282	0.00307993	2658.2	0.0021097		3248.2	0.00977947		3838.2	-0.00325864	0.00000697	
298.4	0.04333591	0.02851826	888.39	0.01771873	0.00808378	1478.39	0.00289624	0.0045505	2068.39	0.00216659	0.00313546	2658.4	0.00185543		3248.4	0.00970098		3838.4	-0.00228282	0.00000713	
298.6	0.04445804	0.02917187	888.59	0.01833572	0.00827425	1478.59	0.00222094	0.00465801	2068.59	0.00277871	0.00319023	2658.6	0.00188939		3248.6	0.00934934		3838.6	-0.00219763	0.0000073	
298.8	0.04522909	0.02982433	888.79	0.01817037	0.00846462	1478.79	0.00256733	0.00476547	2068.79	0.00196821	0.00324426	2658.8	0.00161158		3248.8	0.01010734		3838.8	-0.00096397	0.00000747	
299	0.04694991	0.03047563	888.99	0.0175724	0.0086549	1478.99	0.00168784	0.0048729	2068.99	0.00162063	0.00329754	2659	0.00204485		3249	0.01054582		3839	-0.00015294	0.00000764	
299.2	0.04874633	0.0311258	889.19	0.01798668	0.00884509	1479.19	0.00213633	0.00498029	2069.19	0.00195418	0.0033501	2659.2	0.00245564		3249.2	0.00948806		3839.2	0.00070332	0.00000781	
299.4	0.04808086	0.03177481	889.39	0.01826323	0.00903519	1479.39	0.00203784	0.00508764	2069.39	0.00280037	0.00340194	2659.4	0.00253169		3249.4	0.00942553		3839.4	0.00133453	0.00000798	
299.6	0.04888115	0.03242269	889.59	0.01839067	0.00922519	1479.59	0.00229592	0.00519495	2069.59	0.0025841	0.00345307	2659.6	0.00232478		3249.6	0.00864345		3839.6	0.00109256	0.00000815	
299.8	0.05038401	0.03306942	889.79	0.01854613	0.0094151	1479.79	0.00229972	0.00530222	2069.79	0.00293987	0.00350351	2659.8	0.0024525		3249.8	0.00896691		3839.8	0.00112507	0.00000832	
300	0.0516438	0.03371501	889.99	0.01726226	0.00960492	1479.99	0.00303081	0.00540946	2069.99	0.00232403	0.00355325	2660	0.00305666		3250	0.00845441		3840	0.00082597	0.00000848	
300.2	0.05213951	0.03435947	890.19	0.0170075	0.00979465	1480.19	0.00287599	0.00551665	2070.19	0.00191591	0.00360232	2660.2	0.00400828		3250.2	0.00813987		3840.2	0.00197285	0.00000865	
300.4	0.05382439	0.03500279	890.39	0.01772961	0.00998428	1480.39	0.00228055	0.00562381	2070.39	0.00306829	0.00365071	2660.4	0.00343753		3250.4	0.00896503		3840.4	0.00034018	0.00000882	
300.6	0.05427379	0.03564498	890.59	0.01792061	0.01017383	1480.59	0.00235497	0.00573092	2070.59	0.00291526	0.00369844	2660.6	0.00340255		3250.6	0.00815069		3840.6	0.00083463	0.00000899	
300.8	0.05554728	0.03628604	890.79	0.01703962	0.01036328	1480.79	0.00279793	0.005838	2070.79	0.00382843	0.00374552	2660.8	0.00309995		3250.8	0.0089408		3840.8	0.00039202	0.00000916	
301	0.05569475	0.03692597	890.99	0.01697303	0.01055264	1480.99	0.00437715	0.00594504	2070.99	0.00353727	0.00379196	2661	0.00337381		3251	0.00897965		3841	-0.00032731	0.00000933	
301.2	0.05704864	0.03756477	891.19	0.0175586	0.0107419	1481.19	0.00516304	0.00605204	2071.19	0.00301812	0.00383777	2661.2	0.00350791		3251.2	0.00938581		3841.2	-0.00166291	0.00000949	
301.4	0.05769239	0.03820245	891.39	0.01788655	0.01093108	1481.39	0.0059061	0.006159	2071.39	0.00384309	0.00388294	2661.4	0.00336374		3251.4	0.00976527		3841.4	-0.00197185	0.00000966	
301.6	0.05769239	0.038839	891.59	0.0189453	0.01112016	1481.59	0.00650415	0.00626593	2071.59	0.00399145	0.0039275	2661.6	0.00368513		3251.6	0.00957592		3841.6	-0.00256305	0.00000983	
301.8	0.05850254	0.03947444	891.79	0.02001449	0.01130915	1481.79	0.00679771	0.00637281	2071.79	0.00330019	0.00397145	2661.8	0.00441711		3251.8	0.00993481		3841.8	-0.002667	0.00001	
302	0.05924642	0.04010875	891.99	0.0214464	0.01149805	1481.99	0.00677833	0.00647966	2071.99	0.00303447	0.0040148	2662	0.00455149		3252	0.00980895		3842	-0.0015303	0.00001017	
302.2	0.06003068	0.04074195	892.19	0.02190378	0.01168685	1482.19	0.00635589	0.00658646	2072.19	0.00243257	0.00405756	2662.2	0.00390208		3252.2	0.01049619		3842.2	-0.00117331	0.00001034	
302.4	0.06058178	0.04137403	892.39	0.02246341	0.01187557	1482.39	0.0067648	0.00669323	2072.39	0.00233286	0.00409974	2662.4	0.00473028		3252.4	0.01084207		3842.4	-0.00129555	0.0000105	
302.6	0.06098077	0.042005	892.59	0.02279107	0.01206419	1482.59	0.00719796	0.00679996	2072.59	0.00131525	0.00414133	2662.6	0.00486326		3252.6	0.0106093		3842.6	-0.00180599	0.00001067	
302.8	0.06101941	0.04263486	892.79	0.02252723	0.01225272	1482.79	0.00697031	0.00690665	2072.79	0.00033333	0.00418236	2662.8	0.00484899		3252.8	0.01099129		3842.8	-0.00202652	0.00001084	
303	0.06251011	0.04326361	892.99	0.02256554	0.01244116	1482.99	0.00647716	0.00701331	2072.99	0.00060656	0.00422283	2663	0.00573359		3253	0.01118827		3843	-0.00198361	0.00001101	
303.2	0.06224881	0.04389125	893.19	0.022581	0.01262951	1483.19	0.00695061	0.00711992	2073.19	0.00054588	0.00426275	2663.2	0.0066361		3253.2	0.01097393		3843.2	-0.00171096	0.00001118	
303.4	0.06241788	0.04451779	893.39	0.02257909	0.01281777	1483.39	0.00628406	0.0072265	2073.39	0.0010736	0.00430212	2663.4	0.00694204		3253.4	0.01142109		3843.4	-0.0012955	0.00001134	
303.6	0.06392825	0.04514323	893.59	0.02178146	0.01300593	1483.59	0.00600496	0.00733303	2073.59	0.00081649	0.00434095	2663.6	0.00782811		3253.6	0.01114266		3843.6	-0.00225193	0.00001151	
303.8	0.06506383	0.04576756	893.79	0.02181195	0.01319401	1483.79	0.00552496	0.00743953	2073.79	0.00137829	0.00437925	2663.8	0.00873989		3253.8	0.01122552		3843.8	-0.00191153	0.00001168	
304	0.06626931	0.04639079	893.99	0.02201716	0.01338199	1483.99	0.00539163	0.00754599	2073.99	0.00148351	0.00441703	2664	0.00861443		3254	0.01067793		3844	-0.00300263	0.00001185	
304.2	0.06705629	0.04701293	894.19	0.02246647	0.01356988	1484.19	0.00469672	0.00765241	2074.19	0.0013462	0.0044543	2664.2	0.00832848		3254.2	0.01092621		3844.2	-0.0031348	0.00001201	
304.4	0.06844724	0.04763397	894.39	0.02284374	0.01375768	1484.39	0.00453315	0.0077588	2074.39	0.00200619	0.00449105	2664.4	0.00790676		3254.4	0.01183134		3844.4	-0.00404369	0.00001218	
304.6	0.06910037	0.04825391	894.59	0.02259709	0.01394539	1484.59	0.00409495	0.00786514	2074.59	0.0022493	0.0045273	2664.6	0.00754535		3254.6	0.01080018		3844.6	-0.00330595	0.00001235	
304.8	0.06941302	0.04887277	894.79	0.02191677	0.01413301	1484.79	0.00399644	0.00797145	2074.79	0.00267791	0.00456306	2664.8	0.00729386		3254.8	0.01150371		3844.8	-0.00420785	0.00001252	
305	0.06899749	0.04949053	894.99	0.02221359	0.01432053	1484.99	0.00464435	0.00807771	2074.99	0.00195065	0.00459832	2665	0.00648754		3255	0.01203362		3845	-0.00442999	0.00001268	
305.2	0.07002954	0.05010721	895.19	0.02225309	0.01450797	1485.19	0.00506665	0.00818394	2075.19	0.00269756	0.00463311	2665.2	0.00606401		3255.2	0.01202816		3845.2	-0.00450927	0.00001285	
305.4	0.06990044	0.0507228	895.39	0.02271092	0.01469531	1485.39	0.00531536	0.00829014	2075.39	0.00334265	0.00466742	2665.4	0.00514648		3255.4	0.0115242		3845.4	-0.00414832	0.00001302	
305.6	0.07081226	0.05133731	895.59	0.02321344	0.01488256	1485.59	0.00633555	0.00839629	2075.59	0.00265798	0.00470126	2665.6	0.00533375		3255.6	0.01069484		3845.6	-0.00441645	0.00001319	
305.8	0.07150988	0.05195073	895.79	0.02448043	0.01506972	1485.79	0.00646697	0.0085024	2075.79	0.0029968	0.00473464	2665.8	0.00520566		3255.8	0.01102324		3845.8	-0.00353153	0.00001335	
306	0.07195054	0.05256308	895.99	0.02530193	0.01525679	1485.99	0.00635287	0.00860848	2075.99	0.00200068	0.00476756	2666	0.00474484		3256	0.01157106		3846	-0.00276396	0.00001352	
306.2	0.07309318	0.05317434	896.19	0.02393624	0.01544377	1486.19	0.00637686	0.00871451	2076.19	0.00204313	0.00480003	2666.2	0.00483151		3256.2	0.01164963		3846.2	-0.002159	0.00001369	
306.4	0.07312003	0.05378453	896.39	0.02387296	0.01563066	1486.39	0.00731532	0.00882051	2076.39	0.00139444	0.00483206	2666.4	0.0052985		3256.4	0.0115702		3846.4	-0.00149763	0.00001386	
306.6	0.07404795	0.05439365	896.59	0.02383629	0.01581746	1486.59	0.00739964	0.00892647	2076.59	0.00109341	0.00486365	2666.6	0.00443553		3256.6	0.01189854		3846.6	-0.00189845	0.00001402	
306.8	0.07460748	0.05500169	896.79	0.02350723	0.01600417	1486.79	0.00793887	0.0090324	2076.79	0.00113177	0.00489481	2666.8	0.00433852		3256.8	0.01288089		3846.8	-0.00149002	0.00001419	
307	0.0756475	0.05560867	896.99	0.02349056	0.01619078	1486.99	0.00828329	0.00913828	2076.99	0.00116229	0.00492555	2667	0.0054728		3257	0.01340988		3847	-0.00072975	0.00001436	
307.2	0.0763771	0.05621457	897.19	0.02389124	0.01637731	1487.19	0.00907691	0.00924413	2077.19	0.00198533	0.00495586	2667.2	0.00621975		3257.2	0.01349356		3847.2	0.00030575	0.00001452	
307.4	0.07802581	0.05681941	897.39	0.0248758	0.01656375	1487.39	0.00870161	0.00934993	2077.39	0.00237618	0.00498576	2667.4	0.00663294		3257.4	0.0137166		3847.4	0.00013158	0.00001469	
307.6	0.07820585	0.05742318	897.59	0.02568903	0.01675009	1487.59	0.00913138	0.0094557	2077.59	0.00204166	0.00501525	2667.6	0.00783282		3257.6	0.01379849		3847.6	-0.00029673	0.00001486	
307.8	0.07972181	0.05802588	897.79	0.02690274	0.01693634	1487.79	0.00920413	0.00956143	2077.79	0.00268462	0.00504434	2667.8	0.00848586		3257.8	0.01450608		3847.8	-0.00055308	0.00001502	
308	0.08138179	0.05862753	897.99	0.02721429	0.01712251	1487.99	0.0096493	0.00966713	2077.99	0.00199557	0.00507303	2668	0.0084641		3258	0.01402341		3848	-0.001178	0.00001519	
308.2	0.08226941	0.05922812	898.19	0.02747512	0.01730858	1488.19	0.00988866	0.00977278	2078.19	0.00157485	0.00510133	2668.2	0.00882825		3258.2	0.01435517		3848.2	-0.00062585	0.00001536	
308.4	0.08231399	0.05982765	898.39	0.02813845	0.01749456	1488.39	0.00967487	0.0098784	2078.39	0.00188848	0.00512925	2668.4	0.00943558		3258.4	0.01380732		3848.4	-0.00093064	0.00001553	
308.6	0.08260668	0.06042612	898.59	0.0281948	0.01768045	1488.59	0.00949766	0.00998398	2078.59	0.00192548	0.00515678	2668.6	0.00815591		3258.6	0.01357486		3848.6	-0.00055755	0.00001569	
308.8	0.08238539	0.06102354	898.79	0.02768138	0.01786626	1488.79	0.0100261	0.01008952	2078.79	0.00152569	0.00518393	2668.8	0.00769533		3258.8	0.01335025		3848.8	-0.00036292	0.00001586	
309	0.08268674	0.06161991	898.99	0.02788416	0.01805197	1488.99	0.01089404	0.01019502	2078.99	0.00129348	0.00521072	2669	0.0077539		3259	0.01313953		3849	-0.00052387	0.00001602	
309.2	0.0836641	0.06221523	899.19	0.02793645	0.01823759	1489.19	0.01119775	0.01030048	2079.19	0.00260229	0.00523713	2669.2	0.00798393		3259.2	0.01307762		3849.2	0.00000492	0.00001619	
309.4	0.08419209	0.0628095	899.39	0.02871755	0.01842312	1489.39	0.01108632	0.01040591	2079.39	0.00203497	0.00526319	2669.4	0.00797607		3259.4	0.01285468		3849.4	-0.00060187	0.00001636	
309.6	0.08461495	0.06340272	899.59	0.02814972	0.01860856	1489.59	0.01079754	0.01051129	2079.59	0.00177102	0.00528889	2669.6	0.00796496		3259.6	0.01229401		3849.6	-0.00081061	0.00001652	
309.8	0.08503877	0.0639949	899.79	0.02892858	0.01879391	1489.79	0.01027312	0.01061664	2079.79	0.00259363	0.00531424	2669.8	0.00713779		3259.8	0.01285656		3849.8	-0.00027448	0.00001669	
310	0.08472769	0.06458603	899.99	0.02870487	0.01897917	1489.99	0.0095095	0.01072195	2079.99	0.00192595	0.00533924	2670	0.00664304		3260	0.01280361		3850	-0.00098617	0.00001686	
310.2	0.08550871	0.06517613	900.19	0.02717443	0.01916434	1490.19	0.00967652	0.01082723	2080.19	0.00290386	0.00536391	2670.2	0.00625298		3260.2	0.01291399		3850.2	-0.00040495	0.00001702	
310.4	0.08560588	0.06576519	900.39	0.02753644	0.01934942	1490.39	0.01079867	0.01093246	2080.39	0.00297118	0.00538823	2670.4	0.00581821		3260.4	0.01336194		3850.4	-0.00067194	0.00001719	
310.6	0.08560131	0.0663532	900.59	0.02751068	0.01953441	1490.59	0.0108504	0.01103766	2080.59	0.0030712	0.00541222	2670.6	0.00509401		3260.6	0.0137668		3850.6	-0.0006206	0.00001736	
310.8	0.08612808	0.06694019	900.79	0.0267667	0.01971931	1490.79	0.01092628	0.01114282	2080.79	0.00202849	0.00543589	2670.8	0.0049344		3260.8	0.01402913		3850.8	-0.00082612	0.00001752	
311	0.08668094	0.06752614	900.99	0.0271239	0.01990412	1490.99	0.01065976	0.01124794	2080.99	0.00247622	0.00545923	2671	0.00552758		3261	0.01441568		3851	-0.00116791	0.00001769	
311.2	0.08737592	0.06811105	901.19	0.02751429	0.02008884	1491.19	0.01052821	0.01135302	2081.19	0.00269078	0.00548225	2671.2	0.0051357		3261.2	0.01489269		3851.2	-0.00129429	0.00001785	
311.4	0.08824077	0.06869494	901.39	0.02810872	0.02027347	1491.39	0.0100334	0.01145807	2081.39	0.0022976	0.00550496	2671.4	0.00541514		3261.4	0.01503328		3851.4	-0.00207566	0.00001802	
311.6	0.08943079	0.0692778	901.59	0.02839609	0.02045802	1491.59	0.00929892	0.01156307	2081.59	0.00197124	0.00552736	2671.6	0.00624375		3261.6	0.01453833		3851.6	-0.00228335	0.00001819	
311.8	0.09166592	0.06985963	901.79	0.0280555	0.02064247	1491.79	0.00914236	0.01166804	2081.79	0.00217072	0.00554945	2671.8	0.00657744		3261.8	0.01500664		3851.8	-0.00305784	0.00001835	
312	0.09207009	0.07044044	901.99	0.02754522	0.02082683	1491.99	0.00904045	0.01177297	2081.99	0.00068471	0.00557124	2672	0.00665816		3262	0.01399227		3852	-0.00331303	0.00001852	
312.2	0.09307804	0.07102022	902.19	0.02723996	0.0210111	1492.19	0.00922118	0.01187787	2082.19	0.00084449	0.00559273	2672.2	0.0071538		3262.2	0.0142622		3852.2	-0.00358135	0.00001868	
312.4	0.09411345	0.07159899	902.39	0.02661482	0.02119528	1492.39	0.00938143	0.01198272	2082.39	0.0008044	0.00561393	2672.4	0.00770366		3262.4	0.01413876		3852.4	-0.00429788	0.00001885	
312.6	0.0953658	0.07217673	902.59	0.02651554	0.02137938	1492.59	0.01020471	0.01208754	2082.59	0.00028521	0.00563484	2672.6	0.0072976		3262.6	0.01463901		3852.6	-0.0030412	0.00001902	
312.8	0.09564651	0.07275346	902.79	0.02611353	0.02156338	1492.79	0.01099424	0.01219232	2082.79	0.00050599	0.00565546	2672.8	0.00869464		3262.8	0.0142037		3852.8	-0.00335702	0.00001918	
313	0.09631265	0.07332917	902.99	0.02677837	0.02174729	1492.99	0.01086521	0.01229706	2082.99	0.00164118	0.0056758	2673	0.00887425		3263	0.01362121		3853	-0.00440638	0.00001935	
313.2	0.09726132	0.07390387	903.19	0.02730681	0.02193112	1493.19	0.01017745	0.01240176	2083.19	0.00236786	0.00569586	2673.2	0.00895725		3263.2	0.0136907		3853.2	-0.00374782	0.00001951	
313.4	0.09786852	0.07447756	903.39	0.02812275	0.02211485	1493.39	0.00995652	0.01250643	2083.39	0.00252796	0.00571565	2673.4	0.00845987		3263.4	0.01355807		3853.4	-0.00407853	0.00001968	
313.6	0.09855128	0.07505024	903.59	0.0286805	0.0222985	1493.59	0.0097503	0.01261105	2083.59	0.00345959	0.00573517	2673.6	0.00780753		3263.6	0.01289884		3853.6	-0.00330635	0.00001984	
313.8	0.09882866	0.0756219	903.79	0.02992473	0.02248206	1493.79	0.01052614	0.01271564	2083.79	0.00442447	0.00575442	2673.8	0.00677021		3263.8	0.01298517		3853.8	-0.00305931	0.00002001	
314	0.09997129	0.07619256	903.99	0.03037475	0.02266553	1493.99	0.01090247	0.0128202	2083.99	0.00490744	0.00577341	2674	0.0066016		3264	0.01307944		3854	-0.0033113	0.00002018	
314.2	0.10135839	0.07676222	904.19	0.0309297	0.0228489	1494.19	0.01173275	0.01292471	2084.19	0.00557613	0.00579214	2674.2	0.00565417		3264.2	0.01373727		3854.2	-0.00300315	0.00002034	
314.4	0.10181698	0.07733087	904.39	0.03207784	0.02303219	1494.39	0.01219192	0.01302919	2084.39	0.00533403	0.00581062	2674.4	0.00499056		3264.4	0.01411363		3854.4	-0.00225404	0.00002051	
314.6	0.10233	0.07789852	904.59	0.03277941	0.02321539	1494.59	0.01195403	0.01313363	2084.59	0.00425649	0.00582884	2674.6	0.00405942		3264.6	0.01456977		3854.6	-0.00208493	0.00002067	
314.8	0.1030406	0.07846518	904.79	0.03344664	0.0233985	1494.79	0.01192661	0.01323803	2084.79	0.00399793	0.00584681	2674.8	0.004424		3264.8	0.01483934		3854.8	-0.00210675	0.00002084	
315	0.10375479	0.07903083	904.99	0.03432319	0.02358153	1494.99	0.01138531	0.01334239	2084.99	0.00472842	0.00586454	2675	0.00427021		3265	0.0153351		3855	-0.00186783	0.000021	
315.2	0.10459474	0.07959549	905.19	0.03556622	0.02376446	1495.19	0.01120062	0.01344671	2085.19	0.00411649	0.00588202	2675.2	0.00441968		3265.2	0.01592883		3855.2	-0.0013311	0.00002117	
315.4	0.10522282	0.08015915	905.39	0.03649768	0.0239473	1495.39	0.01147369	0.013551	2085.39	0.0038168	0.00589926	2675.4	0.00496156		3265.4	0.01614791		3855.4	-0.00167054	0.00002133	
315.6	0.10643443	0.08072182	905.59	0.03620299	0.02413006	1495.59	0.01107816	0.01365525	2085.59	0.00299514	0.00591627	2675.6	0.00590808		3265.6	0.01660646		3855.6	-0.00187075	0.0000215	
315.8	0.10765796	0.0812835	905.79	0.03659691	0.02431273	1495.79	0.01211369	0.01375946	2085.79	0.00251643	0.00593305	2675.8	0.00634144		3265.8	0.01778047		3855.8	-0.00221288	0.00002166	
316	0.10808691	0.08184419	905.99	0.03604634	0.0244953	1495.99	0.01319907	0.01386364	2085.99	0.00060585	0.0059496	2676	0.00646184		3266	0.01778215		3856	-0.00221365	0.00002183	
316.2	0.10989767	0.0824039	906.19	0.03537979	0.02467779	1496.19	0.01357576	0.01396778	2086.19	0.00111148	0.00596592	2676.2	0.00706292		3266.2	0.01825314		3856.2	-0.00212783	0.00002199	
316.4	0.11084072	0.08296262	906.39	0.03507747	0.02486019	1496.39	0.01443224	0.01407187	2086.39	0.00137825	0.00598202	2676.4	0.00737561		3266.4	0.01857224		3856.4	-0.00208328	0.00002216	
316.6	0.11159545	0.08352035	906.59	0.03519262	0.02504251	1496.59	0.01476856	0.01417594	2086.59	0.00105896	0.0059979	2676.6	0.00791102		3266.6	0.01807392		3856.6	-0.00197414	0.00002232	
316.8	0.1120572	0.0840771	906.79	0.0347212	0.02522473	1496.79	0.01475597	0.01427996	2086.79	0.00131045	0.00601356	2676.8	0.00882119		3266.8	0.01791959		3856.8	-0.00280783	0.00002249	
317	0.11225026	0.08463288	906.99	0.03486852	0.02540686	1496.99	0.01450839	0.01438395	2086.99	0.00216994	0.00602901	2677	0.00829266		3267	0.01806455		3857	-0.00290461	0.00002265	
317.2	0.11231466	0.08518767	907.19	0.03459506	0.02558891	1497.19	0.0149653	0.01448789	2087.19	0.00169626	0.00604425	2677.2	0.00856453		3267.2	0.01860304		3857.2	-0.00291138	0.00002282	
317.4	0.11203447	0.08574148	907.39	0.03359098	0.02577087	1497.39	0.01567184	0.01459181	2087.39	0.00248333	0.00605928	2677.4	0.00906785		3267.4	0.01836867		3857.4	-0.00405999	0.00002298	
317.6	0.11233821	0.08629433	907.59	0.03335014	0.02595274	1497.59	0.01655873	0.01469568	2087.59	0.00239548	0.0060741	2677.6	0.00952468		3267.6	0.01778737		3857.6	-0.00429929	0.00002315	
317.8	0.11175567	0.08684619	907.79	0.03266137	0.02613452	1497.79	0.0165818	0.01479952	2087.79	0.00309263	0.00608872	2677.8	0.00885443		3267.8	0.01859036		3857.8	-0.00446517	0.00002331	
318	0.11277991	0.08739709	907.99	0.03210073	0.02631621	1497.99	0.0165453	0.01490331	2087.99	0.00296149	0.00610314	2678	0.00957219		3268	0.01833913		3858	-0.00450089	0.00002348	
318.2	0.11230517	0.08794701	908.19	0.03217095	0.02649781	1498.19	0.01718734	0.01500707	2088.19	0.0035063	0.00611737	2678.2	0.00946834		3268.2	0.01776368		3858.2	-0.00496879	0.00002364	
318.4	0.11161397	0.08849597	908.39	0.03242673	0.02667933	1498.39	0.0178131	0.0151108	2088.39	0.00340558	0.0061314	2678.4	0.01033701		3268.4	0.01692542		3858.4	-0.00484961	0.00002381	
318.6	0.11173563	0.08904396	908.59	0.03253155	0.02686076	1498.59	0.01829133	0.01521448	2088.59	0.0033406	0.00614523	2678.6	0.00907653		3268.6	0.01630531		3858.6	-0.00512383	0.00002397	
318.8	0.1115001	0.08959099	908.79	0.03329859	0.0270421	1498.79	0.01873158	0.01531813	2088.79	0.00328983	0.00615888	2678.8	0.00915757		3268.8	0.01637181		3858.8	-0.00504482	0.00002414	
319	0.11188269	0.09013705	908.99	0.03376249	0.02722335	1498.99	0.01834143	0.01542174	2088.99	0.00426568	0.00617235	2679	0.00938877		3269	0.01707945		3859	-0.00538068	0.0000243	
319.2	0.11253928	0.09068215	909.19	0.03529242	0.02740451	1499.19	0.01792544	0.01552532	2089.19	0.00466865	0.00618562	2679.2	0.0097727		3269.2	0.01774278		3859.2	-0.00483159	0.00002446	
319.4	0.11287744	0.09122629	909.39	0.03656014	0.02758559	1499.39	0.01788604	0.01562885	2089.39	0.00523939	0.00619872	2679.4	0.00991117		3269.4	0.01750538		3859.4	-0.00516336	0.00002463	
319.6	0.11394579	0.09176947	909.59	0.03709206	0.02776657	1499.59	0.01842934	0.01573235	2089.59	0.00512369	0.00621164	2679.6	0.00933118		3269.6	0.01803894		3859.6	-0.00440099	0.00002479	
319.8	0.11518686	0.0923117	909.79	0.03886482	0.02794747	1499.79	0.01915991	0.01583581	2089.79	0.00522401	0.00622438	2679.8	0.00795359		3269.8	0.01826723		3859.8	-0.0045786	0.00002496	
320	0.11647826	0.09285297	909.99	0.03955926	0.02812828	1499.99	0.01963507	0.01593923	2089.99	0.00563357	0.00623695	2680	0.00703025		3270	0.01788242		3860	-0.00456589	0.00002512	
320.2	0.11856653	0.09339329	910.19	0.04088391	0.02830901	1500.19	0.01900673	0.01604262	2090.19	0.00649064	0.00624935	2680.2	0.00675525		3270.2	0.01801092		3860.2	-0.00452684	0.00002529	
320.4	0.12019333	0.09393265	910.39	0.04182601	0.02848964	1500.39	0.01866183	0.01614597	2090.39	0.00740618	0.00626157	2680.4	0.00672646		3270.4	0.01798838		3860.4	-0.00541814	0.00002545	
320.6	0.12213656	0.09447107	910.59	0.04232224	0.02867019	1500.59	0.01820356	0.01624928	2090.59	0.0076335	0.00627363	2680.6	0.00701286		3270.6	0.01741012		3860.6	-0.00591029	0.00002561	
320.8	0.12345995	0.09500854	910.79	0.04224675	0.02885065	1500.79	0.01870848	0.01635255	2090.79	0.00797169	0.00628553	2680.8	0.00707591		3270.8	0.01758929		3860.8	-0.00589763	0.00002578	
321	0.12377403	0.09554506	910.99	0.04250624	0.02903102	1500.99	0.01894487	0.01645579	2090.99	0.00757158	0.00629726	2681	0.00724213		3271	0.01825491		3861	-0.00636142	0.00002594	
321.2	0.12438709	0.09608064	911.19	0.04200128	0.0292113	1501.19	0.01887963	0.01655899	2091.19	0.00696542	0.00630883	2681.2	0.00759588		3271.2	0.01870624		3861.2	-0.00714074	0.00002611	
321.4	0.12454932	0.09661527	911.39	0.04121114	0.0293915	1501.39	0.01841383	0.01666215	2091.39	0.00686951	0.00632024	2681.4	0.00843878		3271.4	0.01876734		3861.4	-0.00732528	0.00002627	
321.6	0.12525915	0.09714896	911.59	0.04129067	0.02957161	1501.59	0.01862007	0.01676528	2091.59	0.00644793	0.0063315	2681.6	0.0083312		3271.6	0.01883038		3861.6	-0.00684244	0.00002643	
321.8	0.12538781	0.09768172	911.79	0.04116252	0.02975163	1501.79	0.01805389	0.01686836	2091.79	0.00659104	0.00634261	2681.8	0.00794312		3271.8	0.01976858		3861.8	-0.00589726	0.0000266	
322	0.12588171	0.09821353	911.99	0.04094821	0.02993157	1501.99	0.01904587	0.01697141	2091.99	0.00562179	0.00635356	2682	0.00870614		3272	0.01897975		3862	-0.00543575	0.00002676	
322.2	0.125435	0.09874441	912.19	0.04077636	0.03011141	1502.19	0.01882328	0.01707443	2092.19	0.00606089	0.00636436	2682.2	0.00871196		3272.2	0.01931978		3862.2	-0.00491165	0.00002692	
322.4	0.12527251	0.09927435	912.39	0.04036207	0.03029117	1502.39	0.01868114	0.0171774	2092.39	0.00531417	0.00637502	2682.4	0.00898028		3272.4	0.01875628		3862.4	-0.00434118	0.00002709	
322.6	0.12619221	0.09980336	912.59	0.0399843	0.03047084	1502.59	0.01902803	0.01728034	2092.59	0.00490943	0.00638552	2682.6	0.00767261		3272.6	0.01863696		3862.6	-0.00383432	0.00002725	
322.8	0.12642446	0.10033144	912.79	0.03977322	0.03065043	1502.79	0.0187797	0.01738324	2092.79	0.00451358	0.00639589	2682.8	0.00863677		3272.8	0.01929957		3862.8	-0.00286738	0.00002742	
323	0.12636651	0.10085859	912.99	0.03955927	0.03082993	1502.99	0.01801777	0.01748611	2092.99	0.00475627	0.00640611	2683	0.0096802		3273	0.01929511		3863	-0.0019831	0.00002758	
323.2	0.12669232	0.10138481	913.19	0.03955662	0.03100934	1503.19	0.01724637	0.01758893	2093.19	0.00475864	0.0064162	2683.2	0.00921222		3273.2	0.01948369		3863.2	-0.00165547	0.00002774	
323.4	0.1265097	0.10191011	913.39	0.03927112	0.03118866	1503.39	0.01762387	0.01769172	2093.39	0.00432059	0.00642615	2683.4	0.00908335		3273.4	0.01913674		3863.4	-0.00121754	0.00002791	
323.6	0.12698579	0.10243447	913.59	0.0398077	0.03136789	1503.59	0.01833174	0.01779448	2093.59	0.00260536	0.00643596	2683.6	0.00874955		3273.6	0.01957142		3863.6	-0.0007808	0.00002807	
323.8	0.12712842	0.10295792	913.79	0.04032512	0.03154704	1503.79	0.01865082	0.01789719	2093.79	0.0030479	0.00644563	2683.8	0.0093219		3273.8	0.01967947		3863.8	-0.00079161	0.00002823	
324	0.12765169	0.10348044	913.99	0.0408677	0.0317261	1503.99	0.01864336	0.01799987	2093.99	0.00363005	0.00645518	2684	0.0104209		3274	0.01913077		3864	-0.00082612	0.0000284	
324.2	0.12904909	0.10400205	914.19	0.04099063	0.03190508	1504.19	0.01847837	0.01810251	2094.19	0.00360604	0.00646459	2684.2	0.01090497		3274.2	0.01836142		3864.2	-0.00122764	0.00002856	
324.4	0.12983661	0.10452273	914.39	0.04120311	0.03208397	1504.39	0.01867966	0.01820511	2094.39	0.00449794	0.00647388	2684.4	0.01118982		3274.4	0.01830139		3864.4	-0.00142195	0.00002872	
324.6	0.13107606	0.1050425	914.59	0.04144442	0.03226277	1504.59	0.01986733	0.01830768	2094.59	0.00402446	0.00648304	2684.6	0.01209678		3274.6	0.01867077		3864.6	-0.00085857	0.00002889	
324.8	0.13174244	0.10556135	914.79	0.04151142	0.03244148	1504.79	0.0195775	0.01841021	2094.79	0.00350111	0.00649207	2684.8	0.01241117		3274.8	0.01922382		3864.8	-0.00110941	0.00002905	
325	0.13237544	0.10607929	914.99	0.04203508	0.03262011	1504.99	0.01882661	0.0185127	2094.99	0.00275433	0.00650098	2685	0.01254408		3275	0.01952024		3865	-0.00146182	0.00002921	
325.2	0.13329292	0.10659632	915.19	0.04210328	0.03279865	1505.19	0.01900092	0.01861516	2095.19	0.00436343	0.00650977	2685.2	0.01225111		3275.2	0.02027807		3865.2	-0.00146531	0.00002938	
325.4	0.13383597	0.10711243	915.39	0.04248778	0.0329771	1505.39	0.01901179	0.01871758	2095.39	0.00406276	0.00651844	2685.4	0.01291228		3275.4	0.02050822		3865.4	-0.00159092	0.00002954	
325.6	0.13530634	0.10762764	915.59	0.0436437	0.03315547	1505.59	0.01911059	0.01881996	2095.59	0.00474078	0.00652699	2685.6	0.01323258		3275.6	0.02148782		3865.6	-0.00165699	0.0000297	
325.8	0.13604871	0.10814194	915.79	0.04369018	0.03333375	1505.79	0.01923104	0.0189223	2095.79	0.00480811	0.00653542	2685.8	0.01315464		3275.8	0.02255318		3865.8	-0.00066311	0.00002987	
326	0.13625603	0.10865534	915.99	0.0439179	0.03351194	1505.99	0.01991313	0.01902461	2095.99	0.00505585	0.00654374	2686	0.01341727		3276	0.0228956		3866	-0.00079231	0.00003003	
326.2	0.13717297	0.10916783	916.19	0.04390944	0.03369005	1506.19	0.01995348	0.01912688	2096.19	0.00580887	0.00655194	2686.2	0.01413959		3276.2	0.02331812		3866.2	-0.00075096	0.00003019	
326.4	0.13790727	0.10967942	916.39	0.04446305	0.03386807	1506.39	0.02049157	0.01922911	2096.39	0.00585364	0.00656003	2686.4	0.01401665		3276.4	0.02262071		3866.4	-0.00122846	0.00003035	
326.6	0.13799296	0.1101901	916.59	0.04492796	0.034046	1506.59	0.02118321	0.01933131	2096.59	0.00606117	0.00656801	2686.6	0.01280466		3276.6	0.02199207		3866.6	-0.00089152	0.00003052	
326.8	0.13839848	0.11069989	916.79	0.04470183	0.03422385	1506.79	0.02099247	0.01943347	2096.79	0.00595537	0.00657589	2686.8	0.01328621		3276.8	0.02221914		3866.8	-0.00102721	0.00003068	
327	0.13901631	0.11120878	916.99	0.04574889	0.03440161	1506.99	0.0209386	0.01953559	2096.99	0.00594891	0.00658365	2687	0.01347793		3277	0.02192853		3867	-0.00140495	0.00003084	
327.2	0.13952796	0.11171678	917.19	0.04542883	0.03457928	1507.19	0.02086405	0.01963768	2097.19	0.00529677	0.00659131	2687.2	0.0136502		3277.2	0.02237997		3867.2	-0.00117516	0.000031	
327.4	0.1390635	0.11222388	917.39	0.04592302	0.03475687	1507.39	0.02108372	0.01973972	2097.39	0.00481718	0.00659886	2687.4	0.01366127		3277.4	0.02175421		3867.4	-0.00083355	0.00003117	
327.6	0.13905112	0.11273008	917.59	0.04739467	0.03493437	1507.59	0.02172475	0.01984174	2097.59	0.00426987	0.00660631	2687.6	0.01320965		3277.6	0.0214079		3867.6	-0.00121977	0.00003133	
327.8	0.13869067	0.1132354	917.79	0.04624282	0.03511178	1507.79	0.02284073	0.01994371	2097.79	0.00487605	0.00661366	2687.8	0.01367334		3277.8	0.02034054		3867.8	-0.00116023	0.00003149	
328	0.13862346	0.11373982	917.99	0.04643281	0.03528911	1507.99	0.02276733	0.02004565	2097.99	0.00455612	0.00662091	2688	0.01278677		3278	0.01944381		3868	-0.00205672	0.00003165	
328.2	0.13900173	0.11424336	918.19	0.04565982	0.03546636	1508.19	0.02293863	0.02014755	2098.19	0.0048381	0.00662806	2688.2	0.0114929		3278.2	0.01937395		3868.2	-0.00231924	0.00003182	
328.4	0.13879106	0.11474601	918.39	0.04569254	0.03564351	1508.39	0.02293143	0.02024941	2098.39	0.00484156	0.00663511	2688.4	0.0107248		3278.4	0.01984587		3868.4	-0.00134941	0.00003198	
328.6	0.13909963	0.11524778	918.59	0.04543777	0.03582058	1508.59	0.02243273	0.02035124	2098.59	0.00449359	0.00664207	2688.6	0.01145924		3278.6	0.01970772		3868.6	-0.00092927	0.00003214	
328.8	0.13907335	0.11574866	918.79	0.0445109	0.03599757	1508.79	0.02136752	0.02045303	2098.79	0.00490652	0.00664893	2688.8	0.01050818		3278.8	0.0188186		3868.8	-0.00038936	0.0000323	
329	0.13923747	0.11624866	918.99	0.04400602	0.03617446	1508.99	0.02120765	0.02055479	2098.99	0.00542361	0.0066557	2689	0.00993968		3279	0.01845874		3869	-0.00000146	0.00003247	
329.2	0.139359	0.11674778	919.19	0.04383828	0.03635128	1509.19	0.02110534	0.0206565	2099.19	0.00626727	0.00666237	2689.2	0.0104587		3279.2	0.0186417		3869.2	0.00065213	0.00003263	
329.4	0.13974266	0.11724602	919.39	0.04412177	0.036528	1509.39	0.02178706	0.02075818	2099.39	0.00510464	0.00666895	2689.4	0.01098337		3279.4	0.01869266		3869.4	0.00083854	0.00003279	
329.6	0.14116372	0.11774338	919.59	0.04410783	0.03670464	1509.59	0.02266458	0.02085983	2099.59	0.00534971	0.00667545	2689.6	0.01085278		3279.6	0.01992785		3869.6	0.00100581	0.00003295	
329.8	0.14028812	0.11823987	919.79	0.04397702	0.0368812	1509.79	0.02355675	0.02096143	2099.79	0.00454381	0.00668185	2689.8	0.01064686		3279.8	0.02072896		3869.8	0.00148828	0.00003312	
330	0.14062527	0.11873548	919.99	0.04540762	0.03705767	1509.99	0.02471129	0.021063	2099.99	0.0052625	0.00668817	2690	0.01068101		3280	0.02139583		3870	0.00105675	0.00003328	
330.2	0.1418984	0.11923022	920.19	0.04573842	0.03723405	1510.19	0.02520481	0.02116454	2100.19	0.00624183	0.0066944	2690.2	0.01142413		3280.2	0.02120761		3870.2	0.00111569	0.00003344	
330.4	0.14222159	0.11972409	920.39	0.04685959	0.03741035	1510.39	0.02507275	0.02126603	2100.39	0.00650917	0.00670054	2690.4	0.01128134		3280.4	0.02088346		3870.4	0.00145594	0.0000336	
330.6	0.14300716	0.12021709	920.59	0.04778623	0.03758656	1510.59	0.02606268	0.02136749	2100.59	0.00687932	0.00670661	2690.6	0.01107737		3280.6	0.02073019		3870.6	0.00176491	0.00003376	
330.8	0.14497568	0.12070922	920.79	0.04853474	0.03776268	1510.79	0.02594521	0.02146891	2100.79	0.00708441	0.00671258	2690.8	0.01210796		3280.8	0.02107384		3870.8	0.00088072	0.00003393	
331	0.14613634	0.12120048	920.99	0.04960299	0.03793872	1510.99	0.0255963	0.0215703	2100.99	0.00719685	0.00671848	2691	0.01288989		3281	0.02192578		3871	0.00121575	0.00003409	
331.2	0.14718406	0.12169088	921.19	0.04928866	0.03811468	1511.19	0.02577537	0.02167165	2101.19	0.00667277	0.0067243	2691.2	0.01306494		3281.2	0.02254718		3871.2	0.00095671	0.00003425	
331.4	0.14781543	0.12218042	921.39	0.05026805	0.03829055	1511.39	0.02576356	0.02177296	2101.39	0.00703643	0.00673003	2691.4	0.01274615		3281.4	0.02196337		3871.4	0.00004079	0.00003441	
331.6	0.14843327	0.12266909	921.59	0.05028305	0.03846633	1511.59	0.02588042	0.02187424	2101.59	0.00726614	0.00673569	2691.6	0.01237342		3281.6	0.02117648		3871.6	-0.00078653	0.00003457	
331.8	0.14865225	0.12315691	921.79	0.04931139	0.03864203	1511.79	0.02644117	0.02197548	2101.79	0.00678799	0.00674127	2691.8	0.01287054		3281.8	0.02030245		3871.8	-0.00196298	0.00003473	
332	0.14904274	0.12364386	921.99	0.0495382	0.03881764	1511.99	0.02562934	0.02207668	2101.99	0.00701225	0.00674678	2692	0.01178415		3282	0.02044023		3872	-0.00197489	0.0000349	
332.2	0.14903514	0.12412996	922.19	0.04878302	0.03899317	1512.19	0.0254511	0.02217785	2102.19	0.00748262	0.00675221	2692.2	0.0125291		3282.2	0.02016968		3872.2	-0.00256822	0.00003506	
332.4	0.14908753	0.1246152	922.39	0.04941031	0.03916861	1512.39	0.02503504	0.02227898	2102.39	0.00736188	0.00675757	2692.4	0.01319734		3282.4	0.02004631		3872.4	-0.00268075	0.00003522	
332.6	0.14984112	0.12509958	922.59	0.04963178	0.03934397	1512.59	0.02453842	0.02238007	2102.59	0.00703147	0.00676285	2692.6	0.0127595		3282.6	0.01938228		3872.6	-0.00302088	0.00003538	
332.8	0.15013171	0.12558312	922.79	0.0491759	0.03951924	1512.79	0.02424942	0.02248113	2102.79	0.00666336	0.00676806	2692.8	0.01163899		3282.8	0.01945468		3872.8	-0.00312136	0.00003554	
333	0.14989391	0.1260658	922.99	0.04957524	0.03969443	1512.99	0.02327464	0.02258215	2102.99	0.00623594	0.0067732	2693	0.01218528		3283	0.0203255		3873	-0.00414139	0.0000357	
333.2	0.15009206	0.12654763	923.19	0.04978345	0.03986953	1513.19	0.02302399	0.02268313	2103.19	0.00488388	0.00677827	2693.2	0.01311007		3283.2	0.02085203		3873.2	-0.00507331	0.00003587	
333.4	0.1503699	0.12702861	923.39	0.05050053	0.04004454	1513.39	0.02397188	0.02278408	2103.39	0.00405552	0.00678327	2693.4	0.01307418		3283.4	0.02160367		3873.4	-0.00564946	0.00003603	
333.6	0.15029564	0.12750875	923.59	0.05080839	0.04021947	1513.59	0.02391439	0.02288499	2103.59	0.00420022	0.0067882	2693.6	0.01205617		3283.6	0.0229898		3873.6	-0.00608718	0.00003619	
333.8	0.14901214	0.12798804	923.79	0.05194356	0.04039432	1513.79	0.02411586	0.02298586	2103.79	0.00427528	0.00679306	2693.8	0.01193498		3283.8	0.02366074		3873.8	-0.00567631	0.00003635	
334	0.1500519	0.12846649	923.99	0.05162948	0.04056908	1513.99	0.02484467	0.0230867	2103.99	0.00483707	0.00679786	2694	0.01234029		3284	0.02367926		3874	-0.00536438	0.00003651	
334.2	0.15059859	0.12894409	924.19	0.05095063	0.04074376	1514.19	0.02511638	0.0231875	2104.19	0.00454881	0.00680259	2694.2	0.01267243		3284.2	0.02404599		3874.2	-0.00487802	0.00003667	
334.4	0.15086492	0.12942085	924.39	0.05127459	0.04091835	1514.39	0.02526207	0.02328827	2104.39	0.00436968	0.00680726	2694.4	0.01184103		3284.4	0.02435289		3874.4	-0.00380555	0.00003683	
334.6	0.15116873	0.12989678	924.59	0.05105537	0.04109286	1514.59	0.02627173	0.023389	2104.59	0.00459941	0.00681186	2694.6	0.0118119		3284.6	0.02509739		3874.6	-0.0031156	0.00003699	
334.8	0.15155157	0.13037186	924.79	0.05196032	0.04126728	1514.79	0.0261702	0.02348969	2104.79	0.00443255	0.0068164	2694.8	0.01151927		3284.8	0.02534066		3874.8	-0.00218824	0.00003715	
335	0.15186578	0.13084611	924.99	0.0517851	0.04144161	1514.99	0.02662065	0.02359034	2104.99	0.00438606	0.00682088	2695	0.01138728		3285	0.02610432		3875	-0.00129151	0.00003732	
335.2	0.15260649	0.13131953	925.19	0.05192321	0.04161587	1515.19	0.02787204	0.02369096	2105.19	0.0041496	0.0068253	2695.2	0.01080267		3285.2	0.02584		3875.2	-0.00048997	0.00003748	
335.4	0.1527452	0.13179211	925.39	0.05233956	0.04179003	1515.39	0.02827968	0.02379155	2105.39	0.00426838	0.00682965	2695.4	0.01109547		3285.4	0.02476312		3875.4	0.00002084	0.00003764	
335.6	0.15228169	0.13226385	925.59	0.0526637	0.04196412	1515.59	0.02963542	0.02389209	2105.59	0.00497548	0.00683395	2695.6	0.01095163		3285.6	0.02447678		3875.6	0.00038368	0.0000378	
335.8	0.15295865	0.13273477	925.79	0.05274593	0.04213811	1515.79	0.02970748	0.0239926	2105.79	0.00427978	0.00683819	2695.8	0.01151213		3285.8	0.02384518		3875.8	0.00117777	0.00003796	
336	0.15362703	0.13320486	925.99	0.05310048	0.04231203	1515.99	0.02961668	0.02409308	2105.99	0.00502364	0.00684237	2696	0.01214959		3286	0.0230843		3876	0.00166277	0.00003812	
336.2	0.15379052	0.13367412	926.19	0.05435897	0.04248586	1516.19	0.02883662	0.02419351	2106.19	0.00535937	0.00684649	2696.2	0.01339502		3286.2	0.02269318		3876.2	0.00076172	0.00003828	
336.4	0.15462638	0.13414255	926.39	0.05497133	0.0426596	1516.39	0.02855765	0.02429391	2106.39	0.00489232	0.00685056	2696.4	0.01277566		3286.4	0.02243173		3876.4	0.00061258	0.00003844	
336.6	0.15621081	0.13461016	926.59	0.05532967	0.04283326	1516.59	0.02831074	0.02439428	2106.59	0.00398663	0.00685457	2696.6	0.01259842		3286.6	0.02149131		3876.6	0.00050988	0.0000386	
336.8	0.15642727	0.13507695	926.79	0.05547829	0.04300684	1516.79	0.02733683	0.02449461	2106.79	0.00304594	0.00685853	2696.8	0.01309623		3286.8	0.02198334		3876.8	-0.00026842	0.00003876	
337	0.15645836	0.13554291	926.99	0.05559266	0.04318033	1516.99	0.02688329	0.0245949	2106.99	0.00189781	0.00686243	2697	0.01378299		3287	0.02184925		3877	-0.00188122	0.00003892	
337.2	0.15678163	0.13600805	927.19	0.05558836	0.04335373	1517.19	0.02668588	0.02469515	2107.19	0.00259742	0.00686628	2697.2	0.01392526		3287.2	0.02198462		3877.2	-0.00257547	0.00003908	
337.4	0.15852132	0.13647238	927.39	0.05547978	0.04352706	1517.39	0.02666154	0.02479537	2107.39	0.00306851	0.00687008	2697.4	0.01277941		3287.4	0.02166084		3877.4	-0.00239537	0.00003924	
337.6	0.1587523	0.13693588	927.59	0.05569691	0.0437003	1517.59	0.02686714	0.02489556	2107.59	0.00360723	0.00687382	2697.6	0.01263099		3287.6	0.02168516		3877.6	-0.00252042	0.00003941	
337.8	0.16030976	0.13739857	927.79	0.05560183	0.04387345	1517.79	0.02808165	0.0249957	2107.79	0.00348943	0.00687752	2697.8	0.01266403		3287.8	0.0224371		3877.8	-0.00209891	0.00003957	
338	0.16132734	0.13786045	927.99	0.05485489	0.04404652	1517.99	0.029025	0.02509582	2107.99	0.00321297	0.00688116	2698	0.01334864		3288	0.02254066		3878	-0.00187812	0.00003973	
338.2	0.16190302	0.13832151	928.19	0.05425051	0.04421951	1518.19	0.029913	0.02519589	2108.19	0.00281021	0.00688476	2698.2	0.01328427		3288.2	0.02353785		3878.2	-0.0010385	0.00003989	
338.4	0.16216697	0.13878176	928.39	0.05437028	0.04439241	1518.39	0.02939829	0.02529593	2108.39	0.00290946	0.0068883	2698.4	0.01290206		3288.4	0.02387018		3878.4	-0.00040352	0.00004005	
338.6	0.16262713	0.1392412	928.59	0.05424533	0.04456522	1518.59	0.02932982	0.02539593	2108.59	0.00363238	0.0068918	2698.6	0.01375774		3288.6	0.0245225		3878.6	0.00025576	0.00004021	
338.8	0.16247993	0.13969983	928.79	0.05480237	0.04473796	1518.79	0.02963123	0.0254959	2108.79	0.00406202	0.00689524	2698.8	0.01379486		3288.8	0.02528592		3878.8	0.0005354	0.00004037	
339	0.16269591	0.14015765	928.99	0.05393186	0.04491061	1518.99	0.0297474	0.02559583	2108.99	0.00439776	0.00689865	2699	0.01443121		3289	0.02589344		3879	0.00024512	0.00004053	
339.2	0.16321085	0.14061467	929.19	0.0533529	0.04508317	1519.19	0.0298865	0.02569572	2109.19	0.00466684	0.006902	2699.2	0.01557814		3289.2	0.0269191		3879.2	0.00088618	0.00004069	
339.4	0.16363801	0.14107088	929.39	0.05363405	0.04525566	1519.39	0.02953677	0.02579558	2109.39	0.00570392	0.00690531	2699.4	0.01657632		3289.4	0.02765243		3879.4	0.00049949	0.00004085	
339.6	0.16335757	0.14152629	929.59	0.05289789	0.04542805	1519.59	0.0299703	0.0258954	2109.59	0.00696748	0.00690857	2699.6	0.01726899		3289.6	0.02787303		3879.6	0.00093047	0.00004101	
339.8	0.16407799	0.1419809	929.79	0.05285867	0.04560037	1519.79	0.02847895	0.02599518	2109.79	0.0072941	0.00691179	2699.8	0.01763935		3289.8	0.02749502		3879.8	0.00080382	0.00004117	
340	0.16408962	0.1424347	929.99	0.05381913	0.0457726	1519.99	0.02823393	0.02609493	2109.99	0.00806187	0.00691497	2700	0.01869428		3290	0.02704329		3880	0.00010088	0.00004133	
340.2	0.16383651	0.14288771	930.19	0.05427065	0.04594475	1520.19	0.02752922	0.02619465	2110.19	0.00838146	0.0069181	2700.2	0.01863025		3290.2	0.02702179		3880.2	0.00005496	0.00004149	
340.4	0.16420614	0.14333992	930.39	0.05466085	0.04611681	1520.39	0.02758159	0.02629432	2110.39	0.0082861	0.00692119	2700.4	0.01846874		3290.4	0.02689428		3880.4	-0.00052309	0.00004165	
340.6	0.16499942	0.14379133	930.59	0.05604935	0.04628879	1520.59	0.0271733	0.02639397	2110.59	0.0082687	0.00692423	2700.6	0.01864445		3290.6	0.02633899		3880.6	-0.00173738	0.00004181	
340.8	0.16566205	0.14424195	930.79	0.05672444	0.04646068	1520.79	0.02714707	0.02649357	2110.79	0.00802352	0.00692724	2700.8	0.01796865		3290.8	0.02625236		3880.8	-0.00258182	0.00004197	
341	0.16554114	0.14469177	930.99	0.05749801	0.0466325	1520.99	0.02671989	0.02659314	2110.99	0.00809305	0.0069302	2701	0.01700304		3291	0.02639519		3881	-0.00279028	0.00004213	
341.2	0.16603153	0.14514081	931.19	0.05850675	0.04680423	1521.19	0.02663509	0.02669267	2111.19	0.00927892	0.00693313	2701.2	0.01629134		3291.2	0.02633191		3881.2	-0.00351125	0.00004229	
341.4	0.1671938	0.14558905	931.39	0.05940173	0.04697587	1521.39	0.02699028	0.02679217	2111.39	0.00886249	0.00693601	2701.4	0.01568381		3291.4	0.02583771		3881.4	-0.00265564	0.00004245	
341.6	0.1671364	0.1460365	931.59	0.06115997	0.04714743	1521.59	0.02864	0.02689163	2111.59	0.00875582	0.00693886	2701.6	0.01608606		3291.6	0.02462237		3881.6	-0.00184301	0.00004261	
341.8	0.16858794	0.14648316	931.79	0.06182645	0.04731891	1521.79	0.02953429	0.02699106	2111.79	0.0085003	0.00694166	2701.8	0.01514063		3291.8	0.02488875		3881.8	-0.00170722	0.00004277	
342	0.16806492	0.14692904	931.99	0.06245015	0.04749031	1521.99	0.02900579	0.02709045	2111.99	0.0082031	0.00694443	2702	0.01586752		3292	0.02451215		3882	-0.0013205	0.00004292	
342.2	0.16877577	0.14737413	932.19	0.06122696	0.04766162	1522.19	0.02888234	0.0271898	2112.19	0.00709718	0.00694716	2702.2	0.01541366		3292.2	0.02436443		3882.2	-0.00097463	0.00004308	
342.4	0.16885748	0.14781844	932.39	0.06152166	0.04783285	1522.39	0.02812711	0.02728912	2112.39	0.0063575	0.00694985	2702.4	0.01467259		3292.4	0.02415199		3882.4	-0.00142724	0.00004324	
342.6	0.16957156	0.14826197	932.59	0.06147084	0.04800399	1522.59	0.0286939	0.0273884	2112.59	0.00675988	0.0069525	2702.6	0.01491591		3292.6	0.0241756		3882.6	-0.00103281	0.0000434	
342.8	0.1702907	0.14870471	932.79	0.06074692	0.04817505	1522.79	0.02961733	0.02748764	2112.79	0.00583926	0.00695512	2702.8	0.014969		3292.8	0.0248178		3882.8	0.00012671	0.00004356	
343	0.17138793	0.14914668	932.99	0.06085542	0.04834603	1522.99	0.02980865	0.02758685	2112.99	0.00534098	0.00695771	2703	0.01450655		3293	0.02483166		3883	0.00070547	0.00004372	
343.2	0.17278155	0.14958787	933.19	0.05984136	0.04851693	1523.19	0.03003066	0.02768603	2113.19	0.00485371	0.00696025	2703.2	0.01447926		3293.2	0.0257096		3883.2	0.00149511	0.00004388	
343.4	0.17354705	0.15002828	933.39	0.06037483	0.04868774	1523.39	0.03032374	0.02778516	2113.39	0.00507991	0.00696277	2703.4	0.01467464		3293.4	0.02543008		3883.4	0.00167294	0.00004404	
343.6	0.17328963	0.15046791	933.59	0.05907517	0.04885847	1523.59	0.03077438	0.02788427	2113.59	0.00470608	0.00696525	2703.6	0.01404364		3293.6	0.02486748		3883.6	0.00204234	0.0000442	
343.8	0.17434135	0.15090677	933.79	0.06031205	0.04902912	1523.79	0.03119834	0.02798333	2113.79	0.00459051	0.00696769	2703.8	0.01397504		3293.8	0.02589019		3883.8	0.00172693	0.00004436	
344	0.17475625	0.15134486	933.99	0.06034148	0.04919968	1523.99	0.03087508	0.02808236	2113.99	0.00384216	0.0069701	2704	0.01460544		3294	0.02620631		3884	0.0011709	0.00004452	
344.2	0.1754156	0.15178218	934.19	0.06062332	0.04937016	1524.19	0.03085364	0.02818136	2114.19	0.0034251	0.00697248	2704.2	0.01414104		3294.2	0.02670542		3884.2	0.00025612	0.00004468	
344.4	0.17642321	0.15221872	934.39	0.06116666	0.04954056	1524.39	0.03092114	0.02828032	2114.39	0.00358252	0.00697483	2704.4	0.01418175		3294.4	0.02657534		3884.4	-0.00057135	0.00004484	
344.6	0.17678972	0.1526545	934.59	0.06105845	0.04971088	1524.59	0.03038712	0.02837924	2114.59	0.00331732	0.00697714	2704.6	0.01473568		3294.6	0.02710082		3884.6	-0.00088728	0.00004499	
344.8	0.17793251	0.15308951	934.79	0.06103883	0.04988111	1524.79	0.03053267	0.02847813	2114.79	0.00328455	0.00697942	2704.8	0.01484646		3294.8	0.02731254		3884.8	-0.00074906	0.00004515	
345	0.17748788	0.15352376	934.99	0.06156471	0.05005126	1524.99	0.0303893	0.02857698	2114.99	0.00380604	0.00698167	2705	0.01588144		3295	0.02749548		3885	-0.00043202	0.00004531	
345.2	0.1776171	0.15395724	935.19	0.06110041	0.05022133	1525.19	0.03122247	0.02867579	2115.19	0.00453303	0.00698389	2705.2	0.01616669		3295.2	0.02676198		3885.2	-0.00065537	0.00004547	
345.4	0.17764249	0.15438995	935.39	0.0615634	0.05039131	1525.39	0.03097565	0.02877457	2115.39	0.00547217	0.00698608	2705.4	0.01687879		3295.4	0.02572701		3885.4	0.00071655	0.00004563	
345.6	0.17758299	0.15482191	935.59	0.0622507	0.05056121	1525.59	0.03141175	0.02887332	2115.59	0.00619965	0.00698824	2705.6	0.01717592		3295.6	0.02590115		3885.6	0.0008195	0.00004579	
345.8	0.17767545	0.1552531	935.79	0.06241184	0.05073103	1525.79	0.03057479	0.02897203	2115.79	0.00682765	0.00699037	2705.8	0.01749907		3295.8	0.02649237		3885.8	-0.00016161	0.00004595	
346	0.17769302	0.15568353	935.99	0.06236909	0.05090077	1525.99	0.03095892	0.0290707	2115.99	0.00680332	0.00699247	2706	0.01789288		3296	0.02631057		3886	-0.00072853	0.00004611	
346.2	0.17840745	0.15611321	936.19	0.06195294	0.05107042	1526.19	0.03206773	0.02916934	2116.19	0.00693695	0.00699455	2706.2	0.0170014		3296.2	0.02606175		3886.2	-0.00118872	0.00004627	
346.4	0.17762153	0.15654213	936.39	0.06206867	0.05124	1526.39	0.03210078	0.02926794	2116.39	0.00775893	0.00699659	2706.4	0.01630121		3296.4	0.02611838		3886.4	-0.00123214	0.00004642	
346.6	0.17828123	0.15697029	936.59	0.06213663	0.05140948	1526.59	0.03185753	0.0293665	2116.59	0.00844998	0.00699861	2706.6	0.01711996		3296.6	0.02610925		3886.6	-0.00022038	0.00004658	
346.8	0.17824344	0.1573977	936.79	0.06196977	0.05157889	1526.79	0.0321003	0.02946503	2116.79	0.00816141	0.0070006	2706.8	0.01705947		3296.8	0.02677817		3886.8	0.00086	0.00004674	
347	0.17880725	0.15782436	936.99	0.06237929	0.05174822	1526.99	0.03246133	0.02956353	2116.99	0.00832011	0.00700256	2707	0.01715885		3297	0.02611622		3887	0.00042434	0.0000469	
347.2	0.1794298	0.15825027	937.19	0.06208564	0.05191746	1527.19	0.03228369	0.02966199	2117.19	0.00817592	0.00700449	2707.2	0.01815667		3297.2	0.02665372		3887.2	0.0007971	0.00004706	
347.4	0.18025655	0.15867542	937.39	0.06263386	0.05208662	1527.39	0.03199253	0.02976041	2117.39	0.0078169	0.0070064	2707.4	0.01869389		3297.4	0.02732378		3887.4	0.00072923	0.00004722	
347.6	0.1806808	0.15909983	937.59	0.06290218	0.0522557	1527.59	0.03215562	0.0298588	2117.59	0.00727215	0.00700828	2707.6	0.01796396		3297.6	0.02790654		3887.6	0.00079802	0.00004737	
347.8	0.1817806	0.15952349	937.79	0.06361369	0.05242469	1527.79	0.03251931	0.02995715	2117.79	0.00703164	0.00701014	2707.8	0.01872147		3297.8	0.02869241		3887.8	0.00007017	0.00004753	
348	0.18149396	0.15994641	937.99	0.06323867	0.0525936	1527.99	0.0329318	0.03005547	2117.99	0.00619401	0.00701197	2708	0.01812325		3298	0.02832557		3888	-0.00088272	0.00004769	
348.2	0.18230055	0.16036858	938.19	0.06420954	0.05276244	1528.19	0.03350446	0.03015375	2118.19	0.00527833	0.00701378	2708.2	0.01785727		3298.2	0.02839174		3888.2	-0.00139067	0.00004785	
348.4	0.18237228	0.16079	938.39	0.06368629	0.05293119	1528.39	0.03320433	0.03025199	2118.39	0.00545929	0.00701556	2708.4	0.01848818		3298.4	0.02885884		3888.4	-0.0019	0.00004801	
348.6	0.18248225	0.16121069	938.59	0.06377121	0.05309985	1528.59	0.03330331	0.0303502	2118.59	0.00458973	0.00701732	2708.6	0.01860026		3298.6	0.03030449		3888.6	-0.00132112	0.00004817	
348.8	0.18402049	0.16163063	938.79	0.06421335	0.05326844	1528.79	0.03368612	0.03044838	2118.79	0.00476811	0.00701905	2708.8	0.01734139		3298.8	0.02930859		3888.8	-0.00164025	0.00004832	
349	0.18415573	0.16204983	938.99	0.06411196	0.05343694	1528.99	0.03417831	0.03054651	2118.99	0.00514698	0.00702076	2709	0.01780153		3299	0.0282133		3889	-0.00156586	0.00004848	
349.2	0.18478919	0.1624683	939.19	0.06355971	0.05360536	1529.19	0.03418036	0.03064462	2119.19	0.00506711	0.00702245	2709.2	0.01636272		3299.2	0.02754668		3889.2	-0.00219399	0.00004864	
349.4	0.18441649	0.16288603	939.39	0.06444086	0.0537737	1529.39	0.03367155	0.03074269	2119.39	0.00473323	0.00702411	2709.4	0.01588315		3299.4	0.02691791		3889.4	-0.0018939	0.0000488	
349.6	0.18462821	0.16330302	939.59	0.06446503	0.05394196	1529.59	0.03396209	0.03084072	2119.59	0.00504802	0.00702575	2709.6	0.01543946		3299.6	0.02756397		3889.6	-0.00310868	0.00004896	
349.8	0.18540802	0.16371928	939.79	0.06453347	0.05411014	1529.79	0.03440859	0.03093871	2119.79	0.00463449	0.00702737	2709.8	0.01554825		3299.8	0.02628425		3889.8	-0.00411916	0.00004911	
350	0.18615505	0.1641348	939.99	0.0651094	0.05427823	1529.99	0.03537961	0.03103668	2119.99	0.00478651	0.00702896	2710	0.01433291		3300	0.02601311		3890	-0.00518215	0.00004927	
350.2	0.18556849	0.1645496	940.19	0.06568684	0.05444624	1530.19	0.03494083	0.0311346	2120.19	0.00552478	0.00703054	2710.2	0.01366564		3300.2	0.02526517		3890.2	-0.00465613	0.00004943	
350.4	0.18463214	0.16496366	940.39	0.06533808	0.05461417	1530.39	0.03404616	0.03123249	2120.39	0.00634046	0.00703209	2710.4	0.0139457		3300.4	0.02501513		3890.4	-0.00432932	0.00004959	
350.6	0.18514305	0.165377	940.59	0.06624458	0.05478202	1530.59	0.0331992	0.03133035	2120.59	0.00593289	0.00703362	2710.6	0.01523227		3300.6	0.02432205		3890.6	-0.00419197	0.00004975	
350.8	0.18557717	0.1657896	940.79	0.0662335	0.05494979	1530.79	0.03346096	0.03142817	2120.79	0.00557273	0.00703513	2710.8	0.0157161		3300.8	0.02414053		3890.8	-0.00368699	0.0000499	
351	0.18639028	0.16620148	940.99	0.06616569	0.05511748	1530.99	0.03334819	0.03152595	2120.99	0.00570167	0.00703662	2711	0.01659775		3301	0.02330167		3891	-0.0034654	0.00005006	
351.2	0.18706884	0.16661264	941.19	0.0671271	0.05528508	1531.19	0.03304641	0.0316237	2121.19	0.0050178	0.00703809	2711.2	0.01738431		3301.2	0.02397052		3891.2	-0.00311982	0.00005022	
351.4	0.18823808	0.16702307	941.39	0.06783243	0.0554526	1531.39	0.03282708	0.03172142	2121.39	0.00461518	0.00703954	2711.4	0.01704825		3301.4	0.0242349		3891.4	-0.00328823	0.00005038	
351.6	0.18825092	0.16743278	941.59	0.06852712	0.05562005	1531.59	0.03350966	0.03181909	2121.59	0.0051409	0.00704097	2711.6	0.01753853		3301.6	0.02449468		3891.6	-0.00247884	0.00005053	
351.8	0.18781738	0.16784176	941.79	0.06875374	0.05578741	1531.79	0.03446363	0.03191674	2121.79	0.00499498	0.00704238	2711.8	0.01751856		3301.8	0.02502674		3891.8	-0.00223657	0.00005069	
352	0.18750339	0.16825003	941.99	0.06913916	0.05595468	1531.99	0.03461306	0.03201434	2121.99	0.00507064	0.00704377	2712	0.01661619		3302	0.024881		3892	-0.001932	0.00005085	
352.2	0.18815439	0.16865758	942.19	0.06991333	0.05612188	1532.19	0.03438888	0.03211192	2122.19	0.00498367	0.00704514	2712.2	0.01636316		3302.2	0.02538231		3892.2	-0.00172421	0.00005101	
352.4	0.18806209	0.16906441	942.39	0.06925215	0.056289	1532.39	0.03416628	0.03220945	2122.39	0.00546895	0.0070465	2712.4	0.01627771		3302.4	0.02662289		3892.4	-0.00182821	0.00005116	
352.6	0.1887801	0.16947052	942.59	0.06913338	0.05645603	1532.59	0.03444948	0.03230696	2122.59	0.00527011	0.00704783	2712.6	0.01522748		3302.6	0.02659863		3892.6	-0.00146546	0.00005132	
352.8	0.18983275	0.16987592	942.79	0.06851902	0.05662299	1532.79	0.03343107	0.03240442	2122.79	0.00570835	0.00704915	2712.8	0.0145265		3302.8	0.02625168		3892.8	-0.00195041	0.00005148	
353	0.19079505	0.1702806	942.99	0.06797636	0.05678986	1532.99	0.03346863	0.03250185	2122.99	0.00583981	0.00705045	2713	0.01473591		3303	0.02665042		3893	-0.00132924	0.00005164	
353.2	0.19094397	0.17068457	943.19	0.06736582	0.05695665	1533.19	0.03288092	0.03259925	2123.19	0.00593062	0.00705173	2713.2	0.01361851		3303.2	0.02692308		3893.2	-0.00129336	0.00005179	
353.4	0.19097184	0.17108783	943.39	0.06715525	0.05712336	1533.39	0.03156526	0.03269661	2123.39	0.00609113	0.00705299	2713.4	0.01374557		3303.4	0.02688917		3893.4	-0.00045987	0.00005195	
353.6	0.19187601	0.17149038	943.59	0.06666232	0.05728999	1533.59	0.03168915	0.03279394	2123.59	0.006765	0.00705424	2713.6	0.01431058		3303.6	0.02755225		3893.6	-0.00128582	0.00005211	
353.8	0.19214813	0.17189222	943.79	0.06693645	0.05745654	1533.79	0.03190177	0.03289123	2123.79	0.00677248	0.00705546	2713.8	0.01530735		3303.8	0.02737214		3893.8	-0.00163085	0.00005226	
354	0.19234168	0.17229336	943.99	0.06743808	0.05762301	1533.99	0.03217368	0.03298848	2123.99	0.00754566	0.00705668	2714	0.01522848		3304	0.02708289		3894	-0.00183363	0.00005242	
354.2	0.19250377	0.17269378	944.19	0.06760174	0.0577894	1534.19	0.03219962	0.0330857	2124.19	0.00755696	0.00705787	2714.2	0.01670833		3304.2	0.02646905		3894.2	-0.00107596	0.00005258	
354.4	0.19260798	0.17309351	944.39	0.06781433	0.0579557	1534.39	0.03226757	0.03318289	2124.39	0.00755256	0.00705905	2714.4	0.01838735		3304.4	0.02619906		3894.4	-0.00074561	0.00005273	
354.6	0.19328759	0.17349253	944.59	0.06806762	0.05812193	1534.59	0.03189634	0.03328004	2124.59	0.00651082	0.00706021	2714.6	0.01976773		3304.6	0.02541028		3894.6	-0.00098732	0.00005289	
354.8	0.1939285	0.17389084	944.79	0.06789167	0.05828807	1534.79	0.0325355	0.03337715	2124.79	0.00658255	0.00706136	2714.8	0.02010828		3304.8	0.02532347		3894.8	-0.00004598	0.00005305	
355	0.19392757	0.17428845	944.99	0.06871204	0.05845413	1534.99	0.03296499	0.03347423	2124.99	0.00649386	0.00706249	2715	0.0210069		3305	0.02516813		3895	-0.00048377	0.00005321	
355.2	0.19557158	0.17468537	945.19	0.06978599	0.05862012	1535.19	0.03384998	0.03357128	2125.19	0.0060343	0.00706361	2715.2	0.02182992		3305.2	0.02552682		3895.2	-0.0016841	0.00005336	
355.4	0.19674001	0.17508158	945.39	0.06962267	0.05878602	1535.39	0.0337469	0.03366829	2125.39	0.00638192	0.00706471	2715.4	0.02157081		3305.4	0.02650358		3895.4	-0.00183061	0.00005352	
355.6	0.1966058	0.1754771	945.59	0.0696934	0.05895184	1535.59	0.03436452	0.03376526	2125.59	0.00703842	0.0070658	2715.6	0.02141713		3305.6	0.02700276		3895.6	-0.00124344	0.00005368	
355.8	0.19715566	0.17587192	945.79	0.07074369	0.05911758	1535.79	0.0352312	0.0338622	2125.79	0.00798363	0.00706687	2715.8	0.02022034		3305.8	0.02674207		3895.8	-0.00174615	0.00005383	
356	0.19779218	0.17626605	945.99	0.07124043	0.05928324	1535.99	0.03522432	0.0339591	2125.99	0.00880184	0.00706792	2716	0.0197743		3306	0.02625223		3896	-0.00182248	0.00005399	
356.2	0.19818062	0.17665948	946.19	0.07126012	0.05944882	1536.19	0.03663834	0.03405597	2126.19	0.00923406	0.00706896	2716.2	0.01930168		3306.2	0.02682952		3896.2	-0.00186213	0.00005415	
356.4	0.199094	0.17705222	946.39	0.07158081	0.05961432	1536.39	0.03706302	0.03415281	2126.39	0.00921905	0.00706999	2716.4	0.01916311		3306.4	0.02770298		3896.4	-0.00203208	0.0000543	
356.6	0.19933302	0.17744426	946.59	0.07113258	0.05977974	1536.59	0.03704345	0.03424961	2126.59	0.00945672	0.00707101	2716.6	0.01793406		3306.6	0.02776501		3896.6	-0.00194549	0.00005446	
356.8	0.19937985	0.17783562	946.79	0.07142753	0.05994508	1536.79	0.03699732	0.03434637	2126.79	0.00943575	0.00707201	2716.8	0.01710955		3306.8	0.0299837		3896.8	-0.00131168	0.00005462	
357	0.20007835	0.17822629	946.99	0.07240788	0.06011033	1536.99	0.03803075	0.0344431	2126.99	0.00911156	0.00707299	2717	0.0164745		3307	0.03062392		3897	-0.00074661	0.00005477	
357.2	0.1999635	0.17861627	947.19	0.07274409	0.06027551	1537.19	0.03803192	0.03453979	2127.19	0.00933847	0.00707396	2717.2	0.01579587		3307.2	0.03078947		3897.2	-0.00049201	0.00005493	
357.4	0.1999469	0.17900556	947.39	0.07265983	0.06044061	1537.39	0.03759753	0.03463645	2127.39	0.00874494	0.00707492	2717.4	0.01601116		3307.4	0.03154597		3897.4	-0.00054853	0.00005508	
357.6	0.19962437	0.17939417	947.59	0.07229919	0.06060563	1537.59	0.0387226	0.03473308	2127.59	0.00803042	0.00707587	2717.6	0.01592042		3307.6	0.03240307		3897.6	-0.00077713	0.00005524	
357.8	0.19937782	0.17978209	947.79	0.07234254	0.06077056	1537.79	0.03890578	0.03482967	2127.79	0.00780026	0.0070768	2717.8	0.01553673		3307.8	0.03289304		3897.8	-0.00072358	0.0000554	
358	0.1994108	0.18016933	947.99	0.07244345	0.06093542	1537.99	0.03929254	0.03492622	2127.99	0.00745459	0.00707772	2718	0.01549835		3308	0.03308094		3898	-0.00067756	0.00005555	
358.2	0.19936039	0.18055589	948.19	0.07233687	0.0611002	1538.19	0.0401558	0.03502274	2128.19	0.00768591	0.00707863	2718.2	0.01608252		3308.2	0.03279024		3898.2	0.00044604	0.00005571	
358.4	0.19916388	0.18094177	948.39	0.07331398	0.06126489	1538.39	0.04065378	0.03511922	2128.39	0.00709049	0.00707953	2718.4	0.01618603		3308.4	0.03187126		3898.4	0.00135296	0.00005587	
358.6	0.19945635	0.18132696	948.59	0.07308624	0.06142951	1538.59	0.04066965	0.03521567	2128.59	0.00567272	0.00708041	2718.6	0.01615551		3308.6	0.03203844		3898.6	0.00133262	0.00005602	
358.8	0.19936678	0.18171148	948.79	0.07405426	0.06159405	1538.79	0.04057853	0.03531209	2128.79	0.00608663	0.00708128	2718.8	0.01541365		3308.8	0.03123205		3898.8	0.00250951	0.00005618	
359	0.19945311	0.18209533	948.99	0.07445456	0.0617585	1538.99	0.04027363	0.03540847	2128.99	0.00589058	0.00708214	2719	0.01629892		3309	0.03178246		3899	0.00172918	0.00005633	
359.2	0.19995429	0.18247849	949.19	0.07502178	0.06192288	1539.19	0.03951286	0.03550481	2129.19	0.00608041	0.00708299	2719.2	0.0168333		3309.2	0.03160217		3899.2	0.00166219	0.00005649	
359.4	0.20006292	0.18286098	949.39	0.07522391	0.06208718	1539.39	0.03873481	0.03560112	2129.39	0.00576332	0.00708382	2719.4	0.01666596		3309.4	0.03151987		3899.4	0.00195174	0.00005665	
359.6	0.20009929	0.1832428	949.59	0.07601814	0.06225139	1539.59	0.03911729	0.0356974	2129.59	0.00667075	0.00708465	2719.6	0.01623082		3309.6	0.02961039		3899.6	0.00115196	0.0000568	
359.8	0.20071828	0.18362395	949.79	0.07663822	0.06241553	1539.79	0.03918321	0.03579364	2129.79	0.00796618	0.00708546	2719.8	0.0163761		3309.8	0.02880703		3899.8	0.00129564	0.00005696	
360	0.20089104	0.18400442	949.99	0.07652401	0.06257959	1539.99	0.03920631	0.03588984	2129.99	0.00759301	0.00708626	2720	0.01651555		3310	0.0279414		3900	0.00188062	0.00005711	
360.2	0.2018248	0.18438423	950.19	0.07687889	0.06274356	1540.19	0.03991008	0.03598602	2130.19	0.00848195	0.00708706	2720.2	0.01682515		3310.2	0.02754354		3900.2	0.00214271	0.00005727	
360.4	0.20292789	0.18476336	950.39	0.07802827	0.06290746	1540.39	0.03957282	0.03608215	2130.39	0.00828916	0.00708784	2720.4	0.01670711		3310.4	0.02673067		3900.4	0.00164931	0.00005742	
360.6	0.20332788	0.18514183	950.59	0.07763237	0.06307128	1540.59	0.03915104	0.03617825	2130.59	0.00874068	0.00708861	2720.6	0.0159225		3310.6	0.02660916		3900.6	0.00135569	0.00005758	
360.8	0.20339875	0.18551963	950.79	0.07861247	0.06323502	1540.79	0.03975113	0.03627432	2130.79	0.00820651	0.00708936	2720.8	0.01657163		3310.8	0.02732055		3900.8	0.00100053	0.00005774	
361	0.20470088	0.18589677	950.99	0.0788654	0.06339868	1540.99	0.03941583	0.03637035	2130.99	0.00852779	0.00709011	2721	0.01716144		3311	0.02632642		3901	0.00039669	0.00005789	
361.2	0.20481421	0.18627324	951.19	0.07823937	0.06356226	1541.19	0.03873235	0.03646635	2131.19	0.00880595	0.00709085	2721.2	0.01672996		3311.2	0.02668626		3901.2	-0.00101375	0.00005805	
361.4	0.20471351	0.18664905	951.39	0.07727418	0.06372576	1541.39	0.0388207	0.03656231	2131.39	0.00845601	0.00709158	2721.4	0.01703058		3311.4	0.02706099		3901.4	-0.00233594	0.0000582	
361.6	0.20526186	0.1870242	951.59	0.07728782	0.06388918	1541.59	0.03987707	0.03665824	2131.59	0.00821875	0.0070923	2721.6	0.01647968		3311.6	0.02735597		3901.6	-0.00278095	0.00005836	
361.8	0.20575941	0.18739868	951.79	0.07719426	0.06405252	1541.79	0.04048602	0.03675413	2131.79	0.00898547	0.00709301	2721.8	0.0163878		3311.8	0.02868128		3901.8	-0.00343979	0.00005851	
362	0.20590463	0.18777251	951.99	0.07769766	0.06421578	1541.99	0.04125376	0.03684999	2131.99	0.00885434	0.00709371	2722	0.0171384		3312	0.02916434		3902	-0.00365711	0.00005867	
362.2	0.20678214	0.18814568	952.19	0.07776869	0.06437896	1542.19	0.04193962	0.03694581	2132.19	0.00956555	0.0070944	2722.2	0.01713091		3312.2	0.029548		3902.2	-0.00343354	0.00005882	
362.4	0.20786326	0.18851819	952.39	0.07793222	0.06454206	1542.39	0.04183815	0.0370416	2132.39	0.00773264	0.00709508	2722.4	0.01654469		3312.4	0.03028291		3902.4	-0.00383955	0.00005898	
362.6	0.20794589	0.18889005	952.59	0.07713121	0.06470509	1542.59	0.04196014	0.03713736	2132.59	0.00595523	0.00709575	2722.6	0.01725729		3312.6	0.03217229		3902.6	-0.00407221	0.00005913	
362.8	0.20769634	0.18926125	952.79	0.07768345	0.06486803	1542.79	0.04157604	0.03723308	2132.79	0.00629109	0.00709641	2722.8	0.01732932		3312.8	0.03236719		3902.8	-0.00383216	0.00005929	
363	0.20760511	0.1896318	952.99	0.07730144	0.0650309	1542.99	0.04105377	0.03732876	2132.99	0.00593531	0.00709706	2723	0.0179628		3313	0.03401304		3903	-0.00441598	0.00005945	
363.2	0.20735678	0.19000169	953.19	0.07811109	0.06519368	1543.19	0.04125314	0.03742441	2133.19	0.00570538	0.00709771	2723.2	0.01814414		3313.2	0.03455585		3903.2	-0.0035945	0.0000596	
363.4	0.20816234	0.19037094	953.39	0.07808213	0.06535639	1543.39	0.04195917	0.03752003	2133.39	0.00496639	0.00709834	2723.4	0.01840676		3313.4	0.03525034		3903.4	-0.00424276	0.00005976	
363.6	0.20934544	0.19073953	953.59	0.07766801	0.06551902	1543.59	0.04238491	0.03761561	2133.59	0.00539491	0.00709897	2723.6	0.01808559		3313.6	0.03470519		3903.6	-0.0039242	0.00005991	
363.8	0.2099251	0.19110747	953.79	0.07746121	0.06568157	1543.79	0.04239333	0.03771116	2133.79	0.00570097	0.00709958	2723.8	0.01867982		3313.8	0.03576193		3903.8	-0.00301894	0.00006007	
364	0.21064805	0.19147477	953.99	0.07832439	0.06584404	1543.99	0.04264892	0.03780667	2133.99	0.00631172	0.00710019	2724	0.01825008		3314	0.03520575		3904	-0.00241946	0.00006022	
364.2	0.21151574	0.19184142	954.19	0.07766239	0.06600643	1544.19	0.04292075	0.03790215	2134.19	0.00719334	0.00710079	2724.2	0.01872341		3314.2	0.03584907		3904.2	-0.0014315	0.00006038	
364.4	0.21171792	0.19220742	954.39	0.07695335	0.06616874	1544.39	0.04197519	0.03799759	2134.39	0.00674959	0.00710139	2724.4	0.01776374		3314.4	0.03501078		3904.4	-0.00147452	0.00006053	
364.6	0.2114484	0.19257278	954.59	0.07620514	0.06633097	1544.59	0.04209224	0.038093	2134.59	0.00730436	0.00710197	2724.6	0.01683376		3314.6	0.03505961		3904.6	-0.00068502	0.00006069	
364.8	0.21075126	0.1929375	954.79	0.07647531	0.06649313	1544.79	0.04300147	0.03818837	2134.79	0.00803097	0.00710255	2724.8	0.01675805		3314.8	0.03464029		3904.8	-0.00041769	0.00006084	
365	0.21240898	0.19330157	954.99	0.07603218	0.0666552	1544.99	0.04245334	0.03828371	2134.99	0.00921274	0.00710312	2725	0.01594943		3315	0.03418373		3905	-0.00063875	0.000061	
365.2	0.21176449	0.193665	955.19	0.07641646	0.0668172	1545.19	0.04294275	0.03837902	2135.19	0.00891214	0.00710368	2725.2	0.01492909		3315.2	0.03390395		3905.2	-0.00080023	0.00006115	
365.4	0.21145527	0.1940278	955.39	0.07726065	0.06697912	1545.39	0.04404106	0.03847429	2135.39	0.00887769	0.00710423	2725.4	0.01467991		3315.4	0.03327493		3905.4	-0.00014265	0.0000613	
365.6	0.21160689	0.19438995	955.59	0.07823826	0.06714095	1545.59	0.04467129	0.03856952	2135.59	0.00983388	0.00710478	2725.6	0.01419295		3315.6	0.03348655		3905.6	-0.00003256	0.00006146	
365.8	0.21219786	0.19475147	955.79	0.07838511	0.06730271	1545.79	0.04518759	0.03866473	2135.79	0.01008983	0.00710531	2725.8	0.01417244		3315.8	0.03388942		3905.8	-0.00022545	0.00006161	
366	0.21253635	0.19511235	955.99	0.07849656	0.0674644	1545.99	0.04519935	0.03875989	2135.99	0.01003696	0.00710585	2726	0.0137787		3316	0.03334477		3906	0.00053118	0.00006177	
366.2	0.21357776	0.19547259	956.19	0.07727202	0.067626	1546.19	0.04499232	0.03885503	2136.19	0.01168161	0.00710637	2726.2	0.01392191		3316.2	0.03337153		3906.2	0.00015941	0.00006192	
366.4	0.21338813	0.1958322	956.39	0.07662868	0.06778752	1546.39	0.04416042	0.03895012	2136.39	0.01081853	0.00710689	2726.4	0.01396842		3316.4	0.03273853		3906.4	0.00013229	0.00006208	
366.6	0.21244312	0.19619118	956.59	0.07636257	0.06794897	1546.59	0.04390289	0.03904519	2136.59	0.01037638	0.0071074	2726.6	0.0156165		3316.6	0.03256256		3906.6	-0.00079446	0.00006223	
366.8	0.21267489	0.19654952	956.79	0.0768413	0.06811034	1546.79	0.04335	0.03914022	2136.79	0.01114239	0.0071079	2726.8	0.01554845		3316.8	0.03170126		3906.8	-0.00113626	0.00006239	
367	0.21236013	0.19690723	956.99	0.0764982	0.06827163	1546.99	0.042237	0.03923521	2136.99	0.01093046	0.00710839	2727	0.01655524		3317	0.03229018		3907	-0.00186502	0.00006254	
367.2	0.21205082	0.19726432	957.19	0.07714055	0.06843284	1547.19	0.04235827	0.03933017	2137.19	0.01045949	0.00710888	2727.2	0.01712022		3317.2	0.03265287		3907.2	-0.00227042	0.0000627	
367.4	0.21273683	0.19762077	957.39	0.07835428	0.06859397	1547.39	0.04226867	0.0394251	2137.39	0.01038191	0.00710936	2727.4	0.01819026		3317.4	0.03243214		3907.4	-0.00316798	0.00006285	
367.6	0.2136064	0.1979766	957.59	0.07825696	0.06875502	1547.59	0.04191858	0.03951999	2137.59	0.01055477	0.00710984	2727.6	0.0190001		3317.6	0.03265566		3907.6	-0.00251648	0.000063	
367.8	0.21368798	0.1983318	957.79	0.07869047	0.068916	1547.79	0.04219622	0.03961485	2137.79	0.01068591	0.00711031	2727.8	0.01979451		3317.8	0.03392062		3907.8	-0.00303126	0.00006316	
368	0.21338921	0.19868637	957.99	0.0790034	0.0690769	1547.99	0.04136219	0.03970967	2137.99	0.01113304	0.00711077	2728	0.01942875		3318	0.03350471		3908	-0.00248061	0.00006331	
368.2	0.21351484	0.19904032	958.19	0.07863333	0.06923772	1548.19	0.04152388	0.03980446	2138.19	0.01088626	0.00711123	2728.2	0.01961006		3318.2	0.03410074		3908.2	-0.00241043	0.00006347	
368.4	0.21306599	0.19939365	958.39	0.07975317	0.06939846	1548.39	0.03997269	0.03989922	2138.39	0.01099363	0.00711168	2728.4	0.01925932		3318.4	0.03332417		3908.4	-0.00299491	0.00006362	
368.6	0.21305135	0.19974636	958.59	0.08112885	0.06955912	1548.59	0.04111105	0.03999394	2138.59	0.0110076	0.00711212	2728.6	0.01934882		3318.6	0.0336494		3908.6	-0.00241431	0.00006377	
368.8	0.21398176	0.20009844	958.79	0.08228991	0.0697197	1548.79	0.04183808	0.04008863	2138.79	0.01095744	0.00711256	2728.8	0.01966213		3318.8	0.03351099		3908.8	-0.00250576	0.00006393	
369	0.21454392	0.2004499	958.99	0.0834937	0.06988021	1548.99	0.04189731	0.04018328	2138.99	0.00923043	0.00711299	2729	0.01977763		3319	0.03397997		3909	-0.0033461	0.00006408	
369.2	0.21387916	0.20080075	959.19	0.08494812	0.07004064	1549.19	0.04269857	0.0402779	2139.19	0.00838075	0.00711342	2729.2	0.01957446		3319.2	0.03392077		3909.2	-0.00298758	0.00006424	
369.4	0.21404679	0.20115097	959.39	0.0862217	0.07020099	1549.39	0.0428924	0.04037248	2139.39	0.00829963	0.00711384	2729.4	0.01951698		3319.4	0.03442806		3909.4	-0.00325272	0.00006439	
369.6	0.21499248	0.20150059	959.59	0.08652743	0.07036126	1549.59	0.04347831	0.04046703	2139.59	0.00899729	0.00711425	2729.6	0.01957682		3319.6	0.03469926		3909.6	-0.00365187	0.00006454	
369.8	0.21637825	0.20184958	959.79	0.08635111	0.07052146	1549.79	0.04496441	0.04056155	2139.79	0.0074351	0.00711466	2729.8	0.01946517		3319.8	0.03529769		3909.8	-0.00347252	0.0000647	
370	0.21707611	0.20219796	959.99	0.08609271	0.07068158	1549.99	0.04558354	0.04065603	2139.99	0.0088226	0.00711506	2730	0.02027633		3320	0.03531447		3910	-0.00211726	0.00006485	
370.2	0.21748537	0.20254573	960.19	0.08545395	0.07084162	1550.19	0.04577714	0.04075047	2140.19	0.00927895	0.00711546	2730.2	0.02029558		3320.2	0.03574458		3910.2	-0.00306221	0.00006501	
370.4	0.21740047	0.20289288	960.39	0.0856614	0.07100158	1550.39	0.04507985	0.04084489	2140.39	0.00792582	0.00711585	2730.4	0.02057077		3320.4	0.03535776		3910.4	-0.00321757	0.00006516	
370.6	0.2172409	0.20323942	960.59	0.08528388	0.07116146	1550.59	0.04615508	0.04093927	2140.59	0.00786482	0.00711624	2730.6	0.02070121		3320.6	0.03608122		3910.6	-0.00419066	0.00006531	
370.8	0.21824758	0.20358536	960.79	0.08549185	0.07132127	1550.79	0.04599752	0.04103361	2140.79	0.00717458	0.00711662	2730.8	0.02079598		3320.8	0.03634675		3910.8	-0.00370375	0.00006547	
371	0.21876214	0.20393068	960.99	0.08548408	0.071481	1550.99	0.04594037	0.04112792	2140.99	0.00619016	0.007117	2731	0.02063659		3321	0.03717025		3911	-0.00385887	0.00006562	
371.2	0.21892161	0.20427539	961.19	0.08594367	0.07164065	1551.19	0.04672744	0.0412222	2141.19	0.00485038	0.00711737	2731.2	0.01970389		3321.2	0.03687247		3911.2	-0.00401303	0.00006577	
371.4	0.21978627	0.2046195	961.39	0.08602238	0.07180022	1551.39	0.04763343	0.04131644	2141.39	0.00421029	0.00711774	2731.4	0.01940776		3321.4	0.03641747		3911.4	-0.00378773	0.00006593	
371.6	0.22060154	0.20496301	961.59	0.08532319	0.07195971	1551.59	0.04779066	0.04141065	2141.59	0.00349938	0.0071181	2731.6	0.02003989		3321.6	0.03639631		3911.6	-0.00312232	0.00006608	
371.8	0.22092186	0.2053059	961.79	0.0849521	0.07211913	1551.79	0.04791087	0.04150482	2141.79	0.00340304	0.00711845	2731.8	0.01977094		3321.8	0.03518208		3911.8	-0.00316606	0.00006623	
372	0.22087268	0.2056482	961.99	0.08417183	0.07227847	1551.99	0.04670104	0.04159896	2141.99	0.00352742	0.00711881	2732	0.01906632		3322	0.03314305		3912	-0.00226789	0.00006639	
372.2	0.22186464	0.20598989	962.19	0.08393268	0.07243774	1552.19	0.04657364	0.04169307	2142.19	0.00358783	0.00711915	2732.2	0.01913995		3322.2	0.03273131		3912.2	-0.00234105	0.00006654	
372.4	0.22187172	0.20633098	962.39	0.08358276	0.07259692	1552.39	0.04506004	0.04178714	2142.39	0.00421351	0.00711949	2732.4	0.01912818		3322.4	0.03260721		3912.4	-0.00193673	0.00006669	
372.6	0.22278366	0.20667147	962.59	0.08364794	0.07275603	1552.59	0.04585717	0.04188118	2142.59	0.00462173	0.00711983	2732.6	0.01966397		3322.6	0.03253451		3912.6	-0.00104526	0.00006685	
372.8	0.22313829	0.20701135	962.79	0.08322575	0.07291506	1552.79	0.0460124	0.04197518	2142.79	0.0043542	0.00712016	2732.8	0.01922206		3322.8	0.03230568		3912.8	-0.00134005	0.000067	
373	0.22203064	0.20735064	962.99	0.08341562	0.07307402	1552.99	0.04620946	0.04206915	2142.99	0.00410287	0.00712049	2733	0.01920361		3323	0.03307913		3913	-0.00140966	0.00006715	
373.2	0.22257566	0.20768934	963.19	0.08398978	0.07323289	1553.19	0.04598069	0.04216309	2143.19	0.00514272	0.00712082	2733.2	0.01885385		3323.2	0.03281703		3913.2	-0.00073541	0.00006731	
373.4	0.22225763	0.20802743	963.39	0.08442535	0.07339169	1553.39	0.04565352	0.04225699	2143.39	0.00594291	0.00712113	2733.4	0.01848945		3323.4	0.03274843		3913.4	-0.00049804	0.00006746	
373.6	0.22290849	0.20836494	963.59	0.08427288	0.07355041	1553.59	0.04620241	0.04235086	2143.59	0.00731758	0.00712145	2733.6	0.01863531		3323.6	0.03376532		3913.6	-0.00096465	0.00006761	
373.8	0.22338004	0.20870184	963.79	0.08418345	0.07370906	1553.79	0.0469839	0.04244469	2143.79	0.00760416	0.00712176	2733.8	0.01932208		3323.8	0.0355393		3913.8	-0.00036318	0.00006777	
374	0.22348175	0.20903816	963.99	0.08453585	0.07386763	1553.99	0.04704635	0.04253849	2143.99	0.01019855	0.00712207	2734	0.01916998		3324	0.03715613		3914	-0.00060101	0.00006792	
374.2	0.22344743	0.20937388	964.19	0.08466875	0.07402612	1554.19	0.04676238	0.04263226	2144.19	0.01016915	0.00712237	2734.2	0.01837112		3324.2	0.03742311		3914.2	-0.00204496	0.00006807	
374.4	0.22388045	0.20970901	964.39	0.08573956	0.07418453	1554.39	0.04662679	0.04272599	2144.39	0.01084571	0.00712267	2734.4	0.01918381		3324.4	0.03775472		3914.4	-0.0017706	0.00006822	
374.6	0.2234835	0.21004355	964.59	0.08636405	0.07434287	1554.59	0.04772116	0.04281969	2144.59	0.01117509	0.00712296	2734.6	0.01906656		3324.6	0.03831069		3914.6	-0.00198989	0.00006838	
374.8	0.22402669	0.2103775	964.79	0.08711272	0.07450113	1554.79	0.04745125	0.04291336	2144.79	0.01050458	0.00712325	2734.8	0.01906839		3324.8	0.03812877		3914.8	-0.00206327	0.00006853	
375	0.22467067	0.21071086	964.99	0.08720215	0.07465931	1554.99	0.04792435	0.04300699	2144.99	0.01032437	0.00712354	2735	0.0183858		3325	0.03856117		3915	-0.00266878	0.00006868	
375.2	0.22496455	0.21104364	965.19	0.08713042	0.07481741	1555.19	0.04840028	0.04310058	2145.19	0.00972603	0.00712382	2735.2	0.01758591		3325.2	0.03748075		3915.2	-0.00322259	0.00006884	
375.4	0.22553695	0.21137583	965.39	0.08775689	0.07497544	1555.39	0.04869559	0.04319415	2145.39	0.00920436	0.0071241	2735.4	0.01779097		3325.4	0.03660859		3915.4	-0.00281161	0.00006899	
375.6	0.22606019	0.21170743	965.59	0.08911086	0.0751334	1555.59	0.04842777	0.04328768	2145.59	0.00849603	0.00712437	2735.6	0.01840754		3325.6	0.03549057		3915.6	-0.00338476	0.00006914	
375.8	0.22635129	0.21203845	965.79	0.08876165	0.07529127	1555.79	0.04850794	0.04338117	2145.79	0.00749377	0.00712464	2735.8	0.01822253		3325.8	0.03475443		3915.8	-0.00283565	0.00006929	
376	0.22749526	0.21236889	965.99	0.08865813	0.07544907	1555.99	0.04740031	0.04347463	2145.99	0.00712488	0.00712491	2736	0.01867507		3326	0.03512492		3916	-0.00234012	0.00006945	
376.2	0.22798819	0.21269875	966.19	0.0883141	0.07560679	1556.19	0.04673364	0.04356806	2146.19	0.00689489	0.00712517	2736.2	0.0190763		3326.2	0.03586115		3916.2	-0.00148143	0.0000696	
376.4	0.22865563	0.21302802	966.39	0.08775091	0.07576444	1556.39	0.04547174	0.04366146	2146.39	0.00635518	0.00712543	2736.4	0.01936292		3326.4	0.03596039		3916.4	-0.00025343	0.00006975	
376.6	0.23020626	0.21335672	966.59	0.08724437	0.07592201	1556.59	0.04592666	0.04375482	2146.59	0.00687195	0.00712569	2736.6	0.0194547		3326.6	0.03518139		3916.6	0.00119828	0.0000699	
376.8	0.22996993	0.21368483	966.79	0.0872738	0.0760795	1556.79	0.04597073	0.04384814	2146.79	0.00638543	0.00712594	2736.8	0.01911739		3326.8	0.03520912		3916.8	0.00130112	0.00007006	
377	0.23021512	0.21401237	966.99	0.08771738	0.07623691	1556.99	0.0456025	0.04394143	2146.99	0.00609486	0.00712619	2737	0.01997358		3327	0.03568422		3917	0.00227837	0.00007021	
377.2	0.23165279	0.21433933	967.19	0.08782268	0.07639425	1557.19	0.04526149	0.04403469	2147.19	0.00544547	0.00712643	2737.2	0.01978045		3327.2	0.0358282		3917.2	0.00194235	0.00007036	
377.4	0.23146686	0.21466572	967.39	0.08737249	0.07655151	1557.39	0.04588281	0.04412792	2147.39	0.00593658	0.00712668	2737.4	0.02053673		3327.4	0.03585978		3917.4	0.00251695	0.00007051	
377.6	0.23185859	0.21499153	967.59	0.08635753	0.0767087	1557.59	0.04493593	0.04422111	2147.59	0.00646214	0.00712691	2737.6	0.02172273		3327.6	0.03705905		3917.6	0.00183994	0.00007067	
377.8	0.23150389	0.21531677	967.79	0.08610396	0.07686581	1557.79	0.04535741	0.04431427	2147.79	0.00686925	0.00712715	2737.8	0.02213341		3327.8	0.03718353		3917.8	0.00174342	0.00007082	
378	0.23168474	0.21564143	967.99	0.08602121	0.07702284	1557.99	0.045448	0.04440739	2147.99	0.00740004	0.00712738	2738	0.02164317		3328	0.03758536		3918	0.00122992	0.00007097	
378.2	0.23175326	0.21596553	968.19	0.0859501	0.0771798	1558.19	0.04567524	0.04450048	2148.19	0.00721893	0.00712761	2738.2	0.02170003		3328.2	0.036582		3918.2	0.00099288	0.00007112	
378.4	0.23118016	0.21628905	968.39	0.08612348	0.07733668	1558.39	0.04592501	0.04459354	2148.39	0.00823692	0.00712784	2738.4	0.0214921		3328.4	0.03686621		3918.4	0.00141149	0.00007127	
378.6	0.23011504	0.216612	968.59	0.08576441	0.07749349	1558.59	0.04681878	0.04468656	2148.59	0.00864358	0.00712806	2738.6	0.02141554		3328.6	0.03612834		3918.6	0.00168194	0.00007143	
378.8	0.23021027	0.21693439	968.79	0.085262	0.07765021	1558.79	0.04662871	0.04477955	2148.79	0.00916676	0.00712828	2738.8	0.02089113		3328.8	0.03578738		3918.8	0.00102228	0.00007158	
379	0.22978476	0.2172562	968.99	0.08494433	0.07780687	1558.99	0.04749686	0.04487251	2148.99	0.00938283	0.0071285	2739	0.02047899		3329	0.03578645		3919	0.00007567	0.00007173	
379.2	0.22985397	0.21757745	969.19	0.08574699	0.07796344	1559.19	0.04740087	0.04496543	2149.19	0.00876012	0.00712871	2739.2	0.02035291		3329.2	0.03472814		3919.2	0.0001913	0.00007188	
379.4	0.2297788	0.21789814	969.39	0.08704426	0.07811994	1559.39	0.04806378	0.04505832	2149.39	0.00821995	0.00712892	2739.4	0.02030746		3329.4	0.03492852		3919.4	-0.00042067	0.00007203	
379.6	0.22892173	0.21821826	969.59	0.08843742	0.07827637	1559.59	0.04862538	0.04515117	2149.59	0.00824574	0.00712913	2739.6	0.02078901		3329.6	0.03532468		3919.6	-0.0014443	0.00007219	
379.8	0.2292222	0.21853781	969.79	0.08846299	0.07843271	1559.79	0.04816023	0.045244	2149.79	0.00766242	0.00712934	2739.8	0.02128556		3329.8	0.0358594		3919.8	-0.00148129	0.00007234	
380	0.22913361	0.2188568	969.99	0.08799368	0.07858899	1559.99	0.04789548	0.04533678	2149.99	0.00821781	0.00712954	2740	0.02183774		3330	0.03674322		3920	-0.00166773	0.00007249	
380.2	0.22843145	0.21917524	970.19	0.08817226	0.07874518	1560.19	0.0481744	0.04542954	2150.19	0.00753821	0.00712974	2740.2	0.02092963		3330.2	0.03715666		3920.2	-0.00087764	0.00007264	
380.4	0.22993054	0.21949311	970.39	0.08893519	0.0789013	1560.39	0.04828179	0.04552226	2150.39	0.00718732	0.00712994	2740.4	0.02028555		3330.4	0.03740032		3920.4	-0.00064086	0.00007279	
380.6	0.23036654	0.21981042	970.59	0.08968507	0.07905734	1560.59	0.04838546	0.04561495	2150.59	0.00843287	0.00713013	2740.6	0.01972713		3330.6	0.03660425		3920.6	-0.00026661	0.00007294	
380.8	0.23139424	0.22012717	970.79	0.09085032	0.07921331	1560.79	0.04807237	0.0457076	2150.79	0.00764688	0.00713032	2740.8	0.02015443		3330.8	0.03720904		3920.8	-0.00057779	0.0000731	
381	0.23297744	0.22044336	970.99	0.09109282	0.0793692	1560.99	0.04825994	0.04580022	2150.99	0.0069947	0.00713051	2741	0.02077978		3331	0.03731035		3921	0.00017699	0.00007325	
381.2	0.2345657	0.220759	971.19	0.09099257	0.07952502	1561.19	0.04865376	0.04589281	2151.19	0.00614648	0.0071307	2741.2	0.02080689		3331.2	0.03698133		3921.2	-0.00005823	0.0000734	
381.4	0.23465067	0.22107408	971.39	0.09139491	0.07968076	1561.39	0.04913571	0.04598536	2151.39	0.00633595	0.00713088	2741.4	0.02152528		3331.4	0.03605716		3921.4	0.00060509	0.00007355	
381.6	0.23578842	0.22138861	971.59	0.09158465	0.07983643	1561.59	0.04851804	0.04607788	2151.59	0.00644027	0.00713107	2741.6	0.02162454		3331.6	0.03608956		3921.6	0.00023772	0.0000737	
381.8	0.23606732	0.22170258	971.79	0.09248235	0.07999202	1561.79	0.04877071	0.04617037	2151.79	0.00582318	0.00713124	2741.8	0.02108011		3331.8	0.03587485		3921.8	0.00027758	0.00007385	
382	0.23701441	0.222016	971.99	0.09234148	0.08014753	1561.99	0.04875186	0.04626282	2151.99	0.00547889	0.00713142	2742	0.02123844		3332	0.0360303		3922	0.00084151	0.000074	
382.2	0.2371258	0.22232887	972.19	0.0924625	0.08030297	1562.19	0.04826486	0.04635524	2152.19	0.00609012	0.0071316	2742.2	0.02122227		3332.2	0.03580902		3922.2	0.00033864	0.00007416	
382.4	0.23685661	0.22264119	972.39	0.09229102	0.08045833	1562.39	0.04815597	0.04644762	2152.39	0.00658005	0.00713177	2742.4	0.02106755		3332.4	0.03492259		3922.4	0.00070343	0.00007431	
382.6	0.23701282	0.22295295	972.59	0.09248609	0.08061362	1562.59	0.04906944	0.04653998	2152.59	0.00706291	0.00713194	2742.6	0.02235603		3332.6	0.03415427		3922.6	0.00090941	0.00007446	
382.8	0.23703338	0.22326417	972.79	0.09264248	0.08076883	1562.79	0.04866914	0.0466323	2152.79	0.00734294	0.0071321	2742.8	0.02287798		3332.8	0.03458766		3922.8	-0.00022025	0.00007461	
383	0.23723536	0.22357484	972.99	0.09336938	0.08092397	1562.99	0.04897984	0.04672458	2152.99	0.00691586	0.00713227	2743	0.0230817		3333	0.03514761		3923	-0.00052684	0.00007476	
383.2	0.23808581	0.22388496	973.19	0.09351828	0.08107903	1563.19	0.04805508	0.04681683	2153.19	0.00779584	0.00713243	2743.2	0.02339163		3333.2	0.03499064		3923.2	-0.00057483	0.00007491	
383.4	0.23841456	0.22419454	973.39	0.09349922	0.08123401	1563.39	0.04915156	0.04690905	2153.39	0.00852224	0.00713259	2743.4	0.02312283		3333.4	0.03585615		3923.4	-0.00080882	0.00007506	
383.6	0.23811098	0.22450357	973.59	0.09391026	0.08138892	1563.59	0.0496139	0.04700124	2153.59	0.00919997	0.00713275	2743.6	0.02394384		3333.6	0.03589705		3923.6	-0.00047268	0.00007521	
383.8	0.23849542	0.22481206	973.79	0.09321844	0.08154376	1563.79	0.04894431	0.04709339	2153.79	0.00870214	0.00713291	2743.8	0.02357976		3333.8	0.03619285		3923.8	-0.0009166	0.00007537	
384	0.23792279	0.22512	973.99	0.09288484	0.08169852	1563.99	0.04979004	0.04718551	2153.99	0.0086407	0.00713306	2744	0.02278138		3334	0.03705467		3924	-0.00044155	0.00007552	
384.2	0.23761374	0.22542741	974.19	0.093201	0.0818532	1564.19	0.04996842	0.0472776	2154.19	0.00840275	0.00713321	2744.2	0.02208799		3334.2	0.03631712		3924.2	0.00039847	0.00007567	
384.4	0.23849712	0.22573427	974.39	0.09328813	0.08200781	1564.39	0.04976439	0.04736965	2154.39	0.00869051	0.00713336	2744.4	0.02168474		3334.4	0.0364452		3924.4	0.00050213	0.00007582	
384.6	0.2389049	0.22604059	974.59	0.09266306	0.08216234	1564.59	0.04954733	0.04746167	2154.59	0.00918348	0.00713351	2744.6	0.02120074		3334.6	0.03609544		3924.6	0.00045639	0.00007597	
384.8	0.24005044	0.22634637	974.79	0.09213631	0.0823168	1564.79	0.05046155	0.04755365	2154.79	0.0090755	0.00713365	2744.8	0.02135263		3334.8	0.03641254		3924.8	0.00031033	0.00007612	
385	0.24066725	0.22665161	974.99	0.09136505	0.08247119	1564.99	0.05119283	0.04764561	2154.99	0.00891751	0.0071338	2745	0.0207692		3335	0.03615198		3925	0.0009102	0.00007627	
385.2	0.24079786	0.22695631	975.19	0.09133502	0.0826255	1565.19	0.05136533	0.04773753	2155.19	0.00802312	0.00713394	2745.2	0.02063885		3335.2	0.03636657		3925.2	0.00032876	0.00007642	
385.4	0.24026735	0.22726048	975.39	0.09224259	0.08277973	1565.39	0.05083459	0.04782941	2155.39	0.00736432	0.00713408	2745.4	0.02008608		3335.4	0.03624861		3925.4	-0.00048953	0.00007657	
385.6	0.24043511	0.22756411	975.59	0.0925573	0.08293389	1565.59	0.05087333	0.04792126	2155.59	0.00627901	0.00713422	2745.6	0.0202688		3335.6	0.03618137		3925.6	-0.00191466	0.00007672	
385.8	0.23977906	0.22786721	975.79	0.09292384	0.08308797	1565.79	0.05025589	0.04801308	2155.79	0.00477555	0.00713435	2745.8	0.02030718		3335.8	0.03593283		3925.8	-0.00187435	0.00007687	
386	0.23993371	0.22816978	975.99	0.09362434	0.08324198	1565.99	0.05048136	0.04810487	2155.99	0.00451696	0.00713449	2746	0.02063024		3336	0.03610539		3926	-0.00239681	0.00007702	
386.2	0.23950755	0.22847181	976.19	0.09485716	0.08339591	1566.19	0.05002562	0.04819662	2156.19	0.00478971	0.00713462	2746.2	0.02066912		3336.2	0.03620003		3926.2	-0.00330892	0.00007717	
386.4	0.23885395	0.22877331	976.39	0.09529294	0.08354977	1566.39	0.05102039	0.04828834	2156.39	0.00427465	0.00713475	2746.4	0.02161023		3336.4	0.0366651		3926.4	-0.00306634	0.00007733	
386.6	0.23933648	0.22907428	976.59	0.09702747	0.08370356	1566.59	0.05216838	0.04838003	2156.59	0.00469808	0.00713488	2746.6	0.02258398		3336.6	0.03704395		3926.6	-0.00360845	0.00007748	
386.8	0.23959044	0.22937472	976.79	0.09774216	0.08385727	1566.79	0.05173131	0.04847168	2156.79	0.00422248	0.00713501	2746.8	0.02284244		3336.8	0.03732119		3926.8	-0.0043282	0.00007763	
387	0.24016662	0.22967462	976.99	0.09816904	0.0840109	1566.99	0.05165126	0.0485633	2156.99	0.00384661	0.00713513	2747	0.02291698		3337	0.03761841		3927	-0.0048222	0.00007778	
387.2	0.24045197	0.22997401	977.19	0.09815111	0.08416446	1567.19	0.05172371	0.04865489	2157.19	0.00411217	0.00713526	2747.2	0.02251376		3337.2	0.03696477		3927.2	-0.00431934	0.00007793	
387.4	0.24113928	0.23027286	977.39	0.09915451	0.08431795	1567.39	0.05201835	0.04874645	2157.39	0.0040471	0.00713538	2747.4	0.02305323		3337.4	0.0377168		3927.4	-0.0033435	0.00007808	
387.6	0.24201477	0.23057119	977.59	0.09900052	0.08447136	1567.59	0.052442	0.04883797	2157.59	0.00393448	0.0071355	2747.6	0.02335066		3337.6	0.03764639		3927.6	-0.00228405	0.00007823	
387.8	0.24220905	0.23086899	977.79	0.09779968	0.0846247	1567.79	0.05247937	0.04892946	2157.79	0.00388542	0.00713562	2747.8	0.02400728		3337.8	0.03863276		3927.8	-0.00204105	0.00007838	
388	0.24278452	0.23116627	977.99	0.09778953	0.08477796	1567.99	0.05331835	0.04902091	2157.99	0.00495599	0.00713573	2748	0.02345833		3338	0.03903959		3928	-0.00187698	0.00007853	
388.2	0.24325926	0.23146302	978.19	0.09781978	0.08493115	1568.19	0.05436164	0.04911233	2158.19	0.00583059	0.00713585	2748.2	0.02325238		3338.2	0.03868981		3928.2	-0.00188012	0.00007868	
388.4	0.24445652	0.23175926	978.39	0.09789461	0.08508426	1568.39	0.05490368	0.04920372	2158.39	0.00638435	0.00713596	2748.4	0.02274762		3338.4	0.03977523		3928.4	-0.00221333	0.00007883	
388.6	0.24586238	0.23205497	978.59	0.0970079	0.0852373	1568.59	0.0553496	0.04929508	2158.59	0.00737166	0.00713607	2748.6	0.02204174		3338.6	0.03937918		3928.6	-0.00253084	0.00007898	
388.8	0.24627343	0.23235016	978.79	0.09682827	0.08539026	1568.79	0.05620587	0.0493864	2158.79	0.00852442	0.00713618	2748.8	0.02138931		3338.8	0.0392864		3928.8	-0.00218068	0.00007913	
389	0.24629329	0.23264483	978.99	0.09701782	0.08554315	1568.99	0.05545924	0.04947769	2158.99	0.00899727	0.00713629	2749	0.02028537		3339	0.03917752		3929	-0.00174682	0.00007928	
389.2	0.24598278	0.23293898	979.19	0.09749896	0.08569597	1569.19	0.05451555	0.04956895	2159.19	0.00871103	0.0071364	2749.2	0.02082913		3339.2	0.03842986		3929.2	-0.00211896	0.00007943	
389.4	0.24528281	0.23323261	979.39	0.09843854	0.08584871	1569.39	0.05388218	0.04966017	2159.39	0.00875579	0.00713651	2749.4	0.02015904		3339.4	0.03836101		3929.4	-0.0026769	0.00007958	
389.6	0.24473984	0.23352573	979.59	0.09895514	0.08600138	1569.59	0.05452074	0.04975136	2159.59	0.00854986	0.00713661	2749.6	0.0192933		3339.6	0.03834167		3929.6	-0.00286623	0.00007973	
389.8	0.24486536	0.23381833	979.79	0.09980923	0.08615397	1569.79	0.05336348	0.04984252	2159.79	0.00853608	0.00713672	2749.8	0.01850251		3339.8	0.03780714		3929.8	-0.0014618	0.00007988	
390	0.24480137	0.23411041	979.99	0.10032649	0.08630649	1569.99	0.05287084	0.04993364	2159.99	0.0091811	0.00713682	2750	0.01816636		3340	0.03788354		3930	-0.00083408	0.00008003	
390.2	0.24450237	0.23440198	980.19	0.1001595	0.08645893	1570.19	0.05197204	0.05002474	2160.19	0.0100385	0.00713692	2750.2	0.01837646		3340.2	0.03735499		3930.2	-0.00047433	0.00008018	
390.4	0.24442829	0.23469304	980.39	0.09987315	0.0866113	1570.39	0.05207992	0.05011579	2160.39	0.00917332	0.00713702	2750.4	0.01910683		3340.4	0.0374742		3930.4	-0.00089187	0.00008033	
390.6	0.24464177	0.23498358	980.59	0.09985149	0.0867636	1570.59	0.05151346	0.05020682	2160.59	0.00907973	0.00713711	2750.6	0.01866402		3340.6	0.03699037		3930.6	-0.00071229	0.00008048	
390.8	0.24467424	0.23527362	980.79	0.09882692	0.08691582	1570.79	0.05023344	0.05029781	2160.79	0.00764731	0.00713721	2750.8	0.01906455		3340.8	0.03765976		3930.8	-0.00017204	0.00008063	
391	0.24390021	0.23556314	980.99	0.09888522	0.08706797	1570.99	0.04986012	0.05038877	2160.99	0.00714592	0.00713731	2751	0.01893878		3341	0.03741541		3931	-0.00070801	0.00008078	
391.2	0.24385124	0.23585215	981.19	0.09887217	0.08722004	1571.19	0.04896729	0.0504797	2161.19	0.0068306	0.0071374	2751.2	0.01884723		3341.2	0.03734249		3931.2	0.0002861	0.00008093	
391.4	0.24506242	0.23614065	981.39	0.0989456	0.08737204	1571.39	0.04935423	0.05057059	2161.39	0.00668122	0.00713749	2751.4	0.02008983		3341.4	0.03827177		3931.4	0.000641	0.00008107	
391.6	0.24533162	0.23642865	981.59	0.09739582	0.08752397	1571.59	0.05008373	0.05066146	2161.59	0.00609035	0.00713758	2751.6	0.02013063		3341.6	0.03906301		3931.6	0.00160981	0.00008122	
391.8	0.24592337	0.23671614	981.79	0.09680408	0.08767582	1571.79	0.05068626	0.05075229	2161.79	0.00620299	0.00713767	2751.8	0.02108875		3341.8	0.04055627		3931.8	0.00161359	0.00008137	
392	0.24680666	0.23700312	981.99	0.09731005	0.0878276	1571.99	0.05129443	0.05084308	2161.99	0.00647971	0.00713776	2752	0.02142727		3342	0.04051174		3932	0.00122479	0.00008152	
392.2	0.24727685	0.23728959	982.19	0.09781738	0.08797931	1572.19	0.05225996	0.05093384	2162.19	0.00622236	0.00713785	2752.2	0.02208559		3342.2	0.040934		3932.2	0.00118254	0.00008167	
392.4	0.24828243	0.23757557	982.39	0.09790523	0.08813094	1572.39	0.05224469	0.05102457	2162.39	0.00599348	0.00713794	2752.4	0.0223307		3342.4	0.04187102		3932.4	0.00112078	0.00008182	
392.6	0.24841615	0.23786103	982.59	0.09755624	0.0882825	1572.59	0.05237432	0.05111527	2162.59	0.00720041	0.00713802	2752.6	0.02220566		3342.6	0.04143097		3932.6	0.00099908	0.00008197	
392.8	0.24764186	0.238146	982.79	0.09766669	0.08843398	1572.79	0.05340168	0.05120594	2162.79	0.00812562	0.00713811	2752.8	0.02227026		3342.8	0.04108252		3932.8	0.00046621	0.00008212	
393	0.24667764	0.23843046	982.99	0.09793341	0.08858539	1572.99	0.05316323	0.05129657	2162.99	0.00829945	0.00713819	2753	0.02321349		3343	0.04094308		3933	0.00059406	0.00008227	
393.2	0.24663375	0.23871443	983.19	0.09879014	0.08873673	1573.19	0.05365326	0.05138717	2163.19	0.00900158	0.00713827	2753.2	0.02294746		3343.2	0.04046578		3933.2	0.00051711	0.00008242	
393.4	0.24646178	0.23899789	983.39	0.09983786	0.08888799	1573.39	0.05433177	0.05147773	2163.39	0.00955033	0.00713835	2753.4	0.02248605		3343.4	0.04202196		3933.4	0.00002021	0.00008257	
393.6	0.24626172	0.23928085	983.59	0.10049937	0.08903918	1573.59	0.054934	0.05156827	2163.59	0.00994276	0.00713843	2753.6	0.02249005		3343.6	0.04146573		3933.6	0.00000797	0.00008272	
393.8	0.2467623	0.23956332	983.79	0.1005249	0.0891903	1573.79	0.05432598	0.05165877	2163.79	0.01067541	0.00713851	2753.8	0.02261788		3343.8	0.04079129		3933.8	0.00048157	0.00008287	
394	0.24644653	0.23984529	983.99	0.10029258	0.08934134	1573.99	0.05523739	0.05174923	2163.99	0.01145248	0.00713859	2754	0.02301471		3344	0.04058987		3934	0.00025948	0.00008302	
394.2	0.24708867	0.24012676	984.19	0.10045157	0.08949231	1574.19	0.05577744	0.05183967	2164.19	0.01114344	0.00713866	2754.2	0.02339026		3344.2	0.03961739		3934.2	-0.00007933	0.00008316	
394.4	0.24799817	0.24040773	984.39	0.10077724	0.0896432	1574.39	0.05675587	0.05193007	2164.39	0.0103807	0.00713874	2754.4	0.02345772		3344.4	0.03913267		3934.4	0.00016298	0.00008331	
394.6	0.24801039	0.24068821	984.59	0.10071345	0.08979403	1574.59	0.05665644	0.05202044	2164.59	0.01009006	0.00713881	2754.6	0.02362153		3344.6	0.03884436		3934.6	0.00092698	0.00008346	
394.8	0.24929439	0.2409682	984.79	0.10094721	0.08994478	1574.79	0.05658413	0.05211078	2164.79	0.00973218	0.00713888	2754.8	0.02335964		3344.8	0.03831928		3934.8	0.00045553	0.00008361	
395	0.24981901	0.24124769	984.99	0.10146169	0.09009545	1574.99	0.0568542	0.05220108	2164.99	0.01008308	0.00713896	2755	0.02263234		3345	0.03711218		3935	-0.00031773	0.00008376	
395.2	0.25056231	0.2415267	985.19	0.10190789	0.09024605	1575.19	0.05732083	0.05229136	2165.19	0.00937535	0.00713903	2755.2	0.02201919		3345.2	0.03805436		3935.2	-0.00030466	0.00008391	
395.4	0.25171445	0.24180521	985.39	0.10201984	0.09039658	1575.39	0.05846358	0.05238159	2165.39	0.00887468	0.0071391	2755.4	0.02246956		3345.4	0.03886089		3935.4	-0.00040945	0.00008406	
395.6	0.25222648	0.24208323	985.59	0.1023649	0.09054704	1575.59	0.05798393	0.0524718	2165.59	0.00900879	0.00713917	2755.6	0.022522		3345.6	0.04047096		3935.6	-0.00018582	0.00008421	
395.8	0.2528385	0.24236076	985.79	0.10208072	0.09069742	1575.79	0.05818238	0.05256198	2165.79	0.00795472	0.00713924	2755.8	0.02314292		3345.8	0.04064151		3935.8	-0.0003311	0.00008435	
396	0.25306006	0.2426378	985.99	0.10255718	0.09084773	1575.99	0.058392	0.05265212	2165.99	0.00754778	0.0071393	2756	0.0242577		3346	0.04105578		3936	-0.00024538	0.0000845	
396.2	0.2529595	0.24291435	986.19	0.10277136	0.09099797	1576.19	0.05742288	0.05274223	2166.19	0.00794277	0.00713937	2756.2	0.02383454		3346.2	0.04119185		3936.2	-0.000943	0.00008465	
396.4	0.25233319	0.24319042	986.39	0.10261911	0.09114814	1576.39	0.0569094	0.0528323	2166.39	0.00734601	0.00713944	2756.4	0.023964		3346.4	0.04178659		3936.4	-0.00147751	0.0000848	
396.6	0.25206268	0.243466	986.59	0.10169197	0.09129823	1576.59	0.05679152	0.05292234	2166.59	0.00800318	0.0071395	2756.6	0.02387926		3346.6	0.04070232		3936.6	-0.00184683	0.00008495	
396.8	0.25298636	0.2437411	986.79	0.10210751	0.09144824	1576.79	0.05647456	0.05301236	2166.79	0.00839563	0.00713956	2756.8	0.02397254		3346.8	0.04033061		3936.8	-0.00356209	0.0000851	
397	0.25280101	0.24401571	986.99	0.10261765	0.09159819	1576.99	0.05585573	0.05310233	2166.99	0.00867693	0.00713963	2757	0.0240995		3347	0.04114819		3937	-0.00385824	0.00008525	
397.2	0.25336937	0.24428984	987.19	0.1025344	0.09174806	1577.19	0.05515555	0.05319228	2167.19	0.00899696	0.00713969	2757.2	0.02249233		3347.2	0.04177006		3937.2	-0.00507569	0.00008539	
397.4	0.25408081	0.24456348	987.39	0.10305252	0.09189786	1577.39	0.05441609	0.05328219	2167.39	0.00783849	0.00713975	2757.4	0.023394		3347.4	0.04225507		3937.4	-0.00536979	0.00008554	
397.6	0.25347639	0.24483664	987.59	0.10345017	0.09204759	1577.59	0.05406412	0.05337207	2167.59	0.00705357	0.00713981	2757.6	0.02373536		3347.6	0.04118659		3937.6	-0.00525335	0.00008569	
397.8	0.25320094	0.24510932	987.79	0.10310467	0.09219724	1577.79	0.05364864	0.05346192	2167.79	0.0063381	0.00713987	2757.8	0.02334252		3347.8	0.04104762		3937.8	-0.00505561	0.00008584	
398	0.25281899	0.24538153	987.99	0.10373304	0.09234682	1577.99	0.05408252	0.05355174	2167.99	0.00584816	0.00713993	2758	0.02348295		3348	0.04102816		3938	-0.00454771	0.00008599	
398.2	0.2532204	0.24565325	988.19	0.10467887	0.09249633	1578.19	0.0536792	0.05364152	2168.19	0.00561376	0.00713999	2758.2	0.0224663		3348.2	0.04009901		3938.2	-0.0035005	0.00008614	
398.4	0.25319082	0.24592449	988.39	0.10489735	0.09264577	1578.39	0.0537534	0.05373127	2168.39	0.00652927	0.00714004	2758.4	0.02214211		3348.4	0.04017251		3938.4	-0.00325928	0.00008628	
398.6	0.25272638	0.24619526	988.59	0.10457777	0.09279513	1578.59	0.05326414	0.05382099	2168.59	0.00662	0.0071401	2758.6	0.02228063		3348.6	0.04112829		3938.6	-0.00327754	0.00008643	
398.8	0.25316454	0.24646555	988.79	0.1052055	0.09294442	1578.79	0.05351904	0.05391068	2168.79	0.00679456	0.00714016	2758.8	0.02126852		3348.8	0.04126858		3938.8	-0.00375432	0.00008658	
399	0.25383091	0.24673536	988.99	0.10560727	0.09309364	1578.99	0.05471967	0.05400033	2168.99	0.00712362	0.00714021	2759	0.02141219		3349	0.04158047		3939	-0.00260181	0.00008673	
399.2	0.2531104	0.2470047	989.19	0.10586494	0.09324278	1579.19	0.05587795	0.05408995	2169.19	0.00687069	0.00714027	2759.2	0.02130667		3349.2	0.04270455		3939.2	-0.00241507	0.00008688	
399.4	0.25358777	0.24727356	989.39	0.10494203	0.09339186	1579.39	0.05646508	0.05417954	2169.39	0.0081022	0.00714032	2759.4	0.02199311		3349.4	0.04338876		3939.4	-0.00186864	0.00008702	
399.6	0.2543106	0.24754195	989.59	0.1051519	0.09354086	1579.59	0.05659396	0.0542691	2169.59	0.0087901	0.00714037	2759.6	0.02266028		3349.6	0.04474248		3939.6	-0.00074988	0.00008717	
399.8	0.25372911	0.24780987	989.79	0.10468861	0.09368979	1579.79	0.05728931	0.05435862	2169.79	0.00763774	0.00714042	2759.8	0.02223092		3349.8	0.04454197		3939.8	-0.00007585	0.00008732	
400	0.25400149	0.24807732	989.99	0.10447391	0.09383864	1579.99	0.05799646	0.05444811	2169.99	0.0078371	0.00714047	2760	0.02295515		3350	0.04429058		3940	0.00036946	0.00008747	
400.2	0.25408112	0.24834429	990.19	0.10479321	0.09398743	1580.19	0.05838693	0.05453757	2170.19	0.00864769	0.00714052	2760.2	0.02333069		3350.2	0.04330192		3940.2	0.00028549	0.00008761	
400.4	0.25418266	0.2486108	990.39	0.10431561	0.09413614	1580.39	0.05955912	0.054627	2170.39	0.00853915	0.00714057	2760.4	0.02357809		3350.4	0.0431955		3940.4	0.0006571	0.00008776	
400.6	0.25565015	0.24887683	990.59	0.10447663	0.09428477	1580.59	0.06019176	0.05471639	2170.59	0.00901048	0.00714062	2760.6	0.0239661		3350.6	0.04130614		3940.6	-0.0004927	0.00008791	
400.8	0.25656268	0.2491424	990.79	0.10457823	0.09443334	1580.79	0.06047805	0.05480575	2170.79	0.00890601	0.00714067	2760.8	0.02417604		3350.8	0.04113804		3940.8	-0.001765	0.00008806	
401	0.2564456	0.2494075	990.99	0.10398505	0.09458184	1580.99	0.06126915	0.05489508	2170.99	0.0087936	0.00714072	2761	0.02434961		3351	0.04091845		3941	-0.00203022	0.00008821	
401.2	0.25713513	0.24967213	991.19	0.10337523	0.09473026	1581.19	0.06127855	0.05498438	2171.19	0.00863872	0.00714077	2761.2	0.0237114		3351.2	0.04057165		3941.2	-0.00160983	0.00008835	
401.4	0.25801502	0.2499363	991.39	0.10426952	0.09487861	1581.39	0.06115651	0.05507365	2171.39	0.00737705	0.00714081	2761.4	0.02482639		3351.4	0.0407805		3941.4	-0.00107181	0.0000885	
401.6	0.25793892	0.2502	991.59	0.10429781	0.09502689	1581.59	0.06116516	0.05516288	2171.59	0.00601521	0.00714086	2761.6	0.02451316		3351.6	0.04013608		3941.6	-0.00171334	0.00008865	
401.8	0.25680909	0.25046324	991.79	0.10429007	0.09517509	1581.79	0.06050316	0.05525208	2171.79	0.00597504	0.0071409	2761.8	0.02392573		3351.8	0.04020586		3941.8	-0.00146566	0.0000888	
402	0.25635696	0.25072601	991.99	0.10518765	0.09532322	1581.99	0.06056332	0.05534125	2171.99	0.00601644	0.00714095	2762	0.02350537		3352	0.04085303		3942	-0.00114441	0.00008894	
402.2	0.25590434	0.25098832	992.19	0.10529436	0.09547129	1582.19	0.06098887	0.05543038	2172.19	0.00606423	0.00714099	2762.2	0.02264744		3352.2	0.04037201		3942.2	-0.0011249	0.00008909	
402.4	0.25673443	0.25125017	992.39	0.10543913	0.09561928	1582.39	0.06148168	0.05551949	2172.39	0.00651782	0.00714104	2762.4	0.02313384		3352.4	0.04091912		3942.4	-0.00053592	0.00008924	
402.6	0.25684838	0.25151156	992.59	0.10502383	0.09576719	1582.59	0.06125982	0.05560856	2172.59	0.00608839	0.00714108	2762.6	0.02291839		3352.6	0.0415675		3942.6	-0.0004824	0.00008939	
402.8	0.25765825	0.25177249	992.79	0.10529579	0.09591504	1582.79	0.06160139	0.0556976	2172.79	0.00607829	0.00714112	2762.8	0.02230602		3352.8	0.04158929		3942.8	-0.00043961	0.00008953	
403	0.25815913	0.25203296	992.99	0.10467234	0.09606281	1582.99	0.06238865	0.05578661	2172.99	0.00691527	0.00714116	2763	0.02326311		3353	0.04193182		3943	0.00076284	0.00008968	
403.2	0.25792838	0.25229297	993.19	0.10486609	0.09621052	1583.19	0.06188412	0.05587558	2173.19	0.00753573	0.0071412	2763.2	0.02207627		3353.2	0.04291648		3943.2	0.0002214	0.00008983	
403.4	0.25893057	0.25255252	993.39	0.10509556	0.09635815	1583.39	0.06156599	0.05596453	2173.39	0.00846082	0.00714125	2763.4	0.02194521		3353.4	0.04350274		3943.4	0.00009832	0.00008997	
403.6	0.25894564	0.25281161	993.59	0.10614337	0.09650571	1583.59	0.06115056	0.05605344	2173.59	0.00861693	0.00714129	2763.6	0.02242032		3353.6	0.04436667		3943.6	0.00029871	0.00009012	
403.8	0.25863038	0.25307025	993.79	0.10650507	0.09665319	1583.79	0.06066435	0.05614231	2173.79	0.00796374	0.00714132	2763.8	0.02189592		3353.8	0.04342959		3943.8	0.00029985	0.00009027	
404	0.2595555	0.25332843	993.99	0.10705072	0.09680061	1583.99	0.06104766	0.05623116	2173.99	0.00866859	0.00714136	2764	0.02277062		3354	0.04261118		3944	-0.00012953	0.00009042	
404.2	0.2598938	0.25358616	994.19	0.10746015	0.09694795	1584.19	0.06102815	0.05631998	2174.19	0.00919703	0.0071414	2764.2	0.02285194		3354.2	0.04242076		3944.2	-0.00063665	0.00009056	
404.4	0.26088132	0.25384344	994.39	0.10783309	0.09709522	1584.39	0.06054395	0.05640876	2174.39	0.00919494	0.00714144	2764.4	0.02284058		3354.4	0.04159661		3944.4	-0.00138906	0.00009071	
404.6	0.26181479	0.25410026	994.59	0.10866669	0.09724242	1584.59	0.06057999	0.05649751	2174.59	0.00879625	0.00714148	2764.6	0.02333531		3354.6	0.04082791		3944.6	-0.0027615	0.00009086	
404.8	0.26289328	0.25435663	994.79	0.1082403	0.09738955	1584.79	0.06033129	0.05658623	2174.79	0.0086144	0.00714151	2764.8	0.02273138		3354.8	0.04074606		3944.8	-0.00271933	0.000091	
405	0.26333705	0.25461255	994.99	0.10787186	0.09753661	1584.99	0.06053316	0.05667491	2174.99	0.00894824	0.00714155	2765	0.02353444		3355	0.04127769		3945	-0.00232799	0.00009115	
405.2	0.26411576	0.25486801	995.19	0.10811276	0.0976836	1585.19	0.06034423	0.05676357	2175.19	0.00872271	0.00714159	2765.2	0.02304271		3355.2	0.04152738		3945.2	-0.00215397	0.0000913	
405.4	0.26514565	0.25512303	995.39	0.1095341	0.09783051	1585.39	0.0595127	0.05685219	2175.39	0.00844446	0.00714162	2765.4	0.02330759		3355.4	0.0414545		3945.4	-0.002762	0.00009144	
405.6	0.26467561	0.2553776	995.59	0.10941928	0.09797735	1585.59	0.05905449	0.05694078	2175.59	0.00847049	0.00714166	2765.6	0.02346501		3355.6	0.04109162		3945.6	-0.00385367	0.00009159	
405.8	0.26457528	0.25563172	995.79	0.10964472	0.09812412	1585.79	0.05905519	0.05702933	2175.79	0.00907997	0.00714169	2765.8	0.02404127		3355.8	0.04211628		3945.8	-0.00285298	0.00009174	
406	0.2656738	0.25588539	995.99	0.10965533	0.09827082	1585.99	0.05915723	0.05711786	2175.99	0.00818098	0.00714172	2766	0.02474476		3356	0.0426578		3946	-0.0034593	0.00009188	
406.2	0.26548178	0.25613861	996.19	0.10854285	0.09841745	1586.19	0.06061988	0.05720635	2176.19	0.00831662	0.00714176	2766.2	0.02441745		3356.2	0.04270873		3946.2	-0.00333912	0.00009203	
406.4	0.26670693	0.25639139	996.39	0.10816075	0.09856401	1586.39	0.06085566	0.05729482	2176.39	0.00853084	0.00714179	2766.4	0.02531581		3356.4	0.04314764		3946.4	-0.0023744	0.00009218	
406.6	0.26579598	0.25664373	996.59	0.10696495	0.0987105	1586.59	0.06122212	0.05738324	2176.59	0.00797588	0.00714182	2766.6	0.02576547		3356.6	0.04321775		3946.6	-0.00241006	0.00009232	
406.8	0.26522554	0.25689562	996.79	0.10657052	0.09885691	1586.79	0.06199324	0.05747164	2176.79	0.00779234	0.00714186	2766.8	0.02623665		3356.8	0.04423516		3946.8	-0.00147642	0.00009247	
407	0.26399259	0.25714707	996.99	0.10637984	0.09900326	1586.99	0.06282832	0.05756001	2176.99	0.00821544	0.00714189	2767	0.02640441		3357	0.04494242		3947	-0.00038926	0.00009262	
407.2	0.26396421	0.25739807	997.19	0.10713608	0.09914953	1587.19	0.06235534	0.05764834	2177.19	0.00758734	0.00714192	2767.2	0.026197		3357.2	0.04593162		3947.2	-0.0003828	0.00009276	
407.4	0.26380353	0.25764863	997.39	0.10713384	0.09929573	1587.39	0.06269747	0.05773664	2177.39	0.00788143	0.00714195	2767.4	0.0271197		3357.4	0.04592685		3947.4	-0.00013935	0.00009291	
407.6	0.26265568	0.25789875	997.59	0.10716778	0.09944186	1587.59	0.06363298	0.05782491	2177.59	0.00756737	0.00714198	2767.6	0.02739883		3357.6	0.04568176		3947.6	0.00016745	0.00009306	
407.8	0.26271485	0.25814843	997.79	0.10758177	0.09958792	1587.79	0.06381316	0.05791315	2177.79	0.0079751	0.00714201	2767.8	0.02763055		3357.8	0.04539473		3947.8	0.00017489	0.0000932	
408	0.26263338	0.25839767	997.99	0.1074683	0.09973391	1587.99	0.06351762	0.05800136	2177.99	0.00760026	0.00714204	2768	0.02760222		3358	0.04544027		3948	-0.00061301	0.00009335	
408.2	0.2623706	0.25864647	998.19	0.10697352	0.09987983	1588.19	0.06334148	0.05808953	2178.19	0.00723622	0.00714207	2768.2	0.02715418		3358.2	0.04468274		3948.2	-0.00053356	0.0000935	
408.4	0.2633952	0.25889484	998.39	0.10700886	0.10002568	1588.39	0.06261764	0.05817767	2178.39	0.00693271	0.0071421	2768.4	0.02748198		3358.4	0.04413671		3948.4	-0.00008407	0.00009364	
408.6	0.26373407	0.25914276	998.59	0.10697427	0.10017145	1588.59	0.06262337	0.05826578	2178.59	0.0063025	0.00714212	2768.6	0.02651229		3358.6	0.04453265		3948.6	0.00022495	0.00009379	
408.8	0.26344263	0.25939025	998.79	0.10669428	0.10031716	1588.79	0.06210691	0.05835386	2178.79	0.00585933	0.00714215	2768.8	0.02607006		3358.8	0.04485076		3948.8	0.00132725	0.00009393	
409	0.26309912	0.25963731	998.99	0.10749111	0.10046279	1588.99	0.06231156	0.05844191	2178.99	0.00647547	0.00714218	2769	0.02610157		3359	0.04545924		3949	0.00223158	0.00009408	
409.2	0.26397801	0.25988393	999.19	0.10876767	0.10060836	1589.19	0.06142791	0.05852992	2179.19	0.00681231	0.00714221	2769.2	0.02535553		3359.2	0.0449464		3949.2	0.00262267	0.00009423	
409.4	0.26440876	0.26013011	999.39	0.11056291	0.10075385	1589.39	0.06051952	0.05861791	2179.39	0.00703866	0.00714223	2769.4	0.02572078		3359.4	0.04515822		3949.4	0.00250688	0.00009437	
409.6	0.26456068	0.26037586	999.59	0.11080963	0.10089927	1589.59	0.06014951	0.05870586	2179.59	0.00674836	0.00714226	2769.6	0.02554561		3359.6	0.04591241		3949.6	0.00273962	0.00009452	
409.8	0.2662152	0.26062118	999.79	0.1120153	0.10104462	1589.79	0.06034001	0.05879378	2179.79	0.00701529	0.00714229	2769.8	0.02577546		3359.8	0.04611447		3949.8	0.0030862	0.00009466	
410	0.26667835	0.26086606	999.99	0.11203902	0.1011899	1589.99	0.06053437	0.05888166	2179.99	0.00728142	0.00714231	2770	0.02617274		3360	0.046131		3950	0.00175737	0.00009481	
410.2	0.26588637	0.26111052	1000.19	0.11135814	0.10133511	1590.19	0.06214265	0.05896952	2180.19	0.0080551	0.00714234	2770.2	0.02575363		3360.2	0.04643747		3950.2	0.0022991	0.00009496	
410.4	0.26629749	0.26135454	1000.39	0.11181731	0.10148025	1590.39	0.06212856	0.05905734	2180.39	0.0076085	0.00714236	2770.4	0.02686805		3360.4	0.04567843		3950.4	0.00241124	0.0000951	
410.6	0.26635177	0.26159814	1000.59	0.11219599	0.10162532	1590.59	0.06273815	0.05914514	2180.59	0.007028	0.00714239	2770.6	0.02658552		3360.6	0.04514801		3950.6	0.00186911	0.00009525	
410.8	0.26693712	0.2618413	1000.79	0.11238409	0.10177032	1590.79	0.06274271	0.0592329	2180.79	0.00758741	0.00714241	2770.8	0.02675535		3360.8	0.04547402		3950.8	0.00212575	0.00009539	
411	0.26726576	0.26208404	1000.99	0.11309305	0.10191525	1590.99	0.06281329	0.05932063	2180.99	0.0080567	0.00714244	2771	0.02585185		3361	0.04556817		3951	0.00143734	0.00009554	
411.2	0.26783438	0.26232635	1001.19	0.11369174	0.1020601	1591.19	0.06282296	0.05940832	2181.19	0.00864653	0.00714246	2771.2	0.02680901		3361.2	0.04609616		3951.2	0.00040199	0.00009568	
411.4	0.26759614	0.26256823	1001.39	0.1138139	0.10220489	1591.39	0.06296477	0.05949599	2181.39	0.01021691	0.00714248	2771.4	0.02659623		3361.4	0.04595075		3951.4	-0.00096325	0.00009583	
411.6	0.2675836	0.26280969	1001.59	0.1140349	0.10234961	1591.59	0.06308297	0.05958362	2181.59	0.01005407	0.00714251	2771.6	0.02725608		3361.6	0.04616747		3951.6	-0.00188612	0.00009598	
411.8	0.26804144	0.26305072	1001.79	0.11473922	0.10249425	1591.79	0.06287356	0.05967122	2181.79	0.01019962	0.00714253	2771.8	0.02726223		3361.8	0.04608527		3951.8	-0.00337761	0.00009612	
412	0.26820421	0.26329133	1001.99	0.11415774	0.10263883	1591.99	0.06225073	0.05975879	2181.99	0.01013356	0.00714255	2772	0.02734246		3362	0.04476451		3952	-0.00335728	0.00009627	
412.2	0.26922383	0.26353152	1002.19	0.1139894	0.10278334	1592.19	0.06194001	0.05984633	2182.19	0.00980535	0.00714257	2772.2	0.02740124		3362.2	0.04408552		3952.2	-0.0031943	0.00009641	
412.4	0.26987272	0.26377128	1002.39	0.11340088	0.10292777	1592.39	0.06167322	0.05993384	2182.39	0.00942008	0.0071426	2772.4	0.02790139		3362.4	0.04430051		3952.4	-0.00323172	0.00009656	
412.6	0.27041569	0.26401062	1002.59	0.11440439	0.10307214	1592.59	0.06157426	0.06002131	2182.59	0.00852587	0.00714262	2772.6	0.02731428		3362.6	0.04524357		3952.6	-0.00278115	0.0000967	
412.8	0.27128483	0.26424953	1002.79	0.11520763	0.10321643	1592.79	0.06169812	0.06010876	2182.79	0.00836946	0.00714264	2772.8	0.0271967		3362.8	0.04440709		3952.8	-0.00230749	0.00009685	
413	0.27173506	0.26448803	1002.99	0.11625801	0.10336066	1592.99	0.06172988	0.06019617	2182.99	0.00845048	0.00714266	2773	0.02664856		3363	0.04451346		3953	-0.00140328	0.00009699	
413.2	0.27265615	0.26472611	1003.19	0.11597785	0.10350481	1593.19	0.06127751	0.06028355	2183.19	0.00791233	0.00714268	2773.2	0.02662693		3363.2	0.04409643		3953.2	-0.00097997	0.00009714	
413.4	0.27315367	0.26496376	1003.39	0.11685526	0.1036489	1593.39	0.06269207	0.0603709	2183.39	0.00706149	0.0071427	2773.4	0.02648835		3363.4	0.04397459		3953.4	-0.00060486	0.00009728	
413.6	0.27354741	0.265201	1003.59	0.11684428	0.10379291	1593.59	0.06317525	0.06045822	2183.59	0.00735016	0.00714272	2773.6	0.02589417		3363.6	0.04343601		3953.6	0.00056075	0.00009743	
413.8	0.27328444	0.26543782	1003.79	0.11696152	0.10393686	1593.79	0.06454202	0.0605455	2183.79	0.00718287	0.00714274	2773.8	0.02544401		3363.8	0.04370948		3953.8	0.00087608	0.00009757	
414	0.27248017	0.26567423	1003.99	0.11658394	0.10408073	1593.99	0.06565567	0.06063276	2183.99	0.00739845	0.00714276	2774	0.02512467		3364	0.04402483		3954	0.00064536	0.00009772	
414.2	0.27188805	0.26591022	1004.19	0.1163199	0.10422454	1594.19	0.06646156	0.06071998	2184.19	0.00666652	0.00714278	2774.2	0.02444722		3364.2	0.04338978		3954.2	0.00240098	0.00009786	
414.4	0.27221273	0.26614579	1004.39	0.11646417	0.10436827	1594.39	0.06596272	0.06080717	2184.39	0.00617719	0.0071428	2774.4	0.02408131		3364.4	0.04267513		3954.4	0.00256948	0.00009801	
414.6	0.27177339	0.26638095	1004.59	0.11708446	0.10451194	1594.59	0.06575879	0.06089433	2184.59	0.00610368	0.00714282	2774.6	0.02380751		3364.6	0.04323574		3954.6	0.0025952	0.00009815	
414.8	0.27108073	0.26661569	1004.79	0.11693269	0.10465553	1594.79	0.06545476	0.06098146	2184.79	0.00723746	0.00714284	2774.8	0.0241527		3364.8	0.04367349		3954.8	0.00432407	0.0000983	
415	0.27047837	0.26685002	1004.99	0.11716442	0.10479906	1594.99	0.06559231	0.06106855	2184.99	0.00740544	0.00714285	2775	0.02472219		3365	0.04462411		3955	0.00410382	0.00009844	
415.2	0.26931422	0.26708394	1005.19	0.11653894	0.10494251	1595.19	0.06531491	0.06115562	2185.19	0.00814217	0.00714287	2775.2	0.0254163		3365.2	0.04529371		3955.2	0.00431299	0.00009859	
415.4	0.26873402	0.26731744	1005.39	0.11631584	0.1050859	1595.39	0.06508221	0.06124265	2185.39	0.00820857	0.00714289	2775.4	0.02517786		3365.4	0.0456629		3955.4	0.00474914	0.00009873	
415.6	0.26932402	0.26755054	1005.59	0.11667216	0.10522922	1595.59	0.06506776	0.06132965	2185.59	0.00779686	0.00714291	2775.6	0.02568305		3365.6	0.04579079		3955.6	0.00434543	0.00009888	
415.8	0.26926301	0.26778322	1005.79	0.11747553	0.10537246	1595.79	0.06466083	0.06141662	2185.79	0.00851143	0.00714292	2775.8	0.02524994		3365.8	0.04461426		3955.8	0.00334883	0.00009902	
416	0.26939014	0.26801549	1005.99	0.11723411	0.10551564	1595.99	0.06341612	0.06150356	2185.99	0.00910814	0.00714294	2776	0.025891		3366	0.04497896		3956	0.00381384	0.00009917	
416.2	0.26939304	0.26824736	1006.19	0.1171911	0.10565875	1596.19	0.06301788	0.06159047	2186.19	0.00910092	0.00714296	2776.2	0.02586522		3366.2	0.04577118		3956.2	0.00253225	0.00009931	
416.4	0.26903963	0.26847882	1006.39	0.11707134	0.10580179	1596.39	0.06314508	0.06167735	2186.39	0.0096276	0.00714297	2776.4	0.02584245		3366.4	0.04585278		3956.4	0.00144786	0.00009946	
416.6	0.27009433	0.26870987	1006.59	0.11824171	0.10594475	1596.59	0.06261353	0.06176419	2186.59	0.00925837	0.00714299	2776.6	0.02540997		3366.6	0.04615465		3956.6	0.00049444	0.0000996	
416.8	0.27047524	0.26894051	1006.79	0.11785889	0.10608765	1596.79	0.06285148	0.061851	2186.79	0.00970617	0.00714301	2776.8	0.02514826		3366.8	0.04600321		3956.8	-0.00065519	0.00009975	
417	0.2704749	0.26917074	1006.99	0.1169541	0.10623048	1596.99	0.06332613	0.06193778	2186.99	0.01008912	0.00714302	2777	0.02477757		3367	0.04663884		3957	-0.00165347	0.00009989	
417.2	0.27085265	0.26940057	1007.19	0.1167943	0.10637324	1597.19	0.06419934	0.06202454	2187.19	0.01026938	0.00714304	2777.2	0.0249025		3367.2	0.04592472		3957.2	-0.00293485	0.00010004	
417.4	0.27108603	0.26963	1007.39	0.11669487	0.10651593	1597.39	0.06499594	0.06211125	2187.39	0.00965412	0.00714305	2777.4	0.0242681		3367.4	0.04636415		3957.4	-0.00305791	0.00010018	
417.6	0.27182349	0.26985902	1007.59	0.11666311	0.10665855	1597.59	0.06461114	0.06219794	2187.59	0.01039896	0.00714307	2777.6	0.0232434		3367.6	0.04580607		3957.6	-0.00213175	0.00010033	
417.8	0.27143144	0.27008764	1007.79	0.11653559	0.10680111	1597.79	0.06546868	0.0622846	2187.79	0.01024144	0.00714308	2777.8	0.0220215		3367.8	0.04607185		3957.8	-0.00185874	0.00010047	
418	0.27233723	0.27031586	1007.99	0.1170048	0.10694359	1597.99	0.06552414	0.06237122	2187.99	0.01115644	0.0071431	2778	0.02290692		3368	0.04574825		3958	-0.00194656	0.00010061	
418.2	0.27275467	0.27054367	1008.19	0.11687915	0.107086	1598.19	0.06509937	0.06245782	2188.19	0.0109146	0.00714311	2778.2	0.0226612		3368.2	0.04508644		3958.2	-0.00060636	0.00010076	
418.4	0.27349401	0.27077108	1008.39	0.11660827	0.10722835	1598.39	0.06414841	0.06254438	2188.39	0.01056754	0.00714313	2778.4	0.02279223		3368.4	0.0452536		3958.4	-0.00081186	0.0001009	
418.6	0.27284488	0.2709981	1008.59	0.11700266	0.10737062	1598.59	0.06552626	0.06263091	2188.59	0.01036198	0.00714314	2778.6	0.02416376		3368.6	0.04497609		3958.6	-0.00077665	0.00010105	
418.8	0.27394401	0.27122471	1008.79	0.11625456	0.10751283	1598.79	0.06623834	0.06271741	2188.79	0.01030975	0.00714316	2778.8	0.02547754		3368.8	0.04504565		3958.8	0.00065719	0.00010119	
419	0.27441466	0.27145092	1008.99	0.115986	0.10765496	1598.99	0.06639296	0.06280388	2188.99	0.00970319	0.00714317	2779	0.02656333		3369	0.04485993		3959	0.00128308	0.00010134	
419.2	0.27369925	0.27167674	1009.19	0.11579248	0.10779703	1599.19	0.06661505	0.06289032	2189.19	0.0095524	0.00714318	2779.2	0.02666223		3369.2	0.0443413		3959.2	0.00189559	0.00010148	
419.4	0.27486973	0.27190216	1009.39	0.11607018	0.10793903	1599.39	0.06699664	0.06297672	2189.39	0.00915207	0.0071432	2779.4	0.02750737		3369.4	0.04391949		3959.4	0.00223875	0.00010162	
419.6	0.27525884	0.27212718	1009.59	0.1166149	0.10808096	1599.59	0.06672713	0.0630631	2189.59	0.00923622	0.00714321	2779.6	0.02836065		3369.6	0.04391474		3959.6	0.00153901	0.00010177	
419.8	0.27507253	0.2723518	1009.79	0.1169326	0.10822282	1599.79	0.06649564	0.06314944	2189.79	0.00938358	0.00714322	2779.8	0.02897306		3369.8	0.04439774		3959.8	0.00100652	0.00010191	
420	0.27508346	0.27257603	1009.99	0.11702078	0.10836461	1599.99	0.06635931	0.06323575	2189.99	0.00874949	0.00714324	2780	0.02918289		3370	0.04554564		3960	0.00060846	0.00010206	
420.2	0.27482284	0.27279986	1010.19	0.1173861	0.10850633	1600.19	0.06696175	0.06332203	2190.19	0.00866056	0.00714325	2780.2	0.02930129		3370.2	0.04552435		3960.2	0.00000657	0.0001022	
420.4	0.27479954	0.2730233	1010.39	0.11818424	0.10864799	1600.39	0.06697796	0.06340828	2190.39	0.00747871	0.00714326	2780.4	0.02934619		3370.4	0.04560806		3960.4	-0.00000024	0.00010234	
420.6	0.27472445	0.27324635	1010.59	0.11823172	0.10878957	1600.59	0.06797365	0.0634945	2190.59	0.00697728	0.00714327	2780.6	0.02968041		3370.6	0.0462558		3960.6	-0.00062331	0.00010249	
420.8	0.27488394	0.27346901	1010.79	0.11792287	0.10893109	1600.79	0.06803562	0.06358069	2190.79	0.00692719	0.00714329	2780.8	0.02885435		3370.8	0.04697157		3960.8	-0.00129343	0.00010263	
421	0.27520936	0.27369127	1010.99	0.11788126	0.10907254	1600.99	0.06834444	0.06366685	2190.99	0.00713184	0.0071433	2781	0.02868348		3371	0.04725046		3961	-0.00201372	0.00010278	
421.2	0.27446197	0.27391314	1011.19	0.11823622	0.10921392	1601.19	0.06832196	0.06375297	2191.19	0.00775288	0.00714331	2781.2	0.02801293		3371.2	0.04822242		3961.2	-0.00212055	0.00010292	
421.4	0.2752076	0.27413462	1011.39	0.11773941	0.10935523	1601.39	0.06761665	0.06383907	2191.39	0.00786227	0.00714332	2781.4	0.02704004		3371.4	0.04956143		3961.4	-0.00090964	0.00010306	
421.6	0.27540517	0.27435571	1011.59	0.1181531	0.10949647	1601.59	0.06704272	0.06392513	2191.59	0.00802206	0.00714333	2781.6	0.02632195		3371.6	0.04929847		3961.6	0.00016816	0.00010321	
421.8	0.27547383	0.27457641	1011.79	0.11764024	0.10963764	1601.79	0.06828489	0.06401116	2191.79	0.00835853	0.00714335	2781.8	0.02603018		3371.8	0.04924939		3961.8	-0.00029723	0.00010335	
422	0.2761072	0.27479672	1011.99	0.11761373	0.10977874	1601.99	0.06853941	0.06409716	2191.99	0.00932415	0.00714336	2782	0.02635822		3372	0.04880708		3962	-0.00067478	0.00010349	
422.2	0.27577966	0.27501664	1012.19	0.11681657	0.10991978	1602.19	0.06897778	0.06418313	2192.19	0.00997452	0.00714337	2782.2	0.02551313		3372.2	0.04835579		3962.2	0.00011738	0.00010364	
422.4	0.27617943	0.27523618	1012.39	0.11680461	0.11006074	1602.39	0.06893215	0.06426907	2192.39	0.00995016	0.00714338	2782.4	0.02597404		3372.4	0.04921444		3962.4	0.00013616	0.00010378	
422.6	0.27540267	0.27545533	1012.59	0.1164144	0.11020164	1602.59	0.07016137	0.06435498	2192.59	0.01059614	0.00714339	2782.6	0.02746613		3372.6	0.04873586		3962.6	0.00012677	0.00010392	
422.8	0.27585938	0.27567409	1012.79	0.11635737	0.11034247	1602.79	0.06939194	0.06444085	2192.79	0.01077001	0.0071434	2782.8	0.0273814		3372.8	0.04967193		3962.8	0.00097773	0.00010407	
423	0.27574851	0.27589247	1012.99	0.1167607	0.11048323	1602.99	0.06926542	0.0645267	2192.99	0.01112558	0.00714341	2783	0.0279907		3373	0.04914074		3963	0.00104165	0.00010421	
423.2	0.27577212	0.27611046	1013.19	0.11742531	0.11062393	1603.19	0.06911988	0.06461251	2193.19	0.01147627	0.00714342	2783.2	0.02857857		3373.2	0.04916571		3963.2	0.00086698	0.00010436	
423.4	0.27691602	0.27632807	1013.39	0.11766937	0.11076455	1603.39	0.06893401	0.06469829	2193.39	0.01214851	0.00714343	2783.4	0.02980636		3373.4	0.04911637		3963.4	0.00169031	0.0001045	
423.6	0.2768879	0.2765453	1013.59	0.11845796	0.11090511	1603.59	0.06881653	0.06478405	2193.59	0.01182172	0.00714344	2783.6	0.02999073		3373.6	0.05029021		3963.6	0.00268031	0.00010464	
423.8	0.27781987	0.27676215	1013.79	0.11891749	0.1110456	1603.79	0.0687426	0.06486977	2193.79	0.01141659	0.00714345	2783.8	0.03036567		3373.8	0.05022063		3963.8	0.00218349	0.00010479	
424	0.27949262	0.27697861	1013.99	0.11933613	0.11118601	1603.99	0.06841186	0.06495546	2193.99	0.01081306	0.00714346	2784	0.03010762		3374	0.04992457		3964	0.00294328	0.00010493	
424.2	0.28047205	0.27719469	1014.19	0.1205147	0.11132637	1604.19	0.06833147	0.06504112	2194.19	0.01028628	0.00714347	2784.2	0.03005407		3374.2	0.04979362		3964.2	0.00401808	0.00010507	
424.4	0.28171404	0.27741039	1014.39	0.12098438	0.11146665	1604.39	0.06865718	0.06512674	2194.39	0.00932815	0.00714348	2784.4	0.02924129		3374.4	0.04955		3964.4	0.00408559	0.00010521	
424.6	0.28252095	0.27762571	1014.59	0.1206992	0.11160686	1604.59	0.06882113	0.06521234	2194.59	0.00896829	0.00714349	2784.6	0.02878075		3374.6	0.04975864		3964.6	0.00325184	0.00010536	
424.8	0.28357589	0.27784065	1014.79	0.12156102	0.11174701	1604.79	0.06822033	0.06529791	2194.79	0.00780909	0.0071435	2784.8	0.02856999		3374.8	0.04935961		3964.8	0.00308383	0.0001055	
425	0.28366595	0.27805522	1014.99	0.12085814	0.11188709	1604.99	0.06844298	0.06538344	2194.99	0.00805992	0.00714351	2785	0.02890738		3375	0.04974374		3965	0.00301981	0.00010564	
425.2	0.28424204	0.2782694	1015.19	0.12192143	0.1120271	1605.19	0.06844907	0.06546895	2195.19	0.00763677	0.00714352	2785.2	0.02787044		3375.2	0.04978359		3965.2	0.00284407	0.00010579	
425.4	0.28565676	0.27848321	1015.39	0.12175618	0.11216704	1605.39	0.06848141	0.06555442	2195.39	0.00645961	0.00714353	2785.4	0.02715623		3375.4	0.04945473		3965.4	0.00347101	0.00010593	
425.6	0.28531965	0.27869664	1015.59	0.12224341	0.11230692	1605.59	0.06863105	0.06563986	2195.59	0.00605864	0.00714354	2785.6	0.02651869		3375.6	0.04840179		3965.6	0.00288873	0.00010607	
425.8	0.28568371	0.2789097	1015.79	0.12211464	0.11244672	1605.79	0.07023689	0.06572528	2195.79	0.00687269	0.00714354	2785.8	0.02627526		3375.8	0.04800617		3965.8	0.00150257	0.00010622	
426	0.28531737	0.27912238	1015.99	0.12184192	0.11258646	1605.99	0.07002242	0.06581066	2195.99	0.00781644	0.00714355	2786	0.02544729		3376	0.04781258		3966	0.00127706	0.00010636	
426.2	0.28466479	0.27933469	1016.19	0.12239791	0.11272613	1606.19	0.0701434	0.06589601	2196.19	0.00719948	0.00714356	2786.2	0.0257308		3376.2	0.04886805		3966.2	0.00142815	0.0001065	
426.4	0.28411529	0.27954662	1016.39	0.12318693	0.11286573	1606.39	0.06977812	0.06598132	2196.39	0.00694521	0.00714357	2786.4	0.02563073		3376.4	0.04922208		3966.4	0.00067468	0.00010664	
426.6	0.28284351	0.27975818	1016.59	0.12288843	0.11300527	1606.59	0.0704242	0.06606661	2196.59	0.00771794	0.00714358	2786.6	0.02560984		3376.6	0.04862626		3966.6	0.00005655	0.00010679	
426.8	0.28255831	0.27996936	1016.79	0.12317329	0.11314474	1606.79	0.06953132	0.06615187	2196.79	0.00769134	0.00714359	2786.8	0.02508745		3376.8	0.0493782		3966.8	-0.00005078	0.00010693	
427	0.28154351	0.28018018	1016.99	0.12339802	0.11328414	1606.99	0.06989032	0.0662371	2196.99	0.00840084	0.00714359	2787	0.02554208		3377	0.04942133		3967	-0.00068047	0.00010707	
427.2	0.28080293	0.28039062	1017.19	0.12343072	0.11342347	1607.19	0.07006994	0.06632229	2197.19	0.00872554	0.0071436	2787.2	0.02637544		3377.2	0.04958941		3967.2	-0.00053334	0.00010722	
427.4	0.28113987	0.2806007	1017.39	0.12367612	0.11356273	1607.39	0.07030747	0.06640746	2197.39	0.00853331	0.00714361	2787.4	0.02803503		3377.4	0.04949617		3967.4	-0.00032575	0.00010736	
427.6	0.28108868	0.2808104	1017.59	0.12391112	0.11370193	1607.59	0.07030663	0.06649259	2197.59	0.00796111	0.00714362	2787.6	0.02806387		3377.6	0.04935375		3967.6	-0.00006342	0.0001075	
427.8	0.281551	0.28101973	1017.79	0.12328162	0.11384106	1607.79	0.07047055	0.06657769	2197.79	0.00756207	0.00714362	2787.8	0.02855718		3377.8	0.0485496		3967.8	-0.00029469	0.00010764	
428	0.28275927	0.2812287	1017.99	0.12315148	0.11398012	1607.99	0.07041831	0.06666277	2197.99	0.00744525	0.00714363	2788	0.02942531		3378	0.04866428		3968	0.00008822	0.00010779	
428.2	0.28348548	0.28143729	1018.19	0.12385422	0.11411911	1608.19	0.07054169	0.06674781	2198.19	0.00696249	0.00714364	2788.2	0.02963423		3378.2	0.04838316		3968.2	0.0003523	0.00010793	
428.4	0.28405753	0.28164552	1018.39	0.1229875	0.11425803	1608.39	0.06993636	0.06683282	2198.39	0.00656324	0.00714365	2788.4	0.02965862		3378.4	0.04769921		3968.4	0.00018997	0.00010807	
428.6	0.2836994	0.28185339	1018.59	0.12318373	0.11439689	1608.59	0.06986014	0.0669178	2198.59	0.00653009	0.00714365	2788.6	0.03001028		3378.6	0.0480022		3968.6	0.0000835	0.00010821	
428.8	0.28382605	0.28206088	1018.79	0.12282545	0.11453568	1608.79	0.06990864	0.06700275	2198.79	0.0069011	0.00714366	2788.8	0.03039394		3378.8	0.04773121		3968.8	0.00108744	0.00010836	
429	0.2840035	0.28226802	1018.99	0.1218877	0.11467441	1608.99	0.06976691	0.06708767	2198.99	0.00719645	0.00714367	2789	0.03061358		3379	0.04784523		3969	0.0019429	0.0001085	
429.2	0.28499973	0.28247478	1019.19	0.12285416	0.11481306	1609.19	0.06971465	0.06717256	2199.19	0.00674257	0.00714367	2789.2	0.03045266		3379.2	0.04753576		3969.2	0.00231674	0.00010864	
429.4	0.28467435	0.28268119	1019.39	0.1228297	0.11495165	1609.39	0.06957531	0.06725741	2199.39	0.00711198	0.00714368	2789.4	0.03045159		3379.4	0.04854679		3969.4	0.00298734	0.00010878	
429.6	0.28477921	0.28288723	1019.59	0.1241721	0.11509017	1609.59	0.0687228	0.06734224	2199.59	0.00760748	0.00714369	2789.6	0.03091043		3379.6	0.04880026		3969.6	0.00268137	0.00010892	
429.8	0.28503925	0.2830929	1019.79	0.12509755	0.11522862	1609.79	0.06967169	0.06742703	2199.79	0.00872252	0.00714369	2789.8	0.03154918		3379.8	0.04995583		3969.8	0.00277227	0.00010907	
430	0.28556289	0.28329822	1019.99	0.12512382	0.11536701	1609.99	0.06980238	0.0675118	2199.99	0.00912802	0.0071437	2790	0.0312805		3380	0.05055929		3970	0.00321837	0.00010921	
430.2	0.28510671	0.28350317	1020.19	0.12554558	0.11550533	1610.19	0.07059876	0.06759653	2200.19	0.00882489	0.00714371	2790.2	0.03182569		3380.2	0.05207629		3970.2	0.00314087	0.00010935	
430.4	0.28471357	0.28370776	1020.39	0.12581137	0.11564358	1610.39	0.07078468	0.06768124	2200.39	0.00939645	0.00714371	2790.4	0.03048576		3380.4	0.05178038		3970.4	0.00315281	0.00010949	
430.6	0.28396927	0.28391199	1020.59	0.12555726	0.11578177	1610.59	0.07108605	0.06776591	2200.59	0.01055874	0.00714372	2790.6	0.03085095		3380.6	0.0523504		3970.6	0.00296386	0.00010963	
430.8	0.28402069	0.28411587	1020.79	0.12578285	0.11591988	1610.79	0.07082626	0.06785055	2200.79	0.01046294	0.00714373	2790.8	0.03144651		3380.8	0.0526137		3970.8	0.00211085	0.00010978	
431	0.28392183	0.28431938	1020.99	0.12569604	0.11605793	1610.99	0.07160667	0.06793517	2200.99	0.01041087	0.00714373	2791	0.03167541		3381	0.05220751		3971	0.00143585	0.00010992	
431.2	0.28397516	0.28452253	1021.19	0.12546703	0.11619592	1611.19	0.07215147	0.06801975	2201.19	0.00978794	0.00714374	2791.2	0.03216172		3381.2	0.05204757		3971.2	0.00079868	0.00011006	
431.4	0.28522166	0.28472533	1021.39	0.12503072	0.11633383	1611.39	0.07216142	0.0681043	2201.39	0.00919198	0.00714374	2791.4	0.03278137		3381.4	0.05175349		3971.4	0.0010145	0.0001102	
431.6	0.28538561	0.28492777	1021.59	0.124584	0.11647168	1611.59	0.07277931	0.06818882	2201.59	0.00838341	0.00714375	2791.6	0.03241838		3381.6	0.0511657		3971.6	0.00084446	0.00011034	
431.8	0.28599543	0.28512985	1021.79	0.12436476	0.11660946	1611.79	0.07246468	0.06827331	2201.79	0.00727131	0.00714376	2791.8	0.03259347		3381.8	0.05069831		3971.8	0.00017171	0.00011049	
432	0.2869477	0.28533158	1021.99	0.12461321	0.11674718	1611.99	0.07258294	0.06835777	2201.99	0.00704165	0.00714376	2792	0.03240534		3382	0.05044197		3972	-0.00023517	0.00011063	
432.2	0.28743541	0.28553295	1022.19	0.12529369	0.11688483	1612.19	0.07207927	0.0684422	2202.19	0.00577646	0.00714377	2792.2	0.03142593		3382.2	0.04977339		3972.2	-0.00042296	0.00011077	
432.4	0.28730855	0.28573397	1022.39	0.12506155	0.11702241	1612.39	0.07174983	0.0685266	2202.39	0.00594537	0.00714377	2792.4	0.03130252		3382.4	0.05005964		3972.4	-0.00109153	0.00011091	
432.6	0.28754366	0.28593463	1022.59	0.12538265	0.11715992	1612.59	0.07227062	0.06861096	2202.59	0.0067095	0.00714378	2792.6	0.03071911		3382.6	0.05011976		3972.6	-0.00130477	0.00011105	
432.8	0.28751943	0.28613494	1022.79	0.12499624	0.11729737	1612.79	0.07161238	0.0686953	2202.79	0.00678161	0.00714378	2792.8	0.0302118		3382.8	0.04972752		3972.8	-0.000556	0.00011119	
433	0.28740844	0.2863349	1022.99	0.12542168	0.11743475	1612.99	0.07081944	0.06877961	2202.99	0.00610954	0.00714379	2793	0.03097937		3383	0.04908948		3973	-0.00069369	0.00011134	
433.2	0.28845098	0.28653451	1023.19	0.12620829	0.11757207	1613.19	0.07108316	0.06886388	2203.19	0.00593268	0.00714379	2793.2	0.0305944		3383.2	0.04964137		3973.2	-0.00098028	0.00011148	
433.4	0.2884811	0.28673376	1023.39	0.12717953	0.11770931	1613.39	0.07161612	0.06894813	2203.39	0.0063763	0.0071438	2793.4	0.03103339		3383.4	0.05015461		3973.4	-0.00064508	0.00011162	
433.6	0.28934072	0.28693266	1023.59	0.12764539	0.11784649	1613.59	0.07129305	0.06903234	2203.59	0.00710754	0.0071438	2793.6	0.03028006		3383.6	0.05017668		3973.6	-0.00117706	0.00011176	
433.8	0.28899858	0.28713122	1023.79	0.12739452	0.11798361	1613.79	0.07203997	0.06911653	2203.79	0.00788263	0.00714381	2793.8	0.0296645		3383.8	0.05004202		3973.8	-0.00117628	0.0001119	
434	0.28869995	0.28732942	1023.99	0.12631994	0.11812065	1613.99	0.07252888	0.06920068	2203.99	0.00886982	0.00714381	2794	0.02855685		3384	0.04958422		3974	-0.00104948	0.00011204	
434.2	0.28861545	0.28752727	1024.19	0.12616344	0.11825763	1614.19	0.07334534	0.06928481	2204.19	0.00865213	0.00714382	2794.2	0.02856254		3384.2	0.04984323		3974.2	-0.00006944	0.00011218	
434.4	0.28816517	0.28772478	1024.39	0.12685693	0.11839455	1614.39	0.0724822	0.0693689	2204.39	0.00920195	0.00714382	2794.4	0.0289201		3384.4	0.05026754		3974.4	-0.00014071	0.00011233	
434.6	0.2881493	0.28792194	1024.59	0.12663236	0.1185314	1614.59	0.07233921	0.06945296	2204.59	0.01047403	0.00714383	2794.6	0.02952571		3384.6	0.05075242		3974.6	-0.00050385	0.00011247	
434.8	0.28855877	0.28811875	1024.79	0.12602766	0.11866818	1614.79	0.07264846	0.06953699	2204.79	0.01076668	0.00714383	2794.8	0.02958423		3384.8	0.0500611		3974.8	-0.00115936	0.00011261	
435	0.28936614	0.28831521	1024.99	0.12553793	0.11880489	1614.99	0.0717207	0.069621	2204.99	0.01100506	0.00714384	2795	0.02937894		3385	0.05013432		3975	-0.00028652	0.00011275	
435.2	0.28916116	0.28851133	1025.19	0.1253893	0.11894154	1615.19	0.07230585	0.06970497	2205.19	0.01138915	0.00714384	2795.2	0.02909395		3385.2	0.05064502		3975.2	0.0002088	0.00011289	
435.4	0.29004859	0.2887071	1025.39	0.12479725	0.11907812	1615.39	0.07187076	0.06978891	2205.39	0.01164958	0.00714385	2795.4	0.02928183		3385.4	0.05142895		3975.4	0.00087208	0.00011303	
435.6	0.28955629	0.28890253	1025.59	0.12524496	0.11921464	1615.59	0.0719233	0.06987282	2205.59	0.01089432	0.00714385	2795.6	0.02960027		3385.6	0.05192824		3975.6	-0.00030156	0.00011317	
435.8	0.28942518	0.28909762	1025.79	0.1257438	0.11935109	1615.79	0.07121723	0.0699567	2205.79	0.01068122	0.00714386	2795.8	0.02984114		3385.8	0.05246613		3975.8	-0.00044065	0.00011331	
436	0.28950443	0.28929236	1025.99	0.1260961	0.11948747	1615.99	0.07149144	0.07004055	2205.99	0.01036243	0.00714386	2796	0.02999055		3386	0.05308066		3976	-0.00013793	0.00011345	
436.2	0.28916072	0.28948675	1026.19	0.12645558	0.11962378	1616.19	0.07099362	0.07012437	2206.19	0.00962153	0.00714386	2796.2	0.03039474		3386.2	0.0530653		3976.2	-0.00019502	0.0001136	
436.4	0.28926688	0.28968081	1026.39	0.12591906	0.11976003	1616.39	0.07212616	0.07020816	2206.39	0.01046666	0.00714387	2796.4	0.03019472		3386.4	0.05346443		3976.4	-0.00032261	0.00011374	
436.6	0.28993989	0.28987452	1026.59	0.12643931	0.11989622	1616.59	0.07239841	0.07029192	2206.59	0.01000492	0.00714387	2796.6	0.02905495		3386.6	0.05307798		3976.6	0.00043882	0.00011388	
436.8	0.2898045	0.29006789	1026.79	0.12589172	0.12003233	1616.79	0.07220853	0.07037565	2206.79	0.00924307	0.00714388	2796.8	0.02919422		3386.8	0.05265972		3976.8	0.00129592	0.00011402	
437	0.29084708	0.29026093	1026.99	0.12623447	0.12016839	1616.99	0.07288387	0.07045935	2206.99	0.00788741	0.00714388	2797	0.02994076		3387	0.05268891		3977	0.00098456	0.00011416	
437.2	0.29142001	0.29045362	1027.19	0.12606992	0.12030437	1617.19	0.07391664	0.07054302	2207.19	0.00721227	0.00714388	2797.2	0.02997302		3387.2	0.05233245		3977.2	0.00132613	0.0001143	
437.4	0.29136695	0.29064597	1027.39	0.1259667	0.12044029	1617.39	0.07428986	0.07062666	2207.39	0.00699739	0.00714389	2797.4	0.02936271		3387.4	0.05106718		3977.4	0.00130201	0.00011444	
437.6	0.29191557	0.29083798	1027.59	0.1263062	0.12057614	1617.59	0.07414788	0.07071026	2207.59	0.00682411	0.00714389	2797.6	0.02819154		3387.6	0.05078294		3977.6	0.00081875	0.00011458	
437.8	0.29137914	0.29102966	1027.79	0.1257746	0.12071193	1617.79	0.0749366	0.07079384	2207.79	0.00624503	0.0071439	2797.8	0.02894836		3387.8	0.0496843		3977.8	0.00119465	0.00011472	
438	0.29112838	0.291221	1027.99	0.12595452	0.12084765	1617.99	0.07542813	0.07087739	2207.99	0.00621638	0.0071439	2798	0.02975971		3388	0.0494908		3978	0.00158925	0.00011486	
438.2	0.29178395	0.291412	1028.19	0.12683745	0.12098331	1618.19	0.07490294	0.07096091	2208.19	0.00461229	0.0071439	2798.2	0.03066514		3388.2	0.04941257		3978.2	0.00198356	0.000115	
438.4	0.29172986	0.29160266	1028.39	0.12755579	0.1211189	1618.39	0.07399106	0.07104439	2208.39	0.00569565	0.00714391	2798.4	0.03151113		3388.4	0.05004289		3978.4	0.0013542	0.00011514	
438.6	0.29313618	0.29179299	1028.59	0.12780878	0.12125442	1618.59	0.07418802	0.07112785	2208.59	0.00577859	0.00714391	2798.6	0.03103656		3388.6	0.04984015		3978.6	0.00110835	0.00011528	
438.8	0.29434468	0.29198299	1028.79	0.12831965	0.12138988	1618.79	0.07347828	0.07121128	2208.79	0.00544097	0.00714391	2798.8	0.03132645		3388.8	0.04891295		3978.8	0.00108849	0.00011543	
439	0.29532671	0.29217265	1028.99	0.12930237	0.12152527	1618.99	0.07261897	0.07129467	2208.99	0.0063255	0.00714392	2799	0.03209515		3389	0.04887875		3979	0.00177316	0.00011557	
439.2	0.29536546	0.29236197	1029.19	0.12929004	0.12166059	1619.19	0.07331679	0.07137804	2209.19	0.00660594	0.00714392	2799.2	0.03260207		3389.2	0.04928203		3979.2	0.00152428	0.00011571	
439.4	0.29517431	0.29255096	1029.39	0.12913114	0.12179585	1619.39	0.07309571	0.07146138	2209.39	0.00669831	0.00714392	2799.4	0.03266499		3389.4	0.05017838		3979.4	0.00067827	0.00011585	
439.6	0.29471656	0.29273962	1029.59	0.1289999	0.12193105	1619.59	0.0735544	0.07154468	2209.59	0.00652376	0.00714393	2799.6	0.03312645		3389.6	0.05121566		3979.6	-0.00042555	0.00011599	
439.8	0.29522064	0.29292795	1029.79	0.12860445	0.12206618	1619.79	0.07441646	0.07162796	2209.79	0.00705473	0.00714393	2799.8	0.03312742		3389.8	0.05099109		3979.8	0.00003297	0.00011613	
440	0.29525235	0.29311595	1029.99	0.12808475	0.12220124	1619.99	0.07418212	0.07171121	2209.99	0.00682074	0.00714393	2800	0.0332121		3390	0.05066887		3980	-0.00025815	0.00011627	
440.2	0.29542773	0.29330361	1030.19	0.12733323	0.12233624	1620.19	0.07502999	0.07179442	2210.19	0.00688265	0.00714394	2800.2	0.03237976		3390.2	0.05106738		3980.2	0.00024737	0.00011641	
440.4	0.2962338	0.29349094	1030.39	0.12701217	0.12247117	1620.39	0.0771074	0.07187761	2210.39	0.00650571	0.00714394	2800.4	0.03105191		3390.4	0.05103209		3980.4	0.00071277	0.00011655	
440.6	0.29688061	0.29367795	1030.59	0.12721053	0.12260603	1620.59	0.07764496	0.07196076	2210.59	0.00627944	0.00714394	2800.6	0.0310695		3390.6	0.05063623		3980.6	0.00174141	0.00011669	
440.8	0.29663528	0.29386462	1030.79	0.12638193	0.12274083	1620.79	0.07788704	0.07204389	2210.79	0.00696744	0.00714395	2800.8	0.03185956		3390.8	0.05099338		3980.8	0.00176998	0.00011683	
441	0.2966929	0.29405097	1030.99	0.12629797	0.12287557	1620.99	0.07862238	0.07212698	2210.99	0.00689848	0.00714395	2801	0.03171965		3391	0.05154183		3981	0.00111388	0.00011697	
441.2	0.29542524	0.29423699	1031.19	0.12668249	0.12301024	1621.19	0.07881474	0.07221005	2211.19	0.00666687	0.00714395	2801.2	0.03107336		3391.2	0.0504267		3981.2	0.00171869	0.00011711	
441.4	0.29530833	0.29442268	1031.39	0.12700376	0.12314484	1621.39	0.07881035	0.07229309	2211.39	0.00693404	0.00714396	2801.4	0.03012159		3391.4	0.04997327		3981.4	0.00078183	0.00011725	
441.6	0.29500428	0.29460804	1031.59	0.1277299	0.12327938	1621.59	0.07916615	0.07237609	2211.59	0.0071533	0.00714396	2801.6	0.03060009		3391.6	0.05105532		3981.6	0.00100363	0.00011739	
441.8	0.29387888	0.29479308	1031.79	0.1280337	0.12341385	1621.79	0.07876355	0.07245907	2211.79	0.00698054	0.00714396	2801.8	0.03118887		3391.8	0.05131674		3981.8	0.00197189	0.00011753	
442	0.29383381	0.29497779	1031.99	0.12904025	0.12354826	1621.99	0.0784851	0.07254201	2211.99	0.00702041	0.00714396	2802	0.03056272		3392	0.05067064		3982	0.00224778	0.00011767	
442.2	0.29420819	0.29516217	1032.19	0.13005331	0.1236826	1622.19	0.07775152	0.07262493	2212.19	0.0070167	0.00714397	2802.2	0.0297444		3392.2	0.05139439		3982.2	0.00341933	0.00011781	
442.4	0.29475361	0.29534623	1032.39	0.13125353	0.12381688	1622.39	0.07696721	0.07270781	2212.39	0.00683167	0.00714397	2802.4	0.02948146		3392.4	0.05215544		3982.4	0.00354064	0.00011795	
442.6	0.29597056	0.29552997	1032.59	0.13284137	0.12395109	1622.59	0.07636857	0.07279067	2212.59	0.0059652	0.00714397	2802.6	0.0292571		3392.6	0.05236621		3982.6	0.00367466	0.00011809	
442.8	0.29682673	0.29571338	1032.79	0.13407335	0.12408524	1622.79	0.07600693	0.07287349	2212.79	0.00556385	0.00714398	2802.8	0.02987513		3392.8	0.05152004		3982.8	0.00428284	0.00011823	
443	0.29685756	0.29589647	1032.99	0.1342353	0.12421932	1622.99	0.07637587	0.07295629	2212.99	0.00653717	0.00714398	2803	0.03041049		3393	0.05161576		3983	0.0038154	0.00011837	
443.2	0.29718289	0.29607924	1033.19	0.13366616	0.12435334	1623.19	0.07616628	0.07303905	2213.19	0.006207	0.00714398	2803.2	0.02989675		3393.2	0.05199736		3983.2	0.00347254	0.00011851	
443.4	0.29653976	0.29626169	1033.39	0.13375192	0.12448729	1623.39	0.0763679	0.07312179	2213.39	0.00610952	0.00714398	2803.4	0.02964581		3393.4	0.05246633		3983.4	0.0031109	0.00011865	
443.6	0.29750324	0.29644381	1033.59	0.13387388	0.12462117	1623.59	0.0765494	0.0732045	2213.59	0.0065099	0.00714399	2803.6	0.02989409		3393.6	0.05305855		3983.6	0.00185364	0.00011879	
443.8	0.29866729	0.29662562	1033.79	0.13377408	0.12475499	1623.79	0.07636319	0.07328717	2213.79	0.00708199	0.00714399	2803.8	0.03033564		3393.8	0.05242891		3983.8	0.00181071	0.00011893	
444	0.29966436	0.2968071	1033.99	0.13379313	0.12488875	1623.99	0.07570811	0.07336982	2213.99	0.00667744	0.00714399	2804	0.03105105		3394	0.05286824		3984	0.00198527	0.00011906	
444.2	0.30067321	0.29698827	1034.19	0.13357563	0.12502244	1624.19	0.07596218	0.07345243	2214.19	0.00754969	0.00714399	2804.2	0.03103187		3394.2	0.05365228		3984.2	0.00232517	0.0001192	
444.4	0.3018756	0.29716911	1034.39	0.13345473	0.12515607	1624.39	0.07602521	0.07353502	2214.39	0.00702853	0.007144	2804.4	0.03140576		3394.4	0.05391283		3984.4	0.00213228	0.00011934	
444.6	0.30195886	0.29734964	1034.59	0.13254639	0.12528963	1624.59	0.07492774	0.07361758	2214.59	0.00780337	0.007144	2804.6	0.03313467		3394.6	0.05406822		3984.6	0.00243762	0.00011948	
444.8	0.30150758	0.29752985	1034.79	0.13166401	0.12542312	1624.79	0.07378806	0.0737001	2214.79	0.00860682	0.007144	2804.8	0.0332046		3394.8	0.05409324		3984.8	0.00185379	0.00011962	
445	0.30183187	0.29770974	1034.99	0.13087703	0.12555655	1624.99	0.07403608	0.0737826	2214.99	0.0083284	0.007144	2805	0.03344469		3395	0.05460961		3985	0.00196282	0.00011976	
445.2	0.30068418	0.29788931	1035.19	0.13077108	0.12568992	1625.19	0.07381754	0.07386506	2215.19	0.00822025	0.00714401	2805.2	0.03349884		3395.2	0.05422091		3985.2	0.00199229	0.0001199	
445.4	0.30073547	0.29806857	1035.39	0.13011487	0.12582322	1625.39	0.07361083	0.0739475	2215.39	0.00861165	0.00714401	2805.4	0.03384477		3395.4	0.05459739		3985.4	0.00219882	0.00012004	
445.6	0.30056969	0.29824751	1035.59	0.13019443	0.12595646	1625.59	0.07326786	0.07402991	2215.59	0.00823675	0.00714401	2805.6	0.03475117		3395.6	0.05517743		3985.6	0.00314635	0.00012018	
445.8	0.29974222	0.29842614	1035.79	0.13122818	0.12608963	1625.79	0.07328306	0.07411229	2215.79	0.00871291	0.00714401	2805.8	0.03470861		3395.8	0.0554954		3985.8	0.00307625	0.00012032	
446	0.29896851	0.29860446	1035.99	0.13075052	0.12622274	1625.99	0.07412385	0.07419463	2215.99	0.00942313	0.00714401	2806	0.0340213		3396	0.05580834		3986	0.00285704	0.00012046	
446.2	0.29833224	0.29878246	1036.19	0.13216741	0.12635578	1626.19	0.07406443	0.07427695	2216.19	0.00953287	0.00714402	2806.2	0.03395907		3396.2	0.05673217		3986.2	0.00334252	0.0001206	
446.4	0.2979128	0.29896014	1036.39	0.13331497	0.12648876	1626.39	0.07492333	0.07435924	2216.39	0.00864796	0.00714402	2806.4	0.03353478		3396.4	0.05630772		3986.4	0.00216274	0.00012074	
446.6	0.29783379	0.29913751	1036.59	0.13432911	0.12662167	1626.59	0.07609396	0.0744415	2216.59	0.00891426	0.00714402	2806.6	0.03285757		3396.6	0.05574412		3986.6	0.00145283	0.00012088	
446.8	0.29702593	0.29931457	1036.79	0.13471319	0.12675452	1626.79	0.07706441	0.07452373	2216.79	0.00890636	0.00714402	2806.8	0.03296182		3396.8	0.05508582		3986.8	0.00158317	0.00012101	
447	0.29669159	0.29949132	1036.99	0.13503914	0.1268873	1626.99	0.07675356	0.07460592	2216.99	0.01000341	0.00714402	2807	0.03220036		3397	0.05564001		3987	0.00088574	0.00012115	
447.2	0.29673337	0.29966776	1037.19	0.1354173	0.12702002	1627.19	0.07744306	0.07468809	2217.19	0.01038062	0.00714403	2807.2	0.03201296		3397.2	0.05546198		3987.2	0.00044158	0.00012129	
447.4	0.29666671	0.29984389	1037.39	0.13601449	0.12715268	1627.39	0.07787489	0.07477023	2217.39	0.01047133	0.00714403	2807.4	0.0318757		3397.4	0.05547558		3987.4	-0.00020537	0.00012143	
447.6	0.29738549	0.3000197	1037.59	0.13662607	0.12728527	1627.59	0.07870758	0.07485234	2217.59	0.01058639	0.00714403	2807.6	0.03157364		3397.6	0.05513496		3987.6	-0.00060581	0.00012157	
447.8	0.29788232	0.30019521	1037.79	0.13661636	0.12741779	1627.79	0.07788331	0.07493442	2217.79	0.010336	0.00714403	2807.8	0.03157415		3397.8	0.0549204		3987.8	-0.00007518	0.00012171	
448	0.29911872	0.30037041	1037.99	0.13709707	0.12755025	1627.99	0.07855096	0.07501647	2217.99	0.00973363	0.00714403	2808	0.03151678		3398	0.05443027		3988	-0.0008297	0.00012185	
448.2	0.30022563	0.3005453	1038.19	0.13668935	0.12768265	1628.19	0.07777728	0.07509849	2218.19	0.01009538	0.00714404	2808.2	0.03098873		3398.2	0.05383403		3988.2	-0.00126208	0.00012199	
448.4	0.30133921	0.30071988	1038.39	0.13666189	0.12781498	1628.39	0.07693092	0.07518048	2218.39	0.00930818	0.00714404	2808.4	0.03179636		3398.4	0.05359432		3988.4	-0.0009983	0.00012213	
448.6	0.30126209	0.30089416	1038.59	0.13588327	0.12794725	1628.59	0.0760942	0.07526244	2218.59	0.00983446	0.00714404	2808.6	0.0328598		3398.6	0.05331357		3988.6	-0.0008699	0.00012226	
448.8	0.30109787	0.30106812	1038.79	0.13476348	0.12807946	1628.79	0.07660728	0.07534438	2218.79	0.00995353	0.00714404	2808.8	0.03286102		3398.8	0.05335754		3988.8	0.00002777	0.0001224	
449	0.30155987	0.30124178	1038.99	0.13376206	0.1282116	1628.99	0.07822678	0.07542628	2218.99	0.009191	0.00714404	2809	0.03336248		3399	0.05390296		3989	0.00026077	0.00012254	
449.2	0.3012971	0.30141514	1039.19	0.13322648	0.12834367	1629.19	0.07827894	0.07550815	2219.19	0.00911983	0.00714405	2809.2	0.03442735		3399.2	0.05339444		3989.2	0.00037462	0.00012268	
449.4	0.30215148	0.30158819	1039.39	0.13252798	0.12847568	1629.39	0.07876338	0.07558999	2219.39	0.00888975	0.00714405	2809.4	0.03545169		3399.4	0.05355982		3989.4	0.00152956	0.00012282	
449.6	0.30259128	0.30176093	1039.59	0.13265766	0.12860763	1629.59	0.07891792	0.07567181	2219.59	0.00843458	0.00714405	2809.6	0.03623038		3399.6	0.05373269		3989.6	0.00164082	0.00012296	
449.8	0.30250304	0.30193337	1039.79	0.13280725	0.12873951	1629.79	0.07995321	0.07575359	2219.79	0.00925665	0.00714405	2809.8	0.03587433		3399.8	0.05468598		3989.8	0.00132446	0.0001231	
450	0.30168527	0.30210551	1039.99	0.13194311	0.12887133	1629.99	0.08097242	0.07583534	2219.99	0.00919114	0.00714405	2810	0.03578291		3400	0.05484021		3990	0.00140377	0.00012323	
450.2	0.30140367	0.30227735	1040.19	0.13307125	0.12900309	1630.19	0.08181308	0.07591707	2220.19	0.00848888	0.00714405	2810.2	0.03602828		3400.2	0.05450448		3990.2	0.0008675	0.00012337	
450.4	0.30177648	0.30244888	1040.39	0.13210673	0.12913478	1630.39	0.08334791	0.07599876	2220.39	0.00804118	0.00714406	2810.4	0.03590359		3400.4	0.0548386		3990.4	0.00037157	0.00012351	
450.6	0.30215596	0.30262011	1040.59	0.13248077	0.12926641	1630.59	0.08307023	0.07608043	2220.59	0.00851698	0.00714406	2810.6	0.03525413		3400.6	0.05515809		3990.6	0.00010465	0.00012365	
450.8	0.30152486	0.30279103	1040.79	0.13234355	0.12939797	1630.79	0.08293697	0.07616206	2220.79	0.00875228	0.00714406	2810.8	0.03558074		3400.8	0.05568686		3990.8	0.00064921	0.00012379	
451	0.30251536	0.30296166	1040.99	0.13294127	0.12952947	1630.99	0.08249203	0.07624367	2220.99	0.00963829	0.00714406	2811	0.03440287		3401	0.05648011		3991	0.00025337	0.00012393	
451.2	0.30336287	0.30313199	1041.19	0.13304912	0.1296609	1631.19	0.08316185	0.07632525	2221.19	0.0096277	0.00714406	2811.2	0.0337117		3401.2	0.05624345		3991.2	-0.00028026	0.00012406	
451.4	0.30352561	0.30330201	1041.39	0.13253776	0.12979227	1631.39	0.08265015	0.07640679	2221.39	0.00885255	0.00714406	2811.4	0.03315906		3401.4	0.0563104		3991.4	0.00025456	0.0001242	
451.6	0.30323889	0.30347174	1041.59	0.13256499	0.12992358	1631.59	0.0822888	0.07648831	2221.59	0.00812566	0.00714406	2811.6	0.03233942		3401.6	0.05600775		3991.6	0.00045835	0.00012434	
451.8	0.30362647	0.30364117	1041.79	0.1329073	0.13005482	1631.79	0.08136403	0.0765698	2221.79	0.00736411	0.00714407	2811.8	0.03257949		3401.8	0.05604524		3991.8	0.00048864	0.00012448	
452	0.30492061	0.3038103	1041.99	0.13328519	0.130186	1631.99	0.08123801	0.07665126	2221.99	0.00736027	0.00714407	2812	0.03250582		3402	0.05501807		3992	0.00032879	0.00012462	
452.2	0.30530912	0.30397913	1042.19	0.13329027	0.13031712	1632.19	0.08005337	0.07673269	2222.19	0.00752143	0.00714407	2812.2	0.03325307		3402.2	0.05514949		3992.2	0.00133087	0.00012475	
452.4	0.30611662	0.30414767	1042.39	0.13417061	0.13044817	1632.39	0.07909124	0.07681409	2222.39	0.00734315	0.00714407	2812.4	0.03399446		3402.4	0.05573949		3992.4	0.00175742	0.00012489	
452.6	0.30598446	0.3043159	1042.59	0.13327481	0.13057916	1632.59	0.07876596	0.07689546	2222.59	0.00741862	0.00714407	2812.6	0.03442016		3402.6	0.05600629		3992.6	0.00198172	0.00012503	
452.8	0.30678689	0.30448385	1042.79	0.13289662	0.13071009	1632.79	0.07938591	0.0769768	2222.79	0.0073832	0.00714407	2812.8	0.03417053		3402.8	0.05543464		3992.8	0.00255256	0.00012517	
453	0.30781024	0.30465149	1042.99	0.13324014	0.13084095	1632.99	0.07984613	0.07705811	2222.99	0.00757288	0.00714407	2813	0.03477775		3403	0.05521301		3993	0.00212936	0.00012531	
453.2	0.30862502	0.30481884	1043.19	0.13374205	0.13097174	1633.19	0.07856957	0.07713939	2223.19	0.00859339	0.00714408	2813.2	0.03593609		3403.2	0.05502147		3993.2	0.00256632	0.00012544	
453.4	0.30858779	0.3049859	1043.39	0.13424834	0.13110248	1633.39	0.07839533	0.07722064	2223.39	0.00814844	0.00714408	2813.4	0.03611279		3403.4	0.05507232		3993.4	0.00293244	0.00012558	
453.6	0.30779294	0.30515266	1043.59	0.13543071	0.13123315	1633.59	0.07726024	0.07730187	2223.59	0.00787006	0.00714408	2813.6	0.03537122		3403.6	0.05568634		3993.6	0.00297096	0.00012572	
453.8	0.30688113	0.30531913	1043.79	0.13579732	0.13136376	1633.79	0.07768072	0.07738306	2223.79	0.00833961	0.00714408	2813.8	0.03451848		3403.8	0.05580202		3993.8	0.00257968	0.00012586	
454	0.30522344	0.3054853	1043.99	0.13653393	0.1314943	1633.99	0.07808064	0.07746423	2223.99	0.0073217	0.00714408	2814	0.03394869		3404	0.05493501		3994	0.00131162	0.000126	
454.2	0.30563244	0.30565119	1044.19	0.13773403	0.13162478	1634.19	0.07834618	0.07754536	2224.19	0.00729116	0.00714408	2814.2	0.03441277		3404.2	0.05528635		3994.2	0.00065279	0.00012613	
454.4	0.30575324	0.30581678	1044.39	0.13745171	0.1317552	1634.39	0.07884187	0.07762647	2224.39	0.00704125	0.00714408	2814.4	0.03346087		3404.4	0.05501828		3994.4	0.00024845	0.00012627	
454.6	0.30524838	0.30598208	1044.59	0.13857838	0.13188555	1634.59	0.07838523	0.07770754	2224.59	0.00750906	0.00714408	2814.6	0.03321506		3404.6	0.05430742		3994.6	-0.00049821	0.00012641	
454.8	0.30518725	0.30614708	1044.79	0.13793994	0.13201584	1634.79	0.07920017	0.07778859	2224.79	0.00795895	0.00714409	2814.8	0.03345371		3404.8	0.05412919		3994.8	-0.00051532	0.00012655	
455	0.30563901	0.3063118	1044.99	0.13868117	0.13214607	1634.99	0.0796048	0.07786961	2224.99	0.00852504	0.00714409	2815	0.03211778		3405	0.05476865		3995	-0.00130827	0.00012668	
455.2	0.3064994	0.30647623	1045.19	0.13818396	0.13227623	1635.19	0.08012226	0.0779506	2225.19	0.00821193	0.00714409	2815.2	0.03208743		3405.2	0.05493645		3995.2	-0.00170414	0.00012682	
455.4	0.30604315	0.30664036	1045.39	0.13774751	0.13240633	1635.39	0.08026846	0.07803156	2225.39	0.00727276	0.00714409	2815.4	0.03258858		3405.4	0.05521546		3995.4	-0.0012891	0.00012696	
455.6	0.30627962	0.30680421	1045.59	0.13838437	0.13253636	1635.59	0.08110622	0.07811249	2225.59	0.00715498	0.00714409	2815.6	0.03294119		3405.6	0.05543324		3995.6	-0.00092302	0.0001271	
455.8	0.30706281	0.30696777	1045.79	0.13888735	0.13266634	1635.79	0.0819308	0.07819339	2225.79	0.00679823	0.00714409	2815.8	0.03353362		3405.8	0.05581778		3995.8	0.00000256	0.00012723	
456	0.30824969	0.30713105	1045.99	0.13915176	0.13279625	1635.99	0.08259943	0.07827426	2225.99	0.00755401	0.00714409	2816	0.03373485		3406	0.05535369		3996	0.00032151	0.00012737	
456.2	0.30922129	0.30729403	1046.19	0.13888217	0.1329261	1636.19	0.08326641	0.0783551	2226.19	0.00718213	0.00714409	2816.2	0.03447808		3406.2	0.05526239		3996.2	0.00033773	0.00012751	
456.4	0.31072244	0.30745673	1046.39	0.13831653	0.13305588	1636.39	0.08291769	0.07843591	2226.39	0.00796885	0.00714409	2816.4	0.03440245		3406.4	0.05552278		3996.4	0.00011628	0.00012764	
456.6	0.31090474	0.30761914	1046.59	0.13696927	0.1331856	1636.59	0.08314797	0.0785167	2226.59	0.0086717	0.0071441	2816.6	0.03485128		3406.6	0.0557158		3996.6	0.00018344	0.00012778	
456.8	0.31168555	0.30778126	1046.79	0.13734012	0.13331526	1636.79	0.08403457	0.07859745	2226.79	0.01018598	0.0071441	2816.8	0.03501374		3406.8	0.0562672		3996.8	0.00037121	0.00012792	
457	0.31126434	0.3079431	1046.99	0.1379295	0.13344485	1636.99	0.08440917	0.07867818	2226.99	0.01085118	0.0071441	2817	0.03570593		3407	0.05743701		3997	0.00056724	0.00012806	
457.2	0.31071231	0.30810466	1047.19	0.13837985	0.13357439	1637.19	0.08401311	0.07875887	2227.19	0.01152592	0.0071441	2817.2	0.03619574		3407.2	0.05657668		3997.2	-0.00015453	0.00012819	
457.4	0.30947589	0.30826593	1047.39	0.13784955	0.13370385	1637.39	0.08390142	0.07883954	2227.39	0.01056877	0.0071441	2817.4	0.03620844		3407.4	0.05686466		3997.4	0.00002401	0.00012833	
457.6	0.30856996	0.30842691	1047.59	0.13816088	0.13383326	1637.59	0.08347128	0.07892018	2227.59	0.01157165	0.0071441	2817.6	0.03602965		3407.6	0.05708106		3997.6	0.00073813	0.00012847	
457.8	0.30821609	0.30858761	1047.79	0.13878408	0.1339626	1637.79	0.08440514	0.07900079	2227.79	0.01167377	0.0071441	2817.8	0.03573944		3407.8	0.05656001		3997.8	-0.00045284	0.0001286	
458	0.30732712	0.30874803	1047.99	0.13929015	0.13409188	1637.99	0.08369462	0.07908137	2227.99	0.01086725	0.0071441	2818	0.03652575		3408	0.0559486		3998	-0.00079535	0.00012874	
458.2	0.30766681	0.30890817	1048.19	0.13936102	0.1342211	1638.19	0.0833618	0.07916192	2228.19	0.01151802	0.0071441	2818.2	0.03710004		3408.2	0.0565457		3998.2	-0.00028853	0.00012888	
458.4	0.3069602	0.30906803	1048.39	0.13850478	0.13435026	1638.39	0.08371773	0.07924244	2228.39	0.01040488	0.0071441	2818.4	0.03654627		3408.4	0.0553546		3998.4	-0.00015102	0.00012902	
458.6	0.30699822	0.3092276	1048.59	0.13843331	0.13447935	1638.59	0.08335921	0.07932293	2228.59	0.00961819	0.0071441	2818.6	0.03758796		3408.6	0.05484192		3998.6	-0.00005223	0.00012915	
458.8	0.30705621	0.30938689	1048.79	0.13721037	0.13460838	1638.79	0.08369646	0.07940339	2228.79	0.00913297	0.00714411	2818.8	0.03696827		3408.8	0.05507502		3998.8	0.00018054	0.00012929	
459	0.30696718	0.3095459	1048.99	0.13778667	0.13473734	1638.99	0.08328698	0.07948383	2228.99	0.00824145	0.00714411	2819	0.03610849		3409	0.0550852		3999	-0.00002697	0.00012943	
459.2	0.30729727	0.30970464	1049.19	0.13808813	0.13486625	1639.19	0.08306813	0.07956423	2229.19	0.00744476	0.00714411	2819.2	0.03647043		3409.2	0.05472208		3999.2	0.0005347	0.00012956	
459.4	0.30728632	0.30986309	1049.39	0.13857451	0.13499509	1639.39	0.08203385	0.07964461	2229.39	0.00617797	0.00714411	2819.4	0.0363027		3409.4	0.05382145		3999.4	0.00091118	0.0001297	
459.6	0.30766507	0.31002126	1049.59	0.13857305	0.13512387	1639.59	0.08292947	0.07972496	2229.59	0.00569367	0.00714411	2819.6	0.03555053		3409.6	0.05297063		3999.6	0.0015777	0.00012984	
459.8	0.30798469	0.31017916	1049.79	0.13902937	0.13525258	1639.79	0.08248678	0.07980527	2229.79	0.00481567	0.00714411	2819.8	0.03456814		3409.8	0.05257679		3999.8	0.00216989	0.00012997	
460	0.30910433	0.31033677	1049.99	0.13909692	0.13538124	1639.99	0.08202161	0.07988556	2229.99	0.00452865	0.00714411	2820	0.03384198		3410	0.0524475		4000	0.00198722	0.00013011	
460.2	0.31008896	0.31049411	1050.19	0.13837747	0.13550983	1640.19	0.08136671	0.07996582	2230.19	0.00360094	0.00714411	2820.2	0.0340052		3410.2	0.0524698		4000.2	0.00145721	0.00013025	
460.4	0.3107483	0.31065117	1050.39	0.13835221	0.13563835	1640.39	0.08125545	0.08004605	2230.39	0.00460084	0.00714411	2820.4	0.03365798		3410.4	0.05324849		4000.4	0.00194736	0.00013038	
460.6	0.31080797	0.31080796	1050.59	0.13858307	0.13576682	1640.59	0.08168232	0.08012625	2230.59	0.00423528	0.00714411	2820.6	0.03376397		3410.6	0.05370184		4000.6	0.00204444	0.00013052	
460.8	0.31081576	0.31096447	1050.79	0.13939053	0.13589522	1640.79	0.0820701	0.08020643	2230.79	0.00404274	0.00714411	2820.8	0.03396645		3410.8	0.05516331		4000.8	0.00214132	0.00013066	
461	0.3111451	0.3111207	1050.99	0.1395924	0.13602356	1640.99	0.08235833	0.08028657	2230.99	0.00448772	0.00714411	2821	0.03439457		3411	0.05551269		4001	0.001841	0.00013079	
461.2	0.31139512	0.31127666	1051.19	0.13900029	0.13615184	1641.19	0.08358804	0.08036668	2231.19	0.00409685	0.00714412	2821.2	0.03472651		3411.2	0.05491042		4001.2	0.0013033	0.00013093	
461.4	0.31088432	0.31143235	1051.39	0.13890389	0.13628006	1641.39	0.08351011	0.08044677	2231.39	0.00406706	0.00714412	2821.4	0.03417679		3411.4	0.05632466		4001.4	0.00201146	0.00013107	
461.6	0.31071621	0.31158776	1051.59	0.13978584	0.13640821	1641.59	0.08392672	0.08052683	2231.59	0.00582429	0.00714412	2821.6	0.03404656		3411.6	0.05799223		4001.6	0.0016266	0.0001312	
461.8	0.31126597	0.31174289	1051.79	0.14009425	0.1365363	1641.79	0.08466133	0.08060685	2231.79	0.00670111	0.00714412	2821.8	0.03323705		3411.8	0.05854208		4001.8	0.00061525	0.00013134	
462	0.31096597	0.31189776	1051.99	0.13981781	0.13666433	1641.99	0.08422944	0.08068685	2231.99	0.00723764	0.00714412	2822	0.03321419		3412	0.05860535		4002	0.00119995	0.00013147	
462.2	0.31203677	0.31205235	1052.19	0.14068539	0.1367923	1642.19	0.08502027	0.08076682	2232.19	0.00760432	0.00714412	2822.2	0.03309742		3412.2	0.05926751		4002.2	0.00137543	0.00013161	
462.4	0.31220895	0.31220666	1052.39	0.14095385	0.1369202	1642.39	0.08467509	0.08084676	2232.39	0.00715194	0.00714412	2822.4	0.03317483		3412.4	0.05883148		4002.4	0.00031096	0.00013175	
462.6	0.31251766	0.31236071	1052.59	0.14132837	0.13704805	1642.59	0.08482684	0.08092667	2232.59	0.00755578	0.00714412	2822.6	0.03356447		3412.6	0.05832223		4002.6	0.00001444	0.00013188	
462.8	0.31258529	0.31251449	1052.79	0.14099534	0.13717583	1642.79	0.08485872	0.08100656	2232.79	0.00840123	0.00714412	2822.8	0.03302607		3412.8	0.05779379		4002.8	0.00015997	0.00013202	
463	0.31203485	0.31266799	1052.99	0.14187214	0.13730355	1642.99	0.08493361	0.08108641	2232.99	0.00893125	0.00714412	2823	0.03344196		3413	0.05664634		4003	0.00092233	0.00013215	
463.2	0.31164719	0.31282122	1053.19	0.141832	0.1374312	1643.19	0.08403627	0.08116624	2233.19	0.0088976	0.00714412	2823.2	0.03328033		3413.2	0.05650958		4003.2	0.00139764	0.00013229	
463.4	0.31155395	0.31297419	1053.39	0.14232826	0.1375588	1643.39	0.0830931	0.08124603	2233.39	0.00922338	0.00714412	2823.4	0.0333826		3413.4	0.05611278		4003.4	0.00155809	0.00013243	
463.6	0.31154706	0.31312688	1053.59	0.14273236	0.13768633	1643.59	0.08466159	0.0813258	2233.59	0.00952002	0.00714412	2823.6	0.03297963		3413.6	0.05583311		4003.6	0.00209879	0.00013256	
463.8	0.31213201	0.31327931	1053.79	0.14320305	0.1378138	1643.79	0.08382916	0.08140554	2233.79	0.00987524	0.00714412	2823.8	0.03298709		3413.8	0.05591416		4003.8	0.00186237	0.0001327	
464	0.31302946	0.31343147	1053.99	0.14327366	0.13794121	1643.99	0.08342374	0.08148525	2233.99	0.01033887	0.00714413	2824	0.03341253		3414	0.05612754		4004	0.00160539	0.00013283	
464.2	0.31298331	0.31358336	1054.19	0.14258556	0.13806855	1644.19	0.08339747	0.08156493	2234.19	0.00987594	0.00714413	2824.2	0.03489453		3414.2	0.05593726		4004.2	0.00230609	0.00013297	
464.4	0.31317253	0.31373498	1054.39	0.14352941	0.13819584	1644.39	0.08387194	0.08164458	2234.39	0.01018896	0.00714413	2824.4	0.03532527		3414.4	0.05647421		4004.4	0.00256501	0.00013311	
464.6	0.3127026	0.31388633	1054.59	0.14367384	0.13832306	1644.59	0.0834314	0.08172421	2234.59	0.00910667	0.00714413	2824.6	0.03585936		3414.6	0.05652781		4004.6	0.00225135	0.00013324	
464.8	0.31279559	0.31403742	1054.79	0.14369481	0.13845022	1644.79	0.08416622	0.0818038	2234.79	0.009054	0.00714413	2824.8	0.03616189		3414.8	0.05716392		4004.8	0.0023581	0.00013338	
465	0.31340969	0.31418825	1054.99	0.14352671	0.13857732	1644.99	0.08490109	0.08188337	2234.99	0.00965369	0.00714413	2825	0.03574484		3415	0.05693933		4005	0.00200209	0.00013351	
465.2	0.31355777	0.3143388	1055.19	0.14324876	0.13870436	1645.19	0.08558589	0.0819629	2235.19	0.0090741	0.00714413	2825.2	0.03604385		3415.2	0.05677593		4005.2	0.0018112	0.00013365	
465.4	0.31346497	0.31448909	1055.39	0.1440213	0.13883133	1645.39	0.08543659	0.08204241	2235.39	0.00892092	0.00714413	2825.4	0.03501596		3415.4	0.05786835		4005.4	0.00206191	0.00013379	
465.6	0.31397675	0.31463912	1055.59	0.14339789	0.13895825	1645.59	0.08577661	0.08212189	2235.59	0.00952481	0.00714413	2825.6	0.03510467		3415.6	0.058077		4005.6	0.00120223	0.00013392	
465.8	0.31523088	0.31478888	1055.79	0.14376909	0.1390851	1645.79	0.08625893	0.08220134	2235.79	0.00878435	0.00714413	2825.8	0.03503956		3415.8	0.05751003		4005.8	0.00130067	0.00013406	
466	0.31613044	0.31493838	1055.99	0.14370675	0.13921189	1645.99	0.08537044	0.08228076	2235.99	0.00773119	0.00714413	2826	0.03523841		3416	0.05815782		4006	0.00097704	0.00013419	
466.2	0.31695912	0.31508762	1056.19	0.14456276	0.13933862	1646.19	0.08572871	0.08236016	2236.19	0.00726324	0.00714413	2826.2	0.03497347		3416.2	0.05818271		4006.2	0.00147318	0.00013433	
466.4	0.31718898	0.31523659	1056.39	0.14457109	0.13946528	1646.39	0.08505724	0.08243952	2236.39	0.00674713	0.00714413	2826.4	0.03525575		3416.4	0.05811313		4006.4	0.00061033	0.00013446	
466.6	0.31758389	0.3153853	1056.59	0.14407077	0.13959189	1646.59	0.0854257	0.08251886	2236.59	0.00641852	0.00714413	2826.6	0.03511897		3416.6	0.05807333		4006.6	0.00131549	0.0001346	
466.8	0.31716874	0.31553375	1056.79	0.14373618	0.13971843	1646.79	0.08444973	0.08259816	2236.79	0.00627632	0.00714413	2826.8	0.03477843		3416.8	0.05830922		4006.8	0.00241557	0.00013473	
467	0.31660818	0.31568194	1056.99	0.14346181	0.13984492	1646.99	0.08538237	0.08267744	2236.99	0.00634837	0.00714413	2827	0.03554565		3417	0.05907748		4007	0.00320682	0.00013487	
467.2	0.31694021	0.31582987	1057.19	0.14288449	0.13997134	1647.19	0.08477595	0.08275669	2237.19	0.00688694	0.00714413	2827.2	0.03544812		3417.2	0.06029565		4007.2	0.00385454	0.000135	
467.4	0.31703215	0.31597753	1057.39	0.14307705	0.1400977	1647.39	0.08501112	0.08283591	2237.39	0.00786069	0.00714413	2827.4	0.03588503		3417.4	0.06050957		4007.4	0.00416372	0.00013514	
467.6	0.31727879	0.31612494	1057.59	0.14225691	0.140224	1647.59	0.08605551	0.08291511	2237.59	0.00839381	0.00714414	2827.6	0.03591518		3417.6	0.06083141		4007.6	0.00423607	0.00013528	
467.8	0.31691573	0.31627209	1057.79	0.14160168	0.14035023	1647.79	0.0853721	0.08299427	2237.79	0.00882519	0.00714414	2827.8	0.03569498		3417.8	0.06085111		4007.8	0.00378602	0.00013541	
468	0.31631269	0.31641897	1057.99	0.14139948	0.14047641	1647.99	0.08538758	0.08307341	2237.99	0.0089848	0.00714414	2828	0.03575824		3418	0.06098396		4008	0.00390478	0.00013555	
468.2	0.31555593	0.3165656	1058.19	0.14092656	0.14060252	1648.19	0.0858132	0.08315251	2238.19	0.0087504	0.00714414	2828.2	0.03586243		3418.2	0.06102627		4008.2	0.00385714	0.00013568	
468.4	0.31513932	0.31671197	1058.39	0.14162472	0.14072857	1648.39	0.08649751	0.08323159	2238.39	0.00935811	0.00714414	2828.4	0.03543196		3418.4	0.06097908		4008.4	0.00297784	0.00013582	
468.6	0.31462878	0.31685809	1058.59	0.1413937	0.14085457	1648.59	0.08695587	0.08331064	2238.59	0.00960027	0.00714414	2828.6	0.03506755		3418.6	0.06004168		4008.6	0.00254657	0.00013595	
468.8	0.31468164	0.31700394	1058.79	0.14133628	0.1409805	1648.79	0.08830718	0.08338966	2238.79	0.01035565	0.00714414	2828.8	0.03468372		3418.8	0.05960919		4008.8	0.00210071	0.00013609	
469	0.31471273	0.31714954	1058.99	0.14133618	0.14110637	1648.99	0.08889112	0.08346865	2238.99	0.01072871	0.00714414	2829	0.03433502		3419	0.05889619		4009	0.00169682	0.00013622	
469.2	0.31449621	0.31729488	1059.19	0.14146587	0.14123217	1649.19	0.08967867	0.08354762	2239.19	0.01086924	0.00714414	2829.2	0.03473747		3419.2	0.05798469		4009.2	0.00154425	0.00013636	
469.4	0.31450433	0.31743997	1059.39	0.14196057	0.14135792	1649.39	0.09066558	0.08362655	2239.39	0.0104768	0.00714414	2829.4	0.03376808		3419.4	0.05777607		4009.4	0.00118586	0.00013649	
469.6	0.31458131	0.3175848	1059.59	0.14184453	0.14148361	1649.59	0.0914644	0.08370546	2239.59	0.01062816	0.00714414	2829.6	0.03397268		3419.6	0.05720874		4009.6	0.00052408	0.00013663	
469.8	0.31513303	0.31772938	1059.79	0.14250882	0.14160923	1649.79	0.09215999	0.08378434	2239.79	0.01006406	0.00714414	2829.8	0.03367768		3419.8	0.05705382		4009.8	0.00068319	0.00013676	
470	0.31513303	0.31787299	1059.99	0.14250882	0.14173414	1650	0.09215999	0.08386516	2239.99	0.01006406	0.00714414	2830	0.03367768		3420	0.05705382		4010	0.00068319	0.0001369	
470.2	0.3154234	0.31784582	1060.19	0.14311999	0.14171564	1650.2	0.09226233	0.08385545	2240.19	0.01005698	0.00704654	2830.2	0.03398905		3420.2	0.05611436		4010.2	0.00135766	0.00013689	
470.4	0.31580558	0.31781865	1060.39	0.14246818	0.14169713	1650.4	0.09215318	0.08384575	2240.39	0.00957979	0.00695027	2830.4	0.03489279		3420.4	0.05530025		4010.4	0.00241162	0.00013689	
470.6	0.31572141	0.31779148	1060.59	0.14262101	0.14167863	1650.6	0.09196121	0.08383604	2240.59	0.00912313	0.00685532	2830.6	0.03516107		3420.6	0.05385327		4010.6	0.00221139	0.00013689	
470.8	0.31561199	0.31776431	1060.79	0.14177225	0.14166013	1650.8	0.09114584	0.08382634	2240.79	0.00928805	0.00676167	2830.8	0.03512999		3420.8	0.05237283		4010.8	0.00267082	0.00013689	
471	0.31552089	0.31773715	1060.99	0.14118877	0.14164164	1651	0.09067987	0.08381664	2240.99	0.00898495	0.00666929	2831	0.03516603		3421	0.05090034		4011	0.0040856	0.00013689	
471.2	0.31571071	0.31770998	1061.19	0.1418209	0.14162315	1651.2	0.0902758	0.08380694	2241.19	0.00850688	0.00657818	2831.2	0.03563592		3421.2	0.04994725		4011.2	0.00453716	0.00013689	
471.4	0.31562019	0.31768282	1061.39	0.14240861	0.14160465	1651.4	0.09016357	0.08379724	2241.39	0.00795194	0.00648831	2831.4	0.03561315		3421.4	0.04991567		4011.4	0.00551154	0.00013688	
471.6	0.31558296	0.31765566	1061.59	0.14312787	0.14158617	1651.6	0.09037858	0.08378754	2241.59	0.00740617	0.00639967	2831.6	0.03668444		3421.6	0.04982964		4011.6	0.00596194	0.00013688	
471.8	0.31548305	0.31762851	1061.79	0.14386949	0.14156768	1651.8	0.09026311	0.08377784	2241.79	0.00731037	0.00631224	2831.8	0.03666737		3421.8	0.04969723		4011.8	0.00585704	0.00013688	
472	0.31567134	0.31760136	1061.99	0.14451796	0.1415492	1652	0.09090486	0.08376815	2241.99	0.00627777	0.006226	2832	0.03611265		3422	0.04986371		4012	0.00580538	0.00013688	
472.2	0.31580287	0.3175742	1062.19	0.14469658	0.14153071	1652.2	0.09144414	0.08375845	2242.19	0.00596694	0.00614095	2832.2	0.03576459		3422.2	0.05053447		4012.2	0.00578036	0.00013688	
472.4	0.31508734	0.31754706	1062.39	0.14444434	0.14151223	1652.4	0.09059858	0.08374876	2242.39	0.00621401	0.00605705	2832.4	0.03514245		3422.4	0.05041675		4012.4	0.00638001	0.00013688	
472.6	0.31446682	0.31751991	1062.59	0.14412086	0.14149376	1652.6	0.09093494	0.08373907	2242.59	0.00588544	0.0059743	2832.6	0.03458867		3422.6	0.05144792		4012.6	0.00606467	0.00013687	
472.8	0.31361501	0.31749277	1062.79	0.14549279	0.14147528	1652.8	0.09082076	0.08372937	2242.79	0.0060506	0.00589268	2832.8	0.0349405		3422.8	0.05153709		4012.8	0.00653482	0.00013687	
473	0.3136301	0.31746562	1062.99	0.14521491	0.14145681	1653	0.09065466	0.08371968	2242.99	0.00574824	0.00581218	2833	0.03394525		3423	0.05161422		4013	0.00649523	0.00013687	
473.2	0.31285878	0.31743849	1063.19	0.1452502	0.14143834	1653.2	0.09089181	0.08370999	2243.19	0.00610567	0.00573278	2833.2	0.03368006		3423.2	0.05164494		4013.2	0.00572083	0.00013687	
473.4	0.31210235	0.31741135	1063.39	0.14486902	0.14141988	1653.4	0.09101621	0.08370031	2243.39	0.00650228	0.00565446	2833.4	0.03375617		3423.4	0.05198819		4013.4	0.00599626	0.00013687	
473.6	0.31168687	0.31738421	1063.59	0.14448545	0.14140141	1653.6	0.09146982	0.08369062	2243.59	0.00730013	0.00557721	2833.6	0.03287514		3423.6	0.05126731		4013.6	0.00594704	0.00013686	
473.8	0.31142954	0.31735708	1063.79	0.14439218	0.14138295	1653.8	0.09170155	0.08368093	2243.79	0.00655035	0.00550102	2833.8	0.03370543		3423.8	0.0512002		4013.8	0.00598053	0.00013686	
474	0.31205303	0.31732995	1063.99	0.1442198	0.14136449	1654	0.09156354	0.08367125	2243.99	0.0058561	0.00542586	2834	0.03329449		3424	0.05039127		4014	0.00537722	0.00013686	
474.2	0.31237789	0.31730282	1064.19	0.14430799	0.14134603	1654.2	0.09181136	0.08366156	2244.19	0.00607297	0.00535174	2834.2	0.03340029		3424.2	0.05023858		4014.2	0.0049116	0.00013686	
474.4	0.31237817	0.3172757	1064.39	0.14303398	0.14132758	1654.4	0.09177975	0.08365188	2244.39	0.00585284	0.00527862	2834.4	0.03396282		3424.4	0.04993257		4014.4	0.00511398	0.00013686	
474.6	0.31227307	0.31724857	1064.59	0.1424961	0.14130912	1654.6	0.09087609	0.0836422	2244.59	0.00631316	0.00520651	2834.6	0.03333006		3424.6	0.04937409		4014.6	0.00436367	0.00013686	
474.8	0.31225975	0.31722145	1064.79	0.14157196	0.14129067	1654.8	0.09016391	0.08363252	2244.79	0.00655267	0.00513538	2834.8	0.03361133		3424.8	0.04940792		4014.8	0.00481598	0.00013685	
475	0.31231125	0.31719434	1064.99	0.14140294	0.14127223	1655	0.08952533	0.08362284	2244.99	0.00570795	0.00506522	2835	0.03403898		3425	0.04952265		4015	0.00510602	0.00013685	
475.2	0.3128475	0.31716722	1065.19	0.14118192	0.14125378	1655.2	0.0889829	0.08361316	2245.19	0.00550909	0.00499602	2835.2	0.03475014		3425.2	0.05015235		4015.2	0.00459892	0.00013685	
475.4	0.31269032	0.31714011	1065.39	0.14096957	0.14123534	1655.4	0.0881405	0.08360349	2245.39	0.00488027	0.00492777	2835.4	0.0346291		3425.4	0.05095919		4015.4	0.00406155	0.00013685	
475.6	0.31346454	0.31711299	1065.59	0.14106922	0.1412169	1655.6	0.08792609	0.08359381	2245.59	0.00431642	0.00486045	2835.6	0.03537589		3425.6	0.05073372		4015.6	0.00355513	0.00013685	
475.8	0.31367119	0.31708589	1065.79	0.14110744	0.14119846	1655.8	0.08742374	0.08358413	2245.79	0.00421749	0.00479405	2835.8	0.03443136		3425.8	0.0511062		4015.8	0.00279107	0.00013685	
476	0.31387229	0.31705878	1065.99	0.14077395	0.14118002	1656	0.08709369	0.08357446	2245.99	0.00320447	0.00472855	2836	0.03387998		3426	0.051655		4016	0.0023543	0.00013684	
476.2	0.31327198	0.31703167	1066.19	0.13987222	0.14116159	1656.2	0.08637813	0.08356479	2246.19	0.00288451	0.00466395	2836.2	0.0336497		3426.2	0.05186944		4016.2	0.00235895	0.00013684	
476.4	0.31254916	0.31700457	1066.39	0.14025387	0.14114316	1656.4	0.08524776	0.08355512	2246.39	0.00173399	0.00460024	2836.4	0.03267471		3426.4	0.05151261		4016.4	0.00186256	0.00013684	
476.6	0.31215292	0.31697747	1066.59	0.14038429	0.14112473	1656.6	0.08507329	0.08354545	2246.59	0.00101699	0.00453739	2836.6	0.03223444		3426.6	0.0515798		4016.6	0.00167343	0.00013684	
476.8	0.31190695	0.31695037	1066.79	0.1413838	0.14110631	1656.8	0.08511282	0.08353578	2246.79	0.00133202	0.0044754	2836.8	0.03170382		3426.8	0.0516273		4016.8	0.00226851	0.00013684	
477	0.31189093	0.31692328	1066.99	0.14130631	0.14108788	1657	0.08516636	0.08352611	2246.99	0.00152627	0.00441426	2837	0.03109018		3427	0.05207034		4017	0.00262019	0.00013683	
477.2	0.3107704	0.31689619	1067.19	0.1407666	0.14106946	1657.2	0.08526493	0.08351644	2247.19	0.0024692	0.00435395	2837.2	0.03055656		3427.2	0.05205869		4017.2	0.00230237	0.00013683	
477.4	0.3102825	0.3168691	1067.39	0.14058759	0.14105104	1657.4	0.0855458	0.08350678	2247.39	0.00360357	0.00429447	2837.4	0.03039418		3427.4	0.05187399		4017.4	0.00267267	0.00013683	
477.6	0.30989605	0.31684201	1067.59	0.14099755	0.14103263	1657.6	0.08580867	0.08349711	2247.59	0.00345112	0.0042358	2837.6	0.02943495		3427.6	0.05076634		4017.6	0.00292902	0.00013683	
477.8	0.31058233	0.31681492	1067.79	0.14078441	0.14101421	1657.8	0.08610697	0.08348745	2247.79	0.00325353	0.00417794	2837.8	0.02976586		3427.8	0.05097587		4017.8	0.00274652	0.00013683	
478	0.31036544	0.31678784	1067.99	0.1411279	0.1409958	1658	0.08679827	0.08347779	2247.99	0.00352464	0.00412086	2838	0.02824665		3428	0.0493286		4018	0.00296425	0.00013683	
478.2	0.31070057	0.31676076	1068.19	0.14087102	0.14097739	1658.2	0.08692753	0.08346812	2248.19	0.00444661	0.00406456	2838.2	0.02857209		3428.2	0.04876532		4018.2	0.00416276	0.00013682	
478.4	0.31106564	0.31673368	1068.39	0.14053514	0.14095898	1658.4	0.08771212	0.08345846	2248.39	0.00458307	0.00400903	2838.4	0.02865669		3428.4	0.04818719		4018.4	0.00487856	0.00013682	
478.6	0.31104611	0.3167066	1068.59	0.1402452	0.14094058	1658.6	0.08814589	0.08344881	2248.59	0.00454046	0.00395426	2838.6	0.02920982		3428.6	0.04799786		4018.6	0.00467463	0.00013682	
478.8	0.31105061	0.31667953	1068.79	0.13991559	0.14092218	1658.8	0.08794637	0.08343915	2248.79	0.00420126	0.00390024	2838.8	0.02981123		3428.8	0.04747125		4018.8	0.00544502	0.00013682	
479	0.31171179	0.31665245	1068.99	0.13922022	0.14090378	1659	0.08733143	0.08342949	2248.99	0.00343178	0.00384696	2839	0.0294256		3429	0.04707619		4019	0.00564247	0.00013682	
479.2	0.31245151	0.31662538	1069.19	0.13817251	0.14088538	1659.2	0.08736464	0.08341983	2249.19	0.00341358	0.0037944	2839.2	0.02935509		3429.2	0.04758325		4019.2	0.00550542	0.00013682	
479.4	0.31213238	0.31659832	1069.39	0.13884907	0.14086699	1659.4	0.08739827	0.08341018	2249.39	0.00263357	0.00374256	2839.4	0.02942368		3429.4	0.0475356		4019.4	0.00506525	0.00013681	
479.6	0.31352499	0.31657125	1069.59	0.13915862	0.14084859	1659.6	0.08759379	0.08340053	2249.59	0.00259296	0.00369143	2839.6	0.02997474		3429.6	0.04779295		4019.6	0.00547071	0.00013681	
479.8	0.3127811	0.31654419	1069.79	0.13873331	0.1408302	1659.8	0.08700787	0.08339087	2249.79	0.00258486	0.003641	2839.8	0.03111692		3429.8	0.04705318		4019.8	0.00458186	0.00013681	
480	0.31244809	0.31651713	1069.99	0.13937182	0.14081182	1660	0.08696698	0.08338122	2249.99	0.00274447	0.00359126	2840	0.03149244		3430	0.04682739		4020	0.00364327	0.00013681	
480.2	0.31209694	0.31649007	1070.19	0.13973724	0.14079343	1660.2	0.08714978	0.08337157	2250.19	0.00279786	0.0035422	2840.2	0.03138577		3430.2	0.04625945		4020.2	0.00397875	0.00013681	
480.4	0.31166783	0.31646301	1070.39	0.14097856	0.14077505	1660.4	0.08687764	0.08336192	2250.39	0.00250701	0.00349381	2840.4	0.03144963		3430.4	0.04556701		4020.4	0.00395892	0.00013681	
480.6	0.31116289	0.31643596	1070.59	0.14129647	0.14075667	1660.6	0.08677926	0.08335228	2250.59	0.00285386	0.00344608	2840.6	0.03170615		3430.6	0.04639147		4020.6	0.00396811	0.0001368	
480.8	0.31043241	0.31640891	1070.79	0.1414677	0.14073829	1660.8	0.08669691	0.08334263	2250.79	0.00401294	0.003399	2840.8	0.03202131		3430.8	0.0471517		4020.8	0.0029471	0.0001368	
481	0.30967581	0.31638186	1070.99	0.14140358	0.14071992	1661	0.0865499	0.08333298	2250.99	0.00365202	0.00335256	2841	0.03231675		3431	0.04689548		4021	0.00222298	0.0001368	
481.2	0.30900976	0.31635481	1071.19	0.1405453	0.14070154	1661.2	0.08685566	0.08332334	2251.19	0.00355061	0.00330676	2841.2	0.0319757		3431.2	0.04700779		4021.2	0.00182623	0.0001368	
481.4	0.30952497	0.31632777	1071.39	0.14029972	0.14068317	1661.4	0.08688986	0.08331369	2251.39	0.00335481	0.00326158	2841.4	0.03165396		3431.4	0.04681294		4021.4	0.00240131	0.0001368	
481.6	0.30971637	0.31630073	1071.59	0.13992205	0.1406648	1661.6	0.08794221	0.08330405	2251.59	0.00357915	0.00321703	2841.6	0.03102709		3431.6	0.04591211		4021.6	0.00272334	0.00013679	
481.8	0.31040147	0.31627369	1071.79	0.13998905	0.14064644	1661.8	0.08867117	0.08329441	2251.79	0.00337737	0.00317308	2841.8	0.03173102		3431.8	0.04667423		4021.8	0.00233449	0.00013679	
482	0.31021157	0.31624665	1071.99	0.13992894	0.14062807	1662	0.08872527	0.08328477	2251.99	0.00352681	0.00312973	2842	0.03053289		3432	0.04502654		4022	0.00259204	0.00013679	
482.2	0.31063183	0.31621961	1072.19	0.14003577	0.14060971	1662.2	0.08805973	0.08327513	2252.19	0.00327739	0.00308697	2842.2	0.02999308		3432.2	0.0452009		4022.2	0.00391112	0.00013679	
482.4	0.31187469	0.31619258	1072.39	0.13941625	0.14059135	1662.4	0.08824018	0.08326549	2252.39	0.00332509	0.0030448	2842.4	0.02994019		3432.4	0.0450154		4022.4	0.00407637	0.00013679	
482.6	0.311574	0.31616555	1072.59	0.13944958	0.140573	1662.6	0.08843158	0.08325586	2252.59	0.00269569	0.0030032	2842.6	0.03014849		3432.6	0.04496595		4022.6	0.00427101	0.00013679	
482.8	0.3119741	0.31613852	1072.79	0.13997202	0.14055464	1662.8	0.08714985	0.08324622	2252.79	0.00260207	0.00296217	2842.8	0.02883397		3432.8	0.0444784		4022.8	0.00478424	0.00013678	
483	0.31223124	0.3161115	1072.99	0.13935882	0.14053629	1663	0.08698447	0.08323659	2252.99	0.00177927	0.0029217	2843	0.02811903		3433	0.04537775		4023	0.00433503	0.00013678	
483.2	0.31258653	0.31608447	1073.19	0.13956186	0.14051794	1663.2	0.08626496	0.08322695	2253.19	0.00187645	0.00288179	2843.2	0.02862386		3433.2	0.04559732		4023.2	0.00392351	0.00013678	
483.4	0.31260567	0.31605745	1073.39	0.14000556	0.1404996	1663.4	0.08598302	0.08321732	2253.39	0.00187501	0.00284242	2843.4	0.02856572		3433.4	0.04494632		4023.4	0.00359903	0.00013678	
483.6	0.313669	0.31603043	1073.59	0.13954822	0.14048125	1663.6	0.08495787	0.08320769	2253.59	0.0021528	0.00280359	2843.6	0.02899826		3433.6	0.04559479		4023.6	0.00310748	0.00013678	
483.8	0.31355563	0.31600342	1073.79	0.14070809	0.14046291	1663.8	0.0841208	0.08319806	2253.79	0.00189652	0.00276529	2843.8	0.03022069		3433.8	0.04480562		4023.8	0.00116638	0.00013678	
484	0.31337356	0.3159764	1073.99	0.14222329	0.14044457	1664	0.08431355	0.08318843	2253.99	0.00192995	0.00272751	2844	0.03020084		3434	0.04570729		4024	0.00079931	0.00013677	
484.2	0.31308449	0.31594939	1074.19	0.14260451	0.14042623	1664.2	0.08394333	0.0831788	2254.19	0.00186164	0.00269024	2844.2	0.03019673		3434.2	0.04555046		4024.2	0.00080066	0.00013677	
484.4	0.31310025	0.31592238	1074.39	0.14310509	0.1404079	1664.4	0.08415822	0.08316918	2254.39	0.00128897	0.00265349	2844.4	0.03057577		3434.4	0.0454191		4024.4	0.00007242	0.00013677	
484.6	0.31207402	0.31589537	1074.59	0.14207081	0.14038957	1664.6	0.08385613	0.08315955	2254.59	0.00220517	0.00261724	2844.6	0.03090133		3434.6	0.04583774		4024.6	-0.00082711	0.00013677	
484.8	0.31131214	0.31586837	1074.79	0.14114646	0.14037124	1664.8	0.08339187	0.08314993	2254.79	0.00233982	0.00258149	2844.8	0.03118422		3434.8	0.04576183		4024.8	-0.00172294	0.00013677	
485	0.31062653	0.31584137	1074.99	0.13994713	0.14035291	1665	0.08435041	0.0831403	2254.99	0.00106973	0.00254622	2845	0.03138102		3435	0.04598038		4025	-0.00223172	0.00013677	
485.2	0.31042994	0.31581437	1075.19	0.13827237	0.14033458	1665.2	0.08443658	0.08313068	2255.19	0.00045119	0.00251143	2845.2	0.03053827		3435.2	0.04521139		4025.2	-0.00233415	0.00013676	
485.4	0.31011993	0.31578737	1075.39	0.1383614	0.14031626	1665.4	0.08515784	0.08312106	2255.39	0.00045586	0.00247712	2845.4	0.03068226		3435.4	0.04579928		4025.4	-0.00241949	0.00013676	
485.6	0.31011057	0.31576037	1075.59	0.13886932	0.14029794	1665.6	0.08625531	0.08311144	2255.59	0.00075132	0.00244328	2845.6	0.03125188		3435.6	0.04632823		4025.6	-0.00243236	0.00013676	
485.8	0.31037813	0.31573338	1075.79	0.13916077	0.14027962	1665.8	0.08621582	0.08310182	2255.79	0.00047003	0.0024099	2845.8	0.03202139		3435.8	0.0467516		4025.8	-0.00237359	0.00013676	
486	0.31049661	0.31570639	1075.99	0.13929563	0.14026131	1666	0.08594154	0.0830922	2255.99	0.00032758	0.00237698	2846	0.03148087		3436	0.04651708		4026	-0.00154228	0.00013676	
486.2	0.31121713	0.3156794	1076.19	0.14008548	0.14024299	1666.2	0.08621435	0.08308259	2256.19	-0.00022712	0.00234451	2846.2	0.0312984		3436.2	0.04743245		4026.2	-0.00109319	0.00013675	
486.4	0.3116358	0.31565241	1076.39	0.14019045	0.14022468	1666.4	0.08631715	0.08307297	2256.39	-0.00000356	0.00231248	2846.4	0.0304594		3436.4	0.04751686		4026.4	-0.00094168	0.00013675	
486.6	0.31058779	0.31562543	1076.59	0.14121675	0.14020637	1666.6	0.08705227	0.08306336	2256.59	-0.00034845	0.00228088	2846.6	0.03023092		3436.6	0.04735859		4026.6	-0.00100154	0.00013675	
486.8	0.31102024	0.31559844	1076.79	0.14224625	0.14018807	1666.8	0.08689603	0.08305374	2256.79	-0.00073113	0.00224972	2846.8	0.02958143		3436.8	0.04732659		4026.8	-0.00062652	0.00013675	
487	0.31161491	0.31557146	1076.99	0.14255422	0.14016976	1667	0.08740608	0.08304413	2256.99	-0.00120751	0.00221899	2847	0.02962389		3437	0.04783084		4027	-0.00025882	0.00013675	
487.2	0.31220714	0.31554449	1077.19	0.14415733	0.14015146	1667.2	0.08638713	0.08303452	2257.19	-0.00174345	0.00218867	2847.2	0.02971573		3437.2	0.04790223		4027.2	-0.00034562	0.00013675	
487.4	0.31304693	0.31551751	1077.39	0.14371179	0.14013316	1667.4	0.08648691	0.08302491	2257.39	-0.00197431	0.00215877	2847.4	0.02971079		3437.4	0.04817361		4027.4	-0.0003919	0.00013674	
487.6	0.31365796	0.31549054	1077.59	0.14440414	0.14011487	1667.6	0.08574968	0.0830153	2257.59	-0.00228737	0.00212928	2847.6	0.02944731		3437.6	0.04891919		4027.6	-0.00077596	0.00013674	
487.8	0.3135743	0.31546357	1077.79	0.1461994	0.14009657	1667.8	0.08542541	0.08300569	2257.79	-0.00283009	0.00210019	2847.8	0.02966141		3437.8	0.04881624		4027.8	-0.00117928	0.00013674	
488	0.31285351	0.3154366	1077.99	0.14612099	0.14007828	1668	0.08615661	0.08299609	2257.99	-0.00239242	0.0020715	2848	0.02861783		3438	0.0488566		4028	-0.00020159	0.00013674	
488.2	0.31286924	0.31540964	1078.19	0.14611981	0.14005999	1668.2	0.08656032	0.08298648	2258.19	-0.00127972	0.0020432	2848.2	0.02856679		3438.2	0.048166		4028.2	-0.00069938	0.00013674	
488.4	0.31307186	0.31538267	1078.39	0.14586323	0.1400417	1668.4	0.0870033	0.08297688	2258.39	-0.00125249	0.00201529	2848.4	0.028643		3438.4	0.04731494		4028.4	-0.00002978	0.00013674	
488.6	0.31217585	0.31535571	1078.59	0.14483421	0.14002342	1668.6	0.08666377	0.08296727	2258.59	-0.00110739	0.00198775	2848.6	0.02789813		3438.6	0.04641857		4028.6	-0.00000505	0.00013673	
488.8	0.31191967	0.31532875	1078.79	0.1436281	0.14000514	1668.8	0.08607393	0.08295767	2258.79	-0.00106942	0.0019606	2848.8	0.0278846		3438.8	0.04574097		4028.8	-0.00031812	0.00013673	
489	0.31134882	0.31530179	1078.99	0.14240453	0.13998686	1669	0.08713706	0.08294807	2258.99	-0.00169169	0.00193381	2849	0.0280995		3439	0.04518278		4029	-0.00074629	0.00013673	
489.2	0.31056764	0.31527484	1079.19	0.14172588	0.13996858	1669.2	0.08670996	0.08293847	2259.19	-0.00093332	0.00190739	2849.2	0.02836541		3439.2	0.04475536		4029.2	-0.00039092	0.00013673	
489.4	0.31029323	0.31524789	1079.39	0.1414058	0.13995031	1669.4	0.08694784	0.08292887	2259.39	-0.00044417	0.00188134	2849.4	0.02909836		3439.4	0.04619288		4029.4	0.00006319	0.00013673	
489.6	0.31018259	0.31522094	1079.59	0.14068523	0.13993203	1669.6	0.0867029	0.08291927	2259.59	-0.00007564	0.00185563	2849.6	0.02955513		3439.6	0.04561975		4029.6	0.00045013	0.00013673	
489.8	0.30966418	0.31519399	1079.79	0.13955689	0.13991376	1669.8	0.08609234	0.08290967	2259.79	0.00021109	0.00183028	2849.8	0.02994108		3439.8	0.04511373		4029.8	0.00037889	0.00013672	
490	0.3097648	0.31516705	1079.99	0.13882118	0.13989549	1670	0.08546768	0.08290008	2259.99	-0.00048539	0.00180528	2850	0.02961155		3440	0.04640563		4030	0.000513	0.00013672	
490.2	0.30941555	0.3151401	1080.19	0.13774419	0.13987723	1670.2	0.0851889	0.08289048	2260.19	-0.00004047	0.00178062	2850.2	0.02916846		3440.2	0.04727397		4030.2	0.00058909	0.00013672	
490.4	0.30885586	0.31511316	1080.39	0.13681663	0.13985897	1670.4	0.08588162	0.08288089	2260.39	0.00000098	0.00175629	2850.4	0.02871443		3440.4	0.04743562		4030.4	0.0008237	0.00013672	
490.6	0.30841459	0.31508622	1080.59	0.13586242	0.1398407	1670.6	0.08613892	0.0828713	2260.59	0.00013414	0.0017323	2850.6	0.02918029		3440.6	0.04773866		4030.6	0.00112543	0.00013672	
490.8	0.30906132	0.31505929	1080.79	0.13538911	0.13982245	1670.8	0.0853626	0.08286171	2260.79	-0.00091037	0.00170863	2850.8	0.02866223		3440.8	0.04807195		4030.8	0.00144459	0.00013671	
491	0.30939929	0.31503236	1080.99	0.13544486	0.13980419	1671	0.08539259	0.08285212	2260.99	-0.00124911	0.00168529	2851	0.02857364		3441	0.04864895		4031	0.00105732	0.00013671	
491.2	0.30883588	0.31500542	1081.19	0.13529388	0.13978594	1671.2	0.08489801	0.08284253	2261.19	-0.0015615	0.00166226	2851.2	0.02882241		3441.2	0.04912369		4031.2	0.00055771	0.00013671	
491.4	0.30932007	0.31497849	1081.39	0.13491068	0.13976769	1671.4	0.08520833	0.08283294	2261.39	-0.00220079	0.00163955	2851.4	0.02814449		3441.4	0.04858539		4031.4	0.00095135	0.00013671	
491.6	0.30871898	0.31495157	1081.59	0.13597421	0.13974944	1671.6	0.0849059	0.08282335	2261.59	-0.00339247	0.00161715	2851.6	0.02718403		3441.6	0.04865273		4031.6	0.00090489	0.00013671	
491.8	0.30848345	0.31492464	1081.79	0.13704954	0.13973119	1671.8	0.08621225	0.08281377	2261.79	-0.00471144	0.00159506	2851.8	0.02713215		3441.8	0.04831899		4031.8	0.00148319	0.00013671	
492	0.30857757	0.31489772	1081.99	0.13812773	0.13971295	1672	0.08677335	0.08280418	2261.99	-0.00411313	0.00157327	2852	0.02649827		3442	0.04788808		4032	0.00231807	0.0001367	
492.2	0.30869665	0.3148708	1082.19	0.13837394	0.1396947	1672.2	0.08683234	0.0827946	2262.19	-0.00440042	0.00155178	2852.2	0.02693883		3442.2	0.04757859		4032.2	0.00165022	0.0001367	
492.4	0.30908457	0.31484388	1082.39	0.13965512	0.13967647	1672.4	0.08736251	0.08278502	2262.39	-0.00486429	0.00153058	2852.4	0.02592989		3442.4	0.04779787		4032.4	0.00139304	0.0001367	
492.6	0.30874043	0.31481697	1082.59	0.14009292	0.13965823	1672.6	0.08773806	0.08277544	2262.59	-0.00569947	0.00150967	2852.6	0.02566022		3442.6	0.04751105		4032.6	0.00061536	0.0001367	
492.8	0.30775861	0.31479006	1082.79	0.14000141	0.13963999	1672.8	0.08803554	0.08276586	2262.79	-0.00498665	0.00148904	2852.8	0.02545414		3442.8	0.04788217		4032.8	0.00099537	0.0001367	
493	0.30737185	0.31476315	1082.99	0.14035583	0.13962176	1673	0.0889045	0.08275628	2262.99	-0.00547599	0.0014687	2853	0.02634268		3443	0.04807935		4033	0.00036601	0.0001367	
493.2	0.30842957	0.31473624	1083.19	0.13993172	0.13960353	1673.2	0.08825895	0.0827467	2263.19	-0.004905	0.00144864	2853.2	0.0262012		3443.2	0.04868906		4033.2	0.00038739	0.00013669	
493.4	0.30853868	0.31470933	1083.39	0.13989233	0.1395853	1673.4	0.08761326	0.08273712	2263.39	-0.00494455	0.00142884	2853.4	0.02678203		3443.4	0.04846956		4033.4	0.0007223	0.00013669	
493.6	0.30866346	0.31468243	1083.59	0.14012899	0.13956708	1673.6	0.08698069	0.08272755	2263.59	-0.00397712	0.00140932	2853.6	0.02678087		3443.6	0.04819135		4033.6	0.00039139	0.00013669	
493.8	0.30929023	0.31465553	1083.79	0.1398738	0.13954886	1673.8	0.08633491	0.08271797	2263.79	-0.00365938	0.00139007	2853.8	0.02671752		3443.8	0.04870683		4033.8	0.00017846	0.00013669	
494	0.30954114	0.31462863	1083.99	0.13933317	0.13953064	1674	0.08563	0.0827084	2263.99	-0.00330856	0.00137108	2854	0.02610683		3444	0.04891379		4034	-0.00085242	0.00013669	
494.2	0.30966611	0.31460173	1084.19	0.13876148	0.13951242	1674.2	0.08545599	0.08269883	2264.19	-0.00213311	0.00135235	2854.2	0.02639774		3444.2	0.04930485		4034.2	-0.00104146	0.00013669	
494.4	0.3101135	0.31457484	1084.39	0.13851487	0.1394942	1674.4	0.08555807	0.08268926	2264.39	-0.0018427	0.00133387	2854.4	0.02683568		3444.4	0.04812664		4034.4	-0.00088576	0.00013668	
494.6	0.31050902	0.31454794	1084.59	0.13750891	0.13947599	1674.6	0.08443257	0.08267969	2264.59	-0.00169396	0.00131565	2854.6	0.02643643		3444.6	0.04783701		4034.6	0.00006627	0.00013668	
494.8	0.31062963	0.31452105	1084.79	0.13727642	0.13945778	1674.8	0.08384609	0.08267012	2264.79	-0.00100797	0.00129768	2854.8	0.02645653		3444.8	0.04763523		4034.8	-0.00071324	0.00013668	
495	0.31114088	0.31449417	1084.99	0.1376855	0.13943957	1675	0.08397677	0.08266055	2264.99	-0.00038954	0.00127995	2855	0.02656307		3445	0.04784004		4035	-0.00118757	0.00013668	
495.2	0.31073724	0.31446728	1085.19	0.13762753	0.13942137	1675.2	0.08356327	0.08265098	2265.19	-0.00027439	0.00126246	2855.2	0.02657743		3445.2	0.04765658		4035.2	-0.00114198	0.00013668	
495.4	0.31149608	0.3144404	1085.39	0.13799555	0.13940316	1675.4	0.08311944	0.08264142	2265.39	-0.00120188	0.00124522	2855.4	0.02626285		3445.4	0.04681506		4035.4	0.00035854	0.00013667	
495.6	0.31160102	0.31441352	1085.59	0.13784454	0.13938496	1675.6	0.08313912	0.08263185	2265.59	-0.00202754	0.0012282	2855.6	0.02625778		3445.6	0.04672541		4035.6	0.00097409	0.00013667	
495.8	0.31188611	0.31438664	1085.79	0.13816518	0.13936676	1675.8	0.08378206	0.08262229	2265.79	-0.00181346	0.00121142	2855.8	0.02600211		3445.8	0.04694342		4035.8	0.00164837	0.00013667	
496	0.3119687	0.31435976	1085.99	0.13819175	0.13934857	1676	0.08288847	0.08261273	2265.99	-0.00140997	0.00119487	2856	0.02610995		3446	0.04756748		4036	0.00185835	0.00013667	
496.2	0.31177742	0.31433289	1086.19	0.13775724	0.13933037	1676.2	0.08306352	0.08260317	2266.19	-0.00156284	0.00117855	2856.2	0.02607751		3446.2	0.04799914		4036.2	0.00097023	0.00013667	
496.4	0.31105527	0.31430602	1086.39	0.13889675	0.13931218	1676.4	0.08398922	0.08259361	2266.39	-0.0015454	0.00116245	2856.4	0.02585461		3446.4	0.04817504		4036.4	0.00006097	0.00013667	
496.6	0.30986961	0.31427915	1086.59	0.13870165	0.13929399	1676.6	0.08434751	0.08258405	2266.59	-0.0018518	0.00114657	2856.6	0.02671571		3446.6	0.04760183		4036.6	-0.00024878	0.00013666	
496.8	0.30941974	0.31425228	1086.79	0.13802253	0.1392758	1676.8	0.08453065	0.08257449	2266.79	-0.00175941	0.0011309	2856.8	0.02587969		3446.8	0.04792743		4036.8	0.00008284	0.00013666	
497	0.31006066	0.31422542	1086.99	0.13777601	0.13925762	1677	0.08499557	0.08256493	2266.99	-0.00204095	0.00111545	2857	0.02718701		3447	0.04739293		4037	-0.00122516	0.00013666	
497.2	0.31074543	0.31419855	1087.19	0.13781096	0.13923944	1677.2	0.08602428	0.08255538	2267.19	-0.00204663	0.00110022	2857.2	0.02792294		3447.2	0.04757073		4037.2	-0.00124164	0.00013666	
497.4	0.31069356	0.31417169	1087.39	0.13763809	0.13922126	1677.4	0.08607268	0.08254582	2267.39	-0.0022412	0.00108519	2857.4	0.02894758		3447.4	0.04774851		4037.4	-0.00162079	0.00013666	
497.6	0.31042201	0.31414484	1087.59	0.13785548	0.13920308	1677.6	0.08626826	0.08253627	2267.59	-0.00184875	0.00107036	2857.6	0.02809507		3447.6	0.04762828		4037.6	-0.00240098	0.00013666	
497.8	0.31036908	0.31411798	1087.79	0.13836984	0.1391849	1677.8	0.08637397	0.08252672	2267.79	-0.00151204	0.00105574	2857.8	0.02861502		3447.8	0.0475736		4037.8	-0.00332756	0.00013665	
498	0.31053462	0.31409113	1087.99	0.1388316	0.13916673	1678	0.0861036	0.08251716	2267.99	-0.0016476	0.00104131	2858	0.02833446		3448	0.0468462		4038	-0.0045619	0.00013665	
498.2	0.31114753	0.31406428	1088.19	0.13882105	0.13914856	1678.2	0.08647528	0.08250761	2268.19	-0.00128815	0.00102709	2858.2	0.02852906		3448.2	0.04676732		4038.2	-0.00362212	0.00013665	
498.4	0.31050526	0.31403743	1088.39	0.13937305	0.13913039	1678.4	0.08613285	0.08249807	2268.39	-0.00081376	0.00101306	2858.4	0.02866815		3448.4	0.04520425		4038.4	-0.00281032	0.00013665	
498.6	0.30964834	0.31401058	1088.59	0.1388118	0.13911223	1678.6	0.08565938	0.08248852	2268.59	-0.00018893	0.00099922	2858.6	0.02821624		3448.6	0.04574795		4038.6	-0.00259791	0.00013665	
498.8	0.30947371	0.31398374	1088.79	0.13847254	0.13909406	1678.8	0.08573813	0.08247897	2268.79	0.00069726	0.00098557	2858.8	0.02840949		3448.8	0.04533733		4038.8	-0.00312503	0.00013665	
499	0.30977938	0.3139569	1088.99	0.13878234	0.1390759	1679	0.08545144	0.08246942	2268.99	0.0003273	0.0009721	2859	0.02814571		3449	0.0453135		4039	-0.00180253	0.00013664	
499.2	0.30935971	0.31393006	1089.19	0.1386813	0.13905774	1679.2	0.08463584	0.08245988	2269.19	0.00011849	0.00095882	2859.2	0.02857172		3449.2	0.04513988		4039.2	-0.00104983	0.00013664	
499.4	0.3094586	0.31390322	1089.39	0.13904703	0.13903959	1679.4	0.08376315	0.08245034	2269.39	-0.0009334	0.00094572	2859.4	0.02778185		3449.4	0.04427403		4039.4	0.00007875	0.00013664	
499.6	0.30873664	0.31387639	1089.59	0.13796623	0.13902143	1679.6	0.08385951	0.08244079	2269.59	-0.00205342	0.0009328	2859.6	0.02679701		3449.6	0.04423052		4039.6	0.00016435	0.00013664	
499.8	0.30852503	0.31384955	1089.79	0.13805491	0.13900328	1679.8	0.08390765	0.08243125	2269.79	-0.00210963	0.00092006	2859.8	0.02648349		3449.8	0.04461368		4039.8	0.00068746	0.00013664	
500	0.30825592	0.31382272	1089.99	0.13825554	0.13898513	1680	0.08383462	0.08242171	2269.99	-0.00165901	0.00090749	2860	0.02634894		3450	0.04417094		4040	0.00089979	0.00013663	
500.2	0.30810191	0.3137959	1090.19	0.1382109	0.13896699	1680.2	0.08411126	0.08241217	2270.19	-0.00175348	0.00089509	2860.2	0.02561803		3450.2	0.04386382		4040.2	0.00028808	0.00013663	
500.4	0.30685457	0.31376907	1090.39	0.13855114	0.13894884	1680.4	0.08443188	0.08240264	2270.39	-0.00286398	0.00088286	2860.4	0.02569517		3450.4	0.04370136		4040.4	-0.00034934	0.00013663	
500.6	0.3059352	0.31374225	1090.59	0.13748154	0.1389307	1680.6	0.08409134	0.0823931	2270.59	-0.00375628	0.0008708	2860.6	0.02532487		3450.6	0.04374993		4040.6	-0.00065142	0.00013663	
500.8	0.30581579	0.31371543	1090.79	0.13687156	0.13891256	1680.8	0.08372866	0.08238356	2270.79	-0.00514194	0.0008589	2860.8	0.02483165		3450.8	0.04464146		4040.8	-0.00110708	0.00013663	
501	0.30580632	0.31368861	1090.99	0.13721516	0.13889442	1681	0.08473467	0.08237403	2270.99	-0.00560559	0.00084717	2861	0.02569197		3451	0.0455238		4041	-0.00177657	0.00013663	
501.2	0.3059666	0.31366179	1091.19	0.13714517	0.13887629	1681.2	0.08516358	0.08236449	2271.19	-0.00657404	0.0008356	2861.2	0.02687292		3451.2	0.04620865		4041.2	-0.00282429	0.00013662	
501.4	0.30575171	0.31363498	1091.39	0.13647855	0.13885816	1681.4	0.08445647	0.08235496	2271.39	-0.00647497	0.00082418	2861.4	0.02684167		3451.4	0.04647084		4041.4	-0.00373911	0.00013662	
501.6	0.30505826	0.31360816	1091.59	0.1370756	0.13884003	1681.6	0.08480854	0.08234543	2271.59	-0.00607474	0.00081292	2861.6	0.02794262		3451.6	0.04616279		4041.6	-0.00355794	0.00013662	
501.8	0.30536948	0.31358135	1091.79	0.13747193	0.1388219	1681.8	0.08504216	0.0823359	2271.79	-0.00572528	0.00080182	2861.8	0.02867591		3451.8	0.0470792		4041.8	-0.00351003	0.00013662	
502	0.30577397	0.31355455	1091.99	0.13766876	0.13880377	1682	0.08554663	0.08232637	2271.99	-0.00528083	0.00079086	2862	0.02915384		3452	0.04745349		4042	-0.00372837	0.00013662	
502.2	0.30544669	0.31352774	1092.19	0.13795716	0.13878565	1682.2	0.08524048	0.08231684	2272.19	-0.00489069	0.00078006	2862.2	0.02912791		3452.2	0.04747348		4042.2	-0.00352219	0.00013662	
502.4	0.30547199	0.31350094	1092.39	0.13876513	0.13876753	1682.4	0.08464594	0.08230732	2272.39	-0.00408135	0.0007694	2862.4	0.02928136		3452.4	0.04711509		4042.4	-0.00281075	0.00013661	
502.6	0.30488721	0.31347414	1092.59	0.13803882	0.13874941	1682.6	0.08444449	0.08229779	2272.59	-0.00369453	0.00075889	2862.6	0.03026036		3452.6	0.04731627		4042.6	-0.00219181	0.00013661	
502.8	0.30531336	0.31344734	1092.79	0.13804578	0.1387313	1682.8	0.08463448	0.08228826	2272.79	-0.00334981	0.00074852	2862.8	0.03057946		3452.8	0.04661004		4042.8	-0.00155896	0.00013661	
503	0.30547717	0.31342055	1092.99	0.13834311	0.13871318	1683	0.08347535	0.08227874	2272.99	-0.00288249	0.0007383	2863	0.03093002		3453	0.04742391		4043	-0.00073732	0.00013661	
503.2	0.30622033	0.31339375	1093.19	0.1391006	0.13869507	1683.2	0.08220749	0.08226922	2273.19	-0.00237205	0.00072821	2863.2	0.03039539		3453.2	0.0472435		4043.2	-0.00111664	0.00013661	
503.4	0.3062902	0.31336696	1093.39	0.13959307	0.13867696	1683.4	0.08149825	0.0822597	2273.39	-0.00210243	0.00071826	2863.4	0.0290396		3453.4	0.04715134		4043.4	-0.00130401	0.00013661	
503.6	0.30676144	0.31334017	1093.59	0.13909523	0.13865886	1683.6	0.08244589	0.08225018	2273.59	-0.00108481	0.00070845	2863.6	0.02807472		3453.6	0.04799907		4043.6	-0.00145294	0.0001366	
503.8	0.30705165	0.31331339	1093.79	0.14019603	0.13864075	1683.8	0.08301014	0.08224066	2273.79	0.00005576	0.00069877	2863.8	0.02759436		3453.8	0.04775282		4043.8	-0.00094949	0.0001366	
504	0.30734853	0.3132866	1093.99	0.1414999	0.13862265	1684	0.08296618	0.08223114	2273.99	0.00125752	0.00068922	2864	0.02686391		3454	0.04786775		4044	-0.001007	0.0001366	
504.2	0.30741438	0.31325982	1094.19	0.1421436	0.13860455	1684.2	0.08268287	0.08222162	2274.19	-0.00010964	0.00067981	2864.2	0.02588		3454.2	0.04790627		4044.2	-0.0010346	0.0001366	
504.4	0.30705922	0.31323304	1094.39	0.14191456	0.13858645	1684.4	0.08206122	0.08221211	2274.39	-0.00061055	0.00067052	2864.4	0.02552504		3454.4	0.04774944		4044.4	-0.00050325	0.0001366	
504.6	0.3072737	0.31320626	1094.59	0.14078351	0.13856836	1684.6	0.08216262	0.08220259	2274.59	-0.00135985	0.00066136	2864.6	0.02379979		3454.6	0.04751002		4044.6	-0.00049595	0.00013659	
504.8	0.30763109	0.31317949	1094.79	0.14151342	0.13855027	1684.8	0.08162439	0.08219308	2274.79	-0.00199069	0.00065232	2864.8	0.02342462		3454.8	0.04831745		4044.8	-0.00028476	0.00013659	
505	0.30808202	0.31315271	1094.99	0.14169273	0.13853218	1685	0.08218455	0.08218357	2274.99	-0.00308346	0.00064341	2865	0.02335947		3455	0.04763174		4045	-0.00010597	0.00013659	
505.2	0.30817141	0.31312594	1095.19	0.14200101	0.13851409	1685.2	0.08230693	0.08217405	2275.19	-0.00289134	0.00063462	2865.2	0.02382933		3455.2	0.04695453		4045.2	-0.00089217	0.00013659	
505.4	0.30766798	0.31309917	1095.39	0.14251578	0.13849601	1685.4	0.08337947	0.08216454	2275.39	-0.00228297	0.00062595	2865.4	0.02461392		3455.4	0.04613898		4045.4	-0.00024138	0.00013659	
505.6	0.30760795	0.31307241	1095.59	0.14250567	0.13847792	1685.6	0.08369735	0.08215503	2275.59	-0.00184959	0.0006174	2865.6	0.02531082		3455.6	0.04565524		4045.6	0.00098442	0.00013659	
505.8	0.30770439	0.31304564	1095.79	0.14187264	0.13845984	1685.8	0.08473679	0.08214553	2275.79	-0.00264228	0.00060897	2865.8	0.02571516		3455.8	0.04542223		4045.8	0.00030894	0.00013658	
506	0.30741831	0.31301888	1095.99	0.1416061	0.13844176	1686	0.08468621	0.08213602	2275.99	-0.00291079	0.00060065	2866	0.02610022		3456	0.04522181		4046	-0.00051574	0.00013658	
506.2	0.30763997	0.31299212	1096.19	0.14197565	0.13842369	1686.2	0.08432564	0.08212651	2276.19	-0.00434195	0.00059244	2866.2	0.02608191		3456.2	0.04469953		4046.2	-0.00120565	0.00013658	
506.4	0.30738742	0.31296537	1096.39	0.14083479	0.13840561	1686.4	0.0847773	0.08211701	2276.39	-0.00452845	0.00058435	2866.4	0.0264078		3456.4	0.04388994		4046.4	-0.00122073	0.00013658	
506.6	0.3063313	0.31293861	1096.59	0.13999881	0.13838754	1686.6	0.08459859	0.0821075	2276.59	-0.00511042	0.00057636	2866.6	0.02744397		3456.6	0.04349058		4046.6	-0.0009489	0.00013658	
506.8	0.30639132	0.31291186	1096.79	0.13983953	0.13836948	1686.8	0.08426055	0.082098	2276.79	-0.00477503	0.00056849	2866.8	0.02694163		3456.8	0.04294552		4046.8	-0.00213434	0.00013658	
507	0.30637241	0.31288511	1096.99	0.13927305	0.13835141	1687	0.08385877	0.0820885	2276.99	-0.00410908	0.00056072	2867	0.0270565		3457	0.04332943		4047	-0.0020341	0.00013657	
507.2	0.30674536	0.31285836	1097.19	0.1396063	0.13833335	1687.2	0.08499388	0.082079	2277.19	-0.0036437	0.00055306	2867.2	0.02597845		3457.2	0.04394119		4047.2	-0.00327289	0.00013657	
507.4	0.30610556	0.31283162	1097.39	0.13972064	0.13831528	1687.4	0.08534945	0.0820695	2277.39	-0.00291334	0.00054551	2867.4	0.02522318		3457.4	0.04494027		4047.4	-0.00395323	0.00013657	
507.6	0.30600945	0.31280487	1097.59	0.1388975	0.13829722	1687.6	0.08625395	0.08206	2277.59	-0.00264733	0.00053806	2867.6	0.02488199		3457.6	0.04559729		4047.6	-0.00518471	0.00013657	
507.8	0.30573943	0.31277813	1097.79	0.13924697	0.13827917	1687.8	0.0861442	0.0820505	2277.79	-0.00278256	0.0005307	2867.8	0.0247924		3457.8	0.04624825		4047.8	-0.00566129	0.00013657	
508	0.30633263	0.31275139	1097.99	0.13906481	0.13826111	1688	0.0858244	0.08204101	2277.99	-0.00277592	0.00052345	2868	0.02459415		3458	0.04729068		4048	-0.00579375	0.00013657	
508.2	0.30598032	0.31272466	1098.19	0.13894745	0.13824306	1688.2	0.08555386	0.08203151	2278.19	-0.00376097	0.0005163	2868.2	0.02450788		3458.2	0.04764227		4048.2	-0.00550914	0.00013656	
508.4	0.30591725	0.31269792	1098.39	0.13734524	0.13822501	1688.4	0.08614626	0.08202202	2278.39	-0.00325223	0.00050925	2868.4	0.0239118		3458.4	0.04800301		4048.4	-0.00617925	0.00013656	
508.6	0.30642833	0.31267119	1098.59	0.13680175	0.13820696	1688.6	0.08639165	0.08201253	2278.59	-0.00385742	0.00050229	2868.6	0.02348375		3458.6	0.04788949		4048.6	-0.00574674	0.00013656	
508.8	0.30631696	0.31264446	1098.79	0.1381977	0.13818892	1688.8	0.08540677	0.08200303	2278.79	-0.00481979	0.00049543	2868.8	0.02395854		3458.8	0.04786632		4048.8	-0.00540403	0.00013656	
509	0.30665074	0.31261774	1098.99	0.13789578	0.13817088	1689	0.08542225	0.08199354	2278.99	-0.00509369	0.00048866	2869	0.02481162		3459	0.04697661		4049	-0.00581198	0.00013656	
509.2	0.30712129	0.31259101	1099.19	0.13795138	0.13815284	1689.2	0.08533579	0.08198405	2279.19	-0.00393908	0.00048199	2869.2	0.02555383		3459.2	0.04685636		4049.2	-0.00611622	0.00013655	
509.4	0.30717587	0.31256429	1099.39	0.13796743	0.1381348	1689.4	0.08549411	0.08197456	2279.39	-0.00393045	0.0004754	2869.4	0.02692135		3459.4	0.04641307		4049.4	-0.0052437	0.00013655	
509.6	0.30747545	0.31253757	1099.59	0.13658145	0.13811676	1689.6	0.08559914	0.08196508	2279.59	-0.0036941	0.00046891	2869.6	0.02718874		3459.6	0.04598163		4049.6	-0.00507449	0.00013655	
509.8	0.30737487	0.31251085	1099.79	0.13591925	0.13809873	1689.8	0.08594648	0.08195559	2279.79	-0.0048992	0.0004625	2869.8	0.02878621		3459.8	0.04540043		4049.8	-0.00499516	0.00013655	
510	0.30726881	0.31248413	1099.99	0.1360513	0.1380807	1690	0.08469108	0.08194611	2279.99	-0.0049861	0.00045618	2870	0.02965206		3460	0.04605534		4050	-0.00399437	0.00013655	
510.2	0.30712508	0.31245742	1100.19	0.13547799	0.13806267	1690.2	0.0845882	0.08193662	2280.19	-0.00514503	0.00044995	2870.2	0.02961409		3460.2	0.04538251		4050.2	-0.003694	0.00013655	
510.4	0.30657551	0.31243071	1100.39	0.13506756	0.13804464	1690.4	0.08413483	0.08192714	2280.39	-0.00492649	0.0004438	2870.4	0.02906542		3460.4	0.04436822		4050.4	-0.00327672	0.00013654	
510.6	0.30687677	0.312404	1100.59	0.13540161	0.13802662	1690.6	0.08377298	0.08191766	2280.59	-0.0045076	0.00043774	2870.6	0.02874509		3460.6	0.04368362		4050.6	-0.00298616	0.00013654	
510.8	0.30663311	0.31237729	1100.79	0.13560601	0.1380086	1690.8	0.08274627	0.08190818	2280.79	-0.0038102	0.00043176	2870.8	0.02798695		3460.8	0.04327199		4050.8	-0.00306665	0.00013654	
511	0.30613193	0.31235059	1100.99	0.13542936	0.13799058	1691	0.08299209	0.0818987	2280.99	-0.00379784	0.00042586	2871	0.02720327		3461	0.04387299		4051	-0.00199244	0.00013654	
511.2	0.30573906	0.31232389	1101.19	0.13606876	0.13797256	1691.2	0.08346697	0.08188922	2281.19	-0.0037747	0.00042004	2871.2	0.02674779		3461.2	0.04438246		4051.2	-0.00272663	0.00013654	
511.4	0.30589734	0.31229719	1101.39	0.13613706	0.13795455	1691.4	0.08232188	0.08187974	2281.39	-0.00380837	0.0004143	2871.4	0.02648226		3461.4	0.04535408		4051.4	-0.00273285	0.00013654	
511.6	0.3055609	0.31227049	1101.59	0.13557249	0.13793654	1691.6	0.08230308	0.08187026	2281.59	-0.00385712	0.00040864	2871.6	0.02632676		3461.6	0.04507127		4051.6	-0.00302975	0.00013653	
511.8	0.30546317	0.3122438	1101.79	0.13631098	0.13791853	1691.8	0.0821837	0.08186079	2281.79	-0.00405195	0.00040306	2871.8	0.02606044		3461.8	0.04579891		4051.8	-0.0035144	0.00013653	
512	0.30544411	0.3122171	1101.99	0.13673132	0.13790052	1692	0.0819601	0.08185131	2281.99	-0.00419589	0.00039756	2872	0.02520021		3462	0.04496024		4052	-0.00348983	0.00013653	
512.2	0.30454553	0.31219041	1102.19	0.13682575	0.13788251	1692.2	0.08185217	0.08184184	2282.19	-0.00384373	0.00039212	2872.2	0.02390413		3462.2	0.04542207		4052.2	-0.00462651	0.00013653	
512.4	0.30504938	0.31216372	1102.39	0.13629402	0.13786451	1692.4	0.08198722	0.08183237	2282.39	-0.00318193	0.00038677	2872.4	0.02323001		3462.4	0.0452842		4052.4	-0.00541173	0.00013653	
512.6	0.30604683	0.31213704	1102.59	0.13698152	0.13784651	1692.6	0.08197146	0.0818229	2282.59	-0.00355053	0.00038148	2872.6	0.02286957		3462.6	0.04410226		4052.6	-0.00588149	0.00013653	
512.8	0.30601022	0.31211035	1102.79	0.13779736	0.13782851	1692.8	0.08199008	0.08181343	2282.79	-0.00438796	0.00037627	2872.8	0.0228815		3462.8	0.04375418		4052.8	-0.00611067	0.00013652	
513	0.30651806	0.31208367	1102.99	0.13721073	0.13781052	1693	0.08260914	0.08180396	2282.99	-0.0037248	0.00037113	2873	0.02369366		3463	0.04314288		4053	-0.00700934	0.00013652	
513.2	0.30746017	0.31205699	1103.19	0.13747972	0.13779252	1693.2	0.08301114	0.08179449	2283.19	-0.00413503	0.00036606	2873.2	0.02381486		3463.2	0.04341549		4053.2	-0.00694564	0.00013652	
513.4	0.30701974	0.31203032	1103.39	0.13760927	0.13777453	1693.4	0.08346555	0.08178503	2283.39	-0.00422596	0.00036106	2873.4	0.02414907		3463.4	0.04352525		4053.4	-0.0061664	0.00013652	
513.6	0.30773672	0.31200364	1103.59	0.13735556	0.13775654	1693.6	0.08403166	0.08177556	2283.59	-0.00437268	0.00035613	2873.6	0.02430491		3463.6	0.04344569		4053.6	-0.00540374	0.00013652	
513.8	0.30737541	0.31197697	1103.79	0.13737796	0.13773856	1693.8	0.08413041	0.0817661	2283.79	-0.00458031	0.00035126	2873.8	0.02419053		3463.8	0.04345426		4053.8	-0.0042209	0.00013651	
514	0.30730498	0.3119503	1103.99	0.13677506	0.13772057	1694	0.08421222	0.08175663	2283.99	-0.00465571	0.00034646	2874	0.02405988		3464	0.04421116		4054	-0.00411775	0.00013651	
514.2	0.30706166	0.31192363	1104.19	0.13556413	0.13770259	1694.2	0.08418254	0.08174717	2284.19	-0.00400605	0.00034173	2874.2	0.02315303		3464.2	0.04398256		4054.2	-0.00384073	0.00013651	
514.4	0.30750101	0.31189697	1104.39	0.13542808	0.13768461	1694.4	0.08464662	0.08173771	2284.39	-0.00421955	0.00033706	2874.4	0.02365512		3464.4	0.04355782		4054.4	-0.0035573	0.00013651	
514.6	0.30693408	0.3118703	1104.59	0.1350733	0.13766664	1694.6	0.08419959	0.08172825	2284.59	-0.00414251	0.00033246	2874.6	0.02358931		3464.6	0.04383376		4054.6	-0.00316705	0.00013651	
514.8	0.30586474	0.31184364	1104.79	0.13465469	0.13764866	1694.8	0.08364074	0.08171879	2284.79	-0.00438543	0.00032791	2874.8	0.0236796		3464.8	0.04389086		4054.8	-0.00203848	0.00013651	
515	0.3048081	0.31181698	1104.99	0.1346602	0.13763069	1695	0.08394267	0.08170933	2284.99	-0.00436805	0.00032343	2875	0.02370654		3465	0.0447215		4055	-0.00194653	0.0001365	
515.2	0.30450503	0.31179033	1105.19	0.13478187	0.13761272	1695.2	0.08394786	0.08169988	2285.19	-0.00428049	0.00031902	2875.2	0.02453535		3465.2	0.04576609		4055.2	-0.00176498	0.0001365	
515.4	0.30431285	0.31176367	1105.39	0.13436551	0.13759475	1695.4	0.0839558	0.08169042	2285.39	-0.00523024	0.00031466	2875.4	0.02486086		3465.4	0.04669637		4055.4	-0.00113028	0.0001365	
515.6	0.3033419	0.31173702	1105.59	0.1337786	0.13757679	1695.6	0.08393851	0.08168097	2285.59	-0.00505494	0.00031036	2875.6	0.0240629		3465.6	0.04525325		4055.6	-0.0016558	0.0001365	
515.8	0.30292253	0.31171037	1105.79	0.13371476	0.13755882	1695.8	0.08379988	0.08167151	2285.79	-0.00580641	0.00030612	2875.8	0.02380936		3465.8	0.04578752		4055.8	-0.00282327	0.0001365	
516	0.30266177	0.31168372	1105.99	0.13340236	0.13754086	1696	0.08365491	0.08166206	2285.99	-0.00664306	0.00030194	2876	0.02264917		3466	0.04525249		4056	-0.00286186	0.0001365	
516.2	0.30284978	0.31165708	1106.19	0.13368306	0.13752291	1696.2	0.08346709	0.08165261	2286.19	-0.00549582	0.00029781	2876.2	0.02278938		3466.2	0.04546758		4056.2	-0.00332983	0.00013649	
516.4	0.30379093	0.31163044	1106.39	0.13398283	0.13750495	1696.4	0.08368794	0.08164316	2286.39	-0.0047591	0.00029374	2876.4	0.02377779		3466.4	0.04469453		4056.4	-0.00339878	0.00013649	
516.6	0.30428064	0.3116038	1106.59	0.13473198	0.137487	1696.6	0.0845994	0.08163371	2286.59	-0.00503962	0.00028973	2876.6	0.02450449		3466.6	0.04332116		4056.6	-0.00437259	0.00013649	
516.8	0.30415367	0.31157716	1106.79	0.13471377	0.13746905	1696.8	0.0846677	0.08162426	2286.79	-0.00538384	0.00028577	2876.8	0.02583155		3466.8	0.0429327		4056.8	-0.00402119	0.00013649	
517	0.30469686	0.31155052	1106.99	0.13475887	0.1374511	1697	0.08473716	0.08161482	2286.99	-0.00576156	0.00028187	2877	0.02611279		3467	0.04256432		4057	-0.00458504	0.00013649	
517.2	0.30532872	0.31152389	1107.19	0.1354062	0.13743315	1697.2	0.08411367	0.08160537	2287.19	-0.00610496	0.00027802	2877.2	0.02520222		3467.2	0.04371829		4057.2	-0.00484625	0.00013649	
517.4	0.3052975	0.31149726	1107.39	0.13598253	0.13741521	1697.4	0.08415948	0.08159592	2287.39	-0.00633616	0.00027422	2877.4	0.02445653		3467.4	0.04321509		4057.4	-0.00474313	0.00013648	
517.6	0.30706335	0.31147063	1107.59	0.13557267	0.13739726	1697.6	0.08478491	0.08158648	2287.59	-0.00672953	0.00027047	2877.6	0.02454288		3467.6	0.0437478		4057.6	-0.0035891	0.00013648	
517.8	0.30708016	0.311444	1107.79	0.13533772	0.13737933	1697.8	0.08548191	0.08157704	2287.79	-0.00640606	0.00026678	2877.8	0.02470561		3467.8	0.04359592		4057.8	-0.00393219	0.00013648	
518	0.30820964	0.31141738	1107.99	0.13498889	0.13736139	1698	0.08545484	0.0815676	2287.99	-0.0068046	0.00026313	2878	0.02510696		3468	0.04452535		4058	-0.00387255	0.00013648	
518.2	0.30882305	0.31139075	1108.19	0.13391165	0.13734345	1698.2	0.08491732	0.08155816	2288.19	-0.00656059	0.00025954	2878.2	0.0251173		3468.2	0.04477911		4058.2	-0.00321369	0.00013648	
518.4	0.3086403	0.31136413	1108.39	0.13390433	0.13732552	1698.4	0.08550933	0.08154872	2288.39	-0.00672519	0.00025599	2878.4	0.02562479		3468.4	0.04468922		4058.4	-0.00325206	0.00013647	
518.6	0.30682717	0.31133752	1108.59	0.13425897	0.13730759	1698.6	0.08540002	0.08153928	2288.59	-0.00718909	0.0002525	2878.6	0.02485683		3468.6	0.0449096		4058.6	-0.0034679	0.00013647	
518.8	0.30676643	0.3113109	1108.79	0.13447787	0.13728966	1698.8	0.08496705	0.08152984	2288.79	-0.00770039	0.00024905	2878.8	0.02467261		3468.8	0.04457908		4058.8	-0.00363929	0.00013647	
519	0.30610453	0.31128429	1108.99	0.1352782	0.13727174	1699	0.08441143	0.08152041	2288.99	-0.00817402	0.00024564	2879	0.02422641		3469	0.04461413		4059	-0.00418559	0.00013647	
519.2	0.30530324	0.31125768	1109.19	0.13528516	0.13725382	1699.2	0.08423701	0.08151097	2289.19	-0.00903384	0.00024229	2879.2	0.02400936		3469.2	0.04521024		4059.2	-0.00340062	0.00013647	
519.4	0.30480984	0.31123107	1109.39	0.13414289	0.1372359	1699.4	0.08424141	0.08150154	2289.39	-0.00973568	0.00023898	2879.4	0.02314385		3469.4	0.04553763		4059.4	-0.0031204	0.00013647	
519.6	0.30435346	0.31120446	1109.59	0.13363904	0.13721798	1699.6	0.08302173	0.08149211	2289.59	-0.00936352	0.00023571	2879.6	0.02255677		3469.6	0.04500638		4059.6	-0.00340521	0.00013646	
519.8	0.30446661	0.31117786	1109.79	0.13348777	0.13720006	1699.8	0.08309857	0.08148267	2289.79	-0.00987999	0.00023249	2879.8	0.02229058		3469.8	0.04497829		4059.8	-0.00324349	0.00013646	
520	0.30438122	0.31115126	1109.99	0.13329846	0.13718215	1700	0.08240426	0.08147324	2289.99	-0.00838204	0.00022932	2880	0.02181446		3470	0.04470637		4060	-0.00294092	0.00013646	
520.2	0.30408059	0.31112466	1110.19	0.13430475	0.13716424	1700.2	0.08199528	0.08146381	2290.19	-0.00691541	0.00022618	2880.2	0.02252258		3470.2	0.04455914		4060.2	-0.00289901	0.00013646	
520.4	0.30340664	0.31109806	1110.39	0.1341042	0.13714633	1700.4	0.0823046	0.08145439	2290.39	-0.00688027	0.00022309	2880.4	0.02306006		3470.4	0.04389887		4060.4	-0.00306308	0.00013646	
520.6	0.30321283	0.31107146	1110.59	0.13380732	0.13712842	1700.6	0.08258928	0.08144496	2290.59	-0.0069949	0.00022005	2880.6	0.02243859		3470.6	0.04349993		4060.6	-0.00317646	0.00013646	
520.8	0.30352936	0.31104487	1110.79	0.13346074	0.13711052	1700.8	0.08245795	0.08143553	2290.79	-0.00643771	0.00021704	2880.8	0.0216436		3470.8	0.04378149		4060.8	-0.00305035	0.00013645	
521	0.30406413	0.31101828	1110.99	0.13363515	0.13709261	1701	0.08269791	0.08142611	2290.99	-0.00579707	0.00021407	2881	0.02088918		3471	0.04422369		4061	-0.0036114	0.00013645	
521.2	0.30414544	0.31099169	1111.19	0.13454037	0.13707472	1701.2	0.08307935	0.08141668	2291.19	-0.00486223	0.00021115	2881.2	0.02071182		3471.2	0.04410378		4061.2	-0.0032226	0.00013645	
521.4	0.30484824	0.31096511	1111.39	0.13519992	0.13705682	1701.4	0.08367646	0.08140726	2291.39	-0.00429939	0.00020827	2881.4	0.02176483		3471.4	0.04360404		4061.4	-0.0028639	0.00013645	
521.6	0.30586799	0.31093852	1111.59	0.13505543	0.13703892	1701.6	0.08488564	0.08139784	2291.59	-0.00348552	0.00020542	2881.6	0.02205659		3471.6	0.04418596		4061.6	-0.00239988	0.00013645	
521.8	0.30617234	0.31091194	1111.79	0.13574095	0.13702103	1701.8	0.08496141	0.08138842	2291.79	-0.00253701	0.00020261	2881.8	0.0225174		3471.8	0.04436265		4061.8	-0.00257819	0.00013645	
522	0.30644902	0.31088536	1111.99	0.13598603	0.13700314	1702	0.08496094	0.081379	2291.99	-0.00340855	0.00019985	2882	0.02238625		3472	0.04407924		4062	-0.00229957	0.00013644	
522.2	0.30685181	0.31085879	1112.19	0.13537654	0.13698525	1702.2	0.08562927	0.08136958	2292.19	-0.00397008	0.00019712	2882.2	0.02270778		3472.2	0.04345611		4062.2	-0.00243156	0.00013644	
522.4	0.30655861	0.31083221	1112.39	0.13692175	0.13696737	1702.4	0.0858001	0.08136016	2292.39	-0.00415124	0.00019442	2882.4	0.02288044		3472.4	0.04299285		4062.4	-0.00279608	0.00013644	
522.6	0.30615243	0.31080564	1112.59	0.137747	0.13694948	1702.6	0.08616279	0.08135075	2292.59	-0.00494452	0.00019177	2882.6	0.02248844		3472.6	0.04302404		4062.6	-0.00343294	0.00013644	
522.8	0.30664765	0.31077907	1112.79	0.13789028	0.1369316	1702.8	0.08569345	0.08134133	2292.79	-0.00513378	0.00018915	2882.8	0.02223307		3472.8	0.04253108		4062.8	-0.00308237	0.00013644	
523	0.30679176	0.3107525	1112.99	0.13745059	0.13691372	1703	0.08528793	0.08133192	2292.99	-0.00532142	0.00018656	2883	0.02206347		3473	0.04271139		4063	-0.00255261	0.00013643	
523.2	0.30663424	0.31072594	1113.19	0.13678688	0.13689585	1703.2	0.08444965	0.0813225	2293.19	-0.00560634	0.00018401	2883.2	0.02194589		3473.2	0.04357207		4063.2	-0.00228583	0.00013643	
523.4	0.30695563	0.31069937	1113.39	0.1359253	0.13687797	1703.4	0.08414485	0.08131309	2293.39	-0.00605894	0.0001815	2883.4	0.02175745		3473.4	0.04383626		4063.4	-0.00297586	0.00013643	
523.6	0.30759961	0.31067281	1113.59	0.13578728	0.1368601	1703.6	0.0830157	0.08130368	2293.59	-0.0059143	0.00017902	2883.6	0.02156363		3473.6	0.04329055		4063.6	-0.00305533	0.00013643	
523.8	0.30752257	0.31064625	1113.79	0.13533478	0.13684223	1703.8	0.08292309	0.08129427	2293.79	-0.00654066	0.00017657	2883.8	0.02073232		3473.8	0.04320222		4063.8	-0.00366342	0.00013643	
524	0.30691042	0.3106197	1113.99	0.13527464	0.13682437	1704	0.08251722	0.08128486	2293.99	-0.00680321	0.00017416	2884	0.02069981		3474	0.04319812		4064	-0.00319012	0.00013643	
524.2	0.30549346	0.31059314	1114.19	0.13593751	0.1368065	1704.2	0.08230163	0.08127546	2294.19	-0.00807679	0.00017178	2884.2	0.02050363		3474.2	0.04214954		4064.2	-0.00318243	0.00013642	
524.4	0.30552915	0.31056659	1114.39	0.13574898	0.13678864	1704.4	0.08212668	0.08126605	2294.39	-0.00851144	0.00016944	2884.4	0.02001711		3474.4	0.04210961		4064.4	-0.00341865	0.00013642	
524.6	0.30506871	0.31054004	1114.59	0.13585683	0.13677078	1704.6	0.08145488	0.08125664	2294.59	-0.00880431	0.00016712	2884.6	0.01867785		3474.6	0.04266799		4064.6	-0.00344573	0.00013642	
524.8	0.30522764	0.31051349	1114.79	0.13576966	0.13675292	1704.8	0.08119192	0.08124724	2294.79	-0.008722	0.00016484	2884.8	0.01863592		3474.8	0.04293541		4064.8	-0.00353943	0.00013642	
525	0.30446904	0.31048695	1114.99	0.13580629	0.13673507	1705	0.0809567	0.08123784	2294.99	-0.00844307	0.00016259	2885	0.01902119		3475	0.04360973		4065	-0.00373402	0.00013642	
525.2	0.30347738	0.31046041	1115.19	0.13637407	0.13671721	1705.2	0.08188651	0.08122843	2295.19	-0.00900445	0.00016037	2885.2	0.01935875		3475.2	0.04400645		4065.2	-0.00324022	0.00013642	
525.4	0.30316593	0.31043387	1115.39	0.13685813	0.13669936	1705.4	0.08219033	0.08121903	2295.39	-0.00876933	0.00015817	2885.4	0.01987183		3475.4	0.04534752		4065.4	-0.00343414	0.00013641	
525.6	0.30291722	0.31040733	1115.59	0.13619882	0.13668152	1705.6	0.08327628	0.08120963	2295.59	-0.0091242	0.00015601	2885.6	0.01985126		3475.6	0.04609839		4065.6	-0.00346844	0.00013641	
525.8	0.3034893	0.31038079	1115.79	0.13587492	0.13666367	1705.8	0.08296469	0.08120023	2295.79	-0.00885686	0.00015388	2885.8	0.02034039		3475.8	0.04621324		4065.8	-0.00363341	0.00013641	
526	0.30360895	0.31035426	1115.99	0.13592562	0.13664583	1706	0.08273966	0.08119084	2295.99	-0.00942316	0.00015178	2886	0.02025342		3476	0.04554964		4066	-0.00411624	0.00013641	
526.2	0.30447222	0.31032773	1116.19	0.13586587	0.13662799	1706.2	0.08271977	0.08118144	2296.19	-0.0094162	0.00014971	2886.2	0.02018718		3476.2	0.04530164		4066.2	-0.00467856	0.00013641	
526.4	0.30454972	0.3103012	1116.39	0.13671378	0.13661015	1706.4	0.0826884	0.08117204	2296.39	-0.00901576	0.00014766	2886.4	0.01982021		3476.4	0.04624734		4066.4	-0.0042438	0.00013641	
526.6	0.3043083	0.31027467	1116.59	0.13550244	0.13659231	1706.6	0.0826722	0.08116265	2296.59	-0.00851438	0.00014564	2886.6	0.02031765		3476.6	0.04687168		4066.6	-0.00424489	0.0001364	
526.8	0.30425922	0.31024815	1116.79	0.13435156	0.13657448	1706.8	0.08176088	0.08115326	2296.79	-0.00808693	0.00014365	2886.8	0.02007865		3476.8	0.04628955		4066.8	-0.00450468	0.0001364	
527	0.30460179	0.31022162	1116.99	0.13399131	0.13655664	1707	0.08157327	0.08114386	2296.99	-0.00776857	0.00014169	2887	0.02067244		3477	0.04642332		4067	-0.00460529	0.0001364	
527.2	0.30463981	0.3101951	1117.19	0.13360947	0.13653881	1707.2	0.08180622	0.08113447	2297.19	-0.00734152	0.00013976	2887.2	0.02120907		3477.2	0.04669769		4067.2	-0.00569537	0.0001364	
527.4	0.30455189	0.31016859	1117.39	0.13401634	0.13652099	1707.4	0.08263196	0.08112508	2297.39	-0.00733437	0.00013785	2887.4	0.02160329		3477.4	0.04581673		4067.4	-0.00588115	0.0001364	
527.6	0.30571999	0.31014207	1117.59	0.13338732	0.13650316	1707.6	0.08286421	0.08111569	2297.59	-0.00656154	0.00013596	2887.6	0.02200764		3477.6	0.04522345		4067.6	-0.0053812	0.0001364	
527.8	0.30487923	0.31011556	1117.79	0.13312133	0.13648534	1707.8	0.08342776	0.08110631	2297.79	-0.00687526	0.00013411	2887.8	0.02265616		3477.8	0.04467932		4067.8	-0.00526081	0.00013639	
528	0.30463055	0.31008905	1117.99	0.1333924	0.13646752	1708	0.08359928	0.08109692	2297.99	-0.00647651	0.00013227	2888	0.02354724		3478	0.04428235		4068	-0.00531323	0.00013639	
528.2	0.30307076	0.31006254	1118.19	0.13352424	0.1364497	1708.2	0.08291025	0.08108753	2298.19	-0.00589911	0.00013047	2888.2	0.02389285		3478.2	0.04373839		4068.2	-0.00575347	0.00013639	
528.4	0.30341521	0.31003603	1118.39	0.1343356	0.13643189	1708.4	0.08381512	0.08107815	2298.39	-0.00576884	0.00012868	2888.4	0.02437485		3478.4	0.04371936		4068.4	-0.00541326	0.00013639	
528.6	0.30161301	0.31000953	1118.59	0.13400262	0.13641407	1708.6	0.08335907	0.08106877	2298.59	-0.00583624	0.00012693	2888.6	0.02449036		3478.6	0.04390547		4068.6	-0.00437713	0.00013639	
528.8	0.30137765	0.30998303	1118.79	0.13448636	0.13639626	1708.8	0.08336992	0.08105938	2298.79	-0.005098	0.00012519	2888.8	0.02405623		3478.8	0.04430806		4068.8	-0.00425755	0.00013638	
529	0.30142559	0.30995653	1118.99	0.13531309	0.13637845	1709	0.08335204	0.08105	2298.99	-0.004869	0.00012348	2889	0.02480482		3479	0.04472466		4069	-0.00434688	0.00013638	
529.2	0.30180635	0.30993003	1119.19	0.13530644	0.13636065	1709.2	0.08404567	0.08104062	2299.19	-0.00531986	0.00012179	2889.2	0.02553814		3479.2	0.04478113		4069.2	-0.00461047	0.00013638	
529.4	0.30306244	0.30990353	1119.39	0.13504723	0.13634284	1709.4	0.08269835	0.08103124	2299.39	-0.00462244	0.00012013	2889.4	0.02558789		3479.4	0.04464653		4069.4	-0.00395685	0.00013638	
529.6	0.30348462	0.30987704	1119.59	0.13448545	0.13632504	1709.6	0.08189737	0.08102186	2299.59	-0.00472656	0.00011849	2889.6	0.02593259		3479.6	0.04410735		4069.6	-0.00452872	0.00013638	
529.8	0.30511689	0.30985055	1119.79	0.13473608	0.13630724	1709.8	0.08100443	0.08101249	2299.79	-0.00373584	0.00011687	2889.8	0.02540453		3479.8	0.04346043		4069.8	-0.00445548	0.00013638	
530	0.3051614	0.30982406	1119.99	0.13512784	0.13628944	1710	0.07929722	0.08100311	2299.99	-0.00455414	0.00011527	2890	0.02533861		3480	0.043021		4070	-0.00417953	0.00013637	
530.2	0.30540462	0.30979758	1120.19	0.13499725	0.13627165	1710.2	0.07850728	0.08099374	2300.19	-0.00509641	0.0001137	2890.2	0.02440191		3480.2	0.04287036		4070.2	-0.00467953	0.00013637	
530.4	0.30570396	0.30977109	1120.39	0.13506119	0.13625386	1710.4	0.0773889	0.08098436	2300.39	-0.0053854	0.00011215	2890.4	0.0232351		3480.4	0.04318275		4070.4	-0.00394415	0.00013637	
530.6	0.30574279	0.30974461	1120.59	0.13474494	0.13623607	1710.6	0.07608468	0.08097499	2300.59	-0.00599671	0.00011061	2890.6	0.02275632		3480.6	0.04272903		4070.6	-0.00498994	0.00013637	
530.8	0.30718147	0.30971813	1120.79	0.13490543	0.13621828	1710.8	0.07635005	0.08096562	2300.79	-0.00658522	0.0001091	2890.8	0.02167802		3480.8	0.04217411		4070.8	-0.00560952	0.00013637	
531	0.3074633	0.30969165	1120.99	0.13484977	0.13620049	1711	0.07683718	0.08095625	2300.99	-0.00670781	0.00010761	2891	0.02155404		3481	0.04192501		4071	-0.00509238	0.00013637	
531.2	0.30773132	0.30966518	1121.19	0.1348593	0.13618271	1711.2	0.07650066	0.08094688	2301.19	-0.00657512	0.00010614	2891.2	0.02089247		3481.2	0.04252997		4071.2	-0.00550033	0.00013636	
531.4	0.30768507	0.30963871	1121.39	0.13441734	0.13616493	1711.4	0.07667767	0.08093751	2301.39	-0.00725286	0.00010469	2891.4	0.02027824		3481.4	0.04190408		4071.4	-0.00578971	0.00013636	
531.6	0.30755482	0.30961224	1121.59	0.13269058	0.13614715	1711.6	0.07785256	0.08092814	2301.59	-0.00737511	0.00010326	2891.6	0.01990902		3481.6	0.04229925		4071.6	-0.00614384	0.00013636	
531.8	0.30643754	0.30958577	1121.79	0.13216414	0.13612938	1711.8	0.07954971	0.08091877	2301.79	-0.0082171	0.00010185	2891.8	0.01939368		3481.8	0.04243206		4071.8	-0.00660476	0.00013636	
532	0.30570989	0.3095593	1121.99	0.1318986	0.1361116	1712	0.08028174	0.08090941	2301.99	-0.00803262	0.00010046	2892	0.01949023		3482	0.04229446		4072	-0.00792612	0.00013636	
532.2	0.30427885	0.30953284	1122.19	0.13160482	0.13609383	1712.2	0.08092383	0.08090005	2302.19	-0.00880883	0.00009909	2892.2	0.02021767		3482.2	0.04139982		4072.2	-0.00741456	0.00013636	
532.4	0.3043617	0.30950638	1122.39	0.13230364	0.13607606	1712.4	0.08252411	0.08089068	2302.39	-0.00937399	0.00009773	2892.4	0.02026525		3482.4	0.04089188		4072.4	-0.00686108	0.00013635	
532.6	0.30330966	0.30947992	1122.59	0.13181698	0.13605829	1712.6	0.08242503	0.08088132	2302.59	-0.00911978	0.0000964	2892.6	0.02010506		3482.6	0.04075897		4072.6	-0.00655839	0.00013635	
532.8	0.30358308	0.30945346	1122.79	0.13274055	0.13604053	1712.8	0.08294231	0.08087196	2302.79	-0.00908384	0.00009508	2892.8	0.02002524		3482.8	0.04039702		4072.8	-0.00695403	0.00013635	
533	0.3037141	0.30942701	1122.99	0.1321121	0.13602277	1713	0.08266924	0.0808626	2302.99	-0.00935028	0.00009378	2893	0.02093369		3483	0.04022518		4073	-0.00731838	0.00013635	
533.2	0.3037623	0.30940056	1123.19	0.13102737	0.13600501	1713.2	0.08256901	0.08085324	2303.19	-0.00919256	0.0000925	2893.2	0.02137471		3483.2	0.03978867		4073.2	-0.0073872	0.00013635	
533.4	0.30358112	0.30937411	1123.39	0.1307892	0.13598725	1713.4	0.08269304	0.08084388	2303.39	-0.00854682	0.00009124	2893.4	0.02104684		3483.4	0.03927766		4073.4	-0.007605	0.00013634	
533.6	0.30282835	0.30934766	1123.59	0.13096838	0.1359695	1713.6	0.08246988	0.08083453	2303.59	-0.00798328	0.00008999	2893.6	0.02187475		3483.6	0.03905935		4073.6	-0.00802618	0.00013634	
533.8	0.30325135	0.30932121	1123.79	0.13097687	0.13595174	1713.8	0.0826133	0.08082517	2303.79	-0.0075419	0.00008876	2893.8	0.02233091		3483.8	0.03894192		4073.8	-0.00773174	0.00013634	
534	0.3020369	0.30929477	1123.99	0.13129308	0.13593399	1714	0.08216637	0.08081582	2303.99	-0.00794644	0.00008755	2894	0.02285109		3484	0.0393762		4074	-0.0072448	0.00013634	
534.2	0.30273606	0.30926833	1124.19	0.13137562	0.13591624	1714.2	0.0821731	0.08080646	2304.19	-0.00806667	0.00008635	2894.2	0.02167229		3484.2	0.03969965		4074.2	-0.00726359	0.00013634	
534.4	0.30314945	0.30924189	1124.39	0.13107804	0.1358985	1714.4	0.08170773	0.08079711	2304.39	-0.00793441	0.00008517	2894.4	0.02136882		3484.4	0.03984123		4074.4	-0.00662322	0.00013634	
534.6	0.30424484	0.30921545	1124.59	0.13246163	0.13588075	1714.6	0.0819125	0.08078776	2304.59	-0.00819114	0.00008401	2894.6	0.02107981		3484.6	0.04017951		4074.6	-0.00728638	0.00013633	
534.8	0.3051348	0.30918902	1124.79	0.13288271	0.13586301	1714.8	0.08213387	0.08077841	2304.79	-0.00797959	0.00008286	2894.8	0.02068764		3484.8	0.04089523		4074.8	-0.00731797	0.00013633	
535	0.30442814	0.30916259	1124.99	0.13303271	0.13584527	1715	0.08069419	0.08076906	2304.99	-0.00774187	0.00008173	2895	0.0200449		3485	0.04124701		4075	-0.00751781	0.00013633	
535.2	0.30447319	0.30913616	1125.19	0.13337344	0.13582754	1715.2	0.08028898	0.08075971	2305.19	-0.007954	0.00008061	2895.2	0.0194581		3485.2	0.04260779		4075.2	-0.00833315	0.00013633	
535.4	0.3045286	0.30910973	1125.39	0.13320578	0.1358098	1715.4	0.08140667	0.08075037	2305.39	-0.00894542	0.00007951	2895.4	0.01974451		3485.4	0.04205583		4075.4	-0.00896682	0.00013633	
535.6	0.30472035	0.30908331	1125.59	0.13277154	0.13579207	1715.6	0.08216884	0.08074102	2305.59	-0.00890324	0.00007843	2895.6	0.02065208		3485.6	0.04267357		4075.6	-0.00860897	0.00013633	
535.8	0.30520356	0.30905688	1125.79	0.13350307	0.13577434	1715.8	0.08257428	0.08073168	2305.79	-0.0089238	0.00007735	2895.8	0.02102384		3485.8	0.04299995		4075.8	-0.00808632	0.00013632	
536	0.30440348	0.30903046	1125.99	0.13348496	0.13575661	1716	0.0818341	0.08072233	2305.99	-0.00906233	0.0000763	2896	0.02141187		3486	0.04264256		4076	-0.00844224	0.00013632	
536.2	0.3051892	0.30900405	1126.19	0.13365495	0.13573889	1716.2	0.08184519	0.08071299	2306.19	-0.00957222	0.00007526	2896.2	0.0220441		3486.2	0.04265063		4076.2	-0.00743789	0.00013632	
536.4	0.305642	0.30897763	1126.39	0.13364214	0.13572117	1716.4	0.08141381	0.08070365	2306.39	-0.00895193	0.00007423	2896.4	0.02199163		3486.4	0.04273788		4076.4	-0.00706839	0.00013632	
536.6	0.30516002	0.30895122	1126.59	0.1331108	0.13570344	1716.6	0.0818231	0.08069431	2306.59	-0.00856351	0.00007321	2896.6	0.02218761		3486.6	0.0428695		4076.6	-0.0063898	0.00013632	
536.8	0.30507128	0.3089248	1126.79	0.13321795	0.13568573	1716.8	0.08216453	0.08068497	2306.79	-0.00917172	0.00007221	2896.8	0.02257668		3486.8	0.04296299		4076.8	-0.00673266	0.00013632	
537	0.30507289	0.3088984	1126.99	0.13250925	0.13566801	1717	0.0817654	0.08067563	2306.99	-0.00920004	0.00007123	2897	0.02243589		3487	0.04268456		4077	-0.00703943	0.00013631	
537.2	0.30478855	0.30887199	1127.19	0.13202145	0.1356503	1717.2	0.08180413	0.08066629	2307.19	-0.00905595	0.00007025	2897.2	0.0229039		3487.2	0.04236065		4077.2	-0.00735497	0.00013631	
537.4	0.30450653	0.30884558	1127.39	0.13179996	0.13563259	1717.4	0.08204134	0.08065696	2307.39	-0.00849781	0.00006929	2897.4	0.02242136		3487.4	0.04156466		4077.4	-0.00728855	0.00013631	
537.6	0.30406606	0.30881918	1127.59	0.13137241	0.13561488	1717.6	0.08245782	0.08064762	2307.59	-0.00926891	0.00006835	2897.6	0.02238895		3487.6	0.04142501		4077.6	-0.00574485	0.00013631	
537.8	0.30344555	0.30879278	1127.79	0.13134416	0.13559717	1717.8	0.08276389	0.08063829	2307.79	-0.00936377	0.00006741	2897.8	0.02225784		3487.8	0.04162901		4077.8	-0.0052125	0.00013631	
538	0.30320255	0.30876638	1127.99	0.13069414	0.13557947	1718	0.08268579	0.08062896	2307.99	-0.00909306	0.00006649	2898	0.02198825		3488	0.04146015		4078	-0.00489524	0.0001363	
538.2	0.30355448	0.30873999	1128.19	0.13063915	0.13556176	1718.2	0.08246468	0.08061963	2308.19	-0.00928927	0.00006558	2898.2	0.02038307		3488.2	0.04194185		4078.2	-0.00523903	0.0001363	
538.4	0.30361119	0.30871359	1128.39	0.13055953	0.13554406	1718.4	0.08246736	0.0806103	2308.39	-0.00902662	0.00006469	2898.4	0.02052396		3488.4	0.04173602		4078.4	-0.00549025	0.0001363	
538.6	0.30354457	0.3086872	1128.59	0.1313766	0.13552637	1718.6	0.08219488	0.08060097	2308.59	-0.01009636	0.0000638	2898.6	0.02049416		3488.6	0.04108837		4078.6	-0.00662003	0.0001363	
538.8	0.30363456	0.30866081	1128.79	0.13104499	0.13550867	1718.8	0.08207011	0.08059164	2308.79	-0.01065586	0.00006293	2898.8	0.0194073		3488.8	0.04162835		4078.8	-0.00657705	0.0001363	
539	0.30334711	0.30863443	1128.99	0.1307373	0.13549098	1719	0.0814459	0.08058231	2308.99	-0.01068045	0.00006207	2899	0.01866408		3489	0.04097397		4079	-0.00667086	0.0001363	
539.2	0.30341688	0.30860804	1129.19	0.13137362	0.13547329	1719.2	0.08144681	0.08057298	2309.19	-0.01027259	0.00006122	2899.2	0.01891303		3489.2	0.03990443		4079.2	-0.00714971	0.00013629	
539.4	0.30445112	0.30858166	1129.39	0.13159742	0.1354556	1719.4	0.08149514	0.08056366	2309.39	-0.01074265	0.00006039	2899.4	0.01929466		3489.4	0.03988946		4079.4	-0.0069837	0.00013629	
539.6	0.30441971	0.30855528	1129.59	0.13162116	0.13543791	1719.6	0.08107855	0.08055433	2309.59	-0.01044777	0.00005956	2899.6	0.01919007		3489.6	0.04030313		4079.6	-0.00637642	0.00013629	
539.8	0.30432259	0.3085289	1129.79	0.13250895	0.13542023	1719.8	0.08108517	0.08054501	2309.79	-0.01008961	0.00005875	2899.8	0.01880303		3489.8	0.04047111		4079.8	-0.00643497	0.00013629	
540	0.30355591	0.30850253	1129.99	0.1323587	0.13540255	1720	0.08126713	0.08053569	2309.99	-0.01046518	0.00005795	2900	0.01770786		3490	0.04032328		4080	-0.00733633	0.00013629	
540.2	0.30477839	0.30847616	1130.19	0.13276846	0.13538487	1720.2	0.08148457	0.08052637	2310.19	-0.00918471	0.00005716	2900.2	0.01757564		3490.2	0.0399819		4080.2	-0.00709641	0.00013629	
540.4	0.30415351	0.30844979	1130.39	0.13293967	0.13536719	1720.4	0.08130917	0.08051705	2310.39	-0.00880682	0.00005637	2900.4	0.01820376		3490.4	0.04020323		4080.4	-0.00672677	0.00013628	
540.6	0.30396603	0.30842342	1130.59	0.13300467	0.13534952	1720.6	0.08215836	0.08050773	2310.59	-0.00817152	0.0000556	2900.6	0.01820046		3490.6	0.03995561		4080.6	-0.00687742	0.00013628	
540.8	0.30495223	0.30839705	1130.79	0.13336769	0.13533185	1720.8	0.08174914	0.08049841	2310.79	-0.00855705	0.00005484	2900.8	0.01821292		3490.8	0.03920139		4080.8	-0.0077382	0.00013628	
541	0.30489307	0.30837069	1130.99	0.13331799	0.13531418	1721	0.08085533	0.0804891	2310.99	-0.00827194	0.0000541	2901	0.01739117		3491	0.03894968		4081	-0.00773086	0.00013628	
541.2	0.30406331	0.30834432	1131.19	0.13278713	0.13529651	1721.2	0.08021835	0.08047978	2311.19	-0.0075279	0.00005336	2901.2	0.01687318		3491.2	0.03911934		4081.2	-0.00721828	0.00013628	
541.4	0.30484404	0.30831796	1131.39	0.13276682	0.13527885	1721.4	0.08038123	0.08047047	2311.39	-0.00706249	0.00005263	2901.4	0.01617952		3491.4	0.0381468		4081.4	-0.00667146	0.00013628	
541.6	0.30472169	0.30829161	1131.59	0.13250328	0.13526118	1721.6	0.08048619	0.08046115	2311.59	-0.00783469	0.00005191	2901.6	0.01653804		3491.6	0.03791297		4081.6	-0.00600791	0.00013627	
541.8	0.30464256	0.30826525	1131.79	0.13189782	0.13524352	1721.8	0.07936746	0.08045184	2311.79	-0.0077041	0.0000512	2901.8	0.0164979		3491.8	0.03808705		4081.8	-0.00644918	0.00013627	
542	0.30495891	0.3082389	1131.99	0.13166294	0.13522587	1722	0.0791746	0.08044253	2311.99	-0.00866282	0.0000505	2902	0.01707473		3492	0.03805625		4082	-0.00677287	0.00013627	
542.2	0.30432373	0.30821255	1132.19	0.13184559	0.13520821	1722.2	0.07792904	0.08043322	2312.19	-0.00876249	0.00004981	2902.2	0.01709733		3492.2	0.03826838		4082.2	-0.00664916	0.00013627	
542.4	0.30500983	0.3081862	1132.39	0.13176526	0.13519056	1722.4	0.07726394	0.08042391	2312.39	-0.0101365	0.00004913	2902.4	0.01833719		3492.4	0.03806292		4082.4	-0.0074649	0.00013627	
542.6	0.30473188	0.30815985	1132.59	0.13075262	0.1351729	1722.6	0.07684638	0.0804146	2312.59	-0.01052644	0.00004846	2902.6	0.01879824		3492.6	0.03848211		4082.6	-0.00788502	0.00013626	
542.8	0.30511296	0.30813351	1132.79	0.13046679	0.13515526	1722.8	0.0766268	0.0804053	2312.79	-0.01053882	0.0000478	2902.8	0.01865085		3492.8	0.03924376		4082.8	-0.00733456	0.00013626	
543	0.30497693	0.30810717	1132.99	0.12993358	0.13513761	1723	0.0758943	0.08039599	2312.99	-0.01019433	0.00004714	2903	0.01883661		3493	0.038725		4083	-0.00784243	0.00013626	
543.2	0.304845	0.30808083	1133.19	0.12996502	0.13511996	1723.2	0.07504977	0.08038669	2313.19	-0.01012043	0.0000465	2903.2	0.0195551		3493.2	0.03883595		4083.2	-0.00784971	0.00013626	
543.4	0.30441407	0.30805449	1133.39	0.12975387	0.13510232	1723.4	0.07542943	0.08037738	2313.39	-0.01077195	0.00004586	2903.4	0.0198707		3493.4	0.04098094		4083.4	-0.00737522	0.00013626	
543.6	0.30366528	0.30802816	1133.59	0.12914909	0.13508468	1723.6	0.07574727	0.08036808	2313.59	-0.01114848	0.00004524	2903.6	0.02006945		3493.6	0.04156865		4083.6	-0.00705553	0.00013626	
543.8	0.30312986	0.30800183	1133.79	0.12935206	0.13506705	1723.8	0.07653159	0.08035878	2313.79	-0.01116403	0.00004462	2903.8	0.0207194		3493.8	0.04176713		4083.8	-0.00800174	0.00013625	
544	0.30298896	0.3079755	1133.99	0.12981192	0.13504941	1724	0.07737299	0.08034948	2313.99	-0.01157376	0.00004401	2904	0.02102071		3494	0.04185095		4084	-0.00848913	0.00013625	
544.2	0.30387007	0.30794917	1134.19	0.12961147	0.13503178	1724.2	0.07752107	0.08034018	2314.19	-0.01042828	0.00004341	2904.2	0.02167704		3494.2	0.04218256		4084.2	-0.00803793	0.00013625	
544.4	0.30341369	0.30792284	1134.39	0.12924486	0.13501415	1724.4	0.07788787	0.08033088	2314.39	-0.01036186	0.00004282	2904.4	0.02248411		3494.4	0.04267781		4084.4	-0.00829558	0.00013625	
544.6	0.30361861	0.30789652	1134.59	0.12994473	0.13499652	1724.6	0.07836662	0.08032158	2314.59	-0.00876798	0.00004223	2904.6	0.02239045		3494.6	0.04258949		4084.6	-0.008731	0.00013625	
544.8	0.30465429	0.3078702	1134.79	0.13023114	0.13497889	1724.8	0.07836458	0.08031229	2314.79	-0.00860428	0.00004165	2904.8	0.02235221		3494.8	0.04240797		4084.8	-0.00885177	0.00013625	
545	0.30475094	0.30784388	1134.99	0.13049775	0.13496127	1725	0.0772281	0.08030299	2314.99	-0.0077122	0.00004108	2905	0.02229746		3495	0.04238287		4085	-0.0083928	0.00013624	
545.2	0.30503682	0.30781756	1135.19	0.130091	0.13494365	1725.2	0.07706191	0.0802937	2315.19	-0.00744364	0.00004052	2905.2	0.02222982		3495.2	0.04165628		4085.2	-0.00799078	0.00013624	
545.4	0.30592847	0.30779125	1135.39	0.13091756	0.13492603	1725.4	0.07705267	0.0802844	2315.39	-0.00765941	0.00003997	2905.4	0.02169299		3495.4	0.04034475		4085.4	-0.00815946	0.00013624	
545.6	0.3063143	0.30776493	1135.59	0.13042617	0.13490841	1725.6	0.07720161	0.08027511	2315.59	-0.00776176	0.00003942	2905.6	0.02165403		3495.6	0.04050722		4085.6	-0.00834648	0.00013624	
545.8	0.30585649	0.30773862	1135.79	0.13021721	0.1348908	1725.8	0.07710828	0.08026582	2315.79	-0.00885967	0.00003888	2905.8	0.02170712		3495.8	0.04089468		4085.8	-0.0083807	0.00013624	
546	0.30545773	0.30771232	1135.99	0.13131643	0.13487319	1726	0.07656848	0.08025653	2315.99	-0.00870693	0.00003835	2906	0.02226847		3496	0.04053424		4086	-0.00898195	0.00013624	
546.2	0.3052166	0.30768601	1136.19	0.13157162	0.13485558	1726.2	0.07605551	0.08024724	2316.19	-0.00825546	0.00003783	2906.2	0.02234144		3496.2	0.04048329		4086.2	-0.00889495	0.00013623	
546.4	0.30574839	0.30765971	1136.39	0.13239239	0.13483797	1726.4	0.07651278	0.08023796	2316.39	-0.0088989	0.00003731	2906.4	0.02225196		3496.4	0.04036574		4086.4	-0.00953653	0.00013623	
546.6	0.30499959	0.30763341	1136.59	0.13232391	0.13482036	1726.6	0.07719316	0.08022867	2316.59	-0.00840198	0.0000368	2906.6	0.02141834		3496.6	0.04024734		4086.6	-0.00983507	0.00013623	
546.8	0.30398493	0.30760711	1136.79	0.13242393	0.13480276	1726.8	0.07686905	0.08021939	2316.79	-0.00841417	0.0000363	2906.8	0.02061604		3496.8	0.03974386		4086.8	-0.00986702	0.00013623	
547	0.30332713	0.30758081	1136.99	0.13201341	0.13478516	1727	0.07677406	0.0802101	2316.99	-0.00843984	0.0000358	2907	0.01932376		3497	0.03983732		4087	-0.00966352	0.00013623	
547.2	0.30310744	0.30755452	1137.19	0.13198617	0.13476756	1727.2	0.07647267	0.08020082	2317.19	-0.00847314	0.00003532	2907.2	0.01864765		3497.2	0.04057673		4087.2	-0.00883033	0.00013622	
547.4	0.30204288	0.30752823	1137.39	0.132127	0.13474997	1727.4	0.07699939	0.08019154	2317.39	-0.00995336	0.00003483	2907.4	0.01818062		3497.4	0.04044091		4087.4	-0.00863267	0.00013622	
547.6	0.30145228	0.30750194	1137.59	0.13157764	0.13473237	1727.6	0.07727955	0.08018225	2317.59	-0.01129105	0.00003436	2907.6	0.01826012		3497.6	0.04020193		4087.6	-0.00914265	0.00013622	
547.8	0.30100094	0.30747565	1137.79	0.13270345	0.13471478	1727.8	0.07851067	0.08017297	2317.79	-0.01149589	0.00003389	2907.8	0.01796207		3497.8	0.0393452		4087.8	-0.00932345	0.00013622	
548	0.30131268	0.30744936	1137.99	0.13271557	0.13469719	1728	0.07938575	0.0801637	2317.99	-0.01148967	0.00003342	2908	0.01776154		3498	0.04014199		4088	-0.00935552	0.00013622	
548.2	0.30123172	0.30742308	1138.19	0.13171526	0.13467961	1728.2	0.0805075	0.08015442	2318.19	-0.01132657	0.00003297	2908.2	0.01738626		3498.2	0.04045063		4088.2	-0.00883758	0.00013622	
548.4	0.30105056	0.3073968	1138.39	0.13131409	0.13466202	1728.4	0.08136824	0.08014514	2318.39	-0.01090598	0.00003252	2908.4	0.01703559		3498.4	0.04013462		4088.4	-0.0094272	0.00013621	
548.6	0.3019155	0.30737052	1138.59	0.1310025	0.13464444	1728.6	0.0819564	0.08013587	2318.59	-0.00991806	0.00003207	2908.6	0.01682784		3498.6	0.04023563		4088.6	-0.0086306	0.00013621	
548.8	0.30198624	0.30734424	1138.79	0.13012138	0.13462686	1728.8	0.08197272	0.08012659	2318.79	-0.00965553	0.00003164	2908.8	0.01673952		3498.8	0.03922409		4088.8	-0.00881612	0.00013621	
549	0.3018509	0.30731797	1138.99	0.12988323	0.13460928	1729	0.08202586	0.08011732	2318.99	-0.00914536	0.0000312	2909	0.0167248		3499	0.03921794		4089	-0.00877664	0.00013621	
549.2	0.30236701	0.3072917	1139.19	0.13002124	0.13459171	1729.2	0.08347586	0.08010805	2319.19	-0.00897721	0.00003078	2909.2	0.01601401		3499.2	0.03894117		4089.2	-0.00906893	0.00013621	
549.4	0.30217719	0.30726543	1139.39	0.13033039	0.13457413	1729.4	0.08383828	0.08009877	2319.39	-0.00917607	0.00003036	2909.4	0.01579688		3499.4	0.03920886		4089.4	-0.00887981	0.00013621	
549.6	0.30116029	0.30723916	1139.59	0.1298214	0.13455656	1729.6	0.08361325	0.0800895	2319.59	-0.00803795	0.00002994	2909.6	0.01622461		3499.6	0.0409928		4089.6	-0.0087774	0.0001362	
549.8	0.29997307	0.3072129	1139.79	0.13042095	0.13453899	1729.8	0.08398361	0.08008023	2319.79	-0.00832871	0.00002953	2909.8	0.01655478		3499.8	0.04044118		4089.8	-0.00860735	0.0001362	
550	0.29967668	0.30718663	1139.99	0.13098839	0.13452143	1730	0.08337272	0.08007097	2319.99	-0.00699287	0.00002913	2910	0.01671717		3500	0.04094558		4090	-0.00917334	0.0001362	
550.2	0.29954752	0.30716037	1140.19	0.13182778	0.13450386	1730.2	0.08383203	0.0800617	2320.19	-0.00648491	0.00002873	2910.2	0.01677004		3500.2	0.0411556		4090.2	-0.00922414	0.0001362	
550.4	0.29915541	0.30713411	1140.39	0.13224947	0.1344863	1730.4	0.08241272	0.08005243	2320.39	-0.006167	0.00002834	2910.4	0.01671787		3500.4	0.04135899		4090.4	-0.00970405	0.0001362	
550.6	0.2987619	0.30710786	1140.59	0.13250731	0.13446874	1730.6	0.08167341	0.08004317	2320.59	-0.0066399	0.00002795	2910.6	0.01702084		3500.6	0.04161873		4090.6	-0.0101004	0.0001362	
550.8	0.29903301	0.3070816	1140.79	0.13328259	0.13445119	1730.8	0.07963364	0.0800339	2320.79	-0.00640599	0.00002757	2910.8	0.01749198		3500.8	0.04198162		4090.8	-0.00973145	0.00013619	
551	0.29907908	0.30705535	1140.99	0.13361577	0.13443363	1731	0.07907832	0.08002464	2320.99	-0.00718912	0.00002719	2911	0.01755951		3501	0.0423827		4091	-0.00976081	0.00013619	
551.2	0.2992893	0.3070291	1141.19	0.13317393	0.13441608	1731.2	0.07799309	0.08001538	2321.19	-0.00650924	0.00002682	2911.2	0.01825096		3501.2	0.04214937		4091.2	-0.0098498	0.00013619	
551.4	0.29808467	0.30700286	1141.39	0.13314724	0.13439853	1731.4	0.07722347	0.08000612	2321.39	-0.00713983	0.00002646	2911.4	0.01941747		3501.4	0.04122526		4091.4	-0.01069521	0.00013619	
551.6	0.29817712	0.30697661	1141.59	0.13247931	0.13438098	1731.6	0.07713961	0.07999686	2321.59	-0.00707837	0.00002609	2911.6	0.01939887		3501.6	0.04132974		4091.6	-0.01032867	0.00013619	
551.8	0.2986868	0.30695037	1141.79	0.13250558	0.13436344	1731.8	0.077432	0.0799876	2321.79	-0.00747678	0.00002574	2911.8	0.01948754		3501.8	0.04056073		4091.8	-0.01008317	0.00013619	
552	0.29885716	0.30692413	1141.99	0.13203608	0.13434589	1732	0.07752048	0.07997834	2321.99	-0.00732719	0.00002539	2912	0.02028678		3502	0.04046037		4092	-0.01030514	0.00013618	
552.2	0.29936974	0.30689789	1142.19	0.13154875	0.13432835	1732.2	0.07786201	0.07996909	2322.19	-0.00791259	0.00002504	2912.2	0.02031235		3502.2	0.03933303		4092.2	-0.01027793	0.00013618	
552.4	0.29989334	0.30687165	1142.39	0.13121399	0.13431081	1732.4	0.07801649	0.07995983	2322.39	-0.00782195	0.0000247	2912.4	0.02026452		3502.4	0.03888438		4092.4	-0.01053915	0.00013618	
552.6	0.30073239	0.30684542	1142.59	0.13128487	0.13429328	1732.6	0.07841413	0.07995058	2322.59	-0.00740518	0.00002436	2912.6	0.02038703		3502.6	0.03855795		4092.6	-0.00918048	0.00013618	
552.8	0.3002821	0.30681919	1142.79	0.13168935	0.13427574	1732.8	0.07979356	0.07994132	2322.79	-0.00763945	0.00002403	2912.8	0.02005485		3502.8	0.03772504		4092.8	-0.00933194	0.00013618	
553	0.30053725	0.30679296	1142.99	0.13102256	0.13425821	1733	0.08096034	0.07993207	2322.99	-0.00784465	0.0000237	2913	0.01976123		3503	0.03731961		4093	-0.00848519	0.00013617	
553.2	0.30039682	0.30676673	1143.19	0.13079381	0.13424068	1733.2	0.08200371	0.07992282	2323.19	-0.00794104	0.00002337	2913.2	0.0186774		3503.2	0.03784882		4093.2	-0.00773971	0.00013617	
553.4	0.29990348	0.30674051	1143.39	0.13069013	0.13422315	1733.4	0.08146376	0.07991357	2323.39	-0.00770305	0.00002306	2913.4	0.01860402		3503.4	0.03824148		4093.4	-0.00670502	0.00013617	
553.6	0.2992109	0.30671429	1143.59	0.13101017	0.13420563	1733.6	0.08165351	0.07990432	2323.59	-0.00727718	0.00002274	2913.6	0.01750698		3503.6	0.0382324		4093.6	-0.00666965	0.00013617	
553.8	0.30034299	0.30668807	1143.79	0.13146205	0.13418811	1733.8	0.08239054	0.07989508	2323.79	-0.00783934	0.00002243	2913.8	0.0170955		3503.8	0.03700053		4093.8	-0.00773862	0.00013617	
554	0.30100783	0.30666185	1143.99	0.13161475	0.13417059	1734	0.08153552	0.07988583	2323.99	-0.00718853	0.00002212	2914	0.01696044		3504	0.03782218		4094	-0.0078671	0.00013617	
554.2	0.30148321	0.30663563	1144.19	0.13161073	0.13415307	1734.2	0.08098498	0.07987658	2324.19	-0.00689066	0.00002182	2914.2	0.01749752		3504.2	0.03776209		4094.2	-0.00820746	0.00013616	
554.4	0.30182013	0.30660942	1144.39	0.1320199	0.13413555	1734.4	0.0801669	0.07986734	2324.39	-0.00734462	0.00002152	2914.4	0.01791829		3504.4	0.03886178		4094.4	-0.00845356	0.00013616	
554.6	0.30205111	0.30658321	1144.59	0.13214686	0.13411804	1734.6	0.07966463	0.07985809	2324.59	-0.00856883	0.00002123	2914.6	0.01784067		3504.6	0.03870183		4094.6	-0.00890062	0.00013616	
554.8	0.30194686	0.306557	1144.79	0.13258783	0.13410053	1734.8	0.07925192	0.07984885	2324.79	-0.00758106	0.00002094	2914.8	0.0177935		3504.8	0.03945721		4094.8	-0.00966814	0.00013616	
555	0.30089207	0.30653079	1144.99	0.13170899	0.13408302	1735	0.07943131	0.07983961	2324.99	-0.00789881	0.00002065	2915	0.01774385		3505	0.03942051		4095	-0.01086677	0.00013616	
555.2	0.30055218	0.30650459	1145.19	0.13056233	0.13406551	1735.2	0.07913939	0.07983037	2325.19	-0.00702353	0.00002037	2915.2	0.01853135		3505.2	0.03896397		4095.2	-0.01115766	0.00013616	
555.4	0.30007989	0.30647838	1145.39	0.13074724	0.13404801	1735.4	0.07844548	0.07982113	2325.39	-0.00765573	0.00002009	2915.4	0.01961085		3505.4	0.03902809		4095.4	-0.01190683	0.00013615	
555.6	0.30016757	0.30645218	1145.59	0.13078921	0.13403051	1735.6	0.07804315	0.07981189	2325.59	-0.00882444	0.00001982	2915.6	0.02002986		3505.6	0.03879276		4095.6	-0.01109925	0.00013615	
555.8	0.29944078	0.30642599	1145.79	0.1307409	0.13401301	1735.8	0.07740632	0.07980266	2325.79	-0.00932126	0.00001955	2915.8	0.02092047		3505.8	0.03834776		4095.8	-0.01122239	0.00013615	
556	0.2986486	0.30639979	1145.99	0.13088882	0.13399551	1736	0.07665708	0.07979342	2325.99	-0.00905747	0.00001928	2916	0.02114937		3506	0.03934068		4096	-0.01147213	0.00013615	
556.2	0.29874264	0.3063736	1146.19	0.13097952	0.13397801	1736.2	0.0769966	0.07978419	2326.19	-0.00984351	0.00001902	2916.2	0.02083021		3506.2	0.039586		4096.2	-0.01057781	0.00013615	
556.4	0.29932478	0.30634741	1146.39	0.13111097	0.13396052	1736.4	0.07670631	0.07977495	2326.39	-0.00969015	0.00001876	2916.4	0.02090599		3506.4	0.03940631		4096.4	-0.00954789	0.00013615	
556.6	0.29960448	0.30632122	1146.59	0.13038392	0.13394303	1736.6	0.07719988	0.07976572	2326.59	-0.00969953	0.0000185	2916.6	0.01986426		3506.6	0.03842982		4096.6	-0.00798927	0.00013614	
556.8	0.29850756	0.30629503	1146.79	0.12917616	0.13392554	1736.8	0.07775853	0.07975649	2326.79	-0.00975462	0.00001825	2916.8	0.01921515		3506.8	0.03806882		4096.8	-0.00691322	0.00013614	
557	0.29822045	0.30626885	1146.99	0.1279574	0.13390806	1737	0.07823028	0.07974726	2326.99	-0.008918	0.000018	2917	0.01853352		3507	0.03713558		4097	-0.00615528	0.00013614	
557.2	0.29845378	0.30624266	1147.19	0.12804591	0.13389057	1737.2	0.07856129	0.07973803	2327.19	-0.00866874	0.00001775	2917.2	0.01795973		3507.2	0.03748875		4097.2	-0.00580769	0.00013614	
557.4	0.29901948	0.30621649	1147.39	0.12899721	0.13387309	1737.4	0.07803834	0.0797288	2327.39	-0.00840745	0.00001751	2917.4	0.01751859		3507.4	0.03659458		4097.4	-0.00563592	0.00013614	
557.6	0.29932698	0.30619031	1147.59	0.12887594	0.13385561	1737.6	0.07924367	0.07971957	2327.59	-0.0086981	0.00001727	2917.6	0.01654907		3507.6	0.03662019		4097.6	-0.00564581	0.00013613	
557.8	0.29941504	0.30616413	1147.79	0.12824221	0.13383813	1737.8	0.07877036	0.07971034	2327.79	-0.00774807	0.00001703	2917.8	0.01651412		3507.8	0.03665658		4097.8	-0.00651576	0.00013613	
558	0.29947995	0.30613796	1147.99	0.12772207	0.13382066	1738	0.07818407	0.07970112	2327.99	-0.0072155	0.0000168	2918	0.016243		3508	0.03670519		4098	-0.00664809	0.00013613	
558.2	0.2995742	0.30611179	1148.19	0.1271354	0.13380319	1738.2	0.07791352	0.07969189	2328.19	-0.00731096	0.00001657	2918.2	0.0160121		3508.2	0.03639071		4098.2	-0.00783729	0.00013613	
558.4	0.29989889	0.30608562	1148.39	0.12677016	0.13378572	1738.4	0.07853444	0.07968267	2328.39	-0.00799542	0.00001635	2918.4	0.0151985		3508.4	0.0369242		4098.4	-0.00855352	0.00013613	
558.6	0.29952626	0.30605945	1148.59	0.12644266	0.13376825	1738.6	0.07843689	0.07967345	2328.59	-0.00858403	0.00001612	2918.6	0.01473551		3508.6	0.03733006		4098.6	-0.00873679	0.00013613	
558.8	0.29898919	0.30603329	1148.79	0.12674514	0.13375078	1738.8	0.07893605	0.07966423	2328.79	-0.00788067	0.0000159	2918.8	0.01519169		3508.8	0.03781735		4098.8	-0.0092031	0.00013612	
559	0.29869806	0.30600713	1148.99	0.12609483	0.13373332	1739	0.07955942	0.07965501	2328.99	-0.00860628	0.00001569	2919	0.01595677		3509	0.03822393		4099	-0.00991706	0.00013612	
559.2	0.29934738	0.30598097	1149.19	0.12628739	0.13371586	1739.2	0.07983698	0.07964579	2329.19	-0.00871679	0.00001547	2919.2	0.01761636		3509.2	0.0380871		4099.2	-0.01028803	0.00013612	
559.4	0.29944464	0.30595481	1149.39	0.12704883	0.1336984	1739.4	0.07978548	0.07963657	2329.39	-0.00976934	0.00001526	2919.4	0.01869369		3509.4	0.03859671		4099.4	-0.01063158	0.00013612	
559.6	0.30032836	0.30592865	1149.59	0.12758907	0.13368094	1739.6	0.07866837	0.07962735	2329.59	-0.01087307	0.00001505	2919.6	0.01874351		3509.6	0.03871605		4099.6	-0.01020468	0.00013612	
559.8	0.29954909	0.3059025	1149.79	0.1272038	0.13366349	1739.8	0.07829768	0.07961814	2329.79	-0.01162147	0.00001485	2919.8	0.01910588		3509.8	0.0400461		4099.8	-0.00949549	0.00013612	
560	0.29889126	0.30587635	1149.99	0.12774638	0.13364604	1740	0.07839577	0.07960892	2329.99	-0.01240485	0.00001464	2920	0.01941286		3510	0.04131728		4100	-0.00910323	0.00013611	
560.2	0.30054035	0.3058502	1150.19	0.12826854	0.13362859	1740.2	0.07872109	0.07959971	2330.19	-0.01291111	0.00001444	2920.2	0.01940195		3510.2	0.04045131		4100.2	-0.00816954	0.00013611	
560.4	0.30097974	0.30582406	1150.39	0.12798156	0.13361114	1740.4	0.07820567	0.0795905	2330.39	-0.01322223	0.00001425	2920.4	0.01898971		3510.4	0.03968026		4100.4	-0.00817824	0.00013611	
560.6	0.30158765	0.30579791	1150.59	0.12756875	0.1335937	1740.6	0.07849238	0.07958129	2330.59	-0.01295423	0.00001405	2920.6	0.0187227		3510.6	0.03934599		4100.6	-0.00694245	0.00013611	
560.8	0.30084864	0.30577177	1150.79	0.12768088	0.13357625	1740.8	0.07851655	0.07957208	2330.79	-0.01257108	0.00001386	2920.8	0.01882232		3510.8	0.0392833		4100.8	-0.00623333	0.00013611	
561	0.30107365	0.30574563	1150.99	0.1285459	0.13355881	1741	0.0793654	0.07956287	2330.99	-0.01215092	0.00001367	2921	0.01818432		3511	0.0390499		4101	-0.00696992	0.00013611	
561.2	0.30153349	0.30571949	1151.19	0.1297921	0.13354138	1741.2	0.07881123	0.07955366	2331.19	-0.01253587	0.00001348	2921.2	0.01869255		3511.2	0.03899353		4101.2	-0.0067088	0.0001361	
561.4	0.30153494	0.30569336	1151.39	0.13018811	0.13352394	1741.4	0.07785165	0.07954445	2331.39	-0.01145918	0.0000133	2921.4	0.01792349		3511.4	0.03875095		4101.4	-0.00662172	0.0001361	
561.6	0.3012233	0.30566722	1151.59	0.13002716	0.13350651	1741.6	0.07802787	0.07953525	2331.59	-0.01135192	0.00001312	2921.6	0.01790389		3511.6	0.03938177		4101.6	-0.00669492	0.0001361	
561.8	0.30074632	0.30564109	1151.79	0.12948201	0.13348907	1741.8	0.07700037	0.07952604	2331.79	-0.0104319	0.00001294	2921.8	0.01820342		3511.8	0.03875665		4101.8	-0.00814904	0.0001361	
562	0.30173217	0.30561496	1151.99	0.12937886	0.13347165	1742	0.07680611	0.07951684	2331.99	-0.00981995	0.00001276	2922	0.01835873		3512	0.03789293		4102	-0.00821	0.0001361	
562.2	0.3023771	0.30558884	1152.19	0.12928702	0.13345422	1742.2	0.07639301	0.07950763	2332.19	-0.00953433	0.00001259	2922.2	0.01784143		3512.2	0.03744083		4102.2	-0.00842209	0.00013609	
562.4	0.30185521	0.30556271	1152.39	0.12891709	0.13343679	1742.4	0.07662793	0.07949843	2332.39	-0.00924296	0.00001241	2922.4	0.01823547		3512.4	0.03705395		4102.4	-0.00822801	0.00013609	
562.6	0.30120713	0.30553659	1152.59	0.12994008	0.13341937	1742.6	0.07683133	0.07948923	2332.59	-0.00828385	0.00001225	2922.6	0.01825327		3512.6	0.0362754		4102.6	-0.00829143	0.00013609	
562.8	0.30173265	0.30551047	1152.79	0.12940911	0.13340195	1742.8	0.07684238	0.07948003	2332.79	-0.00777943	0.00001208	2922.8	0.01983788		3512.8	0.03555919		4102.8	-0.00873801	0.00013609	
563	0.30167615	0.30548436	1152.99	0.12851559	0.13338453	1743	0.07704536	0.07947083	2332.99	-0.00764897	0.00001191	2923	0.02073382		3513	0.03532969		4103	-0.00876201	0.00013609	
563.2	0.3021512	0.30545824	1153.19	0.12828386	0.13336712	1743.2	0.07695442	0.07946163	2333.19	-0.00723279	0.00001175	2923.2	0.02094493		3513.2	0.0353562		4103.2	-0.00825638	0.00013609	
563.4	0.30228414	0.30543213	1153.39	0.12757766	0.13334971	1743.4	0.07699793	0.07945244	2333.39	-0.00801293	0.00001159	2923.4	0.02156819		3513.4	0.03599632		4103.4	-0.00772587	0.00013608	
563.6	0.30264055	0.30540602	1153.59	0.12690234	0.1333323	1743.6	0.0767035	0.07944324	2333.59	-0.00891844	0.00001143	2923.6	0.02126482		3513.6	0.03551123		4103.6	-0.00768334	0.00013608	
563.8	0.30093069	0.30537991	1153.79	0.12569583	0.13331489	1743.8	0.07796468	0.07943405	2333.79	-0.00958326	0.00001127	2923.8	0.02156568		3513.8	0.03590088		4103.8	-0.00772791	0.00013608	
564	0.30062217	0.3053538	1153.99	0.12470887	0.13329748	1744	0.07897873	0.07942485	2333.99	-0.00965972	0.00001112	2924	0.02064229		3514	0.03592137		4104	-0.00800916	0.00013608	
564.2	0.30114023	0.3053277	1154.19	0.12422141	0.13328008	1744.2	0.07954538	0.07941566	2334.19	-0.00976774	0.00001097	2924.2	0.01963034		3514.2	0.03631047		4104.2	-0.00879927	0.00013608	
564.4	0.30083065	0.3053016	1154.39	0.12398412	0.13326267	1744.4	0.08046499	0.07940647	2334.39	-0.01085488	0.00001082	2924.4	0.01806662		3514.4	0.03720289		4104.4	-0.00830976	0.00013608	
564.6	0.3003918	0.3052755	1154.59	0.12351922	0.13324527	1744.6	0.08104379	0.07939728	2334.59	-0.01173819	0.00001067	2924.6	0.01771492		3514.6	0.03767265		4104.6	-0.00794112	0.00013607	
564.8	0.29921009	0.3052494	1154.79	0.12362903	0.13322788	1744.8	0.08122844	0.07938809	2334.79	-0.01339989	0.00001053	2924.8	0.01642787		3514.8	0.03762811		4104.8	-0.00813256	0.00013607	
565	0.29906678	0.30522331	1154.99	0.12356331	0.13321048	1745	0.08125777	0.0793789	2334.99	-0.0138172	0.00001038	2925	0.01578381		3515	0.03899165		4105	-0.00860142	0.00013607	
565.2	0.29955014	0.30519721	1155.19	0.12424512	0.13319309	1745.2	0.08016899	0.07936972	2335.19	-0.01355698	0.00001024	2925.2	0.01619393		3515.2	0.03901856		4105.2	-0.0084567	0.00013607	
565.4	0.29992253	0.30517112	1155.39	0.12406514	0.1331757	1745.4	0.07891253	0.07936053	2335.39	-0.0142429	0.0000101	2925.4	0.01500841		3515.4	0.03946616		4105.4	-0.00834995	0.00013607	
565.6	0.30012736	0.30514503	1155.59	0.12481234	0.13315831	1745.6	0.07969219	0.07935135	2335.59	-0.01511392	0.00000996	2925.6	0.01488061		3515.6	0.04039567		4105.6	-0.00910089	0.00013607	
565.8	0.30040615	0.30511895	1155.79	0.12525249	0.13314093	1745.8	0.07925605	0.07934216	2335.79	-0.01467184	0.00000983	2925.8	0.01501431		3515.8	0.04058193		4105.8	-0.00971198	0.00013606	
566	0.3008332	0.30509286	1155.99	0.12655891	0.13312354	1746	0.07883027	0.07933298	2335.99	-0.01422568	0.00000969	2926	0.01412127		3516	0.0407889		4106	-0.00843606	0.00013606	
566.2	0.30116803	0.30506678	1156.19	0.12733364	0.13310616	1746.2	0.0779748	0.0793238	2336.19	-0.01398356	0.00000956	2926.2	0.01417149		3516.2	0.04027386		4106.2	-0.00838917	0.00013606	
566.4	0.30195936	0.3050407	1156.39	0.12778232	0.13308878	1746.4	0.07778759	0.07931462	2336.39	-0.01313701	0.00000943	2926.4	0.01501504		3516.4	0.03925775		4106.4	-0.00806364	0.00013606	
566.6	0.30150099	0.30501463	1156.59	0.1289834	0.1330714	1746.6	0.07709137	0.07930544	2336.59	-0.01273553	0.0000093	2926.6	0.01553785		3516.6	0.03927054		4106.6	-0.00747669	0.00013606	
566.8	0.30203741	0.30498855	1156.79	0.12856549	0.13305403	1746.8	0.0762288	0.07929626	2336.79	-0.01270035	0.00000917	2926.8	0.01761503		3516.8	0.03893131		4106.8	-0.00744371	0.00013606	
567	0.30122629	0.30496248	1156.99	0.12896788	0.13303666	1747	0.07535965	0.07928708	2336.99	-0.01205067	0.00000905	2927	0.01763232		3517	0.0385704		4107	-0.00684987	0.00013605	
567.2	0.30129372	0.30493641	1157.19	0.12962686	0.13301929	1747.2	0.07487239	0.07927791	2337.19	-0.01154269	0.00000892	2927.2	0.01846059		3517.2	0.03861067		4107.2	-0.00630586	0.00013605	
567.4	0.30136104	0.30491034	1157.39	0.12978874	0.13300192	1747.4	0.07431692	0.07926873	2337.39	-0.01208393	0.0000088	2927.4	0.01999762		3517.4	0.03781819		4107.4	-0.00625626	0.00013605	
567.6	0.30085727	0.30488427	1157.59	0.13019562	0.13298456	1747.6	0.07424376	0.07925956	2337.59	-0.01224955	0.00000868	2927.6	0.02022642		3517.6	0.03668318		4107.6	-0.00713779	0.00013605	
567.8	0.30070633	0.30485821	1157.79	0.12998824	0.13296719	1747.8	0.07492407	0.07925038	2337.79	-0.01224686	0.00000856	2927.8	0.01976246		3517.8	0.03758475		4107.8	-0.00749359	0.00013605	
568	0.3005249	0.30483215	1157.99	0.13009314	0.13294983	1748	0.07514779	0.07924121	2337.99	-0.01248258	0.00000845	2928	0.01891774		3518	0.03822619		4108	-0.007407	0.00013604	
568.2	0.30018507	0.30480609	1158.19	0.13079255	0.13293247	1748.2	0.07536718	0.07923204	2338.19	-0.01271844	0.00000833	2928.2	0.01831661		3518.2	0.03882953		4108.2	-0.00888286	0.00013604	
568.4	0.29908602	0.30478003	1158.39	0.13002147	0.13291512	1748.4	0.07514411	0.07922287	2338.39	-0.01424132	0.00000822	2928.4	0.01744361		3518.4	0.03883154		4108.4	-0.00856531	0.00013604	
568.6	0.29682638	0.30475398	1158.59	0.1285755	0.13289776	1748.6	0.07442553	0.0792137	2338.59	-0.01454044	0.0000081	2928.6	0.01733566		3518.6	0.03876659		4108.6	-0.00892569	0.00013604	
568.8	0.29688257	0.30472793	1158.79	0.1284649	0.13288041	1748.8	0.07401778	0.07920453	2338.79	-0.01488559	0.00000799	2928.8	0.01623824		3518.8	0.0387371		4108.8	-0.00853404	0.00013604	
569	0.29781113	0.30470187	1158.99	0.12728583	0.13286306	1749	0.07449765	0.07919537	2338.99	-0.01456866	0.00000788	2929	0.01635118		3519	0.03920974		4109	-0.00904454	0.00013604	
569.2	0.29859818	0.30467583	1159.19	0.12653074	0.13284571	1749.2	0.07452826	0.0791862	2339.19	-0.01420515	0.00000778	2929.2	0.01606414		3519.2	0.03879255		4109.2	-0.00921793	0.00013603	
569.4	0.29915212	0.30464978	1159.39	0.12577328	0.13282837	1749.4	0.07463527	0.07917704	2339.39	-0.01527068	0.00000767	2929.4	0.01545735		3519.4	0.03902236		4109.4	-0.00908861	0.00013603	
569.6	0.29877083	0.30462374	1159.59	0.1249707	0.13281103	1749.6	0.07553487	0.07916787	2339.59	-0.01415594	0.00000757	2929.6	0.01497936		3519.6	0.03966407		4109.6	-0.00995234	0.00013603	
569.8	0.29914052	0.3045977	1159.79	0.1247131	0.13279368	1749.8	0.07499051	0.07915871	2339.79	-0.01351862	0.00000746	2929.8	0.01508469		3519.8	0.04044607		4109.8	-0.00980082	0.00013603	
570	0.29962623	0.30457166	1159.99	0.12386938	0.13277635	1750	0.07557813	0.07914955	2339.99	-0.01227234	0.00000736	2930	0.01484762		3520	0.04045955		4110	-0.00884372	0.00013603	
570.2	0.30019501	0.30454562	1160.19	0.12343295	0.13275901	1750.2	0.07631728	0.07914039	2340.19	-0.01186166	0.00000726	2930.2	0.01572068		3520.2	0.03947467		4110.2	-0.00912258	0.00013603	
570.4	0.30096602	0.30451958	1160.39	0.12276973	0.13274168	1750.4	0.07684484	0.07913123	2340.39	-0.01205964	0.00000716	2930.4	0.01638306		3520.4	0.03911496		4110.4	-0.00859509	0.00013602	
570.6	0.30034568	0.30449355	1160.59	0.12315464	0.13272435	1750.6	0.0765019	0.07912207	2340.59	-0.01182872	0.00000706	2930.6	0.01650376		3520.6	0.03888344		4110.6	-0.00862331	0.00013602	
570.8	0.30088819	0.30446752	1160.79	0.12333994	0.13270702	1750.8	0.07632604	0.07911291	2340.79	-0.01053106	0.00000697	2930.8	0.0174975		3520.8	0.03740766		4110.8	-0.00893905	0.00013602	
571	0.30085716	0.30444149	1160.99	0.12379206	0.13268969	1751	0.07584089	0.07910376	2340.99	-0.00945112	0.00000687	2931	0.01805165		3521	0.03695737		4111	-0.00877565	0.00013602	
571.2	0.30095256	0.30441547	1161.19	0.12456772	0.13267236	1751.2	0.07545701	0.0790946	2341.19	-0.00893989	0.00000678	2931.2	0.01917176		3521.2	0.03734325		4111.2	-0.00845354	0.00013602	
571.4	0.30099362	0.30438944	1161.39	0.12438254	0.13265504	1751.4	0.0754662	0.07908545	2341.39	-0.00863659	0.00000669	2931.4	0.01943613		3521.4	0.03752267		4111.4	-0.0088498	0.00013602	
571.6	0.30042105	0.30436342	1161.59	0.12494257	0.13263772	1751.6	0.0756285	0.07907629	2341.59	-0.00803317	0.00000659	2931.6	0.01918923		3521.6	0.03752021		4111.6	-0.01018075	0.00013601	
571.8	0.30088357	0.3043374	1161.79	0.1253028	0.1326204	1751.8	0.07666974	0.07906714	2341.79	-0.00832733	0.0000065	2931.8	0.01820323		3521.8	0.03751815		4111.8	-0.00997817	0.00013601	
572	0.29937672	0.30431139	1161.99	0.12615267	0.13260309	1752	0.07675008	0.07905799	2341.99	-0.00863895	0.00000641	2932	0.01852956		3522	0.03744331		4112	-0.00985432	0.00013601	
572.2	0.2989549	0.30428537	1162.19	0.12645033	0.13258577	1752.2	0.07614226	0.07904884	2342.19	-0.00965924	0.00000633	2932.2	0.01825928		3522.2	0.03708235		4112.2	-0.01066904	0.00013601	
572.4	0.29733923	0.30425936	1162.39	0.12633955	0.13256846	1752.4	0.07545158	0.07903969	2342.39	-0.01062553	0.00000624	2932.4	0.01828924		3522.4	0.03682825		4112.4	-0.00984269	0.00013601	
572.6	0.29745941	0.30423335	1162.59	0.12652663	0.13255115	1752.6	0.07566469	0.07903055	2342.59	-0.01060397	0.00000616	2932.6	0.01827478		3522.6	0.03699937		4112.6	-0.00994118	0.000136	
572.8	0.29861386	0.30420734	1162.79	0.12724372	0.13253385	1752.8	0.0762488	0.0790214	2342.79	-0.01095423	0.00000607	2932.8	0.01696972		3522.8	0.03717786		4112.8	-0.00948653	0.000136	
573	0.29883457	0.30418133	1162.99	0.12691065	0.13251654	1753	0.07756035	0.07901225	2342.99	-0.01138918	0.00000599	2933	0.0168798		3523	0.03702162		4113	-0.00912857	0.000136	
573.2	0.29809141	0.30415533	1163.19	0.12661545	0.13249924	1753.2	0.07719482	0.07900311	2343.19	-0.01182098	0.00000591	2933.2	0.0158665		3523.2	0.03723838		4113.2	-0.00905779	0.000136	
573.4	0.2979189	0.30412933	1163.39	0.12737049	0.13248194	1753.4	0.07723144	0.07899397	2343.39	-0.0120467	0.00000583	2933.4	0.0159143		3523.4	0.0374557		4113.4	-0.00894277	0.000136	
573.6	0.29759348	0.30410333	1163.59	0.1270158	0.13246464	1753.6	0.07735442	0.07898482	2343.59	-0.01145345	0.00000575	2933.6	0.01594447		3523.6	0.03775489		4113.6	-0.0093362	0.000136	
573.8	0.29807493	0.30407733	1163.79	0.12755692	0.13244735	1753.8	0.07717378	0.07897568	2343.79	-0.01258581	0.00000567	2933.8	0.0162064		3523.8	0.03791781		4113.8	-0.0086341	0.00013599	
574	0.29813054	0.30405134	1163.99	0.12715687	0.13243006	1754	0.07762908	0.07896654	2343.99	-0.01269167	0.00000559	2934	0.01626578		3524	0.03737126		4114	-0.00800064	0.00013599	
574.2	0.29822447	0.30402535	1164.19	0.12704696	0.13241277	1754.2	0.07751448	0.0789574	2344.19	-0.01357366	0.00000551	2934.2	0.01637658		3524.2	0.03742453		4114.2	-0.00776668	0.00013599	
574.4	0.29845868	0.30399936	1164.39	0.12691777	0.13239548	1754.4	0.07702741	0.07894826	2344.39	-0.01352847	0.00000544	2934.4	0.0173911		3524.4	0.03791861		4114.4	-0.00758906	0.00013599	
574.6	0.29800002	0.30397337	1164.59	0.1268698	0.13237819	1754.6	0.07631662	0.07893913	2344.59	-0.01208029	0.00000536	2934.6	0.0177338		3524.6	0.03748999		4114.6	-0.00794837	0.00013599	
574.8	0.29782262	0.30394738	1164.79	0.12713194	0.13236091	1754.8	0.07667476	0.07892999	2344.79	-0.01132576	0.00000529	2934.8	0.01840283		3524.8	0.03655121		4114.8	-0.00788686	0.00013599	
575	0.29816872	0.3039214	1164.99	0.12716798	0.13234362	1755	0.07618454	0.07892086	2344.99	-0.01023357	0.00000522	2935	0.01883013		3525	0.03664596		4115	-0.00823436	0.00013598	
575.2	0.29787178	0.30389542	1165.19	0.12748224	0.13232635	1755.2	0.07570705	0.07891172	2345.19	-0.0093342	0.00000515	2935.2	0.01908995		3525.2	0.03646362		4115.2	-0.0073217	0.00013598	
575.4	0.29772507	0.30386944	1165.39	0.12673803	0.13230907	1755.4	0.07516692	0.07890259	2345.39	-0.00833588	0.00000508	2935.4	0.01918572		3525.4	0.03581575		4115.4	-0.00789518	0.00013598	
575.6	0.297085	0.30384346	1165.59	0.12650018	0.13229179	1755.6	0.07476637	0.07889346	2345.59	-0.0077978	0.00000501	2935.6	0.01982473		3525.6	0.03508255		4115.6	-0.00800675	0.00013598	
575.8	0.29774304	0.30381749	1165.79	0.12612222	0.13227452	1755.8	0.07490459	0.07888433	2345.79	-0.00931383	0.00000494	2935.8	0.02002888		3525.8	0.03407547		4115.8	-0.00750305	0.00013598	
576	0.29732619	0.30379151	1165.99	0.12641065	0.13225725	1756	0.07489933	0.0788752	2345.99	-0.00947236	0.00000487	2936	0.02067352		3526	0.03354367		4116	-0.00789452	0.00013598	
576.2	0.29730494	0.30376554	1166.19	0.12640632	0.13223998	1756.2	0.07403856	0.07886607	2346.19	-0.01053803	0.00000481	2936.2	0.0201601		3526.2	0.03338754		4116.2	-0.00871168	0.00013597	
576.4	0.29750444	0.30373957	1166.39	0.12667367	0.13222272	1756.4	0.07348615	0.07885694	2346.39	-0.01110767	0.00000474	2936.4	0.01978924		3526.4	0.03330013		4116.4	-0.00844212	0.00013597	
576.6	0.29804296	0.30371361	1166.59	0.12641696	0.13220545	1756.6	0.07400221	0.07884781	2346.59	-0.01150701	0.00000467	2936.6	0.01793762		3526.6	0.03249831		4116.6	-0.00938103	0.00013597	
576.8	0.29816434	0.30368764	1166.79	0.12658158	0.13218819	1756.8	0.07359258	0.07883869	2346.79	-0.01121363	0.00000461	2936.8	0.0157824		3526.8	0.03246764		4116.8	-0.00917159	0.00013597	
577	0.29836823	0.30366168	1166.99	0.12663976	0.13217093	1757	0.07365231	0.07882956	2346.99	-0.01270444	0.00000455	2937	0.01506372		3527	0.03202168		4117	-0.00985434	0.00013597	
577.2	0.29902591	0.30363572	1167.19	0.12680507	0.13215367	1757.2	0.07322047	0.07882044	2347.19	-0.01432052	0.00000449	2937.2	0.01392973		3527.2	0.03228276		4117.2	-0.01148011	0.00013597	
577.4	0.29942972	0.30360977	1167.39	0.12710823	0.13213642	1757.4	0.0736764	0.07881132	2347.39	-0.015175	0.00000442	2937.4	0.01310991		3527.4	0.03231094		4117.4	-0.01198422	0.00013596	
577.6	0.29948098	0.30358381	1167.59	0.12663382	0.13211917	1757.6	0.07383858	0.0788022	2347.59	-0.01548696	0.00000436	2937.6	0.01268978		3527.6	0.03267918		4117.6	-0.01264552	0.00013596	
577.8	0.29963185	0.30355786	1167.79	0.1272815	0.13210192	1757.8	0.07338822	0.07879308	2347.79	-0.01676489	0.0000043	2937.8	0.01281782		3527.8	0.03327885		4117.8	-0.01267899	0.00013596	
578	0.29928841	0.30353191	1167.99	0.12641371	0.13208467	1758	0.07300752	0.07878396	2347.99	-0.01700058	0.00000425	2938	0.01201121		3528	0.03319457		4118	-0.01261656	0.00013596	
578.2	0.29765684	0.30350596	1168.19	0.12625204	0.13206742	1758.2	0.07293142	0.07877484	2348.19	-0.01650848	0.00000419	2938.2	0.01192695		3528.2	0.03349969		4118.2	-0.01256069	0.00013596	
578.4	0.29738283	0.30348001	1168.39	0.12646288	0.13205018	1758.4	0.07338856	0.07876572	2348.39	-0.01583988	0.00000413	2938.4	0.01266827		3528.4	0.03307016		4118.4	-0.01249016	0.00013595	
578.6	0.29673073	0.30345407	1168.59	0.12636198	0.13203294	1758.6	0.07356834	0.07875661	2348.59	-0.0151005	0.00000407	2938.6	0.01262088		3528.6	0.03325138		4118.6	-0.01230408	0.00013595	
578.8	0.29698999	0.30342813	1168.79	0.12682908	0.1320157	1758.8	0.07398821	0.07874749	2348.79	-0.01492072	0.00000402	2938.8	0.01313776		3528.8	0.033481		4118.8	-0.01192146	0.00013595	
579	0.29665177	0.30340219	1168.99	0.12730309	0.13199846	1759	0.07343865	0.07873838	2348.99	-0.01352548	0.00000396	2939	0.01351885		3529	0.03542559		4119	-0.01059604	0.00013595	
579.2	0.29601149	0.30337625	1169.19	0.12694634	0.13198123	1759.2	0.07425439	0.07872926	2349.19	-0.01330884	0.00000391	2939.2	0.01420699		3529.2	0.03566171		4119.2	-0.00913335	0.00013595	
579.4	0.29496314	0.30335032	1169.39	0.12685601	0.131964	1759.4	0.07429726	0.07872015	2349.39	-0.01374575	0.00000386	2939.4	0.01457692		3529.4	0.03691191		4119.4	-0.00887496	0.00013595	
579.6	0.29367992	0.30332439	1169.59	0.12649632	0.13194677	1759.6	0.07407402	0.07871104	2349.59	-0.01335977	0.0000038	2939.6	0.0153173		3529.6	0.03744866		4119.6	-0.00740489	0.00013594	
579.8	0.29390352	0.30329846	1169.79	0.12617485	0.13192954	1759.8	0.07407613	0.07870193	2349.79	-0.01365007	0.00000375	2939.8	0.01536501		3529.8	0.03727603		4119.8	-0.00698403	0.00013594	
580	0.29377282	0.30327253	1169.99	0.12653424	0.13191231	1760	0.07342053	0.07869282	2349.99	-0.01257496	0.0000037	2940	0.01498928		3530	0.03756697		4120	-0.00671207	0.00013594	
580.2	0.29356688	0.3032466	1170.19	0.12610748	0.13189509	1760.2	0.07247219	0.07868372	2350.19	-0.01330985	0.00000365	2940.2	0.01498909		3530.2	0.03747884		4120.2	-0.00648595	0.00013594	
580.4	0.29420199	0.30322068	1170.39	0.12588942	0.13187787	1760.4	0.07225824	0.07867461	2350.39	-0.01322198	0.0000036	2940.4	0.0153894		3530.4	0.03636024		4120.4	-0.00652365	0.00013594	
580.6	0.29483331	0.30319476	1170.59	0.12494614	0.13186065	1760.6	0.07120762	0.0786655	2350.59	-0.01233949	0.00000355	2940.6	0.01521274		3530.6	0.03624121		4120.6	-0.00704827	0.00013594	
580.8	0.29634574	0.30316884	1170.79	0.12474633	0.13184343	1760.8	0.07041646	0.0786564	2350.79	-0.01258613	0.0000035	2940.8	0.01516366		3530.8	0.03550547		4120.8	-0.00788477	0.00013593	
581	0.29719255	0.30314292	1170.99	0.12454788	0.13182622	1761	0.07041605	0.0786473	2350.99	-0.01376195	0.00000345	2941	0.01427903		3531	0.03484533		4121	-0.0090263	0.00013593	
581.2	0.29758668	0.303117	1171.19	0.12473336	0.13180901	1761.2	0.07144622	0.07863819	2351.19	-0.01363709	0.00000341	2941.2	0.01415029		3531.2	0.03530284		4121.2	-0.00912589	0.00013593	
581.4	0.29730153	0.30309109	1171.39	0.12402816	0.1317918	1761.4	0.0721001	0.07862909	2351.39	-0.01262063	0.00000336	2941.4	0.0135966		3531.4	0.0354147		4121.4	-0.00877798	0.00013593	
581.6	0.29705376	0.30306518	1171.59	0.12416591	0.13177459	1761.6	0.0721203	0.07861999	2351.59	-0.01215889	0.00000331	2941.6	0.0140997		3531.6	0.03565062		4121.6	-0.00933082	0.00013593	
581.8	0.2967095	0.30303927	1171.79	0.12362307	0.13175739	1761.8	0.07266772	0.07861089	2351.79	-0.01241562	0.00000327	2941.8	0.01363803		3531.8	0.03566699		4121.8	-0.00979948	0.00013593	
582	0.29636385	0.30301337	1171.99	0.12244242	0.13174018	1762	0.07313644	0.0786018	2351.99	-0.0118473	0.00000322	2942	0.01203762		3532	0.03462128		4122	-0.00877315	0.00013592	
582.2	0.29646413	0.30298746	1172.19	0.12339574	0.13172298	1762.2	0.07388994	0.0785927	2352.19	-0.01145252	0.00000318	2942.2	0.0127386		3532.2	0.03462896		4122.2	-0.00796589	0.00013592	
582.4	0.2967923	0.30296156	1172.39	0.12379827	0.13170578	1762.4	0.07427103	0.0785836	2352.39	-0.01122938	0.00000314	2942.4	0.01270668		3532.4	0.03407458		4122.4	-0.00794522	0.00013592	
582.6	0.29598174	0.30293566	1172.59	0.12353979	0.13168859	1762.6	0.0754092	0.07857451	2352.59	-0.01085377	0.00000309	2942.6	0.01275966		3532.6	0.03527879		4122.6	-0.00777359	0.00013592	
582.8	0.29566773	0.30290977	1172.79	0.12363877	0.13167139	1762.8	0.07606544	0.07856541	2352.79	-0.01147691	0.00000305	2942.8	0.01255486		3532.8	0.0353917		4122.8	-0.00698791	0.00013592	
583	0.29556129	0.30288387	1172.99	0.12439166	0.1316542	1763	0.07658671	0.07855632	2352.99	-0.01153687	0.00000301	2943	0.01289774		3533	0.03620995		4123	-0.00571369	0.00013591	
583.2	0.29480221	0.30285798	1173.19	0.12435089	0.13163701	1763.2	0.07770007	0.07854723	2353.19	-0.01211792	0.00000297	2943.2	0.0136561		3533.2	0.03576894		4123.2	-0.0058257	0.00013591	
583.4	0.29341355	0.30283209	1173.39	0.12474082	0.13161983	1763.4	0.0775612	0.07853814	2353.39	-0.01178516	0.00000293	2943.4	0.01362217		3533.4	0.03671743		4123.4	-0.00468725	0.00013591	
583.6	0.29241926	0.3028062	1173.59	0.12466667	0.13160264	1763.6	0.07663124	0.07852905	2353.59	-0.01124704	0.00000289	2943.6	0.01393513		3533.6	0.03651989		4123.6	-0.00383488	0.00013591	
583.8	0.29281364	0.30278031	1173.79	0.12461088	0.13158546	1763.8	0.0764596	0.07851996	2353.79	-0.01236028	0.00000285	2943.8	0.01453103		3533.8	0.03576184		4123.8	-0.00377157	0.00013591	
584	0.29266512	0.30275443	1173.99	0.12573958	0.13156828	1764	0.07570761	0.07851087	2353.99	-0.01366322	0.00000281	2944	0.01456781		3534	0.03591719		4124	-0.00429526	0.00013591	
584.2	0.29336226	0.30272855	1174.19	0.12487627	0.1315511	1764.2	0.07535394	0.07850179	2354.19	-0.01456592	0.00000277	2944.2	0.01609887		3534.2	0.03496227		4124.2	-0.00520884	0.0001359	
584.4	0.29404354	0.30270267	1174.39	0.12458431	0.13153392	1764.4	0.07453168	0.0784927	2354.39	-0.01471604	0.00000273	2944.4	0.01713046		3534.4	0.03444761		4124.4	-0.00596209	0.0001359	
584.6	0.29480695	0.30267679	1174.59	0.12411055	0.13151675	1764.6	0.07356514	0.07848362	2354.59	-0.01497121	0.0000027	2944.6	0.01740721		3534.6	0.03408844		4124.6	-0.0063784	0.0001359	
584.8	0.29582987	0.30265091	1174.79	0.12358349	0.13149958	1764.8	0.07446867	0.07847453	2354.79	-0.01531813	0.00000266	2944.8	0.01757771		3534.8	0.03228384		4124.8	-0.00857753	0.0001359	
585	0.2955668	0.30262504	1174.99	0.12238823	0.13148241	1765	0.07473295	0.07846545	2354.99	-0.01539593	0.00000262	2945	0.01722835		3535	0.03279088		4125	-0.00886809	0.0001359	
585.2	0.29610881	0.30259917	1175.19	0.12201288	0.13146524	1765.2	0.07553501	0.07845637	2355.19	-0.01497261	0.00000259	2945.2	0.0181278		3535.2	0.03289007		4125.2	-0.0092334	0.0001359	
585.4	0.29617442	0.3025733	1175.39	0.1211266	0.13144808	1765.4	0.07472323	0.07844729	2355.39	-0.01519515	0.00000255	2945.4	0.0179443		3535.4	0.0321766		4125.4	-0.00931622	0.00013589	
585.6	0.29604138	0.30254744	1175.59	0.12103597	0.13143091	1765.6	0.07465949	0.07843821	2355.59	-0.01534733	0.00000252	2945.6	0.01800396		3535.6	0.03248106		4125.6	-0.01076544	0.00013589	
585.8	0.29663503	0.30252157	1175.79	0.11975952	0.13141375	1765.8	0.07522106	0.07842913	2355.79	-0.01510906	0.00000248	2945.8	0.01735723		3535.8	0.03240906		4125.8	-0.01120355	0.00013589	
586	0.29761581	0.30249571	1175.99	0.1200475	0.1313966	1766	0.07530168	0.07842005	2355.99	-0.01540191	0.00000245	2946	0.01708035		3536	0.03220374		4126	-0.01126394	0.00013589	
586.2	0.2980139	0.30246985	1176.19	0.12105023	0.13137944	1766.2	0.07550694	0.07841098	2356.19	-0.01509253	0.00000242	2946.2	0.01729198		3536.2	0.03265085		4126.2	-0.01128321	0.00013589	
586.4	0.29713158	0.30244399	1176.39	0.12087249	0.13136229	1766.4	0.07574438	0.0784019	2356.39	-0.0140091	0.00000238	2946.4	0.0163495		3536.4	0.03241379		4126.4	-0.01240897	0.00013589	
586.6	0.2962961	0.30241814	1176.59	0.1209544	0.13134513	1766.6	0.07616349	0.07839283	2356.59	-0.01361166	0.00000235	2946.6	0.01581152		3536.6	0.03290312		4126.6	-0.01180994	0.00013588	
586.8	0.29597583	0.30239229	1176.79	0.12209346	0.13132799	1766.8	0.07620567	0.07838376	2356.79	-0.01434417	0.00000232	2946.8	0.01555037		3536.8	0.03198196		4126.8	-0.01120584	0.00013588	
587	0.29606877	0.30236644	1176.99	0.12326388	0.13131084	1767	0.07672565	0.07837469	2356.99	-0.01389852	0.00000229	2947	0.01621306		3537	0.03271811		4127	-0.01099809	0.00013588	
587.2	0.29457342	0.30234059	1177.19	0.12344653	0.13129369	1767.2	0.07721381	0.07836561	2357.19	-0.01333318	0.00000226	2947.2	0.01612612		3537.2	0.03387615		4127.2	-0.01081984	0.00013588	
587.4	0.293475	0.30231474	1177.39	0.12403221	0.13127655	1767.4	0.07744442	0.07835654	2357.39	-0.01264314	0.00000222	2947.4	0.01539554		3537.4	0.03431022		4127.4	-0.01020703	0.00013588	
587.6	0.29333784	0.3022889	1177.59	0.1255055	0.13125941	1767.6	0.07679536	0.07834748	2357.59	-0.01350529	0.00000219	2947.6	0.01501038		3537.6	0.03510915		4127.6	-0.00970397	0.00013588	
587.8	0.29361359	0.30226305	1177.79	0.12608474	0.13124227	1767.8	0.07596816	0.07833841	2357.79	-0.01403377	0.00000216	2947.8	0.01511991		3537.8	0.03547784		4127.8	-0.00987281	0.00013587	
588	0.29357027	0.30223721	1177.99	0.12718529	0.13122514	1768	0.075791	0.07832934	2357.99	-0.01424681	0.00000213	2948	0.0143733		3538	0.03707541		4128	-0.01038366	0.00013587	
588.2	0.29387493	0.30221138	1178.19	0.12623815	0.131208	1768.2	0.07560152	0.07832028	2358.19	-0.01421309	0.00000211	2948.2	0.01570257		3538.2	0.03739077		4128.2	-0.01009215	0.00013587	
588.4	0.29374816	0.30218554	1178.39	0.12615128	0.13119087	1768.4	0.07537603	0.07831121	2358.39	-0.0137752	0.00000208	2948.4	0.01571812		3538.4	0.03797418		4128.4	-0.01004488	0.00013587	
588.6	0.29388745	0.30215971	1178.59	0.12594463	0.13117374	1768.6	0.07544285	0.07830215	2358.59	-0.01344332	0.00000205	2948.6	0.01546102		3538.6	0.03828627		4128.6	-0.00996274	0.00013587	
588.8	0.2941442	0.30213388	1178.79	0.12521446	0.13115662	1768.8	0.07480649	0.07829309	2358.79	-0.01328422	0.00000202	2948.8	0.01576113		3538.8	0.03817119		4128.8	-0.01075481	0.00013586	
589	0.29360419	0.30210805	1178.99	0.12385797	0.13113949	1769	0.07419865	0.07828403	2358.99	-0.01335949	0.00000199	2949	0.0149964		3539	0.03868606		4129	-0.01017208	0.00013586	
589.2	0.29414552	0.30208222	1179.19	0.12326135	0.13112237	1769.2	0.0737567	0.07827496	2359.19	-0.01320828	0.00000197	2949.2	0.0159003		3539.2	0.03801236		4129.2	-0.00997488	0.00013586	
589.4	0.29339861	0.3020564	1179.39	0.12218155	0.13110525	1769.4	0.07280986	0.07826591	2359.39	-0.01249091	0.00000194	2949.4	0.01595378		3539.4	0.03753472		4129.4	-0.00969391	0.00013586	
589.6	0.29309782	0.30203058	1179.59	0.1214778	0.13108813	1769.6	0.07302539	0.07825685	2359.59	-0.01234826	0.00000191	2949.6	0.01595361		3539.6	0.03764919		4129.6	-0.01055419	0.00013586	
589.8	0.29367234	0.30200476	1179.79	0.12093968	0.13107102	1769.8	0.07286442	0.07824779	2359.79	-0.01201567	0.00000189	2949.8	0.01592054		3539.8	0.03750426		4129.8	-0.01020043	0.00013586	
590	0.2932421	0.30197894	1179.99	0.12096412	0.1310539	1770	0.07332319	0.07823873	2359.99	-0.0126603	0.00000186	2950	0.01688144		3540	0.03853742		4130	-0.01077096	0.00013585	
590.2	0.29294627	0.30195312	1180.19	0.12131173	0.13103679	1770.2	0.07249554	0.07822968	2360.19	-0.01141927	0.00000183	2950.2	0.01632966		3540.2	0.03804159		4130.2	-0.01028514	0.00013585	
590.4	0.29378942	0.30192731	1180.39	0.12075805	0.13101968	1770.4	0.07249407	0.07822063	2360.39	-0.01162882	0.00000181	2950.4	0.01652491		3540.4	0.03742087		4130.4	-0.01047617	0.00013585	
590.6	0.29345813	0.3019015	1180.59	0.12121043	0.13100258	1770.6	0.07249155	0.07821157	2360.59	-0.01174578	0.00000178	2950.6	0.01680082		3540.6	0.03699139		4130.6	-0.01028364	0.00013585	
590.8	0.2944034	0.30187569	1180.79	0.12122831	0.13098547	1770.8	0.07274226	0.07820252	2360.79	-0.01243058	0.00000176	2950.8	0.01805935		3540.8	0.03584189		4130.8	-0.0098884	0.00013585	
591	0.29535621	0.30184988	1180.99	0.12061236	0.13096837	1771	0.07279066	0.07819347	2360.99	-0.01231574	0.00000174	2951	0.0181075		3541	0.03587354		4131	-0.01024532	0.00013585	
591.2	0.29594911	0.30182408	1181.19	0.12037887	0.13095127	1771.2	0.07282774	0.07818442	2361.19	-0.01181782	0.00000171	2951.2	0.01838799		3541.2	0.03592678		4131.2	-0.00987487	0.00013584	
591.4	0.29618617	0.30179828	1181.39	0.1207895	0.13093417	1771.4	0.07266049	0.07817537	2361.39	-0.01194279	0.00000169	2951.4	0.01818696		3541.4	0.03541008		4131.4	-0.00975739	0.00013584	
591.6	0.29675631	0.30177248	1181.59	0.12167484	0.13091708	1771.6	0.07172929	0.07816632	2361.59	-0.01251762	0.00000167	2951.6	0.01845432		3541.6	0.03558679		4131.6	-0.00959774	0.00013584	
591.8	0.29630991	0.30174668	1181.79	0.12118864	0.13089998	1771.8	0.07094858	0.07815728	2361.79	-0.0131313	0.00000164	2951.8	0.01818938		3541.8	0.03558192		4131.8	-0.00977594	0.00013584	
592	0.29634631	0.30172088	1181.99	0.12142023	0.13088289	1772	0.07109731	0.07814823	2361.99	-0.01298008	0.00000162	2952	0.01785409		3542	0.03631529		4132	-0.00965175	0.00013584	
592.2	0.29638587	0.30169509	1182.19	0.12128538	0.1308658	1772.2	0.07108884	0.07813919	2362.19	-0.01385586	0.0000016	2952.2	0.01733073		3542.2	0.03625257		4132.2	-0.00995633	0.00013584	
592.4	0.29597296	0.3016693	1182.39	0.12182175	0.13084872	1772.4	0.07002023	0.07813014	2362.39	-0.01361037	0.00000158	2952.4	0.01634536		3542.4	0.03663025		4132.4	-0.01051543	0.00013583	
592.6	0.29575897	0.30164351	1182.59	0.12214589	0.13083163	1772.6	0.06941313	0.0781211	2362.59	-0.01418892	0.00000156	2952.6	0.01564595		3542.6	0.03741819		4132.6	-0.01020599	0.00013583	
592.8	0.29547311	0.30161772	1182.79	0.12185718	0.13081455	1772.8	0.06923428	0.07811206	2362.79	-0.01482821	0.00000153	2952.8	0.01547094		3542.8	0.03749899		4132.8	-0.01030607	0.00013583	
593	0.29497435	0.30159194	1182.99	0.12098726	0.13079747	1773	0.06939351	0.07810302	2362.99	-0.01496471	0.00000151	2953	0.01503779		3543	0.03778642		4133	-0.0099308	0.00013583	
593.2	0.29499362	0.30156616	1183.19	0.12017112	0.13078039	1773.2	0.06938712	0.07809398	2363.19	-0.01461029	0.00000149	2953.2	0.01493773		3543.2	0.03753164		4133.2	-0.01011512	0.00013583	
593.4	0.29393276	0.30154038	1183.39	0.11974435	0.13076332	1773.4	0.06950377	0.07808494	2363.39	-0.01416851	0.00000147	2953.4	0.01420502		3543.4	0.03793111		4133.4	-0.01050805	0.00013582	
593.6	0.29373299	0.3015146	1183.59	0.11944193	0.13074625	1773.6	0.06968842	0.0780759	2363.59	-0.01468902	0.00000145	2953.6	0.01378474		3543.6	0.03809141		4133.6	-0.00966478	0.00013582	
593.8	0.29396489	0.30148882	1183.79	0.11979547	0.13072917	1773.8	0.07015424	0.07806687	2363.79	-0.01401291	0.00000143	2953.8	0.01385434		3543.8	0.03838653		4133.8	-0.0092929	0.00013582	
594	0.29334528	0.30146305	1183.99	0.12008299	0.13071211	1774	0.07054522	0.07805783	2363.99	-0.01444492	0.00000141	2954	0.01406458		3544	0.03877399		4134	-0.00951392	0.00013582	
594.2	0.29398951	0.30143728	1184.19	0.12002873	0.13069504	1774.2	0.06958061	0.0780488	2364.19	-0.01402406	0.00000139	2954.2	0.01382255		3544.2	0.03842602		4134.2	-0.00900994	0.00013582	
594.4	0.29461125	0.30141151	1184.39	0.11947522	0.13067797	1774.4	0.0704056	0.07803977	2364.39	-0.01419601	0.00000137	2954.4	0.01397091		3544.4	0.03848976		4134.4	-0.00957225	0.00013582	
594.6	0.29415231	0.30138574	1184.59	0.11957595	0.13066091	1774.6	0.07080454	0.07803073	2364.59	-0.01384365	0.00000136	2954.6	0.01368562		3544.6	0.03813089		4134.6	-0.01005413	0.00013581	
594.8	0.29430106	0.30135998	1184.79	0.11948144	0.13064385	1774.8	0.07087881	0.0780217	2364.79	-0.01484995	0.00000134	2954.8	0.01466166		3544.8	0.03775152		4134.8	-0.0092597	0.00013581	
595	0.29538974	0.30133422	1184.99	0.11947854	0.1306268	1775	0.07099544	0.07801267	2364.99	-0.01524838	0.00000132	2955	0.01441423		3545	0.03804171		4135	-0.00867431	0.00013581	
595.2	0.29563972	0.30130846	1185.19	0.12030341	0.13060974	1775.2	0.07129573	0.07800364	2365.19	-0.01560701	0.0000013	2955.2	0.01481557		3545.2	0.03855391		4135.2	-0.00817783	0.00013581	
595.4	0.29484944	0.3012827	1185.39	0.12073632	0.13059269	1775.4	0.07114929	0.07799462	2365.39	-0.01676076	0.00000128	2955.4	0.01508879		3545.4	0.03792606		4135.4	-0.00851393	0.00013581	
595.6	0.29467297	0.30125694	1185.59	0.1212635	0.13057564	1775.6	0.071277	0.07798559	2365.59	-0.01749645	0.00000127	2955.6	0.01500983		3545.6	0.03706205		4135.6	-0.00864153	0.00013581	
595.8	0.29400027	0.30123119	1185.79	0.12152322	0.13055859	1775.8	0.07196221	0.07797656	2365.79	-0.01815643	0.00000125	2955.8	0.01349469		3545.8	0.03696447		4135.8	-0.0083721	0.0001358	
596	0.29470856	0.30120544	1185.99	0.12238381	0.13054154	1776	0.07328742	0.07796754	2365.99	-0.01857451	0.00000123	2956	0.01324186		3546	0.0367335		4136	-0.00942561	0.0001358	
596.2	0.29519577	0.30117969	1186.19	0.1227426	0.1305245	1776.2	0.07382282	0.07795852	2366.19	-0.01983255	0.00000121	2956.2	0.01300378		3546.2	0.03665433		4136.2	-0.00993872	0.0001358	
596.4	0.29483102	0.30115394	1186.39	0.12310218	0.13050745	1776.4	0.07432353	0.07794949	2366.39	-0.02020638	0.0000012	2956.4	0.01434781		3546.4	0.03749098		4136.4	-0.01084929	0.0001358	
596.6	0.29527207	0.3011282	1186.59	0.1229495	0.13049042	1776.6	0.07553994	0.07794047	2366.59	-0.02025221	0.00000118	2956.6	0.01397134		3546.6	0.03734332		4136.6	-0.01122598	0.0001358	
596.8	0.29553447	0.30110245	1186.79	0.12265354	0.13047338	1776.8	0.07637825	0.07793145	2366.79	-0.01977677	0.00000117	2956.8	0.014026		3546.8	0.03694032		4136.8	-0.01122239	0.0001358	
597	0.29501716	0.30107671	1186.99	0.12193489	0.13045634	1777	0.0767216	0.07792243	2366.99	-0.01937247	0.00000115	2957	0.01430671		3547	0.03682836		4137	-0.01195341	0.00013579	
597.2	0.2942554	0.30105097	1187.19	0.12120613	0.13043931	1777.2	0.07708913	0.07791341	2367.19	-0.01913496	0.00000113	2957.2	0.01356258		3547.2	0.03666904		4137.2	-0.01143783	0.00013579	
597.4	0.29440776	0.30102524	1187.39	0.12137955	0.13042228	1777.4	0.07718701	0.0779044	2367.39	-0.01832501	0.00000112	2957.4	0.01414368		3547.4	0.03652035		4137.4	-0.01154295	0.00013579	
597.6	0.29503859	0.3009995	1187.59	0.12143767	0.13040525	1777.6	0.07679463	0.07789538	2367.59	-0.01768636	0.0000011	2957.6	0.01364745		3547.6	0.03581673		4137.6	-0.00976122	0.00013579	
597.8	0.29453712	0.30097377	1187.79	0.12192888	0.13038822	1777.8	0.07632266	0.07788636	2367.79	-0.01651306	0.00000109	2957.8	0.01361898		3547.8	0.03524412		4137.8	-0.0098971	0.00013579	
598	0.29325761	0.30094804	1187.99	0.12162955	0.1303712	1778	0.07544723	0.07787735	2367.99	-0.01589822	0.00000107	2958	0.01422095		3548	0.03541803		4138	-0.00986772	0.00013579	
598.2	0.29255835	0.30092232	1188.19	0.12179782	0.13035418	1778.2	0.07524142	0.07786834	2368.19	-0.01599622	0.00000106	2958.2	0.01518348		3548.2	0.03515967		4138.2	-0.00950532	0.00013578	
598.4	0.29180588	0.30089659	1188.39	0.12166507	0.13033716	1778.4	0.07467779	0.07785932	2368.39	-0.01519383	0.00000104	2958.4	0.0147502		3548.4	0.03489854		4138.4	-0.00918838	0.00013578	
598.6	0.29214382	0.30087087	1188.59	0.1228037	0.13032014	1778.6	0.07376398	0.07785031	2368.59	-0.01475242	0.00000103	2958.6	0.01489729		3548.6	0.03549193		4138.6	-0.00892509	0.00013578	
598.8	0.29195077	0.30084515	1188.79	0.12327557	0.13030312	1778.8	0.07307947	0.0778413	2368.79	-0.01501591	0.00000102	2958.8	0.01568878		3548.8	0.03608817		4138.8	-0.00839205	0.00013578	
599	0.29354704	0.30081943	1188.99	0.12334667	0.13028611	1779	0.07214195	0.07783229	2368.99	-0.01526661	0.000001	2959	0.01551956		3549	0.03662709		4139	-0.00801059	0.00013578	
599.2	0.29355883	0.30079371	1189.19	0.12329242	0.1302691	1779.2	0.07190432	0.07782329	2369.19	-0.01545082	0.00000099	2959.2	0.01586037		3549.2	0.03627339		4139.2	-0.00840589	0.00013577	
599.4	0.29363954	0.300768	1189.39	0.12361677	0.13025209	1779.4	0.07174905	0.07781428	2369.39	-0.01571529	0.00000097	2959.4	0.01555322		3549.4	0.03566298		4139.4	-0.00901144	0.00013577	
599.6	0.29342276	0.30074229	1189.59	0.12353355	0.13023509	1779.6	0.07205569	0.07780527	2369.59	-0.01568552	0.00000096	2959.6	0.01525419		3549.6	0.03561307		4139.6	-0.00860823	0.00013577	
599.8	0.29337922	0.30071658	1189.79	0.12353668	0.13021808	1779.8	0.07291932	0.07779627	2369.79	-0.01598089	0.00000095	2959.8	0.01413632		3549.8	0.03530942		4139.8	-0.00966302	0.00013577	
600	0.2941606	0.30069087	1189.99	0.12349765	0.13020108	1780	0.0735546	0.07778727	2369.99	-0.01679123	0.00000094	2960	0.01444667		3550	0.03577617		4140	-0.01072413	0.00013577	
600.2	0.2947581	0.30066516	1190.19	0.12260181	0.13018408	1780.2	0.07289988	0.07777826	2370.19	-0.01698336	0.00000092	2960.2	0.01496139		3550.2	0.03589243		4140.2	-0.01136429	0.00013577	
600.4	0.29425904	0.30063946	1190.39	0.1224793	0.13016708	1780.4	0.07387713	0.07776926	2370.39	-0.01678425	0.00000091	2960.4	0.01558522		3550.4	0.03648665		4140.4	-0.01266274	0.00013576	
600.6	0.29454304	0.30061376	1190.59	0.12271937	0.13015009	1780.6	0.07358726	0.07776026	2370.59	-0.01631071	0.0000009	2960.6	0.01465922		3550.6	0.03584074		4140.6	-0.01275794	0.00013576	
600.8	0.29460361	0.30058806	1190.79	0.12258769	0.13013309	1780.8	0.07364646	0.07775126	2370.79	-0.01624516	0.00000088	2960.8	0.01477134		3550.8	0.03612588		4140.8	-0.01245237	0.00013576	
601	0.29422484	0.30056237	1190.99	0.12261623	0.1301161	1781	0.07363726	0.07774226	2370.99	-0.01670839	0.00000087	2961	0.01508875		3551	0.03657745		4141	-0.01277558	0.00013576	
601.2	0.29412886	0.30053667	1191.19	0.12236829	0.13009911	1781.2	0.07346789	0.07773326	2371.19	-0.01649369	0.00000086	2961.2	0.01406521		3551.2	0.03678195		4141.2	-0.01236595	0.00013576	
601.4	0.29444728	0.30051098	1191.39	0.1219704	0.13008213	1781.4	0.07328084	0.07772427	2371.39	-0.01545577	0.00000085	2961.4	0.01383244		3551.4	0.03684126		4141.4	-0.01252272	0.00013576	
601.6	0.29342493	0.30048529	1191.59	0.12156425	0.13006514	1781.6	0.0733778	0.07771527	2371.59	-0.01530039	0.00000084	2961.6	0.01251343		3551.6	0.03676059		4141.6	-0.01133688	0.00013575	
601.8	0.29290267	0.3004596	1191.79	0.12141241	0.13004816	1781.8	0.07271984	0.07770628	2371.79	-0.01486248	0.00000083	2961.8	0.01279199		3551.8	0.03699679		4141.8	-0.01113516	0.00013575	
602	0.2922401	0.30043392	1191.99	0.1218188	0.13003118	1782	0.07323633	0.07769728	2371.99	-0.01503972	0.00000081	2962	0.0133706		3552	0.03743515		4142	-0.0102546	0.00013575	
602.2	0.2918625	0.30040823	1192.19	0.12196367	0.1300142	1782.2	0.07341794	0.07768829	2372.19	-0.01604082	0.0000008	2962.2	0.01325688		3552.2	0.03768101		4142.2	-0.0093745	0.00013575	
602.4	0.29195929	0.30038255	1192.39	0.12190647	0.12999723	1782.4	0.07267488	0.0776793	2372.39	-0.01553941	0.00000079	2962.4	0.01297613		3552.4	0.03747566		4142.4	-0.00960856	0.00013575	
602.6	0.29266208	0.30035687	1192.59	0.12277694	0.12998026	1782.6	0.07266938	0.07767031	2372.59	-0.01539334	0.00000078	2962.6	0.01276954		3552.6	0.03802307		4142.6	-0.01024897	0.00013575	
602.8	0.2930259	0.3003312	1192.79	0.12191606	0.12996328	1782.8	0.07273522	0.07766132	2372.79	-0.01587518	0.00000077	2962.8	0.01283302		3552.8	0.03749159		4142.8	-0.00983317	0.00013574	
603	0.29409844	0.30030552	1192.99	0.12180818	0.12994632	1783	0.07250519	0.07765233	2372.99	-0.01686895	0.00000076	2963	0.01235113		3553	0.03648031		4143	-0.00966148	0.00013574	
603.2	0.29440564	0.30027985	1193.19	0.1220623	0.12992935	1783.2	0.07195614	0.07764335	2373.19	-0.01650188	0.00000075	2963.2	0.01271408		3553.2	0.03543284		4143.2	-0.01000122	0.00013574	
603.4	0.29497063	0.30025418	1193.39	0.12229973	0.12991239	1783.4	0.07102392	0.07763436	2373.39	-0.01644831	0.00000074	2963.4	0.01224228		3553.4	0.03496479		4143.4	-0.01056142	0.00013574	
603.6	0.29478176	0.30022851	1193.59	0.12185997	0.12989542	1783.6	0.07079805	0.07762537	2373.59	-0.01671489	0.00000073	2963.6	0.01256251		3553.6	0.03453217		4143.6	-0.01079871	0.00013574	
603.8	0.29498837	0.30020284	1193.79	0.1215395	0.12987846	1783.8	0.07096035	0.07761639	2373.79	-0.01695367	0.00000072	2963.8	0.01176836		3553.8	0.03457373		4143.8	-0.01186972	0.00013574	
604	0.29537703	0.30017718	1193.99	0.12072922	0.12986151	1784	0.07027563	0.07760741	2373.99	-0.01726861	0.00000071	2964	0.01144854		3554	0.03449388		4144	-0.0119245	0.00013573	
604.2	0.29576159	0.30015152	1194.19	0.12048739	0.12984455	1784.2	0.06987595	0.07759843	2374.19	-0.01775117	0.0000007	2964.2	0.01056831		3554.2	0.03404991		4144.2	-0.01236401	0.00013573	
604.4	0.29599135	0.30012586	1194.39	0.12118635	0.1298276	1784.4	0.06997872	0.07758945	2374.39	-0.01784914	0.00000069	2964.4	0.010615		3554.4	0.03457941		4144.4	-0.01229774	0.00013573	
604.6	0.2953798	0.3001002	1194.59	0.12082852	0.12981065	1784.6	0.06949536	0.07758047	2374.59	-0.01806333	0.00000068	2964.6	0.00969209		3554.6	0.03497409		4144.6	-0.01260503	0.00013573	
604.8	0.29463381	0.30007455	1194.79	0.11988493	0.1297937	1784.8	0.06943892	0.07757149	2374.79	-0.01796803	0.00000067	2964.8	0.0095969		3554.8	0.03520715		4144.8	-0.01297498	0.00013573	
605	0.29465881	0.3000489	1194.99	0.11979902	0.12977675	1785	0.06952296	0.07756251	2374.99	-0.01810192	0.00000066	2965	0.01014392		3555	0.03504447		4145	-0.01307715	0.00013572	
605.2	0.29461622	0.30002325	1195.19	0.11937906	0.12975981	1785.2	0.06957863	0.07755353	2375.19	-0.01718718	0.00000065	2965.2	0.00877628		3555.2	0.03510622		4145.2	-0.01347912	0.00013572	
605.4	0.29396281	0.2999976	1195.39	0.119135	0.12974286	1785.4	0.07023486	0.07754456	2375.39	-0.01696511	0.00000064	2965.4	0.00853532		3555.4	0.03489056		4145.4	-0.01247809	0.00013572	
605.6	0.29342169	0.29997195	1195.59	0.11959922	0.12972592	1785.6	0.07049568	0.07753558	2375.59	-0.01621206	0.00000064	2965.6	0.00931967		3555.6	0.03527051		4145.6	-0.01182826	0.00013572	
605.8	0.29340539	0.29994631	1195.79	0.11982004	0.12970899	1785.8	0.07021952	0.07752661	2375.79	-0.01633149	0.00000063	2965.8	0.00979538		3555.8	0.03576598		4145.8	-0.01179028	0.00013572	
606	0.29250373	0.29992067	1195.99	0.12048295	0.12969205	1786	0.07106565	0.07751764	2375.99	-0.01685983	0.00000062	2966	0.00982481		3556	0.03629975		4146	-0.0117778	0.00013572	
606.2	0.29235365	0.29989503	1196.19	0.12116174	0.12967512	1786.2	0.07127104	0.07750866	2376.19	-0.01738278	0.00000061	2966.2	0.01001049		3556.2	0.03662983		4146.2	-0.01171329	0.00013571	
606.4	0.29217516	0.29986939	1196.39	0.12215005	0.12965819	1786.4	0.07168855	0.07749969	2376.39	-0.01812962	0.0000006	2966.4	0.01011318		3556.4	0.03677197		4146.4	-0.01149156	0.00013571	
606.6	0.29257675	0.29984375	1196.59	0.12258239	0.12964126	1786.6	0.07147322	0.07749072	2376.59	-0.01824563	0.00000059	2966.6	0.0104855		3556.6	0.03697547		4146.6	-0.01159002	0.00013571	
606.8	0.29252778	0.29981812	1196.79	0.12305811	0.12962433	1786.8	0.07179034	0.07748176	2376.79	-0.01948896	0.00000059	2966.8	0.00990444		3556.8	0.03628278		4146.8	-0.01129416	0.00013571	
607	0.2934533	0.29979249	1196.99	0.12436091	0.12960741	1787	0.07198677	0.07747279	2376.99	-0.01902939	0.00000058	2967	0.00981804		3557	0.03547799		4147	-0.01164345	0.00013571	
607.2	0.29407407	0.29976686	1197.19	0.1243885	0.12959048	1787.2	0.07080799	0.07746382	2377.19	-0.01872637	0.00000057	2967.2	0.00973613		3557.2	0.03622802		4147.2	-0.01191483	0.00013571	
607.4	0.29424972	0.29974124	1197.39	0.12438963	0.12957356	1787.4	0.06995045	0.07745486	2377.39	-0.01882117	0.00000056	2967.4	0.0101141		3557.4	0.03610645		4147.4	-0.01221399	0.0001357	
607.6	0.29425113	0.29971561	1197.59	0.12350249	0.12955665	1787.6	0.06990586	0.07744589	2377.59	-0.01873105	0.00000055	2967.6	0.01022006		3557.6	0.03511103		4147.6	-0.01268076	0.0001357	
607.8	0.29451698	0.29968999	1197.79	0.12265758	0.12953973	1787.8	0.06903991	0.07743693	2377.79	-0.01822266	0.00000055	2967.8	0.01042807		3557.8	0.03554657		4147.8	-0.01205902	0.0001357	
608	0.29414966	0.29966437	1197.99	0.12189755	0.12952282	1788	0.06847617	0.07742797	2377.99	-0.01799027	0.00000054	2968	0.00974311		3558	0.0348077		4148	-0.01107753	0.0001357	
608.2	0.29396214	0.29963875	1198.19	0.12193234	0.12950591	1788.2	0.06843417	0.07741901	2378.19	-0.01699264	0.00000053	2968.2	0.00889593		3558.2	0.03422576		4148.2	-0.01191726	0.0001357	
608.4	0.29379557	0.29961314	1198.39	0.12108947	0.129489	1788.4	0.06756017	0.07741005	2378.39	-0.01660203	0.00000052	2968.4	0.01007656		3558.4	0.03473311		4148.4	-0.01193602	0.0001357	
608.6	0.29311379	0.29958752	1198.59	0.11986438	0.12947209	1788.6	0.06724963	0.07740109	2378.59	-0.01550918	0.00000052	2968.6	0.0103805		3558.6	0.03451043		4148.6	-0.01236959	0.00013569	
608.8	0.29331456	0.29956191	1198.79	0.11928139	0.12945519	1788.8	0.06711502	0.07739213	2378.79	-0.01419705	0.00000051	2968.8	0.01140956		3558.8	0.03336687		4148.8	-0.01220932	0.00013569	
609	0.29404877	0.2995363	1198.99	0.11989432	0.12943828	1789	0.0678943	0.07738317	2378.99	-0.01338534	0.0000005	2969	0.01274125		3559	0.03279935		4149	-0.01154282	0.00013569	
609.2	0.29393383	0.2995107	1199.19	0.11913614	0.12942138	1789.2	0.06843355	0.07737421	2379.19	-0.01263085	0.0000005	2969.2	0.01264665		3559.2	0.0327834		4149.2	-0.01190205	0.00013569	
609.4	0.29313048	0.29948509	1199.39	0.11803924	0.12940449	1789.4	0.06892887	0.07736526	2379.39	-0.01312117	0.00000049	2969.4	0.01346656		3559.4	0.03227468		4149.4	-0.01105933	0.00013569	
609.6	0.29290142	0.29945949	1199.59	0.11836777	0.12938759	1789.6	0.06922692	0.07735631	2379.59	-0.01398028	0.00000048	2969.6	0.01370087		3559.6	0.0332204		4149.6	-0.01144948	0.00013569	
609.8	0.29218409	0.29943389	1199.79	0.11910776	0.1293707	1789.8	0.07023895	0.07734735	2379.79	-0.01514398	0.00000048	2969.8	0.01392335		3559.8	0.03363277		4149.8	-0.01168964	0.00013568	
610	0.29144545	0.29940829	1199.99	0.11944364	0.1293538	1790	0.07092812	0.0773384	2379.99	-0.01618014	0.00000047	2970	0.01462102		3560	0.03445638		4150	-0.01102011	0.00013568	
610.2	0.29191337	0.2993827	1200.19	0.11984386	0.12933692	1790.2	0.07245258	0.07732945	2380.19	-0.01737704	0.00000046	2970.2	0.01533852		3560.2	0.03545304		4150.2	-0.01117361	0.00013568	
610.4	0.29159021	0.2993571	1200.39	0.12020338	0.12932003	1790.4	0.07391781	0.0773205	2380.39	-0.01861078	0.00000046	2970.4	0.01502632		3560.4	0.0357434		4150.4	-0.01175061	0.00013568	
610.6	0.29097056	0.29933151	1200.59	0.11990409	0.12930314	1790.6	0.07426836	0.07731155	2380.59	-0.01897436	0.00000045	2970.6	0.01473779		3560.6	0.03601059		4150.6	-0.01256182	0.00013568	
610.8	0.29157409	0.29930592	1200.79	0.12076827	0.12928626	1790.8	0.07527547	0.0773026	2380.79	-0.02011196	0.00000044	2970.8	0.01346182		3560.8	0.03657716		4150.8	-0.01202113	0.00013567	
611	0.29258946	0.29928034	1200.99	0.12140199	0.12926938	1791	0.07463569	0.07729366	2380.99	-0.01973618	0.00000044	2971	0.01307189		3561	0.03644084		4151	-0.01230289	0.00013567	
611.2	0.29301251	0.29925475	1201.19	0.12124932	0.1292525	1791.2	0.07464097	0.07728471	2381.19	-0.02079438	0.00000043	2971.2	0.01325943		3561.2	0.03713921		4151.2	-0.01200763	0.00013567	
611.4	0.29312873	0.29922917	1201.39	0.12118289	0.12923563	1791.4	0.07414012	0.07727577	2381.39	-0.02070795	0.00000043	2971.4	0.01320092		3561.4	0.03568791		4151.4	-0.01159405	0.00013567	
611.6	0.29351074	0.29920359	1201.59	0.1205751	0.12921875	1791.6	0.07422044	0.07726682	2381.59	-0.02046626	0.00000042	2971.6	0.01359513		3561.6	0.03553194		4151.6	-0.01065567	0.00013567	
611.8	0.29396801	0.29917801	1201.79	0.12088618	0.12920188	1791.8	0.07290733	0.07725788	2381.79	-0.02037035	0.00000042	2971.8	0.01362174		3561.8	0.03655051		4151.8	-0.00962031	0.00013567	
612	0.29465443	0.29915244	1201.99	0.12022153	0.12918501	1792	0.07342852	0.07724894	2381.99	-0.01940595	0.00000041	2972	0.01318055		3562	0.03647508		4152	-0.01030683	0.00013566	
612.2	0.29484655	0.29912686	1202.19	0.1192695	0.12916815	1792.2	0.07342603	0.07724	2382.19	-0.01847935	0.0000004	2972.2	0.0124731		3562.2	0.03643665		4152.2	-0.01113424	0.00013566	
612.4	0.29540112	0.29910129	1202.39	0.11854727	0.12915128	1792.4	0.07274172	0.07723106	2382.39	-0.01847521	0.0000004	2972.4	0.01265347		3562.4	0.03695933		4152.4	-0.01084247	0.00013566	
612.6	0.29551175	0.29907572	1202.59	0.11906712	0.12913442	1792.6	0.07247823	0.07722212	2382.59	-0.01650852	0.00000039	2972.6	0.01278898		3562.6	0.03659497		4152.6	-0.01040153	0.00013566	
612.8	0.29519792	0.29905015	1202.79	0.11900602	0.12911756	1792.8	0.07271817	0.07721318	2382.79	-0.01603846	0.00000039	2972.8	0.01218666		3562.8	0.03717171		4152.8	-0.01104976	0.00013566	
613	0.29604314	0.29902459	1202.99	0.11896986	0.1291007	1793	0.07308289	0.07720425	2382.99	-0.01575482	0.00000038	2973	0.01200386		3563	0.03640306		4153	-0.01151103	0.00013566	
613.2	0.2957783	0.29899903	1203.19	0.11830034	0.12908384	1793.2	0.07216987	0.07719531	2383.19	-0.01655974	0.00000038	2973.2	0.01193847		3563.2	0.0369309		4153.2	-0.01181445	0.00013565	
613.4	0.2950344	0.29897347	1203.39	0.11802509	0.12906699	1793.4	0.07225702	0.07718638	2383.39	-0.01704558	0.00000037	2973.4	0.01130323		3563.4	0.03657259		4153.4	-0.01117903	0.00013565	
613.6	0.29489448	0.29894791	1203.59	0.11870179	0.12905014	1793.6	0.07129212	0.07717745	2383.59	-0.01779605	0.00000037	2973.6	0.01143905		3563.6	0.03720661		4153.6	-0.01118926	0.00013565	
613.8	0.2940679	0.29892235	1203.79	0.11994152	0.12903329	1793.8	0.07128235	0.07716851	2383.79	-0.01809325	0.00000036	2973.8	0.01158566		3563.8	0.03691698		4153.8	-0.01103728	0.00013565	
614	0.29372175	0.2988968	1203.99	0.12047696	0.12901644	1794	0.07086974	0.07715958	2383.99	-0.01763346	0.00000036	2974	0.0118831		3564	0.03678213		4154	-0.01077584	0.00013565	
614.2	0.29396491	0.29887124	1204.19	0.12084873	0.1289996	1794.2	0.07134436	0.07715065	2384.19	-0.01854007	0.00000035	2974.2	0.01118657		3564.2	0.03783297		4154.2	-0.0115956	0.00013565	
614.4	0.29320596	0.2988457	1204.39	0.12215834	0.12898275	1794.4	0.07132947	0.07714172	2384.39	-0.01858539	0.00000035	2974.4	0.01036221		3564.4	0.03769769		4154.4	-0.01208347	0.00013564	
614.6	0.29264965	0.29882015	1204.59	0.1222927	0.12896591	1794.6	0.07027631	0.07713279	2384.59	-0.01893778	0.00000034	2974.6	0.00997016		3564.6	0.03779522		4154.6	-0.01252646	0.00013564	
614.8	0.29359894	0.2987946	1204.79	0.12338254	0.12894907	1794.8	0.06981748	0.07712387	2384.79	-0.01885435	0.00000034	2974.8	0.00990507		3564.8	0.03699799		4154.8	-0.01235584	0.00013564	
615	0.29385317	0.29876906	1204.99	0.12379944	0.12893224	1795	0.06935139	0.07711494	2384.99	-0.01842084	0.00000033	2975	0.00933074		3565	0.03629551		4155	-0.0127307	0.00013564	
615.2	0.29370129	0.29874352	1205.19	0.12374101	0.1289154	1795.2	0.06963389	0.07710602	2385.19	-0.01908453	0.00000033	2975.2	0.00992139		3565.2	0.03670189		4155.2	-0.01234851	0.00013564	
615.4	0.29323573	0.29871798	1205.39	0.12321043	0.12889857	1795.4	0.06912196	0.07709709	2385.39	-0.01987611	0.00000032	2975.4	0.00984753		3565.4	0.03594939		4155.4	-0.01234883	0.00013563	
615.6	0.29257611	0.29869244	1205.59	0.12306085	0.12888174	1795.6	0.06918838	0.07708817	2385.59	-0.01997011	0.00000032	2975.6	0.01101985		3565.6	0.03650867		4155.6	-0.01169741	0.00013563	
615.8	0.29274476	0.29866691	1205.79	0.12220655	0.12886491	1795.8	0.0691732	0.07707925	2385.79	-0.01983122	0.00000032	2975.8	0.01073846		3565.8	0.03650913		4155.8	-0.01291006	0.00013563	
616	0.29272214	0.29864138	1205.99	0.12039261	0.12884809	1796	0.07061392	0.07707033	2385.99	-0.0188334	0.00000031	2976	0.01101927		3566	0.03612974		4156	-0.01306815	0.00013563	
616.2	0.29217564	0.29861585	1206.19	0.11972272	0.12883127	1796.2	0.07153954	0.07706141	2386.19	-0.01795544	0.00000031	2976.2	0.01042842		3566.2	0.0353111		4156.2	-0.01322544	0.00013563	
616.4	0.2922152	0.29859032	1206.39	0.11987379	0.12881445	1796.4	0.07157252	0.07705249	2386.39	-0.01764179	0.0000003	2976.4	0.01089848		3566.4	0.03478565		4156.4	-0.01356461	0.00013563	
616.6	0.29175145	0.29856479	1206.59	0.1198108	0.12879763	1796.6	0.07204477	0.07704357	2386.59	-0.01674397	0.0000003	2976.6	0.01102665		3566.6	0.03417576		4156.6	-0.01391174	0.00013562	
616.8	0.29098862	0.29853927	1206.79	0.11902135	0.12878081	1796.8	0.07266884	0.07703465	2386.79	-0.01752454	0.00000029	2976.8	0.01063526		3566.8	0.03389354		4156.8	-0.01415525	0.00013562	
617	0.29101189	0.29851375	1206.99	0.11846069	0.128764	1797	0.07219907	0.07702574	2386.99	-0.01679729	0.00000029	2977	0.01082743		3567	0.0329598		4157	-0.01326462	0.00013562	
617.2	0.29034526	0.29848823	1207.19	0.11801103	0.12874718	1797.2	0.0715957	0.07701682	2387.19	-0.01721062	0.00000029	2977.2	0.01178299		3567.2	0.0338369		4157.2	-0.01212772	0.00013562	
617.4	0.29046791	0.29846271	1207.39	0.11752635	0.12873037	1797.4	0.07154721	0.07700791	2387.39	-0.0172618	0.00000028	2977.4	0.01124353		3567.4	0.03343052		4157.4	-0.01092211	0.00013562	
617.6	0.29170562	0.2984372	1207.59	0.11802726	0.12871357	1797.6	0.07030255	0.076999	2387.59	-0.0177569	0.00000028	2977.6	0.01156782		3567.6	0.03362202		4157.6	-0.00994752	0.00013562	
617.8	0.29150762	0.29841168	1207.79	0.11933518	0.12869676	1797.8	0.07073856	0.07699009	2387.79	-0.01895119	0.00000027	2977.8	0.01093486		3567.8	0.03358816		4157.8	-0.00985715	0.00013561	
618	0.2911441	0.29838617	1207.99	0.11995542	0.12867996	1798	0.07118242	0.07698118	2387.99	-0.01880121	0.00000027	2978	0.01118797		3568	0.03454495		4158	-0.00919496	0.00013561	
618.2	0.2910956	0.29836067	1208.19	0.11934667	0.12866316	1798.2	0.07140363	0.07697227	2388.19	-0.02043666	0.00000027	2978.2	0.01030442		3568.2	0.03568171		4158.2	-0.00948121	0.00013561	
618.4	0.29076612	0.29833516	1208.39	0.1201259	0.12864636	1798.4	0.07119596	0.07696336	2388.39	-0.02046249	0.00000026	2978.4	0.01066452		3568.4	0.03603555		4158.4	-0.00989056	0.00013561	
618.6	0.29058287	0.29830966	1208.59	0.12045138	0.12862956	1798.6	0.07100605	0.07695445	2388.59	-0.02077127	0.00000026	2978.6	0.01064355		3568.6	0.03640516		4158.6	-0.00985422	0.00013561	
618.8	0.29063403	0.29828415	1208.79	0.12092603	0.12861277	1798.8	0.07068454	0.07694554	2388.79	-0.02106305	0.00000026	2978.8	0.010818		3568.8	0.03635384		4158.8	-0.00958034	0.00013561	
619	0.29107193	0.29825865	1208.99	0.12173383	0.12859597	1799	0.07038203	0.07693664	2388.99	-0.02150815	0.00000025	2979	0.00980458		3569	0.03693549		4159	-0.00981604	0.0001356	
619.2	0.29053333	0.29823316	1209.19	0.12221113	0.12857918	1799.2	0.07080171	0.07692773	2389.19	-0.02154641	0.00000025	2979.2	0.01057315		3569.2	0.03751539		4159.2	-0.01083033	0.0001356	
619.4	0.2906241	0.29820766	1209.39	0.12253764	0.12856239	1799.4	0.07147185	0.07691883	2389.39	-0.02177682	0.00000025	2979.4	0.01122329		3569.4	0.03691702		4159.4	-0.01075675	0.0001356	
619.6	0.29072825	0.29818217	1209.59	0.12176218	0.12854561	1799.6	0.07180235	0.07690993	2389.59	-0.02064525	0.00000024	2979.6	0.01073496		3569.6	0.03659313		4159.6	-0.01116608	0.0001356	
619.8	0.29093937	0.29815668	1209.79	0.12139985	0.12852883	1799.8	0.0722188	0.07690103	2389.79	-0.01970073	0.00000024	2979.8	0.01047721		3569.8	0.03656296		4159.8	-0.01189339	0.0001356	
620	0.29142221	0.29813119	1209.99	0.1205727	0.12851204	1800	0.0729038	0.07689213	2389.99	-0.01876756	0.00000024	2980	0.01000551		3570	0.03561895		4160	-0.01111569	0.0001356	
620.2	0.29203368	0.2981057	1210.19	0.12041826	0.12849526	1800.2	0.0730659	0.07688323	2390.19	-0.01854324	0.00000023	2980.2	0.00944708		3570.2	0.03473512		4160.2	-0.0126318	0.00013559	
620.4	0.29223405	0.29808022	1210.39	0.12006146	0.12847849	1800.4	0.07222791	0.07687433	2390.39	-0.01843654	0.00000023	2980.4	0.00939834		3570.4	0.03373055		4160.4	-0.0123786	0.00013559	
620.6	0.29234639	0.29805474	1210.59	0.11911435	0.12846171	1800.6	0.07225756	0.07686543	2390.59	-0.01758729	0.00000023	2980.6	0.00893421		3570.6	0.03288521		4160.6	-0.01206846	0.00013559	
620.8	0.29227647	0.29802926	1210.79	0.11837915	0.12844494	1800.8	0.07155358	0.07685654	2390.79	-0.01735819	0.00000022	2980.8	0.00934529		3570.8	0.0326254		4160.8	-0.01191082	0.00013559	
621	0.29312778	0.29800378	1210.99	0.11759087	0.12842817	1801	0.07051412	0.07684764	2390.99	-0.01637727	0.00000022	2981	0.00936002		3571	0.03210441		4161	-0.01270818	0.00013559	
621.2	0.29382821	0.2979783	1211.19	0.11711751	0.1284114	1801.2	0.07067297	0.07683875	2391.19	-0.01687923	0.00000022	2981.2	0.01010801		3571.2	0.03256669		4161.2	-0.01263946	0.00013558	
621.4	0.29445224	0.29795283	1211.39	0.11723253	0.12839464	1801.4	0.07023978	0.07682986	2391.39	-0.01713556	0.00000021	2981.4	0.01031911		3571.4	0.03263766		4161.4	-0.01214243	0.00013558	
621.6	0.29438001	0.29792736	1211.59	0.11711497	0.12837787	1801.6	0.07004464	0.07682096	2391.59	-0.01691298	0.00000021	2981.6	0.0109718		3571.6	0.03180202		4161.6	-0.01237267	0.00013558	
621.8	0.29339564	0.29790189	1211.79	0.11726115	0.12836111	1801.8	0.06981825	0.07681207	2391.79	-0.01710181	0.00000021	2981.8	0.01087495		3571.8	0.0313985		4161.8	-0.01284669	0.00013558	
622	0.29255755	0.29787642	1211.99	0.11654134	0.12834435	1802	0.06985103	0.07680318	2391.99	-0.01701562	0.00000021	2982	0.01130717		3572	0.03181038		4162	-0.01220279	0.00013558	
622.2	0.29229402	0.29785096	1212.19	0.11607952	0.12832759	1802.2	0.0693077	0.07679429	2392.19	-0.01798719	0.0000002	2982.2	0.01163685		3572.2	0.03202454		4162.2	-0.01287035	0.00013558	
622.4	0.2919975	0.2978255	1212.39	0.11581124	0.12831084	1802.4	0.0688551	0.07678541	2392.39	-0.01807241	0.0000002	2982.4	0.01235893		3572.4	0.03328056		4162.4	-0.01392692	0.00013557	
622.6	0.29209462	0.29780003	1212.59	0.11675959	0.12829408	1802.6	0.06913508	0.07677652	2392.59	-0.01839611	0.0000002	2982.6	0.0122705		3572.6	0.03277785		4162.6	-0.01435364	0.00013557	
622.8	0.29255408	0.29777458	1212.79	0.11672877	0.12827733	1802.8	0.06875243	0.07676763	2392.79	-0.01906631	0.00000019	2982.8	0.01283049		3572.8	0.03197061		4162.8	-0.01510794	0.00013557	
623	0.2930234	0.29774912	1212.99	0.11814711	0.12826059	1803	0.06973989	0.07675875	2392.99	-0.01886014	0.00000019	2983	0.01192533		3573	0.03160297		4163	-0.0152761	0.00013557	
623.2	0.29289903	0.29772367	1213.19	0.11848574	0.12824384	1803.2	0.07043381	0.07674986	2393.19	-0.01896723	0.00000019	2983.2	0.01237078		3573.2	0.03034077		4163.2	-0.01537636	0.00013557	
623.4	0.29306033	0.29769822	1213.39	0.11863634	0.12822709	1803.4	0.07020247	0.07674098	2393.39	-0.01935772	0.00000019	2983.4	0.01239127		3573.4	0.03011199		4163.4	-0.01494181	0.00013557	
623.6	0.29274114	0.29767277	1213.59	0.11786148	0.12821035	1803.6	0.06998262	0.0767321	2393.59	-0.01933099	0.00000018	2983.6	0.01126366		3573.6	0.03027748		4163.6	-0.0151078	0.00013556	
623.8	0.29206842	0.29764732	1213.79	0.11853278	0.12819361	1803.8	0.06986208	0.07672322	2393.79	-0.01870743	0.00000018	2983.8	0.01088428		3573.8	0.03024636		4163.8	-0.01453651	0.00013556	
624	0.29187378	0.29762187	1213.99	0.11776328	0.12817688	1804	0.0705948	0.07671434	2393.99	-0.01897892	0.00000018	2984	0.00919723		3574	0.03005706		4164	-0.0143385	0.00013556	
624.2	0.29225797	0.29759643	1214.19	0.11712702	0.12816014	1804.2	0.07075573	0.07670546	2394.19	-0.01867461	0.00000018	2984.2	0.00874728		3574.2	0.02999674		4164.2	-0.01361654	0.00013556	
624.4	0.2919471	0.29757099	1214.39	0.11685431	0.12814341	1804.4	0.07051095	0.07669658	2394.39	-0.01780462	0.00000017	2984.4	0.00795091		3574.4	0.02979943		4164.4	-0.0124911	0.00013556	
624.6	0.29175935	0.29754555	1214.59	0.11662475	0.12812668	1804.6	0.07036772	0.07668771	2394.59	-0.0176403	0.00000017	2984.6	0.00811132		3574.6	0.03016457		4164.6	-0.01210283	0.00013556	
624.8	0.29142621	0.29752011	1214.79	0.11615225	0.12810995	1804.8	0.06992886	0.07667883	2394.79	-0.01820605	0.00000017	2984.8	0.0077316		3574.8	0.03063743		4164.8	-0.01172831	0.00013555	
625	0.29104705	0.29749468	1214.99	0.11607249	0.12809322	1805	0.07004197	0.07666996	2394.99	-0.01860793	0.00000017	2985	0.00778321		3575	0.0307312		4165	-0.01174163	0.00013555	
625.2	0.29143258	0.29746925	1215.19	0.11568139	0.1280765	1805.2	0.06989852	0.07666108	2395.19	-0.01853995	0.00000017	2985.2	0.00773735		3575.2	0.03199064		4165.2	-0.01095175	0.00013555	
625.4	0.29117435	0.29744382	1215.39	0.1157074	0.12805977	1805.4	0.06889554	0.07665221	2395.39	-0.0185918	0.00000016	2985.4	0.00770191		3575.4	0.03214982		4165.4	-0.0104044	0.00013555	
625.6	0.29093023	0.29741839	1215.59	0.11628316	0.12804305	1805.6	0.0686795	0.07664334	2395.59	-0.01773611	0.00000016	2985.6	0.00832557		3575.6	0.03207156		4165.6	-0.01097917	0.00013555	
625.8	0.29145182	0.29739297	1215.79	0.11644593	0.12802633	1805.8	0.06800154	0.07663447	2395.79	-0.0186337	0.00000016	2985.8	0.00838601		3575.8	0.03262356		4165.8	-0.01118678	0.00013555	
626	0.29149921	0.29736754	1215.99	0.11607762	0.12800962	1806	0.06719878	0.0766256	2395.99	-0.0191413	0.00000016	2986	0.00849003		3576	0.03391839		4166	-0.01123202	0.00013554	
626.2	0.29262654	0.29734212	1216.19	0.11641935	0.12799291	1806.2	0.06713172	0.07661673	2396.19	-0.01962633	0.00000015	2986.2	0.00811349		3576.2	0.03426464		4166.2	-0.0126897	0.00013554	
626.4	0.29288726	0.2973167	1216.39	0.1159361	0.12797619	1806.4	0.0672427	0.07660786	2396.39	-0.01974955	0.00000015	2986.4	0.00908267		3576.4	0.0345457		4166.4	-0.01347836	0.00013554	
626.6	0.29309158	0.29729129	1216.59	0.11679751	0.12795948	1806.6	0.06739326	0.076599	2396.59	-0.02018193	0.00000015	2986.6	0.00962542		3576.6	0.03308153		4166.6	-0.01445223	0.00013554	
626.8	0.29314182	0.29726587	1216.79	0.11698498	0.12794278	1806.8	0.06711418	0.07659013	2396.79	-0.02042687	0.00000015	2986.8	0.00993503		3576.8	0.03310723		4166.8	-0.01484697	0.00013554	
627	0.29276472	0.29724046	1216.99	0.11810027	0.12792607	1807	0.06782514	0.07658127	2396.99	-0.02016925	0.00000015	2987	0.01026823		3577	0.03246339		4167	-0.01519197	0.00013553	
627.2	0.292426	0.29721505	1217.19	0.11818979	0.12790937	1807.2	0.06776339	0.07657241	2397.19	-0.02036844	0.00000014	2987.2	0.01087123		3577.2	0.03227415		4167.2	-0.0153631	0.00013553	
627.4	0.29159362	0.29718964	1217.39	0.11730184	0.12789267	1807.4	0.06792559	0.07656354	2397.39	-0.01953372	0.00000014	2987.4	0.01100135		3577.4	0.03314766		4167.4	-0.01635364	0.00013553	
627.6	0.29196961	0.29716423	1217.59	0.11742325	0.12787597	1807.6	0.06854141	0.07655468	2397.59	-0.01939039	0.00000014	2987.6	0.01126182		3577.6	0.03290894		4167.6	-0.01588478	0.00013553	
627.8	0.293006	0.29713883	1217.79	0.11749754	0.12785927	1807.8	0.06900492	0.07654582	2397.79	-0.01925752	0.00000014	2987.8	0.01158545		3577.8	0.03303827		4167.8	-0.01592435	0.00013553	
628	0.29239421	0.29711343	1217.99	0.11658081	0.12784258	1808	0.0692506	0.07653696	2397.99	-0.0193585	0.00000014	2988	0.01118005		3578	0.03315455		4168	-0.01545267	0.00013553	
628.2	0.29298285	0.29708803	1218.19	0.1161609	0.12782589	1808.2	0.07056797	0.07652811	2398.19	-0.01861427	0.00000013	2988.2	0.01219225		3578.2	0.03254848		4168.2	-0.01530694	0.00013552	
628.4	0.29250648	0.29706263	1218.39	0.11617306	0.1278092	1808.4	0.07003692	0.07651925	2398.39	-0.01883254	0.00000013	2988.4	0.01133566		3578.4	0.03207936		4168.4	-0.01531459	0.00013552	
628.6	0.29208463	0.29703724	1218.59	0.11600577	0.12779251	1808.6	0.0698467	0.07651039	2398.59	-0.0196918	0.00000013	2988.6	0.01211207		3578.6	0.03262538		4168.6	-0.01451633	0.00013552	
628.8	0.29211379	0.29701184	1218.79	0.11526922	0.12777583	1808.8	0.07093969	0.07650154	2398.79	-0.020368	0.00000013	2988.8	0.0115132		3578.8	0.03232198		4168.8	-0.01387655	0.00013552	
629	0.29225869	0.29698645	1218.99	0.11577029	0.12775914	1809	0.07058205	0.07649268	2398.99	-0.02111733	0.00000013	2989	0.0116989		3579	0.03260605		4169	-0.01510951	0.00013552	
629.2	0.29235481	0.29696106	1219.19	0.11575256	0.12774246	1809.2	0.06984219	0.07648383	2399.19	-0.02120611	0.00000013	2989.2	0.01145847		3579.2	0.03313208		4169.2	-0.01523451	0.00013552	
629.4	0.29187495	0.29693568	1219.39	0.11655878	0.12772578	1809.4	0.06966795	0.07647498	2399.39	-0.02152429	0.00000012	2989.4	0.01121494		3579.4	0.03306971		4169.4	-0.0153154	0.00013551	
629.6	0.2929796	0.29691029	1219.59	0.11751337	0.12770911	1809.6	0.06877807	0.07646613	2399.59	-0.02185009	0.00000012	2989.6	0.01203181		3579.6	0.03335704		4169.6	-0.01599456	0.00013551	
629.8	0.29304534	0.29688491	1219.79	0.11706715	0.12769243	1809.8	0.06782491	0.07645728	2399.79	-0.02283744	0.00000012	2989.8	0.0114157		3579.8	0.03313215		4169.8	-0.01525877	0.00013551	
630	0.29322957	0.29685953	1219.99	0.11731427	0.12767576	1810	0.06740121	0.07644843	2399.99	-0.02248358	0.00000012	2990	0.01064492		3580	0.03267259		4170	-0.01506933	0.00013551	
630.2	0.29332407	0.29683415	1220.19	0.11782777	0.12765909	1810.2	0.06752088	0.07643958	2400.19	-0.02290569	0.00000012	2990.2	0.01000267		3580.2	0.03209889		4170.2	-0.01506279	0.00013551	
630.4	0.29251783	0.29680878	1220.39	0.11791823	0.12764242	1810.4	0.06775916	0.07643073	2400.39	-0.0229522	0.00000012	2990.4	0.01088779		3580.4	0.03209681		4170.4	-0.01488053	0.00013551	
630.6	0.29189398	0.2967834	1220.59	0.11871563	0.12762576	1810.6	0.06727959	0.07642189	2400.59	-0.02317691	0.00000011	2990.6	0.01079036		3580.6	0.03260326		4170.6	-0.01514412	0.0001355	
630.8	0.2912755	0.29675803	1220.79	0.11907762	0.12760909	1810.8	0.06779664	0.07641304	2400.79	-0.02230287	0.00000011	2990.8	0.01064812		3580.8	0.03370091		4170.8	-0.01471039	0.0001355	
631	0.29133156	0.29673266	1220.99	0.11914255	0.12759243	1811	0.06843656	0.0764042	2400.99	-0.02221707	0.00000011	2991	0.01078314		3581	0.03359366		4171	-0.01436586	0.0001355	
631.2	0.29112569	0.2967073	1221.19	0.11879634	0.12757577	1811.2	0.06839596	0.07639536	2401.19	-0.02158237	0.00000011	2991.2	0.01034447		3581.2	0.03384755		4171.2	-0.01386445	0.0001355	
631.4	0.29134025	0.29668193	1221.39	0.11808425	0.12755912	1811.4	0.06847093	0.07638652	2401.39	-0.02065229	0.00000011	2991.4	0.00983782		3581.4	0.03444023		4171.4	-0.01383771	0.0001355	
631.6	0.29256191	0.29665657	1221.59	0.11939579	0.12754246	1811.6	0.06928572	0.07637768	2401.59	-0.02061642	0.00000011	2991.6	0.01025554		3581.6	0.03503378		4171.6	-0.01342933	0.0001355	
631.8	0.29238117	0.29663121	1221.79	0.11911943	0.12752581	1811.8	0.06995729	0.07636884	2401.79	-0.02033371	0.0000001	2991.8	0.01020456		3581.8	0.03564807		4171.8	-0.01348053	0.00013549	
632	0.29094028	0.29660585	1221.99	0.11892987	0.12750916	1812	0.06981325	0.07636	2401.99	-0.01961542	0.0000001	2992	0.0095369		3582	0.03552542		4172	-0.01310428	0.00013549	
632.2	0.29061544	0.2965805	1222.19	0.11884544	0.12749251	1812.2	0.0704329	0.07635116	2402.19	-0.01858262	0.0000001	2992.2	0.01004315		3582.2	0.03584403		4172.2	-0.01344411	0.00013549	
632.4	0.29044088	0.29655514	1222.39	0.11806589	0.12747586	1812.4	0.06953074	0.07634232	2402.39	-0.01883393	0.0000001	2992.4	0.00934163		3582.4	0.03651654		4172.4	-0.01210379	0.00013549	
632.6	0.28925248	0.29652979	1222.59	0.11793955	0.12745922	1812.6	0.06955541	0.07633349	2402.59	-0.01835433	0.0000001	2992.6	0.00942353		3582.6	0.03733651		4172.6	-0.01153406	0.00013549	
632.8	0.28934238	0.29650444	1222.79	0.11795801	0.12744258	1812.8	0.06948424	0.07632465	2402.79	-0.01819751	0.0000001	2992.8	0.00921685		3582.8	0.03681991		4172.8	-0.0126734	0.00013548	
633	0.28934593	0.29647909	1222.99	0.11826604	0.12742594	1813	0.06816204	0.07631582	2402.99	-0.0181103	0.0000001	2993	0.00934384		3583	0.03728435		4173	-0.01335908	0.00013548	
633.2	0.28922918	0.29645375	1223.19	0.11754326	0.1274093	1813.2	0.06818122	0.07630699	2403.19	-0.01802936	0.0000001	2993.2	0.00976961		3583.2	0.03664089		4173.2	-0.01264295	0.00013548	
633.4	0.28968239	0.2964284	1223.39	0.11683738	0.12739267	1813.4	0.06789578	0.07629816	2403.39	-0.01828366	0.00000009	2993.4	0.00980945		3583.4	0.03625598		4173.4	-0.0129842	0.00013548	
633.6	0.29013404	0.29640306	1223.59	0.11691645	0.12737603	1813.6	0.06717026	0.07628932	2403.59	-0.01894556	0.00000009	2993.6	0.01078425		3583.6	0.03562325		4173.6	-0.01287139	0.00013548	
633.8	0.28995549	0.29637772	1223.79	0.11692641	0.1273594	1813.8	0.06701758	0.0762805	2403.79	-0.01868631	0.00000009	2993.8	0.01083524		3583.8	0.03495628		4173.8	-0.01215942	0.00013548	
634	0.28997586	0.29635239	1223.99	0.11755635	0.12734277	1814	0.06724071	0.07627167	2403.99	-0.01897685	0.00000009	2994	0.01066795		3584	0.03452728		4174	-0.01254059	0.00013547	
634.2	0.28922179	0.29632705	1224.19	0.11737248	0.12732615	1814.2	0.06772935	0.07626284	2404.19	-0.0191147	0.00000009	2994.2	0.01152826		3584.2	0.03455771		4174.2	-0.01264669	0.00013547	
634.4	0.28887385	0.29630172	1224.39	0.11725018	0.12730952	1814.4	0.06771097	0.07625401	2404.39	-0.01876781	0.00000009	2994.4	0.01217212		3584.4	0.03374337		4174.4	-0.01330136	0.00013547	
634.6	0.2889007	0.29627639	1224.59	0.11700858	0.1272929	1814.6	0.06726764	0.07624519	2404.59	-0.01882892	0.00000009	2994.6	0.01295389		3584.6	0.0337258		4174.6	-0.0131855	0.00013547	
634.8	0.28908473	0.29625106	1224.79	0.11699648	0.12727628	1814.8	0.06782389	0.07623636	2404.79	-0.01779018	0.00000009	2994.8	0.0131424		3584.8	0.03333912		4174.8	-0.01297679	0.00013547	
635	0.28910532	0.29622574	1224.99	0.11649318	0.12725966	1815	0.06781419	0.07622754	2404.99	-0.01828626	0.00000008	2995	0.01247655		3585	0.03262931		4175	-0.01260998	0.00013547	
635.2	0.28898689	0.29620041	1225.19	0.11616131	0.12724305	1815.2	0.06834864	0.07621872	2405.19	-0.01772689	0.00000008	2995.2	0.01274023		3585.2	0.03158627		4175.2	-0.01279969	0.00013546	
635.4	0.28915167	0.29617509	1225.39	0.11595636	0.12722643	1815.4	0.06994415	0.0762099	2405.39	-0.01751723	0.00000008	2995.4	0.0121543		3585.4	0.03159166		4175.4	-0.01296936	0.00013546	
635.6	0.28933957	0.29614977	1225.59	0.115913	0.12720982	1815.6	0.07104543	0.07620108	2405.59	-0.01741192	0.00000008	2995.6	0.0120748		3585.6	0.03149961		4175.6	-0.01305786	0.00013546	
635.8	0.28903004	0.29612446	1225.79	0.11566237	0.12719321	1815.8	0.07097731	0.07619226	2405.79	-0.01756772	0.00000008	2995.8	0.01172802		3585.8	0.03113506		4175.8	-0.01299472	0.00013546	
636	0.28899393	0.29609914	1225.99	0.11608343	0.12717661	1816	0.07045902	0.07618344	2405.99	-0.01766955	0.00000008	2996	0.01159549		3586	0.03080765		4176	-0.01270913	0.00013546	
636.2	0.28910382	0.29607383	1226.19	0.11523195	0.12716	1816.2	0.07101769	0.07617462	2406.19	-0.01760039	0.00000008	2996.2	0.01132146		3586.2	0.03121957		4176.2	-0.01259628	0.00013546	
636.4	0.29007727	0.29604852	1226.39	0.11524906	0.1271434	1816.4	0.0708831	0.07616581	2406.39	-0.01831375	0.00000008	2996.4	0.01030729		3586.4	0.03137016		4176.4	-0.01226929	0.00013545	
636.6	0.28964238	0.29602321	1226.59	0.11490853	0.1271268	1816.6	0.07078508	0.07615699	2406.59	-0.01837825	0.00000008	2996.6	0.00987536		3586.6	0.03180984		4176.6	-0.01257673	0.00013545	
636.8	0.29155836	0.2959979	1226.79	0.11518288	0.1271102	1816.8	0.06998622	0.07614818	2406.79	-0.01937391	0.00000007	2996.8	0.0092847		3586.8	0.03164104		4176.8	-0.01286533	0.00013545	
637	0.29200079	0.2959726	1226.99	0.11451649	0.1270936	1817	0.06954097	0.07613936	2406.99	-0.02059364	0.00000007	2997	0.00897125		3587	0.03200875		4177	-0.01227365	0.00013545	
637.2	0.29235692	0.2959473	1227.19	0.1144996	0.12707701	1817.2	0.06983796	0.07613055	2407.19	-0.02153503	0.00000007	2997.2	0.00926162		3587.2	0.03198593		4177.2	-0.0123456	0.00013545	
637.4	0.29238897	0.295922	1227.39	0.1152167	0.12706042	1817.4	0.06966955	0.07612174	2407.39	-0.0223339	0.00000007	2997.4	0.00936774		3587.4	0.03244068		4177.4	-0.01293571	0.00013545	
637.6	0.29249913	0.2958967	1227.59	0.11632628	0.12704383	1817.6	0.06977093	0.07611293	2407.59	-0.02309624	0.00000007	2997.6	0.0089848		3587.6	0.03280034		4177.6	-0.01363608	0.00013544	
637.8	0.29307306	0.2958714	1227.79	0.11626691	0.12702724	1817.8	0.06879232	0.07610412	2407.79	-0.02382822	0.00000007	2997.8	0.00842433		3587.8	0.03296403		4177.8	-0.01438026	0.00013544	
638	0.29275946	0.29584611	1227.99	0.11615084	0.12701065	1818	0.06900104	0.07609531	2407.99	-0.02406598	0.00000007	2998	0.00811699		3588	0.03363596		4178	-0.01501151	0.00013544	
638.2	0.29214929	0.29582082	1228.19	0.11548855	0.12699407	1818.2	0.06926391	0.07608651	2408.19	-0.02328358	0.00000007	2998.2	0.00791433		3588.2	0.03384282		4178.2	-0.01545	0.00013544	
638.4	0.2927932	0.29579553	1228.39	0.11554485	0.12697749	1818.4	0.06856635	0.0760777	2408.39	-0.02311387	0.00000007	2998.4	0.00782674		3588.4	0.03381381		4178.4	-0.01572268	0.00013544	
638.6	0.29261502	0.29577024	1228.59	0.11510364	0.12696091	1818.6	0.06801705	0.0760689	2408.59	-0.02276162	0.00000007	2998.6	0.00840028		3588.6	0.03413079		4178.6	-0.01498963	0.00013543	
638.8	0.29217123	0.29574496	1228.79	0.11441068	0.12694433	1818.8	0.06831857	0.07606009	2408.79	-0.02220307	0.00000006	2998.8	0.00790301		3588.8	0.03430704		4178.8	-0.01409717	0.00013543	
639	0.29180903	0.29571968	1228.99	0.11423414	0.12692776	1819	0.06779113	0.07605129	2408.99	-0.0224793	0.00000006	2999	0.00782429		3589	0.03361616		4179	-0.01411763	0.00013543	
639.2	0.29204671	0.2956944	1229.19	0.11423156	0.12691119	1819.2	0.06796695	0.07604249	2409.19	-0.02124108	0.00000006	2999.2	0.00840013		3589.2	0.0329078		4179.2	-0.01372527	0.00013543	
639.4	0.29212893	0.29566912	1229.39	0.11343224	0.12689462	1819.4	0.06843631	0.07603369	2409.39	-0.02045177	0.00000006	2999.4	0.00863442		3589.4	0.03343212		4179.4	-0.01335241	0.00013543	
639.6	0.29227466	0.29564384	1229.59	0.11370324	0.12687805	1819.6	0.06801075	0.07602489	2409.59	-0.0199206	0.00000006	2999.6	0.00906496		3589.6	0.03378495		4179.6	-0.01299855	0.00013543	
639.8	0.292326	0.29561857	1229.79	0.1135275	0.12686148	1819.8	0.06780635	0.07601609	2409.79	-0.01964329	0.00000006	2999.8	0.00932301		3589.8	0.03393745		4179.8	-0.01298574	0.00013542	
640	0.29202097	0.2955933	1229.99	0.11414616	0.12684492	1820	0.06842177	0.07600729	2409.99	-0.01889218	0.00000006	3000	0.00964256		3590	0.03419257		4180	-0.01295808	0.00013542	
640.2	0.29139137	0.29556803	1230.19	0.11433656	0.12682836	1820.2	0.06809749	0.07599849	2410.19	-0.01893048	0.00000006	3000.2	0.00940425		3590.2	0.03479445		4180.2	-0.01329185	0.00013542	
640.4	0.29110314	0.29554276	1230.39	0.11526637	0.1268118	1820.4	0.06711077	0.0759897	2410.39	-0.01887867	0.00000006	3000.4	0.00982861		3590.4	0.03499833		4180.4	-0.01316834	0.00013542	
640.6	0.29084152	0.2955175	1230.59	0.11539953	0.12679524	1820.6	0.06671008	0.0759809	2410.59	-0.01873967	0.00000006	3000.6	0.01053314		3590.6	0.0357382		4180.6	-0.01250893	0.00013542	
640.8	0.29146464	0.29549223	1230.79	0.11650723	0.12677869	1820.8	0.06568967	0.07597211	2410.79	-0.01925931	0.00000006	3000.8	0.01098847		3590.8	0.03577796		4180.8	-0.01205239	0.00013542	
641	0.29061831	0.29546697	1230.99	0.11688394	0.12676213	1821	0.06560563	0.07596332	2410.99	-0.02001571	0.00000006	3001	0.01236135		3591	0.0359852		4181	-0.01326418	0.00013541	
641.2	0.29043384	0.29544171	1231.19	0.11909952	0.12674558	1821.2	0.06583187	0.07595453	2411.19	-0.02043633	0.00000005	3001.2	0.01276836		3591.2	0.03520797		4181.2	-0.01340616	0.00013541	
641.4	0.28940121	0.29541646	1231.39	0.12047093	0.12672903	1821.4	0.06616075	0.07594573	2411.39	-0.02034412	0.00000005	3001.4	0.01256269		3591.4	0.03460034		4181.4	-0.01395813	0.00013541	
641.6	0.28850413	0.2953912	1231.59	0.11995653	0.12671249	1821.6	0.06597335	0.07593695	2411.59	-0.02041577	0.00000005	3001.6	0.01182267		3591.6	0.03461587		4181.6	-0.0154566	0.00013541	
641.8	0.28831183	0.29536595	1231.79	0.1195217	0.12669594	1821.8	0.06553584	0.07592816	2411.79	-0.02047315	0.00000005	3001.8	0.01112746		3591.8	0.03411801		4181.8	-0.01616365	0.00013541	
642	0.28789343	0.2953407	1231.99	0.11933472	0.1266794	1822	0.06622739	0.07591937	2411.99	-0.01973345	0.00000005	3002	0.01055079		3592	0.0346891		4182	-0.01625693	0.00013541	
642.2	0.28653745	0.29531545	1232.19	0.11902518	0.12666286	1822.2	0.06693515	0.07591058	2412.19	-0.01965002	0.00000005	3002.2	0.01012729		3592.2	0.03403076		4182.2	-0.01667682	0.0001354	
642.4	0.28677871	0.29529021	1232.39	0.11926437	0.12664632	1822.4	0.06752497	0.0759018	2412.39	-0.01970807	0.00000005	3002.4	0.01020804		3592.4	0.03399027		4182.4	-0.01639071	0.0001354	
642.6	0.286311	0.29526496	1232.59	0.11861704	0.12662979	1822.6	0.06700592	0.07589301	2412.59	-0.0194869	0.00000005	3002.6	0.00946567		3592.6	0.03326664		4182.6	-0.015513	0.0001354	
642.8	0.28702335	0.29523972	1232.79	0.11752903	0.12661325	1822.8	0.06669108	0.07588423	2412.79	-0.01974247	0.00000005	3002.8	0.00906596		3592.8	0.03386291		4182.8	-0.01551367	0.0001354	
643	0.28717249	0.29521448	1232.99	0.11744448	0.12659672	1823	0.06581381	0.07587545	2412.99	-0.0192525	0.00000005	3003	0.0099089		3593	0.03310187		4183	-0.01592751	0.0001354	
643.2	0.28776235	0.29518924	1233.19	0.11637625	0.12658019	1823.2	0.06588378	0.07586666	2413.19	-0.01836531	0.00000005	3003.2	0.00982916		3593.2	0.03307449		4183.2	-0.01485948	0.0001354	
643.4	0.2881286	0.29516401	1233.39	0.11554698	0.12656367	1823.4	0.06706663	0.07585788	2413.39	-0.0191631	0.00000005	3003.4	0.00994536		3593.4	0.03315058		4183.4	-0.01525994	0.00013539	
643.6	0.2896954	0.29513878	1233.59	0.11502675	0.12654714	1823.6	0.06705684	0.0758491	2413.59	-0.01906451	0.00000005	3003.6	0.00909025		3593.6	0.03252784		4183.6	-0.01519879	0.00013539	
643.8	0.29064044	0.29511355	1233.79	0.11463875	0.12653062	1823.8	0.06786051	0.07584033	2413.79	-0.01896996	0.00000005	3003.8	0.00884184		3593.8	0.03219836		4183.8	-0.01512248	0.00013539	
644	0.29032604	0.29508832	1233.99	0.11604384	0.1265141	1824	0.06865806	0.07583155	2413.99	-0.01978577	0.00000005	3004	0.00877847		3594	0.03254221		4184	-0.01471436	0.00013539	
644.2	0.29021825	0.29506309	1234.19	0.11628802	0.12649758	1824.2	0.06875813	0.07582277	2414.19	-0.02132054	0.00000004	3004.2	0.00888263		3594.2	0.03240969		4184.2	-0.01427798	0.00013539	
644.4	0.29001914	0.29503787	1234.39	0.11577806	0.12648106	1824.4	0.06937595	0.075814	2414.39	-0.02154203	0.00000004	3004.4	0.00851651		3594.4	0.03274356		4184.4	-0.01415189	0.00013538	
644.6	0.29086717	0.29501265	1234.59	0.11604389	0.12646455	1824.6	0.07013134	0.07580522	2414.59	-0.02262145	0.00000004	3004.6	0.00832265		3594.6	0.03286041		4184.6	-0.01355068	0.00013538	
644.8	0.29167063	0.29498743	1234.79	0.11572138	0.12644804	1824.8	0.07043647	0.07579645	2414.79	-0.02334793	0.00000004	3004.8	0.00862218		3594.8	0.03230901		4184.8	-0.01338437	0.00013538	
645	0.29115352	0.29496221	1234.99	0.11572975	0.12643153	1825	0.0708299	0.07578768	2414.99	-0.023399	0.00000004	3005	0.00833		3595	0.03115494		4185	-0.01422634	0.00013538	
645.2	0.29047946	0.29493699	1235.19	0.11691132	0.12641502	1825.2	0.07115803	0.07577891	2415.19	-0.0230275	0.00000004	3005.2	0.00796345		3595.2	0.03027764		4185.2	-0.01428066	0.00013538	
645.4	0.28991331	0.29491178	1235.39	0.11670894	0.12639852	1825.4	0.07095867	0.07577014	2415.39	-0.02209675	0.00000004	3005.4	0.00791503		3595.4	0.02995082		4185.4	-0.01518959	0.00013538	
645.6	0.28938207	0.29488657	1235.59	0.11596195	0.12638201	1825.6	0.07045942	0.07576137	2415.59	-0.02185876	0.00000004	3005.6	0.0073671		3595.6	0.0295562		4185.6	-0.01490036	0.00013537	
645.8	0.28892407	0.29486136	1235.79	0.11589764	0.12636551	1825.8	0.07136378	0.0757526	2415.79	-0.02154483	0.00000004	3005.8	0.00701246		3595.8	0.0297981		4185.8	-0.01522483	0.00013537	
646	0.28801796	0.29483615	1235.99	0.11660259	0.12634901	1826	0.07189877	0.07574383	2415.99	-0.02048548	0.00000004	3006	0.00637218		3596	0.03032259		4186	-0.01511521	0.00013537	
646.2	0.287373	0.29481095	1236.19	0.11698784	0.12633252	1826.2	0.072157	0.07573506	2416.19	-0.0204419	0.00000004	3006.2	0.00687755		3596.2	0.03026822		4186.2	-0.01555901	0.00013537	
646.4	0.28838463	0.29478574	1236.39	0.11687215	0.12631602	1826.4	0.07206852	0.0757263	2416.39	-0.01993497	0.00000004	3006.4	0.00685341		3596.4	0.0310058		4186.4	-0.01533221	0.00013537	
646.6	0.28870738	0.29476054	1236.59	0.11628264	0.12629953	1826.6	0.07091103	0.07571753	2416.59	-0.01936389	0.00000004	3006.6	0.00742838		3596.6	0.03099352		4186.6	-0.01582197	0.00013537	
646.8	0.28978196	0.29473535	1236.79	0.11581253	0.12628304	1826.8	0.0693808	0.07570877	2416.79	-0.01900646	0.00000004	3006.8	0.00840618		3596.8	0.03187609		4186.8	-0.01689046	0.00013536	
647	0.29031505	0.29471015	1236.99	0.11595201	0.12626655	1827	0.06859658	0.07570001	2416.99	-0.01823464	0.00000004	3007	0.01038988		3597	0.03141316		4187	-0.01639321	0.00013536	
647.2	0.29092545	0.29468496	1237.19	0.1158565	0.12625006	1827.2	0.06849061	0.07569125	2417.19	-0.01846727	0.00000004	3007.2	0.01098183		3597.2	0.03244848		4187.2	-0.01619203	0.00013536	
647.4	0.29190619	0.29465976	1237.39	0.11568015	0.12623358	1827.4	0.06873833	0.07568249	2417.39	-0.01984554	0.00000004	3007.4	0.01118229		3597.4	0.03222321		4187.4	-0.01695132	0.00013536	
647.6	0.29273259	0.29463457	1237.59	0.11526856	0.1262171	1827.6	0.06865837	0.07567373	2417.59	-0.01951174	0.00000004	3007.6	0.01228901		3597.6	0.0328081		4187.6	-0.01609672	0.00013536	
647.8	0.29216579	0.29460939	1237.79	0.11579182	0.12620062	1827.8	0.06899795	0.07566497	2417.79	-0.02037127	0.00000003	3007.8	0.01315347		3597.8	0.03367195		4187.8	-0.01566343	0.00013536	
648	0.29136307	0.2945842	1237.99	0.11617297	0.12618414	1828	0.06917105	0.07565621	2417.99	-0.02145202	0.00000003	3008	0.01352334		3598	0.03431007		4188	-0.01520888	0.00013535	
648.2	0.29103734	0.29455902	1238.19	0.11579645	0.12616767	1828.2	0.06922138	0.07564746	2418.19	-0.02220865	0.00000003	3008.2	0.01371005		3598.2	0.03421622		4188.2	-0.01502379	0.00013535	
648.4	0.29064523	0.29453384	1238.39	0.11577376	0.12615119	1828.4	0.06917147	0.0756387	2418.39	-0.02214653	0.00000003	3008.4	0.01318203		3598.4	0.03415762		4188.4	-0.01494702	0.00013535	
648.6	0.29108944	0.29450866	1238.59	0.11626614	0.12613472	1828.6	0.06913915	0.07562995	2418.59	-0.02285391	0.00000003	3008.6	0.01306946		3598.6	0.03335243		4188.6	-0.01398124	0.00013535	
648.8	0.29070334	0.29448348	1238.79	0.11651903	0.12611825	1828.8	0.0688395	0.0756212	2418.79	-0.02244099	0.00000003	3008.8	0.01300533		3598.8	0.03247475		4188.8	-0.01384808	0.00013535	
649	0.28952427	0.29445831	1238.99	0.11748884	0.12610179	1829	0.06877253	0.07561244	2418.99	-0.02214732	0.00000003	3009	0.01240235		3599	0.03144949		4189	-0.01413607	0.00013535	
649.2	0.28896536	0.29443313	1239.19	0.11890038	0.12608532	1829.2	0.06872119	0.07560369	2419.19	-0.02201183	0.00000003	3009.2	0.01226803		3599.2	0.03084195		4189.2	-0.01407534	0.00013534	
649.4	0.28837612	0.29440796	1239.39	0.11960947	0.12606886	1829.4	0.06846236	0.07559494	2419.39	-0.02178269	0.00000003	3009.4	0.01170053		3599.4	0.02985126		4189.4	-0.01340668	0.00013534	
649.6	0.28731519	0.2943828	1239.59	0.12032255	0.1260524	1829.6	0.06891377	0.07558619	2419.59	-0.02137672	0.00000003	3009.6	0.01078581		3599.6	0.02882253		4189.6	-0.01260407	0.00013534	
649.8	0.28644924	0.29435763	1239.79	0.12110527	0.12603594	1829.8	0.06962739	0.07557744	2419.79	-0.02092965	0.00000003	3009.8	0.01003988		3599.8	0.02866438		4189.8	-0.01312947	0.00013534	
