# Supplementary material for: Functional development of a V3/glycan-specific broadly neutralizing antibody isolated from a case of HIV superinfection
Source: eLife. 2021 Jul 15;10:e68110. doi: 10.7554/eLife.68110 (PMC8376252; doi:10.7554/eLife.68110)
Supplement: Figure 2—source data 2. [file elife-68110-fig2-data2.zip › QA013.2 Dbl Ref BLI_2020.09.30/BG505.SOSIP trimer/Fit Data/B3Results.txt]

Conc1	2.5E-07	2.5E-07	2.5E-07	2.5E-07	2.5E-07	2.5E-07	2.5E-07	
Start1	290	879.99	1469.99	2059.99	2650	3240	3830	
Stop1	649.8	1239.79	1829.8	2419.79	3009.8	3599.8	4189.8	
Kobs		0.000652869586489493	0.000578711695600215	0.0687788947815116	0.000920374155084472	0.000692751088847076	6.36466817353143E-05	
Error Kobs		1.94963461737528E-05	1.79177799358196E-05	0.0130692484112605	3.09405941019746E-05	2.60234317496297E-05	0.0166172082622511	
Koff		0	0	0	0	0	0	
Error Koff		0	0	0	0	0	0	
Time1	Data1	Fit1	Time2	Data2	Fit2	Time3	Data3	Fit3	Time4	Data4	Fit4	Time5	Data5	Fit5	Time6	Data6	Fit6	Time7	Data7	Fit7	
290	-0.00602398		879.99	0.00054304	0	1469.99	-0.00326528	0	2059.99	0.00073728	0	2650	0.00248948	0	3240	0.01153969	0	3830	-0.00715511	0	
290.2	-0.00619461		880.19	0.00202141	0.00062227	1470.19	-0.00231326	0.00037611	2060.19	0.0003564	0.00011557	2650.2	0.0012991	0.00011029	3240.2	0.01033501	0.00022271	3830.2	-0.0067386	0	
290.4	-0.00616325		880.39	0.00222489	0.00124358	1470.39	-0.00160787	0.00075181	2060.39	-0.00035172	0.00022957	2650.4	0.00068616	0.00022055	3240.4	0.00979847	0.00044526	3830.4	-0.00703406	0	
290.6	-0.00548		880.59	0.0027489	0.00186392	1470.59	-0.00103469	0.00112709	2060.59	-0.00049911	0.000342	2650.6	0.00005394	0.00033078	3240.6	0.00878715	0.00066766	3830.6	-0.00777503	0	
290.8	-0.00428814		880.79	0.00356015	0.0024833	1470.79	-0.00082826	0.00150197	2060.79	-0.00051519	0.0004529	2650.8	-0.00093271	0.00044099	3240.8	0.0076436	0.00088989	3830.8	-0.00810539	0	
291	-0.00302174		880.99	0.00464942	0.00310172	1470.99	-0.00069263	0.00187643	2060.99	0.00002727	0.00056228	2651	-0.00146552	0.00055118	3241	0.00769489	0.00111196	3831	-0.00823587	0	
291.2	-0.0011049		881.19	0.00460272	0.00371918	1471.19	0.00034169	0.00225048	2061.19	-0.00017215	0.00067017	2651.2	-0.00141172	0.00066135	3241.2	0.0076065	0.00133387	3831.2	-0.00880737	0	
291.4	0.00139941		881.39	0.00544434	0.00433568	1471.39	0.00135776	0.00262412	2061.39	-0.00009867	0.00077658	2651.4	-0.00170918	0.00077149	3241.4	0.00775198	0.00155561	3831.4	-0.00934321	0	
291.6	0.00502533		881.59	0.00602107	0.00495122	1471.59	0.0024282	0.00299734	2061.59	-0.00081032	0.00088154	2651.6	-0.00250184	0.0008816	3241.6	0.00762053	0.0017772	3831.6	-0.00962515	0	
291.8	0.00802203		881.79	0.00628645	0.00556581	1471.79	0.00387725	0.00337016	2061.79	-0.00028953	0.00098506	2651.8	-0.00339997	0.00099169	3241.8	0.00870332	0.00199863	3831.8	-0.00999889	0	
292	0.01168418		881.99	0.00762504	0.00617944	1471.99	0.00411663	0.00374257	2061.99	0.00020905	0.00108717	2652	-0.0027765	0.00110176	3242	0.00917447	0.0022199	3832	-0.01035808	0	
292.2	0.01503186		882.19	0.00751352	0.00679213	1472.19	0.00495693	0.00411457	2062.19	0.00083959	0.00118788	2652.2	-0.00229885	0.00121181	3242.2	0.01046485	0.00244101	3832.2	-0.01052006	0	
292.4	0.01821556		882.39	0.00783502	0.00740386	1472.39	0.00592777	0.00448615	2062.39	0.00045368	0.00128722	2652.4	-0.00196198	0.00132182	3242.4	0.01173083	0.00266196	3832.4	-0.01122946	0	
292.6	0.02195115		882.59	0.00902164	0.00801464	1472.59	0.00648212	0.00485734	2062.59	-0.00004435	0.0013852	2652.6	-0.00191509	0.00143182	3242.6	0.01266428	0.00288274	3832.6	-0.01075777	0	
292.8	0.02412234		882.79	0.00965698	0.00862447	1472.79	0.00639814	0.00522811	2062.79	-0.00001456	0.00148184	2652.8	-0.00130949	0.00154179	3242.8	0.01283546	0.00310337	3832.8	-0.00966935	0	
293	0.02713642		882.99	0.00994462	0.00923336	1472.99	0.00648548	0.00559847	2062.99	0.00001045	0.00157715	2653	-0.00043545	0.00165174	3243	0.01468186	0.00332384	3833	-0.00908858	0	
293.2	0.02971199		883.19	0.01142298	0.00984131	1473.19	0.00677326	0.00596843	2063.19	-0.00000087	0.00167117	2653.2	-0.00141623	0.00176166	3243.2	0.01542073	0.00354415	3833.2	-0.00880184	0	
293.4	0.03308486		883.39	0.01264259	0.01044831	1473.39	0.00685287	0.00633798	2063.39	-0.0004011	0.0017639	2653.4	-0.00122047	0.00187156	3243.4	0.01535661	0.0037643	3833.4	-0.00832759	0	
293.6	0.03488357		883.59	0.01330993	0.01105436	1473.59	0.00669131	0.00670713	2063.59	-0.00000396	0.00185536	2653.6	-0.00134775	0.00198143	3243.6	0.01483668	0.0039843	3833.6	-0.00756205	0	
293.8	0.03717932		883.79	0.01429208	0.01165948	1473.79	0.00622135	0.00707587	2063.79	0.00044931	0.00194557	2653.8	-0.00098813	0.00209128	3243.8	0.01557193	0.00420413	3833.8	-0.00881102	0	
294	0.03864876		883.99	0.01623295	0.01226366	1473.99	0.00740205	0.0074442	2063.99	0.00038242	0.00203455	2654	0.00024617	0.00220111	3244	0.01638156	0.0044238	3834	-0.00921053	0	
294.2	0.04086014		884.19	0.01793499	0.0128669	1474.19	0.00830495	0.00781213	2064.19	-0.00026451	0.00212231	2654.2	-0.00007862	0.00231091	3244.2	0.01658349	0.00464332	3834.2	-0.00955421	0	
294.4	0.04366044		884.39	0.01721394	0.01346921	1474.39	0.00844589	0.00817966	2064.39	-0.00020607	0.00220887	2654.4	0.00013367	0.00242069	3244.4	0.01733063	0.00486267	3834.4	-0.01012033	0	
294.6	0.04699705		884.59	0.01843306	0.01407058	1474.59	0.00828661	0.00854678	2064.59	0.00031401	0.00229425	2654.6	0.00021199	0.00253044	3244.6	0.01622072	0.00508187	3834.6	-0.01056236	0	
294.8	0.05063995		884.79	0.01950875	0.01467101	1474.79	0.00844452	0.0089135	2064.79	0.0011775	0.00237847	2654.8	-0.0006489	0.00264017	3244.8	0.01565341	0.00530091	3834.8	-0.01051495	0	
295	0.05325686		884.99	0.02009756	0.01527052	1474.99	0.00910985	0.00927981	2064.99	0.00104454	0.00246153	2655	-0.00026151	0.00274988	3245	0.01604935	0.00551979	3835	-0.01042199	0	
295.2	0.05708836		885.19	0.01985719	0.01586909	1475.19	0.01141304	0.00964573	2065.19	0.00044807	0.00254345	2655.2	0.0005578	0.00285956	3245.2	0.01543783	0.00573852	3835.2	-0.0103387	0	
295.4	0.05998163		885.39	0.02104586	0.01646674	1475.39	0.01208699	0.01001124	2065.39	0.00106807	0.00262426	2655.4	0.00047012	0.00296922	3245.4	0.01526308	0.00595708	3835.4	-0.01027627	0	
295.6	0.06363098		885.59	0.0214294	0.01706346	1475.59	0.01340612	0.01037634	2065.59	0.00047716	0.00270396	2655.6	0.00038897	0.00307885	3245.6	0.01459706	0.00617549	3835.6	-0.01011315	0	
295.8	0.0661918		885.79	0.02232417	0.01765925	1475.79	0.01459159	0.01074105	2065.79	0.00195128	0.00278257	2655.8	0.00073286	0.00318846	3245.8	0.01524437	0.00639374	3835.8	-0.01001039	0	
296	0.06955511		885.99	0.02362268	0.01825412	1475.99	0.01489475	0.01110536	2065.99	0.002425	0.00286011	2656	0.0021348	0.00329805	3246	0.01601185	0.00661183	3836	-0.0101135	0	
296.2	0.07200126		886.19	0.023787	0.01884806	1476.19	0.01615337	0.01146926	2066.19	0.00266385	0.00293659	2656.2	0.00313597	0.00340761	3246.2	0.01667357	0.00682976	3836.2	-0.00916141	0	
296.4	0.07508191		886.39	0.02497358	0.01944108	1476.39	0.01627065	0.01183277	2066.39	0.00233561	0.00301202	2656.4	0.00369225	0.00351715	3246.4	0.01753786	0.00704754	3836.4	-0.00957502	0	
296.6	0.07700141		886.59	0.0255379	0.02003319	1476.59	0.0161985	0.01219588	2066.59	0.00204707	0.00308642	2656.6	0.00479719	0.00362666	3246.6	0.01700045	0.00726515	3836.6	-0.00896484	0	
296.8	0.07868218		886.79	0.02606581	0.02062437	1476.79	0.0151153	0.01255858	2066.79	0.0021549	0.0031598	2656.8	0.00545246	0.00373615	3246.8	0.01774901	0.00748262	3836.8	-0.00873627	0	
297	0.08121817		886.99	0.02709843	0.02121464	1476.99	0.01565422	0.01292089	2066.99	0.00250224	0.00323218	2657	0.00620569	0.00384562	3247	0.01950094	0.00769992	3837	-0.00840056	0	
297.2	0.08331883		887.19	0.02821411	0.02180399	1477.19	0.01528782	0.0132828	2067.19	0.00325157	0.00330357	2657.2	0.00567708	0.00395506	3247.2	0.01970608	0.00791707	3837.2	-0.00856129	0	
297.4	0.08529595		887.39	0.02942236	0.02239242	1477.39	0.01582741	0.01364432	2067.39	0.00320491	0.00337399	2657.4	0.00662675	0.00406447	3247.4	0.01940643	0.00813406	3837.4	-0.00851906	0	
297.6	0.0865106		887.59	0.03046591	0.02297995	1477.59	0.01576159	0.01400543	2067.59	0.0042388	0.00344344	2657.6	0.00738662	0.00417387	3247.6	0.01943563	0.00835089	3837.6	-0.00841716	0	
297.8	0.0879007		887.79	0.03164551	0.02356656	1477.79	0.01626221	0.01436615	2067.79	0.00445544	0.00351195	2657.8	0.00693296	0.00428324	3247.8	0.02054025	0.00856757	3837.8	-0.00913767	0	
298	0.09031808		887.99	0.03361903	0.02415226	1477.99	0.01637406	0.01472647	2067.99	0.0043728	0.00357951	2658	0.00755548	0.00439258	3248	0.02063339	0.00878409	3838	-0.00835385	0	
298.2	0.09333491		888.19	0.03490536	0.02473705	1478.19	0.01735682	0.0150864	2068.19	0.00464769	0.00364616	2658.2	0.00748571	0.0045019	3248.2	0.02016206	0.00900045	3838.2	-0.00772439	0	
298.4	0.09631245		888.39	0.03466845	0.02532093	1478.39	0.01710699	0.01544593	2068.39	0.00532791	0.00371189	2658.4	0.0071115	0.0046112	3248.4	0.02044869	0.00921666	3838.4	-0.00699435	0	
298.6	0.09951652		888.59	0.03633028	0.02590391	1478.59	0.01759837	0.01580506	2068.59	0.00565269	0.00377672	2658.6	0.00683354	0.00472048	3248.6	0.01926302	0.00943271	3838.6	-0.00687373	0	
298.8	0.10163381		888.79	0.03689185	0.02648598	1478.79	0.0182742	0.01616381	2068.79	0.00511912	0.00384067	2658.8	0.00561439	0.00482972	3248.8	0.01969264	0.0096486	3838.8	-0.00681665	0	
299	0.10359984		888.99	0.03691572	0.02706716	1478.99	0.01909585	0.01652215	2068.99	0.00448477	0.00390374	2659	0.0060017	0.00493895	3249	0.01986265	0.00986434	3839	-0.00645696	0	
299.2	0.10641126		889.19	0.03705206	0.02764742	1479.19	0.02127696	0.0168801	2069.19	0.00369689	0.00396595	2659.2	0.00664072	0.00504815	3249.2	0.01972661	0.01007992	3839.2	-0.00607541	0	
299.4	0.10731093		889.39	0.03757609	0.02822679	1479.39	0.02151743	0.01723766	2069.39	0.00392904	0.00402732	2659.4	0.00657936	0.00515733	3249.4	0.02040793	0.01029535	3839.4	-0.00602262	0	
299.6	0.10973489		889.59	0.03792056	0.02880526	1479.59	0.02219248	0.01759483	2069.59	0.00362191	0.00408784	2659.6	0.00640044	0.00526648	3249.6	0.02021151	0.01051062	3839.6	-0.00595217	0	
299.8	0.11193083		889.79	0.03847587	0.02938283	1479.79	0.02287047	0.0179516	2069.79	0.00388667	0.00414753	2659.8	0.00653743	0.00537561	3249.8	0.0208336	0.01072573	3839.8	-0.00550019	0	
300	0.11465363		889.99	0.0385242	0.02995951	1479.99	0.02381431	0.01830799	2069.99	0.00375625	0.00420641	2660	0.00717	0.00548472	3250	0.0214997	0.01094069	3840	-0.00583965	0	
300.2	0.11596344		890.19	0.03853079	0.03053529	1480.19	0.02441979	0.01866398	2070.19	0.00350297	0.00426449	2660.2	0.00762859	0.0055938	3250.2	0.02013156	0.0111555	3840.2	-0.00553236	0	
300.4	0.11839121		890.39	0.03887446	0.03111017	1480.39	0.02420214	0.01901957	2070.39	0.00266283	0.00432177	2660.4	0.00717293	0.00570286	3250.4	0.02105079	0.01137015	3840.4	-0.00738502	0	
300.6	0.11939184		890.59	0.03821773	0.03168417	1480.59	0.02419752	0.01937478	2070.59	0.00203374	0.00437826	2660.6	0.00672	0.00581189	3250.6	0.02001448	0.01158464	3840.6	-0.0081491	0	
300.8	0.12208281		890.79	0.03870059	0.03225727	1480.79	0.02399429	0.0197296	2070.79	0.00248802	0.00443399	2660.8	0.00651823	0.0059209	3250.8	0.02141095	0.01179898	3840.8	-0.00883714	0	
301	0.12341749		890.99	0.03875584	0.03282948	1480.99	0.02570541	0.02008403	2070.99	0.00241636	0.00448895	2661	0.00691595	0.00602989	3251	0.02147852	0.01201316	3841	-0.00930156	0	
301.2	0.12528247		891.19	0.0390562	0.03340081	1481.19	0.02543063	0.02043806	2071.19	0.00281452	0.00454316	2661.2	0.00652208	0.00613885	3251.2	0.02189538	0.01222719	3841.2	-0.01023926	0	
301.4	0.12653174		891.39	0.04010899	0.03397125	1481.39	0.02551191	0.02079171	2071.39	0.00335039	0.00459663	2661.4	0.00647398	0.00624779	3251.4	0.0221844	0.01244106	3841.4	-0.01010717	0	
301.6	0.12758761		891.59	0.04126168	0.0345408	1481.59	0.02591509	0.02114497	2071.59	0.00401249	0.00464937	2661.6	0.00643715	0.0063567	3251.6	0.02227255	0.01265478	3841.6	-0.01084098	0	
301.8	0.12867063		891.79	0.04359877	0.03510947	1481.79	0.02608697	0.02149785	2071.79	0.00335232	0.00470139	2661.8	0.00652833	0.00646559	3251.8	0.02316708	0.01286835	3841.8	-0.01071021	0	
302	0.13108623		891.99	0.04540971	0.03567726	1481.99	0.02611507	0.02185033	2071.99	0.00310125	0.0047527	2662	0.00685842	0.00657446	3252	0.02369824	0.01308176	3842	-0.00948665	0	
302.2	0.13235795		892.19	0.04658936	0.03624417	1482.19	0.02683152	0.02220243	2072.19	0.00347224	0.00480331	2662.2	0.0068815	0.0066833	3252.2	0.02397437	0.01329502	3842.2	-0.00955041	0	
302.4	0.13438057		892.39	0.04797484	0.0368102	1482.39	0.02663941	0.02255414	2072.39	0.00389295	0.00485322	2662.4	0.00703234	0.00679212	3252.4	0.02449999	0.01350812	3842.4	-0.00880752	0	
302.6	0.13669269		892.59	0.04927593	0.03737535	1482.59	0.02817997	0.02290546	2072.59	0.0031524	0.00490245	2662.6	0.00659307	0.00690092	3252.6	0.02417482	0.01372107	3842.6	-0.00850129	0	
302.8	0.13788123		892.79	0.050083	0.03793962	1482.79	0.02899617	0.0232564	2072.79	0.00196642	0.00495101	2662.8	0.00717953	0.00700969	3252.8	0.02464525	0.01393386	3842.8	-0.00874466	0	
303	0.14014144		892.99	0.05054356	0.03850301	1482.99	0.03036873	0.02360695	2072.99	0.00239075	0.00499891	2663	0.00825266	0.00711844	3253	0.02515469	0.0141465	3843	-0.00788224	0	
303.2	0.14245633		893.19	0.05039705	0.03906554	1483.19	0.03228461	0.02395711	2073.19	0.00179788	0.00504615	2663.2	0.00921785	0.00722716	3253.2	0.02505649	0.01435899	3843.2	-0.00730739	0	
303.4	0.14415985		893.39	0.05131823	0.03962718	1483.39	0.03186487	0.02430689	2073.39	0.00289401	0.00509275	2663.4	0.00915203	0.00733586	3253.4	0.02595255	0.01457132	3843.4	-0.00607771	0	
303.6	0.14653297		893.59	0.05143922	0.04018796	1483.59	0.0318802	0.02465629	2073.59	0.00307032	0.0051387	2663.6	0.00995033	0.00744454	3253.6	0.02537938	0.0147835	3843.6	-0.00561737	0	
303.8	0.1483735		893.79	0.05203245	0.04074787	1483.79	0.03221278	0.0250053	2073.79	0.00309958	0.00518403	2663.8	0.01139657	0.00755319	3253.8	0.02562272	0.01499553	3843.8	-0.00463399	0	
304	0.15066632		893.99	0.05218089	0.04130691	1483.99	0.0324492	0.02535393	2073.99	0.00375764	0.00522874	2664	0.01198621	0.00766182	3254	0.02657638	0.0152074	3844	-0.00538023	0	
304.2	0.15237724		894.19	0.05161464	0.04186508	1484.19	0.03193376	0.02570218	2074.19	0.00348495	0.00527284	2664.2	0.01182026	0.00777042	3254.2	0.02675428	0.01541912	3844.2	-0.00561889	0	
304.4	0.15506829		894.39	0.05174542	0.04242238	1484.39	0.03162679	0.02605004	2074.39	0.00295204	0.00531634	2664.4	0.0123559	0.007879	3254.4	0.02783746	0.01563069	3844.4	-0.00622356	0	
304.6	0.15620014		894.59	0.05146299	0.04297882	1484.59	0.0309192	0.02639752	2074.59	0.00343135	0.00535924	2664.6	0.01283093	0.00798756	3254.6	0.02676556	0.0158421	3844.6	-0.00682365	0	
304.8	0.15756837		894.79	0.05142754	0.0435344	1484.79	0.03183311	0.02674462	2074.79	0.00376374	0.00540156	2664.8	0.01360264	0.00809609	3254.8	0.02774351	0.01605336	3844.8	-0.0078043	0	
305	0.15819063		894.99	0.05174587	0.04408911	1484.99	0.03212703	0.02709134	2074.99	0.00326049	0.00544329	2665	0.01370416	0.0082046	3255	0.02810165	0.01626447	3845	-0.0088065	0	
305.2	0.15922637		895.19	0.05283803	0.04464296	1485.19	0.03197427	0.02743768	2075.19	0.00344239	0.00548446	2665.2	0.01332751	0.00831308	3255.2	0.02890695	0.01647543	3845.2	-0.00896654	0	
305.4	0.15966391		895.39	0.0535226	0.04519596	1485.39	0.03173966	0.02778363	2075.39	0.00382038	0.00552506	2665.4	0.01310426	0.00842155	3255.4	0.02928947	0.01668623	3845.4	-0.00979637	0	
305.6	0.1603145		895.59	0.05541673	0.04574809	1485.59	0.0324281	0.02812921	2075.59	0.00263759	0.00556511	2665.6	0.0133078	0.00852998	3255.6	0.02935251	0.01689688	3845.6	-0.01115575	0	
305.8	0.16091567		895.79	0.05823622	0.04629937	1485.79	0.03228215	0.0284744	2075.79	0.00302953	0.00560461	2665.8	0.01308502	0.0086384	3255.8	0.02943792	0.01710738	3845.8	-0.01077481	0	
306	0.16235797		895.99	0.05898565	0.0468498	1485.99	0.03268463	0.02881922	2075.99	0.00242295	0.00564358	2666	0.01291974	0.00874679	3256	0.02921315	0.01731773	3846	-0.0107589	0	
306.2	0.16400935		896.19	0.05972826	0.04739936	1486.19	0.03330749	0.02916366	2076.19	0.00199509	0.005682	2666.2	0.01343532	0.00885515	3256.2	0.02884956	0.01752792	3846.2	-0.01067825	0	
306.4	0.16595893		896.39	0.06119043	0.04794808	1486.39	0.0343186	0.02950772	2076.39	0.00105776	0.00571991	2666.4	0.01322406	0.0089635	3256.4	0.02877491	0.01773796	3846.4	-0.01033652	0	
306.6	0.16773041		896.59	0.06183653	0.04849595	1486.59	0.03579954	0.0298514	2076.59	0.00040603	0.00575729	2666.6	0.01204437	0.00907181	3256.6	0.02912341	0.01794785	3846.6	-0.0104694	0	
306.8	0.16884745		896.79	0.06236911	0.04904296	1486.79	0.03654198	0.0301947	2076.79	-0.00046651	0.00579417	2666.8	0.01284933	0.00918011	3256.8	0.02945019	0.01815759	3846.8	-0.0110205	0	
307	0.17051016		896.99	0.06281316	0.04958913	1486.99	0.0386033	0.03053763	2076.99	-0.00050764	0.00583054	2667	0.01270005	0.00928838	3257	0.03035188	0.01836718	3847	-0.01054493	0	
307.2	0.17262325		897.19	0.0634944	0.05013444	1487.19	0.03949638	0.03088017	2077.19	0.00015451	0.00586641	2667.2	0.0127658	0.00939663	3257.2	0.03027793	0.01857662	3847.2	-0.00972838	0	
307.4	0.17418791		897.39	0.06500749	0.05067892	1487.39	0.03941147	0.03122235	2077.39	0.00074958	0.00590179	2667.4	0.01201025	0.00950485	3257.4	0.03121614	0.0187859	3847.4	-0.00814506	0	
307.6	0.17508213		897.59	0.06545968	0.05122254	1487.59	0.04019006	0.03156414	2077.59	0.00070046	0.00593669	2667.6	0.012541	0.00961305	3257.6	0.03054009	0.01899503	3847.6	-0.00683598	0	
307.8	0.17693686		897.79	0.06642612	0.05176533	1487.79	0.0406769	0.03190556	2077.79	0.00082288	0.00597111	2667.8	0.01226925	0.00972123	3257.8	0.03088183	0.01920402	3847.8	-0.00613476	0	
308	0.1794297		897.99	0.06649964	0.05230727	1487.99	0.04085715	0.03224661	2077.99	0.00148613	0.00600507	2668	0.01164919	0.00982938	3258	0.03123685	0.01941285	3848	-0.00550108	0	
308.2	0.18036472		898.19	0.0667448	0.05284837	1488.19	0.04129225	0.03258728	2078.19	0.00216161	0.00603855	2668.2	0.01165892	0.00993751	3258.2	0.03094273	0.01962153	3848.2	-0.00413085	0	
308.4	0.18104275		898.39	0.06744558	0.05338863	1488.39	0.04072855	0.03292758	2078.39	0.00308203	0.00607158	2668.4	0.01229685	0.01004561	3258.4	0.0302192	0.01983006	3848.4	-0.00336861	0	
308.6	0.18154903		898.59	0.06757612	0.05392805	1488.59	0.04038854	0.0332675	2078.59	0.00450642	0.00610416	2668.6	0.01205463	0.0101537	3258.6	0.02906967	0.02003843	3848.6	-0.00341122	0	
308.8	0.18184052		898.79	0.0673211	0.05446663	1488.79	0.04106325	0.03360705	2078.79	0.00526528	0.00613629	2668.8	0.01125367	0.01026175	3258.8	0.02951625	0.02024666	3848.8	-0.00346088	0	
309	0.18217012		898.99	0.06820941	0.05500438	1488.99	0.04107578	0.03394622	2078.99	0.00535902	0.00616799	2669	0.01187697	0.01036979	3259	0.02962822	0.02045474	3849	-0.00320233	0	
309.2	0.18198456		899.19	0.0689666	0.0555413	1489.19	0.04152251	0.03428502	2079.19	0.00683187	0.00619925	2669.2	0.01234865	0.0104778	3259.2	0.02967256	0.02066267	3849.2	-0.00246899	0	
309.4	0.18293488		899.39	0.06896903	0.05607738	1489.39	0.04123259	0.03462345	2079.39	0.00709593	0.00623008	2669.4	0.01268523	0.01058578	3259.4	0.0298688	0.02087044	3849.4	-0.00416777	0	
309.6	0.18364926		899.59	0.07006429	0.05661263	1489.59	0.04193293	0.03496151	2079.59	0.00702133	0.00626049	2669.6	0.01212749	0.01069375	3259.6	0.02920209	0.02107807	3849.6	-0.00460469	0	
309.8	0.1855155		899.79	0.07086776	0.05714705	1489.79	0.04136751	0.0352992	2079.79	0.00836643	0.00629049	2669.8	0.01248671	0.01080169	3259.8	0.02940548	0.02128554	3849.8	-0.00479834	0	
310	0.18788256		899.99	0.07051844	0.05768064	1489.99	0.04193163	0.03563652	2079.99	0.00761891	0.00632007	2670	0.01239289	0.0109096	3260	0.02981947	0.02149287	3850	-0.00537589	0	
310.2	0.19022264		900.19	0.07013037	0.0582134	1490.19	0.04175271	0.03597346	2080.19	0.00756717	0.00634926	2670.2	0.01284221	0.01101749	3260.2	0.03059505	0.02170005	3850.2	-0.00571936	0	
310.4	0.19216969		900.39	0.07084449	0.05874533	1490.39	0.04284336	0.03631003	2080.39	0.00702914	0.00637804	2670.4	0.01235765	0.01112536	3260.4	0.03210093	0.02190707	3850.4	-0.00610183	0	
310.6	0.19375237		900.59	0.07140316	0.05927644	1490.59	0.04298785	0.03664624	2080.59	0.00597601	0.00640643	2670.6	0.01268977	0.01123321	3260.6	0.03286245	0.02211395	3850.6	-0.00666654	0	
310.8	0.19557951		900.79	0.07169699	0.05980673	1490.79	0.04422823	0.03698207	2080.79	0.00526493	0.00643443	2670.8	0.01362822	0.01134103	3260.8	0.03344911	0.02232068	3850.8	-0.00773928	0	
311	0.19731193		900.99	0.07292149	0.06033619	1490.99	0.04513987	0.03731754	2080.99	0.00502587	0.00646205	2671	0.01370698	0.01144882	3261	0.03398545	0.02252726	3851	-0.00815429	0	
311.2	0.1986246		901.19	0.0744243	0.06086483	1491.19	0.04535925	0.03765264	2081.19	0.00540699	0.00648929	2671.2	0.01358642	0.0115566	3261.2	0.03442194	0.02273368	3851.2	-0.00771524	0	
311.4	0.20062527		901.39	0.07487267	0.06139265	1491.39	0.04572162	0.03798737	2081.39	0.00400211	0.00651616	2671.4	0.01361654	0.01166435	3261.4	0.03439686	0.02293996	3851.4	-0.00807351	0	
311.6	0.20272184		901.59	0.07620544	0.06191965	1491.59	0.04639523	0.03832173	2081.59	0.00296919	0.00654266	2671.6	0.01462553	0.01177207	3261.6	0.03328964	0.02314609	3851.6	-0.00838002	0	
311.8	0.20483402		901.79	0.07741944	0.06244583	1491.79	0.04703656	0.03865572	2081.79	0.00266719	0.0065688	2671.8	0.01475891	0.01187978	3261.8	0.03386081	0.02335208	3851.8	-0.00865341	0	
312	0.20534242		901.99	0.07819337	0.0629712	1491.99	0.04717554	0.03898935	2081.99	0.00238461	0.00659458	2672	0.01518784	0.01198745	3262	0.03413197	0.02355791	3852	-0.0086887	0	
312.2	0.20547578		902.19	0.07906556	0.06349575	1492.19	0.04781907	0.03932261	2082.19	0.00238593	0.00662001	2672.2	0.01589554	0.01209511	3262.2	0.03428076	0.02376359	3852.2	-0.00909266	0	
312.4	0.20706746		902.39	0.0792372	0.06401949	1492.39	0.04780643	0.0396555	2082.39	0.00184102	0.00664509	2672.4	0.01679714	0.01220274	3262.4	0.0334392	0.02396913	3852.4	-0.00998968	0	
312.6	0.20755139		902.59	0.0800285	0.06454241	1492.59	0.04905313	0.03998803	2082.59	0.00154166	0.00666983	2672.6	0.01680403	0.01231035	3262.6	0.03318003	0.02417451	3852.6	-0.00890659	0	
312.8	0.20704809		902.79	0.08021774	0.06506453	1492.79	0.04905155	0.04032019	2082.79	0.00105219	0.00669423	2672.8	0.01715938	0.01241793	3262.8	0.03468452	0.02437975	3852.8	-0.00932202	0	
313	0.20709187		902.99	0.08122363	0.06558583	1492.99	0.05017113	0.04065199	2082.99	0.00071532	0.00671829	2673	0.01790016	0.0125255	3263	0.03450049	0.02458484	3853	-0.00899505	0	
313.2	0.20753829		903.19	0.08166827	0.06610632	1493.19	0.05057076	0.04098342	2083.19	0.00166287	0.00674203	2673.2	0.01775291	0.01263303	3263.2	0.03496187	0.02478978	3853.2	-0.00879833	0	
313.4	0.20792897		903.39	0.0820169	0.06662601	1493.39	0.05035298	0.04131449	2083.39	0.00193691	0.00676544	2673.4	0.01734522	0.01274055	3263.4	0.0351011	0.02499457	3853.4	-0.00995048	0	
313.6	0.20860922		903.59	0.08286085	0.06714489	1493.59	0.05129877	0.04164519	2083.59	0.00299157	0.00678854	2673.6	0.01651367	0.01284804	3263.6	0.03529957	0.02519922	3853.6	-0.00911476	0	
313.8	0.21030066		903.79	0.0830267	0.06766296	1493.79	0.05137759	0.04197554	2083.79	0.00375602	0.00681132	2673.8	0.01604886	0.0129555	3263.8	0.03610684	0.02540372	3853.8	-0.00902521	0	
314	0.2113429		903.99	0.08303132	0.06818023	1493.99	0.05215763	0.04230551	2083.99	0.00396592	0.00683378	2674	0.01545104	0.01306295	3264	0.03596063	0.02560807	3854	-0.00826441	0	
314.2	0.21300773		904.19	0.08350763	0.0686967	1494.19	0.05295875	0.04263513	2084.19	0.00447832	0.00685594	2674.2	0.01526987	0.01317037	3264.2	0.03653135	0.02581227	3854.2	-0.00780761	0	
314.4	0.2137328		904.39	0.08405964	0.06921237	1494.39	0.05427405	0.04296438	2084.39	0.00468234	0.0068778	2674.4	0.01480402	0.01327776	3264.4	0.03751524	0.02601632	3854.4	-0.00672023	0	
314.6	0.21431765		904.59	0.08453894	0.06972723	1494.59	0.05428098	0.04329327	2084.59	0.00411116	0.00689936	2674.6	0.01435767	0.01338513	3264.6	0.03742421	0.02622023	3854.6	-0.00676392	0	
314.8	0.21525273		904.79	0.08475898	0.0702413	1494.79	0.05488011	0.0436218	2084.79	0.0052762	0.00692062	2674.8	0.01397701	0.01349248	3264.8	0.03761742	0.02642399	3854.8	-0.00618283	0	
315	0.21657639		904.99	0.08522382	0.07075457	1494.99	0.05456949	0.04394997	2084.99	0.00551292	0.00694159	2675	0.01386163	0.01359981	3265	0.03746823	0.0266276	3855	-0.0061299	0	
315.2	0.21775913		905.19	0.08573027	0.07126704	1495.19	0.05493869	0.04427778	2085.19	0.00531171	0.00696228	2675.2	0.01398079	0.01370711	3265.2	0.0380357	0.02683106	3855.2	-0.00592851	0	
315.4	0.21968229		905.39	0.08583626	0.07177872	1495.39	0.05488415	0.04460523	2085.39	0.0051563	0.00698268	2675.4	0.01440088	0.01381439	3265.4	0.03836007	0.02703438	3855.4	-0.00653749	0	
315.6	0.22165532		905.59	0.08683772	0.07228961	1495.59	0.05456386	0.04493231	2085.59	0.00499579	0.0070028	2675.6	0.01511242	0.01392164	3265.6	0.03882396	0.02723755	3855.6	-0.00671327	0	
315.8	0.22229313		905.79	0.08772546	0.0727997	1495.79	0.05494914	0.04525904	2085.79	0.00522295	0.00702265	2675.8	0.01480151	0.01402887	3265.8	0.03962323	0.02744057	3855.8	-0.00616912	0	
316	0.22247219		905.99	0.08836577	0.073309	1495.99	0.05507231	0.04558541	2085.99	0.00395209	0.00704223	2676	0.01458027	0.01413608	3266	0.03948627	0.02764345	3856	-0.00646244	0	
316.2	0.22447429		906.19	0.08828059	0.0738175	1496.19	0.05511782	0.04591142	2086.19	0.00411145	0.00706154	2676.2	0.01518065	0.01424326	3266.2	0.04042372	0.02784618	3856.2	-0.00650151	0	
316.4	0.22582728		906.39	0.08865842	0.07432522	1496.39	0.05518981	0.04623707	2086.39	0.00386816	0.00708059	2676.4	0.01517766	0.01435043	3266.4	0.04021439	0.02804876	3856.4	-0.00609431	0	
316.6	0.22648454		906.59	0.0896038	0.07483216	1496.59	0.05484461	0.04656237	2086.59	0.00273489	0.00709937	2676.6	0.01536634	0.01445756	3266.6	0.040923	0.0282512	3856.6	-0.00505559	0	
316.8	0.22620117		906.79	0.08972716	0.0753383	1496.79	0.05425528	0.04688731	2086.79	0.0026544	0.0071179	2676.8	0.01515295	0.01456468	3266.8	0.04165555	0.02845349	3856.8	-0.00601725	0	
317	0.22657004		906.99	0.09109734	0.07584366	1496.99	0.05505291	0.04721188	2086.99	0.00248515	0.00713618	2677	0.01471668	0.01467177	3267	0.04161518	0.02865564	3857	-0.00545159	0	
317.2	0.22659876		907.19	0.09191926	0.07634824	1497.19	0.05442076	0.04753611	2087.19	0.00231933	0.0071542	2677.2	0.01511924	0.01477883	3267.2	0.04248014	0.02885764	3857.2	-0.00597769	0	
317.4	0.22689403		907.39	0.09279889	0.07685203	1497.39	0.05486012	0.04785997	2087.39	0.0024863	0.00717198	2677.4	0.01520376	0.01488588	3267.4	0.04149728	0.02905949	3857.4	-0.00667703	0	
317.6	0.22789826		907.59	0.09321962	0.07735504	1497.59	0.0561405	0.04818348	2087.59	0.00244048	0.00718952	2677.6	0.0152042	0.0149929	3267.6	0.04051286	0.0292612	3857.6	-0.00679523	0	
317.8	0.2290095		907.79	0.09301089	0.07785727	1497.79	0.05665793	0.04850664	2087.79	0.00208273	0.00720681	2677.8	0.01481031	0.01509989	3267.8	0.04007893	0.02946276	3857.8	-0.00699033	0	
318	0.23022289		907.99	0.09320487	0.07835872	1497.99	0.05813057	0.04882944	2087.99	0.00204906	0.00722387	2678	0.01596515	0.01520686	3268	0.0395345	0.02966417	3858	-0.00711954	0	
318.2	0.23072921		908.19	0.09315323	0.07885939	1498.19	0.06007369	0.04915188	2088.19	0.00324047	0.0072407	2678.2	0.01578286	0.01531381	3268.2	0.0394678	0.02986544	3858.2	-0.00741575	0	
318.4	0.23063257		908.39	0.09306446	0.07935929	1498.39	0.06101674	0.04947398	2088.39	0.0035364	0.0072573	2678.4	0.01664881	0.01542074	3268.4	0.03926803	0.03006656	3858.4	-0.00699902	0	
318.6	0.23139708		908.59	0.09343964	0.07985841	1498.59	0.06211245	0.04979571	2088.59	0.00311747	0.00727367	2678.6	0.01616578	0.01552764	3268.6	0.03902052	0.03026754	3858.6	-0.00654192	0	
318.8	0.2328976		908.79	0.09371331	0.08035675	1498.79	0.06235756	0.0501171	2088.79	0.00349312	0.00728981	2678.8	0.01675386	0.01563452	3268.8	0.03921679	0.03046838	3858.8	-0.00659263	0	
319	0.23308289		908.99	0.09351759	0.08085433	1498.99	0.06275575	0.05043812	2088.99	0.00448488	0.00730574	2679	0.01786925	0.01574137	3269	0.03969914	0.03066906	3859	-0.00727115	0	
319.2	0.23422079		909.19	0.09415539	0.08135113	1499.19	0.06299946	0.0507588	2089.19	0.00458044	0.00732145	2679.2	0.01868691	0.01584821	3269.2	0.04035549	0.03086961	3859.2	-0.00749742	0	
319.4	0.23450675		909.39	0.0952989	0.08184715	1499.39	0.06370728	0.05107913	2089.39	0.00658493	0.00733694	2679.4	0.01832376	0.01595502	3269.4	0.04057729	0.03107001	3859.4	-0.00802031	0	
319.6	0.23573119		909.59	0.09665663	0.08234241	1499.59	0.06435783	0.0513991	2089.59	0.00622628	0.00735222	2679.6	0.01881019	0.0160618	3269.6	0.04112347	0.03127026	3859.6	-0.00862968	0	
319.8	0.23572955		909.79	0.09830078	0.0828369	1499.79	0.06528568	0.05171872	2089.79	0.00685756	0.00736729	2679.8	0.0179637	0.01616856	3269.8	0.0413219	0.03147037	3859.8	-0.00848958	0	
320	0.23619344		909.99	0.09948701	0.08333063	1499.99	0.06539619	0.05203799	2089.99	0.00774197	0.00738216	2680	0.01818512	0.0162753	3270	0.04215782	0.03167033	3860	-0.00873664	0	
320.2	0.23744442		910.19	0.10063118	0.08382358	1500.19	0.06381754	0.05235691	2090.19	0.00932028	0.00739682	2680.2	0.01848167	0.01638201	3270.2	0.04328324	0.03187015	3860.2	-0.0090977	0	
320.4	0.23816151		910.39	0.10226851	0.08431578	1500.39	0.06268813	0.05267548	2090.39	0.00998495	0.00741129	2680.4	0.01859675	0.01648871	3270.4	0.04342759	0.03206983	3860.4	-0.00954674	0	
320.6	0.23991133		910.59	0.1039317	0.0848072	1500.59	0.06234887	0.05299369	2090.59	0.01014361	0.00742555	2680.6	0.01907639	0.01659537	3270.6	0.04389572	0.03226936	3860.6	-0.00942709	0	
320.8	0.2398505		910.79	0.10432854	0.08529787	1500.79	0.0622985	0.05331156	2090.79	0.01020361	0.00743962	2680.8	0.01882848	0.01670202	3270.8	0.04423727	0.03246874	3860.8	-0.00940498	0	
321	0.24106374		910.99	0.1053005	0.08578777	1500.99	0.06222048	0.05362908	2090.99	0.00903231	0.0074535	2681	0.0197184	0.01680864	3271	0.04469796	0.03266798	3861	-0.00962348	0	
321.2	0.24173956		911.19	0.10630911	0.08627692	1501.19	0.06214281	0.05394625	2091.19	0.00925025	0.00746719	2681.2	0.02039038	0.01691524	3271.2	0.04462679	0.03286708	3861.2	-0.01025182	0	
321.4	0.24284472		911.39	0.10693888	0.0867653	1501.39	0.06270782	0.05426307	2091.39	0.0086452	0.00748069	2681.4	0.02077133	0.01702181	3271.4	0.04404173	0.03306604	3861.4	-0.01013297	0	
321.6	0.24486324		911.59	0.10667517	0.08725293	1501.59	0.06369973	0.05457955	2091.59	0.00797771	0.007494	2681.6	0.02149971	0.01712836	3271.6	0.04374829	0.03326485	3861.6	-0.01023078	0	
321.8	0.24621142		911.79	0.10714226	0.0877398	1501.79	0.06465833	0.05489567	2091.79	0.00749136	0.00750714	2681.8	0.02196899	0.01723489	3271.8	0.04418475	0.03346351	3861.8	-0.00931974	0	
322	0.24724054		911.99	0.10730916	0.08822591	1501.99	0.06621195	0.05521145	2091.99	0.006431	0.00752009	2682	0.02232899	0.01734139	3272	0.0443211	0.03366204	3862	-0.00939603	0	
322.2	0.24813868		912.19	0.10756441	0.08871128	1502.19	0.06664366	0.05552688	2092.19	0.00625832	0.00753287	2682.2	0.02201151	0.01744788	3272.2	0.04368791	0.03386042	3862.2	-0.00776598	0	
322.4	0.24945408		912.39	0.10732741	0.08919588	1502.39	0.0665856	0.05584196	2092.39	0.00515862	0.00754547	2682.4	0.02274398	0.01755433	3272.4	0.04328354	0.03405865	3862.4	-0.00667822	0	
322.6	0.25034204		912.59	0.10788954	0.08967974	1502.59	0.0678855	0.0561567	2092.59	0.00377405	0.00755791	2682.6	0.02173478	0.01766077	3272.6	0.04299824	0.03425675	3862.6	-0.00588499	0	
322.8	0.2512705		912.79	0.10840044	0.09016284	1502.79	0.06822462	0.05647109	2092.79	0.00341235	0.00757017	2682.8	0.0225028	0.01776718	3272.8	0.04278333	0.0344547	3862.8	-0.00538859	0	
323	0.25129483		912.99	0.10828728	0.0906452	1502.99	0.06879671	0.05678514	2092.99	0.00373734	0.00758226	2683	0.02347421	0.01787357	3273	0.04250156	0.0346525	3863	-0.00440382	0	
323.2	0.25271377		913.19	0.10873452	0.0911268	1503.19	0.06898654	0.05709884	2093.19	0.00297316	0.00759419	2683.2	0.02355779	0.01797993	3273.2	0.04247354	0.03485017	3863.2	-0.00453398	0	
323.4	0.25264556		913.39	0.10984941	0.09160766	1503.39	0.06982566	0.0574122	2093.39	0.0036946	0.00760595	2683.4	0.02329546	0.01808627	3273.4	0.04246132	0.03504769	3863.4	-0.00415557	0	
323.6	0.25321548		913.59	0.11017033	0.09208777	1503.59	0.07019602	0.05772521	2093.59	0.00284913	0.00761756	2683.6	0.02372532	0.01819259	3273.6	0.04240269	0.03524506	3863.6	-0.0043458	0	
323.8	0.25318697		913.79	0.11116381	0.09256714	1503.79	0.06988583	0.05803788	2093.79	0.00436768	0.007629	2683.8	0.02390065	0.01829888	3273.8	0.0433026	0.0354423	3863.8	-0.00363313	0	
324	0.25399812		913.99	0.11236388	0.09304576	1503.99	0.06911367	0.0583502	2093.99	0.00585747	0.00764029	2684	0.02507301	0.01840515	3274	0.04385724	0.03563939	3864	-0.00421647	0	
324.2	0.25483992		914.19	0.11333421	0.09352365	1504.19	0.06780819	0.05866219	2094.19	0.00600944	0.00765143	2684.2	0.0256627	0.0185114	3274.2	0.044604	0.03583634	3864.2	-0.00463409	0	
324.4	0.25583671		914.39	0.11407174	0.09400078	1504.39	0.06799841	0.05897382	2094.39	0.00698057	0.00766241	2684.4	0.02645864	0.01861762	3274.4	0.04542637	0.03603315	3864.4	-0.00438446	0	
324.6	0.25709396		914.59	0.11449445	0.09447718	1504.59	0.06855031	0.05928512	2094.59	0.00740916	0.00767324	2684.6	0.02689772	0.01872383	3274.6	0.04570072	0.03622982	3864.6	-0.00372012	0	
324.8	0.2578855		914.79	0.11488757	0.09495284	1504.79	0.06882594	0.05959607	2094.79	0.00702962	0.00768392	2684.8	0.02724069	0.01883	3274.8	0.04625953	0.03642634	3864.8	-0.00433925	0	
325	0.25852088		914.99	0.11588748	0.09542776	1504.99	0.06915928	0.05990668	2094.99	0.00731389	0.00769446	2685	0.02716553	0.01893616	3275	0.0468137	0.03662272	3865	-0.00576345	0	
325.2	0.25984811		915.19	0.11568213	0.09590195	1505.19	0.06946206	0.06021696	2095.19	0.00827943	0.00770486	2685.2	0.02632644	0.01904229	3275.2	0.04831337	0.03681896	3865.2	-0.00688085	0	
325.4	0.26173343		915.39	0.11586113	0.0963754	1505.39	0.06987212	0.06052689	2095.39	0.0073828	0.00771511	2685.4	0.02625582	0.0191484	3275.4	0.04873096	0.03701506	3865.4	-0.0079122	0	
325.6	0.26439627		915.59	0.11585118	0.09684811	1505.59	0.07067295	0.06083647	2095.59	0.00707637	0.00772522	2685.6	0.02617628	0.01925448	3275.6	0.04919457	0.03721101	3865.6	-0.00859948	0	
325.8	0.26523695		915.79	0.11598149	0.09732009	1505.79	0.07186446	0.06114572	2095.79	0.00652472	0.0077352	2685.8	0.02597244	0.01936054	3275.8	0.04969985	0.03740683	3865.8	-0.00852984	0	
326	0.26598323		915.99	0.11592247	0.09779134	1505.99	0.07297025	0.06145463	2095.99	0.00574176	0.00774503	2686	0.0249285	0.01946658	3276	0.04950173	0.0376025	3866	-0.00857773	0	
326.2	0.2674656		916.19	0.11595658	0.09826186	1506.19	0.07381582	0.0617632	2096.19	0.00582931	0.00775474	2686.2	0.02453661	0.01957259	3276.2	0.04929715	0.03779803	3866.2	-0.00802327	0	
326.4	0.26789682		916.39	0.11664029	0.09873164	1506.39	0.07368894	0.06207143	2096.39	0.0057041	0.00776431	2686.4	0.0244777	0.01967859	3276.4	0.04907326	0.03799342	3866.4	-0.00912818	0	
326.6	0.26754614		916.59	0.11756976	0.0992007	1506.59	0.07483338	0.06237932	2096.59	0.00508251	0.00777375	2686.6	0.02291613	0.01978455	3276.6	0.04846753	0.03818867	3866.6	-0.00865468	0	
326.8	0.26882313		916.79	0.11775737	0.09966903	1506.79	0.07551668	0.06268688	2096.79	0.00582486	0.00778306	2686.8	0.02323938	0.0198905	3276.8	0.04882043	0.03838378	3866.8	-0.00841917	0	
327	0.26895292		916.99	0.11838679	0.10013663	1506.99	0.07500821	0.06299409	2096.99	0.00610457	0.00779224	2687	0.0231445	0.01999642	3277	0.04863121	0.03857874	3867	-0.00850576	0	
327.2	0.2682865		917.19	0.11888371	0.10060351	1507.19	0.07466271	0.06330097	2097.19	0.00627838	0.0078013	2687.2	0.02376148	0.02010232	3277.2	0.04852598	0.03877357	3867.2	-0.00805664	0	
327.4	0.26804989		917.39	0.12030756	0.10106966	1507.39	0.07508379	0.06360751	2097.39	0.00691541	0.00781023	2687.4	0.02398336	0.02020819	3277.4	0.04816959	0.03896825	3867.4	-0.00641714	0	
327.6	0.26709564		917.59	0.12181846	0.10153509	1507.59	0.07498775	0.06391371	2097.59	0.00734852	0.00781904	2687.6	0.02374782	0.02031405	3277.6	0.04829118	0.0391628	3867.6	-0.00630137	0	
327.8	0.26706103		917.79	0.12305977	0.1019998	1507.79	0.07565735	0.06421958	2097.79	0.00761053	0.00782773	2687.8	0.02457179	0.02041988	3277.8	0.04828883	0.0393572	3867.8	-0.00618416	0	
328	0.26679325		917.99	0.12419616	0.10246378	1507.99	0.0751625	0.06452511	2097.99	0.00732779	0.00783631	2688	0.0249921	0.02052568	3278	0.04795781	0.03955146	3868	-0.00614264	0	
328.2	0.26619585		918.19	0.12507667	0.10292705	1508.19	0.0744496	0.0648303	2098.19	0.00723757	0.00784476	2688.2	0.02490513	0.02063146	3278.2	0.0487273	0.03974558	3868.2	-0.0053746	0	
328.4	0.26622243		918.39	0.12599617	0.10338959	1508.39	0.07394757	0.06513516	2098.39	0.00817045	0.0078531	2688.4	0.02496786	0.02073722	3278.4	0.0481045	0.03993957	3868.4	-0.00411964	0	
328.6	0.26666031		918.59	0.12645911	0.10385142	1508.59	0.07381678	0.06543969	2098.59	0.00813782	0.00786133	2688.6	0.0251793	0.02084296	3278.6	0.04740319	0.04013341	3868.6	-0.00404102	0	
328.8	0.26716231		918.79	0.12690396	0.10431254	1508.79	0.07374979	0.06574388	2098.79	0.00853991	0.00786944	2688.8	0.0247663	0.02094867	3278.8	0.04707921	0.04032711	3868.8	-0.00451352	0	
329	0.26785371		918.99	0.1262968	0.10477293	1508.99	0.07388028	0.06604773	2098.99	0.00826641	0.00787744	2689	0.02431897	0.02105436	3279	0.04676164	0.04052067	3869	-0.00467148	0	
329.2	0.26896348		919.19	0.12526937	0.10523261	1509.19	0.07397136	0.06635125	2099.19	0.0078428	0.00788534	2689.2	0.02419769	0.02116003	3279.2	0.04731621	0.04071409	3869.2	-0.0046544	0	
329.4	0.27082401		919.39	0.1243087	0.10569158	1509.39	0.07573998	0.06665444	2099.39	0.00748682	0.00789312	2689.4	0.02504834	0.02126567	3279.4	0.04733898	0.04090737	3869.4	-0.00484319	0	
329.6	0.27213962		919.59	0.1232765	0.10614984	1509.59	0.07669236	0.06695729	2099.59	0.00737252	0.0079008	2689.6	0.02470257	0.02137129	3279.6	0.04830174	0.04110052	3869.6	-0.00485199	0	
329.8	0.27234419		919.79	0.1224271	0.10660738	1509.79	0.07825971	0.06725982	2099.79	0.00727418	0.00790837	2689.8	0.02518341	0.02147689	3279.8	0.04884163	0.04129352	3869.8	-0.00455205	0	
330	0.27331687		919.99	0.12260585	0.10706422	1509.99	0.07942986	0.067562	2099.99	0.00766485	0.00791584	2690	0.02560972	0.02158246	3280	0.04909925	0.04148638	3870	-0.00475029	0	
330.2	0.27469668		920.19	0.12168183	0.10752035	1510.19	0.07944492	0.06786386	2100.19	0.00790391	0.00792321	2690.2	0.0259972	0.02168801	3280.2	0.04988165	0.04167911	3870.2	-0.00488966	0	
330.4	0.27546733		920.39	0.12216111	0.10797577	1510.39	0.07984728	0.06816539	2100.39	0.00808632	0.00793048	2690.4	0.02716565	0.02179354	3280.4	0.05017137	0.04187169	3870.4	-0.00449987	0	
330.6	0.27662032		920.59	0.12192816	0.10843048	1510.59	0.08147217	0.06846658	2100.59	0.00836095	0.00793765	2690.6	0.02719331	0.02189904	3280.6	0.05051695	0.04206413	3870.6	-0.00394295	0	
330.8	0.27812042		920.79	0.12225356	0.10888448	1510.79	0.08232476	0.06876744	2100.79	0.00897999	0.00794472	2690.8	0.02872082	0.02200452	3280.8	0.05050098	0.04225644	3870.8	-0.0049215	0	
331	0.27880882		920.99	0.12284952	0.10933779	1510.99	0.08213568	0.06906798	2100.99	0.00899137	0.00795169	2691	0.02892591	0.02210998	3281	0.05040839	0.04244861	3871	-0.00524172	0	
331.2	0.27974418		921.19	0.12346281	0.10979038	1511.19	0.08261402	0.06936818	2101.19	0.00868292	0.00795857	2691.2	0.02999813	0.02221542	3281.2	0.05094253	0.04264063	3871.2	-0.00500966	0	
331.4	0.27996924		921.39	0.12543427	0.11024228	1511.39	0.08269346	0.06966805	2101.39	0.00866359	0.00796535	2691.4	0.02989386	0.02232083	3281.4	0.05116086	0.04283252	3871.4	-0.00496357	0	
331.6	0.28032487		921.59	0.12681591	0.11069347	1511.59	0.08270842	0.06996759	2101.59	0.00903472	0.00797204	2691.6	0.03005641	0.02242622	3281.6	0.05093491	0.04302427	3871.6	-0.00565461	0	
331.8	0.28064373		921.79	0.12710215	0.11114397	1511.79	0.08234037	0.0702668	2101.79	0.00866759	0.00797864	2691.8	0.03024997	0.02253158	3281.8	0.05017341	0.04321589	3871.8	-0.00626256	0	
332	0.28056506		921.99	0.12848495	0.11159376	1511.99	0.08103607	0.07056569	2101.99	0.00830813	0.00798515	2692	0.0298092	0.02263692	3282	0.05055908	0.04340736	3872	-0.00564255	0	
332.2	0.28047775		922.19	0.12917564	0.11204286	1512.19	0.08027683	0.07086424	2102.19	0.00876095	0.00799157	2692.2	0.0294833	0.02274224	3282.2	0.05109506	0.04359869	3872.2	-0.00665784	0	
332.4	0.28078625		922.39	0.1306246	0.11249126	1512.39	0.08000182	0.07116247	2102.39	0.00922338	0.00799791	2692.4	0.02967501	0.02284754	3282.4	0.0508004	0.04378989	3872.4	-0.00704149	0	
332.6	0.28098672		922.59	0.13144796	0.11293897	1512.59	0.07967681	0.07146037	2102.59	0.00835038	0.00800415	2692.6	0.02867814	0.02295281	3282.6	0.05101389	0.04398095	3872.6	-0.00639149	0	
332.8	0.28114802		922.79	0.13169981	0.11338598	1512.79	0.07911638	0.07175794	2102.79	0.00814979	0.00801031	2692.8	0.02821701	0.02305806	3282.8	0.05160883	0.04417187	3872.8	-0.00687628	0	
333	0.28173915		922.99	0.13188265	0.11383229	1512.99	0.07887899	0.07205519	2102.99	0.00724129	0.00801639	2693	0.0284911	0.02316329	3283	0.05217669	0.04436265	3873	-0.00725149	0	
333.2	0.28225864		923.19	0.13181387	0.11427792	1513.19	0.07890002	0.07235211	2103.19	0.00705896	0.00802238	2693.2	0.02910567	0.02326849	3283.2	0.0536624	0.0445533	3873.2	-0.00783794	0	
333.4	0.2839125		923.39	0.13099242	0.11472285	1513.39	0.08006256	0.0726487	2103.39	0.00650646	0.0080283	2693.4	0.02916964	0.02337367	3283.4	0.05442266	0.0447438	3873.4	-0.00754496	0	
333.6	0.28391122		923.59	0.13138047	0.11516709	1513.59	0.07943104	0.07294497	2103.59	0.00698368	0.00803413	2693.6	0.02818725	0.02347883	3283.6	0.05510954	0.04493417	3873.6	-0.00757611	0	
333.8	0.28414307		923.79	0.13180314	0.11561064	1513.79	0.08065419	0.07324091	2103.79	0.00696897	0.00803988	2693.8	0.02898875	0.02358397	3283.8	0.05566808	0.0451244	3873.8	-0.007168	0	
334	0.28537331		923.99	0.13117906	0.11605351	1513.99	0.0817974	0.07353652	2103.99	0.0062819	0.00804555	2694	0.02941655	0.02368908	3284	0.05563427	0.0453145	3874	-0.00689117	0	
334.2	0.28620634		924.19	0.13033096	0.11649568	1514.19	0.08231484	0.07383181	2104.19	0.00559285	0.00805115	2694.2	0.02902358	0.02379417	3284.2	0.05601281	0.04550445	3874.2	-0.00598803	0	
334.4	0.28714652		924.39	0.13120949	0.11693717	1514.39	0.08393992	0.07412678	2104.39	0.00540852	0.00805666	2694.4	0.02901058	0.02389923	3284.4	0.05619291	0.04569427	3874.4	-0.00568759	0	
334.6	0.28764071		924.59	0.13138717	0.11737798	1514.59	0.08502503	0.07442142	2104.59	0.00551974	0.00806211	2694.6	0.02886173	0.02400427	3284.6	0.05627324	0.04588395	3874.6	-0.00663177	0	
334.8	0.28753787		924.79	0.13229099	0.1178181	1514.79	0.08511969	0.07471574	2104.79	0.00482957	0.00806748	2694.8	0.02880008	0.02410929	3284.8	0.05602985	0.0460735	3874.8	-0.00690611	0	
335	0.28806205		924.99	0.13300698	0.11825754	1514.99	0.08593148	0.07500973	2104.99	0.00437073	0.00807277	2695	0.02748212	0.02421429	3285	0.05673401	0.04626291	3875	-0.00631273	0	
335.2	0.28802455		925.19	0.13437757	0.1186963	1515.19	0.08646049	0.07530341	2105.19	0.00462764	0.00807799	2695.2	0.02771771	0.02431926	3285.2	0.05676794	0.04645218	3875.2	-0.00487562	0	
335.4	0.2875867		925.39	0.13632411	0.11913437	1515.39	0.08730899	0.07559675	2105.39	0.00485149	0.00808315	2695.4	0.02774298	0.02442421	3285.4	0.05731256	0.04664131	3875.4	-0.00474582	0	
335.6	0.28836471		925.59	0.13703694	0.11957177	1515.59	0.08801874	0.07588978	2105.59	0.00549323	0.00808823	2695.6	0.02764783	0.02452914	3285.6	0.05772408	0.04683031	3875.6	-0.00436788	0	
335.8	0.28901267		925.79	0.13768218	0.12000848	1515.79	0.08807439	0.07618248	2105.79	0.00560784	0.00809324	2695.8	0.02777532	0.02463404	3285.8	0.05747706	0.04701917	3875.8	-0.00397912	0	
336	0.28979573		925.99	0.13907573	0.12044452	1515.99	0.08838797	0.07647487	2105.99	0.00566325	0.00809818	2696	0.02825127	0.02473892	3286	0.05815679	0.04720789	3876	-0.00408149	0	
336.2	0.2904246		926.19	0.14009521	0.12087989	1516.19	0.08809919	0.07676693	2106.19	0.00570332	0.00810306	2696.2	0.02793965	0.02484378	3286.2	0.05914148	0.04739648	3876.2	-0.00499035	0	
336.4	0.29144219		926.39	0.14156184	0.12131457	1516.39	0.08799219	0.07705867	2106.39	0.00542722	0.00810787	2696.4	0.02761871	0.02494862	3286.4	0.05926588	0.04758493	3876.4	-0.00420704	0	
336.6	0.2927536		926.59	0.1418913	0.12174859	1516.59	0.08812383	0.07735009	2106.59	0.00464373	0.00811261	2696.6	0.02776257	0.02505343	3286.6	0.0594167	0.04777325	3876.6	-0.00358967	0	
336.8	0.29306983		926.79	0.14229485	0.12218192	1516.79	0.0880909	0.07764119	2106.79	0.00442176	0.00811729	2696.8	0.02929006	0.02515822	3286.8	0.05991857	0.04796143	3876.8	-0.00486884	0	
337	0.29433282		926.99	0.14314383	0.12261459	1516.99	0.08848996	0.07793197	2106.99	0.00407106	0.0081219	2697	0.0302693	0.02526298	3287	0.0601804	0.04814947	3877	-0.00571255	0	
337.2	0.29567083		927.19	0.14299769	0.12304659	1517.19	0.08872873	0.07822243	2107.19	0.00451719	0.00812645	2697.2	0.03050509	0.02536773	3287.2	0.05984317	0.04833738	3877.2	-0.00565492	0	
337.4	0.29749703		927.39	0.14218728	0.12347791	1517.39	0.08935954	0.07851257	2107.39	0.00431063	0.00813094	2697.4	0.02993242	0.02547245	3287.4	0.05911337	0.04852515	3877.4	-0.00550395	0	
337.6	0.2985388		927.59	0.14211171	0.12390857	1517.59	0.08972045	0.07880239	2107.59	0.00514666	0.00813537	2697.6	0.02967659	0.02557715	3287.6	0.05884729	0.04871278	3877.6	-0.00604675	0	
337.8	0.29930412		927.79	0.14204646	0.12433855	1517.79	0.09152806	0.07909189	2107.79	0.00444554	0.00813974	2697.8	0.02966228	0.02568182	3287.8	0.05928348	0.04890028	3877.8	-0.00613463	0	
338	0.30063588		927.99	0.14059877	0.12476787	1517.99	0.09252019	0.07938108	2107.99	0.00385963	0.00814405	2698	0.02990929	0.02578647	3288	0.05902941	0.04908765	3878	-0.0063199	0	
338.2	0.30033757		928.19	0.13943798	0.12519653	1518.19	0.09318002	0.07966994	2108.19	0.00383872	0.00814829	2698.2	0.03003988	0.0258911	3288.2	0.05938859	0.04927487	3878.2	-0.00543448	0	
338.4	0.30040785		928.39	0.13898523	0.12562451	1518.39	0.0934556	0.07995849	2108.39	0.00352899	0.00815248	2698.4	0.03060392	0.0259957	3288.4	0.05957968	0.04946197	3878.4	-0.00572419	0	
338.6	0.29964143		928.59	0.13810665	0.12605184	1518.59	0.09351051	0.08024673	2108.59	0.00458071	0.00815662	2698.6	0.03117649	0.02610029	3288.6	0.05921485	0.04964893	3878.6	-0.00523316	0	
338.8	0.29848796		928.79	0.13803669	0.1264785	1518.79	0.09433337	0.08053464	2108.79	0.0045315	0.00816069	2698.8	0.03141757	0.02620485	3288.8	0.0598106	0.04983575	3878.8	-0.00420953	0	
339	0.29780975		928.99	0.13760358	0.1269045	1518.99	0.09380941	0.08082224	2108.99	0.00412845	0.00816472	2699	0.0316751	0.02630938	3289	0.06034625	0.05002244	3879	-0.00416782	0	
339.2	0.29800336		929.19	0.13702335	0.12732984	1519.19	0.09409665	0.08110952	2109.19	0.00461125	0.00816868	2699.2	0.03321998	0.0264139	3289.2	0.06126128	0.05020899	3879.2	-0.00402085	0	
339.4	0.29767807		929.39	0.13826242	0.12775451	1519.39	0.09436021	0.08139649	2109.39	0.00498855	0.00817259	2699.4	0.03390751	0.02651839	3289.4	0.06254417	0.05039541	3879.4	-0.00502829	0	
339.6	0.29765842		929.59	0.13864885	0.12817853	1519.59	0.09432858	0.08168314	2109.59	0.00594171	0.00817645	2699.6	0.03451845	0.02662285	3289.6	0.06294836	0.05058169	3879.6	-0.00505419	0	
339.8	0.29862237		929.79	0.13925751	0.12860189	1519.79	0.09318324	0.08196948	2109.79	0.00608549	0.00818026	2699.8	0.03524038	0.0267273	3289.8	0.0625051	0.05076784	3879.8	-0.00528629	0	
340	0.29940226		929.99	0.14089905	0.1290246	1519.99	0.09261022	0.0822555	2109.99	0.00591725	0.00818401	2700	0.03605925	0.02683172	3290	0.06252352	0.05095385	3880	-0.00595963	0	
340.2	0.30028179		930.19	0.14208155	0.12944664	1520.19	0.09239497	0.08254121	2110.19	0.00615811	0.00818771	2700.2	0.03537031	0.02693612	3290.2	0.0621511	0.05113973	3880.2	-0.00587149	0	
340.4	0.30081426		930.39	0.14363385	0.12986804	1520.39	0.0926878	0.0828266	2110.39	0.0063699	0.00819137	2700.4	0.03607312	0.0270405	3290.4	0.06184035	0.05132548	3880.4	-0.00609246	0	
340.6	0.3014901		930.59	0.14474208	0.13028878	1520.59	0.09280661	0.08311168	2110.59	0.00723062	0.00819497	2700.6	0.03562606	0.02714485	3290.6	0.06215333	0.05151109	3880.6	-0.00732027	0	
340.8	0.3019901		930.79	0.14585326	0.13070886	1520.79	0.09299382	0.08339645	2110.79	0.0069516	0.00819852	2700.8	0.035429	0.02724918	3290.8	0.06134363	0.05169657	3880.8	-0.00780292	0	
341	0.30358629		930.99	0.14765859	0.1311283	1520.99	0.09356728	0.08368091	2110.99	0.00753108	0.00820202	2701	0.03465927	0.02735349	3291	0.06137604	0.05188191	3881	-0.00765886	0	
341.2	0.30466423		931.19	0.14851622	0.13154708	1521.19	0.09379551	0.08396505	2111.19	0.0075599	0.00820548	2701.2	0.03392728	0.02745777	3291.2	0.06053836	0.05206712	3881.2	-0.00745459	0	
341.4	0.30562775		931.39	0.14938396	0.13196521	1521.39	0.09447898	0.08424888	2111.39	0.00727198	0.00820889	2701.4	0.0334665	0.02756203	3291.4	0.06064859	0.05225219	3881.4	-0.00660321	0	
341.6	0.30587128		931.59	0.15031979	0.1323827	1521.59	0.09555649	0.08453239	2111.59	0.00698137	0.00821225	2701.6	0.03299883	0.02766627	3291.6	0.06053576	0.05243714	3881.6	-0.00524975	0	
341.8	0.3070101		931.79	0.15070097	0.13279953	1521.79	0.09607204	0.0848156	2111.79	0.00700055	0.00821557	2701.8	0.03207859	0.02777049	3291.8	0.06087558	0.05262194	3881.8	-0.00526076	0	
342	0.30725114		931.99	0.15070396	0.13321572	1521.99	0.09604898	0.08509849	2111.99	0.00668556	0.00821884	2702	0.03246743	0.02787468	3292	0.06148744	0.05280662	3882	-0.00487752	0	
342.2	0.30779267		932.19	0.15005079	0.13363127	1522.19	0.0961378	0.08538108	2112.19	0.00653353	0.00822206	2702.2	0.03216511	0.02797885	3292.2	0.06159743	0.05299116	3882.2	-0.0038936	0	
342.4	0.30882864		932.39	0.15006147	0.13404617	1522.39	0.09530979	0.08566335	2112.39	0.00580891	0.00822525	2702.4	0.03161527	0.028083	3292.4	0.06255828	0.05317556	3882.4	-0.00416257	0	
342.6	0.30930053		932.59	0.15059115	0.13446042	1522.59	0.09486508	0.08594531	2112.59	0.00655615	0.00822839	2702.6	0.03135809	0.02818712	3292.6	0.06339274	0.05335984	3882.6	-0.00307424	0	
342.8	0.30983597		932.79	0.15035394	0.13487403	1522.79	0.0951539	0.08622696	2112.79	0.0048914	0.00823148	2702.8	0.03181381	0.02829123	3292.8	0.06546786	0.05354398	3882.8	-0.00227522	0	
343	0.31055092		932.99	0.15054157	0.135287	1522.99	0.09417842	0.08650831	2112.99	0.00472559	0.00823454	2703	0.03148129	0.0283953	3293	0.06609123	0.05372799	3883	-0.00268168	0	
343.2	0.31229419		933.19	0.15160201	0.13569933	1523.19	0.09470375	0.08678934	2113.19	0.00451101	0.00823755	2703.2	0.03190769	0.02849936	3293.2	0.06755571	0.05391186	3883.2	-0.00248211	0	
343.4	0.31261471		933.39	0.15347164	0.13611102	1523.39	0.09467086	0.08707007	2113.39	0.00460455	0.00824052	2703.4	0.03259234	0.02860339	3293.4	0.0674974	0.0540956	3883.4	-0.00286935	0	
343.6	0.31354046		933.59	0.15356262	0.13652207	1523.59	0.09493259	0.08735048	2113.59	0.00427289	0.00824345	2703.6	0.03253882	0.0287074	3293.6	0.06714792	0.05427921	3883.6	-0.00278812	0	
343.8	0.3152967		933.79	0.15475238	0.13693249	1523.79	0.09396265	0.08763059	2113.79	0.00388611	0.00824634	2703.8	0.03355737	0.02881139	3293.8	0.06705393	0.05446269	3883.8	-0.00325235	0	
344	0.3171187		933.99	0.15555577	0.13734226	1523.99	0.09459093	0.08791039	2113.99	0.00320262	0.00824919	2704	0.03431765	0.02891536	3294	0.06666617	0.05464603	3884	-0.00416612	0	
344.2	0.31731031		934.19	0.15625459	0.1377514	1524.19	0.09567174	0.08818988	2114.19	0.00266343	0.008252	2704.2	0.03438556	0.0290193	3294.2	0.0671958	0.05482924	3884.2	-0.00554236	0	
344.4	0.3174893		934.39	0.15656469	0.13815991	1524.39	0.09585289	0.08846907	2114.39	0.00268476	0.00825477	2704.4	0.03484139	0.02912322	3294.4	0.06787746	0.05501232	3884.4	-0.00660919	0	
344.6	0.31760519		934.59	0.15617132	0.13856778	1524.59	0.09658045	0.08874795	2114.59	0.0033107	0.00825751	2704.6	0.03477779	0.02922711	3294.6	0.06755586	0.05519527	3884.6	-0.00735891	0	
344.8	0.3182483		934.79	0.15628484	0.13897502	1524.79	0.09819596	0.08902652	2114.79	0.00282763	0.0082602	2704.8	0.03596749	0.02933099	3294.8	0.06621367	0.05537808	3884.8	-0.00730999	0	
345	0.31781376		934.99	0.15671478	0.13938163	1524.99	0.09999105	0.08930479	2114.99	0.00287778	0.00826287	2705	0.03665524	0.02943484	3295	0.06670167	0.05556076	3885	-0.00689497	0	
345.2	0.3172455		935.19	0.15652681	0.1397876	1525.19	0.10102124	0.08958275	2115.19	0.0031074	0.00826549	2705.2	0.03659732	0.02953867	3295.2	0.06595978	0.05574331	3885.2	-0.00647536	0	
345.4	0.31684485		935.39	0.15624282	0.14019295	1525.39	0.10154468	0.0898604	2115.39	0.00422568	0.00826808	2705.4	0.03689514	0.02964247	3295.4	0.06588189	0.05592573	3885.4	-0.00514622	0	
345.6	0.31715719		935.59	0.15543672	0.14059766	1525.59	0.1024633	0.09013775	2115.59	0.00462494	0.00827063	2705.6	0.03702065	0.02974625	3295.6	0.06603023	0.05610801	3885.6	-0.00528214	0	
345.8	0.3181292		935.79	0.15617353	0.14100175	1525.79	0.10243269	0.0904148	2115.79	0.00591497	0.00827315	2705.8	0.03644169	0.02985001	3295.8	0.06593915	0.05629017	3885.8	-0.00665946	0	
346	0.31782988		935.99	0.15661544	0.14140521	1525.99	0.10323582	0.09069154	2115.99	0.00626259	0.00827563	2706	0.03652278	0.02995375	3296	0.06641204	0.05647219	3886	-0.00687386	0	
346.2	0.31844095		936.19	0.15659703	0.14180805	1526.19	0.1028064	0.09096797	2116.19	0.00673539	0.00827808	2706.2	0.03586173	0.03005746	3296.2	0.06658578	0.05665408	3886.2	-0.00720774	0	
346.4	0.3177431		936.39	0.15666362	0.14221026	1526.39	0.1026099	0.09124411	2116.39	0.0076751	0.0082805	2706.4	0.03571833	0.03016116	3296.4	0.06789654	0.05683584	3886.4	-0.00675113	0	
346.6	0.31786272		936.59	0.15750709	0.14261184	1526.59	0.10256167	0.09151994	2116.59	0.00868814	0.00828288	2706.6	0.03622717	0.03026482	3296.6	0.06799206	0.05701747	3886.6	-0.00556057	0	
346.8	0.31781507		936.79	0.15751846	0.14301281	1526.79	0.10304626	0.09179546	2116.79	0.00889162	0.00828523	2706.8	0.03652467	0.03036847	3296.8	0.06867359	0.05719896	3886.8	-0.00460672	0	
347	0.31801168		936.99	0.1585422	0.14341315	1526.99	0.10292105	0.09207068	2116.99	0.01037133	0.00828755	2707	0.03686615	0.03047209	3297	0.06811201	0.05738033	3887	-0.0050157	0	
347.2	0.31904612		937.19	0.1596095	0.14381287	1527.19	0.10238347	0.0923456	2117.19	0.00951893	0.00828984	2707.2	0.03781315	0.03057569	3297.2	0.06811478	0.05756156	3887.2	-0.00466592	0	
347.4	0.32000085		937.39	0.15979205	0.14421196	1527.39	0.10203205	0.09262022	2117.39	0.00926659	0.0082921	2707.4	0.03847562	0.03067927	3297.4	0.06775012	0.05774267	3887.4	-0.00502158	0	
347.6	0.32100826		937.59	0.16069112	0.14461044	1527.59	0.10202947	0.09289454	2117.59	0.00914567	0.00829432	2707.6	0.03901483	0.03078283	3297.6	0.06827975	0.05792364	3887.6	-0.00466595	0	
347.8	0.32195016		937.79	0.16176499	0.14500831	1527.79	0.10116121	0.09316855	2117.79	0.00913605	0.00829652	2707.8	0.04027011	0.03088636	3297.8	0.06834833	0.05810448	3887.8	-0.00571226	0	
348	0.3222091		937.99	0.16199277	0.14540555	1527.99	0.10282711	0.09344227	2117.99	0.00824421	0.00829868	2708	0.04010662	0.03098987	3298	0.06863027	0.05828519	3888	-0.00656896	0	
348.2	0.32231291		938.19	0.1631843	0.14580218	1528.19	0.10400114	0.09371568	2118.19	0.00792418	0.00830081	2708.2	0.04022257	0.03109335	3298.2	0.06869824	0.05846577	3888.2	-0.00703698	0	
348.4	0.32299599		938.39	0.16291107	0.14619819	1528.39	0.1037126	0.09398879	2118.39	0.00867778	0.00830292	2708.4	0.0400323	0.03119682	3298.4	0.06899334	0.05864622	3888.4	-0.00732384	0	
348.6	0.32410187		938.59	0.16304671	0.14659359	1528.59	0.10443927	0.09426161	2118.59	0.00812804	0.008305	2708.6	0.04008848	0.03130026	3298.6	0.06911111	0.05882654	3888.6	-0.00699137	0	
348.8	0.32516453		938.79	0.1637376	0.14698837	1528.79	0.10595642	0.09453412	2118.79	0.00805137	0.00830705	2708.8	0.0394298	0.03140368	3298.8	0.0689505	0.05900673	3888.8	-0.00667844	0	
349	0.32549692		938.99	0.16329933	0.14738254	1528.99	0.10634268	0.09480633	2118.99	0.0080227	0.00830907	2709	0.03946343	0.03150707	3299	0.06989004	0.05918679	3889	-0.00547445	0	
349.2	0.32702911		939.19	0.16281294	0.1477761	1529.19	0.10668272	0.09507825	2119.19	0.00894558	0.00831106	2709.2	0.03832952	0.03161045	3299.2	0.06972474	0.05936672	3889.2	-0.00544862	0	
349.4	0.32771194		939.39	0.16266749	0.14816905	1529.39	0.10658702	0.09534986	2119.39	0.00916446	0.00831303	2709.4	0.03804233	0.0317138	3299.4	0.06933384	0.05954651	3889.4	-0.00553119	0	
349.6	0.32854882		939.59	0.16287038	0.14856139	1529.59	0.10758833	0.09562118	2119.59	0.00986625	0.00831496	2709.6	0.03755911	0.03181713	3299.6	0.06969042	0.05972618	3889.6	-0.00642799	0	
349.8	0.3294874		939.79	0.16350748	0.14895312	1529.79	0.10813112	0.0958922	2119.79	0.00976331	0.00831688	2709.8	0.03666748	0.03192043	3299.8	0.06907084	0.05990572	3889.8	-0.00684035	0	
350	0.32957363		939.99	0.16325758	0.14934424	1529.99	0.10873302	0.09616292	2119.99	0.01017087	0.00831876	2710	0.03586492	0.03202371	3300	0.0696014	0.06008513	3890	-0.0077186	0	
350.2	0.32862504		940.19	0.16368613	0.14973475	1530.19	0.1084817	0.09643334	2120.19	0.01098506	0.00832062	2710.2	0.03504438	0.03212697	3300.2	0.06964718	0.06026441	3890.2	-0.00814831	0	
350.4	0.32746264		940.39	0.16365411	0.15012466	1530.39	0.1086459	0.09670346	2120.39	0.01170105	0.00832246	2710.4	0.0353805	0.03223021	3300.4	0.0694763	0.06044356	3890.4	-0.00797745	0	
350.6	0.3270073		940.59	0.1643506	0.15051397	1530.59	0.10739778	0.09697329	2120.59	0.01092519	0.00832427	2710.6	0.03595576	0.03233343	3300.6	0.06846166	0.06062258	3890.6	-0.00836718	0	
350.8	0.32680366		940.79	0.16444532	0.15090267	1530.79	0.10630816	0.09724283	2120.79	0.01113789	0.00832605	2710.8	0.03665116	0.03243662	3300.8	0.06864465	0.06080147	3890.8	-0.00890126	0	
351	0.32656415		940.99	0.16452776	0.15129076	1530.99	0.10551632	0.09751206	2120.99	0.0109531	0.00832781	2711	0.03705818	0.03253979	3301	0.0684556	0.06098023	3891	-0.00893854	0	
351.2	0.3265051		941.19	0.16497538	0.15167826	1531.19	0.10595459	0.097781	2121.19	0.00909866	0.00832955	2711.2	0.03771238	0.03264294	3301.2	0.06911136	0.06115886	3891.2	-0.0088328	0	
351.4	0.32703063		941.39	0.16538699	0.15206515	1531.39	0.1058088	0.09804965	2121.39	0.00814846	0.00833126	2711.4	0.03805404	0.03274606	3301.4	0.06980653	0.06133736	3891.4	-0.00974186	0	
351.6	0.3266118		941.59	0.16653143	0.15245145	1531.59	0.1065023	0.098318	2121.59	0.00828253	0.00833295	2711.6	0.03851422	0.03284916	3301.6	0.07007966	0.06151574	3891.6	-0.00911968	0	
351.8	0.32593893		941.79	0.16773799	0.15283714	1531.79	0.10746069	0.09858605	2121.79	0.00794171	0.00833462	2711.8	0.03758052	0.03295224	3301.8	0.07042912	0.06169398	3891.8	-0.00868188	0	
352	0.32580167		941.99	0.16881648	0.15322223	1531.99	0.10893974	0.09885381	2121.99	0.00760113	0.00833626	2712	0.03659467	0.0330553	3302	0.07106982	0.0618721	3892	-0.00843157	0	
352.2	0.3262772		942.19	0.17006478	0.15360673	1532.19	0.10857155	0.09912128	2122.19	0.00771501	0.00833788	2712.2	0.03616897	0.03315833	3302.2	0.07101773	0.06205009	3892.2	-0.00777722	0	
352.4	0.32761969		942.39	0.17022897	0.15399063	1532.39	0.10784224	0.09938845	2122.39	0.00779009	0.00833948	2712.4	0.03594136	0.03326134	3302.4	0.07188715	0.06222794	3892.4	-0.00746898	0	
352.6	0.3291132		942.59	0.17060924	0.15437394	1532.59	0.10875476	0.09965532	2122.59	0.00719374	0.00834106	2712.6	0.03557084	0.03336433	3302.6	0.07191226	0.06240567	3892.6	-0.00680024	0	
352.8	0.33024742		942.79	0.17108079	0.15475665	1532.79	0.10842721	0.09992191	2122.79	0.00755852	0.00834262	2712.8	0.03583373	0.0334673	3302.8	0.07281205	0.06258328	3892.8	-0.00577635	0	
353	0.3311964		942.99	0.17062067	0.15513876	1532.99	0.10848376	0.1001882	2122.99	0.00748702	0.00834415	2713	0.03602092	0.03357024	3303	0.07353671	0.06276075	3893	-0.00468452	0	
353.2	0.33277436		943.19	0.17032249	0.15552028	1533.19	0.10902525	0.1004542	2123.19	0.0073984	0.00834566	2713.2	0.03570308	0.03367316	3303.2	0.07334405	0.06293809	3893.2	-0.00397957	0	
353.4	0.33332545		943.39	0.17073564	0.15590122	1533.39	0.10921177	0.10071991	2123.39	0.00768035	0.00834716	2713.4	0.03538696	0.03377606	3303.4	0.07255492	0.06311531	3893.4	-0.00250874	0	
353.6	0.33444776		943.59	0.17111987	0.15628156	1533.59	0.1094849	0.10098532	2123.59	0.00820136	0.00834863	2713.6	0.03544085	0.03387893	3303.6	0.07278957	0.0632924	3893.6	-0.00261156	0	
353.8	0.33466774		943.79	0.17025329	0.15666131	1533.79	0.10982144	0.10125044	2123.79	0.0084893	0.00835008	2713.8	0.03619506	0.03398179	3303.8	0.07263357	0.06346936	3893.8	-0.0027975	0	
354	0.33435839		943.99	0.17069734	0.15704047	1533.99	0.10912105	0.10151528	2123.99	0.00940302	0.00835151	2714	0.03640134	0.03408462	3304	0.07218851	0.06364619	3894	-0.00320513	0	
354.2	0.33436084		944.19	0.17145195	0.15741904	1534.19	0.10872138	0.10177982	2124.19	0.00928421	0.00835293	2714.2	0.03726642	0.03418743	3304.2	0.07145019	0.0638229	3894.2	-0.00318025	0	
354.4	0.33420765		944.39	0.17217024	0.15779702	1534.39	0.10749902	0.10204407	2124.39	0.00910813	0.00835432	2714.4	0.03863009	0.03429021	3304.4	0.07145448	0.06399947	3894.4	-0.00350851	0	
354.6	0.33331571		944.59	0.17334358	0.15817442	1534.59	0.10643857	0.10230802	2124.59	0.00856475	0.00835569	2714.6	0.03986351	0.03439297	3304.6	0.07072593	0.06417592	3894.6	-0.00402137	0	
354.8	0.33362858		944.79	0.17383236	0.15855123	1534.79	0.10615545	0.10257169	2124.79	0.00894425	0.00835705	2714.8	0.0405802	0.03449571	3304.8	0.07035519	0.06435225	3894.8	-0.00367273	0	
355	0.33339157		944.99	0.17512592	0.15892746	1534.99	0.10720891	0.10283507	2124.99	0.00881619	0.00835839	2715	0.04219503	0.03459843	3305	0.07054174	0.06452844	3895	-0.00371589	0	
355.2	0.33450532		945.19	0.17614475	0.1593031	1535.19	0.10830072	0.10309816	2125.19	0.0081425	0.0083597	2715.2	0.04342666	0.03470113	3305.2	0.07092021	0.06470451	3895.2	-0.00544737	0	
355.4	0.33621795		945.39	0.17636843	0.15967816	1535.39	0.10810383	0.10336096	2125.39	0.00818385	0.008361	2715.4	0.04344499	0.0348038	3305.4	0.07194601	0.06488045	3895.4	-0.00606358	0	
355.6	0.33681482		945.59	0.17806727	0.16005264	1535.59	0.10997671	0.10362347	2125.59	0.00886032	0.00836229	2715.6	0.04268543	0.03490645	3305.6	0.07224683	0.06505626	3895.6	-0.0057568	0	
355.8	0.33753011		945.79	0.17904452	0.16042654	1535.79	0.1114456	0.1038857	2125.79	0.0093277	0.00836355	2715.8	0.04158184	0.03500908	3305.8	0.07247683	0.06523194	3895.8	-0.00580323	0	
356	0.33893867		945.99	0.17971043	0.16079986	1535.99	0.1114273	0.10414763	2125.99	0.01027539	0.0083648	2716	0.04154937	0.03511168	3306	0.07239538	0.0654075	3896	-0.00658837	0	
356.2	0.34049491		946.19	0.17976465	0.1611726	1536.19	0.11185765	0.10440928	2126.19	0.01021121	0.00836603	2716.2	0.04207866	0.03521427	3306.2	0.0728302	0.06558293	3896.2	-0.00665964	0	
356.4	0.34211498		946.39	0.17933789	0.16154476	1536.39	0.11324038	0.10467064	2126.39	0.0099856	0.00836725	2716.4	0.04175971	0.03531683	3306.4	0.07333341	0.06575824	3896.4	-0.00684883	0	
356.6	0.34291413		946.59	0.17861178	0.16191634	1536.59	0.11429971	0.10493171	2126.59	0.01061376	0.00836844	2716.6	0.04141891	0.03541936	3306.6	0.07325507	0.06593342	3896.6	-0.00694789	0	
356.8	0.34316976		946.79	0.17764414	0.16228734	1536.79	0.11402163	0.1051925	2126.79	0.01032303	0.00836963	2716.8	0.04100001	0.03552188	3306.8	0.07528921	0.06610847	3896.8	-0.00611805	0	
357	0.34346783		946.99	0.17683865	0.16265777	1536.99	0.11545546	0.105453	2126.99	0.01034904	0.00837079	2717	0.04042868	0.03562437	3307	0.07517587	0.06628339	3897	-0.00585042	0	
357.2	0.34444222		947.19	0.17631613	0.16302763	1537.19	0.11516658	0.10571321	2127.19	0.01017741	0.00837194	2717.2	0.03976644	0.03572684	3307.2	0.07532905	0.06645819	3897.2	-0.00475788	0	
357.4	0.34514866		947.39	0.17546782	0.16339691	1537.39	0.11515603	0.10597314	2127.39	0.01048721	0.00837307	2717.4	0.03956995	0.03582929	3307.4	0.07536978	0.06663286	3897.4	-0.00474708	0	
357.6	0.3448623		947.59	0.17436095	0.16376562	1537.59	0.11496628	0.10623278	2127.59	0.00965718	0.00837419	2717.6	0.0397183	0.03593171	3307.6	0.07670677	0.06680741	3897.6	-0.00434074	0	
357.8	0.34408784		947.79	0.17292389	0.16413375	1537.79	0.11475764	0.10649213	2127.79	0.01026334	0.00837529	2717.8	0.03964759	0.03603412	3307.8	0.07723811	0.06698183	3897.8	-0.00380425	0	
358	0.34300615		947.99	0.17314021	0.16450132	1537.99	0.11417048	0.1067512	2127.99	0.00964294	0.00837638	2718	0.03905399	0.0361365	3308	0.07762506	0.06715612	3898	-0.00377634	0	
358.2	0.34258555		948.19	0.17344406	0.16486831	1538.19	0.11519396	0.10700999	2128.19	0.00926609	0.00837745	2718.2	0.03902906	0.03623885	3308.2	0.07745578	0.06733029	3898.2	-0.00331214	0	
358.4	0.3414425		948.39	0.174821	0.16523473	1538.39	0.11536536	0.10726849	2128.39	0.00857852	0.00837851	2718.4	0.03870302	0.03634119	3308.4	0.07713345	0.06750433	3898.4	-0.00311863	0	
358.6	0.34087586		948.59	0.17550117	0.16560059	1538.59	0.11550382	0.10752671	2128.59	0.00771689	0.00837956	2718.6	0.03944783	0.0364435	3308.6	0.07717797	0.06767825	3898.6	-0.00258451	0	
358.8	0.34132628		948.79	0.17655885	0.16596588	1538.79	0.11514786	0.10778464	2128.79	0.0075027	0.00838059	2718.8	0.03942429	0.03654579	3308.8	0.07632365	0.06785204	3898.8	-0.00169728	0	
359	0.34177265		948.99	0.17817006	0.1663306	1538.99	0.11551907	0.10804229	2128.99	0.00641301	0.0083816	2719	0.04093547	0.03664806	3309	0.07756444	0.0680257	3899	-0.00183767	0	
359.2	0.34294419		949.19	0.17950642	0.16669475	1539.19	0.11614247	0.10829966	2129.19	0.00659016	0.0083826	2719.2	0.04094806	0.03675031	3309.2	0.07792414	0.06819924	3899.2	-0.00218955	0	
359.4	0.34361334		949.39	0.18025751	0.16705834	1539.39	0.11721494	0.10855674	2129.39	0.00645274	0.00838359	2719.4	0.04068388	0.03685253	3309.4	0.078486	0.06837265	3899.4	-0.0024234	0	
359.6	0.34342722		949.59	0.18130247	0.16742137	1539.59	0.11797573	0.10881354	2129.59	0.00718286	0.00838456	2719.6	0.04013283	0.03695473	3309.6	0.07763061	0.06854594	3899.6	-0.00282962	0	
359.8	0.34511151		949.79	0.18192516	0.16778383	1539.79	0.11881768	0.10907006	2129.79	0.00785322	0.00838552	2719.8	0.04062696	0.03705691	3309.8	0.07750124	0.06871911	3899.8	-0.00247877	0	
360	0.34596505		949.99	0.18286379	0.16814573	1539.99	0.11951352	0.1093263	2129.99	0.00791124	0.00838647	2720	0.0414739	0.03715907	3310	0.07693985	0.06889214	3900	-0.00274452	0	
360.2	0.3463954		950.19	0.18330518	0.16850707	1540.19	0.12126304	0.10958226	2130.19	0.00840477	0.00838741	2720.2	0.04177552	0.0372612	3310.2	0.07684519	0.06906506	3900.2	-0.00287718	0	
360.4	0.3471751		950.39	0.18317957	0.16886785	1540.39	0.12257001	0.10983793	2130.39	0.00923482	0.00838833	2720.4	0.04143541	0.03736331	3310.4	0.07764098	0.06923784	3900.4	-0.00385259	0	
360.6	0.34855538		950.59	0.1830736	0.16922807	1540.59	0.12205734	0.11009332	2130.59	0.01031284	0.00838924	2720.6	0.0417674	0.0374654	3310.6	0.0776462	0.06941051	3900.6	-0.00450987	0	
360.8	0.34837713		950.79	0.18306106	0.16958773	1540.79	0.12269998	0.11034844	2130.79	0.01034888	0.00839014	2720.8	0.04234422	0.03756746	3310.8	0.07854057	0.06958304	3900.8	-0.00496158	0	
361	0.34878319		950.99	0.18347658	0.16994683	1540.99	0.12267586	0.11060327	2130.99	0.01102865	0.00839102	2721	0.04273474	0.03766951	3311	0.0783553	0.06975546	3901	-0.00543507	0	
361.2	0.3494145		951.19	0.18372147	0.17030537	1541.19	0.1215268	0.11085782	2131.19	0.01099237	0.00839189	2721.2	0.04272282	0.03777153	3311.2	0.07859379	0.06992775	3901.2	-0.00574896	0	
361.4	0.34929053		951.39	0.18294224	0.17066336	1541.39	0.12208068	0.11111209	2131.39	0.0116351	0.00839275	2721.4	0.04383632	0.03787353	3311.4	0.07896132	0.07009991	3901.4	-0.0056936	0	
361.6	0.3482223		951.59	0.18352851	0.17102079	1541.59	0.12224268	0.11136609	2131.59	0.01153932	0.0083936	2721.6	0.04320688	0.03797551	3311.6	0.07976608	0.07027195	3901.6	-0.00525348	0	
361.8	0.34722191		951.79	0.18399562	0.17137767	1541.79	0.12163346	0.1116198	2131.79	0.01328828	0.00839444	2721.8	0.04340433	0.03807746	3311.8	0.08007724	0.07044387	3901.8	-0.00586174	0	
362	0.3459434		951.99	0.1853411	0.17173399	1541.99	0.12171074	0.11187323	2131.99	0.01227718	0.00839527	2722	0.04321727	0.03817939	3312	0.08105564	0.07061566	3902	-0.00585714	0	
362.2	0.34699404		952.19	0.18669473	0.17208976	1542.19	0.12228759	0.11212639	2132.19	0.0125969	0.00839608	2722.2	0.04337173	0.0382813	3312.2	0.0808613	0.07078732	3902.2	-0.00505647	0	
362.4	0.34742135		952.39	0.18812664	0.17244498	1542.39	0.12209956	0.11237927	2132.39	0.01195737	0.00839688	2722.4	0.04375178	0.03838319	3312.4	0.08152837	0.07095887	3902.4	-0.00517788	0	
362.6	0.34782748		952.59	0.18845732	0.17279964	1542.59	0.12166812	0.11263187	2132.59	0.01117687	0.00839768	2722.6	0.04444685	0.03848505	3312.6	0.08234992	0.07113028	3902.6	-0.00547792	0	
362.8	0.34826493		952.79	0.18916752	0.17315376	1542.79	0.12185894	0.11288419	2132.79	0.01078134	0.00839846	2722.8	0.04485904	0.0385869	3312.8	0.0824415	0.07130158	3902.8	-0.00494107	0	
363	0.34909784		952.99	0.1897714	0.17350733	1542.99	0.12326221	0.11313624	2132.99	0.00980374	0.00839923	2723	0.04558023	0.03868872	3313	0.08382063	0.07147275	3903	-0.0052508	0	
363.2	0.35036064		953.19	0.1909486	0.17386035	1543.19	0.12470759	0.113388	2133.19	0.00999133	0.00839999	2723.2	0.04561267	0.03879052	3313.2	0.08420612	0.0716438	3903.2	-0.00498218	0	
363.4	0.35112782		953.39	0.19065027	0.17421282	1543.39	0.1255773	0.1136395	2133.39	0.0092055	0.00840074	2723.4	0.04540906	0.03889229	3313.4	0.08455056	0.07181472	3903.4	-0.00565256	0	
363.6	0.35243917		953.59	0.19108152	0.17456474	1543.59	0.12591371	0.11389071	2133.59	0.00928082	0.00840148	2723.6	0.04487443	0.03899404	3313.6	0.08449626	0.07198552	3903.6	-0.00521434	0	
363.8	0.35424046		953.79	0.19191109	0.17491612	1543.79	0.12725912	0.11414165	2133.79	0.00943278	0.00840221	2723.8	0.04522077	0.03909578	3313.8	0.08443731	0.0721562	3903.8	-0.00484553	0	
364	0.35513856		953.99	0.19259801	0.17526695	1543.99	0.12812284	0.11439231	2133.99	0.00975797	0.00840293	2724	0.04435304	0.03919748	3314	0.08386257	0.07232675	3904	-0.00519253	0	
364.2	0.3568253		954.19	0.19157901	0.17561724	1544.19	0.12902393	0.1146427	2134.19	0.01004868	0.00840364	2724.2	0.04446915	0.03929917	3314.2	0.08475347	0.07249718	3904.2	-0.00428626	0	
364.4	0.35834499		954.39	0.1903432	0.17596698	1544.39	0.12862012	0.11489281	2134.39	0.00978245	0.00840434	2724.4	0.0443826	0.03940083	3314.4	0.08509493	0.07266749	3904.4	-0.00484279	0	
364.6	0.35834661		954.59	0.18995532	0.17631618	1544.59	0.12888983	0.11514265	2134.59	0.0093727	0.00840503	2724.6	0.0441796	0.03950248	3314.6	0.08462714	0.07283767	3904.6	-0.00494322	0	
364.8	0.35771087		954.79	0.19018313	0.17666484	1544.79	0.12954294	0.11539221	2134.79	0.00970376	0.00840571	2724.8	0.04404051	0.0396041	3314.8	0.08461627	0.07300773	3904.8	-0.00551635	0	
365	0.3588149		954.99	0.19016283	0.17701296	1544.99	0.12904391	0.1156415	2134.99	0.00980085	0.00840638	2725	0.04408173	0.03970569	3315	0.08459517	0.07317767	3905	-0.00604656	0	
365.2	0.35907411		955.19	0.19107934	0.17736054	1545.19	0.12821364	0.11589052	2135.19	0.01047451	0.00840705	2725.2	0.04390099	0.03980727	3315.2	0.08467772	0.07334748	3905.2	-0.00613459	0	
365.4	0.3579307		955.39	0.19157014	0.17770758	1545.39	0.12833049	0.11613926	2135.39	0.0108356	0.0084077	2725.4	0.04384383	0.03990882	3315.4	0.08496221	0.07351717	3905.4	-0.00611481	0	
365.6	0.35730592		955.59	0.1919035	0.17805408	1545.59	0.12713313	0.11638773	2135.59	0.01103591	0.00840834	2725.6	0.04307703	0.04001035	3315.6	0.08553822	0.07368674	3905.6	-0.00626846	0	
365.8	0.35726337		955.79	0.19295453	0.17840004	1545.79	0.12668296	0.11663592	2135.79	0.01096823	0.00840898	2725.8	0.04337136	0.04011186	3315.8	0.0857494	0.07385619	3905.8	-0.00612565	0	
366	0.35685492		955.99	0.19334924	0.17874546	1545.99	0.12596839	0.11688384	2135.99	0.00992508	0.00840961	2726	0.04277197	0.04021334	3316	0.08577786	0.07402552	3906	-0.00565088	0	
366.2	0.35809956		956.19	0.19287836	0.17909035	1546.19	0.12571634	0.11713149	2136.19	0.01128702	0.00841023	2726.2	0.04300283	0.04031481	3316.2	0.08555699	0.07419472	3906.2	-0.00522834	0	
366.4	0.35741359		956.39	0.19370839	0.17943471	1546.39	0.12550049	0.11737887	2136.39	0.0111945	0.00841084	2726.4	0.04266605	0.04041625	3316.4	0.08525464	0.0743638	3906.4	-0.00588434	0	
366.6	0.35678757		956.59	0.19348399	0.17977853	1546.59	0.12542602	0.11762598	2136.59	0.01038355	0.00841144	2726.6	0.04335806	0.04051767	3316.6	0.08522833	0.07453275	3906.6	-0.00647833	0	
366.8	0.35692429		956.79	0.19307174	0.18012181	1546.79	0.12649337	0.11787281	2136.79	0.01104976	0.00841203	2726.8	0.04389364	0.04061906	3316.8	0.08550828	0.07470159	3906.8	-0.0051095	0	
367	0.35716566		956.99	0.19307721	0.18046457	1546.99	0.12671717	0.11811937	2136.99	0.01049917	0.00841262	2727	0.04477932	0.04072044	3317	0.08585693	0.0748703	3907	-0.00507286	0	
367.2	0.35695666		957.19	0.19381703	0.18080679	1547.19	0.12748259	0.11836566	2137.19	0.01030886	0.00841319	2727.2	0.04538651	0.04082179	3317.2	0.08656363	0.07503889	3907.2	-0.00458617	0	
367.4	0.35735179		957.39	0.19438074	0.18114848	1547.39	0.12718564	0.11861168	2137.39	0.01070259	0.00841376	2727.4	0.04617045	0.04092312	3317.4	0.08662913	0.07520736	3907.4	-0.00430937	0	
367.6	0.35851407		957.59	0.19471473	0.18148964	1547.59	0.12762506	0.11885744	2137.59	0.01131225	0.00841432	2727.6	0.04654196	0.04102443	3317.6	0.08663684	0.07537571	3907.6	-0.00380415	0	
367.8	0.35890606		957.79	0.19436361	0.18183027	1547.79	0.12848741	0.11910292	2137.79	0.01154175	0.00841488	2727.8	0.04742895	0.04112571	3317.8	0.08637719	0.07554394	3907.8	-0.00345369	0	
368	0.35927847		957.99	0.19365209	0.18217037	1547.99	0.1288935	0.11934813	2137.99	0.01118999	0.00841543	2728	0.04711213	0.04122698	3318	0.08585505	0.07571204	3908	-0.00263257	0	
368.2	0.35912056		958.19	0.19280337	0.18250995	1548.19	0.12960542	0.11959307	2138.19	0.01064382	0.00841596	2728.2	0.04802324	0.04132822	3318.2	0.08564638	0.07588002	3908.2	-0.00194658	0	
368.4	0.35853262		958.39	0.19299765	0.182849	1548.39	0.12850071	0.11983774	2138.39	0.0108869	0.0084165	2728.4	0.04834024	0.04142944	3318.4	0.08557354	0.07604788	3908.4	-0.00294056	0	
368.6	0.35847856		958.59	0.19324225	0.18318752	1548.59	0.12940537	0.12008214	2138.59	0.01094441	0.00841702	2728.6	0.04896877	0.04153063	3318.6	0.08635737	0.07621562	3908.6	-0.00317627	0	
368.8	0.35938012		958.79	0.1944525	0.18352551	1548.79	0.12906114	0.12032628	2138.79	0.01160799	0.00841754	2728.8	0.04979146	0.04163181	3318.8	0.08600747	0.07638324	3908.8	-0.00397233	0	
369	0.35980343		958.99	0.19504086	0.18386298	1548.99	0.12864373	0.12057014	2138.99	0.01164592	0.00841805	2729	0.051138	0.04173296	3319	0.08663632	0.07655074	3909	-0.00481857	0	
369.2	0.35951687		959.19	0.19603111	0.18419993	1549.19	0.12764929	0.12081374	2139.19	0.01193872	0.00841855	2729.2	0.05136753	0.04183409	3319.2	0.08716446	0.07671812	3909.2	-0.00481371	0	
369.4	0.35897056		959.39	0.19653937	0.18453636	1549.39	0.12724059	0.12105707	2139.39	0.01242102	0.00841905	2729.4	0.05098402	0.0419352	3319.4	0.08754278	0.07688537	3909.4	-0.00500145	0	
369.6	0.35957347		959.59	0.19669807	0.18487226	1549.59	0.12733985	0.12130013	2139.59	0.01253526	0.00841954	2729.6	0.05054841	0.04203629	3319.6	0.08780289	0.07705251	3909.6	-0.0049755	0	
369.8	0.35981858		959.79	0.19740279	0.18520764	1549.79	0.12760268	0.12154293	2139.79	0.01085389	0.00842002	2729.8	0.04998442	0.04213735	3319.8	0.08780724	0.07721952	3909.8	-0.0051446	0	
370	0.3603809		959.99	0.19770618	0.1855425	1549.99	0.12719155	0.12178546	2139.99	0.01133949	0.0084205	2730	0.04933476	0.04223839	3320	0.08789391	0.07738641	3910	-0.00483585	0	
370.2	0.36069607		960.19	0.19814818	0.18587685	1550.19	0.12750475	0.12202772	2140.19	0.01178352	0.00842097	2730.2	0.0492394	0.04233941	3320.2	0.08828409	0.07755319	3910.2	-0.00563814	0	
370.4	0.36023131		960.39	0.19922537	0.18621067	1550.39	0.12808696	0.12226972	2140.39	0.01084587	0.00842143	2730.4	0.04940949	0.04244041	3320.4	0.08802298	0.07771984	3910.4	-0.00646986	0	
370.6	0.36039744		960.59	0.19892465	0.18654397	1550.59	0.12886498	0.12251145	2140.59	0.01033411	0.00842189	2730.6	0.0498126	0.04254138	3320.6	0.08898909	0.07788637	3910.6	-0.00696613	0	
370.8	0.36137536		960.79	0.19895123	0.18687676	1550.79	0.13017023	0.12275291	2140.79	0.01028849	0.00842234	2730.8	0.04971766	0.04264233	3320.8	0.08979112	0.07805278	3910.8	-0.00614011	0	
371	0.36233098		960.99	0.19941335	0.18720903	1550.99	0.13060687	0.12299411	2140.99	0.00938475	0.00842278	2731	0.04922979	0.04274327	3321	0.0897193	0.07821907	3911	-0.00607692	0	
371.2	0.3629169		961.19	0.2009424	0.18754079	1551.19	0.1323561	0.12323504	2141.19	0.00892066	0.00842322	2731.2	0.04808254	0.04284417	3321.2	0.09042294	0.07838524	3911.2	-0.00611056	0	
371.4	0.36436517		961.39	0.20102924	0.18787203	1551.39	0.13317784	0.12347571	2141.39	0.00803491	0.00842365	2731.4	0.047665	0.04294506	3321.4	0.08932112	0.07855129	3911.4	-0.00587714	0	
371.6	0.36509364		961.59	0.20032941	0.18820275	1551.59	0.13472574	0.12371612	2141.59	0.0076934	0.00842408	2731.6	0.04710458	0.04304592	3321.6	0.08828594	0.07871722	3911.6	-0.00621425	0	
371.8	0.36528515		961.79	0.19965441	0.18853297	1551.79	0.1357857	0.12395626	2141.79	0.00762074	0.0084245	2731.8	0.04671508	0.04314677	3321.8	0.08690187	0.07888303	3911.8	-0.0056016	0	
372	0.36527806		961.99	0.19831513	0.18886267	1551.99	0.13595283	0.12419613	2141.99	0.00740063	0.00842491	2732	0.04623604	0.04324759	3322	0.08524956	0.07904872	3912	-0.00496575	0	
372.2	0.36591452		962.19	0.19796275	0.18919186	1552.19	0.13601615	0.12443575	2142.19	0.00717966	0.00842532	2732.2	0.04611313	0.04334838	3322.2	0.08464296	0.07921429	3912.2	-0.00527975	0	
372.4	0.36622201		962.39	0.19742338	0.18952054	1552.39	0.13546073	0.1246751	2142.39	0.00758996	0.00842573	2732.4	0.04601618	0.04344916	3322.4	0.08473451	0.07937974	3912.4	-0.00470987	0	
372.6	0.36662712		962.59	0.19793289	0.18984871	1552.59	0.13653036	0.12491418	2142.59	0.00864009	0.00842613	2732.6	0.04673277	0.04354991	3322.6	0.08470854	0.07954508	3912.6	-0.00436019	0	
372.8	0.3668559		962.79	0.1989713	0.19017636	1552.79	0.13647658	0.12515301	2142.79	0.00886924	0.00842652	2732.8	0.04668446	0.04365065	3322.8	0.08383808	0.07971029	3912.8	-0.00421112	0	
373	0.36597975		962.99	0.19970336	0.19050351	1552.99	0.13602421	0.12539157	2142.99	0.00939797	0.00842691	2733	0.047231	0.04375135	3323	0.08492139	0.07987538	3913	-0.00347504	0	
373.2	0.36630392		963.19	0.20087956	0.19083016	1553.19	0.13500892	0.12562987	2143.19	0.00972579	0.00842729	2733.2	0.04652387	0.04385204	3323.2	0.08524294	0.08004035	3913.2	-0.00264248	0	
373.4	0.36611834		963.39	0.20179323	0.19115629	1553.39	0.13491061	0.1258679	2143.39	0.01033644	0.00842767	2733.4	0.04564482	0.04395271	3323.4	0.0855211	0.08020521	3913.4	-0.00184024	0	
373.6	0.36651455		963.59	0.2018329	0.19148192	1553.59	0.13502036	0.12610568	2143.59	0.01066791	0.00842804	2733.6	0.04588672	0.04405335	3323.6	0.08678527	0.08036994	3913.6	-0.002037	0	
373.8	0.36653791		963.79	0.2022665	0.19180705	1553.79	0.13488441	0.12634319	2143.79	0.01074918	0.0084284	2733.8	0.04638652	0.04415397	3323.8	0.08832362	0.08053456	3913.8	-0.00240402	0	
374	0.36749744		963.99	0.20307182	0.19213167	1553.99	0.13494601	0.12658045	2143.99	0.01246175	0.00842877	2734	0.04676828	0.04425457	3324	0.08919561	0.08069905	3914	-0.00256573	0	
374.2	0.36737178		964.19	0.2027275	0.19245579	1554.19	0.13471315	0.12681744	2144.19	0.01196426	0.00842912	2734.2	0.04727662	0.04435515	3324.2	0.08958724	0.08086343	3914.2	-0.00375355	0	
374.4	0.36859622		964.39	0.20313872	0.1927794	1554.39	0.13456236	0.12705417	2144.39	0.01180573	0.00842947	2734.4	0.04830101	0.0444557	3324.4	0.09063972	0.08102769	3914.4	-0.00401266	0	
374.6	0.36928822		964.59	0.20333634	0.19310251	1554.59	0.13543978	0.12729064	2144.59	0.01176976	0.00842982	2734.6	0.04794179	0.04455624	3324.6	0.09200342	0.08119183	3914.6	-0.00490152	0	
374.8	0.37050608		964.79	0.20357927	0.19342512	1554.79	0.1355551	0.12752685	2144.79	0.01175289	0.00843016	2734.8	0.04741503	0.04465675	3324.8	0.09244666	0.08135585	3914.8	-0.00450777	0	
375	0.37180831		964.99	0.20374939	0.19374723	1554.99	0.13543545	0.12776281	2144.99	0.01243494	0.0084305	2735	0.04711258	0.04475724	3325	0.09260126	0.08151975	3915	-0.0045648	0	
375.2	0.37304869		965.19	0.2039511	0.19406884	1555.19	0.13650134	0.1279985	2145.19	0.01144959	0.00843083	2735.2	0.0471597	0.0448577	3325.2	0.09275487	0.08168354	3915.2	-0.0053516	0	
375.4	0.37373498		965.39	0.20432511	0.19438995	1555.39	0.13688591	0.12823393	2145.39	0.01110565	0.00843116	2735.4	0.04807333	0.04495815	3325.4	0.09202243	0.08184721	3915.4	-0.00517889	0	
375.6	0.37416012		965.59	0.20484305	0.19471056	1555.59	0.13639868	0.12846911	2145.59	0.01093586	0.00843149	2735.6	0.04894656	0.04505857	3325.6	0.09184622	0.08201075	3915.6	-0.00452951	0	
375.8	0.37462914		965.79	0.20398514	0.19503067	1555.79	0.13655255	0.12870402	2145.79	0.01012139	0.00843181	2735.8	0.04935448	0.04515897	3325.8	0.09104409	0.08217418	3915.8	-0.00347609	0	
376	0.37534812		965.99	0.20344725	0.19535029	1555.99	0.13596567	0.12893868	2145.99	0.009703	0.00843212	2736	0.04917815	0.04525935	3326	0.09129833	0.08233749	3916	-0.00347988	0	
376.2	0.3751238		966.19	0.20425736	0.19566941	1556.19	0.13537409	0.12917308	2146.19	0.00834871	0.00843243	2736.2	0.04966414	0.0453597	3326.2	0.0917881	0.08250069	3916.2	-0.00307253	0	
376.4	0.37476348		966.39	0.20442953	0.19598804	1556.39	0.13547535	0.12940723	2146.39	0.00877601	0.00843274	2736.4	0.04935939	0.04546004	3326.4	0.09181248	0.08266376	3916.4	-0.00180692	0	
376.6	0.37469351		966.59	0.20545116	0.19630617	1556.59	0.13568735	0.12964111	2146.59	0.00920648	0.00843304	2736.6	0.05026438	0.04556035	3326.6	0.09132667	0.08282672	3916.6	-0.00088394	0	
376.8	0.37378078		966.79	0.20677758	0.19662381	1556.79	0.13550017	0.12987474	2146.79	0.00866737	0.00843334	2736.8	0.05032951	0.04566064	3326.8	0.09060932	0.08298956	3916.8	-0.00022194	0	
377	0.37290166		966.99	0.20755339	0.19694096	1556.99	0.13484585	0.13010811	2146.99	0.00852269	0.00843363	2737	0.05083829	0.04576091	3327	0.09110357	0.08315228	3917	0.00085269	0	
377.2	0.37323832		967.19	0.20858811	0.19725761	1557.19	0.13462583	0.13034123	2147.19	0.00803809	0.00843392	2737.2	0.05076254	0.04586116	3327.2	0.09186072	0.08331489	3917.2	0.00022674	0	
377.4	0.37290343		967.39	0.2096574	0.19757377	1557.39	0.13552588	0.13057409	2147.39	0.00794623	0.00843421	2737.4	0.05177586	0.04596138	3327.4	0.09278829	0.08347737	3917.4	0.00076577	0	
377.6	0.37367575		967.59	0.21014889	0.19788944	1557.59	0.13541998	0.13080669	2147.59	0.00859203	0.00843449	2737.6	0.05255905	0.04606158	3327.6	0.09353367	0.08363974	3917.6	-0.00058346	0	
377.8	0.37386697		967.79	0.21064957	0.19820462	1557.79	0.13577036	0.13103904	2147.79	0.00869006	0.00843477	2737.8	0.05322821	0.04616177	3327.8	0.09387187	0.08380199	3917.8	-0.001847	0	
378	0.37408751		967.99	0.21051258	0.19851932	1557.99	0.13617117	0.13127113	2147.99	0.00896613	0.00843504	2738	0.05328769	0.04626192	3328	0.094198	0.08396413	3918	-0.00231639	0	
378.2	0.37467948		968.19	0.21035822	0.19883352	1558.19	0.13645063	0.13150297	2148.19	0.00851187	0.00843532	2738.2	0.05303841	0.04636206	3328.2	0.09402157	0.08412615	3918.2	-0.00339787	0	
378.4	0.37572071		968.39	0.21002427	0.19914724	1558.39	0.13695469	0.13173455	2148.39	0.00883206	0.00843558	2738.4	0.05299577	0.04646218	3328.4	0.09545023	0.08428805	3918.4	-0.00413115	0	
378.6	0.37590588		968.59	0.20932189	0.19946047	1558.59	0.13861251	0.13196587	2148.59	0.00926536	0.00843585	2738.6	0.05271059	0.04656227	3328.6	0.09568519	0.08444983	3918.6	-0.00504142	0	
378.8	0.37752646		968.79	0.20927867	0.19977321	1558.79	0.13842794	0.13219695	2148.79	0.00981506	0.00843611	2738.8	0.052538	0.04666234	3328.8	0.09556142	0.0846115	3918.8	-0.00525203	0	
379	0.37783606		968.99	0.20945314	0.20008547	1558.99	0.14020578	0.13242777	2148.99	0.00982985	0.00843636	2739	0.05338638	0.04676239	3329	0.09569219	0.08477305	3919	-0.00603807	0	
379.2	0.37860577		969.19	0.20949001	0.20039724	1559.19	0.14105924	0.13265833	2149.19	0.00860182	0.00843662	2739.2	0.05361687	0.04686241	3329.2	0.09531411	0.08493448	3919.2	-0.00635423	0	
379.4	0.37865922		969.39	0.21019864	0.20070853	1559.39	0.14186627	0.13288865	2149.39	0.00901607	0.00843686	2739.4	0.05364096	0.04696242	3329.4	0.09530859	0.08509579	3919.4	-0.00613433	0	
379.6	0.37868338		969.59	0.21002956	0.20101934	1559.59	0.14238006	0.13311871	2149.59	0.00823911	0.00843711	2739.6	0.05409557	0.0470624	3329.6	0.09529101	0.08525699	3919.6	-0.00537609	0	
379.8	0.37940357		969.79	0.20917954	0.20132966	1559.79	0.14232118	0.13334851	2149.79	0.00799923	0.00843735	2739.8	0.05379544	0.04716236	3329.8	0.09473786	0.08541808	3919.8	-0.00638072	0	
380	0.37864033		969.99	0.20902157	0.2016395	1559.99	0.14271863	0.13357807	2149.99	0.00847383	0.00843759	2740	0.05416125	0.0472623	3330	0.0950037	0.08557904	3920	-0.00659407	0	
380.2	0.37771732		970.19	0.20944904	0.20194886	1560.19	0.14320127	0.13380737	2150.19	0.00777735	0.00843783	2740.2	0.05395508	0.04736222	3330.2	0.09483447	0.08573989	3920.2	-0.00634052	0	
380.4	0.37802567		970.39	0.20953098	0.20225775	1560.39	0.14439727	0.13403642	2150.39	0.00820991	0.00843806	2740.4	0.05361478	0.04746211	3330.4	0.09442862	0.08590063	3920.4	-0.00599811	0	
380.6	0.37727125		970.59	0.21111769	0.20256615	1560.59	0.14473739	0.13426521	2150.59	0.00874945	0.00843829	2740.6	0.05417846	0.04756199	3330.6	0.09359918	0.08606125	3920.6	-0.00586294	0	
380.8	0.37690071		970.79	0.21217591	0.20287407	1560.79	0.14382585	0.13449376	2150.79	0.00900076	0.00843852	2740.8	0.05430648	0.04766184	3330.8	0.09311281	0.08622175	3920.8	-0.00536041	0	
381	0.37778901		970.99	0.21309259	0.20318152	1560.99	0.14368988	0.13472206	2150.99	0.00842794	0.00843874	2741	0.05471086	0.04776167	3331	0.09381014	0.08638213	3921	-0.00437592	0	
381.2	0.37834842		971.19	0.21398808	0.20348849	1561.19	0.1432095	0.1349501	2151.19	0.00744168	0.00843896	2741.2	0.055478	0.04786148	3331.2	0.09445722	0.0865424	3921.2	-0.0043917	0	
381.4	0.37814851		971.39	0.21575181	0.20379498	1561.39	0.14317738	0.13517789	2151.39	0.0074862	0.00843918	2741.4	0.05611937	0.04796126	3331.4	0.09377606	0.08670256	3921.4	-0.00361074	0	
381.6	0.3794011		971.59	0.21667353	0.204101	1561.59	0.14221738	0.13540544	2151.59	0.00818684	0.00843939	2741.6	0.05581979	0.04806103	3331.6	0.09373252	0.08686259	3921.6	-0.00379772	0	
381.8	0.37951241		971.79	0.21737993	0.20440654	1561.79	0.14220944	0.13563273	2151.79	0.0082089	0.0084396	2741.8	0.05563912	0.04816077	3331.8	0.09399158	0.08702252	3921.8	-0.00350565	0	
382	0.38048371		971.99	0.2176601	0.20471161	1561.99	0.14242563	0.13585977	2151.99	0.00779217	0.00843981	2742	0.05531671	0.04826049	3332	0.09415184	0.08718232	3922	-0.00232302	0	
382.2	0.38165076		972.19	0.21800569	0.2050162	1562.19	0.14178556	0.13608657	2152.19	0.00786156	0.00844002	2742.2	0.05517245	0.04836019	3332.2	0.09408881	0.08734201	3922.2	-0.00250381	0	
382.4	0.38310632		972.39	0.21820639	0.20532032	1562.39	0.14127868	0.13631311	2152.39	0.00803636	0.00844022	2742.4	0.0555531	0.04845986	3332.4	0.09453488	0.08750159	3922.4	-0.0029105	0	
382.6	0.38404335		972.59	0.2186341	0.20562397	1562.59	0.14233805	0.13653941	2152.59	0.00848727	0.00844042	2742.6	0.05713611	0.04855952	3332.6	0.09437589	0.08766105	3922.6	-0.00315581	0	
382.8	0.38538914		972.79	0.21867185	0.20592715	1562.79	0.1424892	0.13676545	2152.79	0.00814967	0.00844062	2742.8	0.05790772	0.04865915	3332.8	0.09498741	0.08782039	3922.8	-0.00363479	0	
383	0.38578828		972.99	0.21877882	0.20622986	1562.99	0.14287131	0.13699125	2152.99	0.00768214	0.00844081	2743	0.05864344	0.04875876	3333	0.09563497	0.08797962	3923	-0.0039395	0	
383.2	0.38656021		973.19	0.21753736	0.2065321	1563.19	0.14199713	0.1372168	2153.19	0.00822948	0.00844101	2743.2	0.05856902	0.04885835	3333.2	0.09589887	0.08813874	3923.2	-0.00369177	0	
383.4	0.38715901		973.39	0.21680901	0.20683387	1563.39	0.14299819	0.13744211	2153.39	0.00871547	0.00844119	2743.4	0.0582717	0.04895792	3333.4	0.09598516	0.08829774	3923.4	-0.00397179	0	
383.6	0.38767063		973.59	0.21648352	0.20713517	1563.59	0.14353444	0.13766716	2153.59	0.00966691	0.00844138	2743.6	0.05911027	0.04905746	3333.6	0.09620492	0.08845662	3923.6	-0.00465603	0	
383.8	0.38726353		973.79	0.21617259	0.207436	1563.79	0.14337907	0.13789197	2153.79	0.01037436	0.00844157	2743.8	0.05855003	0.04915699	3333.8	0.0968043	0.08861539	3923.8	-0.00607506	0	
384	0.38650201		973.99	0.21560097	0.20773637	1563.99	0.14495135	0.13811653	2153.99	0.01030783	0.00844175	2744	0.05891738	0.04925649	3334	0.09793851	0.08877405	3924	-0.00548483	0	
384.2	0.38571737		974.19	0.21547195	0.20803627	1564.19	0.14515606	0.13834084	2154.19	0.00970029	0.00844193	2744.2	0.05830938	0.04935597	3334.2	0.09825521	0.08893259	3924.2	-0.00580876	0	
384.4	0.38510688		974.39	0.21602051	0.2083357	1564.39	0.14574326	0.13856491	2154.39	0.00974367	0.0084421	2744.4	0.05823523	0.04945542	3334.4	0.09784716	0.08909102	3924.4	-0.00586848	0	
384.6	0.38403044		974.59	0.21610763	0.20863468	1564.59	0.14560427	0.13878873	2154.59	0.00999745	0.00844228	2744.6	0.05731822	0.04955486	3334.6	0.09769683	0.08924933	3924.6	-0.00624269	0	
384.8	0.38384851		974.79	0.21585226	0.20893318	1564.79	0.14548347	0.1390123	2154.79	0.01008491	0.00844245	2744.8	0.0571081	0.04965427	3334.8	0.09796708	0.08940752	3924.8	-0.00602407	0	
385	0.38400534		974.99	0.21591295	0.20923123	1564.99	0.14632068	0.13923563	2154.99	0.00950585	0.00844262	2745	0.05663668	0.04975367	3335	0.09809245	0.08956561	3925	-0.00576157	0	
385.2	0.38401391		975.19	0.2159382	0.20952881	1565.19	0.14611205	0.13945872	2155.19	0.00894032	0.00844279	2745.2	0.05667274	0.04985304	3335.2	0.09819798	0.08972357	3925.2	-0.00589458	0	
385.4	0.38371128		975.39	0.21776244	0.20982593	1565.39	0.14660064	0.13968155	2155.39	0.00951182	0.00844295	2745.4	0.055854	0.04995239	3335.4	0.09729707	0.08988143	3925.4	-0.00582468	0	
385.6	0.38410667		975.59	0.21796635	0.21012258	1565.59	0.14688929	0.13990415	2155.59	0.0085805	0.00844311	2745.6	0.05515933	0.05005171	3335.6	0.09712898	0.09003917	3925.6	-0.00618243	0	
385.8	0.38403811		975.79	0.21774441	0.21041878	1565.79	0.14715511	0.1401265	2155.79	0.00825346	0.00844328	2745.8	0.05464542	0.05015102	3335.8	0.09610023	0.09019679	3925.8	-0.00640703	0	
386	0.38428929		975.99	0.21915564	0.21071452	1565.99	0.14725988	0.1403486	2155.99	0.00765952	0.00844343	2746	0.05429513	0.0502503	3336	0.09655456	0.09035431	3926	-0.00576832	0	
386.2	0.38467393		976.19	0.22019401	0.2110098	1566.19	0.14668249	0.14057046	2156.19	0.00774518	0.00844359	2746.2	0.05461111	0.05034956	3336.2	0.09704585	0.0905117	3926.2	-0.00585884	0	
386.4	0.38548216		976.39	0.22077909	0.21130462	1566.39	0.14763151	0.14079208	2156.39	0.00758577	0.00844374	2746.4	0.05507788	0.0504488	3336.4	0.09745402	0.09066899	3926.4	-0.00615905	0	
386.6	0.38616308		976.59	0.22154454	0.21159898	1566.59	0.14882351	0.14101345	2156.59	0.00738814	0.0084439	2746.6	0.05573181	0.05054802	3336.6	0.09814822	0.09082616	3926.6	-0.00664052	0	
386.8	0.38735225		976.79	0.22139922	0.21189289	1566.79	0.14906327	0.14123458	2156.79	0.00739917	0.00844405	2746.8	0.05558041	0.05064722	3336.8	0.09844006	0.09098322	3926.8	-0.00677044	0	
387	0.38758793		976.99	0.22108828	0.21218634	1566.99	0.14834594	0.14145547	2156.99	0.00704036	0.00844419	2747	0.05571029	0.05074639	3337	0.09828547	0.09114016	3927	-0.00701216	0	
387.2	0.38813102		977.19	0.22062196	0.21247933	1567.19	0.14911609	0.14167611	2157.19	0.00641806	0.00844434	2747.2	0.05573359	0.05084555	3337.2	0.09784521	0.09129699	3927.2	-0.00648854	0	
387.4	0.38934515		977.39	0.22184972	0.21277187	1567.39	0.15030672	0.14189651	2157.39	0.00693987	0.00844448	2747.4	0.05589591	0.05094468	3337.4	0.0978097	0.09145371	3927.4	-0.00597603	0	
387.6	0.38969514		977.59	0.22224647	0.21306396	1567.59	0.15075978	0.14211667	2157.59	0.00749826	0.00844463	2747.6	0.05645784	0.05104379	3337.6	0.09862669	0.09161031	3927.6	-0.00554159	0	
387.8	0.38951915		977.79	0.22187606	0.21335559	1567.79	0.15084719	0.14233659	2157.79	0.00684978	0.00844476	2747.8	0.05719328	0.05114287	3337.8	0.09975089	0.0917668	3927.8	-0.00529401	0	
388	0.38966276		977.99	0.22185201	0.21364677	1567.99	0.15095181	0.14255626	2157.99	0.00649773	0.0084449	2748	0.05776697	0.05124194	3338	0.09991286	0.09192318	3928	-0.00461123	0	
388.2	0.38923074		978.19	0.2217494	0.2139375	1568.19	0.15100006	0.1427757	2158.19	0.00598004	0.00844504	2748.2	0.05755225	0.05134098	3338.2	0.09964117	0.09207944	3928.2	-0.0049873	0	
388.4	0.38898286		978.39	0.22233811	0.21422778	1568.39	0.15142483	0.14299489	2158.39	0.00617806	0.00844517	2748.4	0.05768782	0.05144001	3338.4	0.10069693	0.09223559	3928.4	-0.00489352	0	
388.6	0.38951392		978.59	0.22205167	0.21451761	1568.59	0.15189848	0.14321384	2158.59	0.00589521	0.00844531	2748.6	0.05804885	0.05153901	3338.6	0.10076588	0.09239163	3928.6	-0.00589015	0	
388.8	0.39022954		978.79	0.22267911	0.21480698	1568.79	0.15275325	0.14343255	2158.79	0.00689259	0.00844544	2748.8	0.05745068	0.05163799	3338.8	0.10101252	0.09254756	3928.8	-0.00565881	0	
389	0.39055661		978.99	0.22274124	0.21509591	1568.99	0.15213515	0.14365102	2158.99	0.00732542	0.00844557	2749	0.05719234	0.05173694	3339	0.1014785	0.09270337	3929	-0.00464426	0	
389.2	0.39130656		979.19	0.22296111	0.21538439	1569.19	0.15165212	0.14386926	2159.19	0.00743007	0.00844569	2749.2	0.05804365	0.05183588	3339.2	0.10181108	0.09285907	3929.2	-0.00497341	0	
389.4	0.3906569		979.39	0.22332469	0.21567242	1569.39	0.15170169	0.14408725	2159.39	0.00828758	0.00844582	2749.4	0.05839806	0.05193479	3339.4	0.1022009	0.09301466	3929.4	-0.00525716	0	
389.6	0.3900461		979.59	0.22324543	0.21596001	1569.59	0.15182979	0.144305	2159.59	0.00802295	0.00844594	2749.6	0.05779318	0.05203369	3339.6	0.10302021	0.09317013	3929.6	-0.00595355	0	
389.8	0.390309		979.79	0.22300049	0.21624715	1569.79	0.15083346	0.14452251	2159.79	0.00900123	0.00844606	2749.8	0.05753901	0.05213256	3339.8	0.10317323	0.0933255	3929.8	-0.00606334	0	
390	0.38998243		979.99	0.22358885	0.21653384	1569.99	0.15030459	0.14473978	2159.99	0.00916015	0.00844618	2750	0.0569851	0.0522314	3340	0.10421988	0.09348075	3930	-0.00558991	0	
390.2	0.39014952		980.19	0.22314054	0.21682009	1570.19	0.15037476	0.14495682	2160.19	0.00950738	0.0084463	2750.2	0.05697846	0.05233023	3340.2	0.10436334	0.09363588	3930.2	-0.00622332	0	
390.4	0.39028282		980.39	0.22266252	0.21710589	1570.39	0.15125384	0.14517361	2160.39	0.00954475	0.00844642	2750.4	0.05704817	0.05242904	3340.4	0.10458046	0.09379091	3930.4	-0.00745753	0	
390.6	0.39102339		980.59	0.22267363	0.21739125	1570.59	0.15133789	0.14539017	2160.59	0.00900805	0.00844653	2750.6	0.05676441	0.05252782	3340.6	0.10444759	0.09394582	3930.6	-0.00846394	0	
390.8	0.39157734		980.79	0.22205021	0.21767617	1570.79	0.1518928	0.14560649	2160.79	0.00804268	0.00844665	2750.8	0.0571904	0.05262658	3340.8	0.10455342	0.09410063	3930.8	-0.00748578	0	
391	0.39101046		980.99	0.22294207	0.21796065	1570.99	0.15186756	0.14582257	2160.99	0.00755684	0.00844676	2751	0.05687279	0.05272532	3341	0.10454246	0.09425532	3931	-0.00804883	0	
391.2	0.39139579		981.19	0.22418139	0.21824468	1571.19	0.15255408	0.14603842	2161.19	0.00691159	0.00844687	2751.2	0.0572472	0.05282404	3341.2	0.10399903	0.09440989	3931.2	-0.00763256	0	
391.4	0.39211206		981.39	0.22491531	0.21852828	1571.39	0.15277932	0.14625402	2161.39	0.00768047	0.00844698	2751.4	0.05731005	0.05292274	3341.4	0.10412338	0.09456436	3931.4	-0.00694873	0	
391.6	0.39208438		981.59	0.22415117	0.21881143	1571.59	0.15280814	0.14646939	2161.59	0.00722527	0.00844709	2751.6	0.0580722	0.05302141	3341.6	0.10458867	0.09471872	3931.6	-0.0061295	0	
391.8	0.39229131		981.79	0.22424021	0.21909414	1571.79	0.15297327	0.14668453	2161.79	0.0071548	0.00844719	2751.8	0.05833796	0.05312007	3341.8	0.1041523	0.09487296	3931.8	-0.0054763	0	
392	0.39252343		981.99	0.22460936	0.21937642	1571.99	0.15292635	0.14689942	2161.99	0.00748475	0.0084473	2752	0.05879327	0.0532187	3342	0.10373458	0.09502709	3932	-0.00471481	0	
392.2	0.39272234		982.19	0.22576455	0.21965826	1572.19	0.15289946	0.14711408	2162.19	0.00770594	0.0084474	2752.2	0.05867328	0.05331731	3342.2	0.10406934	0.09518111	3932.2	-0.00451289	0	
392.4	0.39341037		982.39	0.22675373	0.21993966	1572.39	0.15308135	0.14732851	2162.39	0.00814486	0.0084475	2752.4	0.05929875	0.0534159	3342.4	0.10504167	0.09533502	3932.4	-0.00358385	0	
392.6	0.39441917		982.59	0.22770781	0.22022062	1572.59	0.15372044	0.1475427	2162.59	0.00891378	0.0084476	2752.6	0.05926472	0.05351447	3342.6	0.10396288	0.09548882	3932.6	-0.00332569	0	
392.8	0.39463906		982.79	0.22808147	0.22050115	1572.79	0.15337007	0.14775665	2162.79	0.01057219	0.0084477	2752.8	0.05827262	0.05361301	3342.8	0.10460039	0.0956425	3932.8	-0.00214602	0	
393	0.39439181		982.99	0.22835369	0.22078124	1572.99	0.15229957	0.14797037	2162.99	0.01131245	0.0084478	2753	0.05912161	0.05371154	3343	0.1053651	0.09579608	3933	-0.0015505	0	
393.2	0.39505793		983.19	0.22845563	0.22106089	1573.19	0.15241051	0.14818385	2163.19	0.01230374	0.0084479	2753.2	0.05892428	0.05381004	3343.2	0.10514885	0.09594954	3933.2	-0.00175385	0	
393.4	0.39489845		983.39	0.22981938	0.22134012	1573.39	0.1524802	0.1483971	2163.39	0.01278202	0.00844799	2753.4	0.05935099	0.05390852	3343.4	0.10673231	0.0961029	3933.4	-0.0024192	0	
393.6	0.39566638		983.59	0.23024642	0.22161891	1573.59	0.15287473	0.14861012	2163.59	0.01257496	0.00844809	2753.6	0.05914996	0.05400698	3343.6	0.10680346	0.09625614	3933.6	-0.00263976	0	
393.8	0.39611159		983.79	0.22941735	0.22189726	1573.79	0.15281273	0.1488229	2163.79	0.01348939	0.00844818	2753.8	0.05933342	0.05410542	3343.8	0.10651074	0.09640927	3933.8	-0.00336443	0	
394	0.39582921		983.99	0.22951555	0.22217519	1573.99	0.15417612	0.14903544	2163.99	0.01451017	0.00844827	2754	0.05907194	0.05420383	3344	0.10669703	0.09656229	3934	-0.00391143	0	
394.2	0.39666697		984.19	0.22913682	0.22245268	1574.19	0.15558565	0.14924776	2164.19	0.01459213	0.00844836	2754.2	0.05954183	0.05430223	3344.2	0.10710457	0.0967152	3934.2	-0.00542488	0	
394.4	0.39790426		984.39	0.22856609	0.22272975	1574.39	0.1572384	0.14945984	2164.39	0.01398998	0.00844845	2754.4	0.05966586	0.0544006	3344.4	0.10632097	0.096868	3934.4	-0.00577437	0	
394.6	0.39791213		984.59	0.22867179	0.22300638	1574.59	0.15788975	0.14967168	2164.59	0.01318548	0.00844854	2754.6	0.06080236	0.05449895	3344.6	0.10567082	0.09702069	3934.6	-0.0057327	0	
394.8	0.39776292		984.79	0.22910009	0.22328258	1574.79	0.15844806	0.1498833	2164.79	0.01328347	0.00844862	2754.8	0.06039939	0.05459728	3344.8	0.10556869	0.09717327	3934.8	-0.00555144	0	
395	0.39756292		984.99	0.22971087	0.22355836	1574.99	0.1584676	0.15009468	2164.99	0.01310913	0.00844871	2755	0.0598716	0.05469559	3345	0.10533625	0.09732574	3935	-0.00673851	0	
395.2	0.39743086		985.19	0.22972069	0.22383371	1575.19	0.15916034	0.15030583	2165.19	0.01236999	0.00844879	2755.2	0.06013743	0.05479388	3345.2	0.10516533	0.0974781	3935.2	-0.00678053	0	
395.4	0.39806021		985.39	0.22963935	0.22410863	1575.39	0.15992555	0.15051674	2165.39	0.01147339	0.00844888	2755.4	0.06094533	0.05489214	3345.4	0.10527892	0.09763035	3935.4	-0.00652712	0	
395.6	0.39712981		985.59	0.23000985	0.22438312	1575.59	0.15992263	0.15072743	2165.59	0.01102194	0.00844896	2755.6	0.06139126	0.05499038	3345.6	0.10609668	0.09778249	3935.6	-0.00626614	0	
395.8	0.39685334		985.79	0.23037942	0.22465719	1575.79	0.16016759	0.15093788	2165.79	0.01022526	0.00844904	2755.8	0.06127306	0.05508861	3345.8	0.105527	0.09793452	3935.8	-0.00606221	0	
396	0.39714311		985.99	0.23128329	0.22493083	1575.99	0.16057937	0.1511481	2165.99	0.00949331	0.00844912	2756	0.06266183	0.05518681	3346	0.10655805	0.09808644	3936	-0.00597661	0	
396.2	0.39733364		986.19	0.23244666	0.22520405	1576.19	0.15968167	0.15135809	2166.19	0.00889003	0.0084492	2756.2	0.0623532	0.05528499	3346.2	0.10701231	0.09823824	3936.2	-0.00631663	0	
396.4	0.39779694		986.39	0.23250871	0.22547684	1576.39	0.15947363	0.15156785	2166.39	0.00785966	0.00844927	2756.4	0.06322331	0.05538314	3346.4	0.10766217	0.09838994	3936.4	-0.00601355	0	
396.6	0.39782687		986.59	0.23299539	0.22574921	1576.59	0.15960683	0.15177738	2166.59	0.00794488	0.00844935	2756.6	0.0634567	0.05548128	3346.6	0.107281	0.09854153	3936.6	-0.00503951	0	
396.8	0.3991689		986.79	0.23364457	0.22602116	1576.79	0.15936021	0.15198668	2166.79	0.00849308	0.00844943	2756.8	0.06315458	0.05557939	3346.8	0.10768743	0.09869301	3936.8	-0.00552423	0	
397	0.39907966		986.99	0.2340581	0.22629269	1576.99	0.15979407	0.15219575	2166.99	0.00768747	0.0084495	2757	0.06341447	0.05567749	3347	0.10819945	0.09884438	3937	-0.00565772	0	
397.2	0.39940741		987.19	0.23367839	0.22656379	1577.19	0.15852081	0.15240459	2167.19	0.00696951	0.00844957	2757.2	0.06292984	0.05577556	3347.2	0.10872732	0.09899564	3937.2	-0.00549933	0	
397.4	0.40043844		987.39	0.23487941	0.22683447	1577.39	0.15878449	0.1526132	2167.39	0.00620235	0.00844965	2757.4	0.06408334	0.05587361	3347.4	0.10933	0.0991468	3937.4	-0.00592856	0	
397.6	0.40106238		987.59	0.23420894	0.22710474	1577.59	0.15950504	0.15282158	2167.59	0.00552613	0.00844972	2757.6	0.06425509	0.05597163	3347.6	0.10847168	0.09929784	3937.6	-0.00582527	0	
397.8	0.4006029		987.79	0.23385709	0.22737458	1577.79	0.16025532	0.15302974	2167.79	0.00604024	0.00844979	2757.8	0.06449978	0.05606964	3347.8	0.10774517	0.09944877	3937.8	-0.00618046	0	
398	0.40057302		987.99	0.23428786	0.22764401	1577.99	0.16079222	0.15323766	2167.99	0.00617771	0.00844986	2758	0.06433863	0.05616763	3348	0.10752807	0.09959959	3938	-0.00606281	0	
398.2	0.40081948		988.19	0.23377151	0.22791301	1578.19	0.16125801	0.15344535	2168.19	0.00658446	0.00844993	2758.2	0.06389169	0.05626559	3348.2	0.10731726	0.09975031	3938.2	-0.00554355	0	
398.4	0.4008305		988.39	0.23333888	0.2281816	1578.39	0.16159181	0.15365282	2168.39	0.00722897	0.00844999	2758.4	0.06347535	0.05636353	3348.4	0.10600388	0.09990092	3938.4	-0.00528966	0	
398.6	0.39946451		988.59	0.2332847	0.22844978	1578.59	0.16057871	0.15386006	2168.59	0.00724391	0.00845006	2758.6	0.06368529	0.05646145	3348.6	0.10603445	0.10005141	3938.6	-0.00522702	0	
398.8	0.39919704		988.79	0.23337948	0.22871753	1578.79	0.16064178	0.15406707	2168.79	0.00774026	0.00845012	2758.8	0.06200406	0.05655935	3348.8	0.10641209	0.1002018	3938.8	-0.00583033	0	
399	0.39931455		988.99	0.23362388	0.22898488	1578.99	0.16122337	0.15427385	2168.99	0.00797593	0.00845019	2759	0.06186192	0.05665723	3349	0.10674115	0.10035208	3939	-0.00517997	0	
399.2	0.39749803		989.19	0.23402447	0.2292518	1579.19	0.16162523	0.15448041	2169.19	0.00777839	0.00845025	2759.2	0.06186586	0.05675509	3349.2	0.10710508	0.10050225	3939.2	-0.00531204	0	
399.4	0.39742311		989.39	0.23436999	0.22951831	1579.39	0.16168483	0.15468673	2169.39	0.00912805	0.00845032	2759.4	0.06242961	0.05685292	3349.4	0.10793477	0.10065231	3939.4	-0.00604953	0	
399.6	0.39643554		989.59	0.234465	0.22978441	1579.59	0.1614002	0.15489284	2169.59	0.01009801	0.00845038	2759.6	0.06319533	0.05695073	3349.6	0.10916112	0.10080227	3939.6	-0.00569632	0	
399.8	0.39594781		989.79	0.23537679	0.2300501	1579.79	0.16131232	0.15509871	2169.79	0.00959583	0.00845044	2759.8	0.06289154	0.05704853	3349.8	0.10977045	0.10095211	3939.8	-0.00560928	0	
400	0.39645613		989.99	0.23570861	0.23031537	1579.99	0.16055073	0.15530436	2169.99	0.00984632	0.0084505	2760	0.06372161	0.0571463	3350	0.11062534	0.10110185	3940	-0.00588979	0	
400.2	0.39688334		990.19	0.23662479	0.23058023	1580.19	0.15965912	0.15550978	2170.19	0.01088831	0.00845056	2760.2	0.06352277	0.05724404	3350.2	0.11110977	0.10125148	3940.2	-0.00601624	0	
400.4	0.39765905		990.39	0.23723833	0.23084469	1580.39	0.16009905	0.15571498	2170.39	0.01105284	0.00845062	2760.4	0.06382665	0.05734177	3350.4	0.11123604	0.101401	3940.4	-0.00551993	0	
400.6	0.39867741		990.59	0.23750074	0.23110873	1580.59	0.16102773	0.15591995	2170.59	0.01209464	0.00845068	2760.6	0.06389942	0.05743948	3350.6	0.11076681	0.10155041	3940.6	-0.00491068	0	
400.8	0.39998679		990.79	0.23776747	0.23137236	1580.79	0.16138241	0.1561247	2170.79	0.01182538	0.00845073	2760.8	0.06376201	0.05753716	3350.8	0.11070174	0.10169972	3940.8	-0.00595213	0	
401	0.40015144		990.99	0.23698307	0.23163558	1580.99	0.16060143	0.15632922	2170.99	0.0111443	0.00845079	2761	0.06395618	0.05763483	3351	0.11105988	0.10184892	3941	-0.00540413	0	
401.2	0.40068759		991.19	0.23666956	0.23189839	1581.19	0.1603221	0.15653352	2171.19	0.01157752	0.00845085	2761.2	0.06405713	0.05773247	3351.2	0.11165183	0.10199801	3941.2	-0.00446662	0	
401.4	0.40213894		991.39	0.23700626	0.2321608	1581.39	0.16099749	0.15673759	2171.39	0.01143756	0.0084509	2761.4	0.06501127	0.05783009	3351.4	0.1111671	0.10214699	3941.4	-0.00429713	0	
401.6	0.40282723		991.59	0.23705246	0.23242279	1581.59	0.16119265	0.15694144	2171.59	0.01037664	0.00845095	2761.6	0.06476385	0.05792769	3351.6	0.11078168	0.10229586	3941.6	-0.00507724	0	
401.8	0.40230667		991.79	0.23685206	0.23268439	1581.79	0.16144192	0.15714506	2171.79	0.01087011	0.00845101	2761.8	0.0643458	0.05802526	3351.8	0.11047731	0.10244463	3941.8	-0.00519531	0	
402	0.40259642		991.99	0.23647287	0.23294557	1581.99	0.16171193	0.15734846	2171.99	0.01090388	0.00845106	2762	0.06357169	0.05812282	3352	0.11135834	0.10259328	3942	-0.00470142	0	
402.2	0.40298957		992.19	0.23574044	0.23320635	1582.19	0.16279472	0.15755164	2172.19	0.01096949	0.00845111	2762.2	0.06295989	0.05822036	3352.2	0.11134304	0.10274184	3942.2	-0.00458214	0	
402.4	0.40275849		992.39	0.23515653	0.23346673	1582.39	0.1631615	0.15775459	2172.39	0.01036507	0.00845116	2762.4	0.06306186	0.05831787	3352.4	0.11101069	0.10289028	3942.4	-0.00466754	0	
402.6	0.40243121		992.59	0.23503905	0.2337267	1582.59	0.16330757	0.15795732	2172.59	0.00956133	0.00845121	2762.6	0.06241314	0.05841536	3352.6	0.11059011	0.10303862	3942.6	-0.00434895	0	
402.8	0.40337294		992.79	0.23501982	0.23398627	1582.79	0.16392679	0.15815983	2172.79	0.0098706	0.00845126	2762.8	0.0620835	0.05851283	3352.8	0.10982489	0.10318684	3942.8	-0.00457955	0	
403	0.40307078		992.99	0.23521948	0.23424543	1582.99	0.1648727	0.15836211	2172.99	0.01047066	0.00845131	2763	0.06332495	0.05861028	3353	0.11027281	0.10333497	3943	-0.00412129	0	
403.2	0.40226215		993.19	0.23601682	0.23450419	1583.19	0.16497809	0.15856418	2173.19	0.01048781	0.00845136	2763.2	0.06329483	0.05870771	3353.2	0.11069746	0.10348298	3943.2	-0.00505338	0	
403.4	0.40306852		993.39	0.23704173	0.23476256	1583.39	0.16563521	0.15876602	2173.39	0.0116835	0.00845141	2763.4	0.06316656	0.05880511	3353.4	0.11158225	0.10363089	3943.4	-0.00626153	0	
403.6	0.40202476		993.59	0.23723769	0.23502052	1583.59	0.16543187	0.15896764	2173.59	0.01153838	0.00845146	2763.6	0.06341281	0.0589025	3353.6	0.11221798	0.10377869	3943.6	-0.00623049	0	
403.8	0.40144624		993.79	0.23865085	0.23527808	1583.79	0.16454814	0.15916903	2173.79	0.01030934	0.0084515	2763.8	0.06221239	0.05899986	3353.8	0.11208216	0.10392638	3943.8	-0.00684136	0	
404	0.40225463		993.99	0.23900123	0.23553524	1583.99	0.16404498	0.15937021	2173.99	0.01133978	0.00845155	2764	0.06272162	0.05909721	3354	0.11172953	0.10407397	3944	-0.00735624	0	
404.2	0.40238362		994.19	0.24071344	0.235792	1584.19	0.1647919	0.15957116	2174.19	0.01203148	0.00845159	2764.2	0.06241539	0.05919453	3354.2	0.11244834	0.10422145	3944.2	-0.00659026	0	
404.4	0.40287996		994.39	0.24101736	0.23604836	1584.39	0.16576903	0.1597719	2174.39	0.01121164	0.00845164	2764.4	0.06230744	0.05929183	3354.4	0.11166353	0.10436883	3944.4	-0.00628474	0	
404.6	0.4034137		994.59	0.24202518	0.23630433	1584.59	0.16637659	0.15997241	2174.59	0.01103924	0.00845168	2764.6	0.06236816	0.0593891	3354.6	0.11177417	0.10451609	3944.6	-0.00588012	0	
404.8	0.40411251		994.79	0.24243608	0.23655989	1584.79	0.16643697	0.1601727	2174.79	0.01024563	0.00845173	2764.8	0.06164435	0.05948636	3354.8	0.11176253	0.10466325	3944.8	-0.00521824	0	
405	0.4051925		994.99	0.2428802	0.23681507	1584.99	0.16693181	0.16037277	2174.99	0.0097881	0.00845177	2765	0.06318691	0.0595836	3355	0.11286838	0.10481031	3945	-0.0046226	0	
405.2	0.40632174		995.19	0.24284319	0.23706984	1585.19	0.16747418	0.16057263	2175.19	0.00987141	0.00845181	2765.2	0.06361388	0.05968081	3355.2	0.11360878	0.10495726	3945.2	-0.00381121	0	
405.4	0.40817421		995.39	0.24378322	0.23732422	1585.39	0.16698973	0.16077226	2175.39	0.00934573	0.00845185	2765.4	0.06374506	0.059778	3355.4	0.11298701	0.1051041	3945.4	-0.00388313	0	
405.6	0.4084867		995.59	0.24422972	0.23757821	1585.59	0.1676786	0.16097167	2175.59	0.00941778	0.00845189	2765.6	0.06327808	0.05987518	3355.6	0.11287171	0.10525084	3945.6	-0.0047385	0	
405.8	0.40869855		995.79	0.24337309	0.2378318	1585.79	0.16760969	0.16117087	2175.79	0.00965074	0.00845193	2765.8	0.06319007	0.05997233	3355.8	0.11359173	0.10539747	3945.8	-0.00418783	0	
406	0.40943299		995.99	0.24315978	0.238085	1585.99	0.16685148	0.16136984	2175.99	0.00934964	0.00845197	2766	0.0635704	0.06006945	3356	0.11375008	0.10554399	3946	-0.00428044	0	
406.2	0.40990409		996.19	0.24262329	0.2383378	1586.19	0.1678433	0.1615686	2176.19	0.00860179	0.00845201	2766.2	0.06377873	0.06016656	3356.2	0.1134831	0.10569041	3946.2	-0.00441976	0	
406.4	0.41042122		996.39	0.24189462	0.23859021	1586.39	0.16752415	0.16176714	2176.39	0.00849367	0.00845205	2766.4	0.06438243	0.06026365	3356.4	0.11312055	0.10583672	3946.4	-0.00359668	0	
406.6	0.41075526		996.59	0.24203259	0.23884223	1586.59	0.16738876	0.16196546	2176.59	0.00919929	0.00845209	2766.6	0.06432136	0.06036071	3356.6	0.11287244	0.10598293	3946.6	-0.00456021	0	
406.8	0.41122038		996.79	0.24231207	0.23909386	1586.79	0.16772853	0.16216356	2176.79	0.00977143	0.00845213	2766.8	0.06534676	0.06045776	3356.8	0.11346064	0.10612903	3946.8	-0.00482328	0	
407	0.4102654		996.99	0.24312257	0.2393451	1586.99	0.16860783	0.16236145	2176.99	0.01038868	0.00845217	2767	0.0658596	0.06055478	3357	0.11468074	0.10627502	3947	-0.00459293	0	
407.2	0.41074124		997.19	0.24380555	0.23959595	1587.19	0.16858275	0.16255911	2177.19	0.01015367	0.0084522	2767.2	0.06579125	0.06065178	3357.2	0.11520604	0.10642091	3947.2	-0.00514971	0	
407.4	0.4101871		997.39	0.24430498	0.23984641	1587.39	0.1692358	0.16275656	2177.39	0.01037501	0.00845224	2767.4	0.06590507	0.06074876	3357.4	0.11559717	0.10656669	3947.4	-0.00581281	0	
407.6	0.40933001		997.59	0.24463052	0.24009648	1587.59	0.16886788	0.1629538	2177.59	0.01017758	0.00845228	2767.6	0.06654548	0.06084572	3357.6	0.11541813	0.10671237	3947.6	-0.00585324	0	
407.8	0.40965881		997.79	0.24535763	0.24034617	1587.79	0.16870394	0.16315081	2177.79	0.01007871	0.00845231	2767.8	0.0675144	0.06094266	3357.8	0.11497582	0.10685795	3947.8	-0.00562277	0	
408	0.40982956		997.99	0.24555212	0.24059546	1587.99	0.16857055	0.16334761	2177.99	0.01054221	0.00845235	2768	0.06831972	0.06103957	3358	0.11595051	0.10700341	3948	-0.00507577	0	
408.2	0.40906491		998.19	0.24587206	0.24084437	1588.19	0.16951463	0.16354419	2178.19	0.00955962	0.00845238	2768.2	0.06827908	0.06113647	3358.2	0.11627445	0.10714878	3948.2	-0.00452924	0	
408.4	0.40977602		998.39	0.24539233	0.24109289	1588.39	0.16937217	0.16374056	2178.39	0.00901006	0.00845241	2768.4	0.06846931	0.06123334	3358.4	0.11551269	0.10729404	3948.4	-0.00462446	0	
408.6	0.41021412		998.59	0.24551259	0.24134103	1588.59	0.16913335	0.16393671	2178.59	0.00850052	0.00845245	2768.6	0.06900971	0.06133019	3358.6	0.11626739	0.10743919	3948.6	-0.00436171	0	
408.8	0.41044427		998.79	0.24448749	0.24158878	1588.79	0.16915575	0.16413265	2178.79	0.00853167	0.00845248	2768.8	0.06956399	0.06142703	3358.8	0.11636062	0.10758424	3948.8	-0.00422661	0	
409	0.41056803		998.99	0.24480099	0.24183615	1588.99	0.16929597	0.16432837	2178.99	0.00859577	0.00845251	2769	0.07061508	0.06152384	3359	0.11739359	0.10772918	3949	-0.00433067	0	
409.2	0.41218549		999.19	0.24501406	0.24208313	1589.19	0.1686904	0.16452387	2179.19	0.00913677	0.00845255	2769.2	0.070457	0.06162062	3359.2	0.11689823	0.10787402	3949.2	-0.00403541	0	
409.4	0.41238654		999.39	0.24598694	0.24232973	1589.39	0.16859342	0.16471916	2179.39	0.00947266	0.00845258	2769.4	0.07079985	0.06171739	3359.4	0.11630263	0.10801875	3949.4	-0.00413454	0	
409.6	0.41273303		999.59	0.24553739	0.24257595	1589.59	0.16896277	0.16491424	2179.59	0.00935941	0.00845261	2769.6	0.0705013	0.06181414	3359.6	0.116746	0.10816338	3949.6	-0.00453999	0	
409.8	0.41371457		999.79	0.2448563	0.24282179	1589.79	0.16833206	0.1651091	2179.79	0.01006998	0.00845264	2769.8	0.07057384	0.06191086	3359.8	0.1172739	0.10830791	3949.8	-0.00471528	0	
410	0.41449409		999.99	0.24495735	0.24306724	1589.99	0.16788989	0.16530375	2179.99	0.00966767	0.00845267	2770	0.07111095	0.06200757	3360	0.11733229	0.10845233	3950	-0.0054032	0	
410.2	0.41498038		1000.19	0.24437992	0.24331231	1590.19	0.16950684	0.16549818	2180.19	0.00929005	0.0084527	2770.2	0.0708095	0.06210425	3360.2	0.11871135	0.10859664	3950.2	-0.00583193	0	
410.4	0.41511003		1000.39	0.24419654	0.24355701	1590.39	0.16919731	0.1656924	2180.39	0.00970049	0.00845273	2770.4	0.07121109	0.06220091	3360.4	0.11872027	0.10874085	3950.4	-0.0055272	0	
410.6	0.41396062		1000.59	0.24528342	0.24380132	1590.59	0.16960719	0.16588641	2180.59	0.01022536	0.00845276	2770.6	0.07021224	0.06229755	3360.6	0.11927849	0.10888496	3950.6	-0.00645921	0	
410.8	0.41381827		1000.79	0.24559727	0.24404525	1590.79	0.16957047	0.1660802	2180.79	0.01051508	0.00845279	2770.8	0.069819	0.06239417	3360.8	0.12002133	0.10902896	3950.8	-0.00587203	0	
411	0.41363569		1000.99	0.24650724	0.24428881	1590.99	0.1697973	0.16627378	2180.99	0.01003637	0.00845281	2771	0.06903299	0.06249077	3361	0.11956074	0.10917286	3951	-0.00531419	0	
411.2	0.41383		1001.19	0.24719957	0.24453199	1591.19	0.1702355	0.16646715	2181.19	0.00976372	0.00845284	2771.2	0.06893805	0.06258734	3361.2	0.11968614	0.10931666	3951.2	-0.00539213	0	
411.4	0.41333189		1001.39	0.24803634	0.24477479	1591.39	0.1704826	0.1666603	2181.39	0.0099923	0.00845287	2771.4	0.06775894	0.0626839	3361.4	0.11876474	0.10946035	3951.4	-0.00611881	0	
411.6	0.41298665		1001.59	0.24870989	0.24501721	1591.59	0.17069522	0.16685324	2181.59	0.00965354	0.0084529	2771.6	0.06833666	0.06278043	3361.6	0.11876985	0.10960393	3951.6	-0.00601532	0	
411.8	0.41301085		1001.79	0.24964162	0.24525926	1591.79	0.1712565	0.16704597	2181.79	0.01005681	0.00845292	2771.8	0.06815493	0.06287695	3361.8	0.11864946	0.10974742	3951.8	-0.00577729	0	
412	0.41316895		1001.99	0.24998094	0.24550093	1591.99	0.17069776	0.16723849	2181.99	0.00900446	0.00845295	2772	0.06791072	0.06297344	3362	0.1187271	0.1098908	3952	-0.00559721	0	
412.2	0.41361376		1002.19	0.25010487	0.24574222	1592.19	0.17048985	0.1674308	2182.19	0.00888416	0.00845298	2772.2	0.06751941	0.06306991	3362.2	0.11793256	0.11003407	3952.2	-0.00626822	0	
412.4	0.41511238		1002.39	0.24928509	0.24598315	1592.39	0.17043991	0.16762289	2182.39	0.00969127	0.008453	2772.4	0.06813501	0.06316636	3362.4	0.11766207	0.11017724	3952.4	-0.00655312	0	
412.6	0.41557054		1002.59	0.24958152	0.24622369	1592.59	0.1705656	0.16781478	2182.59	0.00954943	0.00845303	2772.6	0.06804605	0.06326279	3362.6	0.11816328	0.11032031	3952.6	-0.0065999	0	
412.8	0.41620591		1002.79	0.24936898	0.24646387	1592.79	0.17076224	0.16800645	2182.79	0.00996864	0.00845305	2772.8	0.0680026	0.06335919	3362.8	0.11797772	0.11046328	3952.8	-0.00723981	0	
413	0.41650636		1002.99	0.25110305	0.24670367	1592.99	0.17081873	0.16819791	2182.99	0.00963809	0.00845308	2773	0.0678987	0.06345558	3363	0.11811089	0.11060614	3953	-0.00739473	0	
413.2	0.41862586		1003.19	0.25099615	0.2469431	1593.19	0.17145716	0.16838917	2183.19	0.00964036	0.0084531	2773.2	0.0687465	0.06355194	3363.2	0.11754546	0.1107489	3953.2	-0.00742492	0	
413.4	0.41974755		1003.39	0.25102643	0.24718216	1593.39	0.17233936	0.16858021	2183.39	0.00959075	0.00845313	2773.4	0.06906026	0.06364829	3363.4	0.11767063	0.11089155	3953.4	-0.00718976	0	
413.6	0.42103823		1003.59	0.25084591	0.24742085	1593.59	0.17311535	0.16877104	2183.59	0.00960134	0.00845315	2773.6	0.06871159	0.06374461	3363.6	0.1181575	0.11103411	3953.6	-0.00672751	0	
413.8	0.42177097		1003.79	0.25099178	0.24765916	1593.79	0.17336657	0.16896166	2183.79	0.00965727	0.00845317	2773.8	0.06882315	0.06384091	3363.8	0.11921147	0.11117656	3953.8	-0.00617491	0	
414	0.42217899		1003.99	0.25193061	0.24789711	1593.99	0.17406495	0.16915208	2183.99	0.00891238	0.0084532	2774	0.06882364	0.06393719	3364	0.12004947	0.1113189	3954	-0.00604717	0	
414.2	0.42188132		1004.19	0.25173523	0.24813469	1594.19	0.17503613	0.16934228	2184.19	0.00873208	0.00845322	2774.2	0.06809929	0.06403345	3364.2	0.12073319	0.11146115	3954.2	-0.00488734	0	
414.4	0.42106598		1004.39	0.25207701	0.2483719	1594.39	0.17473085	0.16953227	2184.39	0.00886596	0.00845324	2774.4	0.06827958	0.06412969	3364.4	0.11999739	0.11160329	3954.4	-0.00380832	0	
414.6	0.42035929		1004.59	0.25287086	0.24860874	1594.59	0.17425164	0.16972206	2184.59	0.00809957	0.00845326	2774.6	0.06639005	0.06422591	3364.6	0.12073024	0.11174532	3954.6	-0.00277447	0	
414.8	0.41964434		1004.79	0.25303901	0.24884521	1594.79	0.1742391	0.16991164	2184.79	0.00857663	0.00845329	2774.8	0.066093	0.0643221	3364.8	0.12091312	0.11188726	3954.8	-0.00122393	0	
415	0.41971959		1004.99	0.25361977	0.24908132	1594.99	0.17476415	0.17010101	2184.99	0.00772857	0.00845331	2775	0.06633251	0.06441828	3365	0.12008917	0.11202909	3955	-0.00028147	0	
415.2	0.41940003		1005.19	0.2534858	0.24931706	1595.19	0.17454121	0.17029017	2185.19	0.00862337	0.00845333	2775.2	0.06622119	0.06451443	3365.2	0.11992358	0.11217082	3955.2	-0.00019631	0	
415.4	0.41865553		1005.39	0.25411364	0.24955243	1595.39	0.17466007	0.17047912	2185.39	0.00905831	0.00845335	2775.4	0.06671169	0.06461056	3365.4	0.1192928	0.11231245	3955.4	-0.00010968	0	
415.6	0.41850272		1005.59	0.25543852	0.24978744	1595.59	0.17487342	0.17066787	2185.59	0.00854708	0.00845337	2775.6	0.0674848	0.06470668	3365.6	0.11979176	0.11245397	3955.6	-0.00023862	0	
415.8	0.41895539		1005.79	0.25650585	0.25002209	1595.79	0.17491296	0.1708564	2185.79	0.00893376	0.00845339	2775.8	0.06754707	0.06480277	3365.8	0.1190658	0.1125954	3955.8	-0.00035675	0	
416	0.41965589		1005.99	0.25659489	0.25025637	1595.99	0.17432081	0.17104473	2185.99	0.00894715	0.00845341	2776	0.06850752	0.06489884	3366	0.11878015	0.11273672	3956	-0.00067354	0	
416.2	0.41987177		1006.19	0.25627636	0.25049028	1596.19	0.1744365	0.17123286	2186.19	0.00995935	0.00845343	2776.2	0.06872104	0.06499488	3366.2	0.11855066	0.11287794	3956.2	-0.00136911	0	
416.4	0.42002837		1006.39	0.25574126	0.25072384	1596.39	0.17546067	0.17142077	2186.39	0.0108087	0.00845345	2776.4	0.06909144	0.06509091	3366.4	0.1188973	0.11301905	3956.4	-0.00249444	0	
416.6	0.42113183		1006.59	0.25604604	0.25095703	1596.59	0.17511867	0.17160848	2186.59	0.01048917	0.00845347	2776.6	0.06895247	0.06518692	3366.6	0.119097	0.11316007	3956.6	-0.00329103	0	
416.8	0.4210508		1006.79	0.25545836	0.25118986	1596.79	0.1754847	0.17179599	2186.79	0.01087625	0.00845349	2776.8	0.06931159	0.0652829	3366.8	0.11996477	0.11330098	3956.8	-0.00461086	0	
417	0.42156436		1006.99	0.25482362	0.25142233	1596.99	0.17637418	0.17198329	2186.99	0.01151183	0.00845351	2777	0.06953687	0.06537887	3367	0.11986791	0.11344179	3957	-0.00618731	0	
417.2	0.42223749		1007.19	0.25336074	0.25165443	1597.19	0.1768571	0.17217038	2187.19	0.01189466	0.00845353	2777.2	0.07017403	0.06547481	3367.2	0.1193294	0.1135825	3957.2	-0.00728412	0	
417.4	0.42150403		1007.39	0.25270719	0.25188618	1597.39	0.17702518	0.17235726	2187.39	0.01106423	0.00845354	2777.4	0.06980661	0.06557073	3367.4	0.1198642	0.11372311	3957.4	-0.00741289	0	
417.6	0.42140979		1007.59	0.25260714	0.25211757	1597.59	0.17667881	0.17254395	2187.59	0.01159648	0.00845356	2777.6	0.06933433	0.06566663	3367.6	0.12030072	0.11386361	3957.6	-0.00709679	0	
417.8	0.42047243		1007.79	0.25238407	0.2523486	1597.79	0.17692864	0.17273042	2187.79	0.01131384	0.00845358	2777.8	0.06888708	0.06576251	3367.8	0.12083005	0.11400402	3957.8	-0.0074059	0	
418	0.42048549		1007.99	0.25273796	0.25257927	1597.99	0.17713538	0.17291669	2187.99	0.01161513	0.0084536	2778	0.06944336	0.06585837	3368	0.12076898	0.11414432	3958	-0.00785122	0	
418.2	0.42007489		1008.19	0.2522031	0.25280958	1598.19	0.17711612	0.17310276	2188.19	0.01150017	0.00845361	2778.2	0.0690441	0.06595421	3368.2	0.12154209	0.11428452	3958.2	-0.00730465	0	
418.4	0.41941721		1008.39	0.25334561	0.25303953	1598.39	0.17629929	0.17328862	2188.39	0.01068635	0.00845363	2778.4	0.06938308	0.06605002	3368.4	0.12163369	0.11442462	3958.4	-0.00761999	0	
418.6	0.41884578		1008.59	0.25349135	0.25326913	1598.59	0.1767732	0.17347428	2188.59	0.0100049	0.00845365	2778.6	0.06945212	0.06614582	3368.6	0.12154672	0.11456462	3958.6	-0.00740471	0	
418.8	0.41853334		1008.79	0.25363957	0.25349837	1598.79	0.17737401	0.17365973	2188.79	0.01041508	0.00845366	2778.8	0.07147608	0.0662416	3368.8	0.12236024	0.11470451	3958.8	-0.00707786	0	
419	0.41890262		1008.99	0.25447352	0.25372726	1598.99	0.17704295	0.17384498	2188.99	0.01049214	0.00845368	2779	0.07280005	0.06633735	3369	0.12223167	0.11484431	3959	-0.00653096	0	
419.2	0.4186627		1009.19	0.25539402	0.25395579	1599.19	0.17598457	0.17403003	2189.19	0.01117084	0.0084537	2779.2	0.07328614	0.06643308	3369.2	0.12214075	0.11498401	3959.2	-0.00642007	0	
419.4	0.41896859		1009.39	0.25757404	0.25418397	1599.39	0.17620655	0.17421487	2189.39	0.01060863	0.00845371	2779.4	0.07411424	0.06652879	3369.4	0.12253147	0.1151236	3959.4	-0.0056904	0	
419.6	0.41990883		1009.59	0.25892194	0.25441179	1599.59	0.17609221	0.17439951	2189.59	0.01066112	0.00845373	2779.6	0.07402511	0.06662448	3369.6	0.1231205	0.11526309	3959.6	-0.00628814	0	
419.8	0.42015748		1009.79	0.25969694	0.25463926	1599.79	0.17647353	0.17458394	2189.79	0.01129322	0.00845374	2779.8	0.07497626	0.06672015	3369.8	0.12392496	0.11540249	3959.8	-0.00615439	0	
420	0.4205946		1009.99	0.26016492	0.25486637	1599.99	0.17665765	0.17476818	2189.99	0.01094764	0.00845376	2780	0.07510679	0.0668158	3370	0.12468668	0.11554178	3960	-0.00634634	0	
420.2	0.42161393		1010.19	0.26021829	0.25509313	1600.19	0.17694205	0.17495221	2190.19	0.01134921	0.00845377	2780.2	0.07488522	0.06691143	3370.2	0.12541607	0.11568097	3960.2	-0.00605114	0	
420.4	0.42331237		1010.39	0.2601886	0.25531955	1600.39	0.17758548	0.17513604	2190.39	0.01116458	0.00845379	2780.4	0.07486191	0.06700704	3370.4	0.12687981	0.11582006	3960.4	-0.00617555	0	
420.6	0.42468778		1010.59	0.25967921	0.25554561	1600.59	0.17881043	0.17531967	2190.59	0.01069478	0.0084538	2780.6	0.07537739	0.06710262	3370.6	0.12730003	0.11595905	3960.6	-0.005794	0	
420.8	0.42438545		1010.79	0.25876908	0.25577131	1600.79	0.17912064	0.17550309	2190.79	0.01033268	0.00845382	2780.8	0.07447809	0.06719819	3370.8	0.12810572	0.11609794	3960.8	-0.00603645	0	
421	0.4252895		1010.99	0.25790057	0.25599667	1600.99	0.18035392	0.17568631	2190.99	0.01059951	0.00845383	2781	0.07458349	0.06729373	3371	0.1278236	0.11623673	3961	-0.00645392	0	
421.2	0.42471324		1011.19	0.25773536	0.25622168	1601.19	0.18047701	0.17586934	2191.19	0.01094776	0.00845385	2781.2	0.07398566	0.06738925	3371.2	0.12837943	0.11637541	3961.2	-0.00661419	0	
421.4	0.4242791		1011.39	0.256682	0.25644634	1601.39	0.18073047	0.17605216	2191.39	0.01081908	0.00845386	2781.4	0.07343434	0.06748476	3371.4	0.12946573	0.116514	3961.4	-0.0065264	0	
421.6	0.42448065		1011.59	0.25627372	0.25667065	1601.59	0.18075288	0.17623478	2191.59	0.01105419	0.00845387	2781.6	0.07247125	0.06758024	3371.6	0.12925834	0.11665249	3961.6	-0.00615191	0	
421.8	0.42383141		1011.79	0.25570932	0.25689461	1601.79	0.1820679	0.1764172	2191.79	0.010871	0.00845389	2781.8	0.07269516	0.0676757	3371.8	0.12890983	0.11679088	3961.8	-0.00643055	0	
422	0.4244243		1011.99	0.25499186	0.25711823	1601.99	0.18239272	0.17659942	2191.99	0.01143867	0.0084539	2782	0.07324447	0.06777114	3372	0.1291716	0.11692917	3962	-0.00685672	0	
422.2	0.42397497		1012.19	0.25403914	0.2573415	1602.19	0.18258438	0.17678143	2192.19	0.01131769	0.00845391	2782.2	0.07262131	0.06786655	3372.2	0.12904883	0.11706735	3962.2	-0.00550236	0	
422.4	0.42382814		1012.39	0.25496485	0.25756442	1602.39	0.18186245	0.17696325	2192.39	0.01009082	0.00845393	2782.4	0.0730863	0.06796195	3372.4	0.12857232	0.11720544	3962.4	-0.00593075	0	
422.6	0.42322128		1012.59	0.25506814	0.257787	1602.59	0.18314648	0.17714487	2192.59	0.01040813	0.00845394	2782.6	0.07408846	0.06805733	3372.6	0.12783141	0.11734343	3962.6	-0.00603276	0	
422.8	0.42293727		1012.79	0.2559545	0.25800923	1602.79	0.18170821	0.17732629	2192.79	0.0105605	0.00845395	2782.8	0.0745746	0.06815268	3372.8	0.12867959	0.11748132	3962.8	-0.00537655	0	
423	0.42212828		1012.99	0.25726046	0.25823111	1602.99	0.18063782	0.17750751	2192.99	0.0116033	0.00845396	2783	0.075185	0.06824802	3373	0.12721775	0.11761911	3963	-0.00496705	0	
423.2	0.4220161		1013.19	0.25837088	0.25845265	1603.19	0.17995347	0.17768853	2193.19	0.01142617	0.00845398	2783.2	0.07519248	0.06834333	3373.2	0.12691799	0.1177568	3963.2	-0.00467097	0	
423.4	0.42265033		1013.39	0.25972843	0.25867385	1603.39	0.18071627	0.17786935	2193.39	0.01169859	0.00845399	2783.4	0.07648661	0.06843862	3373.4	0.126015	0.11789439	3963.4	-0.00400514	0	
423.6	0.42340856		1013.59	0.26116788	0.25889471	1603.59	0.18073399	0.17804998	2193.59	0.01172882	0.008454	2783.6	0.07655499	0.0685339	3373.6	0.12622752	0.11803188	3963.6	-0.00407837	0	
423.8	0.42360422		1013.79	0.26202991	0.25911522	1603.79	0.18058035	0.1782304	2193.79	0.01029677	0.00845401	2783.8	0.07736138	0.06862915	3373.8	0.12649441	0.11816927	3963.8	-0.00416102	0	
424	0.42499587		1013.99	0.26258927	0.25933539	1603.99	0.18043896	0.17841063	2193.99	0.0101293	0.00845402	2784	0.0762317	0.06872438	3374	0.12619798	0.11830656	3964	-0.0033191	0	
424.2	0.42660688		1014.19	0.26330619	0.25955521	1604.19	0.18071021	0.17859065	2194.19	0.01010818	0.00845404	2784.2	0.07600834	0.06881959	3374.2	0.12588202	0.11844375	3964.2	-0.00237176	0	
424.4	0.42809995		1014.39	0.26351078	0.2597747	1604.39	0.18130854	0.17877048	2194.39	0.00930451	0.00845405	2784.4	0.07580838	0.06891477	3374.4	0.12587914	0.11858084	3964.4	-0.0022851	0	
424.6	0.42797116		1014.59	0.26364336	0.25999385	1604.59	0.18230114	0.17895012	2194.59	0.0088305	0.00845406	2784.6	0.07558272	0.06900994	3374.6	0.12624478	0.11871784	3964.6	-0.00265547	0	
424.8	0.42872495		1014.79	0.26436577	0.26021265	1604.79	0.1819166	0.17912955	2194.79	0.00773168	0.00845407	2784.8	0.07552707	0.06910509	3374.8	0.12650471	0.11885473	3964.8	-0.00279764	0	
425	0.42992825		1014.99	0.26432015	0.26043112	1604.99	0.18293167	0.17930879	2194.99	0.00865505	0.00845408	2785	0.07600597	0.06920021	3375	0.12691311	0.11899153	3965	-0.00397848	0	
425.2	0.43048503		1015.19	0.26455944	0.26064925	1605.19	0.18350196	0.17948783	2195.19	0.00893782	0.00845409	2785.2	0.07539786	0.06929532	3375.2	0.12731122	0.11912823	3965.2	-0.00550765	0	
425.4	0.43099341		1015.39	0.26372779	0.26086704	1605.39	0.18355729	0.17966667	2195.39	0.00802223	0.0084541	2785.4	0.07505154	0.0693904	3375.4	0.12731163	0.11926482	3965.4	-0.00544192	0	
425.6	0.43011706		1015.59	0.26396261	0.26108449	1605.59	0.18366697	0.17984532	2195.59	0.00832974	0.00845411	2785.6	0.07367208	0.06948547	3375.6	0.12676739	0.11940132	3965.6	-0.00503112	0	
425.8	0.42995098		1015.79	0.26432445	0.2613016	1605.79	0.18457228	0.18002377	2195.79	0.00890985	0.00845412	2785.8	0.07389766	0.06958051	3375.8	0.12699558	0.11953772	3965.8	-0.00587686	0	
426	0.42948287		1015.99	0.26410329	0.26151838	1605.99	0.1840328	0.18020203	2195.99	0.00935759	0.00845413	2786	0.07391643	0.06967553	3376	0.12739165	0.11967403	3966	-0.00643233	0	
426.2	0.42912777		1016.19	0.26408015	0.26173482	1606.19	0.18399321	0.18038009	2196.19	0.00890478	0.00845414	2786.2	0.07359266	0.06977053	3376.2	0.12754356	0.11981023	3966.2	-0.00524294	0	
426.4	0.42848611		1016.39	0.2650889	0.26195092	1606.39	0.18360943	0.18055795	2196.39	0.00866246	0.00845415	2786.4	0.07337338	0.06986551	3376.4	0.1280553	0.11994634	3966.4	-0.00637451	0	
426.6	0.42800174		1016.59	0.26549921	0.26216669	1606.59	0.18402621	0.18073562	2196.59	0.00881748	0.00845416	2786.6	0.07322485	0.06996047	3376.6	0.12723204	0.12008234	3966.6	-0.00649459	0	
426.8	0.42787579		1016.79	0.26544001	0.26238212	1606.79	0.18241891	0.18091309	2196.79	0.00950367	0.00845417	2786.8	0.07445017	0.07005541	3376.8	0.12726481	0.12021825	3966.8	-0.00585566	0	
427	0.42730053		1016.99	0.26599539	0.26259722	1606.99	0.18266846	0.18109037	2196.99	0.00984831	0.00845418	2787	0.07532835	0.07015032	3377	0.12662212	0.12035406	3967	-0.00615463	0	
427.2	0.42736527		1017.19	0.2662937	0.26281199	1607.19	0.18317236	0.18126745	2197.19	0.00982475	0.00845419	2787.2	0.07606029	0.07024522	3377.2	0.12713788	0.12048977	3967.2	-0.00587253	0	
427.4	0.4285269		1017.39	0.26742476	0.26302642	1607.39	0.1842208	0.18144434	2197.39	0.00943419	0.0084542	2787.4	0.07764321	0.07034009	3377.4	0.1264777	0.12062539	3967.4	-0.00588714	0	
427.6	0.42946978		1017.59	0.26885638	0.26324052	1607.59	0.18380341	0.18162103	2197.59	0.00868457	0.00845421	2787.6	0.07712662	0.07043495	3377.6	0.12756066	0.1207609	3967.6	-0.0054068	0	
427.8	0.42979901		1017.79	0.26888338	0.26345429	1607.79	0.18441029	0.18179753	2197.79	0.00795412	0.00845422	2787.8	0.07749883	0.07052978	3377.8	0.12802865	0.12089632	3967.8	-0.00530541	0	
428	0.43117574		1017.99	0.26888484	0.26366772	1607.99	0.18485069	0.18197384	2197.99	0.00824942	0.00845423	2788	0.07797639	0.0706246	3378	0.12836126	0.12103164	3968	-0.00555167	0	
428.2	0.43248534		1018.19	0.26846855	0.26388083	1608.19	0.1855881	0.18214995	2198.19	0.00782879	0.00845423	2788.2	0.07883592	0.07071939	3378.2	0.12814889	0.12116686	3968.2	-0.00545949	0	
428.4	0.43263043		1018.39	0.26837779	0.2640936	1608.39	0.18528417	0.18232587	2198.39	0.00769757	0.00845424	2788.4	0.07929113	0.07081416	3378.4	0.12901922	0.12130199	3968.4	-0.00613854	0	
428.6	0.43233348		1018.59	0.26811045	0.26430605	1608.59	0.18637556	0.18250159	2198.59	0.0075337	0.00845425	2788.6	0.07964078	0.07090891	3378.6	0.13045738	0.12143702	3968.6	-0.00701504	0	
428.8	0.43323655		1018.79	0.26712022	0.26451816	1608.79	0.18663799	0.18267713	2198.79	0.00724142	0.00845426	2788.8	0.08013888	0.07100364	3378.8	0.13037857	0.12157195	3968.8	-0.0069074	0	
429	0.43390813		1018.99	0.26608658	0.26472995	1608.99	0.1875473	0.18285247	2198.99	0.00784096	0.00845427	2789	0.07999812	0.07109835	3379	0.13056152	0.12170678	3969	-0.00705079	0	
429.2	0.43427613		1019.19	0.26565391	0.2649414	1609.19	0.18758767	0.18302761	2199.19	0.00785953	0.00845428	2789.2	0.07950582	0.07119304	3379.2	0.13059389	0.12184151	3969.2	-0.00738506	0	
429.4	0.43304537		1019.39	0.26568331	0.26515253	1609.39	0.18726204	0.18320257	2199.39	0.0082224	0.00845428	2789.4	0.07885167	0.0712877	3379.4	0.13133593	0.12197615	3969.4	-0.00638329	0	
429.6	0.43136851		1019.59	0.26696117	0.26536333	1609.59	0.1864016	0.18337733	2199.59	0.00890299	0.00845429	2789.6	0.07822702	0.07138235	3379.6	0.13181322	0.12211069	3969.6	-0.0062464	0	
429.8	0.43055464		1019.79	0.2675373	0.2655738	1609.79	0.18653431	0.1835519	2199.79	0.00876157	0.0084543	2789.8	0.07836007	0.07147698	3379.8	0.13261813	0.12224513	3969.8	-0.00618092	0	
430	0.43071217		1019.99	0.26701341	0.26578395	1609.99	0.18580112	0.18372627	2199.99	0.00945872	0.00845431	2790	0.07865392	0.07157158	3380	0.13267591	0.12237948	3970	-0.00608637	0	
430.2	0.43133031		1020.19	0.26601807	0.26599377	1610.19	0.18557018	0.18390046	2200.19	0.00959221	0.00845431	2790.2	0.0778999	0.07166617	3380.2	0.13264909	0.12251372	3970.2	-0.00491724	0	
430.4	0.43084003		1020.39	0.26668211	0.26620327	1610.39	0.18506367	0.18407445	2200.39	0.00881159	0.00845432	2790.4	0.07709803	0.07176073	3380.4	0.13206772	0.12264787	3970.4	-0.00460189	0	
430.6	0.43081954		1020.59	0.2672473	0.26641244	1610.59	0.18492651	0.18424826	2200.59	0.00911681	0.00845433	2790.6	0.07809658	0.07185527	3380.6	0.13109271	0.12278193	3970.6	-0.00433485	0	
430.8	0.43092536		1020.79	0.26787085	0.26662128	1610.79	0.18438465	0.18442187	2200.79	0.00961979	0.00845434	2790.8	0.07916574	0.0719498	3380.8	0.13046711	0.12291589	3970.8	-0.00445668	0	
431	0.43063224		1020.99	0.26889398	0.2668298	1610.99	0.18406536	0.18459529	2200.99	0.00924544	0.00845434	2791	0.07941324	0.0720443	3381	0.12988969	0.12304975	3971	-0.00471456	0	
431.2	0.43069624		1021.19	0.26854847	0.267038	1611.19	0.18438422	0.18476852	2201.19	0.0089221	0.00845435	2791.2	0.07982486	0.07213878	3381.2	0.13024134	0.12318351	3971.2	-0.00489641	0	
431.4	0.43221968		1021.39	0.26904551	0.26724587	1611.39	0.18472985	0.18494156	2201.39	0.0083515	0.00845436	2791.4	0.08018571	0.07223324	3381.4	0.13022577	0.12331718	3971.4	-0.00502389	0	
431.6	0.43309446		1021.59	0.26928032	0.26745343	1611.59	0.18492403	0.18511441	2201.59	0.00829073	0.00845436	2791.6	0.0803039	0.07232768	3381.6	0.13028763	0.12345075	3971.6	-0.00479731	0	
431.8	0.43363345		1021.79	0.26919406	0.26766066	1611.79	0.18462789	0.18528707	2201.79	0.00799351	0.00845437	2791.8	0.08141172	0.0724221	3381.8	0.13030775	0.12358422	3971.8	-0.00528169	0	
432	0.43449966		1021.99	0.2697084	0.26786757	1611.99	0.18469186	0.18545954	2201.99	0.00784957	0.00845438	2792	0.0817649	0.07251649	3382	0.13031915	0.1237176	3972	-0.00594003	0	
432.2	0.43467835		1022.19	0.26937348	0.26807415	1612.19	0.18520966	0.18563182	2202.19	0.00758693	0.00845438	2792.2	0.08169365	0.07261087	3382.2	0.12949934	0.12385088	3972.2	-0.00568059	0	
432.4	0.43442912		1022.39	0.2694314	0.26828042	1612.39	0.18523103	0.18580391	2202.39	0.00839595	0.00845439	2792.4	0.08084731	0.07270523	3382.4	0.13065153	0.12398406	3972.4	-0.00703159	0	
432.6	0.4354139		1022.59	0.26880927	0.26848637	1612.59	0.18713075	0.18597582	2202.59	0.0089797	0.0084544	2792.6	0.08086574	0.07279956	3382.6	0.13099568	0.12411715	3972.6	-0.00730746	0	
432.8	0.4359193		1022.79	0.26802643	0.26869199	1612.79	0.18634921	0.18614753	2202.79	0.00978241	0.0084544	2792.8	0.08081723	0.07289388	3382.8	0.13089367	0.12425014	3972.8	-0.00664723	0	
433	0.43574477		1022.99	0.26916439	0.2688973	1612.99	0.18618992	0.18631905	2202.99	0.01027862	0.00845441	2793	0.08127714	0.07298817	3383	0.13089982	0.12438304	3973	-0.00713599	0	
433.2	0.43587522		1023.19	0.26982168	0.26910229	1613.19	0.18606709	0.18649039	2203.19	0.01075414	0.00845442	2793.2	0.08097304	0.07308245	3383.2	0.13175907	0.12451584	3973.2	-0.00811754	0	
433.4	0.43493419		1023.39	0.27010884	0.26930696	1613.39	0.18638406	0.18666154	2203.39	0.01136793	0.00845442	2793.4	0.08099183	0.0731767	3383.4	0.13249793	0.12464854	3973.4	-0.00777206	0	
433.6	0.4347603		1023.59	0.2710424	0.26951131	1613.59	0.18523426	0.1868325	2203.59	0.01224573	0.00845443	2793.6	0.07963237	0.07327093	3383.6	0.13310435	0.12478115	3973.6	-0.00804981	0	
433.8	0.43512439		1023.79	0.27102799	0.26971535	1613.79	0.18539524	0.18700327	2203.79	0.01195033	0.00845443	2793.8	0.07930273	0.07336514	3383.8	0.13331765	0.12491366	3973.8	-0.00775328	0	
434	0.43513893		1023.99	0.27103457	0.26991907	1613.99	0.18513282	0.18717385	2203.99	0.01271273	0.00845444	2794	0.079238	0.07345934	3384	0.13282423	0.12504608	3974	-0.00720365	0	
434.2	0.43495191		1024.19	0.27150701	0.27012247	1614.19	0.18534128	0.18734425	2204.19	0.01184794	0.00845445	2794.2	0.0786589	0.07355351	3384.2	0.13278271	0.1251784	3974.2	-0.00575229	0	
434.4	0.43449391		1024.39	0.2726441	0.27032556	1614.39	0.18535773	0.18751446	2204.39	0.01050687	0.00845445	2794.4	0.07977765	0.07364766	3384.4	0.13311331	0.12531062	3974.4	-0.00588555	0	
434.6	0.43497922		1024.59	0.27262684	0.27052833	1614.59	0.18539564	0.18768448	2204.59	0.01074156	0.00845446	2794.6	0.08047824	0.07374178	3384.6	0.13343453	0.12544275	3974.6	-0.00592986	0	
434.8	0.43611085		1024.79	0.27280904	0.27073079	1614.79	0.18586431	0.18785432	2204.79	0.01053718	0.00845446	2794.8	0.07998528	0.07383589	3384.8	0.13333805	0.12557479	3974.8	-0.00621199	0	
435	0.43670256		1024.99	0.27202682	0.27093294	1614.99	0.18513286	0.18802397	2204.99	0.00995485	0.00845447	2795	0.08085793	0.07392998	3385	0.13360698	0.12570672	3975	-0.0057608	0	
435.2	0.43722242		1025.19	0.27150844	0.27113477	1615.19	0.18557329	0.18819343	2205.19	0.00965444	0.00845447	2795.2	0.08049535	0.07402405	3385.2	0.13509386	0.12583857	3975.2	-0.00506913	0	
435.4	0.43888036		1025.39	0.27129545	0.27133628	1615.39	0.18591267	0.18836271	2205.39	0.00945484	0.00845448	2795.4	0.08034768	0.07411809	3385.4	0.13556233	0.12597031	3975.4	-0.00468949	0	
435.6	0.43919464		1025.59	0.27140229	0.27153749	1615.59	0.18644228	0.1885318	2205.59	0.00869612	0.00845448	2795.6	0.08107546	0.07421212	3385.6	0.13603072	0.12610197	3975.6	-0.0050246	0	
435.8	0.43896683		1025.79	0.27215086	0.27173838	1615.79	0.18603735	0.1887007	2205.79	0.00855645	0.00845449	2795.8	0.08093224	0.07430613	3385.8	0.13723423	0.12623352	3975.8	-0.00543892	0	
436	0.43958255		1025.99	0.27243108	0.27193896	1615.99	0.1871604	0.18886942	2205.99	0.00778327	0.00845449	2796	0.08054833	0.07440011	3386	0.13736436	0.12636499	3976	-0.00592918	0	
436.2	0.43977493		1026.19	0.27202298	0.27213923	1616.19	0.18781556	0.18903795	2206.19	0.00711685	0.0084545	2796.2	0.08056497	0.07449407	3386.2	0.1369019	0.12649635	3976.2	-0.00643215	0	
436.4	0.44020674		1026.39	0.27186272	0.27233919	1616.39	0.18934622	0.1892063	2206.39	0.00789967	0.0084545	2796.4	0.08001173	0.07458802	3386.4	0.13744315	0.12662762	3976.4	-0.00692441	0	
436.6	0.44022634		1026.59	0.2717766	0.27253884	1616.59	0.19022628	0.18937446	2206.59	0.00749944	0.00845451	2796.6	0.08002458	0.07468194	3386.6	0.13724226	0.1267588	3976.6	-0.00650273	0	
436.8	0.43988895		1026.79	0.27142342	0.27273817	1616.79	0.19002433	0.18954244	2206.79	0.00787549	0.00845451	2796.8	0.08077201	0.07477584	3386.8	0.13667305	0.12688988	3976.8	-0.00652445	0	
437	0.43883847		1026.99	0.27224132	0.2729372	1616.99	0.19124654	0.18971024	2206.99	0.00735413	0.00845452	2797	0.08135176	0.07486972	3387	0.13611226	0.12702087	3977	-0.00752689	0	
437.2	0.43870776		1027.19	0.27150044	0.27313592	1617.19	0.19213012	0.18987784	2207.19	0.00677607	0.00845452	2797.2	0.08142615	0.07496358	3387.2	0.13534639	0.12715176	3977.2	-0.0078219	0	
437.4	0.43805561		1027.39	0.27137225	0.27333434	1617.39	0.19273488	0.19004527	2207.39	0.00721594	0.00845453	2797.4	0.08116252	0.07505743	3387.4	0.13540664	0.12728256	3977.4	-0.00736994	0	
437.6	0.43760515		1027.59	0.27266239	0.27353244	1617.59	0.19254031	0.19021251	2207.59	0.00722745	0.00845453	2797.6	0.08033126	0.07515124	3387.6	0.13522701	0.12741327	3977.6	-0.00771033	0	
437.8	0.43641816		1027.79	0.27282861	0.27373024	1617.79	0.19226727	0.19037957	2207.79	0.00631777	0.00845454	2797.8	0.08127343	0.07524504	3387.8	0.13479957	0.12754388	3977.8	-0.00677342	0	
438	0.43553304		1027.99	0.27368811	0.27392772	1617.99	0.19200697	0.19054644	2207.99	0.0074089	0.00845454	2798	0.08236342	0.07533882	3388	0.13420189	0.12767439	3978	-0.00610076	0	
438.2	0.43599702		1028.19	0.27476188	0.27412491	1618.19	0.19174243	0.19071313	2208.19	0.00642554	0.00845455	2798.2	0.08279873	0.07543258	3388.2	0.13442347	0.12780481	3978.2	-0.00583542	0	
438.4	0.43688943		1028.39	0.27581042	0.27432178	1618.39	0.19155466	0.19087964	2208.39	0.00657778	0.00845455	2798.4	0.0836278	0.07552632	3388.4	0.13479102	0.12793514	3978.4	-0.0059669	0	
438.6	0.4379345		1028.59	0.27644375	0.27451836	1618.59	0.1915582	0.19104596	2208.59	0.00725635	0.00845455	2798.6	0.08319767	0.07562004	3388.6	0.13458275	0.12806537	3978.6	-0.00545082	0	
438.8	0.43914555		1028.79	0.27663343	0.27471462	1618.79	0.19144704	0.1912121	2208.79	0.00743343	0.00845456	2798.8	0.08330802	0.07571373	3388.8	0.13350178	0.12819551	3978.8	-0.00467159	0	
439	0.44010866		1028.99	0.27713536	0.27491058	1618.99	0.19070785	0.19137806	2208.99	0.00845518	0.00845456	2799	0.08418809	0.07580741	3389	0.13359759	0.12832555	3979	-0.00390389	0	
439.2	0.44104473		1029.19	0.27758545	0.27510624	1619.19	0.1915744	0.19154384	2209.19	0.00916405	0.00845457	2799.2	0.08418567	0.07590106	3389.2	0.13503873	0.1284555	3979.2	-0.00390053	0	
439.4	0.44155059		1029.39	0.27706402	0.2753016	1619.39	0.19212963	0.19170943	2209.39	0.00894638	0.00845457	2799.4	0.08342681	0.0759947	3389.4	0.13504346	0.12858536	3979.4	-0.00484525	0	
439.6	0.44185837		1029.59	0.2770142	0.27549665	1619.59	0.19278043	0.19187484	2209.59	0.00878087	0.00845457	2799.6	0.08351148	0.07608831	3389.6	0.13554837	0.12871512	3979.6	-0.00526173	0	
439.8	0.44192151		1029.79	0.2769562	0.27569139	1619.79	0.1930734	0.19204007	2209.79	0.00992718	0.00845458	2799.8	0.08246451	0.07618191	3389.8	0.13667664	0.12884479	3979.8	-0.00578509	0	
440	0.44202497		1029.99	0.27606399	0.27588584	1619.99	0.19317365	0.19220512	2209.99	0.0095704	0.00845458	2800	0.08178706	0.07627548	3390	0.13613183	0.12897436	3980	-0.00626746	0	
440.2	0.44189588		1030.19	0.27539049	0.27607998	1620.19	0.19402918	0.19236999	2210.19	0.0095275	0.00845459	2800.2	0.08098801	0.07636903	3390.2	0.13630878	0.12910384	3980.2	-0.00582426	0	
440.4	0.44155632		1030.39	0.27403228	0.27627383	1620.39	0.19572204	0.19253467	2210.39	0.01011831	0.00845459	2800.4	0.08044261	0.07646256	3390.4	0.13608489	0.12923323	3980.4	-0.00529322	0	
440.6	0.44125848		1030.59	0.27312326	0.27646737	1620.59	0.19534472	0.19269918	2210.59	0.00958854	0.00845459	2800.6	0.08043694	0.07655607	3390.6	0.13562944	0.12936252	3980.6	-0.0051042	0	
440.8	0.44116567		1030.79	0.27323588	0.27666061	1620.79	0.19547969	0.1928635	2210.79	0.01073066	0.0084546	2800.8	0.08109669	0.07664957	3390.8	0.13541042	0.12949172	3980.8	-0.00445569	0	
441	0.44050943		1030.99	0.27354983	0.27685355	1620.99	0.19602074	0.19302765	2210.99	0.01028242	0.0084546	2801	0.08105006	0.07674304	3391	0.13597606	0.12962083	3981	-0.00535422	0	
441.2	0.43969362		1031.19	0.27408033	0.2770462	1621.19	0.19636381	0.19319161	2211.19	0.00926563	0.0084546	2801.2	0.08072697	0.07683649	3391.2	0.13572197	0.12974984	3981.2	-0.00551547	0	
441.4	0.44008426		1031.39	0.27450016	0.27723854	1621.39	0.19643771	0.19335539	2211.39	0.00956619	0.00845461	2801.4	0.0802186	0.07692992	3391.4	0.13631447	0.12987876	3981.4	-0.00631944	0	
441.6	0.43978643		1031.59	0.27546265	0.27743058	1621.59	0.19557633	0.193519	2211.59	0.00959855	0.00845461	2801.6	0.08063996	0.07702332	3391.6	0.13745967	0.13000759	3981.6	-0.00693915	0	
441.8	0.43917828		1031.79	0.27591697	0.27762233	1621.79	0.19469688	0.19368242	2211.79	0.00956052	0.00845461	2801.8	0.08144704	0.07711671	3391.8	0.13811633	0.13013632	3981.8	-0.00642781	0	
442	0.44003614		1031.99	0.27730738	0.27781378	1621.99	0.19454378	0.19384566	2211.99	0.01039091	0.00845462	2802	0.08204805	0.07721008	3392	0.13718926	0.13026496	3982	-0.00665409	0	
442.2	0.44022799		1032.19	0.27833403	0.27800493	1622.19	0.19441972	0.19400873	2212.19	0.00960912	0.00845462	2802.2	0.08154561	0.07730343	3392.2	0.13835371	0.13039351	3982.2	-0.00609115	0	
442.4	0.4414988		1032.39	0.2794473	0.27819579	1622.39	0.19429106	0.19417161	2212.39	0.00912459	0.00845462	2802.4	0.08225056	0.07739676	3392.4	0.13873467	0.13052197	3982.4	-0.00541498	0	
442.6	0.44272113		1032.59	0.28021933	0.27838635	1622.59	0.19425735	0.19433432	2212.59	0.00840974	0.00845463	2802.6	0.08286822	0.07749006	3392.6	0.13840335	0.13065033	3982.6	-0.00558406	0	
442.8	0.44399696		1032.79	0.28059221	0.27857661	1622.79	0.19438319	0.19449684	2212.79	0.00809335	0.00845463	2802.8	0.0831663	0.07758335	3392.8	0.13863343	0.1307786	3982.8	-0.00444829	0	
443	0.44480764		1032.99	0.28100621	0.27876658	1622.99	0.19581622	0.19465919	2212.99	0.00909868	0.00845463	2803	0.08307163	0.07767661	3393	0.13924875	0.13090678	3983	-0.00465812	0	
443.2	0.44526983		1033.19	0.28003494	0.27895625	1623.19	0.19619744	0.19482136	2213.19	0.00870489	0.00845464	2803.2	0.08320507	0.07776986	3393.2	0.13966917	0.13103486	3983.2	-0.00516573	0	
443.4	0.44461647		1033.39	0.27903778	0.27914563	1623.39	0.19719548	0.19498335	2213.39	0.00817053	0.00845464	2803.4	0.08298269	0.07786308	3393.4	0.13954424	0.13116285	3983.4	-0.00495219	0	
443.6	0.44506558		1033.59	0.27883184	0.27933472	1623.59	0.19869844	0.19514517	2213.59	0.00830567	0.00845464	2803.6	0.08345655	0.07795629	3393.6	0.14016961	0.13129075	3983.6	-0.0057218	0	
443.8	0.44480016		1033.79	0.27771926	0.27952351	1623.79	0.19918782	0.1953068	2213.79	0.00896797	0.00845465	2803.8	0.08385919	0.07804947	3393.8	0.14078448	0.13141856	3983.8	-0.00611561	0	
444	0.44535606		1033.99	0.27689981	0.27971201	1623.99	0.19989408	0.19546826	2213.99	0.00848926	0.00845465	2804	0.08430482	0.07814264	3394	0.14026368	0.13154627	3984	-0.00577472	0	
444.2	0.44487293		1034.19	0.27669916	0.27990022	1624.19	0.20033026	0.19562954	2214.19	0.00851038	0.00845465	2804.2	0.08443449	0.07823578	3394.2	0.14080747	0.13167389	3984.2	-0.00532987	0	
444.4	0.44450595		1034.39	0.27651162	0.28008813	1624.39	0.20031854	0.19579064	2214.39	0.00832253	0.00845465	2804.4	0.08507811	0.0783289	3394.4	0.14011923	0.13180142	3984.4	-0.00557447	0	
444.6	0.44413708		1034.59	0.27698397	0.28027576	1624.59	0.19907817	0.19595157	2214.59	0.00808613	0.00845466	2804.6	0.0859042	0.078422	3394.6	0.13999547	0.13192886	3984.6	-0.00553065	0	
444.8	0.44366263		1034.79	0.27813517	0.28046309	1624.79	0.19881099	0.19611232	2214.79	0.00866168	0.00845466	2804.8	0.08645648	0.07851509	3394.8	0.13978938	0.1320562	3984.8	-0.00503309	0	
445	0.44365044		1034.99	0.27802725	0.28065013	1624.99	0.19850772	0.19627289	2214.99	0.00744925	0.00845466	2805	0.08698185	0.07860815	3395	0.13990273	0.13218346	3985	-0.0059337	0	
445.2	0.44283428		1035.19	0.27885965	0.28083688	1625.19	0.19777298	0.19643329	2215.19	0.0075197	0.00845467	2805.2	0.08758694	0.07870119	3395.2	0.13931934	0.13231062	3985.2	-0.00578741	0	
445.4	0.44383516		1035.39	0.27862393	0.28102334	1625.39	0.19646833	0.19659351	2215.39	0.00722917	0.00845467	2805.4	0.08812663	0.07879421	3395.4	0.13959625	0.13243769	3985.4	-0.00604827	0	
445.6	0.44396181		1035.59	0.27973736	0.28120951	1625.59	0.19471539	0.19675355	2215.59	0.00707001	0.00845467	2805.6	0.08894499	0.07888721	3395.6	0.14004038	0.13256466	3985.6	-0.00524637	0	
445.8	0.44319339		1035.79	0.28119635	0.28139539	1625.79	0.19365809	0.19691342	2215.79	0.00774136	0.00845467	2805.8	0.08915615	0.07898019	3395.8	0.13948805	0.13269155	3985.8	-0.00550497	0	
446	0.44327634		1035.99	0.2812531	0.28158099	1625.99	0.19276456	0.19707311	2215.99	0.00856912	0.00845468	2806	0.08895057	0.07907315	3396	0.13969724	0.13281834	3986	-0.0055171	0	
446.2	0.44323417		1036.19	0.28248032	0.2817663	1626.19	0.19277905	0.19723263	2216.19	0.00855884	0.00845468	2806.2	0.08849664	0.07916609	3396.2	0.14052343	0.13294504	3986.2	-0.00480476	0	
446.4	0.44456232		1036.39	0.28310359	0.28195131	1626.39	0.19211713	0.19739197	2216.39	0.00783912	0.00845468	2806.4	0.08884922	0.079259	3396.4	0.1412202	0.13307165	3986.4	-0.00489385	0	
446.6	0.44580073		1036.59	0.28344538	0.28213605	1626.59	0.19263672	0.19755114	2216.59	0.00796341	0.00845468	2806.6	0.08774046	0.0793519	3396.6	0.14110569	0.13319817	3986.6	-0.00538588	0	
446.8	0.44631402		1036.79	0.28384454	0.28232049	1626.79	0.19322071	0.19771013	2216.79	0.00903056	0.00845469	2806.8	0.08702101	0.07944478	3396.8	0.14169154	0.1333246	3986.8	-0.00394357	0	
447	0.44637857		1036.99	0.28329999	0.28250465	1626.99	0.19371453	0.19786895	2216.99	0.00968888	0.00845469	2807	0.08603301	0.07953764	3397	0.14156093	0.13345094	3987	-0.00410215	0	
447.2	0.44708766		1037.19	0.28265102	0.28268852	1627.19	0.1945331	0.19802759	2217.19	0.00996814	0.00845469	2807.2	0.08545671	0.07963047	3397.2	0.14177862	0.13357718	3987.2	-0.00371097	0	
447.4	0.44750316		1037.39	0.28236796	0.28287211	1627.39	0.19590572	0.19818606	2217.39	0.01006054	0.00845469	2807.4	0.08483543	0.07972329	3397.4	0.14250422	0.13370334	3987.4	-0.00425992	0	
447.6	0.4481799		1037.59	0.28231284	0.28305541	1627.59	0.19739058	0.19834435	2217.59	0.01094671	0.0084547	2807.6	0.08424464	0.07981609	3397.6	0.14300532	0.1338294	3987.6	-0.00462246	0	
447.8	0.44827499		1037.79	0.2811377	0.28323843	1627.79	0.19751169	0.19850247	2217.79	0.01087982	0.0084547	2807.8	0.08357858	0.07990886	3397.8	0.14308311	0.13395537	3987.8	-0.00409443	0	
448	0.44868185		1037.99	0.28190012	0.28342117	1627.99	0.19872293	0.19866042	2217.99	0.01089944	0.0084547	2808	0.08336453	0.08000162	3398	0.14290284	0.13408125	3988	-0.00435772	0	
448.2	0.44815379		1038.19	0.28183983	0.28360362	1628.19	0.19865214	0.19881819	2218.19	0.0118637	0.0084547	2808.2	0.08289051	0.08009435	3398.2	0.14287549	0.13420704	3988.2	-0.00483012	0	
448.4	0.44850349		1038.39	0.28207107	0.28378578	1628.39	0.19865936	0.19897579	2218.39	0.01188789	0.0084547	2808.4	0.0837083	0.08018707	3398.4	0.14204433	0.13433274	3988.4	-0.00432238	0	
448.6	0.44867686		1038.59	0.28232532	0.28396767	1628.59	0.19845573	0.19913321	2218.59	0.0122107	0.00845471	2808.6	0.08436186	0.08027976	3398.6	0.14240857	0.13445834	3988.6	-0.00381304	0	
448.8	0.44790486		1038.79	0.28183193	0.28414927	1628.79	0.19885279	0.19929047	2218.79	0.0123086	0.00845471	2808.8	0.08520005	0.08037244	3398.8	0.14243281	0.13458386	3988.8	-0.00256401	0	
449	0.44694047		1038.99	0.28124606	0.28433059	1628.99	0.19903781	0.19944755	2218.99	0.0117935	0.00845471	2809	0.08677738	0.08046509	3399	0.14287724	0.13470929	3989	-0.00265939	0	
449.2	0.44620221		1039.19	0.28137388	0.28451163	1629.19	0.19832552	0.19960445	2219.19	0.0123407	0.00845471	2809.2	0.0880841	0.08055773	3399.2	0.14256307	0.13483462	3989.2	-0.00265368	0	
449.4	0.44637307		1039.39	0.2812138	0.28469239	1629.39	0.19752966	0.19976119	2219.39	0.01206843	0.00845471	2809.4	0.08804627	0.08065034	3399.4	0.14235228	0.13495987	3989.4	-0.00243475	0	
449.6	0.44670105		1039.59	0.28211028	0.28487287	1629.59	0.19682896	0.19991775	2219.59	0.01281363	0.00845472	2809.6	0.08850063	0.08074293	3399.6	0.14255942	0.13508502	3989.6	-0.00255829	0	
449.8	0.44655454		1039.79	0.28254135	0.28505307	1629.79	0.19666911	0.20007414	2219.79	0.01337795	0.00845472	2809.8	0.08787036	0.0808355	3399.8	0.14311971	0.13521008	3989.8	-0.00339598	0	
450	0.44711259		1039.99	0.28232022	0.28523298	1629.99	0.19783668	0.20023036	2219.99	0.01261911	0.00845472	2810	0.08744992	0.08092806	3400	0.14398105	0.13533506	3990	-0.00410489	0	
450.2	0.44754496		1040.19	0.28349844	0.28541262	1630.19	0.19910215	0.20038641	2220.19	0.01218618	0.00845472	2810.2	0.08774432	0.08102059	3400.2	0.14362298	0.13545994	3990.2	-0.00422845	0	
450.4	0.44879859		1040.39	0.28290144	0.28559198	1630.39	0.19947205	0.20054228	2220.39	0.0110993	0.00845472	2810.4	0.08818185	0.0811131	3400.4	0.14479231	0.13558473	3990.4	-0.00472107	0	
450.6	0.44979625		1040.59	0.28352378	0.28577107	1630.59	0.20059588	0.20069799	2220.59	0.01081314	0.00845473	2810.6	0.08779222	0.08120559	3400.6	0.14521095	0.13570943	3990.6	-0.00536188	0	
450.8	0.44978908		1040.79	0.28390038	0.28594987	1630.79	0.20111267	0.20085352	2220.79	0.01111688	0.00845473	2810.8	0.0879527	0.08129806	3400.8	0.14623951	0.13583405	3990.8	-0.00538853	0	
451	0.4503975		1040.99	0.28357868	0.2861284	1630.99	0.20165488	0.20100888	2220.99	0.01081495	0.00845473	2811	0.08752833	0.08139051	3401	0.14642187	0.13595857	3991	-0.00620527	0	
451.2	0.45198157		1041.19	0.28325191	0.28630665	1631.19	0.20300089	0.20116407	2221.19	0.01060739	0.00845473	2811.2	0.08661944	0.08148294	3401.2	0.14655353	0.136083	3991.2	-0.00607255	0	
451.4	0.45238533		1041.39	0.28317583	0.28648462	1631.39	0.20351999	0.20131909	2221.39	0.01048262	0.00845473	2811.4	0.08690921	0.08157535	3401.4	0.14687833	0.13620734	3991.4	-0.00675493	0	
451.6	0.45215321		1041.59	0.28279163	0.28666231	1631.59	0.20435296	0.20147394	2221.59	0.01036217	0.00845473	2811.6	0.08544586	0.08166774	3401.6	0.14675601	0.13633159	3991.6	-0.00591002	0	
451.8	0.45228284		1041.79	0.28251949	0.28683974	1631.79	0.20451838	0.20162862	2221.79	0.00955846	0.00845474	2811.8	0.08531164	0.08176011	3401.8	0.14715129	0.13645576	3991.8	-0.00610582	0	
452	0.45271652		1041.99	0.28367554	0.28701688	1631.99	0.20459318	0.20178313	2221.99	0.00990821	0.00845474	2812	0.08557715	0.08185246	3402	0.14692758	0.13657983	3992	-0.00604583	0	
452.2	0.45202712		1042.19	0.28394996	0.28719375	1632.19	0.20432397	0.20193747	2222.19	0.01045186	0.00845474	2812.2	0.08593673	0.08194479	3402.2	0.14731169	0.13670381	3992.2	-0.00554424	0	
452.4	0.45188972		1042.39	0.28459441	0.28737035	1632.39	0.20385001	0.20209164	2222.39	0.00963713	0.00845474	2812.4	0.08659445	0.0820371	3402.4	0.14797294	0.13682771	3992.4	-0.00471661	0	
452.6	0.45174754		1042.59	0.28408112	0.28754667	1632.59	0.2030293	0.20224565	2222.59	0.00890216	0.00845474	2812.6	0.08743553	0.08212939	3402.6	0.14827434	0.13695151	3992.6	-0.00471414	0	
452.8	0.45119547		1042.79	0.283842	0.28772272	1632.79	0.20301907	0.20239948	2222.79	0.00864504	0.00845474	2812.8	0.08805061	0.08222166	3402.8	0.14656403	0.13707522	3992.8	-0.00507247	0	
453	0.45033375		1042.99	0.28493296	0.28789849	1632.99	0.20218774	0.20255314	2222.99	0.0084503	0.00845475	2813	0.08879873	0.08231391	3403	0.14642441	0.13719885	3993	-0.00557225	0	
453.2	0.45094659		1043.19	0.2856407	0.288074	1633.19	0.2012466	0.20270664	2223.19	0.00895609	0.00845475	2813.2	0.08941797	0.08240613	3403.2	0.14559402	0.13732238	3993.2	-0.00571761	0	
453.4	0.45139579		1043.39	0.28650858	0.28824923	1633.39	0.2003857	0.20285996	2223.39	0.00901495	0.00845475	2813.4	0.0888021	0.08249834	3403.4	0.14512571	0.13744583	3993.4	-0.00520127	0	
453.6	0.45116033		1043.59	0.28806715	0.28842419	1633.59	0.19946838	0.20301312	2223.59	0.00903234	0.00845475	2813.6	0.08865112	0.08259053	3403.6	0.14475893	0.13756919	3993.6	-0.00598471	0	
453.8	0.45110181		1043.79	0.28917803	0.28859887	1633.79	0.19980895	0.20316611	2223.79	0.00848675	0.00845475	2813.8	0.0878526	0.0826827	3403.8	0.14409504	0.13769246	3993.8	-0.00618813	0	
454	0.45056845		1043.99	0.29023241	0.28877329	1633.99	0.20095162	0.20331893	2223.99	0.007459	0.00845475	2814	0.08782052	0.08277484	3404	0.14337246	0.13781563	3994	-0.00706032	0	
454.2	0.45094777		1044.19	0.29088172	0.28894743	1634.19	0.20113735	0.20347158	2224.19	0.00786065	0.00845476	2814.2	0.08868149	0.08286697	3404.2	0.1425345	0.13793872	3994.2	-0.00724576	0	
454.4	0.45181286		1044.39	0.29089447	0.28912131	1634.39	0.20124643	0.20362406	2224.39	0.00796498	0.00845476	2814.4	0.08812759	0.08295908	3404.4	0.14265915	0.13806172	3994.4	-0.00817392	0	
454.6	0.45210946		1044.59	0.29168241	0.28929491	1634.59	0.20150148	0.20377638	2224.59	0.00819823	0.00845476	2814.6	0.08814679	0.08305116	3404.6	0.14322799	0.13818464	3994.6	-0.00897554	0	
454.8	0.45222742		1044.79	0.29086241	0.28946825	1634.79	0.20233973	0.20392853	2224.79	0.00857352	0.00845476	2814.8	0.08858717	0.08314323	3404.8	0.14272497	0.13830746	3994.8	-0.0085212	0	
455	0.4532286		1044.99	0.29076252	0.28964132	1634.99	0.20274675	0.20408051	2224.99	0.00884998	0.00845476	2815	0.08873388	0.08323528	3405	0.14308599	0.13843019	3995	-0.00933298	0	
455.2	0.45533022		1045.19	0.29007451	0.28981411	1635.19	0.20395996	0.20423233	2225.19	0.00890095	0.00845476	2815.2	0.08880873	0.0833273	3405.2	0.14346378	0.13855284	3995.2	-0.00881849	0	
455.4	0.45553516		1045.39	0.28956172	0.28998664	1635.39	0.20517883	0.20438398	2225.39	0.00875156	0.00845476	2815.4	0.08893423	0.08341931	3405.4	0.14419325	0.13867539	3995.4	-0.00900568	0	
455.6	0.45566345		1045.59	0.28906513	0.29015891	1635.59	0.2064121	0.20453546	2225.59	0.00828584	0.00845476	2815.6	0.08774893	0.08351129	3405.6	0.14494047	0.13879786	3995.6	-0.0084757	0	
455.8	0.45563933		1045.79	0.28959663	0.2903309	1635.79	0.20735275	0.20468677	2225.79	0.00823456	0.00845477	2815.8	0.088093	0.08360326	3405.8	0.14643572	0.13892024	3995.8	-0.00844146	0	
456	0.45598144		1045.99	0.29030219	0.29050263	1635.99	0.20780141	0.20483792	2225.99	0.00843637	0.00845477	2816	0.0882433	0.0836952	3406	0.14670721	0.13904253	3996	-0.00779272	0	
456.2	0.45574823		1046.19	0.29047598	0.29067409	1636.19	0.20807221	0.2049889	2226.19	0.00814178	0.00845477	2816.2	0.08865813	0.08378713	3406.2	0.14737947	0.13916474	3996.2	-0.00723402	0	
456.4	0.45738012		1046.39	0.29018591	0.29084529	1636.39	0.20792668	0.20513972	2226.39	0.00807082	0.00845477	2816.4	0.08812404	0.08387903	3406.4	0.14732707	0.13928685	3996.4	-0.00727474	0	
456.6	0.45824749		1046.59	0.28958162	0.29101622	1636.59	0.20743482	0.20529037	2226.59	0.00792325	0.00845477	2816.6	0.08854064	0.08397092	3406.6	0.14675633	0.13940888	3996.6	-0.00712689	0	
456.8	0.45851656		1046.79	0.29050879	0.29118688	1636.79	0.20841462	0.20544086	2226.79	0.0091807	0.00845477	2816.8	0.08874319	0.08406278	3406.8	0.14679432	0.13953082	3996.8	-0.00718704	0	
457	0.45709076		1046.99	0.29123531	0.29135728	1636.99	0.20797821	0.20559118	2226.99	0.00876454	0.00845477	2817	0.09025909	0.08415463	3407	0.1482417	0.13965266	3997	-0.00608571	0	
457.2	0.45795597		1047.19	0.29143647	0.29152741	1637.19	0.20781234	0.20574133	2227.19	0.00923847	0.00845477	2817.2	0.09162653	0.08424645	3407.2	0.14713835	0.13977443	3997.2	-0.00534945	0	
457.4	0.45802656		1047.39	0.29179427	0.29169729	1637.39	0.20725429	0.20589132	2227.39	0.0095142	0.00845478	2817.4	0.0913805	0.08433825	3407.4	0.14754334	0.1398961	3997.4	-0.00449405	0	
457.6	0.45685219		1047.59	0.29289472	0.29186689	1637.59	0.207254	0.20604115	2227.59	0.01043487	0.00845478	2817.6	0.09170728	0.08443004	3407.6	0.14730646	0.14001769	3997.6	-0.00402462	0	
457.8	0.45703025		1047.79	0.2936767	0.29203624	1637.79	0.20831223	0.20619081	2227.79	0.00978143	0.00845478	2817.8	0.09218587	0.0845218	3407.8	0.1472196	0.14013918	3997.8	-0.00433179	0	
458	0.45679785		1047.99	0.29363238	0.29220532	1637.99	0.20758804	0.20634031	2227.99	0.00937688	0.00845478	2818	0.09295139	0.08461355	3408	0.14664985	0.14026059	3998	-0.00460319	0	
458.2	0.45753515		1048.19	0.29346165	0.29237414	1638.19	0.2069256	0.20648964	2228.19	0.01025276	0.00845478	2818.2	0.0930114	0.08470527	3408.2	0.14688812	0.14038192	3998.2	-0.00455492	0	
458.4	0.45683638		1048.39	0.29248371	0.2925427	1638.39	0.20689959	0.2066388	2228.39	0.01031825	0.00845478	2818.4	0.0930815	0.08479697	3408.4	0.14609576	0.14050315	3998.4	-0.00393834	0	
458.6	0.45687605		1048.59	0.29176127	0.29271099	1638.59	0.20631945	0.20678781	2228.59	0.00967418	0.00845478	2818.6	0.09430032	0.08488866	3408.6	0.1461907	0.1406243	3998.6	-0.00401855	0	
458.8	0.45692618		1048.79	0.29012689	0.29287903	1638.79	0.20635073	0.20693665	2228.79	0.01015851	0.00845478	2818.8	0.09453252	0.08498032	3408.8	0.14577826	0.14074536	3998.8	-0.00412186	0	
459	0.45773074		1048.99	0.28907539	0.2930468	1638.99	0.2066897	0.20708532	2228.99	0.00899263	0.00845478	2819	0.09474154	0.08507196	3409	0.14649246	0.14086633	3999	-0.0055913	0	
459.2	0.45724933		1049.19	0.28804236	0.29321431	1639.19	0.20829651	0.20723384	2229.19	0.00846714	0.00845479	2819.2	0.09444416	0.08516359	3409.2	0.1461316	0.14098721	3999.2	-0.00547989	0	
459.4	0.45578339		1049.39	0.28699789	0.29338157	1639.39	0.20814318	0.20738219	2229.39	0.00751032	0.00845479	2819.4	0.09391781	0.08525519	3409.4	0.14627761	0.14110801	3999.4	-0.00531416	0	
459.6	0.45525546		1049.59	0.28692175	0.29354856	1639.59	0.2087196	0.20753037	2229.59	0.00717158	0.00845479	2819.6	0.09288902	0.08534677	3409.6	0.14588969	0.14122872	3999.6	-0.00497609	0	
459.8	0.45471264		1049.79	0.28759714	0.29371529	1639.79	0.20871059	0.2076784	2229.79	0.00664954	0.00845479	2819.8	0.09220631	0.08543833	3409.8	0.14657248	0.14134934	3999.8	-0.00471106	0	
460	0.45487158		1049.99	0.28769322	0.29388177	1639.99	0.20864558	0.20782626	2229.99	0.00618096	0.00845479	2820	0.09126345	0.08552988	3410	0.14650052	0.14146988	4000	-0.00489143	0	
460.2	0.45490703		1050.19	0.28879673	0.29404799	1640.19	0.20793953	0.20797396	2230.19	0.0054378	0.00845479	2820.2	0.09111197	0.0856214	3410.2	0.14632654	0.14159033	4000.2	-0.00514493	0	
460.4	0.45551064		1050.39	0.28921851	0.29421395	1640.39	0.20831447	0.20812149	2230.39	0.00553263	0.00845479	2820.4	0.09043005	0.0857129	3410.4	0.14635094	0.14171069	4000.4	-0.00509402	0	
460.6	0.45507195		1050.59	0.28990152	0.29437965	1640.59	0.20742189	0.20826887	2230.59	0.0053264	0.00845479	2820.6	0.09036368	0.08580438	3410.6	0.14759068	0.14183096	4000.6	-0.00513796	0	
460.8	0.45515576		1050.79	0.2914164	0.2945451	1640.79	0.20760076	0.20841608	2230.79	0.00514334	0.00845479	2820.8	0.09021091	0.08589585	3410.8	0.14886151	0.14195115	4000.8	-0.00516276	0	
461	0.4551361		1050.99	0.29261819	0.29471028	1640.99	0.20700924	0.20856313	2230.99	0.00503866	0.00845479	2821	0.09034033	0.08598729	3411	0.14877708	0.14207125	4001	-0.00509071	0	
461.2	0.45696519		1051.19	0.29412778	0.29487522	1641.19	0.20768401	0.20871002	2231.19	0.006029	0.0084548	2821.2	0.09000519	0.08607871	3411.2	0.14776341	0.14219126	4001.2	-0.00495791	0	
461.4	0.45752464		1051.39	0.29536993	0.29503989	1641.39	0.20801889	0.20885675	2231.39	0.00633172	0.0084548	2821.4	0.08915201	0.08617011	3411.4	0.14968263	0.14231119	4001.4	-0.00518289	0	
461.6	0.4577706		1051.59	0.29740163	0.29520431	1641.59	0.20870784	0.20900331	2231.59	0.0072785	0.0084548	2821.6	0.08929017	0.08626149	3411.6	0.15117182	0.14243103	4001.6	-0.00573829	0	
461.8	0.458361		1051.79	0.2975678	0.29536848	1641.79	0.20914011	0.20914972	2231.79	0.00793838	0.0084548	2821.8	0.08919388	0.08635286	3411.8	0.15133977	0.14255078	4001.8	-0.00691437	0	
462	0.45822493		1051.99	0.29674948	0.29553239	1641.99	0.20845245	0.20929596	2231.99	0.00916745	0.0084548	2822	0.08854678	0.0864442	3412	0.15173563	0.14267045	4002	-0.00628656	0	
462.2	0.45874608		1052.19	0.29677716	0.29569604	1642.19	0.20895577	0.20944204	2232.19	0.00984806	0.0084548	2822.2	0.08860858	0.08653552	3412.2	0.1510834	0.14279003	4002.2	-0.00599407	0	
462.4	0.45811456		1052.39	0.29632112	0.29585945	1642.39	0.20932061	0.20958797	2232.39	0.01055205	0.0084548	2822.4	0.08985653	0.08662682	3412.4	0.15007044	0.14290952	4002.4	-0.00650787	0	
462.6	0.4587172		1052.59	0.2959259	0.29602259	1642.59	0.20922351	0.20973373	2232.59	0.01049334	0.0084548	2822.6	0.090556	0.0867181	3412.6	0.14988156	0.14302893	4002.6	-0.00716661	0	
462.8	0.45853887		1052.79	0.29480152	0.29618549	1642.79	0.21030881	0.20987933	2232.79	0.01115234	0.0084548	2822.8	0.09063826	0.08680937	3412.8	0.14933301	0.14314825	4002.8	-0.00714044	0	
463	0.45805933		1052.99	0.29408458	0.29634813	1642.99	0.2115628	0.21002477	2232.99	0.01010777	0.0084548	2823	0.09116004	0.08690061	3413	0.14851669	0.14326748	4003	-0.00683489	0	
463.2	0.45646871		1053.19	0.29326678	0.29651052	1643.19	0.21171223	0.21017006	2233.19	0.01040189	0.0084548	2823.2	0.09112458	0.08699183	3413.2	0.14850282	0.14338663	4003.2	-0.00551953	0	
463.4	0.45567492		1053.39	0.29276245	0.29667266	1643.39	0.21077536	0.21031518	2233.39	0.01065769	0.0084548	2823.4	0.0915565	0.08708303	3413.4	0.14808189	0.1435057	4003.4	-0.00457999	0	
463.6	0.45488808		1053.59	0.29260269	0.29683455	1643.59	0.21170585	0.21046014	2233.59	0.01100411	0.00845481	2823.6	0.09186486	0.08717421	3413.6	0.14815254	0.14362467	4003.6	-0.00434946	0	
463.8	0.45501509		1053.79	0.29293222	0.29699618	1643.79	0.21188654	0.21060495	2233.79	0.01075424	0.00845481	2823.8	0.09184387	0.08726537	3413.8	0.14906539	0.14374356	4003.8	-0.0046156	0	
464	0.45540441		1053.99	0.29407657	0.29715757	1643.99	0.21195148	0.21074959	2233.99	0.01087852	0.00845481	2824	0.09217289	0.08735652	3414	0.14925804	0.14386237	4004	-0.00471235	0	
464.2	0.45613615		1054.19	0.2941419	0.2973187	1644.19	0.21062621	0.21089408	2234.19	0.01042238	0.00845481	2824.2	0.09333424	0.08744764	3414.2	0.1499137	0.14398109	4004.2	-0.00402591	0	
464.4	0.45711309		1054.39	0.29440023	0.29747959	1644.39	0.21040348	0.2110384	2234.39	0.0098962	0.00845481	2824.4	0.09295842	0.08753874	3414.4	0.15136797	0.14409972	4004.4	-0.00367262	0	
464.6	0.4578923		1054.59	0.29544718	0.29764022	1644.59	0.20865	0.21118257	2234.59	0.00951957	0.00845481	2824.6	0.09304937	0.08762982	3414.6	0.15236729	0.14421827	4004.6	-0.00418399	0	
464.8	0.45912736		1054.79	0.29548951	0.29780061	1644.79	0.20873326	0.21132658	2234.79	0.00911073	0.00845481	2824.8	0.09283517	0.08772088	3414.8	0.15333598	0.14433673	4004.8	-0.00450554	0	
465	0.46042833		1054.99	0.29587609	0.29796074	1644.99	0.20832302	0.21147043	2234.99	0.00930767	0.00845481	2825	0.0921107	0.08781192	3415	0.15340572	0.1444551	4005	-0.00511239	0	
465.2	0.46214426		1055.19	0.29713418	0.29812063	1645.19	0.2082724	0.21161413	2235.19	0.00915234	0.00845481	2825.2	0.09202448	0.08790295	3415.2	0.15382997	0.14457339	4005.2	-0.0058267	0	
465.4	0.46286872		1055.39	0.29828578	0.29828027	1645.39	0.20813017	0.21175766	2235.39	0.00882484	0.00845481	2825.4	0.09077764	0.08799395	3415.4	0.15613536	0.1446916	4005.4	-0.00630707	0	
465.6	0.4633355		1055.59	0.29890086	0.29843966	1645.59	0.20856361	0.21190104	2235.59	0.00915395	0.00845481	2825.6	0.0903777	0.08808493	3415.6	0.15662781	0.14480972	4005.6	-0.00688423	0	
465.8	0.46417711		1055.79	0.29839216	0.29859881	1645.79	0.20832425	0.21204426	2235.79	0.00893294	0.00845481	2825.8	0.09032731	0.08817589	3415.8	0.15602153	0.14492775	4005.8	-0.00684555	0	
466	0.46480553		1055.99	0.29817763	0.2987577	1645.99	0.20816913	0.21218732	2235.99	0.0082442	0.00845481	2826	0.09034161	0.08826683	3416	0.15628481	0.1450457	4006	-0.00677231	0	
466.2	0.46507034		1056.19	0.29914178	0.29891635	1646.19	0.20893029	0.21233023	2236.19	0.00783156	0.00845481	2826.2	0.09093268	0.08835776	3416.2	0.15509422	0.14516356	4006.2	-0.00658978	0	
466.4	0.46455171		1056.39	0.29932306	0.29907476	1646.39	0.21005158	0.21247298	2236.39	0.00835396	0.00845481	2826.4	0.09138499	0.08844866	3416.4	0.15462312	0.14528134	4006.4	-0.00690424	0	
466.6	0.46419173		1056.59	0.29962112	0.29923292	1646.59	0.21121551	0.21261557	2236.59	0.00778082	0.00845482	2826.6	0.09148531	0.08853954	3416.6	0.15416043	0.14539903	4006.6	-0.00614124	0	
466.8	0.46296014		1056.79	0.29879476	0.29939083	1646.79	0.21114848	0.212758	2236.79	0.00794	0.00845482	2826.8	0.09179163	0.0886304	3416.8	0.15354589	0.14551664	4006.8	-0.00580425	0	
467	0.4612337		1056.99	0.29840463	0.2995485	1646.99	0.21173994	0.21290028	2236.99	0.0077615	0.00845482	2827	0.09263698	0.08872125	3417	0.15320562	0.14563416	4007	-0.00483848	0	
467.2	0.46022761		1057.19	0.29780435	0.29970592	1647.19	0.21247705	0.2130424	2237.19	0.00915316	0.00845482	2827.2	0.0930428	0.08881207	3417.2	0.15368477	0.1457516	4007.2	-0.00392642	0	
467.4	0.45966353		1057.39	0.29777882	0.2998631	1647.39	0.21347382	0.21318437	2237.39	0.00979368	0.00845482	2827.4	0.09369922	0.08890287	3417.4	0.15319274	0.14586895	4007.4	-0.00421131	0	
467.6	0.45895689		1057.59	0.29698362	0.30002004	1647.59	0.21498008	0.21332618	2237.59	0.00997422	0.00845482	2827.6	0.09503233	0.08899365	3417.6	0.15373662	0.14598622	4007.6	-0.00395073	0	
467.8	0.45915577		1057.79	0.29692968	0.30017673	1647.79	0.21547056	0.21346783	2237.79	0.00997692	0.00845482	2827.8	0.09493502	0.08908442	3417.8	0.153843	0.14610341	4007.8	-0.00396952	0	
468	0.45887638		1057.99	0.29671341	0.30033318	1647.99	0.21567649	0.21360933	2237.99	0.00997886	0.00845482	2828	0.09550456	0.08917516	3418	0.15380724	0.1462205	4008	-0.00350014	0	
468.2	0.45894016		1058.19	0.29535481	0.30048939	1648.19	0.21546075	0.21375067	2238.19	0.00964006	0.00845482	2828.2	0.09587579	0.08926588	3418.2	0.15406292	0.14633752	4008.2	-0.00297313	0	
468.4	0.45894472		1058.39	0.29563693	0.30064535	1648.39	0.21616475	0.21389186	2238.39	0.00935294	0.00845482	2828.4	0.09588868	0.08935658	3418.4	0.153999	0.14645445	4008.4	-0.00317667	0	
468.6	0.45882173		1058.59	0.29561891	0.30080107	1648.59	0.21600409	0.21403289	2238.59	0.00956191	0.00845482	2828.6	0.0961567	0.08944727	3418.6	0.15336871	0.14657129	4008.6	-0.00340694	0	
468.8	0.45895847		1058.79	0.29511212	0.30095655	1648.79	0.21660908	0.21417377	2238.79	0.00943108	0.00845482	2828.8	0.09541339	0.08953793	3418.8	0.15342794	0.14668805	4008.8	-0.00345691	0	
469	0.45955104		1058.99	0.29576007	0.30111179	1648.99	0.21646219	0.21431449	2238.99	0.00926896	0.00845482	2829	0.09487753	0.08962857	3419	0.1526259	0.14680473	4009	-0.00341295	0	
469.2	0.45989849		1059.19	0.29662789	0.30126679	1649.19	0.21672575	0.21445506	2239.19	0.0092703	0.00845482	2829.2	0.09478381	0.0897192	3419.2	0.15205163	0.14692132	4009.2	-0.00341463	0	
469.4	0.46026431		1059.39	0.29705397	0.30142155	1649.39	0.21731706	0.21459547	2239.39	0.00887587	0.00845482	2829.4	0.09394506	0.0898098	3419.4	0.1517366	0.14703783	4009.4	-0.00309096	0	
469.6	0.46101622		1059.59	0.29693026	0.30157606	1649.59	0.21755961	0.21473573	2239.59	0.00872966	0.00845482	2829.6	0.09395472	0.08990038	3419.6	0.15114982	0.14715425	4009.6	-0.00304634	0	
469.8	0.46193863		1059.79	0.29721313	0.30173034	1649.79	0.21758624	0.21487584	2239.79	0.00852702	0.00845482	2829.8	0.0940189	0.08999095	3419.8	0.15077006	0.14727059	4009.8	-0.00256839	0	
470	0.46193863		1059.99	0.29721313	0.30188358	1650	0.21758624	0.21501929	2239.99	0.00852702	0.00845482	2830	0.0940189	0.09008105	3420	0.15077006	0.14738685	4010	-0.00256839	0	
470.2	0.46271599		1060.19	0.29669431	0.30184416	1650.2	0.21763577	0.2149944	2240.19	0.00832288	0.00833932	2830.2	0.09436885	0.09006447	3420.2	0.14980957	0.14736643	4010.2	-0.00297064	0	
470.4	0.46382238		1060.39	0.2957942	0.30180475	1650.4	0.2172839	0.21496952	2240.39	0.00765184	0.00822539	2830.4	0.09491985	0.09004789	3420.4	0.14888907	0.14734601	4010.4	-0.00300562	0	
470.6	0.46401998		1060.59	0.29528086	0.30176535	1650.6	0.21738598	0.21494464	2240.59	0.00710453	0.00811302	2830.6	0.09510813	0.09003132	3420.6	0.14775434	0.1473256	4010.6	-0.0038507	0	
470.8	0.46448482		1060.79	0.29431838	0.30172595	1650.8	0.21711753	0.21491976	2240.79	0.00734493	0.00800218	2830.8	0.09499336	0.09001475	3420.8	0.14614981	0.14730519	4010.8	-0.00379862	0	
471	0.46497703		1060.99	0.29345711	0.30168655	1651	0.21715587	0.21489489	2240.99	0.00781938	0.00789286	2831	0.09523172	0.08999818	3421	0.14495235	0.14728478	4011	-0.00365149	0	
471.2	0.46572824		1061.19	0.29344387	0.30164716	1651.2	0.2167782	0.21487002	2241.19	0.00791629	0.00778503	2831.2	0.09583718	0.08998161	3421.2	0.14390206	0.14726437	4011.2	-0.00374072	0	
471.4	0.466355		1061.39	0.29336481	0.30160778	1651.4	0.21680978	0.21484515	2241.39	0.00802295	0.00767867	2831.4	0.09533163	0.08996505	3421.4	0.14391695	0.14724397	4011.4	-0.00334349	0	
471.6	0.4661753		1061.59	0.29351499	0.3015684	1651.6	0.21692266	0.21482028	2241.59	0.0074833	0.00757377	2831.6	0.09549025	0.08994849	3421.6	0.14320767	0.14722357	4011.6	-0.00330652	0	
471.8	0.4657495		1061.79	0.29414871	0.30152902	1651.8	0.21706189	0.21479542	2241.79	0.00709366	0.0074703	2831.8	0.0951476	0.08993194	3421.8	0.14260274	0.14720318	4011.8	-0.00365636	0	
472	0.46546099		1061.99	0.29511167	0.30148966	1652	0.21760679	0.21477056	2241.99	0.00635843	0.00736824	2832	0.09466211	0.08991539	3422	0.14262788	0.14718278	4012	-0.00445414	0	
472.2	0.46535147		1062.19	0.2958575	0.30145029	1652.2	0.2174049	0.2147457	2242.19	0.00605014	0.00726758	2832.2	0.09427629	0.08989884	3422.2	0.14343551	0.14716239	4012.2	-0.00406086	0	
472.4	0.46484108		1062.39	0.29595335	0.30141093	1652.4	0.2168377	0.21472085	2242.39	0.00701773	0.0071683	2832.4	0.09314798	0.08988229	3422.4	0.14355572	0.147142	4012.4	-0.00334058	0	
472.6	0.46357756		1062.59	0.29663161	0.30137158	1652.6	0.21665295	0.214696	2242.59	0.00776041	0.00707036	2832.6	0.09289539	0.08986575	3422.6	0.14365374	0.14712162	4012.6	-0.00353148	0	
472.8	0.46327146		1062.79	0.29795773	0.30133223	1652.8	0.21719889	0.21467115	2242.79	0.00835507	0.00697377	2832.8	0.09291659	0.0898492	3422.8	0.14386122	0.14710124	4012.8	-0.00330274	0	
473	0.46288667		1062.99	0.29854627	0.30129289	1653	0.21670459	0.21464631	2242.99	0.00816244	0.0068785	2833	0.0923541	0.08983267	3423	0.14343318	0.14708086	4013	-0.00210029	0	
473.2	0.46227411		1063.19	0.29849292	0.30125355	1653.2	0.21608365	0.21462147	2243.19	0.00819576	0.00678453	2833.2	0.0924177	0.08981613	3423.2	0.14336123	0.14706048	4013.2	-0.00204032	0	
473.4	0.46146917		1063.39	0.2986599	0.30121421	1653.4	0.21519808	0.21459663	2243.39	0.00818617	0.00669184	2833.4	0.09257762	0.0897996	3423.4	0.14384172	0.14704011	4013.4	-0.00198748	0	
473.6	0.46078797		1063.59	0.29914568	0.30117489	1653.6	0.21535371	0.21457179	2243.59	0.00864608	0.00660042	2833.6	0.09301874	0.08978307	3423.6	0.14368652	0.14701973	4013.6	-0.00192469	0	
473.8	0.46095715		1063.79	0.29919491	0.30113556	1653.8	0.21473799	0.21454696	2243.79	0.00723257	0.00651025	2833.8	0.09389139	0.08976655	3423.8	0.14378121	0.14699937	4013.8	-0.0018249	0	
474	0.4624089		1063.99	0.29897192	0.30109625	1654	0.21433526	0.21452212	2243.99	0.00638185	0.00642131	2834	0.09298289	0.08975003	3424	0.14324363	0.146979	4014	-0.00269449	0	
474.2	0.4630594		1064.19	0.29835993	0.30105693	1654.2	0.21400996	0.2144973	2244.19	0.00611182	0.00633358	2834.2	0.09318395	0.08973351	3424.2	0.14368649	0.14695864	4014.2	-0.00312527	0	
474.4	0.46324071		1064.39	0.29815728	0.30101762	1654.4	0.21337257	0.21447247	2244.39	0.00567871	0.00624705	2834.4	0.09382843	0.08971699	3424.4	0.14341688	0.14693828	4014.4	-0.00294992	0	
474.6	0.46305098		1064.59	0.29822345	0.30097832	1654.6	0.21337618	0.21444765	2244.59	0.00598701	0.00616171	2834.6	0.09392853	0.08970048	3424.6	0.14347324	0.14691792	4014.6	-0.00306475	0	
474.8	0.46366325		1064.79	0.29714798	0.30093902	1654.8	0.21254373	0.21442283	2244.79	0.00609435	0.00607753	2834.8	0.09416485	0.08968397	3424.8	0.14310339	0.14689757	4014.8	-0.00224082	0	
475	0.46422598		1064.99	0.29627323	0.30089973	1655	0.21180012	0.21439801	2244.99	0.00489019	0.0059945	2835	0.0948121	0.08966746	3425	0.14379895	0.14687722	4015	-0.00153142	0	
475.2	0.46445437		1065.19	0.29525941	0.30086045	1655.2	0.21073045	0.2143732	2245.19	0.00456818	0.00591261	2835.2	0.09602798	0.08965096	3425.2	0.1441554	0.14685687	4015.2	-0.00140201	0	
475.4	0.46438514		1065.39	0.29487531	0.30082116	1655.4	0.21038768	0.21434839	2245.39	0.00377046	0.00583183	2835.4	0.09549154	0.08963446	3425.4	0.14507425	0.14683652	4015.4	-0.00170626	0	
475.6	0.46426185		1065.59	0.2943132	0.30078189	1655.6	0.21000892	0.21432358	2245.59	0.0023719	0.00575216	2835.6	0.09568934	0.08961796	3425.6	0.14447856	0.14681618	4015.6	-0.00228332	0	
475.8	0.46515281		1065.79	0.29379965	0.30074262	1655.8	0.2099262	0.21429878	2245.79	0.00148432	0.00567358	2835.8	0.09561499	0.08960146	3425.8	0.14531923	0.14679584	4015.8	-0.00311532	0	
476	0.46544001		1065.99	0.29360134	0.30070335	1656	0.20985041	0.21427398	2245.99	0.0009656	0.00559607	2836	0.09520152	0.08958497	3426	0.14560914	0.1467755	4016	-0.00408171	0	
476.2	0.46537892		1066.19	0.2930623	0.30066409	1656.2	0.20899236	0.21424918	2246.19	0.00110155	0.00551961	2836.2	0.09455987	0.08956848	3426.2	0.1457182	0.14675517	4016.2	-0.00399308	0	
476.4	0.46426808		1066.39	0.29360329	0.30062483	1656.4	0.20874184	0.21422438	2246.39	0.00124174	0.00544421	2836.4	0.09391166	0.089552	3426.4	0.14494409	0.14673484	4016.4	-0.00509103	0	
476.6	0.46389831		1066.59	0.29413738	0.30058558	1656.6	0.20879067	0.21419959	2246.59	0.00082468	0.00536983	2836.6	0.09323122	0.08953551	3426.6	0.14430882	0.14671451	4016.6	-0.00510379	0	
476.8	0.46344165		1066.79	0.2947188	0.30054633	1656.8	0.2092982	0.2141748	2246.79	0.00030894	0.00529647	2836.8	0.09317918	0.08951903	3426.8	0.14357412	0.14669418	4016.8	-0.00449763	0	
477	0.46228196		1066.99	0.29488035	0.30050709	1657	0.20844324	0.21415001	2246.99	0.00096512	0.00522411	2837	0.09325533	0.08950256	3427	0.1430021	0.14667386	4017	-0.00429826	0	
477.2	0.46065136		1067.19	0.29430728	0.30046786	1657.2	0.20844512	0.21412522	2247.19	0.00105305	0.00515274	2837.2	0.09309565	0.08948608	3427.2	0.14260585	0.14665354	4017.2	-0.00499193	0	
477.4	0.45984496		1067.39	0.29411979	0.30042863	1657.4	0.20860858	0.21410044	2247.39	0.00194393	0.00508235	2837.4	0.09310185	0.08946961	3427.4	0.14222357	0.14663322	4017.4	-0.00538318	0	
477.6	0.45996195		1067.59	0.29367172	0.3003894	1657.6	0.21048194	0.21407566	2247.59	0.00232478	0.00501292	2837.6	0.09286059	0.08945314	3427.6	0.1421947	0.14661291	4017.6	-0.00516899	0	
477.8	0.46042226		1067.79	0.29253731	0.30035018	1657.8	0.21147735	0.21405089	2247.79	0.00257214	0.00494443	2837.8	0.09278948	0.08943668	3427.8	0.14212476	0.14659259	4017.8	-0.00548688	0	
478	0.46039917		1067.99	0.2924946	0.30031096	1658	0.21261165	0.21402611	2247.99	0.00385213	0.00487688	2838	0.09162435	0.08942022	3428	0.1412536	0.14657229	4018	-0.00595065	0	
478.2	0.46027371		1068.19	0.29212447	0.30027175	1658.2	0.21312564	0.21400134	2248.19	0.00546499	0.00481026	2838.2	0.09221483	0.08940376	3428.2	0.14097794	0.14655198	4018.2	-0.00646749	0	
478.4	0.45967969		1068.39	0.29250478	0.30023255	1658.4	0.21349068	0.21397658	2248.39	0.00591623	0.00474454	2838.4	0.09287113	0.0893873	3428.4	0.14075912	0.14653168	4018.4	-0.00584564	0	
478.6	0.45962999		1068.59	0.29212156	0.30019335	1658.6	0.21392497	0.21395181	2248.59	0.00625695	0.00467972	2838.6	0.09357086	0.08937085	3428.6	0.14046608	0.14651138	4018.6	-0.00601419	0	
478.8	0.45935292		1068.79	0.29167527	0.30015415	1658.8	0.21296366	0.21392705	2248.79	0.00601184	0.00461579	2838.8	0.09360609	0.0893544	3428.8	0.14002407	0.14649108	4018.8	-0.0055604	0	
479	0.45944632		1068.99	0.29076191	0.30011496	1659	0.21198367	0.21390229	2248.99	0.00590544	0.00455273	2839	0.09358786	0.08933796	3429	0.14019513	0.14647078	4019	-0.00508772	0	
479.2	0.45998614		1069.19	0.28982037	0.30007578	1659.2	0.21212077	0.21387753	2249.19	0.00631275	0.00449053	2839.2	0.09365644	0.08932151	3429.2	0.14059471	0.14645049	4019.2	-0.00637951	0	
479.4	0.45986484		1069.39	0.29060836	0.3000366	1659.4	0.21211446	0.21385278	2249.39	0.00526064	0.00442919	2839.4	0.09304401	0.08930507	3429.4	0.14136263	0.1464302	4019.4	-0.00720272	0	
479.6	0.46074829		1069.59	0.29099389	0.29999743	1659.6	0.21213696	0.21382803	2249.59	0.00500787	0.00436868	2839.6	0.09338589	0.08928864	3429.6	0.14168078	0.14640991	4019.6	-0.00729351	0	
479.8	0.46090364		1069.79	0.29109727	0.29995826	1659.8	0.21131892	0.21380328	2249.79	0.00424737	0.00430899	2839.8	0.09380034	0.0892722	3429.8	0.14129428	0.14638963	4019.8	-0.00770738	0	
480	0.46113637		1069.99	0.29200295	0.29991909	1660	0.2110766	0.21377854	2249.99	0.00403164	0.00425012	2840	0.09320706	0.08925577	3430	0.14050885	0.14636935	4020	-0.00855116	0	
480.2	0.46139587		1070.19	0.29268821	0.29987993	1660.2	0.21109216	0.2137538	2250.19	0.003688	0.00419206	2840.2	0.09312048	0.08923934	3430.2	0.13980131	0.14634907	4020.2	-0.00850722	0	
480.4	0.46111479		1070.39	0.29421512	0.29984078	1660.4	0.21111048	0.21372906	2250.39	0.00352839	0.00413479	2840.4	0.09376792	0.08922292	3430.4	0.13877513	0.1463288	4020.4	-0.00793394	0	
480.6	0.46105273		1070.59	0.2951914	0.29980163	1660.6	0.21139625	0.21370432	2250.59	0.0027637	0.0040783	2840.6	0.09324909	0.08920649	3430.6	0.13881937	0.14630852	4020.6	-0.0073405	0	
480.8	0.46123066		1070.79	0.29553832	0.29976249	1660.8	0.21130227	0.21367959	2250.79	0.00291682	0.00402259	2840.8	0.09380229	0.08919008	3430.8	0.13934935	0.14628825	4020.8	-0.00695868	0	
481	0.46066512		1070.99	0.29579719	0.29972335	1661	0.21136526	0.21365486	2250.99	0.00205598	0.00396763	2841	0.09390924	0.08917366	3431	0.13910838	0.14626799	4021	-0.00717935	0	
481.2	0.46016125		1071.19	0.2956527	0.29968422	1661.2	0.21179426	0.21363013	2251.19	0.00187903	0.00391343	2841.2	0.09410689	0.08915725	3431.2	0.13933111	0.14624772	4021.2	-0.00632563	0	
481.4	0.46085687		1071.39	0.29524848	0.29964509	1661.4	0.21201151	0.21360541	2251.39	0.00183151	0.00385996	2841.4	0.09380324	0.08914084	3431.4	0.13948553	0.14622746	4021.4	-0.00571764	0	
481.6	0.46078791		1071.59	0.29463237	0.29960596	1661.6	0.21350128	0.21358068	2251.59	0.00214143	0.00380723	2841.6	0.09344517	0.08912443	3431.6	0.13972747	0.1462072	4021.6	-0.00475997	0	
481.8	0.46081908		1071.79	0.29473781	0.29956685	1661.8	0.21393534	0.21355596	2251.79	0.00197288	0.00375522	2841.8	0.09437261	0.08910802	3431.8	0.14033066	0.14618695	4021.8	-0.00454896	0	
482	0.46057441		1071.99	0.29483298	0.29952773	1662	0.21322191	0.21353125	2251.99	0.00233597	0.00370392	2842	0.09343472	0.08909162	3432	0.1392481	0.1461667	4022	-0.00541461	0	
482.2	0.46144285		1072.19	0.29375035	0.29948862	1662.2	0.212566	0.21350654	2252.19	0.00244939	0.00365331	2842.2	0.09347102	0.08907523	3432.2	0.13909746	0.14614645	4022.2	-0.00527477	0	
482.4	0.46152962		1072.39	0.29382764	0.29944952	1662.4	0.21193743	0.21348183	2252.39	0.00252384	0.0036034	2842.4	0.09343562	0.08905883	3432.4	0.13887158	0.1461262	4022.4	-0.00483998	0	
482.6	0.46170881		1072.59	0.29344536	0.29941042	1662.6	0.21173833	0.21345712	2252.59	0.00149364	0.00355418	2842.6	0.0933218	0.08904244	3432.6	0.13861259	0.14610595	4022.6	-0.00486478	0	
482.8	0.46149084		1072.79	0.29343489	0.29937133	1662.8	0.21072484	0.21343241	2252.79	0.001769	0.00350562	2842.8	0.09140912	0.08902605	3432.8	0.13873118	0.14608571	4022.8	-0.00484146	0	
483	0.46192906		1072.99	0.29214948	0.29933224	1663	0.21037283	0.21340771	2252.99	0.00173914	0.00345773	2843	0.09048221	0.08900966	3433	0.13963195	0.14606547	4023	-0.00534659	0	
483.2	0.46185653		1073.19	0.29216897	0.29929316	1663.2	0.20991484	0.21338301	2253.19	0.00102886	0.00341049	2843.2	0.0905527	0.08899328	3433.2	0.14012635	0.14604524	4023.2	-0.00648847	0	
483.4	0.46107401		1073.39	0.29246453	0.29925408	1663.4	0.20875336	0.21335832	2253.39	0.00083786	0.0033639	2843.4	0.09022381	0.0889769	3433.4	0.13968658	0.146025	4023.4	-0.00657803	0	
483.6	0.46210315		1073.59	0.29219575	0.29921501	1663.6	0.20761982	0.21333362	2253.59	0.00172859	0.00331794	2843.6	0.09039875	0.08896052	3433.6	0.13986593	0.14600477	4023.6	-0.00718037	0	
483.8	0.46208155		1073.79	0.29270922	0.29917594	1663.8	0.20631843	0.21330893	2253.79	0.00071754	0.00327261	2843.8	0.09061297	0.08894415	3433.8	0.13925096	0.14598455	4023.8	-0.00784986	0	
484	0.46256437		1073.99	0.29313961	0.29913688	1664	0.20679471	0.21328425	2253.99	0.00097039	0.0032279	2844	0.09096758	0.08892778	3434	0.139657	0.14596432	4024	-0.00759691	0	
484.2	0.46162374		1074.19	0.29360068	0.29909783	1664.2	0.20711726	0.21325956	2254.19	0.00119249	0.0031838	2844.2	0.09115228	0.08891141	3434.2	0.13947047	0.1459441	4024.2	-0.00729031	0	
484.4	0.46108421		1074.39	0.29435756	0.29905877	1664.4	0.20703116	0.21323488	2254.39	0.00083315	0.00314031	2844.4	0.09092347	0.08889505	3434.4	0.1387066	0.14592388	4024.4	-0.00726308	0	
484.6	0.46075889		1074.59	0.2942688	0.29901973	1664.6	0.20722308	0.2132102	2254.59	0.00060403	0.00309741	2844.6	0.09093282	0.08887868	3434.6	0.138798	0.14590366	4024.6	-0.00744541	0	
484.8	0.46029221		1074.79	0.29365024	0.29898069	1664.8	0.20662161	0.21318552	2254.79	0.0012548	0.00305509	2844.8	0.09140001	0.08886233	3434.8	0.13872837	0.14588345	4024.8	-0.00666304	0	
485	0.45888804		1074.99	0.29317952	0.29894165	1665	0.20719748	0.21316085	2254.99	0.00079329	0.00301335	2845	0.09167473	0.08884597	3435	0.13918768	0.14586324	4025	-0.0081356	0	
485.2	0.45826423		1075.19	0.2927573	0.29890262	1665.2	0.20650316	0.21313618	2255.19	0.00107946	0.00297219	2845.2	0.09093147	0.08882962	3435.2	0.13890317	0.14584303	4025.2	-0.00723433	0	
485.4	0.45789133		1075.39	0.29330842	0.29886359	1665.4	0.20723356	0.21311151	2255.39	0.00116893	0.00293158	2845.4	0.09123964	0.08881327	3435.4	0.13872294	0.14582283	4025.4	-0.00774192	0	
485.6	0.45692197		1075.59	0.29428375	0.29882457	1665.6	0.20805354	0.21308685	2255.59	0.00106037	0.00289153	2845.6	0.09190355	0.08879692	3435.6	0.13915164	0.14580262	4025.6	-0.00816484	0	
485.8	0.4576056		1075.79	0.2947772	0.29878555	1665.8	0.20816215	0.21306219	2255.79	0.00105057	0.00285203	2845.8	0.09276422	0.08878058	3435.8	0.13886649	0.14578242	4025.8	-0.00938145	0	
486	0.45800686		1075.99	0.29497623	0.29874654	1666	0.20800842	0.21303753	2255.99	0.00072562	0.00281307	2846	0.0922842	0.08876424	3436	0.13798104	0.14576223	4026	-0.01002575	0	
486.2	0.45868988		1076.19	0.29491697	0.29870754	1666.2	0.20874687	0.21301287	2256.19	0.00024816	0.00277463	2846.2	0.09197484	0.0887479	3436.2	0.13854505	0.14574203	4026.2	-0.00959488	0	
486.4	0.45898489		1076.39	0.29605912	0.29866854	1666.4	0.20950336	0.21298822	2256.39	0.0000259	0.00273673	2846.4	0.09156367	0.08873156	3436.4	0.13823519	0.14572184	4026.4	-0.00931516	0	
486.6	0.45889634		1076.59	0.29669041	0.29862954	1666.6	0.21017419	0.21296357	2256.59	-0.0008831	0.00269934	2846.6	0.09107287	0.08871523	3436.6	0.13814397	0.14570165	4026.6	-0.0100679	0	
486.8	0.45973856		1076.79	0.29728354	0.29859055	1666.8	0.20984263	0.21293892	2256.79	-0.00066593	0.00266246	2846.8	0.09029205	0.0886989	3436.8	0.13814703	0.14568147	4026.8	-0.00994255	0	
487	0.46046749		1076.99	0.29730952	0.29855156	1667	0.21000717	0.21291428	2256.99	-0.00064837	0.00262609	2847	0.09054863	0.08868258	3437	0.13883579	0.14566129	4027	-0.00995031	0	
487.2	0.46128131		1077.19	0.29833916	0.29851258	1667.2	0.20953196	0.21288963	2257.19	-0.00160431	0.00259021	2847.2	0.09021126	0.08866625	3437.2	0.13961922	0.14564111	4027.2	-0.01083084	0	
487.4	0.46220331		1077.39	0.29839584	0.29847361	1667.4	0.20919009	0.212865	2257.39	-0.00112045	0.00255483	2847.4	0.08930698	0.08864994	3437.4	0.14015383	0.14562093	4027.4	-0.01074797	0	
487.6	0.46298392		1077.59	0.29876101	0.29843464	1667.6	0.20888633	0.21284036	2257.59	-0.00119687	0.00251992	2847.6	0.08888774	0.08863362	3437.6	0.14151602	0.14560075	4027.6	-0.01070561	0	
487.8	0.46316963		1077.79	0.29936165	0.29839567	1667.8	0.20909128	0.21281573	2257.79	-0.00187753	0.0024855	2847.8	0.08894176	0.0886173	3437.8	0.14237925	0.14558058	4027.8	-0.00984013	0	
488	0.46278434		1077.99	0.29862975	0.29835671	1668	0.20949022	0.2127911	2257.99	-0.00124066	0.00245154	2848	0.08815752	0.08860099	3438	0.14296748	0.14556041	4028	-0.00875827	0	
488.2	0.4626081		1078.19	0.29863407	0.29831776	1668.2	0.20959016	0.21276647	2258.19	-0.00084362	0.00241805	2848.2	0.08743859	0.08858469	3438.2	0.14345555	0.14554025	4028.2	-0.00968505	0	
488.4	0.46265453		1078.39	0.29889577	0.29827881	1668.4	0.20903564	0.21274184	2258.39	-0.00117617	0.00238502	2848.4	0.08719222	0.08856838	3438.4	0.14296218	0.14552008	4028.4	-0.00900158	0	
488.6	0.46285027		1078.59	0.29829704	0.29823986	1668.6	0.2084766	0.21271722	2258.59	-0.00127259	0.00235243	2848.6	0.08750545	0.08855208	3438.6	0.14283195	0.14549992	4028.6	-0.00830976	0	
488.8	0.46253449		1078.79	0.29758005	0.29820092	1668.8	0.20730012	0.2126926	2258.79	-0.00107507	0.00232029	2848.8	0.08803795	0.08853578	3438.8	0.14351375	0.14547977	4028.8	-0.00843054	0	
489	0.46258764		1078.99	0.29647918	0.29816199	1669	0.20765362	0.21266799	2258.99	-0.00191791	0.0022886	2849	0.08864478	0.08851949	3439	0.14346635	0.14545961	4029	-0.00932057	0	
489.2	0.46159451		1079.19	0.29627277	0.29812306	1669.2	0.20648008	0.21264337	2259.19	-0.00209334	0.00225733	2849.2	0.08879617	0.08850319	3439.2	0.14286323	0.14543946	4029.2	-0.00841912	0	
489.4	0.46139305		1079.39	0.29574204	0.29808413	1669.4	0.20739149	0.21261876	2259.39	-0.00162017	0.00222649	2849.4	0.08968523	0.0884869	3439.4	0.14278402	0.14541931	4029.4	-0.00870687	0	
489.6	0.46136345		1079.59	0.29483344	0.29804521	1669.6	0.20656206	0.21259416	2259.59	-0.00168981	0.00219607	2849.6	0.08994393	0.08847062	3439.6	0.14225737	0.14539916	4029.6	-0.00866141	0	
489.8	0.46145096		1079.79	0.29380006	0.2980063	1669.8	0.20620195	0.21256955	2259.79	-0.00099657	0.00216607	2849.8	0.09003657	0.08845433	3439.8	0.1407573	0.14537902	4029.8	-0.00869094	0	
490	0.46029669		1079.99	0.29297372	0.29796739	1670	0.20560986	0.21254495	2259.99	-0.00166822	0.00213648	2850	0.08932975	0.08843805	3440	0.14005586	0.14535888	4030	-0.00880702	0	
490.2	0.45897482		1080.19	0.29201226	0.29792849	1670.2	0.20581053	0.21252035	2260.19	-0.00081666	0.00210729	2850.2	0.08866195	0.08842177	3440.2	0.13996269	0.14533874	4030.2	-0.00801491	0	
490.4	0.4581543		1080.39	0.29236385	0.29788959	1670.4	0.20659884	0.21249575	2260.39	-0.00078786	0.0020785	2850.4	0.08851866	0.0884055	3440.4	0.13899363	0.14531861	4030.4	-0.00841803	0	
490.6	0.45773106		1080.59	0.29197162	0.29785069	1670.6	0.20677142	0.21247116	2260.59	-0.00118343	0.00205011	2850.6	0.08827839	0.08838923	3440.6	0.13840843	0.14529847	4030.6	-0.00898753	0	
490.8	0.45765167		1080.79	0.29124236	0.2978118	1670.8	0.2062432	0.21244657	2260.79	-0.0017513	0.0020221	2850.8	0.08809102	0.08837296	3440.8	0.13858009	0.14527834	4030.8	-0.00868361	0	
491	0.45685364		1080.99	0.29114644	0.29777292	1671	0.2070574	0.21242198	2260.99	-0.00089936	0.00199447	2851	0.08809428	0.08835669	3441	0.13898819	0.14525822	4031	-0.00984962	0	
491.2	0.45623039		1081.19	0.29145079	0.29773404	1671.2	0.20710937	0.2123974	2261.19	-0.0015536	0.00196723	2851.2	0.08824007	0.08834043	3441.2	0.13984225	0.14523809	4031.2	-0.00999147	0	
491.4	0.45620702		1081.39	0.29086253	0.29769517	1671.4	0.20803037	0.21237282	2261.39	-0.00171873	0.00194035	2851.4	0.08791555	0.08832417	3441.4	0.13897056	0.14521797	4031.4	-0.00900058	0	
491.6	0.4561248		1081.59	0.29041845	0.2976563	1671.6	0.2085274	0.21234824	2261.59	-0.00266705	0.00191384	2851.6	0.08813124	0.08830791	3441.6	0.13907076	0.14519785	4031.6	-0.00896739	0	
491.8	0.45587119		1081.79	0.29083748	0.29761743	1671.8	0.20952796	0.21232366	2261.79	-0.00332067	0.0018877	2851.8	0.08907089	0.08829166	3441.8	0.13986599	0.14517774	4031.8	-0.00903409	0	
492	0.45530561		1081.99	0.29165651	0.29757858	1672	0.20999426	0.21229909	2261.99	-0.00348306	0.00186191	2852	0.08893253	0.08827541	3442	0.13975719	0.14515762	4032	-0.00885494	0	
492.2	0.45509615		1082.19	0.29212267	0.29753972	1672.2	0.21041933	0.21227452	2262.19	-0.0041053	0.00183647	2852.2	0.08950614	0.08825916	3442.2	0.13978775	0.14513751	4032.2	-0.00967761	0	
492.4	0.45558504		1082.39	0.2931953	0.29750087	1672.4	0.21067366	0.21224995	2262.39	-0.00476767	0.00181138	2852.4	0.08943859	0.08824292	3442.4	0.14042378	0.14511741	4032.4	-0.00934368	0	
492.6	0.45657719		1082.59	0.29289582	0.29746203	1672.6	0.21096684	0.21222538	2262.59	-0.00581058	0.00178664	2852.6	0.08994317	0.08822667	3442.6	0.14057705	0.1450973	4032.6	-0.0092018	0	
492.8	0.45613591		1082.79	0.2927512	0.29742319	1672.8	0.21142708	0.21220082	2262.79	-0.00558479	0.00176223	2852.8	0.09009222	0.08821044	3442.8	0.14099719	0.1450772	4032.8	-0.00890066	0	
493	0.45624638		1082.99	0.29285056	0.29738436	1673	0.21206382	0.21217626	2262.99	-0.00590516	0.00173815	2853	0.09055331	0.0881942	3443	0.1409762	0.1450571	4033	-0.00912648	0	
493.2	0.45678622		1083.19	0.2929793	0.29734553	1673.2	0.21173101	0.21215171	2263.19	-0.00518013	0.00171441	2853.2	0.09013425	0.08817797	3443.2	0.14166554	0.145037	4033.2	-0.00914595	0	
493.4	0.45742819		1083.39	0.29254369	0.29730671	1673.4	0.21234872	0.21212715	2263.39	-0.00443415	0.00169098	2853.4	0.09024905	0.08816174	3443.4	0.14054591	0.14501691	4033.4	-0.00952822	0	
493.6	0.45775856		1083.59	0.29333667	0.29726789	1673.6	0.21086005	0.2121026	2263.59	-0.0033147	0.00166788	2853.6	0.09022597	0.08814551	3443.6	0.14044757	0.14499682	4033.6	-0.00976872	0	
493.8	0.45785549		1083.79	0.29341133	0.29722908	1673.8	0.21104545	0.21207805	2263.79	-0.00210004	0.0016451	2853.8	0.08962053	0.08812929	3443.8	0.14028917	0.14497673	4033.8	-0.01010208	0	
494	0.45748387		1083.99	0.29318563	0.29719027	1674	0.21038707	0.21205351	2263.99	-0.00108629	0.00162262	2854	0.08871466	0.08811307	3444	0.14053031	0.14495665	4034	-0.0107048	0	
494.2	0.45705275		1084.19	0.2933157	0.29715147	1674.2	0.21071602	0.21202897	2264.19	-0.00007068	0.00160046	2854.2	0.08825451	0.08809685	3444.2	0.14105821	0.14493656	4034.2	-0.0107267	0	
494.4	0.45791842		1084.39	0.29385938	0.29711267	1674.4	0.21060605	0.21200443	2264.39	0.00041322	0.00157859	2854.4	0.08795679	0.08808063	3444.4	0.14004238	0.14491648	4034.4	-0.01100758	0	
494.6	0.45876484		1084.59	0.29278019	0.29707388	1674.6	0.20967025	0.21197989	2264.59	0.00047355	0.00155702	2854.6	0.08748544	0.08806442	3444.6	0.13978552	0.14489641	4034.6	-0.01080197	0	
494.8	0.45888283		1084.79	0.2926881	0.29703509	1674.8	0.20822879	0.21195536	2264.79	0.00105587	0.00153575	2854.8	0.08729348	0.08804821	3444.8	0.13961363	0.14487633	4034.8	-0.01017372	0	
495	0.45909359		1084.99	0.292871	0.29699631	1675	0.20810852	0.21193083	2264.99	0.00158652	0.00151477	2855	0.08756405	0.08803201	3445	0.13996987	0.14485626	4035	-0.01068118	0	
495.2	0.45858127		1085.19	0.29242243	0.29695753	1675.2	0.2073729	0.2119063	2265.19	0.0012136	0.00149408	2855.2	0.08753018	0.0880158	3445.2	0.13993419	0.14483619	4035.2	-0.01013838	0	
495.4	0.4591914		1085.39	0.29178636	0.29691876	1675.4	0.20732607	0.21188177	2265.39	0.00014543	0.00147367	2855.4	0.087865	0.0879996	3445.4	0.13871856	0.14481613	4035.4	-0.00941937	0	
495.6	0.45877433		1085.59	0.29135248	0.29687999	1675.6	0.20681931	0.21185725	2265.59	-0.0008127	0.00145353	2855.6	0.0884283	0.08798341	3445.6	0.13877722	0.14479606	4035.6	-0.00946128	0	
495.8	0.45809729		1085.79	0.29158327	0.29684123	1675.8	0.20722274	0.21183273	2265.79	-0.00127601	0.00143368	2855.8	0.08847903	0.08796721	3445.8	0.13934779	0.144776	4035.8	-0.00914329	0	
496	0.45793812		1085.99	0.29155921	0.29680247	1676	0.20703962	0.21180822	2265.99	-0.00125523	0.00141409	2856	0.0882903	0.08795102	3446	0.13914676	0.14475595	4036	-0.00925198	0	
496.2	0.45764402		1086.19	0.29074001	0.29676372	1676.2	0.20690879	0.2117837	2266.19	-0.00172121	0.00139477	2856.2	0.08892362	0.08793483	3446.2	0.13939081	0.14473589	4036.2	-0.00967123	0	
496.4	0.45741094		1086.39	0.29156489	0.29672497	1676.4	0.20658773	0.21175919	2266.39	-0.00206755	0.00137572	2856.4	0.08858565	0.08791865	3446.4	0.14085741	0.14471584	4036.4	-0.00976584	0	
496.6	0.45663283		1086.59	0.29097139	0.29668623	1676.6	0.20734791	0.21173468	2266.59	-0.00236612	0.00135692	2856.6	0.0883456	0.08790247	3446.6	0.140444	0.14469579	4036.6	-0.01001608	0	
496.8	0.45599898		1086.79	0.29086111	0.29664749	1676.8	0.20722475	0.21171018	2266.79	-0.00201367	0.00133838	2856.8	0.08743863	0.08788629	3446.8	0.14090692	0.14467575	4036.8	-0.0098771	0	
497	0.45672076		1086.99	0.29114481	0.29660876	1677	0.20752465	0.21168568	2266.99	-0.00230319	0.0013201	2857	0.08907783	0.08787011	3447	0.14203545	0.1446557	4037	-0.01099218	0	
497.2	0.45692812		1087.19	0.29133843	0.29657003	1677.2	0.20814479	0.21166118	2267.19	-0.00192238	0.00130206	2857.2	0.08980404	0.08785394	3447.2	0.14208048	0.14463566	4037.2	-0.01123546	0	
497.4	0.45736598		1087.39	0.29096075	0.29653131	1677.4	0.20788677	0.21163668	2267.39	-0.00193012	0.00128428	2857.4	0.08989597	0.08783777	3447.4	0.14203679	0.14461562	4037.4	-0.01229652	0	
497.6	0.45700927		1087.59	0.29185697	0.29649259	1677.6	0.20788117	0.21161218	2267.59	-0.00127759	0.00126673	2857.6	0.08918696	0.0878216	3447.6	0.14275114	0.14459559	4037.6	-0.01295855	0	
497.8	0.45689094		1087.79	0.29154695	0.29645388	1677.8	0.20800677	0.21158769	2267.79	-0.00120094	0.00124943	2857.8	0.08986012	0.08780544	3447.8	0.14253199	0.14457556	4037.8	-0.01322766	0	
498	0.45634268		1087.99	0.29188278	0.29641518	1678	0.20770063	0.21156321	2267.99	-0.00091802	0.00123236	2858	0.08999157	0.08778927	3448	0.14168653	0.14455553	4038	-0.01337112	0	
498.2	0.45733451		1088.19	0.2919341	0.29637647	1678.2	0.20808898	0.21153872	2268.19	-0.00054402	0.00121552	2858.2	0.08893011	0.08777312	3448.2	0.1417631	0.1445355	4038.2	-0.01236155	0	
498.4	0.45786336		1088.39	0.29240761	0.29633778	1678.4	0.20828358	0.21151424	2268.39	0.00003072	0.00119891	2858.4	0.08869226	0.08775696	3448.4	0.14073514	0.14451548	4038.4	-0.01112687	0	
498.6	0.45678487		1088.59	0.29173784	0.29629909	1678.6	0.20831405	0.21148976	2268.59	0.00012165	0.00118254	2858.6	0.08783856	0.08774081	3448.6	0.14049607	0.14449545	4038.6	-0.01054604	0	
498.8	0.45652988		1088.79	0.29260202	0.2962604	1678.8	0.20815447	0.21146528	2268.79	0.00136403	0.00116638	2858.8	0.08762416	0.08772466	3448.8	0.13936499	0.14447544	4038.8	-0.01002046	0	
499	0.45606748		1088.99	0.29234018	0.29622172	1679	0.20870689	0.21144081	2268.99	0.00106633	0.00115045	2859	0.08750481	0.08770851	3449	0.13932526	0.14445542	4039	-0.00956752	0	
499.2	0.45564787		1089.19	0.29209168	0.29618304	1679.2	0.20836977	0.21141634	2269.19	0.00085799	0.00113473	2859.2	0.0876157	0.08769237	3449.2	0.1383082	0.14443541	4039.2	-0.00926893	0	
499.4	0.45576265		1089.39	0.29205357	0.29614437	1679.4	0.20803699	0.21139187	2269.39	-0.00046493	0.00111923	2859.4	0.08786546	0.08767623	3449.4	0.13719954	0.1444154	4039.4	-0.00871043	0	
499.6	0.45601119		1089.59	0.29101569	0.29610571	1679.6	0.20748237	0.2113674	2269.59	-0.00088862	0.00110394	2859.6	0.08737624	0.08766009	3449.6	0.13694275	0.14439539	4039.6	-0.00884244	0	
499.8	0.45597154		1089.79	0.29175119	0.29606704	1679.8	0.20722832	0.21134294	2269.79	-0.00124364	0.00108885	2859.8	0.08732023	0.08764396	3449.8	0.13648391	0.14437539	4039.8	-0.00864355	0	
500	0.45624076		1089.99	0.29252651	0.29602839	1680	0.20655833	0.21131848	2269.99	-0.00181879	0.00107398	2860	0.08766745	0.08762783	3450	0.13522153	0.14435538	4040	-0.00942845	0	
500.2	0.45694966		1090.19	0.29221008	0.29598974	1680.2	0.20681301	0.21129402	2270.19	-0.00272484	0.00105931	2860.2	0.08804407	0.0876117	3450.2	0.13512374	0.14433538	4040.2	-0.00929161	0	
500.4	0.45686304		1090.39	0.29272692	0.29595109	1680.4	0.20651133	0.21126957	2270.39	-0.00350036	0.00104483	2860.4	0.08818458	0.08759557	3450.4	0.13513171	0.14431539	4040.4	-0.00918539	0	
500.6	0.45692621		1090.59	0.29172681	0.29591245	1680.6	0.2065198	0.21124512	2270.59	-0.00361407	0.00103056	2860.6	0.08746025	0.08757945	3450.6	0.13457695	0.14429539	4040.6	-0.00972824	0	
500.8	0.45757884		1090.79	0.29188036	0.29587381	1680.8	0.2056545	0.21122067	2270.79	-0.0044809	0.00101648	2860.8	0.08762121	0.08756333	3450.8	0.13504543	0.1442754	4040.8	-0.0092728	0	
501	0.45804448		1090.99	0.2929187	0.29583518	1681	0.20661737	0.21119622	2270.99	-0.00577038	0.00100259	2861	0.08794672	0.08754721	3451	0.13629231	0.14425542	4041	-0.00938952	0	
501.2	0.45798271		1091.19	0.29338484	0.29579656	1681.2	0.20691139	0.21117178	2271.19	-0.00606977	0.0009889	2861.2	0.0878022	0.0875311	3451.2	0.13569275	0.14423543	4041.2	-0.0101047	0	
501.4	0.45806176		1091.39	0.29301204	0.29575794	1681.4	0.20689182	0.21114734	2271.39	-0.00607434	0.00097539	2861.4	0.0871436	0.08751499	3451.4	0.13593178	0.14421545	4041.4	-0.01109334	0	
501.6	0.45668854		1091.59	0.29352645	0.29571932	1681.6	0.20751279	0.2111229	2271.59	-0.00578097	0.00096206	2861.6	0.0882642	0.08749888	3451.6	0.13621005	0.14419547	4041.6	-0.0114583	0	
501.8	0.4559026		1091.79	0.29398321	0.29568071	1681.8	0.20765482	0.21109847	2271.79	-0.0055941	0.00094892	2861.8	0.0890848	0.08748277	3451.8	0.1366892	0.14417549	4041.8	-0.01158834	0	
502	0.45531819		1091.99	0.2944401	0.2956421	1682	0.20857439	0.21107404	2271.99	-0.00485293	0.00093596	2862	0.08915708	0.08746667	3452	0.13715615	0.14415552	4042	-0.01166969	0	
502.2	0.45524301		1092.19	0.29409553	0.2956035	1682.2	0.20942478	0.21104961	2272.19	-0.00454036	0.00092317	2862.2	0.08886529	0.08745057	3452.2	0.13784703	0.14413555	4042.2	-0.01115884	0	
502.4	0.45352168		1092.39	0.29458324	0.29556491	1682.4	0.21034163	0.21102518	2272.39	-0.00368052	0.00091056	2862.4	0.08861112	0.08743448	3452.4	0.13777541	0.14411558	4042.4	-0.01143422	0	
502.6	0.4521131		1092.59	0.294272	0.29552632	1682.6	0.21060891	0.21100076	2272.59	-0.00303303	0.00089812	2862.6	0.08932972	0.08741838	3452.6	0.13784926	0.14409561	4042.6	-0.01195634	0	
502.8	0.45298935		1092.79	0.29429104	0.29548773	1682.8	0.21050628	0.21097634	2272.79	-0.00212785	0.00088585	2862.8	0.09011132	0.08740229	3452.8	0.13774903	0.14407565	4042.8	-0.01156973	0	
503	0.45310264		1092.99	0.29391092	0.29544915	1683	0.20943004	0.21095192	2272.99	-0.00198597	0.00087375	2863	0.09016102	0.08738621	3453	0.13923734	0.14405569	4043	-0.01104174	0	
503.2	0.4540999		1093.19	0.29372932	0.29541058	1683.2	0.20811861	0.21092751	2273.19	-0.00193545	0.00086181	2863.2	0.08963631	0.08737012	3453.2	0.13969323	0.14403573	4043.2	-0.01187338	0	
503.4	0.45505245		1093.39	0.29356719	0.29537201	1683.4	0.20639856	0.21090309	2273.39	-0.00194601	0.00085003	2863.4	0.08855171	0.08735404	3453.4	0.14010332	0.14401578	4043.4	-0.01278406	0	
503.6	0.45603847		1093.59	0.29327549	0.29533344	1683.6	0.20625105	0.21087868	2273.59	-0.00175687	0.00083842	2863.6	0.08778116	0.08733796	3453.6	0.14087439	0.14399582	4043.6	-0.01249614	0	
503.8	0.45630639		1093.79	0.29407199	0.29529488	1683.8	0.20630125	0.21085428	2273.79	-0.00178441	0.00082697	2863.8	0.08713278	0.08732189	3453.8	0.14067389	0.14397587	4043.8	-0.01246441	0	
504	0.45679605		1093.99	0.29431624	0.29525632	1684	0.20650749	0.21082987	2273.99	-0.00246318	0.00081567	2864	0.08647934	0.08730582	3454	0.14038931	0.14395593	4044	-0.01317249	0	
504.2	0.45749021		1094.19	0.29400528	0.29521777	1684.2	0.20640439	0.21080547	2274.19	-0.00287953	0.00080453	2864.2	0.08635849	0.08728975	3454.2	0.14092867	0.14393598	4044.2	-0.01268595	0	
504.4	0.45694783		1094.39	0.29325846	0.29517923	1684.4	0.20513941	0.21078108	2274.39	-0.00343549	0.00079354	2864.4	0.08556969	0.08727368	3454.4	0.13997435	0.14391604	4044.4	-0.01219102	0	
504.6	0.45747314		1094.59	0.29310587	0.29514069	1684.6	0.20514208	0.21075668	2274.59	-0.00384092	0.00078269	2864.6	0.08351756	0.08725762	3454.6	0.14048717	0.1438961	4044.6	-0.01182347	0	
504.8	0.45804589		1094.79	0.29437557	0.29510215	1684.8	0.20619559	0.21073229	2274.79	-0.00461098	0.000772	2864.8	0.08307244	0.08724156	3454.8	0.14115766	0.14387617	4044.8	-0.01082512	0	
505	0.45833945		1094.99	0.29523052	0.29506362	1685	0.2070796	0.2107079	2274.99	-0.00503517	0.00076146	2865	0.08202023	0.0872255	3455	0.14100889	0.14385624	4045	-0.01013435	0	
505.2	0.45809865		1095.19	0.29464495	0.2950251	1685.2	0.20750906	0.21068351	2275.19	-0.0037894	0.00075105	2865.2	0.08212156	0.08720945	3455.2	0.13979013	0.14383631	4045.2	-0.01071282	0	
505.4	0.45752805		1095.39	0.2949256	0.29498658	1685.4	0.20845687	0.21065913	2275.39	-0.00353773	0.00074079	2865.4	0.0827312	0.08719339	3455.4	0.13939605	0.14381638	4045.4	-0.01073008	0	
505.6	0.45647733		1095.59	0.29409874	0.29494806	1685.6	0.2088675	0.21063475	2275.59	-0.00285372	0.00073067	2865.6	0.08340186	0.08717734	3455.6	0.13939194	0.14379645	4045.6	-0.00985613	0	
505.8	0.4558481		1095.79	0.2936604	0.29490955	1685.8	0.20930343	0.21061037	2275.79	-0.00281756	0.00072069	2865.8	0.0847396	0.0871613	3455.8	0.13890414	0.14377653	4045.8	-0.01014612	0	
506	0.45540592		1095.99	0.29295948	0.29487105	1686	0.21019577	0.210586	2275.99	-0.00306326	0.00071084	2866	0.08566995	0.08714526	3456	0.13860865	0.14375661	4046	-0.01045526	0	
506.2	0.45543269		1096.19	0.29211292	0.29483255	1686.2	0.21093339	0.21056162	2276.19	-0.00370126	0.00070113	2866.2	0.08687764	0.08712922	3456.2	0.13817335	0.1437367	4046.2	-0.01059892	0	
506.4	0.45443912		1096.39	0.29115835	0.29479405	1686.4	0.21053509	0.21053725	2276.39	-0.00307357	0.00069155	2866.4	0.08696739	0.08711318	3456.4	0.13798681	0.14371678	4046.4	-0.0109928	0	
506.6	0.45436188		1096.59	0.29037902	0.29475556	1686.6	0.20986807	0.21051289	2276.59	-0.00294303	0.00068211	2866.6	0.08819609	0.08709715	3456.6	0.13766709	0.14369687	4046.6	-0.01088554	0	
506.8	0.45485618		1096.79	0.2895013	0.29471708	1686.8	0.2089304	0.21048852	2276.79	-0.00353496	0.00067279	2866.8	0.08757286	0.08708112	3456.8	0.13779693	0.14367697	4046.8	-0.01103675	0	
507	0.45505223		1096.99	0.28876098	0.2946786	1687	0.2074538	0.21046416	2276.99	-0.00370517	0.0006636	2867	0.08735634	0.08706509	3457	0.13802822	0.14365706	4047	-0.01113501	0	
507.2	0.45552265		1097.19	0.28915668	0.29464012	1687.2	0.20774189	0.21043981	2277.19	-0.00415122	0.00065453	2867.2	0.08655119	0.08704906	3457.2	0.13873066	0.14363716	4047.2	-0.01259524	0	
507.4	0.45597945		1097.39	0.28956779	0.29460165	1687.4	0.20738568	0.21041545	2277.39	-0.00444754	0.00064559	2867.4	0.08632377	0.08703304	3457.4	0.13918291	0.14361726	4047.4	-0.0141309	0	
507.6	0.45496002		1097.59	0.2897264	0.29456319	1687.6	0.20829128	0.2103911	2277.59	-0.00451419	0.00063677	2867.6	0.08650468	0.08701702	3457.6	0.13991729	0.14359736	4047.6	-0.01478308	0	
507.8	0.45448498		1097.79	0.29039108	0.29452473	1687.8	0.2081286	0.21036675	2277.79	-0.00493087	0.00062807	2867.8	0.08609052	0.087001	3457.8	0.14038323	0.14357747	4047.8	-0.01595979	0	
508	0.45443603		1097.99	0.29086868	0.29448628	1688	0.20877411	0.2103424	2277.99	-0.00584403	0.00061949	2868	0.08534366	0.08698499	3458	0.14125613	0.14355758	4048	-0.01701221	0	
508.2	0.45399715		1098.19	0.29094926	0.29444783	1688.2	0.20825536	0.21031806	2278.19	-0.00622236	0.00061103	2868.2	0.0845649	0.08696898	3458.2	0.14188817	0.14353769	4048.2	-0.01624851	0	
508.4	0.45305161		1098.39	0.29038644	0.29440938	1688.4	0.20882099	0.21029372	2278.39	-0.00700309	0.00060268	2868.4	0.08316233	0.08695297	3458.4	0.14186922	0.1435178	4048.4	-0.01636456	0	
508.6	0.45399376		1098.59	0.29119139	0.29437094	1688.6	0.20997275	0.21026938	2278.59	-0.00717192	0.00059444	2868.6	0.08168523	0.08693697	3458.6	0.14233706	0.14349792	4048.6	-0.01567312	0	
508.8	0.45403161		1098.79	0.29209168	0.29433251	1688.8	0.21051122	0.21024504	2278.79	-0.00717103	0.00058632	2868.8	0.08177553	0.08692097	3458.8	0.14155092	0.14347804	4048.8	-0.01575781	0	
509	0.45456549		1098.99	0.29218651	0.29429408	1689	0.20988487	0.21022071	2278.99	-0.00670988	0.00057831	2869	0.08171079	0.08690497	3459	0.14062494	0.14345816	4049	-0.01615517	0	
509.2	0.45538999		1099.19	0.29204684	0.29425565	1689.2	0.20956775	0.21019638	2279.19	-0.00623636	0.00057041	2869.2	0.08195732	0.08688897	3459.2	0.14047896	0.14343829	4049.2	-0.01596773	0	
509.4	0.45567862		1099.39	0.29281217	0.29421723	1689.4	0.20956182	0.21017205	2279.39	-0.00630607	0.00056262	2869.4	0.0832403	0.08687298	3459.4	0.14027622	0.14341842	4049.4	-0.01572758	0	
509.6	0.45567554		1099.59	0.29106323	0.29417882	1689.6	0.20990208	0.21014773	2279.59	-0.00544083	0.00055493	2869.6	0.0835413	0.08685699	3459.6	0.13959822	0.14339855	4049.6	-0.01528654	0	
509.8	0.45559256		1099.79	0.29094992	0.29414041	1689.8	0.20982406	0.2101234	2279.79	-0.00573747	0.00054735	2869.8	0.08512299	0.08684101	3459.8	0.13903887	0.14337868	4049.8	-0.01504898	0	
510	0.4559047		1099.99	0.29041334	0.294102	1690	0.2096166	0.21009909	2279.99	-0.00550497	0.00053987	2870	0.0861782	0.08682502	3460	0.13918991	0.14335882	4050	-0.01474442	0	
510.2	0.45573936		1100.19	0.28912829	0.2940636	1690.2	0.2094678	0.21007477	2280.19	-0.0051332	0.0005325	2870.2	0.0867797	0.08680904	3460.2	0.13845705	0.14333895	4050.2	-0.01410209	0	
510.4	0.45549938		1100.39	0.28824813	0.29402521	1690.4	0.20847401	0.21005046	2280.39	-0.00568796	0.00052522	2870.4	0.08620583	0.08679306	3460.4	0.13807943	0.1433191	4050.4	-0.01356698	0	
510.6	0.45650761		1100.59	0.28860976	0.29398682	1690.6	0.20782936	0.21002615	2280.59	-0.00641387	0.00051805	2870.6	0.08609132	0.08677709	3460.6	0.13710055	0.14329924	4050.6	-0.01345089	0	
510.8	0.45600796		1100.79	0.28853983	0.29394844	1690.8	0.20714287	0.21000184	2280.79	-0.00702928	0.00051097	2870.8	0.08553065	0.08676112	3460.8	0.13678172	0.14327939	4050.8	-0.01432318	0	
511	0.45610746		1100.99	0.28850278	0.29391006	1691	0.20705879	0.20997753	2280.99	-0.00603452	0.00050399	2871	0.08601029	0.08674515	3461	0.13645163	0.14325954	4051	-0.01374081	0	
511.2	0.45520445		1101.19	0.29000404	0.29387168	1691.2	0.2081535	0.20995323	2281.19	-0.00605205	0.00049711	2871.2	0.08606588	0.08672918	3461.2	0.13734306	0.14323969	4051.2	-0.01429255	0	
511.4	0.45482226		1101.39	0.29006816	0.29383331	1691.4	0.20731395	0.20992893	2281.39	-0.00615447	0.00049031	2871.4	0.08695291	0.08671322	3461.4	0.13737559	0.14321985	4051.4	-0.01479689	0	
511.6	0.45382726		1101.59	0.289858	0.29379495	1691.6	0.20751737	0.20990464	2281.59	-0.00632425	0.00048362	2871.6	0.0864574	0.08669726	3461.6	0.13769981	0.1432	4051.6	-0.01490835	0	
511.8	0.45416123		1101.79	0.29086441	0.29375659	1691.8	0.20776154	0.20988034	2281.79	-0.00662458	0.00047701	2871.8	0.0860043	0.0866813	3461.8	0.13813858	0.14318017	4051.8	-0.01525561	0	
512	0.45431137		1101.99	0.29091053	0.29371823	1692	0.20790236	0.20985605	2281.99	-0.00745664	0.00047049	2872	0.08564613	0.08666535	3462	0.1375215	0.14316033	4052	-0.015092	0	
512.2	0.45399496		1102.19	0.29041486	0.29367988	1692.2	0.20741731	0.20983177	2282.19	-0.00763431	0.00046406	2872.2	0.08450425	0.08664939	3462.2	0.13748963	0.1431405	4052.2	-0.01452796	0	
512.4	0.45450401		1102.39	0.29041264	0.29364154	1692.4	0.20833921	0.20980748	2282.39	-0.0075782	0.00045772	2872.4	0.0841682	0.08663345	3462.4	0.13753723	0.14312066	4052.4	-0.0150742	0	
512.6	0.45592534		1102.59	0.29148311	0.2936032	1692.6	0.20836602	0.2097832	2282.59	-0.00722433	0.00045147	2872.6	0.08388976	0.0866175	3462.6	0.13662717	0.14310084	4052.6	-0.0159953	0	
512.8	0.45622476		1102.79	0.29162646	0.29356487	1692.8	0.2082425	0.20975892	2282.79	-0.00742517	0.0004453	2872.8	0.0849562	0.08660156	3462.8	0.13671534	0.14308101	4052.8	-0.01686113	0	
513	0.4569923		1102.99	0.29143289	0.29352654	1693	0.20753148	0.20973464	2282.99	-0.00728623	0.00043922	2873	0.08547937	0.08658562	3463	0.13620372	0.14306119	4053	-0.01781507	0	
513.2	0.45764589		1103.19	0.29136342	0.29348821	1693.2	0.20694664	0.20971037	2283.19	-0.00813691	0.00043322	2873.2	0.08567714	0.08656968	3463.2	0.13563178	0.14304137	4053.2	-0.01804836	0	
513.4	0.4570772		1103.39	0.2915986	0.29344989	1693.4	0.2076148	0.2096861	2283.39	-0.00760091	0.0004273	2873.4	0.0857194	0.08655375	3463.4	0.13504165	0.14302155	4053.4	-0.01794549	0	
513.6	0.45685667		1103.59	0.29073503	0.29341158	1693.6	0.20850765	0.20966183	2283.59	-0.00781595	0.00042146	2873.6	0.08522606	0.08653782	3463.6	0.13485134	0.14300174	4053.6	-0.0171242	0	
513.8	0.45682297		1103.79	0.2911607	0.29337327	1693.8	0.20787789	0.20963756	2283.79	-0.00720506	0.00041571	2873.8	0.08528212	0.08652189	3463.8	0.13444989	0.14298193	4053.8	-0.01639806	0	
514	0.45701777		1103.99	0.29069828	0.29333496	1694	0.20800271	0.2096133	2283.99	-0.00760703	0.00041003	2874	0.08518103	0.08650596	3464	0.13574347	0.14296212	4054	-0.01591671	0	
514.2	0.45680823		1104.19	0.29025184	0.29329667	1694.2	0.20823846	0.20958904	2284.19	-0.00750515	0.00040442	2874.2	0.08424078	0.08649004	3464.2	0.13576318	0.14294231	4054.2	-0.01500858	0	
514.4	0.45728145		1104.39	0.29033234	0.29325837	1694.4	0.20768822	0.20956478	2284.39	-0.0081717	0.0003989	2874.4	0.08419623	0.08647412	3464.4	0.13577615	0.14292251	4054.4	-0.01519458	0	
514.6	0.45726026		1104.59	0.29114676	0.29322008	1694.6	0.2074918	0.20954053	2284.59	-0.00737014	0.00039345	2874.6	0.08353907	0.08645821	3464.6	0.13532571	0.14290271	4054.6	-0.01557872	0	
514.8	0.45573616		1104.79	0.29088638	0.2931818	1694.8	0.20744575	0.20951628	2284.79	-0.00634314	0.00038807	2874.8	0.08322084	0.08644229	3464.8	0.13594196	0.14288291	4054.8	-0.01465961	0	
515	0.45528391		1104.99	0.29188912	0.29314352	1695	0.20738	0.20949203	2284.99	-0.00630874	0.00038277	2875	0.082643	0.08642638	3465	0.13620881	0.14286311	4055	-0.01349401	0	
515.2	0.4543708		1105.19	0.29285759	0.29310524	1695.2	0.207863	0.20946779	2285.19	-0.00726673	0.00037754	2875.2	0.08289235	0.08641047	3465.2	0.13723505	0.14284332	4055.2	-0.01302705	0	
515.4	0.45495383		1105.39	0.29303151	0.29306697	1695.4	0.20680371	0.20944354	2285.39	-0.00788042	0.00037239	2875.4	0.08305463	0.08639457	3465.4	0.13786139	0.14282353	4055.4	-0.01333273	0	
515.6	0.45488876		1105.59	0.2926857	0.29302871	1695.6	0.20730581	0.2094193	2285.59	-0.0081944	0.0003673	2875.6	0.08157994	0.08637867	3465.6	0.13766666	0.14280375	4055.6	-0.01357025	0	
515.8	0.4550006		1105.79	0.2929317	0.29299045	1695.8	0.20690822	0.20939506	2285.79	-0.00850059	0.00036228	2875.8	0.08206767	0.08636277	3465.8	0.13736003	0.14278396	4055.8	-0.01419921	0	
516	0.45499431		1105.99	0.29180143	0.2929522	1696	0.20621185	0.20937083	2285.99	-0.0095013	0.00035733	2876	0.08178262	0.08634687	3466	0.13669327	0.14276418	4056	-0.01355808	0	
516.2	0.45545582		1106.19	0.29150963	0.29291395	1696.2	0.20561863	0.2093466	2286.19	-0.00869801	0.00035245	2876.2	0.08193503	0.08633098	3466.2	0.13730509	0.1427444	4056.2	-0.01345049	0	
516.4	0.4558972		1106.39	0.29131153	0.2928757	1696.4	0.20589893	0.20932237	2286.39	-0.00778161	0.00034763	2876.4	0.08265442	0.08631509	3466.4	0.1371626	0.14272463	4056.4	-0.01363219	0	
516.6	0.45591122		1106.59	0.2910747	0.29283746	1696.6	0.20560491	0.20929814	2286.59	-0.0079774	0.00034289	2876.6	0.08320211	0.0862992	3466.6	0.13573262	0.14270485	4056.6	-0.01454318	0	
516.8	0.45513847		1106.79	0.28913632	0.29279923	1696.8	0.20539305	0.20927392	2286.79	-0.00796406	0.0003382	2876.8	0.08419747	0.08628332	3466.8	0.13533224	0.14268508	4056.8	-0.01438082	0	
517	0.45545108		1106.99	0.28886817	0.292761	1697	0.20511488	0.2092497	2286.99	-0.00778306	0.00033358	2877	0.08432553	0.08626744	3467	0.13425147	0.14266531	4057	-0.01479428	0	
517.2	0.45592004		1107.19	0.28851068	0.29272277	1697.2	0.20559094	0.20922548	2287.19	-0.00827344	0.00032902	2877.2	0.08405027	0.08625156	3467.2	0.13451985	0.14264555	4057.2	-0.01502529	0	
517.4	0.45534586		1107.39	0.28781823	0.29268455	1697.4	0.20719157	0.20920127	2287.39	-0.00762724	0.00032453	2877.4	0.083343	0.08623569	3467.4	0.13495149	0.14262579	4057.4	-0.01424249	0	
517.6	0.45576394		1107.59	0.28674167	0.29264634	1697.6	0.20794742	0.20917706	2287.59	-0.0074677	0.00032009	2877.6	0.08369287	0.08621981	3467.6	0.13562347	0.14260603	4057.6	-0.01365244	0	
517.8	0.45583572		1107.79	0.28579842	0.29260813	1697.8	0.20829373	0.20915285	2287.79	-0.00652597	0.00031572	2877.8	0.08371324	0.08620394	3467.8	0.1350885	0.14258627	4057.8	-0.01382003	0	
518	0.45580374		1107.99	0.28531048	0.29256993	1698	0.20877005	0.20912864	2287.99	-0.00746094	0.00031141	2878	0.08469982	0.08618808	3468	0.13652705	0.14256652	4058	-0.0140841	0	
518.2	0.45612213		1108.19	0.28428447	0.29253173	1698.2	0.20929893	0.20910444	2288.19	-0.00681206	0.00030715	2878.2	0.08551578	0.08617221	3468.2	0.13654385	0.14254677	4058.2	-0.01376925	0	
518.4	0.45548703		1108.39	0.28461139	0.29249353	1698.4	0.20977499	0.20908024	2288.39	-0.00636773	0.00030296	2878.4	0.0861276	0.08615635	3468.4	0.13613174	0.14252702	4058.4	-0.01403381	0	
518.6	0.45428908		1108.59	0.28507607	0.29245534	1698.6	0.2105652	0.20905604	2288.59	-0.00637046	0.00029882	2878.6	0.08618215	0.0861405	3468.6	0.13659703	0.14250727	4058.6	-0.01403455	0	
518.8	0.45419945		1108.79	0.28521339	0.29241716	1698.8	0.21085661	0.20903184	2288.79	-0.00738386	0.00029474	2878.8	0.08631236	0.08612464	3468.8	0.13699457	0.14248753	4058.8	-0.01440151	0	
519	0.45386512		1108.99	0.28674923	0.29237898	1699	0.21099862	0.20900765	2288.99	-0.00845504	0.00029071	2879	0.08593967	0.08610879	3469	0.13689576	0.14246779	4059	-0.01525363	0	
519.2	0.4540129		1109.19	0.28728034	0.2923408	1699.2	0.21154823	0.20898346	2289.19	-0.00896323	0.00028674	2879.2	0.08569221	0.08609294	3469.2	0.13809038	0.14244805	4059.2	-0.01562617	0	
519.4	0.45416008		1109.39	0.28667578	0.29230263	1699.4	0.21084224	0.20895927	2289.39	-0.00908061	0.00028282	2879.4	0.08543551	0.08607709	3469.4	0.13882138	0.14242832	4059.4	-0.01606528	0	
519.6	0.453019		1109.59	0.28656497	0.29226447	1699.6	0.21071721	0.20893509	2289.59	-0.00916847	0.00027896	2879.6	0.08538554	0.08606125	3469.6	0.13924243	0.14240858	4059.6	-0.01613297	0	
519.8	0.45235222		1109.79	0.28684185	0.29222631	1699.8	0.20947876	0.20891091	2289.79	-0.01032838	0.00027515	2879.8	0.08593783	0.08604541	3469.8	0.13895004	0.14238885	4059.8	-0.01537697	0	
520	0.45222509		1109.99	0.28687033	0.29218816	1700	0.20856327	0.20888673	2289.99	-0.01021638	0.00027139	2880	0.08582196	0.08602957	3470	0.13865899	0.14236913	4060	-0.01466155	0	
520.2	0.45201286		1110.19	0.28788761	0.29215001	1700.2	0.20829733	0.20886255	2290.19	-0.0091679	0.00026768	2880.2	0.08626287	0.08601374	3470.2	0.13897672	0.1423494	4060.2	-0.014555	0	
520.4	0.451639		1110.39	0.28807022	0.29211186	1700.4	0.20842907	0.20883838	2290.39	-0.00886107	0.00026402	2880.4	0.08595196	0.08599791	3470.4	0.13866453	0.14232968	4060.4	-0.01466434	0	
520.6	0.45124654		1110.59	0.28817776	0.29207372	1700.6	0.20838841	0.20881421	2290.59	-0.00921981	0.00026042	2880.6	0.0857562	0.08598208	3470.6	0.13857007	0.14230996	4060.6	-0.01467402	0	
520.8	0.45188955		1110.79	0.28780389	0.29203559	1700.8	0.20762857	0.20879004	2290.79	-0.0081379	0.00025686	2880.8	0.08541858	0.08596625	3470.8	0.1389941	0.14229025	4060.8	-0.01449688	0	
521	0.45291447		1110.99	0.28843374	0.29199746	1701	0.20806482	0.20876588	2290.99	-0.0080409	0.00025335	2881	0.08505024	0.08595043	3471	0.13925717	0.14227054	4061	-0.01417317	0	
521.2	0.45307247		1111.19	0.28798615	0.29195933	1701.2	0.20856859	0.20874172	2291.19	-0.00786904	0.00024989	2881.2	0.08444554	0.08593461	3471.2	0.1393836	0.14225083	4061.2	-0.01346338	0	
521.4	0.45309689		1111.39	0.28782448	0.29192121	1701.4	0.20874523	0.20871756	2291.39	-0.00724574	0.00024647	2881.4	0.08416339	0.08591879	3471.4	0.13980605	0.14223112	4061.4	-0.01306731	0	
521.6	0.45373884		1111.59	0.28758385	0.2918831	1701.6	0.20927217	0.2086934	2291.59	-0.0072053	0.00024311	2881.6	0.08347781	0.08590298	3471.6	0.13982489	0.14221141	4061.6	-0.01233208	0	
521.8	0.45363112		1111.79	0.28774267	0.29184499	1701.8	0.20908174	0.20866925	2291.79	-0.00716768	0.00023979	2881.8	0.08345786	0.08588717	3471.8	0.13972051	0.14219171	4061.8	-0.01214809	0	
522	0.45355643		1111.99	0.28841648	0.29180688	1702	0.20894355	0.2086451	2291.99	-0.00769186	0.00023651	2882	0.08372426	0.08587136	3472	0.13916667	0.14217201	4062	-0.01186571	0	
522.2	0.45367484		1112.19	0.28818141	0.29176878	1702.2	0.20889313	0.20862095	2292.19	-0.00794421	0.00023328	2882.2	0.08344089	0.08585555	3472.2	0.13914371	0.14215232	4062.2	-0.01088857	0	
522.4	0.45404822		1112.39	0.28987223	0.29173069	1702.4	0.20884542	0.20859681	2292.39	-0.00803694	0.00023009	2882.4	0.08310411	0.08583975	3472.4	0.13838279	0.14213262	4062.4	-0.01147599	0	
522.6	0.45358701		1112.59	0.29034559	0.2916926	1702.6	0.20917301	0.20857266	2292.59	-0.00884986	0.00022695	2882.6	0.08215142	0.08582395	3472.6	0.13901468	0.14211293	4062.6	-0.01232413	0	
522.8	0.45407541		1112.79	0.29066651	0.29165451	1702.8	0.20883749	0.20854853	2292.79	-0.00991652	0.00022385	2882.8	0.08152862	0.08580816	3472.8	0.13819984	0.14209324	4062.8	-0.01248377	0	
523	0.4536541		1112.99	0.29071986	0.29161643	1703	0.20833403	0.20852439	2292.99	-0.00971678	0.00022079	2883	0.08062754	0.08579236	3473	0.13797288	0.14207356	4063	-0.01213104	0	
523.2	0.45404946		1113.19	0.29095453	0.29157836	1703.2	0.20788682	0.20850025	2293.19	-0.01009339	0.00021777	2883.2	0.08026706	0.08577657	3473.2	0.13925442	0.14205387	4063.2	-0.01238785	0	
523.4	0.45362992		1113.39	0.29065274	0.29154029	1703.4	0.20748906	0.20847612	2293.39	-0.01022318	0.0002148	2883.4	0.08084234	0.08576078	3473.4	0.13974102	0.14203419	4063.4	-0.01224118	0	
523.6	0.45335215		1113.59	0.29132045	0.29150222	1703.6	0.20686941	0.208452	2293.59	-0.01021306	0.00021186	2883.6	0.08070663	0.085745	3473.6	0.1391351	0.14201452	4063.6	-0.01251548	0	
523.8	0.45299774		1113.79	0.29135757	0.29146416	1703.8	0.20639451	0.20842787	2293.79	-0.01077819	0.00020897	2883.8	0.07980723	0.08572922	3473.8	0.13840662	0.14199484	4063.8	-0.01240747	0	
524	0.45315428		1113.99	0.29108675	0.29142611	1704	0.20658244	0.20840375	2293.99	-0.0103931	0.00020611	2884	0.07960108	0.08571344	3474	0.13857726	0.14197517	4064	-0.01261237	0	
524.2	0.45231399		1114.19	0.29142018	0.29138806	1704.2	0.20664587	0.20837963	2294.19	-0.01020551	0.0002033	2884.2	0.0797038	0.08569766	3474.2	0.1379576	0.1419555	4064.2	-0.01294186	0	
524.4	0.4521849		1114.39	0.29105846	0.29135001	1704.4	0.20710857	0.20835551	2294.39	-0.01005438	0.00020052	2884.4	0.07982242	0.08568189	3474.4	0.13804268	0.14193583	4064.4	-0.01392783	0	
524.6	0.45240124		1114.59	0.28998118	0.29131197	1704.6	0.2070794	0.2083314	2294.59	-0.01006651	0.00019778	2884.6	0.07937859	0.08566612	3474.6	0.13815515	0.14191617	4064.6	-0.01410969	0	
524.8	0.45317187		1114.79	0.28940185	0.29127394	1704.8	0.206697	0.20830729	2294.79	-0.00952623	0.00019508	2884.8	0.07959372	0.08565035	3474.8	0.13778827	0.14189651	4064.8	-0.01413062	0	
525	0.45279296		1114.99	0.28884297	0.29123591	1705	0.20738559	0.20828318	2294.99	-0.00955385	0.00019241	2885	0.08019722	0.08563458	3475	0.13769873	0.14187685	4065	-0.01400518	0	
525.2	0.45288151		1115.19	0.28866104	0.29119788	1705.2	0.20801906	0.20825907	2295.19	-0.00899305	0.00018979	2885.2	0.08003332	0.08561882	3475.2	0.13798495	0.14185719	4065.2	-0.01389575	0	
525.4	0.45340266		1115.39	0.28919965	0.29115986	1705.4	0.20849389	0.20823497	2295.39	-0.00936097	0.00018719	2885.4	0.08120941	0.08560306	3475.4	0.1383048	0.14183754	4065.4	-0.01459281	0	
525.6	0.45381183		1115.59	0.2890168	0.29112185	1705.6	0.20889845	0.20821087	2295.59	-0.00892069	0.00018464	2885.6	0.08051712	0.08558731	3475.6	0.13807918	0.14181789	4065.6	-0.01485465	0	
525.8	0.45415985		1115.79	0.28917534	0.29108384	1705.8	0.2083355	0.20818677	2295.79	-0.00864848	0.00018211	2885.8	0.08157125	0.08557156	3475.8	0.13871461	0.14179824	4065.8	-0.01583392	0	
526	0.45444715		1115.99	0.28936725	0.29104583	1706	0.20854442	0.20816268	2295.99	-0.0089334	0.00017963	2886	0.08175548	0.08555581	3476	0.13795397	0.1417786	4066	-0.01597625	0	
526.2	0.4553101		1116.19	0.29030455	0.29100783	1706.2	0.20837255	0.20813858	2296.19	-0.00956407	0.00017717	2886.2	0.08221086	0.08554006	3476.2	0.13852559	0.14175896	4066.2	-0.01619566	0	
526.4	0.45587969		1116.39	0.29085609	0.29096983	1706.4	0.20847852	0.2081145	2296.39	-0.01008011	0.00017475	2886.4	0.08194264	0.08552431	3476.4	0.13811368	0.14173932	4066.4	-0.01675563	0	
526.6	0.45497066		1116.59	0.29011778	0.29093184	1706.6	0.20775719	0.20809041	2296.59	-0.00991127	0.00017236	2886.6	0.08233326	0.08550857	3476.6	0.13817686	0.14171968	4066.6	-0.01671124	0	
526.8	0.45520994		1116.79	0.28981215	0.29089386	1706.8	0.20688514	0.20806633	2296.79	-0.00997251	0.00017001	2886.8	0.08255335	0.08549283	3476.8	0.1369126	0.14170005	4066.8	-0.01661521	0	
527	0.45577127		1116.99	0.28947282	0.29085588	1707	0.20722938	0.20804224	2296.99	-0.00859657	0.00016769	2887	0.08266896	0.0854771	3477	0.13741122	0.14168041	4067	-0.01700468	0	
527.2	0.4565463		1117.19	0.28938647	0.2908179	1707.2	0.20693077	0.20801817	2297.19	-0.00798613	0.0001654	2887.2	0.08320104	0.08546137	3477.2	0.13720832	0.14166079	4067.2	-0.01776804	0	
527.4	0.45673087		1117.39	0.28895988	0.29077993	1707.4	0.20715319	0.20799409	2297.39	-0.00733044	0.00016314	2887.4	0.08298359	0.08544564	3477.4	0.13694319	0.14164116	4067.4	-0.01728855	0	
527.6	0.45700653		1117.59	0.28887417	0.29074196	1707.6	0.20676771	0.20797002	2297.59	-0.0069006	0.00016091	2887.6	0.08199615	0.08542991	3477.6	0.13589968	0.14162154	4067.6	-0.01711428	0	
527.8	0.45653859		1117.79	0.28927205	0.290704	1707.8	0.20715589	0.20794595	2297.79	-0.00758972	0.00015871	2887.8	0.08181343	0.08541418	3477.8	0.1357353	0.14160192	4067.8	-0.01717182	0	
528	0.45619704		1117.99	0.28934648	0.29066605	1708	0.20778018	0.20792188	2297.99	-0.0069613	0.00015654	2888	0.08257943	0.08539846	3478	0.13584659	0.1415823	4068	-0.01729804	0	
528.2	0.45467494		1118.19	0.28960057	0.2906281	1708.2	0.20809867	0.20789782	2298.19	-0.00719079	0.0001544	2888.2	0.08301237	0.08538275	3478.2	0.13483205	0.14156268	4068.2	-0.01755807	0	
528.4	0.45420967		1118.39	0.29000566	0.29059015	1708.4	0.20858955	0.20787376	2298.39	-0.00732365	0.00015229	2888.4	0.08292566	0.08536703	3478.4	0.13537424	0.14154307	4068.4	-0.0174994	0	
528.6	0.45307512		1118.59	0.28909899	0.29055221	1708.6	0.20790793	0.2078497	2298.59	-0.00775475	0.00015021	2888.6	0.08258328	0.08535132	3478.6	0.13556379	0.14152346	4068.6	-0.01619032	0	
528.8	0.45272684		1118.79	0.28953886	0.29051427	1708.8	0.20815971	0.20782564	2298.79	-0.00823817	0.00014816	2888.8	0.08325405	0.08533561	3478.8	0.13592344	0.14150386	4068.8	-0.01600083	0	
529	0.45295527		1118.99	0.29008806	0.29047634	1709	0.20859349	0.20780159	2298.99	-0.00880355	0.00014614	2889	0.08343864	0.0853199	3479	0.13644742	0.14148425	4069	-0.01571262	0	
529.2	0.45287528		1119.19	0.29007306	0.29043842	1709.2	0.20867926	0.20777754	2299.19	-0.00940952	0.00014414	2889.2	0.08408221	0.0853042	3479.2	0.13728458	0.14146465	4069.2	-0.01516388	0	
529.4	0.45366084		1119.39	0.29033383	0.2904005	1709.4	0.20783038	0.20775349	2299.39	-0.00927251	0.00014217	2889.4	0.0848328	0.0852885	3479.4	0.13717723	0.14144505	4069.4	-0.01482229	0	
529.6	0.45299451		1119.59	0.29008093	0.29036258	1709.6	0.20744188	0.20772945	2299.59	-0.00853747	0.00014023	2889.6	0.08449411	0.0852728	3479.6	0.13773307	0.14142546	4069.6	-0.0146973	0	
529.8	0.45305423		1119.79	0.28961047	0.29032467	1709.8	0.20793715	0.20770541	2299.79	-0.00874935	0.00013831	2889.8	0.08530863	0.0852571	3479.8	0.13805479	0.14140586	4069.8	-0.01424585	0	
530	0.4528193		1119.99	0.28954897	0.29028676	1710	0.20688068	0.20768137	2299.99	-0.01023857	0.00013642	2890	0.08557948	0.08524141	3480	0.13755797	0.14138627	4070	-0.01378668	0	
530.2	0.45231775		1120.19	0.28914001	0.29024886	1710.2	0.20611803	0.20765733	2300.19	-0.01079666	0.00013456	2890.2	0.08576928	0.08522572	3480.2	0.137876	0.14136668	4070.2	-0.01388792	0	
530.4	0.45268278		1120.39	0.28812825	0.29021096	1710.4	0.20529445	0.2076333	2300.39	-0.01096016	0.00013272	2890.4	0.08515839	0.08521004	3480.4	0.13688955	0.1413471	4070.4	-0.01351218	0	
530.6	0.45311808		1120.59	0.28786631	0.29017307	1710.6	0.2043171	0.20760927	2300.59	-0.01127344	0.00013091	2890.6	0.08514539	0.08519435	3480.6	0.13659065	0.14132752	4070.6	-0.01346062	0	
530.8	0.45393088		1120.79	0.28822452	0.29013519	1710.8	0.20392764	0.20758524	2300.79	-0.01109609	0.00012912	2890.8	0.08413395	0.08517867	3480.8	0.13553874	0.14130794	4070.8	-0.0136427	0	
531	0.45407035		1120.99	0.28687729	0.2900973	1711	0.20350392	0.20756122	2300.99	-0.01057506	0.00012736	2891	0.08407316	0.08516299	3481	0.13534051	0.14128836	4071	-0.01450161	0	
531.2	0.45379545		1121.19	0.28686577	0.29005943	1711.2	0.20277954	0.20753719	2301.19	-0.00997591	0.00012562	2891.2	0.08360956	0.08514732	3481.2	0.13496904	0.14126879	4071.2	-0.01553293	0	
531.4	0.45355293		1121.39	0.28715299	0.29002156	1711.4	0.20268905	0.20751317	2301.39	-0.01047807	0.0001239	2891.4	0.08286076	0.08513165	3481.4	0.13464624	0.14124922	4071.4	-0.01607471	0	
531.6	0.45360372		1121.59	0.28773514	0.28998369	1711.6	0.20321043	0.20748916	2301.59	-0.01115098	0.00012221	2891.6	0.08279357	0.08511598	3481.6	0.1339225	0.14122965	4071.6	-0.01784249	0	
531.8	0.45330741		1121.79	0.28838923	0.28994583	1711.8	0.20419916	0.20746514	2301.79	-0.01132175	0.00012054	2891.8	0.08302644	0.08510031	3481.8	0.13318062	0.14121008	4071.8	-0.01917515	0	
532	0.45271967		1121.99	0.28810443	0.28990797	1712	0.20447598	0.20744113	2301.99	-0.01010664	0.00011889	2892	0.08325771	0.08508465	3482	0.13299936	0.14119052	4072	-0.02002623	0	
532.2	0.45148447		1122.19	0.28822943	0.28987012	1712.2	0.20476556	0.20741712	2302.19	-0.01074608	0.00011727	2892.2	0.08344335	0.08506899	3482.2	0.13233711	0.14117096	4072.2	-0.0196903	0	
532.4	0.45216833		1122.39	0.28861378	0.28983227	1712.4	0.20422954	0.20739312	2302.39	-0.01094201	0.00011566	2892.4	0.08312846	0.08505333	3482.4	0.13262233	0.1411514	4072.4	-0.01930692	0	
532.6	0.45220592		1122.59	0.28786834	0.28979443	1712.6	0.20456281	0.20736912	2302.59	-0.01112856	0.00011408	2892.6	0.08271745	0.08503767	3482.6	0.13242474	0.14113184	4072.6	-0.01943723	0	
532.8	0.45256244		1122.79	0.28886543	0.28975659	1712.8	0.20571177	0.20734512	2302.79	-0.01159013	0.00011253	2892.8	0.08287917	0.08502202	3482.8	0.13267741	0.14111229	4072.8	-0.01984546	0	
533	0.45292282		1122.99	0.2882987	0.28971876	1713	0.20569709	0.20732112	2302.99	-0.01165965	0.00011099	2893	0.08282492	0.08500637	3483	0.13291325	0.14109274	4073	-0.01996057	0	
533.2	0.45309144		1123.19	0.28767826	0.28968093	1713.2	0.20556458	0.20729712	2303.19	-0.01097866	0.00010947	2893.2	0.08300682	0.08499073	3483.2	0.13300693	0.14107319	4073.2	-0.01904849	0	
533.4	0.45366415		1123.39	0.28721844	0.28964311	1713.4	0.20586974	0.20727313	2303.39	-0.00992432	0.00010798	2893.4	0.08245235	0.08497508	3483.4	0.1325587	0.14105365	4073.4	-0.01886161	0	
533.6	0.45325152		1123.59	0.28751898	0.28960529	1713.6	0.20610135	0.20724914	2303.59	-0.00905243	0.0001065	2893.6	0.08278634	0.08495944	3483.6	0.13283248	0.14103411	4073.6	-0.01908896	0	
533.8	0.4537013		1123.79	0.28694394	0.28956748	1713.8	0.20676917	0.20722516	2303.79	-0.00860401	0.00010505	2893.8	0.08253056	0.08494381	3483.8	0.13322031	0.14101457	4073.8	-0.01865323	0	
534	0.45310079		1123.99	0.28687168	0.28952967	1714	0.20569341	0.20720117	2303.99	-0.0089704	0.00010361	2894	0.08204112	0.08492817	3484	0.13426755	0.14099503	4074	-0.0180927	0	
534.2	0.45282525		1124.19	0.28609332	0.28949187	1714.2	0.20579931	0.20717719	2304.19	-0.00890527	0.0001022	2894.2	0.08137765	0.08491254	3484.2	0.13450579	0.1409755	4074.2	-0.01757325	0	
534.4	0.45306432		1124.39	0.28567	0.28945407	1714.4	0.20459607	0.20715322	2304.39	-0.00885799	0.0001008	2894.4	0.0809629	0.08489691	3484.4	0.13377109	0.14095597	4074.4	-0.01720469	0	
534.6	0.45297792		1124.59	0.28622043	0.28941628	1714.6	0.20398366	0.20712924	2304.59	-0.00908692	0.00009942	2894.6	0.07979453	0.08488129	3484.6	0.13423673	0.14093644	4074.6	-0.01791375	0	
534.8	0.45305491		1124.79	0.28623821	0.28937849	1714.8	0.20368894	0.20710527	2304.79	-0.00882269	0.00009806	2894.8	0.07948822	0.08486566	3484.8	0.13461266	0.14091691	4074.8	-0.01858369	0	
535	0.45219856		1124.99	0.28563853	0.28934071	1715	0.20285398	0.2070813	2304.99	-0.00880502	0.00009672	2895	0.07895226	0.08485004	3485	0.13486984	0.14089739	4075	-0.02010036	0	
535.2	0.45227258		1125.19	0.28713099	0.28930293	1715.2	0.20316184	0.20705733	2305.19	-0.00888037	0.0000954	2895.2	0.07829233	0.08483442	3485.2	0.13565209	0.14087787	4075.2	-0.02047502	0	
535.4	0.45302131		1125.39	0.28681144	0.28926516	1715.4	0.20402016	0.20703337	2305.39	-0.0096102	0.0000941	2895.4	0.07814048	0.08481881	3485.4	0.13473733	0.14085835	4075.4	-0.02187149	0	
535.6	0.45403805		1125.59	0.28651807	0.28922739	1715.6	0.2039835	0.20700941	2305.59	-0.00980949	0.00009281	2895.6	0.07902143	0.0848032	3485.6	0.13522277	0.14083884	4075.6	-0.02252823	0	
535.8	0.45397774		1125.79	0.28593083	0.28918963	1715.8	0.20484059	0.20698545	2305.79	-0.00938256	0.00009155	2895.8	0.07900507	0.08478759	3485.8	0.13508061	0.14081933	4075.8	-0.02191808	0	
536	0.45304014		1125.99	0.2848232	0.28915187	1716	0.20417706	0.20696149	2305.99	-0.00990777	0.0000903	2896	0.07921355	0.08477198	3486	0.1350332	0.14079982	4076	-0.02219178	0	
536.2	0.45355888		1126.19	0.28561266	0.28911412	1716.2	0.20501563	0.20693754	2306.19	-0.01051215	0.00008906	2896.2	0.07966248	0.08475638	3486.2	0.13544332	0.14078031	4076.2	-0.02192361	0	
536.4	0.45418924		1126.39	0.28531388	0.28907637	1716.4	0.20457484	0.20691359	2306.39	-0.01099898	0.00008784	2896.4	0.07941417	0.08474078	3486.4	0.13540058	0.14076081	4076.4	-0.02216258	0	
536.6	0.45362626		1126.59	0.28522805	0.28903862	1716.6	0.20607023	0.20688964	2306.59	-0.01152444	0.00008664	2896.6	0.08002199	0.08472518	3486.6	0.13502768	0.14074131	4076.6	-0.02198865	0	
536.8	0.45387141		1126.79	0.28535024	0.28900089	1716.8	0.20661755	0.2068657	2306.79	-0.01246793	0.00008546	2896.8	0.0799585	0.08470959	3486.8	0.13556277	0.14072181	4076.8	-0.02211853	0	
537	0.45470248		1126.99	0.28468576	0.28896315	1717	0.20568843	0.20684176	2306.99	-0.01337308	0.00008429	2897	0.0800445	0.084694	3487	0.13518085	0.14070231	4077	-0.02154743	0	
537.2	0.45489507		1127.19	0.28491143	0.28892542	1717.2	0.20566716	0.20681782	2307.19	-0.01356966	0.00008314	2897.2	0.08015736	0.08467841	3487.2	0.13468594	0.14068282	4077.2	-0.02042655	0	
537.4	0.45468481		1127.39	0.28471912	0.2888877	1717.4	0.20627533	0.20679388	2307.39	-0.0131225	0.00008201	2897.4	0.08012514	0.08466282	3487.4	0.1341352	0.14066333	4077.4	-0.01938367	0	
537.6	0.45491547		1127.59	0.28539386	0.28884998	1717.6	0.20642838	0.20676995	2307.59	-0.01361598	0.00008089	2897.6	0.08052811	0.08464724	3487.6	0.13458799	0.14064384	4077.6	-0.01857959	0	
537.8	0.45424524		1127.79	0.28520804	0.28881227	1717.8	0.20684735	0.20674602	2307.79	-0.0139162	0.00007978	2897.8	0.08008352	0.08463166	3487.8	0.13523276	0.14062436	4077.8	-0.01763591	0	
538	0.45402454		1127.99	0.28502692	0.28877456	1718	0.20599396	0.20672209	2307.99	-0.01376557	0.00007869	2898	0.08048448	0.08461608	3488	0.13504965	0.14060488	4078	-0.01699619	0	
538.2	0.45374857		1128.19	0.28504857	0.28873686	1718.2	0.20535501	0.20669816	2308.19	-0.01489553	0.00007762	2898.2	0.07992198	0.08460051	3488.2	0.13452639	0.1405854	4078.2	-0.0170899	0	
538.4	0.45334733		1128.39	0.2859335	0.28869916	1718.4	0.20562675	0.20667424	2308.39	-0.01383746	0.00007656	2898.4	0.08004217	0.08458494	3488.4	0.13394974	0.14056592	4078.4	-0.01701189	0	
538.6	0.45347985		1128.59	0.28632606	0.28866146	1718.6	0.20629307	0.20665032	2308.59	-0.01427594	0.00007551	2898.6	0.08009507	0.08456937	3488.6	0.13387591	0.14054645	4078.6	-0.01683353	0	
538.8	0.45411906		1128.79	0.28616609	0.28862377	1718.8	0.20664226	0.20662641	2308.79	-0.01464911	0.00007448	2898.8	0.08061517	0.0845538	3488.8	0.13365948	0.14052697	4078.8	-0.01628095	0	
539	0.45418848		1128.99	0.28631378	0.28858609	1719	0.20643048	0.20660249	2308.99	-0.01428333	0.00007346	2899	0.08012164	0.08453824	3489	0.1329765	0.14050751	4079	-0.01653765	0	
539.2	0.45382011		1129.19	0.28615122	0.28854841	1719.2	0.20702122	0.20657858	2309.19	-0.01404312	0.00007246	2899.2	0.08129922	0.08452268	3489.2	0.13316709	0.14048804	4079.2	-0.01675997	0	
539.4	0.45450079		1129.39	0.28495048	0.28851073	1719.4	0.20748407	0.20655467	2309.39	-0.01335184	0.00007147	2899.4	0.08257003	0.08450712	3489.4	0.13361639	0.14046858	4079.4	-0.01763533	0	
539.6	0.45457267		1129.59	0.28432438	0.28847307	1719.6	0.2070145	0.20653077	2309.59	-0.01289203	0.00007049	2899.6	0.08293046	0.08449157	3489.6	0.13400316	0.14044912	4079.6	-0.01609898	0	
539.8	0.45386205		1129.79	0.28394819	0.2884354	1719.8	0.20805906	0.20650686	2309.79	-0.0120651	0.00006953	2899.8	0.08306034	0.08447602	3489.8	0.13387054	0.14042966	4079.8	-0.01591392	0	
540	0.45332448		1129.99	0.28378185	0.28839774	1720	0.20790129	0.20648296	2309.99	-0.01229643	0.00006858	2900	0.08292293	0.08446047	3490	0.13424482	0.1404102	4080	-0.01655643	0	
540.2	0.45376968		1130.19	0.28416393	0.28836009	1720.2	0.20822666	0.20645907	2310.19	-0.01099112	0.00006764	2900.2	0.08245012	0.08444492	3490.2	0.13475784	0.14039075	4080.2	-0.01676593	0	
540.4	0.4531778		1130.39	0.28352259	0.28832244	1720.4	0.20822439	0.20643517	2310.39	-0.0105421	0.00006672	2900.4	0.08260647	0.08442938	3490.4	0.13513951	0.1403713	4080.4	-0.01740001	0	
540.6	0.4531784		1130.59	0.28373326	0.28828479	1720.6	0.20875107	0.20641128	2310.59	-0.00999565	0.00006581	2900.6	0.08253645	0.08441384	3490.6	0.13514659	0.14035185	4080.6	-0.0171768	0	
540.8	0.45356347		1130.79	0.28325402	0.28824715	1720.8	0.20809293	0.20638739	2310.79	-0.01014401	0.00006491	2900.8	0.08132267	0.08439831	3490.8	0.13594156	0.14033241	4080.8	-0.01716536	0	
541	0.45405451		1130.99	0.28324657	0.28820952	1721	0.2072893	0.2063635	2310.99	-0.0105174	0.00006402	2901	0.08104552	0.08438277	3491	0.13610754	0.14031297	4081	-0.01643842	0	
541.2	0.45332055		1131.19	0.28366289	0.28817189	1721.2	0.20732479	0.20633962	2311.19	-0.00965207	0.00006315	2901.2	0.08016276	0.08436724	3491.2	0.13570063	0.14029353	4081.2	-0.01602077	0	
541.4	0.45353307		1131.39	0.28478577	0.28813426	1721.4	0.20698119	0.20631574	2311.39	-0.00933768	0.00006228	2901.4	0.07902287	0.08435171	3491.4	0.13539073	0.14027409	4081.4	-0.01579392	0	
541.6	0.45429829		1131.59	0.28545994	0.28809664	1721.6	0.2059872	0.20629186	2311.59	-0.01031636	0.00006143	2901.6	0.07855259	0.08433619	3491.6	0.13609496	0.14025466	4081.6	-0.01683967	0	
541.8	0.45395683		1131.79	0.28601922	0.28805902	1721.8	0.20545781	0.20626799	2311.79	-0.00997754	0.00006059	2901.8	0.07799952	0.08432066	3491.8	0.1360165	0.14023523	4081.8	-0.01739963	0	
542	0.45340452		1131.99	0.28650232	0.28802141	1722	0.2046788	0.20624411	2311.99	-0.01054277	0.00005976	2902	0.07837793	0.08430514	3492	0.1356727	0.1402158	4082	-0.01774862	0	
542.2	0.4529818		1132.19	0.2876192	0.28798381	1722.2	0.20437473	0.20622024	2312.19	-0.01131013	0.00005895	2902.2	0.07767383	0.08428963	3492.2	0.13496082	0.14019637	4082.2	-0.01807066	0	
542.4	0.45286192		1132.39	0.28799076	0.28794621	1722.4	0.20503343	0.20619638	2312.39	-0.01117849	0.00005814	2902.4	0.07795667	0.08427411	3492.4	0.13457327	0.14017695	4082.4	-0.01854072	0	
542.6	0.45268585		1132.59	0.28686924	0.28790861	1722.6	0.2039877	0.20617251	2312.59	-0.01192769	0.00005735	2902.6	0.07800944	0.0842586	3492.6	0.13391138	0.14015753	4082.6	-0.01903433	0	
542.8	0.45297086		1132.79	0.28678591	0.28787102	1722.8	0.20440063	0.20614865	2312.79	-0.01200649	0.00005656	2902.8	0.07770847	0.08424309	3492.8	0.13353437	0.14013811	4082.8	-0.01957095	0	
543	0.45228476		1132.99	0.28631912	0.28783344	1723	0.20392094	0.20612479	2312.99	-0.01192896	0.00005579	2903	0.07801402	0.08422759	3493	0.13283085	0.1401187	4083	-0.01991652	0	
543.2	0.45168679		1133.19	0.2857563	0.28779585	1723.2	0.20369646	0.20610094	2313.19	-0.01192023	0.00005503	2903.2	0.07919649	0.08421208	3493.2	0.13252376	0.14009929	4083.2	-0.0200259	0	
543.4	0.45174663		1133.39	0.28527096	0.28775828	1723.4	0.20406045	0.20607708	2313.39	-0.01179469	0.00005428	2903.4	0.08003268	0.08419658	3493.4	0.13319147	0.14007988	4083.4	-0.01975907	0	
543.6	0.45120851		1133.59	0.28470192	0.28772071	1723.6	0.20309998	0.20605323	2313.59	-0.01187675	0.00005354	2903.6	0.08012814	0.08418109	3493.6	0.13349386	0.14006047	4083.6	-0.01917665	0	
543.8	0.45092674		1133.79	0.28404865	0.28768314	1723.8	0.20325188	0.20602938	2313.79	-0.01182019	0.00005281	2903.8	0.0811173	0.08416559	3493.8	0.13409964	0.14004106	4083.8	-0.01981405	0	
544	0.45123721		1133.99	0.28388164	0.28764558	1724	0.2034136	0.20600554	2313.99	-0.01260313	0.00005208	2904	0.08124446	0.0841501	3494	0.13377894	0.14002166	4084	-0.02058406	0	
544.2	0.45242156		1134.19	0.28277481	0.28760802	1724.2	0.2028899	0.2059817	2314.19	-0.01226091	0.00005137	2904.2	0.08109292	0.08413461	3494.2	0.13410817	0.14000226	4084.2	-0.02126797	0	
544.4	0.45239536		1134.39	0.28219048	0.28757047	1724.4	0.2032492	0.20595786	2314.39	-0.01224228	0.00005067	2904.4	0.08170954	0.08411913	3494.4	0.13494417	0.13998287	4084.4	-0.02192315	0	
544.6	0.45248965		1134.59	0.28199839	0.28753292	1724.6	0.20351684	0.20593402	2314.59	-0.01070971	0.00004998	2904.6	0.08150363	0.08410364	3494.6	0.13491478	0.13996348	4084.6	-0.02118643	0	
544.8	0.45327086		1134.79	0.28087126	0.28749538	1724.8	0.20362797	0.20591019	2314.79	-0.01009925	0.0000493	2904.8	0.08195858	0.08408816	3494.8	0.13542507	0.13994408	4084.8	-0.02048668	0	
545	0.4542004		1134.99	0.28056598	0.28745785	1725	0.20253231	0.20588636	2314.99	-0.00933301	0.00004862	2905	0.08206353	0.08407269	3495	0.13495098	0.1399247	4085	-0.02014724	0	
545.2	0.45438912		1135.19	0.28078816	0.28742031	1725.2	0.2018574	0.20586253	2315.19	-0.00867934	0.00004796	2905.2	0.08224366	0.08405721	3495.2	0.1343835	0.13990531	4085.2	-0.01957437	0	
545.4	0.45413473		1135.39	0.28192322	0.28738279	1725.4	0.20070357	0.2058387	2315.39	-0.00882658	0.0000473	2905.4	0.08232165	0.08404174	3495.4	0.13443511	0.13988593	4085.4	-0.01956596	0	
545.6	0.4540862		1135.59	0.28097979	0.28734526	1725.6	0.20095335	0.20581488	2315.59	-0.00830523	0.00004666	2905.6	0.08213718	0.08402627	3495.6	0.13463803	0.13986655	4085.6	-0.01988424	0	
545.8	0.45300999		1135.79	0.28116228	0.28730775	1725.8	0.20093218	0.20579106	2315.79	-0.00851702	0.00004602	2905.8	0.08245986	0.08401081	3495.8	0.13479193	0.13984717	4085.8	-0.01950349	0	
546	0.45241059		1135.99	0.28204395	0.28727023	1726	0.20085199	0.20576724	2315.99	-0.00858789	0.00004539	2906	0.08311716	0.08399534	3496	0.13510196	0.1398278	4086	-0.01990937	0	
546.2	0.45232252		1136.19	0.28208425	0.28723273	1726.2	0.20135765	0.20574343	2316.19	-0.00854631	0.00004477	2906.2	0.08254609	0.08397988	3496.2	0.13526436	0.13980843	4086.2	-0.01941784	0	
546.4	0.451621		1136.39	0.28252028	0.28719522	1726.4	0.2021297	0.20571962	2316.39	-0.00925062	0.00004416	2906.4	0.08220946	0.08396443	3496.4	0.13483541	0.13978906	4086.4	-0.0203512	0	
546.6	0.45099291		1136.59	0.28230833	0.28715773	1726.6	0.20202112	0.20569581	2316.59	-0.00934572	0.00004356	2906.6	0.08128551	0.08394897	3496.6	0.1346183	0.13976969	4086.6	-0.02122035	0	
546.8	0.45016994		1136.79	0.28223993	0.28712023	1726.8	0.20264821	0.205672	2316.79	-0.00883336	0.00004296	2906.8	0.08060659	0.08393352	3496.8	0.13439904	0.13975033	4086.8	-0.02075808	0	
547	0.44944513		1136.99	0.28269453	0.28708275	1727	0.20327055	0.2056482	2316.99	-0.00878565	0.00004237	2907	0.07980652	0.08391807	3497	0.13377015	0.13973097	4087	-0.02082206	0	
547.2	0.44868713		1137.19	0.28271043	0.28704526	1727.2	0.20406315	0.2056244	2317.19	-0.00983225	0.00004179	2907.2	0.07988417	0.08390263	3497.2	0.13440321	0.13971161	4087.2	-0.02085637	0	
547.4	0.44673664		1137.39	0.2831131	0.28700778	1727.4	0.20406169	0.2056006	2317.39	-0.01163632	0.00004122	2907.4	0.07986021	0.08388718	3497.4	0.13523933	0.13969225	4087.4	-0.02080618	0	
547.6	0.44636062		1137.59	0.28413969	0.28697031	1727.6	0.20355607	0.2055768	2317.59	-0.01292363	0.00004066	2907.6	0.0792784	0.08387174	3497.6	0.13526366	0.1396729	4087.6	-0.02075365	0	
547.8	0.44611837		1137.79	0.28503713	0.28693284	1727.8	0.20479111	0.20555301	2317.79	-0.01363705	0.0000401	2907.8	0.07928131	0.08385631	3497.8	0.13397118	0.13965355	4087.8	-0.02143952	0	
548	0.44647029		1137.99	0.2854072	0.28689538	1728	0.2058416	0.20552922	2317.99	-0.01440005	0.00003956	2908	0.07938035	0.08384087	3498	0.13336281	0.1396342	4088	-0.02191845	0	
548.2	0.44707782		1138.19	0.28538439	0.28685792	1728.2	0.20609826	0.20550543	2318.19	-0.01501032	0.00003902	2908.2	0.07894054	0.08382544	3498.2	0.13360868	0.13961485	4088.2	-0.02275544	0	
548.4	0.44643427		1138.39	0.28593299	0.28682047	1728.4	0.20644374	0.20548165	2318.39	-0.01409771	0.00003848	2908.4	0.07848676	0.08381001	3498.4	0.13296291	0.13959551	4088.4	-0.02277672	0	
548.6	0.44691114		1138.59	0.28543029	0.28678302	1728.6	0.20706656	0.20545787	2318.59	-0.01318949	0.00003796	2908.6	0.07862137	0.08379459	3498.6	0.13170532	0.13957617	4088.6	-0.02192971	0	
548.8	0.44726678		1138.79	0.28456782	0.28674557	1728.8	0.20666011	0.20543409	2318.79	-0.01380278	0.00003744	2908.8	0.07889659	0.08377916	3498.8	0.13131495	0.13955684	4088.8	-0.02172844	0	
549	0.44790073		1138.99	0.28438437	0.28670813	1729	0.2065955	0.20541031	2318.99	-0.01345324	0.00003693	2909	0.07855026	0.08376374	3499	0.13099664	0.1395375	4089	-0.02171203	0	
549.2	0.44863314		1139.19	0.28419679	0.2866707	1729.2	0.20652055	0.20538654	2319.19	-0.01368703	0.00003642	2909.2	0.07802126	0.08374833	3499.2	0.13106388	0.13951817	4089.2	-0.02162193	0	
549.4	0.44762625		1139.39	0.28402322	0.28663327	1729.4	0.20549761	0.20536277	2319.39	-0.01353497	0.00003593	2909.4	0.07746953	0.08373291	3499.4	0.13075767	0.13949884	4089.4	-0.02159521	0	
549.6	0.44783069		1139.59	0.28304097	0.28659585	1729.6	0.20565203	0.205339	2319.59	-0.01268141	0.00003543	2909.6	0.07736643	0.0837175	3499.6	0.13178837	0.13947951	4089.6	-0.02156929	0	
549.8	0.44779108		1139.79	0.28306671	0.28655843	1729.8	0.20497704	0.20531524	2319.79	-0.01294491	0.00003495	2909.8	0.0777638	0.08370209	3499.8	0.13235597	0.13946019	4089.8	-0.0213245	0	
550	0.44882738		1139.99	0.28355531	0.28652101	1730	0.20488376	0.20529147	2319.99	-0.01188736	0.00003447	2910	0.07803418	0.08368668	3500	0.13324805	0.13944087	4090	-0.02094144	0	
550.2	0.44881331		1140.19	0.28361014	0.2864836	1730.2	0.20445617	0.20526771	2320.19	-0.01135219	0.000034	2910.2	0.0776817	0.08367128	3500.2	0.13427856	0.13942155	4090.2	-0.02092405	0	
550.4	0.44894686		1140.39	0.28488585	0.2864462	1730.4	0.20363651	0.20524396	2320.39	-0.01117078	0.00003354	2910.4	0.07814701	0.08365588	3500.4	0.13425733	0.13940224	4090.4	-0.02219573	0	
550.6	0.44914708		1140.59	0.28418213	0.2864088	1730.6	0.20268094	0.2052202	2320.59	-0.01021485	0.00003308	2910.6	0.07837465	0.08364048	3500.6	0.13567361	0.13938292	4090.6	-0.02217208	0	
550.8	0.44997556		1140.79	0.28397309	0.2863714	1730.8	0.2020611	0.20519645	2320.79	-0.00929818	0.00003263	2910.8	0.07886106	0.08362509	3500.8	0.1363147	0.13936361	4090.8	-0.02126207	0	
551	0.44982937		1140.99	0.28359606	0.28633401	1731	0.20229749	0.2051727	2320.99	-0.01018511	0.00003218	2911	0.07889906	0.0836097	3501	0.13719225	0.13934431	4091	-0.02135123	0	
551.2	0.44936886		1141.19	0.28293067	0.28629663	1731.2	0.20153105	0.20514896	2321.19	-0.01009917	0.00003174	2911.2	0.07985272	0.08359431	3501.2	0.1377435	0.139325	4091.2	-0.02138436	0	
551.4	0.44857187		1141.39	0.28317026	0.28625925	1731.4	0.2004565	0.20512521	2321.39	-0.01032331	0.00003131	2911.4	0.08016233	0.08357892	3501.4	0.13792523	0.1393057	4091.4	-0.0210367	0	
551.6	0.44900119		1141.59	0.28301458	0.28622187	1731.6	0.20098522	0.20510147	2321.59	-0.00990064	0.00003088	2911.6	0.08023193	0.08356354	3501.6	0.13814333	0.1392864	4091.6	-0.02138943	0	
551.8	0.44912184		1141.79	0.28264006	0.2861845	1731.8	0.20172575	0.20507774	2321.79	-0.01048351	0.00003046	2911.8	0.08147835	0.08354816	3501.8	0.13719336	0.1392671	4091.8	-0.02191933	0	
552	0.44935522		1141.99	0.28163912	0.28614714	1732	0.20231622	0.205054	2321.99	-0.01062611	0.00003004	2912	0.0821778	0.08353278	3502	0.1367203	0.13924781	4092	-0.02184068	0	
552.2	0.44991372		1142.19	0.28212552	0.28610977	1732.2	0.20230115	0.20503027	2322.19	-0.01134789	0.00002963	2912.2	0.08210646	0.08351741	3502.2	0.13475461	0.13922852	4092.2	-0.02251667	0	
552.4	0.44976366		1142.39	0.28161355	0.28607242	1732.4	0.20257285	0.20500654	2322.39	-0.01166626	0.00002923	2912.4	0.08186235	0.08350203	3502.4	0.13340714	0.13920923	4092.4	-0.0221174	0	
552.6	0.44978914		1142.59	0.28049921	0.28603507	1732.6	0.20343707	0.20498281	2322.59	-0.01240982	0.00002883	2912.6	0.08253748	0.08348666	3502.6	0.13265971	0.13918994	4092.6	-0.02114081	0	
552.8	0.44967868		1142.79	0.28083001	0.28599772	1732.8	0.20440156	0.20495909	2322.79	-0.0126157	0.00002843	2912.8	0.08180877	0.0834713	3502.8	0.13243204	0.13917066	4092.8	-0.02081321	0	
553	0.44981126		1142.99	0.28028384	0.28596038	1733	0.20541123	0.20493537	2322.99	-0.01272265	0.00002805	2913	0.08083601	0.08345593	3503	0.13199364	0.13915138	4093	-0.01964652	0	
553.2	0.44941427		1143.19	0.28002282	0.28592304	1733.2	0.20523869	0.20491165	2323.19	-0.01371697	0.00002766	2913.2	0.08018176	0.08344057	3503.2	0.13219868	0.1391321	4093.2	-0.01921726	0	
553.4	0.44841174		1143.39	0.28031747	0.28588571	1733.4	0.20472753	0.20488793	2323.39	-0.01394383	0.00002728	2913.4	0.08001273	0.08342522	3503.4	0.13201284	0.13911282	4093.4	-0.01840993	0	
553.6	0.44858945		1143.59	0.28061285	0.28584838	1733.6	0.20554736	0.20486422	2323.59	-0.01400006	0.00002691	2913.6	0.07910803	0.08340986	3503.6	0.1319853	0.13909355	4093.6	-0.01845445	0	
553.8	0.44946502		1143.79	0.28103338	0.28581106	1733.8	0.20563577	0.20484051	2323.79	-0.01404229	0.00002654	2913.8	0.07801909	0.08339451	3503.8	0.13149511	0.13907428	4093.8	-0.01841209	0	
554	0.44989349		1143.99	0.28248493	0.28577375	1734	0.20529111	0.2048168	2323.99	-0.0133146	0.00002618	2914	0.07750122	0.08337916	3504	0.13190507	0.13905501	4094	-0.01828761	0	
554.2	0.44976463		1144.19	0.28299788	0.28573643	1734.2	0.20514664	0.2047931	2324.19	-0.01274053	0.00002582	2914.2	0.07728556	0.08336381	3504.2	0.13233685	0.13903575	4094.2	-0.01958025	0	
554.4	0.44957935		1144.39	0.2836771	0.28569913	1734.4	0.20402132	0.2047694	2324.39	-0.01315021	0.00002547	2914.4	0.0779078	0.08334847	3504.4	0.1324659	0.13901649	4094.4	-0.02001216	0	
554.6	0.44965232		1144.59	0.28362598	0.28566182	1734.6	0.20259898	0.2047457	2324.59	-0.01277174	0.00002512	2914.6	0.07757798	0.08333313	3504.6	0.13288232	0.13899723	4094.6	-0.02047054	0	
554.8	0.45006318		1144.79	0.28373322	0.28562453	1734.8	0.20204031	0.204722	2324.79	-0.01172391	0.00002478	2914.8	0.0768619	0.08331779	3504.8	0.13320068	0.13897797	4094.8	-0.0213832	0	
555	0.44884983		1144.99	0.28251573	0.28558723	1735	0.20126384	0.20469831	2324.99	-0.01132698	0.00002444	2915	0.07585519	0.08330245	3505	0.13355662	0.13895872	4095	-0.02262188	0	
555.2	0.44915239		1145.19	0.28245303	0.28554995	1735.2	0.2007747	0.20467462	2325.19	-0.00996802	0.00002411	2915.2	0.07615706	0.08328712	3505.2	0.13335737	0.13893947	4095.2	-0.0240135	0	
555.4	0.4483891		1145.39	0.28277323	0.28551266	1735.4	0.20000433	0.20465093	2325.39	-0.00955464	0.00002378	2915.4	0.07693931	0.08327179	3505.4	0.13371871	0.13892022	4095.4	-0.02428816	0	
555.6	0.44802454		1145.59	0.28241474	0.28547538	1735.6	0.19994957	0.20462724	2325.59	-0.01033633	0.00002345	2915.6	0.07748198	0.08325646	3505.6	0.13367955	0.13890097	4095.6	-0.02395733	0	
555.8	0.44769108		1145.79	0.28187502	0.28543811	1735.8	0.19927894	0.20460356	2325.79	-0.00993626	0.00002313	2915.8	0.07888634	0.08324114	3505.8	0.13281641	0.13888173	4095.8	-0.02334174	0	
556	0.44766665		1145.99	0.28134902	0.28540084	1736	0.19860182	0.20457988	2325.99	-0.00924001	0.00002282	2916	0.07915448	0.08322582	3506	0.13293214	0.13886249	4096	-0.02271602	0	
556.2	0.44735921		1146.19	0.28269299	0.28536358	1736.2	0.19859823	0.2045562	2326.19	-0.01024145	0.00002251	2916.2	0.07991578	0.0832105	3506.2	0.13264733	0.13884325	4096.2	-0.02184978	0	
556.4	0.44722871		1146.39	0.28193409	0.28532632	1736.4	0.19843384	0.20453253	2326.39	-0.01066792	0.0000222	2916.4	0.0805087	0.08319519	3506.4	0.13362273	0.13882401	4096.4	-0.02139441	0	
556.6	0.44768399		1146.59	0.2818615	0.28528907	1736.6	0.19895591	0.20450886	2326.59	-0.0108802	0.00002189	2916.6	0.08064835	0.08317987	3506.6	0.13352411	0.13880478	4096.6	-0.01957431	0	
556.8	0.44743722		1146.79	0.28248097	0.28525182	1736.8	0.19947001	0.20448519	2326.79	-0.01090321	0.0000216	2916.8	0.08055036	0.08316456	3506.8	0.13395931	0.13878555	4096.8	-0.01881648	0	
557	0.44700427		1146.99	0.28121584	0.28521457	1737	0.19932688	0.20446152	2326.99	-0.01118154	0.0000213	2917	0.08149655	0.08314926	3507	0.13402349	0.13876632	4097	-0.0176808	0	
557.2	0.44740421		1147.19	0.28217852	0.28517734	1737.2	0.19983512	0.20443786	2327.19	-0.01163853	0.00002101	2917.2	0.08221719	0.08313395	3507.2	0.13424436	0.1387471	4097.2	-0.01761319	0	
557.4	0.44838129		1147.39	0.2820473	0.2851401	1737.4	0.20031584	0.2044142	2327.39	-0.01176366	0.00002072	2917.4	0.0818423	0.08311865	3507.4	0.13370261	0.13872788	4097.4	-0.01727618	0	
557.6	0.44965264		1147.59	0.28248092	0.28510287	1737.6	0.20166797	0.20439054	2327.59	-0.01271646	0.00002044	2917.6	0.08124074	0.08310335	3507.6	0.13370199	0.13870866	4097.6	-0.0178452	0	
557.8	0.45002012		1147.79	0.28274369	0.28506565	1737.8	0.20187478	0.20436689	2327.79	-0.01218496	0.00002016	2917.8	0.08098209	0.08308806	3507.8	0.13356151	0.13868944	4097.8	-0.01809483	0	
558	0.45006285		1147.99	0.28231264	0.28502843	1738	0.20222017	0.20434323	2327.99	-0.01256855	0.00001988	2918	0.08045662	0.08307276	3508	0.13366965	0.13867023	4098	-0.01857088	0	
558.2	0.45033345		1148.19	0.28120634	0.28499121	1738.2	0.20264864	0.20431958	2328.19	-0.01299115	0.00001961	2918.2	0.08112563	0.08305747	3508.2	0.1330565	0.13865101	4098.2	-0.02006884	0	
558.4	0.45094097		1148.39	0.28096439	0.284954	1738.4	0.20226193	0.20429594	2328.39	-0.01403683	0.00001935	2918.4	0.08035547	0.08304219	3508.4	0.13252822	0.13863181	4098.4	-0.02091632	0	
558.6	0.45068549		1148.59	0.28052514	0.2849168	1738.6	0.20206591	0.20427229	2328.59	-0.01423819	0.00001908	2918.6	0.0792951	0.0830269	3508.6	0.13293405	0.1386126	4098.6	-0.02184004	0	
558.8	0.4502188		1148.79	0.27961191	0.2848796	1738.8	0.20253362	0.20424865	2328.79	-0.01401823	0.00001882	2918.8	0.0790184	0.08301162	3508.8	0.13299451	0.1385934	4098.8	-0.02256487	0	
559	0.44974392		1148.99	0.27891455	0.2848424	1739	0.20266497	0.20422501	2328.99	-0.0142416	0.00001856	2919	0.07901385	0.08299634	3509	0.13362144	0.13857419	4099	-0.02299727	0	
559.2	0.45018507		1149.19	0.27948402	0.28480521	1739.2	0.20253902	0.20420138	2329.19	-0.01441341	0.00001831	2919.2	0.08039309	0.08298106	3509.2	0.13317955	0.138555	4099.2	-0.02290096	0	
559.4	0.44882606		1149.39	0.28018655	0.28476803	1739.4	0.20230119	0.20417774	2329.39	-0.01494859	0.00001806	2919.4	0.0803984	0.08296579	3509.4	0.13394806	0.1385358	4099.4	-0.02206192	0	
559.6	0.44982461		1149.59	0.27978622	0.28473084	1739.6	0.2016404	0.20415411	2329.59	-0.0153892	0.00001781	2919.6	0.07943424	0.08295052	3509.6	0.13418241	0.13851661	4099.6	-0.02139041	0	
559.8	0.44930182		1149.79	0.27909238	0.28469367	1739.8	0.20075137	0.20413048	2329.79	-0.01472194	0.00001757	2919.8	0.08006299	0.08293525	3509.8	0.13497176	0.13849742	4099.8	-0.02056519	0	
560	0.44884178		1149.99	0.27955062	0.2846565	1740	0.20047452	0.20410686	2329.99	-0.01531346	0.00001733	2920	0.08006392	0.08291999	3510	0.1354764	0.13847823	4100	-0.02039826	0	
560.2	0.44958344		1150.19	0.28031731	0.28461933	1740.2	0.20042191	0.20408324	2330.19	-0.01588783	0.00001709	2920.2	0.07950495	0.08290473	3510.2	0.13560206	0.13845905	4100.2	-0.01943827	0	
560.4	0.45021376		1150.39	0.27919715	0.28458217	1740.4	0.19950614	0.20405962	2330.39	-0.01587221	0.00001686	2920.4	0.07933985	0.08288947	3510.4	0.1352705	0.13843986	4100.4	-0.01947731	0	
560.6	0.45115637		1150.59	0.28033218	0.28454501	1740.6	0.19931191	0.204036	2330.59	-0.01559089	0.00001663	2920.6	0.07883303	0.08287421	3510.6	0.13526923	0.13842068	4100.6	-0.01751858	0	
560.8	0.45016759		1150.79	0.28087651	0.28450786	1740.8	0.1992181	0.20401239	2330.79	-0.0152364	0.0000164	2920.8	0.07861663	0.08285896	3510.8	0.13496683	0.13840151	4100.8	-0.01724463	0	
561	0.44946822		1150.99	0.28111381	0.28447071	1741	0.19938904	0.20398877	2330.99	-0.01500273	0.00001618	2921	0.0783105	0.08284371	3511	0.13523056	0.13838233	4101	-0.0166273	0	
561.2	0.45007368		1151.19	0.28310992	0.28443357	1741.2	0.19988236	0.20396516	2331.19	-0.01510869	0.00001596	2921.2	0.07786128	0.08282846	3511.2	0.13477641	0.13836316	4101.2	-0.01677476	0	
561.4	0.45037984		1151.39	0.28241483	0.28439644	1741.4	0.19932828	0.20394156	2331.39	-0.01445175	0.00001574	2921.4	0.07727631	0.08281321	3511.4	0.13453067	0.13834399	4101.4	-0.01688186	0	
561.6	0.44990376		1151.59	0.28218969	0.2843593	1741.6	0.19895273	0.20391796	2331.59	-0.0146788	0.00001552	2921.6	0.07733911	0.08279797	3511.6	0.13495824	0.13832483	4101.6	-0.01691844	0	
561.8	0.44903993		1151.79	0.28102051	0.28432218	1741.8	0.19828613	0.20389436	2331.79	-0.01393721	0.00001531	2921.8	0.0775634	0.08278273	3511.8	0.13396091	0.13830566	4101.8	-0.01765501	0	
562	0.44974364		1151.99	0.27979635	0.28428505	1742	0.19850329	0.20387076	2331.99	-0.0143004	0.0000151	2922	0.07760753	0.08276749	3512	0.13386481	0.1382865	4102	-0.01772456	0	
562.2	0.44981195		1152.19	0.27898384	0.28424793	1742.2	0.19791306	0.20384716	2332.19	-0.01411077	0.0000149	2922.2	0.07734368	0.08275226	3512.2	0.13278167	0.13826734	4102.2	-0.01847582	0	
562.4	0.44967139		1152.39	0.27910895	0.28421082	1742.4	0.19815732	0.20382357	2332.39	-0.0139508	0.00001469	2922.4	0.07641332	0.08273703	3512.4	0.13259636	0.13824819	4102.4	-0.0190789	0	
562.6	0.44843616		1152.59	0.27885693	0.28417371	1742.6	0.19890475	0.20379998	2332.59	-0.01310569	0.00001449	2922.6	0.07666094	0.0827218	3512.6	0.13231036	0.13822903	4102.6	-0.01962397	0	
562.8	0.44821372		1152.79	0.27887254	0.28413661	1742.8	0.19890246	0.20377639	2332.79	-0.01278393	0.00001429	2922.8	0.07770222	0.08270657	3512.8	0.13134051	0.13820988	4102.8	-0.01997194	0	
563	0.44768111		1152.99	0.27883647	0.28409951	1743	0.19924863	0.20375281	2332.99	-0.01308419	0.0000141	2923	0.07840244	0.08269135	3513	0.13171093	0.13819074	4103	-0.01963268	0	
563.2	0.44752973		1153.19	0.278511	0.28406242	1743.2	0.19921638	0.20372923	2333.19	-0.01362263	0.00001391	2923.2	0.07875962	0.08267613	3513.2	0.13133805	0.13817159	4103.2	-0.01902113	0	
563.4	0.4468039		1153.39	0.27777835	0.28402533	1743.4	0.19938227	0.20370565	2333.39	-0.01345826	0.00001372	2923.4	0.0784814	0.08266091	3513.4	0.13169179	0.13815245	4103.4	-0.01924908	0	
563.6	0.44758962		1153.59	0.27727059	0.28398825	1743.6	0.19962589	0.20368207	2333.59	-0.01319914	0.00001353	2923.6	0.07866479	0.0826457	3513.6	0.13144329	0.13813331	4103.6	-0.01955303	0	
563.8	0.44672026		1153.79	0.2761869	0.28395117	1743.8	0.20014788	0.2036585	2333.79	-0.01366477	0.00001334	2923.8	0.07930534	0.08263049	3513.8	0.13192159	0.13811417	4103.8	-0.01978466	0	
564	0.44699288		1153.99	0.27668052	0.28391409	1744	0.2007814	0.20363493	2333.99	-0.01397534	0.00001316	2924	0.07818959	0.08261528	3514	0.13199122	0.13809504	4104	-0.02024553	0	
564.2	0.44754434		1154.19	0.27703918	0.28387702	1744.2	0.20128101	0.20361136	2334.19	-0.01395023	0.00001298	2924.2	0.07702455	0.08260007	3514.2	0.13358685	0.13807591	4104.2	-0.0202149	0	
564.4	0.44741502		1154.39	0.27729948	0.28383996	1744.4	0.20149372	0.2035878	2334.39	-0.01499749	0.0000128	2924.4	0.07670795	0.08258487	3514.4	0.13366052	0.13805678	4104.4	-0.02033905	0	
564.6	0.44694278		1154.59	0.27832955	0.2838029	1744.6	0.20241272	0.20356423	2334.59	-0.01579396	0.00001263	2924.6	0.07611544	0.08256967	3514.6	0.13480736	0.13803765	4104.6	-0.01953042	0	
564.8	0.44583706		1154.79	0.2781269	0.28376584	1744.8	0.20241766	0.20354067	2334.79	-0.01700991	0.00001246	2924.8	0.07532991	0.08255447	3514.8	0.13415267	0.13801853	4104.8	-0.01978511	0	
565	0.44606447		1154.99	0.27842678	0.28372879	1745	0.20281014	0.20351712	2334.99	-0.01680732	0.00001229	2925	0.07536665	0.08253928	3515	0.13510878	0.13799941	4105	-0.02049891	0	
565.2	0.44718786		1155.19	0.27798828	0.28369175	1745.2	0.20211011	0.20349356	2335.19	-0.01720278	0.00001212	2925.2	0.07585166	0.08252409	3515.2	0.13437595	0.13798029	4105.2	-0.02154919	0	
565.4	0.44758035		1155.39	0.27658411	0.28365471	1745.4	0.20141319	0.20347001	2335.39	-0.01720067	0.00001195	2925.4	0.07582929	0.0825089	3515.4	0.13501352	0.13796117	4105.4	-0.02165691	0	
565.6	0.44765389		1155.59	0.27645467	0.28361767	1745.6	0.20082394	0.20344646	2335.59	-0.0178655	0.00001179	2925.6	0.07559284	0.08249371	3515.6	0.13539106	0.13794206	4105.6	-0.02277943	0	
565.8	0.44740321		1155.79	0.27654568	0.28358064	1745.8	0.20035661	0.20342292	2335.79	-0.01796162	0.00001163	2925.8	0.07505442	0.08247853	3515.8	0.13556229	0.13792295	4105.8	-0.02386313	0	
566	0.44811715		1155.99	0.27801007	0.28354362	1746	0.20045865	0.20339937	2335.99	-0.01756182	0.00001147	2926	0.07443007	0.08246334	3516	0.13551584	0.13790384	4106	-0.0235515	0	
566.2	0.44837777		1156.19	0.27866629	0.2835066	1746.2	0.19929578	0.20337583	2336.19	-0.01692614	0.00001131	2926.2	0.0743439	0.08244817	3516.2	0.13442537	0.13788473	4106.2	-0.02398235	0	
566.4	0.44944504		1156.39	0.27926487	0.28346958	1746.4	0.1992723	0.2033523	2336.39	-0.01614384	0.00001116	2926.4	0.07494361	0.08243299	3516.4	0.13330024	0.13786563	4106.4	-0.02431875	0	
566.6	0.44871045		1156.59	0.2791805	0.28343257	1746.6	0.19910759	0.20332876	2336.59	-0.01605366	0.00001101	2926.6	0.07578743	0.08241782	3516.6	0.13263273	0.13784653	4106.6	-0.02369282	0	
566.8	0.44889734		1156.79	0.27955937	0.28339556	1746.8	0.19871561	0.20330523	2336.79	-0.01678419	0.00001086	2926.8	0.07724876	0.08240265	3516.8	0.13208445	0.13782743	4106.8	-0.02381048	0	
567	0.44852107		1156.99	0.27951992	0.28335856	1747	0.19812968	0.2032817	2336.99	-0.01678139	0.00001071	2927	0.07737004	0.08238748	3517	0.13154222	0.13780834	4107	-0.02243144	0	
567.2	0.44905252		1157.19	0.2796553	0.28332156	1747.2	0.19702815	0.20325817	2337.19	-0.01664583	0.00001056	2927.2	0.07808969	0.08237232	3517.2	0.1307101	0.13778925	4107.2	-0.02223041	0	
567.4	0.44911202		1157.39	0.27989219	0.28328457	1747.4	0.19647448	0.20323465	2337.39	-0.01572537	0.00001042	2927.4	0.07873367	0.08235716	3517.4	0.13044448	0.13777016	4107.4	-0.02239678	0	
567.6	0.4497285		1157.59	0.28117956	0.28324758	1747.6	0.19690847	0.20321113	2337.59	-0.01607958	0.00001027	2927.6	0.07911808	0.082342	3517.6	0.13065328	0.13775107	4107.6	-0.02280213	0	
567.8	0.45020505		1157.79	0.28091434	0.2832106	1747.8	0.1966707	0.20318761	2337.79	-0.01553101	0.00001013	2927.8	0.07875211	0.08232684	3517.8	0.13107659	0.13773199	4107.8	-0.02302121	0	
568	0.44995662		1157.99	0.28227491	0.28317362	1748	0.19647077	0.20316409	2337.99	-0.01519658	0.00001	2928	0.07855145	0.08231169	3518	0.13158924	0.13771291	4108	-0.02226025	0	
568.2	0.44977356		1158.19	0.28233852	0.28313665	1748.2	0.19702616	0.20314058	2338.19	-0.01477138	0.00000986	2928.2	0.07754399	0.08229654	3518.2	0.13259051	0.13769383	4108.2	-0.02270965	0	
568.4	0.45001486		1158.39	0.28251152	0.28309968	1748.4	0.19656419	0.20311707	2338.39	-0.01659522	0.00000972	2928.4	0.07726222	0.08228139	3518.4	0.13235323	0.13767475	4108.4	-0.02176339	0	
568.6	0.44952802		1158.59	0.28224743	0.28306272	1748.6	0.19656272	0.20309356	2338.59	-0.01710115	0.00000959	2928.6	0.07670689	0.08226625	3518.6	0.13321363	0.13765568	4108.6	-0.0214035	0	
568.8	0.4497226		1158.79	0.28179515	0.28302576	1748.8	0.1965802	0.20307005	2338.79	-0.01744223	0.00000946	2928.8	0.07616922	0.08225111	3518.8	0.13212144	0.13763661	4108.8	-0.02101065	0	
569	0.45049754		1158.99	0.2809394	0.28298881	1749	0.198458	0.20304655	2338.99	-0.01772167	0.00000933	2929	0.0760261	0.08223597	3519	0.1330683	0.13761754	4109	-0.02151922	0	
569.2	0.45110133		1159.19	0.27990998	0.28295186	1749.2	0.19831554	0.20302305	2339.19	-0.01766992	0.0000092	2929.2	0.07538371	0.08222083	3519.2	0.13339443	0.13759847	4109.2	-0.02190884	0	
569.4	0.45082738		1159.39	0.27940852	0.28291492	1749.4	0.19850971	0.20299955	2339.39	-0.01769106	0.00000908	2929.4	0.07490521	0.0822057	3519.4	0.13365737	0.13757941	4109.4	-0.02177939	0	
569.6	0.44959882		1159.59	0.27935974	0.28287798	1749.6	0.19840941	0.20297606	2339.59	-0.01767932	0.00000895	2929.6	0.07382203	0.08219057	3519.6	0.13374908	0.13756035	4109.6	-0.02262211	0	
569.8	0.44952812		1159.79	0.27971916	0.28284104	1749.8	0.19847702	0.20295257	2339.79	-0.0173175	0.00000883	2929.8	0.07365285	0.08217544	3519.8	0.13429774	0.13754129	4109.8	-0.02247551	0	
570	0.44998424		1159.99	0.280404	0.28280411	1750	0.19961225	0.20292908	2339.99	-0.01624438	0.00000871	2930	0.07385601	0.08216031	3520	0.13332098	0.13752224	4110	-0.02145278	0	
570.2	0.45045562		1160.19	0.27939607	0.28276719	1750.2	0.19962129	0.20290559	2340.19	-0.01656776	0.00000859	2930.2	0.07439724	0.08214519	3520.2	0.1322204	0.13750318	4110.2	-0.02115999	0	
570.4	0.45116895		1160.39	0.27847569	0.28273027	1750.4	0.20012168	0.20288211	2340.39	-0.01708447	0.00000847	2930.4	0.0750015	0.08213007	3520.4	0.13186038	0.13748413	4110.4	-0.02035066	0	
570.6	0.45025819		1160.59	0.27803809	0.28269336	1750.6	0.20027303	0.20285863	2340.59	-0.01636757	0.00000836	2930.6	0.07561144	0.08211496	3520.6	0.13128213	0.13746509	4110.6	-0.02031178	0	
570.8	0.45086627		1160.79	0.27842124	0.28265645	1750.8	0.20053357	0.20283515	2340.79	-0.01519303	0.00000824	2930.8	0.07676815	0.08209984	3520.8	0.13006542	0.13744604	4110.8	-0.02003241	0	
571	0.4510393		1160.99	0.27812245	0.28261954	1751	0.19976266	0.20281168	2340.99	-0.01411312	0.00000813	2931	0.07728194	0.08208473	3521	0.12920322	0.137427	4111	-0.01896517	0	
571.2	0.45109986		1161.19	0.27801911	0.28258264	1751.2	0.19912644	0.2027882	2341.19	-0.01315813	0.00000802	2931.2	0.07854219	0.08206962	3521.2	0.12993358	0.13740796	4111.2	-0.01921548	0	
571.4	0.45117929		1161.39	0.27691694	0.28254575	1751.4	0.19933489	0.20276473	2341.39	-0.01195885	0.00000791	2931.4	0.07966964	0.08205452	3521.4	0.12988055	0.13738892	4111.4	-0.01935697	0	
571.6	0.45140541		1161.59	0.27712311	0.28250885	1751.6	0.19983467	0.20274127	2341.59	-0.01146078	0.0000078	2931.6	0.08065548	0.08203941	3521.6	0.12931745	0.13736989	4111.6	-0.01990615	0	
571.8	0.45143088		1161.79	0.2767533	0.28247197	1751.8	0.20006028	0.2027178	2341.79	-0.01092336	0.0000077	2931.8	0.07990453	0.08202431	3521.8	0.12936123	0.13735086	4111.8	-0.01985939	0	
572	0.45023796		1161.99	0.27721867	0.28243509	1752	0.20032979	0.20269434	2341.99	-0.0108582	0.00000759	2932	0.08071155	0.08200922	3522	0.12982116	0.13733183	4112	-0.01968153	0	
572.2	0.45024353		1162.19	0.27721279	0.28239821	1752.2	0.19999043	0.20267088	2342.19	-0.01199717	0.00000749	2932.2	0.08003523	0.08199412	3522.2	0.13030733	0.1373128	4112.2	-0.02022482	0	
572.4	0.44986083		1162.39	0.27775533	0.28236134	1752.4	0.19904864	0.20264743	2342.39	-0.01368236	0.00000739	2932.4	0.08038704	0.08197903	3522.4	0.13015452	0.13729378	4112.4	-0.01969782	0	
572.6	0.44965802		1162.59	0.27779507	0.28232447	1752.6	0.20008019	0.20262397	2342.59	-0.0140281	0.00000728	2932.6	0.08009651	0.08196394	3522.6	0.13026055	0.13727476	4112.6	-0.02048699	0	
572.8	0.45003695		1162.79	0.27742209	0.28228761	1752.8	0.20116989	0.20260052	2342.79	-0.01478574	0.00000719	2932.8	0.08009674	0.08194886	3522.8	0.12979663	0.13725574	4112.8	-0.02030561	0	
573	0.450145		1162.99	0.27683266	0.28225075	1753	0.20208838	0.20257707	2342.99	-0.01545289	0.00000709	2933	0.07985331	0.08193377	3523	0.13093131	0.13723673	4113	-0.02110354	0	
573.2	0.44919323		1163.19	0.27713892	0.2822139	1753.2	0.20090717	0.20255363	2343.19	-0.01540672	0.00000699	2933.2	0.07857436	0.08191869	3523.2	0.13123967	0.13721771	4113.2	-0.02193118	0	
573.4	0.44810905		1163.39	0.27781045	0.28217705	1753.4	0.2007552	0.20253018	2343.39	-0.01665851	0.00000689	2933.4	0.07821785	0.08190361	3523.4	0.13135946	0.1371987	4113.4	-0.02255852	0	
573.6	0.44749516		1163.59	0.27834773	0.28214021	1753.6	0.20086864	0.20250674	2343.59	-0.01661739	0.0000068	2933.6	0.07771505	0.08188854	3523.6	0.13199432	0.1371797	4113.6	-0.02270406	0	
573.8	0.44805603		1163.79	0.27954127	0.28210337	1753.8	0.20071812	0.20248331	2343.79	-0.01714397	0.00000671	2933.8	0.07768098	0.08187347	3523.8	0.13214108	0.13716069	4113.8	-0.02264352	0	
574	0.44737972		1163.99	0.28036527	0.28206654	1754	0.20123171	0.20245987	2343.99	-0.01738874	0.00000662	2934	0.07792317	0.0818584	3524	0.13160823	0.13714169	4114	-0.02191692	0	
574.2	0.44794161		1164.19	0.28025453	0.28202971	1754.2	0.20038604	0.20243644	2344.19	-0.01885698	0.00000653	2934.2	0.07870546	0.08184333	3524.2	0.13224279	0.13712269	4114.2	-0.02147453	0	
574.4	0.44807661		1164.39	0.28021749	0.28199289	1754.4	0.1997436	0.20241301	2344.39	-0.01877383	0.00000644	2934.4	0.0800347	0.08182827	3524.4	0.13214986	0.13710369	4114.4	-0.02095549	0	
574.6	0.44747423		1164.59	0.28013	0.28195607	1754.6	0.19927602	0.20238959	2344.59	-0.0166764	0.00000635	2934.6	0.08031696	0.08181321	3524.6	0.13145975	0.1370847	4114.6	-0.02121521	0	
574.8	0.44759813		1164.79	0.27995941	0.28191926	1754.8	0.19965276	0.20236616	2344.79	-0.01631885	0.00000626	2934.8	0.08094417	0.08179815	3524.8	0.13152711	0.13706571	4114.8	-0.02032968	0	
575	0.44785344		1164.99	0.27951059	0.28188245	1755	0.19969149	0.20234274	2344.99	-0.01529465	0.00000618	2935	0.08072101	0.08178309	3525	0.13164291	0.13704672	4115	-0.01977695	0	
575.2	0.44773198		1165.19	0.2795879	0.28184564	1755.2	0.1992879	0.20231932	2345.19	-0.01472505	0.00000609	2935.2	0.0810135	0.08176804	3525.2	0.13108944	0.13702773	4115.2	-0.01927216	0	
575.4	0.44784588		1165.39	0.2787403	0.28180885	1755.4	0.19994525	0.20229591	2345.39	-0.01497984	0.00000601	2935.4	0.08118454	0.08175299	3525.4	0.13020851	0.13700875	4115.4	-0.01935982	0	
575.6	0.44665717		1165.59	0.27910458	0.28177205	1755.6	0.19978193	0.20227249	2345.59	-0.01506473	0.00000593	2935.6	0.08105686	0.08173794	3525.6	0.12994235	0.13698977	4115.6	-0.01871614	0	
575.8	0.44672536		1165.79	0.27883197	0.28173526	1755.8	0.19968477	0.20224908	2345.79	-0.01547343	0.00000585	2935.8	0.08100158	0.0817229	3525.8	0.1296938	0.13697079	4115.8	-0.01862975	0	
576	0.44625916		1165.99	0.27889359	0.28169848	1756	0.19956685	0.20222568	2345.99	-0.01543033	0.00000577	2936	0.08250957	0.08170786	3526	0.12876997	0.13695181	4116	-0.01889701	0	
576.2	0.44687215		1166.19	0.27832536	0.2816617	1756.2	0.1988463	0.20220227	2346.19	-0.01676603	0.00000569	2936.2	0.08227527	0.08169282	3526.2	0.12867766	0.13693284	4116.2	-0.01984269	0	
576.4	0.44672355		1166.39	0.27816908	0.28162492	1756.4	0.19866932	0.20217887	2346.39	-0.01733495	0.00000561	2936.4	0.08169665	0.08167778	3526.4	0.12797096	0.13691387	4116.4	-0.02003459	0	
576.6	0.4470643		1166.59	0.2778613	0.28158815	1756.6	0.20005815	0.20215547	2346.59	-0.01794803	0.00000553	2936.6	0.08023754	0.08166275	3526.6	0.12690903	0.1368949	4116.6	-0.02098151	0	
576.8	0.44778442		1166.79	0.27746211	0.28155139	1756.8	0.19983392	0.20213207	2346.79	-0.01736936	0.00000546	2936.8	0.0787072	0.08164772	3526.8	0.12714566	0.13687593	4116.8	-0.02129931	0	
577	0.44768544		1166.99	0.27701916	0.28151462	1757	0.19949435	0.20210868	2346.99	-0.01781097	0.00000538	2937	0.07763831	0.08163269	3527	0.12676993	0.13685697	4117	-0.02299469	0	
577.2	0.44707194		1167.19	0.27696699	0.28147787	1757.2	0.19892008	0.20208529	2347.19	-0.01871172	0.00000531	2937.2	0.07631204	0.08161766	3527.2	0.12727239	0.13683801	4117.2	-0.02412934	0	
577.4	0.44773093		1167.39	0.27725295	0.28144112	1757.4	0.19857633	0.2020619	2347.39	-0.01907483	0.00000524	2937.4	0.07544471	0.08160264	3527.4	0.12702841	0.13681905	4117.4	-0.02513755	0	
577.6	0.44798384		1167.59	0.27686893	0.28140437	1757.6	0.19790837	0.20203852	2347.59	-0.018757	0.00000516	2937.6	0.07472303	0.08158762	3527.6	0.1274584	0.1368001	4117.6	-0.02586131	0	
577.8	0.44821451		1167.79	0.27736316	0.28136763	1757.8	0.19732139	0.20201513	2347.79	-0.01909833	0.00000509	2937.8	0.07462971	0.0815726	3527.8	0.12707018	0.13678114	4117.8	-0.02642995	0	
578	0.44821327		1167.99	0.27690798	0.28133089	1758	0.19718767	0.20199175	2347.99	-0.01894854	0.00000502	2938	0.07527668	0.08155759	3528	0.12693185	0.13676219	4118	-0.02600726	0	
578.2	0.44854132		1168.19	0.27605461	0.28129416	1758.2	0.197246	0.20196837	2348.19	-0.01842146	0.00000496	2938.2	0.07536777	0.08154258	3528.2	0.12745202	0.13674325	4118.2	-0.02631585	0	
578.4	0.44857409		1168.39	0.27565018	0.28125743	1758.4	0.19706369	0.201945	2348.39	-0.01653925	0.00000489	2938.4	0.07619663	0.08152757	3528.4	0.12750986	0.1367243	4118.4	-0.02618436	0	
578.6	0.44870827		1168.59	0.27550781	0.28122071	1758.6	0.19696646	0.20192163	2348.59	-0.01515078	0.00000482	2938.6	0.07559081	0.08151256	3528.6	0.12837322	0.13670536	4118.6	-0.02598707	0	
578.8	0.44896755		1168.79	0.27533923	0.28118399	1758.8	0.19704557	0.20189826	2348.79	-0.01510084	0.00000476	2938.8	0.07569518	0.08149756	3528.8	0.12920368	0.13668642	4118.8	-0.02423899	0	
579	0.44838727		1168.99	0.27646783	0.28114728	1759	0.19674557	0.20187489	2348.99	-0.0143005	0.00000469	2939	0.07573767	0.08148256	3529	0.13049905	0.13666749	4119	-0.02345388	0	
579.2	0.44833859		1169.19	0.27683217	0.28111057	1759.2	0.19697559	0.20185153	2349.19	-0.01450347	0.00000463	2939.2	0.07597174	0.08146756	3529.2	0.13041824	0.13664855	4119.2	-0.02219029	0	
579.4	0.44693733		1169.39	0.27775838	0.28107387	1759.4	0.19728386	0.20182816	2349.39	-0.01487935	0.00000456	2939.4	0.07555773	0.08145257	3529.4	0.13179849	0.13662962	4119.4	-0.02138782	0	
579.6	0.44551019		1169.59	0.27803428	0.28103717	1759.6	0.19618567	0.20180481	2349.59	-0.0142855	0.0000045	2939.6	0.07622657	0.08143758	3529.6	0.13218718	0.13661069	4119.6	-0.01981561	0	
579.8	0.44536143		1169.79	0.27762587	0.28100048	1759.8	0.19663385	0.20178145	2349.79	-0.01371754	0.00000444	2939.8	0.07578631	0.08142259	3529.8	0.13192717	0.13659177	4119.8	-0.01936317	0	
580	0.44464239		1169.99	0.27826977	0.28096379	1760	0.19665824	0.2017581	2349.99	-0.01390315	0.00000438	2940	0.07606556	0.0814076	3530	0.13225302	0.13657284	4120	-0.01960872	0	
580.2	0.44418133		1170.19	0.27751072	0.2809271	1760.2	0.19679236	0.20173475	2350.19	-0.01424262	0.00000432	2940.2	0.07569113	0.08139262	3530.2	0.13306022	0.13655392	4120.2	-0.01914286	0	
580.4	0.44406669		1170.39	0.27802844	0.28089042	1760.4	0.19689951	0.2017114	2350.39	-0.01375301	0.00000426	2940.4	0.07607341	0.08137764	3530.4	0.13196729	0.136535	4120.4	-0.01899304	0	
580.6	0.44525698		1170.59	0.27705979	0.28085375	1760.6	0.1971284	0.20168805	2350.59	-0.01379918	0.0000042	2940.6	0.07558447	0.08136266	3530.6	0.13166532	0.13651609	4120.6	-0.01910558	0	
580.8	0.44596081		1170.79	0.27695075	0.28081708	1760.8	0.19640319	0.20166471	2350.79	-0.01381116	0.00000414	2940.8	0.07476246	0.08134768	3530.8	0.13173307	0.13649717	4120.8	-0.02020772	0	
581	0.44602552		1170.99	0.27635996	0.28078041	1761	0.19693906	0.20164137	2350.99	-0.01466388	0.00000409	2941	0.07450077	0.08133271	3531	0.13094872	0.13647826	4121	-0.02105763	0	
581.2	0.44594733		1171.19	0.27601743	0.28074375	1761.2	0.19744794	0.20161803	2351.19	-0.01554779	0.00000403	2941.2	0.07456833	0.08131774	3531.2	0.13111141	0.13645936	4121.2	-0.02076611	0	
581.4	0.44559017		1171.39	0.27551671	0.2807071	1761.4	0.19710755	0.2015947	2351.39	-0.01509749	0.00000398	2941.4	0.07391833	0.08130277	3531.4	0.13168508	0.13644045	4121.4	-0.02106716	0	
581.6	0.4448867		1171.59	0.27533215	0.28067045	1761.6	0.19691868	0.20157137	2351.59	-0.0152838	0.00000392	2941.6	0.07378621	0.08128781	3531.6	0.13233244	0.13642155	4121.6	-0.02183535	0	
581.8	0.44518011		1171.79	0.2742745	0.2806338	1761.8	0.19762231	0.20154804	2351.79	-0.01533251	0.00000387	2941.8	0.07375244	0.08127285	3531.8	0.13121162	0.13640265	4121.8	-0.02257707	0	
582	0.44544266		1171.99	0.27319719	0.28059716	1762	0.19770107	0.20152471	2351.99	-0.0147183	0.00000382	2942	0.0730283	0.08125789	3532	0.13094918	0.13638375	4122	-0.02254923	0	
582.2	0.44616776		1172.19	0.27343972	0.28056052	1762.2	0.19846102	0.20150139	2352.19	-0.01423505	0.00000376	2942.2	0.07343775	0.08124293	3532.2	0.130653	0.13636486	4122.2	-0.0227606	0	
582.4	0.44593305		1172.39	0.27361397	0.28052389	1762.4	0.19862998	0.20147807	2352.39	-0.0138938	0.00000371	2942.4	0.07434467	0.08122798	3532.4	0.1304041	0.13634596	4122.4	-0.02264517	0	
582.6	0.44548587		1172.59	0.27434117	0.28048727	1762.6	0.19920917	0.20145475	2352.59	-0.01441753	0.00000366	2942.6	0.07382139	0.08121303	3532.6	0.13076653	0.13632707	4122.6	-0.0228084	0	
582.8	0.44516387		1172.79	0.27468478	0.28045064	1762.8	0.19983409	0.20143143	2352.79	-0.0150087	0.00000361	2942.8	0.07408264	0.08119808	3532.8	0.13057642	0.13630819	4122.8	-0.02179181	0	
583	0.44529569		1172.99	0.27589154	0.28041403	1763	0.20078127	0.20140812	2352.99	-0.0147352	0.00000356	2943	0.07469295	0.08118314	3533	0.1312341	0.1362893	4123	-0.02175179	0	
583.2	0.44488476		1173.19	0.2764186	0.28037741	1763.2	0.20154767	0.20138481	2353.19	-0.01476055	0.00000351	2943.2	0.07472054	0.08116819	3533.2	0.13009512	0.13627042	4123.2	-0.02068315	0	
583.4	0.44389375		1173.39	0.27731165	0.28034081	1763.4	0.2016148	0.2013615	2353.39	-0.01437571	0.00000347	2943.4	0.07431523	0.08115325	3533.4	0.13097105	0.13625154	4123.4	-0.01976501	0	
583.6	0.44319529		1173.59	0.27682674	0.2803042	1763.6	0.20065421	0.2013382	2353.59	-0.01358769	0.00000342	2943.6	0.07456743	0.08113832	3533.6	0.13100996	0.13623267	4123.6	-0.01907901	0	
583.8	0.44232685		1173.79	0.27699111	0.28026761	1763.8	0.20132959	0.2013149	2353.79	-0.01387461	0.00000337	2943.8	0.0746949	0.08112338	3533.8	0.13033168	0.13621379	4123.8	-0.01900238	0	
584	0.44215142		1173.99	0.27814387	0.28023101	1764	0.2011037	0.2012916	2353.99	-0.01508115	0.00000333	2944	0.07584837	0.08110845	3534	0.13092452	0.13619492	4124	-0.01996586	0	
584.2	0.44221035		1174.19	0.2773712	0.28019442	1764.2	0.2015903	0.2012683	2354.19	-0.01498856	0.00000328	2944.2	0.07698381	0.08109352	3534.2	0.13112123	0.13617605	4124.2	-0.02015593	0	
584.4	0.44223136		1174.39	0.27661862	0.28015784	1764.4	0.20075039	0.20124501	2354.39	-0.01511037	0.00000324	2944.4	0.0785016	0.0810786	3534.4	0.13049002	0.13615719	4124.4	-0.02077197	0	
584.6	0.44266073		1174.59	0.2753916	0.28012126	1764.6	0.20045452	0.20122172	2354.59	-0.01587096	0.00000319	2944.6	0.07838972	0.08106367	3534.6	0.13053477	0.13613832	4124.6	-0.02125031	0	
584.8	0.44261282		1174.79	0.27536126	0.28008469	1764.8	0.20083614	0.20119843	2354.79	-0.01595942	0.00000315	2944.8	0.07793804	0.08104875	3534.8	0.12967622	0.13611946	4124.8	-0.02280373	0	
585	0.44217111		1174.99	0.27470961	0.28004812	1765	0.20120875	0.20117514	2354.99	-0.01649122	0.0000031	2945	0.07817185	0.08103383	3535	0.13002277	0.13610061	4125	-0.02269857	0	
585.2	0.44211372		1175.19	0.27397975	0.28001155	1765.2	0.20079162	0.20115186	2355.19	-0.01632673	0.00000306	2945.2	0.07822003	0.08101892	3535.2	0.12990223	0.13608175	4125.2	-0.02297607	0	
585.4	0.4414743		1175.39	0.27340896	0.27997499	1765.4	0.19974682	0.20112858	2355.39	-0.01565058	0.00000302	2945.4	0.07817043	0.08100401	3535.4	0.13044746	0.1360629	4125.4	-0.02394367	0	
585.6	0.44171147		1175.59	0.27299781	0.27993844	1765.6	0.19929467	0.2011053	2355.59	-0.01590372	0.00000298	2945.6	0.07828452	0.0809891	3535.6	0.13011382	0.13604405	4125.6	-0.02473735	0	
585.8	0.44235532		1175.79	0.27211718	0.27990189	1765.8	0.19932307	0.20108203	2355.79	-0.01554304	0.00000294	2945.8	0.07806032	0.08097419	3535.8	0.12938312	0.1360252	4125.8	-0.02536312	0	
586	0.44324535		1175.99	0.27272861	0.27986534	1766	0.19869062	0.20105875	2355.99	-0.01535135	0.0000029	2946	0.0779771	0.08095929	3536	0.12891697	0.13600635	4126	-0.02466657	0	
586.2	0.44387108		1176.19	0.27407955	0.2798288	1766.2	0.19894643	0.20103548	2356.19	-0.01529299	0.00000286	2946.2	0.07809392	0.08094439	3536.2	0.12903667	0.13598751	4126.2	-0.02418326	0	
586.4	0.44335045		1176.39	0.27400821	0.27979227	1766.4	0.19865924	0.20101222	2356.39	-0.01460036	0.00000282	2946.4	0.07742219	0.08092949	3536.4	0.12790406	0.13596867	4126.4	-0.0246117	0	
586.6	0.44368986		1176.59	0.27483411	0.27975574	1766.6	0.1980198	0.20098895	2356.59	-0.01491947	0.00000278	2946.6	0.07677939	0.08091459	3536.6	0.12785643	0.13594983	4126.6	-0.02383686	0	
586.8	0.44436952		1176.79	0.27516249	0.27971921	1766.8	0.19774606	0.20096569	2356.79	-0.01490991	0.00000274	2946.8	0.0765874	0.0808997	3536.8	0.12740279	0.135931	4126.8	-0.02190292	0	
587	0.44494374		1176.99	0.27627706	0.27968269	1767	0.19800503	0.20094243	2356.99	-0.01479368	0.00000271	2947	0.07663437	0.08088481	3537	0.12750491	0.13591217	4127	-0.02160557	0	
587.2	0.44435395		1177.19	0.2769192	0.27964617	1767.2	0.1972527	0.20091918	2357.19	-0.01494257	0.00000267	2947.2	0.07622124	0.08086992	3537.2	0.12784446	0.13589334	4127.2	-0.02093112	0	
587.4	0.44453386		1177.39	0.27762339	0.27960966	1767.4	0.1969252	0.20089592	2357.39	-0.01534013	0.00000263	2947.4	0.07537362	0.08085504	3537.4	0.12825306	0.13587451	4127.4	-0.02142284	0	
587.6	0.44479355		1177.59	0.27855538	0.27957315	1767.6	0.19610418	0.20087267	2357.59	-0.01620116	0.0000026	2947.6	0.07473811	0.08084015	3537.6	0.12797213	0.13585569	4127.6	-0.02161005	0	
587.8	0.44460264		1177.79	0.27940341	0.27953665	1767.8	0.19619588	0.20084942	2357.79	-0.01730513	0.00000256	2947.8	0.07484159	0.08082528	3537.8	0.12799727	0.13583687	4127.8	-0.02250552	0	
588	0.44518344		1177.99	0.27952775	0.27950015	1768	0.19624944	0.20082618	2357.99	-0.01843623	0.00000253	2948	0.07416106	0.0808104	3538	0.12908307	0.13581805	4128	-0.02350142	0	
588.2	0.44522254		1178.19	0.27830741	0.27946366	1768.2	0.19643211	0.20080293	2358.19	-0.01796148	0.00000249	2948.2	0.07409006	0.08079553	3538.2	0.12941308	0.13579923	4128.2	-0.02440353	0	
588.4	0.44547227		1178.39	0.2772657	0.27942717	1768.4	0.19608981	0.20077969	2358.39	-0.01839083	0.00000246	2948.4	0.07395027	0.08078065	3538.4	0.12965626	0.13578042	4128.4	-0.02566564	0	
588.6	0.44628521		1178.59	0.27749387	0.27939069	1768.6	0.19643408	0.20075646	2358.59	-0.01821343	0.00000242	2948.6	0.07359998	0.08076579	3538.6	0.13022248	0.13576161	4128.6	-0.02663513	0	
588.8	0.44596329		1178.79	0.27766249	0.27935421	1768.8	0.19644729	0.20073322	2358.79	-0.01772964	0.00000239	2948.8	0.07283037	0.08075092	3538.8	0.13072116	0.1357428	4128.8	-0.02837101	0	
589	0.44599062		1178.99	0.27733775	0.27931773	1769	0.19591762	0.20070999	2358.99	-0.01806248	0.00000236	2949	0.07271735	0.08073606	3539	0.13062467	0.13572399	4129	-0.02849299	0	
589.2	0.44652784		1179.19	0.27702147	0.27928126	1769.2	0.19584498	0.20068676	2359.19	-0.0167733	0.00000233	2949.2	0.07328277	0.0807212	3539.2	0.13025712	0.13570519	4129.2	-0.02884201	0	
589.4	0.44580064		1179.39	0.27634811	0.2792448	1769.4	0.19626313	0.20066353	2359.39	-0.01586155	0.00000229	2949.4	0.07490596	0.08070634	3539.4	0.13038169	0.13568639	4129.4	-0.02933725	0	
589.6	0.44536194		1179.59	0.2760083	0.27920834	1769.6	0.19635749	0.20064031	2359.59	-0.01540318	0.00000226	2949.6	0.07528175	0.08069149	3539.6	0.13062859	0.13566759	4129.6	-0.02893452	0	
589.8	0.44514143		1179.79	0.27650371	0.27917188	1769.8	0.19668535	0.20061709	2359.79	-0.01445683	0.00000223	2949.8	0.07583758	0.08067663	3539.8	0.13010266	0.13564879	4129.8	-0.02789914	0	
590	0.44451172		1179.99	0.27665342	0.27913543	1770	0.19672929	0.20059387	2359.99	-0.01462866	0.0000022	2950	0.07652829	0.08066178	3540	0.13073515	0.13563	4130	-0.02722904	0	
590.2	0.44428491		1180.19	0.27678893	0.27909899	1770.2	0.19635777	0.20057066	2360.19	-0.01399514	0.00000217	2950.2	0.07591999	0.08064694	3540.2	0.13099134	0.13561121	4130.2	-0.02624203	0	
590.4	0.44459543		1180.39	0.27629226	0.27906255	1770.4	0.19643932	0.20054744	2360.39	-0.01366769	0.00000214	2950.4	0.07643491	0.08063209	3540.4	0.13066601	0.13559242	4130.4	-0.02559523	0	
590.6	0.44434242		1180.59	0.27702674	0.27902611	1770.6	0.19614941	0.20052423	2360.59	-0.01409922	0.00000211	2950.6	0.07725165	0.08061725	3540.6	0.13126705	0.13557364	4130.6	-0.02427848	0	
590.8	0.4452952		1180.79	0.27701247	0.27898968	1770.8	0.19634893	0.20050102	2360.79	-0.01479431	0.00000208	2950.8	0.07815763	0.08060242	3540.8	0.13129186	0.13555486	4130.8	-0.02314066	0	
591	0.44470652		1180.99	0.27694206	0.27895326	1771	0.19665364	0.20047782	2360.99	-0.01589374	0.00000205	2951	0.07808975	0.08058758	3541	0.13095125	0.13553608	4131	-0.02351228	0	
591.2	0.44506939		1181.19	0.27644987	0.27891683	1771.2	0.19625992	0.20045462	2361.19	-0.01614656	0.00000203	2951.2	0.07875345	0.08057275	3541.2	0.13092468	0.1355173	4131.2	-0.02299118	0	
591.4	0.44539285		1181.39	0.27655492	0.27888042	1771.4	0.19609262	0.20043142	2361.39	-0.01670235	0.000002	2951.4	0.07853643	0.08055792	3541.4	0.13037007	0.13549852	4131.4	-0.0235173	0	
591.6	0.44602071		1181.59	0.27614602	0.278844	1771.6	0.1955721	0.20040822	2361.59	-0.01723675	0.00000197	2951.6	0.07901544	0.08054309	3541.6	0.13030403	0.13547975	4131.6	-0.02238202	0	
591.8	0.44556185		1181.79	0.27572601	0.2788076	1771.8	0.19525351	0.20038503	2361.79	-0.01728805	0.00000194	2951.8	0.07880114	0.08052826	3541.8	0.13060796	0.13546098	4131.8	-0.02227368	0	
592	0.44609835		1181.99	0.27428297	0.27877119	1772	0.19536885	0.20036183	2361.99	-0.01739877	0.00000192	2952	0.07827544	0.08051344	3542	0.13072971	0.13544222	4132	-0.02220133	0	
592.2	0.44611004		1182.19	0.27342028	0.2787348	1772.2	0.19530853	0.20033864	2362.19	-0.01691494	0.00000189	2952.2	0.07752164	0.08049862	3542.2	0.13100021	0.13542345	4132.2	-0.02317021	0	
592.4	0.44632429		1182.39	0.27405631	0.2786984	1772.4	0.19451546	0.20031546	2362.39	-0.01726492	0.00000187	2952.4	0.07699284	0.08048381	3542.4	0.13159649	0.13540469	4132.4	-0.02410665	0	
592.6	0.44580739		1182.59	0.27482806	0.27866202	1772.6	0.19415148	0.20029227	2362.59	-0.01640615	0.00000184	2952.6	0.07683208	0.08046899	3542.6	0.13211451	0.13538593	4132.6	-0.02404757	0	
592.8	0.44489103		1182.79	0.27442201	0.27862563	1772.8	0.19361814	0.20026909	2362.79	-0.01664339	0.00000182	2952.8	0.0761001	0.08045418	3542.8	0.13203616	0.13536717	4132.8	-0.02456508	0	
593	0.44484345		1182.99	0.27381448	0.27858925	1773	0.1935187	0.20024592	2362.99	-0.01664841	0.00000179	2953	0.07579986	0.08043937	3543	0.13195715	0.13534842	4133	-0.02415241	0	
593.2	0.44362641		1183.19	0.27285184	0.27855288	1773.2	0.19382985	0.20022274	2363.19	-0.0157884	0.00000177	2953.2	0.07565331	0.08042457	3543.2	0.13178391	0.13532967	4133.2	-0.02467058	0	
593.4	0.44255971		1183.39	0.27218664	0.27851651	1773.4	0.19416961	0.20019957	2363.39	-0.0153197	0.00000174	2953.4	0.076155	0.08040977	3543.4	0.1324139	0.13531092	4133.4	-0.02503533	0	
593.6	0.44212607		1183.59	0.27254826	0.27848014	1773.6	0.19351357	0.2001764	2363.59	-0.01579438	0.00000172	2953.6	0.07554773	0.08039497	3543.6	0.13211816	0.13529217	4133.6	-0.02410448	0	
593.8	0.44268888		1183.79	0.27274353	0.27844378	1773.8	0.19392978	0.20015323	2363.79	-0.01529909	0.00000169	2953.8	0.07543541	0.08038017	3543.8	0.13142356	0.13527343	4133.8	-0.02328025	0	
594	0.4422279		1183.99	0.27228794	0.27840743	1774	0.19376259	0.20013006	2363.99	-0.01569879	0.00000167	2954	0.07541275	0.08036537	3544	0.13222036	0.13525469	4134	-0.02312578	0	
594.2	0.44351041		1184.19	0.27210238	0.27837108	1774.2	0.19341373	0.2001069	2364.19	-0.0158428	0.00000165	2954.2	0.07505666	0.08035058	3544.2	0.13193233	0.13523595	4134.2	-0.02211031	0	
594.4	0.44441433		1184.39	0.27174763	0.27833473	1774.4	0.19374426	0.20008374	2364.39	-0.01623198	0.00000163	2954.4	0.07529019	0.08033579	3544.4	0.13246699	0.13521722	4134.4	-0.02259908	0	
594.6	0.44395769		1184.59	0.27161386	0.27829839	1774.6	0.19333266	0.20006059	2364.59	-0.01641798	0.0000016	2954.6	0.07568625	0.08032101	3544.6	0.13216826	0.13519848	4134.6	-0.02281658	0	
594.8	0.44389767		1184.79	0.27107191	0.27826206	1774.8	0.19328681	0.20003743	2364.79	-0.01801114	0.00000158	2954.8	0.07590037	0.08030622	3544.8	0.13178029	0.13517975	4134.8	-0.02200463	0	
595	0.44396031		1184.99	0.27062528	0.27822573	1775	0.1930033	0.20001428	2364.99	-0.01821581	0.00000156	2955	0.07579055	0.08029144	3545	0.131416	0.13516102	4135	-0.02175429	0	
595.2	0.44477441		1185.19	0.27130251	0.2781894	1775.2	0.19320288	0.19999113	2365.19	-0.01892576	0.00000154	2955.2	0.07656628	0.08027666	3545.2	0.13132628	0.1351423	4135.2	-0.0215056	0	
595.4	0.44535968		1185.39	0.27162837	0.27815308	1775.4	0.19307568	0.19996799	2365.39	-0.02055172	0.00000152	2955.4	0.07649953	0.08026189	3545.4	0.13144765	0.13512358	4135.4	-0.02140202	0	
595.6	0.44579069		1185.59	0.27157977	0.27811676	1775.6	0.19323959	0.19994484	2365.59	-0.02154837	0.0000015	2955.6	0.07665261	0.08024712	3545.6	0.1307505	0.13510486	4135.6	-0.02050953	0	
595.8	0.44557849		1185.79	0.27195804	0.27808045	1775.8	0.19396412	0.1999217	2365.79	-0.0217822	0.00000148	2955.8	0.07586664	0.08023235	3545.8	0.13068439	0.13508614	4135.8	-0.02071145	0	
596	0.44642878		1185.99	0.272425	0.27804414	1776	0.19559657	0.19989856	2365.99	-0.02245811	0.00000146	2956	0.07551189	0.08021758	3546	0.13017981	0.13506742	4136	-0.02211512	0	
596.2	0.44665114		1186.19	0.27281804	0.27800784	1776.2	0.19668416	0.19987543	2366.19	-0.02387993	0.00000144	2956.2	0.07508419	0.08020281	3546.2	0.13026373	0.13504871	4136.2	-0.0228049	0	
596.4	0.44585899		1186.39	0.27300206	0.27797154	1776.4	0.19681931	0.19985229	2366.39	-0.0246214	0.00000142	2956.4	0.07562383	0.08018805	3546.4	0.12970944	0.13503	4136.4	-0.02408121	0	
596.6	0.44537093		1186.59	0.27253412	0.27793524	1776.6	0.19776585	0.19982916	2366.59	-0.02421223	0.0000014	2956.6	0.07521415	0.08017329	3546.6	0.12967883	0.1350113	4136.6	-0.02415712	0	
596.8	0.44492691		1186.79	0.27224572	0.27789896	1776.8	0.19828105	0.19980604	2366.79	-0.02441505	0.00000138	2956.8	0.07404104	0.08015854	3546.8	0.13005327	0.13499259	4136.8	-0.02472072	0	
597	0.44431601		1186.99	0.27210516	0.27786267	1777	0.1993104	0.19978291	2366.99	-0.02405135	0.00000136	2957	0.07444727	0.08014378	3547	0.13078184	0.13497389	4137	-0.02554479	0	
597.2	0.44381923		1187.19	0.27201331	0.27782639	1777.2	0.19939789	0.19975979	2367.19	-0.02363469	0.00000134	2957.2	0.07418856	0.08012903	3547.2	0.13099159	0.13495519	4137.2	-0.02481081	0	
597.4	0.44463305		1187.39	0.27223581	0.27779012	1777.4	0.19920379	0.19973667	2367.39	-0.02288222	0.00000132	2957.4	0.07419763	0.08011428	3547.4	0.13130387	0.13493649	4137.4	-0.02463975	0	
597.6	0.44468765		1187.59	0.27192853	0.27775385	1777.6	0.19829816	0.19971355	2367.59	-0.02223646	0.00000131	2957.6	0.07333033	0.08009954	3547.6	0.13048437	0.1349178	4137.6	-0.0241293	0	
597.8	0.44525402		1187.79	0.27135724	0.27771758	1777.8	0.19831081	0.19969044	2367.79	-0.02103005	0.00000129	2957.8	0.07320382	0.08008479	3547.8	0.12991036	0.13489911	4137.8	-0.02410359	0	
598	0.44361913		1187.99	0.27113063	0.27768132	1778	0.19764637	0.19966733	2367.99	-0.02029607	0.00000127	2958	0.07397633	0.08007005	3548	0.12993871	0.13488042	4138	-0.02352308	0	
598.2	0.44385249		1188.19	0.27169017	0.27764507	1778.2	0.196957	0.19964422	2368.19	-0.01961533	0.00000125	2958.2	0.07425821	0.08005532	3548.2	0.12959339	0.13486173	4138.2	-0.02332498	0	
598.4	0.44378956		1188.39	0.27192424	0.27760882	1778.4	0.19632683	0.19962111	2368.39	-0.01817048	0.00000124	2958.4	0.07464325	0.08004058	3548.4	0.12935638	0.13484305	4138.4	-0.023259	0	
598.6	0.44392882		1188.59	0.27248647	0.27757257	1778.6	0.1950824	0.19959801	2368.59	-0.01700323	0.00000122	2958.6	0.07508649	0.08002585	3548.6	0.13011897	0.13482437	4138.6	-0.02316237	0	
598.8	0.4436969		1188.79	0.27308801	0.27753633	1778.8	0.19513203	0.19957491	2368.79	-0.01708381	0.0000012	2958.8	0.07545551	0.08001112	3548.8	0.13048479	0.13480569	4138.8	-0.02211107	0	
599	0.44493358		1188.99	0.27307143	0.27750009	1779	0.19426091	0.19955181	2368.99	-0.01655841	0.00000119	2959	0.07508665	0.07999639	3549	0.13019686	0.13478701	4139	-0.02260906	0	
599.2	0.44506339		1189.19	0.27414371	0.27746386	1779.2	0.19410045	0.19952872	2369.19	-0.01674814	0.00000117	2959.2	0.07540812	0.07998167	3549.2	0.1303643	0.13476834	4139.2	-0.02286443	0	
599.4	0.4456036		1189.39	0.27427197	0.27742763	1779.4	0.19362421	0.19950563	2369.39	-0.01710136	0.00000115	2959.4	0.07499403	0.07996695	3549.4	0.13061362	0.13474967	4139.4	-0.02293856	0	
599.6	0.44509039		1189.59	0.27452064	0.27739141	1779.6	0.19388952	0.19948254	2369.59	-0.01720139	0.00000114	2959.6	0.07448705	0.07995223	3549.6	0.13051156	0.134731	4139.6	-0.02339069	0	
599.8	0.44453036		1189.79	0.27506799	0.27735519	1779.8	0.19550332	0.19945945	2369.79	-0.01762994	0.00000112	2959.8	0.0736492	0.07993751	3549.8	0.1306118	0.13471233	4139.8	-0.02423262	0	
600	0.44449828		1189.99	0.27499489	0.27731898	1780	0.1967444	0.19943636	2369.99	-0.01882593	0.00000111	2960	0.07335401	0.0799228	3550	0.12998126	0.13469367	4140	-0.02508218	0	
600.2	0.44377329		1190.19	0.2743293	0.27728277	1780.2	0.19684659	0.19941328	2370.19	-0.01976441	0.00000109	2960.2	0.07434424	0.07990809	3550.2	0.12943006	0.13467501	4140.2	-0.02527108	0	
600.4	0.44229671		1190.39	0.27432936	0.27724657	1780.4	0.19691916	0.1993902	2370.39	-0.01920144	0.00000108	2960.4	0.07417677	0.07989338	3550.4	0.12894902	0.13465635	4140.4	-0.02607687	0	
600.6	0.44200493		1190.59	0.27455117	0.27721037	1780.6	0.19716758	0.19936713	2370.59	-0.01895248	0.00000106	2960.6	0.07330162	0.07987868	3550.6	0.12893857	0.1346377	4140.6	-0.02595715	0	
600.8	0.44097464		1190.79	0.27506954	0.27717418	1780.8	0.19737745	0.19934405	2370.79	-0.01933936	0.00000105	2960.8	0.07265907	0.07986397	3550.8	0.12977963	0.13461904	4140.8	-0.02580712	0	
601	0.44037869		1190.99	0.27564005	0.27713799	1781	0.19756756	0.19932098	2370.99	-0.0198004	0.00000103	2961	0.07310954	0.07984928	3551	0.12965141	0.13460039	4141	-0.02603684	0	
601.2	0.43949782		1191.19	0.27505777	0.2771018	1781.2	0.19716349	0.19929791	2371.19	-0.0199064	0.00000102	2961.2	0.07164647	0.07983458	3551.2	0.12967288	0.13458175	4141.2	-0.02550622	0	
601.4	0.43955842		1191.39	0.27419151	0.27706562	1781.4	0.1962172	0.19927485	2371.39	-0.01964555	0.000001	2961.4	0.07120983	0.07981988	3551.4	0.1291568	0.1345631	4141.4	-0.0256427	0	
601.6	0.43861602		1191.59	0.27387731	0.27702945	1781.6	0.19609918	0.19925178	2371.59	-0.02007765	0.00000099	2961.6	0.07025788	0.07980519	3551.6	0.12949042	0.13454446	4141.6	-0.02549592	0	
601.8	0.43860566		1191.79	0.27393285	0.27699328	1781.8	0.19642324	0.19922872	2371.79	-0.02055873	0.00000098	2961.8	0.07106768	0.0797905	3551.8	0.12953397	0.13452582	4141.8	-0.02520843	0	
602	0.43858462		1191.99	0.27462404	0.27695711	1782	0.19580072	0.19920566	2371.99	-0.02155576	0.00000096	2962	0.0720124	0.07977582	3552	0.1300771	0.13450718	4142	-0.02408449	0	
602.2	0.43983827		1192.19	0.27461173	0.27692095	1782.2	0.19581273	0.19918261	2372.19	-0.02248538	0.00000095	2962.2	0.07209635	0.07976113	3552.2	0.13083057	0.13448855	4142.2	-0.02397454	0	
602.4	0.44062519		1192.39	0.27403002	0.27688479	1782.4	0.19611984	0.19915956	2372.39	-0.02262542	0.00000094	2962.4	0.07274423	0.07974645	3552.4	0.13087612	0.13446991	4142.4	-0.02400034	0	
602.6	0.44174501		1192.59	0.2736259	0.27684864	1782.6	0.19580487	0.19913651	2372.59	-0.02290777	0.00000093	2962.6	0.07303064	0.07973178	3552.6	0.13262226	0.13445128	4142.6	-0.02464734	0	
602.8	0.44284562		1192.79	0.27402297	0.27681249	1782.8	0.19653085	0.19911346	2372.79	-0.02375937	0.00000091	2962.8	0.07318887	0.0797171	3552.8	0.13212365	0.13443266	4142.8	-0.02419523	0	
603	0.44446004		1192.99	0.27368697	0.27677635	1783	0.19579828	0.19909042	2372.99	-0.02468691	0.0000009	2963	0.07339928	0.07970243	3553	0.13161914	0.13441403	4143	-0.02442104	0	
603.2	0.44537664		1193.19	0.27455221	0.27674021	1783.2	0.19550609	0.19906737	2373.19	-0.02473951	0.00000089	2963.2	0.07450854	0.07968776	3553.2	0.13141891	0.13439541	4143.2	-0.02395683	0	
603.4	0.44580355		1193.39	0.27424814	0.27670408	1783.4	0.19495674	0.19904433	2373.39	-0.02519945	0.00000088	2963.4	0.07425321	0.07967309	3553.4	0.13067811	0.13437679	4143.4	-0.02382441	0	
603.6	0.44560698		1193.59	0.27413554	0.27666795	1783.6	0.19514045	0.1990213	2373.59	-0.02532422	0.00000086	2963.6	0.07415633	0.07965843	3553.6	0.13077477	0.13435818	4143.6	-0.02432237	0	
603.8	0.44447449		1193.79	0.27440401	0.27663183	1783.8	0.19537234	0.19899826	2373.79	-0.0246191	0.00000085	2963.8	0.07410868	0.07964376	3553.8	0.1303292	0.13433956	4143.8	-0.02406558	0	
604	0.44439879		1193.99	0.27357352	0.27659571	1784	0.19481741	0.19897523	2373.99	-0.02428866	0.00000084	2964	0.07416174	0.07962911	3554	0.12974414	0.13432095	4144	-0.02448431	0	
604.2	0.44377601		1194.19	0.27368571	0.2765596	1784.2	0.19440755	0.1989522	2374.19	-0.02327708	0.00000083	2964.2	0.07409545	0.07961445	3554.2	0.12924626	0.13430234	4144.2	-0.02447623	0	
604.4	0.44307449		1194.39	0.27339391	0.27652349	1784.4	0.19405424	0.19892918	2374.39	-0.02220326	0.00000082	2964.4	0.07349159	0.0795998	3554.4	0.12889608	0.13428373	4144.4	-0.02483308	0	
604.6	0.44249102		1194.59	0.27304182	0.27648739	1784.6	0.1946753	0.19890616	2374.59	-0.02159074	0.00000081	2964.6	0.07369043	0.07958514	3554.6	0.12871536	0.13426513	4144.6	-0.02579361	0	
604.8	0.44106908		1194.79	0.27244945	0.27645129	1784.8	0.19405502	0.19888313	2374.79	-0.0203502	0.0000008	2964.8	0.07301032	0.0795705	3554.8	0.12869207	0.13424653	4144.8	-0.02618342	0	
605	0.44071587		1194.99	0.27188018	0.27641519	1785	0.19416714	0.19886012	2374.99	-0.01980268	0.00000078	2965	0.0727474	0.07955585	3555	0.12760191	0.13422793	4145	-0.02605351	0	
605.2	0.44039148		1195.19	0.27131003	0.2763791	1785.2	0.19431752	0.1988371	2375.19	-0.01927154	0.00000077	2965.2	0.07162271	0.07954121	3555.2	0.12817669	0.13420934	4145.2	-0.02547216	0	
605.4	0.44011985		1195.39	0.27109689	0.27634301	1785.4	0.19476025	0.19881409	2375.39	-0.01835789	0.00000076	2965.4	0.07125144	0.07952657	3555.4	0.12812722	0.13419074	4145.4	-0.02533098	0	
605.6	0.43986203		1195.59	0.27089262	0.27630693	1785.6	0.19570055	0.19879108	2375.59	-0.01771858	0.00000075	2965.6	0.07160876	0.07951193	3555.6	0.12903544	0.13417215	4145.6	-0.02543658	0	
605.8	0.44011613		1195.79	0.27097826	0.27627086	1785.8	0.19589046	0.19876807	2375.79	-0.01770801	0.00000074	2965.8	0.07176917	0.0794973	3555.8	0.12976448	0.13415356	4145.8	-0.02543094	0	
606	0.44043819		1195.99	0.27101617	0.27623479	1786	0.19623248	0.19874507	2375.99	-0.0185165	0.00000073	2966	0.07154146	0.07948266	3556	0.13042222	0.13413498	4146	-0.0252488	0	
606.2	0.44117968		1196.19	0.27136691	0.27619872	1786.2	0.19736583	0.19872207	2376.19	-0.01835807	0.00000072	2966.2	0.07047286	0.07946803	3556.2	0.13145508	0.13411639	4146.2	-0.02534973	0	
606.4	0.44149705		1196.39	0.27148482	0.27616266	1786.4	0.19789515	0.19869907	2376.39	-0.01918136	0.00000071	2966.4	0.07060675	0.07945341	3556.4	0.13168534	0.13409781	4146.4	-0.02523551	0	
606.6	0.44279179		1196.59	0.27152391	0.2761266	1786.6	0.19741428	0.19867607	2376.59	-0.02052042	0.0000007	2966.6	0.07049165	0.07943878	3556.6	0.13234276	0.13407924	4146.6	-0.02520219	0	
606.8	0.44332315		1196.79	0.2721529	0.27609055	1786.8	0.1973732	0.19865308	2376.79	-0.02231883	0.00000069	2966.8	0.07003972	0.07942416	3556.8	0.13128243	0.13406066	4146.8	-0.02446714	0	
607	0.44447417		1196.99	0.27211433	0.2760545	1787	0.19653863	0.19863008	2376.99	-0.0234015	0.00000068	2967	0.070438	0.07940954	3557	0.13051019	0.13404209	4147	-0.02426723	0	
607.2	0.44519214		1197.19	0.27251091	0.27601846	1787.2	0.19587368	0.1986071	2377.19	-0.02394859	0.00000067	2967.2	0.07025314	0.07939493	3557.2	0.13056782	0.13402352	4147.2	-0.02394548	0	
607.4	0.44556991		1197.39	0.27179854	0.27598242	1787.4	0.19523527	0.19858411	2377.39	-0.0236414	0.00000067	2967.4	0.07060255	0.07938031	3557.4	0.13038595	0.13400495	4147.4	-0.02443142	0	
607.6	0.44518311		1197.59	0.27150536	0.27594638	1787.6	0.1954092	0.19856113	2377.59	-0.02397844	0.00000066	2967.6	0.07085928	0.0793657	3557.6	0.12996833	0.13398638	4147.6	-0.02464549	0	
607.8	0.4447743		1197.79	0.2712873	0.27591036	1787.8	0.19448552	0.19853815	2377.79	-0.02354561	0.00000065	2967.8	0.07074685	0.0793511	3557.8	0.12939727	0.13396782	4147.8	-0.02401309	0	
608	0.44493242		1197.99	0.27031389	0.27587433	1788	0.19407723	0.19851517	2377.99	-0.02323241	0.00000064	2968	0.07118585	0.07933649	3558	0.12891052	0.13394926	4148	-0.02420499	0	
608.2	0.44380198		1198.19	0.27019209	0.27583831	1788.2	0.19348777	0.19849219	2378.19	-0.02294127	0.00000063	2968.2	0.07099773	0.07932189	3558.2	0.12834999	0.1339307	4148.2	-0.02461048	0	
608.4	0.44321912		1198.39	0.26983975	0.2758023	1788.4	0.19304445	0.19846922	2378.39	-0.02231959	0.00000062	2968.4	0.0717067	0.07930729	3558.4	0.1271336	0.13391215	4148.4	-0.02530985	0	
608.6	0.4430824		1198.59	0.26906894	0.27576629	1788.6	0.19314634	0.19844625	2378.59	-0.02099804	0.00000061	2968.6	0.07241416	0.07929269	3558.6	0.12667814	0.1338936	4148.6	-0.02489621	0	
608.8	0.44258794		1198.79	0.26925664	0.27573028	1788.8	0.19198541	0.19842328	2378.79	-0.01971102	0.0000006	2968.8	0.07251813	0.0792781	3558.8	0.12497923	0.13387505	4148.8	-0.02425746	0	
609	0.44287844		1198.99	0.27016069	0.27569428	1789	0.19334638	0.19840032	2378.99	-0.01896287	0.0000006	2969	0.07373998	0.0792635	3559	0.12468909	0.1338565	4149	-0.02354026	0	
609.2	0.44312662		1199.19	0.27064321	0.27565828	1789.2	0.19437976	0.19837736	2379.19	-0.01823746	0.00000059	2969.2	0.07456335	0.07924892	3559.2	0.12507842	0.13383796	4149.2	-0.02399505	0	
609.4	0.44221951		1199.39	0.27020868	0.27562229	1789.4	0.19477765	0.1983544	2379.39	-0.01749512	0.00000058	2969.4	0.07539716	0.07923433	3559.4	0.12465454	0.13381941	4149.4	-0.02419055	0	
609.6	0.44255607		1199.59	0.27124337	0.27558631	1789.6	0.19462842	0.19833144	2379.59	-0.01795674	0.00000057	2969.6	0.07583216	0.07921975	3559.6	0.12510115	0.13380087	4149.6	-0.02431909	0	
609.8	0.442263		1199.79	0.27240449	0.27555032	1789.8	0.19585852	0.19830849	2379.79	-0.01865179	0.00000056	2969.8	0.07564419	0.07920516	3559.8	0.12560154	0.13378234	4149.8	-0.02434241	0	
610	0.44193567		1199.99	0.27289807	0.27551435	1790	0.19662626	0.19828554	2379.99	-0.0193019	0.00000056	2970	0.0757478	0.07919059	3560	0.12614691	0.1337638	4150	-0.02417247	0	
610.2	0.442454		1200.19	0.27419442	0.27547837	1790.2	0.19717405	0.19826259	2380.19	-0.01988152	0.00000055	2970.2	0.07597064	0.07917601	3560.2	0.12740626	0.13374527	4150.2	-0.02454607	0	
610.4	0.4418427		1200.39	0.27435491	0.27544241	1790.4	0.19756839	0.19823964	2380.39	-0.02164633	0.00000054	2970.4	0.07568359	0.07916144	3560.4	0.12736011	0.13372674	4150.4	-0.02495679	0	
610.6	0.44185893		1200.59	0.27440732	0.27540644	1790.6	0.19739831	0.1982167	2380.59	-0.02317516	0.00000053	2970.6	0.07487502	0.07914687	3560.6	0.12766371	0.13370822	4150.6	-0.02532065	0	
610.8	0.44241354		1200.79	0.27515348	0.27537048	1790.8	0.19784855	0.19819376	2380.79	-0.02487841	0.00000053	2970.8	0.07432165	0.0791323	3560.8	0.12802191	0.13368969	4150.8	-0.02507521	0	
611	0.44354807		1200.99	0.27524312	0.27533453	1791	0.19804744	0.19817082	2380.99	-0.02582169	0.00000052	2971	0.07417108	0.07911773	3561	0.12831714	0.13367117	4151	-0.02542591	0	
611.2	0.44363884		1201.19	0.27485969	0.27529858	1791.2	0.19842672	0.19814788	2381.19	-0.02636587	0.00000051	2971.2	0.07425617	0.07910317	3561.2	0.12930644	0.13365265	4151.2	-0.02612276	0	
611.4	0.44460039		1201.39	0.27358271	0.27526264	1791.4	0.19825494	0.19812495	2381.39	-0.0265778	0.00000051	2971.4	0.07424445	0.07908861	3561.4	0.12882282	0.13363413	4151.4	-0.02648704	0	
611.6	0.44458254		1201.59	0.27361115	0.2752267	1791.6	0.19805647	0.19810202	2381.59	-0.02691452	0.0000005	2971.6	0.07398905	0.07907406	3561.6	0.12872516	0.13361562	4151.6	-0.02675123	0	
611.8	0.4447029		1201.79	0.27344677	0.27519076	1791.8	0.1961532	0.19807909	2381.79	-0.0268358	0.00000049	2971.8	0.07367327	0.0790595	3561.8	0.12938706	0.13359711	4151.8	-0.02637852	0	
612	0.44492523		1201.99	0.27199596	0.27515483	1792	0.19631996	0.19805617	2381.99	-0.02624743	0.00000048	2972	0.07378268	0.07904495	3562	0.12961728	0.1335786	4152	-0.02727313	0	
612.2	0.44387384		1202.19	0.271075	0.27511891	1792.2	0.19548983	0.19803325	2382.19	-0.02607786	0.00000048	2972.2	0.072514	0.0790304	3562.2	0.12922814	0.13356009	4152.2	-0.02750132	0	
612.4	0.44423442		1202.39	0.2697755	0.27508298	1792.4	0.19509839	0.19801033	2382.39	-0.02515248	0.00000047	2972.4	0.07288941	0.07901586	3562.4	0.12858832	0.13354159	4152.4	-0.02695935	0	
612.6	0.4440338		1202.59	0.26998431	0.27504707	1792.6	0.1948259	0.19798741	2382.59	-0.02383577	0.00000047	2972.6	0.07334206	0.07900131	3562.6	0.12916528	0.13352309	4152.6	-0.02511604	0	
612.8	0.44380428		1202.79	0.27036614	0.27501116	1792.8	0.1939593	0.19796449	2382.79	-0.02272002	0.00000046	2972.8	0.07314097	0.07898677	3562.8	0.12957654	0.13350459	4152.8	-0.02496539	0	
613	0.44432485		1202.99	0.27012756	0.27497525	1793	0.19494273	0.19794158	2382.99	-0.02206431	0.00000045	2973	0.0734415	0.07897223	3563	0.12919666	0.1334861	4153	-0.02495989	0	
613.2	0.44465174		1203.19	0.26972044	0.27493935	1793.2	0.19407386	0.19791867	2383.19	-0.02202356	0.00000045	2973.2	0.07367661	0.0789577	3563.2	0.12875018	0.1334676	4153.2	-0.02495291	0	
613.4	0.44348922		1203.39	0.26952115	0.27490345	1793.4	0.19381933	0.19789577	2383.39	-0.02202539	0.00000044	2973.4	0.07307509	0.07894316	3563.4	0.12903314	0.13344911	4153.4	-0.0243379	0	
613.6	0.44295688		1203.59	0.27016576	0.27486756	1793.6	0.19340408	0.19787286	2383.59	-0.02211555	0.00000043	2973.6	0.07289375	0.07892863	3563.6	0.12951822	0.13343062	4153.6	-0.02384612	0	
613.8	0.44260342		1203.79	0.27067501	0.27483167	1793.8	0.19404308	0.19784996	2383.79	-0.02160997	0.00000043	2973.8	0.07291961	0.07891411	3563.8	0.12915009	0.13341214	4153.8	-0.02338698	0	
614	0.44182987		1203.99	0.27185647	0.27479579	1794	0.19364326	0.19782707	2383.99	-0.02085104	0.00000042	2974	0.07306091	0.07889958	3564	0.1296432	0.13339366	4154	-0.02349798	0	
614.2	0.44130025		1204.19	0.27322609	0.27475991	1794.2	0.19412518	0.19780417	2384.19	-0.02164638	0.00000042	2974.2	0.07333236	0.07888506	3564.2	0.13037994	0.13337518	4154.2	-0.02373367	0	
614.4	0.44066888		1204.39	0.27421365	0.27472403	1794.4	0.19442196	0.19778128	2384.39	-0.0218446	0.00000041	2974.4	0.07180582	0.07887054	3564.4	0.13028367	0.1333567	4154.4	-0.02346476	0	
614.6	0.44111459		1204.59	0.27499438	0.27468816	1794.6	0.19427315	0.19775839	2384.59	-0.02222614	0.00000041	2974.6	0.07202527	0.07885602	3564.6	0.12996591	0.13333822	4154.6	-0.02413918	0	
614.8	0.44128262		1204.79	0.27583139	0.2746523	1794.8	0.19458594	0.1977355	2384.79	-0.02272253	0.0000004	2974.8	0.07200797	0.07884151	3564.8	0.12973235	0.13331975	4154.8	-0.02470611	0	
615	0.44115291		1204.99	0.27619259	0.27461644	1795	0.19498726	0.19771261	2384.99	-0.02278262	0.00000039	2975	0.0721436	0.078827	3565	0.12929029	0.13330128	4155	-0.02557652	0	
615.2	0.44127945		1205.19	0.27575292	0.27458058	1795.2	0.19472087	0.19768973	2385.19	-0.02254634	0.00000039	2975.2	0.07160726	0.07881249	3565.2	0.13039297	0.13328281	4155.2	-0.02708054	0	
615.4	0.44129138		1205.39	0.27566679	0.27454473	1795.4	0.19483749	0.19766685	2385.39	-0.02263757	0.00000038	2975.4	0.07120353	0.07879798	3565.4	0.13037794	0.13326435	4155.4	-0.02783254	0	
615.6	0.44076224		1205.59	0.27572922	0.27450889	1795.6	0.19419884	0.19764397	2385.59	-0.02237048	0.00000038	2975.6	0.07088282	0.07878348	3565.6	0.13074212	0.13324588	4155.6	-0.02812626	0	
615.8	0.44079479		1205.79	0.2742112	0.27447304	1795.8	0.19417105	0.1976211	2385.79	-0.02291383	0.00000037	2975.8	0.0714105	0.07876898	3565.8	0.13092428	0.13322742	4155.8	-0.02863546	0	
616	0.44028826		1205.99	0.27257242	0.27443721	1796	0.19520979	0.19759823	2385.99	-0.02119094	0.00000037	2976	0.07169139	0.07875448	3566	0.13079078	0.13320897	4156	-0.02874837	0	
616.2	0.43865295		1206.19	0.27209894	0.27440138	1796.2	0.19470122	0.19757536	2386.19	-0.0204619	0.00000036	2976.2	0.07196382	0.07873999	3566.2	0.13004529	0.13319051	4156.2	-0.02825581	0	
616.4	0.43880843		1206.39	0.27172199	0.27436555	1796.4	0.19406148	0.19755249	2386.39	-0.02007388	0.00000036	2976.4	0.073318	0.07872549	3566.4	0.13013437	0.13317206	4156.4	-0.02844373	0	
616.6	0.43885421		1206.59	0.27299936	0.27432973	1796.6	0.19372254	0.19752963	2386.59	-0.01961778	0.00000035	2976.6	0.07369795	0.078711	3566.6	0.12994603	0.13315361	4156.6	-0.02782843	0	
616.8	0.43833659		1206.79	0.27239263	0.27429391	1796.8	0.19328	0.19750677	2386.79	-0.019884	0.00000035	2976.8	0.07317503	0.07869652	3566.8	0.12893486	0.13313516	4156.8	-0.02721085	0	
617	0.43863526		1206.99	0.27270336	0.27425809	1797	0.19343496	0.19748391	2386.99	-0.01985337	0.00000034	2977	0.07329927	0.07868203	3567	0.12798749	0.13311672	4157	-0.02621761	0	
617.2	0.43847329		1207.19	0.27188159	0.27422229	1797.2	0.19267427	0.19746105	2387.19	-0.01986584	0.00000034	2977.2	0.07394219	0.07866755	3567.2	0.12871129	0.13309828	4157.2	-0.0246001	0	
617.4	0.4382132		1207.39	0.27151154	0.27418648	1797.4	0.19320614	0.1974382	2387.39	-0.02047044	0.00000033	2977.4	0.07314879	0.07865307	3567.4	0.12951504	0.13307984	4157.4	-0.02310442	0	
617.6	0.43954447		1207.59	0.27206066	0.27415068	1797.6	0.19243158	0.19741535	2387.59	-0.02102115	0.00000033	2977.6	0.07383926	0.07863859	3567.6	0.12924097	0.1330614	4157.6	-0.02243184	0	
617.8	0.43971943		1207.79	0.27288276	0.27411489	1797.8	0.19275073	0.1973925	2387.79	-0.02275429	0.00000033	2977.8	0.07384893	0.07862412	3567.8	0.12866436	0.13304296	4157.8	-0.02248096	0	
618	0.43962939		1207.99	0.27359113	0.2740791	1798	0.19329671	0.19736966	2387.99	-0.02353973	0.00000032	2978	0.07433591	0.07860965	3568	0.129405	0.13302453	4158	-0.02224978	0	
618.2	0.43940131		1208.19	0.27286427	0.27404331	1798.2	0.19364984	0.19734681	2388.19	-0.02433848	0.00000032	2978.2	0.07333423	0.07859518	3568.2	0.12979654	0.1330061	4158.2	-0.02230285	0	
618.4	0.43996044		1208.39	0.27332642	0.27400753	1798.4	0.19254022	0.19732397	2388.39	-0.02392785	0.00000031	2978.4	0.07324324	0.07858071	3568.4	0.12954169	0.13298768	4158.4	-0.0228556	0	
618.6	0.44023554		1208.59	0.27380544	0.27397176	1798.6	0.19252181	0.19730114	2388.59	-0.0236688	0.00000031	2978.6	0.07293348	0.07856625	3568.6	0.12992201	0.13296925	4158.6	-0.02351257	0	
618.8	0.43966996		1208.79	0.27406103	0.27393599	1798.8	0.19297934	0.1972783	2388.79	-0.02364083	0.0000003	2978.8	0.07288699	0.07855179	3568.8	0.13029028	0.13295083	4158.8	-0.02365531	0	
619	0.44049044		1208.99	0.27420904	0.27390022	1799	0.19319976	0.19725547	2388.99	-0.02414822	0.0000003	2979	0.07202878	0.07853733	3569	0.13051346	0.13293241	4159	-0.02420281	0	
619.2	0.44041073		1209.19	0.27426424	0.27386446	1799.2	0.19294115	0.19723264	2389.19	-0.0229129	0.0000003	2979.2	0.07086838	0.07852288	3569.2	0.13116607	0.132914	4159.2	-0.02546482	0	
619.4	0.44023974		1209.39	0.27336978	0.2738287	1799.4	0.1926178	0.19720981	2389.39	-0.02261338	0.00000029	2979.4	0.07182498	0.07850842	3569.4	0.13063325	0.13289558	4159.4	-0.0251608	0	
619.6	0.44095468		1209.59	0.27163403	0.27379295	1799.6	0.19208082	0.19718699	2389.59	-0.02193213	0.00000029	2979.6	0.07133633	0.07849397	3569.6	0.13067749	0.13287717	4159.6	-0.02542644	0	
619.8	0.44122115		1209.79	0.27102146	0.2737572	1799.8	0.19261482	0.19716417	2389.79	-0.02096921	0.00000028	2979.8	0.07236498	0.07847952	3569.8	0.13062803	0.13285876	4159.8	-0.02601253	0	
620	0.44093111		1209.99	0.27049947	0.27372146	1800	0.19252046	0.19714135	2389.99	-0.01922117	0.00000028	2980	0.07241621	0.07846508	3570	0.13045696	0.13284035	4160	-0.02553305	0	
620.2	0.4414329		1210.19	0.27058717	0.27368572	1800.2	0.19231073	0.19711853	2390.19	-0.01937575	0.00000028	2980.2	0.07251624	0.07845064	3570.2	0.12937322	0.13282195	4160.2	-0.02665275	0	
620.4	0.44244084		1210.39	0.27052586	0.27364998	1800.4	0.19225623	0.19709572	2390.39	-0.01947003	0.00000027	2980.4	0.0729866	0.0784362	3570.4	0.12838595	0.13280355	4160.4	-0.02682502	0	
620.6	0.44292262		1210.59	0.27063917	0.27361425	1800.6	0.19339903	0.19707291	2390.59	-0.01990009	0.00000027	2980.6	0.07286817	0.07842176	3570.6	0.1279241	0.13278515	4160.6	-0.02593057	0	
620.8	0.44219507		1210.79	0.26961106	0.27357853	1800.8	0.19326437	0.1970501	2390.79	-0.0202765	0.00000026	2980.8	0.07340004	0.07840733	3570.8	0.12694759	0.13276675	4160.8	-0.02512081	0	
621	0.44355601		1210.99	0.26930172	0.27354281	1801	0.19325682	0.19702729	2390.99	-0.02022488	0.00000026	2981	0.07389889	0.0783929	3571	0.12706316	0.13274836	4161	-0.02575814	0	
621.2	0.44425299		1211.19	0.26884742	0.27350709	1801.2	0.19364647	0.19700449	2391.19	-0.02091238	0.00000026	2981.2	0.07368425	0.07837847	3571.2	0.12677369	0.13272997	4161.2	-0.02539536	0	
621.4	0.44411126		1211.39	0.26963262	0.27347138	1801.4	0.19410645	0.19698169	2391.39	-0.02215345	0.00000025	2981.4	0.07363725	0.07836404	3571.4	0.12635436	0.13271158	4161.4	-0.02578686	0	
621.6	0.44470376		1211.59	0.26933537	0.27343568	1801.6	0.19385576	0.19695889	2391.59	-0.02245756	0.00000025	2981.6	0.07454148	0.07834962	3571.6	0.12533028	0.1326932	4161.6	-0.02590604	0	
621.8	0.44331742		1211.79	0.26989924	0.27339998	1801.8	0.19370671	0.1969361	2391.79	-0.02348576	0.00000025	2981.8	0.07483108	0.0783352	3571.8	0.12433838	0.13267481	4161.8	-0.02629501	0	
622	0.44306457		1211.99	0.26949505	0.27336428	1802	0.19361054	0.1969133	2391.99	-0.023068	0.00000024	2982	0.07500997	0.07832078	3572	0.12464934	0.13265643	4162	-0.02644446	0	
622.2	0.44201134		1212.19	0.26885209	0.27332859	1802.2	0.19302093	0.19689051	2392.19	-0.02397585	0.00000024	2982.2	0.07481248	0.07830636	3572.2	0.12497562	0.13263805	4162.2	-0.02757162	0	
622.4	0.44184373		1212.39	0.26977888	0.2732929	1802.4	0.19239214	0.19686773	2392.39	-0.0240136	0.00000024	2982.4	0.07562001	0.07829195	3572.4	0.1258507	0.13261968	4162.4	-0.02830291	0	
622.6	0.44183579		1212.59	0.27020365	0.27325722	1802.6	0.19353809	0.19684494	2392.59	-0.02416541	0.00000023	2982.6	0.0756155	0.07827754	3572.6	0.12690293	0.1326013	4162.6	-0.02925186	0	
622.8	0.44227947		1212.79	0.2701898	0.27322154	1802.8	0.19312164	0.19682216	2392.79	-0.02468263	0.00000023	2982.8	0.07639433	0.07826313	3572.8	0.12635472	0.13258293	4162.8	-0.02986289	0	
623	0.4426176		1212.99	0.27120475	0.27318587	1803	0.19300466	0.19679938	2392.99	-0.0245999	0.00000023	2983	0.07566944	0.07824873	3573	0.12637901	0.13256457	4163	-0.03017233	0	
623.2	0.44230163		1213.19	0.27141668	0.2731502	1803.2	0.19247578	0.1967766	2393.19	-0.02367858	0.00000022	2983.2	0.07539995	0.07823433	3573.2	0.12612944	0.1325462	4163.2	-0.02992718	0	
623.4	0.44266988		1213.39	0.27045896	0.27311453	1803.4	0.19215146	0.19675383	2393.39	-0.02334298	0.00000022	2983.4	0.075685	0.07821993	3573.4	0.12652186	0.13252784	4163.4	-0.03008486	0	
623.6	0.44252581		1213.59	0.26986833	0.27307888	1803.6	0.1926542	0.19673106	2393.59	-0.02325094	0.00000022	2983.6	0.07467574	0.07820553	3573.6	0.12711277	0.13250948	4163.6	-0.02990609	0	
623.8	0.44187729		1213.79	0.27052665	0.27304322	1803.8	0.19214672	0.19670829	2393.79	-0.02207806	0.00000022	2983.8	0.07444322	0.07819113	3573.8	0.12737906	0.13249112	4163.8	-0.02918326	0	
624	0.44154973		1213.99	0.27028549	0.27300757	1804	0.19221931	0.19668552	2393.99	-0.02143921	0.00000021	2984	0.07324333	0.07817674	3574	0.12749436	0.13247276	4164	-0.02914831	0	
624.2	0.4418909		1214.19	0.27032599	0.27297193	1804.2	0.19233077	0.19666276	2394.19	-0.02054389	0.00000021	2984.2	0.07245685	0.07816235	3574.2	0.12776511	0.13245441	4164.2	-0.0285257	0	
624.4	0.44156402		1214.39	0.26972319	0.27293628	1804.4	0.19259541	0.19664	2394.39	-0.02023549	0.00000021	2984.4	0.07243782	0.07814797	3574.4	0.1278751	0.13243606	4164.4	-0.02767639	0	
624.6	0.44129002		1214.59	0.26923899	0.27290065	1804.6	0.19298932	0.19661724	2394.59	-0.02017996	0.0000002	2984.6	0.07241342	0.07813358	3574.6	0.12868081	0.13241771	4164.6	-0.02741147	0	
624.8	0.44082089		1214.79	0.26808285	0.27286502	1804.8	0.19237823	0.19659449	2394.79	-0.02018757	0.0000002	2984.8	0.07197911	0.0781192	3574.8	0.12809201	0.13239937	4164.8	-0.02666864	0	
625	0.44106986		1214.99	0.26788885	0.27282939	1805	0.19282086	0.19657173	2394.99	-0.02097887	0.0000002	2985	0.07084962	0.07810482	3575	0.12827793	0.13238102	4165	-0.02645944	0	
625.2	0.4406342		1215.19	0.26780912	0.27279377	1805.2	0.19317573	0.19654898	2395.19	-0.02139391	0.0000002	2985.2	0.06931101	0.07809045	3575.2	0.12866825	0.13236268	4165.2	-0.02558051	0	
625.4	0.43986187		1215.39	0.26751791	0.27275815	1805.4	0.19299047	0.19652623	2395.39	-0.021959	0.00000019	2985.4	0.06939023	0.07807607	3575.4	0.12804496	0.13234435	4165.4	-0.0254773	0	
625.6	0.44044399		1215.59	0.26690658	0.27272254	1805.6	0.19283153	0.19650349	2395.59	-0.02128732	0.00000019	2985.6	0.06994273	0.0780617	3575.6	0.12744369	0.13232601	4165.6	-0.02495096	0	
625.8	0.43989133		1215.79	0.26823887	0.27268693	1805.8	0.19200973	0.19648075	2395.79	-0.02233622	0.00000019	2985.8	0.07074067	0.07804734	3575.8	0.12701361	0.13230768	4165.8	-0.02603076	0	
626	0.44029921		1215.99	0.26783031	0.27265133	1806	0.19136005	0.19645801	2395.99	-0.0228173	0.00000019	2986	0.07072644	0.07803297	3576	0.12842244	0.13228935	4166	-0.02640962	0	
626.2	0.44043601		1216.19	0.26768966	0.27261573	1806.2	0.19184183	0.19643527	2396.19	-0.02439846	0.00000018	2986.2	0.07052171	0.07801861	3576.2	0.12856432	0.13227102	4166.2	-0.02740125	0	
626.4	0.44055437		1216.39	0.26769108	0.27258013	1806.4	0.19210331	0.19641253	2396.39	-0.02412265	0.00000018	2986.4	0.07081972	0.07800425	3576.4	0.12942608	0.1322527	4166.4	-0.02821686	0	
626.6	0.44064288		1216.59	0.26768806	0.27254454	1806.6	0.19237496	0.1963898	2396.59	-0.02432043	0.00000018	2986.6	0.07100946	0.07798989	3576.6	0.1284056	0.13223437	4166.6	-0.02929866	0	
626.8	0.44066461		1216.79	0.26751046	0.27250896	1806.8	0.19086354	0.19636707	2396.79	-0.02437184	0.00000018	2986.8	0.07103373	0.07797554	3576.8	0.12794903	0.13221605	4166.8	-0.02899841	0	
627	0.44052116		1216.99	0.26880238	0.27247338	1807	0.19088808	0.19634435	2396.99	-0.02418205	0.00000017	2987	0.07075557	0.07796118	3577	0.12742756	0.13219774	4167	-0.02898481	0	
627.2	0.44067067		1217.19	0.26858323	0.2724378	1807.2	0.19066773	0.19632162	2397.19	-0.02357897	0.00000017	2987.2	0.07056446	0.07794684	3577.2	0.12701365	0.13217942	4167.2	-0.02900413	0	
627.4	0.44017506		1217.39	0.26805667	0.27240223	1807.4	0.19135727	0.1962989	2397.39	-0.02293695	0.00000017	2987.4	0.07102793	0.07793249	3577.4	0.1269191	0.13216111	4167.4	-0.02904933	0	
627.6	0.4394733		1217.59	0.26837231	0.27236667	1807.6	0.19197857	0.19627618	2397.59	-0.02285549	0.00000017	2987.6	0.07148823	0.07791814	3577.6	0.12684745	0.1321428	4167.6	-0.02800258	0	
627.8	0.44050436		1217.79	0.26923534	0.2723311	1807.8	0.19168315	0.19625347	2397.79	-0.02206768	0.00000016	2987.8	0.07241543	0.0779038	3577.8	0.12660704	0.13212449	4167.8	-0.02816758	0	
628	0.43986932		1217.99	0.26917235	0.27229555	1808	0.19195842	0.19623075	2397.99	-0.02230813	0.00000016	2988	0.07231451	0.07788946	3578	0.12643226	0.13210619	4168	-0.02817677	0	
628.2	0.43981991		1218.19	0.26909937	0.27226	1808.2	0.19250872	0.19620804	2398.19	-0.02205482	0.00000016	2988.2	0.07265413	0.07787513	3578.2	0.12679976	0.13208789	4168.2	-0.02760281	0	
628.4	0.44013361		1218.39	0.26918168	0.27222445	1808.4	0.19254904	0.19618533	2398.39	-0.02283439	0.00000016	2988.4	0.0724868	0.07786079	3578.4	0.12652933	0.13206959	4168.4	-0.02736558	0	
628.6	0.44067589		1218.59	0.26865237	0.2721889	1808.6	0.19285206	0.19616263	2398.59	-0.02373104	0.00000015	2988.6	0.07246579	0.07784646	3578.6	0.12738229	0.13205129	4168.6	-0.02670605	0	
628.8	0.44137183		1218.79	0.26833284	0.27215337	1808.8	0.1937263	0.19613993	2398.79	-0.02447255	0.00000015	2988.8	0.0723805	0.07783214	3578.8	0.12713205	0.132033	4168.8	-0.02559199	0	
629	0.4417763		1218.99	0.26843409	0.27211783	1809	0.19390238	0.19611722	2398.99	-0.02521185	0.00000015	2989	0.07255732	0.07781781	3579	0.12716808	0.1320147	4169	-0.02617732	0	
629.2	0.441928		1219.19	0.26851635	0.2720823	1809.2	0.19398206	0.19609453	2399.19	-0.02540516	0.00000015	2989.2	0.07236797	0.07780349	3579.2	0.1272942	0.13199641	4169.2	-0.02661778	0	
629.4	0.44265516		1219.39	0.26917328	0.27204678	1809.4	0.19360399	0.19607183	2399.39	-0.02574891	0.00000015	2989.4	0.07310247	0.07778917	3579.4	0.12682407	0.13197813	4169.4	-0.02673036	0	
629.6	0.44368583		1219.59	0.26970777	0.27201126	1809.6	0.19310756	0.19604914	2399.59	-0.02642095	0.00000014	2989.6	0.07335183	0.07777485	3579.6	0.12768519	0.13195984	4169.6	-0.02723972	0	
629.8	0.44374433		1219.79	0.26996643	0.27197574	1809.8	0.19230763	0.19602645	2399.79	-0.02735999	0.00000014	2989.8	0.07272474	0.07776053	3579.8	0.12787805	0.13194156	4169.8	-0.02782175	0	
630	0.44411367		1219.99	0.26963611	0.27194023	1810	0.19195111	0.19600376	2399.99	-0.02769912	0.00000014	2990	0.07223972	0.07774622	3580	0.12814301	0.13192328	4170	-0.02722404	0	
630.2	0.4440016		1220.19	0.26920199	0.27190473	1810.2	0.1921303	0.19598108	2400.19	-0.02883384	0.00000014	2990.2	0.07070845	0.07773191	3580.2	0.12765414	0.13190501	4170.2	-0.02752494	0	
630.4	0.44343013		1220.39	0.26944783	0.27186923	1810.4	0.19168436	0.1959584	2400.39	-0.02898926	0.00000014	2990.4	0.0707213	0.0777176	3580.4	0.12793723	0.13188673	4170.4	-0.02744395	0	
630.6	0.44322695		1220.59	0.26991319	0.27183373	1810.6	0.1908349	0.19593572	2400.59	-0.02883804	0.00000013	2990.6	0.07010475	0.0777033	3580.6	0.12787696	0.13186846	4170.6	-0.02715591	0	
630.8	0.44260686		1220.79	0.26977687	0.27179824	1810.8	0.19028252	0.19591304	2400.79	-0.02802336	0.00000013	2990.8	0.06997019	0.077689	3580.8	0.12876146	0.13185019	4170.8	-0.0263748	0	
631	0.44228659		1220.99	0.26977055	0.27176275	1811	0.19075348	0.19589037	2400.99	-0.02714739	0.00000013	2991	0.06963645	0.0776747	3581	0.12866897	0.13183192	4171	-0.02667039	0	
631.2	0.4415415		1221.19	0.26878333	0.27172727	1811.2	0.19112877	0.19586769	2401.19	-0.02588203	0.00000013	2991.2	0.06994077	0.0776604	3581.2	0.12872467	0.13181366	4171.2	-0.02630149	0	
631.4	0.44083427		1221.39	0.26781457	0.27169179	1811.4	0.19138183	0.19584503	2401.39	-0.02481995	0.00000013	2991.4	0.07006187	0.07764611	3581.4	0.12854977	0.1317954	4171.4	-0.02609018	0	
631.6	0.44121015		1221.59	0.26779319	0.27165631	1811.6	0.19159179	0.19582236	2401.59	-0.02394757	0.00000013	2991.6	0.07096753	0.07763182	3581.6	0.12853737	0.13177714	4171.6	-0.025928	0	
631.8	0.44099362		1221.79	0.26720624	0.27162085	1811.8	0.19053988	0.1957997	2401.79	-0.02336504	0.00000012	2991.8	0.07058226	0.07761753	3581.8	0.1284092	0.13175888	4171.8	-0.02666454	0	
632	0.43957323		1221.99	0.26710678	0.27158538	1812	0.19003285	0.19577703	2401.99	-0.02337083	0.00000012	2992	0.07028428	0.07760324	3582	0.12824103	0.13174063	4172	-0.02564812	0	
632.2	0.43878067		1222.19	0.26742201	0.27154992	1812.2	0.19042156	0.19575438	2402.19	-0.0226859	0.00000012	2992.2	0.07082253	0.07758896	3582.2	0.12868586	0.13172238	4172.2	-0.02523101	0	
632.4	0.43919335		1222.39	0.26684429	0.27151447	1812.4	0.19029337	0.19573172	2402.39	-0.02283899	0.00000012	2992.4	0.07016785	0.07757468	3582.4	0.12916386	0.13170413	4172.4	-0.024241	0	
632.6	0.43889498		1222.59	0.26653808	0.27147902	1812.6	0.19016532	0.19570907	2402.59	-0.02252961	0.00000012	2992.6	0.07019078	0.0775604	3582.6	0.12951188	0.13168588	4172.6	-0.02363977	0	
632.8	0.43918478		1222.79	0.26673115	0.27144357	1812.8	0.19037143	0.19568642	2402.79	-0.02183621	0.00000012	2992.8	0.07034647	0.07754612	3582.8	0.1293291	0.13166764	4172.8	-0.02433241	0	
633	0.43896434		1222.99	0.26639781	0.27140813	1813	0.18973753	0.19566377	2402.99	-0.02126428	0.00000011	2993	0.07118244	0.07753185	3583	0.12951311	0.1316494	4173	-0.02561253	0	
633.2	0.43848246		1223.19	0.26550096	0.27137269	1813.2	0.19013231	0.19564112	2403.19	-0.02079995	0.00000011	2993.2	0.07131884	0.07751758	3583.2	0.12911751	0.13163116	4173.2	-0.02623355	0	
633.4	0.4394258		1223.39	0.26554603	0.27133726	1813.4	0.19028509	0.19561848	2403.39	-0.02132614	0.00000011	2993.4	0.07061217	0.07750331	3583.4	0.12930776	0.13161292	4173.4	-0.02730738	0	
633.6	0.43926357		1223.59	0.2659305	0.27130183	1813.6	0.1905024	0.19559584	2403.59	-0.02179819	0.00000011	2993.6	0.07095539	0.07748905	3583.6	0.12862786	0.13159469	4173.6	-0.02800234	0	
633.8	0.43953443		1223.79	0.2656403	0.27126641	1813.8	0.19065831	0.1955732	2403.79	-0.02157654	0.00000011	2993.8	0.07111575	0.07747478	3583.8	0.1281586	0.13157646	4173.8	-0.02785537	0	
634	0.43968874		1223.99	0.26640249	0.27123099	1814	0.19050682	0.19555057	2403.99	-0.02288486	0.00000011	2994	0.07156961	0.07746052	3584	0.1283032	0.13155823	4174	-0.02819477	0	
634.2	0.4398328		1224.19	0.26640276	0.27119558	1814.2	0.19096099	0.19552794	2404.19	-0.02386647	0.00000011	2994.2	0.07065356	0.07744627	3584.2	0.12820591	0.13154	4174.2	-0.02852131	0	
634.4	0.44006522		1224.39	0.2670211	0.27116017	1814.4	0.19169456	0.19550531	2404.39	-0.02352816	0.0000001	2994.4	0.07081553	0.07743201	3584.4	0.12772058	0.13152178	4174.4	-0.02839605	0	
634.6	0.43984119		1224.59	0.26716813	0.27112477	1814.6	0.19191243	0.19548268	2404.59	-0.02332301	0.0000001	2994.6	0.07121411	0.07741776	3584.6	0.1284185	0.13150356	4174.6	-0.02888553	0	
634.8	0.43946653		1224.79	0.26645492	0.27108937	1814.8	0.19264571	0.19546006	2404.79	-0.02288689	0.0000001	2994.8	0.07195167	0.07740351	3584.8	0.1291001	0.13148534	4174.8	-0.02882693	0	
635	0.43915828		1224.99	0.26540744	0.27105397	1815	0.193084	0.19543743	2404.99	-0.0225351	0.0000001	2995	0.0713334	0.07738926	3585	0.12918428	0.13146712	4175	-0.02931202	0	
635.2	0.43857516		1225.19	0.26542144	0.27101858	1815.2	0.1929508	0.19541481	2405.19	-0.02239372	0.0000001	2995.2	0.07235624	0.07737502	3585.2	0.12798438	0.13144891	4175.2	-0.02919482	0	
635.4	0.43838813		1225.39	0.26508517	0.2709832	1815.4	0.19380211	0.1953922	2405.39	-0.02171806	0.0000001	2995.4	0.071812	0.07736078	3585.4	0.12782857	0.1314307	4175.4	-0.02888991	0	
635.6	0.4388661		1225.59	0.26536696	0.27094782	1815.6	0.19428665	0.19536958	2405.59	-0.02149372	0.0000001	2995.6	0.07210078	0.07734654	3585.6	0.12745464	0.13141249	4175.6	-0.02753409	0	
635.8	0.43851495		1225.79	0.26560232	0.27091244	1815.8	0.19361653	0.19534697	2405.79	-0.02207183	0.00000009	2995.8	0.07152668	0.0773323	3585.8	0.12727009	0.13139428	4175.8	-0.02675851	0	
636	0.4387877		1225.99	0.26659248	0.27087707	1816	0.19386058	0.19532436	2405.99	-0.02304696	0.00000009	2996	0.07223593	0.07731807	3586	0.12693292	0.13137608	4176	-0.02472507	0	
636.2	0.43855651		1226.19	0.26613477	0.2708417	1816.2	0.19430176	0.19530176	2406.19	-0.02301051	0.00000009	2996.2	0.07238224	0.07730384	3586.2	0.12687808	0.13135788	4176.2	-0.02406589	0	
636.4	0.4401593		1226.39	0.26619883	0.27080634	1816.4	0.19442303	0.19527916	2406.39	-0.02320282	0.00000009	2996.4	0.07097157	0.07728961	3586.4	0.12651429	0.13133968	4176.4	-0.02367401	0	
636.6	0.44001759		1226.59	0.26758805	0.27077098	1816.6	0.19402332	0.19525655	2406.59	-0.02352964	0.00000009	2996.6	0.07147441	0.07727539	3586.6	0.12713631	0.13132148	4176.6	-0.02382462	0	
636.8	0.44121589		1226.79	0.26800435	0.27073563	1816.8	0.19374518	0.19523396	2406.79	-0.02349351	0.00000009	2996.8	0.07205477	0.07726116	3586.8	0.1275488	0.13130329	4176.8	-0.02440935	0	
637	0.44078759		1226.99	0.26818831	0.27070028	1817	0.19344064	0.19521136	2406.99	-0.02363008	0.00000009	2997	0.07246661	0.07724694	3587	0.12813191	0.1312851	4177	-0.02483514	0	
637.2	0.44092059		1227.19	0.26910105	0.27066493	1817.2	0.1932224	0.19518877	2407.19	-0.02381163	0.00000009	2997.2	0.07226273	0.07723272	3587.2	0.12740515	0.13126691	4177.2	-0.02530009	0	
637.4	0.44170295		1227.39	0.27081812	0.27062959	1817.4	0.19249188	0.19516618	2407.39	-0.02506651	0.00000008	2997.4	0.07261187	0.07721851	3587.4	0.12760286	0.13124873	4177.4	-0.02600423	0	
637.6	0.44194558		1227.59	0.27101271	0.27059426	1817.6	0.19244186	0.19514359	2407.59	-0.02487549	0.00000008	2997.6	0.07294153	0.0772043	3587.6	0.12777421	0.13123054	4177.6	-0.02659423	0	
637.8	0.44288021		1227.79	0.27044807	0.27055893	1817.8	0.19123479	0.195121	2407.79	-0.02588059	0.00000008	2997.8	0.07264696	0.07719009	3587.8	0.1284582	0.13121236	4177.8	-0.02749156	0	
638	0.44333765		1227.99	0.27038904	0.2705236	1818	0.19172639	0.19509842	2407.99	-0.02635548	0.00000008	2998	0.0714806	0.07717588	3588	0.1289589	0.13119418	4178	-0.02880864	0	
638.2	0.44280933		1228.19	0.27042277	0.27048828	1818.2	0.19183068	0.19507584	2408.19	-0.02567116	0.00000008	2998.2	0.07056207	0.07716167	3588.2	0.12831943	0.13117601	4178.2	-0.02936703	0	
638.4	0.44280834		1228.39	0.27020419	0.27045297	1818.4	0.19202759	0.19505327	2408.39	-0.0253411	0.00000008	2998.4	0.07084446	0.07714747	3588.4	0.12815385	0.13115784	4178.4	-0.03024857	0	
638.6	0.44149572		1228.59	0.26925469	0.27041765	1818.6	0.19130757	0.19503069	2408.59	-0.02471826	0.00000008	2998.6	0.07157858	0.07713327	3588.6	0.12942033	0.13113966	4178.6	-0.03024893	0	
638.8	0.44025933		1228.79	0.26765498	0.27038235	1818.8	0.19096471	0.19500812	2408.79	-0.02478667	0.00000008	2998.8	0.07096867	0.07711907	3588.8	0.12931197	0.1311215	4178.8	-0.02981218	0	
639	0.43925275		1228.99	0.26668556	0.27034704	1819	0.19047149	0.19498555	2408.99	-0.02455044	0.00000008	2999	0.07023824	0.07710488	3589	0.12812109	0.13110333	4179	-0.03083565	0	
639.2	0.43895837		1229.19	0.26606686	0.27031175	1819.2	0.19044762	0.19496298	2409.19	-0.02367008	0.00000007	2999.2	0.07031966	0.07709069	3589.2	0.12701793	0.13108517	4179.2	-0.03101748	0	
639.4	0.43938773		1229.39	0.26417152	0.27027645	1819.4	0.19146365	0.19494042	2409.39	-0.02234037	0.00000007	2999.4	0.07000723	0.0770765	3589.4	0.12766951	0.13106701	4179.4	-0.03074476	0	
639.6	0.43940069		1229.59	0.26430163	0.27024116	1819.6	0.19124155	0.19491786	2409.59	-0.02207835	0.00000007	2999.6	0.07036993	0.07706231	3589.6	0.12709161	0.13104885	4179.6	-0.02971287	0	
639.8	0.43923049		1229.79	0.26356127	0.27020588	1819.8	0.1917054	0.1948953	2409.79	-0.02235281	0.00000007	2999.8	0.07011338	0.07704813	3589.8	0.12716328	0.13103069	4179.8	-0.02912238	0	
640	0.43936389		1229.99	0.26348299	0.2701706	1820	0.1919452	0.19487274	2409.99	-0.0220807	0.00000007	3000	0.07102098	0.07703395	3590	0.12645709	0.13101254	4180	-0.02901765	0	
640.2	0.43961481		1230.19	0.26370554	0.27013533	1820.2	0.19275776	0.19485019	2410.19	-0.02246804	0.00000007	3000.2	0.07089594	0.07701977	3590.2	0.1264461	0.13099439	4180.2	-0.0285861	0	
640.4	0.43961235		1230.39	0.26553277	0.27010006	1820.4	0.19261524	0.19482764	2410.39	-0.02286828	0.00000007	3000.4	0.07074099	0.07700559	3590.4	0.12658496	0.13097624	4180.4	-0.02875537	0	
640.6	0.43908434		1230.59	0.2661465	0.27006479	1820.6	0.19219702	0.19480509	2410.59	-0.02325562	0.00000007	3000.6	0.07128148	0.07699142	3590.6	0.12744043	0.1309581	4180.6	-0.02793373	0	
640.8	0.439883		1230.79	0.26701397	0.27002953	1820.8	0.19205824	0.19478254	2410.79	-0.02369127	0.00000007	3000.8	0.0716656	0.07697725	3590.8	0.12713066	0.13093995	4180.8	-0.02738162	0	
641	0.43956892		1230.99	0.26737859	0.26999427	1821	0.19183202	0.19476	2410.99	-0.02492636	0.00000007	3001	0.07244056	0.07696308	3591	0.12765549	0.13092181	4181	-0.02787408	0	
641.2	0.43954149		1231.19	0.26924899	0.26995902	1821.2	0.19169383	0.19473746	2411.19	-0.02597653	0.00000007	3001.2	0.073142	0.07694891	3591.2	0.12701183	0.13090367	4181.2	-0.02801709	0	
641.4	0.43882964		1231.39	0.26883876	0.26992377	1821.4	0.19161879	0.19471492	2411.39	-0.02621055	0.00000006	3001.4	0.07244851	0.07693475	3591.4	0.12685604	0.13088554	4181.4	-0.02827573	0	
641.6	0.43829965		1231.59	0.26829337	0.26988853	1821.6	0.19164528	0.19469238	2411.59	-0.02578551	0.00000006	3001.6	0.07153291	0.07692059	3591.6	0.12729557	0.13086741	4181.6	-0.02987636	0	
641.8	0.43756461		1231.79	0.26854744	0.26985329	1821.8	0.19127819	0.19466985	2411.79	-0.02569384	0.00000006	3001.8	0.0707063	0.07690643	3591.8	0.12691973	0.13084928	4181.8	-0.03077147	0	
642	0.43709116		1231.99	0.26862891	0.26981806	1822	0.19187321	0.19464732	2411.99	-0.0247678	0.00000006	3002	0.06968452	0.07689228	3592	0.12721702	0.13083115	4182	-0.03072531	0	
642.2	0.43530083		1232.19	0.26913832	0.26978283	1822.2	0.19150065	0.19462479	2412.19	-0.02428219	0.00000006	3002.2	0.0687884	0.07687813	3592.2	0.12665421	0.13081302	4182.2	-0.03093705	0	
642.4	0.43508651		1232.39	0.26902024	0.26974761	1822.4	0.19155381	0.19460227	2412.39	-0.02388678	0.00000006	3002.4	0.06902263	0.07686398	3592.4	0.12737957	0.1307949	4182.4	-0.03164429	0	
642.6	0.43427497		1232.59	0.2685821	0.26971239	1822.6	0.19035131	0.19457975	2412.59	-0.02353138	0.00000006	3002.6	0.0677894	0.07684983	3592.6	0.12744542	0.13077678	4182.6	-0.03116236	0	
642.8	0.43465377		1232.79	0.26762193	0.26967717	1822.8	0.18985857	0.19455723	2412.79	-0.02354811	0.00000006	3002.8	0.0669768	0.07683568	3592.8	0.12712468	0.13075866	4182.8	-0.03170715	0	
643	0.43477837		1232.99	0.26721116	0.26964196	1823	0.18892065	0.19453471	2412.99	-0.02241383	0.00000006	3003	0.0671291	0.07682154	3593	0.12672384	0.13074055	4183	-0.03334787	0	
643.2	0.4357729		1233.19	0.26691566	0.26960675	1823.2	0.1886315	0.1945122	2413.19	-0.02124509	0.00000006	3003.2	0.06690739	0.0768074	3593.2	0.12691876	0.13072243	4183.2	-0.0321293	0	
643.4	0.43676209		1233.39	0.26625347	0.26957155	1823.4	0.18926897	0.19448968	2413.39	-0.02197734	0.00000006	3003.4	0.06712736	0.07679326	3593.4	0.12727232	0.13070432	4183.4	-0.03240137	0	
643.6	0.43795681		1233.59	0.26685539	0.26953636	1823.6	0.18984025	0.19446717	2413.59	-0.02237927	0.00000006	3003.6	0.06624174	0.07677913	3593.6	0.12675101	0.13068621	4183.6	-0.03157787	0	
643.8	0.43868843		1233.79	0.26652153	0.26950116	1823.8	0.19097819	0.19444467	2413.79	-0.02209129	0.00000005	3003.8	0.0665119	0.076765	3593.8	0.12701036	0.13066811	4183.8	-0.03100913	0	
644	0.43930937		1233.99	0.26733663	0.26946598	1824	0.1912646	0.19442216	2413.99	-0.02239389	0.00000005	3004	0.06703498	0.07675087	3594	0.12634817	0.13065001	4184	-0.03055906	0	
644.2	0.43954667		1234.19	0.26775306	0.26943079	1824.2	0.19286868	0.19439966	2414.19	-0.02376895	0.00000005	3004.2	0.06668561	0.07673674	3594.2	0.12701832	0.13063191	4184.2	-0.02992549	0	
644.4	0.43911181		1234.39	0.26693162	0.26939562	1824.4	0.19281427	0.19437716	2414.39	-0.02468225	0.00000005	3004.4	0.06686796	0.07672262	3594.4	0.12716109	0.13061381	4184.4	-0.03034563	0	
644.6	0.43984371		1234.59	0.26627181	0.26936044	1824.6	0.19380078	0.19435467	2414.59	-0.02580489	0.00000005	3004.6	0.0668025	0.0767085	3594.6	0.12768757	0.13059571	4184.6	-0.02937687	0	
644.8	0.44039203		1234.79	0.26651395	0.26932527	1824.8	0.19429135	0.19433217	2414.79	-0.02725924	0.00000005	3004.8	0.06815755	0.07669438	3594.8	0.12742167	0.13057762	4184.8	-0.02917889	0	
645	0.44049414		1234.99	0.26569999	0.26929011	1825	0.19386998	0.19430968	2414.99	-0.02766771	0.00000005	3005	0.06834083	0.07668026	3595	0.12762973	0.13055953	4185	-0.0290619	0	
645.2	0.43916894		1235.19	0.26690223	0.26925495	1825.2	0.1938668	0.19428719	2415.19	-0.02761302	0.00000005	3005.2	0.06842191	0.07666615	3595.2	0.12712949	0.13054144	4185.2	-0.02914242	0	
645.4	0.43899067		1235.39	0.26612887	0.26921979	1825.4	0.19337019	0.19426471	2415.39	-0.02707629	0.00000005	3005.4	0.06802564	0.07665204	3595.4	0.12649531	0.13052336	4185.4	-0.03068624	0	
645.6	0.43797428		1235.59	0.26620681	0.26918464	1825.6	0.19314196	0.19424222	2415.59	-0.02707972	0.00000005	3005.6	0.06888614	0.07663793	3595.6	0.12619309	0.13050527	4185.6	-0.03069126	0	
645.8	0.43675287		1235.79	0.26613612	0.2691495	1825.8	0.19324803	0.19421974	2415.79	-0.02650758	0.00000005	3005.8	0.06893099	0.07662382	3595.8	0.12629471	0.13048719	4185.8	-0.03027212	0	
646	0.43614268		1235.99	0.26691545	0.26911435	1826	0.19324265	0.19419726	2415.99	-0.02567457	0.00000005	3006	0.06897607	0.07660972	3596	0.12674907	0.13046912	4186	-0.02992806	0	
646.2	0.43591936		1236.19	0.26724806	0.26907922	1826.2	0.19381996	0.19417479	2416.19	-0.02485375	0.00000005	3006.2	0.06920331	0.07659562	3596.2	0.12577517	0.13045104	4186.2	-0.03067766	0	
646.4	0.43657253		1236.39	0.26709664	0.26904408	1826.4	0.19399942	0.19415232	2416.39	-0.02455139	0.00000005	3006.4	0.0701987	0.07658152	3596.4	0.12603261	0.13043297	4186.4	-0.03088605	0	
646.6	0.43685212		1236.59	0.2668689	0.26900896	1826.6	0.19331614	0.19412985	2416.59	-0.02380131	0.00000004	3006.6	0.0700188	0.07656743	3596.6	0.1255193	0.1304149	4186.6	-0.03000965	0	
646.8	0.43753041		1236.79	0.26646078	0.26897383	1826.8	0.19222623	0.19410738	2416.79	-0.02307106	0.00000004	3006.8	0.07158934	0.07655333	3596.8	0.12565901	0.13039683	4186.8	-0.03043985	0	
647	0.43812222		1236.99	0.26694064	0.26893871	1827	0.19107084	0.19408491	2416.99	-0.02230115	0.00000004	3007	0.07296235	0.07653924	3597	0.12560742	0.13037876	4187	-0.03088695	0	
647.2	0.43882124		1237.19	0.26713393	0.2689036	1827.2	0.19085081	0.19406245	2417.19	-0.02283284	0.00000004	3007.2	0.0735226	0.07652515	3597.2	0.12574782	0.1303607	4187.2	-0.02950782	0	
647.4	0.43991671		1237.39	0.26748029	0.26886849	1827.4	0.19108332	0.19403999	2417.39	-0.02334941	0.00000004	3007.4	0.0735026	0.07651107	3597.4	0.12540234	0.13034264	4187.4	-0.02967381	0	
647.6	0.44080469		1237.59	0.26795468	0.26883339	1827.6	0.19122033	0.19401753	2417.59	-0.02291754	0.00000004	3007.6	0.07402273	0.07649699	3597.6	0.12574306	0.13032458	4187.6	-0.02896921	0	
647.8	0.44008546		1237.79	0.26775887	0.26879829	1827.8	0.19156089	0.19399508	2417.79	-0.02290162	0.00000004	3007.8	0.07445162	0.07648291	3597.8	0.12570108	0.13030653	4187.8	-0.02873886	0	
648	0.43983728		1237.99	0.26751767	0.26876319	1828	0.19181596	0.19397263	2417.99	-0.02346224	0.00000004	3008	0.07390677	0.07646883	3598	0.12556754	0.13028848	4188	-0.02874961	0	
648.2	0.43926784		1238.19	0.26672287	0.2687281	1828.2	0.19219349	0.19395018	2418.19	-0.02423754	0.00000004	3008.2	0.07361168	0.07645476	3598.2	0.12616938	0.13027043	4188.2	-0.02902977	0	
648.4	0.43905858		1238.39	0.26616222	0.26869301	1828.4	0.19161079	0.19392773	2418.39	-0.02470435	0.00000004	3008.4	0.07286019	0.07644068	3598.4	0.12628722	0.13025238	4188.4	-0.02922711	0	
648.6	0.43937285		1238.59	0.26661518	0.26865793	1828.6	0.191584	0.19390528	2418.59	-0.02501221	0.00000004	3008.6	0.07224598	0.07642661	3598.6	0.12669385	0.13023433	4188.6	-0.02866894	0	
648.8	0.43921773		1238.79	0.26676513	0.26862285	1828.8	0.19080112	0.19388284	2418.79	-0.02463676	0.00000004	3008.8	0.07195066	0.07641255	3598.8	0.12653725	0.13021629	4188.8	-0.02889029	0	
649	0.43891946		1238.99	0.26698187	0.26858778	1829	0.19004263	0.1938604	2418.99	-0.02412513	0.00000004	3009	0.07111624	0.07639848	3599	0.12666716	0.13019825	4189	-0.0291883	0	
649.2	0.43818617		1239.19	0.26789177	0.26855271	1829.2	0.18992658	0.19383797	2419.19	-0.02418738	0.00000004	3009.2	0.0711594	0.07638442	3599.2	0.12669252	0.13018021	4189.2	-0.03007458	0	
649.4	0.43807304		1239.39	0.26772994	0.26851765	1829.4	0.18946167	0.19381553	2419.39	-0.0241088	0.00000004	3009.4	0.0709333	0.07637036	3599.4	0.12663502	0.13016218	4189.4	-0.03070746	0	
649.6	0.43681739		1239.59	0.26790672	0.26848259	1829.6	0.18955321	0.1937931	2419.59	-0.02371246	0.00000004	3009.6	0.07093854	0.07635631	3599.6	0.12669342	0.13014414	4189.6	-0.02969796	0	
649.8	0.43623437		1239.79	0.26830833	0.26844753	1829.8	0.18956999	0.19377067	2419.79	-0.02309763	0.00000004	3009.8	0.070565	0.07634225	3599.8	0.12742791	0.13012611	4189.8	-0.03018365	0	
