# Supplementary material for: Functional development of a V3/glycan-specific broadly neutralizing antibody isolated from a case of HIV superinfection
Source: eLife. 2021 Jul 15;10:e68110. doi: 10.7554/eLife.68110 (PMC8376252; doi:10.7554/eLife.68110)
Supplement: Figure 2—source data 2. [file elife-68110-fig2-data2.zip › QA013.2 Dbl Ref BLI_2020.09.30/BG505.SOSIP trimer/Fit Data/G3Results.txt]

Conc1	7.81E-09	7.81E-09	7.81E-09	7.81E-09	7.81E-09	7.81E-09	7.81E-09	
Start1	290	879.99	1469.99	2059.99	2650	3240	3830	
Stop1	649.8	1239.79	1829.8	2419.79	3009.8	3599.8	4189.8	
Kobs	0.000427455251083201			0.0687788947815116			6.36466817353143E-05	
Error Kobs	1.66119584614084E-05			0.0130692484112605			0.0166172082622511	
Koff	0			0			0	
Error Koff	0			0			0	
Time1	Data1	Fit1	Time2	Data2	Fit2	Time3	Data3	Fit3	Time4	Data4	Fit4	Time5	Data5	Fit5	Time6	Data6	Fit6	Time7	Data7	Fit7	
290	0.00040559	0	879.99	0.0044977		1469.99	-0.00153439		2059.99	-0.00170138	0	2650	-0.00626138		3240	0.00244387		3830	-0.00466383	0	
290.2	-0.00057235	0.00011392	880.19	0.00586292		1470.19	-0.00175624		2060.19	-0.00123053	0.0001067	2650.2	-0.00724546		3240.2	0.00147309		3830.2	-0.00314158	0.00000014	
290.4	-0.00135666	0.00022781	880.39	0.00583481		1470.39	-0.00213938		2060.39	-0.00169327	0.00021193	2650.4	-0.00765126		3240.4	0.00120167		3830.4	-0.00176646	0.00000029	
290.6	-0.00180834	0.00034167	880.59	0.00618384		1470.59	-0.00235421		2060.59	-0.00083867	0.00031573	2650.6	-0.00899931		3240.6	0.00090554		3830.6	-0.00014186	0.00000043	
290.8	-0.00199066	0.00045549	880.79	0.0066377		1470.79	-0.00287493		2060.79	0.00018968	0.00041811	2650.8	-0.01007497		3240.8	-0.00009407		3830.8	0.00104661	0.00000057	
291	-0.00244506	0.00056928	880.99	0.0075699		1470.99	-0.00287739		2060.99	0.00160748	0.0005191	2651	-0.01060191		3241	-0.00029092		3831	0.00238832	0.00000071	
291.2	-0.00335398	0.00068303	881.19	0.00757061		1471.19	-0.00296616		2061.19	0.00170141	0.0006187	2651.2	-0.01091894		3241.2	-0.00023093		3831.2	0.00328815	0.00000086	
291.4	-0.00374546	0.00079675	881.39	0.0079013		1471.39	-0.00232837		2061.39	0.00256171	0.00071694	2651.4	-0.01128306		3241.4	0.00016622		3831.4	0.00364555	0.000001	
291.6	-0.00341292	0.00091044	881.59	0.00800879		1471.59	-0.00252979		2061.59	0.00274403	0.00081384	2651.6	-0.01255559		3241.6	-0.00017611		3831.6	0.00416341	0.00000114	
291.8	-0.00287379	0.0010241	881.79	0.0083315		1471.79	-0.00198857		2061.79	0.00364328	0.00090942	2651.8	-0.0139334		3241.8	0.0004319		3831.8	0.00418423	0.00000129	
292	-0.00257731	0.00113772	881.99	0.00880459		1471.99	-0.00171196		2061.99	0.00360333	0.00100369	2652	-0.01390174		3242	0.00071874		3832	0.00329659	0.00000143	
292.2	-0.00201565	0.0012513	882.19	0.00867729		1472.19	-0.00144454		2062.19	0.00416967	0.00109667	2652.2	-0.01410155		3242.2	0.001924		3832.2	0.00230728	0.00000157	
292.4	-0.00135761	0.00136486	882.39	0.00951828		1472.39	-0.00205548		2062.39	0.00345832	0.00118839	2652.4	-0.01445477		3242.4	0.0032926		3832.4	0.00184864	0.00000171	
292.6	-0.00070615	0.00147838	882.59	0.01030932		1472.59	-0.00101742		2062.59	0.0021632	0.00127885	2652.6	-0.01451965		3242.6	0.00290909		3832.6	0.00132915	0.00000186	
292.8	-0.00031949	0.00159186	882.79	0.01103748		1472.79	-0.00182987		2062.79	0.00226251	0.00136807	2652.8	-0.01418148		3242.8	0.00306427		3832.8	0.00138086	0.000002	
293	-0.00017187	0.00170532	882.99	0.01153927		1472.99	-0.00158117		2062.99	0.00159043	0.00145607	2653	-0.01351084		3243	0.00389352		3833	0.00180423	0.00000214	
293.2	-0.0004994	0.00181874	883.19	0.01217325		1473.19	-0.00152544		2063.19	0.00192855	0.00154288	2653.2	-0.01325582		3243.2	0.00443574		3833.2	0.00170124	0.00000229	
293.4	0.00006244	0.00193212	883.39	0.01233575		1473.39	-0.00156774		2063.39	0.00154232	0.00162849	2653.4	-0.01339551		3243.4	0.00418345		3833.4	0.002251	0.00000243	
293.6	-0.00035758	0.00204548	883.59	0.01193464		1473.59	-0.00063301		2063.59	0.00200043	0.00171294	2653.6	-0.01254405		3243.6	0.00456422		3833.6	0.00284948	0.00000257	
293.8	-0.00039704	0.0021588	883.79	0.01219813		1473.79	-0.00051199		2063.79	0.00200907	0.00179623	2653.8	-0.01229946		3243.8	0.00542944		3833.8	0.00167182	0.00000271	
294	-0.00078508	0.00227208	883.99	0.01245845		1473.99	-0.00025724		2063.99	0.00132322	0.00187839	2654	-0.01147729		3244	0.00654603		3834	0.00208722	0.00000286	
294.2	-0.00094066	0.00238533	884.19	0.01277206		1474.19	-0.00022121		2064.19	0.00059697	0.00195942	2654.2	-0.01135255		3244.2	0.00644149		3834.2	0.00165801	0.000003	
294.4	-0.00032456	0.00249855	884.39	0.01136305		1474.39	-0.00033504		2064.39	0.00032646	0.00203935	2654.4	-0.01059384		3244.4	0.00693071		3834.4	0.00164804	0.00000314	
294.6	0.00008984	0.00261174	884.59	0.01131524		1474.59	-0.00080652		2064.59	0.0016003	0.00211818	2654.6	-0.01174579		3244.6	0.00603823		3834.6	0.00144601	0.00000329	
294.8	0.00037359	0.00272489	884.79	0.01214227		1474.79	-0.00110028		2064.79	0.00139655	0.00219594	2654.8	-0.0113473		3244.8	0.00547132		3834.8	0.00088917	0.00000343	
295	-0.00030429	0.00283801	884.99	0.01162117		1474.99	-0.0011016		2064.99	0.0016156	0.00227263	2655	-0.01120578		3245	0.0051781		3835	0.00159503	0.00000357	
295.2	0.00023185	0.0029511	885.19	0.01046173		1475.19	-0.00087412		2065.19	0.00083956	0.00234828	2655.2	-0.010987		3245.2	0.00458696		3835.2	0.00246543	0.00000371	
295.4	0.00074395	0.00306415	885.39	0.01049684		1475.39	-0.00099263		2065.39	0.00169662	0.00242289	2655.4	-0.01173529		3245.4	0.00375386		3835.4	0.00304856	0.00000386	
295.6	0.001319	0.00317717	885.59	0.01046871		1475.59	-0.00119789		2065.59	0.00110092	0.00249649	2655.6	-0.01255278		3245.6	0.00212526		3835.6	0.00352138	0.000004	
295.8	0.00147556	0.00329015	885.79	0.01147393		1475.79	-0.00139601		2065.79	0.00128998	0.00256907	2655.8	-0.01268422		3245.8	0.00258362		3835.8	0.00346206	0.00000414	
296	0.00139276	0.00340311	885.99	0.01255273		1475.99	-0.00185761		2065.99	0.0008474	0.00264067	2656	-0.01163311		3246	0.00222048		3836	0.00278299	0.00000429	
296.2	0.00197604	0.00351602	886.19	0.01224908		1476.19	-0.00162214		2066.19	0.000544	0.00271129	2656.2	-0.01109617		3246.2	0.0022924		3836.2	0.00387264	0.00000443	
296.4	0.00315201	0.00362891	886.39	0.01257136		1476.39	-0.00140139		2066.39	0.00082153	0.00278094	2656.4	-0.01088901		3246.4	0.00264739		3836.4	0.00320427	0.00000457	
296.6	0.00366841	0.00374176	886.59	0.01247136		1476.59	-0.00188875		2066.59	0.00026856	0.00284965	2656.6	-0.0101154		3246.6	0.0021855		3836.6	0.00347843	0.00000471	
296.8	0.00298842	0.00385458	886.79	0.01242431		1476.79	-0.00326844		2066.79	0.00138542	0.00291741	2656.8	-0.00986745		3246.8	0.00217217		3836.8	0.00358801	0.00000486	
297	0.00267621	0.00396737	886.99	0.01249406		1476.99	-0.00297704		2066.99	0.00153649	0.00298425	2657	-0.00898124		3247	0.00280119		3837	0.00400106	0.000005	
297.2	0.00288045	0.00408012	887.19	0.01244487		1477.19	-0.0030164		2067.19	0.00254605	0.00305017	2657.2	-0.00891147		3247.2	0.00342316		3837.2	0.00427714	0.00000514	
297.4	0.00324704	0.00419284	887.39	0.01233626		1477.39	-0.00221368		2067.39	0.00281427	0.0031152	2657.4	-0.00821916		3247.4	0.00300331		3837.4	0.00386138	0.00000528	
297.6	0.00324647	0.00430552	887.59	0.01206683		1477.59	-0.00131984		2067.59	0.00319502	0.00317933	2657.6	-0.00736647		3247.6	0.00354108		3837.6	0.00423628	0.00000543	
297.8	0.00299502	0.00441818	887.79	0.01251238		1477.79	-0.00140893		2067.79	0.00357567	0.00324259	2657.8	-0.00770317		3247.8	0.00417715		3837.8	0.00358917	0.00000557	
298	0.0038097	0.0045308	887.99	0.01235679		1477.99	-0.00197778		2067.99	0.00365846	0.00330499	2658	-0.00713129		3248	0.00327885		3838	0.00396481	0.00000571	
298.2	0.00505343	0.00464338	888.19	0.01286181		1478.19	-0.00162355		2068.19	0.00390038	0.00336653	2658.2	-0.00681669		3248.2	0.00278309		3838.2	0.00437102	0.00000586	
298.4	0.00578403	0.00475594	888.39	0.01226331		1478.39	-0.00164656		2068.39	0.0050636	0.00342723	2658.4	-0.00707437		3248.4	0.00265298		3838.4	0.00441359	0.000006	
298.6	0.00667994	0.00486846	888.59	0.01328385		1478.59	-0.00176727		2068.59	0.00509625	0.0034871	2658.6	-0.0086817		3248.6	0.00169203		3838.6	0.0048352	0.00000614	
298.8	0.00633941	0.00498094	888.79	0.01301582		1478.79	-0.00102078		2068.79	0.00397342	0.00354616	2658.8	-0.00863203		3248.8	0.00224298		3838.8	0.00548176	0.00000628	
299	0.00679865	0.0050934	888.99	0.01150797		1478.99	-0.00106803		2068.99	0.00459341	0.00360441	2659	-0.00932677		3249	0.00204636		3839	0.00601669	0.00000643	
299.2	0.0076356	0.00520582	889.19	0.01147868		1479.19	0.00027418		2069.19	0.00414903	0.00366186	2659.2	-0.00878937		3249.2	0.00161113		3839.2	0.00666437	0.00000657	
299.4	0.00686807	0.0053182	889.39	0.01119668		1479.39	0.00077111		2069.39	0.0043429	0.00371853	2659.4	-0.00961704		3249.4	0.00195166		3839.4	0.00676252	0.00000671	
299.6	0.00641121	0.00543056	889.59	0.01157021		1479.59	0.00121833		2069.59	0.00408086	0.00377442	2659.6	-0.00966902		3249.6	0.00209269		3839.6	0.00601922	0.00000685	
299.8	0.00615025	0.00554288	889.79	0.01202208		1479.79	0.00080994		2069.79	0.00337817	0.00382955	2659.8	-0.00924211		3249.8	0.00306077		3839.8	0.00650641	0.000007	
300	0.00614121	0.00565516	889.99	0.01166852		1479.99	0.00129712		2069.99	0.00353486	0.00388393	2660	-0.00830833		3250	0.00312805		3840	0.00621126	0.00000714	
300.2	0.00557808	0.00576742	890.19	0.01057283		1480.19	0.00118225		2070.19	0.00365919	0.00393756	2660.2	-0.00775286		3250.2	0.00281907		3840.2	0.00658419	0.00000728	
300.4	0.00572008	0.00587964	890.39	0.0109357		1480.39	0.00030346		2070.39	0.00465544	0.00399046	2660.4	-0.00852686		3250.4	0.0038941		3840.4	0.00491771	0.00000743	
300.6	0.00469978	0.00599183	890.59	0.01076975		1480.59	0.00023474		2070.59	0.00430528	0.00404264	2660.6	-0.00895972		3250.6	0.00309485		3840.6	0.00484883	0.00000757	
300.8	0.00473728	0.00610398	890.79	0.01103308		1480.79	0.00001732		2070.79	0.00559145	0.0040941	2660.8	-0.00919033		3250.8	0.00365698		3840.8	0.00424301	0.00000771	
301	0.00410166	0.00621611	890.99	0.01060511		1480.99	0.00088608		2070.99	0.0056803	0.00414487	2661	-0.0087232		3251	0.00403651		3841	0.00476757	0.00000785	
301.2	0.00413484	0.0063282	891.19	0.01077863		1481.19	0.0009782		2071.19	0.00522271	0.00419493	2661.2	-0.00891724		3251.2	0.00397502		3841.2	0.00414908	0.000008	
301.4	0.00357783	0.00644025	891.39	0.01067542		1481.39	0.00042016		2071.39	0.00562778	0.00424432	2661.4	-0.0085211		3251.4	0.00392508		3841.4	0.00433379	0.00000814	
301.6	0.00356798	0.00655227	891.59	0.01112159		1481.59	-0.00027998		2071.59	0.00574838	0.00429303	2661.6	-0.00861817		3251.6	0.00474428		3841.6	0.00452461	0.00000828	
301.8	0.00365755	0.00666426	891.79	0.01239283		1481.79	-0.00035206		2071.79	0.00573395	0.00434107	2661.8	-0.0084126		3251.8	0.00514272		3841.8	0.00447194	0.00000842	
302	0.00458403	0.00677622	891.99	0.01338546		1481.99	0.00023482		2071.99	0.00556798	0.00438846	2662	-0.0084057		3252	0.00433008		3842	0.00544969	0.00000857	
302.2	0.00475665	0.00688814	892.19	0.0142604		1482.19	0.00011286		2072.19	0.00538073	0.0044352	2662.2	-0.00840719		3252.2	0.0050681		3842.2	0.00577173	0.00000871	
302.4	0.00464714	0.00700004	892.39	0.0143875		1482.39	-0.00001034		2072.39	0.00557588	0.0044813	2662.4	-0.00846309		3252.4	0.0053837		3842.4	0.00573647	0.00000885	
302.6	0.00555974	0.00711189	892.59	0.01473099		1482.59	0.00044553		2072.59	0.00363451	0.00452678	2662.6	-0.00881344		3252.6	0.00524085		3842.6	0.00568059	0.00000899	
302.8	0.00460661	0.00722372	892.79	0.01387545		1482.79	0.00016466		2072.79	0.00236185	0.00457163	2662.8	-0.00761431		3252.8	0.00566993		3842.8	0.00504807	0.00000914	
303	0.00499747	0.00733551	892.99	0.01348928		1482.99	0.00032269		2072.99	0.00227089	0.00461587	2663	-0.00747084		3253	0.00605314		3843	0.00468205	0.00000928	
303.2	0.0050205	0.00744727	893.19	0.01334041		1483.19	0.00152335		2073.19	0.00129558	0.0046595	2663.2	-0.00693256		3253.2	0.00548486		3843.2	0.00512901	0.00000942	
303.4	0.00527457	0.00755899	893.39	0.01347388		1483.39	0.000597		2073.39	0.00129901	0.00470254	2663.4	-0.00696739		3253.4	0.00604311		3843.4	0.00506101	0.00000956	
303.6	0.00583058	0.00767069	893.59	0.01359048		1483.59	-0.00039232		2073.59	0.00070793	0.00474499	2663.6	-0.00618541		3253.6	0.00606167		3843.6	0.00429817	0.00000971	
303.8	0.00645442	0.00778235	893.79	0.01420558		1483.79	-0.00091294		2073.79	-0.00006158	0.00478686	2663.8	-0.00474124		3253.8	0.00681998		3843.8	0.00463981	0.00000985	
304	0.00710194	0.00789397	893.99	0.0138383		1483.99	-0.00183197		2073.99	0.00052954	0.00482815	2664	-0.0048361		3254	0.00672122		3844	0.00316184	0.00000999	
304.2	0.00711719	0.00800557	894.19	0.01365733		1484.19	-0.0023572		2074.19	0.00058925	0.00486889	2664.2	-0.00523956		3254.2	0.00677059		3844.2	0.00216209	0.00001013	
304.4	0.00824712	0.00811713	894.39	0.01345935		1484.39	-0.00303394		2074.39	0.00029021	0.00490906	2664.4	-0.00575367		3254.4	0.00754995		3844.4	0.00129074	0.00001028	
304.6	0.008752	0.00822866	894.59	0.01282074		1484.59	-0.0036337		2074.59	0.00083173	0.00494869	2664.6	-0.0059233		3254.6	0.00577485		3844.6	0.0010962	0.00001042	
304.8	0.00899976	0.00834015	894.79	0.01228133		1484.79	-0.00417059		2074.79	0.00141426	0.00498778	2664.8	-0.00585351		3254.8	0.00658397		3844.8	0.00083102	0.00001056	
305	0.00846918	0.00845162	894.99	0.01132845		1484.99	-0.00374307		2074.99	0.001439	0.00502633	2665	-0.00640982		3255	0.00708172		3845	0.00086455	0.0000107	
305.2	0.00872957	0.00856304	895.19	0.01139916		1485.19	-0.00377739		2075.19	0.00186268	0.00506436	2665.2	-0.00709503		3255.2	0.00654385		3845.2	0.00074403	0.00001085	
305.4	0.00845939	0.00867444	895.39	0.01114821		1485.39	-0.00341805		2075.39	0.00280654	0.00510187	2665.4	-0.00752966		3255.4	0.0061745		3845.4	0.00134655	0.00001099	
305.6	0.0094812	0.00878581	895.59	0.01218755		1485.59	-0.00284455		2075.59	0.00270397	0.00513886	2665.6	-0.00753323		3255.6	0.00640699		3845.6	0.00146265	0.00001113	
305.8	0.00920152	0.00889714	895.79	0.01329581		1485.79	-0.00191201		2075.79	0.00332618	0.00517535	2665.8	-0.00703333		3255.8	0.0064744		3845.8	0.00264779	0.00001127	
306	0.00941427	0.00900843	895.99	0.01395532		1485.99	-0.00095001		2075.99	0.00318324	0.00521134	2666	-0.00741716		3256	0.00610444		3846	0.00271843	0.00001142	
306.2	0.00977777	0.0091197	896.19	0.01302305		1486.19	-0.0016316		2076.19	0.0035834	0.00524684	2666.2	-0.00683639		3256.2	0.00624284		3846.2	0.00317768	0.00001156	
306.4	0.00918811	0.00923093	896.39	0.01284026		1486.39	-0.00085531		2076.39	0.00287009	0.00528185	2666.4	-0.00635506		3256.4	0.00538004		3846.4	0.00338426	0.0000117	
306.6	0.00909708	0.00934213	896.59	0.01280098		1486.59	-0.00041812		2076.59	0.00228148	0.00531639	2666.6	-0.00668099		3256.6	0.00553285		3846.6	0.00327371	0.00001184	
306.8	0.00791596	0.0094533	896.79	0.01302862		1486.79	-0.00063338		2076.79	0.00205156	0.00535045	2666.8	-0.00642536		3256.8	0.00601259		3846.8	0.0036508	0.00001199	
307	0.00718633	0.00956443	896.99	0.01257765		1486.99	0.00078617		2076.99	0.00183901	0.00538405	2667	-0.00623788		3257	0.00647158		3847	0.00377976	0.00001213	
307.2	0.00755044	0.00967553	897.19	0.01358407		1487.19	0.00111764		2077.19	0.00217354	0.00541719	2667.2	-0.00564689		3257.2	0.00583636		3847.2	0.00450348	0.00001227	
307.4	0.00841246	0.0097866	897.39	0.01512768		1487.39	0.00045455		2077.39	0.0019827	0.00544987	2667.4	-0.0053416		3257.4	0.00609777		3847.4	0.0044005	0.00001241	
307.6	0.0082215	0.00989764	897.59	0.01532088		1487.59	0.00045648		2077.59	0.00171346	0.00548211	2667.6	-0.00572054		3257.6	0.00602704		3847.6	0.00440424	0.00001256	
307.8	0.00851253	0.01000864	897.79	0.01583601		1487.79	0.00100411		2077.79	0.00152948	0.00551391	2667.8	-0.00554358		3257.8	0.00629672		3847.8	0.00449038	0.0000127	
308	0.00810508	0.01011961	897.99	0.01489814		1487.99	0.00124119		2077.99	0.00145716	0.00554528	2668	-0.00692538		3258	0.00630349		3848	0.00424208	0.00001284	
308.2	0.00790415	0.01023055	898.19	0.01439793		1488.19	0.00158413		2078.19	0.0016648	0.00557621	2668.2	-0.00711495		3258.2	0.00660484		3848.2	0.00418388	0.00001298	
308.4	0.00786602	0.01034145	898.39	0.01411445		1488.39	0.00069452		2078.39	0.00201923	0.00560673	2668.4	-0.00778595		3258.4	0.00603761		3848.4	0.00442179	0.00001313	
308.6	0.00795811	0.01045233	898.59	0.01343913		1488.59	0.00071489		2078.59	0.00270068	0.00563682	2668.6	-0.00848637		3258.6	0.00478545		3848.6	0.00459347	0.00001327	
308.8	0.00805254	0.01056316	898.79	0.01208938		1488.79	0.00107565		2078.79	0.00301713	0.00566651	2668.8	-0.00912963		3258.8	0.00550114		3848.8	0.00449634	0.00001341	
309	0.00822897	0.01067397	898.99	0.01221817		1488.99	0.00160925		2078.99	0.00314187	0.00569579	2669	-0.0085759		3259	0.00524286		3849	0.00484434	0.00001355	
309.2	0.00815913	0.01078475	899.19	0.01210843		1489.19	0.00229361		2079.19	0.00423128	0.00572467	2669.2	-0.0081295		3259.2	0.00354741		3849.2	0.00597937	0.00001369	
309.4	0.00912292	0.01089549	899.39	0.01230888		1489.39	0.00274755		2079.39	0.00408945	0.00575316	2669.4	-0.00791369		3259.4	0.00343875		3849.4	0.0058227	0.00001384	
309.6	0.01003646	0.0110062	899.59	0.01233743		1489.59	0.00234095		2079.59	0.00442743	0.00578125	2669.6	-0.00738128		3259.6	0.00351704		3849.6	0.00609439	0.00001398	
309.8	0.01051469	0.01111687	899.79	0.01220548		1489.79	0.0022573		2079.79	0.0051173	0.00580896	2669.8	-0.00720579		3259.8	0.00375205		3849.8	0.00581186	0.00001412	
310	0.0119691	0.01122751	899.99	0.01167192		1489.99	0.00240178		2079.99	0.00509817	0.0058363	2670	-0.00742462		3260	0.00361165		3850	0.00517665	0.00001426	
310.2	0.01283526	0.01133812	900.19	0.01041872		1490.19	0.00145794		2080.19	0.00555716	0.00586326	2670.2	-0.00699976		3260.2	0.00329064		3850.2	0.00458358	0.00001441	
310.4	0.01277438	0.0114487	900.39	0.0113041		1490.39	0.00166175		2080.39	0.00577509	0.00588985	2670.4	-0.00643208		3260.4	0.0041931		3850.4	0.00366766	0.00001455	
310.6	0.01304516	0.01155925	900.59	0.01162828		1490.59	0.00121921		2080.59	0.00540475	0.00591608	2670.6	-0.00696457		3260.6	0.00443779		3850.6	0.00393167	0.00001469	
310.8	0.01337135	0.01166976	900.79	0.01131092		1490.79	0.00130457		2080.79	0.00509103	0.00594195	2670.8	-0.0067419		3260.8	0.00506031		3850.8	0.00311558	0.00001483	
311	0.01346554	0.01178024	900.99	0.01150587		1490.99	0.00193452		2080.99	0.00504184	0.00596747	2671	-0.00595269		3261	0.00461493		3851	0.00305502	0.00001498	
311.2	0.0140225	0.01189069	901.19	0.01263145		1491.19	0.00070139		2081.19	0.00505005	0.00599264	2671.2	-0.00676593		3261.2	0.0045999		3851.2	0.00356928	0.00001512	
311.4	0.01446683	0.0120011	901.39	0.0127895		1491.39	0.00029571		2081.39	0.00429254	0.00601746	2671.4	-0.00752277		3261.4	0.00441441		3851.4	0.00270637	0.00001526	
311.6	0.01380034	0.01211149	901.59	0.01298416		1491.59	-0.00060187		2081.59	0.00441895	0.00604195	2671.6	-0.0076661		3261.6	0.00351791		3851.6	0.00305767	0.0000154	
311.8	0.01425589	0.01222184	901.79	0.01291807		1491.79	0.00037986		2081.79	0.00414648	0.0060661	2671.8	-0.00774897		3261.8	0.00399003		3851.8	0.00365595	0.00001554	
312	0.01323785	0.01233215	901.99	0.01307335		1491.99	0.00058733		2081.99	0.00301772	0.00608992	2672	-0.00769071		3262	0.00408526		3852	0.00343986	0.00001569	
312.2	0.01348927	0.01244244	902.19	0.01283556		1492.19	0.00052004		2082.19	0.0027488	0.00611341	2672.2	-0.00678998		3262.2	0.00383497		3852.2	0.00375194	0.00001583	
312.4	0.0137212	0.01255269	902.39	0.01224681		1492.39	0.00018707		2082.39	0.00204988	0.00613659	2672.4	-0.00679713		3262.4	0.00360412		3852.4	0.00346141	0.00001597	
312.6	0.01372284	0.01266291	902.59	0.01142513		1492.59	0.00046121		2082.59	0.00168964	0.00615945	2672.6	-0.00676133		3262.6	0.00333638		3852.6	0.00399008	0.00001611	
312.8	0.01327271	0.0127731	902.79	0.01092039		1492.79	0.00026254		2082.79	0.00207811	0.00618199	2672.8	-0.00649446		3262.8	0.0044269		3852.8	0.00433235	0.00001626	
313	0.01235149	0.01288325	902.99	0.0117824		1492.99	0.00032183		2082.99	0.00255482	0.00620423	2673	-0.0054686		3263	0.00393611		3853	0.00478528	0.0000164	
313.2	0.01203421	0.01299337	903.19	0.01141607		1493.19	0.0004587		2083.19	0.00335868	0.00622616	2673.2	-0.00550755		3263.2	0.00361498		3853.2	0.00522664	0.00001654	
313.4	0.01243317	0.01310346	903.39	0.01206685		1493.39	0.00040052		2083.39	0.0029846	0.0062478	2673.4	-0.00588736		3263.4	0.00382773		3853.4	0.00420095	0.00001668	
313.6	0.01239548	0.01321352	903.59	0.01213924		1493.59	0.00050633		2083.59	0.00335249	0.00626914	2673.6	-0.00598999		3263.6	0.00421344		3853.6	0.00401542	0.00001682	
313.8	0.0131255	0.01332355	903.79	0.01233841		1493.79	0.00080659		2083.79	0.00343409	0.00629018	2673.8	-0.00734376		3263.8	0.00518367		3853.8	0.00299763	0.00001697	
314	0.01373804	0.01343354	903.99	0.01284805		1493.99	0.00067528		2083.99	0.00348534	0.00631094	2674	-0.00758864		3264	0.00564915		3854	0.00354778	0.00001711	
314.2	0.01423104	0.0135435	904.19	0.01332263		1494.19	0.00038348		2084.19	0.00401321	0.00633142	2674.2	-0.00804498		3264.2	0.00685637		3854.2	0.0035602	0.00001725	
314.4	0.01445962	0.01365343	904.39	0.01441756		1494.39	0.00048951		2084.39	0.00312276	0.00635161	2674.4	-0.00834487		3264.4	0.00798465		3854.4	0.00367407	0.00001739	
314.6	0.01416537	0.01376332	904.59	0.01413488		1494.59	-0.000112		2084.59	0.00243464	0.00637154	2674.6	-0.00963934		3264.6	0.00823252		3854.6	0.00397599	0.00001754	
314.8	0.01447189	0.01387318	904.79	0.01362832		1494.79	-0.0004392		2084.79	0.00319156	0.00639118	2674.8	-0.00944242		3264.8	0.00856115		3854.8	0.00397826	0.00001768	
315	0.01445459	0.01398301	904.99	0.01405357		1494.99	-0.00039896		2084.99	0.00308644	0.00641056	2675	-0.00905304		3265	0.00823202		3855	0.00418186	0.00001782	
315.2	0.01476235	0.01409281	905.19	0.01434488		1495.19	-0.00156351		2085.19	0.00337114	0.00642968	2675.2	-0.00915532		3265.2	0.00858301		3855.2	0.00416595	0.00001796	
315.4	0.01490285	0.01420258	905.39	0.01409228		1495.39	-0.00117335		2085.39	0.00420828	0.00644853	2675.4	-0.00852276		3265.4	0.00800062		3855.4	0.00343697	0.0000181	
315.6	0.01526303	0.01431231	905.59	0.01443276		1495.59	-0.00182343		2085.59	0.00412417	0.00646713	2675.6	-0.00724662		3265.6	0.00754509		3855.6	0.00361809	0.00001825	
315.8	0.01582218	0.01442201	905.79	0.0144365		1495.79	-0.00093082		2085.79	0.0035994	0.00648547	2675.8	-0.00704788		3265.8	0.00795313		3855.8	0.00376396	0.00001839	
316	0.01601063	0.01453168	905.99	0.01380061		1495.99	-0.00030074		2085.99	0.00238604	0.00650356	2676	-0.00622606		3266	0.00779028		3856	0.00364743	0.00001853	
316.2	0.01650545	0.01464131	906.19	0.01213189		1496.19	0.00026909		2086.19	0.00266387	0.00652141	2676.2	-0.00594699		3266.2	0.0079045		3856.2	0.00390493	0.00001867	
316.4	0.0173012	0.01475092	906.39	0.0114305		1496.39	0.00074972		2086.39	0.0020006	0.00653901	2676.4	-0.00647989		3266.4	0.00759749		3856.4	0.0040533	0.00001882	
316.6	0.01728247	0.01486049	906.59	0.0114739		1496.59	0.00126417		2086.59	0.00209645	0.00655637	2676.6	-0.00604944		3266.6	0.00721596		3856.6	0.00448282	0.00001896	
316.8	0.01733794	0.01497003	906.79	0.01144618		1496.79	0.00125415		2086.79	0.00264922	0.00657349	2676.8	-0.00604752		3266.8	0.00735893		3856.8	0.00394276	0.0000191	
317	0.01734611	0.01507953	906.99	0.01213084		1496.99	0.0016504		2086.99	0.00332689	0.00659038	2677	-0.00644649		3267	0.00680578		3857	0.0041323	0.00001924	
317.2	0.01778589	0.01518901	907.19	0.01230661		1497.19	0.00179105		2087.19	0.00345068	0.00660704	2677.2	-0.00690299		3267.2	0.00732865		3857.2	0.00410967	0.00001938	
317.4	0.01776656	0.01529845	907.39	0.01237422		1497.39	0.00220562		2087.39	0.00323458	0.00662347	2677.4	-0.0075746		3267.4	0.00719361		3857.4	0.00328433	0.00001953	
317.6	0.01875051	0.01540786	907.59	0.01214227		1497.59	0.00268846		2087.59	0.00359149	0.00663967	2677.6	-0.00812993		3267.6	0.00732368		3857.6	0.00285187	0.00001967	
317.8	0.01865145	0.01551724	907.79	0.01197633		1497.79	0.00236893		2087.79	0.00379716	0.00665566	2677.8	-0.00942144		3267.8	0.00741556		3857.8	0.00286354	0.00001981	
318	0.0194244	0.01562658	907.99	0.01222224		1497.99	0.00188266		2087.99	0.00431975	0.00667143	2678	-0.0090426		3268	0.00733637		3858	0.00389165	0.00001995	
318.2	0.01894331	0.01573589	908.19	0.01198287		1498.19	0.00221774		2088.19	0.00544034	0.00668698	2678.2	-0.00922276		3268.2	0.00764874		3858.2	0.00379832	0.00002009	
318.4	0.01801348	0.01584518	908.39	0.01181791		1498.39	0.00170199		2088.39	0.00505343	0.00670232	2678.4	-0.00856664		3268.4	0.00724031		3858.4	0.00322497	0.00002024	
318.6	0.01698758	0.01595442	908.59	0.01127856		1498.59	0.00127005		2088.59	0.00566902	0.00671744	2678.6	-0.00898882		3268.6	0.00660293		3858.6	0.00452687	0.00002038	
318.8	0.01746617	0.01606364	908.79	0.01144463		1498.79	0.00147843		2088.79	0.0056022	0.00673237	2678.8	-0.00864172		3268.8	0.00584841		3858.8	0.00441958	0.00002052	
319	0.01683834	0.01617282	908.99	0.01196718		1498.99	0.00195362		2088.99	0.00612973	0.00674709	2679	-0.00713368		3269	0.006153		3859	0.00387394	0.00002066	
319.2	0.01663024	0.01628198	909.19	0.01283913		1499.19	0.00161146		2089.19	0.00633434	0.0067616	2679.2	-0.00669673		3269.2	0.00637163		3859.2	0.00339629	0.0000208	
319.4	0.01585867	0.0163911	909.39	0.01329747		1499.39	0.002081		2089.39	0.00678593	0.00677592	2679.4	-0.00614878		3269.4	0.00581477		3859.4	0.00293199	0.00002095	
319.6	0.01540579	0.01650018	909.59	0.01360104		1499.59	0.00170585		2089.59	0.00595577	0.00679005	2679.6	-0.00600941		3269.6	0.00602862		3859.6	0.00239025	0.00002109	
319.8	0.01518328	0.01660924	909.79	0.01440162		1499.79	0.00248329		2089.79	0.0050751	0.00680398	2679.8	-0.00700894		3269.8	0.00590025		3859.8	0.00221504	0.00002123	
320	0.01471472	0.01671826	909.99	0.01468452		1499.99	0.0029857		2089.99	0.00566854	0.00681772	2680	-0.00711511		3270	0.0064071		3860	0.00224326	0.00002137	
320.2	0.01482702	0.01682725	910.19	0.0153549		1500.19	0.00251177		2090.19	0.00581158	0.00683127	2680.2	-0.00688696		3270.2	0.00623711		3860.2	0.0014258	0.00002151	
320.4	0.01545303	0.01693621	910.39	0.01678649		1500.39	0.00224387		2090.39	0.0053396	0.00684464	2680.4	-0.00648536		3270.4	0.00608453		3860.4	0.00044235	0.00002166	
320.6	0.01629043	0.01704514	910.59	0.01740915		1500.59	0.00146737		2090.59	0.00566237	0.00685782	2680.6	-0.00624839		3270.6	0.0061371		3860.6	0.00062509	0.0000218	
320.8	0.01672104	0.01715403	910.79	0.01741896		1500.79	0.00134422		2090.79	0.00596408	0.00687083	2680.8	-0.00670733		3270.8	0.00655693		3860.8	0.00123133	0.00002194	
321	0.01721358	0.01726289	910.99	0.01768666		1500.99	0.00102639		2090.99	0.00601759	0.00688365	2681	-0.00673364		3271	0.00727315		3861	0.00217188	0.00002208	
321.2	0.01739715	0.01737172	911.19	0.01742599		1501.19	0.00086636		2091.19	0.00637851	0.0068963	2681.2	-0.00625264		3271.2	0.00765126		3861.2	0.00232274	0.00002222	
321.4	0.0175932	0.01748052	911.39	0.01776136		1501.39	0.0011867		2091.39	0.00611366	0.00690878	2681.4	-0.00603636		3271.4	0.00756743		3861.4	0.00220679	0.00002237	
321.6	0.0189302	0.01758929	911.59	0.01724974		1501.59	0.00161103		2091.59	0.0061189	0.00692109	2681.6	-0.00570223		3271.6	0.00671656		3861.6	0.00244822	0.00002251	
321.8	0.01877541	0.01769802	911.79	0.01727743		1501.79	0.00263677		2091.79	0.00571782	0.00693323	2681.8	-0.00545784		3271.8	0.00687692		3861.8	0.0030356	0.00002265	
322	0.01995074	0.01780672	911.99	0.01723376		1501.99	0.00374046		2091.99	0.00564246	0.00694521	2682	-0.00527539		3272	0.00628252		3862	0.00363106	0.00002279	
322.2	0.01933684	0.01791539	912.19	0.01661705		1502.19	0.00360154		2092.19	0.00591519	0.00695702	2682.2	-0.00519658		3272.2	0.00606075		3862.2	0.0039996	0.00002293	
322.4	0.01971187	0.01802403	912.39	0.01628547		1502.39	0.0039377		2092.39	0.00487129	0.00696867	2682.4	-0.00480067		3272.4	0.00536759		3862.4	0.00480201	0.00002308	
322.6	0.02007773	0.01813264	912.59	0.01641004		1502.59	0.00496582		2092.59	0.00428868	0.00698016	2682.6	-0.00519328		3272.6	0.00430284		3862.6	0.00559107	0.00002322	
322.8	0.02068765	0.01824121	912.79	0.01625445		1502.79	0.00549217		2092.79	0.00365986	0.00699149	2682.8	-0.00492979		3272.8	0.00447431		3862.8	0.00544377	0.00002336	
323	0.02001807	0.01834975	912.99	0.01658646		1502.99	0.00543925		2092.99	0.00414107	0.00700267	2683	-0.00322046		3273	0.00417028		3863	0.00592207	0.0000235	
323.2	0.01986617	0.01845826	913.19	0.01672838		1503.19	0.00491503		2093.19	0.00413231	0.00701369	2683.2	-0.0035696		3273.2	0.00351391		3863.2	0.00549983	0.00002364	
323.4	0.01939521	0.01856674	913.39	0.01610146		1503.39	0.00498999		2093.39	0.00444568	0.00702457	2683.4	-0.00352878		3273.4	0.00283227		3863.4	0.00563851	0.00002379	
323.6	0.01964079	0.01867518	913.59	0.01576867		1503.59	0.00418671		2093.59	0.00380428	0.0070353	2683.6	-0.00359589		3273.6	0.00290891		3863.6	0.00482195	0.00002393	
323.8	0.01980484	0.0187836	913.79	0.01639222		1503.79	0.00401212		2093.79	0.00449293	0.00704588	2683.8	-0.00442251		3273.8	0.00280571		3863.8	0.00513682	0.00002407	
324	0.01942912	0.01889198	913.99	0.01660505		1503.99	0.00321176		2093.99	0.00620299	0.00705631	2684	-0.00321058		3274	0.00388766		3864	0.00521265	0.00002421	
324.2	0.01985828	0.01900033	914.19	0.01694527		1504.19	0.00296357		2094.19	0.00561769	0.0070666	2684.2	-0.00320492		3274.2	0.00418738		3864.2	0.00458896	0.00002435	
324.4	0.01969585	0.01910865	914.39	0.01642907		1504.39	0.00266686		2094.39	0.00621278	0.00707676	2684.4	-0.00314634		3274.4	0.00468407		3864.4	0.00461489	0.0000245	
324.6	0.02031049	0.01921693	914.59	0.01609429		1504.59	0.00228615		2094.59	0.00622391	0.00708677	2684.6	-0.00355344		3274.6	0.00471492		3864.6	0.00655876	0.00002464	
324.8	0.02034046	0.01932519	914.79	0.01578879		1504.79	0.00190472		2094.79	0.00652483	0.00709665	2684.8	-0.00411287		3274.8	0.00589364		3864.8	0.00588006	0.00002478	
325	0.0202083	0.01943341	914.99	0.01576591		1504.99	0.00117232		2094.99	0.00640287	0.00710639	2685	-0.00417209		3275	0.00593524		3865	0.00550461	0.00002492	
325.2	0.01959786	0.0195416	915.19	0.01603808		1505.19	0.00143307		2095.19	0.00695632	0.007116	2685.2	-0.00419701		3275.2	0.00695398		3865.2	0.00575361	0.00002506	
325.4	0.02081552	0.01964975	915.39	0.01661939		1505.39	0.00155355		2095.39	0.00603504	0.00712547	2685.4	-0.00451849		3275.4	0.00721882		3865.4	0.00483953	0.0000252	
325.6	0.02191903	0.01975788	915.59	0.01653484		1505.59	0.00204169		2095.59	0.00546857	0.00713482	2685.6	-0.00394274		3275.6	0.00710639		3865.6	0.00366384	0.00002535	
325.8	0.02209416	0.01986597	915.79	0.01713294		1505.79	0.00297118		2095.79	0.00470241	0.00714404	2685.8	-0.00397161		3275.8	0.0083178		3865.8	0.00396205	0.00002549	
326	0.02248457	0.01997404	915.99	0.01682987		1505.99	0.00314448		2095.99	0.00494944	0.00715314	2686	-0.00453437		3276	0.00824261		3866	0.00351105	0.00002563	
326.2	0.02271824	0.02008207	916.19	0.01648165		1506.19	0.00336997		2096.19	0.00494985	0.00716211	2686.2	-0.00401486		3276.2	0.00826393		3866.2	0.00325616	0.00002577	
326.4	0.02339655	0.02019007	916.39	0.01647581		1506.39	0.00369195		2096.39	0.0045689	0.00717095	2686.4	-0.00367733		3276.4	0.00801472		3866.4	0.00278743	0.00002591	
326.6	0.02334578	0.02029803	916.59	0.01695584		1506.59	0.00400874		2096.59	0.00471934	0.00717968	2686.6	-0.00439232		3276.6	0.00714328		3866.6	0.00234058	0.00002606	
326.8	0.02355255	0.02040597	916.79	0.01701159		1506.79	0.00388187		2096.79	0.00483935	0.00718829	2686.8	-0.00459576		3276.8	0.00757202		3866.8	0.0023267	0.0000262	
327	0.02388369	0.02051387	916.99	0.01787896		1506.99	0.00304605		2096.99	0.00564806	0.00719678	2687	-0.00463899		3277	0.00635297		3867	0.00199572	0.00002634	
327.2	0.02343671	0.02062174	917.19	0.01750907		1507.19	0.00266685		2097.19	0.00532733	0.00720515	2687.2	-0.00462851		3277.2	0.00622904		3867.2	0.00238363	0.00002648	
327.4	0.023715	0.02072958	917.39	0.01697315		1507.39	0.00292787		2097.39	0.00580559	0.00721341	2687.4	-0.00468824		3277.4	0.00572426		3867.4	0.00307641	0.00002662	
327.6	0.0237122	0.02083739	917.59	0.01724422		1507.59	0.00270441		2097.59	0.00604385	0.00722156	2687.6	-0.00543953		3277.6	0.00634534		3867.6	0.00332004	0.00002676	
327.8	0.02329318	0.02094516	917.79	0.01722921		1507.79	0.00416494		2097.79	0.00672836	0.00722959	2687.8	-0.00538477		3277.8	0.00588902		3867.8	0.00422749	0.00002691	
328	0.02326245	0.02105291	917.99	0.01748487		1507.99	0.00435043		2097.99	0.00630391	0.00723752	2688	-0.00521205		3278	0.00630073		3868	0.00499092	0.00002705	
328.2	0.02308004	0.02116062	918.19	0.01728664		1508.19	0.0040792		2098.19	0.00587296	0.00724534	2688.2	-0.0063146		3278.2	0.00614546		3868.2	0.00564943	0.00002719	
328.4	0.02246067	0.0212683	918.39	0.01700824		1508.39	0.00345663		2098.39	0.00608688	0.00725305	2688.4	-0.0061312		3278.4	0.00569634		3868.4	0.006631	0.00002733	
328.6	0.02276405	0.02137595	918.59	0.01673219		1508.59	0.0032614		2098.59	0.00559025	0.00726065	2688.6	-0.00614661		3278.6	0.00529452		3868.6	0.00734735	0.00002747	
328.8	0.02245994	0.02148357	918.79	0.01604621		1508.79	0.00221284		2098.79	0.00599969	0.00726815	2688.8	-0.00699819		3278.8	0.00531802		3868.8	0.00698165	0.00002761	
329	0.0219933	0.02159115	918.99	0.0158034		1508.99	0.00181198		2098.99	0.00495292	0.00727555	2689	-0.00672932		3279	0.0047529		3869	0.00787696	0.00002776	
329.2	0.02219087	0.0216987	919.19	0.01600924		1509.19	0.00180172		2099.19	0.00472417	0.00728285	2689.2	-0.00727323		3279.2	0.00526583		3869.2	0.00810393	0.0000279	
329.4	0.02268699	0.02180623	919.39	0.01572813		1509.39	0.00288311		2099.39	0.00335582	0.00729005	2689.4	-0.00700026		3279.4	0.00546471		3869.4	0.00683971	0.00002804	
329.6	0.0226218	0.02191371	919.59	0.01567677		1509.59	0.00339095		2099.59	0.00309826	0.00729715	2689.6	-0.00636692		3279.6	0.0071734		3869.6	0.00641752	0.00002818	
329.8	0.02188578	0.02202117	919.79	0.01508932		1509.79	0.00338739		2099.79	0.00251982	0.00730415	2689.8	-0.00571867		3279.8	0.00856904		3869.8	0.00720539	0.00002832	
330	0.02222283	0.0221286	919.99	0.0153265		1509.99	0.0045065		2099.99	0.00317474	0.00731106	2690	-0.00469412		3280	0.00923129		3870	0.00649861	0.00002847	
330.2	0.02276794	0.02223599	920.19	0.01509269		1510.19	0.00474176		2100.19	0.0037175	0.00731787	2690.2	-0.00413297		3280.2	0.00969519		3870.2	0.00642844	0.00002861	
330.4	0.02252862	0.02234336	920.39	0.01565738		1510.39	0.00423571		2100.39	0.00417653	0.00732459	2690.4	-0.00408623		3280.4	0.01026171		3870.4	0.00658913	0.00002875	
330.6	0.02232907	0.02245069	920.59	0.0154735		1510.59	0.0053013		2100.59	0.00556778	0.00733122	2690.6	-0.00434964		3280.6	0.00928169		3870.6	0.0065395	0.00002889	
330.8	0.02199549	0.02255799	920.79	0.01597056		1510.79	0.00487006		2100.79	0.00594716	0.00733775	2690.8	-0.00368583		3280.8	0.00949915		3870.8	0.00549924	0.00002903	
331	0.0219242	0.02266526	920.99	0.01538544		1510.99	0.00427499		2100.99	0.00702342	0.0073442	2691	-0.0040219		3281	0.00909874		3871	0.00534606	0.00002917	
331.2	0.02215222	0.02277249	921.19	0.01477646		1511.19	0.00439518		2101.19	0.00768216	0.00735056	2691.2	-0.00320191		3281.2	0.00908971		3871.2	0.00480926	0.00002932	
331.4	0.02280485	0.0228797	921.39	0.01465582		1511.39	0.00465432		2101.39	0.00873309	0.00735683	2691.4	-0.00358229		3281.4	0.00816889		3871.4	0.00415429	0.00002946	
331.6	0.02300263	0.02298687	921.59	0.01518609		1511.59	0.00461953		2101.59	0.00900206	0.00736302	2691.6	-0.00358746		3281.6	0.00742526		3871.6	0.00426006	0.0000296	
331.8	0.02304692	0.02309401	921.79	0.01529089		1511.79	0.00497282		2101.79	0.00880801	0.00736912	2691.8	-0.00253178		3281.8	0.00571332		3871.8	0.0039875	0.00002974	
332	0.02346918	0.02320112	921.99	0.01544816		1511.99	0.00320051		2101.99	0.00915721	0.00737514	2692	-0.00302232		3282	0.00520835		3872	0.00457022	0.00002988	
332.2	0.02299355	0.0233082	922.19	0.01491677		1512.19	0.00251527		2102.19	0.00915077	0.00738108	2692.2	-0.00313492		3282.2	0.00486522		3872.2	0.00398189	0.00003002	
332.4	0.02286344	0.02341525	922.39	0.01554868		1512.39	0.00194746		2102.39	0.00914694	0.00738694	2692.4	-0.00262144		3282.4	0.00432716		3872.4	0.00311275	0.00003017	
332.6	0.0239004	0.02352226	922.59	0.01546559		1512.59	0.0025147		2102.59	0.00880339	0.00739271	2692.6	-0.00372548		3282.6	0.00387008		3872.6	0.00356995	0.00003031	
332.8	0.02421828	0.02362925	922.79	0.01560072		1512.79	0.00213264		2102.79	0.00784385	0.00739841	2692.8	-0.00479639		3282.8	0.00418727		3872.8	0.00296957	0.00003045	
333	0.02494092	0.0237362	922.99	0.01624716		1512.99	0.00203664		2102.99	0.00650127	0.00740403	2693	-0.00500837		3283	0.00449345		3873	0.00250407	0.00003059	
333.2	0.02507641	0.02384312	923.19	0.01655043		1513.19	0.00225378		2103.19	0.00596418	0.00740957	2693.2	-0.00523524		3283.2	0.00542672		3873.2	0.00166713	0.00003073	
333.4	0.02498171	0.02395001	923.39	0.01642153		1513.39	0.00314788		2103.39	0.00507516	0.00741504	2693.4	-0.0044392		3283.4	0.00653062		3873.4	0.00103673	0.00003087	
333.6	0.02492749	0.02405686	923.59	0.01749684		1513.59	0.00276578		2103.59	0.00554062	0.00742043	2693.6	-0.00477118		3283.6	0.00856896		3873.6	0.00130988	0.00003101	
333.8	0.02449957	0.02416369	923.79	0.01785015		1513.79	0.00258529		2103.79	0.005407	0.00742575	2693.8	-0.00454909		3283.8	0.00893943		3873.8	0.00264348	0.00003116	
334	0.0254472	0.02427048	923.99	0.01799119		1513.99	0.00378892		2103.99	0.00552476	0.00743099	2694	-0.00458295		3284	0.00909401		3874	0.00310017	0.0000313	
334.2	0.02492237	0.02437725	924.19	0.01714697		1514.19	0.00392035		2104.19	0.00562239	0.00743617	2694.2	-0.00545246		3284.2	0.00911555		3874.2	0.0035704	0.00003144	
334.4	0.02454818	0.02448398	924.39	0.01679533		1514.39	0.00393651		2104.39	0.00568549	0.00744127	2694.4	-0.00601918		3284.4	0.00874115		3874.4	0.00486066	0.00003158	
334.6	0.02402108	0.02459068	924.59	0.01591418		1514.59	0.00412725		2104.59	0.00655104	0.0074463	2694.6	-0.00615899		3284.6	0.00829289		3874.6	0.00503501	0.00003172	
334.8	0.02421082	0.02469735	924.79	0.01713587		1514.79	0.00362028		2104.79	0.00593068	0.00745127	2694.8	-0.00666413		3284.8	0.00815007		3874.8	0.00538889	0.00003186	
335	0.02497347	0.02480398	924.99	0.01654838		1514.99	0.00431096		2104.99	0.00608953	0.00745617	2695	-0.00742909		3285	0.00807193		3875	0.00576897	0.00003201	
335.2	0.02567226	0.02491059	925.19	0.01716144		1515.19	0.00476453		2105.19	0.00670545	0.007461	2695.2	-0.00778726		3285.2	0.007584		3875.2	0.00592988	0.00003215	
335.4	0.02559134	0.02501716	925.39	0.01723766		1515.39	0.00541901		2105.39	0.00619457	0.00746576	2695.4	-0.00834618		3285.4	0.00707723		3875.4	0.00583248	0.00003229	
335.6	0.02546545	0.02512371	925.59	0.01725798		1515.59	0.00582474		2105.59	0.00601799	0.00747046	2695.6	-0.00802977		3285.6	0.0065127		3875.6	0.00600116	0.00003243	
335.8	0.02532104	0.02523022	925.79	0.01670282		1515.79	0.00570366		2105.79	0.00582828	0.00747509	2695.8	-0.00746208		3285.8	0.00578447		3875.8	0.00617198	0.00003257	
336	0.02556086	0.0253367	925.99	0.01630824		1515.99	0.00507554		2105.99	0.00626166	0.00747967	2696	-0.00737232		3286	0.00581388		3876	0.00600435	0.00003271	
336.2	0.02590492	0.02544315	926.19	0.01616458		1516.19	0.00517742		2106.19	0.00557372	0.00748417	2696.2	-0.00760568		3286.2	0.00642536		3876.2	0.00515054	0.00003285	
336.4	0.02634083	0.02554956	926.39	0.01639008		1516.39	0.00564368		2106.39	0.00501628	0.00748862	2696.4	-0.00779404		3286.4	0.00675737		3876.4	0.00566729	0.000033	
336.6	0.02786319	0.02565595	926.59	0.0157968		1516.59	0.00614614		2106.59	0.00437482	0.00749301	2696.6	-0.00856797		3286.6	0.00682754		3876.6	0.00605977	0.00003314	
336.8	0.02781368	0.0257623	926.79	0.01579215		1516.79	0.00604319		2106.79	0.00439443	0.00749734	2696.8	-0.00776716		3286.8	0.00809841		3876.8	0.00508425	0.00003328	
337	0.02785011	0.02586863	926.99	0.0162796		1516.99	0.00622934		2106.99	0.00402363	0.0075016	2697	-0.0070544		3287	0.0091213		3877	0.00390671	0.00003342	
337.2	0.02779338	0.02597492	927.19	0.01605877		1517.19	0.00642457		2107.19	0.00484989	0.00750581	2697.2	-0.00656399		3287.2	0.00972125		3877.2	0.00358796	0.00003356	
337.4	0.02880193	0.02608118	927.39	0.01583842		1517.39	0.00650212		2107.39	0.00493769	0.00750996	2697.4	-0.0070343		3287.4	0.00993406		3877.4	0.00394744	0.0000337	
337.6	0.02832137	0.02618741	927.59	0.01660529		1517.59	0.00588375		2107.59	0.00536186	0.00751406	2697.6	-0.00716917		3287.6	0.00995703		3877.6	0.00415754	0.00003385	
337.8	0.02886811	0.0262936	927.79	0.01626658		1517.79	0.00613763		2107.79	0.0047944	0.0075181	2697.8	-0.00740633		3287.8	0.00954919		3877.8	0.00503362	0.00003399	
338	0.0290967	0.02639977	927.99	0.0151674		1517.99	0.00625083		2107.99	0.00497631	0.00752208	2698	-0.0065055		3288	0.00957418		3878	0.00514528	0.00003413	
338.2	0.02855981	0.0265059	928.19	0.01426145		1518.19	0.00614384		2108.19	0.00491138	0.00752601	2698.2	-0.00621253		3288.2	0.00955502		3878.2	0.00593961	0.00003427	
338.4	0.02854346	0.02661201	928.39	0.01357035		1518.39	0.0050496		2108.39	0.00552938	0.00752989	2698.4	-0.00586773		3288.4	0.00905529		3878.4	0.00662278	0.00003441	
338.6	0.02827365	0.02671808	928.59	0.0138534		1518.59	0.00476183		2108.59	0.00654734	0.00753371	2698.6	-0.00530855		3288.6	0.00879207		3878.6	0.0071606	0.00003455	
338.8	0.02848046	0.02682412	928.79	0.01443689		1518.79	0.00542473		2108.79	0.00649158	0.00753748	2698.8	-0.00544771		3288.8	0.00921532		3878.8	0.00723832	0.00003469	
339	0.02854186	0.02693013	928.99	0.01364547		1518.99	0.00486837		2108.99	0.00616768	0.0075412	2699	-0.00554172		3289	0.0094789		3879	0.00659791	0.00003484	
339.2	0.02869382	0.02703611	929.19	0.01341088		1519.19	0.00498691		2109.19	0.00621125	0.00754487	2699.2	-0.00526713		3289.2	0.00947957		3879.2	0.00671905	0.00003498	
339.4	0.02823044	0.02714205	929.39	0.01376566		1519.39	0.00494079		2109.39	0.00625616	0.00754849	2699.4	-0.00432882		3289.4	0.00960308		3879.4	0.00605425	0.00003512	
339.6	0.02761843	0.02724797	929.59	0.01315589		1519.59	0.004644		2109.59	0.00683811	0.00755206	2699.6	-0.00387452		3289.6	0.00968197		3879.6	0.00630039	0.00003526	
339.8	0.02745841	0.02735385	929.79	0.01285154		1519.79	0.0037116		2109.79	0.00676166	0.00755558	2699.8	-0.00337696		3289.8	0.00973112		3879.8	0.0059031	0.0000354	
340	0.02725003	0.02745971	929.99	0.01333367		1519.99	0.00313871		2109.99	0.00693163	0.00755905	2700	-0.00326354		3290	0.01017827		3880	0.00454109	0.00003554	
340.2	0.02742931	0.02756553	930.19	0.0138006		1520.19	0.00311365		2110.19	0.00667567	0.00756247	2700.2	-0.00358065		3290.2	0.01036976		3880.2	0.00437175	0.00003568	
340.4	0.02733617	0.02767132	930.39	0.01381045		1520.39	0.00286338		2110.39	0.00668201	0.00756585	2700.4	-0.00361724		3290.4	0.01073359		3880.4	0.00390278	0.00003583	
340.6	0.02794436	0.02777708	930.59	0.01382871		1520.59	0.00175396		2110.59	0.00734748	0.00756918	2700.6	-0.00385987		3290.6	0.01052457		3880.6	0.00230543	0.00003597	
340.8	0.02792919	0.02788281	930.79	0.01422525		1520.79	0.00207492		2110.79	0.00814626	0.00757247	2700.8	-0.00316406		3290.8	0.01155268		3880.8	0.00149527	0.00003611	
341	0.02862071	0.02798851	930.99	0.01515654		1520.99	0.0019193		2110.99	0.00761035	0.00757571	2701	-0.00296826		3291	0.01186012		3881	0.00027643	0.00003625	
341.2	0.02858038	0.02809417	931.19	0.01605853		1521.19	0.0011125		2111.19	0.00836785	0.00757891	2701.2	-0.00354839		3291.2	0.0108377		3881.2	0.00005743	0.00003639	
341.4	0.0291555	0.02819981	931.39	0.01714617		1521.39	0.00021493		2111.39	0.00779537	0.00758206	2701.4	-0.00393687		3291.4	0.01087047		3881.4	0.0011851	0.00003653	
341.6	0.02852762	0.02830541	931.59	0.01860125		1521.59	0.00125695		2111.59	0.00758408	0.00758517	2701.6	-0.00339447		3291.6	0.00947425		3881.6	0.00153707	0.00003667	
341.8	0.0291774	0.02841098	931.79	0.01879513		1521.79	0.00195629		2111.79	0.00746968	0.00758824	2701.8	-0.00401119		3291.8	0.00946937		3881.8	0.0017411	0.00003681	
342	0.02817977	0.02851652	931.99	0.01915713		1521.99	0.00104269		2111.99	0.0084441	0.00759126	2702	-0.00315672		3292	0.00912617		3882	0.0023569	0.00003696	
342.2	0.02794327	0.02862203	932.19	0.01887693		1522.19	0.00173137		2112.19	0.00782783	0.00759425	2702.2	-0.00405719		3292.2	0.00811925		3882.2	0.00317164	0.0000371	
342.4	0.02847532	0.02872751	932.39	0.01861004		1522.39	0.00149213		2112.39	0.0083299	0.00759719	2702.4	-0.00406888		3292.4	0.00756543		3882.4	0.00350453	0.00003724	
342.6	0.02881683	0.02883296	932.59	0.01945181		1522.59	0.00098743		2112.59	0.0085363	0.00760009	2702.6	-0.00487361		3292.6	0.00729917		3882.6	0.00428539	0.00003738	
342.8	0.02930152	0.02893838	932.79	0.01917693		1522.79	0.0013898		2112.79	0.00754029	0.00760296	2702.8	-0.00555941		3292.8	0.00815689		3882.8	0.00529247	0.00003752	
343	0.02941249	0.02904376	932.99	0.0189361		1522.99	0.00113095		2112.99	0.00726616	0.00760578	2703	-0.00682831		3293	0.00769774		3883	0.00584799	0.00003766	
343.2	0.03021177	0.02914912	933.19	0.01891948		1523.19	0.00130852		2113.19	0.00677011	0.00760857	2703.2	-0.00630597		3293.2	0.00786622		3883.2	0.00695936	0.0000378	
343.4	0.03003515	0.02925444	933.39	0.01893254		1523.39	0.00141052		2113.39	0.00732972	0.00761132	2703.4	-0.00556357		3293.4	0.00755698		3883.4	0.00763419	0.00003795	
343.6	0.02958521	0.02935974	933.59	0.01821835		1523.59	0.0018918		2113.59	0.00660745	0.00761403	2703.6	-0.00687016		3293.6	0.00715062		3883.6	0.00816745	0.00003809	
343.8	0.03027629	0.029465	933.79	0.01874859		1523.79	0.00179372		2113.79	0.00517587	0.0076167	2703.8	-0.00620344		3293.8	0.0074701		3883.8	0.00786578	0.00003823	
344	0.0309686	0.02957023	933.99	0.0189546		1523.99	0.00207037		2113.99	0.004798	0.00761934	2704	-0.00551741		3294	0.0075443		3884	0.00722067	0.00003837	
344.2	0.03189869	0.02967543	934.19	0.0185479		1524.19	0.00246316		2114.19	0.00453027	0.00762194	2704.2	-0.00556662		3294.2	0.00801116		3884.2	0.00667732	0.00003851	
344.4	0.03322014	0.02978059	934.39	0.01765731		1524.39	0.00234491		2114.39	0.00446901	0.0076245	2704.4	-0.00562565		3294.4	0.00742706		3884.4	0.00578689	0.00003865	
344.6	0.03380756	0.02988573	934.59	0.01733919		1524.59	0.00251974		2114.59	0.00455874	0.00762703	2704.6	-0.00530523		3294.6	0.00775568		3884.6	0.00609647	0.00003879	
344.8	0.03414352	0.02999084	934.79	0.01696677		1524.79	0.00292725		2114.79	0.00423856	0.00762953	2704.8	-0.00444124		3294.8	0.00841774		3884.8	0.00575247	0.00003893	
345	0.03443196	0.03009591	934.99	0.0173268		1524.99	0.00341249		2114.99	0.00317385	0.00763199	2705	-0.00421125		3295	0.00887704		3885	0.00589765	0.00003908	
345.2	0.03373072	0.03020096	935.19	0.01714499		1525.19	0.00435288		2115.19	0.00328945	0.00763442	2705.2	-0.00432558		3295.2	0.00851574		3885.2	0.00597068	0.00003922	
345.4	0.0337727	0.03030597	935.39	0.01717222		1525.39	0.0051035		2115.39	0.00361576	0.00763681	2705.4	-0.00391324		3295.4	0.00875044		3885.4	0.0070773	0.00003936	
345.6	0.03377278	0.03041095	935.59	0.01796025		1525.59	0.0061839		2115.59	0.0042186	0.00763918	2705.6	-0.00408898		3295.6	0.00878648		3885.6	0.00658256	0.0000395	
345.8	0.03426433	0.03051591	935.79	0.01819261		1525.79	0.00568529		2115.79	0.00440875	0.00764151	2705.8	-0.00416409		3295.8	0.00895735		3885.8	0.00594587	0.00003964	
346	0.0335724	0.03062083	935.99	0.019551		1525.99	0.0061906		2115.99	0.00425542	0.0076438	2706	-0.00409719		3296	0.00872082		3886	0.00560833	0.00003978	
346.2	0.03443248	0.03072571	936.19	0.019619		1526.19	0.0075912		2116.19	0.00402214	0.00764607	2706.2	-0.00475228		3296.2	0.00877159		3886.2	0.00514479	0.00003992	
346.4	0.03443153	0.03083057	936.39	0.01963992		1526.39	0.00707145		2116.39	0.00530637	0.00764831	2706.4	-0.00448054		3296.4	0.00960879		3886.4	0.00476556	0.00004006	
346.6	0.03429367	0.0309354	936.59	0.0199625		1526.59	0.00662788		2116.59	0.00568538	0.00765051	2706.6	-0.00446479		3296.6	0.01024697		3886.6	0.0045407	0.0000402	
346.8	0.03362675	0.0310402	936.79	0.01916723		1526.79	0.00666818		2116.79	0.00576568	0.00765269	2706.8	-0.00469243		3296.8	0.01112465		3886.8	0.00474312	0.00004035	
347	0.03335425	0.03114496	936.99	0.01846788		1526.99	0.00595335		2116.99	0.00603556	0.00765483	2707	-0.00443443		3297	0.01040302		3887	0.00452641	0.00004049	
347.2	0.0336671	0.0312497	937.19	0.01848421		1527.19	0.00470093		2117.19	0.00588354	0.00765695	2707.2	-0.00304602		3297.2	0.0104974		3887.2	0.00516306	0.00004063	
347.4	0.03403076	0.0313544	937.39	0.0179449		1527.39	0.00427931		2117.39	0.0061016	0.00765904	2707.4	-0.00207066		3297.4	0.01033267		3887.4	0.00503473	0.00004077	
347.6	0.0339678	0.03145908	937.59	0.01853976		1527.59	0.00330588		2117.59	0.00610724	0.00766109	2707.6	-0.00280567		3297.6	0.01062914		3887.6	0.00446638	0.00004091	
347.8	0.03466951	0.03156372	937.79	0.01869648		1527.79	0.00280422		2117.79	0.00653633	0.00766312	2707.8	-0.00130873		3297.8	0.01015536		3887.8	0.00382558	0.00004105	
348	0.03449958	0.03166833	937.99	0.01813714		1527.99	0.0033311		2117.99	0.0069195	0.00766513	2708	-0.00090324		3298	0.01021638		3888	0.00306011	0.00004119	
348.2	0.03542841	0.03177291	938.19	0.01774327		1528.19	0.00340158		2118.19	0.00657042	0.0076671	2708.2	-0.00061416		3298.2	0.00996573		3888.2	0.00277774	0.00004133	
348.4	0.03527483	0.03187746	938.39	0.01780636		1528.39	0.00301356		2118.39	0.00748307	0.00766905	2708.4	-0.00078439		3298.4	0.01005757		3888.4	0.0024368	0.00004148	
348.6	0.03470357	0.03198198	938.59	0.01802976		1528.59	0.00268463		2118.59	0.00678329	0.00767097	2708.6	-0.00056716		3298.6	0.01173341		3888.6	0.00375838	0.00004162	
348.8	0.03452885	0.03208647	938.79	0.01756962		1528.79	0.00255773		2118.79	0.00681827	0.00767287	2708.8	-0.00165358		3298.8	0.01110963		3888.8	0.00293811	0.00004176	
349	0.03395035	0.03219092	938.99	0.01729241		1528.99	0.00327025		2118.99	0.0067094	0.00767474	2709	-0.0017376		3299	0.01097089		3889	0.00390771	0.0000419	
349.2	0.03347022	0.03229535	939.19	0.01711673		1529.19	0.00391963		2119.19	0.00691478	0.00767658	2709.2	-0.00242231		3299.2	0.01030807		3889.2	0.00363004	0.00004204	
349.4	0.03343935	0.03239974	939.39	0.01800784		1529.39	0.00300801		2119.39	0.00701858	0.0076784	2709.4	-0.00296617		3299.4	0.01046232		3889.4	0.00421871	0.00004218	
349.6	0.03384369	0.03250411	939.59	0.01853875		1529.59	0.00302959		2119.59	0.0069802	0.00768019	2709.6	-0.00383694		3299.6	0.01034363		3889.6	0.00403401	0.00004232	
349.8	0.0343216	0.03260844	939.79	0.01883172		1529.79	0.00361904		2119.79	0.00611141	0.00768196	2709.8	-0.00404111		3299.8	0.00873819		3889.8	0.00391435	0.00004246	
350	0.03410815	0.03271275	939.99	0.01960809		1529.99	0.00469057		2119.99	0.00619783	0.00768371	2710	-0.00541938		3300	0.00897446		3890	0.003709	0.0000426	
350.2	0.03373403	0.03281702	940.19	0.01936943		1530.19	0.00493008		2120.19	0.00731545	0.00768543	2710.2	-0.00614494		3300.2	0.00882821		3890.2	0.00417452	0.00004275	
350.4	0.03271824	0.03292126	940.39	0.0190532		1530.39	0.00502705		2120.39	0.00800378	0.00768713	2710.4	-0.00620862		3300.4	0.00915562		3890.4	0.0046055	0.00004289	
350.6	0.03343796	0.03302547	940.59	0.01955853		1530.59	0.00368766		2120.59	0.00774337	0.0076888	2710.6	-0.00574727		3300.6	0.00913928		3890.6	0.00431689	0.00004303	
350.8	0.03352491	0.03312965	940.79	0.01894645		1530.79	0.00283691		2120.79	0.00739319	0.00769045	2710.8	-0.00506774		3300.8	0.00865607		3890.8	0.00493834	0.00004317	
351	0.03453423	0.0332338	940.99	0.0184993		1530.99	0.00233706		2120.99	0.00714621	0.00769208	2711	-0.00440935		3301	0.00810444		3891	0.00561676	0.00004331	
351.2	0.03552111	0.03333792	941.19	0.01926143		1531.19	0.00204021		2121.19	0.00664233	0.00769369	2711.2	-0.00334806		3301.2	0.00890338		3891.2	0.00543319	0.00004345	
351.4	0.03677916	0.03344201	941.39	0.01923303		1531.39	0.00215416		2121.39	0.00621146	0.00769528	2711.4	-0.00283698		3301.4	0.00928713		3891.4	0.00523798	0.00004359	
351.6	0.03700463	0.03354606	941.59	0.01957168		1531.59	0.00237521		2121.59	0.00619021	0.00769684	2711.6	-0.00317764		3301.6	0.00929524		3891.6	0.00520376	0.00004373	
351.8	0.03657746	0.03365009	941.79	0.01967571		1531.79	0.00352126		2121.79	0.00628913	0.00769838	2711.8	-0.00290224		3301.8	0.0095971		3891.8	0.00534469	0.00004387	
352	0.03677569	0.03375409	941.99	0.01991612		1531.99	0.0041714		2121.99	0.00580815	0.0076999	2712	-0.00284262		3302	0.01030991		3892	0.00497598	0.00004401	
352.2	0.03747987	0.03385805	942.19	0.02045012		1532.19	0.0039001		2122.19	0.00559344	0.0077014	2712.2	-0.00305814		3302.2	0.01034046		3892.2	0.00451699	0.00004416	
352.4	0.03735223	0.03396199	942.39	0.0211559		1532.39	0.00374123		2122.39	0.00589931	0.00770288	2712.4	-0.00436623		3302.4	0.01164296		3892.4	0.00427637	0.0000443	
352.6	0.03758078	0.03406589	942.59	0.02151516		1532.59	0.00438766		2122.59	0.00557156	0.00770434	2712.6	-0.00500046		3302.6	0.01119288		3892.6	0.0045255	0.00004444	
352.8	0.03704575	0.03416976	942.79	0.021611		1532.79	0.00465843		2122.79	0.00565914	0.00770578	2712.8	-0.00573197		3302.8	0.0110909		3892.8	0.00391169	0.00004458	
353	0.03678835	0.0342736	942.99	0.02176613		1532.99	0.00442071		2122.99	0.00581354	0.0077072	2713	-0.00563275		3303	0.01169197		3893	0.00506612	0.00004472	
353.2	0.03668075	0.03437742	943.19	0.02206884		1533.19	0.00404585		2123.19	0.00617219	0.0077086	2713.2	-0.00629184		3303.2	0.01154212		3893.2	0.00544548	0.00004486	
353.4	0.03667736	0.0344812	943.39	0.0224347		1533.39	0.00371995		2123.39	0.00669529	0.00770998	2713.4	-0.00688436		3303.4	0.0111192		3893.4	0.00660677	0.000045	
353.6	0.03648355	0.03458495	943.59	0.02187398		1533.59	0.00400665		2123.59	0.0072486	0.00771135	2713.6	-0.00696808		3303.6	0.01019544		3893.6	0.00623184	0.00004514	
353.8	0.03634669	0.03468867	943.79	0.02158127		1533.79	0.0040047		2123.79	0.00795738	0.00771269	2713.8	-0.0062797		3303.8	0.00928347		3893.8	0.0053716	0.00004528	
354	0.036178	0.03479236	943.99	0.02192415		1533.99	0.00395921		2123.99	0.00864596	0.00771402	2714	-0.00698591		3304	0.00895817		3894	0.00533052	0.00004542	
354.2	0.03600964	0.03489602	944.19	0.02186047		1534.19	0.00394739		2124.19	0.00895603	0.00771532	2714.2	-0.00591676		3304.2	0.00830581		3894.2	0.00511217	0.00004557	
354.4	0.03643247	0.03499965	944.39	0.0226853		1534.39	0.00365957		2124.39	0.00913552	0.00771661	2714.4	-0.00408297		3304.4	0.00820554		3894.4	0.00544434	0.00004571	
354.6	0.0369514	0.03510324	944.59	0.02311118		1534.59	0.00300808		2124.59	0.00865288	0.00771788	2714.6	-0.00250765		3304.6	0.00736667		3894.6	0.00501144	0.00004585	
354.8	0.03715838	0.03520681	944.79	0.02258973		1534.79	0.00360631		2124.79	0.00901167	0.00771914	2714.8	-0.00147431		3304.8	0.00718955		3894.8	0.00633446	0.00004599	
355	0.03750399	0.03531035	944.99	0.02250551		1534.99	0.00422528		2124.99	0.00889891	0.00772038	2715	-0.00074875		3305	0.00720301		3895	0.00606036	0.00004613	
355.2	0.03859488	0.03541385	945.19	0.02292472		1535.19	0.00448891		2125.19	0.00827212	0.0077216	2715.2	-0.00025949		3305.2	0.00752966		3895.2	0.00525613	0.00004627	
355.4	0.03962616	0.03551733	945.39	0.02205133		1535.39	0.00489794		2125.39	0.00834188	0.0077228	2715.4	-0.00080131		3305.4	0.00805966		3895.4	0.00533782	0.00004641	
355.6	0.03955022	0.03562077	945.59	0.02174561		1535.59	0.00500919		2125.59	0.00826581	0.00772399	2715.6	-0.00126809		3305.6	0.00842465		3895.6	0.00525317	0.00004655	
355.8	0.03910844	0.03572419	945.79	0.02264361		1535.79	0.00527146		2125.79	0.00875061	0.00772516	2715.8	-0.00210954		3305.8	0.00917476		3895.8	0.00506882	0.00004669	
356	0.03996402	0.03582757	945.99	0.02284177		1535.99	0.00480006		2125.99	0.00847193	0.00772631	2716	-0.00361316		3306	0.00849841		3896	0.00474518	0.00004683	
356.2	0.04064163	0.03593092	946.19	0.02216558		1536.19	0.00475246		2126.19	0.00805289	0.00772745	2716.2	-0.0038933		3306.2	0.00859203		3896.2	0.0048488	0.00004697	
356.4	0.04142574	0.03603425	946.39	0.02251279		1536.39	0.00515155		2126.39	0.00791496	0.00772858	2716.4	-0.0049921		3306.4	0.00939807		3896.4	0.00475271	0.00004712	
356.6	0.04135348	0.03613754	946.59	0.02194877		1536.59	0.00511259		2126.59	0.00828649	0.00772969	2716.6	-0.00546544		3306.6	0.00885766		3896.6	0.00529958	0.00004726	
356.8	0.04102852	0.0362408	946.79	0.02188482		1536.79	0.00414297		2126.79	0.00741206	0.00773078	2716.8	-0.00660325		3306.8	0.01079413		3896.8	0.00597596	0.0000474	
357	0.04069751	0.03634403	946.99	0.0227214		1536.99	0.00383671		2126.99	0.00810103	0.00773186	2717	-0.0072186		3307	0.0107399		3897	0.00630099	0.00004754	
357.2	0.04053637	0.03644723	947.19	0.02317795		1537.19	0.00336652		2127.19	0.00822757	0.00773292	2717.2	-0.0075286		3307.2	0.01093126		3897.2	0.0066868	0.00004768	
357.4	0.04103725	0.03655041	947.39	0.02155404		1537.39	0.0038474		2127.39	0.00822157	0.00773397	2717.4	-0.00762356		3307.4	0.01090508		3897.4	0.00565397	0.00004782	
357.6	0.04035267	0.03665355	947.59	0.0206328		1537.59	0.00348554		2127.59	0.00723016	0.007735	2717.6	-0.0074153		3307.6	0.0107495		3897.6	0.00442637	0.00004796	
357.8	0.04081888	0.03675666	947.79	0.02014585		1537.79	0.00352048		2127.79	0.00720716	0.00773603	2717.8	-0.00793052		3307.8	0.01121763		3897.8	0.00408975	0.0000481	
358	0.04056064	0.03685973	947.99	0.02066601		1537.99	0.0029559		2127.99	0.0069895	0.00773703	2718	-0.0083911		3308	0.01164423		3898	0.00454516	0.00004824	
358.2	0.0403285	0.03696278	948.19	0.02038699		1538.19	0.00389828		2128.19	0.0071587	0.00773803	2718.2	-0.00731006		3308.2	0.01177923		3898.2	0.00513648	0.00004838	
358.4	0.04045253	0.0370658	948.39	0.02135301		1538.39	0.00476741		2128.39	0.00719858	0.007739	2718.4	-0.00654881		3308.4	0.01100879		3898.4	0.00554512	0.00004852	
358.6	0.04029499	0.03716879	948.59	0.02091962		1538.59	0.0051233		2128.59	0.00685103	0.00773997	2718.6	-0.0065152		3308.6	0.0107207		3898.6	0.00569165	0.00004866	
358.8	0.04063337	0.03727175	948.79	0.0217028		1538.79	0.00482266		2128.79	0.00823777	0.00774092	2718.8	-0.00645144		3308.8	0.01075113		3898.8	0.00676547	0.00004881	
359	0.04124593	0.03737468	948.99	0.02162143		1538.99	0.00496088		2128.99	0.00812883	0.00774186	2719	-0.00543844		3309	0.0107767		3899	0.00618846	0.00004895	
359.2	0.04223786	0.03747757	949.19	0.02236499		1539.19	0.00469622		2129.19	0.00802649	0.00774279	2719.2	-0.00483133		3309.2	0.01094545		3899.2	0.00627331	0.00004909	
359.4	0.04219945	0.03758044	949.39	0.02281091		1539.39	0.00481239		2129.39	0.00754147	0.0077437	2719.4	-0.00513467		3309.4	0.01140829		3899.4	0.00624455	0.00004923	
359.6	0.04180889	0.03768328	949.59	0.02372815		1539.59	0.00462253		2129.59	0.00792254	0.00774461	2719.6	-0.00551636		3309.6	0.01099521		3899.6	0.00612543	0.00004937	
359.8	0.04240033	0.03778608	949.79	0.02417638		1539.79	0.00480409		2129.79	0.00899882	0.0077455	2719.8	-0.00545662		3309.8	0.0108753		3899.8	0.0064677	0.00004951	
360	0.04286736	0.03788886	949.99	0.02387898		1539.99	0.00517683		2129.99	0.00836221	0.00774637	2720	-0.00516945		3310	0.01016436		3900	0.00704911	0.00004965	
360.2	0.04350192	0.0379916	950.19	0.02387847		1540.19	0.00549767		2130.19	0.00898141	0.00774724	2720.2	-0.00364219		3310.2	0.00964492		3900.2	0.00770436	0.00004979	
360.4	0.04393882	0.03809432	950.39	0.02431611		1540.39	0.00580328		2130.39	0.00855372	0.00774809	2720.4	-0.00397373		3310.4	0.00951782		3900.4	0.00745282	0.00004993	
360.6	0.04430821	0.038197	950.59	0.02383009		1540.59	0.00510333		2130.59	0.00917691	0.00774893	2720.6	-0.00404106		3310.6	0.00969157		3900.6	0.00712221	0.00005007	
360.8	0.04399198	0.03829966	950.79	0.02455504		1540.79	0.00544957		2130.79	0.00849735	0.00774976	2720.8	-0.00396829		3310.8	0.01042786		3900.8	0.00655193	0.00005021	
361	0.04348195	0.03840228	950.99	0.02466253		1540.99	0.00547645		2130.99	0.00871251	0.00775058	2721	-0.00364486		3311	0.00966365		3901	0.00615157	0.00005035	
361.2	0.04356531	0.03850487	951.19	0.02371831		1541.19	0.00511498		2131.19	0.00837021	0.00775139	2721.2	-0.00345781		3311.2	0.00973428		3901.2	0.00575215	0.00005049	
361.4	0.04308456	0.03860744	951.39	0.02248427		1541.39	0.00483995		2131.39	0.00790821	0.00775219	2721.4	-0.00295764		3311.4	0.00938346		3901.4	0.00513585	0.00005064	
361.6	0.04303268	0.03870997	951.59	0.02356491		1541.59	0.0052595		2131.59	0.00706358	0.00775297	2721.6	-0.00435975		3311.6	0.00931838		3901.6	0.00532394	0.00005078	
361.8	0.04336028	0.03881247	951.79	0.02333389		1541.79	0.0057762		2131.79	0.00791334	0.00775375	2721.8	-0.00486442		3311.8	0.00991293		3901.8	0.00499303	0.00005092	
362	0.0423185	0.03891495	951.99	0.02427469		1541.99	0.00589268		2131.99	0.007755	0.00775451	2722	-0.00484887		3312	0.01020431		3902	0.00521433	0.00005106	
362.2	0.04281241	0.03901739	952.19	0.02394513		1542.19	0.0072702		2132.19	0.0079241	0.00775527	2722.2	-0.00466559		3312.2	0.00974893		3902.2	0.00544525	0.0000512	
362.4	0.04355468	0.0391198	952.39	0.0239714		1542.39	0.00759899		2132.39	0.0073033	0.00775601	2722.4	-0.00477551		3312.4	0.01008301		3902.4	0.00485903	0.00005134	
362.6	0.04357336	0.03922218	952.59	0.02404973		1542.59	0.00751756		2132.59	0.00662939	0.00775674	2722.6	-0.00442063		3312.6	0.01029363		3902.6	0.00446837	0.00005148	
362.8	0.04365152	0.03932454	952.79	0.02464274		1542.79	0.00749055		2132.79	0.00730224	0.00775747	2722.8	-0.00437041		3312.8	0.01043121		3902.8	0.00430969	0.00005162	
363	0.04375169	0.03942686	952.99	0.02379312		1542.99	0.00780764		2132.99	0.00659849	0.00775818	2723	-0.00365632		3313	0.01122575		3903	0.00414015	0.00005176	
363.2	0.04349091	0.03952915	953.19	0.02435065		1543.19	0.00844524		2133.19	0.00567439	0.00775889	2723.2	-0.00357569		3313.2	0.01199806		3903.2	0.00473268	0.0000519	
363.4	0.04375378	0.03963141	953.39	0.02417722		1543.39	0.00890467		2133.39	0.00521445	0.00775958	2723.4	-0.00374358		3313.4	0.01292928		3903.4	0.00416851	0.00005204	
363.6	0.0446068	0.03973364	953.59	0.02420515		1543.59	0.00919551		2133.59	0.00574568	0.00776027	2723.6	-0.00367495		3313.6	0.01300128		3903.6	0.00451865	0.00005218	
363.8	0.04507878	0.03983584	953.79	0.02384525		1543.79	0.00894159		2133.79	0.00641427	0.00776094	2723.8	-0.00216266		3313.8	0.0129954		3903.8	0.00499002	0.00005232	
364	0.04474106	0.03993802	953.99	0.02402228		1543.99	0.0086798		2133.99	0.00623134	0.00776161	2724	-0.00131771		3314	0.01247773		3904	0.00529769	0.00005246	
364.2	0.04575114	0.04004016	954.19	0.02328746		1544.19	0.00802471		2134.19	0.00683997	0.00776226	2724.2	-0.00106367		3314.2	0.01285862		3904.2	0.00571745	0.00005261	
364.4	0.04577991	0.04014227	954.39	0.02191804		1544.39	0.00786187		2134.39	0.00644581	0.00776291	2724.4	-0.00178721		3314.4	0.01298252		3904.4	0.00563696	0.00005275	
364.6	0.04553781	0.04024435	954.59	0.02170837		1544.59	0.0076612		2134.59	0.00724336	0.00776355	2724.6	-0.00238297		3314.6	0.01342724		3904.6	0.00545223	0.00005289	
364.8	0.04573395	0.0403464	954.79	0.02111319		1544.79	0.00836228		2134.79	0.00703413	0.00776418	2724.8	-0.00301003		3314.8	0.01264481		3904.8	0.00615613	0.00005303	
365	0.04674258	0.04044842	954.99	0.02103225		1544.99	0.00757624		2134.99	0.00758561	0.0077648	2725	-0.00314313		3315	0.0118198		3905	0.00648451	0.00005317	
365.2	0.04689419	0.04055041	955.19	0.02167037		1545.19	0.00708535		2135.19	0.00790325	0.00776542	2725.2	-0.00348643		3315.2	0.01130614		3905.2	0.00637378	0.00005331	
365.4	0.04749668	0.04065237	955.39	0.02252199		1545.39	0.00662724		2135.39	0.00824275	0.00776602	2725.4	-0.00442344		3315.4	0.01059984		3905.4	0.00670858	0.00005345	
365.6	0.04788151	0.0407543	955.59	0.02254085		1545.59	0.00705687		2135.59	0.0088216	0.00776662	2725.6	-0.00638941		3315.6	0.00966778		3905.6	0.00646469	0.00005359	
365.8	0.04845583	0.0408562	955.79	0.02220233		1545.79	0.0073426		2135.79	0.0088056	0.00776721	2725.8	-0.00668866		3315.8	0.00949213		3905.8	0.00586146	0.00005373	
366	0.04823579	0.04095807	955.99	0.02267606		1545.99	0.00724028		2135.99	0.00865098	0.00776779	2726	-0.00779074		3316	0.00824623		3906	0.00646588	0.00005387	
366.2	0.04867336	0.04105991	956.19	0.02187723		1546.19	0.00768917		2136.19	0.00965836	0.00776836	2726.2	-0.00813088		3316.2	0.00778795		3906.2	0.00625999	0.00005401	
366.4	0.04858957	0.04116172	956.39	0.02175313		1546.39	0.0069696		2136.39	0.00989281	0.00776893	2726.4	-0.0085834		3316.4	0.00763804		3906.4	0.00590612	0.00005415	
366.6	0.04745174	0.0412635	956.59	0.02150381		1546.59	0.007219		2136.59	0.00921814	0.00776948	2726.6	-0.00836371		3316.6	0.00651747		3906.6	0.00510048	0.00005429	
366.8	0.04637383	0.04136525	956.79	0.02139854		1546.79	0.00706019		2136.79	0.01040405	0.00777003	2726.8	-0.00832265		3316.8	0.0071571		3906.8	0.00623431	0.00005443	
367	0.04574962	0.04146697	956.99	0.02058181		1546.99	0.00677606		2136.99	0.01003151	0.00777058	2727	-0.00695517		3317	0.00824589		3907	0.00630121	0.00005457	
367.2	0.04522505	0.04156866	957.19	0.02119618		1547.19	0.00663788		2137.19	0.01020139	0.00777111	2727.2	-0.00672506		3317.2	0.00925882		3907.2	0.00599148	0.00005471	
367.4	0.04542914	0.04167032	957.39	0.02208385		1547.39	0.00646524		2137.39	0.01086869	0.00777164	2727.4	-0.00575938		3317.4	0.00980841		3907.4	0.00541752	0.00005485	
367.6	0.04491482	0.04177195	957.59	0.0228523		1547.59	0.00576346		2137.59	0.01141823	0.00777216	2727.6	-0.00490708		3317.6	0.01018447		3907.6	0.00555182	0.000055	
367.8	0.04404993	0.04187355	957.79	0.0226809		1547.79	0.00522066		2137.79	0.012324	0.00777267	2727.8	-0.00340535		3317.8	0.01070945		3907.8	0.00516282	0.00005514	
368	0.04315622	0.04197512	957.99	0.0227678		1547.99	0.00527004		2137.99	0.01230726	0.00777318	2728	-0.00356411		3318	0.01133796		3908	0.00537657	0.00005528	
368.2	0.04344198	0.04207666	958.19	0.02239089		1548.19	0.00555495		2138.19	0.01247541	0.00777368	2728.2	-0.00413709		3318.2	0.0124893		3908.2	0.00488652	0.00005542	
368.4	0.04261077	0.04217817	958.39	0.02260742		1548.39	0.00524956		2138.39	0.0130442	0.00777417	2728.4	-0.00400106		3318.4	0.01279204		3908.4	0.00428639	0.00005556	
368.6	0.04269398	0.04227965	958.59	0.02360391		1548.59	0.0057614		2138.59	0.01285741	0.00777465	2728.6	-0.00402337		3318.6	0.01366622		3908.6	0.00343373	0.0000557	
368.8	0.04399691	0.0423811	958.79	0.02433909		1548.79	0.00616739		2138.79	0.01300346	0.00777513	2728.8	-0.00310493		3318.8	0.01330674		3908.8	0.00333288	0.00005584	
369	0.04412144	0.04248252	958.99	0.02596213		1548.99	0.00577389		2138.99	0.01216776	0.00777561	2729	-0.00188073		3319	0.01411439		3909	0.00239178	0.00005598	
369.2	0.0441653	0.04258391	959.19	0.02657534		1549.19	0.00535341		2139.19	0.0119416	0.00777607	2729.2	-0.00156019		3319.2	0.0141262		3909.2	0.00214445	0.00005612	
369.4	0.04390142	0.04268527	959.39	0.02751261		1549.39	0.00539332		2139.39	0.01250277	0.00777653	2729.4	-0.00205759		3319.4	0.01389254		3909.4	0.00206978	0.00005626	
369.6	0.04482048	0.0427866	959.59	0.02722712		1549.59	0.00557859		2139.59	0.01228598	0.00777698	2729.6	-0.00166708		3319.6	0.01371609		3909.6	0.00181196	0.0000564	
369.8	0.04648595	0.0428879	959.79	0.02764629		1549.79	0.00667082		2139.79	0.01065488	0.00777743	2729.8	-0.00168895		3319.8	0.01325736		3909.8	0.00170162	0.00005654	
370	0.04698255	0.04298917	959.99	0.02805207		1549.99	0.00645887		2139.99	0.01081014	0.00777787	2730	-0.00154094		3320	0.01234671		3910	0.00280072	0.00005668	
370.2	0.04718953	0.04309041	960.19	0.02772667		1550.19	0.00696588		2140.19	0.01060969	0.00777831	2730.2	-0.00143527		3320.2	0.01288914		3910.2	0.00195616	0.00005682	
370.4	0.04747759	0.04319162	960.39	0.0283423		1550.39	0.00626506		2140.39	0.0097447	0.00777874	2730.4	-0.00125761		3320.4	0.01267167		3910.4	0.00199956	0.00005696	
370.6	0.04719431	0.0432928	960.59	0.02746455		1550.59	0.00688987		2140.59	0.00903464	0.00777916	2730.6	-0.00050918		3320.6	0.0123939		3910.6	0.00232821	0.0000571	
370.8	0.04755271	0.04339395	960.79	0.02729703		1550.79	0.00676722		2140.79	0.00862543	0.00777958	2730.8	-0.0002633		3320.8	0.01269798		3910.8	0.00326435	0.00005724	
371	0.04825972	0.04349507	960.99	0.02686981		1550.99	0.00654814		2140.99	0.00745577	0.00777999	2731	-0.0002356		3321	0.01246983		3911	0.00325267	0.00005738	
371.2	0.04836814	0.04359616	961.19	0.02762944		1551.19	0.00670277		2141.19	0.00706469	0.0077804	2731.2	-0.00155865		3321.2	0.01131407		3911.2	0.00340564	0.00005752	
371.4	0.04934797	0.04369723	961.39	0.02751293		1551.39	0.00711931		2141.39	0.00661518	0.0077808	2731.4	-0.00214476		3321.4	0.01065213		3911.4	0.00367929	0.00005766	
371.6	0.04942089	0.04379826	961.59	0.02692586		1551.59	0.007163		2141.59	0.0063131	0.00778119	2731.6	-0.00225473		3321.6	0.01008712		3911.6	0.00389285	0.0000578	
371.8	0.05018157	0.04389926	961.79	0.0268289		1551.79	0.00769447		2141.79	0.00597285	0.00778158	2731.8	-0.00296914		3321.8	0.00918995		3911.8	0.00410437	0.00005795	
372	0.05006091	0.04400023	961.99	0.02595418		1551.99	0.00742624		2141.99	0.00503013	0.00778197	2732	-0.00396534		3322	0.00756275		3912	0.00474277	0.00005809	
372.2	0.05011725	0.04410117	962.19	0.02577904		1552.19	0.00715887		2142.19	0.00511359	0.00778234	2732.2	-0.00404064		3322.2	0.00748635		3912.2	0.00497722	0.00005823	
372.4	0.0492087	0.04420209	962.39	0.02461146		1552.39	0.0070037		2142.39	0.00556648	0.00778272	2732.4	-0.00335847		3322.4	0.00785133		3912.4	0.00583141	0.00005837	
372.6	0.04912172	0.04430297	962.59	0.0249897		1552.59	0.00750555		2142.59	0.00600892	0.00778309	2732.6	-0.00327999		3322.6	0.00795783		3912.6	0.00595631	0.00005851	
372.8	0.0488797	0.04440382	962.79	0.02551488		1552.79	0.00748585		2142.79	0.00627742	0.00778345	2732.8	-0.00293827		3322.8	0.00750994		3912.8	0.00554865	0.00005865	
373	0.04750385	0.04450465	962.99	0.02538422		1552.99	0.0077159		2142.99	0.00639564	0.00778381	2733	-0.00332563		3323	0.00788614		3913	0.00566247	0.00005879	
373.2	0.04743627	0.04460544	963.19	0.0248702		1553.19	0.00734454		2143.19	0.00719738	0.00778416	2733.2	-0.00311809		3323.2	0.00769373		3913.2	0.00598962	0.00005893	
373.4	0.04654582	0.0447062	963.39	0.02518178		1553.39	0.00806424		2143.39	0.00814956	0.00778451	2733.4	-0.00296558		3323.4	0.00834081		3913.4	0.00644124	0.00005907	
373.6	0.04777039	0.04480694	963.59	0.02448126		1553.59	0.0081433		2143.59	0.00880167	0.00778486	2733.6	-0.00242166		3323.6	0.00937392		3913.6	0.00611882	0.00005921	
373.8	0.0484386	0.04490764	963.79	0.02420136		1553.79	0.00828919		2143.79	0.00885476	0.0077852	2733.8	-0.00203051		3323.8	0.01020312		3913.8	0.00627374	0.00005935	
374	0.04860482	0.04500832	963.99	0.02424784		1553.99	0.00823345		2143.99	0.01061069	0.00778553	2734	-0.00177238		3324	0.01182792		3914	0.00617453	0.00005949	
374.2	0.04825854	0.04510896	964.19	0.02421379		1554.19	0.00815434		2144.19	0.01032884	0.00778586	2734.2	-0.00197581		3324.2	0.01320564		3914.2	0.00476217	0.00005963	
374.4	0.04825596	0.04520958	964.39	0.02460652		1554.39	0.00766022		2144.39	0.01088494	0.00778619	2734.4	-0.00145476		3324.4	0.01373981		3914.4	0.00536555	0.00005977	
374.6	0.04805476	0.04531016	964.59	0.02380284		1554.59	0.00837518		2144.59	0.01107323	0.00778651	2734.6	-0.00128396		3324.6	0.01390397		3914.6	0.00474054	0.00005991	
374.8	0.04847964	0.04541072	964.79	0.02409805		1554.79	0.00849062		2144.79	0.00999182	0.00778683	2734.8	-0.00161261		3324.8	0.01415348		3914.8	0.00469565	0.00006005	
375	0.04903083	0.04551125	964.99	0.02407251		1554.99	0.00815336		2144.99	0.00978279	0.00778714	2735	-0.00139728		3325	0.01413585		3915	0.00453182	0.00006019	
375.2	0.04963684	0.04561174	965.19	0.02361123		1555.19	0.00861693		2145.19	0.00904373	0.00778745	2735.2	-0.00224342		3325.2	0.01292456		3915.2	0.00486519	0.00006033	
375.4	0.05083942	0.04571221	965.39	0.02397797		1555.39	0.00860807		2145.39	0.00850155	0.00778775	2735.4	-0.00209151		3325.4	0.01200832		3915.4	0.00528424	0.00006047	
375.6	0.05142525	0.04581265	965.59	0.02463823		1555.59	0.00856505		2145.59	0.00842199	0.00778805	2735.6	-0.00231788		3325.6	0.01169656		3915.6	0.00540628	0.00006061	
375.8	0.05107906	0.04591306	965.79	0.02445938		1555.79	0.00858581		2145.79	0.00707012	0.00778835	2735.8	-0.0033515		3325.8	0.01079774		3915.8	0.00653866	0.00006075	
376	0.05137279	0.04601343	965.99	0.02439941		1555.99	0.00773464		2145.99	0.00609318	0.00778864	2736	-0.00434241		3326	0.01113238		3916	0.007493	0.00006089	
376.2	0.05121869	0.04611378	966.19	0.02466008		1556.19	0.00798448		2146.19	0.00605802	0.00778893	2736.2	-0.00396973		3326.2	0.01170319		3916.2	0.00820299	0.00006103	
376.4	0.0515142	0.0462141	966.39	0.02374243		1556.39	0.00788605		2146.39	0.00594076	0.00778921	2736.4	-0.00493368		3326.4	0.01157283		3916.4	0.00882465	0.00006117	
376.6	0.05236424	0.04631439	966.59	0.02456677		1556.59	0.00784332		2146.59	0.00623569	0.00778949	2736.6	-0.0051038		3326.6	0.01075629		3916.6	0.00906064	0.00006131	
376.8	0.05270713	0.04641465	966.79	0.02448431		1556.79	0.00738059		2146.79	0.00573996	0.00778977	2736.8	-0.00562806		3326.8	0.0100418		3916.8	0.0088302	0.00006145	
377	0.05224665	0.04651488	966.99	0.023348		1556.99	0.00723785		2146.99	0.00574851	0.00779004	2737	-0.00590165		3327	0.00999543		3917	0.00964036	0.00006159	
377.2	0.05337053	0.04661508	967.19	0.02356758		1557.19	0.00682293		2147.19	0.00593427	0.00779031	2737.2	-0.00613705		3327.2	0.01114977		3917.2	0.00948657	0.00006173	
377.4	0.0534898	0.04671525	967.39	0.02396891		1557.39	0.00725891		2147.39	0.00656745	0.00779057	2737.4	-0.00491772		3327.4	0.01190749		3917.4	0.0103866	0.00006187	
377.6	0.05424723	0.04681539	967.59	0.02381923		1557.59	0.00626016		2147.59	0.0074999	0.00779084	2737.6	-0.00438558		3327.6	0.01314947		3917.6	0.00973256	0.00006201	
377.8	0.05405697	0.04691551	967.79	0.02374065		1557.79	0.00637801		2147.79	0.00766606	0.00779109	2737.8	-0.00341757		3327.8	0.01393133		3917.8	0.00930641	0.00006215	
378	0.05373673	0.04701559	967.99	0.02401055		1557.99	0.00588796		2147.99	0.00857767	0.00779135	2738	-0.0027289		3328	0.01522551		3918	0.00897032	0.00006229	
378.2	0.05323243	0.04711564	968.19	0.02380971		1558.19	0.00571115		2148.19	0.00819404	0.0077916	2738.2	-0.00226797		3328.2	0.01582074		3918.2	0.00799224	0.00006243	
378.4	0.05229256	0.04721566	968.39	0.02348518		1558.39	0.00574619		2148.39	0.00823328	0.00779185	2738.4	-0.00135417		3328.4	0.01584855		3918.4	0.00781234	0.00006258	
378.6	0.05114171	0.04731566	968.59	0.02268639		1558.59	0.00677463		2148.59	0.00838594	0.00779209	2738.6	-0.00048099		3328.6	0.01555183		3918.6	0.00700036	0.00006272	
378.8	0.05054135	0.04741562	968.79	0.02180301		1558.79	0.00575723		2148.79	0.00805185	0.00779233	2738.8	0.00062262		3328.8	0.01529447		3918.8	0.00702029	0.00006286	
379	0.0501408	0.04751556	968.99	0.02151239		1558.99	0.00619515		2148.99	0.00805172	0.00779257	2739	0.00158557		3329	0.0145866		3919	0.00624339	0.000063	
379.2	0.04983143	0.04761546	969.19	0.02206586		1559.19	0.00610415		2149.19	0.00784395	0.0077928	2739.2	0.00150471		3329.2	0.01342498		3919.2	0.00650254	0.00006314	
379.4	0.04951449	0.04771534	969.39	0.02348131		1559.39	0.00535392		2149.39	0.0078381	0.00779303	2739.4	0.00115207		3329.4	0.01274747		3919.4	0.00545131	0.00006328	
379.6	0.04813053	0.04781518	969.59	0.02432039		1559.59	0.00603767		2149.59	0.00802344	0.00779326	2739.6	0.00177257		3329.6	0.01354866		3919.6	0.00476488	0.00006342	
379.8	0.04730372	0.047915	969.79	0.02465963		1559.79	0.00535459		2149.79	0.006981	0.00779349	2739.8	0.00148401		3329.8	0.01255924		3919.8	0.00438839	0.00006356	
380	0.04742785	0.04801479	969.99	0.02496381		1559.99	0.00515336		2149.99	0.00684159	0.00779371	2740	0.00200444		3330	0.01298184		3920	0.00370652	0.0000637	
380.2	0.04720256	0.04811455	970.19	0.02489042		1560.19	0.00512301		2150.19	0.00661809	0.00779393	2740.2	0.00233067		3330.2	0.01240115		3920.2	0.0030826	0.00006384	
380.4	0.04862726	0.04821428	970.39	0.02488374		1560.39	0.00562246		2150.39	0.00602129	0.00779414	2740.4	0.00167365		3330.4	0.01187665		3920.4	0.00256411	0.00006398	
380.6	0.04886996	0.04831398	970.59	0.02585277		1560.59	0.0063189		2150.59	0.00702827	0.00779435	2740.6	0.00179538		3330.6	0.01085607		3920.6	0.00257466	0.00006412	
380.8	0.04953655	0.04841365	970.79	0.02656068		1560.79	0.00574121		2150.79	0.00727732	0.00779456	2740.8	0.00027447		3330.8	0.01057521		3920.8	0.00263418	0.00006426	
381	0.05009185	0.04851329	970.99	0.02700533		1560.99	0.00645255		2150.99	0.00741326	0.00779477	2741	-0.00096437		3331	0.01071608		3921	0.00356235	0.0000644	
381.2	0.05157568	0.0486129	971.19	0.02771015		1561.19	0.00716226		2151.19	0.00729996	0.00779498	2741.2	-0.00143122		3331.2	0.01092978		3921.2	0.00442016	0.00006454	
381.4	0.05184159	0.04871248	971.39	0.02873598		1561.39	0.00733251		2151.39	0.00769249	0.00779518	2741.4	-0.00054393		3331.4	0.01074286		3921.4	0.00505726	0.00006468	
381.6	0.05288521	0.04881203	971.59	0.02919553		1561.59	0.00703936		2151.59	0.00802444	0.00779538	2741.6	-0.0011276		3331.6	0.01171349		3921.6	0.00500456	0.00006482	
381.8	0.05331927	0.04891155	971.79	0.02916638		1561.79	0.0073652		2151.79	0.00796667	0.00779557	2741.8	-0.0020259		3331.8	0.012156		3921.8	0.00503131	0.00006496	
382	0.05414993	0.04901105	971.99	0.02898158		1561.99	0.00743238		2151.99	0.00837292	0.00779576	2742	-0.00290979		3332	0.012992		3922	0.00572596	0.0000651	
382.2	0.05477738	0.04911051	972.19	0.02871309		1562.19	0.00755466		2152.19	0.00852366	0.00779596	2742.2	-0.00395116		3332.2	0.01297648		3922.2	0.0055756	0.00006524	
382.4	0.05481437	0.04920995	972.39	0.02832956		1562.39	0.00729491		2152.39	0.00830156	0.00779614	2742.4	-0.00384335		3332.4	0.01266681		3922.4	0.00548523	0.00006538	
382.6	0.05544535	0.04930935	972.59	0.02696655		1562.59	0.00795911		2152.59	0.00925435	0.00779633	2742.6	-0.00362		3332.6	0.01225366		3922.6	0.0055073	0.00006552	
382.8	0.05568234	0.04940873	972.79	0.02616851		1562.79	0.00783453		2152.79	0.00914687	0.00779651	2742.8	-0.00330799		3332.8	0.01286655		3922.8	0.00481596	0.00006566	
383	0.05605187	0.04950807	972.99	0.02656168		1562.99	0.00798609		2152.99	0.00952788	0.00779669	2743	-0.00352322		3333	0.01305351		3923	0.00476638	0.0000658	
383.2	0.05576229	0.04960739	973.19	0.0266573		1563.19	0.007174		2153.19	0.0098025	0.00779687	2743.2	-0.00370825		3333.2	0.01229655		3923.2	0.00512877	0.00006594	
383.4	0.05605463	0.04970668	973.39	0.02629458		1563.39	0.00726779		2153.39	0.00986305	0.00779705	2743.4	-0.00358054		3333.4	0.01231411		3923.4	0.00490558	0.00006608	
383.6	0.05537443	0.04980594	973.59	0.02572195		1563.59	0.00775738		2153.59	0.01030903	0.00779722	2743.6	-0.00171457		3333.6	0.01258505		3923.6	0.00486202	0.00006622	
383.8	0.05539978	0.04990517	973.79	0.02491051		1563.79	0.00645085		2153.79	0.00963387	0.00779739	2743.8	-0.00236692		3333.8	0.01178543		3923.8	0.00478102	0.00006636	
384	0.05531484	0.05000437	973.99	0.02417098		1563.99	0.00652432		2153.99	0.00902509	0.00779756	2744	-0.00180454		3334	0.0119454		3924	0.0048276	0.0000665	
384.2	0.05600926	0.05010354	974.19	0.02384962		1564.19	0.00660926		2154.19	0.00825412	0.00779772	2744.2	-0.00145592		3334.2	0.01075447		3924.2	0.00467853	0.00006664	
384.4	0.05596218	0.05020268	974.39	0.02416537		1564.39	0.0073802		2154.39	0.00857712	0.00779789	2744.4	-0.00176403		3334.4	0.00999028		3924.4	0.00520693	0.00006678	
384.6	0.05514347	0.0503018	974.59	0.02471267		1564.59	0.00760982		2154.59	0.00899757	0.00779805	2744.6	-0.00236956		3334.6	0.0091571		3924.6	0.00558619	0.00006692	
384.8	0.05553106	0.05040088	974.79	0.02467556		1564.79	0.00832036		2154.79	0.00836866	0.00779821	2744.8	-0.00228919		3334.8	0.00939723		3924.8	0.0055748	0.00006706	
385	0.05574884	0.05049993	974.99	0.02412921		1564.99	0.00894293		2154.99	0.00762085	0.00779837	2745	-0.00218774		3335	0.0086132		3925	0.00644954	0.0000672	
385.2	0.05556034	0.05059896	975.19	0.02410197		1565.19	0.00920167		2155.19	0.00693565	0.00779852	2745.2	-0.00235274		3335.2	0.00883978		3925.2	0.0061476	0.00006734	
385.4	0.05592029	0.05069795	975.39	0.02552141		1565.39	0.00879205		2155.39	0.00733235	0.00779867	2745.4	-0.00275233		3335.4	0.00914069		3925.4	0.00594298	0.00006748	
385.6	0.0561818	0.05079692	975.59	0.02466845		1565.59	0.00920148		2155.59	0.00606945	0.00779882	2745.6	-0.00330297		3335.6	0.00880923		3925.6	0.00520652	0.00006762	
385.8	0.05592339	0.05089586	975.79	0.02410037		1565.79	0.00937667		2155.79	0.00554822	0.00779897	2745.8	-0.00439904		3335.8	0.00852077		3925.8	0.00430891	0.00006776	
386	0.05629832	0.05099477	975.99	0.02502902		1565.99	0.00952941		2155.99	0.00572454	0.00779912	2746	-0.00425434		3336	0.00865202		3926	0.00364777	0.0000679	
386.2	0.05664929	0.05109365	976.19	0.02597369		1566.19	0.00903192		2156.19	0.00567915	0.00779926	2746.2	-0.00415897		3336.2	0.00918227		3926.2	0.00283709	0.00006804	
386.4	0.05625658	0.05119249	976.39	0.02616302		1566.39	0.00853662		2156.39	0.0057417	0.00779941	2746.4	-0.00408129		3336.4	0.00953191		3926.4	0.00219052	0.00006818	
386.6	0.05673171	0.05129132	976.59	0.02603852		1566.59	0.00890515		2156.59	0.00647506	0.00779955	2746.6	-0.00426247		3336.6	0.01045642		3926.6	0.00193466	0.00006832	
386.8	0.05643158	0.05139011	976.79	0.02630691		1566.79	0.0085198		2156.79	0.00647828	0.00779969	2746.8	-0.00448515		3336.8	0.01153459		3926.8	0.00207953	0.00006846	
387	0.05641477	0.05148887	976.99	0.02665213		1566.99	0.00738563		2156.99	0.00650604	0.00779982	2747	-0.00471111		3337	0.01154533		3927	0.00213952	0.0000686	
387.2	0.05685798	0.0515876	977.19	0.02679557		1567.19	0.00734095		2157.19	0.00622328	0.00779996	2747.2	-0.00431074		3337.2	0.0110227		3927.2	0.0027256	0.00006874	
387.4	0.05767317	0.05168631	977.39	0.02708166		1567.39	0.00693137		2157.39	0.0065572	0.00780009	2747.4	-0.0041194		3337.4	0.01215856		3927.4	0.00314352	0.00006888	
387.6	0.0577776	0.05178498	977.59	0.02697008		1567.59	0.00712872		2157.59	0.00708349	0.00780022	2747.6	-0.00382056		3337.6	0.0125813		3927.6	0.00397497	0.00006902	
387.8	0.05792149	0.05188363	977.79	0.02674259		1567.79	0.00696479		2157.79	0.00699035	0.00780035	2747.8	-0.00410964		3337.8	0.01272203		3927.8	0.00393982	0.00006916	
388	0.05836274	0.05198224	977.99	0.02715594		1567.99	0.00608882		2157.99	0.00784695	0.00780048	2748	-0.00392279		3338	0.01281805		3928	0.00399428	0.0000693	
388.2	0.05868011	0.05208083	978.19	0.02761713		1568.19	0.00686316		2158.19	0.00820745	0.00780061	2748.2	-0.00367654		3338.2	0.01237728		3928.2	0.00369595	0.00006944	
388.4	0.05841135	0.05217939	978.39	0.02822479		1568.39	0.00689744		2158.39	0.00921472	0.00780073	2748.4	-0.00411248		3338.4	0.01342573		3928.4	0.00366535	0.00006958	
388.6	0.05887004	0.05227792	978.59	0.02784719		1568.59	0.00811021		2158.59	0.00864632	0.00780085	2748.6	-0.00403852		3338.6	0.01312868		3928.6	0.00280649	0.00006972	
388.8	0.05877733	0.05237642	978.79	0.0280032		1568.79	0.00953011		2158.79	0.00971052	0.00780098	2748.8	-0.00394609		3338.8	0.01370496		3928.8	0.0029454	0.00006986	
389	0.05822106	0.05247489	978.99	0.02831389		1568.99	0.00903802		2158.99	0.00958918	0.00780109	2749	-0.00405079		3339	0.01372017		3929	0.00351822	0.00007	
389.2	0.05791196	0.05257333	979.19	0.02805833		1569.19	0.00878281		2159.19	0.00935113	0.00780121	2749.2	-0.00374861		3339.2	0.01368938		3929.2	0.00304884	0.00007014	
389.4	0.05768222	0.05267175	979.39	0.02786414		1569.39	0.00832928		2159.39	0.01032662	0.00780133	2749.4	-0.0035164		3339.4	0.01407267		3929.4	0.00333979	0.00007028	
389.6	0.05653074	0.05277013	979.59	0.02710281		1569.59	0.00819259		2159.59	0.00962057	0.00780144	2749.6	-0.00362402		3339.6	0.01409268		3929.6	0.00316882	0.00007042	
389.8	0.05633026	0.05286849	979.79	0.0272263		1569.79	0.00755176		2159.79	0.00916599	0.00780156	2749.8	-0.00402856		3339.8	0.01429218		3929.8	0.0037321	0.00007056	
390	0.0566994	0.05296681	979.99	0.02796439		1569.99	0.0068901		2159.99	0.00952886	0.00780167	2750	-0.0037945		3340	0.01481163		3930	0.00472223	0.0000707	
390.2	0.05655534	0.05306511	980.19	0.02794522		1570.19	0.00617409		2160.19	0.00882397	0.00780178	2750.2	-0.00404861		3340.2	0.01502286		3930.2	0.00501454	0.00007084	
390.4	0.05666036	0.05316338	980.39	0.02715346		1570.39	0.0053776		2160.39	0.00778959	0.00780189	2750.4	-0.00412021		3340.4	0.01498167		3930.4	0.00477531	0.00007098	
390.6	0.05684994	0.05326162	980.59	0.02640358		1570.59	0.00467797		2160.59	0.00697526	0.00780199	2750.6	-0.00429222		3340.6	0.01584061		3930.6	0.00471078	0.00007112	
390.8	0.0574195	0.05335983	980.79	0.026087		1570.79	0.00351504		2160.79	0.00530757	0.0078021	2750.8	-0.00488997		3340.8	0.01595114		3930.8	0.00524208	0.00007126	
391	0.05693684	0.05345801	980.99	0.02596793		1570.99	0.00349566		2160.99	0.00470338	0.0078022	2751	-0.00472404		3341	0.01560828		3931	0.00452687	0.0000714	
391.2	0.05774242	0.05355616	981.19	0.02642471		1571.19	0.00388875		2161.19	0.00453717	0.0078023	2751.2	-0.00434409		3341.2	0.01536954		3931.2	0.0051799	0.00007154	
391.4	0.05855514	0.05365429	981.39	0.02658959		1571.39	0.00421718		2161.39	0.00520933	0.00780241	2751.4	-0.00514716		3341.4	0.01588636		3931.4	0.005611	0.00007168	
391.6	0.05898841	0.05375238	981.59	0.02570237		1571.59	0.0047317		2161.59	0.00542381	0.00780251	2751.6	-0.00505837		3341.6	0.01591443		3931.6	0.00653778	0.00007181	
391.8	0.0591177	0.05385045	981.79	0.02519399		1571.79	0.00473471		2161.79	0.00602003	0.0078026	2751.8	-0.00558009		3341.8	0.0154531		3931.8	0.00633783	0.00007195	
392	0.05930121	0.05394848	981.99	0.02612024		1571.99	0.00432564		2161.99	0.00728486	0.0078027	2752	-0.00496545		3342	0.01425468		3932	0.00684307	0.00007209	
392.2	0.05918254	0.05404649	982.19	0.02637078		1572.19	0.00511738		2162.19	0.00808124	0.0078028	2752.2	-0.00467604		3342.2	0.01366727		3932.2	0.00681844	0.00007223	
392.4	0.05950486	0.05414447	982.39	0.02674576		1572.39	0.00559723		2162.39	0.00823781	0.00780289	2752.4	-0.00471118		3342.4	0.01364038		3932.4	0.00719115	0.00007237	
392.6	0.05978245	0.05424242	982.59	0.02739677		1572.59	0.00730647		2162.59	0.0092457	0.00780298	2752.6	-0.00430487		3342.6	0.01281147		3932.6	0.00787331	0.00007251	
392.8	0.0581554	0.05434034	982.79	0.02762099		1572.79	0.00829358		2162.79	0.01056828	0.00780308	2752.8	-0.00401864		3342.8	0.01326887		3932.8	0.00833581	0.00007265	
393	0.05701181	0.05443823	982.99	0.0277818		1572.99	0.00839295		2162.99	0.01013238	0.00780317	2753	-0.00270921		3343	0.0130969		3933	0.00849042	0.00007279	
393.2	0.05691357	0.05453609	983.19	0.02765371		1573.19	0.00857692		2163.19	0.01107788	0.00780326	2753.2	-0.00261081		3343.2	0.01324217		3933.2	0.00890477	0.00007293	
393.4	0.05651743	0.05463393	983.39	0.0290976		1573.39	0.00915887		2163.39	0.0120441	0.00780334	2753.4	-0.00246563		3343.4	0.01541303		3933.4	0.00895239	0.00007307	
393.6	0.05655146	0.05473173	983.59	0.02930141		1573.59	0.0101934		2163.59	0.01162418	0.00780343	2753.6	-0.00214656		3343.6	0.01564993		3933.6	0.00894209	0.00007321	
393.8	0.05695767	0.05482951	983.79	0.02904906		1573.79	0.01001723		2163.79	0.01145232	0.00780352	2753.8	-0.00194606		3343.8	0.0153415		3933.8	0.0086443	0.00007335	
394	0.05699394	0.05492726	983.99	0.02962953		1573.99	0.01132944		2163.99	0.01204337	0.0078036	2754	-0.00172297		3344	0.01544603		3934	0.00775431	0.00007349	
394.2	0.05732588	0.05502498	984.19	0.02918484		1574.19	0.01224717		2164.19	0.01071933	0.00780369	2754.2	-0.00125969		3344.2	0.01523839		3934.2	0.00652961	0.00007363	
394.4	0.05778579	0.05512267	984.39	0.02887101		1574.39	0.01317594		2164.39	0.01027244	0.00780377	2754.4	-0.00193838		3344.4	0.0154417		3934.4	0.00607387	0.00007377	
394.6	0.05832705	0.05522033	984.59	0.02878675		1574.59	0.01301647		2164.59	0.00982415	0.00780385	2754.6	-0.0019069		3344.6	0.01519437		3934.6	0.00558346	0.00007391	
394.8	0.05970338	0.05531796	984.79	0.02860449		1574.79	0.01303538		2164.79	0.00934433	0.00780393	2754.8	-0.00286213		3344.8	0.01434969		3934.8	0.00490188	0.00007405	
395	0.05965754	0.05541556	984.99	0.02852517		1574.99	0.01318709		2164.99	0.00960486	0.00780401	2755	-0.00286569		3345	0.01416323		3935	0.00461332	0.00007419	
395.2	0.0612844	0.05551314	985.19	0.02858054		1575.19	0.01343244		2165.19	0.00920488	0.00780409	2755.2	-0.0035195		3345.2	0.01441186		3935.2	0.00482623	0.00007433	
395.4	0.06183514	0.05561069	985.39	0.02749542		1575.39	0.01349687		2165.39	0.00889575	0.00780416	2755.4	-0.00416098		3345.4	0.01475889		3935.4	0.00551238	0.00007447	
395.6	0.06197046	0.0557082	985.59	0.0266014		1575.59	0.01264488		2165.59	0.00835728	0.00780424	2755.6	-0.00401844		3345.6	0.01539548		3935.6	0.0057237	0.00007461	
395.8	0.06153994	0.05580569	985.79	0.02557675		1575.79	0.01265701		2165.79	0.00780352	0.00780431	2755.8	-0.004721		3345.8	0.01477022		3935.8	0.00535467	0.00007475	
396	0.0614376	0.05590315	985.99	0.02580924		1575.99	0.01262331		2165.99	0.00775012	0.00780439	2756	-0.0030358		3346	0.01449816		3936	0.00608186	0.00007489	
396.2	0.06188216	0.05600058	986.19	0.02458078		1576.19	0.0119297		2166.19	0.00772684	0.00780446	2756.2	-0.00321896		3346.2	0.01411648		3936.2	0.0060962	0.00007503	
396.4	0.06225754	0.05609798	986.39	0.02517552		1576.39	0.01194474		2166.39	0.00707726	0.00780453	2756.4	-0.00297046		3346.4	0.01404097		3936.4	0.00688989	0.00007517	
396.6	0.06236996	0.05619536	986.59	0.02480222		1576.59	0.01187036		2166.59	0.00728515	0.0078046	2756.6	-0.00281517		3346.6	0.01388622		3936.6	0.00758938	0.00007531	
396.8	0.06213845	0.0562927	986.79	0.02510964		1576.79	0.01099316		2166.79	0.00702476	0.00780467	2756.8	-0.00321288		3346.8	0.0142651		3936.8	0.00718761	0.00007545	
397	0.06146946	0.05639002	986.99	0.02599306		1576.99	0.01081402		2166.99	0.00694031	0.00780474	2757	-0.00265505		3347	0.01467464		3937	0.00643423	0.00007559	
397.2	0.06200693	0.05648731	987.19	0.02585479		1577.19	0.0097335		2167.19	0.00705837	0.00780481	2757.2	-0.00353881		3347.2	0.01568829		3937.2	0.00578745	0.00007573	
397.4	0.06221298	0.05658456	987.39	0.02732603		1577.39	0.01018403		2167.39	0.00712081	0.00780488	2757.4	-0.00330832		3347.4	0.01601377		3937.4	0.00526315	0.00007587	
397.6	0.062147	0.05668179	987.59	0.0275424		1577.59	0.01061583		2167.59	0.00689833	0.00780494	2757.6	-0.00263719		3347.6	0.01563996		3937.6	0.00478	0.00007601	
397.8	0.06127656	0.056779	987.79	0.02827616		1577.79	0.01036988		2167.79	0.00717913	0.00780501	2757.8	-0.00209362		3347.8	0.01449562		3937.8	0.00408687	0.00007615	
398	0.06071402	0.05687617	987.99	0.02908457		1577.99	0.01161501		2167.99	0.00786182	0.00780507	2758	-0.00190603		3348	0.014383		3938	0.00359135	0.00007629	
398.2	0.06019237	0.05697331	988.19	0.02990929		1578.19	0.01144517		2168.19	0.00769515	0.00780514	2758.2	-0.00254123		3348.2	0.01357218		3938.2	0.00409986	0.00007642	
398.4	0.05991445	0.05707043	988.39	0.03060418		1578.39	0.01164987		2168.39	0.00830221	0.0078052	2758.4	-0.00315417		3348.4	0.01275967		3938.4	0.00413408	0.00007656	
398.6	0.06001684	0.05716751	988.59	0.0311637		1578.59	0.0101655		2168.59	0.0080875	0.00780526	2758.6	-0.002485		3348.6	0.01215918		3938.6	0.00357679	0.0000767	
398.8	0.05963025	0.05726457	988.79	0.03199716		1578.79	0.00991916		2168.79	0.00830259	0.00780532	2758.8	-0.00357847		3348.8	0.01204874		3938.8	0.00304298	0.00007684	
399	0.05932348	0.0573616	988.99	0.03231501		1578.99	0.00988416		2168.99	0.0086418	0.00780538	2759	-0.00404882		3349	0.01244509		3939	0.00470669	0.00007698	
399.2	0.05901755	0.0574586	989.19	0.03203679		1579.19	0.01004513		2169.19	0.00819131	0.00780544	2759.2	-0.00435529		3349.2	0.01246991		3939.2	0.0046763	0.00007712	
399.4	0.05864383	0.05755557	989.39	0.03125052		1579.39	0.01041437		2169.39	0.00885648	0.0078055	2759.4	-0.00481474		3349.4	0.01296894		3939.4	0.0043242	0.00007726	
399.6	0.05852625	0.05765252	989.59	0.03095305		1579.59	0.00962448		2169.59	0.00938422	0.00780556	2759.6	-0.00446238		3349.6	0.0133956		3939.6	0.00397685	0.0000774	
399.8	0.0577682	0.05774943	989.79	0.03067554		1579.79	0.00988838		2169.79	0.00903942	0.00780561	2759.8	-0.00468139		3349.8	0.01393324		3939.8	0.00373464	0.00007754	
400	0.05836915	0.05784632	989.99	0.03031607		1579.99	0.00955873		2169.99	0.00948703	0.00780567	2760	-0.00390196		3350	0.01379382		3940	0.00434184	0.00007768	
400.2	0.05908743	0.05794318	990.19	0.03017162		1580.19	0.00949101		2170.19	0.0101017	0.00780572	2760.2	-0.00433687		3350.2	0.01296991		3940.2	0.0048797	0.00007782	
400.4	0.05936068	0.05804001	990.39	0.0306105		1580.39	0.00937454		2170.39	0.01075593	0.00780578	2760.4	-0.00488213		3350.4	0.01252144		3940.4	0.00606667	0.00007796	
400.6	0.06022961	0.05813681	990.59	0.02987454		1580.59	0.00947615		2170.59	0.01072939	0.00780583	2760.6	-0.005157		3350.6	0.01183719		3940.6	0.00665442	0.0000781	
400.8	0.06047216	0.05823358	990.79	0.02905358		1580.79	0.00981282		2170.79	0.01086334	0.00780588	2760.8	-0.00490923		3350.8	0.01223902		3940.8	0.00663315	0.00007824	
401	0.06036916	0.05833032	990.99	0.02848764		1580.99	0.01070601		2170.99	0.01048615	0.00780594	2761	-0.00495844		3351	0.01244734		3941	0.00678026	0.00007838	
401.2	0.061731	0.05842704	991.19	0.02781292		1581.19	0.01081905		2171.19	0.01067341	0.00780599	2761.2	-0.00498654		3351.2	0.01234932		3941.2	0.00744272	0.00007852	
401.4	0.06285388	0.05852372	991.39	0.02835713		1581.39	0.01155284		2171.39	0.01073607	0.00780604	2761.4	-0.0034486		3351.4	0.01181674		3941.4	0.00781426	0.00007866	
401.6	0.06339477	0.05862038	991.59	0.02790727		1581.59	0.0117326		2171.59	0.00935348	0.00780609	2761.6	-0.00229656		3351.6	0.01202354		3941.6	0.00750047	0.0000788	
401.8	0.06346032	0.05871701	991.79	0.02754671		1581.79	0.01179939		2171.79	0.00927123	0.00780614	2761.8	-0.00186087		3351.8	0.01145692		3941.8	0.00777695	0.00007894	
402	0.0630409	0.05881361	991.99	0.02724995		1581.99	0.01154694		2171.99	0.00955344	0.00780619	2762	-0.00179942		3352	0.01201575		3942	0.00746375	0.00007908	
402.2	0.06290184	0.05891018	992.19	0.02779822		1582.19	0.01193445		2172.19	0.00821334	0.00780624	2762.2	-0.00159954		3352.2	0.01157583		3942.2	0.00787088	0.00007922	
402.4	0.06306266	0.05900673	992.39	0.02761393		1582.39	0.01221774		2172.39	0.00826174	0.00780628	2762.4	-0.00047711		3352.4	0.0119275		3942.4	0.00824264	0.00007935	
402.6	0.06288837	0.05910324	992.59	0.02698558		1582.59	0.01168313		2172.59	0.00826105	0.00780633	2762.6	-0.00007633		3352.6	0.01248531		3942.6	0.00799	0.00007949	
402.8	0.06308379	0.05919973	992.79	0.02727714		1582.79	0.01232184		2172.79	0.00830111	0.00780638	2762.8	-0.00070332		3352.8	0.01234788		3942.8	0.00807573	0.00007963	
403	0.06332096	0.05929619	992.99	0.02666625		1582.99	0.01307307		2172.99	0.00877414	0.00780642	2763	-0.00058326		3353	0.01277416		3943	0.00865676	0.00007977	
403.2	0.06256557	0.05939262	993.19	0.02693209		1583.19	0.01290784		2173.19	0.00895417	0.00780647	2763.2	-0.00163649		3353.2	0.01299579		3943.2	0.00735842	0.00007991	
403.4	0.06205339	0.05948902	993.39	0.02805754		1583.39	0.01304062		2173.39	0.00971518	0.00780651	2763.4	-0.00215982		3353.4	0.01341183		3943.4	0.00595892	0.00008005	
403.6	0.06129158	0.05958539	993.59	0.02903083		1583.59	0.01198856		2173.59	0.00976614	0.00780656	2763.6	-0.00201072		3353.6	0.01381226		3943.6	0.0052017	0.00008019	
403.8	0.06079726	0.05968174	993.79	0.03002167		1583.79	0.01097404		2173.79	0.00939699	0.0078066	2763.8	-0.00316252		3353.8	0.01373639		3943.8	0.00447859	0.00008033	
404	0.06125597	0.05977805	993.99	0.03058675		1583.99	0.01070352		2173.99	0.00992575	0.00780664	2764	-0.00297621		3354	0.01313337		3944	0.00472508	0.00008047	
404.2	0.06149438	0.05987434	994.19	0.03185608		1584.19	0.01069214		2174.19	0.01046686	0.00780668	2764.2	-0.00339694		3354.2	0.01307927		3944.2	0.00498178	0.00008061	
404.4	0.0623696	0.0599706	994.39	0.03195053		1584.39	0.01014927		2174.39	0.01020804	0.00780672	2764.4	-0.00366218		3354.4	0.01217721		3944.4	0.00458507	0.00008075	
404.6	0.0631178	0.06006683	994.59	0.03195423		1584.59	0.01002996		2174.59	0.0094438	0.00780677	2764.6	-0.00331002		3354.6	0.01231348		3944.6	0.00428129	0.00008089	
404.8	0.0644314	0.06016304	994.79	0.03175506		1584.79	0.01047822		2174.79	0.0091039	0.00780681	2764.8	-0.00358732		3354.8	0.01294737		3944.8	0.00443118	0.00008103	
405	0.06560442	0.06025921	994.99	0.03215459		1584.99	0.00998236		2174.99	0.00870724	0.00780685	2765	-0.00301219		3355	0.01303397		3945	0.00458439	0.00008117	
405.2	0.06732689	0.06035536	995.19	0.03191763		1585.19	0.00926956		2175.19	0.00911829	0.00780688	2765.2	-0.00192281		3355.2	0.01270884		3945.2	0.00524895	0.00008131	
405.4	0.06818881	0.06045147	995.39	0.03198694		1585.39	0.00832675		2175.39	0.00913108	0.00780692	2765.4	-0.00132793		3355.4	0.01217761		3945.4	0.00534234	0.00008145	
405.6	0.06808615	0.06054756	995.59	0.03119915		1585.59	0.00826602		2175.59	0.00851541	0.00780696	2765.6	-0.0005227		3355.6	0.01185551		3945.6	0.00586639	0.00008159	
405.8	0.06792335	0.06064362	995.79	0.03047516		1585.79	0.00820437		2175.79	0.00874766	0.007807	2765.8	0.00003632		3355.8	0.01195341		3945.8	0.00650244	0.00008172	
406	0.06770858	0.06073966	995.99	0.02970404		1585.99	0.00809707		2175.99	0.00886475	0.00780704	2766	0.00121108		3356	0.01208625		3946	0.00620341	0.00008186	
406.2	0.06734469	0.06083566	996.19	0.0297382		1586.19	0.0095314		2176.19	0.00836721	0.00780707	2766.2	0.00170186		3356.2	0.0125079		3946.2	0.00606904	0.000082	
406.4	0.06778105	0.06093164	996.39	0.02852857		1586.39	0.00975985		2176.39	0.00906451	0.00780711	2766.4	0.00225031		3356.4	0.01255497		3946.4	0.00672273	0.00008214	
406.6	0.06764822	0.06102758	996.59	0.02721886		1586.59	0.00986046		2176.59	0.00967508	0.00780714	2766.6	0.00228111		3356.6	0.01315236		3946.6	0.00608407	0.00008228	
406.8	0.06788686	0.0611235	996.79	0.02831307		1586.79	0.01075974		2176.79	0.00992554	0.00780718	2766.8	0.00193575		3356.8	0.01309698		3946.8	0.00687976	0.00008242	
407	0.06713702	0.06121939	996.99	0.02781764		1586.99	0.01209068		2176.99	0.01028512	0.00780721	2767	0.00216708		3357	0.01401691		3947	0.00652385	0.00008256	
407.2	0.06651347	0.06131526	997.19	0.02827505		1587.19	0.01202966		2177.19	0.01016732	0.00780725	2767.2	0.00182126		3357.2	0.01466369		3947.2	0.00588969	0.0000827	
407.4	0.06641466	0.06141109	997.39	0.02849731		1587.39	0.0122433		2177.39	0.01012497	0.00780728	2767.4	0.00191779		3357.4	0.01447946		3947.4	0.00509048	0.00008284	
407.6	0.06608156	0.0615069	997.59	0.0286453		1587.59	0.01248562		2177.59	0.0101309	0.00780731	2767.6	0.00214656		3357.6	0.01468617		3947.6	0.0049981	0.00008298	
407.8	0.06636081	0.06160268	997.79	0.02866168		1587.79	0.01247146		2177.79	0.01010606	0.00780735	2767.8	0.00239461		3357.8	0.01461594		3947.8	0.00559305	0.00008312	
408	0.06629587	0.06169842	997.99	0.02861914		1587.99	0.01277344		2177.99	0.00995441	0.00780738	2768	0.0025665		3358	0.01516581		3948	0.00556035	0.00008326	
408.2	0.06624618	0.06179415	998.19	0.02899163		1588.19	0.01295922		2178.19	0.00910418	0.00780741	2768.2	0.00176142		3358.2	0.0148729		3948.2	0.00520767	0.0000834	
408.4	0.06641174	0.06188984	998.39	0.02841742		1588.39	0.01289852		2178.39	0.00857918	0.00780744	2768.4	0.00143897		3358.4	0.01451683		3948.4	0.00442537	0.00008354	
408.6	0.06630642	0.0619855	998.59	0.02800152		1588.59	0.01326185		2178.59	0.00832338	0.00780747	2768.6	0.00089462		3358.6	0.01535062		3948.6	0.0049009	0.00008368	
408.8	0.066266	0.06208114	998.79	0.0276987		1588.79	0.01307575		2178.79	0.00845584	0.0078075	2768.8	0.00057052		3358.8	0.01604205		3948.8	0.00629834	0.00008381	
409	0.06600596	0.06217675	998.99	0.02830826		1588.99	0.01237096		2178.99	0.00845051	0.00780754	2769	0.00082652		3359	0.0159859		3949	0.00706754	0.00008395	
409.2	0.06673489	0.06227233	999.19	0.02870155		1589.19	0.01176455		2179.19	0.00879934	0.00780756	2769.2	0.00027146		3359.2	0.01562582		3949.2	0.00787397	0.00008409	
409.4	0.0656039	0.06236788	999.39	0.02945082		1589.39	0.01085556		2179.39	0.00896344	0.00780759	2769.4	-0.00004503		3359.4	0.01512658		3949.4	0.00812043	0.00008423	
409.6	0.06547185	0.06246341	999.59	0.0292369		1589.59	0.0106896		2179.59	0.00888523	0.00780762	2769.6	0.00000038		3359.6	0.01490815		3949.6	0.00822729	0.00008437	
409.8	0.06561433	0.0625589	999.79	0.02960012		1589.79	0.0108766		2179.79	0.00908415	0.00780765	2769.8	-0.00032782		3359.8	0.01490367		3949.8	0.00775581	0.00008451	
410	0.06599043	0.06265437	999.99	0.02949466		1589.99	0.01084912		2179.99	0.0094663	0.00780768	2770	-0.00058718		3360	0.01455985		3950	0.00671972	0.00008465	
410.2	0.06580658	0.06274981	1000.19	0.03004346		1590.19	0.01109287		2180.19	0.00989704	0.00780771	2770.2	-0.00073935		3360.2	0.01426652		3950.2	0.00585191	0.00008479	
410.4	0.06675943	0.06284522	1000.39	0.02961498		1590.39	0.01092569		2180.39	0.01066412	0.00780773	2770.4	-0.00015919		3360.4	0.01305042		3950.4	0.00587468	0.00008493	
410.6	0.06687955	0.0629406	1000.59	0.03010558		1590.59	0.01101649		2180.59	0.01104318	0.00780776	2770.6	-0.00023172		3360.6	0.01257968		3950.6	0.00477451	0.00008507	
410.8	0.06746858	0.06303596	1000.79	0.0303932		1590.79	0.01062176		2180.79	0.0113088	0.00780779	2770.8	-0.00047137		3360.8	0.01252293		3950.8	0.00482847	0.00008521	
411	0.06783827	0.06313128	1000.99	0.02985211		1590.99	0.01085139		2180.99	0.01090869	0.00780781	2771	-0.00037168		3361	0.01230609		3951	0.00414734	0.00008535	
411.2	0.06849968	0.06322658	1001.19	0.03046775		1591.19	0.01090312		2181.19	0.01131034	0.00780784	2771.2	-0.00046444		3361.2	0.01243624		3951.2	0.00373293	0.00008549	
411.4	0.06861644	0.06332185	1001.39	0.02990301		1591.39	0.01061036		2181.39	0.01113682	0.00780787	2771.4	-0.00103928		3361.4	0.01201049		3951.4	0.00299629	0.00008562	
411.6	0.06846067	0.0634171	1001.59	0.03022618		1591.59	0.01096099		2181.59	0.01045361	0.00780789	2771.6	0.00030695		3361.6	0.01207774		3951.6	0.00311996	0.00008576	
411.8	0.06899463	0.06351231	1001.79	0.03015596		1591.79	0.0107679		2181.79	0.01041813	0.00780792	2771.8	0.00030867		3361.8	0.01215641		3951.8	0.00310012	0.0000859	
412	0.06914027	0.0636075	1001.99	0.03053066		1591.99	0.01041558		2181.99	0.00985451	0.00780794	2772	0.00040855		3362	0.01256534		3952	0.00295737	0.00008604	
412.2	0.06963156	0.06370265	1002.19	0.03150811		1592.19	0.00976843		2182.19	0.00942929	0.00780797	2772.2	0.0000564		3362.2	0.01231912		3952.2	0.00272886	0.00008618	
412.4	0.06996907	0.06379778	1002.39	0.03086252		1592.39	0.00969006		2182.39	0.00967357	0.00780799	2772.4	0.00010471		3362.4	0.01241552		3952.4	0.00320022	0.00008632	
412.6	0.07066414	0.06389289	1002.59	0.03155213		1592.59	0.0098332		2182.59	0.00895826	0.00780801	2772.6	0.00000994		3362.6	0.01418619		3952.6	0.00400552	0.00008646	
412.8	0.07133512	0.06398796	1002.79	0.03215762		1592.79	0.00914637		2182.79	0.00897632	0.00780804	2772.8	0.00059642		3362.8	0.01481834		3952.8	0.00412729	0.0000866	
413	0.07189081	0.06408301	1002.99	0.03365153		1592.99	0.00850856		2182.99	0.00842825	0.00780806	2773	0.00039705		3363	0.01566951		3953	0.00442217	0.00008674	
413.2	0.07196988	0.06417802	1003.19	0.03312181		1593.19	0.00766163		2183.19	0.00838572	0.00780808	2773.2	0.00042405		3363.2	0.01565833		3953.2	0.00442649	0.00008688	
413.4	0.0720315	0.06427301	1003.39	0.03372106		1593.39	0.00811616		2183.39	0.00791855	0.0078081	2773.4	0.00001618		3363.4	0.01595852		3953.4	0.00502652	0.00008702	
413.6	0.07241372	0.06436798	1003.59	0.03345087		1593.59	0.00877343		2183.59	0.00928249	0.00780813	2773.6	-0.00002691		3363.6	0.01590887		3953.6	0.00508636	0.00008716	
413.8	0.07202378	0.06446291	1003.79	0.03322383		1593.79	0.00953553		2183.79	0.00922518	0.00780815	2773.8	-0.00043763		3363.8	0.01586159		3953.8	0.00501318	0.00008729	
414	0.0716504	0.06455782	1003.99	0.03307254		1593.99	0.00956815		2183.99	0.00943271	0.00780817	2774	-0.00036837		3364	0.01617235		3954	0.00456509	0.00008743	
414.2	0.07150231	0.06465269	1004.19	0.0332748		1594.19	0.00983962		2184.19	0.00953541	0.00780819	2774.2	-0.00024233		3364.2	0.01544274		3954.2	0.00476665	0.00008757	
414.4	0.07129269	0.06474754	1004.39	0.03275091		1594.39	0.01005578		2184.39	0.00958206	0.00780821	2774.4	-0.00059412		3364.4	0.01470309		3954.4	0.00516033	0.00008771	
414.6	0.07139148	0.06484236	1004.59	0.03201196		1594.59	0.00994237		2184.59	0.00870027	0.00780823	2774.6	-0.00216219		3364.6	0.01472585		3954.6	0.00537505	0.00008785	
414.8	0.07102762	0.06493716	1004.79	0.03166212		1594.79	0.00953789		2184.79	0.00926128	0.00780825	2774.8	-0.00246857		3364.8	0.01501136		3954.8	0.00660275	0.00008799	
415	0.07121553	0.06503192	1004.99	0.03173879		1594.99	0.00972852		2184.99	0.00836567	0.00780827	2775	-0.00246191		3365	0.01512341		3955	0.00723518	0.00008813	
415.2	0.07151421	0.06512666	1005.19	0.03122403		1595.19	0.00942422		2185.19	0.00918372	0.00780829	2775.2	-0.00283175		3365.2	0.01591259		3955.2	0.00777153	0.00008827	
415.4	0.07106254	0.06522137	1005.39	0.03112443		1595.39	0.00938997		2185.39	0.00845632	0.00780831	2775.4	-0.00281651		3365.4	0.01603903		3955.4	0.00774906	0.00008841	
415.6	0.07166489	0.06531605	1005.59	0.03171864		1595.59	0.00972409		2185.59	0.0083097	0.00780833	2775.6	-0.0027213		3365.6	0.01572363		3955.6	0.00826962	0.00008855	
415.8	0.07216612	0.06541071	1005.79	0.03253585		1595.79	0.00920908		2185.79	0.00854868	0.00780835	2775.8	-0.00277151		3365.8	0.01537846		3955.8	0.00843774	0.00008869	
416	0.07260014	0.06550533	1005.99	0.03315621		1595.99	0.00894092		2185.99	0.00848378	0.00780837	2776	-0.00226862		3366	0.01585488		3956	0.00922518	0.00008882	
416.2	0.07200264	0.06559993	1006.19	0.03330257		1596.19	0.00817682		2186.19	0.00888254	0.00780839	2776.2	-0.0031288		3366.2	0.01531769		3956.2	0.00889765	0.00008896	
416.4	0.0717187	0.0656945	1006.39	0.03181861		1596.39	0.00881045		2186.39	0.00903021	0.0078084	2776.4	-0.00339634		3366.4	0.01567105		3956.4	0.00868416	0.0000891	
416.6	0.07180186	0.06578905	1006.59	0.03256475		1596.59	0.00846924		2186.59	0.00868628	0.00780842	2776.6	-0.00355016		3366.6	0.01690778		3956.6	0.00757266	0.00008924	
416.8	0.07138247	0.06588356	1006.79	0.03203863		1596.79	0.00747901		2186.79	0.00931064	0.00780844	2776.8	-0.00359734		3366.8	0.01693387		3956.8	0.00652126	0.00008938	
417	0.07094928	0.06597805	1006.99	0.03088494		1596.99	0.00770065		2186.99	0.00949187	0.00780846	2777	-0.00411956		3367	0.01715907		3957	0.00642527	0.00008952	
417.2	0.07024175	0.06607251	1007.19	0.03021989		1597.19	0.00870919		2187.19	0.01034366	0.00780847	2777.2	-0.00383647		3367.2	0.01632275		3957.2	0.00500821	0.00008966	
417.4	0.0701693	0.06616694	1007.39	0.03004593		1597.39	0.00966044		2187.39	0.00974613	0.00780849	2777.4	-0.00380075		3367.4	0.01683768		3957.4	0.00464877	0.0000898	
417.6	0.06997433	0.06626134	1007.59	0.02947638		1597.59	0.00971436		2187.59	0.01097234	0.00780851	2777.6	-0.00360688		3367.6	0.01683667		3957.6	0.00412704	0.00008994	
417.8	0.06915252	0.06635572	1007.79	0.02976936		1597.79	0.00992943		2187.79	0.01100448	0.00780852	2777.8	-0.00349024		3367.8	0.01679933		3957.8	0.0034184	0.00009008	
418	0.06924012	0.06645006	1007.99	0.02998025		1597.99	0.01009713		2187.99	0.01125356	0.00780854	2778	-0.00221249		3368	0.0161856		3958	0.00319378	0.00009021	
418.2	0.07011054	0.06654438	1008.19	0.02993368		1598.19	0.01026764		2188.19	0.01095207	0.00780856	2778.2	-0.00233586		3368.2	0.01557649		3958.2	0.00412781	0.00009035	
418.4	0.07034362	0.06663867	1008.39	0.02979552		1598.39	0.01057434		2188.39	0.01077882	0.00780857	2778.4	-0.00211291		3368.4	0.01543285		3958.4	0.00368737	0.00009049	
418.6	0.06991197	0.06673294	1008.59	0.02926438		1598.59	0.01202496		2188.59	0.01006299	0.00780859	2778.6	-0.00148196		3368.6	0.01483487		3958.6	0.00333955	0.00009063	
418.8	0.0708098	0.06682717	1008.79	0.02936126		1598.79	0.01252963		2188.79	0.01046077	0.0078086	2778.8	0.00079441		3368.8	0.01543114		3958.8	0.00419245	0.00009077	
419	0.07255555	0.06692138	1008.99	0.02929929		1598.99	0.01228854		2188.99	0.01028611	0.00780862	2779	0.00166118		3369	0.01569869		3959	0.0050795	0.00009091	
419.2	0.07305008	0.06701556	1009.19	0.02958094		1599.19	0.01235306		2189.19	0.01061899	0.00780863	2779.2	0.00265892		3369.2	0.01472855		3959.2	0.00549961	0.00009105	
419.4	0.07346975	0.06710972	1009.39	0.03095225		1599.39	0.0128342		2189.39	0.01037061	0.00780865	2779.4	0.00270379		3369.4	0.01384443		3959.4	0.00524026	0.00009119	
419.6	0.0745169	0.06720384	1009.59	0.03136491		1599.59	0.01229375		2189.59	0.00968623	0.00780866	2779.6	0.0025112		3369.6	0.0137296		3959.6	0.00543424	0.00009133	
419.8	0.07459382	0.06729794	1009.79	0.03263403		1599.79	0.01131139		2189.79	0.00960473	0.00780868	2779.8	0.00299603		3369.8	0.01445859		3959.8	0.00538552	0.00009147	
420	0.07454237	0.06739201	1009.99	0.03306947		1599.99	0.01102774		2189.99	0.00901907	0.00780869	2780	0.00223999		3370	0.015717		3960	0.00510917	0.0000916	
420.2	0.07453365	0.06748605	1010.19	0.03346115		1600.19	0.01044409		2190.19	0.00913842	0.0078087	2780.2	0.00131377		3370.2	0.01549703		3960.2	0.00466305	0.00009174	
420.4	0.07522859	0.06758006	1010.39	0.03366522		1600.39	0.0103817		2190.39	0.00898309	0.00780872	2780.4	0.00064059		3370.4	0.01591741		3960.4	0.00409332	0.00009188	
420.6	0.07535582	0.06767405	1010.59	0.03430785		1600.59	0.01078181		2190.59	0.00860137	0.00780873	2780.6	0.00050582		3370.6	0.01613711		3960.6	0.0042196	0.00009202	
420.8	0.0757397	0.06776801	1010.79	0.03348184		1600.79	0.01043223		2190.79	0.00848369	0.00780875	2780.8	-0.00066768		3370.8	0.01610306		3960.8	0.00372891	0.00009216	
421	0.07558354	0.06786194	1010.99	0.03325877		1600.99	0.01136777		2190.99	0.00833419	0.00780876	2781	-0.00090737		3371	0.0155735		3961	0.00351599	0.0000923	
421.2	0.07476622	0.06795584	1011.19	0.0339915		1601.19	0.01107936		2191.19	0.00862314	0.00780877	2781.2	-0.00102984		3371.2	0.01642368		3961.2	0.00245999	0.00009244	
421.4	0.07465561	0.06804972	1011.39	0.0332433		1601.39	0.01076624		2191.39	0.00853303	0.00780878	2781.4	-0.00133088		3371.4	0.01755918		3961.4	0.00253703	0.00009258	
421.6	0.074508	0.06814356	1011.59	0.03354069		1601.59	0.01032816		2191.59	0.00892497	0.0078088	2781.6	-0.00233399		3371.6	0.01708595		3961.6	0.00292714	0.00009272	
421.8	0.07402579	0.06823738	1011.79	0.03303683		1601.79	0.01056583		2191.79	0.00935937	0.00780881	2781.8	-0.00148867		3371.8	0.01684958		3961.8	0.00351576	0.00009285	
422	0.07444601	0.06833118	1011.99	0.03235903		1601.99	0.01106474		2191.99	0.00934177	0.00780882	2782	-0.00105911		3372	0.01674298		3962	0.00335379	0.00009299	
422.2	0.07506647	0.06842494	1012.19	0.03137311		1602.19	0.01174062		2192.19	0.00884192	0.00780883	2782.2	-0.00206459		3372.2	0.01656821		3962.2	0.00409571	0.00009313	
422.4	0.07445453	0.06851868	1012.39	0.03029589		1602.39	0.0123953		2192.39	0.00873097	0.00780885	2782.4	-0.00197317		3372.4	0.01658555		3962.4	0.00336121	0.00009327	
422.6	0.07399098	0.06861239	1012.59	0.02947702		1602.59	0.0140647		2192.59	0.00833599	0.00780886	2782.6	-0.00074308		3372.6	0.01602086		3962.6	0.00371402	0.00009341	
422.8	0.07428146	0.06870607	1012.79	0.02922142		1602.79	0.01366116		2192.79	0.00859917	0.00780887	2782.8	0.0002356		3372.8	0.01636706		3962.8	0.00446629	0.00009355	
423	0.07464087	0.06879972	1012.99	0.02952916		1602.99	0.01336699		2192.99	0.00922253	0.00780888	2783	0.00049275		3373	0.01538761		3963	0.00432111	0.00009369	
423.2	0.07461803	0.06889335	1013.19	0.02962815		1603.19	0.0136707		2193.19	0.00857674	0.00780889	2783.2	0.00090341		3373.2	0.01539422		3963.2	0.00368417	0.00009383	
423.4	0.07503989	0.06898695	1013.39	0.02992361		1603.39	0.01360047		2193.39	0.009125	0.0078089	2783.4	0.00037473		3373.4	0.01555395		3963.4	0.00423008	0.00009396	
423.6	0.07475064	0.06908052	1013.59	0.02999512		1603.59	0.01315309		2193.59	0.00883006	0.00780891	2783.6	0.00053874		3373.6	0.01700774		3963.6	0.00431385	0.0000941	
423.8	0.07498533	0.06917406	1013.79	0.03056429		1603.79	0.01210358		2193.79	0.00909414	0.00780893	2783.8	0.00033417		3373.8	0.0174849		3963.8	0.0041242	0.00009424	
424	0.07507358	0.06926758	1013.99	0.03066782		1603.99	0.01219383		2193.99	0.00900541	0.00780894	2784	-0.00054751		3374	0.01740532		3964	0.00393904	0.00009438	
424.2	0.0753022	0.06936107	1014.19	0.03136434		1604.19	0.01172544		2194.19	0.009955	0.00780895	2784.2	-0.00112294		3374.2	0.01687861		3964.2	0.00466479	0.00009452	
424.4	0.07567282	0.06945453	1014.39	0.03131486		1604.39	0.01136872		2194.39	0.01031926	0.00780896	2784.4	-0.00188547		3374.4	0.01684558		3964.4	0.00417521	0.00009466	
424.6	0.07578856	0.06954796	1014.59	0.03112338		1604.59	0.01100141		2194.59	0.01020363	0.00780897	2784.6	-0.00194752		3374.6	0.01727307		3964.6	0.00439694	0.0000948	
424.8	0.07588467	0.06964137	1014.79	0.03148314		1604.79	0.01048005		2194.79	0.00984805	0.00780898	2784.8	-0.00270893		3374.8	0.01619614		3964.8	0.00425101	0.00009494	
425	0.0753683	0.06973475	1014.99	0.03160445		1604.99	0.01039046		2194.99	0.01021075	0.00780899	2785	-0.00242699		3375	0.01631269		3965	0.00416549	0.00009508	
425.2	0.07589005	0.0698281	1015.19	0.03174446		1605.19	0.00989491		2195.19	0.01039437	0.007809	2785.2	-0.0026546		3375.2	0.01683017		3965.2	0.00399349	0.00009521	
425.4	0.07604456	0.06992142	1015.39	0.03156656		1605.39	0.00962876		2195.39	0.01020715	0.00780901	2785.4	-0.00265113		3375.4	0.01653126		3965.4	0.0049002	0.00009535	
425.6	0.07511834	0.07001471	1015.59	0.03193313		1605.59	0.00841851		2195.59	0.00946903	0.00780902	2785.6	-0.00230349		3375.6	0.01504009		3965.6	0.00579485	0.00009549	
425.8	0.0753438	0.07010798	1015.79	0.03158855		1605.79	0.00946324		2195.79	0.00934159	0.00780903	2785.8	-0.00114176		3375.8	0.01538626		3965.8	0.00551941	0.00009563	
426	0.07547548	0.07020122	1015.99	0.03224237		1605.99	0.00956588		2195.99	0.0090538	0.00780904	2786	-0.00154884		3376	0.0154344		3966	0.00498362	0.00009577	
426.2	0.07602704	0.07029444	1016.19	0.03307912		1606.19	0.01080508		2196.19	0.00843931	0.00780905	2786.2	-0.00192041		3376.2	0.01522463		3966.2	0.00538244	0.00009591	
426.4	0.07580175	0.07038762	1016.39	0.0335219		1606.39	0.01162404		2196.39	0.00792715	0.00780905	2786.4	-0.00082017		3376.4	0.0154914		3966.4	0.00464652	0.00009605	
426.6	0.07625798	0.07048078	1016.59	0.03402457		1606.59	0.01303165		2196.59	0.00807914	0.00780906	2786.6	-0.0001383		3376.6	0.01488838		3966.6	0.00438183	0.00009619	
426.8	0.07624008	0.07057391	1016.79	0.03446588		1606.79	0.01286312		2196.79	0.00825317	0.00780907	2786.8	0.00100867		3376.8	0.01553709		3966.8	0.0043377	0.00009632	
427	0.07690881	0.07066701	1016.99	0.03450484		1606.99	0.01324695		2196.99	0.00858879	0.00780908	2787	0.00141958		3377	0.01555189		3967	0.00378447	0.00009646	
427.2	0.07684081	0.07076009	1017.19	0.03444542		1607.19	0.01424798		2197.19	0.00869211	0.00780909	2787.2	0.0023112		3377.2	0.01604218		3967.2	0.00409119	0.0000966	
427.4	0.07675677	0.07085314	1017.39	0.03467342		1607.39	0.0141996		2197.39	0.00914193	0.0078091	2787.4	0.00301722		3377.4	0.01571721		3967.4	0.00390604	0.00009674	
427.6	0.07632121	0.07094616	1017.59	0.03427166		1607.59	0.01406455		2197.59	0.00841659	0.00780911	2787.6	0.00299488		3377.6	0.01617194		3967.6	0.00317934	0.00009688	
427.8	0.07640542	0.07103915	1017.79	0.03358224		1607.79	0.01334059		2197.79	0.00821407	0.00780912	2787.8	0.00251045		3377.8	0.01632141		3967.8	0.00283523	0.00009702	
428	0.07613585	0.07113212	1017.99	0.03293193		1607.99	0.01324265		2197.99	0.00825558	0.00780912	2788	0.00234385		3378	0.01567708		3968	0.00177208	0.00009716	
428.2	0.07681068	0.07122505	1018.19	0.03302705		1608.19	0.01250629		2198.19	0.00843733	0.00780913	2788.2	0.00257754		3378.2	0.01558049		3968.2	0.00190619	0.00009729	
428.4	0.07685884	0.07131797	1018.39	0.03247413		1608.39	0.01109457		2198.39	0.00820335	0.00780914	2788.4	0.00260254		3378.4	0.01514561		3968.4	0.00133435	0.00009743	
428.6	0.07644114	0.07141085	1018.59	0.03175517		1608.59	0.00992209		2198.59	0.0079517	0.00780915	2788.6	0.0022209		3378.6	0.01512675		3968.6	0.00178962	0.00009757	
428.8	0.07651546	0.07150371	1018.79	0.0309045		1608.79	0.00980317		2198.79	0.00713507	0.00780915	2788.8	0.00155603		3378.8	0.01367572		3968.8	0.00276748	0.00009771	
429	0.0768433	0.07159653	1018.99	0.02980136		1608.99	0.00897157		2198.99	0.00672062	0.00780916	2789	0.00143111		3379	0.01354191		3969	0.00346257	0.00009785	
429.2	0.0777783	0.07168934	1019.19	0.02976327		1609.19	0.00791811		2199.19	0.00625003	0.00780917	2789.2	0.00104267		3379.2	0.01282291		3969.2	0.00372141	0.00009799	
429.4	0.07714083	0.07178211	1019.39	0.03026214		1609.39	0.00704301		2199.39	0.00557747	0.00780918	2789.4	0.00112992		3379.4	0.01269297		3969.4	0.00445332	0.00009813	
429.6	0.07685271	0.07187486	1019.59	0.03122938		1609.59	0.00668371		2199.59	0.00583898	0.00780918	2789.6	0.00130527		3379.6	0.01237722		3969.6	0.00446431	0.00009827	
429.8	0.07677026	0.07196758	1019.79	0.03225061		1609.79	0.00806692		2199.79	0.00568545	0.00780919	2789.8	0.00083094		3379.8	0.01319933		3969.8	0.00464196	0.0000984	
430	0.07740442	0.07206027	1019.99	0.03288724		1609.99	0.00783423		2199.99	0.00645493	0.0078092	2790	0.0009783		3380	0.01375712		3970	0.00409037	0.00009854	
430.2	0.07817892	0.07215293	1020.19	0.03322574		1610.19	0.01001133		2200.19	0.00638808	0.00780921	2790.2	0.00055698		3380.2	0.01414812		3970.2	0.00425697	0.00009868	
430.4	0.07822924	0.07224557	1020.39	0.03370671		1610.39	0.01076851		2200.39	0.00549396	0.00780921	2790.4	0.00014282		3380.4	0.01495137		3970.4	0.00437004	0.00009882	
430.6	0.07815754	0.07233818	1020.59	0.03458711		1610.59	0.01175063		2200.59	0.00694777	0.00780922	2790.6	0.00018755		3380.6	0.01535004		3970.6	0.00444182	0.00009896	
430.8	0.07767065	0.07243076	1020.79	0.03576744		1610.79	0.0125445		2200.79	0.00743742	0.00780923	2790.8	0.00089348		3380.8	0.01567477		3970.8	0.00410794	0.0000991	
431	0.07714286	0.07252332	1020.99	0.03596095		1610.99	0.01277152		2200.99	0.00786445	0.00780923	2791	0.00099009		3381	0.0147269		3971	0.00396201	0.00009924	
431.2	0.07626448	0.07261584	1021.19	0.03646614		1611.19	0.01333499		2201.19	0.00796301	0.00780924	2791.2	0.00121823		3381.2	0.01505523		3971.2	0.00334084	0.00009937	
431.4	0.07644681	0.07270834	1021.39	0.03622969		1611.39	0.01264671		2201.39	0.00776929	0.00780925	2791.4	0.00150641		3381.4	0.01519193		3971.4	0.00311623	0.00009951	
431.6	0.07679131	0.07280082	1021.59	0.03544512		1611.59	0.01336178		2201.59	0.00728189	0.00780925	2791.6	0.00136853		3381.6	0.01506115		3971.6	0.00269673	0.00009965	
431.8	0.07628947	0.07289326	1021.79	0.03479404		1611.79	0.01268384		2201.79	0.00697187	0.00780926	2791.8	0.00125765		3381.8	0.01488137		3971.8	0.00276549	0.00009979	
432	0.07651397	0.07298568	1021.99	0.03472079		1611.99	0.01324709		2201.99	0.00631951	0.00780927	2792	0.00111813		3382	0.014417		3972	0.00256761	0.00009993	
432.2	0.07724725	0.07307807	1022.19	0.03525263		1612.19	0.01303684		2202.19	0.00570681	0.00780927	2792.2	0.00075502		3382.2	0.01380021		3972.2	0.00260016	0.00010007	
432.4	0.07678852	0.07317044	1022.39	0.03489048		1612.39	0.01214881		2202.39	0.0060963	0.00780928	2792.4	0.00006276		3382.4	0.0138582		3972.4	0.00201367	0.00010021	
432.6	0.07727515	0.07326278	1022.59	0.03388162		1612.59	0.0114678		2202.59	0.00709375	0.00780928	2792.6	-0.00010096		3382.6	0.01419103		3972.6	0.00158308	0.00010034	
432.8	0.07809577	0.07335509	1022.79	0.03342166		1612.79	0.01033622		2202.79	0.00730937	0.00780929	2792.8	0.00028745		3382.8	0.01377174		3972.8	0.00197091	0.00010048	
433	0.07850952	0.07344737	1022.99	0.03431178		1612.99	0.00933836		2202.99	0.00695001	0.00780929	2793	0.00098057		3383	0.01323278		3973	0.0016831	0.00010062	
433.2	0.0791969	0.07353962	1023.19	0.03487947		1613.19	0.00844924		2203.19	0.0076735	0.0078093	2793.2	0.0007059		3383.2	0.01349825		3973.2	0.00097094	0.00010076	
433.4	0.07893837	0.07363185	1023.39	0.03514363		1613.39	0.00919148		2203.39	0.00857974	0.00780931	2793.4	0.00032594		3383.4	0.01370318		3973.4	0.00148294	0.0001009	
433.6	0.07947382	0.07372405	1023.59	0.0356301		1613.59	0.00972312		2203.59	0.01022511	0.00780931	2793.6	-0.00069183		3383.6	0.01411579		3973.6	0.00094627	0.00010104	
433.8	0.07948542	0.07381623	1023.79	0.0357129		1613.79	0.01023224		2203.79	0.009725	0.00780932	2793.8	-0.00110766		3383.8	0.0140778		3973.8	0.00127018	0.00010118	
434	0.07934562	0.07390837	1023.99	0.03501254		1613.99	0.01045875		2203.99	0.0108281	0.00780932	2794	-0.00106146		3384	0.01416292		3974	0.00061433	0.00010131	
434.2	0.07927436	0.07400049	1024.19	0.03531027		1614.19	0.01212739		2204.19	0.01015802	0.00780933	2794.2	-0.00169667		3384.2	0.01477132		3974.2	0.00192379	0.00010145	
434.4	0.07908748	0.07409258	1024.39	0.03591065		1614.39	0.01190905		2204.39	0.00990763	0.00780933	2794.4	-0.00120114		3384.4	0.01535016		3974.4	0.0024409	0.00010159	
434.6	0.07843476	0.07418465	1024.59	0.03588519		1614.59	0.0128316		2204.59	0.01118164	0.00780934	2794.6	-0.00096235		3384.6	0.01523261		3974.6	0.0027332	0.00010173	
434.8	0.07807683	0.07427669	1024.79	0.03508182		1614.79	0.01303153		2204.79	0.01111777	0.00780934	2794.8	-0.00106969		3384.8	0.01487959		3974.8	0.00322939	0.00010187	
435	0.07807191	0.0743687	1024.99	0.03412147		1614.99	0.01184615		2204.99	0.01155921	0.00780935	2795	-0.00067115		3385	0.01472378		3975	0.00413454	0.00010201	
435.2	0.07749275	0.07446068	1025.19	0.03298099		1615.19	0.01203417		2205.19	0.01111203	0.00780935	2795.2	-0.00057516		3385.2	0.01535603		3975.2	0.0049536	0.00010214	
435.4	0.07794984	0.07455264	1025.39	0.03185462		1615.39	0.0123297		2205.39	0.0108528	0.00780936	2795.4	-0.00013793		3385.4	0.01571179		3975.4	0.00538951	0.00010228	
435.6	0.07822445	0.07464457	1025.59	0.03132875		1615.59	0.0132709		2205.59	0.01005333	0.00780936	2795.6	0.00006651		3385.6	0.01590239		3975.6	0.0042694	0.00010242	
435.8	0.07771028	0.07473647	1025.79	0.0316216		1615.79	0.01268916		2205.79	0.00969917	0.00780937	2795.8	0.0002661		3385.8	0.01692969		3975.8	0.00410759	0.00010256	
436	0.07821118	0.07482834	1025.99	0.03195305		1615.99	0.01400458		2205.99	0.00913278	0.00780937	2796	0.00037758		3386	0.01712338		3976	0.00430285	0.0001027	
436.2	0.07830661	0.07492019	1026.19	0.03244737		1616.19	0.01386126		2206.19	0.00906202	0.00780938	2796.2	0.00070143		3386.2	0.01652986		3976.2	0.0035651	0.00010284	
436.4	0.07820139	0.07501201	1026.39	0.03276599		1616.39	0.0137431		2206.39	0.01011908	0.00780938	2796.4	0.00142145		3386.4	0.01708248		3976.4	0.0029314	0.00010298	
436.6	0.07843743	0.07510381	1026.59	0.03301478		1616.59	0.01267887		2206.59	0.01020034	0.00780939	2796.6	0.00125788		3386.6	0.01707141		3976.6	0.00313612	0.00010311	
436.8	0.07904473	0.07519557	1026.79	0.03329724		1616.79	0.0123529		2206.79	0.00924093	0.00780939	2796.8	0.00198349		3386.8	0.0159909		3976.8	0.00320305	0.00010325	
437	0.07879707	0.07528731	1026.99	0.03439699		1616.99	0.01250817		2206.99	0.00857878	0.0078094	2797	0.00232289		3387	0.0146969		3977	0.00294443	0.00010339	
437.2	0.07887847	0.07537903	1027.19	0.03376042		1617.19	0.01243265		2207.19	0.00873352	0.0078094	2797.2	0.0015321		3387.2	0.01426727		3977.2	0.00263929	0.00010353	
437.4	0.07938547	0.07547071	1027.39	0.03378928		1617.39	0.01333726		2207.39	0.00855242	0.0078094	2797.4	0.00074704		3387.4	0.0138443		3977.4	0.00298574	0.00010367	
437.6	0.07995414	0.07556237	1027.59	0.03453469		1617.59	0.01252379		2207.59	0.00819348	0.00780941	2797.6	-0.00024659		3387.6	0.01360859		3977.6	0.00268653	0.00010381	
437.8	0.07945131	0.075654	1027.79	0.03451832		1617.79	0.01217471		2207.79	0.00715362	0.00780941	2797.8	0.00022524		3387.8	0.01346343		3977.8	0.00375461	0.00010394	
438	0.07868121	0.0757456	1027.99	0.03455744		1617.99	0.01198986		2207.99	0.00734906	0.00780942	2798	0.00054022		3388	0.01332485		3978	0.00427321	0.00010408	
438.2	0.07974173	0.07583718	1028.19	0.03551876		1618.19	0.01195435		2208.19	0.00593653	0.00780942	2798.2	0.00026927		3388.2	0.01372815		3978.2	0.00566403	0.00010422	
438.4	0.07995328	0.07592873	1028.39	0.03549682		1618.39	0.0117778		2208.39	0.00602428	0.00780942	2798.4	0.00032174		3388.4	0.01453807		3978.4	0.00589301	0.00010436	
438.6	0.07985937	0.07602026	1028.59	0.0352749		1618.59	0.01243168		2208.59	0.00687042	0.00780943	2798.6	0.00004015		3388.6	0.01434274		3978.6	0.00617478	0.0001045	
438.8	0.08060328	0.07611175	1028.79	0.03492051		1618.79	0.0114005		2208.79	0.00639817	0.00780943	2798.8	0.0003666		3388.8	0.01355379		3978.8	0.00733389	0.00010464	
439	0.08181458	0.07620322	1028.99	0.03488447		1618.99	0.01137367		2208.99	0.00784327	0.00780944	2799	0.00120766		3389	0.01303719		3979	0.00790024	0.00010477	
439.2	0.08244252	0.07629466	1029.19	0.03476555		1619.19	0.01180945		2209.19	0.00751265	0.00780944	2799.2	0.00146609		3389.2	0.01428938		3979.2	0.00773272	0.00010491	
439.4	0.08235845	0.07638608	1029.39	0.0349364		1619.39	0.0119299		2209.39	0.00826911	0.00780944	2799.4	0.00089454		3389.4	0.01471054		3979.4	0.00667254	0.00010505	
439.6	0.08297791	0.07647747	1029.59	0.03466958		1619.59	0.01251137		2209.59	0.00892311	0.00780945	2799.6	0.00044113		3389.6	0.01509227		3979.6	0.00613674	0.00010519	
439.8	0.08290576	0.07656883	1029.79	0.03512193		1619.79	0.01278529		2209.79	0.01029029	0.00780945	2799.8	0.00047949		3389.8	0.01549892		3979.8	0.0062922	0.00010533	
440	0.08213591	0.07666016	1029.99	0.03561011		1619.99	0.01298432		2209.99	0.01009878	0.00780945	2800	-0.0005064		3390	0.01458028		3980	0.00654731	0.00010547	
440.2	0.082536	0.07675147	1030.19	0.03616873		1620.19	0.01356017		2210.19	0.01123229	0.00780946	2800.2	-0.00085709		3390.2	0.01511871		3980.2	0.00582214	0.0001056	
440.4	0.08239521	0.07684275	1030.39	0.03588663		1620.39	0.01462845		2210.39	0.01149782	0.00780946	2800.4	-0.00200026		3390.4	0.01549018		3980.4	0.00544872	0.00010574	
440.6	0.08203203	0.07693401	1030.59	0.03547969		1620.59	0.01465989		2210.59	0.01136126	0.00780946	2800.6	-0.00222534		3390.6	0.01468917		3980.6	0.00551159	0.00010588	
440.8	0.08197028	0.07702523	1030.79	0.03544469		1620.79	0.01540638		2210.79	0.01111175	0.00780947	2800.8	-0.00186026		3390.8	0.01373902		3980.8	0.00508722	0.00010602	
441	0.08137587	0.07711643	1030.99	0.03599024		1620.99	0.01615072		2210.99	0.01097019	0.00780947	2801	-0.00232505		3391	0.0143839		3981	0.00505814	0.00010616	
441.2	0.08077875	0.0772076	1031.19	0.0363259		1621.19	0.01649356		2211.19	0.01007119	0.00780947	2801.2	-0.00311628		3391.2	0.01429142		3981.2	0.00508702	0.0001063	
441.4	0.08110536	0.07729875	1031.39	0.03638143		1621.39	0.01639902		2211.39	0.00940926	0.00780948	2801.4	-0.00424559		3391.4	0.0144517		3981.4	0.00441475	0.00010643	
441.6	0.080517	0.07738987	1031.59	0.03713756		1621.59	0.01623454		2211.59	0.00899654	0.00780948	2801.6	-0.00424814		3391.6	0.01515613		3981.6	0.0042886	0.00010657	
441.8	0.07993438	0.07748096	1031.79	0.03769656		1621.79	0.01613538		2211.79	0.00836031	0.00780948	2801.8	-0.00338875		3391.8	0.01599456		3981.8	0.00439498	0.00010671	
442	0.07991769	0.07757203	1031.99	0.03788348		1621.99	0.01639434		2211.99	0.00864221	0.00780949	2802	-0.00275628		3392	0.01518707		3982	0.00403834	0.00010685	
442.2	0.08039282	0.07766307	1032.19	0.03828552		1622.19	0.0163089		2212.19	0.00851473	0.00780949	2802.2	-0.00212024		3392.2	0.01582439		3982.2	0.00417932	0.00010699	
442.4	0.08051113	0.07775408	1032.39	0.03833324		1622.39	0.0159807		2212.39	0.00876693	0.00780949	2802.4	-0.00132397		3392.4	0.01577812		3982.4	0.00377672	0.00010713	
442.6	0.08161025	0.07784506	1032.59	0.03891093		1622.59	0.01549637		2212.59	0.00829092	0.0078095	2802.6	0.00020159		3392.6	0.01471253		3982.6	0.0041288	0.00010726	
442.8	0.08318286	0.07793602	1032.79	0.03867288		1622.79	0.01508647		2212.79	0.00769852	0.0078095	2802.8	0.00100331		3392.8	0.01429755		3982.8	0.00447646	0.0001074	
443	0.0843602	0.07802695	1032.99	0.03840317		1622.99	0.01618428		2212.99	0.00920484	0.0078095	2803	0.00197922		3393	0.01445377		3983	0.00399614	0.00010754	
443.2	0.08447572	0.07811786	1033.19	0.03766065		1623.19	0.01549639		2213.19	0.00928604	0.00780951	2803.2	0.0020222		3393.2	0.01477171		3983.2	0.00377349	0.00010768	
443.4	0.08369388	0.07820873	1033.39	0.03663352		1623.39	0.01541387		2213.39	0.00973813	0.00780951	2803.4	0.00232407		3393.4	0.01425206		3983.4	0.0035585	0.00010782	
443.6	0.08372531	0.07829958	1033.59	0.03621391		1623.59	0.01586109		2213.59	0.0102073	0.00780951	2803.6	0.00274748		3393.6	0.01511883		3983.6	0.00331768	0.00010795	
443.8	0.0837546	0.07839041	1033.79	0.03622739		1623.79	0.0152616		2213.79	0.01068576	0.00780951	2803.8	0.00401464		3393.8	0.01534236		3983.8	0.00326507	0.00010809	
444	0.08377776	0.07848121	1033.99	0.03601394		1623.99	0.01463523		2213.99	0.00994829	0.00780952	2804	0.00381684		3394	0.01583293		3984	0.00359635	0.00010823	
444.2	0.08395363	0.07857198	1034.19	0.03510768		1624.19	0.01460338		2214.19	0.01094749	0.00780952	2804.2	0.00377989		3394.2	0.01691732		3984.2	0.0036315	0.00010837	
444.4	0.08374515	0.07866272	1034.39	0.03413086		1624.39	0.01448364		2214.39	0.00943812	0.00780952	2804.4	0.0032081		3394.4	0.01708905		3984.4	0.00380107	0.00010851	
444.6	0.08332865	0.07875344	1034.59	0.03372321		1624.59	0.01324811		2214.59	0.0088401	0.00780952	2804.6	0.00431045		3394.6	0.01685314		3984.6	0.00441059	0.00010865	
444.8	0.08275118	0.07884413	1034.79	0.03402705		1624.79	0.01308003		2214.79	0.00842763	0.00780953	2804.8	0.00300894		3394.8	0.01734719		3984.8	0.00439129	0.00010878	
445	0.08368768	0.07893479	1034.99	0.03374361		1624.99	0.01342087		2214.99	0.00730942	0.00780953	2805	0.00302305		3395	0.01828122		3985	0.00477029	0.00010892	
445.2	0.08324918	0.07902543	1035.19	0.03395636		1625.19	0.01275003		2215.19	0.00665892	0.00780953	2805.2	0.00257657		3395.2	0.0175724		3985.2	0.00461872	0.00010906	
445.4	0.08394803	0.07911604	1035.39	0.03341382		1625.39	0.01230129		2215.39	0.00638334	0.00780953	2805.4	0.00195065		3395.4	0.01775004		3985.4	0.00427978	0.0001092	
445.6	0.08368606	0.07920662	1035.59	0.03411674		1625.59	0.01167339		2215.59	0.0068674	0.00780954	2805.6	0.001712		3395.6	0.01804241		3985.6	0.00512923	0.00010934	
445.8	0.08250129	0.07929717	1035.79	0.03474016		1625.79	0.01116411		2215.79	0.00709592	0.00780954	2805.8	0.00160013		3395.8	0.01878357		3985.8	0.00459289	0.00010947	
446	0.08205718	0.0793877	1035.99	0.03440456		1625.99	0.01119713		2215.99	0.00750558	0.00780954	2806	0.00169597		3396	0.01841201		3986	0.00426176	0.00010961	
446.2	0.0820662	0.07947821	1036.19	0.03588083		1626.19	0.01046558		2216.19	0.0069068	0.00780954	2806.2	0.00119215		3396.2	0.01863313		3986.2	0.00457574	0.00010975	
446.4	0.08266817	0.07956868	1036.39	0.03586016		1626.39	0.01026027		2216.39	0.00635992	0.00780955	2806.4	0.00033858		3396.4	0.01853545		3986.4	0.00448264	0.00010989	
446.6	0.08375613	0.07965913	1036.59	0.03678677		1626.59	0.01092118		2216.59	0.00658394	0.00780955	2806.6	0.00076332		3396.6	0.01792201		3986.6	0.00393944	0.00011003	
446.8	0.08431031	0.07974956	1036.79	0.03616901		1626.79	0.01162106		2216.79	0.00748183	0.00780955	2806.8	0.00051481		3396.8	0.01752948		3986.8	0.00357204	0.00011017	
447	0.08455893	0.07983995	1036.99	0.03626972		1626.99	0.01242224		2216.99	0.00867648	0.00780955	2807	0.00040737		3397	0.01772111		3987	0.00345737	0.0001103	
447.2	0.08473165	0.07993032	1037.19	0.03614812		1627.19	0.01220638		2217.19	0.00909038	0.00780956	2807.2	0.00004167		3397.2	0.0173177		3987.2	0.00390926	0.00011044	
447.4	0.08490253	0.08002066	1037.39	0.03620138		1627.39	0.01300625		2217.39	0.00863145	0.00780956	2807.4	0.00031637		3397.4	0.01786288		3987.4	0.00357103	0.00011058	
447.6	0.08433386	0.08011098	1037.59	0.03682698		1627.59	0.01378326		2217.59	0.00884883	0.00780956	2807.6	0.00031123		3397.6	0.01785009		3987.6	0.00400122	0.00011072	
447.8	0.08568745	0.08020127	1037.79	0.03609329		1627.79	0.01296737		2217.79	0.00836849	0.00780956	2807.8	0.00053576		3397.8	0.01709959		3987.8	0.00430254	0.00011086	
448	0.08571262	0.08029153	1037.99	0.03631024		1627.99	0.01324427		2217.99	0.00789165	0.00780956	2808	0.00067228		3398	0.01734763		3988	0.00439943	0.00011099	
448.2	0.0862591	0.08038177	1038.19	0.03560335		1628.19	0.0127651		2218.19	0.00826475	0.00780957	2808.2	0.00041589		3398.2	0.01699324		3988.2	0.00448467	0.00011113	
448.4	0.08710962	0.08047198	1038.39	0.03539713		1628.39	0.01251765		2218.39	0.00678386	0.00780957	2808.4	0.00089907		3398.4	0.01727223		3988.4	0.00474935	0.00011127	
448.6	0.08744087	0.08056216	1038.59	0.03456085		1628.59	0.01269807		2218.59	0.00712665	0.00780957	2808.6	0.00128371		3398.6	0.01784679		3988.6	0.00436873	0.00011141	
448.8	0.08766604	0.08065232	1038.79	0.03428838		1628.79	0.01360715		2218.79	0.0081275	0.00780957	2808.8	0.00088838		3398.8	0.01806356		3988.8	0.0047284	0.00011155	
449	0.08790721	0.08074245	1038.99	0.03359119		1628.99	0.01523136		2218.99	0.00756222	0.00780957	2809	0.00160808		3399	0.0182603		3989	0.00505749	0.00011168	
449.2	0.08744103	0.08083255	1039.19	0.03297367		1629.19	0.01514292		2219.19	0.00789658	0.00780958	2809.2	0.0018215		3399.2	0.01873979		3989.2	0.00484742	0.00011182	
449.4	0.08745135	0.08092263	1039.39	0.03267045		1629.39	0.01553008		2219.39	0.00868986	0.00780958	2809.4	0.00184188		3399.4	0.01943299		3989.4	0.0050112	0.00011196	
449.6	0.08705431	0.08101268	1039.59	0.03200852		1629.59	0.01496851		2219.59	0.00913346	0.00780958	2809.6	0.00157294		3399.6	0.02052433		3989.6	0.00522884	0.0001121	
449.8	0.08612059	0.0811027	1039.79	0.03206805		1629.79	0.01588377		2219.79	0.00873608	0.00780958	2809.8	0.00161353		3399.8	0.02182739		3989.8	0.00467392	0.00011224	
450	0.08640902	0.0811927	1039.99	0.03150157		1629.99	0.01686322		2219.99	0.00798231	0.00780958	2810	0.00173969		3400	0.02200142		3990	0.00465631	0.00011237	
450.2	0.08591007	0.08128267	1040.19	0.03230344		1630.19	0.01756733		2220.19	0.00801747	0.00780958	2810.2	0.00165382		3400.2	0.0217401		3990.2	0.00488712	0.00011251	
450.4	0.08660655	0.08137261	1040.39	0.03186368		1630.39	0.01794141		2220.39	0.00785927	0.00780959	2810.4	0.00167488		3400.4	0.02281503		3990.4	0.0040386	0.00011265	
450.6	0.08665199	0.08146253	1040.59	0.032515		1630.59	0.01869935		2220.59	0.00860858	0.00780959	2810.6	0.00207095		3400.6	0.02235719		3990.6	0.00350903	0.00011279	
450.8	0.08679972	0.08155242	1040.79	0.03271122		1630.79	0.01918887		2220.79	0.00906117	0.00780959	2810.8	0.00227814		3400.8	0.02259456		3990.8	0.00312176	0.00011293	
451	0.08759501	0.08164228	1040.99	0.03381676		1630.99	0.01887684		2220.99	0.00901735	0.00780959	2811	0.00174885		3401	0.02303865		3991	0.00314559	0.00011306	
451.2	0.08777526	0.08173212	1041.19	0.03501138		1631.19	0.0186427		2221.19	0.00904686	0.00780959	2811.2	0.00086122		3401.2	0.02216511		3991.2	0.00287184	0.0001132	
451.4	0.08734929	0.08182193	1041.39	0.03580834		1631.39	0.01840178		2221.39	0.00866571	0.00780959	2811.4	0.00153684		3401.4	0.0215014		3991.4	0.00258449	0.00011334	
451.6	0.08646024	0.08191172	1041.59	0.03646452		1631.59	0.01795135		2221.59	0.00838869	0.0078096	2811.6	0.00066649		3401.6	0.01996687		3991.6	0.00276715	0.00011348	
451.8	0.08736562	0.08200148	1041.79	0.03621987		1631.79	0.01685772		2221.79	0.00770568	0.0078096	2811.8	0.00092257		3401.8	0.01922874		3991.8	0.00253966	0.00011362	
452	0.08772264	0.08209121	1041.99	0.03637595		1631.99	0.01636444		2221.99	0.00774952	0.0078096	2812	0.00096923		3402	0.01790714		3992	0.00204845	0.00011375	
452.2	0.0879484	0.08218091	1042.19	0.0360777		1632.19	0.01560314		2222.19	0.00776993	0.0078096	2812.2	0.00057224		3402.2	0.01698381		3992.2	0.00232943	0.00011389	
452.4	0.0881661	0.08227059	1042.39	0.03588446		1632.39	0.0150694		2222.39	0.00687615	0.0078096	2812.4	0.00026276		3402.4	0.01735991		3992.4	0.00244237	0.00011403	
452.6	0.08872664	0.08236024	1042.59	0.0348189		1632.59	0.01521159		2222.59	0.00653055	0.0078096	2812.6	-0.00003293		3402.6	0.01712164		3992.6	0.00266051	0.00011417	
452.8	0.08858637	0.08244987	1042.79	0.034064		1632.79	0.0151237		2222.79	0.00642632	0.00780961	2812.8	-0.00067706		3402.8	0.01513343		3992.8	0.0034227	0.00011431	
453	0.08813509	0.08253947	1042.99	0.03382258		1632.99	0.01509615		2222.99	0.00608386	0.00780961	2813	-0.00012746		3403	0.01508212		3993	0.00307738	0.00011444	
453.2	0.08902885	0.08262904	1043.19	0.03295884		1633.19	0.01388241		2223.19	0.00611	0.00780961	2813.2	-0.00017945		3403.2	0.01488316		3993.2	0.00275144	0.00011458	
453.4	0.0895183	0.08271859	1043.39	0.03314176		1633.39	0.01320227		2223.39	0.00595927	0.00780961	2813.4	0.00023882		3403.4	0.01493939		3993.4	0.00358171	0.00011472	
453.6	0.08961921	0.08280811	1043.59	0.03301051		1633.59	0.01230633		2223.59	0.00555448	0.00780961	2813.6	0.00023496		3403.6	0.01556033		3993.6	0.00446662	0.00011486	
453.8	0.08945452	0.0828976	1043.79	0.03403552		1633.79	0.01273892		2223.79	0.00601153	0.00780961	2813.8	-0.00021456		3403.8	0.01549889		3993.8	0.00529144	0.000115	
454	0.08909421	0.08298707	1043.99	0.03464884		1633.99	0.01344607		2223.99	0.00523661	0.00780961	2814	-0.00040007		3404	0.01535407		3994	0.00470429	0.00011513	
454.2	0.08910877	0.08307651	1044.19	0.03536082		1634.19	0.01318993		2224.19	0.00604657	0.00780962	2814.2	0.00003351		3404.2	0.01588509		3994.2	0.00447664	0.00011527	
454.4	0.09012157	0.08316593	1044.39	0.03558923		1634.39	0.01253755		2224.39	0.00584913	0.00780962	2814.4	-0.00043121		3404.4	0.01653729		3994.4	0.00404031	0.00011541	
454.6	0.09048432	0.08325532	1044.59	0.03663213		1634.59	0.01263828		2224.59	0.00675124	0.00780962	2814.6	-0.00043316		3404.6	0.01593244		3994.6	0.00369891	0.00011555	
454.8	0.09098856	0.08334468	1044.79	0.03756976		1634.79	0.013048		2224.79	0.00747236	0.00780962	2814.8	0.00040275		3404.8	0.01600744		3994.8	0.00355409	0.00011568	
455	0.09178812	0.08343401	1044.99	0.03893715		1634.99	0.01248603		2224.99	0.00761269	0.00780962	2815	0.00009665		3405	0.01655977		3995	0.00315041	0.00011582	
455.2	0.09197667	0.08352332	1045.19	0.03949787		1635.19	0.01301418		2225.19	0.00810356	0.00780962	2815.2	0.00027237		3405.2	0.01615639		3995.2	0.00270745	0.00011596	
455.4	0.09185281	0.08361261	1045.39	0.03916047		1635.39	0.01255535		2225.39	0.00718248	0.00780962	2815.4	0.00111348		3405.4	0.015825		3995.4	0.0027827	0.0001161	
455.6	0.09213703	0.08370186	1045.59	0.03859772		1635.59	0.01299498		2225.59	0.00681579	0.00780962	2815.6	0.00025688		3405.6	0.01583832		3995.6	0.00224395	0.00011624	
455.8	0.09251195	0.08379109	1045.79	0.03875186		1635.79	0.01347257		2225.79	0.00708729	0.00780963	2815.8	0.00105237		3405.8	0.01631042		3995.8	0.00206362	0.00011637	
456	0.09288168	0.0838803	1045.99	0.03908139		1635.99	0.01374786		2225.99	0.00758319	0.00780963	2816	0.00065058		3406	0.01571998		3996	0.00203142	0.00011651	
456.2	0.09314105	0.08396947	1046.19	0.03915946		1636.19	0.01422507		2226.19	0.00765791	0.00780963	2816.2	0.00056892		3406.2	0.01585326		3996.2	0.00245032	0.00011665	
456.4	0.09371749	0.08405862	1046.39	0.03815857		1636.39	0.0141592		2226.39	0.0076099	0.00780963	2816.4	0.00045545		3406.4	0.01648538		3996.4	0.00229012	0.00011679	
456.6	0.09423499	0.08414775	1046.59	0.03675401		1636.59	0.01426133		2226.59	0.00737992	0.00780963	2816.6	0.00023653		3406.6	0.01570239		3996.6	0.00212118	0.00011693	
456.8	0.09363259	0.08423685	1046.79	0.03687749		1636.79	0.01510934		2226.79	0.00858206	0.00780963	2816.8	-0.0000069		3406.8	0.01554752		3996.8	0.00176376	0.00011706	
457	0.09278229	0.08432592	1046.99	0.03768937		1636.99	0.01510175		2226.99	0.00890227	0.00780963	2817	0.00095484		3407	0.01646757		3997	0.00123688	0.0001172	
457.2	0.09290003	0.08441497	1047.19	0.03784366		1637.19	0.01528228		2227.19	0.00871338	0.00780963	2817.2	0.00124909		3407.2	0.01546556		3997.2	0.00115775	0.00011734	
457.4	0.09208219	0.08450399	1047.39	0.03808146		1637.39	0.01448844		2227.39	0.00861173	0.00780963	2817.4	0.00190703		3407.4	0.01652056		3997.4	0.00195658	0.00011748	
457.6	0.0904617	0.08459298	1047.59	0.03871149		1637.59	0.01495817		2227.59	0.00990503	0.00780964	2817.6	0.00202648		3407.6	0.01700987		3997.6	0.00239533	0.00011761	
457.8	0.08985352	0.08468195	1047.79	0.0387651		1637.79	0.01577646		2227.79	0.01003733	0.00780964	2817.8	0.00163292		3407.8	0.01684866		3997.8	0.00235482	0.00011775	
458	0.08904899	0.08477089	1047.99	0.03901365		1637.99	0.01596876		2227.99	0.0086715	0.00780964	2818	0.00208641		3408	0.01697426		3998	0.00157398	0.00011789	
458.2	0.08929463	0.0848598	1048.19	0.0392328		1638.19	0.01526187		2228.19	0.00992123	0.00780964	2818.2	0.00265976		3408.2	0.01732478		3998.2	0.00168331	0.00011803	
458.4	0.08880377	0.08494869	1048.39	0.0394397		1638.39	0.0154627		2228.39	0.00923484	0.00780964	2818.4	0.00306838		3408.4	0.01672921		3998.4	0.0023492	0.00011817	
458.6	0.08834525	0.08503755	1048.59	0.0401154		1638.59	0.01533182		2228.59	0.00877691	0.00780964	2818.6	0.00364992		3408.6	0.01677233		3998.6	0.00212729	0.0001183	
458.8	0.08801996	0.08512639	1048.79	0.03964841		1638.79	0.01565977		2228.79	0.00834889	0.00780964	2818.8	0.00454363		3408.8	0.01705421		3998.8	0.00281525	0.00011844	
459	0.08872543	0.0852152	1048.99	0.03936165		1638.99	0.01570479		2228.99	0.00690288	0.00780964	2819	0.00466968		3409	0.01683353		3999	0.00228289	0.00011858	
459.2	0.08842794	0.08530398	1049.19	0.03908827		1639.19	0.01587097		2229.19	0.00600489	0.00780964	2819.2	0.00447933		3409.2	0.01615062		3999.2	0.00255905	0.00011872	
459.4	0.08866417	0.08539274	1049.39	0.03827711		1639.39	0.01496699		2229.39	0.00481291	0.00780964	2819.4	0.0048087		3409.4	0.01643107		3999.4	0.0032501	0.00011885	
459.6	0.08929426	0.08548147	1049.59	0.0379346		1639.59	0.01524667		2229.59	0.00495369	0.00780965	2819.6	0.00426145		3409.6	0.01661302		3999.6	0.0039458	0.00011899	
459.8	0.08960244	0.08557018	1049.79	0.03864681		1639.79	0.01525781		2229.79	0.00433373	0.00780965	2819.8	0.00417059		3409.8	0.01665824		3999.8	0.00503827	0.00011913	
460	0.08974911	0.08565886	1049.99	0.03808556		1639.99	0.01487379		2229.99	0.00442005	0.00780965	2820	0.00342313		3410	0.0168339		4000	0.00533614	0.00011927	
460.2	0.09046872	0.08574751	1050.19	0.03743487		1640.19	0.01359879		2230.19	0.0041366	0.00780965	2820.2	0.00329418		3410.2	0.01643235		4000.2	0.00484185	0.0001194	
460.4	0.09095871	0.08583614	1050.39	0.03672611		1640.39	0.0138119		2230.39	0.00451318	0.00780965	2820.4	0.00309465		3410.4	0.01688164		4000.4	0.00481958	0.00011954	
460.6	0.09154043	0.08592474	1050.59	0.03672288		1640.59	0.01375256		2230.59	0.00331074	0.00780965	2820.6	0.00264091		3410.6	0.01704234		4000.6	0.0046612	0.00011968	
460.8	0.09110357	0.08601331	1050.79	0.03754629		1640.79	0.01418081		2230.79	0.00397703	0.00780965	2820.8	0.0027438		3410.8	0.01766687		4000.8	0.00402317	0.00011982	
461	0.0915484	0.08610186	1050.99	0.0374227		1640.99	0.01411669		2230.99	0.0038773	0.00780965	2821	0.00227389		3411	0.01672542		4001	0.00349035	0.00011996	
461.2	0.09183748	0.08619038	1051.19	0.0371972		1641.19	0.01479852		2231.19	0.00428534	0.00780965	2821.2	0.00203605		3411.2	0.01642904		4001.2	0.00338159	0.00012009	
461.4	0.09121602	0.08627888	1051.39	0.03662436		1641.39	0.01449326		2231.39	0.00438047	0.00780965	2821.4	0.00106224		3411.4	0.01762075		4001.4	0.00286218	0.00012023	
461.6	0.09111328	0.08636735	1051.59	0.03720759		1641.59	0.01522022		2231.59	0.00607552	0.00780965	2821.6	0.00093233		3411.6	0.01894208		4001.6	0.00273793	0.00012037	
461.8	0.09109787	0.08645579	1051.79	0.03718303		1641.79	0.01544256		2231.79	0.00623953	0.00780966	2821.8	0.00048064		3411.8	0.01891536		4001.8	0.00226516	0.00012051	
462	0.09049864	0.08654421	1051.99	0.03708569		1641.99	0.0154261		2231.99	0.00739108	0.00780966	2822	0.00056544		3412	0.01895291		4002	0.00201945	0.00012064	
462.2	0.09102808	0.0866326	1052.19	0.03774525		1642.19	0.01536749		2232.19	0.00869854	0.00780966	2822.2	0.00047299		3412.2	0.01939539		4002.2	0.00201838	0.00012078	
462.4	0.09028899	0.08672097	1052.39	0.03771943		1642.39	0.01549163		2232.39	0.00831201	0.00780966	2822.4	0.00070299		3412.4	0.01873312		4002.4	0.00147083	0.00012092	
462.6	0.09041645	0.08680931	1052.59	0.03879248		1642.59	0.01589672		2232.59	0.00853137	0.00780966	2822.6	0.00067866		3412.6	0.01849425		4002.6	0.00115639	0.00012106	
462.8	0.09032423	0.08689762	1052.79	0.0385857		1642.79	0.01617515		2232.79	0.00959015	0.00780966	2822.8	0.00049604		3412.8	0.01804165		4002.8	0.0018614	0.00012119	
463	0.09056779	0.08698591	1052.99	0.03827009		1642.99	0.01631561		2232.99	0.00964498	0.00780966	2823	0.00060034		3413	0.01695084		4003	0.00260665	0.00012133	
463.2	0.09035746	0.08707417	1053.19	0.0382363		1643.19	0.01566002		2233.19	0.01024468	0.00780966	2823.2	0.00024944		3413.2	0.0169214		4003.2	0.00409724	0.00012147	
463.4	0.09053687	0.0871624	1053.39	0.03844459		1643.39	0.0142847		2233.39	0.01135271	0.00780966	2823.4	0.00089583		3413.4	0.01698678		4003.4	0.0050409	0.00012161	
463.6	0.09061096	0.08725061	1053.59	0.03886515		1643.59	0.01448006		2233.59	0.01168777	0.00780966	2823.6	0.00038283		3413.6	0.01726909		4003.6	0.00565081	0.00012174	
463.8	0.09079997	0.0873388	1053.79	0.03906909		1643.79	0.01464686		2233.79	0.01087011	0.00780966	2823.8	-0.00025159		3413.8	0.0178746		4003.8	0.0059465	0.00012188	
464	0.08983047	0.08742695	1053.99	0.03964632		1643.99	0.01381914		2233.99	0.01101339	0.00780966	2824	-0.00059686		3414	0.01842531		4004	0.00541532	0.00012202	
464.2	0.09029655	0.08751508	1054.19	0.03979482		1644.19	0.01311559		2234.19	0.00979907	0.00780966	2824.2	-0.00027138		3414.2	0.0176072		4004.2	0.005334	0.00012216	
464.4	0.09110262	0.08760319	1054.39	0.04055531		1644.39	0.01449144		2234.39	0.0090895	0.00780966	2824.4	-0.00029203		3414.4	0.01839799		4004.4	0.00563199	0.0001223	
464.6	0.09126911	0.08769127	1054.59	0.04065267		1644.59	0.01390318		2234.59	0.00711714	0.00780967	2824.6	-0.00063089		3414.6	0.01886255		4004.6	0.00563013	0.00012243	
464.8	0.0913935	0.08777932	1054.79	0.04005265		1644.79	0.01444337		2234.79	0.0070944	0.00780967	2824.8	-0.00129029		3414.8	0.01849933		4004.8	0.00499751	0.00012257	
465	0.09208809	0.08786735	1054.99	0.03994997		1644.99	0.0149283		2234.99	0.00663333	0.00780967	2825	-0.00178118		3415	0.01810347		4005	0.00491555	0.00012271	
465.2	0.09230246	0.08795535	1055.19	0.04030715		1645.19	0.01521113		2235.19	0.00700384	0.00780967	2825.2	-0.00114585		3415.2	0.01840792		4005.2	0.00429328	0.00012285	
465.4	0.09229246	0.08804333	1055.39	0.04040112		1645.39	0.01451922		2235.39	0.00690098	0.00780967	2825.4	-0.00189704		3415.4	0.01958308		4005.4	0.0040936	0.00012298	
465.6	0.09240419	0.08813128	1055.59	0.04043645		1645.59	0.0149682		2235.59	0.00692451	0.00780967	2825.6	-0.00138113		3415.6	0.01964923		4005.6	0.00371588	0.00012312	
465.8	0.09232398	0.0882192	1055.79	0.03992186		1645.79	0.01520438		2235.79	0.00596521	0.00780967	2825.8	-0.00087677		3415.8	0.01841423		4005.8	0.00374769	0.00012326	
466	0.09308258	0.0883071	1055.99	0.03913265		1645.99	0.01480944		2235.99	0.00556588	0.00780967	2826	-0.00002654		3416	0.01879631		4006	0.00328534	0.0001234	
466.2	0.09386987	0.08839497	1056.19	0.03938118		1646.19	0.01430134		2236.19	0.00484766	0.00780967	2826.2	-0.00022019		3416.2	0.01837184		4006.2	0.00362733	0.00012353	
466.4	0.09393587	0.08848281	1056.39	0.03910488		1646.39	0.01430152		2236.39	0.00512922	0.00780967	2826.4	0.00006994		3416.4	0.0177056		4006.4	0.00316085	0.00012367	
466.6	0.09458872	0.08857063	1056.59	0.03922958		1646.59	0.01463281		2236.59	0.00558408	0.00780967	2826.6	0.00009034		3416.6	0.01801864		4006.6	0.00467431	0.00012381	
466.8	0.09479375	0.08865843	1056.79	0.03850897		1646.79	0.0135218		2236.79	0.00618707	0.00780967	2826.8	-0.00050038		3416.8	0.01687186		4006.8	0.00511211	0.00012395	
467	0.09577925	0.0887462	1056.99	0.03796547		1646.99	0.01341823		2236.99	0.00629318	0.00780967	2827	0.00032255		3417	0.0167966		4007	0.00526602	0.00012408	
467.2	0.09581264	0.08883394	1057.19	0.03817573		1647.19	0.01299479		2237.19	0.00767419	0.00780967	2827.2	-0.00028334		3417.2	0.01810286		4007.2	0.00581261	0.00012422	
467.4	0.09494023	0.08892165	1057.39	0.03913399		1647.39	0.01248225		2237.39	0.00858509	0.00780967	2827.4	-0.0005905		3417.4	0.01815894		4007.4	0.00539693	0.00012436	
467.6	0.09505738	0.08900934	1057.59	0.03872564		1647.59	0.01328902		2237.59	0.00842883	0.00780967	2827.6	-0.0005728		3417.6	0.01927837		4007.6	0.00593456	0.0001245	
467.8	0.09422423	0.08909701	1057.79	0.03811085		1647.79	0.01345279		2237.79	0.00804442	0.00780967	2827.8	-0.00149254		3417.8	0.01930849		4007.8	0.00543051	0.00012463	
468	0.09289246	0.08918465	1057.99	0.03801213		1647.99	0.013323		2237.99	0.00800968	0.00780968	2828	-0.00146654		3418	0.01924621		4008	0.00480409	0.00012477	
468.2	0.09286875	0.08927226	1058.19	0.03679699		1648.19	0.01425603		2238.19	0.007583	0.00780968	2828.2	-0.00130577		3418.2	0.01904971		4008.2	0.00470366	0.00012491	
468.4	0.09280043	0.08935985	1058.39	0.03656482		1648.39	0.01504358		2238.39	0.00768865	0.00780968	2828.4	-0.00120481		3418.4	0.01953883		4008.4	0.00448137	0.00012505	
468.6	0.09251754	0.08944741	1058.59	0.03543279		1648.59	0.01491183		2238.59	0.00765888	0.00780968	2828.6	-0.0011969		3418.6	0.01916672		4008.6	0.00434968	0.00012518	
468.8	0.09249299	0.08953494	1058.79	0.03464846		1648.79	0.01578747		2238.79	0.00824579	0.00780968	2828.8	-0.00082924		3418.8	0.01874567		4008.8	0.0038579	0.00012532	
469	0.09259246	0.08962245	1058.99	0.03443646		1648.99	0.01598747		2238.99	0.00888184	0.00780968	2829	0.00019781		3419	0.01841057		4009	0.00391991	0.00012546	
469.2	0.09264139	0.08970994	1059.19	0.03381915		1649.19	0.01624346		2239.19	0.00968964	0.00780968	2829.2	0.00097525		3419.2	0.01790684		4009.2	0.00379312	0.0001256	
469.4	0.0928777	0.08979739	1059.39	0.03304846		1649.39	0.01637273		2239.39	0.00925278	0.00780968	2829.4	0.00110851		3419.4	0.01776937		4009.4	0.00405344	0.00012573	
469.6	0.09332713	0.08988483	1059.59	0.03214496		1649.59	0.01714266		2239.59	0.00883219	0.00780968	2829.6	0.00241743		3419.6	0.01697452		4009.6	0.0039171	0.00012587	
469.8	0.09415983	0.08997223	1059.79	0.03153452		1649.79	0.01708255		2239.79	0.00881243	0.00780968	2829.8	0.003316		3419.8	0.01683373		4009.8	0.00457595	0.00012601	
470	0.09415983	0.09005919	1059.99	0.03153452		1650	0.01708255		2239.99	0.00881243	0.00780968	2830	0.003316		3420	0.01683373		4010	0.00457595	0.00012615	
470.2	0.09453721	0.09005149	1060.19	0.03173823		1650.2	0.01775313		2240.19	0.00867384	0.00770299	2830.2	0.00406672		3420.2	0.01639105		4010.2	0.0045042	0.00012614	
470.4	0.09494404	0.09004379	1060.39	0.0313374		1650.4	0.01812217		2240.39	0.00898165	0.00759775	2830.4	0.00450352		3420.4	0.01606968		4010.4	0.00441432	0.00012614	
470.6	0.09564246	0.09003609	1060.59	0.03188374		1650.6	0.01811034		2240.59	0.00875465	0.00749395	2830.6	0.00500474		3420.6	0.01535475		4010.6	0.00393096	0.00012614	
470.8	0.09599642	0.09002839	1060.79	0.03178366		1650.8	0.01848048		2240.79	0.0087016	0.00739158	2830.8	0.00526496		3420.8	0.0145062		4010.8	0.00393191	0.00012614	
471	0.09564711	0.0900207	1060.99	0.03218905		1651	0.01853428		2240.99	0.0089248	0.00729059	2831	0.00560488		3421	0.01365521		4011	0.00458077	0.00012614	
471.2	0.09588334	0.090013	1061.19	0.03301977		1651.2	0.01868023		2241.19	0.00880053	0.00719099	2831.2	0.00612932		3421.2	0.01303789		4011.2	0.00428481	0.00012614	
471.4	0.09594528	0.09000531	1061.39	0.03338015		1651.4	0.01790499		2241.39	0.00856144	0.00709275	2831.4	0.00638324		3421.4	0.01337198		4011.4	0.00424528	0.00012613	
471.6	0.09570178	0.08999761	1061.59	0.0342728		1651.6	0.01747029		2241.59	0.00841219	0.00699585	2831.6	0.00622054		3421.6	0.01292448		4011.6	0.00426442	0.00012613	
471.8	0.09556432	0.08998992	1061.79	0.03468863		1651.8	0.01708482		2241.79	0.00834988	0.00690028	2831.8	0.0059189		3421.8	0.01276413		4011.8	0.00415171	0.00012613	
472	0.09550545	0.08998223	1061.99	0.03507677		1652	0.01699628		2241.99	0.00795619	0.00680601	2832	0.00557576		3422	0.0131057		4012	0.00363717	0.00012613	
472.2	0.0954447	0.08997453	1062.19	0.03506565		1652.2	0.01668656		2242.19	0.00771246	0.00671303	2832.2	0.00501859		3422.2	0.01334756		4012.2	0.00352721	0.00012613	
472.4	0.09513449	0.08996684	1062.39	0.03477875		1652.4	0.01563102		2242.39	0.0073636	0.00662132	2832.4	0.00458616		3422.4	0.01296479		4012.4	0.0038045	0.00012613	
472.6	0.09396255	0.08995915	1062.59	0.03471896		1652.6	0.01555826		2242.59	0.00744462	0.00653086	2832.6	0.00472481		3422.6	0.01332283		4012.6	0.00311459	0.00012612	
472.8	0.09363042	0.08995146	1062.79	0.03522584		1652.8	0.01512609		2242.79	0.00801533	0.00644164	2832.8	0.00519006		3422.8	0.01342519		4012.8	0.00412271	0.00012612	
473	0.09355341	0.08994377	1062.99	0.03548808		1653	0.01509001		2242.99	0.00795537	0.00635364	2833	0.00534582		3423	0.01298852		4013	0.00506095	0.00012612	
473.2	0.09211334	0.08993608	1063.19	0.03461335		1653.2	0.0151399		2243.19	0.00834229	0.00626684	2833.2	0.00522327		3423.2	0.01269741		4013.2	0.00548027	0.00012612	
473.4	0.09192227	0.08992839	1063.39	0.03500685		1653.4	0.01453056		2243.39	0.00915498	0.00618122	2833.4	0.00626984		3423.4	0.01245411		4013.4	0.00553501	0.00012612	
473.6	0.09206017	0.08992071	1063.59	0.03486042		1653.6	0.01535143		2243.59	0.00875667	0.00609678	2833.6	0.00647339		3423.6	0.01167824		4013.6	0.00638235	0.00012612	
473.8	0.09140234	0.08991302	1063.79	0.034682		1653.8	0.01559412		2243.79	0.00838569	0.00601348	2833.8	0.00777476		3423.8	0.01071267		4013.8	0.00622961	0.00012611	
474	0.09173215	0.08990533	1063.99	0.03463511		1654	0.01530787		2243.99	0.00789748	0.00593133	2834	0.00742698		3424	0.00905942		4014	0.00584354	0.00012611	
474.2	0.09220684	0.08989765	1064.19	0.03402121		1654.2	0.01561967		2244.19	0.00810232	0.0058503	2834.2	0.00714335		3424.2	0.00985297		4014.2	0.00580573	0.00012611	
474.4	0.09274717	0.08988996	1064.39	0.03341674		1654.4	0.01565179		2244.39	0.00815843	0.00577037	2834.4	0.007033		3424.4	0.00896367		4014.4	0.00547409	0.00012611	
474.6	0.09344659	0.08988228	1064.59	0.03317709		1654.6	0.01521572		2244.59	0.00803318	0.00569154	2834.6	0.0067902		3424.6	0.00894156		4014.6	0.00547055	0.00012611	
474.8	0.09310063	0.08987459	1064.79	0.03230243		1654.8	0.01549998		2244.79	0.00789226	0.00561379	2834.8	0.00659579		3424.8	0.00865253		4014.8	0.00602455	0.00012611	
475	0.09287517	0.08986691	1064.99	0.03272694		1655	0.01526273		2244.99	0.00708565	0.00553709	2835	0.00671501		3425	0.00868121		4015	0.00605274	0.00012611	
475.2	0.09346092	0.08985923	1065.19	0.03216698		1655.2	0.01498114		2245.19	0.00620047	0.00546145	2835.2	0.00741229		3425.2	0.00904058		4015.2	0.00605188	0.0001261	
475.4	0.0937095	0.08985155	1065.39	0.03189417		1655.4	0.01433246		2245.39	0.00547437	0.00538683	2835.4	0.00631028		3425.4	0.00964011		4015.4	0.00546903	0.0001261	
475.6	0.09429067	0.08984386	1065.59	0.03175437		1655.6	0.01527996		2245.59	0.00515722	0.00531324	2835.6	0.00507598		3425.6	0.00936509		4015.6	0.005137	0.0001261	
475.8	0.09462285	0.08983618	1065.79	0.03142785		1655.8	0.01620791		2245.79	0.00425297	0.00524065	2835.8	0.00437766		3425.8	0.01079022		4015.8	0.00389428	0.0001261	
476	0.09507118	0.0898285	1065.99	0.03127781		1656	0.01593141		2245.99	0.00347776	0.00516906	2836	0.00356913		3426	0.01086396		4016	0.00259921	0.0001261	
476.2	0.09453001	0.08982082	1066.19	0.03122963		1656.2	0.01485154		2246.19	0.00349773	0.00509844	2836.2	0.00283399		3426.2	0.01088727		4016.2	0.00164501	0.0001261	
476.4	0.09426766	0.08981315	1066.39	0.03244007		1656.4	0.01341924		2246.39	0.00294875	0.00502879	2836.4	0.002215		3426.4	0.01066863		4016.4	0.00065606	0.00012609	
476.6	0.09414996	0.08980547	1066.59	0.0325773		1656.6	0.01326182		2246.59	0.00305874	0.00496009	2836.6	0.00131967		3426.6	0.0106214		4016.6	0.00078455	0.00012609	
476.8	0.0946061	0.08979779	1066.79	0.03340737		1656.8	0.01301176		2246.79	0.00317124	0.00489232	2836.8	0.00104432		3426.8	0.01077403		4016.8	0.0015431	0.00012609	
477	0.09436946	0.08979011	1066.99	0.03426103		1657	0.01219666		2246.99	0.00365572	0.00482549	2837	0.00053602		3427	0.01103567		4017	0.00156084	0.00012609	
477.2	0.09280504	0.08978244	1067.19	0.03379426		1657.2	0.01170067		2247.19	0.00386717	0.00475956	2837.2	0.00034579		3427.2	0.01145835		4017.2	0.00068781	0.00012609	
477.4	0.09258221	0.08977476	1067.39	0.03431611		1657.4	0.01102915		2247.39	0.00474436	0.00469454	2837.4	0.00079657		3427.4	0.01153237		4017.4	0.00009521	0.00012609	
477.6	0.09218942	0.08976709	1067.59	0.03424265		1657.6	0.01228676		2247.59	0.0050217	0.00463041	2837.6	0.00034361		3427.6	0.01123628		4017.6	0.00035118	0.00012608	
477.8	0.09216897	0.08975941	1067.79	0.0337604		1657.8	0.01193153		2247.79	0.00518131	0.00456715	2837.8	0.00127696		3427.8	0.01110926		4017.8	0.00030001	0.00012608	
478	0.09237853	0.08975174	1067.99	0.03313976		1658	0.01280806		2247.99	0.00569624	0.00450475	2838	0.00019203		3428	0.01030565		4018	0.00128086	0.00012608	
478.2	0.0931828	0.08974407	1068.19	0.03198627		1658.2	0.01260009		2248.19	0.00670782	0.00444321	2838.2	0.0006954		3428.2	0.01091121		4018.2	0.00176848	0.00012608	
478.4	0.09279851	0.0897364	1068.39	0.03179732		1658.4	0.01223094		2248.39	0.00681929	0.00438251	2838.4	0.00120479		3428.4	0.01005235		4018.4	0.00271401	0.00012608	
478.6	0.09255066	0.08972873	1068.59	0.03076964		1658.6	0.01226912		2248.59	0.00661596	0.00432264	2838.6	0.00232702		3428.6	0.01011742		4018.6	0.00347361	0.00012608	
478.8	0.09181336	0.08972105	1068.79	0.03028372		1658.8	0.01215084		2248.79	0.00591421	0.00426358	2838.8	0.00285841		3428.8	0.00916814		4018.8	0.00399412	0.00012607	
479	0.09167354	0.08971338	1068.99	0.02982025		1659	0.01161098		2248.99	0.0050427	0.00420533	2839	0.00297661		3429	0.00836053		4019	0.00452682	0.00012607	
479.2	0.0926721	0.08970572	1069.19	0.02803277		1659.2	0.01193976		2249.19	0.00514813	0.00414788	2839.2	0.00352206		3429.2	0.00857421		4019.2	0.0047218	0.00012607	
479.4	0.09311066	0.08969805	1069.39	0.02756525		1659.4	0.0119474		2249.39	0.00531571	0.00409122	2839.4	0.00297333		3429.4	0.0083748		4019.4	0.00438332	0.00012607	
479.6	0.09334985	0.08969038	1069.59	0.02704935		1659.6	0.01227003		2249.59	0.00547275	0.00403532	2839.6	0.00333237		3429.6	0.00906169		4019.6	0.00427393	0.00012607	
479.8	0.09304048	0.08968271	1069.79	0.02608052		1659.8	0.01145363		2249.79	0.00548455	0.0039802	2839.8	0.00408913		3429.8	0.00832718		4019.8	0.002961	0.00012607	
480	0.09337133	0.08967504	1069.99	0.02672747		1660	0.01027055		2249.99	0.00622992	0.00392582	2840	0.00451902		3430	0.00740322		4020	0.00169977	0.00012606	
480.2	0.09286332	0.08966738	1070.19	0.02709998		1660.2	0.01030262		2250.19	0.00674884	0.00387219	2840.2	0.00509316		3430.2	0.00696956		4020.2	0.0008384	0.00012606	
480.4	0.09289874	0.08965971	1070.39	0.02791399		1660.4	0.00988754		2250.39	0.00642547	0.00381929	2840.4	0.00556662		3430.4	0.00626123		4020.4	0.00116835	0.00012606	
480.6	0.09270511	0.08965205	1070.59	0.02869342		1660.6	0.01082405		2250.59	0.00646042	0.00376711	2840.6	0.00623409		3430.6	0.0064069		4020.6	0.00182573	0.00012606	
480.8	0.0922983	0.08964438	1070.79	0.02965165		1660.8	0.01030925		2250.79	0.00711155	0.00371564	2840.8	0.00725122		3430.8	0.00655805		4020.8	0.00129251	0.00012606	
481	0.09185649	0.08963672	1070.99	0.02996207		1661	0.01058422		2250.99	0.00702455	0.00366488	2841	0.00775594		3431	0.00619938		4021	0.00010276	0.00012606	
481.2	0.09152681	0.08962906	1071.19	0.0293094		1661.2	0.0115802		2251.19	0.00721646	0.00361481	2841.2	0.00730674		3431.2	0.00642515		4021.2	0.00052309	0.00012606	
481.4	0.09196553	0.0896214	1071.39	0.02934964		1661.4	0.01232488		2251.39	0.00659109	0.00356543	2841.4	0.0069052		3431.4	0.00653095		4021.4	0.00158845	0.00012605	
481.6	0.09230946	0.08961373	1071.59	0.02941283		1661.6	0.01382581		2251.59	0.00648768	0.00351672	2841.6	0.00625416		3431.6	0.0071582		4021.6	0.0027354	0.00012605	
481.8	0.09254997	0.08960607	1071.79	0.02967509		1661.8	0.01430813		2251.79	0.00629894	0.00346868	2841.8	0.00629768		3431.8	0.00805261		4021.8	0.00398668	0.00012605	
482	0.09245884	0.08959841	1071.99	0.03055116		1662	0.0147112		2251.99	0.00640898	0.00342129	2842	0.0040491		3432	0.00702333		4022	0.00405593	0.00012605	
482.2	0.09260768	0.08959075	1072.19	0.0308728		1662.2	0.01439852		2252.19	0.00593888	0.00337455	2842.2	0.00326734		3432.2	0.00693955		4022.2	0.00447252	0.00012605	
482.4	0.09217928	0.08958309	1072.39	0.03058264		1662.4	0.01440305		2252.39	0.00520643	0.00332845	2842.4	0.00245874		3432.4	0.00641052		4022.4	0.0054641	0.00012605	
482.6	0.09270499	0.08957544	1072.59	0.03023213		1662.6	0.01476877		2252.59	0.00353048	0.00328297	2842.6	0.00193285		3432.6	0.00634199		4022.6	0.00506717	0.00012604	
482.8	0.09237398	0.08956778	1072.79	0.03075431		1662.8	0.01360694		2252.79	0.00367233	0.00323812	2842.8	-0.00008787		3432.8	0.00603591		4022.8	0.00486046	0.00012604	
483	0.09202736	0.08956012	1072.99	0.03014169		1663	0.0126901		2252.99	0.0030948	0.00319389	2843	-0.00146374		3433	0.0070427		4023	0.0044118	0.00012604	
483.2	0.09274963	0.08955247	1073.19	0.0300343		1663.2	0.01192657		2253.19	0.00401035	0.00315025	2843.2	-0.00138662		3433.2	0.00803268		4023.2	0.00363871	0.00012604	
483.4	0.09233205	0.08954481	1073.39	0.03005385		1663.4	0.01097688		2253.39	0.0037932	0.00310721	2843.4	-0.00196025		3433.4	0.00773		4023.4	0.0035771	0.00012604	
483.6	0.09226378	0.08953716	1073.59	0.03000859		1663.6	0.00981759		2253.59	0.00461242	0.00306477	2843.6	-0.00168582		3433.6	0.00857025		4023.6	0.00257652	0.00012604	
483.8	0.09237288	0.0895295	1073.79	0.030467		1663.8	0.00881432		2253.79	0.00441964	0.0030229	2843.8	-0.00044604		3433.8	0.0079272		4023.8	0.00095356	0.00012603	
484	0.09222534	0.08952185	1073.99	0.0318167		1664	0.00863427		2253.99	0.00451982	0.0029816	2844	0.00054277		3434	0.00893421		4024	0.00049056	0.00012603	
484.2	0.09141865	0.08951419	1074.19	0.03206977		1664.2	0.00881779		2254.19	0.00382337	0.00294086	2844.2	0.00161823		3434.2	0.00838247		4024.2	0.00056599	0.00012603	
484.4	0.09127426	0.08950654	1074.39	0.03232701		1664.4	0.00894156		2254.39	0.00342748	0.00290069	2844.4	0.00296484		3434.4	0.00790527		4024.4	0.00035715	0.00012603	
484.6	0.09090634	0.08949889	1074.59	0.03265956		1664.6	0.00936573		2254.59	0.00380918	0.00286106	2844.6	0.00420139		3434.6	0.00729496		4024.6	-0.00002221	0.00012603	
484.8	0.09111791	0.08949124	1074.79	0.03239619		1664.8	0.00895032		2254.79	0.00403512	0.00282197	2844.8	0.00558888		3434.8	0.00661104		4024.8	-0.0004105	0.00012603	
485	0.09120065	0.08948359	1074.99	0.03163099		1665	0.00981327		2254.99	0.00303238	0.00278342	2845	0.00689838		3435	0.00622368		4025	-0.00047376	0.00012602	
485.2	0.09135678	0.08947594	1075.19	0.03133514		1665.2	0.00971959		2255.19	0.00248771	0.00274539	2845.2	0.00623971		3435.2	0.00626627		4025.2	0.0003628	0.00012602	
485.4	0.09087831	0.08946829	1075.39	0.03165324		1665.4	0.00999935		2255.39	0.00186187	0.00270789	2845.4	0.00689136		3435.4	0.00705702		4025.4	0.00033597	0.00012602	
485.6	0.09118605	0.08946064	1075.59	0.0324426		1665.6	0.01115448		2255.59	0.00177325	0.00267089	2845.6	0.0067966		3435.6	0.00725168		4025.6	-0.00020379	0.00012602	
485.8	0.09096959	0.08945299	1075.79	0.03284254		1665.8	0.0118812		2255.79	0.00148241	0.00263441	2845.8	0.00695645		3435.8	0.00658084		4025.8	-0.00062369	0.00012602	
486	0.09105008	0.08944535	1075.99	0.03250479		1666	0.01234483		2255.99	0.00070867	0.00259842	2846	0.00637251		3436	0.00599563		4026	-0.000412	0.00012602	
486.2	0.09149996	0.0894377	1076.19	0.03176174		1666.2	0.01279304		2256.19	-0.00015707	0.00256292	2846.2	0.00607671		3436.2	0.00653605		4026.2	-0.00039545	0.00012602	
486.4	0.09198048	0.08943005	1076.39	0.03142066		1666.4	0.01312864		2256.39	0.00057995	0.0025279	2846.4	0.00537728		3436.4	0.00675208		4026.4	-0.00060358	0.00012601	
486.6	0.09124714	0.08942241	1076.59	0.03190628		1666.6	0.01326428		2256.59	-0.00007314	0.00249337	2846.6	0.00482464		3436.6	0.00708139		4026.6	-0.0014522	0.00012601	
486.8	0.09103684	0.08941476	1076.79	0.03252149		1666.8	0.01246624		2256.79	0.00078361	0.0024593	2846.8	0.0041733		3436.8	0.00667955		4026.8	-0.00161231	0.00012601	
487	0.0913477	0.08940712	1076.99	0.03195515		1667	0.01263667		2256.99	0.00082182	0.00242571	2847	0.00393649		3437	0.00734136		4027	-0.00085033	0.00012601	
487.2	0.09231778	0.08939948	1077.19	0.03240079		1667.2	0.01201359		2257.19	0.00144886	0.00239257	2847.2	0.00365972		3437.2	0.00776468		4027.2	-0.00082525	0.00012601	
487.4	0.09333736	0.08939184	1077.39	0.03237744		1667.4	0.01178491		2257.39	0.00126224	0.00235988	2847.4	0.0031162		3437.4	0.00849135		4027.4	-0.00069514	0.00012601	
487.6	0.09334912	0.08938419	1077.59	0.03275233		1667.6	0.01167174		2257.59	0.00172349	0.00232764	2847.6	0.00327492		3437.6	0.00953294		4027.6	-0.00046826	0.000126	
487.8	0.09417722	0.08937655	1077.79	0.03370466		1667.8	0.01180704		2257.79	0.00123196	0.00229584	2847.8	0.00359765		3437.8	0.01034476		4027.8	-0.00040949	0.000126	
488	0.09396071	0.08936891	1077.99	0.03342875		1668	0.01212002		2257.99	0.00196169	0.00226448	2848	0.00329072		3438	0.01151038		4028	0.00058468	0.000126	
488.2	0.09450159	0.08936127	1078.19	0.03348158		1668.2	0.0124382		2258.19	0.00262914	0.00223354	2848.2	0.00331349		3438.2	0.01081334		4028.2	0.00053911	0.000126	
488.4	0.09482128	0.08935363	1078.39	0.03341824		1668.4	0.01197013		2258.39	0.0030959	0.00220303	2848.4	0.00368447		3438.4	0.01051069		4028.4	0.00034885	0.000126	
488.6	0.09470922	0.08934599	1078.59	0.03310044		1668.6	0.01097917		2258.59	0.00340399	0.00217293	2848.6	0.00341394		3438.6	0.00948575		4028.6	0.00101019	0.000126	
488.8	0.09491371	0.08933836	1078.79	0.0327909		1668.8	0.01035618		2258.79	0.00342585	0.00214324	2848.8	0.00377013		3438.8	0.00923018		4028.8	0.00077606	0.00012599	
489	0.09495252	0.08933072	1078.99	0.03183951		1669	0.01007598		2258.99	0.00235541	0.00211396	2849	0.0031216		3439	0.00871425		4029	0.00097871	0.00012599	
489.2	0.09458564	0.08932308	1079.19	0.0318705		1669.2	0.00921381		2259.19	0.00202271	0.00208508	2849.2	0.00242661		3439.2	0.00875749		4029.2	0.00138358	0.00012599	
489.4	0.09423747	0.08931545	1079.39	0.03117926		1669.4	0.00965331		2259.39	0.00211952	0.0020566	2849.4	0.00258358		3439.4	0.00905564		4029.4	0.00139752	0.00012599	
489.6	0.09393452	0.08930781	1079.59	0.03138409		1669.6	0.00999731		2259.59	0.00194424	0.0020285	2849.6	0.00211022		3439.6	0.0088923		4029.6	0.00150559	0.00012599	
489.8	0.09303711	0.08930018	1079.79	0.03054523		1669.8	0.00979657		2259.79	0.00171758	0.00200079	2849.8	0.00148945		3439.8	0.00879981		4029.8	0.0020626	0.00012599	
490	0.09209726	0.08929254	1079.99	0.02947059		1670	0.00927353		2259.99	0.00122558	0.00197346	2850	0.00073776		3440	0.00902262		4030	0.0028998	0.00012598	
490.2	0.09117158	0.08928491	1080.19	0.0289927		1670.2	0.0083902		2260.19	0.00148071	0.00194649	2850.2	-0.00005706		3440.2	0.00987234		4030.2	0.00305105	0.00012598	
490.4	0.09084279	0.08927728	1080.39	0.02909317		1670.4	0.00882934		2260.39	0.00202551	0.0019199	2850.4	-0.00052059		3440.4	0.01016235		4030.4	0.00261783	0.00012598	
490.6	0.08985705	0.08926964	1080.59	0.02883403		1670.6	0.00922701		2260.59	0.00115726	0.00189367	2850.6	-0.00010855		3440.6	0.01018853		4030.6	0.00309124	0.00012598	
490.8	0.09077839	0.08926201	1080.79	0.02836081		1670.8	0.00806725		2260.79	0.00099752	0.0018678	2850.8	0.00010721		3440.8	0.01020697		4030.8	0.00321844	0.00012598	
491	0.09072216	0.08925438	1080.99	0.02860848		1671	0.00846809		2260.99	0.00136435	0.00184229	2851	0.00037637		3441	0.01076515		4031	0.00366832	0.00012598	
491.2	0.09061146	0.08924675	1081.19	0.02966264		1671.2	0.00759948		2261.19	0.00113687	0.00181712	2851.2	0.00048629		3441.2	0.0118846		4031.2	0.00342729	0.00012598	
491.4	0.09047553	0.08923912	1081.39	0.0303358		1671.4	0.00858258		2261.39	0.00097205	0.00179229	2851.4	0.00079411		3441.4	0.01138551		4031.4	0.00397035	0.00012597	
491.6	0.089595	0.08923149	1081.59	0.03056345		1671.6	0.00952885		2261.59	0.0006621	0.00176781	2851.6	0.00143456		3441.6	0.01153091		4031.6	0.00387828	0.00012597	
491.8	0.08986453	0.08922386	1081.79	0.03160185		1671.8	0.00999634		2261.79	0.00101768	0.00174366	2851.8	0.00187306		3441.8	0.01215681		4031.8	0.0031118	0.00012597	
492	0.08965595	0.08921624	1081.99	0.03223647		1672	0.01020603		2261.99	0.00209636	0.00171983	2852	0.00214446		3442	0.01215782		4032	0.00259357	0.00012597	
492.2	0.09021969	0.08920861	1082.19	0.03273936		1672.2	0.01074742		2262.19	0.00271859	0.00169634	2852.2	0.00276502		3442.2	0.01135409		4032.2	0.00116938	0.00012597	
492.4	0.09083789	0.08920098	1082.39	0.03420409		1672.4	0.01162493		2262.39	0.00281199	0.00167316	2852.4	0.00282519		3442.4	0.01192894		4032.4	-0.0000857	0.00012597	
492.6	0.0909424	0.08919336	1082.59	0.03393583		1672.6	0.01248582		2262.59	0.00267328	0.00165031	2852.6	0.00240561		3442.6	0.0114188		4032.6	-0.00072155	0.00012596	
492.8	0.09007148	0.08918573	1082.79	0.0341609		1672.8	0.01295941		2262.79	0.00273008	0.00162776	2852.8	0.00234504		3442.8	0.01084299		4032.8	-0.00112436	0.00012596	
493	0.08957254	0.08917811	1082.99	0.03388069		1673	0.01337693		2262.99	0.00172712	0.00160552	2853	0.00211443		3443	0.01005207		4033	-0.00141149	0.00012596	
493.2	0.09019579	0.08917049	1083.19	0.03402164		1673.2	0.01398828		2263.19	0.00209778	0.00158359	2853.2	0.00217483		3443.2	0.0102541		4033.2	-0.00203113	0.00012596	
493.4	0.09013241	0.08916286	1083.39	0.03382931		1673.4	0.01474802		2263.39	0.00210252	0.00156195	2853.4	0.00185705		3443.4	0.00992243		4033.4	-0.00163533	0.00012596	
493.6	0.0900673	0.08915524	1083.59	0.03462448		1673.6	0.01487458		2263.59	0.00275499	0.00154062	2853.6	0.00136457		3443.6	0.01005763		4033.6	-0.0014291	0.00012596	
493.8	0.08967807	0.08914762	1083.79	0.03389128		1673.8	0.01511677		2263.79	0.0027259	0.00151957	2853.8	0.0006527		3443.8	0.01007263		4033.8	-0.00154569	0.00012595	
494	0.08973528	0.08914	1083.99	0.03411387		1674	0.01466951		2263.99	0.00316762	0.00149881	2854	0.00072629		3444	0.0094131		4034	-0.00184363	0.00012595	
494.2	0.08951369	0.08913238	1084.19	0.03411287		1674.2	0.01473161		2264.19	0.00369621	0.00147833	2854.2	0.00058362		3444.2	0.00995549		4034.2	-0.00170093	0.00012595	
494.4	0.09027528	0.08912476	1084.39	0.03427009		1674.4	0.01486563		2264.39	0.00403014	0.00145814	2854.4	0.00082319		3444.4	0.00919662		4034.4	-0.00163006	0.00012595	
494.6	0.09031196	0.08911714	1084.59	0.03356432		1674.6	0.01458992		2264.59	0.00359394	0.00143822	2854.6	0.00072186		3444.6	0.00819665		4034.6	-0.00062567	0.00012595	
494.8	0.09062768	0.08910952	1084.79	0.03315525		1674.8	0.01264802		2264.79	0.00433794	0.00141857	2854.8	0.00115668		3444.8	0.0079715		4034.8	0.00011493	0.00012595	
495	0.09059537	0.0891019	1084.99	0.03324509		1675	0.0121748		2264.99	0.00465329	0.00139919	2855	0.00123152		3445	0.0075112		4035	0.00065742	0.00012594	
495.2	0.09030702	0.08909429	1085.19	0.03212112		1675.2	0.01132792		2265.19	0.00418874	0.00138007	2855.2	0.0010836		3445.2	0.00769987		4035.2	0.0012742	0.00012594	
495.4	0.0902112	0.08908667	1085.39	0.03131875		1675.4	0.0114872		2265.39	0.00383072	0.00136122	2855.4	0.00154399		3445.4	0.00655054		4035.4	0.00162164	0.00012594	
495.6	0.09028943	0.08907905	1085.59	0.03081111		1675.6	0.01004146		2265.59	0.00347551	0.00134262	2855.6	0.00169298		3445.6	0.00638364		4035.6	0.00220044	0.00012594	
495.8	0.09079938	0.08907144	1085.79	0.03058998		1675.8	0.00982317		2265.79	0.00368957	0.00132428	2855.8	0.00151129		3445.8	0.00729182		4035.8	0.00221829	0.00012594	
496	0.09194343	0.08906382	1085.99	0.03025468		1676	0.00973318		2265.99	0.00402671	0.00130619	2856	0.00165243		3446	0.00762431		4036	0.00193662	0.00012594	
496.2	0.0919541	0.08905621	1086.19	0.02999633		1676.2	0.01021304		2266.19	0.00437016	0.00128834	2856.2	0.00192735		3446.2	0.00838026		4036.2	0.00099287	0.00012593	
496.4	0.0917133	0.0890486	1086.39	0.03038644		1676.4	0.01039054		2266.39	0.00380067	0.00127074	2856.4	0.00170259		3446.4	0.00826396		4036.4	0.00080104	0.00012593	
496.6	0.0900582	0.08904098	1086.59	0.02952008		1676.6	0.0101827		2266.59	0.00312029	0.00125338	2856.6	0.00184969		3446.6	0.00790879		4036.6	0.00060685	0.00012593	
496.8	0.08942402	0.08903337	1086.79	0.02927802		1676.8	0.00945289		2266.79	0.00298289	0.00123626	2856.8	0.00171756		3446.8	0.00720965		4036.8	0.00092838	0.00012593	
497	0.09034983	0.08902576	1086.99	0.02939695		1677	0.01002317		2266.99	0.00301935	0.00121937	2857	0.00238151		3447	0.00781953		4037	-0.00071088	0.00012593	
497.2	0.09079586	0.08901815	1087.19	0.03003371		1677.2	0.01112288		2267.19	0.00261367	0.00120271	2857.2	0.00322956		3447.2	0.00874754		4037.2	-0.00131623	0.00012593	
497.4	0.09059899	0.08901054	1087.39	0.03033875		1677.4	0.01111406		2267.39	0.00293873	0.00118628	2857.4	0.00302062		3447.4	0.00882627		4037.4	-0.00125385	0.00012593	
497.6	0.09149808	0.08900293	1087.59	0.03086379		1677.6	0.01174431		2267.59	0.00321884	0.00117007	2857.6	0.00300953		3447.6	0.00887817		4037.6	-0.00190291	0.00012592	
497.8	0.09090485	0.08899532	1087.79	0.03203265		1677.8	0.01193851		2267.79	0.00301865	0.00115409	2857.8	0.00384696		3447.8	0.00904271		4037.8	-0.00293902	0.00012592	
498	0.09103254	0.08898771	1087.99	0.03295622		1678	0.01144627		2267.99	0.00367715	0.00113832	2858	0.00413299		3448	0.00797523		4038	-0.00378926	0.00012592	
498.2	0.09124784	0.08898011	1088.19	0.0333944		1678.2	0.01258012		2268.19	0.0035258	0.00112277	2858.2	0.00328717		3448.2	0.00857681		4038.2	-0.00322128	0.00012592	
498.4	0.09179607	0.0889725	1088.39	0.03322674		1678.4	0.01252315		2268.39	0.00333799	0.00110743	2858.4	0.00298217		3448.4	0.00818105		4038.4	-0.00161411	0.00012592	
498.6	0.09089827	0.08896489	1088.59	0.03286731		1678.6	0.01223501		2268.59	0.00332332	0.0010923	2858.6	0.0022287		3448.6	0.00869348		4038.6	-0.00165581	0.00012592	
498.8	0.09036403	0.08895729	1088.79	0.03299593		1678.8	0.01166436		2268.79	0.00434504	0.00107738	2858.8	0.00216118		3448.8	0.00879306		4038.8	-0.00144964	0.00012591	
499	0.09028778	0.08894968	1088.99	0.032446		1679	0.01178514		2268.99	0.00388757	0.00106266	2859	0.00161169		3449	0.00840442		4039	-0.00058872	0.00012591	
499.2	0.08907551	0.08894208	1089.19	0.03221667		1679.2	0.01190127		2269.19	0.00358899	0.00104814	2859.2	0.0011296		3449.2	0.0085276		4039.2	0.00035415	0.00012591	
499.4	0.08908847	0.08893448	1089.39	0.03267702		1679.4	0.01103729		2269.39	0.00226824	0.00103382	2859.4	0.00079418		3449.4	0.00734006		4039.4	0.00182461	0.00012591	
499.6	0.08929464	0.08892687	1089.59	0.03182066		1679.6	0.01025288		2269.59	0.00150553	0.0010197	2859.6	-0.00047837		3449.6	0.00712217		4039.6	0.00250661	0.00012591	
499.8	0.08939305	0.08891927	1089.79	0.03173818		1679.8	0.01019527		2269.79	0.00136978	0.00100577	2859.8	-0.0005873		3449.8	0.00793235		4039.8	0.00220221	0.00012591	
500	0.08969468	0.08891167	1089.99	0.03177001		1680	0.01056301		2269.99	0.00114518	0.00099203	2860	-0.0004033		3450	0.00650642		4040	0.0013591	0.0001259	
500.2	0.08861464	0.08890407	1090.19	0.03188011		1680.2	0.01082023		2270.19	0.00065671	0.00097848	2860.2	-0.00031901		3450.2	0.00612255		4040.2	0.0011702	0.0001259	
500.4	0.08789648	0.08889647	1090.39	0.03124412		1680.4	0.01108078		2270.39	-0.00036437	0.00096511	2860.4	-0.00003542		3450.4	0.0048485		4040.4	0.00159563	0.0001259	
500.6	0.08772894	0.08888887	1090.59	0.03059107		1680.6	0.01073131		2270.59	-0.00052927	0.00095192	2860.6	-0.00016185		3450.6	0.00472283		4040.6	0.00087142	0.0001259	
500.8	0.08831985	0.08888127	1090.79	0.03038176		1680.8	0.01034818		2270.79	-0.00092346	0.00093892	2860.8	0.00038105		3450.8	0.0045207		4040.8	0.00065828	0.0001259	
501	0.08823578	0.08887367	1090.99	0.0309811		1681	0.01134847		2270.99	-0.00131498	0.00092609	2861	0.00134087		3451	0.00521389		4041	-0.00095915	0.0001259	
501.2	0.08845194	0.08886608	1091.19	0.03132286		1681.2	0.01155152		2271.19	-0.00229387	0.00091344	2861.2	0.00202162		3451.2	0.00507657		4041.2	-0.00213348	0.00012589	
501.4	0.08850438	0.08885848	1091.39	0.03135225		1681.4	0.01163075		2271.39	-0.00190197	0.00090096	2861.4	0.00229918		3451.4	0.00449262		4041.4	-0.00323364	0.00012589	
501.6	0.08844175	0.08885088	1091.59	0.03212268		1681.6	0.01261973		2271.59	-0.00225276	0.00088865	2861.6	0.00367927		3451.6	0.00485195		4041.6	-0.00401085	0.00012589	
501.8	0.08772468	0.08884329	1091.79	0.0328922		1681.8	0.01231825		2271.79	-0.00209922	0.00087651	2861.8	0.00441506		3451.8	0.00522902		4041.8	-0.00427897	0.00012589	
502	0.087804	0.08883569	1091.99	0.03327139		1682	0.01260682		2271.99	-0.00109399	0.00086454	2862	0.00416555		3452	0.00523445		4042	-0.0049637	0.00012589	
502.2	0.08783378	0.0888281	1092.19	0.03317283		1682.2	0.01308716		2272.19	-0.00124168	0.00085273	2862.2	0.0042763		3452.2	0.00598287		4042.2	-0.00424197	0.00012589	
502.4	0.08765136	0.0888205	1092.39	0.03324036		1682.4	0.01261072		2272.39	-0.00025978	0.00084108	2862.4	0.00419869		3452.4	0.00628757		4042.4	-0.00363	0.00012589	
502.6	0.08764778	0.08881291	1092.59	0.03338954		1682.6	0.01299402		2272.59	0.00046479	0.00082959	2862.6	0.00496688		3452.6	0.00681231		4042.6	-0.00374216	0.00012588	
502.8	0.08740763	0.08880532	1092.79	0.03341688		1682.8	0.01359599		2272.79	0.00141766	0.00081825	2862.8	0.00527837		3452.8	0.00635439		4042.8	-0.0024172	0.00012588	
503	0.08712555	0.08879773	1092.99	0.03249161		1683	0.0121585		2272.99	0.00173939	0.00080707	2863	0.00506779		3453	0.00726017		4043	-0.00046691	0.00012588	
503.2	0.08759862	0.08879014	1093.19	0.03251405		1683.2	0.0109056		2273.19	0.00143285	0.00079605	2863.2	0.00380774		3453.2	0.00798939		4043.2	0.00017841	0.00012588	
503.4	0.08873207	0.08878254	1093.39	0.0325215		1683.4	0.00981236		2273.39	0.00068863	0.00078517	2863.4	0.00329472		3453.4	0.0082794		4043.4	0.00033387	0.00012588	
503.6	0.09018542	0.08877496	1093.59	0.03218628		1683.6	0.00979958		2273.59	0.0008539	0.00077445	2863.6	0.00262565		3453.6	0.00909142		4043.6	0.00082287	0.00012588	
503.8	0.09036306	0.08876737	1093.79	0.03257996		1683.8	0.01014347		2273.79	0.00148447	0.00076387	2863.8	0.00236642		3453.8	0.0090786		4043.8	0.00147655	0.00012587	
504	0.09094515	0.08875978	1093.99	0.03278127		1684	0.01078873		2273.99	0.00176955	0.00075343	2864	0.00199022		3454	0.00866863		4044	0.00123486	0.00012587	
504.2	0.0903806	0.08875219	1094.19	0.03285982		1684.2	0.01060095		2274.19	0.00136732	0.00074314	2864.2	0.00127969		3454.2	0.00949522		4044.2	0.00184236	0.00012587	
504.4	0.09048657	0.0887446	1094.39	0.0314554		1684.4	0.01012326		2274.39	0.00126634	0.00073299	2864.4	0.00081947		3454.4	0.00860731		4044.4	0.00241349	0.00012587	
504.6	0.09074734	0.08873702	1094.59	0.03076235		1684.6	0.0099714		2274.59	0.00120157	0.00072297	2864.6	-0.00098032		3454.6	0.00869556		4044.6	0.00178527	0.00012587	
504.8	0.09017966	0.08872943	1094.79	0.03116813		1684.8	0.01011624		2274.79	0.00099834	0.00071309	2864.8	-0.00067314		3454.8	0.00940602		4044.8	0.00201125	0.00012587	
505	0.09039413	0.08872184	1094.99	0.03126386		1685	0.01038614		2274.99	0.00075872	0.00070335	2865	-0.00094476		3455	0.00917354		4045	0.00136087	0.00012586	
505.2	0.09114058	0.08871426	1095.19	0.03158017		1685.2	0.01029174		2275.19	0.00106004	0.00069374	2865.2	-0.00106638		3455.2	0.00879255		4045.2	0.00020446	0.00012586	
505.4	0.09021231	0.08870668	1095.39	0.0320277		1685.4	0.01064939		2275.39	0.00118199	0.00068427	2865.4	-0.0004318		3455.4	0.00820442		4045.4	-0.0001216	0.00012586	
505.6	0.08967986	0.08869909	1095.59	0.03176891		1685.6	0.01070284		2275.59	0.00187366	0.00067492	2865.6	-0.00116159		3455.6	0.00788301		4045.6	0.00003011	0.00012586	
505.8	0.08936524	0.08869151	1095.79	0.03175262		1685.8	0.01025898		2275.79	0.00154957	0.0006657	2865.8	-0.00074057		3455.8	0.00715722		4045.8	-0.00069811	0.00012586	
506	0.08885299	0.08868393	1095.99	0.03202706		1686	0.01028862		2275.99	0.00192479	0.0006566	2866	-0.00071945		3456	0.00702271		4046	-0.00237974	0.00012586	
506.2	0.08946051	0.08867635	1096.19	0.03138623		1686.2	0.01072679		2276.19	0.00114546	0.00064763	2866.2	-0.00027786		3456.2	0.00679693		4046.2	-0.00251798	0.00012585	
506.4	0.08948489	0.08866877	1096.39	0.03092887		1686.4	0.01074765		2276.39	0.0022497	0.00063878	2866.4	-0.00008477		3456.4	0.00586456		4046.4	-0.00299771	0.00012585	
506.6	0.08941287	0.08866119	1096.59	0.03025724		1686.6	0.01129866		2276.59	0.00244127	0.00063006	2866.6	0.0006363		3456.6	0.00487056		4046.6	-0.00262776	0.00012585	
506.8	0.08850913	0.08865361	1096.79	0.02986606		1686.8	0.01059122		2276.79	0.00325763	0.00062145	2866.8	0.00007142		3456.8	0.00452437		4046.8	-0.00295627	0.00012585	
507	0.0893296	0.08864603	1096.99	0.02935905		1687	0.00939285		2276.99	0.00342994	0.00061296	2867	-0.00013216		3457	0.00469269		4047	-0.00264667	0.00012585	
507.2	0.08987728	0.08863845	1097.19	0.03041224		1687.2	0.00964326		2277.19	0.00276379	0.00060459	2867.2	-0.00004141		3457.2	0.00485718		4047.2	-0.00351579	0.00012585	
507.4	0.09021675	0.08863087	1097.39	0.03119254		1687.4	0.01031197		2277.39	0.00297428	0.00059633	2867.4	0.00030465		3457.4	0.00552312		4047.4	-0.00433386	0.00012585	
507.6	0.09058369	0.0886233	1097.59	0.03109333		1687.6	0.01076135		2277.59	0.00339407	0.00058818	2867.6	0.00008458		3457.6	0.0061673		4047.6	-0.00464793	0.00012584	
507.8	0.08977849	0.08861572	1097.79	0.03136133		1687.8	0.01112497		2277.79	0.00370799	0.00058014	2867.8	0.00015218		3457.8	0.00646727		4047.8	-0.00480125	0.00012584	
508	0.08958927	0.08860814	1097.99	0.03154844		1688	0.01106158		2277.99	0.00349623	0.00057222	2868	0.00006624		3458	0.00721016		4048	-0.00485063	0.00012584	
508.2	0.08875498	0.08860057	1098.19	0.03181692		1688.2	0.01055836		2278.19	0.00259668	0.0005644	2868.2	-0.00032477		3458.2	0.00720673		4048.2	-0.00406927	0.00012584	
508.4	0.08826845	0.08859299	1098.39	0.03109815		1688.4	0.01158333		2278.39	0.00225662	0.00055669	2868.4	-0.00148958		3458.4	0.00642396		4048.4	-0.00401971	0.00012584	
508.6	0.08807034	0.08858542	1098.59	0.03071992		1688.6	0.01246443		2278.59	0.00230846	0.00054909	2868.6	-0.00223623		3458.6	0.00756503		4048.6	-0.00387546	0.00012584	
508.8	0.08807492	0.08857785	1098.79	0.03117934		1688.8	0.01211837		2278.79	0.00143517	0.00054158	2868.8	-0.00117867		3458.8	0.00776515		4048.8	-0.00322815	0.00012583	
509	0.08872208	0.08857028	1098.99	0.03088016		1689	0.01191295		2278.99	0.00050555	0.00053419	2869	-0.00145575		3459	0.00714191		4049	-0.00303883	0.00012583	
509.2	0.08881364	0.0885627	1099.19	0.03115555		1689.2	0.01100539		2279.19	-0.00009852	0.00052689	2869.2	-0.00124488		3459.2	0.00727456		4049.2	-0.00286885	0.00012583	
509.4	0.08943903	0.08855513	1099.39	0.03091729		1689.4	0.01083905		2279.39	-0.00051462	0.00051969	2869.4	-0.00027665		3459.4	0.00732556		4049.4	-0.00243738	0.00012583	
509.6	0.08944953	0.08854756	1099.59	0.02966667		1689.6	0.0112751		2279.59	-0.00048994	0.00051259	2869.6	-0.00041953		3459.6	0.00700062		4049.6	-0.00254856	0.00012583	
509.8	0.08872251	0.08853999	1099.79	0.02920658		1689.8	0.0109293		2279.79	-0.00124914	0.00050559	2869.8	0.00059373		3459.8	0.00678036		4049.8	-0.00237875	0.00012583	
510	0.08837427	0.08853242	1099.99	0.02792848		1690	0.01040574		2279.99	-0.00035786	0.00049868	2870	0.00096987		3460	0.0066359		4050	-0.00138325	0.00012582	
510.2	0.08859117	0.08852486	1100.19	0.02652876		1690.2	0.01023241		2280.19	-0.00027608	0.00049187	2870.2	0.00096705		3460.2	0.00557694		4050.2	-0.00103597	0.00012582	
510.4	0.08802664	0.08851729	1100.39	0.02612994		1690.4	0.01003952		2280.39	0.00033259	0.00048515	2870.4	0.00157894		3460.4	0.00458358		4050.4	-0.00067298	0.00012582	
510.6	0.08813485	0.08850972	1100.59	0.02559876		1690.6	0.00990639		2280.59	0.00015871	0.00047852	2870.6	0.00107263		3460.6	0.00387366		4050.6	-0.00026912	0.00012582	
510.8	0.08780367	0.08850215	1100.79	0.02519934		1690.8	0.00903101		2280.79	0.00075705	0.00047198	2870.8	0.00109618		3460.8	0.00404097		4050.8	-0.00142576	0.00012582	
511	0.08817477	0.08849459	1100.99	0.02488717		1691	0.00911127		2280.99	0.00045412	0.00046553	2871	0.00088871		3461	0.00432687		4051	-0.00086071	0.00012582	
511.2	0.08762679	0.08848702	1101.19	0.02607507		1691.2	0.00917662		2281.19	0.00026361	0.00045917	2871.2	0.00098231		3461.2	0.00500029		4051.2	-0.00084985	0.00012581	
511.4	0.08779738	0.08847946	1101.39	0.02587787		1691.4	0.00875198		2281.39	0.00042362	0.0004529	2871.4	0.00121177		3461.4	0.00593668		4051.4	-0.00072888	0.00012581	
511.6	0.08749523	0.0884719	1101.59	0.02491802		1691.6	0.00914366		2281.59	0.00073577	0.00044671	2871.6	0.00079619		3461.6	0.00579189		4051.6	-0.00055129	0.00012581	
511.8	0.08721354	0.08846433	1101.79	0.02561506		1691.8	0.00943784		2281.79	0.00104287	0.00044061	2871.8	0.00030395		3461.8	0.00529132		4051.8	-0.00042043	0.00012581	
512	0.08709298	0.08845677	1101.99	0.02576926		1692	0.00913667		2281.99	0.00121627	0.00043459	2872	-0.0005547		3462	0.00446731		4052	-0.00050612	0.00012581	
512.2	0.08704632	0.08844921	1102.19	0.02629386		1692.2	0.00875834		2282.19	0.00123798	0.00042865	2872.2	-0.0020329		3462.2	0.00419759		4052.2	-0.00129902	0.00012581	
512.4	0.08708763	0.08844165	1102.39	0.02629915		1692.4	0.00921109		2282.39	0.00165911	0.0004228	2872.4	-0.00262619		3462.4	0.00493853		4052.4	-0.00260145	0.00012581	
512.6	0.08804738	0.08843409	1102.59	0.02661353		1692.6	0.00924954		2282.59	0.00158747	0.00041702	2872.6	-0.00133845		3462.6	0.00505448		4052.6	-0.00272587	0.0001258	
512.8	0.08882979	0.08842653	1102.79	0.02691786		1692.8	0.00928453		2282.79	0.00060612	0.00041132	2872.8	-0.00097141		3462.8	0.00484074		4052.8	-0.00325996	0.0001258	
513	0.08923604	0.08841897	1102.99	0.02629605		1693	0.0091145		2282.99	0.0006869	0.00040571	2873	-0.00070946		3463	0.0041488		4053	-0.00410234	0.0001258	
513.2	0.09017552	0.08841141	1103.19	0.02641173		1693.2	0.00819552		2283.19	0.00039897	0.00040016	2873.2	-0.00053605		3463.2	0.0045549		4053.2	-0.00547796	0.0001258	
513.4	0.09101669	0.08840385	1103.39	0.02640123		1693.4	0.00873691		2283.39	0.00105726	0.0003947	2873.4	0.00045435		3463.4	0.00457717		4053.4	-0.00562213	0.0001258	
513.6	0.09038926	0.08839629	1103.59	0.02670526		1693.6	0.0089567		2283.59	0.00082014	0.0003893	2873.6	0.00076951		3463.6	0.00478978		4053.6	-0.00512995	0.0001258	
513.8	0.08978346	0.08838874	1103.79	0.02710394		1693.8	0.00829297		2283.79	0.00165727	0.00038399	2873.8	0.00046758		3463.8	0.0040193		4053.8	-0.0039247	0.00012579	
514	0.09088806	0.08838118	1103.99	0.02701966		1694	0.00761032		2283.99	0.00146016	0.00037874	2874	0.00058096		3464	0.00428872		4054	-0.00317876	0.00012579	
514.2	0.09135114	0.08837362	1104.19	0.02732709		1694.2	0.00800932		2284.19	0.00168221	0.00037357	2874.2	0.00005807		3464.2	0.00426268		4054.2	-0.00368065	0.00012579	
514.4	0.09159947	0.08836607	1104.39	0.0276622		1694.4	0.00846672		2284.39	0.00090587	0.00036846	2874.4	0.00037352		3464.4	0.00398107		4054.4	-0.00296462	0.00012579	
514.6	0.09129066	0.08835851	1104.59	0.02766628		1694.6	0.00799793		2284.59	0.00081465	0.00036343	2874.6	-0.00030785		3464.6	0.00375095		4054.6	-0.00334095	0.00012579	
514.8	0.09069227	0.08835096	1104.79	0.02750745		1694.8	0.00789042		2284.79	0.0004848	0.00035846	2874.8	-0.00008374		3464.8	0.0044772		4054.8	-0.00302921	0.00012579	
515	0.08991	0.08834341	1104.99	0.02836718		1695	0.00844436		2284.99	-0.00006631	0.00035357	2875	-0.0008093		3465	0.0044225		4055	-0.0024242	0.00012578	
515.2	0.08963153	0.08833586	1105.19	0.02933768		1695.2	0.00863576		2285.19	-0.00117777	0.00034874	2875.2	-0.00076539		3465.2	0.00494081		4055.2	-0.00063035	0.00012578	
515.4	0.08951615	0.0883283	1105.39	0.02913785		1695.4	0.0084615		2285.39	-0.00226324	0.00034397	2875.4	-0.00036075		3465.4	0.00564943		4055.4	-0.00036096	0.00012578	
515.6	0.08909911	0.08832075	1105.59	0.02834248		1695.6	0.00928221		2285.59	-0.00152573	0.00033927	2875.6	-0.00267741		3465.6	0.00473051		4055.6	-0.00048087	0.00012578	
515.8	0.0886693	0.0883132	1105.79	0.02894059		1695.8	0.00947763		2285.79	-0.001014	0.00033464	2875.8	-0.00338985		3465.8	0.00464112		4055.8	-0.00134438	0.00012578	
516	0.08860184	0.08830565	1105.99	0.02868589		1696	0.00847092		2285.99	-0.00173683	0.00033007	2876	-0.00398561		3466	0.00479353		4056	-0.00084802	0.00012578	
516.2	0.08818105	0.0882981	1106.19	0.02860169		1696.2	0.00789999		2286.19	-0.00153222	0.00032556	2876.2	-0.00370019		3466.2	0.00512616		4056.2	-0.00129954	0.00012577	
516.4	0.08804523	0.08829056	1106.39	0.02844667		1696.4	0.00770649		2286.39	-0.00071857	0.00032111	2876.4	-0.0026959		3466.4	0.00501409		4056.4	-0.00161483	0.00012577	
516.6	0.08814236	0.08828301	1106.59	0.02847311		1696.6	0.0084197		2286.59	-0.0007997	0.00031672	2876.6	-0.00173699		3466.6	0.00432025		4056.6	-0.0011262	0.00012577	
516.8	0.08769475	0.08827546	1106.79	0.02778876		1696.8	0.00872348		2286.79	-0.00027838	0.00031239	2876.8	-0.00178545		3466.8	0.00460446		4056.8	-0.00196356	0.00012577	
517	0.0878672	0.08826791	1106.99	0.02716524		1697	0.00821852		2286.99	0.00011178	0.00030813	2877	-0.00174783		3467	0.00413692		4057	-0.00281989	0.00012577	
517.2	0.08889999	0.08826037	1107.19	0.02743435		1697.2	0.00813001		2287.19	-0.00019267	0.00030392	2877.2	-0.00218946		3467.2	0.00488571		4057.2	-0.00334416	0.00012577	
517.4	0.0889437	0.08825282	1107.39	0.02706222		1697.4	0.00925191		2287.39	0.00054523	0.00029977	2877.4	-0.00204273		3467.4	0.00511191		4057.4	-0.00239804	0.00012577	
517.6	0.08953896	0.08824528	1107.59	0.02700348		1697.6	0.0092252		2287.59	0.0017181	0.00029567	2877.6	-0.00252565		3467.6	0.00521918		4057.6	-0.00148377	0.00012576	
517.8	0.09000467	0.08823774	1107.79	0.02675706		1697.8	0.00930048		2287.79	0.00264095	0.00029163	2877.8	-0.00312032		3467.8	0.00392706		4057.8	-0.00132353	0.00012576	
518	0.09115526	0.08823019	1107.99	0.02650754		1698	0.00925889		2287.99	0.00186234	0.00028765	2878	-0.0026345		3468	0.00513463		4058	-0.00138892	0.00012576	
518.2	0.09138271	0.08822265	1108.19	0.02606007		1698.2	0.01051242		2288.19	0.0025169	0.00028372	2878.2	-0.00237913		3468.2	0.00483076		4058.2	-0.00118725	0.00012576	
518.4	0.09082758	0.08821511	1108.39	0.02625583		1698.4	0.01088906		2288.39	0.00201491	0.00027984	2878.4	-0.00180817		3468.4	0.00392316		4058.4	-0.00143948	0.00012576	
518.6	0.0894514	0.08820757	1108.59	0.02644609		1698.6	0.01126653		2288.59	0.0015304	0.00027602	2878.6	-0.00168432		3468.6	0.0040366		4058.6	-0.00217465	0.00012576	
518.8	0.08934274	0.08820003	1108.79	0.02603255		1698.8	0.01131049		2288.79	0.00025073	0.00027225	2878.8	-0.00138672		3468.8	0.00409923		4058.8	-0.0026866	0.00012575	
519	0.08895197	0.08819249	1108.99	0.02728615		1699	0.01114196		2288.99	-0.000267	0.00026853	2879	-0.00163325		3469	0.0041163		4059	-0.00243484	0.00012575	
519.2	0.0892529	0.08818495	1109.19	0.02779792		1699.2	0.01069901		2289.19	-0.00173833	0.00026486	2879.2	-0.00121792		3469.2	0.00467693		4059.2	-0.00156775	0.00012575	
519.4	0.08917222	0.08817741	1109.39	0.02769585		1699.4	0.01006713		2289.39	-0.00161547	0.00026124	2879.4	-0.00052169		3469.4	0.00575764		4059.4	-0.00244421	0.00012575	
519.6	0.08886753	0.08816987	1109.59	0.02758119		1699.6	0.00893017		2289.59	-0.00137691	0.00025767	2879.6	-0.00237089		3469.6	0.00604084		4059.6	-0.00304781	0.00012575	
519.8	0.08864459	0.08816233	1109.79	0.02826928		1699.8	0.00831984		2289.79	-0.00275039	0.00025415	2879.8	-0.00180506		3469.8	0.00575408		4059.8	-0.00340457	0.00012575	
520	0.08886645	0.0881548	1109.99	0.02861344		1700	0.00659544		2289.99	-0.00320146	0.00025068	2880	-0.00200443		3470	0.00587192		4060	-0.00362049	0.00012574	
520.2	0.08836182	0.08814726	1110.19	0.02947407		1700.2	0.00630959		2290.19	-0.00265972	0.00024725	2880.2	-0.00163316		3470.2	0.00629098		4060.2	-0.00370391	0.00012574	
520.4	0.08823333	0.08813972	1110.39	0.03051309		1700.4	0.0070893		2290.39	-0.00299194	0.00024388	2880.4	-0.0015129		3470.4	0.00673843		4060.4	-0.00403862	0.00012574	
520.6	0.08836033	0.08813219	1110.59	0.03074155		1700.6	0.00763233		2290.59	-0.00308111	0.00024055	2880.6	-0.00200924		3470.6	0.00690619		4060.6	-0.0033163	0.00012574	
520.8	0.08915686	0.08812465	1110.79	0.03086175		1700.8	0.00761418		2290.79	-0.00186015	0.00023726	2880.8	-0.00258855		3470.8	0.00685613		4060.8	-0.00374031	0.00012574	
521	0.09016567	0.08811712	1110.99	0.03052607		1701	0.00819921		2290.99	-0.00102453	0.00023402	2881	-0.00253132		3471	0.00683608		4061	-0.00299249	0.00012574	
521.2	0.09041129	0.08810959	1111.19	0.03001084		1701.2	0.00938754		2291.19	-0.00082062	0.00023082	2881.2	-0.00286346		3471.2	0.0065922		4061.2	-0.00172706	0.00012573	
521.4	0.09040709	0.08810206	1111.39	0.02944548		1701.4	0.01016609		2291.39	0.00041179	0.00022767	2881.4	-0.00261899		3471.4	0.00659233		4061.4	-0.00113489	0.00012573	
521.6	0.09092562	0.08809452	1111.59	0.02914687		1701.6	0.01089504		2291.59	0.00181126	0.00022456	2881.6	-0.00294557		3471.6	0.00656277		4061.6	-0.00017006	0.00012573	
521.8	0.09038177	0.08808699	1111.79	0.0286978		1701.8	0.01135813		2291.79	0.00178933	0.00022149	2881.8	-0.00286492		3471.8	0.00624701		4061.8	-0.00016502	0.00012573	
522	0.09041499	0.08807946	1111.99	0.02879418		1702	0.01242244		2291.99	0.00111921	0.00021846	2882	-0.00289159		3472	0.00683804		4062	0.00037538	0.00012573	
522.2	0.08984732	0.08807193	1112.19	0.02834105		1702.2	0.01319528		2292.19	0.00110935	0.00021548	2882.2	-0.00275209		3472.2	0.00631974		4062.2	0.00162658	0.00012573	
522.4	0.08948751	0.0880644	1112.39	0.02871323		1702.4	0.01377821		2292.39	0.00095448	0.00021253	2882.4	-0.00336479		3472.4	0.00598886		4062.4	0.00124945	0.00012573	
522.6	0.088886	0.08805688	1112.59	0.02876601		1702.6	0.01424434		2292.59	0.0003542	0.00020963	2882.6	-0.00386077		3472.6	0.00637537		4062.6	0.00105759	0.00012572	
522.8	0.08921577	0.08804935	1112.79	0.02882018		1702.8	0.01375029		2292.79	-0.00016807	0.00020677	2882.8	-0.00383894		3472.8	0.00616169		4062.8	0.00099567	0.00012572	
523	0.08911343	0.08804182	1112.99	0.0293428		1703	0.01220985		2292.99	0.00033436	0.00020394	2883	-0.00376359		3473	0.00670123		4063	0.00203284	0.00012572	
523.2	0.08844487	0.08803429	1113.19	0.0295097		1703.2	0.01084841		2293.19	-0.00060989	0.00020116	2883.2	-0.00456881		3473.2	0.00713554		4063.2	0.00120724	0.00012572	
523.4	0.08810674	0.08802677	1113.39	0.02983051		1703.4	0.01016674		2293.39	-0.00060414	0.00019841	2883.4	-0.00484831		3473.4	0.00808161		4063.4	0.00035515	0.00012572	
523.6	0.08824555	0.08801924	1113.59	0.03061477		1703.6	0.00897497		2293.59	-0.00118535	0.0001957	2883.6	-0.00613101		3473.6	0.00769835		4063.6	-0.00066702	0.00012572	
523.8	0.08769872	0.08801172	1113.79	0.03049324		1703.8	0.00916552		2293.79	-0.00242415	0.00019302	2883.8	-0.00684999		3473.8	0.00706666		4063.8	-0.00142011	0.00012571	
524	0.08749027	0.0880042	1113.99	0.03082684		1704	0.00839815		2293.99	-0.00246578	0.00019039	2884	-0.00686065		3474	0.00789999		4064	-0.00174919	0.00012571	
524.2	0.08651215	0.08799667	1114.19	0.03134265		1704.2	0.0089624		2294.19	-0.00275312	0.00018779	2884.2	-0.00649677		3474.2	0.00759897		4064.2	-0.00173973	0.00012571	
524.4	0.08594458	0.08798915	1114.39	0.03116098		1704.4	0.00943739		2294.39	-0.00327358	0.00018522	2884.4	-0.00587869		3474.4	0.00715334		4064.4	-0.00261313	0.00012571	
524.6	0.08566605	0.08798163	1114.59	0.0304253		1704.6	0.00914795		2294.59	-0.00246233	0.00018269	2884.6	-0.00646779		3474.6	0.00662892		4064.6	-0.00276226	0.00012571	
524.8	0.08552223	0.08797411	1114.79	0.03025763		1704.8	0.00903149		2294.79	-0.002308	0.00018019	2884.8	-0.00575951		3474.8	0.0061965		4064.8	-0.00281451	0.00012571	
525	0.08533073	0.08796659	1114.99	0.02964349		1705	0.0094713		2294.99	-0.00257139	0.00017773	2885	-0.004484		3475	0.00672682		4065	-0.00180815	0.0001257	
525.2	0.0853387	0.08795907	1115.19	0.02907013		1705.2	0.0104354		2295.19	-0.0037296	0.0001753	2885.2	-0.00462032		3475.2	0.00648404		4065.2	-0.00166665	0.0001257	
525.4	0.08556515	0.08795155	1115.39	0.02838233		1705.4	0.01057493		2295.39	-0.00385945	0.00017291	2885.4	-0.00409028		3475.4	0.0070491		4065.4	-0.00190218	0.0001257	
525.6	0.08560753	0.08794403	1115.59	0.02758958		1705.6	0.01101771		2295.59	-0.00349725	0.00017055	2885.6	-0.00376442		3475.6	0.00727381		4065.6	-0.00176444	0.0001257	
525.8	0.08611627	0.08793651	1115.79	0.02756705		1705.8	0.0110455		2295.79	-0.0035192	0.00016822	2885.8	-0.00337673		3475.8	0.00801585		4065.8	-0.00229086	0.0001257	
526	0.08662342	0.08792899	1115.99	0.02764375		1706	0.01134075		2295.99	-0.00389742	0.00016592	2886	-0.00317184		3476	0.00837776		4066	-0.00205053	0.0001257	
526.2	0.0869689	0.08792147	1116.19	0.02825384		1706.2	0.0112292		2296.19	-0.00423742	0.00016365	2886.2	-0.002599		3476.2	0.00810357		4066.2	-0.00170656	0.00012569	
526.4	0.08793195	0.08791396	1116.39	0.02873268		1706.4	0.01187401		2296.39	-0.00436987	0.00016142	2886.4	-0.00306815		3476.4	0.00817604		4066.4	-0.00162388	0.00012569	
526.6	0.08831344	0.08790644	1116.59	0.02837901		1706.6	0.01138827		2296.59	-0.00411801	0.00015921	2886.6	-0.00216851		3476.6	0.00750419		4066.6	-0.00183332	0.00012569	
526.8	0.08897714	0.08789893	1116.79	0.02853022		1706.8	0.01017032		2296.79	-0.00406498	0.00015704	2886.8	-0.00262996		3476.8	0.00645898		4066.8	-0.00180204	0.00012569	
527	0.08884614	0.08789141	1116.99	0.02874496		1707	0.01029503		2296.99	-0.00375324	0.00015489	2887	-0.00281007		3477	0.0064364		4067	-0.00078397	0.00012569	
527.2	0.08864324	0.0878839	1117.19	0.0294291		1707.2	0.01042416		2297.19	-0.00341404	0.00015278	2887.2	-0.00346425		3477.2	0.00570569		4067.2	-0.0022463	0.00012569	
527.4	0.08910386	0.08787639	1117.39	0.02992643		1707.4	0.01089195		2297.39	-0.00233385	0.00015069	2887.4	-0.00278559		3477.4	0.00500245		4067.4	-0.00233714	0.00012569	
527.6	0.0896171	0.08786888	1117.59	0.029276		1707.6	0.0112538		2297.59	-0.00179374	0.00014863	2887.6	-0.00298433		3477.6	0.00439376		4067.6	-0.00246527	0.00012568	
527.8	0.08904388	0.08786136	1117.79	0.028748		1707.8	0.01091552		2297.79	-0.00195637	0.0001466	2887.8	-0.00319128		3477.8	0.00354834		4067.8	-0.00271711	0.00012568	
528	0.08908918	0.08785385	1117.99	0.02884757		1708	0.01108067		2297.99	-0.00159061	0.0001446	2888	-0.00224588		3478	0.00333746		4068	-0.00273406	0.00012568	
528.2	0.08745667	0.08784634	1118.19	0.02881059		1708.2	0.01104775		2298.19	-0.00142359	0.00014262	2888.2	-0.00187647		3478.2	0.00266338		4068.2	-0.00326239	0.00012568	
528.4	0.0872413	0.08783883	1118.39	0.02900457		1708.4	0.01096667		2298.39	-0.00128847	0.00014067	2888.4	-0.00154842		3478.4	0.0032746		4068.4	-0.0035743	0.00012568	
528.6	0.08639731	0.08783132	1118.59	0.02870608		1708.6	0.01032929		2298.59	-0.00128482	0.00013875	2888.6	-0.00167053		3478.6	0.00307637		4068.6	-0.00235739	0.00012568	
528.8	0.08630238	0.08782381	1118.79	0.02874046		1708.8	0.01001011		2298.79	-0.00116869	0.00013685	2888.8	-0.00162503		3478.8	0.00375547		4068.8	-0.00228629	0.00012567	
529	0.08692635	0.08781631	1118.99	0.02887908		1709	0.00999421		2298.99	-0.00142954	0.00013499	2889	-0.00129403		3479	0.00420027		4069	-0.0017378	0.00012567	
529.2	0.08724012	0.0878088	1119.19	0.02782883		1709.2	0.01055835		2299.19	-0.00155259	0.00013314	2889.2	-0.00155231		3479.2	0.00474714		4069.2	-0.00216637	0.00012567	
529.4	0.08770991	0.08780129	1119.39	0.02729251		1709.4	0.0095922		2299.39	-0.00094887	0.00013132	2889.4	-0.0017217		3479.4	0.00552082		4069.4	-0.0011871	0.00012567	
529.6	0.08843432	0.08779379	1119.59	0.02735571		1709.6	0.00898351		2299.59	-0.0000432	0.00012953	2889.6	-0.0014809		3479.6	0.00571245		4069.6	-0.00152548	0.00012567	
529.8	0.08924854	0.08778628	1119.79	0.027598		1709.8	0.00930092		2299.79	-0.0000873	0.00012776	2889.8	-0.00188847		3479.8	0.00622831		4069.8	-0.00141746	0.00012567	
530	0.08893372	0.08777878	1119.99	0.0273142		1710	0.00875894		2299.99	-0.00131358	0.00012601	2890	-0.00117404		3480	0.00592391		4070	-0.0015499	0.00012566	
530.2	0.08913489	0.08777127	1120.19	0.02773865		1710.2	0.00884591		2300.19	-0.00171371	0.00012429	2890.2	-0.00136334		3480.2	0.00592428		4070.2	-0.00139634	0.00012566	
530.4	0.08944054	0.08776377	1120.39	0.02701334		1710.4	0.00849294		2300.39	-0.00216961	0.00012259	2890.4	-0.00248398		3480.4	0.00638532		4070.4	-0.00137867	0.00012566	
530.6	0.09003628	0.08775627	1120.59	0.02702032		1710.6	0.00756027		2300.59	-0.0024723	0.00012092	2890.6	-0.00228097		3480.6	0.00562776		4070.6	-0.00191312	0.00012566	
530.8	0.09053703	0.08774877	1120.79	0.02724675		1710.8	0.00738641		2300.79	-0.00274572	0.00011927	2890.8	-0.00371361		3480.8	0.00549878		4070.8	-0.00179904	0.00012566	
531	0.09014421	0.08774126	1120.99	0.02703449		1711	0.00806027		2300.99	-0.00251089	0.00011764	2891	-0.00377667		3481	0.00546233		4071	-0.00162197	0.00012566	
531.2	0.08985794	0.08773376	1121.19	0.02790172		1711.2	0.00709437		2301.19	-0.00157835	0.00011603	2891.2	-0.00397983		3481.2	0.00546899		4071.2	-0.00275001	0.00012565	
531.4	0.08982525	0.08772626	1121.39	0.02776334		1711.4	0.00685063		2301.39	-0.00195003	0.00011445	2891.4	-0.00404779		3481.4	0.00528551		4071.4	-0.00324498	0.00012565	
531.6	0.08936984	0.08771876	1121.59	0.02731791		1711.6	0.00802618		2301.59	-0.00203411	0.00011288	2891.6	-0.00452497		3481.6	0.00497352		4071.6	-0.0046779	0.00012565	
531.8	0.08862603	0.08771126	1121.79	0.02743766		1711.8	0.00836069		2301.79	-0.00264414	0.00011134	2891.8	-0.00388047		3481.8	0.0045656		4071.8	-0.00541608	0.00012565	
532	0.08808304	0.08770377	1121.99	0.02723054		1712	0.00892702		2301.99	-0.00233494	0.00010982	2892	-0.00354519		3482	0.00471109		4072	-0.00558732	0.00012565	
532.2	0.08679127	0.08769627	1122.19	0.02739176		1712.2	0.00885734		2302.19	-0.0027562	0.00010832	2892.2	-0.00258467		3482.2	0.00442776		4072.2	-0.00476407	0.00012565	
532.4	0.08698982	0.08768877	1122.39	0.02786694		1712.4	0.00892802		2302.39	-0.0024877	0.00010684	2892.4	-0.00212012		3482.4	0.00411587		4072.4	-0.0039346	0.00012565	
532.6	0.08716886	0.08768128	1122.59	0.02808213		1712.6	0.00911433		2302.59	-0.00288223	0.00010538	2892.6	-0.00245256		3482.6	0.00283085		4072.6	-0.00369617	0.00012564	
532.8	0.08732307	0.08767378	1122.79	0.02845994		1712.8	0.00975698		2302.79	-0.00285141	0.00010394	2892.8	-0.00211056		3482.8	0.00385849		4072.8	-0.00448744	0.00012564	
533	0.08793642	0.08766628	1122.99	0.02779164		1713	0.00967388		2302.99	-0.00313553	0.00010252	2893	-0.00117812		3483	0.00378316		4073	-0.00464669	0.00012564	
533.2	0.08821534	0.08765879	1123.19	0.02654977		1713.2	0.00976154		2303.19	-0.00316126	0.00010112	2893.2	-0.00131277		3483.2	0.00383859		4073.2	-0.00479483	0.00012564	
533.4	0.08854433	0.0876513	1123.39	0.0268529		1713.4	0.00953854		2303.39	-0.00340063	0.00009974	2893.4	-0.0017888		3483.4	0.00280688		4073.4	-0.00368354	0.00012564	
533.6	0.08891651	0.0876438	1123.59	0.02730405		1713.6	0.00929452		2303.59	-0.0034761	0.00009837	2893.6	-0.00183663		3483.6	0.00191826		4073.6	-0.00464655	0.00012564	
533.8	0.08912389	0.08763631	1123.79	0.0265929		1713.8	0.00978494		2303.79	-0.00365157	0.00009703	2893.8	-0.00168262		3483.8	0.00224679		4073.8	-0.00420703	0.00012563	
534	0.0884533	0.08762882	1123.99	0.02544132		1714	0.00953471		2303.99	-0.00412787	0.0000957	2894	-0.0008984		3484	0.00301631		4074	-0.00414518	0.00012563	
534.2	0.08831824	0.08762133	1124.19	0.02511993		1714.2	0.00863453		2304.19	-0.00402238	0.0000944	2894.2	-0.00175892		3484.2	0.00315603		4074.2	-0.00371432	0.00012563	
534.4	0.08866719	0.08761384	1124.39	0.02443261		1714.4	0.00813809		2304.39	-0.00513858	0.00009311	2894.4	-0.00241141		3484.4	0.00346427		4074.4	-0.00359166	0.00012563	
534.6	0.08925863	0.08760635	1124.59	0.02441379		1714.6	0.00748424		2304.59	-0.00483996	0.00009184	2894.6	-0.00325719		3484.6	0.00379414		4074.6	-0.00338528	0.00012563	
534.8	0.09031042	0.08759886	1124.79	0.0240574		1714.8	0.00747849		2304.79	-0.00494703	0.00009058	2894.8	-0.00452467		3484.8	0.00472464		4074.8	-0.00355662	0.00012563	
535	0.08913873	0.08759137	1124.99	0.02393387		1715	0.00671676		2304.99	-0.00464534	0.00008934	2895	-0.00556039		3485	0.00487993		4075	-0.00485621	0.00012562	
535.2	0.08868114	0.08758388	1125.19	0.02471902		1715.2	0.00647802		2305.19	-0.00431319	0.00008812	2895.2	-0.00600876		3485.2	0.00582791		4075.2	-0.00550711	0.00012562	
535.4	0.08894925	0.08757639	1125.39	0.02424042		1715.4	0.00741682		2305.39	-0.00464963	0.00008692	2895.4	-0.00619558		3485.4	0.00518833		4075.4	-0.00720125	0.00012562	
535.6	0.08868679	0.08756891	1125.59	0.02349795		1715.6	0.008081		2305.59	-0.00431159	0.00008573	2895.6	-0.0058702		3485.6	0.00585247		4075.6	-0.00716942	0.00012562	
535.8	0.08848924	0.08756142	1125.79	0.02338756		1715.8	0.00825506		2305.79	-0.00436746	0.00008456	2895.8	-0.00492981		3485.8	0.00617443		4075.8	-0.00707856	0.00012562	
536	0.08756842	0.08755394	1125.99	0.02294132		1716	0.00723625		2305.99	-0.0041066	0.00008341	2896	-0.0049014		3486	0.006128		4076	-0.00678682	0.00012562	
536.2	0.08778931	0.08754645	1126.19	0.02360918		1716.2	0.00718016		2306.19	-0.00480617	0.00008227	2896.2	-0.00442431		3486.2	0.00595584		4076.2	-0.00600239	0.00012561	
536.4	0.08778016	0.08753897	1126.39	0.02373512		1716.4	0.00677593		2306.39	-0.0050087	0.00008114	2896.4	-0.00434762		3486.4	0.00579354		4076.4	-0.00629602	0.00012561	
536.6	0.0875895	0.08753148	1126.59	0.02391609		1716.6	0.00767311		2306.59	-0.00510039	0.00008003	2896.6	-0.00395111		3486.6	0.00608748		4076.6	-0.00631018	0.00012561	
536.8	0.08716493	0.087524	1126.79	0.02404549		1716.8	0.00808285		2306.79	-0.00570995	0.00007894	2896.8	-0.00282877		3486.8	0.00701427		4076.8	-0.00654026	0.00012561	
537	0.08774953	0.08751652	1126.99	0.02331447		1717	0.00790836		2306.99	-0.00576783	0.00007786	2897	-0.00177864		3487	0.00658859		4077	-0.00670362	0.00012561	
537.2	0.08759742	0.08750904	1127.19	0.02302069		1717.2	0.00837166		2307.19	-0.0057491	0.0000768	2897.2	-0.00179138		3487.2	0.00566946		4077.2	-0.00553471	0.00012561	
537.4	0.08796478	0.08750156	1127.39	0.02345578		1717.4	0.00851028		2307.39	-0.0052418	0.00007575	2897.4	-0.00154643		3487.4	0.0040578		4077.4	-0.00460299	0.00012561	
537.6	0.08865411	0.08749408	1127.59	0.02378798		1717.6	0.00889044		2307.59	-0.00505815	0.00007471	2897.6	-0.00155732		3487.6	0.00355828		4077.6	-0.00421349	0.0001256	
537.8	0.08827013	0.0874866	1127.79	0.02347669		1717.8	0.00955564		2307.79	-0.00505621	0.00007369	2897.8	-0.00059543		3487.8	0.00395781		4077.8	-0.00262906	0.0001256	
538	0.08789985	0.08747912	1127.99	0.02267561		1718	0.00961297		2307.99	-0.00475451	0.00007269	2898	0.00061349		3488	0.00296975		4078	-0.00194321	0.0001256	
538.2	0.08872102	0.08747164	1128.19	0.02313824		1718.2	0.00900383		2308.19	-0.00534002	0.00007169	2898.2	-0.00011818		3488.2	0.0027929		4078.2	-0.00203913	0.0001256	
538.4	0.08881535	0.08746416	1128.39	0.02298073		1718.4	0.01042975		2308.39	-0.00518946	0.00007071	2898.4	-0.00086424		3488.4	0.00211306		4078.4	-0.00176293	0.0001256	
538.6	0.08873424	0.08745668	1128.59	0.02320334		1718.6	0.00992198		2308.59	-0.00465809	0.00006975	2898.6	-0.00096918		3488.6	0.00180504		4078.6	-0.00181949	0.0001256	
538.8	0.08962547	0.08744921	1128.79	0.02298297		1718.8	0.01046715		2308.79	-0.00521624	0.0000688	2898.8	-0.00138516		3488.8	0.0021897		4078.8	-0.00239101	0.00012559	
539	0.08867383	0.08744173	1128.99	0.02242319		1719	0.01007276		2308.99	-0.00495851	0.00006786	2899	-0.00222509		3489	0.00162943		4079	-0.0027428	0.00012559	
539.2	0.08877552	0.08743426	1129.19	0.02294489		1719.2	0.01044612		2309.19	-0.00450324	0.00006693	2899.2	-0.00209298		3489.2	0.00148968		4079.2	-0.00227182	0.00012559	
539.4	0.08866993	0.08742678	1129.39	0.02231138		1719.4	0.00975291		2309.39	-0.0052791	0.00006601	2899.4	-0.00173038		3489.4	0.00145985		4079.4	-0.00273019	0.00012559	
539.6	0.08807515	0.08741931	1129.59	0.02161569		1719.6	0.00829351		2309.59	-0.00560671	0.00006511	2899.6	-0.00223625		3489.6	0.00220394		4079.6	-0.00195994	0.00012559	
539.8	0.08800006	0.08741184	1129.79	0.02211419		1719.8	0.00818481		2309.79	-0.00582028	0.00006422	2899.8	-0.00248044		3489.8	0.00292571		4079.8	-0.00270284	0.00012559	
540	0.08677772	0.08740436	1129.99	0.02249304		1720	0.00755024		2309.99	-0.00649028	0.00006335	2900	-0.00372428		3490	0.00383127		4080	-0.00283215	0.00012558	
540.2	0.08731653	0.08739689	1130.19	0.02322368		1720.2	0.0077698		2310.19	-0.00641947	0.00006248	2900.2	-0.00538814		3490.2	0.00383562		4080.2	-0.00249951	0.00012558	
540.4	0.08645532	0.08738942	1130.39	0.02330439		1720.4	0.00830778		2310.39	-0.00662812	0.00006163	2900.4	-0.00569714		3490.4	0.00476865		4080.4	-0.0024929	0.00012558	
540.6	0.08622216	0.08738195	1130.59	0.02396024		1720.6	0.00896479		2310.59	-0.00660358	0.00006078	2900.6	-0.00575993		3490.6	0.00530277		4080.6	-0.00215939	0.00012558	
540.8	0.0864385	0.08737448	1130.79	0.02424036		1720.8	0.00930271		2310.79	-0.00796726	0.00005995	2900.8	-0.00664385		3490.8	0.00488836		4080.8	-0.0026571	0.00012558	
541	0.0868015	0.08736701	1130.99	0.0246923		1721	0.00912755		2310.99	-0.00754416	0.00005913	2901	-0.00735877		3491	0.00524013		4081	-0.00226585	0.00012558	
541.2	0.08667075	0.08735954	1131.19	0.02517405		1721.2	0.00934406		2311.19	-0.007082	0.00005833	2901.2	-0.00803462		3491.2	0.00407117		4081.2	-0.00170254	0.00012557	
541.4	0.08694204	0.08735207	1131.39	0.0264649		1721.4	0.00947308		2311.39	-0.00666917	0.00005753	2901.4	-0.0080395		3491.4	0.0036757		4081.4	-0.0016668	0.00012557	
541.6	0.0873607	0.08734461	1131.59	0.02816967		1721.6	0.00953971		2311.59	-0.00682036	0.00005674	2901.6	-0.00803396		3491.6	0.00362714		4081.6	-0.00148558	0.00012557	
541.8	0.08756753	0.08733714	1131.79	0.02819919		1721.8	0.00924863		2311.79	-0.00617929	0.00005597	2901.8	-0.00743424		3491.8	0.00379653		4081.8	-0.00091197	0.00012557	
542	0.08808338	0.08732967	1131.99	0.02810717		1722	0.00933189		2311.99	-0.00587238	0.0000552	2902	-0.00691512		3492	0.00307462		4082	-0.0012709	0.00012557	
542.2	0.08823626	0.08732221	1132.19	0.02942875		1722.2	0.0085761		2312.19	-0.00587209	0.00005445	2902.2	-0.00753846		3492.2	0.00202153		4082.2	-0.00177387	0.00012557	
542.4	0.08742484	0.08731474	1132.39	0.02990044		1722.4	0.00867759		2312.39	-0.00545329	0.00005371	2902.4	-0.00717283		3492.4	0.00067383		4082.4	-0.00251069	0.00012557	
542.6	0.087792	0.08730728	1132.59	0.02876686		1722.6	0.00770148		2312.59	-0.00474618	0.00005297	2902.6	-0.00623688		3492.6	0.00041762		4082.6	-0.00382861	0.00012556	
542.8	0.08840804	0.08729981	1132.79	0.02822336		1722.8	0.00801855		2312.79	-0.00499132	0.00005225	2902.8	-0.00705557		3492.8	0.00075387		4082.8	-0.00453817	0.00012556	
543	0.08730842	0.08729235	1132.99	0.02742658		1723	0.00668045		2312.99	-0.00445675	0.00005153	2903	-0.00666281		3493	0.00020617		4083	-0.00434883	0.00012556	
543.2	0.08677531	0.08728489	1133.19	0.02742555		1723.2	0.00550353		2313.19	-0.00456551	0.00005083	2903.2	-0.00612971		3493.2	0.00011727		4083.2	-0.00462611	0.00012556	
543.4	0.08594576	0.08727743	1133.39	0.02608601		1723.4	0.0046992		2313.39	-0.00530817	0.00005014	2903.4	-0.00532383		3493.4	0.00099197		4083.4	-0.00498023	0.00012556	
543.6	0.08560431	0.08726997	1133.59	0.02508448		1723.6	0.00449075		2313.59	-0.00482023	0.00004945	2903.6	-0.00532914		3493.6	0.00193125		4083.6	-0.00524534	0.00012556	
543.8	0.08507319	0.0872625	1133.79	0.02528219		1723.8	0.00538079		2313.79	-0.00516404	0.00004878	2903.8	-0.00498258		3493.8	0.00326572		4083.8	-0.00655595	0.00012555	
544	0.08446327	0.08725504	1133.99	0.02502063		1724	0.00556875		2313.99	-0.00583485	0.00004811	2904	-0.00509312		3494	0.00369511		4084	-0.00700676	0.00012555	
544.2	0.08546951	0.08724759	1134.19	0.02318641		1724.2	0.00516487		2314.19	-0.0052402	0.00004745	2904.2	-0.00535638		3494.2	0.00405183		4084.2	-0.00712688	0.00012555	
544.4	0.08464828	0.08724013	1134.39	0.02194636		1724.4	0.00516645		2314.39	-0.00554436	0.0000468	2904.4	-0.00510779		3494.4	0.00528887		4084.4	-0.00737207	0.00012555	
544.6	0.08430973	0.08723267	1134.59	0.0219146		1724.6	0.00525454		2314.59	-0.00525935	0.00004616	2904.6	-0.0056617		3494.6	0.00579515		4084.6	-0.00724486	0.00012555	
544.8	0.08426697	0.08722521	1134.79	0.02161844		1724.8	0.00593544		2314.79	-0.00467665	0.00004553	2904.8	-0.00580212		3494.8	0.00537494		4084.8	-0.00691765	0.00012555	
545	0.08469872	0.08721776	1134.99	0.02155741		1725	0.00489494		2314.99	-0.00375344	0.00004491	2905	-0.00557641		3495	0.00580967		4085	-0.00615462	0.00012554	
545.2	0.08462426	0.0872103	1135.19	0.02140388		1725.2	0.0050204		2315.19	-0.00359625	0.0000443	2905.2	-0.00538592		3495.2	0.00571296		4085.2	-0.00533722	0.00012554	
545.4	0.08455945	0.08720284	1135.39	0.0226403		1725.4	0.00441764		2315.39	-0.00269435	0.00004369	2905.4	-0.00527391		3495.4	0.00573467		4085.4	-0.00481791	0.00012554	
545.6	0.08502631	0.08719539	1135.59	0.02238563		1725.6	0.0045224		2315.59	-0.0026569	0.0000431	2905.6	-0.00503388		3495.6	0.00491809		4085.6	-0.00481406	0.00012554	
545.8	0.08542084	0.08718794	1135.79	0.02152891		1725.8	0.0046946		2315.79	-0.00245028	0.00004251	2905.8	-0.0044173		3495.8	0.00543739		4085.8	-0.00454119	0.00012554	
546	0.08562426	0.08718048	1135.99	0.02282856		1726	0.0045939		2315.99	-0.00293519	0.00004193	2906	-0.00377239		3496	0.00463302		4086	-0.00497541	0.00012554	
546.2	0.08555731	0.08717303	1136.19	0.02368049		1726.2	0.00435766		2316.19	-0.00276915	0.00004135	2906.2	-0.00388638		3496.2	0.00360019		4086.2	-0.00507326	0.00012553	
546.4	0.08610651	0.08716558	1136.39	0.02397646		1726.4	0.00487986		2316.39	-0.00348575	0.00004079	2906.4	-0.00338909		3496.4	0.00424676		4086.4	-0.00594997	0.00012553	
546.6	0.08650887	0.08715813	1136.59	0.02395828		1726.6	0.00529597		2316.59	-0.0033374	0.00004023	2906.6	-0.00400794		3496.6	0.00430919		4086.6	-0.00705633	0.00012553	
546.8	0.08616325	0.08715067	1136.79	0.02504941		1726.8	0.0054257		2316.79	-0.00372204	0.00003968	2906.8	-0.00442767		3496.8	0.00433114		4086.8	-0.0068814	0.00012553	
547	0.08510146	0.08714322	1136.99	0.02547295		1727	0.00487828		2316.99	-0.00387848	0.00003914	2907	-0.00421901		3497	0.00465492		4087	-0.00663323	0.00012553	
547.2	0.08511989	0.08713577	1137.19	0.02560181		1727.2	0.00491873		2317.19	-0.00440951	0.00003861	2907.2	-0.00416788		3497.2	0.00438805		4087.2	-0.00695988	0.00012553	
547.4	0.08454874	0.08712833	1137.39	0.02561187		1727.4	0.00486334		2317.39	-0.00524271	0.00003808	2907.4	-0.00334203		3497.4	0.00469981		4087.4	-0.00726933	0.00012553	
547.6	0.08420484	0.08712088	1137.59	0.02646366		1727.6	0.00442392		2317.59	-0.00554318	0.00003756	2907.6	-0.00249618		3497.6	0.00504501		4087.6	-0.00808287	0.00012552	
547.8	0.08387415	0.08711343	1137.79	0.02723009		1727.8	0.00490097		2317.79	-0.0062816	0.00003704	2907.8	-0.00240117		3497.8	0.00471923		4087.8	-0.00837587	0.00012552	
548	0.08445154	0.08710598	1137.99	0.02656126		1728	0.00504178		2317.99	-0.0061671	0.00003654	2908	-0.00179767		3498	0.00442455		4088	-0.00854952	0.00012552	
548.2	0.08507111	0.08709854	1138.19	0.02588044		1728.2	0.00473747		2318.19	-0.00578076	0.00003604	2908.2	-0.00186009		3498.2	0.0043569		4088.2	-0.00833901	0.00012552	
548.4	0.08441898	0.08709109	1138.39	0.0266768		1728.4	0.00455779		2318.39	-0.00538124	0.00003555	2908.4	-0.00254092		3498.4	0.00393768		4088.4	-0.00790058	0.00012552	
548.6	0.08489196	0.08708364	1138.59	0.02685254		1728.6	0.00553267		2318.59	-0.00489977	0.00003506	2908.6	-0.00323016		3498.6	0.00280324		4088.6	-0.00688721	0.00012552	
548.8	0.08504178	0.0870762	1138.79	0.02647828		1728.8	0.00585435		2318.79	-0.00493179	0.00003458	2908.8	-0.00335103		3498.8	0.00126528		4088.8	-0.00647866	0.00012551	
549	0.08479856	0.08706876	1138.99	0.02622791		1729	0.00551162		2318.99	-0.0051436	0.00003411	2909	-0.00427217		3499	0.00119928		4089	-0.00620957	0.00012551	
549.2	0.08439726	0.08706131	1139.19	0.02633246		1729.2	0.00637431		2319.19	-0.00507421	0.00003364	2909.2	-0.00464661		3499.2	0.00090201		4089.2	-0.00595892	0.00012551	
549.4	0.08368835	0.08705387	1139.39	0.02587023		1729.4	0.00586479		2319.39	-0.00494095	0.00003318	2909.4	-0.00489248		3499.4	0.00006289		4089.4	-0.00599284	0.00012551	
549.6	0.08332767	0.08704643	1139.59	0.02438683		1729.6	0.00644153		2319.59	-0.00548257	0.00003273	2909.6	-0.00497464		3499.6	0.00105175		4089.6	-0.0064717	0.00012551	
549.8	0.08394306	0.08703899	1139.79	0.02425189		1729.8	0.00706151		2319.79	-0.00568375	0.00003228	2909.8	-0.00536577		3499.8	0.00147405		4089.8	-0.00619933	0.00012551	
550	0.0841323	0.08703155	1139.99	0.02445418		1730	0.00726659		2319.99	-0.00598357	0.00003184	2910	-0.00566662		3500	0.00180411		4090	-0.00616904	0.0001255	
550.2	0.08398518	0.08702411	1140.19	0.02416072		1730.2	0.00739097		2320.19	-0.00557503	0.00003141	2910.2	-0.00622811		3500.2	0.00285904		4090.2	-0.00644243	0.0001255	
550.4	0.08420074	0.08701667	1140.39	0.02392961		1730.4	0.00695384		2320.39	-0.005769	0.00003098	2910.4	-0.00658438		3500.4	0.00326012		4090.4	-0.00721541	0.0001255	
550.6	0.08385892	0.08700923	1140.59	0.02359371		1730.6	0.0064522		2320.59	-0.00537125	0.00003056	2910.6	-0.00707053		3500.6	0.00380075		4090.6	-0.00818669	0.0001255	
550.8	0.0843841	0.08700179	1140.79	0.02378535		1730.8	0.00600846		2320.79	-0.00514897	0.00003014	2910.8	-0.00657167		3500.8	0.00395004		4090.8	-0.00860208	0.0001255	
551	0.08500321	0.08699435	1140.99	0.02301309		1731	0.00552636		2320.99	-0.00584096	0.00002973	2911	-0.00650489		3501	0.00449713		4091	-0.00887266	0.0001255	
551.2	0.08498461	0.08698691	1141.19	0.02268204		1731.2	0.00531033		2321.19	-0.00555359	0.00002932	2911.2	-0.00594787		3501.2	0.00380956		4091.2	-0.00925938	0.00012549	
551.4	0.08460955	0.08697948	1141.39	0.02349572		1731.4	0.00417784		2321.39	-0.00512268	0.00002892	2911.4	-0.00581165		3501.4	0.0038986		4091.4	-0.00946317	0.00012549	
551.6	0.08469811	0.08697204	1141.59	0.02301664		1731.6	0.00431656		2321.59	-0.00473564	0.00002852	2911.6	-0.00552803		3501.6	0.00369242		4091.6	-0.0093405	0.00012549	
551.8	0.08582968	0.08696461	1141.79	0.02242971		1731.8	0.0056244		2321.79	-0.00519222	0.00002813	2911.8	-0.00563836		3501.8	0.00329358		4091.8	-0.0089783	0.00012549	
552	0.0876564	0.08695717	1141.99	0.02201192		1732	0.00650991		2321.99	-0.00498296	0.00002775	2912	-0.00457511		3502	0.00274596		4092	-0.00862789	0.00012549	
552.2	0.08902465	0.08694974	1142.19	0.02276347		1732.2	0.0063629		2322.19	-0.00465637	0.00002737	2912.2	-0.00494377		3502.2	0.00145705		4092.2	-0.00838312	0.00012549	
552.4	0.08890002	0.08694231	1142.39	0.02286196		1732.4	0.0065138		2322.39	-0.0043085	0.000027	2912.4	-0.00555255		3502.4	0.00109816		4092.4	-0.00761607	0.00012549	
552.6	0.08932956	0.08693487	1142.59	0.02251525		1732.6	0.00794888		2322.59	-0.00379841	0.00002663	2912.6	-0.00549742		3502.6	0.00012889		4092.6	-0.0060526	0.00012548	
552.8	0.08885883	0.08692744	1142.79	0.02275139		1732.8	0.00888223		2322.79	-0.00375052	0.00002626	2912.8	-0.00607565		3502.8	-0.00024543		4092.8	-0.00571627	0.00012548	
553	0.08830475	0.08692001	1142.99	0.02215204		1733	0.00899162		2322.99	-0.00345651	0.00002591	2913	-0.00571787		3503	-0.00003021		4093	-0.00482	0.00012548	
553.2	0.08798496	0.08691258	1143.19	0.02176502		1733.2	0.00957291		2323.19	-0.00375533	0.00002555	2913.2	-0.00582301		3503.2	0.00056292		4093.2	-0.0040555	0.00012548	
553.4	0.08718752	0.08690515	1143.39	0.02167265		1733.4	0.00902703		2323.39	-0.00397262	0.0000252	2913.4	-0.00630491		3503.4	0.00152652		4093.4	-0.00387276	0.00012548	
553.6	0.08689469	0.08689772	1143.59	0.02211817		1733.6	0.00935664		2323.59	-0.00398715	0.00002486	2913.6	-0.00713957		3503.6	0.00231732		4093.6	-0.00416292	0.00012548	
553.8	0.0869596	0.08689029	1143.79	0.02219381		1733.8	0.00985529		2323.79	-0.00382243	0.00002452	2913.8	-0.00773107		3503.8	0.00126426		4093.8	-0.00469193	0.00012547	
554	0.08674076	0.08688286	1143.99	0.0226429		1734	0.0088072		2323.99	-0.00337607	0.00002418	2914	-0.00760667		3504	0.00209558		4094	-0.00474173	0.00012547	
554.2	0.08626018	0.08687544	1144.19	0.02256572		1734.2	0.00747786		2324.19	-0.00331008	0.00002385	2914.2	-0.0077554		3504.2	0.00297956		4094.2	-0.00479044	0.00012547	
554.4	0.08608501	0.08686801	1144.39	0.02275388		1734.4	0.00674803		2324.39	-0.00394277	0.00002353	2914.4	-0.00693452		3504.4	0.00301709		4094.4	-0.00498614	0.00012547	
554.6	0.08578754	0.08686058	1144.59	0.02353918		1734.6	0.00600628		2324.59	-0.004362	0.00002321	2914.6	-0.00692798		3504.6	0.00405379		4094.6	-0.00608698	0.00012547	
554.8	0.08605131	0.08685316	1144.79	0.02371028		1734.8	0.00571369		2324.79	-0.00386915	0.00002289	2914.8	-0.00710653		3504.8	0.00394322		4094.8	-0.00699043	0.00012547	
555	0.08542469	0.08684573	1144.99	0.02251952		1735	0.00508183		2324.99	-0.00381404	0.00002258	2915	-0.00761363		3505	0.00367477		4095	-0.00726642	0.00012546	
555.2	0.08441463	0.08683831	1145.19	0.02308761		1735.2	0.00525021		2325.19	-0.00301381	0.00002227	2915.2	-0.0077768		3505.2	0.00372191		4095.2	-0.00714824	0.00012546	
555.4	0.08366203	0.08683089	1145.39	0.02329081		1735.4	0.00449224		2325.39	-0.00319229	0.00002196	2915.4	-0.00739722		3505.4	0.00347128		4095.4	-0.0078505	0.00012546	
555.6	0.08344102	0.08682346	1145.59	0.02266359		1735.6	0.00486085		2325.59	-0.00521771	0.00002166	2915.6	-0.00700183		3505.6	0.00344228		4095.6	-0.00782588	0.00012546	
555.8	0.08364238	0.08681604	1145.79	0.02253438		1735.8	0.00500457		2325.79	-0.00610626	0.00002137	2915.8	-0.00646527		3505.8	0.00256685		4095.8	-0.00734966	0.00012546	
556	0.08377328	0.08680862	1145.99	0.02301233		1736	0.00441606		2325.99	-0.00539342	0.00002108	2916	-0.00582521		3506	0.00219564		4096	-0.00702341	0.00012546	
556.2	0.08281539	0.0868012	1146.19	0.02366877		1736.2	0.00430009		2326.19	-0.00620055	0.00002079	2916.2	-0.00556022		3506.2	0.0017654		4096.2	-0.00669054	0.00012545	
556.4	0.08338648	0.08679378	1146.39	0.02304822		1736.4	0.00443136		2326.39	-0.00601986	0.0000205	2916.4	-0.00506771		3506.4	0.00220784		4096.4	-0.00566198	0.00012545	
556.6	0.08362375	0.08678636	1146.59	0.02315912		1736.6	0.00493543		2326.59	-0.00564763	0.00002022	2916.6	-0.00521524		3506.6	0.00116511		4096.6	-0.00453148	0.00012545	
556.8	0.08278289	0.08677894	1146.79	0.02202862		1736.8	0.00540663		2326.79	-0.00613395	0.00001995	2916.8	-0.00519564		3506.8	0.0018004		4096.8	-0.00423186	0.00012545	
557	0.08276993	0.08677152	1146.99	0.02140146		1737	0.00530064		2326.99	-0.00600786	0.00001968	2917	-0.0047328		3507	0.00142219		4097	-0.00383419	0.00012545	
557.2	0.08306062	0.0867641	1147.19	0.0216826		1737.2	0.00511663		2327.19	-0.00612677	0.00001941	2917.2	-0.00431473		3507.2	0.00163548		4097.2	-0.00393051	0.00012545	
557.4	0.08268124	0.08675669	1147.39	0.0221955		1737.4	0.00518928		2327.39	-0.00587529	0.00001914	2917.4	-0.00453043		3507.4	0.00157321		4097.4	-0.00452851	0.00012545	
557.6	0.08308677	0.08674927	1147.59	0.02249005		1737.6	0.00640454		2327.59	-0.00657346	0.00001888	2917.6	-0.00515636		3507.6	0.0009301		4097.6	-0.0053815	0.00012544	
557.8	0.08283667	0.08674185	1147.79	0.02252553		1737.8	0.00681895		2327.79	-0.00607929	0.00001862	2917.8	-0.00524349		3507.8	0.00050845		4097.8	-0.00578572	0.00012544	
558	0.08303051	0.08673444	1147.99	0.0222662		1738	0.00664398		2327.99	-0.00614994	0.00001837	2918	-0.00568431		3508	0.00157099		4098	-0.00580867	0.00012544	
558.2	0.08306805	0.08672702	1148.19	0.02138744		1738.2	0.00643041		2328.19	-0.00661871	0.00001812	2918.2	-0.00601088		3508.2	0.0015114		4098.2	-0.00628377	0.00012544	
558.4	0.08428842	0.08671961	1148.39	0.02124032		1738.4	0.00691115		2328.39	-0.00695062	0.00001787	2918.4	-0.00607051		3508.4	0.00160379		4098.4	-0.00716041	0.00012544	
558.6	0.08464965	0.0867122	1148.59	0.02114082		1738.6	0.00687728		2328.59	-0.00624266	0.00001762	2918.6	-0.00702174		3508.6	0.00237511		4098.6	-0.00780034	0.00012544	
558.8	0.08475216	0.08670478	1148.79	0.02056473		1738.8	0.00774588		2328.79	-0.00552895	0.00001738	2918.8	-0.00654155		3508.8	0.00223787		4098.8	-0.00812479	0.00012543	
559	0.08417604	0.08669737	1148.99	0.02041031		1739	0.00828595		2328.99	-0.00580793	0.00001715	2919	-0.00613221		3509	0.00230148		4099	-0.00846193	0.00012543	
559.2	0.08427901	0.08668996	1149.19	0.0210047		1739.2	0.00926756		2329.19	-0.00696629	0.00001691	2919.2	-0.00533708		3509.2	0.00266169		4099.2	-0.00847443	0.00012543	
559.4	0.08373088	0.08668255	1149.39	0.02151101		1739.4	0.00873042		2329.39	-0.00859692	0.00001668	2919.4	-0.0048816		3509.4	0.00374075		4099.4	-0.009303	0.00012543	
559.6	0.08460492	0.08667514	1149.59	0.02175649		1739.6	0.00783223		2329.59	-0.00954962	0.00001645	2919.6	-0.00513585		3509.6	0.00446392		4099.6	-0.00845738	0.00012543	
559.8	0.08444846	0.08666773	1149.79	0.02145396		1739.8	0.00633552		2329.79	-0.0094441	0.00001623	2919.8	-0.00448159		3509.8	0.00487202		4099.8	-0.00722295	0.00012543	
560	0.08374092	0.08666032	1149.99	0.02163702		1740	0.00622301		2329.99	-0.00934259	0.00001601	2920	-0.00426113		3510	0.00611373		4100	-0.00741944	0.00012542	
560.2	0.08483555	0.08665291	1150.19	0.02199416		1740.2	0.0060126		2330.19	-0.0102368	0.00001579	2920.2	-0.00456709		3510.2	0.00640599		4100.2	-0.00635883	0.00012542	
560.4	0.08577526	0.0866455	1150.39	0.02196306		1740.4	0.00492022		2330.39	-0.00936134	0.00001557	2920.4	-0.0053889		3510.4	0.00584684		4100.4	-0.00595184	0.00012542	
560.6	0.08577942	0.0866381	1150.59	0.02240311		1740.6	0.00480418		2330.59	-0.00888429	0.00001536	2920.6	-0.00647301		3510.6	0.00567031		4100.6	-0.00446082	0.00012542	
560.8	0.085047	0.08663069	1150.79	0.02220889		1740.8	0.00433933		2330.79	-0.00836452	0.00001515	2920.8	-0.00676566		3510.8	0.00551017		4100.8	-0.00304848	0.00012542	
561	0.08457943	0.08662328	1150.99	0.02291623		1741	0.00371375		2330.99	-0.00743893	0.00001494	2921	-0.00727728		3511	0.00419046		4101	-0.00281488	0.00012542	
561.2	0.08516042	0.08661588	1151.19	0.0242307		1741.2	0.00266806		2331.19	-0.0074952	0.00001474	2921.2	-0.00717501		3511.2	0.00405776		4101.2	-0.00299203	0.00012542	
561.4	0.08528831	0.08660847	1151.39	0.02395819		1741.4	0.00305403		2331.39	-0.00666649	0.00001454	2921.4	-0.00895165		3511.4	0.00369222		4101.4	-0.00281873	0.00012541	
561.6	0.08478584	0.08660107	1151.59	0.02355603		1741.6	0.00294144		2331.59	-0.00704284	0.00001434	2921.6	-0.00934432		3511.6	0.00379929		4101.6	-0.003072	0.00012541	
561.8	0.08370913	0.08659367	1151.79	0.02240022		1741.8	0.00193069		2331.79	-0.00642353	0.00001414	2921.8	-0.00969503		3511.8	0.00335995		4101.8	-0.00357746	0.00012541	
562	0.08418439	0.08658626	1151.99	0.0209032		1742	0.00146469		2331.99	-0.00661302	0.00001395	2922	-0.01020724		3512	0.00260887		4102	-0.004272	0.00012541	
562.2	0.0849757	0.08657886	1152.19	0.02009762		1742.2	0.00108903		2332.19	-0.00598964	0.00001376	2922.2	-0.01010805		3512.2	0.00216564		4102.2	-0.00495888	0.00012541	
562.4	0.08523625	0.08657146	1152.39	0.02015722		1742.4	0.0012658		2332.39	-0.00601694	0.00001357	2922.4	-0.00978695		3512.4	0.00144083		4102.4	-0.00532112	0.00012541	
562.6	0.08439277	0.08656406	1152.59	0.02016904		1742.6	0.00127465		2332.59	-0.00532269	0.00001339	2922.6	-0.00922029		3512.6	0.00025316		4102.6	-0.00521187	0.0001254	
562.8	0.08416017	0.08655666	1152.79	0.01980429		1742.8	0.00180501		2332.79	-0.00606958	0.0000132	2922.8	-0.00810824		3512.8	-0.00071818		4102.8	-0.00557198	0.0001254	
563	0.08398562	0.08654926	1152.99	0.01930009		1743	0.00183074		2332.99	-0.00623403	0.00001302	2923	-0.007844		3513	-0.00104945		4103	-0.00549071	0.0001254	
563.2	0.08466584	0.08654186	1153.19	0.01931585		1743.2	0.00218147		2333.19	-0.0070021	0.00001284	2923.2	-0.0072724		3513.2	-0.00060703		4103.2	-0.00547078	0.0001254	
563.4	0.08465174	0.08653446	1153.39	0.01923509		1743.4	0.00166459		2333.39	-0.00693554	0.00001267	2923.4	-0.00693412		3513.4	0.00069093		4103.4	-0.00597095	0.0001254	
563.6	0.08499844	0.08652707	1153.59	0.01891504		1743.6	0.00117314		2333.59	-0.00683593	0.0000125	2923.6	-0.00655313		3513.6	0.00037262		4103.6	-0.00559857	0.0001254	
563.8	0.08370603	0.08651967	1153.79	0.0179954		1743.8	0.00135911		2333.79	-0.00697405	0.00001233	2923.8	-0.0059519		3513.8	0.00058127		4103.8	-0.00560556	0.00012539	
564	0.08317569	0.08651227	1153.99	0.01751671		1744	0.00265475		2333.99	-0.00724666	0.00001216	2924	-0.00634934		3514	0.0007257		4104	-0.00619689	0.00012539	
564.2	0.08377557	0.08650488	1154.19	0.01805052		1744.2	0.00250042		2334.19	-0.0071861	0.00001199	2924.2	-0.00648833		3514.2	0.00134194		4104.2	-0.00608257	0.00012539	
564.4	0.08364871	0.08649748	1154.39	0.01887872		1744.4	0.00306093		2334.39	-0.00754261	0.00001183	2924.4	-0.00703368		3514.4	0.0014444		4104.4	-0.00565355	0.00012539	
564.6	0.08327619	0.08649009	1154.59	0.01907931		1744.6	0.00435388		2334.59	-0.00780392	0.00001167	2924.6	-0.00779375		3514.6	0.00182181		4104.6	-0.00474906	0.00012539	
564.8	0.08209363	0.08648269	1154.79	0.01945386		1744.8	0.00435848		2334.79	-0.00838012	0.00001151	2924.8	-0.00833066		3514.8	0.0011086		4104.8	-0.00470995	0.00012539	
565	0.08219619	0.0864753	1154.99	0.01953539		1745	0.00498404		2334.99	-0.00863116	0.00001135	2925	-0.00816371		3515	0.00206		4105	-0.00534805	0.00012538	
565.2	0.08390088	0.08646791	1155.19	0.02023063		1745.2	0.00470983		2335.19	-0.00938613	0.00001119	2925.2	-0.00804701		3515.2	0.00250509		4105.2	-0.00566808	0.00012538	
565.4	0.08405881	0.08646052	1155.39	0.01941616		1745.4	0.00521426		2335.39	-0.00938255	0.00001104	2925.4	-0.0086204		3515.4	0.00318575		4105.4	-0.00529278	0.00012538	
565.6	0.08366059	0.08645312	1155.59	0.01958052		1745.6	0.00518744		2335.59	-0.00988925	0.00001089	2925.6	-0.00767873		3515.6	0.00399398		4105.6	-0.00658594	0.00012538	
565.8	0.0836178	0.08644573	1155.79	0.01890669		1745.8	0.00474764		2335.79	-0.0095439	0.00001074	2925.8	-0.00779603		3515.8	0.00406524		4105.8	-0.00770613	0.00012538	
566	0.08379158	0.08643834	1155.99	0.01959094		1746	0.00489988		2335.99	-0.00873128	0.00001059	2926	-0.00832567		3516	0.00446508		4106	-0.00747936	0.00012538	
566.2	0.08401134	0.08643095	1156.19	0.02033508		1746.2	0.00491471		2336.19	-0.00773072	0.00001045	2926.2	-0.00789404		3516.2	0.00463954		4106.2	-0.00745886	0.00012538	
566.4	0.08436178	0.08642357	1156.39	0.02085495		1746.4	0.00481096		2336.39	-0.00729965	0.00001031	2926.4	-0.00733744		3516.4	0.00300754		4106.4	-0.00710146	0.00012537	
566.6	0.08299536	0.08641618	1156.59	0.02091459		1746.6	0.00427544		2336.59	-0.00746791	0.00001017	2926.6	-0.00743699		3516.6	0.00301031		4106.6	-0.00641092	0.00012537	
566.8	0.08368187	0.08640879	1156.79	0.02087187		1746.8	0.00410686		2336.79	-0.00759981	0.00001003	2926.8	-0.00742367		3516.8	0.00273208		4106.8	-0.00635715	0.00012537	
567	0.08371553	0.0864014	1156.99	0.02065851		1747	0.00304064		2336.99	-0.0072111	0.00000989	2927	-0.00813228		3517	0.00298904		4107	-0.0063913	0.00012537	
567.2	0.08405724	0.08639402	1157.19	0.02091414		1747.2	0.00221511		2337.19	-0.00718846	0.00000976	2927.2	-0.00781814		3517.2	0.00311947		4107.2	-0.00662402	0.00012537	
567.4	0.0849513	0.08638663	1157.39	0.02055629		1747.4	0.00168332		2337.39	-0.00680289	0.00000962	2927.4	-0.00776053		3517.4	0.00227069		4107.4	-0.00670493	0.00012537	
567.6	0.08526098	0.08637925	1157.59	0.02068918		1747.6	0.00079168		2337.59	-0.00688483	0.00000949	2927.6	-0.00757029		3517.6	0.00181561		4107.6	-0.00646667	0.00012536	
567.8	0.08537041	0.08637186	1157.79	0.01941417		1747.8	0.00046901		2337.79	-0.00687329	0.00000936	2927.8	-0.00735192		3517.8	0.00186397		4107.8	-0.00655252	0.00012536	
568	0.08564209	0.08636448	1157.99	0.01948424		1748	0.00021016		2337.99	-0.00696572	0.00000923	2928	-0.00746488		3518	0.00229505		4108	-0.00665727	0.00012536	
568.2	0.08647781	0.08635709	1158.19	0.01980187		1748.2	-0.00026818		2338.19	-0.00682154	0.00000911	2928.2	-0.00827498		3518.2	0.00239415		4108.2	-0.00687669	0.00012536	
568.4	0.08611134	0.08634971	1158.39	0.0194467		1748.4	-0.00078635		2338.39	-0.00823685	0.00000898	2928.4	-0.00899001		3518.4	0.0020958		4108.4	-0.00637859	0.00012536	
568.6	0.08492943	0.08634233	1158.59	0.01815144		1748.6	-0.00165002		2338.59	-0.00785089	0.00000886	2928.6	-0.00914487		3518.6	0.00201212		4108.6	-0.00626191	0.00012536	
568.8	0.08522892	0.08633495	1158.79	0.01787809		1748.8	-0.00159991		2338.79	-0.00760485	0.00000874	2928.8	-0.00946806		3518.8	0.00148201		4108.8	-0.00610538	0.00012535	
569	0.08634779	0.08632757	1158.99	0.01744272		1749	-0.0006218		2338.99	-0.00794115	0.00000862	2929	-0.00898312		3519	0.00232175		4109	-0.00563943	0.00012535	
569.2	0.08733852	0.08632019	1159.19	0.01791258		1749.2	-0.00113814		2339.19	-0.00754719	0.0000085	2929.2	-0.00921916		3519.2	0.00197409		4109.2	-0.00608723	0.00012535	
569.4	0.08691027	0.08631281	1159.39	0.01786499		1749.4	-0.00067829		2339.39	-0.00734097	0.00000839	2929.4	-0.00950191		3519.4	0.00179626		4109.4	-0.00596511	0.00012535	
569.6	0.08600035	0.08630543	1159.59	0.01735229		1749.6	-0.00089262		2339.59	-0.00640318	0.00000827	2929.6	-0.00951732		3519.6	0.00197918		4109.6	-0.00603968	0.00012535	
569.8	0.08523611	0.08629805	1159.79	0.01780364		1749.8	-0.0005545		2339.79	-0.00529495	0.00000816	2929.8	-0.0095718		3519.8	0.00234703		4109.8	-0.0061399	0.00012535	
570	0.08440665	0.08629068	1159.99	0.0187202		1750	0.00063469		2339.99	-0.00436516	0.00000805	2930	-0.00879199		3520	0.00254139		4110	-0.00472156	0.00012534	
570.2	0.08352895	0.0862833	1160.19	0.01938011		1750.2	0.00214441		2340.19	-0.00454798	0.00000794	2930.2	-0.0080518		3520.2	0.00191588		4110.2	-0.00455226	0.00012534	
570.4	0.08353744	0.08627592	1160.39	0.01957687		1750.4	0.00244559		2340.39	-0.00514636	0.00000783	2930.4	-0.00685984		3520.4	0.00128018		4110.4	-0.00429833	0.00012534	
570.6	0.08199773	0.08626855	1160.59	0.01991282		1750.6	0.0026993		2340.59	-0.00601941	0.00000772	2930.6	-0.00782244		3520.6	0.00173922		4110.6	-0.00405845	0.00012534	
570.8	0.08253049	0.08626117	1160.79	0.01900815		1750.8	0.0036124		2340.79	-0.00478184	0.00000762	2930.8	-0.00735924		3520.8	0.000637		4110.8	-0.00418369	0.00012534	
571	0.08265229	0.0862538	1160.99	0.0190565		1751	0.00300213		2340.99	-0.00434759	0.00000751	2931	-0.00681765		3521	0.00001759		4111	-0.00388519	0.00012534	
571.2	0.08228781	0.08624642	1161.19	0.01952268		1751.2	0.00286194		2341.19	-0.00395855	0.00000741	2931.2	-0.00574863		3521.2	-0.00045531		4111.2	-0.00371655	0.00012534	
571.4	0.08235499	0.08623905	1161.39	0.0186358		1751.4	0.00367488		2341.39	-0.00458646	0.00000731	2931.4	-0.00423692		3521.4	-0.00117008		4111.4	-0.00382188	0.00012533	
571.6	0.08183512	0.08623168	1161.59	0.01845438		1751.6	0.00344766		2341.59	-0.00505351	0.00000721	2931.6	-0.00341426		3521.6	-0.00131049		4111.6	-0.00500758	0.00012533	
571.8	0.08185047	0.08622431	1161.79	0.01781418		1751.8	0.00452132		2341.79	-0.00571163	0.00000711	2931.8	-0.00352455		3521.8	-0.00160918		4111.8	-0.00525265	0.00012533	
572	0.08134036	0.08621694	1161.99	0.01788454		1752	0.00514373		2341.99	-0.00593399	0.00000701	2932	-0.00316539		3522	-0.00187005		4112	-0.00520342	0.00012533	
572.2	0.08206328	0.08620957	1162.19	0.01694112		1752.2	0.00472117		2342.19	-0.00745914	0.00000692	2932.2	-0.00353078		3522.2	-0.00272803		4112.2	-0.00625783	0.00012533	
572.4	0.08143706	0.0862022	1162.39	0.01680475		1752.4	0.00451		2342.39	-0.00817623	0.00000682	2932.4	-0.00329261		3522.4	-0.00277177		4112.4	-0.00603537	0.00012533	
572.6	0.08206703	0.08619483	1162.59	0.016725		1752.6	0.00487428		2342.59	-0.00768889	0.00000673	2932.6	-0.00299955		3522.6	-0.00232308		4112.6	-0.00657507	0.00012532	
572.8	0.08320417	0.08618746	1162.79	0.0167822		1752.8	0.00641853		2342.79	-0.00815449	0.00000664	2932.8	-0.00376351		3522.8	-0.00272598		4112.8	-0.00633288	0.00012532	
573	0.08422137	0.08618009	1162.99	0.01659192		1753	0.0071011		2342.99	-0.0088587	0.00000655	2933	-0.00377411		3523	-0.00194627		4113	-0.00627313	0.00012532	
573.2	0.08470649	0.08617272	1163.19	0.01729439		1753.2	0.00575305		2343.19	-0.00866209	0.00000646	2933.2	-0.00486796		3523.2	-0.00207311		4113.2	-0.00681562	0.00012532	
573.4	0.08413983	0.08616536	1163.39	0.0183574		1753.4	0.00545384		2343.39	-0.00865078	0.00000637	2933.4	-0.00562645		3523.4	-0.00169384		4113.4	-0.00711882	0.00012532	
573.6	0.08438206	0.08615799	1163.59	0.01887602		1753.6	0.0049683		2343.59	-0.00826324	0.00000628	2933.6	-0.00545122		3523.6	-0.00061412		4113.6	-0.00665216	0.00012532	
573.8	0.08482731	0.08615062	1163.79	0.02018862		1753.8	0.00499885		2343.79	-0.00873668	0.0000062	2933.8	-0.00556433		3523.8	-0.0006775		4113.8	-0.00737628	0.00012531	
574	0.08469365	0.08614326	1163.99	0.02000486		1754	0.00535923		2343.99	-0.00953428	0.00000611	2934	-0.00561075		3524	-0.00066715		4114	-0.00663824	0.00012531	
574.2	0.08501852	0.0861359	1164.19	0.02019228		1754.2	0.00517241		2344.19	-0.01022397	0.00000603	2934.2	-0.00666554		3524.2	-0.00086166		4114.2	-0.00663975	0.00012531	
574.4	0.08598492	0.08612853	1164.39	0.01960444		1754.4	0.00413979		2344.39	-0.01020467	0.00000595	2934.4	-0.00581326		3524.4	-0.00060315		4114.4	-0.00680967	0.00012531	
574.6	0.0856784	0.08612117	1164.59	0.01889255		1754.6	0.00366262		2344.59	-0.00889752	0.00000586	2934.6	-0.00650123		3524.6	-0.00066806		4114.6	-0.00715256	0.00012531	
574.8	0.08553395	0.08611381	1164.79	0.01790635		1754.8	0.00342669		2344.79	-0.00815846	0.00000578	2934.8	-0.00622655		3524.8	-0.00117413		4114.8	-0.00684529	0.00012531	
575	0.08620911	0.08610645	1164.99	0.01839064		1755	0.00190369		2344.99	-0.00834406	0.0000057	2935	-0.00637181		3525	-0.00064842		4115	-0.00649896	0.0001253	
575.2	0.08537339	0.08609908	1165.19	0.01878257		1755.2	0.00130053		2345.19	-0.00865389	0.00000563	2935.2	-0.00573326		3525.2	-0.00031761		4115.2	-0.00600205	0.0001253	
575.4	0.08454042	0.08609172	1165.39	0.0180554		1755.4	0.00154798		2345.39	-0.00929596	0.00000555	2935.4	-0.00519139		3525.4	-0.00056331		4115.4	-0.0065321	0.0001253	
575.6	0.08379787	0.08608436	1165.59	0.01798855		1755.6	0.00085737		2345.59	-0.00943017	0.00000547	2935.6	-0.00495891		3525.6	-0.00049958		4115.6	-0.00715314	0.0001253	
575.8	0.0834769	0.08607701	1165.79	0.01784857		1755.8	0.00154686		2345.79	-0.00992454	0.0000054	2935.8	-0.00493628		3525.8	-0.00049268		4115.8	-0.00645652	0.0001253	
576	0.08344341	0.08606965	1165.99	0.01753869		1756	0.0011834		2345.99	-0.00983969	0.00000533	2936	-0.00408184		3526	-0.0006906		4116	-0.00722884	0.0001253	
576.2	0.08354195	0.08606229	1166.19	0.01763924		1756.2	0.00105937		2346.19	-0.01037005	0.00000525	2936.2	-0.00397072		3526.2	-0.0006483		4116.2	-0.00843477	0.0001253	
576.4	0.08280445	0.08605493	1166.39	0.01818631		1756.4	0.00120979		2346.39	-0.00979812	0.00000518	2936.4	-0.00403493		3526.4	-0.0002538		4116.4	-0.00764701	0.00012529	
576.6	0.08327724	0.08604757	1166.59	0.0176415		1756.6	0.0019989		2346.59	-0.00893649	0.00000511	2936.6	-0.00459745		3526.6	-0.00041973		4116.6	-0.00857616	0.00012529	
576.8	0.08374307	0.08604022	1166.79	0.01764024		1756.8	0.00232965		2346.79	-0.00764956	0.00000504	2936.8	-0.00586761		3526.8	-0.00015404		4116.8	-0.00847829	0.00012529	
577	0.08364512	0.08603286	1166.99	0.01837821		1757	0.00183435		2346.99	-0.00767405	0.00000497	2937	-0.00573712		3527	0.00038662		4117	-0.0092674	0.00012529	
577.2	0.08342269	0.08602551	1167.19	0.01926324		1757.2	0.0004574		2347.19	-0.007747	0.0000049	2937.2	-0.00701596		3527.2	0.0005612		4117.2	-0.00986377	0.00012529	
577.4	0.08300175	0.08601815	1167.39	0.02001469		1757.4	0.00007718		2347.39	-0.00741649	0.00000484	2937.4	-0.00799141		3527.4	0.00070983		4117.4	-0.01029937	0.00012529	
577.6	0.08320102	0.0860108	1167.59	0.01899673		1757.6	0.00008978		2347.59	-0.00759426	0.00000477	2937.6	-0.00815282		3527.6	0.00119538		4117.6	-0.01053634	0.00012528	
577.8	0.08347312	0.08600345	1167.79	0.01885364		1757.8	0.00039192		2347.79	-0.0077445	0.00000471	2937.8	-0.00837798		3527.8	0.00075611		4117.8	-0.01124858	0.00012528	
578	0.08297579	0.0859961	1167.99	0.01816028		1758	0.00026621		2347.99	-0.00747227	0.00000464	2938	-0.00910353		3528	0.00072471		4118	-0.0105834	0.00012528	
578.2	0.08207409	0.08598874	1168.19	0.01752238		1758.2	0.00067222		2348.19	-0.00747981	0.00000458	2938.2	-0.00939608		3528.2	0.00030232		4118.2	-0.01047812	0.00012528	
578.4	0.08230598	0.08598139	1168.39	0.01690765		1758.4	0.00099554		2348.39	-0.00677299	0.00000452	2938.4	-0.00852456		3528.4	-0.00053371		4118.4	-0.00986333	0.00012528	
578.6	0.08250393	0.08597404	1168.59	0.01669723		1758.6	0.00051278		2348.59	-0.00651991	0.00000445	2938.6	-0.00911395		3528.6	-0.00147911		4118.6	-0.00871645	0.00012528	
578.8	0.08255957	0.08596669	1168.79	0.01663786		1758.8	0.00110484		2348.79	-0.00651693	0.00000439	2938.8	-0.00944033		3528.8	-0.0009712		4118.8	-0.00746606	0.00012527	
579	0.08261994	0.08595934	1168.99	0.01741967		1759	0.00116745		2348.99	-0.00667745	0.00000433	2939	-0.0091056		3529	0.00058207		4119	-0.00674515	0.00012527	
579.2	0.08181256	0.085952	1169.19	0.01794359		1759.2	0.00129699		2349.19	-0.00670676	0.00000427	2939.2	-0.00855667		3529.2	-0.0000088		4119.2	-0.00588645	0.00012527	
579.4	0.08058277	0.08594465	1169.39	0.01713316		1759.4	0.00148363		2349.39	-0.00814409	0.00000422	2939.4	-0.00930139		3529.4	0.00068039		4119.4	-0.00646301	0.00012527	
579.6	0.08014841	0.0859373	1169.59	0.01656218		1759.6	0.00072113		2349.59	-0.00795272	0.00000416	2939.6	-0.00916942		3529.6	0.00120013		4119.6	-0.00622837	0.00012527	
579.8	0.08017467	0.08592995	1169.79	0.01611394		1759.8	0.00089213		2349.79	-0.0071428	0.0000041	2939.8	-0.0092016		3529.8	0.00118029		4119.8	-0.0057673	0.00012527	
580	0.08015448	0.08592261	1169.99	0.01606522		1760	-0.00005682		2349.99	-0.00647335	0.00000404	2940	-0.00890199		3530	0.00121067		4120	-0.00694687	0.00012527	
580.2	0.07917626	0.08591526	1170.19	0.01626145		1760.2	0.00004686		2350.19	-0.00603614	0.00000399	2940.2	-0.00812781		3530.2	0.00127666		4120.2	-0.00730129	0.00012526	
580.4	0.07918149	0.08590792	1170.39	0.01607475		1760.4	-0.00093266		2350.39	-0.0056063	0.00000394	2940.4	-0.0076105		3530.4	0.00027238		4120.4	-0.0075964	0.00012526	
580.6	0.08060971	0.08590057	1170.59	0.01613768		1760.6	-0.00131851		2350.59	-0.00490569	0.00000388	2940.6	-0.00786398		3530.6	0.00051599		4120.6	-0.00861314	0.00012526	
580.8	0.08167631	0.08589323	1170.79	0.01670204		1760.8	-0.00223695		2350.79	-0.00513945	0.00000383	2940.8	-0.00796492		3530.8	0.00055945		4120.8	-0.01017793	0.00012526	
581	0.08204285	0.08588589	1170.99	0.01716626		1761	-0.00268533		2350.99	-0.00583982	0.00000378	2941	-0.0080912		3531	-0.00058862		4121	-0.01108447	0.00012526	
581.2	0.08228286	0.08587855	1171.19	0.0174653		1761.2	-0.00205974		2351.19	-0.00626499	0.00000372	2941.2	-0.00901013		3531.2	-0.00017307		4121.2	-0.01125943	0.00012526	
581.4	0.08229432	0.0858712	1171.39	0.0172655		1761.4	-0.00237679		2351.39	-0.00594393	0.00000367	2941.4	-0.00967006		3531.4	0.00011071		4121.4	-0.01120985	0.00012525	
581.6	0.08222521	0.08586386	1171.59	0.01704906		1761.6	-0.00204769		2351.59	-0.00603231	0.00000362	2941.6	-0.01000333		3531.6	0.00076716		4121.6	-0.01203423	0.00012525	
581.8	0.08243515	0.08585652	1171.79	0.01757043		1761.8	-0.00121579		2351.79	-0.00583938	0.00000357	2941.8	-0.01091219		3531.8	0.00074364		4121.8	-0.01206594	0.00012525	
582	0.08183164	0.08584918	1171.99	0.0171012		1762	-0.00070826		2351.99	-0.00619636	0.00000353	2942	-0.01160679		3532	0.00002748		4122	-0.01100561	0.00012525	
582.2	0.081399	0.08584184	1172.19	0.01784351		1762.2	0.00045217		2352.19	-0.0062482	0.00000348	2942.2	-0.01119396		3532.2	-0.00056602		4122.2	-0.01029396	0.00012525	
582.4	0.08172814	0.08583451	1172.39	0.01843922		1762.4	0.00085962		2352.39	-0.00642308	0.00000343	2942.4	-0.01095228		3532.4	-0.00151136		4122.4	-0.00930364	0.00012525	
582.6	0.08115074	0.08582717	1172.59	0.01873438		1762.6	0.00203627		2352.59	-0.00702159	0.00000338	2942.6	-0.0111669		3532.6	-0.00083043		4122.6	-0.00877408	0.00012524	
582.8	0.08066384	0.08581983	1172.79	0.01891059		1762.8	0.00333354		2352.79	-0.00755861	0.00000334	2942.8	-0.01145383		3532.8	-0.00036568		4122.8	-0.00889689	0.00012524	
583	0.07992588	0.0858125	1172.99	0.01930943		1763	0.00423562		2352.99	-0.0084163	0.00000329	2943	-0.01166644		3533	-0.00006736		4123	-0.00875903	0.00012524	
583.2	0.0788825	0.08580516	1173.19	0.01892847		1763.2	0.0048361		2353.19	-0.00772752	0.00000325	2943.2	-0.01179312		3533.2	-0.00104985		4123.2	-0.00828286	0.00012524	
583.4	0.07809307	0.08579782	1173.39	0.01851223		1763.4	0.00544071		2353.39	-0.00736076	0.0000032	2943.4	-0.01262707		3533.4	0.00023628		4123.4	-0.00798556	0.00012524	
583.6	0.07727571	0.08579049	1173.59	0.01835567		1763.6	0.00435316		2353.59	-0.00636914	0.00000316	2943.6	-0.01184716		3533.6	0.00016166		4123.6	-0.00741459	0.00012524	
583.8	0.07709274	0.08578316	1173.79	0.01837393		1763.8	0.00466507		2353.79	-0.0062415	0.00000311	2943.8	-0.01074676		3533.8	-0.00044108		4123.8	-0.00671239	0.00012523	
584	0.07712732	0.08577582	1173.99	0.01877392		1764	0.00378071		2353.99	-0.00706348	0.00000307	2944	-0.00929877		3534	-0.00066064		4124	-0.00783388	0.00012523	
584.2	0.07710181	0.08576849	1174.19	0.0179097		1764.2	0.00355897		2354.19	-0.00749868	0.00000303	2944.2	-0.00714879		3534.2	-0.0010487		4124.2	-0.00823053	0.00012523	
584.4	0.07777895	0.08576116	1174.39	0.01695438		1764.4	0.00298795		2354.39	-0.00777073	0.00000299	2944.4	-0.00657887		3534.4	-0.00156888		4124.4	-0.00830216	0.00012523	
584.6	0.07862013	0.08575383	1174.59	0.01643778		1764.6	0.00296886		2354.59	-0.00814209	0.00000295	2944.6	-0.00636039		3534.6	-0.00155506		4124.6	-0.00881757	0.00012523	
584.8	0.08015031	0.08574649	1174.79	0.01585608		1764.8	0.0031493		2354.79	-0.0086176	0.00000291	2944.8	-0.00611317		3534.8	-0.0028669		4124.8	-0.01052528	0.00012523	
585	0.0805768	0.08573916	1174.99	0.01518856		1765	0.0035068		2354.99	-0.00918921	0.00000287	2945	-0.00611807		3535	-0.00279942		4125	-0.01008719	0.00012523	
585.2	0.08136721	0.08573183	1175.19	0.01459541		1765.2	0.00347981		2355.19	-0.00957925	0.00000283	2945.2	-0.0064521		3535.2	-0.00167565		4125.2	-0.0096432	0.00012522	
585.4	0.08289361	0.08572451	1175.39	0.0138108		1765.4	0.00226034		2355.39	-0.00885406	0.00000279	2945.4	-0.00612457		3535.4	-0.00170529		4125.4	-0.0096766	0.00012522	
585.6	0.0838953	0.08571718	1175.59	0.01366375		1765.6	0.00253251		2355.59	-0.0093367	0.00000275	2945.6	-0.00598466		3535.6	-0.00117827		4125.6	-0.01027472	0.00012522	
585.8	0.08474923	0.08570985	1175.79	0.01355878		1765.8	0.00272825		2355.79	-0.00930148	0.00000271	2945.8	-0.00597385		3535.8	-0.00067905		4125.8	-0.01016378	0.00012522	
586	0.08494796	0.08570252	1175.99	0.01335033		1766	0.00250516		2355.99	-0.00971773	0.00000268	2946	-0.00546412		3536	-0.00128587		4126	-0.00946625	0.00012522	
586.2	0.08453825	0.0856952	1176.19	0.01504797		1766.2	0.00289452		2356.19	-0.00949526	0.00000264	2946.2	-0.00645185		3536.2	-0.00070753		4126.2	-0.00874546	0.00012522	
586.4	0.08423061	0.08568787	1176.39	0.01499333		1766.4	0.00338284		2356.39	-0.0096304	0.0000026	2946.4	-0.00670861		3536.4	-0.00064249		4126.4	-0.0090221	0.00012521	
586.6	0.08356478	0.08568055	1176.59	0.01500416		1766.6	0.00312465		2356.59	-0.00948627	0.00000257	2946.6	-0.00786163		3536.6	-0.00008823		4126.6	-0.00877789	0.00012521	
586.8	0.08324678	0.08567322	1176.79	0.01595341		1766.8	0.00257866		2356.79	-0.00985221	0.00000253	2946.8	-0.00844539		3536.8	-0.00087715		4126.8	-0.0086051	0.00012521	
587	0.08265974	0.0856659	1176.99	0.01720268		1767	0.0029501		2356.99	-0.00905435	0.0000025	2947	-0.00826618		3537	-0.00089121		4127	-0.00854675	0.00012521	
587.2	0.08117044	0.08565857	1177.19	0.01804611		1767.2	0.00239166		2357.19	-0.00777164	0.00000247	2947.2	-0.00823929		3537.2	-0.00005583		4127.2	-0.00829094	0.00012521	
587.4	0.08035832	0.08565125	1177.39	0.01892957		1767.4	0.00182355		2357.39	-0.00835457	0.00000243	2947.4	-0.00893034		3537.4	0.00093758		4127.4	-0.00865477	0.00012521	
587.6	0.07924694	0.08564393	1177.59	0.0200918		1767.6	0.00115376		2357.59	-0.00969449	0.0000024	2947.6	-0.00871871		3537.6	0.00042498		4127.6	-0.00833723	0.0001252	
587.8	0.07886078	0.08563661	1177.79	0.02028006		1767.8	0.00084241		2357.79	-0.01000903	0.00000237	2947.8	-0.00827264		3537.8	0.00012887		4127.8	-0.00855993	0.0001252	
588	0.07892915	0.08562929	1177.99	0.02081673		1768	0.00003084		2357.99	-0.01018405	0.00000233	2948	-0.00817126		3538	0.00016027		4128	-0.00925008	0.0001252	
588.2	0.07767919	0.08562197	1178.19	0.01939536		1768.2	0.00018189		2358.19	-0.00978572	0.0000023	2948.2	-0.00773682		3538.2	0.00053927		4128.2	-0.00966683	0.0001252	
588.4	0.07772243	0.08561465	1178.39	0.01872861		1768.4	0.00048002		2358.39	-0.00997668	0.00000227	2948.4	-0.00815559		3538.4	0.00018814		4128.4	-0.01026619	0.0001252	
588.6	0.07825114	0.08560733	1178.59	0.01878584		1768.6	-0.00009135		2358.59	-0.00957415	0.00000224	2948.6	-0.00803314		3538.6	0.00028214		4128.6	-0.01102482	0.0001252	
588.8	0.07941793	0.08560001	1178.79	0.01850477		1768.8	-0.00104274		2358.79	-0.00913118	0.00000221	2948.8	-0.00791003		3538.8	0.00037867		4128.8	-0.01225612	0.00012519	
589	0.07937266	0.08559269	1178.99	0.01742069		1769	-0.00063805		2358.99	-0.00932959	0.00000218	2949	-0.00861613		3539	0.00002576		4129	-0.01190376	0.00012519	
589.2	0.08040335	0.08558537	1179.19	0.01654972		1769.2	-0.0007801		2359.19	-0.00818492	0.00000215	2949.2	-0.00820873		3539.2	-0.0000324		4129.2	-0.01180508	0.00012519	
589.4	0.08065486	0.08557806	1179.39	0.01577147		1769.4	-0.00062184		2359.39	-0.00667203	0.00000212	2949.4	-0.00706638		3539.4	0.00030962		4129.4	-0.01221511	0.00012519	
589.6	0.08076653	0.08557074	1179.59	0.01495299		1769.6	-0.00030352		2359.59	-0.00670919	0.00000209	2949.6	-0.00644774		3539.6	0.00094749		4129.6	-0.01263871	0.00012519	
589.8	0.08068984	0.08556343	1179.79	0.01482348		1769.8	-0.00036917		2359.79	-0.00522807	0.00000206	2949.8	-0.00624096		3539.8	0.00093748		4129.8	-0.01225101	0.00012519	
590	0.08071681	0.08555611	1179.99	0.01443805		1770	0.00009519		2359.99	-0.0054622	0.00000203	2950	-0.00618049		3540	0.00114517		4130	-0.01182094	0.00012519	
590.2	0.08089682	0.0855488	1180.19	0.01425535		1770.2	0.00021936		2360.19	-0.00438086	0.00000201	2950.2	-0.0067081		3540.2	0.00155866		4130.2	-0.0108299	0.00012518	
590.4	0.08222339	0.08554148	1180.39	0.01304417		1770.4	-0.00015505		2360.39	-0.00456604	0.00000198	2950.4	-0.00592483		3540.4	0.00178061		4130.4	-0.01123018	0.00012518	
590.6	0.08228531	0.08553417	1180.59	0.0134768		1770.6	-0.00095395		2360.59	-0.00454607	0.00000195	2950.6	-0.00705785		3540.6	0.00167774		4130.6	-0.01117038	0.00012518	
590.8	0.08356833	0.08552686	1180.79	0.01411536		1770.8	-0.0011412		2360.79	-0.00581006	0.00000192	2950.8	-0.00664248		3540.8	0.00164086		4130.8	-0.01043831	0.00012518	
591	0.08343518	0.08551955	1180.99	0.01411877		1771	-0.00049976		2360.99	-0.00659983	0.0000019	2951	-0.00714698		3541	0.0010168		4131	-0.01042732	0.00012518	
591.2	0.08362937	0.08551224	1181.19	0.0144029		1771.2	-0.00049172		2361.19	-0.00742673	0.00000187	2951.2	-0.00759419		3541.2	0.00174983		4131.2	-0.00956685	0.00012518	
591.4	0.0835495	0.08550493	1181.39	0.01470575		1771.4	-0.00035124		2361.39	-0.00956096	0.00000185	2951.4	-0.00832597		3541.4	0.00140961		4131.4	-0.00960801	0.00012517	
591.6	0.08376322	0.08549762	1181.59	0.01544013		1771.6	0.00001345		2361.59	-0.01002872	0.00000182	2951.6	-0.00824621		3541.6	0.00161708		4131.6	-0.00854527	0.00012517	
591.8	0.08369945	0.08549031	1181.79	0.01508365		1771.8	-0.00084351		2361.79	-0.00994075	0.0000018	2951.8	-0.00835315		3541.8	0.00185525		4131.8	-0.00828161	0.00012517	
592	0.08424589	0.085483	1181.99	0.01521095		1772	-0.00085306		2361.99	-0.00977845	0.00000177	2952	-0.00935195		3542	0.00148133		4132	-0.00793162	0.00012517	
592.2	0.08406052	0.08547569	1182.19	0.01482942		1772.2	-0.00054334		2362.19	-0.01000547	0.00000175	2952.2	-0.00949721		3542.2	0.00158252		4132.2	-0.00891677	0.00012517	
592.4	0.08443761	0.08546839	1182.39	0.01585846		1772.4	-0.00116485		2362.39	-0.01036434	0.00000172	2952.4	-0.01073336		3542.4	0.00121814		4132.4	-0.00948271	0.00012517	
592.6	0.0842214	0.08546108	1182.59	0.01717662		1772.6	-0.00166868		2362.59	-0.00973383	0.0000017	2952.6	-0.01112924		3542.6	0.00167221		4132.6	-0.00979292	0.00012516	
592.8	0.08379642	0.08545377	1182.79	0.01724205		1772.8	-0.0023519		2362.79	-0.00897728	0.00000168	2952.8	-0.0117883		3542.8	0.00157931		4132.8	-0.01026862	0.00012516	
593	0.08279514	0.08544647	1182.99	0.01668092		1773	-0.00133065		2362.99	-0.00911153	0.00000165	2953	-0.01193756		3543	0.00117622		4133	-0.01012514	0.00012516	
593.2	0.0823421	0.08543916	1183.19	0.01617492		1773.2	-0.00192312		2363.19	-0.00839774	0.00000163	2953.2	-0.01152003		3543.2	0.00157477		4133.2	-0.01015909	0.00012516	
593.4	0.08131	0.08543186	1183.39	0.01575428		1773.4	-0.00213612		2363.39	-0.00734706	0.00000161	2953.4	-0.01111638		3543.4	0.00208554		4133.4	-0.01032492	0.00012516	
593.6	0.08114823	0.08542456	1183.59	0.01600362		1773.6	-0.00249754		2363.59	-0.00765992	0.00000159	2953.6	-0.01057899		3543.6	0.0013849		4133.6	-0.00981638	0.00012516	
593.8	0.08112571	0.08541725	1183.79	0.01637602		1773.8	-0.0024775		2363.79	-0.00695289	0.00000157	2953.8	-0.01021061		3543.8	0.00078747		4133.8	-0.00972624	0.00012516	
594	0.08074689	0.08540995	1183.99	0.01660063		1774	-0.0022685		2363.99	-0.00729014	0.00000154	2954	-0.00938914		3544	0.00086179		4134	-0.0092601	0.00012515	
594.2	0.08048099	0.08540265	1184.19	0.01523001		1774.2	-0.00239603		2364.19	-0.0063728	0.00000152	2954.2	-0.0090595		3544.2	0.00003196		4134.2	-0.00823337	0.00012515	
594.4	0.081009	0.08539535	1184.39	0.01488226		1774.4	-0.00219933		2364.39	-0.00728026	0.0000015	2954.4	-0.00829061		3544.4	-0.00023187		4134.4	-0.00874811	0.00012515	
594.6	0.08063723	0.08538805	1184.59	0.01530354		1774.6	-0.00175314		2364.59	-0.00708465	0.00000148	2954.6	-0.00905739		3544.6	-0.00076195		4134.6	-0.00832584	0.00012515	
594.8	0.08102086	0.08538075	1184.79	0.0146166		1774.8	-0.00112976		2364.79	-0.00865062	0.00000146	2954.8	-0.0078379		3544.8	-0.00100406		4134.8	-0.00715699	0.00012515	
595	0.08086298	0.08537345	1184.99	0.01454633		1775	-0.00033828		2364.99	-0.00910614	0.00000144	2955	-0.00725014		3545	-0.00147613		4135	-0.00708752	0.00012515	
595.2	0.08125047	0.08536615	1185.19	0.0155917		1775.2	-0.00077149		2365.19	-0.01027895	0.00000142	2955.2	-0.00664633		3545.2	-0.00069008		4135.2	-0.00714649	0.00012514	
595.4	0.08102977	0.08535885	1185.39	0.01545752		1775.4	-0.00077064		2365.39	-0.01146096	0.0000014	2955.4	-0.00647518		3545.4	-0.0008032		4135.4	-0.00752059	0.00012514	
595.6	0.08152867	0.08535156	1185.59	0.01563847		1775.6	-0.00031414		2365.59	-0.01083716	0.00000138	2955.6	-0.00626179		3545.6	-0.00051826		4135.6	-0.00674083	0.00012514	
595.8	0.081575	0.08534426	1185.79	0.01557986		1775.8	0.00016009		2365.79	-0.01089463	0.00000136	2955.8	-0.00682506		3545.8	-0.0009738		4135.8	-0.00735141	0.00012514	
596	0.0820773	0.08533696	1185.99	0.01644133		1776	0.00132415		2365.99	-0.011562	0.00000135	2956	-0.00719853		3546	-0.00146073		4136	-0.00878004	0.00012514	
596.2	0.08203387	0.08532967	1186.19	0.01708485		1776.2	0.00188307		2366.19	-0.01210114	0.00000133	2956.2	-0.00754694		3546.2	-0.00077131		4136.2	-0.00965125	0.00012514	
596.4	0.08091748	0.08532237	1186.39	0.017554		1776.4	0.00150785		2366.39	-0.01229371	0.00000131	2956.4	-0.0073557		3546.4	-0.00082317		4136.4	-0.01017813	0.00012513	
596.6	0.08154214	0.08531508	1186.59	0.01725021		1776.6	0.00195116		2366.59	-0.01187081	0.00000129	2956.6	-0.00694751		3546.6	-0.00052761		4136.6	-0.0104696	0.00012513	
596.8	0.08213727	0.08530779	1186.79	0.01649427		1776.8	0.00187319		2366.79	-0.01064526	0.00000127	2956.8	-0.00752756		3546.8	-0.00039059		4136.8	-0.00995812	0.00012513	
597	0.08156777	0.08530049	1186.99	0.01512522		1777	0.00238393		2366.99	-0.01129392	0.00000126	2957	-0.00713015		3547	0.00017838		4137	-0.01042999	0.00012513	
597.2	0.08121427	0.0852932	1187.19	0.01449068		1777.2	0.00189392		2367.19	-0.01112062	0.00000124	2957.2	-0.00813556		3547.2	0.00008341		4137.2	-0.00934484	0.00012513	
597.4	0.08145756	0.08528591	1187.39	0.01422995		1777.4	0.00189143		2367.39	-0.00988196	0.00000122	2957.4	-0.00793286		3547.4	-0.00008112		4137.4	-0.00922135	0.00012513	
597.6	0.0820353	0.08527862	1187.59	0.01390285		1777.6	0.00162596		2367.59	-0.010215	0.00000121	2957.6	-0.00890781		3547.6	-0.00067813		4137.6	-0.00844993	0.00012512	
597.8	0.08148911	0.08527133	1187.79	0.01399545		1777.8	0.00135899		2367.79	-0.00915944	0.00000119	2957.8	-0.00944313		3547.8	-0.00110919		4137.8	-0.00812254	0.00012512	
598	0.0798584	0.08526404	1187.99	0.01396446		1778	0.00074009		2367.99	-0.0080281	0.00000117	2958	-0.00859379		3548	-0.00120508		4138	-0.00714174	0.00012512	
598.2	0.07969099	0.08525675	1188.19	0.01305142		1778.2	0.00074574		2368.19	-0.00795406	0.00000116	2958.2	-0.00831978		3548.2	-0.00191407		4138.2	-0.00679737	0.00012512	
598.4	0.07977885	0.08524946	1188.39	0.01291595		1778.4	0.00092553		2368.39	-0.00750265	0.00000114	2958.4	-0.00869296		3548.4	-0.00201635		4138.4	-0.00613281	0.00012512	
598.6	0.07938742	0.08524218	1188.59	0.01429787		1778.6	0.00088859		2368.59	-0.00736283	0.00000113	2958.6	-0.00935826		3548.6	-0.00128961		4138.6	-0.00607648	0.00012512	
598.8	0.07917551	0.08523489	1188.79	0.01441554		1778.8	0.00081723		2368.79	-0.00771315	0.00000111	2958.8	-0.0086824		3548.8	-0.00088392		4138.8	-0.00573662	0.00012512	
599	0.07896112	0.0852276	1188.99	0.01503527		1779	0.00062648		2368.99	-0.00789305	0.00000109	2959	-0.00937742		3549	-0.0007867		4139	-0.00636766	0.00012511	
599.2	0.07900605	0.08522032	1189.19	0.01551978		1779.2	0.00035844		2369.19	-0.00817694	0.00000108	2959.2	-0.00992692		3549.2	-0.00124227		4139.2	-0.00676395	0.00012511	
599.4	0.07952697	0.08521303	1189.39	0.01562307		1779.4	0.00108136		2369.39	-0.00809857	0.00000107	2959.4	-0.01057333		3549.4	-0.00080487		4139.4	-0.00734413	0.00012511	
599.6	0.07921403	0.08520575	1189.59	0.01609302		1779.6	0.00129766		2369.59	-0.00836433	0.00000105	2959.6	-0.01126967		3549.6	0.00006542		4139.6	-0.00777503	0.00012511	
599.8	0.07887186	0.08519846	1189.79	0.01659525		1779.8	0.00113957		2369.79	-0.00943712	0.00000104	2959.8	-0.01228095		3549.8	-0.00017305		4139.8	-0.00959091	0.00012511	
600	0.07889435	0.08519118	1189.99	0.01708443		1780	0.00088323		2369.99	-0.010396	0.00000102	2960	-0.01202222		3550	-0.00017087		4140	-0.0105129	0.00012511	
600.2	0.07929848	0.0851839	1190.19	0.01602907		1780.2	0.00033954		2370.19	-0.01039143	0.00000101	2960.2	-0.0115499		3550.2	0.00006994		4140.2	-0.01082488	0.0001251	
600.4	0.07896664	0.08517661	1190.39	0.0162339		1780.4	-0.00024709		2370.39	-0.01035035	0.00000099	2960.4	-0.01135714		3550.4	-0.00022892		4140.4	-0.01129481	0.0001251	
600.6	0.07977591	0.08516933	1190.59	0.01510738		1780.6	-0.00046287		2370.59	-0.00997387	0.00000098	2960.6	-0.01187271		3550.6	-0.00073896		4140.6	-0.01098316	0.0001251	
600.8	0.07981877	0.08516205	1190.79	0.01482789		1780.8	-0.00075286		2370.79	-0.00929439	0.00000097	2960.8	-0.01230443		3550.8	-0.0000517		4140.8	-0.01160601	0.0001251	
601	0.08015246	0.08515477	1190.99	0.01442873		1781	-0.00155155		2370.99	-0.00970494	0.00000095	2961	-0.01199057		3551	0.00051782		4141	-0.01211889	0.0001251	
601.2	0.08074818	0.08514749	1191.19	0.01438667		1781.2	-0.002226		2371.19	-0.00926407	0.00000094	2961.2	-0.01295166		3551.2	-0.0002055		4141.2	-0.01207215	0.0001251	
601.4	0.08143637	0.08514021	1191.39	0.01397564		1781.4	-0.00333041		2371.39	-0.00906386	0.00000093	2961.4	-0.01296165		3551.4	-0.00093459		4141.4	-0.0116929	0.00012509	
601.6	0.08098377	0.08513293	1191.59	0.01308058		1781.6	-0.00309953		2371.59	-0.00936981	0.00000092	2961.6	-0.01364481		3551.6	-0.00110393		4141.6	-0.01108476	0.00012509	
601.8	0.08041513	0.08512566	1191.79	0.01367766		1781.8	-0.00339512		2371.79	-0.0092034	0.0000009	2961.8	-0.01278365		3551.8	-0.00125765		4141.8	-0.00992798	0.00012509	
602	0.08045122	0.08511838	1191.99	0.01395145		1782	-0.00345527		2371.99	-0.00917634	0.00000089	2962	-0.01137672		3552	-0.0013357		4142	-0.00966122	0.00012509	
602.2	0.08055872	0.0851111	1192.19	0.01358699		1782.2	-0.00262728		2372.19	-0.01034846	0.00000088	2962.2	-0.01099719		3552.2	-0.00101377		4142.2	-0.00976295	0.00012509	
602.4	0.07984314	0.08510383	1192.39	0.01333221		1782.4	-0.00199949		2372.39	-0.01048884	0.00000087	2962.4	-0.01083656		3552.4	-0.00107784		4142.4	-0.00989498	0.00012509	
602.6	0.07984922	0.08509655	1192.59	0.01422143		1782.6	-0.00187497		2372.59	-0.01087518	0.00000085	2962.6	-0.01008828		3552.6	-0.00041988		4142.6	-0.01016653	0.00012509	
602.8	0.07986972	0.08508928	1192.79	0.0141105		1782.8	-0.00106191		2372.79	-0.01108859	0.00000084	2962.8	-0.01024169		3552.8	-0.00058347		4142.8	-0.0096732	0.00012508	
603	0.07971804	0.085082	1192.99	0.01399907		1783	-0.00020188		2372.99	-0.01234643	0.00000083	2963	-0.01015354		3553	-0.00104119		4143	-0.009712	0.00012508	
603.2	0.08019531	0.08507473	1193.19	0.01455015		1783.2	-0.00090527		2373.19	-0.01303306	0.00000082	2963.2	-0.00957949		3553.2	-0.00090537		4143.2	-0.00954738	0.00012508	
603.4	0.08066346	0.08506746	1193.39	0.01536677		1783.4	-0.00174651		2373.39	-0.01356504	0.00000081	2963.4	-0.00944856		3553.4	-0.00034551		4143.4	-0.01010959	0.00012508	
603.6	0.07985758	0.08506018	1193.59	0.01518771		1783.6	-0.00252671		2373.59	-0.01441389	0.0000008	2963.6	-0.01017718		3553.6	-0.00047226		4143.6	-0.01091492	0.00012508	
603.8	0.07950705	0.08505291	1193.79	0.01540024		1783.8	-0.00273196		2373.79	-0.01444235	0.00000079	2963.8	-0.01000562		3553.8	-0.00050437		4143.8	-0.01104477	0.00012508	
604	0.07944219	0.08504564	1193.99	0.01506061		1784	-0.00275134		2373.99	-0.01404742	0.00000078	2964	-0.00957733		3554	-0.00033831		4144	-0.011232	0.00012507	
604.2	0.07903912	0.08503837	1194.19	0.01454632		1784.2	-0.00334761		2374.19	-0.01390605	0.00000077	2964.2	-0.01037036		3554.2	-0.00029607		4144.2	-0.01134063	0.00012507	
604.4	0.07827999	0.0850311	1194.39	0.01496042		1784.4	-0.00430206		2374.39	-0.01337533	0.00000076	2964.4	-0.01141591		3554.4	-0.00034351		4144.4	-0.01086848	0.00012507	
604.6	0.07836735	0.08502383	1194.59	0.01417626		1784.6	-0.00448171		2374.59	-0.01267532	0.00000074	2964.6	-0.01188781		3554.6	0.00007963		4144.6	-0.01083483	0.00012507	
604.8	0.07849144	0.08501656	1194.79	0.01383097		1784.8	-0.00492433		2374.79	-0.01185072	0.00000073	2964.8	-0.01287584		3554.8	0.0011673		4144.8	-0.01121855	0.00012507	
605	0.07912206	0.0850093	1194.99	0.01299999		1785	-0.00564739		2374.99	-0.01200588	0.00000072	2965	-0.01292526		3555	0.00040321		4145	-0.0102233	0.00012507	
605.2	0.07871028	0.08500203	1195.19	0.01240874		1785.2	-0.00506582		2375.19	-0.01152214	0.00000071	2965.2	-0.01377016		3555.2	0.00023218		4145.2	-0.00993024	0.00012506	
605.4	0.0782086	0.08499476	1195.39	0.01193298		1785.4	-0.00469539		2375.39	-0.01104717	0.00000071	2965.4	-0.01393798		3555.4	-0.00014469		4145.4	-0.00868007	0.00012506	
605.6	0.07819498	0.0849875	1195.59	0.0111424		1785.6	-0.00331826		2375.59	-0.01016068	0.0000007	2965.6	-0.01316487		3555.6	0.00048944		4145.6	-0.00817849	0.00012506	
605.8	0.07807912	0.08498023	1195.79	0.01187658		1785.8	-0.00291704		2375.79	-0.00968527	0.00000069	2965.8	-0.01299285		3555.8	0.00074793		4145.8	-0.00804255	0.00012506	
606	0.077876	0.08497297	1195.99	0.01138572		1786	-0.00248205		2375.99	-0.00970489	0.00000068	2966	-0.01272834		3556	0.00029525		4146	-0.00882684	0.00012506	
606.2	0.07832447	0.0849657	1196.19	0.01145763		1786.2	-0.00138206		2376.19	-0.01064472	0.00000067	2966.2	-0.01246835		3556.2	0.00141431		4146.2	-0.00882094	0.00012506	
606.4	0.07874622	0.08495844	1196.39	0.01216932		1786.4	-0.00112339		2376.39	-0.01121793	0.00000066	2966.4	-0.01171621		3556.4	0.00090949		4146.4	-0.00913045	0.00012505	
606.6	0.07923176	0.08495118	1196.59	0.01287441		1786.6	-0.00093534		2376.59	-0.0116688	0.00000065	2966.6	-0.01142815		3556.6	0.00088258		4146.6	-0.00899101	0.00012505	
606.8	0.07907535	0.08494391	1196.79	0.01370567		1786.8	0.00027781		2376.79	-0.01332925	0.00000064	2966.8	-0.01217823		3556.8	0.00062694		4146.8	-0.00931907	0.00012505	
607	0.07942793	0.08493665	1196.99	0.01364661		1787	0.00043573		2376.99	-0.01374749	0.00000063	2967	-0.01179772		3557	-0.00023469		4147	-0.01061933	0.00012505	
607.2	0.08058051	0.08492939	1197.19	0.01466342		1787.2	-0.00052527		2377.19	-0.01356846	0.00000062	2967.2	-0.01206857		3557.2	-0.00059632		4147.2	-0.01081985	0.00012505	
607.4	0.08055786	0.08492213	1197.39	0.01533786		1787.4	-0.00123418		2377.39	-0.01263237	0.00000061	2967.4	-0.01168233		3557.4	-0.00111016		4147.4	-0.01198481	0.00012505	
607.6	0.07961631	0.08491487	1197.59	0.01442723		1787.6	-0.00105056		2377.59	-0.01257059	0.00000061	2967.6	-0.01219471		3557.6	-0.00200097		4147.6	-0.01270351	0.00012505	
607.8	0.08004	0.08490761	1197.79	0.01436019		1787.8	-0.00186686		2377.79	-0.01215006	0.0000006	2967.8	-0.01174302		3557.8	-0.00197924		4147.8	-0.01228389	0.00012504	
608	0.07930231	0.08490035	1197.99	0.01448634		1788	-0.00283997		2377.99	-0.01225782	0.00000059	2968	-0.01307973		3558	-0.00251978		4148	-0.01281428	0.00012504	
608.2	0.07875298	0.08489309	1198.19	0.01503167		1788.2	-0.00357305		2378.19	-0.01175706	0.00000058	2968.2	-0.01405197		3558.2	-0.00340567		4148.2	-0.0133369	0.00012504	
608.4	0.07915715	0.08488584	1198.39	0.01471027		1788.4	-0.00380269		2378.39	-0.01112749	0.00000057	2968.4	-0.01404482		3558.4	-0.003864		4148.4	-0.01312485	0.00012504	
608.6	0.07906498	0.08487858	1198.59	0.01379438		1788.6	-0.00403003		2378.59	-0.01087288	0.00000057	2968.6	-0.01392492		3558.6	-0.00348493		4148.6	-0.01333244	0.00012504	
608.8	0.07885375	0.08487132	1198.79	0.01288315		1788.8	-0.00449435		2378.79	-0.01044443	0.00000056	2968.8	-0.01403207		3558.8	-0.00413101		4148.8	-0.01314751	0.00012504	
609	0.07884021	0.08486407	1198.99	0.01254056		1789	-0.00419978		2378.99	-0.00967218	0.00000055	2969	-0.01328059		3559	-0.00421143		4149	-0.01244599	0.00012503	
609.2	0.07938355	0.08485681	1199.19	0.01210938		1789.2	-0.00362439		2379.19	-0.00915226	0.00000054	2969.2	-0.01302115		3559.2	-0.00353065		4149.2	-0.0124906	0.00012503	
609.4	0.07935311	0.08484956	1199.39	0.01124054		1789.4	-0.00389433		2379.39	-0.0087173	0.00000054	2969.4	-0.01304516		3559.4	-0.00338452		4149.4	-0.01131892	0.00012503	
609.6	0.07954802	0.08484231	1199.59	0.01117838		1789.6	-0.00367468		2379.59	-0.00930321	0.00000053	2969.6	-0.01218411		3559.6	-0.00258707		4149.6	-0.01129995	0.00012503	
609.8	0.07880195	0.08483505	1199.79	0.0118238		1789.8	-0.002229		2379.79	-0.00990157	0.00000052	2969.8	-0.0117956		3559.8	-0.00287544		4149.8	-0.01114072	0.00012503	
610	0.07868119	0.0848278	1199.99	0.01164031		1790	-0.00194138		2379.99	-0.01077827	0.00000051	2970	-0.0105902		3560	-0.00232765		4150	-0.01042503	0.00012503	
610.2	0.07891561	0.08482055	1200.19	0.01254666		1790.2	-0.00065773		2380.19	-0.01171281	0.00000051	2970.2	-0.00957818		3560.2	-0.00060501		4150.2	-0.01030338	0.00012502	
610.4	0.07826755	0.0848133	1200.39	0.01301407		1790.4	0.00032207		2380.39	-0.01217343	0.0000005	2970.4	-0.00934988		3560.4	-0.0012816		4150.4	-0.01133114	0.00012502	
610.6	0.0771122	0.08480605	1200.59	0.01341483		1790.6	0.00144317		2380.59	-0.01214968	0.00000049	2970.6	-0.00978874		3560.6	-0.00097699		4150.6	-0.01167988	0.00012502	
610.8	0.07719253	0.0847988	1200.79	0.01421287		1790.8	0.00179928		2380.79	-0.01170285	0.00000049	2970.8	-0.01031873		3560.8	-0.00064175		4150.8	-0.01205009	0.00012502	
611	0.07756823	0.08479155	1200.99	0.01420831		1791	0.00180553		2380.99	-0.01074982	0.00000048	2971	-0.01046409		3561	-0.00113052		4151	-0.01306382	0.00012502	
611.2	0.07814241	0.0847843	1201.19	0.01504994		1791.2	0.00166643		2381.19	-0.01052465	0.00000047	2971.2	-0.01069282		3561.2	-0.00070658		4151.2	-0.01288632	0.00012502	
611.4	0.07806047	0.08477705	1201.39	0.01429057		1791.4	0.00119394		2381.39	-0.01016836	0.00000047	2971.4	-0.01049399		3561.4	-0.0013099		4151.4	-0.01316155	0.00012501	
611.6	0.07829057	0.08476981	1201.59	0.01327034		1791.6	0.00098785		2381.59	-0.01041475	0.00000046	2971.6	-0.01063831		3561.6	-0.00192914		4151.6	-0.01289693	0.00012501	
611.8	0.07846269	0.08476256	1201.79	0.014136		1791.8	-0.00018703		2381.79	-0.01059657	0.00000045	2971.8	-0.01103547		3561.8	-0.00145091		4151.8	-0.01266016	0.00012501	
612	0.07820727	0.08475531	1201.99	0.01393839		1792	0.00038778		2381.99	-0.01033262	0.00000045	2972	-0.01110574		3562	-0.00163619		4152	-0.013631	0.00012501	
612.2	0.07821766	0.08474807	1202.19	0.01325278		1792.2	0.00037717		2382.19	-0.00977057	0.00000044	2972.2	-0.01080247		3562.2	-0.00247133		4152.2	-0.0137934	0.00012501	
612.4	0.07869396	0.08474082	1202.39	0.01181155		1792.4	-0.00023078		2382.39	-0.00968296	0.00000044	2972.4	-0.01092864		3562.4	-0.00223991		4152.4	-0.01372097	0.00012501	
612.6	0.07860325	0.08473358	1202.59	0.01145935		1792.6	-0.00123915		2382.59	-0.00892095	0.00000043	2972.6	-0.01075586		3562.6	-0.00170007		4152.6	-0.01329345	0.00012501	
612.8	0.07962983	0.08472633	1202.79	0.0110393		1792.8	-0.00172225		2382.79	-0.00838777	0.00000042	2972.8	-0.01123096		3562.8	-0.00182412		4152.8	-0.01319553	0.000125	
613	0.08050732	0.08471909	1202.99	0.0104258		1793	-0.00200708		2382.99	-0.00881356	0.00000042	2973	-0.01117188		3563	-0.00205169		4153	-0.01239147	0.000125	
613.2	0.08128521	0.08471185	1203.19	0.01000128		1793.2	-0.00337035		2383.19	-0.01008547	0.00000041	2973.2	-0.01040458		3563.2	-0.00157429		4153.2	-0.01194377	0.000125	
613.4	0.08018648	0.08470461	1203.39	0.00957079		1793.4	-0.00440038		2383.39	-0.01050171	0.00000041	2973.4	-0.01045013		3563.4	-0.00125101		4153.4	-0.0106145	0.000125	
613.6	0.07942084	0.08469737	1203.59	0.00980921		1793.6	-0.00488421		2383.59	-0.01161579	0.0000004	2973.6	-0.00975211		3563.6	-0.00017173		4153.6	-0.01050343	0.000125	
613.8	0.07949987	0.08469012	1203.79	0.01065144		1793.8	-0.00429799		2383.79	-0.01221562	0.0000004	2973.8	-0.00979882		3563.8	-0.00025943		4153.8	-0.00913808	0.000125	
614	0.0791107	0.08468288	1203.99	0.01158599		1794	-0.00491393		2383.99	-0.01223304	0.00000039	2974	-0.00979784		3564	0.00072567		4154	-0.00881482	0.00012499	
614.2	0.07861675	0.08467565	1204.19	0.01218142		1794.2	-0.00410092		2384.19	-0.0133288	0.00000038	2974.2	-0.0102367		3564.2	0.00089154		4154.2	-0.00872951	0.00012499	
614.4	0.07796986	0.08466841	1204.39	0.01295738		1794.4	-0.00319686		2384.39	-0.01365168	0.00000038	2974.4	-0.01176909		3564.4	0.00062777		4154.4	-0.00932109	0.00012499	
614.6	0.07773401	0.08466117	1204.59	0.01358321		1794.6	-0.00384392		2384.59	-0.01406888	0.00000037	2974.6	-0.011801		3564.6	0.00117657		4154.6	-0.00960482	0.00012499	
614.8	0.07872012	0.08465393	1204.79	0.01367171		1794.8	-0.00462824		2384.79	-0.01371279	0.00000037	2974.8	-0.01225524		3564.8	0.00066983		4154.8	-0.01041923	0.00012499	
615	0.07914858	0.08464669	1204.99	0.0141946		1795	-0.00414548		2384.99	-0.01394027	0.00000036	2975	-0.01233946		3565	0.00024376		4155	-0.01083342	0.00012499	
615.2	0.07938848	0.08463946	1205.19	0.01441123		1795.2	-0.00396942		2385.19	-0.01387735	0.00000036	2975.2	-0.01267532		3565.2	0.00115425		4155.2	-0.01146498	0.00012498	
615.4	0.07877304	0.08463222	1205.39	0.01354924		1795.4	-0.00405561		2385.39	-0.01418826	0.00000035	2975.4	-0.01222496		3565.4	0.00060965		4155.4	-0.01132613	0.00012498	
615.6	0.0773341	0.08462499	1205.59	0.01415372		1795.6	-0.0044964		2385.59	-0.01383001	0.00000035	2975.6	-0.01251389		3565.6	0.00027164		4155.6	-0.01165189	0.00012498	
615.8	0.0764054	0.08461775	1205.79	0.01402622		1795.8	-0.0044546		2385.79	-0.01425382	0.00000034	2975.8	-0.01264082		3565.8	0.00030749		4155.8	-0.01232708	0.00012498	
616	0.07669536	0.08461052	1205.99	0.01223426		1796	-0.00318902		2385.99	-0.01250212	0.00000034	2976	-0.01218114		3566	-0.00013917		4156	-0.01215318	0.00012498	
616.2	0.07582816	0.08460329	1206.19	0.0119489		1796.2	-0.00248488		2386.19	-0.01163616	0.00000034	2976.2	-0.01297823		3566.2	-0.00113522		4156.2	-0.01212257	0.00012498	
616.4	0.07588635	0.08459605	1206.39	0.01215076		1796.4	-0.00243037		2386.39	-0.01110235	0.00000033	2976.4	-0.0125274		3566.4	-0.0019357		4156.4	-0.01243239	0.00012498	
616.6	0.07558096	0.08458882	1206.59	0.01302283		1796.6	-0.00199144		2386.59	-0.01029937	0.00000033	2976.6	-0.0120408		3566.6	-0.0025848		4156.6	-0.01158173	0.00012497	
616.8	0.07496993	0.08458159	1206.79	0.01313565		1796.8	-0.001736		2386.79	-0.01057328	0.00000032	2976.8	-0.01196467		3566.8	-0.00384257		4156.8	-0.01090988	0.00012497	
617	0.07452868	0.08457436	1206.99	0.01309885		1797	-0.00255282		2386.99	-0.01006665	0.00000032	2977	-0.01148856		3567	-0.00364945		4157	-0.0094064	0.00012497	
617.2	0.07405081	0.08456713	1207.19	0.01294851		1797.2	-0.00304162		2387.19	-0.00950668	0.00000031	2977.2	-0.01068713		3567.2	-0.0026916		4157.2	-0.00783232	0.00012497	
617.4	0.07370576	0.0845599	1207.39	0.01244144		1797.4	-0.00316388		2387.39	-0.0093826	0.00000031	2977.4	-0.01117084		3567.4	-0.00224717		4157.4	-0.00643594	0.00012497	
617.6	0.07525948	0.08455267	1207.59	0.01175941		1797.6	-0.00306615		2387.59	-0.00987603	0.0000003	2977.6	-0.01126029		3567.6	-0.00159999		4157.6	-0.00565703	0.00012497	
617.8	0.07640981	0.08454544	1207.79	0.01222308		1797.8	-0.00273049		2387.79	-0.01120327	0.0000003	2977.8	-0.01163826		3567.8	-0.00260699		4157.8	-0.00524483	0.00012496	
618	0.07618285	0.08453822	1207.99	0.01242074		1798	-0.00217614		2387.99	-0.01136647	0.0000003	2978	-0.01114067		3568	-0.00210099		4158	-0.00544751	0.00012496	
618.2	0.07592125	0.08453099	1208.19	0.01122462		1798.2	-0.00160238		2388.19	-0.01287026	0.00000029	2978.2	-0.01171848		3568.2	-0.00213993		4158.2	-0.00608346	0.00012496	
618.4	0.07607009	0.08452376	1208.39	0.0111055		1798.4	-0.00243808		2388.39	-0.01304326	0.00000029	2978.4	-0.01151546		3568.4	-0.00173666		4158.4	-0.00680476	0.00012496	
618.6	0.07701378	0.08451654	1208.59	0.01146167		1798.6	-0.00313737		2388.59	-0.01369906	0.00000028	2978.6	-0.01098445		3568.6	-0.00135509		4158.6	-0.00715892	0.00012496	
618.8	0.07789209	0.08450931	1208.79	0.01100146		1798.8	-0.00355346		2388.79	-0.0138334	0.00000028	2978.8	-0.01055356		3568.8	-0.00173361		4158.8	-0.0081685	0.00012496	
619	0.07772544	0.08450209	1208.99	0.01221559		1799	-0.00419946		2388.99	-0.01445969	0.00000028	2979	-0.01028746		3569	-0.00165779		4159	-0.00889651	0.00012495	
619.2	0.07713618	0.08449486	1209.19	0.01284394		1799.2	-0.00397469		2389.19	-0.01429428	0.00000027	2979.2	-0.01022455		3569.2	-0.001498		4159.2	-0.0100158	0.00012495	
619.4	0.07671822	0.08448764	1209.39	0.01296699		1799.4	-0.0045108		2389.39	-0.01435966	0.00000027	2979.4	-0.01002529		3569.4	-0.00263852		4159.4	-0.01007818	0.00012495	
619.6	0.07662924	0.08448042	1209.59	0.01317902		1799.6	-0.00436753		2389.59	-0.01388872	0.00000027	2979.6	-0.01103687		3569.6	-0.00347132		4159.6	-0.0103166	0.00012495	
619.8	0.07742866	0.0844732	1209.79	0.01334514		1799.8	-0.00397139		2389.79	-0.01372759	0.00000026	2979.8	-0.01041578		3569.8	-0.00306783		4159.8	-0.0106268	0.00012495	
620	0.07813051	0.08446597	1209.99	0.01221538		1800	-0.00262663		2389.99	-0.01172608	0.00000026	2980	-0.01096883		3570	-0.0030121		4160	-0.01024497	0.00012495	
620.2	0.07793528	0.08445875	1210.19	0.01359421		1800.2	-0.00160156		2390.19	-0.01172697	0.00000025	2980.2	-0.01126496		3570.2	-0.00375018		4160.2	-0.0117868	0.00012494	
620.4	0.07850001	0.08445153	1210.39	0.0139405		1800.4	-0.00120733		2390.39	-0.01206547	0.00000025	2980.4	-0.01069732		3570.4	-0.00490742		4160.4	-0.01185014	0.00012494	
620.6	0.07838575	0.08444431	1210.59	0.01385516		1800.6	-0.00112539		2390.59	-0.01184785	0.00000025	2980.6	-0.01088781		3570.6	-0.00464884		4160.6	-0.01094385	0.00012494	
620.8	0.07864827	0.08443709	1210.79	0.01312727		1800.8	-0.00157517		2390.79	-0.01167566	0.00000024	2980.8	-0.0104648		3570.8	-0.00499259		4160.8	-0.01048733	0.00012494	
621	0.07894791	0.08442988	1210.99	0.01206594		1801	-0.00226218		2390.99	-0.01031666	0.00000024	2981	-0.01046549		3571	-0.00439691		4161	-0.01074803	0.00012494	
621.2	0.07909339	0.08442266	1211.19	0.01135031		1801.2	-0.00266239		2391.19	-0.01092364	0.00000024	2981.2	-0.01015275		3571.2	-0.00424035		4161.2	-0.01082878	0.00012494	
621.4	0.07940155	0.08441544	1211.39	0.01084166		1801.4	-0.00278836		2391.39	-0.01169274	0.00000023	2981.4	-0.01031742		3571.4	-0.00427981		4161.4	-0.01145004	0.00012494	
621.6	0.07950339	0.08440823	1211.59	0.01014864		1801.6	-0.00336608		2391.59	-0.01169613	0.00000023	2981.6	-0.00955527		3571.6	-0.00552549		4161.6	-0.01179719	0.00012493	
621.8	0.07894207	0.08440101	1211.79	0.01092675		1801.8	-0.00353928		2391.79	-0.01243174	0.00000023	2981.8	-0.00989452		3571.8	-0.00652089		4161.8	-0.01217076	0.00012493	
622	0.07813895	0.08439379	1211.99	0.01044348		1802	-0.00409215		2391.99	-0.01194987	0.00000023	2982	-0.00978251		3572	-0.00632878		4162	-0.0121576	0.00012493	
622.2	0.07748235	0.08438658	1212.19	0.00983178		1802.2	-0.00549804		2392.19	-0.01274039	0.00000022	2982.2	-0.01010015		3572.2	-0.00615426		4162.2	-0.01223588	0.00012493	
622.4	0.07776372	0.08437937	1212.39	0.01024614		1802.4	-0.00641499		2392.39	-0.01178326	0.00000022	2982.4	-0.00925726		3572.4	-0.00592262		4162.4	-0.01202021	0.00012493	
622.6	0.07848125	0.08437215	1212.59	0.01021953		1802.6	-0.00546154		2392.59	-0.01268878	0.00000022	2982.6	-0.00826901		3572.6	-0.00577859		4162.6	-0.01215265	0.00012493	
622.8	0.07862679	0.08436494	1212.79	0.00955324		1802.8	-0.00576643		2392.79	-0.01363084	0.00000021	2982.8	-0.00713098		3572.8	-0.00653136		4162.8	-0.01265542	0.00012492	
623	0.0785732	0.08435773	1212.99	0.01059412		1803	-0.00476648		2392.99	-0.01314882	0.00000021	2983	-0.00797819		3573	-0.00635827		4163	-0.01249767	0.00012492	
623.2	0.07835977	0.08435052	1213.19	0.01067602		1803.2	-0.00364214		2393.19	-0.01257537	0.00000021	2983.2	-0.00814594		3573.2	-0.00728905		4163.2	-0.01194365	0.00012492	
623.4	0.07893976	0.08434331	1213.39	0.01016768		1803.4	-0.00361699		2393.39	-0.01245617	0.0000002	2983.4	-0.00832168		3573.4	-0.00674825		4163.4	-0.01149593	0.00012492	
623.6	0.07853306	0.08433609	1213.59	0.00992856		1803.6	-0.00282072		2393.59	-0.01172289	0.0000002	2983.6	-0.00911346		3573.6	-0.00571488		4163.6	-0.01084993	0.00012492	
623.8	0.07853913	0.08432889	1213.79	0.01016762		1803.8	-0.0028071		2393.79	-0.01100005	0.0000002	2983.8	-0.00922162		3573.8	-0.00470712		4163.8	-0.01039775	0.00012492	
624	0.07775443	0.08432168	1213.99	0.0086405		1804	-0.00146393		2393.99	-0.01077289	0.0000002	2984	-0.01042839		3574	-0.00382185		4164	-0.01043707	0.00012491	
624.2	0.07818441	0.08431447	1214.19	0.00920578		1804.2	-0.00117782		2394.19	-0.01092279	0.00000019	2984.2	-0.01104431		3574.2	-0.00322127		4164.2	-0.01026003	0.00012491	
624.4	0.07803475	0.08430726	1214.39	0.00854174		1804.4	-0.00147775		2394.39	-0.01104184	0.00000019	2984.4	-0.01159445		3574.4	-0.00286322		4164.4	-0.00998717	0.00012491	
624.6	0.07786149	0.08430005	1214.59	0.00877766		1804.6	-0.00251724		2394.59	-0.01168668	0.00000019	2984.6	-0.01175802		3574.6	-0.0015368		4164.6	-0.00983627	0.00012491	
624.8	0.07751228	0.08429285	1214.79	0.00841382		1804.8	-0.00330959		2394.79	-0.0116798	0.00000019	2984.8	-0.01186546		3574.8	-0.00144059		4164.8	-0.00984287	0.00012491	
625	0.07654437	0.08428564	1214.99	0.00809854		1805	-0.00377187		2394.99	-0.01194823	0.00000018	2985	-0.01214451		3575	-0.00118004		4165	-0.01004801	0.00012491	
625.2	0.07645932	0.08427843	1215.19	0.00840909		1805.2	-0.0046926		2395.19	-0.01213922	0.00000018	2985.2	-0.01280218		3575.2	-0.0005462		4165.2	-0.01010701	0.00012491	
625.4	0.07619803	0.08427123	1215.39	0.00876083		1805.4	-0.00479883		2395.39	-0.01263233	0.00000018	2985.4	-0.01310592		3575.4	-0.00116502		4165.4	-0.0101651	0.0001249	
625.6	0.07603186	0.08426403	1215.59	0.00993119		1805.6	-0.00561921		2395.59	-0.01229651	0.00000018	2985.6	-0.01258911		3575.6	-0.00223695		4165.6	-0.01007684	0.0001249	
625.8	0.07609255	0.08425682	1215.79	0.01104471		1805.8	-0.00644454		2395.79	-0.01326323	0.00000017	2985.8	-0.01259731		3575.8	-0.0024697		4165.8	-0.01092598	0.0001249	
626	0.07621152	0.08424962	1215.99	0.01122007		1806	-0.00809439		2395.99	-0.01316964	0.00000017	2986	-0.01232988		3576	-0.00199026		4166	-0.01081302	0.0001249	
626.2	0.07726981	0.08424242	1216.19	0.01079791		1806.2	-0.00870072		2396.19	-0.01368827	0.00000017	2986.2	-0.01255526		3576.2	-0.0024425		4166.2	-0.01118313	0.0001249	
626.4	0.07740264	0.08423522	1216.39	0.01085842		1806.4	-0.00851093		2396.39	-0.01370602	0.00000017	2986.4	-0.01164308		3576.4	-0.00301825		4166.4	-0.01184877	0.0001249	
626.6	0.07753986	0.08422801	1216.59	0.01072692		1806.6	-0.00799718		2396.59	-0.01443652	0.00000016	2986.6	-0.0112629		3576.6	-0.00422281		4166.6	-0.01225204	0.00012489	
626.8	0.07819187	0.08422081	1216.79	0.01094954		1806.8	-0.00790251		2396.79	-0.01467356	0.00000016	2986.8	-0.01150861		3576.8	-0.00412843		4166.8	-0.01196528	0.00012489	
627	0.07814364	0.08421361	1216.99	0.01176631		1807	-0.00722297		2396.99	-0.01365227	0.00000016	2987	-0.01134422		3577	-0.00361918		4167	-0.01305672	0.00012489	
627.2	0.07751735	0.08420641	1217.19	0.01155586		1807.2	-0.00703086		2397.19	-0.01364168	0.00000016	2987.2	-0.01085763		3577.2	-0.00408047		4167.2	-0.01297738	0.00012489	
627.4	0.0773904	0.08419922	1217.39	0.01090777		1807.4	-0.00609807		2397.39	-0.01294885	0.00000016	2987.4	-0.01071872		3577.4	-0.0034094		4167.4	-0.01306671	0.00012489	
627.6	0.07670736	0.08419202	1217.59	0.01068889		1807.6	-0.00466131		2397.59	-0.01255511	0.00000015	2987.6	-0.01089133		3577.6	-0.00353565		4167.6	-0.01246237	0.00012489	
627.8	0.0772817	0.08418482	1217.79	0.01055089		1807.8	-0.00421082		2397.79	-0.01196036	0.00000015	2987.8	-0.0102663		3577.8	-0.00294036		4167.8	-0.01220003	0.00012488	
628	0.07655097	0.08417762	1217.99	0.00985261		1808	-0.00380168		2397.99	-0.01164795	0.00000015	2988	-0.01064576		3578	-0.00208499		4168	-0.01246732	0.00012488	
628.2	0.0770603	0.08417043	1218.19	0.01038242		1808.2	-0.00367085		2398.19	-0.01104199	0.00000015	2988.2	-0.01084235		3578.2	-0.00124361		4168.2	-0.01234873	0.00012488	
628.4	0.07714915	0.08416323	1218.39	0.0106777		1808.4	-0.00431401		2398.39	-0.01109928	0.00000014	2988.4	-0.01077416		3578.4	-0.00068399		4168.4	-0.01256319	0.00012488	
628.6	0.07767244	0.08415604	1218.59	0.01101852		1808.6	-0.0043443		2398.59	-0.01204801	0.00000014	2988.6	-0.01038128		3578.6	-0.0002887		4168.6	-0.01156376	0.00012488	
628.8	0.07767189	0.08414884	1218.79	0.0105552		1808.8	-0.00353663		2398.79	-0.01179561	0.00000014	2988.8	-0.01002986		3578.8	-0.00068275		4168.8	-0.01093994	0.00012488	
629	0.07731827	0.08414165	1218.99	0.01069393		1809	-0.00349072		2398.99	-0.01223036	0.00000014	2989	-0.01019539		3579	-0.00052974		4169	-0.01157664	0.00012488	
629.2	0.0770503	0.08413446	1219.19	0.0110197		1809.2	-0.00441184		2399.19	-0.01271175	0.00000014	2989.2	-0.0108668		3579.2	-0.00026461		4169.2	-0.01183684	0.00012487	
629.4	0.07718217	0.08412726	1219.39	0.01194139		1809.4	-0.00484118		2399.39	-0.01363579	0.00000014	2989.4	-0.01065071		3579.4	-0.00102309		4169.4	-0.01216218	0.00012487	
629.6	0.07742095	0.08412007	1219.59	0.01265055		1809.6	-0.00563279		2399.59	-0.01448074	0.00000013	2989.6	-0.01066862		3579.6	-0.00106773		4169.6	-0.01220306	0.00012487	
629.8	0.07704734	0.08411288	1219.79	0.01211607		1809.8	-0.00666388		2399.79	-0.0151775	0.00000013	2989.8	-0.0113372		3579.8	-0.00169378		4169.8	-0.01263554	0.00012487	
630	0.07767743	0.08410569	1219.99	0.01205392		1810	-0.00733913		2399.99	-0.01526779	0.00000013	2990	-0.01265668		3580	-0.0022837		4170	-0.01162531	0.00012487	
630.2	0.07778585	0.0840985	1220.19	0.01144283		1810.2	-0.00753863		2400.19	-0.01602687	0.00000013	2990.2	-0.01398877		3580.2	-0.00334552		4170.2	-0.01170834	0.00012487	
630.4	0.07718276	0.08409131	1220.39	0.01191584		1810.4	-0.00745256		2400.39	-0.01615612	0.00000013	2990.4	-0.01359766		3580.4	-0.00350406		4170.4	-0.0114099	0.00012486	
630.6	0.0769947	0.08408412	1220.59	0.01250352		1810.6	-0.00730615		2400.59	-0.0161828	0.00000012	2990.6	-0.0138796		3580.6	-0.00380094		4170.6	-0.01111543	0.00012486	
630.8	0.07666123	0.08407693	1220.79	0.01217281		1810.8	-0.00614067		2400.79	-0.01601744	0.00000012	2990.8	-0.01387242		3580.8	-0.00307261		4170.8	-0.01064461	0.00012486	
631	0.07621266	0.08406975	1220.99	0.01153753		1811	-0.004882		2400.99	-0.01598939	0.00000012	2991	-0.01373768		3581	-0.00263545		4171	-0.01136475	0.00012486	
631.2	0.0761363	0.08406256	1221.19	0.01099294		1811.2	-0.00368518		2401.19	-0.01599396	0.00000012	2991.2	-0.01369773		3581.2	-0.00241812		4171.2	-0.01063535	0.00012486	
631.4	0.07627785	0.08405537	1221.39	0.01009155		1811.4	-0.00285138		2401.39	-0.01513539	0.00000012	2991.4	-0.01441417		3581.4	-0.00280653		4171.4	-0.01072301	0.00012486	
631.6	0.07641355	0.08404819	1221.59	0.01025365		1811.6	-0.00138548		2401.59	-0.01441947	0.00000012	2991.6	-0.01358113		3581.6	-0.00197408		4171.6	-0.01081228	0.00012485	
631.8	0.07565355	0.084041	1221.79	0.01004317		1811.8	-0.00226087		2401.79	-0.01347097	0.00000011	2991.8	-0.01317283		3581.8	-0.00038865		4171.8	-0.01106271	0.00012485	
632	0.07469311	0.08403382	1221.99	0.00989771		1812	-0.00322603		2401.99	-0.01322616	0.00000011	2992	-0.01261019		3582	-0.00004015		4172	-0.01061985	0.00012485	
632.2	0.07456409	0.08402663	1222.19	0.00921589		1812.2	-0.00341425		2402.19	-0.01281943	0.00000011	2992.2	-0.01163005		3582.2	0.00083658		4172.2	-0.01038097	0.00012485	
632.4	0.07500054	0.08401945	1222.39	0.0089386		1812.4	-0.00393484		2402.39	-0.01260061	0.00000011	2992.4	-0.01117175		3582.4	0.00138902		4172.4	-0.00915159	0.00012485	
632.6	0.07440932	0.08401227	1222.59	0.00920494		1812.6	-0.00392124		2402.59	-0.01224175	0.00000011	2992.6	-0.01096849		3582.6	0.00135148		4172.6	-0.00858359	0.00012485	
632.8	0.07434935	0.08400509	1222.79	0.00931804		1812.8	-0.00435615		2402.79	-0.01165336	0.00000011	2992.8	-0.01093973		3582.8	0.00119546		4172.8	-0.0098561	0.00012484	
633	0.07465627	0.08399791	1222.99	0.00946286		1813	-0.0063219		2402.99	-0.01206835	0.00000011	2993	-0.01079833		3583	0.00157448		4173	-0.0102856	0.00012484	
633.2	0.07489416	0.08399072	1223.19	0.00900012		1813.2	-0.00723442		2403.19	-0.01207044	0.0000001	2993.2	-0.01052426		3583.2	0.00160826		4173.2	-0.00963802	0.00012484	
633.4	0.0755222	0.08398354	1223.39	0.00879462		1813.4	-0.00804315		2403.39	-0.01150884	0.0000001	2993.4	-0.01061234		3583.4	0.00127637		4173.4	-0.01003426	0.00012484	
633.6	0.07549019	0.08397637	1223.59	0.0082455		1813.6	-0.00890183		2403.59	-0.01237666	0.0000001	2993.6	-0.01131565		3583.6	0.00096015		4173.6	-0.00994633	0.00012484	
633.8	0.0754653	0.08396919	1223.79	0.00869928		1813.8	-0.01003244		2403.79	-0.01217114	0.0000001	2993.8	-0.01174811		3583.8	0.00014452		4173.8	-0.01009185	0.00012484	
634	0.07562765	0.08396201	1223.99	0.0094485		1814	-0.01031411		2403.99	-0.01302482	0.0000001	2994	-0.01212233		3584	-0.00013765		4174	-0.01006796	0.00012484	
634.2	0.07512485	0.08395483	1224.19	0.00926189		1814.2	-0.0098606		2404.19	-0.01280535	0.0000001	2994.2	-0.01200975		3584.2	-0.00076681		4174.2	-0.00995103	0.00012483	
634.4	0.07567262	0.08394765	1224.39	0.00911263		1814.4	-0.00962796		2404.39	-0.01209481	0.0000001	2994.4	-0.0117957		3584.4	-0.00179374		4174.4	-0.01025447	0.00012483	
634.6	0.07504522	0.08394048	1224.59	0.00845192		1814.6	-0.00944787		2404.59	-0.0125215	0.00000009	2994.6	-0.01159918		3584.6	-0.0019475		4174.6	-0.01062666	0.00012483	
634.8	0.07547426	0.0839333	1224.79	0.00701267		1814.8	-0.00808906		2404.79	-0.01214821	0.00000009	2994.8	-0.01195974		3584.8	-0.00177872		4174.8	-0.01119213	0.00012483	
635	0.0758131	0.08392613	1224.99	0.00676447		1815	-0.00756935		2404.99	-0.013194	0.00000009	2995	-0.01251475		3585	-0.00226226		4175	-0.01161412	0.00012483	
635.2	0.07537898	0.08391895	1225.19	0.00685479		1815.2	-0.00723389		2405.19	-0.01263946	0.00000009	2995.2	-0.01229395		3585.2	-0.00271839		4175.2	-0.01174877	0.00012483	
635.4	0.07423399	0.08391178	1225.39	0.00702397		1815.4	-0.00605355		2405.39	-0.01215493	0.00000009	2995.4	-0.01351656		3585.4	-0.00338118		4175.4	-0.01208691	0.00012482	
635.6	0.07367323	0.0839046	1225.59	0.00626708		1815.6	-0.00466691		2405.59	-0.01172695	0.00000009	2995.6	-0.01269919		3585.6	-0.00317594		4175.6	-0.01185419	0.00012482	
635.8	0.07277904	0.08389743	1225.79	0.00612803		1815.8	-0.00559798		2405.79	-0.01246392	0.00000009	2995.8	-0.01267555		3585.8	-0.00330463		4175.8	-0.01115652	0.00012482	
636	0.07292912	0.08389026	1225.99	0.00585486		1816	-0.00559435		2405.99	-0.01294176	0.00000009	2996	-0.01186797		3586	-0.0040465		4176	-0.01037326	0.00012482	
636.2	0.07354584	0.08388309	1226.19	0.00457165		1816.2	-0.00429757		2406.19	-0.01308062	0.00000008	2996.2	-0.01176873		3586.2	-0.00391991		4176.2	-0.00988086	0.00012482	
636.4	0.07446435	0.08387592	1226.39	0.00556919		1816.4	-0.00355085		2406.39	-0.01314074	0.00000008	2996.4	-0.01180449		3586.4	-0.00450866		4176.4	-0.01013148	0.00012482	
636.6	0.07445933	0.08386875	1226.59	0.00650229		1816.6	-0.00378202		2406.59	-0.0141212	0.00000008	2996.6	-0.01128117		3586.6	-0.00383094		4176.6	-0.01033227	0.00012481	
636.8	0.07596075	0.08386158	1226.79	0.00658701		1816.8	-0.00420094		2406.79	-0.01496085	0.00000008	2996.8	-0.01148526		3586.8	-0.00327998		4176.8	-0.01046692	0.00012481	
637	0.07720071	0.08385441	1226.99	0.00708178		1817	-0.00489995		2406.99	-0.01612476	0.00000008	2997	-0.01074836		3587	-0.00208313		4177	-0.00970203	0.00012481	
637.2	0.07744342	0.08384724	1227.19	0.00735776		1817.2	-0.00502912		2407.19	-0.01625256	0.00000008	2997.2	-0.01090175		3587.2	-0.00169582		4177.2	-0.00925734	0.00012481	
637.4	0.07788169	0.08384007	1227.39	0.00845977		1817.4	-0.0055995		2407.39	-0.01712588	0.00000008	2997.4	-0.01087668		3587.4	-0.00187979		4177.4	-0.01018021	0.00012481	
637.6	0.07804628	0.0838329	1227.59	0.0096373		1817.6	-0.00611224		2407.59	-0.01804811	0.00000008	2997.6	-0.01134544		3587.6	-0.00127461		4177.6	-0.01157258	0.00012481	
637.8	0.07869151	0.08382574	1227.79	0.01054957		1817.8	-0.00654756		2407.79	-0.01896812	0.00000008	2997.8	-0.01122305		3587.8	-0.00133471		4177.8	-0.01213551	0.00012481	
638	0.07877882	0.08381857	1227.99	0.01054404		1818	-0.00564364		2407.99	-0.0189028	0.00000007	2998	-0.01178626		3588	-0.00172105		4178	-0.01247324	0.0001248	
638.2	0.07903531	0.08381141	1228.19	0.01052463		1818.2	-0.00550712		2408.19	-0.01787237	0.00000007	2998.2	-0.01209295		3588.2	-0.00216345		4178.2	-0.01254258	0.0001248	
638.4	0.07983103	0.08380424	1228.39	0.00940805		1818.4	-0.00578828		2408.39	-0.01804611	0.00000007	2998.4	-0.01157899		3588.4	-0.00272144		4178.4	-0.01286987	0.0001248	
638.6	0.07860599	0.08379708	1228.59	0.00855584		1818.6	-0.00600744		2408.59	-0.01777883	0.00000007	2998.6	-0.01122673		3588.6	-0.0026792		4178.6	-0.01273694	0.0001248	
638.8	0.07867939	0.08378991	1228.79	0.0078424		1818.8	-0.00606176		2408.79	-0.01735577	0.00000007	2998.8	-0.01207061		3588.8	-0.00272744		4178.8	-0.01272384	0.0001248	
639	0.07781775	0.08378275	1228.99	0.00801518		1819	-0.00678456		2408.99	-0.01705629	0.00000007	2999	-0.01245287		3589	-0.00350486		4179	-0.0126682	0.0001248	
639.2	0.07686998	0.08377559	1229.19	0.00737155		1819.2	-0.00726457		2409.19	-0.01507959	0.00000007	2999.2	-0.01217034		3589.2	-0.00384932		4179.2	-0.01208848	0.00012479	
639.4	0.07634858	0.08376843	1229.39	0.00636719		1819.4	-0.00651197		2409.39	-0.01356598	0.00000007	2999.4	-0.01245977		3589.4	-0.00386767		4179.4	-0.01235395	0.00012479	
639.6	0.07605142	0.08376126	1229.59	0.0053408		1819.6	-0.00698671		2409.59	-0.01272892	0.00000007	2999.6	-0.01173838		3589.6	-0.00405951		4179.6	-0.01245131	0.00012479	
639.8	0.07562165	0.0837541	1229.79	0.00548366		1819.8	-0.00686337		2409.79	-0.01302789	0.00000007	2999.8	-0.01126006		3589.8	-0.00435088		4179.8	-0.01256117	0.00012479	
640	0.07491508	0.08374694	1229.99	0.00568668		1820	-0.0066238		2409.99	-0.01273315	0.00000007	3000	-0.0104929		3590	-0.00493143		4180	-0.01294108	0.00012479	
640.2	0.07413918	0.08373978	1230.19	0.00604074		1820.2	-0.00551781		2410.19	-0.01280186	0.00000006	3000.2	-0.01005269		3590.2	-0.00459414		4180.2	-0.01249466	0.00012479	
640.4	0.07313879	0.08373263	1230.39	0.00768894		1820.4	-0.00669365		2410.39	-0.01253476	0.00000006	3000.4	-0.00986748		3590.4	-0.00446727		4180.4	-0.01282195	0.00012478	
640.6	0.07240974	0.08372547	1230.59	0.00862938		1820.6	-0.00734094		2410.59	-0.01366681	0.00000006	3000.6	-0.0099154		3590.6	-0.00265586		4180.6	-0.01123351	0.00012478	
640.8	0.07313434	0.08371831	1230.79	0.00896034		1820.8	-0.00785793		2410.79	-0.0137952	0.00000006	3000.8	-0.01037274		3590.8	-0.0018539		4180.8	-0.01096167	0.00012478	
641	0.07376805	0.08371115	1230.99	0.00965354		1821	-0.00825765		2410.99	-0.01487425	0.00000006	3001	-0.00939349		3591	-0.00095658		4181	-0.01142792	0.00012478	
641.2	0.07368666	0.083704	1231.19	0.01122139		1821.2	-0.00860241		2411.19	-0.01512918	0.00000006	3001.2	-0.00966576		3591.2	-0.00201662		4181.2	-0.01187536	0.00012478	
641.4	0.07353662	0.08369684	1231.39	0.01240291		1821.4	-0.00873746		2411.39	-0.01529661	0.00000006	3001.4	-0.00992648		3591.4	-0.00237266		4181.4	-0.01237946	0.00012478	
641.6	0.07341779	0.08368969	1231.59	0.01266233		1821.6	-0.00935924		2411.59	-0.01572418	0.00000006	3001.6	-0.01113778		3591.6	-0.00147996		4181.6	-0.01400377	0.00012477	
641.8	0.07328196	0.08368253	1231.79	0.01303792		1821.8	-0.00927788		2411.79	-0.01596152	0.00000006	3001.8	-0.01200215		3591.8	-0.00251331		4181.8	-0.01405026	0.00012477	
642	0.07330158	0.08367538	1231.99	0.01310115		1822	-0.00916126		2411.99	-0.01526315	0.00000006	3002	-0.01292159		3592	-0.00298509		4182	-0.01415563	0.00012477	
642.2	0.0728125	0.08366823	1232.19	0.01308246		1822.2	-0.00952004		2412.19	-0.01499758	0.00000006	3002.2	-0.01312665		3592.2	-0.00344127		4182.2	-0.01479276	0.00012477	
642.4	0.07281051	0.08366107	1232.39	0.01255828		1822.4	-0.0093233		2412.39	-0.0144838	0.00000006	3002.4	-0.01299675		3592.4	-0.00398245		4182.4	-0.01476521	0.00012477	
642.6	0.07245065	0.08365392	1232.59	0.01269232		1822.6	-0.01003478		2412.59	-0.01367588	0.00000005	3002.6	-0.01396805		3592.6	-0.00402345		4182.6	-0.0150142	0.00012477	
642.8	0.07292961	0.08364677	1232.79	0.01200812		1822.8	-0.01000091		2412.79	-0.01286832	0.00000005	3002.8	-0.01508		3592.8	-0.00398266		4182.8	-0.01541339	0.00012477	
643	0.07235547	0.08363962	1232.99	0.01186679		1823	-0.01059399		2412.99	-0.01156124	0.00000005	3003	-0.01427913		3593	-0.00458948		4183	-0.01629427	0.00012476	
643.2	0.07224138	0.08363247	1233.19	0.0106175		1823.2	-0.01039047		2413.19	-0.01057418	0.00000005	3003.2	-0.01461746		3593.2	-0.00459888		4183.2	-0.01534115	0.00012476	
643.4	0.07253853	0.08362532	1233.39	0.01001618		1823.4	-0.00925314		2413.39	-0.01077381	0.00000005	3003.4	-0.01548213		3593.4	-0.00414578		4183.4	-0.01577026	0.00012476	
643.6	0.07303	0.08361817	1233.59	0.00945851		1823.6	-0.00881787		2413.59	-0.01126436	0.00000005	3003.6	-0.01520811		3593.6	-0.00440113		4183.6	-0.0156144	0.00012476	
643.8	0.07317539	0.08361102	1233.79	0.00947903		1823.8	-0.00779651		2413.79	-0.01158312	0.00000005	3003.8	-0.01477023		3593.8	-0.00501378		4183.8	-0.01432521	0.00012476	
644	0.07235707	0.08360387	1233.99	0.01026007		1824	-0.00638835		2413.99	-0.01211729	0.00000005	3004	-0.01452341		3594	-0.00481163		4184	-0.01312857	0.00012476	
644.2	0.07174793	0.08359673	1234.19	0.01042244		1824.2	-0.00513758		2414.19	-0.01366157	0.00000005	3004.2	-0.01366461		3594.2	-0.00438122		4184.2	-0.01211958	0.00012475	
644.4	0.07151827	0.08358958	1234.39	0.010022		1824.4	-0.00543809		2414.39	-0.01476965	0.00000005	3004.4	-0.01322582		3594.4	-0.00364108		4184.4	-0.01204508	0.00012475	
644.6	0.07241096	0.08358243	1234.59	0.00987141		1824.6	-0.00398087		2414.59	-0.01668179	0.00000005	3004.6	-0.01355422		3594.6	-0.00217612		4184.6	-0.01096443	0.00012475	
644.8	0.07265251	0.08357529	1234.79	0.00955485		1824.8	-0.00375339		2414.79	-0.0173192	0.00000005	3004.8	-0.01351009		3594.8	-0.00220175		4184.8	-0.01090327	0.00012475	
645	0.07287527	0.08356814	1234.99	0.00926569		1825	-0.00355379		2414.99	-0.01727878	0.00000005	3005	-0.01341876		3595	-0.00271509		4185	-0.01070124	0.00012475	
645.2	0.07249458	0.083561	1235.19	0.00958421		1825.2	-0.00359936		2415.19	-0.01614042	0.00000005	3005.2	-0.01354387		3595.2	-0.0034013		4185.2	-0.01030535	0.00012475	
645.4	0.07266632	0.08355386	1235.39	0.00875775		1825.4	-0.00478721		2415.39	-0.01608261	0.00000005	3005.4	-0.01397663		3595.4	-0.00337473		4185.4	-0.01043267	0.00012474	
645.6	0.07237953	0.08354671	1235.59	0.00848341		1825.6	-0.00515478		2415.59	-0.01585205	0.00000004	3005.6	-0.01439831		3595.6	-0.0032478		4185.6	-0.0111024	0.00012474	
645.8	0.07217478	0.08353957	1235.79	0.00878861		1825.8	-0.00492049		2415.79	-0.01509849	0.00000004	3005.8	-0.01335272		3595.8	-0.004437		4185.8	-0.01169671	0.00012474	
646	0.07250215	0.08353243	1235.99	0.00942222		1826	-0.00527394		2415.99	-0.0143025	0.00000004	3006	-0.0132947		3596	-0.0049026		4186	-0.01215642	0.00012474	
646.2	0.07295895	0.08352529	1236.19	0.00996254		1826.2	-0.00544035		2416.19	-0.01364053	0.00000004	3006.2	-0.01264739		3596.2	-0.00576058		4186.2	-0.01295238	0.00012474	
646.4	0.07392053	0.08351815	1236.39	0.00947745		1826.4	-0.00545553		2416.39	-0.0126321	0.00000004	3006.4	-0.01246257		3596.4	-0.00536637		4186.4	-0.01284939	0.00012474	
646.6	0.07431007	0.08351101	1236.59	0.00921315		1826.6	-0.00593265		2416.59	-0.01204375	0.00000004	3006.6	-0.01307804		3596.6	-0.00549093		4186.6	-0.01377114	0.00012474	
646.8	0.07455862	0.08350387	1236.79	0.00870434		1826.8	-0.00668369		2416.79	-0.01123267	0.00000004	3006.8	-0.01279806		3596.8	-0.00598994		4186.8	-0.01465226	0.00012473	
647	0.07515411	0.08349673	1236.99	0.00861212		1827	-0.00758631		2416.99	-0.01158442	0.00000004	3007	-0.01158343		3597	-0.00609627		4187	-0.01445954	0.00012473	
647.2	0.07596963	0.08348959	1237.19	0.00837051		1827.2	-0.00729931		2417.19	-0.01165679	0.00000004	3007.2	-0.01196374		3597.2	-0.00535019		4187.2	-0.01419281	0.00012473	
647.4	0.07701833	0.08348246	1237.39	0.00858033		1827.4	-0.00719212		2417.39	-0.01242369	0.00000004	3007.4	-0.01200883		3597.4	-0.00590773		4187.4	-0.01473227	0.00012473	
647.6	0.07793492	0.08347532	1237.59	0.00828393		1827.6	-0.00703613		2417.59	-0.01273501	0.00000004	3007.6	-0.01096372		3597.6	-0.005677		4187.6	-0.01443244	0.00012473	
647.8	0.07754837	0.08346818	1237.79	0.00935926		1827.8	-0.00672376		2417.79	-0.01311548	0.00000004	3007.8	-0.01026533		3597.8	-0.00603492		4187.8	-0.0138068	0.00012473	
648	0.07708839	0.08346105	1237.99	0.00983755		1828	-0.0057237		2417.99	-0.01402615	0.00000004	3008	-0.0098217		3598	-0.00574585		4188	-0.01405826	0.00012472	
648.2	0.07678721	0.08345391	1238.19	0.00974563		1828.2	-0.0058322		2418.19	-0.01509111	0.00000004	3008.2	-0.00913789		3598.2	-0.00577867		4188.2	-0.01439965	0.00012472	
648.4	0.07658682	0.08344678	1238.39	0.00955036		1828.4	-0.00609454		2418.39	-0.01524815	0.00000004	3008.4	-0.00981663		3598.4	-0.00525603		4188.4	-0.01461653	0.00012472	
648.6	0.07674935	0.08343965	1238.59	0.00976142		1828.6	-0.00589003		2418.59	-0.01541538	0.00000004	3008.6	-0.01076052		3598.6	-0.0050349		4188.6	-0.01409197	0.00012472	
648.8	0.075854	0.08343251	1238.79	0.00963705		1828.8	-0.00652027		2418.79	-0.01466145	0.00000004	3008.8	-0.01107145		3598.8	-0.00553596		4188.8	-0.01426661	0.00012472	
649	0.07574565	0.08342538	1238.99	0.00916853		1829	-0.00691008		2418.99	-0.01391868	0.00000004	3009	-0.0111951		3599	-0.00580477		4189	-0.01427682	0.00012472	
649.2	0.07558531	0.08341825	1239.19	0.00901917		1829.2	-0.00745348		2419.19	-0.01400803	0.00000003	3009.2	-0.01114005		3599.2	-0.0057184		4189.2	-0.01447865	0.00012471	
649.4	0.07534089	0.08341112	1239.39	0.00896932		1829.4	-0.00846783		2419.39	-0.01450713	0.00000003	3009.4	-0.01152334		3599.4	-0.00583182		4189.4	-0.01460748	0.00012471	
649.6	0.07458581	0.08340399	1239.59	0.00922857		1829.6	-0.00828355		2419.59	-0.01392681	0.00000003	3009.6	-0.01158583		3599.6	-0.00582876		4189.6	-0.01456305	0.00012471	
649.8	0.07441272	0.08339686	1239.79	0.00946108		1829.8	-0.00857517		2419.79	-0.01393246	0.00000003	3009.8	-0.01129977		3599.8	-0.00615307		4189.8	-0.01511971	0.00012471	
