# Supplementary material for: Functional development of a V3/glycan-specific broadly neutralizing antibody isolated from a case of HIV superinfection
Source: eLife. 2021 Jul 15;10:e68110. doi: 10.7554/eLife.68110 (PMC8376252; doi:10.7554/eLife.68110)
Supplement: Figure 2—source data 2. [file elife-68110-fig2-data2.zip › QA013.2 Dbl Ref BLI_2020.09.30/BG505.SOSIP trimer/Fit Data/F3Results.txt]

Conc1	1.563E-08	1.563E-08	1.563E-08	1.563E-08	1.563E-08	1.563E-08	1.563E-08	
Start1	290	879.99	1469.99	2059.99	2650	3240	3830	
Stop1	649.8	1239.79	1829.8	2419.79	3009.8	3599.8	4189.8	
Kobs	0.000427455251083201		0.000578711695600215	0.0687788947815116			6.36466817353143E-05	
Error Kobs	1.66119584614084E-05		1.79177799358196E-05	0.0130692484112605			0.0166172082622511	
Koff	0		0	0			0	
Error Koff	0		0	0			0	
Time1	Data1	Fit1	Time2	Data2	Fit2	Time3	Data3	Fit3	Time4	Data4	Fit4	Time5	Data5	Fit5	Time6	Data6	Fit6	Time7	Data7	Fit7	
290	-0.002467	0	879.99	0.0061199		1469.99	-0.00543666	0	2059.99	-0.00368826	0	2650	-0.0004486		3240	-0.00079291		3830	-0.00924553	0	
290.2	-0.00301773	0.00020408	880.19	0.00642852		1470.19	-0.0054955	0.00002838	2060.19	-0.00400668	0.00001584	2650.2	-0.00044449		3240.2	-0.00052063		3830.2	-0.00809801	0	
290.4	-0.00344908	0.00040807	880.39	0.00548282		1470.39	-0.00545296	0.00005675	2060.39	-0.00487216	0.00003146	2650.4	0.00016263		3240.4	0.00051865		3830.4	-0.00819328	0	
290.6	-0.00411812	0.00061194	880.59	0.0051598		1470.59	-0.00513296	0.00008512	2060.59	-0.00458009	0.00004687	2650.6	0.00075646		3240.6	0.00104348		3830.6	-0.00797013	0	
290.8	-0.00430151	0.00081572	880.79	0.00482685		1470.79	-0.00574204	0.00011349	2060.79	-0.00449027	0.00006207	2650.8	0.00127504		3240.8	0.00112988		3830.8	-0.00791274	0	
291	-0.00452914	0.00101939	880.99	0.00501672		1470.99	-0.00625959	0.00014185	2060.99	-0.00441254	0.00007706	2651	0.00196359		3241	0.00193238		3831	-0.0077071	0	
291.2	-0.00402577	0.00122296	881.19	0.00431452		1471.19	-0.00555366	0.0001702	2061.19	-0.00458126	0.00009185	2651.2	0.00257028		3241.2	0.00249465		3831.2	-0.00782639	0	
291.4	-0.00372879	0.00142643	881.39	0.0043891		1471.39	-0.00581204	0.00019855	2061.39	-0.00446635	0.00010643	2651.4	0.00279005		3241.4	0.00336218		3831.4	-0.00805438	0	
291.6	-0.00266592	0.00162979	881.59	0.00403525		1471.59	-0.00588764	0.00022689	2061.59	-0.0049459	0.00012082	2651.6	0.00209428		3241.6	0.00353976		3831.6	-0.00813614	0	
291.8	-0.00182416	0.00183305	881.79	0.00354376		1471.79	-0.00515904	0.00025523	2061.79	-0.00449758	0.000135	2651.8	0.00179041		3241.8	0.00372567		3831.8	-0.0079126	0	
292	-0.00059714	0.00203621	881.99	0.00438047		1471.99	-0.00475541	0.00028357	2061.99	-0.00408944	0.000149	2652	0.00176384		3242	0.00377206		3832	-0.00823456	0	
292.2	0.00045806	0.00223927	882.19	0.00402016		1472.19	-0.00405835	0.00031189	2062.19	-0.00384092	0.0001628	2652.2	0.00132407		3242.2	0.00405048		3832.2	-0.00895675	0	
292.4	0.00115178	0.00244222	882.39	0.00351208		1472.39	-0.00365488	0.00034022	2062.39	-0.00362376	0.00017642	2652.4	0.00106638		3242.4	0.00493515		3832.4	-0.00872516	0	
292.6	0.00163262	0.00264508	882.59	0.00388647		1472.59	-0.00291989	0.00036854	2062.59	-0.00364024	0.00018984	2652.6	0.00015639		3242.6	0.00509547		3832.6	-0.0090386	0	
292.8	0.00117808	0.00284782	882.79	0.00492671		1472.79	-0.00274954	0.00039685	2062.79	-0.00388522	0.00020309	2652.8	0.00070819		3242.8	0.00457896		3832.8	-0.00857071	0	
293	0.00063501	0.00305047	882.99	0.00571031		1472.99	-0.00172486	0.00042516	2062.99	-0.00412596	0.00021615	2653	0.00049858		3243	0.0050339		3833	-0.00810958	0	
293.2	0.00026713	0.00325302	883.19	0.00687493		1473.19	-0.00111044	0.00045346	2063.19	-0.00403398	0.00022904	2653.2	0.00051304		3243.2	0.00498044		3833.2	-0.00756484	0	
293.4	0.00073695	0.00345546	883.39	0.00714228		1473.39	-0.00143092	0.00048176	2063.39	-0.00465725	0.00024175	2653.4	0.00039581		3243.4	0.00555353		3833.4	-0.00691223	0	
293.6	0.0006362	0.0036578	883.59	0.00739097		1473.59	-0.00048238	0.00051006	2063.59	-0.00470695	0.00025429	2653.6	0.00023928		3243.6	0.00565401		3833.6	-0.00613509	0	
293.8	-0.00004969	0.00386004	883.79	0.00725952		1473.79	-0.00046173	0.00053834	2063.79	-0.00431253	0.00026665	2653.8	0.00078562		3243.8	0.0070277		3833.8	-0.0067594	0	
294	-0.00071741	0.00406217	883.99	0.00838611		1473.99	-0.00006637	0.00056663	2063.99	-0.0052202	0.00027885	2654	0.00128446		3244	0.00838525		3834	-0.00602259	0	
294.2	-0.00037706	0.00426421	884.19	0.00870972		1474.19	0.00031945	0.00059491	2064.19	-0.00522665	0.00029088	2654.2	0.00166457		3244.2	0.00901931		3834.2	-0.00591401	0	
294.4	-0.00030068	0.00446614	884.39	0.0080066		1474.39	0.0003811	0.00062318	2064.39	-0.00546227	0.00030274	2654.4	0.00253323		3244.4	0.00993344		3834.4	-0.00645855	0	
294.6	-0.0007038	0.00466797	884.59	0.00855598		1474.59	0.00002786	0.00065145	2064.59	-0.0049512	0.00031444	2654.6	0.00292821		3244.6	0.00964349		3834.6	-0.00662542	0	
294.8	0.000175	0.0048697	884.79	0.00926712		1474.79	-0.00115737	0.00067971	2064.79	-0.00511308	0.00032599	2654.8	0.00322774		3244.8	0.00979267		3834.8	-0.00724835	0	
295	0.00107001	0.00507132	884.99	0.00943808		1474.99	-0.00187199	0.00070797	2064.99	-0.00532076	0.00033737	2655	0.00393493		3245	0.01073357		3835	-0.00767842	0	
295.2	0.00265872	0.00527285	885.19	0.00893203		1475.19	-0.00150858	0.00073623	2065.19	-0.00521234	0.0003486	2655.2	0.00427016		3245.2	0.01106593		3835.2	-0.00772649	0	
295.4	0.00245897	0.00547427	885.39	0.00968081		1475.39	-0.00250285	0.00076447	2065.39	-0.00378514	0.00035968	2655.4	0.00410763		3245.4	0.01080372		3835.4	-0.00814185	0	
295.6	0.00334986	0.00567559	885.59	0.00908422		1475.59	-0.00212979	0.00079272	2065.59	-0.00413384	0.0003706	2655.6	0.0038012		3245.6	0.00934632		3835.6	-0.00817105	0	
295.8	0.00392607	0.00587681	885.79	0.0094808		1475.79	-0.00170935	0.00082096	2065.79	-0.00309174	0.00038138	2655.8	0.00415705		3245.8	0.0085889		3835.8	-0.00835013	0	
296	0.00497069	0.00607793	885.99	0.01015104		1475.99	-0.00179421	0.00084919	2065.99	-0.00228195	0.00039201	2656	0.00436344		3246	0.00877114		3836	-0.00907019	0	
296.2	0.00569345	0.00627894	886.19	0.00885376		1476.19	-0.0016601	0.00087742	2066.19	-0.00189528	0.00040249	2656.2	0.004585		3246.2	0.00880882		3836.2	-0.00871861	0	
296.4	0.0063374	0.00647986	886.39	0.00885176		1476.39	-0.00151058	0.00090564	2066.39	-0.00107753	0.00041283	2656.4	0.0045625		3246.4	0.00938778		3836.4	-0.00898289	0	
296.6	0.00681903	0.00668067	886.59	0.00870992		1476.59	-0.00169187	0.00093386	2066.59	-0.00129472	0.00042303	2656.6	0.00519199		3246.6	0.00804852		3836.6	-0.00889883	0	
296.8	0.00622781	0.00688138	886.79	0.00842698		1476.79	-0.00224884	0.00096208	2066.79	-0.00135314	0.00043309	2656.8	0.00525746		3246.8	0.00737247		3836.8	-0.00836212	0	
297	0.00599255	0.007082	886.99	0.00763273		1476.99	-0.00149636	0.00099028	2066.99	-0.0011581	0.00044301	2657	0.00525612		3247	0.00729918		3837	-0.00809561	0	
297.2	0.00623104	0.0072825	887.19	0.00814828		1477.19	-0.00155175	0.00101849	2067.19	-0.00081573	0.0004528	2657.2	0.00534894		3247.2	0.00705913		3837.2	-0.00784988	0	
297.4	0.00630378	0.00748291	887.39	0.00802558		1477.39	-0.0011937	0.00104669	2067.39	-0.00094485	0.00046245	2657.4	0.00536654		3247.4	0.0070083		3837.4	-0.00787346	0	
297.6	0.00613541	0.00768322	887.59	0.00797339		1477.59	-0.00081476	0.00107488	2067.59	-0.00017054	0.00047197	2657.6	0.00602671		3247.6	0.00663593		3837.6	-0.00715588	0	
297.8	0.00604775	0.00788343	887.79	0.00797059		1477.79	-0.00074017	0.00110307	2067.79	0.00076031	0.00048136	2657.8	0.00581948		3247.8	0.00741037		3837.8	-0.00729598	0	
298	0.00691118	0.00808353	887.99	0.0084626		1477.99	-0.00100148	0.00113125	2067.99	0.00007807	0.00049062	2658	0.00625098		3248	0.00699771		3838	-0.00602671	0	
298.2	0.00726083	0.00828354	888.19	0.0080493		1478.19	-0.00020781	0.00115943	2068.19	0.00096798	0.00049976	2658.2	0.00638137		3248.2	0.00685008		3838.2	-0.00483285	0	
298.4	0.00754746	0.00848344	888.39	0.00774549		1478.39	-0.00087729	0.0011876	2068.39	0.00104164	0.00050877	2658.4	0.00573554		3248.4	0.00760429		3838.4	-0.00451784	0	
298.6	0.00763367	0.00868324	888.59	0.00848955		1478.59	-0.0003194	0.00121577	2068.59	0.00123699	0.00051766	2658.6	0.0053233		3248.6	0.00752521		3838.6	-0.0045534	0	
298.8	0.00837584	0.00888294	888.79	0.0085934		1478.79	-0.00099266	0.00124394	2068.79	0.00052746	0.00052643	2658.8	0.00496094		3248.8	0.00868273		3838.8	-0.0044873	0	
299	0.00918748	0.00908254	888.99	0.00822831		1478.99	-0.00055241	0.0012721	2068.99	0.0006359	0.00053507	2659	0.00496084		3249	0.00929338		3839	-0.00450448	0	
299.2	0.00972391	0.00928204	889.19	0.0081647		1479.19	0.00085935	0.00130025	2069.19	-0.00003724	0.0005436	2659.2	0.00559361		3249.2	0.0089473		3839.2	-0.00388385	0	
299.4	0.00880351	0.00948144	889.39	0.00902836		1479.39	0.00097314	0.0013284	2069.39	-0.00013092	0.00055201	2659.4	0.00577478		3249.4	0.00860891		3839.4	-0.00398492	0	
299.6	0.00904649	0.00968074	889.59	0.0088074		1479.59	0.00113352	0.00135654	2069.59	-0.00178972	0.00056031	2659.6	0.00542903		3249.6	0.00816585		3839.6	-0.00389211	0	
299.8	0.00971847	0.00987994	889.79	0.00943991		1479.79	0.00133607	0.00138468	2069.79	-0.00157904	0.0005685	2659.8	0.00538721		3249.8	0.00842996		3839.8	-0.00385785	0	
300	0.01041826	0.01007904	889.99	0.00868884		1479.99	0.00174871	0.00141281	2069.99	-0.00166431	0.00057657	2660	0.00612079		3250	0.00876543		3840	-0.00405084	0	
300.2	0.01023204	0.01027803	890.19	0.0080985		1480.19	0.00156559	0.00144094	2070.19	-0.0018227	0.00058453	2660.2	0.00632499		3250.2	0.00841364		3840.2	-0.00353394	0	
300.4	0.01020342	0.01047693	890.39	0.0091091		1480.39	0.00098062	0.00146907	2070.39	-0.00152435	0.00059238	2660.4	0.00590191		3250.4	0.00895832		3840.4	-0.00507768	0	
300.6	0.00967927	0.01067572	890.59	0.00906042		1480.59	0.00080959	0.00149719	2070.59	-0.00176798	0.00060013	2660.6	0.00546217		3250.6	0.00731466		3840.6	-0.00515005	0	
300.8	0.00895689	0.01087442	890.79	0.00974602		1480.79	0.00050318	0.0015253	2070.79	-0.00125743	0.00060777	2660.8	0.0050467		3250.8	0.00784543		3840.8	-0.00579024	0	
301	0.0084851	0.01107302	890.99	0.00956215		1480.99	0.00071435	0.00155341	2070.99	-0.00104152	0.0006153	2661	0.00610971		3251	0.00788193		3841	-0.00559234	0	
301.2	0.00877215	0.01127151	891.19	0.00983427		1481.19	-0.00053985	0.00158151	2071.19	-0.00084053	0.00062274	2661.2	0.00568826		3251.2	0.00812038		3841.2	-0.00614285	0	
301.4	0.00849501	0.01146991	891.39	0.00983287		1481.39	-0.00183692	0.00160961	2071.39	0.00045655	0.00063007	2661.4	0.00566298		3251.4	0.00864933		3841.4	-0.00628336	0	
301.6	0.00863524	0.0116682	891.59	0.01051952		1481.59	-0.0021078	0.0016377	2071.59	0.0013281	0.0006373	2661.6	0.00635562		3251.6	0.00852023		3841.6	-0.00649535	0	
301.8	0.00906274	0.0118664	891.79	0.01104972		1481.79	-0.00236094	0.00166579	2071.79	0.00187178	0.00064443	2661.8	0.00712908		3251.8	0.00861707		3841.8	-0.00644536	0	
302	0.00900469	0.01206449	891.99	0.01210554		1481.99	-0.00211147	0.00169388	2071.99	0.0010771	0.00065146	2662	0.00739242		3252	0.00796081		3842	-0.005571	0	
302.2	0.00863899	0.01226248	892.19	0.01244078		1482.19	-0.00174774	0.00172196	2072.19	0.00156116	0.0006584	2662.2	0.00736195		3252.2	0.00836654		3842.2	-0.00587207	0	
302.4	0.0093786	0.01246038	892.39	0.01233874		1482.39	-0.00202754	0.00175003	2072.39	0.00153788	0.00066525	2662.4	0.00741699		3252.4	0.00893646		3842.4	-0.00622817	0	
302.6	0.01023331	0.01265817	892.59	0.01217722		1482.59	-0.00117337	0.0017781	2072.59	0.0002299	0.000672	2662.6	0.00779993		3252.6	0.00858453		3842.6	-0.0063609	0	
302.8	0.01106386	0.01285587	892.79	0.01136196		1482.79	-0.0017337	0.00180616	2072.79	-0.00159621	0.00067866	2662.8	0.00826176		3252.8	0.00872294		3842.8	-0.00677877	0	
303	0.01219226	0.01305346	892.99	0.01085937		1482.99	-0.00090652	0.00183422	2072.99	-0.00204672	0.00068522	2663	0.00833928		3253	0.00837029		3843	-0.00679577	0	
303.2	0.01237316	0.01325096	893.19	0.01080649		1483.19	-0.00009945	0.00186228	2073.19	-0.00368816	0.0006917	2663.2	0.0084783		3253.2	0.00788278		3843.2	-0.0059196	0	
303.4	0.01300075	0.01344836	893.39	0.01107057		1483.39	-0.00089323	0.00189033	2073.39	-0.00413624	0.00069809	2663.4	0.00744296		3253.4	0.00771306		3843.4	-0.00546144	0	
303.6	0.01415902	0.01364565	893.59	0.01023954		1483.59	-0.00077947	0.00191837	2073.59	-0.00463616	0.00070439	2663.6	0.00709393		3253.6	0.00712924		3843.6	-0.00557072	0	
303.8	0.01430184	0.01384285	893.79	0.01058487		1483.79	-0.00043043	0.00194641	2073.79	-0.00429689	0.00071061	2663.8	0.00779348		3253.8	0.00691678		3843.8	-0.00511499	0	
304	0.01500754	0.01403995	893.99	0.01047371		1483.99	-0.00022679	0.00197444	2073.99	-0.00416632	0.00071674	2664	0.00743386		3254	0.00704907		3844	-0.00566555	0	
304.2	0.01539653	0.01423694	894.19	0.01110529		1484.19	-0.00059844	0.00200247	2074.19	-0.00403643	0.00072278	2664.2	0.00626698		3254.2	0.00704776		3844.2	-0.00569259	0	
304.4	0.0159796	0.01443384	894.39	0.01197736		1484.39	-0.00084887	0.0020305	2074.39	-0.00435203	0.00072875	2664.4	0.00560581		3254.4	0.00809598		3844.4	-0.00599547	0	
304.6	0.0156317	0.01463064	894.59	0.01170727		1484.59	-0.00057443	0.00205852	2074.59	-0.0035405	0.00073463	2664.6	0.00525713		3254.6	0.00742884		3844.6	-0.00559678	0	
304.8	0.01524949	0.01482734	894.79	0.0115821		1484.79	-0.00057345	0.00208653	2074.79	-0.00262925	0.00074043	2664.8	0.00537184		3254.8	0.00848419		3844.8	-0.00526799	0	
305	0.01481278	0.01502394	894.99	0.01084859		1484.99	-0.00043333	0.00211454	2074.99	-0.00191403	0.00074616	2665	0.00524391		3255	0.00960132		3845	-0.00546179	0	
305.2	0.01432922	0.01522044	895.19	0.01030824		1485.19	-0.00107973	0.00214254	2075.19	-0.00045124	0.0007518	2665.2	0.00451926		3255.2	0.01023289		3845.2	-0.00564606	0	
305.4	0.01437892	0.01541684	895.39	0.01105888		1485.39	-0.00114616	0.00217054	2075.39	0.00064256	0.00075737	2665.4	0.00519557		3255.4	0.01039022		3845.4	-0.00541205	0	
305.6	0.01483728	0.01561314	895.59	0.01175946		1485.59	-0.00040999	0.00219854	2075.59	0.00089731	0.00076286	2665.6	0.00629568		3255.6	0.01037698		3845.6	-0.00617446	0	
305.8	0.01470473	0.01580935	895.79	0.01254782		1485.79	-0.00079567	0.00222653	2075.79	0.00166254	0.00076828	2665.8	0.00679779		3255.8	0.01133304		3845.8	-0.00470851	0	
306	0.01439434	0.01600545	895.99	0.01343164		1485.99	-0.00046153	0.00225451	2075.99	0.00091479	0.00077362	2666	0.00687604		3256	0.01102119		3846	-0.00506762	0	
306.2	0.01527461	0.01620146	896.19	0.0122239		1486.19	-0.00073159	0.00228249	2076.19	0.00101486	0.00077889	2666.2	0.00811984		3256.2	0.0114597		3846.2	-0.00487688	0	
306.4	0.01545624	0.01639736	896.39	0.01167186		1486.39	-0.00091884	0.00231047	2076.39	-0.00008226	0.00078409	2666.4	0.00889778		3256.4	0.01208122		3846.4	-0.00474452	0	
306.6	0.01675862	0.01659317	896.59	0.01122846		1486.59	-0.00125257	0.00233844	2076.59	-0.00131985	0.00078921	2666.6	0.00925826		3256.6	0.01205716		3846.6	-0.00493466	0	
306.8	0.01693738	0.01678888	896.79	0.01086873		1486.79	-0.00155137	0.0023664	2076.79	-0.0022849	0.00079427	2666.8	0.00928089		3256.8	0.01227766		3846.8	-0.00496792	0	
307	0.01756643	0.01698449	896.99	0.01041707		1486.99	-0.00112308	0.00239436	2076.99	-0.00280541	0.00079926	2667	0.00951348		3257	0.0124502		3847	-0.00456331	0	
307.2	0.01822926	0.01718	897.19	0.01103528		1487.19	-0.00019398	0.00242231	2077.19	-0.00228732	0.00080418	2667.2	0.01001429		3257.2	0.01276826		3847.2	-0.0045691	0	
307.4	0.01949339	0.01737542	897.39	0.01106645		1487.39	-0.00082966	0.00245026	2077.39	-0.00298728	0.00080903	2667.4	0.00992066		3257.4	0.01277194		3847.4	-0.00524282	0	
307.6	0.01958103	0.01757073	897.59	0.01159364		1487.59	-0.0003467	0.00247821	2077.59	-0.0027485	0.00081381	2667.6	0.01031767		3257.6	0.01247075		3847.6	-0.00617151	0	
307.8	0.01973052	0.01776594	897.79	0.01224545		1487.79	0.0000537	0.00250615	2077.79	-0.00308958	0.00081854	2667.8	0.01013053		3257.8	0.0124957		3847.8	-0.00613707	0	
308	0.0207368	0.01796106	897.99	0.01283622		1487.99	0.00045592	0.00253408	2077.99	-0.00347497	0.00082319	2668	0.00860745		3258	0.01247604		3848	-0.0064985	0	
308.2	0.02037471	0.01815608	898.19	0.01269535		1488.19	0.00050634	0.00256201	2078.19	-0.00337185	0.00082778	2668.2	0.00778589		3258.2	0.01196376		3848.2	-0.00670977	0	
308.4	0.0194688	0.018351	898.39	0.01269606		1488.39	0.00111567	0.00258994	2078.39	-0.00265802	0.00083231	2668.4	0.00731951		3258.4	0.01156915		3848.4	-0.0068842	0	
308.6	0.01935068	0.01854582	898.59	0.01248462		1488.59	0.00216293	0.00261786	2078.59	-0.00149991	0.00083678	2668.6	0.00678356		3258.6	0.0105265		3848.6	-0.0075994	0	
308.8	0.01904825	0.01874054	898.79	0.01243076		1488.79	0.00296491	0.00264577	2078.79	-0.00110056	0.00084119	2668.8	0.00543362		3258.8	0.01034961		3848.8	-0.00737502	0	
309	0.01894446	0.01893517	898.99	0.01288079		1488.99	0.00398198	0.00267368	2078.99	-0.00074735	0.00084553	2669	0.00531719		3259	0.00988028		3849	-0.00822695	0	
309.2	0.01879829	0.0191297	899.19	0.01254897		1489.19	0.00397808	0.00270159	2079.19	0.00062043	0.00084982	2669.2	0.00557496		3259.2	0.00962161		3849.2	-0.00733167	0	
309.4	0.01957986	0.01932412	899.39	0.01310699		1489.39	0.00383825	0.00272949	2079.39	0.00062697	0.00085405	2669.4	0.00551996		3259.4	0.00986394		3849.4	-0.0085381	0	
309.6	0.01935687	0.01951845	899.59	0.01282222		1489.59	0.00351398	0.00275739	2079.59	0.0013796	0.00085822	2669.6	0.00512799		3259.6	0.00988531		3849.6	-0.00883542	0	
309.8	0.01999222	0.01971269	899.79	0.01249348		1489.79	0.00246708	0.00278528	2079.79	0.00173666	0.00086233	2669.8	0.00484329		3259.8	0.01012914		3849.8	-0.00804776	0	
310	0.02055602	0.01990682	899.99	0.01233818		1489.99	0.00282773	0.00281316	2079.99	0.00154663	0.00086639	2670	0.00454198		3260	0.00965866		3850	-0.00860339	0	
310.2	0.02128721	0.02010086	900.19	0.01149376		1490.19	0.00244827	0.00284104	2080.19	0.00119818	0.00087039	2670.2	0.00516487		3260.2	0.01045827		3850.2	-0.00843726	0	
310.4	0.02203031	0.0202948	900.39	0.0121309		1490.39	0.00290553	0.00286892	2080.39	0.00047179	0.00087434	2670.4	0.00564365		3260.4	0.01130822		3850.4	-0.008613	0	
310.6	0.02299805	0.02048864	900.59	0.01178448		1490.59	0.00254841	0.00289679	2080.59	-0.00103911	0.00087824	2670.6	0.00608613		3260.6	0.01144371		3850.6	-0.00791587	0	
310.8	0.02359399	0.02068238	900.79	0.01082434		1490.79	0.00230289	0.00292465	2080.79	-0.00171801	0.00088208	2670.8	0.00658188		3260.8	0.01169592		3850.8	-0.00851092	0	
311	0.0244764	0.02087602	900.99	0.01091368		1490.99	0.00229068	0.00295251	2080.99	-0.00148154	0.00088586	2671	0.00747488		3261	0.01191647		3851	-0.00849668	0	
311.2	0.02475306	0.02106957	901.19	0.01159845		1491.19	0.00201462	0.00298037	2081.19	-0.00114851	0.0008896	2671.2	0.00768521		3261.2	0.01239594		3851.2	-0.00864925	0	
311.4	0.02498925	0.02126302	901.39	0.01120317		1491.39	0.00128568	0.00300822	2081.39	-0.00244996	0.00089329	2671.4	0.00760707		3261.4	0.01254411		3851.4	-0.0090351	0	
311.6	0.02440432	0.02145637	901.59	0.01151106		1491.59	0.00068678	0.00303607	2081.59	-0.00225144	0.00089692	2671.6	0.00813198		3261.6	0.01141121		3851.6	-0.0079175	0	
311.8	0.02470889	0.02164963	901.79	0.01096266		1491.79	0.00075911	0.00306391	2081.79	-0.0025882	0.00090051	2671.8	0.00749181		3261.8	0.01128592		3851.8	-0.00680234	0	
312	0.02335105	0.02184278	901.99	0.01114759		1491.99	0.00057296	0.00309174	2081.99	-0.00265877	0.00090404	2672	0.00708317		3262	0.011089		3852	-0.0066343	0	
312.2	0.02278749	0.02203584	902.19	0.01148544		1492.19	0.00129284	0.00311958	2082.19	-0.00153313	0.00090753	2672.2	0.00721089		3262.2	0.01102205		3852.2	-0.00676896	0	
312.4	0.02301767	0.0222288	902.39	0.01156655		1492.39	0.00213691	0.0031474	2082.39	-0.00092162	0.00091097	2672.4	0.00743001		3262.4	0.01068229		3852.4	-0.00658934	0	
312.6	0.023549	0.02242167	902.59	0.01176412		1492.59	0.0028247	0.00317522	2082.59	-0.00105516	0.00091436	2672.6	0.00721184		3262.6	0.01039422		3852.6	-0.00567541	0	
312.8	0.02266463	0.02261443	902.79	0.01214511		1492.79	0.00312328	0.00320304	2082.79	-0.00065807	0.00091771	2672.8	0.00721497		3262.8	0.0105693		3852.8	-0.00549006	0	
313	0.02225594	0.0228071	902.99	0.01269874		1492.99	0.00288105	0.00323085	2082.99	-0.00078405	0.00092101	2673	0.00735705		3263	0.01034164		3853	-0.00601653	0	
313.2	0.02241563	0.02299968	903.19	0.01265233		1493.19	0.00232092	0.00325866	2083.19	0.00017716	0.00092427	2673.2	0.00798195		3263.2	0.01117153		3853.2	-0.00579908	0	
313.4	0.02251479	0.02319215	903.39	0.01246187		1493.39	0.00179504	0.00328646	2083.39	0.00008066	0.00092748	2673.4	0.00724584		3263.4	0.01106144		3853.4	-0.00683362	0	
313.6	0.0232579	0.02338453	903.59	0.01173526		1493.59	0.00145756	0.00331426	2083.59	0.00105296	0.00093065	2673.6	0.00754947		3263.6	0.0108077		3853.6	-0.00616625	0	
313.8	0.02440603	0.02357681	903.79	0.01187235		1493.79	0.00154624	0.00334205	2083.79	0.00124694	0.00093377	2673.8	0.00683324		3263.8	0.01141664		3853.8	-0.00643219	0	
314	0.02538593	0.02376899	903.99	0.0126265		1493.99	0.00240696	0.00336983	2083.99	0.00115397	0.00093685	2674	0.00642059		3264	0.01119523		3854	-0.00652462	0	
314.2	0.02667466	0.02396108	904.19	0.01276242		1494.19	0.00196845	0.00339762	2084.19	0.00051907	0.00093989	2674.2	0.00628707		3264.2	0.01175806		3854.2	-0.00733674	0	
314.4	0.02803896	0.02415307	904.39	0.01332891		1494.39	0.00263518	0.00342539	2084.39	-0.00079084	0.00094289	2674.4	0.00607239		3264.4	0.01225852		3854.4	-0.00652974	0	
314.6	0.02806109	0.02434496	904.59	0.01248191		1494.59	0.00179432	0.00345317	2084.59	-0.00200744	0.00094585	2674.6	0.00516001		3264.6	0.01243719		3854.6	-0.00681595	0	
314.8	0.02907758	0.02453676	904.79	0.01227733		1494.79	0.00174556	0.00348093	2084.79	-0.00143063	0.00094876	2674.8	0.00492369		3264.8	0.01274076		3854.8	-0.00793688	0	
315	0.02899656	0.02472846	904.99	0.01250476		1494.99	0.00128076	0.00350869	2084.99	-0.00231668	0.00095164	2675	0.00496543		3265	0.01358899		3855	-0.00825007	0	
315.2	0.02910458	0.02492006	905.19	0.01293892		1495.19	0.00118087	0.00353645	2085.19	-0.00259242	0.00095448	2675.2	0.00475098		3265.2	0.01406997		3855.2	-0.0085241	0	
315.4	0.02840946	0.02511157	905.39	0.0122723		1495.39	0.00099105	0.0035642	2085.39	-0.00260854	0.00095728	2675.4	0.00466351		3265.4	0.01438696		3855.4	-0.0086504	0	
315.6	0.02849573	0.02530298	905.59	0.01238136		1495.59	0.00070305	0.00359195	2085.59	-0.0029605	0.00096004	2675.6	0.004694		3265.6	0.01365913		3855.6	-0.00770117	0	
315.8	0.02915132	0.02549429	905.79	0.01265382		1495.79	0.001939	0.00361969	2085.79	-0.00303413	0.00096276	2675.8	0.00382673		3265.8	0.01464557		3855.8	-0.00746794	0	
316	0.02875083	0.0256855	905.99	0.01340187		1495.99	0.00295922	0.00364743	2085.99	-0.0026433	0.00096545	2676	0.00380202		3266	0.01488321		3856	-0.00760983	0	
316.2	0.02967586	0.02587662	906.19	0.01299787		1496.19	0.00374357	0.00367516	2086.19	-0.00173931	0.00096809	2676.2	0.00431767		3266.2	0.01584814		3856.2	-0.00756862	0	
316.4	0.02953799	0.02606765	906.39	0.01260375		1496.39	0.00374101	0.00370289	2086.39	-0.00175342	0.00097071	2676.4	0.00473652		3266.4	0.01571025		3856.4	-0.00689645	0	
316.6	0.02877664	0.02625857	906.59	0.01236393		1496.59	0.00414337	0.00373062	2086.59	-0.00224467	0.00097328	2676.6	0.00551474		3266.6	0.01562785		3856.6	-0.00669939	0	
316.8	0.02803158	0.0264494	906.79	0.01241803		1496.79	0.00373272	0.00375833	2086.79	-0.00152892	0.00097583	2676.8	0.00622998		3266.8	0.0162162		3856.8	-0.00716248	0	
317	0.02790492	0.02664014	906.99	0.01294339		1496.99	0.00347862	0.00378605	2086.99	-0.00082176	0.00097833	2677	0.00639412		3267	0.01655291		3857	-0.00654416	0	
317.2	0.02800889	0.02683078	907.19	0.01293874		1497.19	0.00394897	0.00381375	2087.19	0.0000828	0.00098081	2677.2	0.00800763		3267.2	0.01679084		3857.2	-0.00690356	0	
317.4	0.02844818	0.02702132	907.39	0.01216581		1497.39	0.00414687	0.00384146	2087.39	0.00050648	0.00098324	2677.4	0.00858613		3267.4	0.01592721		3857.4	-0.0070032	0	
317.6	0.02986135	0.02721176	907.59	0.0116668		1497.59	0.00473903	0.00386916	2087.59	0.00112033	0.00098565	2677.6	0.00951803		3267.6	0.01485212		3857.6	-0.00719934	0	
317.8	0.02992329	0.02740211	907.79	0.01211069		1497.79	0.00525209	0.00389685	2087.79	0.00064836	0.00098802	2677.8	0.00904663		3267.8	0.01441469		3857.8	-0.00717878	0	
318	0.03141738	0.02759236	907.99	0.01158042		1497.99	0.00551798	0.00392454	2087.99	0.00037418	0.00099036	2678	0.0101257		3268	0.01397957		3858	-0.00714368	0	
318.2	0.03159666	0.02778252	908.19	0.0111202		1498.19	0.00581298	0.00395222	2088.19	0.0004452	0.00099267	2678.2	0.01075265		3268.2	0.01453427		3858.2	-0.00750013	0	
318.4	0.03157527	0.02797258	908.39	0.01097492		1498.39	0.0069185	0.0039799	2088.39	0.00032554	0.00099495	2678.4	0.01117436		3268.4	0.01428395		3858.4	-0.00747004	0	
318.6	0.03143508	0.02816255	908.59	0.01037847		1498.59	0.00636344	0.00400757	2088.59	-0.00021896	0.0009972	2678.6	0.01041191		3268.6	0.0146973		3858.6	-0.00814216	0	
318.8	0.03223253	0.02835242	908.79	0.01053178		1498.79	0.00619324	0.00403524	2088.79	-0.00023908	0.00099941	2678.8	0.01028885		3268.8	0.01506859		3858.8	-0.00878396	0	
319	0.03178076	0.02854219	908.99	0.00983623		1498.99	0.00611644	0.00406291	2088.99	-0.00059732	0.0010016	2679	0.01021357		3269	0.01549158		3859	-0.00873605	0	
319.2	0.03225395	0.02873187	909.19	0.01107706		1499.19	0.00582888	0.00409057	2089.19	0.0000223	0.00100375	2679.2	0.01039529		3269.2	0.01551767		3859.2	-0.0083142	0	
319.4	0.0315868	0.02892145	909.39	0.01123308		1499.39	0.00613026	0.00411822	2089.39	0.00064733	0.00100588	2679.4	0.01020426		3269.4	0.01483665		3859.4	-0.0079216	0	
319.6	0.03191927	0.02911093	909.59	0.0121306		1499.59	0.00677363	0.00414587	2089.59	0.00031	0.00100797	2679.6	0.00979588		3269.6	0.01465165		3859.6	-0.00762634	0	
319.8	0.03142671	0.02930033	909.79	0.01295958		1499.79	0.00746389	0.00417351	2089.79	0.00060951	0.00101004	2679.8	0.00851622		3269.8	0.01457535		3859.8	-0.00704592	0	
320	0.03032946	0.02948962	909.99	0.0134899		1499.99	0.0071211	0.00420115	2089.99	0.00227783	0.00101208	2680	0.00853249		3270	0.01421412		3860	-0.00804929	0	
320.2	0.03006394	0.02967882	910.19	0.0138132		1500.19	0.00597084	0.00422879	2090.19	0.00250598	0.00101409	2680.2	0.00922768		3270.2	0.01459468		3860.2	-0.00872975	0	
320.4	0.02964653	0.02986792	910.39	0.01513805		1500.39	0.00494287	0.00425642	2090.39	0.00284893	0.00101608	2680.4	0.00976114		3270.4	0.0139975		3860.4	-0.00898021	0	
320.6	0.03003849	0.03005693	910.59	0.0155772		1500.59	0.00413469	0.00428404	2090.59	0.00337631	0.00101803	2680.6	0.00995519		3270.6	0.01435897		3860.6	-0.00885461	0	
320.8	0.02970698	0.03024584	910.79	0.01584227		1500.79	0.00366155	0.00431166	2090.79	0.0040265	0.00101996	2680.8	0.01047613		3270.8	0.01513676		3860.8	-0.00829006	0	
321	0.0299632	0.03043466	910.99	0.01627791		1500.99	0.00401256	0.00433928	2090.99	0.00386249	0.00102187	2681	0.01131195		3271	0.01527738		3861	-0.00775644	0	
321.2	0.02971915	0.03062338	911.19	0.01657172		1501.19	0.00445197	0.00436689	2091.19	0.00373617	0.00102375	2681.2	0.01178893		3271.2	0.0148256		3861.2	-0.00749304	0	
321.4	0.03059753	0.03081201	911.39	0.01645697		1501.39	0.00447949	0.00439449	2091.39	0.00325613	0.0010256	2681.4	0.01204355		3271.4	0.01410178		3861.4	-0.00740429	0	
321.6	0.03150682	0.03100054	911.59	0.01629091		1501.59	0.00492994	0.00442209	2091.59	0.00200263	0.00102743	2681.6	0.01158372		3271.6	0.01322871		3861.6	-0.00755237	0	
321.8	0.03141032	0.03118898	911.79	0.01713757		1501.79	0.0050829	0.00444969	2091.79	0.00084671	0.00102923	2681.8	0.0112871		3271.8	0.01367818		3861.8	-0.00663908	0	
322	0.03196001	0.03137732	911.99	0.01723233		1501.99	0.00575428	0.00447728	2091.99	-0.00029493	0.00103101	2682	0.01163324		3272	0.0133793		3862	-0.00675831	0	
322.2	0.03215446	0.03156557	912.19	0.01793721		1502.19	0.0053136	0.00450486	2092.19	-0.00093981	0.00103276	2682.2	0.01085589		3272.2	0.01301256		3862.2	-0.00663863	0	
322.4	0.03255831	0.03175372	912.39	0.01745853		1502.39	0.00481712	0.00453244	2092.39	-0.00197116	0.00103449	2682.4	0.00948856		3272.4	0.01288464		3862.4	-0.00600477	0	
322.6	0.03296258	0.03194178	912.59	0.0177296		1502.59	0.00504701	0.00456002	2092.59	-0.00373934	0.00103619	2682.6	0.00772893		3272.6	0.01349596		3862.6	-0.0055463	0	
322.8	0.03320407	0.03212974	912.79	0.01750261		1502.79	0.00525451	0.00458759	2092.79	-0.004463	0.00103788	2682.8	0.00741554		3272.8	0.01385617		3862.8	-0.00491575	0	
323	0.03233992	0.0323176	912.99	0.01735775		1502.99	0.00560307	0.00461516	2092.99	-0.00466092	0.00103953	2683	0.00745437		3273	0.01386797		3863	-0.0047297	0	
323.2	0.03219558	0.03250538	913.19	0.01802387		1503.19	0.00558142	0.00464272	2093.19	-0.00491247	0.00104117	2683.2	0.00768454		3273.2	0.01331213		3863.2	-0.00526727	0	
323.4	0.03069238	0.03269305	913.39	0.01734996		1503.39	0.00654418	0.00467027	2093.39	-0.00405801	0.00104279	2683.4	0.0073723		3273.4	0.01244838		3863.4	-0.00474438	0	
323.6	0.02988543	0.03288064	913.59	0.01698273		1503.59	0.0071026	0.00469783	2093.59	-0.00400678	0.00104438	2683.6	0.00650517		3273.6	0.01234075		3863.6	-0.00506397	0	
323.8	0.0290761	0.03306812	913.79	0.01705147		1503.79	0.00619113	0.00472537	2093.79	-0.0026862	0.00104595	2683.8	0.00577042		3273.8	0.01270132		3863.8	-0.00506977	0	
324	0.02849952	0.03325552	913.99	0.01765728		1503.99	0.00540363	0.00475291	2093.99	-0.00134999	0.0010475	2684	0.00667364		3274	0.01323785		3864	-0.00672724	0	
324.2	0.02929066	0.03344282	914.19	0.01762675		1504.19	0.00553798	0.00478045	2094.19	-0.0014178	0.00104903	2684.2	0.0067439		3274.2	0.01427425		3864.2	-0.00660036	0	
324.4	0.03003354	0.03363002	914.39	0.01725611		1504.39	0.00551117	0.00480798	2094.39	-0.00002572	0.00105053	2684.4	0.00667531		3274.4	0.01490944		3864.4	-0.00605113	0	
324.6	0.0307816	0.03381713	914.59	0.01755048		1504.59	0.00588923	0.00483551	2094.59	0.00058572	0.00105202	2684.6	0.00704445		3274.6	0.0157499		3864.6	-0.00521101	0	
324.8	0.0312189	0.03400414	914.79	0.01690928		1504.79	0.00635781	0.00486303	2094.79	0.00107458	0.00105349	2684.8	0.00812348		3274.8	0.01661711		3864.8	-0.00550149	0	
325	0.03174832	0.03419106	914.99	0.0169911		1504.99	0.00671929	0.00489055	2094.99	0.00185076	0.00105493	2685	0.00849635		3275	0.01656113		3865	-0.0054906	0	
325.2	0.03242949	0.03437789	915.19	0.01656007		1505.19	0.00701122	0.00491806	2095.19	0.00251518	0.00105636	2685.2	0.00788077		3275.2	0.01714834		3865.2	-0.00598174	0	
325.4	0.03424908	0.03456462	915.39	0.01704609		1505.39	0.00710016	0.00494557	2095.39	0.0019673	0.00105776	2685.4	0.00804623		3275.4	0.01655401		3865.4	-0.00692181	0	
325.6	0.03511853	0.03475126	915.59	0.01746441		1505.59	0.00731719	0.00497307	2095.59	0.0012656	0.00105915	2685.6	0.0078612		3275.6	0.01686531		3865.6	-0.00684123	0	
325.8	0.0352984	0.0349378	915.79	0.01844093		1505.79	0.00789823	0.00500057	2095.79	0.00076781	0.00106052	2685.8	0.00822153		3275.8	0.01772408		3865.8	-0.00605737	0	
326	0.03572514	0.03512425	915.99	0.01832386		1505.99	0.00817406	0.00502806	2095.99	0.00018171	0.00106187	2686	0.00831088		3276	0.01714579		3866	-0.00606593	0	
326.2	0.03703656	0.03531061	916.19	0.01825735		1506.19	0.00760642	0.00505555	2096.19	-0.00002132	0.0010632	2686.2	0.00811598		3276.2	0.01749125		3866.2	-0.00587183	0	
326.4	0.03762329	0.03549687	916.39	0.01819089		1506.39	0.00763767	0.00508303	2096.39	-0.00075835	0.00106452	2686.4	0.00848848		3276.4	0.01792977		3866.4	-0.00599269	0	
326.6	0.03718703	0.03568304	916.59	0.01880148		1506.59	0.00844484	0.00511051	2096.59	-0.00210036	0.00106581	2686.6	0.00774901		3276.6	0.01781119		3866.6	-0.00605771	0	
326.8	0.03724805	0.03586911	916.79	0.0184324		1506.79	0.00827176	0.00513798	2096.79	-0.00185293	0.00106709	2686.8	0.00831913		3276.8	0.01780812		3866.8	-0.00626601	0	
327	0.03721352	0.03605509	916.99	0.01935109		1506.99	0.00792673	0.00516545	2096.99	-0.00198491	0.00106835	2687	0.00906773		3277	0.01733575		3867	-0.00706743	0	
327.2	0.03700384	0.03624097	917.19	0.01912306		1507.19	0.00727257	0.00519292	2097.19	-0.00190811	0.00106959	2687.2	0.00948425		3277.2	0.01676923		3867.2	-0.0068341	0	
327.4	0.03620194	0.03642677	917.39	0.01926077		1507.39	0.00714532	0.00522038	2097.39	-0.00183105	0.00107082	2687.4	0.00990669		3277.4	0.0156982		3867.4	-0.00618826	0	
327.6	0.03644188	0.03661246	917.59	0.01996718		1507.59	0.00628324	0.00524783	2097.59	-0.00163452	0.00107203	2687.6	0.00869405		3277.6	0.0159151		3867.6	-0.00676037	0	
327.8	0.03611762	0.03679807	917.79	0.01988024		1507.79	0.00632002	0.00527528	2097.79	-0.00186715	0.00107322	2687.8	0.00939601		3277.8	0.01531749		3867.8	-0.00662942	0	
328	0.03614677	0.03698358	917.99	0.02030591		1507.99	0.00662073	0.00530272	2097.99	-0.00232106	0.0010744	2688	0.00962133		3278	0.01448968		3868	-0.0070209	0	
328.2	0.03657195	0.03716899	918.19	0.02001595		1508.19	0.00746267	0.00533016	2098.19	-0.00166121	0.00107556	2688.2	0.00888517		3278.2	0.01434635		3868.2	-0.00643906	0	
328.4	0.03642003	0.03735432	918.39	0.02065876		1508.39	0.00682105	0.0053576	2098.39	-0.00064469	0.0010767	2688.4	0.00889682		3278.4	0.01356582		3868.4	-0.00609839	0	
328.6	0.03677165	0.03753955	918.59	0.02074617		1508.59	0.00640989	0.00538503	2098.59	-0.00039813	0.00107783	2688.6	0.01046689		3278.6	0.01269789		3868.6	-0.0065376	0	
328.8	0.03715222	0.03772468	918.79	0.01913349		1508.79	0.00620381	0.00541245	2098.79	0.00010766	0.00107894	2688.8	0.01050206		3278.8	0.01214029		3868.8	-0.00725945	0	
329	0.03712558	0.03790973	918.99	0.01870813		1508.99	0.00649307	0.00543987	2098.99	-0.00022394	0.00108004	2689	0.01024332		3279	0.01157557		3869	-0.0072754	0	
329.2	0.03757202	0.03809468	919.19	0.01815465		1509.19	0.00630531	0.00546729	2099.19	-0.00065735	0.00108113	2689.2	0.01032544		3279.2	0.01229735		3869.2	-0.0069506	0	
329.4	0.0376699	0.03827953	919.39	0.01824475		1509.39	0.00684886	0.0054947	2099.39	-0.00136329	0.00108219	2689.4	0.01125299		3279.4	0.01219809		3869.4	-0.00707011	0	
329.6	0.03733302	0.03846429	919.59	0.01748136		1509.59	0.00747783	0.0055221	2099.59	-0.00140775	0.00108325	2689.6	0.01112928		3279.6	0.01358219		3869.6	-0.00661491	0	
329.8	0.03679067	0.03864896	919.79	0.01636945		1509.79	0.00798765	0.0055495	2099.79	-0.00168604	0.00108429	2689.8	0.0118655		3279.8	0.01485651		3869.8	-0.00616662	0	
330	0.03736231	0.03883354	919.99	0.01622076		1509.99	0.00792841	0.0055769	2099.99	-0.00124263	0.00108531	2690	0.01219096		3280	0.01523787		3870	-0.00630135	0	
330.2	0.03783027	0.03901802	920.19	0.0154241		1510.19	0.00774602	0.00560429	2100.19	-0.0005466	0.00108632	2690.2	0.01173259		3280.2	0.01603675		3870.2	-0.00634284	0	
330.4	0.0377291	0.03920241	920.39	0.01603121		1510.39	0.00792864	0.00563167	2100.39	-0.00031101	0.00108732	2690.4	0.01131903		3280.4	0.01638933		3870.4	-0.00571001	0	
330.6	0.03735514	0.03938671	920.59	0.01565771		1510.59	0.00890038	0.00565905	2100.59	-0.00027886	0.00108831	2690.6	0.00988688		3280.6	0.01643265		3870.6	-0.00524981	0	
330.8	0.03701327	0.03957091	920.79	0.01611469		1510.79	0.00974337	0.00568643	2100.79	0.00022677	0.00108928	2690.8	0.00964928		3280.8	0.01646036		3870.8	-0.00558131	0	
331	0.03743098	0.03975502	920.99	0.01664424		1510.99	0.00972684	0.0057138	2100.99	-0.0005394	0.00109023	2691	0.00898486		3281	0.01682551		3871	-0.00524966	0	
331.2	0.03765821	0.03993904	921.19	0.01620543		1511.19	0.00942773	0.00574117	2101.19	-0.00059756	0.00109118	2691.2	0.00840771		3281.2	0.01712883		3871.2	-0.00590708	0	
331.4	0.03771563	0.04012297	921.39	0.01679913		1511.39	0.00932316	0.00576853	2101.39	-0.00063956	0.00109211	2691.4	0.00854936		3281.4	0.01664893		3871.4	-0.00620786	0	
331.6	0.03843235	0.0403068	921.59	0.01733485		1511.59	0.01008987	0.00579589	2101.59	-0.00026945	0.00109303	2691.6	0.0082439		3281.6	0.01680059		3871.6	-0.00548762	0	
331.8	0.03800077	0.04049054	921.79	0.01725442		1511.79	0.0112817	0.00582324	2101.79	-0.00100958	0.00109393	2691.8	0.00911239		3281.8	0.01540925		3871.8	-0.00556009	0	
332	0.03886927	0.04067418	921.99	0.01793734		1511.99	0.01073214	0.00585059	2101.99	-0.00086562	0.00109483	2692	0.00862442		3282	0.01449636		3872	-0.00559847	0	
332.2	0.03864381	0.04085774	922.19	0.01793619		1512.19	0.01101045	0.00587793	2102.19	-0.00013978	0.00109571	2692.2	0.00861727		3282.2	0.01430804		3872.2	-0.00680433	0	
332.4	0.03873844	0.0410412	922.39	0.01857419		1512.39	0.01023399	0.00590527	2102.39	-0.00046293	0.00109658	2692.4	0.00925811		3282.4	0.01356937		3872.4	-0.00762144	0	
332.6	0.03949411	0.04122457	922.59	0.01819066		1512.59	0.01046947	0.0059326	2102.59	-0.00110175	0.00109743	2692.6	0.01005919		3282.6	0.01288931		3872.6	-0.00790832	0	
332.8	0.03966021	0.04140784	922.79	0.01777582		1512.79	0.01068827	0.00595993	2102.79	-0.00190576	0.00109828	2692.8	0.00953418		3282.8	0.01353431		3872.8	-0.00869143	0	
333	0.04057855	0.04159103	922.99	0.01842969		1512.99	0.01056185	0.00598725	2102.99	-0.00306236	0.00109911	2693	0.01035166		3283	0.01444021		3873	-0.00941747	0	
333.2	0.04044742	0.04177412	923.19	0.01842599		1513.19	0.01005256	0.00601457	2103.19	-0.00338233	0.00109994	2693.2	0.01173923		3283.2	0.01596524		3873.2	-0.0099953	0	
333.4	0.04032237	0.04195712	923.39	0.01822185		1513.39	0.00998428	0.00604188	2103.39	-0.00418608	0.00110075	2693.4	0.01253914		3283.4	0.01635515		3873.4	-0.01107754	0	
333.6	0.03982122	0.04214002	923.59	0.01802242		1513.59	0.00900908	0.00606919	2103.59	-0.00343711	0.00110155	2693.6	0.01194288		3283.6	0.01732147		3873.6	-0.01129862	0	
333.8	0.03927254	0.04232284	923.79	0.01789201		1513.79	0.008239	0.00609649	2103.79	-0.00331576	0.00110234	2693.8	0.012691		3283.8	0.01833774		3873.8	-0.01069044	0	
334	0.03983996	0.04250556	923.99	0.01797975		1513.99	0.00843274	0.00612379	2103.99	-0.00275754	0.00110312	2694	0.01210284		3284	0.01774178		3874	-0.00980754	0	
334.2	0.03957117	0.04268819	924.19	0.01692485		1514.19	0.0083882	0.00615108	2104.19	-0.00189016	0.00110388	2694.2	0.01053308		3284.2	0.01844314		3874.2	-0.00917768	0	
334.4	0.03905174	0.04287073	924.39	0.01715178		1514.39	0.00906939	0.00617837	2104.39	-0.00152064	0.00110464	2694.4	0.00938967		3284.4	0.01788981		3874.4	-0.0081157	0	
334.6	0.0381764	0.04305317	924.59	0.01700238		1514.59	0.01026327	0.00620566	2104.59	-0.00119923	0.00110539	2694.6	0.00811846		3284.6	0.01765522		3874.6	-0.00758616	0	
334.8	0.03791595	0.04323552	924.79	0.01822983		1514.79	0.01052777	0.00623294	2104.79	-0.00085356	0.00110613	2694.8	0.00687355		3284.8	0.01801168		3874.8	-0.00641989	0	
335	0.03897094	0.04341779	924.99	0.01791701		1514.99	0.01104222	0.00626021	2104.99	-0.00030981	0.00110685	2695	0.00580664		3285	0.01904679		3875	-0.0052258	0	
335.2	0.03950719	0.04359995	925.19	0.01860946		1515.19	0.01172382	0.00628748	2105.19	0.0004339	0.00110757	2695.2	0.00531427		3285.2	0.01903892		3875.2	-0.00450821	0	
335.4	0.03923989	0.04378203	925.39	0.01930128		1515.39	0.01256427	0.00631474	2105.39	0.00111528	0.00110828	2695.4	0.00603664		3285.4	0.01881049		3875.4	-0.00362399	0	
335.6	0.04031319	0.04396402	925.59	0.01968269		1515.59	0.01420226	0.006342	2105.59	0.00137123	0.00110898	2695.6	0.00556927		3285.6	0.01859098		3875.6	-0.00244264	0	
335.8	0.04064431	0.04414591	925.79	0.01999538		1515.79	0.0141999	0.00636926	2105.79	0.00143946	0.00110966	2695.8	0.00599342		3285.8	0.0173687		3875.8	-0.00230024	0	
336	0.04182367	0.04432771	925.99	0.02021374		1515.99	0.01447768	0.00639651	2105.99	0.00124049	0.00111034	2696	0.00657818		3286	0.01619676		3876	-0.00235324	0	
336.2	0.04206617	0.04450942	926.19	0.02062753		1516.19	0.01462233	0.00642376	2106.19	0.00198775	0.00111101	2696.2	0.00657683		3286.2	0.01614814		3876.2	-0.00309123	0	
336.4	0.04340091	0.04469104	926.39	0.02130317		1516.39	0.01489505	0.006451	2106.39	0.00101824	0.00111167	2696.4	0.00683059		3286.4	0.01598614		3876.4	-0.00302511	0	
336.6	0.04486951	0.04487257	926.59	0.0219324		1516.59	0.01480309	0.00647823	2106.59	-0.0000627	0.00111232	2696.6	0.00780763		3286.6	0.01560274		3876.6	-0.00284859	0	
336.8	0.04550604	0.045054	926.79	0.02188576		1516.79	0.01383595	0.00650546	2106.79	-0.00063196	0.00111296	2696.8	0.0089117		3286.8	0.01593349		3876.8	-0.00403713	0	
337	0.04637879	0.04523534	926.99	0.02193928		1516.99	0.0133406	0.00653269	2106.99	-0.00151636	0.0011136	2697	0.01041901		3287	0.01612651		3877	-0.00490637	0	
337.2	0.0469998	0.0454166	927.19	0.0214692		1517.19	0.01272475	0.00655991	2107.19	-0.00173555	0.00111422	2697.2	0.01089866		3287.2	0.01598022		3877.2	-0.00510632	0	
337.4	0.04806833	0.04559776	927.39	0.02107044		1517.39	0.01191497	0.00658713	2107.39	-0.00225101	0.00111484	2697.4	0.01038091		3287.4	0.01542595		3877.4	-0.00500883	0	
337.6	0.04823824	0.04577882	927.59	0.02137479		1517.59	0.01152628	0.00661434	2107.59	-0.00219771	0.00111545	2697.6	0.01067652		3287.6	0.01526819		3877.6	-0.00523787	0	
337.8	0.04877215	0.0459598	927.79	0.02110823		1517.79	0.01180701	0.00664155	2107.79	-0.00303729	0.00111605	2697.8	0.0106276		3287.8	0.01561677		3877.8	-0.00459808	0	
338	0.04873741	0.04614069	927.99	0.01976124		1517.99	0.01225281	0.00666875	2107.99	-0.00339984	0.00111664	2698	0.01048206		3288	0.01546164		3878	-0.00431232	0	
338.2	0.04797189	0.04632148	928.19	0.01869142		1518.19	0.01225497	0.00669594	2108.19	-0.00313424	0.00111722	2698.2	0.01019473		3288.2	0.01664561		3878.2	-0.00390688	0	
338.4	0.04687191	0.04650219	928.39	0.01801912		1518.39	0.01176357	0.00672314	2108.39	-0.00279889	0.0011178	2698.4	0.00954805		3288.4	0.01628491		3878.4	-0.0039963	0	
338.6	0.04604546	0.0466828	928.59	0.01770608		1518.59	0.01171638	0.00675032	2108.59	-0.00212843	0.00111836	2698.6	0.00907203		3288.6	0.01679677		3878.6	-0.00326706	0	
338.8	0.04566399	0.04686332	928.79	0.01702489		1518.79	0.01288168	0.00677751	2108.79	-0.0009224	0.00111892	2698.8	0.007976		3288.8	0.01868331		3878.8	-0.00257823	0	
339	0.04536853	0.04704375	928.99	0.01598328		1518.99	0.01320377	0.00680468	2108.99	-0.00077479	0.00111948	2699	0.00775207		3289	0.01977724		3879	-0.00218853	0	
339.2	0.04540005	0.04722409	929.19	0.01578288		1519.19	0.01351283	0.00683186	2109.19	0.00003316	0.00112002	2699.2	0.00811293		3289.2	0.02036792		3879.2	-0.00227273	0	
339.4	0.04515523	0.04740434	929.39	0.01558772		1519.39	0.01353955	0.00685903	2109.39	0.00097828	0.00112056	2699.4	0.00854373		3289.4	0.02124327		3879.4	-0.00326321	0	
339.6	0.04585121	0.04758449	929.59	0.0151329		1519.59	0.01360873	0.00688619	2109.59	0.00219795	0.00112109	2699.6	0.00788194		3289.6	0.02132118		3879.6	-0.00280961	0	
339.8	0.0458631	0.04776456	929.79	0.01544415		1519.79	0.01308585	0.00691335	2109.79	0.00246555	0.00112161	2699.8	0.00894985		3289.8	0.02119427		3879.8	-0.00272172	0	
340	0.04639699	0.04794453	929.99	0.01603701		1519.99	0.01270249	0.0069405	2109.99	0.00256102	0.00112213	2700	0.00944782		3290	0.02092935		3880	-0.0034741	0	
340.2	0.04678762	0.04812442	930.19	0.01585282		1520.19	0.01247643	0.00696765	2110.19	0.00397805	0.00112263	2700.2	0.00891064		3290.2	0.02057799		3880.2	-0.00397474	0	
340.4	0.04744489	0.04830421	930.39	0.01708382		1520.39	0.0121595	0.0069948	2110.39	0.00288935	0.00112314	2700.4	0.01007281		3290.4	0.02050489		3880.4	-0.00423702	0	
340.6	0.04861317	0.04848391	930.59	0.01780324		1520.59	0.01053966	0.00702193	2110.59	0.00296799	0.00112363	2700.6	0.01083589		3290.6	0.02030287		3880.6	-0.0053865	0	
340.8	0.0491479	0.04866353	930.79	0.01812275		1520.79	0.00999635	0.00704907	2110.79	0.00283548	0.00112412	2700.8	0.01094419		3290.8	0.02064022		3880.8	-0.00579007	0	
341	0.05005963	0.04884305	930.99	0.0188295		1520.99	0.00993189	0.0070762	2110.99	0.00274298	0.0011246	2701	0.01117522		3291	0.02102874		3881	-0.0062998	0	
341.2	0.05068763	0.04902248	931.19	0.01984389		1521.19	0.00946087	0.00710332	2111.19	0.00235667	0.00112507	2701.2	0.01083906		3291.2	0.02001824		3881.2	-0.00695027	0	
341.4	0.05059265	0.04920182	931.39	0.0201713		1521.39	0.00979054	0.00713044	2111.39	0.00175565	0.00112554	2701.4	0.01097063		3291.4	0.02067441		3881.4	-0.00686353	0	
341.6	0.05028958	0.04938107	931.59	0.02207477		1521.59	0.01074408	0.00715756	2111.59	0.00041496	0.001126	2701.6	0.01207527		3291.6	0.02015093		3881.6	-0.00671658	0	
341.8	0.05015718	0.04956023	931.79	0.02206205		1521.79	0.01060072	0.00718467	2111.79	-0.00080707	0.00112646	2701.8	0.01158401		3291.8	0.01996165		3881.8	-0.00710529	0	
342	0.04915162	0.0497393	931.99	0.02189516		1521.99	0.01025239	0.00721178	2111.99	-0.00078669	0.00112691	2702	0.01231264		3292	0.02019092		3882	-0.00679411	0	
342.2	0.04821501	0.04991827	932.19	0.02082736		1522.19	0.01046937	0.00723888	2112.19	-0.00115865	0.00112735	2702.2	0.01125111		3292.2	0.02037831		3882.2	-0.00666313	0	
342.4	0.04773881	0.05009716	932.39	0.02071381		1522.39	0.00990103	0.00726597	2112.39	-0.00067858	0.00112779	2702.4	0.01000913		3292.4	0.01973319		3882.4	-0.00733208	0	
342.6	0.04704084	0.05027596	932.59	0.02075398		1522.59	0.01012787	0.00729306	2112.59	-0.00100461	0.00112822	2702.6	0.00932022		3292.6	0.02008959		3882.6	-0.00595395	0	
342.8	0.04698555	0.05045467	932.79	0.02035191		1522.79	0.01125497	0.00732015	2112.79	-0.00162957	0.00112864	2702.8	0.0090012		3292.8	0.02108005		3882.8	-0.00446507	0	
343	0.04749268	0.05063328	932.99	0.02025359		1522.99	0.01114739	0.00734723	2112.99	-0.00187862	0.00112906	2703	0.00848068		3293	0.02058904		3883	-0.00405799	0	
343.2	0.04882856	0.05081181	933.19	0.02015076		1523.19	0.0121268	0.00737431	2113.19	-0.00139193	0.00112948	2703.2	0.00824024		3293.2	0.02042003		3883.2	-0.00423026	0	
343.4	0.04924822	0.05099025	933.39	0.02057379		1523.39	0.01281327	0.00740138	2113.39	-0.00118496	0.00112988	2703.4	0.00801982		3293.4	0.01983299		3883.4	-0.00400639	0	
343.6	0.04946461	0.05116859	933.59	0.01954085		1523.59	0.01361859	0.00742845	2113.59	-0.00103213	0.00113029	2703.6	0.00785176		3293.6	0.0191346		3883.6	-0.00305384	0	
343.8	0.0502925	0.05134685	933.79	0.02024928		1523.79	0.01452801	0.00745551	2113.79	-0.00177675	0.00113068	2703.8	0.0089393		3293.8	0.0186829		3883.8	-0.00335743	0	
344	0.05179856	0.05152502	933.99	0.02041267		1523.99	0.0151586	0.00748257	2113.99	-0.00128978	0.00113108	2704	0.00886512		3294	0.01801347		3884	-0.00379329	0	
344.2	0.05275913	0.05170309	934.19	0.01977668		1524.19	0.01608408	0.00750962	2114.19	-0.00142999	0.00113146	2704.2	0.00952827		3294.2	0.01791648		3884.2	-0.00395832	0	
344.4	0.05417407	0.05188108	934.39	0.02034715		1524.39	0.01553588	0.00753667	2114.39	-0.00171971	0.00113184	2704.4	0.01010434		3294.4	0.01849091		3884.4	-0.00410709	0	
344.6	0.05529781	0.05205898	934.59	0.01945196		1524.59	0.01523671	0.00756371	2114.59	-0.00133771	0.00113222	2704.6	0.01027516		3294.6	0.01906974		3884.6	-0.00454027	0	
344.8	0.05600935	0.05223679	934.79	0.01941122		1524.79	0.01495519	0.00759075	2114.79	-0.00211587	0.00113259	2704.8	0.01085919		3294.8	0.0191526		3884.8	-0.0041102	0	
345	0.05661175	0.0524145	934.99	0.01973817		1524.99	0.01542395	0.00761779	2114.99	-0.0018121	0.00113295	2705	0.01174109		3295	0.02005505		3885	-0.0038427	0	
345.2	0.05592967	0.05259213	935.19	0.01945174		1525.19	0.01534458	0.00764482	2115.19	-0.00232325	0.00113331	2705.2	0.0116737		3295.2	0.01994061		3885.2	-0.00379177	0	
345.4	0.05551436	0.05276967	935.39	0.01879164		1525.39	0.01557339	0.00767184	2115.39	-0.00242071	0.00113367	2705.4	0.01205676		3295.4	0.02081246		3885.4	-0.0033655	0	
345.6	0.05585001	0.05294712	935.59	0.01959374		1525.59	0.01476832	0.00769886	2115.59	-0.00291327	0.00113402	2705.6	0.01189074		3295.6	0.0201309		3885.6	-0.00348077	0	
345.8	0.0557226	0.05312448	935.79	0.01944507		1525.79	0.01359148	0.00772587	2115.79	-0.00237594	0.00113437	2705.8	0.01068434		3295.8	0.02040975		3885.8	-0.00476607	0	
346	0.0558713	0.05330175	935.99	0.01936554		1525.99	0.01344504	0.00775288	2115.99	-0.00171362	0.00113471	2706	0.00950568		3296	0.02129395		3886	-0.00433152	0	
346.2	0.05550965	0.05347893	936.19	0.01880573		1526.19	0.01332798	0.00777989	2116.19	-0.00142331	0.00113504	2706.2	0.0077295		3296.2	0.02116238		3886.2	-0.00483341	0	
346.4	0.05483282	0.05365602	936.39	0.01982034		1526.39	0.01184073	0.00780689	2116.39	-0.00106256	0.00113538	2706.4	0.00676503		3296.4	0.02108134		3886.4	-0.00489423	0	
346.6	0.05448402	0.05383302	936.59	0.02034537		1526.59	0.01157431	0.00783388	2116.59	-0.00125775	0.0011357	2706.6	0.00719986		3296.6	0.02152726		3886.6	-0.00453268	0	
346.8	0.05421291	0.05400993	936.79	0.02020279		1526.79	0.01133337	0.00786087	2116.79	-0.00110719	0.00113603	2706.8	0.00714185		3296.8	0.02137035		3886.8	-0.00455473	0	
347	0.05489349	0.05418675	936.99	0.0204313		1526.99	0.0115058	0.00788786	2116.99	0.00010583	0.00113634	2707	0.0071822		3297	0.01976273		3887	-0.00559088	0	
347.2	0.05572261	0.05436349	937.19	0.02101046		1527.19	0.01163728	0.00791484	2117.19	0.00036441	0.00113666	2707.2	0.0081985		3297.2	0.01911767		3887.2	-0.00589435	0	
347.4	0.05561269	0.05454013	937.39	0.02025187		1527.39	0.0111016	0.00794182	2117.39	0.000607	0.00113697	2707.4	0.00859502		3297.4	0.0186481		3887.4	-0.00609307	0	
347.6	0.05617586	0.05471669	937.59	0.02047867		1527.59	0.01070395	0.00796879	2117.59	0.00103075	0.00113727	2707.6	0.00891234		3297.6	0.01826746		3887.6	-0.00648584	0	
347.8	0.05697706	0.05489315	937.79	0.02111061		1527.79	0.011179	0.00799576	2117.79	0.00149872	0.00113757	2707.8	0.01012793		3297.8	0.01774226		3887.8	-0.00755782	0	
348	0.05690765	0.05506953	937.99	0.02067508		1527.99	0.01166169	0.00802272	2117.99	0.00189627	0.00113787	2708	0.00999864		3298	0.0176155		3888	-0.00776141	0	
348.2	0.05776268	0.05524582	938.19	0.01991968		1528.19	0.01158855	0.00804968	2118.19	0.0014231	0.00113817	2708.2	0.01080986		3298.2	0.01717538		3888.2	-0.00795339	0	
348.4	0.05825829	0.05542202	938.39	0.0193569		1528.39	0.01051598	0.00807663	2118.39	0.00190051	0.00113845	2708.4	0.01009713		3298.4	0.01802048		3888.4	-0.0083707	0	
348.6	0.05875249	0.05559813	938.59	0.01902129		1528.59	0.01075791	0.00810358	2118.59	0.00135354	0.00113874	2708.6	0.0102236		3298.6	0.0193822		3888.6	-0.00752872	0	
348.8	0.05935454	0.05577415	938.79	0.01875964		1528.79	0.01051318	0.00813052	2118.79	0.00072631	0.00113902	2708.8	0.00958322		3298.8	0.01945356		3888.8	-0.00747956	0	
349	0.05916544	0.05595008	938.99	0.01861571		1528.99	0.01125557	0.00815746	2118.99	0.00082838	0.0011393	2709	0.00987092		3299	0.0203239		3889	-0.00721983	0	
349.2	0.05844436	0.05612592	939.19	0.0177935		1529.19	0.01149402	0.00818439	2119.19	0.00040102	0.00113957	2709.2	0.00842936		3299.2	0.01989483		3889.2	-0.00765851	0	
349.4	0.05824266	0.05630168	939.39	0.01738194		1529.39	0.01148201	0.00821132	2119.39	0.00029441	0.00113984	2709.4	0.00787443		3299.4	0.01989326		3889.4	-0.00746122	0	
349.6	0.05866509	0.05647734	939.59	0.01728188		1529.59	0.01165534	0.00823824	2119.59	0.00083604	0.00114011	2709.6	0.00652849		3299.6	0.02045389		3889.6	-0.00810336	0	
349.8	0.0590516	0.05665292	939.79	0.01708925		1529.79	0.01291439	0.00826516	2119.79	0.00152491	0.00114037	2709.8	0.00496875		3299.8	0.02088796		3889.8	-0.00856089	0	
350	0.05936768	0.05682841	939.99	0.01774495		1529.99	0.01398695	0.00829208	2119.99	0.00142705	0.00114063	2710	0.00339975		3300	0.02091228		3890	-0.0092651	0	
350.2	0.05841688	0.05700381	940.19	0.01823105		1530.19	0.01394068	0.00831898	2120.19	0.0023373	0.00114089	2710.2	0.00310437		3300.2	0.02106519		3890.2	-0.00886644	0	
350.4	0.05757963	0.05717912	940.39	0.01880186		1530.39	0.01409721	0.00834589	2120.39	0.00296405	0.00114114	2710.4	0.00358022		3300.4	0.02128701		3890.4	-0.00818489	0	
350.6	0.05777771	0.05735434	940.59	0.01909927		1530.59	0.01392638	0.00837279	2120.59	0.00313572	0.00114139	2710.6	0.00427858		3300.6	0.02103548		3890.6	-0.00749715	0	
350.8	0.05806167	0.05752948	940.79	0.01915368		1530.79	0.01341795	0.00839968	2120.79	0.00318941	0.00114163	2710.8	0.00535175		3300.8	0.02026073		3890.8	-0.00684401	0	
351	0.05899505	0.05770452	940.99	0.0189857		1530.99	0.01306414	0.00842657	2120.99	0.00345452	0.00114187	2711	0.00644237		3301	0.0192232		3891	-0.00571227	0	
351.2	0.05944842	0.05787948	941.19	0.01957398		1531.19	0.01345706	0.00845346	2121.19	0.00315323	0.00114211	2711.2	0.00789164		3301.2	0.0193828		3891.2	-0.00557377	0	
351.4	0.06006198	0.05805435	941.39	0.01957844		1531.39	0.01274315	0.00848034	2121.39	0.00261965	0.00114235	2711.4	0.00806303		3301.4	0.01885356		3891.4	-0.00559089	0	
351.6	0.06044863	0.05822913	941.59	0.0205944		1531.59	0.01230167	0.00850722	2121.59	0.00284634	0.00114258	2711.6	0.00876795		3301.6	0.01834139		3891.6	-0.00520447	0	
351.8	0.05971133	0.05840383	941.79	0.02036857		1531.79	0.01282588	0.00853409	2121.79	0.00275406	0.00114281	2711.8	0.00922707		3301.8	0.01837039		3891.8	-0.00481438	0	
352	0.06026526	0.05857843	941.99	0.02006875		1531.99	0.01220231	0.00856096	2121.99	0.00262877	0.00114303	2712	0.00839456		3302	0.01830827		3892	-0.00405771	0	
352.2	0.06128083	0.05875295	942.19	0.01969354		1532.19	0.0109385	0.00858782	2122.19	0.00212766	0.00114326	2712.2	0.00783251		3302.2	0.01830615		3892.2	-0.00404013	0	
352.4	0.06191046	0.05892738	942.39	0.01937334		1532.39	0.01004546	0.00861467	2122.39	0.00189098	0.00114348	2712.4	0.00717997		3302.4	0.01957985		3892.4	-0.00425154	0	
352.6	0.06258895	0.05910172	942.59	0.01983113		1532.59	0.01015952	0.00864153	2122.59	0.0008804	0.00114369	2712.6	0.00675014		3302.6	0.0196625		3892.6	-0.0043439	0	
352.8	0.06222491	0.05927597	942.79	0.01934149		1532.79	0.00941007	0.00866837	2122.79	0.00010204	0.00114391	2712.8	0.00701362		3302.8	0.01959956		3892.8	-0.00459314	0	
353	0.06205217	0.05945013	942.99	0.01892276		1532.99	0.00912698	0.00869522	2122.99	-0.00025346	0.00114412	2713	0.00663508		3303	0.02017589		3893	-0.00513529	0	
353.2	0.06192005	0.05962421	943.19	0.01827449		1533.19	0.00868882	0.00872205	2123.19	-0.00069097	0.00114433	2713.2	0.00547254		3303.2	0.0201966		3893.2	-0.00569646	0	
353.4	0.06204055	0.0597982	943.39	0.01777371		1533.39	0.00774083	0.00874889	2123.39	-0.0002331	0.00114453	2713.4	0.00479122		3303.4	0.02019839		3893.4	-0.00620088	0	
353.6	0.06208015	0.0599721	943.59	0.0174554		1533.59	0.00815344	0.00877572	2123.59	0.00034959	0.00114473	2713.6	0.00402255		3303.6	0.02068923		3893.6	-0.00760863	0	
353.8	0.06218067	0.06014591	943.79	0.01748202		1533.79	0.0089168	0.00880254	2123.79	0.00106624	0.00114493	2713.8	0.00384375		3303.8	0.02054106		3893.8	-0.00863179	0	
354	0.06151711	0.06031964	943.99	0.01906046		1533.99	0.00858652	0.00882936	2123.99	0.00136832	0.00114513	2714	0.00330659		3304	0.01949659		3894	-0.00916303	0	
354.2	0.06083955	0.06049328	944.19	0.019093		1534.19	0.00845151	0.00885617	2124.19	0.00225774	0.00114532	2714.2	0.00372679		3304.2	0.01976475		3894.2	-0.00846834	0	
354.4	0.06064665	0.06066683	944.39	0.01994475		1534.39	0.00890506	0.00888298	2124.39	0.00276099	0.00114551	2714.4	0.0048347		3304.4	0.01951284		3894.4	-0.00830808	0	
354.6	0.06083974	0.06084029	944.59	0.02000497		1534.59	0.00889089	0.00890979	2124.59	0.00219329	0.0011457	2714.6	0.0060736		3304.6	0.0187905		3894.6	-0.00845367	0	
354.8	0.06087261	0.06101367	944.79	0.02012983		1534.79	0.00947024	0.00893659	2124.79	0.0026523	0.00114589	2714.8	0.00743122		3304.8	0.01793453		3894.8	-0.00789551	0	
355	0.06088333	0.06118695	944.99	0.02068517		1534.99	0.01070393	0.00896338	2124.99	0.00304926	0.00114607	2715	0.00926864		3305	0.01771595		3895	-0.007709	0	
355.2	0.06171232	0.06136015	945.19	0.02160814		1535.19	0.0121738	0.00899017	2125.19	0.00261726	0.00114625	2715.2	0.01071818		3305.2	0.0170303		3895.2	-0.00858292	0	
355.4	0.06261286	0.06153327	945.39	0.02132375		1535.39	0.01204314	0.00901696	2125.39	0.00311274	0.00114643	2715.4	0.01038076		3305.4	0.01648512		3895.4	-0.00802274	0	
355.6	0.06298401	0.06170629	945.59	0.02181281		1535.59	0.01245878	0.00904374	2125.59	0.00345491	0.00114661	2715.6	0.01027304		3305.6	0.01624142		3895.6	-0.00703954	0	
355.8	0.06376117	0.06187923	945.79	0.02234483		1535.79	0.0135553	0.00907052	2125.79	0.0037812	0.00114678	2715.8	0.00934889		3305.8	0.0166509		3895.8	-0.00656773	0	
356	0.06504265	0.06205208	945.99	0.02272136		1535.99	0.01313092	0.00909729	2125.99	0.00411988	0.00114695	2716	0.00790547		3306	0.016379		3896	-0.00612563	0	
356.2	0.06570236	0.06222484	946.19	0.02214041		1536.19	0.01385469	0.00912405	2126.19	0.00356804	0.00114712	2716.2	0.008352		3306.2	0.01632663		3896.2	-0.00622137	0	
356.4	0.06719418	0.06239752	946.39	0.02216699		1536.39	0.01477369	0.00915082	2126.39	0.00366113	0.00114729	2716.4	0.00830453		3306.4	0.01707391		3896.4	-0.00652012	0	
356.6	0.06713738	0.06257011	946.59	0.02181005		1536.59	0.0146077	0.00917757	2126.59	0.00346767	0.00114746	2716.6	0.00734399		3306.6	0.0175391		3896.6	-0.00633059	0	
356.8	0.06640518	0.06274261	946.79	0.02118097		1536.79	0.0143132	0.00920433	2126.79	0.00290372	0.00114762	2716.8	0.00703144		3306.8	0.01986034		3896.8	-0.0062251	0	
357	0.0675503	0.06291502	946.99	0.02093022		1536.99	0.01374584	0.00923107	2126.99	0.00219359	0.00114778	2717	0.00570046		3307	0.02005143		3897	-0.00699304	0	
357.2	0.0681598	0.06308735	947.19	0.0213649		1537.19	0.01331182	0.00925782	2127.19	0.00191219	0.00114794	2717.2	0.00532963		3307.2	0.02072278		3897.2	-0.00713831	0	
357.4	0.06878207	0.06325959	947.39	0.02049649		1537.39	0.01256608	0.00928456	2127.39	0.00167695	0.00114809	2717.4	0.0045209		3307.4	0.02093405		3897.4	-0.00774838	0	
357.6	0.06809209	0.06343175	947.59	0.02029911		1537.59	0.01220846	0.00931129	2127.59	0.00129798	0.00114824	2717.6	0.00401107		3307.6	0.02175989		3897.6	-0.00803019	0	
357.8	0.06778595	0.06360381	947.79	0.0205025		1537.79	0.01154122	0.00933802	2127.79	0.00156463	0.0011484	2717.8	0.0037536		3307.8	0.02192677		3897.8	-0.00840728	0	
358	0.06722946	0.06377579	947.99	0.0218233		1537.99	0.01079945	0.00936474	2127.99	0.00128822	0.00114855	2718	0.00307657		3308	0.02219542		3898	-0.00822065	0	
358.2	0.06744608	0.06394769	948.19	0.02158209		1538.19	0.01156892	0.00939146	2128.19	0.00179931	0.00114869	2718.2	0.00355518		3308.2	0.02212341		3898.2	-0.00819267	0	
358.4	0.06729336	0.06411949	948.39	0.02199591		1538.39	0.0129546	0.00941818	2128.39	0.00111413	0.00114884	2718.4	0.00400099		3308.4	0.02179016		3898.4	-0.00714832	0	
358.6	0.06746021	0.06429121	948.59	0.02097922		1538.59	0.01311308	0.00944489	2128.59	0.00071626	0.00114898	2718.6	0.00486399		3308.6	0.02159389		3898.6	-0.00714676	0	
358.8	0.06701807	0.06446285	948.79	0.0217627		1538.79	0.01302904	0.00947159	2128.79	0.00173949	0.00114912	2718.8	0.00495488		3308.8	0.02106092		3898.8	-0.0057373	0	
359	0.06742953	0.06463439	948.99	0.02233465		1538.99	0.01327594	0.00949829	2128.99	0.00194374	0.00114926	2719	0.00736381		3309	0.02149355		3899	-0.00536026	0	
359.2	0.0680813	0.06480585	949.19	0.02260825		1539.19	0.01337672	0.00952499	2129.19	0.00155092	0.0011494	2719.2	0.00718544		3309.2	0.0203392		3899.2	-0.00509197	0	
359.4	0.06817347	0.06497723	949.39	0.02279865		1539.39	0.0132615	0.00955168	2129.39	0.00219851	0.00114954	2719.4	0.0062515		3309.4	0.01968875		3899.4	-0.00391226	0	
359.6	0.06803329	0.06514851	949.59	0.02385592		1539.59	0.01368486	0.00957836	2129.59	0.00214026	0.00114967	2719.6	0.00596518		3309.6	0.0185109		3899.6	-0.00317101	0	
359.8	0.06835089	0.06531971	949.79	0.02396251		1539.79	0.01426524	0.00960505	2129.79	0.00301537	0.0011498	2719.8	0.00594591		3309.8	0.01877483		3899.8	-0.00210446	0	
360	0.06796338	0.06549083	949.99	0.02389383		1539.99	0.01403992	0.00963172	2129.99	0.00297072	0.00114993	2720	0.00645788		3310	0.01790088		3900	-0.00086712	0	
360.2	0.06814436	0.06566186	950.19	0.02303188		1540.19	0.0151358	0.00965839	2130.19	0.0037671	0.00115006	2720.2	0.00746329		3310.2	0.01746017		3900.2	-0.00022655	0	
360.4	0.06844692	0.0658328	950.39	0.02274401		1540.39	0.01503443	0.00968506	2130.39	0.00370394	0.00115019	2720.4	0.00675531		3310.4	0.01756139		3900.4	-0.00040577	0	
360.6	0.06876456	0.06600365	950.59	0.02234593		1540.59	0.01420137	0.00971172	2130.59	0.00355177	0.00115031	2720.6	0.00677751		3310.6	0.01797003		3900.6	-0.0004752	0	
360.8	0.06821758	0.06617442	950.79	0.02289225		1540.79	0.01434784	0.00973838	2130.79	0.00270877	0.00115044	2720.8	0.00714521		3310.8	0.01927094		3900.8	-0.00153502	0	
361	0.06922206	0.0663451	950.99	0.02316506		1540.99	0.01406326	0.00976504	2130.99	0.00208247	0.00115056	2721	0.00754055		3311	0.01820736		3901	-0.00191114	0	
361.2	0.06893829	0.0665157	951.19	0.02313929		1541.19	0.01300764	0.00979168	2131.19	0.00213591	0.00115068	2721.2	0.00774213		3311.2	0.01852915		3901.2	-0.00248778	0	
361.4	0.06826045	0.06668621	951.39	0.02183176		1541.39	0.01175701	0.00981833	2131.39	0.00194225	0.0011508	2721.4	0.00862197		3311.4	0.01806004		3901.4	-0.00273018	0	
361.6	0.06735759	0.06685663	951.59	0.02320128		1541.59	0.01194224	0.00984497	2131.59	0.00230414	0.00115091	2721.6	0.00821127		3311.6	0.0181297		3901.6	-0.00344229	0	
361.8	0.06749223	0.06702697	951.79	0.02386268		1541.79	0.01220151	0.0098716	2131.79	0.003568	0.00115103	2721.8	0.00919147		3311.8	0.01866209		3901.8	-0.00417132	0	
362	0.06723169	0.06719723	951.99	0.02507287		1541.99	0.01289893	0.00989823	2131.99	0.00351629	0.00115114	2722	0.0094602		3312	0.0196419		3902	-0.0041006	0	
362.2	0.06766957	0.06736739	952.19	0.02501735		1542.19	0.01376632	0.00992485	2132.19	0.00403952	0.00115125	2722.2	0.00968733		3312.2	0.01883742		3902.2	-0.00352646	0	
362.4	0.06775536	0.06753747	952.39	0.02504237		1542.39	0.01421252	0.00995147	2132.39	0.00318134	0.00115136	2722.4	0.0094405		3312.4	0.01978582		3902.4	-0.00402524	0	
362.6	0.06759226	0.06770747	952.59	0.02486924		1542.59	0.01378665	0.00997809	2132.59	0.00273115	0.00115147	2722.6	0.01070396		3312.6	0.02034099		3902.6	-0.00517994	0	
362.8	0.0669546	0.06787738	952.79	0.02561934		1542.79	0.01430811	0.0100047	2132.79	0.00293777	0.00115158	2722.8	0.01082788		3312.8	0.02062444		3902.8	-0.00547398	0	
363	0.06710888	0.0680472	952.99	0.02526228		1542.99	0.01536984	0.01003131	2132.99	0.00307997	0.00115169	2723	0.01173055		3313	0.02178661		3903	-0.00587761	0	
363.2	0.06733813	0.06821694	953.19	0.02551926		1543.19	0.01612717	0.01005791	2133.19	0.00206617	0.00115179	2723.2	0.0113407		3313.2	0.02204279		3903.2	-0.00576523	0	
363.4	0.0677243	0.06838659	953.39	0.02571716		1543.39	0.01687739	0.0100845	2133.39	0.00178544	0.00115189	2723.4	0.01129884		3313.4	0.02261823		3903.4	-0.00544077	0	
363.6	0.06831749	0.06855615	953.59	0.02655117		1543.59	0.01731768	0.0101111	2133.59	0.00133727	0.00115199	2723.6	0.01143432		3313.6	0.02281119		3903.6	-0.00518436	0	
363.8	0.06899483	0.06872563	953.79	0.02653853		1543.79	0.01779221	0.01013768	2133.79	0.00121937	0.00115209	2723.8	0.0114858		3313.8	0.02359539		3903.8	-0.00431998	0	
364	0.06868705	0.06889503	953.99	0.02694624		1543.99	0.01752657	0.01016427	2133.99	0.00129674	0.00115219	2724	0.01087904		3314	0.02319248		3904	-0.00395144	0	
364.2	0.06952816	0.06906434	954.19	0.0261969		1544.19	0.01750469	0.01019084	2134.19	0.00147807	0.00115229	2724.2	0.01076341		3314.2	0.02422829		3904.2	-0.00341136	0	
364.4	0.07035449	0.06923356	954.39	0.02582106		1544.39	0.01629334	0.01021742	2134.39	0.00051432	0.00115239	2724.4	0.00986697		3314.4	0.02406948		3904.4	-0.00385277	0	
364.6	0.07015706	0.0694027	954.59	0.02541346		1544.59	0.01624862	0.01024398	2134.59	0.00087743	0.00115248	2724.6	0.00920286		3314.6	0.02480346		3904.6	-0.00387638	0	
364.8	0.07066241	0.06957175	954.79	0.02538881		1544.79	0.01601256	0.01027055	2134.79	0.00154395	0.00115258	2724.8	0.00809425		3314.8	0.02455071		3904.8	-0.00463865	0	
365	0.07259631	0.06974072	954.99	0.0252659		1544.99	0.01493512	0.01029711	2134.99	0.002038	0.00115267	2725	0.00744069		3315	0.02367844		3905	-0.00444228	0	
365.2	0.07322113	0.0699096	955.19	0.02531446		1545.19	0.01347851	0.01032366	2135.19	0.00318073	0.00115276	2725.2	0.00666991		3315.2	0.02332133		3905.2	-0.00455132	0	
365.4	0.07304092	0.0700784	955.39	0.02564905		1545.39	0.01317735	0.01035021	2135.39	0.00405793	0.00115285	2725.4	0.00659399		3315.4	0.02300216		3905.4	-0.00402551	0	
365.6	0.07308367	0.07024711	955.59	0.02700276		1545.59	0.01249216	0.01037675	2135.59	0.00564301	0.00115294	2725.6	0.00545064		3315.6	0.02263409		3905.6	-0.00438811	0	
365.8	0.07319147	0.07041574	955.79	0.02696298		1545.79	0.01266731	0.01040329	2135.79	0.00626097	0.00115303	2725.8	0.00585884		3315.8	0.02269308		3905.8	-0.00401902	0	
366	0.07313182	0.07058428	955.99	0.0279461		1545.99	0.01246532	0.01042983	2135.99	0.00643481	0.00115311	2726	0.00487516		3316	0.02163142		3906	-0.0030721	0	
366.2	0.07404874	0.07075274	956.19	0.02731243		1546.19	0.01253142	0.01045636	2136.19	0.00787985	0.0011532	2726.2	0.00471583		3316.2	0.0206381		3906.2	-0.0031875	0	
366.4	0.07370814	0.07092111	956.39	0.02765758		1546.39	0.01263199	0.01048289	2136.39	0.00800693	0.00115328	2726.4	0.00430402		3316.4	0.02081264		3906.4	-0.00421616	0	
366.6	0.07224739	0.0710894	956.59	0.02730719		1546.59	0.01344843	0.01050941	2136.59	0.00704951	0.00115336	2726.6	0.00554054		3316.6	0.02016468		3906.6	-0.00498981	0	
366.8	0.07194194	0.0712576	956.79	0.02696792		1546.79	0.01395724	0.01053592	2136.79	0.00772072	0.00115344	2726.8	0.00558609		3316.8	0.01983971		3906.8	-0.00466136	0	
367	0.07228804	0.07142572	956.99	0.02711943		1546.99	0.01437703	0.01056244	2136.99	0.00757512	0.00115352	2727	0.00687734		3317	0.02033008		3907	-0.00494654	0	
367.2	0.07259411	0.07159375	957.19	0.02724322		1547.19	0.01480344	0.01058894	2137.19	0.00600951	0.0011536	2727.2	0.00845964		3317.2	0.02033125		3907.2	-0.00465906	0	
367.4	0.07252107	0.0717617	957.39	0.02839293		1547.39	0.01547113	0.01061545	2137.39	0.00552173	0.00115368	2727.4	0.00920298		3317.4	0.01982313		3907.4	-0.00462968	0	
367.6	0.07240222	0.07192956	957.59	0.02897		1547.59	0.01527576	0.01064194	2137.59	0.0053194	0.00115376	2727.6	0.00994556		3317.6	0.0200801		3907.6	-0.00418715	0	
367.8	0.07176527	0.07209734	957.79	0.0284433		1547.79	0.01556605	0.01066844	2137.79	0.00514075	0.00115384	2727.8	0.010675		3317.8	0.02051345		3907.8	-0.00388356	0	
368	0.07026191	0.07226503	957.99	0.0284787		1547.99	0.01508012	0.01069492	2137.99	0.00502159	0.00115391	2728	0.0105527		3318	0.02096532		3908	-0.00332117	0	
368.2	0.07068023	0.07243264	958.19	0.02744712		1548.19	0.01484665	0.01072141	2138.19	0.00472418	0.00115399	2728.2	0.01077406		3318.2	0.02149967		3908.2	-0.0034724	0	
368.4	0.07060207	0.07260016	958.39	0.02734353		1548.39	0.01362089	0.01074789	2138.39	0.00449236	0.00115406	2728.4	0.01007845		3318.4	0.02152969		3908.4	-0.00431598	0	
368.6	0.07019963	0.0727676	958.59	0.02703322		1548.59	0.01389209	0.01077436	2138.59	0.0045466	0.00115413	2728.6	0.00925427		3318.6	0.02221878		3908.6	-0.00475867	0	
368.8	0.07133616	0.07293495	958.79	0.02686757		1548.79	0.01322627	0.01080083	2138.79	0.0044332	0.0011542	2728.8	0.00919563		3318.8	0.02145264		3908.8	-0.00558441	0	
369	0.07155783	0.07310222	958.99	0.02717521		1548.99	0.01244703	0.0108273	2138.99	0.00363039	0.00115427	2729	0.0092281		3319	0.02232018		3909	-0.00538154	0	
369.2	0.07107666	0.07326941	959.19	0.02744755		1549.19	0.01145835	0.01085376	2139.19	0.00327845	0.00115434	2729.2	0.0090954		3319.2	0.0223747		3909.2	-0.00581722	0	
369.4	0.06997025	0.07343651	959.39	0.02827156		1549.39	0.01037627	0.01088021	2139.39	0.00378974	0.00115441	2729.4	0.00862576		3319.4	0.02273581		3909.4	-0.00609056	0	
369.6	0.07042174	0.07360353	959.59	0.02835054		1549.59	0.00996596	0.01090666	2139.59	0.00410843	0.00115448	2729.6	0.00847998		3319.6	0.02265314		3909.6	-0.00638446	0	
369.8	0.07091154	0.07377046	959.79	0.0286802		1549.79	0.01072315	0.01093311	2139.79	0.00351269	0.00115454	2729.8	0.0082005		3319.8	0.02285527		3909.8	-0.00643243	0	
370	0.07192197	0.07393731	959.99	0.02920455		1549.99	0.01024422	0.01095955	2139.99	0.00499439	0.00115461	2730	0.00827304		3320	0.02225091		3910	-0.00575401	0	
370.2	0.07301619	0.07410407	960.19	0.02849671		1550.19	0.01066064	0.01098599	2140.19	0.00493314	0.00115467	2730.2	0.00852603		3320.2	0.02199343		3910.2	-0.00643784	0	
370.4	0.07277351	0.07427075	960.39	0.02931355		1550.39	0.01044543	0.01101242	2140.39	0.00439285	0.00115474	2730.4	0.00845534		3320.4	0.02157401		3910.4	-0.0069555	0	
370.6	0.07273747	0.07443735	960.59	0.02808325		1550.59	0.0111573	0.01103885	2140.59	0.00455037	0.0011548	2730.6	0.00940787		3320.6	0.02128085		3910.6	-0.00735364	0	
370.8	0.07416569	0.07460386	960.79	0.02789656		1550.79	0.01073254	0.01106527	2140.79	0.00442795	0.00115486	2730.8	0.00977446		3320.8	0.02107998		3910.8	-0.00629083	0	
371	0.07534878	0.07477029	960.99	0.02847474		1550.99	0.01134436	0.01109169	2140.99	0.00351516	0.00115492	2731	0.01036065		3321	0.02103236		3911	-0.00584055	0	
371.2	0.07519521	0.07493663	961.19	0.028251		1551.19	0.01199092	0.0111181	2141.19	0.00296397	0.00115498	2731.2	0.01042784		3321.2	0.02039732		3911.2	-0.00570989	0	
371.4	0.07590615	0.07510289	961.39	0.02896255		1551.39	0.01247923	0.01114451	2141.39	0.00264945	0.00115504	2731.4	0.0102053		3321.4	0.01985289		3911.4	-0.00540031	0	
371.6	0.07633407	0.07526907	961.59	0.02822119		1551.59	0.01272237	0.01117091	2141.59	0.00221498	0.0011551	2731.6	0.01047987		3321.6	0.02002828		3911.6	-0.0052662	0	
371.8	0.07637951	0.07543516	961.79	0.02814142		1551.79	0.01330708	0.01119731	2141.79	0.00159963	0.00115516	2731.8	0.01011822		3321.8	0.01939221		3911.8	-0.0051376	0	
372	0.07631453	0.07560117	961.99	0.02752569		1551.99	0.01276231	0.01122371	2141.99	0.00117394	0.00115522	2732	0.00897418		3322	0.01820135		3912	-0.00454684	0	
372.2	0.0764238	0.0757671	962.19	0.02705138		1552.19	0.01304452	0.01125009	2142.19	0.0006383	0.00115527	2732.2	0.00867762		3322.2	0.01796862		3912.2	-0.00450973	0	
372.4	0.07625059	0.07593294	962.39	0.0267613		1552.39	0.0123688	0.01127648	2142.39	0.00039129	0.00115533	2732.4	0.00847102		3322.4	0.01771921		3912.4	-0.00366035	0	
372.6	0.07668264	0.07609869	962.59	0.02717046		1552.59	0.01251574	0.01130286	2142.59	0.00064352	0.00115538	2732.6	0.00884002		3322.6	0.01730488		3912.6	-0.00357508	0	
372.8	0.07702366	0.07626437	962.79	0.02712787		1552.79	0.01267425	0.01132924	2142.79	0.00051117	0.00115544	2732.8	0.00815023		3322.8	0.01734496		3912.8	-0.00413263	0	
373	0.07658511	0.07642996	962.99	0.02764507		1552.99	0.01230144	0.01135561	2142.99	0.00069787	0.00115549	2733	0.00774548		3323	0.01782009		3913	-0.00343591	0	
373.2	0.07656111	0.07659546	963.19	0.02813641		1553.19	0.01184821	0.01138197	2143.19	0.00099859	0.00115554	2733.2	0.00704184		3323.2	0.01788503		3913.2	-0.00354261	0	
373.4	0.07706688	0.07676088	963.39	0.02849987		1553.39	0.01197386	0.01140834	2143.39	0.00225254	0.00115559	2733.4	0.00668845		3323.4	0.01875314		3913.4	-0.00281786	0	
373.6	0.07831913	0.07692622	963.59	0.02800186		1553.59	0.0129129	0.01143469	2143.59	0.00256951	0.00115564	2733.6	0.00659261		3323.6	0.01986559		3913.6	-0.00281637	0	
373.8	0.07908178	0.07709148	963.79	0.02763829		1553.79	0.01338132	0.01146105	2143.79	0.00276546	0.00115569	2733.8	0.00650031		3323.8	0.02093677		3913.8	-0.00294613	0	
374	0.07978625	0.07725665	963.99	0.02688799		1553.99	0.01349934	0.01148739	2143.99	0.00372635	0.00115574	2734	0.00727725		3324	0.02083778		3914	-0.00342739	0	
374.2	0.08059436	0.07742174	964.19	0.02658197		1554.19	0.01459366	0.01151374	2144.19	0.00326564	0.00115579	2734.2	0.00729461		3324.2	0.02157129		3914.2	-0.00419112	0	
374.4	0.08067283	0.07758675	964.39	0.02613406		1554.39	0.01553866	0.01154007	2144.39	0.00411689	0.00115584	2734.4	0.00833352		3324.4	0.02300789		3914.4	-0.0041206	0	
374.6	0.08111503	0.07775167	964.59	0.02513001		1554.59	0.01639322	0.01156641	2144.59	0.0043928	0.00115589	2734.6	0.00852829		3324.6	0.02339065		3914.6	-0.00387625	0	
374.8	0.08163931	0.07791651	964.79	0.02484829		1554.79	0.01662896	0.01159274	2144.79	0.0037239	0.00115594	2734.8	0.00791209		3324.8	0.02432023		3914.8	-0.00374933	0	
375	0.08136318	0.07808126	964.99	0.02443762		1554.99	0.01738457	0.01161906	2144.99	0.00382822	0.00115598	2735	0.00723955		3325	0.02486572		3915	-0.00479831	0	
375.2	0.08157043	0.07824594	965.19	0.02352566		1555.19	0.01784607	0.01164538	2145.19	0.00306525	0.00115603	2735.2	0.00699964		3325.2	0.02465302		3915.2	-0.00562597	0	
375.4	0.0823964	0.07841052	965.39	0.02406166		1555.39	0.01786142	0.0116717	2145.39	0.00222779	0.00115607	2735.4	0.00705456		3325.4	0.02471334		3915.4	-0.00515717	0	
375.6	0.08168502	0.07857503	965.59	0.02443841		1555.59	0.0177942	0.01169801	2145.59	0.00167045	0.00115612	2735.6	0.00663174		3325.6	0.0240693		3915.6	-0.00530443	0	
375.8	0.08200012	0.07873945	965.79	0.02453331		1555.79	0.01740413	0.01172431	2145.79	0.00102001	0.00115616	2735.8	0.00598524		3325.8	0.02293862		3915.8	-0.00442769	0	
376	0.08243934	0.0789038	965.99	0.02446594		1555.99	0.01604568	0.01175061	2145.99	0.00043252	0.00115621	2736	0.00529363		3326	0.02245135		3916	-0.00374447	0	
376.2	0.08249643	0.07906805	966.19	0.02508811		1556.19	0.01554396	0.01177691	2146.19	-0.00010237	0.00115625	2736.2	0.00553266		3326.2	0.02199684		3916.2	-0.00384305	0	
376.4	0.08287055	0.07923223	966.39	0.02531355		1556.39	0.01458728	0.0118032	2146.39	0.00035707	0.00115629	2736.4	0.00549277		3326.4	0.02145752		3916.4	-0.00309628	0	
376.6	0.08359995	0.07939632	966.59	0.02616537		1556.59	0.01423185	0.01182949	2146.59	0.00096816	0.00115633	2736.6	0.00577916		3326.6	0.02108244		3916.6	-0.00249088	0	
376.8	0.08322548	0.07956033	966.79	0.02689123		1556.79	0.01406839	0.01185577	2146.79	0.00092406	0.00115637	2736.8	0.00481689		3326.8	0.020497		3916.8	-0.00166323	0	
377	0.08309661	0.07972425	966.99	0.02745009		1556.99	0.01269043	0.01188205	2146.99	0.00106484	0.00115641	2737	0.00551754		3327	0.02015688		3917	0.00006991	0	
377.2	0.08450101	0.0798881	967.19	0.02816064		1557.19	0.01213741	0.01190832	2147.19	0.00135294	0.00115645	2737.2	0.00513843		3327.2	0.02075417		3917.2	0.00016646	0	
377.4	0.0847754	0.08005186	967.39	0.02832529		1557.39	0.01266103	0.01193459	2147.39	0.00153656	0.00115649	2737.4	0.00604907		3327.4	0.02095472		3917.4	0.00117975	0	
377.6	0.08512884	0.08021554	967.59	0.02800077		1557.59	0.01274792	0.01196086	2147.59	0.00139188	0.00115653	2737.6	0.00665023		3327.6	0.0214783		3917.6	0.00028924	0	
377.8	0.08509983	0.08037913	967.79	0.02796162		1557.79	0.01331681	0.01198712	2147.79	0.00162978	0.00115657	2737.8	0.00835455		3327.8	0.02149214		3917.8	-0.00026267	0	
378	0.08508314	0.08054264	967.99	0.02794833		1557.99	0.01379029	0.01201337	2147.99	0.00198704	0.00115661	2738	0.00964512		3328	0.02209264		3918	0.00020195	0	
378.2	0.08491793	0.08070607	968.19	0.02769193		1558.19	0.01583843	0.01203962	2148.19	0.00255277	0.00115665	2738.2	0.01015405		3328.2	0.02317991		3918.2	0.00068833	0	
378.4	0.08419223	0.08086942	968.39	0.02644099		1558.39	0.01669987	0.01206586	2148.39	0.00333738	0.00115668	2738.4	0.01101445		3328.4	0.02375563		3918.4	0.00079327	0	
378.6	0.08366272	0.08103269	968.59	0.02573243		1558.59	0.01788956	0.01209211	2148.59	0.00330744	0.00115672	2738.6	0.0107326		3328.6	0.02344594		3918.6	0.00073258	0	
378.8	0.08300495	0.08119587	968.79	0.02463426		1558.79	0.01803906	0.01211834	2148.79	0.00386502	0.00115675	2738.8	0.01083862		3328.8	0.02358961		3918.8	-0.00023277	0	
379	0.08299319	0.08135897	968.99	0.02432164		1558.99	0.01920374	0.01214457	2148.99	0.00331922	0.00115679	2739	0.01138143		3329	0.02307045		3919	-0.00093283	0	
379.2	0.08387012	0.08152199	969.19	0.02467524		1559.19	0.0186445	0.0121708	2149.19	0.00315795	0.00115682	2739.2	0.01188619		3329.2	0.02214204		3919.2	-0.00056133	0	
379.4	0.08418092	0.08168492	969.39	0.02503482		1559.39	0.01810399	0.01219702	2149.39	0.00257637	0.00115686	2739.4	0.01106609		3329.4	0.02207003		3919.4	-0.00152233	0	
379.6	0.08373447	0.08184778	969.59	0.02607076		1559.59	0.01811934	0.01222324	2149.59	0.00292079	0.00115689	2739.6	0.01142381		3329.6	0.02167262		3919.6	-0.002022	0	
379.8	0.08474121	0.08201055	969.79	0.02539348		1559.79	0.01693242	0.01224945	2149.79	0.00273427	0.00115693	2739.8	0.01149771		3329.8	0.02125674		3919.8	-0.00272256	0	
380	0.08553701	0.08217324	969.99	0.02548926		1559.99	0.01683946	0.01227566	2149.99	0.00272943	0.00115696	2740	0.01146437		3330	0.02125357		3920	-0.00292234	0	
380.2	0.08557586	0.08233585	970.19	0.02609054		1560.19	0.01665578	0.01230186	2150.19	0.00171354	0.00115699	2740.2	0.0107882		3330.2	0.02111786		3920.2	-0.00371995	0	
380.4	0.08604512	0.08249837	970.39	0.02686429		1560.39	0.01638508	0.01232806	2150.39	0.00151705	0.00115702	2740.4	0.01033837		3330.4	0.021044		3920.4	-0.00319691	0	
380.6	0.08657869	0.08266081	970.59	0.02749248		1560.59	0.01590226	0.01235426	2150.59	0.00194687	0.00115705	2740.6	0.00973979		3330.6	0.0205265		3920.6	-0.00277662	0	
380.8	0.08745514	0.08282318	970.79	0.02814202		1560.79	0.01531742	0.01238045	2150.79	0.00167886	0.00115709	2740.8	0.00945384		3330.8	0.02009827		3920.8	-0.00273608	0	
381	0.08848759	0.08298545	970.99	0.02913671		1560.99	0.01463183	0.01240663	2150.99	0.00079442	0.00115712	2741	0.00957262		3331	0.02023164		3921	-0.00259227	0	
381.2	0.08964928	0.08314765	971.19	0.02911183		1561.19	0.01468716	0.01243281	2151.19	0.00037216	0.00115715	2741.2	0.0091801		3331.2	0.02036733		3921.2	-0.00272904	0	
381.4	0.08940631	0.08330977	971.39	0.02990052		1561.39	0.0159848	0.01245899	2151.39	0.00014091	0.00115718	2741.4	0.00945573		3331.4	0.0200688		3921.4	-0.00283789	0	
381.6	0.09042877	0.0834718	971.59	0.03057988		1561.59	0.01638734	0.01248516	2151.59	0.0008591	0.00115721	2741.6	0.00944769		3331.6	0.02073423		3921.6	-0.00290276	0	
381.8	0.09023723	0.08363375	971.79	0.03122519		1561.79	0.01687769	0.01251132	2151.79	0.00068568	0.00115723	2741.8	0.00901849		3331.8	0.0211436		3921.8	-0.00280612	0	
382	0.09029781	0.08379562	971.99	0.03099155		1561.99	0.01737515	0.01253748	2151.99	0.00088686	0.00115726	2742	0.00841441		3332	0.02155012		3922	-0.0016519	0	
382.2	0.09012334	0.08395741	972.19	0.03029393		1562.19	0.01805964	0.01256364	2152.19	0.00147611	0.00115729	2742.2	0.00786083		3332.2	0.02138509		3922.2	-0.00162324	0	
382.4	0.09096898	0.08411912	972.39	0.02977932		1562.39	0.01828021	0.01258979	2152.39	0.0011746	0.00115732	2742.4	0.00839935		3332.4	0.02075211		3922.4	-0.00157932	0	
382.6	0.09088969	0.08428074	972.59	0.02943902		1562.59	0.01915611	0.01261594	2152.59	0.000971	0.00115735	2742.6	0.0090222		3332.6	0.01983854		3922.6	-0.00167755	0	
382.8	0.09074098	0.08444229	972.79	0.02885963		1562.79	0.01878242	0.01264208	2152.79	0.00121749	0.00115737	2742.8	0.0096072		3332.8	0.01988359		3922.8	-0.00298057	0	
383	0.09206044	0.08460375	972.99	0.02938806		1562.99	0.01901547	0.01266822	2152.99	0.00107305	0.0011574	2743	0.01025227		3333	0.02032719		3923	-0.00273566	0	
383.2	0.09259554	0.08476513	973.19	0.02933378		1563.19	0.01737747	0.01269436	2153.19	0.00167561	0.00115743	2743.2	0.01051046		3333.2	0.02024935		3923.2	-0.00268686	0	
383.4	0.09341237	0.08492643	973.39	0.02921935		1563.39	0.01719558	0.01272049	2153.39	0.00131553	0.00115745	2743.4	0.01070114		3333.4	0.02120116		3923.4	-0.00268432	0	
383.6	0.09377603	0.08508764	973.59	0.02980009		1563.59	0.01727823	0.01274661	2153.59	0.00211628	0.00115748	2743.6	0.01194271		3333.6	0.02154856		3923.6	-0.00231674	0	
383.8	0.09414944	0.08524878	973.79	0.02918768		1563.79	0.01610713	0.01277273	2153.79	0.00182985	0.0011575	2743.8	0.01157514		3333.8	0.02162486		3923.8	-0.00272589	0	
384	0.0943113	0.08540984	973.99	0.02898776		1563.99	0.01629473	0.01279885	2153.99	0.00127497	0.00115753	2744	0.01120929		3334	0.02203156		3924	-0.00166104	0	
384.2	0.09409463	0.08557081	974.19	0.02910705		1564.19	0.01626809	0.01282496	2154.19	0.00030866	0.00115755	2744.2	0.01047273		3334.2	0.02170306		3924.2	-0.00189393	0	
384.4	0.09383351	0.0857317	974.39	0.02955876		1564.39	0.01665039	0.01285106	2154.39	0.00035973	0.00115758	2744.4	0.01003392		3334.4	0.02104999		3924.4	-0.00147104	0	
384.6	0.09333272	0.08589251	974.59	0.02957807		1564.59	0.0165194	0.01287716	2154.59	0.00034484	0.0011576	2744.6	0.00949963		3334.6	0.02127592		3924.6	-0.00127294	0	
384.8	0.09345395	0.08605324	974.79	0.03004298		1564.79	0.01725184	0.01290326	2154.79	0.00006832	0.00115763	2744.8	0.01046133		3334.8	0.02146311		3924.8	-0.00168446	0	
385	0.0939844	0.08621389	974.99	0.0305901		1564.99	0.01795859	0.01292935	2154.99	0.000076	0.00115765	2745	0.01072894		3335	0.02170325		3925	-0.00086738	0	
385.2	0.09436808	0.08637446	975.19	0.03026244		1565.19	0.01830584	0.01295544	2155.19	0.00056141	0.00115767	2745.2	0.01003225		3335.2	0.02269567		3925.2	-0.00099352	0	
385.4	0.09390691	0.08653495	975.39	0.03160819		1565.39	0.01868866	0.01298152	2155.39	0.00091182	0.0011577	2745.4	0.0090127		3335.4	0.02322716		3925.4	-0.00162359	0	
385.6	0.09438742	0.08669535	975.59	0.03202062		1565.59	0.01851862	0.0130076	2155.59	0.00028782	0.00115772	2745.6	0.00953454		3335.6	0.02337674		3925.6	-0.00260361	0	
385.8	0.09391746	0.08685568	975.79	0.03129395		1565.79	0.01790904	0.01303368	2155.79	-0.00043219	0.00115774	2745.8	0.00887571		3335.8	0.02276483		3925.8	-0.0035679	0	
386	0.09439597	0.08701592	975.99	0.03196122		1565.99	0.01832398	0.01305974	2155.99	-0.00016455	0.00115776	2746	0.00863371		3336	0.02266696		3926	-0.00410228	0	
386.2	0.09487153	0.08717608	976.19	0.0317824		1566.19	0.01788903	0.01308581	2156.19	0.00018447	0.00115778	2746.2	0.00876238		3336.2	0.02266366		3926.2	-0.00447308	0	
386.4	0.09479437	0.08733616	976.39	0.03170723		1566.39	0.01789667	0.01311187	2156.39	-0.00021497	0.0011578	2746.4	0.00918678		3336.4	0.02205824		3926.4	-0.00499552	0	
386.6	0.09425252	0.08749617	976.59	0.03158546		1566.59	0.01850426	0.01313792	2156.59	0.00027168	0.00115783	2746.6	0.00875441		3336.6	0.02192624		3926.6	-0.00542654	0	
386.8	0.09454335	0.08765609	976.79	0.03160022		1566.79	0.01843573	0.01316397	2156.79	0.0002624	0.00115785	2746.8	0.00853525		3336.8	0.02235535		3926.8	-0.00603592	0	
387	0.0952146	0.08781593	976.99	0.03199839		1566.99	0.01720357	0.01319002	2156.99	-0.00002339	0.00115787	2747	0.00881588		3337	0.02169045		3927	-0.00588226	0	
387.2	0.09480204	0.08797568	977.19	0.03195334		1567.19	0.01660363	0.01321606	2157.19	-0.00065841	0.00115789	2747.2	0.00843498		3337.2	0.02125163		3927.2	-0.0059584	0	
387.4	0.09527627	0.08813536	977.39	0.03272092		1567.39	0.01618658	0.0132421	2157.39	-0.00063292	0.00115791	2747.4	0.0085797		3337.4	0.02162763		3927.4	-0.00547556	0	
387.6	0.09489103	0.08829496	977.59	0.03249501		1567.59	0.01605931	0.01326813	2157.59	-0.0003202	0.00115793	2747.6	0.00798913		3337.6	0.02190136		3927.6	-0.00522652	0	
387.8	0.09408123	0.08845448	977.79	0.03123267		1567.79	0.01606121	0.01329416	2157.79	-0.00079358	0.00115794	2747.8	0.00801712		3337.8	0.02230048		3927.8	-0.00516215	0	
388	0.09401024	0.08861391	977.99	0.03108844		1567.99	0.01668551	0.01332018	2157.99	-0.00009765	0.00115796	2748	0.00799454		3338	0.02191411		3928	-0.00476442	0	
388.2	0.09405245	0.08877327	978.19	0.03178809		1568.19	0.01764933	0.0133462	2158.19	-0.00014354	0.00115798	2748.2	0.00752615		3338.2	0.0219567		3928.2	-0.00511973	0	
388.4	0.09406775	0.08893255	978.39	0.0325946		1568.39	0.01810686	0.01337221	2158.39	0.00052739	0.001158	2748.4	0.00727612		3338.4	0.02252051		3928.4	-0.00472463	0	
388.6	0.09453608	0.08909174	978.59	0.03237507		1568.59	0.01871211	0.01339822	2158.59	0.00067139	0.00115802	2748.6	0.00747075		3338.6	0.02286005		3928.6	-0.0043124	0	
388.8	0.0950418	0.08925086	978.79	0.03267551		1568.79	0.02018573	0.01342423	2158.79	0.00198139	0.00115804	2748.8	0.00740634		3338.8	0.02288505		3928.8	-0.00382171	0	
389	0.09511301	0.08940989	978.99	0.03288482		1568.99	0.01980941	0.01345023	2158.99	0.00330876	0.00115805	2749	0.00721986		3339	0.02253774		3929	-0.00210303	0	
389.2	0.09554715	0.08956885	979.19	0.03325374		1569.19	0.01975463	0.01347622	2159.19	0.00385864	0.00115807	2749.2	0.00744635		3339.2	0.02291854		3929.2	-0.00290668	0	
389.4	0.09516159	0.08972772	979.39	0.03362217		1569.39	0.01956348	0.01350221	2159.39	0.00471691	0.00115809	2749.4	0.00809983		3339.4	0.02362946		3929.4	-0.00334992	0	
389.6	0.09527198	0.08988651	979.59	0.0333849		1569.59	0.0195935	0.0135282	2159.59	0.00495941	0.00115811	2749.6	0.00898655		3339.6	0.0234827		3929.6	-0.00441559	0	
389.8	0.09542164	0.09004523	979.79	0.0326017		1569.79	0.01929975	0.01355418	2159.79	0.00556881	0.00115812	2749.8	0.00916696		3339.8	0.02297551		3929.8	-0.00450817	0	
390	0.09595748	0.09020386	979.99	0.03284921		1569.99	0.01911622	0.01358016	2159.99	0.00605732	0.00115814	2750	0.00946003		3340	0.02284888		3930	-0.00400196	0	
390.2	0.09549782	0.09036242	980.19	0.03188551		1570.19	0.01833816	0.01360613	2160.19	0.00604969	0.00115816	2750.2	0.01033013		3340.2	0.02199359		3930.2	-0.00333204	0	
390.4	0.09568336	0.09052089	980.39	0.03067316		1570.39	0.01840663	0.0136321	2160.39	0.00476564	0.00115817	2750.4	0.01061945		3340.4	0.02129623		3930.4	-0.00385549	0	
390.6	0.0961242	0.09067928	980.59	0.03037786		1570.59	0.01879131	0.01365806	2160.59	0.00461883	0.00115819	2750.6	0.01070669		3340.6	0.02119998		3930.6	-0.00412251	0	
390.8	0.09642525	0.0908376	980.79	0.03032557		1570.79	0.01730325	0.01368402	2160.79	0.00219249	0.0011582	2750.8	0.0108198		3340.8	0.02148441		3930.8	-0.00458189	0	
391	0.09567893	0.09099583	980.99	0.03070134		1570.99	0.01611919	0.01370997	2160.99	0.00133684	0.00115822	2751	0.01120522		3341	0.02103144		3931	-0.00540249	0	
391.2	0.09568142	0.09115399	981.19	0.03090933		1571.19	0.01530599	0.01373592	2161.19	-0.00012778	0.00115823	2751.2	0.01158627		3341.2	0.02155363		3931.2	-0.00541589	0	
391.4	0.09586085	0.09131206	981.39	0.0311551		1571.39	0.01456961	0.01376187	2161.39	-0.00051609	0.00115825	2751.4	0.01200503		3341.4	0.02212498		3931.4	-0.00566515	0	
391.6	0.09588752	0.09147005	981.59	0.03105836		1571.59	0.01421079	0.01378781	2161.59	-0.00145965	0.00115826	2751.6	0.01239021		3341.6	0.02288499		3931.6	-0.00510765	0	
391.8	0.096871	0.09162797	981.79	0.0315567		1571.79	0.01448795	0.01381374	2161.79	-0.00207762	0.00115828	2751.8	0.01299249		3341.8	0.02315197		3931.8	-0.00490184	0	
392	0.09754362	0.0917858	981.99	0.03327679		1571.99	0.01360852	0.01383967	2161.99	-0.00156371	0.00115829	2752	0.01338837		3342	0.02227445		3932	-0.0049725	0	
392.2	0.09851411	0.09194356	982.19	0.03436535		1572.19	0.01325731	0.0138656	2162.19	-0.00218104	0.00115831	2752.2	0.01320151		3342.2	0.02259135		3932.2	-0.00416362	0	
392.4	0.09943159	0.09210123	982.39	0.03521492		1572.39	0.01339233	0.01389152	2162.39	-0.00184347	0.00115832	2752.4	0.01309928		3342.4	0.02238311		3932.4	-0.00308362	0	
392.6	0.09972943	0.09225883	982.59	0.03601814		1572.59	0.01401108	0.01391744	2162.59	-0.00142082	0.00115834	2752.6	0.01287265		3342.6	0.02193643		3932.6	-0.00229349	0	
392.8	0.09980349	0.09241635	982.79	0.0372335		1572.79	0.01462092	0.01394335	2162.79	-0.00015056	0.00115835	2752.8	0.01279542		3342.8	0.02127737		3932.8	-0.00241039	0	
393	0.09889436	0.09257378	982.99	0.03764815		1572.99	0.01491373	0.01396926	2162.99	0.00084865	0.00115836	2753	0.01399279		3343	0.02088995		3933	-0.00208725	0	
393.2	0.09933112	0.09273114	983.19	0.03800156		1573.19	0.0161019	0.01399516	2163.19	0.00233196	0.00115838	2753.2	0.01322273		3343.2	0.02092029		3933.2	-0.00225427	0	
393.4	0.09903217	0.09288842	983.39	0.03818926		1573.39	0.01647913	0.01402106	2163.39	0.00341974	0.00115839	2753.4	0.01357815		3343.4	0.02247354		3933.4	-0.00216631	0	
393.6	0.09914453	0.09304562	983.59	0.03790234		1573.59	0.01757278	0.01404695	2163.59	0.00370891	0.0011584	2753.6	0.01348709		3343.6	0.02193386		3933.6	-0.00241852	0	
393.8	0.09894033	0.09320274	983.79	0.03739752		1573.79	0.0187706	0.01407284	2163.79	0.00338064	0.00115841	2753.8	0.01344168		3343.8	0.02084994		3933.8	-0.00250258	0	
394	0.09852039	0.09335978	983.99	0.03778881		1573.99	0.02045209	0.01409873	2163.99	0.00375733	0.00115843	2754	0.01303783		3344	0.02037513		3934	-0.00236675	0	
394.2	0.09870361	0.09351674	984.19	0.03741075		1574.19	0.02169376	0.01412461	2164.19	0.00294368	0.00115844	2754.2	0.01347864		3344.2	0.01978803		3934.2	-0.00255705	0	
394.4	0.09968508	0.09367362	984.39	0.03687701		1574.39	0.02371849	0.01415048	2164.39	0.00202502	0.00115845	2754.4	0.01238849		3344.4	0.01926313		3934.4	-0.00315453	0	
394.6	0.09948072	0.09383042	984.59	0.03697377		1574.59	0.02370613	0.01417635	2164.59	0.00235906	0.00115846	2754.6	0.01207846		3344.6	0.02039331		3934.6	-0.00344184	0	
394.8	0.09964359	0.09398715	984.79	0.03686157		1574.79	0.02365131	0.01420222	2164.79	0.00170866	0.00115848	2754.8	0.0108086		3344.8	0.02050017		3934.8	-0.00457285	0	
395	0.10004232	0.09414379	984.99	0.03696714		1574.99	0.0237227	0.01422808	2164.99	0.00250502	0.00115849	2755	0.01079292		3345	0.02038962		3935	-0.00508939	0	
395.2	0.09999375	0.09430035	985.19	0.03622086		1575.19	0.02372469	0.01425394	2165.19	0.00226798	0.0011585	2755.2	0.01003303		3345.2	0.02140978		3935.2	-0.00533496	0	
395.4	0.10049983	0.09445684	985.39	0.03564612		1575.39	0.02388837	0.01427979	2165.39	0.00240814	0.00115851	2755.4	0.01031826		3345.4	0.02193236		3935.4	-0.00528404	0	
395.6	0.1012504	0.09461325	985.59	0.03609251		1575.59	0.02372288	0.01430564	2165.59	0.00180657	0.00115852	2755.6	0.01002939		3345.6	0.02285082		3935.6	-0.00528224	0	
395.8	0.10170857	0.09476958	985.79	0.03649087		1575.79	0.02343428	0.01433148	2165.79	0.00205042	0.00115853	2755.8	0.00988449		3345.8	0.02275826		3935.8	-0.0052382	0	
396	0.10190051	0.09492582	985.99	0.03630492		1575.99	0.02252313	0.01435732	2165.99	0.00174769	0.00115854	2756	0.01082871		3346	0.02329868		3936	-0.00507173	0	
396.2	0.10286028	0.095082	986.19	0.0359221		1576.19	0.02173838	0.01438316	2166.19	0.00208112	0.00115855	2756.2	0.01068345		3346.2	0.02363525		3936.2	-0.00497038	0	
396.4	0.10244723	0.09523809	986.39	0.03601643		1576.39	0.02202606	0.01440899	2166.39	0.00182816	0.00115857	2756.4	0.01181819		3346.4	0.02344379		3936.4	-0.00487165	0	
396.6	0.10287173	0.0953941	986.59	0.0351482		1576.59	0.02168084	0.01443481	2166.59	0.00149582	0.00115858	2756.6	0.0122668		3346.6	0.02352709		3936.6	-0.00541772	0	
396.8	0.10371588	0.09555003	986.79	0.03542793		1576.79	0.02150128	0.01446063	2166.79	0.00160391	0.00115859	2756.8	0.01271125		3346.8	0.02337167		3936.8	-0.00650646	0	
397	0.10322098	0.09570589	986.99	0.0345932		1576.99	0.02138721	0.01448645	2166.99	0.00143751	0.0011586	2757	0.01292825		3347	0.02328831		3937	-0.00636923	0	
397.2	0.10328564	0.09586166	987.19	0.03431254		1577.19	0.02037272	0.01451226	2167.19	0.00071547	0.00115861	2757.2	0.01117824		3347.2	0.0239018		3937.2	-0.00574609	0	
397.4	0.10362607	0.09601736	987.39	0.03449179		1577.39	0.02013681	0.01453807	2167.39	-0.00031118	0.00115862	2757.4	0.01215063		3347.4	0.02465173		3937.4	-0.00570399	0	
397.6	0.10248361	0.09617298	987.59	0.03494457		1577.59	0.02044845	0.01456387	2167.59	-0.00221102	0.00115863	2757.6	0.01162186		3347.6	0.02352266		3937.6	-0.00503816	0	
397.8	0.10187275	0.09632852	987.79	0.03553066		1577.79	0.02055611	0.01458967	2167.79	-0.00342445	0.00115864	2757.8	0.0119155		3347.8	0.02231323		3937.8	-0.00498003	0	
398	0.10080654	0.09648399	987.99	0.03641535		1577.99	0.02075297	0.01461546	2167.99	-0.00376311	0.00115865	2758	0.01238076		3348	0.02220757		3938	-0.00477123	0	
398.2	0.1010082	0.09663937	988.19	0.03671702		1578.19	0.02053554	0.01464125	2168.19	-0.00425699	0.00115865	2758.2	0.01231184		3348.2	0.02151859		3938.2	-0.00371071	0	
398.4	0.10062833	0.09679467	988.39	0.03713105		1578.39	0.02077427	0.01466703	2168.39	-0.00428026	0.00115866	2758.4	0.01164786		3348.4	0.02090815		3938.4	-0.00376101	0	
398.6	0.09993989	0.0969499	988.59	0.03758257		1578.59	0.01988376	0.01469281	2168.59	-0.00356102	0.00115867	2758.6	0.01207276		3348.6	0.02141512		3938.6	-0.00418582	0	
398.8	0.10013274	0.09710505	988.79	0.0380939		1578.79	0.0197918	0.01471859	2168.79	-0.00358279	0.00115868	2758.8	0.01170551		3348.8	0.02066749		3938.8	-0.00523995	0	
399	0.1004207	0.09726012	988.99	0.03925185		1578.99	0.02017952	0.01474436	2168.99	-0.00278628	0.00115869	2759	0.01151223		3349	0.02135864		3939	-0.00456767	0	
399.2	0.09998547	0.09741511	989.19	0.0389122		1579.19	0.02062912	0.01477013	2169.19	-0.00279904	0.0011587	2759.2	0.01162501		3349.2	0.02205377		3939.2	-0.00539713	0	
399.4	0.10081557	0.09757003	989.39	0.03914825		1579.39	0.02067757	0.01479589	2169.39	-0.00214505	0.00115871	2759.4	0.01218674		3349.4	0.02252573		3939.4	-0.0057823	0	
399.6	0.10045248	0.09772486	989.59	0.03923326		1579.59	0.0207156	0.01482164	2169.59	-0.00187536	0.00115872	2759.6	0.01219813		3349.6	0.02321722		3939.6	-0.00618636	0	
399.8	0.10075653	0.09787962	989.79	0.03974439		1579.79	0.01993331	0.0148474	2169.79	-0.00069953	0.00115873	2759.8	0.01242493		3349.8	0.02318119		3939.8	-0.00556142	0	
400	0.10162303	0.0980343	989.99	0.03905809		1579.99	0.01962033	0.01487314	2169.99	-0.00088862	0.00115873	2760	0.01286463		3350	0.0230787		3940	-0.00536851	0	
400.2	0.10248628	0.0981889	990.19	0.03890041		1580.19	0.01995662	0.01489889	2170.19	0.00012893	0.00115874	2760.2	0.01314385		3350.2	0.02225342		3940.2	-0.00587124	0	
400.4	0.102655	0.09834342	990.39	0.03871665		1580.39	0.02049112	0.01492462	2170.39	-0.00046016	0.00115875	2760.4	0.01379699		3350.4	0.02203517		3940.4	-0.00601136	0	
400.6	0.10336896	0.09849787	990.59	0.03836933		1580.59	0.02059498	0.01495036	2170.59	0.00016518	0.00115876	2760.6	0.01352097		3350.6	0.02202813		3940.6	-0.0064196	0	
400.8	0.10377102	0.09865224	990.79	0.03801156		1580.79	0.02114944	0.01497609	2170.79	0.00021602	0.00115877	2760.8	0.01357797		3350.8	0.02200177		3940.8	-0.00680094	0	
401	0.10353618	0.09880653	990.99	0.03691688		1580.99	0.02087693	0.01500181	2170.99	0.00041345	0.00115877	2761	0.01295408		3351	0.02191369		3941	-0.00628128	0	
401.2	0.10349775	0.09896074	991.19	0.03658486		1581.19	0.02086141	0.01502753	2171.19	0.00057153	0.00115878	2761.2	0.01161665		3351.2	0.02269544		3941.2	-0.00500025	0	
401.4	0.10388335	0.09911487	991.39	0.03690309		1581.39	0.0212543	0.01505325	2171.39	0.00014047	0.00115879	2761.4	0.01240295		3351.4	0.02220517		3941.4	-0.00433862	0	
401.6	0.10334391	0.09926893	991.59	0.03667038		1581.59	0.02122722	0.01507896	2171.59	-0.00167707	0.0011588	2761.6	0.01250509		3351.6	0.02164925		3941.6	-0.0043648	0	
401.8	0.10298779	0.0994229	991.79	0.03598882		1581.79	0.02108974	0.01510467	2171.79	-0.00175693	0.0011588	2761.8	0.01238122		3351.8	0.02133126		3941.8	-0.00396533	0	
402	0.10188831	0.09957681	991.99	0.03633616		1581.99	0.02076931	0.01513037	2171.99	-0.00187307	0.00115881	2762	0.01204058		3352	0.02206559		3942	-0.00392674	0	
402.2	0.10266974	0.09973063	992.19	0.03616427		1582.19	0.0209167	0.01515607	2172.19	-0.00256911	0.00115882	2762.2	0.01197312		3352.2	0.02112428		3942.2	-0.00395901	0	
402.4	0.10268274	0.09988437	992.39	0.03624533		1582.39	0.0210906	0.01518176	2172.39	-0.00318464	0.00115883	2762.4	0.01283448		3352.4	0.02074262		3942.4	-0.00413776	0	
402.6	0.10276324	0.10003804	992.59	0.03643226		1582.59	0.02076598	0.01520745	2172.59	-0.00341887	0.00115883	2762.6	0.01301234		3352.6	0.02122017		3942.6	-0.0053471	0	
402.8	0.10331162	0.10019163	992.79	0.03686485		1582.79	0.0210881	0.01523313	2172.79	-0.00389844	0.00115884	2762.8	0.01256915		3352.8	0.02161367		3942.8	-0.00560714	0	
403	0.10365695	0.10034514	992.99	0.0374617		1582.99	0.02228315	0.01525881	2172.99	-0.0027494	0.00115885	2763	0.01310347		3353	0.02294978		3943	-0.00612163	0	
403.2	0.10421769	0.10049858	993.19	0.03745137		1583.19	0.02126256	0.01528448	2173.19	-0.00248217	0.00115885	2763.2	0.01278725		3353.2	0.0237777		3943.2	-0.00695486	0	
403.4	0.10499248	0.10065194	993.39	0.03846531		1583.39	0.02114186	0.01531015	2173.39	-0.00092951	0.00115886	2763.4	0.01214867		3353.4	0.0242257		3943.4	-0.00679247	0	
403.6	0.10459985	0.10080522	993.59	0.03896282		1583.59	0.02064058	0.01533582	2173.59	-0.00077593	0.00115887	2763.6	0.01256837		3353.6	0.0247275		3943.6	-0.0075282	0	
403.8	0.10502445	0.10095842	993.79	0.03946232		1583.79	0.01947744	0.01536148	2173.79	-0.00047154	0.00115887	2763.8	0.01245383		3353.8	0.02443714		3943.8	-0.00773189	0	
404	0.10590419	0.10111154	993.99	0.03994099		1583.99	0.02015523	0.01538714	2173.99	-0.00019058	0.00115888	2764	0.01287878		3354	0.02449406		3944	-0.00804566	0	
404.2	0.10589932	0.10126459	994.19	0.04097993		1584.19	0.02126082	0.01541279	2174.19	0.00073837	0.00115888	2764.2	0.01353136		3354.2	0.02528653		3944.2	-0.00912073	0	
404.4	0.10546029	0.10141756	994.39	0.04093326		1584.39	0.02146548	0.01543844	2174.39	0.00102665	0.00115889	2764.4	0.01387977		3354.4	0.02553726		3944.4	-0.00939392	0	
404.6	0.10553224	0.10157046	994.59	0.04192109		1584.59	0.02204171	0.01546408	2174.59	0.00209325	0.0011589	2764.6	0.01422651		3354.6	0.02504599		3944.6	-0.00903701	0	
404.8	0.10634908	0.10172327	994.79	0.04170858		1584.79	0.02202866	0.01548972	2174.79	0.00157974	0.0011589	2764.8	0.01383024		3354.8	0.02492078		3944.8	-0.00902562	0	
405	0.10712184	0.10187601	994.99	0.04206577		1584.99	0.02214935	0.01551535	2174.99	0.0018368	0.00115891	2765	0.013859		3355	0.02508533		3945	-0.00793	0	
405.2	0.10772415	0.10202867	995.19	0.04210349		1585.19	0.02232042	0.01554098	2175.19	0.00150516	0.00115891	2765.2	0.01322694		3355.2	0.02500002		3945.2	-0.00665998	0	
405.4	0.10848227	0.10218126	995.39	0.0425358		1585.39	0.02210984	0.01556661	2175.39	0.00067901	0.00115892	2765.4	0.01359013		3355.4	0.02446353		3945.4	-0.00637126	0	
405.6	0.10795669	0.10233377	995.59	0.04221537		1585.59	0.02190581	0.01559223	2175.59	-0.00044431	0.00115893	2765.6	0.01354511		3355.6	0.02434191		3945.6	-0.0066923	0	
405.8	0.10775234	0.1024862	995.79	0.04199131		1585.79	0.02226377	0.01561784	2175.79	-0.00057492	0.00115893	2765.8	0.01315858		3355.8	0.02446005		3945.8	-0.00557775	0	
406	0.10798833	0.10263855	995.99	0.04193348		1585.99	0.02194963	0.01564345	2175.99	-0.00116952	0.00115894	2766	0.01413151		3356	0.02438006		3946	-0.00620871	0	
406.2	0.10831972	0.10279083	996.19	0.04093952		1586.19	0.02244427	0.01566906	2176.19	-0.00235172	0.00115894	2766.2	0.0145171		3356.2	0.02403903		3946.2	-0.00648835	0	
406.4	0.10878217	0.10294303	996.39	0.04051844		1586.39	0.02286311	0.01569466	2176.39	-0.00282589	0.00115895	2766.4	0.01468788		3356.4	0.02370855		3946.4	-0.00611851	0	
406.6	0.10919686	0.10309515	996.59	0.04019464		1586.59	0.02261697	0.01572026	2176.59	-0.00209701	0.00115895	2766.6	0.0143387		3356.6	0.02384219		3946.6	-0.00712033	0	
406.8	0.10905446	0.1032472	996.79	0.04070384		1586.79	0.02314146	0.01574585	2176.79	-0.00174124	0.00115896	2766.8	0.01394801		3356.8	0.02420941		3946.8	-0.00673984	0	
407	0.10954353	0.10339917	996.99	0.04099267		1586.99	0.02344295	0.01577144	2176.99	-0.00070249	0.00115896	2767	0.01357697		3357	0.02474095		3947	-0.00697164	0	
407.2	0.11018926	0.10355106	997.19	0.04169188		1587.19	0.02185299	0.01579702	2177.19	-0.00056511	0.00115897	2767.2	0.01299452		3357.2	0.02511907		3947.2	-0.00675066	0	
407.4	0.11013115	0.10370288	997.39	0.04204105		1587.39	0.02196379	0.0158226	2177.39	0.00012624	0.00115897	2767.4	0.01360628		3357.4	0.02521278		3947.4	-0.00702539	0	
407.6	0.10926842	0.10385462	997.59	0.04120628		1587.59	0.02179099	0.01584818	2177.59	0.00014511	0.00115898	2767.6	0.01377138		3357.6	0.02490451		3947.6	-0.00818974	0	
407.8	0.10889806	0.10400628	997.79	0.0403633		1587.79	0.02124582	0.01587375	2177.79	0.00075736	0.00115898	2767.8	0.01432473		3357.8	0.02454005		3947.8	-0.00743069	0	
408	0.1092248	0.10415787	997.99	0.04035373		1587.99	0.02098626	0.01589931	2177.99	0.00111527	0.00115899	2768	0.0143284		3358	0.02512469		3948	-0.0078447	0	
408.2	0.10881837	0.10430938	998.19	0.03928645		1588.19	0.02165565	0.01592487	2178.19	0.00051946	0.00115899	2768.2	0.01436034		3358.2	0.0250954		3948.2	-0.00826875	0	
408.4	0.10923967	0.10446082	998.39	0.03816928		1588.39	0.02122231	0.01595043	2178.39	0.00088285	0.001159	2768.4	0.01449894		3358.4	0.02481561		3948.4	-0.00803422	0	
408.6	0.10921604	0.10461217	998.59	0.03807965		1588.59	0.02134782	0.01597598	2178.59	0.00067481	0.001159	2768.6	0.01384521		3358.6	0.02475819		3948.6	-0.00758891	0	
408.8	0.10867837	0.10476345	998.79	0.03680973		1588.79	0.0209139	0.01600153	2178.79	0.00030557	0.00115901	2768.8	0.01392294		3358.8	0.02516135		3948.8	-0.00693011	0	
409	0.10875306	0.10491466	998.99	0.03659237		1588.99	0.02139587	0.01602707	2178.99	0.00069238	0.00115901	2769	0.01432732		3359	0.02520438		3949	-0.00593316	0	
409.2	0.10908225	0.10506579	999.19	0.03650521		1589.19	0.02130141	0.01605261	2179.19	0.00040035	0.00115902	2769.2	0.01414903		3359.2	0.02488038		3949.2	-0.00517545	0	
409.4	0.10905514	0.10521684	999.39	0.03736217		1589.39	0.0220102	0.01607815	2179.39	0.00010085	0.00115902	2769.4	0.01527863		3359.4	0.02519495		3949.4	-0.00493422	0	
409.6	0.10866428	0.10536782	999.59	0.03746255		1589.59	0.02222416	0.01610368	2179.59	-0.00057217	0.00115902	2769.6	0.0149161		3359.6	0.02499277		3949.6	-0.004503	0	
409.8	0.1094086	0.10551872	999.79	0.03713778		1589.79	0.02293133	0.0161292	2179.79	-0.00071401	0.00115903	2769.8	0.01507486		3359.8	0.02438472		3949.8	-0.00429554	0	
410	0.10968765	0.10566954	999.99	0.03690803		1589.99	0.02315739	0.01615472	2179.99	-0.00085522	0.00115903	2770	0.01574887		3360	0.02377005		3950	-0.00518677	0	
410.2	0.11025109	0.10582029	1000.19	0.03680006		1590.19	0.02371067	0.01618024	2180.19	-0.00087302	0.00115904	2770.2	0.01576699		3360.2	0.02412903		3950.2	-0.00544429	0	
410.4	0.11107735	0.10597096	1000.39	0.03733698		1590.39	0.02359466	0.01620575	2180.39	-0.00042983	0.00115904	2770.4	0.01673869		3360.4	0.02311151		3950.4	-0.00559865	0	
410.6	0.11128118	0.10612155	1000.59	0.03798972		1590.59	0.02363312	0.01623126	2180.59	-0.00011567	0.00115904	2770.6	0.01664125		3360.6	0.02355567		3950.6	-0.00608764	0	
410.8	0.11130413	0.10627207	1000.79	0.03887736		1590.79	0.02320978	0.01625676	2180.79	-0.00010285	0.00115905	2770.8	0.0163966		3360.8	0.0241859		3950.8	-0.005904	0	
411	0.11223806	0.10642252	1000.99	0.03978641		1590.99	0.02308791	0.01628226	2180.99	0.00011675	0.00115905	2771	0.0157442		3361	0.02412766		3951	-0.0051541	0	
411.2	0.11236726	0.10657288	1001.19	0.04098033		1591.19	0.02205382	0.01630775	2181.19	0.00101717	0.00115906	2771.2	0.01614154		3361.2	0.02445924		3951.2	-0.00555345	0	
411.4	0.11190908	0.10672317	1001.39	0.04080752		1591.39	0.02152356	0.01633324	2181.39	0.00196604	0.00115906	2771.4	0.01513932		3361.4	0.02442794		3951.4	-0.00676135	0	
411.6	0.11187383	0.10687339	1001.59	0.04099662		1591.59	0.02139137	0.01635872	2181.59	0.0017765	0.00115906	2771.6	0.01498062		3361.6	0.02448686		3951.6	-0.00724569	0	
411.8	0.11122981	0.10702353	1001.79	0.04138155		1591.79	0.02082936	0.0163842	2181.79	0.00203624	0.00115907	2771.8	0.01489524		3361.8	0.0250259		3951.8	-0.00786314	0	
412	0.1119794	0.10717359	1001.99	0.04173607		1591.99	0.02084449	0.01640968	2181.99	0.00136882	0.00115907	2772	0.01440131		3362	0.02559231		3952	-0.00815292	0	
412.2	0.11256464	0.10732358	1002.19	0.04157939		1592.19	0.02092776	0.01643515	2182.19	0.00126818	0.00115907	2772.2	0.01433427		3362.2	0.02555434		3952.2	-0.00846432	0	
412.4	0.11282843	0.10747349	1002.39	0.04129499		1592.39	0.02138247	0.01646061	2182.39	0.00183084	0.00115908	2772.4	0.01422707		3362.4	0.02534773		3952.4	-0.00895881	0	
412.6	0.11258309	0.10762333	1002.59	0.04185613		1592.59	0.02131236	0.01648608	2182.59	0.00116468	0.00115908	2772.6	0.01416583		3362.6	0.0261423		3952.6	-0.00842355	0	
412.8	0.11266595	0.10777309	1002.79	0.04129715		1592.79	0.02103216	0.01651153	2182.79	0.00156196	0.00115909	2772.8	0.01478873		3362.8	0.02544283		3952.8	-0.00808386	0	
413	0.11308661	0.10792278	1002.99	0.04227775		1592.99	0.02083062	0.01653699	2182.99	0.00098775	0.00115909	2773	0.01472202		3363	0.02519444		3953	-0.00788929	0	
413.2	0.1134829	0.10807239	1003.19	0.04172829		1593.19	0.02067334	0.01656243	2183.19	0.00002958	0.00115909	2773.2	0.01469273		3363.2	0.02517016		3953.2	-0.00772979	0	
413.4	0.11367616	0.10822192	1003.39	0.04254944		1593.39	0.02113672	0.01658788	2183.39	-0.0000118	0.0011591	2773.4	0.01440388		3363.4	0.02503231		3953.4	-0.00726991	0	
413.6	0.11409329	0.10837138	1003.59	0.0419994		1593.59	0.02142168	0.01661332	2183.59	0.00081524	0.0011591	2773.6	0.01302497		3363.6	0.02367419		3953.6	-0.00635572	0	
413.8	0.11420612	0.10852077	1003.79	0.04156234		1593.79	0.02199065	0.01663875	2183.79	-0.00023088	0.0011591	2773.8	0.01290622		3363.8	0.02371047		3953.8	-0.00697236	0	
414	0.1138115	0.10867007	1003.99	0.04183795		1593.99	0.02251512	0.01666418	2183.99	0.00019795	0.0011591	2774	0.01269305		3364	0.02445616		3954	-0.00736877	0	
414.2	0.11321254	0.10881931	1004.19	0.04167738		1594.19	0.02253125	0.01668961	2184.19	0.00025929	0.00115911	2774.2	0.0122754		3364.2	0.02564947		3954.2	-0.00627151	0	
414.4	0.11235809	0.10896846	1004.39	0.04137546		1594.39	0.02229494	0.01671503	2184.39	0.00063528	0.00115911	2774.4	0.0118825		3364.4	0.02542222		3954.4	-0.00556719	0	
414.6	0.11200205	0.10911755	1004.59	0.04179487		1594.59	0.02187482	0.01674044	2184.59	0.00019177	0.00115911	2774.6	0.01052245		3364.6	0.02619899		3954.6	-0.00486499	0	
414.8	0.1118776	0.10926655	1004.79	0.04202287		1594.79	0.02135414	0.01676586	2184.79	0.00146314	0.00115912	2774.8	0.01064066		3364.8	0.02651549		3954.8	-0.00401014	0	
415	0.1118261	0.10941548	1004.99	0.04244572		1594.99	0.02156911	0.01679126	2184.99	0.0015218	0.00115912	2775	0.01057193		3365	0.02706584		3955	-0.00361948	0	
415.2	0.111245	0.10956434	1005.19	0.04253067		1595.19	0.02125795	0.01681667	2185.19	0.00257485	0.00115912	2775.2	0.01034446		3365.2	0.02764823		3955.2	-0.0036097	0	
415.4	0.1111643	0.10971312	1005.39	0.04274749		1595.39	0.02120178	0.01684207	2185.39	0.00301772	0.00115913	2775.4	0.01051134		3365.4	0.02807215		3955.4	-0.00383406	0	
415.6	0.11193885	0.10986183	1005.59	0.04391588		1595.59	0.02206283	0.01686746	2185.59	0.0025897	0.00115913	2775.6	0.01120877		3365.6	0.02848639		3955.6	-0.00375496	0	
415.8	0.11151475	0.11001046	1005.79	0.04472418		1595.79	0.02222017	0.01689285	2185.79	0.00290698	0.00115913	2775.8	0.0112228		3365.8	0.02787713		3955.8	-0.00380558	0	
416	0.11249879	0.11015902	1005.99	0.04456142		1595.99	0.02237106	0.01691823	2185.99	0.00285463	0.00115913	2776	0.01157794		3366	0.02769912		3956	-0.00366109	0	
416.2	0.11273566	0.1103075	1006.19	0.04437245		1596.19	0.0220794	0.01694361	2186.19	0.00299272	0.00115914	2776.2	0.01139724		3366.2	0.02744529		3956.2	-0.0041075	0	
416.4	0.11281785	0.1104559	1006.39	0.04352394		1596.39	0.02334076	0.01696899	2186.39	0.00272062	0.00115914	2776.4	0.01150677		3366.4	0.02744167		3956.4	-0.0047278	0	
416.6	0.11335927	0.11060424	1006.59	0.04373978		1596.59	0.02245525	0.01699436	2186.59	0.00165696	0.00115914	2776.6	0.01227846		3366.6	0.02793114		3956.6	-0.00529988	0	
416.8	0.11368276	0.11075249	1006.79	0.04265935		1596.79	0.02256421	0.01701973	2186.79	0.00098273	0.00115914	2776.8	0.01277994		3366.8	0.02737153		3956.8	-0.00575613	0	
417	0.11411607	0.11090067	1006.99	0.04239809		1596.99	0.02222596	0.01704509	2186.99	0.00048125	0.00115915	2777	0.0122795		3367	0.02663855		3957	-0.00641564	0	
417.2	0.11417357	0.11104878	1007.19	0.04195201		1597.19	0.02275577	0.01707045	2187.19	0.00005071	0.00115915	2777.2	0.01237842		3367.2	0.02573305		3957.2	-0.0070222	0	
417.4	0.11420705	0.11119681	1007.39	0.04194565		1597.39	0.0223876	0.0170958	2187.39	-0.00067378	0.00115915	2777.4	0.01165928		3367.4	0.02522208		3957.4	-0.00665668	0	
417.6	0.11458777	0.11134477	1007.59	0.04170555		1597.59	0.02244584	0.01712115	2187.59	-0.00006634	0.00115916	2777.6	0.01026087		3367.6	0.02398911		3957.6	-0.00630275	0	
417.8	0.1141666	0.11149265	1007.79	0.04184973		1597.79	0.02215628	0.0171465	2187.79	-0.00108086	0.00115916	2777.8	0.01008684		3367.8	0.02485184		3957.8	-0.00704097	0	
418	0.11348416	0.11164046	1007.99	0.04215542		1597.99	0.02189632	0.01717184	2187.99	-0.00033861	0.00115916	2778	0.01052439		3368	0.02437073		3958	-0.00711656	0	
418.2	0.11356418	0.1117882	1008.19	0.04195743		1598.19	0.02171655	0.01719717	2188.19	-0.00012118	0.00115916	2778.2	0.01069268		3368.2	0.02410686		3958.2	-0.00643863	0	
418.4	0.11432371	0.11193586	1008.39	0.04240473		1598.39	0.02149813	0.0172225	2188.39	-0.00020404	0.00115916	2778.4	0.01052039		3368.4	0.02355171		3958.4	-0.0065379	0	
418.6	0.11455362	0.11208344	1008.59	0.04234102		1598.59	0.02168251	0.01724783	2188.59	-0.00054892	0.00115917	2778.6	0.01101167		3368.6	0.02313063		3958.6	-0.00689761	0	
418.8	0.11520556	0.11223095	1008.79	0.04146438		1598.79	0.02203956	0.01727315	2188.79	0.00051486	0.00115917	2778.8	0.01253173		3368.8	0.02411321		3958.8	-0.00657022	0	
419	0.11575873	0.11237839	1008.99	0.04192158		1598.99	0.02147933	0.01729847	2188.99	0.00081917	0.00115917	2779	0.01317857		3369	0.02424389		3959	-0.0060403	0	
419.2	0.11615687	0.11252575	1009.19	0.04171289		1599.19	0.02116809	0.01732378	2189.19	0.00186651	0.00115917	2779.2	0.01365965		3369.2	0.02426269		3959.2	-0.00532928	0	
419.4	0.11719758	0.11267303	1009.39	0.04270094		1599.39	0.02132291	0.01734909	2189.39	0.00221082	0.00115918	2779.4	0.01433041		3369.4	0.02430063		3959.4	-0.00457958	0	
419.6	0.117674	0.11282025	1009.59	0.0427984		1599.59	0.02098101	0.0173744	2189.59	0.0026152	0.00115918	2779.6	0.01463576		3369.6	0.02469077		3959.6	-0.00428429	0	
419.8	0.1174229	0.11296738	1009.79	0.04319361		1599.79	0.02120096	0.0173997	2189.79	0.00312994	0.00115918	2779.8	0.01519105		3369.8	0.02541634		3959.8	-0.00420611	0	
420	0.11771531	0.11311445	1009.99	0.04353335		1599.99	0.02115091	0.01742499	2189.99	0.00282909	0.00115918	2780	0.01511918		3370	0.0267506		3960	-0.00472147	0	
420.2	0.11767918	0.11326144	1010.19	0.04412906		1600.19	0.02144628	0.01745028	2190.19	0.0023279	0.00115918	2780.2	0.01472807		3370.2	0.02769221		3960.2	-0.0045458	0	
420.4	0.11776145	0.11340835	1010.39	0.04437028		1600.39	0.02217	0.01747557	2190.39	0.00161177	0.00115919	2780.4	0.01543524		3370.4	0.02874086		3960.4	-0.00479707	0	
420.6	0.11773218	0.11355519	1010.59	0.04404027		1600.59	0.02312767	0.01750085	2190.59	0.00028351	0.00115919	2780.6	0.01638004		3370.6	0.028626		3960.6	-0.00469466	0	
420.8	0.11835377	0.11370196	1010.79	0.04379365		1600.79	0.0237336	0.01752613	2190.79	-0.00051019	0.00115919	2780.8	0.01637828		3370.8	0.02813654		3960.8	-0.00406233	0	
421	0.11805625	0.11384865	1010.99	0.04373781		1600.99	0.02342173	0.0175514	2190.99	-0.00071848	0.00115919	2781	0.0161736		3371	0.02773684		3961	-0.00427989	0	
421.2	0.11757192	0.11399527	1011.19	0.04406501		1601.19	0.02384179	0.01757667	2191.19	-0.00048331	0.00115919	2781.2	0.01590049		3371.2	0.02877568		3961.2	-0.00460924	0	
421.4	0.11705151	0.11414182	1011.39	0.04367904		1601.39	0.02296273	0.01760193	2191.39	-0.00097494	0.0011592	2781.4	0.01484452		3371.4	0.02925		3961.4	-0.00443742	0	
421.6	0.11646782	0.11428829	1011.59	0.04399881		1601.59	0.02314546	0.01762719	2191.59	-0.0009553	0.0011592	2781.6	0.01371957		3371.6	0.0283725		3961.6	-0.00458111	0	
421.8	0.11521678	0.11443469	1011.79	0.04413655		1601.79	0.02343416	0.01765245	2191.79	-0.00059238	0.0011592	2781.8	0.01499014		3371.8	0.02869888		3961.8	-0.00533198	0	
422	0.11491153	0.11458101	1011.99	0.04321961		1601.99	0.0234511	0.0176777	2191.99	-0.00041989	0.0011592	2782	0.01487309		3372	0.02810007		3962	-0.00626599	0	
422.2	0.1151371	0.11472726	1012.19	0.04258186		1602.19	0.024072	0.01770294	2192.19	-0.00020135	0.0011592	2782.2	0.01315367		3372.2	0.02826458		3962.2	-0.00583528	0	
422.4	0.11478783	0.11487343	1012.39	0.04226449		1602.39	0.02404539	0.01772818	2192.39	-0.00037029	0.00115921	2782.4	0.01244615		3372.4	0.02888308		3962.4	-0.00591894	0	
422.6	0.11403311	0.11501954	1012.59	0.04109245		1602.59	0.02454665	0.01775342	2192.59	0.0004394	0.00115921	2782.6	0.01264328		3372.6	0.0287578		3962.6	-0.00616359	0	
422.8	0.11437755	0.11516556	1012.79	0.0409114		1602.79	0.0238615	0.01777865	2192.79	0.00142618	0.00115921	2782.8	0.01314267		3372.8	0.03008802		3962.8	-0.00583183	0	
423	0.11500251	0.11531152	1012.99	0.04119839		1602.99	0.02316514	0.01780388	2192.99	0.00202762	0.00115921	2783	0.01278924		3373	0.02931289		3963	-0.00534524	0	
423.2	0.11528652	0.1154574	1013.19	0.04016623		1603.19	0.0234863	0.01782911	2193.19	0.00178413	0.00115921	2783.2	0.01284494		3373.2	0.03000471		3963.2	-0.00533914	0	
423.4	0.11562386	0.11560321	1013.39	0.04007627		1603.39	0.02381664	0.01785432	2193.39	0.00235536	0.00115921	2783.4	0.01333958		3373.4	0.02974679		3963.4	-0.00403342	0	
423.6	0.11637423	0.11574894	1013.59	0.04038162		1603.59	0.02386287	0.01787954	2193.59	0.00235892	0.00115922	2783.6	0.01367794		3373.6	0.03094212		3963.6	-0.00360082	0	
423.8	0.11730399	0.1158946	1013.79	0.04096593		1603.79	0.02424067	0.01790475	2193.79	0.00136447	0.00115922	2783.8	0.01387248		3373.8	0.03177139		3963.8	-0.00310991	0	
424	0.11879161	0.11604018	1013.99	0.04175526		1603.99	0.02419831	0.01792995	2193.99	0.00050069	0.00115922	2784	0.01335329		3374	0.03184252		3964	-0.00247249	0	
424.2	0.11977544	0.1161857	1014.19	0.04191898		1604.19	0.02417006	0.01795516	2194.19	0.00020096	0.00115922	2784.2	0.01341924		3374.2	0.03111593		3964.2	-0.00120514	0	
424.4	0.12095769	0.11633114	1014.39	0.04157913		1604.39	0.02505791	0.01798035	2194.39	-0.00068292	0.00115922	2784.4	0.01398336		3374.4	0.03006083		3964.4	-0.00056424	0	
424.6	0.12112603	0.1164765	1014.59	0.04132544		1604.59	0.02574801	0.01800555	2194.59	-0.00173986	0.00115922	2784.6	0.01463715		3374.6	0.02952303		3964.6	-0.0005122	0	
424.8	0.12270595	0.1166218	1014.79	0.04186982		1604.79	0.02508885	0.01803073	2194.79	-0.00268245	0.00115922	2784.8	0.01487496		3374.8	0.02889026		3964.8	-0.00055086	0	
425	0.12320355	0.11676701	1014.99	0.04164101		1604.99	0.02497616	0.01805592	2194.99	-0.00280934	0.00115923	2785	0.01504863		3375	0.02879811		3965	-0.000666	0	
425.2	0.12380578	0.11691216	1015.19	0.04278444		1605.19	0.02503882	0.0180811	2195.19	-0.00320647	0.00115923	2785.2	0.01409485		3375.2	0.02863041		3965.2	-0.00091964	0	
425.4	0.12403628	0.11705723	1015.39	0.04273512		1605.39	0.02355374	0.01810627	2195.39	-0.00385963	0.00115923	2785.4	0.01334365		3375.4	0.02829779		3965.4	-0.00053068	0	
425.6	0.12286578	0.11720223	1015.59	0.04358981		1605.59	0.02331448	0.01813144	2195.59	-0.0035086	0.00115923	2785.6	0.01282286		3375.6	0.02664077		3965.6	-0.00078722	0	
425.8	0.12284588	0.11734716	1015.79	0.04444942		1605.79	0.0237162	0.01815661	2195.79	-0.00267921	0.00115923	2785.8	0.0127808		3375.8	0.02695587		3965.8	-0.00137675	0	
426	0.12317012	0.11749201	1015.99	0.04442022		1605.99	0.02240786	0.01818177	2195.99	-0.00278882	0.00115923	2786	0.01113223		3376	0.02719222		3966	-0.00152946	0	
426.2	0.12301759	0.11763679	1016.19	0.04541555		1606.19	0.02252408	0.01820692	2196.19	-0.00308806	0.00115923	2786.2	0.01041772		3376.2	0.02756266		3966.2	-0.0005613	0	
426.4	0.12255	0.1177815	1016.39	0.04609445		1606.39	0.0219985	0.01823208	2196.39	-0.00281889	0.00115924	2786.4	0.01059356		3376.4	0.02818612		3966.4	-0.00075074	0	
426.6	0.12229575	0.11792613	1016.59	0.04611326		1606.59	0.02254122	0.01825722	2196.59	-0.00222636	0.00115924	2786.6	0.01057499		3376.6	0.02723755		3966.6	-0.00048681	0	
426.8	0.12288246	0.11807069	1016.79	0.0462163		1606.79	0.02226422	0.01828237	2196.79	-0.00166611	0.00115924	2786.8	0.01097619		3376.8	0.02781114		3966.8	-0.00043989	0	
427	0.1224602	0.11821518	1016.99	0.04583882		1606.99	0.02217379	0.0183075	2196.99	-0.00104163	0.00115924	2787	0.01013247		3377	0.02804334		3967	-0.0007789	0	
427.2	0.12158853	0.1183596	1017.19	0.04505435		1607.19	0.0228307	0.01833264	2197.19	-0.0007164	0.00115924	2787.2	0.01090351		3377.2	0.02803644		3967.2	-0.00033801	0	
427.4	0.12219866	0.11850394	1017.39	0.04590689		1607.39	0.02357151	0.01835777	2197.39	0.00024274	0.00115924	2787.4	0.01203473		3377.4	0.02769862		3967.4	0.0002964	0	
427.6	0.12270446	0.11864821	1017.59	0.0467753		1607.59	0.02374202	0.01838289	2197.59	-0.00048063	0.00115924	2787.6	0.01202166		3377.6	0.02826275		3967.6	0.0005347	0	
427.8	0.12271184	0.1187924	1017.79	0.04670585		1607.79	0.0241864	0.01840802	2197.79	-0.00118267	0.00115925	2787.8	0.01286769		3377.8	0.02785928		3967.8	0.00029908	0	
428	0.12352294	0.11893653	1017.99	0.04671533		1607.99	0.02436861	0.01843313	2197.99	-0.00125122	0.00115925	2788	0.01434251		3378	0.02697669		3968	-0.00095263	0	
428.2	0.1237758	0.11908058	1018.19	0.04598003		1608.19	0.02449823	0.01845824	2198.19	-0.00225791	0.00115925	2788.2	0.01532518		3378.2	0.02554676		3968.2	-0.00139303	0	
428.4	0.1238693	0.11922456	1018.39	0.04536237		1608.39	0.02451257	0.01848335	2198.39	-0.003282	0.00115925	2788.4	0.0165644		3378.4	0.02519665		3968.4	-0.00175713	0	
428.6	0.12273432	0.11936846	1018.59	0.04554951		1608.59	0.02421518	0.01850845	2198.59	-0.00311583	0.00115925	2788.6	0.01788672		3378.6	0.02577159		3968.6	-0.00252295	0	
428.8	0.12345483	0.1195123	1018.79	0.04501406		1608.79	0.02379658	0.01853355	2198.79	-0.00295536	0.00115925	2788.8	0.01797949		3378.8	0.02475978		3968.8	-0.00253907	0	
429	0.12334026	0.11965606	1018.99	0.04445618		1608.99	0.02411187	0.01855865	2198.99	-0.00296425	0.00115925	2789	0.0182019		3379	0.0243533		3969	-0.00201008	0	
429.2	0.12313305	0.11979974	1019.19	0.04490318		1609.19	0.02358158	0.01858374	2199.19	-0.00305437	0.00115925	2789.2	0.0173099		3379.2	0.02424034		3969.2	-0.0026772	0	
429.4	0.12238152	0.11994336	1019.39	0.0445212		1609.39	0.02308407	0.01860882	2199.39	-0.00240371	0.00115925	2789.4	0.01697999		3379.4	0.02526045		3969.4	-0.00237427	0	
429.6	0.12140208	0.1200869	1019.59	0.04529938		1609.59	0.0231339	0.0186339	2199.59	-0.00169154	0.00115926	2789.6	0.01616506		3379.6	0.02508247		3969.6	-0.00246242	0	
429.8	0.12143114	0.12023037	1019.79	0.04645834		1609.79	0.02323611	0.01865898	2199.79	-0.00152899	0.00115926	2789.8	0.01548513		3379.8	0.02677586		3969.8	-0.00203376	0	
430	0.12095343	0.12037377	1019.99	0.04664683		1609.99	0.02206669	0.01868405	2199.99	-0.00126858	0.00115926	2790	0.01459387		3380	0.027163		3970	-0.00149197	0	
430.2	0.1210524	0.12051709	1020.19	0.04661214		1610.19	0.02314899	0.01870912	2200.19	-0.00135046	0.00115926	2790.2	0.01373578		3380.2	0.02814251		3970.2	-0.00012561	0	
430.4	0.1207038	0.12066035	1020.39	0.04671729		1610.39	0.02321423	0.01873418	2200.39	-0.00102998	0.00115926	2790.4	0.01274858		3380.4	0.02854681		3970.4	0.00043904	0	
430.6	0.12099091	0.12080353	1020.59	0.04600866		1610.59	0.02397436	0.01875924	2200.59	0.00069471	0.00115926	2790.6	0.01265399		3380.6	0.02850147		3970.6	0.00073545	0	
430.8	0.12140831	0.12094664	1020.79	0.04581998		1610.79	0.02418837	0.0187843	2200.79	0.00153937	0.00115926	2790.8	0.0119764		3380.8	0.02897789		3970.8	0.00014609	0	
431	0.12140717	0.12108967	1020.99	0.04540021		1610.99	0.02422656	0.01880935	2200.99	0.00220675	0.00115926	2791	0.01132395		3381	0.0286733		3971	0.00046864	0	
431.2	0.12187431	0.12123264	1021.19	0.04521427		1611.19	0.02504486	0.01883439	2201.19	0.00245412	0.00115926	2791.2	0.01193065		3381.2	0.0279116		3971.2	0.00085372	0	
431.4	0.12320716	0.12137553	1021.39	0.04507325		1611.39	0.02516037	0.01885943	2201.39	0.00193124	0.00115926	2791.4	0.01235454		3381.4	0.02804647		3971.4	0.00088738	0	
431.6	0.12411772	0.12151835	1021.59	0.04403012		1611.59	0.0251878	0.01888447	2201.59	0.00073429	0.00115927	2791.6	0.0124654		3381.6	0.0276528		3971.6	0.00060001	0	
431.8	0.12493029	0.1216611	1021.79	0.04374873		1611.79	0.02463199	0.0189095	2201.79	0.00021738	0.00115927	2791.8	0.01350486		3381.8	0.02713644		3971.8	-0.00026242	0	
432	0.12608732	0.12180377	1021.99	0.04332129		1611.99	0.02376347	0.01893453	2201.99	-0.00061498	0.00115927	2792	0.01391769		3382	0.02677438		3972	-0.00091679	0	
432.2	0.12710984	0.12194638	1022.19	0.04221366		1612.19	0.02329431	0.01895955	2202.19	-0.00233588	0.00115927	2792.2	0.01372475		3382.2	0.02607567		3972.2	-0.00117231	0	
432.4	0.12693938	0.12208891	1022.39	0.04220862		1612.39	0.02259133	0.01898457	2202.39	-0.00180608	0.00115927	2792.4	0.01404604		3382.4	0.02673243		3972.4	-0.00217822	0	
432.6	0.12742127	0.12223137	1022.59	0.04263932		1612.59	0.02245138	0.01900958	2202.59	-0.00106488	0.00115927	2792.6	0.01435413		3382.6	0.02712403		3972.6	-0.00335727	0	
432.8	0.12779749	0.12237376	1022.79	0.04262761		1612.79	0.02155183	0.01903459	2202.79	-0.00136193	0.00115927	2792.8	0.01413224		3382.8	0.02676393		3972.8	-0.00329159	0	
433	0.12779767	0.12251607	1022.99	0.04307401		1612.99	0.02099546	0.0190596	2202.99	-0.00185959	0.00115927	2793	0.01518364		3383	0.02680949		3973	-0.00392391	0	
433.2	0.12830452	0.12265832	1023.19	0.04337547		1613.19	0.01981979	0.0190846	2203.19	-0.00159835	0.00115927	2793.2	0.01481025		3383.2	0.02764662		3973.2	-0.00498217	0	
433.4	0.12852681	0.12280049	1023.39	0.043928		1613.39	0.01990769	0.0191096	2203.39	-0.00113576	0.00115927	2793.4	0.0148942		3383.4	0.027904		3973.4	-0.00451998	0	
433.6	0.12908689	0.12294259	1023.59	0.0448922		1613.59	0.0196485	0.01913459	2203.59	0.00008412	0.00115927	2793.6	0.01399087		3383.6	0.02874293		3973.6	-0.00525069	0	
433.8	0.12899568	0.12308462	1023.79	0.0459091		1613.79	0.01904349	0.01915958	2203.79	-0.00023861	0.00115928	2793.8	0.01363942		3383.8	0.02871562		3973.8	-0.0052313	0	
434	0.12881964	0.12322657	1023.99	0.04603332		1613.99	0.01884377	0.01918456	2203.99	0.00010187	0.00115928	2794	0.01317053		3384	0.02789783		3974	-0.00541181	0	
434.2	0.12935425	0.12336846	1024.19	0.04654357		1614.19	0.01973413	0.01920954	2204.19	-0.00042263	0.00115928	2794.2	0.0134669		3384.2	0.02828274		3974.2	-0.00435323	0	
434.4	0.12874074	0.12351027	1024.39	0.04686092		1614.39	0.01955644	0.01923451	2204.39	0.00015987	0.00115928	2794.4	0.01458538		3384.4	0.02810172		3974.4	-0.00479023	0	
434.6	0.12884653	0.12365202	1024.59	0.04618026		1614.59	0.01997256	0.01925948	2204.59	0.00144382	0.00115928	2794.6	0.01475986		3384.6	0.02707852		3974.6	-0.00472571	0	
434.8	0.12888722	0.12379369	1024.79	0.04569138		1614.79	0.0203234	0.01928445	2204.79	0.00175537	0.00115928	2794.8	0.01462919		3384.8	0.0260927		3974.8	-0.0046931	0	
435	0.12960683	0.12393529	1024.99	0.0454669		1614.99	0.01980851	0.01930941	2204.99	0.00220761	0.00115928	2795	0.01507795		3385	0.0258165		3975	-0.00391717	0	
435.2	0.12934222	0.12407681	1025.19	0.0449198		1615.19	0.020173	0.01933437	2205.19	0.00191188	0.00115928	2795.2	0.01521521		3385.2	0.0261124		3975.2	-0.00346696	0	
435.4	0.12948855	0.12421827	1025.39	0.0438318		1615.39	0.01970399	0.01935932	2205.39	0.00187941	0.00115928	2795.4	0.01522589		3385.4	0.02617422		3975.4	-0.00278639	0	
435.6	0.12936491	0.12435965	1025.59	0.04320872		1615.59	0.01987262	0.01938427	2205.59	0.00161655	0.00115928	2795.6	0.01503293		3385.6	0.02591739		3975.6	-0.00320747	0	
435.8	0.1281428	0.12450097	1025.79	0.04354716		1615.79	0.01940892	0.01940921	2205.79	0.00195785	0.00115928	2795.8	0.01475388		3385.8	0.02638366		3975.8	-0.00327438	0	
436	0.12830781	0.12464221	1025.99	0.04289405		1615.99	0.0201383	0.01943415	2205.99	0.00097726	0.00115928	2796	0.01452512		3386	0.02657992		3976	-0.00362875	0	
436.2	0.12841336	0.12478338	1026.19	0.04300661		1616.19	0.02042563	0.01945908	2206.19	0.00059076	0.00115928	2796.2	0.01486479		3386.2	0.02671342		3976.2	-0.00399649	0	
436.4	0.12801858	0.12492448	1026.39	0.0433854		1616.39	0.02170447	0.01948401	2206.39	0.00202178	0.00115928	2796.4	0.01519241		3386.4	0.02742776		3976.4	-0.00446511	0	
436.6	0.12847833	0.12506551	1026.59	0.04396811		1616.59	0.02214107	0.01950894	2206.59	0.00087558	0.00115929	2796.6	0.01475739		3386.6	0.02825403		3976.6	-0.00459038	0	
436.8	0.12836872	0.12520647	1026.79	0.04331572		1616.79	0.02190114	0.01953386	2206.79	0.00013215	0.00115929	2796.8	0.01563414		3386.8	0.02797291		3976.8	-0.00401054	0	
437	0.12931975	0.12534735	1026.99	0.04344223		1616.99	0.02210516	0.01955878	2206.99	-0.00026461	0.00115929	2797	0.01594698		3387	0.02827739		3977	-0.00476459	0	
437.2	0.13020494	0.12548817	1027.19	0.04311558		1617.19	0.02246677	0.01958369	2207.19	-0.00048657	0.00115929	2797.2	0.01543978		3387.2	0.02815913		3977.2	-0.00493788	0	
437.4	0.1308631	0.12562891	1027.39	0.04329546		1617.39	0.02395655	0.0196086	2207.39	-0.00029462	0.00115929	2797.4	0.01548476		3387.4	0.0282182		3977.4	-0.0047986	0	
437.6	0.13162104	0.12576958	1027.59	0.04420948		1617.59	0.02296933	0.0196335	2207.59	-0.00043944	0.00115929	2797.6	0.01523918		3387.6	0.0292554		3977.6	-0.00478529	0	
437.8	0.13130694	0.12591019	1027.79	0.04403283		1617.79	0.02245715	0.0196584	2207.79	-0.00140001	0.00115929	2797.8	0.01503773		3387.8	0.02877672		3977.8	-0.00372453	0	
438	0.13129065	0.12605072	1027.99	0.04541632		1617.99	0.02233064	0.0196833	2207.99	-0.00093556	0.00115929	2798	0.01558135		3388	0.02790477		3978	-0.00310451	0	
438.2	0.13195351	0.12619118	1028.19	0.04609786		1618.19	0.0214272	0.01970819	2208.19	-0.00188626	0.00115929	2798.2	0.01585278		3388.2	0.02802431		3978.2	-0.00203669	0	
438.4	0.13177878	0.12633157	1028.39	0.04683105		1618.39	0.02082773	0.01973307	2208.39	-0.00130423	0.00115929	2798.4	0.01599021		3388.4	0.02821986		3978.4	-0.00199199	0	
438.6	0.13283646	0.12647188	1028.59	0.04693133		1618.59	0.02076326	0.01975796	2208.59	-0.00035359	0.00115929	2798.6	0.01621763		3388.6	0.02778148		3978.6	-0.00103324	0	
438.8	0.13408168	0.12661213	1028.79	0.04717681		1618.79	0.01976269	0.01978283	2208.79	-0.00002583	0.00115929	2798.8	0.01659971		3388.8	0.02781857		3978.8	-0.0004463	0	
439	0.13533642	0.12675231	1028.99	0.0475132		1618.99	0.01871502	0.01980771	2208.99	0.00038497	0.00115929	2799	0.01740144		3389	0.02845197		3979	0.00037529	0	
439.2	0.13586407	0.12689241	1029.19	0.04727995		1619.19	0.01923986	0.01983257	2209.19	0.00077891	0.00115929	2799.2	0.01730477		3389.2	0.02921043		3979.2	0.00073329	0	
439.4	0.13545056	0.12703245	1029.39	0.04680982		1619.39	0.01943044	0.01985744	2209.39	0.00155608	0.00115929	2799.4	0.01672135		3389.4	0.02902958		3979.4	0.00036721	0	
439.6	0.13547603	0.12717241	1029.59	0.04658581		1619.59	0.02040621	0.0198823	2209.59	0.00223583	0.00115929	2799.6	0.01643822		3389.6	0.02913214		3979.6	0.00020424	0	
439.8	0.1356237	0.12731231	1029.79	0.04645777		1619.79	0.02084779	0.01990715	2209.79	0.00335211	0.0011593	2799.8	0.01669639		3389.8	0.02931575		3979.8	0.00005551	0	
440	0.13617192	0.12745213	1029.99	0.04615973		1619.99	0.02142988	0.019932	2209.99	0.00319336	0.0011593	2800	0.01686789		3390	0.02920771		3980	-0.00017131	0	
440.2	0.13657728	0.12759188	1030.19	0.04644998		1620.19	0.02254811	0.01995685	2210.19	0.00316502	0.0011593	2800.2	0.01648832		3390.2	0.02935027		3980.2	-0.00041176	0	
440.4	0.13659776	0.12773157	1030.39	0.0459611		1620.39	0.02436731	0.01998169	2210.39	0.00371164	0.0011593	2800.4	0.01592682		3390.4	0.02913665		3980.4	-0.000876	0	
440.6	0.13689703	0.12787118	1030.59	0.04604488		1620.59	0.02441872	0.02000653	2210.59	0.00191452	0.0011593	2800.6	0.01621017		3390.6	0.02889401		3980.6	-0.00127231	0	
440.8	0.13733157	0.12801072	1030.79	0.04578649		1620.79	0.02436901	0.02003136	2210.79	0.00209507	0.0011593	2800.8	0.01712589		3390.8	0.02824197		3980.8	-0.00122206	0	
441	0.13803278	0.12815019	1030.99	0.04602119		1620.99	0.02499188	0.02005619	2210.99	0.00208687	0.0011593	2801	0.01706607		3391	0.02836471		3981	-0.0021912	0	
441.2	0.13729344	0.12828959	1031.19	0.04630458		1621.19	0.02585455	0.02008102	2211.19	0.00148071	0.0011593	2801.2	0.0166372		3391.2	0.02749034		3981.2	-0.00187453	0	
441.4	0.13727567	0.12842892	1031.39	0.04653426		1621.39	0.02566602	0.02010584	2211.39	0.00183047	0.0011593	2801.4	0.01580494		3391.4	0.02751414		3981.4	-0.00300116	0	
441.6	0.13713004	0.12856818	1031.59	0.04718772		1621.59	0.0244945	0.02013065	2211.59	0.00171952	0.0011593	2801.6	0.01505071		3391.6	0.02775399		3981.6	-0.00303054	0	
441.8	0.13628504	0.12870737	1031.79	0.04756368		1621.79	0.02392271	0.02015546	2211.79	0.0018131	0.0011593	2801.8	0.01393882		3391.8	0.02726589		3981.8	-0.00304969	0	
442	0.13599028	0.12884649	1031.99	0.048789		1621.99	0.02422955	0.02018027	2211.99	0.00236783	0.0011593	2802	0.01367044		3392	0.025514		3982	-0.00309043	0	
442.2	0.13577828	0.12898554	1032.19	0.04911022		1622.19	0.02349554	0.02020507	2212.19	0.00169602	0.0011593	2802.2	0.01301501		3392.2	0.02589439		3982.2	-0.00240796	0	
442.4	0.13638707	0.12912451	1032.39	0.04956589		1622.39	0.02299728	0.02022987	2212.39	0.00182014	0.0011593	2802.4	0.01308958		3392.4	0.02656693		3982.4	-0.00236845	0	
442.6	0.13751604	0.12926342	1032.59	0.04987042		1622.59	0.02286339	0.02025466	2212.59	0.00147092	0.0011593	2802.6	0.0136211		3392.6	0.02656671		3982.6	-0.00237973	0	
442.8	0.13882141	0.12940226	1032.79	0.04971947		1622.79	0.02249054	0.02027945	2212.79	0.00079263	0.0011593	2802.8	0.01418759		3392.8	0.02657831		3982.8	-0.00190315	0	
443	0.13859644	0.12954103	1032.99	0.04906644		1622.99	0.02350531	0.02030424	2212.99	0.00134478	0.0011593	2803	0.0146167		3393	0.02683661		3983	-0.00190282	0	
443.2	0.13844205	0.12967973	1033.19	0.04797766		1623.19	0.02416887	0.02032902	2213.19	0.00216285	0.0011593	2803.2	0.01391187		3393.2	0.02633005		3983.2	-0.00247586	0	
443.4	0.13659053	0.12981836	1033.39	0.046556		1623.39	0.02425205	0.02035379	2213.39	0.00167773	0.0011593	2803.4	0.01403203		3393.4	0.02628896		3983.4	-0.00237763	0	
443.6	0.13656452	0.12995691	1033.59	0.04567026		1623.59	0.02515338	0.02037857	2213.59	0.00207302	0.0011593	2803.6	0.01434746		3393.6	0.02656492		3983.6	-0.00274508	0	
443.8	0.1366387	0.1300954	1033.79	0.04488415		1623.79	0.02498701	0.02040333	2213.79	0.00210424	0.0011593	2803.8	0.01510323		3393.8	0.02639509		3983.8	-0.00241945	0	
444	0.13709975	0.13023382	1033.99	0.04484581		1623.99	0.02488703	0.0204281	2213.99	0.00107296	0.0011593	2804	0.01552787		3394	0.02758747		3984	-0.00134094	0	
444.2	0.137654	0.13037217	1034.19	0.04521743		1624.19	0.02522085	0.02045285	2214.19	0.00141518	0.00115931	2804.2	0.01563343		3394.2	0.02800052		3984.2	-0.00082765	0	
444.4	0.13800085	0.13051045	1034.39	0.04515211		1624.39	0.02491128	0.02047761	2214.39	0.00119954	0.00115931	2804.4	0.01674495		3394.4	0.02848684		3984.4	-0.00005056	0	
444.6	0.13870611	0.13064866	1034.59	0.04494302		1624.59	0.02375559	0.02050236	2214.59	0.00063401	0.00115931	2804.6	0.01799986		3394.6	0.02904419		3984.6	0.00062575	0	
444.8	0.13920524	0.1307868	1034.79	0.04507456		1624.79	0.02243864	0.0205271	2214.79	0.00091342	0.00115931	2804.8	0.01794624		3394.8	0.02930374		3984.8	0.00035535	0	
445	0.14032657	0.13092487	1034.99	0.04482785		1624.99	0.02217168	0.02055184	2214.99	0.00031632	0.00115931	2805	0.01780461		3395	0.029773		3985	0.00054021	0	
445.2	0.13970006	0.13106287	1035.19	0.04494135		1625.19	0.02159431	0.02057658	2215.19	-0.00009662	0.00115931	2805.2	0.01737317		3395.2	0.02958456		3985.2	0.00111227	0	
445.4	0.14016768	0.1312008	1035.39	0.04546938		1625.39	0.02051673	0.02060131	2215.39	0.00032694	0.00115931	2805.4	0.01703157		3395.4	0.03044714		3985.4	0.00056435	0	
445.6	0.14027944	0.13133866	1035.59	0.04632719		1625.59	0.02025008	0.02062604	2215.59	-0.00001507	0.00115931	2805.6	0.01735597		3395.6	0.03125594		3985.6	0.00135489	0	
445.8	0.13938416	0.13147645	1035.79	0.04743526		1625.79	0.01971299	0.02065076	2215.79	0.00067628	0.00115931	2805.8	0.01720802		3395.8	0.03095644		3985.8	0.00058695	0	
446	0.13872727	0.13161417	1035.99	0.04739966		1625.99	0.02055843	0.02067548	2215.99	0.00139672	0.00115931	2806	0.01737851		3396	0.03100606		3986	0.00040767	0	
446.2	0.13941105	0.13175182	1036.19	0.04899302		1626.19	0.0201139	0.0207002	2216.19	0.00098578	0.00115931	2806.2	0.01690764		3396.2	0.03118686		3986.2	0.00065853	0	
446.4	0.14073382	0.1318894	1036.39	0.04942791		1626.39	0.02010125	0.02072491	2216.39	0.00102732	0.00115931	2806.4	0.01652726		3396.4	0.03167541		3986.4	-0.0006564	0	
446.6	0.14112342	0.13202692	1036.59	0.05035689		1626.59	0.02119495	0.02074961	2216.59	0.00133799	0.00115931	2806.6	0.01666717		3396.6	0.03057448		3986.6	-0.00176161	0	
446.8	0.14148333	0.13216436	1036.79	0.04992916		1626.79	0.02156305	0.02077432	2216.79	0.00192315	0.00115931	2806.8	0.01741989		3396.8	0.02997046		3986.8	-0.00179353	0	
447	0.14040078	0.13230173	1036.99	0.0500315		1626.99	0.02208194	0.02079901	2216.99	0.00297441	0.00115931	2807	0.01713713		3397	0.02912101		3987	-0.00229851	0	
447.2	0.13990874	0.13243904	1037.19	0.04991233		1627.19	0.02185411	0.02082371	2217.19	0.00408433	0.00115931	2807.2	0.01737715		3397.2	0.02835026		3987.2	-0.00283295	0	
447.4	0.13887498	0.13257627	1037.39	0.04957642		1627.39	0.02151423	0.02084839	2217.39	0.00343632	0.00115931	2807.4	0.01784031		3397.4	0.0284978		3987.4	-0.0023299	0	
447.6	0.13879989	0.13271344	1037.59	0.04959568		1627.59	0.02211192	0.02087308	2217.59	0.00439488	0.00115931	2807.6	0.01722523		3397.6	0.02772226		3987.6	-0.00259259	0	
447.8	0.13911699	0.13285054	1037.79	0.0492028		1627.79	0.0212417	0.02089776	2217.79	0.0043336	0.00115931	2807.8	0.01709417		3397.8	0.02734168		3987.8	-0.00086105	0	
448	0.13938685	0.13298756	1037.99	0.04962935		1627.99	0.0215381	0.02092243	2217.99	0.00435074	0.00115931	2808	0.01750249		3398	0.02784863		3988	-0.00107535	0	
448.2	0.13937808	0.13312452	1038.19	0.04983152		1628.19	0.02136729	0.0209471	2218.19	0.0058386	0.00115931	2808.2	0.01710263		3398.2	0.02680232		3988.2	-0.0012103	0	
448.4	0.14007715	0.13326141	1038.39	0.04958534		1628.39	0.02113748	0.02097177	2218.39	0.0055167	0.00115931	2808.4	0.01728358		3398.4	0.02674621		3988.4	-0.00065051	0	
448.6	0.14047962	0.13339823	1038.59	0.04917945		1628.59	0.02021809	0.02099643	2218.59	0.00633542	0.00115931	2808.6	0.01697864		3398.6	0.02689859		3988.6	-0.00093996	0	
448.8	0.14042934	0.13353498	1038.79	0.04898572		1628.79	0.01959473	0.02102109	2218.79	0.00625626	0.00115931	2808.8	0.01625056		3398.8	0.02770698		3988.8	-0.00062885	0	
449	0.14063998	0.13367167	1038.99	0.04871734		1628.99	0.02058992	0.02104574	2218.99	0.00561369	0.00115931	2809	0.01629664		3399	0.02817353		3989	0.00025517	0	
449.2	0.14025669	0.13380828	1039.19	0.04831955		1629.19	0.02073317	0.02107039	2219.19	0.00589298	0.00115931	2809.2	0.01665471		3399.2	0.02880337		3989.2	0.00022799	0	
449.4	0.14116122	0.13394482	1039.39	0.04815164		1629.39	0.02100136	0.02109504	2219.39	0.00607142	0.00115931	2809.4	0.0161715		3399.4	0.02967366		3989.4	0.00013196	0	
449.6	0.14117755	0.1340813	1039.59	0.04847691		1629.59	0.02127094	0.02111968	2219.59	0.00606578	0.00115931	2809.6	0.01632077		3399.6	0.03028258		3989.6	0.00020182	0	
449.8	0.14136409	0.13421771	1039.79	0.0485149		1629.79	0.0221736	0.02114431	2219.79	0.00625607	0.00115931	2809.8	0.01572926		3399.8	0.03102505		3989.8	0.00003404	0	
450	0.14188634	0.13435404	1039.99	0.0482321		1629.99	0.02334193	0.02116894	2219.99	0.00548319	0.00115931	2810	0.01549732		3400	0.03187194		3990	0.0005099	0	
450.2	0.14289954	0.13449031	1040.19	0.04944214		1630.19	0.02459622	0.02119357	2220.19	0.00484785	0.00115931	2810.2	0.01524061		3400.2	0.03128717		3990.2	0.00075727	0	
450.4	0.14402539	0.13462651	1040.39	0.04882171		1630.39	0.02428708	0.02121819	2220.39	0.00451418	0.00115932	2810.4	0.01503923		3400.4	0.03234471		3990.4	0.00039832	0	
450.6	0.14400118	0.13476264	1040.59	0.04921882		1630.59	0.0250883	0.02124281	2220.59	0.00405718	0.00115932	2810.6	0.01475862		3400.6	0.03222256		3990.6	0.00059511	0	
450.8	0.14416151	0.13489871	1040.79	0.04949771		1630.79	0.02509707	0.02126743	2220.79	0.0033101	0.00115932	2810.8	0.01530787		3400.8	0.03255665		3990.8	0.00062012	0	
451	0.14435411	0.1350347	1040.99	0.05051931		1630.99	0.02550281	0.02129204	2220.99	0.00338428	0.00115932	2811	0.01517569		3401	0.03202359		3991	0.00125712	0	
451.2	0.14407661	0.13517063	1041.19	0.05058285		1631.19	0.02529924	0.02131664	2221.19	0.00336469	0.00115932	2811.2	0.01504061		3401.2	0.03134724		3991.2	0.0016185	0	
451.4	0.1441628	0.13530648	1041.39	0.04970463		1631.39	0.02448152	0.02134124	2221.39	0.00266736	0.00115932	2811.4	0.01556047		3401.4	0.03158857		3991.4	0.00193403	0	
451.6	0.14334088	0.13544227	1041.59	0.04920231		1631.59	0.02465858	0.02136584	2221.59	0.0022386	0.00115932	2811.6	0.01515048		3401.6	0.03058885		3991.6	0.00216403	0	
451.8	0.1431649	0.13557799	1041.79	0.04925793		1631.79	0.02446895	0.02139043	2221.79	0.00147223	0.00115932	2811.8	0.01589358		3401.8	0.02995415		3991.8	0.00226921	0	
452	0.14357939	0.13571364	1041.99	0.04912364		1631.99	0.02438002	0.02141502	2221.99	0.00166034	0.00115932	2812	0.01688064		3402	0.02861895		3992	0.00089291	0	
452.2	0.14333456	0.13584922	1042.19	0.04903207		1632.19	0.0239685	0.0214396	2222.19	0.00163961	0.00115932	2812.2	0.01715659		3402.2	0.02801594		3992.2	0.00145217	0	
452.4	0.14345179	0.13598474	1042.39	0.04878		1632.39	0.02327351	0.02146418	2222.39	0.00140304	0.00115932	2812.4	0.01719976		3402.4	0.02842743		3992.4	0.00130607	0	
452.6	0.14299255	0.13612018	1042.59	0.04744596		1632.59	0.02276708	0.02148876	2222.59	0.00191406	0.00115932	2812.6	0.01782322		3402.6	0.02879368		3992.6	0.00117449	0	
452.8	0.14311599	0.13625556	1042.79	0.04707022		1632.79	0.02299506	0.02151333	2222.79	0.00146321	0.00115932	2812.8	0.01823448		3402.8	0.02815802		3992.8	0.00115527	0	
453	0.14292829	0.13639087	1042.99	0.04681236		1632.99	0.02363891	0.02153789	2222.99	0.00193773	0.00115932	2813	0.01928224		3403	0.02792048		3993	0.0008027	0	
453.2	0.14370153	0.13652611	1043.19	0.04618781		1633.19	0.02296267	0.02156246	2223.19	0.00267792	0.00115932	2813.2	0.01970806		3403.2	0.02849475		3993.2	0.00028744	0	
453.4	0.14372453	0.13666128	1043.39	0.04703166		1633.39	0.02237025	0.02158701	2223.39	0.00253577	0.00115932	2813.4	0.01957454		3403.4	0.0284077		3993.4	0.00045241	0	
453.6	0.14319405	0.13679639	1043.59	0.0483775		1633.59	0.02191594	0.02161157	2223.59	0.00340914	0.00115932	2813.6	0.01923219		3403.6	0.02884585		3993.6	0.00064632	0	
453.8	0.14275562	0.13693142	1043.79	0.04893446		1633.79	0.0216969	0.02163611	2223.79	0.00384034	0.00115932	2813.8	0.01910592		3403.8	0.02933322		3993.8	0.00089712	0	
454	0.14180475	0.13706639	1043.99	0.04968534		1633.99	0.02089097	0.02166066	2223.99	0.00318194	0.00115932	2814	0.01885498		3404	0.0288519		3994	-0.00000823	0	
454.2	0.14189999	0.13720129	1044.19	0.05078634		1634.19	0.02072623	0.0216852	2224.19	0.00382739	0.00115932	2814.2	0.01959915		3404.2	0.02877321		3994.2	-0.00040467	0	
454.4	0.14237855	0.13733612	1044.39	0.05069027		1634.39	0.01971265	0.02170973	2224.39	0.00370306	0.00115932	2814.4	0.01828076		3404.4	0.02914238		3994.4	-0.00120785	0	
454.6	0.14188318	0.13747089	1044.59	0.0521327		1634.59	0.02003722	0.02173427	2224.59	0.00370713	0.00115932	2814.6	0.01785699		3404.6	0.02944039		3994.6	-0.00158358	0	
454.8	0.14243068	0.13760558	1044.79	0.05230862		1634.79	0.02004922	0.02175879	2224.79	0.00422011	0.00115932	2814.8	0.01862373		3404.8	0.02890553		3994.8	-0.00143503	0	
455	0.14269213	0.13774021	1044.99	0.05311907		1634.99	0.0199857	0.02178332	2224.99	0.00468061	0.00115932	2815	0.01834661		3405	0.02876736		3995	-0.00129164	0	
455.2	0.14323957	0.13787477	1045.19	0.05279805		1635.19	0.02036645	0.02180783	2225.19	0.00468453	0.00115932	2815.2	0.01848454		3405.2	0.02893904		3995.2	-0.0007844	0	
455.4	0.14374665	0.13800926	1045.39	0.05272636		1635.39	0.0210055	0.02183235	2225.39	0.00415017	0.00115932	2815.4	0.01913258		3405.4	0.02940038		3995.4	-0.00130513	0	
455.6	0.14370283	0.13814369	1045.59	0.05317808		1635.59	0.0219828	0.02185686	2225.59	0.00382816	0.00115932	2815.6	0.01821505		3405.6	0.02909178		3995.6	-0.00077369	0	
455.8	0.14445476	0.13827804	1045.79	0.05317959		1635.79	0.02227977	0.02188136	2225.79	0.00413715	0.00115932	2815.8	0.01773048		3405.8	0.02966347		3995.8	-0.00104351	0	
456	0.14540841	0.13841233	1045.99	0.05284154		1635.99	0.02289479	0.02190586	2225.99	0.00417811	0.00115932	2816	0.0174365		3406	0.02925098		3996	-0.00048456	0	
456.2	0.14505731	0.13854655	1046.19	0.05266053		1636.19	0.02361093	0.02193036	2226.19	0.00344856	0.00115932	2816.2	0.01718848		3406.2	0.02958818		3996.2	0.00016285	0	
456.4	0.14628233	0.1386807	1046.39	0.05177757		1636.39	0.02386624	0.02195485	2226.39	0.00400643	0.00115932	2816.4	0.01696222		3406.4	0.03019033		3996.4	-0.0000081	0	
456.6	0.14695165	0.13881479	1046.59	0.05071742		1636.59	0.0243405	0.02197934	2226.59	0.00407006	0.00115932	2816.6	0.01713916		3406.6	0.03039953		3996.6	0.00059204	0	
456.8	0.14769311	0.13894881	1046.79	0.05066437		1636.79	0.02548969	0.02200382	2226.79	0.00466739	0.00115932	2816.8	0.01711197		3406.8	0.03043966		3996.8	0.00034468	0	
457	0.14750518	0.13908276	1046.99	0.05075133		1636.99	0.02641775	0.0220283	2226.99	0.00506326	0.00115932	2817	0.01758283		3407	0.03099472		3997	0.00109129	0	
457.2	0.14808437	0.13921664	1047.19	0.05099986		1637.19	0.02641868	0.02205278	2227.19	0.00488126	0.00115932	2817.2	0.0183443		3407.2	0.03077733		3997.2	0.00078219	0	
457.4	0.14722392	0.13935045	1047.39	0.05164586		1637.39	0.02619694	0.02207725	2227.39	0.0053627	0.00115932	2817.4	0.01760435		3407.4	0.03084816		3997.4	0.00085148	0	
457.6	0.14643546	0.1394842	1047.59	0.05166388		1637.59	0.0258468	0.02210171	2227.59	0.00697103	0.00115932	2817.6	0.01769625		3407.6	0.03131204		3997.6	0.00094169	0	
457.8	0.1455197	0.13961788	1047.79	0.05156311		1637.79	0.02529058	0.02212618	2227.79	0.00662579	0.00115932	2817.8	0.01785899		3407.8	0.03162348		3997.8	-0.00021517	0	
458	0.14527335	0.13975149	1047.99	0.0516806		1637.99	0.02441238	0.02215063	2227.99	0.00616603	0.00115932	2818	0.01867337		3408	0.03135447		3998	-0.00141909	0	
458.2	0.14571332	0.13988503	1048.19	0.0511091		1638.19	0.02418367	0.02217509	2228.19	0.00690172	0.00115932	2818.2	0.01941765		3408.2	0.03151693		3998.2	-0.00182004	0	
458.4	0.14523028	0.14001851	1048.39	0.05002884		1638.39	0.02359433	0.02219954	2228.39	0.00688294	0.00115932	2818.4	0.01916496		3408.4	0.03078007		3998.4	-0.00203159	0	
458.6	0.14502739	0.14015192	1048.59	0.05042788		1638.59	0.02349183	0.02222398	2228.59	0.00653436	0.00115932	2818.6	0.02077613		3408.6	0.03106293		3998.6	-0.00191366	0	
458.8	0.14481178	0.14028526	1048.79	0.0495906		1638.79	0.02365958	0.02224842	2228.79	0.00624902	0.00115932	2818.8	0.02158995		3408.8	0.03062728		3998.8	-0.00104455	0	
459	0.14443438	0.14041854	1048.99	0.05000231		1638.99	0.02347797	0.02227286	2228.99	0.00556015	0.00115932	2819	0.02173586		3409	0.03053036		3999	-0.00175846	0	
459.2	0.14467654	0.14055175	1049.19	0.04968214		1639.19	0.02448478	0.02229729	2229.19	0.0049176	0.00115932	2819.2	0.02188613		3409.2	0.03000959		3999.2	-0.0013076	0	
459.4	0.14455719	0.14068489	1049.39	0.04980352		1639.39	0.0239473	0.02232171	2229.39	0.0044177	0.00115932	2819.4	0.02168542		3409.4	0.03019083		3999.4	-0.001996	0	
459.6	0.14533069	0.14081796	1049.59	0.0498866		1639.59	0.02402776	0.02234614	2229.59	0.00419249	0.00115932	2819.6	0.02032874		3409.6	0.02960843		3999.6	-0.0010116	0	
459.8	0.1454631	0.14095097	1049.79	0.04959744		1639.79	0.02465142	0.02237056	2229.79	0.00350823	0.00115932	2819.8	0.01938983		3409.8	0.02955477		3999.8	-0.00066844	0	
460	0.14565061	0.14108391	1049.99	0.04944495		1639.99	0.02495263	0.02239497	2229.99	0.00232724	0.00115932	2820	0.01817556		3410	0.02889067		4000	-0.00024936	0	
460.2	0.14600262	0.14121678	1050.19	0.04935335		1640.19	0.02435177	0.02241938	2230.19	0.00120278	0.00115932	2820.2	0.01788206		3410.2	0.02780349		4000.2	-0.00041581	0	
460.4	0.14758302	0.14134958	1050.39	0.04916565		1640.39	0.02466289	0.02244379	2230.39	0.00129078	0.00115932	2820.4	0.01751134		3410.4	0.02831533		4000.4	-0.00004722	0	
460.6	0.14737934	0.14148232	1050.59	0.04976577		1640.59	0.02540162	0.02246819	2230.59	0.00033412	0.00115932	2820.6	0.01701127		3410.6	0.02804395		4000.6	0.00024068	0	
460.8	0.14792628	0.14161499	1050.79	0.05077739		1640.79	0.02598871	0.02249258	2230.79	0.00019952	0.00115932	2820.8	0.01747361		3410.8	0.02862349		4000.8	0.00042147	0	
461	0.14812246	0.1417476	1050.99	0.05104844		1640.99	0.02625158	0.02251698	2230.99	0.00023935	0.00115932	2821	0.01757787		3411	0.02810046		4001	0.00096423	0	
461.2	0.14853402	0.14188013	1051.19	0.0512214		1641.19	0.02624472	0.02254136	2231.19	-0.00001472	0.00115933	2821.2	0.01701677		3411.2	0.02804523		4001.2	0.00024207	0	
461.4	0.14748805	0.1420126	1051.39	0.05138542		1641.39	0.02604055	0.02256575	2231.39	-0.00031741	0.00115933	2821.4	0.01576169		3411.4	0.02950352		4001.4	0.00022209	0	
461.6	0.14668901	0.14214501	1051.59	0.05202885		1641.59	0.02587022	0.02259013	2231.59	0.00071734	0.00115933	2821.6	0.01561272		3411.6	0.03098235		4001.6	0.00004113	0	
461.8	0.14635521	0.14227734	1051.79	0.05207157		1641.79	0.02661033	0.0226145	2231.79	0.00155692	0.00115933	2821.8	0.01493465		3411.8	0.03082648		4001.8	-0.00081258	0	
462	0.14626064	0.14240961	1051.99	0.05195576		1641.99	0.02607323	0.02263887	2231.99	0.00214073	0.00115933	2822	0.01480113		3412	0.03078871		4002	-0.00052031	0	
462.2	0.14635294	0.14254181	1052.19	0.05240496		1642.19	0.02641302	0.02266324	2232.19	0.00255588	0.00115933	2822.2	0.01451145		3412.2	0.03063014		4002.2	-0.0006769	0	
462.4	0.14550971	0.14267395	1052.39	0.05251187		1642.39	0.02673215	0.0226876	2232.39	0.00327279	0.00115933	2822.4	0.01589713		3412.4	0.03052985		4002.4	-0.00138322	0	
462.6	0.14579064	0.14280602	1052.59	0.05310705		1642.59	0.02726118	0.02271196	2232.59	0.00313652	0.00115933	2822.6	0.01694288		3412.6	0.03012424		4002.6	-0.00142249	0	
462.8	0.14559637	0.14293802	1052.79	0.05284714		1642.79	0.02754482	0.02273631	2232.79	0.0036364	0.00115933	2822.8	0.01726287		3412.8	0.03008576		4002.8	-0.00118178	0	
463	0.14610062	0.14306996	1052.99	0.05233125		1642.99	0.02731751	0.02276066	2232.99	0.00377057	0.00115933	2823	0.01817337		3413	0.02943189		4003	-0.00177895	0	
463.2	0.14663857	0.14320183	1053.19	0.05190328		1643.19	0.02746561	0.02278501	2233.19	0.00398993	0.00115933	2823.2	0.01835007		3413.2	0.03014471		4003.2	-0.00135617	0	
463.4	0.14719474	0.14333363	1053.39	0.0526959		1643.39	0.02669427	0.02280935	2233.39	0.00449074	0.00115933	2823.4	0.0185058		3413.4	0.03005536		4003.4	-0.00181977	0	
463.6	0.14826103	0.14346537	1053.59	0.05345202		1643.59	0.02748569	0.02283369	2233.59	0.00482735	0.00115933	2823.6	0.01768836		3413.6	0.02954052		4003.6	-0.00211804	0	
463.8	0.1484896	0.14359704	1053.79	0.05384469		1643.79	0.02808209	0.02285802	2233.79	0.00428821	0.00115933	2823.8	0.01727619		3413.8	0.02967061		4003.8	-0.00272565	0	
464	0.14890576	0.14372864	1053.99	0.05475289		1643.99	0.0275497	0.02288235	2233.99	0.00414585	0.00115933	2824	0.01689428		3414	0.02929586		4004	-0.00323636	0	
464.2	0.14989078	0.14386018	1054.19	0.05494781		1644.19	0.02659689	0.02290667	2234.19	0.00323103	0.00115933	2824.2	0.01723277		3414.2	0.02892186		4004.2	-0.00385331	0	
464.4	0.15112728	0.14399165	1054.39	0.05543596		1644.39	0.02707489	0.02293099	2234.39	0.00310931	0.00115933	2824.4	0.01749296		3414.4	0.02977019		4004.4	-0.00422452	0	
464.6	0.15122387	0.14412305	1054.59	0.05596585		1644.59	0.02679252	0.0229553	2234.59	0.00279087	0.00115933	2824.6	0.01750819		3414.6	0.03003146		4004.6	-0.00486382	0	
464.8	0.15151974	0.14425439	1054.79	0.05567327		1644.79	0.0266332	0.02297961	2234.79	0.00325081	0.00115933	2824.8	0.01765491		3414.8	0.03107907		4004.8	-0.00506045	0	
465	0.15143373	0.14438566	1054.99	0.05510591		1644.99	0.02723881	0.02300392	2234.99	0.00345398	0.00115933	2825	0.01725543		3415	0.03109599		4005	-0.00515194	0	
465.2	0.15182075	0.14451687	1055.19	0.05571077		1645.19	0.02702689	0.02302822	2235.19	0.00305004	0.00115933	2825.2	0.01784403		3415.2	0.0310575		4005.2	-0.00571196	0	
465.4	0.15075745	0.14464801	1055.39	0.05587365		1645.39	0.02733664	0.02305252	2235.39	0.00373604	0.00115933	2825.4	0.0176364		3415.4	0.03264996		4005.4	-0.0053055	0	
465.6	0.15043898	0.14477908	1055.59	0.05550599		1645.59	0.02750951	0.02307681	2235.59	0.00459452	0.00115933	2825.6	0.01753793		3415.6	0.03288956		4005.6	-0.00479125	0	
465.8	0.15077926	0.14491009	1055.79	0.05507612		1645.79	0.02789943	0.0231011	2235.79	0.00475629	0.00115933	2825.8	0.01762652		3415.8	0.03189449		4005.8	-0.00488459	0	
466	0.15072606	0.14504103	1055.99	0.05444506		1645.99	0.02656946	0.02312539	2235.99	0.00406056	0.00115933	2826	0.01797556		3416	0.03243038		4006	-0.0052219	0	
466.2	0.1505357	0.1451719	1056.19	0.05473221		1646.19	0.02672915	0.02314967	2236.19	0.0043386	0.00115933	2826.2	0.01861285		3416.2	0.03216573		4006.2	-0.00459501	0	
466.4	0.1504939	0.14530271	1056.39	0.05415509		1646.39	0.02652243	0.02317394	2236.39	0.00460389	0.00115933	2826.4	0.0198603		3416.4	0.03183799		4006.4	-0.00464859	0	
466.6	0.15077367	0.14543345	1056.59	0.05344307		1646.59	0.02731395	0.02319821	2236.59	0.00397278	0.00115933	2826.6	0.01986196		3416.6	0.03195485		4006.6	-0.00353104	0	
466.8	0.15129542	0.14556413	1056.79	0.05272419		1646.79	0.02673742	0.02322248	2236.79	0.00421404	0.00115933	2826.8	0.02097159		3416.8	0.0322759		4006.8	-0.00285501	0	
467	0.15149596	0.14569474	1056.99	0.05238672		1646.99	0.02734898	0.02324675	2236.99	0.00421458	0.00115933	2827	0.0221642		3417	0.03201897		4007	-0.00282315	0	
467.2	0.15176282	0.14582529	1057.19	0.05278618		1647.19	0.02799242	0.023271	2237.19	0.00464478	0.00115933	2827.2	0.02225885		3417.2	0.03293186		4007.2	-0.00238424	0	
467.4	0.15188749	0.14595576	1057.39	0.05467108		1647.39	0.02868333	0.02329526	2237.39	0.0047534	0.00115933	2827.4	0.02205833		3417.4	0.03212173		4007.4	-0.00276454	0	
467.6	0.1522336	0.14608618	1057.59	0.05487779		1647.59	0.02939222	0.02331951	2237.59	0.00459049	0.00115933	2827.6	0.02207614		3417.6	0.03233049		4007.6	-0.00246374	0	
467.8	0.15277905	0.14621652	1057.79	0.05523134		1647.79	0.03023186	0.02334375	2237.79	0.00395749	0.00115933	2827.8	0.02120393		3417.8	0.03204878		4007.8	-0.00264921	0	
468	0.15324555	0.1463468	1057.99	0.05542387		1647.99	0.03049007	0.023368	2237.99	0.00389006	0.00115933	2828	0.02047603		3418	0.03182028		4008	-0.00308362	0	
468.2	0.15391627	0.14647702	1058.19	0.05472081		1648.19	0.03095926	0.02339223	2238.19	0.0034261	0.00115933	2828.2	0.01991979		3418.2	0.03164548		4008.2	-0.00362459	0	
468.4	0.15392327	0.14660717	1058.39	0.05479643		1648.39	0.03218797	0.02341647	2238.39	0.00396173	0.00115933	2828.4	0.01965987		3418.4	0.03131273		4008.4	-0.00397575	0	
468.6	0.15338172	0.14673725	1058.59	0.05425977		1648.59	0.03268409	0.0234407	2238.59	0.00442391	0.00115933	2828.6	0.01910906		3418.6	0.03096197		4008.6	-0.00438705	0	
468.8	0.15268991	0.14686727	1058.79	0.053726		1648.79	0.03373785	0.02346492	2238.79	0.00475514	0.00115933	2828.8	0.01890048		3418.8	0.03059873		4008.8	-0.00459071	0	
469	0.15258579	0.14699723	1058.99	0.05350536		1648.99	0.03394568	0.02348914	2238.99	0.00494422	0.00115933	2829	0.01897389		3419	0.02970202		4009	-0.00471393	0	
469.2	0.15208661	0.14712711	1059.19	0.05306917		1649.19	0.03370368	0.02351336	2239.19	0.00571476	0.00115933	2829.2	0.01920259		3419.2	0.02855203		4009.2	-0.00478749	0	
469.4	0.15087241	0.14725693	1059.39	0.05212594		1649.39	0.03396341	0.02353757	2239.39	0.00601682	0.00115933	2829.4	0.01823482		3419.4	0.02836419		4009.4	-0.00469026	0	
469.6	0.15026773	0.14738669	1059.59	0.05109116		1649.59	0.03356918	0.02356178	2239.59	0.00575529	0.00115933	2829.6	0.0180671		3419.6	0.0276624		4009.6	-0.00487802	0	
469.8	0.14958209	0.14751638	1059.79	0.05052909		1649.79	0.03305886	0.02358598	2239.79	0.00618794	0.00115933	2829.8	0.01812966		3419.8	0.02702901		4009.8	-0.00510305	0	
470	0.14958209	0.14764537	1059.99	0.05052909		1650	0.03305886	0.02361078	2239.99	0.00618794	0.00115933	2830	0.01812966		3420	0.02702901		4010	-0.00510305	0	
470.2	0.15007739	0.14763275	1060.19	0.05071199		1650.2	0.03341144	0.02360805	2240.19	0.00619854	0.00114349	2830.2	0.0181948		3420.2	0.02666111		4010.2	-0.00434074	0	
470.4	0.15067829	0.14762013	1060.39	0.04976473		1650.4	0.0334323	0.02360532	2240.39	0.00626182	0.00112787	2830.4	0.01887142		3420.4	0.0256899		4010.4	-0.00354466	0	
470.6	0.15065271	0.14760751	1060.59	0.04929967		1650.6	0.03334999	0.02360259	2240.59	0.0061831	0.00111246	2830.6	0.0191042		3420.6	0.02479968		4010.6	-0.00339524	0	
470.8	0.15070447	0.14759489	1060.79	0.04879746		1650.8	0.0330272	0.02359985	2240.79	0.00672367	0.00109726	2830.8	0.01866196		3420.8	0.02417765		4010.8	-0.00261042	0	
471	0.15096678	0.14758228	1060.99	0.04867217		1651	0.03305742	0.02359712	2240.99	0.00736487	0.00108227	2831	0.01825652		3421	0.02346866		4011	-0.00196892	0	
471.2	0.15186671	0.14756966	1061.19	0.04879578		1651.2	0.03266415	0.02359439	2241.19	0.00758726	0.00106749	2831.2	0.01851497		3421.2	0.02313439		4011.2	-0.00153141	0	
471.4	0.15240912	0.14755704	1061.39	0.04904422		1651.4	0.03222288	0.02359166	2241.39	0.00822005	0.0010529	2831.4	0.01815722		3421.4	0.02385895		4011.4	-0.00134568	0	
471.6	0.15252162	0.14754443	1061.59	0.04878832		1651.6	0.03221852	0.02358893	2241.59	0.00793648	0.00103852	2831.6	0.01829305		3421.6	0.02320956		4011.6	-0.00111554	0	
471.8	0.15306537	0.14753182	1061.79	0.04915686		1651.8	0.03188136	0.0235862	2241.79	0.00731515	0.00102433	2831.8	0.01792275		3421.8	0.02333717		4011.8	-0.00091982	0	
472	0.15397249	0.1475192	1061.99	0.04944716		1652	0.03189388	0.02358347	2241.99	0.00648604	0.00101034	2832	0.01702771		3422	0.02405964		4012	-0.00180244	0	
472.2	0.15339467	0.14750659	1062.19	0.04935223		1652.2	0.03177774	0.02358074	2242.19	0.00595785	0.00099653	2832.2	0.0170426		3422.2	0.0248096		4012.2	-0.00278851	0	
472.4	0.15358453	0.14749398	1062.39	0.04897191		1652.4	0.03090662	0.02357801	2242.39	0.00615487	0.00098292	2832.4	0.01740772		3422.4	0.02498853		4012.4	-0.00161486	0	
472.6	0.15322253	0.14748137	1062.59	0.04851844		1652.6	0.03105226	0.02357528	2242.59	0.00564493	0.00096949	2832.6	0.01743085		3422.6	0.02554566		4012.6	-0.00156517	0	
472.8	0.1534191	0.14746877	1062.79	0.04949735		1652.8	0.03159078	0.02357256	2242.79	0.00485727	0.00095625	2832.8	0.01798513		3422.8	0.025467		4012.8	-0.00098219	0	
473	0.15339262	0.14745616	1062.99	0.0490558		1653	0.0309355	0.02356983	2242.99	0.00419439	0.00094318	2833	0.01773796		3423	0.02577975		4013	-0.00011372	0	
473.2	0.15276436	0.14744355	1063.19	0.04855191		1653.2	0.03033116	0.0235671	2243.19	0.00417964	0.0009303	2833.2	0.01692591		3423.2	0.02566129		4013.2	0.00031257	0	
473.4	0.1526551	0.14743095	1063.39	0.04919277		1653.4	0.02989296	0.02356437	2243.39	0.00469367	0.00091759	2833.4	0.01709079		3423.4	0.02575864		4013.4	0.00065472	0	
473.6	0.1527401	0.14741835	1063.59	0.04890692		1653.6	0.03082284	0.02356164	2243.59	0.00479153	0.00090505	2833.6	0.01698307		3423.6	0.02497772		4013.6	0.00082666	0	
473.8	0.15177357	0.14740574	1063.79	0.04864584		1653.8	0.0313537	0.02355892	2243.79	0.0045819	0.00089269	2833.8	0.01753515		3423.8	0.02413016		4013.8	0.0004878	0	
474	0.15253209	0.14739314	1063.99	0.04908386		1654	0.0320465	0.02355619	2243.99	0.00369907	0.00088049	2834	0.01753496		3424	0.02306615		4014	-0.00036615	0	
474.2	0.15199272	0.14738054	1064.19	0.04883297		1654.2	0.03213561	0.02355346	2244.19	0.0033081	0.00086846	2834.2	0.01751846		3424.2	0.02311991		4014.2	-0.00085509	0	
474.4	0.15185418	0.14736794	1064.39	0.04788058		1654.4	0.03233212	0.02355074	2244.39	0.00309431	0.0008566	2834.4	0.01843737		3424.4	0.02199621		4014.4	-0.00077828	0	
474.6	0.1510123	0.14735534	1064.59	0.04807931		1654.6	0.03214005	0.02354801	2244.59	0.00418496	0.0008449	2834.6	0.01784781		3424.6	0.0221084		4014.6	-0.00095306	0	
474.8	0.15136088	0.14734275	1064.79	0.0484666		1654.8	0.0319278	0.02354529	2244.79	0.00484556	0.00083335	2834.8	0.01763548		3424.8	0.02182944		4014.8	-0.00050654	0	
475	0.15174345	0.14733015	1064.99	0.04882828		1655	0.03142715	0.02354256	2244.99	0.00521797	0.00082197	2835	0.01749146		3425	0.02176685		4015	-0.00065848	0	
475.2	0.152349	0.14731756	1065.19	0.04806342		1655.2	0.0306699	0.02353984	2245.19	0.00509491	0.00081074	2835.2	0.01873888		3425.2	0.02204014		4015.2	0.00001073	0	
475.4	0.15229344	0.14730496	1065.39	0.04808461		1655.4	0.02968324	0.02353711	2245.39	0.00496104	0.00079966	2835.4	0.01837779		3425.4	0.02263143		4015.4	-0.00060849	0	
475.6	0.15278449	0.14729237	1065.59	0.04708529		1655.6	0.0297507	0.02353439	2245.59	0.00374094	0.00078874	2835.6	0.01900343		3425.6	0.02188513		4015.6	-0.00051172	0	
475.8	0.15406272	0.14727978	1065.79	0.04715706		1655.8	0.02939237	0.02353167	2245.79	0.00312516	0.00077796	2835.8	0.01895566		3425.8	0.02334906		4015.8	-0.00073042	0	
476	0.15489183	0.14726719	1065.99	0.04679003		1656	0.02932278	0.02352894	2245.99	0.00271986	0.00076733	2836	0.01876239		3426	0.0239717		4016	-0.00175983	0	
476.2	0.15414875	0.1472546	1066.19	0.04631778		1656.2	0.0289089	0.02352622	2246.19	0.00245438	0.00075685	2836.2	0.02012215		3426.2	0.02412342		4016.2	-0.00220998	0	
476.4	0.15481719	0.14724201	1066.39	0.0468903		1656.4	0.02833335	0.0235235	2246.39	0.0019665	0.00074651	2836.4	0.01971535		3426.4	0.02367305		4016.4	-0.0023057	0	
476.6	0.15506502	0.14722942	1066.59	0.04687895		1656.6	0.02838691	0.02352077	2246.59	0.00094585	0.00073631	2836.6	0.01909327		3426.6	0.02355886		4016.6	-0.00184464	0	
476.8	0.15506741	0.14721684	1066.79	0.04719061		1656.8	0.02860668	0.02351805	2246.79	0.00013451	0.00072625	2836.8	0.01938731		3426.8	0.02279613		4016.8	-0.00175439	0	
477	0.15455695	0.14720425	1066.99	0.04653286		1657	0.0280982	0.02351533	2246.99	0.0010843	0.00071633	2837	0.01890388		3427	0.02332927		4017	-0.00219804	0	
477.2	0.1537023	0.14719167	1067.19	0.04560802		1657.2	0.0280988	0.02351261	2247.19	0.00139982	0.00070655	2837.2	0.017848		3427.2	0.02310012		4017.2	-0.00266389	0	
477.4	0.15324776	0.14717908	1067.39	0.04580926		1657.4	0.02819969	0.02350989	2247.39	0.00192297	0.00069689	2837.4	0.01747173		3427.4	0.02337873		4017.4	-0.00310645	0	
477.6	0.15241499	0.1471665	1067.59	0.04577572		1657.6	0.02912838	0.02350717	2247.59	0.00229789	0.00068737	2837.6	0.01630436		3427.6	0.02264995		4017.6	-0.00271	0	
477.8	0.15224336	0.14715392	1067.79	0.04528627		1657.8	0.0298191	0.02350445	2247.79	0.00264051	0.00067798	2837.8	0.01645064		3427.8	0.02283476		4017.8	-0.00360659	0	
478	0.152087	0.14714134	1067.99	0.04576315		1658	0.03038376	0.02350172	2247.99	0.00281978	0.00066872	2838	0.01455104		3428	0.02173622		4018	-0.00341793	0	
478.2	0.15161815	0.14712876	1068.19	0.04517234		1658.2	0.02998067	0.023499	2248.19	0.00448175	0.00065958	2838.2	0.01388236		3428.2	0.02189811		4018.2	-0.00307402	0	
478.4	0.15179839	0.14711619	1068.39	0.04523846		1658.4	0.03058716	0.02349629	2248.39	0.00470648	0.00065057	2838.4	0.01405753		3428.4	0.0219046		4018.4	-0.0017128	0	
478.6	0.15161157	0.14710361	1068.59	0.04488551		1658.6	0.03021111	0.02349357	2248.59	0.00551379	0.00064169	2838.6	0.01461597		3428.6	0.02207802		4018.6	-0.00105802	0	
478.8	0.15172182	0.14709103	1068.79	0.04507497		1658.8	0.02932881	0.02349085	2248.79	0.00517623	0.00063292	2838.8	0.01503865		3428.8	0.02194658		4018.8	-0.00062259	0	
479	0.15193323	0.14707846	1068.99	0.04407828		1659	0.02879298	0.02348813	2248.99	0.00470547	0.00062427	2839	0.01425903		3429	0.02245141		4019	-0.00011514	0	
479.2	0.15262072	0.14706589	1069.19	0.04286074		1659.2	0.02867619	0.02348541	2249.19	0.00455453	0.00061574	2839.2	0.01485166		3429.2	0.02331875		4019.2	0.00058813	0	
479.4	0.1525326	0.14705331	1069.39	0.0437018		1659.4	0.02825793	0.02348269	2249.39	0.00412412	0.00060733	2839.4	0.01502864		3429.4	0.02410183		4019.4	0.00072167	0	
479.6	0.15294627	0.14704074	1069.59	0.04370769		1659.6	0.02875236	0.02347997	2249.59	0.00392854	0.00059903	2839.6	0.01595559		3429.6	0.02447197		4019.6	0.00090743	0	
479.8	0.15306264	0.14702817	1069.79	0.04395848		1659.8	0.02809896	0.02347726	2249.79	0.00338658	0.00059085	2839.8	0.0168415		3429.8	0.02435329		4019.8	0.00067992	0	
480	0.1532685	0.1470156	1069.99	0.04498164		1660	0.0276832	0.02347454	2249.99	0.00239725	0.00058278	2840	0.01753265		3430	0.02375344		4020	-0.00026204	0	
480.2	0.15244627	0.14700303	1070.19	0.04632573		1660.2	0.02756485	0.02347182	2250.19	0.00233278	0.00057482	2840.2	0.01843772		3430.2	0.02305116		4020.2	-0.00056826	0	
480.4	0.15197206	0.14699047	1070.39	0.04714891		1660.4	0.02762623	0.02346911	2250.39	0.00192894	0.00056696	2840.4	0.01866237		3430.4	0.02214918		4020.4	-0.00007595	0	
480.6	0.15171066	0.1469779	1070.59	0.04678488		1660.6	0.02795837	0.02346639	2250.59	0.00143017	0.00055922	2840.6	0.01914222		3430.6	0.02214004		4020.6	-0.00019552	0	
480.8	0.15145582	0.14696534	1070.79	0.04762573		1660.8	0.02839194	0.02346367	2250.79	0.00167359	0.00055158	2840.8	0.01978024		3430.8	0.02168253		4020.8	-0.00094436	0	
481	0.15071889	0.14695277	1070.99	0.04746511		1661	0.02813238	0.02346096	2250.99	0.00183906	0.00054404	2841	0.02008014		3431	0.02212124		4021	-0.00165208	0	
481.2	0.15060989	0.14694021	1071.19	0.04687271		1661.2	0.0288522	0.02345824	2251.19	0.00123364	0.00053661	2841.2	0.01965086		3431.2	0.02216794		4021.2	-0.00119742	0	
481.4	0.15145845	0.14692765	1071.39	0.0470285		1661.4	0.02910726	0.02345553	2251.39	0.00152356	0.00052928	2841.4	0.01916615		3431.4	0.02191285		4021.4	-0.00065797	0	
481.6	0.15118922	0.14691509	1071.59	0.04658856		1661.6	0.03048218	0.02345281	2251.59	0.00208723	0.00052205	2841.6	0.01817812		3431.6	0.02103157		4021.6	-0.00024079	0	
481.8	0.15189562	0.14690253	1071.79	0.04646264		1661.8	0.03100781	0.0234501	2251.79	0.00222159	0.00051492	2841.8	0.01837494		3431.8	0.02068368		4021.8	-0.00057422	0	
482	0.15140066	0.14688997	1071.99	0.04671508		1662	0.03058696	0.02344738	2251.99	0.00269287	0.00050788	2842	0.01671822		3432	0.01930809		4022	-0.00114964	0	
482.2	0.15175643	0.14687741	1072.19	0.04594377		1662.2	0.03044842	0.02344467	2252.19	0.00277003	0.00050094	2842.2	0.01613681		3432.2	0.01886007		4022.2	-0.00116752	0	
482.4	0.15182071	0.14686486	1072.39	0.04570529		1662.4	0.03102673	0.02344196	2252.39	0.00235627	0.0004941	2842.4	0.01648862		3432.4	0.01821817		4022.4	-0.00054274	0	
482.6	0.15197707	0.1468523	1072.59	0.04492779		1662.6	0.0307527	0.02343924	2252.59	0.00197589	0.00048735	2842.6	0.01641706		3432.6	0.01792334		4022.6	-0.00069439	0	
482.8	0.15182726	0.14683975	1072.79	0.0450114		1662.8	0.03024589	0.02343653	2252.79	0.00127934	0.00048069	2842.8	0.01449601		3432.8	0.0176454		4022.8	-0.00155444	0	
483	0.15141354	0.1468272	1072.99	0.04353275		1663	0.03018355	0.02343382	2252.99	0.00079539	0.00047413	2843	0.01318281		3433	0.01856825		4023	-0.00176988	0	
483.2	0.15119446	0.14681464	1073.19	0.04294439		1663.2	0.02928077	0.02343111	2253.19	0.00113714	0.00046765	2843.2	0.01340968		3433.2	0.01915907		4023.2	-0.00189707	0	
483.4	0.15054457	0.14680209	1073.39	0.04370022		1663.4	0.02847405	0.0234284	2253.39	0.00062538	0.00046126	2843.4	0.01281249		3433.4	0.01848946		4023.4	-0.0019308	0	
483.6	0.1508624	0.14678954	1073.59	0.04374103		1663.6	0.02730806	0.02342568	2253.59	0.00108982	0.00045496	2843.6	0.01318588		3433.6	0.0182612		4023.6	-0.00269658	0	
483.8	0.15061323	0.14677699	1073.79	0.04443489		1663.8	0.02602308	0.02342297	2253.79	0.00103113	0.00044874	2843.8	0.01396361		3433.8	0.01790912		4023.8	-0.00385714	0	
484	0.15079602	0.14676445	1073.99	0.04519384		1664	0.02625752	0.02342026	2253.99	0.00060898	0.00044261	2844	0.01408793		3434	0.01822507		4024	-0.0041395	0	
484.2	0.15065363	0.1467519	1074.19	0.04526514		1664.2	0.02608553	0.02341755	2254.19	0.00168584	0.00043656	2844.2	0.0143389		3434.2	0.01795291		4024.2	-0.00406262	0	
484.4	0.15023804	0.14673936	1074.39	0.04392924		1664.4	0.02605439	0.02341484	2254.39	0.00120272	0.0004306	2844.4	0.01481425		3434.4	0.01783972		4024.4	-0.00405415	0	
484.6	0.15061422	0.14672681	1074.59	0.04331384		1664.6	0.02581888	0.02341213	2254.59	0.00171126	0.00042472	2844.6	0.01537299		3434.6	0.0181111		4024.6	-0.00469817	0	
484.8	0.15073354	0.14671427	1074.79	0.04390965		1664.8	0.02605238	0.02340942	2254.79	0.00221342	0.00041892	2844.8	0.01606187		3434.8	0.01828725		4024.8	-0.00400305	0	
485	0.14999604	0.14670173	1074.99	0.0428975		1665	0.02618249	0.02340671	2254.99	0.00180369	0.00041319	2845	0.01687477		3435	0.01890008		4025	-0.00479553	0	
485.2	0.15077292	0.14668918	1075.19	0.04216898		1665.2	0.02610928	0.023404	2255.19	0.00184699	0.00040755	2845.2	0.01627292		3435.2	0.01873986		4025.2	-0.00417145	0	
485.4	0.15054921	0.14667664	1075.39	0.04245965		1665.4	0.02639158	0.02340129	2255.39	0.00212005	0.00040198	2845.4	0.01633568		3435.4	0.01881234		4025.4	-0.00453976	0	
485.6	0.14965237	0.1466641	1075.59	0.04325816		1665.6	0.02705028	0.02339859	2255.59	0.00244289	0.00039649	2845.6	0.01697893		3435.6	0.01885423		4025.6	-0.00498323	0	
485.8	0.1498822	0.14665157	1075.79	0.04420243		1665.8	0.02730108	0.02339588	2255.79	0.00218351	0.00039107	2845.8	0.01719637		3435.8	0.01838769		4025.8	-0.00567191	0	
486	0.14960629	0.14663903	1075.99	0.04466636		1666	0.02780811	0.02339317	2255.99	0.00165484	0.00038573	2846	0.0171504		3436	0.01890852		4026	-0.00594359	0	
486.2	0.15041791	0.14662649	1076.19	0.04544549		1666.2	0.02846063	0.02339046	2256.19	0.00136284	0.00038046	2846.2	0.01668662		3436.2	0.01900586		4026.2	-0.00593588	0	
486.4	0.1505704	0.14661396	1076.39	0.04617156		1666.4	0.02901106	0.02338776	2256.39	0.00117721	0.00037526	2846.4	0.01662721		3436.4	0.01921983		4026.4	-0.00572277	0	
486.6	0.15015706	0.14660143	1076.59	0.04629231		1666.6	0.02945328	0.02338505	2256.59	0.000313	0.00037013	2846.6	0.01610483		3436.6	0.01963471		4026.6	-0.00662608	0	
486.8	0.15008389	0.14658889	1076.79	0.04667454		1666.8	0.02869434	0.02338234	2256.79	-0.00078593	0.00036508	2846.8	0.01567529		3436.8	0.01989729		4026.8	-0.00700819	0	
487	0.1499113	0.14657636	1076.99	0.04669022		1667	0.02871271	0.02337964	2256.99	-0.00035722	0.00036009	2847	0.01609899		3437	0.02123562		4027	-0.00656859	0	
487.2	0.15068041	0.14656383	1077.19	0.04799827		1667.2	0.02811724	0.02337693	2257.19	-0.00083786	0.00035517	2847.2	0.01541944		3437.2	0.02217027		4027.2	-0.00726928	0	
487.4	0.15094646	0.1465513	1077.39	0.04858498		1667.4	0.02763237	0.02337423	2257.39	-0.00090509	0.00035032	2847.4	0.01489035		3437.4	0.02231029		4027.4	-0.00699453	0	
487.6	0.15132223	0.14653877	1077.59	0.04893239		1667.6	0.02670552	0.02337152	2257.59	-0.00059611	0.00034553	2847.6	0.01565182		3437.6	0.02357537		4027.6	-0.00682781	0	
487.8	0.15104523	0.14652625	1077.79	0.04959059		1667.8	0.02709648	0.02336881	2257.79	-0.00090497	0.00034081	2847.8	0.01522603		3437.8	0.0241531		4027.8	-0.00676206	0	
488	0.1514618	0.14651372	1077.99	0.0487709		1668	0.02753207	0.02336611	2257.99	-0.00126513	0.00033616	2848	0.0145004		3438	0.02449798		4028	-0.00547228	0	
488.2	0.15139132	0.1465012	1078.19	0.04806506		1668.2	0.02685729	0.02336341	2258.19	-0.00050693	0.00033156	2848.2	0.01458071		3438.2	0.02447766		4028.2	-0.00576407	0	
488.4	0.15072697	0.14648867	1078.39	0.04803405		1668.4	0.02653129	0.0233607	2258.39	-0.001479	0.00032703	2848.4	0.01476619		3438.4	0.02402939		4028.4	-0.00548565	0	
488.6	0.15103009	0.14647615	1078.59	0.04800869		1668.6	0.02632638	0.023358	2258.59	-0.00151525	0.00032257	2848.6	0.01510377		3438.6	0.02311592		4028.6	-0.0046677	0	
488.8	0.15045026	0.14646363	1078.79	0.04718857		1668.8	0.02549488	0.0233553	2258.79	-0.00152455	0.00031816	2848.8	0.01533368		3438.8	0.02278977		4028.8	-0.00418907	0	
489	0.14953106	0.14645111	1078.99	0.04604275		1669	0.02466759	0.02335259	2258.99	-0.0019924	0.00031381	2849	0.01534488		3439	0.02186797		4029	-0.00456509	0	
489.2	0.14886378	0.14643859	1079.19	0.04590732		1669.2	0.02363901	0.02334989	2259.19	-0.00210687	0.00030953	2849.2	0.01551503		3439.2	0.02169089		4029.2	-0.00341355	0	
489.4	0.14802942	0.14642607	1079.39	0.04578744		1669.4	0.0246872	0.02334719	2259.39	-0.00206512	0.0003053	2849.4	0.01620318		3439.4	0.02119479		4029.4	-0.00361334	0	
489.6	0.14824668	0.14641355	1079.59	0.04553453		1669.6	0.02493552	0.02334448	2259.59	-0.00184491	0.00030113	2849.6	0.0161295		3439.6	0.02038116		4029.6	-0.00320454	0	
489.8	0.14843077	0.14640103	1079.79	0.04476012		1669.8	0.0249439	0.02334178	2259.79	-0.00117355	0.00029701	2849.8	0.01582543		3439.8	0.01942261		4029.8	-0.00368831	0	
490	0.14803678	0.14638852	1079.99	0.0447989		1670	0.02421621	0.02333908	2259.99	-0.00094285	0.00029295	2850	0.01503758		3440	0.01997624		4030	-0.00379531	0	
490.2	0.14784214	0.146376	1080.19	0.04445005		1670.2	0.0242343	0.02333638	2260.19	-0.00009968	0.00028895	2850.2	0.01421143		3440.2	0.02016957		4030.2	-0.00340757	0	
490.4	0.14737051	0.14636349	1080.39	0.04391421		1670.4	0.02580778	0.02333368	2260.39	-0.00012717	0.00028501	2850.4	0.01394338		3440.4	0.01946039		4030.4	-0.00374225	0	
490.6	0.14701203	0.14635098	1080.59	0.04379837		1670.6	0.0259633	0.02333098	2260.59	0.00071433	0.00028111	2850.6	0.01337543		3440.6	0.01963607		4030.6	-0.00441041	0	
490.8	0.14766035	0.14633847	1080.79	0.04401198		1670.8	0.02546445	0.02332828	2260.79	0.00033726	0.00027727	2850.8	0.01293343		3440.8	0.01988958		4030.8	-0.00455353	0	
491	0.14782554	0.14632596	1080.99	0.04405577		1671	0.0265077	0.02332558	2260.99	0.00127256	0.00027348	2851	0.01280764		3441	0.01988534		4031	-0.00487302	0	
491.2	0.1476978	0.14631345	1081.19	0.04439015		1671.2	0.02637161	0.02332288	2261.19	0.00082808	0.00026975	2851.2	0.01270447		3441.2	0.02108183		4031.2	-0.00561411	0	
491.4	0.14711722	0.14630094	1081.39	0.04401318		1671.4	0.0270087	0.02332018	2261.39	0.00077011	0.00026606	2851.4	0.01237224		3441.4	0.02062743		4031.4	-0.00469894	0	
491.6	0.14715587	0.14628843	1081.59	0.04410304		1671.6	0.02777065	0.02331748	2261.59	0.00016324	0.00026243	2851.6	0.01250845		3441.6	0.02145852		4031.6	-0.00475916	0	
491.8	0.14698903	0.14627593	1081.79	0.04436891		1671.8	0.02902316	0.02331478	2261.79	-0.00041774	0.00025884	2851.8	0.01248805		3441.8	0.0216953		4031.8	-0.00445038	0	
492	0.14732311	0.14626342	1081.99	0.04455217		1672	0.02874222	0.02331208	2261.99	-0.00046741	0.00025531	2852	0.01282332		3442	0.0222436		4032	-0.00360502	0	
492.2	0.14672478	0.14625092	1082.19	0.04497351		1672.2	0.02950269	0.02330939	2262.19	-0.00090002	0.00025182	2852.2	0.01319833		3442.2	0.02185584		4032.2	-0.00401878	0	
492.4	0.14699207	0.14623842	1082.39	0.04633946		1672.4	0.02967983	0.02330669	2262.39	-0.00186791	0.00024838	2852.4	0.01364805		3442.4	0.02215405		4032.4	-0.0042024	0	
492.6	0.14681991	0.14622591	1082.59	0.04584576		1672.6	0.02991501	0.02330399	2262.59	-0.00290438	0.00024498	2852.6	0.01371245		3442.6	0.02166406		4032.6	-0.0039991	0	
492.8	0.14601359	0.14621341	1082.79	0.04511498		1672.8	0.02934061	0.02330129	2262.79	-0.00353758	0.00024164	2852.8	0.01343393		3442.8	0.02175766		4032.8	-0.00358815	0	
493	0.145475	0.14620091	1082.99	0.04520572		1673	0.02947949	0.0232986	2262.99	-0.00437218	0.00023834	2853	0.01383971		3443	0.02195118		4033	-0.00337013	0	
493.2	0.14648607	0.14618842	1083.19	0.04498589		1673.2	0.02951147	0.0232959	2263.19	-0.00485119	0.00023508	2853.2	0.01403115		3443.2	0.02291803		4033.2	-0.00306522	0	
493.4	0.14768365	0.14617592	1083.39	0.04432709		1673.4	0.03044369	0.0232932	2263.39	-0.00465399	0.00023187	2853.4	0.01470265		3443.4	0.02239724		4033.4	-0.0029822	0	
493.6	0.14860653	0.14616342	1083.59	0.04423583		1673.6	0.03016821	0.02329051	2263.59	-0.00408211	0.0002287	2853.6	0.01353949		3443.6	0.0225287		4033.6	-0.00307492	0	
493.8	0.14861863	0.14615093	1083.79	0.04407756		1673.8	0.02946364	0.02328781	2263.79	-0.00325635	0.00022558	2853.8	0.01289267		3443.8	0.02241325		4033.8	-0.00425251	0	
494	0.14872897	0.14613843	1083.99	0.0440264		1674	0.02860165	0.02328512	2263.99	-0.00279187	0.00022249	2854	0.0118184		3444	0.02261289		4034	-0.00436138	0	
494.2	0.1494102	0.14612594	1084.19	0.04375747		1674.2	0.02889324	0.02328242	2264.19	-0.00214758	0.00021946	2854.2	0.0120383		3444.2	0.02326377		4034.2	-0.00444756	0	
494.4	0.15015818	0.14611345	1084.39	0.04365633		1674.4	0.02921675	0.02327973	2264.39	-0.00147307	0.00021646	2854.4	0.01187258		3444.4	0.02211348		4034.4	-0.00508797	0	
494.6	0.1500629	0.14610096	1084.59	0.04394018		1674.6	0.02772261	0.02327703	2264.59	-0.00094893	0.0002135	2854.6	0.01200015		3444.6	0.02153912		4034.6	-0.00538809	0	
494.8	0.15065913	0.14608847	1084.79	0.04354442		1674.8	0.02661164	0.02327434	2264.79	-0.00051705	0.00021058	2854.8	0.01221998		3444.8	0.02050364		4034.8	-0.00466405	0	
495	0.15072682	0.14607598	1084.99	0.043003		1675	0.02641862	0.02327165	2264.99	0.00066261	0.00020771	2855	0.01208708		3445	0.02023599		4035	-0.00428911	0	
495.2	0.14911198	0.14606349	1085.19	0.04298097		1675.2	0.02632104	0.02326895	2265.19	0.00013736	0.00020487	2855.2	0.01239695		3445.2	0.02074868		4035.2	-0.00459039	0	
495.4	0.14838422	0.14605101	1085.39	0.04275337		1675.4	0.02594549	0.02326626	2265.39	0.00044393	0.00020207	2855.4	0.0123046		3445.4	0.01981296		4035.4	-0.0044411	0	
495.6	0.14854696	0.14603852	1085.59	0.04213341		1675.6	0.02542635	0.02326357	2265.59	-0.00011026	0.00019931	2855.6	0.01273332		3445.6	0.01974743		4035.6	-0.00442613	0	
495.8	0.14843217	0.14602604	1085.79	0.04212771		1675.8	0.0250842	0.02326087	2265.79	-0.00021384	0.00019659	2855.8	0.01259183		3445.8	0.01957793		4035.8	-0.00400272	0	
496	0.14828784	0.14601355	1085.99	0.04243082		1676	0.02447881	0.02325818	2265.99	-0.00038975	0.0001939	2856	0.01313086		3446	0.01946562		4036	-0.00458372	0	
496.2	0.14789508	0.14600107	1086.19	0.04320226		1676.2	0.02594458	0.02325549	2266.19	-0.00056435	0.00019125	2856.2	0.01322663		3446.2	0.01957702		4036.2	-0.00608136	0	
496.4	0.14784736	0.14598859	1086.39	0.04404369		1676.4	0.02612062	0.0232528	2266.39	-0.00148179	0.00018864	2856.4	0.01327569		3446.4	0.02024929		4036.4	-0.00702438	0	
496.6	0.1471467	0.14597611	1086.59	0.04448916		1676.6	0.02629651	0.02325011	2266.59	-0.00296481	0.00018606	2856.6	0.01300328		3446.6	0.01971596		4036.6	-0.00710916	0	
496.8	0.14710344	0.14596363	1086.79	0.0439398		1676.8	0.02601634	0.02324742	2266.79	-0.00289883	0.00018352	2856.8	0.01291052		3446.8	0.02027482		4036.8	-0.00730632	0	
497	0.14827473	0.14595115	1086.99	0.04376683		1677	0.026175	0.02324473	2266.99	-0.00266893	0.00018101	2857	0.01381833		3447	0.02093835		4037	-0.00839933	0	
497.2	0.14926648	0.14593867	1087.19	0.04356815		1677.2	0.02677926	0.02324204	2267.19	-0.00267008	0.00017854	2857.2	0.01448521		3447.2	0.0214803		4037.2	-0.00840687	0	
497.4	0.15013964	0.1459262	1087.39	0.04324011		1677.4	0.02688129	0.02323935	2267.39	-0.00268001	0.0001761	2857.4	0.01433038		3447.4	0.02200691		4037.4	-0.00825939	0	
497.6	0.14996319	0.14591372	1087.59	0.04435379		1677.6	0.02716835	0.02323666	2267.59	-0.00255305	0.00017369	2857.6	0.01327677		3447.6	0.0217901		4037.6	-0.00859016	0	
497.8	0.14967518	0.14590125	1087.79	0.04496455		1677.8	0.02680131	0.02323397	2267.79	-0.0019526	0.00017132	2857.8	0.01410414		3447.8	0.0216273		4037.8	-0.00901091	0	
498	0.15014121	0.14588878	1087.99	0.04478576		1678	0.02618728	0.02323128	2267.99	-0.00159565	0.00016898	2858	0.01412217		3448	0.02186109		4038	-0.0089094	0	
498.2	0.15025383	0.1458763	1088.19	0.04476311		1678.2	0.02606918	0.02322859	2268.19	-0.00087691	0.00016667	2858.2	0.01410177		3448.2	0.02217523		4038.2	-0.00841929	0	
498.4	0.15008168	0.14586383	1088.39	0.04477146		1678.4	0.02621516	0.0232259	2268.39	-0.00027688	0.0001644	2858.4	0.01378489		3448.4	0.02115459		4038.4	-0.00736895	0	
498.6	0.14942834	0.14585136	1088.59	0.04450699		1678.6	0.0259914	0.02322321	2268.59	0.0001434	0.00016215	2858.6	0.01325575		3448.6	0.02120675		4038.6	-0.00632194	0	
498.8	0.14938221	0.1458389	1088.79	0.04385229		1678.8	0.02641011	0.02322053	2268.79	0.00083257	0.00015993	2858.8	0.01293169		3448.8	0.02040772		4038.8	-0.00578186	0	
499	0.14886396	0.14582643	1088.99	0.0441381		1679	0.02684763	0.02321784	2268.99	0.00069954	0.00015775	2859	0.01232257		3449	0.02043915		4039	-0.0050942	0	
499.2	0.14691823	0.14581396	1089.19	0.04391491		1679.2	0.02751833	0.02321515	2269.19	0.00070016	0.00015559	2859.2	0.01289559		3449.2	0.0197882		4039.2	-0.00471801	0	
499.4	0.14707934	0.1458015	1089.39	0.04435068		1679.4	0.02682544	0.02321246	2269.39	0.00109216	0.00015347	2859.4	0.0130688		3449.4	0.01888023		4039.4	-0.00441932	0	
499.6	0.14765953	0.14578903	1089.59	0.04302769		1679.6	0.0265322	0.02320978	2269.59	0.00038263	0.00015137	2859.6	0.01189866		3449.6	0.01801095		4039.6	-0.00450909	0	
499.8	0.14742126	0.14577657	1089.79	0.04389002		1679.8	0.02653541	0.02320709	2269.79	0.00028259	0.0001493	2859.8	0.0118916		3449.8	0.01738591		4039.8	-0.00455894	0	
500	0.14736298	0.14576411	1089.99	0.04432251		1680	0.02652202	0.02320441	2269.99	-0.00039767	0.00014726	2860	0.01250414		3450	0.01694545		4040	-0.00511159	0	
500.2	0.14789103	0.14575165	1090.19	0.04492679		1680.2	0.02783127	0.02320172	2270.19	-0.00085178	0.00014525	2860.2	0.01203502		3450.2	0.01690743		4040.2	-0.00537167	0	
500.4	0.14735707	0.14573919	1090.39	0.04453134		1680.4	0.02785233	0.02319903	2270.39	-0.00202325	0.00014327	2860.4	0.01233586		3450.4	0.01668099		4040.4	-0.00561112	0	
500.6	0.14669124	0.14572673	1090.59	0.04433636		1680.6	0.02718	0.02319635	2270.59	-0.00264179	0.00014131	2860.6	0.01201125		3450.6	0.01679091		4040.6	-0.00626925	0	
500.8	0.14700182	0.14571427	1090.79	0.04373076		1680.8	0.02627571	0.02319367	2270.79	-0.0032344	0.00013938	2860.8	0.01202848		3450.8	0.01700722		4040.8	-0.00680503	0	
501	0.14681288	0.14570181	1090.99	0.04397884		1681	0.02650769	0.02319098	2270.99	-0.00416158	0.00013748	2861	0.0121594		3451	0.01776016		4041	-0.00719407	0	
501.2	0.14643606	0.14568936	1091.19	0.04444989		1681.2	0.02690229	0.0231883	2271.19	-0.00526929	0.0001356	2861.2	0.01292077		3451.2	0.01793761		4041.2	-0.00729306	0	
501.4	0.14563205	0.1456769	1091.39	0.04416607		1681.4	0.02644538	0.02318561	2271.39	-0.00530886	0.00013375	2861.4	0.01276312		3451.4	0.01786924		4041.4	-0.00718372	0	
501.6	0.14436433	0.14566445	1091.59	0.04524845		1681.6	0.02684017	0.02318293	2271.59	-0.00581128	0.00013192	2861.6	0.01372278		3451.6	0.01766016		4041.6	-0.0069703	0	
501.8	0.1442734	0.145652	1091.79	0.04497596		1681.8	0.02688018	0.02318025	2271.79	-0.00574144	0.00013012	2861.8	0.01423086		3451.8	0.01841975		4041.8	-0.0072886	0	
502	0.14407553	0.14563955	1091.99	0.04516261		1682	0.026195	0.02317756	2271.99	-0.00538603	0.00012834	2862	0.01431849		3452	0.01901371		4042	-0.00764067	0	
502.2	0.14406606	0.1456271	1092.19	0.0447088		1682.2	0.02612396	0.02317488	2272.19	-0.00563102	0.00012659	2862.2	0.01363093		3452.2	0.01915842		4042.2	-0.00746367	0	
502.4	0.14469724	0.14561465	1092.39	0.04547238		1682.4	0.02655928	0.0231722	2272.39	-0.00511646	0.00012486	2862.4	0.01296979		3452.4	0.0192106		4042.4	-0.00738993	0	
502.6	0.14510535	0.1456022	1092.59	0.0448215		1682.6	0.02717838	0.02316952	2272.59	-0.0049674	0.00012315	2862.6	0.01382026		3452.6	0.0196548		4042.6	-0.00719509	0	
502.8	0.14527427	0.14558975	1092.79	0.04481953		1682.8	0.02744739	0.02316684	2272.79	-0.00462518	0.00012147	2862.8	0.01418964		3452.8	0.01967077		4042.8	-0.00656662	0	
503	0.14539926	0.1455773	1092.99	0.0452451		1683	0.02693384	0.02316415	2272.99	-0.00392842	0.00011981	2863	0.01412615		3453	0.02101646		4043	-0.00566124	0	
503.2	0.14598126	0.14556486	1093.19	0.04501207		1683.2	0.02671621	0.02316147	2273.19	-0.00290419	0.00011817	2863.2	0.01360871		3453.2	0.02145821		4043.2	-0.00570717	0	
503.4	0.14688665	0.14555242	1093.39	0.04591345		1683.4	0.02600163	0.02315879	2273.39	-0.0022545	0.00011656	2863.4	0.01233524		3453.4	0.02180476		4043.4	-0.0069324	0	
503.6	0.14833643	0.14553997	1093.59	0.04551373		1683.6	0.02569228	0.02315611	2273.59	-0.00194312	0.00011496	2863.6	0.01134149		3453.6	0.02246224		4043.6	-0.00667135	0	
503.8	0.1482659	0.14552753	1093.79	0.04629657		1683.8	0.02572997	0.02315343	2273.79	-0.00172426	0.00011339	2863.8	0.01108719		3453.8	0.02229845		4043.8	-0.00613606	0	
504	0.14946799	0.14551509	1093.99	0.04639854		1684	0.02576087	0.02315075	2273.99	-0.001464	0.00011185	2864	0.01040777		3454	0.02206689		4044	-0.00590886	0	
504.2	0.14930595	0.14550265	1094.19	0.04611788		1684.2	0.02601869	0.02314807	2274.19	-0.00119074	0.00011032	2864.2	0.0095885		3454.2	0.02244412		4044.2	-0.00596924	0	
504.4	0.14820044	0.14549021	1094.39	0.04494959		1684.4	0.0254757	0.02314539	2274.39	-0.00118028	0.00010881	2864.4	0.00894211		3454.4	0.02145328		4044.4	-0.00580025	0	
504.6	0.14822043	0.14547777	1094.59	0.04479866		1684.6	0.02556026	0.02314272	2274.59	-0.00071145	0.00010732	2864.6	0.00669406		3454.6	0.02096628		4044.6	-0.00631806	0	
504.8	0.14820172	0.14546534	1094.79	0.0455357		1684.8	0.02568732	0.02314004	2274.79	-0.00073662	0.00010586	2864.8	0.00643545		3454.8	0.02075861		4044.8	-0.00548594	0	
505	0.14766888	0.1454529	1094.99	0.04592252		1685	0.02673382	0.02313736	2274.99	-0.00079676	0.00010441	2865	0.00615138		3455	0.02045149		4045	-0.0054853	0	
505.2	0.14785267	0.14544047	1095.19	0.04607139		1685.2	0.02732417	0.02313468	2275.19	-0.00049578	0.00010298	2865.2	0.00693753		3455.2	0.01948019		4045.2	-0.00589696	0	
505.4	0.14657818	0.14542803	1095.39	0.04635017		1685.4	0.02766666	0.023132	2275.39	-0.00054758	0.00010158	2865.4	0.00757994		3455.4	0.01919691		4045.4	-0.00516981	0	
505.6	0.14611797	0.1454156	1095.59	0.04671105		1685.6	0.02857406	0.02312933	2275.59	-0.000859	0.00010019	2865.6	0.00767802		3455.6	0.01887089		4045.6	-0.00493314	0	
505.8	0.14634066	0.14540317	1095.79	0.04679403		1685.8	0.02898362	0.02312665	2275.79	-0.00062743	0.00009882	2865.8	0.00870212		3455.8	0.01868936		4045.8	-0.00581091	0	
506	0.14579145	0.14539074	1095.99	0.0466985		1686	0.02853608	0.02312397	2275.99	-0.00070767	0.00009747	2866	0.00849683		3456	0.01852693		4046	-0.00636447	0	
506.2	0.14561141	0.14537831	1096.19	0.04592329		1686.2	0.02890651	0.0231213	2276.19	-0.00195519	0.00009614	2866.2	0.00835249		3456.2	0.01850009		4046.2	-0.00593451	0	
506.4	0.14455944	0.14536588	1096.39	0.0453884		1686.4	0.02900068	0.02311862	2276.39	-0.00196067	0.00009483	2866.4	0.00919334		3456.4	0.01846132		4046.4	-0.00544765	0	
506.6	0.14468862	0.14535346	1096.59	0.0436849		1686.6	0.02881083	0.02311595	2276.59	-0.00245821	0.00009353	2866.6	0.01051186		3456.6	0.01880459		4046.6	-0.00484346	0	
506.8	0.1450501	0.14534103	1096.79	0.04283591		1686.8	0.0282588	0.02311327	2276.79	-0.00229357	0.00009225	2866.8	0.01027138		3456.8	0.0194276		4046.8	-0.00459252	0	
507	0.14488269	0.14532861	1096.99	0.04228772		1687	0.02799301	0.0231106	2276.99	-0.00240397	0.00009099	2867	0.01050356		3457	0.01974971		4047	-0.00528087	0	
507.2	0.14481459	0.14531618	1097.19	0.04251219		1687.2	0.02835838	0.02310792	2277.19	-0.00258757	0.00008975	2867.2	0.00949582		3457.2	0.02037612		4047.2	-0.0065805	0	
507.4	0.14445387	0.14530376	1097.39	0.04295683		1687.4	0.02825649	0.02310525	2277.39	-0.00216636	0.00008852	2867.4	0.00940079		3457.4	0.02054056		4047.4	-0.00798052	0	
507.6	0.1443463	0.14529134	1097.59	0.04191779		1687.6	0.02837681	0.02310257	2277.59	-0.00180677	0.00008731	2867.6	0.01020633		3457.6	0.02103422		4047.6	-0.00815471	0	
507.8	0.14435142	0.14527892	1097.79	0.04124558		1687.8	0.02787213	0.0230999	2277.79	-0.00197526	0.00008612	2867.8	0.00978089		3457.8	0.02106995		4047.8	-0.00817344	0	
508	0.14459806	0.1452665	1097.99	0.04178434		1688	0.02793391	0.02309722	2277.99	-0.00118755	0.00008494	2868	0.00906236		3458	0.02120126		4048	-0.00851386	0	
508.2	0.14325437	0.14525408	1098.19	0.04161168		1688.2	0.02731093	0.02309455	2278.19	-0.00090716	0.00008378	2868.2	0.00844848		3458.2	0.02135003		4048.2	-0.00835447	0	
508.4	0.14347524	0.14524166	1098.39	0.04134293		1688.4	0.02732849	0.02309188	2278.39	-0.00078333	0.00008264	2868.4	0.0076328		3458.4	0.02082536		4048.4	-0.0090317	0	
508.6	0.14404756	0.14522925	1098.59	0.041781		1688.6	0.02769428	0.02308921	2278.59	-0.00075298	0.00008151	2868.6	0.00666521		3458.6	0.02105381		4048.6	-0.00936455	0	
508.8	0.14384533	0.14521683	1098.79	0.04307611		1688.8	0.02712333	0.02308653	2278.79	-0.00117613	0.0000804	2868.8	0.00720521		3458.8	0.02082046		4048.8	-0.00891195	0	
509	0.14447122	0.14520442	1098.99	0.04370471		1689	0.02748111	0.02308386	2278.99	-0.00137472	0.0000793	2869	0.00758877		3459	0.0202755		4049	-0.00895585	0	
509.2	0.14506119	0.145192	1099.19	0.04469844		1689.2	0.02693732	0.02308119	2279.19	-0.0013538	0.00007822	2869.2	0.00811538		3459.2	0.02022655		4049.2	-0.0094099	0	
509.4	0.14500189	0.14517959	1099.39	0.0454585		1689.4	0.02679844	0.02307852	2279.39	-0.00191074	0.00007715	2869.4	0.00891985		3459.4	0.02009725		4049.4	-0.00891739	0	
509.6	0.14527478	0.14516718	1099.59	0.0450516		1689.6	0.02755681	0.02307585	2279.59	-0.00177908	0.00007609	2869.6	0.00890007		3459.6	0.01921467		4049.6	-0.0091364	0	
509.8	0.14517249	0.14515477	1099.79	0.04533057		1689.8	0.02699005	0.02307318	2279.79	-0.00201535	0.00007505	2869.8	0.01030982		3459.8	0.01917254		4049.8	-0.00892757	0	
510	0.14486251	0.14514236	1099.99	0.04445615		1690	0.02614074	0.02307051	2279.99	-0.00216178	0.00007403	2870	0.01065042		3460	0.01914007		4050	-0.00791959	0	
510.2	0.14458091	0.14512995	1100.19	0.04304764		1690.2	0.02586374	0.02306784	2280.19	-0.0023309	0.00007302	2870.2	0.01127386		3460.2	0.01847295		4050.2	-0.00660737	0	
510.4	0.14447234	0.14511755	1100.39	0.04196768		1690.4	0.02557807	0.02306517	2280.39	-0.00299232	0.00007202	2870.4	0.0116112		3460.4	0.01750278		4050.4	-0.00710204	0	
510.6	0.14633747	0.14510514	1100.59	0.04181367		1690.6	0.02536912	0.0230625	2280.59	-0.00304981	0.00007104	2870.6	0.01156966		3460.6	0.01675428		4050.6	-0.00742488	0	
510.8	0.14593922	0.14509274	1100.79	0.04133655		1690.8	0.02519683	0.02305983	2280.79	-0.00294585	0.00007006	2870.8	0.0112211		3460.8	0.01665201		4050.8	-0.00736935	0	
511	0.14560888	0.14508033	1100.99	0.04104135		1691	0.02577675	0.02305716	2280.99	-0.00341453	0.00006911	2871	0.0113532		3461	0.01660326		4051	-0.0074351	0	
511.2	0.14537568	0.14506793	1101.19	0.04198879		1691.2	0.0261673	0.02305449	2281.19	-0.00350828	0.00006816	2871.2	0.01090103		3461.2	0.01622432		4051.2	-0.00827628	0	
511.4	0.14569417	0.14505553	1101.39	0.04132568		1691.4	0.02538747	0.02305182	2281.39	-0.00289856	0.00006723	2871.4	0.01193077		3461.4	0.01608772		4051.4	-0.00799869	0	
511.6	0.14586718	0.14504313	1101.59	0.04056785		1691.6	0.02622873	0.02304915	2281.59	-0.00284047	0.00006631	2871.6	0.01244273		3461.6	0.01615488		4051.6	-0.0075922	0	
511.8	0.1461362	0.14503073	1101.79	0.04139405		1691.8	0.02640496	0.02304649	2281.79	-0.00301028	0.00006541	2871.8	0.01189583		3461.8	0.01608585		4051.8	-0.0071802	0	
512	0.14604431	0.14501833	1101.99	0.04191729		1692	0.02678243	0.02304382	2281.99	-0.00292829	0.00006451	2872	0.01134302		3462	0.01585324		4052	-0.00742397	0	
512.2	0.14608652	0.14500593	1102.19	0.04218808		1692.2	0.02698235	0.02304115	2282.19	-0.00331323	0.00006363	2872.2	0.01032391		3462.2	0.01638667		4052.2	-0.00770802	0	
512.4	0.14698769	0.14499354	1102.39	0.04219357		1692.4	0.02712864	0.02303849	2282.39	-0.00330197	0.00006276	2872.4	0.01038851		3462.4	0.01707184		4052.4	-0.00906125	0	
512.6	0.14752387	0.14498114	1102.59	0.04308301		1692.6	0.02698412	0.02303582	2282.59	-0.00433778	0.00006191	2872.6	0.01042473		3462.6	0.01666549		4052.6	-0.01000922	0	
512.8	0.14774516	0.14496875	1102.79	0.04403905		1692.8	0.02725871	0.02303315	2282.79	-0.00473373	0.00006106	2872.8	0.0105865		3462.8	0.01664973		4052.8	-0.01010241	0	
513	0.14802329	0.14495636	1102.99	0.04425044		1693	0.02783096	0.02303049	2282.99	-0.00452666	0.00006023	2873	0.01074922		3463	0.01669375		4053	-0.0103852	0	
513.2	0.14836385	0.14494396	1103.19	0.04450757		1693.2	0.0270596	0.02302782	2283.19	-0.00562014	0.0000594	2873.2	0.0110278		3463.2	0.01685419		4053.2	-0.01145704	0	
513.4	0.14779367	0.14493157	1103.39	0.04424919		1693.4	0.02693139	0.02302516	2283.39	-0.00630375	0.00005859	2873.4	0.01144351		3463.4	0.01687148		4053.4	-0.0110363	0	
513.6	0.14770248	0.14491918	1103.59	0.04405268		1693.6	0.02755924	0.02302249	2283.59	-0.0064743	0.00005779	2873.6	0.01161072		3463.6	0.0169343		4053.6	-0.01010011	0	
513.8	0.14718879	0.14490679	1103.79	0.0446952		1693.8	0.02710426	0.02301983	2283.79	-0.00593906	0.000057	2873.8	0.01185238		3463.8	0.01681557		4053.8	-0.00958983	0	
514	0.14748184	0.14489441	1103.99	0.04360199		1694	0.02690361	0.02301716	2283.99	-0.0062146	0.00005622	2874	0.0112653		3464	0.0175315		4054	-0.00910195	0	
514.2	0.14714808	0.14488202	1104.19	0.04265471		1694.2	0.02668226	0.0230145	2284.19	-0.0061536	0.00005545	2874.2	0.01089075		3464.2	0.01763679		4054.2	-0.00927018	0	
514.4	0.1471359	0.14486963	1104.39	0.04266217		1694.4	0.02645895	0.02301184	2284.39	-0.00707418	0.0000547	2874.4	0.01047739		3464.4	0.01708761		4054.4	-0.00977032	0	
514.6	0.14683988	0.14485725	1104.59	0.04295332		1694.6	0.02571689	0.02300917	2284.59	-0.00666311	0.00005395	2874.6	0.00942433		3464.6	0.01740069		4054.6	-0.00949442	0	
514.8	0.14589542	0.14484487	1104.79	0.04246454		1694.8	0.02572905	0.02300651	2284.79	-0.00656045	0.00005321	2874.8	0.00881336		3464.8	0.01767334		4054.8	-0.00805833	0	
515	0.14507216	0.14483248	1104.99	0.04235803		1695	0.02633985	0.02300385	2284.99	-0.00654851	0.00005249	2875	0.0085577		3465	0.01720749		4055	-0.00772475	0	
515.2	0.1446437	0.1448201	1105.19	0.04265105		1695.2	0.0262906	0.02300119	2285.19	-0.00593799	0.00005177	2875.2	0.00880812		3465.2	0.01806671		4055.2	-0.00739244	0	
515.4	0.14456946	0.14480772	1105.39	0.04239865		1695.4	0.02549597	0.02299852	2285.39	-0.00615287	0.00005106	2875.4	0.0086022		3465.4	0.01938982		4055.4	-0.00649113	0	
515.6	0.14419657	0.14479534	1105.59	0.04200463		1695.6	0.02600709	0.02299586	2285.59	-0.00548213	0.00005036	2875.6	0.0072457		3465.6	0.01884526		4055.6	-0.00628043	0	
515.8	0.14406926	0.14478296	1105.79	0.04172386		1695.8	0.02556214	0.0229932	2285.79	-0.00564905	0.00004968	2875.8	0.00653274		3465.8	0.01878318		4055.8	-0.00635988	0	
516	0.14416176	0.14477059	1105.99	0.04113171		1696	0.02555867	0.02299054	2285.99	-0.00613707	0.000049	2876	0.00595981		3466	0.01901559		4056	-0.00639553	0	
516.2	0.14413367	0.14475821	1106.19	0.04149289		1696.2	0.02534637	0.02298788	2286.19	-0.00547234	0.00004833	2876.2	0.00667878		3466.2	0.01895684		4056.2	-0.00686795	0	
516.4	0.14458755	0.14474584	1106.39	0.04196995		1696.4	0.02496406	0.02298522	2286.39	-0.00475324	0.00004767	2876.4	0.00700048		3466.4	0.01851449		4056.4	-0.00728314	0	
516.6	0.14428932	0.14473346	1106.59	0.04192631		1696.6	0.0254429	0.02298256	2286.59	-0.00590248	0.00004702	2876.6	0.00737981		3466.6	0.01805882		4056.6	-0.00761842	0	
516.8	0.14358516	0.14472109	1106.79	0.04096178		1696.8	0.02572088	0.0229799	2286.79	-0.0058462	0.00004637	2876.8	0.00791823		3466.8	0.01734937		4056.8	-0.00721385	0	
517	0.14343115	0.14470872	1106.99	0.04061799		1697	0.02586177	0.02297724	2286.99	-0.00596822	0.00004574	2877	0.00825838		3467	0.0163131		4057	-0.00784338	0	
517.2	0.14421262	0.14469635	1107.19	0.04037732		1697.2	0.02544148	0.02297458	2287.19	-0.00673001	0.00004512	2877.2	0.0080615		3467.2	0.01638349		4057.2	-0.00814407	0	
517.4	0.1438736	0.14468398	1107.39	0.04023362		1697.4	0.02626183	0.02297192	2287.39	-0.0061671	0.0000445	2877.4	0.00809765		3467.4	0.0161933		4057.4	-0.0074762	0	
517.6	0.14480642	0.14467161	1107.59	0.03937645		1697.6	0.02711778	0.02296926	2287.59	-0.00552819	0.00004389	2877.6	0.00861303		3467.6	0.01615623		4057.6	-0.0070142	0	
517.8	0.1453048	0.14465924	1107.79	0.03939937		1697.8	0.02720663	0.0229666	2287.79	-0.00487429	0.00004329	2877.8	0.00896155		3467.8	0.01556916		4057.8	-0.00763978	0	
518	0.14588536	0.14464687	1107.99	0.03866051		1698	0.02671268	0.02296394	2287.99	-0.00574606	0.0000427	2878	0.00987198		3468	0.01658172		4058	-0.00776045	0	
518.2	0.14579177	0.14463451	1108.19	0.03779259		1698.2	0.02638924	0.02296129	2288.19	-0.00601944	0.00004212	2878.2	0.01100053		3468.2	0.01638764		4058.2	-0.00754527	0	
518.4	0.14542088	0.14462214	1108.39	0.03790371		1698.4	0.02634186	0.02295863	2288.39	-0.00615853	0.00004154	2878.4	0.01080845		3468.4	0.01584722		4058.4	-0.00776879	0	
518.6	0.14481922	0.14460978	1108.59	0.03804519		1698.6	0.02677983	0.02295597	2288.59	-0.00617408	0.00004097	2878.6	0.01092744		3468.6	0.01634813		4058.6	-0.00791944	0	
518.8	0.14518949	0.14459742	1108.79	0.03847826		1698.8	0.02758737	0.02295332	2288.79	-0.00652345	0.00004041	2878.8	0.01095242		3468.8	0.01613664		4058.8	-0.00796726	0	
519	0.1441585	0.14458506	1108.99	0.0392642		1699	0.02760399	0.02295066	2288.99	-0.00637554	0.00003986	2879	0.01053553		3469	0.01611419		4059	-0.00885826	0	
519.2	0.14441649	0.1445727	1109.19	0.04001195		1699.2	0.0271651	0.022948	2289.19	-0.0072082	0.00003932	2879.2	0.01070578		3469.2	0.01786962		4059.2	-0.00941216	0	
519.4	0.14468296	0.14456034	1109.39	0.04009324		1699.4	0.02637998	0.02294535	2289.39	-0.00697512	0.00003878	2879.4	0.0099805		3469.4	0.01845987		4059.4	-0.00935913	0	
519.6	0.14431754	0.14454798	1109.59	0.03903857		1699.6	0.02585303	0.02294269	2289.59	-0.00663688	0.00003825	2879.6	0.00951852		3469.6	0.01878935		4059.6	-0.00935412	0	
519.8	0.14445536	0.14453562	1109.79	0.03964117		1699.8	0.02517471	0.02294004	2289.79	-0.00810902	0.00003773	2879.8	0.00931238		3469.8	0.01847231		4059.8	-0.00916698	0	
520	0.14412327	0.14452327	1109.99	0.04015782		1700	0.02535674	0.02293738	2289.99	-0.00762046	0.00003721	2880	0.00868238		3470	0.01799428		4060	-0.00962066	0	
520.2	0.14397513	0.14451091	1110.19	0.04179294		1700.2	0.02480004	0.02293473	2290.19	-0.00683346	0.0000367	2880.2	0.00844401		3470.2	0.01809972		4060.2	-0.0095846	0	
520.4	0.14414102	0.14449856	1110.39	0.04236923		1700.4	0.02567337	0.02293207	2290.39	-0.00719063	0.0000362	2880.4	0.00746696		3470.4	0.01825516		4060.4	-0.00932381	0	
520.6	0.14376308	0.14448621	1110.59	0.04193884		1700.6	0.02609878	0.02292942	2290.59	-0.00755624	0.00003571	2880.6	0.00741071		3470.6	0.01842758		4060.6	-0.00909671	0	
520.8	0.1444454	0.14447385	1110.79	0.04233741		1700.8	0.02601004	0.02292676	2290.79	-0.00677752	0.00003522	2880.8	0.00653526		3470.8	0.0177292		4060.8	-0.00869718	0	
521	0.14533308	0.1444615	1110.99	0.04263739		1701	0.026831	0.02292411	2290.99	-0.0059972	0.00003474	2881	0.00638646		3471	0.01750619		4061	-0.00888275	0	
521.2	0.14560628	0.14444915	1111.19	0.04255143		1701.2	0.02768927	0.02292146	2291.19	-0.0050506	0.00003426	2881.2	0.00553934		3471.2	0.01737943		4061.2	-0.00835815	0	
521.4	0.14555774	0.1444368	1111.39	0.04213585		1701.4	0.02806388	0.0229188	2291.39	-0.00392793	0.0000338	2881.4	0.0061975		3471.4	0.01721386		4061.4	-0.0085675	0	
521.6	0.14616157	0.14442446	1111.59	0.0414914		1701.6	0.02821172	0.02291615	2291.59	-0.00319723	0.00003333	2881.6	0.0053498		3471.6	0.01690531		4061.6	-0.0084665	0	
521.8	0.14643019	0.14441211	1111.79	0.04144204		1701.8	0.02799729	0.0229135	2291.79	-0.00328027	0.00003288	2881.8	0.00589877		3471.8	0.01679447		4061.8	-0.0091158	0	
522	0.14595846	0.14439977	1111.99	0.04111452		1702	0.0281022	0.02291085	2291.99	-0.00411583	0.00003243	2882	0.00593299		3472	0.01687803		4062	-0.00853871	0	
522.2	0.14542674	0.14438742	1112.19	0.04014871		1702.2	0.02846187	0.0229082	2292.19	-0.00496289	0.00003199	2882.2	0.00665799		3472.2	0.0167821		4062.2	-0.00820196	0	
522.4	0.14507732	0.14437508	1112.39	0.04067514		1702.4	0.02885918	0.02290554	2292.39	-0.00481496	0.00003155	2882.4	0.00650741		3472.4	0.01604632		4062.4	-0.00867982	0	
522.6	0.14528449	0.14436274	1112.59	0.04079437		1702.6	0.02952839	0.02290289	2292.59	-0.00565555	0.00003112	2882.6	0.00640414		3472.6	0.016638		4062.6	-0.00871937	0	
522.8	0.14500296	0.14435039	1112.79	0.04112363		1702.8	0.02973977	0.02290024	2292.79	-0.00615874	0.00003069	2882.8	0.00608813		3472.8	0.01650519		4062.8	-0.00834821	0	
523	0.144399	0.14433805	1112.99	0.04064707		1703	0.02868693	0.02289759	2292.99	-0.00642567	0.00003027	2883	0.00633173		3473	0.01692887		4063	-0.00817005	0	
523.2	0.14484825	0.14432571	1113.19	0.0399411		1703.2	0.02792657	0.02289494	2293.19	-0.0071222	0.00002986	2883.2	0.00698737		3473.2	0.01809972		4063.2	-0.00821685	0	
523.4	0.14497946	0.14431338	1113.39	0.03949807		1703.4	0.02661545	0.02289229	2293.39	-0.0066595	0.00002945	2883.4	0.00734353		3473.4	0.01894684		4063.4	-0.00807362	0	
523.6	0.14475406	0.14430104	1113.59	0.03941212		1703.6	0.02558476	0.02288964	2293.59	-0.00725021	0.00002905	2883.6	0.00733135		3473.6	0.0187898		4063.6	-0.00844366	0	
523.8	0.14479681	0.1442887	1113.79	0.03993389		1703.8	0.02500952	0.02288699	2293.79	-0.00832654	0.00002865	2883.8	0.00687475		3473.8	0.01814249		4063.8	-0.00928718	0	
524	0.14426567	0.14427637	1113.99	0.04018306		1704	0.02533015	0.02288435	2293.99	-0.00822945	0.00002826	2884	0.00695006		3474	0.01849228		4064	-0.00923505	0	
524.2	0.14361478	0.14426404	1114.19	0.04093139		1704.2	0.02515106	0.0228817	2294.19	-0.00854441	0.00002788	2884.2	0.00716183		3474.2	0.01828459		4064.2	-0.00833722	0	
524.4	0.14316436	0.1442517	1114.39	0.04084341		1704.4	0.02568246	0.02287905	2294.39	-0.00934063	0.0000275	2884.4	0.00811266		3474.4	0.01796598		4064.4	-0.0084802	0	
524.6	0.14260445	0.14423937	1114.59	0.04076577		1704.6	0.02564795	0.0228764	2294.59	-0.00901552	0.00002712	2884.6	0.00745106		3474.6	0.01746893		4064.6	-0.00887761	0	
524.8	0.14319042	0.14422704	1114.79	0.04122556		1704.8	0.02572906	0.02287375	2294.79	-0.00867995	0.00002675	2884.8	0.00692068		3474.8	0.01705297		4064.8	-0.00848042	0	
525	0.14328945	0.14421471	1114.99	0.04101459		1705	0.02582299	0.02287111	2294.99	-0.00849986	0.00002638	2885	0.00770812		3475	0.01759591		4065	-0.00964489	0	
525.2	0.14277698	0.14420238	1115.19	0.04130298		1705.2	0.02656247	0.02286846	2295.19	-0.00814718	0.00002602	2885.2	0.0074153		3475.2	0.01701074		4065.2	-0.00994322	0	
525.4	0.14312862	0.14419005	1115.39	0.04125293		1705.4	0.02596992	0.02286581	2295.39	-0.00792304	0.00002567	2885.4	0.00785165		3475.4	0.01734135		4065.4	-0.01114207	0	
525.6	0.14343496	0.14417773	1115.59	0.04048149		1705.6	0.0260282	0.02286317	2295.59	-0.00769964	0.00002532	2885.6	0.0069769		3475.6	0.01684384		4065.6	-0.01193112	0	
525.8	0.14385339	0.1441654	1115.79	0.04009549		1705.8	0.02558135	0.02286052	2295.79	-0.00798726	0.00002497	2885.8	0.00755129		3475.8	0.01764803		4065.8	-0.01252598	0	
526	0.14345558	0.14415308	1115.99	0.03951188		1706	0.02569291	0.02285787	2295.99	-0.00825621	0.00002463	2886	0.00747865		3476	0.0182892		4066	-0.011879	0	
526.2	0.14391775	0.14414076	1116.19	0.03957831		1706.2	0.02558296	0.02285523	2296.19	-0.00911142	0.00002429	2886.2	0.00796571		3476.2	0.01812416		4066.2	-0.01215464	0	
526.4	0.14494869	0.14412843	1116.39	0.03984067		1706.4	0.02598587	0.02285258	2296.39	-0.00913786	0.00002396	2886.4	0.00683204		3476.4	0.01866032		4066.4	-0.01189098	0	
526.6	0.14505309	0.14411611	1116.59	0.03970586		1706.6	0.02564383	0.02284994	2296.59	-0.00929473	0.00002363	2886.6	0.00691571		3476.6	0.01917652		4066.6	-0.0113915	0	
526.8	0.1446088	0.14410379	1116.79	0.03919258		1706.8	0.02475879	0.02284729	2296.79	-0.00936038	0.00002331	2886.8	0.00676653		3476.8	0.0191019		4066.8	-0.01137788	0	
527	0.14504716	0.14409147	1116.99	0.03925792		1707	0.02453495	0.02284465	2296.99	-0.00902379	0.00002299	2887	0.00681139		3477	0.0193506		4067	-0.01142885	0	
527.2	0.14543366	0.14407915	1117.19	0.03896552		1707.2	0.02465717	0.02284201	2297.19	-0.0086565	0.00002268	2887.2	0.0069564		3477.2	0.01899989		4067.2	-0.01130679	0	
527.4	0.14571542	0.14406684	1117.39	0.03912687		1707.4	0.02413212	0.02283936	2297.39	-0.00811981	0.00002237	2887.4	0.00716274		3477.4	0.01853981		4067.4	-0.01129737	0	
527.6	0.14570667	0.14405452	1117.59	0.03865007		1707.6	0.02449388	0.02283672	2297.59	-0.00713376	0.00002206	2887.6	0.00710753		3477.6	0.01765305		4067.6	-0.01154479	0	
527.8	0.14472882	0.14404221	1117.79	0.03882129		1707.8	0.02472914	0.02283408	2297.79	-0.00787409	0.00002176	2887.8	0.00703499		3477.8	0.01698202		4067.8	-0.01125614	0	
528	0.14414928	0.14402989	1117.99	0.0388138		1708	0.02598751	0.02283143	2297.99	-0.0067682	0.00002146	2888	0.00757835		3478	0.01668873		4068	-0.01063709	0	
528.2	0.1430946	0.14401758	1118.19	0.03899868		1708.2	0.02645754	0.02282879	2298.19	-0.00631918	0.00002117	2888.2	0.00766054		3478.2	0.01534582		4068.2	-0.01033388	0	
528.4	0.14218232	0.14400527	1118.39	0.04025831		1708.4	0.0275379	0.02282615	2298.39	-0.00614074	0.00002088	2888.4	0.00781414		3478.4	0.01470826		4068.4	-0.01039979	0	
528.6	0.14227525	0.14399296	1118.59	0.04019484		1708.6	0.02734742	0.02282351	2298.59	-0.00624859	0.0000206	2888.6	0.00709343		3478.6	0.0142079		4068.6	-0.00962659	0	
528.8	0.14243336	0.14398065	1118.79	0.04056652		1708.8	0.02781319	0.02282087	2298.79	-0.00542269	0.00002032	2888.8	0.00711978		3478.8	0.01404133		4068.8	-0.00932523	0	
529	0.14297633	0.14396834	1118.99	0.04077531		1709	0.02791593	0.02281822	2298.99	-0.00559418	0.00002004	2889	0.00798024		3479	0.01428567		4069	-0.00979425	0	
529.2	0.14256074	0.14395603	1119.19	0.04053168		1709.2	0.02766114	0.02281558	2299.19	-0.00500369	0.00001976	2889.2	0.00911771		3479.2	0.01337936		4069.2	-0.00994121	0	
529.4	0.14376854	0.14394373	1119.39	0.04006935		1709.4	0.02641256	0.02281294	2299.39	-0.00468919	0.00001949	2889.4	0.00928198		3479.4	0.01294818		4069.4	-0.00956119	0	
529.6	0.14399992	0.14393142	1119.59	0.03934995		1709.6	0.02587992	0.0228103	2299.59	-0.00407268	0.00001923	2889.6	0.00933115		3479.6	0.0128646		4069.6	-0.00923346	0	
529.8	0.14452871	0.14391912	1119.79	0.03885		1709.8	0.02534521	0.02280766	2299.79	-0.00424212	0.00001897	2889.8	0.00885252		3479.8	0.01317523		4069.8	-0.00834355	0	
530	0.14482644	0.14390681	1119.99	0.03816314		1710	0.02473055	0.02280502	2299.99	-0.00497974	0.00001871	2890	0.00869533		3480	0.01323948		4070	-0.00811754	0	
530.2	0.14492456	0.14389451	1120.19	0.03815103		1710.2	0.02415298	0.02280238	2300.19	-0.00544431	0.00001845	2890.2	0.00834105		3480.2	0.01299843		4070.2	-0.00826368	0	
530.4	0.14581919	0.14388221	1120.39	0.03805866		1710.4	0.02365713	0.02279974	2300.39	-0.00563778	0.0000182	2890.4	0.00716903		3480.4	0.01362504		4070.4	-0.00833835	0	
530.6	0.14591221	0.14386991	1120.59	0.0384766		1710.6	0.02224539	0.02279711	2300.59	-0.00661647	0.00001795	2890.6	0.00754664		3480.6	0.01335506		4070.6	-0.00907744	0	
530.8	0.14618694	0.14385761	1120.79	0.03832117		1710.8	0.02191331	0.02279447	2300.79	-0.00776071	0.0000177	2890.8	0.00670232		3480.8	0.0140223		4070.8	-0.00910142	0	
531	0.14589573	0.14384531	1120.99	0.03806702		1711	0.02260946	0.02279183	2300.99	-0.00813861	0.00001746	2891	0.00654219		3481	0.01446572		4071	-0.00904246	0	
531.2	0.14542378	0.14383302	1121.19	0.03754614		1711.2	0.02200916	0.02278919	2301.19	-0.00796532	0.00001722	2891.2	0.00568397		3481.2	0.01430211		4071.2	-0.00946041	0	
531.4	0.14529105	0.14382072	1121.39	0.03739291		1711.4	0.02100305	0.02278655	2301.39	-0.00839337	0.00001699	2891.4	0.00542408		3481.4	0.01478799		4071.4	-0.01051728	0	
531.6	0.14382246	0.14380842	1121.59	0.03731784		1711.6	0.02180905	0.02278392	2301.59	-0.00857841	0.00001676	2891.6	0.00489224		3481.6	0.0148429		4071.6	-0.0121367	0	
531.8	0.14345851	0.14379613	1121.79	0.0381905		1711.8	0.02313511	0.02278128	2301.79	-0.00925701	0.00001653	2891.8	0.005111		3481.8	0.01509016		4071.8	-0.0126444	0	
532	0.1426954	0.14378384	1121.99	0.03868507		1712	0.02428186	0.02277864	2301.99	-0.00772299	0.0000163	2892	0.00536051		3482	0.0154462		4072	-0.01362021	0	
532.2	0.14137946	0.14377155	1122.19	0.03916078		1712.2	0.02484862	0.02277601	2302.19	-0.00809996	0.00001608	2892.2	0.00582961		3482.2	0.0150675		4072.2	-0.01372995	0	
532.4	0.14213274	0.14375926	1122.39	0.04001569		1712.4	0.02525232	0.02277337	2302.39	-0.00861017	0.00001586	2892.4	0.0061869		3482.4	0.01474064		4072.4	-0.01359742	0	
532.6	0.14294041	0.14374697	1122.59	0.03964579		1712.6	0.02509315	0.02277073	2302.59	-0.00888626	0.00001564	2892.6	0.00571918		3482.6	0.01390979		4072.6	-0.01376119	0	
532.8	0.14311918	0.14373468	1122.79	0.04073381		1712.8	0.02618	0.0227681	2302.79	-0.00860152	0.00001543	2892.8	0.0062682		3482.8	0.01431644		4072.8	-0.01406675	0	
533	0.14376524	0.14372239	1122.99	0.04058237		1713	0.02605467	0.02276546	2302.99	-0.0091066	0.00001522	2893	0.00716676		3483	0.01425074		4073	-0.0149661	0	
533.2	0.1437699	0.1437101	1123.19	0.04084743		1713.2	0.02557252	0.02276283	2303.19	-0.00856317	0.00001501	2893.2	0.00773912		3483.2	0.01315083		4073.2	-0.01542417	0	
533.4	0.14460623	0.14369782	1123.39	0.04067973		1713.4	0.02586147	0.0227602	2303.39	-0.0085424	0.00001481	2893.4	0.00632243		3483.4	0.012803		4073.4	-0.01443206	0	
533.6	0.14472818	0.14368553	1123.59	0.04108148		1713.6	0.02573398	0.02275756	2303.59	-0.00709746	0.0000146	2893.6	0.00624122		3483.6	0.01253486		4073.6	-0.01437418	0	
533.8	0.14534456	0.14367325	1123.79	0.04028784		1713.8	0.02585541	0.02275493	2303.79	-0.00697551	0.0000144	2893.8	0.00559443		3483.8	0.012881		4073.8	-0.01388178	0	
534	0.14502173	0.14366097	1123.99	0.03974681		1714	0.02577229	0.02275229	2303.99	-0.00631454	0.00001421	2894	0.00541701		3484	0.01345823		4074	-0.01342625	0	
534.2	0.14489353	0.14364869	1124.19	0.03927842		1714.2	0.02504022	0.02274966	2304.19	-0.00639824	0.00001401	2894.2	0.00501269		3484.2	0.01379245		4074.2	-0.0128427	0	
534.4	0.14545146	0.14363641	1124.39	0.03887442		1714.4	0.02464906	0.02274703	2304.39	-0.00672351	0.00001382	2894.4	0.00496926		3484.4	0.01428969		4074.4	-0.01251762	0	
534.6	0.14556113	0.14362413	1124.59	0.03928313		1714.6	0.0244079	0.02274439	2304.59	-0.00762384	0.00001363	2894.6	0.00486639		3484.6	0.01497147		4074.6	-0.01207337	0	
534.8	0.14548242	0.14361185	1124.79	0.03859329		1714.8	0.02515856	0.02274176	2304.79	-0.00810662	0.00001345	2894.8	0.00480518		3484.8	0.0165067		4074.8	-0.01152381	0	
535	0.14441169	0.14359957	1124.99	0.0383172		1715	0.02414845	0.02273913	2304.99	-0.00783631	0.00001326	2895	0.00450646		3485	0.01646609		4075	-0.01255793	0	
535.2	0.14422501	0.1435873	1125.19	0.03846272		1715.2	0.02396341	0.0227365	2305.19	-0.0081693	0.00001308	2895.2	0.00372501		3485.2	0.01660069		4075.2	-0.01255827	0	
535.4	0.14465246	0.14357502	1125.39	0.03860497		1715.4	0.02428671	0.02273387	2305.39	-0.00887926	0.0000129	2895.4	0.00428367		3485.4	0.01687181		4075.4	-0.01325329	0	
535.6	0.14476999	0.14356275	1125.59	0.03852642		1715.6	0.02486731	0.02273124	2305.59	-0.00916569	0.00001273	2895.6	0.00483226		3485.6	0.01710902		4075.6	-0.01373349	0	
535.8	0.14478051	0.14355048	1125.79	0.03866751		1715.8	0.02552249	0.02272861	2305.79	-0.00845583	0.00001255	2895.8	0.00531454		3485.8	0.01682462		4075.8	-0.01366874	0	
536	0.14315605	0.1435382	1125.99	0.03815963		1716	0.02477999	0.02272597	2305.99	-0.00804412	0.00001238	2896	0.00589264		3486	0.01613815		4076	-0.01385192	0	
536.2	0.14378996	0.14352593	1126.19	0.03775424		1716.2	0.02472329	0.02272334	2306.19	-0.00858173	0.00001221	2896.2	0.00578162		3486.2	0.01638053		4076.2	-0.01360091	0	
536.4	0.1447914	0.14351366	1126.39	0.03762242		1716.4	0.02379121	0.02272071	2306.39	-0.00920654	0.00001205	2896.4	0.00563745		3486.4	0.01557637		4076.4	-0.0138731	0	
536.6	0.14457298	0.14350139	1126.59	0.03813717		1716.6	0.02478195	0.02271809	2306.59	-0.00876458	0.00001188	2896.6	0.0055634		3486.6	0.0148634		4076.6	-0.01361191	0	
536.8	0.14476196	0.14348913	1126.79	0.03880477		1716.8	0.02524496	0.02271546	2306.79	-0.00943004	0.00001172	2896.8	0.00629759		3486.8	0.01507263		4076.8	-0.0142216	0	
537	0.1454007	0.14347686	1126.99	0.03843625		1717	0.02522759	0.02271283	2306.99	-0.00946353	0.00001156	2897	0.00635577		3487	0.01436822		4077	-0.01516088	0	
537.2	0.14533004	0.1434646	1127.19	0.03815411		1717.2	0.024901	0.0227102	2307.19	-0.00916687	0.0000114	2897.2	0.00633464		3487.2	0.01377664		4077.2	-0.01462316	0	
537.4	0.14542573	0.14345233	1127.39	0.03719357		1717.4	0.02470653	0.02270757	2307.39	-0.00873528	0.00001124	2897.4	0.00522443		3487.4	0.01330596		4077.4	-0.01397987	0	
537.6	0.14528842	0.14344007	1127.59	0.03759987		1717.6	0.02488622	0.02270494	2307.59	-0.00811258	0.00001109	2897.6	0.00568904		3487.6	0.01320512		4077.6	-0.01326443	0	
537.8	0.14487203	0.14342781	1127.79	0.03672625		1717.8	0.02595026	0.02270231	2307.79	-0.00836972	0.00001094	2897.8	0.00501954		3487.8	0.01339033		4077.8	-0.01254003	0	
538	0.14467424	0.14341554	1127.99	0.03614825		1718	0.025478	0.02269969	2307.99	-0.00819872	0.00001079	2898	0.00517958		3488	0.01256541		4078	-0.01198431	0	
538.2	0.14458796	0.14340328	1128.19	0.03576194		1718.2	0.02504911	0.02269706	2308.19	-0.00923229	0.00001064	2898.2	0.00532692		3488.2	0.01284983		4078.2	-0.01176638	0	
538.4	0.14414537	0.14339102	1128.39	0.03573777		1718.4	0.02545113	0.02269443	2308.39	-0.00866274	0.0000105	2898.4	0.0055306		3488.4	0.01258621		4078.4	-0.01208606	0	
538.6	0.1439685	0.14337877	1128.59	0.03601233		1718.6	0.02576745	0.02269181	2308.59	-0.00955662	0.00001035	2898.6	0.00538212		3488.6	0.01239047		4078.6	-0.01247726	0	
538.8	0.14443257	0.14336651	1128.79	0.03562913		1718.8	0.02587903	0.02268918	2308.79	-0.01016597	0.00001021	2898.8	0.00564153		3488.8	0.01283094		4078.8	-0.01334728	0	
539	0.14413307	0.14335425	1128.99	0.03610549		1719	0.02512224	0.02268655	2308.99	-0.01019455	0.00001007	2899	0.00517885		3489	0.01172746		4079	-0.01370063	0	
539.2	0.14367661	0.143342	1129.19	0.03569122		1719.2	0.02586035	0.02268393	2309.19	-0.01050959	0.00000994	2899.2	0.00604192		3489.2	0.0111655		4079.2	-0.01384575	0	
539.4	0.14413676	0.14332974	1129.39	0.03505487		1719.4	0.0259089	0.0226813	2309.39	-0.01036541	0.0000098	2899.4	0.00691045		3489.4	0.01179633		4079.4	-0.01395877	0	
539.6	0.14400871	0.14331749	1129.59	0.03456786		1719.6	0.02597459	0.02267868	2309.59	-0.01095005	0.00000967	2899.6	0.00710594		3489.6	0.01179016		4079.6	-0.0136179	0	
539.8	0.14308439	0.14330524	1129.79	0.03466959		1719.8	0.02565915	0.02267605	2309.79	-0.01049737	0.00000953	2899.8	0.00712381		3489.8	0.01190434		4079.8	-0.01354528	0	
540	0.14200627	0.14329299	1129.99	0.03500094		1720	0.02474322	0.02267343	2309.99	-0.01042988	0.0000094	2900	0.00689493		3490	0.01257886		4080	-0.01303755	0	
540.2	0.14239165	0.14328074	1130.19	0.03501967		1720.2	0.02459255	0.0226708	2310.19	-0.01021614	0.00000927	2900.2	0.00563533		3490.2	0.01298972		4080.2	-0.01321903	0	
540.4	0.14184671	0.14326849	1130.39	0.035406		1720.4	0.02485533	0.02266818	2310.39	-0.01024105	0.00000915	2900.4	0.00598545		3490.4	0.01287013		4080.4	-0.01303432	0	
540.6	0.14215708	0.14325624	1130.59	0.03585604		1720.6	0.0263041	0.02266556	2310.59	-0.00956619	0.00000902	2900.6	0.00640148		3490.6	0.01300398		4080.6	-0.01226587	0	
540.8	0.14227123	0.143244	1130.79	0.0352746		1720.8	0.02578981	0.02266293	2310.79	-0.01030847	0.0000089	2900.8	0.00645506		3490.8	0.01317861		4080.8	-0.0122636	0	
541	0.14251056	0.14323175	1130.99	0.03555806		1721	0.02575226	0.02266031	2310.99	-0.00998003	0.00000878	2901	0.00594962		3491	0.01417158		4081	-0.01161935	0	
541.2	0.14163524	0.14321951	1131.19	0.03488755		1721.2	0.02482972	0.02265769	2311.19	-0.0091431	0.00000866	2901.2	0.00550209		3491.2	0.01316802		4081.2	-0.010342	0	
541.4	0.14115524	0.14320726	1131.39	0.03572595		1721.4	0.02540617	0.02265507	2311.39	-0.00903871	0.00000854	2901.4	0.00505665		3491.4	0.01293915		4081.4	-0.00957205	0	
541.6	0.14095347	0.14319502	1131.59	0.03687869		1721.6	0.02575126	0.02265244	2311.59	-0.00930483	0.00000842	2901.6	0.00505967		3491.6	0.01232291		4081.6	-0.00887655	0	
541.8	0.14152955	0.14318278	1131.79	0.03684054		1721.8	0.02548124	0.02264982	2311.79	-0.0094771	0.00000831	2901.8	0.00499059		3491.8	0.01161175		4081.8	-0.00940825	0	
542	0.14149335	0.14317054	1131.99	0.03674947		1722	0.0246819	0.0226472	2311.99	-0.00981488	0.00000819	2902	0.00532688		3492	0.01087648		4082	-0.01008555	0	
542.2	0.14112835	0.1431583	1132.19	0.03671008		1722.2	0.02357571	0.02264458	2312.19	-0.00986605	0.00000808	2902.2	0.00532563		3492.2	0.01076254		4082.2	-0.01028918	0	
542.4	0.1409602	0.14314606	1132.39	0.03687535		1722.4	0.02302179	0.02264196	2312.39	-0.01008497	0.00000797	2902.4	0.00501384		3492.4	0.01009056		4082.4	-0.01134116	0	
542.6	0.14082408	0.14313382	1132.59	0.03622805		1722.6	0.02247902	0.02263934	2312.59	-0.00985614	0.00000786	2902.6	0.00485516		3492.6	0.01005293		4082.6	-0.01224153	0	
542.8	0.14135028	0.14312159	1132.79	0.03587777		1722.8	0.02198168	0.02263672	2312.79	-0.00967751	0.00000776	2902.8	0.0043541		3492.8	0.01034128		4082.8	-0.01291262	0	
543	0.14078601	0.14310935	1132.99	0.03538408		1723	0.02149157	0.0226341	2312.99	-0.00912145	0.00000765	2903	0.00435851		3493	0.00987524		4083	-0.01314784	0	
543.2	0.14042524	0.14309712	1133.19	0.03447673		1723.2	0.02113076	0.02263148	2313.19	-0.00857523	0.00000755	2903.2	0.00482851		3493.2	0.00985425		4083.2	-0.01353777	0	
543.4	0.14037502	0.14308489	1133.39	0.03389269		1723.4	0.02089712	0.02262886	2313.39	-0.00900959	0.00000744	2903.4	0.00466974		3493.4	0.01158218		4083.4	-0.01286049	0	
543.6	0.14024077	0.14307265	1133.59	0.03380286		1723.6	0.01996423	0.02262624	2313.59	-0.00907651	0.00000734	2903.6	0.00454954		3493.6	0.01242516		4083.6	-0.01311549	0	
543.8	0.13978033	0.14306042	1133.79	0.03433571		1723.8	0.01890173	0.02262362	2313.79	-0.0088577	0.00000724	2903.8	0.00459235		3493.8	0.013981		4083.8	-0.01381181	0	
544	0.13945347	0.14304819	1133.99	0.03446384		1724	0.01871559	0.022621	2313.99	-0.00900618	0.00000714	2904	0.00478928		3494	0.01419642		4084	-0.01479707	0	
544.2	0.13986476	0.14303596	1134.19	0.03303609		1724.2	0.01871467	0.02261839	2314.19	-0.00906768	0.00000704	2904.2	0.00434056		3494.2	0.01459385		4084.2	-0.01519277	0	
544.4	0.13957977	0.14302374	1134.39	0.03245477		1724.4	0.01889117	0.02261577	2314.39	-0.00865297	0.00000695	2904.4	0.0050482		3494.4	0.01505047		4084.4	-0.0149879	0	
544.6	0.13984628	0.14301151	1134.59	0.03246382		1724.6	0.01905682	0.02261315	2314.59	-0.00809625	0.00000685	2904.6	0.004891		3494.6	0.01505584		4084.6	-0.01471338	0	
544.8	0.14027845	0.14299928	1134.79	0.03221065		1724.8	0.01900516	0.02261053	2314.79	-0.00757756	0.00000676	2904.8	0.00506019		3494.8	0.01463173		4084.8	-0.01444594	0	
545	0.14068079	0.14298706	1134.99	0.03303354		1725	0.01873741	0.02260792	2314.99	-0.00694734	0.00000667	2905	0.00479178		3495	0.01445133		4085	-0.01357291	0	
545.2	0.14053747	0.14297484	1135.19	0.03298284		1725.2	0.01913299	0.0226053	2315.19	-0.00666181	0.00000658	2905.2	0.00523655		3495.2	0.01300003		4085.2	-0.01305435	0	
545.4	0.14013016	0.14296261	1135.39	0.03442122		1725.4	0.02063676	0.02260268	2315.39	-0.00679472	0.00000649	2905.4	0.00536393		3495.4	0.01257229		4085.4	-0.01336442	0	
545.6	0.1413032	0.14295039	1135.59	0.03431877		1725.6	0.02133108	0.02260007	2315.59	-0.00705077	0.0000064	2905.6	0.00538171		3495.6	0.01191539		4085.6	-0.01406198	0	
545.8	0.14153479	0.14293817	1135.79	0.03437103		1725.8	0.02103978	0.02259745	2315.79	-0.0072655	0.00000631	2905.8	0.00607023		3495.8	0.01222516		4085.8	-0.01437794	0	
546	0.14154698	0.14292595	1135.99	0.03514789		1726	0.020923	0.02259484	2315.99	-0.00777005	0.00000622	2906	0.00642185		3496	0.012416		4086	-0.01507733	0	
546.2	0.14171858	0.14291373	1136.19	0.0353692		1726.2	0.0210095	0.02259222	2316.19	-0.00834497	0.00000614	2906.2	0.00656847		3496.2	0.01199207		4086.2	-0.01447763	0	
546.4	0.14147313	0.14290152	1136.39	0.03618912		1726.4	0.02155305	0.02258961	2316.39	-0.00907963	0.00000606	2906.4	0.00623144		3496.4	0.01210653		4086.4	-0.01530892	0	
546.6	0.14102035	0.1428893	1136.59	0.03643413		1726.6	0.02194374	0.02258699	2316.59	-0.00856192	0.00000597	2906.6	0.00529722		3496.6	0.01229285		4086.6	-0.01592311	0	
546.8	0.14104208	0.14287708	1136.79	0.03660773		1726.8	0.02193804	0.02258438	2316.79	-0.00902512	0.00000589	2906.8	0.00492548		3496.8	0.0124735		4086.8	-0.01583405	0	
547	0.14032069	0.14286487	1136.99	0.0369012		1727	0.0221373	0.02258176	2316.99	-0.00897516	0.00000581	2907	0.00465184		3497	0.01261623		4087	-0.0152215	0	
547.2	0.13986222	0.14285266	1137.19	0.03637132		1727.2	0.021887	0.02257915	2317.19	-0.00933359	0.00000573	2907.2	0.00442606		3497.2	0.01369521		4087.2	-0.01501773	0	
547.4	0.13898246	0.14284044	1137.39	0.03596932		1727.4	0.02140666	0.02257654	2317.39	-0.01021776	0.00000565	2907.4	0.0044588		3497.4	0.01485517		4087.4	-0.01436781	0	
547.6	0.13967032	0.14282823	1137.59	0.03661483		1727.6	0.02084613	0.02257393	2317.59	-0.01045718	0.00000558	2907.6	0.00505872		3497.6	0.01532126		4087.6	-0.01468666	0	
547.8	0.13944247	0.14281602	1137.79	0.0375983		1727.8	0.02177472	0.02257131	2317.79	-0.01081107	0.0000055	2907.8	0.00447315		3497.8	0.01538649		4087.8	-0.0154759	0	
548	0.14017371	0.14280381	1137.99	0.03670748		1728	0.02195545	0.0225687	2317.99	-0.01071334	0.00000542	2908	0.0044126		3498	0.01514402		4088	-0.0154802	0	
548.2	0.14082513	0.14279161	1138.19	0.03605792		1728.2	0.02191556	0.02256609	2318.19	-0.01058834	0.00000535	2908.2	0.00358522		3498.2	0.01512113		4088.2	-0.01475049	0	
548.4	0.14079209	0.1427794	1138.39	0.03651865		1728.4	0.02135545	0.02256348	2318.39	-0.00964729	0.00000528	2908.4	0.0029134		3498.4	0.01457203		4088.4	-0.01483665	0	
548.6	0.14144945	0.14276719	1138.59	0.03660807		1728.6	0.02164043	0.02256087	2318.59	-0.00974227	0.0000052	2908.6	0.00210391		3498.6	0.0135718		4088.6	-0.01351385	0	
548.8	0.14147948	0.14275499	1138.79	0.0359994		1728.8	0.02163383	0.02255825	2318.79	-0.00964816	0.00000513	2908.8	0.00211099		3498.8	0.01267025		4088.8	-0.01326014	0	
549	0.14118201	0.14274279	1138.99	0.03583153		1729	0.0219199	0.02255564	2318.99	-0.00967308	0.00000506	2909	0.0019827		3499	0.01243119		4089	-0.01276986	0	
549.2	0.1412764	0.14273058	1139.19	0.03508255		1729.2	0.02357132	0.02255303	2319.19	-0.0095461	0.00000499	2909.2	0.00108548		3499.2	0.01177947		4089.2	-0.01310391	0	
549.4	0.14094892	0.14271838	1139.39	0.0346376		1729.4	0.02369253	0.02255042	2319.39	-0.00952904	0.00000493	2909.4	0.00032333		3499.4	0.01225609		4089.4	-0.01337641	0	
549.6	0.14092718	0.14270618	1139.59	0.03400586		1729.6	0.02331791	0.02254781	2319.59	-0.00911936	0.00000486	2909.6	0.0009729		3499.6	0.01278636		4089.6	-0.01335102	0	
549.8	0.14031331	0.14269398	1139.79	0.03488169		1729.8	0.02305874	0.0225452	2319.79	-0.00954774	0.00000479	2909.8	0.00148425		3499.8	0.01174184		4089.8	-0.0134737	0	
550	0.13996284	0.14268178	1139.99	0.03516514		1730	0.02341262	0.02254259	2319.99	-0.00991641	0.00000473	2910	0.00182928		3500	0.01200615		4090	-0.01418775	0	
550.2	0.13904955	0.14266959	1140.19	0.03534785		1730.2	0.02432601	0.02253998	2320.19	-0.00936228	0.00000466	2910.2	0.00206355		3500.2	0.01149949		4090.2	-0.01461442	0	
550.4	0.13911198	0.14265739	1140.39	0.0362201		1730.4	0.02378336	0.02253738	2320.39	-0.0092847	0.0000046	2910.4	0.00222606		3500.4	0.0120107		4090.4	-0.01570493	0	
550.6	0.13865385	0.14264519	1140.59	0.03572897		1730.6	0.02305087	0.02253477	2320.59	-0.00873054	0.00000454	2910.6	0.00255576		3500.6	0.01185687		4090.6	-0.01590917	0	
550.8	0.13890434	0.142633	1140.79	0.03560092		1730.8	0.02233081	0.02253216	2320.79	-0.00850274	0.00000447	2910.8	0.00360298		3500.8	0.01191835		4090.8	-0.01564626	0	
551	0.13858646	0.14262081	1140.99	0.0348439		1731	0.02171792	0.02252955	2320.99	-0.00875724	0.00000441	2911	0.00361416		3501	0.0124495		4091	-0.01563851	0	
551.2	0.13834179	0.14260861	1141.19	0.03437215		1731.2	0.02124208	0.02252694	2321.19	-0.00827666	0.00000435	2911.2	0.00452906		3501.2	0.01280626		4091.2	-0.01600292	0	
551.4	0.1378073	0.14259642	1141.39	0.03447493		1731.4	0.02115838	0.02252434	2321.39	-0.00801475	0.00000429	2911.4	0.00501037		3501.4	0.01239116		4091.4	-0.01625279	0	
551.6	0.13860214	0.14258423	1141.59	0.0347965		1731.6	0.02135066	0.02252173	2321.59	-0.00768949	0.00000423	2911.6	0.00535201		3501.6	0.0120832		4091.6	-0.01659447	0	
551.8	0.13875471	0.14257204	1141.79	0.03479596		1731.8	0.02223042	0.02251912	2321.79	-0.008253	0.00000418	2911.8	0.00504208		3501.8	0.01217072		4091.8	-0.01681436	0	
552	0.14011476	0.14255985	1141.99	0.03380488		1732	0.0222647	0.02251652	2321.99	-0.00766346	0.00000412	2912	0.00564056		3502	0.01110671		4092	-0.01626321	0	
552.2	0.14075259	0.14254767	1142.19	0.03449722		1732.2	0.02173543	0.02251391	2322.19	-0.00801954	0.00000406	2912.2	0.00537577		3502.2	0.01050718		4092.2	-0.01641186	0	
552.4	0.14037905	0.14253548	1142.39	0.03426174		1732.4	0.02137713	0.02251131	2322.39	-0.00816095	0.00000401	2912.4	0.00528844		3502.4	0.01062332		4092.4	-0.0163731	0	
552.6	0.14075747	0.1425233	1142.59	0.03301652		1732.6	0.02145076	0.0225087	2322.59	-0.00887625	0.00000395	2912.6	0.00559501		3502.6	0.01000358		4092.6	-0.01524196	0	
552.8	0.14057326	0.14251111	1142.79	0.03352897		1732.8	0.02223992	0.0225061	2322.79	-0.00900323	0.0000039	2912.8	0.00520708		3502.8	0.00994024		4092.8	-0.01570797	0	
553	0.14048975	0.14249893	1142.99	0.03324328		1733	0.02288983	0.02250349	2322.99	-0.00916442	0.00000385	2913	0.00507573		3503	0.01008313		4093	-0.0151898	0	
553.2	0.14012755	0.14248675	1143.19	0.03255312		1733.2	0.02347509	0.02250089	2323.19	-0.00952142	0.00000379	2913.2	0.00410634		3503.2	0.01067246		4093.2	-0.01512611	0	
553.4	0.1404058	0.14247457	1143.39	0.03282124		1733.4	0.02257264	0.02249828	2323.39	-0.0095278	0.00000374	2913.4	0.00388549		3503.4	0.01197964		4093.4	-0.01473467	0	
553.6	0.14018397	0.14246239	1143.59	0.03382945		1733.6	0.02264963	0.02249568	2323.59	-0.00891251	0.00000369	2913.6	0.00368438		3503.6	0.01077958		4093.6	-0.01453462	0	
553.8	0.1408033	0.14245021	1143.79	0.03464041		1733.8	0.02345657	0.02249307	2323.79	-0.00919533	0.00000364	2913.8	0.00349991		3503.8	0.01005017		4093.8	-0.01574853	0	
554	0.14133475	0.14243803	1143.99	0.03500565		1734	0.02365186	0.02249047	2323.99	-0.00856149	0.00000359	2914	0.00297968		3504	0.01059051		4094	-0.01604951	0	
554.2	0.14166125	0.14242585	1144.19	0.03593396		1734.2	0.02360381	0.02248787	2324.19	-0.00787582	0.00000354	2914.2	0.0032478		3504.2	0.01086485		4094.2	-0.01671184	0	
554.4	0.14254901	0.14241368	1144.39	0.03601013		1734.4	0.02237198	0.02248527	2324.39	-0.00821268	0.00000349	2914.4	0.00366082		3504.4	0.01106294		4094.4	-0.01671717	0	
554.6	0.14198816	0.1424015	1144.59	0.0353698		1734.6	0.02136935	0.02248266	2324.59	-0.00841004	0.00000344	2914.6	0.00356465		3504.6	0.01086928		4094.6	-0.01661906	0	
554.8	0.14197927	0.14238933	1144.79	0.03556405		1734.8	0.02118233	0.02248006	2324.79	-0.00752908	0.0000034	2914.8	0.00327335		3504.8	0.01137398		4094.8	-0.0171127	0	
555	0.14167757	0.14237716	1144.99	0.03479128		1735	0.02074616	0.02247746	2324.99	-0.00705512	0.00000335	2915	0.0023131		3505	0.01118212		4095	-0.0175221	0	
555.2	0.14093039	0.14236499	1145.19	0.03454678		1735.2	0.02155249	0.02247486	2325.19	-0.00667004	0.00000331	2915.2	0.00308298		3505.2	0.01051829		4095.2	-0.01771673	0	
555.4	0.14018715	0.14235282	1145.39	0.03415492		1735.4	0.0215611	0.02247226	2325.39	-0.00692936	0.00000326	2915.4	0.00338162		3505.4	0.01013666		4095.4	-0.01816307	0	
555.6	0.14030618	0.14234065	1145.59	0.03357492		1735.6	0.021399	0.02246966	2325.59	-0.00773953	0.00000322	2915.6	0.00355366		3505.6	0.01038291		4095.6	-0.01695599	0	
555.8	0.13972328	0.14232848	1145.79	0.03317694		1735.8	0.02177892	0.02246706	2325.79	-0.00821539	0.00000317	2915.8	0.00394487		3505.8	0.00959633		4095.8	-0.01636603	0	
556	0.13906226	0.14231631	1145.99	0.03277083		1736	0.02141111	0.02246446	2325.99	-0.00738993	0.00000313	2916	0.00462549		3506	0.00932376		4096	-0.01581892	0	
556.2	0.13798102	0.14230414	1146.19	0.03365734		1736.2	0.02103674	0.02246186	2326.19	-0.00868279	0.00000309	2916.2	0.00458478		3506.2	0.00988176		4096.2	-0.01499985	0	
556.4	0.13807912	0.14229198	1146.39	0.03289168		1736.4	0.02066192	0.02245926	2326.39	-0.00952075	0.00000304	2916.4	0.00490266		3506.4	0.01024249		4096.4	-0.0142575	0	
556.6	0.13818573	0.14227982	1146.59	0.03248635		1736.6	0.02088643	0.02245666	2326.59	-0.0092732	0.000003	2916.6	0.00479146		3506.6	0.00958519		4096.6	-0.01279236	0	
556.8	0.13749157	0.14226765	1146.79	0.03273708		1736.8	0.02111106	0.02245406	2326.79	-0.0096385	0.00000296	2916.8	0.00433381		3506.8	0.00998196		4096.8	-0.01230662	0	
557	0.1372146	0.14225549	1146.99	0.03232898		1737	0.02080051	0.02245146	2326.99	-0.00954362	0.00000292	2917	0.00491248		3507	0.00971991		4097	-0.0119333	0	
557.2	0.13741153	0.14224333	1147.19	0.03258509		1737.2	0.02115414	0.02244886	2327.19	-0.00990762	0.00000288	2917.2	0.0046776		3507.2	0.01024758		4097.2	-0.01239999	0	
557.4	0.13845173	0.14223117	1147.39	0.03369697		1737.4	0.02061021	0.02244626	2327.39	-0.00991026	0.00000284	2917.4	0.00399481		3507.4	0.01014588		4097.4	-0.01249116	0	
557.6	0.13856387	0.14221901	1147.59	0.0345047		1737.6	0.02192683	0.02244366	2327.59	-0.01005194	0.0000028	2917.6	0.00406752		3507.6	0.00985985		4097.6	-0.01288992	0	
557.8	0.13882507	0.14220685	1147.79	0.03462975		1737.8	0.02227883	0.02244107	2327.79	-0.00970126	0.00000276	2917.8	0.00405779		3507.8	0.0102133		4097.8	-0.01380175	0	
558	0.13934581	0.1421947	1147.99	0.03400745		1738	0.02173787	0.02243847	2327.99	-0.01002085	0.00000273	2918	0.00351513		3508	0.01056086		4098	-0.01374718	0	
558.2	0.13977603	0.14218254	1148.19	0.03296975		1738.2	0.02112691	0.02243587	2328.19	-0.00979478	0.00000269	2918.2	0.00370122		3508.2	0.01099837		4098.2	-0.0147085	0	
558.4	0.1403255	0.14217038	1148.39	0.03199791		1738.4	0.02114297	0.02243328	2328.39	-0.01032624	0.00000265	2918.4	0.00345327		3508.4	0.01105699		4098.4	-0.01544753	0	
558.6	0.1409147	0.14215823	1148.59	0.03149297		1738.6	0.0212606	0.02243068	2328.59	-0.01107038	0.00000262	2918.6	0.00221548		3508.6	0.01145038		4098.6	-0.01593198	0	
558.8	0.14064654	0.14214608	1148.79	0.03128325		1738.8	0.02211147	0.02242808	2328.79	-0.01047148	0.00000258	2918.8	0.00238337		3508.8	0.01148438		4098.8	-0.01600857	0	
559	0.14077047	0.14213393	1148.99	0.03071854		1739	0.02241205	0.02242549	2328.99	-0.01141982	0.00000255	2919	0.00249419		3509	0.01187597		4099	-0.01619507	0	
559.2	0.14058677	0.14212178	1149.19	0.02980726		1739.2	0.02311093	0.02242289	2329.19	-0.01224774	0.00000251	2919.2	0.00378972		3509.2	0.01175747		4099.2	-0.01640893	0	
559.4	0.13985387	0.14210963	1149.39	0.03072108		1739.4	0.02335768	0.0224203	2329.39	-0.01312431	0.00000248	2919.4	0.00364168		3509.4	0.011663		4099.4	-0.01647705	0	
559.6	0.14018204	0.14209748	1149.59	0.03035743		1739.6	0.0231726	0.0224177	2329.59	-0.01419663	0.00000244	2919.6	0.0029387		3509.6	0.01152944		4099.6	-0.0157392	0	
559.8	0.13905613	0.14208533	1149.79	0.03007797		1739.8	0.02219048	0.02241511	2329.79	-0.0146699	0.00000241	2919.8	0.00347501		3509.8	0.01209483		4099.8	-0.01481535	0	
560	0.13870857	0.14207318	1149.99	0.03072974		1740	0.02170501	0.02241251	2329.99	-0.01509976	0.00000238	2920	0.00424495		3510	0.0124517		4100	-0.01382004	0	
560.2	0.13966966	0.14206104	1150.19	0.03150394		1740.2	0.02137117	0.02240992	2330.19	-0.0157573	0.00000234	2920.2	0.00393825		3510.2	0.01145183		4100.2	-0.0127271	0	
560.4	0.14061201	0.14204889	1150.39	0.03123778		1740.4	0.02022971	0.02240733	2330.39	-0.01574768	0.00000231	2920.4	0.00382855		3510.4	0.01055328		4100.4	-0.01300519	0	
560.6	0.14112238	0.14203675	1150.59	0.03217466		1740.6	0.02068936	0.02240473	2330.59	-0.01489045	0.00000228	2920.6	0.00387659		3510.6	0.01004668		4100.6	-0.01222838	0	
560.8	0.14070493	0.14202461	1150.79	0.03280261		1740.8	0.02006633	0.02240214	2330.79	-0.01473919	0.00000225	2920.8	0.00402616		3510.8	0.01005224		4100.8	-0.01250124	0	
561	0.14014667	0.14201247	1150.99	0.03413665		1741	0.02033986	0.02239955	2330.99	-0.01431166	0.00000222	2921	0.00396167		3511	0.00958228		4101	-0.01263083	0	
561.2	0.1407836	0.14200033	1151.19	0.03561739		1741.2	0.02026999	0.02239695	2331.19	-0.0143525	0.00000219	2921.2	0.00389346		3511.2	0.00954296		4101.2	-0.01271081	0	
561.4	0.14159057	0.14198819	1151.39	0.03629633		1741.4	0.02031544	0.02239436	2331.39	-0.01292032	0.00000216	2921.4	0.00320019		3511.4	0.00933709		4101.4	-0.01216489	0	
561.6	0.14118737	0.14197605	1151.59	0.03551813		1741.6	0.02022137	0.02239177	2331.59	-0.01211115	0.00000213	2921.6	0.00399049		3511.6	0.00957647		4101.6	-0.01206777	0	
561.8	0.14022481	0.14196391	1151.79	0.03449296		1741.8	0.01900226	0.02238918	2331.79	-0.01094213	0.0000021	2921.8	0.00397481		3511.8	0.00923025		4101.8	-0.01278805	0	
562	0.14095454	0.14195178	1151.99	0.03342849		1742	0.01806044	0.02238659	2331.99	-0.01068865	0.00000207	2922	0.00398901		3512	0.00901013		4102	-0.0132722	0	
562.2	0.14134352	0.14193964	1152.19	0.03333525		1742.2	0.01793556	0.022384	2332.19	-0.00938278	0.00000204	2922.2	0.00357428		3512.2	0.00953059		4102.2	-0.01412024	0	
562.4	0.14117015	0.14192751	1152.39	0.03342086		1742.4	0.0185327	0.02238141	2332.39	-0.00882937	0.00000201	2922.4	0.00402293		3512.4	0.00921388		4102.4	-0.01427525	0	
562.6	0.14059951	0.14191537	1152.59	0.03335451		1742.6	0.01870406	0.02237882	2332.59	-0.00808188	0.00000199	2922.6	0.0037556		3512.6	0.00918011		4102.6	-0.01394039	0	
562.8	0.13995858	0.14190324	1152.79	0.03296054		1742.8	0.01856606	0.02237623	2332.79	-0.00772209	0.00000196	2922.8	0.00507248		3512.8	0.00948645		4102.8	-0.01376058	0	
563	0.13950071	0.14189111	1152.99	0.03237413		1743	0.01799308	0.02237364	2332.99	-0.00811702	0.00000193	2923	0.00539531		3513	0.01003858		4103	-0.01387503	0	
563.2	0.13901899	0.14187898	1153.19	0.03149073		1743.2	0.01844355	0.02237105	2333.19	-0.00787567	0.00000191	2923.2	0.00518622		3513.2	0.01024432		4103.2	-0.0133123	0	
563.4	0.13863421	0.14186685	1153.39	0.03137885		1743.4	0.01840664	0.02236846	2333.39	-0.00811032	0.00000188	2923.4	0.00460766		3513.4	0.01077589		4103.4	-0.01317677	0	
563.6	0.13873526	0.14185472	1153.59	0.03027113		1743.6	0.0172483	0.02236587	2333.59	-0.00907316	0.00000186	2923.6	0.00434883		3513.6	0.01095101		4103.6	-0.01256518	0	
563.8	0.13790705	0.1418426	1153.79	0.02939136		1743.8	0.01697716	0.02236328	2333.79	-0.00992126	0.00000183	2923.8	0.00487858		3513.8	0.01190615		4103.8	-0.01192943	0	
564	0.1383308	0.14183047	1153.99	0.02938752		1744	0.01773707	0.02236069	2333.99	-0.009925	0.0000018	2924	0.0037897		3514	0.01115912		4104	-0.01153838	0	
564.2	0.13898415	0.14181835	1154.19	0.029651		1744.2	0.01793071	0.0223581	2334.19	-0.01057439	0.00000178	2924.2	0.00232422		3514.2	0.01161117		4104.2	-0.01244245	0	
564.4	0.13871093	0.14180622	1154.39	0.02955116		1744.4	0.01873827	0.02235552	2334.39	-0.01156916	0.00000176	2924.4	0.00108714		3514.4	0.01201497		4104.4	-0.0129913	0	
564.6	0.13878804	0.1417941	1154.59	0.03047437		1744.6	0.02048284	0.02235293	2334.59	-0.01276125	0.00000173	2924.6	0.00025147		3514.6	0.01260502		4104.6	-0.01191158	0	
564.8	0.13805597	0.14178198	1154.79	0.03095057		1744.8	0.02052991	0.02235034	2334.79	-0.01423229	0.00000171	2924.8	-0.00084306		3514.8	0.01210435		4104.8	-0.01184996	0	
565	0.13878964	0.14176986	1154.99	0.03119283		1745	0.02094004	0.02234776	2334.99	-0.01484568	0.00000168	2925	-0.00190668		3515	0.01259345		4105	-0.01222763	0	
565.2	0.14022323	0.14175774	1155.19	0.03165002		1745.2	0.02089989	0.02234517	2335.19	-0.01532509	0.00000166	2925.2	-0.00235143		3515.2	0.01233343		4105.2	-0.01290579	0	
565.4	0.14071404	0.14174562	1155.39	0.03107588		1745.4	0.02126739	0.02234258	2335.39	-0.01523263	0.00000164	2925.4	-0.00327838		3515.4	0.01247003		4105.4	-0.01296508	0	
565.6	0.14007127	0.1417335	1155.59	0.03075469		1745.6	0.02016386	0.02234	2335.59	-0.01525737	0.00000162	2925.6	-0.00304523		3515.6	0.0120952		4105.6	-0.01407759	0	
565.8	0.13977998	0.14172139	1155.79	0.03127139		1745.8	0.01975985	0.02233741	2335.79	-0.01494518	0.00000159	2925.8	-0.00350296		3515.8	0.01235019		4105.8	-0.01478935	0	
566	0.14049445	0.14170927	1155.99	0.0323391		1746	0.01951241	0.02233483	2335.99	-0.01397943	0.00000157	2926	-0.00329426		3516	0.01208268		4106	-0.01452586	0	
566.2	0.14082547	0.14169716	1156.19	0.03300091		1746.2	0.01947054	0.02233224	2336.19	-0.01263463	0.00000155	2926.2	-0.00354582		3516.2	0.0127628		4106.2	-0.01434386	0	
566.4	0.14205101	0.14168504	1156.39	0.03259392		1746.4	0.01953274	0.02232966	2336.39	-0.01162044	0.00000153	2926.4	-0.00313014		3516.4	0.01115488		4106.4	-0.01401776	0	
566.6	0.1410729	0.14167293	1156.59	0.0322017		1746.6	0.01918146	0.02232707	2336.59	-0.01129351	0.00000151	2926.6	-0.00264414		3516.6	0.01135132		4106.6	-0.01341986	0	
566.8	0.14118663	0.14166082	1156.79	0.03192825		1746.8	0.01830646	0.02232449	2336.79	-0.01130455	0.00000149	2926.8	-0.00133793		3516.8	0.01113656		4106.8	-0.01312169	0	
567	0.13995274	0.14164871	1156.99	0.03178102		1747	0.01806445	0.0223219	2336.99	-0.01089785	0.00000147	2927	-0.00141091		3517	0.01027086		4107	-0.01296589	0	
567.2	0.14039386	0.1416366	1157.19	0.03142995		1747.2	0.01721233	0.02231932	2337.19	-0.00994239	0.00000145	2927.2	-0.00046907		3517.2	0.01071476		4107.2	-0.01261548	0	
567.4	0.14054333	0.14162449	1157.39	0.03097744		1747.4	0.0167258	0.02231674	2337.39	-0.00980294	0.00000143	2927.4	0.00133733		3517.4	0.00963209		4107.4	-0.01276712	0	
567.6	0.14044076	0.14161238	1157.59	0.03141427		1747.6	0.01599184	0.02231416	2337.59	-0.01073005	0.00000141	2927.6	0.00176368		3517.6	0.00902243		4107.6	-0.0128158	0	
567.8	0.14082415	0.14160028	1157.79	0.03102553		1747.8	0.01650143	0.02231157	2337.79	-0.01087366	0.00000139	2927.8	0.00234837		3517.8	0.00966348		4107.8	-0.0133196	0	
568	0.14099245	0.14158817	1157.99	0.03181344		1748	0.0166264	0.02230899	2337.99	-0.0106975	0.00000137	2928	0.00185656		3518	0.00960444		4108	-0.01330592	0	
568.2	0.14129634	0.14157607	1158.19	0.03207529		1748.2	0.01716098	0.02230641	2338.19	-0.01150727	0.00000135	2928.2	0.00141275		3518.2	0.01042246		4108.2	-0.01503825	0	
568.4	0.1401928	0.14156397	1158.39	0.03168146		1748.4	0.0178313	0.02230383	2338.39	-0.01346428	0.00000133	2928.4	0.00145555		3518.4	0.01049666		4108.4	-0.01445059	0	
568.6	0.13912776	0.14155186	1158.59	0.0323289		1748.6	0.01786105	0.02230125	2338.59	-0.0143946	0.00000132	2928.6	0.00160304		3518.6	0.01116822		4108.6	-0.01369769	0	
568.8	0.1393924	0.14153976	1158.79	0.03192947		1748.8	0.01760104	0.02229866	2338.79	-0.0148316	0.0000013	2928.8	0.00084558		3518.8	0.01046345		4108.8	-0.01391799	0	
569	0.13930238	0.14152766	1158.99	0.03127238		1749	0.01883504	0.02229608	2338.99	-0.01538205	0.00000128	2929	0.00044685		3519	0.01120857		4109	-0.0138845	0	
569.2	0.13935241	0.14151557	1159.19	0.03075831		1749.2	0.01836069	0.0222935	2339.19	-0.01554848	0.00000126	2929.2	-0.00048706		3519.2	0.01146642		4109.2	-0.01382251	0	
569.4	0.13886893	0.14150347	1159.39	0.03033995		1749.4	0.01837023	0.02229092	2339.39	-0.01529611	0.00000124	2929.4	-0.00114192		3519.4	0.01172275		4109.4	-0.0132136	0	
569.6	0.13770172	0.14149137	1159.59	0.03045689		1749.6	0.01795369	0.02228834	2339.59	-0.01482949	0.00000123	2929.6	-0.00102427		3519.6	0.01190379		4109.6	-0.01376549	0	
569.8	0.137128	0.14147927	1159.79	0.03081374		1749.8	0.01834424	0.02228576	2339.79	-0.01376305	0.00000121	2929.8	-0.00087221		3519.8	0.01243129		4109.8	-0.0138248	0	
570	0.13697037	0.14146718	1159.99	0.0307879		1750	0.01914162	0.02228318	2339.99	-0.01219	0.00000119	2930	-0.00057806		3520	0.01215692		4110	-0.012992	0	
570.2	0.13742355	0.14145509	1160.19	0.03065694		1750.2	0.01936852	0.02228061	2340.19	-0.0120732	0.00000118	2930.2	-0.00079803		3520.2	0.01192732		4110.2	-0.01282447	0	
570.4	0.1380634	0.14144299	1160.39	0.02952187		1750.4	0.01928204	0.02227803	2340.39	-0.01182292	0.00000116	2930.4	-0.00001753		3520.4	0.01081974		4110.4	-0.0125566	0	
570.6	0.13720587	0.1414309	1160.59	0.02948572		1750.6	0.01947465	0.02227545	2340.59	-0.01147364	0.00000115	2930.6	0.00038918		3520.6	0.01024267		4110.6	-0.01292534	0	
570.8	0.13706582	0.14141881	1160.79	0.02944534		1750.8	0.01975844	0.02227287	2340.79	-0.01011474	0.00000113	2930.8	0.00131929		3520.8	0.0088255		4110.8	-0.01320076	0	
571	0.13713569	0.14140672	1160.99	0.02910166		1751	0.01913907	0.02227029	2340.99	-0.00938419	0.00000112	2931	0.00216274		3521	0.00778187		4111	-0.01366339	0	
571.2	0.13822099	0.14139463	1161.19	0.02919093		1751.2	0.01848733	0.02226772	2341.19	-0.00818813	0.0000011	2931.2	0.00333439		3521.2	0.00863632		4111.2	-0.01369531	0	
571.4	0.13873811	0.14138255	1161.39	0.02867626		1751.4	0.01939249	0.02226514	2341.39	-0.00795331	0.00000108	2931.4	0.00384144		3521.4	0.00782212		4111.4	-0.01389844	0	
571.6	0.13902737	0.14137046	1161.59	0.02884947		1751.6	0.01936409	0.02226256	2341.59	-0.00726973	0.00000107	2931.6	0.00365606		3521.6	0.00814625		4111.6	-0.01524346	0	
571.8	0.13937928	0.14135837	1161.79	0.02887089		1751.8	0.02004031	0.02225998	2341.79	-0.00756695	0.00000106	2931.8	0.00393527		3521.8	0.00846985		4111.8	-0.0157824	0	
572	0.13887671	0.14134629	1161.99	0.02905306		1752	0.02060594	0.02225741	2341.99	-0.00781431	0.00000104	2932	0.00442223		3522	0.00817933		4112	-0.01609154	0	
572.2	0.13871166	0.14133421	1162.19	0.02769913		1752.2	0.02038709	0.02225483	2342.19	-0.00920909	0.00000103	2932.2	0.00429934		3522.2	0.00843154		4112.2	-0.01665934	0	
572.4	0.13747991	0.14132212	1162.39	0.0273787		1752.4	0.02039673	0.02225226	2342.39	-0.01096945	0.00000101	2932.4	0.00481001		3522.4	0.008045		4112.4	-0.01580632	0	
572.6	0.1374556	0.14131004	1162.59	0.02727284		1752.6	0.02069225	0.02224968	2342.59	-0.01116465	0.000001	2932.6	0.00451286		3522.6	0.00848163		4112.6	-0.01555204	0	
572.8	0.13845705	0.14129796	1162.79	0.02711605		1752.8	0.02150181	0.02224711	2342.79	-0.01197974	0.00000099	2932.8	0.00320379		3522.8	0.00793162		4112.8	-0.01516362	0	
573	0.13825284	0.14128588	1162.99	0.0266195		1753	0.02263188	0.02224453	2342.99	-0.01256302	0.00000097	2933	0.00265633		3523	0.00853752		4113	-0.0145896	0	
573.2	0.1380581	0.14127381	1163.19	0.02690567		1753.2	0.02130857	0.02224196	2343.19	-0.01201684	0.00000096	2933.2	0.00181877		3523.2	0.00949501		4113.2	-0.01480937	0	
573.4	0.13639689	0.14126173	1163.39	0.02812718		1753.4	0.02155896	0.02223938	2343.39	-0.01289532	0.00000095	2933.4	0.00126133		3523.4	0.00990774		4113.4	-0.01490962	0	
573.6	0.13577668	0.14124965	1163.59	0.02832742		1753.6	0.02172474	0.02223681	2343.59	-0.0130724	0.00000093	2933.6	0.00179133		3523.6	0.00995442		4113.6	-0.01577427	0	
573.8	0.13609727	0.14123758	1163.79	0.02935176		1753.8	0.02094237	0.02223424	2343.79	-0.0134695	0.00000092	2933.8	0.00123657		3523.8	0.00942336		4113.8	-0.01621034	0	
574	0.13579736	0.1412255	1163.99	0.02991314		1754	0.0208312	0.02223166	2343.99	-0.01451655	0.00000091	2934	0.00065608		3524	0.00880774		4114	-0.01552762	0	
574.2	0.1366958	0.14121343	1164.19	0.03059667		1754.2	0.01977883	0.02222909	2344.19	-0.01566131	0.00000089	2934.2	0.00048557		3524.2	0.00906046		4114.2	-0.0152724	0	
574.4	0.13694059	0.14120136	1164.39	0.03068272		1754.4	0.01908029	0.02222652	2344.39	-0.01577651	0.00000088	2934.4	0.00112783		3524.4	0.00880621		4114.4	-0.01531679	0	
574.6	0.13647856	0.14118929	1164.59	0.03133733		1754.6	0.0189994	0.02222394	2344.59	-0.01449048	0.00000087	2934.6	0.0011358		3524.6	0.00857666		4114.6	-0.01570039	0	
574.8	0.13641326	0.14117722	1164.79	0.03165229		1754.8	0.01905062	0.02222137	2344.79	-0.013694	0.00000086	2934.8	0.00124295		3524.8	0.00874324		4114.8	-0.0150627	0	
575	0.1372157	0.14116515	1164.99	0.0322897		1755	0.01829991	0.0222188	2344.99	-0.01325745	0.00000085	2935	0.00050632		3525	0.00904958		4115	-0.01427307	0	
575.2	0.13731631	0.14115308	1165.19	0.03261637		1755.2	0.01853849	0.02221623	2345.19	-0.01283396	0.00000084	2935.2	0.00051679		3525.2	0.00939973		4115.2	-0.01345967	0	
575.4	0.13708112	0.14114101	1165.39	0.03234562		1755.4	0.01899665	0.02221366	2345.39	-0.01254388	0.00000082	2935.4	0.00096868		3525.4	0.00890541		4115.4	-0.01331453	0	
575.6	0.13659194	0.14112895	1165.59	0.03242002		1755.6	0.01841361	0.02221109	2345.59	-0.01184823	0.00000081	2935.6	0.00181757		3525.6	0.00935822		4115.6	-0.01298111	0	
575.8	0.13663784	0.14111688	1165.79	0.03235082		1755.8	0.01813699	0.02220852	2345.79	-0.01315901	0.0000008	2935.8	0.00241265		3525.8	0.00889345		4115.8	-0.01211998	0	
576	0.13648227	0.14110482	1165.99	0.03208836		1756	0.01814937	0.02220595	2345.99	-0.01297877	0.00000079	2936	0.00380131		3526	0.00856943		4116	-0.0125074	0	
576.2	0.13597339	0.14109276	1166.19	0.03093695		1756.2	0.01768719	0.02220338	2346.19	-0.01363043	0.00000078	2936.2	0.00384258		3526.2	0.00897111		4116.2	-0.01332732	0	
576.4	0.13571892	0.1410807	1166.39	0.03075458		1756.4	0.01789299	0.02220081	2346.39	-0.01389999	0.00000077	2936.4	0.00338677		3526.4	0.00894184		4116.4	-0.01313521	0	
576.6	0.13622969	0.14106863	1166.59	0.03081487		1756.6	0.01781386	0.02219824	2346.59	-0.01403275	0.00000076	2936.6	0.00240122		3526.6	0.00895943		4116.6	-0.01410202	0	
576.8	0.13666267	0.14105658	1166.79	0.03060076		1756.8	0.01759813	0.02219567	2346.79	-0.01326326	0.00000075	2936.8	0.00157174		3526.8	0.00890695		4116.8	-0.01485634	0	
577	0.1361675	0.14104452	1166.99	0.02994553		1757	0.01742977	0.0221931	2346.99	-0.01346057	0.00000074	2937	0.00117123		3527	0.00858337		4117	-0.01598835	0	
577.2	0.13527011	0.14103246	1167.19	0.03001881		1757.2	0.01669116	0.02219053	2347.19	-0.01425939	0.00000073	2937.2	0.00061105		3527.2	0.00851538		4117.2	-0.01711868	0	
577.4	0.13483315	0.1410204	1167.39	0.03001935		1757.4	0.01629677	0.02218796	2347.39	-0.01524535	0.00000072	2937.4	-0.00024314		3527.4	0.00781626		4117.4	-0.01783719	0	
577.6	0.13553482	0.14100835	1167.59	0.0293751		1757.6	0.01571565	0.02218539	2347.59	-0.01512277	0.00000071	2937.6	-0.00061125		3527.6	0.0069064		4117.6	-0.01924217	0	
577.8	0.1359123	0.14099629	1167.79	0.03015012		1757.8	0.01516148	0.02218283	2347.79	-0.01588765	0.0000007	2937.8	-0.00129385		3527.8	0.00599076		4117.8	-0.02031491	0	
578	0.13553186	0.14098424	1167.99	0.02982828		1758	0.01474753	0.02218026	2347.99	-0.0160762	0.00000069	2938	-0.00186288		3528	0.00570615		4118	-0.0197414	0	
578.2	0.13567626	0.14097219	1168.19	0.02966962		1758.2	0.01461365	0.02217769	2348.19	-0.01510434	0.00000068	2938.2	-0.00217631		3528.2	0.00542762		4118.2	-0.02035147	0	
578.4	0.13607005	0.14096014	1168.39	0.02989885		1758.4	0.01451474	0.02217512	2348.39	-0.01397935	0.00000067	2938.4	-0.00157774		3528.4	0.00503075		4118.4	-0.02024561	0	
578.6	0.13644254	0.14094809	1168.59	0.02979974		1758.6	0.01485356	0.02217256	2348.59	-0.01319126	0.00000066	2938.6	-0.00176337		3528.6	0.00548169		4118.6	-0.01974729	0	
578.8	0.13716975	0.14093604	1168.79	0.02950396		1758.8	0.01523745	0.02216999	2348.79	-0.01350179	0.00000065	2938.8	-0.00183353		3528.8	0.00589789		4118.8	-0.01831097	0	
579	0.13752634	0.14092399	1168.99	0.03007401		1759	0.01555628	0.02216743	2348.99	-0.01383882	0.00000064	2939	-0.00096394		3529	0.00718757		4119	-0.0174578	0	
579.2	0.13772914	0.14091194	1169.19	0.02984359		1759.2	0.01582002	0.02216486	2349.19	-0.01377388	0.00000063	2939.2	-0.00050987		3529.2	0.00730096		4119.2	-0.0158477	0	
579.4	0.13751586	0.14089989	1169.39	0.03052772		1759.4	0.01583548	0.0221623	2349.39	-0.01398527	0.00000063	2939.4	-0.00048243		3529.4	0.00884098		4119.4	-0.01520889	0	
579.6	0.13736729	0.14088785	1169.59	0.03075421		1759.6	0.01548713	0.02215973	2349.59	-0.01328011	0.00000062	2939.6	-0.00037094		3529.6	0.00977593		4119.6	-0.01374911	0	
579.8	0.13690933	0.14087581	1169.79	0.02984812		1759.8	0.01616761	0.02215717	2349.79	-0.01280909	0.00000061	2939.8	-0.00038694		3529.8	0.0100676		4119.8	-0.01327306	0	
580	0.13575476	0.14086376	1169.99	0.03041807		1760	0.01612765	0.0221546	2349.99	-0.01183426	0.0000006	2940	0.00017589		3530	0.01079404		4120	-0.01344494	0	
580.2	0.13449576	0.14085172	1170.19	0.02962165		1760.2	0.0163675	0.02215204	2350.19	-0.01204829	0.00000059	2940.2	-0.00000608		3530.2	0.01092142		4120.2	-0.0127964	0	
580.4	0.13468305	0.14083968	1170.39	0.02979624		1760.4	0.01546502	0.02214947	2350.39	-0.01209692	0.00000058	2940.4	0.00032831		3530.4	0.00995148		4120.4	-0.01266528	0	
580.6	0.13453791	0.14082764	1170.59	0.02890659		1760.6	0.01491852	0.02214691	2350.59	-0.0122556	0.00000058	2940.6	0.00086885		3530.6	0.009921		4120.6	-0.01307099	0	
580.8	0.13460759	0.1408156	1170.79	0.0280591		1760.8	0.014639	0.02214435	2350.79	-0.01210084	0.00000057	2940.8	0.00085082		3530.8	0.00946429		4120.8	-0.01387637	0	
581	0.13388372	0.14080356	1170.99	0.0276326		1761	0.01525804	0.02214178	2350.99	-0.01206909	0.00000056	2941	0.00029662		3531	0.00838255		4121	-0.01447168	0	
581.2	0.13389982	0.14079152	1171.19	0.02717377		1761.2	0.0158748	0.02213922	2351.19	-0.01240031	0.00000055	2941.2	0.00058176		3531.2	0.00830905		4121.2	-0.01450638	0	
581.4	0.13359027	0.14077949	1171.39	0.02680764		1761.4	0.01582901	0.02213666	2351.39	-0.01177269	0.00000055	2941.4	0.00086567		3531.4	0.00819536		4121.4	-0.01458054	0	
581.6	0.13352089	0.14076745	1171.59	0.0267645		1761.6	0.01613886	0.0221341	2351.59	-0.01129508	0.00000054	2941.6	0.00081693		3531.6	0.00841291		4121.6	-0.01624849	0	
581.8	0.13389203	0.14075542	1171.79	0.02624707		1761.8	0.01682725	0.02213154	2351.79	-0.01143387	0.00000053	2941.8	0.00035703		3531.8	0.00835334		4121.8	-0.01641982	0	
582	0.13388785	0.14074339	1171.99	0.02570419		1762	0.01629158	0.02212897	2351.99	-0.01100503	0.00000052	2942	-0.00037396		3532	0.00818811		4122	-0.01559038	0	
582.2	0.13470479	0.14073136	1172.19	0.02554382		1762.2	0.01671479	0.02212641	2352.19	-0.01045965	0.00000052	2942.2	-0.00003493		3532.2	0.00739484		4122.2	-0.01594868	0	
582.4	0.13509443	0.14071933	1172.39	0.02556178		1762.4	0.01639469	0.02212385	2352.39	-0.01069325	0.00000051	2942.4	0.00053713		3532.4	0.00700492		4122.4	-0.01524287	0	
582.6	0.13486424	0.1407073	1172.59	0.02486386		1762.6	0.0173853	0.02212129	2352.59	-0.01150014	0.0000005	2942.6	0.00030067		3532.6	0.00772331		4122.6	-0.01516286	0	
582.8	0.13476114	0.14069527	1172.79	0.02451043		1762.8	0.01798655	0.02211873	2352.79	-0.01259528	0.0000005	2942.8	0.000231		3532.8	0.00752914		4122.8	-0.01455894	0	
583	0.13506548	0.14068324	1172.99	0.02510723		1763	0.01841501	0.02211617	2352.99	-0.01292793	0.00000049	2943	0.00035467		3533	0.00806548		4123	-0.01411653	0	
583.2	0.13477423	0.14067121	1173.19	0.02579675		1763.2	0.01835155	0.02211361	2353.19	-0.01296645	0.00000048	2943.2	-0.00052295		3533.2	0.0074208		4123.2	-0.01311477	0	
583.4	0.13403701	0.14065919	1173.39	0.02650827		1763.4	0.01874758	0.02211105	2353.39	-0.0128291	0.00000048	2943.4	-0.00120495		3533.4	0.00909511		4123.4	-0.01264931	0	
583.6	0.13269509	0.14064716	1173.59	0.02568171		1763.6	0.01816419	0.02210849	2353.59	-0.01166981	0.00000047	2943.6	-0.00135374		3533.6	0.00926582		4123.6	-0.01178222	0	
583.8	0.13199438	0.14063514	1173.79	0.02508677		1763.8	0.01900667	0.02210593	2353.79	-0.01175229	0.00000046	2943.8	-0.00071273		3533.8	0.00911567		4123.8	-0.01078289	0	
584	0.1312816	0.14062312	1173.99	0.02629405		1764	0.01856451	0.02210338	2353.99	-0.01260196	0.00000046	2944	-0.00015649		3534	0.00889677		4124	-0.01079776	0	
584.2	0.13133916	0.14061109	1174.19	0.02556456		1764.2	0.01945327	0.02210082	2354.19	-0.0138779	0.00000045	2944.2	0.00040925		3534.2	0.00856851		4124.2	-0.01053599	0	
584.4	0.13131952	0.14059907	1174.39	0.02574903		1764.4	0.01903498	0.02209826	2354.39	-0.01425995	0.00000044	2944.4	0.00109119		3534.4	0.00827879		4124.4	-0.01126319	0	
584.6	0.13152422	0.14058705	1174.59	0.02425964		1764.6	0.01921858	0.0220957	2354.59	-0.01470398	0.00000044	2944.6	0.0016368		3534.6	0.00811852		4124.6	-0.01128766	0	
584.8	0.1321962	0.14057504	1174.79	0.02435518		1764.8	0.02000131	0.02209315	2354.79	-0.01439119	0.00000043	2944.8	0.00150731		3534.8	0.00734775		4124.8	-0.01323032	0	
585	0.13216312	0.14056302	1174.99	0.02421059		1765	0.02099255	0.02209059	2354.99	-0.01441182	0.00000043	2945	0.00098329		3535	0.00750636		4125	-0.01369222	0	
585.2	0.13279745	0.140551	1175.19	0.02405775		1765.2	0.02122488	0.02208803	2355.19	-0.01515369	0.00000042	2945.2	0.00111919		3535.2	0.00796971		4125.2	-0.01412099	0	
585.4	0.13304908	0.14053899	1175.39	0.02335404		1765.4	0.02083407	0.02208548	2355.39	-0.01489164	0.00000041	2945.4	0.0015314		3535.4	0.00805126		4125.4	-0.01451317	0	
585.6	0.133949	0.14052697	1175.59	0.02339762		1765.6	0.02121529	0.02208292	2355.59	-0.01483397	0.00000041	2945.6	0.00152118		3535.6	0.008684		4125.6	-0.01568789	0	
585.8	0.13469456	0.14051496	1175.79	0.02330623		1765.8	0.02063457	0.02208036	2355.79	-0.01439525	0.0000004	2945.8	0.00131156		3535.8	0.00893545		4125.8	-0.01487685	0	
586	0.13508237	0.14050295	1175.99	0.02352002		1766	0.0202747	0.02207781	2355.99	-0.01432047	0.0000004	2946	0.00118302		3536	0.00863541		4126	-0.01478376	0	
586.2	0.13531501	0.14049094	1176.19	0.024193		1766.2	0.02034131	0.02207525	2356.19	-0.01360734	0.00000039	2946.2	0.00154854		3536.2	0.00831228		4126.2	-0.01443214	0	
586.4	0.1346142	0.14047893	1176.39	0.02420252		1766.4	0.02062704	0.0220727	2356.39	-0.0128918	0.00000039	2946.4	0.00083041		3536.4	0.00736969		4126.4	-0.01432331	0	
586.6	0.13412866	0.14046692	1176.59	0.02465355		1766.6	0.02058183	0.02207014	2356.59	-0.01266588	0.00000038	2946.6	-0.00000149		3536.6	0.00733125		4126.6	-0.01455077	0	
586.8	0.13380368	0.14045491	1176.79	0.0256852		1766.8	0.02059066	0.02206759	2356.79	-0.012981	0.00000038	2946.8	-0.00029226		3536.8	0.00607116		4126.8	-0.01424377	0	
587	0.13406877	0.1404429	1176.99	0.02725553		1767	0.02025385	0.02206504	2356.99	-0.01256006	0.00000037	2947	-0.00023333		3537	0.00587033		4127	-0.01399724	0	
587.2	0.13309796	0.1404309	1177.19	0.02860963		1767.2	0.01910618	0.02206248	2357.19	-0.01149042	0.00000037	2947.2	-0.00086891		3537.2	0.00678447		4127.2	-0.01387813	0	
587.4	0.13231912	0.14041889	1177.39	0.02889945		1767.4	0.01889814	0.02205993	2357.39	-0.01121933	0.00000036	2947.4	-0.00167852		3537.4	0.00794878		4127.4	-0.01394157	0	
587.6	0.13202793	0.14040689	1177.59	0.02908816		1767.6	0.01824719	0.02205737	2357.59	-0.01171272	0.00000036	2947.6	-0.00211236		3537.6	0.00795291		4127.6	-0.01349404	0	
587.8	0.13195931	0.14039488	1177.79	0.03011887		1767.8	0.01797459	0.02205482	2357.79	-0.01221398	0.00000035	2947.8	-0.00207671		3537.8	0.0079037		4127.8	-0.01428462	0	
588	0.13231143	0.14038288	1177.99	0.03130957		1768	0.0173721	0.02205227	2357.99	-0.01279112	0.00000035	2948	-0.00221613		3538	0.00839463		4128	-0.01487747	0	
588.2	0.13241955	0.14037088	1178.19	0.03087618		1768.2	0.01683817	0.02204972	2358.19	-0.01266963	0.00000034	2948.2	-0.00224402		3538.2	0.0088234		4128.2	-0.01548097	0	
588.4	0.13296862	0.14035888	1178.39	0.030544		1768.4	0.01582821	0.02204717	2358.39	-0.01304311	0.00000034	2948.4	-0.00213469		3538.4	0.00904358		4128.4	-0.01705478	0	
588.6	0.13428373	0.14034688	1178.59	0.02997528		1768.6	0.01542654	0.02204461	2358.59	-0.01257179	0.00000033	2948.6	-0.00162618		3538.6	0.00907041		4128.6	-0.01819636	0	
588.8	0.13439875	0.14033488	1178.79	0.03021692		1768.8	0.01556519	0.02204206	2358.79	-0.01232647	0.00000033	2948.8	-0.00223216		3538.8	0.00893887		4128.8	-0.02001507	0	
589	0.13485173	0.14032289	1178.99	0.02956477		1769	0.01545312	0.02203951	2358.99	-0.01229038	0.00000032	2949	-0.00313472		3539	0.00893193		4129	-0.01989213	0	
589.2	0.13543866	0.14031089	1179.19	0.02861454		1769.2	0.01535362	0.02203696	2359.19	-0.0121715	0.00000032	2949.2	-0.00199486		3539.2	0.00896952		4129.2	-0.01919179	0	
589.4	0.13564481	0.1402989	1179.39	0.02749218		1769.4	0.01498997	0.02203441	2359.39	-0.01180141	0.00000031	2949.4	-0.00095458		3539.4	0.00893904		4129.4	-0.01947785	0	
589.6	0.13554913	0.1402869	1179.59	0.02681019		1769.6	0.01526877	0.02203186	2359.59	-0.01113257	0.00000031	2949.6	-0.00010824		3539.6	0.00968443		4129.6	-0.01891021	0	
589.8	0.13528107	0.14027491	1179.79	0.02685666		1769.8	0.01547587	0.02202931	2359.79	-0.01062394	0.00000031	2949.8	0.00036801		3539.8	0.00952239		4129.8	-0.01814042	0	
590	0.13524343	0.14026292	1179.99	0.02643926		1770	0.01669615	0.02202676	2359.99	-0.01095677	0.0000003	2950	0.00099129		3540	0.00947492		4130	-0.01802987	0	
590.2	0.13492907	0.14025093	1180.19	0.02654223		1770.2	0.01653302	0.02202421	2360.19	-0.01021704	0.0000003	2950.2	0.00082106		3540.2	0.00981952		4130.2	-0.01731192	0	
590.4	0.13566157	0.14023894	1180.39	0.02586143		1770.4	0.0171582	0.02202166	2360.39	-0.01052758	0.00000029	2950.4	0.00078781		3540.4	0.00906238		4130.4	-0.01717661	0	
590.6	0.13478873	0.14022695	1180.59	0.02667095		1770.6	0.01701883	0.02201911	2360.59	-0.01096638	0.00000029	2950.6	0.00062691		3540.6	0.00898148		4130.6	-0.01730038	0	
590.8	0.13541973	0.14021496	1180.79	0.02637167		1770.8	0.01811525	0.02201657	2360.79	-0.01200316	0.00000029	2950.8	0.00083689		3540.8	0.00844687		4130.8	-0.01655299	0	
591	0.13540656	0.14020297	1180.99	0.02653572		1771	0.0175389	0.02201402	2360.99	-0.01269075	0.00000028	2951	0.00017358		3541	0.00802114		4131	-0.01646405	0	
591.2	0.13502444	0.14019099	1181.19	0.02626088		1771.2	0.01718981	0.02201147	2361.19	-0.01264334	0.00000028	2951.2	-0.00008322		3541.2	0.00813819		4131.2	-0.01604611	0	
591.4	0.13500813	0.140179	1181.39	0.02590055		1771.4	0.01773169	0.02200892	2361.39	-0.01436134	0.00000027	2951.4	-0.00062698		3541.4	0.00711006		4131.4	-0.01513914	0	
591.6	0.13540965	0.14016702	1181.59	0.02577438		1771.6	0.01750762	0.02200637	2361.59	-0.01496468	0.00000027	2951.6	-0.00045588		3541.6	0.00709495		4131.6	-0.01413659	0	
591.8	0.13492511	0.14015504	1181.79	0.02596162		1771.8	0.01612991	0.02200383	2361.79	-0.01450399	0.00000027	2951.8	-0.00085798		3541.8	0.00643711		4131.8	-0.01439385	0	
592	0.13563592	0.14014306	1181.99	0.02578033		1772	0.01614881	0.02200128	2361.99	-0.01433628	0.00000026	2952	-0.00137141		3542	0.00612465		4132	-0.01454808	0	
592.2	0.13534443	0.14013108	1182.19	0.02563154		1772.2	0.01553317	0.02199873	2362.19	-0.01473677	0.00000026	2952.2	-0.00232995		3542.2	0.00643627		4132.2	-0.01547635	0	
592.4	0.13605759	0.1401191	1182.39	0.02642633		1772.4	0.01478665	0.02199619	2362.39	-0.0155721	0.00000026	2952.4	-0.00268497		3542.4	0.00690049		4132.4	-0.01656203	0	
592.6	0.13588619	0.14010712	1182.59	0.02736666		1772.6	0.01424844	0.02199364	2362.59	-0.01416437	0.00000025	2952.6	-0.00245047		3542.6	0.00748334		4132.6	-0.01697869	0	
592.8	0.13580129	0.14009514	1182.79	0.02730735		1772.8	0.01398022	0.0219911	2362.79	-0.01377269	0.00000025	2952.8	-0.00323043		3542.8	0.00792326		4132.8	-0.01729867	0	
593	0.13643436	0.14008316	1182.99	0.02686988		1773	0.01409606	0.02198855	2362.99	-0.01384196	0.00000025	2953	-0.00323673		3543	0.00885208		4133	-0.01647388	0	
593.2	0.13564756	0.14007119	1183.19	0.02692132		1773.2	0.01388681	0.02198601	2363.19	-0.01334917	0.00000024	2953.2	-0.00208576		3543.2	0.00884694		4133.2	-0.01658238	0	
593.4	0.13495278	0.14005921	1183.39	0.02607501		1773.4	0.01367844	0.02198346	2363.39	-0.01278639	0.00000024	2953.4	-0.00175874		3543.4	0.00941035		4133.4	-0.01676751	0	
593.6	0.13424902	0.14004724	1183.59	0.0263982		1773.6	0.01398252	0.02198092	2363.59	-0.01273343	0.00000024	2953.6	-0.00140529		3543.6	0.00939778		4133.6	-0.01571388	0	
593.8	0.13504344	0.14003527	1183.79	0.02653516		1773.8	0.01510686	0.02197837	2363.79	-0.01253074	0.00000023	2953.8	-0.00145088		3543.8	0.00908981		4133.8	-0.01599145	0	
594	0.13467088	0.1400233	1183.99	0.02601031		1774	0.01473309	0.02197583	2363.99	-0.01296518	0.00000023	2954	-0.00108102		3544	0.01008519		4134	-0.01622246	0	
594.2	0.1349441	0.14001133	1184.19	0.02556453		1774.2	0.01381576	0.02197329	2364.19	-0.01231581	0.00000023	2954.2	-0.00119891		3544.2	0.01045246		4134.2	-0.01559204	0	
594.4	0.13496264	0.13999936	1184.39	0.02530084		1774.4	0.01454538	0.02197074	2364.39	-0.01289151	0.00000022	2954.4	-0.00111126		3544.4	0.01046887		4134.4	-0.01559719	0	
594.6	0.13389657	0.13998739	1184.59	0.02478802		1774.6	0.01474531	0.0219682	2364.59	-0.0129696	0.00000022	2954.6	-0.00106262		3544.6	0.0107034		4134.6	-0.01592019	0	
594.8	0.13390772	0.13997542	1184.79	0.02419501		1774.8	0.01458921	0.02196566	2364.79	-0.01353347	0.00000022	2954.8	-0.00048844		3544.8	0.0101184		4134.8	-0.01572446	0	
595	0.13428606	0.13996346	1184.99	0.0238677		1775	0.01449352	0.02196312	2364.99	-0.01366663	0.00000021	2955	-0.00088678		3545	0.00995858		4135	-0.01510961	0	
595.2	0.13406631	0.13995149	1185.19	0.02430074		1775.2	0.01493077	0.02196058	2365.19	-0.01450611	0.00000021	2955.2	0.00057041		3545.2	0.01015234		4135.2	-0.01382064	0	
595.4	0.13436279	0.13993953	1185.39	0.02416266		1775.4	0.01508378	0.02195803	2365.39	-0.01529848	0.00000021	2955.4	0.00123423		3545.4	0.00983009		4135.4	-0.01328735	0	
595.6	0.13448355	0.13992756	1185.59	0.02382101		1775.6	0.01524488	0.02195549	2365.59	-0.015038	0.00000021	2955.6	0.00099967		3545.6	0.00973955		4135.6	-0.01327597	0	
595.8	0.13461971	0.1399156	1185.79	0.02344318		1775.8	0.01516606	0.02195295	2365.79	-0.01482304	0.0000002	2955.8	-0.00007228		3545.8	0.00881539		4135.8	-0.01358844	0	
596	0.13439528	0.13990364	1185.99	0.02403758		1776	0.01572816	0.02195041	2365.99	-0.01556323	0.0000002	2956	0.00020536		3546	0.00844588		4136	-0.01511503	0	
596.2	0.13467001	0.13989168	1186.19	0.02453684		1776.2	0.01576247	0.02194787	2366.19	-0.01665191	0.0000002	2956.2	0.00057323		3546.2	0.00905732		4136.2	-0.01525698	0	
596.4	0.13466813	0.13987972	1186.39	0.02504231		1776.4	0.01593833	0.02194533	2366.39	-0.01676038	0.00000019	2956.4	0.00137225		3546.4	0.00915939		4136.4	-0.01625984	0	
596.6	0.13439693	0.13986776	1186.59	0.02498718		1776.6	0.01621934	0.02194279	2366.59	-0.01627196	0.00000019	2956.6	0.00152928		3546.6	0.00940769		4136.6	-0.01695554	0	
596.8	0.13510473	0.13985581	1186.79	0.0248355		1776.8	0.01660259	0.02194025	2366.79	-0.01572725	0.00000019	2956.8	0.00082381		3546.8	0.00901176		4136.8	-0.01660232	0	
597	0.13432374	0.13984385	1186.99	0.02506012		1777	0.0172831	0.02193771	2366.99	-0.01583389	0.00000019	2957	0.0011659		3547	0.00889977		4137	-0.01678633	0	
597.2	0.13309768	0.1398319	1187.19	0.02512869		1777.2	0.01721798	0.02193517	2367.19	-0.01483201	0.00000018	2957.2	0.00117725		3547.2	0.00830519		4137.2	-0.01601425	0	
597.4	0.13313956	0.13981994	1187.39	0.02545791		1777.4	0.01721939	0.02193263	2367.39	-0.0147963	0.00000018	2957.4	0.00070381		3547.4	0.00800901		4137.4	-0.01551167	0	
597.6	0.133579	0.13980799	1187.59	0.02580605		1777.6	0.01709336	0.0219301	2367.59	-0.01504399	0.00000018	2957.6	-0.00054463		3547.6	0.00680301		4137.6	-0.0154123	0	
597.8	0.13404173	0.13979604	1187.79	0.02513174		1777.8	0.01690421	0.02192756	2367.79	-0.01465063	0.00000018	2957.8	-0.00118254		3547.8	0.00611487		4137.8	-0.01532828	0	
598	0.13275594	0.13978409	1187.99	0.02446345		1778	0.01614888	0.02192502	2367.99	-0.01415495	0.00000017	2958	-0.00100304		3548	0.00568113		4138	-0.0147669	0	
598.2	0.13299349	0.13977214	1188.19	0.02457781		1778.2	0.01534972	0.02192248	2368.19	-0.01353813	0.00000017	2958.2	-0.00091939		3548.2	0.00501859		4138.2	-0.01475251	0	
598.4	0.13283615	0.13976019	1188.39	0.02442296		1778.4	0.01598607	0.02191994	2368.39	-0.0133453	0.00000017	2958.4	-0.00082146		3548.4	0.0049173		4138.4	-0.01459574	0	
598.6	0.13348934	0.13974824	1188.59	0.02481349		1778.6	0.01541952	0.02191741	2368.59	-0.01276471	0.00000017	2958.6	-0.00034199		3548.6	0.00554932		4138.6	-0.01493019	0	
598.8	0.13397677	0.13973629	1188.79	0.02501864		1778.8	0.0146018	0.02191487	2368.79	-0.01236253	0.00000016	2958.8	-0.00065031		3548.8	0.0057564		4138.8	-0.01500054	0	
599	0.1349323	0.13972435	1188.99	0.0250951		1779	0.01520365	0.02191233	2368.99	-0.0121212	0.00000016	2959	-0.00087121		3549	0.00583823		4139	-0.0145941	0	
599.2	0.13522156	0.1397124	1189.19	0.02553556		1779.2	0.01502615	0.0219098	2369.19	-0.01221058	0.00000016	2959.2	-0.00023265		3549.2	0.00585864		4139.2	-0.01480435	0	
599.4	0.13657719	0.13970046	1189.39	0.02523574		1779.4	0.01535445	0.02190726	2369.39	-0.01185717	0.00000016	2959.4	-0.00054133		3549.4	0.00610492		4139.4	-0.01555038	0	
599.6	0.1366858	0.13968852	1189.59	0.02450816		1779.6	0.01534467	0.02190473	2369.59	-0.01193783	0.00000016	2959.6	-0.00110484		3549.6	0.00594424		4139.6	-0.01622114	0	
599.8	0.13663781	0.13967658	1189.79	0.02446629		1779.8	0.01588667	0.02190219	2369.79	-0.01253312	0.00000015	2959.8	-0.00133223		3549.8	0.00570445		4139.8	-0.01743253	0	
600	0.13585596	0.13966464	1189.99	0.02463808		1780	0.01616203	0.02189966	2369.99	-0.01324958	0.00000015	2960	-0.00066894		3550	0.00620958		4140	-0.01893985	0	
600.2	0.13620782	0.1396527	1190.19	0.02347576		1780.2	0.01616619	0.02189712	2370.19	-0.01398269	0.00000015	2960.2	0.00022041		3550.2	0.00644802		4140.2	-0.01899371	0	
600.4	0.13542802	0.13964076	1190.39	0.02394713		1780.4	0.01653327	0.02189459	2370.39	-0.01434392	0.00000015	2960.4	0.0007709		3550.4	0.00702098		4140.4	-0.01959645	0	
600.6	0.13520514	0.13962882	1190.59	0.02392417		1780.6	0.01615481	0.02189205	2370.59	-0.01414286	0.00000015	2960.6	0.00083261		3550.6	0.00715269		4140.6	-0.01977332	0	
600.8	0.13478857	0.13961688	1190.79	0.02434449		1780.8	0.01565246	0.02188952	2370.79	-0.01364511	0.00000014	2960.8	0.00147105		3550.8	0.00785909		4140.8	-0.01949002	0	
601	0.13434362	0.13960495	1190.99	0.0247153		1781	0.0155501	0.02188699	2370.99	-0.0145092	0.00000014	2961	0.00161579		3551	0.00832574		4141	-0.02001977	0	
601.2	0.13397575	0.13959301	1191.19	0.02512325		1781.2	0.01508612	0.02188445	2371.19	-0.01470309	0.00000014	2961.2	0.00115532		3551.2	0.00968388		4141.2	-0.01983461	0	
601.4	0.13381158	0.13958108	1191.39	0.02481042		1781.4	0.01447089	0.02188192	2371.39	-0.01494575	0.00000014	2961.4	0.00059236		3551.4	0.00954977		4141.4	-0.02036945	0	
601.6	0.13296417	0.13956915	1191.59	0.02327609		1781.6	0.01498133	0.02187939	2371.59	-0.01556993	0.00000014	2961.6	0.00009063		3551.6	0.00962655		4141.6	-0.01988741	0	
601.8	0.13252128	0.13955722	1191.79	0.02284511		1781.8	0.01461354	0.02187686	2371.79	-0.01542725	0.00000013	2961.8	0.00017079		3551.8	0.00936184		4141.8	-0.0187937	0	
602	0.13201733	0.13954529	1191.99	0.02305247		1782	0.01424502	0.02187432	2371.99	-0.01583381	0.00000013	2962	0.00017025		3552	0.00950712		4142	-0.0175758	0	
602.2	0.13208735	0.13953336	1192.19	0.0230139		1782.2	0.01394548	0.02187179	2372.19	-0.01698199	0.00000013	2962.2	0.00000019		3552.2	0.01014921		4142.2	-0.01684437	0	
602.4	0.13143956	0.13952143	1192.39	0.02228262		1782.4	0.01473981	0.02186926	2372.39	-0.0170801	0.00000013	2962.4	0.00000127		3552.4	0.00967584		4142.4	-0.01628269	0	
602.6	0.13230454	0.1395095	1192.59	0.02289394		1782.6	0.01442455	0.02186673	2372.59	-0.01755643	0.00000013	2962.6	-0.00045431		3552.6	0.01032694		4142.6	-0.01659421	0	
602.8	0.13284458	0.13949757	1192.79	0.02258811		1782.8	0.01486127	0.0218642	2372.79	-0.01735409	0.00000013	2962.8	-0.00180419		3552.8	0.00921318		4142.8	-0.01601447	0	
603	0.13346612	0.13948565	1192.99	0.02286394		1783	0.01584479	0.02186167	2372.99	-0.0179825	0.00000012	2963	-0.00190567		3553	0.00820696		4143	-0.01532579	0	
603.2	0.13476024	0.13947373	1193.19	0.0228436		1783.2	0.01517983	0.02185914	2373.19	-0.01836716	0.00000012	2963.2	-0.00181271		3553.2	0.00773919		4143.2	-0.01499774	0	
603.4	0.13584282	0.1394618	1193.39	0.02352123		1783.4	0.01481273	0.02185661	2373.39	-0.01842061	0.00000012	2963.4	-0.00208693		3553.4	0.0073162		4143.4	-0.01515056	0	
603.6	0.1362815	0.13944988	1193.59	0.02361211		1783.6	0.01466327	0.02185408	2373.59	-0.01909713	0.00000012	2963.6	-0.00254369		3553.6	0.00625666		4143.6	-0.01549402	0	
603.8	0.13608098	0.13943796	1193.79	0.02389883		1783.8	0.01501928	0.02185155	2373.79	-0.01903971	0.00000012	2963.8	-0.00347396		3553.8	0.00591718		4143.8	-0.01581708	0	
604	0.13579111	0.13942604	1193.99	0.02385387		1784	0.01439875	0.02184902	2373.99	-0.01827921	0.00000012	2964	-0.00327623		3554	0.00586089		4144	-0.01558604	0	
604.2	0.13648478	0.13941412	1194.19	0.0237199		1784.2	0.0135895	0.02184649	2374.19	-0.01835916	0.00000011	2964.2	-0.00310339		3554.2	0.00565368		4144.2	-0.01502806	0	
604.4	0.13659886	0.1394022	1194.39	0.02461199		1784.4	0.01313928	0.02184396	2374.39	-0.01765136	0.00000011	2964.4	-0.00311444		3554.4	0.00550374		4144.4	-0.015203	0	
604.6	0.13631737	0.13939028	1194.59	0.02456464		1784.6	0.01293928	0.02184144	2374.59	-0.01646235	0.00000011	2964.6	-0.00279322		3554.6	0.005722		4144.6	-0.0155567	0	
604.8	0.13560532	0.13937837	1194.79	0.02429155		1784.8	0.01202329	0.02183891	2374.79	-0.01512442	0.00000011	2964.8	-0.00190813		3554.8	0.00644959		4144.8	-0.01612386	0	
605	0.1357425	0.13936645	1194.99	0.02395284		1785	0.01186161	0.02183638	2374.99	-0.01517222	0.00000011	2965	-0.00158935		3555	0.00653334		4145	-0.0167205	0	
605.2	0.13468216	0.13935454	1195.19	0.02378149		1785.2	0.0125928	0.02183385	2375.19	-0.01415307	0.00000011	2965.2	-0.00156852		3555.2	0.00731652		4145.2	-0.01688808	0	
605.4	0.13345786	0.13934263	1195.39	0.02264925		1785.4	0.01291603	0.02183133	2375.39	-0.0136635	0.0000001	2965.4	-0.00177304		3555.4	0.0064999		4145.4	-0.01635603	0	
605.6	0.13230103	0.13933071	1195.59	0.02235561		1785.6	0.01336523	0.0218288	2375.59	-0.01329525	0.0000001	2965.6	-0.00125263		3555.6	0.00716075		4145.6	-0.01601591	0	
605.8	0.13238075	0.1393188	1195.79	0.02290668		1785.8	0.01310429	0.02182627	2375.79	-0.01310306	0.0000001	2965.8	-0.00112658		3555.8	0.00760598		4145.8	-0.01552779	0	
606	0.13206248	0.13930689	1195.99	0.02298412		1786	0.01361482	0.02182375	2375.99	-0.01368222	0.0000001	2966	-0.00108631		3556	0.00816409		4146	-0.01514492	0	
606.2	0.13225724	0.13929498	1196.19	0.02344301		1786.2	0.01491128	0.02182122	2376.19	-0.01391146	0.0000001	2966.2	-0.00142893		3556.2	0.00830439		4146.2	-0.01563136	0	
606.4	0.13241721	0.13928308	1196.39	0.02422357		1786.4	0.01583516	0.0218187	2376.39	-0.0144164	0.0000001	2966.4	-0.00125088		3556.4	0.00878869		4146.4	-0.01636809	0	
606.6	0.1336792	0.13927117	1196.59	0.02512323		1786.6	0.01638768	0.02181617	2376.59	-0.01534431	0.0000001	2966.6	-0.00091274		3556.6	0.00952591		4146.6	-0.01606048	0	
606.8	0.13285169	0.13925926	1196.79	0.02511226		1786.8	0.01655638	0.02181365	2376.79	-0.0170674	0.0000001	2966.8	-0.00182688		3556.8	0.008443		4146.8	-0.01574513	0	
607	0.13391958	0.13924736	1196.99	0.02499442		1787	0.01636198	0.02181112	2376.99	-0.01807592	0.00000009	2967	-0.00110875		3557	0.0088459		4147	-0.01631621	0	
607.2	0.13497474	0.13923545	1197.19	0.02520463		1787.2	0.01563316	0.0218086	2377.19	-0.01882624	0.00000009	2967.2	-0.00176308		3557.2	0.00849318		4147.2	-0.01656859	0	
607.4	0.1363723	0.13922355	1197.39	0.02502999		1787.4	0.01520683	0.02180607	2377.39	-0.01836243	0.00000009	2967.4	-0.00195161		3557.4	0.00846084		4147.4	-0.01672866	0	
607.6	0.13641403	0.13921165	1197.59	0.0248988		1787.6	0.0156254	0.02180355	2377.59	-0.01881408	0.00000009	2967.6	-0.00250441		3557.6	0.00796363		4147.6	-0.01678836	0	
607.8	0.13666974	0.13919975	1197.79	0.02455255		1787.8	0.01484639	0.02180103	2377.79	-0.01824118	0.00000009	2967.8	-0.00307624		3557.8	0.00779376		4147.8	-0.01690225	0	
608	0.13646253	0.13918785	1197.99	0.02428518		1788	0.01369683	0.0217985	2377.99	-0.01776859	0.00000009	2968	-0.00363956		3558	0.00771164		4148	-0.01643108	0	
608.2	0.1363541	0.13917595	1198.19	0.02394931		1788.2	0.01276229	0.02179598	2378.19	-0.01711479	0.00000009	2968.2	-0.0044247		3558.2	0.0067974		4148.2	-0.01704657	0	
608.4	0.13565239	0.13916405	1198.39	0.02348167		1788.4	0.01243741	0.02179346	2378.39	-0.01634083	0.00000009	2968.4	-0.00387892		3558.4	0.00583962		4148.4	-0.01733346	0	
608.6	0.13440853	0.13915216	1198.59	0.02289594		1788.6	0.01258532	0.02179094	2378.59	-0.01436355	0.00000008	2968.6	-0.00331047		3558.6	0.00607699		4148.6	-0.0174855	0	
608.8	0.13395817	0.13914026	1198.79	0.02196152		1788.8	0.01195898	0.02178841	2378.79	-0.01302533	0.00000008	2968.8	-0.00242169		3558.8	0.00488945		4148.8	-0.01824698	0	
609	0.13397986	0.13912836	1198.99	0.02191167		1789	0.01243832	0.02178589	2378.99	-0.0127205	0.00000008	2969	-0.00210801		3559	0.00465847		4149	-0.01821667	0	
609.2	0.13294982	0.13911647	1199.19	0.02164144		1789.2	0.01336677	0.02178337	2379.19	-0.01270583	0.00000008	2969.2	-0.00172138		3559.2	0.00439847		4149.2	-0.01847119	0	
609.4	0.13258875	0.13910458	1199.39	0.02097791		1789.4	0.01331427	0.02178085	2379.39	-0.01330667	0.00000008	2969.4	-0.00183443		3559.4	0.0046251		4149.4	-0.01821419	0	
609.6	0.13271733	0.13909269	1199.59	0.02174162		1789.6	0.01314609	0.02177833	2379.59	-0.01348749	0.00000008	2969.6	-0.00160817		3559.6	0.00518529		4149.6	-0.01842707	0	
609.8	0.13293411	0.1390808	1199.79	0.02212203		1789.8	0.01425727	0.02177581	2379.79	-0.0140664	0.00000008	2969.8	-0.00097437		3559.8	0.00529171		4149.8	-0.01848677	0	
610	0.13217411	0.13906891	1199.99	0.02253021		1790	0.01485801	0.02177329	2379.99	-0.01476055	0.00000008	2970	-0.00017043		3560	0.00560549		4150	-0.01869244	0	
610.2	0.13241888	0.13905702	1200.19	0.02448493		1790.2	0.015896	0.02177077	2380.19	-0.01586407	0.00000008	2970.2	-0.00078902		3560.2	0.00689079		4150.2	-0.01900129	0	
610.4	0.13146841	0.13904513	1200.39	0.02505909		1790.4	0.01595178	0.02176825	2380.39	-0.01705562	0.00000007	2970.4	-0.00085008		3560.4	0.00799221		4150.4	-0.01925427	0	
610.6	0.13024756	0.13903324	1200.59	0.02525535		1790.6	0.01548202	0.02176573	2380.59	-0.01816992	0.00000007	2970.6	-0.00147614		3560.6	0.00812541		4150.6	-0.01914128	0	
610.8	0.13044906	0.13902136	1200.79	0.02537501		1790.8	0.01483366	0.02176321	2380.79	-0.01897262	0.00000007	2970.8	-0.00234658		3560.8	0.00836606		4150.8	-0.01971833	0	
611	0.13177373	0.13900947	1200.99	0.02513447		1791	0.01472462	0.02176069	2380.99	-0.01889151	0.00000007	2971	-0.00235271		3561	0.00943737		4151	-0.02012444	0	
611.2	0.13229305	0.13899759	1201.19	0.02485407		1791.2	0.0149746	0.02175817	2381.19	-0.01954556	0.00000007	2971.2	-0.0027423		3561.2	0.00992548		4151.2	-0.01945835	0	
611.4	0.1330335	0.13898571	1201.39	0.02351068		1791.4	0.01443899	0.02175565	2381.39	-0.01863253	0.00000007	2971.4	-0.00255499		3561.4	0.01015479		4151.4	-0.01858639	0	
611.6	0.13290237	0.13897383	1201.59	0.0231549		1791.6	0.01424971	0.02175314	2381.59	-0.01815486	0.00000007	2971.6	-0.00301646		3561.6	0.010394		4151.6	-0.01895645	0	
611.8	0.13341157	0.13896195	1201.79	0.02229344		1791.8	0.01270095	0.02175062	2381.79	-0.01778649	0.00000007	2971.8	-0.00309667		3561.8	0.01088772		4151.8	-0.01894187	0	
612	0.13421878	0.13895007	1201.99	0.02094639		1792	0.01320574	0.0217481	2381.99	-0.01734943	0.00000007	2972	-0.00286524		3562	0.01107289		4152	-0.01906631	0	
612.2	0.13425655	0.13893819	1202.19	0.02036503		1792.2	0.01322459	0.02174558	2382.19	-0.01650568	0.00000007	2972.2	-0.00363667		3562.2	0.01004783		4152.2	-0.01902554	0	
612.4	0.13458429	0.13892631	1202.39	0.01899752		1792.4	0.01358998	0.02174307	2382.39	-0.01590578	0.00000006	2972.4	-0.003036		3562.4	0.00988133		4152.4	-0.01916933	0	
612.6	0.13468044	0.13891443	1202.59	0.01903884		1792.6	0.01326109	0.02174055	2382.59	-0.01415513	0.00000006	2972.6	-0.00339515		3562.6	0.00979053		4152.6	-0.01851489	0	
612.8	0.13441033	0.13890256	1202.79	0.01836414		1792.8	0.01320656	0.02173803	2382.79	-0.01387214	0.00000006	2972.8	-0.00355237		3562.8	0.00930153		4152.8	-0.018673	0	
613	0.13500142	0.13889068	1202.99	0.01829324		1793	0.0136857	0.02173552	2382.99	-0.01439808	0.00000006	2973	-0.00337687		3563	0.0091237		4153	-0.01839267	0	
613.2	0.13470407	0.13887881	1203.19	0.01813849		1793.2	0.01336905	0.021733	2383.19	-0.01531949	0.00000006	2973.2	-0.00251343		3563.2	0.00887879		4153.2	-0.01781935	0	
613.4	0.1346853	0.13886694	1203.39	0.01801256		1793.4	0.01347234	0.02173049	2383.39	-0.01581128	0.00000006	2973.4	-0.00284166		3563.4	0.00864825		4153.4	-0.0169483	0	
613.6	0.13431291	0.13885507	1203.59	0.01896912		1793.6	0.01274255	0.02172797	2383.59	-0.01610606	0.00000006	2973.6	-0.00247975		3563.6	0.00825703		4153.6	-0.01703014	0	
613.8	0.13429796	0.1388432	1203.79	0.01932477		1793.8	0.0128109	0.02172546	2383.79	-0.01693097	0.00000006	2973.8	-0.00170877		3563.8	0.00775929		4153.8	-0.01651568	0	
614	0.13298728	0.13883133	1203.99	0.02151642		1794	0.0116394	0.02172294	2383.99	-0.01743337	0.00000006	2974	-0.00210034		3564	0.00794759		4154	-0.01615207	0	
614.2	0.13269911	0.13881946	1204.19	0.0233607		1794.2	0.01151863	0.02172043	2384.19	-0.01868403	0.00000006	2974.2	-0.00316587		3564.2	0.00849461		4154.2	-0.01554969	0	
614.4	0.13169395	0.13880759	1204.39	0.02453745		1794.4	0.01093491	0.02171792	2384.39	-0.01897294	0.00000006	2974.4	-0.00366305		3564.4	0.00811285		4154.4	-0.01592374	0	
614.6	0.13214914	0.13879572	1204.59	0.02525559		1794.6	0.01083099	0.0217154	2384.59	-0.01965597	0.00000006	2974.6	-0.00388044		3564.6	0.00815041		4154.6	-0.01644653	0	
614.8	0.13309845	0.13878386	1204.79	0.02623715		1794.8	0.01069765	0.02171289	2384.79	-0.01961208	0.00000005	2974.8	-0.00400169		3564.8	0.00748574		4154.8	-0.01668026	0	
615	0.13256683	0.13877199	1204.99	0.02673231		1795	0.01120298	0.02171038	2384.99	-0.01956225	0.00000005	2975	-0.00395403		3565	0.00739413		4155	-0.01646557	0	
615.2	0.13301996	0.13876013	1205.19	0.02683128		1795.2	0.0111229	0.02170786	2385.19	-0.01924155	0.00000005	2975.2	-0.003789		3565.2	0.0084174		4155.2	-0.0162743	0	
615.4	0.13258982	0.13874827	1205.39	0.02635245		1795.4	0.01123173	0.02170535	2385.39	-0.01876142	0.00000005	2975.4	-0.00403766		3565.4	0.00861306		4155.4	-0.0162092	0	
615.6	0.13194908	0.13873641	1205.59	0.02702735		1795.6	0.01086033	0.02170284	2385.59	-0.01818733	0.00000005	2975.6	-0.00445778		3565.6	0.00905348		4155.6	-0.0171566	0	
615.8	0.13232245	0.13872455	1205.79	0.02565105		1795.8	0.01161875	0.02170033	2385.79	-0.01840773	0.00000005	2975.8	-0.00413729		3565.8	0.00959244		4155.8	-0.01705953	0	
616	0.13244303	0.13871269	1205.99	0.02395607		1796	0.01298189	0.02169782	2385.99	-0.01759757	0.00000005	2976	-0.00384303		3566	0.00935384		4156	-0.01717175	0	
616.2	0.13125938	0.13870083	1206.19	0.02349982		1796.2	0.01297468	0.0216953	2386.19	-0.01653111	0.00000005	2976.2	-0.004865		3566.2	0.00816706		4156.2	-0.01727961	0	
616.4	0.13014242	0.13868897	1206.39	0.02291558		1796.4	0.0131011	0.02169279	2386.39	-0.01573553	0.00000005	2976.4	-0.00384284		3566.4	0.0076787		4156.4	-0.01821035	0	
616.6	0.12895449	0.13867712	1206.59	0.02371145		1796.6	0.01322551	0.02169028	2386.59	-0.01464787	0.00000005	2976.6	-0.00424079		3566.6	0.00664768		4156.6	-0.01731942	0	
616.8	0.12800809	0.13866526	1206.79	0.02358879		1796.8	0.01392801	0.02168777	2386.79	-0.0145604	0.00000005	2976.8	-0.00370496		3566.8	0.0054064		4156.8	-0.01636151	0	
617	0.12907999	0.13865341	1206.99	0.02360553		1797	0.01354397	0.02168526	2386.99	-0.01408058	0.00000005	2977	-0.00347327		3567	0.00519258		4157	-0.01526217	0	
617.2	0.12890134	0.13864155	1207.19	0.0232413		1797.2	0.01350426	0.02168275	2387.19	-0.01374421	0.00000005	2977.2	-0.00234431		3567.2	0.00567441		4157.2	-0.01449158	0	
617.4	0.12926452	0.1386297	1207.39	0.02299683		1797.4	0.01378135	0.02168024	2387.39	-0.01429703	0.00000005	2977.4	-0.00271138		3567.4	0.0053871		4157.4	-0.01389011	0	
617.6	0.13039457	0.13861785	1207.59	0.02324829		1797.6	0.01242379	0.02167773	2387.59	-0.0151509	0.00000005	2977.6	-0.00204238		3567.6	0.00504264		4157.6	-0.01387994	0	
617.8	0.13109661	0.138606	1207.79	0.02405124		1797.8	0.01261741	0.02167523	2387.79	-0.01672323	0.00000004	2977.8	-0.00230309		3567.8	0.00528569		4157.8	-0.01321114	0	
618	0.13100518	0.13859415	1207.99	0.02454639		1798	0.01239047	0.02167272	2387.99	-0.01723507	0.00000004	2978	-0.00224786		3568	0.00547114		4158	-0.0130832	0	
618.2	0.13077495	0.1385823	1208.19	0.02396022		1798.2	0.01267966	0.02167021	2388.19	-0.01835835	0.00000004	2978.2	-0.00157582		3568.2	0.00567415		4158.2	-0.01328601	0	
618.4	0.13113568	0.13857046	1208.39	0.02425366		1798.4	0.01209063	0.0216677	2388.39	-0.01835291	0.00000004	2978.4	-0.00075171		3568.4	0.00594396		4158.4	-0.01406569	0	
618.6	0.13157763	0.13855861	1208.59	0.02449765		1798.6	0.01188784	0.02166519	2388.59	-0.01868125	0.00000004	2978.6	-0.0003492		3568.6	0.00639829		4158.6	-0.01469421	0	
618.8	0.13156183	0.13854677	1208.79	0.02479087		1798.8	0.01165107	0.02166269	2388.79	-0.01824054	0.00000004	2978.8	-0.00055101		3568.8	0.00620918		4158.8	-0.01493501	0	
619	0.13129407	0.13853492	1208.99	0.02458036		1799	0.01137597	0.02166018	2388.99	-0.01836233	0.00000004	2979	-0.00103539		3569	0.00655009		4159	-0.01521134	0	
619.2	0.13117814	0.13852308	1209.19	0.02498985		1799.2	0.01147304	0.02165767	2389.19	-0.0183777	0.00000004	2979.2	-0.00143364		3569.2	0.00744693		4159.2	-0.01614058	0	
619.4	0.13022658	0.13851124	1209.39	0.02450886		1799.4	0.01226695	0.02165516	2389.39	-0.01904473	0.00000004	2979.4	-0.00144316		3569.4	0.00696351		4159.4	-0.01600009	0	
619.6	0.13044873	0.1384994	1209.59	0.0239504		1799.6	0.01242106	0.02165266	2389.59	-0.01862251	0.00000004	2979.6	-0.00182598		3569.6	0.00714462		4159.6	-0.01678266	0	
619.8	0.13032094	0.13848756	1209.79	0.02315044		1799.8	0.01296042	0.02165015	2389.79	-0.01795409	0.00000004	2979.8	-0.00054585		3569.8	0.00774256		4159.8	-0.01715939	0	
620	0.12968824	0.13847572	1209.99	0.02202505		1800	0.01263398	0.02164765	2389.99	-0.01669692	0.00000004	2980	-0.00054748		3570	0.00733439		4160	-0.01723151	0	
620.2	0.12935207	0.13846388	1210.19	0.02215471		1800.2	0.01294559	0.02164514	2390.19	-0.01640758	0.00000004	2980.2	-0.00130254		3570.2	0.00647771		4160.2	-0.01798776	0	
620.4	0.12916935	0.13845204	1210.39	0.022035		1800.4	0.01324424	0.02164264	2390.39	-0.01584575	0.00000004	2980.4	-0.0011075		3570.4	0.00571721		4160.4	-0.01770219	0	
620.6	0.12954303	0.13844021	1210.59	0.02251807		1800.6	0.01362866	0.02164013	2390.59	-0.01558141	0.00000004	2980.6	-0.00168819		3570.6	0.00524382		4160.6	-0.01703835	0	
620.8	0.13005535	0.13842837	1210.79	0.02207395		1800.8	0.01402416	0.02163763	2390.79	-0.01576897	0.00000004	2980.8	-0.00170253		3570.8	0.00484238		4160.8	-0.01651778	0	
621	0.13094085	0.13841654	1210.99	0.02171767		1801	0.01396285	0.02163512	2390.99	-0.01547945	0.00000004	2981	-0.00258514		3571	0.00510816		4161	-0.01728396	0	
621.2	0.13187941	0.13840471	1211.19	0.02096612		1801.2	0.01407305	0.02163262	2391.19	-0.01582338	0.00000004	2981.2	-0.00260611		3571.2	0.00519046		4161.2	-0.01748971	0	
621.4	0.13234998	0.13839287	1211.39	0.02097899		1801.4	0.01406555	0.02163012	2391.39	-0.01696108	0.00000003	2981.4	-0.00318069		3571.4	0.00464262		4161.4	-0.01760283	0	
621.6	0.13246997	0.13838104	1211.59	0.02050116		1801.6	0.0134993	0.02162761	2391.59	-0.01834002	0.00000003	2981.6	-0.0025659		3571.6	0.00468291		4161.6	-0.01819972	0	
621.8	0.13194616	0.13836921	1211.79	0.02104331		1801.8	0.01314787	0.02162511	2391.79	-0.0192172	0.00000003	2981.8	-0.00316549		3571.8	0.0041913		4161.8	-0.01833833	0	
622	0.13105746	0.13835738	1211.99	0.02012287		1802	0.01214782	0.02162261	2391.99	-0.01895829	0.00000003	2982	-0.00279874		3572	0.00448805		4162	-0.0182094	0	
622.2	0.12945516	0.13834556	1212.19	0.02017266		1802.2	0.01090539	0.0216201	2392.19	-0.01965722	0.00000003	2982.2	-0.00255375		3572.2	0.0048127		4162.2	-0.01889689	0	
622.4	0.12917483	0.13833373	1212.39	0.02058848		1802.4	0.0098385	0.0216176	2392.39	-0.01961511	0.00000003	2982.4	-0.00271853		3572.4	0.00587		4162.4	-0.01883717	0	
622.6	0.12957086	0.1383219	1212.59	0.02004769		1802.6	0.01045446	0.0216151	2392.59	-0.02033464	0.00000003	2982.6	-0.00324406		3572.6	0.00594812		4162.6	-0.0195967	0	
622.8	0.13054465	0.13831008	1212.79	0.0193911		1802.8	0.01002933	0.0216126	2392.79	-0.02080967	0.00000003	2982.8	-0.00357027		3572.8	0.00520442		4162.8	-0.02008002	0	
623	0.13041158	0.13829825	1212.99	0.01954445		1803	0.01035637	0.0216101	2392.99	-0.02086249	0.00000003	2983	-0.00451671		3573	0.00451031		4163	-0.02065997	0	
623.2	0.13095838	0.13828643	1213.19	0.01977265		1803.2	0.01090981	0.0216076	2393.19	-0.02141667	0.00000003	2983.2	-0.00393433		3573.2	0.00404088		4163.2	-0.02096941	0	
623.4	0.13106987	0.13827461	1213.39	0.01962835		1803.4	0.01095792	0.02160509	2393.39	-0.02170869	0.00000003	2983.4	-0.00366289		3573.4	0.00365127		4163.4	-0.02112267	0	
623.6	0.1310161	0.13826279	1213.59	0.01949522		1803.6	0.01073627	0.02160259	2393.59	-0.02129718	0.00000003	2983.6	-0.00369695		3573.6	0.0039951		4163.6	-0.02162758	0	
623.8	0.13013841	0.13825097	1213.79	0.01996886		1803.8	0.01038872	0.02160009	2393.79	-0.02003563	0.00000003	2983.8	-0.00355317		3573.8	0.00449808		4163.8	-0.02085275	0	
624	0.12972955	0.13823915	1213.99	0.018435		1804	0.0107658	0.02159759	2393.99	-0.0193499	0.00000003	2984	-0.0042041		3574	0.00478131		4164	-0.02076653	0	
624.2	0.13058698	0.13822733	1214.19	0.01893463		1804.2	0.01150039	0.02159509	2394.19	-0.01900469	0.00000003	2984.2	-0.00446234		3574.2	0.00485381		4164.2	-0.01995542	0	
624.4	0.13096424	0.13821552	1214.39	0.01872281		1804.4	0.01227253	0.02159259	2394.39	-0.0180675	0.00000003	2984.4	-0.00399171		3574.4	0.00539451		4164.4	-0.01913691	0	
624.6	0.13100047	0.1382037	1214.59	0.01998919		1804.6	0.01254524	0.0215901	2394.59	-0.01834136	0.00000003	2984.6	-0.0042005		3574.6	0.00632817		4164.6	-0.01953485	0	
624.8	0.1316013	0.13819189	1214.79	0.01997795		1804.8	0.01295795	0.0215876	2394.79	-0.01838216	0.00000003	2984.8	-0.00497364		3574.8	0.00550662		4164.8	-0.01883939	0	
625	0.13162985	0.13818007	1214.99	0.02034596		1805	0.01311369	0.0215851	2394.99	-0.01846357	0.00000003	2985	-0.00528758		3575	0.00533227		4165	-0.01859618	0	
625.2	0.1320986	0.13816826	1215.19	0.01992694		1805.2	0.0130215	0.0215826	2395.19	-0.01825771	0.00000003	2985.2	-0.00549718		3575.2	0.00615335		4165.2	-0.01802715	0	
625.4	0.13121898	0.13815645	1215.39	0.0202634		1805.4	0.01293979	0.0215801	2395.39	-0.01894636	0.00000003	2985.4	-0.0056303		3575.4	0.00545417		4165.4	-0.01743598	0	
625.6	0.13111395	0.13814464	1215.59	0.02160084		1805.6	0.01279999	0.0215776	2395.59	-0.01854215	0.00000003	2985.6	-0.00547639		3575.6	0.00542868		4165.6	-0.01685552	0	
625.8	0.13099058	0.13813283	1215.79	0.02273352		1805.8	0.01159872	0.02157511	2395.79	-0.01842099	0.00000003	2985.8	-0.00513071		3575.8	0.00483703		4165.8	-0.01638631	0	
626	0.13097803	0.13812102	1215.99	0.02262153		1806	0.01099275	0.02157261	2395.99	-0.01790142	0.00000003	2986	-0.00519525		3576	0.00601604		4166	-0.01575079	0	
626.2	0.1325816	0.13810921	1216.19	0.02263826		1806.2	0.01108162	0.02157011	2396.19	-0.01757854	0.00000003	2986.2	-0.00507743		3576.2	0.0058761		4166.2	-0.01630045	0	
626.4	0.13259825	0.13809741	1216.39	0.02282295		1806.4	0.01133178	0.02156762	2396.39	-0.01747906	0.00000002	2986.4	-0.00510485		3576.4	0.00583756		4166.4	-0.0162123	0	
626.6	0.13340142	0.1380856	1216.59	0.02198996		1806.6	0.01145237	0.02156512	2396.59	-0.01735458	0.00000002	2986.6	-0.00415903		3576.6	0.00483439		4166.6	-0.01803865	0	
626.8	0.1334513	0.1380738	1216.79	0.02230386		1806.8	0.01089608	0.02156263	2396.79	-0.01642644	0.00000002	2986.8	-0.00393164		3576.8	0.00465876		4166.8	-0.01838341	0	
627	0.13264909	0.13806199	1216.99	0.02256439		1807	0.01101721	0.02156013	2396.99	-0.01540139	0.00000002	2987	-0.00357757		3577	0.00435864		4167	-0.01897696	0	
627.2	0.13254684	0.13805019	1217.19	0.02235718		1807.2	0.01065221	0.02155763	2397.19	-0.01554803	0.00000002	2987.2	-0.00294715		3577.2	0.00409253		4167.2	-0.01909717	0	
627.4	0.13164324	0.13803839	1217.39	0.02164443		1807.4	0.01055003	0.02155514	2397.39	-0.01470239	0.00000002	2987.4	-0.00331008		3577.4	0.00421009		4167.4	-0.02008735	0	
627.6	0.13081514	0.13802659	1217.59	0.02126326		1807.6	0.01061828	0.02155264	2397.59	-0.01376919	0.00000002	2987.6	-0.00238263		3577.6	0.00452575		4167.6	-0.01953347	0	
627.8	0.13118902	0.13801479	1217.79	0.02059468		1807.8	0.01094329	0.02155015	2397.79	-0.01327915	0.00000002	2987.8	-0.00195963		3577.8	0.00550258		4167.8	-0.01920719	0	
628	0.13083038	0.13800299	1217.99	0.01964179		1808	0.0112502	0.02154766	2397.99	-0.01393876	0.00000002	2988	-0.00228977		3578	0.00615623		4168	-0.01948198	0	
628.2	0.13099341	0.13799119	1218.19	0.0197841		1808.2	0.0120488	0.02154516	2398.19	-0.01424215	0.00000002	2988.2	-0.00209976		3578.2	0.00659373		4168.2	-0.0189676	0	
628.4	0.13046024	0.13797939	1218.39	0.01965978		1808.4	0.01173192	0.02154267	2398.39	-0.01447541	0.00000002	2988.4	-0.00250823		3578.4	0.007191		4168.4	-0.01894319	0	
628.6	0.13036715	0.1379676	1218.59	0.01968952		1808.6	0.01091024	0.02154018	2398.59	-0.01607262	0.00000002	2988.6	-0.00325779		3578.6	0.00736016		4168.6	-0.01894421	0	
628.8	0.13092242	0.1379558	1218.79	0.019251		1808.8	0.01110661	0.02153768	2398.79	-0.0167618	0.00000002	2988.8	-0.00388417		3578.8	0.00682822		4168.8	-0.0177585	0	
629	0.12993723	0.13794401	1218.99	0.01963749		1809	0.01114071	0.02153519	2398.99	-0.0176373	0.00000002	2989	-0.0042098		3579	0.0072652		4169	-0.01859196	0	
629.2	0.13028081	0.13793222	1219.19	0.01986536		1809.2	0.01072487	0.0215327	2399.19	-0.01889432	0.00000002	2989.2	-0.00498711		3579.2	0.00767215		4169.2	-0.01842897	0	
629.4	0.12973384	0.13792043	1219.39	0.02118199		1809.4	0.01061655	0.02153021	2399.39	-0.01967948	0.00000002	2989.4	-0.00554458		3579.4	0.00710856		4169.4	-0.01822523	0	
629.6	0.13039352	0.13790864	1219.59	0.0222001		1809.6	0.01010116	0.02152771	2399.59	-0.02031308	0.00000002	2989.6	-0.0052767		3579.6	0.00689191		4169.6	-0.01767902	0	
629.8	0.1306246	0.13789685	1219.79	0.02160524		1809.8	0.00922439	0.02152522	2399.79	-0.02104588	0.00000002	2989.8	-0.00596153		3579.8	0.00621153		4169.8	-0.01779734	0	
630	0.1312129	0.13788506	1219.99	0.02141568		1810	0.0092984	0.02152273	2399.99	-0.02111929	0.00000002	2990	-0.00695999		3580	0.00597538		4170	-0.01714692	0	
630.2	0.13170181	0.13787327	1220.19	0.02136143		1810.2	0.00956872	0.02152024	2400.19	-0.02164682	0.00000002	2990.2	-0.00718417		3580.2	0.00550901		4170.2	-0.01752916	0	
630.4	0.13089676	0.13786149	1220.39	0.0216373		1810.4	0.00910534	0.02151775	2400.39	-0.02209575	0.00000002	2990.4	-0.00683417		3580.4	0.00521234		4170.4	-0.01692571	0	
630.6	0.13092207	0.1378497	1220.59	0.0215808		1810.6	0.00820536	0.02151526	2400.59	-0.02194003	0.00000002	2990.6	-0.00613204		3580.6	0.0050811		4170.6	-0.01727706	0	
630.8	0.12996811	0.13783792	1220.79	0.02166067		1810.8	0.00887662	0.02151277	2400.79	-0.02105569	0.00000002	2990.8	-0.00589565		3580.8	0.00599044		4170.8	-0.0164212	0	
631	0.13017626	0.13782613	1220.99	0.02110881		1811	0.0091621	0.02151028	2400.99	-0.02121101	0.00000002	2991	-0.00530169		3581	0.00613868		4171	-0.01611342	0	
631.2	0.13028262	0.13781435	1221.19	0.0203209		1811.2	0.00953879	0.02150779	2401.19	-0.02075435	0.00000002	2991.2	-0.00454891		3581.2	0.0059375		4171.2	-0.01650912	0	
631.4	0.13023227	0.13780257	1221.39	0.01964756		1811.4	0.00983626	0.0215053	2401.39	-0.01962566	0.00000002	2991.4	-0.00518456		3581.4	0.00631704		4171.4	-0.01680092	0	
631.6	0.13059375	0.13779079	1221.59	0.01994424		1811.6	0.01086709	0.02150281	2401.59	-0.01899185	0.00000002	2991.6	-0.00415965		3581.6	0.00692201		4171.6	-0.01609262	0	
631.8	0.13059892	0.13777901	1221.79	0.01932315		1811.8	0.01154951	0.02150032	2401.79	-0.01897621	0.00000002	2991.8	-0.00437622		3581.8	0.00786919		4171.8	-0.01652146	0	
632	0.12992834	0.13776723	1221.99	0.01955983		1812	0.01113552	0.02149783	2401.99	-0.01873908	0.00000002	2992	-0.00431189		3582	0.00791931		4172	-0.01678678	0	
632.2	0.12928341	0.13775545	1222.19	0.01885414		1812.2	0.01192021	0.02149535	2402.19	-0.01802202	0.00000002	2992.2	-0.00387109		3582.2	0.00799297		4172.2	-0.01677509	0	
632.4	0.12975136	0.13774368	1222.39	0.01858417		1812.4	0.01099353	0.02149286	2402.39	-0.01784722	0.00000002	2992.4	-0.00412001		3582.4	0.00817362		4172.4	-0.01560452	0	
632.6	0.1294913	0.1377319	1222.59	0.01888237		1812.6	0.01035	0.02149037	2402.59	-0.01753148	0.00000002	2992.6	-0.00465395		3582.6	0.00834703		4172.6	-0.01609621	0	
632.8	0.12970822	0.13772013	1222.79	0.01951473		1812.8	0.01089773	0.02148788	2402.79	-0.01740878	0.00000002	2992.8	-0.00508858		3582.8	0.00838144		4172.8	-0.01709621	0	
633	0.13042684	0.13770835	1222.99	0.02026841		1813	0.01015987	0.0214854	2402.99	-0.01726949	0.00000002	2993	-0.00513284		3583	0.00935626		4173	-0.01855896	0	
633.2	0.13109826	0.13769658	1223.19	0.01963136		1813.2	0.01011535	0.02148291	2403.19	-0.01740029	0.00000002	2993.2	-0.00471134		3583.2	0.00849489		4173.2	-0.01847568	0	
633.4	0.13081824	0.13768481	1223.39	0.01994374		1813.4	0.0096168	0.02148042	2403.39	-0.01752337	0.00000002	2993.4	-0.00509958		3583.4	0.00819184		4173.4	-0.01865691	0	
633.6	0.13097988	0.13767304	1223.59	0.02020082		1813.6	0.00930279	0.02147794	2403.59	-0.01786818	0.00000002	2993.6	-0.00474095		3583.6	0.0071242		4173.6	-0.01801637	0	
633.8	0.13118668	0.13766127	1223.79	0.02074992		1813.8	0.00929216	0.02147545	2403.79	-0.01727683	0.00000001	2993.8	-0.00503553		3583.8	0.00704949		4173.8	-0.01841243	0	
634	0.1309525	0.1376495	1223.99	0.02129838		1814	0.00926102	0.02147297	2403.99	-0.01759209	0.00000001	2994	-0.00518765		3584	0.00640605		4174	-0.01819161	0	
634.2	0.13032915	0.13763773	1224.19	0.0216201		1814.2	0.00942175	0.02147048	2404.19	-0.01744842	0.00000001	2994.2	-0.00500286		3584.2	0.00596666		4174.2	-0.01849095	0	
634.4	0.13081823	0.13762597	1224.39	0.0208046		1814.4	0.00879166	0.021468	2404.39	-0.01739157	0.00000001	2994.4	-0.00458673		3584.4	0.00503223		4174.4	-0.01813631	0	
634.6	0.12982564	0.1376142	1224.59	0.02026044		1814.6	0.00875151	0.02146551	2404.59	-0.01818769	0.00000001	2994.6	-0.00435608		3584.6	0.00502667		4174.6	-0.01880718	0	
634.8	0.12935849	0.13760244	1224.79	0.01929919		1814.8	0.00971668	0.02146303	2404.79	-0.01805281	0.00000001	2994.8	-0.00416757		3584.8	0.00508275		4174.8	-0.01814612	0	
635	0.12956338	0.13759068	1224.99	0.01895241		1815	0.00983186	0.02146054	2404.99	-0.01840498	0.00000001	2995	-0.00483521		3585	0.00471304		4175	-0.01868303	0	
635.2	0.12965984	0.13757891	1225.19	0.01850368		1815.2	0.0101719	0.02145806	2405.19	-0.01743166	0.00000001	2995.2	-0.00435294		3585.2	0.00401026		4175.2	-0.01886953	0	
635.4	0.12914626	0.13756715	1225.39	0.01868225		1815.4	0.01109457	0.02145558	2405.39	-0.01690526	0.00000001	2995.4	-0.00517928		3585.4	0.00416955		4175.4	-0.01854655	0	
635.6	0.12927789	0.13755539	1225.59	0.01856726		1815.6	0.01204016	0.02145309	2405.59	-0.016898	0.00000001	2995.6	-0.00383174		3585.6	0.00373608		4175.6	-0.01799239	0	
635.8	0.12886385	0.13754363	1225.79	0.01802412		1815.8	0.01178896	0.02145061	2405.79	-0.01724191	0.00000001	2995.8	-0.00368044		3585.8	0.00421167		4175.8	-0.01810209	0	
636	0.12907668	0.13753187	1225.99	0.01843779		1816	0.01151693	0.02144813	2405.99	-0.01706366	0.00000001	2996	-0.00309604		3586	0.00353968		4176	-0.01781108	0	
636.2	0.12885307	0.13752012	1226.19	0.01675478		1816.2	0.01250453	0.02144565	2406.19	-0.01699624	0.00000001	2996.2	-0.00372651		3586.2	0.00349029		4176.2	-0.01755195	0	
636.4	0.1296295	0.13750836	1226.39	0.01756177		1816.4	0.01276686	0.02144316	2406.39	-0.01691159	0.00000001	2996.4	-0.00372773		3586.4	0.00333859		4176.4	-0.01720811	0	
636.6	0.12979741	0.13749661	1226.59	0.01848757		1816.6	0.01268018	0.02144068	2406.59	-0.01639543	0.00000001	2996.6	-0.00391024		3586.6	0.003882		4176.6	-0.01846426	0	
636.8	0.13135095	0.13748485	1226.79	0.01912961		1816.8	0.01271646	0.0214382	2406.79	-0.01766129	0.00000001	2996.8	-0.00337288		3586.8	0.00441732		4176.8	-0.01889228	0	
637	0.13275321	0.1374731	1226.99	0.01906534		1817	0.01210796	0.02143572	2406.99	-0.01788984	0.00000001	2997	-0.002417		3587	0.00509937		4177	-0.01876394	0	
637.2	0.13284072	0.13746135	1227.19	0.01971832		1817.2	0.01155191	0.02143324	2407.19	-0.01855893	0.00000001	2997.2	-0.00202458		3587.2	0.00433319		4177.2	-0.01841875	0	
637.4	0.13250911	0.13744959	1227.39	0.02131895		1817.4	0.01096759	0.02143076	2407.39	-0.01947019	0.00000001	2997.4	-0.00199852		3587.4	0.00501056		4177.4	-0.0187126	0	
637.6	0.13235442	0.13743784	1227.59	0.02276501		1817.6	0.01084063	0.02142828	2407.59	-0.01980856	0.00000001	2997.6	-0.00157525		3587.6	0.00531562		4177.6	-0.01944539	0	
637.8	0.13306172	0.1374261	1227.79	0.02311187		1817.8	0.01002801	0.0214258	2407.79	-0.02029544	0.00000001	2997.8	-0.00216481		3587.8	0.00524447		4177.8	-0.02055953	0	
638	0.13248309	0.13741435	1227.99	0.02307683		1818	0.01070301	0.02142332	2407.99	-0.02032337	0.00000001	2998	-0.00334958		3588	0.00417585		4178	-0.02119182	0	
638.2	0.13189532	0.1374026	1228.19	0.02309105		1818.2	0.01072095	0.02142084	2408.19	-0.01982309	0.00000001	2998.2	-0.00401983		3588.2	0.00437951		4178.2	-0.02133481	0	
638.4	0.13249161	0.13739085	1228.39	0.02195449		1818.4	0.01025668	0.02141836	2408.39	-0.02067956	0.00000001	2998.4	-0.0044378		3588.4	0.00416362		4178.4	-0.02181504	0	
638.6	0.13147499	0.13737911	1228.59	0.0218547		1818.6	0.01012258	0.02141588	2408.59	-0.02065861	0.00000001	2998.6	-0.00478779		3588.6	0.00474178		4178.6	-0.02171189	0	
638.8	0.13094192	0.13736736	1228.79	0.02125932		1818.8	0.00972644	0.0214134	2408.79	-0.02009901	0.00000001	2998.8	-0.00534904		3588.8	0.00450986		4178.8	-0.02031485	0	
639	0.1304455	0.13735562	1228.99	0.02146228		1819	0.00850373	0.02141092	2408.99	-0.01978771	0.00000001	2999	-0.00569223		3589	0.00421511		4179	-0.021155	0	
639.2	0.13091773	0.13734388	1229.19	0.02083327		1819.2	0.00866973	0.02140845	2409.19	-0.01905114	0.00000001	2999.2	-0.00535653		3589.2	0.00378773		4179.2	-0.01983313	0	
639.4	0.13043555	0.13733214	1229.39	0.0196472		1819.4	0.00907293	0.02140597	2409.39	-0.01785411	0.00000001	2999.4	-0.00500878		3589.4	0.00465496		4179.4	-0.02021898	0	
639.6	0.13023812	0.1373204	1229.59	0.01822882		1819.6	0.00871048	0.02140349	2409.59	-0.01766909	0.00000001	2999.6	-0.00461117		3589.6	0.00427334		4179.6	-0.01900816	0	
639.8	0.12948145	0.13730866	1229.79	0.01778489		1819.8	0.00921557	0.02140101	2409.79	-0.01742403	0.00000001	2999.8	-0.00474475		3589.8	0.00518671		4179.8	-0.01857124	0	
640	0.12906126	0.13729692	1229.99	0.01834792		1820	0.00979238	0.02139854	2409.99	-0.01615161	0.00000001	3000	-0.00413287		3590	0.00474278		4180	-0.01831546	0	
640.2	0.12869184	0.13728518	1230.19	0.01816072		1820.2	0.01097896	0.02139606	2410.19	-0.01600677	0.00000001	3000.2	-0.0049639		3590.2	0.00620409		4180.2	-0.0180676	0	
640.4	0.12864228	0.13727345	1230.39	0.01985812		1820.4	0.01099011	0.02139358	2410.39	-0.01624273	0.00000001	3000.4	-0.00510151		3590.4	0.00671393		4180.4	-0.01811932	0	
640.6	0.12863626	0.13726171	1230.59	0.02032735		1820.6	0.01029151	0.02139111	2410.59	-0.01656164	0.00000001	3000.6	-0.00499991		3590.6	0.00809633		4180.6	-0.01771653	0	
640.8	0.12918876	0.13724998	1230.79	0.02066205		1820.8	0.00942942	0.02138863	2410.79	-0.0178728	0.00000001	3000.8	-0.00415118		3590.8	0.00893936		4180.8	-0.01716107	0	
641	0.12958983	0.13723824	1230.99	0.02065909		1821	0.00879622	0.02138616	2410.99	-0.01836929	0.00000001	3001	-0.00331656		3591	0.00909868		4181	-0.01733412	0	
641.2	0.12986298	0.13722651	1231.19	0.02248033		1821.2	0.00840311	0.02138368	2411.19	-0.01882998	0.00000001	3001.2	-0.00325223		3591.2	0.00867471		4181.2	-0.01751533	0	
641.4	0.12900475	0.13721478	1231.39	0.02287035		1821.4	0.00851784	0.02138121	2411.39	-0.01989189	0.00000001	3001.4	-0.00316709		3591.4	0.00905158		4181.4	-0.01753561	0	
641.6	0.12905406	0.13720305	1231.59	0.02331489		1821.6	0.00834025	0.02137873	2411.59	-0.02062238	0.00000001	3001.6	-0.0038914		3591.6	0.00919938		4181.6	-0.01861017	0	
641.8	0.12952005	0.13719132	1231.79	0.02306889		1821.8	0.00881006	0.02137626	2411.79	-0.02026459	0.00000001	3001.8	-0.00419345		3591.8	0.00897416		4181.8	-0.01934932	0	
642	0.12899207	0.13717959	1231.99	0.02291941		1822	0.00992532	0.02137378	2411.99	-0.01954647	0.00000001	3002	-0.00515638		3592	0.00889801		4182	-0.01960897	0	
642.2	0.12880286	0.13716787	1232.19	0.02263374		1822.2	0.00990777	0.02137131	2412.19	-0.01935513	0.00000001	3002.2	-0.00561911		3592.2	0.00838931		4182.2	-0.02028013	0	
642.4	0.12941631	0.13715614	1232.39	0.02276301		1822.4	0.01010025	0.02136884	2412.39	-0.01949728	0.00000001	3002.4	-0.00586092		3592.4	0.0074884		4182.4	-0.02065158	0	
642.6	0.12884066	0.13714442	1232.59	0.02303318		1822.6	0.00935541	0.02136636	2412.59	-0.01886882	0.00000001	3002.6	-0.0058935		3592.6	0.00728911		4182.6	-0.0203631	0	
642.8	0.12932613	0.13713269	1232.79	0.02169161		1822.8	0.00822128	0.02136389	2412.79	-0.01863922	0.00000001	3002.8	-0.00579241		3592.8	0.00676653		4182.8	-0.01979948	0	
643	0.12892772	0.13712097	1232.99	0.02098419		1823	0.00714028	0.02136142	2412.99	-0.01836158	0.00000001	3003	-0.00510821		3593	0.0055955		4183	-0.02074607	0	
643.2	0.12897794	0.13710925	1233.19	0.01965973		1823.2	0.00768046	0.02135895	2413.19	-0.0172294	0.00000001	3003.2	-0.0050848		3593.2	0.00495061		4183.2	-0.01970385	0	
643.4	0.12816184	0.13709752	1233.39	0.0187967		1823.4	0.00799061	0.02135647	2413.39	-0.01695574	0.00000001	3003.4	-0.00499818		3593.4	0.00518139		4183.4	-0.02074997	0	
643.6	0.12772504	0.1370858	1233.59	0.01856647		1823.6	0.00810902	0.021354	2413.59	-0.01765844	0.00000001	3003.6	-0.00537927		3593.6	0.00432265		4183.6	-0.01998643	0	
643.8	0.12791824	0.13707409	1233.79	0.01915384		1823.8	0.00898835	0.02135153	2413.79	-0.01709191	0.00000001	3003.8	-0.00505731		3593.8	0.00457585		4183.8	-0.0200851	0	
644	0.12805184	0.13706237	1233.99	0.02079699		1824	0.00903768	0.02134906	2413.99	-0.01744853	0.00000001	3004	-0.00465468		3594	0.00420639		4184	-0.01974649	0	
644.2	0.12810299	0.13705065	1234.19	0.02096583		1824.2	0.00981596	0.02134659	2414.19	-0.01856844	0.00000001	3004.2	-0.0057936		3594.2	0.00507293		4184.2	-0.01987052	0	
644.4	0.12732557	0.13703893	1234.39	0.02031689		1824.4	0.00937452	0.02134412	2414.39	-0.01918832	0.00000001	3004.4	-0.00590927		3594.4	0.0047369		4184.4	-0.02035914	0	
644.6	0.12785753	0.13702722	1234.59	0.02055485		1824.6	0.00946466	0.02134165	2414.59	-0.02001264	0.00000001	3004.6	-0.00590085		3594.6	0.0056339		4184.6	-0.01922396	0	
644.8	0.12809442	0.13701551	1234.79	0.02081832		1824.8	0.00945297	0.02133918	2414.79	-0.0205612	0.00000001	3004.8	-0.0055096		3594.8	0.00496993		4184.8	-0.01876903	0	
645	0.12839637	0.13700379	1234.99	0.02080324		1825	0.00958162	0.02133671	2414.99	-0.02058927	0.00000001	3005	-0.00596746		3595	0.0043486		4185	-0.01877123	0	
645.2	0.12770591	0.13699208	1235.19	0.02136173		1825.2	0.00962442	0.02133424	2415.19	-0.02085123	0.00000001	3005.2	-0.0064972		3595.2	0.00421903		4185.2	-0.01855524	0	
645.4	0.12712725	0.13698037	1235.39	0.02106829		1825.4	0.00938241	0.02133177	2415.39	-0.02083747	0.00000001	3005.4	-0.00639184		3595.4	0.00470447		4185.4	-0.01905759	0	
645.6	0.12730678	0.13696866	1235.59	0.02121249		1825.6	0.00960957	0.0213293	2415.59	-0.02097636	0.00000001	3005.6	-0.00703837		3595.6	0.00479808		4185.6	-0.01948964	0	
645.8	0.12730956	0.13695695	1235.79	0.02131532		1825.8	0.01021935	0.02132683	2415.79	-0.02003055	0.00000001	3005.8	-0.00699677		3595.8	0.00508049		4185.8	-0.02017876	0	
646	0.12683917	0.13694524	1235.99	0.02120693		1826	0.01075635	0.02132436	2415.99	-0.01944911	0.00000001	3006	-0.00811239		3596	0.00480131		4186	-0.0205498	0	
646.2	0.1271312	0.13693353	1236.19	0.02108592		1826.2	0.01117751	0.0213219	2416.19	-0.01921314	0.00000001	3006.2	-0.00792677		3596.2	0.00430014		4186.2	-0.02078079	0	
646.4	0.12775475	0.13692183	1236.39	0.02084816		1826.4	0.01147216	0.02131943	2416.39	-0.01909417	0.00000001	3006.4	-0.00815629		3596.4	0.00428153		4186.4	-0.02011067	0	
646.6	0.12789588	0.13691012	1236.59	0.02016144		1826.6	0.01108798	0.02131696	2416.59	-0.01860804	0.00000001	3006.6	-0.00776006		3596.6	0.00462443		4186.6	-0.01994627	0	
646.8	0.12789469	0.13689842	1236.79	0.01893279		1826.8	0.01019288	0.02131449	2416.79	-0.01865743	0.00000001	3006.8	-0.00745083		3596.8	0.00454882		4186.8	-0.01946478	0	
647	0.12740473	0.13688672	1236.99	0.01922152		1827	0.00938498	0.02131203	2416.99	-0.01875711	0.00000001	3007	-0.00611084		3597	0.00442589		4187	-0.01929662	0	
647.2	0.12715284	0.13687501	1237.19	0.01975099		1827.2	0.00975549	0.02130956	2417.19	-0.01912198	0.00000001	3007.2	-0.00578481		3597.2	0.00508333		4187.2	-0.01850852	0	
647.4	0.12805544	0.13686331	1237.39	0.02083529		1827.4	0.01014455	0.02130709	2417.39	-0.0197947	0.00000001	3007.4	-0.00546861		3597.4	0.00582661		4187.4	-0.0190926	0	
647.6	0.12877105	0.13685161	1237.59	0.02101631		1827.6	0.01097443	0.02130463	2417.59	-0.02007143	0.00000001	3007.6	-0.00398535		3597.6	0.00577936		4187.6	-0.01864589	0	
647.8	0.12946202	0.13683991	1237.79	0.02138995		1827.8	0.01134276	0.02130216	2417.79	-0.02017958	0.00000001	3007.8	-0.00325092		3597.8	0.00563794		4187.8	-0.01758349	0	
648	0.12951833	0.13682822	1237.99	0.0219331		1828	0.01176205	0.0212997	2417.99	-0.02097997	0.00000001	3008	-0.00303597		3598	0.00518199		4188	-0.01703016	0	
648.2	0.12943072	0.13681652	1238.19	0.0208661		1828.2	0.01209827	0.02129723	2418.19	-0.02116279	0.00000001	3008.2	-0.00331469		3598.2	0.0050214		4188.2	-0.01702011	0	
648.4	0.12921038	0.13680482	1238.39	0.02048055		1828.4	0.01180902	0.02129477	2418.39	-0.02085321	0.00000001	3008.4	-0.00318492		3598.4	0.00451998		4188.4	-0.01693784	0	
648.6	0.12983367	0.13679313	1238.59	0.02106834		1828.6	0.01153985	0.0212923	2418.59	-0.02091856	0.00000001	3008.6	-0.00320094		3598.6	0.0039349		4188.6	-0.01646782	0	
648.8	0.12947255	0.13678143	1238.79	0.02067643		1828.8	0.01118628	0.02128984	2418.79	-0.02014414	0.00000001	3008.8	-0.00301113		3598.8	0.00247135		4188.8	-0.01702594	0	
649	0.12909184	0.13676974	1238.99	0.02025943		1829	0.01049936	0.02128737	2418.99	-0.01961165	0.00000001	3009	-0.00303765		3599	0.0016229		4189	-0.01802778	0	
649.2	0.12841627	0.13675805	1239.19	0.02041205		1829.2	0.0098232	0.02128491	2419.19	-0.01938725	0.00000001	3009.2	-0.00251748		3599.2	0.00074922		4189.2	-0.01923367	0	
649.4	0.12805683	0.13674636	1239.39	0.02043959		1829.4	0.00930093	0.02128245	2419.39	-0.01879585	0.00000001	3009.4	-0.00211094		3599.4	-0.00014334		4189.4	-0.02053325	0	
649.6	0.12727238	0.13673467	1239.59	0.0205432		1829.6	0.00913277	0.02127998	2419.59	-0.01840479	0.00000001	3009.6	-0.00257213		3599.6	-0.00094038		4189.6	-0.02110569	0	
649.8	0.12662411	0.13672298	1239.79	0.0204248		1829.8	0.00896564	0.02127752	2419.79	-0.01715735	0	3009.8	-0.00252679		3599.8	-0.0016081		4189.8	-0.02288245	0	
