# Supplementary material for: Functional development of a V3/glycan-specific broadly neutralizing antibody isolated from a case of HIV superinfection
Source: eLife. 2021 Jul 15;10:e68110. doi: 10.7554/eLife.68110 (PMC8376252; doi:10.7554/eLife.68110)
Supplement: Figure 2—source data 2. [file elife-68110-fig2-data2.zip › QA013.2 Dbl Ref BLI_2020.09.30/BG505.SOSIP trimer/Fit Data/A3Results.txt]

Conc1	5E-07	5E-07	5E-07	5E-07	5E-07	5E-07	5E-07	
Start1	290	879.99	1469.99	2059.99	2650	3240	3830	
Stop1	649.8	1239.79	1829.8	2419.79	3009.8	3599.8	4189.8	
Kobs		0.000652869586489493	0.000578711695600215	0.0687788947815116	0.000920374155084472	0.000692751088847076	6.36466817353143E-05	
Error Kobs		1.94963461737528E-05	1.79177799358196E-05	0.0130692484112605	3.09405941019746E-05	2.60234317496297E-05	0.0166172082622511	
Koff		0	0	0	0	0	0	
Error Koff		0	0	0	0	0	0	
Time1	Data1	Fit1	Time2	Data2	Fit2	Time3	Data3	Fit3	Time4	Data4	Fit4	Time5	Data5	Fit5	Time6	Data6	Fit6	Time7	Data7	Fit7	
290	0.00067077		879.99	0.00391892	0	1469.99	0.00160197	0	2059.99	0.00059184	0	2650	-0.00469538	0	3240	0.00472617	0	3830	-0.01423246	0	
290.2	0.00140798		880.19	0.00494615	0.00117715	1470.19	0.00219081	0.00068881	2060.19	0.00054863	0.00015054	2650.2	-0.00526574	0.0001859	3240.2	0.00452466	0.00039441	3830.2	-0.01256565	0	
290.4	0.00300375		880.39	0.00545196	0.00235081	1470.39	0.00246736	0.00137619	2060.39	0.00010118	0.00029902	2650.4	-0.00543781	0.00037175	3240.4	0.00441804	0.00078831	3830.4	-0.01114288	0	
290.6	0.00473158		880.59	0.00651305	0.00352098	1470.59	0.00293326	0.00206214	2060.59	0.00039127	0.00044547	2650.6	-0.00578648	0.00055755	3240.6	0.00439446	0.00118169	3830.6	-0.01083527	0	
290.8	0.0073988		880.79	0.0076452	0.00468768	1470.79	0.00275512	0.00274666	2060.79	0.00000235	0.00058992	2650.8	-0.00562047	0.00074331	3240.8	0.00336337	0.00157456	3830.8	-0.00929318	0	
291	0.01001193		880.99	0.00904992	0.0058509	1470.99	0.00324165	0.00342976	2060.99	0.00049156	0.00073239	2651	-0.00506964	0.00092902	3241	0.00370456	0.00196692	3831	-0.00780351	0	
291.2	0.01301093		881.19	0.00950587	0.00701067	1471.19	0.00372545	0.00411143	2061.19	-0.00007837	0.00087291	2651.2	-0.00410967	0.00111468	3241.2	0.0035095	0.00235876	3831.2	-0.00695618	0	
291.4	0.01654652		881.39	0.01086326	0.008167	1471.39	0.00417315	0.00479168	2061.39	-0.00018362	0.00101151	2651.4	-0.00412463	0.0013003	3241.4	0.00365073	0.00275009	3831.4	-0.00663554	0	
291.6	0.0213072		881.59	0.01181694	0.00931989	1471.59	0.00473092	0.00547052	2061.59	-0.00058434	0.00114822	2651.6	-0.00522826	0.00148587	3241.6	0.00351608	0.00314091	3831.6	-0.00624241	0	
291.8	0.02569604		881.79	0.01309834	0.01046935	1471.79	0.0056831	0.00614795	2061.79	0.00002504	0.00128305	2651.8	-0.00549547	0.00167139	3241.8	0.00443374	0.00353122	3831.8	-0.00564152	0	
292	0.03045823		881.99	0.01492089	0.0116154	1471.99	0.00637656	0.00682397	2061.99	-0.00003656	0.00141604	2652	-0.00511141	0.00185686	3242	0.00488896	0.00392102	3832	-0.00566004	0	
292.2	0.03551954		882.19	0.01629641	0.01275805	1472.19	0.00686839	0.00749858	2062.19	0.00004331	0.00154722	2652.2	-0.0053992	0.00204229	3242.2	0.00598137	0.0043103	3832.2	-0.00630766	0	
292.4	0.04165245		882.39	0.01745678	0.0138973	1472.39	0.00713827	0.00817178	2062.39	-0.00023018	0.0016766	2652.4	-0.00525558	0.00222766	3242.4	0.00692973	0.00469908	3832.4	-0.00579561	0	
292.6	0.04660587		882.59	0.01930756	0.01503316	1472.59	0.00749846	0.00884358	2062.59	-0.0006828	0.0018042	2652.6	-0.00539657	0.002413	3242.6	0.00621277	0.00508736	3832.6	-0.00584188	0	
292.8	0.05092509		882.79	0.02162109	0.01616565	1472.79	0.00786521	0.00951399	2062.79	0.00010578	0.00193007	2652.8	-0.00496893	0.00259828	3242.8	0.00597859	0.00547512	3832.8	-0.00666297	0	
293	0.05508826		882.99	0.02329406	0.01729478	1472.99	0.00870881	0.010183	2062.99	0.00051407	0.00205421	2653	-0.00438064	0.00278352	3243	0.00646203	0.00586238	3833	-0.00602337	0	
293.2	0.05972913		883.19	0.02499319	0.01842055	1473.19	0.00961019	0.01085062	2063.19	0.00058989	0.00217665	2653.2	-0.00430045	0.00296871	3243.2	0.00682785	0.00624913	3833.2	-0.00668507	0	
293.4	0.0650043		883.39	0.02632148	0.01954298	1473.39	0.01078962	0.01151685	2063.39	0.00088703	0.00229742	2653.4	-0.00405576	0.00315385	3243.4	0.00707854	0.00663538	3833.4	-0.00645241	0	
293.6	0.06927908		883.59	0.02706422	0.02066207	1473.59	0.012031	0.01218169	2063.59	0.00159375	0.00241654	2653.6	-0.00393631	0.00333895	3243.6	0.00702885	0.00702112	3833.6	-0.00586613	0	
293.8	0.07311527		883.79	0.02800046	0.02177783	1473.79	0.01317649	0.01284514	2063.79	0.00260237	0.00253403	2653.8	-0.00354556	0.003524	3243.8	0.00884299	0.00740636	3833.8	-0.00678897	0	
294	0.07729026		883.99	0.02971532	0.02289028	1473.99	0.01470235	0.01350722	2063.99	0.00206156	0.00264991	2654	-0.0024337	0.003709	3244	0.01023058	0.00779109	3834	-0.00709846	0	
294.2	0.08131636		884.19	0.03066243	0.02399943	1474.19	0.01582128	0.01416792	2064.19	0.00241774	0.0027642	2654.2	-0.00217144	0.00389395	3244.2	0.01134521	0.00817532	3834.2	-0.00758514	0	
294.4	0.0860034		884.39	0.03108042	0.02510528	1474.39	0.0167634	0.01482724	2064.39	0.00249346	0.00287694	2654.4	-0.00100693	0.00407886	3244.4	0.01239096	0.00855905	3834.4	-0.00804369	0	
294.6	0.08903232		884.59	0.03210497	0.02620785	1474.59	0.01723407	0.01548519	2064.59	0.00306151	0.00298813	2654.6	-0.00043949	0.00426372	3244.6	0.01211029	0.00894228	3834.6	-0.00902019	0	
294.8	0.09329123		884.79	0.03375221	0.02730713	1474.79	0.01714363	0.01614178	2064.79	0.0034065	0.0030978	2654.8	0.00053078	0.00444853	3244.8	0.01203624	0.009325	3834.8	-0.00854426	0	
295	0.09684482		884.99	0.03469543	0.02840316	1474.99	0.01829892	0.01679699	2064.99	0.00403728	0.00320597	2655	0.0017269	0.0046333	3245	0.01369278	0.00970723	3835	-0.00829563	0	
295.2	0.10099946		885.19	0.03515683	0.02949592	1475.19	0.01961195	0.01745084	2065.19	0.00301293	0.00331266	2655.2	0.00198034	0.00481802	3245.2	0.01363109	0.01008896	3835.2	-0.00815713	0	
295.4	0.10515766		885.39	0.03721992	0.03058545	1475.39	0.02002796	0.01810333	2065.39	0.00354884	0.00341789	2655.4	0.00096714	0.00500269	3245.4	0.01396277	0.01047019	3835.4	-0.00834416	0	
295.6	0.10946116		885.59	0.03852766	0.03167173	1475.59	0.02131142	0.01875446	2065.59	0.00339972	0.00352168	2655.6	0.00046766	0.00518731	3245.6	0.01329032	0.01085092	3835.6	-0.00768756	0	
295.8	0.1132099		885.79	0.04110963	0.03275478	1475.79	0.02262316	0.01940424	2065.79	0.00469208	0.00362406	2655.8	0.00076527	0.00537189	3245.8	0.01404377	0.01123115	3835.8	-0.00728829	0	
296	0.11727643		885.99	0.0427454	0.03383462	1475.99	0.02322709	0.02005266	2065.99	0.00455354	0.00372503	2656	0.00078881	0.00555642	3246	0.01379856	0.01161088	3836	-0.0079831	0	
296.2	0.12080468		886.19	0.04435288	0.03491125	1476.19	0.02405367	0.02069974	2066.19	0.00419195	0.00382462	2656.2	0.00106077	0.00574091	3246.2	0.01436608	0.01199012	3836.2	-0.00746589	0	
296.4	0.125135		886.39	0.04568352	0.03598468	1476.39	0.02378844	0.02134547	2066.39	0.0047757	0.00392285	2656.4	0.00171075	0.00592534	3246.4	0.01517884	0.01236887	3836.4	-0.00777109	0	
296.6	0.1278119		886.59	0.04698379	0.03705492	1476.59	0.02467098	0.02198985	2066.59	0.00455241	0.00401974	2656.6	0.00228449	0.00610973	3246.6	0.01423197	0.01274711	3836.6	-0.00819145	0	
296.8	0.13016666		886.79	0.04801066	0.03812199	1476.79	0.02464353	0.02263289	2066.79	0.00495543	0.0041153	2656.8	0.00203864	0.00629408	3246.8	0.01455057	0.01312487	3836.8	-0.00808192	0	
297	0.13320815		886.99	0.04862612	0.03918588	1476.99	0.02599827	0.0232746	2066.99	0.00488993	0.00420955	2657	0.00217615	0.00647837	3247	0.01517387	0.01350213	3837	-0.00720461	0	
297.2	0.13659329		887.19	0.04936664	0.04024661	1477.19	0.02629317	0.02391497	2067.19	0.0052428	0.00430251	2657.2	0.00218099	0.00666262	3247.2	0.01506063	0.0138789	3837.2	-0.007447	0	
297.4	0.13995423		887.39	0.05004288	0.04130419	1477.39	0.02677	0.024554	2067.39	0.00493829	0.00439421	2657.4	0.00226754	0.00684682	3247.4	0.01540765	0.01425517	3837.4	-0.00773972	0	
297.6	0.14283526		887.59	0.05085716	0.04235862	1477.59	0.02749305	0.02519171	2067.59	0.00524408	0.00448465	2657.6	0.00253878	0.00703098	3247.6	0.01539765	0.01463096	3837.6	-0.00668341	0	
297.8	0.14544816		887.79	0.05108704	0.04340993	1477.79	0.0283844	0.02582809	2067.79	0.00651595	0.00457385	2657.8	0.00232478	0.00721509	3247.8	0.01595251	0.01500625	3837.8	-0.007559	0	
298	0.14882642		887.99	0.05228409	0.04445811	1477.99	0.02806803	0.02646314	2067.99	0.00575192	0.00466183	2658	0.00309117	0.00739915	3248	0.01580459	0.01538105	3838	-0.00702652	0	
298.2	0.15130082		888.19	0.05281104	0.04550318	1478.19	0.02795579	0.02709687	2068.19	0.00613125	0.00474861	2658.2	0.00311109	0.00758316	3248.2	0.01581986	0.01575536	3838.2	-0.00607438	0	
298.4	0.15420809		888.39	0.05410608	0.04654514	1478.39	0.0281008	0.02772929	2068.39	0.00589333	0.0048342	2658.4	0.00284253	0.00776713	3248.4	0.01646954	0.01612918	3838.4	-0.00543503	0	
298.6	0.15672269		888.59	0.05595156	0.047584	1478.59	0.02822036	0.02836038	2068.59	0.00644652	0.00491862	2658.6	0.00206612	0.00795105	3248.6	0.01574147	0.01650252	3838.6	-0.00486762	0	
298.8	0.15965148		888.79	0.05782606	0.04861978	1478.79	0.02844878	0.02899016	2068.79	0.00583511	0.00500189	2658.8	0.0021429	0.00813492	3248.8	0.01661715	0.01687537	3838.8	-0.00441995	0	
299	0.16240117		888.99	0.05900137	0.04965248	1478.99	0.02964425	0.02961864	2068.99	0.00570052	0.00508402	2659	0.00261097	0.00831875	3249	0.01718941	0.01724772	3839	-0.00387578	0	
299.2	0.16508182		889.19	0.06038308	0.05068212	1479.19	0.03114237	0.0302458	2069.19	0.00459069	0.00516502	2659.2	0.00295098	0.00850253	3249.2	0.01657796	0.0176196	3839.2	-0.00330914	0	
299.4	0.16705686		889.39	0.06226335	0.05170869	1479.39	0.03138789	0.03087166	2069.39	0.00489536	0.00524492	2659.4	0.00320434	0.00868627	3249.4	0.01717901	0.01799098	3839.4	-0.00314363	0	
299.6	0.16942942		889.59	0.06362843	0.05273222	1479.59	0.03276109	0.03149622	2069.59	0.00498648	0.00532372	2659.6	0.00358941	0.00886995	3249.6	0.01700792	0.01836188	3839.6	-0.00341599	0	
299.8	0.17198492		889.79	0.0657526	0.0537527	1479.79	0.03379659	0.03211947	2069.79	0.00567073	0.00540145	2659.8	0.004074	0.00905359	3249.8	0.01766103	0.0187323	3839.8	-0.00363091	0	
300	0.17428495		889.99	0.06638089	0.05477015	1479.99	0.03518615	0.03274143	2069.99	0.00578018	0.00547811	2660	0.00585339	0.00923718	3250	0.01810877	0.01910223	3840	-0.00419784	0	
300.2	0.17605909		890.19	0.06726115	0.05578458	1480.19	0.03633371	0.03336209	2070.19	0.00586313	0.00555372	2660.2	0.00700969	0.00942073	3250.2	0.018023	0.01947168	3840.2	-0.00344477	0	
300.4	0.17873144		890.39	0.06784389	0.05679599	1480.39	0.03646812	0.03398147	2070.39	0.00688693	0.0056283	2660.4	0.00663814	0.00960423	3250.4	0.01960827	0.01984065	3840.4	-0.00519878	0	
300.6	0.18038133		890.59	0.06881092	0.0578044	1480.59	0.03820696	0.03459955	2070.59	0.00698168	0.00570186	2660.6	0.00679801	0.00978768	3250.6	0.01877834	0.02020913	3840.6	-0.00536383	0	
300.8	0.1822285		890.79	0.06965729	0.05880982	1480.79	0.03857034	0.03521635	2070.79	0.00787589	0.00577442	2660.8	0.00699463	0.00997109	3250.8	0.02061037	0.02057714	3840.8	-0.0056869	0	
301	0.18417227		890.99	0.07041769	0.05981224	1480.99	0.04047193	0.03583186	2070.99	0.00788603	0.00584598	2661	0.00723172	0.01015445	3251	0.02150362	0.02094466	3841	-0.00589374	0	
301.2	0.18661778		891.19	0.07142207	0.06081169	1481.19	0.04126029	0.03644609	2071.19	0.00753274	0.00591656	2661.2	0.00796089	0.01033776	3251.2	0.0216382	0.0213117	3841.2	-0.00626994	0	
301.4	0.1895208		891.39	0.07215899	0.06180817	1481.39	0.04164902	0.03705905	2071.39	0.00820485	0.00598618	2661.4	0.00770339	0.01052103	3251.4	0.02262486	0.02167826	3841.4	-0.00698271	0	
301.6	0.19122127		891.59	0.07348014	0.06280169	1481.59	0.04242908	0.03767072	2071.59	0.00895022	0.00605484	2661.6	0.00783469	0.01070425	3251.6	0.02283014	0.02204434	3841.6	-0.00733341	0	
301.8	0.19271112		891.79	0.07467143	0.06379226	1481.79	0.04238054	0.03828113	2071.79	0.00885757	0.00612257	2661.8	0.00839471	0.01088742	3251.8	0.02343608	0.02240995	3841.8	-0.00846725	0	
302	0.19452935		891.99	0.07702526	0.06477988	1481.99	0.04248771	0.03889026	2071.99	0.00801253	0.00618937	2662	0.00822523	0.01107055	3252	0.02310634	0.02277507	3842	-0.00771082	0	
302.2	0.19600104		892.19	0.07853342	0.06576457	1482.19	0.04273096	0.03949813	2072.19	0.00804307	0.00625525	2662.2	0.00816873	0.01125363	3252.2	0.02409862	0.02313972	3842.2	-0.00755504	0	
302.4	0.19832683		892.39	0.0802452	0.06674633	1482.39	0.04373375	0.04010473	2072.39	0.00741018	0.00632024	2662.4	0.00808794	0.01143666	3252.4	0.02412755	0.02350389	3842.4	-0.00764613	0	
302.6	0.20001744		892.59	0.08149675	0.06772518	1482.59	0.04477181	0.04071007	2072.59	0.00580928	0.00638433	2662.6	0.00789714	0.01161965	3252.6	0.02374941	0.02386759	3842.6	-0.00785144	0	
302.8	0.2012708		892.79	0.08225278	0.06870112	1482.79	0.04524992	0.04131414	2072.79	0.00378401	0.00644755	2662.8	0.00929327	0.01180259	3252.8	0.02405655	0.02423081	3842.8	-0.00846234	0	
303	0.20287925		892.99	0.08312907	0.06967415	1482.99	0.0461075	0.04191697	2072.99	0.00314357	0.00650991	2663	0.01011557	0.01198548	3253	0.02424796	0.02459356	3843	-0.00807993	0	
303.2	0.20483129		893.19	0.08319502	0.0706443	1483.19	0.04699286	0.04251853	2073.19	0.00162649	0.00657141	2663.2	0.01101539	0.01216832	3253.2	0.02411563	0.02495583	3843.2	-0.00744163	0	
303.4	0.20669589		893.39	0.08457197	0.07161157	1483.39	0.04701403	0.04311885	2073.39	0.00189976	0.00663207	2663.4	0.0111016	0.01235112	3253.4	0.02496387	0.02531763	3843.4	-0.00723103	0	
303.6	0.20852618		893.59	0.08535042	0.07257596	1483.59	0.04753687	0.04371791	2073.59	0.00169595	0.0066919	2663.6	0.01172384	0.01253388	3253.6	0.0248588	0.02567896	3843.6	-0.00748771	0	
303.8	0.2095589		893.79	0.08682456	0.07353749	1483.79	0.04777437	0.04431573	2073.79	0.00208246	0.00675091	2663.8	0.01298996	0.01271658	3253.8	0.02533371	0.02603981	3843.8	-0.00706458	0	
304	0.21143655		893.99	0.08700927	0.07449616	1483.99	0.04837972	0.0449123	2073.99	0.00262997	0.00680912	2664	0.01371007	0.01289925	3254	0.02618772	0.02640019	3844	-0.00760858	0	
304.2	0.21297498		894.19	0.08742865	0.07545198	1484.19	0.0487911	0.04550763	2074.19	0.00246728	0.00686653	2664.2	0.01268029	0.01308186	3254.2	0.02693586	0.0267601	3844.2	-0.008498	0	
304.4	0.21503555		894.39	0.08827135	0.07640496	1484.39	0.04903134	0.04610173	2074.39	0.00241103	0.00692315	2664.4	0.01264709	0.01326443	3254.4	0.02855295	0.02711955	3844.4	-0.01009513	0	
304.6	0.21625122		894.59	0.08904198	0.07735511	1484.59	0.0496418	0.04669458	2074.59	0.00330478	0.006979	2664.6	0.01358106	0.01344695	3254.6	0.02826449	0.02747852	3844.6	-0.00978419	0	
304.8	0.21733262		894.79	0.08931959	0.07830243	1484.79	0.05060867	0.0472862	2074.79	0.00405267	0.00703409	2664.8	0.01344523	0.01362942	3254.8	0.03005302	0.02783702	3844.8	-0.00996603	0	
305	0.21851737		894.99	0.0903489	0.07924695	1484.99	0.05211262	0.04787659	2074.99	0.0040895	0.00708842	2665	0.01236376	0.01381185	3255	0.03085922	0.02819505	3845	-0.01005204	0	
305.2	0.22072413		895.19	0.09053817	0.08018865	1485.19	0.05307405	0.04846576	2075.19	0.00453953	0.00714201	2665.2	0.01221682	0.01399423	3255.2	0.03113325	0.02855262	3845.2	-0.00982146	0	
305.4	0.22254236		895.39	0.09124737	0.08112756	1485.39	0.05309301	0.04905369	2075.39	0.00556717	0.00719487	2665.4	0.01141946	0.01417657	3255.4	0.03181472	0.02890972	3845.4	-0.01090004	0	
305.6	0.22436036		895.59	0.09290717	0.08206368	1485.59	0.05386532	0.0496404	2075.59	0.00542551	0.007247	2665.6	0.0120215	0.01435885	3255.6	0.03157678	0.02926635	3845.6	-0.0115513	0	
305.8	0.22589769		895.79	0.09543959	0.08299702	1485.79	0.05380432	0.05022589	2075.79	0.0059888	0.00729842	2665.8	0.01270575	0.0145411	3255.8	0.03222134	0.02962251	3845.8	-0.01073691	0	
306	0.22747229		895.99	0.09698897	0.08392758	1485.99	0.05480109	0.05081017	2075.99	0.00603537	0.00734914	2666	0.01287643	0.01472329	3256	0.03178517	0.02997822	3846	-0.0101484	0	
306.2	0.22868394		896.19	0.09723037	0.08485538	1486.19	0.0552969	0.05139322	2076.19	0.00644503	0.00739916	2666.2	0.01412918	0.01490544	3256.2	0.0323473	0.03033345	3846.2	-0.00970771	0	
306.4	0.23002519		896.39	0.09792634	0.08578043	1486.39	0.05652497	0.05197506	2076.39	0.00553128	0.0074485	2666.4	0.01399039	0.01508754	3256.4	0.0318207	0.03068822	3846.4	-0.00942629	0	
306.6	0.23118367		896.59	0.09945458	0.08670272	1486.59	0.05684123	0.05255569	2076.59	0.00493905	0.00749716	2666.6	0.01384915	0.0152696	3256.6	0.03205622	0.03104253	3846.6	-0.00902479	0	
306.8	0.23225741		896.79	0.10014593	0.08762228	1486.79	0.05767238	0.05313512	2076.79	0.00442036	0.00754516	2666.8	0.01450156	0.01545161	3256.8	0.03229695	0.03139637	3846.8	-0.0080784	0	
307	0.23331884		896.99	0.10079822	0.0885391	1486.99	0.05865275	0.05371333	2076.99	0.00402813	0.0075925	2667	0.01492436	0.01563357	3257	0.03231164	0.03174976	3847	-0.00719357	0	
307.2	0.23528695		897.19	0.10161211	0.0894532	1487.19	0.05996802	0.05429035	2077.19	0.00493495	0.0076392	2667.2	0.0152159	0.01581549	3257.2	0.03221866	0.03210268	3847.2	-0.00687369	0	
307.4	0.23701626		897.39	0.10320993	0.09036458	1487.39	0.06026035	0.05486616	2077.39	0.00487667	0.00768526	2667.4	0.01521876	0.01599736	3257.4	0.0326208	0.03245514	3847.4	-0.00652625	0	
307.6	0.23789342		897.59	0.10438348	0.09127325	1487.59	0.06134967	0.05544077	2077.59	0.0047507	0.00773068	2667.6	0.01545593	0.01617919	3257.6	0.03293489	0.03280713	3847.6	-0.00622875	0	
307.8	0.2396694		897.79	0.10570372	0.09217923	1487.79	0.06212043	0.05601419	2077.79	0.00459745	0.00777549	2667.8	0.01613057	0.01636097	3257.8	0.03341654	0.03315867	3847.8	-0.00617215	0	
308	0.24218853		897.99	0.10598601	0.09308251	1487.99	0.06358334	0.05658641	2077.99	0.00422864	0.00781968	2668	0.01546226	0.0165427	3258	0.03377911	0.03350975	3848	-0.00651077	0	
308.2	0.24409876		898.19	0.10656272	0.09398311	1488.19	0.06450634	0.05715745	2078.19	0.00492967	0.00786327	2668.2	0.01551668	0.01672438	3258.2	0.03413825	0.03386037	3848.2	-0.00720325	0	
308.4	0.2452081		898.39	0.10742343	0.09488104	1488.39	0.06468144	0.05772729	2078.39	0.00611554	0.00790626	2668.4	0.01575565	0.01690602	3258.4	0.0340992	0.03421053	3848.4	-0.00740202	0	
308.6	0.24619984		898.59	0.10764265	0.09577629	1488.59	0.06577113	0.05829595	2078.59	0.0073966	0.00794866	2668.6	0.01568821	0.01708762	3258.6	0.03344021	0.03456024	3848.6	-0.00706563	0	
308.8	0.24711349		898.79	0.10748607	0.09666889	1488.79	0.06623929	0.05886342	2078.79	0.00735276	0.00799048	2668.8	0.01412517	0.01726916	3258.8	0.03402129	0.03490949	3848.8	-0.00667754	0	
309	0.24850702		898.99	0.10850075	0.09755883	1488.99	0.06711277	0.05942972	2078.99	0.00694202	0.00803174	2669	0.01384692	0.01745066	3259	0.03404862	0.03525828	3849	-0.00621769	0	
309.2	0.25003665		899.19	0.10927142	0.09844613	1489.19	0.06785521	0.05999483	2079.19	0.00689022	0.00807242	2669.2	0.01448601	0.01763212	3259.2	0.03450319	0.03560661	3849.2	-0.00517766	0	
309.4	0.25173205		899.39	0.11050298	0.0993308	1489.39	0.06756855	0.06055877	2079.39	0.00656073	0.00811255	2669.4	0.01464661	0.01781353	3259.4	0.03459616	0.03595449	3849.4	-0.00701426	0	
309.6	0.25338064		899.59	0.11146312	0.10021283	1489.59	0.06794588	0.06112154	2079.59	0.00724799	0.00815214	2669.6	0.01489066	0.01799489	3259.6	0.0342319	0.03630192	3849.6	-0.00651658	0	
309.8	0.25512618		899.79	0.11267361	0.10109225	1489.79	0.06765848	0.06168313	2079.79	0.0077911	0.00819118	2669.8	0.01554247	0.01817621	3259.8	0.03507551	0.03664889	3849.8	-0.0064353	0	
310	0.25657771		899.99	0.11341127	0.10196905	1489.99	0.06834009	0.06224356	2079.99	0.00735053	0.00822968	2670	0.01497962	0.01835748	3260	0.03509628	0.03699541	3850	-0.00678362	0	
310.2	0.25795265		900.19	0.11367855	0.10284325	1490.19	0.06799491	0.06280281	2080.19	0.00799157	0.00826766	2670.2	0.01466958	0.0185387	3260.2	0.03547883	0.03734147	3850.2	-0.00640707	0	
310.4	0.25895169		900.39	0.11534882	0.10371485	1490.39	0.06835268	0.06336091	2080.39	0.00771895	0.00830512	2670.4	0.01422612	0.01871988	3260.4	0.03702874	0.03768708	3850.4	-0.00685764	0	
310.6	0.25971689		900.59	0.11614611	0.10458386	1490.59	0.0685249	0.06391784	2080.59	0.00721027	0.00834207	2670.6	0.01418768	0.01890101	3260.6	0.03780425	0.03803225	3850.6	-0.00602922	0	
310.8	0.26114799		900.79	0.11649119	0.10545029	1490.79	0.06918832	0.06447361	2080.79	0.00584383	0.00837851	2670.8	0.01434683	0.01908209	3260.8	0.03825932	0.03837696	3850.8	-0.00658603	0	
311	0.26215466		900.99	0.11676362	0.10631414	1490.99	0.06972825	0.06502823	2080.99	0.00566593	0.00841446	2671	0.01503589	0.01926313	3261	0.03877457	0.03872122	3851	-0.00714447	0	
311.2	0.26266878		901.19	0.11740607	0.10717543	1491.19	0.06976881	0.06558169	2081.19	0.00627113	0.00844991	2671.2	0.01485601	0.01944413	3261.2	0.0392796	0.03906502	3851.2	-0.00679191	0	
311.4	0.26387555		901.39	0.11783331	0.10803416	1491.39	0.0698012	0.066134	2081.39	0.00479569	0.00848488	2671.4	0.01514013	0.01962507	3261.4	0.03938595	0.03940839	3851.4	-0.00737067	0	
311.6	0.26511585		901.59	0.11936523	0.10889034	1491.59	0.0700362	0.06668516	2081.59	0.00424189	0.00851937	2671.6	0.0158842	0.01980597	3261.6	0.03963256	0.0397513	3851.6	-0.00716548	0	
311.8	0.2671701		901.79	0.11960636	0.10974397	1491.79	0.07065969	0.06723518	2081.79	0.00397686	0.00855339	2671.8	0.01657797	0.01998683	3261.8	0.04048523	0.04009376	3851.8	-0.00684602	0	
312	0.26782216		901.99	0.11993654	0.11059507	1491.99	0.07126538	0.06778404	2081.99	0.0032236	0.00858694	2672	0.01657582	0.02016764	3262	0.04098242	0.04043578	3852	-0.0071528	0	
312.2	0.26852273		902.19	0.11975719	0.11144364	1492.19	0.0716318	0.06833177	2082.19	0.00385605	0.00862003	2672.2	0.0174436	0.0203484	3262.2	0.04141963	0.04077734	3852.2	-0.00752801	0	
312.4	0.26967204		902.39	0.11993802	0.11228968	1492.39	0.07241044	0.06887836	2082.39	0.00346593	0.00865267	2672.4	0.01863721	0.02052912	3262.4	0.0413035	0.04111847	3852.4	-0.00819022	0	
312.6	0.26958825		902.59	0.12046525	0.11313322	1492.59	0.07369901	0.06942381	2082.59	0.00271058	0.00868487	2672.6	0.01950198	0.02070979	3262.6	0.04118395	0.04145914	3852.6	-0.00720433	0	
312.8	0.26940374		902.79	0.12145617	0.11397424	1492.79	0.07396502	0.06996812	2082.79	0.00238516	0.00871662	2672.8	0.01972278	0.02089041	3262.8	0.04257256	0.04179938	3852.8	-0.00674364	0	
313	0.27025731		902.99	0.12335596	0.11481277	1492.99	0.07556461	0.0705113	2082.99	0.00226804	0.00874794	2673	0.02012787	0.02107099	3263	0.04274007	0.04213916	3853	-0.00690343	0	
313.2	0.27070304		903.19	0.12440266	0.11564881	1493.19	0.07594887	0.07105335	2083.19	0.00246604	0.00877883	2673.2	0.02033037	0.02125152	3263.2	0.04327628	0.04247851	3853.2	-0.00723822	0	
313.4	0.27225772		903.39	0.12496937	0.11648237	1493.39	0.0759098	0.07159427	2083.39	0.0034766	0.0088093	2673.4	0.02018274	0.02143201	3263.4	0.04240405	0.0428174	3853.4	-0.00893373	0	
313.6	0.27344055		903.59	0.12572626	0.11731344	1493.59	0.0769213	0.07213407	2083.59	0.00446829	0.00883935	2673.6	0.02014458	0.02161245	3263.6	0.04212879	0.04315586	3853.6	-0.00823606	0	
313.8	0.27534612		903.79	0.12697552	0.11814205	1493.79	0.07771963	0.07267274	2083.79	0.00506879	0.00886899	2673.8	0.02010399	0.02179284	3263.8	0.04294209	0.04349388	3853.8	-0.0095234	0	
314	0.27678286		903.99	0.12880441	0.1189682	1493.99	0.07832847	0.07321029	2083.99	0.00467734	0.00889823	2674	0.01929499	0.02197319	3264	0.04314744	0.04383145	3854	-0.00907733	0	
314.2	0.27840735		904.19	0.13024914	0.11979189	1494.19	0.0778895	0.07374672	2084.19	0.00609239	0.00892707	2674.2	0.01972851	0.0221535	3264.2	0.0439175	0.04416858	3854.2	-0.00930747	0	
314.4	0.27882041		904.39	0.13193101	0.12061313	1494.39	0.07890052	0.07428204	2084.39	0.00582056	0.00895551	2674.4	0.01969712	0.02233375	3264.4	0.04434805	0.04450527	3854.4	-0.00912616	0	
314.6	0.27961462		904.59	0.13197844	0.12143194	1494.59	0.07930723	0.07481624	2084.59	0.00484142	0.00898356	2674.6	0.01908192	0.02251396	3264.6	0.0447148	0.04484152	3854.6	-0.00825631	0	
314.8	0.28041055		904.79	0.13327779	0.12224831	1494.79	0.07927756	0.07534933	2084.79	0.00522267	0.00901123	2674.8	0.01796567	0.02269413	3264.8	0.04511703	0.04517733	3854.8	-0.00878568	0	
315	0.28059108		904.99	0.13346886	0.12306225	1494.99	0.07955211	0.07588131	2084.99	0.00579319	0.00903852	2675	0.01841739	0.02287425	3265	0.04543922	0.0455127	3855	-0.00849535	0	
315.2	0.28132721		905.19	0.13438513	0.12387378	1495.19	0.07938226	0.07641218	2085.19	0.00614459	0.00906544	2675.2	0.0182397	0.02305432	3265.2	0.04536432	0.04584764	3855.2	-0.00788004	0	
315.4	0.28276343		905.39	0.13526044	0.1246829	1495.39	0.08047341	0.07694195	2085.39	0.00582167	0.00909199	2675.4	0.01892154	0.02323435	3265.4	0.04603295	0.04618213	3855.4	-0.00845819	0	
315.6	0.28386937		905.59	0.1365403	0.12548961	1495.59	0.08080576	0.07747061	2085.59	0.00532197	0.00911817	2675.6	0.01977174	0.02341433	3265.6	0.04680203	0.04651619	3855.6	-0.00798051	0	
315.8	0.2850705		905.79	0.13720618	0.12629393	1495.79	0.08233054	0.07799817	2085.79	0.00497201	0.009144	2675.8	0.0198645	0.02359427	3265.8	0.04767111	0.04684982	3855.8	-0.00801056	0	
316	0.28512731		905.99	0.13742003	0.12709585	1495.99	0.08352914	0.07852464	2085.99	0.00429427	0.00916947	2676	0.01943109	0.02377416	3266	0.04795702	0.047183	3856	-0.00772522	0	
316.2	0.28681556		906.19	0.13670381	0.1278954	1496.19	0.08490478	0.07905001	2086.19	0.00475325	0.0091946	2676.2	0.02024068	0.023954	3266.2	0.04861674	0.04751575	3856.2	-0.00727097	0	
316.4	0.28836659		906.39	0.13717951	0.12869257	1496.39	0.08637774	0.07957429	2086.39	0.00429831	0.00921938	2676.4	0.0211421	0.0241338	3266.4	0.04924881	0.04784807	3856.4	-0.00671514	0	
316.6	0.28806802		906.59	0.13805129	0.12948737	1496.59	0.08734254	0.08009747	2086.59	0.00304252	0.00924383	2676.6	0.02115557	0.02431355	3266.6	0.04958629	0.04817995	3856.6	-0.00609057	0	
316.8	0.28927915		906.79	0.13873154	0.1302798	1496.79	0.08755246	0.08061957	2086.79	0.00380685	0.00926793	2676.8	0.02092132	0.02449326	3266.8	0.05025014	0.0485114	3856.8	-0.00659048	0	
317	0.29020907		906.99	0.1392289	0.13106989	1496.99	0.08829166	0.08114058	2086.99	0.00449902	0.00929171	2677	0.02020329	0.02467292	3267	0.05142391	0.04884242	3857	-0.00630459	0	
317.2	0.29116504		907.19	0.13968828	0.13185762	1497.19	0.0880149	0.08166051	2087.19	0.00483411	0.00931517	2677.2	0.02088662	0.02485253	3267.2	0.05194066	0.049173	3857.2	-0.00683683	0	
317.4	0.29219823		907.39	0.13958987	0.13264302	1497.39	0.08862238	0.08217935	2087.39	0.00579219	0.0093383	2677.4	0.0206901	0.0250321	3267.4	0.0516517	0.04950315	3857.4	-0.00739787	0	
317.6	0.29269291		907.59	0.14017889	0.13342608	1497.59	0.08917257	0.08269711	2087.59	0.0059095	0.00936112	2677.6	0.02107468	0.02521163	3267.6	0.05208321	0.04983287	3857.6	-0.00780555	0	
317.8	0.29367854		907.79	0.14106404	0.13420682	1497.79	0.08969362	0.0832138	2087.79	0.00612183	0.00938362	2677.8	0.0211699	0.02539111	3267.8	0.05196291	0.05016216	3857.8	-0.00874859	0	
318	0.29487451		907.99	0.14220092	0.13498524	1497.99	0.08996063	0.08372941	2087.99	0.00597279	0.00940582	2678	0.02227793	0.02557054	3268	0.05223332	0.05049101	3858	-0.00823562	0	
318.2	0.29508781		908.19	0.14298394	0.13576134	1498.19	0.09015887	0.08424395	2088.19	0.00739583	0.00942771	2678.2	0.02309073	0.02574993	3268.2	0.05228488	0.05081944	3858.2	-0.00867864	0	
318.4	0.29505251		908.39	0.14319421	0.13653514	1498.39	0.0912995	0.08475741	2088.39	0.00656018	0.00944931	2678.4	0.02304645	0.02592927	3268.4	0.05198406	0.05114744	3858.4	-0.00852358	0	
318.6	0.29555848		908.59	0.14363768	0.13730664	1498.59	0.09165636	0.08526981	2088.59	0.00663334	0.00947061	2678.6	0.02299504	0.02610856	3268.6	0.05222131	0.05147501	3858.6	-0.0083508	0	
318.8	0.29620986		908.79	0.14503015	0.13807584	1498.79	0.09109555	0.08578114	2088.79	0.00647987	0.00949161	2678.8	0.02311871	0.02628781	3268.8	0.05191761	0.05180215	3858.8	-0.0096126	0	
319	0.29642633		908.99	0.14489018	0.13884276	1498.99	0.09172958	0.08629141	2088.99	0.00713817	0.00951233	2679	0.02500819	0.02646702	3269	0.05226858	0.05212887	3859	-0.01014591	0	
319.2	0.29727406		909.19	0.14608356	0.13960741	1499.19	0.09159949	0.08680061	2089.19	0.00711943	0.00953277	2679.2	0.02543391	0.02664617	3269.2	0.0531156	0.05245515	3859.2	-0.01034938	0	
319.4	0.29733865		909.39	0.14743684	0.14036978	1499.39	0.09278292	0.08730876	2089.39	0.00788426	0.00955293	2679.4	0.02593775	0.02682529	3269.4	0.05362332	0.05278102	3859.4	-0.0114128	0	
319.6	0.29798132		909.59	0.14875433	0.14112988	1499.59	0.09359047	0.08781585	2089.59	0.00743218	0.00957281	2679.6	0.02583171	0.02700435	3269.6	0.05417358	0.05310645	3859.6	-0.01158841	0	
319.8	0.29914635		909.79	0.14961285	0.14188773	1499.79	0.09483228	0.08832188	2089.79	0.0071056	0.00959242	2679.8	0.02507482	0.02718338	3269.8	0.05430923	0.05343146	3859.8	-0.01129074	0	
320	0.2997533		909.99	0.14985615	0.14264333	1499.99	0.09551688	0.08882686	2089.99	0.00793162	0.00961176	2680	0.02479335	0.02736235	3270	0.05471774	0.05375605	3860	-0.01089641	0	
320.2	0.3014057		910.19	0.15083459	0.14339668	1500.19	0.09547416	0.08933078	2090.19	0.00743082	0.00963084	2680.2	0.02581946	0.02754128	3270.2	0.05557263	0.05408021	3860.2	-0.01092328	0	
320.4	0.30171006		910.39	0.15166939	0.14414779	1500.39	0.09570729	0.08983366	2090.39	0.00696114	0.00964965	2680.4	0.02619095	0.02772017	3270.4	0.05564087	0.05440395	3860.4	-0.01140885	0	
320.6	0.30347122		910.59	0.15325829	0.14489667	1500.59	0.09533907	0.09033549	2090.59	0.00738905	0.00966821	2680.6	0.02646461	0.02789901	3270.6	0.05577928	0.05472726	3860.6	-0.01152182	0	
320.8	0.30472702		910.79	0.15420658	0.14564333	1500.79	0.0954251	0.09083628	2090.79	0.00848058	0.00968652	2680.8	0.02627845	0.0280778	3270.8	0.05675006	0.05505015	3860.8	-0.01056822	0	
321	0.30534562		910.99	0.15455552	0.14638777	1500.99	0.09607555	0.09133603	2090.99	0.00818665	0.00970457	2681	0.02646737	0.02825655	3271	0.05840538	0.05537262	3861	-0.00999241	0	
321.2	0.30580086		911.19	0.1553256	0.14712999	1501.19	0.09719631	0.09183473	2091.19	0.00826748	0.00972238	2681.2	0.02715094	0.02843525	3271.2	0.05865832	0.05569467	3861.2	-0.00974744	0	
321.4	0.30597497		911.39	0.15567242	0.14787001	1501.39	0.09811958	0.0923324	2091.39	0.00866277	0.00973994	2681.4	0.02717887	0.02861391	3271.4	0.05960441	0.0560163	3861.4	-0.00920166	0	
321.6	0.30695626		911.59	0.15584404	0.14860784	1501.59	0.09901041	0.09282903	2091.59	0.00873367	0.00975726	2681.6	0.02807037	0.02879252	3271.6	0.05938836	0.0563375	3861.6	-0.0086166	0	
321.8	0.30796879		911.79	0.15623478	0.14934347	1501.79	0.10013523	0.09332463	2091.79	0.00802376	0.00977435	2681.8	0.02837887	0.02897108	3271.8	0.05995458	0.05665829	3861.8	-0.00809643	0	
322	0.30854239		911.99	0.15734294	0.15007691	1501.99	0.10155486	0.09381919	2091.99	0.00736083	0.0097912	2682	0.0289128	0.02914961	3272	0.06030537	0.05697866	3862	-0.00753408	0	
322.2	0.30910503		912.19	0.1582726	0.15080818	1502.19	0.10154358	0.09431273	2092.19	0.0075657	0.00980783	2682.2	0.02923422	0.02932808	3272.2	0.05953845	0.05729861	3862.2	-0.00698767	0	
322.4	0.31000642		912.39	0.15882819	0.15153727	1502.39	0.10228511	0.09480524	2092.39	0.00654686	0.00982422	2682.4	0.02907583	0.02950651	3272.4	0.05887282	0.05761814	3862.4	-0.00648544	0	
322.6	0.31067284		912.59	0.15989405	0.15226419	1502.59	0.10271322	0.09529672	2092.59	0.00615373	0.00984039	2682.6	0.02892717	0.02968489	3272.6	0.0580578	0.05793726	3862.6	-0.00596039	0	
322.8	0.31145359		912.79	0.1606903	0.15298896	1502.79	0.10264994	0.09578718	2092.79	0.00505059	0.00985634	2682.8	0.02931883	0.02986323	3272.8	0.05823745	0.05825595	3862.8	-0.00626588	0	
323	0.31201729		912.99	0.16126413	0.15371157	1502.99	0.10324419	0.09627662	2092.99	0.00531212	0.00987207	2683	0.02969756	0.03004153	3273	0.05824438	0.05857423	3863	-0.00572072	0	
323.2	0.31322743		913.19	0.16245352	0.15443204	1503.19	0.1031388	0.09676504	2093.19	0.004674	0.00988759	2683.2	0.0295079	0.03021977	3273.2	0.05770216	0.0588921	3863.2	-0.00659419	0	
323.4	0.31365508		913.39	0.16292265	0.15515037	1503.39	0.10395324	0.09725245	2093.39	0.00502384	0.00990289	2683.4	0.02929338	0.03039798	3273.4	0.05684102	0.05920955	3863.4	-0.00634639	0	
323.6	0.31484189		913.59	0.16342585	0.15586656	1503.59	0.10414058	0.09773884	2093.59	0.00421999	0.00991799	2683.6	0.02918414	0.03057613	3273.6	0.05602348	0.05952658	3863.6	-0.00612931	0	
323.8	0.31571047		913.79	0.1637952	0.15658062	1503.79	0.1039673	0.09822422	2093.79	0.00486158	0.00993288	2683.8	0.02937583	0.03075425	3273.8	0.05558163	0.0598432	3863.8	-0.00543627	0	
324	0.31629016		913.99	0.16490784	0.15729256	1503.99	0.1037677	0.09870859	2093.99	0.00582208	0.00994756	2684	0.02949116	0.03093231	3274	0.05566228	0.06015941	3864	-0.00616369	0	
324.2	0.31699486		914.19	0.16515442	0.15800239	1504.19	0.1040767	0.09919194	2094.19	0.00481522	0.00996205	2684.2	0.02957238	0.03111033	3274.2	0.05605326	0.0604752	3864.2	-0.00629183	0	
324.4	0.31750258		914.39	0.16543488	0.15871011	1504.39	0.10431172	0.0996743	2094.39	0.0058482	0.00997633	2684.4	0.0299733	0.03128831	3274.4	0.05541595	0.06079058	3864.4	-0.00660654	0	
324.6	0.32036909		914.59	0.16623047	0.15941573	1504.59	0.10494489	0.10015565	2094.59	0.00689385	0.00999042	2684.6	0.03084958	0.03146624	3274.6	0.05630619	0.06110555	3864.6	-0.00573579	0	
324.8	0.32133725		914.79	0.16580267	0.16011924	1504.79	0.10545111	0.100636	2094.79	0.00700333	0.01000432	2684.8	0.03094696	0.03164413	3274.8	0.05747497	0.0614201	3864.8	-0.00546878	0	
325	0.32171147		914.99	0.16585342	0.16082067	1504.99	0.10548876	0.10111534	2094.99	0.00824896	0.01001803	2685	0.0315153	0.03182197	3275	0.05824771	0.06173425	3865	-0.00540313	0	
325.2	0.32276881		915.19	0.16681047	0.16152002	1505.19	0.10593845	0.10159369	2095.19	0.00944633	0.01003155	2685.2	0.03176157	0.03199976	3275.2	0.059519	0.06204798	3865.2	-0.00545171	0	
325.4	0.32420265		915.39	0.16719456	0.16221728	1505.39	0.10598515	0.10207105	2095.39	0.009771	0.01004488	2685.4	0.03192937	0.03217751	3275.4	0.06081033	0.06236131	3865.4	-0.00603514	0	
325.6	0.32561133		915.59	0.16700441	0.16291248	1505.59	0.10651327	0.10254741	2095.59	0.00970765	0.01005803	2685.6	0.032388	0.03235521	3275.6	0.06104286	0.06267422	3865.6	-0.00623682	0	
325.8	0.32634013		915.79	0.16745026	0.16360561	1505.79	0.10699778	0.10302278	2095.79	0.00920606	0.01007101	2685.8	0.03301192	0.03253287	3275.8	0.0625533	0.06298673	3865.8	-0.00590868	0	
326	0.32606999		915.99	0.1682539	0.16429668	1505.99	0.10772681	0.10349716	2095.99	0.00965927	0.0100838	2686	0.03357599	0.03271049	3276	0.06246909	0.06329883	3866	-0.00622714	0	
326.2	0.32724511		916.19	0.168755	0.1649857	1506.19	0.10772905	0.10397055	2096.19	0.00995403	0.01009642	2686.2	0.03460849	0.03288805	3276.2	0.06295717	0.06361052	3866.2	-0.00658396	0	
326.4	0.32780319		916.39	0.16936439	0.16567267	1506.39	0.10803049	0.10444296	2096.39	0.00890596	0.01010887	2686.4	0.03503692	0.03306558	3276.4	0.06312852	0.0639218	3866.4	-0.00671618	0	
326.6	0.32780277		916.59	0.17080112	0.1663576	1506.59	0.10841256	0.10491438	2096.59	0.00846722	0.01012115	2686.6	0.03401672	0.03324305	3276.6	0.06341434	0.06423267	3866.6	-0.0070843	0	
326.8	0.32822535		916.79	0.17167784	0.16704049	1506.79	0.10871743	0.10538482	2096.79	0.00794097	0.01013326	2686.8	0.03434793	0.03342049	3276.8	0.06410271	0.06454314	3866.8	-0.00791323	0	
327	0.32887258		916.99	0.17327863	0.16772136	1506.99	0.10890418	0.10585429	2096.99	0.00807426	0.0101452	2687	0.0341421	0.03359787	3277	0.06388077	0.06485321	3867	-0.00821434	0	
327.2	0.32840844		917.19	0.17301633	0.1684002	1507.19	0.10912234	0.10632277	2097.19	0.00815849	0.01015698	2687.2	0.03526501	0.03377522	3277.2	0.06414219	0.06516287	3867.2	-0.008132	0	
327.4	0.32838768		917.39	0.17401603	0.16907702	1507.39	0.10930935	0.10679028	2097.39	0.0084259	0.0101686	2687.4	0.03545966	0.03395251	3277.4	0.06402249	0.06547212	3867.4	-0.00717378	0	
327.6	0.32831998		917.59	0.17552955	0.16975184	1507.59	0.10949428	0.10725682	2097.59	0.00813786	0.01018006	2687.6	0.03411529	0.03412977	3277.6	0.06452718	0.06578097	3867.6	-0.00770939	0	
327.8	0.32801881		917.79	0.17636511	0.17042465	1507.79	0.11098288	0.10772239	2097.79	0.00795576	0.01019137	2687.8	0.03419311	0.03430697	3277.8	0.06480931	0.06608942	3867.8	-0.0073802	0	
328	0.32764638		917.99	0.1770029	0.17109546	1507.99	0.11122577	0.10818699	2097.99	0.00663706	0.01020252	2688	0.03293652	0.03448413	3278	0.06497797	0.06639746	3868	-0.00857001	0	
328.2	0.32791607		918.19	0.17644252	0.17176428	1508.19	0.11176496	0.10865062	2098.19	0.00599176	0.01021351	2688.2	0.03236937	0.03466125	3278.2	0.06580687	0.0667051	3868.2	-0.00802385	0	
328.4	0.32779519		918.39	0.17751022	0.17243111	1508.39	0.11067229	0.10911329	2098.39	0.00687296	0.01022436	2688.4	0.03269837	0.03483832	3278.4	0.06537317	0.06701234	3868.4	-0.00804077	0	
328.6	0.32927854		918.59	0.17690084	0.17309596	1508.59	0.11077326	0.10957499	2098.59	0.00634844	0.01023506	2688.6	0.03356651	0.03501535	3278.6	0.0657437	0.06731918	3868.6	-0.00752887	0	
328.8	0.32884776		918.79	0.1766443	0.17375883	1508.79	0.11030173	0.11003573	2098.79	0.00675821	0.01024561	2688.8	0.03355139	0.03519233	3278.8	0.06555141	0.06762561	3868.8	-0.00738391	0	
329	0.32834141		918.99	0.17718182	0.17441974	1508.99	0.11092724	0.11049551	2098.99	0.00680919	0.01025602	2689	0.03358823	0.03536927	3279	0.06524554	0.06793165	3869	-0.00664005	0	
329.2	0.32918487		919.19	0.17760223	0.17507868	1509.19	0.11140591	0.11095434	2099.19	0.00644768	0.01026628	2689.2	0.03342795	0.03554616	3279.2	0.06561536	0.06823728	3869.2	-0.0065995	0	
329.4	0.32958999		919.39	0.17715639	0.17573566	1509.39	0.11322002	0.11141221	2099.39	0.00641806	0.01027641	2689.4	0.03412292	0.035723	3279.4	0.06566117	0.06854252	3869.4	-0.00697236	0	
329.6	0.3303352		919.59	0.17687684	0.17639069	1509.59	0.11408907	0.11186913	2099.59	0.00655645	0.01028639	2689.6	0.03451207	0.0358998	3279.6	0.06645241	0.06884736	3869.6	-0.00655658	0	
329.8	0.32993621		919.79	0.17632058	0.17704378	1509.79	0.11534507	0.1123251	2099.79	0.00651996	0.01029624	2689.8	0.03518609	0.03607656	3279.8	0.06710852	0.06915179	3869.8	-0.00608844	0	
330	0.3302466		919.99	0.17707107	0.17769492	1509.99	0.11672292	0.11278011	2099.99	0.00718222	0.01030596	2690	0.03580735	0.03625327	3280	0.06752835	0.06945584	3870	-0.00628871	0	
330.2	0.3322419		920.19	0.17783897	0.17834413	1510.19	0.1172906	0.11323418	2100.19	0.00732578	0.01031554	2690.2	0.03618285	0.03642994	3280.2	0.06801603	0.06975948	3870.2	-0.00613857	0	
330.4	0.33364817		920.39	0.17852356	0.17899141	1510.39	0.11842061	0.11368731	2100.39	0.00780249	0.01032499	2690.4	0.03611692	0.03660656	3280.4	0.06813172	0.07006273	3870.4	-0.00545634	0	
330.6	0.3347743		920.59	0.17936635	0.17963677	1510.59	0.11979754	0.11413949	2100.59	0.00895506	0.01033431	2690.6	0.03555167	0.03678314	3280.6	0.06803361	0.07036558	3870.6	-0.00543928	0	
330.8	0.33593373		920.79	0.18019626	0.18028021	1510.79	0.12011347	0.11459073	2100.79	0.00976923	0.01034351	2690.8	0.03663562	0.03695967	3280.8	0.06802128	0.07066803	3870.8	-0.00555747	0	
331	0.33681525		920.99	0.18103709	0.18092174	1510.99	0.12048526	0.11504104	2100.99	0.01036	0.01035257	2691	0.03721013	0.03713615	3281	0.06900904	0.07097009	3871	-0.00552694	0	
331.2	0.33791149		921.19	0.18091025	0.18156136	1511.19	0.12097012	0.1154904	2101.19	0.01030379	0.01036152	2691.2	0.03791364	0.03731259	3281.2	0.06981719	0.07127175	3871.2	-0.00554571	0	
331.4	0.33887082		921.39	0.18288963	0.18219909	1511.39	0.1211517	0.11593883	2101.39	0.01068836	0.01037034	2691.4	0.03758035	0.03748899	3281.4	0.07007955	0.07157303	3871.4	-0.00635457	0	
331.6	0.33938232		921.59	0.18365079	0.18283492	1511.59	0.12111499	0.11638633	2101.59	0.01054715	0.01037904	2691.6	0.03742349	0.03766534	3281.6	0.07005363	0.0718739	3871.6	-0.00681207	0	
331.8	0.33974947		921.79	0.18391104	0.18346885	1511.79	0.12070341	0.11683289	2101.79	0.01000682	0.01038762	2691.8	0.03828052	0.03784165	3281.8	0.06936997	0.07217439	3871.8	-0.00703801	0	
332	0.34068862		921.99	0.18406491	0.18410091	1511.99	0.11925779	0.11727853	2101.99	0.01009815	0.01039609	2692	0.03782637	0.03801791	3282	0.06936863	0.07247448	3872	-0.00710263	0	
332.2	0.34079698		922.19	0.18394346	0.18473109	1512.19	0.11901206	0.11772324	2102.19	0.01023932	0.01040444	2692.2	0.03884438	0.03819413	3282.2	0.06962908	0.07277417	3872.2	-0.00756905	0	
332.4	0.34017318		922.39	0.1855217	0.18535939	1512.39	0.11771241	0.11816702	2102.39	0.009924	0.01041267	2692.4	0.04014447	0.0383703	3282.4	0.06829293	0.07307348	3872.4	-0.00899126	0	
332.6	0.34151795		922.59	0.18544537	0.18598583	1512.59	0.11861004	0.11860988	2102.59	0.00855303	0.0104208	2692.6	0.04049119	0.03854642	3282.6	0.06821791	0.0733724	3872.6	-0.00887559	0	
332.8	0.34145164		922.79	0.18626143	0.18661041	1512.79	0.11888948	0.11905181	2102.79	0.00893604	0.01042881	2692.8	0.0403864	0.03872251	3282.8	0.06857645	0.07367092	3872.8	-0.00929237	0	
333	0.34221915		922.99	0.18729173	0.18723313	1512.99	0.11977023	0.11949283	2102.99	0.0082885	0.01043671	2693	0.04036993	0.03889854	3283	0.06973984	0.07396906	3873	-0.00931298	0	
333.2	0.34275319		923.19	0.18742924	0.187854	1513.19	0.11993654	0.11993293	2103.19	0.00798393	0.0104445	2693.2	0.04058476	0.03907454	3283.2	0.07059524	0.0742668	3873.2	-0.00979803	0	
333.4	0.34295622		923.39	0.18812372	0.18847303	1513.39	0.12118013	0.12037211	2103.39	0.00713783	0.01045219	2693.4	0.04063207	0.03925048	3283.4	0.0719108	0.07456416	3873.4	-0.01063498	0	
333.6	0.3428269		923.59	0.18908576	0.18909022	1513.59	0.12131378	0.12081038	2103.59	0.00774405	0.01045977	2693.6	0.04032554	0.03942639	3283.6	0.073338	0.07486113	3873.6	-0.01058141	0	
333.8	0.34274652		923.79	0.18942673	0.18970557	1513.79	0.1226942	0.12124774	2103.79	0.00715547	0.01046725	2693.8	0.0406241	0.03960224	3283.8	0.07459389	0.07515771	3873.8	-0.01028393	0	
334	0.34421197		923.99	0.19014833	0.1903191	1513.99	0.12359944	0.12168418	2103.99	0.00720356	0.01047463	2694	0.04043852	0.03977806	3284	0.07530684	0.0754539	3874	-0.00945038	0	
334.2	0.34498796		924.19	0.19030651	0.1909308	1514.19	0.12429839	0.12211972	2104.19	0.00694164	0.0104819	2694.2	0.03959896	0.03995383	3284.2	0.07623589	0.0757497	3874.2	-0.00898853	0	
334.4	0.34579323		924.39	0.19025941	0.19154068	1514.39	0.12530359	0.12255435	2104.39	0.00722799	0.01048908	2694.4	0.03873701	0.04012955	3284.4	0.07578147	0.07604512	3874.4	-0.00889288	0	
334.6	0.34583848		924.59	0.19077092	0.19214876	1514.59	0.12589071	0.12298808	2104.59	0.00750432	0.01049615	2694.6	0.03843116	0.04030523	3284.6	0.07597936	0.07634015	3874.6	-0.00814572	0	
334.8	0.34588998		924.79	0.19171786	0.19275502	1514.79	0.12635758	0.1234209	2104.79	0.00687787	0.01050313	2694.8	0.03826112	0.04048086	3284.8	0.0769618	0.0766348	3874.8	-0.00802484	0	
335	0.34678985		924.99	0.19164606	0.19335949	1514.99	0.12710352	0.12385283	2104.99	0.00652721	0.01051002	2695	0.03808432	0.04065645	3285	0.078047	0.07692906	3875	-0.00745608	0	
335.2	0.34812919		925.19	0.19213452	0.19396216	1515.19	0.1280824	0.12428385	2105.19	0.00678816	0.01051681	2695.2	0.03787539	0.040832	3285.2	0.07807838	0.07722294	3875.2	-0.00659874	0	
335.4	0.34777114		925.39	0.19313277	0.19456304	1515.39	0.12815493	0.12471398	2105.39	0.0069015	0.01052351	2695.4	0.0383865	0.0410075	3285.4	0.07861029	0.07751643	3875.4	-0.00598122	0	
335.6	0.34775652		925.59	0.19342694	0.19516213	1515.59	0.12893361	0.12514321	2105.59	0.00678071	0.01053011	2695.6	0.03869947	0.04118295	3285.6	0.07802979	0.07780954	3875.6	-0.00547595	0	
335.8	0.34798734		925.79	0.19359938	0.19575945	1515.79	0.12876513	0.12557155	2105.79	0.00609557	0.01053663	2695.8	0.03954236	0.04135836	3285.8	0.07731686	0.07810227	3875.8	-0.00503943	0	
336	0.34814858		925.99	0.19422849	0.19635498	1515.99	0.12949435	0.12599899	2105.99	0.00631269	0.01054306	2696	0.04031335	0.04153373	3286	0.07658751	0.07839461	3876	-0.00524236	0	
336.2	0.34833427		926.19	0.19493298	0.19694875	1516.19	0.12912005	0.12642555	2106.19	0.00618335	0.0105494	2696.2	0.04094631	0.04170905	3286.2	0.0766344	0.07868657	3876.2	-0.00624312	0	
336.4	0.34871274		926.39	0.19576105	0.19754076	1516.39	0.12961975	0.12685122	2106.39	0.00580715	0.01055565	2696.4	0.04047708	0.04188432	3286.4	0.0757167	0.07897815	3876.4	-0.0063957	0	
336.6	0.35120466		926.59	0.19595144	0.19813101	1516.59	0.13032217	0.127276	2106.59	0.00494519	0.01056182	2696.6	0.04044599	0.04205956	3286.6	0.07576969	0.07926935	3876.6	-0.0053785	0	
336.8	0.35125389		926.79	0.19650748	0.1987195	1516.79	0.12995022	0.1276999	2106.79	0.00519205	0.0105679	2696.8	0.04153557	0.04223474	3286.8	0.07569812	0.07956017	3876.8	-0.00588624	0	
337	0.35138154		926.99	0.19743273	0.19930624	1516.99	0.13038085	0.12812292	2106.99	0.00451144	0.0105739	2697	0.04238441	0.04240989	3287	0.07659005	0.07985061	3877	-0.00634383	0	
337.2	0.35172783		927.19	0.19727968	0.19989125	1517.19	0.13060158	0.12854505	2107.19	0.00509103	0.01057982	2697.2	0.04234428	0.04258498	3287.2	0.07696858	0.08014067	3877.2	-0.0066763	0	
337.4	0.35332449		927.39	0.19764343	0.20047451	1517.39	0.13068208	0.12896631	2107.39	0.00506139	0.01058565	2697.4	0.0413136	0.04276004	3287.4	0.07741621	0.08043035	3877.4	-0.00679644	0	
337.6	0.3539083		927.59	0.19825223	0.20105604	1517.59	0.13115163	0.12938669	2107.59	0.00610501	0.01059141	2697.6	0.04183275	0.04293505	3287.6	0.07769487	0.08071965	3877.6	-0.00698542	0	
337.8	0.35500178		927.79	0.19782622	0.20163584	1517.79	0.1326666	0.1298062	2107.79	0.00530135	0.01059709	2697.8	0.04145584	0.04311001	3287.8	0.07883245	0.08100857	3877.8	-0.00644601	0	
338	0.35588052		927.99	0.19756867	0.20221392	1517.99	0.13315009	0.13022483	2107.99	0.00614352	0.01060269	2698	0.04129986	0.04328493	3288	0.07911362	0.08129712	3878	-0.00615254	0	
338.2	0.35616133		928.19	0.19714102	0.20279028	1518.19	0.13390756	0.13064259	2108.19	0.00660936	0.01060821	2698.2	0.04157786	0.04345981	3288.2	0.07943207	0.08158529	3878.2	-0.00591384	0	
338.4	0.35763336		928.39	0.19704036	0.20336493	1518.39	0.13440315	0.13105948	2108.39	0.00758062	0.01061366	2698.4	0.04160361	0.04363464	3288.4	0.07865333	0.08187308	3878.4	-0.00686749	0	
338.6	0.3576178		928.59	0.19717741	0.20393788	1518.59	0.13475749	0.13147551	2108.59	0.00908832	0.01061903	2698.6	0.04209314	0.04380942	3288.6	0.07965262	0.0821605	3878.6	-0.00594153	0	
338.8	0.35820226		928.79	0.19766221	0.20450912	1518.79	0.13565135	0.13189067	2108.79	0.00947859	0.01062433	2698.8	0.04273021	0.04398416	3288.8	0.08094938	0.08244754	3878.8	-0.00634019	0	
339	0.35867552		928.99	0.19782614	0.20507866	1518.99	0.13506352	0.13230496	2108.99	0.00975696	0.01062956	2699	0.04311047	0.04415886	3289	0.08173554	0.0827342	3879	-0.00620544	0	
339.2	0.35931911		929.19	0.19813396	0.20564651	1519.19	0.13567826	0.13271839	2109.19	0.00995167	0.01063471	2699.2	0.04426203	0.04433351	3289.2	0.08314315	0.08302049	3879.2	-0.00632239	0	
339.4	0.35896187		929.39	0.19838189	0.20621268	1519.39	0.13591879	0.13313096	2109.39	0.00965335	0.0106398	2699.4	0.04534924	0.04450812	3289.4	0.08426006	0.08330641	3879.4	-0.0066247	0	
339.6	0.35901799		929.59	0.19850303	0.20677716	1519.59	0.13664446	0.13354267	2109.59	0.010094	0.01064482	2699.6	0.04630341	0.04468269	3289.6	0.08435597	0.08359195	3879.6	-0.00657856	0	
339.8	0.35946132		929.79	0.19822946	0.20733996	1519.79	0.13573124	0.13395353	2109.79	0.00993777	0.01064976	2699.8	0.04735855	0.04485721	3289.8	0.08421488	0.08387712	3879.8	-0.00620403	0	
340	0.35953289		929.99	0.19895291	0.2079011	1519.99	0.13552605	0.13436353	2109.99	0.00999361	0.01065464	2700	0.04790264	0.04503168	3290	0.08436814	0.08416192	3880	-0.00680206	0	
340.2	0.3602863		930.19	0.19917012	0.20846056	1520.19	0.13554908	0.13477268	2110.19	0.00997133	0.01065946	2700.2	0.04769079	0.04520611	3290.2	0.08389473	0.08444634	3880.2	-0.00713947	0	
340.4	0.36030353		930.39	0.19978622	0.20901836	1520.39	0.1357537	0.13518097	2110.39	0.00901509	0.0106642	2700.4	0.04832192	0.0453805	3290.4	0.08362959	0.0847304	3880.4	-0.00739365	0	
340.6	0.36136755		930.59	0.20095968	0.20957451	1520.59	0.13514207	0.13558842	2110.59	0.00821783	0.01066888	2700.6	0.04821831	0.04555484	3290.6	0.08323908	0.08501408	3880.6	-0.0079289	0	
340.8	0.36106694		930.79	0.2016663	0.210129	1520.79	0.1352886	0.13599502	2110.79	0.00779002	0.0106735	2700.8	0.04865501	0.04572914	3290.8	0.08300592	0.08529739	3880.8	-0.0079037	0	
341	0.36135612		930.99	0.20239614	0.21068185	1520.99	0.13570734	0.13640077	2110.99	0.00780836	0.01067806	2701	0.04852051	0.04590339	3291	0.0835836	0.08558033	3881	-0.00789741	0	
341.2	0.36215883		931.19	0.20309986	0.21123305	1521.19	0.13582078	0.13680567	2111.19	0.00811236	0.01068255	2701.2	0.0477503	0.0460776	3291.2	0.0833305	0.0858629	3881.2	-0.00794123	0	
341.4	0.36360237		931.39	0.20399095	0.21178262	1521.39	0.13665198	0.13720974	2111.39	0.00764909	0.01068698	2701.4	0.04717894	0.04625176	3291.4	0.08310882	0.0861451	3881.4	-0.00736343	0	
341.6	0.36368699		931.59	0.20546067	0.21233055	1521.59	0.13773222	0.13761296	2111.59	0.00754088	0.01069135	2701.6	0.04795601	0.04642588	3291.6	0.08207051	0.08642694	3881.6	-0.00684803	0	
341.8	0.36439254		931.79	0.20599348	0.21287686	1521.79	0.13837861	0.13801534	2111.79	0.00740032	0.01069566	2701.8	0.04731552	0.04659996	3291.8	0.08239114	0.0867084	3881.8	-0.00679042	0	
342	0.36470348		931.99	0.20728339	0.21342154	1521.99	0.13772077	0.13841689	2111.99	0.00820749	0.01069991	2702	0.0476859	0.04677399	3292	0.08220108	0.0869895	3882	-0.00633296	0	
342.2	0.36532021		932.19	0.20721552	0.2139646	1522.19	0.13771422	0.1388176	2112.19	0.00823169	0.01070411	2702.2	0.0472857	0.04694797	3292.2	0.08143595	0.08727023	3882.2	-0.006666	0	
342.4	0.36634466		932.39	0.20792685	0.21450605	1522.39	0.13764021	0.13921748	2112.39	0.00814975	0.01070824	2702.4	0.04627297	0.04712192	3292.4	0.08167974	0.08755059	3882.4	-0.00740695	0	
342.6	0.36623762		932.59	0.20923665	0.2150459	1522.59	0.13714629	0.13961652	2112.59	0.0089083	0.01071232	2702.6	0.04648584	0.04729581	3292.6	0.08293899	0.08783059	3882.6	-0.00679001	0	
342.8	0.36739356		932.79	0.20986932	0.21558413	1522.79	0.1380542	0.14001473	2112.79	0.00790767	0.01071635	2702.8	0.04693552	0.04746967	3292.8	0.08421271	0.08811022	3882.8	-0.00621551	0	
343	0.36796648		932.99	0.21031482	0.21612077	1522.99	0.13811063	0.14041212	2112.99	0.00761765	0.01072032	2703	0.04688442	0.04764348	3293	0.08431387	0.08838948	3883	-0.00617108	0	
343.2	0.36974793		933.19	0.21159338	0.21665582	1523.19	0.13881402	0.14080867	2113.19	0.00740453	0.01072423	2703.2	0.04697764	0.04781724	3293.2	0.08534606	0.08866838	3883.2	-0.00542706	0	
343.4	0.37012108		933.39	0.21222314	0.21718927	1523.39	0.13896045	0.14120441	2113.39	0.00783671	0.01072809	2703.4	0.04730743	0.04799096	3293.4	0.08595269	0.08894692	3883.4	-0.00525674	0	
343.6	0.37035629		933.59	0.21251385	0.21772114	1523.59	0.13943273	0.14159931	2113.59	0.00771514	0.0107319	2703.6	0.04682094	0.04816464	3293.6	0.08644244	0.08922509	3883.6	-0.00454729	0	
343.8	0.37111344		933.79	0.21351985	0.21825143	1523.79	0.13937965	0.1419934	2113.79	0.00684245	0.01073566	2703.8	0.0471766	0.04833827	3293.8	0.08720231	0.08950289	3883.8	-0.00425518	0	
344	0.3715678		933.99	0.21424971	0.21878014	1523.99	0.14012973	0.14238667	2113.99	0.00590182	0.01073936	2704	0.04752648	0.04851186	3294	0.08740006	0.08978034	3884	-0.00573001	0	
344.2	0.37244386		934.19	0.21492661	0.21930729	1524.19	0.14099763	0.14277911	2114.19	0.00545496	0.01074302	2704.2	0.04726038	0.0486854	3294.2	0.0881733	0.09005742	3884.2	-0.00648127	0	
344.4	0.37279898		934.39	0.21522951	0.21983286	1524.39	0.14117031	0.14317075	2114.39	0.00493827	0.01074662	2704.4	0.04738223	0.0488589	3294.4	0.08855696	0.09033414	3884.4	-0.00671792	0	
344.6	0.37285625		934.59	0.21537531	0.22035688	1524.59	0.14248146	0.14356156	2114.59	0.00466651	0.01075018	2704.6	0.04763625	0.04903236	3294.6	0.08882435	0.0906105	3884.6	-0.00605248	0	
344.8	0.37334212		934.79	0.21543004	0.22087934	1524.79	0.14394117	0.14395156	2114.79	0.004727	0.01075368	2704.8	0.0494256	0.04920577	3294.8	0.08947065	0.0908865	3884.8	-0.00548255	0	
345	0.37348718		934.99	0.21635448	0.22140024	1524.99	0.14493461	0.14434075	2114.99	0.00484562	0.01075714	2705	0.05027704	0.04937914	3295	0.0896664	0.09116213	3885	-0.00569141	0	
345.2	0.37390799		935.19	0.21701845	0.2219196	1525.19	0.14649685	0.14472913	2115.19	0.00520055	0.01076055	2705.2	0.0499855	0.04955246	3295.2	0.08946179	0.09143741	3885.2	-0.00587909	0	
345.4	0.37417443		935.39	0.21761564	0.22243742	1525.39	0.14789817	0.1451167	2115.39	0.00573728	0.01076392	2705.4	0.05037917	0.04972574	3295.4	0.08897074	0.09171233	3885.4	-0.00528012	0	
345.6	0.37386592		935.59	0.21797248	0.22295369	1525.59	0.14764602	0.14550347	2115.59	0.00576745	0.01076723	2705.6	0.0502634	0.04989898	3295.6	0.08892653	0.09198688	3885.6	-0.00534638	0	
345.8	0.37329758		935.79	0.21854421	0.22346844	1525.79	0.14734538	0.14588943	2115.79	0.00657603	0.01077051	2705.8	0.04984968	0.05007217	3295.8	0.08952463	0.09226108	3885.8	-0.00608894	0	
346	0.37427614		935.99	0.21909056	0.22398165	1525.99	0.14809934	0.14627459	2115.99	0.00676919	0.01077373	2706	0.05010779	0.05024531	3296	0.08984877	0.09253492	3886	-0.00615108	0	
346.2	0.37528653		936.19	0.21886847	0.22449334	1526.19	0.1483801	0.14665894	2116.19	0.0067692	0.01077692	2706.2	0.0495064	0.05041842	3296.2	0.08990268	0.09280841	3886.2	-0.00688579	0	
346.4	0.37509747		936.39	0.21874345	0.22500351	1526.39	0.14839262	0.1470425	2116.39	0.00694955	0.01078006	2706.4	0.0495695	0.05059147	3296.4	0.09061912	0.09308153	3886.4	-0.00660683	0	
346.6	0.37530501		936.59	0.21984909	0.22551216	1526.59	0.14857253	0.14742525	2116.59	0.00761477	0.01078316	2706.6	0.05087893	0.05076449	3296.6	0.09111377	0.0933543	3886.6	-0.00563804	0	
346.8	0.37608989		936.79	0.21964798	0.2260193	1526.79	0.14922459	0.14780721	2116.79	0.00788021	0.01078621	2706.8	0.05114314	0.05093746	3296.8	0.09095803	0.09362671	3886.8	-0.0051522	0	
347	0.37644979		936.99	0.2200476	0.22652494	1526.99	0.14901091	0.14818838	2116.99	0.00867365	0.01078923	2707	0.05094007	0.05111038	3297	0.0903397	0.09389877	3887	-0.0057123	0	
347.2	0.37765285		937.19	0.22060314	0.22702907	1527.19	0.14863008	0.14856875	2117.19	0.00838887	0.0107922	2707.2	0.05128463	0.05128327	3297.2	0.09110415	0.09417047	3887.2	-0.00481963	0	
347.4	0.37776909		937.39	0.2198269	0.22753171	1527.39	0.14892172	0.14894833	2117.39	0.00833621	0.01079513	2707.4	0.05181856	0.05145611	3297.4	0.09117409	0.09444181	3887.4	-0.00499552	0	
347.6	0.37793455		937.59	0.22067331	0.22803285	1527.59	0.14886195	0.14932712	2117.59	0.00753457	0.01079802	2707.6	0.05162168	0.0516289	3297.6	0.09175644	0.0947128	3887.6	-0.0040646	0	
347.8	0.37869019		937.79	0.22070181	0.2285325	1527.79	0.14853349	0.14970512	2117.79	0.00712473	0.01080087	2707.8	0.05229999	0.05180165	3297.8	0.09183529	0.09498344	3887.8	-0.00492643	0	
348	0.37865328		937.99	0.21997535	0.22903067	1527.99	0.14968749	0.15008234	2117.99	0.00669845	0.01080368	2708	0.05243598	0.05197436	3298	0.09141356	0.09525372	3888	-0.00573083	0	
348.2	0.37939958		938.19	0.22058961	0.22952736	1528.19	0.15004715	0.15045877	2118.19	0.0064354	0.01080646	2708.2	0.05337332	0.05214702	3298.2	0.09158503	0.09552365	3888.2	-0.00584728	0	
348.4	0.38006846		938.39	0.22037366	0.23002257	1528.39	0.15061043	0.15083441	2118.39	0.0067814	0.0108092	2708.4	0.05435696	0.05231964	3298.4	0.09151075	0.09579322	3888.4	-0.00553612	0	
348.6	0.3797723		938.59	0.22167385	0.23051631	1528.59	0.15108018	0.15120928	2118.59	0.00617786	0.01081189	2708.6	0.05567232	0.05249221	3298.6	0.09219811	0.09606245	3888.6	-0.00478023	0	
348.8	0.38096779		938.79	0.22274725	0.23100858	1528.79	0.15163344	0.15158336	2118.79	0.0069133	0.01081456	2708.8	0.05556483	0.05266474	3298.8	0.09165136	0.09633132	3888.8	-0.00572427	0	
349	0.38088992		938.99	0.22313302	0.23149939	1528.99	0.1521629	0.15195667	2118.99	0.00780743	0.01081718	2709	0.05559439	0.05283723	3299	0.09159855	0.09659984	3889	-0.0054334	0	
349.2	0.38047022		939.19	0.22341634	0.23198875	1529.19	0.15326125	0.15232919	2119.19	0.00866958	0.01081977	2709.2	0.05498764	0.05300967	3299.2	0.09159874	0.09686801	3889.2	-0.00553112	0	
349.4	0.37963194		939.39	0.22390196	0.23247665	1529.39	0.15348927	0.15270095	2119.39	0.00838882	0.01082233	2709.4	0.05504472	0.05318207	3299.4	0.09162355	0.09713583	3889.4	-0.00550392	0	
349.6	0.37999669		939.59	0.22411071	0.2329631	1529.59	0.15366537	0.15307193	2119.59	0.00887767	0.01082485	2709.6	0.05462113	0.05335442	3299.6	0.09258921	0.0974033	3889.6	-0.00595869	0	
349.8	0.38056402		939.79	0.22453181	0.2334481	1529.79	0.15459852	0.15344213	2119.79	0.00940241	0.01082733	2709.8	0.05483849	0.05352673	3299.8	0.09223862	0.09767042	3889.8	-0.00609639	0	
350	0.38211094		939.99	0.22458647	0.23393166	1529.99	0.15553078	0.15381157	2119.99	0.00912136	0.01082978	2710	0.0539755	0.053699	3300	0.09276847	0.09793719	3890	-0.00721296	0	
350.2	0.38164465		940.19	0.22481274	0.23441379	1530.19	0.1548236	0.15418024	2120.19	0.00998032	0.0108322	2710.2	0.05310901	0.05387122	3300.2	0.09272907	0.09820361	3890.2	-0.00717982	0	
350.4	0.38060091		940.39	0.22488284	0.23489449	1530.39	0.15536323	0.15454814	2120.39	0.01087459	0.01083458	2710.4	0.0537075	0.0540434	3300.4	0.09296086	0.09846969	3890.4	-0.00695473	0	
350.6	0.38130361		940.59	0.22569083	0.23537375	1530.59	0.15493106	0.15491527	2120.59	0.01099502	0.01083694	2710.6	0.05432432	0.05421554	3300.6	0.09331545	0.09873541	3890.6	-0.00728359	0	
350.8	0.38227553		940.79	0.22528351	0.23585159	1530.79	0.15457885	0.15528164	2120.79	0.0105965	0.01083926	2710.8	0.05517038	0.05438763	3300.8	0.09318973	0.09900079	3890.8	-0.00827479	0	
351	0.38269968		940.99	0.22449684	0.23632802	1530.99	0.15431326	0.15564725	2120.99	0.01020313	0.01084154	2711	0.05550368	0.05455968	3301	0.09335641	0.09926583	3891	-0.00812287	0	
351.2	0.38334921		941.19	0.2246444	0.23680302	1531.19	0.15497577	0.1560121	2121.19	0.00939448	0.0108438	2711.2	0.05665114	0.05473168	3301.2	0.0940507	0.09953051	3891.2	-0.00735974	0	
351.4	0.38412125		941.39	0.22538477	0.23727662	1531.39	0.15533843	0.15637618	2121.39	0.00905122	0.01084603	2711.4	0.05697023	0.05490364	3301.4	0.09387638	0.09979485	3891.4	-0.00805778	0	
351.6	0.38456179		941.59	0.2261231	0.23774881	1531.59	0.15533522	0.15673951	2121.59	0.00870863	0.01084822	2711.6	0.05689645	0.05507556	3301.6	0.09447536	0.10005885	3891.6	-0.00756007	0	
351.8	0.38457475		941.79	0.2264803	0.23821959	1531.79	0.15572447	0.15710209	2121.79	0.0079467	0.01085039	2711.8	0.0573361	0.05524743	3301.8	0.09459772	0.1003225	3891.8	-0.0084594	0	
352	0.38422727		941.99	0.22749797	0.23868898	1531.99	0.15578206	0.15746391	2121.99	0.00745046	0.01085252	2712	0.05704844	0.05541926	3302	0.09481996	0.1005858	3892	-0.00820064	0	
352.2	0.38509927		942.19	0.22896608	0.23915697	1532.19	0.15521478	0.15782497	2122.19	0.00782441	0.01085463	2712.2	0.05814511	0.05559104	3302.2	0.09497446	0.10084876	3892.2	-0.00842732	0	
352.4	0.38613474		942.39	0.22982225	0.23962357	1532.39	0.15498476	0.15818529	2122.39	0.00813297	0.01085671	2712.4	0.0586331	0.05576278	3302.4	0.09583783	0.10111138	3892.4	-0.00801932	0	
352.6	0.38621804		942.59	0.23158523	0.24008879	1532.59	0.15475405	0.15854485	2122.59	0.0082573	0.01085875	2712.6	0.05824463	0.05593448	3302.6	0.09566921	0.10137365	3892.6	-0.00737712	0	
352.8	0.38706298		942.79	0.23172237	0.24055262	1532.79	0.15459679	0.15890367	2122.79	0.00919427	0.01086078	2712.8	0.05830043	0.05610613	3302.8	0.09675673	0.10163558	3892.8	-0.00780218	0	
353	0.38671558		942.99	0.23183941	0.24101508	1532.99	0.15477624	0.15926173	2122.99	0.00944275	0.01086277	2713	0.05803958	0.05627774	3303	0.09812427	0.10189717	3893	-0.00683698	0	
353.2	0.38676941		943.19	0.23233028	0.24147616	1533.19	0.15534398	0.15961906	2123.19	0.00886398	0.01086474	2713.2	0.05804684	0.05644931	3303.2	0.09805361	0.10215842	3893.2	-0.00639447	0	
353.4	0.38736581		943.39	0.23258099	0.24193587	1533.39	0.15463494	0.15997564	2123.39	0.00808796	0.01086668	2713.4	0.05722126	0.05662083	3303.4	0.09737406	0.10241933	3893.4	-0.00554456	0	
353.6	0.38815763		943.59	0.2329113	0.24239422	1533.59	0.1543051	0.16033148	2123.59	0.00871861	0.01086859	2713.6	0.05673352	0.05679231	3303.6	0.09701215	0.10267989	3893.6	-0.00565587	0	
353.8	0.38792902		943.79	0.23273177	0.2428512	1533.79	0.15453204	0.16068657	2123.79	0.00902781	0.01087047	2713.8	0.05698686	0.05696375	3303.8	0.09637153	0.10294012	3893.8	-0.00595264	0	
354	0.3883813		943.99	0.23275703	0.24330683	1533.99	0.15409679	0.16104093	2123.99	0.00960363	0.01087234	2714	0.05557626	0.05713514	3304	0.09641363	0.1032	3894	-0.00610819	0	
354.2	0.38868402		944.19	0.23373207	0.2437611	1534.19	0.1543743	0.16139455	2124.19	0.00986041	0.01087417	2714.2	0.0559407	0.05730649	3304.2	0.09681936	0.10345954	3894.2	-0.00525334	0	
354.4	0.38916756		944.39	0.23417968	0.24421402	1534.39	0.15416044	0.16174743	2124.39	0.0099657	0.01087598	2714.4	0.05703627	0.05747779	3304.4	0.09704789	0.10371875	3894.4	-0.00532292	0	
354.6	0.3895552		944.59	0.23446871	0.2446656	1534.59	0.15309172	0.16209958	2124.59	0.00974208	0.01087777	2714.6	0.05784806	0.05764905	3304.6	0.09744016	0.10397762	3894.6	-0.00495176	0	
354.8	0.39029406		944.79	0.23386987	0.24511584	1534.79	0.15286607	0.162451	2124.79	0.00968248	0.01087953	2714.8	0.05882752	0.05782027	3304.8	0.09706058	0.10423614	3894.8	-0.00405409	0	
355	0.39058743		944.99	0.23387224	0.24556473	1534.99	0.15382079	0.16280169	2124.99	0.01037549	0.01088127	2715	0.05979287	0.05799144	3305	0.09803745	0.10449433	3895	-0.00354018	0	
355.2	0.39187974		945.19	0.23471066	0.2460123	1535.19	0.15489273	0.16315164	2125.19	0.01080032	0.01088298	2715.2	0.05995326	0.05816257	3305.2	0.0989189	0.10475219	3895.2	-0.0038467	0	
355.4	0.39310407		945.39	0.23461633	0.24645853	1535.39	0.15539493	0.16350087	2125.39	0.01080824	0.01088467	2715.4	0.05927388	0.05833366	3305.4	0.09993654	0.1050097	3895.4	-0.00438016	0	
355.6	0.3942493		945.59	0.23473554	0.24690344	1535.59	0.15671635	0.16384937	2125.59	0.01095662	0.01088633	2715.6	0.05909855	0.0585047	3305.6	0.10067858	0.10526688	3895.6	-0.00392624	0	
355.8	0.39492003		945.79	0.23639662	0.24734703	1535.79	0.1571671	0.16419714	2125.79	0.01126363	0.01088798	2715.8	0.05951512	0.0586757	3305.8	0.10127235	0.10552373	3895.8	-0.00443411	0	
356	0.39603776		945.99	0.23734418	0.2477893	1535.99	0.15770802	0.16454419	2125.99	0.01246427	0.0108896	2716	0.05912387	0.05884666	3306	0.1013433	0.10578023	3896	-0.00476701	0	
356.2	0.3976855		946.19	0.2376353	0.24823025	1536.19	0.15921045	0.16489052	2126.19	0.01309067	0.0108912	2716.2	0.060113	0.05901757	3306.2	0.1019217	0.10603641	3896.2	-0.00514233	0	
356.4	0.39951372		946.39	0.23800169	0.2486699	1536.39	0.16099969	0.16523613	2126.39	0.01352538	0.01089278	2716.4	0.06006819	0.05918844	3306.4	0.10266157	0.10629224	3896.4	-0.00566563	0	
356.6	0.39985621		946.59	0.2385808	0.24910823	1536.59	0.16184058	0.16558102	2126.59	0.01363633	0.01089433	2716.6	0.05966937	0.05935926	3306.6	0.10303433	0.10654775	3896.6	-0.00619542	0	
356.8	0.399302		946.79	0.23880757	0.24954527	1536.79	0.16293578	0.16592519	2126.79	0.0131986	0.01089587	2716.8	0.05945251	0.05953004	3306.8	0.10511068	0.10680292	3896.8	-0.00712635	0	
357	0.3993437		946.99	0.23974292	0.24998101	1536.99	0.16399536	0.16626864	2126.99	0.01311432	0.01089738	2717	0.05884921	0.05970078	3307	0.10503207	0.10705775	3897	-0.00737322	0	
357.2	0.3995175		947.19	0.24028048	0.25041545	1537.19	0.16427388	0.16661138	2127.19	0.01282885	0.01089887	2717.2	0.0587461	0.05987147	3307.2	0.10445756	0.10731226	3897.2	-0.00797368	0	
357.4	0.39997238		947.39	0.23994206	0.2508486	1537.39	0.1641905	0.16695341	2127.39	0.01206523	0.01090035	2717.4	0.05832856	0.06004213	3307.4	0.10405907	0.10756643	3897.4	-0.00910058	0	
357.6	0.39896609		947.59	0.23944344	0.25128047	1537.59	0.16530826	0.16729472	2127.59	0.01185196	0.0109018	2717.6	0.05835324	0.06021273	3307.6	0.10476699	0.10782026	3897.6	-0.00913439	0	
357.8	0.39842174		947.79	0.23922346	0.25171105	1537.79	0.16614788	0.16763533	2127.79	0.0115209	0.01090323	2717.8	0.05847659	0.0603833	3307.8	0.10529216	0.10807377	3897.8	-0.00881161	0	
358	0.39840589		947.99	0.23901141	0.25214035	1537.99	0.16619665	0.16797522	2127.99	0.01117325	0.01090464	2718	0.05788297	0.06055382	3308	0.10626423	0.10832695	3898	-0.00857202	0	
358.2	0.39901069		948.19	0.23988452	0.25256838	1538.19	0.16746705	0.16831441	2128.19	0.01029837	0.01090604	2718.2	0.0582362	0.06072429	3308.2	0.10627235	0.10857979	3898.2	-0.0083689	0	
358.4	0.39926652		948.39	0.23986532	0.25299514	1538.39	0.1674456	0.16865289	2128.39	0.01027473	0.01090741	2718.4	0.05841563	0.06089473	3308.4	0.10562244	0.1088323	3898.4	-0.00838482	0	
358.6	0.3986148		948.59	0.23970265	0.25342062	1538.59	0.16757916	0.16899067	2128.59	0.00954781	0.01090877	2718.6	0.05932774	0.06106512	3308.6	0.10645112	0.10908449	3898.6	-0.00780198	0	
358.8	0.39909736		948.79	0.23952828	0.25384485	1538.79	0.16688091	0.16932774	2128.79	0.00927538	0.0109101	2718.8	0.05906562	0.06123547	3308.8	0.1060965	0.10933634	3898.8	-0.00735262	0	
359	0.39931926		948.99	0.24000956	0.25426781	1538.99	0.16698218	0.16966411	2128.99	0.008532	0.01091142	2719	0.0603339	0.06140577	3309	0.1078957	0.10958787	3899	-0.00755942	0	
359.2	0.40045078		949.19	0.23996913	0.25468952	1539.19	0.16660108	0.16999978	2129.19	0.00825398	0.01091272	2719.2	0.06002045	0.06157603	3309.2	0.108008	0.10983906	3899.2	-0.00667588	0	
359.4	0.40013494		949.39	0.2404514	0.25510997	1539.39	0.16665962	0.17033476	2129.39	0.00776639	0.01091401	2719.4	0.06012132	0.06174625	3309.4	0.10825218	0.11008993	3899.4	-0.00667855	0	
359.6	0.40111995		949.59	0.2418162	0.25552918	1539.59	0.16739895	0.17066903	2129.59	0.0079761	0.01091527	2719.6	0.06102925	0.06191642	3309.6	0.10778396	0.11034047	3899.6	-0.00620518	0	
359.8	0.40189328		949.79	0.24265012	0.25594713	1539.79	0.16725486	0.17100261	2129.79	0.00920218	0.01091652	2719.8	0.06138536	0.06208655	3309.8	0.10793609	0.11059069	3899.8	-0.00565815	0	
360	0.40289898		949.99	0.24407994	0.25636385	1539.99	0.16742648	0.1713355	2129.99	0.0097254	0.01091775	2720	0.06176729	0.06225664	3310	0.10736266	0.11084057	3900	-0.00570618	0	
360.2	0.40361944		950.19	0.24442337	0.25677933	1540.19	0.16769787	0.17166769	2130.19	0.01077977	0.01091897	2720.2	0.06225463	0.06242668	3310.2	0.10669215	0.11109013	3900.2	-0.00557068	0	
360.4	0.40438815		950.39	0.24529095	0.25719357	1540.39	0.16816143	0.17199919	2130.39	0.01164344	0.01092016	2720.4	0.06193762	0.06259668	3310.4	0.10647689	0.11133936	3900.4	-0.00627425	0	
360.6	0.40464525		950.59	0.24574687	0.25760659	1540.59	0.16747665	0.17233001	2130.59	0.01207925	0.01092135	2720.6	0.06223077	0.06276664	3310.6	0.10644242	0.11158827	3900.6	-0.00721519	0	
360.8	0.40418512		950.79	0.2472103	0.25801838	1540.79	0.16847416	0.17266013	2130.79	0.01252948	0.01092251	2720.8	0.06256323	0.06293655	3310.8	0.10663244	0.11183685	3900.8	-0.00769793	0	
361	0.40480668		950.99	0.24783102	0.25842894	1540.99	0.16806263	0.17298956	2130.99	0.01292719	0.01092366	2721	0.06296466	0.06310642	3311	0.10594937	0.11208511	3901	-0.0082768	0	
361.2	0.40518355		951.19	0.24820307	0.25883828	1541.19	0.16778206	0.17331831	2131.19	0.01322565	0.01092479	2721.2	0.0629907	0.06327625	3311.2	0.10556515	0.11233304	3901.2	-0.00889956	0	
361.4	0.40447283		951.39	0.24766739	0.25924641	1541.39	0.16892233	0.17364638	2131.39	0.01292347	0.01092591	2721.4	0.06395487	0.06344603	3311.4	0.10581729	0.11258065	3901.4	-0.00901891	0	
361.6	0.40375087		951.59	0.24838165	0.25965332	1541.59	0.17022602	0.17397376	2131.59	0.01344756	0.01092701	2721.6	0.06294418	0.06361577	3311.6	0.1059579	0.11282794	3901.6	-0.00850663	0	
361.8	0.40388857		951.79	0.24849492	0.26005903	1541.79	0.17094703	0.17430047	2131.79	0.01409086	0.0109281	2721.8	0.06294949	0.06378547	3311.8	0.10589187	0.1130749	3901.8	-0.00851154	0	
362	0.40371645		951.99	0.24877238	0.26046353	1541.99	0.1712692	0.17462649	2131.99	0.01437013	0.01092917	2722	0.06282664	0.06395513	3312	0.10668345	0.11332154	3902	-0.00869561	0	
362.2	0.4047993		952.19	0.24956856	0.26086683	1542.19	0.17184413	0.17495183	2132.19	0.01422936	0.01093023	2722.2	0.06278147	0.06412474	3312.2	0.10567998	0.11356786	3902.2	-0.00863862	0	
362.4	0.40503134		952.39	0.24935993	0.26126893	1542.39	0.17188696	0.1752765	2132.39	0.01324409	0.01093128	2722.4	0.06271933	0.0642943	3312.4	0.10636831	0.11381385	3902.4	-0.00908375	0	
362.6	0.40497897		952.59	0.24956514	0.26166984	1542.59	0.17223402	0.17560049	2132.59	0.01129921	0.0109323	2722.6	0.06356789	0.06446383	3312.6	0.10762997	0.11405952	3902.6	-0.00927153	0	
362.8	0.40532374		952.79	0.24970854	0.26206955	1542.79	0.17205713	0.1759238	2132.79	0.01079355	0.01093332	2722.8	0.0634385	0.06463331	3312.8	0.10789979	0.11430488	3902.8	-0.00928073	0	
363	0.40565701		952.99	0.2492982	0.26246808	1542.99	0.17310896	0.17624645	2132.99	0.01002634	0.01093432	2723	0.06453317	0.06480275	3313	0.10918227	0.11454991	3903	-0.00882868	0	
363.2	0.40598298		953.19	0.24930979	0.26286542	1543.19	0.17458917	0.17656842	2133.19	0.0095065	0.01093531	2723.2	0.06478308	0.06497214	3313.2	0.10907833	0.11479462	3903.2	-0.00817187	0	
363.4	0.4055018		953.39	0.24969978	0.26326158	1543.39	0.17527032	0.17688972	2133.39	0.00928329	0.01093628	2723.4	0.06532814	0.0651415	3313.4	0.10994582	0.11503901	3903.4	-0.00943945	0	
363.6	0.40697454		953.59	0.2505312	0.26365657	1543.59	0.17623292	0.17721035	2133.59	0.00886045	0.01093724	2723.6	0.06575229	0.0653108	3313.6	0.11043045	0.11528309	3903.6	-0.00925593	0	
363.8	0.40812457		953.79	0.25115317	0.26405038	1543.79	0.17621146	0.17753032	2133.79	0.00968425	0.01093819	2723.8	0.06618341	0.06548007	3313.8	0.11108269	0.11552684	3903.8	-0.00884052	0	
364	0.40864354		953.99	0.25241832	0.26444302	1543.99	0.17624337	0.17784961	2133.99	0.00961988	0.01093913	2724	0.06594501	0.06564929	3314	0.11119291	0.11577027	3904	-0.00948722	0	
364.2	0.40945118		954.19	0.25145437	0.2648345	1544.19	0.17639594	0.17816825	2134.19	0.00969904	0.01094005	2724.2	0.06588366	0.06581847	3314.2	0.11212409	0.11601339	3904.2	-0.00899029	0	
364.4	0.40988409		954.39	0.25109938	0.26522481	1544.39	0.17650699	0.17848622	2134.39	0.00938416	0.01094096	2724.4	0.06492015	0.06598761	3314.4	0.11233739	0.11625619	3904.4	-0.00906288	0	
364.6	0.41007843		954.59	0.25089366	0.26561396	1544.59	0.17695282	0.17880353	2134.59	0.00912232	0.01094185	2724.6	0.06523502	0.0661567	3314.6	0.11268995	0.11649867	3904.6	-0.00910238	0	
364.8	0.40949074		954.79	0.25174257	0.26600196	1544.79	0.17761558	0.17912018	2134.79	0.00956653	0.01094274	2724.8	0.06478298	0.06632575	3314.8	0.11251191	0.11674084	3904.8	-0.00881362	0	
365	0.41025046		954.99	0.25180055	0.2663888	1544.99	0.1775151	0.17943617	2134.99	0.0096569	0.01094361	2725	0.06471202	0.06649476	3315	0.11262064	0.11698268	3905	-0.00849753	0	
365.2	0.40974284		955.19	0.25278423	0.2667745	1545.19	0.17720528	0.1797515	2135.19	0.01064235	0.01094447	2725.2	0.0642128	0.06666372	3315.2	0.11308012	0.11722422	3905.2	-0.0091048	0	
365.4	0.40929414		955.39	0.25380614	0.26715904	1545.39	0.17717616	0.18006618	2135.39	0.01076079	0.01094532	2725.4	0.063739	0.06683264	3315.4	0.11314401	0.11746543	3905.4	-0.00865294	0	
365.6	0.40945756		955.59	0.25403343	0.26754245	1545.59	0.17669988	0.1803802	2135.59	0.01125086	0.01094616	2725.6	0.06243939	0.06700152	3315.6	0.11293526	0.11770634	3905.6	-0.00834515	0	
365.8	0.41014521		955.79	0.25377838	0.26792472	1545.79	0.17667255	0.18069357	2135.79	0.01122116	0.01094698	2725.8	0.06273948	0.06717036	3315.8	0.11294471	0.11794692	3905.8	-0.00735336	0	
366	0.41012548		955.99	0.25416792	0.26830585	1545.99	0.17567706	0.18100628	2135.99	0.0107676	0.0109478	2726	0.06236697	0.06733915	3316	0.11244875	0.11818719	3906	-0.00673408	0	
366.2	0.41082235		956.19	0.25351383	0.26868585	1546.19	0.17569909	0.18131834	2136.19	0.01110231	0.0109486	2726.2	0.06254891	0.0675079	3316.2	0.11169725	0.11842715	3906.2	-0.00679007	0	
366.4	0.41091481		956.39	0.253806	0.26906472	1546.39	0.17565952	0.18162976	2136.39	0.01103348	0.01094939	2726.4	0.06200207	0.06767661	3316.4	0.11203859	0.1186668	3906.4	-0.00669661	0	
366.6	0.40973615		956.59	0.25377085	0.26944246	1546.59	0.17698468	0.18194053	2136.59	0.01083677	0.01095018	2726.6	0.06277309	0.06784527	3316.6	0.11187301	0.11890613	3906.6	-0.00713217	0	
366.8	0.40960762		956.79	0.2542786	0.26981908	1546.79	0.17758718	0.18225065	2136.79	0.01210536	0.01095095	2726.8	0.06324877	0.06801389	3316.8	0.11202808	0.11914515	3906.8	-0.0065676	0	
367	0.40973091		956.99	0.25436509	0.27019458	1546.99	0.17823345	0.18256012	2136.99	0.01241015	0.01095171	2727	0.06446857	0.06818247	3317	0.11247553	0.11938385	3907	-0.00668749	0	
367.2	0.41021981		957.19	0.25524852	0.27056897	1547.19	0.17911527	0.18286895	2137.19	0.0121547	0.01095246	2727.2	0.0651018	0.068351	3317.2	0.11292233	0.11962225	3907.2	-0.0070458	0	
367.4	0.41075511		957.39	0.25712613	0.27094225	1547.39	0.17937929	0.18317714	2137.39	0.01272272	0.0109532	2727.4	0.0666088	0.06851949	3317.4	0.11391725	0.11986033	3907.4	-0.00730148	0	
367.6	0.4117074		957.59	0.25880346	0.27131441	1547.59	0.17963192	0.18348468	2137.59	0.0130217	0.01095393	2727.6	0.06738157	0.06868794	3317.6	0.11440681	0.1200981	3907.6	-0.00629876	0	
367.8	0.4119637		957.79	0.25919883	0.27168547	1547.79	0.180411	0.18379159	2137.79	0.01393675	0.01095464	2727.8	0.06829925	0.06885635	3317.8	0.11583971	0.12033556	3907.8	-0.00561249	0	
368	0.4111517		957.99	0.25886774	0.27205543	1547.99	0.1804713	0.18409785	2137.99	0.01405685	0.01095535	2728	0.06800174	0.06902471	3318	0.11639995	0.12057271	3908	-0.00502108	0	
368.2	0.41138812		958.19	0.25928517	0.27242429	1548.19	0.18062059	0.18440348	2138.19	0.01347062	0.01095605	2728.2	0.0685631	0.06919303	3318.2	0.11726248	0.12080956	3908.2	-0.00440788	0	
368.4	0.41051494		958.39	0.26035955	0.27279205	1548.39	0.18026806	0.18470848	2138.39	0.01428561	0.01095674	2728.4	0.06884165	0.06936131	3318.4	0.11673074	0.12104609	3908.4	-0.00455701	0	
368.6	0.4108638		958.59	0.26081939	0.27315872	1548.59	0.18018484	0.18501284	2138.59	0.01447128	0.01095743	2728.6	0.06972987	0.06952954	3318.6	0.11748275	0.12128231	3908.6	-0.00451104	0	
368.8	0.41195672		958.79	0.2620727	0.2735243	1548.79	0.17991366	0.18531656	2138.79	0.01563813	0.0109581	2728.8	0.07018466	0.06969773	3318.8	0.11733121	0.12151822	3908.8	-0.00536023	0	
369	0.41264651		958.99	0.26297633	0.27388879	1548.99	0.18026449	0.18561965	2138.99	0.01446593	0.01095876	2729	0.07088988	0.06986588	3319	0.11826195	0.12175383	3909	-0.00577657	0	
369.2	0.41281142		959.19	0.26319758	0.2742522	1549.19	0.17885109	0.18592211	2139.19	0.01391726	0.01095941	2729.2	0.07144504	0.07003398	3319.2	0.11800006	0.12198912	3909.2	-0.00639266	0	
369.4	0.41290653		959.39	0.26352825	0.27461454	1549.39	0.1779997	0.18622395	2139.39	0.01327786	0.01096006	2729.4	0.07128527	0.07020205	3319.4	0.11748835	0.12222411	3909.4	-0.00613948	0	
369.6	0.41326407		959.59	0.26275654	0.27497579	1549.59	0.17816926	0.18652515	2139.59	0.01233973	0.01096069	2729.6	0.07108634	0.07037007	3319.6	0.11712934	0.1224588	3909.6	-0.00624978	0	
369.8	0.41458442		959.79	0.26281585	0.27533597	1549.79	0.17851164	0.18682573	2139.79	0.01110802	0.01096132	2729.8	0.07100405	0.07053805	3319.8	0.11739834	0.12269317	3909.8	-0.0064525	0	
370	0.41492294		959.99	0.26237375	0.27569508	1549.99	0.17825709	0.18712568	2139.99	0.01108439	0.01096194	2730	0.07106883	0.07070598	3320	0.11698536	0.12292724	3910	-0.0058473	0	
370.2	0.41514987		960.19	0.26213597	0.27605313	1550.19	0.17918931	0.18742501	2140.19	0.01133	0.01096255	2730.2	0.07140233	0.07087387	3320.2	0.11722811	0.12316101	3910.2	-0.00680477	0	
370.4	0.41524501		960.39	0.26295925	0.27641011	1550.39	0.1795581	0.18772371	2140.39	0.01057048	0.01096315	2730.4	0.07080788	0.07104172	3320.4	0.11692408	0.12339446	3910.4	-0.00756134	0	
370.6	0.41441133		960.59	0.26154899	0.27676603	1550.59	0.18128349	0.18802179	2140.59	0.01061656	0.01096374	2730.6	0.07152765	0.07120953	3320.6	0.11733326	0.12362762	3910.6	-0.00822283	0	
370.8	0.41573019		960.79	0.26200293	0.27712089	1550.79	0.18211123	0.18831926	2140.79	0.0100031	0.01096433	2730.8	0.07174785	0.07137729	3320.8	0.11800306	0.12386046	3910.8	-0.00810328	0	
371	0.41672064		960.99	0.26220233	0.2774747	1550.99	0.18216229	0.1886161	2140.99	0.0089904	0.01096491	2731	0.07133191	0.07154501	3321	0.11861594	0.12409301	3911	-0.00839361	0	
371.2	0.41765291		961.19	0.26272601	0.27782746	1551.19	0.1832057	0.18891232	2141.19	0.00827171	0.01096547	2731.2	0.07042044	0.07171269	3321.2	0.11886551	0.12432525	3911.2	-0.00824461	0	
371.4	0.41755444		961.39	0.2630015	0.27817917	1551.39	0.18438509	0.18920793	2141.39	0.00808849	0.01096604	2731.4	0.07057421	0.07188032	3321.4	0.11887206	0.12455719	3911.4	-0.00782722	0	
371.6	0.41762338		961.59	0.26318993	0.27852983	1551.59	0.18471945	0.18950293	2141.59	0.00863041	0.01096659	2731.6	0.06978632	0.07204792	3321.6	0.11913995	0.12478882	3911.6	-0.00828801	0	
371.8	0.41792867		961.79	0.26297797	0.27887945	1551.79	0.18614585	0.1897973	2141.79	0.00824941	0.01096714	2731.8	0.06975284	0.07221547	3321.8	0.11910737	0.12502015	3911.8	-0.00847899	0	
372	0.41802668		961.99	0.26267079	0.27922804	1551.99	0.18572402	0.19009107	2141.99	0.00829013	0.01096768	2732	0.06925803	0.07238297	3322	0.1179433	0.12525118	3912	-0.00815367	0	
372.2	0.41912844		962.19	0.26341887	0.27957559	1552.19	0.18584912	0.19038423	2142.19	0.0080059	0.01096821	2732.2	0.06937405	0.07255044	3322.2	0.11807976	0.12548191	3912.2	-0.00857543	0	
372.4	0.41887347		962.39	0.26357856	0.2799221	1552.39	0.185713	0.19067677	2142.39	0.00908654	0.01096873	2732.4	0.07013703	0.07271786	3322.4	0.11784298	0.12571233	3912.4	-0.00842942	0	
372.6	0.41982413		962.59	0.26387647	0.28026759	1552.59	0.18586944	0.19096871	2142.59	0.01001027	0.01096925	2732.6	0.07099653	0.07288524	3322.6	0.11827973	0.12594245	3912.6	-0.0077046	0	
372.8	0.4206219		962.79	0.26425801	0.28061205	1552.79	0.18670136	0.19126004	2142.79	0.01053116	0.01096976	2732.8	0.0709069	0.07305258	3322.8	0.11859147	0.12617228	3912.8	-0.00769953	0	
373	0.4204183		962.99	0.26439094	0.28095548	1552.99	0.18777936	0.19155076	2142.99	0.00977898	0.01097026	2733	0.07119321	0.07321987	3323	0.11908649	0.1264018	3913	-0.00711973	0	
373.2	0.42057711		963.19	0.26419429	0.2812979	1553.19	0.18701963	0.19184087	2143.19	0.00942953	0.01097076	2733.2	0.0707408	0.07338712	3323.2	0.118855	0.12663102	3913.2	-0.00623914	0	
373.4	0.42069315		963.39	0.26467075	0.2816393	1553.39	0.18739324	0.19213039	2143.39	0.01044301	0.01097125	2733.4	0.07018527	0.07355433	3323.4	0.11951644	0.12685995	3913.4	-0.00585012	0	
373.6	0.42189889		963.59	0.2647964	0.28197968	1553.59	0.18804659	0.1924193	2143.59	0.01093595	0.01097173	2733.6	0.07062363	0.0737215	3323.6	0.12081005	0.12708857	3913.6	-0.00524493	0	
373.8	0.42230983		963.79	0.26525146	0.28231905	1553.79	0.18819001	0.19270761	2143.79	0.01132596	0.0109722	2733.8	0.07189784	0.07388862	3323.8	0.12244472	0.1273169	3913.8	-0.00464332	0	
374	0.4224044		963.99	0.26560894	0.28265742	1553.99	0.18863293	0.19299531	2143.99	0.01322059	0.01097267	2734	0.07255959	0.0740557	3324	0.12308248	0.12754492	3914	-0.00424976	0	
374.2	0.42277958		964.19	0.26618691	0.28299478	1554.19	0.18860399	0.19328243	2144.19	0.01272446	0.01097314	2734.2	0.07309578	0.07422274	3324.2	0.12339689	0.12777265	3914.2	-0.00514364	0	
374.4	0.42297622		964.39	0.26604948	0.28333113	1554.39	0.18852802	0.19356894	2144.39	0.01287099	0.01097359	2734.4	0.07373028	0.07438974	3324.4	0.1242131	0.12800008	3914.4	-0.004599	0	
374.6	0.42273792		964.59	0.26588558	0.28366649	1554.59	0.18929385	0.19385485	2144.59	0.01341377	0.01097404	2734.6	0.07448472	0.07455669	3324.6	0.12480631	0.12822722	3914.6	-0.00451341	0	
374.8	0.42344908		964.79	0.26678863	0.28400085	1554.79	0.18912463	0.19414017	2144.79	0.01283843	0.01097449	2734.8	0.07414587	0.0747236	3324.8	0.12530179	0.12845405	3914.8	-0.00444783	0	
375	0.42383265		964.99	0.26674596	0.28433422	1554.99	0.18843344	0.1944249	2144.99	0.01322613	0.01097493	2735	0.07337247	0.07489047	3325	0.12600151	0.1286806	3915	-0.00431537	0	
375.2	0.4238436		965.19	0.26611541	0.28466659	1555.19	0.18886254	0.19470904	2145.19	0.01217643	0.01097536	2735.2	0.07326224	0.07505729	3325.2	0.12558317	0.12890684	3915.2	-0.0040864	0	
375.4	0.423377		965.39	0.26646439	0.28499798	1555.39	0.18821511	0.19499258	2145.39	0.01230823	0.01097579	2735.4	0.07391143	0.07522408	3325.4	0.1251269	0.12913279	3915.4	-0.00396012	0	
375.6	0.4233954		965.59	0.26724806	0.28532839	1555.59	0.18803032	0.19527553	2145.59	0.01242069	0.01097621	2735.6	0.07429285	0.07539082	3325.6	0.12447327	0.12935844	3915.6	-0.00467531	0	
375.8	0.42352068		965.79	0.26635718	0.28565781	1555.79	0.18815545	0.1955579	2145.79	0.01042154	0.01097662	2735.8	0.07475842	0.07555752	3325.8	0.1234279	0.1295838	3915.8	-0.00421751	0	
376	0.42401905		965.99	0.26690256	0.28598626	1555.99	0.18761367	0.19583967	2145.99	0.01009745	0.01097703	2736	0.0746927	0.07572417	3326	0.12329707	0.12980887	3916	-0.00404028	0	
376.2	0.42433463		966.19	0.2669261	0.28631373	1556.19	0.1872309	0.19612086	2146.19	0.00902774	0.01097743	2736.2	0.07515918	0.07589079	3326.2	0.12345033	0.13003364	3916.2	-0.00391037	0	
376.4	0.42385716		966.39	0.26703779	0.28664022	1556.39	0.18759804	0.19640147	2146.39	0.00883423	0.01097783	2736.4	0.07525885	0.07605736	3326.4	0.12315235	0.13025811	3916.4	-0.00272889	0	
376.6	0.42499401		966.59	0.26684175	0.28696575	1556.59	0.18811874	0.19668149	2146.59	0.00915159	0.01097822	2736.6	0.07556997	0.07622389	3326.6	0.12331991	0.1304823	3916.6	-0.00164198	0	
376.8	0.42565953		966.79	0.26685898	0.28729031	1556.79	0.18922478	0.19696093	2146.79	0.00807953	0.01097861	2736.8	0.0752875	0.07639037	3326.8	0.12354343	0.13070619	3916.8	-0.00147578	0	
377	0.42647647		966.99	0.2673598	0.2876139	1556.99	0.18977149	0.19723978	2146.99	0.00772383	0.01097899	2737	0.07579543	0.07655682	3327	0.12371792	0.13092978	3917	-0.00115972	0	
377.2	0.42756553		967.19	0.26789921	0.28793653	1557.19	0.18937235	0.19751806	2147.19	0.00683096	0.01097937	2737.2	0.07517776	0.07672322	3327.2	0.12478331	0.13115309	3917.2	-0.00089685	0	
377.4	0.42810991		967.39	0.26863844	0.28825821	1557.39	0.18990551	0.19779575	2147.39	0.00808743	0.01097974	2737.4	0.07648257	0.07688958	3327.4	0.12602334	0.1313761	3917.4	-0.00008676	0	
377.6	0.42856504		967.59	0.26933021	0.28857893	1557.59	0.18967384	0.19807287	2147.59	0.00853978	0.01098011	2737.6	0.0775966	0.0770559	3327.6	0.12728753	0.13159883	3917.6	-0.00132256	0	
377.8	0.42915357		967.79	0.27022967	0.28889869	1557.79	0.19001372	0.19834941	2147.79	0.00898161	0.01098047	2737.8	0.07872902	0.07722217	3327.8	0.12834858	0.13182126	3917.8	-0.00239424	0	
378	0.42964194		967.99	0.2698992	0.28921751	1557.99	0.19063367	0.19862538	2147.99	0.01020615	0.01098083	2738	0.07888582	0.0773884	3328	0.12936704	0.1320434	3918	-0.00310895	0	
378.2	0.43045312		968.19	0.26985633	0.28953538	1558.19	0.19107918	0.19890077	2148.19	0.00976396	0.01098118	2738.2	0.07875376	0.07755459	3328.2	0.1298336	0.13226525	3918.2	-0.00382555	0	
378.4	0.43035841		968.39	0.26986616	0.2898523	1558.39	0.19166303	0.19917559	2148.39	0.01017699	0.01098152	2738.4	0.07892382	0.07772074	3328.4	0.13089121	0.13248681	3918.4	-0.00398048	0	
378.6	0.43035065		968.59	0.27012386	0.29016828	1558.59	0.19260308	0.19944984	2148.59	0.01059303	0.01098187	2738.6	0.07906588	0.07788684	3328.6	0.1313956	0.13270808	3918.6	-0.00449061	0	
378.8	0.43090734		968.79	0.27038959	0.29048333	1558.79	0.1919215	0.19972351	2148.79	0.01124979	0.0109822	2738.8	0.07834134	0.07805291	3328.8	0.13152603	0.13292906	3918.8	-0.00518485	0	
379	0.43166119		968.99	0.27082641	0.29079743	1558.99	0.19264209	0.19999662	2148.99	0.01099471	0.01098254	2739	0.07816536	0.07821893	3329	0.13107194	0.13314975	3919	-0.00589403	0	
379.2	0.43099457		969.19	0.27200857	0.29111061	1559.19	0.19223137	0.20026915	2149.19	0.011158	0.01098286	2739.2	0.07824173	0.07838491	3329.2	0.12975371	0.13337016	3919.2	-0.00589253	0	
379.4	0.43059057		969.39	0.27332036	0.29142285	1559.39	0.19208115	0.20054112	2149.39	0.01198455	0.01098319	2739.4	0.07864114	0.07855084	3329.4	0.12917755	0.13359027	3919.4	-0.00681551	0	
379.6	0.42981962		969.59	0.27424949	0.29173417	1559.59	0.19310234	0.20081253	2149.59	0.01211881	0.01098351	2739.6	0.07946943	0.07871674	3329.6	0.12866006	0.1338101	3919.6	-0.00696641	0	
379.8	0.4296036		969.79	0.27481313	0.29204456	1559.79	0.19265242	0.20108337	2149.79	0.01180196	0.01098382	2739.8	0.07906437	0.07888259	3329.8	0.12846608	0.13402964	3919.8	-0.00778763	0	
380	0.42955118		969.99	0.27617178	0.29235403	1559.99	0.19432214	0.20135364	2149.99	0.01304241	0.01098413	2740	0.07938771	0.0790484	3330	0.12837638	0.1342489	3920	-0.00826792	0	
380.2	0.42924797		970.19	0.27625943	0.29266258	1560.19	0.19465532	0.20162336	2150.19	0.01264149	0.01098444	2740.2	0.0790651	0.07921416	3330.2	0.12772692	0.13446786	3920.2	-0.00889537	0	
380.4	0.42947736		970.39	0.27718368	0.29297021	1560.39	0.19545183	0.20189251	2150.39	0.01236516	0.01098474	2740.4	0.07847985	0.07937989	3330.4	0.12751203	0.13468655	3920.4	-0.00820927	0	
380.6	0.42976896		970.59	0.27787783	0.29327693	1560.59	0.19676226	0.2021611	2150.59	0.01288192	0.01098504	2740.6	0.07908643	0.07954557	3330.6	0.12694487	0.13490494	3920.6	-0.00788294	0	
380.8	0.42965867		970.79	0.2788832	0.29358274	1560.79	0.19740504	0.20242913	2150.79	0.01239189	0.01098533	2740.8	0.07907787	0.07971121	3330.8	0.12695156	0.13512305	3920.8	-0.00781025	0	
381	0.43034672		970.99	0.2795054	0.29388764	1560.99	0.19740747	0.20269661	2150.99	0.01162394	0.01098562	2741	0.07919953	0.07987681	3331	0.1271881	0.13534088	3921	-0.00731183	0	
381.2	0.4302952		971.19	0.27952952	0.29419163	1561.19	0.19728404	0.20296352	2151.19	0.01047255	0.01098591	2741.2	0.07888127	0.08004237	3331.2	0.12782037	0.13555842	3921.2	-0.00634766	0	
381.4	0.43069766		971.39	0.2800297	0.29449472	1561.39	0.19770136	0.20322989	2151.39	0.01053251	0.01098619	2741.4	0.07977272	0.08020788	3331.4	0.12754788	0.13577567	3921.4	-0.00556439	0	
381.6	0.43156858		971.59	0.27992344	0.29479691	1561.59	0.198192	0.20349569	2151.59	0.01006518	0.01098647	2741.6	0.08011465	0.08037335	3331.6	0.12859255	0.13599265	3921.6	-0.00649071	0	
381.8	0.43185604		971.79	0.27956755	0.2950982	1561.79	0.19840234	0.20376095	2151.79	0.0092697	0.01098674	2741.8	0.07957374	0.08053878	3331.8	0.12993259	0.13620934	3921.8	-0.00565321	0	
382	0.43180116		971.99	0.27797795	0.2953986	1561.99	0.19888371	0.20402565	2151.99	0.00873632	0.01098701	2742	0.07906356	0.08070417	3332	0.13057805	0.13642574	3922	-0.00480407	0	
382.2	0.43253485		972.19	0.2780411	0.2956981	1562.19	0.19883563	0.2042898	2152.19	0.00845764	0.01098728	2742.2	0.07853058	0.08086951	3332.2	0.13113638	0.13664186	3922.2	-0.00434223	0	
382.4	0.43297708		972.39	0.27837737	0.29599672	1562.39	0.19847962	0.2045534	2152.39	0.00796441	0.01098754	2742.4	0.07860745	0.08103482	3332.4	0.13182376	0.1368577	3922.4	-0.00442484	0	
382.6	0.43310635		972.59	0.27791588	0.29629444	1562.59	0.19876241	0.20481646	2152.59	0.00849768	0.0109878	2742.6	0.07904558	0.08120008	3332.6	0.13193498	0.13707326	3922.6	-0.00415213	0	
382.8	0.43413464		972.79	0.27848182	0.29659129	1562.79	0.19833907	0.20507896	2152.79	0.00867858	0.01098806	2742.8	0.07847615	0.0813653	3332.8	0.13197694	0.13728854	3922.8	-0.00507951	0	
383	0.43489487		972.99	0.27882467	0.29688725	1562.99	0.19794571	0.20534092	2152.99	0.00844777	0.01098831	2743	0.07874099	0.08153048	3333	0.13206077	0.13750354	3923	-0.00439191	0	
383.2	0.43433488		973.19	0.27882713	0.29718233	1563.19	0.19676033	0.20560234	2153.19	0.01033043	0.01098856	2743.2	0.07882082	0.08169561	3333.2	0.13234488	0.13771825	3923.2	-0.00380189	0	
383.4	0.43500746		973.39	0.27832809	0.29747653	1563.39	0.19689297	0.2058632	2153.39	0.01092326	0.01098881	2743.4	0.07948514	0.0818607	3333.4	0.13326328	0.13793268	3923.4	-0.00394694	0	
383.6	0.43517278		973.59	0.27846734	0.29776986	1563.59	0.19673477	0.20612353	2153.59	0.0127067	0.01098905	2743.6	0.08057737	0.08202575	3333.6	0.13344253	0.13814684	3923.6	-0.00443101	0	
383.8	0.43492712		973.79	0.27846899	0.29806232	1563.79	0.19643294	0.20638332	2153.79	0.01308122	0.01098929	2743.8	0.08059479	0.08219076	3333.8	0.13385683	0.13836071	3923.8	-0.00550253	0	
384	0.43518242		973.99	0.27892887	0.29835391	1563.99	0.19790385	0.20664256	2153.99	0.01334596	0.01098952	2744	0.08122099	0.08235573	3334	0.13414593	0.1385743	3924	-0.00615259	0	
384.2	0.43532457		974.19	0.27900202	0.29864463	1564.19	0.19723924	0.20690127	2154.19	0.01254676	0.01098976	2744.2	0.08111389	0.08252065	3334.2	0.13347465	0.13878762	3924.2	-0.0064599	0	
384.4	0.43525238		974.39	0.27977982	0.29893449	1564.39	0.19780875	0.20715943	2154.39	0.01214803	0.01098999	2744.4	0.08134639	0.08268554	3334.4	0.13291102	0.13900066	3924.4	-0.00609052	0	
384.6	0.4356373		974.59	0.27964292	0.29922349	1564.59	0.19826193	0.20741706	2154.59	0.01259825	0.01099021	2744.6	0.08156803	0.08285038	3334.6	0.13256012	0.13921341	3924.6	-0.0062443	0	
384.8	0.43531316		974.79	0.2795526	0.29951163	1564.79	0.19859237	0.20767415	2154.79	0.01206797	0.01099044	2744.8	0.08199088	0.08301518	3334.8	0.13319232	0.13942589	3924.8	-0.00722889	0	
385	0.43650198		974.99	0.27981155	0.29979892	1564.99	0.19869058	0.20793071	2154.99	0.01085524	0.01099066	2745	0.08236533	0.08317993	3335	0.13287566	0.1396381	3925	-0.00694686	0	
385.2	0.4366613		975.19	0.27956805	0.30008535	1565.19	0.19926292	0.20818673	2155.19	0.01034883	0.01099087	2745.2	0.08229704	0.08334465	3335.2	0.13303891	0.13985002	3925.2	-0.00611109	0	
385.4	0.43741438		975.39	0.28058648	0.30037093	1565.39	0.19990208	0.20844222	2155.39	0.00949154	0.01099109	2745.4	0.08255388	0.08350932	3335.4	0.13317545	0.14006167	3925.4	-0.00645326	0	
385.6	0.43776608		975.59	0.2802512	0.30065566	1565.59	0.20022148	0.20869718	2155.59	0.00804211	0.0109913	2745.6	0.08328006	0.08367395	3335.6	0.13407757	0.14027304	3925.6	-0.00718767	0	
385.8	0.43735892		975.79	0.28013713	0.30093954	1565.79	0.20042223	0.20895161	2155.79	0.00705858	0.01099151	2745.8	0.08262906	0.08383854	3335.8	0.13361486	0.14048413	3925.8	-0.00719649	0	
386	0.43763714		975.99	0.28137917	0.30122258	1565.99	0.20120858	0.20920551	2155.99	0.0068588	0.01099171	2746	0.08368324	0.08400309	3336	0.13376983	0.14069495	3926	-0.00794812	0	
386.2	0.43787531		976.19	0.28272555	0.30150478	1566.19	0.20183076	0.20945888	2156.19	0.00767711	0.01099192	2746.2	0.08428933	0.08416759	3336.2	0.13395893	0.1409055	3926.2	-0.00779882	0	
386.4	0.43791392		976.39	0.2835538	0.30178615	1566.39	0.20225394	0.20971172	2156.39	0.00749733	0.01099212	2746.4	0.08478021	0.08433206	3336.4	0.13440419	0.14111577	3926.4	-0.00862481	0	
386.6	0.43786835		976.59	0.28353357	0.30206667	1566.59	0.20308114	0.20996404	2156.59	0.00777818	0.01099231	2746.6	0.08468954	0.08449648	3336.6	0.13477239	0.14132576	3926.6	-0.00864144	0	
386.8	0.43872822		976.79	0.28473152	0.30234636	1566.79	0.20376768	0.21021583	2156.79	0.00777605	0.01099251	2746.8	0.08407531	0.08466086	3336.8	0.13565049	0.14153548	3926.8	-0.00849369	0	
387	0.43845464		976.99	0.28463639	0.30262523	1566.99	0.20275551	0.2104671	2156.99	0.0076194	0.0109927	2747	0.08397484	0.0848252	3337	0.13539646	0.14174492	3927	-0.00835266	0	
387.2	0.43783675		977.19	0.28526286	0.30290326	1567.19	0.20257946	0.21071784	2157.19	0.00783135	0.01099289	2747.2	0.0841014	0.08498949	3337.2	0.13548661	0.1419541	3927.2	-0.00813148	0	
387.4	0.43831707		977.39	0.28568772	0.30318047	1567.39	0.20279152	0.21096806	2157.39	0.00814136	0.01099307	2747.4	0.08442527	0.08515374	3337.4	0.13640336	0.14216299	3927.4	-0.0077667	0	
387.6	0.43857644		977.59	0.28593154	0.30345685	1567.59	0.203416	0.21121776	2157.59	0.00827113	0.01099326	2747.6	0.08474735	0.08531796	3337.6	0.13677388	0.14237162	3927.6	-0.00768988	0	
387.8	0.43851273		977.79	0.28568784	0.30373241	1567.79	0.2036373	0.21146695	2157.79	0.00730307	0.01099344	2747.8	0.08537382	0.08548213	3337.8	0.13688142	0.14257997	3927.8	-0.00724957	0	
388	0.4395564		977.99	0.2868477	0.30400716	1567.99	0.20410391	0.21171561	2157.99	0.0080625	0.01099362	2748	0.08485539	0.08564626	3338	0.13696754	0.14278805	3928	-0.00682428	0	
388.2	0.43922375		978.19	0.2869747	0.30428108	1568.19	0.20489837	0.21196375	2158.19	0.00830461	0.0109938	2748.2	0.08401358	0.08581034	3338.2	0.13694027	0.14299586	3928.2	-0.00692739	0	
388.4	0.43970172		978.39	0.28766935	0.3045542	1568.39	0.20585005	0.21221138	2158.39	0.00844496	0.01099397	2748.4	0.08399341	0.08597439	3338.4	0.13752858	0.1432034	3928.4	-0.00701443	0	
388.6	0.44086167		978.59	0.28705158	0.3048265	1568.59	0.20625108	0.2124585	2158.59	0.00887559	0.01099414	2748.6	0.08427249	0.08613839	3338.6	0.13764053	0.14341066	3928.6	-0.00757843	0	
388.8	0.44059015		978.79	0.28732503	0.30509799	1568.79	0.20720085	0.2127051	2158.79	0.00985954	0.01099431	2748.8	0.08399668	0.08630235	3338.8	0.13871338	0.14361766	3928.8	-0.00748898	0	
389	0.4415434		978.99	0.28805128	0.30536868	1568.99	0.20702501	0.21295118	2158.99	0.01052216	0.01099448	2749	0.08355389	0.08646627	3339	0.13888447	0.14382438	3929	-0.00618102	0	
389.2	0.4419644		979.19	0.28773913	0.30563856	1569.19	0.20698009	0.21319676	2159.19	0.01065523	0.01099464	2749.2	0.08453211	0.08663015	3339.2	0.13916315	0.14403083	3929.2	-0.00579124	0	
389.4	0.44220162		979.39	0.28815838	0.30590764	1569.39	0.2066917	0.21344182	2159.39	0.01076234	0.01099481	2749.4	0.08497473	0.08679399	3339.4	0.13979853	0.14423702	3929.4	-0.00584971	0	
389.6	0.44261289		979.59	0.2886213	0.30617592	1569.59	0.20577923	0.21368637	2159.59	0.01101693	0.01099497	2749.6	0.08531048	0.08695778	3339.6	0.14049964	0.14444293	3929.6	-0.00576311	0	
389.8	0.44259717		979.79	0.28903142	0.30644341	1569.79	0.20516294	0.21393041	2159.79	0.01144142	0.01099512	2749.8	0.08482023	0.08712153	3339.8	0.14086582	0.14464858	3929.8	-0.00547098	0	
390	0.44271921		979.99	0.28983871	0.3067101	1569.99	0.20444519	0.21417395	2159.99	0.01209314	0.01099528	2750	0.08523801	0.08728524	3340	0.14121347	0.14485396	3930	-0.00521744	0	
390.2	0.44345916		980.19	0.28923744	0.30697599	1570.19	0.20433238	0.21441698	2160.19	0.01314917	0.01099543	2750.2	0.08529372	0.08744891	3340.2	0.14135913	0.14505906	3930.2	-0.00457645	0	
390.4	0.44412207		980.39	0.28933279	0.3072411	1570.39	0.20418016	0.2146595	2160.39	0.01264357	0.01099559	2750.4	0.08552672	0.08761254	3340.4	0.14188388	0.1452639	3930.4	-0.0056763	0	
390.6	0.44434607		980.59	0.28955075	0.30750542	1570.59	0.2040945	0.21490152	2160.59	0.01218095	0.01099574	2750.6	0.08528159	0.08777613	3340.6	0.14219681	0.14546848	3930.6	-0.00576333	0	
390.8	0.44514595		980.79	0.29069767	0.30776895	1570.79	0.20371833	0.21514303	2160.79	0.01105753	0.01099588	2750.8	0.08540748	0.08793967	3340.8	0.14326232	0.14567278	3930.8	-0.00603537	0	
391	0.44405714		980.99	0.29153457	0.3080317	1570.99	0.20227616	0.21538404	2160.99	0.01027797	0.01099603	2751	0.0853894	0.08810317	3341	0.1426792	0.14587682	3931	-0.00687224	0	
391.2	0.44405026		981.19	0.29205383	0.30829367	1571.19	0.20182181	0.21562455	2161.19	0.00938757	0.01099617	2751.2	0.08545852	0.08826663	3341.2	0.1425355	0.14608059	3931.2	-0.00639332	0	
391.4	0.44460726		981.39	0.29257719	0.30855486	1571.39	0.20242616	0.21586456	2161.39	0.00932797	0.01099631	2751.4	0.08577574	0.08843005	3341.4	0.14296202	0.1462841	3931.4	-0.00670952	0	
391.6	0.44466238		981.59	0.29183849	0.30881528	1571.59	0.20333055	0.21610407	2161.59	0.00901567	0.01099645	2751.6	0.08593196	0.08859343	3341.6	0.14308023	0.14648734	3931.6	-0.00658379	0	
391.8	0.44601575		981.79	0.29197435	0.30907492	1571.79	0.20396327	0.21634309	2161.79	0.0092327	0.01099659	2751.8	0.08610245	0.08875677	3341.8	0.14223633	0.14669031	3931.8	-0.00629337	0	
392	0.44658898		981.99	0.29271065	0.30933379	1571.99	0.20451954	0.2165816	2161.99	0.0103734	0.01099673	2752	0.08634119	0.08892006	3342	0.14197052	0.14689302	3932	-0.00597293	0	
392.2	0.44691198		982.19	0.29266512	0.30959189	1572.19	0.20588811	0.21681962	2162.19	0.01019807	0.01099686	2752.2	0.0864012	0.08908332	3342.2	0.14199457	0.14709546	3932.2	-0.00663537	0	
392.4	0.44787694		982.39	0.29301761	0.30984923	1572.39	0.20623071	0.21705714	2162.39	0.01009457	0.01099699	2752.4	0.08791078	0.08924653	3342.4	0.14213417	0.14729764	3932.4	-0.00611661	0	
392.6	0.44823235		982.59	0.29272114	0.3101058	1572.59	0.20685233	0.21729417	2162.59	0.01106595	0.01099712	2752.6	0.08823442	0.0894097	3342.6	0.14154795	0.14749956	3932.6	-0.0054008	0	
392.8	0.44854782		982.79	0.29274799	0.31036161	1572.79	0.20740407	0.2175307	2162.79	0.01265164	0.01099725	2752.8	0.08776418	0.08957282	3342.8	0.1422842	0.14770121	3932.8	-0.00486254	0	
393	0.44794558		982.99	0.29314586	0.31061665	1572.99	0.20752659	0.21776674	2162.99	0.01303582	0.01099738	2753	0.08892764	0.08973591	3343	0.1426818	0.14790259	3933	-0.00490471	0	
393.2	0.44815771		983.19	0.29277875	0.31087094	1573.19	0.20786351	0.21800229	2163.19	0.01371333	0.0109975	2753.2	0.08924398	0.08989896	3343.2	0.14337626	0.14810372	3933.2	-0.00458974	0	
393.4	0.44740542		983.39	0.29332711	0.31112448	1573.39	0.20756186	0.21823735	2163.39	0.01448286	0.01099763	2753.4	0.088903	0.09006196	3343.4	0.14493463	0.14830458	3933.4	-0.00425277	0	
393.6	0.44738526		983.59	0.29353715	0.31137726	1573.59	0.20719072	0.21847192	2163.59	0.01462956	0.01099775	2753.6	0.08940347	0.09022492	3343.6	0.14559093	0.14850518	3933.6	-0.00380236	0	
393.8	0.44718921		983.79	0.29259973	0.31162929	1573.79	0.20712069	0.21870601	2163.79	0.01415794	0.01099787	2753.8	0.08919886	0.09038784	3343.8	0.14567724	0.14870552	3933.8	-0.00395723	0	
394	0.44670387		983.99	0.29267083	0.31188057	1573.99	0.20836883	0.2189396	2163.99	0.01492159	0.01099799	2754	0.08884015	0.09055072	3344	0.14618869	0.14890559	3934	-0.00433415	0	
394.2	0.44729651		984.19	0.29293425	0.31213111	1574.19	0.2091807	0.21917271	2164.19	0.01489983	0.01099811	2754.2	0.08968538	0.09071356	3344.2	0.14651245	0.1491054	3934.2	-0.0045433	0	
394.4	0.44810648		984.39	0.29365865	0.3123809	1574.39	0.21073002	0.21940534	2164.39	0.01434735	0.01099822	2754.4	0.08885013	0.09087636	3344.4	0.14678744	0.14930496	3934.4	-0.00538543	0	
394.6	0.44757825		984.59	0.29456125	0.31262995	1574.59	0.21097349	0.21963748	2164.59	0.01384997	0.01099833	2754.6	0.0891732	0.09103911	3344.6	0.14761173	0.14950425	3934.6	-0.00586474	0	
394.8	0.44748166		984.79	0.29607329	0.31287825	1574.79	0.21132464	0.21986913	2164.79	0.01416846	0.01099845	2754.8	0.08815894	0.09120182	3344.8	0.14745241	0.14970328	3934.8	-0.00666143	0	
395	0.4463845		984.99	0.29662405	0.31312583	1574.99	0.21152676	0.22010031	2164.99	0.01405665	0.01099856	2755	0.088143	0.0913645	3345	0.14640246	0.14990205	3935	-0.00717691	0	
395.2	0.44610819		985.19	0.29698564	0.31337266	1575.19	0.21257884	0.220331	2165.19	0.01358045	0.01099867	2755.2	0.08826314	0.09152713	3345.2	0.14638167	0.15010056	3935.2	-0.00741485	0	
395.4	0.44652219		985.39	0.29743048	0.31361876	1575.39	0.21323247	0.22056121	2165.39	0.01314125	0.01099877	2755.4	0.08847571	0.09168972	3345.4	0.14711429	0.15029881	3935.4	-0.00806876	0	
395.6	0.44722923		985.59	0.2966222	0.31386413	1575.59	0.21382413	0.22079095	2165.59	0.01325266	0.01099888	2755.6	0.08840186	0.09185226	3345.6	0.1479631	0.15049681	3935.6	-0.00806675	0	
395.8	0.44847206		985.79	0.29728278	0.31410877	1575.79	0.21443468	0.2210202	2165.79	0.01248076	0.01099898	2755.8	0.08883133	0.09201477	3345.8	0.14699611	0.15069454	3935.8	-0.0077695	0	
396	0.44813558		985.99	0.29791469	0.31435269	1575.99	0.21491156	0.22124898	2165.99	0.01189654	0.01099909	2756	0.08978974	0.09217723	3346	0.14686004	0.15089202	3936	-0.00776023	0	
396.2	0.44946991		986.19	0.29826526	0.31459588	1576.19	0.21585635	0.22147729	2166.19	0.0115085	0.01099919	2756.2	0.09037032	0.09233966	3346.2	0.14653027	0.15108923	3936.2	-0.00847042	0	
396.4	0.44961224		986.39	0.29843935	0.31483835	1576.39	0.21630897	0.22170511	2166.39	0.0111038	0.01099929	2756.4	0.09150162	0.09250204	3346.4	0.14637093	0.15128619	3936.4	-0.00798438	0	
396.6	0.45004291		986.59	0.29778065	0.31508009	1576.59	0.21694544	0.22193247	2166.59	0.01147382	0.01099939	2756.6	0.09145777	0.09266438	3346.6	0.14575089	0.15148289	3936.6	-0.00800426	0	
396.8	0.45081856		986.79	0.2979311	0.31532112	1576.79	0.21702273	0.22215935	2166.79	0.01137341	0.01099949	2756.8	0.09189145	0.09282668	3346.8	0.14497968	0.15167934	3936.8	-0.00932136	0	
397	0.44968451		986.99	0.29818193	0.31556144	1576.99	0.21693526	0.22238575	2166.99	0.01079754	0.01099958	2757	0.09257448	0.09298894	3347	0.14497339	0.15187553	3937	-0.01000338	0	
397.2	0.45000162		987.19	0.29695544	0.31580103	1577.19	0.21622366	0.22261169	2167.19	0.01097213	0.01099968	2757.2	0.09200077	0.09315115	3347.2	0.1450492	0.15207146	3937.2	-0.01010023	0	
397.4	0.45050968		987.39	0.29750165	0.31603992	1577.39	0.21581926	0.22283716	2167.39	0.01041407	0.01099977	2757.4	0.09275435	0.09331333	3347.4	0.14556919	0.15226714	3937.4	-0.01023243	0	
397.6	0.45061481		987.59	0.29727259	0.3162781	1577.59	0.2161559	0.22306215	2167.59	0.00984047	0.01099986	2757.6	0.09337685	0.09347546	3347.6	0.14558953	0.15246256	3937.6	-0.01012802	0	
397.8	0.45055507		987.79	0.29714757	0.31651557	1577.79	0.21670818	0.22328668	2167.79	0.00959154	0.01099996	2757.8	0.09260533	0.09363756	3347.8	0.14537467	0.15265772	3937.8	-0.01057674	0	
398	0.44985219		987.99	0.29730402	0.31675233	1577.99	0.21722033	0.22351074	2167.99	0.01058655	0.01100005	2758	0.09268319	0.09379961	3348	0.14614509	0.15285263	3938	-0.01088495	0	
398.2	0.45007208		988.19	0.29805312	0.31698839	1578.19	0.21742414	0.22373434	2168.19	0.01047868	0.01100013	2758.2	0.09213641	0.09396162	3348.2	0.14582566	0.15304729	3938.2	-0.01010738	0	
398.4	0.4497228		988.39	0.29828386	0.31722375	1578.39	0.21780776	0.22395747	2168.39	0.01115465	0.01100022	2758.4	0.09119819	0.09412359	3348.4	0.14609837	0.15324169	3938.4	-0.01006601	0	
398.6	0.44834882		988.59	0.29891801	0.31745841	1578.59	0.21681603	0.22418013	2168.59	0.01096856	0.01100031	2758.6	0.09242158	0.09428551	3348.6	0.14660578	0.15343583	3938.6	-0.00989149	0	
398.8	0.44828985		988.79	0.29989371	0.31769237	1578.79	0.2170634	0.22440233	2168.79	0.01172279	0.01100039	2758.8	0.09182032	0.0944474	3348.8	0.14667982	0.15362973	3938.8	-0.00956717	0	
399	0.44882052		988.99	0.29991292	0.31792564	1578.99	0.21757715	0.22462407	2168.99	0.01151296	0.01100048	2759	0.09262646	0.09460925	3349	0.14727698	0.15382337	3939	-0.00855133	0	
399.2	0.44828491		989.19	0.29922537	0.31815822	1579.19	0.21707902	0.22484535	2169.19	0.01132018	0.01100056	2759.2	0.09237368	0.09477105	3349.2	0.14828149	0.15401675	3939.2	-0.00808821	0	
399.4	0.44882361		989.39	0.29885294	0.3183901	1579.39	0.21714906	0.22506617	2169.39	0.01196097	0.01100064	2759.4	0.09259327	0.09493281	3349.4	0.14981382	0.15420989	3939.4	-0.00835701	0	
399.6	0.44920936		989.59	0.29879108	0.31862129	1579.59	0.21758202	0.22528653	2169.59	0.0121456	0.01100072	2759.6	0.09306441	0.09509454	3349.6	0.15049878	0.15440277	3939.6	-0.00784869	0	
399.8	0.44952988		989.79	0.29945122	0.3188518	1579.79	0.21819114	0.22550642	2169.79	0.01157684	0.0110008	2759.8	0.0925318	0.09525622	3349.8	0.15053705	0.1545954	3939.8	-0.00702528	0	
400	0.45049343		989.99	0.29949479	0.31908162	1579.99	0.21864134	0.22572587	2169.99	0.01189796	0.01100088	2760	0.09277472	0.09541785	3350	0.15060967	0.15478778	3940	-0.00781946	0	
400.2	0.45225728		990.19	0.29971796	0.31931076	1580.19	0.2193796	0.22594485	2170.19	0.01279613	0.01100096	2760.2	0.09288209	0.09557945	3350.2	0.15000836	0.1549799	3940.2	-0.00762599	0	
400.4	0.45241601		990.39	0.29948316	0.31953922	1580.39	0.21910059	0.22616338	2170.39	0.01260626	0.01100103	2760.4	0.09337407	0.09574101	3350.4	0.14997357	0.15517178	3940.4	-0.00664092	0	
400.6	0.45330166		990.59	0.29988053	0.319767	1580.59	0.21873073	0.22638145	2170.59	0.01257706	0.01100111	2760.6	0.09337865	0.09590253	3350.6	0.14928978	0.1553634	3940.6	-0.00672125	0	
400.8	0.454094		990.79	0.30039907	0.31999411	1580.79	0.21889071	0.22659907	2170.79	0.01216837	0.01100118	2760.8	0.09343069	0.096064	3350.8	0.14820415	0.15555478	3940.8	-0.00697442	0	
401	0.45411615		990.99	0.30010315	0.32022054	1580.99	0.21897595	0.22681624	2170.99	0.01248106	0.01100126	2761	0.09376507	0.09622543	3351	0.14842211	0.1557459	3941	-0.00730801	0	
401.2	0.45443373		991.19	0.29992614	0.32044629	1581.19	0.21917995	0.22703295	2171.19	0.01309192	0.01100133	2761.2	0.0930111	0.09638683	3351.2	0.14896117	0.15593677	3941.2	-0.00667804	0	
401.4	0.45523065		991.39	0.30120768	0.32067138	1581.39	0.21949172	0.22724922	2171.39	0.0126827	0.0110014	2761.4	0.09332572	0.09654818	3351.4	0.1495106	0.1561274	3941.4	-0.00617054	0	
401.6	0.45514622		991.59	0.30117859	0.3208958	1581.59	0.2194783	0.22746503	2171.59	0.01204262	0.01100147	2761.6	0.09344886	0.09670949	3351.6	0.14921719	0.15631777	3941.6	-0.00663676	0	
401.8	0.45430029		991.79	0.30159862	0.32111955	1581.79	0.21899341	0.2276804	2171.79	0.01237512	0.01100154	2761.8	0.09266021	0.09687076	3351.8	0.1485975	0.1565079	3941.8	-0.00611709	0	
402	0.45354078		991.99	0.30185676	0.32134263	1581.99	0.21878497	0.22789531	2171.99	0.01259641	0.01100161	2762	0.09300593	0.09703199	3352	0.14978582	0.15669778	3942	-0.00540794	0	
402.2	0.45365532		992.19	0.30278691	0.32156505	1582.19	0.21922353	0.22810978	2172.19	0.01171034	0.01100167	2762.2	0.09233287	0.09719317	3352.2	0.14957688	0.15688741	3942.2	-0.00466065	0	
402.4	0.4535843		992.39	0.30333627	0.32178681	1582.39	0.21921295	0.2283238	2172.39	0.01156368	0.01100174	2762.4	0.09357368	0.09735432	3352.4	0.14966798	0.15707679	3942.4	-0.0039159	0	
402.6	0.45423088		992.59	0.30343118	0.32200792	1582.59	0.21864973	0.22853738	2172.59	0.01035645	0.01100181	2762.6	0.09445045	0.09751542	3352.6	0.15056602	0.15726593	3942.6	-0.00346901	0	
402.8	0.45517422		992.79	0.30332908	0.32222836	1582.79	0.21933404	0.22875051	2172.79	0.01063177	0.01100187	2762.8	0.0942189	0.09767649	3352.8	0.15102762	0.15745481	3942.8	-0.00270784	0	
403	0.45586859		992.99	0.3026162	0.32244815	1582.99	0.22039193	0.2289632	2172.99	0.01037211	0.01100193	2763	0.09540858	0.09783751	3353	0.1518486	0.15764345	3943	-0.00251342	0	
403.2	0.45551046		993.19	0.30258351	0.32266729	1583.19	0.21934618	0.22917545	2173.19	0.0101936	0.011002	2763.2	0.09459725	0.09799849	3353.2	0.1526038	0.15783185	3943.2	-0.0031941	0	
403.4	0.45609506		993.39	0.30411146	0.32288578	1583.39	0.22034369	0.22938725	2173.39	0.01067454	0.01100206	2763.4	0.09483451	0.09815943	3353.4	0.15328151	0.15802	3943.4	-0.00366516	0	
403.6	0.45636832		993.59	0.30498049	0.32310362	1583.59	0.22032121	0.22959862	2173.59	0.00978303	0.01100212	2763.6	0.09538516	0.09832033	3353.6	0.15419428	0.1582079	3943.6	-0.00379185	0	
403.8	0.45668942		993.79	0.30618313	0.32332081	1583.79	0.21952054	0.22980954	2173.79	0.00920858	0.01100218	2763.8	0.09563644	0.09848119	3353.8	0.15524037	0.15839556	3943.8	-0.00475735	0	
404	0.45800108		993.99	0.30672139	0.32353735	1583.99	0.21986216	0.23002002	2173.99	0.00952827	0.01100224	2764	0.09644433	0.09864201	3354	0.15501249	0.15858297	3944	-0.0060152	0	
404.2	0.45812406		994.19	0.30754854	0.32375325	1584.19	0.22065563	0.23023007	2174.19	0.00984757	0.0110023	2764.2	0.09634069	0.09880279	3354.2	0.15564443	0.15877013	3944.2	-0.00557861	0	
404.4	0.45773856		994.39	0.30790941	0.32396851	1584.39	0.22072257	0.23043968	2174.39	0.00936385	0.01100236	2764.4	0.09660444	0.09896352	3354.4	0.15523943	0.15895706	3944.4	-0.0059609	0	
404.6	0.45784466		994.59	0.30900947	0.32418313	1584.59	0.22183	0.23064885	2174.59	0.00958064	0.01100241	2764.6	0.09645512	0.09912422	3354.6	0.15510154	0.15914373	3944.6	-0.00657193	0	
404.8	0.45849271		994.79	0.30904376	0.32439712	1584.79	0.22251674	0.23085759	2174.79	0.00989733	0.01100247	2764.8	0.09630042	0.09928487	3354.8	0.15427443	0.15933017	3944.8	-0.00658556	0	
405	0.45836675		994.99	0.3092942	0.32461046	1584.99	0.22330916	0.23106589	2174.99	0.00997282	0.01100253	2765	0.09718878	0.09944549	3355	0.15503299	0.15951636	3945	-0.00666147	0	
405.2	0.45866754		995.19	0.30986968	0.32482318	1585.19	0.22320327	0.23127376	2175.19	0.01035806	0.01100258	2765.2	0.09695114	0.09960606	3355.2	0.1550212	0.1597023	3945.2	-0.00595933	0	
405.4	0.45921662		995.39	0.31045027	0.32503526	1585.39	0.22255953	0.2314812	2175.39	0.01036837	0.01100263	2765.4	0.09759913	0.09976659	3355.4	0.15425547	0.15988801	3945.4	-0.00634568	0	
405.6	0.4587382		995.59	0.30988442	0.32524671	1585.59	0.22293553	0.2316882	2175.59	0.01073427	0.01100269	2765.6	0.09758475	0.09992708	3355.6	0.15353509	0.16007347	3945.6	-0.00666414	0	
405.8	0.45840436		995.79	0.30934566	0.32545753	1585.79	0.222997	0.23189478	2175.79	0.01143112	0.01100274	2765.8	0.09710716	0.10008753	3355.8	0.15330794	0.16025869	3945.8	-0.0054579	0	
406	0.45941928		995.99	0.30933976	0.32566773	1585.99	0.22332233	0.23210092	2175.99	0.01118143	0.01100279	2766	0.09786605	0.10024794	3356	0.15359605	0.16044366	3946	-0.00621439	0	
406.2	0.45921401		996.19	0.30886818	0.3258773	1586.19	0.22409794	0.23230664	2176.19	0.01129059	0.01100284	2766.2	0.09749232	0.10040831	3356.2	0.15349854	0.1606284	3946.2	-0.00654114	0	
406.4	0.46040387		996.39	0.30780585	0.32608625	1586.39	0.22410427	0.23251193	2176.39	0.01189386	0.01100289	2766.4	0.0981311	0.10056863	3356.4	0.15374567	0.16081289	3946.4	-0.00576465	0	
406.6	0.4608773		996.59	0.30707018	0.32629458	1586.59	0.22368651	0.23271679	2176.59	0.01229361	0.01100294	2766.6	0.09826729	0.10072892	3356.6	0.15396358	0.16099714	3946.6	-0.00626489	0	
406.8	0.46128225		996.79	0.30704336	0.32650229	1586.79	0.22465293	0.23292122	2176.79	0.01307122	0.01100299	2766.8	0.09832707	0.10088917	3356.8	0.15409038	0.16118115	3946.8	-0.00605224	0	
407	0.46137845		996.99	0.30685405	0.32670938	1586.99	0.22564437	0.23312523	2176.99	0.01324271	0.01100304	2767	0.09897403	0.10104937	3357	0.15523965	0.16136492	3947	-0.00638438	0	
407.2	0.46169951		997.19	0.30755505	0.32691586	1587.19	0.22442882	0.23332881	2177.19	0.01313304	0.01100309	2767.2	0.09898134	0.10120953	3357.2	0.15632248	0.16154846	3947.2	-0.00681627	0	
407.4	0.46158839		997.39	0.3074525	0.32712172	1587.39	0.22495133	0.23353197	2177.39	0.01284533	0.01100314	2767.4	0.10024005	0.10136966	3357.4	0.15695344	0.16173175	3947.4	-0.00647995	0	
407.6	0.4615187		997.59	0.30746964	0.32732698	1587.59	0.2247192	0.23373471	2177.59	0.01214208	0.01100318	2767.6	0.10137229	0.10152974	3357.6	0.15826647	0.1619148	3947.6	-0.00750957	0	
407.8	0.46215661		997.79	0.30690572	0.32753162	1587.79	0.22392155	0.23393702	2177.79	0.01194494	0.01100323	2767.8	0.10222438	0.10168978	3357.8	0.15909166	0.16209761	3947.8	-0.00816639	0	
408	0.4624476		997.99	0.30600575	0.32773565	1587.99	0.22469804	0.23413891	2177.99	0.01233999	0.01100327	2768	0.10199711	0.10184978	3358	0.15978465	0.16228018	3948	-0.00883064	0	
408.2	0.46176933		998.19	0.30551225	0.32793908	1588.19	0.22532348	0.23434039	2178.19	0.01191846	0.01100332	2768.2	0.10179591	0.10200974	3358.2	0.16015301	0.16246252	3948.2	-0.00886816	0	
408.4	0.46206227		998.39	0.30560271	0.32814191	1588.39	0.22564747	0.23454144	2178.39	0.01142072	0.01100336	2768.4	0.10154058	0.10216966	3358.4	0.15988917	0.16264461	3948.4	-0.00906318	0	
408.6	0.46162892		998.59	0.30545013	0.32834413	1588.59	0.22623632	0.23474208	2178.59	0.01088271	0.0110034	2768.6	0.10076924	0.10232954	3358.6	0.1607679	0.16282647	3948.6	-0.00864388	0	
408.8	0.46217001		998.79	0.30558342	0.32854575	1588.79	0.22520666	0.23494229	2178.79	0.01101194	0.01100345	2768.8	0.10079769	0.10248938	3358.8	0.16107864	0.16300809	3948.8	-0.00752086	0	
409	0.46242167		998.99	0.30660291	0.32874677	1588.99	0.2255131	0.2351421	2178.99	0.01140005	0.01100349	2769	0.10107568	0.10264917	3359	0.16227955	0.16318948	3949	-0.00712604	0	
409.2	0.46346274		999.19	0.3076074	0.32894719	1589.19	0.22519632	0.23534148	2179.19	0.01198355	0.01100353	2769.2	0.10092059	0.10280893	3359.2	0.16144338	0.16337062	3949.2	-0.00623891	0	
409.4	0.46334761		999.39	0.30886378	0.32914702	1589.39	0.22530115	0.23554045	2179.39	0.01197131	0.01100357	2769.4	0.10048443	0.10296865	3359.4	0.16165738	0.16355153	3949.4	-0.00549966	0	
409.6	0.46334725		999.59	0.30893575	0.32934626	1589.59	0.22546357	0.23573901	2179.59	0.01276642	0.01100361	2769.6	0.09966566	0.10312832	3359.6	0.16155054	0.16373221	3949.6	-0.00495369	0	
409.8	0.46465033		999.79	0.3094912	0.3295449	1589.79	0.22552483	0.23593715	2179.79	0.01279029	0.01100365	2769.8	0.09976113	0.10328796	3359.8	0.16155114	0.16391264	3949.8	-0.00496278	0	
410	0.46486004		999.99	0.30973272	0.32974295	1589.99	0.22569916	0.23613488	2179.99	0.01323098	0.01100369	2770	0.09973015	0.10344755	3360	0.1609585	0.16409284	3950	-0.00562718	0	
410.2	0.46466829		1000.19	0.3095081	0.32994042	1590.19	0.22660807	0.2363322	2180.19	0.01421079	0.01100373	2770.2	0.10006122	0.1036071	3360.2	0.16104553	0.16427281	3950.2	-0.00498201	0	
410.4	0.46588897		1000.39	0.31024824	0.3301373	1590.39	0.22672512	0.23652911	2180.39	0.01467397	0.01100377	2770.4	0.10046916	0.10376662	3360.4	0.16027506	0.16445254	3950.4	-0.00423062	0	
410.6	0.46591893		1000.59	0.31108928	0.33033359	1590.59	0.22674264	0.23672561	2180.59	0.01512994	0.01100381	2770.6	0.10009532	0.10392609	3360.6	0.15912761	0.16463204	3950.6	-0.00484905	0	
410.8	0.46638269		1000.79	0.31069916	0.3305293	1590.79	0.22694056	0.2369217	2180.79	0.0154045	0.01100384	2770.8	0.10001621	0.10408552	3360.8	0.15918951	0.1648113	3950.8	-0.00417612	0	
411	0.46678887		1000.99	0.31125939	0.33072443	1590.99	0.22710664	0.23711738	2180.99	0.01526896	0.01100388	2771	0.09988075	0.10424491	3361	0.15952409	0.16499032	3951	-0.00413796	0	
411.2	0.46700198		1001.19	0.31169956	0.33091897	1591.19	0.22717606	0.23731265	2181.19	0.01547118	0.01100392	2771.2	0.10034066	0.10440426	3361.2	0.15967539	0.16516912	3951.2	-0.00505473	0	
411.4	0.46652453		1001.39	0.3111602	0.33111294	1591.39	0.22732854	0.23750752	2181.39	0.01512849	0.01100395	2771.4	0.10045844	0.10456357	3361.4	0.15863171	0.16534768	3951.4	-0.00554929	0	
411.6	0.4659894		1001.59	0.31137361	0.33130634	1591.59	0.22721452	0.23770198	2181.59	0.01443755	0.01100399	2771.6	0.10141627	0.10472284	3361.6	0.15862384	0.165526	3951.6	-0.0066038	0	
411.8	0.46593045		1001.79	0.31167556	0.33149916	1591.79	0.22694014	0.23789604	2181.79	0.01411651	0.01100402	2771.8	0.10180965	0.10488207	3361.8	0.15881994	0.16570409	3951.8	-0.00748282	0	
412	0.46599741		1001.99	0.3110218	0.3316914	1591.99	0.22750498	0.23808969	2181.99	0.01363161	0.01100406	2772	0.10132749	0.10504125	3362	0.15891803	0.16588195	3952	-0.00810467	0	
412.2	0.46601458		1002.19	0.31188236	0.33188308	1592.19	0.22754632	0.23828294	2182.19	0.01271996	0.01100409	2772.2	0.10105124	0.1052004	3362.2	0.15818982	0.16605958	3952.2	-0.00850847	0	
412.4	0.46636322		1002.39	0.31225808	0.33207419	1592.39	0.22836067	0.23847579	2182.39	0.01258707	0.01100412	2772.4	0.10067555	0.10535951	3362.4	0.15861369	0.16623698	3952.4	-0.00904934	0	
412.6	0.466802		1002.59	0.3129971	0.33226472	1592.59	0.22843464	0.23866824	2182.59	0.01163522	0.01100416	2772.6	0.09962104	0.10551857	3362.6	0.15912541	0.16641414	3952.6	-0.00919696	0	
412.8	0.46756322		1002.79	0.31415557	0.3324547	1592.79	0.22799626	0.23886028	2182.79	0.01201185	0.01100419	2772.8	0.0998129	0.1056776	3362.8	0.15927007	0.16659107	3952.8	-0.00934781	0	
413	0.46762368		1002.99	0.31586605	0.3326441	1592.99	0.22833617	0.23905193	2182.99	0.01130962	0.01100422	2773	0.09953737	0.10583658	3363	0.15966898	0.16676777	3953	-0.0095165	0	
413.2	0.4681117		1003.19	0.31639118	0.33283295	1593.19	0.22852354	0.23924318	2183.19	0.0108848	0.01100425	2773.2	0.09976315	0.10599553	3363.2	0.15943427	0.16694424	3953.2	-0.00888826	0	
413.4	0.4679211		1003.39	0.31746302	0.33302123	1593.39	0.2292297	0.23943402	2183.39	0.01030325	0.01100428	2773.4	0.10004468	0.10615443	3363.4	0.16019279	0.16712048	3953.4	-0.00883848	0	
413.6	0.46804664		1003.59	0.31733995	0.33320896	1593.59	0.22953031	0.23962448	2183.59	0.01109044	0.01100432	2773.6	0.10014007	0.1063133	3363.6	0.15967858	0.16729649	3953.6	-0.00889205	0	
413.8	0.4685523		1003.79	0.31682108	0.33339612	1593.79	0.23065411	0.23981453	2183.79	0.0094131	0.01100435	2773.8	0.10073726	0.10647212	3363.8	0.1604377	0.16747227	3953.8	-0.00907308	0	
414	0.46782167		1003.99	0.31661752	0.33358273	1593.99	0.23106947	0.24000419	2183.99	0.00982104	0.01100438	2774	0.10096168	0.1066309	3364	0.16148708	0.16764782	3954	-0.00928842	0	
414.2	0.46783042		1004.19	0.31730363	0.33376879	1594.19	0.23141163	0.24019346	2184.19	0.01008398	0.0110044	2774.2	0.10179271	0.10678965	3364.2	0.16184044	0.16782314	3954.2	-0.00864003	0	
414.4	0.46820534		1004.39	0.31720125	0.33395429	1594.39	0.23146111	0.24038233	2184.39	0.01059535	0.01100443	2774.4	0.10198087	0.10694835	3364.4	0.16177462	0.16799823	3954.4	-0.00805214	0	
414.6	0.46836483		1004.59	0.31672742	0.33413925	1594.59	0.23061376	0.24057081	2184.59	0.01045694	0.01100446	2774.6	0.10090246	0.10710701	3364.6	0.16259406	0.16817309	3954.6	-0.00762089	0	
414.8	0.4679876		1004.79	0.31578765	0.33432365	1594.79	0.23138387	0.24075889	2184.79	0.01084604	0.01100449	2774.8	0.10176557	0.10726563	3364.8	0.16368008	0.16834773	3954.8	-0.00698899	0	
415	0.46786536		1004.99	0.3164087	0.3345075	1594.99	0.23209166	0.24094659	2184.99	0.01177343	0.01100452	2775	0.10226169	0.10742421	3365	0.16463429	0.16852213	3955	-0.00682481	0	
415.2	0.46739085		1005.19	0.31565917	0.33469081	1595.19	0.23217541	0.24113389	2185.19	0.01249073	0.01100455	2775.2	0.10287586	0.10758275	3365.2	0.16493587	0.16869631	3955.2	-0.00615976	0	
415.4	0.46650562		1005.39	0.31570729	0.33487358	1595.39	0.23215906	0.24132081	2185.39	0.01248989	0.01100457	2775.4	0.10352025	0.10774125	3365.4	0.16501929	0.16887026	3955.4	-0.00574179	0	
415.6	0.46630034		1005.59	0.31632883	0.3350558	1595.59	0.23229023	0.24150733	2185.59	0.01271899	0.0110046	2775.6	0.10446807	0.10789971	3365.6	0.1657343	0.16904398	3955.6	-0.00524857	0	
415.8	0.46757628		1005.79	0.31719348	0.33523748	1595.79	0.23214282	0.24169347	2185.79	0.01289416	0.01100463	2775.8	0.10449181	0.10805813	3365.8	0.16607324	0.16921748	3955.8	-0.00516608	0	
416	0.46846014		1005.99	0.3176059	0.33541862	1595.99	0.23256738	0.24187922	2185.99	0.01347067	0.01100465	2776	0.10414452	0.10821651	3366	0.16661657	0.16939075	3956	-0.00452868	0	
416.2	0.4679352		1006.19	0.31805254	0.33559922	1596.19	0.23256143	0.24206458	2186.19	0.01360444	0.01100468	2776.2	0.10378297	0.10837485	3366.2	0.16713974	0.16956379	3956.2	-0.00491	0	
416.4	0.46776736		1006.39	0.31822255	0.33577928	1596.39	0.2333448	0.24224956	2186.39	0.01364953	0.0110047	2776.4	0.10333866	0.10853315	3366.4	0.16732957	0.1697366	3956.4	-0.00612203	0	
416.6	0.46819234		1006.59	0.31936339	0.33595881	1596.59	0.23291085	0.24243415	2186.59	0.01320817	0.01100473	2776.6	0.10253553	0.1086914	3366.6	0.16713181	0.16990919	3956.6	-0.0067295	0	
416.8	0.46737176		1006.79	0.32028607	0.33613781	1596.79	0.23241515	0.24261835	2186.79	0.01358328	0.01100475	2776.8	0.10213286	0.10884962	3366.8	0.16761429	0.17008156	3956.8	-0.00730868	0	
417	0.46772992		1006.99	0.32055259	0.33631628	1596.99	0.23253112	0.24280218	2186.99	0.01349389	0.01100478	2777	0.10140212	0.1090078	3367	0.16732588	0.1702537	3957	-0.00716049	0	
417.2	0.46848715		1007.19	0.3205132	0.33649421	1597.19	0.23345075	0.24298562	2187.19	0.01336115	0.0110048	2777.2	0.10156828	0.10916594	3367.2	0.16581272	0.17042561	3957.2	-0.00797907	0	
417.4	0.4683216		1007.39	0.32138069	0.33667162	1597.39	0.2336341	0.24316868	2187.39	0.01285285	0.01100483	2777.4	0.1014062	0.10932403	3367.4	0.16615781	0.1705973	3957.4	-0.00842262	0	
417.6	0.46853694		1007.59	0.32167371	0.33684849	1597.59	0.23367878	0.24335136	2187.59	0.01345035	0.01100485	2777.6	0.10068335	0.10948209	3367.6	0.16594892	0.17076877	3957.6	-0.00835195	0	
417.8	0.46877799		1007.79	0.32221096	0.33702485	1597.79	0.23437084	0.24353366	2187.79	0.01319828	0.01100487	2777.8	0.10124223	0.10964011	3367.8	0.16605035	0.17094001	3957.8	-0.00846352	0	
418	0.46921714		1007.99	0.32301681	0.33720068	1597.99	0.23459533	0.24371558	2187.99	0.01400884	0.01100489	2778	0.10184076	0.10979808	3368	0.16619702	0.17111103	3958	-0.00895002	0	
418.2	0.46940823		1008.19	0.32339947	0.33737598	1598.19	0.2347354	0.24389712	2188.19	0.01369221	0.01100492	2778.2	0.1023006	0.10995602	3368.2	0.16555379	0.17128182	3958.2	-0.00862058	0	
418.4	0.47029198		1008.39	0.32295256	0.33755077	1598.39	0.23427893	0.24407828	2188.39	0.01373803	0.01100494	2778.4	0.1027754	0.11011391	3368.4	0.16556353	0.17145239	3958.4	-0.00821259	0	
418.6	0.47010229		1008.59	0.32221696	0.33772504	1598.59	0.2348269	0.24425906	2188.59	0.01249107	0.01100496	2778.6	0.10323177	0.11027177	3368.6	0.16564704	0.17162274	3958.6	-0.00842444	0	
418.8	0.47112394		1008.79	0.32089358	0.33789879	1598.79	0.23629669	0.24443947	2188.79	0.01342716	0.01100498	2778.8	0.10513754	0.11042958	3368.8	0.1658155	0.17179286	3958.8	-0.00853268	0	
419	0.47200474		1008.99	0.3210304	0.33807202	1598.99	0.23556642	0.24461951	2188.99	0.01452512	0.011005	2779	0.1061657	0.11058736	3369	0.16540854	0.17196277	3959	-0.00776223	0	
419.2	0.47205894		1009.19	0.32099481	0.33824474	1599.19	0.23548359	0.24479917	2189.19	0.0144927	0.01100502	2779.2	0.10731252	0.11074509	3369.2	0.16490971	0.17213245	3959.2	-0.00715448	0	
419.4	0.47211608		1009.39	0.32209119	0.33841694	1599.39	0.23580094	0.24497845	2189.39	0.01469482	0.01100504	2779.4	0.10842017	0.11090279	3369.4	0.16448868	0.17230191	3959.4	-0.00759692	0	
419.6	0.47281697		1009.59	0.32273902	0.33858864	1599.59	0.2351393	0.24515736	2189.59	0.01508663	0.01100506	2779.6	0.1089218	0.11106044	3369.6	0.16504773	0.17247114	3959.6	-0.00827531	0	
419.8	0.47371613		1009.79	0.32317734	0.33875982	1599.79	0.23513674	0.2453359	2189.79	0.01467078	0.01100508	2779.8	0.10903193	0.11121806	3369.8	0.16559038	0.17264016	3959.8	-0.00887291	0	
420	0.47377738		1009.99	0.32308806	0.33893049	1599.99	0.2344829	0.24551407	2189.99	0.0146861	0.0110051	2780	0.10866682	0.11137563	3370	0.16716555	0.17280896	3960	-0.00959191	0	
420.2	0.47337872		1010.19	0.32228004	0.33910066	1600.19	0.23368562	0.24569187	2190.19	0.0147024	0.01100512	2780.2	0.10839805	0.11153317	3370.2	0.16762989	0.17297753	3960.2	-0.01027739	0	
420.4	0.47355228		1010.39	0.32294411	0.33927032	1600.39	0.23341895	0.24586929	2190.39	0.0149791	0.01100514	2780.4	0.10873905	0.11169066	3370.4	0.16801422	0.17314589	3960.4	-0.01126758	0	
420.6	0.47365712		1010.59	0.32302619	0.33943948	1600.59	0.23379363	0.24604635	2190.59	0.01521442	0.01100516	2780.6	0.1085795	0.11184811	3370.6	0.16823752	0.17331402	3960.6	-0.01172376	0	
420.8	0.47455411		1010.79	0.32291176	0.33960814	1600.79	0.23380829	0.24622304	2190.79	0.01581257	0.01100518	2780.8	0.10771436	0.11200553	3370.8	0.16919262	0.17348193	3960.8	-0.01229213	0	
421	0.47503691		1010.99	0.32233002	0.33977629	1600.99	0.23415508	0.24639936	2190.99	0.01584888	0.0110052	2781	0.10798274	0.1121629	3371	0.1688015	0.17364963	3961	-0.01240787	0	
421.2	0.47519252		1011.19	0.32280684	0.33994395	1601.19	0.23443842	0.24657532	2191.19	0.01579453	0.01100522	2781.2	0.10853845	0.11232023	3371.2	0.1691989	0.17381711	3961.2	-0.01272593	0	
421.4	0.47482252		1011.39	0.32264906	0.3401111	1601.39	0.23407886	0.2467509	2191.39	0.01584657	0.01100524	2781.4	0.10823056	0.11247753	3371.4	0.17081141	0.17398436	3961.4	-0.01219282	0	
421.6	0.47460853		1011.59	0.3233128	0.34027776	1601.59	0.23472985	0.24692613	2191.59	0.01571885	0.01100525	2781.6	0.10781572	0.11263478	3371.6	0.17056064	0.1741514	3961.6	-0.01142744	0	
421.8	0.47390743		1011.79	0.32335159	0.34044393	1601.79	0.23530678	0.24710099	2191.79	0.01516203	0.01100527	2781.8	0.10845034	0.11279199	3371.8	0.17035537	0.17431822	3961.8	-0.01071287	0	
422	0.47432303		1011.99	0.32253593	0.3406096	1601.99	0.23647952	0.24727548	2191.99	0.01412473	0.01100529	2782	0.10878239	0.11294917	3372	0.17032073	0.17448483	3962	-0.01018625	0	
422.2	0.47330784		1012.19	0.32232776	0.34077478	1602.19	0.23703192	0.24744961	2192.19	0.01350879	0.01100531	2782.2	0.10874442	0.1131063	3372.2	0.16989554	0.17465121	3962.2	-0.00878826	0	
422.4	0.47320223		1012.39	0.3217226	0.34093946	1602.39	0.23734631	0.24762338	2192.39	0.01318145	0.01100532	2782.4	0.10903843	0.11326339	3372.4	0.16948047	0.17481738	3962.4	-0.00795611	0	
422.6	0.47285484		1012.59	0.32122066	0.34110366	1602.59	0.23925897	0.24779678	2192.59	0.01240869	0.01100534	2782.6	0.11016695	0.11342045	3372.6	0.168974	0.17498333	3962.6	-0.00828943	0	
422.8	0.47349906		1012.79	0.3211206	0.34126737	1602.79	0.23957269	0.24796983	2192.79	0.01276389	0.01100535	2782.8	0.11011546	0.11357746	3372.8	0.16906268	0.17514906	3962.8	-0.00767809	0	
423	0.47294131		1012.99	0.32218972	0.3414306	1602.99	0.23945098	0.24814252	2192.99	0.01255278	0.01100537	2783	0.11087914	0.11373443	3373	0.16822622	0.17531458	3963	-0.00683568	0	
423.2	0.47221626		1013.19	0.32327084	0.34159334	1603.19	0.23955476	0.24831484	2193.19	0.01220031	0.01100539	2783.2	0.1111037	0.11389137	3373.2	0.16868305	0.17547988	3963.2	-0.00726092	0	
423.4	0.4724224		1013.39	0.32484901	0.34175559	1603.39	0.23975461	0.24848681	2193.39	0.01235742	0.0110054	2783.4	0.11196933	0.11404826	3373.4	0.16855854	0.17564496	3963.4	-0.0066729	0	
423.6	0.47275457		1013.59	0.32564194	0.34191737	1603.59	0.23997731	0.24865842	2193.59	0.0122422	0.01100542	2783.6	0.1115484	0.11420511	3373.6	0.17006115	0.17580983	3963.6	-0.00672496	0	
423.8	0.47352608		1013.79	0.32599815	0.34207866	1603.79	0.2396251	0.24882967	2193.79	0.01135684	0.01100543	2783.8	0.11126705	0.11436193	3373.8	0.17070355	0.17597449	3963.8	-0.00621499	0	
424	0.47446009		1013.99	0.32631744	0.34223948	1603.99	0.23872218	0.24900057	2193.99	0.0111176	0.01100545	2784	0.110745	0.1145187	3374	0.17145691	0.17613892	3964	-0.00617142	0	
424.2	0.47454253		1014.19	0.32700838	0.34239981	1604.19	0.23872009	0.24917111	2194.19	0.01131107	0.01100546	2784.2	0.11021168	0.11467543	3374.2	0.17140996	0.17630315	3964.2	-0.00562997	0	
424.4	0.4752817		1014.39	0.32742233	0.34255967	1604.39	0.23984705	0.24934129	2194.39	0.01133058	0.01100548	2784.4	0.11010476	0.11483213	3374.4	0.17185366	0.17646715	3964.4	-0.00580637	0	
424.6	0.4750927		1014.59	0.32764777	0.34271906	1604.59	0.23977487	0.24951112	2194.59	0.01110228	0.01100549	2784.6	0.10943929	0.11498878	3374.6	0.1727267	0.17663095	3964.6	-0.00721444	0	
424.8	0.47604919		1014.79	0.32820695	0.34287797	1604.79	0.23971871	0.2496806	2194.79	0.01070609	0.01100551	2784.8	0.10892364	0.11514539	3374.8	0.17320309	0.17679453	3964.8	-0.00775814	0	
425	0.4756901		1014.99	0.32868685	0.34303641	1604.99	0.23986569	0.24984973	2194.99	0.01071026	0.01100552	2785	0.10981626	0.11530197	3375	0.17370412	0.1769579	3965	-0.0081205	0	
425.2	0.47655457		1015.19	0.32946695	0.34319438	1605.19	0.24024673	0.2500185	2195.19	0.01028321	0.01100553	2785.2	0.10925821	0.1154585	3375.2	0.17452506	0.17712105	3965.2	-0.00810012	0	
425.4	0.47722314		1015.39	0.32915773	0.34335188	1605.39	0.24053122	0.25018692	2195.39	0.00941063	0.01100555	2785.4	0.10895202	0.115615	3375.4	0.17526435	0.17728399	3965.4	-0.00816802	0	
425.6	0.47670877		1015.59	0.33044479	0.34350891	1605.59	0.24062511	0.25035499	2195.59	0.00958021	0.01100556	2785.6	0.10838644	0.11577145	3375.6	0.17460474	0.17744671	3965.6	-0.00754291	0	
425.8	0.47704419		1015.79	0.32985368	0.34366547	1605.79	0.2419628	0.25052271	2195.79	0.00992265	0.01100557	2785.8	0.10855721	0.11592787	3375.8	0.17474716	0.17760923	3965.8	-0.00809124	0	
426	0.47747916		1015.99	0.329137	0.34382157	1605.99	0.24318852	0.25069008	2195.99	0.01011627	0.01100559	2786	0.10902618	0.11608424	3376	0.17538952	0.17777153	3966	-0.00794294	0	
426.2	0.47707222		1016.19	0.32938177	0.34397721	1606.19	0.24326946	0.25085711	2196.19	0.01018007	0.0110056	2786.2	0.10908629	0.11624058	3376.2	0.17547975	0.17793362	3966.2	-0.00807726	0	
426.4	0.4767306		1016.39	0.32954267	0.34413238	1606.39	0.24395782	0.25102378	2196.39	0.01040757	0.01100561	2786.4	0.10867271	0.11639687	3376.4	0.17504946	0.1780955	3966.4	-0.00951561	0	
426.6	0.47691546		1016.59	0.32953157	0.34428709	1606.59	0.24433479	0.25119011	2196.59	0.01091346	0.01100563	2786.6	0.10868905	0.11655313	3376.6	0.17481741	0.17825716	3966.6	-0.01001744	0	
426.8	0.4768864		1016.79	0.32930891	0.34444135	1606.79	0.24368657	0.25135609	2196.79	0.01148684	0.01100564	2786.8	0.10877955	0.11670934	3376.8	0.17489006	0.17841862	3966.8	-0.00933179	0	
427	0.47667864		1016.99	0.32917882	0.34459514	1606.99	0.24411074	0.25152173	2196.99	0.01210037	0.01100565	2787	0.1097299	0.11686552	3377	0.17506471	0.17857986	3967	-0.00966392	0	
427.2	0.47689918		1017.19	0.32917916	0.34474848	1607.19	0.24355195	0.25168702	2197.19	0.01228491	0.01100566	2787.2	0.11007586	0.11702165	3377.2	0.17520447	0.1787409	3967.2	-0.00963344	0	
427.4	0.47761233		1017.39	0.32977971	0.34490136	1607.39	0.24440159	0.25185197	2197.39	0.01207433	0.01100567	2787.4	0.11144748	0.11717775	3377.4	0.17472439	0.17890172	3967.4	-0.00891185	0	
427.6	0.47822143		1017.59	0.32969361	0.34505379	1607.59	0.24411895	0.25201658	2197.59	0.0119201	0.01100569	2787.6	0.11085539	0.11733381	3377.6	0.17463929	0.17906233	3967.6	-0.00863692	0	
427.8	0.47900028		1017.79	0.32964569	0.34520576	1607.79	0.24345841	0.25218084	2197.79	0.01158163	0.0110057	2787.8	0.11143785	0.11748982	3377.8	0.17401981	0.17922273	3967.8	-0.00842157	0	
428	0.47955586		1017.99	0.32915657	0.34535729	1607.99	0.24340488	0.25234476	2197.99	0.01146586	0.01100571	2788	0.1124226	0.1176458	3378	0.17391531	0.17938293	3968	-0.00894612	0	
428.2	0.48011838		1018.19	0.32904964	0.34550836	1608.19	0.2432788	0.25250834	2198.19	0.01108116	0.01100572	2788.2	0.11331494	0.11780174	3378.2	0.17367622	0.17954291	3968.2	-0.00838366	0	
428.4	0.48050684		1018.39	0.3290776	0.34565898	1608.39	0.24278437	0.25267158	2198.39	0.01108812	0.01100573	2788.4	0.11377147	0.11795763	3378.4	0.17326556	0.17970268	3968.4	-0.00833129	0	
428.6	0.48033337		1018.59	0.32929473	0.34580916	1608.59	0.24253803	0.25283448	2198.59	0.01117919	0.01100574	2788.6	0.11417546	0.11811349	3378.6	0.17399869	0.17986225	3968.6	-0.00895796	0	
428.8	0.48071737		1018.79	0.32943291	0.34595889	1608.79	0.24321583	0.25299704	2198.79	0.01136177	0.01100575	2788.8	0.11445091	0.11826931	3378.8	0.1736089	0.18002161	3968.8	-0.00817143	0	
429	0.48111868		1018.99	0.32954007	0.34610818	1608.99	0.24377053	0.25315926	2198.99	0.01174546	0.01100576	2789	0.11540689	0.11842509	3379	0.17389346	0.18018076	3969	-0.00752857	0	
429.2	0.48207685		1019.19	0.32977969	0.34625702	1609.19	0.2442201	0.25332115	2199.19	0.01156357	0.01100577	2789.2	0.11504315	0.11858083	3379.2	0.1743494	0.1803397	3969.2	-0.0073185	0	
429.4	0.48233389		1019.39	0.33017972	0.34640542	1609.39	0.24501381	0.25348269	2199.39	0.01194254	0.01100578	2789.4	0.11575554	0.11873653	3379.4	0.1746806	0.18049843	3969.4	-0.00716003	0	
429.6	0.48185306		1019.59	0.33170267	0.34655338	1609.59	0.2449842	0.2536439	2199.59	0.01240087	0.01100579	2789.6	0.11570019	0.11889218	3379.6	0.17436303	0.18065696	3969.6	-0.0068982	0	
429.8	0.48172499		1019.79	0.33195347	0.3467009	1609.79	0.24607076	0.25380478	2199.79	0.01235083	0.0110058	2789.8	0.11624788	0.1190478	3379.8	0.17546505	0.18081528	3969.8	-0.00674471	0	
430	0.48118542		1019.99	0.33247271	0.34684798	1609.99	0.24569698	0.25396532	2199.99	0.0122431	0.01100581	2790	0.11672918	0.11920338	3380	0.17623111	0.18097339	3970	-0.00641254	0	
430.2	0.48116515		1020.19	0.33243885	0.34699462	1610.19	0.24595043	0.25412553	2200.19	0.01227107	0.01100582	2790.2	0.11601381	0.11935892	3380.2	0.17630229	0.18113129	3970.2	-0.00593886	0	
430.4	0.48030197		1020.39	0.33318827	0.34714083	1610.39	0.24624004	0.2542854	2200.39	0.01166718	0.01100583	2790.4	0.11538103	0.11951443	3380.4	0.1761378	0.18128899	3970.4	-0.00573072	0	
430.6	0.48014436		1020.59	0.33306234	0.34728661	1610.59	0.24606469	0.25444494	2200.59	0.01276307	0.01100584	2790.6	0.11596649	0.11966989	3380.6	0.1760637	0.18144648	3970.6	-0.0057492	0	
430.8	0.48014751		1020.79	0.33322182	0.34743195	1610.79	0.24629639	0.25460415	2200.79	0.0123325	0.01100585	2790.8	0.11624746	0.11982531	3380.8	0.17591479	0.18160377	3970.8	-0.00590136	0	
431	0.4796485		1020.99	0.33324762	0.34757686	1610.99	0.24713821	0.25476302	2200.99	0.01199146	0.01100586	2791	0.11691894	0.11998069	3381	0.17549185	0.18176085	3971	-0.00626329	0	
431.2	0.47965486		1021.19	0.33395861	0.34772133	1611.19	0.24693142	0.25492157	2201.19	0.01174358	0.01100587	2791.2	0.11714628	0.12013603	3381.2	0.17532272	0.18191773	3971.2	-0.00630294	0	
431.4	0.48002895		1021.39	0.33394197	0.34786538	1611.39	0.24672524	0.25507979	2201.39	0.0109697	0.01100588	2791.4	0.11776017	0.12029134	3381.4	0.17511094	0.1820744	3971.4	-0.00626216	0	
431.6	0.48097449		1021.59	0.33377514	0.348009	1611.59	0.24673424	0.25523767	2201.59	0.01093697	0.01100589	2791.6	0.118299	0.1204466	3381.6	0.17515804	0.18223087	3971.6	-0.0059274	0	
431.8	0.48083211		1021.79	0.33371209	0.3481522	1611.79	0.24581322	0.25539523	2201.79	0.0106017	0.0110059	2791.8	0.11951449	0.12060182	3381.8	0.17498691	0.18238713	3971.8	-0.00625665	0	
432	0.48115902		1021.99	0.33331309	0.34829497	1611.99	0.24555498	0.25555246	2201.99	0.01024441	0.01100591	2792	0.11925754	0.12075701	3382	0.17546069	0.18254319	3972	-0.0064937	0	
432.2	0.48229576		1022.19	0.33358968	0.34843731	1612.19	0.24517131	0.25570936	2202.19	0.00962052	0.01100591	2792.2	0.11933736	0.12091215	3382.2	0.17519156	0.18269904	3972.2	-0.00624357	0	
432.4	0.48196187		1022.39	0.33371846	0.34857924	1612.39	0.24538944	0.25586594	2202.39	0.01075899	0.01100592	2792.4	0.11860061	0.12106726	3382.4	0.17556498	0.18285469	3972.4	-0.0067408	0	
432.6	0.48310625		1022.59	0.33368536	0.34872074	1612.59	0.24644124	0.25602219	2202.59	0.01184737	0.01100593	2792.6	0.11845863	0.12122232	3382.6	0.1765766	0.18301014	3972.6	-0.00741154	0	
432.8	0.48297267		1022.79	0.33391966	0.34886182	1612.79	0.24561885	0.25617812	2202.79	0.01268204	0.01100594	2792.8	0.11824619	0.12137735	3382.8	0.17673463	0.18316538	3972.8	-0.00725771	0	
433	0.48364785		1022.99	0.33470578	0.34900248	1612.99	0.24586002	0.25633372	2202.99	0.01336528	0.01100595	2793	0.11841974	0.12153234	3383	0.17670855	0.18332042	3973	-0.00789336	0	
433.2	0.48464023		1023.19	0.33578754	0.34914272	1613.19	0.24636595	0.25648899	2203.19	0.01409479	0.01100596	2793.2	0.11837858	0.12168728	3383.2	0.17726122	0.18347526	3973.2	-0.00929274	0	
433.4	0.4847798		1023.39	0.33650448	0.34928255	1613.39	0.24727086	0.25664395	2203.39	0.01473249	0.01100596	2793.4	0.11827006	0.12184219	3383.4	0.17730806	0.18362989	3973.4	-0.00913485	0	
433.6	0.48562362		1023.59	0.33762105	0.34942196	1613.59	0.24709707	0.25679858	2203.59	0.01541047	0.01100597	2793.6	0.11697504	0.12199706	3383.6	0.17806385	0.18378433	3973.6	-0.00911792	0	
433.8	0.48599268		1023.79	0.33784014	0.34956095	1613.79	0.2475299	0.25695289	2203.79	0.01518821	0.01100598	2793.8	0.1167565	0.12215189	3383.8	0.17840642	0.18393856	3973.8	-0.00846321	0	
434	0.48625467		1023.99	0.33832013	0.34969954	1613.99	0.24741751	0.25710688	2203.99	0.01585087	0.01100599	2794	0.11649732	0.12230668	3384	0.1780691	0.18409259	3974	-0.00853726	0	
434.2	0.48718286		1024.19	0.3388737	0.34983771	1614.19	0.24818289	0.25726054	2204.19	0.01539418	0.01100599	2794.2	0.116517	0.12246143	3384.2	0.17881724	0.18424642	3974.2	-0.00753192	0	
434.4	0.48696106		1024.39	0.33977852	0.34997547	1614.39	0.24775728	0.25741389	2204.39	0.01434322	0.011006	2794.4	0.11722136	0.12261614	3384.4	0.1786697	0.18440004	3974.4	-0.00828813	0	
434.6	0.48723397		1024.59	0.33933084	0.35011282	1614.59	0.24830193	0.25756692	2204.59	0.01479544	0.01100601	2794.6	0.11737649	0.12277081	3384.6	0.17792291	0.18455347	3974.6	-0.00898781	0	
434.8	0.48770591		1024.79	0.33929725	0.35024977	1614.79	0.248759	0.25771963	2204.79	0.01413284	0.01100602	2794.8	0.11713129	0.12292544	3384.8	0.17813427	0.1847067	3974.8	-0.00902982	0	
435	0.48719572		1024.99	0.33901859	0.3503863	1614.99	0.24843014	0.25787202	2204.99	0.01422978	0.01100602	2795	0.11730657	0.12308004	3385	0.1786221	0.18485972	3975	-0.00883288	0	
435.2	0.4873918		1025.19	0.33882521	0.35052244	1615.19	0.24781449	0.2580241	2205.19	0.01392941	0.01100603	2795.2	0.11677671	0.12323459	3385.2	0.179829	0.18501255	3975.2	-0.0089817	0	
435.4	0.4875358		1025.39	0.33756505	0.35065816	1615.39	0.2471154	0.25817586	2205.39	0.01344245	0.01100604	2795.4	0.11716123	0.1233891	3385.4	0.18040357	0.18516518	3975.4	-0.00849188	0	
435.6	0.48714219		1025.59	0.33669197	0.35079349	1615.59	0.24773758	0.2583273	2205.59	0.01302243	0.01100604	2795.6	0.11805287	0.12354358	3385.6	0.18152823	0.1853176	3975.6	-0.00925751	0	
435.8	0.48574519		1025.79	0.33702641	0.35092841	1615.79	0.24762049	0.25847843	2205.79	0.01268689	0.01100605	2795.8	0.11801465	0.12369801	3385.8	0.18240353	0.18546983	3975.8	-0.00958501	0	
436	0.48601529		1025.99	0.33637874	0.35106293	1615.99	0.24876084	0.25862924	2205.99	0.01190593	0.01100606	2796	0.1180002	0.12385241	3386	0.18296684	0.18562186	3976	-0.00986634	0	
436.2	0.48580694		1026.19	0.33627258	0.35119705	1616.19	0.24964229	0.25877974	2206.19	0.01130181	0.01100606	2796.2	0.11867389	0.12400676	3386.2	0.18301834	0.18577369	3976.2	-0.0105749	0	
436.4	0.48523392		1026.39	0.33573352	0.35133077	1616.39	0.25072688	0.25892992	2206.39	0.01224276	0.01100607	2796.4	0.11861011	0.12416108	3386.4	0.18377104	0.18592532	3976.4	-0.01082388	0	
436.6	0.48602385		1026.59	0.33601567	0.3514641	1616.59	0.25058584	0.2590798	2206.59	0.01210183	0.01100608	2796.6	0.11877738	0.12431536	3386.6	0.18388948	0.18607676	3976.6	-0.01087431	0	
436.8	0.48623951		1026.79	0.33534467	0.35159703	1616.79	0.25011826	0.25922936	2206.79	0.0120495	0.01100608	2796.8	0.1193863	0.1244696	3386.8	0.18311632	0.18622799	3976.8	-0.01102902	0	
437	0.48681327		1026.99	0.33570331	0.35172956	1616.99	0.25138162	0.25937861	2206.99	0.01135195	0.01100609	2797	0.11985218	0.1246238	3387	0.18281787	0.18637903	3977	-0.01215248	0	
437.2	0.4866796		1027.19	0.33546809	0.3518617	1617.19	0.25216235	0.25952755	2207.19	0.01100191	0.01100609	2797.2	0.12012854	0.12477796	3387.2	0.18249982	0.18652987	3977.2	-0.01298252	0	
437.4	0.48733377		1027.39	0.3354144	0.35199345	1617.39	0.25326748	0.25967618	2207.39	0.01109037	0.0110061	2797.4	0.11934827	0.12493208	3387.4	0.18199875	0.18668051	3977.4	-0.01250505	0	
437.6	0.48854117		1027.59	0.33587098	0.35212481	1617.59	0.25267043	0.2598245	2207.59	0.01041409	0.01100611	2797.6	0.11910335	0.12508616	3387.6	0.18232474	0.18683096	3977.6	-0.01234993	0	
437.8	0.488744		1027.79	0.3357437	0.35225577	1617.79	0.25235262	0.25997251	2207.79	0.0090509	0.01100611	2797.8	0.12003053	0.1252402	3387.8	0.18157051	0.18698121	3977.8	-0.0111108	0	
438	0.48822283		1027.99	0.33663023	0.35238635	1617.99	0.25230839	0.26012021	2207.99	0.00917654	0.01100612	2798	0.12061668	0.1253942	3388	0.18084806	0.18713126	3978	-0.01054976	0	
438.2	0.4894695		1028.19	0.33786095	0.35251654	1618.19	0.25261299	0.26026761	2208.19	0.00759747	0.01100612	2798.2	0.12062557	0.12554817	3388.2	0.181094	0.18728112	3978.2	-0.00983014	0	
438.4	0.48964667		1028.39	0.3377129	0.35264634	1618.39	0.25212967	0.26041469	2208.39	0.0073659	0.01100613	2798.4	0.12065161	0.12570209	3388.4	0.18107726	0.18743078	3978.4	-0.0099886	0	
438.6	0.49030885		1028.59	0.33851446	0.35277576	1618.59	0.25293181	0.26056148	2208.59	0.0080377	0.01100613	2798.6	0.12020626	0.12585598	3388.6	0.18045393	0.18758025	3978.6	-0.00934334	0	
438.8	0.49049008		1028.79	0.33874551	0.35290479	1618.79	0.25215917	0.26070795	2208.79	0.00834958	0.01100614	2798.8	0.12017303	0.12600982	3388.8	0.18063997	0.18772952	3978.8	-0.00858741	0	
439	0.49061609		1028.99	0.33909081	0.35303344	1618.99	0.2517552	0.26085413	2208.99	0.00987286	0.01100614	2799	0.12056413	0.12616363	3389	0.18111658	0.1878786	3979	-0.00765698	0	
439.2	0.49090533		1029.19	0.33949596	0.35316171	1619.19	0.25259264	0.26099999	2209.19	0.01030134	0.01100615	2799.2	0.12117108	0.1263174	3389.2	0.18217157	0.18802748	3979.2	-0.00715269	0	
439.4	0.48967377		1029.39	0.33927	0.35328959	1619.39	0.2529019	0.26114556	2209.39	0.01165478	0.01100616	2799.4	0.1213116	0.12647113	3389.4	0.18311318	0.18817616	3979.4	-0.00730268	0	
439.6	0.48960488		1029.59	0.33908293	0.3534171	1619.59	0.25443757	0.26129082	2209.59	0.01230826	0.01100616	2799.6	0.12160258	0.12662482	3389.6	0.18351737	0.18832466	3979.6	-0.00780313	0	
439.8	0.48897346		1029.79	0.33972626	0.35354423	1619.79	0.25503156	0.26143578	2209.79	0.01375559	0.01100617	2799.8	0.12151332	0.12677847	3389.8	0.1837614	0.18847295	3979.8	-0.00824362	0	
440	0.4884334		1029.99	0.33969888	0.35367098	1619.99	0.25558648	0.26158044	2209.99	0.01402336	0.01100617	2800	0.12169516	0.12693208	3390	0.18330973	0.18862106	3980	-0.00864444	0	
440.2	0.48835844		1030.19	0.34001086	0.35379735	1620.19	0.25637774	0.26172479	2210.19	0.01457723	0.01100618	2800.2	0.12108479	0.12708565	3390.2	0.18430988	0.18876897	3980.2	-0.00890926	0	
440.4	0.48825066		1030.39	0.3399297	0.35392334	1620.39	0.25717135	0.26186885	2210.39	0.01507628	0.01100618	2800.4	0.12114499	0.12723918	3390.4	0.18480184	0.18891669	3980.4	-0.00863985	0	
440.6	0.48883425		1030.59	0.34043452	0.35404897	1620.59	0.25680106	0.2620126	2210.59	0.01448782	0.01100619	2800.6	0.12149468	0.12739268	3390.6	0.1845641	0.18906421	3980.6	-0.0089542	0	
440.8	0.4892141		1030.79	0.34047046	0.35417422	1620.79	0.25719102	0.26215606	2210.79	0.01497909	0.01100619	2800.8	0.12223654	0.12754613	3390.8	0.18472252	0.18921154	3980.8	-0.00952574	0	
441	0.48913988		1030.99	0.34132707	0.35429909	1620.99	0.25761143	0.26229922	2210.99	0.0141791	0.01100619	2801	0.12267631	0.12769955	3391	0.18539816	0.18935868	3981	-0.01005501	0	
441.2	0.48855454		1031.19	0.34220637	0.3544236	1621.19	0.25754138	0.26244208	2211.19	0.01310129	0.0110062	2801.2	0.12276371	0.12785293	3391.2	0.18502525	0.18950563	3981.2	-0.01032979	0	
441.4	0.48972089		1031.39	0.34262342	0.35454774	1621.39	0.25754734	0.26258464	2211.39	0.0129712	0.0110062	2801.4	0.12223031	0.12800626	3391.4	0.18498854	0.18965238	3981.4	-0.01090424	0	
441.6	0.48946861		1031.59	0.34221305	0.3546715	1621.59	0.25686747	0.26272691	2211.59	0.01232848	0.01100621	2801.6	0.1230806	0.12815956	3391.6	0.18614983	0.18979895	3981.6	-0.01084375	0	
441.8	0.48912621		1031.79	0.34248154	0.3547949	1621.79	0.25705261	0.26286888	2211.79	0.01163116	0.01100621	2801.8	0.12314312	0.12831282	3391.8	0.18655226	0.18994532	3981.8	-0.01035678	0	
442	0.48978325		1031.99	0.34325018	0.35491794	1621.99	0.25777815	0.26301055	2211.99	0.0112585	0.01100622	2802	0.12345641	0.12846604	3392	0.18553114	0.1900915	3982	-0.010316	0	
442.2	0.49070281		1032.19	0.34449659	0.35504061	1622.19	0.25762697	0.26315193	2212.19	0.0099039	0.01100622	2802.2	0.12332063	0.12861922	3392.2	0.18657371	0.19023749	3982.2	-0.00987444	0	
442.4	0.49046233		1032.39	0.34454874	0.35516291	1622.39	0.25720451	0.26329302	2212.39	0.01008841	0.01100623	2802.4	0.12332804	0.12877237	3392.4	0.18665905	0.19038328	3982.4	-0.00941603	0	
442.6	0.49108758		1032.59	0.34546777	0.35528485	1622.59	0.25720004	0.26343381	2212.59	0.00951328	0.01100623	2802.6	0.12381762	0.12892547	3392.6	0.18587984	0.19052889	3982.6	-0.00821561	0	
442.8	0.49185195		1032.79	0.34548717	0.35540643	1622.79	0.25700098	0.26357431	2212.79	0.00908063	0.01100623	2802.8	0.12430188	0.12907853	3392.8	0.18628315	0.19067431	3982.8	-0.00722336	0	
443	0.49235872		1032.99	0.34613122	0.35552764	1622.99	0.25823621	0.26371451	2212.99	0.01024771	0.01100624	2803	0.12450928	0.12923156	3393	0.18653821	0.19081954	3983	-0.00707824	0	
443.2	0.49236693		1033.19	0.34634033	0.3556485	1623.19	0.25852263	0.26385443	2213.19	0.01019137	0.01100624	2803.2	0.12422624	0.12938455	3393.2	0.18625307	0.19096457	3983.2	-0.00719565	0	
443.4	0.49127049		1033.39	0.34593977	0.355769	1623.39	0.25818498	0.26399405	2213.39	0.01089811	0.01100625	2803.4	0.12431689	0.12953749	3393.4	0.18663607	0.19110942	3983.4	-0.00745171	0	
443.6	0.49262801		1033.59	0.34520747	0.35588914	1623.59	0.25940167	0.26413338	2213.59	0.01156374	0.01100625	2803.6	0.12448667	0.1296904	3393.6	0.1862014	0.19125408	3983.6	-0.00814643	0	
443.8	0.4922485		1033.79	0.34498507	0.35600892	1623.79	0.25863862	0.26427243	2213.79	0.01235808	0.01100625	2803.8	0.12503329	0.12984327	3393.8	0.18641243	0.19139855	3983.8	-0.00885093	0	
444	0.49317333		1033.99	0.34485189	0.35612834	1623.99	0.25805737	0.26441118	2213.99	0.01190916	0.01100626	2804	0.12445372	0.1299961	3394	0.18674398	0.19154283	3984	-0.00746749	0	
444.2	0.49426465		1034.19	0.34459237	0.35624742	1624.19	0.25809909	0.26454964	2214.19	0.01218735	0.01100626	2804.2	0.12382671	0.13014889	3394.2	0.18751368	0.19168692	3984.2	-0.00709037	0	
444.4	0.49486672		1034.39	0.34476104	0.35636613	1624.39	0.25820285	0.26468782	2214.39	0.01193094	0.01100626	2804.4	0.12467962	0.13030165	3394.4	0.18768806	0.19183083	3984.4	-0.00705108	0	
444.6	0.49477267		1034.59	0.34482125	0.3564845	1624.59	0.25776154	0.26482571	2214.59	0.01207544	0.01100627	2804.6	0.125805	0.13045436	3394.6	0.18767297	0.19197454	3984.6	-0.00652511	0	
444.8	0.49459098		1034.79	0.34472791	0.35660251	1624.79	0.25721931	0.26496331	2214.79	0.01225468	0.01100627	2804.8	0.12616547	0.13060704	3394.8	0.18767944	0.19211807	3984.8	-0.00708289	0	
445	0.49510548		1034.99	0.34442645	0.35672017	1624.99	0.25658437	0.26510063	2214.99	0.0118646	0.01100628	2805	0.12687151	0.13075967	3395	0.1880153	0.19226141	3985	-0.00724009	0	
445.2	0.49394576		1035.19	0.34416761	0.35683749	1625.19	0.25581285	0.26523766	2215.19	0.01151605	0.01100628	2805.2	0.1266209	0.13091227	3395.2	0.18833982	0.19240457	3985.2	-0.00774686	0	
445.4	0.49417401		1035.39	0.34314814	0.35695445	1625.39	0.25546826	0.2653744	2215.39	0.01153325	0.01100628	2805.4	0.12698443	0.13106483	3395.4	0.18884938	0.19254753	3985.4	-0.00769977	0	
445.6	0.49386773		1035.59	0.34298634	0.35707107	1625.59	0.25480683	0.26551086	2215.59	0.01089933	0.01100629	2805.6	0.12731155	0.13121735	3395.6	0.1898114	0.19269031	3985.6	-0.00659162	0	
445.8	0.49295468		1035.79	0.34355187	0.35718734	1625.79	0.25446412	0.26564703	2215.79	0.0102743	0.01100629	2805.8	0.1274924	0.13136983	3395.8	0.19009239	0.1928329	3985.8	-0.00705112	0	
446	0.49221539		1035.99	0.34306973	0.35730327	1625.99	0.25436813	0.26578293	2215.99	0.01006353	0.01100629	2806	0.12768951	0.13152227	3396	0.19013677	0.19297531	3986	-0.00737845	0	
446.2	0.49085968		1036.19	0.3439798	0.35741885	1626.19	0.25426268	0.26591854	2216.19	0.00974469	0.0110063	2806.2	0.12745671	0.13167467	3396.2	0.19084857	0.19311753	3986.2	-0.00663997	0	
446.4	0.49104712		1036.39	0.34444203	0.35753408	1626.39	0.25453586	0.26605386	2216.39	0.01026232	0.0110063	2806.4	0.12683284	0.13182704	3396.4	0.19104945	0.19325956	3986.4	-0.00711893	0	
446.6	0.49136866		1036.59	0.34529757	0.35764898	1626.59	0.25515045	0.26618891	2216.59	0.00999672	0.0110063	2806.6	0.12727845	0.13197936	3396.6	0.19120814	0.19340141	3986.6	-0.00766312	0	
446.8	0.4911886		1036.79	0.34602947	0.35776353	1626.79	0.25556222	0.26632367	2216.79	0.01050251	0.01100631	2806.8	0.12685951	0.13213165	3396.8	0.19196331	0.19354308	3986.8	-0.00824702	0	
447	0.49095418		1036.99	0.34649781	0.35787774	1626.99	0.25574498	0.26645816	2216.99	0.01150124	0.01100631	2807	0.1258523	0.1322839	3397	0.19155419	0.19368456	3987	-0.00861155	0	
447.2	0.49045497		1037.19	0.34658357	0.35799162	1627.19	0.25580825	0.26659236	2217.19	0.01249996	0.01100631	2807.2	0.12529581	0.13243611	3397.2	0.19173049	0.19382585	3987.2	-0.00904966	0	
447.4	0.49058961		1037.39	0.34665541	0.35810515	1627.39	0.25644981	0.26672628	2217.39	0.01313021	0.01100631	2807.4	0.12552184	0.13258828	3397.4	0.1924505	0.19396696	3987.4	-0.00974354	0	
447.6	0.49140181		1037.59	0.34713924	0.35821835	1627.59	0.25730294	0.26685993	2217.59	0.01428679	0.01100632	2807.6	0.12482222	0.13274041	3397.6	0.19210887	0.19410788	3987.6	-0.00962306	0	
447.8	0.4920017		1037.79	0.34767177	0.35833121	1627.79	0.25648042	0.2669933	2217.79	0.01427685	0.01100632	2807.8	0.12393245	0.1328925	3397.8	0.19204312	0.19424862	3987.8	-0.00868096	0	
448	0.49305507		1037.99	0.34848206	0.35844374	1627.99	0.25762068	0.26712639	2217.99	0.01402911	0.01100632	2808	0.12294176	0.13304456	3398	0.19176489	0.19438918	3988	-0.00832874	0	
448.2	0.49397697		1038.19	0.34893474	0.35855593	1628.19	0.25838092	0.2672592	2218.19	0.01478111	0.01100633	2808.2	0.1225748	0.13319657	3398.2	0.19135466	0.19452955	3988.2	-0.00890646	0	
448.4	0.4947065		1038.39	0.34908459	0.35866779	1628.39	0.25888477	0.26739174	2218.39	0.01461939	0.01100633	2808.4	0.12379616	0.13334855	3398.4	0.19197455	0.19466974	3988.4	-0.0087827	0	
448.6	0.49468447		1038.59	0.34907464	0.35877932	1628.59	0.25906476	0.267524	2218.59	0.01475263	0.01100633	2808.6	0.12491903	0.13350049	3398.6	0.19180546	0.19480975	3988.6	-0.00892771	0	
448.8	0.49512372		1038.79	0.34895121	0.35889051	1628.79	0.25845112	0.26765598	2218.79	0.01564458	0.01100633	2808.8	0.12516969	0.13365239	3398.8	0.19209714	0.19494957	3988.8	-0.00876888	0	
449	0.49521771		1038.99	0.34898623	0.35900138	1628.99	0.25956801	0.26778769	2218.99	0.01626181	0.01100634	2809	0.12567136	0.13380425	3399	0.19272123	0.19508921	3989	-0.00824916	0	
449.2	0.49485217		1039.19	0.34806373	0.35911191	1629.19	0.26029369	0.26791913	2219.19	0.01570312	0.01100634	2809.2	0.1264415	0.13395607	3399.2	0.19306438	0.19522867	3989.2	-0.00818167	0	
449.4	0.49595624		1039.39	0.34822271	0.35922212	1629.39	0.26109783	0.26805029	2219.39	0.01509978	0.01100634	2809.4	0.1268016	0.13410785	3399.4	0.19279961	0.19536794	3989.4	-0.00775998	0	
449.6	0.49666898		1039.59	0.34782388	0.359332	1629.59	0.26142943	0.26818118	2219.59	0.01532272	0.01100634	2809.6	0.12708169	0.1342596	3399.6	0.19307631	0.19550703	3989.6	-0.00733348	0	
449.8	0.49620164		1039.79	0.34736142	0.35944155	1629.79	0.26172458	0.2683118	2219.79	0.01488049	0.01100635	2809.8	0.12788403	0.1344113	3399.8	0.19351804	0.19564595	3989.8	-0.00853052	0	
450	0.49634425		1039.99	0.34719027	0.35955078	1629.99	0.26288982	0.26844214	2219.99	0.01481641	0.01100635	2810	0.12795024	0.13456297	3400	0.19408682	0.19578468	3990	-0.00835527	0	
450.2	0.49674827		1040.19	0.34796703	0.35965969	1630.19	0.26363516	0.26857222	2220.19	0.01480695	0.01100635	2810.2	0.12837957	0.1347146	3400.2	0.19337017	0.19592323	3990.2	-0.00816426	0	
450.4	0.49790464		1040.39	0.34792738	0.35976827	1630.39	0.26349547	0.26870202	2220.39	0.01471566	0.01100635	2810.4	0.12878062	0.13486619	3400.4	0.1941794	0.19606159	3990.4	-0.00882836	0	
450.6	0.49836321		1040.59	0.3481224	0.35987652	1630.59	0.26410492	0.26883156	2220.59	0.01476488	0.01100636	2810.6	0.12937389	0.13501774	3400.6	0.19402593	0.19619978	3990.6	-0.00905764	0	
450.8	0.49933011		1040.79	0.34786564	0.35998446	1630.79	0.26401956	0.26896082	2220.79	0.01538916	0.01100636	2810.8	0.12912107	0.13516925	3400.8	0.19428825	0.19633779	3990.8	-0.00901321	0	
451	0.49981541		1040.99	0.34822418	0.36009207	1630.99	0.26447252	0.26908981	2220.99	0.01528523	0.01100636	2811	0.12898306	0.13532073	3401	0.19413609	0.19647561	3991	-0.00900724	0	
451.2	0.50005247		1041.19	0.34839146	0.36019937	1631.19	0.26468266	0.26921854	2221.19	0.0156676	0.01100636	2811.2	0.12819514	0.13547216	3401.2	0.1943317	0.19661326	3991.2	-0.00950307	0	
451.4	0.50128777		1041.39	0.34896156	0.36030634	1631.39	0.2645017	0.269347	2221.39	0.01511313	0.01100637	2811.4	0.12870189	0.13562356	3401.4	0.19390894	0.19675072	3991.4	-0.00957703	0	
451.6	0.5007536		1041.59	0.34982057	0.360413	1631.59	0.26398663	0.26947519	2221.59	0.01499739	0.01100637	2811.6	0.12763616	0.13577492	3401.6	0.19347683	0.19688801	3991.6	-0.00871709	0	
451.8	0.50114144		1041.79	0.34988505	0.36051934	1631.79	0.26393252	0.26960311	2221.79	0.01424439	0.01100637	2811.8	0.12750935	0.13592624	3401.8	0.19333273	0.19702512	3991.8	-0.00846287	0	
452	0.50160325		1041.99	0.34998969	0.36062537	1631.99	0.26385867	0.26973077	2221.99	0.01400508	0.01100637	2812	0.12755772	0.13607752	3402	0.19268969	0.19716204	3992	-0.00928314	0	
452.2	0.50199073		1042.19	0.34972789	0.36073108	1632.19	0.26295879	0.26985816	2222.19	0.01425925	0.01100638	2812.2	0.12804791	0.13622876	3402.2	0.1928129	0.19729879	3992.2	-0.00835691	0	
452.4	0.50218413		1042.39	0.34990877	0.36083648	1632.39	0.26313764	0.26998529	2222.39	0.01351017	0.01100638	2812.4	0.12827187	0.13637997	3402.4	0.19380727	0.19743536	3992.4	-0.00806542	0	
452.6	0.50220482		1042.59	0.34954783	0.36094156	1632.59	0.26294499	0.27011215	2222.59	0.01425288	0.01100638	2812.6	0.12844515	0.13653113	3402.6	0.19354784	0.19757176	3992.6	-0.00786204	0	
452.8	0.50174552		1042.79	0.34920505	0.36104633	1632.79	0.26299199	0.27023875	2222.79	0.01520688	0.01100638	2812.8	0.12796387	0.13668226	3402.8	0.1931231	0.19770797	3992.8	-0.00758835	0	
453	0.50166168		1042.99	0.34907334	0.36115079	1632.99	0.26413569	0.27036509	2222.99	0.01524626	0.01100638	2813	0.128376	0.13683335	3403	0.19332079	0.197844	3993	-0.00763945	0	
453.2	0.50192574		1043.19	0.34895044	0.36125494	1633.19	0.26436278	0.27049116	2223.19	0.01507753	0.01100639	2813.2	0.12952731	0.1369844	3403.2	0.19349926	0.19797986	3993.2	-0.00758845	0	
453.4	0.50201565		1043.39	0.34977743	0.36135878	1633.39	0.26370507	0.27061697	2223.39	0.01481533	0.01100639	2813.4	0.12920916	0.13713541	3403.4	0.19321427	0.19811554	3993.4	-0.00703974	0	
453.6	0.50122616		1043.59	0.35027961	0.36146231	1633.59	0.26253153	0.27074251	2223.59	0.01525263	0.01100639	2813.6	0.1295117	0.13728639	3403.6	0.19362238	0.19825104	3993.6	-0.0068183	0	
453.8	0.50030182		1043.79	0.35112442	0.36156554	1633.79	0.26221851	0.2708678	2223.79	0.01473238	0.01100639	2813.8	0.12947882	0.13743732	3403.8	0.19359207	0.19838637	3993.8	-0.00704443	0	
454	0.4993809		1043.99	0.35268392	0.36166845	1633.99	0.26287661	0.27099283	2223.99	0.01467402	0.01100639	2814	0.12957032	0.13758822	3404	0.19330408	0.19852152	3994	-0.00792842	0	
454.2	0.49882983		1044.19	0.35344262	0.36177106	1634.19	0.26246013	0.27111759	2224.19	0.01441826	0.01100639	2814.2	0.13043429	0.13773908	3404.2	0.1929802	0.19865649	3994.2	-0.00804161	0	
454.4	0.49981732		1044.39	0.35357669	0.36187337	1634.39	0.26268877	0.2712421	2224.39	0.01422818	0.0110064	2814.4	0.13006763	0.1378899	3404.4	0.19299777	0.19879129	3994.4	-0.00823078	0	
454.6	0.50013518		1044.59	0.35488411	0.36197537	1634.59	0.26277805	0.27136634	2224.59	0.01452273	0.0110064	2814.6	0.13062571	0.13804068	3404.6	0.19343685	0.19892591	3994.6	-0.00936153	0	
454.8	0.50104097		1044.79	0.35513801	0.36207707	1634.79	0.26303386	0.27149033	2224.79	0.01440507	0.0110064	2814.8	0.13141614	0.13819142	3404.8	0.19363473	0.19906035	3994.8	-0.00967495	0	
455	0.50102169		1044.99	0.35560992	0.36217847	1634.99	0.26262126	0.27161406	2224.99	0.01359304	0.0110064	2815	0.13143605	0.13834212	3405	0.19428558	0.19919462	3995	-0.01041608	0	
455.2	0.50232839		1045.19	0.35564233	0.36227957	1635.19	0.26250206	0.27173753	2225.19	0.01336943	0.0110064	2815.2	0.13101449	0.13849279	3405.2	0.19510076	0.19932871	3995.2	-0.01127997	0	
455.4	0.5031491		1045.39	0.35662888	0.36238036	1635.39	0.26239537	0.27186075	2225.39	0.01232721	0.01100641	2815.4	0.13212553	0.13864342	3405.4	0.19467292	0.19946263	3995.4	-0.01207057	0	
455.6	0.50309903		1045.59	0.35670029	0.36248086	1635.59	0.26247552	0.27198371	2225.59	0.01196195	0.01100641	2815.6	0.13169194	0.13879401	3405.6	0.1953034	0.19959637	3995.6	-0.01199591	0	
455.8	0.50375686		1045.79	0.35604609	0.36258106	1635.79	0.26318371	0.27210641	2225.79	0.01169027	0.01100641	2815.8	0.13232963	0.13894456	3405.8	0.19607215	0.19972994	3995.8	-0.0117499	0	
456	0.50446859		1045.99	0.35622153	0.36268096	1635.99	0.26389663	0.27222886	2225.99	0.0117133	0.01100641	2816	0.13168853	0.13909507	3406	0.19562736	0.19986333	3996	-0.01208432	0	
456.2	0.50481222		1046.19	0.35595401	0.36278056	1636.19	0.26458882	0.27235105	2226.19	0.01116841	0.01100641	2816.2	0.13180532	0.13924555	3406.2	0.19598938	0.19999655	3996.2	-0.01131367	0	
456.4	0.50560636		1046.39	0.35569908	0.36287987	1636.39	0.2654615	0.27247299	2226.39	0.01163247	0.01100641	2816.4	0.13142936	0.13939598	3406.4	0.19668902	0.20012959	3996.4	-0.01166014	0	
456.6	0.50607552		1046.59	0.35446348	0.36297888	1636.59	0.26564013	0.27259467	2226.59	0.01236249	0.01100642	2816.6	0.13152355	0.13954638	3406.6	0.19620666	0.20026246	3996.6	-0.0113696	0	
456.8	0.50575527		1046.79	0.35401818	0.3630776	1636.79	0.2662468	0.2727161	2226.79	0.01313346	0.01100642	2816.8	0.13173146	0.13969674	3406.8	0.19668231	0.20039516	3996.8	-0.01132202	0	
457	0.50569831		1046.99	0.35494686	0.36317602	1636.99	0.26717522	0.27283728	2226.99	0.01344215	0.01100642	2817	0.13258992	0.13984706	3407	0.19726234	0.20052768	3997	-0.01094209	0	
457.2	0.50583479		1047.19	0.35546718	0.36327415	1637.19	0.26721304	0.27295821	2227.19	0.01353911	0.01100642	2817.2	0.13339719	0.13999734	3407.2	0.19662647	0.20066003	3997.2	-0.01156384	0	
457.4	0.50468917		1047.39	0.35582577	0.363372	1637.39	0.26671352	0.27307888	2227.39	0.01352463	0.01100642	2817.4	0.13334497	0.14014759	3407.4	0.19699509	0.20079221	3997.4	-0.01147546	0	
457.6	0.50329734		1047.59	0.3568682	0.36346955	1637.59	0.26676009	0.27319931	2227.59	0.01437854	0.01100642	2817.6	0.13362447	0.1402978	3407.6	0.1976295	0.20092422	3997.6	-0.01135281	0	
457.8	0.50244328		1047.79	0.35742671	0.36356681	1637.79	0.26762914	0.27331948	2227.79	0.01411702	0.01100642	2817.8	0.13414601	0.14044796	3407.8	0.19769352	0.20105605	3997.8	-0.01202912	0	
458	0.50157813		1047.99	0.35833273	0.36366378	1637.99	0.26727627	0.2734394	2227.99	0.01366716	0.01100643	2818	0.13468188	0.14059809	3408	0.19782058	0.20118771	3998	-0.01281287	0	
458.2	0.50144208		1048.19	0.3576716	0.36376046	1638.19	0.26697881	0.27355907	2228.19	0.01402355	0.01100643	2818.2	0.13535764	0.14074819	3408.2	0.19840616	0.2013192	3998.2	-0.01156563	0	
458.4	0.50204408		1048.39	0.3574895	0.36385686	1638.39	0.26702399	0.2736785	2228.39	0.01381179	0.01100643	2818.4	0.13547649	0.14089824	3408.4	0.19791094	0.20145051	3998.4	-0.01181719	0	
458.6	0.50174684		1048.59	0.3578808	0.36395297	1638.59	0.26594947	0.27379767	2228.59	0.01389795	0.01100643	2818.6	0.13738894	0.14104825	3408.6	0.1989304	0.20158166	3998.6	-0.01216357	0	
458.8	0.50252488		1048.79	0.35722035	0.36404879	1638.79	0.26596279	0.2739166	2228.79	0.01383584	0.01100643	2818.8	0.13855046	0.14119823	3408.8	0.19861173	0.20171263	3998.8	-0.01183261	0	
459	0.50198115		1048.99	0.35692704	0.36414433	1638.99	0.26548325	0.27403528	2228.99	0.01306845	0.01100643	2819	0.13862196	0.14134817	3409	0.19857923	0.20184343	3999	-0.01250278	0	
459.2	0.50171003		1049.19	0.35717241	0.36423958	1639.19	0.26612407	0.27415371	2229.19	0.01234755	0.01100643	2819.2	0.13933722	0.14149807	3409.2	0.19815772	0.20197406	3999.2	-0.01226129	0	
459.4	0.50253112		1049.39	0.3574668	0.36433456	1639.39	0.26595096	0.2742719	2229.39	0.01191726	0.01100644	2819.4	0.13988906	0.14164793	3409.4	0.19751043	0.20210452	3999.4	-0.01192262	0	
459.6	0.50302713		1049.59	0.3565734	0.36442925	1639.59	0.26659242	0.27438984	2229.59	0.01260214	0.01100644	2819.6	0.13940506	0.14179776	3409.6	0.1976984	0.20223481	3999.6	-0.01004505	0	
459.8	0.50256039		1049.79	0.35682599	0.36452366	1639.79	0.26750902	0.27450753	2229.79	0.01225816	0.01100644	2819.8	0.13867302	0.14194754	3409.8	0.19782075	0.20236493	3999.8	-0.00884685	0	
460	0.50295549		1049.99	0.35657925	0.36461778	1639.99	0.26784538	0.27462498	2229.99	0.01213095	0.01100644	2820	0.13736959	0.14209729	3410	0.19784639	0.20249488	4000	-0.00876375	0	
460.2	0.50381013		1050.19	0.35653127	0.36471163	1640.19	0.26760207	0.27474219	2230.19	0.01179316	0.01100644	2820.2	0.1376292	0.142247	3410.2	0.19761894	0.20262466	4000.2	-0.00775404	0	
460.4	0.50468994		1050.39	0.35616994	0.3648052	1640.39	0.26828276	0.27485915	2230.39	0.01273652	0.01100644	2820.4	0.13779922	0.14239667	3410.4	0.19800246	0.20275427	4000.4	-0.0070639	0	
460.6	0.50521351		1050.59	0.35550639	0.3648985	1640.59	0.26838686	0.27497587	2230.59	0.01217607	0.01100644	2820.6	0.13733928	0.14254631	3410.6	0.19812335	0.20288371	4000.6	-0.00706793	0	
460.8	0.50512866		1050.79	0.35619094	0.36499151	1640.79	0.26850401	0.27509234	2230.79	0.01181028	0.01100644	2820.8	0.1375025	0.1426959	3410.8	0.20009085	0.20301298	4000.8	-0.00668195	0	
461	0.5061763		1050.99	0.35687259	0.36508425	1640.99	0.26895467	0.27520857	2230.99	0.01190471	0.01100645	2821	0.13698639	0.14284546	3411	0.19973059	0.20314208	4001	-0.00670043	0	
461.2	0.50651635		1051.19	0.35699202	0.36517671	1641.19	0.26875568	0.27532456	2231.19	0.01207742	0.01100645	2821.2	0.13715633	0.14299498	3411.2	0.19981998	0.20327102	4001.2	-0.00712556	0	
461.4	0.50570118		1051.39	0.35769922	0.3652689	1641.39	0.26934217	0.27544031	2231.39	0.01160105	0.01100645	2821.4	0.13670463	0.14314446	3411.4	0.20165722	0.20339978	4001.4	-0.00731162	0	
461.6	0.50546888		1051.59	0.35840219	0.36536081	1641.59	0.26977925	0.27555582	2231.59	0.0118323	0.01100645	2821.6	0.13603847	0.1432939	3411.6	0.20361557	0.20352838	4001.6	-0.00767078	0	
461.8	0.50523319		1051.79	0.35838919	0.36545245	1641.79	0.27011927	0.27567109	2231.79	0.01221882	0.01100645	2821.8	0.1357902	0.14344331	3411.8	0.2039928	0.20365681	4001.8	-0.00849303	0	
462	0.50548324		1051.99	0.35834588	0.36554382	1641.99	0.26974113	0.27578612	2231.99	0.01215447	0.01100645	2822	0.13480032	0.14359268	3412	0.20466206	0.20378507	4002	-0.00809014	0	
462.2	0.50535583		1052.19	0.35835852	0.36563492	1642.19	0.26964042	0.27590091	2232.19	0.01233071	0.01100645	2822.2	0.13480475	0.14374201	3412.2	0.2051455	0.20391316	4002.2	-0.0080455	0	
462.4	0.50573296		1052.39	0.35901458	0.36572575	1642.39	0.26926204	0.27601545	2232.39	0.01157854	0.01100645	2822.4	0.13574838	0.1438913	3412.4	0.2050085	0.20404109	4002.4	-0.00964093	0	
462.6	0.50551568		1052.59	0.35938102	0.3658163	1642.59	0.26875774	0.27612977	2232.59	0.01153749	0.01100645	2822.6	0.13675637	0.14404055	3412.6	0.20494705	0.20416885	4002.6	-0.01041299	0	
462.8	0.50515768		1052.79	0.3592573	0.36590659	1642.79	0.26888678	0.27624384	2232.79	0.01133168	0.01100646	2822.8	0.13683606	0.14418976	3412.8	0.20397899	0.20429644	4002.8	-0.01050405	0	
463	0.50404637		1052.99	0.35918295	0.36599661	1642.99	0.26957591	0.27635767	2232.99	0.01062289	0.01100646	2823	0.13680243	0.14433894	3413	0.20338855	0.20442386	4003	-0.01112891	0	
463.2	0.50303319		1053.19	0.35927263	0.36608636	1643.19	0.26958936	0.27647127	2233.19	0.01122489	0.01100646	2823.2	0.13702717	0.14448808	3413.2	0.20275215	0.20455112	4003.2	-0.01033407	0	
463.4	0.50357462		1053.39	0.35965295	0.36617585	1643.39	0.26919103	0.27658464	2233.39	0.01211962	0.01100646	2823.4	0.1365485	0.14463718	3413.4	0.2027017	0.20467821	4003.4	-0.01001461	0	
463.6	0.50280053		1053.59	0.35924265	0.36626507	1643.59	0.2695917	0.27669776	2233.59	0.01287857	0.01100646	2823.6	0.13586886	0.14478624	3413.6	0.20259662	0.20480514	4003.6	-0.00934082	0	
463.8	0.50291106		1053.79	0.35978962	0.36635402	1643.79	0.26985405	0.27681065	2233.79	0.01244554	0.01100646	2823.8	0.13531406	0.14493527	3413.8	0.20251074	0.2049319	4003.8	-0.00962371	0	
464	0.50318385		1053.99	0.36038701	0.36644271	1643.99	0.26943656	0.27692331	2233.99	0.01363976	0.01100646	2824	0.13538055	0.14508426	3414	0.20247863	0.20505849	4004	-0.00944147	0	
464.2	0.50334036		1054.19	0.3606751	0.36653114	1644.19	0.2690482	0.27703573	2234.19	0.01331562	0.01100646	2824.2	0.13659784	0.14523321	3414.2	0.20201946	0.20518492	4004.2	-0.00873754	0	
464.4	0.5041332		1054.39	0.36123522	0.36661931	1644.39	0.26939853	0.27714792	2234.39	0.01332244	0.01100646	2824.4	0.13652755	0.14538212	3414.4	0.20257401	0.20531119	4004.4	-0.00856472	0	
464.6	0.50447228		1054.59	0.36150796	0.36670721	1644.59	0.26897708	0.27725987	2234.59	0.01306462	0.01100646	2824.6	0.13699323	0.14553099	3414.6	0.20299577	0.20543729	4004.6	-0.00836056	0	
464.8	0.50484345		1054.79	0.36185999	0.36679485	1644.79	0.26953537	0.27737159	2234.79	0.0135291	0.01100647	2824.8	0.13722157	0.14567983	3414.8	0.2039631	0.20556322	4004.8	-0.00772365	0	
465	0.50552037		1054.99	0.36137278	0.36688223	1644.99	0.2700817	0.27748308	2234.99	0.01434975	0.01100647	2825	0.13684388	0.14582862	3415	0.20353869	0.20568899	4005	-0.00730916	0	
465.2	0.50613086		1055.19	0.36207173	0.36696935	1645.19	0.26995258	0.27759434	2235.19	0.01411294	0.01100647	2825.2	0.13793481	0.14597738	3415.2	0.20387763	0.2058146	4005.2	-0.00841284	0	
465.4	0.50644348		1055.39	0.36281201	0.36705621	1645.39	0.27074711	0.27770536	2235.39	0.01396081	0.01100647	2825.4	0.13725056	0.1461261	3415.4	0.20545497	0.20594004	4005.4	-0.00804544	0	
465.6	0.50647751		1055.59	0.36266758	0.36714282	1645.59	0.27145683	0.27781616	2235.59	0.01435314	0.01100647	2825.6	0.1368202	0.14627479	3415.6	0.20551696	0.20606531	4005.6	-0.00796226	0	
465.8	0.50763094		1055.79	0.36248748	0.36722916	1645.79	0.27252699	0.27792672	2235.79	0.01413281	0.01100647	2825.8	0.13754352	0.14642343	3415.8	0.20528815	0.20619043	4005.8	-0.00776651	0	
466	0.50857562		1055.99	0.36232705	0.36731525	1645.99	0.2722799	0.27803705	2235.99	0.01337483	0.01100647	2826	0.13783368	0.14657204	3416	0.20640205	0.20631538	4006	-0.00763154	0	
466.2	0.50852542		1056.19	0.36264742	0.36740109	1646.19	0.27168179	0.27814716	2236.19	0.01336451	0.01100647	2826.2	0.13833877	0.14672061	3416.2	0.20647779	0.20644016	4006.2	-0.00753721	0	
466.4	0.50903882		1056.39	0.36257612	0.36748667	1646.39	0.27163543	0.27825703	2236.39	0.01318904	0.01100647	2826.4	0.13899908	0.14686915	3416.4	0.20637621	0.20656479	4006.4	-0.00790498	0	
466.6	0.50830135		1056.59	0.36234241	0.36757199	1646.59	0.27231272	0.27836667	2236.59	0.01252226	0.01100647	2826.6	0.13893033	0.14701764	3416.6	0.20604706	0.20668925	4006.6	-0.00713004	0	
466.8	0.5079991		1056.79	0.36196261	0.36765706	1646.79	0.27243776	0.27847609	2236.79	0.01202607	0.01100647	2826.8	0.13950505	0.1471661	3416.8	0.20561974	0.20681355	4006.8	-0.00699379	0	
467	0.50721761		1056.99	0.36175475	0.36774188	1646.99	0.27275118	0.27858528	2236.99	0.01206751	0.01100647	2827	0.14016813	0.14731452	3417	0.20535468	0.20693768	4007	-0.00740246	0	
467.2	0.50699922		1057.19	0.36213058	0.36782645	1647.19	0.27244641	0.27869424	2237.19	0.01333186	0.01100647	2827.2	0.14057026	0.1474629	3417.2	0.20532327	0.20706165	4007.2	-0.00618807	0	
467.4	0.50748849		1057.39	0.36253445	0.36791076	1647.39	0.27245444	0.27880298	2237.39	0.01300519	0.01100648	2827.4	0.140141	0.14761124	3417.4	0.20532098	0.20718547	4007.4	-0.00650615	0	
467.6	0.50745203		1057.59	0.36231362	0.36799483	1647.59	0.27280616	0.27891149	2237.59	0.01285743	0.01100648	2827.6	0.14055558	0.14775955	3417.6	0.20529059	0.20730912	4007.6	-0.00618786	0	
467.8	0.5074263		1057.79	0.36239025	0.36807865	1647.79	0.27360879	0.27901977	2237.79	0.01322688	0.01100648	2827.8	0.13974185	0.14790781	3417.8	0.20466545	0.2074326	4007.8	-0.00636261	0	
468	0.50665241		1057.99	0.36247857	0.36816221	1647.99	0.27390909	0.27912783	2237.99	0.01374394	0.01100648	2828	0.13941653	0.14805604	3418	0.20479281	0.20755593	4008	-0.00631262	0	
468.2	0.50651973		1058.19	0.36155977	0.36824553	1648.19	0.27453905	0.27923566	2238.19	0.01316083	0.01100648	2828.2	0.13936947	0.14820424	3418.2	0.20470333	0.20767909	4008.2	-0.00636537	0	
468.4	0.50699774		1058.39	0.36185743	0.3683286	1648.39	0.27549851	0.27934327	2238.39	0.01350063	0.01100648	2828.4	0.13892826	0.14835239	3418.4	0.20462795	0.2078021	4008.4	-0.00623876	0	
468.6	0.50688191		1058.59	0.36150797	0.36841142	1648.59	0.27587091	0.27945066	2238.59	0.01368958	0.01100648	2828.6	0.13925859	0.14850051	3418.6	0.20471168	0.20792494	4008.6	-0.00605514	0	
468.8	0.50678176		1058.79	0.36135526	0.368494	1648.79	0.27670628	0.27955782	2238.79	0.01368289	0.01100648	2828.8	0.13902538	0.14864859	3418.8	0.20508711	0.20804763	4008.8	-0.00615185	0	
469	0.50691476		1058.99	0.36131021	0.36857633	1648.99	0.27664963	0.27966475	2238.99	0.01312061	0.01100648	2829	0.13910883	0.14879663	3419	0.20508402	0.20817015	4009	-0.0057568	0	
469.2	0.50741889		1059.19	0.36190017	0.36865842	1649.19	0.27677242	0.27977147	2239.19	0.01279275	0.01100648	2829.2	0.13952421	0.14894463	3419.2	0.20497021	0.20829251	4009.2	-0.00602239	0	
469.4	0.50747824		1059.39	0.36213845	0.36874027	1649.39	0.27746833	0.27987796	2239.39	0.01243134	0.01100648	2829.4	0.13891941	0.1490926	3419.4	0.20561177	0.20841471	4009.4	-0.00523697	0	
469.6	0.50776035		1059.59	0.36182857	0.36882187	1649.59	0.27789385	0.27998423	2239.59	0.01178798	0.01100648	2829.6	0.13940804	0.14924053	3419.6	0.20574367	0.20853676	4009.6	-0.00547971	0	
469.8	0.50853819		1059.79	0.36195806	0.36890322	1649.79	0.27780872	0.28009028	2239.79	0.01115031	0.01100648	2829.8	0.14015999	0.14938842	3419.8	0.20683028	0.20865864	4009.8	-0.00502195	0	
470	0.50853819		1059.99	0.36195806	0.36898392	1650	0.27780872	0.28019876	2239.99	0.01115031	0.01100648	2830	0.14015999	0.14953555	3420	0.20683028	0.20878036	4010	-0.00502195	0	
470.2	0.50933853		1060.19	0.36267458	0.36893574	1650.2	0.27823736	0.28016633	2240.19	0.01137103	0.01085612	2830.2	0.14159681	0.14950802	3420.2	0.20643546	0.20875144	4010.2	-0.00419631	0	
470.4	0.51011468		1060.39	0.36255696	0.36888757	1650.4	0.27802892	0.28013391	2240.39	0.01151544	0.01070781	2830.4	0.1426763	0.14948051	3420.4	0.20603398	0.20872252	4010.4	-0.00328087	0	
470.6	0.51077234		1060.59	0.36303744	0.36883941	1650.6	0.27763503	0.28010148	2240.59	0.01204119	0.01056152	2830.6	0.14387801	0.14945299	3420.6	0.20498451	0.2086936	4010.6	-0.00318187	0	
470.8	0.51084812		1060.79	0.36342398	0.36879125	1650.8	0.27714108	0.28006907	2240.79	0.01274037	0.01041723	2830.8	0.14410468	0.14942549	3420.8	0.20373131	0.20866469	4010.8	-0.00222696	0	
471	0.51085522		1060.99	0.363554	0.3687431	1651	0.27727811	0.28003665	2240.99	0.01329181	0.01027492	2831	0.14529951	0.14939798	3421	0.20259985	0.20863578	4011	-0.0010553	0	
471.2	0.51120567		1061.19	0.36448241	0.36869496	1651.2	0.277272	0.28000424	2241.19	0.01323503	0.01013455	2831.2	0.14604987	0.14937048	3421.2	0.20183185	0.20860688	4011.2	-0.0004305	0	
471.4	0.51157761		1061.39	0.36506076	0.36864682	1651.4	0.27680693	0.27997184	2241.39	0.0125061	0.00999609	2831.4	0.14682804	0.14934299	3421.4	0.2014881	0.20857798	4011.4	0.0002093	0	
471.6	0.51142869		1061.59	0.36577093	0.36859868	1651.6	0.27674771	0.27993943	2241.59	0.01263508	0.00985953	2831.6	0.14752704	0.1493155	3421.6	0.20091344	0.20854908	4011.6	0.00064177	0	
471.8	0.51174288		1061.79	0.36608567	0.36855056	1651.8	0.27650484	0.27990703	2241.79	0.01235779	0.00972483	2831.8	0.14734839	0.14928802	3421.8	0.2009819	0.20852019	4011.8	0.00061321	0	
472	0.51202599		1061.99	0.36631369	0.36850244	1652	0.27633149	0.27987464	2241.99	0.01194135	0.00959198	2832	0.14711928	0.14926054	3422	0.20132852	0.2084913	4012	-0.00032013	0	
472.2	0.51202779		1062.19	0.36582994	0.36845432	1652.2	0.27614522	0.27984225	2242.19	0.01135624	0.00946093	2832.2	0.1469429	0.14923307	3422.2	0.20241081	0.20846242	4012.2	-0.0005427	0	
472.4	0.51179346		1062.39	0.36594424	0.36840622	1652.4	0.27475133	0.27980986	2242.39	0.01112417	0.00933168	2832.4	0.14629297	0.1492056	3422.4	0.20269339	0.20843353	4012.4	-0.00036065	0	
472.6	0.51163617		1062.59	0.36606505	0.36835812	1652.6	0.27442816	0.27977748	2242.59	0.01090162	0.0092042	2832.6	0.14634355	0.14917814	3422.6	0.20385233	0.20840466	4012.6	-0.00087048	0	
472.8	0.51153525		1062.79	0.36672227	0.36831002	1652.8	0.27466949	0.2797451	2242.79	0.01072783	0.00907845	2832.8	0.14678831	0.14915068	3422.8	0.20398573	0.20837579	4012.8	-0.0014054	0	
473	0.51072335		1062.99	0.36667983	0.36826193	1653	0.27511511	0.27971272	2242.99	0.01039194	0.00895443	2833	0.14614348	0.14912323	3423	0.20524052	0.20834692	4013	-0.00050092	0	
473.2	0.5105941		1063.19	0.36624248	0.36821385	1653.2	0.27446857	0.27968035	2243.19	0.01011723	0.00883209	2833.2	0.14572387	0.14909578	3423.2	0.20550537	0.20831805	4013.2	-0.00078777	0	
473.4	0.5102123		1063.39	0.36635898	0.36816577	1653.4	0.27412273	0.27964798	2243.39	0.01010972	0.00871143	2833.4	0.14589826	0.14906834	3423.4	0.20579342	0.20828919	4013.4	-0.00103669	0	
473.6	0.51055515		1063.59	0.36581162	0.3681177	1653.6	0.27497111	0.27961561	2243.59	0.01004146	0.00859242	2833.6	0.14556872	0.1490409	3423.6	0.20561042	0.20826034	4013.6	-0.00078709	0	
473.8	0.51026308		1063.79	0.3657038	0.36806964	1653.8	0.2748912	0.27958325	2243.79	0.00979415	0.00847504	2833.8	0.14651433	0.14901347	3423.8	0.20557952	0.20823148	4013.8	-0.00092368	0	
474	0.51110003		1063.99	0.36567101	0.36802158	1654	0.27529023	0.27955089	2243.99	0.0090225	0.00835925	2834	0.14667606	0.14898605	3424	0.20513445	0.20820263	4014	-0.00111089	0	
474.2	0.51125108		1064.19	0.36520565	0.36797353	1654.2	0.27554207	0.27951854	2244.19	0.00896444	0.00824505	2834.2	0.14684783	0.14895862	3424.2	0.20521852	0.20817379	4014.2	-0.00060926	0	
474.4	0.51140382		1064.39	0.36437091	0.36792549	1654.4	0.2752607	0.27948619	2244.39	0.00950618	0.00813241	2834.4	0.14699092	0.14893121	3424.4	0.2046719	0.20814495	4014.4	-0.00048623	0	
474.6	0.51185523		1064.59	0.36423419	0.36787745	1654.6	0.27478628	0.27945384	2244.59	0.01033053	0.00802131	2834.6	0.14735099	0.14890379	3424.6	0.20427792	0.20811611	4014.6	-0.00045128	0	
474.8	0.51177583		1064.79	0.36369084	0.36782942	1654.8	0.27509977	0.2794215	2244.79	0.01045225	0.00791173	2834.8	0.14753495	0.14887639	3424.8	0.20398726	0.20808728	4014.8	0.00098899	0	
475	0.51187018		1064.99	0.36385444	0.36778139	1655	0.27510861	0.27938916	2244.99	0.00972042	0.00780364	2835	0.14815527	0.14884899	3425	0.20430924	0.20805845	4015	0.00212782	0	
475.2	0.51253411		1065.19	0.3636054	0.36773337	1655.2	0.27464198	0.27935683	2245.19	0.00882447	0.00769703	2835.2	0.14919131	0.14882159	3425.2	0.20417775	0.20802963	4015.2	0.0024014	0	
475.4	0.5128514		1065.39	0.3636013	0.36768536	1655.4	0.27367345	0.27932449	2245.39	0.00831585	0.00759187	2835.4	0.1493575	0.1487942	3425.4	0.20408821	0.20800081	4015.4	0.00244355	0	
475.6	0.51356317		1065.59	0.36333135	0.36763735	1655.6	0.27376117	0.27929217	2245.59	0.0076328	0.00748816	2835.6	0.14921116	0.14876681	3425.6	0.2035443	0.20797199	4015.6	0.00217394	0	
475.8	0.51455321		1065.79	0.3631281	0.36758935	1655.8	0.27386651	0.27925984	2245.79	0.00718936	0.00738586	2835.8	0.14923281	0.14873943	3425.8	0.20478904	0.20794318	4015.8	0.001471	0	
476	0.51488341		1065.99	0.36345832	0.36754136	1656	0.2738146	0.27922752	2245.99	0.00685646	0.00728495	2836	0.14907868	0.14871205	3426	0.20466385	0.20791437	4016	0.00057551	0	
476.2	0.51451749		1066.19	0.36295122	0.36749337	1656.2	0.27389213	0.2791952	2246.19	0.00664284	0.00718543	2836.2	0.14952701	0.14868468	3426.2	0.20470783	0.20788556	4016.2	0.0000701	0	
476.4	0.51414249		1066.39	0.36422238	0.36744539	1656.4	0.27324024	0.27916289	2246.39	0.0064009	0.00708727	2836.4	0.14884132	0.14865731	3426.4	0.20451272	0.20785676	4016.4	-0.00117816	0	
476.6	0.51343323		1066.59	0.3645803	0.36739741	1656.6	0.27312052	0.27913058	2246.59	0.00533859	0.00699044	2836.6	0.14852764	0.14862995	3426.6	0.20471758	0.20782797	4016.6	-0.00158759	0	
476.8	0.51338563		1066.79	0.36561529	0.36734944	1656.8	0.27347474	0.27909828	2246.79	0.00537968	0.00689494	2836.8	0.14772926	0.1486026	3426.8	0.20455513	0.20779917	4016.8	-0.00225907	0	
477	0.5122875		1066.99	0.36538904	0.36730148	1657	0.27322523	0.27906598	2246.99	0.00633168	0.00680075	2837	0.14718036	0.14857524	3427	0.20475567	0.20777039	4017	-0.00202904	0	
477.2	0.51162584		1067.19	0.364576	0.36725352	1657.2	0.27240528	0.27903368	2247.19	0.00738442	0.00670784	2837.2	0.14678559	0.1485479	3427.2	0.20372218	0.2077416	4017.2	-0.00324866	0	
477.4	0.51120733		1067.39	0.36448661	0.36720557	1657.4	0.27315048	0.27900138	2247.39	0.00784462	0.0066162	2837.4	0.14667371	0.14852056	3427.4	0.20329891	0.20771282	4017.4	-0.00290339	0	
477.6	0.51145695		1067.59	0.3638965	0.36715763	1657.6	0.27422567	0.27896909	2247.59	0.00783554	0.00652581	2837.6	0.14563066	0.14849322	3427.6	0.20257943	0.20768404	4017.6	-0.00256802	0	
477.8	0.51152796		1067.79	0.36405155	0.36710969	1657.8	0.27410366	0.27893681	2247.79	0.0083358	0.00643666	2837.8	0.14594971	0.14846589	3427.8	0.20261454	0.20765527	4017.8	-0.00263225	0	
478	0.51149926		1067.99	0.36387623	0.36706176	1658	0.27565508	0.27890452	2247.99	0.00825701	0.00634872	2838	0.14468735	0.14843856	3428	0.20116017	0.2076265	4018	-0.00241856	0	
478.2	0.51161319		1068.19	0.36341203	0.36701383	1658.2	0.2753259	0.27887224	2248.19	0.00983145	0.00626199	2838.2	0.14432935	0.14841124	3428.2	0.20183253	0.20759774	4018.2	-0.00188583	0	
478.4	0.51180402		1068.39	0.36350467	0.36696591	1658.4	0.27550982	0.27883997	2248.39	0.01020531	0.00617644	2838.4	0.14497964	0.14838392	3428.4	0.20163903	0.20756898	4018.4	-0.00142989	0	
478.6	0.51234157		1068.59	0.36322613	0.366918	1658.6	0.27586229	0.2788077	2248.59	0.00974072	0.00609206	2838.6	0.14552184	0.14835661	3428.6	0.2014962	0.20754022	4018.6	-0.00067319	0	
478.8	0.5119655		1068.79	0.3632989	0.36687009	1658.8	0.27575166	0.27877543	2248.79	0.00899527	0.00600883	2838.8	0.1456035	0.14832931	3428.8	0.20147526	0.20751147	4018.8	0.00068532	0	
479	0.51226489		1068.99	0.36293924	0.36682219	1659	0.27468581	0.27874317	2248.99	0.00864861	0.00592674	2839	0.14488191	0.14830201	3429	0.20160867	0.20748272	4019	0.00126714	0	
479.2	0.51338472		1069.19	0.36250033	0.3667743	1659.2	0.27511206	0.2787109	2249.19	0.00869417	0.00584577	2839.2	0.14529518	0.14827471	3429.2	0.20152229	0.20745397	4019.2	0.00119406	0	
479.4	0.51337448		1069.39	0.36258086	0.36672641	1659.4	0.2749638	0.27867865	2249.39	0.00783066	0.00576591	2839.4	0.14453338	0.14824742	3429.4	0.20131805	0.20742523	4019.4	0.00107202	0	
479.6	0.51385415		1069.59	0.36276827	0.36667853	1659.6	0.27474294	0.27864639	2249.59	0.00734967	0.00568714	2839.6	0.14491645	0.14822013	3429.6	0.20182405	0.2073965	4019.6	0.00101889	0	
479.8	0.51310491		1069.79	0.36324117	0.36663065	1659.8	0.27427627	0.27861415	2249.79	0.00754884	0.00560944	2839.8	0.14567664	0.14819285	3429.8	0.20115802	0.20736776	4019.8	-0.00018102	0	
480	0.51304445		1069.99	0.36464574	0.36658278	1660	0.27379966	0.2785819	2249.99	0.00728282	0.00553281	2840	0.14581133	0.14816558	3430	0.19986446	0.20733903	4020	-0.00108828	0	
480.2	0.51230076		1070.19	0.3653153	0.36653492	1660.2	0.27438545	0.27854966	2250.19	0.00710465	0.00545722	2840.2	0.14618189	0.1481383	3430.2	0.19890072	0.20731031	4020.2	-0.00122639	0	
480.4	0.5113488		1070.39	0.36667366	0.36648706	1660.4	0.273549	0.27851742	2250.39	0.00678085	0.00538267	2840.4	0.14644962	0.14811104	3430.4	0.19871175	0.20728159	4020.4	-0.00115871	0	
480.6	0.51073534		1070.59	0.36719355	0.36643921	1660.6	0.27418197	0.27848519	2250.59	0.00634274	0.00530913	2840.6	0.14670425	0.14808378	3430.6	0.19908503	0.20725287	4020.6	-0.00130394	0	
480.8	0.51107026		1070.79	0.36796157	0.36639137	1660.8	0.27433817	0.27845295	2250.79	0.00735903	0.0052366	2840.8	0.14718999	0.14805652	3430.8	0.19955293	0.20722416	4020.8	-0.00224662	0	
481	0.51018677		1070.99	0.36681646	0.36634353	1661	0.27360283	0.27842073	2250.99	0.00765009	0.00516506	2841	0.14700069	0.14802927	3431	0.19907487	0.20719545	4021	-0.00281207	0	
481.2	0.50948629		1071.19	0.36614873	0.3662957	1661.2	0.27378782	0.2783885	2251.19	0.00814686	0.0050945	2841.2	0.14696932	0.14800202	3431.2	0.19929165	0.20716675	4021.2	-0.0025001	0	
481.4	0.50937479		1071.39	0.36542238	0.36624787	1661.4	0.27434182	0.27835629	2251.39	0.00750708	0.0050249	2841.4	0.14663458	0.14797478	3431.4	0.19956432	0.20713804	4021.4	-0.00131813	0	
481.6	0.50987694		1071.59	0.36460517	0.36620005	1661.6	0.27452337	0.27832407	2251.59	0.00772421	0.00495625	2841.6	0.14580671	0.14794755	3431.6	0.19971358	0.20710935	4021.6	-0.0006672	0	
481.8	0.51005587		1071.79	0.36435407	0.36615224	1661.8	0.27383927	0.27829186	2251.79	0.00799609	0.00488854	2841.8	0.14713245	0.14792032	3431.8	0.20107131	0.20708065	4021.8	-0.00036301	0	
482	0.50932836		1071.99	0.36434735	0.36610443	1662	0.27400757	0.27825965	2251.99	0.00796336	0.00482175	2842	0.14606342	0.14789309	3432	0.20047344	0.20705197	4022	-0.0007384	0	
482.2	0.50911785		1072.19	0.36381337	0.36605663	1662.2	0.27285618	0.27822744	2252.19	0.00794696	0.00475588	2842.2	0.14607319	0.14786587	3432.2	0.20103962	0.20702328	4022.2	-0.0002113	0	
482.4	0.50920678		1072.39	0.36326499	0.36600884	1662.4	0.2731274	0.27819524	2252.39	0.00708265	0.00469091	2842.4	0.14635087	0.14783865	3432.4	0.20052634	0.2069946	4022.4	0.00041304	0	
482.6	0.50982761		1072.59	0.36317099	0.36596105	1662.6	0.27359246	0.27816305	2252.59	0.00572212	0.00462682	2842.6	0.14620574	0.14781144	3432.6	0.20058374	0.20696592	4022.6	0.00111553	0	
482.8	0.51072015		1072.79	0.36248857	0.36591327	1662.8	0.27233143	0.27813085	2252.79	0.00590058	0.00456361	2842.8	0.14483323	0.14778424	3432.8	0.20075101	0.20693725	4022.8	0.00153141	0	
483	0.51150872		1072.99	0.36122321	0.36586549	1663	0.27220131	0.27809866	2252.99	0.00581628	0.00450127	2843	0.14398312	0.14775704	3433	0.20144753	0.20690858	4023	0.00100037	0	
483.2	0.51200098		1073.19	0.36113942	0.36581772	1663.2	0.27221828	0.27806648	2253.19	0.00577603	0.00443977	2843.2	0.14486779	0.14772984	3433.2	0.20173088	0.20687991	4023.2	0.00133778	0	
483.4	0.51153257		1073.39	0.36047394	0.36576996	1663.4	0.27105791	0.2780343	2253.39	0.0049655	0.00437912	2843.4	0.14455211	0.14770265	3433.4	0.2007664	0.20685125	4023.4	0.00137029	0	
483.6	0.51233531		1073.59	0.36066283	0.3657222	1663.6	0.26980886	0.27800212	2253.59	0.00572807	0.00431929	2843.6	0.14484567	0.14767546	3433.6	0.20079727	0.2068226	4023.6	0.00134149	0	
483.8	0.51281118		1073.79	0.36122474	0.36567445	1663.8	0.26930691	0.27796994	2253.79	0.00485547	0.00426028	2843.8	0.14586862	0.14764828	3433.8	0.19996363	0.20679394	4023.8	0.00013081	0	
484	0.51334307		1073.99	0.36212365	0.36562671	1664	0.26998695	0.27793777	2253.99	0.00454455	0.00420208	2844	0.14652421	0.14762111	3434	0.2002427	0.20676529	4024	0.00066859	0	
484.2	0.51259389		1074.19	0.36250425	0.36557897	1664.2	0.27045419	0.2779056	2254.19	0.00437809	0.00414467	2844.2	0.14645331	0.14759394	3434.2	0.19971824	0.20673665	4024.2	0.00061601	0	
484.4	0.51241238		1074.39	0.36232382	0.36553124	1664.4	0.27063835	0.27787344	2254.39	0.0037972	0.00408805	2844.4	0.14706423	0.14756677	3434.4	0.20006827	0.20670801	4024.4	-0.00017877	0	
484.6	0.51324214		1074.59	0.3621974	0.36548351	1664.6	0.27110985	0.27784128	2254.59	0.00384676	0.0040322	2844.6	0.14716577	0.14753961	3434.6	0.20012179	0.20667937	4024.6	-0.00122021	0	
484.8	0.51287717		1074.79	0.36236709	0.36543579	1664.8	0.27078578	0.27780912	2254.79	0.00498416	0.00397712	2844.8	0.14727824	0.14751245	3434.8	0.20026874	0.20665074	4024.8	-0.00145935	0	
485	0.51189609		1074.99	0.36140706	0.36538808	1665	0.27176018	0.27777697	2254.99	0.0048149	0.00392278	2845	0.14706961	0.1474853	3435	0.19979806	0.20662211	4025	-0.00246688	0	
485.2	0.51127768		1075.19	0.36118536	0.36534037	1665.2	0.27168471	0.27774482	2255.19	0.00522016	0.00386919	2845.2	0.14633779	0.14745816	3435.2	0.19980479	0.20659348	4025.2	-0.00219987	0	
485.4	0.510934		1075.39	0.36126897	0.36529267	1665.4	0.27219926	0.27771268	2255.39	0.00483208	0.00381633	2845.4	0.14600919	0.14743102	3435.4	0.1999171	0.20656486	4025.4	-0.00284099	0	
485.6	0.51070513		1075.59	0.36209164	0.36524498	1665.6	0.27260223	0.27768054	2255.59	0.00488416	0.00376419	2845.6	0.14588535	0.14740388	3435.6	0.19992671	0.20653624	4025.6	-0.00347387	0	
485.8	0.51073805		1075.79	0.36265865	0.36519729	1665.8	0.27280215	0.2776484	2255.79	0.00492623	0.00371277	2845.8	0.14681517	0.14737675	3435.8	0.19978252	0.20650763	4025.8	-0.00440362	0	
486	0.51070709		1075.99	0.36302836	0.36514961	1666	0.27289148	0.27761627	2255.99	0.00470188	0.00366205	2846	0.14656775	0.14734962	3436	0.19911702	0.20647902	4026	-0.004207	0	
486.2	0.51130351		1076.19	0.36371692	0.36510193	1666.2	0.27291413	0.27758414	2256.19	0.00494547	0.00361202	2846.2	0.14639968	0.1473225	3436.2	0.20001342	0.20645041	4026.2	-0.00382228	0	
486.4	0.51200557		1076.39	0.36518892	0.36505426	1666.4	0.27332571	0.27755201	2256.39	0.00495016	0.00356267	2846.4	0.14559388	0.14729539	3436.4	0.20005388	0.20642181	4026.4	-0.00336557	0	
486.6	0.51198912		1076.59	0.36632643	0.3650066	1666.6	0.2741581	0.27751989	2256.59	0.00474079	0.003514	2846.6	0.1456904	0.14726828	3436.6	0.20037493	0.20639321	4026.6	-0.00328294	0	
486.8	0.51246421		1076.79	0.3667186	0.36495894	1666.8	0.27371612	0.27748777	2256.79	0.00503353	0.00346599	2846.8	0.14478083	0.14724117	3436.8	0.2003837	0.20636462	4026.8	-0.00288979	0	
487	0.51245284		1076.99	0.36724158	0.36491129	1667	0.27438136	0.27745565	2256.99	0.0049142	0.00341864	2847	0.14514998	0.14721407	3437	0.20115673	0.20633603	4027	-0.00202568	0	
487.2	0.51325427		1077.19	0.36884487	0.36486365	1667.2	0.27393308	0.27742354	2257.19	0.00448454	0.00337194	2847.2	0.1453565	0.14718697	3437.2	0.20203011	0.20630744	4027.2	-0.00078787	0	
487.4	0.51336908		1077.39	0.36887819	0.36481601	1667.4	0.2739368	0.27739143	2257.39	0.00448479	0.00332587	2847.4	0.14411665	0.14715988	3437.4	0.20269296	0.20627886	4027.4	-0.00041452	0	
487.6	0.5134997		1077.59	0.36905006	0.36476837	1667.6	0.27346068	0.27735933	2257.59	0.00453548	0.00328044	2847.6	0.14401125	0.1471328	3437.6	0.2034073	0.20625028	4027.6	-0.00008939	0	
487.8	0.51362142		1077.79	0.36952396	0.36472075	1667.8	0.27346129	0.27732723	2257.79	0.00359167	0.00323562	2847.8	0.14423332	0.14710572	3437.8	0.20487704	0.20622171	4027.8	-0.00012447	0	
488	0.51311012		1077.99	0.36907114	0.36467313	1668	0.27389726	0.27729513	2257.99	0.0042692	0.00319142	2848	0.14336307	0.14707864	3438	0.20495557	0.20619314	4028	0.00050657	0	
488.2	0.51268952		1078.19	0.36897099	0.36462551	1668.2	0.27346439	0.27726304	2258.19	0.00461282	0.00314782	2848.2	0.14285063	0.14705157	3438.2	0.20484143	0.20616457	4028.2	-0.00036591	0	
488.4	0.5127137		1078.39	0.36862101	0.36457791	1668.4	0.2732938	0.27723095	2258.39	0.00409498	0.00310481	2848.4	0.14364793	0.1470245	3438.4	0.20507136	0.20613601	4028.4	-0.00002715	0	
488.6	0.51301773		1078.59	0.3683662	0.36453031	1668.6	0.27281533	0.27719886	2258.59	0.00420961	0.00306239	2848.6	0.14365377	0.14699744	3438.6	0.20446511	0.20610745	4028.6	-0.00003014	0	
488.8	0.51150028		1078.79	0.367938	0.36448271	1668.8	0.27218951	0.27716678	2258.79	0.00417867	0.00302056	2848.8	0.14413817	0.14697039	3438.8	0.20488842	0.2060789	4028.8	-0.00028849	0	
489	0.51199303		1078.99	0.36592804	0.36443512	1669	0.27283085	0.2771347	2258.99	0.00340204	0.00297929	2849	0.14411429	0.14694333	3439	0.20376191	0.20605035	4029	-0.00103972	0	
489.2	0.51130305		1079.19	0.36522883	0.36438754	1669.2	0.2719804	0.27710263	2259.19	0.0038991	0.00293859	2849.2	0.14457454	0.14691629	3439.2	0.20310352	0.2060218	4029.2	-0.0009167	0	
489.4	0.51132469		1079.39	0.36481191	0.36433996	1669.4	0.27300089	0.27707056	2259.39	0.00382775	0.00289844	2849.4	0.14595485	0.14688925	3439.4	0.20186083	0.20599326	4029.4	-0.00153335	0	
489.6	0.51170941		1079.59	0.36385766	0.36429239	1669.6	0.27276532	0.27703849	2259.59	0.00459544	0.00285885	2849.6	0.14665745	0.14686221	3439.6	0.20116829	0.20596472	4029.6	-0.00126722	0	
489.8	0.51222644		1079.79	0.36252601	0.36424483	1669.8	0.27197106	0.27700643	2259.79	0.00517369	0.00281979	2849.8	0.14758181	0.14683518	3439.8	0.20082658	0.20593619	4029.8	-0.0015883	0	
490	0.51191113		1079.99	0.36208801	0.36419727	1670	0.27106985	0.27697437	2259.99	0.00519431	0.00278127	2850	0.14755778	0.14680815	3440	0.20090238	0.20590766	4030	-0.00089856	0	
490.2	0.51109634		1080.19	0.36283333	0.36414972	1670.2	0.27111971	0.27694231	2260.19	0.00605862	0.00274327	2850.2	0.14692984	0.14678113	3440.2	0.20136115	0.20587913	4030.2	-0.00065018	0	
490.4	0.51062591		1080.39	0.36342148	0.36410217	1670.4	0.27171039	0.27691026	2260.39	0.00570965	0.00270579	2850.4	0.14628816	0.14675412	3440.4	0.20089048	0.20585061	4030.4	-0.0009007	0	
490.6	0.51002938		1080.59	0.36343542	0.36405463	1670.6	0.27244497	0.27687821	2260.59	0.00579335	0.00266883	2850.6	0.14637899	0.14672711	3440.6	0.20122391	0.20582209	4030.6	-0.00073201	0	
490.8	0.51019754		1080.79	0.36366349	0.3640071	1670.8	0.27182429	0.27684617	2260.79	0.00524022	0.00263237	2850.8	0.14634038	0.1467001	3440.8	0.2012438	0.20579357	4030.8	-0.00066046	0	
491	0.51037465		1080.99	0.36387128	0.36395958	1671	0.27196516	0.27681413	2260.99	0.00581437	0.00259641	2851	0.1461318	0.1466731	3441	0.20185786	0.20576506	4031	-0.00179277	0	
491.2	0.50999169		1081.19	0.36466717	0.36391205	1671.2	0.27191139	0.27678209	2261.19	0.0057882	0.00256093	2851.2	0.14623052	0.1466461	3441.2	0.20312008	0.20573655	4031.2	-0.00214391	0	
491.4	0.5091031		1081.39	0.36429412	0.36386454	1671.4	0.27286125	0.27675006	2261.39	0.00565172	0.00252595	2851.4	0.14540387	0.14661911	3441.4	0.20302156	0.20570805	4031.4	-0.00246381	0	
491.6	0.508705		1081.59	0.36407769	0.36381703	1671.6	0.27300592	0.27671803	2261.59	0.00480469	0.00249144	2851.6	0.14495779	0.14659212	3441.6	0.20248551	0.20567955	4031.6	-0.00272416	0	
491.8	0.50881882		1081.79	0.3648777	0.36376953	1671.8	0.27420625	0.276686	2261.79	0.00436672	0.0024574	2851.8	0.14497775	0.14656514	3441.8	0.20336587	0.20565106	4031.8	-0.00309831	0	
492	0.50903903		1081.99	0.36549453	0.36372203	1672	0.2742534	0.27665398	2261.99	0.00542427	0.00242383	2852	0.1446149	0.14653817	3442	0.20336716	0.20562257	4032	-0.00341176	0	
492.2	0.50847782		1082.19	0.3665942	0.36367455	1672.2	0.27475658	0.27662196	2262.19	0.00473627	0.00239072	2852.2	0.14502723	0.14651119	3442.2	0.20385578	0.20559408	4032.2	-0.00413638	0	
492.4	0.50830045		1082.39	0.36811205	0.36362706	1672.4	0.27535705	0.27658994	2262.39	0.0034756	0.00235806	2852.4	0.14510792	0.14648423	3442.4	0.20433042	0.2055656	4032.4	-0.00452909	0	
492.6	0.50844347		1082.59	0.36815089	0.36357958	1672.6	0.27606837	0.27655793	2262.59	0.00260333	0.00232584	2852.6	0.14528902	0.14645727	3442.6	0.20421058	0.20553712	4032.6	-0.00464978	0	
492.8	0.50754836		1082.79	0.36715949	0.36353211	1672.8	0.27611935	0.27652593	2262.79	0.00270237	0.00229407	2852.8	0.14576625	0.14643031	3442.8	0.20471811	0.20550864	4032.8	-0.00429023	0	
493	0.50812481		1082.99	0.36648928	0.36348465	1673	0.27715592	0.27649392	2262.99	0.00220131	0.00226273	2853	0.14642725	0.14640336	3443	0.20449452	0.20548017	4033	-0.00461419	0	
493.2	0.50836576		1083.19	0.36609813	0.36343719	1673.2	0.27697772	0.27646192	2263.19	0.00241713	0.00223181	2853.2	0.14687407	0.14637641	3443.2	0.20531707	0.2054517	4033.2	-0.0049691	0	
493.4	0.5089125		1083.39	0.36517039	0.36338974	1673.4	0.27689017	0.27642993	2263.39	0.00261507	0.00220132	2853.4	0.14706748	0.14634947	3443.4	0.20493298	0.20542324	4033.4	-0.00484797	0	
493.6	0.50920441		1083.59	0.36476849	0.36334229	1673.6	0.27573043	0.27639793	2263.59	0.00341637	0.00217125	2853.6	0.14582207	0.14632253	3443.6	0.20601494	0.20539478	4033.6	-0.00459482	0	
493.8	0.50882957		1083.79	0.36405316	0.36329485	1673.8	0.27466913	0.27636594	2263.79	0.00346731	0.00214159	2853.8	0.14484399	0.1462956	3443.8	0.20617153	0.20536633	4033.8	-0.0049306	0	
494	0.50850137		1083.99	0.36355592	0.36324742	1674	0.27462648	0.27633396	2263.99	0.00367378	0.00211233	2854	0.14483601	0.14626867	3444	0.2055211	0.20533787	4034	-0.00420721	0	
494.2	0.50850334		1084.19	0.36319901	0.36319999	1674.2	0.27477417	0.27630198	2264.19	0.00439925	0.00208347	2854.2	0.14463285	0.14624175	3444.2	0.20565026	0.20530943	4034.2	-0.00408973	0	
494.4	0.50934556		1084.39	0.36288189	0.36315257	1674.4	0.27448154	0.27627	2264.39	0.00420259	0.00205501	2854.4	0.14428699	0.14621484	3444.4	0.20524894	0.20528098	4034.4	-0.00367599	0	
494.6	0.50979031		1084.59	0.36215516	0.36310515	1674.6	0.27412585	0.27623802	2264.59	0.00465758	0.00202693	2854.6	0.14436939	0.14618792	3444.6	0.20476103	0.20525254	4034.6	-0.00247195	0	
494.8	0.51006205		1084.79	0.36086943	0.36305775	1674.8	0.27230332	0.27620605	2264.79	0.00548423	0.00199924	2854.8	0.145234	0.14616102	3444.8	0.20404816	0.20522411	4034.8	-0.00252351	0	
495	0.51042904		1084.99	0.359929	0.36301034	1675	0.27189702	0.27617409	2264.99	0.00581107	0.00197193	2855	0.14445464	0.14613411	3445	0.20393084	0.20519568	4035	-0.00317977	0	
495.2	0.50949119		1085.19	0.35926835	0.36296295	1675.2	0.27209261	0.27614212	2265.19	0.00540669	0.00194499	2855.2	0.14471229	0.14610722	3445.2	0.20384902	0.20516725	4035.2	-0.00254533	0	
495.4	0.50948999		1085.39	0.35876037	0.36291556	1675.4	0.27231585	0.27611016	2265.39	0.00466883	0.00191842	2855.4	0.14458364	0.14608032	3445.4	0.20276178	0.20513882	4035.4	-0.00164076	0	
495.6	0.50939209		1085.59	0.35842195	0.36286817	1675.6	0.27210424	0.27607821	2265.59	0.00359438	0.00189221	2855.6	0.14486296	0.14605344	3445.6	0.20155313	0.2051104	4035.6	-0.00047725	0	
495.8	0.51012986		1085.79	0.35899245	0.36282079	1675.8	0.27292011	0.27604626	2265.79	0.00364541	0.00186636	2855.8	0.1450215	0.14602656	3445.8	0.20143609	0.20508199	4035.8	-0.00043172	0	
496	0.5109188		1085.99	0.35999479	0.36277342	1676	0.27299831	0.27601431	2265.99	0.00446456	0.00184086	2856	0.14476177	0.14599968	3446	0.20119831	0.20505357	4036	-0.00074861	0	
496.2	0.51013413		1086.19	0.36072955	0.36272606	1676.2	0.27367009	0.27598236	2266.19	0.00386234	0.00181571	2856.2	0.14469016	0.14597281	3446.2	0.20085402	0.20502517	4036.2	-0.00141156	0	
496.4	0.510031		1086.39	0.36186887	0.3626787	1676.4	0.27367826	0.27595042	2266.39	0.00344931	0.00179091	2856.4	0.14462393	0.14594594	3446.4	0.20061694	0.20499676	4036.4	-0.00185075	0	
496.6	0.50993374		1086.59	0.36177169	0.36263134	1676.6	0.27393992	0.27591848	2266.59	0.00333497	0.00176644	2856.6	0.14488677	0.14591908	3446.6	0.20039503	0.20496836	4036.6	-0.00178136	0	
496.8	0.51027761		1086.79	0.36169964	0.362584	1676.8	0.27338812	0.27588655	2266.79	0.00348149	0.00174231	2856.8	0.14492274	0.14589222	3446.8	0.20085482	0.20493997	4036.8	-0.00179433	0	
497	0.51204978		1086.99	0.3620186	0.36253666	1677	0.2732195	0.27585462	2266.99	0.00320992	0.0017185	2857	0.1455561	0.14586537	3447	0.20118685	0.20491157	4037	-0.00294103	0	
497.2	0.5130959		1087.19	0.36156185	0.36248932	1677.2	0.27377872	0.2758227	2267.19	0.00352617	0.00169503	2857.2	0.14579512	0.14583852	3447.2	0.20208671	0.20488318	4037.2	-0.00302172	0	
497.4	0.51308229		1087.39	0.36174256	0.36244199	1677.4	0.2735984	0.27579077	2267.39	0.00397146	0.00167187	2857.4	0.14608258	0.14581168	3447.4	0.20247493	0.2048548	4037.4	-0.00305335	0	
497.6	0.51246796		1087.59	0.36218924	0.36239467	1677.6	0.27384307	0.27575885	2267.59	0.00405661	0.00164903	2857.6	0.14532077	0.14578484	3447.6	0.20283835	0.20482642	4037.6	-0.00327306	0	
497.8	0.51213839		1087.79	0.36242257	0.36234735	1677.8	0.27393026	0.27572694	2267.79	0.00427954	0.0016265	2857.8	0.14625428	0.145758	3447.8	0.20262153	0.20479804	4037.8	-0.00366885	0	
498	0.51222985		1087.99	0.3621837	0.36230004	1678	0.27433355	0.27569503	2267.99	0.0043937	0.00160428	2858	0.14716035	0.14573118	3448	0.20224055	0.20476967	4038	-0.00396867	0	
498.2	0.51259417		1088.19	0.3628842	0.36225274	1678.2	0.27480991	0.27566312	2268.19	0.00424168	0.00158236	2858.2	0.14652632	0.14570435	3448.2	0.20346641	0.2047413	4038.2	-0.00322487	0	
498.4	0.51253657		1088.39	0.36348999	0.36220544	1678.4	0.27445419	0.27563122	2268.39	0.00452147	0.00156075	2858.4	0.14634644	0.14567754	3448.4	0.20291277	0.20471294	4038.4	-0.00200302	0	
498.6	0.51182958		1088.59	0.36301235	0.36215815	1678.6	0.2741333	0.27559932	2268.59	0.00490666	0.00153942	2858.6	0.14588066	0.14565072	3448.6	0.20310493	0.20468457	4038.6	-0.00185306	0	
498.8	0.51103067		1088.79	0.36205316	0.36211086	1678.8	0.27339481	0.27556742	2268.79	0.00527863	0.00151839	2858.8	0.14567242	0.14562391	3448.8	0.2033982	0.20465622	4038.8	-0.00260935	0	
499	0.5109146		1088.99	0.36165115	0.36206359	1679	0.27330305	0.27553553	2268.99	0.00424914	0.00149765	2859	0.14399486	0.14559711	3449	0.20384617	0.20462786	4039	-0.00227085	0	
499.2	0.50949948		1089.19	0.3621683	0.36201631	1679.2	0.27330907	0.27550364	2269.19	0.00445067	0.00147719	2859.2	0.1440516	0.14557031	3449.2	0.20342357	0.20459951	4039.2	-0.00129729	0	
499.4	0.50944843		1089.39	0.36190476	0.36196905	1679.4	0.27266424	0.27547175	2269.39	0.00329934	0.00145701	2859.4	0.14354583	0.14554352	3449.4	0.20213117	0.20457117	4039.4	-0.00037124	0	
499.6	0.50961326		1089.59	0.36147715	0.36192179	1679.6	0.271827	0.27543987	2269.59	0.00200032	0.0014371	2859.6	0.14266252	0.14551673	3449.6	0.20130253	0.20454283	4039.6	-0.0005546	0	
499.8	0.50981437		1089.79	0.36223101	0.36187453	1679.8	0.27160061	0.27540799	2269.79	0.00280443	0.00141747	2859.8	0.14193664	0.14548995	3449.8	0.20065876	0.20451449	4039.8	-0.00188361	0	
500	0.50922474		1089.99	0.36363884	0.36182728	1680	0.27092204	0.27537612	2269.99	0.00306909	0.00139811	2860	0.14095564	0.14546317	3450	0.1991666	0.20448616	4040	-0.00218251	0	
500.2	0.50846353		1090.19	0.36400178	0.36178004	1680.2	0.2708112	0.27534425	2270.19	0.00225548	0.001379	2860.2	0.14025425	0.1454364	3450.2	0.1990565	0.20445783	4040.2	-0.00250033	0	
500.4	0.50869898		1090.39	0.36441878	0.3617328	1680.4	0.27072216	0.27531238	2270.39	0.00153384	0.00136017	2860.4	0.14066996	0.14540963	3450.4	0.1989576	0.2044295	4040.4	-0.0026571	0	
500.6	0.50847674		1090.59	0.36430166	0.36168557	1680.6	0.27073376	0.27528051	2270.59	0.00082101	0.00134158	2860.6	0.1403342	0.14538286	3450.6	0.19866823	0.20440118	4040.6	-0.00332046	0	
500.8	0.50934927		1090.79	0.36436399	0.36163835	1680.8	0.27043068	0.27524865	2270.79	-0.00026596	0.00132326	2860.8	0.14103029	0.1453561	3450.8	0.1992437	0.20437286	4040.8	-0.00385882	0	
501	0.50963647		1090.99	0.36506495	0.36159113	1681	0.27117978	0.2752168	2270.99	-0.00093868	0.00130518	2861	0.14126803	0.14532935	3451	0.19978093	0.20434455	4041	-0.00426887	0	
501.2	0.50991167		1091.19	0.36566116	0.36154392	1681.2	0.27237305	0.27518495	2271.19	-0.00188082	0.00128735	2861.2	0.14261824	0.1453026	3451.2	0.20088408	0.20431624	4041.2	-0.00516437	0	
501.4	0.50893461		1091.39	0.36640359	0.36149672	1681.4	0.27230109	0.2751531	2271.39	-0.00146387	0.00126976	2861.4	0.14363962	0.14527586	3451.4	0.20103524	0.20428793	4041.4	-0.00575602	0	
501.6	0.50812881		1091.59	0.36695212	0.36144952	1681.6	0.27325585	0.27512125	2271.59	-0.00202443	0.00125241	2861.6	0.14495999	0.14524912	3451.6	0.20131313	0.20425963	4041.6	-0.00610353	0	
501.8	0.50826723		1091.79	0.36691333	0.36140233	1681.8	0.27384955	0.27508941	2271.79	-0.00231811	0.0012353	2861.8	0.14626604	0.14522238	3451.8	0.20231927	0.20423133	4041.8	-0.0075114	0	
502	0.50836986		1091.99	0.36673263	0.36135514	1682	0.27448095	0.27505757	2271.99	-0.00235202	0.00121843	2862	0.14741232	0.14519565	3452	0.20303082	0.20420304	4042	-0.00813176	0	
502.2	0.50893398		1092.19	0.36748006	0.36130796	1682.2	0.27510339	0.27502574	2272.19	-0.00255065	0.00120178	2862.2	0.14835425	0.14516893	3452.2	0.20350813	0.20417475	4042.2	-0.0071926	0	
502.4	0.50865441		1092.39	0.36754314	0.36126078	1682.4	0.27528995	0.27499391	2272.39	-0.00145207	0.00118536	2862.4	0.14829137	0.14514221	3452.4	0.20303536	0.20414646	4042.4	-0.00718714	0	
502.6	0.50862285		1092.59	0.36663385	0.36121362	1682.6	0.27587668	0.27496208	2272.59	-0.00106086	0.00116917	2862.6	0.14850068	0.1451155	3452.6	0.20311652	0.20411818	4042.6	-0.0071493	0	
502.8	0.50886101		1092.79	0.36601264	0.36116645	1682.8	0.27617565	0.27493026	2272.79	-0.00095972	0.0011532	2862.8	0.14846979	0.14508879	3452.8	0.20340986	0.2040899	4042.8	-0.00622903	0	
503	0.50926754		1092.99	0.36576121	0.3611193	1683	0.27511025	0.27489844	2272.99	0.00020125	0.00113744	2863	0.1478164	0.14506208	3453	0.20346008	0.20406162	4043	-0.00551024	0	
503.2	0.50935261		1093.19	0.36597853	0.36107215	1683.2	0.27440686	0.27486663	2273.19	0.00139679	0.0011219	2863.2	0.14734466	0.14503538	3453.2	0.20323747	0.20403335	4043.2	-0.00499811	0	
503.4	0.51003166		1093.39	0.36474717	0.361025	1683.4	0.27350004	0.27483481	2273.39	0.00142027	0.00110657	2863.4	0.14585677	0.14500869	3453.4	0.20287904	0.20400509	4043.4	-0.00513077	0	
503.6	0.51120877		1093.59	0.36517532	0.36097787	1683.6	0.27324759	0.274803	2273.59	0.00218825	0.00109146	2863.6	0.14504335	0.144982	3453.6	0.20376831	0.20397682	4043.6	-0.00490499	0	
503.8	0.51092926		1093.79	0.36618192	0.36093074	1683.8	0.27363639	0.2747712	2273.79	0.0031047	0.00107655	2863.8	0.14421995	0.14495531	3453.8	0.20364296	0.20394856	4043.8	-0.00436839	0	
504	0.51111183		1093.99	0.36678891	0.36088361	1684	0.27322874	0.2747394	2273.99	0.00232649	0.00106184	2864	0.14338324	0.14492863	3454	0.20405774	0.20392031	4044	-0.00410218	0	
504.2	0.5113409		1094.19	0.36678013	0.36083649	1684.2	0.27355126	0.2747076	2274.19	0.0017939	0.00104733	2864.2	0.14286483	0.14490196	3454.2	0.20513139	0.20389206	4044.2	-0.0040672	0	
504.4	0.51154355		1094.39	0.36585238	0.36078938	1684.4	0.27234856	0.27467581	2274.39	0.00125876	0.00103302	2864.4	0.14207862	0.14487529	3454.4	0.20472442	0.20386381	4044.4	-0.0035822	0	
504.6	0.5110516		1094.59	0.36592619	0.36074227	1684.6	0.27224252	0.27464402	2274.59	0.00137983	0.00101891	2864.6	0.13992024	0.14484862	3454.6	0.20551933	0.20383557	4044.6	-0.00366902	0	
504.8	0.51146963		1094.79	0.36680862	0.36069517	1684.8	0.27219652	0.27461223	2274.79	0.00079291	0.00100499	2864.8	0.1399879	0.14482196	3454.8	0.20661795	0.20380733	4044.8	-0.00382269	0	
505	0.51147708		1094.99	0.36791721	0.36064808	1685	0.2723096	0.27458045	2274.99	0.00036483	0.00099126	2865	0.13968783	0.1447953	3455	0.2067121	0.20377909	4045	-0.00361704	0	
505.2	0.51218383		1095.19	0.36868066	0.36060099	1685.2	0.27237089	0.27454867	2275.19	0.00090815	0.00097772	2865.2	0.14045161	0.14476865	3455.2	0.20672893	0.20375086	4045.2	-0.00468763	0	
505.4	0.51128113		1095.39	0.36944238	0.36055391	1685.4	0.27312412	0.2745169	2275.39	0.0011664	0.00096436	2865.4	0.14156498	0.14474201	3455.4	0.20601976	0.20372263	4045.4	-0.00502905	0	
505.6	0.51119883		1095.59	0.36936822	0.36050683	1685.6	0.27359372	0.27448513	2275.59	0.00031166	0.00095119	2865.6	0.14167869	0.14471537	3455.6	0.20554185	0.20369441	4045.6	-0.00476918	0	
505.8	0.51145913		1095.79	0.36869043	0.36045976	1685.8	0.27373321	0.27445336	2275.79	-0.00032558	0.00093819	2865.8	0.14211896	0.14468873	3455.8	0.20497349	0.20366619	4045.8	-0.00620698	0	
506	0.51150657		1095.99	0.36812211	0.3604127	1686	0.27376255	0.27442159	2275.99	-0.00027561	0.00092538	2866	0.14250257	0.1446621	3456	0.2040343	0.20363797	4046	-0.00650165	0	
506.2	0.51119609		1096.19	0.36751966	0.36036564	1686.2	0.27376147	0.27438983	2276.19	-0.00078685	0.00091273	2866.2	0.1430272	0.14463547	3456.2	0.20328854	0.20360976	4046.2	-0.00665404	0	
506.4	0.51034071		1096.39	0.36603422	0.36031859	1686.4	0.27362195	0.27435808	2276.39	0.00004695	0.00090026	2866.4	0.14205784	0.14460885	3456.4	0.20234086	0.20358155	4046.4	-0.00719167	0	
506.6	0.51060992		1096.59	0.36516541	0.36027155	1686.6	0.2736327	0.27432632	2276.59	-0.00029177	0.00088797	2866.6	0.14260777	0.14458224	3456.6	0.20106312	0.20355335	4046.6	-0.00684773	0	
506.8	0.5101912		1096.79	0.36475865	0.36022451	1686.8	0.2730355	0.27429457	2276.79	-0.00009934	0.00087583	2866.8	0.14223697	0.14455562	3456.8	0.20150685	0.20352515	4046.8	-0.00672673	0	
507	0.50951694		1096.99	0.36416805	0.36017747	1687	0.27239139	0.27426283	2276.99	0.00078964	0.00086387	2867	0.14233481	0.14452902	3457	0.20044543	0.20349695	4047	-0.00708406	0	
507.2	0.50980348		1097.19	0.36359522	0.36013045	1687.2	0.27267976	0.27423109	2277.19	0.00107981	0.00085207	2867.2	0.14231869	0.14450242	3457.2	0.20076836	0.20346876	4047.2	-0.00674926	0	
507.4	0.50950521		1097.39	0.36294462	0.36008343	1687.4	0.27293205	0.27419935	2277.39	0.00164572	0.00084043	2867.4	0.14214328	0.14447582	3457.4	0.20102692	0.20344057	4047.4	-0.00684799	0	
507.6	0.5089809		1097.59	0.36336706	0.36003641	1687.6	0.27383427	0.27416761	2277.59	0.0017398	0.00082894	2867.6	0.14239454	0.14444923	3457.6	0.20175082	0.20341239	4047.6	-0.00645866	0	
507.8	0.50816791		1097.79	0.36338056	0.3599894	1687.8	0.27366598	0.27413588	2277.79	0.00143976	0.00081762	2867.8	0.14248154	0.14442264	3457.8	0.20165554	0.2033842	4047.8	-0.00626514	0	
508	0.50812449		1097.99	0.36349495	0.3599424	1688	0.27365452	0.27410416	2277.99	0.00107113	0.00080645	2868	0.14210325	0.14439606	3458	0.2019593	0.20335603	4048	-0.00631381	0	
508.2	0.50763239		1098.19	0.36299548	0.3598954	1688.2	0.27420987	0.27407243	2278.19	0.00177261	0.00079543	2868.2	0.14153204	0.14436948	3458.2	0.20249846	0.20332785	4048.2	-0.005609	0	
508.4	0.50766324		1098.39	0.36272828	0.35984842	1688.4	0.27417867	0.27404071	2278.39	0.00233544	0.00078457	2868.4	0.1407784	0.14434291	3458.4	0.20256853	0.20329969	4048.4	-0.00567804	0	
508.6	0.50805391		1098.59	0.36327695	0.35980143	1688.6	0.27547857	0.274009	2278.59	0.0030357	0.00077385	2868.6	0.14045534	0.14431634	3458.6	0.20324106	0.20327152	4048.6	-0.00528463	0	
508.8	0.50813029		1098.79	0.36480782	0.35975445	1688.8	0.27602439	0.27397728	2278.79	0.00200706	0.00076328	2868.8	0.14153792	0.14428978	3458.8	0.20322804	0.20324336	4048.8	-0.00524205	0	
509	0.50784081		1098.99	0.3654021	0.35970748	1689	0.27646777	0.27394557	2278.99	0.00218908	0.00075285	2869	0.14202893	0.14426322	3459	0.20257729	0.2032152	4049	-0.00512991	0	
509.2	0.50839013		1099.19	0.36648238	0.35966052	1689.2	0.27627834	0.27391387	2279.19	0.00259246	0.00074256	2869.2	0.14245213	0.14423667	3459.2	0.20253364	0.20318705	4049.2	-0.00540389	0	
509.4	0.50894684		1099.39	0.36714342	0.35961356	1689.4	0.27679854	0.27388217	2279.39	0.00216173	0.00073242	2869.4	0.14352512	0.14421012	3459.4	0.20206997	0.2031589	4049.4	-0.00493036	0	
509.6	0.50914879		1099.59	0.36635209	0.3595666	1689.6	0.27693209	0.27385047	2279.59	0.00185616	0.00072241	2869.6	0.14366748	0.14418358	3459.6	0.20121979	0.20313075	4049.6	-0.00503612	0	
509.8	0.50944847		1099.79	0.36558274	0.35951966	1689.8	0.27692106	0.27381878	2279.79	0.00195502	0.00071254	2869.8	0.14400059	0.14415704	3459.8	0.20071824	0.20310261	4049.8	-0.00515339	0	
510	0.50917574		1099.99	0.3643759	0.35947272	1690	0.27669946	0.27378708	2279.99	0.00222469	0.00070281	2870	0.14405748	0.14413051	3460	0.20140512	0.20307447	4050	-0.00427301	0	
510.2	0.50897028		1100.19	0.36270204	0.35942578	1690.2	0.27596343	0.2737554	2280.19	0.00190261	0.00069321	2870.2	0.14440818	0.14410398	3460.2	0.20113574	0.20304634	4050.2	-0.00434281	0	
510.4	0.509641		1100.39	0.36193501	0.35937885	1690.4	0.27528223	0.27372371	2280.39	0.00150848	0.00068374	2870.4	0.14344112	0.14407745	3460.4	0.20049086	0.20301821	4050.4	-0.00401928	0	
510.6	0.51071026		1100.59	0.3620017	0.35933193	1690.6	0.27471956	0.27369203	2280.59	0.00065894	0.0006744	2870.6	0.14320873	0.14405094	3460.6	0.19991098	0.20299008	4050.6	-0.00349569	0	
510.8	0.5097714		1100.79	0.36166653	0.35928501	1690.8	0.27343612	0.27366036	2280.79	0.00103107	0.00066518	2870.8	0.14302779	0.14402442	3460.8	0.19988224	0.20296196	4050.8	-0.00383001	0	
511	0.50997463		1100.99	0.36125734	0.3592381	1691	0.27376262	0.27362869	2280.99	0.00096595	0.00065609	2871	0.14276945	0.14399791	3461	0.19960485	0.20293384	4051	-0.00286103	0	
511.2	0.50978415		1101.19	0.36180762	0.3591912	1691.2	0.27373095	0.27359702	2281.19	0.0010835	0.00064713	2871.2	0.1425528	0.14397141	3461.2	0.19976039	0.20290573	4051.2	-0.00274141	0	
511.4	0.50949931		1101.39	0.36168938	0.3591443	1691.4	0.27299335	0.27356535	2281.39	0.00101767	0.00063829	2871.4	0.14269845	0.14394491	3461.4	0.2010023	0.20287762	4051.4	-0.00267484	0	
511.6	0.5087144		1101.59	0.36194101	0.35909741	1691.6	0.27394333	0.27353369	2281.59	0.00047043	0.00062957	2871.6	0.14237485	0.14391842	3461.6	0.20054576	0.20284951	4051.6	-0.00262637	0	
511.8	0.50867243		1101.79	0.36270085	0.35905053	1691.8	0.2738222	0.27350203	2281.79	-0.00017372	0.00062097	2871.8	0.14218458	0.14389193	3461.8	0.20023317	0.20282141	4051.8	-0.00309169	0	
512	0.50838645		1101.99	0.3625354	0.35900365	1692	0.27381203	0.27347038	2281.99	-0.00059688	0.00061249	2872	0.14152963	0.14386544	3462	0.20023208	0.20279331	4052	-0.00352259	0	
512.2	0.50857939		1102.19	0.3629982	0.35895677	1692.2	0.27366061	0.27343873	2282.19	-0.00040098	0.00060412	2872.2	0.14042814	0.14383896	3462.2	0.20104177	0.20276521	4052.2	-0.00433168	0	
512.4	0.50938258		1102.39	0.36352868	0.3589099	1692.4	0.27332333	0.27340708	2282.39	0.00005828	0.00059587	2872.4	0.14016863	0.14381249	3462.4	0.20130024	0.20273712	4052.4	-0.00546398	0	
512.6	0.50975569		1102.59	0.36428736	0.35886304	1692.6	0.27367182	0.27337544	2282.59	-0.00096104	0.00058772	2872.6	0.14031993	0.14378602	3462.6	0.20051301	0.20270903	4052.6	-0.00632341	0	
512.8	0.50944089		1102.79	0.36487581	0.35881619	1692.8	0.27428405	0.2733438	2282.79	-0.00194192	0.0005797	2872.8	0.14106995	0.14375955	3462.8	0.20100218	0.20268095	4052.8	-0.00741538	0	
513	0.50901246		1102.99	0.36494264	0.35876934	1693	0.27414753	0.27331217	2282.99	-0.00135584	0.00057178	2873	0.14226555	0.14373309	3463	0.2001165	0.20265287	4053	-0.00823778	0	
513.2	0.50967687		1103.19	0.36590006	0.3587225	1693.2	0.27348623	0.27328053	2283.19	-0.00180846	0.00056396	2873.2	0.1423079	0.14370664	3463.2	0.20040868	0.20262479	4053.2	-0.00877636	0	
513.4	0.50945474		1103.39	0.3658389	0.35867566	1693.4	0.27384196	0.27324891	2283.39	-0.00184784	0.00055626	2873.4	0.1433591	0.14368019	3463.4	0.20060893	0.20259672	4053.4	-0.00856195	0	
513.6	0.50955914		1103.59	0.36594379	0.35862883	1693.6	0.27461889	0.27321728	2283.59	-0.00180106	0.00054866	2873.6	0.14340235	0.14365374	3463.6	0.20087678	0.20256866	4053.6	-0.00822189	0	
513.8	0.50863314		1103.79	0.36579443	0.358582	1693.8	0.27480105	0.27318566	2283.79	-0.0013121	0.00054117	2873.8	0.1429452	0.1436273	3463.8	0.20076745	0.20254059	4053.8	-0.00692853	0	
514	0.50896853		1103.99	0.3650878	0.35853519	1694	0.27415054	0.27315404	2283.99	-0.00184798	0.00053377	2874	0.14300851	0.14360087	3464	0.2016082	0.20251253	4054	-0.0067081	0	
514.2	0.50967055		1104.19	0.36375682	0.35848837	1694.2	0.27399056	0.27312243	2284.19	-0.00113049	0.00052648	2874.2	0.14322688	0.14357443	3464.2	0.20082342	0.20248447	4054.2	-0.00655883	0	
514.4	0.50996552		1104.39	0.36380428	0.35844157	1694.4	0.27426671	0.27309082	2284.39	-0.00141953	0.00051929	2874.4	0.14302356	0.14354801	3464.4	0.20046329	0.20245642	4054.4	-0.00630216	0	
514.6	0.50944615		1104.59	0.36369711	0.35839477	1694.6	0.2744204	0.27305921	2284.59	-0.00051678	0.00051219	2874.6	0.14303196	0.14352159	3464.6	0.19997283	0.20242837	4054.6	-0.00577699	0	
514.8	0.50813514		1104.79	0.3629559	0.35834797	1694.8	0.27421112	0.27302761	2284.79	0.00018354	0.0005052	2874.8	0.14288676	0.14349517	3464.8	0.20028602	0.20240033	4054.8	-0.0051117	0	
515	0.50765049		1104.99	0.36320734	0.35830119	1695	0.27475573	0.27299601	2284.99	0.00066288	0.00049829	2875	0.14234765	0.14346876	3465	0.20090891	0.20237229	4055	-0.00461853	0	
515.2	0.50684256		1105.19	0.3636059	0.3582544	1695.2	0.27518992	0.27296442	2285.19	0.00103693	0.00049149	2875.2	0.14283367	0.14344235	3465.2	0.20137838	0.20234425	4055.2	-0.00428572	0	
515.4	0.50614045		1105.39	0.36354744	0.35820763	1695.4	0.27449188	0.27293282	2285.39	0.00024386	0.00048477	2875.4	0.14284518	0.14341595	3465.4	0.20233883	0.20231622	4055.4	-0.00433062	0	
515.6	0.50471636		1105.59	0.36292213	0.35816086	1695.6	0.27497653	0.27290124	2285.59	0.00038333	0.00047815	2875.6	0.14146197	0.14338955	3465.6	0.20089442	0.20228819	4055.6	-0.00454936	0	
515.8	0.50457158		1105.79	0.36330982	0.3581141	1695.8	0.27429004	0.27286965	2285.79	-0.0001051	0.00047162	2875.8	0.14124266	0.14336316	3465.8	0.20068692	0.20226016	4055.8	-0.00448189	0	
516	0.50507115		1105.99	0.36272783	0.35806734	1696	0.2732399	0.27283807	2285.99	-0.00061211	0.00046517	2876	0.14050645	0.14333678	3466	0.20037916	0.20223214	4056	-0.00437062	0	
516.2	0.50550214		1106.19	0.36384206	0.35802059	1696.2	0.27270763	0.27280649	2286.19	-0.00069567	0.00045882	2876.2	0.14023698	0.14331039	3466.2	0.20062342	0.20220413	4056.2	-0.00486652	0	
516.4	0.50632727		1106.39	0.36326806	0.35797384	1696.4	0.27268654	0.27277492	2286.39	-0.00036309	0.00045255	2876.4	0.14071725	0.14328402	3466.4	0.19997934	0.20217611	4056.4	-0.00552829	0	
516.6	0.50666205		1106.59	0.36370557	0.3579271	1696.6	0.27323632	0.27274335	2286.59	-0.00181622	0.00044637	2876.6	0.14158661	0.14325764	3466.6	0.19870948	0.2021481	4056.6	-0.00530567	0	
516.8	0.50634827		1106.79	0.36317561	0.35788037	1696.8	0.27301684	0.27271178	2286.79	-0.00236068	0.00044027	2876.8	0.14260627	0.14323128	3466.8	0.19845823	0.2021201	4056.8	-0.00520179	0	
517	0.50688855		1106.99	0.36306819	0.35783364	1697	0.27230133	0.27268022	2286.99	-0.00271454	0.00043425	2877	0.14286015	0.14320491	3467	0.19753843	0.2020921	4057	-0.00520466	0	
517.2	0.50810433		1107.19	0.36315501	0.35778692	1697.2	0.27208247	0.27264866	2287.19	-0.00341304	0.00042832	2877.2	0.14240697	0.14317855	3467.2	0.19809335	0.2020641	4057.2	-0.00474833	0	
517.4	0.50862438		1107.39	0.36247937	0.35774021	1697.4	0.2732771	0.27261711	2287.39	-0.00356983	0.00042247	2877.4	0.14270938	0.1431522	3467.4	0.19861934	0.2020361	4057.4	-0.00431251	0	
517.6	0.51015267		1107.59	0.36215898	0.3576935	1697.6	0.27404395	0.27258556	2287.59	-0.00354647	0.0004167	2877.6	0.1427827	0.14312585	3467.6	0.19931713	0.20200811	4057.6	-0.00338523	0	
517.8	0.5104199		1107.79	0.36091404	0.3576468	1697.8	0.27478511	0.27255401	2287.79	-0.00355093	0.00041101	2877.8	0.14346694	0.14309951	3467.8	0.19913901	0.20198013	4057.8	-0.00328	0	
518	0.51136112		1107.99	0.36030089	0.3576001	1698	0.2745359	0.27252246	2287.99	-0.0040311	0.00040539	2878	0.14427487	0.14307317	3468	0.20058714	0.20195214	4058	-0.00346138	0	
518.2	0.51126898		1108.19	0.35934556	0.35755341	1698.2	0.27536898	0.27249092	2288.19	-0.00315663	0.00039985	2878.2	0.14501861	0.14304684	3468.2	0.20089142	0.20192417	4058.2	-0.00335121	0	
518.4	0.50975143		1108.39	0.35990792	0.35750673	1698.4	0.2755245	0.27245939	2288.39	-0.00305011	0.00039439	2878.4	0.14546006	0.14302051	3468.4	0.2006602	0.20189619	4058.4	-0.00314435	0	
518.6	0.5083627		1108.59	0.35948495	0.35746005	1698.6	0.27546798	0.27242785	2288.59	-0.00259547	0.000389	2878.6	0.14508615	0.14299418	3468.6	0.20077523	0.20186822	4058.6	-0.00292705	0	
518.8	0.50762636		1108.79	0.35965589	0.35741338	1698.8	0.27500051	0.27239632	2288.79	-0.00265902	0.00038369	2878.8	0.14437554	0.14296787	3468.8	0.20077391	0.20184025	4058.8	-0.00340667	0	
519	0.50710372		1108.99	0.36058144	0.35736671	1699	0.27436365	0.2723648	2288.99	-0.00221359	0.00037845	2879	0.14438071	0.14294155	3469	0.20131747	0.20181229	4059	-0.00364734	0	
519.2	0.50608252		1109.19	0.36154623	0.35732005	1699.2	0.27446799	0.27233328	2289.19	-0.00292077	0.00037328	2879.2	0.14453525	0.14291524	3469.2	0.20170597	0.20178433	4059.2	-0.00336585	0	
519.4	0.50608862		1109.39	0.36172354	0.3572734	1699.4	0.27344614	0.27230176	2289.39	-0.0023384	0.00036818	2879.4	0.14417454	0.14288894	3469.4	0.20271513	0.20175638	4059.4	-0.00415758	0	
519.6	0.5058262		1109.59	0.36153472	0.35722675	1699.6	0.2730918	0.27227024	2289.59	-0.001294	0.00036315	2879.6	0.14387492	0.14286264	3469.6	0.20336953	0.20172842	4059.6	-0.00408375	0	
519.8	0.50644052		1109.79	0.36259573	0.35718011	1699.8	0.27306188	0.27223873	2289.79	-0.00222237	0.00035819	2879.8	0.14408861	0.14283634	3469.8	0.20332504	0.20170048	4059.8	-0.00347278	0	
520	0.50692777		1109.99	0.36315025	0.35713347	1700	0.27236703	0.27220722	2289.99	-0.00179034	0.00035329	2880	0.14348822	0.14281005	3470	0.20289924	0.20167253	4060	-0.00422128	0	
520.2	0.5067266		1110.19	0.36441184	0.35708684	1700.2	0.27305726	0.27217572	2290.19	-0.00185743	0.00034847	2880.2	0.14305713	0.14278377	3470.2	0.20327887	0.20164459	4060.2	-0.00458999	0	
520.4	0.50754183		1110.39	0.36443732	0.35704022	1700.4	0.27404607	0.27214422	2290.39	-0.00161056	0.0003437	2880.4	0.14332975	0.14275749	3470.4	0.2026497	0.20161666	4060.4	-0.00462018	0	
520.6	0.50742395		1110.59	0.36444641	0.3569936	1700.6	0.27461284	0.27211272	2290.59	-0.00205472	0.00033901	2880.6	0.14276443	0.14273121	3470.6	0.20273239	0.20158873	4060.6	-0.00408375	0	
520.8	0.50805132		1110.79	0.36388993	0.35694699	1700.8	0.2745292	0.27208123	2290.79	-0.00106578	0.00033438	2880.8	0.14214374	0.14270494	3470.8	0.20243264	0.2015608	4060.8	-0.00446557	0	
521	0.50970508		1110.99	0.36349884	0.35690039	1701	0.27533891	0.27204974	2290.99	-0.00013946	0.00032981	2881	0.14144674	0.14267867	3471	0.20245369	0.20153287	4061	-0.00450814	0	
521.2	0.50955196		1111.19	0.36344396	0.35685379	1701.2	0.27719716	0.27201825	2291.19	0.00087242	0.0003253	2881.2	0.14099615	0.14265241	3471.2	0.2023239	0.20150495	4061.2	-0.00392967	0	
521.4	0.51002942		1111.39	0.36266342	0.3568072	1701.4	0.27839716	0.27198677	2291.39	0.00143062	0.00032086	2881.4	0.14126928	0.14262616	3471.4	0.20248688	0.20147704	4061.4	-0.00458326	0	
521.6	0.51048067		1111.59	0.36150662	0.35676061	1701.6	0.27903276	0.27195529	2291.59	0.00160265	0.00031648	2881.6	0.14058164	0.1425999	3471.6	0.2029055	0.20144912	4061.6	-0.0036472	0	
521.8	0.5100735		1111.79	0.36082977	0.35671403	1701.8	0.27904233	0.27192382	2291.79	0.00179604	0.00031215	2881.8	0.14073894	0.14257366	3471.8	0.20270047	0.20142121	4061.8	-0.00380308	0	
522	0.50897931		1111.99	0.36074686	0.35666745	1702	0.27906061	0.27189235	2291.99	0.00167548	0.00030789	2882	0.14014644	0.14254742	3472	0.20308297	0.20139331	4062	-0.00392868	0	
522.2	0.50861729		1112.19	0.36025869	0.35662089	1702.2	0.27883009	0.27186088	2292.19	0.00144057	0.00030368	2882.2	0.14042944	0.14252118	3472.2	0.20227496	0.20136541	4062.2	-0.00347991	0	
522.4	0.50776379		1112.39	0.36102641	0.35657432	1702.4	0.27881353	0.27182941	2292.39	0.001098	0.00029953	2882.4	0.14027358	0.14249495	3472.4	0.20152896	0.20133751	4062.4	-0.00360126	0	
522.6	0.50772833		1112.59	0.36061186	0.35652777	1702.6	0.27923631	0.27179795	2292.59	0.000238	0.00029544	2882.6	0.13934534	0.14246872	3472.6	0.20146129	0.20130962	4062.6	-0.00398866	0	
522.8	0.50806552		1112.79	0.36120825	0.35648122	1702.8	0.27840483	0.2717665	2292.79	-0.00019761	0.00029141	2882.8	0.13934696	0.1424425	3472.8	0.20090881	0.20128173	4062.8	-0.00376739	0	
523	0.50864212		1112.99	0.36158601	0.35643467	1703	0.27645089	0.27173504	2292.99	0.00005689	0.00028742	2883	0.13990676	0.14241628	3473	0.2011871	0.20125384	4063	-0.00285384	0	
523.2	0.50904433		1113.19	0.36234371	0.35638813	1703.2	0.2756428	0.27170359	2293.19	-0.00060916	0.0002835	2883.2	0.13992873	0.14239007	3473.2	0.20110872	0.20122596	4063.2	-0.00324456	0	
523.4	0.51040213		1113.39	0.36279592	0.3563416	1703.4	0.27537508	0.27167215	2293.39	-0.00050057	0.00027962	2883.4	0.14031965	0.14236386	3473.4	0.20212761	0.20119808	4063.4	-0.00334493	0	
523.6	0.51091442		1113.59	0.36329543	0.35629508	1703.6	0.27490108	0.27164071	2293.59	-0.001582	0.0002758	2883.6	0.14049536	0.14233766	3473.6	0.20133826	0.20117021	4063.6	-0.0033694	0	
523.8	0.51079724		1113.79	0.36381493	0.35624856	1703.8	0.27493177	0.27160927	2293.79	-0.0027615	0.00027204	2883.8	0.14006863	0.14231146	3473.8	0.20105559	0.20114234	4063.8	-0.00369554	0	
524	0.51046952		1113.99	0.36403638	0.35620204	1704	0.27460894	0.27157783	2293.99	-0.00318892	0.00026832	2884	0.1401065	0.14228526	3474	0.20152203	0.20111447	4064	-0.00437226	0	
524.2	0.51033535		1114.19	0.36494287	0.35615554	1704.2	0.27540269	0.2715464	2294.19	-0.00347239	0.00026465	2884.2	0.14048876	0.14225907	3474.2	0.20164802	0.20108661	4064.2	-0.00374046	0	
524.4	0.50999636		1114.39	0.36441682	0.35610903	1704.4	0.2757938	0.27151497	2294.39	-0.00326854	0.00026104	2884.4	0.14153078	0.14223289	3474.4	0.20149381	0.20105875	4064.4	-0.00450362	0	
524.6	0.50956026		1114.59	0.36362332	0.35606254	1704.6	0.27594048	0.27148355	2294.59	-0.00299732	0.00025747	2884.6	0.14060982	0.14220671	3474.6	0.20151044	0.2010309	4064.6	-0.0046734	0	
524.8	0.50980243		1114.79	0.3638761	0.35601605	1704.8	0.27567602	0.27145213	2294.79	-0.00232964	0.00025395	2884.8	0.14032544	0.14218054	3474.8	0.20117826	0.20100304	4064.8	-0.00441321	0	
525	0.50971173		1114.99	0.36399167	0.35596957	1705	0.27585633	0.27142071	2294.99	-0.00204371	0.00025049	2885	0.14159782	0.14215437	3475	0.20191819	0.2009752	4065	-0.0051584	0	
525.2	0.50890132		1115.19	0.36450356	0.35592309	1705.2	0.2769057	0.2713893	2295.19	-0.00137971	0.00024706	2885.2	0.14168146	0.1421282	3475.2	0.2022145	0.20094735	4065.2	-0.00544377	0	
525.4	0.50894354		1115.39	0.36407805	0.35587662	1705.4	0.27688796	0.27135789	2295.39	-0.00220604	0.00024369	2885.4	0.14230671	0.14210204	3475.4	0.20284215	0.20091951	4065.4	-0.00619808	0	
525.6	0.50848675		1115.59	0.3631912	0.35583015	1705.6	0.27680103	0.27132649	2295.59	-0.00227457	0.00024036	2885.6	0.14184139	0.14207589	3475.6	0.20320582	0.20089168	4065.6	-0.00585173	0	
525.8	0.50780423		1115.79	0.36314051	0.35578369	1705.8	0.27651331	0.27129508	2295.79	-0.00204643	0.00023708	2885.8	0.14240112	0.14204974	3475.8	0.20411821	0.20086385	4065.8	-0.00643318	0	
526	0.50704305		1115.99	0.36253874	0.35573724	1706	0.27672176	0.27126368	2295.99	-0.00184417	0.00023384	2886	0.14246809	0.14202359	3476	0.20461568	0.20083602	4066	-0.00645913	0	
526.2	0.50662244		1116.19	0.36301741	0.35569079	1706.2	0.27653781	0.27123229	2296.19	-0.0023743	0.00023064	2886.2	0.1431213	0.14199745	3476.2	0.20404964	0.2008082	4066.2	-0.00683344	0	
526.4	0.50683701		1116.39	0.36355723	0.35564435	1706.4	0.27696509	0.2712009	2296.39	-0.0027399	0.00022749	2886.4	0.14248459	0.14197132	3476.4	0.2047635	0.20078038	4066.4	-0.00697745	0	
526.6	0.50679831		1116.59	0.36296756	0.35559792	1706.6	0.27609433	0.27116951	2296.59	-0.00268845	0.00022438	2886.6	0.14251169	0.14194519	3476.6	0.20435348	0.20075256	4066.6	-0.00625688	0	
526.8	0.50758141		1116.79	0.36273687	0.35555149	1706.8	0.27448415	0.27113813	2296.79	-0.00228389	0.00022132	2886.8	0.1419907	0.14191906	3476.8	0.20370173	0.20072475	4066.8	-0.00656108	0	
527	0.50809091		1116.99	0.36312083	0.35550507	1707	0.27434759	0.27110675	2296.99	-0.00213536	0.00021829	2887	0.14166326	0.14189294	3477	0.20350694	0.20069694	4067	-0.00567786	0	
527.2	0.50841284		1117.19	0.36236252	0.35545865	1707.2	0.27492976	0.27107537	2297.19	-0.00188514	0.00021531	2887.2	0.14156753	0.14186682	3477.2	0.20323926	0.20066913	4067.2	-0.00659234	0	
527.4	0.50850295		1117.39	0.36192377	0.35541224	1707.4	0.27544428	0.271044	2297.39	-0.00145786	0.00021237	2887.4	0.14188113	0.14184071	3477.4	0.20260406	0.20064133	4067.4	-0.0061692	0	
527.6	0.50918011		1117.59	0.36139662	0.35536583	1707.6	0.27562041	0.27101263	2297.59	-0.00085317	0.00020947	2887.6	0.14126142	0.1418146	3477.6	0.20163074	0.20061354	4067.6	-0.00573288	0	
527.8	0.5084717		1117.79	0.36102517	0.35531944	1707.8	0.27587147	0.27098126	2297.79	-0.00091036	0.00020661	2887.8	0.14138962	0.1417885	3477.8	0.20170889	0.20058574	4067.8	-0.00536529	0	
528	0.50863628		1117.99	0.36040444	0.35527304	1708	0.27649438	0.2709499	2297.99	-0.00030317	0.00020378	2888	0.14225247	0.1417624	3478	0.2012301	0.20055795	4068	-0.00569007	0	
528.2	0.50802484		1118.19	0.35988084	0.35522666	1708.2	0.27688706	0.27091854	2298.19	0.000603	0.000201	2888.2	0.14233737	0.14173631	3478.2	0.20024651	0.20053017	4068.2	-0.00557893	0	
528.4	0.50809229		1118.39	0.35931748	0.35518028	1708.4	0.27724316	0.27088719	2298.39	0.00029056	0.00019825	2888.4	0.1421841	0.14171022	3478.4	0.20005144	0.20050239	4068.4	-0.00661441	0	
528.6	0.50828804		1118.59	0.35950707	0.3551339	1708.6	0.27713327	0.27085583	2298.59	0.00067012	0.00019555	2888.6	0.14165361	0.14168414	3478.6	0.20036937	0.20047461	4068.6	-0.00582419	0	
528.8	0.50864733		1118.79	0.36020475	0.35508753	1708.8	0.27673245	0.27082449	2298.79	0.00112246	0.00019287	2888.8	0.14121899	0.14165806	3478.8	0.20098141	0.20044684	4068.8	-0.00607548	0	
529	0.50967297		1118.99	0.36032342	0.35504117	1709	0.27639336	0.27079314	2298.99	0.00126857	0.00019024	2889	0.14278458	0.14163199	3479	0.20212096	0.20041907	4069	-0.00659003	0	
529.2	0.51016826		1119.19	0.36052541	0.35499482	1709.2	0.27589571	0.2707618	2299.19	0.00089842	0.00018764	2889.2	0.14329851	0.14160592	3479.2	0.20293735	0.2003913	4069.2	-0.00697419	0	
529.4	0.51084779		1119.39	0.36054921	0.35494847	1709.4	0.2744709	0.27073047	2299.39	-0.00009133	0.00018508	2889.4	0.14410833	0.14157986	3479.4	0.20309959	0.20036354	4069.4	-0.00626059	0	
529.6	0.51047604		1119.59	0.36023337	0.35490212	1709.6	0.27347547	0.27069913	2299.59	0.00034824	0.00018255	2889.6	0.14452992	0.1415538	3479.6	0.2029918	0.20033578	4069.6	-0.00611595	0	
529.8	0.51058439		1119.79	0.36075783	0.35485578	1709.8	0.27328131	0.2706678	2299.79	0.00083683	0.00018005	2889.8	0.1448941	0.14152774	3479.8	0.20352964	0.20030802	4069.8	-0.00550774	0	
530	0.51048322		1119.99	0.36158825	0.35480945	1710	0.27198311	0.27063648	2299.99	-0.00025893	0.0001776	2890	0.14538993	0.14150169	3480	0.20250112	0.20028027	4070	-0.00451753	0	
530.2	0.51000326		1120.19	0.36246577	0.35476313	1710.2	0.27138104	0.27060515	2300.19	-0.00005572	0.00017517	2890.2	0.14497027	0.14147565	3480.2	0.20207749	0.20025253	4070.2	-0.00495991	0	
530.4	0.51039505		1120.39	0.36245353	0.35471681	1710.4	0.27085346	0.27057384	2300.39	-0.00040677	0.00017278	2890.4	0.14377619	0.14144961	3480.4	0.20263687	0.20022478	4070.4	-0.00473062	0	
530.6	0.51023464		1120.59	0.36242639	0.35467049	1710.6	0.2699341	0.27054252	2300.59	-0.0004694	0.00017042	2890.6	0.14357588	0.14142358	3480.6	0.20180819	0.20019704	4070.6	-0.00523831	0	
530.8	0.51071842		1120.79	0.36230288	0.35462418	1710.8	0.26955152	0.27051121	2300.79	-0.00054922	0.00016809	2890.8	0.14219911	0.14139755	3480.8	0.20154831	0.20016931	4070.8	-0.0050921	0	
531	0.51032171		1120.99	0.36219244	0.35457788	1711	0.27070831	0.2704799	2300.99	-0.000599	0.00016579	2891	0.14205826	0.14137152	3481	0.20133132	0.20014158	4071	-0.00440474	0	
531.2	0.50942644		1121.19	0.36227964	0.35453159	1711.2	0.27015741	0.2704486	2301.19	0.00036273	0.00016353	2891.2	0.14170695	0.1413455	3481.2	0.2007989	0.20011385	4071.2	-0.00476688	0	
531.4	0.50898294		1121.39	0.36250175	0.3544853	1711.4	0.27039096	0.2704173	2301.39	-0.00001209	0.00016129	2891.4	0.14075706	0.14131948	3481.4	0.20000952	0.20008612	4071.4	-0.00409405	0	
531.6	0.50829425		1121.59	0.3625706	0.35443901	1711.6	0.27214396	0.270386	2301.59	0.00006399	0.00015909	2891.6	0.13946012	0.14129347	3481.6	0.19961017	0.2000584	4071.6	-0.00475782	0	
531.8	0.50754708		1121.79	0.36232852	0.35439274	1711.8	0.27361998	0.27035471	2301.79	-0.00040733	0.00015691	2891.8	0.13982316	0.14126747	3481.8	0.19912096	0.20003069	4071.8	-0.00565605	0	
532	0.50660453		1121.99	0.36153468	0.35434647	1712	0.27476703	0.27032342	2301.99	0.00079185	0.00015477	2892	0.13938395	0.14124147	3482	0.19875621	0.20000298	4072	-0.00678543	0	
532.2	0.50609215		1122.19	0.36120913	0.3543002	1712.2	0.27517241	0.27029213	2302.19	0.00027817	0.00015266	2892.2	0.13884072	0.14121547	3482.2	0.19842544	0.19997527	4072.2	-0.00651867	0	
532.4	0.50691862		1122.39	0.36162506	0.35425394	1712.4	0.27503638	0.27026085	2302.39	0.00004439	0.00015057	2892.4	0.13845004	0.14118948	3482.4	0.1987128	0.19994756	4072.4	-0.00704594	0	
532.6	0.50679241		1122.59	0.36186597	0.35420769	1712.6	0.27559278	0.27022957	2302.59	0.00076237	0.00014851	2892.6	0.13847736	0.14116349	3482.6	0.19870088	0.19991986	4072.6	-0.00701353	0	
532.8	0.50737655		1122.79	0.36161304	0.35416144	1712.8	0.27604734	0.27019829	2302.79	0.00044991	0.00014649	2892.8	0.13856558	0.14113751	3482.8	0.19938544	0.19989216	4072.8	-0.00752051	0	
533	0.50813156		1122.99	0.36089645	0.3541152	1713	0.27517949	0.27016702	2302.99	0.00008694	0.00014448	2893	0.13964507	0.14111153	3483	0.19949816	0.19986447	4073	-0.00770637	0	
533.2	0.50878771		1123.19	0.36060224	0.35406896	1713.2	0.27420913	0.27013576	2303.19	-0.00037558	0.00014251	2893.2	0.14025163	0.14108556	3483.2	0.20009063	0.19983678	4073.2	-0.00837077	0	
533.4	0.50918623		1123.39	0.36087987	0.35402273	1713.4	0.27451395	0.27010449	2303.39	-0.00072314	0.00014056	2893.4	0.14026607	0.14105959	3483.4	0.20017526	0.1998091	4073.4	-0.00770102	0	
533.6	0.50886722		1123.59	0.3605643	0.35397651	1713.6	0.27437089	0.27007323	2303.59	-0.00010329	0.00013864	2893.6	0.14161429	0.14103363	3483.6	0.19994371	0.19978142	4073.6	-0.00783342	0	
533.8	0.51001856		1123.79	0.3604148	0.35393029	1713.8	0.27413378	0.27004197	2303.79	0.00021875	0.00013675	2893.8	0.14191924	0.14100767	3483.8	0.20059559	0.19975374	4073.8	-0.0071532	0	
534	0.50952665		1123.99	0.36038342	0.35388408	1714	0.27331341	0.27001072	2303.99	0.00031672	0.00013488	2894	0.14219219	0.14098171	3484	0.20090339	0.19972606	4074	-0.00654663	0	
534.2	0.50985429		1124.19	0.3596336	0.35383788	1714.2	0.27334908	0.26997947	2304.19	0.00119405	0.00013304	2894.2	0.14204379	0.14095577	3484.2	0.20119521	0.19969839	4074.2	-0.00687769	0	
534.4	0.51027839		1124.39	0.35875602	0.35379168	1714.4	0.27300861	0.26994822	2304.39	0.00010071	0.00013122	2894.4	0.1422037	0.14092982	3484.4	0.20195554	0.19967073	4074.4	-0.00627341	0	
534.6	0.51089052		1124.59	0.35921501	0.35374549	1714.6	0.2720784	0.26991698	2304.59	-0.00006161	0.00012943	2894.6	0.14231158	0.14090388	3484.6	0.20193302	0.19964306	4074.6	-0.0062856	0	
534.8	0.51112903		1124.79	0.3601228	0.3536993	1714.8	0.27206496	0.26988574	2304.79	-0.00036182	0.00012766	2894.8	0.14206832	0.14087795	3484.8	0.20271038	0.19961541	4074.8	-0.00575259	0	
535	0.51064706		1124.99	0.36098878	0.35365312	1715	0.27145388	0.26985451	2304.99	-0.00051703	0.00012592	2895	0.14103399	0.14085202	3485	0.20282693	0.19958775	4075	-0.0067425	0	
535.2	0.5104428		1125.19	0.36205004	0.35360694	1715.2	0.27098732	0.26982327	2305.19	-0.00037257	0.0001242	2895.2	0.13985078	0.14082609	3485.2	0.20316668	0.1995601	4075.2	-0.00700854	0	
535.4	0.51075345		1125.39	0.3624172	0.35356078	1715.4	0.27213842	0.26979205	2305.39	-0.00079948	0.0001225	2895.4	0.13992142	0.14080017	3485.4	0.20296525	0.19953245	4075.4	-0.00782826	0	
535.6	0.51082161		1125.59	0.36223985	0.35351461	1715.6	0.27234606	0.26976082	2305.59	-0.00094399	0.00012083	2895.6	0.14036535	0.14077426	3485.6	0.20340484	0.19950481	4075.6	-0.00867167	0	
535.8	0.51103238		1125.79	0.36241335	0.35346846	1715.8	0.27235538	0.2697296	2305.79	-0.00100536	0.00011917	2895.8	0.14129899	0.14074835	3485.8	0.2034432	0.19947717	4075.8	-0.00896839	0	
536	0.51035844		1125.99	0.36222539	0.3534223	1716	0.27155827	0.26969838	2305.99	-0.00114124	0.00011755	2896	0.14128529	0.14072244	3486	0.2028887	0.19944953	4076	-0.00926225	0	
536.2	0.51104601		1126.19	0.36315786	0.35337616	1716.2	0.27135103	0.26966717	2306.19	-0.00168136	0.00011594	2896.2	0.141125	0.14069654	3486.2	0.20284411	0.1994219	4076.2	-0.00935801	0	
536.4	0.511131		1126.39	0.36271255	0.35333002	1716.4	0.27084347	0.26963596	2306.39	-0.00201167	0.00011436	2896.4	0.1418885	0.14067064	3486.4	0.20232336	0.19939427	4076.4	-0.00983131	0	
536.6	0.51070501		1126.59	0.36257132	0.35328389	1716.6	0.27197915	0.26960475	2306.59	-0.00215309	0.00011279	2896.6	0.14246641	0.14064475	3486.6	0.20245558	0.19936665	4076.6	-0.00945284	0	
536.8	0.51095842		1126.79	0.36192566	0.35323776	1716.8	0.27287949	0.26957355	2306.79	-0.00320618	0.00011125	2896.8	0.14243624	0.14061887	3486.8	0.20257015	0.19933903	4076.8	-0.00988424	0	
537	0.51059826		1126.99	0.36104951	0.35319164	1717	0.27218553	0.26954235	2306.99	-0.00408222	0.00010973	2897	0.14270953	0.14059298	3487	0.20210732	0.19931141	4077	-0.00989614	0	
537.2	0.51031011		1127.19	0.36031271	0.35314553	1717.2	0.27237783	0.26951116	2307.19	-0.00452834	0.00010823	2897.2	0.1429094	0.14056711	3487.2	0.20232991	0.1992838	4077.2	-0.00921428	0	
537.4	0.51014652		1127.39	0.35996163	0.35309942	1717.4	0.27282781	0.26947996	2307.39	-0.00409331	0.00010676	2897.4	0.14334971	0.14054123	3487.4	0.20193385	0.19925619	4077.4	-0.00832375	0	
537.6	0.50937448		1127.59	0.35910697	0.35305332	1717.6	0.27319689	0.26944877	2307.59	-0.00433365	0.0001053	2897.6	0.14395263	0.14051537	3487.6	0.20098795	0.19922859	4077.6	-0.00702235	0	
537.8	0.50860985		1127.79	0.35872839	0.35300722	1717.8	0.27363272	0.26941759	2307.79	-0.00417843	0.00010386	2897.8	0.14332332	0.1404895	3487.8	0.2010765	0.19920099	4077.8	-0.00631726	0	
538	0.50773398		1127.99	0.35817409	0.35296113	1718	0.27420193	0.26938641	2307.99	-0.00350881	0.00010244	2898	0.14396298	0.14046365	3488	0.20008632	0.19917339	4078	-0.00539552	0	
538.2	0.5078419		1128.19	0.35800131	0.35291504	1718.2	0.27461586	0.26935523	2308.19	-0.00376182	0.00010104	2898.2	0.14359434	0.14043779	3488.2	0.19925592	0.19914579	4078.2	-0.00548018	0	
538.4	0.50730914		1128.39	0.35897567	0.35286897	1718.4	0.27501488	0.26932406	2308.39	-0.00342355	0.00009966	2898.4	0.14292861	0.14041194	3488.4	0.1992042	0.1991182	4078.4	-0.0049028	0	
538.6	0.50722097		1128.59	0.36064968	0.35282289	1718.6	0.27463854	0.26929289	2308.59	-0.00356885	0.0000983	2898.6	0.14217308	0.1403861	3488.6	0.19833157	0.19909062	4078.6	-0.00485208	0	
538.8	0.50746729		1128.79	0.36092232	0.35277683	1718.8	0.27491857	0.26926172	2308.79	-0.00363162	0.00009696	2898.8	0.1411975	0.14036026	3488.8	0.19877634	0.19906304	4078.8	-0.00435515	0	
539	0.50746022		1128.99	0.36066278	0.35273077	1719	0.2745301	0.26923056	2308.99	-0.00335346	0.00009563	2899	0.1402506	0.14033443	3489	0.19808018	0.19903546	4079	-0.00512509	0	
539.2	0.5069962		1129.19	0.36013896	0.35268471	1719.2	0.2749838	0.2691994	2309.19	-0.00323646	0.00009432	2899.2	0.14131986	0.1403086	3489.2	0.19832267	0.19900788	4079.2	-0.0056819	0	
539.4	0.50737214		1129.39	0.35954718	0.35263866	1719.4	0.2743032	0.26916824	2309.39	-0.00320888	0.00009304	2899.4	0.14256989	0.14028277	3489.4	0.19828075	0.19898031	4079.4	-0.00645181	0	
539.6	0.50733634		1129.59	0.35859331	0.35259262	1719.6	0.27380072	0.26913709	2309.59	-0.00381253	0.00009176	2899.6	0.14244472	0.14025695	3489.6	0.19911344	0.19895275	4079.6	-0.0058223	0	
539.8	0.50684235		1129.79	0.35914205	0.35254658	1719.8	0.27381252	0.26910594	2309.79	-0.00343203	0.00009051	2899.8	0.1424529	0.14023114	3489.8	0.19869037	0.19892518	4079.8	-0.00603305	0	
540	0.50626502		1129.99	0.35934209	0.35250055	1720	0.27404275	0.2690748	2309.99	-0.00383421	0.00008927	2900	0.14206141	0.14020532	3490	0.19882776	0.19889762	4080	-0.00677999	0	
540.2	0.50674355		1130.19	0.35954749	0.35245453	1720.2	0.27482494	0.26904365	2310.19	-0.00308439	0.00008805	2900.2	0.14172658	0.14017952	3490.2	0.19951491	0.19887007	4080.2	-0.00700041	0	
540.4	0.50686441		1130.39	0.35881686	0.35240851	1720.4	0.27483491	0.26901252	2310.39	-0.00355654	0.00008685	2900.4	0.14236513	0.14015372	3490.4	0.20004673	0.19884252	4080.4	-0.00755662	0	
540.6	0.5072713		1130.59	0.35880937	0.3523625	1720.6	0.27564559	0.26898138	2310.59	-0.00313941	0.00008567	2900.6	0.14191288	0.14012792	3490.6	0.20086057	0.19881497	4080.6	-0.00789871	0	
540.8	0.50800106		1130.79	0.35867055	0.35231649	1720.8	0.27603184	0.26895025	2310.79	-0.0040709	0.0000845	2900.8	0.14140403	0.14010213	3490.8	0.20061592	0.19878742	4080.8	-0.00830128	0	
541	0.50809195		1130.99	0.35888567	0.35227049	1721	0.27495475	0.26891912	2310.99	-0.00376258	0.00008334	2901	0.14038028	0.14007634	3491	0.20128909	0.19875988	4081	-0.00764619	0	
541.2	0.50807875		1131.19	0.35900403	0.3522245	1721.2	0.27444207	0.268888	2311.19	-0.00307401	0.0000822	2901.2	0.13966465	0.14005056	3491.2	0.20089237	0.19873235	4081.2	-0.00690377	0	
541.4	0.50870854		1131.39	0.3598043	0.35217851	1721.4	0.27494331	0.26885688	2311.39	-0.00303656	0.00008108	2901.4	0.13923509	0.14002478	3491.4	0.20083088	0.19870482	4081.4	-0.00714444	0	
541.6	0.50846101		1131.59	0.36081917	0.35213253	1721.6	0.2752601	0.26882576	2311.59	-0.00444566	0.00007997	2901.6	0.139163	0.13999901	3491.6	0.20019315	0.19867729	4081.6	-0.00716881	0	
541.8	0.50831512		1131.79	0.36186344	0.35208655	1721.8	0.27451532	0.26879465	2311.79	-0.00379943	0.00007888	2901.8	0.13913378	0.13997324	3491.8	0.19949716	0.19864976	4081.8	-0.00763934	0	
542	0.50881164		1131.99	0.36167275	0.35204058	1722	0.27463676	0.26876354	2311.99	-0.00388782	0.0000778	2902	0.13915161	0.13994748	3492	0.19933473	0.19862224	4082	-0.00789972	0	
542.2	0.50888782		1132.19	0.36386513	0.35199462	1722.2	0.27358512	0.26873244	2312.19	-0.00378703	0.00007674	2902.2	0.13825091	0.13992172	3492.2	0.19883159	0.19859472	4082.2	-0.00801365	0	
542.4	0.50881597		1132.39	0.36471602	0.35194866	1722.4	0.27322429	0.26870133	2312.39	-0.00394229	0.00007569	2902.4	0.13805948	0.13989597	3492.4	0.19872908	0.19856721	4082.4	-0.00834908	0	
542.6	0.50937085		1132.59	0.36347581	0.35190271	1722.6	0.27220311	0.26867024	2312.59	-0.00402174	0.00007466	2902.6	0.13803441	0.13987022	3492.6	0.19865508	0.1985397	4082.6	-0.00942396	0	
542.8	0.50927012		1132.79	0.362566	0.35185676	1722.8	0.27222164	0.26863914	2312.79	-0.00408259	0.00007364	2902.8	0.13821935	0.13984447	3492.8	0.19839442	0.1985122	4082.8	-0.00931706	0	
543	0.50850612		1132.99	0.36159547	0.35181082	1723	0.27171963	0.26860805	2312.99	-0.00441601	0.00007263	2903	0.13914685	0.13981873	3493	0.19789251	0.19848469	4083	-0.01039835	0	
543.2	0.50755864		1133.19	0.36086971	0.35176488	1723.2	0.2709924	0.26857696	2313.19	-0.00412179	0.00007164	2903.2	0.14014188	0.139793	3493.2	0.19772141	0.19845719	4083.2	-0.01017944	0	
543.4	0.50751539		1133.39	0.36016508	0.35171896	1723.4	0.27081759	0.26854588	2313.39	-0.00364553	0.00007066	2903.4	0.14065215	0.13976727	3493.4	0.19766411	0.1984297	4083.4	-0.01013253	0	
543.6	0.50656938		1133.59	0.35951135	0.35167303	1723.6	0.27137739	0.2685148	2313.59	-0.00363476	0.00006969	2903.6	0.14083878	0.13974154	3493.6	0.19871908	0.19840221	4083.6	-0.0097213	0	
543.8	0.50645696		1133.79	0.3596294	0.35162712	1723.8	0.27142807	0.26848372	2313.79	-0.00309635	0.00006874	2903.8	0.14163879	0.13971582	3493.8	0.1982443	0.19837472	4083.8	-0.01035611	0	
544	0.5063023		1133.99	0.35876391	0.35158121	1724	0.27196936	0.26845265	2313.99	-0.00389625	0.0000678	2904	0.14225481	0.13969011	3494	0.19815936	0.19834724	4084	-0.01104144	0	
544.2	0.50730486		1134.19	0.3572156	0.3515353	1724.2	0.27204804	0.26842158	2314.19	-0.00304052	0.00006688	2904.2	0.14244735	0.1396644	3494.2	0.1990359	0.19831976	4084.2	-0.01078795	0	
544.4	0.50739811		1134.39	0.35644733	0.3514894	1724.4	0.27265697	0.26839051	2314.39	-0.00351466	0.00006596	2904.4	0.14282649	0.13963869	3494.4	0.19916461	0.19829229	4084.4	-0.01099848	0	
544.6	0.50781741		1134.59	0.35672249	0.35144351	1724.6	0.27338278	0.26835945	2314.59	-0.00251619	0.00006506	2904.6	0.14269851	0.13961299	3494.6	0.198952	0.19826481	4084.6	-0.0104903	0	
544.8	0.50851328		1134.79	0.35682411	0.35139763	1724.8	0.27345043	0.26832839	2314.79	-0.00215869	0.00006417	2904.8	0.14234528	0.13958729	3494.8	0.19824633	0.19823735	4084.8	-0.00902064	0	
545	0.50843779		1134.99	0.35684496	0.35135175	1725	0.27243362	0.26829734	2314.99	-0.00146529	0.0000633	2905	0.14168765	0.1395616	3495	0.19805349	0.19820988	4085	-0.00870688	0	
545.2	0.50829223		1135.19	0.35676623	0.35130587	1725.2	0.27205968	0.26826629	2315.19	-0.00132472	0.00006243	2905.2	0.14202074	0.13953591	3495.2	0.19796632	0.19818242	4085.2	-0.00753847	0	
545.4	0.50798295		1135.39	0.35768149	0.35126	1725.4	0.27222754	0.26823524	2315.39	-0.0016413	0.00006158	2905.4	0.142246	0.13951023	3495.4	0.19786965	0.19815497	4085.4	-0.00731205	0	
545.6	0.50806116		1135.59	0.35760108	0.35121414	1725.6	0.27192367	0.26820419	2315.59	-0.00169814	0.00006074	2905.6	0.14233792	0.13948455	3495.6	0.19725752	0.19812751	4085.6	-0.00702697	0	
545.8	0.50785749		1135.79	0.3576012	0.35116828	1725.8	0.27157854	0.26817315	2315.79	-0.00137081	0.00005991	2905.8	0.14246091	0.13945888	3495.8	0.19812819	0.19810006	4085.8	-0.00682429	0	
546	0.50829455		1135.99	0.35814649	0.35112243	1726	0.27113632	0.26814211	2315.99	-0.00134391	0.00005909	2906	0.1420552	0.13943321	3496	0.19905558	0.19807262	4086	-0.00750534	0	
546.2	0.50784206		1136.19	0.35887214	0.35107659	1726.2	0.27076486	0.26811108	2316.19	-0.00159348	0.00005828	2906.2	0.1423396	0.13940755	3496.2	0.19916362	0.19804518	4086.2	-0.00744019	0	
546.4	0.50765893		1136.39	0.35832483	0.35103075	1726.4	0.27074295	0.26808005	2316.39	-0.00215461	0.00005749	2906.4	0.14240689	0.13938189	3496.4	0.19963121	0.19801774	4086.4	-0.00841358	0	
546.6	0.50765611		1136.59	0.35845284	0.35098492	1726.6	0.27058773	0.26804902	2316.59	-0.00208378	0.0000567	2906.6	0.14157263	0.13935623	3496.6	0.2003681	0.19799031	4086.6	-0.00935863	0	
546.8	0.50681161		1136.79	0.35960367	0.35093909	1726.8	0.27088902	0.268018	2316.79	-0.0025642	0.00005593	2906.8	0.14148155	0.13933058	3496.8	0.20014955	0.19796288	4086.8	-0.00890746	0	
547	0.50620227		1136.99	0.36018287	0.35089327	1727	0.27078855	0.26798698	2316.99	-0.00262084	0.00005516	2907	0.14123949	0.13930494	3497	0.20129918	0.19793545	4087	-0.00893279	0	
547.2	0.50578319		1137.19	0.36035062	0.35084746	1727.2	0.27096266	0.26795597	2317.19	-0.00300539	0.00005441	2907.2	0.14099703	0.1392793	3497.2	0.20217671	0.19790803	4087.2	-0.00881945	0	
547.4	0.5055308		1137.39	0.36005131	0.35080165	1727.4	0.27037592	0.26792496	2317.39	-0.00420328	0.00005366	2907.4	0.14079098	0.13925366	3497.4	0.20325934	0.19788061	4087.4	-0.009494	0	
547.6	0.5052614		1137.59	0.35939089	0.35075585	1727.6	0.26971433	0.26789395	2317.59	-0.0049875	0.00005293	2907.6	0.14081775	0.13922803	3497.6	0.20386845	0.1978532	4087.6	-0.00979263	0	
547.8	0.50527319		1137.79	0.35978328	0.35071005	1727.8	0.27035162	0.26786294	2317.79	-0.00499597	0.00005221	2907.8	0.14067315	0.13920241	3497.8	0.20324522	0.19782579	4087.8	-0.01003279	0	
548	0.50563621		1137.99	0.35903137	0.35066426	1728	0.27097657	0.26783194	2317.99	-0.00588665	0.0000515	2908	0.14094979	0.13917679	3498	0.20367351	0.19779838	4088	-0.0104585	0	
548.2	0.50611048		1138.19	0.35910679	0.35061847	1728.2	0.2725971	0.26780094	2318.19	-0.00561689	0.00005079	2908.2	0.14109074	0.13915117	3498.2	0.20436829	0.19777098	4088.2	-0.01040336	0	
548.4	0.50563496		1138.39	0.36007721	0.3505727	1728.4	0.27371515	0.26776995	2318.39	-0.00595147	0.0000501	2908.4	0.14041756	0.13912556	3498.4	0.20310053	0.19774358	4088.4	-0.01044229	0	
548.6	0.50579564		1138.59	0.36035805	0.35052692	1728.6	0.2740922	0.26773896	2318.59	-0.00533068	0.00004941	2908.6	0.13981012	0.13909995	3498.6	0.20160702	0.19771618	4088.6	-0.00890504	0	
548.8	0.50534754		1138.79	0.35957914	0.35048116	1728.8	0.27398774	0.26770797	2318.79	-0.00531785	0.00004874	2908.8	0.13941	0.13907435	3498.8	0.20020433	0.19768879	4088.8	-0.00843564	0	
549	0.50447151		1138.99	0.35931953	0.3504354	1729	0.27409643	0.26767699	2318.99	-0.00552326	0.00004807	2909	0.13921971	0.13904875	3499	0.19926553	0.1976614	4089	-0.00831367	0	
549.2	0.50444834		1139.19	0.3589595	0.35038964	1729.2	0.2747159	0.26764601	2319.19	-0.00494813	0.00004742	2909.2	0.13896524	0.13902316	3499.2	0.19888739	0.19763402	4089.2	-0.00794921	0	
549.4	0.5043258		1139.39	0.35877904	0.35034389	1729.4	0.27480521	0.26761503	2319.39	-0.00527212	0.00004677	2909.4	0.1386509	0.13899757	3499.4	0.19823833	0.19760664	4089.4	-0.00778456	0	
549.6	0.50424845		1139.59	0.35839767	0.35029815	1729.6	0.27537602	0.26758406	2319.59	-0.0048397	0.00004613	2909.6	0.1389038	0.13897198	3499.6	0.19839594	0.19757926	4089.6	-0.00795105	0	
549.8	0.5042207		1139.79	0.35896644	0.35025241	1729.8	0.27553658	0.26755309	2319.79	-0.0053657	0.0000455	2909.8	0.13933924	0.13894641	3499.8	0.19802592	0.19755189	4089.8	-0.0084899	0	
550	0.50431456		1139.99	0.35919949	0.35020668	1730	0.27519208	0.26752212	2319.99	-0.00528923	0.00004488	2910	0.13971019	0.13892083	3500	0.19784063	0.19752452	4090	-0.00883438	0	
550.2	0.5040323		1140.19	0.35869437	0.35016096	1730.2	0.27550912	0.26749116	2320.19	-0.00546298	0.00004426	2910.2	0.14009844	0.13889526	3500.2	0.19793191	0.19749715	4090.2	-0.0095164	0	
550.4	0.50469505		1140.39	0.35895893	0.35011524	1730.4	0.27429634	0.2674602	2320.39	-0.00492977	0.00004366	2910.4	0.13992277	0.1388697	3500.4	0.19805276	0.19746979	4090.4	-0.01036538	0	
550.6	0.50421602		1140.59	0.35894759	0.35006952	1730.6	0.27367607	0.26742925	2320.59	-0.00460805	0.00004306	2910.6	0.14018745	0.13884414	3500.6	0.19851429	0.19744244	4090.6	-0.01124121	0	
550.8	0.50513239		1140.79	0.35908955	0.35002382	1730.8	0.272675	0.2673983	2320.79	-0.0049696	0.00004247	2910.8	0.14058426	0.13881858	3500.8	0.19855412	0.19741508	4090.8	-0.01078622	0	
551	0.50515849		1140.99	0.35847757	0.34997812	1731	0.27199807	0.26736735	2320.99	-0.00537748	0.00004189	2911	0.14075731	0.13879303	3501	0.19954933	0.19738773	4091	-0.01030824	0	
551.2	0.50486327		1141.19	0.35749031	0.34993242	1731.2	0.27149745	0.26733641	2321.19	-0.00524186	0.00004132	2911.2	0.14140251	0.13876749	3501.2	0.19939874	0.19736039	4091.2	-0.01102421	0	
551.4	0.50485152		1141.39	0.35720483	0.34988673	1731.4	0.2704244	0.26730547	2321.39	-0.00488028	0.00004076	2911.4	0.14206413	0.13874194	3501.4	0.19936356	0.19733304	4091.4	-0.0117193	0	
551.6	0.50444923		1141.59	0.35631402	0.34984105	1731.6	0.27033096	0.26727453	2321.59	-0.00425535	0.0000402	2911.6	0.14265734	0.13871641	3501.6	0.19946718	0.1973057	4091.6	-0.01166068	0	
551.8	0.50434803		1141.79	0.35669793	0.34979537	1731.8	0.27135086	0.2672436	2321.79	-0.00429757	0.00003965	2911.8	0.14307963	0.13869088	3501.8	0.19946431	0.19727837	4091.8	-0.01219534	0	
552	0.50557243		1141.99	0.35629361	0.3497497	1732	0.27240309	0.26721267	2321.99	-0.00469012	0.00003911	2912	0.14428055	0.13866535	3502	0.19957987	0.19725104	4092	-0.01214044	0	
552.2	0.50571126		1142.19	0.35696414	0.34970404	1732.2	0.27275251	0.26718174	2322.19	-0.00476833	0.00003858	2912.2	0.14426056	0.13863983	3502.2	0.19897665	0.19722371	4092.2	-0.01156034	0	
552.4	0.50575708		1142.39	0.35698204	0.34965838	1732.4	0.27269476	0.26715082	2322.39	-0.00442145	0.00003805	2912.4	0.14344661	0.13861431	3502.4	0.19820928	0.19719639	4092.4	-0.01079417	0	
552.6	0.50549832		1142.59	0.35670312	0.34961272	1732.6	0.27327521	0.2671199	2322.59	-0.00368585	0.00003753	2912.6	0.14337669	0.1385888	3502.6	0.19713984	0.19716907	4092.6	-0.009423	0	
552.8	0.50485995		1142.79	0.35700194	0.34956708	1732.8	0.27437879	0.26708898	2322.79	-0.00321886	0.00003702	2912.8	0.14309457	0.13856329	3502.8	0.19690193	0.19714175	4092.8	-0.0094631	0	
553	0.50496899		1142.99	0.35654358	0.34952143	1733	0.27558685	0.26705807	2322.99	-0.00308679	0.00003651	2913	0.14289067	0.13853778	3503	0.19626024	0.19711444	4093	-0.00852527	0	
553.2	0.50469929		1143.19	0.35627652	0.3494758	1733.2	0.27606851	0.26702717	2323.19	-0.00328757	0.00003601	2913.2	0.14239497	0.13851228	3503.2	0.19677939	0.19708713	4093.2	-0.00837134	0	
553.4	0.50477525		1143.39	0.35729316	0.34943017	1733.4	0.27573926	0.26699626	2323.39	-0.00394668	0.00003552	2913.4	0.1414467	0.13848679	3503.4	0.19685853	0.19705983	4093.4	-0.00766101	0	
553.6	0.50410349		1143.59	0.35825404	0.34938455	1733.6	0.276407	0.26696536	2323.59	-0.00383552	0.00003503	2913.6	0.14127999	0.1384613	3503.6	0.19584935	0.19703253	4093.6	-0.00788367	0	
553.8	0.50476432		1143.79	0.35866826	0.34933893	1733.8	0.27589215	0.26693446	2323.79	-0.00492467	0.00003456	2913.8	0.1404797	0.13843582	3503.8	0.19498351	0.19700523	4093.8	-0.00835378	0	
554	0.50504549		1143.99	0.35900391	0.34929332	1734	0.27480262	0.26690357	2323.99	-0.00475753	0.00003408	2914	0.1398042	0.13841034	3504	0.1952873	0.19697794	4094	-0.00837386	0	
554.2	0.50520105		1144.19	0.35890389	0.34924771	1734.2	0.27391245	0.26687268	2324.19	-0.00476408	0.00003362	2914.2	0.13911272	0.13838486	3504.2	0.19552762	0.19695065	4094.2	-0.00960849	0	
554.4	0.50559955		1144.39	0.35873096	0.34920211	1734.4	0.27240946	0.26684179	2324.39	-0.00518431	0.00003316	2914.4	0.13916656	0.13835939	3504.4	0.19606181	0.19692336	4094.4	-0.00890566	0	
554.6	0.50527433		1144.59	0.35891143	0.34915652	1734.6	0.27106855	0.26681091	2324.59	-0.00540729	0.00003271	2914.6	0.13929351	0.13833392	3504.6	0.19642388	0.19689608	4094.6	-0.00863952	0	
554.8	0.5058495		1144.79	0.35865799	0.34911093	1734.8	0.27037727	0.26678003	2324.79	-0.00517767	0.00003226	2914.8	0.1384631	0.13830846	3504.8	0.19663161	0.1968688	4094.8	-0.00869656	0	
555	0.50549347		1144.99	0.35803784	0.34906535	1735	0.2701097	0.26674915	2324.99	-0.00448865	0.00003182	2915	0.13840256	0.138283	3505	0.1967712	0.19684153	4095	-0.0092893	0	
555.2	0.50534854		1145.19	0.35752282	0.34901977	1735.2	0.26987906	0.26671828	2325.19	-0.00374703	0.00003138	2915.2	0.13928246	0.13825755	3505.2	0.19646661	0.19681426	4095.2	-0.01001472	0	
555.4	0.50521101		1145.39	0.35749183	0.3489742	1735.4	0.26881683	0.26668741	2325.39	-0.00391202	0.00003095	2915.4	0.13984388	0.1382321	3505.4	0.1973823	0.19678699	4095.4	-0.01047426	0	
555.6	0.50537592		1145.59	0.35697739	0.34892864	1735.6	0.26825978	0.26665655	2325.59	-0.00510792	0.00003053	2915.6	0.14068393	0.13820666	3505.6	0.19855401	0.19675973	4095.6	-0.00973384	0	
555.8	0.50517348		1145.79	0.35664509	0.34888308	1735.8	0.26843591	0.26662568	2325.79	-0.0056629	0.00003011	2915.8	0.14150719	0.13818122	3505.8	0.19878044	0.19673247	4095.8	-0.01001577	0	
556	0.50599061		1145.99	0.35650142	0.34883753	1736	0.26797229	0.26659483	2325.99	-0.00494677	0.0000297	2916	0.14205143	0.13815579	3506	0.19960641	0.19670521	4096	-0.00984026	0	
556.2	0.50504121		1146.19	0.35686328	0.34879198	1736.2	0.2676366	0.26656397	2326.19	-0.00493185	0.0000293	2916.2	0.14216658	0.13813036	3506.2	0.19972564	0.19667796	4096.2	-0.00934661	0	
556.4	0.50554991		1146.39	0.35621963	0.34874644	1736.4	0.26774478	0.26653312	2326.39	-0.0038755	0.0000289	2916.4	0.14261559	0.13810494	3506.4	0.19975952	0.19665071	4096.4	-0.00983144	0	
556.6	0.50528936		1146.59	0.35615629	0.34870091	1736.6	0.26826389	0.26650227	2326.59	-0.00321632	0.0000285	2916.6	0.14289644	0.13807952	3506.6	0.19913226	0.19662347	4096.6	-0.00888308	0	
556.8	0.50413456		1146.79	0.35573023	0.34865538	1736.8	0.26882244	0.26647143	2326.79	-0.00296677	0.00002811	2916.8	0.14337958	0.1380541	3506.8	0.1997818	0.19659623	4096.8	-0.00811933	0	
557	0.50392779		1146.99	0.35486862	0.34860986	1737	0.26969132	0.26644059	2326.99	-0.00209371	0.00002773	2917	0.14289879	0.13802869	3507	0.19971332	0.19656899	4097	-0.00776127	0	
557.2	0.50382395		1147.19	0.35603869	0.34856434	1737.2	0.2701876	0.26640975	2327.19	-0.00219217	0.00002735	2917.2	0.14272575	0.13800329	3507.2	0.19983475	0.19654176	4097.2	-0.00762704	0	
557.4	0.50452358		1147.39	0.35688811	0.34851883	1737.4	0.2700715	0.26637892	2327.39	-0.00205721	0.00002698	2917.4	0.14195105	0.13797789	3507.4	0.19943827	0.19651453	4097.4	-0.00756356	0	
557.6	0.50470528		1147.59	0.3572467	0.34847333	1737.6	0.27137026	0.26634809	2327.59	-0.00279869	0.00002661	2917.6	0.14140719	0.13795249	3507.6	0.19881052	0.1964873	4097.6	-0.00754842	0	
557.8	0.50464777		1147.79	0.35707928	0.34842783	1737.8	0.27130318	0.26631726	2327.79	-0.00234765	0.00002624	2917.8	0.14056961	0.1379271	3507.8	0.19874365	0.19646008	4097.8	-0.00834403	0	
558	0.504891		1147.99	0.35663016	0.34838234	1738	0.27155325	0.26628644	2327.99	-0.00242523	0.00002589	2918	0.1402766	0.13790171	3508	0.19859773	0.19643286	4098	-0.00819134	0	
558.2	0.50509256		1148.19	0.35636043	0.34833685	1738.2	0.27124572	0.26625562	2328.19	-0.00298406	0.00002553	2918.2	0.13989513	0.13787633	3508.2	0.19883487	0.19640565	4098.2	-0.00954755	0	
558.4	0.50584709		1148.39	0.35605135	0.34829137	1738.4	0.27154809	0.26622481	2328.39	-0.00313128	0.00002518	2918.4	0.13942309	0.13785096	3508.4	0.19890212	0.19637844	4098.4	-0.00955848	0	
558.6	0.50648183		1148.59	0.35654229	0.34824589	1738.6	0.27199564	0.266194	2328.59	-0.00228029	0.00002484	2918.6	0.1389982	0.13782558	3508.6	0.19939056	0.19635123	4098.6	-0.00977034	0	
558.8	0.5067326		1148.79	0.3561556	0.34820042	1738.8	0.27278263	0.26616319	2328.79	-0.00204315	0.0000245	2918.8	0.13845645	0.13780022	3508.8	0.19872433	0.19632403	4098.8	-0.0105414	0	
559	0.50754853		1148.99	0.35585282	0.34815496	1739	0.27313573	0.26613238	2328.99	-0.00200719	0.00002417	2919	0.13880474	0.13777485	3509	0.19897511	0.19629683	4099	-0.01045088	0	
559.2	0.50744886		1149.19	0.35570811	0.3481095	1739.2	0.27355168	0.26610158	2329.19	-0.00277411	0.00002384	2919.2	0.14028714	0.13774949	3509.2	0.19862804	0.19626964	4099.2	-0.01063654	0	
559.4	0.5073791		1149.39	0.35634859	0.34806405	1739.4	0.27394779	0.26607079	2329.39	-0.00434109	0.00002351	2919.4	0.14033981	0.13772414	3509.4	0.19961456	0.19624245	4099.4	-0.01055187	0	
559.6	0.50859919		1149.59	0.35583826	0.34801861	1739.6	0.27373794	0.26603999	2329.59	-0.00527249	0.00002319	2919.6	0.14050692	0.13769879	3509.6	0.19921435	0.19621526	4099.6	-0.01087387	0	
559.8	0.50779834		1149.79	0.35536988	0.34797317	1739.8	0.27333689	0.2660092	2329.79	-0.0053005	0.00002287	2919.8	0.14060507	0.13767345	3509.8	0.19892703	0.19618808	4099.8	-0.01091243	0	
560	0.50762784		1149.99	0.3556329	0.34792774	1740	0.2734774	0.26597841	2329.99	-0.0056699	0.00002256	2920	0.14044481	0.13764811	3510	0.19909317	0.1961609	4100	-0.01099658	0	
560.2	0.50830675		1150.19	0.3560155	0.34788231	1740.2	0.27340885	0.26594763	2330.19	-0.00599146	0.00002225	2920.2	0.14069077	0.13762277	3510.2	0.19863087	0.19613372	4100.2	-0.01048167	0	
560.4	0.50856306		1150.39	0.35579176	0.34783689	1740.4	0.27260538	0.26591685	2330.39	-0.00575607	0.00002195	2920.4	0.14108666	0.13759744	3510.4	0.19822604	0.19610655	4100.4	-0.01051724	0	
560.6	0.50828979		1150.59	0.35644134	0.34779147	1740.6	0.27319199	0.26588608	2330.59	-0.00534517	0.00002165	2920.6	0.14040823	0.13757211	3510.6	0.1977859	0.19607938	4100.6	-0.00854558	0	
560.8	0.50634403		1150.79	0.35676978	0.34774606	1740.8	0.2736921	0.2658553	2330.79	-0.00509375	0.00002135	2920.8	0.14026098	0.13754679	3510.8	0.19804608	0.19605221	4100.8	-0.00792492	0	
561	0.5057722		1150.99	0.35751229	0.34770066	1741	0.27416735	0.26582453	2330.99	-0.00474006	0.00002106	2921	0.1389352	0.13752148	3511	0.19764811	0.19602505	4101	-0.00743024	0	
561.2	0.50657467		1151.19	0.3586043	0.34765526	1741.2	0.27329914	0.26579377	2331.19	-0.00542908	0.00002077	2921.2	0.13905132	0.13749616	3511.2	0.19698479	0.19599789	4101.2	-0.0072431	0	
561.4	0.50694771		1151.39	0.35792771	0.34760987	1741.4	0.27250761	0.26576301	2331.39	-0.00513689	0.00002049	2921.4	0.13833288	0.13747086	3511.4	0.19719998	0.19597074	4101.4	-0.00715846	0	
561.6	0.50676328		1151.59	0.35702189	0.34756448	1741.6	0.27203422	0.26573225	2331.59	-0.00543648	0.00002021	2921.6	0.1384299	0.13744555	3511.6	0.19705268	0.19594359	4101.6	-0.00750611	0	
561.8	0.5055996		1151.79	0.35589209	0.3475191	1741.8	0.2710617	0.26570149	2331.79	-0.00455327	0.00001993	2921.8	0.13842714	0.13742026	3511.8	0.19665901	0.19591644	4101.8	-0.00803428	0	
562	0.50601496		1151.99	0.35510873	0.34747373	1742	0.27036471	0.26567074	2331.99	-0.00496935	0.00001966	2922	0.13842983	0.13739496	3512	0.19631128	0.1958893	4102	-0.00830802	0	
562.2	0.5066633		1152.19	0.35517826	0.34742836	1742.2	0.26877872	0.26564	2332.19	-0.00517426	0.00001939	2922.2	0.13778085	0.13736967	3512.2	0.19685359	0.19586216	4102.2	-0.00923278	0	
562.4	0.50646926		1152.39	0.35512582	0.347383	1742.4	0.26907002	0.26560925	2332.39	-0.0043258	0.00001913	2922.4	0.13808235	0.13734439	3512.4	0.19718424	0.19583503	4102.4	-0.01014857	0	
562.6	0.50625725		1152.59	0.35568388	0.34733764	1742.6	0.2690816	0.26557851	2332.59	-0.00369501	0.00001887	2922.6	0.13803263	0.13731911	3512.6	0.19689793	0.1958079	4102.6	-0.01002518	0	
562.8	0.50582397		1152.79	0.35494394	0.34729229	1742.8	0.2680132	0.26554777	2332.79	-0.00406237	0.00001861	2922.8	0.13815949	0.13729384	3512.8	0.19625096	0.19578077	4102.8	-0.01022511	0	
563	0.50588949		1152.99	0.3549351	0.34724695	1743	0.26741053	0.26551704	2332.99	-0.00432164	0.00001835	2923	0.13878536	0.13726857	3513	0.19684988	0.19575365	4103	-0.00968201	0	
563.2	0.50579515		1153.19	0.35521366	0.34720161	1743.2	0.26759359	0.26548631	2333.19	-0.00432402	0.0000181	2923.2	0.13902089	0.1372433	3513.2	0.19661036	0.19572653	4103.2	-0.00994218	0	
563.4	0.50605138		1153.39	0.35537718	0.34715628	1743.4	0.26788541	0.26545558	2333.39	-0.00422773	0.00001786	2923.4	0.13909882	0.13721804	3513.4	0.19739222	0.19569941	4103.4	-0.00961198	0	
563.6	0.50627192		1153.59	0.35549037	0.34711095	1743.6	0.26699545	0.26542486	2333.59	-0.00359174	0.00001761	2923.6	0.13942191	0.13719278	3513.6	0.19685116	0.1956723	4103.6	-0.00948713	0	
563.8	0.50505128		1153.79	0.35544051	0.34706563	1743.8	0.26806647	0.26539414	2333.79	-0.00341136	0.00001737	2923.8	0.14020278	0.13716753	3513.8	0.19790616	0.19564519	4103.8	-0.00923752	0	
564	0.50500586		1153.99	0.3556864	0.34702032	1744	0.26898315	0.26536343	2333.99	-0.0037766	0.00001713	2924	0.1397635	0.13714229	3514	0.19825854	0.19561808	4104	-0.00927953	0	
564.2	0.50514678		1154.19	0.35616675	0.34697501	1744.2	0.26931989	0.26533271	2334.19	-0.00385209	0.0000169	2924.2	0.13981044	0.13711704	3514.2	0.1991205	0.19559098	4104.2	-0.00922975	0	
564.4	0.50501978		1154.39	0.35647008	0.3469297	1744.4	0.27059603	0.26530201	2334.39	-0.00426672	0.00001667	2924.4	0.13908104	0.13709181	3514.4	0.19926994	0.19556389	4104.4	-0.00882711	0	
564.6	0.50486767		1154.59	0.35697259	0.34688441	1744.6	0.27262657	0.2652713	2334.59	-0.00474205	0.00001644	2924.6	0.13819236	0.13706657	3514.6	0.19930859	0.19553679	4104.6	-0.00752555	0	
564.8	0.50411075		1154.79	0.35720245	0.34683912	1744.8	0.27306004	0.2652406	2334.79	-0.00604639	0.00001622	2924.8	0.13778694	0.13704135	3514.8	0.19915242	0.1955097	4104.8	-0.00690777	0	
565	0.50477137		1154.99	0.35713656	0.34679383	1745	0.27380038	0.2652099	2334.99	-0.00621294	0.00001599	2925	0.13744169	0.13701612	3515	0.19975473	0.19548262	4105	-0.00749793	0	
565.2	0.50647236		1155.19	0.35689989	0.34674855	1745.2	0.27361184	0.26517921	2335.19	-0.00647075	0.00001578	2925.2	0.13787404	0.1369909	3515.2	0.19991111	0.19545553	4105.2	-0.0083375	0	
565.4	0.50622142		1155.39	0.35612557	0.34670328	1745.4	0.27412753	0.26514852	2335.39	-0.00636505	0.00001556	2925.4	0.1379237	0.13696569	3515.4	0.20112897	0.19542846	4105.4	-0.00806039	0	
565.6	0.50619695		1155.59	0.35564526	0.34665801	1745.6	0.27419982	0.26511783	2335.59	-0.00700134	0.00001535	2925.6	0.13850456	0.13694048	3515.6	0.20166881	0.19540138	4105.6	-0.00910496	0	
565.8	0.50603903		1155.79	0.35560642	0.34661275	1745.8	0.2743297	0.26508715	2335.79	-0.00767458	0.00001514	2925.8	0.13800043	0.13691527	3515.8	0.20190928	0.19537431	4105.8	-0.00920521	0	
566	0.5065929		1155.99	0.35621895	0.34656749	1746	0.27339409	0.26505647	2335.99	-0.00773263	0.00001493	2926	0.13761891	0.13689007	3516	0.2018123	0.19534724	4106	-0.00948967	0	
566.2	0.50753693		1156.19	0.35663786	0.34652224	1746.2	0.27246582	0.26502579	2336.19	-0.00853707	0.00001473	2926.2	0.13685688	0.13686488	3516.2	0.2021665	0.19532018	4106.2	-0.00937818	0	
566.4	0.50804861		1156.39	0.35613709	0.346477	1746.4	0.27269036	0.26499512	2336.39	-0.00804415	0.00001453	2926.4	0.13688583	0.13683969	3516.4	0.20128204	0.19529312	4106.4	-0.00993763	0	
566.6	0.50732788		1156.59	0.35639584	0.34643176	1746.6	0.27181637	0.26496445	2336.59	-0.00839988	0.00001433	2926.6	0.13659042	0.1368145	3516.6	0.20084784	0.19526606	4106.6	-0.00868126	0	
566.8	0.50766614		1156.79	0.35605451	0.34638653	1746.8	0.27066617	0.26493378	2336.79	-0.0085785	0.00001413	2926.8	0.13702103	0.13678932	3516.8	0.20090071	0.19523901	4106.8	-0.00815908	0	
567	0.50734375		1156.99	0.35700708	0.3463413	1747	0.2697763	0.26490312	2336.99	-0.00758172	0.00001394	2927	0.13690348	0.13676414	3517	0.20017443	0.19521196	4107	-0.00763637	0	
567.2	0.50753434		1157.19	0.35770277	0.34629608	1747.2	0.26886127	0.26487246	2337.19	-0.00637312	0.00001375	2927.2	0.1373336	0.13673897	3517.2	0.19980601	0.19518492	4107.2	-0.00788113	0	
567.4	0.50719134		1157.39	0.35825722	0.34625087	1747.4	0.26814331	0.26484181	2337.39	-0.00519857	0.00001356	2927.4	0.13821157	0.1367138	3517.4	0.19916035	0.19515788	4107.4	-0.00790605	0	
567.6	0.50669521		1157.59	0.35919224	0.34620566	1747.6	0.26685818	0.26481115	2337.59	-0.00469702	0.00001338	2927.6	0.13836173	0.13668864	3517.6	0.19856753	0.19513084	4107.6	-0.008027	0	
567.8	0.50613632		1157.79	0.35862137	0.34616046	1747.8	0.26702441	0.26478051	2337.79	-0.00421751	0.00001319	2927.8	0.13849995	0.13666348	3517.8	0.19882907	0.19510381	4107.8	-0.00863279	0	
568	0.50602254		1157.99	0.35904379	0.34611526	1748	0.26645275	0.26474986	2337.99	-0.00464881	0.00001301	2928	0.13772504	0.13663833	3518	0.19827422	0.19507678	4108	-0.00833319	0	
568.2	0.50647484		1158.19	0.35958724	0.34607007	1748.2	0.2666251	0.26471922	2338.19	-0.00442961	0.00001283	2928.2	0.13761001	0.13661318	3518.2	0.19803155	0.19504975	4108.2	-0.0090416	0	
568.4	0.50613984		1158.39	0.35935915	0.34602489	1748.4	0.26631623	0.26468858	2338.39	-0.00517188	0.00001266	2928.4	0.13701895	0.13658803	3518.4	0.19793011	0.19502273	4108.4	-0.00865329	0	
568.6	0.50485909		1158.59	0.35898984	0.34597971	1748.6	0.26618023	0.26465795	2338.59	-0.00520208	0.00001249	2928.6	0.13682245	0.13656289	3518.6	0.19771297	0.19499571	4108.6	-0.00831055	0	
568.8	0.50481651		1158.79	0.35874517	0.34593453	1748.8	0.26627749	0.26462732	2338.79	-0.00551195	0.00001232	2928.8	0.1366676	0.13653776	3518.8	0.19647421	0.19496869	4108.8	-0.0083876	0	
569	0.50447632		1158.99	0.35805829	0.34588937	1749	0.26785615	0.26459669	2338.99	-0.00615523	0.00001215	2929	0.13778902	0.13651263	3519	0.19764006	0.19494168	4109	-0.0091623	0	
569.2	0.50473656		1159.19	0.35795532	0.34584421	1749.2	0.26769133	0.26456607	2339.19	-0.0060185	0.00001198	2929.2	0.13804537	0.1364875	3519.2	0.19801122	0.19491468	4109.2	-0.00908328	0	
569.4	0.50420809		1159.39	0.35778424	0.34579905	1749.4	0.26814006	0.26453545	2339.39	-0.00623072	0.00001182	2929.4	0.13872611	0.13646238	3519.4	0.1986449	0.19488767	4109.4	-0.00835381	0	
569.6	0.50404705		1159.59	0.35677585	0.3457539	1749.6	0.26839174	0.26450483	2339.59	-0.00656605	0.00001166	2929.6	0.13871699	0.13643726	3519.6	0.19895092	0.19486067	4109.6	-0.0089466	0	
569.8	0.50450578		1159.79	0.35691246	0.34570876	1749.8	0.26820689	0.26447422	2339.79	-0.00673832	0.0000115	2929.8	0.13877316	0.13641215	3519.8	0.19925619	0.19483368	4109.8	-0.00848484	0	
570	0.50463877		1159.99	0.35658754	0.34566362	1750	0.26913844	0.26444361	2339.99	-0.00672418	0.00001134	2930	0.13863444	0.13638704	3520	0.19869183	0.19480668	4110	-0.00783671	0	
570.2	0.50498558		1160.19	0.35584209	0.34561849	1750.2	0.27006483	0.26441301	2340.19	-0.00748806	0.00001119	2930.2	0.13902799	0.13636194	3520.2	0.19849273	0.1947797	4110.2	-0.00777219	0	
570.4	0.50544804		1160.39	0.35448206	0.34557336	1750.4	0.27082291	0.2643824	2340.39	-0.00752152	0.00001103	2930.4	0.14005979	0.13633684	3520.4	0.19786032	0.19475271	4110.4	-0.00760068	0	
570.6	0.50466145		1160.59	0.35425568	0.34552824	1750.6	0.27144006	0.26435181	2340.59	-0.00745698	0.00001088	2930.6	0.14034153	0.13631174	3520.6	0.19759389	0.19472573	4110.6	-0.00764559	0	
570.8	0.50467178		1160.79	0.35396942	0.34548313	1750.8	0.2717094	0.26432121	2340.79	-0.00685684	0.00001073	2930.8	0.14112329	0.13628666	3520.8	0.19655476	0.19469875	4110.8	-0.00730272	0	
571	0.50445982		1160.99	0.35386939	0.34543802	1751	0.27111668	0.26429062	2340.99	-0.00567154	0.00001059	2931	0.14119256	0.13626157	3521	0.1956448	0.19467178	4111	-0.00757027	0	
571.2	0.50453426		1161.19	0.35401172	0.34539292	1751.2	0.27068487	0.26426003	2341.19	-0.00468019	0.00001044	2931.2	0.14132184	0.13623649	3521.2	0.19607524	0.19464481	4111.2	-0.00797133	0	
571.4	0.50436036		1161.39	0.35315262	0.34534782	1751.4	0.27108665	0.26422945	2341.39	-0.00407098	0.0000103	2931.4	0.14059069	0.13621142	3521.4	0.19552376	0.19461784	4111.4	-0.00836563	0	
571.6	0.50363318		1161.59	0.35264951	0.34530273	1751.6	0.27069903	0.26419887	2341.59	-0.00406904	0.00001016	2931.6	0.14089046	0.13618634	3521.6	0.19565644	0.19459088	4111.6	-0.00930242	0	
571.8	0.50362749		1161.79	0.35234361	0.34525765	1751.8	0.27115588	0.26416829	2341.79	-0.00400569	0.00001002	2931.8	0.13973954	0.13616128	3521.8	0.19539839	0.19456392	4111.8	-0.00920542	0	
572	0.50317122		1161.99	0.35273793	0.34521257	1752	0.27139773	0.26413772	2341.99	-0.00429959	0.00000988	2932	0.14019407	0.13613622	3522	0.19513179	0.19453697	4112	-0.00933768	0	
572.2	0.50318954		1162.19	0.35229359	0.3451675	1752.2	0.2705856	0.26410715	2342.19	-0.00492954	0.00000975	2932.2	0.14011464	0.13611116	3522.2	0.19557776	0.19451002	4112.2	-0.01014412	0	
572.4	0.50199466		1162.39	0.35203007	0.34512243	1752.4	0.26987283	0.26407658	2342.39	-0.00564004	0.00000961	2932.4	0.14057086	0.13608611	3522.4	0.19639624	0.19448307	4112.4	-0.00988997	0	
572.6	0.50249477		1162.59	0.35239384	0.34507737	1752.6	0.27035462	0.26404602	2342.59	-0.00528363	0.00000948	2932.6	0.14075552	0.13606106	3522.6	0.19656466	0.19445612	4112.6	-0.01020217	0	
572.8	0.50336117		1162.79	0.35310442	0.34503231	1752.8	0.27085776	0.26401546	2342.79	-0.00601544	0.00000935	2932.8	0.14032084	0.13603602	3522.8	0.19693019	0.19442918	4112.8	-0.01011384	0	
573	0.50329345		1162.99	0.35280447	0.34498726	1753	0.2712899	0.2639849	2342.99	-0.00602776	0.00000923	2933	0.14041135	0.13601098	3523	0.19898553	0.19440225	4113	-0.01005933	0	
573.2	0.50296953		1163.19	0.3532312	0.34494222	1753.2	0.26985146	0.26395435	2343.19	-0.0050826	0.0000091	2933.2	0.13934572	0.13598594	3523.2	0.19959214	0.19437531	4113.2	-0.01118248	0	
573.4	0.50292776		1163.39	0.35473744	0.34489718	1753.4	0.26974387	0.2639238	2343.39	-0.00511313	0.00000898	2933.4	0.13975135	0.13596092	3523.4	0.19980585	0.19434839	4113.4	-0.01160627	0	
573.6	0.50341527		1163.59	0.3549807	0.34485215	1753.6	0.26949673	0.26389325	2343.59	-0.0046243	0.00000885	2933.6	0.13997833	0.13593589	3523.6	0.20093522	0.19432146	4113.6	-0.01196133	0	
573.8	0.50429275		1163.79	0.35602891	0.34480712	1753.8	0.26887408	0.26386271	2343.79	-0.00535967	0.00000873	2933.8	0.14024779	0.13591087	3523.8	0.20061524	0.19429454	4113.8	-0.01199162	0	
574	0.50383163		1163.99	0.3567108	0.34476211	1754	0.26960671	0.26383217	2343.99	-0.00607499	0.00000861	2934	0.14000062	0.13588586	3524	0.19992888	0.19426762	4114	-0.01208186	0	
574.2	0.50456997		1164.19	0.35713756	0.34471709	1754.2	0.26864956	0.26380164	2344.19	-0.00674264	0.0000085	2934.2	0.14081374	0.13586084	3524.2	0.20034991	0.19424071	4114.2	-0.01208204	0	
574.4	0.50505371		1164.39	0.35680686	0.34467208	1754.4	0.26809167	0.26377111	2344.39	-0.00685105	0.00000838	2934.4	0.14187781	0.13583584	3524.4	0.19979241	0.1942138	4114.4	-0.01252437	0	
574.6	0.50507404		1164.59	0.35689645	0.34462708	1754.6	0.26802929	0.26374058	2344.59	-0.00559966	0.00000826	2934.6	0.14201513	0.13581084	3524.6	0.19932639	0.19418689	4114.6	-0.01211475	0	
574.8	0.50498066		1164.79	0.35704217	0.34458208	1754.8	0.26746651	0.26371005	2344.79	-0.00552608	0.00000815	2934.8	0.14222957	0.13578584	3524.8	0.19868069	0.19415999	4114.8	-0.01137179	0	
575	0.50578244		1164.99	0.35734269	0.34453709	1755	0.26686931	0.26367953	2344.99	-0.00503884	0.00000804	2935	0.14087958	0.13576085	3525	0.19864898	0.19413309	4115	-0.01102535	0	
575.2	0.50564356		1165.19	0.35761298	0.34449211	1755.2	0.26701898	0.26364902	2345.19	-0.00438018	0.00000793	2935.2	0.14054612	0.13573586	3525.2	0.19865072	0.19410619	4115.2	-0.00995746	0	
575.4	0.50549484		1165.39	0.35661045	0.34444713	1755.4	0.26781786	0.2636185	2345.39	-0.00445438	0.00000782	2935.4	0.14063416	0.13571088	3525.4	0.19791792	0.1940793	4115.4	-0.01015712	0	
575.6	0.50427463		1165.59	0.35616897	0.34440216	1755.6	0.26806572	0.26358799	2345.59	-0.00449247	0.00000772	2935.6	0.14112255	0.1356859	3525.6	0.19764063	0.19405241	4115.6	-0.0093991	0	
575.8	0.50426327		1165.79	0.35646793	0.34435719	1755.8	0.26758984	0.26355749	2345.79	-0.00550312	0.00000761	2935.8	0.14086528	0.13566092	3525.8	0.19661202	0.19402553	4115.8	-0.00848259	0	
576	0.50390856		1165.99	0.35665809	0.34431223	1756	0.26795986	0.26352698	2345.99	-0.00591377	0.00000751	2936	0.1421147	0.13563595	3526	0.19595675	0.19399865	4116	-0.00867271	0	
576.2	0.50412842		1166.19	0.35630899	0.34426727	1756.2	0.26794738	0.26349648	2346.19	-0.00653786	0.0000074	2936.2	0.14197655	0.13561099	3526.2	0.19630556	0.19397177	4116.2	-0.00921979	0	
576.4	0.5039854		1166.39	0.35644724	0.34422232	1756.4	0.26760205	0.26346599	2346.39	-0.00663006	0.0000073	2936.4	0.14221249	0.13558603	3526.4	0.19628891	0.1939449	4116.4	-0.00854326	0	
576.6	0.50395146		1166.59	0.35625123	0.34417738	1756.6	0.26849797	0.2634355	2346.59	-0.00696676	0.0000072	2936.6	0.14029092	0.13556107	3526.6	0.1958977	0.19391803	4116.6	-0.00920134	0	
576.8	0.50424066		1166.79	0.35606174	0.34413244	1756.8	0.26844437	0.26340501	2346.79	-0.00701403	0.0000071	2936.8	0.13903207	0.13553612	3526.8	0.19589174	0.19389117	4116.8	-0.00992605	0	
577	0.50379481		1166.99	0.35522805	0.34408751	1757	0.26789687	0.26337452	2346.99	-0.00694947	0.00000701	2937	0.13851752	0.13551118	3527	0.19555698	0.1938643	4117	-0.01076946	0	
577.2	0.50341744		1167.19	0.35506358	0.34404259	1757.2	0.26747504	0.26334404	2347.19	-0.00776619	0.00000691	2937.2	0.13743573	0.13548623	3527.2	0.19495397	0.19383745	4117.2	-0.01178046	0	
577.4	0.50382094		1167.39	0.35596176	0.34399767	1757.4	0.26726397	0.26331356	2347.39	-0.00805614	0.00000682	2937.4	0.13726012	0.1354613	3527.4	0.1944255	0.19381059	4117.4	-0.01223406	0	
577.6	0.50455944		1167.59	0.35500764	0.34395275	1757.6	0.2669488	0.26328309	2347.59	-0.00751437	0.00000672	2937.6	0.13691032	0.13543636	3527.6	0.19497589	0.19378374	4117.6	-0.01160404	0	
577.8	0.50487864		1167.79	0.35507679	0.34390784	1757.8	0.26664965	0.26325262	2347.79	-0.00835513	0.00000663	2937.8	0.13667243	0.13541144	3527.8	0.19421484	0.19375689	4117.8	-0.01230641	0	
578	0.50441322		1167.99	0.35487351	0.34386294	1758	0.26653013	0.26322215	2347.99	-0.00855787	0.00000654	2938	0.13581559	0.13538651	3528	0.19445533	0.19373005	4118	-0.0123021	0	
578.2	0.50425334		1168.19	0.3540191	0.34381804	1758.2	0.26583928	0.26319168	2348.19	-0.00860947	0.00000645	2938.2	0.13617563	0.13536159	3528.2	0.19499246	0.19370321	4118.2	-0.0119851	0	
578.4	0.50380538		1168.39	0.35325408	0.34377315	1758.4	0.26580208	0.26316122	2348.39	-0.00749286	0.00000636	2938.4	0.13678389	0.13533668	3528.4	0.19452328	0.19367638	4118.4	-0.01161459	0	
578.6	0.5039231		1168.59	0.35334532	0.34372827	1758.6	0.26601712	0.26313077	2348.59	-0.00662321	0.00000628	2938.6	0.13646744	0.13531177	3528.6	0.19513492	0.19364954	4118.6	-0.01035698	0	
578.8	0.50378908		1168.79	0.3529757	0.34368339	1758.8	0.26584144	0.26310031	2348.79	-0.00716763	0.00000619	2938.8	0.13684454	0.13528686	3528.8	0.19618469	0.19362271	4118.8	-0.00976523	0	
579	0.50318805		1168.99	0.35349659	0.34363852	1759	0.26697365	0.26306986	2348.99	-0.00671597	0.00000611	2939	0.13638936	0.13526196	3529	0.19773944	0.19359589	4119	-0.00903456	0	
579.2	0.5026192		1169.19	0.35340792	0.34359365	1759.2	0.26727059	0.26303942	2349.19	-0.00636466	0.00000602	2939.2	0.13762437	0.13523707	3529.2	0.19801485	0.19356907	4119.2	-0.00772727	0	
579.4	0.50115027		1169.39	0.35388495	0.34354879	1759.4	0.26722584	0.26300897	2349.39	-0.00725283	0.00000594	2939.4	0.13735518	0.13521218	3529.4	0.19846711	0.19354225	4119.4	-0.00817906	0	
579.6	0.49979297		1169.59	0.35436371	0.34350393	1759.6	0.26653649	0.26297853	2349.59	-0.00748383	0.00000586	2939.6	0.13735824	0.13518729	3529.6	0.1984224	0.19351544	4119.6	-0.00732219	0	
579.8	0.49935861		1169.79	0.35508664	0.34345908	1759.8	0.26678532	0.2629481	2349.79	-0.00746226	0.00000578	2939.8	0.13773587	0.13516241	3529.8	0.1977965	0.19348863	4119.8	-0.00794341	0	
580	0.49915204		1169.99	0.35614173	0.34341424	1760	0.26728558	0.26291766	2349.99	-0.0070681	0.0000057	2940	0.13774879	0.13513753	3530	0.19799693	0.19346182	4120	-0.00846052	0	
580.2	0.49903805		1170.19	0.35600876	0.3433694	1760.2	0.26771624	0.26288724	2350.19	-0.0070869	0.00000562	2940.2	0.13770036	0.13511266	3530.2	0.19826445	0.19343502	4120.2	-0.0088055	0	
580.4	0.49866925		1170.39	0.35582967	0.34332457	1760.4	0.26725379	0.26285681	2350.39	-0.00735723	0.00000555	2940.4	0.138579	0.13508779	3530.4	0.19703194	0.19340822	4120.4	-0.0091703	0	
580.6	0.49911042		1170.59	0.35494626	0.34327974	1760.6	0.26755602	0.26282639	2350.59	-0.00750108	0.00000547	2940.6	0.13796598	0.13506292	3530.6	0.1970192	0.19338143	4120.6	-0.01007256	0	
580.8	0.50051937		1170.79	0.35486273	0.34323492	1760.8	0.26713451	0.26279597	2350.79	-0.00731319	0.0000054	2940.8	0.13777378	0.13503806	3530.8	0.19587993	0.19335464	4120.8	-0.01105744	0	
581	0.50092662		1170.99	0.35431695	0.34319011	1761	0.2668937	0.26276556	2350.99	-0.00723833	0.00000532	2941	0.13703438	0.13501321	3531	0.19535952	0.19332785	4121	-0.01137288	0	
581.2	0.50124016		1171.19	0.35421029	0.3431453	1761.2	0.26779011	0.26273514	2351.19	-0.00769651	0.00000525	2941.2	0.136633	0.13498836	3531.2	0.19528656	0.19330106	4121.2	-0.01114818	0	
581.4	0.50125782		1171.39	0.35451667	0.3431005	1761.4	0.26785534	0.26270474	2351.39	-0.00623025	0.00000518	2941.4	0.13680123	0.13496351	3531.4	0.19628644	0.19327428	4121.4	-0.01113466	0	
581.6	0.50256333		1171.59	0.35452717	0.3430557	1761.6	0.26828537	0.26267433	2351.59	-0.00541842	0.00000511	2941.6	0.13698888	0.13493867	3531.6	0.19685339	0.19324751	4121.6	-0.0108698	0	
581.8	0.50277355		1171.79	0.3541072	0.34301091	1761.8	0.26845654	0.26264393	2351.79	-0.00581901	0.00000504	2941.8	0.13653891	0.13491383	3531.8	0.19718459	0.19322074	4121.8	-0.01208802	0	
582	0.50289842		1171.99	0.35312005	0.34296612	1762	0.26854625	0.26261353	2351.99	-0.0052981	0.00000497	2942	0.1355716	0.134889	3532	0.1967101	0.19319397	4122	-0.01041707	0	
582.2	0.50354761		1172.19	0.35318701	0.34292134	1762.2	0.2684776	0.26258314	2352.19	-0.00447455	0.0000049	2942.2	0.13650008	0.13486418	3532.2	0.19703115	0.1931672	4122.2	-0.00978513	0	
582.4	0.50392449		1172.39	0.35311204	0.34287657	1762.4	0.26858074	0.26255275	2352.39	-0.0042841	0.00000483	2942.4	0.13759419	0.13483935	3532.4	0.19638847	0.19314044	4122.4	-0.00919699	0	
582.6	0.50393434		1172.59	0.3532633	0.3428318	1762.6	0.26914107	0.26252236	2352.59	-0.0044176	0.00000477	2942.6	0.1375664	0.13481453	3532.6	0.19753751	0.19311368	4122.6	-0.00882876	0	
582.8	0.50348365		1172.79	0.3531347	0.34278704	1762.8	0.26918595	0.26249198	2352.79	-0.00506081	0.0000047	2942.8	0.13789863	0.13478972	3532.8	0.19775742	0.19308693	4122.8	-0.00856486	0	
583	0.50360851		1172.99	0.35401156	0.34274228	1763	0.26969921	0.2624616	2352.99	-0.00506075	0.00000464	2943	0.13745673	0.13476491	3533	0.19731758	0.19306018	4123	-0.00813853	0	
583.2	0.50291947		1173.19	0.35452879	0.34269753	1763.2	0.26885613	0.26243122	2353.19	-0.00530567	0.00000457	2943.2	0.13837326	0.13474011	3533.2	0.19667791	0.19303343	4123.2	-0.00740208	0	
583.4	0.50166383		1173.39	0.35479974	0.34265279	1763.4	0.2692748	0.26240085	2353.39	-0.00587386	0.00000451	2943.4	0.13751661	0.13471531	3533.4	0.19708202	0.19300669	4123.4	-0.00726774	0	
583.6	0.50053315		1173.59	0.35498224	0.34260805	1763.6	0.26900922	0.26237048	2353.59	-0.00563663	0.00000445	2943.6	0.13810711	0.13469051	3533.6	0.19686363	0.19297995	4123.6	-0.0068893	0	
583.8	0.50005684		1173.79	0.35514993	0.34256332	1763.8	0.26972392	0.26234012	2353.79	-0.00567366	0.00000439	2943.8	0.13838401	0.13466572	3533.8	0.19722245	0.19295321	4123.8	-0.00734026	0	
584	0.49978154		1173.99	0.35518094	0.34251859	1764	0.2695578	0.26230975	2353.99	-0.00741687	0.00000433	2944	0.13869106	0.13464093	3534	0.19751577	0.19292648	4124	-0.00797899	0	
584.2	0.50008565		1174.19	0.35382449	0.34247387	1764.2	0.26992025	0.2622794	2354.19	-0.00833377	0.00000427	2944.2	0.13969451	0.13461615	3534.2	0.19721081	0.19289975	4124.2	-0.0085304	0	
584.4	0.5000529		1174.39	0.35319916	0.34242915	1764.4	0.26913979	0.26224904	2354.39	-0.00900875	0.00000421	2944.4	0.13993157	0.13459138	3534.4	0.1969341	0.19287303	4124.4	-0.00899189	0	
584.6	0.50060469		1174.59	0.35189741	0.34238444	1764.6	0.26921145	0.26221869	2354.59	-0.00974391	0.00000415	2944.6	0.13921832	0.1345666	3534.6	0.19673744	0.19284631	4124.6	-0.00901491	0	
584.8	0.50176035		1174.79	0.35177107	0.34233974	1764.8	0.27002377	0.26218834	2354.79	-0.00978861	0.0000041	2944.8	0.13903375	0.13454184	3534.8	0.19569019	0.19281959	4124.8	-0.01074493	0	
585	0.50135641		1174.99	0.35077971	0.34229504	1765	0.27067498	0.262158	2354.99	-0.01069283	0.00000404	2945	0.13939845	0.13451707	3535	0.1966168	0.19279288	4125	-0.0110973	0	
585.2	0.50209117		1175.19	0.35053633	0.34225035	1765.2	0.27139636	0.26212766	2355.19	-0.01121358	0.00000399	2945.2	0.13901014	0.13449231	3535.2	0.19716707	0.19276617	4125.2	-0.01187639	0	
585.4	0.50265918		1175.39	0.35020441	0.34220566	1765.4	0.27122728	0.26209732	2355.39	-0.01071212	0.00000393	2945.4	0.13863324	0.13446756	3535.4	0.19769278	0.19273946	4125.4	-0.01260054	0	
585.6	0.50377674		1175.59	0.35017854	0.34216098	1765.6	0.27078107	0.26206698	2355.59	-0.01088543	0.00000388	2945.6	0.13841614	0.13444281	3535.6	0.19808196	0.19271276	4125.6	-0.01316824	0	
585.8	0.50430509		1175.79	0.34954076	0.34211631	1765.8	0.27090546	0.26203665	2355.79	-0.01093369	0.00000383	2945.8	0.13834722	0.13441806	3535.8	0.19846359	0.19268606	4125.8	-0.01318013	0	
586	0.50491941		1175.99	0.34957522	0.34207164	1766	0.27131559	0.26200633	2355.99	-0.01052464	0.00000377	2946	0.13853698	0.13439332	3536	0.19767565	0.19265937	4126	-0.01167281	0	
586.2	0.50513784		1176.19	0.35066094	0.34202698	1766.2	0.27114853	0.261976	2356.19	-0.00910486	0.00000372	2946.2	0.13890749	0.13436859	3536.2	0.19748202	0.19263268	4126.2	-0.01188725	0	
586.4	0.50476158		1176.39	0.35090406	0.34198232	1766.4	0.27196305	0.26194568	2356.39	-0.00880461	0.00000367	2946.4	0.1384474	0.13434385	3536.4	0.19636005	0.19260599	4126.4	-0.01180624	0	
586.6	0.50421599		1176.59	0.35178883	0.34193767	1766.6	0.27216608	0.26191537	2356.59	-0.00753823	0.00000362	2946.6	0.13749041	0.13431913	3536.6	0.19653858	0.1925793	4126.6	-0.01109882	0	
586.8	0.50358307		1176.79	0.35216319	0.34189303	1766.8	0.27133747	0.26188505	2356.79	-0.00773038	0.00000357	2946.8	0.13706224	0.13429441	3536.8	0.19540566	0.19255262	4126.8	-0.01029218	0	
587	0.5035381		1176.99	0.35339223	0.34184839	1767	0.2714076	0.26185474	2356.99	-0.00717147	0.00000352	2947	0.13692675	0.13426969	3537	0.19478125	0.19252595	4127	-0.0097271	0	
587.2	0.50237419		1177.19	0.35410243	0.34180375	1767.2	0.2705428	0.26182444	2357.19	-0.00611343	0.00000347	2947.2	0.13742678	0.13424497	3537.2	0.19639891	0.19249927	4127.2	-0.00898928	0	
587.4	0.50112071		1177.39	0.35468697	0.34175913	1767.4	0.27031755	0.26179414	2357.39	-0.00566954	0.00000343	2947.4	0.13639452	0.13422026	3537.4	0.1969691	0.19247261	4127.4	-0.00798759	0	
587.6	0.50028887		1177.59	0.35571909	0.3417145	1767.6	0.26941474	0.26176384	2357.59	-0.00555009	0.00000338	2947.6	0.13606773	0.13419556	3537.6	0.19769549	0.19244594	4127.6	-0.00731468	0	
587.8	0.49974365		1177.79	0.35591803	0.34166989	1767.8	0.26906381	0.26173354	2357.79	-0.00540438	0.00000333	2947.8	0.1360974	0.13417086	3537.8	0.19809023	0.19241928	4127.8	-0.0073438	0	
588	0.50002437		1177.99	0.35594991	0.34162528	1768	0.26903858	0.26170325	2357.99	-0.00605897	0.00000329	2948	0.13605316	0.13414617	3538	0.19840526	0.19239262	4128	-0.00766494	0	
588.2	0.49990458		1178.19	0.35548574	0.34158067	1768.2	0.26843326	0.26167296	2358.19	-0.00574941	0.00000324	2948.2	0.13628923	0.13412148	3538.2	0.19941283	0.19236597	4128.2	-0.00799515	0	
588.4	0.50017658		1178.39	0.35537095	0.34153607	1768.4	0.26790924	0.26164268	2358.39	-0.00583437	0.0000032	2948.4	0.13620077	0.13409679	3538.4	0.19973732	0.19233932	4128.4	-0.00837604	0	
588.6	0.50096713		1178.59	0.35465232	0.34149148	1768.6	0.26777489	0.2616124	2358.59	-0.00584476	0.00000316	2948.6	0.13643269	0.13407211	3538.6	0.19946302	0.19231267	4128.6	-0.00945746	0	
588.8	0.50064442		1178.79	0.35451641	0.34144689	1768.8	0.26722902	0.26158212	2358.79	-0.00567502	0.00000311	2948.8	0.13657214	0.13404743	3538.8	0.19955814	0.19228603	4128.8	-0.01149834	0	
589	0.50044001		1178.99	0.35320066	0.34140231	1769	0.2666353	0.26155184	2358.99	-0.0064712	0.00000307	2949	0.13644525	0.13402276	3539	0.19937599	0.19225939	4129	-0.01200725	0	
589.2	0.50099181		1179.19	0.35292146	0.34135774	1769.2	0.26631058	0.26152157	2359.19	-0.00597887	0.00000303	2949.2	0.13643298	0.13399809	3539.2	0.19893835	0.19223275	4129.2	-0.01313069	0	
589.4	0.50017148		1179.39	0.35254891	0.34131317	1769.4	0.26597949	0.2614913	2359.39	-0.00581366	0.00000299	2949.4	0.1372396	0.13397343	3539.4	0.19975552	0.19220612	4129.4	-0.01327207	0	
589.6	0.49951941		1179.59	0.35192564	0.3412686	1769.6	0.26613205	0.26146104	2359.59	-0.00571403	0.00000295	2949.6	0.13810949	0.13394877	3539.6	0.19972359	0.19217949	4129.6	-0.013145	0	
589.8	0.49899536		1179.79	0.351792	0.34122405	1769.8	0.26664997	0.26143078	2359.79	-0.00523289	0.00000291	2949.8	0.13885877	0.13392411	3539.8	0.19959153	0.19215287	4129.8	-0.01235115	0	
590	0.49877581		1179.99	0.35151818	0.34117949	1770	0.26757052	0.26140052	2359.99	-0.00542466	0.00000287	2950	0.13987796	0.13389946	3540	0.19973314	0.19212625	4130	-0.01248238	0	
590.2	0.49848934		1180.19	0.35163558	0.34113495	1770.2	0.26789242	0.26137027	2360.19	-0.00437902	0.00000283	2950.2	0.13936248	0.13387482	3540.2	0.19919858	0.19209963	4130.2	-0.01235311	0	
590.4	0.49923211		1180.39	0.35109733	0.34109041	1770.4	0.26882042	0.26134002	2360.39	-0.00498815	0.00000279	2950.4	0.13986256	0.13385018	3540.4	0.19895973	0.19207301	4130.4	-0.01238469	0	
590.6	0.49882707		1180.59	0.35154788	0.34104587	1770.6	0.26840107	0.26130977	2360.59	-0.00503825	0.00000275	2950.6	0.1396648	0.13382554	3540.6	0.19835335	0.1920464	4130.6	-0.01263807	0	
590.8	0.49966982		1180.79	0.35170132	0.34100134	1770.8	0.26809254	0.26127953	2360.79	-0.00663514	0.00000271	2950.8	0.14013715	0.13380091	3540.8	0.19778948	0.1920198	4130.8	-0.01205353	0	
591	0.50069325		1180.99	0.35233709	0.34095682	1771	0.26874975	0.26124929	2360.99	-0.0073731	0.00000268	2951	0.14060954	0.13377628	3541	0.19780653	0.1919932	4131	-0.0119421	0	
591.2	0.5018082		1181.19	0.35255407	0.3409123	1771.2	0.26832201	0.26121906	2361.19	-0.00761947	0.00000264	2951.2	0.14089279	0.13375166	3541.2	0.1986765	0.1919666	4131.2	-0.01089428	0	
591.4	0.50200613		1181.39	0.35276901	0.34086779	1771.4	0.26859602	0.26118882	2361.39	-0.0082571	0.0000026	2951.4	0.13989461	0.13372704	3541.4	0.1976368	0.19194	4131.4	-0.00998293	0	
591.6	0.50297396		1181.59	0.35310186	0.34082329	1771.6	0.26824178	0.26115859	2361.59	-0.00893588	0.00000257	2951.6	0.14014534	0.13370243	3541.6	0.19826697	0.19191341	4131.6	-0.00902385	0	
591.8	0.50307337		1181.79	0.35330104	0.34077879	1771.8	0.26768479	0.26112837	2361.79	-0.00920506	0.00000253	2951.8	0.13994546	0.13367782	3541.8	0.19867609	0.19188682	4131.8	-0.00974712	0	
592	0.50374449		1181.99	0.35309354	0.34073429	1772	0.26770206	0.26109815	2361.99	-0.00956658	0.0000025	2952	0.13928582	0.13365322	3542	0.19943945	0.19186024	4132	-0.01000844	0	
592.2	0.50369296		1182.19	0.35267851	0.34068981	1772.2	0.26796343	0.26106793	2362.19	-0.00993514	0.00000246	2952.2	0.13858514	0.13362862	3542.2	0.20019644	0.19183366	4132.2	-0.01082214	0	
592.4	0.50439477		1182.39	0.35341815	0.34064532	1772.4	0.26674827	0.26103771	2362.39	-0.01030947	0.00000243	2952.4	0.13769627	0.13360402	3542.4	0.20046104	0.19180708	4132.4	-0.01144694	0	
592.6	0.50438208		1182.59	0.35367821	0.34060085	1772.6	0.26614761	0.2610075	2362.59	-0.00945603	0.0000024	2952.6	0.13710249	0.13357943	3542.6	0.20061943	0.19178051	4132.6	-0.0117523	0	
592.8	0.50362538		1182.79	0.35361864	0.34055638	1772.8	0.26547582	0.2609773	2362.79	-0.00932048	0.00000236	2952.8	0.13640793	0.13355484	3542.8	0.20003534	0.19175394	4132.8	-0.01269103	0	
593	0.50360071		1182.99	0.35292689	0.34051191	1773	0.26555464	0.26094709	2362.99	-0.00893483	0.00000233	2953	0.1359861	0.13353026	3543	0.20034528	0.19172737	4133	-0.01252261	0	
593.2	0.50266671		1183.19	0.35288636	0.34046745	1773.2	0.26577233	0.26091689	2363.19	-0.00822829	0.0000023	2953.2	0.13649335	0.13350568	3543.2	0.20070619	0.19170081	4133.2	-0.01317875	0	
593.4	0.50150015		1183.39	0.35195575	0.340423	1773.4	0.26552718	0.26088669	2363.39	-0.0074615	0.00000227	2953.4	0.13618951	0.13348111	3543.4	0.20204694	0.19167425	4133.4	-0.01236575	0	
593.6	0.50093742		1183.59	0.35189254	0.34037855	1773.6	0.26558079	0.2608565	2363.59	-0.00721719	0.00000224	2953.6	0.13591389	0.13345654	3543.6	0.20155781	0.1916477	4133.6	-0.01148657	0	
593.8	0.5013144		1183.79	0.35235471	0.34033411	1773.8	0.26573613	0.26082631	2363.79	-0.00637218	0.00000221	2953.8	0.13641102	0.13343198	3543.8	0.20204962	0.19162115	4133.8	-0.01086782	0	
594	0.5013753		1183.99	0.35201618	0.34028967	1774	0.26615581	0.26079612	2363.99	-0.0062104	0.00000218	2954	0.13765825	0.13340742	3544	0.20207601	0.1915946	4134	-0.01163054	0	
594.2	0.50139344		1184.19	0.35166729	0.34024524	1774.2	0.26587504	0.26076594	2364.19	-0.00494125	0.00000215	2954.2	0.13722121	0.13338286	3544.2	0.20077606	0.19156806	4134.2	-0.01142172	0	
594.4	0.5020145		1184.39	0.35153233	0.34020082	1774.4	0.26572732	0.26073576	2364.39	-0.00459401	0.00000212	2954.4	0.13849169	0.13335831	3544.4	0.20040892	0.19154152	4134.4	-0.01180951	0	
594.6	0.50154012		1184.59	0.35109199	0.3401564	1774.6	0.26583458	0.26070558	2364.59	-0.00508707	0.00000209	2954.6	0.13797525	0.13333377	3544.6	0.19925429	0.19151498	4134.6	-0.0117552	0	
594.8	0.50202239		1184.79	0.35115917	0.34011199	1774.8	0.26597984	0.26067541	2364.79	-0.00603533	0.00000206	2954.8	0.13924944	0.13330923	3544.8	0.19891206	0.19148845	4134.8	-0.01063403	0	
595	0.50257548		1184.99	0.35156212	0.34006758	1775	0.26593684	0.26064524	2364.99	-0.00645173	0.00000203	2955	0.13943066	0.13328469	3545	0.1979392	0.19146192	4135	-0.0098138	0	
595.2	0.50263157		1185.19	0.35224396	0.34002318	1775.2	0.2652052	0.26061507	2365.19	-0.00711703	0.000002	2955.2	0.1398106	0.13326016	3545.2	0.19759779	0.19143539	4135.2	-0.00902104	0	
595.4	0.50233732		1185.39	0.35225864	0.33997879	1775.4	0.26480903	0.26058491	2365.39	-0.00776997	0.00000198	2955.4	0.13978256	0.13323563	3545.4	0.19708504	0.19140887	4135.4	-0.00875962	0	
595.6	0.50195069		1185.59	0.35245501	0.3399344	1775.6	0.26474815	0.26055475	2365.59	-0.00833785	0.00000195	2955.6	0.14038541	0.13321111	3545.6	0.19715917	0.19138235	4135.6	-0.00857688	0	
595.8	0.50054501		1185.79	0.35226862	0.33989001	1775.8	0.2658566	0.2605246	2365.79	-0.00893549	0.00000192	2955.8	0.13935071	0.13318659	3545.8	0.19683664	0.19135584	4135.8	-0.00891946	0	
596	0.50032836		1185.99	0.35328147	0.33984563	1776	0.26652382	0.26049444	2365.99	-0.01013764	0.0000019	2956	0.13888241	0.13316208	3546	0.19614794	0.19132933	4136	-0.00980138	0	
596.2	0.50009566		1186.19	0.35345926	0.33980126	1776.2	0.26747055	0.2604643	2366.19	-0.01114188	0.00000187	2956.2	0.1383999	0.13313757	3546.2	0.19610524	0.19130282	4136.2	-0.0102526	0	
596.4	0.49918109		1186.39	0.35350492	0.3397569	1776.4	0.26737155	0.26043415	2366.39	-0.01164244	0.00000185	2956.4	0.13843647	0.13311306	3546.4	0.19631972	0.19127632	4136.4	-0.01145671	0	
596.6	0.49946117		1186.59	0.35255711	0.33971254	1776.6	0.26820603	0.26040401	2366.59	-0.01211747	0.00000182	2956.6	0.1381274	0.13308856	3546.6	0.19625159	0.19124982	4136.6	-0.01204834	0	
596.8	0.49968515		1186.79	0.35224624	0.33966818	1776.8	0.26847758	0.26037387	2366.79	-0.01205981	0.0000018	2956.8	0.13767624	0.13306406	3546.8	0.19626236	0.19122332	4136.8	-0.01242391	0	
597	0.49896186		1186.99	0.35161062	0.33962383	1777	0.26967801	0.26034374	2366.99	-0.01189913	0.00000177	2957	0.13822091	0.13303957	3547	0.19691101	0.19119683	4137	-0.01261232	0	
597.2	0.49887266		1187.19	0.35128388	0.33957949	1777.2	0.27023933	0.26031361	2367.19	-0.01237556	0.00000175	2957.2	0.13805093	0.13301509	3547.2	0.19766975	0.19117034	4137.2	-0.01157362	0	
597.4	0.49922864		1187.39	0.35127998	0.33953515	1777.4	0.27000054	0.26028348	2367.39	-0.01142389	0.00000172	2957.4	0.13822215	0.1329906	3547.4	0.19837397	0.19114386	4137.4	-0.01111045	0	
597.6	0.50040051		1187.59	0.35208285	0.33949082	1777.6	0.27026571	0.26025335	2367.59	-0.01138804	0.0000017	2957.6	0.13755941	0.13296613	3547.6	0.1984731	0.19111738	4137.6	-0.01097974	0	
597.8	0.50090338		1187.79	0.35259594	0.33944649	1777.8	0.26979942	0.26022323	2367.79	-0.01051104	0.00000168	2957.8	0.1383161	0.13294165	3547.8	0.19806717	0.1910909	4137.8	-0.0113203	0	
598	0.49983415		1187.99	0.35240475	0.33940217	1778	0.26935961	0.26019312	2367.99	-0.00930455	0.00000165	2958	0.13952815	0.13291718	3548	0.19775719	0.19106442	4138	-0.0111083	0	
598.2	0.50010359		1188.19	0.35183238	0.33935786	1778.2	0.26878604	0.260163	2368.19	-0.00893698	0.00000163	2958.2	0.13987539	0.13289272	3548.2	0.19702629	0.19103795	4138.2	-0.01095652	0	
598.4	0.50018914		1188.39	0.35155902	0.33931355	1778.4	0.2685354	0.26013289	2368.39	-0.00820131	0.00000161	2958.4	0.14081259	0.13286826	3548.4	0.1964366	0.19101149	4138.4	-0.01055832	0	
598.6	0.50132299		1188.59	0.35214671	0.33926925	1778.6	0.26776569	0.26010279	2368.59	-0.00792248	0.00000159	2958.6	0.14103454	0.1328438	3548.6	0.19637344	0.19098503	4138.6	-0.01028686	0	
598.8	0.50075296		1188.79	0.35307405	0.33922495	1778.8	0.2667872	0.26007268	2368.79	-0.00748162	0.00000156	2958.8	0.14172039	0.13281935	3548.8	0.19663699	0.19095857	4138.8	-0.01029613	0	
599	0.50055445		1188.99	0.35429054	0.33918066	1779	0.26572587	0.26004258	2368.99	-0.0071573	0.00000154	2959	0.14136728	0.13279491	3549	0.19641111	0.19093211	4139	-0.01020576	0	
599.2	0.50035648		1189.19	0.35434364	0.33913638	1779.2	0.26531738	0.26001249	2369.19	-0.00736579	0.00000152	2959.2	0.14178178	0.13277046	3549.2	0.1968757	0.19090566	4139.2	-0.01051307	0	
599.4	0.50037292		1189.39	0.35445461	0.3390921	1779.4	0.26464451	0.25998239	2369.39	-0.00726718	0.0000015	2959.4	0.14153897	0.13274603	3549.4	0.19698665	0.19087921	4139.4	-0.01034725	0	
599.6	0.49913789		1189.59	0.3546078	0.33904782	1779.6	0.2646092	0.25995231	2369.59	-0.00729992	0.00000148	2959.6	0.1410711	0.13272159	3549.6	0.19646888	0.19085277	4139.6	-0.01060342	0	
599.8	0.49835791		1189.79	0.35474567	0.33900355	1779.8	0.26487731	0.25992222	2369.79	-0.00794939	0.00000146	2959.8	0.14012767	0.13269717	3549.8	0.19584989	0.19082633	4139.8	-0.01184805	0	
600	0.49840105		1189.99	0.35522905	0.33895929	1780	0.26459728	0.25989214	2369.99	-0.00847096	0.00000144	2960	0.14009128	0.13267274	3550	0.19607502	0.19079989	4140	-0.01311054	0	
600.2	0.49806929		1190.19	0.35348908	0.33891504	1780.2	0.26446306	0.25986206	2370.19	-0.00875263	0.00000142	2960.2	0.14050101	0.13264832	3550.2	0.19611289	0.19077345	4140.2	-0.0133618	0	
600.4	0.49758528		1190.39	0.35259014	0.33887079	1780.4	0.26543002	0.25983198	2370.39	-0.00844318	0.0000014	2960.4	0.13979074	0.13262391	3550.4	0.19651601	0.19074702	4140.4	-0.01451171	0	
600.6	0.49870139		1190.59	0.35197921	0.33882654	1780.6	0.26556518	0.25980191	2370.59	-0.008609	0.00000138	2960.6	0.13879844	0.1325995	3550.6	0.19666823	0.1907206	4140.6	-0.01476795	0	
600.8	0.49941176		1190.79	0.3519732	0.3387823	1780.8	0.26610903	0.25977184	2370.79	-0.00759408	0.00000136	2960.8	0.13859762	0.13257509	3550.8	0.19725178	0.19069418	4140.8	-0.01440372	0	
601	0.49928369		1190.99	0.35183113	0.33873807	1781	0.26675093	0.25974178	2370.99	-0.00816131	0.00000134	2961	0.13884456	0.13255069	3551	0.1971253	0.19066776	4141	-0.0148877	0	
601.2	0.49994432		1191.19	0.35158464	0.33869384	1781.2	0.2673105	0.25971172	2371.19	-0.00805839	0.00000133	2961.2	0.13761702	0.13252629	3551.2	0.1975131	0.19064134	4141.2	-0.01490548	0	
601.4	0.50012604		1191.39	0.35147532	0.33864962	1781.4	0.2671208	0.25968166	2371.39	-0.00758128	0.00000131	2961.4	0.13726212	0.1325019	3551.4	0.19772906	0.19061493	4141.4	-0.01504197	0	
601.6	0.49998532		1191.59	0.35124594	0.3386054	1781.6	0.26759629	0.2596516	2371.59	-0.00806022	0.00000129	2961.6	0.13690577	0.13247751	3551.6	0.1972615	0.19058852	4141.6	-0.01442752	0	
601.8	0.49982322		1191.79	0.35149411	0.33856119	1781.8	0.26755159	0.25962155	2371.79	-0.00788653	0.00000127	2961.8	0.1378496	0.13245313	3551.8	0.19691496	0.19056212	4141.8	-0.01389969	0	
602	0.49938463		1191.99	0.3510561	0.33851699	1782	0.2678891	0.25959151	2371.99	-0.00804651	0.00000126	2962	0.13867923	0.13242875	3552	0.19697493	0.19053572	4142	-0.01242759	0	
602.2	0.49999832		1192.19	0.35060691	0.33847279	1782.2	0.26822514	0.25956146	2372.19	-0.00894353	0.00000124	2962.2	0.13901286	0.13240437	3552.2	0.1971474	0.19050932	4142.2	-0.01187644	0	
602.4	0.49990583		1192.39	0.35033558	0.3384286	1782.4	0.26888264	0.25953142	2372.39	-0.00880139	0.00000122	2962.4	0.13888855	0.13238	3552.4	0.19685231	0.19048293	4142.4	-0.01240801	0	
602.6	0.501206		1192.59	0.351435	0.33838441	1782.6	0.26872227	0.25950138	2372.59	-0.00969294	0.0000012	2962.6	0.13887498	0.13235564	3552.6	0.19712433	0.19045654	4142.6	-0.01270687	0	
602.8	0.50041977		1192.79	0.35159566	0.33834023	1782.8	0.26897831	0.25947135	2372.79	-0.0106775	0.00000119	2962.8	0.1386276	0.13233128	3552.8	0.19685165	0.19043015	4142.8	-0.01230997	0	
603	0.50081531		1192.99	0.35265774	0.33829605	1783	0.26902399	0.25944132	2372.99	-0.01165356	0.00000117	2963	0.13814727	0.13230692	3553	0.19689404	0.19040377	4143	-0.01181979	0	
603.2	0.50175089		1193.19	0.35283116	0.33825188	1783.2	0.26796628	0.25941129	2373.19	-0.01312911	0.00000116	2963.2	0.13821335	0.13228257	3553.2	0.19710411	0.19037739	4143.2	-0.01189273	0	
603.4	0.50247552		1193.39	0.35325037	0.33820772	1783.4	0.26748465	0.25938127	2373.39	-0.01387159	0.00000114	2963.4	0.1376843	0.13225822	3553.4	0.19709194	0.19035102	4143.4	-0.01172945	0	
603.6	0.50229134		1193.59	0.35350239	0.33816356	1783.6	0.26758234	0.25935125	2373.59	-0.01457045	0.00000112	2963.6	0.13716876	0.13223388	3553.6	0.19685489	0.19032464	4143.6	-0.01173211	0	
603.8	0.50203155		1193.79	0.35339145	0.33811941	1783.8	0.26765641	0.25932124	2373.79	-0.01551686	0.00000111	2963.8	0.13719201	0.13220954	3553.8	0.19685453	0.19029828	4143.8	-0.01182858	0	
604	0.50131846		1193.99	0.35288358	0.33807526	1784	0.26757709	0.25929122	2373.99	-0.01577681	0.00000109	2964	0.13691542	0.13218521	3554	0.19766127	0.19027191	4144	-0.01130695	0	
604.2	0.50108797		1194.19	0.3526499	0.33803112	1784.2	0.26681586	0.25926121	2374.19	-0.01558283	0.00000108	2964.2	0.13608293	0.13216088	3554.2	0.19751759	0.19024555	4144.2	-0.01146625	0	
604.4	0.50092991		1194.39	0.35209285	0.33798699	1784.4	0.26788831	0.25923121	2374.39	-0.01434291	0.00000106	2964.4	0.13523741	0.13213655	3554.4	0.19798586	0.1902192	4144.4	-0.01194376	0	
604.6	0.50105266		1194.59	0.35149963	0.33794286	1784.6	0.26765641	0.25920121	2374.59	-0.01395931	0.00000105	2964.6	0.13523043	0.13211223	3554.6	0.19845726	0.19019284	4144.6	-0.01245743	0	
604.8	0.50081905		1194.79	0.35087359	0.33789873	1784.8	0.26727588	0.25917121	2374.79	-0.0128124	0.00000104	2964.8	0.13482479	0.13208791	3554.8	0.19785435	0.19016649	4144.8	-0.01259852	0	
605	0.499916		1194.99	0.35032979	0.33785462	1785	0.26644524	0.25914121	2374.99	-0.01297364	0.00000102	2965	0.13527555	0.1320636	3555	0.19693268	0.19014015	4145	-0.01277832	0	
605.2	0.49972952		1195.19	0.34939261	0.3378105	1785.2	0.26698815	0.25911122	2375.19	-0.01183912	0.00000101	2965.2	0.13468015	0.13203929	3555.2	0.19714461	0.19011381	4145.2	-0.01305386	0	
605.4	0.49887362		1195.39	0.3483953	0.3377664	1785.4	0.26666788	0.25908123	2375.39	-0.01149094	0.00000099	2965.4	0.13482303	0.13201499	3555.4	0.19717704	0.19008747	4145.4	-0.01192332	0	
605.6	0.49822305		1195.59	0.34718308	0.3377223	1785.6	0.26676207	0.25905125	2375.59	-0.01054662	0.00000098	2965.6	0.13672725	0.13199069	3555.6	0.19715932	0.19006113	4145.6	-0.0113957	0	
605.8	0.4981348		1195.79	0.34684599	0.3376782	1785.8	0.26681745	0.25902126	2375.79	-0.00983804	0.00000097	2965.8	0.13699513	0.1319664	3555.8	0.19770959	0.1900348	4145.8	-0.01119362	0	
606	0.49773218		1195.99	0.34643767	0.33763411	1786	0.26729461	0.25899129	2375.99	-0.00982614	0.00000095	2966	0.13790076	0.13194211	3556	0.1973528	0.19000847	4146	-0.0109202	0	
606.2	0.49810353		1196.19	0.34652017	0.33759003	1786.2	0.26819701	0.25896131	2376.19	-0.00931691	0.00000094	2966.2	0.13696593	0.13191782	3556.2	0.19725433	0.18998215	4146.2	-0.01121719	0	
606.4	0.49807051		1196.39	0.34679406	0.33754595	1786.4	0.26868887	0.25893134	2376.39	-0.01001887	0.00000093	2966.4	0.13711099	0.13189354	3556.4	0.19692774	0.18995583	4146.4	-0.01178605	0	
606.6	0.49929994		1196.59	0.34786122	0.33750188	1786.6	0.26827364	0.25890137	2376.59	-0.01110278	0.00000091	2966.6	0.13747056	0.13186927	3556.6	0.19619841	0.18992951	4146.6	-0.01149069	0	
606.8	0.49858836		1196.79	0.34825717	0.33745781	1786.8	0.26837835	0.25887141	2376.79	-0.01204893	0.0000009	2966.8	0.1367352	0.131845	3556.8	0.19611535	0.1899032	4146.8	-0.01110569	0	
607	0.49945795		1196.99	0.34903143	0.33741375	1787	0.26886217	0.25884145	2376.99	-0.01194504	0.00000089	2967	0.13635656	0.13182073	3557	0.19621872	0.18987689	4147	-0.0120621	0	
607.2	0.50052472		1197.19	0.3493889	0.3373697	1787.2	0.26765115	0.25881149	2377.19	-0.01246361	0.00000088	2967.2	0.13581793	0.13179647	3557.2	0.19623587	0.18985058	4147.2	-0.0121194	0	
607.4	0.50094117		1197.39	0.35013519	0.33732565	1787.4	0.26819069	0.25878154	2377.39	-0.01219604	0.00000087	2967.4	0.13576478	0.13177221	3557.4	0.19653405	0.18982428	4147.4	-0.01170104	0	
607.6	0.50087583		1197.59	0.35009738	0.33728161	1787.6	0.26733714	0.25875159	2377.59	-0.01280672	0.00000085	2967.6	0.13508599	0.13174795	3557.6	0.19601479	0.18979798	4147.6	-0.01143736	0	
607.8	0.50083633		1197.79	0.34980485	0.33723757	1787.8	0.26672312	0.25872164	2377.79	-0.01291871	0.00000084	2967.8	0.13518002	0.13172371	3557.8	0.19547454	0.18977169	4147.8	-0.01091912	0	
608	0.50026357		1197.99	0.3502721	0.33719354	1788	0.266189	0.2586917	2377.99	-0.01269831	0.00000083	2968	0.13395803	0.13169946	3558	0.19551801	0.1897454	4148	-0.01112175	0	
608.2	0.50011477		1198.19	0.35030203	0.33714951	1788.2	0.26534037	0.25866176	2378.19	-0.01114209	0.00000082	2968.2	0.13353196	0.13167522	3558.2	0.19504239	0.18971911	4148.2	-0.01194718	0	
608.4	0.50036948		1198.39	0.3493434	0.33710549	1788.4	0.26520068	0.25863182	2378.39	-0.01066354	0.00000081	2968.4	0.133687	0.13165098	3558.4	0.1945718	0.18969283	4148.4	-0.01202004	0	
608.6	0.50014987		1198.59	0.3495165	0.33706148	1788.6	0.26512227	0.25860189	2378.59	-0.00976497	0.0000008	2968.6	0.13361436	0.13162675	3558.6	0.1945305	0.18966655	4148.6	-0.01250884	0	
608.8	0.4998996		1198.79	0.34929539	0.33701747	1788.8	0.26392478	0.25857196	2378.79	-0.00802499	0.00000079	2968.8	0.13401073	0.13160253	3558.8	0.19315803	0.18964027	4148.8	-0.01226689	0	
609	0.50041601		1198.99	0.34896697	0.33697347	1789	0.26357146	0.25854203	2378.99	-0.00758857	0.00000078	2969	0.13479356	0.1315783	3559	0.19412346	0.189614	4149	-0.01161622	0	
609.2	0.50063392		1199.19	0.34838663	0.33692947	1789.2	0.26417838	0.25851211	2379.19	-0.00648436	0.00000077	2969.2	0.13558766	0.13155409	3559.2	0.19456627	0.18958773	4149.2	-0.01196513	0	
609.4	0.5000614		1199.39	0.34703213	0.33688548	1789.4	0.26407003	0.25848219	2379.39	-0.00636398	0.00000075	2969.4	0.13576594	0.13152987	3559.4	0.19467789	0.18956146	4149.4	-0.0113008	0	
609.6	0.49985549		1199.59	0.34720909	0.33684149	1789.6	0.26445591	0.25845228	2379.59	-0.00683192	0.00000074	2969.6	0.13685486	0.13150566	3559.6	0.19526229	0.1895352	4149.6	-0.01129765	0	
609.8	0.49942169		1199.79	0.34818972	0.33679751	1789.8	0.26574457	0.25842236	2379.79	-0.00735031	0.00000073	2969.8	0.13725494	0.13148146	3559.8	0.19572458	0.18950894	4149.8	-0.01179993	0	
610	0.49883037		1199.99	0.34873063	0.33675354	1790	0.26644783	0.25839245	2379.99	-0.00792622	0.00000072	2970	0.13830532	0.13145726	3560	0.19582538	0.18948269	4150	-0.01160294	0	
610.2	0.49938874		1200.19	0.3496971	0.33670957	1790.2	0.26723508	0.25836255	2380.19	-0.00833513	0.00000071	2970.2	0.13729103	0.13143306	3560.2	0.19720035	0.18945644	4150.2	-0.01230519	0	
610.4	0.4989852		1200.39	0.34988383	0.33666561	1790.4	0.26777015	0.25833265	2380.39	-0.00972586	0.0000007	2970.4	0.13778729	0.13140887	3560.4	0.19784372	0.18943019	4150.4	-0.01293525	0	
610.6	0.49858407		1200.59	0.34949415	0.33662165	1790.6	0.26853138	0.25830275	2380.59	-0.01060944	0.00000069	2970.6	0.13725604	0.13138468	3560.6	0.19769314	0.18940395	4150.6	-0.01385196	0	
610.8	0.49892272		1200.79	0.3501617	0.3365777	1790.8	0.26901187	0.25827285	2380.79	-0.01132914	0.00000069	2970.8	0.1360704	0.1313605	3560.8	0.19859966	0.18937771	4150.8	-0.01431344	0	
611	0.50012805		1200.99	0.35091593	0.33653375	1791	0.26914554	0.25824296	2380.99	-0.01125584	0.00000068	2971	0.1359319	0.13133632	3561	0.19864012	0.18935147	4151	-0.01492171	0	
611.2	0.50045023		1201.19	0.35104803	0.33648981	1791.2	0.26882044	0.25821308	2381.19	-0.01183467	0.00000067	2971.2	0.13597502	0.13131215	3561.2	0.1993595	0.18932524	4151.2	-0.01503653	0	
611.4	0.5009938		1201.39	0.35075553	0.33644588	1791.4	0.26875476	0.25818319	2381.39	-0.01181815	0.00000066	2971.4	0.13598585	0.13128798	3561.4	0.19935611	0.18929901	4151.4	-0.01503502	0	
611.6	0.50133845		1201.59	0.35043927	0.33640195	1791.6	0.26841807	0.25815331	2381.59	-0.01214255	0.00000065	2971.6	0.13563854	0.13126382	3561.6	0.19889489	0.18927278	4151.6	-0.01501668	0	
611.8	0.50177057		1201.79	0.35115083	0.33635803	1791.8	0.26776006	0.25812343	2381.79	-0.0117773	0.00000064	2971.8	0.13599356	0.13123966	3561.8	0.19902089	0.18924656	4151.8	-0.01476726	0	
612	0.50192228		1201.99	0.35134126	0.33631411	1792	0.26809685	0.25809356	2381.99	-0.01182475	0.00000063	2972	0.13572595	0.1312155	3562	0.1991315	0.18922034	4152	-0.01542716	0	
612.2	0.50151494		1202.19	0.3511823	0.3362702	1792.2	0.26744442	0.25806369	2382.19	-0.01054466	0.00000062	2972.2	0.13564438	0.13119135	3562.2	0.19881008	0.18919413	4152.2	-0.01509789	0	
612.4	0.50159614		1202.39	0.35034624	0.3362263	1792.4	0.26656953	0.25803382	2382.39	-0.00973557	0.00000061	2972.4	0.13581415	0.1311672	3562.4	0.1984152	0.18916791	4152.4	-0.01479768	0	
612.6	0.50098496		1202.59	0.35113088	0.3361824	1792.6	0.26677095	0.25800396	2382.59	-0.00754922	0.00000061	2972.6	0.13611676	0.13114306	3562.6	0.19853702	0.18914171	4152.6	-0.01403799	0	
612.8	0.50070672		1202.79	0.35049672	0.3361385	1792.8	0.26562528	0.2579741	2382.79	-0.00631713	0.0000006	2972.8	0.13667785	0.13111892	3562.8	0.19832162	0.1891155	4152.8	-0.01291036	0	
613	0.50103451		1202.99	0.35040491	0.33609462	1793	0.26585309	0.25794424	2382.99	-0.00693484	0.00000059	2973	0.13653756	0.13109479	3563	0.1979129	0.1890893	4153	-0.01231277	0	
613.2	0.5004571		1203.19	0.34996453	0.33605073	1793.2	0.26519272	0.25791439	2383.19	-0.00710488	0.00000058	2973.2	0.13723075	0.13107066	3563.2	0.1973087	0.18906311	4153.2	-0.01158604	0	
613.4	0.50027952		1203.39	0.34915527	0.33600686	1793.4	0.2649126	0.25788454	2383.39	-0.00806496	0.00000057	2973.4	0.13653225	0.13104654	3563.4	0.19702942	0.18903691	4153.4	-0.01077422	0	
613.6	0.49989858		1203.59	0.34992299	0.33596299	1793.6	0.26439297	0.25785469	2383.59	-0.00871443	0.00000057	2973.6	0.13700321	0.13102242	3563.6	0.19715458	0.18901072	4153.6	-0.01035604	0	
613.8	0.49965507		1203.79	0.35090741	0.33591912	1793.8	0.26528722	0.25782485	2383.79	-0.00881684	0.00000056	2973.8	0.13701776	0.1309983	3563.8	0.19642587	0.18898454	4153.8	-0.009727	0	
614	0.49958506		1203.99	0.35164282	0.33587526	1794	0.26497153	0.25779501	2383.99	-0.00882846	0.00000055	2974	0.13707786	0.13097419	3564	0.19571098	0.18895836	4154	-0.00963584	0	
614.2	0.50045464		1204.19	0.35159013	0.33583141	1794.2	0.26558961	0.25776517	2384.19	-0.00977972	0.00000054	2974.2	0.13652589	0.13095008	3564.2	0.19652004	0.18893218	4154.2	-0.01002245	0	
614.4	0.49985595		1204.39	0.35116117	0.33578756	1794.4	0.2660508	0.25773534	2384.39	-0.01031975	0.00000054	2974.4	0.13588849	0.13092598	3564.4	0.19626014	0.188906	4154.4	-0.01101275	0	
614.6	0.49962549		1204.59	0.3509564	0.33574372	1794.6	0.26624064	0.25770551	2384.59	-0.01105768	0.00000053	2974.6	0.13567594	0.13090188	3564.6	0.19624391	0.18887983	4154.6	-0.01152279	0	
614.8	0.50058338		1204.79	0.35132219	0.33569988	1794.8	0.2658782	0.25767568	2384.79	-0.01139034	0.00000052	2974.8	0.13519173	0.13087779	3564.8	0.19590209	0.18885367	4154.8	-0.01239499	0	
615	0.50062841		1204.99	0.35159999	0.33565605	1795	0.26657362	0.25764586	2384.99	-0.01172821	0.00000051	2975	0.1355771	0.1308537	3565	0.19603538	0.1888275	4155	-0.01336472	0	
615.2	0.50085728		1205.19	0.35116979	0.33561223	1795.2	0.26696885	0.25761604	2385.19	-0.01159224	0.00000051	2975.2	0.13613678	0.13082961	3565.2	0.19680125	0.18880134	4155.2	-0.01417626	0	
615.4	0.5004854		1205.39	0.35129656	0.33556841	1795.4	0.26698849	0.25758623	2385.39	-0.01220279	0.0000005	2975.4	0.13566008	0.13080553	3565.4	0.19708166	0.18877518	4155.4	-0.01424528	0	
615.6	0.49995773		1205.59	0.35197571	0.33552459	1795.6	0.26710455	0.25755642	2385.59	-0.01213073	0.00000049	2975.6	0.13548307	0.13078146	3565.6	0.19790943	0.18874903	4155.6	-0.01449652	0	
615.8	0.50037099		1205.79	0.35158577	0.33548078	1795.8	0.2672329	0.25752661	2385.79	-0.01306953	0.00000049	2975.8	0.13601271	0.13075739	3565.8	0.19860801	0.18872288	4155.8	-0.01524096	0	
616	0.49979261		1205.99	0.35118945	0.33543698	1796	0.2678814	0.2574968	2385.99	-0.01273752	0.00000048	2976	0.13611326	0.13073332	3566	0.19873229	0.18869674	4156	-0.01497703	0	
616.2	0.49827369		1206.19	0.35028249	0.33539319	1796.2	0.26736598	0.257467	2386.19	-0.01179372	0.00000047	2976.2	0.13559128	0.13070926	3566.2	0.19870255	0.18867059	4156.2	-0.01529234	0	
616.4	0.49779024		1206.39	0.34994241	0.33534939	1796.4	0.26718166	0.2574372	2386.39	-0.01038441	0.00000047	2976.4	0.13602479	0.1306852	3566.4	0.19878818	0.18864446	4156.4	-0.01618742	0	
616.6	0.49736741		1206.59	0.35072549	0.33530561	1796.6	0.26747699	0.25740741	2386.59	-0.00954672	0.00000046	2976.6	0.13619292	0.13066115	3566.6	0.19807288	0.18861832	4156.6	-0.01562389	0	
616.8	0.49614744		1206.79	0.35043057	0.33526183	1796.8	0.26737732	0.25737762	2386.79	-0.00969264	0.00000045	2976.8	0.1362461	0.1306371	3566.8	0.1971044	0.18859219	4156.8	-0.0145895	0	
617	0.49566094		1206.99	0.35071937	0.33521806	1797	0.26691291	0.25734783	2386.99	-0.00919206	0.00000045	2977	0.13637356	0.13061305	3567	0.19609937	0.18856606	4157	-0.01347443	0	
617.2	0.49556997		1207.19	0.35001814	0.33517429	1797.2	0.26628007	0.25731804	2387.19	-0.00811291	0.00000044	2977.2	0.13693573	0.13058901	3567.2	0.1966719	0.18853994	4157.2	-0.01231153	0	
617.4	0.495941		1207.39	0.34932446	0.33513053	1797.4	0.26554552	0.25728826	2387.39	-0.00820441	0.00000044	2977.4	0.1362839	0.13056497	3567.4	0.19648856	0.18851382	4157.4	-0.01086694	0	
617.6	0.4966116		1207.59	0.34968115	0.33508677	1797.6	0.26537311	0.25725849	2387.59	-0.00783703	0.00000043	2977.6	0.13635653	0.13054094	3567.6	0.1962122	0.1884877	4157.6	-0.00962632	0	
617.8	0.4966293		1207.79	0.35067717	0.33504302	1797.8	0.26594072	0.25722871	2387.79	-0.00877511	0.00000042	2977.8	0.13616738	0.13051692	3567.8	0.19512124	0.18846159	4157.8	-0.00857049	0	
618	0.49659514		1207.99	0.35102324	0.33499927	1798	0.26577022	0.25719894	2387.99	-0.00919145	0.00000042	2978	0.13685124	0.13049289	3568	0.19564779	0.18843548	4158	-0.00797857	0	
618.2	0.4963925		1208.19	0.3500711	0.33495554	1798.2	0.26619302	0.25716917	2388.19	-0.01012892	0.00000041	2978.2	0.13683083	0.13046888	3568.2	0.1961694	0.18840937	4158.2	-0.00773899	0	
618.4	0.49600068		1208.39	0.35072257	0.3349118	1798.4	0.26585176	0.25713941	2388.39	-0.00926996	0.00000041	2978.4	0.13725936	0.13044486	3568.4	0.19601281	0.18838327	4158.4	-0.00869459	0	
618.6	0.49574708		1208.59	0.35081805	0.33486807	1798.6	0.26579128	0.25710965	2388.59	-0.00999866	0.0000004	2978.6	0.13739992	0.13042085	3568.6	0.19600421	0.18835717	4158.6	-0.00901229	0	
618.8	0.49627522		1208.79	0.35093614	0.33482435	1798.8	0.26569277	0.25707989	2388.79	-0.01032846	0.0000004	2978.8	0.13793315	0.13039685	3568.8	0.1955813	0.18833108	4158.8	-0.00978484	0	
619	0.49648088		1208.99	0.35183094	0.33478064	1799	0.26549154	0.25705014	2388.99	-0.0115644	0.00000039	2979	0.13732051	0.13037285	3569	0.19652276	0.18830498	4159	-0.01035233	0	
619.2	0.49609993		1209.19	0.35246893	0.33473692	1799.2	0.26543508	0.25702039	2389.19	-0.01181237	0.00000038	2979.2	0.13722334	0.13034885	3569.2	0.19622431	0.1882789	4159.2	-0.01079091	0	
619.4	0.49541058		1209.39	0.35276648	0.33469322	1799.4	0.26523115	0.25699064	2389.39	-0.01234855	0.00000038	2979.4	0.13744742	0.13032486	3569.4	0.19627889	0.18825281	4159.4	-0.0115856	0	
619.6	0.49595872		1209.59	0.35232896	0.33464952	1799.6	0.26563296	0.2569609	2389.59	-0.01199437	0.00000037	2979.6	0.13755076	0.13030087	3569.6	0.19617228	0.18822673	4159.6	-0.01190581	0	
619.8	0.49622119		1209.79	0.35161054	0.33460583	1799.8	0.26566356	0.25693116	2389.79	-0.01227516	0.00000037	2979.8	0.1384045	0.13027689	3569.8	0.19677197	0.18820065	4159.8	-0.01291069	0	
620	0.49591014		1209.99	0.35057019	0.33456214	1800	0.26546907	0.25690143	2389.99	-0.01145582	0.00000036	2980	0.13858888	0.13025291	3570	0.19643784	0.18817458	4160	-0.01301244	0	
620.2	0.49647674		1210.19	0.35056108	0.33451846	1800.2	0.26558748	0.25687169	2390.19	-0.01157629	0.00000036	2980.2	0.1379301	0.13022894	3570.2	0.19629215	0.18814851	4160.2	-0.01480312	0	
620.4	0.49675432		1210.39	0.35051235	0.33447478	1800.4	0.26612652	0.25684196	2390.39	-0.01153654	0.00000035	2980.4	0.13824472	0.13020497	3570.4	0.19572434	0.18812244	4160.4	-0.01497158	0	
620.6	0.49673796		1210.59	0.34993706	0.33443111	1800.6	0.26662707	0.25681224	2390.59	-0.01185047	0.00000035	2980.6	0.13765265	0.130181	3570.6	0.19527725	0.18809638	4160.6	-0.01423405	0	
620.8	0.49682879		1210.79	0.34953929	0.33438744	1800.8	0.26671883	0.25678252	2390.79	-0.01164186	0.00000034	2980.8	0.1377994	0.13015704	3570.8	0.19440422	0.18807032	4160.8	-0.0137357	0	
621	0.49751118		1210.99	0.34905468	0.33434378	1801	0.2663267	0.2567528	2390.99	-0.01079143	0.00000034	2981	0.1381008	0.13013308	3571	0.19450734	0.18804427	4161	-0.01439537	0	
621.2	0.49832181		1211.19	0.34786552	0.33430013	1801.2	0.26645562	0.25672308	2391.19	-0.01131966	0.00000034	2981.2	0.13773557	0.13010913	3571.2	0.19472898	0.18801822	4161.2	-0.01375992	0	
621.4	0.49881828		1211.39	0.34759091	0.33425648	1801.4	0.26672228	0.25669337	2391.39	-0.01242772	0.00000033	2981.4	0.13753904	0.13008518	3571.4	0.19469732	0.18799217	4161.4	-0.01303675	0	
621.6	0.49893317		1211.59	0.34756266	0.33421284	1801.6	0.26779004	0.25666366	2391.59	-0.01231255	0.00000033	2981.6	0.13800099	0.13006124	3571.6	0.19365262	0.18796612	4161.6	-0.01235824	0	
621.8	0.49884934		1211.79	0.34853052	0.3341692	1801.8	0.26722463	0.25663396	2391.79	-0.01273884	0.00000032	2981.8	0.13787949	0.1300373	3571.8	0.19282606	0.18794008	4161.8	-0.01154774	0	
622	0.4991192		1211.99	0.34848688	0.33412557	1802	0.26704952	0.25660425	2391.99	-0.0124588	0.00000032	2982	0.13831334	0.13001337	3572	0.19305274	0.18791404	4162	-0.0111726	0	
622.2	0.49843701		1212.19	0.34792604	0.33408195	1802.2	0.2672036	0.25657456	2392.19	-0.01275654	0.00000031	2982.2	0.13869214	0.12998944	3572.2	0.19259376	0.18788801	4162.2	-0.01189973	0	
622.4	0.49838063		1212.39	0.3485185	0.33403833	1802.4	0.26646272	0.25654486	2392.39	-0.01191644	0.00000031	2982.4	0.13884752	0.12996551	3572.4	0.19310076	0.18786198	4162.4	-0.01221884	0	
622.6	0.4985533		1212.59	0.34821047	0.33399471	1802.6	0.26692397	0.25651517	2392.59	-0.01299267	0.0000003	2982.6	0.13785767	0.12994159	3572.6	0.19270861	0.18783595	4162.6	-0.01228553	0	
622.8	0.49976763		1212.79	0.34790599	0.33395111	1802.8	0.26612599	0.25648548	2392.79	-0.01286703	0.0000003	2982.8	0.13793632	0.12991767	3572.8	0.19202186	0.18780993	4162.8	-0.01261485	0	
623	0.49981875		1212.99	0.34869854	0.3339075	1803	0.26582254	0.2564558	2392.99	-0.01295233	0.0000003	2983	0.1370576	0.12989376	3573	0.19177665	0.18778391	4163	-0.01305409	0	
623.2	0.49898075		1213.19	0.34945957	0.33386391	1803.2	0.26578433	0.25642612	2393.19	-0.01227193	0.00000029	2983.2	0.1374569	0.12986985	3573.2	0.19027679	0.1877579	4163.2	-0.01321302	0	
623.4	0.49915472		1213.39	0.34965962	0.33382032	1803.4	0.26485334	0.25639644	2393.39	-0.01154379	0.00000029	2983.4	0.13801691	0.12984595	3573.4	0.19076272	0.18773188	4163.4	-0.01407736	0	
623.6	0.49959762		1213.59	0.34961375	0.33377673	1803.6	0.26498158	0.25636676	2393.59	-0.01126862	0.00000028	2983.6	0.13752974	0.12982205	3573.6	0.1912142	0.18770588	4163.6	-0.01362902	0	
623.8	0.498817		1213.79	0.3498992	0.33373315	1803.8	0.26390192	0.25633709	2393.79	-0.01039093	0.00000028	2983.8	0.13729083	0.12979816	3573.8	0.1920812	0.18767987	4163.8	-0.01376984	0	
624	0.49877926		1213.99	0.34925889	0.33368958	1804	0.26448034	0.25630743	2393.99	-0.01084469	0.00000028	2984	0.13693334	0.12977427	3574	0.19203872	0.18765387	4164	-0.01388053	0	
624.2	0.49904206		1214.19	0.34914701	0.33364601	1804.2	0.26475812	0.25627776	2394.19	-0.01088718	0.00000027	2984.2	0.1361119	0.12975038	3574.2	0.19251301	0.18762787	4164.2	-0.01433853	0	
624.4	0.498663		1214.39	0.34835646	0.33360245	1804.4	0.26512121	0.2562481	2394.39	-0.0112197	0.00000027	2984.4	0.13588049	0.1297265	3574.4	0.19302282	0.18760188	4164.4	-0.01423666	0	
624.6	0.49869472		1214.59	0.34932989	0.33355889	1804.6	0.26519613	0.25621844	2394.59	-0.01132598	0.00000027	2984.6	0.13518979	0.12970262	3574.6	0.19375209	0.18757589	4164.6	-0.01453745	0	
624.8	0.49900766		1214.79	0.34934631	0.33351534	1804.8	0.26490252	0.25618879	2394.79	-0.01130788	0.00000026	2984.8	0.13484525	0.12967875	3574.8	0.19326717	0.1875499	4164.8	-0.01456539	0	
625	0.49862189		1214.99	0.34912314	0.33347179	1805	0.26549385	0.25615914	2394.99	-0.01202587	0.00000026	2985	0.13484401	0.12965488	3575	0.19415429	0.18752392	4165	-0.01457238	0	
625.2	0.49805883		1215.19	0.34875593	0.33342825	1805.2	0.26569442	0.25612949	2395.19	-0.01301939	0.00000025	2985.2	0.1342381	0.12963102	3575.2	0.19476031	0.18749794	4165.2	-0.01388621	0	
625.4	0.49727752		1215.39	0.34891071	0.33338472	1805.4	0.26638124	0.25609985	2395.39	-0.01351604	0.00000025	2985.4	0.13442901	0.12960716	3575.4	0.19435884	0.18747196	4165.4	-0.01382383	0	
625.6	0.49699525		1215.59	0.34962357	0.33334119	1805.6	0.26659702	0.25607021	2395.59	-0.01257401	0.00000025	2985.6	0.13516053	0.1295833	3575.6	0.19367359	0.18744599	4165.6	-0.01359979	0	
625.8	0.49708354		1215.79	0.35015794	0.33329767	1805.8	0.265688	0.25604057	2395.79	-0.01393461	0.00000024	2985.8	0.13587472	0.12955945	3575.8	0.19370808	0.18742002	4165.8	-0.01384229	0	
626	0.49717305		1215.99	0.34991006	0.33325415	1806	0.26544109	0.25601094	2395.99	-0.01349957	0.00000024	2986	0.1362549	0.1295356	3576	0.19435271	0.18739405	4166	-0.01403797	0	
626.2	0.497269		1216.19	0.3489021	0.33321064	1806.2	0.26616215	0.25598131	2396.19	-0.01402675	0.00000024	2986.2	0.13611127	0.12951176	3576.2	0.19493349	0.18736809	4166.2	-0.01435298	0	
626.4	0.49755225		1216.39	0.34898126	0.33316713	1806.4	0.26587514	0.25595169	2396.39	-0.01364534	0.00000023	2986.4	0.13613455	0.12948792	3576.4	0.19523541	0.18734213	4166.4	-0.01417731	0	
626.6	0.49847489		1216.59	0.34823706	0.33312363	1806.6	0.26670883	0.25592206	2396.59	-0.01384828	0.00000023	2986.6	0.13664993	0.12946409	3576.6	0.19370297	0.18731618	4166.6	-0.01450418	0	
626.8	0.49944145		1216.79	0.34785265	0.33308014	1806.8	0.2658224	0.25589244	2396.79	-0.0134673	0.00000023	2986.8	0.13667388	0.12944026	3576.8	0.19388537	0.18729023	4166.8	-0.01505788	0	
627	0.49861493		1216.99	0.34797122	0.33303665	1807	0.26572286	0.25586283	2396.99	-0.01307149	0.00000022	2987	0.13652018	0.12941644	3577	0.19309548	0.18726428	4167	-0.01489654	0	
627.2	0.49830584		1217.19	0.34816113	0.33299317	1807.2	0.26581174	0.25583322	2397.19	-0.01223885	0.00000022	2987.2	0.13596798	0.12939262	3577.2	0.19265606	0.18723834	4167.2	-0.01469301	0	
627.4	0.49850232		1217.39	0.34747878	0.33294969	1807.4	0.26587973	0.25580361	2397.39	-0.01138628	0.00000022	2987.4	0.13612828	0.1293688	3577.4	0.1932346	0.1872124	4167.4	-0.0151116	0	
627.6	0.49828865		1217.59	0.34698734	0.33290622	1807.6	0.26633016	0.255774	2397.59	-0.01060817	0.00000022	2987.6	0.13579338	0.12934499	3577.6	0.19297039	0.18718646	4167.6	-0.01436019	0	
627.8	0.4982843		1217.79	0.34680798	0.33286275	1807.8	0.26621949	0.2557444	2397.79	-0.00961936	0.00000021	2987.8	0.13557666	0.12932118	3577.8	0.19277424	0.18716053	4167.8	-0.01400009	0	
628	0.49803687		1217.99	0.3458129	0.33281929	1808	0.26602478	0.2557148	2397.99	-0.00990533	0.00000021	2988	0.13513367	0.12929738	3578	0.19251727	0.1871346	4168	-0.01442474	0	
628.2	0.49776182		1218.19	0.34542989	0.33277584	1808.2	0.26573204	0.2556852	2398.19	-0.00911003	0.00000021	2988.2	0.1350206	0.12927358	3578.2	0.192835	0.18710867	4168.2	-0.01499943	0	
628.4	0.49791466		1218.39	0.3457844	0.33273239	1808.4	0.26485204	0.25565561	2398.39	-0.00936962	0.0000002	2988.4	0.13387323	0.12924979	3578.4	0.19296784	0.18708275	4168.4	-0.01445461	0	
628.6	0.49850481		1218.59	0.34614358	0.33268894	1808.6	0.26409171	0.25562602	2398.59	-0.0096754	0.0000002	2988.6	0.13327874	0.129226	3578.6	0.19324022	0.18705683	4168.6	-0.01392679	0	
628.8	0.49835673		1218.79	0.34515707	0.33264551	1808.8	0.26424431	0.25559644	2398.79	-0.01001555	0.0000002	2988.8	0.1329369	0.12920221	3578.8	0.19377772	0.18703092	4168.8	-0.01296689	0	
629	0.49774105		1218.99	0.34530459	0.33260207	1809	0.26403017	0.25556686	2398.99	-0.01058257	0.0000002	2989	0.13356474	0.12917843	3579	0.19414766	0.18700501	4169	-0.01380723	0	
629.2	0.49736504		1219.19	0.34562718	0.33255865	1809.2	0.26378453	0.25553728	2399.19	-0.01147445	0.00000019	2989.2	0.13299608	0.12915466	3579.2	0.19479527	0.1869791	4169.2	-0.01408422	0	
629.4	0.49772198		1219.39	0.3465926	0.33251523	1809.4	0.26400122	0.2555077	2399.39	-0.01196659	0.00000019	2989.4	0.13319087	0.12913089	3579.4	0.19438947	0.18695319	4169.4	-0.01498931	0	
629.6	0.49839158		1219.59	0.34721222	0.33247181	1809.6	0.2630431	0.25547813	2399.59	-0.01209975	0.00000019	2989.6	0.13402922	0.12910712	3579.6	0.19508096	0.18692729	4169.6	-0.01523464	0	
629.8	0.49903809		1219.79	0.34702861	0.3324284	1809.8	0.26213658	0.25544857	2399.79	-0.01343548	0.00000019	2989.8	0.13407882	0.12908335	3579.8	0.19489078	0.1869014	4169.8	-0.01494546	0	
630	0.49970472		1219.99	0.34749234	0.332385	1810	0.26187758	0.255419	2399.99	-0.01285476	0.00000018	2990	0.13362223	0.1290596	3580	0.19507836	0.1868755	4170	-0.01443128	0	
630.2	0.4993671		1220.19	0.34762904	0.3323416	1810.2	0.26286672	0.25538944	2400.19	-0.01404127	0.00000018	2990.2	0.13337495	0.12903584	3580.2	0.19474665	0.18684961	4170.2	-0.01444368	0	
630.4	0.49956102		1220.39	0.34880185	0.33229821	1810.4	0.26255846	0.25535988	2400.39	-0.01410849	0.00000018	2990.4	0.13453131	0.12901209	3580.4	0.19410429	0.18682373	4170.4	-0.01443279	0	
630.6	0.49978365		1220.59	0.34939688	0.33225482	1810.6	0.26300798	0.25533033	2400.59	-0.01449605	0.00000018	2990.6	0.13507497	0.12898835	3580.6	0.19377621	0.18679784	4170.6	-0.01423511	0	
630.8	0.49927514		1220.79	0.34985396	0.33221144	1810.8	0.26355048	0.25530078	2400.79	-0.01408614	0.00000017	2990.8	0.13389978	0.1289646	3580.8	0.1948542	0.18677197	4170.8	-0.01455109	0	
631	0.49832747		1220.99	0.34934606	0.33216807	1811	0.26413675	0.25527123	2400.99	-0.01350177	0.00000017	2991	0.1341341	0.12894087	3581	0.19510838	0.18674609	4171	-0.01438013	0	
631.2	0.49857609		1221.19	0.34979826	0.3321247	1811.2	0.26484944	0.25524169	2401.19	-0.01284555	0.00000017	2991.2	0.13482169	0.12891713	3581.2	0.1958169	0.18672022	4171.2	-0.01443785	0	
631.4	0.49800357		1221.39	0.34932138	0.33208133	1811.4	0.26512617	0.25521215	2401.39	-0.01216623	0.00000017	2991.4	0.13572205	0.12889341	3581.4	0.19591068	0.18669435	4171.4	-0.01439169	0	
631.6	0.49835719		1221.59	0.350022	0.33203797	1811.6	0.2657983	0.25518261	2401.59	-0.01147104	0.00000016	2991.6	0.13618178	0.12886968	3581.6	0.19585736	0.18666849	4171.6	-0.01400033	0	
631.8	0.49804716		1221.79	0.3499752	0.33199462	1811.8	0.26543526	0.25515307	2401.79	-0.01105396	0.00000016	2991.8	0.1361571	0.12884596	3581.8	0.1963371	0.18664262	4171.8	-0.01360455	0	
632	0.49674338		1221.99	0.35006277	0.33195127	1812	0.26502682	0.25512354	2401.99	-0.01099653	0.00000016	2992	0.13626141	0.12882225	3582	0.19629936	0.18661677	4172	-0.01360478	0	
632.2	0.49541486		1222.19	0.34975654	0.33190793	1812.2	0.26568649	0.25509402	2402.19	-0.01065015	0.00000016	2992.2	0.13734052	0.12879854	3582.2	0.1968066	0.18659091	4172.2	-0.01324652	0	
632.4	0.49565706		1222.39	0.34889822	0.3318646	1812.4	0.26507223	0.25506449	2402.39	-0.01090178	0.00000016	2992.4	0.13664205	0.12877483	3582.4	0.19720135	0.18656506	4172.4	-0.01148178	0	
632.6	0.49534624		1222.59	0.34899606	0.33182127	1812.6	0.26514732	0.25503497	2402.59	-0.01091129	0.00000015	2992.6	0.13648377	0.12875113	3582.6	0.19777566	0.18653922	4172.6	-0.01156789	0	
632.8	0.49453694		1222.79	0.34901947	0.33177794	1812.8	0.26565694	0.25500546	2402.79	-0.01080106	0.00000015	2992.8	0.13657527	0.12872743	3582.8	0.19888613	0.18651337	4172.8	-0.01202893	0	
633	0.49519406		1222.99	0.34856134	0.33173462	1813	0.26411536	0.25497594	2402.99	-0.01071584	0.00000015	2993	0.1366903	0.12870374	3583	0.19958961	0.18648753	4173	-0.01263137	0	
633.2	0.49546865		1223.19	0.34763367	0.33169131	1813.2	0.26481277	0.25494643	2403.19	-0.01117161	0.00000015	2993.2	0.13672438	0.12868005	3583.2	0.20009439	0.1864617	4173.2	-0.01212518	0	
633.4	0.49638596		1223.39	0.34731209	0.331648	1813.4	0.26439027	0.25491693	2403.39	-0.01187357	0.00000014	2993.4	0.13596114	0.12865636	3583.4	0.1999663	0.18643586	4173.4	-0.01288286	0	
633.6	0.49609847		1223.59	0.34697785	0.3316047	1813.6	0.26343298	0.25488742	2403.59	-0.01250259	0.00000014	2993.6	0.13674092	0.12863268	3583.6	0.19919922	0.18641003	4173.6	-0.01223927	0	
633.8	0.49632628		1223.79	0.34713879	0.33156141	1813.8	0.26299747	0.25485792	2403.79	-0.01273021	0.00000014	2993.8	0.13675899	0.12860901	3583.8	0.19767877	0.18638421	4173.8	-0.01223229	0	
634	0.49586189		1223.99	0.34793238	0.33151811	1814	0.2635132	0.25482843	2403.99	-0.01315725	0.00000014	2994	0.13710028	0.12858534	3584	0.19720092	0.18635839	4174	-0.01240874	0	
634.2	0.4954609		1224.19	0.34829042	0.33147483	1814.2	0.26415045	0.25479894	2404.19	-0.0133405	0.00000014	2994.2	0.13745137	0.12856167	3584.2	0.19690672	0.18633257	4174.2	-0.01244244	0	
634.4	0.49629836		1224.39	0.34759985	0.33143155	1814.4	0.26419946	0.25476945	2404.39	-0.01299752	0.00000014	2994.4	0.13714879	0.12853801	3584.4	0.19643791	0.18630675	4174.4	-0.01331685	0	
634.6	0.49556773		1224.59	0.34754352	0.33138828	1814.6	0.26480555	0.25473996	2404.59	-0.01336814	0.00000013	2994.6	0.13706894	0.12851435	3584.6	0.1963884	0.18628094	4174.6	-0.01410569	0	
634.8	0.49514327		1224.79	0.34672942	0.33134501	1814.8	0.26509574	0.25471048	2404.79	-0.01271062	0.00000013	2994.8	0.13667037	0.12849069	3584.8	0.19681355	0.18625514	4174.8	-0.01522956	0	
635	0.4943242		1224.99	0.3462193	0.33130175	1815	0.26410038	0.254681	2404.99	-0.01255913	0.00000013	2995	0.13639139	0.12846704	3585	0.19700327	0.18622933	4175	-0.01569258	0	
635.2	0.49463518		1225.19	0.34634129	0.33125849	1815.2	0.26430445	0.25465152	2405.19	-0.01178314	0.00000013	2995.2	0.13716159	0.1284434	3585.2	0.1965362	0.18620353	4175.2	-0.0152037	0	
635.4	0.49402719		1225.39	0.34639033	0.33121524	1815.4	0.26523428	0.25462205	2405.39	-0.01112241	0.00000013	2995.4	0.1371413	0.12841976	3585.4	0.19612333	0.18617774	4175.4	-0.01474075	0	
635.6	0.49426041		1225.59	0.34610249	0.33117199	1815.6	0.26673575	0.25459258	2405.59	-0.01070088	0.00000012	2995.6	0.13731075	0.12839612	3585.6	0.1953071	0.18615194	4175.6	-0.01418707	0	
635.8	0.49355085		1225.79	0.34633262	0.33112876	1815.8	0.26666355	0.25456312	2405.79	-0.01053264	0.00000012	2995.8	0.13677117	0.12837249	3585.8	0.19555158	0.18612615	4175.8	-0.01340174	0	
636	0.49289442		1225.99	0.3466034	0.33108552	1816	0.26698545	0.25453365	2405.99	-0.01077188	0.00000012	2996	0.13704114	0.12834886	3586	0.19500821	0.18610037	4176	-0.01329994	0	
636.2	0.49292158		1226.19	0.34594371	0.33104229	1816.2	0.26705415	0.2545042	2406.19	-0.01077471	0.00000012	2996.2	0.1365972	0.12832524	3586.2	0.1950468	0.18607458	4176.2	-0.01337016	0	
636.4	0.49396525		1226.39	0.34626232	0.33099907	1816.4	0.2666606	0.25447474	2406.39	-0.01056739	0.00000012	2996.4	0.13551712	0.12830162	3586.4	0.19474372	0.18604881	4176.4	-0.01259217	0	
636.6	0.49451659		1226.59	0.34760769	0.33095585	1816.6	0.26634552	0.25444529	2406.59	-0.01049379	0.00000012	2996.6	0.13525131	0.128278	3586.6	0.19560578	0.18602303	4176.6	-0.01306561	0	
636.8	0.49637896		1226.79	0.34817888	0.33091264	1816.8	0.26555317	0.25441584	2406.79	-0.01074357	0.00000011	2996.8	0.13538373	0.12825439	3586.8	0.19648647	0.18599726	4176.8	-0.01283215	0	
637	0.49710472		1226.99	0.34772943	0.33086944	1817	0.26421106	0.2543864	2406.99	-0.01068339	0.00000011	2997	0.13557966	0.12823079	3587	0.19660767	0.18597149	4177	-0.01171362	0	
637.2	0.4971035		1227.19	0.34876741	0.33082624	1817.2	0.26450374	0.25435695	2407.19	-0.01072402	0.00000011	2997.2	0.13550709	0.12820718	3587.2	0.19605006	0.18594573	4177.2	-0.0118548	0	
637.4	0.4978153		1227.39	0.35038885	0.33078304	1817.4	0.26380835	0.25432752	2407.39	-0.01244694	0.00000011	2997.4	0.13536427	0.12818359	3587.4	0.19601851	0.18591996	4177.4	-0.01224286	0	
637.6	0.49811323		1227.59	0.35104235	0.33073985	1817.6	0.26298424	0.25429808	2407.59	-0.01260186	0.00000011	2997.6	0.13628513	0.12815999	3587.6	0.19605426	0.18589421	4177.6	-0.01286874	0	
637.8	0.49908218		1227.79	0.35122342	0.33069667	1817.8	0.262147	0.25426865	2407.79	-0.01283956	0.00000011	2997.8	0.13554737	0.12813641	3587.8	0.19572916	0.18586845	4177.8	-0.01321789	0	
638	0.49967912		1227.99	0.35173325	0.33065349	1818	0.26345664	0.25423922	2407.99	-0.01336437	0.00000011	2998	0.13466	0.12811282	3588	0.19642065	0.1858427	4178	-0.01373049	0	
638.2	0.50010648		1228.19	0.35145077	0.33061032	1818.2	0.26319335	0.2542098	2408.19	-0.01298888	0.0000001	2998.2	0.1343918	0.12808924	3588.2	0.1968928	0.18581696	4178.2	-0.01382425	0	
638.4	0.50094045		1228.39	0.34990007	0.33056715	1818.4	0.26329917	0.25418038	2408.39	-0.01381946	0.0000001	2998.4	0.13326238	0.12806566	3588.4	0.19659518	0.18579121	4178.4	-0.01549461	0	
638.6	0.50001009		1228.59	0.3495266	0.33052399	1818.6	0.2622576	0.25415096	2408.59	-0.0136796	0.0000001	2998.6	0.13389282	0.12804209	3588.6	0.19727978	0.18576547	4178.6	-0.01560959	0	
638.8	0.49925145		1228.79	0.34842747	0.33048084	1818.8	0.26143618	0.25412154	2408.79	-0.01337506	0.0000001	2998.8	0.13275737	0.12801853	3588.8	0.19727103	0.18573974	4178.8	-0.01631813	0	
639	0.49826628		1228.99	0.34770135	0.33043769	1819	0.26065026	0.25409213	2408.99	-0.01338591	0.0000001	2999	0.13214521	0.12799496	3589	0.197463	0.185714	4179	-0.0165236	0	
639.2	0.4985321		1229.19	0.34644869	0.33039455	1819.2	0.2616491	0.25406273	2409.19	-0.01284589	0.0000001	2999.2	0.13305832	0.1279714	3589.2	0.19723881	0.18568828	4179.2	-0.01581165	0	
639.4	0.4982591		1229.39	0.34525358	0.33035141	1819.4	0.26316366	0.25403332	2409.39	-0.01304907	0.0000001	2999.4	0.13347548	0.12794785	3589.4	0.19724816	0.18566255	4179.4	-0.01641795	0	
639.6	0.49775261		1229.59	0.34417958	0.33030827	1819.6	0.26392604	0.25400392	2409.59	-0.01276228	0.00000009	2999.6	0.1340356	0.1279243	3589.6	0.19680175	0.18563683	4179.6	-0.01633709	0	
639.8	0.4973818		1229.79	0.34407903	0.33026515	1819.8	0.26436364	0.25397452	2409.79	-0.01300196	0.00000009	2999.8	0.13483197	0.12790076	3589.8	0.19728789	0.18561111	4179.8	-0.01687169	0	
640	0.49684575		1229.99	0.34387252	0.33022203	1820	0.26501113	0.25394513	2409.99	-0.01308727	0.00000009	3000	0.1358669	0.12787721	3590	0.19724384	0.1855854	4180	-0.01747593	0	
640.2	0.49712051		1230.19	0.34414997	0.33017891	1820.2	0.26557738	0.25391574	2410.19	-0.01332891	0.00000009	3000.2	0.13531715	0.12785368	3590.2	0.1976138	0.18555968	4180.2	-0.01724048	0	
640.4	0.49690109		1230.39	0.34476203	0.3301358	1820.4	0.26555737	0.25388635	2410.39	-0.01316487	0.00000009	3000.4	0.13579683	0.12783014	3590.4	0.19742806	0.18553398	4180.4	-0.01665633	0	
640.6	0.49769907		1230.59	0.34513177	0.3300927	1820.6	0.2653784	0.25385697	2410.59	-0.01310484	0.00000009	3000.6	0.13585315	0.12780662	3590.6	0.19843001	0.18550827	4180.6	-0.01638472	0	
640.8	0.49889805		1230.79	0.34558337	0.3300496	1820.8	0.26483212	0.25382759	2410.79	-0.01361886	0.00000009	3000.8	0.13645221	0.12778309	3590.8	0.19837407	0.18548257	4180.8	-0.01628112	0	
641	0.49845624		1230.99	0.34630139	0.33000651	1821	0.26456519	0.25379821	2410.99	-0.01419961	0.00000009	3001	0.13718379	0.12775957	3591	0.19811107	0.18545688	4181	-0.01648035	0	
641.2	0.49884296		1231.19	0.34813527	0.32996342	1821.2	0.26434496	0.25376884	2411.19	-0.0144959	0.00000008	3001.2	0.13749296	0.12773606	3591.2	0.19810828	0.18543118	4181.2	-0.01676042	0	
641.4	0.49852647		1231.39	0.34832294	0.32992034	1821.4	0.26427085	0.25373947	2411.39	-0.01562282	0.00000008	3001.4	0.13742268	0.12771255	3591.4	0.19795172	0.18540549	4181.4	-0.01741854	0	
641.6	0.4987317		1231.59	0.34791596	0.32987726	1821.6	0.26364428	0.2537101	2411.59	-0.01565884	0.00000008	3001.6	0.13644918	0.12768904	3591.6	0.19824283	0.18537981	4181.6	-0.01892483	0	
641.8	0.49872377		1231.79	0.34821506	0.32983419	1821.8	0.2635217	0.25368074	2411.79	-0.01573702	0.00000008	3001.8	0.13562447	0.12766554	3591.8	0.19728167	0.18535412	4181.8	-0.01874011	0	
642	0.49899127		1231.99	0.34902466	0.32979112	1822	0.26388572	0.25365138	2411.99	-0.01523629	0.00000008	3002	0.13472431	0.12764204	3592	0.19773568	0.18532844	4182	-0.01879571	0	
642.2	0.49789555		1232.19	0.34958637	0.32974806	1822.2	0.26350511	0.25362202	2412.19	-0.01444851	0.00000008	3002.2	0.13435775	0.12761855	3592.2	0.19725578	0.18530277	4182.2	-0.01870096	0	
642.4	0.49810657		1232.39	0.34943753	0.32970501	1822.4	0.26345783	0.25359267	2412.39	-0.01446745	0.00000008	3002.4	0.13411689	0.12759506	3592.4	0.19709809	0.1852771	4182.4	-0.01942003	0	
642.6	0.49740772		1232.59	0.34955566	0.32966196	1822.6	0.26263486	0.25356332	2412.59	-0.01325328	0.00000008	3002.6	0.13426349	0.12757157	3592.6	0.19704718	0.18525143	4182.6	-0.01876362	0	
642.8	0.49721494		1232.79	0.34834466	0.32961892	1822.8	0.2622291	0.25353397	2412.79	-0.01306092	0.00000008	3002.8	0.1333053	0.12754809	3592.8	0.19652032	0.18522576	4182.8	-0.01851739	0	
643	0.49711244		1232.99	0.34831462	0.32957588	1823	0.26187471	0.25350463	2412.99	-0.01253723	0.00000007	3003	0.13416966	0.12752462	3593	0.19653686	0.1852001	4183	-0.01828065	0	
643.2	0.49684237		1233.19	0.34774177	0.32953285	1823.2	0.26185028	0.25347529	2413.19	-0.01144834	0.00000007	3003.2	0.13434744	0.12750114	3593.2	0.19591189	0.18517444	4183.2	-0.01736179	0	
643.4	0.49637174		1233.39	0.34785403	0.32948983	1823.4	0.26283595	0.25344595	2413.39	-0.01193111	0.00000007	3003.4	0.1345421	0.12747768	3593.4	0.19608115	0.18514879	4183.4	-0.01739111	0	
643.6	0.49599337		1233.59	0.34761146	0.32944681	1823.6	0.26324402	0.25341662	2413.59	-0.01156673	0.00000007	3003.6	0.13449016	0.12745421	3593.6	0.19583279	0.18512314	4183.6	-0.01644296	0	
643.8	0.49626713		1233.79	0.34790722	0.32940379	1823.8	0.26402743	0.25338729	2413.79	-0.01157075	0.00000007	3003.8	0.13465191	0.12743075	3593.8	0.19580184	0.18509749	4183.8	-0.01555587	0	
644	0.49584001		1233.99	0.34878074	0.32936078	1824	0.26496676	0.25335797	2413.99	-0.01150411	0.00000007	3004	0.13409156	0.1274073	3594	0.19621901	0.18507185	4184	-0.01463625	0	
644.2	0.49604254		1234.19	0.34902318	0.32931778	1824.2	0.26530773	0.25332864	2414.19	-0.01262682	0.00000007	3004.2	0.13341089	0.12738385	3594.2	0.19659845	0.18504621	4184.2	-0.01357195	0	
644.4	0.49566101		1234.39	0.34832838	0.32927478	1824.4	0.26449418	0.25329932	2414.39	-0.01263426	0.00000007	3004.4	0.13334886	0.1273604	3594.4	0.19729679	0.18502057	4184.4	-0.01357497	0	
644.6	0.49638902		1234.59	0.34864118	0.32923179	1824.6	0.26447384	0.25327001	2414.59	-0.01382175	0.00000007	3004.6	0.13284297	0.12733696	3594.6	0.19810723	0.18499494	4184.6	-0.01317592	0	
644.8	0.4962717		1234.79	0.34875063	0.32918881	1824.8	0.26479882	0.2532407	2414.79	-0.01464972	0.00000007	3004.8	0.13342538	0.12731352	3594.8	0.19746954	0.18496931	4184.8	-0.01336678	0	
645	0.49595275		1234.99	0.34878832	0.32914582	1825	0.26434994	0.25321139	2414.99	-0.0143212	0.00000007	3005	0.13350484	0.12729009	3595	0.19718735	0.18494369	4185	-0.01353329	0	
645.2	0.49505815		1235.19	0.34892195	0.32910285	1825.2	0.26332747	0.25318208	2415.19	-0.01376492	0.00000006	3005.2	0.1333761	0.12726666	3595.2	0.19693246	0.18491806	4185.2	-0.01328692	0	
645.4	0.49439437		1235.39	0.34825025	0.32905988	1825.4	0.26236099	0.25315278	2415.39	-0.01422472	0.00000006	3005.4	0.13245472	0.12724324	3595.4	0.19671225	0.18489244	4185.4	-0.01502829	0	
645.6	0.49440637		1235.59	0.34820098	0.32901692	1825.6	0.26153337	0.25312348	2415.59	-0.01434193	0.00000006	3005.6	0.13178264	0.12721982	3595.6	0.19629444	0.18486683	4185.6	-0.01482859	0	
645.8	0.4935626		1235.79	0.34857922	0.32897396	1825.8	0.26153154	0.25309419	2415.79	-0.01351781	0.00000006	3005.8	0.13128287	0.1271964	3595.8	0.19610131	0.18484122	4185.8	-0.01508498	0	
646	0.4931098		1235.99	0.34959011	0.32893101	1826	0.26147298	0.25306489	2415.99	-0.0124047	0.00000006	3006	0.13050651	0.12717299	3596	0.19601502	0.18481561	4186	-0.0151276	0	
646.2	0.49231587		1236.19	0.34995043	0.32888806	1826.2	0.26193739	0.2530356	2416.19	-0.01230993	0.00000006	3006.2	0.13098603	0.12714958	3596.2	0.19582356	0.18479	4186.2	-0.01509356	0	
646.4	0.49364391		1236.39	0.34885072	0.32884512	1826.4	0.2623991	0.25300632	2416.39	-0.01205289	0.00000006	3006.4	0.13201716	0.12712618	3596.4	0.19632959	0.1847644	4186.4	-0.01566544	0	
646.6	0.4944622		1236.59	0.34819537	0.32880218	1826.6	0.26225411	0.25297704	2416.59	-0.01147385	0.00000006	3006.6	0.13188125	0.12710278	3596.6	0.19595975	0.18473881	4186.6	-0.01583923	0	
646.8	0.49528508		1236.79	0.34748554	0.32875925	1826.8	0.26121545	0.25294776	2416.79	-0.01132044	0.00000006	3006.8	0.13186452	0.12707939	3596.8	0.19580228	0.18471321	4186.8	-0.0164042	0	
647	0.49502858		1236.99	0.34815771	0.32871633	1827	0.26079823	0.25291848	2416.99	-0.01153645	0.00000006	3007	0.13304462	0.127056	3597	0.19585058	0.18468762	4187	-0.01644453	0	
647.2	0.49525744		1237.19	0.34769307	0.32867341	1827.2	0.26087398	0.25288921	2417.19	-0.0120725	0.00000006	3007.2	0.13331916	0.12703261	3597.2	0.19608906	0.18466204	4187.2	-0.01613979	0	
647.4	0.49584362		1237.39	0.34758279	0.32863049	1827.4	0.26175261	0.25285994	2417.39	-0.01359488	0.00000006	3007.4	0.13358884	0.12700923	3597.4	0.19593608	0.18463645	4187.4	-0.01663247	0	
647.6	0.49643894		1237.59	0.34731445	0.32858759	1827.6	0.26304161	0.25283068	2417.59	-0.01365452	0.00000005	3007.6	0.13459436	0.12698585	3597.6	0.19633818	0.18461087	4187.6	-0.01596879	0	
647.8	0.49694765		1237.79	0.34774442	0.32854468	1827.8	0.26356004	0.25280142	2417.79	-0.01388372	0.00000005	3007.8	0.13502598	0.12696248	3597.8	0.1962472	0.1845853	4187.8	-0.01554521	0	
648	0.49695937		1237.99	0.34798386	0.32850179	1828	0.26447941	0.25277216	2417.99	-0.01437027	0.00000005	3008	0.13538014	0.12693911	3598	0.19648286	0.18455972	4188	-0.01552815	0	
648.2	0.49708256		1238.19	0.3477833	0.3284589	1828.2	0.26442988	0.2527429	2418.19	-0.01510476	0.00000005	3008.2	0.13589908	0.12691575	3598.2	0.19656593	0.18453416	4188.2	-0.01512486	0	
648.4	0.49682327		1238.39	0.34763452	0.32841601	1828.4	0.2642919	0.25271365	2418.39	-0.01481435	0.00000005	3008.4	0.13606466	0.12689239	3598.4	0.19669905	0.18450859	4188.4	-0.0153599	0	
648.6	0.49685123		1238.59	0.34821893	0.32837313	1828.6	0.26491836	0.25268441	2418.59	-0.01522603	0.00000005	3008.6	0.13642273	0.12686903	3598.6	0.19583456	0.18448303	4188.6	-0.0148347	0	
648.8	0.49611966		1238.79	0.34819923	0.32833026	1828.8	0.26534917	0.25265516	2418.79	-0.01413362	0.00000005	3008.8	0.13716386	0.12684568	3598.8	0.19480585	0.18445747	4188.8	-0.01465775	0	
649	0.49579		1238.99	0.34871922	0.32828739	1829	0.2647506	0.25262592	2418.99	-0.01336278	0.00000005	3009	0.13766215	0.12682234	3599	0.19458758	0.18443191	4189	-0.01474945	0	
649.2	0.4947882		1239.19	0.34933272	0.32824453	1829.2	0.26448876	0.25259668	2419.19	-0.01336063	0.00000005	3009.2	0.1380777	0.12679899	3599.2	0.19417974	0.18440636	4189.2	-0.01472813	0	
649.4	0.49416468		1239.39	0.34976005	0.32820167	1829.4	0.26432888	0.25256745	2419.39	-0.0133265	0.00000005	3009.4	0.13794252	0.12677565	3599.4	0.19390729	0.18438082	4189.4	-0.01515811	0	
649.6	0.49327294		1239.59	0.35011459	0.32815882	1829.6	0.26438956	0.25253822	2419.59	-0.01274442	0.00000005	3009.6	0.13808732	0.12675232	3599.6	0.19306454	0.18435527	4189.6	-0.01437849	0	
649.8	0.49203382		1239.79	0.35058723	0.32811597	1829.8	0.26472801	0.25250899	2419.79	-0.01213525	0.00000005	3009.8	0.13824422	0.12672899	3599.8	0.19303034	0.18432973	4189.8	-0.01508758	0	
