# Supplementary material for: Functional development of a V3/glycan-specific broadly neutralizing antibody isolated from a case of HIV superinfection
Source: eLife. 2021 Jul 15;10:e68110. doi: 10.7554/eLife.68110 (PMC8376252; doi:10.7554/eLife.68110)
Supplement: Figure 2—source data 2. [file elife-68110-fig2-data2.zip › QA013.2 Dbl Ref BLI_2020.09.30/BG505.SOSIP trimer/Fit Data/C3Results.txt]

Conc1	1.25E-07	1.25E-07	1.25E-07	1.25E-07	1.25E-07	1.25E-07	1.25E-07	
Start1	290	879.99	1469.99	2059.99	2650	3240	3830	
Stop1	649.8	1239.79	1829.8	2419.79	3009.8	3599.8	4189.8	
Kobs	0.000427455251083201	0.000652869586489493	0.000578711695600215	0.0687788947815116	0.000920374155084472	0.000692751088847076	6.36466817353143E-05	
Error Kobs	1.66119584614084E-05	1.94963461737528E-05	1.79177799358196E-05	0.0130692484112605	3.09405941019746E-05	2.60234317496297E-05	0.0166172082622511	
Koff	0	0	0	0	0	0	0	
Error Koff	0	0	0	0	0	0	0	
Time1	Data1	Fit1	Time2	Data2	Fit2	Time3	Data3	Fit3	Time4	Data4	Fit4	Time5	Data5	Fit5	Time6	Data6	Fit6	Time7	Data7	Fit7	
290	-0.00011234	0	879.99	0.01134057	0	1469.99	-0.00216116	0	2059.99	0.00302726	0	2650	-0.00020511	0	3240	0.00247845	0	3830	-0.00900462	0	
290.2	-0.00040093	0.00135621	880.19	0.01125797	0.00033461	1470.19	-0.00200835	0.00019962	2060.19	0.00284504	0.00011594	2650.2	-0.00151322	0.00005571	3240.2	0.00244359	0.00011147	3830.2	-0.0079985	0	
290.4	-0.00046542	0.00270777	880.39	0.01048162	0.00066893	1470.39	-0.00217317	0.00039913	2060.39	0.00225749	0.00023029	2650.4	-0.0022806	0.00011141	3240.4	0.00236788	0.0002229	3830.4	-0.00788574	0	
290.6	-0.00033079	0.00405469	880.59	0.00995884	0.00100297	1470.59	-0.00203983	0.00059851	2060.59	0.00287	0.00034308	2650.6	-0.00324637	0.0001671	3240.6	0.00258437	0.00033428	3830.6	-0.00819694	0	
290.8	-0.00027833	0.00539698	880.79	0.00929524	0.00133674	1470.79	-0.00269718	0.00079777	2060.79	0.00293172	0.00045433	2650.8	-0.00448524	0.00022278	3240.8	0.00242165	0.00044561	3830.8	-0.00814923	0	
291	0.0002496	0.00673466	880.99	0.00957988	0.00167022	1470.99	-0.00304349	0.00099691	2060.99	0.00280443	0.00056406	2651	-0.00536208	0.00027844	3241	0.00318316	0.00055689	3831	-0.00753571	0	
291.2	0.00058158	0.00806775	881.19	0.00900467	0.00200342	1471.19	-0.00241111	0.00119593	2061.19	0.0023354	0.00067229	2651.2	-0.00572005	0.0003341	3241.2	0.00325181	0.00066813	3831.2	-0.00751951	0	
291.4	0.00092812	0.00939626	881.39	0.00885369	0.00233634	1471.39	-0.00185491	0.00139483	2061.39	0.00228963	0.00077905	2651.4	-0.0060141	0.00038974	3241.4	0.00376732	0.00077931	3831.4	-0.00746553	0	
291.6	0.00286675	0.01072021	881.59	0.00917334	0.00266898	1471.59	-0.00134003	0.00159361	2061.59	0.00175929	0.00088434	2651.6	-0.00718315	0.00044537	3241.6	0.00331787	0.00089045	3831.6	-0.00720184	0	
291.8	0.00430796	0.01203962	881.79	0.00930558	0.00300134	1471.79	-0.00031021	0.00179226	2061.79	0.00229295	0.00098819	2651.8	-0.0076795	0.00050099	3241.8	0.00432046	0.00100155	3831.8	-0.0070414	0	
292	0.00617617	0.01335449	881.99	0.01063335	0.00333342	1471.99	0.00029272	0.0019908	2061.99	0.00176796	0.00109063	2652	-0.00744946	0.0005566	3242	0.00488633	0.00111259	3832	-0.00711435	0	
292.2	0.00793394	0.01466485	882.19	0.01145241	0.00366522	1472.19	0.00113123	0.00218922	2062.19	0.00183196	0.00119166	2652.2	-0.0070498	0.0006122	3242.2	0.0059206	0.00122358	3832.2	-0.00758419	0	
292.4	0.00932382	0.01597071	882.39	0.01149539	0.00399674	1472.39	0.00076147	0.00238751	2062.39	0.0012985	0.00129131	2652.4	-0.00670691	0.00066779	3242.4	0.00728856	0.00133453	3832.4	-0.00870715	0	
292.6	0.01144936	0.01727209	882.59	0.01246831	0.00432799	1472.59	0.00144365	0.00258568	2062.59	0.00051463	0.00138961	2652.6	-0.00615117	0.00072336	3242.6	0.00758972	0.00144543	3832.6	-0.00898084	0	
292.8	0.01257875	0.018569	882.79	0.01389236	0.00465895	1472.79	0.00169935	0.00278374	2062.79	0.0008475	0.00148655	2652.8	-0.00516368	0.00077893	3242.8	0.00804851	0.00155628	3832.8	-0.00852117	0	
293	0.01366999	0.01986145	882.99	0.01438937	0.00498964	1472.99	0.00202852	0.00298167	2062.99	0.00014673	0.00158218	2653	-0.00517875	0.00083448	3243	0.00903482	0.00166709	3833	-0.00790504	0	
293.2	0.01528161	0.02114947	883.19	0.01551534	0.00532005	1473.19	0.00263359	0.00317949	2063.19	0.00028446	0.0016765	2653.2	-0.00468698	0.00089002	3243.2	0.00926399	0.00177784	3833.2	-0.00867357	0	
293.4	0.01737152	0.02243306	883.39	0.01617373	0.00565018	1473.39	0.00237124	0.00337718	2063.39	-0.00034367	0.00176952	2653.4	-0.00471596	0.00094556	3243.4	0.00836974	0.00188855	3833.4	-0.00875225	0	
293.6	0.01932382	0.02371225	883.59	0.01652468	0.00598003	1473.59	0.00283169	0.00357475	2063.59	-0.00025872	0.00186128	2653.6	-0.00478205	0.00100108	3243.6	0.00798082	0.00199921	3833.6	-0.00814895	0	
293.8	0.02127625	0.02498705	883.79	0.01717653	0.0063096	1473.79	0.0030206	0.00377221	2063.79	0.00014246	0.00195178	2653.8	-0.00463535	0.00105658	3243.8	0.00873485	0.00210983	3833.8	-0.00930113	0	
294	0.02255886	0.02625746	883.99	0.01718682	0.0066389	1473.99	0.00337121	0.00396954	2063.99	-0.0003961	0.00204105	2654	-0.00456667	0.00111208	3244	0.0095922	0.00222039	3834	-0.00994599	0	
294.2	0.02470005	0.02752352	884.19	0.01788392	0.00696792	1474.19	0.00397521	0.00416675	2064.19	-0.00086907	0.0021291	2654.2	-0.00381202	0.00116757	3244.2	0.01036776	0.00233091	3834.2	-0.0104593	0	
294.4	0.02674116	0.02878523	884.39	0.01739645	0.00729666	1474.39	0.0038942	0.00436385	2064.39	-0.00060437	0.00221594	2654.4	-0.00276865	0.00122304	3244.4	0.01042231	0.00244138	3834.4	-0.01175155	0	
294.6	0.02796801	0.0300426	884.59	0.01731934	0.00762513	1474.59	0.0036633	0.00456082	2064.59	0.00010774	0.0023016	2654.6	-0.0031032	0.00127851	3244.6	0.01014822	0.00255181	3834.6	-0.0122731	0	
294.8	0.0298648	0.03129566	884.79	0.01764764	0.00795332	1474.79	0.00321384	0.00475767	2064.79	-0.00014428	0.00238608	2654.8	-0.00288569	0.00133396	3244.8	0.00952345	0.00266218	3834.8	-0.01210333	0	
295	0.03141106	0.03254442	884.99	0.01741773	0.00828123	1474.99	0.00334437	0.00495441	2064.99	-0.000147	0.00246941	2655	-0.0027081	0.0013894	3245	0.00985161	0.00277251	3835	-0.01136473	0	
295.2	0.03353629	0.03378889	885.19	0.01665276	0.00860887	1475.19	0.00436039	0.00515102	2065.19	-0.0001866	0.00255161	2655.2	-0.00235012	0.00144483	3245.2	0.00932576	0.00288279	3835.2	-0.01101875	0	
295.4	0.03520234	0.03502908	885.39	0.01755043	0.00893623	1475.39	0.00379795	0.00534752	2065.39	0.00041099	0.00263267	2655.4	-0.00310955	0.00150025	3245.4	0.00928895	0.00299302	3835.4	-0.01060161	0	
295.6	0.03720686	0.03626502	885.59	0.01836491	0.00926332	1475.59	0.00479457	0.00554389	2065.59	-0.00018973	0.00271264	2655.6	-0.00451967	0.00155566	3245.6	0.00804194	0.00310321	3835.6	-0.00977102	0	
295.8	0.03895925	0.03749672	885.79	0.01973448	0.00959013	1475.79	0.00490126	0.00574015	2065.79	0.00056421	0.00279151	2655.8	-0.00445052	0.00161106	3245.8	0.00889373	0.00321335	3835.8	-0.00897435	0	
296	0.04038167	0.03872418	885.99	0.02101527	0.00991667	1475.99	0.00514618	0.00593629	2065.99	-0.00003073	0.0028693	2656	-0.00404212	0.00166644	3246	0.00867247	0.00332344	3836	-0.00907062	0	
296.2	0.04217724	0.03994743	886.19	0.02099149	0.01024293	1476.19	0.00505936	0.00613231	2066.19	-0.00002719	0.00294602	2656.2	-0.00316036	0.00172182	3246.2	0.00825255	0.00343348	3836.2	-0.00840828	0	
296.4	0.04417265	0.04116648	886.39	0.02101737	0.01056892	1476.39	0.00474346	0.00632821	2066.39	0.0002141	0.0030217	2656.4	-0.00315745	0.00177718	3246.4	0.0085808	0.00354347	3836.4	-0.0091002	0	
296.6	0.04604465	0.04238134	886.59	0.02178859	0.01089463	1476.59	0.00530094	0.00652399	2066.59	-0.00013198	0.00309635	2656.6	-0.0025262	0.00183253	3246.6	0.00780261	0.00365342	3836.6	-0.00792662	0	
296.8	0.04714786	0.04359204	886.79	0.02175368	0.01122007	1476.79	0.00524982	0.00671965	2066.79	0.00040014	0.00316997	2656.8	-0.00233046	0.00188787	3246.8	0.00785316	0.00376332	3836.8	-0.00703766	0	
297	0.04812655	0.04479857	886.99	0.02108401	0.01154523	1476.99	0.00577405	0.00691519	2066.99	-0.00001251	0.00324259	2657	-0.00182715	0.0019432	3247	0.00779597	0.00387318	3837	-0.00659365	0	
297.2	0.04950725	0.04600097	887.19	0.02171618	0.01187013	1477.19	0.00589126	0.00711061	2067.19	0.00040826	0.00331422	2657.2	-0.00107702	0.00199852	3247.2	0.0075544	0.00398298	3837.2	-0.00666195	0	
297.4	0.05147753	0.04719923	887.39	0.02191118	0.01219474	1477.39	0.00632183	0.00730592	2067.39	0.00017859	0.00338487	2657.4	-0.00105685	0.00205383	3247.4	0.00737169	0.00409274	3837.4	-0.00685271	0	
297.6	0.0530322	0.04839338	887.59	0.02208958	0.01251909	1477.59	0.00691753	0.00750111	2067.59	0.00079723	0.00345455	2657.6	-0.00030311	0.00210913	3247.6	0.00770168	0.00420245	3837.6	-0.00671805	0	
297.8	0.0549047	0.04958343	887.79	0.02211655	0.01284316	1477.79	0.00730788	0.00769617	2067.79	0.00133993	0.00352328	2657.8	-0.00078378	0.00216441	3247.8	0.0079229	0.00431212	3837.8	-0.00744052	0	
298	0.0569329	0.05076939	887.99	0.02158036	0.01316696	1477.99	0.00645989	0.00789112	2067.99	0.0018939	0.00359107	2658	-0.00049401	0.00221968	3248	0.00754967	0.00442174	3838	-0.00747799	0	
298.2	0.05901214	0.05195128	888.19	0.02229441	0.01349049	1478.19	0.00737272	0.00808595	2068.19	0.00258425	0.00365794	2658.2	0.00006265	0.00227495	3248.2	0.00698991	0.00453131	3838.2	-0.0073824	0	
298.4	0.06088684	0.05312912	888.39	0.02165778	0.01381374	1478.39	0.00665831	0.00828067	2068.39	0.00330503	0.00372389	2658.4	0.00005066	0.0023302	3248.4	0.00704926	0.00464083	3838.4	-0.00697894	0	
298.6	0.06209842	0.05430291	888.59	0.02181906	0.01413672	1478.59	0.00687062	0.00847526	2068.59	0.00414615	0.00378894	2658.6	-0.00084642	0.00238544	3248.6	0.00671019	0.0047503	3838.6	-0.00591726	0	
298.8	0.06316639	0.05547266	888.79	0.02164783	0.01445944	1478.79	0.00694383	0.00866974	2068.79	0.00350986	0.0038531	2658.8	-0.0001316	0.00244067	3248.8	0.00740716	0.00485973	3838.8	-0.00603475	0	
299	0.06481508	0.05663841	888.99	0.02146178	0.01478187	1478.99	0.00643597	0.00886409	2068.99	0.00453423	0.00391638	2659	0.00006151	0.00249589	3249	0.00782929	0.00496911	3839	-0.00585132	0	
299.2	0.06664414	0.05780015	889.19	0.02287711	0.01510404	1479.19	0.00695842	0.00905833	2069.19	0.00391692	0.0039788	2659.2	0.00087811	0.0025511	3249.2	0.00787913	0.00507845	3839.2	-0.00527251	0	
299.4	0.06657413	0.0589579	889.39	0.02431908	0.01542594	1479.39	0.00732472	0.00925246	2069.39	0.00440221	0.00404037	2659.4	0.00093566	0.00260629	3249.4	0.00857324	0.00518774	3839.4	-0.00520137	0	
299.6	0.06746415	0.06011167	889.59	0.0249085	0.01574757	1479.59	0.00811501	0.00944646	2069.59	0.00431958	0.00410109	2659.6	0.00056934	0.00266148	3249.6	0.00820559	0.00529698	3839.6	-0.00458233	0	
299.8	0.06961953	0.06126149	889.79	0.02645156	0.01606892	1479.79	0.00845225	0.00964035	2069.79	0.00495587	0.00416099	2659.8	0.00130048	0.00271665	3249.8	0.00850891	0.00540617	3839.8	-0.00436655	0	
300	0.07084457	0.06240735	889.99	0.02569572	0.01639001	1479.99	0.009237	0.00983411	2069.99	0.00462181	0.00422006	2660	0.00231578	0.00277181	3250	0.00860453	0.00551531	3840	-0.00497363	0	
300.2	0.07210797	0.06354928	890.19	0.02528121	0.01671082	1480.19	0.00928485	0.01002776	2070.19	0.00529973	0.00427833	2660.2	0.00286472	0.00282696	3250.2	0.00775439	0.00562441	3840.2	-0.00512836	0	
300.4	0.07368718	0.06468729	890.39	0.02601537	0.01703137	1480.39	0.00916567	0.0102213	2070.39	0.00517874	0.0043358	2660.4	0.0018722	0.00288211	3250.4	0.00928278	0.00573347	3840.4	-0.00647457	0	
300.6	0.07442903	0.0658214	890.59	0.02690044	0.01735164	1480.59	0.00964982	0.01041471	2070.59	0.00481071	0.00439249	2660.6	0.00255317	0.00293723	3250.6	0.00832252	0.00584247	3840.6	-0.00591099	0	
300.8	0.07518473	0.0669516	890.79	0.02685987	0.01767165	1480.79	0.01022913	0.01060801	2070.79	0.00498267	0.0044484	2660.8	0.00268782	0.00299235	3250.8	0.00927619	0.00595143	3840.8	-0.00606528	0	
301	0.07516299	0.06807793	890.99	0.02643543	0.01799138	1480.99	0.01092205	0.01080119	2070.99	0.00443819	0.00450355	2661	0.00254341	0.00304746	3251	0.00980717	0.00606034	3841	-0.005757	0	
301.2	0.07671019	0.06920039	891.19	0.02684672	0.01831085	1481.19	0.01107347	0.01099425	2071.19	0.00358251	0.00455795	2661.2	0.00269241	0.00310256	3251.2	0.01024087	0.0061692	3841.2	-0.00631819	0	
301.4	0.07828482	0.070319	891.39	0.02711409	0.01863005	1481.39	0.01163445	0.0111872	2071.39	0.00399891	0.0046116	2661.4	0.0022747	0.00315764	3251.4	0.0109202	0.00627802	3841.4	-0.00683196	0	
301.6	0.07923771	0.07143376	891.59	0.02765854	0.01894898	1481.59	0.01208376	0.01138003	2071.59	0.0046035	0.00466452	2661.6	0.00218423	0.00321271	3251.6	0.01138019	0.00638679	3841.6	-0.00698428	0	
301.8	0.08100531	0.0725447	891.79	0.02864725	0.01926764	1481.79	0.01219297	0.01157274	2071.79	0.00436035	0.00471671	2661.8	0.00205685	0.00326778	3251.8	0.01163023	0.00649551	3841.8	-0.0076933	0	
302	0.08220509	0.07365183	891.99	0.02974885	0.01958603	1481.99	0.01186062	0.01176533	2071.99	0.00453843	0.00476819	2662	0.00121244	0.00332283	3252	0.01186037	0.00660419	3842	-0.00668793	0	
302.2	0.08302383	0.07475515	892.19	0.03083384	0.01990416	1482.19	0.01206664	0.01195781	2072.19	0.00387706	0.00481897	2662.2	0.00077556	0.00337787	3252.2	0.01193131	0.00671282	3842.2	-0.00648934	0	
302.4	0.08457085	0.07585468	892.39	0.03075544	0.02022202	1482.39	0.01135477	0.01215017	2072.39	0.00393385	0.00486906	2662.4	0.00075482	0.0034329	3252.4	0.01193693	0.0068214	3842.4	-0.00635984	0	
302.6	0.0854209	0.07695044	892.59	0.03126146	0.02053961	1482.59	0.01210115	0.01234241	2072.59	0.00305979	0.00491846	2662.6	0.0004696	0.00348792	3252.6	0.01133021	0.00692994	3842.6	-0.00605139	0	
302.8	0.08565036	0.07804244	892.79	0.03168263	0.02085693	1482.79	0.01243634	0.01253454	2072.79	0.00176854	0.00496718	2662.8	0.00170042	0.00354292	3252.8	0.01127966	0.00703843	3842.8	-0.00735497	0	
303	0.08724692	0.07913068	892.99	0.03191374	0.02117399	1482.99	0.0125929	0.01272655	2072.99	0.00313747	0.00501524	2663	0.00198297	0.00359792	3253	0.01131833	0.00714687	3843	-0.00716244	0	
303.2	0.08800924	0.08021519	893.19	0.03279244	0.02149078	1483.19	0.01368593	0.01291844	2073.19	0.00239306	0.00506264	2663.2	0.0026107	0.0036529	3253.2	0.01124982	0.00725527	3843.2	-0.00697911	0	
303.4	0.08878656	0.08129598	893.39	0.03343765	0.0218073	1483.39	0.01365268	0.01311022	2073.39	0.00324605	0.0051094	2663.4	0.00217918	0.00370788	3253.4	0.01138837	0.00736362	3843.4	-0.00692221	0	
303.6	0.09025738	0.08237305	893.59	0.0335452	0.02212356	1483.59	0.0130681	0.01330188	2073.59	0.00253943	0.00515552	2663.6	0.00235428	0.00376284	3253.6	0.01087773	0.00747192	3843.6	-0.00684624	0	
303.8	0.09120228	0.08344643	893.79	0.03430578	0.02243955	1483.79	0.01351106	0.01349342	2073.79	0.00241562	0.005201	2663.8	0.00340632	0.00381779	3253.8	0.01107216	0.00758018	3843.8	-0.00734822	0	
304	0.09210533	0.08451612	893.99	0.03327556	0.02275527	1483.99	0.0131184	0.01368485	2073.99	0.00188379	0.00524586	2664	0.00342443	0.00387273	3254	0.01163893	0.00768839	3844	-0.00842451	0	
304.2	0.09329284	0.08558214	894.19	0.03350871	0.02307073	1484.19	0.01295859	0.01387616	2074.19	0.00175367	0.00529012	2664.2	0.00289191	0.00392766	3254.2	0.01179967	0.00779655	3844.2	-0.0093344	0	
304.4	0.09456869	0.0866445	894.39	0.03460998	0.02338592	1484.39	0.01245877	0.01406736	2074.39	0.00085878	0.00533376	2664.4	0.00276762	0.00398258	3254.4	0.01279677	0.00790467	3844.4	-0.00955319	0	
304.6	0.09565363	0.08770321	894.59	0.03500096	0.02370085	1484.59	0.01249592	0.01425844	2074.59	0.00112816	0.00537681	2664.6	0.00299688	0.00403749	3254.6	0.01166595	0.00801274	3844.6	-0.00903261	0	
304.8	0.09595736	0.08875828	894.79	0.03461271	0.02401552	1484.79	0.01342572	0.0144494	2074.79	0.00143728	0.00541927	2664.8	0.00253192	0.00409239	3254.8	0.01289383	0.00812076	3844.8	-0.00918371	0	
305	0.09651997	0.08980973	894.99	0.0345201	0.02432991	1484.99	0.01356471	0.01464025	2074.99	0.00132691	0.00546115	2665	0.00154115	0.00414727	3255	0.0137349	0.00822874	3845	-0.00956467	0	
305.2	0.0981295	0.09085758	895.19	0.03426201	0.02464405	1485.19	0.01362245	0.01483098	2075.19	0.00125339	0.00550246	2665.2	0.00181241	0.00420214	3255.2	0.0138216	0.00833667	3845.2	-0.00942245	0	
305.4	0.09967587	0.09190182	895.39	0.03465292	0.02495792	1485.39	0.01391718	0.01502159	2075.39	0.00219935	0.00554321	2665.4	0.00152638	0.00425701	3255.4	0.01428462	0.00844455	3845.4	-0.0091272	0	
305.6	0.1011764	0.09294248	895.59	0.03523091	0.02527152	1485.59	0.01449229	0.01521209	2075.59	0.00213788	0.00558339	2665.6	0.00219193	0.00431186	3255.6	0.01454811	0.00855239	3845.6	-0.00953392	0	
305.8	0.1026617	0.09397956	895.79	0.03683475	0.02558486	1485.79	0.01464925	0.01540247	2075.79	0.00222896	0.00562303	2665.8	0.00209218	0.0043667	3255.8	0.01483779	0.00866018	3845.8	-0.00854349	0	
306	0.10340584	0.09501309	895.99	0.03720689	0.02589794	1485.99	0.01447411	0.01559274	2075.99	0.00242027	0.00566213	2666	0.00132597	0.00442153	3256	0.01429845	0.00876792	3846	-0.00730554	0	
306.2	0.1048186	0.09604307	896.19	0.03684222	0.02621076	1486.19	0.01455533	0.01578289	2076.19	0.0031303	0.00570069	2666.2	0.00201506	0.00447635	3256.2	0.01408989	0.00887562	3846.2	-0.00713072	0	
306.4	0.10654717	0.0970695	896.39	0.03709302	0.02652331	1486.39	0.01509873	0.01597293	2076.39	0.00310989	0.00573873	2666.4	0.0017901	0.00453116	3256.4	0.0137545	0.00898327	3846.4	-0.0065508	0	
306.6	0.10721908	0.09809242	896.59	0.03714401	0.0268356	1486.59	0.01585021	0.01616285	2076.59	0.00287665	0.00577624	2666.6	0.00149386	0.00458595	3256.6	0.01360315	0.00909088	3846.6	-0.00591538	0	
306.8	0.10769367	0.09911182	896.79	0.03795452	0.02714762	1486.79	0.0159365	0.01635266	2076.79	0.00322983	0.00581325	2666.8	0.00216786	0.00464074	3256.8	0.01409292	0.00919844	3846.8	-0.00579507	0	
307	0.10863247	0.10012772	896.99	0.03784221	0.02745938	1486.99	0.01581699	0.01654235	2076.99	0.00372102	0.00584974	2667	0.00297365	0.00469551	3257	0.01514532	0.00930595	3847	-0.00567234	0	
307.2	0.1103111	0.10114014	897.19	0.03979737	0.02777088	1487.19	0.01641158	0.01673192	2077.19	0.00419301	0.00588574	2667.2	0.00406334	0.00475028	3257.2	0.01472776	0.00941341	3847.2	-0.00598099	0	
307.4	0.11176831	0.10214908	897.39	0.04100027	0.02808212	1487.39	0.01578373	0.01692138	2077.39	0.00322819	0.00592125	2667.4	0.00436636	0.00480503	3257.4	0.01532412	0.00952083	3847.4	-0.00534894	0	
307.6	0.11226029	0.10315455	897.59	0.04182007	0.0283931	1487.59	0.01592191	0.01711073	2077.59	0.00288936	0.00595627	2667.6	0.00511295	0.00485977	3257.6	0.01555717	0.00962821	3847.6	-0.00506343	0	
307.8	0.11353901	0.10415657	897.79	0.04295255	0.02870381	1487.79	0.01616388	0.01729996	2077.79	0.00250949	0.00599081	2667.8	0.00539502	0.0049145	3257.8	0.01578161	0.00973553	3847.8	-0.00598967	0	
308	0.1151782	0.10515515	897.99	0.04337397	0.02901427	1487.99	0.01653093	0.01748907	2077.99	0.00219733	0.00602488	2668	0.00449673	0.00496922	3258	0.01634121	0.00984282	3848	-0.00622639	0	
308.2	0.11653522	0.1061503	898.19	0.04421471	0.02932446	1488.19	0.01667332	0.01767807	2078.19	0.0024108	0.00605849	2668.2	0.00492958	0.00502393	3258.2	0.01652396	0.00995005	3848.2	-0.00635611	0	
308.4	0.11627983	0.10714204	898.39	0.04506496	0.02963439	1488.39	0.01661383	0.01786696	2078.39	0.00244885	0.00609164	2668.4	0.0054077	0.00507863	3258.4	0.01610297	0.01005724	3848.4	-0.00625903	0	
308.6	0.11739941	0.10813037	898.59	0.0446509	0.02994406	1488.59	0.01740336	0.01805573	2078.59	0.00234952	0.00612433	2668.6	0.00519785	0.00513331	3258.6	0.0154529	0.01016438	3848.6	-0.00676204	0	
308.8	0.11686789	0.1091153	898.79	0.04387951	0.03025347	1488.79	0.0176109	0.01824438	2078.79	0.00268502	0.00615657	2668.8	0.00453665	0.00518799	3258.8	0.01615623	0.01027148	3848.8	-0.0071984	0	
309	0.11784974	0.11009686	898.99	0.04341641	0.03056262	1488.99	0.01822002	0.01843292	2078.99	0.00261008	0.00618838	2669	0.00456101	0.00524265	3259	0.01599679	0.01037853	3849	-0.00774993	0	
309.2	0.11909776	0.11107504	899.19	0.04289801	0.03087151	1489.19	0.0191019	0.01862135	2079.19	0.00265532	0.00621975	2669.2	0.00511549	0.00529731	3259.2	0.0149907	0.01048553	3849.2	-0.00726531	0	
309.4	0.12092969	0.11204987	899.39	0.04288358	0.03118014	1489.39	0.01894576	0.01880966	2079.39	0.00302312	0.00625069	2669.4	0.00464358	0.00535195	3259.4	0.01465268	0.01059249	3849.4	-0.00827474	0	
309.6	0.12198483	0.11302135	899.59	0.0428379	0.03148851	1489.59	0.01969773	0.01899786	2079.59	0.00339904	0.00628121	2669.6	0.00411507	0.00540658	3259.6	0.01384284	0.0106994	3849.6	-0.00823778	0	
309.8	0.12290493	0.11398949	899.79	0.04329188	0.03179662	1489.79	0.01982906	0.01918594	2079.79	0.00386021	0.00631131	2669.8	0.00337568	0.0054612	3259.8	0.01346432	0.01080627	3849.8	-0.00820889	0	
310	0.12359376	0.11495431	899.99	0.04268574	0.03210447	1489.99	0.02009054	0.01937391	2079.99	0.00414426	0.00634101	2670	0.00253346	0.00551581	3260	0.0129437	0.01091309	3850	-0.0081409	0	
310.2	0.12495865	0.11591581	900.19	0.04221772	0.03241206	1490.19	0.02026188	0.01956177	2080.19	0.00491764	0.00637029	2670.2	0.00254507	0.00557041	3260.2	0.01360664	0.01101986	3850.2	-0.00846656	0	
310.4	0.12560951	0.11687402	900.39	0.04218562	0.0327194	1490.39	0.02043062	0.01974951	2080.39	0.00430279	0.00639918	2670.4	0.00135081	0.00562499	3260.4	0.01394845	0.01112659	3850.4	-0.00844697	0	
310.6	0.12592027	0.11782893	900.59	0.04262125	0.03302647	1490.59	0.01998927	0.01993713	2080.59	0.0042543	0.00642767	2670.6	0.00133905	0.00567957	3260.6	0.01464571	0.01123327	3850.6	-0.00834256	0	
310.8	0.12697416	0.11878056	900.79	0.04253287	0.03333329	1490.79	0.01968766	0.02012465	2080.79	0.00419852	0.00645577	2670.8	0.00185874	0.00573413	3260.8	0.01584629	0.01133991	3850.8	-0.00916408	0	
311	0.12804546	0.11972893	900.99	0.04311892	0.03363984	1490.99	0.01996224	0.02031205	2080.99	0.0040649	0.00648348	2671	0.00285656	0.00578869	3261	0.01625232	0.0114465	3851	-0.01014771	0	
311.2	0.12932041	0.12067404	901.19	0.04419001	0.03394614	1491.19	0.01953585	0.02049933	2081.19	0.00386542	0.00651082	2671.2	0.00247784	0.00584323	3261.2	0.01624416	0.01155304	3851.2	-0.0099058	0	
311.4	0.1303934	0.12161591	901.39	0.04449394	0.03425219	1491.39	0.01884773	0.0206865	2081.39	0.00200237	0.00653779	2671.4	0.00242553	0.00589776	3261.4	0.01648532	0.01165954	3851.4	-0.00960019	0	
311.6	0.13142984	0.12255454	901.59	0.0455981	0.03455797	1491.59	0.01827468	0.02087356	2081.59	0.00221882	0.00656438	2671.6	0.00294484	0.00595228	3261.6	0.0152822	0.01176599	3851.6	-0.00904574	0	
311.8	0.13357519	0.12348995	901.79	0.04630087	0.0348635	1491.79	0.01843281	0.0210605	2081.79	0.0015911	0.00659062	2671.8	0.00289306	0.0060068	3261.8	0.01552025	0.0118724	3851.8	-0.00886353	0	
312	0.13433563	0.12442215	901.99	0.04692197	0.03516877	1491.99	0.01889319	0.02124733	2081.99	0.00147108	0.00661649	2672	0.00244917	0.00606129	3262	0.01616557	0.01197876	3852	-0.00894149	0	
312.2	0.13531534	0.12535114	902.19	0.04771247	0.03547378	1492.19	0.0193881	0.02143405	2082.19	0.00116935	0.00664201	2672.2	0.00333236	0.00611578	3262.2	0.01578711	0.01208507	3852.2	-0.00902293	0	
312.4	0.13594321	0.12627695	902.39	0.04732029	0.03577854	1492.39	0.02051711	0.02162065	2082.39	0.00072334	0.00666718	2672.4	0.00428056	0.00617026	3262.4	0.0149643	0.01219134	3852.4	-0.00968685	0	
312.6	0.13764039	0.12719958	902.59	0.04765217	0.03608304	1492.59	0.02113759	0.02180714	2082.59	0.00048257	0.00669201	2672.6	0.00426889	0.00622473	3262.6	0.01484044	0.01229757	3852.6	-0.00881489	0	
312.8	0.13771394	0.12811904	902.79	0.04794257	0.03638728	1492.79	0.02091981	0.02199352	2082.79	0.00059031	0.0067165	2672.8	0.00415851	0.00627918	3262.8	0.01504057	0.01240374	3852.8	-0.00865929	0	
313	0.13830669	0.12903534	902.99	0.04873858	0.03669127	1492.99	0.02165558	0.02217978	2082.99	0.00072183	0.00674065	2673	0.00403303	0.00633362	3263	0.01380746	0.01250988	3853	-0.0093113	0	
313.2	0.13938414	0.1299485	903.19	0.04911341	0.036995	1493.19	0.02149212	0.02236593	2083.19	0.00106785	0.00676448	2673.2	0.00384997	0.00638806	3263.2	0.01309803	0.01261596	3853.2	-0.00924088	0	
313.4	0.14028123	0.13085852	903.39	0.04936359	0.03729848	1493.39	0.02097927	0.02255197	2083.39	0.00222158	0.00678797	2673.4	0.00291823	0.00644248	3263.4	0.01299025	0.012722	3853.4	-0.0103325	0	
313.6	0.1405155	0.13176542	903.59	0.04998299	0.0376017	1493.59	0.02167451	0.02273789	2083.59	0.00383554	0.00681115	2673.6	0.00313583	0.00649689	3263.6	0.01290166	0.012828	3853.6	-0.01006418	0	
313.8	0.14080127	0.1326692	903.79	0.05036521	0.03790467	1493.79	0.0216378	0.02292371	2083.79	0.00464679	0.00683401	2673.8	0.00274025	0.00655129	3263.8	0.013412	0.01293395	3853.8	-0.01081307	0	
314	0.14192453	0.13356988	903.99	0.05075254	0.03820738	1493.99	0.02242197	0.0231094	2083.99	0.00487027	0.00685656	2674	0.00205942	0.00660568	3264	0.01412221	0.01303985	3854	-0.01075467	0	
314.2	0.14275216	0.13446746	904.19	0.05146904	0.03850984	1494.19	0.02280364	0.02329499	2084.19	0.00595595	0.0068788	2674.2	0.00190864	0.00666006	3264.2	0.01569693	0.01314571	3854.2	-0.01132566	0	
314.4	0.14365802	0.13536197	904.39	0.05177296	0.03881204	1494.39	0.02313557	0.02348046	2084.39	0.00598372	0.00690074	2674.4	0.00091596	0.00671443	3264.4	0.01658686	0.01325152	3854.4	-0.0107155	0	
314.6	0.14423127	0.1362534	904.59	0.0521082	0.03911399	1494.59	0.0227751	0.02366582	2084.59	0.00573635	0.00692237	2674.6	0.00091567	0.00676878	3264.6	0.01725125	0.01335729	3854.6	-0.01080243	0	
314.8	0.14487352	0.13714177	904.79	0.0521914	0.03941568	1494.79	0.02284065	0.02385107	2084.79	0.00630454	0.00694371	2674.8	0.00138366	0.00682313	3264.8	0.01796595	0.01346301	3854.8	-0.01078509	0	
315	0.14586138	0.1380271	904.99	0.05305363	0.03971712	1494.99	0.02219013	0.0240362	2084.99	0.00550106	0.00696476	2675	0.00151259	0.00687746	3265	0.01749593	0.01356868	3855	-0.01059521	0	
315.2	0.14679186	0.13890938	905.19	0.05344495	0.04001831	1495.19	0.02193717	0.02422123	2085.19	0.00504739	0.00698552	2675.2	0.00115132	0.00693179	3265.2	0.01856627	0.01367431	3855.2	-0.00970006	0	
315.4	0.14808263	0.13978863	905.39	0.05368671	0.04031924	1495.39	0.02219797	0.02440614	2085.39	0.00484963	0.007006	2675.4	0.00196316	0.0069861	3265.4	0.01894854	0.0137799	3855.4	-0.00949966	0	
315.6	0.149348	0.14066487	905.59	0.05421397	0.04061992	1495.59	0.02226583	0.02459093	2085.59	0.00477393	0.0070262	2675.6	0.00236935	0.0070404	3265.6	0.01878509	0.01388544	3855.6	-0.0086241	0	
315.8	0.1506465	0.14153809	905.79	0.05512583	0.04092035	1495.79	0.02354996	0.02477562	2085.79	0.00439176	0.00704612	2675.8	0.00167331	0.00709469	3265.8	0.02012425	0.01399093	3855.8	-0.00823088	0	
316	0.15159632	0.14240832	905.99	0.0554197	0.04122052	1495.99	0.02536413	0.02496019	2085.99	0.00356223	0.00706577	2676	0.00171954	0.00714897	3266	0.02043403	0.01409638	3856	-0.00846904	0	
316.2	0.15287543	0.14327556	906.19	0.05448072	0.04152044	1496.19	0.02600173	0.02514465	2086.19	0.00320136	0.00708515	2676.2	0.00252202	0.00720324	3266.2	0.0201068	0.01420178	3856.2	-0.00741795	0	
316.4	0.15383098	0.14413982	906.39	0.05402521	0.04182011	1496.39	0.02692474	0.025329	2086.39	0.00325832	0.00710427	2676.4	0.00379924	0.0072575	3266.4	0.01987406	0.01430714	3856.4	-0.00664326	0	
316.6	0.15469308	0.14500111	906.59	0.05456005	0.04211953	1496.59	0.02625024	0.02551324	2086.59	0.00244389	0.00712312	2676.6	0.00337073	0.00731174	3266.6	0.01971783	0.01441245	3856.6	-0.00585965	0	
316.8	0.15504731	0.14585945	906.79	0.05373589	0.04241869	1496.79	0.02616405	0.02569737	2086.79	0.00231172	0.00714172	2676.8	0.00330504	0.00736598	3266.8	0.0195598	0.01451772	3856.8	-0.00640725	0	
317	0.1552462	0.14671484	906.99	0.05456461	0.0427176	1496.99	0.02636422	0.02588138	2086.99	0.00221589	0.00716006	2677	0.00281145	0.0074202	3267	0.02006951	0.01462294	3857	-0.006236	0	
317.2	0.15597733	0.14756729	907.19	0.05450803	0.04301627	1497.19	0.02690224	0.02606528	2087.19	0.00257351	0.00717815	2677.2	0.00276716	0.00747442	3267.2	0.02090136	0.01472811	3857.2	-0.00683005	0	
317.4	0.15594725	0.14841682	907.39	0.05443442	0.04331468	1497.39	0.026961	0.02624907	2087.39	0.00360091	0.007196	2677.4	0.00250586	0.00752862	3267.4	0.02069156	0.01483324	3857.4	-0.00761407	0	
317.6	0.15647806	0.14926342	907.59	0.05429505	0.04361284	1497.59	0.02727535	0.02643275	2087.59	0.00458379	0.0072136	2677.6	0.00268813	0.00758281	3267.6	0.02008966	0.01493833	3857.6	-0.00792325	0	
317.8	0.15713891	0.15010713	907.79	0.05456634	0.04391074	1497.79	0.02781174	0.02661632	2087.79	0.00416038	0.00723096	2677.8	0.0024446	0.00763699	3267.8	0.01959401	0.01504337	3857.8	-0.00844174	0	
318	0.15881	0.15094793	907.99	0.05499071	0.0442084	1497.99	0.02827552	0.02679977	2087.99	0.00458951	0.00724808	2678	0.00277378	0.00769116	3268	0.02010986	0.01514836	3858	-0.00818172	0	
318.2	0.15794144	0.15178585	908.19	0.05569631	0.04450581	1498.19	0.02878859	0.02698311	2088.19	0.006052	0.00726497	2678.2	0.00346966	0.00774532	3268.2	0.01998808	0.01525331	3858.2	-0.00805552	0	
318.4	0.15834848	0.15262089	908.39	0.05582441	0.04480297	1498.39	0.02880592	0.02716635	2088.39	0.00636716	0.00728163	2678.4	0.00384996	0.00779947	3268.4	0.02010934	0.01535822	3858.4	-0.00777591	0	
318.6	0.15827252	0.15345306	908.59	0.05647529	0.04509987	1498.59	0.02846965	0.02734947	2088.59	0.00626795	0.00729806	2678.6	0.0037845	0.00785361	3268.6	0.0195698	0.01546308	3858.6	-0.0078806	0	
318.8	0.15888828	0.15428238	908.79	0.05773835	0.04539653	1498.79	0.02809496	0.02753248	2088.79	0.00634652	0.00731427	2678.8	0.00381837	0.00790774	3268.8	0.02007461	0.01556789	3858.8	-0.00889884	0	
319	0.15971539	0.15510884	908.99	0.05790089	0.04569294	1498.99	0.0277483	0.02771537	2088.99	0.00648514	0.00733026	2679	0.00475859	0.00796185	3269	0.02038401	0.01567266	3859	-0.00966895	0	
319.2	0.16067697	0.15593247	909.19	0.05928077	0.04598909	1499.19	0.02797573	0.02789816	2089.19	0.0067518	0.00734602	2679.2	0.00487714	0.00801596	3269.2	0.02202051	0.01577738	3859.2	-0.00943902	0	
319.4	0.16098152	0.15675328	909.39	0.06003718	0.046285	1499.39	0.02854757	0.02808084	2089.39	0.00744717	0.00736157	2679.4	0.00495937	0.00807005	3269.4	0.0222141	0.01588206	3859.4	-0.01019796	0	
319.6	0.16167255	0.15757126	909.59	0.06122454	0.04658066	1499.59	0.02932178	0.0282634	2089.59	0.00682803	0.00737691	2679.6	0.00483209	0.00812413	3269.6	0.02261856	0.01598669	3859.6	-0.01057391	0	
319.8	0.16244821	0.15838644	909.79	0.06214964	0.04687607	1499.79	0.03038143	0.02844586	2089.79	0.00627362	0.00739204	2679.8	0.00364435	0.0081782	3269.8	0.02311446	0.01609128	3859.8	-0.01063852	0	
320	0.16346272	0.15919881	909.99	0.06213407	0.04717124	1499.99	0.03107293	0.0286282	2089.99	0.00673578	0.00740696	2680	0.00377447	0.00823227	3270	0.02232227	0.01619583	3860	-0.01135524	0	
320.2	0.16523635	0.1600084	910.19	0.06284961	0.04746615	1500.19	0.0300938	0.02881043	2090.19	0.00698079	0.00742168	2680.2	0.00402202	0.00828632	3270.2	0.02196973	0.01630032	3860.2	-0.01164121	0	
320.4	0.16601	0.16081521	910.39	0.06354688	0.04776082	1500.39	0.03047016	0.02899256	2090.39	0.00695867	0.0074362	2680.4	0.00388849	0.00834035	3270.4	0.02145103	0.01640478	3860.4	-0.01296296	0	
320.6	0.16820004	0.16161924	910.59	0.06425624	0.04805523	1500.59	0.0304318	0.02917457	2090.59	0.00678868	0.00745052	2680.6	0.00377885	0.00839438	3270.6	0.02101146	0.01650919	3860.6	-0.01346927	0	
320.8	0.16971608	0.16242052	910.79	0.06450379	0.0483494	1500.79	0.031011	0.02935647	2090.79	0.00666946	0.00746464	2680.8	0.003753	0.0084484	3270.8	0.02132693	0.01661355	3860.8	-0.01303122	0	
321	0.17054164	0.16321904	910.99	0.06512178	0.04864333	1500.99	0.03115097	0.02953826	2090.99	0.00639305	0.00747857	2681	0.0039088	0.00850241	3271	0.02218646	0.01671787	3861	-0.01234542	0	
321.2	0.17144373	0.16401483	911.19	0.06528532	0.048937	1501.19	0.03166093	0.02971994	2091.19	0.00659446	0.00749231	2681.2	0.00429524	0.0085564	3271.2	0.02177196	0.01682214	3861.2	-0.0126781	0	
321.4	0.17161038	0.16480788	911.39	0.06532308	0.04923043	1501.39	0.0321098	0.02990151	2091.39	0.00679979	0.00750586	2681.4	0.00524907	0.00861039	3271.4	0.02070726	0.01692637	3861.4	-0.01244129	0	
321.6	0.17316941	0.16559821	911.59	0.06529797	0.04952361	1501.59	0.03293068	0.03008297	2091.59	0.00666259	0.00751923	2681.6	0.00549148	0.00866436	3271.6	0.0206823	0.01703055	3861.6	-0.01234726	0	
321.8	0.17410404	0.16638582	911.79	0.06580789	0.04981655	1501.79	0.03349154	0.03026432	2091.79	0.00641522	0.00753241	2681.8	0.00615999	0.00871832	3271.8	0.02113852	0.01713469	3861.8	-0.01094336	0	
322	0.17468765	0.16717073	911.99	0.06575237	0.05010923	1501.99	0.03429912	0.03044555	2091.99	0.00618727	0.00754542	2682	0.00637776	0.00877228	3272	0.02119716	0.01723879	3862	-0.01005873	0	
322.2	0.17440457	0.16795294	912.19	0.06594947	0.05040168	1502.19	0.03404164	0.03062668	2092.19	0.00622588	0.00755824	2682.2	0.00776702	0.00882622	3272.2	0.02130213	0.01734283	3862.2	-0.00886436	0	
322.4	0.17494952	0.16873247	912.39	0.06568049	0.05069387	1502.39	0.0339146	0.0308077	2092.39	0.0054209	0.00757089	2682.4	0.00794992	0.00888015	3272.4	0.02137327	0.01744684	3862.4	-0.00858326	0	
322.6	0.1754554	0.16950932	912.59	0.06607064	0.05098582	1502.59	0.03415466	0.03098861	2092.59	0.00426878	0.00758337	2682.6	0.00792069	0.00893407	3272.6	0.02040379	0.0175508	3862.6	-0.00793252	0	
322.8	0.17594036	0.17028351	912.79	0.065872	0.05127753	1502.79	0.03309928	0.03116941	2092.79	0.00332069	0.00759568	2682.8	0.00805504	0.00898798	3272.8	0.02109722	0.01765471	3862.8	-0.00778379	0	
323	0.17599109	0.17105504	912.99	0.06588023	0.05156898	1502.99	0.03284415	0.0313501	2092.99	0.00370172	0.00760782	2683	0.00950837	0.00904187	3273	0.02157409	0.01775858	3863	-0.00696909	0	
323.2	0.17612088	0.17182391	913.19	0.06650582	0.0518602	1503.19	0.03304318	0.03153068	2093.19	0.00303664	0.00761979	2683.2	0.00977339	0.00909576	3273.2	0.02171846	0.01786241	3863.2	-0.00705099	0	
323.4	0.17621559	0.17259015	913.39	0.06604062	0.05215117	1503.39	0.03355239	0.03171115	2093.39	0.00327135	0.0076316	2683.4	0.01006402	0.00914964	3273.4	0.02113474	0.01796619	3863.4	-0.00681542	0	
323.6	0.1766771	0.17335376	913.59	0.06589754	0.05244189	1503.59	0.03381164	0.03189151	2093.59	0.00223887	0.00764325	2683.6	0.00955718	0.0092035	3273.6	0.02107671	0.01806992	3863.6	-0.00701073	0	
323.8	0.17639081	0.17411474	913.79	0.06601394	0.05273237	1503.79	0.0335277	0.03207176	2093.79	0.00300272	0.00765474	2683.8	0.00894124	0.00925736	3273.8	0.02149999	0.01817362	3863.8	-0.00648851	0	
324	0.17687806	0.17487311	913.99	0.06663192	0.0530226	1503.99	0.03269907	0.0322519	2093.99	0.00431462	0.00766607	2684	0.00951643	0.0093112	3274	0.02121041	0.01827726	3864	-0.00705674	0	
324.2	0.17799646	0.17562888	914.19	0.06709034	0.05331259	1504.19	0.03225368	0.03243193	2094.19	0.00338986	0.00767725	2684.2	0.0093413	0.00936503	3274.2	0.02197327	0.01838086	3864.2	-0.00745679	0	
324.4	0.17840378	0.17638205	914.39	0.06689276	0.05360234	1504.39	0.0327477	0.03261185	2094.39	0.00458622	0.00768828	2684.4	0.00859724	0.00941885	3274.4	0.0223448	0.01848442	3864.4	-0.00732423	0	
324.6	0.18033213	0.17713264	914.59	0.06776627	0.05389184	1504.59	0.03297317	0.03279166	2094.59	0.0053268	0.00769915	2684.6	0.00997325	0.00947266	3274.6	0.02310897	0.01858793	3864.6	-0.00581791	0	
324.8	0.18093508	0.17788065	914.79	0.06758398	0.0541811	1504.79	0.03233273	0.03297137	2094.79	0.00594225	0.00770988	2684.8	0.0090738	0.00952646	3274.8	0.02374889	0.0186914	3864.8	-0.00587958	0	
325	0.18107274	0.17862609	914.99	0.06802769	0.05447012	1504.99	0.03229979	0.03315096	2094.99	0.0065776	0.00772045	2685	0.00871169	0.00958025	3275	0.02388722	0.01879482	3865	-0.00625133	0	
325.2	0.18156487	0.17936897	915.19	0.06887155	0.05475889	1505.19	0.03361196	0.03333045	2095.19	0.0074658	0.00773089	2685.2	0.0079995	0.00963403	3275.2	0.02445947	0.0188982	3865.2	-0.00748605	0	
325.4	0.18234567	0.1801093	915.39	0.06887089	0.05504742	1505.39	0.03459763	0.03350982	2095.39	0.00742257	0.00774118	2685.4	0.00781018	0.0096878	3275.4	0.02506545	0.01900154	3865.4	-0.00831821	0	
325.6	0.18428191	0.18084709	915.59	0.06933331	0.05533571	1505.59	0.03542175	0.03368909	2095.59	0.00705879	0.00775133	2685.6	0.00723503	0.00974156	3275.6	0.02583631	0.01910483	3865.6	-0.00821089	0	
325.8	0.18534433	0.18158234	915.79	0.0700545	0.05562375	1505.79	0.03659576	0.03386825	2095.79	0.00669742	0.00776134	2685.8	0.00701537	0.0097953	3275.8	0.02615687	0.01920807	3865.8	-0.00803106	0	
326	0.18574403	0.18231508	915.99	0.07040563	0.05591155	1505.99	0.0374113	0.0340473	2095.99	0.00636233	0.00777122	2686	0.00643597	0.00984904	3276	0.02616337	0.01931127	3866	-0.00855307	0	
326.2	0.18689649	0.18304529	916.19	0.07105946	0.05619911	1506.19	0.03800665	0.03422624	2096.19	0.006274	0.00778096	2686.2	0.00680063	0.00990276	3276.2	0.02610652	0.01941443	3866.2	-0.00830459	0	
326.4	0.18743019	0.183773	916.39	0.07182984	0.05648643	1506.39	0.03835744	0.03440507	2096.39	0.00583284	0.00779057	2686.4	0.00682123	0.00995647	3276.4	0.02503902	0.01951754	3866.4	-0.00947116	0	
326.6	0.18794638	0.18449821	916.59	0.07289956	0.0567735	1506.59	0.03880266	0.03458379	2096.59	0.00528579	0.00780004	2686.6	0.00600363	0.01001018	3276.6	0.0242053	0.01962061	3866.6	-0.00932385	0	
326.8	0.18823194	0.18522093	916.79	0.07346758	0.05706034	1506.79	0.03904884	0.03476241	2096.79	0.00560251	0.00780939	2686.8	0.00563917	0.01006387	3276.8	0.02479619	0.01972363	3866.8	-0.00938355	0	
327	0.18885306	0.18594116	916.99	0.07515654	0.05734693	1506.99	0.0399396	0.03494091	2096.99	0.00574032	0.00781861	2687	0.00681279	0.01011755	3277	0.02406086	0.01982661	3867	-0.00996961	0	
327.2	0.18958697	0.18665893	917.19	0.07520873	0.05763328	1507.19	0.04031929	0.03511931	2097.19	0.0048469	0.0078277	2687.2	0.00795837	0.01017122	3277.2	0.02348667	0.01992954	3867.2	-0.01003482	0	
327.4	0.19002601	0.18737423	917.39	0.07553409	0.05791939	1507.39	0.04035937	0.0352976	2097.39	0.00531825	0.00783667	2687.4	0.00803771	0.01022488	3277.4	0.02246122	0.02003243	3867.4	-0.00885272	0	
327.6	0.18959354	0.18808707	917.59	0.07629236	0.05820526	1507.59	0.03983419	0.03547578	2097.59	0.00537726	0.00784552	2687.6	0.00712986	0.01027852	3277.6	0.02306145	0.02013528	3867.6	-0.00908669	0	
327.8	0.18942735	0.18879747	917.79	0.07691966	0.05849089	1507.79	0.03994777	0.03565385	2097.79	0.0058227	0.00785424	2687.8	0.00808407	0.01033216	3277.8	0.02292327	0.02023808	3867.8	-0.00875767	0	
328	0.190079	0.18950542	917.99	0.0772987	0.05877628	1507.99	0.03950227	0.03583182	2097.99	0.00557308	0.00786285	2688	0.00807027	0.01038579	3278	0.02245813	0.02034084	3868	-0.00912638	0	
328.2	0.19040793	0.19021095	918.19	0.07625986	0.05906143	1508.19	0.03909327	0.03600967	2098.19	0.00523903	0.00787134	2688.2	0.0080433	0.0104394	3278.2	0.02328857	0.02044355	3868.2	-0.00838727	0	
328.4	0.19031188	0.19091405	918.39	0.07584562	0.05934634	1508.39	0.03822238	0.03618742	2098.39	0.00633164	0.00787971	2688.4	0.0078547	0.01049301	3278.4	0.02318618	0.02054622	3868.4	-0.00720854	0	
328.6	0.19052936	0.19161474	918.59	0.07532676	0.05963101	1508.59	0.03730547	0.03636506	2098.59	0.00644081	0.00788797	2688.6	0.00884035	0.0105466	3278.6	0.0232238	0.02064884	3868.6	-0.00718652	0	
328.8	0.19028856	0.19231302	918.79	0.07451149	0.05991544	1508.79	0.03609458	0.0365426	2098.79	0.00715028	0.00789611	2688.8	0.00803669	0.01060019	3278.8	0.02275477	0.02075142	3868.8	-0.00848578	0	
329	0.18959636	0.19300891	918.99	0.07413679	0.06019963	1508.99	0.03662841	0.03672002	2098.99	0.006899	0.00790415	2689	0.0083132	0.01065376	3279	0.02250888	0.02085396	3869	-0.00799038	0	
329.2	0.18985243	0.19370241	919.19	0.07348264	0.06048358	1509.19	0.03699575	0.03689734	2099.19	0.00687993	0.00791207	2689.2	0.00857905	0.01070732	3279.2	0.02345082	0.02095645	3869.2	-0.00758257	0	
329.4	0.19055317	0.19439352	919.39	0.07279251	0.06076729	1509.39	0.03778492	0.03707455	2099.39	0.00644324	0.00791989	2689.4	0.0090164	0.01076087	3279.4	0.02365794	0.0210589	3869.4	-0.00761127	0	
329.6	0.19133428	0.19508226	919.59	0.07248103	0.06105077	1509.59	0.03824663	0.03725165	2099.59	0.00680976	0.0079276	2689.6	0.00853816	0.01081441	3279.6	0.02436026	0.0211613	3869.6	-0.00739588	0	
329.8	0.19173629	0.19576864	919.79	0.07227964	0.061334	1509.79	0.03848965	0.03742864	2099.79	0.006618	0.0079352	2689.8	0.00877668	0.01086794	3279.8	0.0253202	0.02126366	3869.8	-0.00734945	0	
330	0.19250343	0.19645266	919.99	0.07309796	0.061617	1509.99	0.03923832	0.03760553	2099.99	0.00770994	0.0079427	2690	0.00908277	0.01092146	3280	0.02600229	0.02136598	3870	-0.00724703	0	
330.2	0.19400604	0.19713433	920.19	0.07358055	0.06189976	1510.19	0.03978581	0.03778231	2100.19	0.00807475	0.0079501	2690.2	0.00952588	0.01097497	3280.2	0.02621846	0.02146825	3870.2	-0.00691671	0	
330.4	0.19465587	0.19781366	920.39	0.07492461	0.06218228	1510.39	0.03952609	0.03795898	2100.39	0.00835433	0.00795739	2690.4	0.00989956	0.01102846	3280.4	0.02636232	0.02157048	3870.4	-0.00661958	0	
330.6	0.19559712	0.19849066	920.59	0.07555653	0.06246456	1510.59	0.04133113	0.03813554	2100.59	0.00898282	0.00796459	2690.6	0.00929158	0.01108195	3280.6	0.025864	0.02167266	3870.6	-0.006147	0	
330.8	0.19651895	0.19916534	920.79	0.07667078	0.06274661	1510.79	0.04218176	0.038312	2100.79	0.00923372	0.00797169	2690.8	0.00987054	0.01113543	3280.8	0.02622711	0.0217748	3870.8	-0.00608285	0	
331	0.19782808	0.19983769	920.99	0.07680126	0.06302842	1510.99	0.04218728	0.03848835	2100.99	0.00788579	0.00797869	2691	0.01075094	0.01118889	3281	0.02601874	0.02187689	3871	-0.00605287	0	
331.2	0.19884289	0.20050774	921.19	0.07689738	0.06330999	1511.19	0.04168147	0.03866459	2101.19	0.00702997	0.00798559	2691.2	0.01093945	0.01124234	3281.2	0.02616596	0.02197895	3871.2	-0.00602406	0	
331.4	0.19952796	0.20117549	921.39	0.07815636	0.06359132	1511.39	0.04146941	0.03884073	2101.39	0.0071496	0.0079924	2691.4	0.01116913	0.01129579	3281.4	0.02560466	0.02208095	3871.4	-0.00610932	0	
331.6	0.20011454	0.20184095	921.59	0.0786413	0.06387242	1511.59	0.04135346	0.03901675	2101.59	0.00638828	0.00799912	2691.6	0.01125345	0.01134922	3281.6	0.02549228	0.02218292	3871.6	-0.00612274	0	
331.8	0.20041894	0.20250412	921.79	0.07879739	0.06415328	1511.79	0.04169137	0.03919268	2101.79	0.00519833	0.00800575	2691.8	0.01207525	0.01140264	3281.8	0.02448168	0.02228484	3871.8	-0.00651051	0	
332	0.20105562	0.20316501	921.99	0.07865702	0.0644339	1511.99	0.04075373	0.03936849	2101.99	0.00419264	0.00801228	2692	0.01217512	0.01145605	3282	0.02445298	0.02238671	3872	-0.00601351	0	
332.2	0.20089164	0.20382364	922.19	0.07715515	0.06471429	1512.19	0.04045803	0.0395442	2102.19	0.00411378	0.00801873	2692.2	0.01303889	0.01150945	3282.2	0.02451028	0.02248854	3872.2	-0.0067095	0	
332.4	0.20090095	0.20448	922.39	0.07830147	0.06499444	1512.39	0.03968103	0.0397198	2102.39	0.00345551	0.00802509	2692.4	0.01314961	0.01156284	3282.4	0.02412418	0.02259033	3872.4	-0.0075698	0	
332.6	0.20169762	0.20513411	922.59	0.07802637	0.06527436	1512.59	0.04016905	0.03989529	2102.59	0.00266732	0.00803136	2692.6	0.01236996	0.01161622	3282.6	0.02399529	0.02269207	3872.6	-0.00766548	0	
332.8	0.20215387	0.20578597	922.79	0.07858877	0.06555404	1512.79	0.03986951	0.04007068	2102.79	0.002637	0.00803755	2692.8	0.01258233	0.01166959	3282.8	0.0247624	0.02279377	3872.8	-0.00836243	0	
333	0.20273426	0.2064356	922.99	0.07893015	0.06583349	1512.99	0.03996279	0.04024596	2102.99	0.00190426	0.00804365	2693	0.01296668	0.01172294	3283	0.02546937	0.02289543	3873	-0.00806746	0	
333.2	0.20356773	0.20708299	923.19	0.07920849	0.0661127	1513.19	0.03978178	0.04042114	2103.19	0.00199769	0.00804966	2693.2	0.01282419	0.01177629	3283.2	0.02689113	0.02299704	3873.2	-0.0091347	0	
333.4	0.20450375	0.20772816	923.39	0.07942856	0.06639167	1513.39	0.04106644	0.04059621	2103.39	0.00203216	0.0080556	2693.4	0.01242632	0.01182962	3283.4	0.02777195	0.02309861	3873.4	-0.00987353	0	
333.6	0.20473506	0.20837112	923.59	0.08035582	0.06667041	1513.59	0.04056987	0.04077117	2103.59	0.00388961	0.00806145	2693.6	0.01125717	0.01188295	3283.6	0.02925705	0.02320014	3873.6	-0.01007675	0	
333.8	0.20489085	0.20901187	923.79	0.08118345	0.06694892	1513.79	0.04130399	0.04094602	2103.79	0.0048971	0.00806723	2693.8	0.01187118	0.01193626	3283.8	0.03011194	0.02330162	3873.8	-0.00968072	0	
334	0.20615235	0.20965041	923.99	0.08169049	0.06722719	1513.99	0.04224745	0.04112077	2103.99	0.00607732	0.00807292	2694	0.01161747	0.01198957	3284	0.03000154	0.02340306	3874	-0.00925512	0	
334.2	0.20631494	0.21028677	924.19	0.08166195	0.06750523	1514.19	0.04244933	0.04129542	2104.19	0.00659435	0.00807854	2694.2	0.01124188	0.01204286	3284.2	0.0302568	0.02350445	3874.2	-0.0088517	0	
334.4	0.2068875	0.21092094	924.39	0.08232307	0.06778304	1514.39	0.0423969	0.04146995	2104.39	0.00734839	0.00808408	2694.4	0.01043525	0.01209614	3284.4	0.03022613	0.0236058	3874.4	-0.00846608	0	
334.6	0.20710685	0.21155293	924.59	0.08199247	0.06806061	1514.59	0.04352272	0.04164439	2104.59	0.00830827	0.00808955	2694.6	0.01018233	0.01214941	3284.6	0.03028226	0.02370711	3874.6	-0.00883148	0	
334.8	0.20706014	0.21218276	924.79	0.08294425	0.06833794	1514.79	0.04340496	0.04181871	2104.79	0.00794673	0.00809494	2694.8	0.00961732	0.01220267	3284.8	0.03073984	0.02380837	3874.8	-0.00787485	0	
335	0.20757997	0.21281042	924.99	0.08245142	0.06861505	1514.99	0.04325688	0.04199293	2104.99	0.00733992	0.00810025	2695	0.00973287	0.01225592	3285	0.03115046	0.02390959	3875	-0.00757899	0	
335.2	0.20820788	0.21343592	925.19	0.08387272	0.06889192	1515.19	0.04362829	0.04216704	2105.19	0.00755184	0.0081055	2695.2	0.00982174	0.01230916	3285.2	0.03144658	0.02401076	3875.2	-0.00702919	0	
335.4	0.20833133	0.21405928	925.39	0.0842247	0.06916855	1515.39	0.04383387	0.04234105	2105.39	0.0076336	0.00811067	2695.4	0.01027111	0.01236239	3285.4	0.03153284	0.0241119	3875.4	-0.00705131	0	
335.6	0.20841864	0.2146805	925.59	0.08411645	0.06944496	1515.59	0.04411918	0.04251495	2105.59	0.00733998	0.00811577	2695.6	0.01099483	0.0124156	3285.6	0.03063855	0.02421298	3875.6	-0.00690606	0	
335.8	0.20889008	0.21529958	925.79	0.08417973	0.06972113	1515.79	0.04343655	0.04268875	2105.79	0.00687252	0.00812081	2695.8	0.0115277	0.01246881	3285.8	0.02975789	0.02431403	3875.8	-0.00728054	0	
336	0.20949224	0.21591654	925.99	0.08442434	0.06999707	1515.99	0.0437113	0.04286244	2105.99	0.00665265	0.00812577	2696	0.01211698	0.012522	3286	0.02907501	0.02441503	3876	-0.00783205	0	
336.2	0.20997372	0.21653138	926.19	0.08452144	0.07027278	1516.19	0.04365339	0.04303602	2106.19	0.00663616	0.00813066	2696.2	0.01247926	0.01257519	3286.2	0.02943374	0.02451599	3876.2	-0.00896262	0	
336.4	0.21096418	0.21714411	926.39	0.08592969	0.07054825	1516.39	0.04367831	0.0432095	2106.39	0.00559483	0.00813549	2696.4	0.01116647	0.01262836	3286.4	0.02894976	0.0246169	3876.4	-0.00812452	0	
336.6	0.21262246	0.21775474	926.59	0.08566668	0.07082349	1516.59	0.04432914	0.04338288	2106.59	0.00465027	0.00814026	2696.6	0.01086047	0.01268153	3286.6	0.02858852	0.02471777	3876.6	-0.00775245	0	
336.8	0.21288196	0.21836327	926.79	0.08618948	0.07109851	1516.79	0.04341575	0.04355615	2106.79	0.0048765	0.00814495	2696.8	0.01232186	0.01273468	3286.8	0.0288315	0.0248186	3876.8	-0.00867481	0	
337	0.21322275	0.21896971	926.99	0.08566871	0.07137329	1516.99	0.04388311	0.04372931	2106.99	0.00388142	0.00814959	2697	0.01241682	0.01278782	3287	0.02894815	0.02491939	3877	-0.0091386	0	
337.2	0.21407081	0.21957406	927.19	0.08564585	0.07164784	1517.19	0.04457783	0.04390237	2107.19	0.00477809	0.00815416	2697.2	0.01194461	0.01284095	3287.2	0.0289964	0.02502013	3877.2	-0.00953654	0	
337.4	0.21505519	0.22017634	927.39	0.0860144	0.07192215	1517.39	0.04552597	0.04407532	2107.39	0.00487483	0.00815866	2697.4	0.01135354	0.01289407	3287.4	0.02848478	0.02512082	3877.4	-0.00901107	0	
337.6	0.21545142	0.22077656	927.59	0.08620755	0.07219624	1517.59	0.04606212	0.04424817	2107.59	0.00624248	0.00816311	2697.6	0.01147356	0.01294718	3287.6	0.02855466	0.02522148	3877.6	-0.00917591	0	
337.8	0.21586737	0.22137471	927.79	0.08626435	0.0724701	1517.79	0.04743251	0.04442092	2107.79	0.00570387	0.00816749	2697.8	0.01206355	0.01300028	3287.8	0.02871989	0.02532209	3877.8	-0.00838891	0	
338	0.21690573	0.22197081	927.99	0.08548233	0.07274372	1517.99	0.04758798	0.04459355	2107.99	0.00557814	0.00817182	2698	0.01229123	0.01305337	3288	0.02834467	0.02542265	3878	-0.00738127	0	
338.2	0.21713026	0.22256486	928.19	0.08542841	0.07301712	1518.19	0.04830325	0.04476609	2108.19	0.00575617	0.00817609	2698.2	0.01227188	0.01310645	3288.2	0.0292874	0.02552318	3878.2	-0.00667265	0	
338.4	0.2171163	0.22315688	928.39	0.085292	0.07329029	1518.39	0.04768428	0.04493852	2108.39	0.00578671	0.00818029	2698.4	0.01215673	0.01315951	3288.4	0.02941278	0.02562366	3878.4	-0.00644153	0	
338.6	0.2176991	0.22374686	928.59	0.08557434	0.07356322	1518.59	0.04808715	0.04511084	2108.59	0.00648812	0.00818444	2698.6	0.01260147	0.01321257	3288.6	0.02942589	0.0257241	3878.6	-0.0056023	0	
338.8	0.2183982	0.22433481	928.79	0.08625333	0.07383593	1518.79	0.04865554	0.04528306	2108.79	0.00639905	0.00818854	2698.8	0.01235932	0.01326562	3288.8	0.03011339	0.02582449	3878.8	-0.00483142	0	
339	0.21914879	0.22492075	928.99	0.08595234	0.07410841	1518.99	0.04856339	0.04545517	2108.99	0.00584128	0.00819258	2699	0.01311371	0.01331865	3289	0.03074351	0.02592484	3879	-0.00526434	0	
339.2	0.21995733	0.22550467	929.19	0.08632495	0.07438065	1519.19	0.04879706	0.04562718	2109.19	0.00580171	0.00819656	2699.2	0.01402341	0.01337168	3289.2	0.03149818	0.02602515	3879.2	-0.00489553	0	
339.4	0.22043058	0.22608659	929.39	0.08654852	0.07465267	1519.39	0.04853943	0.04579909	2109.39	0.00651613	0.00820049	2699.4	0.01516772	0.01342469	3289.4	0.03172141	0.02612541	3879.4	-0.00596097	0	
339.6	0.22078225	0.22666651	929.59	0.08591485	0.07492446	1519.59	0.04772163	0.04597089	2109.59	0.0070823	0.00820436	2699.6	0.01614568	0.01347769	3289.6	0.03224986	0.02622563	3879.6	-0.00592466	0	
339.8	0.22092042	0.22724444	929.79	0.08647061	0.07519602	1519.79	0.04637785	0.04614259	2109.79	0.00681033	0.00820818	2699.8	0.01604134	0.01353068	3289.8	0.0328787	0.02632581	3879.8	-0.00613046	0	
340	0.22048688	0.22782038	929.99	0.08697449	0.07546736	1519.99	0.04591154	0.04631418	2109.99	0.00689182	0.00821195	2700	0.01603411	0.01358367	3290	0.03276953	0.02642595	3880	-0.00684684	0	
340.2	0.22091655	0.22839435	930.19	0.08721798	0.07573846	1520.19	0.04524877	0.04648567	2110.19	0.00715157	0.00821567	2700.2	0.01573585	0.01363664	3290.2	0.03245234	0.02652604	3880.2	-0.00716844	0	
340.4	0.22096327	0.22896635	930.39	0.08781124	0.07600934	1520.39	0.04563489	0.04665705	2110.39	0.00736895	0.00821934	2700.4	0.01570478	0.0136896	3290.4	0.03176159	0.02662609	3880.4	-0.00654982	0	
340.6	0.22079085	0.22953638	930.59	0.08763223	0.07627998	1520.59	0.04458566	0.04682833	2110.59	0.00737034	0.00822295	2700.6	0.01631577	0.01374255	3290.6	0.03167089	0.02672609	3880.6	-0.00783592	0	
340.8	0.22089449	0.23010445	930.79	0.08748919	0.0765504	1520.79	0.04416049	0.04699951	2110.79	0.00734993	0.00822652	2700.8	0.01664602	0.01379548	3290.8	0.03207243	0.02682605	3880.8	-0.00809299	0	
341	0.22114888	0.23067058	930.99	0.08781613	0.0768206	1520.99	0.04466652	0.04717058	2110.99	0.00769927	0.00823004	2701	0.01612082	0.01384841	3291	0.03243542	0.02692597	3881	-0.00829308	0	
341.2	0.22106513	0.23123476	931.19	0.08930971	0.07709056	1521.19	0.04462841	0.04734155	2111.19	0.00809157	0.00823351	2701.2	0.01614139	0.01390133	3291.2	0.03142897	0.02702585	3881.2	-0.00864412	0	
341.4	0.22141789	0.231797	931.39	0.09063236	0.0773603	1521.39	0.04549506	0.04751241	2111.39	0.00825536	0.00823693	2701.4	0.01583073	0.01395424	3291.4	0.03120764	0.02712568	3881.4	-0.0077435	0	
341.6	0.22144378	0.23235732	931.59	0.09154736	0.07762981	1521.59	0.0466063	0.04768317	2111.59	0.00874201	0.00824031	2701.6	0.01667942	0.01400713	3291.6	0.03120532	0.02722547	3881.6	-0.00784463	0	
341.8	0.22199027	0.2329157	931.79	0.09240139	0.0778991	1521.79	0.04656521	0.04785383	2111.79	0.00836718	0.00824364	2701.8	0.0162438	0.01406002	3291.8	0.03101391	0.02732522	3881.8	-0.00752073	0	
342	0.22195886	0.23347218	931.99	0.09307848	0.07816816	1521.99	0.04610677	0.04802438	2111.99	0.00915532	0.00824692	2702	0.01669429	0.01411289	3292	0.03087948	0.02742493	3882	-0.00677606	0	
342.2	0.22274488	0.23402674	932.19	0.09345493	0.07843699	1522.19	0.04615448	0.04819483	2112.19	0.00862432	0.00825016	2702.2	0.01609916	0.01416576	3292.2	0.03059038	0.02752459	3882.2	-0.00717075	0	
342.4	0.22321023	0.23457939	932.39	0.09428393	0.07870559	1522.39	0.04595669	0.04836518	2112.39	0.00914676	0.00825336	2702.4	0.01468668	0.01421861	3292.4	0.03020141	0.02762421	3882.4	-0.00715383	0	
342.6	0.22482505	0.23513015	932.59	0.09575228	0.07897397	1522.59	0.04655615	0.04853542	2112.59	0.00949579	0.00825651	2702.6	0.01438573	0.01427145	3292.6	0.03043201	0.02772378	3882.6	-0.0068188	0	
342.8	0.22559349	0.23567902	932.79	0.09614137	0.07924213	1522.79	0.04757644	0.04870556	2112.79	0.00850034	0.00825962	2702.8	0.01376242	0.01432428	3292.8	0.0306739	0.02782331	3882.8	-0.00628827	0	
343	0.22733762	0.23622601	932.99	0.09619135	0.07951005	1522.99	0.04863623	0.04887559	2112.99	0.00819706	0.00826269	2703	0.01308758	0.0143771	3293	0.03053535	0.0279228	3883	-0.00615629	0	
343.2	0.22870147	0.23677111	933.19	0.09623756	0.07977776	1523.19	0.04905424	0.04904552	2113.19	0.00832598	0.00826571	2703.2	0.01367123	0.01442992	3293.2	0.03103218	0.02802225	3883.2	-0.00564514	0	
343.4	0.22940627	0.23731435	933.39	0.0963014	0.08004523	1523.39	0.04964817	0.04921535	2113.39	0.00913817	0.00826869	2703.4	0.0143369	0.01448272	3293.4	0.03139095	0.02812165	3883.4	-0.00570254	0	
343.6	0.22974567	0.23785571	933.59	0.09523062	0.08031249	1523.59	0.04987118	0.04938508	2113.59	0.00861732	0.00827164	2703.6	0.01343924	0.0145355	3293.6	0.03181963	0.02822102	3883.6	-0.00510799	0	
343.8	0.2307275	0.23839522	933.79	0.0961472	0.08057951	1523.79	0.05023259	0.0495547	2113.79	0.00753123	0.00827454	2703.8	0.01419713	0.01458828	3293.8	0.03220821	0.02832033	3883.8	-0.00584727	0	
344	0.23180701	0.23893288	933.99	0.09572848	0.08084632	1523.99	0.05110903	0.04972422	2113.99	0.00669924	0.0082774	2704	0.01477366	0.01464105	3294	0.03123738	0.02841961	3884	-0.00664692	0	
344.2	0.23281233	0.23946869	934.19	0.09632502	0.08111289	1524.19	0.05192447	0.04989364	2114.19	0.00588197	0.00828022	2704.2	0.01501136	0.01469381	3294.2	0.03140285	0.02851884	3884.2	-0.00735217	0	
344.4	0.23356626	0.24000266	934.39	0.09629836	0.08137925	1524.39	0.0521624	0.05006295	2114.39	0.00519082	0.00828301	2704.4	0.0156788	0.01474656	3294.4	0.03179074	0.02861803	3884.4	-0.00692646	0	
344.6	0.2341458	0.2405348	934.59	0.09552362	0.08164538	1524.59	0.05200102	0.05023216	2114.59	0.00505804	0.00828576	2704.6	0.01611758	0.01479929	3294.6	0.03198799	0.02871718	3884.6	-0.00775492	0	
344.8	0.23539652	0.24106511	934.79	0.09538754	0.08191128	1524.79	0.0530991	0.05040127	2114.79	0.00454613	0.00828846	2704.8	0.01672669	0.01485202	3294.8	0.03200238	0.02881629	3884.8	-0.00797211	0	
345	0.23493139	0.2415936	934.99	0.09555972	0.08217696	1524.99	0.05341761	0.05057027	2114.99	0.00493805	0.00829114	2705	0.01781101	0.01490473	3295	0.03195214	0.02891535	3885	-0.00795615	0	
345.2	0.23494862	0.24212028	935.19	0.09614385	0.08244242	1525.19	0.05423089	0.05073918	2115.19	0.00495063	0.00829377	2705.2	0.01790305	0.01495744	3295.2	0.03138386	0.02901437	3885.2	-0.00817496	0	
345.4	0.23555163	0.24264515	935.39	0.09642564	0.08270766	1525.39	0.05459851	0.05090798	2115.39	0.00596014	0.00829637	2705.4	0.01775596	0.01501013	3295.4	0.03181887	0.02911334	3885.4	-0.00762188	0	
345.6	0.23578302	0.24316821	935.59	0.09667694	0.08297267	1525.59	0.05414643	0.05107667	2115.59	0.00633576	0.00829894	2705.6	0.01783602	0.01506281	3295.6	0.03292961	0.02921228	3885.6	-0.00775383	0	
345.8	0.23638404	0.24368948	935.79	0.0976301	0.08323746	1525.79	0.05316841	0.05124527	2115.79	0.00602719	0.00830147	2705.8	0.01731977	0.01511548	3295.8	0.03328173	0.02931117	3885.8	-0.00860331	0	
346	0.23682735	0.24420896	935.99	0.09875798	0.08350203	1525.99	0.05331235	0.05141376	2115.99	0.00644589	0.00830396	2706	0.01703098	0.01516815	3296	0.03428585	0.02941002	3886	-0.00851442	0	
346.2	0.23776958	0.24472665	936.19	0.09885778	0.08376637	1526.19	0.05319088	0.05158215	2116.19	0.00597889	0.00830642	2706.2	0.01532671	0.0152208	3296.2	0.03461354	0.02950882	3886.2	-0.00941938	0	
346.4	0.23729121	0.24524257	936.39	0.09856495	0.08403049	1526.39	0.05309056	0.05175044	2116.39	0.00678413	0.00830885	2706.4	0.0141571	0.01527344	3296.4	0.03530214	0.02960759	3886.4	-0.00855994	0	
346.6	0.23750373	0.24575672	936.59	0.09919414	0.08429439	1526.59	0.052943	0.05191863	2116.59	0.00626273	0.00831124	2706.6	0.01495096	0.01532607	3296.6	0.03562049	0.02970631	3886.6	-0.00815415	0	
346.8	0.23776673	0.2462691	936.79	0.09817257	0.08455807	1526.79	0.05297086	0.05208671	2116.79	0.00596251	0.0083136	2706.8	0.01424557	0.01537869	3296.8	0.03577913	0.02980499	3886.8	-0.00700543	0	
347	0.23899957	0.24677972	936.99	0.0982712	0.08482152	1526.99	0.05371281	0.05225469	2116.99	0.00653317	0.00831593	2707	0.01456402	0.0154313	3297	0.03528858	0.02990362	3887	-0.00689234	0	
347.2	0.23910988	0.24728859	937.19	0.09831951	0.08508475	1527.19	0.05349005	0.05242257	2117.19	0.00619723	0.00831823	2707.2	0.0157942	0.01548389	3297.2	0.03595741	0.03000222	3887.2	-0.00586095	0	
347.4	0.23946572	0.24779571	937.39	0.09803335	0.08534777	1527.39	0.05326098	0.05259035	2117.39	0.00607862	0.00832049	2707.4	0.01646043	0.01553648	3297.4	0.03674287	0.03010077	3887.4	-0.00594704	0	
347.6	0.23985788	0.24830109	937.59	0.09837505	0.08561056	1527.59	0.05337394	0.05275802	2117.59	0.00569169	0.00832273	2707.6	0.01652563	0.01558906	3297.6	0.03683288	0.03019928	3887.6	-0.0057956	0	
347.8	0.24009601	0.24880473	937.79	0.09874684	0.08587312	1527.79	0.05380115	0.0529256	2117.79	0.00536432	0.00832493	2707.8	0.0179303	0.01564162	3297.8	0.03665692	0.03029774	3887.8	-0.00613134	0	
348	0.23968808	0.24930665	937.99	0.09861185	0.08613547	1527.99	0.05489816	0.05309307	2117.99	0.00517923	0.0083271	2708	0.01761128	0.01569418	3298	0.03560817	0.03039617	3888	-0.00629113	0	
348.2	0.24008113	0.24980684	938.19	0.09924181	0.0863976	1528.19	0.05486969	0.05326044	2118.19	0.00454931	0.00832925	2708.2	0.01801799	0.01574672	3298.2	0.03527513	0.03049455	3888.2	-0.00646312	0	
348.4	0.24055537	0.25030531	938.39	0.0990838	0.08665951	1528.39	0.05480244	0.05342771	2118.39	0.00556659	0.00833136	2708.4	0.01870619	0.01579926	3298.4	0.03541408	0.03059289	3888.4	-0.00641963	0	
348.6	0.24031931	0.25080208	938.59	0.09929777	0.08692119	1528.59	0.05543435	0.05359487	2118.59	0.0057068	0.00833345	2708.6	0.01934708	0.01585178	3298.6	0.0359652	0.03069119	3888.6	-0.00652511	0	
348.8	0.24083597	0.25129713	938.79	0.10054682	0.08718266	1528.79	0.05561217	0.05376194	2118.79	0.00563659	0.00833551	2708.8	0.01845508	0.0159043	3298.8	0.03557446	0.03078944	3888.8	-0.00739263	0	
349	0.24033626	0.25179049	938.99	0.10052401	0.08744391	1528.99	0.05573308	0.0539289	2118.99	0.00601673	0.00833754	2709	0.01914296	0.0159568	3299	0.03564255	0.03088765	3889	-0.00678969	0	
349.2	0.24073522	0.25228216	939.19	0.100628	0.08770493	1529.19	0.05694141	0.05409576	2119.19	0.0058648	0.00833954	2709.2	0.01810624	0.01600929	3299.2	0.03504605	0.03098582	3889.2	-0.00713545	0	
349.4	0.24110651	0.25277213	939.39	0.10127321	0.08796574	1529.39	0.05633999	0.05426252	2119.39	0.00587988	0.00834151	2709.4	0.01779111	0.01606177	3299.4	0.03523424	0.03108395	3889.4	-0.00678897	0	
349.6	0.24165282	0.25326042	939.59	0.10198416	0.08822633	1529.59	0.05664869	0.05442918	2119.59	0.00651904	0.00834346	2709.6	0.01775026	0.01611424	3299.6	0.03521938	0.03118203	3889.6	-0.00755341	0	
349.8	0.2426032	0.25374704	939.79	0.10245366	0.0884867	1529.79	0.05733119	0.05459574	2119.79	0.00557318	0.00834538	2709.8	0.01791307	0.0161667	3299.8	0.03478167	0.03128008	3889.8	-0.00833136	0	
350	0.24269982	0.25423198	939.99	0.10285273	0.08874685	1529.99	0.05791237	0.0547622	2119.99	0.00582937	0.00834727	2710	0.01708028	0.01621915	3300	0.03556704	0.03137808	3890	-0.00948424	0	
350.2	0.24252732	0.25471526	940.19	0.10353989	0.08900678	1530.19	0.05768008	0.05492855	2120.19	0.00693434	0.00834914	2710.2	0.01649832	0.01627159	3300.2	0.03503061	0.03147604	3890.2	-0.0090491	0	
350.4	0.24213227	0.25519689	940.39	0.10258897	0.08926649	1530.39	0.05771361	0.05509481	2120.39	0.00783529	0.00835099	2710.4	0.01730983	0.01632402	3300.4	0.03461489	0.03157395	3890.4	-0.0084459	0	
350.6	0.2433771	0.25567685	940.59	0.10334847	0.08952598	1530.59	0.05767756	0.05526096	2120.59	0.0081977	0.0083528	2710.6	0.01805608	0.01637644	3300.6	0.0340306	0.03167183	3890.6	-0.00851723	0	
350.8	0.24438139	0.25615517	940.79	0.10270746	0.08978525	1530.79	0.05759136	0.05542702	2120.79	0.00836914	0.0083546	2710.8	0.01836541	0.01642885	3300.8	0.03404696	0.03176966	3890.8	-0.00760605	0	
351	0.24525055	0.25663185	940.99	0.10219709	0.09004431	1530.99	0.05803246	0.05559297	2120.99	0.00860401	0.00835636	2711	0.01840948	0.01648124	3301	0.03400161	0.03186745	3891	-0.00705153	0	
351.2	0.24532046	0.25710689	941.19	0.10258285	0.09030315	1531.19	0.05808578	0.05575882	2121.19	0.00842418	0.00835811	2711.2	0.01839066	0.01653363	3301.2	0.03523011	0.0319652	3891.2	-0.00637408	0	
351.4	0.24590778	0.2575803	941.39	0.10237273	0.09056177	1531.39	0.05739188	0.05592457	2121.39	0.00895201	0.00835983	2711.4	0.01823741	0.016586	3301.4	0.03526885	0.0320629	3891.4	-0.00659548	0	
351.6	0.24624942	0.25805208	941.59	0.10219546	0.09082017	1531.59	0.05790436	0.05609022	2121.59	0.00972975	0.00836153	2711.6	0.01889721	0.01663837	3301.6	0.03494928	0.03216057	3891.6	-0.00592429	0	
351.8	0.24586889	0.25852224	941.79	0.10204992	0.09107836	1531.79	0.05894535	0.05625577	2121.79	0.01030887	0.0083632	2711.8	0.01817068	0.01669072	3301.8	0.03466788	0.03225819	3891.8	-0.00549566	0	
352	0.246357	0.25899079	941.99	0.10241231	0.09133633	1531.99	0.05852152	0.05642122	2121.99	0.0104396	0.00836485	2712	0.01661914	0.01674307	3302	0.03484263	0.03235577	3892	-0.00574468	0	
352.2	0.24725896	0.25945773	942.19	0.10303865	0.09159408	1532.19	0.05808575	0.05658656	2122.19	0.01001492	0.00836648	2712.2	0.01597169	0.0167954	3302.2	0.03441826	0.0324533	3892.2	-0.00560352	0	
352.4	0.24845785	0.25992307	942.39	0.10417073	0.09185161	1532.39	0.05773023	0.05675181	2122.39	0.01036618	0.00836809	2712.4	0.01505125	0.01684772	3302.4	0.03524509	0.0325508	3892.4	-0.00529887	0	
352.6	0.2489534	0.26038681	942.59	0.10508543	0.09210893	1532.59	0.05798422	0.05691696	2122.59	0.01003181	0.00836967	2712.6	0.0139042	0.01690004	3302.6	0.03563704	0.03264825	3892.6	-0.00558641	0	
352.8	0.249591	0.26084896	942.79	0.10538722	0.09236603	1532.79	0.05714759	0.05708201	2122.79	0.00958828	0.00837123	2712.8	0.01353768	0.01695234	3302.8	0.03603071	0.03274566	3892.8	-0.00620257	0	
353	0.24976179	0.26130952	942.99	0.10511427	0.09262292	1532.99	0.05679909	0.05724695	2122.99	0.00895465	0.00837277	2713	0.01378598	0.01700463	3303	0.036188	0.03284303	3893	-0.00558864	0	
353.2	0.25072556	0.26176849	943.19	0.10519211	0.09287959	1533.19	0.05666878	0.0574118	2123.19	0.00780498	0.00837429	2713.2	0.01321828	0.01705691	3303.2	0.0357119	0.03294036	3893.2	-0.0056427	0	
353.4	0.250988	0.2622259	943.39	0.10628858	0.09313604	1533.39	0.05570488	0.05757654	2123.39	0.00720624	0.00837579	2713.4	0.01364665	0.01710918	3303.4	0.03563213	0.03303765	3893.4	-0.00535468	0	
353.6	0.25064709	0.26268173	943.59	0.10750043	0.09339228	1533.59	0.05574441	0.05774119	2123.59	0.0072765	0.00837727	2713.6	0.01437762	0.01716144	3303.6	0.03561969	0.03313489	3893.6	-0.00657912	0	
353.8	0.25055419	0.263136	943.79	0.10815201	0.0936483	1533.79	0.05560057	0.05790574	2123.79	0.00616191	0.00837873	2713.8	0.01568653	0.01721369	3303.8	0.03605617	0.03323209	3893.8	-0.00692456	0	
354	0.25051258	0.2635887	943.99	0.10971727	0.0939041	1533.99	0.05530374	0.05807018	2123.99	0.00624233	0.00838017	2714	0.01538694	0.01726593	3304	0.03660274	0.03332925	3894	-0.00771576	0	
354.2	0.25119407	0.26403986	944.19	0.11066762	0.09415969	1534.19	0.05622737	0.05823453	2124.19	0.00671507	0.00838159	2714.2	0.01646555	0.01731816	3304.2	0.0364112	0.03342637	3894.2	-0.00674885	0	
354.4	0.25123756	0.26448946	944.39	0.11067384	0.09441507	1534.39	0.05638268	0.05839878	2124.39	0.00609871	0.00838299	2714.4	0.0180331	0.01737037	3304.4	0.03664603	0.03352345	3894.4	-0.00723115	0	
354.6	0.2516239	0.26493752	944.59	0.11108951	0.09467023	1534.59	0.0563129	0.05856292	2124.59	0.00463662	0.00838437	2714.6	0.01959316	0.01742258	3304.6	0.03679347	0.03362048	3894.6	-0.00645144	0	
354.8	0.25138374	0.26538404	944.79	0.11131048	0.09492518	1534.79	0.05672372	0.05872697	2124.79	0.00404132	0.00838573	2714.8	0.01957806	0.01747478	3304.8	0.03719304	0.03371747	3894.8	-0.00494771	0	
355	0.25043078	0.26582903	944.99	0.11053085	0.09517991	1534.99	0.05760625	0.05889092	2124.99	0.00432324	0.00838707	2715	0.02053766	0.01752696	3305	0.03754505	0.03381442	3895	-0.00510754	0	
355.2	0.25070224	0.26627249	945.19	0.11121012	0.09543442	1535.19	0.05814912	0.05905476	2125.19	0.00392196	0.0083884	2715.2	0.02116019	0.01757914	3305.2	0.03742439	0.03391133	3895.2	-0.00550971	0	
355.4	0.25124302	0.26671443	945.39	0.11018776	0.09568873	1535.39	0.05799159	0.05921851	2125.39	0.00437943	0.0083897	2715.4	0.02099305	0.0176313	3305.4	0.03754862	0.0340082	3895.4	-0.00514903	0	
355.6	0.25161887	0.26715485	945.59	0.10975588	0.09594282	1535.59	0.05871181	0.05938216	2125.59	0.00430618	0.00839099	2715.6	0.02095268	0.01768346	3305.6	0.03752343	0.03410503	3895.6	-0.00467978	0	
355.8	0.25207594	0.26759376	945.79	0.11077564	0.09619669	1535.79	0.0592666	0.05954571	2125.79	0.00470015	0.00839226	2715.8	0.01919652	0.0177356	3305.8	0.03732799	0.03420181	3895.8	-0.00473263	0	
356	0.25283243	0.26803116	945.99	0.11147258	0.09645035	1535.99	0.05925319	0.05970916	2125.99	0.00529079	0.00839352	2716	0.01816525	0.01778773	3306	0.03689712	0.03429855	3896	-0.00461851	0	
356.2	0.25395879	0.26846706	946.19	0.11168898	0.0967038	1536.19	0.06056677	0.05987251	2126.19	0.00518954	0.00839475	2716.2	0.01822694	0.01783986	3306.2	0.03663826	0.03439525	3896.2	-0.00394541	0	
356.4	0.25486952	0.26890146	946.39	0.11190913	0.09695704	1536.39	0.06127504	0.06003576	2126.39	0.00604783	0.00839597	2716.4	0.01787446	0.01789197	3306.4	0.03725664	0.03449191	3896.4	-0.00432099	0	
356.6	0.2549695	0.26933437	946.59	0.11157977	0.09721006	1536.59	0.06217741	0.06019891	2126.59	0.00677464	0.00839718	2716.6	0.01736691	0.01794407	3306.6	0.037185	0.03458853	3896.6	-0.00395326	0	
356.8	0.25486826	0.26976579	946.79	0.11151946	0.09746287	1536.79	0.06223386	0.06036197	2126.79	0.00683576	0.00839836	2716.8	0.01683083	0.01799616	3306.8	0.03816653	0.03468511	3896.8	-0.00401356	0	
357	0.25530651	0.27019574	946.99	0.11199683	0.09771546	1536.99	0.06287043	0.06052492	2126.99	0.00697861	0.00839953	2717	0.01605095	0.01804824	3307	0.0377585	0.03478164	3897	-0.00398757	0	
357.2	0.2554636	0.2706242	947.19	0.11215711	0.09796785	1537.19	0.06341142	0.06068778	2127.19	0.00708549	0.00840069	2717.2	0.01601665	0.01810031	3307.2	0.03756206	0.03487813	3897.2	-0.00446295	0	
357.4	0.25541221	0.2710512	947.39	0.11207622	0.09822002	1537.39	0.06349591	0.06085053	2127.39	0.0070046	0.00840183	2717.4	0.01721581	0.01815237	3307.4	0.03769781	0.03497458	3897.4	-0.00462458	0	
357.6	0.25510372	0.27147673	947.59	0.11187824	0.09847198	1537.59	0.0632771	0.06101319	2127.59	0.00708807	0.00840295	2717.6	0.01777449	0.01820442	3307.6	0.03856211	0.03507099	3897.6	-0.00540648	0	
357.8	0.25546817	0.2719008	947.79	0.11165351	0.09872372	1537.79	0.06319554	0.06117575	2127.79	0.00720139	0.00840406	2717.8	0.01821766	0.01825646	3307.8	0.03911461	0.03516736	3897.8	-0.00566655	0	
358	0.25613054	0.27232341	947.99	0.11187573	0.09897526	1537.99	0.06362946	0.06133821	2127.99	0.00766352	0.00840515	2718	0.01784531	0.01830849	3308	0.04000274	0.03526369	3898	-0.00623489	0	
358.2	0.25677948	0.27274457	948.19	0.11188537	0.09922658	1538.19	0.06480618	0.06150057	2128.19	0.00801839	0.00840623	2718.2	0.01849029	0.0183605	3308.2	0.04058147	0.03535997	3898.2	-0.00601711	0	
358.4	0.25678936	0.27316429	948.39	0.1119541	0.09947769	1538.39	0.0649082	0.06166283	2128.39	0.00717131	0.00840729	2718.4	0.01843077	0.01841251	3308.4	0.04055078	0.03545621	3898.4	-0.00627338	0	
358.6	0.25736366	0.27358256	948.59	0.11163301	0.09972859	1538.59	0.06509256	0.06182499	2128.59	0.00645204	0.00840834	2718.6	0.01894731	0.01846451	3308.6	0.04132519	0.03555242	3898.6	-0.00583424	0	
358.8	0.25757991	0.2739994	948.79	0.1120549	0.09997928	1538.79	0.06497549	0.06198706	2128.79	0.00770146	0.00840937	2718.8	0.01852201	0.01851649	3308.8	0.04174909	0.03564858	3898.8	-0.00589279	0	
359	0.25810896	0.2744148	948.99	0.11160928	0.10022976	1538.99	0.06448113	0.06214903	2128.99	0.00765555	0.00841039	2719	0.02004373	0.01856847	3309	0.04213743	0.0357447	3899	-0.00695191	0	
359.2	0.25944002	0.27482878	949.19	0.11216318	0.10048003	1539.19	0.06394221	0.06231089	2129.19	0.00726784	0.0084114	2719.2	0.01952744	0.01862043	3309.2	0.04196829	0.03584077	3899.2	-0.00706526	0	
359.4	0.26010563	0.27524134	949.39	0.1126829	0.10073009	1539.39	0.0637651	0.06247266	2129.39	0.00700688	0.00841239	2719.4	0.0189063	0.01867239	3309.4	0.04239103	0.03593681	3899.4	-0.00706926	0	
359.6	0.26055773	0.27565248	949.59	0.11375169	0.10097993	1539.59	0.06422585	0.06263433	2129.59	0.00701562	0.00841337	2719.6	0.01828653	0.01872433	3309.6	0.04145732	0.0360328	3899.6	-0.00741771	0	
359.8	0.26165637	0.27606222	949.79	0.11541417	0.10122957	1539.79	0.0648046	0.06279591	2129.79	0.00786617	0.00841433	2719.8	0.01856535	0.01877627	3309.8	0.04128843	0.03612876	3899.8	-0.0073625	0	
360	0.26161371	0.27647054	949.99	0.11628186	0.101479	1539.99	0.0654632	0.06295738	2129.99	0.00760404	0.00841529	2720	0.01925569	0.01882819	3310	0.04095613	0.03622467	3900	-0.00709328	0	
360.2	0.26258227	0.27687746	950.19	0.11679117	0.10172822	1540.19	0.06613712	0.06311876	2130.19	0.00828619	0.00841622	2720.2	0.01928066	0.0188801	3310.2	0.03999541	0.03632054	3900.2	-0.00695203	0	
360.4	0.26271405	0.27728298	950.39	0.11741882	0.10197722	1540.39	0.06714116	0.06328004	2130.39	0.00950675	0.00841715	2720.4	0.01880606	0.01893201	3310.4	0.03945616	0.03641637	3900.4	-0.00738297	0	
360.6	0.26363452	0.27768712	950.59	0.11836402	0.10222602	1540.59	0.0673597	0.06344122	2130.59	0.01006561	0.00841806	2720.6	0.01858053	0.0189839	3310.6	0.03884915	0.03651216	3900.6	-0.00749667	0	
360.8	0.26339191	0.27808986	950.79	0.1195836	0.10247461	1540.79	0.06736935	0.0636023	2130.79	0.01038507	0.00841897	2720.8	0.01916491	0.01903578	3310.8	0.03869585	0.03660791	3900.8	-0.00847297	0	
361	0.26333616	0.27849122	950.99	0.11957687	0.10272299	1540.99	0.06687071	0.06376329	2130.99	0.00969791	0.00841985	2721	0.01997534	0.01908765	3311	0.03727482	0.03670361	3901	-0.00851329	0	
361.2	0.26302125	0.27889121	951.19	0.11955851	0.10297116	1541.19	0.06592588	0.06392418	2131.19	0.00960765	0.00842073	2721.2	0.02025066	0.01913951	3311.2	0.03684119	0.03679928	3901.2	-0.00862288	0	
361.4	0.26304127	0.27928982	951.39	0.11887235	0.10321912	1541.39	0.06543408	0.06408497	2131.39	0.00969686	0.0084216	2721.4	0.02156342	0.01919136	3311.4	0.03630246	0.0368949	3901.4	-0.00781747	0	
361.6	0.26313644	0.27968706	951.59	0.11976794	0.10346687	1541.59	0.06560152	0.06424566	2131.59	0.01034661	0.00842245	2721.6	0.02103045	0.0192432	3311.6	0.03663444	0.03699048	3901.6	-0.0078221	0	
361.8	0.26348225	0.28008293	951.79	0.11935181	0.10371441	1541.79	0.0659107	0.06440625	2131.79	0.01117867	0.00842329	2721.8	0.02059677	0.01929503	3311.8	0.03743529	0.03708602	3901.8	-0.00758725	0	
362	0.26372671	0.28047745	951.99	0.11996055	0.10396175	1541.99	0.06692834	0.06456675	2131.99	0.01107584	0.00842412	2722	0.02039434	0.01934685	3312	0.03816508	0.03718152	3902	-0.00640634	0	
362.2	0.26423644	0.28087062	952.19	0.11960923	0.10420888	1542.19	0.06724216	0.06472715	2132.19	0.0110633	0.00842494	2722.2	0.0197105	0.01939866	3312.2	0.03839182	0.03727698	3902.2	-0.00571587	0	
362.4	0.26485195	0.28126243	952.39	0.11942897	0.1044558	1542.39	0.06739032	0.06488745	2132.39	0.01043657	0.00842575	2722.4	0.01893047	0.01945045	3312.4	0.03920359	0.0373724	3902.4	-0.00582877	0	
362.6	0.26558699	0.2816529	952.59	0.11957718	0.10470251	1542.59	0.06731292	0.06504766	2132.59	0.00949989	0.00842654	2722.6	0.02021826	0.01950224	3312.6	0.04031078	0.03746778	3902.6	-0.00572007	0	
362.8	0.26600771	0.28204202	952.79	0.11949968	0.10494901	1542.79	0.06702234	0.06520776	2132.79	0.00955426	0.00842733	2722.8	0.0206722	0.01955402	3312.8	0.04125042	0.03756311	3902.8	-0.0056413	0	
363	0.26639231	0.28242982	952.99	0.1187358	0.10519531	1542.99	0.06736104	0.06536777	2132.99	0.0084386	0.0084281	2723	0.02076879	0.01960578	3313	0.04190828	0.03765841	3903	-0.00581728	0	
363.2	0.26633971	0.28281628	953.19	0.11922162	0.1054414	1543.19	0.06879358	0.06552769	2133.19	0.00759023	0.00842887	2723.2	0.01979338	0.01965754	3313.2	0.04306114	0.03775366	3903.2	-0.00529029	0	
363.4	0.26658885	0.28320141	953.39	0.11967632	0.10568728	1543.39	0.07015492	0.0656875	2133.39	0.00692152	0.00842962	2723.4	0.01950969	0.01970929	3313.4	0.04432293	0.03784887	3903.4	-0.00643501	0	
363.6	0.26722527	0.28358522	953.59	0.11990448	0.10593296	1543.59	0.07041075	0.06584722	2133.59	0.00614956	0.00843036	2723.6	0.01933712	0.01976102	3313.6	0.04445424	0.03794404	3903.6	-0.0068164	0	
363.8	0.26802057	0.28396771	953.79	0.119983	0.10617843	1543.79	0.07108913	0.06600684	2133.79	0.00604948	0.00843109	2723.8	0.02026673	0.01981275	3313.8	0.04496761	0.03803917	3903.8	-0.00719401	0	
364	0.26841152	0.28434889	953.99	0.12064125	0.10642369	1543.99	0.07162662	0.06616637	2133.99	0.00568989	0.00843182	2724	0.02017595	0.01986446	3314	0.04550538	0.03813426	3904	-0.00750543	0	
364.2	0.26956233	0.28472876	954.19	0.11958574	0.10666875	1544.19	0.07216862	0.06632579	2134.19	0.00658138	0.00843253	2724.2	0.02019707	0.01991616	3314.2	0.04584974	0.03822931	3904.2	-0.00728316	0	
364.4	0.26975942	0.28510733	954.39	0.11948496	0.1069136	1544.39	0.07227622	0.06648513	2134.39	0.0065774	0.00843323	2724.4	0.02079668	0.01996786	3314.4	0.04605138	0.03832432	3904.4	-0.00821917	0	
364.6	0.26919331	0.28548459	954.59	0.12008687	0.10715824	1544.59	0.07272374	0.06664436	2134.59	0.00595057	0.00843393	2724.6	0.0210929	0.02001954	3314.6	0.04608971	0.03841928	3904.6	-0.00908719	0	
364.8	0.26935272	0.28586056	954.79	0.12044406	0.10740268	1544.79	0.07249079	0.0668035	2134.79	0.00549782	0.00843461	2724.8	0.02144172	0.02007121	3314.8	0.04463254	0.03851421	3904.8	-0.00899322	0	
365	0.27041483	0.28623524	954.99	0.12090739	0.10764691	1544.99	0.07204703	0.06696254	2134.99	0.00490717	0.00843529	2725	0.02138484	0.02012287	3315	0.04326828	0.03860909	3905	-0.00864925	0	
365.2	0.27069136	0.28660864	955.19	0.12209323	0.10789094	1545.19	0.0721616	0.06712148	2135.19	0.0053051	0.00843595	2725.2	0.02133372	0.02017453	3315.2	0.04324055	0.03870394	3905.2	-0.00886793	0	
365.4	0.27098108	0.28698075	955.39	0.1229375	0.10813476	1545.39	0.07251842	0.06728033	2135.39	0.00581956	0.00843661	2725.4	0.02168967	0.02022617	3315.4	0.04240426	0.03879874	3905.4	-0.00825473	0	
365.6	0.27105764	0.28735158	955.59	0.12367675	0.10837837	1545.59	0.07232408	0.06743908	2135.59	0.00635124	0.00843726	2725.6	0.02070564	0.0202778	3315.6	0.0424178	0.0388935	3905.6	-0.00846214	0	
365.8	0.27159054	0.28772114	955.79	0.12333563	0.10862179	1545.79	0.07312121	0.06759773	2135.79	0.00615088	0.0084379	2725.8	0.02025061	0.02032942	3315.8	0.04255173	0.03898822	3905.8	-0.00794354	0	
366	0.27152995	0.28808943	955.99	0.12429084	0.10886499	1545.99	0.07269298	0.06775629	2135.99	0.00639759	0.00843853	2726	0.0202393	0.02038103	3316	0.04100573	0.03908291	3906	-0.00724843	0	
366.2	0.27201674	0.28845646	956.19	0.12325834	0.10910799	1546.19	0.07196272	0.06791475	2136.19	0.00775722	0.00843915	2726.2	0.01997441	0.02043263	3316.2	0.0403283	0.03917754	3906.2	-0.0072141	0	
366.4	0.27234997	0.28882223	956.39	0.12359301	0.10935079	1546.39	0.07148608	0.06807312	2136.39	0.00803034	0.00843976	2726.4	0.0194675	0.02048422	3316.4	0.04014024	0.03927214	3906.4	-0.00712742	0	
366.6	0.27211734	0.28918674	956.59	0.12346494	0.10959338	1546.59	0.07137397	0.06823139	2136.59	0.00755379	0.00844037	2726.6	0.01999765	0.0205358	3316.6	0.03934328	0.0393667	3906.6	-0.00704268	0	
366.8	0.27204422	0.28955	956.79	0.12343424	0.10983577	1546.79	0.07091885	0.06838956	2136.79	0.00895403	0.00844096	2726.8	0.01958957	0.02058736	3316.8	0.0399243	0.03946122	3906.8	-0.00665985	0	
367	0.27160999	0.28991201	956.99	0.12336833	0.11007796	1546.99	0.0700899	0.06854764	2136.99	0.00908764	0.00844155	2727	0.01937126	0.02063892	3317	0.04073181	0.0395557	3907	-0.00668045	0	
367.2	0.27167639	0.29027278	957.19	0.12422155	0.11031994	1547.19	0.07042366	0.06870562	2137.19	0.00912919	0.00844213	2727.2	0.01925092	0.02069047	3317.2	0.04175627	0.03965013	3907.2	-0.00685703	0	
367.4	0.2725302	0.29063231	957.39	0.12495756	0.11056172	1547.39	0.0695002	0.0688635	2137.39	0.00970211	0.0084427	2727.4	0.0194979	0.02074201	3317.4	0.0419515	0.03974453	3907.4	-0.00739335	0	
367.6	0.27363377	0.2909906	957.59	0.12484842	0.11080329	1547.59	0.06836386	0.06902129	2137.59	0.00963589	0.00844327	2727.6	0.01984196	0.02079353	3317.6	0.04270089	0.03983888	3907.6	-0.00694291	0	
367.8	0.27333925	0.29134767	957.79	0.1243769	0.11104466	1547.79	0.06939945	0.06917899	2137.79	0.01037509	0.00844382	2727.8	0.02039866	0.02084505	3317.8	0.04371693	0.0399332	3907.8	-0.00681347	0	
368	0.27293858	0.29170351	957.99	0.12467032	0.11128583	1547.99	0.06938146	0.06933658	2137.99	0.01036854	0.00844437	2728	0.0209353	0.02089656	3318	0.04499505	0.04002747	3908	-0.00634014	0	
368.2	0.2725896	0.29205813	958.19	0.12411872	0.11152679	1548.19	0.06945381	0.06949409	2138.19	0.01048009	0.00844491	2728.2	0.02145352	0.02094805	3318.2	0.04557764	0.0401217	3908.2	-0.0062336	0	
368.4	0.27273262	0.29241153	958.39	0.12504744	0.11176756	1548.39	0.06886115	0.06965149	2138.39	0.01084843	0.00844545	2728.4	0.02147267	0.02099954	3318.4	0.0459965	0.04021589	3908.4	-0.00719864	0	
368.6	0.27252852	0.29276371	958.59	0.12598597	0.11200812	1548.59	0.06953046	0.0698088	2138.59	0.01047078	0.00844598	2728.6	0.02132361	0.02105101	3318.6	0.04658573	0.04031005	3908.6	-0.00696029	0	
368.8	0.27447247	0.29311469	958.79	0.12665097	0.11224847	1548.79	0.06908395	0.06996602	2138.79	0.01021925	0.0084465	2728.8	0.02205309	0.02110248	3318.8	0.04550292	0.04040416	3908.8	-0.00663051	0	
369	0.27514346	0.29346446	958.99	0.12742904	0.11248863	1548.99	0.06938231	0.07012314	2138.99	0.00952719	0.00844701	2729	0.02328757	0.02115393	3319	0.0464264	0.04049823	3909	-0.00704476	0	
369.2	0.2749962	0.29381303	959.19	0.12765912	0.11272858	1549.19	0.06941065	0.07028016	2139.19	0.00930105	0.00844751	2729.2	0.02374277	0.02120537	3319.2	0.04644893	0.04059226	3909.2	-0.00772367	0	
369.4	0.27515941	0.29416041	959.39	0.12821776	0.11296833	1549.39	0.06900892	0.07043709	2139.39	0.00952471	0.00844801	2729.4	0.0236264	0.02125681	3319.4	0.04645671	0.04068625	3909.4	-0.00759499	0	
369.6	0.27573844	0.29450659	959.59	0.12801012	0.11320788	1549.59	0.06979134	0.07059392	2139.59	0.00932941	0.0084485	2729.6	0.02265783	0.02130823	3319.6	0.04643983	0.0407802	3909.6	-0.00801476	0	
369.8	0.27689736	0.29485158	959.79	0.12806053	0.11344723	1549.79	0.07124862	0.07075066	2139.79	0.00821572	0.00844899	2729.8	0.02231595	0.02135964	3319.8	0.04608532	0.04087411	3909.8	-0.00750356	0	
370	0.27732027	0.29519539	959.99	0.12790831	0.11368637	1549.99	0.07109183	0.0709073	2139.99	0.00941662	0.00844947	2730	0.02279043	0.02141104	3320	0.04488716	0.04096797	3910	-0.00600626	0	
370.2	0.27747523	0.29553802	960.19	0.12733425	0.11392532	1550.19	0.07170974	0.07106385	2140.19	0.00985459	0.00844994	2730.2	0.0227679	0.02146244	3320.2	0.04483518	0.0410618	3910.2	-0.00601224	0	
370.4	0.27732077	0.29587947	960.39	0.12803109	0.11416406	1550.39	0.07178106	0.0712203	2140.39	0.00916985	0.0084504	2730.4	0.0226702	0.02151382	3320.4	0.04322673	0.04115559	3910.4	-0.00596541	0	
370.6	0.2770896	0.29621975	960.59	0.12748196	0.11440261	1550.59	0.07257467	0.07137666	2140.59	0.0091344	0.00845086	2730.6	0.02248647	0.02156519	3320.6	0.04274359	0.04124934	3910.6	-0.00611972	0	
370.8	0.27763115	0.29655886	960.79	0.1275627	0.11464095	1550.79	0.07257646	0.07153292	2140.79	0.00910573	0.00845132	2730.8	0.02335468	0.02161655	3320.8	0.04322963	0.04134304	3910.8	-0.00595874	0	
371	0.27803518	0.2968968	960.99	0.12767241	0.11487909	1550.99	0.07250984	0.07168909	2140.99	0.00819107	0.00845176	2731	0.02305062	0.0216679	3321	0.04279786	0.04143671	3911	-0.00561612	0	
371.2	0.2786155	0.29723359	961.19	0.12801546	0.11511703	1551.19	0.07341464	0.07184516	2141.19	0.00711889	0.0084522	2731.2	0.02239785	0.02171924	3321.2	0.04215198	0.04153033	3911.2	-0.00547604	0	
371.4	0.28000025	0.29756922	961.39	0.12789593	0.11535477	1551.39	0.07374594	0.07200114	2141.39	0.00676289	0.00845264	2731.4	0.02188072	0.02177057	3321.4	0.04240131	0.04162392	3911.4	-0.0051419	0	
371.6	0.27981323	0.2979037	961.59	0.12750625	0.11559231	1551.59	0.07406022	0.07215702	2141.59	0.00623971	0.00845307	2731.6	0.02203827	0.02182189	3321.6	0.04254098	0.04171746	3911.6	-0.00535489	0	
371.8	0.27880289	0.29823702	961.79	0.12794753	0.11582965	1551.79	0.07509302	0.07231281	2141.79	0.00580174	0.00845349	2731.8	0.02168537	0.0218732	3321.8	0.04170179	0.04181097	3911.8	-0.00565539	0	
372	0.27874615	0.29856921	961.99	0.12767463	0.11606679	1551.99	0.07439343	0.0724685	2141.99	0.00512638	0.00845391	2732	0.02135653	0.0219245	3322	0.04036058	0.04190443	3912	-0.00527467	0	
372.2	0.27934638	0.29890025	962.19	0.12775562	0.11630374	1552.19	0.0743189	0.0726241	2142.19	0.00515773	0.00845432	2732.2	0.02064736	0.02197578	3322.2	0.04063882	0.04199786	3912.2	-0.00510372	0	
372.4	0.27988271	0.29923016	962.39	0.12794208	0.11654048	1552.39	0.07378924	0.07277961	2142.39	0.00553539	0.00845472	2732.4	0.02102306	0.02202706	3322.4	0.04100029	0.04209124	3912.4	-0.00476087	0	
372.6	0.28028638	0.29955893	962.59	0.12900743	0.11677702	1552.59	0.07439356	0.07293502	2142.59	0.00611763	0.00845512	2732.6	0.02170052	0.02207833	3322.6	0.04100585	0.04218459	3912.6	-0.00441711	0	
372.8	0.28136846	0.29988658	962.79	0.12936301	0.11701337	1552.79	0.07482442	0.07309033	2142.79	0.00620843	0.00845552	2732.8	0.0223806	0.02212959	3322.8	0.04106935	0.04227789	3912.8	-0.00525672	0	
373	0.28075469	0.3002131	962.99	0.13025795	0.11724951	1552.99	0.0755333	0.07324555	2142.99	0.00705649	0.00845591	2733	0.02351061	0.02218083	3323	0.04195249	0.04237115	3913	-0.00537492	0	
373.2	0.2810854	0.3005385	963.19	0.13131215	0.11748546	1553.19	0.07554987	0.07340068	2143.19	0.00727945	0.00845629	2733.2	0.0234281	0.02223207	3323.2	0.0420305	0.04246438	3913.2	-0.00513892	0	
373.4	0.28112937	0.30086278	963.39	0.13217168	0.11772121	1553.39	0.07576803	0.07355571	2143.39	0.00818852	0.00845667	2733.4	0.02351965	0.0222833	3323.4	0.04340538	0.04255756	3913.4	-0.00397276	0	
373.6	0.2820259	0.30118595	963.59	0.13216098	0.11795676	1553.59	0.07694552	0.07371065	2143.59	0.00867466	0.00845704	2733.6	0.02383198	0.02233451	3323.6	0.04506153	0.0426507	3913.6	-0.00441659	0	
373.8	0.28223284	0.301508	963.79	0.13276815	0.11819211	1553.79	0.07793632	0.0738655	2143.79	0.00889869	0.00845741	2733.8	0.0246682	0.02238572	3323.8	0.04644464	0.04274381	3913.8	-0.00403562	0	
374	0.28234806	0.30182896	963.99	0.13293792	0.11842726	1553.99	0.07849549	0.07402025	2143.99	0.01076553	0.00845778	2734	0.0257502	0.02243691	3324	0.04653111	0.04283687	3914	-0.00427336	0	
374.2	0.28204077	0.30214881	964.19	0.13350862	0.11866222	1554.19	0.07809998	0.0741749	2144.19	0.01030404	0.00845813	2734.2	0.02649381	0.0224881	3324.2	0.04739392	0.04292989	3914.2	-0.00594299	0	
374.4	0.2818069	0.30246756	964.39	0.13414487	0.11889698	1554.39	0.07792102	0.07432947	2144.39	0.01102707	0.00845849	2734.4	0.02723938	0.02253927	3324.4	0.04791451	0.04302287	3914.4	-0.00566763	0	
374.6	0.28182439	0.30278522	964.59	0.1339284	0.11913154	1554.59	0.07819403	0.07448393	2144.59	0.01182268	0.00845884	2734.6	0.02739368	0.02259044	3324.6	0.04852461	0.04311582	3914.6	-0.00626095	0	
374.8	0.28251359	0.30310179	964.79	0.13427554	0.1193659	1554.79	0.07745497	0.07463831	2144.79	0.01148399	0.00845918	2734.8	0.02773198	0.02264159	3324.8	0.04863246	0.04320872	3914.8	-0.00566093	0	
375	0.28277643	0.30341727	964.99	0.13418396	0.11960006	1554.99	0.07706918	0.07479259	2144.99	0.01129223	0.00845952	2735	0.02673163	0.02269273	3325	0.048455	0.04330158	3915	-0.00539452	0	
375.2	0.28340467	0.30373166	965.19	0.13371302	0.11983403	1555.19	0.07702132	0.07494678	2145.19	0.01066262	0.00845985	2735.2	0.02610676	0.02274387	3325.2	0.04821018	0.0433944	3915.2	-0.00465147	0	
375.4	0.28396802	0.30404498	965.39	0.13354571	0.12006781	1555.39	0.07647756	0.07510087	2145.39	0.01054687	0.00846018	2735.4	0.02575519	0.02279499	3325.4	0.0481466	0.04348719	3915.4	-0.00405953	0	
375.6	0.28323629	0.30435722	965.59	0.13421893	0.12030138	1555.59	0.07516471	0.07525487	2145.59	0.01085986	0.00846051	2735.6	0.02513225	0.0228461	3325.6	0.04668541	0.04357993	3915.6	-0.0039548	0	
375.8	0.28363896	0.30466839	965.79	0.13372652	0.12053476	1555.79	0.07503317	0.07540878	2145.79	0.01027614	0.00846083	2735.8	0.0242484	0.02289721	3325.8	0.04635323	0.04367263	3915.8	-0.00330168	0	
376	0.28471135	0.30497849	965.99	0.1334373	0.12076794	1555.99	0.07374729	0.07556259	2145.99	0.0092699	0.00846115	2736	0.02276182	0.0229483	3326	0.0469418	0.04376529	3916	-0.0026049	0	
376.2	0.28540826	0.30528753	966.19	0.13375904	0.12100093	1556.19	0.07353336	0.07571631	2146.19	0.00939777	0.00846146	2736.2	0.02237204	0.02299938	3326.2	0.04772351	0.04385792	3916.2	-0.00250847	0	
376.4	0.28566627	0.3055955	966.39	0.13295	0.12123372	1556.39	0.07332911	0.07586993	2146.39	0.00931601	0.00846177	2736.4	0.0224253	0.02305045	3326.4	0.04737195	0.0439505	3916.4	-0.00221528	0	
376.6	0.28713856	0.30590242	966.59	0.13266051	0.12146631	1556.59	0.07409396	0.07602347	2146.59	0.00998351	0.00846207	2736.6	0.02260841	0.02310151	3326.6	0.04731499	0.04404304	3916.6	-0.00207865	0	
376.8	0.28740608	0.30620829	966.79	0.13300224	0.12169871	1556.79	0.07445336	0.07617691	2146.79	0.00950316	0.00846237	2736.8	0.02270771	0.02315256	3326.8	0.04735658	0.04413555	3916.8	-0.00185087	0	
377	0.28767436	0.3065131	966.99	0.13316236	0.12193091	1556.99	0.07510626	0.07633025	2146.99	0.00920227	0.00846267	2737	0.02261695	0.0232036	3327	0.04776332	0.04422801	3917	-0.0004507	0	
377.2	0.28974817	0.30681687	967.19	0.13302429	0.12216292	1557.19	0.07571442	0.07648351	2147.19	0.00876199	0.00846296	2737.2	0.02244601	0.02325463	3327.2	0.04881396	0.04432043	3917.2	-0.0005591	0	
377.4	0.29056845	0.30711959	967.39	0.13262407	0.12239473	1557.39	0.07679453	0.07663666	2147.39	0.00890573	0.00846325	2737.4	0.02330398	0.02330565	3327.4	0.0496082	0.04441282	3917.4	-0.00021902	0	
377.6	0.29102794	0.30742128	967.59	0.13270648	0.12262635	1557.59	0.07694563	0.07678973	2147.59	0.00900499	0.00846353	2737.6	0.02379232	0.02335666	3327.6	0.05037228	0.04450516	3917.6	-0.00204019	0	
377.8	0.29107644	0.30772192	967.79	0.13254807	0.12285777	1557.79	0.07827249	0.07694271	2147.79	0.009203	0.00846381	2737.8	0.0241855	0.02340766	3327.8	0.05003475	0.04459746	3917.8	-0.00290549	0	
378	0.29144998	0.30802154	967.99	0.13173151	0.123089	1557.99	0.07796941	0.07709559	2147.99	0.00974579	0.00846409	2738	0.02548187	0.02345865	3328	0.04992887	0.04468973	3918	-0.00400784	0	
378.2	0.29161763	0.30832013	968.19	0.13196604	0.12332003	1558.19	0.07760386	0.07724837	2148.19	0.01018389	0.00846436	2738.2	0.02622411	0.02350963	3328.2	0.05067583	0.04478195	3918.2	-0.00488457	0	
378.4	0.29115733	0.30861769	968.39	0.13191103	0.12355087	1558.39	0.07790126	0.07740107	2148.39	0.01111778	0.00846463	2738.4	0.02696991	0.0235606	3328.4	0.05096407	0.04487414	3918.4	-0.00519363	0	
378.6	0.29099806	0.30891423	968.59	0.13161413	0.12378152	1558.59	0.07843975	0.07755367	2148.59	0.01112045	0.00846489	2738.6	0.02763509	0.02361156	3328.6	0.05012202	0.04496628	3918.6	-0.0059976	0	
378.8	0.29124968	0.30920975	968.79	0.13181132	0.12401197	1558.79	0.07796697	0.07770618	2148.79	0.01115582	0.00846515	2738.8	0.02796573	0.02366251	3328.8	0.04931177	0.04505839	3918.8	-0.00623193	0	
379	0.29101853	0.30950426	968.99	0.13206568	0.12424222	1558.99	0.07886738	0.0778586	2148.99	0.01098835	0.00846541	2739	0.02862364	0.02371344	3329	0.04863946	0.04515045	3919	-0.00671955	0	
379.2	0.29066591	0.30979776	969.19	0.13315751	0.12447228	1559.19	0.07829518	0.07801092	2149.19	0.01108363	0.00846566	2739.2	0.02900641	0.02376437	3329.2	0.04806253	0.04524248	3919.2	-0.00657738	0	
379.4	0.28988203	0.31009025	969.39	0.13443398	0.12470215	1559.39	0.07750119	0.07816315	2149.39	0.01160676	0.00846592	2739.4	0.0289949	0.02381529	3329.4	0.04719572	0.04533447	3919.4	-0.00771824	0	
379.6	0.28869684	0.31038173	969.59	0.13610455	0.12493183	1559.59	0.07756774	0.07831529	2149.59	0.01162525	0.00846616	2739.6	0.02918827	0.02386619	3329.6	0.04777185	0.04542641	3919.6	-0.0082275	0	
379.8	0.28844058	0.31067222	969.79	0.1364295	0.12516131	1559.79	0.07716048	0.07846734	2149.79	0.0103445	0.00846641	2739.8	0.02870203	0.02391709	3329.8	0.04888772	0.04551832	3919.8	-0.00915065	0	
380	0.28856928	0.3109617	969.99	0.13690684	0.1253906	1559.99	0.07725786	0.0786193	2149.99	0.0097949	0.00846665	2740	0.02883725	0.02396798	3330	0.04942627	0.04561019	3920	-0.00941467	0	
380.2	0.28788266	0.3112502	970.19	0.13707305	0.1256197	1560.19	0.07806429	0.07877116	2150.19	0.00917216	0.00846688	2740.2	0.02925008	0.02401885	3330.2	0.04999226	0.04570202	3920.2	-0.01022937	0	
380.4	0.28792888	0.3115377	970.39	0.13750854	0.1258486	1560.39	0.07884051	0.07892293	2150.39	0.00864433	0.00846712	2740.4	0.02866813	0.02406972	3330.4	0.05050917	0.04579381	3920.4	-0.00963124	0	
380.6	0.28882183	0.31182421	970.59	0.13890933	0.12607731	1560.59	0.07940979	0.07907461	2150.59	0.00963962	0.00846735	2740.6	0.02803783	0.02412057	3330.6	0.0502971	0.04588555	3920.6	-0.00891167	0	
380.8	0.28954847	0.31210974	970.79	0.14010019	0.12630583	1560.79	0.0797738	0.07922619	2150.79	0.00925388	0.00846758	2740.8	0.02730579	0.02417142	3330.8	0.04996656	0.04597726	3920.8	-0.00827543	0	
381	0.29064944	0.31239429	970.99	0.14038694	0.12653416	1560.99	0.08086074	0.07937769	2150.99	0.00868848	0.0084678	2741	0.02660998	0.02422225	3331	0.05005411	0.04606893	3921	-0.00659851	0	
381.2	0.29197338	0.31267787	971.19	0.1401435	0.12676229	1561.19	0.0813746	0.07952909	2151.19	0.00829132	0.00846802	2741.2	0.02655565	0.02427308	3331.2	0.05002961	0.04616056	3921.2	-0.00619851	0	
381.4	0.29138564	0.31296047	971.39	0.14074873	0.12699023	1561.39	0.0819397	0.0796804	2151.39	0.00846517	0.00846824	2741.4	0.0264805	0.02432389	3331.4	0.04946864	0.04625216	3921.4	-0.00537717	0	
381.6	0.2915673	0.3132421	971.59	0.1410284	0.12721798	1561.59	0.08101966	0.07983161	2151.59	0.00883143	0.00846846	2741.6	0.02611125	0.0243747	3331.6	0.04934883	0.04634371	3921.6	-0.00468408	0	
381.8	0.29170245	0.31352276	971.79	0.14011782	0.12744554	1561.79	0.08205653	0.07998274	2151.79	0.00878275	0.00846867	2741.8	0.02602556	0.02442549	3331.8	0.04935354	0.04643522	3921.8	-0.00449603	0	
382	0.29243341	0.31380246	971.99	0.13995648	0.12767291	1561.99	0.08170625	0.08013377	2151.99	0.00945445	0.00846888	2742	0.02647179	0.02447628	3332	0.04940802	0.04652669	3922	-0.00376767	0	
382.2	0.29290161	0.31408119	972.19	0.13980827	0.12790009	1562.19	0.08115927	0.08028472	2152.19	0.01058136	0.00846908	2742.2	0.02615511	0.02452705	3332.2	0.04937372	0.04661812	3922.2	-0.00388921	0	
382.4	0.29305151	0.31435898	972.39	0.13931257	0.12812707	1562.39	0.08099291	0.08043557	2152.39	0.01058128	0.00846929	2742.4	0.02645811	0.02457781	3332.4	0.04943125	0.04670952	3922.4	-0.0041687	0	
382.6	0.29381601	0.3146358	972.59	0.13899563	0.12835386	1562.59	0.08133508	0.08058633	2152.59	0.01078324	0.00846949	2742.6	0.0274006	0.02462857	3332.6	0.04848467	0.04680087	3922.6	-0.00475125	0	
382.8	0.29432944	0.31491168	972.79	0.13893791	0.12858047	1562.79	0.08067163	0.08073699	2152.79	0.01073848	0.00846969	2742.8	0.02737639	0.02467931	3332.8	0.04804811	0.04689219	3922.8	-0.0054639	0	
383	0.29463377	0.31518661	972.99	0.13950013	0.12880688	1562.99	0.0803075	0.08088757	2152.99	0.01054636	0.00846988	2743	0.02750023	0.02473004	3333	0.04800118	0.04698346	3923	-0.00585442	0	
383.2	0.29460991	0.3154606	973.19	0.13973599	0.1290331	1563.19	0.0787148	0.08103805	2153.19	0.01105237	0.00847008	2743.2	0.02736318	0.02478076	3333.2	0.04818078	0.0470747	3923.2	-0.00619332	0	
383.4	0.29437213	0.31573364	973.39	0.13965584	0.12925913	1563.39	0.07908905	0.08118845	2153.39	0.01127318	0.00847027	2743.4	0.02685243	0.02483148	3333.4	0.04813465	0.0471659	3923.4	-0.00631386	0	
383.6	0.29385268	0.31600575	973.59	0.14025578	0.12948497	1563.59	0.07987915	0.08133875	2153.59	0.01094261	0.00847045	2743.6	0.0275669	0.02488218	3333.6	0.0484532	0.04725706	3923.6	-0.00642707	0	
383.8	0.29406993	0.31627692	973.79	0.14000082	0.12971062	1563.79	0.07952825	0.08148896	2153.79	0.01099103	0.00847064	2743.8	0.02710082	0.02493287	3333.8	0.04862724	0.04734817	3923.8	-0.00685442	0	
384	0.2945523	0.31654716	973.99	0.13991031	0.12993609	1563.99	0.08087293	0.08163908	2153.99	0.010564	0.00847082	2744	0.027737	0.02498355	3334	0.04978436	0.04743925	3924	-0.00691932	0	
384.2	0.29439491	0.31681648	974.19	0.14020627	0.13016136	1564.19	0.08104019	0.0817891	2154.19	0.01009314	0.008471	2744.2	0.02743253	0.02503422	3334.2	0.04980751	0.04753029	3924.2	-0.00674059	0	
384.4	0.2946925	0.31708487	974.39	0.1406856	0.13038644	1564.39	0.08110557	0.08193904	2154.39	0.01019161	0.00847118	2744.4	0.02713903	0.02508488	3334.4	0.04887732	0.0476213	3924.4	-0.0055693	0	
384.6	0.29523939	0.31735233	974.59	0.1407389	0.13061133	1564.59	0.08089023	0.08208889	2154.59	0.00994006	0.00847136	2744.6	0.02702064	0.02513553	3334.6	0.04838479	0.04771226	3924.6	-0.00559671	0	
384.8	0.29564853	0.31761888	974.79	0.14083712	0.13083603	1564.79	0.08185996	0.08223864	2154.79	0.00901856	0.00847153	2744.8	0.02784516	0.02518617	3334.8	0.04829644	0.04780318	3924.8	-0.005251	0	
385	0.2960076	0.31788452	974.99	0.14049622	0.13106055	1564.99	0.0832727	0.0823883	2154.99	0.00785029	0.0084717	2745	0.02836207	0.0252368	3335	0.04854531	0.04789406	3925	-0.00380157	0	
385.2	0.29578313	0.31814924	975.19	0.1400293	0.13128487	1565.19	0.08350598	0.08253788	2155.19	0.00721965	0.00847187	2745.2	0.0277695	0.02528742	3335.2	0.04890219	0.04798491	3925.2	-0.00376568	0	
385.4	0.295611	0.31841305	975.39	0.14109004	0.13150901	1565.39	0.08341446	0.08268736	2155.39	0.00694922	0.00847203	2745.4	0.0275681	0.02533803	3335.4	0.0492391	0.04807571	3925.4	-0.00373153	0	
385.6	0.29657559	0.31867596	975.59	0.14057423	0.13173296	1565.59	0.08314474	0.08283675	2155.59	0.00575375	0.0084722	2745.6	0.02816877	0.02538863	3335.6	0.04931303	0.04816648	3925.6	-0.00370251	0	
385.8	0.29611826	0.31893797	975.79	0.14026097	0.13195672	1565.79	0.08386339	0.08298605	2155.79	0.00568437	0.00847236	2745.8	0.02875328	0.02543922	3335.8	0.04930952	0.04825721	3925.8	-0.00438233	0	
386	0.29699606	0.31919907	975.99	0.14124831	0.13218029	1565.99	0.08383939	0.08313526	2155.99	0.00621924	0.00847252	2746	0.02877474	0.0254898	3336	0.04947185	0.04834789	3926	-0.00417772	0	
386.2	0.29755058	0.31945928	976.19	0.1411243	0.13240367	1566.19	0.0839385	0.08328438	2156.19	0.00677965	0.00847267	2746.2	0.02872085	0.02554037	3336.2	0.04990417	0.04843854	3926.2	-0.0046856	0	
386.4	0.29849018	0.31971859	976.39	0.14166278	0.13262687	1566.39	0.0843458	0.08343341	2156.39	0.00675378	0.00847283	2746.4	0.02915301	0.02559093	3336.4	0.05065658	0.04852915	3926.4	-0.00491018	0	
386.6	0.29963176	0.31997702	976.59	0.14214995	0.13284988	1566.59	0.08478844	0.08358234	2156.59	0.00670447	0.00847298	2746.6	0.02925034	0.02564148	3336.6	0.05087678	0.04861972	3926.6	-0.00554651	0	
386.8	0.30053204	0.32023456	976.79	0.14266016	0.1330727	1566.79	0.08482819	0.08373119	2156.79	0.00631489	0.00847313	2746.8	0.02841952	0.02569202	3336.8	0.05160971	0.04871025	3926.8	-0.00645133	0	
387	0.30120959	0.32049121	976.99	0.14295684	0.13329533	1566.99	0.08411384	0.08387995	2156.99	0.00661638	0.00847328	2747	0.02822526	0.02574255	3337	0.05178357	0.04880075	3927	-0.00734852	0	
387.2	0.30118109	0.32074698	977.19	0.14340343	0.13351777	1567.19	0.08467903	0.08402861	2157.19	0.00675066	0.00847343	2747.2	0.02798024	0.02579306	3337.2	0.05184222	0.0488912	3927.2	-0.00733085	0	
387.4	0.30191886	0.32100187	977.39	0.14471817	0.13374003	1567.39	0.08555391	0.08417719	2157.39	0.00782674	0.00847357	2747.4	0.02800475	0.02584357	3337.4	0.05241565	0.04898162	3927.4	-0.00738203	0	
387.6	0.3021593	0.32125589	977.59	0.1450014	0.1339621	1567.59	0.0858074	0.08432567	2157.59	0.00841127	0.00847371	2747.6	0.02835345	0.02589407	3337.6	0.05278896	0.04907199	3927.6	-0.00772225	0	
387.8	0.30229128	0.32150904	977.79	0.1450882	0.13418398	1567.79	0.08574085	0.08447407	2157.79	0.00884909	0.00847385	2747.8	0.02834903	0.02594456	3337.8	0.05354175	0.04916233	3927.8	-0.00834129	0	
388	0.30259717	0.32176132	977.99	0.14544649	0.13440568	1567.99	0.08569334	0.08462238	2157.99	0.00869127	0.00847399	2748	0.02891595	0.02599503	3338	0.05418966	0.04925263	3928	-0.00877535	0	
388.2	0.3028657	0.32201273	978.19	0.14625229	0.13462719	1568.19	0.08566793	0.08477059	2158.19	0.00909076	0.00847413	2748.2	0.02878946	0.0260455	3338.2	0.0537739	0.04934289	3928.2	-0.00905068	0	
388.4	0.30309504	0.32226327	978.39	0.14682236	0.13484852	1568.39	0.08620947	0.08491872	2158.39	0.00848605	0.00847427	2748.4	0.02844847	0.02609596	3338.4	0.05465822	0.04943311	3928.4	-0.0097451	0	
388.6	0.303738	0.32251296	978.59	0.14709993	0.13506965	1568.59	0.08612904	0.08506675	2158.59	0.00799245	0.0084744	2748.6	0.02868011	0.02614641	3338.6	0.05467168	0.04952329	3928.6	-0.01062559	0	
388.8	0.30418242	0.32276179	978.79	0.14709002	0.13529061	1568.79	0.08693068	0.0852147	2158.79	0.00797906	0.00847453	2748.8	0.02839199	0.02619684	3338.8	0.05495214	0.04961343	3928.8	-0.01029159	0	
389	0.3045559	0.32300977	978.99	0.14653144	0.13551137	1568.99	0.08727347	0.08536255	2158.99	0.00810837	0.00847466	2749	0.02839278	0.02624727	3339	0.05491067	0.04970353	3929	-0.00957439	0	
389.2	0.30436758	0.32325689	979.19	0.1472519	0.13573195	1569.19	0.08621403	0.08551032	2159.19	0.00807941	0.00847479	2749.2	0.0283902	0.02629768	3339.2	0.05479288	0.0497936	3929.2	-0.00970352	0	
389.4	0.30374163	0.32350317	979.39	0.1478487	0.13595235	1569.39	0.0853609	0.08565799	2159.39	0.00818749	0.00847491	2749.4	0.02916739	0.02634809	3339.4	0.05505912	0.04988362	3929.4	-0.00941377	0	
389.6	0.30346016	0.3237486	979.59	0.14809041	0.13617256	1569.59	0.08519682	0.08580558	2159.59	0.00808103	0.00847504	2749.6	0.02887919	0.02639849	3339.6	0.05515838	0.04997361	3929.6	-0.00886343	0	
389.8	0.30342932	0.32399318	979.79	0.14909871	0.13639258	1569.79	0.08511344	0.08595308	2159.79	0.00858419	0.00847516	2749.8	0.02888033	0.02644887	3339.8	0.05500877	0.05006356	3929.8	-0.00818947	0	
390	0.3046957	0.32423693	979.99	0.14981647	0.13661242	1569.99	0.08510678	0.08610048	2159.99	0.00859902	0.00847528	2750	0.02814281	0.02649925	3340	0.0550779	0.05015347	3930	-0.00685289	0	
390.2	0.30520419	0.32447984	980.19	0.14994864	0.13683207	1570.19	0.08567512	0.0862478	2160.19	0.00932888	0.0084754	2750.2	0.0279465	0.02654961	3340.2	0.05498157	0.05024334	3930.2	-0.00615037	0	
390.4	0.30631289	0.32472192	980.39	0.1495939	0.13705154	1570.39	0.0854451	0.08639503	2160.39	0.00866947	0.00847552	2750.4	0.02849363	0.02659997	3340.4	0.05521551	0.05033317	3930.4	-0.00619099	0	
390.6	0.30604804	0.32496316	980.59	0.14983627	0.13727083	1570.59	0.08529956	0.08654217	2160.59	0.00851403	0.00847563	2750.6	0.02826503	0.02665031	3340.6	0.05522601	0.05042297	3930.6	-0.00661294	0	
390.8	0.30628135	0.32520358	980.79	0.15010429	0.13748993	1570.79	0.08498384	0.08668922	2160.79	0.00755212	0.00847575	2750.8	0.02816037	0.02670065	3340.8	0.05527238	0.05051272	3930.8	-0.00658071	0	
391	0.30544458	0.32544317	980.99	0.14974663	0.13770884	1570.99	0.08465139	0.08683618	2160.99	0.00750495	0.00847586	2751	0.02848655	0.02675097	3341	0.0549339	0.05060244	3931	-0.00727859	0	
391.2	0.30563101	0.32568194	981.19	0.15037659	0.13792757	1571.19	0.08514863	0.08698305	2161.19	0.00742317	0.00847597	2751.2	0.02872528	0.02680129	3341.2	0.05463276	0.05069212	3931.2	-0.00670556	0	
391.4	0.30642693	0.32591989	981.39	0.15141648	0.13814612	1571.39	0.08518596	0.08712983	2161.39	0.00820376	0.00847608	2751.4	0.02862864	0.02685159	3341.4	0.0544093	0.05078175	3931.4	-0.00683714	0	
391.6	0.30534023	0.32615702	981.59	0.15051052	0.13836448	1571.59	0.08517446	0.08727652	2161.59	0.00825155	0.00847619	2751.6	0.02904403	0.02690189	3341.6	0.05461146	0.05087136	3931.6	-0.00641439	0	
391.8	0.30586247	0.32639334	981.79	0.15072137	0.13858266	1571.79	0.08520289	0.08742312	2161.79	0.00842782	0.0084763	2751.8	0.02939682	0.02695217	3341.8	0.05445812	0.05096092	3931.8	-0.00672726	0	
392	0.30639552	0.32662884	981.99	0.15104609	0.13880066	1571.99	0.08545701	0.08756964	2161.99	0.00831015	0.0084764	2752	0.03030606	0.02700245	3342	0.05389718	0.05105044	3932	-0.0064819	0	
392.2	0.30693208	0.32686354	982.19	0.15140761	0.13901847	1572.19	0.08606629	0.08771606	2162.19	0.00838459	0.00847651	2752.2	0.03026211	0.02705271	3342.2	0.05386448	0.05113992	3932.2	-0.00751448	0	
392.4	0.30797436	0.32709743	982.39	0.15103321	0.1392361	1572.39	0.08619196	0.0878624	2162.39	0.00764936	0.00847661	2752.4	0.03059289	0.02710296	3342.4	0.05376823	0.05122937	3932.4	-0.00700626	0	
392.6	0.30802737	0.32733052	982.59	0.15080573	0.13945355	1572.59	0.08547177	0.08800864	2162.59	0.00852385	0.00847671	2752.6	0.0305722	0.02715321	3342.6	0.05283963	0.05131878	3932.6	-0.00652218	0	
392.8	0.30847316	0.32756281	982.79	0.15000853	0.13967081	1572.79	0.08601513	0.0881548	2162.79	0.00978189	0.00847681	2752.8	0.02979329	0.02720344	3342.8	0.05263122	0.05140815	3932.8	-0.0060633	0	
393	0.30810141	0.3277943	982.99	0.15049211	0.13988789	1572.99	0.08629828	0.08830087	2162.99	0.01094265	0.00847691	2753	0.03142089	0.02725366	3343	0.05253617	0.05149748	3933	-0.00595523	0	
393.2	0.30762525	0.328025	983.19	0.1507429	0.14010479	1573.19	0.08598883	0.08844685	2163.19	0.01192238	0.008477	2753.2	0.03126273	0.02730388	3343.2	0.05299913	0.05158677	3933.2	-0.00512655	0	
393.4	0.3067477	0.3282549	983.39	0.1509908	0.1403215	1573.39	0.08596498	0.08859274	2163.39	0.01250512	0.0084771	2753.4	0.03093534	0.02735408	3343.4	0.0547124	0.05167602	3933.4	-0.00449551	0	
393.6	0.30720376	0.32848401	983.59	0.15084499	0.14053803	1573.59	0.0860917	0.08873855	2163.59	0.01285951	0.00847719	2753.6	0.03034258	0.02740427	3343.6	0.05619113	0.05176524	3933.6	-0.00419961	0	
393.8	0.30737827	0.32871234	983.79	0.15063961	0.14075438	1573.79	0.08632031	0.08888426	2163.79	0.01319645	0.00847729	2753.8	0.03066352	0.02745446	3343.8	0.05677764	0.05185442	3933.8	-0.00390274	0	
394	0.3076931	0.32893988	983.99	0.15072055	0.14097055	1573.99	0.08754626	0.08902989	2163.99	0.0140292	0.00847738	2754	0.02997396	0.02750463	3344	0.0578588	0.05194355	3934	-0.00344366	0	
394.2	0.30765918	0.32916665	984.19	0.15077792	0.14118654	1574.19	0.0881966	0.08917543	2164.19	0.01428123	0.00847747	2754.2	0.03015345	0.02755479	3344.2	0.05830654	0.05203265	3934.2	-0.00456738	0	
394.4	0.30820584	0.32939263	984.39	0.1503339	0.14140234	1574.39	0.08924203	0.08932087	2164.39	0.01388158	0.00847756	2754.4	0.03003264	0.02760494	3344.4	0.05877251	0.05212172	3934.4	-0.00477781	0	
394.6	0.30793981	0.32961784	984.59	0.15100073	0.14161797	1574.59	0.08955427	0.08946624	2164.59	0.01463417	0.00847765	2754.6	0.03032513	0.02765509	3344.6	0.05958147	0.05221074	3934.6	-0.00508512	0	
394.8	0.30871681	0.32984227	984.79	0.1512161	0.14183341	1574.79	0.0899346	0.08961151	2164.79	0.01425678	0.00847773	2754.8	0.02980511	0.02770522	3344.8	0.05918845	0.05229972	3934.8	-0.00613725	0	
395	0.30903848	0.33006594	984.99	0.1520967	0.14204867	1574.99	0.09012384	0.08975669	2164.99	0.01442799	0.00847782	2755	0.02955441	0.02775534	3345	0.05838034	0.05238867	3935	-0.00778238	0	
395.2	0.30981826	0.33028883	985.19	0.15294904	0.14226375	1575.19	0.09090226	0.08990179	2165.19	0.01424222	0.0084779	2755.2	0.02912517	0.02780545	3345.2	0.05861792	0.05247758	3935.2	-0.00733112	0	
395.4	0.31064767	0.33051096	985.39	0.15360722	0.14247865	1575.39	0.09176515	0.0900468	2165.39	0.01393596	0.00847799	2755.4	0.02943181	0.02785555	3345.4	0.05815411	0.05256645	3935.4	-0.00784572	0	
395.6	0.31071019	0.33073233	985.59	0.15354398	0.14269337	1575.59	0.09151181	0.09019172	2165.59	0.01311848	0.00847807	2755.6	0.03057057	0.02790565	3345.6	0.05923254	0.05265528	3935.6	-0.00811763	0	
395.8	0.31220099	0.33095294	985.79	0.15407704	0.1429079	1575.79	0.09180592	0.09033655	2165.79	0.01246216	0.00847815	2755.8	0.03090709	0.02795573	3345.8	0.05855083	0.05274407	3935.8	-0.00848227	0	
396	0.31239149	0.33117279	985.99	0.15510009	0.14312226	1575.99	0.09298825	0.09048129	2165.99	0.01129426	0.00847823	2756	0.03154281	0.0280058	3346	0.0580943	0.05283283	3936	-0.00880241	0	
396.2	0.31289804	0.33139188	986.19	0.15494963	0.14333643	1576.19	0.09224717	0.09062595	2166.19	0.01101815	0.00847831	2756.2	0.03119812	0.02805586	3346.2	0.05737909	0.05292155	3936.2	-0.01034017	0	
396.4	0.31295558	0.33161023	986.39	0.15525223	0.14355043	1576.39	0.09177581	0.09077052	2166.39	0.01016978	0.00847839	2756.4	0.03131236	0.02810591	3346.4	0.05690515	0.05301022	3936.4	-0.00958348	0	
396.6	0.3132558	0.33182782	986.59	0.15446797	0.14376425	1576.59	0.09210635	0.090915	2166.59	0.010121	0.00847846	2756.6	0.03117928	0.02815595	3346.6	0.05565329	0.05309887	3936.6	-0.00952174	0	
396.8	0.31447489	0.33204467	986.79	0.15519212	0.14397788	1576.79	0.09203618	0.09105939	2166.79	0.0104669	0.00847854	2756.8	0.03133787	0.02820599	3346.8	0.05479836	0.05318747	3936.8	-0.00988109	0	
397	0.31383653	0.33226077	986.99	0.15566706	0.14419134	1576.99	0.09229926	0.09120369	2166.99	0.00995724	0.00847861	2757	0.03216023	0.02825601	3347	0.05485171	0.05327603	3937	-0.0103012	0	
397.2	0.3135997	0.33247613	987.19	0.15530767	0.14440461	1577.19	0.09181316	0.09134791	2167.19	0.00966193	0.00847869	2757.2	0.03054636	0.02830602	3347.2	0.05515098	0.05336456	3937.2	-0.00923143	0	
397.4	0.31322088	0.33269075	987.39	0.15546629	0.14461771	1577.39	0.09186177	0.09149204	2167.39	0.00905594	0.00847876	2757.4	0.03096663	0.02835602	3347.4	0.05548018	0.05345305	3937.4	-0.00949111	0	
397.6	0.31247666	0.33290463	987.59	0.15548965	0.14483063	1577.59	0.09175673	0.09163608	2167.59	0.0086992	0.00847883	2757.6	0.0305656	0.02840601	3347.6	0.05570965	0.0535415	3937.6	-0.00930577	0	
397.8	0.31155407	0.33311778	987.79	0.1554581	0.14504337	1577.79	0.09181307	0.09178004	2167.79	0.00801224	0.0084789	2757.8	0.03053342	0.02845599	3347.8	0.05542441	0.05362991	3937.8	-0.00912081	0	
398	0.31134215	0.3333302	987.99	0.15642344	0.14525593	1577.99	0.09225107	0.0919239	2167.99	0.00836523	0.00847897	2758	0.0301075	0.02850596	3348	0.05567831	0.05371828	3938	-0.00846277	0	
398.2	0.31167654	0.33354189	988.19	0.1569692	0.14546831	1578.19	0.09237759	0.09206768	2168.19	0.00842718	0.00847904	2758.2	0.02980833	0.02855592	3348.2	0.05524795	0.05380662	3938.2	-0.00864193	0	
398.4	0.31140404	0.33375285	988.39	0.15691534	0.14568051	1578.39	0.09350908	0.09221137	2168.39	0.00970298	0.00847911	2758.4	0.02923328	0.02860587	3348.4	0.05509795	0.05389491	3938.4	-0.00801987	0	
398.6	0.31174148	0.33396308	988.59	0.15735032	0.14589253	1578.59	0.09272138	0.09235498	2168.59	0.00959105	0.00847918	2758.6	0.02982169	0.02865581	3348.6	0.05555077	0.05398317	3938.6	-0.00857309	0	
398.8	0.31136645	0.3341726	988.79	0.15802445	0.14610438	1578.79	0.09265699	0.0924985	2168.79	0.00883711	0.00847924	2758.8	0.02851509	0.02870574	3348.8	0.05560069	0.05407139	3938.8	-0.00952514	0	
399	0.31126293	0.33438139	988.99	0.15854339	0.14631605	1578.99	0.0934902	0.09264193	2168.99	0.00874023	0.00847931	2759	0.02845834	0.02875566	3349	0.05515415	0.05415958	3939	-0.00838016	0	
399.2	0.31105466	0.33458947	989.19	0.15792719	0.14652753	1579.19	0.0941593	0.09278527	2169.19	0.00871836	0.00847937	2759.2	0.02927868	0.02880557	3349.2	0.05602845	0.05424772	3939.2	-0.00781223	0	
399.4	0.31170451	0.33479683	989.39	0.15787658	0.14673884	1579.39	0.09476703	0.09292853	2169.39	0.00919433	0.00847944	2759.4	0.03048423	0.02885547	3349.4	0.05638148	0.05433583	3939.4	-0.00860519	0	
399.6	0.31198466	0.33500349	989.59	0.15787658	0.14694998	1579.59	0.09421368	0.0930717	2169.59	0.00923965	0.0084795	2759.6	0.03162388	0.02890536	3349.6	0.0574811	0.0544239	3939.6	-0.00801295	0	
399.8	0.31189156	0.33520943	989.79	0.15845017	0.14716093	1579.79	0.09451326	0.09321478	2169.79	0.00958923	0.00847956	2759.8	0.03141723	0.02895525	3349.8	0.05771721	0.05451193	3939.8	-0.00791327	0	
400	0.31193487	0.33541466	989.99	0.15852016	0.14737171	1579.99	0.09503562	0.09335777	2169.99	0.00918497	0.00847962	2760	0.03171902	0.02900512	3350	0.05799496	0.05459993	3940	-0.0082359	0	
400.2	0.31244841	0.33561919	990.19	0.1585237	0.14758231	1580.19	0.09458994	0.09350068	2170.19	0.01010191	0.00847968	2760.2	0.03164147	0.02905498	3350.2	0.05710391	0.05468788	3940.2	-0.00869078	0	
400.4	0.31263297	0.33582302	990.39	0.15861483	0.14779273	1580.39	0.09473979	0.0936435	2170.39	0.01001649	0.00847974	2760.4	0.03160276	0.02910482	3350.4	0.05738446	0.0547758	3940.4	-0.00790013	0	
400.6	0.31418378	0.33602615	990.59	0.15825626	0.14800298	1580.59	0.09544054	0.09378624	2170.59	0.01000874	0.0084798	2760.6	0.03254846	0.02915466	3350.6	0.05610084	0.05486368	3940.6	-0.008127	0	
400.8	0.31475118	0.33622858	990.79	0.15876718	0.14821305	1580.79	0.0954582	0.09392889	2170.79	0.01017902	0.00847985	2760.8	0.03263521	0.02920449	3350.8	0.05621134	0.05495152	3940.8	-0.00838359	0	
401	0.31530677	0.33643032	990.99	0.15795636	0.14842294	1580.99	0.09601326	0.09407145	2170.99	0.00986911	0.00847991	2761	0.03191349	0.02925431	3351	0.05591701	0.05503933	3941	-0.00863237	0	
401.2	0.31605093	0.33663136	991.19	0.15775777	0.14863266	1581.19	0.09617092	0.09421392	2171.19	0.01034325	0.00847997	2761.2	0.03117145	0.02930412	3351.2	0.0563281	0.05512709	3941.2	-0.00763549	0	
401.4	0.31641612	0.33683171	991.39	0.15738756	0.1488422	1581.39	0.09680595	0.09435631	2171.39	0.01039778	0.00848002	2761.4	0.03167835	0.02935392	3351.4	0.05663717	0.05521482	3941.4	-0.00772378	0	
401.6	0.31735198	0.33703138	991.59	0.15722851	0.14905156	1581.59	0.09687736	0.09449861	2171.59	0.01016928	0.00848008	2761.6	0.03157094	0.02940371	3351.6	0.05723229	0.05530251	3941.6	-0.0082897	0	
401.8	0.31745034	0.33723036	991.79	0.15688562	0.14926075	1581.79	0.09719637	0.09464083	2171.79	0.01053549	0.00848013	2761.8	0.03150116	0.02945349	3351.8	0.05732613	0.05539016	3941.8	-0.00736486	0	
402	0.31748617	0.33742865	991.99	0.15722793	0.14946976	1581.99	0.09800803	0.09478296	2171.99	0.01153612	0.00848018	2762	0.03083447	0.02950326	3352	0.05845475	0.05547778	3942	-0.00657194	0	
402.2	0.31789812	0.33762627	992.19	0.15745176	0.14967859	1582.19	0.09847696	0.094925	2172.19	0.01173835	0.00848024	2762.2	0.0302432	0.02955302	3352.2	0.05859302	0.05556536	3942.2	-0.00633161	0	
402.4	0.31762334	0.33782321	992.39	0.1572466	0.14988725	1582.39	0.09882594	0.09506696	2172.39	0.01197912	0.00848029	2762.4	0.03076734	0.02960277	3352.4	0.05875376	0.0556529	3942.4	-0.00533529	0	
402.6	0.31831129	0.33801947	992.59	0.15684393	0.15009573	1582.59	0.09829911	0.09520883	2172.59	0.01051494	0.00848034	2762.6	0.03094422	0.02965251	3352.6	0.05953601	0.0557404	3942.6	-0.00511306	0	
402.8	0.31820535	0.33821505	992.79	0.15702758	0.15030404	1582.79	0.09852948	0.09535061	2172.79	0.01046922	0.00848039	2762.8	0.0303687	0.02970224	3352.8	0.05948447	0.05582786	3942.8	-0.0046563	0	
403	0.31867447	0.33840997	992.99	0.15646512	0.15051218	1582.99	0.09954441	0.09549231	2172.99	0.0109144	0.00848044	2763	0.03170927	0.02975196	3353	0.0590688	0.05591529	3943	-0.00386654	0	
403.2	0.31880012	0.33860421	993.19	0.15691468	0.15072013	1583.19	0.09872342	0.09563392	2173.19	0.0107973	0.00848049	2763.2	0.03150213	0.02980167	3353.2	0.05935141	0.05600268	3943.2	-0.00443566	0	
403.4	0.3188667	0.33879779	993.39	0.15812073	0.15092792	1583.39	0.09888165	0.09577544	2173.39	0.01153524	0.00848053	2763.4	0.03098873	0.02985137	3353.4	0.05991809	0.05609003	3943.4	-0.00481548	0	
403.6	0.31826533	0.33899071	993.59	0.15878825	0.15113552	1583.59	0.09787749	0.09591688	2173.59	0.01104916	0.00848058	2763.6	0.03130755	0.02990106	3353.6	0.06069918	0.05617735	3943.6	-0.00512036	0	
403.8	0.31751545	0.33918296	993.79	0.16024406	0.15134296	1583.79	0.09713547	0.09605824	2173.79	0.00967226	0.00848063	2763.8	0.03085655	0.02995074	3353.8	0.06076862	0.05626462	3943.8	-0.00579986	0	
404	0.31806385	0.33937455	993.99	0.1608232	0.15155022	1583.99	0.09693202	0.09619951	2173.99	0.0093906	0.00848067	2764	0.03102124	0.03000041	3354	0.06052048	0.05635186	3944	-0.00587786	0	
404.2	0.31789864	0.33956548	994.19	0.16205244	0.1517573	1584.19	0.09726794	0.09634069	2174.19	0.00967961	0.00848072	2764.2	0.03027901	0.03005007	3354.2	0.060638	0.05643906	3944.2	-0.00616435	0	
404.4	0.31806537	0.33975576	994.39	0.16213576	0.15196421	1584.39	0.09698434	0.09648178	2174.39	0.00773851	0.00848077	2764.4	0.03048108	0.03009971	3354.4	0.06021477	0.05652623	3944.4	-0.0062939	0	
404.6	0.31902758	0.33994539	994.59	0.16262981	0.15217095	1584.59	0.09761334	0.09662279	2174.59	0.00686161	0.00848081	2764.6	0.03092968	0.03014935	3354.6	0.0591847	0.05661335	3944.6	-0.00662605	0	
404.8	0.31946336	0.34013436	994.79	0.16311814	0.15237751	1584.79	0.09734715	0.09676372	2174.79	0.00625269	0.00848085	2764.8	0.02990745	0.03019898	3354.8	0.05896801	0.05670044	3944.8	-0.00662487	0	
405	0.31999278	0.34032268	994.99	0.16365381	0.1525839	1584.99	0.09803786	0.09690456	2174.99	0.00578573	0.0084809	2765	0.02978747	0.0302486	3355	0.05868863	0.05678749	3945	-0.00664997	0	
405.2	0.32047317	0.34051036	995.19	0.16375535	0.15279011	1585.19	0.09818942	0.09704531	2175.19	0.00666446	0.00848094	2765.2	0.02970165	0.03029821	3355.2	0.0586205	0.0568745	3945.2	-0.0061516	0	
405.4	0.32115914	0.3406974	995.39	0.16430359	0.15299615	1585.39	0.09782039	0.09718598	2175.39	0.00700416	0.00848098	2765.4	0.03036416	0.03034781	3355.4	0.05823312	0.05696148	3945.4	-0.00651666	0	
405.6	0.32151483	0.34088379	995.59	0.16412608	0.15320202	1585.59	0.09820159	0.09732656	2175.59	0.00786252	0.00848102	2765.6	0.03102777	0.0303974	3355.6	0.05836405	0.05704842	3945.6	-0.00723314	0	
405.8	0.32024573	0.34106954	995.79	0.16381812	0.15340771	1585.79	0.09844061	0.09746706	2175.79	0.00866691	0.00848106	2765.8	0.03072042	0.03044698	3355.8	0.05897394	0.05713532	3945.8	-0.00633286	0	
406	0.32036846	0.34125465	995.99	0.16364552	0.15361324	1585.99	0.09922825	0.09760747	2175.99	0.00875711	0.0084811	2766	0.03153092	0.03049655	3356	0.05923404	0.05722218	3946	-0.00732947	0	
406.2	0.32041579	0.34143913	996.19	0.16342052	0.15381858	1586.19	0.09967607	0.0977478	2176.19	0.00895723	0.00848114	2766.2	0.03184158	0.03054611	3356.2	0.05929059	0.05730901	3946.2	-0.00752141	0	
406.4	0.32062031	0.34162298	996.39	0.16238967	0.15402376	1586.39	0.10025993	0.09788804	2176.39	0.00987802	0.00848118	2766.4	0.03275793	0.03059566	3356.4	0.0592215	0.0573958	3946.4	-0.00709364	0	
406.6	0.32066392	0.34180619	996.59	0.16184428	0.15422876	1586.59	0.10028227	0.0980282	2176.59	0.01018617	0.00848122	2766.6	0.03302866	0.0306452	3356.6	0.05949455	0.05748255	3946.6	-0.00836389	0	
406.8	0.32070925	0.34198877	996.79	0.16228854	0.15443359	1586.79	0.10042055	0.09816827	2176.79	0.01103127	0.00848126	2766.8	0.0337141	0.03069472	3356.8	0.05913839	0.05756926	3946.8	-0.00841452	0	
407	0.3206536	0.34217073	996.99	0.16239642	0.15463825	1586.99	0.10119999	0.09830825	2176.99	0.01147772	0.0084813	2767	0.03421495	0.03074424	3357	0.05951928	0.05765594	3947	-0.00836202	0	
407.2	0.32088373	0.34235206	997.19	0.1633963	0.15484274	1587.19	0.10056331	0.09844815	2177.19	0.01038761	0.00848133	2767.2	0.03400791	0.03079375	3357.2	0.05982738	0.05774258	3947.2	-0.00869826	0	
407.4	0.32113549	0.34253277	997.39	0.16358961	0.15504705	1587.39	0.10084724	0.09858797	2177.39	0.00996653	0.00848137	2767.4	0.03440071	0.03084325	3357.4	0.06059915	0.05782918	3947.4	-0.00962196	0	
407.6	0.32098749	0.34271286	997.59	0.16284706	0.15525119	1587.59	0.10072272	0.0987277	2177.59	0.00867814	0.00848141	2767.6	0.03520766	0.03089274	3357.6	0.06082139	0.05791575	3947.6	-0.01013142	0	
407.8	0.32143329	0.34289234	997.79	0.16287403	0.15545516	1587.79	0.10063485	0.09886735	2177.79	0.00788296	0.00848144	2767.8	0.03592293	0.03094222	3357.8	0.0607164	0.05800227	3947.8	-0.00944725	0	
408	0.32242815	0.34307119	997.99	0.16226291	0.15565896	1587.99	0.10082678	0.09900691	2177.99	0.00785961	0.00848148	2768	0.03565791	0.03099169	3358	0.06104562	0.05808876	3948	-0.00923343	0	
408.2	0.32226464	0.34324943	998.19	0.16229904	0.15586259	1588.19	0.10165946	0.09914639	2178.19	0.00665757	0.00848151	2768.2	0.03477059	0.03104115	3358.2	0.06074895	0.05817522	3948.2	-0.00902032	0	
408.4	0.32366909	0.34342706	998.39	0.1621101	0.15606604	1588.39	0.10138333	0.09928578	2178.39	0.00564915	0.00848154	2768.4	0.0346665	0.0310906	3358.4	0.06009506	0.05826163	3948.4	-0.00872245	0	
408.6	0.32414419	0.34360408	998.59	0.16287293	0.15626933	1588.59	0.10167999	0.09942508	2178.59	0.00598914	0.00848158	2768.6	0.0335004	0.03114004	3358.6	0.06030776	0.05834801	3948.6	-0.00862707	0	
408.8	0.32351732	0.34378049	998.79	0.16335067	0.15647244	1588.79	0.10092765	0.09956431	2178.79	0.00625704	0.00848161	2768.8	0.03268798	0.03118947	3358.8	0.06053906	0.05843435	3948.8	-0.00762322	0	
409	0.32373322	0.3439563	998.99	0.16406483	0.15667538	1588.99	0.101043	0.09970344	2178.99	0.00718347	0.00848164	2769	0.03287422	0.03123889	3359	0.06104587	0.05852066	3949	-0.00658171	0	
409.2	0.32491793	0.3441315	999.19	0.16443334	0.15687816	1589.19	0.09966759	0.0998425	2179.19	0.00916305	0.00848168	2769.2	0.03226469	0.0312883	3359.2	0.06139798	0.05860692	3949.2	-0.00579089	0	
409.4	0.32539654	0.3443061	999.39	0.16511018	0.15708076	1589.39	0.09938787	0.09998147	2179.39	0.01008644	0.00848171	2769.4	0.03270197	0.03133769	3359.4	0.06207019	0.05869315	3949.4	-0.00563882	0	
409.6	0.32565551	0.3444801	999.59	0.16445569	0.15728319	1589.59	0.09898586	0.10012035	2179.59	0.01173654	0.00848174	2769.6	0.03235241	0.03138708	3359.6	0.06319961	0.05877935	3949.6	-0.0056579	0	
409.8	0.32565669	0.3446535	999.79	0.16447	0.15748545	1589.79	0.09907265	0.10025915	2179.79	0.0131195	0.00848177	2769.8	0.03226354	0.03143646	3359.8	0.06339408	0.0588655	3949.8	-0.00561603	0	
410	0.32680418	0.34482631	999.99	0.16485107	0.15768754	1589.99	0.10036085	0.10039787	2179.99	0.01381839	0.0084818	2770	0.03314317	0.03148583	3360	0.06292274	0.05895162	3950	-0.00629378	0	
410.2	0.32686639	0.34499852	1000.19	0.16508599	0.15788946	1590.19	0.10113997	0.1005365	2180.19	0.01442577	0.00848183	2770.2	0.03305165	0.03153519	3360.2	0.06355842	0.0590377	3950.2	-0.00627682	0	
410.4	0.32718581	0.34517015	1000.39	0.16564642	0.15809121	1590.39	0.10101456	0.10067505	2180.39	0.01532757	0.00848186	2770.4	0.03384019	0.03158454	3360.4	0.06266077	0.05912375	3950.4	-0.00604599	0	
410.6	0.32752945	0.34534118	1000.59	0.16608422	0.15829279	1590.59	0.10104331	0.10081351	2180.59	0.01539999	0.00848189	2770.6	0.03471123	0.03163388	3360.6	0.0620012	0.05920975	3950.6	-0.00699006	0	
410.8	0.32873577	0.34551163	1000.79	0.16670088	0.1584942	1590.79	0.10107495	0.10095189	2180.79	0.014722	0.00848192	2770.8	0.03490608	0.03168321	3360.8	0.06170602	0.05929572	3950.8	-0.00650279	0	
411	0.32977753	0.34568149	1000.99	0.16730332	0.15869544	1590.99	0.10177849	0.10109018	2180.99	0.01382739	0.00848195	2771	0.03486725	0.03173253	3361	0.06115173	0.05938166	3951	-0.00615651	0	
411.2	0.33034308	0.34585077	1001.19	0.16725794	0.15889651	1591.19	0.10209414	0.10122839	2181.19	0.01336093	0.00848198	2771.2	0.03508322	0.03178184	3361.2	0.06119016	0.05946755	3951.2	-0.00682074	0	
411.4	0.33028795	0.34601946	1001.39	0.16730273	0.15909742	1591.39	0.1026245	0.10136652	2181.39	0.01358131	0.008482	2771.4	0.03437952	0.03183114	3361.4	0.06064754	0.05955341	3951.4	-0.0074889	0	
411.6	0.3296487	0.34618758	1001.59	0.16744897	0.15929815	1591.59	0.10325398	0.10150456	2181.59	0.01287422	0.00848203	2771.6	0.03513092	0.03188043	3361.6	0.0604007	0.05963923	3951.6	-0.00686158	0	
411.8	0.33001129	0.34635512	1001.79	0.16843381	0.15949871	1591.79	0.10338157	0.10164252	2181.79	0.01274159	0.00848206	2771.8	0.03525071	0.03192971	3361.8	0.0605406	0.05972502	3951.8	-0.00732334	0	
412	0.33047087	0.34652209	1001.99	0.16744533	0.15969911	1591.99	0.10313914	0.1017804	2181.99	0.01170699	0.00848208	2772	0.0342447	0.03197898	3362	0.06036736	0.05981077	3952	-0.00774494	0	
412.2	0.33057917	0.34668848	1002.19	0.16824742	0.15989934	1592.19	0.10264569	0.10191819	2182.19	0.010771	0.00848211	2772.2	0.03359105	0.03202824	3362.2	0.05939605	0.05989648	3952.2	-0.0082454	0	
412.4	0.33111554	0.3468543	1002.39	0.16848393	0.1600994	1592.39	0.10276872	0.1020559	2182.39	0.01039893	0.00848214	2772.4	0.03425212	0.03207749	3362.4	0.05945367	0.05998215	3952.4	-0.00895282	0	
412.6	0.33053891	0.34701955	1002.59	0.16923611	0.16029929	1592.59	0.10250654	0.10219352	2182.59	0.00949968	0.00848216	2772.6	0.03360701	0.03212673	3362.6	0.06024105	0.06006779	3952.6	-0.00864854	0	
412.8	0.33045101	0.34718423	1002.79	0.16896782	0.16049901	1592.79	0.10236477	0.10233106	2182.79	0.00939109	0.00848219	2772.8	0.03351072	0.03217596	3362.8	0.0602789	0.06015339	3952.8	-0.00869904	0	
413	0.33100594	0.34734835	1002.99	0.17015175	0.16069856	1592.99	0.10209949	0.10246852	2182.99	0.0094778	0.00848221	2773	0.0343715	0.03222518	3363	0.06090568	0.06023895	3953	-0.00892963	0	
413.2	0.33122202	0.34751191	1003.19	0.16916048	0.16089795	1593.19	0.10218999	0.10260589	2183.19	0.0101038	0.00848224	2773.2	0.03397006	0.03227439	3363.2	0.06097493	0.06032448	3953.2	-0.00952868	0	
413.4	0.33111946	0.3476749	1003.39	0.16880948	0.16109717	1593.39	0.10307322	0.10274318	2183.39	0.01036892	0.00848226	2773.4	0.03441356	0.03232359	3363.4	0.06112088	0.06040997	3953.4	-0.00949384	0	
413.6	0.33115781	0.34783733	1003.59	0.16826443	0.16129622	1593.59	0.10299266	0.10288039	2183.59	0.01192607	0.00848228	2773.6	0.03439448	0.03237278	3363.6	0.06124295	0.06049542	3953.6	-0.00915465	0	
413.8	0.33087591	0.34799921	1003.79	0.16859344	0.1614951	1593.79	0.10413443	0.10301751	2183.79	0.01121668	0.00848231	2773.8	0.03484782	0.03242196	3363.8	0.06123999	0.06058084	3953.8	-0.00904515	0	
414	0.33047797	0.34816053	1003.99	0.16922226	0.16169382	1593.99	0.10502888	0.10315455	2183.99	0.01075506	0.00848233	2774	0.03527907	0.03247114	3364	0.06171914	0.06066622	3954	-0.00924321	0	
414.2	0.33002807	0.3483213	1004.19	0.16988993	0.16189237	1594.19	0.10565304	0.10329151	2184.19	0.01050666	0.00848235	2774.2	0.0350482	0.0325203	3364.2	0.06164968	0.06075156	3954.2	-0.00804774	0	
414.4	0.33029268	0.34848151	1004.39	0.16969156	0.16209075	1594.39	0.10620218	0.10342838	2184.39	0.010466	0.00848238	2774.4	0.03527472	0.03256945	3364.4	0.06108099	0.06083687	3954.4	-0.00737304	0	
414.6	0.33075365	0.34864117	1004.59	0.16983454	0.16228897	1594.59	0.10643306	0.10356517	2184.59	0.00997078	0.0084824	2774.6	0.03484902	0.03261859	3364.6	0.06090865	0.06092214	3954.6	-0.00698563	0	
414.8	0.33137257	0.34880029	1004.79	0.16986379	0.16248701	1594.79	0.10665004	0.10370188	2184.79	0.00970571	0.00848242	2774.8	0.03388975	0.03266772	3364.8	0.06087261	0.06100737	3954.8	-0.00585611	0	
415	0.33088476	0.34895886	1004.99	0.17015976	0.1626849	1594.99	0.10735557	0.1038385	2184.99	0.01030617	0.00848244	2775	0.03409117	0.03271684	3365	0.06067466	0.06109256	3955	-0.00532476	0	
415.2	0.33011266	0.34911688	1005.19	0.16990319	0.16288261	1595.19	0.10763227	0.10397504	2185.19	0.01172827	0.00848246	2775.2	0.03344953	0.03276595	3365.2	0.06165476	0.06117772	3955.2	-0.0049234	0	
415.4	0.32963961	0.34927437	1005.39	0.17094585	0.16308016	1595.39	0.10774181	0.1041115	2185.39	0.01177575	0.00848248	2775.4	0.03377553	0.03281505	3365.4	0.06184049	0.06126285	3955.4	-0.00440175	0	
415.6	0.33001515	0.34943131	1005.59	0.17183572	0.16327754	1595.59	0.10773563	0.10424788	2185.59	0.01137869	0.00848251	2775.6	0.03427869	0.03286414	3365.6	0.06260162	0.06134793	3955.6	-0.00436568	0	
415.8	0.33077743	0.34958771	1005.79	0.17285557	0.16347476	1595.79	0.10654813	0.10438417	2185.79	0.01182126	0.00848253	2775.8	0.03371889	0.03291323	3365.8	0.0625446	0.06143298	3955.8	-0.005095	0	
416	0.33126716	0.34974358	1005.99	0.17210751	0.16367181	1595.99	0.10551924	0.10452038	2185.99	0.01188454	0.00848255	2776	0.03393669	0.0329623	3366	0.06291141	0.06151799	3956	-0.00548094	0	
416.2	0.3313418	0.34989891	1006.19	0.17254158	0.16386869	1596.19	0.10499464	0.10465651	2186.19	0.01223576	0.00848257	2776.2	0.03377511	0.03301136	3366.2	0.06312752	0.06160297	3956.2	-0.00644734	0	
416.4	0.33058484	0.3500537	1006.39	0.17280722	0.16406541	1596.39	0.1055958	0.10479255	2186.39	0.01221022	0.00848259	2776.4	0.03362699	0.03306041	3366.4	0.06419063	0.06168791	3956.4	-0.00734179	0	
416.6	0.33063351	0.35020797	1006.59	0.17362463	0.16426197	1596.59	0.10473952	0.10492851	2186.59	0.01211837	0.00848261	2776.6	0.03307135	0.03310945	3366.6	0.06533402	0.06177281	3956.6	-0.00774487	0	
416.8	0.33034104	0.35036171	1006.79	0.17319301	0.16445835	1596.79	0.10473979	0.10506439	2186.79	0.01251037	0.00848262	2776.8	0.03230542	0.03315849	3366.8	0.0659617	0.06185768	3956.8	-0.00922529	0	
417	0.33047788	0.35051491	1006.99	0.17257703	0.16465458	1596.99	0.1047887	0.10520019	2186.99	0.01255435	0.00848264	2777	0.03193411	0.03320751	3367	0.06590938	0.06194251	3957	-0.01031326	0	
417.2	0.33031303	0.3506676	1007.19	0.17139424	0.16485063	1597.19	0.10527577	0.1053359	2187.19	0.0129778	0.00848266	2777.2	0.03122799	0.03325652	3367.2	0.06520284	0.0620273	3957.2	-0.01151081	0	
417.4	0.32987045	0.35081975	1007.39	0.17168655	0.16504653	1597.39	0.10579964	0.10547153	2187.39	0.0126109	0.00848268	2777.4	0.03139689	0.03330552	3367.4	0.06566849	0.06211205	3957.4	-0.01151083	0	
417.6	0.33000601	0.35097139	1007.59	0.17180242	0.16524226	1597.59	0.10527964	0.10560708	2187.59	0.01314138	0.0084827	2777.6	0.03102804	0.03335452	3367.6	0.06576137	0.06219677	3957.6	-0.01096606	0	
417.8	0.32900666	0.3511225	1007.79	0.17206155	0.16543782	1597.79	0.10507239	0.10574255	2187.79	0.01238347	0.00848272	2777.8	0.03096196	0.0334035	3367.8	0.06604253	0.06228146	3957.8	-0.01097525	0	
418	0.32905655	0.3512731	1007.99	0.1727176	0.16563322	1597.99	0.10486895	0.10587793	2187.99	0.01262805	0.00848273	2778	0.03156589	0.03345247	3368	0.06629406	0.06236611	3958	-0.01054324	0	
418.2	0.32981738	0.35142318	1008.19	0.17294451	0.16582845	1598.19	0.10539318	0.10601324	2188.19	0.01229288	0.00848275	2778.2	0.03202232	0.03350143	3368.2	0.06562228	0.06245072	3958.2	-0.00917207	0	
418.4	0.33070705	0.35157274	1008.39	0.1728683	0.16602352	1598.39	0.105472	0.10614846	2188.39	0.01197384	0.00848277	2778.4	0.03252734	0.03355039	3368.4	0.0655177	0.06253529	3958.4	-0.00980565	0	
418.6	0.33051157	0.35172179	1008.59	0.17284353	0.16621843	1598.59	0.1063415	0.10628359	2188.59	0.01154655	0.00848278	2778.6	0.03290626	0.03359933	3368.6	0.06514568	0.06261983	3958.6	-0.00971562	0	
418.8	0.33090026	0.35187033	1008.79	0.17221222	0.16641317	1598.79	0.10773873	0.10641865	2188.79	0.01150734	0.0084828	2778.8	0.03395528	0.03364826	3368.8	0.065324	0.06270433	3958.8	-0.00942696	0	
419	0.33157309	0.35201836	1008.99	0.17264538	0.16660775	1598.99	0.10802925	0.10655362	2188.99	0.01158048	0.00848282	2779	0.03575872	0.03369719	3369	0.06530522	0.06278879	3959	-0.00885544	0	
419.2	0.33216424	0.35216588	1009.19	0.17265549	0.16680216	1599.19	0.10786827	0.10668852	2189.19	0.01158595	0.00848283	2779.2	0.03567378	0.0337461	3369.2	0.06534752	0.06287322	3959.2	-0.00860215	0	
419.4	0.33332372	0.35231289	1009.39	0.17421174	0.16699641	1599.39	0.10781566	0.10682333	2189.39	0.01135261	0.00848285	2779.4	0.03693174	0.033795	3369.4	0.06555278	0.06295761	3959.4	-0.00795967	0	
419.6	0.33449544	0.3524594	1009.59	0.17469147	0.1671905	1599.59	0.10738578	0.10695805	2189.59	0.01162956	0.00848287	2779.6	0.03756235	0.0338439	3369.6	0.06559426	0.06304197	3959.6	-0.00862724	0	
419.8	0.33511188	0.35260541	1009.79	0.17451459	0.16738442	1599.79	0.10710704	0.1070927	2189.79	0.011209	0.00848288	2779.8	0.03798357	0.03389278	3369.8	0.06655246	0.06312629	3959.8	-0.0086092	0	
420	0.33580081	0.35275091	1009.99	0.17386006	0.16757818	1599.99	0.10709384	0.10722726	2189.99	0.01112925	0.0084829	2780	0.03805393	0.03394166	3370	0.06797126	0.06321057	3960	-0.00890656	0	
420.2	0.33651181	0.35289591	1010.19	0.17404746	0.16777178	1600.19	0.10684087	0.10736175	2190.19	0.01117329	0.00848291	2780.2	0.037609	0.03399052	3370.2	0.06819099	0.06329482	3960.2	-0.00890534	0	
420.4	0.33658144	0.35304042	1010.39	0.17520103	0.16796521	1600.39	0.10643053	0.10749615	2190.39	0.01087516	0.00848293	2780.4	0.03718392	0.03403937	3370.4	0.06915034	0.06337903	3960.4	-0.00938432	0	
420.6	0.33737654	0.35318443	1010.59	0.17471875	0.16815849	1600.59	0.10690907	0.10763047	2190.59	0.01051565	0.00848294	2780.6	0.03729334	0.03408822	3370.6	0.06926464	0.0634632	3960.6	-0.00857236	0	
420.8	0.33777727	0.35332795	1010.79	0.17401613	0.1683516	1600.79	0.10675293	0.1077647	2190.79	0.01041469	0.00848296	2780.8	0.03587352	0.03413705	3370.8	0.06880348	0.06354734	3960.8	-0.00889522	0	
421	0.33845415	0.35347097	1010.99	0.17405028	0.16854454	1600.99	0.10723512	0.10789886	2190.99	0.01036476	0.00848297	2781	0.0359969	0.03418588	3371	0.06774519	0.06363144	3961	-0.00941144	0	
421.2	0.33762692	0.3536135	1011.19	0.17490725	0.16873733	1601.19	0.10717959	0.10803293	2191.19	0.01102422	0.00848298	2781.2	0.0358371	0.03423469	3371.2	0.06769159	0.06371551	3961.2	-0.01013308	0	
421.4	0.3374656	0.35375555	1011.39	0.17487974	0.16892995	1601.39	0.10739187	0.10816693	2191.39	0.01125274	0.008483	2781.4	0.03541707	0.0342835	3371.4	0.06800549	0.06379954	3961.4	-0.00931913	0	
421.6	0.33786707	0.3538971	1011.59	0.17572019	0.16912241	1601.59	0.1065794	0.10830084	2191.59	0.01128632	0.00848301	2781.6	0.03428406	0.03433229	3371.6	0.06753903	0.06388353	3961.6	-0.00867371	0	
421.8	0.33685377	0.35403817	1011.79	0.17554932	0.16931471	1601.79	0.10697824	0.10843467	2191.79	0.01173965	0.00848303	2781.8	0.03460065	0.03438108	3371.8	0.0674129	0.06396749	3961.8	-0.0090809	0	
422	0.33740425	0.35417875	1011.99	0.17545788	0.16950684	1601.99	0.107875	0.10856842	2191.99	0.01133917	0.00848304	2782	0.03576311	0.03442985	3372	0.06794915	0.06405141	3962	-0.00887835	0	
422.2	0.33757058	0.35431886	1012.19	0.17463769	0.16969882	1602.19	0.10947947	0.10870209	2192.19	0.01129559	0.00848305	2782.2	0.03540735	0.03447862	3372.2	0.06738489	0.06413529	3962.2	-0.00803302	0	
422.4	0.33752648	0.35445848	1012.39	0.17483155	0.16989063	1602.39	0.10991234	0.10883567	2192.39	0.01145098	0.00848307	2782.4	0.03537772	0.03452738	3372.4	0.06772165	0.06421914	3962.4	-0.00830165	0	
422.6	0.3368225	0.35459762	1012.59	0.17468534	0.17008228	1602.59	0.11186404	0.10896918	2192.59	0.01154553	0.00848308	2782.6	0.036425	0.03457612	3372.6	0.06731475	0.06430295	3962.6	-0.00774421	0	
422.8	0.33694232	0.35473628	1012.79	0.17510207	0.17027377	1602.79	0.1122515	0.1091026	2192.79	0.01137211	0.00848309	2782.8	0.03710575	0.03462486	3372.8	0.06712606	0.06438673	3962.8	-0.00762972	0	
423	0.33737353	0.35487447	1012.99	0.17591255	0.1704651	1602.99	0.11203052	0.10923594	2192.99	0.01150308	0.0084831	2783	0.03760908	0.03467358	3373	0.06630425	0.06447047	3963	-0.00740349	0	
423.2	0.33728861	0.35501218	1013.19	0.17609119	0.17065627	1603.19	0.11242371	0.10936921	2193.19	0.01129552	0.00848312	2783.2	0.03765506	0.0347223	3373.2	0.06687107	0.06455417	3963.2	-0.00787479	0	
423.4	0.33756475	0.35514942	1013.39	0.17677105	0.17084728	1603.39	0.11256281	0.10950239	2193.39	0.01178986	0.00848313	2783.4	0.03900659	0.03477101	3373.4	0.0667637	0.06463784	3963.4	-0.00747834	0	
423.6	0.33716148	0.35528619	1013.59	0.17660016	0.17103813	1603.59	0.11275213	0.10963549	2193.59	0.01155104	0.00848314	2783.6	0.03964	0.0348197	3373.6	0.06737583	0.06472147	3963.6	-0.00776252	0	
423.8	0.3376762	0.35542249	1013.79	0.1764077	0.17122881	1603.79	0.11210045	0.10976851	2193.79	0.01095294	0.00848315	2783.8	0.03947538	0.03486839	3373.8	0.06826797	0.06480507	3963.8	-0.00763342	0	
424	0.33892837	0.35555832	1013.99	0.17726342	0.17141934	1603.99	0.11177388	0.10990145	2193.99	0.01161714	0.00848316	2784	0.03859171	0.03491707	3374	0.06807691	0.06488863	3964	-0.0073581	0	
424.2	0.33941192	0.35569369	1014.19	0.17742279	0.1716097	1604.19	0.11116729	0.1100343	2194.19	0.01144487	0.00848317	2784.2	0.03795283	0.03496574	3374.2	0.06789578	0.06497215	3964.2	-0.00684311	0	
424.4	0.34001484	0.35582859	1014.39	0.17781253	0.17179991	1604.39	0.11082642	0.11016708	2194.39	0.01133599	0.00848319	2784.4	0.03664371	0.03501439	3374.4	0.06868754	0.06505564	3964.4	-0.00732516	0	
424.6	0.34026233	0.35596302	1014.59	0.17751906	0.17198995	1604.59	0.11098958	0.11029978	2194.59	0.01080969	0.0084832	2784.6	0.03629023	0.03506304	3374.6	0.06951434	0.06513909	3964.6	-0.00742657	0	
424.8	0.34092554	0.356097	1014.79	0.17830905	0.17217984	1604.79	0.11005717	0.11043239	2194.79	0.0105959	0.00848321	2784.8	0.03574372	0.03511168	3374.8	0.06963442	0.06522251	3964.8	-0.00812832	0	
425	0.34114665	0.35623051	1014.99	0.17824736	0.17236957	1604.99	0.11022752	0.11056493	2194.99	0.01093166	0.00848322	2785	0.03578231	0.03516031	3375	0.07014607	0.06530589	3965	-0.00907503	0	
425.2	0.34199365	0.35636357	1015.19	0.17895623	0.17255913	1605.19	0.11032481	0.11069738	2195.19	0.01092745	0.00848323	2785.2	0.03533351	0.03520893	3375.2	0.07070444	0.06538923	3965.2	-0.00959124	0	
425.4	0.34351193	0.35649617	1015.39	0.17809361	0.17274854	1605.39	0.10975229	0.11082976	2195.39	0.01005827	0.00848324	2785.4	0.03480567	0.03525754	3375.4	0.07079537	0.06547254	3965.4	-0.00856873	0	
425.6	0.34315879	0.35662832	1015.59	0.17899054	0.17293778	1605.59	0.10931322	0.11096205	2195.59	0.00984299	0.00848325	2785.6	0.03459783	0.03530613	3375.6	0.07064199	0.06555581	3965.6	-0.00869615	0	
425.8	0.34302152	0.35676001	1015.79	0.17774014	0.17312687	1605.79	0.11042934	0.11109426	2195.79	0.01043609	0.00848326	2785.8	0.03569102	0.03535472	3375.8	0.07150423	0.06563905	3965.8	-0.00938198	0	
426	0.3439022	0.35689125	1015.99	0.17752544	0.1733158	1605.99	0.11068084	0.1112264	2195.99	0.00950088	0.00848327	2786	0.03568638	0.0354033	3376	0.07193937	0.06572225	3966	-0.00934347	0	
426.2	0.34385365	0.35702203	1016.19	0.1775225	0.17350457	1606.19	0.11141405	0.11135845	2196.19	0.0087577	0.00848328	2786.2	0.03476949	0.03545187	3376.2	0.07182949	0.06580542	3966.2	-0.00892287	0	
426.4	0.34346368	0.35715237	1016.39	0.17795331	0.17369318	1606.39	0.11151947	0.11149042	2196.39	0.00839771	0.00848329	2786.4	0.03499492	0.03550043	3376.4	0.07198314	0.06588854	3966.4	-0.00900859	0	
426.6	0.34279642	0.35728227	1016.59	0.17769253	0.17388163	1606.59	0.11263251	0.11162232	2196.59	0.00797526	0.0084833	2786.6	0.03567621	0.03554898	3376.6	0.07097186	0.06597164	3966.6	-0.00852152	0	
426.8	0.34284324	0.35741171	1016.79	0.17770871	0.17406993	1606.79	0.11227239	0.11175413	2196.79	0.00767258	0.00848331	2786.8	0.03643693	0.03559752	3376.8	0.0708331	0.06605469	3966.8	-0.0088012	0	
427	0.3430802	0.35754071	1016.99	0.17742755	0.17425806	1606.99	0.11244711	0.11188586	2196.99	0.00819754	0.00848332	2787	0.03680121	0.03564605	3377	0.07051844	0.06613772	3967	-0.00930869	0	
427.2	0.34242661	0.35766927	1017.19	0.17725832	0.17444604	1607.19	0.11254392	0.11201751	2197.19	0.00785511	0.00848333	2787.2	0.03767116	0.03569457	3377.2	0.07030071	0.0662207	3967.2	-0.00934345	0	
427.4	0.34240149	0.35779739	1017.39	0.17759034	0.17463386	1607.39	0.11236467	0.11214909	2197.39	0.0076501	0.00848334	2787.4	0.03872777	0.03574308	3377.4	0.06866017	0.06630365	3967.4	-0.00881771	0	
427.6	0.34218717	0.35792506	1017.59	0.17853583	0.17482152	1607.59	0.11210722	0.11228058	2197.59	0.00767972	0.00848335	2787.6	0.03829119	0.03579158	3377.6	0.06880501	0.06638657	3967.6	-0.00825896	0	
427.8	0.34301284	0.3580523	1017.79	0.17863761	0.17500902	1607.79	0.11172011	0.11241199	2197.79	0.00769771	0.00848336	2787.8	0.03801717	0.03584007	3377.8	0.0680627	0.06646945	3967.8	-0.00805685	0	
428	0.34358487	0.3581791	1017.99	0.17890389	0.17519637	1607.99	0.11201842	0.11254332	2197.99	0.00801011	0.00848337	2788	0.03823768	0.03588856	3378	0.06769013	0.06655229	3968	-0.00811451	0	
428.2	0.34355703	0.35830547	1018.19	0.17840731	0.17538355	1608.19	0.11137359	0.11267458	2198.19	0.00793521	0.00848337	2788.2	0.03861206	0.03593703	3378.2	0.06783887	0.0666351	3968.2	-0.00776229	0	
428.4	0.34411805	0.3584314	1018.39	0.17911293	0.17557058	1608.39	0.11034313	0.11280575	2198.39	0.00816526	0.00848338	2788.4	0.03850126	0.03598549	3378.4	0.06845965	0.06671787	3968.4	-0.00806954	0	
428.6	0.34372841	0.3585569	1018.59	0.17964517	0.17575746	1608.59	0.11030399	0.11293684	2198.59	0.00805286	0.00848339	2788.6	0.03928348	0.03603394	3378.6	0.06936666	0.0668006	3968.6	-0.00867759	0	
428.8	0.3444114	0.35868197	1018.79	0.17940402	0.17594417	1608.79	0.11049341	0.11306786	2198.79	0.00858278	0.0084834	2788.8	0.03975734	0.03608238	3378.8	0.06921532	0.0668833	3968.8	-0.00807374	0	
429	0.34475264	0.35880661	1018.99	0.17890618	0.17613073	1608.99	0.11084378	0.11319879	2198.99	0.00909905	0.00848341	2789	0.04005365	0.03613082	3379	0.06936149	0.06696597	3969	-0.00794715	0	
429.2	0.34547678	0.35893082	1019.19	0.17955083	0.17631713	1609.19	0.11094038	0.11332964	2199.19	0.00923749	0.00848342	2789.2	0.04065614	0.03617924	3379.2	0.06914591	0.0670486	3969.2	-0.00750393	0	
429.4	0.34462218	0.35905461	1019.39	0.17920297	0.17650337	1609.39	0.11058145	0.11346042	2199.39	0.00966693	0.00848342	2789.4	0.04045501	0.03622765	3379.4	0.06993206	0.06713119	3969.4	-0.00650006	0	
429.6	0.34326986	0.35917797	1019.59	0.18019668	0.17668946	1609.59	0.11102638	0.11359112	2199.59	0.01049705	0.00848343	2789.6	0.04034446	0.03627605	3379.6	0.07064718	0.06721375	3969.6	-0.00701405	0	
429.8	0.34240797	0.3593009	1019.79	0.18113859	0.17687539	1609.79	0.11209861	0.11372173	2199.79	0.01074891	0.00848344	2789.8	0.04024976	0.03632445	3379.8	0.07169705	0.06729627	3969.8	-0.00723076	0	
430	0.34256131	0.35942342	1019.99	0.18171462	0.17706117	1609.99	0.11283791	0.11385227	2199.99	0.01052426	0.00848345	2790	0.04005399	0.03637283	3380	0.07223592	0.06737876	3970	-0.00759998	0	
430.2	0.34261591	0.35954551	1020.19	0.18204157	0.17724678	1610.19	0.11438222	0.11398273	2200.19	0.01050483	0.00848346	2790.2	0.03943363	0.0364212	3380.2	0.07376408	0.06746121	3970.2	-0.00712158	0	
430.4	0.34218933	0.35966719	1020.39	0.18193699	0.17743225	1610.39	0.11497369	0.11411311	2200.39	0.01007	0.00848346	2790.4	0.03868564	0.03646957	3380.4	0.07424383	0.06754362	3970.4	-0.00720291	0	
430.6	0.34172075	0.35978844	1020.59	0.18187959	0.17761755	1610.59	0.11482764	0.1142434	2200.59	0.01025024	0.00848347	2790.6	0.03915269	0.03651792	3380.6	0.07454573	0.067626	3970.6	-0.0069547	0	
430.8	0.34234122	0.35990928	1020.79	0.18180762	0.1778027	1610.79	0.11476207	0.11437362	2200.79	0.00998793	0.00848348	2790.8	0.03928097	0.03656627	3380.8	0.07480344	0.06770835	3970.8	-0.0077923	0	
431	0.34259726	0.36002971	1020.99	0.18204349	0.1779877	1610.99	0.11449791	0.11450377	2200.99	0.00949662	0.00848348	2791	0.03931507	0.0366146	3381	0.07351655	0.06779066	3971	-0.00815278	0	
431.2	0.3423099	0.36014972	1021.19	0.18227885	0.17817254	1611.19	0.11478906	0.11463383	2201.19	0.00874102	0.00848349	2791.2	0.03959156	0.03666293	3381.2	0.07240752	0.06787293	3971.2	-0.00816832	0	
431.4	0.34367519	0.36026932	1021.39	0.18210277	0.17835722	1611.39	0.11472604	0.11476381	2201.39	0.0089224	0.0084835	2791.4	0.03955014	0.03671124	3381.4	0.07227164	0.06795517	3971.4	-0.00844901	0	
431.6	0.34446919	0.36038851	1021.59	0.18220582	0.17854175	1611.59	0.11495685	0.11489371	2201.59	0.00889756	0.00848351	2791.6	0.03879922	0.03675955	3381.6	0.07224781	0.06803737	3971.6	-0.00881785	0	
431.8	0.34471392	0.36050729	1021.79	0.18180383	0.17872612	1611.79	0.11405264	0.11502354	2201.79	0.00820763	0.00848351	2791.8	0.04009123	0.03680784	3381.8	0.07129535	0.06811954	3971.8	-0.00887048	0	
432	0.34488849	0.36062566	1021.99	0.18148753	0.17891034	1611.99	0.11358535	0.11515328	2201.99	0.00855874	0.00848352	2792	0.04063838	0.03685613	3382	0.07094215	0.06820167	3972	-0.0092078	0	
432.2	0.34548886	0.36074363	1022.19	0.18081156	0.1790944	1612.19	0.11282608	0.11528295	2202.19	0.00812639	0.00848353	2792.2	0.04076496	0.03690441	3382.2	0.07067941	0.06828377	3972.2	-0.00972171	0	
432.4	0.34608752	0.36086119	1022.39	0.18133349	0.1792783	1612.39	0.11180204	0.11541254	2202.39	0.0084356	0.00848353	2792.4	0.04094219	0.03695267	3382.4	0.07082856	0.06836583	3972.4	-0.01119361	0	
432.6	0.34671117	0.36097835	1022.59	0.18135283	0.17946206	1612.59	0.11239723	0.11554205	2202.59	0.00940163	0.00848354	2792.6	0.04155403	0.03700093	3382.6	0.07082306	0.06844786	3972.6	-0.01233834	0	
432.8	0.34684184	0.3610951	1022.79	0.18041823	0.17964566	1612.79	0.11186508	0.11567148	2202.79	0.01042389	0.00848355	2792.8	0.04189998	0.03704918	3382.8	0.07077295	0.06852985	3972.8	-0.01151686	0	
433	0.3468343	0.36121145	1022.99	0.1809618	0.1798291	1612.99	0.11128181	0.11580083	2202.99	0.01067159	0.00848355	2793	0.04253347	0.03709741	3383	0.07076987	0.0686118	3973	-0.01172447	0	
433.2	0.34747424	0.36132741	1023.19	0.18151157	0.18001239	1613.19	0.11119254	0.11593011	2203.19	0.01086682	0.00848356	2793.2	0.04257521	0.03714564	3383.2	0.07107323	0.06869372	3973.2	-0.01235968	0	
433.4	0.3470138	0.36144296	1023.39	0.1823757	0.18019552	1613.39	0.11166071	0.1160593	2203.39	0.01159607	0.00848356	2793.4	0.04262625	0.03719386	3383.4	0.07193843	0.06877561	3973.4	-0.01190611	0	
433.6	0.34737136	0.36155812	1023.59	0.18315661	0.1803785	1613.59	0.11218121	0.11618842	2203.59	0.01269433	0.00848357	2793.6	0.04252845	0.03724207	3383.6	0.07216942	0.06885746	3973.6	-0.01258494	0	
433.8	0.34777627	0.36167289	1023.79	0.18479119	0.18056133	1613.79	0.11287218	0.11631746	2203.79	0.01212356	0.00848358	2793.8	0.04230488	0.03729027	3383.8	0.07247161	0.06893927	3973.8	-0.0123019	0	
434	0.3485224	0.36178726	1023.99	0.18453746	0.180744	1613.99	0.11345378	0.11644642	2203.99	0.01260112	0.00848358	2794	0.04249328	0.03733846	3384	0.07242633	0.06902105	3974	-0.01199068	0	
434.2	0.34931072	0.36190124	1024.19	0.18589834	0.18092652	1614.19	0.11477241	0.1165753	2204.19	0.01157684	0.00848359	2794.2	0.04164655	0.03738663	3384.2	0.07329546	0.0691028	3974.2	-0.01079358	0	
434.4	0.34904887	0.36201482	1024.39	0.18654206	0.18110889	1614.39	0.11497172	0.1167041	2204.39	0.0106984	0.00848359	2794.4	0.04200064	0.0374348	3384.4	0.0731497	0.0691845	3974.4	-0.01080651	0	
434.6	0.35014569	0.36212802	1024.59	0.18666091	0.1812911	1614.59	0.11467784	0.11683283	2204.59	0.011361	0.0084836	2794.6	0.04195284	0.03748296	3384.6	0.07243918	0.06926618	3974.6	-0.01022603	0	
434.8	0.3511993	0.36224082	1024.79	0.18668864	0.18147316	1614.79	0.11512261	0.11696148	2204.79	0.01168139	0.0084836	2794.8	0.04133934	0.03753111	3384.8	0.07184841	0.06934782	3974.8	-0.01020104	0	
435	0.35179972	0.36235324	1024.99	0.18708587	0.18165506	1614.99	0.11443306	0.11709004	2204.99	0.01154569	0.00848361	2795	0.04103121	0.03757925	3385	0.07174343	0.06942942	3975	-0.00957783	0	
435.2	0.35179143	0.36246528	1025.19	0.18645603	0.18183682	1615.19	0.11515708	0.11721853	2205.19	0.01152543	0.00848362	2795.2	0.03998051	0.03762738	3385.2	0.07283982	0.06951099	3975.2	-0.00921097	0	
435.4	0.35299018	0.36257693	1025.39	0.18610249	0.18201842	1615.39	0.11492321	0.11734695	2205.39	0.01148317	0.00848362	2795.4	0.03895624	0.0376755	3385.4	0.07352348	0.06959252	3975.4	-0.00920375	0	
435.6	0.35256726	0.36268819	1025.59	0.18647899	0.18219986	1615.59	0.11439951	0.11747528	2205.59	0.01078249	0.00848363	2795.6	0.03893333	0.03772362	3385.6	0.07362866	0.06967402	3975.6	-0.009488	0	
435.8	0.35178391	0.36279908	1025.79	0.18655189	0.18238116	1615.79	0.11345528	0.11760354	2205.79	0.01007091	0.00848363	2795.8	0.03872593	0.03777172	3385.8	0.07427851	0.06975548	3975.8	-0.00941499	0	
436	0.35194986	0.36290958	1025.99	0.18592331	0.1825623	1615.99	0.11432729	0.11773172	2205.99	0.01005047	0.00848364	2796	0.03839657	0.03781981	3386	0.07499071	0.06983691	3976	-0.00932716	0	
436.2	0.35176072	0.3630197	1026.19	0.18580407	0.18274329	1616.19	0.11420272	0.11785982	2206.19	0.0094441	0.00848364	2796.2	0.03859769	0.03786789	3386.2	0.07561274	0.0699183	3976.2	-0.01017819	0	
436.4	0.35133768	0.36312945	1026.39	0.1858321	0.18292413	1616.39	0.11437597	0.11798784	2206.39	0.01108526	0.00848365	2796.4	0.0388695	0.03791596	3386.4	0.07654297	0.06999966	3976.4	-0.01035672	0	
436.6	0.35097306	0.36323882	1026.59	0.18504055	0.18310481	1616.59	0.11465176	0.11811579	2206.59	0.01131258	0.00848365	2796.6	0.03777366	0.03796403	3386.6	0.07690258	0.07008098	3976.6	-0.0096535	0	
436.8	0.35044091	0.36334781	1026.79	0.18417364	0.18328534	1616.79	0.11361216	0.11824365	2206.79	0.01118145	0.00848366	2796.8	0.0378474	0.03801208	3386.8	0.0767148	0.07016227	3976.8	-0.00879078	0	
437	0.35050822	0.36345643	1026.99	0.18408929	0.18346572	1616.99	0.11386567	0.11837144	2206.99	0.01098496	0.00848366	2797	0.03861059	0.03806012	3387	0.07718748	0.07024352	3977	-0.00974362	0	
437.2	0.34999639	0.36356468	1027.19	0.18413495	0.18364595	1617.19	0.11416391	0.11849916	2207.19	0.01040158	0.00848367	2797.2	0.03889693	0.03810815	3387.2	0.07739208	0.07032474	3977.2	-0.01027785	0	
437.4	0.35032728	0.36367255	1027.39	0.18481939	0.18382603	1617.39	0.11525233	0.11862679	2207.39	0.00984539	0.00848367	2797.4	0.03959939	0.03815618	3387.4	0.07750287	0.07040592	3977.4	-0.01012019	0	
437.6	0.35054624	0.36378005	1027.59	0.1851546	0.18400596	1617.59	0.11587175	0.11875435	2207.59	0.00900888	0.00848367	2797.6	0.04010996	0.03820419	3387.6	0.07761519	0.07048707	3977.6	-0.01058018	0	
437.8	0.35005032	0.36388719	1027.79	0.18549142	0.18418573	1617.79	0.11611931	0.11888183	2207.79	0.00696121	0.00848368	2797.8	0.03995091	0.0382522	3387.8	0.07674104	0.07056818	3977.8	-0.00985223	0	
438	0.34956092	0.36399395	1027.99	0.18616128	0.18436535	1617.99	0.1168761	0.11900923	2207.99	0.0072819	0.00848368	2798	0.04098268	0.03830019	3388	0.07589718	0.07064926	3978	-0.00938854	0	
438.2	0.35097852	0.36410036	1028.19	0.18752586	0.18454483	1618.19	0.11789061	0.11913655	2208.19	0.00558982	0.00848369	2798.2	0.04097825	0.03834818	3388.2	0.07572118	0.0707303	3978.2	-0.00918709	0	
438.4	0.35182924	0.36420639	1028.39	0.1876036	0.18472415	1618.39	0.11809587	0.1192638	2208.39	0.00619199	0.00848369	2798.4	0.04152896	0.03839615	3388.4	0.07603967	0.07081131	3978.4	-0.00916743	0	
438.6	0.35330539	0.36431206	1028.59	0.18828028	0.18490332	1618.59	0.11804892	0.11939097	2208.59	0.00694932	0.0084837	2798.6	0.04155379	0.03844412	3388.6	0.07560902	0.07089228	3978.6	-0.00895683	0	
438.8	0.35407365	0.36441737	1028.79	0.18809715	0.18508234	1618.79	0.11816663	0.11951806	2208.79	0.00612096	0.0084837	2798.8	0.04201607	0.03849207	3388.8	0.07508085	0.07097322	3978.8	-0.00859791	0	
439	0.35465902	0.36452232	1028.99	0.18850118	0.1852612	1618.99	0.11860674	0.11964508	2208.99	0.00614507	0.0084837	2799	0.04289767	0.03854002	3389	0.07517107	0.07105412	3979	-0.00856539	0	
439.2	0.35531386	0.3646269	1029.19	0.18844462	0.18543992	1619.19	0.1192548	0.11977202	2209.19	0.00623079	0.00848371	2799.2	0.04330278	0.03858796	3389.2	0.07561666	0.07113499	3979.2	-0.00850446	0	
439.4	0.35572834	0.36473113	1029.39	0.18919145	0.18561849	1619.39	0.11904985	0.11989888	2209.39	0.00647407	0.00848371	2799.4	0.04253257	0.03863588	3389.4	0.07533998	0.07121582	3979.4	-0.00940341	0	
439.6	0.35511365	0.364835	1029.59	0.18960255	0.18579691	1619.59	0.11940603	0.12002566	2209.59	0.00667937	0.00848372	2799.6	0.04290175	0.0386838	3389.6	0.07567965	0.07129662	3979.6	-0.00925085	0	
439.8	0.35595929	0.36493851	1029.79	0.18963835	0.18597518	1619.79	0.1200527	0.12015237	2209.79	0.00736304	0.00848372	2799.8	0.04275644	0.03873171	3389.8	0.07611225	0.07137738	3979.8	-0.0088144	0	
440	0.35609988	0.36504167	1029.99	0.18973199	0.18615329	1619.99	0.1204634	0.120279	2209.99	0.00739659	0.00848372	2800	0.04299095	0.03877961	3390	0.0760282	0.07145811	3980	-0.00845501	0	
440.2	0.3559229	0.36514447	1030.19	0.18989643	0.18633126	1620.19	0.12101237	0.12040555	2210.19	0.00758949	0.00848373	2800.2	0.04224974	0.03882749	3390.2	0.07673476	0.07153881	3980.2	-0.00862524	0	
440.4	0.35504112	0.36524692	1030.39	0.18941258	0.18650908	1620.39	0.1215463	0.12053203	2210.39	0.00854375	0.00848373	2800.4	0.04127737	0.03887537	3390.4	0.07644343	0.07161947	3980.4	-0.0073501	0	
440.6	0.35534252	0.36534902	1030.59	0.18934558	0.18668675	1620.59	0.12129782	0.12065843	2210.59	0.0084254	0.00848374	2800.6	0.04076977	0.03892324	3390.6	0.0758395	0.07170009	3980.6	-0.00638803	0	
440.8	0.35511814	0.36545077	1030.79	0.1893793	0.18686427	1620.79	0.12118282	0.12078475	2210.79	0.00942516	0.00848374	2800.8	0.0415156	0.0389711	3390.8	0.0753837	0.07178068	3980.8	-0.00638413	0	
441	0.35523001	0.36555216	1030.99	0.18975006	0.18704164	1620.99	0.12142707	0.120911	2210.99	0.00951484	0.00848374	2801	0.04269569	0.03901895	3391	0.07650076	0.07186124	3981	-0.00713834	0	
441.2	0.35424245	0.36565321	1031.19	0.19049226	0.18721886	1621.19	0.12172732	0.12103717	2211.19	0.00886884	0.00848375	2801.2	0.04295478	0.03906679	3391.2	0.07660842	0.07194176	3981.2	-0.00696177	0	
441.4	0.35469255	0.36575392	1031.39	0.19085515	0.18739593	1621.39	0.12154817	0.12116326	2211.39	0.0085564	0.00848375	2801.4	0.04308943	0.03911462	3391.4	0.07639784	0.07202224	3981.4	-0.00737838	0	
441.6	0.35325432	0.36585427	1031.59	0.19068022	0.18757285	1621.59	0.1216427	0.12128928	2211.59	0.008778	0.00848375	2801.6	0.0429364	0.03916244	3391.6	0.07724813	0.07210269	3981.6	-0.00767493	0	
441.8	0.35251369	0.36595429	1031.79	0.19132348	0.18774962	1621.79	0.12131822	0.12141522	2211.79	0.00871719	0.00848376	2801.8	0.04264339	0.03921025	3391.8	0.07763622	0.07218311	3981.8	-0.00758769	0	
442	0.35289286	0.36605396	1031.99	0.19201711	0.18792625	1621.99	0.12179523	0.12154108	2211.99	0.00945697	0.00848376	2802	0.04278843	0.03925806	3392	0.0776871	0.07226349	3982	-0.00815326	0	
442.2	0.35331807	0.36615328	1032.19	0.19245266	0.18810272	1622.19	0.12166393	0.12166687	2212.19	0.00940048	0.00848376	2802.2	0.04230951	0.03930585	3392.2	0.07838787	0.07234384	3982.2	-0.00774097	0	
442.4	0.353882	0.36625227	1032.39	0.19250455	0.18827905	1622.39	0.12115864	0.12179258	2212.39	0.00959263	0.00848377	2802.4	0.04228334	0.03935363	3392.4	0.07872666	0.07242415	3982.4	-0.00801716	0	
442.6	0.35472863	0.36635092	1032.59	0.19349071	0.18845523	1622.59	0.12055666	0.12191821	2212.59	0.00904438	0.00848377	2802.6	0.04358668	0.0394014	3392.6	0.07797976	0.07250443	3982.6	-0.00858161	0	
442.8	0.35555791	0.36644922	1032.79	0.19315298	0.18863126	1622.79	0.12076531	0.12204377	2212.79	0.00857331	0.00848377	2802.8	0.04389993	0.03944916	3392.8	0.07748965	0.07258467	3982.8	-0.00869976	0	
443	0.35574967	0.36654719	1032.99	0.19395866	0.18880714	1622.99	0.12164533	0.12216925	2212.99	0.01004379	0.00848378	2803	0.04460286	0.03949692	3393	0.07769809	0.07266488	3983	-0.00895853	0	
443.2	0.35679443	0.36664483	1033.19	0.19403511	0.18898287	1623.19	0.12161225	0.12229465	2213.19	0.00997477	0.00848378	2803.2	0.04399726	0.03954466	3393.2	0.07814221	0.07274505	3983.2	-0.00946404	0	
443.4	0.35673151	0.36674212	1033.39	0.19421599	0.18915846	1623.39	0.12152473	0.12241998	2213.39	0.01035779	0.00848378	2803.4	0.04356854	0.0395924	3393.4	0.07810331	0.07282519	3983.4	-0.01018089	0	
443.6	0.35778091	0.36683909	1033.59	0.19400666	0.1893339	1623.59	0.1223449	0.12254524	2213.59	0.01049449	0.00848379	2803.6	0.04432947	0.03964012	3393.6	0.07790623	0.0729053	3983.6	-0.01003548	0	
443.8	0.35888578	0.36693572	1033.79	0.19372566	0.18950919	1623.79	0.12205775	0.12267041	2213.79	0.01093926	0.00848379	2803.8	0.04455599	0.03968783	3393.8	0.07806214	0.07298537	3983.8	-0.01046832	0	
444	0.35964039	0.36703202	1033.99	0.19322838	0.18968434	1623.99	0.12225112	0.12279551	2213.99	0.00990508	0.00848379	2804	0.04455916	0.03973554	3394	0.07830781	0.07306541	3984	-0.00977702	0	
444.2	0.35950817	0.36712799	1034.19	0.19281529	0.18985933	1624.19	0.12258831	0.12292054	2214.19	0.01022443	0.00848379	2804.2	0.0438417	0.03978324	3394.2	0.07874073	0.07314541	3984.2	-0.00916437	0	
444.4	0.35956927	0.36722363	1034.39	0.19271791	0.19003418	1624.39	0.12315374	0.12304549	2214.39	0.0100975	0.0084838	2804.4	0.04391629	0.03983092	3394.4	0.07858504	0.07322538	3984.4	-0.00885297	0	
444.6	0.36004947	0.36731894	1034.59	0.19199409	0.19020888	1624.59	0.12263461	0.12317036	2214.59	0.01060608	0.0084838	2804.6	0.04479211	0.0398786	3394.6	0.07836913	0.07330531	3984.6	-0.00864541	0	
444.8	0.35903112	0.36741392	1034.79	0.19145204	0.19038344	1624.79	0.12262029	0.12329515	2214.79	0.01028352	0.0084838	2804.8	0.04532809	0.03992626	3394.8	0.07806519	0.07338521	3984.8	-0.00857895	0	
445	0.35926321	0.36750858	1034.99	0.19063274	0.19055785	1624.99	0.12296201	0.12341988	2214.99	0.00928224	0.00848381	2805	0.04575099	0.03997392	3395	0.07847255	0.07346507	3985	-0.00860356	0	
445.2	0.35804174	0.36760291	1035.19	0.18993386	0.19073211	1625.19	0.12291127	0.12354452	2215.19	0.00899513	0.00848381	2805.2	0.04499826	0.04002157	3395.2	0.07809582	0.0735449	3985.2	-0.00855925	0	
445.4	0.35780179	0.36769692	1035.39	0.18885877	0.19090622	1625.39	0.1224686	0.12366909	2215.39	0.00873591	0.00848381	2805.4	0.04529803	0.04006921	3395.4	0.07834538	0.0736247	3985.4	-0.0084656	0	
445.6	0.35739581	0.36779061	1035.59	0.18894534	0.19108019	1625.59	0.12291539	0.12379358	2215.59	0.00799958	0.00848381	2805.6	0.04545511	0.04011683	3395.6	0.07906963	0.07370446	3985.6	-0.00824383	0	
445.8	0.35692128	0.36788397	1035.79	0.19016053	0.19125401	1625.79	0.12287838	0.123918	2215.79	0.00770838	0.00848382	2805.8	0.04555772	0.04016445	3395.8	0.07982132	0.07378418	3985.8	-0.00843049	0	
446	0.35650715	0.36797701	1035.99	0.18911693	0.19142769	1625.99	0.12296859	0.12404234	2215.99	0.00799062	0.00848382	2806	0.04544453	0.04021206	3396	0.08036144	0.07386388	3986	-0.00900771	0	
446.2	0.35530164	0.36806974	1036.19	0.19036707	0.19160122	1626.19	0.12270315	0.12416661	2216.19	0.00768348	0.00848382	2806.2	0.04556355	0.04025966	3396.2	0.08019642	0.07394353	3986.2	-0.00801097	0	
446.4	0.35626713	0.36816214	1036.39	0.19116634	0.1917746	1626.39	0.12204062	0.1242908	2216.39	0.00725664	0.00848382	2806.4	0.04566302	0.04030725	3396.4	0.08048527	0.07402316	3986.4	-0.00851306	0	
446.6	0.35737506	0.36825423	1036.59	0.19197712	0.19194784	1626.59	0.12272762	0.12441492	2216.59	0.00751896	0.00848383	2806.6	0.04625683	0.04035483	3396.6	0.08043288	0.07410275	3986.6	-0.00884342	0	
446.8	0.35769797	0.368346	1036.79	0.19251924	0.19212093	1626.79	0.12272081	0.12453896	2216.79	0.00815535	0.00848383	2806.8	0.04555863	0.0404024	3396.8	0.08046847	0.0741823	3986.8	-0.00813494	0	
447	0.35800593	0.36843746	1036.99	0.19298117	0.19229388	1626.99	0.12262533	0.12466293	2216.99	0.00895674	0.00848383	2807	0.04533112	0.04044996	3397	0.08065608	0.07426182	3987	-0.00792865	0	
447.2	0.35859751	0.3685286	1037.19	0.19344585	0.19246668	1627.19	0.12239529	0.12478682	2217.19	0.00920219	0.00848383	2807.2	0.04489923	0.04049751	3397.2	0.08095594	0.07434131	3987.2	-0.00826916	0	
447.4	0.35877486	0.36861943	1037.39	0.1934451	0.19263933	1627.39	0.12213531	0.12491063	2217.39	0.0094053	0.00848384	2807.4	0.04547515	0.04054506	3397.4	0.08075757	0.07442076	3987.4	-0.00830578	0	
447.6	0.35959915	0.36870995	1037.59	0.19377729	0.19281184	1627.59	0.12258787	0.12503437	2217.59	0.01007695	0.00848384	2807.6	0.04534193	0.04059259	3397.6	0.08004623	0.07450018	3987.6	-0.00791875	0	
447.8	0.35948949	0.36880016	1037.79	0.19327392	0.19298421	1627.79	0.1215376	0.12515803	2217.79	0.01012866	0.00848384	2807.8	0.04500668	0.04064011	3397.8	0.07991908	0.07457956	3987.8	-0.00769971	0	
448	0.35925772	0.36889006	1037.99	0.19378105	0.19315643	1627.99	0.12213476	0.12528162	2217.99	0.0098784	0.00848384	2808	0.04491096	0.04068762	3398	0.07966347	0.07465891	3988	-0.00840712	0	
448.2	0.35891274	0.36897965	1038.19	0.19373834	0.1933285	1628.19	0.12221195	0.12540514	2218.19	0.01055946	0.00848385	2808.2	0.0447451	0.04073513	3398.2	0.07908829	0.07473823	3988.2	-0.00935087	0	
448.4	0.35933527	0.36906893	1038.39	0.19434899	0.19350043	1628.39	0.12279242	0.12552858	2218.39	0.01097892	0.00848385	2808.4	0.04557799	0.04078262	3398.4	0.07840698	0.07481751	3988.4	-0.00971948	0	
448.6	0.35930223	0.3691579	1038.59	0.19414273	0.19367222	1628.59	0.12263655	0.12565194	2218.59	0.01161938	0.00848385	2808.6	0.04628737	0.04083011	3398.6	0.07777591	0.07489675	3988.6	-0.01011048	0	
448.8	0.35847621	0.36924657	1038.79	0.19368597	0.19384386	1628.79	0.12343019	0.12577523	2218.79	0.01146759	0.00848385	2808.8	0.04632833	0.04087758	3398.8	0.07789481	0.07497597	3988.8	-0.01002418	0	
449	0.35858484	0.36933494	1038.99	0.19311041	0.19401535	1628.99	0.12479463	0.12589844	2218.99	0.01166899	0.00848385	2809	0.04649793	0.04092505	3399	0.07783817	0.07505515	3989	-0.01070279	0	
449.2	0.35870249	0.369423	1039.19	0.19282168	0.1941867	1629.19	0.12552347	0.12602158	2219.19	0.01124935	0.00848386	2809.2	0.04725616	0.0409725	3399.2	0.07769854	0.07513429	3989.2	-0.0115281	0	
449.4	0.35960239	0.36951076	1039.39	0.19324357	0.19435791	1629.39	0.12592152	0.12614465	2219.39	0.01151213	0.00848386	2809.4	0.04710061	0.04101995	3399.4	0.07827601	0.0752134	3989.4	-0.01108734	0	
449.6	0.35992729	0.36959821	1039.59	0.19408632	0.19452898	1629.59	0.126289	0.12626764	2219.59	0.01106564	0.00848386	2809.6	0.04689887	0.04106738	3399.6	0.07902897	0.07529248	3989.6	-0.01078056	0	
449.8	0.36017278	0.36968537	1039.79	0.19385742	0.1946999	1629.79	0.12744979	0.12639055	2219.79	0.01126371	0.00848386	2809.8	0.046577	0.04111481	3399.8	0.0808555	0.07537152	3989.8	-0.01084144	0	
450	0.36058541	0.36977223	1039.99	0.19316019	0.19487067	1629.99	0.12803674	0.12651339	2219.99	0.01119675	0.00848386	2810	0.04646915	0.04116223	3400	0.08155026	0.07545053	3990	-0.01090546	0	
450.2	0.36127428	0.36985879	1040.19	0.19420491	0.1950413	1630.19	0.12848928	0.12663616	2220.19	0.0108043	0.00848387	2810.2	0.04633855	0.04120964	3400.2	0.08126839	0.0755295	3990.2	-0.00998608	0	
450.4	0.36342442	0.36994505	1040.39	0.19381059	0.19521179	1630.39	0.12796888	0.12675885	2220.39	0.0108233	0.00848387	2810.4	0.04601792	0.04125703	3400.4	0.08230717	0.07560844	3990.4	-0.01017623	0	
450.6	0.36382382	0.37003102	1040.59	0.19377136	0.19538214	1630.59	0.12806882	0.12688147	2220.59	0.01081598	0.00848387	2810.6	0.04584393	0.04130442	3400.6	0.08203175	0.07568735	3990.6	-0.00987408	0	
450.8	0.3638268	0.37011669	1040.79	0.1941533	0.19555234	1630.79	0.1276679	0.12700401	2220.79	0.01084259	0.00848387	2810.8	0.04566021	0.0413518	3400.8	0.08240653	0.07576622	3990.8	-0.00976789	0	
451	0.36465815	0.37020207	1040.99	0.19430937	0.1957224	1630.99	0.12758922	0.12712648	2220.99	0.01088986	0.00848387	2811	0.04524239	0.04139917	3401	0.08306534	0.07584506	3991	-0.00925275	0	
451.2	0.36561666	0.37028715	1041.19	0.19432605	0.19589232	1631.19	0.12746487	0.12724887	2221.19	0.01080026	0.00848387	2811.2	0.04467343	0.04144653	3401.2	0.08284283	0.07592386	3991.2	-0.00913991	0	
451.4	0.36633933	0.37037194	1041.39	0.19428248	0.19606209	1631.39	0.12722514	0.12737119	2221.39	0.01027291	0.00848388	2811.4	0.04510913	0.04149388	3401.4	0.08241742	0.07600264	3991.4	-0.00880199	0	
451.6	0.36534788	0.37045644	1041.59	0.19468678	0.19623172	1631.59	0.12658298	0.12749343	2221.59	0.00985329	0.00848388	2811.6	0.04409926	0.04154122	3401.6	0.08192501	0.07608137	3991.6	-0.00818728	0	
451.8	0.36421243	0.37054065	1041.79	0.19437211	0.1964012	1631.79	0.12593616	0.1276156	2221.79	0.00937712	0.00848388	2811.8	0.04507051	0.04158855	3401.8	0.08209252	0.07616007	3991.8	-0.0082097	0	
452	0.36429097	0.37062458	1041.99	0.19481746	0.19657055	1631.99	0.12604602	0.1277377	2221.99	0.01026055	0.00848388	2812	0.04571687	0.04163588	3402	0.08135851	0.07623874	3992	-0.00971024	0	
452.2	0.36463176	0.37070821	1042.19	0.19468155	0.19673975	1632.19	0.12587377	0.12785972	2222.19	0.01051722	0.00848388	2812.2	0.04631806	0.04168319	3402.2	0.08126325	0.07631738	3992.2	-0.00883517	0	
452.4	0.36518469	0.37079156	1042.39	0.19606923	0.19690881	1632.39	0.12565378	0.12798167	2222.39	0.01070922	0.00848389	2812.4	0.04687777	0.04173049	3402.4	0.0818447	0.07639598	3992.4	-0.00863578	0	
452.6	0.36530272	0.37087462	1042.59	0.19597218	0.19707773	1632.59	0.12586602	0.12810354	2222.59	0.0105052	0.00848389	2812.6	0.04739297	0.04177778	3402.6	0.08171547	0.07647455	3992.6	-0.009061	0	
452.8	0.36492747	0.37095739	1042.79	0.19509423	0.1972465	1632.79	0.12696289	0.12822534	2222.79	0.01089847	0.00848389	2812.8	0.04730177	0.04182507	3402.8	0.08071526	0.07655308	3992.8	-0.00866355	0	
453	0.36450785	0.37103988	1042.99	0.19556521	0.19741514	1632.99	0.12774929	0.12834707	2222.99	0.01104104	0.00848389	2813	0.04761377	0.04187234	3403	0.08015566	0.07663158	3993	-0.00897156	0	
453.2	0.36523009	0.37112209	1043.19	0.19579666	0.19758363	1633.19	0.12746926	0.12846872	2223.19	0.01109934	0.00848389	2813.2	0.04783718	0.04191961	3403.2	0.08027936	0.07671004	3993.2	-0.00904702	0	
453.4	0.36549097	0.37120401	1043.39	0.196799	0.19775198	1633.39	0.12665341	0.1285903	2223.39	0.01123371	0.00848389	2813.4	0.04703728	0.04196686	3403.4	0.08047116	0.07678848	3993.4	-0.00836549	0	
453.6	0.36513022	0.37128566	1043.59	0.19663513	0.19792019	1633.59	0.12614108	0.1287118	2223.59	0.01082625	0.00848389	2813.6	0.04639779	0.04201411	3403.6	0.08032797	0.07686687	3993.6	-0.00786004	0	
453.8	0.3656047	0.37136702	1043.79	0.19717961	0.19808825	1633.79	0.12637545	0.12883323	2223.79	0.01095516	0.0084839	2813.8	0.04586892	0.04206134	3403.8	0.08058902	0.07694524	3993.8	-0.00805635	0	
454	0.36550756	0.3714481	1043.99	0.19839557	0.19825618	1633.99	0.12554194	0.12895459	2223.99	0.01034847	0.0084839	2814	0.04519425	0.04210857	3404	0.07969454	0.07702357	3994	-0.008736	0	
454.2	0.36591423	0.37152891	1044.19	0.19873694	0.19842396	1634.19	0.12510497	0.12907587	2224.19	0.01072517	0.0084839	2814.2	0.04571398	0.04215578	3404.2	0.07920573	0.07710187	3994.2	-0.0090568	0	
454.4	0.36627161	0.37160944	1044.39	0.19849365	0.1985916	1634.39	0.12521303	0.12919708	2224.39	0.01095511	0.0084839	2814.4	0.04538882	0.04220299	3404.4	0.07922072	0.07718013	3994.4	-0.00956508	0	
454.6	0.36592316	0.37168969	1044.59	0.19955121	0.1987591	1634.59	0.12448725	0.12931822	2224.59	0.01118706	0.0084839	2814.6	0.04563948	0.04225019	3404.6	0.07925379	0.07725836	3994.6	-0.01001796	0	
454.8	0.36669538	0.37176967	1044.79	0.1997805	0.19892646	1634.79	0.12457505	0.12943928	2224.79	0.01128291	0.0084839	2814.8	0.04623747	0.04229738	3404.8	0.07932894	0.07733655	3994.8	-0.01041092	0	
455	0.36760637	0.37184937	1044.99	0.20042744	0.19909368	1634.99	0.12450872	0.12956027	2224.99	0.01135363	0.0084839	2815	0.04550988	0.04234456	3405	0.08003901	0.07741472	3995	-0.01020169	0	
455.2	0.36874775	0.3719288	1045.19	0.2006408	0.19926076	1635.19	0.12410983	0.12968118	2225.19	0.01122949	0.00848391	2815.2	0.04556059	0.04239173	3405.2	0.08050611	0.07749284	3995.2	-0.01042422	0	
455.4	0.36830589	0.37200795	1045.39	0.20161641	0.1994277	1635.39	0.1247324	0.12980202	2225.39	0.01061347	0.00848391	2815.4	0.04590555	0.04243889	3405.4	0.08080199	0.07757094	3995.4	-0.01062159	0	
455.6	0.36763778	0.37208683	1045.59	0.20200789	0.1995945	1635.59	0.12510432	0.12992279	2225.59	0.0098442	0.00848391	2815.6	0.04581964	0.04248604	3405.6	0.08150207	0.077649	3995.6	-0.01081915	0	
455.8	0.36812161	0.37216545	1045.79	0.20194006	0.19976116	1635.79	0.12632603	0.13004349	2225.79	0.00990269	0.00848391	2815.8	0.04587548	0.04253318	3405.8	0.08260291	0.07772703	3995.8	-0.01106927	0	
456	0.36951798	0.37224379	1045.99	0.20272022	0.19992767	1635.99	0.12751242	0.13016411	2225.99	0.01036383	0.00848391	2816	0.04542269	0.04258031	3406	0.08219457	0.07780502	3996	-0.01125187	0	
456.2	0.36964318	0.37232186	1046.19	0.20250497	0.20009405	1636.19	0.12851705	0.13028465	2226.19	0.0092048	0.00848391	2816.2	0.04535216	0.04262743	3406.2	0.08220747	0.07788298	3996.2	-0.01027656	0	
456.4	0.37028063	0.37239967	1046.39	0.20237434	0.20026029	1636.39	0.12903487	0.13040513	2226.39	0.00967804	0.00848391	2816.4	0.04589354	0.04267454	3406.4	0.08275213	0.07796091	3996.4	-0.01035062	0	
456.6	0.37057887	0.37247721	1046.59	0.20086897	0.20042638	1636.59	0.13008807	0.13052553	2226.59	0.00997999	0.00848392	2816.6	0.04616348	0.04272164	3406.6	0.08195125	0.0780388	3996.6	-0.01003779	0	
456.8	0.37038677	0.37255448	1046.79	0.20025675	0.20059234	1636.79	0.13165342	0.13064586	2226.79	0.01135585	0.00848392	2816.8	0.04618042	0.04276874	3406.8	0.08196551	0.07811666	3996.8	-0.00992432	0	
457	0.3691785	0.37263149	1046.99	0.20098238	0.20075816	1636.99	0.13199667	0.13076611	2226.99	0.01122864	0.00848392	2817	0.04691257	0.04281582	3407	0.08251794	0.07819449	3997	-0.00991036	0	
457.2	0.37014545	0.37270823	1047.19	0.20066699	0.20092384	1637.19	0.13222717	0.1308863	2227.19	0.01059411	0.00848392	2817.2	0.04788314	0.0428629	3407.2	0.08202473	0.07827228	3997.2	-0.01028427	0	
457.4	0.36946294	0.37278471	1047.39	0.2008427	0.20108938	1637.39	0.1320418	0.13100641	2227.39	0.01052529	0.00848392	2817.4	0.04782159	0.04290996	3407.4	0.08129914	0.07835004	3997.4	-0.01030465	0	
457.6	0.36824874	0.37286092	1047.59	0.20132024	0.20125478	1637.59	0.13232516	0.13112644	2227.59	0.01152877	0.00848392	2817.6	0.0478178	0.04295702	3407.6	0.08181986	0.07842776	3997.6	-0.01024416	0	
457.8	0.36803428	0.37293688	1047.79	0.20171188	0.20142004	1637.79	0.13235432	0.13124641	2227.79	0.01183472	0.00848392	2817.8	0.04877187	0.04300406	3407.8	0.08183156	0.07850545	3997.8	-0.01180854	0	
458	0.36734999	0.37301257	1047.99	0.2023833	0.20158516	1637.99	0.13186997	0.1313663	2227.99	0.01112324	0.00848392	2818	0.05028829	0.0430511	3408	0.08125558	0.07858311	3998	-0.01190959	0	
458.2	0.36764301	0.373088	1048.19	0.20164161	0.20175014	1638.19	0.13222658	0.13148611	2228.19	0.01204793	0.00848392	2818.2	0.05162025	0.04309812	3408.2	0.0811066	0.07866074	3998.2	-0.01178715	0	
458.4	0.36803266	0.37316318	1048.39	0.20106042	0.20191498	1638.39	0.132199	0.13160586	2228.39	0.0118884	0.00848393	2818.4	0.05205416	0.04314514	3408.4	0.08073175	0.07873833	3998.4	-0.01135033	0	
458.6	0.36831488	0.3732381	1048.59	0.20154509	0.20207969	1638.59	0.12994707	0.13172553	2228.59	0.01205858	0.00848393	2818.6	0.05356105	0.04319215	3408.6	0.08057032	0.07881589	3998.6	-0.01143401	0	
458.8	0.36848192	0.37331276	1048.79	0.20086588	0.20224426	1638.79	0.13018944	0.13184513	2228.79	0.01285949	0.00848393	2818.8	0.05458391	0.04323915	3408.8	0.0802257	0.07889341	3998.8	-0.01077254	0	
459	0.36856154	0.37338716	1048.99	0.20116435	0.20240868	1638.99	0.13023325	0.13196466	2228.99	0.01256942	0.00848393	2819	0.0536364	0.04328614	3409	0.08066175	0.0789709	3999	-0.01112149	0	
459.2	0.36897016	0.37346131	1049.19	0.20124199	0.20257297	1639.19	0.12993138	0.13208411	2229.19	0.01187457	0.00848393	2819.2	0.05381972	0.04333312	3409.2	0.08045195	0.07904836	3999.2	-0.01132847	0	
459.4	0.36860173	0.3735352	1049.39	0.20126897	0.20273712	1639.39	0.12966721	0.13220349	2229.39	0.01067976	0.00848393	2819.4	0.05357862	0.04338009	3409.4	0.08017509	0.07912579	3999.4	-0.01099706	0	
459.6	0.3692592	0.37360884	1049.59	0.20132203	0.20290114	1639.59	0.12988003	0.1323228	2229.59	0.01022561	0.00848393	2819.6	0.05232586	0.04342705	3409.6	0.0801102	0.07920318	3999.6	-0.0104537	0	
459.8	0.3696676	0.37368223	1049.79	0.20183101	0.20306501	1639.79	0.12994324	0.13244204	2229.79	0.00947125	0.00848393	2819.8	0.05083304	0.043474	3409.8	0.08062056	0.07928054	3999.8	-0.0097864	0	
460	0.36992159	0.37375536	1049.99	0.20211974	0.20322875	1639.99	0.1295184	0.1325612	2229.99	0.00911983	0.00848393	2820	0.04997578	0.04352094	3410	0.0802559	0.07935786	4000	-0.00970865	0	
460.2	0.37047438	0.37382824	1050.19	0.20146347	0.20339235	1640.19	0.12913722	0.13268029	2230.19	0.00843886	0.00848393	2820.2	0.04930099	0.04356787	3410.2	0.08027868	0.07943515	4000.2	-0.01016103	0	
460.4	0.37121889	0.37390088	1050.39	0.20151474	0.20355581	1640.39	0.12906213	0.13279931	2230.39	0.00926312	0.00848394	2820.4	0.04874677	0.04361479	3410.4	0.08176743	0.07951241	4000.4	-0.01004237	0	
460.6	0.37092922	0.37397326	1050.59	0.20211371	0.20371914	1640.59	0.12952955	0.13291826	2230.59	0.00804431	0.00848394	2820.6	0.04813922	0.04366171	3410.6	0.08237675	0.07958963	4000.6	-0.00978499	0	
460.8	0.37043199	0.3740454	1050.79	0.20349474	0.20388232	1640.79	0.13002232	0.13303713	2230.79	0.00767636	0.00848394	2820.8	0.04832936	0.04370861	3410.8	0.08348614	0.07966683	4000.8	-0.01006576	0	
461	0.36996302	0.37411728	1050.99	0.20396304	0.20404537	1640.99	0.13081658	0.13315594	2230.99	0.00675397	0.00848394	2821	0.04817771	0.0437555	3411	0.08385963	0.07974398	4001	-0.01077827	0	
461.2	0.37031734	0.37418892	1051.19	0.20375988	0.20420828	1641.19	0.13171767	0.13327467	2231.19	0.00614977	0.00848394	2821.2	0.04717396	0.04380239	3411.2	0.08364391	0.07982111	4001.2	-0.01085926	0	
461.4	0.36968196	0.37426032	1051.39	0.20460881	0.20437106	1641.39	0.13194207	0.13339333	2231.39	0.0065909	0.00848394	2821.4	0.04672408	0.04384926	3411.4	0.0848424	0.0798982	4001.4	-0.01086824	0	
461.6	0.36926072	0.37433147	1051.59	0.20533606	0.2045337	1641.59	0.13225802	0.13351191	2231.59	0.00799584	0.00848394	2821.6	0.04631967	0.04389613	3411.6	0.08696181	0.07997526	4001.6	-0.01172165	0	
461.8	0.3693253	0.37440237	1051.79	0.20534126	0.2046962	1641.79	0.13218424	0.13363043	2231.79	0.00787144	0.00848394	2821.8	0.04624626	0.04394298	3411.8	0.08661275	0.08005228	4001.8	-0.0127492	0	
462	0.36960497	0.37447304	1051.99	0.20558976	0.20485856	1641.99	0.13235436	0.13374887	2231.99	0.00792391	0.00848394	2822	0.04628939	0.04398983	3412	0.08628988	0.08012928	4002	-0.0114568	0	
462.2	0.37037915	0.37454345	1052.19	0.20532269	0.20502079	1642.19	0.1327223	0.13386724	2232.19	0.00864029	0.00848394	2822.2	0.04616268	0.04403667	3412.2	0.08594724	0.08020623	4002.2	-0.01123787	0	
462.4	0.37025596	0.37461363	1052.39	0.20521678	0.20518288	1642.39	0.13201647	0.13398554	2232.39	0.00938919	0.00848394	2822.4	0.04660117	0.0440835	3412.4	0.08553892	0.08028316	4002.4	-0.01157652	0	
462.6	0.37044435	0.37468357	1052.59	0.20489101	0.20534484	1642.59	0.13160896	0.13410376	2232.59	0.00986199	0.00848395	2822.6	0.04717683	0.04413032	3412.6	0.08477426	0.08036005	4002.6	-0.01120305	0	
462.8	0.37021851	0.37475326	1052.79	0.20372485	0.20550666	1642.79	0.13166564	0.13422192	2232.79	0.0110105	0.00848395	2822.8	0.04701132	0.04417712	3412.8	0.08393518	0.08043691	4002.8	-0.0104689	0	
463	0.37025145	0.37482272	1052.99	0.20337365	0.20566834	1642.99	0.13107012	0.13434	2232.99	0.01034407	0.00848395	2823	0.04663929	0.04422392	3413	0.08327717	0.08051374	4003	-0.01049312	0	
463.2	0.37037129	0.37489194	1053.19	0.20259541	0.20582989	1643.19	0.13009698	0.13445801	2233.19	0.01038892	0.00848395	2823.2	0.04778345	0.04427071	3413.2	0.08291451	0.08059053	4003.2	-0.00965438	0	
463.4	0.37018686	0.37496092	1053.39	0.20264514	0.2059913	1643.39	0.12877768	0.13457595	2233.39	0.01083947	0.00848395	2823.4	0.04759883	0.04431749	3413.4	0.08226306	0.08066729	4003.4	-0.00834153	0	
463.6	0.37048357	0.37502967	1053.59	0.20370533	0.20615257	1643.59	0.1288161	0.13469382	2233.59	0.01196791	0.00848395	2823.6	0.04695501	0.04436427	3413.6	0.08195529	0.08074402	4003.6	-0.00801113	0	
463.8	0.37095288	0.37509817	1053.79	0.20461882	0.20631371	1643.79	0.12818564	0.13481161	2233.79	0.01160772	0.00848395	2823.8	0.04675268	0.04441103	3413.8	0.08222585	0.08082071	4003.8	-0.00787303	0	
464	0.37066152	0.37516645	1053.99	0.20553602	0.20647471	1643.99	0.12794508	0.13492934	2233.99	0.01171187	0.00848395	2824	0.04706752	0.04445778	3414	0.08281376	0.08089738	4004	-0.00847051	0	
464.2	0.37179993	0.37523448	1054.19	0.20591936	0.20663558	1644.19	0.12799007	0.13504699	2234.19	0.01130904	0.00848395	2824.2	0.04817175	0.04450452	3414.2	0.0828765	0.080974	4004.2	-0.0083503	0	
464.4	0.37225779	0.37530229	1054.39	0.20683881	0.20679632	1644.39	0.12804907	0.13516457	2234.39	0.01089218	0.00848395	2824.4	0.04854145	0.04455126	3414.4	0.08309104	0.0810506	4004.4	-0.00818722	0	
464.6	0.37192768	0.37536986	1054.59	0.20799691	0.20695691	1644.59	0.12886992	0.13528208	2234.59	0.00968145	0.00848395	2824.6	0.0495072	0.04459798	3414.6	0.08284638	0.08112716	4004.6	-0.00898208	0	
464.8	0.37229518	0.3754372	1054.79	0.20759737	0.20711738	1644.79	0.13015556	0.13539952	2234.79	0.01011968	0.00848395	2824.8	0.04947348	0.0446447	3414.8	0.08283925	0.08120369	4004.8	-0.00927824	0	
465	0.3726179	0.37550431	1054.99	0.20685811	0.2072777	1644.99	0.13130253	0.13551689	2234.99	0.01043939	0.00848395	2825	0.04850122	0.0446914	3415	0.08295471	0.08128019	4005	-0.00960913	0	
465.2	0.37291032	0.37557119	1055.19	0.2066595	0.20743789	1645.19	0.13140179	0.13563418	2235.19	0.01000982	0.00848395	2825.2	0.0481287	0.0447381	3415.2	0.08283542	0.08135665	4005.2	-0.00997649	0	
465.4	0.37308739	0.37563784	1055.39	0.20688311	0.20759795	1645.39	0.13143568	0.13575141	2235.39	0.01046801	0.00848396	2825.4	0.04789386	0.04478478	3415.4	0.0845735	0.08143308	4005.4	-0.01022373	0	
465.6	0.37309658	0.37570426	1055.59	0.20659041	0.20775788	1645.59	0.13177206	0.13586856	2235.59	0.01111919	0.00848396	2825.6	0.04684475	0.04483146	3415.6	0.08505381	0.08150948	4005.6	-0.01137821	0	
465.8	0.37403125	0.37577045	1055.79	0.20608702	0.20791766	1645.79	0.1327347	0.13598565	2235.79	0.00999896	0.00848396	2825.8	0.04715209	0.04487813	3415.8	0.08429391	0.08158584	4005.8	-0.01165011	0	
466	0.37482746	0.37583641	1055.99	0.20580201	0.20807732	1645.99	0.13248665	0.13610266	2235.99	0.00972248	0.00848396	2826	0.04703923	0.04492479	3416	0.08476894	0.08166217	4006	-0.01136814	0	
466.2	0.37455255	0.37590215	1056.19	0.20584553	0.20823684	1646.19	0.13292278	0.1362196	2236.19	0.0099055	0.00848396	2826.2	0.04697276	0.04497143	3416.2	0.08444754	0.08173847	4006.2	-0.01125518	0	
466.4	0.37437291	0.37596766	1056.39	0.20528668	0.20839622	1646.39	0.13277888	0.13633647	2236.39	0.01008571	0.00848396	2826.4	0.04738374	0.04501807	3416.4	0.08423905	0.08181474	4006.4	-0.01143191	0	
466.6	0.37478905	0.37603295	1056.59	0.20492102	0.20855547	1646.59	0.13323143	0.13645326	2236.59	0.00961435	0.00848396	2826.6	0.04734566	0.0450647	3416.6	0.08352508	0.08189097	4006.6	-0.00992225	0	
466.8	0.37388813	0.37609801	1056.79	0.20416526	0.20871459	1646.79	0.13213352	0.13656999	2236.79	0.01022559	0.00848396	2826.8	0.04726407	0.04511132	3416.8	0.0833965	0.08196717	4006.8	-0.00928772	0	
467	0.37330314	0.37616285	1056.99	0.2039	0.20887357	1646.99	0.13278442	0.13668665	2236.99	0.01079448	0.00848396	2827	0.04870613	0.04515794	3417	0.08393017	0.08204334	4007	-0.00890242	0	
467.2	0.37339944	0.37622747	1057.19	0.20429479	0.20903242	1647.19	0.13289609	0.13680323	2237.19	0.01176498	0.00848396	2827.2	0.04896707	0.04520454	3417.2	0.08457673	0.08211947	4007.2	-0.00756723	0	
467.4	0.37363843	0.37629186	1057.39	0.20541178	0.20919114	1647.39	0.13272875	0.13691975	2237.39	0.01284641	0.00848396	2827.4	0.0485559	0.04525113	3417.4	0.08459658	0.08219557	4007.4	-0.00744793	0	
467.6	0.37370658	0.37635604	1057.59	0.20578288	0.20934972	1647.59	0.13329318	0.13703619	2237.59	0.01287054	0.00848396	2827.6	0.04891903	0.04529771	3417.6	0.08578515	0.08227164	4007.6	-0.00684788	0	
467.8	0.37388721	0.37641999	1057.79	0.2061927	0.20950817	1647.79	0.13348072	0.13715256	2237.79	0.01226968	0.00848396	2827.8	0.04926504	0.04534429	3417.8	0.08662295	0.08234768	4007.8	-0.0070072	0	
468	0.37379957	0.37648373	1057.99	0.20667393	0.20966649	1647.99	0.13365248	0.13726887	2237.99	0.01157558	0.00848396	2828	0.05027259	0.04539085	3418	0.0874725	0.08242368	4008	-0.0071731	0	
468.2	0.37465237	0.37654724	1058.19	0.20643606	0.20982467	1648.19	0.13398311	0.1373851	2238.19	0.01088532	0.00848396	2828.2	0.05083542	0.04543741	3418.2	0.08719679	0.08249965	4008.2	-0.00706413	0	
468.4	0.37491713	0.37661054	1058.39	0.20688376	0.20998272	1648.39	0.13462536	0.13750126	2238.39	0.01048905	0.00848396	2828.4	0.05085669	0.04548395	3418.4	0.08706754	0.08257559	4008.4	-0.00755098	0	
468.6	0.37477648	0.37667362	1058.59	0.20676172	0.21014063	1648.59	0.13543038	0.13761735	2238.59	0.01019501	0.00848397	2828.6	0.05105633	0.04553049	3418.6	0.08711738	0.0826515	4008.6	-0.00812867	0	
468.8	0.37464074	0.37673648	1058.79	0.20586061	0.21029842	1648.79	0.13596961	0.13773337	2238.79	0.00983272	0.00848397	2828.8	0.0504037	0.04557701	3418.8	0.08743718	0.08272737	4008.8	-0.00778063	0	
469	0.37449299	0.37679913	1058.99	0.20569848	0.21045607	1648.99	0.13565624	0.13784932	2238.99	0.0091356	0.00848397	2829	0.05025598	0.04562353	3419	0.08762218	0.08280321	4009	-0.00802261	0	
469.2	0.37423438	0.37686156	1059.19	0.20553906	0.21061359	1649.19	0.1356503	0.1379652	2239.19	0.00823936	0.00848397	2829.2	0.05025268	0.04567004	3419.2	0.08744802	0.08287902	4009.2	-0.00838022	0	
469.4	0.37438694	0.37692378	1059.39	0.20538255	0.21077097	1649.39	0.1360907	0.13808101	2239.39	0.00777603	0.00848397	2829.4	0.04940849	0.04571654	3419.4	0.08771016	0.08295479	4009.4	-0.00825499	0	
469.6	0.37491983	0.37698578	1059.59	0.20512834	0.21092823	1649.59	0.13647804	0.13819674	2239.59	0.0070359	0.00848397	2829.6	0.04890599	0.04576303	3419.6	0.0871392	0.08303053	4009.6	-0.00894195	0	
469.8	0.37526142	0.37704757	1059.79	0.20492671	0.21108535	1649.79	0.13678208	0.13831241	2239.79	0.00628741	0.00848397	2829.8	0.04893728	0.04580951	3419.8	0.08682075	0.08310624	4009.8	-0.00851168	0	
470	0.37526142	0.37710885	1059.99	0.20492671	0.21124152	1650	0.13678208	0.1384309	2239.99	0.00628741	0.00848397	2830	0.04893728	0.04585575	3420	0.08682075	0.08318192	4010	-0.00851168	0	
470.2	0.37560885	0.37707662	1060.19	0.20502043	0.21121394	1650.2	0.13750877	0.13841488	2240.19	0.00542309	0.00836806	2830.2	0.04891941	0.04584731	3420.2	0.08576328	0.08317039	4010.2	-0.00798297	0	
470.4	0.37657954	0.37704438	1060.39	0.20495525	0.21118636	1650.4	0.13786335	0.13839886	2240.39	0.00482751	0.00825374	2830.4	0.04939677	0.04583887	3420.4	0.08464939	0.08315887	4010.4	-0.00705481	0	
470.6	0.37685132	0.37701215	1060.59	0.2047874	0.21115879	1650.6	0.13828564	0.13838284	2240.59	0.00470727	0.00814098	2830.6	0.04898481	0.04583043	3420.6	0.08343291	0.08314735	4010.6	-0.00690377	0	
470.8	0.37727525	0.37697992	1060.79	0.20436541	0.21113122	1650.8	0.13874213	0.13836683	2240.79	0.00481853	0.00802976	2830.8	0.04896119	0.045822	3420.8	0.08206316	0.08313583	4010.8	-0.00614794	0	
471	0.37792061	0.37694769	1060.99	0.20421321	0.21110365	1651	0.13988217	0.13835081	2240.99	0.00507231	0.00792007	2831	0.04890633	0.04581356	3421	0.08129804	0.08312431	4011	-0.00491494	0	
471.2	0.37855354	0.37691547	1061.19	0.2044939	0.21107609	1651.2	0.14022197	0.1383348	2241.19	0.00495057	0.00781186	2831.2	0.04885188	0.04580513	3421.2	0.08099415	0.0831128	4011.2	-0.00468229	0	
471.4	0.37959395	0.37688325	1061.39	0.20497051	0.21104853	1651.4	0.14033918	0.13831879	2241.39	0.00482287	0.00770514	2831.4	0.04882423	0.0457967	3421.4	0.08153774	0.08310128	4011.4	-0.00452245	0	
471.6	0.37990887	0.37685103	1061.59	0.20537082	0.21102097	1651.6	0.14122894	0.13830278	2241.59	0.00511011	0.00759988	2831.6	0.04971634	0.04578827	3421.6	0.08156655	0.08308977	4011.6	-0.00400789	0	
471.8	0.37977845	0.37681881	1061.79	0.2053068	0.21099342	1651.8	0.14123596	0.13828678	2241.79	0.00499604	0.00749605	2831.8	0.05016961	0.04577984	3421.8	0.0819567	0.08307826	4011.8	-0.00425025	0	
472	0.38051238	0.3767866	1061.99	0.20544426	0.21096587	1652	0.1413286	0.13827077	2241.99	0.00491437	0.00739364	2832	0.05075804	0.04577142	3422	0.08273513	0.08306675	4012	-0.00504969	0	
472.2	0.38074206	0.37675439	1062.19	0.20615653	0.21093833	1652.2	0.14152117	0.13825477	2242.19	0.0052427	0.00729263	2832.2	0.05088058	0.04576299	3422.2	0.08352131	0.08305524	4012.2	-0.00591022	0	
472.4	0.38057401	0.37672218	1062.39	0.20573875	0.21091079	1652.4	0.14116082	0.13823877	2242.39	0.00592251	0.007193	2832.4	0.05066714	0.04575457	3422.4	0.08374836	0.08304374	4012.4	-0.00509678	0	
472.6	0.38040691	0.37668997	1062.59	0.20558772	0.21088325	1652.6	0.14158082	0.13822277	2242.59	0.00533083	0.00709474	2832.6	0.05072863	0.04574615	3422.6	0.08479216	0.08303223	4012.6	-0.00576127	0	
472.8	0.38038843	0.37665777	1062.79	0.20601479	0.21085572	1652.8	0.1416904	0.13820677	2242.79	0.00534616	0.00699781	2832.8	0.05040436	0.04573773	3422.8	0.08507098	0.08302073	4012.8	-0.0045983	0	
473	0.38012823	0.37662557	1062.99	0.20691659	0.21082819	1653	0.14173602	0.13819078	2242.99	0.00483313	0.00690221	2833	0.0509186	0.04572931	3423	0.08491465	0.08300923	4013	-0.00341433	0	
473.2	0.38039035	0.37659338	1063.19	0.20594525	0.21080066	1653.2	0.14165144	0.13817478	2243.19	0.00453936	0.00680791	2833.2	0.05055969	0.04572089	3423.2	0.08507628	0.08299772	4013.2	-0.00322671	0	
473.4	0.37977994	0.37656118	1063.39	0.20609167	0.21077314	1653.4	0.14181651	0.13815879	2243.39	0.00525275	0.00671491	2833.4	0.05091041	0.04571248	3423.4	0.0850417	0.08298623	4013.4	-0.00321909	0	
473.6	0.37989102	0.37652899	1063.59	0.20625711	0.21074562	1653.6	0.14105025	0.1381428	2243.59	0.00534864	0.00662317	2833.6	0.05109103	0.04570406	3423.6	0.08433956	0.08297473	4013.6	-0.00337851	0	
473.8	0.37994692	0.3764968	1063.79	0.20586064	0.2107181	1653.8	0.14089289	0.13812681	2243.79	0.0055164	0.00653269	2833.8	0.05203562	0.04569565	3423.8	0.08402349	0.08296323	4013.8	-0.00362401	0	
474	0.38058317	0.37646462	1063.99	0.20588758	0.21069059	1654	0.14068837	0.13811083	2243.99	0.00410233	0.00644344	2834	0.05170102	0.04568724	3424	0.08312971	0.08295174	4014	-0.00416583	0	
474.2	0.38093997	0.37643243	1064.19	0.20544395	0.21066308	1654.2	0.13970133	0.13809484	2244.19	0.00302453	0.00635541	2834.2	0.05208284	0.04567883	3424.2	0.08349015	0.08294025	4014.2	-0.00391127	0	
474.4	0.38130225	0.37640025	1064.39	0.20514856	0.21063557	1654.4	0.13849668	0.13807886	2244.39	0.0036641	0.00626859	2834.4	0.05280142	0.04567042	3424.4	0.08270011	0.08292876	4014.4	-0.0035461	0	
474.6	0.38105582	0.37636808	1064.59	0.20478847	0.21060807	1654.6	0.13803824	0.13806288	2244.59	0.00467722	0.00618295	2834.6	0.05168179	0.04566202	3424.6	0.08298985	0.08291727	4014.6	-0.00347977	0	
474.8	0.38124052	0.3763359	1064.79	0.20462928	0.21058057	1654.8	0.13715694	0.1380469	2244.79	0.00489124	0.00609848	2834.8	0.05168662	0.04565361	3424.8	0.082704	0.08290578	4014.8	-0.00255839	0	
475	0.38125861	0.37630373	1064.99	0.20503621	0.21055308	1655	0.13694737	0.13803092	2244.99	0.00492546	0.00601517	2835	0.05144626	0.04564521	3425	0.08297574	0.0828943	4015	-0.00167802	0	
475.2	0.38104874	0.37627156	1065.19	0.20461775	0.21052559	1655.2	0.13566634	0.13801495	2245.19	0.00460321	0.00593299	2835.2	0.05192452	0.04563681	3425.2	0.08329916	0.08288281	4015.2	-0.0015277	0	
475.4	0.38075567	0.37623939	1065.39	0.20453616	0.2104981	1655.4	0.13547878	0.13799898	2245.39	0.00421531	0.00585193	2835.4	0.05186183	0.04562841	3425.4	0.08338568	0.08287133	4015.4	-0.00189527	0	
475.6	0.38050256	0.37620723	1065.59	0.2042177	0.21047062	1655.6	0.13634175	0.137983	2245.59	0.00413699	0.00577199	2835.6	0.0520085	0.04562001	3425.6	0.08298667	0.08285985	4015.6	-0.00173963	0	
475.8	0.38075624	0.37617507	1065.79	0.20429188	0.21044314	1655.8	0.13662373	0.13796703	2245.79	0.00368839	0.00569313	2835.8	0.05104305	0.04561162	3425.8	0.08379983	0.08284837	4015.8	-0.00262683	0	
476	0.38083019	0.37614291	1065.99	0.20464192	0.21041566	1656	0.1373768	0.13795107	2245.99	0.00357911	0.00561536	2836	0.05049992	0.04560322	3426	0.08338322	0.08283689	4016	-0.00322394	0	
476.2	0.38033255	0.37611075	1066.19	0.20501978	0.21038819	1656.2	0.13785545	0.1379351	2246.19	0.00295666	0.00553864	2836.2	0.04986731	0.04559483	3426.2	0.08315567	0.08282541	4016.2	-0.00336118	0	
476.4	0.3801306	0.3760786	1066.39	0.20498391	0.21036072	1656.4	0.13741754	0.13791914	2246.39	0.00225001	0.00546297	2836.4	0.04946974	0.04558643	3426.4	0.0828902	0.08281394	4016.4	-0.00315708	0	
476.6	0.37999255	0.37604645	1066.59	0.20460617	0.21033325	1656.6	0.13792367	0.13790317	2246.59	0.00134884	0.00538834	2836.6	0.04885026	0.04557804	3426.6	0.08323981	0.08280247	4016.6	-0.00272985	0	
476.8	0.37959378	0.3760143	1066.79	0.20578624	0.21030579	1656.8	0.13879388	0.13788721	2246.79	0.0005734	0.00531473	2836.8	0.04826181	0.04556965	3426.8	0.08265499	0.08279099	4016.8	-0.00191193	0	
477	0.37941994	0.37598216	1066.99	0.20551001	0.21027833	1657	0.1383726	0.13787126	2246.99	0.00118164	0.00524212	2837	0.04822171	0.04556127	3427	0.08245089	0.08277952	4017	-0.0022592	0	
477.2	0.37836912	0.37595002	1067.19	0.20439706	0.21025088	1657.2	0.13871436	0.1378553	2247.19	0.00107274	0.0051705	2837.2	0.04738389	0.04555288	3427.2	0.08198306	0.08276806	4017.2	-0.0031477	0	
477.4	0.37764045	0.37591788	1067.39	0.20508739	0.21022342	1657.4	0.13867735	0.13783934	2247.39	0.00140452	0.00509987	2837.4	0.04754065	0.0455445	3427.4	0.08201208	0.08275659	4017.4	-0.00385766	0	
477.6	0.37776839	0.37588574	1067.59	0.20519085	0.21019598	1657.6	0.13933112	0.13782339	2247.59	0.00116749	0.0050302	2837.6	0.04707639	0.04553611	3427.6	0.08223629	0.08274512	4017.6	-0.00427243	0	
477.8	0.37820302	0.37585361	1067.79	0.20463282	0.21016853	1657.8	0.13997352	0.13780744	2247.79	0.00104499	0.00496147	2837.8	0.04810941	0.04552773	3427.8	0.08190873	0.08273366	4017.8	-0.00550383	0	
478	0.37843223	0.37582148	1067.99	0.20420829	0.21014109	1658	0.1408583	0.13779149	2247.99	0.00023831	0.00489369	2838	0.04664555	0.04551935	3428	0.08126125	0.0827222	4018	-0.00573134	0	
478.2	0.37890746	0.37578935	1068.19	0.203417	0.21011365	1658.2	0.14079338	0.13777554	2248.19	0.0012817	0.00482684	2838.2	0.04685719	0.04551098	3428.2	0.08182364	0.08271074	4018.2	-0.0058726	0	
478.4	0.37898114	0.37575723	1068.39	0.20385992	0.21008622	1658.4	0.14083435	0.1377596	2248.39	0.00234377	0.00476089	2838.4	0.04744757	0.0455026	3428.4	0.08113095	0.08269928	4018.4	-0.00517098	0	
478.6	0.37915805	0.3757251	1068.59	0.20340707	0.21005879	1658.6	0.14069965	0.13774365	2248.59	0.00279726	0.00469585	2838.6	0.04729345	0.04549422	3428.6	0.08174668	0.08268782	4018.6	-0.00558715	0	
478.8	0.37867004	0.37569298	1068.79	0.20372736	0.21003136	1658.8	0.1391948	0.13772771	2248.79	0.00251473	0.0046317	2838.8	0.04783796	0.04548585	3428.8	0.08090294	0.08267637	4018.8	-0.00552437	0	
479	0.37889847	0.37566087	1068.99	0.20347177	0.21000394	1659	0.13865715	0.13771177	2248.99	0.00290903	0.00456842	2839	0.04756074	0.04547748	3429	0.08109639	0.08266491	4019	-0.00517131	0	
479.2	0.3797393	0.37562875	1069.19	0.20280414	0.20997652	1659.2	0.13808534	0.13769583	2249.19	0.00311606	0.00450601	2839.2	0.04802652	0.04546911	3429.2	0.082043	0.08265346	4019.2	-0.00521345	0	
479.4	0.37980505	0.37559664	1069.39	0.20387025	0.20994911	1659.4	0.1382984	0.1376799	2249.39	0.00324026	0.00444445	2839.4	0.04757136	0.04546074	3429.4	0.08176418	0.08264201	4019.4	-0.00548927	0	
479.6	0.38101325	0.37556453	1069.59	0.2042799	0.20992169	1659.6	0.13778864	0.13766396	2249.59	0.00333002	0.00438373	2839.6	0.04748561	0.04545237	3429.6	0.0825622	0.08263056	4019.6	-0.00502087	0	
479.8	0.38068116	0.37553243	1069.79	0.20435215	0.20989429	1659.8	0.1370239	0.13764803	2249.79	0.0029861	0.00432385	2839.8	0.04798996	0.045444	3429.8	0.08145712	0.08261911	4019.8	-0.0052546	0	
480	0.38030566	0.37550032	1069.99	0.20530208	0.20986688	1660	0.13627564	0.1376321	2249.99	0.00315592	0.00426477	2840	0.04851757	0.04543564	3430	0.07984017	0.08260767	4020	-0.0057594	0	
480.2	0.38008331	0.37546822	1070.19	0.20522455	0.20983948	1660.2	0.13572697	0.13761617	2250.19	0.00310275	0.00420651	2840.2	0.04866807	0.04542728	3430.2	0.07944733	0.08259622	4020.2	-0.0054064	0	
480.4	0.37948704	0.37543612	1070.39	0.20540115	0.20981208	1660.4	0.13512528	0.13760024	2250.39	0.00299272	0.00414904	2840.4	0.04873401	0.04541892	3430.4	0.07856676	0.08258478	4020.4	-0.00459302	0	
480.6	0.37894162	0.37540403	1070.59	0.20550519	0.20978469	1660.6	0.13519474	0.13758432	2250.59	0.00299851	0.00409236	2840.6	0.04966405	0.04541056	3430.6	0.07858002	0.08257334	4020.6	-0.00427834	0	
480.8	0.37853118	0.37537194	1070.79	0.20634314	0.2097573	1660.8	0.13468334	0.1375684	2250.79	0.00335525	0.00403645	2840.8	0.05044538	0.0454022	3430.8	0.0784992	0.0825619	4020.8	-0.00507202	0	
481	0.37755743	0.37533985	1070.99	0.20516371	0.20972991	1661	0.1342048	0.13755247	2250.99	0.00327318	0.00398131	2841	0.05037468	0.04539384	3431	0.07842524	0.08255046	4021	-0.00634306	0	
481.2	0.37612272	0.37530776	1071.19	0.20503752	0.20970253	1661.2	0.13450355	0.13753655	2251.19	0.00274509	0.00392692	2841.2	0.05090664	0.04538549	3431.2	0.07832065	0.08253902	4021.2	-0.00673333	0	
481.4	0.37615619	0.37527568	1071.39	0.20462412	0.20967515	1661.4	0.13504066	0.13752064	2251.39	0.00189296	0.00387327	2841.4	0.05119497	0.04537713	3431.4	0.07846902	0.08252759	4021.4	-0.0063386	0	
481.6	0.37609942	0.3752436	1071.59	0.20283347	0.20964777	1661.6	0.13602715	0.13750472	2251.59	0.00224355	0.00382035	2841.6	0.05095263	0.04536878	3431.6	0.07814567	0.08251615	4021.6	-0.00608928	0	
481.8	0.37679734	0.37521152	1071.79	0.20187445	0.2096204	1661.8	0.13658225	0.13748881	2251.79	0.00211811	0.00376816	2841.8	0.05181697	0.04536043	3431.8	0.07879637	0.08250472	4021.8	-0.00602253	0	
482	0.3765818	0.37517944	1071.99	0.20169886	0.20959303	1662	0.13770091	0.13747289	2251.99	0.00240727	0.00371668	2842	0.0503761	0.04535208	3432	0.0784481	0.08249329	4022	-0.00602114	0	
482.2	0.37690788	0.37514737	1072.19	0.20125116	0.20956566	1662.2	0.13776374	0.13745698	2252.19	0.00259057	0.00366591	2842.2	0.05069497	0.04534373	3432.2	0.07850212	0.08248186	4022.2	-0.00564211	0	
482.4	0.37782241	0.3751153	1072.39	0.20128956	0.2095383	1662.4	0.13816953	0.13744107	2252.39	0.00276791	0.00361583	2842.4	0.05085303	0.04533539	3432.4	0.07770602	0.08247044	4022.4	-0.00490499	0	
482.6	0.37788098	0.37508323	1072.59	0.20050655	0.20951094	1662.6	0.13791918	0.13742517	2252.59	0.00205703	0.00356643	2842.6	0.05008552	0.04532704	3432.6	0.07880211	0.08245901	4022.6	-0.0056733	0	
482.8	0.37779136	0.37505116	1072.79	0.20121105	0.20948359	1662.8	0.13768493	0.13740926	2252.79	0.00188855	0.0035177	2842.8	0.04846259	0.0453187	3432.8	0.07809518	0.08244759	4022.8	-0.00517375	0	
483	0.37888231	0.3750191	1072.99	0.20092872	0.20945624	1663	0.13776898	0.13739336	2252.99	0.00175681	0.00346965	2843	0.04762519	0.04531036	3433	0.07941644	0.08243617	4023	-0.00519647	0	
483.2	0.37940614	0.37498704	1073.19	0.20142839	0.20942889	1663.2	0.13710905	0.13737746	2253.19	0.00204829	0.00342225	2843.2	0.04803973	0.04530202	3433.2	0.07970875	0.08242474	4023.2	-0.00487403	0	
483.4	0.37913124	0.37495499	1073.39	0.20246983	0.20940154	1663.4	0.13691306	0.13736156	2253.39	0.00154537	0.00337549	2843.4	0.0472822	0.04529368	3433.4	0.0783117	0.08241333	4023.4	-0.00427533	0	
483.6	0.38041666	0.37492293	1073.59	0.20257501	0.2093742	1663.6	0.13557458	0.13734566	2253.59	0.00144663	0.00332938	2843.6	0.04684547	0.04528535	3433.6	0.07914734	0.08240191	4023.6	-0.00428842	0	
483.8	0.38032433	0.37489088	1073.79	0.20333063	0.20934687	1663.8	0.13548706	0.13732977	2253.79	0.00124699	0.00328389	2843.8	0.04698418	0.04527701	3433.8	0.0781612	0.08239049	4023.8	-0.00510178	0	
484	0.38095563	0.37485883	1073.99	0.20525288	0.20931953	1664	0.13540735	0.13731387	2253.99	0.00148991	0.00323903	2844	0.04714224	0.04526868	3434	0.07824621	0.08237908	4024	-0.00570992	0	
484.2	0.38005406	0.37482679	1074.19	0.20486949	0.2092922	1664.2	0.13539216	0.13729798	2254.19	0.00134742	0.00319478	2844.2	0.04743291	0.04526034	3434.2	0.07859929	0.08236766	4024.2	-0.00504363	0	
484.4	0.37959302	0.37479474	1074.39	0.20495253	0.20926488	1664.4	0.13614141	0.13728209	2254.39	0.00073053	0.00315113	2844.4	0.04823624	0.04525201	3434.4	0.07878605	0.08235625	4024.4	-0.00545129	0	
484.6	0.37930465	0.3747627	1074.59	0.20507771	0.20923755	1664.6	0.13658381	0.1372662	2254.59	0.00083912	0.00310808	2844.6	0.04880074	0.04524369	3434.6	0.07896948	0.08234484	4024.6	-0.00634348	0	
484.8	0.37962607	0.37473067	1074.79	0.20420108	0.20921024	1664.8	0.13727295	0.13725031	2254.79	0.00092965	0.00306562	2844.8	0.04929025	0.04523536	3434.8	0.07940004	0.08233344	4024.8	-0.00619587	0	
485	0.37899631	0.37469863	1074.99	0.2028432	0.20918292	1665	0.13779707	0.13723443	2254.99	0.00001301	0.00302374	2845	0.04988324	0.04522703	3435	0.07960348	0.08232203	4025	-0.00713633	0	
485.2	0.37851829	0.3746666	1075.19	0.20229693	0.20915561	1665.2	0.13716415	0.13721855	2255.19	-0.00041495	0.00298243	2845.2	0.05015287	0.04521871	3435.2	0.07976409	0.08231062	4025.2	-0.00664297	0	
485.4	0.37832278	0.37463457	1075.39	0.20179654	0.2091283	1665.4	0.13722922	0.13720267	2255.39	-0.00031076	0.00294169	2845.4	0.05038273	0.04521038	3435.4	0.0799746	0.08229922	4025.4	-0.00726585	0	
485.6	0.37825491	0.37460254	1075.59	0.20197055	0.20910099	1665.6	0.13729556	0.13718679	2255.59	0.00015412	0.0029015	2845.6	0.05024616	0.04520206	3435.6	0.08098009	0.08228782	4025.6	-0.00795137	0	
485.8	0.3783104	0.37457052	1075.79	0.20243323	0.20907369	1665.8	0.13837184	0.13717091	2255.79	0.00022971	0.00286186	2845.8	0.05072169	0.04519374	3435.8	0.08127004	0.08227642	4025.8	-0.00924555	0	
486	0.37820092	0.3745385	1075.99	0.20253725	0.20904639	1666	0.13877669	0.13715503	2255.99	-0.00014072	0.00282276	2846	0.05049566	0.04518543	3436	0.08074822	0.08226502	4026	-0.01008523	0	
486.2	0.37845281	0.37450648	1076.19	0.20258133	0.2090191	1666.2	0.13855664	0.13713916	2256.19	-0.00042644	0.0027842	2846.2	0.04982089	0.04517711	3436.2	0.0813332	0.08225362	4026.2	-0.01014975	0	
486.4	0.37899236	0.37447447	1076.39	0.20321047	0.20899181	1666.4	0.13897844	0.13712329	2256.39	-0.00016497	0.00274616	2846.4	0.04891045	0.04516879	3436.4	0.08118024	0.08224223	4026.4	-0.01013212	0	
486.6	0.37806254	0.37444245	1076.59	0.20379762	0.20896452	1666.6	0.13920962	0.13710742	2256.59	-0.0006366	0.00270865	2846.6	0.04812992	0.04516048	3436.6	0.08158256	0.08223083	4026.6	-0.01079715	0	
486.8	0.37866412	0.37441044	1076.79	0.20476522	0.20893724	1666.8	0.1388582	0.13709155	2256.79	-0.00033916	0.00267164	2846.8	0.04767409	0.04515217	3436.8	0.08103382	0.08221944	4026.8	-0.01006523	0	
487	0.37922176	0.37437843	1076.99	0.20496785	0.20890996	1667	0.13791677	0.13707568	2256.99	-0.0003099	0.00263514	2847	0.04803433	0.04514386	3437	0.08202192	0.08220805	4027	-0.00925482	0	
487.2	0.37942818	0.37434643	1077.19	0.20645348	0.20888268	1667.2	0.13647285	0.13705982	2257.19	0.0001411	0.00259914	2847.2	0.04771431	0.04513555	3437.2	0.08159745	0.08219666	4027.2	-0.00876171	0	
487.4	0.37983998	0.37431443	1077.39	0.20758964	0.20885541	1667.4	0.13612329	0.13704396	2257.39	0.00013586	0.00256363	2847.4	0.04689673	0.04512724	3437.4	0.08149781	0.08218527	4027.4	-0.00814164	0	
487.6	0.38026626	0.37428243	1077.59	0.2078443	0.20882814	1667.6	0.13518301	0.13702809	2257.59	0.00097468	0.00252861	2847.6	0.04651062	0.04511893	3437.6	0.08266647	0.08217389	4027.6	-0.00731772	0	
487.8	0.37986652	0.37425043	1077.79	0.20833847	0.20880088	1667.8	0.13509243	0.13701224	2257.79	0.00024711	0.00249407	2847.8	0.04660776	0.04511063	3437.8	0.08255988	0.0821625	4027.8	-0.00713209	0	
488	0.37972437	0.37421844	1077.99	0.2083867	0.20877361	1668	0.13509808	0.13699638	2257.99	0.00085662	0.00245999	2848	0.04727325	0.04510233	3438	0.08186482	0.08215112	4028	-0.0063812	0	
488.2	0.37926201	0.37418645	1078.19	0.20690552	0.20874635	1668.2	0.13602996	0.13698052	2258.19	0.0013761	0.00242638	2848.2	0.04751859	0.04509403	3438.2	0.08186605	0.08213974	4028.2	-0.00616294	0	
488.4	0.37946366	0.37415446	1078.39	0.2062294	0.2087191	1668.4	0.13698993	0.13696467	2258.39	0.00121137	0.00239324	2848.4	0.04819107	0.04508573	3438.4	0.0818842	0.08212836	4028.4	-0.0056857	0	
488.6	0.37940713	0.37412247	1078.59	0.20651382	0.20869185	1668.6	0.13750868	0.13694882	2258.59	0.00067393	0.00236054	2848.6	0.04817761	0.04507743	3438.6	0.0812543	0.08211698	4028.6	-0.00550687	0	
488.8	0.37953034	0.37409049	1078.79	0.2053675	0.2086646	1668.8	0.1370941	0.13693297	2258.79	0.00086001	0.00232829	2848.8	0.04958328	0.04506913	3438.8	0.0813599	0.0821056	4028.8	-0.00539454	0	
489	0.37932475	0.37405851	1078.99	0.20421402	0.20863736	1669	0.13737019	0.13691712	2258.99	0.00028205	0.00229648	2849	0.04946949	0.04506083	3439	0.08144018	0.08209423	4029	-0.0063345	0	
489.2	0.37853155	0.37402653	1079.19	0.2035805	0.20861011	1669.2	0.13668345	0.13690127	2259.19	0.00032384	0.00226511	2849.2	0.0500883	0.04505254	3439.2	0.08165897	0.08208286	4029.2	-0.00582256	0	
489.4	0.37830666	0.37399456	1079.39	0.20307643	0.20858288	1669.4	0.13772358	0.13688543	2259.39	0.00071471	0.00223417	2849.4	0.05043729	0.04504425	3439.4	0.08155688	0.08207148	4029.4	-0.00683176	0	
489.6	0.37823727	0.37396259	1079.59	0.20274309	0.20855564	1669.6	0.13781189	0.13686959	2259.59	0.00072411	0.00220364	2849.6	0.0507389	0.04503596	3439.6	0.0820469	0.08206011	4029.6	-0.00729224	0	
489.8	0.37812299	0.37393062	1079.79	0.202141	0.20852841	1669.8	0.13796652	0.13685375	2259.79	0.00067836	0.00217354	2849.8	0.05074074	0.04502767	3439.8	0.08176219	0.08204875	4029.8	-0.00853897	0	
490	0.37775316	0.37389865	1079.99	0.20145533	0.20850119	1670	0.13683534	0.13683791	2259.99	-0.00012437	0.00214384	2850	0.05065269	0.04501938	3440	0.0828383	0.08203738	4030	-0.00847959	0	
490.2	0.37737026	0.37386669	1080.19	0.20164731	0.20847396	1670.2	0.13692083	0.13682207	2260.19	0.00092898	0.00211456	2850.2	0.04928448	0.0450111	3440.2	0.08384615	0.08202601	4030.2	-0.00802567	0	
490.4	0.37774965	0.37383473	1080.39	0.20227464	0.20844674	1670.4	0.13758135	0.13680624	2260.39	0.00062469	0.00208567	2850.4	0.0488864	0.04500281	3440.4	0.08386184	0.08201465	4030.4	-0.00810803	0	
490.6	0.37723212	0.37380277	1080.59	0.20195772	0.20841953	1670.6	0.13690038	0.1367904	2260.59	0.00056592	0.00205717	2850.6	0.04813229	0.04499453	3440.6	0.08467181	0.08200329	4030.6	-0.00807799	0	
490.8	0.37741966	0.37377081	1080.79	0.20190091	0.20839232	1670.8	0.13570603	0.13677457	2260.79	0.00016876	0.00202907	2850.8	0.04780104	0.04498625	3440.8	0.08522917	0.08199193	4030.8	-0.00759775	0	
491	0.37708832	0.37373886	1080.99	0.2022491	0.20836511	1671	0.13458067	0.13675874	2260.99	0.00029456	0.00200135	2851	0.04695081	0.04497797	3441	0.08554455	0.08198057	4031	-0.00749741	0	
491.2	0.37711908	0.37370691	1081.19	0.20318947	0.2083379	1671.2	0.13380395	0.13674291	2261.19	0.00043365	0.00197401	2851.2	0.04610092	0.04496969	3441.2	0.0857991	0.08196921	4031.2	-0.00746293	0	
491.4	0.37747693	0.37367496	1081.39	0.20374583	0.2083107	1671.4	0.1341009	0.13672709	2261.39	0.00047593	0.00194704	2851.4	0.04534527	0.04496141	3441.4	0.08522235	0.08195785	4031.4	-0.00651572	0	
491.6	0.37675462	0.37364302	1081.59	0.20350166	0.2082835	1671.6	0.13438279	0.13671126	2261.59	-0.00028059	0.00192044	2851.6	0.0445253	0.04495313	3441.6	0.08541913	0.0819465	4031.6	-0.0059807	0	
491.8	0.37676956	0.37361108	1081.79	0.20387062	0.20825631	1671.8	0.13534135	0.13669544	2261.79	-0.00137674	0.0018942	2851.8	0.04554829	0.04494486	3441.8	0.08552425	0.08193515	4031.8	-0.00610234	0	
492	0.37674144	0.37357914	1081.99	0.20447297	0.20822912	1672	0.13629137	0.13667962	2261.99	-0.00042577	0.00186833	2852	0.0456486	0.04493659	3442	0.08508257	0.08192379	4032	-0.00557155	0	
492.2	0.37614453	0.3735472	1082.19	0.20366452	0.20820193	1672.2	0.13797775	0.1366638	2262.19	-0.00026619	0.0018428	2852.2	0.0457633	0.04492832	3442.2	0.08533133	0.08191244	4032.2	-0.00659736	0	
492.4	0.37632	0.37351527	1082.39	0.20506956	0.20817475	1672.4	0.13867605	0.13664798	2262.39	-0.00043221	0.00181763	2852.4	0.04546104	0.04492005	3442.4	0.08516342	0.0819011	4032.4	-0.00652049	0	
492.6	0.37553373	0.37348334	1082.59	0.20505379	0.20814756	1672.6	0.13977726	0.13663217	2262.59	-0.00111844	0.00179279	2852.6	0.04546903	0.04491178	3442.6	0.08462796	0.08188975	4032.6	-0.00706505	0	
492.8	0.37514568	0.37345141	1082.79	0.20360424	0.20812039	1672.8	0.1401649	0.13661636	2262.79	-0.00049497	0.0017683	2852.8	0.04603999	0.04490351	3442.8	0.08484911	0.0818784	4032.8	-0.00695317	0	
493	0.37487544	0.37341949	1082.99	0.20328929	0.20809321	1673	0.14123086	0.13660054	2262.99	-0.00077063	0.00174414	2853	0.04674165	0.04489525	3443	0.08518038	0.08186706	4033	-0.00678372	0	
493.2	0.37572561	0.37338756	1083.19	0.20322571	0.20806604	1673.2	0.14050853	0.13658473	2263.19	-0.00013508	0.00172032	2853.2	0.04700596	0.04488699	3443.2	0.08480607	0.08185572	4033.2	-0.00701629	0	
493.4	0.37605972	0.37335564	1083.39	0.20336117	0.20803888	1673.4	0.14067522	0.13656893	2263.39	0.00015988	0.00169681	2853.4	0.04752712	0.04487872	3443.4	0.08442956	0.08184438	4033.4	-0.0073055	0	
493.6	0.37617934	0.37332373	1083.59	0.20420353	0.20801172	1673.6	0.13950653	0.13655312	2263.59	0.0012219	0.00167363	2853.6	0.04822837	0.04487046	3443.6	0.085066	0.08183304	4033.6	-0.0074072	0	
493.8	0.3760438	0.37329181	1083.79	0.20387751	0.20798456	1673.8	0.1393747	0.13653732	2263.79	0.00115849	0.00165077	2853.8	0.04764893	0.0448622	3443.8	0.08547408	0.0818217	4033.8	-0.00752566	0	
494	0.37613941	0.3732599	1083.99	0.20349734	0.2079574	1674	0.13855578	0.13652151	2263.99	0.00141258	0.00162822	2854	0.047732	0.04485395	3444	0.08533781	0.08181037	4034	-0.00729784	0	
494.2	0.37610407	0.37322799	1084.19	0.20406033	0.20793025	1674.2	0.13849825	0.13650571	2264.19	0.00282152	0.00160597	2854.2	0.04716825	0.04484569	3444.2	0.08611385	0.08179903	4034.2	-0.00762243	0	
494.4	0.37616072	0.37319608	1084.39	0.20422212	0.2079031	1674.4	0.13742176	0.13648992	2264.39	0.0026849	0.00158403	2854.4	0.04717716	0.04483744	3444.4	0.08475909	0.0817877	4034.4	-0.00762058	0	
494.6	0.37571268	0.37316418	1084.59	0.20319989	0.20787596	1674.6	0.13602003	0.13647412	2264.59	0.00297338	0.00156239	2854.6	0.04640476	0.04482918	3444.6	0.08477649	0.08177637	4034.6	-0.00675969	0	
494.8	0.37604155	0.37313228	1084.79	0.20356329	0.20784881	1674.8	0.13488643	0.13645832	2264.79	0.0032489	0.00154105	2854.8	0.04645557	0.04482093	3444.8	0.08395588	0.08176504	4034.8	-0.00626912	0	
495	0.37646098	0.37310038	1084.99	0.20359523	0.20782168	1675	0.1341761	0.13644253	2264.99	0.00348469	0.00151999	2855	0.04548667	0.04481268	3445	0.08339554	0.08175371	4035	-0.005988	0	
495.2	0.37672533	0.37306849	1085.19	0.20345907	0.20779454	1675.2	0.13402902	0.13642674	2265.19	0.00359005	0.00149923	2855.2	0.04478377	0.04480444	3445.2	0.08276831	0.08174239	4035.2	-0.00594207	0	
495.4	0.37702174	0.37303659	1085.39	0.20397954	0.20776741	1675.4	0.13425584	0.13641095	2265.39	0.00315291	0.00147875	2855.4	0.04541873	0.04479619	3445.4	0.08126301	0.08173106	4035.4	-0.0055511	0	
495.6	0.37659389	0.3730047	1085.59	0.20425829	0.20774028	1675.6	0.13426138	0.13639516	2265.59	0.00221229	0.00145854	2855.6	0.04511135	0.04478794	3445.6	0.08091918	0.08171974	4035.6	-0.00518853	0	
495.8	0.37717282	0.37297282	1085.79	0.20396838	0.20771316	1675.8	0.13441967	0.13637938	2265.79	0.00207679	0.00143862	2855.8	0.04573706	0.0447797	3445.8	0.08089921	0.08170842	4035.8	-0.00497866	0	
496	0.37743809	0.37294093	1085.99	0.20417249	0.20768604	1676	0.13453967	0.13636359	2265.99	0.00249272	0.00141896	2856	0.04499031	0.04477146	3446	0.08055365	0.0816971	4036	-0.0056237	0	
496.2	0.37821451	0.37290905	1086.19	0.20369076	0.20765892	1676.2	0.13522113	0.13634781	2266.19	0.00269029	0.00139958	2856.2	0.04477911	0.04476322	3446.2	0.08024705	0.08168578	4036.2	-0.00729482	0	
496.4	0.37899885	0.37287717	1086.39	0.20425591	0.20763181	1676.4	0.13518504	0.13633203	2266.39	0.00180386	0.00138046	2856.4	0.04480712	0.04475498	3446.4	0.08055769	0.08167446	4036.4	-0.00746442	0	
496.6	0.37825053	0.37284529	1086.59	0.20340526	0.2076047	1676.6	0.13654706	0.13631625	2266.59	0.00093501	0.0013616	2856.6	0.0455845	0.04474674	3446.6	0.08066147	0.08166315	4036.6	-0.00857996	0	
496.8	0.37862205	0.37281342	1086.79	0.20264661	0.20757759	1676.8	0.13613529	0.13630048	2266.79	0.00089319	0.001343	2856.8	0.04622069	0.04473851	3446.8	0.08092003	0.08165183	4036.8	-0.0088257	0	
497	0.38019136	0.37278155	1086.99	0.20279009	0.20755049	1677	0.13627369	0.1362847	2266.99	0.00063321	0.00132465	2857	0.04779059	0.04473027	3447	0.08137074	0.08164052	4037	-0.01034036	0	
497.2	0.38120614	0.37274968	1087.19	0.20273247	0.20752339	1677.2	0.13655484	0.13626893	2267.19	0.00018747	0.00130655	2857.2	0.0486853	0.04472204	3447.2	0.08171541	0.08162921	4037.2	-0.01114888	0	
497.4	0.3816983	0.37271782	1087.39	0.20268993	0.2074963	1677.4	0.1370185	0.13625316	2267.39	-0.00033038	0.0012887	2857.4	0.05006708	0.04471381	3447.4	0.08255272	0.0816179	4037.4	-0.01145005	0	
497.6	0.38151658	0.37268595	1087.59	0.20299692	0.20746921	1677.6	0.13739477	0.13623739	2267.59	0.00015477	0.0012711	2857.6	0.04978481	0.04470558	3447.6	0.08283796	0.08160659	4037.6	-0.01213309	0	
497.8	0.38120133	0.37265409	1087.79	0.20295675	0.20744212	1677.8	0.13786151	0.13622162	2267.79	0.00008376	0.00125373	2857.8	0.05029884	0.04469735	3447.8	0.08333444	0.08159529	4037.8	-0.01253572	0	
498	0.38076611	0.37262224	1087.99	0.2027768	0.20741503	1678	0.13770155	0.13620585	2267.99	0.00059474	0.0012366	2858	0.05065542	0.04468912	3448	0.0830522	0.08158398	4038	-0.01328677	0	
498.2	0.38039746	0.37259038	1088.19	0.20290374	0.20738795	1678.2	0.13786937	0.13619009	2268.19	0.00112277	0.00121971	2858.2	0.04996517	0.0446809	3448.2	0.08389755	0.08157268	4038.2	-0.01252264	0	
498.4	0.37983652	0.37255853	1088.39	0.20240383	0.20736087	1678.4	0.13748634	0.13617433	2268.39	0.00123962	0.00120305	2858.4	0.04991729	0.04467267	3448.4	0.08289165	0.08156138	4038.4	-0.01124789	0	
498.6	0.37929467	0.37252668	1088.59	0.20158335	0.2073338	1678.6	0.13759353	0.13615857	2268.59	0.0013855	0.00118661	2858.6	0.04866907	0.04466445	3448.6	0.08339251	0.08155008	4038.6	-0.01046028	0	
498.8	0.37875177	0.37249484	1088.79	0.20196017	0.20730673	1678.8	0.13741641	0.13614281	2268.79	0.00185775	0.0011704	2858.8	0.04850579	0.04465623	3448.8	0.08246612	0.08153878	4038.8	-0.01004569	0	
499	0.37833776	0.37246299	1088.99	0.20141084	0.20727966	1679	0.13714681	0.13612705	2268.99	0.002181	0.00115441	2859	0.04797359	0.04464801	3449	0.08211187	0.08152749	4039	-0.00887585	0	
499.2	0.37740185	0.37243115	1089.19	0.20143377	0.2072526	1679.2	0.13741849	0.1361113	2269.19	0.00250647	0.00113864	2859.2	0.04783741	0.04463979	3449.2	0.08136775	0.08151619	4039.2	-0.00843446	0	
499.4	0.37670586	0.37239931	1089.39	0.20183964	0.20722554	1679.4	0.13688554	0.13609555	2269.39	0.00151316	0.00112308	2859.4	0.04820128	0.04463158	3449.4	0.08083901	0.0815049	4039.4	-0.00754338	0	
499.6	0.37662741	0.37236748	1089.59	0.20145204	0.20719848	1679.6	0.13615497	0.13607979	2269.59	0.00053262	0.00110774	2859.6	0.04705976	0.04462336	3449.6	0.08047279	0.08149361	4039.6	-0.00694367	0	
499.8	0.37675497	0.37233564	1089.79	0.20131452	0.20717143	1679.8	0.13530893	0.13606404	2269.79	0.0006971	0.00109261	2859.8	0.04710744	0.04461515	3449.8	0.08044754	0.08148232	4039.8	-0.00705707	0	
500	0.37643223	0.37230381	1089.99	0.201929	0.20714438	1680	0.1350721	0.1360483	2269.99	0.00087005	0.00107768	2860	0.04624845	0.04460694	3450	0.07968874	0.08147103	4040	-0.00740593	0	
500.2	0.37731006	0.37227199	1090.19	0.20148759	0.20711733	1680.2	0.13528644	0.13603255	2270.19	0.0003865	0.00106296	2860.2	0.04584917	0.04459873	3450.2	0.07927399	0.08145974	4040.2	-0.00766675	0	
500.4	0.37711611	0.37224016	1090.39	0.2018312	0.20709029	1680.4	0.1352601	0.13601681	2270.39	-0.00059845	0.00104844	2860.4	0.04634766	0.04459052	3450.4	0.07996218	0.08144846	4040.4	-0.00729043	0	
500.6	0.37624485	0.37220834	1090.59	0.20106192	0.20706325	1680.6	0.13570472	0.13600107	2270.59	-0.00080498	0.00103411	2860.6	0.04654784	0.04458231	3450.6	0.07901765	0.08143717	4040.6	-0.00803525	0	
500.8	0.37681935	0.37217652	1090.79	0.20102321	0.20703622	1680.8	0.13440559	0.13598533	2270.79	-0.00144696	0.00101999	2860.8	0.0470063	0.0445741	3450.8	0.07922255	0.08142589	4040.8	-0.00798902	0	
501	0.37727105	0.3721447	1090.99	0.20182485	0.20700919	1681	0.13539226	0.13596959	2270.99	-0.00144142	0.00100605	2861	0.0472455	0.0445659	3451	0.07940564	0.08141461	4041	-0.00849202	0	
501.2	0.3772842	0.37211289	1091.19	0.2022248	0.20698216	1681.2	0.13589225	0.13595385	2271.19	-0.0023024	0.00099231	2861.2	0.04824127	0.0445577	3451.2	0.07920063	0.08140333	4041.2	-0.0090116	0	
501.4	0.37711017	0.37208108	1091.39	0.2026894	0.20695513	1681.4	0.13655648	0.13593812	2271.39	-0.0020812	0.00097875	2861.4	0.04820357	0.0445495	3451.4	0.07906509	0.08139205	4041.4	-0.0090173	0	
501.6	0.37571294	0.37204927	1091.59	0.20350874	0.20692811	1681.6	0.13790215	0.13592238	2271.59	-0.00223233	0.00096538	2861.6	0.04875377	0.0445413	3451.6	0.07925579	0.08138078	4041.6	-0.0095954	0	
501.8	0.37554681	0.37201747	1091.79	0.20378953	0.20690109	1681.8	0.13840365	0.13590665	2271.79	-0.00275749	0.00095219	2861.8	0.04943918	0.0445331	3451.8	0.08037736	0.0813695	4041.8	-0.00986458	0	
502	0.37480885	0.37198566	1091.99	0.20371672	0.20687408	1682	0.13886599	0.13589092	2271.99	-0.0021795	0.00093918	2862	0.04931194	0.0445249	3452	0.08073243	0.08135823	4042	-0.00998272	0	
502.2	0.37466271	0.37195386	1092.19	0.20410378	0.20684707	1682.2	0.13891695	0.1358752	2272.19	-0.00247735	0.00092635	2862.2	0.0490189	0.04451671	3452.2	0.08107818	0.08134696	4042.2	-0.00936139	0	
502.4	0.37411154	0.37192207	1092.39	0.20444341	0.20682006	1682.4	0.13869081	0.13585947	2272.39	-0.00218134	0.0009137	2862.4	0.04890006	0.04450851	3452.4	0.08094324	0.08133569	4042.4	-0.00958581	0	
502.6	0.37346573	0.37189027	1092.59	0.20400743	0.20679306	1682.6	0.13935458	0.13584375	2272.59	-0.0023038	0.00090121	2862.6	0.04931748	0.04450032	3452.6	0.0813227	0.08132442	4042.6	-0.00962489	0	
502.8	0.37315094	0.37185848	1092.79	0.20425916	0.20676606	1682.8	0.13922849	0.13582802	2272.79	-0.00191294	0.0008889	2862.8	0.050082	0.04449213	3452.8	0.08142073	0.08131315	4042.8	-0.00869753	0	
503	0.37367002	0.37182669	1092.99	0.2042392	0.20673906	1683	0.13865167	0.1358123	2272.99	-0.00139145	0.00087676	2863	0.05011683	0.04448394	3453	0.0825712	0.08130189	4043	-0.00828686	0	
503.2	0.37361952	0.3717949	1093.19	0.20448258	0.20671207	1683.2	0.13815266	0.13579659	2273.19	-0.00117325	0.00086478	2863.2	0.05012839	0.04447575	3453.2	0.08269907	0.08129062	4043.2	-0.00861574	0	
503.4	0.37357558	0.37176312	1093.39	0.20473808	0.20668508	1683.4	0.13738547	0.13578087	2273.39	-0.00151835	0.00085297	2863.4	0.04954199	0.04446757	3453.4	0.08306762	0.08127936	4043.4	-0.00864552	0	
503.6	0.37462937	0.37173134	1093.59	0.20518639	0.20665809	1683.6	0.13721969	0.13576515	2273.59	-0.00094919	0.00084131	2863.6	0.04857486	0.04445938	3453.6	0.08331015	0.0812681	4043.6	-0.00770239	0	
503.8	0.37440563	0.37169956	1093.79	0.20549246	0.20663111	1683.8	0.13725264	0.13574944	2273.79	0.00006488	0.00082982	2863.8	0.04752425	0.0444512	3453.8	0.08390826	0.08125684	4043.8	-0.00777565	0	
504	0.37493797	0.37166779	1093.99	0.20568471	0.20660413	1684	0.13735691	0.13573373	2273.99	0.00021561	0.00081848	2864	0.04608453	0.04444302	3454	0.08369261	0.08124558	4044	-0.00781584	0	
504.2	0.37614396	0.37163601	1094.19	0.20546776	0.20657716	1684.2	0.13706874	0.13571802	2274.19	-0.00046438	0.0008073	2864.2	0.04553383	0.04443484	3454.2	0.08426397	0.08123433	4044.2	-0.00761487	0	
504.4	0.3761995	0.37160424	1094.39	0.20551123	0.20655019	1684.4	0.13559604	0.13570231	2274.39	-0.00119262	0.00079627	2864.4	0.04472019	0.04442666	3454.4	0.0845912	0.08122307	4044.4	-0.00702455	0	
504.6	0.37588949	0.37157247	1094.59	0.20447195	0.20652322	1684.6	0.13560509	0.13568661	2274.59	-0.00100328	0.00078539	2864.6	0.04308891	0.04441848	3454.6	0.08356166	0.08121182	4044.6	-0.00712401	0	
504.8	0.3760612	0.37154071	1094.79	0.20533832	0.20649625	1684.8	0.13501862	0.1356709	2274.79	-0.0012159	0.00077466	2864.8	0.04256676	0.04441031	3454.8	0.08404798	0.08120057	4044.8	-0.00669721	0	
505	0.3762681	0.37150895	1094.99	0.20584001	0.20646929	1685	0.1354306	0.1356552	2274.99	-0.00127468	0.00076408	2865	0.04249877	0.04440213	3455	0.08352261	0.08118932	4045	-0.00649639	0	
505.2	0.37706144	0.37147719	1095.19	0.20550736	0.20644233	1685.2	0.13521173	0.1356395	2275.19	-0.00171941	0.00075364	2865.2	0.04333034	0.04439396	3455.2	0.08336217	0.08117807	4045.2	-0.00740349	0	
505.4	0.37685811	0.37144543	1095.39	0.20585779	0.20641538	1685.4	0.13597712	0.1356238	2275.39	-0.00180593	0.00074335	2865.4	0.04339381	0.04438579	3455.4	0.08289212	0.08116683	4045.4	-0.00684901	0	
505.6	0.37722701	0.37141368	1095.59	0.20538348	0.20638843	1685.6	0.13612641	0.13560811	2275.59	-0.00197662	0.00073319	2865.6	0.04333295	0.04437762	3455.6	0.083343	0.08115558	4045.6	-0.00744399	0	
505.8	0.37794847	0.37138193	1095.79	0.20519132	0.20636148	1685.8	0.13606116	0.13559241	2275.79	-0.00192925	0.00072317	2865.8	0.0433297	0.04436945	3455.8	0.08281446	0.08114434	4045.8	-0.00771663	0	
506	0.3770886	0.37135018	1095.99	0.2050532	0.20633454	1686	0.13553041	0.13557672	2275.99	-0.00146076	0.00071329	2866	0.04346397	0.04436128	3456	0.08219481	0.0811331	4046	-0.00785078	0	
506.2	0.37714679	0.37131843	1096.19	0.20546594	0.2063076	1686.2	0.13564492	0.13556103	2276.19	-0.00227236	0.00070355	2866.2	0.04420755	0.04435312	3456.2	0.08171663	0.08112186	4046.2	-0.00794578	0	
506.4	0.37658257	0.37128669	1096.39	0.2049544	0.20628066	1686.4	0.13526039	0.13554534	2276.39	-0.0020935	0.00069394	2866.4	0.04409099	0.04434496	3456.4	0.08162096	0.08111062	4046.4	-0.00910235	0	
506.6	0.37672092	0.37125495	1096.59	0.20378009	0.20625373	1686.6	0.13570579	0.13552965	2276.59	-0.00215398	0.00068446	2866.6	0.04504281	0.04433679	3456.6	0.08132097	0.08109938	4046.6	-0.00881867	0	
506.8	0.37686135	0.37122321	1096.79	0.20414696	0.2062268	1686.8	0.1358312	0.13551397	2276.79	-0.00128916	0.00067511	2866.8	0.04485346	0.04432863	3456.8	0.08144984	0.08108814	4046.8	-0.009361	0	
507	0.37721719	0.37119148	1096.99	0.20394475	0.20619987	1687	0.13579045	0.13549828	2276.99	-0.00030602	0.00066588	2867	0.04539934	0.04432047	3457	0.08106069	0.08107691	4047	-0.00968816	0	
507.2	0.37691225	0.37115974	1097.19	0.20455452	0.20617295	1687.2	0.13627437	0.1354826	2277.19	0.0000657	0.00065679	2867.2	0.04504042	0.04431232	3457.2	0.08075908	0.08106568	4047.2	-0.0104093	0	
507.4	0.37718597	0.37112801	1097.39	0.20532595	0.20614603	1687.4	0.13720567	0.13546692	2277.39	0.00024762	0.00064781	2867.4	0.04448278	0.04430416	3457.4	0.08094678	0.08105445	4047.4	-0.0111787	0	
507.6	0.37756271	0.37109629	1097.59	0.20487163	0.20611911	1687.6	0.13769907	0.13545124	2277.59	0.00067977	0.00063896	2867.6	0.0440404	0.04429601	3457.6	0.08139278	0.08104322	4047.6	-0.01162557	0	
507.8	0.37723964	0.37106456	1097.79	0.20447267	0.2060922	1687.8	0.13744798	0.13543557	2277.79	-0.0002661	0.00063023	2867.8	0.04314836	0.04428785	3457.8	0.08179448	0.08103199	4047.8	-0.01179546	0	
508	0.37772771	0.37103284	1097.99	0.20504988	0.20606529	1688	0.13756719	0.13541989	2277.99	-0.00094559	0.00062162	2868	0.04303133	0.0442797	3458	0.08151843	0.08102076	4048	-0.01165364	0	
508.2	0.3775681	0.37100112	1098.19	0.20464713	0.20603839	1688.2	0.13737295	0.13540422	2278.19	-0.00211307	0.00061313	2868.2	0.0427739	0.04427155	3458.2	0.08184633	0.08100954	4048.2	-0.01075428	0	
508.4	0.37776974	0.37096941	1098.39	0.20337802	0.20601149	1688.4	0.13694758	0.13538855	2278.39	-0.00226294	0.00060476	2868.4	0.04189888	0.0442634	3458.4	0.08169585	0.08099832	4048.4	-0.01074896	0	
508.6	0.37779455	0.3709377	1098.59	0.20300442	0.20598459	1688.6	0.13803889	0.13537288	2278.59	-0.00179161	0.00059649	2868.6	0.04137626	0.04425526	3458.6	0.08105301	0.08098709	4048.6	-0.01069918	0	
508.8	0.37734222	0.37090598	1098.79	0.20331942	0.2059577	1688.8	0.13794122	0.13535721	2278.79	-0.00260107	0.00058834	2868.8	0.04214047	0.04424711	3458.8	0.08077372	0.08097587	4048.8	-0.01034982	0	
509	0.37765515	0.37087428	1098.99	0.20343253	0.2059308	1689	0.13750859	0.13534154	2278.99	-0.00292962	0.00058031	2869	0.04233839	0.04423897	3459	0.0804329	0.08096466	4049	-0.01081585	0	
509.2	0.37780586	0.37084257	1099.19	0.20297795	0.20590392	1689.2	0.13684813	0.13532588	2279.19	-0.00323386	0.00057238	2869.2	0.0425455	0.04423082	3459.2	0.08056744	0.08095344	4049.2	-0.01086635	0	
509.4	0.37802184	0.37081087	1099.39	0.20343989	0.20587703	1689.4	0.13759459	0.13531022	2279.39	-0.0032757	0.00056456	2869.4	0.0425321	0.04422268	3459.4	0.08050191	0.08094222	4049.4	-0.01008485	0	
509.6	0.37819099	0.37077917	1099.59	0.20258614	0.20585015	1689.6	0.13759021	0.13529456	2279.59	-0.00348964	0.00055685	2869.6	0.04282851	0.04421454	3459.6	0.08054032	0.08093101	4049.6	-0.00956913	0	
509.8	0.37688652	0.37074747	1099.79	0.20246731	0.20582328	1689.8	0.13775911	0.1352789	2279.79	-0.00370418	0.00054924	2869.8	0.04407215	0.0442064	3459.8	0.08007217	0.0809198	4049.8	-0.00850851	0	
510	0.3761654	0.37071578	1099.99	0.20237522	0.2057964	1690	0.13687445	0.13526324	2279.99	-0.00348152	0.00054174	2870	0.04541563	0.04419827	3460	0.0806168	0.08090859	4050	-0.00764712	0	
510.2	0.37594882	0.37068409	1100.19	0.20207436	0.20576953	1690.2	0.13780278	0.13524759	2280.19	-0.00326309	0.00053433	2870.2	0.04536665	0.04419013	3460.2	0.08042016	0.08089738	4050.2	-0.00750011	0	
510.4	0.37571798	0.3706524	1100.39	0.20166848	0.20574267	1690.4	0.13768944	0.13523194	2280.39	-0.00291139	0.00052703	2870.4	0.04494522	0.044182	3460.4	0.07949877	0.08088617	4050.4	-0.00827764	0	
510.6	0.37654343	0.37062071	1100.59	0.20154937	0.2057158	1690.6	0.13808296	0.13521628	2280.59	-0.0027957	0.00051983	2870.6	0.04567192	0.04417387	3460.6	0.07886566	0.08087496	4050.6	-0.00810273	0	
510.8	0.37510593	0.37058903	1100.79	0.20219876	0.20568894	1690.8	0.13816722	0.13520064	2280.79	-0.00153495	0.00051273	2870.8	0.04601997	0.04416574	3460.8	0.07933109	0.08086376	4050.8	-0.00907043	0	
511	0.37502742	0.37055735	1100.99	0.2020342	0.20566209	1691	0.13794532	0.13518499	2280.99	-0.00109522	0.00050573	2871	0.04587042	0.04415761	3461	0.07900889	0.08085256	4051	-0.00841677	0	
511.2	0.37475978	0.37052567	1101.19	0.20331075	0.20563524	1691.2	0.138486	0.13516934	2281.19	-0.00080858	0.00049882	2871.2	0.04588898	0.04414948	3461.2	0.07841887	0.08084136	4051.2	-0.0091326	0	
511.4	0.37507299	0.37049399	1101.39	0.20325537	0.20560839	1691.4	0.13832933	0.1351537	2281.39	-0.00094441	0.000492	2871.4	0.04607726	0.04414135	3461.4	0.07893477	0.08083016	4051.4	-0.00907406	0	
511.6	0.37497886	0.37046232	1101.59	0.20288803	0.20558154	1691.6	0.13775059	0.13513806	2281.59	-0.00079239	0.00048528	2871.6	0.04566229	0.04413323	3461.6	0.07872399	0.08081896	4051.6	-0.00820484	0	
511.8	0.37507743	0.37043065	1101.79	0.20352539	0.2055547	1691.8	0.1373121	0.13512242	2281.79	-0.00094008	0.00047865	2871.8	0.04569135	0.04412511	3461.8	0.07813775	0.08080776	4051.8	-0.00780009	0	
512	0.37546515	0.37039899	1101.99	0.20343433	0.20552786	1692	0.13742638	0.13510678	2281.99	-0.00072353	0.00047211	2872	0.04656469	0.04411699	3462	0.07771586	0.08079657	4052	-0.00864317	0	
512.2	0.37569877	0.37036732	1102.19	0.20265615	0.20550103	1692.2	0.136744	0.13509114	2282.19	-0.00088673	0.00046566	2872.2	0.04567742	0.04410887	3462.2	0.07772068	0.08078537	4052.2	-0.00866871	0	
512.4	0.37658096	0.37033566	1102.39	0.20274215	0.2054742	1692.4	0.1359527	0.13507551	2282.39	-0.00025257	0.0004593	2872.4	0.04573703	0.04410075	3462.4	0.07779793	0.08077418	4052.4	-0.0097158	0	
512.6	0.37683393	0.370304	1102.59	0.20364664	0.20544737	1692.6	0.13613804	0.13505987	2282.59	-0.00072359	0.00045303	2872.6	0.04681561	0.04409263	3462.6	0.07650909	0.08076299	4052.6	-0.0105724	0	
512.8	0.37605049	0.37027234	1102.79	0.20402575	0.20542054	1692.8	0.13560381	0.13504424	2282.79	-0.00212395	0.00044684	2872.8	0.04706026	0.04408451	3462.8	0.07636954	0.0807518	4052.8	-0.01099932	0	
513	0.37563202	0.37024069	1102.99	0.20386321	0.20539372	1693	0.13464719	0.13502861	2282.99	-0.00193263	0.00044073	2873	0.04742144	0.0440764	3463	0.07632241	0.08074061	4053	-0.01184702	0	
513.2	0.37577525	0.37020904	1103.19	0.20344978	0.20536691	1693.2	0.13381923	0.13501298	2283.19	-0.00326472	0.00043471	2873.2	0.0467428	0.04406829	3463.2	0.07701643	0.08072943	4053.2	-0.01210929	0	
513.4	0.37566814	0.37017739	1103.39	0.20307437	0.20534009	1693.4	0.13463016	0.13499736	2283.39	-0.00370555	0.00042877	2873.4	0.04630365	0.04406018	3463.4	0.07697397	0.08071824	4053.4	-0.01148314	0	
513.6	0.37596859	0.37014575	1103.59	0.20324274	0.20531328	1693.6	0.13477974	0.13498173	2283.59	-0.00430102	0.00042292	2873.6	0.04698173	0.04405207	3463.6	0.07712562	0.08070706	4053.6	-0.01094108	0	
513.8	0.37627567	0.3701141	1103.79	0.20438863	0.20528647	1693.8	0.13517208	0.13496611	2283.79	-0.0036527	0.00041714	2873.8	0.04636084	0.04404396	3463.8	0.07704041	0.08069588	4053.8	-0.01129921	0	
514	0.37773403	0.37008246	1103.99	0.2041736	0.20525967	1694	0.1348296	0.13495049	2283.99	-0.00422829	0.00041144	2874	0.04590322	0.04403585	3464	0.07768788	0.0806847	4054	-0.01106425	0	
514.2	0.37837758	0.37005083	1104.19	0.20385006	0.20523287	1694.2	0.13580855	0.13493487	2284.19	-0.00408416	0.00040582	2874.2	0.04508143	0.04402775	3464.2	0.07751319	0.08067352	4054.2	-0.01120657	0	
514.4	0.37898433	0.37001919	1104.39	0.20402919	0.20520607	1694.4	0.13649327	0.13491926	2284.39	-0.0045017	0.00040027	2874.4	0.04606205	0.04401964	3464.4	0.07724908	0.08066234	4054.4	-0.01137841	0	
514.6	0.378359	0.36998756	1104.59	0.20418043	0.20517928	1694.6	0.13678013	0.13490364	2284.59	-0.00385339	0.00039481	2874.6	0.04574702	0.04401154	3464.6	0.07801398	0.08065117	4054.6	-0.01110084	0	
514.8	0.37733449	0.36995593	1104.79	0.20377058	0.20515249	1694.8	0.1370005	0.13488803	2284.79	-0.00319501	0.00038941	2874.8	0.04513034	0.04400344	3464.8	0.07786065	0.08064	4054.8	-0.01026489	0	
515	0.37746373	0.3699243	1104.99	0.20371686	0.20512571	1695	0.13763092	0.13487242	2284.99	-0.00291777	0.00038409	2875	0.04439407	0.04399534	3465	0.07787446	0.08062882	4055	-0.00986477	0	
515.2	0.3774183	0.36989268	1105.19	0.20380029	0.20509892	1695.2	0.13827107	0.13485681	2285.19	-0.00236885	0.00037885	2875.2	0.04431071	0.04398724	3465.2	0.07797949	0.08061765	4055.2	-0.00933581	0	
515.4	0.37777975	0.36986106	1105.39	0.20293494	0.20507215	1695.4	0.1372646	0.1348412	2285.39	-0.00296377	0.00037367	2875.4	0.04310376	0.04397915	3465.4	0.07909144	0.08060648	4055.4	-0.00869274	0	
515.6	0.37737158	0.36982944	1105.59	0.20182505	0.20504537	1695.6	0.13681293	0.13482559	2285.59	-0.0024219	0.00036856	2875.6	0.04212475	0.04397105	3465.6	0.07829038	0.08059532	4055.6	-0.00851654	0	
515.8	0.37704802	0.36979782	1105.79	0.20080185	0.2050186	1695.8	0.13645691	0.13480999	2285.79	-0.00239835	0.00036353	2875.8	0.04238568	0.04396296	3465.8	0.0784277	0.08058415	4055.8	-0.0089336	0	
516	0.37662892	0.36976621	1105.99	0.19935117	0.20499183	1696	0.13567168	0.13479439	2285.99	-0.00305288	0.00035856	2876	0.04184944	0.04395487	3466	0.0788433	0.08057299	4056	-0.008849	0	
516.2	0.37652704	0.3697346	1106.19	0.19874724	0.20496507	1696.2	0.13506875	0.13477879	2286.19	-0.00251508	0.00035366	2876.2	0.0418489	0.04394678	3466.2	0.0792411	0.08056182	4056.2	-0.00839379	0	
516.4	0.37614208	0.36970299	1106.39	0.19880686	0.2049383	1696.4	0.13505574	0.13476319	2286.39	-0.00173184	0.00034883	2876.4	0.04294242	0.04393869	3466.4	0.07922821	0.08055066	4056.4	-0.00864403	0	
516.6	0.37541145	0.36967139	1106.59	0.1985749	0.20491155	1696.6	0.1352732	0.13474759	2286.59	-0.00246028	0.00034407	2876.6	0.04366955	0.0439306	3466.6	0.07842377	0.0805395	4056.6	-0.0089556	0	
516.8	0.37443583	0.36963979	1106.79	0.19819541	0.20488479	1696.8	0.13491623	0.134732	2286.79	-0.00304524	0.00033937	2876.8	0.04388547	0.04392252	3466.8	0.07808424	0.08052835	4056.8	-0.00914868	0	
517	0.37481284	0.36960819	1106.99	0.19759077	0.20485804	1697	0.13462409	0.1347164	2286.99	-0.00252936	0.00033473	2877	0.04355707	0.04391443	3467	0.07786333	0.08051719	4057	-0.0097676	0	
517.2	0.37603234	0.36957659	1107.19	0.19752207	0.20483129	1697.2	0.13457123	0.13470081	2287.19	-0.00271746	0.00033016	2877.2	0.04250075	0.04390635	3467.2	0.07852676	0.08050603	4057.2	-0.01002651	0	
517.4	0.37635909	0.36954499	1107.39	0.19762988	0.20480455	1697.4	0.13578071	0.13468522	2287.39	-0.00228809	0.00032565	2877.4	0.04236789	0.04389827	3467.4	0.07812557	0.08049488	4057.4	-0.00956735	0	
517.6	0.37799795	0.3695134	1107.59	0.19814748	0.20477781	1697.6	0.13571088	0.13466963	2287.59	-0.00158658	0.0003212	2877.6	0.04261655	0.04389019	3467.6	0.07849995	0.08048373	4057.6	-0.00955512	0	
517.8	0.37865641	0.36948181	1107.79	0.19829157	0.20475107	1697.8	0.1365015	0.13465405	2287.79	-0.00160095	0.00031681	2877.8	0.04229956	0.04388211	3467.8	0.07829768	0.08047258	4057.8	-0.00964072	0	
518	0.37895382	0.36945023	1107.99	0.19805059	0.20472434	1698	0.13630355	0.13463846	2287.99	-0.00273434	0.00031248	2878	0.04340659	0.04387403	3468	0.07900196	0.08046143	4058	-0.00881931	0	
518.2	0.37880193	0.36941864	1108.19	0.19776892	0.20469761	1698.2	0.13787084	0.13462288	2288.19	-0.0024178	0.00030821	2878.2	0.04449361	0.04386596	3468.2	0.07915712	0.08045028	4058.2	-0.00897965	0	
518.4	0.37742811	0.36938706	1108.39	0.19804457	0.20467088	1698.4	0.13859762	0.1346073	2288.39	-0.00235311	0.000304	2878.4	0.04511354	0.04385788	3468.4	0.07847381	0.08043914	4058.4	-0.00893426	0	
518.6	0.37599856	0.36935549	1108.59	0.19837846	0.20464416	1698.6	0.13857073	0.13459172	2288.59	-0.0021368	0.00029985	2878.6	0.04435294	0.04384981	3468.6	0.0787212	0.08042799	4058.6	-0.00862277	0	
518.8	0.37642779	0.36932391	1108.79	0.19833145	0.20461744	1698.8	0.13897529	0.13457614	2288.79	-0.00338391	0.00029575	2878.8	0.04388628	0.04384174	3468.8	0.07814095	0.08041685	4058.8	-0.00900267	0	
519	0.37655067	0.36929234	1108.99	0.19966862	0.20459072	1699	0.13830408	0.13456057	2288.99	-0.00355181	0.00029171	2879	0.04330066	0.04383367	3469	0.07834715	0.08040571	4059	-0.00980848	0	
519.2	0.37606331	0.36926077	1109.19	0.20075151	0.20456401	1699.2	0.1374232	0.134545	2289.19	-0.00449753	0.00028773	2879.2	0.04259462	0.0438256	3469.2	0.07896598	0.08039457	4059.2	-0.00967635	0	
519.4	0.3762208	0.3692292	1109.39	0.20021909	0.2045373	1699.4	0.13663773	0.13452942	2289.39	-0.00461128	0.0002838	2879.4	0.0418868	0.04381754	3469.4	0.07937988	0.08038343	4059.4	-0.00949537	0	
519.6	0.37561137	0.36919764	1109.59	0.20022376	0.2045106	1699.6	0.13583226	0.13451385	2289.59	-0.00480788	0.00027992	2879.6	0.04178427	0.04380947	3469.6	0.08010833	0.0803723	4059.6	-0.00989891	0	
519.8	0.37522531	0.36916608	1109.79	0.20073351	0.2044839	1699.8	0.13492451	0.13449829	2289.79	-0.006002	0.00027609	2879.8	0.04207806	0.04380141	3469.8	0.08031991	0.08036116	4059.8	-0.00888481	0	
520	0.37491985	0.36913452	1109.99	0.20098243	0.2044572	1700	0.134548	0.13448272	2289.99	-0.00529061	0.00027232	2880	0.0417996	0.04379335	3470	0.08008835	0.08035003	4060	-0.00963798	0	
520.2	0.37468488	0.36910296	1110.19	0.20189723	0.2044305	1700.2	0.1343415	0.13446716	2290.19	-0.0048239	0.0002686	2880.2	0.04247283	0.04378528	3470.2	0.08076479	0.0803389	4060.2	-0.00935248	0	
520.4	0.37439609	0.36907141	1110.39	0.20285096	0.20440381	1700.4	0.1352708	0.13445159	2290.39	-0.00498919	0.00026493	2880.4	0.04236603	0.04377723	3470.4	0.08030761	0.08032777	4060.4	-0.01001398	0	
520.6	0.37498192	0.36903986	1110.59	0.20323452	0.20437712	1700.6	0.13580022	0.13443603	2290.59	-0.00591948	0.00026131	2880.6	0.04216699	0.04376917	3470.6	0.08039744	0.08031664	4060.6	-0.01026638	0	
520.8	0.37602979	0.36900831	1110.79	0.20334247	0.20435044	1700.8	0.135853	0.13442047	2290.79	-0.00531358	0.00025774	2880.8	0.0423934	0.04376111	3470.8	0.08020547	0.08030551	4060.8	-0.01073994	0	
521	0.37675638	0.36897676	1110.99	0.20328714	0.20432376	1701	0.13668438	0.13440492	2290.99	-0.00419313	0.00025422	2881	0.04197265	0.04375306	3471	0.08051328	0.08029439	4061	-0.01095983	0	
521.2	0.37655516	0.36894522	1111.19	0.20354204	0.20429708	1701.2	0.1379718	0.13438936	2291.19	-0.00384566	0.00025075	2881.2	0.04187491	0.043745	3471.2	0.08031745	0.08028326	4061.2	-0.00991075	0	
521.4	0.37658183	0.36891368	1111.39	0.20291844	0.2042704	1701.4	0.1388342	0.13437381	2291.39	-0.00306479	0.00024732	2881.4	0.04249338	0.04373695	3471.4	0.0802655	0.08027214	4061.4	-0.00935853	0	
521.6	0.37748222	0.36888214	1111.59	0.20223034	0.20424373	1701.6	0.13926879	0.13435826	2291.59	-0.00231761	0.00024394	2881.6	0.04279327	0.0437289	3471.6	0.08021944	0.08026102	4061.6	-0.00864949	0	
521.8	0.37713799	0.36885061	1111.79	0.20191121	0.20421707	1701.8	0.13994057	0.13434271	2291.79	-0.00204702	0.00024061	2881.8	0.04334686	0.04372085	3471.8	0.07966605	0.0802499	4061.8	-0.00808429	0	
522	0.37608446	0.36881907	1111.99	0.2015633	0.2041904	1702	0.13964272	0.13432716	2291.99	-0.00150348	0.00023733	2882	0.04323741	0.04371281	3472	0.07917229	0.08023878	4062	-0.0083399	0	
522.2	0.37555385	0.36878754	1112.19	0.20028305	0.20416374	1702.2	0.14040961	0.13431161	2292.19	-0.00174385	0.00023408	2882.2	0.0438731	0.04370476	3472.2	0.07910285	0.08022766	4062.2	-0.00808682	0	
522.4	0.37458862	0.36875602	1112.39	0.20058791	0.20413709	1702.4	0.14021007	0.13429607	2292.39	-0.00180775	0.00023088	2882.4	0.04313318	0.04369672	3472.4	0.07851942	0.08021655	4062.4	-0.00814461	0	
522.6	0.37483312	0.36872449	1112.59	0.20083357	0.20411043	1702.6	0.14043358	0.13428052	2292.59	-0.00225876	0.00022773	2882.6	0.04248658	0.04368867	3472.6	0.07911147	0.08020544	4062.6	-0.00837865	0	
522.8	0.37530112	0.36869297	1112.79	0.20093764	0.20408378	1702.8	0.14027556	0.13426498	2292.79	-0.00270481	0.00022462	2882.8	0.04184397	0.04368063	3472.8	0.07873753	0.08019432	4062.8	-0.00849627	0	
523	0.37527596	0.36866145	1112.99	0.20055421	0.20405714	1703	0.13821458	0.13424944	2292.99	-0.00242929	0.00022155	2883	0.04174803	0.04367259	3473	0.07910238	0.08018321	4063	-0.00821824	0	
523.2	0.37471606	0.36862994	1113.19	0.20044308	0.20403049	1703.2	0.13739913	0.13423391	2293.19	-0.00264062	0.00021852	2883.2	0.04210919	0.04366455	3473.2	0.07985545	0.08017211	4063.2	-0.00783164	0	
523.4	0.37554182	0.36859843	1113.39	0.2002097	0.20400385	1703.4	0.13644799	0.13421837	2293.39	-0.00191941	0.00021554	2883.4	0.04205777	0.04365652	3473.4	0.08050656	0.080161	4063.4	-0.00742523	0	
523.6	0.37604913	0.36856691	1113.59	0.20047485	0.20397722	1703.6	0.13514085	0.13420284	2293.59	-0.0024795	0.00021259	2883.6	0.04240495	0.04364848	3473.6	0.08072503	0.08014989	4063.6	-0.00808979	0	
523.8	0.37565665	0.36853541	1113.79	0.20071373	0.20395059	1703.8	0.13484072	0.1341873	2293.79	-0.00255761	0.00020969	2883.8	0.04261663	0.04364045	3473.8	0.08004463	0.08013879	4063.8	-0.00803801	0	
524	0.37598012	0.3685039	1113.99	0.20126034	0.20392396	1704	0.13507419	0.13417177	2293.99	-0.00253107	0.00020683	2884	0.04277466	0.04363242	3474	0.08049025	0.08012769	4064	-0.0089576	0	
524.2	0.37605222	0.3684724	1114.19	0.20174671	0.20389733	1704.2	0.13493211	0.13415624	2294.19	-0.00309152	0.000204	2884.2	0.04253635	0.04362439	3474.2	0.08033668	0.08011659	4064.2	-0.0086083	0	
524.4	0.37577592	0.3684409	1114.39	0.20191131	0.20387071	1704.4	0.13566716	0.13414072	2294.39	-0.00342296	0.00020121	2884.4	0.04203421	0.04361636	3474.4	0.07986045	0.08010549	4064.4	-0.00997452	0	
524.6	0.37542713	0.3684094	1114.59	0.20161017	0.20384409	1704.6	0.13572536	0.13412519	2294.59	-0.0044428	0.00019846	2884.6	0.04142142	0.04360833	3474.6	0.08017532	0.08009439	4064.6	-0.00982468	0	
524.8	0.37547619	0.36837791	1114.79	0.20186525	0.20381748	1704.8	0.13579262	0.13410967	2294.79	-0.00425153	0.00019575	2884.8	0.04123622	0.0436003	3474.8	0.07989243	0.08008329	4064.8	-0.00952277	0	
525	0.37491794	0.36834642	1114.99	0.20149763	0.20379087	1705	0.13635625	0.13409415	2294.99	-0.00412642	0.00019308	2885	0.04177573	0.04359228	3475	0.08026203	0.0800722	4065	-0.00962189	0	
525.2	0.37431724	0.36831493	1115.19	0.20138653	0.20376426	1705.2	0.13723692	0.13407863	2295.19	-0.00433524	0.00019044	2885.2	0.04205252	0.04358425	3475.2	0.08025211	0.0800611	4065.2	-0.00895614	0	
525.4	0.37496348	0.36828344	1115.39	0.20183862	0.20373765	1705.4	0.13683494	0.13406311	2295.39	-0.00368761	0.00018784	2885.4	0.04256751	0.04357623	3475.4	0.08050117	0.08005001	4065.4	-0.00943842	0	
525.6	0.37503134	0.36825196	1115.59	0.20134695	0.20371105	1705.6	0.13680769	0.1340476	2295.59	-0.00393649	0.00018527	2885.6	0.04217124	0.04356821	3475.6	0.08015246	0.08003892	4065.6	-0.01036889	0	
525.8	0.3751813	0.36822048	1115.79	0.20141681	0.20368445	1705.8	0.13653991	0.13403208	2295.79	-0.00322632	0.00018274	2885.8	0.04230349	0.04356019	3475.8	0.0806747	0.08002783	4065.8	-0.01102394	0	
526	0.37438867	0.368189	1115.99	0.20104772	0.20365786	1706	0.13645781	0.13401657	2295.99	-0.0034672	0.00018024	2886	0.04217168	0.04355217	3476	0.08077683	0.08001675	4066	-0.01149385	0	
526.2	0.37521548	0.36815752	1116.19	0.20171702	0.20363127	1706.2	0.13660509	0.13400106	2296.19	-0.00473626	0.00017778	2886.2	0.04231226	0.04354416	3476.2	0.08060723	0.08000566	4066.2	-0.0114349	0	
526.4	0.37496727	0.36812605	1116.39	0.20213518	0.20360468	1706.4	0.13719265	0.13398555	2296.39	-0.00553065	0.00017535	2886.4	0.04088273	0.04353614	3476.4	0.0812635	0.07999458	4066.4	-0.01178253	0	
526.6	0.37497976	0.36809458	1116.59	0.20231256	0.2035781	1706.6	0.13691342	0.13397004	2296.59	-0.00558045	0.00017296	2886.6	0.04146168	0.04352813	3476.6	0.08058518	0.07998349	4066.6	-0.01135131	0	
526.8	0.37529357	0.36806311	1116.79	0.20131983	0.20355152	1706.8	0.1361216	0.13395454	2296.79	-0.00537854	0.0001706	2886.8	0.04112995	0.04352012	3476.8	0.07999462	0.07997241	4066.8	-0.01174651	0	
527	0.37540215	0.36803165	1116.99	0.20106921	0.20352494	1707	0.13581133	0.13393904	2296.99	-0.00547279	0.00016826	2887	0.04152502	0.04351211	3477	0.07997605	0.07996133	4067	-0.01176965	0	
527.2	0.3757563	0.36800019	1117.19	0.20093677	0.20349837	1707.2	0.13640349	0.13392353	2297.19	-0.00462927	0.00016597	2887.2	0.04203985	0.0435041	3477.2	0.07967346	0.07995026	4067.2	-0.01229285	0	
527.4	0.37688444	0.36796873	1117.39	0.20151763	0.2034718	1707.4	0.13638618	0.13390803	2297.39	-0.00374137	0.0001637	2887.4	0.04259669	0.04349609	3477.4	0.07980973	0.07993918	4067.4	-0.01243811	0	
527.6	0.37737356	0.36793727	1117.59	0.20054119	0.20344523	1707.6	0.13630733	0.13389254	2297.59	-0.00415541	0.00016146	2887.6	0.04292184	0.04348809	3477.6	0.07928936	0.0799281	4067.6	-0.01287709	0	
527.8	0.37649439	0.36790582	1117.79	0.20068971	0.20341867	1707.8	0.13640203	0.13387704	2297.79	-0.00439832	0.00015926	2887.8	0.04345982	0.04348008	3477.8	0.07872536	0.07991703	4067.8	-0.01252326	0	
528	0.37715211	0.36787436	1117.99	0.20070047	0.20339211	1708	0.13670479	0.13386155	2297.99	-0.0048342	0.00015708	2888	0.04402877	0.04347208	3478	0.07885092	0.07990596	4068	-0.01209957	0	
528.2	0.37618645	0.36784292	1118.19	0.20047593	0.20336555	1708.2	0.13679853	0.13384605	2298.19	-0.00419546	0.00015493	2888.2	0.04376462	0.04346408	3478.2	0.07811378	0.07989489	4068.2	-0.01144583	0	
528.4	0.37581193	0.36781147	1118.39	0.20072781	0.203339	1708.4	0.13761499	0.13383056	2298.39	-0.0045212	0.00015282	2888.4	0.04332617	0.04345608	3478.4	0.07819113	0.07988382	4068.4	-0.01125359	0	
528.6	0.37535791	0.36778003	1118.59	0.20104498	0.20331245	1708.6	0.13722205	0.13381507	2298.59	-0.00475024	0.00015073	2888.6	0.04314305	0.04344808	3478.6	0.07858706	0.07987275	4068.6	-0.0096903	0	
528.8	0.37569769	0.36774859	1118.79	0.2010829	0.20328591	1708.8	0.13684674	0.13379959	2298.79	-0.00435215	0.00014867	2888.8	0.04332714	0.04344008	3478.8	0.07908562	0.07986169	4068.8	-0.00900691	0	
529	0.37618646	0.36771715	1118.99	0.20126387	0.20325936	1709	0.13632924	0.1337841	2298.99	-0.00435689	0.00014664	2889	0.04453182	0.04343209	3479	0.08018753	0.07985062	4069	-0.00948886	0	
529.2	0.37614616	0.36768571	1119.19	0.20122325	0.20323283	1709.2	0.13642685	0.13376862	2299.19	-0.00435417	0.00014464	2889.2	0.04528218	0.04342409	3479.2	0.0807251	0.07983956	4069.2	-0.00903649	0	
529.4	0.37679858	0.36765428	1119.39	0.20178889	0.20320629	1709.4	0.1358698	0.13375314	2299.39	-0.00397097	0.00014266	2889.4	0.04528233	0.0434161	3479.4	0.08089803	0.0798285	4069.4	-0.00872513	0	
529.6	0.37675935	0.36762285	1119.59	0.2010651	0.20317976	1709.6	0.13585776	0.13373766	2299.59	-0.00359918	0.00014071	2889.6	0.04596216	0.04340811	3479.6	0.08046424	0.07981744	4069.6	-0.00873329	0	
529.8	0.37712411	0.36759142	1119.79	0.20162266	0.20315323	1709.8	0.13627598	0.13372218	2299.79	-0.0030514	0.00013879	2889.8	0.04600316	0.04340012	3479.8	0.08072398	0.07980638	4069.8	-0.0079333	0	
530	0.37666768	0.36756	1119.99	0.20107044	0.20312671	1710	0.13520709	0.1337067	2299.99	-0.00406113	0.00013689	2890	0.0461425	0.04339213	3480	0.0807334	0.07979533	4070	-0.00717289	0	
530.2	0.37743496	0.36752858	1120.19	0.2013465	0.20310018	1710.2	0.13485271	0.13369123	2300.19	-0.00439767	0.00013502	2890.2	0.04605393	0.04338414	3480.2	0.08052265	0.07978427	4070.2	-0.00741071	0	
530.4	0.37727871	0.36749716	1120.39	0.20112867	0.20307367	1710.4	0.1343185	0.13367575	2300.39	-0.00466512	0.00013318	2890.4	0.04504736	0.04337616	3480.4	0.08045693	0.07977322	4070.4	-0.00771515	0	
530.6	0.37792478	0.36746574	1120.59	0.20149192	0.20304715	1710.6	0.1331671	0.13366028	2300.59	-0.0048366	0.00013136	2890.6	0.04514842	0.04336818	3480.6	0.07914427	0.07976217	4070.6	-0.00838483	0	
530.8	0.37929287	0.36743433	1120.79	0.20121216	0.20302064	1710.8	0.13351896	0.13364481	2300.79	-0.00403836	0.00012956	2890.8	0.04376177	0.04336019	3480.8	0.07885383	0.07975112	4070.8	-0.00919328	0	
531	0.37904886	0.36740292	1120.99	0.2008035	0.20299413	1711	0.13421822	0.13362935	2300.99	-0.00381492	0.00012779	2891	0.04369106	0.04335221	3481	0.07879592	0.07974007	4071	-0.00950177	0	
531.2	0.37890922	0.36737151	1121.19	0.20094851	0.20296763	1711.2	0.13403864	0.13361388	2301.19	-0.00290612	0.00012605	2891.2	0.04296084	0.04334423	3481.2	0.07837468	0.07972902	4071.2	-0.01074714	0	
531.4	0.37885212	0.3673401	1121.39	0.20065037	0.20294113	1711.4	0.13386929	0.13359842	2301.39	-0.00297607	0.00012433	2891.4	0.04225478	0.04333626	3481.4	0.07836182	0.07971797	4071.4	-0.01172942	0	
531.6	0.37731376	0.3673087	1121.59	0.19947434	0.20291463	1711.6	0.13453952	0.13358295	2301.59	-0.0030633	0.00012263	2891.6	0.04099808	0.04332828	3481.6	0.07819602	0.07970693	4071.6	-0.01257378	0	
531.8	0.37679506	0.3672773	1121.79	0.1995271	0.20288814	1711.8	0.13577357	0.13356749	2301.79	-0.00279185	0.00012095	2891.8	0.04119018	0.0433203	3481.8	0.07768796	0.07969589	4071.8	-0.01282444	0	
532	0.37650224	0.3672459	1121.99	0.19966964	0.20286165	1712	0.13642375	0.13355203	2301.99	-0.00246045	0.0001193	2892	0.04116645	0.04331233	3482	0.07762997	0.07968485	4072	-0.01309223	0	
532.2	0.37530806	0.36721451	1122.19	0.20015749	0.20283516	1712.2	0.13664725	0.13353658	2302.19	-0.00223691	0.00011767	2892.2	0.0409439	0.04330436	3482.2	0.07733959	0.07967381	4072.2	-0.0130733	0	
532.4	0.37613462	0.36718312	1122.39	0.20077909	0.20280868	1712.4	0.13658973	0.13352112	2302.39	-0.00260406	0.00011606	2892.4	0.04074909	0.04329639	3482.4	0.07742383	0.07966277	4072.4	-0.01362627	0	
532.6	0.37525825	0.36715173	1122.59	0.20118252	0.2027822	1712.6	0.13580165	0.13350567	2302.59	-0.00271761	0.00011448	2892.6	0.04091264	0.04328842	3482.6	0.07714597	0.07965173	4072.6	-0.01380573	0	
532.8	0.37515206	0.36712034	1122.79	0.20090219	0.20275572	1712.8	0.13624933	0.13349022	2302.79	-0.00323682	0.00011291	2892.8	0.04131451	0.04328045	3482.8	0.07746403	0.0796407	4072.8	-0.01436039	0	
533	0.37530759	0.36708895	1122.99	0.20050664	0.20272925	1713	0.1356053	0.13347477	2302.99	-0.00368049	0.00011137	2893	0.04267633	0.04327249	3483	0.07764103	0.07962966	4073	-0.01540179	0	
533.2	0.37553668	0.36705757	1123.19	0.20034823	0.20270278	1713.2	0.13537489	0.13345932	2303.19	-0.00423699	0.00010985	2893.2	0.04340073	0.04326452	3483.2	0.07715805	0.07961863	4073.2	-0.0147416	0	
533.4	0.3759265	0.36702619	1123.39	0.20094933	0.20267631	1713.4	0.13566451	0.13344388	2303.39	-0.0046826	0.00010835	2893.4	0.04265013	0.04325656	3483.4	0.0760929	0.0796076	4073.4	-0.01389852	0	
533.6	0.37591736	0.36699482	1123.59	0.20123505	0.20264985	1713.6	0.13524318	0.13342843	2303.59	-0.00441258	0.00010687	2893.6	0.04384183	0.0432486	3483.6	0.07529803	0.07959657	4073.6	-0.01433602	0	
533.8	0.37639702	0.36696345	1123.79	0.20115249	0.20262339	1713.8	0.1354145	0.13341299	2303.79	-0.00481981	0.00010541	2893.8	0.04414639	0.04324064	3483.8	0.07590266	0.07958555	4073.8	-0.0135226	0	
534	0.37639995	0.36693207	1123.99	0.20014903	0.20259694	1714	0.13456309	0.13339755	2303.99	-0.00452816	0.00010397	2894	0.0443131	0.04323268	3484	0.07671532	0.07957452	4074	-0.01294613	0	
534.2	0.37718787	0.36690071	1124.19	0.19974868	0.20257048	1714.2	0.13428493	0.13338211	2304.19	-0.0045409	0.00010255	2894.2	0.04353099	0.04322472	3484.2	0.07664107	0.07956349	4074.2	-0.01256018	0	
534.4	0.37748961	0.36686934	1124.39	0.19936682	0.20254404	1714.4	0.1336519	0.13336667	2304.39	-0.00543596	0.00010115	2894.4	0.04343723	0.04321676	3484.4	0.07657614	0.07955247	4074.4	-0.01271679	0	
534.6	0.37828759	0.36683798	1124.59	0.19929306	0.20251759	1714.6	0.13328001	0.13335124	2304.59	-0.00614953	0.00009976	2894.6	0.04277727	0.04320881	3484.6	0.07680433	0.07954145	4074.6	-0.01284487	0	
534.8	0.37919228	0.36680662	1124.79	0.1990094	0.20249115	1714.8	0.13458902	0.1333358	2304.79	-0.00614105	0.0000984	2894.8	0.04188627	0.04320086	3484.8	0.0774101	0.07953043	4074.8	-0.01277016	0	
535	0.37827235	0.36677526	1124.99	0.1983691	0.20246471	1715	0.13405271	0.13332037	2304.99	-0.00576966	0.00009706	2895	0.04066895	0.04319291	3485	0.07753558	0.07951941	4075	-0.01312432	0	
535.2	0.37794197	0.36674391	1125.19	0.19886963	0.20243828	1715.2	0.13405891	0.13330494	2305.19	-0.00571009	0.00009573	2895.2	0.03961511	0.04318496	3485.2	0.07732449	0.0795084	4075.2	-0.01385921	0	
535.4	0.3785413	0.36671255	1125.39	0.19783687	0.20241184	1715.4	0.13550948	0.13328951	2305.39	-0.00625582	0.00009442	2895.4	0.03959457	0.04317701	3485.4	0.07666394	0.07949738	4075.4	-0.0143502	0	
535.6	0.3784946	0.3666812	1125.59	0.19688767	0.20238542	1715.6	0.13642317	0.13327409	2305.59	-0.00624087	0.00009313	2895.6	0.03988125	0.04316906	3485.6	0.07685207	0.07948637	4075.6	-0.01400781	0	
535.8	0.37872413	0.36664986	1125.79	0.19670117	0.20235899	1715.8	0.13681951	0.13325866	2305.79	-0.00635008	0.00009186	2895.8	0.04024897	0.04316111	3485.8	0.07674595	0.07947536	4075.8	-0.01331822	0	
536	0.37763995	0.36661851	1125.99	0.19718051	0.20233257	1716	0.13632805	0.13324324	2305.99	-0.00695153	0.00009061	2896	0.04003362	0.04315317	3486	0.07627059	0.07946434	4076	-0.01290018	0	
536.2	0.37798573	0.36658717	1126.19	0.19744181	0.20230615	1716.2	0.13613819	0.13322782	2306.19	-0.00704919	0.00008937	2896.2	0.04005384	0.04314523	3486.2	0.07673413	0.07945334	4076.2	-0.01262969	0	
536.4	0.37778648	0.36655583	1126.39	0.19696768	0.20227974	1716.4	0.13569843	0.1332124	2306.39	-0.00740084	0.00008815	2896.4	0.04034289	0.04313729	3486.4	0.07687097	0.07944233	4076.4	-0.01343664	0	
536.6	0.37598086	0.3665245	1126.59	0.19694374	0.20225333	1716.6	0.13633032	0.13319698	2306.59	-0.00742529	0.00008694	2896.6	0.04122953	0.04312935	3486.6	0.07635801	0.07943132	4076.6	-0.01292894	0	
536.8	0.37624226	0.36649317	1126.79	0.19696942	0.20222692	1716.8	0.13627561	0.13318157	2306.79	-0.00847042	0.00008576	2896.8	0.04183424	0.04312141	3486.8	0.0762488	0.07942032	4076.8	-0.01278356	0	
537	0.37649506	0.36646183	1126.99	0.19733585	0.20220052	1717	0.13505586	0.13316615	2306.99	-0.00907259	0.00008458	2897	0.04253156	0.04311347	3487	0.0756012	0.07940931	4077	-0.01271712	0	
537.2	0.37663263	0.36643051	1127.19	0.19811956	0.20217412	1717.2	0.13451315	0.13315074	2307.19	-0.00930463	0.00008343	2897.2	0.04238417	0.04310554	3487.2	0.07491619	0.07939831	4077.2	-0.01165295	0	
537.4	0.37702689	0.36639918	1127.39	0.19838287	0.20214772	1717.4	0.13455392	0.13313533	2307.39	-0.0085957	0.00008229	2897.4	0.04268598	0.0430976	3487.4	0.07479738	0.07938731	4077.4	-0.01128173	0	
537.6	0.37615004	0.36636786	1127.59	0.19857034	0.20212133	1717.6	0.13466082	0.13311992	2307.59	-0.00823628	0.00008116	2897.6	0.04390612	0.04308967	3487.6	0.07545859	0.07937632	4077.6	-0.01079889	0	
537.8	0.37557513	0.36633654	1127.79	0.19847616	0.20209494	1717.8	0.13514146	0.13310452	2307.79	-0.00832581	0.00008006	2897.8	0.04374989	0.04308174	3487.8	0.0764778	0.07936532	4077.8	-0.00948398	0	
538	0.3754108	0.36630522	1127.99	0.19710923	0.20206855	1718	0.13483464	0.13308911	2307.99	-0.00734197	0.00007896	2898	0.04332765	0.04307381	3488	0.07706588	0.07935432	4078	-0.00930831	0	
538.2	0.37601418	0.36627391	1128.19	0.19711347	0.20204217	1718.2	0.13444568	0.13307371	2308.19	-0.0080293	0.00007788	2898.2	0.04313675	0.04306588	3488.2	0.07764703	0.07934333	4078.2	-0.00906973	0	
538.4	0.37599022	0.3662426	1128.39	0.19722053	0.20201579	1718.4	0.13494931	0.13305831	2308.39	-0.00754959	0.00007682	2898.4	0.04364685	0.04305795	3488.4	0.07819151	0.07933234	4078.4	-0.0091673	0	
538.6	0.37581167	0.36621129	1128.59	0.19688035	0.20198941	1718.6	0.13508466	0.13304291	2308.59	-0.00825051	0.00007577	2898.6	0.04215707	0.04305003	3488.6	0.07852898	0.07932135	4078.6	-0.00942243	0	
538.8	0.37655435	0.36617998	1128.79	0.19668263	0.20196304	1718.8	0.13579396	0.13302751	2308.79	-0.00849464	0.00007473	2898.8	0.04152145	0.04304211	3488.8	0.07896659	0.07931036	4078.8	-0.00949049	0	
539	0.37640182	0.36614868	1128.99	0.19576463	0.20193667	1719	0.13524627	0.13301211	2308.99	-0.00775917	0.00007371	2899	0.04051672	0.04303418	3489	0.07799471	0.07929937	4079	-0.01003534	0	
539.2	0.37664666	0.36611738	1129.19	0.19525674	0.2019103	1719.2	0.13568279	0.13299672	2309.19	-0.00768881	0.00007271	2899.2	0.04097603	0.04302626	3489.2	0.07759722	0.07928838	4079.2	-0.01066866	0	
539.4	0.37756967	0.36608608	1129.39	0.19436648	0.20188394	1719.4	0.13617354	0.13298133	2309.39	-0.00702667	0.00007171	2899.4	0.04165976	0.04301834	3489.4	0.07785934	0.0792774	4079.4	-0.01128016	0	
539.6	0.3775515	0.36605478	1129.59	0.19397459	0.20185758	1719.6	0.13616676	0.13296593	2309.59	-0.00668953	0.00007073	2899.6	0.04131897	0.04301043	3489.6	0.07807603	0.07926642	4079.6	-0.01103393	0	
539.8	0.37683011	0.36602349	1129.79	0.19469725	0.20183123	1719.8	0.13595296	0.13295055	2309.79	-0.0060291	0.00006977	2899.8	0.04137764	0.04300251	3489.8	0.07841864	0.07925543	4079.8	-0.01186034	0	
540	0.37628212	0.3659922	1129.99	0.19570324	0.20180487	1720	0.13582249	0.13293516	2309.99	-0.00629358	0.00006881	2900	0.04042859	0.04299459	3490	0.07873417	0.07924445	4080	-0.01337034	0	
540.2	0.37658787	0.36596091	1130.19	0.19552425	0.20177852	1720.2	0.13571017	0.13291977	2310.19	-0.00521151	0.00006787	2900.2	0.04010582	0.04298668	3490.2	0.07950231	0.07923348	4080.2	-0.01433225	0	
540.4	0.37561772	0.36592963	1130.39	0.19533763	0.20175218	1720.4	0.13586346	0.13290439	2310.39	-0.00529123	0.00006695	2900.4	0.04021101	0.04297877	3490.4	0.07954956	0.0792225	4080.4	-0.01558902	0	
540.6	0.37538698	0.36589834	1130.59	0.19591886	0.20172584	1720.6	0.13598312	0.13288901	2310.59	-0.00530722	0.00006603	2900.6	0.04035754	0.04297086	3490.6	0.07895931	0.07921152	4080.6	-0.01493647	0	
540.8	0.37633013	0.36586706	1130.79	0.19651468	0.2016995	1720.8	0.13510711	0.13287363	2310.79	-0.00619726	0.00006513	2900.8	0.03975674	0.04296295	3490.8	0.07871135	0.07920055	4080.8	-0.01596951	0	
541	0.37618092	0.36583579	1130.99	0.19788765	0.20167316	1721	0.13434145	0.13285825	2310.99	-0.00618104	0.00006424	2901	0.03934235	0.04295504	3491	0.07884254	0.07918958	4081	-0.01610886	0	
541.2	0.37601816	0.36580451	1131.19	0.19842175	0.20164683	1721.2	0.13368307	0.13284287	2311.19	-0.00580921	0.00006336	2901.2	0.03880827	0.04294713	3491.2	0.07832845	0.0791786	4081.2	-0.01556381	0	
541.4	0.37631295	0.36577324	1131.39	0.19947445	0.2016205	1721.4	0.1336515	0.1328275	2311.39	-0.00583738	0.0000625	2901.4	0.03857914	0.04293923	3491.4	0.07856341	0.07916764	4081.4	-0.01537406	0	
541.6	0.37610276	0.36574197	1131.59	0.20016206	0.20159418	1721.6	0.13318618	0.13281213	2311.59	-0.00677598	0.00006164	2901.6	0.0383439	0.04293133	3491.6	0.0781971	0.07915667	4081.6	-0.01491197	0	
541.8	0.37670321	0.3657107	1131.79	0.20023148	0.20156786	1721.8	0.13273524	0.13279675	2311.79	-0.00711329	0.0000608	2901.8	0.03767858	0.04292342	3491.8	0.07809858	0.0791457	4081.8	-0.01529532	0	
542	0.37697436	0.36567944	1131.99	0.20009478	0.20154154	1722	0.13225664	0.13278139	2311.99	-0.00669285	0.00005997	2902	0.03750377	0.04291552	3492	0.07731571	0.07913474	4082	-0.01455729	0	
542.2	0.37679375	0.36564818	1132.19	0.2015175	0.20151523	1722.2	0.13194474	0.13276602	2312.19	-0.00702671	0.00005915	2902.2	0.03746646	0.04290763	3492.2	0.07627712	0.07912377	4082.2	-0.01394976	0	
542.4	0.37602119	0.36561692	1132.39	0.20121038	0.20148892	1722.4	0.1315516	0.13275065	2312.39	-0.00718395	0.00005834	2902.4	0.03792198	0.04289973	3492.4	0.07536075	0.07911281	4082.4	-0.01378107	0	
542.6	0.37606447	0.36558567	1132.59	0.20002386	0.20146261	1722.6	0.13081275	0.13273529	2312.59	-0.00801087	0.00005755	2902.6	0.03756395	0.04289183	3492.6	0.0747547	0.07910185	4082.6	-0.01417759	0	
542.8	0.37662551	0.36555441	1132.79	0.19964013	0.2014363	1722.8	0.13136658	0.13271993	2312.79	-0.00780889	0.00005676	2902.8	0.03774377	0.04288394	3492.8	0.07384	0.07909089	4082.8	-0.01365889	0	
543	0.37548326	0.36552316	1132.99	0.1986563	0.20141	1723	0.13104184	0.13270457	2312.99	-0.00766986	0.00005598	2903	0.03828384	0.04287604	3493	0.07285339	0.07907993	4083	-0.01395764	0	
543.2	0.37518683	0.36549192	1133.19	0.19841606	0.20138371	1723.2	0.13092127	0.13268921	2313.19	-0.00705673	0.00005522	2903.2	0.0391778	0.04286815	3493.2	0.07306574	0.07906898	4083.2	-0.01329326	0	
543.4	0.3748309	0.36546067	1133.39	0.19795156	0.20135741	1723.4	0.13078584	0.13267385	2313.39	-0.00663939	0.00005447	2903.4	0.04027285	0.04286026	3493.4	0.07361334	0.07905802	4083.4	-0.01279502	0	
543.6	0.37497449	0.36542943	1133.59	0.19746807	0.20133112	1723.6	0.13072527	0.1326585	2313.59	-0.00702433	0.00005372	2903.6	0.04066157	0.04285237	3493.6	0.07349711	0.07904707	4083.6	-0.01260367	0	
543.8	0.3746027	0.36539819	1133.79	0.19686782	0.20130483	1723.8	0.13073041	0.13264314	2313.79	-0.00639309	0.00005299	2903.8	0.0409582	0.04284449	3493.8	0.07460724	0.07903612	4083.8	-0.01331002	0	
544	0.37457705	0.36536695	1133.99	0.19639893	0.20127855	1724	0.13152314	0.13262779	2313.99	-0.00717722	0.00005226	2904	0.04094547	0.0428366	3494	0.07553568	0.07902517	4084	-0.01445107	0	
544.2	0.37523624	0.36533572	1134.19	0.19477956	0.20125227	1724.2	0.13090561	0.13261244	2314.19	-0.00675481	0.00005155	2904.2	0.04140827	0.04282872	3494.2	0.07626235	0.07901422	4084.2	-0.01436709	0	
544.4	0.37471468	0.36530449	1134.39	0.19392176	0.20122599	1724.4	0.13142867	0.13259709	2314.39	-0.00706445	0.00005085	2904.4	0.04148002	0.04282083	3494.4	0.07733126	0.07900328	4084.4	-0.01518146	0	
544.6	0.37501506	0.36527326	1134.59	0.19433728	0.20119972	1724.6	0.13146912	0.13258175	2314.59	-0.00648181	0.00005015	2904.6	0.04138544	0.04281295	3494.6	0.07826716	0.07899233	4084.6	-0.01523333	0	
544.8	0.37570366	0.36524203	1134.79	0.19454959	0.20117345	1724.8	0.13205343	0.1325664	2314.79	-0.00573403	0.00004947	2904.8	0.04146806	0.04280507	3494.8	0.07882831	0.07898139	4084.8	-0.0155462	0	
545	0.3757987	0.36521081	1134.99	0.19538844	0.20114719	1725	0.13151946	0.13255106	2314.99	-0.00529605	0.00004879	2905	0.0419539	0.04279719	3495	0.07868491	0.07897045	4085	-0.01476082	0	
545.2	0.37657362	0.36517959	1135.19	0.19505745	0.20112092	1725.2	0.13168725	0.13253572	2315.19	-0.00530562	0.00004812	2905.2	0.04175453	0.04278932	3495.2	0.07851382	0.0789595	4085.2	-0.01425909	0	
545.4	0.37648911	0.36514837	1135.39	0.19604962	0.20109466	1725.4	0.1317423	0.13252038	2315.39	-0.00505251	0.00004747	2905.4	0.04194941	0.04278144	3495.4	0.07838625	0.07894857	4085.4	-0.01516264	0	
545.6	0.3766818	0.36511715	1135.59	0.19570091	0.20106841	1725.6	0.13193826	0.13250504	2315.59	-0.00498263	0.00004682	2905.6	0.04172053	0.04277357	3495.6	0.07802751	0.07893763	4085.6	-0.01546136	0	
545.8	0.37621753	0.36508594	1135.79	0.19542052	0.20104215	1725.8	0.13281815	0.13248971	2315.79	-0.0043101	0.00004618	2905.8	0.04184279	0.04276569	3495.8	0.07840358	0.07892669	4085.8	-0.01560409	0	
546	0.37545273	0.36505473	1135.99	0.19623702	0.20101591	1726	0.1324822	0.13247437	2315.99	-0.00327768	0.00004555	2906	0.0422642	0.04275782	3496	0.07782016	0.07891576	4086	-0.01568692	0	
546.2	0.37523659	0.36502352	1136.19	0.19630238	0.20098966	1726.2	0.13294282	0.13245904	2316.19	-0.00333587	0.00004492	2906.2	0.04261906	0.04274995	3496.2	0.07728499	0.07890482	4086.2	-0.01555102	0	
546.4	0.37552721	0.36499232	1136.39	0.19658081	0.20096342	1726.4	0.13316511	0.13244371	2316.39	-0.00349131	0.00004431	2906.4	0.04320321	0.04274208	3496.4	0.07754617	0.07889389	4086.4	-0.0160568	0	
546.6	0.37526928	0.36496111	1136.59	0.19700324	0.20093718	1726.6	0.13390177	0.13242838	2316.59	-0.00364515	0.00004371	2906.6	0.04255739	0.04273422	3496.6	0.0779262	0.07888296	4086.6	-0.01657244	0	
546.8	0.37435767	0.36492991	1136.79	0.19811027	0.20091094	1726.8	0.1347618	0.13241306	2316.79	-0.00348544	0.00004311	2906.8	0.04287601	0.04272635	3496.8	0.07776591	0.07887203	4086.8	-0.01648455	0	
547	0.37334159	0.36489872	1136.99	0.19885205	0.20088471	1727	0.13444775	0.13239773	2316.99	-0.00357206	0.00004252	2907	0.04254241	0.04271849	3497	0.0782459	0.07886111	4087	-0.01628467	0	
547.2	0.37354215	0.36486752	1137.19	0.19888285	0.20085848	1727.2	0.13482531	0.13238241	2317.19	-0.00408639	0.00004194	2907.2	0.04272998	0.04271062	3497.2	0.07918775	0.07885018	4087.2	-0.0157089	0	
547.4	0.37258413	0.36483633	1137.39	0.19895198	0.20083226	1727.4	0.13418406	0.13236709	2317.39	-0.00500656	0.00004137	2907.4	0.04306712	0.04270276	3497.4	0.07897964	0.07883926	4087.4	-0.01524893	0	
547.6	0.37248795	0.36480514	1137.59	0.19909489	0.20080604	1727.6	0.1336905	0.13235177	2317.59	-0.0057214	0.0000408	2907.6	0.04372002	0.0426949	3497.6	0.07905653	0.07882834	4087.6	-0.0151427	0	
547.8	0.37167102	0.36477396	1137.79	0.19941337	0.20077982	1727.8	0.1341312	0.13233645	2317.79	-0.00569303	0.00004024	2907.8	0.04355764	0.04268704	3497.8	0.07949374	0.07881741	4087.8	-0.01586302	0	
548	0.3714237	0.36474277	1137.99	0.19918792	0.2007536	1728	0.13387439	0.13232113	2317.99	-0.00652071	0.00003969	2908	0.04387452	0.04267919	3498	0.07984192	0.07880649	4088	-0.01680571	0	
548.2	0.37184351	0.36471159	1138.19	0.19909831	0.20072739	1728.2	0.13345013	0.13230582	2318.19	-0.00712048	0.00003915	2908.2	0.04370906	0.04267133	3498.2	0.07975406	0.07879558	4088.2	-0.01629344	0	
548.4	0.37123544	0.36468041	1138.39	0.19984986	0.20070118	1728.4	0.13410702	0.13229051	2318.39	-0.00695883	0.00003862	2908.4	0.04285815	0.04266348	3498.4	0.07952048	0.07878466	4088.4	-0.01658105	0	
548.6	0.37176766	0.36464924	1138.59	0.20024133	0.20067498	1728.6	0.1347742	0.13227519	2318.59	-0.00686256	0.00003809	2908.6	0.04279374	0.04265563	3498.6	0.07841729	0.07877375	4088.6	-0.01477204	0	
548.8	0.3722443	0.36461807	1138.79	0.19963179	0.20064878	1728.8	0.13512663	0.13225989	2318.79	-0.00706134	0.00003757	2908.8	0.04226124	0.04264777	3498.8	0.07674146	0.07876283	4088.8	-0.01436444	0	
549	0.37199997	0.3645869	1138.99	0.19963208	0.20062258	1729	0.13479176	0.13224458	2318.99	-0.00709894	0.00003705	2909	0.04220833	0.04263992	3499	0.07549447	0.07875192	4089	-0.01449521	0	
549.2	0.37309882	0.36455573	1139.19	0.19887671	0.20059639	1729.2	0.13572019	0.13222927	2319.19	-0.00761899	0.00003655	2909.2	0.04072735	0.04263208	3499.2	0.07500709	0.07874101	4089.2	-0.01454674	0	
549.4	0.37236046	0.36452456	1139.39	0.19857914	0.20057019	1729.4	0.13538117	0.13221397	2319.39	-0.00742548	0.00003605	2909.4	0.04001565	0.04262423	3499.4	0.07437416	0.0787301	4089.4	-0.01494469	0	
549.6	0.3717625	0.3644934	1139.59	0.19756972	0.20054401	1729.6	0.13467979	0.13219867	2319.59	-0.00719974	0.00003556	2909.6	0.03902395	0.04261638	3499.6	0.07422835	0.07871919	4089.6	-0.01444363	0	
549.8	0.37172945	0.36446224	1139.79	0.19780951	0.20051782	1729.8	0.13414218	0.13218337	2319.79	-0.0071287	0.00003507	2909.8	0.03833213	0.04260854	3499.8	0.07356925	0.07870829	4089.8	-0.01393499	0	
550	0.37171622	0.36443108	1139.99	0.19820031	0.20049164	1730	0.13334308	0.13216807	2319.99	-0.00728408	0.00003459	2910	0.03830026	0.0426007	3500	0.07379496	0.07869738	4090	-0.01369679	0	
550.2	0.3724509	0.36439993	1140.19	0.19832611	0.20046546	1730.2	0.1333232	0.13215277	2320.19	-0.00699066	0.00003412	2910.2	0.03779093	0.04259286	3500.2	0.07385121	0.07868648	4090.2	-0.01346513	0	
550.4	0.37301959	0.36436878	1140.39	0.1993253	0.20043929	1730.4	0.13253664	0.13213748	2320.39	-0.00701093	0.00003365	2910.4	0.0376167	0.04258502	3500.4	0.07527261	0.07867558	4090.4	-0.01431598	0	
550.6	0.37276822	0.36433763	1140.59	0.19894233	0.20041312	1730.6	0.13164927	0.13212218	2320.59	-0.00664893	0.00003319	2910.6	0.03769356	0.04257718	3500.6	0.075976	0.07866468	4090.6	-0.01476667	0	
550.8	0.37362666	0.36430648	1140.79	0.19934113	0.20038695	1730.8	0.13088127	0.13210689	2320.79	-0.00640317	0.00003274	2910.8	0.03848292	0.04256934	3500.8	0.07641199	0.07865378	4090.8	-0.01436665	0	
551	0.37402063	0.36427534	1140.99	0.19902994	0.20036079	1731	0.13052869	0.1320916	2320.99	-0.0064084	0.00003229	2911	0.03786638	0.04256151	3501	0.0771158	0.07864289	4091	-0.01409759	0	
551.2	0.37396819	0.3642442	1141.19	0.19839898	0.20033463	1731.2	0.13052695	0.13207632	2321.19	-0.00627345	0.00003185	2911.2	0.0388653	0.04255367	3501.2	0.07776902	0.07863199	4091.2	-0.01409603	0	
551.4	0.37277749	0.36421306	1141.39	0.19867264	0.20030847	1731.4	0.1294336	0.13206103	2321.39	-0.00592823	0.00003142	2911.4	0.04000791	0.04254584	3501.4	0.07807634	0.0786211	4091.4	-0.01410036	0	
551.6	0.37252616	0.36418192	1141.59	0.19777077	0.20028232	1731.6	0.12940366	0.13204575	2321.59	-0.00584701	0.00003099	2911.6	0.04074641	0.04253801	3501.6	0.07909359	0.0786102	4091.6	-0.01427134	0	
551.8	0.37239821	0.36415079	1141.79	0.19745739	0.20025617	1731.8	0.13036503	0.13203046	2321.79	-0.00620179	0.00003056	2911.8	0.04129505	0.04253018	3501.8	0.07888416	0.07859931	4091.8	-0.0153968	0	
552	0.37302982	0.36411966	1141.99	0.19677447	0.20023002	1732	0.13068285	0.13201518	2321.99	-0.00623196	0.00003015	2912	0.04217627	0.04252235	3502	0.07867289	0.07858842	4092	-0.01487338	0	
552.2	0.37345608	0.36408853	1142.19	0.197128	0.20020388	1732.2	0.13077957	0.1319999	2322.19	-0.00658594	0.00002973	2912.2	0.04247838	0.04251453	3502.2	0.07777399	0.07857754	4092.2	-0.01490442	0	
552.4	0.3735349	0.36405741	1142.39	0.19637309	0.20017774	1732.4	0.13128756	0.13198463	2322.39	-0.00546312	0.00002933	2912.4	0.04182657	0.0425067	3502.4	0.07780409	0.07856665	4092.4	-0.01472165	0	
552.6	0.3733461	0.36402629	1142.59	0.19529531	0.2001516	1732.6	0.13259299	0.13196935	2322.59	-0.00556784	0.00002893	2912.6	0.04200884	0.04249888	3502.6	0.07688691	0.07855577	4092.6	-0.01367802	0	
552.8	0.3737381	0.36399517	1142.79	0.19525014	0.20012547	1732.8	0.13334334	0.13195408	2322.79	-0.00546142	0.00002853	2912.8	0.04130076	0.04249106	3502.8	0.07630623	0.07854488	4092.8	-0.01462875	0	
553	0.37339355	0.36396405	1142.99	0.19461614	0.20009934	1733	0.13453851	0.13193881	2322.99	-0.00527365	0.00002814	2913	0.04161179	0.04248323	3503	0.07588481	0.078534	4093	-0.01408838	0	
553.2	0.37346638	0.36393294	1143.19	0.19350943	0.20007322	1733.2	0.13510229	0.13192354	2323.19	-0.0062778	0.00002776	2913.2	0.04105586	0.04247542	3503.2	0.07654314	0.07852312	4093.2	-0.01384349	0	
553.4	0.37229691	0.36390182	1143.39	0.1934444	0.20004709	1733.4	0.13485266	0.13190827	2323.39	-0.00664996	0.00002738	2913.4	0.04123926	0.0424676	3503.4	0.07676798	0.07851224	4093.4	-0.01415544	0	
553.6	0.3712783	0.36387071	1143.59	0.19464524	0.20002097	1733.6	0.13475378	0.131893	2323.59	-0.00627628	0.000027	2913.6	0.04039389	0.04245978	3503.6	0.07594543	0.07850136	4093.6	-0.01406817	0	
553.8	0.37207867	0.36383961	1143.79	0.19524558	0.19999486	1733.8	0.13513239	0.13187774	2323.79	-0.00678944	0.00002664	2913.8	0.04027792	0.04245197	3503.8	0.07522835	0.07849049	4093.8	-0.01443463	0	
554	0.37221499	0.3638085	1143.99	0.19589491	0.19996875	1734	0.13518724	0.13186247	2323.99	-0.00659812	0.00002627	2914	0.04061939	0.04244415	3504	0.07505187	0.07847961	4094	-0.0152067	0	
554.2	0.37309957	0.3637774	1144.19	0.19603166	0.19994264	1734.2	0.13412672	0.13184721	2324.19	-0.00575535	0.00002591	2914.2	0.03993826	0.04243634	3504.2	0.07527305	0.07846874	4094.2	-0.01657617	0	
554.4	0.37376017	0.3637463	1144.39	0.19703906	0.19991653	1734.4	0.13334288	0.13183195	2324.39	-0.00657841	0.00002556	2914.4	0.04062956	0.04242853	3504.4	0.07645678	0.07845787	4094.4	-0.01733314	0	
554.6	0.37391398	0.36371521	1144.59	0.1968341	0.19989043	1734.6	0.13261558	0.1318167	2324.59	-0.00664806	0.00002521	2914.6	0.0400315	0.04242072	3504.6	0.07634628	0.078447	4094.6	-0.01774765	0	
554.8	0.37401792	0.36368412	1144.79	0.19726815	0.19986433	1734.8	0.13301139	0.13180144	2324.79	-0.00626443	0.00002487	2914.8	0.03967498	0.04241291	3504.8	0.07689132	0.07843613	4094.8	-0.01804733	0	
555	0.37360957	0.36365303	1144.99	0.19720102	0.19983823	1735	0.13313403	0.13178619	2324.99	-0.00510709	0.00002453	2915	0.03830367	0.04240511	3505	0.07663039	0.07842527	4095	-0.01834895	0	
555.2	0.37321042	0.36362194	1145.19	0.19719721	0.19981214	1735.2	0.13325397	0.13177093	2325.19	-0.00487755	0.00002419	2915.2	0.03883531	0.0423973	3505.2	0.0764713	0.0784144	4095.2	-0.01844436	0	
555.4	0.37236236	0.36359085	1145.39	0.19813565	0.19978605	1735.4	0.13244339	0.13175568	2325.39	-0.00476111	0.00002386	2915.4	0.04008044	0.0423895	3505.4	0.07692571	0.07840354	4095.4	-0.01896082	0	
555.6	0.37243759	0.36355977	1145.59	0.19743737	0.19975997	1735.6	0.13260976	0.13174043	2325.59	-0.005927	0.00002353	2915.6	0.040939	0.04238169	3505.6	0.07683126	0.07839268	4095.6	-0.01826856	0	
555.8	0.37194105	0.36352869	1145.79	0.19752047	0.19973389	1735.8	0.1322696	0.13172519	2325.79	-0.00595498	0.00002321	2915.8	0.04135243	0.04237389	3505.8	0.07601873	0.07838182	4095.8	-0.01799036	0	
556	0.37166737	0.36349761	1145.99	0.19788689	0.19970781	1736	0.13103616	0.13170994	2325.99	-0.00542127	0.0000229	2916	0.04111738	0.0423661	3506	0.07665767	0.07837096	4096	-0.01663401	0	
556.2	0.37091069	0.36346654	1146.19	0.19854095	0.19968173	1736.2	0.13074332	0.1316947	2326.19	-0.00545265	0.00002258	2916.2	0.0407677	0.0423583	3506.2	0.07682123	0.0783601	4096.2	-0.01603266	0	
556.4	0.37107896	0.36343547	1146.39	0.19801659	0.19965566	1736.4	0.13080337	0.13167946	2326.39	-0.00476269	0.00002227	2916.4	0.04023991	0.0423505	3506.4	0.07759331	0.07834924	4096.4	-0.0151611	0	
556.6	0.37085009	0.3634044	1146.59	0.19848465	0.19962959	1736.6	0.13143625	0.13166422	2326.59	-0.00535582	0.00002197	2916.6	0.04026757	0.04234271	3506.6	0.0768259	0.07833839	4096.6	-0.01383816	0	
556.8	0.37088444	0.36337333	1146.79	0.19804846	0.19960353	1736.8	0.13173598	0.13164898	2326.79	-0.00563168	0.00002167	2916.8	0.03958636	0.04233491	3506.8	0.07735696	0.07832754	4096.8	-0.01285037	0	
557	0.37024547	0.36334227	1146.99	0.19698978	0.19957747	1737	0.13315114	0.13163374	2326.99	-0.0050388	0.00002137	2917	0.03964493	0.04232712	3507	0.07771625	0.07831668	4097	-0.01208004	0	
557.2	0.37067032	0.36331121	1147.19	0.19736303	0.19955141	1737.2	0.13349645	0.13161851	2327.19	-0.00539749	0.00002108	2917.2	0.03988328	0.04231933	3507.2	0.07786319	0.07830583	4097.2	-0.01180175	0	
557.4	0.37099743	0.36328015	1147.39	0.19797675	0.19952536	1737.4	0.13417766	0.13160327	2327.39	-0.00544033	0.00002079	2917.4	0.03988242	0.04231154	3507.4	0.07766253	0.07829499	4097.4	-0.01163011	0	
557.6	0.37189919	0.36324909	1147.59	0.19860944	0.1994993	1737.6	0.1349722	0.13158804	2327.59	-0.00542311	0.00002051	2917.6	0.03948722	0.04230375	3507.6	0.07725189	0.07828414	4097.6	-0.01173267	0	
557.8	0.37277561	0.36321804	1147.79	0.19745531	0.19947326	1737.8	0.13469525	0.13157281	2327.79	-0.00569059	0.00002023	2917.8	0.03930957	0.04229597	3507.8	0.07718424	0.07827329	4097.8	-0.01246195	0	
558	0.37313853	0.36318699	1147.99	0.19646672	0.19944721	1738	0.13484642	0.13155759	2327.99	-0.00562156	0.00001995	2918	0.03890906	0.04228818	3508	0.07633801	0.07826245	4098	-0.01277793	0	
558.2	0.37336329	0.36315594	1148.19	0.19526656	0.19942117	1738.2	0.13424429	0.13154236	2328.19	-0.00598805	0.00001968	2918.2	0.03913291	0.0422804	3508.2	0.07644045	0.07825161	4098.2	-0.01364991	0	
558.4	0.37427958	0.3631249	1148.39	0.19531753	0.19939513	1738.4	0.13465974	0.13152714	2328.39	-0.00698665	0.00001941	2918.4	0.03899119	0.04227262	3508.4	0.07636971	0.07824077	4098.4	-0.01435163	0	
558.6	0.37423649	0.36309385	1148.59	0.19389982	0.1993691	1738.6	0.13462848	0.13151191	2328.59	-0.00670892	0.00001915	2918.6	0.03804776	0.04226484	3508.6	0.07621689	0.07822993	4098.6	-0.01458234	0	
558.8	0.37426968	0.36306281	1148.79	0.19297736	0.19934307	1738.8	0.13511881	0.13149669	2328.79	-0.00638777	0.00001888	2918.8	0.03878112	0.04225706	3508.8	0.07620874	0.07821909	4098.8	-0.01489384	0	
559	0.37444277	0.36303178	1148.99	0.19263518	0.19931704	1739	0.13494263	0.13148147	2328.99	-0.00606141	0.00001863	2919	0.03933609	0.04224928	3509	0.07608883	0.07820825	4099	-0.01525629	0	
559.2	0.374183	0.36300074	1149.19	0.19187626	0.19929102	1739.2	0.13478123	0.13146626	2329.19	-0.0065039	0.00001837	2919.2	0.040961	0.0422415	3509.2	0.07590498	0.07819742	4099.2	-0.01476377	0	
559.4	0.37318902	0.36296971	1149.39	0.19228437	0.199265	1739.4	0.13435705	0.13145104	2329.39	-0.00716293	0.00001812	2919.4	0.04148153	0.04223373	3509.4	0.07677484	0.07818658	4099.4	-0.01533141	0	
559.6	0.37371899	0.36293868	1149.59	0.19212281	0.19923898	1739.6	0.13361845	0.13143583	2329.59	-0.00842596	0.00001787	2919.6	0.04184172	0.04222595	3509.6	0.07633768	0.07817575	4099.6	-0.01466223	0	
559.8	0.37298451	0.36290765	1149.79	0.19245076	0.19921297	1739.8	0.13226763	0.13142062	2329.79	-0.00819243	0.00001763	2919.8	0.04105565	0.04221818	3509.8	0.07645784	0.07816492	4099.8	-0.01408758	0	
560	0.37251639	0.36287663	1149.99	0.1936196	0.19918696	1740	0.13229639	0.13140541	2329.99	-0.00772523	0.00001739	2920	0.04064656	0.04221041	3510	0.07692687	0.07815409	4100	-0.01314876	0	
560.2	0.37295912	0.36284561	1150.19	0.19394919	0.19916095	1740.2	0.13210361	0.1313902	2330.19	-0.00774876	0.00001715	2920.2	0.04022661	0.04220264	3510.2	0.0764466	0.07814326	4100.2	-0.01286065	0	
560.4	0.37348595	0.36281459	1150.39	0.19426282	0.19913495	1740.4	0.13108621	0.13137499	2330.39	-0.00701414	0.00001692	2920.4	0.03980229	0.04219487	3510.4	0.07623536	0.07813244	4100.4	-0.01255969	0	
560.6	0.37378828	0.36278357	1150.59	0.19473596	0.19910895	1740.6	0.13170308	0.13135979	2330.59	-0.00736884	0.00001669	2920.6	0.03952036	0.04218711	3510.6	0.07620539	0.07812161	4100.6	-0.01054297	0	
560.8	0.37288761	0.36275256	1150.79	0.19490618	0.19908295	1740.8	0.13215727	0.13134458	2330.79	-0.00730687	0.00001646	2920.8	0.03858674	0.04217934	3510.8	0.07677034	0.07811079	4100.8	-0.01007355	0	
561	0.37250003	0.36272155	1150.99	0.1955918	0.19905696	1741	0.13313631	0.13132938	2330.99	-0.00683544	0.00001623	2921	0.03795542	0.04217158	3511	0.07630093	0.07809997	4101	-0.00975254	0	
561.2	0.37306296	0.36269054	1151.19	0.19674098	0.19903097	1741.2	0.13251391	0.13131418	2331.19	-0.00721667	0.00001601	2921.2	0.03819624	0.04216382	3511.2	0.07591868	0.07808915	4101.2	-0.00967514	0	
561.4	0.37322194	0.36265953	1151.39	0.19683596	0.19900498	1741.4	0.13224372	0.13129899	2331.39	-0.00655767	0.00001579	2921.4	0.03735428	0.04215606	3511.4	0.07667433	0.07807833	4101.4	-0.01011323	0	
561.6	0.37322486	0.36262853	1151.59	0.19612319	0.198979	1741.6	0.13271933	0.13128379	2331.59	-0.00687195	0.00001558	2921.6	0.03711476	0.0421483	3511.6	0.07662205	0.07806751	4101.6	-0.01081697	0	
561.8	0.37246277	0.36259753	1151.79	0.19467413	0.19895302	1741.8	0.13219396	0.13126859	2331.79	-0.0068526	0.00001536	2921.8	0.03750303	0.04214054	3511.8	0.07560781	0.0780567	4101.8	-0.01193648	0	
562	0.37182632	0.36256653	1151.99	0.19403853	0.19892704	1742	0.1326643	0.1312534	2331.99	-0.00621333	0.00001515	2922	0.03792292	0.04213278	3512	0.07452149	0.07804588	4102	-0.01275245	0	
562.2	0.37162016	0.36253554	1152.19	0.19384632	0.19890107	1742.2	0.13204135	0.13123821	2332.19	-0.00586223	0.00001495	2922.2	0.03894139	0.04212503	3512.2	0.07507466	0.07803507	4102.2	-0.0136337	0	
562.4	0.37184883	0.36250455	1152.39	0.19361611	0.1988751	1742.4	0.13167978	0.13122302	2332.39	-0.00579105	0.00001474	2922.4	0.03909055	0.04211728	3512.4	0.07489428	0.07802426	4102.4	-0.0144844	0	
562.6	0.37109915	0.36247356	1152.59	0.19281795	0.19884913	1742.6	0.13164614	0.13120784	2332.59	-0.00488767	0.00001454	2922.6	0.03935019	0.04210952	3512.6	0.07482719	0.07801345	4102.6	-0.015215	0	
562.8	0.37152298	0.36244257	1152.79	0.19236043	0.19882317	1742.8	0.13112528	0.13119265	2332.79	-0.00513322	0.00001434	2922.8	0.04032536	0.04210177	3512.8	0.07534567	0.07800264	4102.8	-0.01505631	0	
563	0.37156551	0.36241159	1152.99	0.1924824	0.19879721	1743	0.13056001	0.13117747	2332.99	-0.00541704	0.00001415	2923	0.04094015	0.04209402	3513	0.07504819	0.07799184	4103	-0.01525758	0	
563.2	0.37130742	0.3623806	1153.19	0.19187022	0.19877125	1743.2	0.13004072	0.13116228	2333.19	-0.00640427	0.00001395	2923.2	0.04086478	0.04208628	3513.2	0.07489623	0.07798103	4103.2	-0.0150462	0	
563.4	0.37114081	0.36234963	1153.39	0.19240757	0.1987453	1743.4	0.12997261	0.1311471	2333.39	-0.00638595	0.00001376	2923.4	0.04028567	0.04207853	3513.4	0.07523288	0.07797023	4103.4	-0.01552563	0	
563.6	0.37170142	0.36231865	1153.59	0.1931539	0.19871935	1743.6	0.12900948	0.13113193	2333.59	-0.00641583	0.00001357	2923.6	0.04075141	0.04207078	3513.6	0.0746317	0.07795942	4103.6	-0.01493654	0	
563.8	0.37122272	0.36228768	1153.79	0.1922721	0.19869341	1743.8	0.12911212	0.13111675	2333.79	-0.00673623	0.00001339	2923.8	0.04024911	0.04206304	3513.8	0.07454758	0.07794862	4103.8	-0.01481429	0	
564	0.37134921	0.3622567	1153.99	0.19217563	0.19866746	1744	0.12987845	0.13110157	2333.99	-0.0068901	0.00001321	2924	0.03950323	0.0420553	3514	0.07435882	0.07793783	4104	-0.01414031	0	
564.2	0.37182184	0.36222574	1154.19	0.19198663	0.19864152	1744.2	0.12968789	0.1310864	2334.19	-0.00719722	0.00001303	2924.2	0.03902992	0.04204756	3514.2	0.07473742	0.07792703	4104.2	-0.01426249	0	
564.4	0.37186808	0.36219477	1154.39	0.19273669	0.19861559	1744.4	0.13065495	0.13107123	2334.39	-0.00784133	0.00001285	2924.4	0.03798198	0.04203982	3514.4	0.07492845	0.07791623	4104.4	-0.01317136	0	
564.6	0.37109745	0.36216381	1154.59	0.19252394	0.19858966	1744.6	0.13208188	0.13105606	2334.59	-0.00972504	0.00001267	2924.6	0.03733058	0.04203208	3514.6	0.07544159	0.07790544	4104.6	-0.01174584	0	
564.8	0.37019973	0.36213285	1154.79	0.19280824	0.19856373	1744.8	0.1320317	0.13104089	2334.79	-0.01069694	0.0000125	2924.8	0.03651967	0.04202435	3514.8	0.0749086	0.07789464	4104.8	-0.01194646	0	
565	0.37056204	0.36210189	1154.99	0.19273344	0.1985378	1745	0.13235021	0.13102573	2334.99	-0.01066914	0.00001233	2925	0.03555682	0.04201661	3515	0.07520571	0.07788385	4105	-0.01232431	0	
565.2	0.37222747	0.36207093	1155.19	0.19281657	0.19851188	1745.2	0.13241169	0.13101056	2335.19	-0.01021193	0.00001216	2925.2	0.03604045	0.04200888	3515.2	0.07544233	0.07787306	4105.2	-0.01290346	0	
565.4	0.37295056	0.36203998	1155.39	0.1924218	0.19848596	1745.4	0.13287035	0.1309954	2335.39	-0.01035452	0.00001199	2925.4	0.03489496	0.04200114	3515.4	0.07508605	0.07786227	4105.4	-0.01257035	0	
565.6	0.37283756	0.36200903	1155.59	0.19258283	0.19846004	1745.6	0.13311283	0.13098024	2335.59	-0.01106199	0.00001183	2925.6	0.03555376	0.04199341	3515.6	0.07515318	0.07785149	4105.6	-0.01354365	0	
565.8	0.37292344	0.36197808	1155.79	0.19255066	0.19843413	1745.8	0.13293712	0.13096508	2335.79	-0.01091624	0.00001167	2925.8	0.03594074	0.04198569	3515.8	0.07454147	0.0778407	4105.8	-0.01474003	0	
566	0.37273677	0.36194714	1155.99	0.19420469	0.19840822	1746	0.13373619	0.13094992	2335.99	-0.00990031	0.00001151	2926	0.03576042	0.04197796	3516	0.07448069	0.07782992	4106	-0.01499101	0	
566.2	0.37340716	0.3619162	1156.19	0.19510606	0.19838232	1746.2	0.13346878	0.13093477	2336.19	-0.00957241	0.00001135	2926.2	0.03645764	0.04197023	3516.2	0.07485742	0.07781913	4106.2	-0.01554525	0	
566.4	0.37417735	0.36188526	1156.39	0.19512652	0.19835642	1746.4	0.13316332	0.13091961	2336.39	-0.00842821	0.0000112	2926.4	0.03598706	0.04196251	3516.4	0.0740004	0.07780835	4106.4	-0.01584581	0	
566.6	0.37370685	0.36185432	1156.59	0.19549626	0.19833052	1746.6	0.13277388	0.13090446	2336.59	-0.00799585	0.00001104	2926.6	0.0358736	0.04195478	3516.6	0.07468047	0.07779757	4106.6	-0.0158682	0	
566.8	0.37418827	0.36182339	1156.79	0.19585081	0.19830462	1746.8	0.13196299	0.13088931	2336.79	-0.00832163	0.00001089	2926.8	0.03654499	0.04194706	3516.8	0.07468052	0.0777868	4106.8	-0.01542061	0	
567	0.37366631	0.36179246	1156.99	0.19624705	0.19827873	1747	0.13118206	0.13087416	2336.99	-0.00819664	0.00001074	2927	0.03616311	0.04193934	3517	0.07342872	0.07777602	4107	-0.01561493	0	
567.2	0.37395424	0.36176153	1157.19	0.19657857	0.19825284	1747.2	0.12940843	0.13085902	2337.19	-0.00771369	0.0000106	2927.2	0.03655988	0.04193162	3517.2	0.07413493	0.07776524	4107.2	-0.01568359	0	
567.4	0.37445525	0.3617306	1157.39	0.19695638	0.19822696	1747.4	0.12887738	0.13084387	2337.39	-0.0067128	0.00001045	2927.4	0.03723571	0.0419239	3517.4	0.07382692	0.07775447	4107.4	-0.01564381	0	
567.6	0.3747461	0.36169968	1157.59	0.19720336	0.19820108	1747.6	0.12783013	0.13082873	2337.59	-0.00747037	0.00001031	2927.6	0.03865451	0.04191619	3517.6	0.07340477	0.0777437	4107.6	-0.01588651	0	
567.8	0.37513119	0.36166876	1157.79	0.19548049	0.1981752	1747.8	0.12799413	0.13081359	2337.79	-0.00774278	0.00001017	2927.8	0.03819447	0.04190847	3517.8	0.0744972	0.07773293	4107.8	-0.01559628	0	
568	0.37450957	0.36163784	1157.99	0.19576034	0.19814932	1748	0.12710809	0.13079845	2337.99	-0.00772479	0.00001003	2928	0.0375635	0.04190076	3518	0.07523081	0.07772216	4108	-0.01525517	0	
568.2	0.37451273	0.36160692	1158.19	0.19603126	0.19812345	1748.2	0.12768068	0.13078331	2338.19	-0.00696768	0.00000989	2928.2	0.03726148	0.04189305	3518.2	0.07559337	0.07771139	4108.2	-0.0163614	0	
568.4	0.37364666	0.36157601	1158.39	0.19499769	0.19809758	1748.4	0.12770903	0.13076817	2338.39	-0.00876563	0.00000976	2928.4	0.03712856	0.04188533	3518.4	0.07589187	0.07770062	4108.4	-0.01597112	0	
568.6	0.37260768	0.3615451	1158.59	0.19388821	0.19807172	1748.6	0.1269787	0.13075304	2338.59	-0.00912215	0.00000962	2928.6	0.037315	0.04187763	3518.6	0.07667559	0.07768986	4108.6	-0.01592898	0	
568.8	0.37250257	0.36151419	1158.79	0.19335201	0.19804586	1748.8	0.12699612	0.1307379	2338.79	-0.0088983	0.00000949	2928.8	0.03711127	0.04186992	3518.8	0.07627685	0.0776791	4108.8	-0.01589956	0	
569	0.37234847	0.36148329	1158.99	0.19207676	0.19802	1749	0.12810589	0.13072277	2338.99	-0.00876554	0.00000936	2929	0.03677892	0.04186221	3519	0.07696654	0.07766833	4109	-0.01620831	0	
569.2	0.37321699	0.36145239	1159.19	0.19113947	0.19799415	1749.2	0.12792167	0.13070764	2339.19	-0.0087611	0.00000924	2929.2	0.03689474	0.04185451	3519.2	0.07676638	0.07765757	4109.2	-0.01520621	0	
569.4	0.37259107	0.36142149	1159.39	0.19108409	0.19796829	1749.4	0.12794385	0.13069252	2339.39	-0.00972715	0.00000911	2929.4	0.03601621	0.0418468	3519.4	0.07641278	0.07764682	4109.4	-0.01460649	0	
569.6	0.37141874	0.36139059	1159.59	0.1913678	0.19794245	1749.6	0.12826452	0.13067739	2339.59	-0.00974297	0.00000898	2929.6	0.03659861	0.0418391	3519.6	0.07675536	0.07763606	4109.6	-0.01562137	0	
569.8	0.3711912	0.3613597	1159.79	0.19146242	0.1979166	1749.8	0.1289226	0.13066227	2339.79	-0.00912423	0.00000886	2929.8	0.03662256	0.0418314	3519.8	0.07655627	0.0776253	4109.8	-0.01575619	0	
570	0.37035776	0.3613288	1159.99	0.19249999	0.19789076	1750	0.12979773	0.13064714	2339.99	-0.0079728	0.00000874	2930	0.03746467	0.0418237	3520	0.07636116	0.07761455	4110	-0.01474467	0	
570.2	0.37023087	0.36129791	1160.19	0.1925442	0.19786492	1750.2	0.13002398	0.13063202	2340.19	-0.00754779	0.00000862	2930.2	0.03800883	0.041816	3520.2	0.07608054	0.0776038	4110.2	-0.01449477	0	
570.4	0.37064383	0.36126703	1160.39	0.19189435	0.19783909	1750.4	0.13056935	0.1306169	2340.39	-0.00758266	0.0000085	2930.4	0.03863866	0.04180831	3520.4	0.0757262	0.07759304	4110.4	-0.01363187	0	
570.6	0.37006257	0.36123614	1160.59	0.19219942	0.19781326	1750.6	0.1310925	0.13060179	2340.59	-0.00771387	0.00000839	2930.6	0.03908796	0.04180061	3520.6	0.07540192	0.07758229	4110.6	-0.01380604	0	
570.8	0.37044169	0.36120526	1160.79	0.19268659	0.19778743	1750.8	0.13164222	0.13058667	2340.79	-0.00712264	0.00000827	2930.8	0.03953718	0.04179292	3520.8	0.07381773	0.07757155	4110.8	-0.01347581	0	
571	0.37092472	0.36117439	1160.99	0.19331792	0.19776161	1751	0.13089171	0.13057156	2340.99	-0.00692304	0.00000816	2931	0.04010495	0.04178522	3521	0.07294952	0.0775608	4111	-0.01285446	0	
571.2	0.37163238	0.36114351	1161.19	0.19404983	0.19773579	1751.2	0.13008562	0.13055645	2341.19	-0.00713339	0.00000805	2931.2	0.04126724	0.04177753	3521.2	0.07382545	0.07755005	4111.2	-0.01259456	0	
571.4	0.37204934	0.36111264	1161.39	0.19312986	0.19770997	1751.4	0.13112757	0.13054134	2341.39	-0.00706269	0.00000794	2931.4	0.04129563	0.04176984	3521.4	0.07301387	0.07753931	4111.4	-0.01219553	0	
571.6	0.37177249	0.36108177	1161.59	0.19305526	0.19768415	1751.6	0.13116803	0.13052623	2341.59	-0.00745037	0.00000783	2931.6	0.04194474	0.04176216	3521.6	0.07213182	0.07752857	4111.6	-0.01249468	0	
571.8	0.37229321	0.3610509	1161.79	0.19273789	0.19765834	1751.8	0.1318202	0.13051112	2341.79	-0.00741553	0.00000772	2931.8	0.04044784	0.04175447	3521.8	0.07301329	0.07751783	4111.8	-0.01201995	0	
572	0.37195687	0.36102003	1161.99	0.19379867	0.19763254	1752	0.1313756	0.13049602	2341.99	-0.0080848	0.00000762	2932	0.04093999	0.04174678	3522	0.07232858	0.07750709	4112	-0.01221763	0	
572.2	0.37278458	0.36098917	1162.19	0.19318722	0.19760673	1752.2	0.13163961	0.13048091	2342.19	-0.00913402	0.00000751	2932.2	0.04079043	0.0417391	3522.2	0.07207344	0.07749635	4112.2	-0.01321546	0	
572.4	0.371814	0.36095831	1162.39	0.19329353	0.19758093	1752.4	0.13180926	0.13046581	2342.39	-0.01129577	0.00000741	2932.4	0.04060299	0.04173142	3522.4	0.07204024	0.07748561	4112.4	-0.01270496	0	
572.6	0.37222104	0.36092745	1162.59	0.19404373	0.19755513	1752.6	0.13220937	0.13045071	2342.59	-0.01183146	0.00000731	2932.6	0.03991049	0.04172374	3522.6	0.07187292	0.07747488	4112.6	-0.01297354	0	
572.8	0.37281107	0.3608966	1162.79	0.19364931	0.19752934	1752.8	0.13325192	0.13043562	2342.79	-0.01236709	0.00000721	2932.8	0.04001912	0.04171606	3522.8	0.07120626	0.07746415	4112.8	-0.01237603	0	
573	0.37269668	0.36086575	1162.99	0.1926112	0.19750355	1753	0.13300704	0.13042052	2342.99	-0.01222286	0.00000711	2933	0.0399977	0.04170838	3523	0.07167691	0.07745341	4113	-0.01210274	0	
573.2	0.37260043	0.3608349	1163.19	0.19305583	0.19747776	1753.2	0.13195661	0.13040543	2343.19	-0.01232272	0.00000701	2933.2	0.03942315	0.0417007	3523.2	0.07195871	0.07744268	4113.2	-0.01246542	0	
573.4	0.37176569	0.36080405	1163.39	0.1944792	0.19745198	1753.4	0.13199775	0.13039033	2343.39	-0.01211453	0.00000692	2933.4	0.0391191	0.04169303	3523.4	0.07219822	0.07743195	4113.4	-0.01295299	0	
573.6	0.37086815	0.3607732	1163.59	0.19424448	0.1974262	1753.6	0.13132662	0.13037524	2343.59	-0.0110198	0.00000682	2933.6	0.03968009	0.04168535	3523.6	0.07276878	0.07742123	4113.6	-0.01315311	0	
573.8	0.37115158	0.36074236	1163.79	0.19464139	0.19740042	1753.8	0.12997608	0.13036015	2343.79	-0.00977751	0.00000673	2933.8	0.04010705	0.04167768	3523.8	0.07299028	0.0774105	4113.8	-0.01334429	0	
574	0.37067938	0.36071152	1163.99	0.19550628	0.19737465	1754	0.12984055	0.13034507	2343.99	-0.0099293	0.00000664	2934	0.04133976	0.04167001	3524	0.07235186	0.07739978	4114	-0.01299966	0	
574.2	0.37131116	0.36068069	1164.19	0.19506265	0.19734888	1754.2	0.13018983	0.13032998	2344.19	-0.01021816	0.00000655	2934.2	0.04206932	0.04166234	3524.2	0.07232785	0.07738905	4114.2	-0.01330777	0	
574.4	0.37168922	0.36064985	1164.39	0.19464789	0.19732311	1754.4	0.13044518	0.1303149	2344.39	-0.01008314	0.00000646	2934.4	0.04349069	0.04165467	3524.4	0.07313929	0.07737833	4114.4	-0.01348554	0	
574.6	0.37117923	0.36061902	1164.59	0.19485852	0.19729735	1754.6	0.13037893	0.13029981	2344.59	-0.00793295	0.00000637	2934.6	0.04354405	0.041647	3524.6	0.07310845	0.07736761	4114.6	-0.01410794	0	
574.8	0.37090685	0.36058819	1164.79	0.19510127	0.19727159	1754.8	0.13031527	0.13028473	2344.79	-0.00768491	0.00000628	2934.8	0.0436607	0.04163934	3524.8	0.07306922	0.07735689	4114.8	-0.01329756	0	
575	0.37144906	0.36055737	1164.99	0.19469402	0.19724583	1755	0.12975765	0.13026966	2344.99	-0.00701362	0.0000062	2935	0.04313106	0.04163167	3525	0.07291294	0.07734618	4115	-0.01301168	0	
575.2	0.37181952	0.36052655	1165.19	0.19385144	0.19722008	1755.2	0.1298464	0.13025458	2345.19	-0.00641406	0.00000611	2935.2	0.04297799	0.04162401	3525.2	0.07275492	0.07733546	4115.2	-0.01214659	0	
575.4	0.37146996	0.36049573	1165.39	0.19324757	0.19719433	1755.4	0.13023883	0.1302395	2345.39	-0.00625291	0.00000603	2935.4	0.04238347	0.04161635	3525.4	0.07176314	0.07732475	4115.4	-0.01176823	0	
575.6	0.37061647	0.36046491	1165.59	0.19395775	0.19716858	1755.6	0.13022482	0.13022443	2345.59	-0.00628204	0.00000595	2935.6	0.04301221	0.04160869	3525.6	0.07204887	0.07731403	4115.6	-0.01188335	0	
575.8	0.37133872	0.36043409	1165.79	0.1944247	0.19714284	1755.8	0.13049117	0.13020936	2345.79	-0.00717883	0.00000587	2935.8	0.04266602	0.04160103	3525.8	0.07195775	0.07730332	4115.8	-0.01150502	0	
576	0.37144856	0.36040328	1165.99	0.19475336	0.1971171	1756	0.13073727	0.13019429	2345.99	-0.00815871	0.00000579	2936	0.04353066	0.04159338	3526	0.07181709	0.07729261	4116	-0.01197719	0	
576.2	0.37209773	0.36037247	1166.19	0.19449969	0.19709136	1756.2	0.13098588	0.13017922	2346.19	-0.00992158	0.00000571	2936.2	0.04281579	0.04158572	3526.2	0.07213065	0.0772819	4116.2	-0.01341196	0	
576.4	0.3720966	0.36034166	1166.39	0.19503141	0.19706563	1756.4	0.13166861	0.13016415	2346.39	-0.01099281	0.00000563	2936.4	0.04228082	0.04157807	3526.4	0.07186335	0.0772712	4116.4	-0.01346761	0	
576.6	0.37280322	0.36031086	1166.59	0.19467949	0.1970399	1756.6	0.13250234	0.13014909	2346.59	-0.01145609	0.00000555	2936.6	0.04109168	0.04157041	3526.6	0.07124318	0.07726049	4116.6	-0.01431973	0	
576.8	0.37255911	0.36028006	1166.79	0.19372443	0.19701417	1756.8	0.13187046	0.13013403	2346.79	-0.0109224	0.00000548	2936.8	0.04021063	0.04156276	3526.8	0.07113729	0.07724979	4116.8	-0.01484298	0	
577	0.37173477	0.36024926	1166.99	0.19352579	0.19698845	1757	0.13025172	0.13011897	2346.99	-0.01119697	0.0000054	2937	0.03925207	0.04155511	3527	0.07086014	0.07723909	4117	-0.01617879	0	
577.2	0.37155854	0.36021846	1167.19	0.19410614	0.19696273	1757.2	0.12922433	0.13010391	2347.19	-0.01220345	0.00000533	2937.2	0.03844906	0.04154746	3527.2	0.07114031	0.07722839	4117.2	-0.01721946	0	
577.4	0.37087179	0.36018767	1167.39	0.19457957	0.19693701	1757.4	0.1282793	0.13008885	2347.39	-0.01236731	0.00000525	2937.4	0.03783277	0.04153982	3527.4	0.07135547	0.07721769	4117.4	-0.01711835	0	
577.6	0.3711198	0.36015687	1167.59	0.19352313	0.1969113	1757.6	0.12680187	0.13007379	2347.59	-0.01180397	0.00000518	2937.6	0.03782086	0.04153217	3527.6	0.07232938	0.07720699	4117.6	-0.01752789	0	
577.8	0.37156903	0.36012609	1167.79	0.19406536	0.19688559	1757.8	0.12605282	0.13005874	2347.79	-0.01152171	0.00000511	2937.8	0.03793833	0.04152453	3527.8	0.07210712	0.07719629	4117.8	-0.01834327	0	
578	0.37117431	0.3600953	1167.99	0.19342614	0.19685988	1758	0.12628909	0.13004369	2347.99	-0.01176834	0.00000504	2938	0.03797722	0.04151688	3528	0.07233809	0.0771856	4118	-0.01804632	0	
578.2	0.37079493	0.36006452	1168.19	0.19257355	0.19683418	1758.2	0.12633413	0.13002864	2348.19	-0.01112607	0.00000497	2938.2	0.03733917	0.04150924	3528.2	0.07294944	0.0771749	4118.2	-0.01785248	0	
578.4	0.37066202	0.36003373	1168.39	0.1925102	0.19680848	1758.4	0.12653733	0.13001359	2348.39	-0.01016349	0.00000491	2938.4	0.03734188	0.0415016	3528.4	0.07358502	0.07716421	4118.4	-0.01690556	0	
578.6	0.37040603	0.36000296	1168.59	0.19238487	0.19678278	1758.6	0.12582028	0.12999854	2348.59	-0.00926674	0.00000484	2938.6	0.03710942	0.04149396	3528.6	0.07318188	0.07715352	4118.6	-0.01624139	0	
578.8	0.37002698	0.35997218	1168.79	0.19201039	0.19675709	1758.8	0.12570528	0.12998349	2348.79	-0.00976519	0.00000477	2938.8	0.03707775	0.04148633	3528.8	0.07335688	0.07714283	4118.8	-0.01453341	0	
579	0.3702826	0.35994141	1168.99	0.19246837	0.1967314	1759	0.12655217	0.12996845	2348.99	-0.00900715	0.00000471	2939	0.03704738	0.04147869	3529	0.07394057	0.07713215	4119	-0.01359941	0	
579.2	0.3701544	0.35991064	1169.19	0.19268204	0.19670571	1759.2	0.12672098	0.12995341	2349.19	-0.00937492	0.00000464	2939.2	0.03767815	0.04147106	3529.2	0.07393163	0.07712146	4119.2	-0.01204191	0	
579.4	0.3685873	0.35987987	1169.39	0.19377154	0.19668003	1759.4	0.12689324	0.12993837	2349.39	-0.01044931	0.00000458	2939.4	0.037122	0.04146342	3529.4	0.07441384	0.07711078	4119.4	-0.01182965	0	
579.6	0.36752936	0.3598491	1169.59	0.19442392	0.19665435	1759.6	0.12722756	0.12992333	2349.59	-0.0099407	0.00000452	2939.6	0.03708748	0.04145579	3529.6	0.0749864	0.07710009	4119.6	-0.01161306	0	
579.8	0.36778863	0.35981834	1169.79	0.19416876	0.19662867	1759.8	0.12768296	0.12990829	2349.79	-0.00987033	0.00000445	2939.8	0.03578013	0.04144816	3529.8	0.07433063	0.07708941	4119.8	-0.01181209	0	
580	0.36741483	0.35978758	1169.99	0.19409227	0.196603	1760	0.12810269	0.12989326	2349.99	-0.01003646	0.00000439	2940	0.03562811	0.04144053	3530	0.07465298	0.07707873	4120	-0.01189539	0	
580.2	0.36752442	0.35975682	1170.19	0.19386418	0.19657733	1760.2	0.1285283	0.12987822	2350.19	-0.01067548	0.00000433	2940.2	0.03519703	0.0414329	3530.2	0.07439948	0.07706805	4120.2	-0.01194775	0	
580.4	0.36741869	0.35972607	1170.39	0.19386668	0.19655167	1760.4	0.12853335	0.12986319	2350.39	-0.01060955	0.00000427	2940.4	0.03516589	0.04142528	3530.4	0.07360757	0.07705738	4120.4	-0.01170987	0	
580.6	0.36732063	0.35969532	1170.59	0.19319942	0.196526	1760.6	0.12833144	0.12984816	2350.59	-0.01011166	0.00000422	2940.6	0.03485283	0.04141765	3530.6	0.07329402	0.0770467	4120.6	-0.01203501	0	
580.8	0.36818834	0.35966457	1170.79	0.19253548	0.19650034	1760.8	0.12767574	0.12983313	2350.79	-0.01058994	0.00000416	2940.8	0.03451423	0.04141003	3530.8	0.07270974	0.07703603	4120.8	-0.01295428	0	
581	0.36906183	0.35963382	1170.99	0.19283136	0.19647469	1761	0.12761396	0.12981811	2350.99	-0.01076449	0.0000041	2941	0.0345903	0.04140241	3531	0.07225606	0.07702535	4121	-0.01361611	0	
581.2	0.36973738	0.35960308	1171.19	0.1926969	0.19644903	1761.2	0.1280045	0.12980308	2351.19	-0.01084644	0.00000405	2941.2	0.03527997	0.04139479	3531.2	0.07299355	0.07701468	4121.2	-0.01340396	0	
581.4	0.36942705	0.35957234	1171.39	0.19206944	0.19642338	1761.4	0.12791513	0.12978806	2351.39	-0.00981658	0.00000399	2941.4	0.03513608	0.04138717	3531.4	0.07414151	0.07700401	4121.4	-0.01374846	0	
581.6	0.37037776	0.3595416	1171.59	0.19099683	0.19639774	1761.6	0.12783981	0.12977304	2351.59	-0.00884684	0.00000394	2941.6	0.03465665	0.04137955	3531.6	0.07497703	0.07699334	4121.6	-0.01483058	0	
581.8	0.37000021	0.35951086	1171.79	0.190198	0.1963721	1761.8	0.1283056	0.12975802	2351.79	-0.00907913	0.00000388	2941.8	0.0343101	0.04137193	3531.8	0.07438089	0.07698268	4121.8	-0.01576195	0	
582	0.37035532	0.35948013	1171.99	0.1890268	0.19634646	1762	0.1287337	0.129743	2351.99	-0.00848763	0.00000383	2942	0.03392704	0.04136432	3532	0.07417687	0.07697201	4122	-0.01530049	0	
582.2	0.37098635	0.3594494	1172.19	0.1893242	0.19632082	1762.2	0.12931854	0.12972799	2352.19	-0.00840542	0.00000378	2942.2	0.03439706	0.04135671	3532.2	0.07379198	0.07696135	4122.2	-0.01416985	0	
582.4	0.37120819	0.35941867	1172.39	0.18917972	0.19629519	1762.4	0.12940895	0.12971297	2352.39	-0.00850056	0.00000373	2942.4	0.03589063	0.04134909	3532.4	0.07305392	0.07695069	4122.4	-0.01387758	0	
582.6	0.37029898	0.35938794	1172.59	0.18924466	0.19626956	1762.6	0.12949535	0.12969796	2352.59	-0.00843696	0.00000367	2942.6	0.03680297	0.04134148	3532.6	0.07313532	0.07694003	4122.6	-0.01413613	0	
582.8	0.36986379	0.35935722	1172.79	0.18967144	0.19624393	1762.8	0.13027495	0.12968295	2352.79	-0.00889727	0.00000362	2942.8	0.03733899	0.04133387	3532.8	0.07223925	0.07692937	4122.8	-0.01380713	0	
583	0.37035641	0.3593265	1172.99	0.19059366	0.19621831	1763	0.13084458	0.12966794	2352.99	-0.0086523	0.00000357	2943	0.03781905	0.04132627	3533	0.07242401	0.07691871	4123	-0.01366268	0	
583.2	0.36963284	0.35929578	1173.19	0.19055715	0.19619269	1763.2	0.13097393	0.12965293	2353.19	-0.00922951	0.00000353	2943.2	0.03797032	0.04131866	3533.2	0.07160923	0.07690805	4123.2	-0.01311633	0	
583.4	0.36821499	0.35926506	1173.39	0.19085813	0.19616707	1763.4	0.13101757	0.12963793	2353.39	-0.00888789	0.00000348	2943.4	0.03719763	0.04131106	3533.4	0.07161547	0.0768974	4123.4	-0.01278355	0	
583.6	0.3671835	0.35923435	1173.59	0.19064511	0.19614146	1763.6	0.13027762	0.12962292	2353.59	-0.00782157	0.00000343	2943.6	0.03698844	0.04130345	3533.6	0.07200906	0.07688674	4123.6	-0.01240923	0	
583.8	0.36727237	0.35920364	1173.79	0.19054097	0.19611585	1763.8	0.1302293	0.12960792	2353.79	-0.00820815	0.00000338	2943.8	0.03696193	0.04129585	3533.8	0.07114277	0.07687609	4123.8	-0.01183452	0	
584	0.36702802	0.35917293	1173.99	0.1912155	0.19609025	1764	0.12965034	0.12959292	2353.99	-0.00950571	0.00000334	2944	0.03855264	0.04128825	3534	0.07148319	0.07686544	4124	-0.01141193	0	
584.2	0.36731751	0.35914223	1174.19	0.19108815	0.19606464	1764.2	0.12953999	0.12957792	2354.19	-0.01053992	0.00000329	2944.2	0.03905009	0.04128065	3534.2	0.07192299	0.07685479	4124.2	-0.01138745	0	
584.4	0.36717807	0.35911153	1174.39	0.19124123	0.19603904	1764.4	0.12882065	0.12956293	2354.39	-0.01107593	0.00000325	2944.4	0.03991355	0.04127305	3534.4	0.07226932	0.07684414	4124.4	-0.01164987	0	
584.6	0.36750886	0.35908083	1174.59	0.19047252	0.19601345	1764.6	0.12871372	0.12954793	2354.59	-0.01159158	0.0000032	2944.6	0.04037805	0.04126545	3534.6	0.07222355	0.0768335	4124.6	-0.01226772	0	
584.8	0.36866144	0.35905013	1174.79	0.19042154	0.19598786	1764.8	0.12965638	0.12953294	2354.79	-0.01224865	0.00000316	2944.8	0.03996092	0.04125786	3534.8	0.07192252	0.07682285	4124.8	-0.01363904	0	
585	0.36839864	0.35901944	1174.99	0.18962615	0.19596227	1765	0.1299215	0.12951795	2354.99	-0.01227537	0.00000312	2945	0.03955679	0.04125027	3535	0.07326461	0.07681221	4125	-0.01416708	0	
585.2	0.36831738	0.35898875	1175.19	0.18828654	0.19593668	1765.2	0.13000332	0.12950296	2355.19	-0.01262184	0.00000307	2945.2	0.03954623	0.04124267	3535.2	0.07446404	0.07680157	4125.2	-0.01439992	0	
585.4	0.368368	0.35895806	1175.39	0.18677794	0.1959111	1765.4	0.12938757	0.12948797	2355.39	-0.01210696	0.00000303	2945.4	0.03944893	0.04123508	3535.4	0.07509089	0.07679093	4125.4	-0.01497489	0	
585.6	0.36932466	0.35892737	1175.59	0.18637598	0.19588552	1765.6	0.12979203	0.12947298	2355.59	-0.01227755	0.00000299	2945.6	0.0393015	0.04122749	3535.6	0.07485241	0.07678029	4125.6	-0.01609406	0	
585.8	0.36895297	0.35889669	1175.79	0.18598178	0.19585994	1765.8	0.13054481	0.129458	2355.79	-0.01242284	0.00000295	2945.8	0.03966545	0.0412199	3535.8	0.07440882	0.07676965	4125.8	-0.01650175	0	
586	0.36945212	0.35886601	1175.99	0.18634605	0.19583437	1766	0.13061999	0.12944301	2355.99	-0.01207348	0.00000291	2946	0.04007566	0.04121232	3536	0.07399158	0.07675902	4126	-0.01622125	0	
586.2	0.36925714	0.35883533	1176.19	0.18732587	0.1958088	1766.2	0.13084602	0.12942803	2356.19	-0.01104213	0.00000287	2946.2	0.04044779	0.04120473	3536.2	0.07435105	0.07674838	4126.2	-0.01576142	0	
586.4	0.36836778	0.35880465	1176.39	0.18750297	0.19578324	1766.4	0.13098284	0.12941305	2356.39	-0.0101681	0.00000283	2946.4	0.04021468	0.04119715	3536.4	0.07406041	0.07673775	4126.4	-0.01659641	0	
586.6	0.36761623	0.35877398	1176.59	0.18770134	0.19575767	1766.6	0.13159322	0.12939808	2356.59	-0.00963713	0.00000279	2946.6	0.03965815	0.04118956	3536.6	0.07411214	0.07672712	4126.6	-0.01671184	0	
586.8	0.36729816	0.35874331	1176.79	0.18803711	0.19573211	1766.8	0.13153618	0.1293831	2356.79	-0.00929316	0.00000275	2946.8	0.03947497	0.04118198	3536.8	0.07297848	0.07671649	4126.8	-0.01598428	0	
587	0.36705714	0.35871264	1176.99	0.18945733	0.19570656	1767	0.13173272	0.12936813	2356.99	-0.00826649	0.00000272	2947	0.03927904	0.0411744	3537	0.07338017	0.07670586	4127	-0.01558411	0	
587.2	0.36580288	0.35868197	1177.19	0.18961454	0.19568101	1767.2	0.13157918	0.12935315	2357.19	-0.00759056	0.00000268	2947.2	0.03883062	0.04116683	3537.2	0.0734476	0.07669523	4127.2	-0.01528039	0	
587.4	0.36487998	0.35865131	1177.39	0.19049218	0.19565546	1767.4	0.13045144	0.12933818	2357.39	-0.00716147	0.00000264	2947.4	0.03791772	0.04115925	3537.4	0.07312121	0.07668461	4127.4	-0.01505745	0	
587.6	0.36497311	0.35862065	1177.59	0.19159281	0.19562991	1767.6	0.12925854	0.12932321	2357.59	-0.00759518	0.00000261	2947.6	0.03731609	0.04115167	3537.6	0.07341966	0.07667399	4127.6	-0.01474429	0	
587.8	0.36534403	0.35858999	1177.79	0.19244617	0.19560437	1767.8	0.12859538	0.12930825	2357.79	-0.00851725	0.00000257	2947.8	0.03690534	0.0411441	3537.8	0.07330019	0.07666336	4127.8	-0.01459172	0	
588	0.3652558	0.35855934	1177.99	0.19297796	0.19557883	1768	0.12737357	0.12929328	2357.99	-0.00932485	0.00000253	2948	0.03624851	0.04113653	3538	0.07427223	0.07665274	4128	-0.01445666	0	
588.2	0.36540661	0.35852869	1178.19	0.19288064	0.19555329	1768.2	0.12738636	0.12927832	2358.19	-0.0092658	0.0000025	2948.2	0.03628725	0.04112895	3538.2	0.07464483	0.07664212	4128.2	-0.01517283	0	
588.4	0.3659762	0.35849804	1178.39	0.19309911	0.19552776	1768.4	0.12765899	0.12926336	2358.39	-0.00955168	0.00000247	2948.4	0.03612882	0.04112138	3538.4	0.07391656	0.0766315	4128.4	-0.01580361	0	
588.6	0.36754195	0.35846739	1178.59	0.1924454	0.19550223	1768.6	0.12753488	0.12924839	2358.59	-0.0096436	0.00000243	2948.6	0.03583794	0.04111382	3538.6	0.07444124	0.07662089	4128.6	-0.01667085	0	
588.8	0.36817164	0.35843674	1178.79	0.19224048	0.19547671	1768.8	0.12721315	0.12923344	2358.79	-0.00961002	0.0000024	2948.8	0.03560133	0.04110625	3538.8	0.07444478	0.07661027	4128.8	-0.01750961	0	
589	0.3685691	0.3584061	1178.99	0.19135491	0.19545118	1769	0.12696385	0.12921848	2358.99	-0.0097823	0.00000237	2949	0.03509495	0.04109868	3539	0.07494645	0.07659966	4129	-0.017654	0	
589.2	0.36872983	0.35837546	1179.19	0.19092787	0.19542566	1769.2	0.12705835	0.12920352	2359.19	-0.00952219	0.00000233	2949.2	0.03634746	0.04109112	3539.2	0.07474429	0.07658905	4129.2	-0.01775899	0	
589.4	0.36909979	0.35834483	1179.39	0.19070578	0.19540015	1769.4	0.1267432	0.12918857	2359.39	-0.00858547	0.0000023	2949.4	0.03729289	0.04108355	3539.4	0.07485122	0.07657844	4129.4	-0.01807196	0	
589.6	0.369433	0.35831419	1179.59	0.19068239	0.19537464	1769.6	0.1268436	0.12917362	2359.59	-0.00841407	0.00000227	2949.6	0.03743132	0.04107599	3539.6	0.07476921	0.07656783	4129.6	-0.01889256	0	
589.8	0.36866847	0.35828356	1179.79	0.1910244	0.19534913	1769.8	0.12683642	0.12915867	2359.79	-0.0080925	0.00000224	2949.8	0.03749003	0.04106843	3539.8	0.07420557	0.07655722	4129.8	-0.01856883	0	
590	0.36865078	0.35825293	1179.99	0.19142737	0.19532362	1770	0.12670529	0.12914372	2359.99	-0.00855788	0.00000221	2950	0.03816772	0.04106087	3540	0.0748636	0.07654661	4130	-0.01861935	0	
590.2	0.36875858	0.35822231	1180.19	0.19113695	0.19529812	1770.2	0.12667996	0.12912877	2360.19	-0.00744728	0.00000218	2950.2	0.03759659	0.04105332	3540.2	0.07537102	0.07653601	4130.2	-0.01724064	0	
590.4	0.36976846	0.35819168	1180.39	0.1902785	0.19527262	1770.4	0.1268235	0.12911383	2360.39	-0.00833829	0.00000215	2950.4	0.03796072	0.04104576	3540.4	0.07450439	0.0765254	4130.4	-0.01745526	0	
590.6	0.36937051	0.35816106	1180.59	0.19064097	0.19524712	1770.6	0.12666093	0.12909889	2360.59	-0.00904204	0.00000212	2950.6	0.03829655	0.0410382	3540.6	0.07422031	0.0765148	4130.6	-0.01782583	0	
590.8	0.37014167	0.35813044	1180.79	0.19042886	0.19522163	1770.8	0.12680135	0.12908394	2360.79	-0.00948471	0.00000209	2950.8	0.03885612	0.04103065	3540.8	0.07362339	0.0765042	4130.8	-0.01689401	0	
591	0.36985266	0.35809983	1180.99	0.19099234	0.19519614	1771	0.12719505	0.12906901	2360.99	-0.01021891	0.00000206	2951	0.03834119	0.0410231	3541	0.07246408	0.0764936	4131	-0.01725908	0	
591.2	0.37007078	0.35806922	1181.19	0.19040356	0.19517066	1771.2	0.12642794	0.12905407	2361.19	-0.01077611	0.00000203	2951.2	0.03840094	0.04101555	3541.2	0.07278805	0.07648301	4131.2	-0.01651073	0	
591.4	0.37008911	0.3580386	1181.39	0.19051048	0.19514517	1771.4	0.126301	0.12903913	2361.39	-0.01172119	0.00000201	2951.4	0.03840936	0.041008	3541.4	0.07185214	0.07647241	4131.4	-0.01563003	0	
591.6	0.37062366	0.358008	1181.59	0.19036441	0.19511969	1771.6	0.12598903	0.1290242	2361.59	-0.01256845	0.00000198	2951.6	0.03836068	0.04100045	3541.6	0.07280848	0.07646182	4131.6	-0.01507511	0	
591.8	0.37022842	0.35797739	1181.79	0.19009095	0.19509422	1771.8	0.12599007	0.12900926	2361.79	-0.01293722	0.00000195	2951.8	0.03756203	0.0409929	3541.8	0.07306296	0.07645122	4131.8	-0.01431912	0	
592	0.37100126	0.35794679	1181.99	0.18957236	0.19506875	1772	0.12642121	0.12899433	2361.99	-0.01270457	0.00000192	2952	0.03697923	0.04098536	3542	0.07300276	0.07644063	4132	-0.01390044	0	
592.2	0.37121755	0.35791619	1182.19	0.18926786	0.19504328	1772.2	0.12729395	0.1289794	2362.19	-0.01282844	0.0000019	2952.2	0.03754429	0.04097782	3542.2	0.07361713	0.07643004	4132.2	-0.01541775	0	
592.4	0.37166699	0.35788559	1182.39	0.18997296	0.19501781	1772.4	0.12699914	0.12896448	2362.39	-0.01352385	0.00000187	2952.4	0.0364696	0.04097027	3542.4	0.07441053	0.07641945	4132.4	-0.01579743	0	
592.6	0.37126185	0.357855	1182.59	0.18990984	0.19499235	1772.6	0.12678715	0.12894955	2362.59	-0.01363087	0.00000185	2952.6	0.03691019	0.04096273	3542.6	0.07617229	0.07640886	4132.6	-0.01627315	0	
592.8	0.37039705	0.35782441	1182.79	0.18996722	0.19496689	1772.8	0.12655672	0.12893463	2362.79	-0.01336084	0.00000182	2952.8	0.03698477	0.04095519	3542.8	0.07643395	0.07639828	4132.8	-0.01649637	0	
593	0.36949477	0.35779382	1182.99	0.18981533	0.19494143	1773	0.12691852	0.1289197	2362.99	-0.01345163	0.0000018	2953	0.03667941	0.04094766	3543	0.07723188	0.07638769	4133	-0.01639013	0	
593.2	0.36880609	0.35776323	1183.19	0.18956883	0.19491598	1773.2	0.12758168	0.12890478	2363.19	-0.01347674	0.00000177	2953.2	0.03715325	0.04094012	3543.2	0.07697378	0.07637711	4133.2	-0.01618522	0	
593.4	0.36813771	0.35773264	1183.39	0.18951496	0.19489053	1773.4	0.12697023	0.12888986	2363.39	-0.01227641	0.00000175	2953.4	0.0374412	0.04093258	3543.4	0.07746723	0.07636653	4133.4	-0.01548755	0	
593.6	0.36789188	0.35770206	1183.59	0.18997909	0.19486508	1773.6	0.12625631	0.12887495	2363.59	-0.01240679	0.00000172	2953.6	0.03671318	0.04092505	3543.6	0.07676586	0.07635595	4133.6	-0.01463727	0	
593.8	0.36822599	0.35767148	1183.79	0.19046039	0.19483964	1773.8	0.12632532	0.12886003	2363.79	-0.0120154	0.0000017	2953.8	0.03640555	0.04091752	3543.8	0.07617133	0.07634537	4133.8	-0.01360651	0	
594	0.36800942	0.35764091	1183.99	0.19028852	0.1948142	1774	0.12596947	0.12884512	2363.99	-0.01183574	0.00000168	2954	0.03702536	0.04090999	3544	0.07679297	0.0763348	4134	-0.01361362	0	
594.2	0.36878558	0.35761033	1184.19	0.18958684	0.19478877	1774.2	0.12574409	0.12883021	2364.19	-0.01093266	0.00000165	2954.2	0.0368029	0.04090246	3544.2	0.07635704	0.07632422	4134.2	-0.01244272	0	
594.4	0.36970827	0.35757976	1184.39	0.18973005	0.19476333	1774.4	0.12596307	0.1288153	2364.39	-0.01125947	0.00000163	2954.4	0.03768019	0.04089493	3544.4	0.07586415	0.07631365	4134.4	-0.01302907	0	
594.6	0.36976584	0.35754919	1184.59	0.18931419	0.1947379	1774.6	0.12639056	0.12880039	2364.59	-0.01082585	0.00000161	2954.6	0.03741088	0.0408874	3544.6	0.07577797	0.07630307	4134.6	-0.01329399	0	
594.8	0.37038833	0.35751863	1184.79	0.18854049	0.19471248	1774.8	0.1267898	0.12878548	2364.79	-0.01090531	0.00000159	2954.8	0.03823998	0.04087987	3544.8	0.07546907	0.0762925	4134.8	-0.01288926	0	
595	0.37110523	0.35748806	1184.99	0.18842977	0.19468706	1775	0.12700704	0.12877058	2364.99	-0.01072681	0.00000157	2955	0.03844495	0.04087235	3545	0.07441846	0.07628193	4135	-0.01281768	0	
595.2	0.37165221	0.3574575	1185.19	0.18898244	0.19466164	1775.2	0.12695202	0.12875567	2365.19	-0.01135799	0.00000154	2955.2	0.03944507	0.04086483	3545.2	0.07493744	0.07627136	4135.2	-0.01212277	0	
595.4	0.37214524	0.35742695	1185.39	0.18869995	0.19463622	1775.4	0.1275341	0.12874077	2365.39	-0.01200652	0.00000152	2955.4	0.04000996	0.04085731	3545.4	0.07403879	0.0762608	4135.4	-0.01248206	0	
595.6	0.37227047	0.35739639	1185.59	0.18817643	0.19461081	1775.6	0.12790115	0.12872587	2365.59	-0.01221807	0.0000015	2955.6	0.04034346	0.04084979	3545.6	0.07388683	0.07625023	4135.6	-0.01312718	0	
595.8	0.37231097	0.35736584	1185.79	0.18764172	0.1945854	1775.8	0.12901686	0.12871097	2365.79	-0.01194045	0.00000148	2955.8	0.03923428	0.04084227	3545.8	0.07292995	0.07623967	4135.8	-0.01322681	0	
596	0.37251318	0.35733529	1185.99	0.18768	0.19455999	1776	0.12993461	0.12869608	2365.99	-0.01222884	0.00000146	2956	0.03931151	0.04083475	3546	0.07297298	0.07622911	4136	-0.01472284	0	
596.2	0.37218651	0.35730474	1186.19	0.18788653	0.19453459	1776.2	0.12995408	0.12868118	2366.19	-0.01389395	0.00000144	2956.2	0.03965676	0.04082723	3546.2	0.07328708	0.07621855	4136.2	-0.01617637	0	
596.4	0.37145117	0.35727419	1186.39	0.18806314	0.19450919	1776.4	0.13008851	0.12866629	2366.39	-0.01445065	0.00000142	2956.4	0.04013404	0.04081972	3546.4	0.07321394	0.07620799	4136.4	-0.01716116	0	
596.6	0.37079566	0.35724365	1186.59	0.18745011	0.19448379	1776.6	0.13105171	0.1286514	2366.59	-0.01483183	0.0000014	2956.6	0.04058456	0.04081221	3546.6	0.07339999	0.07619743	4136.6	-0.01847753	0	
596.8	0.37096425	0.35721311	1186.79	0.18719547	0.1944584	1776.8	0.13128525	0.12863651	2366.79	-0.01434616	0.00000138	2956.8	0.04033745	0.04080469	3546.8	0.07278346	0.07618687	4136.8	-0.01845138	0	
597	0.36962667	0.35718258	1186.99	0.18702929	0.19443301	1777	0.13229478	0.12862162	2366.99	-0.01492867	0.00000136	2957	0.04082077	0.04079718	3547	0.07213013	0.07617632	4137	-0.01793605	0	
597.2	0.36929673	0.35715204	1187.19	0.18672457	0.19440763	1777.2	0.13200086	0.12860673	2367.19	-0.01437949	0.00000135	2957.2	0.04055489	0.04078967	3547.2	0.0717623	0.07616576	4137.2	-0.01629933	0	
597.4	0.36859502	0.35712151	1187.39	0.18688381	0.19438224	1777.4	0.13101425	0.12859185	2367.39	-0.01333669	0.00000133	2957.4	0.04069278	0.04078217	3547.4	0.07235247	0.07615521	4137.4	-0.01600642	0	
597.6	0.36890932	0.35709098	1187.59	0.18727454	0.19435686	1777.6	0.12974589	0.12857697	2367.59	-0.01314947	0.00000131	2957.6	0.03940438	0.04077466	3547.6	0.07247607	0.07614466	4137.6	-0.01484068	0	
597.8	0.36838554	0.35706045	1187.79	0.18763163	0.19433149	1777.8	0.12901895	0.12856209	2367.79	-0.01194717	0.00000129	2957.8	0.03900452	0.04076716	3547.8	0.07242534	0.07613411	4137.8	-0.01421748	0	
598	0.36656394	0.35702993	1187.99	0.18796815	0.19430611	1778	0.12801597	0.12854721	2367.99	-0.01098068	0.00000127	2958	0.03940165	0.04075965	3548	0.07275702	0.07612356	4138	-0.01397487	0	
598.2	0.36610565	0.35699941	1188.19	0.18892902	0.19428074	1778.2	0.12776063	0.12853233	2368.19	-0.01101954	0.00000126	2958.2	0.03943856	0.04075215	3548.2	0.0725827	0.07611302	4138.2	-0.01347839	0	
598.4	0.36571641	0.35696889	1188.39	0.18886372	0.19425538	1778.4	0.12716426	0.12851745	2368.39	-0.00992657	0.00000124	2958.4	0.0396647	0.04074465	3548.4	0.07256049	0.07610247	4138.4	-0.013203	0	
598.6	0.36582181	0.35693837	1188.59	0.18957936	0.19423001	1778.6	0.12674439	0.12850258	2368.59	-0.00864997	0.00000122	2958.6	0.03916973	0.04073715	3548.6	0.07315238	0.07609193	4138.6	-0.01397469	0	
598.8	0.3650804	0.35690786	1188.79	0.19021787	0.19420465	1778.8	0.12559019	0.12848771	2368.79	-0.0084637	0.00000121	2958.8	0.03915158	0.04072965	3548.8	0.07283269	0.07608139	4138.8	-0.01390239	0	
599	0.36536703	0.35687735	1188.99	0.19055135	0.1941793	1779	0.12589164	0.12847284	2368.99	-0.00826503	0.00000119	2959	0.03823943	0.04072216	3549	0.07213732	0.07607085	4139	-0.01371246	0	
599.2	0.36487055	0.35684684	1189.19	0.19121099	0.19415395	1779.2	0.12519138	0.12845797	2369.19	-0.00862565	0.00000117	2959.2	0.0381172	0.04071466	3549.2	0.07204087	0.07606031	4139.2	-0.01449188	0	
599.4	0.36568965	0.35681633	1189.39	0.19029433	0.1941286	1779.4	0.12507901	0.1284431	2369.39	-0.0086586	0.00000116	2959.4	0.03748307	0.04070717	3549.4	0.07146525	0.07604977	4139.4	-0.01567821	0	
599.6	0.36488413	0.35678583	1189.59	0.18961535	0.19410325	1779.6	0.12570139	0.12842823	2369.59	-0.00866744	0.00000114	2959.6	0.03690318	0.04069967	3549.6	0.0710794	0.07603924	4139.6	-0.01611719	0	
599.8	0.36532839	0.35675533	1189.79	0.18968915	0.19407791	1779.8	0.12675063	0.12841337	2369.79	-0.00923378	0.00000113	2959.8	0.03536052	0.04069218	3549.8	0.07054525	0.0760287	4139.8	-0.01688236	0	
600	0.3648573	0.35672483	1189.99	0.19007084	0.19405257	1780	0.12751315	0.12839851	2369.99	-0.01076452	0.00000111	2960	0.03573712	0.04068469	3550	0.07033896	0.07601817	4140	-0.01815055	0	
600.2	0.36559048	0.35669433	1190.19	0.1895989	0.19402723	1780.2	0.12738265	0.12838365	2370.19	-0.01212514	0.0000011	2960.2	0.03610994	0.0406772	3550.2	0.06984251	0.07600764	4140.2	-0.01857	0	
600.4	0.36519081	0.35666384	1190.39	0.18999369	0.1940019	1780.4	0.12851288	0.12836879	2370.39	-0.01227173	0.00000108	2960.4	0.03578293	0.04066972	3550.4	0.07013667	0.07599711	4140.4	-0.01898332	0	
600.6	0.3657933	0.35663335	1190.59	0.19016829	0.19397657	1780.6	0.12847324	0.12835393	2370.59	-0.0127224	0.00000107	2960.6	0.03581515	0.04066223	3550.6	0.07052862	0.07598658	4140.6	-0.01879097	0	
600.8	0.3662217	0.35660286	1190.79	0.19006163	0.19395124	1780.8	0.12821362	0.12833908	2370.79	-0.01268187	0.00000105	2960.8	0.03558217	0.04065475	3550.8	0.07121191	0.07597605	4140.8	-0.01777112	0	
601	0.36572089	0.35657238	1190.99	0.18973888	0.19392592	1781	0.12856835	0.12832422	2370.99	-0.0137343	0.00000104	2961	0.03588807	0.04064727	3551	0.07156228	0.07596552	4141	-0.01758299	0	
601.2	0.36580061	0.3565419	1191.19	0.1895896	0.1939006	1781.2	0.1278666	0.12830937	2371.19	-0.01371582	0.00000102	2961.2	0.0346603	0.04063978	3551.2	0.07233324	0.075955	4141.2	-0.01757316	0	
601.4	0.36604235	0.35651142	1191.39	0.18992675	0.19387528	1781.4	0.12731342	0.12829452	2371.39	-0.01386003	0.00000101	2961.4	0.03487727	0.0406323	3551.4	0.07275464	0.07594448	4141.4	-0.01811209	0	
601.6	0.36586634	0.35648094	1191.59	0.19006713	0.19384997	1781.6	0.12743944	0.12827968	2371.59	-0.01400668	0.00000099	2961.6	0.03521718	0.04062483	3551.6	0.07334028	0.07593396	4141.6	-0.01674428	0	
601.8	0.3655547	0.35645046	1191.79	0.19053744	0.19382466	1781.8	0.12738002	0.12826483	2371.79	-0.01370786	0.00000098	2961.8	0.03577122	0.04061735	3551.8	0.07307336	0.07592344	4141.8	-0.01604503	0	
602	0.36540825	0.35641999	1191.99	0.19127782	0.19379935	1782	0.12660053	0.12824998	2371.99	-0.01393374	0.00000097	2962	0.03709293	0.04060987	3552	0.0737403	0.07591292	4142	-0.01586172	0	
602.2	0.36563022	0.35638952	1192.19	0.19180043	0.19377405	1782.2	0.12635311	0.12823514	2372.19	-0.01465019	0.00000095	2962.2	0.03771319	0.0406024	3552.2	0.07443416	0.0759024	4142.2	-0.01553784	0	
602.4	0.36591875	0.35635906	1192.39	0.19109723	0.19374875	1782.4	0.12663677	0.1282203	2372.39	-0.01384026	0.00000094	2962.4	0.03813874	0.04059492	3552.4	0.07458831	0.07589188	4142.4	-0.01638115	0	
602.6	0.36676127	0.35632859	1192.59	0.19156967	0.19372345	1782.6	0.12648926	0.12820546	2372.59	-0.01400602	0.00000093	2962.6	0.03777895	0.04058745	3552.6	0.07528871	0.07588137	4142.6	-0.01692493	0	
602.8	0.36695683	0.35629813	1192.79	0.19114334	0.19369815	1782.8	0.12629815	0.12819062	2372.79	-0.01464292	0.00000092	2962.8	0.03756303	0.04057998	3552.8	0.07427914	0.07587086	4142.8	-0.01667776	0	
603	0.36795589	0.35626767	1192.99	0.19078987	0.19367286	1783	0.12696225	0.12817579	2372.99	-0.0152532	0.0000009	2963	0.03714277	0.04057251	3553	0.07423	0.07586035	4143	-0.01734641	0	
603.2	0.36903513	0.35623722	1193.19	0.19033354	0.19364758	1783.2	0.12570887	0.12816095	2373.19	-0.0152604	0.00000089	2963.2	0.03712813	0.04056505	3553.2	0.07360584	0.07584984	4143.2	-0.01779317	0	
603.4	0.37041036	0.35620676	1193.39	0.18989705	0.19362229	1783.4	0.12632136	0.12814612	2373.39	-0.01616903	0.00000088	2963.4	0.03630425	0.04055758	3553.4	0.07285807	0.07583933	4143.4	-0.01781832	0	
603.6	0.37038065	0.35617631	1193.59	0.1903817	0.19359701	1783.6	0.12676524	0.12813129	2373.59	-0.01619164	0.00000087	2963.6	0.03615999	0.04055011	3553.6	0.07261311	0.07582882	4143.6	-0.01813742	0	
603.8	0.37047971	0.35614586	1193.79	0.18982013	0.19357174	1783.8	0.12697575	0.12811646	2373.79	-0.01665779	0.00000085	2963.8	0.03608643	0.04054265	3553.8	0.07272681	0.07581832	4143.8	-0.01825574	0	
604	0.36951722	0.35611542	1193.99	0.18946363	0.19354646	1784	0.12696765	0.12810163	2373.99	-0.01639426	0.00000084	2964	0.03623964	0.04053519	3554	0.07311359	0.07580781	4144	-0.01807125	0	
604.2	0.36951717	0.35608497	1194.19	0.18915452	0.19352119	1784.2	0.12627461	0.1280868	2374.19	-0.01589977	0.00000083	2964.2	0.03510418	0.04052773	3554.2	0.07326207	0.07579731	4144.2	-0.01716943	0	
604.4	0.36949978	0.35605453	1194.39	0.18916137	0.19349593	1784.4	0.12601031	0.12807198	2374.39	-0.01526823	0.00000082	2964.4	0.03426788	0.04052027	3554.4	0.07377765	0.07578681	4144.4	-0.01646918	0	
604.6	0.36890612	0.35602409	1194.59	0.18845581	0.19347066	1784.6	0.12529532	0.12805716	2374.59	-0.01501745	0.00000081	2964.6	0.03433866	0.04051281	3554.6	0.07412005	0.07577631	4144.6	-0.01652383	0	
604.8	0.36775579	0.35599366	1194.79	0.18756766	0.1934454	1784.8	0.12479906	0.12804234	2374.79	-0.01419175	0.0000008	2964.8	0.03336723	0.04050535	3554.8	0.07453623	0.07576581	4144.8	-0.01668895	0	
605	0.36633888	0.35596322	1194.99	0.18704537	0.19342014	1785	0.12498766	0.12802752	2374.99	-0.01462937	0.00000079	2965	0.03342943	0.0404979	3555	0.07378179	0.07575531	4145	-0.01649411	0	
605.2	0.36572911	0.35593279	1195.19	0.18678078	0.19339489	1785.2	0.12514045	0.1280127	2375.19	-0.01398121	0.00000078	2965.2	0.03288491	0.04049044	3555.2	0.07375981	0.07574482	4145.2	-0.01680543	0	
605.4	0.36518777	0.35590237	1195.39	0.18645404	0.19336964	1785.4	0.12511397	0.12799788	2375.39	-0.01351822	0.00000077	2965.4	0.03323643	0.04048299	3555.4	0.07355091	0.07573433	4145.4	-0.01630288	0	
605.6	0.36466267	0.35587194	1195.59	0.18623227	0.19334439	1785.6	0.12558392	0.12798307	2375.59	-0.01252422	0.00000076	2965.6	0.03426406	0.04047554	3555.6	0.07412993	0.07572383	4145.6	-0.01529168	0	
605.8	0.36418405	0.35584152	1195.79	0.18662596	0.19331915	1785.8	0.12504169	0.12796826	2375.79	-0.01171455	0.00000075	2965.8	0.03492895	0.04046809	3555.8	0.07435863	0.07571334	4145.8	-0.01518976	0	
606	0.36361833	0.3558111	1195.99	0.18730055	0.19329391	1786	0.12519304	0.12795345	2375.99	-0.01162826	0.00000073	2966	0.03531279	0.04046064	3556	0.07513438	0.07570285	4146	-0.01582137	0	
606.2	0.36380246	0.35578068	1196.19	0.18807145	0.19326867	1786.2	0.12622442	0.12793864	2376.19	-0.01157037	0.00000072	2966.2	0.03538757	0.04045319	3556.2	0.07567284	0.07569237	4146.2	-0.01636633	0	
606.4	0.3640108	0.35575027	1196.39	0.18912878	0.19324343	1786.4	0.12787873	0.12792383	2376.39	-0.01174228	0.00000071	2966.4	0.03577201	0.04044575	3556.4	0.07578613	0.07568188	4146.4	-0.01733356	0	
606.6	0.36504821	0.35571985	1196.59	0.18977487	0.1932182	1786.6	0.12821898	0.12790903	2376.59	-0.01236273	0.00000071	2966.6	0.03570803	0.0404383	3556.6	0.07596614	0.07567139	4146.6	-0.0170215	0	
606.8	0.36548571	0.35568945	1196.79	0.18987096	0.19319298	1786.8	0.12938763	0.12789422	2376.79	-0.0132306	0.0000007	2966.8	0.03532636	0.04043086	3556.8	0.07483331	0.07566091	4146.8	-0.0171479	0	
607	0.3667403	0.35565904	1196.99	0.19052469	0.19316775	1787	0.12950363	0.12787942	2376.99	-0.01337982	0.00000069	2967	0.03517496	0.04042342	3557	0.07417681	0.07565043	4147	-0.01835786	0	
607.2	0.36816309	0.35562863	1197.19	0.19084255	0.19314253	1787.2	0.12916633	0.12786462	2377.19	-0.01349972	0.00000068	2967.2	0.03421537	0.04041598	3557.2	0.07400464	0.07563995	4147.2	-0.01785792	0	
607.4	0.36942643	0.35559823	1197.39	0.19100785	0.19311731	1787.4	0.12950049	0.12784982	2377.39	-0.0136379	0.00000067	2967.4	0.03441756	0.04040854	3557.4	0.07398703	0.07562947	4147.4	-0.0181739	0	
607.6	0.3690758	0.35556783	1197.59	0.19066787	0.1930921	1787.6	0.12891302	0.12783503	2377.59	-0.01310031	0.00000066	2967.6	0.03415384	0.0404011	3557.6	0.07389857	0.07561899	4147.6	-0.01847579	0	
607.8	0.36884631	0.35553744	1197.79	0.18969706	0.19306689	1787.8	0.12795993	0.12782023	2377.79	-0.01327778	0.00000065	2967.8	0.03426591	0.04039367	3557.8	0.07363026	0.07560851	4147.8	-0.01750725	0	
608	0.36934026	0.35550704	1197.99	0.18930265	0.19304168	1788	0.12715515	0.12780544	2377.99	-0.01269559	0.00000064	2968	0.03367977	0.04038623	3558	0.07338114	0.07559804	4148	-0.0173208	0	
608.2	0.3689654	0.35547665	1198.19	0.18920552	0.19301648	1788.2	0.12690337	0.12779065	2378.19	-0.01214355	0.00000063	2968.2	0.03301697	0.0403788	3558.2	0.07290121	0.07558757	4148.2	-0.01705334	0	
608.4	0.36873641	0.35544626	1198.39	0.18832343	0.19299127	1788.4	0.12635695	0.12777586	2378.39	-0.01228374	0.00000062	2968.4	0.03358711	0.04037137	3558.4	0.07248844	0.07557709	4148.4	-0.0171712	0	
608.6	0.36763376	0.35541588	1198.59	0.18754674	0.19296608	1788.6	0.12567058	0.12776107	2378.59	-0.01231575	0.00000061	2968.6	0.0334671	0.04036394	3558.6	0.07189952	0.07556662	4148.6	-0.01686809	0	
608.8	0.36735105	0.35538549	1198.79	0.18741559	0.19294088	1788.8	0.12518571	0.12774628	2378.79	-0.01169706	0.00000061	2968.8	0.03413566	0.04035651	3558.8	0.07042622	0.07555615	4148.8	-0.01639033	0	
609	0.36737157	0.35535511	1198.99	0.18798801	0.19291569	1789	0.12547425	0.1277315	2378.99	-0.01196147	0.0000006	2969	0.03509178	0.04034908	3559	0.07019927	0.07554569	4149	-0.0160566	0	
609.2	0.36738101	0.35532473	1199.19	0.18717448	0.1928905	1789.2	0.1257433	0.12771671	2379.19	-0.0124684	0.00000059	2969.2	0.03590836	0.04034165	3559.2	0.07017872	0.07553522	4149.2	-0.01627654	0	
609.4	0.36705943	0.35529436	1199.39	0.18669585	0.19286532	1789.4	0.12575155	0.12770193	2379.39	-0.0125477	0.00000058	2969.4	0.03633513	0.04033423	3559.4	0.06997567	0.07552476	4149.4	-0.01552083	0	
609.6	0.36704038	0.35526398	1199.59	0.18729369	0.19284014	1789.6	0.12581571	0.12768715	2379.59	-0.01268721	0.00000057	2969.6	0.03735772	0.0403268	3559.6	0.07032537	0.07551429	4149.6	-0.01477038	0	
609.8	0.36622557	0.35523361	1199.79	0.18791393	0.19281496	1789.8	0.12644249	0.12767237	2379.79	-0.01287471	0.00000057	2969.8	0.03783246	0.04031938	3559.8	0.07029742	0.07550383	4149.8	-0.01496744	0	
610	0.36550391	0.35520325	1199.99	0.18859517	0.19278978	1790	0.12690277	0.1276576	2379.99	-0.01358139	0.00000056	2970	0.038523	0.04031196	3560	0.07091089	0.07549337	4150	-0.01477537	0	
610.2	0.3659244	0.35517288	1200.19	0.18936303	0.19276461	1790.2	0.12772304	0.12764282	2380.19	-0.01395292	0.00000055	2970.2	0.03869107	0.04030454	3560.2	0.07238913	0.07548291	4150.2	-0.01498273	0	
610.4	0.36579798	0.35514252	1200.39	0.18942882	0.19273944	1790.4	0.12906522	0.12762805	2380.39	-0.01462427	0.00000054	2970.4	0.03818125	0.04029712	3560.4	0.07238847	0.07547245	4150.4	-0.01536942	0	
610.6	0.36611993	0.35511216	1200.59	0.18903512	0.19271428	1790.6	0.12845621	0.12761328	2380.59	-0.01492321	0.00000054	2970.6	0.03727041	0.0402897	3560.6	0.07231977	0.075462	4150.6	-0.01628547	0	
610.8	0.36669543	0.3550818	1200.79	0.18909276	0.19268912	1790.8	0.12884001	0.12759851	2380.79	-0.01533781	0.00000053	2970.8	0.03699193	0.04028229	3560.8	0.07217787	0.07545154	4150.8	-0.01674487	0	
611	0.36737552	0.35505144	1200.99	0.18979844	0.19266396	1791	0.12796056	0.12758374	2380.99	-0.01492489	0.00000052	2971	0.03655358	0.04027487	3561	0.07240262	0.07544109	4151	-0.01702248	0	
611.2	0.368067	0.35502109	1201.19	0.1895292	0.1926388	1791.2	0.12791661	0.12756898	2381.19	-0.0154528	0.00000051	2971.2	0.03586985	0.04026746	3561.2	0.07348499	0.07543064	4151.2	-0.01706596	0	
611.4	0.36865074	0.35499074	1201.39	0.18901218	0.19261365	1791.4	0.12731849	0.12755421	2381.39	-0.01420787	0.00000051	2971.4	0.03581611	0.04026005	3561.4	0.07245173	0.07542019	4151.4	-0.01702776	0	
611.6	0.36811152	0.35496039	1201.59	0.18923732	0.1925885	1791.6	0.12669788	0.12753945	2381.59	-0.01407999	0.0000005	2971.6	0.03523852	0.04025264	3561.6	0.07201698	0.07540974	4151.6	-0.01746173	0	
611.8	0.36859432	0.35493005	1201.79	0.18892824	0.19256336	1791.8	0.12560169	0.12752469	2381.79	-0.01409448	0.00000049	2971.8	0.03539484	0.04024523	3561.8	0.07214956	0.07539929	4151.8	-0.01740637	0	
612	0.36925458	0.35489971	1201.99	0.1878461	0.19253821	1792	0.12636208	0.12750993	2381.99	-0.0138963	0.00000049	2972	0.03546583	0.04023782	3562	0.07297021	0.07538885	4152	-0.01849691	0	
612.2	0.36743953	0.35486937	1202.19	0.18792795	0.19251307	1792.2	0.12656987	0.12749517	2382.19	-0.01315138	0.00000048	2972.2	0.034642	0.04023042	3562.2	0.0726528	0.0753784	4152.2	-0.01873942	0	
612.4	0.36782864	0.35483903	1202.39	0.18687098	0.19248794	1792.4	0.12623916	0.12748042	2382.39	-0.01286592	0.00000047	2972.4	0.0349809	0.04022301	3562.4	0.07249142	0.07536796	4152.4	-0.01906331	0	
612.6	0.36805181	0.3548087	1202.59	0.18738841	0.19246281	1792.6	0.1262048	0.12746566	2382.59	-0.01161484	0.00000047	2972.6	0.03503236	0.04021561	3562.6	0.07236426	0.07535752	4152.6	-0.01851753	0	
612.8	0.36767901	0.35477837	1202.79	0.1879378	0.19243768	1792.8	0.12649154	0.12745091	2382.79	-0.01064586	0.00000046	2972.8	0.03526309	0.04020821	3562.8	0.07223923	0.07534708	4152.8	-0.01887087	0	
613	0.36768881	0.35474804	1202.99	0.18691198	0.19241255	1793	0.127122	0.12743616	2382.99	-0.01112683	0.00000045	2973	0.03524378	0.04020081	3563	0.07232064	0.07533664	4153	-0.01904973	0	
613.2	0.36770446	0.35471771	1203.19	0.18569966	0.19238743	1793.2	0.1270539	0.12742141	2383.19	-0.01220086	0.00000045	2973.2	0.03581392	0.04019341	3563.2	0.07275894	0.0753262	4153.2	-0.0182031	0	
613.4	0.36777002	0.35468739	1203.39	0.18526602	0.19236231	1793.4	0.12670937	0.12740666	2383.39	-0.0127686	0.00000044	2973.4	0.03560743	0.04018601	3563.4	0.07312505	0.07531577	4153.4	-0.01706264	0	
613.6	0.36769312	0.35465707	1203.59	0.18504787	0.19233719	1793.6	0.12537713	0.12739192	2383.59	-0.01258117	0.00000044	2973.6	0.03574783	0.04017861	3563.6	0.07383801	0.07530533	4153.6	-0.01643002	0	
613.8	0.3668175	0.35462675	1203.79	0.18473282	0.19231208	1793.8	0.12534618	0.12737717	2383.79	-0.01316646	0.00000043	2973.8	0.03557829	0.04017122	3563.8	0.07389754	0.0752949	4153.8	-0.01546342	0	
614	0.36663617	0.35459643	1203.99	0.18513144	0.19228697	1794	0.12482586	0.12736243	2383.99	-0.01356666	0.00000042	2974	0.03563781	0.04016382	3564	0.07468248	0.07528447	4154	-0.01485914	0	
614.2	0.36691607	0.35456612	1204.19	0.18475434	0.19226187	1794.2	0.12515495	0.12734769	2384.19	-0.01440651	0.00000042	2974.2	0.03479516	0.04015643	3564.2	0.07563646	0.07527404	4154.2	-0.01507297	0	
614.4	0.3665349	0.35453581	1204.39	0.18541698	0.19223676	1794.4	0.12501875	0.12733295	2384.39	-0.01505613	0.00000041	2974.4	0.0335634	0.04014904	3564.4	0.07509576	0.07526361	4154.4	-0.01561629	0	
614.6	0.36653698	0.3545055	1204.59	0.18564964	0.19221166	1794.6	0.12403869	0.12731822	2384.59	-0.01539829	0.00000041	2974.6	0.03325402	0.04014165	3564.6	0.07481562	0.07525318	4154.6	-0.01599329	0	
614.8	0.36704021	0.35447519	1204.79	0.18659522	0.19218657	1794.8	0.12416465	0.12730348	2384.79	-0.01592938	0.0000004	2974.8	0.03372134	0.04013426	3564.8	0.07447262	0.07524276	4154.8	-0.01587668	0	
615	0.36686433	0.35444489	1204.99	0.18727408	0.19216148	1795	0.12423092	0.12728875	2384.99	-0.01581661	0.0000004	2975	0.03320623	0.04012688	3565	0.07468996	0.07523233	4155	-0.01634485	0	
615.2	0.36667592	0.35441459	1205.19	0.18783057	0.19213639	1795.2	0.12440189	0.12727402	2385.19	-0.0151768	0.00000039	2975.2	0.03265617	0.04011949	3565.2	0.07498468	0.07522191	4155.2	-0.01729757	0	
615.4	0.36599057	0.35438429	1205.39	0.18835193	0.1921113	1795.4	0.12406131	0.12725929	2385.39	-0.01469074	0.00000038	2975.4	0.03239773	0.04011211	3565.4	0.07400165	0.07521149	4155.4	-0.01739072	0	
615.6	0.36517149	0.35435399	1205.59	0.18874564	0.19208622	1795.6	0.12323471	0.12724456	2385.59	-0.01536374	0.00000038	2975.6	0.03226216	0.04010472	3565.6	0.07475447	0.07520107	4155.6	-0.01773514	0	
615.8	0.36589206	0.3543237	1205.79	0.1889995	0.19206114	1795.8	0.12331036	0.12722983	2385.79	-0.01562125	0.00000037	2975.8	0.03294308	0.04009734	3565.8	0.0749948	0.07519065	4155.8	-0.01880999	0	
616	0.36615968	0.35429341	1205.99	0.18882589	0.19203606	1796	0.12391702	0.1272151	2385.99	-0.01542007	0.00000037	2976	0.03316023	0.04008996	3566	0.07469098	0.07518023	4156	-0.01948887	0	
616.2	0.36521808	0.35426312	1206.19	0.18941851	0.19201099	1796.2	0.12367334	0.12720038	2386.19	-0.01375241	0.00000036	2976.2	0.03311018	0.04008258	3566.2	0.07414296	0.07516982	4156.2	-0.01963943	0	
616.4	0.36541176	0.35423284	1206.39	0.1891125	0.19198592	1796.4	0.12369053	0.12718566	2386.39	-0.01288043	0.00000036	2976.4	0.03375159	0.0400752	3566.4	0.07368529	0.0751594	4156.4	-0.02006318	0	
616.6	0.36453771	0.35420256	1206.59	0.18982222	0.19196085	1796.6	0.12379945	0.12717094	2386.59	-0.01096055	0.00000035	2976.6	0.03453672	0.04006783	3566.6	0.07309221	0.07514899	4156.6	-0.0197575	0	
616.8	0.36363088	0.35417228	1206.79	0.18959409	0.19193579	1796.8	0.12436255	0.12715622	2386.79	-0.01128437	0.00000035	2976.8	0.03475896	0.04006045	3566.8	0.07284369	0.07513858	4156.8	-0.01910272	0	
617	0.3639343	0.354142	1206.99	0.18890708	0.19191073	1797	0.12437968	0.12714151	2386.99	-0.01139588	0.00000034	2977	0.03515047	0.04005308	3567	0.07280202	0.07512817	4157	-0.01821412	0	
617.2	0.36426611	0.35411172	1207.19	0.18865405	0.19188567	1797.2	0.1245349	0.12712679	2387.19	-0.01125232	0.00000034	2977.2	0.03619523	0.04004571	3567.2	0.07416328	0.07511776	4157.2	-0.01647881	0	
617.4	0.36493264	0.35408145	1207.39	0.18831671	0.19186062	1797.4	0.12423857	0.12711208	2387.39	-0.01181383	0.00000034	2977.4	0.03722904	0.04003834	3567.4	0.07429339	0.07510736	4157.4	-0.01498078	0	
617.6	0.36617849	0.35405118	1207.59	0.18779917	0.19183557	1797.6	0.12369921	0.12709737	2387.59	-0.0116138	0.00000033	2977.6	0.03772106	0.04003097	3567.6	0.07444967	0.07509695	4157.6	-0.01429002	0	
617.8	0.36636566	0.35402092	1207.79	0.18808143	0.19181052	1797.8	0.12507761	0.12708266	2387.79	-0.01378108	0.00000033	2977.8	0.03761992	0.0400236	3567.8	0.07445194	0.07508655	4157.8	-0.01408085	0	
618	0.36660789	0.35399065	1207.99	0.18857595	0.19178547	1798	0.12564501	0.12706795	2387.99	-0.01368289	0.00000032	2978	0.03801961	0.04001623	3568	0.07489015	0.07507614	4158	-0.01437955	0	
618.2	0.36599063	0.35396039	1208.19	0.187489	0.19176043	1798.2	0.12676213	0.12705324	2388.19	-0.01518241	0.00000032	2978.2	0.03797707	0.04000887	3568.2	0.07526337	0.07506574	4158.2	-0.01427309	0	
618.4	0.36608236	0.35393013	1208.39	0.18829456	0.1917354	1798.4	0.12595008	0.12703854	2388.39	-0.0148392	0.00000031	2978.4	0.03898038	0.0400015	3568.4	0.0751313	0.07505534	4158.4	-0.01480218	0	
618.6	0.36658676	0.35389987	1208.59	0.18815312	0.19171036	1798.6	0.12669626	0.12702383	2388.59	-0.01491817	0.00000031	2978.6	0.03902031	0.03999414	3568.6	0.07506479	0.07504494	4158.6	-0.01532708	0	
618.8	0.36655788	0.35386962	1208.79	0.18823094	0.19168533	1798.8	0.12714907	0.12700913	2388.79	-0.01530945	0.0000003	2978.8	0.03938236	0.03998678	3568.8	0.07480579	0.07503455	4158.8	-0.01678715	0	
619	0.36689411	0.35383937	1208.99	0.18883351	0.1916603	1799	0.12702193	0.12699443	2388.99	-0.01567677	0.0000003	2979	0.03873538	0.03997942	3569	0.07423098	0.07502415	4159	-0.01737085	0	
619.2	0.36634136	0.35380912	1209.19	0.18947105	0.19163528	1799.2	0.12728349	0.12697974	2389.19	-0.01502181	0.0000003	2979.2	0.03821506	0.03997206	3569.2	0.07325747	0.07501376	4159.2	-0.01794187	0	
619.4	0.36581659	0.35377887	1209.39	0.18965522	0.19161026	1799.4	0.12729342	0.12696504	2389.39	-0.01578441	0.00000029	2979.4	0.03893356	0.0399647	3569.4	0.0723096	0.07500337	4159.4	-0.01803632	0	
619.6	0.36640633	0.35374863	1209.59	0.18949176	0.19158524	1799.6	0.1270307	0.12695035	2389.59	-0.01558859	0.00000029	2979.6	0.03837204	0.03995735	3569.6	0.07158039	0.07499297	4159.6	-0.01833839	0	
619.8	0.36775479	0.35371839	1209.79	0.19026019	0.19156023	1799.8	0.12760426	0.12693565	2389.79	-0.01454026	0.00000028	2979.8	0.03871101	0.03994999	3569.8	0.07156258	0.07498259	4159.8	-0.01945739	0	
620	0.36822564	0.35368815	1209.99	0.18879136	0.19153522	1800	0.12779516	0.12692096	2389.99	-0.01346676	0.00000028	2980	0.03785493	0.03994264	3570	0.07067528	0.0749722	4160	-0.01938431	0	
620.2	0.36794746	0.35365792	1210.19	0.18901268	0.19151021	1800.2	0.12813445	0.12690627	2390.19	-0.01277441	0.00000028	2980.2	0.03740934	0.03993529	3570.2	0.06974877	0.07496181	4160.2	-0.01983738	0	
620.4	0.36785831	0.35362768	1210.39	0.18896458	0.1914852	1800.4	0.12850495	0.12689159	2390.39	-0.01220076	0.00000027	2980.4	0.0368084	0.03992794	3570.4	0.06892351	0.07495143	4160.4	-0.01933759	0	
620.6	0.36811537	0.35359745	1210.59	0.18923147	0.1914602	1800.6	0.12955473	0.1268769	2390.59	-0.01124975	0.00000027	2980.6	0.03685939	0.03992059	3570.6	0.06895096	0.07494104	4160.6	-0.01867555	0	
620.8	0.36827119	0.35356722	1210.79	0.18831542	0.1914352	1800.8	0.13015298	0.12686222	2390.79	-0.01211764	0.00000027	2980.8	0.03626333	0.03991324	3570.8	0.0685922	0.07493066	4160.8	-0.01807135	0	
621	0.36911407	0.353537	1210.99	0.18821315	0.19141021	1801	0.12989149	0.12684753	2390.99	-0.01209259	0.00000026	2981	0.03558178	0.0399059	3571	0.06866672	0.07492028	4161	-0.01804651	0	
621.2	0.37021701	0.35350677	1211.19	0.18779295	0.19138522	1801.2	0.13089085	0.12683285	2391.19	-0.01255953	0.00000026	2981.2	0.0355927	0.03989855	3571.2	0.06907915	0.0749099	4161.2	-0.01798012	0	
621.4	0.37081627	0.35347655	1211.39	0.18777588	0.19136023	1801.4	0.13050897	0.12681817	2391.39	-0.01355806	0.00000025	2981.4	0.03592325	0.03989121	3571.4	0.06944581	0.07489952	4161.4	-0.01817662	0	
621.6	0.37078741	0.35344634	1211.59	0.18721544	0.19133524	1801.6	0.13037954	0.1268035	2391.59	-0.01398328	0.00000025	2981.6	0.03567861	0.03988386	3571.6	0.06983808	0.07488914	4161.6	-0.01850427	0	
621.8	0.36977359	0.35341612	1211.79	0.18743624	0.19131026	1801.8	0.13075174	0.12678882	2391.79	-0.01433876	0.00000025	2981.8	0.03507011	0.03987652	3571.8	0.07007505	0.07487877	4161.8	-0.0186943	0	
622	0.3684453	0.35338591	1211.99	0.18644403	0.19128528	1802	0.13013648	0.12677415	2391.99	-0.01395196	0.00000024	2982	0.03563572	0.03986918	3572	0.07084149	0.07486839	4162	-0.01793642	0	
622.2	0.36768898	0.3533557	1212.19	0.18522931	0.19126031	1802.2	0.12948481	0.12675947	2392.19	-0.01515688	0.00000024	2982.2	0.03641436	0.03986185	3572.2	0.07124031	0.07485802	4162.2	-0.01836946	0	
622.4	0.3676476	0.35332549	1212.39	0.18583959	0.19123534	1802.4	0.12724083	0.1267448	2392.39	-0.01456037	0.00000024	2982.4	0.03784921	0.03985451	3572.4	0.07187962	0.07484765	4162.4	-0.0195045	0	
622.6	0.36742777	0.35329529	1212.59	0.18474336	0.19121037	1802.6	0.12817963	0.12673013	2392.59	-0.01576596	0.00000023	2982.6	0.03784406	0.03984717	3572.6	0.07225112	0.07483728	4162.6	-0.02053359	0	
622.8	0.3675147	0.35326508	1212.79	0.18408314	0.1911854	1802.8	0.12686167	0.12671547	2392.79	-0.01635441	0.00000023	2982.8	0.03891488	0.03983984	3572.8	0.07157454	0.07482691	4162.8	-0.0209869	0	
623	0.36779815	0.35323488	1212.99	0.18546769	0.19116044	1803	0.12640698	0.1267008	2392.99	-0.01666409	0.00000023	2983	0.03888273	0.03983251	3573	0.07113164	0.07481655	4163	-0.02054913	0	
623.2	0.36639492	0.35320469	1213.19	0.1854512	0.19113548	1803.2	0.12614025	0.12668614	2393.19	-0.01679321	0.00000023	2983.2	0.03936564	0.03982518	3573.2	0.07019207	0.07480618	4163.2	-0.02018558	0	
623.4	0.36580306	0.35317449	1213.39	0.18541781	0.19111053	1803.4	0.12519075	0.12667148	2393.39	-0.01743158	0.00000022	2983.4	0.04006601	0.03981785	3573.4	0.07067685	0.07479582	4163.4	-0.02009856	0	
623.6	0.36569319	0.3531443	1213.59	0.18537373	0.19108557	1803.6	0.12431422	0.12665681	2393.59	-0.01766041	0.00000022	2983.6	0.03974611	0.03981052	3573.6	0.07116602	0.07478546	4163.6	-0.02002003	0	
623.8	0.36511447	0.35311411	1213.79	0.18548084	0.19106062	1803.8	0.12401244	0.12664216	2393.79	-0.01680151	0.00000022	2983.8	0.04006689	0.03980319	3573.8	0.07203126	0.0747751	4163.8	-0.01935374	0	
624	0.36484957	0.35308392	1213.99	0.18439011	0.19103568	1804	0.12421441	0.1266275	2393.99	-0.01716615	0.00000021	2984	0.03910622	0.03979586	3574	0.07213454	0.07476474	4164	-0.01958176	0	
624.2	0.36506943	0.35305374	1214.19	0.18493373	0.19101074	1804.2	0.12453445	0.12661284	2394.19	-0.01680401	0.00000021	2984.2	0.03865362	0.03978854	3574.2	0.0719801	0.07475438	4164.2	-0.01859971	0	
624.4	0.36460303	0.35302356	1214.39	0.18498224	0.1909858	1804.4	0.12463203	0.12659819	2394.39	-0.01608201	0.00000021	2984.4	0.03828684	0.03978121	3574.4	0.0724872	0.07474402	4164.4	-0.01809872	0	
624.6	0.3647383	0.35299338	1214.59	0.18527179	0.19096086	1804.6	0.12481424	0.12658354	2394.59	-0.01606768	0.0000002	2984.6	0.03770654	0.03977389	3574.6	0.07307764	0.07473367	4164.6	-0.0181249	0	
624.8	0.36439339	0.3529632	1214.79	0.1848614	0.19093593	1804.8	0.12438811	0.12656889	2394.79	-0.01607694	0.0000002	2984.8	0.0372638	0.03976657	3574.8	0.07251017	0.07472331	4164.8	-0.01750407	0	
625	0.36456071	0.35293303	1214.99	0.18534789	0.190911	1805	0.1242222	0.12655424	2394.99	-0.0163609	0.0000002	2985	0.03614091	0.03975925	3575	0.07263059	0.07471296	4165	-0.01714922	0	
625.2	0.3643295	0.35290286	1215.19	0.18514794	0.19088607	1805.2	0.12422295	0.12653959	2395.19	-0.01576598	0.0000002	2985.2	0.0357926	0.03975193	3575.2	0.07317722	0.07470261	4165.2	-0.01746078	0	
625.4	0.3642557	0.35287269	1215.39	0.18448412	0.19086115	1805.4	0.12377114	0.12652495	2395.39	-0.01572366	0.00000019	2985.4	0.03591556	0.03974462	3575.4	0.07329186	0.07469226	4165.4	-0.01703269	0	
625.6	0.36430558	0.35284252	1215.59	0.18487293	0.19083623	1805.6	0.12426938	0.1265103	2395.59	-0.01475356	0.00000019	2985.6	0.0357997	0.0397373	3575.6	0.07293368	0.07468191	4165.6	-0.01687418	0	
625.8	0.36425079	0.35281236	1215.79	0.1851206	0.19081131	1805.8	0.12460531	0.12649566	2395.79	-0.01544207	0.00000019	2985.8	0.03603965	0.03972999	3575.8	0.0727201	0.07467157	4165.8	-0.01732173	0	
626	0.36449058	0.3527822	1215.99	0.18492948	0.1907864	1806	0.12374769	0.12648102	2395.99	-0.01524014	0.00000019	2986	0.03613337	0.03972268	3576	0.07301523	0.07466122	4166	-0.0171833	0	
626.2	0.36595657	0.35275204	1216.19	0.18482481	0.19076149	1806.2	0.12376846	0.12646638	2396.19	-0.01514808	0.00000018	2986.2	0.03603736	0.03971536	3576.2	0.0723524	0.07465088	4166.2	-0.01886392	0	
626.4	0.36603388	0.35272188	1216.39	0.18516506	0.19073658	1806.4	0.12380509	0.12645175	2396.39	-0.01492719	0.00000018	2986.4	0.03660805	0.03970805	3576.4	0.07261575	0.07464054	4166.4	-0.01991872	0	
626.6	0.36674012	0.35269173	1216.59	0.18444676	0.19071168	1806.6	0.12462132	0.12643711	2396.59	-0.01540389	0.00000018	2986.6	0.03673455	0.03970075	3576.6	0.07169709	0.07463019	4166.6	-0.02065578	0	
626.8	0.3671652	0.35266158	1216.79	0.18466517	0.19068678	1806.8	0.12348377	0.12642248	2396.79	-0.01495313	0.00000018	2986.8	0.03688422	0.03969344	3576.8	0.07121976	0.07461986	4166.8	-0.02058478	0	
627	0.3663309	0.35263143	1216.99	0.18534163	0.19066188	1807	0.12336387	0.12640785	2396.99	-0.01463525	0.00000017	2987	0.03704052	0.03968613	3577	0.07108945	0.07460952	4167	-0.01991435	0	
627.2	0.36596207	0.35260129	1217.19	0.18467704	0.19063699	1807.2	0.12292443	0.12639322	2397.19	-0.01510075	0.00000017	2987.2	0.03707716	0.03967883	3577.2	0.0706707	0.07459918	4167.2	-0.01937119	0	
627.4	0.36536256	0.35257114	1217.39	0.18444587	0.1906121	1807.4	0.12349967	0.12637859	2397.39	-0.01506826	0.00000017	2987.4	0.0371181	0.03967153	3577.4	0.07092184	0.07458885	4167.4	-0.02002443	0	
627.6	0.3654071	0.352541	1217.59	0.18446255	0.19058721	1807.6	0.12384241	0.12636396	2397.59	-0.01494687	0.00000017	2987.6	0.03735795	0.03966422	3577.6	0.07116006	0.07457851	4167.6	-0.01970251	0	
627.8	0.36573583	0.35251087	1217.79	0.18448583	0.19056232	1807.8	0.12477175	0.12634934	2397.79	-0.01484734	0.00000016	2987.8	0.03722727	0.03965692	3577.8	0.0713877	0.07456818	4167.8	-0.019242	0	
628	0.36572411	0.35248073	1217.99	0.18425623	0.19053744	1808	0.12572965	0.12633472	2397.99	-0.01498439	0.00000016	2988	0.03601327	0.03964962	3578	0.07156844	0.07455785	4168	-0.01910192	0	
628.2	0.36529668	0.3524506	1218.19	0.18445919	0.19051257	1808.2	0.12650177	0.12632009	2398.19	-0.015023	0.00000016	2988.2	0.03597059	0.03964233	3578.2	0.07181071	0.07454752	4168.2	-0.01876574	0	
628.4	0.36523748	0.35242047	1218.39	0.18450269	0.19048769	1808.4	0.12539182	0.12630547	2398.39	-0.01545997	0.00000016	2988.4	0.03495887	0.03963503	3578.4	0.07213105	0.07453719	4168.4	-0.018662	0	
628.6	0.3657466	0.35239034	1218.59	0.18435558	0.19046282	1808.6	0.12528062	0.12629086	2398.59	-0.0160817	0.00000016	2988.6	0.03457759	0.03962773	3578.6	0.07299224	0.07452687	4168.6	-0.01802104	0	
628.8	0.3659368	0.35236021	1218.79	0.18426299	0.19043795	1808.8	0.12566156	0.12627624	2398.79	-0.01671808	0.00000015	2988.8	0.03402377	0.03962044	3578.8	0.07271667	0.07451654	4168.8	-0.01696056	0	
629	0.36632889	0.35233009	1218.99	0.18442422	0.19041309	1809	0.1255001	0.12626162	2398.99	-0.01781115	0.00000015	2989	0.0331308	0.03961315	3579	0.07260135	0.07450622	4169	-0.01743648	0	
629.2	0.36631653	0.35229997	1219.19	0.1847891	0.19038823	1809.2	0.12501799	0.12624701	2399.19	-0.01855833	0.00000015	2989.2	0.0331112	0.03960586	3579.2	0.07268313	0.0744959	4169.2	-0.01820464	0	
629.4	0.36712986	0.35226986	1219.39	0.18505359	0.19036337	1809.4	0.12550065	0.1262324	2399.39	-0.01956015	0.00000015	2989.4	0.03278683	0.03959857	3579.4	0.07280401	0.07448557	4169.4	-0.01839903	0	
629.6	0.36746594	0.35223974	1219.59	0.18596755	0.19033851	1809.6	0.12568954	0.12621779	2399.59	-0.02026016	0.00000014	2989.6	0.03318771	0.03959128	3579.6	0.07246496	0.07447526	4169.6	-0.01917022	0	
629.8	0.36771154	0.35220963	1219.79	0.18632446	0.19031366	1809.8	0.12480785	0.12620318	2399.79	-0.02144708	0.00000014	2989.8	0.03307305	0.03958399	3579.8	0.0721877	0.07446494	4169.8	-0.01968415	0	
630	0.36770266	0.35217952	1219.99	0.18685636	0.19028881	1810	0.12360769	0.12618858	2399.99	-0.01998066	0.00000014	2990	0.03237383	0.03957671	3580	0.07143643	0.07445462	4170	-0.0191747	0	
630.2	0.36817907	0.35214941	1220.19	0.18713143	0.19026397	1810.2	0.12361708	0.12617397	2400.19	-0.02096506	0.00000014	2990.2	0.0319762	0.03956942	3580.2	0.0715811	0.07444431	4170.2	-0.01982106	0	
630.4	0.36707538	0.35211931	1220.39	0.18785506	0.19023913	1810.4	0.12316226	0.12615937	2400.39	-0.0210136	0.00000014	2990.4	0.03316647	0.03956214	3580.4	0.07102494	0.07443399	4170.4	-0.01934471	0	
630.6	0.3671627	0.35208921	1220.59	0.188443	0.19021429	1810.6	0.12277099	0.12614477	2400.59	-0.02044008	0.00000014	2990.6	0.03344774	0.03955486	3580.6	0.07011452	0.07442368	4170.6	-0.01897627	0	
630.8	0.36604992	0.35205911	1220.79	0.18815253	0.19018945	1810.8	0.12240905	0.12613017	2400.79	-0.01939825	0.00000013	2990.8	0.03424704	0.03954758	3580.8	0.07075951	0.07441337	4170.8	-0.01816009	0	
631	0.36594304	0.35202901	1220.99	0.18787577	0.19016462	1811	0.12232431	0.12611557	2400.99	-0.01865484	0.00000013	2991	0.03499362	0.0395403	3581	0.07098481	0.07440306	4171	-0.01755989	0	
631.2	0.36621061	0.35199892	1221.19	0.18773576	0.19013979	1811.2	0.12276978	0.12610098	2401.19	-0.01868083	0.00000013	2991.2	0.035675	0.03953302	3581.2	0.07019583	0.07439275	4171.2	-0.01798105	0	
631.4	0.36517086	0.35196882	1221.39	0.18768556	0.19011497	1811.4	0.1230566	0.12608638	2401.39	-0.01771204	0.00000013	2991.4	0.03586261	0.03952574	3581.4	0.06962473	0.07438245	4171.4	-0.01890024	0	
631.6	0.36578121	0.35193874	1221.59	0.18803655	0.19009014	1811.6	0.12311585	0.12607179	2401.59	-0.01736126	0.00000013	2991.6	0.03641154	0.03951847	3581.6	0.06959057	0.07437214	4171.6	-0.01896289	0	
631.8	0.36475912	0.35190865	1221.79	0.18839527	0.19006532	1811.8	0.12299578	0.1260572	2401.79	-0.01664104	0.00000012	2991.8	0.03657438	0.03951119	3581.8	0.06986534	0.07436184	4171.8	-0.0190292	0	
632	0.36404652	0.35187857	1221.99	0.18779974	0.19004051	1812	0.12233743	0.12604261	2401.99	-0.01586377	0.00000012	2992	0.03725701	0.03950392	3582	0.06975645	0.07435154	4172	-0.01879007	0	
632.2	0.3634255	0.35184848	1222.19	0.18760313	0.1900157	1812.2	0.12221545	0.12602802	2402.19	-0.0156055	0.00000012	2992.2	0.0382369	0.03949665	3582.2	0.07049834	0.07434123	4172.2	-0.01888543	0	
632.4	0.36380855	0.35181841	1222.39	0.18672434	0.18999089	1812.4	0.12143818	0.12601343	2402.39	-0.01535172	0.00000012	2992.4	0.03783555	0.03948938	3582.4	0.07117562	0.07433094	4172.4	-0.01773058	0	
632.6	0.36327195	0.35178833	1222.59	0.18615805	0.18996608	1812.6	0.12195868	0.12599885	2402.59	-0.01509708	0.00000012	2992.6	0.03866894	0.03948211	3582.6	0.07145547	0.07432064	4172.6	-0.01736212	0	
632.8	0.36312625	0.35175826	1222.79	0.18597549	0.18994128	1812.8	0.12229461	0.12598427	2402.79	-0.01535605	0.00000012	2992.8	0.03823485	0.03947485	3582.8	0.07165406	0.07431034	4172.8	-0.0173652	0	
633	0.3633843	0.35172819	1222.99	0.18541669	0.18991648	1813	0.1215486	0.12596969	2402.99	-0.0155496	0.00000011	2993	0.03849838	0.03946758	3583	0.07212873	0.07430005	4173	-0.01811436	0	
633.2	0.36338503	0.35169812	1223.19	0.18471422	0.18989168	1813.2	0.12204334	0.12595511	2403.19	-0.01539276	0.00000011	2993.2	0.03842389	0.03946032	3583.2	0.07241776	0.07428975	4173.2	-0.01773648	0	
633.4	0.3645703	0.35166805	1223.39	0.18401811	0.18986689	1813.4	0.12302047	0.12594053	2403.39	-0.01578877	0.00000011	2993.4	0.03732728	0.03945305	3583.4	0.07238921	0.07427946	4173.4	-0.01784931	0	
633.6	0.36471667	0.35163799	1223.59	0.18361055	0.1898421	1813.6	0.12326851	0.12592595	2403.59	-0.01603557	0.00000011	2993.6	0.03802538	0.03944579	3583.6	0.07178505	0.07426917	4173.6	-0.01762479	0	
633.8	0.36469785	0.35160793	1223.79	0.1841729	0.18981731	1813.8	0.12276008	0.12591138	2403.79	-0.01504358	0.00000011	2993.8	0.03716025	0.03943853	3583.8	0.07194821	0.07425888	4173.8	-0.0177136	0	
634	0.36453777	0.35157787	1223.99	0.18500052	0.18979253	1814	0.12294002	0.12589681	2403.99	-0.01508678	0.00000011	2994	0.03636347	0.03943127	3584	0.07154575	0.07424859	4174	-0.01736307	0	
634.2	0.36446928	0.35154781	1224.19	0.18590242	0.18976775	1814.2	0.12422975	0.12588224	2404.19	-0.01587215	0.00000011	2994.2	0.03585852	0.03942401	3584.2	0.07175103	0.07423831	4174.2	-0.01718188	0	
634.4	0.36431865	0.35151776	1224.39	0.18596788	0.18974297	1814.4	0.12456555	0.12586767	2404.39	-0.01491402	0.0000001	2994.4	0.03590261	0.03941676	3584.4	0.0707549	0.07422802	4174.4	-0.01724095	0	
634.6	0.36386547	0.35148771	1224.59	0.18605178	0.1897182	1814.6	0.12551308	0.1258531	2404.59	-0.01481536	0.0000001	2994.6	0.03628783	0.0394095	3584.6	0.07104852	0.07421774	4174.6	-0.01727659	0	
634.8	0.36391954	0.35145766	1224.79	0.18564727	0.18969343	1814.8	0.12596024	0.12583853	2404.79	-0.0144574	0.0000001	2994.8	0.03624289	0.03940225	3584.8	0.07168277	0.07420746	4174.8	-0.01767972	0	
635	0.36442883	0.35142762	1224.99	0.18478262	0.18966866	1815	0.12606406	0.12582397	2404.99	-0.01464619	0.0000001	2995	0.03528371	0.039395	3585	0.07156137	0.07419717	4175	-0.01907824	0	
635.2	0.36375781	0.35139758	1225.19	0.18508919	0.18964389	1815.2	0.12658413	0.12580941	2405.19	-0.01499971	0.0000001	2995.2	0.03504836	0.03938775	3585.2	0.0704803	0.0741869	4175.2	-0.01931416	0	
635.4	0.36322336	0.35136754	1225.39	0.18540404	0.18961913	1815.4	0.12730219	0.12579485	2405.39	-0.01423334	0.0000001	2995.4	0.03383	0.0393805	3585.4	0.07049233	0.07417662	4175.4	-0.01917439	0	
635.6	0.36367251	0.3513375	1225.59	0.18539792	0.18959438	1815.6	0.12733244	0.12578029	2405.59	-0.01373172	0.0000001	2995.6	0.03398035	0.03937325	3585.6	0.06971323	0.07416634	4175.6	-0.01877453	0	
635.8	0.3626117	0.35130746	1225.79	0.18557515	0.18956962	1815.8	0.12722061	0.12576573	2405.79	-0.01326602	0.00000009	2995.8	0.0346005	0.039366	3585.8	0.06968069	0.07415607	4175.8	-0.01901162	0	
636	0.36272603	0.35127743	1225.99	0.18465879	0.18954487	1816	0.12677104	0.12575118	2405.99	-0.01301084	0.00000009	2996	0.03534643	0.03935876	3586	0.06933389	0.07414579	4176	-0.01888694	0	
636.2	0.36226201	0.3512474	1226.19	0.18391685	0.18952012	1816.2	0.12753432	0.12573662	2406.19	-0.01303463	0.00000009	2996.2	0.03501992	0.03935151	3586.2	0.06943996	0.07413552	4176.2	-0.01794768	0	
636.4	0.36295396	0.35121737	1226.39	0.18383889	0.18949538	1816.4	0.12702835	0.12572207	2406.39	-0.01381954	0.00000009	2996.4	0.03430641	0.03934427	3586.4	0.06924235	0.07412525	4176.4	-0.01747705	0	
636.6	0.36311393	0.35118735	1226.59	0.18397298	0.18947064	1816.6	0.12647852	0.12570752	2406.59	-0.01432789	0.00000009	2996.6	0.03452212	0.03933703	3586.6	0.06971672	0.07411498	4176.6	-0.01789175	0	
636.8	0.36428831	0.35115733	1226.79	0.18445572	0.1894459	1816.8	0.12593717	0.12569297	2406.79	-0.01501038	0.00000009	2996.8	0.03420079	0.03932979	3586.8	0.07025064	0.07410471	4176.8	-0.01749295	0	
637	0.36509667	0.35112731	1226.99	0.18435326	0.18942116	1817	0.12531789	0.12567842	2406.99	-0.0154	0.00000009	2997	0.03466609	0.03932255	3587	0.07058222	0.07409445	4177	-0.01734792	0	
637.2	0.36512557	0.35109729	1227.19	0.18468566	0.18939643	1817.2	0.12503033	0.12566388	2407.19	-0.01598757	0.00000009	2997.2	0.03410933	0.03931531	3587.2	0.06986187	0.07408418	4177.2	-0.01660959	0	
637.4	0.36554257	0.35106728	1227.39	0.18553461	0.1893717	1817.4	0.12463492	0.12564933	2407.39	-0.01753051	0.00000008	2997.4	0.03409985	0.03930807	3587.4	0.06958023	0.07407392	4177.4	-0.0175201	0	
637.6	0.36560115	0.35103726	1227.59	0.18586986	0.18934698	1817.6	0.12410967	0.12563479	2407.59	-0.01757303	0.00000008	2997.6	0.03461126	0.03930084	3587.6	0.06962714	0.07406365	4177.6	-0.0182839	0	
637.8	0.36654901	0.35100725	1227.79	0.1869848	0.18932225	1817.8	0.12311588	0.12562025	2407.79	-0.01798408	0.00000008	2997.8	0.03426301	0.03929361	3587.8	0.0691899	0.07405339	4177.8	-0.01929933	0	
638	0.36684431	0.35097725	1227.99	0.18725359	0.18929753	1818	0.12347521	0.12560571	2407.99	-0.01871692	0.00000008	2998	0.03420537	0.03928637	3588	0.06895334	0.07404313	4178	-0.01963215	0	
638.2	0.36607466	0.35094724	1228.19	0.18758507	0.18927282	1818.2	0.12400038	0.12559118	2408.19	-0.01854093	0.00000008	2998.2	0.0351345	0.03927914	3588.2	0.0688388	0.07403288	4178.2	-0.02024677	0	
638.4	0.36664626	0.35091724	1228.39	0.18708012	0.18924811	1818.4	0.12374048	0.12557664	2408.39	-0.01829264	0.00000008	2998.4	0.03621799	0.03927191	3588.4	0.06884772	0.07402262	4178.4	-0.02085215	0	
638.6	0.36560802	0.35088724	1228.59	0.18667655	0.1892234	1818.6	0.12387059	0.12556211	2408.59	-0.01799231	0.00000008	2998.6	0.03789451	0.03926468	3588.6	0.06934646	0.07401236	4178.6	-0.02039068	0	
638.8	0.36574779	0.35085725	1228.79	0.18540017	0.18919869	1818.8	0.12358521	0.12554757	2408.79	-0.01778186	0.00000008	2998.8	0.0380365	0.03925746	3588.8	0.06879236	0.07400211	4178.8	-0.02083782	0	
639	0.36540387	0.35082725	1228.99	0.18453755	0.18917399	1819	0.12290125	0.12553304	2408.99	-0.01794978	0.00000008	2999	0.03803322	0.03925023	3589	0.06856581	0.07399186	4179	-0.02125971	0	
639.2	0.3653256	0.35079726	1229.19	0.18421688	0.18914929	1819.2	0.12326369	0.12551852	2409.19	-0.01747766	0.00000007	2999.2	0.03856896	0.03924301	3589.2	0.06804856	0.07398161	4179.2	-0.01976073	0	
639.4	0.36532793	0.35076727	1229.39	0.18313623	0.18912459	1819.4	0.12413174	0.12550399	2409.39	-0.01571195	0.00000007	2999.4	0.03901487	0.03923578	3589.4	0.06904694	0.07397136	4179.4	-0.01980693	0	
639.6	0.36478333	0.35073729	1229.59	0.18234839	0.1890999	1819.6	0.12424006	0.12548946	2409.59	-0.01445592	0.00000007	2999.6	0.03986786	0.03922856	3589.6	0.06892087	0.07396111	4179.6	-0.0201294	0	
639.8	0.36437288	0.3507073	1229.79	0.18167335	0.18907521	1819.8	0.12489738	0.12547494	2409.79	-0.01343649	0.00000007	2999.8	0.04065556	0.03922134	3589.8	0.06930268	0.07395086	4179.8	-0.02016783	0	
640	0.36404378	0.35067732	1229.99	0.18189091	0.18905052	1820	0.1245306	0.12546042	2409.99	-0.01167929	0.00000007	3000	0.04077193	0.03921412	3590	0.06961631	0.07394062	4180	-0.01997159	0	
640.2	0.36422768	0.35064734	1230.19	0.1824182	0.18902584	1820.2	0.12530251	0.1254459	2410.19	-0.0123132	0.00000007	3000.2	0.03992949	0.03920691	3590.2	0.07012435	0.07393037	4180.2	-0.01877666	0	
640.4	0.36451034	0.35061737	1230.39	0.18400681	0.18900116	1820.4	0.12476726	0.12543138	2410.39	-0.01247433	0.00000007	3000.4	0.03925308	0.03919969	3590.4	0.07021343	0.07392013	4180.4	-0.01929609	0	
640.6	0.36385974	0.35058739	1230.59	0.18433138	0.18897648	1820.6	0.12477591	0.12541686	2410.59	-0.01271104	0.00000007	3000.6	0.03922291	0.03919247	3590.6	0.07168199	0.07390989	4180.6	-0.01901573	0	
640.8	0.36471574	0.35055742	1230.79	0.18493541	0.18895181	1820.8	0.12378529	0.12540235	2410.79	-0.01321206	0.00000007	3000.8	0.0392803	0.03918526	3590.8	0.07170135	0.07389965	4180.8	-0.01834117	0	
641	0.36474205	0.35052746	1230.99	0.18549783	0.18892714	1821	0.12366087	0.12538783	2410.99	-0.01453298	0.00000007	3001	0.0396657	0.03917805	3591	0.07167139	0.07388941	4181	-0.01855338	0	
641.2	0.36446034	0.35049749	1231.19	0.18742246	0.18890247	1821.2	0.12380322	0.12537332	2411.19	-0.01618706	0.00000007	3001.2	0.03899739	0.03917084	3591.2	0.07105217	0.07387918	4181.2	-0.01836458	0	
641.4	0.36454733	0.35046753	1231.39	0.18769963	0.18887781	1821.4	0.12404751	0.12535881	2411.39	-0.01699092	0.00000006	3001.4	0.0386026	0.03916363	3591.4	0.07072481	0.07386894	4181.4	-0.018951	0	
641.6	0.36503371	0.35043757	1231.59	0.18806081	0.18885315	1821.6	0.12398776	0.1253443	2411.59	-0.01759042	0.00000006	3001.6	0.0376841	0.03915642	3591.6	0.07055617	0.07385871	4181.6	-0.01984461	0	
641.8	0.36508612	0.35040761	1231.79	0.1885986	0.18882849	1821.8	0.12402209	0.1253298	2411.79	-0.01775826	0.00000006	3001.8	0.03708333	0.03914921	3591.8	0.06973772	0.07384848	4181.8	-0.01994533	0	
642	0.3648005	0.35037765	1231.99	0.18880308	0.18880383	1822	0.12416499	0.12531529	2411.99	-0.01698847	0.00000006	3002	0.03641876	0.03914201	3592	0.07001633	0.07383824	4182	-0.01995831	0	
642.2	0.36421631	0.3503477	1232.19	0.18918829	0.18877918	1822.2	0.12410196	0.12530079	2412.19	-0.01655679	0.00000006	3002.2	0.03588773	0.0391348	3592.2	0.06887034	0.07382801	4182.2	-0.02046069	0	
642.4	0.36484033	0.35031775	1232.39	0.1885941	0.18875453	1822.4	0.12422206	0.12528629	2412.39	-0.01622905	0.00000006	3002.4	0.03546308	0.0391276	3592.4	0.06858275	0.07381779	4182.4	-0.02027915	0	
642.6	0.36394256	0.3502878	1232.59	0.18831848	0.18872989	1822.6	0.12278237	0.12527179	2412.59	-0.0161742	0.00000006	3002.6	0.03504034	0.0391204	3592.6	0.06864064	0.07380756	4182.6	-0.01972113	0	
642.8	0.36433977	0.35025786	1232.79	0.18681299	0.18870525	1822.8	0.12211843	0.12525729	2412.79	-0.01613962	0.00000006	3002.8	0.03462333	0.0391132	3592.8	0.0682957	0.07379733	4182.8	-0.01987894	0	
643	0.36406605	0.35022791	1232.99	0.18742349	0.18868061	1823	0.12119381	0.12524279	2412.99	-0.01544529	0.00000006	3003	0.03418262	0.039106	3593	0.0683846	0.07378711	4183	-0.02078158	0	
643.2	0.36390359	0.35019797	1233.19	0.18676609	0.18865597	1823.2	0.12164028	0.1252283	2413.19	-0.01452187	0.00000006	3003.2	0.03395523	0.0390988	3593.2	0.06891263	0.07377689	4183.2	-0.01998607	0	
643.4	0.36318459	0.35016804	1233.39	0.18677942	0.18863134	1823.4	0.12256309	0.1252138	2413.39	-0.01440971	0.00000006	3003.4	0.03383566	0.0390916	3593.4	0.06990809	0.07376667	4183.4	-0.02132864	0	
643.6	0.36320426	0.3501381	1233.59	0.18649517	0.18860671	1823.6	0.12298532	0.12519931	2413.59	-0.01409929	0.00000006	3003.6	0.03287199	0.03908441	3593.6	0.06933299	0.07375645	4183.6	-0.02097854	0	
643.8	0.36360078	0.35010817	1233.79	0.18648337	0.18858209	1823.8	0.123692	0.12518482	2413.79	-0.01366172	0.00000005	3003.8	0.03293527	0.03907721	3593.8	0.06939753	0.07374623	4183.8	-0.02018126	0	
644	0.36305401	0.35007824	1233.99	0.18780565	0.18855747	1824	0.12449153	0.12517033	2413.99	-0.01398068	0.00000005	3004	0.03249479	0.03907002	3594	0.06948803	0.07373601	4184	-0.02025968	0	
644.2	0.36277297	0.35004831	1234.19	0.18811726	0.18853285	1824.2	0.12556165	0.12515585	2414.19	-0.01529696	0.00000005	3004.2	0.03246827	0.03906283	3594.2	0.06955177	0.0737258	4184.2	-0.01985348	0	
644.4	0.36169491	0.35001839	1234.39	0.18747128	0.18850823	1824.4	0.12562956	0.12514136	2414.39	-0.01580855	0.00000005	3004.4	0.03220928	0.03905564	3594.4	0.07039551	0.07371558	4184.4	-0.02088316	0	
644.6	0.36144045	0.34998846	1234.59	0.18693849	0.18848362	1824.6	0.12646627	0.12512688	2414.59	-0.01733409	0.00000005	3004.6	0.03214601	0.03904845	3594.6	0.07157438	0.07370537	4184.6	-0.02055413	0	
644.8	0.36238664	0.34995855	1234.79	0.18646735	0.18845901	1824.8	0.12633987	0.1251124	2414.79	-0.0184032	0.00000005	3004.8	0.03233233	0.03904127	3594.8	0.07118552	0.07369516	4184.8	-0.02027653	0	
645	0.36263176	0.34992863	1234.99	0.18538763	0.1884344	1825	0.12694118	0.12509792	2414.99	-0.01851435	0.00000005	3005	0.0324072	0.03903408	3595	0.0705699	0.07368495	4185	-0.01969719	0	
645.2	0.36140022	0.34989871	1235.19	0.18517594	0.1884098	1825.2	0.12718898	0.12508344	2415.19	-0.01858828	0.00000005	3005.2	0.0324402	0.03902689	3595.2	0.07055259	0.07367474	4185.2	-0.01887292	0	
645.4	0.36161446	0.3498688	1235.39	0.1838375	0.1883852	1825.4	0.12709235	0.12506896	2415.39	-0.01858872	0.00000005	3005.4	0.03227783	0.03901971	3595.4	0.07011115	0.07366453	4185.4	-0.01946357	0	
645.6	0.36166683	0.34983889	1235.59	0.18371172	0.1883606	1825.6	0.1265355	0.12505449	2415.59	-0.01851883	0.00000005	3005.6	0.03246736	0.03901253	3595.6	0.06947951	0.07365433	4185.6	-0.01954284	0	
645.8	0.36124124	0.34980899	1235.79	0.18336626	0.18833601	1825.8	0.1260396	0.12504001	2415.79	-0.01707406	0.00000005	3005.8	0.03301961	0.03900535	3595.8	0.06879303	0.07364412	4185.8	-0.01961019	0	
646	0.36137676	0.34977908	1235.99	0.18344449	0.18831142	1826	0.12560683	0.12502554	2415.99	-0.01542164	0.00000005	3006	0.03301448	0.03899817	3596	0.06857059	0.07363392	4186	-0.01907815	0	
646.2	0.3612747	0.34974918	1236.19	0.18291399	0.18828683	1826.2	0.12560226	0.12501107	2416.19	-0.01505602	0.00000005	3006.2	0.03327604	0.03899099	3596.2	0.06822365	0.07362372	4186.2	-0.0194237	0	
646.4	0.36231268	0.34971928	1236.39	0.18208188	0.18826225	1826.4	0.12585135	0.1249966	2416.39	-0.01468402	0.00000005	3006.4	0.03429515	0.03898382	3596.4	0.06883871	0.07361352	4186.4	-0.01918706	0	
646.6	0.36274089	0.34968938	1236.59	0.18203742	0.18823767	1826.6	0.12433071	0.12498214	2416.59	-0.01450918	0.00000005	3006.6	0.03454046	0.03897664	3596.6	0.06899755	0.07360332	4186.6	-0.01924448	0	
646.8	0.36316	0.34965949	1236.79	0.18157708	0.18821309	1826.8	0.12402696	0.12496767	2416.79	-0.01435442	0.00000004	3006.8	0.0351735	0.03896947	3596.8	0.06898561	0.07359312	4186.8	-0.01900189	0	
647	0.3633164	0.3496296	1236.99	0.18318678	0.18818852	1827	0.12296271	0.12495321	2416.99	-0.01425783	0.00000004	3007	0.03610886	0.03896229	3597	0.06903312	0.07358293	4187	-0.0190836	0	
647.2	0.36370987	0.34959971	1237.19	0.18321919	0.18816395	1827.2	0.12322736	0.12493875	2417.19	-0.01526538	0.00000004	3007.2	0.03607703	0.03895512	3597.2	0.06910463	0.07357273	4187.2	-0.01851233	0	
647.4	0.3641209	0.34956982	1237.39	0.18419555	0.18813938	1827.4	0.12372022	0.12492429	2417.39	-0.0170927	0.00000004	3007.4	0.03590701	0.03894795	3597.4	0.06854245	0.07356254	4187.4	-0.01873049	0	
647.6	0.3655852	0.34953994	1237.59	0.18453869	0.18811481	1827.6	0.12398299	0.12490983	2417.59	-0.01763529	0.00000004	3007.6	0.03661348	0.03894078	3597.6	0.06840659	0.07355235	4187.6	-0.01774763	0	
647.8	0.36581725	0.34951006	1237.79	0.18568987	0.18809025	1827.8	0.12428404	0.12489537	2417.79	-0.01803297	0.00000004	3007.8	0.03759272	0.03893362	3597.8	0.06895363	0.07354216	4187.8	-0.01770186	0	
648	0.36550822	0.34948018	1237.99	0.18681161	0.18806569	1828	0.12457631	0.12488092	2417.99	-0.01833665	0.00000004	3008	0.03777748	0.03892645	3598	0.06924612	0.07353197	4188	-0.01845568	0	
648.2	0.36527862	0.3494503	1238.19	0.18687731	0.18804114	1828.2	0.12440275	0.12486646	2418.19	-0.01848835	0.00000004	3008.2	0.03798064	0.03891929	3598.2	0.06982169	0.07352179	4188.2	-0.01872719	0	
648.4	0.36519442	0.34942043	1238.39	0.18657113	0.18801659	1828.4	0.12408958	0.12485201	2418.39	-0.01866406	0.00000004	3008.4	0.03711258	0.03891212	3598.4	0.07091028	0.0735116	4188.4	-0.01949916	0	
648.6	0.36590426	0.34939056	1238.59	0.18697333	0.18799204	1828.6	0.12394487	0.12483756	2418.59	-0.01869973	0.00000004	3008.6	0.03660426	0.03890496	3598.6	0.07075889	0.07350141	4188.6	-0.01917335	0	
648.8	0.3661666	0.34936069	1238.79	0.18684789	0.18796749	1828.8	0.1231381	0.12482311	2418.79	-0.01793071	0.00000004	3008.8	0.03636776	0.0388978	3598.8	0.07031767	0.07349123	4188.8	-0.01924712	0	
649	0.36606861	0.34933082	1238.99	0.18672058	0.18794295	1829	0.12258495	0.12480867	2418.99	-0.01703761	0.00000004	3009	0.03618382	0.03889064	3599	0.07011608	0.07348105	4189	-0.01935673	0	
649.2	0.36527253	0.34930096	1239.19	0.18762136	0.18791841	1829.2	0.12236653	0.12479422	2419.19	-0.01699775	0.00000004	3009.2	0.03619244	0.03888348	3599.2	0.06998624	0.07347087	4189.2	-0.01984189	0	
649.4	0.36562091	0.3492711	1239.39	0.18805038	0.18789388	1829.4	0.12181871	0.12477978	2419.39	-0.01682039	0.00000004	3009.4	0.03588652	0.03887632	3599.4	0.0693627	0.07346069	4189.4	-0.02075634	0	
649.6	0.36491698	0.34924124	1239.59	0.18842109	0.18786935	1829.6	0.12087601	0.12476534	2419.59	-0.01569811	0.00000004	3009.6	0.03596515	0.03886917	3599.6	0.06875138	0.07345051	4189.6	-0.02077665	0	
649.8	0.364238	0.34921139	1239.79	0.18872025	0.18784482	1829.8	0.12061373	0.1247509	2419.79	-0.01445292	0.00000004	3009.8	0.03591033	0.03886202	3599.8	0.06881707	0.07344034	4189.8	-0.02140021	0	
