# Supplementary material for: Functional development of a V3/glycan-specific broadly neutralizing antibody isolated from a case of HIV superinfection
Source: eLife. 2021 Jul 15;10:e68110. doi: 10.7554/eLife.68110 (PMC8376252; doi:10.7554/eLife.68110)
Supplement: Figure 2—source data 2. [file elife-68110-fig2-data2.zip › QA013.2 Dbl Ref BLI_2020.09.30/BG505.SOSIP trimer/Fit Data/E3Results.txt]

Conc1	3.125E-08	3.125E-08	3.125E-08	3.125E-08	3.125E-08	3.125E-08	3.125E-08	
Start1	290	879.99	1469.99	2059.99	2650	3240	3830	
Stop1	649.8	1239.79	1829.8	2419.79	3009.8	3599.8	4189.8	
Kobs	0.000427455251083201	0.000652869586489493	0.000578711695600215	0.0687788947815116			6.36466817353143E-05	
Error Kobs	1.66119584614084E-05	1.94963461737528E-05	1.79177799358196E-05	0.0130692484112605			0.0166172082622511	
Koff	0	0	0	0			0	
Error Koff	0	0	0	0			0	
Time1	Data1	Fit1	Time2	Data2	Fit2	Time3	Data3	Fit3	Time4	Data4	Fit4	Time5	Data5	Fit5	Time6	Data6	Fit6	Time7	Data7	Fit7	
290	-0.00697804	0	879.99	-0.00006843	0	1469.99	0.0040215	0	2059.99	-0.0055185	0	2650	0.00142802		3240	0.00788234		3830	-0.00327121	0	
290.2	-0.00751136	0.00036669	880.19	0.00084149	0.00009987	1470.19	0.00464938	0.00005738	2060.19	-0.00540049	0.00004026	2650.2	0.00049939		3240.2	0.00782167		3830.2	-0.00124872	0.00000085	
290.4	-0.00834893	0.00073304	880.39	0.00025415	0.0001997	1470.39	0.00492677	0.00011475	2060.39	-0.0057025	0.00007998	2650.4	0.00060726		3240.4	0.00794734		3830.4	-0.00002787	0.00000171	
290.6	-0.00840017	0.00109906	880.59	0.00035205	0.00029951	1470.59	0.00532614	0.0001721	2060.59	-0.00505481	0.00011915	2650.6	0.0010396		3240.6	0.00774222		3830.6	0.00140153	0.00000256	
290.8	-0.00852931	0.00146473	880.79	0.00058584	0.00039928	1470.79	0.00488446	0.00022945	2060.79	-0.0041399	0.00015778	2650.8	0.00098839		3240.8	0.00774712		3830.8	0.00329287	0.00000341	
291	-0.00879055	0.00183007	880.99	0.00092675	0.00049903	1470.99	0.00500162	0.00028677	2060.99	-0.00344101	0.00019589	2651	0.00132675		3241	0.00778432		3831	0.00496266	0.00000426	
291.2	-0.00866388	0.00219507	881.19	0.00064291	0.00059874	1471.19	0.00541845	0.00034409	2061.19	-0.00362543	0.00023347	2651.2	0.00150323		3241.2	0.00779482		3831.2	0.00600161	0.00000512	
291.4	-0.00803684	0.00255973	881.39	0.00084966	0.00069843	1471.39	0.00575321	0.00040139	2061.39	-0.00331898	0.00027055	2651.4	0.00181027		3241.4	0.00824929		3831.4	0.00682055	0.00000597	
291.6	-0.00655491	0.00292406	881.59	0.00114378	0.00079808	1471.59	0.00654867	0.00045867	2061.59	-0.00372763	0.00030711	2651.6	0.00133398		3241.6	0.00793447		3831.6	0.00762042	0.00000682	
291.8	-0.00583264	0.00328805	881.79	0.00151525	0.0008977	1471.79	0.00699365	0.00051594	2061.79	-0.00348509	0.00034318	2651.8	0.00103401		3241.8	0.00840173		3831.8	0.00771042	0.00000767	
292	-0.00453352	0.0036517	881.99	0.00213307	0.00099729	1471.99	0.00777247	0.0005732	2061.99	-0.00397049	0.00037876	2652	0.00127536		3242	0.00873823		3832	0.0076028	0.00000853	
292.2	-0.00328972	0.00401502	882.19	0.00274906	0.00109685	1472.19	0.0083409	0.00063045	2062.19	-0.00407386	0.00041384	2652.2	0.00153742		3242.2	0.00983084		3832.2	0.00701653	0.00000938	
292.4	-0.00193786	0.00437801	882.39	0.00378389	0.00119638	1472.39	0.00911896	0.00068768	2062.39	-0.00495684	0.00044845	2652.4	0.00193872		3242.4	0.01047723		3832.4	0.00695835	0.00001023	
292.6	-0.00055469	0.00474065	882.59	0.00473969	0.00129588	1472.59	0.00959953	0.0007449	2062.59	-0.00520137	0.00048259	2652.6	0.00217202		3242.6	0.01040172		3832.6	0.00714635	0.00001108	
292.8	0.00014954	0.00510296	882.79	0.00536513	0.00139535	1472.79	0.00970569	0.0008021	2062.79	-0.00488428	0.00051626	2652.8	0.00209318		3242.8	0.01031874		3832.8	0.00721463	0.00001193	
293	0.00113483	0.00546494	882.99	0.00535103	0.00149478	1472.99	0.00948361	0.00085929	2062.99	-0.00487608	0.00054947	2653	0.00202135		3243	0.0106693		3833	0.00755472	0.00001278	
293.2	0.00113192	0.00582659	883.19	0.00584504	0.00159419	1473.19	0.00906669	0.00091647	2063.19	-0.00475147	0.00058222	2653.2	0.00169169		3243.2	0.01092012		3833.2	0.00686156	0.00001364	
293.4	0.00240586	0.0061879	883.39	0.00588725	0.00169356	1473.39	0.00862747	0.00097363	2063.39	-0.0045239	0.00061453	2653.4	0.00106921		3243.4	0.01005024		3833.4	0.00749545	0.00001449	
293.6	0.00261468	0.00654887	883.59	0.00573556	0.00179291	1473.59	0.00841495	0.00103078	2063.59	-0.00418273	0.0006464	2653.6	0.00071697		3243.6	0.01000228		3833.6	0.00734853	0.00001534	
293.8	0.00243183	0.00690951	883.79	0.00601242	0.00189222	1473.79	0.00797405	0.00108792	2063.79	-0.0043818	0.00067783	2653.8	0.00072292		3243.8	0.01157303		3833.8	0.00630471	0.00001619	
294	0.00182411	0.00726982	883.99	0.00684075	0.00199151	1473.99	0.00826891	0.00114504	2063.99	-0.00468525	0.00070883	2654	0.00140911		3244	0.01240551		3834	0.0064604	0.00001704	
294.2	0.00130058	0.0076298	884.19	0.00684691	0.00209076	1474.19	0.00881429	0.00120215	2064.19	-0.00464397	0.00073941	2654.2	0.00186363		3244.2	0.01425237		3834.2	0.00564581	0.00001789	
294.4	0.00085757	0.00798944	884.39	0.00588391	0.00218998	1474.39	0.00859855	0.00125924	2064.39	-0.0044553	0.00076957	2654.4	0.00257372		3244.4	0.01496184		3834.4	0.0049396	0.00001874	
294.6	0.00088435	0.00834876	884.59	0.00638613	0.00228918	1474.59	0.00800136	0.00131632	2064.59	-0.0036284	0.00079932	2654.6	0.00283454		3244.6	0.01449748		3834.6	0.00440712	0.00001959	
294.8	0.00148543	0.00870774	884.79	0.00669604	0.00238834	1474.79	0.00752968	0.00137339	2064.79	-0.00358108	0.00082866	2654.8	0.00286269		3244.8	0.01435275		3834.8	0.00472803	0.00002044	
295	0.00132164	0.00906638	884.99	0.00636395	0.00248747	1474.99	0.00718366	0.00143044	2064.99	-0.00413041	0.0008576	2655	0.00281201		3245	0.01478658		3835	0.00434415	0.00002129	
295.2	0.00217327	0.0094247	885.19	0.00634095	0.00258657	1475.19	0.00731581	0.00148749	2065.19	-0.00485503	0.00088615	2655.2	0.00240794		3245.2	0.01443196		3835.2	0.00418567	0.00002214	
295.4	0.00310842	0.00978269	885.39	0.00733294	0.00268564	1475.39	0.00735425	0.00154451	2065.39	-0.00417524	0.0009143	2655.4	0.00189152		3245.4	0.01418399		3835.4	0.00422248	0.00002299	
295.6	0.00389982	0.01014034	885.59	0.00769266	0.00278468	1475.59	0.00801641	0.00160152	2065.59	-0.00483252	0.00094207	2655.6	0.00127927		3245.6	0.01321843		3835.6	0.00419505	0.00002384	
295.8	0.00396101	0.01049767	885.79	0.0085593	0.00288369	1475.79	0.00842889	0.00165852	2065.79	-0.0041188	0.00096947	2655.8	0.00063878		3245.8	0.01332361		3835.8	0.00383401	0.00002469	
296	0.00494031	0.01085466	885.99	0.0093545	0.00298267	1475.99	0.00887885	0.00171551	2065.99	-0.00396134	0.00099648	2656	0.00056057		3246	0.01368712		3836	0.00341622	0.00002554	
296.2	0.00536895	0.01121133	886.19	0.00877907	0.00308161	1476.19	0.0095592	0.00177248	2066.19	-0.00364717	0.00102313	2656.2	0.00098304		3246.2	0.01380616		3836.2	0.00476625	0.00002639	
296.4	0.00639544	0.01156767	886.39	0.00880109	0.00318053	1476.39	0.00976879	0.00182944	2066.39	-0.00342559	0.00104942	2656.4	0.00109242		3246.4	0.01397344		3836.4	0.00479105	0.00002724	
296.6	0.00746525	0.01192367	886.59	0.00806268	0.00327942	1476.59	0.00973822	0.00188639	2066.59	-0.00283971	0.00107534	2656.6	0.00098126		3246.6	0.01264808		3836.6	0.00547744	0.00002809	
296.8	0.0075706	0.01227935	886.79	0.00765073	0.00337827	1476.79	0.00879321	0.00194332	2066.79	-0.00279237	0.00110091	2656.8	0.00098461		3246.8	0.01226971		3836.8	0.00577308	0.00002894	
297	0.00750184	0.0126347	886.99	0.00727772	0.0034771	1476.99	0.00900653	0.00200024	2066.99	-0.00238414	0.00112613	2657	0.00155751		3247	0.01255255		3837	0.00578441	0.00002979	
297.2	0.0080242	0.01298972	887.19	0.00644908	0.00357589	1477.19	0.00887216	0.00205714	2067.19	-0.00163056	0.00115101	2657.2	0.00121684		3247.2	0.01234622		3837.2	0.0052422	0.00003064	
297.4	0.00891431	0.01334442	887.39	0.00609202	0.00367466	1477.39	0.00936645	0.00211403	2067.39	-0.00097454	0.00117555	2657.4	0.00108712		3247.4	0.01156728		3837.4	0.00528368	0.00003149	
297.6	0.00908081	0.01369878	887.59	0.00608235	0.00377339	1477.59	0.00982896	0.00217091	2067.59	-0.00077558	0.00119975	2657.6	0.00172255		3247.6	0.01251842		3837.6	0.00499764	0.00003234	
297.8	0.0092063	0.01405282	887.79	0.0056026	0.0038721	1477.79	0.01029177	0.00222777	2067.79	-0.00007152	0.00122362	2657.8	0.00200214		3247.8	0.01286977		3837.8	0.00471474	0.00003319	
298	0.01014322	0.01440653	887.99	0.00556312	0.00397077	1477.99	0.01010603	0.00228462	2067.99	0.0005141	0.00124717	2658	0.00314799		3248	0.01219197		3838	0.00504107	0.00003403	
298.2	0.01087581	0.01475992	888.19	0.00606612	0.00406941	1478.19	0.01069971	0.00234146	2068.19	0.00070762	0.00127039	2658.2	0.00285371		3248.2	0.01196324		3838.2	0.00550621	0.00003488	
298.4	0.0118078	0.01511298	888.39	0.00631153	0.00416803	1478.39	0.01031063	0.00239828	2068.39	0.00080615	0.0012933	2658.4	0.00199548		3248.4	0.01160838		3838.4	0.00642514	0.00003573	
298.6	0.01266139	0.01546571	888.59	0.00736876	0.00426661	1478.59	0.01015656	0.00245509	2068.59	0.00109938	0.00131589	2658.6	0.00144601		3248.6	0.01030468		3838.6	0.00646221	0.00003658	
298.8	0.01337131	0.01581812	888.79	0.00791518	0.00436516	1478.79	0.01032757	0.00251189	2068.79	0.00002458	0.00133817	2658.8	0.00158105		3248.8	0.01047538		3838.8	0.00767607	0.00003743	
299	0.01332286	0.0161702	888.99	0.00800977	0.00446368	1478.99	0.01007673	0.00256867	2068.99	-0.00018584	0.00136015	2659	0.0015906		3249	0.01125178		3839	0.00759758	0.00003828	
299.2	0.01463112	0.01652196	889.19	0.00875514	0.00456217	1479.19	0.01081307	0.00262544	2069.19	-0.00089032	0.00138183	2659.2	0.00224553		3249.2	0.01062921		3839.2	0.00796286	0.00003912	
299.4	0.01430782	0.01687339	889.39	0.00932534	0.00466063	1479.39	0.01090092	0.00268219	2069.39	-0.0001951	0.00140322	2659.4	0.0030069		3249.4	0.01103888		3839.4	0.00836647	0.00003997	
299.6	0.01445882	0.01722449	889.59	0.00984091	0.00475907	1479.59	0.01091104	0.00273893	2069.59	-0.00047818	0.00142431	2659.6	0.00364117		3249.6	0.0113804		3839.6	0.00845258	0.00004082	
299.8	0.01505198	0.01757528	889.79	0.01078408	0.00485747	1479.79	0.01064389	0.00279566	2069.79	0.00002313	0.00144511	2659.8	0.00437464		3249.8	0.0117076		3839.8	0.00851631	0.00004167	
300	0.01612485	0.01792574	889.99	0.01026665	0.00495583	1479.99	0.01031277	0.00285238	2069.99	0.0003063	0.00146563	2660	0.00526019		3250	0.0118769		3840	0.00811519	0.00004251	
300.2	0.01574604	0.01827587	890.19	0.00920955	0.00505417	1480.19	0.01057437	0.00290908	2070.19	0.00053127	0.00148587	2660.2	0.00621107		3250.2	0.01078266		3840.2	0.00913332	0.00004336	
300.4	0.01677344	0.01862568	890.39	0.01053639	0.00515248	1480.39	0.00932088	0.00296577	2070.39	0.00081344	0.00150583	2660.4	0.00603367		3250.4	0.01185995		3840.4	0.00792071	0.00004421	
300.6	0.01638299	0.01897517	890.59	0.01047513	0.00525076	1480.59	0.00886564	0.00302244	2070.59	0.00099982	0.00152552	2660.6	0.00579094		3250.6	0.01083381		3840.6	0.00866405	0.00004506	
300.8	0.01591271	0.01932434	890.79	0.01061275	0.00534901	1480.79	0.00853974	0.0030791	2070.79	0.00132699	0.00154494	2660.8	0.00579209		3250.8	0.01266887		3840.8	0.00833571	0.0000459	
301	0.01627217	0.01967318	890.99	0.01043897	0.00544723	1480.99	0.00994167	0.00313575	2070.99	0.00172918	0.0015641	2661	0.00632136		3251	0.01313376		3841	0.00771403	0.00004675	
301.2	0.0175247	0.0200217	891.19	0.01002357	0.00554542	1481.19	0.00996135	0.00319238	2071.19	0.00109072	0.00158299	2661.2	0.00563663		3251.2	0.0135251		3841.2	0.00756463	0.0000476	
301.4	0.01816408	0.0203699	891.39	0.0099893	0.00564357	1481.39	0.01000377	0.003249	2071.39	0.00282916	0.00160162	2661.4	0.00547599		3251.4	0.01451033		3841.4	0.00753352	0.00004844	
301.6	0.01845435	0.02071778	891.59	0.01005705	0.0057417	1481.59	0.01051973	0.00330561	2071.59	0.00285179	0.00162	2661.6	0.00571326		3251.6	0.01489788		3841.6	0.00706402	0.00004929	
301.8	0.01894352	0.02106533	891.79	0.01051549	0.0058398	1481.79	0.01082078	0.0033622	2071.79	0.00294065	0.00163813	2661.8	0.00583497		3251.8	0.01475238		3841.8	0.00715149	0.00005014	
302	0.01921976	0.02141257	891.99	0.01193169	0.00593787	1481.99	0.01086734	0.00341878	2071.99	0.00300211	0.00165602	2662	0.0047769		3252	0.01379819		3842	0.00745305	0.00005098	
302.2	0.01931553	0.02175948	892.19	0.01340865	0.0060359	1482.19	0.01174871	0.00347534	2072.19	0.0026477	0.00167365	2662.2	0.00424331		3252.2	0.01357641		3842.2	0.00705899	0.00005183	
302.4	0.019603	0.02210608	892.39	0.01361146	0.00613391	1482.39	0.0118736	0.0035319	2072.39	0.00244709	0.00169105	2662.4	0.00400798		3252.4	0.01425975		3842.4	0.00767212	0.00005267	
302.6	0.01950668	0.02245235	892.59	0.01399431	0.00623188	1482.59	0.01291384	0.00358844	2072.59	0.00111149	0.00170821	2662.6	0.00342555		3252.6	0.0135456		3842.6	0.00699634	0.00005352	
302.8	0.01968233	0.02279831	892.79	0.01294405	0.00632983	1482.79	0.0135291	0.00364496	2072.79	-0.00077095	0.00172513	2662.8	0.00482457		3252.8	0.01459826		3842.8	0.00698093	0.00005437	
303	0.02047671	0.02314394	892.99	0.01263836	0.00642775	1482.99	0.01429424	0.00370147	2072.99	-0.0007432	0.00174183	2663	0.00538947		3253	0.01498391		3843	0.00655319	0.00005521	
303.2	0.02137336	0.02348926	893.19	0.01212339	0.00652563	1483.19	0.01465134	0.00375797	2073.19	-0.00142128	0.00175829	2663.2	0.00599596		3253.2	0.01476143		3843.2	0.00680979	0.00005606	
303.4	0.02134879	0.02383425	893.39	0.01264687	0.00662349	1483.39	0.01408643	0.00381446	2073.39	-0.00096595	0.00177453	2663.4	0.00605871		3253.4	0.01522172		3843.4	0.0074184	0.0000569	
303.6	0.02193831	0.02417893	893.59	0.01312401	0.00672131	1483.59	0.01354075	0.00387093	2073.59	-0.00126939	0.00179055	2663.6	0.00690824		3253.6	0.01462254		3843.6	0.00709	0.00005775	
303.8	0.02227399	0.02452329	893.79	0.01309783	0.00681911	1483.79	0.01326701	0.00392738	2073.79	-0.00113434	0.00180635	2663.8	0.00807581		3253.8	0.01407284		3843.8	0.00701679	0.00005859	
304	0.02281491	0.02486733	893.99	0.01288507	0.00691687	1483.99	0.01293688	0.00398383	2073.99	-0.00115941	0.00182193	2664	0.00758514		3254	0.01374396		3844	0.00659357	0.00005944	
304.2	0.02269708	0.02521106	894.19	0.01228559	0.00701461	1484.19	0.01222071	0.00404026	2074.19	-0.00126229	0.0018373	2664.2	0.00732244		3254.2	0.0141304		3844.2	0.00731565	0.00006028	
304.4	0.02394107	0.02555446	894.39	0.01261301	0.00711231	1484.39	0.01119447	0.00409668	2074.39	-0.00188198	0.00185246	2664.4	0.007004		3254.4	0.01548123		3844.4	0.0073454	0.00006113	
304.6	0.02389232	0.02589755	894.59	0.01172398	0.00720999	1484.59	0.01040266	0.00415308	2074.59	-0.00126951	0.00186742	2664.6	0.00664863		3254.6	0.01450398		3844.6	0.00815294	0.00006197	
304.8	0.02434037	0.02624033	894.79	0.0106017	0.00730763	1484.79	0.01036455	0.00420947	2074.79	-0.00063094	0.00188217	2664.8	0.00668017		3254.8	0.01568767		3844.8	0.00769749	0.00006282	
305	0.02504917	0.02658278	894.99	0.01013893	0.00740524	1484.99	0.01078385	0.00426585	2074.99	-0.00064362	0.00189671	2665	0.00651391		3255	0.01588678		3845	0.00737463	0.00006366	
305.2	0.02597703	0.02692492	895.19	0.01008234	0.00750283	1485.19	0.01008082	0.00432221	2075.19	-0.00038803	0.00191106	2665.2	0.00611174		3255.2	0.0155742		3845.2	0.00730441	0.00006451	
305.4	0.02647383	0.02726675	895.39	0.0102893	0.00760038	1485.39	0.00942867	0.00437856	2075.39	0.00139517	0.00192521	2665.4	0.00592423		3255.4	0.01546938		3845.4	0.00706862	0.00006535	
305.6	0.02674264	0.02760825	895.59	0.01128956	0.00769791	1485.59	0.01041659	0.0044349	2075.59	0.00009987	0.00193917	2665.6	0.00608892		3255.6	0.01415267		3845.6	0.00618181	0.00006619	
305.8	0.02693155	0.02794945	895.79	0.01304297	0.0077954	1485.79	0.010049	0.00449122	2075.79	0.00096846	0.00195294	2665.8	0.00601234		3255.8	0.01383063		3845.8	0.00614295	0.00006704	
306	0.02726611	0.02829032	895.99	0.01375238	0.00789286	1485.99	0.01018342	0.00454753	2075.99	0.00046739	0.00196652	2666	0.00624897		3256	0.01274901		3846	0.00560656	0.00006788	
306.2	0.02776403	0.02863089	896.19	0.01375591	0.0079903	1486.19	0.01054494	0.00460383	2076.19	0.00052274	0.00197992	2666.2	0.00724045		3256.2	0.01273237		3846.2	0.00518236	0.00006873	
306.4	0.0280195	0.02897113	896.39	0.01330255	0.0080877	1486.39	0.01134913	0.00466011	2076.39	-0.00041695	0.00199313	2666.4	0.00698293		3256.4	0.01300382		3846.4	0.00591371	0.00006957	
306.6	0.02832633	0.02931107	896.59	0.01383687	0.00818507	1486.59	0.01159732	0.00471638	2076.59	-0.00050506	0.00200616	2666.6	0.00625112		3256.6	0.01366142		3846.6	0.00538348	0.00007041	
306.8	0.02886804	0.02965069	896.79	0.01367192	0.00828242	1486.79	0.01176767	0.00477264	2076.79	-0.00049849	0.00201902	2666.8	0.00696795		3256.8	0.01491728		3846.8	0.00590029	0.00007126	
307	0.02867606	0.02998999	896.99	0.01429188	0.00837973	1486.99	0.01243826	0.00482888	2076.99	-0.0001487	0.00203169	2667	0.00720373		3257	0.01505846		3847	0.00553809	0.0000721	
307.2	0.02970855	0.03032899	897.19	0.01498522	0.00847702	1487.19	0.01296687	0.00488511	2077.19	0.00056342	0.0020442	2667.2	0.00727535		3257.2	0.01557637		3847.2	0.00537207	0.00007294	
307.4	0.03035353	0.03066767	897.39	0.01560311	0.00857427	1487.39	0.01246279	0.00494132	2077.39	0.000624	0.00205653	2667.4	0.00709777		3257.4	0.0162214		3847.4	0.00527179	0.00007379	
307.6	0.03020113	0.03100603	897.59	0.01588842	0.00867149	1487.59	0.01309591	0.00499753	2077.59	0.00039035	0.0020687	2667.6	0.00748399		3257.6	0.0165003		3847.6	0.00533057	0.00007463	
307.8	0.03107787	0.03134409	897.79	0.01573961	0.00876869	1487.79	0.0139121	0.00505372	2077.79	0.00047802	0.0020807	2667.8	0.00725691		3257.8	0.01743446		3847.8	0.00596921	0.00007547	
308	0.03226839	0.03168183	897.99	0.01506471	0.00886585	1487.99	0.01443903	0.00510989	2077.99	0.00003435	0.00209253	2668	0.00628539		3258	0.01830744		3848	0.00674527	0.00007631	
308.2	0.03348158	0.03201926	898.19	0.01412163	0.00896298	1488.19	0.01388006	0.00516605	2078.19	0.00036533	0.00210421	2668.2	0.00591453		3258.2	0.01876637		3848.2	0.0076025	0.00007716	
308.4	0.03353348	0.03235638	898.39	0.01425437	0.00906009	1488.39	0.01375743	0.0052222	2078.39	0.00051841	0.00211572	2668.4	0.00532633		3258.4	0.01849853		3848.4	0.00785705	0.000078	
308.6	0.03406232	0.03269319	898.59	0.0137006	0.00915716	1488.59	0.01382282	0.00527834	2078.59	0.00172298	0.00212708	2668.6	0.00461886		3258.6	0.0177961		3848.6	0.00841247	0.00007884	
308.8	0.03443374	0.03302968	898.79	0.01238386	0.00925421	1488.79	0.01409196	0.00533446	2078.79	0.00199785	0.00213828	2668.8	0.0039952		3258.8	0.01845851		3848.8	0.00814161	0.00007968	
309	0.03467242	0.03336587	898.99	0.01240372	0.00935122	1488.99	0.01458203	0.00539057	2078.99	0.00131599	0.00214933	2669	0.00465818		3259	0.01800575		3849	0.00763277	0.00008053	
309.2	0.03503716	0.03370174	899.19	0.0122918	0.0094482	1489.19	0.01514934	0.00544666	2079.19	0.00151191	0.00216022	2669.2	0.00545982		3259.2	0.01704773		3849.2	0.00830397	0.00008137	
309.4	0.03541009	0.03403731	899.39	0.01265091	0.00954516	1489.39	0.01494915	0.00550274	2079.39	0.00166038	0.00217097	2669.4	0.00527109		3259.4	0.01669818		3849.4	0.00761454	0.00008221	
309.6	0.03521302	0.03437256	899.59	0.01284213	0.00964208	1489.59	0.01550381	0.00555881	2079.59	0.00156815	0.00218157	2669.6	0.00543323		3259.6	0.0156623		3849.6	0.00780868	0.00008305	
309.8	0.03539852	0.03470751	899.79	0.01306762	0.00973898	1489.79	0.01450397	0.00561487	2079.79	0.00237029	0.00219203	2669.8	0.00574153		3259.8	0.01540631		3849.8	0.00796926	0.00008389	
310	0.03567409	0.03504214	899.99	0.01249718	0.00983584	1489.99	0.01478967	0.00567091	2079.99	0.00194002	0.00220235	2670	0.00564329		3260	0.01497271		3850	0.00814809	0.00008474	
310.2	0.03580072	0.03537647	900.19	0.01201285	0.00993268	1490.19	0.01438253	0.00572694	2080.19	0.00256174	0.00221252	2670.2	0.00594716		3260.2	0.0152047		3850.2	0.0081643	0.00008558	
310.4	0.03592862	0.03571049	900.39	0.0127724	0.01002948	1490.39	0.01462166	0.00578295	2080.39	0.00288371	0.00222255	2670.4	0.00563101		3260.4	0.01572317		3850.4	0.00820961	0.00008642	
310.6	0.03538372	0.0360442	900.59	0.01413037	0.01012626	1490.59	0.01367177	0.00583895	2080.59	0.00294106	0.00223245	2670.6	0.00570643		3260.6	0.01625854		3850.6	0.00807857	0.00008726	
310.8	0.03581717	0.0363776	900.79	0.01397211	0.010223	1490.79	0.01324707	0.00589494	2080.79	0.00197783	0.00224221	2670.8	0.00678356		3260.8	0.01667214		3850.8	0.00751576	0.0000881	
311	0.0362594	0.03671069	900.99	0.01442408	0.01031972	1490.99	0.01314246	0.00595092	2080.99	0.0026487	0.00225184	2671	0.00788659		3261	0.01736181		3851	0.00682978	0.00008894	
311.2	0.03734774	0.03704348	901.19	0.01542376	0.0104164	1491.19	0.01242226	0.00600688	2081.19	0.00321892	0.00226134	2671.2	0.00743364		3261.2	0.0178379		3851.2	0.00750004	0.00008978	
311.4	0.03781734	0.03737596	901.39	0.01505242	0.01051306	1491.39	0.01195132	0.00606283	2081.39	0.0019556	0.0022707	2671.4	0.00702227		3261.4	0.0180629		3851.4	0.00715678	0.00009062	
311.6	0.03833495	0.03770813	901.59	0.01571701	0.01060968	1491.59	0.01219331	0.00611876	2081.59	0.00138494	0.00227994	2671.6	0.00722799		3261.6	0.01787724		3851.6	0.00800386	0.00009146	
311.8	0.03978478	0.03803999	901.79	0.0152611	0.01070628	1491.79	0.0126425	0.00617468	2081.79	0.00146627	0.00228906	2671.8	0.00704363		3261.8	0.01861121		3851.8	0.00836517	0.00009231	
312	0.03971989	0.03837155	901.99	0.01521518	0.01080285	1491.99	0.01264753	0.00623059	2081.99	0.00096201	0.00229804	2672	0.00668735		3262	0.01876294		3852	0.00848734	0.00009315	
312.2	0.04010869	0.0387028	902.19	0.01567866	0.01089938	1492.19	0.01295762	0.00628648	2082.19	0.0012078	0.00230691	2672.2	0.0067295		3262.2	0.0182057		3852.2	0.00871334	0.00009399	
312.4	0.04045395	0.03903375	902.39	0.01529217	0.01099589	1492.39	0.01301636	0.00634237	2082.39	0.00070249	0.00231565	2672.4	0.00730775		3262.4	0.01750861		3852.4	0.00819656	0.00009483	
312.6	0.04087625	0.03936439	902.59	0.01502694	0.01109237	1492.59	0.01357514	0.00639823	2082.59	0.00014118	0.00232428	2672.6	0.00737329		3262.6	0.01728753		3852.6	0.00843855	0.00009567	
312.8	0.04045159	0.03969472	902.79	0.0141665	0.01118881	1492.79	0.01368503	0.00645409	2082.79	-0.00040677	0.00233279	2672.8	0.00796747		3262.8	0.01832611		3852.8	0.0078094	0.00009651	
313	0.04003492	0.04002475	902.99	0.01443541	0.01128523	1492.99	0.01434435	0.00650993	2082.99	-0.00096869	0.00234118	2673	0.00818831		3263	0.01734363		3853	0.0073014	0.00009735	
313.2	0.04065628	0.04035448	903.19	0.01442795	0.01138162	1493.19	0.01543466	0.00656576	2083.19	-0.00045308	0.00234945	2673.2	0.0082543		3263.2	0.01744167		3853.2	0.00760603	0.00009819	
313.4	0.04085159	0.0406839	903.39	0.01501424	0.01147798	1493.39	0.01516167	0.00662157	2083.39	-0.00013251	0.00235762	2673.4	0.00770838		3263.4	0.01719502		3853.4	0.00625191	0.00009903	
313.6	0.0405694	0.04101301	903.59	0.01468167	0.01157431	1493.59	0.01548193	0.00667737	2083.59	0.00031249	0.00236567	2673.6	0.0074651		3263.6	0.01740679		3853.6	0.00660216	0.00009987	
313.8	0.041144	0.04134183	903.79	0.01473899	0.0116706	1493.79	0.01523765	0.00673316	2083.79	0.0001533	0.00237361	2673.8	0.00654858		3263.8	0.01717402		3853.8	0.00584152	0.0001007	
314	0.04240258	0.04167034	903.99	0.01544426	0.01176687	1493.99	0.01548038	0.00678894	2083.99	0.00012707	0.00238144	2674	0.00613521		3264	0.01694317		3854	0.00610812	0.00010154	
314.2	0.04372994	0.04199854	904.19	0.01608873	0.01186311	1494.19	0.01549088	0.0068447	2084.19	0.00092968	0.00238917	2674.2	0.00596094		3264.2	0.01753225		3854.2	0.00570614	0.00010238	
314.4	0.04437589	0.04232644	904.39	0.017395	0.01195932	1494.39	0.01581044	0.00690044	2084.39	0.0008931	0.00239679	2674.4	0.00486369		3264.4	0.01756446		3854.4	0.0056057	0.00010322	
314.6	0.04447597	0.04265404	904.59	0.01782047	0.0120555	1494.59	0.01571479	0.00695618	2084.59	-0.00011738	0.00240431	2674.6	0.00473329		3264.6	0.01813273		3854.6	0.00629114	0.00010406	
314.8	0.04501094	0.04298134	904.79	0.01817568	0.01215165	1494.79	0.0151348	0.0070119	2084.79	0.00001936	0.00241172	2674.8	0.00451062		3264.8	0.01868701		3854.8	0.00658325	0.0001049	
315	0.04567546	0.04330833	904.99	0.01870888	0.01224777	1494.99	0.01475836	0.00706761	2084.99	0.00089437	0.00241903	2675	0.00416884		3265	0.0186207		3855	0.00711587	0.00010574	
315.2	0.04677649	0.04363503	905.19	0.01943543	0.01234386	1495.19	0.01447469	0.0071233	2085.19	0.00011612	0.00242625	2675.2	0.0029353		3265.2	0.01839112		3855.2	0.00767015	0.00010658	
315.4	0.04782601	0.04396142	905.39	0.0195684	0.01243992	1495.39	0.01471735	0.00717899	2085.39	-0.00012578	0.00243336	2675.4	0.00278254		3265.4	0.01870197		3855.4	0.00703417	0.00010742	
315.6	0.04876434	0.04428751	905.59	0.02004973	0.01253596	1495.59	0.01433649	0.00723465	2085.59	0.00044636	0.00244038	2675.6	0.00290392		3265.6	0.01862481		3855.6	0.00710505	0.00010825	
315.8	0.04968945	0.04461329	905.79	0.0195383	0.01263196	1495.79	0.01480999	0.00729031	2085.79	0.00054204	0.0024473	2675.8	0.00230837		3265.8	0.01883939		3855.8	0.0070883	0.00010909	
316	0.04922968	0.04493878	905.99	0.01963117	0.01272793	1495.99	0.01468405	0.00734595	2085.99	-0.00013901	0.00245413	2676	0.0021356		3266	0.01858205		3856	0.00742917	0.00010993	
316.2	0.05076531	0.04526397	906.19	0.01792083	0.01282387	1496.19	0.0153636	0.00740158	2086.19	0.0000818	0.00246086	2676.2	0.00251961		3266.2	0.01841162		3856.2	0.00771486	0.00011077	
316.4	0.05145393	0.04558885	906.39	0.01732313	0.01291979	1496.39	0.01481255	0.00745719	2086.39	-0.00014637	0.0024675	2676.4	0.00298821		3266.4	0.01777874		3856.4	0.00755744	0.00011161	
316.6	0.05152897	0.04591344	906.59	0.01711006	0.01301567	1496.59	0.01555103	0.0075128	2086.59	-0.0016308	0.00247405	2676.6	0.00326281		3266.6	0.01743804		3856.6	0.00755202	0.00011244	
316.8	0.05138368	0.04623773	906.79	0.0163696	0.01311153	1496.79	0.0156646	0.00756838	2086.79	-0.0012233	0.00248051	2676.8	0.00390701		3266.8	0.01773181		3856.8	0.00694695	0.00011328	
317	0.05102879	0.04656171	906.99	0.01732374	0.01320735	1496.99	0.01615012	0.00762396	2086.99	-0.00058216	0.00248688	2677	0.00419521		3267	0.01730652		3857	0.00676527	0.00011412	
317.2	0.05074432	0.0468854	907.19	0.01746909	0.01330315	1497.19	0.01691798	0.00767952	2087.19	-0.00060912	0.00249317	2677.2	0.00556487		3267.2	0.01840285		3857.2	0.00625985	0.00011496	
317.4	0.05001204	0.04720879	907.39	0.01734085	0.01339891	1497.39	0.01721787	0.00773507	2087.39	-0.00064516	0.00249937	2677.4	0.00619305		3267.4	0.01803614		3857.4	0.00471545	0.00011579	
317.6	0.04991681	0.04753188	907.59	0.01662847	0.01349465	1497.59	0.01753396	0.00779061	2087.59	-0.00058521	0.00250548	2677.6	0.00691447		3267.6	0.0179015		3857.6	0.00463134	0.00011663	
317.8	0.05027206	0.04785467	907.79	0.01690882	0.01359035	1497.79	0.01756136	0.00784613	2087.79	-0.00107223	0.00251152	2677.8	0.00755727		3267.8	0.01763314		3857.8	0.00433675	0.00011747	
318	0.05126915	0.04817716	907.99	0.0167993	0.01368603	1497.99	0.01818472	0.00790164	2087.99	-0.00117602	0.00251746	2678	0.00883727		3268	0.01764883		3858	0.00466384	0.00011831	
318.2	0.05041318	0.04849936	908.19	0.01637137	0.01378168	1498.19	0.01896747	0.00795713	2088.19	-0.00011472	0.00252333	2678.2	0.00978324		3268.2	0.01766981		3858.2	0.00445559	0.00011914	
318.4	0.04946248	0.04882126	908.39	0.01650539	0.0138773	1498.39	0.01999741	0.00801261	2088.39	-0.00063946	0.00252912	2678.4	0.01019001		3268.4	0.01748594		3858.4	0.0044511	0.00011998	
318.6	0.04901325	0.04914286	908.59	0.01636973	0.01397288	1498.59	0.0205455	0.00806808	2088.59	-0.00119463	0.00253483	2678.6	0.01067256		3268.6	0.01761131		3858.6	0.0052367	0.00012082	
318.8	0.04987789	0.04946416	908.79	0.0167373	0.01406844	1498.79	0.0199782	0.00812354	2088.79	-0.00064163	0.00254046	2678.8	0.01077599		3268.8	0.01735129		3858.8	0.0049149	0.00012165	
319	0.05021572	0.04978517	908.99	0.01668671	0.01416397	1498.99	0.02021835	0.00817898	2088.99	-0.00019252	0.00254601	2679	0.01119075		3269	0.01717016		3859	0.00514492	0.00012249	
319.2	0.05157185	0.05010588	909.19	0.01764549	0.01425947	1499.19	0.01988347	0.00823441	2089.19	-0.00016057	0.00255149	2679.2	0.01121787		3269.2	0.01763765		3859.2	0.00520782	0.00012332	
319.4	0.05224306	0.05042629	909.39	0.01817224	0.01435494	1499.39	0.01952744	0.00828983	2089.39	0.00169713	0.00255689	2679.4	0.01114882		3269.4	0.01790422		3859.4	0.00499744	0.00012416	
319.6	0.05251339	0.05074641	909.59	0.01812089	0.01445039	1499.59	0.01962494	0.00834523	2089.59	0.00145862	0.00256222	2679.6	0.01094785		3269.6	0.01706866		3859.6	0.00455083	0.000125	
319.8	0.05303696	0.05106624	909.79	0.01822249	0.0145458	1499.79	0.01957672	0.00840062	2089.79	0.00116194	0.00256748	2679.8	0.00896978		3269.8	0.01651458		3859.8	0.00496719	0.00012583	
320	0.05357857	0.05138576	909.99	0.01850949	0.01464118	1499.99	0.01970593	0.008456	2089.99	0.00215492	0.00257266	2680	0.00813151		3270	0.01701374		3860	0.00486268	0.00012667	
320.2	0.05519568	0.051705	910.19	0.01799917	0.01473653	1500.19	0.01965753	0.00851136	2090.19	0.00320331	0.00257778	2680.2	0.00793607		3270.2	0.01703073		3860.2	0.00441191	0.0001275	
320.4	0.05572948	0.05202393	910.39	0.01908604	0.01483186	1500.39	0.01899962	0.00856671	2090.39	0.00406328	0.00258282	2680.4	0.00781075		3270.4	0.01609323		3860.4	0.00319019	0.00012834	
320.6	0.05736304	0.05234258	910.59	0.02021662	0.01492715	1500.59	0.0191055	0.00862205	2090.59	0.00442202	0.0025878	2680.6	0.00760081		3270.6	0.01635124		3860.6	0.00274626	0.00012918	
320.8	0.05708826	0.05266092	910.79	0.02125658	0.01502242	1500.79	0.01888547	0.00867737	2090.79	0.00600532	0.0025927	2680.8	0.0073478		3270.8	0.0166965		3860.8	0.00248629	0.00013001	
321	0.05738057	0.05297898	910.99	0.02214372	0.01511765	1500.99	0.01893596	0.00873268	2090.99	0.00604569	0.00259754	2681	0.00763686		3271	0.01744855		3861	0.00234187	0.00013085	
321.2	0.05764061	0.05329674	911.19	0.02247443	0.01521286	1501.19	0.01960747	0.00878798	2091.19	0.00545868	0.00260232	2681.2	0.00786572		3271.2	0.01847861		3861.2	0.00224409	0.00013168	
321.4	0.05818716	0.05361421	911.39	0.02252708	0.01530803	1501.39	0.01985045	0.00884326	2091.39	0.00551859	0.00260702	2681.4	0.00777322		3271.4	0.01872597		3861.4	0.0023815	0.00013252	
321.6	0.05924919	0.05393138	911.59	0.02321572	0.01540318	1501.59	0.01974508	0.00889853	2091.59	0.00513037	0.00261167	2681.6	0.00794274		3271.6	0.01899094		3861.6	0.00349522	0.00013335	
321.8	0.05994596	0.05424826	911.79	0.02435916	0.0154983	1501.79	0.02025263	0.00895379	2091.79	0.00384057	0.00261625	2681.8	0.00851236		3271.8	0.01895063		3861.8	0.00434162	0.00013419	
322	0.0608528	0.05456485	911.99	0.02456426	0.01559339	1501.99	0.02118377	0.00900904	2091.99	0.00267801	0.00262077	2682	0.00821677		3272	0.01895724		3862	0.00481736	0.00013502	
322.2	0.06051856	0.05488115	912.19	0.02501408	0.01568845	1502.19	0.0215123	0.00906427	2092.19	0.00240274	0.00262522	2682.2	0.00836543		3272.2	0.01928192		3862.2	0.00571704	0.00013586	
322.4	0.06135604	0.05519715	912.39	0.02509103	0.01578348	1502.39	0.02230272	0.00911949	2092.39	0.00117738	0.00262962	2682.4	0.00877322		3272.4	0.01923821		3862.4	0.00652012	0.00013669	
322.6	0.06260964	0.05551286	912.59	0.02503164	0.01587848	1502.59	0.02295277	0.00917469	2092.59	-0.00032861	0.00263396	2682.6	0.00887135		3272.6	0.01833049		3862.6	0.00748732	0.00013752	
322.8	0.06355898	0.05582828	912.79	0.02485564	0.01597345	1502.79	0.02241587	0.00922988	2092.79	-0.00082012	0.00263823	2682.8	0.00926757		3272.8	0.01882245		3862.8	0.00803968	0.00013836	
323	0.0633804	0.05614341	912.99	0.02482121	0.01606839	1502.99	0.02155479	0.00928506	2092.99	-0.00118798	0.00264245	2683	0.0096575		3273	0.01875738		3863	0.00889837	0.00013919	
323.2	0.06425511	0.05645825	913.19	0.02475176	0.01616331	1503.19	0.02066419	0.00934023	2093.19	-0.00135163	0.00264661	2683.2	0.00945098		3273.2	0.0185842		3863.2	0.0088517	0.00014003	
323.4	0.06455426	0.0567728	913.39	0.02394594	0.01625819	1503.39	0.020731	0.00939538	2093.39	-0.00117235	0.00265071	2683.4	0.00914846		3273.4	0.01798885		3863.4	0.00943331	0.00014086	
323.6	0.06444202	0.05708706	913.59	0.02324279	0.01635304	1503.59	0.02098646	0.00945052	2093.59	-0.00243553	0.00265476	2683.6	0.00867154		3273.6	0.01726519		3863.6	0.00869452	0.00014169	
323.8	0.06442596	0.05740102	913.79	0.02337195	0.01644787	1503.79	0.02035653	0.00950564	2093.79	-0.0016256	0.00265875	2683.8	0.00727012		3273.8	0.01775528		3863.8	0.00912827	0.00014253	
324	0.064559	0.0577147	913.99	0.02316355	0.01654266	1503.99	0.01989493	0.00956076	2093.99	-0.00048905	0.00266269	2684	0.00739585		3274	0.01843236		3864	0.00888782	0.00014336	
324.2	0.06470962	0.05802809	914.19	0.02264926	0.01663743	1504.19	0.01980209	0.00961586	2094.19	-0.00028216	0.00266657	2684.2	0.00755791		3274.2	0.019017		3864.2	0.00820405	0.00014419	
324.4	0.06427274	0.05834118	914.39	0.02294899	0.01673217	1504.39	0.02005967	0.00967094	2094.39	0.00186571	0.0026704	2684.4	0.00724159		3274.4	0.01866818		3864.4	0.00782114	0.00014503	
324.6	0.06445773	0.05865399	914.59	0.02370115	0.01682688	1504.59	0.02029687	0.00972602	2094.59	0.00218927	0.00267418	2684.6	0.00761693		3274.6	0.01962524		3864.6	0.00854143	0.00014586	
324.8	0.06402835	0.05896651	914.79	0.02368587	0.01692156	1504.79	0.01985333	0.00978108	2094.79	0.00247666	0.00267791	2684.8	0.00755736		3274.8	0.0199004		3864.8	0.00784841	0.00014669	
325	0.06465785	0.05927874	914.99	0.02415825	0.01701621	1504.99	0.01945795	0.00983612	2094.99	0.00233696	0.00268158	2685	0.00732639		3275	0.02021876		3865	0.00803167	0.00014753	
325.2	0.06461382	0.05959069	915.19	0.02509883	0.01711083	1505.19	0.01984614	0.00989116	2095.19	0.00305888	0.00268521	2685.2	0.00656919		3275.2	0.02133001		3865.2	0.00783936	0.00014836	
325.4	0.06534276	0.05990234	915.39	0.02564857	0.01720542	1505.39	0.01945098	0.00994618	2095.39	0.00261225	0.00268879	2685.4	0.00595422		3275.4	0.02131995		3865.4	0.00701028	0.00014919	
325.6	0.06536982	0.06021371	915.59	0.0268039	0.01729998	1505.59	0.0192982	0.01000119	2095.59	0.00217701	0.00269231	2685.6	0.00536209		3275.6	0.0214365		3865.6	0.00701934	0.00015002	
325.8	0.0655955	0.06052479	915.79	0.02700305	0.01739451	1505.79	0.01996363	0.01005618	2095.79	0.00136118	0.00269579	2685.8	0.00533941		3275.8	0.02190323		3865.8	0.00695228	0.00015086	
326	0.06534005	0.06083558	915.99	0.02651527	0.01748902	1505.99	0.02055137	0.01011116	2095.99	0.00113433	0.00269922	2686	0.00479284		3276	0.02198839		3866	0.0071199	0.00015169	
326.2	0.06636763	0.06114608	916.19	0.02666859	0.01758349	1506.19	0.02126678	0.01016613	2096.19	0.00158341	0.00270261	2686.2	0.00598046		3276.2	0.02221839		3866.2	0.00730306	0.00015252	
326.4	0.06696858	0.0614563	916.39	0.0266989	0.01767794	1506.39	0.02127497	0.01022109	2096.39	0.00136324	0.00270595	2686.4	0.00693774		3276.4	0.02194044		3866.4	0.00651986	0.00015335	
326.6	0.06721911	0.06176623	916.59	0.0268639	0.01777236	1506.59	0.02185177	0.01027603	2096.59	0.0004516	0.00270924	2686.6	0.00607544		3276.6	0.02188073		3866.6	0.00625219	0.00015419	
326.8	0.06826523	0.06207588	916.79	0.02685042	0.01786674	1506.79	0.02168801	0.01033096	2096.79	0.00080039	0.00271249	2686.8	0.00616754		3276.8	0.02280942		3866.8	0.00622997	0.00015502	
327	0.06882289	0.06238524	916.99	0.02729223	0.0179611	1506.99	0.0209802	0.01038587	2096.99	0.00126575	0.00271569	2687	0.00674592		3277	0.02204126		3867	0.00585047	0.00015585	
327.2	0.06933834	0.06269431	917.19	0.02670192	0.01805543	1507.19	0.02073362	0.01044078	2097.19	0.00113206	0.00271885	2687.2	0.00744003		3277.2	0.02188601		3867.2	0.00558164	0.00015668	
327.4	0.06989415	0.0630031	917.39	0.02626412	0.01814973	1507.39	0.02092082	0.01049567	2097.39	0.000571	0.00272197	2687.4	0.00769838		3277.4	0.02111676		3867.4	0.00597352	0.00015751	
327.6	0.06982836	0.0633116	917.59	0.02669704	0.018244	1507.59	0.02030522	0.01055054	2097.59	0.00060524	0.00272504	2687.6	0.00720095		3277.6	0.02040813		3867.6	0.00555639	0.00015834	
327.8	0.06946444	0.06361982	917.79	0.02707457	0.01833825	1507.79	0.02135501	0.01060541	2097.79	0.00085286	0.00272807	2687.8	0.0076236		3277.8	0.01950304		3867.8	0.00493771	0.00015918	
328	0.06926112	0.06392775	917.99	0.02705185	0.01843246	1507.99	0.02192704	0.01066026	2097.99	0.00129881	0.00273106	2688	0.00773917		3278	0.0191189		3868	0.00512776	0.00016001	
328.2	0.06906913	0.0642354	918.19	0.0259092	0.01852664	1508.19	0.02231471	0.01071509	2098.19	0.00185058	0.00273401	2688.2	0.00767741		3278.2	0.01998649		3868.2	0.00516044	0.00016084	
328.4	0.06863601	0.06454277	918.39	0.02637094	0.0186208	1508.39	0.02177163	0.01076992	2098.39	0.00281872	0.00273692	2688.4	0.0081384		3278.4	0.0192682		3868.4	0.00596736	0.00016167	
328.6	0.06833096	0.06484985	918.59	0.0266919	0.01871492	1508.59	0.02125989	0.01082473	2098.59	0.00206675	0.00273979	2688.6	0.00920258		3278.6	0.01934474		3868.6	0.00633332	0.0001625	
328.8	0.06893143	0.06515664	918.79	0.0264019	0.01880902	1508.79	0.02054048	0.01087953	2098.79	0.00289591	0.00274262	2688.8	0.00851357		3278.8	0.01866091		3868.8	0.00578944	0.00016333	
329	0.06836702	0.06546316	918.99	0.02669947	0.01890309	1508.99	0.02085359	0.01093431	2098.99	0.00290619	0.00274541	2689	0.00880065		3279	0.01793584		3869	0.00677496	0.00016416	
329.2	0.06772902	0.06576939	919.19	0.02687923	0.01899713	1509.19	0.02088429	0.01098908	2099.19	0.00255348	0.00274817	2689.2	0.00824606		3279.2	0.01871297		3869.2	0.00744625	0.00016499	
329.4	0.06788955	0.06607534	919.39	0.02636789	0.01909114	1509.39	0.02134974	0.01104384	2099.39	0.00136136	0.00275088	2689.4	0.00843811		3279.4	0.01862219		3869.4	0.00776292	0.00016582	
329.6	0.06802082	0.066381	919.59	0.0261823	0.01918512	1509.59	0.02148392	0.01109859	2099.59	0.00122237	0.00275356	2689.6	0.0082349		3279.6	0.0192271		3869.6	0.00851624	0.00016665	
329.8	0.06805868	0.06668639	919.79	0.0254644	0.01927907	1509.79	0.02271395	0.01115332	2099.79	0.0012827	0.0027562	2689.8	0.00888153		3279.8	0.02002949		3869.8	0.00892739	0.00016748	
330	0.06895866	0.06699149	919.99	0.02600412	0.01937299	1509.99	0.02373967	0.01120804	2099.99	0.00224465	0.00275881	2690	0.00930731		3280	0.02057602		3870	0.00928659	0.00016831	
330.2	0.07050029	0.06729631	920.19	0.02620552	0.01946689	1510.19	0.02349806	0.01126275	2100.19	0.00250161	0.00276138	2690.2	0.01025963		3280.2	0.02160533		3870.2	0.00960729	0.00016914	
330.4	0.07059087	0.06760084	920.39	0.02684277	0.01956075	1510.39	0.0229826	0.01131744	2100.39	0.00216884	0.00276391	2690.4	0.01032656		3280.4	0.02222368		3870.4	0.01055328	0.00016997	
330.6	0.07153638	0.0679051	920.59	0.02741628	0.01965459	1510.59	0.02367965	0.01137212	2100.59	0.00214935	0.00276641	2690.6	0.00988475		3280.6	0.02216824		3870.6	0.01092441	0.0001708	
330.8	0.07259216	0.06820908	920.79	0.02787053	0.0197484	1510.79	0.02325464	0.01142679	2100.79	0.00243032	0.00276888	2690.8	0.01001128		3280.8	0.0222339		3870.8	0.01058655	0.00017163	
331	0.07299731	0.06851277	920.99	0.02728615	0.01984217	1510.99	0.02213715	0.01148144	2100.99	0.00221326	0.00277131	2691	0.01020495		3281	0.02172922		3871	0.01085769	0.00017246	
331.2	0.07423307	0.06881618	921.19	0.02685632	0.01993592	1511.19	0.02136888	0.01153608	2101.19	0.00116157	0.00277371	2691.2	0.01009577		3281.2	0.02192549		3871.2	0.01067674	0.00017329	
331.4	0.07491457	0.06911932	921.39	0.02730735	0.02002964	1511.39	0.02112933	0.01159071	2101.39	0.00032514	0.00277608	2691.4	0.00976573		3281.4	0.02102098		3871.4	0.00968778	0.00017412	
331.6	0.07596966	0.06942217	921.59	0.02766819	0.02012334	1511.59	0.02109845	0.01164533	2101.59	0.00094262	0.00277841	2691.6	0.00979192		3281.6	0.0197396		3871.6	0.00921494	0.00017495	
331.8	0.07616304	0.06972475	921.79	0.02726833	0.020217	1511.79	0.02193146	0.01169993	2101.79	0.00082995	0.00278072	2691.8	0.01023005		3281.8	0.01921414		3871.8	0.00771568	0.00017578	
332	0.0767285	0.07002704	921.99	0.02711681	0.02031063	1511.99	0.02084032	0.01175452	2101.99	0.00109062	0.00278299	2692	0.00965792		3282	0.01893508		3872	0.00813569	0.00017661	
332.2	0.07649938	0.07032906	922.19	0.02578595	0.02040424	1512.19	0.02005888	0.01180909	2102.19	0.00125941	0.00278523	2692.2	0.00907628		3282.2	0.01933361		3872.2	0.0069339	0.00017744	
332.4	0.07645928	0.07063079	922.39	0.02716009	0.02049781	1512.39	0.01990628	0.01186366	2102.39	0.00193291	0.00278744	2692.4	0.00987904		3282.4	0.01865309		3872.4	0.00624319	0.00017827	
332.6	0.07707638	0.07093225	922.59	0.02729779	0.02059136	1512.59	0.02036863	0.01191821	2102.59	0.00150879	0.00278962	2692.6	0.00934226		3282.6	0.01839441		3872.6	0.00616438	0.00017909	
332.8	0.07736247	0.07123343	922.79	0.02703591	0.02068488	1512.79	0.02092126	0.01197274	2102.79	0.00213815	0.00279177	2692.8	0.00874168		3282.8	0.01870778		3872.8	0.00590273	0.00017992	
333	0.07696576	0.07153433	922.99	0.02811654	0.02077837	1512.99	0.02155316	0.01202727	2102.99	0.00168679	0.00279389	2693	0.00942466		3283	0.01933827		3873	0.0060975	0.00018075	
333.2	0.0772091	0.07183496	923.19	0.02845581	0.02087183	1513.19	0.02123785	0.01208178	2103.19	0.00062691	0.00279598	2693.2	0.0097638		3283.2	0.02036036		3873.2	0.00564057	0.00018158	
333.4	0.07694201	0.0721353	923.39	0.02845847	0.02096526	1513.39	0.02212578	0.01213627	2103.39	0.00050339	0.00279804	2693.4	0.01003641		3283.4	0.02066109		3873.4	0.0045479	0.00018241	
333.6	0.07731101	0.07243537	923.59	0.02911365	0.02105866	1513.59	0.02231342	0.01219076	2103.59	0.0016795	0.00280008	2693.6	0.01007188		3283.6	0.02173583		3873.6	0.00366691	0.00018324	
333.8	0.07651206	0.07273516	923.79	0.02946679	0.02115204	1513.79	0.0233765	0.01224523	2103.79	0.00238412	0.00280208	2693.8	0.01040215		3283.8	0.02316455		3873.8	0.00362727	0.00018406	
334	0.07788703	0.07303468	923.99	0.02991728	0.02124538	1513.99	0.02325465	0.01229969	2103.99	0.0024935	0.00280406	2694	0.01028227		3284	0.02361415		3874	0.00413792	0.00018489	
334.2	0.07730083	0.07333392	924.19	0.02988825	0.0213387	1514.19	0.02291277	0.01235414	2104.19	0.00235622	0.00280601	2694.2	0.00993142		3284.2	0.02448796		3874.2	0.00494075	0.00018572	
334.4	0.07696057	0.07363288	924.39	0.02971446	0.02143199	1514.39	0.02318477	0.01240857	2104.39	0.00239361	0.00280794	2694.4	0.00875404		3284.4	0.02481709		3874.4	0.00577201	0.00018655	
334.6	0.07684765	0.07393156	924.59	0.02957978	0.02152525	1514.59	0.02371191	0.01246299	2104.59	0.00318194	0.00280984	2694.6	0.00855113		3284.6	0.02492307		3874.6	0.00528264	0.00018737	
334.8	0.07666255	0.07422997	924.79	0.02950473	0.02161848	1514.79	0.02306126	0.0125174	2104.79	0.00294809	0.00281171	2694.8	0.00784663		3284.8	0.02478396		3874.8	0.00606086	0.0001882	
335	0.07739485	0.07452811	924.99	0.02862234	0.02171168	1514.99	0.02320133	0.01257179	2104.99	0.00337236	0.00281356	2695	0.00743952		3285	0.02519447		3875	0.00684774	0.00018903	
335.2	0.07832029	0.07482597	925.19	0.02942008	0.02180485	1515.19	0.02368475	0.01262617	2105.19	0.00364134	0.00281538	2695.2	0.00689182		3285.2	0.02623913		3875.2	0.00730715	0.00018986	
335.4	0.07833683	0.07512355	925.39	0.02979616	0.021898	1515.39	0.02421216	0.01268054	2105.39	0.00379597	0.00281718	2695.4	0.00718575		3285.4	0.02624203		3875.4	0.00726061	0.00019068	
335.6	0.07922	0.07542086	925.59	0.02965937	0.02199111	1515.59	0.02541441	0.01273489	2105.59	0.00441085	0.00281895	2695.6	0.00735141		3285.6	0.02570064		3875.6	0.00858596	0.00019151	
335.8	0.07999316	0.07571789	925.79	0.02952816	0.0220842	1515.79	0.02492984	0.01278924	2105.79	0.00426542	0.0028207	2695.8	0.0068588		3285.8	0.02516166		3875.8	0.00898621	0.00019234	
336	0.08090326	0.07601465	925.99	0.02964499	0.02217726	1515.99	0.02415921	0.01284356	2105.99	0.00441683	0.00282243	2696	0.00706687		3286	0.02447683		3876	0.00930243	0.00019316	
336.2	0.08072665	0.07631114	926.19	0.02935754	0.02227029	1516.19	0.02378617	0.01289788	2106.19	0.00418388	0.00282413	2696.2	0.00710253		3286.2	0.02489001		3876.2	0.00863607	0.00019399	
336.4	0.08203034	0.07660735	926.39	0.02985073	0.02236329	1516.39	0.02430037	0.01295218	2106.39	0.00352427	0.0028258	2696.4	0.00715209		3286.4	0.02466661		3876.4	0.00977629	0.00019482	
336.6	0.08323025	0.07690329	926.59	0.02989911	0.02245626	1516.59	0.0243674	0.01300647	2106.59	0.00181117	0.00282746	2696.6	0.00720363		3286.6	0.02412249		3876.6	0.01052667	0.00019564	
336.8	0.08311259	0.07719895	926.79	0.02980314	0.0225492	1516.79	0.02368001	0.01306075	2106.79	0.00182571	0.00282909	2696.8	0.00835168		3286.8	0.02453266		3876.8	0.01010528	0.00019647	
337	0.08313135	0.07749435	926.99	0.03039477	0.02264212	1516.99	0.02299005	0.01311502	2106.99	0.00028439	0.0028307	2697	0.00945071		3287	0.02429789		3877	0.00934397	0.00019729	
337.2	0.08348003	0.07778946	927.19	0.0300161	0.022735	1517.19	0.02250067	0.01316927	2107.19	0.00027625	0.00283229	2697.2	0.0097462		3287.2	0.02413661		3877.2	0.00901295	0.00019812	
337.4	0.08431598	0.07808431	927.39	0.02990891	0.02282786	1517.39	0.02248363	0.0132235	2107.39	0.00029784	0.00283386	2697.4	0.00882949		3287.4	0.02334838		3877.4	0.00854254	0.00019895	
337.6	0.08517265	0.07837889	927.59	0.02997671	0.02292069	1517.59	0.02231753	0.01327773	2107.59	0.00059918	0.0028354	2697.6	0.00882749		3287.6	0.02293055		3877.6	0.00818797	0.00019977	
337.8	0.08542228	0.07867319	927.79	0.02990323	0.02301349	1517.79	0.02316942	0.01333194	2107.79	-0.00031395	0.00283693	2697.8	0.00775358		3287.8	0.02277072		3877.8	0.00801238	0.0002006	
338	0.08626149	0.07896722	927.99	0.02962667	0.02310626	1517.99	0.02372642	0.01338614	2107.99	-0.00094138	0.00283843	2698	0.00789073		3288	0.02259838		3878	0.00798959	0.00020142	
338.2	0.08646585	0.07926098	928.19	0.02856173	0.023199	1518.19	0.02463567	0.01344033	2108.19	-0.00074644	0.00283991	2698.2	0.00762405		3288.2	0.02284438		3878.2	0.00808135	0.00020225	
338.4	0.08640612	0.07955446	928.39	0.0275569	0.02329172	1518.39	0.02441522	0.0134945	2108.39	-0.00052314	0.00284137	2698.4	0.00777782		3288.4	0.02280752		3878.4	0.00767841	0.00020307	
338.6	0.08672868	0.07984768	928.59	0.02748377	0.0233844	1518.59	0.02449558	0.01354866	2108.59	0.00026344	0.00284282	2698.6	0.00849541		3288.6	0.02215523		3878.6	0.00741462	0.0002039	
338.8	0.08728329	0.08014063	928.79	0.02781517	0.02347706	1518.79	0.02494558	0.01360281	2108.79	0.00122658	0.00284424	2698.8	0.00779071		3288.8	0.02283409		3878.8	0.0077354	0.00020472	
339	0.08740834	0.0804333	928.99	0.02729819	0.02356969	1518.99	0.02524966	0.01365695	2108.99	0.00207465	0.00284564	2699	0.00795209		3289	0.02362313		3879	0.00727118	0.00020555	
339.2	0.08811258	0.08072571	929.19	0.02743044	0.02366229	1519.19	0.0256966	0.01371107	2109.19	0.00212556	0.00284703	2699.2	0.00821124		3289.2	0.0245019		3879.2	0.00703331	0.00020637	
339.4	0.08784551	0.08101784	929.39	0.0281973	0.02375486	1519.39	0.0257574	0.01376518	2109.39	0.00258461	0.00284839	2699.4	0.00916799		3289.4	0.0244935		3879.4	0.00652979	0.0002072	
339.6	0.08853546	0.08130971	929.59	0.02719991	0.0238474	1519.59	0.02586935	0.01381927	2109.59	0.00341335	0.00284974	2699.6	0.00943537		3289.6	0.02477312		3879.6	0.00699787	0.00020802	
339.8	0.0892622	0.0816013	929.79	0.02756024	0.02393992	1519.79	0.02428164	0.01387336	2109.79	0.00388492	0.00285107	2699.8	0.00982604		3289.8	0.02480315		3879.8	0.00720253	0.00020885	
340	0.08861291	0.08189263	929.99	0.02775868	0.02403241	1519.99	0.02411791	0.01392743	2109.99	0.00361956	0.00285238	2700	0.01129953		3290	0.02495378		3880	0.00672907	0.00020967	
340.2	0.08811417	0.08218368	930.19	0.02764806	0.02412486	1520.19	0.02411465	0.01398148	2110.19	0.00304715	0.00285367	2700.2	0.0117777		3290.2	0.02495174		3880.2	0.00650415	0.0002105	
340.4	0.08896086	0.08247447	930.39	0.02770628	0.02421729	1520.39	0.02388941	0.01403553	2110.39	0.00259142	0.00285494	2700.4	0.01214703		3290.4	0.02506439		3880.4	0.00746172	0.00021132	
340.6	0.08965972	0.08276499	930.59	0.02832335	0.02430969	1520.59	0.02230664	0.01408956	2110.59	0.0020838	0.0028562	2700.6	0.01309891		3290.6	0.0250407		3880.6	0.00623205	0.00021214	
340.8	0.08950379	0.08305524	930.79	0.02843829	0.02440206	1520.79	0.0211768	0.01414358	2110.79	0.00216009	0.00285744	2700.8	0.01401651		3290.8	0.02514128		3880.8	0.00538963	0.00021297	
341	0.0898491	0.08334523	930.99	0.0286667	0.02449441	1520.99	0.02063766	0.01419758	2110.99	0.00180301	0.00285866	2701	0.01420953		3291	0.02498239		3881	0.00515807	0.00021379	
341.2	0.09065431	0.08363494	931.19	0.02918544	0.02458672	1521.19	0.02044219	0.01425158	2111.19	0.00233316	0.00285987	2701.2	0.01404845		3291.2	0.02383706		3881.2	0.00472352	0.00021462	
341.4	0.09188548	0.08392439	931.39	0.02937769	0.02467901	1521.39	0.02060814	0.01430556	2111.39	0.00174672	0.00286106	2701.4	0.01354455		3291.4	0.02350322		3881.4	0.00489152	0.00021544	
341.6	0.09160106	0.08421357	931.59	0.03092875	0.02477127	1521.59	0.02157881	0.01435952	2111.59	0.00195106	0.00286223	2701.6	0.01393976		3291.6	0.02277445		3881.6	0.00549716	0.00021626	
341.8	0.09307955	0.08450248	931.79	0.03143665	0.0248635	1521.79	0.02220517	0.01441348	2111.79	0.00097694	0.00286339	2701.8	0.01364901		3291.8	0.02253067		3881.8	0.00506289	0.00021709	
342	0.09335356	0.08479113	931.99	0.03222983	0.0249557	1521.99	0.02235785	0.01446742	2111.99	0.00050586	0.00286453	2702	0.01416141		3292	0.02234272		3882	0.00559601	0.00021791	
342.2	0.09435767	0.08507951	932.19	0.0318323	0.02504787	1522.19	0.02243832	0.01452135	2112.19	0.00041148	0.00286566	2702.2	0.01334594		3292.2	0.02258267		3882.2	0.00546891	0.00021873	
342.4	0.09454409	0.08536762	932.39	0.03165487	0.02514001	1522.39	0.02165882	0.01457526	2112.39	0.00042386	0.00286677	2702.4	0.01203149		3292.4	0.02279296		3882.4	0.00560056	0.00021956	
342.6	0.09508279	0.08565547	932.59	0.03244493	0.02523213	1522.59	0.02171892	0.01462917	2112.59	0.00016102	0.00286786	2702.6	0.01075409		3292.6	0.02265233		3882.6	0.00624489	0.00022038	
342.8	0.09588161	0.08594305	932.79	0.03254062	0.02532422	1522.79	0.02218064	0.01468306	2112.79	0.000679	0.00286894	2702.8	0.00968848		3292.8	0.02372514		3882.8	0.00753864	0.0002212	
343	0.09627523	0.08623037	932.99	0.03196532	0.02541628	1522.99	0.02219859	0.01473693	2112.99	0.00081974	0.00287001	2703	0.00905807		3293	0.02320076		3883	0.00817284	0.00022202	
343.2	0.09738123	0.08651742	933.19	0.03259058	0.02550831	1523.19	0.02250731	0.0147908	2113.19	0.00095049	0.00287106	2703.2	0.00843873		3293.2	0.02378348		3883.2	0.00870295	0.00022285	
343.4	0.09703036	0.08680421	933.39	0.03305156	0.02560031	1523.39	0.02270626	0.01484465	2113.39	0.00162743	0.0028721	2703.4	0.00782964		3293.4	0.02358118		3883.4	0.00952498	0.00022367	
343.6	0.09698897	0.08709073	933.59	0.03202361	0.02569228	1523.59	0.02378586	0.01489849	2113.59	0.00168403	0.00287312	2703.6	0.00730737		3293.6	0.02388187		3883.6	0.01029009	0.00022449	
343.8	0.09724207	0.08737698	933.79	0.03311358	0.02578423	1523.79	0.02367304	0.01495231	2113.79	0.00109606	0.00287413	2703.8	0.00827304		3293.8	0.02386609		3883.8	0.01064894	0.00022531	
344	0.09717006	0.08766298	933.99	0.03331759	0.02587615	1523.99	0.02413893	0.01500612	2113.99	0.00055843	0.00287512	2704	0.00831884		3294	0.02378452		3884	0.00969815	0.00022614	
344.2	0.09738613	0.0879487	934.19	0.03351873	0.02596804	1524.19	0.02462395	0.01505992	2114.19	0.00028233	0.0028761	2704.2	0.00828134		3294.2	0.02402667		3884.2	0.0094159	0.00022696	
344.4	0.09796959	0.08823417	934.39	0.03377713	0.0260599	1524.39	0.02443493	0.01511371	2114.39	0.00032524	0.00287707	2704.4	0.00810272		3294.4	0.02437404		3884.4	0.00884767	0.00022778	
344.6	0.0980369	0.08851937	934.59	0.03340455	0.02615173	1524.59	0.02396997	0.01516748	2114.59	-0.00027048	0.00287803	2704.6	0.00954902		3294.6	0.02468834		3884.6	0.00831084	0.0002286	
344.8	0.09759417	0.0888043	934.79	0.03338081	0.02624353	1524.79	0.02381246	0.01522125	2114.79	-0.0002522	0.00287897	2704.8	0.00978985		3294.8	0.02436929		3884.8	0.00799261	0.00022942	
345	0.09825295	0.08908898	934.99	0.0336258	0.02633531	1524.99	0.02400061	0.01527499	2114.99	-0.00025232	0.0028799	2705	0.01080045		3295	0.02420365		3885	0.00785314	0.00023025	
345.2	0.0982989	0.08937339	935.19	0.03402785	0.02642706	1525.19	0.0240501	0.01532873	2115.19	-0.00034332	0.00288081	2705.2	0.01152708		3295.2	0.02328036		3885.2	0.00803655	0.00023107	
345.4	0.09849718	0.08965754	935.39	0.03416063	0.02651877	1525.39	0.02369043	0.01538245	2115.39	-0.00022976	0.00288172	2705.4	0.01196573		3295.4	0.02332674		3885.4	0.0087309	0.00023189	
345.6	0.09839442	0.08994142	935.59	0.03525816	0.02661047	1525.59	0.02341923	0.01543616	2115.59	0.00040152	0.00288261	2705.6	0.01299422		3295.6	0.02314527		3885.6	0.00898231	0.00023271	
345.8	0.0992071	0.09022505	935.79	0.03545238	0.02670213	1525.79	0.02307421	0.01548986	2115.79	0.00048839	0.00288349	2705.8	0.01282418		3295.8	0.02298665		3885.8	0.00756209	0.00023353	
346	0.09921385	0.09050841	935.99	0.03606113	0.02679376	1525.99	0.02330323	0.01554354	2115.99	0.00052425	0.00288435	2706	0.01219677		3296	0.02401875		3886	0.00720157	0.00023435	
346.2	0.09932147	0.09079151	936.19	0.03594115	0.02688537	1526.19	0.02294324	0.01559722	2116.19	0.00121975	0.00288521	2706.2	0.01141928		3296.2	0.02477044		3886.2	0.00626339	0.00023517	
346.4	0.0986419	0.09107435	936.39	0.03518955	0.02697695	1526.39	0.02213595	0.01565088	2116.39	0.00217374	0.00288605	2706.4	0.01054339		3296.4	0.02468353		3886.4	0.00717355	0.00023599	
346.6	0.09865768	0.09135692	936.59	0.03540793	0.0270685	1526.59	0.02163881	0.01570452	2116.59	0.00198269	0.00288688	2706.6	0.01132986		3296.6	0.02510505		3886.6	0.00726798	0.00023681	
346.8	0.09938894	0.09163924	936.79	0.03451496	0.02716002	1526.79	0.02215381	0.01575815	2116.79	0.00282538	0.0028877	2706.8	0.01160463		3296.8	0.02510096		3886.8	0.00793213	0.00023763	
347	0.09969529	0.09192129	936.99	0.03417765	0.02725151	1526.99	0.02189362	0.01581177	2116.99	0.00366296	0.00288851	2707	0.01169027		3297	0.02430327		3887	0.00784995	0.00023845	
347.2	0.10015298	0.09220309	937.19	0.03421837	0.02734297	1527.19	0.0215512	0.01586538	2117.19	0.00393225	0.00288931	2707.2	0.01226484		3297.2	0.02460192		3887.2	0.00855062	0.00023927	
347.4	0.10021237	0.09248462	937.39	0.03334837	0.02743441	1527.39	0.02126081	0.01591898	2117.39	0.00399386	0.0028901	2707.4	0.01189439		3297.4	0.02484914		3887.4	0.00814255	0.00024009	
347.6	0.1000061	0.0927659	937.59	0.0339871	0.02752582	1527.59	0.02198996	0.01597256	2117.59	0.00395949	0.00289088	2707.6	0.01218918		3297.6	0.02497741		3887.6	0.00802243	0.00024092	
347.8	0.10086743	0.09304691	937.79	0.03451274	0.0276172	1527.79	0.02249306	0.01602613	2117.79	0.00381138	0.00289164	2707.8	0.01229961		3297.8	0.02495202		3887.8	0.00711626	0.00024173	
348	0.1005191	0.09332767	937.99	0.03448583	0.02770855	1527.99	0.02433922	0.01607968	2117.99	0.00360857	0.0028924	2708	0.01147406		3298	0.02505854		3888	0.0057799	0.00024255	
348.2	0.10086932	0.09360816	938.19	0.03507514	0.02779988	1528.19	0.02541457	0.01613323	2118.19	0.00270989	0.00289314	2708.2	0.01176476		3298.2	0.02496761		3888.2	0.0060721	0.00024337	
348.4	0.10192514	0.0938884	938.39	0.03517886	0.02789117	1528.39	0.02569416	0.01618676	2118.39	0.00225217	0.00289388	2708.4	0.01158477		3298.4	0.02538621		3888.4	0.00538578	0.00024419	
348.6	0.10173631	0.09416838	938.59	0.03512212	0.02798244	1528.59	0.02618437	0.01624028	2118.59	0.00128194	0.0028946	2708.6	0.01172181		3298.6	0.02602028		3888.6	0.00628942	0.00024501	
348.8	0.102237	0.0944481	938.79	0.03597743	0.02807368	1528.79	0.02619979	0.01629378	2118.79	0.00116773	0.00289532	2708.8	0.01054835		3298.8	0.02573958		3888.8	0.00575018	0.00024583	
349	0.10271454	0.09472756	938.99	0.03614797	0.02816489	1528.99	0.02632891	0.01634727	2118.99	0.00126529	0.00289602	2709	0.01136573		3299	0.02548539		3889	0.00589504	0.00024665	
349.2	0.10271013	0.09500676	939.19	0.03606012	0.02825607	1529.19	0.02688126	0.01640075	2119.19	0.00145692	0.00289672	2709.2	0.01104147		3299.2	0.02516156		3889.2	0.00636002	0.00024747	
349.4	0.10229086	0.09528571	939.39	0.036475	0.02834723	1529.39	0.0270113	0.01645422	2119.39	0.0014355	0.00289741	2709.4	0.01037506		3299.4	0.02463615		3889.4	0.00653153	0.00024829	
349.6	0.10257553	0.0955644	939.59	0.03693163	0.02843836	1529.59	0.02706168	0.01650767	2119.59	0.0025551	0.00289808	2709.6	0.01025708		3299.6	0.02494966		3889.6	0.00660537	0.00024911	
349.8	0.10333728	0.09584283	939.79	0.03693423	0.02852945	1529.79	0.02780955	0.01656112	2119.79	0.00182751	0.00289875	2709.8	0.0089955		3299.8	0.02484188		3889.8	0.00562782	0.00024993	
350	0.10346394	0.096121	939.99	0.03719503	0.02862052	1529.99	0.02844454	0.01661455	2119.99	0.00163277	0.00289941	2710	0.00823445		3300	0.02517131		3890	0.00469521	0.00025075	
350.2	0.10286098	0.09639891	940.19	0.03766233	0.02871157	1530.19	0.02778543	0.01666796	2120.19	0.00290231	0.00290006	2710.2	0.00763032		3300.2	0.02435425		3890.2	0.00509383	0.00025157	
350.4	0.10260575	0.09667657	940.39	0.036952	0.02880258	1530.39	0.02711678	0.01672136	2120.39	0.00326499	0.0029007	2710.4	0.00803531		3300.4	0.02363135		3890.4	0.00596523	0.00025238	
350.6	0.10360861	0.09695398	940.59	0.03670539	0.02889357	1530.59	0.02564387	0.01677475	2120.59	0.00264623	0.00290133	2710.6	0.00884201		3300.6	0.02342362		3890.6	0.00591142	0.0002532	
350.8	0.10416007	0.09723112	940.79	0.03594562	0.02898453	1530.79	0.02507409	0.01682813	2120.79	0.00338525	0.00290195	2710.8	0.00955159		3300.8	0.02276358		3890.8	0.00648967	0.00025402	
351	0.10436068	0.09750801	940.99	0.03481965	0.02907546	1530.99	0.02394914	0.0168815	2120.99	0.00375173	0.00290257	2711	0.01038611		3301	0.02246075		3891	0.00727047	0.00025484	
351.2	0.10508389	0.09778465	941.19	0.03493826	0.02916636	1531.19	0.02397554	0.01693485	2121.19	0.00361438	0.00290317	2711.2	0.01154196		3301.2	0.02311067		3891.2	0.00810203	0.00025566	
351.4	0.10552581	0.09806103	941.39	0.03488216	0.02925723	1531.39	0.02386507	0.01698819	2121.39	0.0033738	0.00290377	2711.4	0.0115332		3301.4	0.0236979		3891.4	0.00758832	0.00025648	
351.6	0.10546976	0.09833715	941.59	0.03506355	0.02934808	1531.59	0.02442457	0.01704152	2121.59	0.00372856	0.00290436	2711.6	0.01204424		3301.6	0.02406785		3891.6	0.00747915	0.00025729	
351.8	0.10550131	0.09861302	941.79	0.03468999	0.0294389	1531.79	0.02501366	0.01709483	2121.79	0.00345712	0.00290494	2711.8	0.01183237		3301.8	0.02473359		3891.8	0.00743357	0.00025811	
352	0.10581523	0.09888864	941.99	0.03503456	0.02952969	1531.99	0.02553617	0.01714813	2121.99	0.00386057	0.00290552	2712	0.01199251		3302	0.02519523		3892	0.00801048	0.00025893	
352.2	0.10646277	0.099164	942.19	0.03592339	0.02962045	1532.19	0.02514174	0.01720142	2122.19	0.00339371	0.00290608	2712.2	0.01162755		3302.2	0.02522866		3892.2	0.00832344	0.00025975	
352.4	0.10761729	0.0994391	942.39	0.03614947	0.02971119	1532.39	0.02506262	0.01725469	2122.39	0.00334913	0.00290664	2712.4	0.01104118		3302.4	0.02642527		3892.4	0.00788245	0.00026056	
352.6	0.10772535	0.09971396	942.59	0.03628213	0.02980189	1532.59	0.02518471	0.01730796	2122.59	0.00338099	0.00290719	2712.6	0.01085286		3302.6	0.0264604		3892.6	0.00897906	0.00026138	
352.8	0.10839185	0.09998855	942.79	0.03649247	0.02989257	1532.79	0.02448861	0.01736121	2122.79	0.00342138	0.00290774	2712.8	0.01098423		3302.8	0.02684507		3892.8	0.00834404	0.0002622	
353	0.10932991	0.1002629	942.99	0.03709409	0.02998322	1532.99	0.02430706	0.01741445	2122.99	0.00350183	0.00290827	2713	0.01070114		3303	0.02682603		3893	0.00896658	0.00026301	
353.2	0.10961514	0.10053699	943.19	0.03729593	0.03007384	1533.19	0.02474741	0.01746767	2123.19	0.00306651	0.0029088	2713.2	0.01011951		3303.2	0.02727566		3893.2	0.00942576	0.00026383	
353.4	0.10922044	0.10081083	943.39	0.03787051	0.03016444	1533.39	0.02370621	0.01752088	2123.39	0.00270546	0.00290932	2713.4	0.0098476		3303.4	0.02681336		3893.4	0.00975979	0.00026465	
353.6	0.10962386	0.10108441	943.59	0.03821094	0.03025501	1533.59	0.02384492	0.01757408	2123.59	0.00265997	0.00290984	2713.6	0.01002505		3303.6	0.02781787		3893.6	0.00893463	0.00026547	
353.8	0.10972942	0.10135774	943.79	0.03812873	0.03034554	1533.79	0.0248116	0.01762727	2123.79	0.00190627	0.00291034	2713.8	0.00992957		3303.8	0.02764244		3893.8	0.00766077	0.00026628	
354	0.10932032	0.10163082	943.99	0.0391822	0.03043606	1533.99	0.02466794	0.01768044	2123.99	0.00277603	0.00291084	2714	0.00917388		3304	0.02701557		3894	0.00676384	0.0002671	
354.2	0.10978318	0.10190365	944.19	0.04004159	0.03052654	1534.19	0.02443646	0.01773361	2124.19	0.00234087	0.00291134	2714.2	0.00903122		3304.2	0.02708891		3894.2	0.00746288	0.00026791	
354.4	0.11057653	0.10217622	944.39	0.04016047	0.03061699	1534.39	0.02426604	0.01778675	2124.39	0.00202484	0.00291182	2714.4	0.01016167		3304.4	0.02641675		3894.4	0.0074941	0.00026873	
354.6	0.11061631	0.10244855	944.59	0.0403084	0.03070742	1534.59	0.02396709	0.01783989	2124.59	0.00147019	0.0029123	2714.6	0.01126236		3304.6	0.02587367		3894.6	0.00654893	0.00026955	
354.8	0.11068856	0.10272062	944.79	0.03967531	0.03079782	1534.79	0.02417738	0.01789301	2124.79	0.00185608	0.00291278	2714.8	0.01214044		3304.8	0.02490801		3894.8	0.00686695	0.00027036	
355	0.11023026	0.10299244	944.99	0.03962887	0.03088819	1534.99	0.02534223	0.01794612	2124.99	0.00193934	0.00291324	2715	0.01395441		3305	0.02423993		3895	0.00707927	0.00027118	
355.2	0.11088023	0.10326401	945.19	0.04018721	0.03097854	1535.19	0.02620929	0.01799922	2125.19	0.00187645	0.0029137	2715.2	0.01526663		3305.2	0.02367968		3895.2	0.00631518	0.00027199	
355.4	0.11139492	0.10353533	945.39	0.0392692	0.03106885	1535.39	0.02598916	0.01805231	2125.39	0.00182485	0.00291416	2715.4	0.01480893		3305.4	0.02375699		3895.4	0.006157	0.00027281	
355.6	0.11147182	0.1038064	945.59	0.03898224	0.03115914	1535.59	0.02637546	0.01810538	2125.59	0.00196306	0.00291461	2715.6	0.01349369		3305.6	0.02264872		3895.6	0.00601368	0.00027363	
355.8	0.11142072	0.10407722	945.79	0.03972401	0.0312494	1535.79	0.02654667	0.01815844	2125.79	0.00245728	0.00291505	2715.8	0.01271094		3305.8	0.02187344		3895.8	0.00616915	0.00027444	
356	0.11187254	0.10434778	945.99	0.04046303	0.03133963	1535.99	0.02601511	0.01821149	2125.99	0.00341747	0.00291548	2716	0.01233153		3306	0.0212586		3896	0.00637357	0.00027526	
356.2	0.11269077	0.1046181	946.19	0.04052683	0.03142983	1536.19	0.02638313	0.01826452	2126.19	0.00249799	0.00291591	2716.2	0.01203905		3306.2	0.02057919		3896.2	0.00654921	0.00027607	
356.4	0.11448033	0.10488817	946.39	0.04030267	0.03152001	1536.39	0.02656449	0.01831754	2126.39	0.00282759	0.00291634	2716.4	0.01242327		3306.4	0.02059459		3896.4	0.00729889	0.00027689	
356.6	0.11529707	0.10515799	946.59	0.03963602	0.03161016	1536.59	0.02657532	0.01837055	2126.59	0.00362879	0.00291675	2716.6	0.01245441		3306.6	0.02022939		3896.6	0.00798301	0.0002777	
356.8	0.11561988	0.10542756	946.79	0.03979766	0.03170028	1536.79	0.0258277	0.01842355	2126.79	0.00270057	0.00291717	2716.8	0.01214078		3306.8	0.02211331		3896.8	0.00768446	0.00027852	
357	0.11628145	0.10569688	946.99	0.04080018	0.03179037	1536.99	0.02556687	0.01847653	2126.99	0.00206094	0.00291757	2717	0.01095989		3307	0.0226351		3897	0.00849812	0.00027933	
357.2	0.11594995	0.10596595	947.19	0.04074393	0.03188044	1537.19	0.02522578	0.01852951	2127.19	0.00167878	0.00291798	2717.2	0.0111865		3307.2	0.02382026		3897.2	0.00895992	0.00028015	
357.4	0.11575406	0.10623478	947.39	0.04037759	0.03197048	1537.39	0.02474598	0.01858246	2127.39	0.00186736	0.00291837	2717.4	0.01141551		3307.4	0.02466512		3897.4	0.00851452	0.00028096	
357.6	0.11512178	0.10650335	947.59	0.03994091	0.03206049	1537.59	0.02522107	0.01863541	2127.59	0.00119436	0.00291876	2717.6	0.01142946		3307.6	0.02654124		3897.6	0.00845419	0.00028178	
357.8	0.11527905	0.10677168	947.79	0.03932474	0.03215047	1537.79	0.02590338	0.01868834	2127.79	0.00134332	0.00291915	2717.8	0.01054663		3307.8	0.027577		3897.8	0.00814365	0.00028259	
358	0.11523244	0.10703976	947.99	0.04029759	0.03224042	1537.99	0.02556411	0.01874127	2127.99	0.00130315	0.00291953	2718	0.0089203		3308	0.02892934		3898	0.00804611	0.0002834	
358.2	0.1153673	0.10730759	948.19	0.03972608	0.03233035	1538.19	0.02693012	0.01879417	2128.19	0.00172296	0.0029199	2718.2	0.00916289		3308.2	0.02947494		3898.2	0.00907008	0.00028422	
358.4	0.11540496	0.10757518	948.39	0.03983644	0.03242025	1538.39	0.02706034	0.01884707	2128.39	0.0026255	0.00292027	2718.4	0.01000725		3308.4	0.0285396		3898.4	0.00947955	0.00028503	
358.6	0.11461167	0.10784251	948.59	0.03962072	0.03251012	1538.59	0.02730963	0.01889995	2128.59	0.00230776	0.00292063	2718.6	0.01026817		3308.6	0.02873905		3898.6	0.00948496	0.00028585	
358.8	0.11473759	0.1081096	948.79	0.03967756	0.03259996	1538.79	0.02727551	0.01895282	2128.79	0.00319014	0.00292099	2718.8	0.01018162		3308.8	0.02783427		3898.8	0.01096801	0.00028666	
359	0.11446103	0.10837645	948.99	0.04029152	0.03268978	1538.99	0.02858444	0.01900568	2128.99	0.0031707	0.00292135	2719	0.01137116		3309	0.02788287		3899	0.01063038	0.00028747	
359.2	0.11496547	0.10864304	949.19	0.04078674	0.03277957	1539.19	0.02894262	0.01905853	2129.19	0.00318102	0.0029217	2719.2	0.01184245		3309.2	0.02731125		3899.2	0.01031978	0.00028829	
359.4	0.11491341	0.1089094	949.39	0.04133196	0.03286933	1539.39	0.02907763	0.01911136	2129.39	0.00305986	0.00292204	2719.4	0.01073898		3309.4	0.02735923		3899.4	0.01021984	0.0002891	
359.6	0.11468711	0.1091755	949.59	0.04220877	0.03295906	1539.59	0.02931076	0.01916418	2129.59	0.00376165	0.00292238	2719.6	0.00983276		3309.6	0.02621068		3899.6	0.00907766	0.00028991	
359.8	0.11511037	0.10944136	949.79	0.04306817	0.03304877	1539.79	0.02891562	0.01921699	2129.79	0.00464485	0.00292272	2719.8	0.01143055		3309.8	0.0261817		3899.8	0.0095202	0.00029073	
360	0.1156081	0.10970697	949.99	0.04342047	0.03313844	1539.99	0.02874322	0.01926978	2129.99	0.00452964	0.00292305	2720	0.01169209		3310	0.02554782		3900	0.01044937	0.00029154	
360.2	0.11728728	0.10997234	950.19	0.04307817	0.03322809	1540.19	0.02974704	0.01932256	2130.19	0.0048143	0.00292338	2720.2	0.01250697		3310.2	0.02474172		3900.2	0.01060823	0.00029235	
360.4	0.11849176	0.11023747	950.39	0.04280146	0.03331771	1540.39	0.02981241	0.01937533	2130.39	0.00546626	0.0029237	2720.4	0.0126593		3310.4	0.02482644		3900.4	0.0091909	0.00029317	
360.6	0.119691	0.11050234	950.59	0.0425281	0.03340731	1540.59	0.02933552	0.01942809	2130.59	0.00512158	0.00292402	2720.6	0.01252414		3310.6	0.02541521		3900.6	0.00758481	0.00029398	
360.8	0.11959101	0.11076698	950.79	0.04357703	0.03349688	1540.79	0.02929507	0.01948083	2130.79	0.00366479	0.00292433	2720.8	0.01279482		3310.8	0.02624063		3900.8	0.00639775	0.00029479	
361	0.11997691	0.11103137	950.99	0.04390519	0.03358641	1540.99	0.02891791	0.01953356	2130.99	0.00311366	0.00292464	2721	0.01248051		3311	0.02550912		3901	0.0062377	0.0002956	
361.2	0.12031903	0.11129551	951.19	0.04365756	0.03367593	1541.19	0.02799163	0.01958628	2131.19	0.0034879	0.00292494	2721.2	0.01291089		3311.2	0.02557667		3901.2	0.00533852	0.00029642	
361.4	0.12019609	0.11155941	951.39	0.04286458	0.03376541	1541.39	0.02770985	0.01963899	2131.39	0.00374792	0.00292524	2721.4	0.01288401		3311.4	0.02593302		3901.4	0.00460974	0.00029723	
361.6	0.12005491	0.11182307	951.59	0.04286975	0.03385487	1541.59	0.02835762	0.01969168	2131.59	0.0033934	0.00292554	2721.6	0.01197542		3311.6	0.02628262		3901.6	0.00450984	0.00029804	
361.8	0.12044136	0.11208649	951.79	0.04256624	0.0339443	1541.79	0.02880034	0.01974437	2131.79	0.00451791	0.00292583	2721.8	0.0112808		3311.8	0.02659545		3901.8	0.00390401	0.00029885	
362	0.12015207	0.11234966	951.99	0.04363367	0.0340337	1541.99	0.02892828	0.01979703	2131.99	0.00456371	0.00292612	2722	0.01131478		3312	0.02673413		3902	0.00452741	0.00029967	
362.2	0.12107681	0.11261258	952.19	0.04295031	0.03412307	1542.19	0.02921106	0.01984969	2132.19	0.00530493	0.00292641	2722.2	0.01197056		3312.2	0.02610358		3902.2	0.0050089	0.00030048	
362.4	0.12210191	0.11287527	952.39	0.04321312	0.03421242	1542.39	0.0286601	0.01990233	2132.39	0.00406844	0.00292669	2722.4	0.01151725		3312.4	0.02619222		3902.4	0.00527609	0.00030129	
362.6	0.12221031	0.11313771	952.59	0.04332045	0.03430174	1542.59	0.02858064	0.01995497	2132.59	0.00227441	0.00292696	2722.6	0.01185459		3312.6	0.02685472		3902.6	0.00583516	0.0003021	
362.8	0.12198847	0.11339991	952.79	0.0435833	0.03439103	1542.79	0.02930529	0.02000758	2132.79	0.00206076	0.00292724	2722.8	0.01262276		3312.8	0.02662765		3902.8	0.00601212	0.00030291	
363	0.12178495	0.11366187	952.99	0.04289378	0.03448029	1542.99	0.03071815	0.02006019	2132.99	0.00181481	0.00292751	2723	0.01317972		3313	0.02718571		3903	0.00559532	0.00030372	
363.2	0.12153986	0.11392359	953.19	0.04313709	0.03456953	1543.19	0.03124131	0.02011278	2133.19	0.00175301	0.00292777	2723.2	0.01419511		3313.2	0.0275323		3903.2	0.00698833	0.00030453	
363.4	0.1213627	0.11418506	953.39	0.04351682	0.03465873	1543.39	0.03177941	0.02016536	2133.39	0.00131469	0.00292803	2723.4	0.01432886		3313.4	0.02789572		3903.4	0.00648406	0.00030535	
363.6	0.12201986	0.11444629	953.59	0.04408083	0.03474791	1543.59	0.03200736	0.02021793	2133.59	0.00128696	0.00292829	2723.6	0.01479335		3313.6	0.02795257		3903.6	0.00704011	0.00030616	
363.8	0.1225964	0.11470728	953.79	0.04481319	0.03483707	1543.79	0.03195799	0.02027049	2133.79	0.00104456	0.00292855	2723.8	0.01605861		3313.8	0.02867599		3903.8	0.00775116	0.00030697	
364	0.12295627	0.11496803	953.99	0.04526569	0.03492619	1543.99	0.03193667	0.02032303	2133.99	0.00175514	0.0029288	2724	0.0160241		3314	0.02891956		3904	0.00820928	0.00030778	
364.2	0.12401183	0.11522854	954.19	0.04475521	0.03501529	1544.19	0.03213101	0.02037556	2134.19	0.00230143	0.00292905	2724.2	0.01642573		3314.2	0.02966903		3904.2	0.0082494	0.00030859	
364.4	0.12470159	0.11548881	954.39	0.04428781	0.03510436	1544.39	0.03177401	0.02042808	2134.39	0.00210384	0.00292929	2724.4	0.01600627		3314.4	0.0297754		3904.4	0.00734401	0.0003094	
364.6	0.1239739	0.11574884	954.59	0.04469432	0.03519341	1544.59	0.03224197	0.02048059	2134.59	0.00163351	0.00292953	2724.6	0.01529291		3314.6	0.03023065		3904.6	0.00683645	0.00031021	
364.8	0.12331934	0.11600863	954.79	0.04543885	0.03528242	1544.79	0.03263449	0.02053308	2134.79	0.00192523	0.00292977	2724.8	0.01435351		3314.8	0.02951733		3904.8	0.00701255	0.00031102	
365	0.12425615	0.11626818	954.99	0.04529036	0.03537141	1544.99	0.03232788	0.02058556	2134.99	0.00296935	0.00293	2725	0.01345489		3315	0.02836094		3905	0.00788823	0.00031183	
365.2	0.12464281	0.11652749	955.19	0.04623299	0.03546037	1545.19	0.03226211	0.02063803	2135.19	0.00428921	0.00293024	2725.2	0.01247632		3315.2	0.02778963		3905.2	0.00804283	0.00031264	
365.4	0.12456099	0.11678656	955.39	0.04660817	0.03554931	1545.39	0.03252702	0.02069048	2135.39	0.00514276	0.00293046	2725.4	0.01150694		3315.4	0.0272144		3905.4	0.00855601	0.00031345	
365.6	0.12486063	0.11704539	955.59	0.04668616	0.03563821	1545.59	0.03245722	0.02074293	2135.59	0.00590411	0.00293069	2725.6	0.01000174		3315.6	0.02699779		3905.6	0.0086741	0.00031426	
365.8	0.12489792	0.11730398	955.79	0.04700155	0.03572709	1545.79	0.03261468	0.02079536	2135.79	0.00564379	0.00293091	2725.8	0.00987555		3315.8	0.02725234		3905.8	0.009007	0.00031507	
366	0.12574107	0.11756233	955.99	0.04700684	0.03581594	1545.99	0.03239975	0.02084777	2135.99	0.00491531	0.00293113	2726	0.00920778		3316	0.02622063		3906	0.00920512	0.00031588	
366.2	0.12644049	0.11782044	956.19	0.04569256	0.03590477	1546.19	0.03195749	0.02090018	2136.19	0.00514004	0.00293135	2726.2	0.00864372		3316.2	0.02546851		3906.2	0.00900721	0.00031669	
366.4	0.12669356	0.11807832	956.39	0.04556573	0.03599356	1546.39	0.03216866	0.02095257	2136.39	0.00429895	0.00293156	2726.4	0.00747331		3316.4	0.02511621		3906.4	0.00968947	0.0003175	
366.6	0.1257231	0.11833596	956.59	0.04458022	0.03608233	1546.59	0.03307556	0.02100495	2136.59	0.00314632	0.00293177	2726.6	0.00892145		3316.6	0.02442974		3906.6	0.00939676	0.00031831	
366.8	0.12552379	0.11859335	956.79	0.04363777	0.03617108	1546.79	0.03423042	0.02105732	2136.79	0.00289359	0.00293198	2726.8	0.00909269		3316.8	0.02416866		3906.8	0.00944755	0.00031912	
367	0.12528515	0.11885052	956.99	0.04254845	0.03625979	1546.99	0.03404331	0.02110968	2136.99	0.00335113	0.00293218	2727	0.00987		3317	0.02441577		3907	0.00941626	0.00031993	
367.2	0.12497122	0.11910744	957.19	0.04381633	0.03634848	1547.19	0.03430354	0.02116202	2137.19	0.00220803	0.00293238	2727.2	0.01092601		3317.2	0.02524451		3907.2	0.00958518	0.00032074	
367.4	0.12532037	0.11936413	957.39	0.04485105	0.03643714	1547.39	0.03468287	0.02121435	2137.39	0.00183533	0.00293258	2727.4	0.01127897		3317.4	0.02519654		3907.4	0.00804766	0.00032155	
367.6	0.12646066	0.11962058	957.59	0.04498654	0.03652577	1547.59	0.03425993	0.02126667	2137.59	0.00161623	0.00293278	2727.6	0.01243422		3317.6	0.02590735		3907.6	0.00813417	0.00032236	
367.8	0.12688084	0.11987679	957.79	0.04456461	0.03661438	1547.79	0.03447125	0.02131897	2137.79	0.00141232	0.00293297	2727.8	0.01352113		3317.8	0.02705052		3907.8	0.00765168	0.00032316	
368	0.1271682	0.12013276	957.99	0.04457573	0.03670295	1547.99	0.03448708	0.02137127	2137.99	0.0021886	0.00293316	2728	0.01387503		3318	0.02703397		3908	0.0080228	0.00032397	
368.2	0.12787982	0.1203885	958.19	0.04404282	0.0367915	1548.19	0.03459554	0.02142355	2138.19	0.00183738	0.00293335	2728.2	0.0135268		3318.2	0.02755284		3908.2	0.00757298	0.00032478	
368.4	0.12791838	0.12064401	958.39	0.04432434	0.03688003	1548.39	0.0337122	0.02147581	2138.39	0.00236239	0.00293354	2728.4	0.01361211		3318.4	0.02750064		3908.4	0.00677313	0.00032559	
368.6	0.12770473	0.12089927	958.59	0.04542655	0.03696852	1548.59	0.03416068	0.02152807	2138.59	0.00297021	0.00293372	2728.6	0.01360245		3318.6	0.02811825		3908.6	0.00681348	0.0003264	
368.8	0.12932928	0.12115431	958.79	0.04572318	0.03705699	1548.79	0.03410938	0.02158031	2138.79	0.00392608	0.0029339	2728.8	0.0136299		3318.8	0.02735825		3908.8	0.00712151	0.00032721	
369	0.13019625	0.1214091	958.99	0.04580253	0.03714543	1548.99	0.03349673	0.02163254	2138.99	0.00388732	0.00293408	2729	0.0144125		3319	0.02752014		3909	0.007273	0.00032801	
369.2	0.13077655	0.12166366	959.19	0.04632306	0.03723385	1549.19	0.03235604	0.02168476	2139.19	0.00381474	0.00293425	2729.2	0.0139531		3319.2	0.02796426		3909.2	0.0071229	0.00032882	
369.4	0.13061076	0.12191799	959.39	0.04590843	0.03732224	1549.39	0.03052953	0.02173697	2139.39	0.00471044	0.00293443	2729.4	0.01338744		3319.4	0.02863752		3909.4	0.00632985	0.00032963	
369.6	0.13127086	0.12217208	959.59	0.04539557	0.03741059	1549.59	0.02978818	0.02178916	2139.59	0.00466835	0.0029346	2729.6	0.01292682		3319.6	0.02956791		3909.6	0.00639394	0.00033044	
369.8	0.13152096	0.12242593	959.79	0.04506167	0.03749893	1549.79	0.029825	0.02184134	2139.79	0.00390238	0.00293477	2729.8	0.0122666		3319.8	0.02967602		3909.8	0.00664831	0.00033125	
370	0.13202743	0.12267956	959.99	0.04469196	0.03758723	1549.99	0.02952172	0.02189351	2139.99	0.00445415	0.00293493	2730	0.01240171		3320	0.02897872		3910	0.00735172	0.00033205	
370.2	0.1318488	0.12293294	960.19	0.04459783	0.03767551	1550.19	0.02945329	0.02194566	2140.19	0.00424679	0.0029351	2730.2	0.01274695		3320.2	0.02930938		3910.2	0.00694203	0.00033286	
370.4	0.13230941	0.1231861	960.39	0.04515037	0.03776376	1550.39	0.02927658	0.02199781	2140.39	0.00331503	0.00293526	2730.4	0.0125751		3320.4	0.02939634		3910.4	0.00633227	0.00033367	
370.6	0.13129725	0.12343902	960.59	0.04433595	0.03785198	1550.59	0.02958918	0.02204994	2140.59	0.00337803	0.00293542	2730.6	0.01406594		3320.6	0.02913147		3910.6	0.00538236	0.00033448	
370.8	0.13123065	0.1236917	960.79	0.04516181	0.03794018	1550.79	0.02941915	0.02210206	2140.79	0.00231157	0.00293558	2730.8	0.01410949		3320.8	0.02949889		3910.8	0.00633286	0.00033528	
371	0.13150368	0.12394416	960.99	0.04587158	0.03802835	1550.99	0.02876172	0.02215416	2140.99	0.00221274	0.00293573	2731	0.01451452		3321	0.02959152		3911	0.00669394	0.00033609	
371.2	0.13177597	0.12419638	961.19	0.04721055	0.03811649	1551.19	0.02987697	0.02220626	2141.19	0.00100735	0.00293589	2731.2	0.01429422		3321.2	0.02877218		3911.2	0.00614013	0.0003369	
371.4	0.13290202	0.12444836	961.39	0.04770932	0.03820461	1551.39	0.03077031	0.02225834	2141.39	0.00059076	0.00293604	2731.4	0.01426918		3321.4	0.02766196		3911.4	0.00597391	0.0003377	
371.6	0.13345906	0.12470012	961.59	0.04749894	0.03829269	1551.59	0.03123644	0.02231041	2141.59	0.00050884	0.00293619	2731.6	0.01508586		3321.6	0.02686371		3911.6	0.00590079	0.00033851	
371.8	0.13357602	0.12495164	961.79	0.04803056	0.03838076	1551.79	0.0323621	0.02236246	2141.79	-0.00036738	0.00293633	2731.8	0.01465597		3321.8	0.02584408		3911.8	0.00623615	0.00033932	
372	0.13392092	0.12520293	961.99	0.04813063	0.03846879	1551.99	0.0328229	0.02241451	2141.99	0.00018413	0.00293648	2732	0.01363145		3322	0.02410734		3912	0.0065757	0.00034012	
372.2	0.13440982	0.12545398	962.19	0.0482251	0.03855679	1552.19	0.03279473	0.02246654	2142.19	0.00031292	0.00293662	2732.2	0.0131573		3322.2	0.02375295		3912.2	0.00696139	0.00034093	
372.4	0.13456191	0.12570481	962.39	0.04856225	0.03864477	1552.39	0.03327527	0.02251856	2142.39	0.00078203	0.00293676	2732.4	0.01357776		3322.4	0.02337725		3912.4	0.00828892	0.00034174	
372.6	0.13491709	0.1259554	962.59	0.04891978	0.03873273	1552.59	0.03379265	0.02257056	2142.59	0.00161896	0.0029369	2732.6	0.01457947		3322.6	0.02359518		3912.6	0.0087857	0.00034254	
372.8	0.13530393	0.12620576	962.79	0.04858845	0.03882065	1552.79	0.03412433	0.02262256	2142.79	0.00189046	0.00293704	2732.8	0.01421853		3322.8	0.02376787		3912.8	0.00841303	0.00034335	
373	0.13489303	0.12645589	962.99	0.04864275	0.03890855	1552.99	0.03348284	0.02267454	2142.99	0.00197408	0.00293717	2733	0.01389112		3323	0.0245893		3913	0.00844279	0.00034415	
373.2	0.1349491	0.12670579	963.19	0.04865311	0.03899642	1553.19	0.03299572	0.02272651	2143.19	0.00258215	0.00293731	2733.2	0.01296431		3323.2	0.02480916		3913.2	0.00836193	0.00034496	
373.4	0.13389639	0.12695546	963.39	0.04840643	0.03908426	1553.39	0.03328277	0.02277847	2143.39	0.00371328	0.00293744	2733.4	0.01298159		3323.4	0.02553492		3913.4	0.00875924	0.00034576	
373.6	0.13443566	0.1272049	963.59	0.04813807	0.03917208	1553.59	0.03406143	0.02283041	2143.59	0.00426906	0.00293757	2733.6	0.01269278		3323.6	0.02671884		3913.6	0.00912063	0.00034657	
373.8	0.13412481	0.12745411	963.79	0.04780041	0.03925987	1553.79	0.03413348	0.02288234	2143.79	0.0046986	0.0029377	2733.8	0.0130455		3323.8	0.0283582		3913.8	0.0097309	0.00034738	
374	0.13412419	0.12770309	963.99	0.04729997	0.03934763	1553.99	0.03444425	0.02293426	2143.99	0.00543262	0.00293782	2734	0.01380519		3324	0.02916834		3914	0.00953742	0.00034818	
374.2	0.13359684	0.12795183	964.19	0.04680908	0.03943537	1554.19	0.03434308	0.02298617	2144.19	0.00500559	0.00293795	2734.2	0.01383265		3324.2	0.02974489		3914.2	0.00824656	0.00034899	
374.4	0.13365506	0.12820035	964.39	0.04724266	0.03952307	1554.39	0.0342299	0.02303806	2144.39	0.00576518	0.00293807	2734.4	0.01446073		3324.4	0.03076776		3914.4	0.00816111	0.00034979	
374.6	0.13259088	0.12844864	964.59	0.04747621	0.03961075	1554.59	0.03441166	0.02308995	2144.59	0.0066781	0.00293819	2734.6	0.01498325		3324.6	0.03083962		3914.6	0.00831673	0.0003506	
374.8	0.13326286	0.1286967	964.79	0.04774645	0.03969841	1554.79	0.03423065	0.02314182	2144.79	0.00526003	0.00293831	2734.8	0.01465203		3324.8	0.03080331		3914.8	0.00867796	0.0003514	
375	0.13361562	0.12894453	964.99	0.04810787	0.03978604	1554.99	0.03355136	0.02319368	2144.99	0.00523273	0.00293843	2735	0.01436527		3325	0.03075291		3915	0.00768827	0.00035221	
375.2	0.13381053	0.12919213	965.19	0.04765552	0.03987364	1555.19	0.03377917	0.02324552	2145.19	0.00456211	0.00293855	2735.2	0.01452547		3325.2	0.02962721		3915.2	0.0068218	0.00035301	
375.4	0.13424635	0.1294395	965.39	0.04756575	0.03996121	1555.39	0.03328205	0.02329735	2145.39	0.00388396	0.00293866	2735.4	0.01454564		3325.4	0.029036		3915.4	0.00725944	0.00035381	
375.6	0.13432477	0.12968665	965.59	0.04765495	0.04004875	1555.59	0.03235466	0.02334917	2145.59	0.00343748	0.00293877	2735.6	0.01468219		3325.6	0.02810406		3915.6	0.0073799	0.00035462	
375.8	0.13553213	0.12993356	965.79	0.04755248	0.04013627	1555.79	0.0319379	0.02340098	2145.79	0.00164387	0.00293889	2735.8	0.01410378		3325.8	0.02762964		3915.8	0.00848365	0.00035542	
376	0.13668793	0.13018025	965.99	0.04713478	0.04022377	1555.99	0.03138867	0.02345278	2145.99	0.00159831	0.002939	2736	0.01373123		3326	0.02749632		3916	0.00894841	0.00035623	
376.2	0.13725143	0.13042671	966.19	0.0475654	0.04031123	1556.19	0.03048122	0.02350456	2146.19	0.00067346	0.0029391	2736.2	0.01398251		3326.2	0.02784455		3916.2	0.00961295	0.00035703	
376.4	0.13803831	0.13067294	966.39	0.04732926	0.04039867	1556.39	0.03001871	0.02355633	2146.39	0.00057465	0.00293921	2736.4	0.01398547		3326.4	0.02764891		3916.4	0.01056789	0.00035784	
376.6	0.13903742	0.13091895	966.59	0.04731879	0.04048608	1556.59	0.02943923	0.02360809	2146.59	0.0014078	0.00293932	2736.6	0.01447472		3326.6	0.02754778		3916.6	0.01029654	0.00035864	
376.8	0.13962244	0.13116473	966.79	0.04799196	0.04057346	1556.79	0.02894374	0.02365984	2146.79	0.00152782	0.00293942	2736.8	0.01400364		3326.8	0.027108		3916.8	0.01027003	0.00035944	
377	0.14072461	0.13141028	966.99	0.04827502	0.04066082	1556.99	0.02821112	0.02371157	2146.99	0.00139537	0.00293952	2737	0.01390054		3327	0.02737001		3917	0.01079835	0.00036025	
377.2	0.14162311	0.1316556	967.19	0.04947943	0.04074815	1557.19	0.02841552	0.0237633	2147.19	0.00134266	0.00293963	2737.2	0.01369614		3327.2	0.02782746		3917.2	0.01061487	0.00036105	
377.4	0.14171106	0.1319007	967.39	0.04963302	0.04083546	1557.39	0.02980441	0.023815	2147.39	0.00209552	0.00293973	2737.4	0.01441784		3327.4	0.0281087		3917.4	0.01189346	0.00036185	
377.6	0.1420201	0.13214557	967.59	0.04927922	0.04092273	1557.59	0.02930514	0.0238667	2147.59	0.00284959	0.00293982	2737.6	0.01443503		3327.6	0.02899119		3917.6	0.01122903	0.00036266	
377.8	0.14154385	0.13239021	967.79	0.04959135	0.04100998	1557.79	0.02998177	0.02391839	2147.79	0.00329829	0.00293992	2737.8	0.01575507		3327.8	0.02938572		3917.8	0.01142105	0.00036346	
378	0.14095703	0.13263463	967.99	0.04972128	0.0410972	1557.99	0.03072849	0.02397006	2147.99	0.0037859	0.00294002	2738	0.01584357		3328	0.02920074		3918	0.01106287	0.00036426	
378.2	0.14056741	0.13287883	968.19	0.05040421	0.0411844	1558.19	0.03178267	0.02402172	2148.19	0.00406717	0.00294011	2738.2	0.01539529		3328.2	0.0293718		3918.2	0.01062949	0.00036507	
378.4	0.13989115	0.13312279	968.39	0.05117361	0.04127157	1558.39	0.03225113	0.02407337	2148.39	0.00482558	0.00294021	2738.4	0.01540968		3328.4	0.03004971		3918.4	0.01005948	0.00036587	
378.6	0.1388206	0.13336654	968.59	0.05120969	0.04135871	1558.59	0.03321826	0.024125	2148.59	0.0051883	0.0029403	2738.6	0.01509378		3328.6	0.02960023		3918.6	0.00973603	0.00036667	
378.8	0.13917083	0.13361005	968.79	0.05097249	0.04144583	1558.79	0.03331174	0.02417663	2148.79	0.00484365	0.00294039	2738.8	0.01524048		3328.8	0.02886547		3918.8	0.00860384	0.00036748	
379	0.13844315	0.13385335	968.99	0.05108028	0.04153291	1558.99	0.03415387	0.02422824	2148.99	0.00510723	0.00294048	2739	0.01512639		3329	0.02875315		3919	0.00772787	0.00036828	
379.2	0.13859378	0.13409641	969.19	0.05105761	0.04161998	1559.19	0.03429562	0.02427983	2149.19	0.00491489	0.00294057	2739.2	0.01512213		3329.2	0.0279727		3919.2	0.00760186	0.00036908	
379.4	0.13909832	0.13433926	969.39	0.05228841	0.04170701	1559.39	0.03415155	0.02433142	2149.39	0.00420704	0.00294065	2739.4	0.01479502		3329.4	0.02734431		3919.4	0.00675754	0.00036988	
379.6	0.13955667	0.13458188	969.59	0.05333447	0.04179402	1559.59	0.03460863	0.02438299	2149.59	0.00425923	0.00294074	2739.6	0.01512728		3329.6	0.02810575		3919.6	0.00617982	0.00037068	
379.8	0.14036637	0.13482427	969.79	0.05302634	0.041881	1559.79	0.03466425	0.02443456	2149.79	0.00357763	0.00294082	2739.8	0.01487757		3329.8	0.02812778		3919.8	0.00530845	0.00037149	
380	0.14080914	0.13506644	969.99	0.05293857	0.04196795	1559.99	0.03451526	0.02448611	2149.99	0.00373006	0.00294091	2740	0.01487936		3330	0.02818661		3920	0.00482673	0.00037229	
380.2	0.14124213	0.13530839	970.19	0.05252213	0.04205488	1560.19	0.03387771	0.02453764	2150.19	0.00340579	0.00294099	2740.2	0.0139547		3330.2	0.02785949		3920.2	0.00449027	0.00037309	
380.4	0.14199388	0.13555011	970.39	0.05189876	0.04214178	1560.39	0.03404034	0.02458917	2150.39	0.00334954	0.00294107	2740.4	0.01349105		3330.4	0.02774896		3920.4	0.00440165	0.00037389	
380.6	0.14316443	0.13579161	970.59	0.05247422	0.04222865	1560.59	0.03429776	0.02464068	2150.59	0.00428542	0.00294115	2740.6	0.01334775		3330.6	0.02755887		3920.6	0.00423336	0.00037469	
380.8	0.14406611	0.13603289	970.79	0.05260539	0.0423155	1560.79	0.03362896	0.02469218	2150.79	0.00459862	0.00294123	2740.8	0.01290866		3330.8	0.02786724		3920.8	0.00477118	0.0003755	
381	0.14486943	0.13627394	970.99	0.05226869	0.04240232	1560.99	0.03381712	0.02474367	2150.99	0.00406647	0.00294131	2741	0.01267275		3331	0.0286182		3921	0.00498888	0.0003763	
381.2	0.14541256	0.13651478	971.19	0.05264374	0.04248911	1561.19	0.03474484	0.02479514	2151.19	0.00329892	0.00294139	2741.2	0.01296422		3331.2	0.02843055		3921.2	0.00474146	0.0003771	
381.4	0.14472762	0.13675539	971.39	0.05204681	0.04257588	1561.39	0.03589653	0.02484661	2151.39	0.00295868	0.00294146	2741.4	0.01381599		3331.4	0.02812828		3921.4	0.00546499	0.0003779	
381.6	0.14509286	0.13699577	971.59	0.05163743	0.04266262	1561.59	0.03539618	0.02489806	2151.59	0.00299882	0.00294154	2741.6	0.01413433		3331.6	0.02862521		3921.6	0.00591328	0.0003787	
381.8	0.1449408	0.13723594	971.79	0.05178311	0.04274933	1561.79	0.03605529	0.0249495	2151.79	0.00235437	0.00294161	2741.8	0.01475598		3331.8	0.02888008		3921.8	0.00642557	0.0003795	
382	0.14527706	0.13747588	971.99	0.0511523	0.04283602	1561.99	0.03649937	0.02500092	2151.99	0.00209688	0.00294168	2742	0.01486757		3332	0.02919223		3922	0.00772234	0.0003803	
382.2	0.14540381	0.1377156	972.19	0.05090961	0.04292268	1562.19	0.03668801	0.02505234	2152.19	0.00226842	0.00294176	2742.2	0.01463436		3332.2	0.029644		3922.2	0.00748799	0.0003811	
382.4	0.1453035	0.13795511	972.39	0.05049399	0.04300931	1562.39	0.03703306	0.02510374	2152.39	0.00179245	0.00294183	2742.4	0.0149374		3332.4	0.029359		3922.4	0.00706474	0.0003819	
382.6	0.14554741	0.13819438	972.59	0.05082325	0.04309592	1562.59	0.03784259	0.02515513	2152.59	0.0022309	0.0029419	2742.6	0.01607755		3332.6	0.02828272		3922.6	0.00820322	0.0003827	
382.8	0.14662707	0.13843344	972.79	0.05108556	0.0431825	1562.79	0.03758636	0.0252065	2152.79	0.0019521	0.00294197	2742.8	0.0164185		3332.8	0.02793248		3922.8	0.00705473	0.00038351	
383	0.14676052	0.13867228	972.99	0.05184185	0.04326905	1562.99	0.03749412	0.02525787	2152.99	0.00196146	0.00294203	2743	0.01647227		3333	0.02823308		3923	0.00731696	0.00038431	
383.2	0.14715608	0.1389109	973.19	0.05339162	0.04335558	1563.19	0.03650367	0.02530922	2153.19	0.00218705	0.0029421	2743.2	0.01615048		3333.2	0.02794374		3923.2	0.00750533	0.00038511	
383.4	0.14822784	0.13914929	973.39	0.05379738	0.04344208	1563.39	0.0363639	0.02536056	2153.39	0.00189277	0.00294217	2743.4	0.01569437		3333.4	0.02786005		3923.4	0.00759762	0.00038591	
383.6	0.14812575	0.13938747	973.59	0.05337138	0.04352855	1563.59	0.03674236	0.02541189	2153.59	0.00285029	0.00294223	2743.6	0.01621718		3333.6	0.02906735		3923.6	0.00770234	0.00038671	
383.8	0.14837878	0.13962543	973.79	0.05284172	0.04361499	1563.79	0.0354431	0.02546321	2153.79	0.00254265	0.0029423	2743.8	0.01496499		3333.8	0.02880242		3923.8	0.00712811	0.00038751	
384	0.14875054	0.13986316	973.99	0.05261714	0.04370141	1563.99	0.03480853	0.02551451	2153.99	0.00242021	0.00294236	2744	0.01455905		3334	0.02972926		3924	0.0078603	0.00038831	
384.2	0.14899908	0.14010068	974.19	0.05249429	0.04378781	1564.19	0.03430715	0.0255658	2154.19	0.00193561	0.00294242	2744.2	0.01395224		3334.2	0.02952973		3924.2	0.00831107	0.00038911	
384.4	0.14909464	0.14033798	974.39	0.0524343	0.04387417	1564.39	0.03440579	0.02561708	2154.39	0.00182944	0.00294248	2744.4	0.01363217		3334.4	0.02911087		3924.4	0.00836174	0.0003899	
384.6	0.14922704	0.14057506	974.59	0.05249584	0.04396051	1564.59	0.03385165	0.02566835	2154.59	0.00263714	0.00294255	2744.6	0.01287719		3334.6	0.02884913		3924.6	0.00830337	0.0003907	
384.8	0.14912019	0.14081192	974.79	0.05187687	0.04404683	1564.79	0.03444729	0.0257196	2154.79	0.00258854	0.00294261	2744.8	0.01278613		3334.8	0.0295697		3924.8	0.00755928	0.0003915	
385	0.14977881	0.14104856	974.99	0.05153477	0.04413311	1564.99	0.03518679	0.02577084	2154.99	0.00175714	0.00294266	2745	0.01250374		3335	0.02991826		3925	0.00747928	0.0003923	
385.2	0.1498159	0.14128498	975.19	0.05163128	0.04421937	1565.19	0.03565383	0.02582207	2155.19	0.00174002	0.00294272	2745.2	0.01243419		3335.2	0.03016464		3925.2	0.00749815	0.0003931	
385.4	0.14928349	0.14152118	975.39	0.0520465	0.0443056	1565.39	0.03535738	0.02587329	2155.39	0.00228444	0.00294278	2745.4	0.01218383		3335.4	0.03040811		3925.4	0.007404	0.0003939	
385.6	0.14965397	0.14175717	975.59	0.05167237	0.04439181	1565.59	0.03516865	0.0259245	2155.59	0.00214186	0.00294284	2745.6	0.01264846		3335.6	0.0303417		3925.6	0.0071988	0.0003947	
385.8	0.14830632	0.14199294	975.79	0.05120404	0.04447799	1565.79	0.03480888	0.02597569	2155.79	0.00216568	0.00294289	2745.8	0.01311335		3335.8	0.03003972		3925.8	0.00648463	0.0003955	
386	0.14870664	0.14222849	975.99	0.05237901	0.04456414	1565.99	0.03461849	0.02602687	2155.99	0.00264868	0.00294295	2746	0.01333959		3336	0.02999879		3926	0.00658135	0.0003963	
386.2	0.14826847	0.14246382	976.19	0.05327136	0.04465027	1566.19	0.03453569	0.02607804	2156.19	0.00329312	0.002943	2746.2	0.01313681		3336.2	0.02971298		3926.2	0.0053995	0.0003971	
386.4	0.14844665	0.14269894	976.39	0.05383784	0.04473637	1566.39	0.03491331	0.0261292	2156.39	0.00312452	0.00294306	2746.4	0.01377376		3336.4	0.0288759		3926.4	0.00524712	0.00039789	
386.6	0.14866812	0.14293383	976.59	0.05558072	0.04482245	1566.59	0.03515249	0.02618034	2156.59	0.00392545	0.00294311	2746.6	0.01410623		3336.6	0.02877797		3926.6	0.00550021	0.00039869	
386.8	0.14907267	0.14316851	976.79	0.05604287	0.04490849	1566.79	0.03498179	0.02623148	2156.79	0.00350028	0.00294316	2746.8	0.01398412		3336.8	0.0285901		3926.8	0.00503251	0.00039949	
387	0.14864302	0.14340298	976.99	0.05658679	0.04499451	1566.99	0.0346156	0.0262826	2156.99	0.00340507	0.00294321	2747	0.01399341		3337	0.02825109		3927	0.00504782	0.00040029	
387.2	0.14911308	0.14363723	977.19	0.05698545	0.04508051	1567.19	0.03433117	0.02633371	2157.19	0.00282569	0.00294327	2747.2	0.01374137		3337.2	0.02751161		3927.2	0.00503226	0.00040109	
387.4	0.15031612	0.14387126	977.39	0.05634961	0.04516647	1567.39	0.03449708	0.0263848	2157.39	0.00261519	0.00294332	2747.4	0.01408729		3337.4	0.02787945		3927.4	0.00517855	0.00040188	
387.6	0.1504134	0.14410507	977.59	0.05559017	0.04525242	1567.59	0.03498449	0.02643588	2157.59	0.00239206	0.00294337	2747.6	0.01417998		3337.6	0.02835629		3927.6	0.00526892	0.00040268	
387.8	0.15067469	0.14433867	977.79	0.05458025	0.04533833	1567.79	0.03472953	0.02648696	2157.79	0.00178059	0.00294341	2747.8	0.01416023		3337.8	0.02840342		3927.8	0.00509888	0.00040348	
388	0.15120323	0.14457206	977.99	0.05405207	0.04542422	1567.99	0.03504419	0.02653802	2157.99	0.00198702	0.00294346	2748	0.01476275		3338	0.02824367		3928	0.00566747	0.00040428	
388.2	0.15241442	0.14480523	978.19	0.05343493	0.04551008	1568.19	0.03589046	0.02658906	2158.19	0.00148346	0.00294351	2748.2	0.01489766		3338.2	0.02773831		3928.2	0.00538081	0.00040508	
388.4	0.15321151	0.14503818	978.39	0.05321558	0.04559591	1568.39	0.0365754	0.0266401	2158.39	0.00199854	0.00294356	2748.4	0.01480118		3338.4	0.02837329		3928.4	0.00598418	0.00040587	
388.6	0.15437534	0.14527092	978.59	0.05221059	0.04568172	1568.59	0.03767958	0.02669112	2158.59	0.00248345	0.0029436	2748.6	0.01534448		3338.6	0.02868781		3928.6	0.00587521	0.00040667	
388.8	0.15493273	0.14550344	978.79	0.05220521	0.04576751	1568.79	0.03936625	0.02674213	2158.79	0.00336612	0.00294365	2748.8	0.01517199		3338.8	0.02965266		3928.8	0.00601678	0.00040747	
389	0.15528205	0.14573575	978.99	0.05236556	0.04585326	1568.99	0.03947182	0.02679313	2158.99	0.00407371	0.00294369	2749	0.01495882		3339	0.02906907		3929	0.00753996	0.00040826	
389.2	0.15454521	0.14596784	979.19	0.05274048	0.04593899	1569.19	0.03923978	0.02684412	2159.19	0.0048867	0.00294374	2749.2	0.0154338		3339.2	0.02947831		3929.2	0.00780968	0.00040906	
389.4	0.15424485	0.14619972	979.39	0.05327043	0.04602469	1569.39	0.03964539	0.02689509	2159.39	0.00546816	0.00294378	2749.4	0.0155971		3339.4	0.03034951		3929.4	0.00809832	0.00040986	
389.6	0.15357411	0.14643138	979.59	0.05342934	0.04611037	1569.59	0.03948892	0.02694605	2159.59	0.00561641	0.00294383	2749.6	0.01525776		3339.6	0.03120303		3929.6	0.00817875	0.00041065	
389.8	0.15331953	0.14666283	979.79	0.05412856	0.04619602	1569.79	0.03929935	0.026997	2159.79	0.00595134	0.00294387	2749.8	0.01412963		3339.8	0.03170146		3929.8	0.00885933	0.00041145	
390	0.15401721	0.14689407	979.99	0.05473107	0.04628164	1569.99	0.03906098	0.02704794	2159.99	0.00663052	0.00294391	2750	0.01387068		3340	0.03253487		3930	0.00988614	0.00041225	
390.2	0.1539964	0.14712509	980.19	0.05445338	0.04636724	1570.19	0.03970002	0.02709886	2160.19	0.00690366	0.00294395	2750.2	0.01414483		3340.2	0.03228041		3930.2	0.00996682	0.00041304	
390.4	0.15461622	0.14735591	980.39	0.05497607	0.04645281	1570.39	0.03906422	0.02714978	2160.39	0.00673775	0.00294399	2750.4	0.01434346		3340.4	0.03261183		3930.4	0.01000545	0.00041384	
390.6	0.15466396	0.1475865	980.59	0.05597872	0.04653836	1570.59	0.03894811	0.02720068	2160.59	0.0063214	0.00294403	2750.6	0.01388005		3340.6	0.03254141		3930.6	0.00977136	0.00041464	
390.8	0.15542856	0.14781689	980.79	0.05577676	0.04662387	1570.79	0.03852429	0.02725157	2160.79	0.0049831	0.00294407	2750.8	0.01411256		3340.8	0.03276809		3930.8	0.00996928	0.00041543	
391	0.15548626	0.14804706	980.99	0.05577342	0.04670937	1570.99	0.03803825	0.02730244	2160.99	0.00455423	0.00294411	2751	0.01406592		3341	0.03312109		3931	0.00950301	0.00041623	
391.2	0.15610558	0.14827702	981.19	0.05582698	0.04679483	1571.19	0.03715794	0.02735331	2161.19	0.00391755	0.00294415	2751.2	0.01444387		3341.2	0.03282966		3931.2	0.00974927	0.00041702	
391.4	0.1567273	0.14850676	981.39	0.05622282	0.04688027	1571.39	0.03751881	0.02740416	2161.39	0.00429968	0.00294419	2751.4	0.01446065		3341.4	0.03319545		3931.4	0.00950554	0.00041782	
391.6	0.1564964	0.1487363	981.59	0.05522048	0.04696568	1571.59	0.03732948	0.027455	2161.59	0.00352308	0.00294423	2751.6	0.01540851		3341.6	0.03388784		3931.6	0.00962607	0.00041862	
391.8	0.15721528	0.14896562	981.79	0.05477279	0.04705107	1571.79	0.03689681	0.02750583	2161.79	0.00420477	0.00294426	2751.8	0.01575181		3341.8	0.03409517		3931.8	0.00988093	0.00041941	
392	0.15806442	0.14919473	981.99	0.05544712	0.04713643	1571.99	0.03673741	0.02755665	2161.99	0.00456195	0.0029443	2752	0.01613653		3342	0.03342882		3932	0.01027983	0.00042021	
392.2	0.15872478	0.14942363	982.19	0.05546003	0.04722176	1572.19	0.03733354	0.02760745	2162.19	0.00426186	0.00294434	2752.2	0.0166642		3342.2	0.03347014		3932.2	0.01082906	0.000421	
392.4	0.15916764	0.14965232	982.39	0.05637433	0.04730707	1572.39	0.03780069	0.02765824	2162.39	0.00446158	0.00294437	2752.4	0.01659434		3342.4	0.03357208		3932.4	0.01222431	0.0004218	
392.6	0.15882377	0.14988079	982.59	0.05579491	0.04739235	1572.59	0.0386203	0.02770902	2162.59	0.00513248	0.00294441	2752.6	0.01697691		3342.6	0.0327025		3932.6	0.01187458	0.00042259	
392.8	0.15779889	0.15010906	982.79	0.05596184	0.04747761	1572.79	0.03885679	0.02775979	2162.79	0.00587325	0.00294444	2752.8	0.01658773		3342.8	0.03240223		3932.8	0.01197048	0.00042339	
393	0.15650441	0.15033711	982.99	0.05703253	0.04756283	1572.99	0.03894489	0.02781055	2162.99	0.00586636	0.00294448	2753	0.01765642		3343	0.03177525		3933	0.01191303	0.00042418	
393.2	0.15606601	0.15056495	983.19	0.05690444	0.04764804	1573.19	0.03942257	0.02786129	2163.19	0.00597236	0.00294451	2753.2	0.01743806		3343.2	0.03291589		3933.2	0.01219865	0.00042498	
393.4	0.15532527	0.15079259	983.39	0.05753051	0.04773321	1573.39	0.03946762	0.02791202	2163.39	0.00634524	0.00294454	2753.4	0.01714106		3343.4	0.03394996		3933.4	0.01185757	0.00042577	
393.6	0.15501294	0.15102001	983.59	0.0577524	0.04781836	1573.59	0.0395165	0.02796274	2163.59	0.00585481	0.00294458	2753.6	0.01721447		3343.6	0.03342686		3933.6	0.01145601	0.00042657	
393.8	0.15536882	0.15124722	983.79	0.05758223	0.04790349	1573.79	0.03942614	0.02801345	2163.79	0.0058292	0.00294461	2753.8	0.01664984		3343.8	0.03315542		3933.8	0.01067186	0.00042736	
394	0.15503568	0.15147423	983.99	0.05740428	0.04798858	1573.99	0.04057764	0.02806414	2163.99	0.00669728	0.00294464	2754	0.01691827		3344	0.03324039		3934	0.00988225	0.00042815	
394.2	0.15486892	0.15170102	984.19	0.0577764	0.04807365	1574.19	0.04100118	0.02811482	2164.19	0.00617381	0.00294467	2754.2	0.01756214		3344.2	0.03255322		3934.2	0.00852994	0.00042895	
394.4	0.15555362	0.1519276	984.39	0.05801935	0.0481587	1574.39	0.04107981	0.02816549	2164.39	0.00585238	0.0029447	2754.4	0.01690912		3344.4	0.03200272		3934.4	0.00827278	0.00042974	
394.6	0.15602232	0.15215398	984.59	0.05803142	0.04824372	1574.59	0.04096811	0.02821615	2164.59	0.00515465	0.00294473	2754.6	0.01759277		3344.6	0.03195957		3934.6	0.00765357	0.00043054	
394.8	0.15746774	0.15238014	984.79	0.05791419	0.04832871	1574.79	0.04074461	0.0282668	2164.79	0.00511223	0.00294476	2754.8	0.01735592		3344.8	0.0319763		3934.8	0.00710419	0.00043133	
395	0.15761426	0.1526061	984.99	0.05804541	0.04841367	1574.99	0.04037779	0.02831743	2164.99	0.00570796	0.00294479	2755	0.01734309		3345	0.03135171		3935	0.00654992	0.00043212	
395.2	0.15795638	0.15283185	985.19	0.05846436	0.04849861	1575.19	0.04018976	0.02836806	2165.19	0.0052403	0.00294482	2755.2	0.01650463		3345.2	0.03138196		3935.2	0.00537627	0.00043292	
395.4	0.15882777	0.15305739	985.39	0.05850381	0.04858353	1575.39	0.04058668	0.02841867	2165.39	0.00462831	0.00294485	2755.4	0.01665579		3345.4	0.03189416		3935.4	0.00515671	0.00043371	
395.6	0.15973102	0.15328272	985.59	0.057561	0.04866842	1575.59	0.04033226	0.02846927	2165.59	0.00386625	0.00294488	2755.6	0.01735278		3345.6	0.03348279		3935.6	0.00531333	0.0004345	
395.8	0.16066194	0.15350784	985.79	0.05704006	0.04875328	1575.79	0.04010952	0.02851985	2165.79	0.00352877	0.00294491	2755.8	0.01615741		3345.8	0.0333622		3935.8	0.00574006	0.0004353	
396	0.16113335	0.15373276	985.99	0.05750749	0.04883811	1575.99	0.04071663	0.02857043	2165.99	0.0029043	0.00294494	2756	0.0166761		3346	0.03316879		3936	0.00647886	0.00043609	
396.2	0.16143719	0.15395747	986.19	0.05627443	0.04892292	1576.19	0.04041554	0.02862099	2166.19	0.00306241	0.00294496	2756.2	0.01579903		3346.2	0.03260032		3936.2	0.00689581	0.00043688	
396.4	0.16174351	0.15418197	986.39	0.05630348	0.0490077	1576.39	0.0406909	0.02867154	2166.39	0.00255385	0.00294499	2756.4	0.01507833		3346.4	0.03226473		3936.4	0.00780196	0.00043768	
396.6	0.16170222	0.15440626	986.59	0.05510384	0.04909246	1576.59	0.04084418	0.02872207	2166.59	0.00267532	0.00294502	2756.6	0.01504775		3346.6	0.03194047		3936.6	0.00735223	0.00043847	
396.8	0.16175895	0.15463034	986.79	0.05564909	0.04917719	1576.79	0.04036514	0.0287726	2166.79	0.00239453	0.00294504	2756.8	0.01468492		3346.8	0.03148506		3936.8	0.00681403	0.00043926	
397	0.16092274	0.15485422	986.99	0.05605561	0.0492619	1576.99	0.040697	0.02882311	2166.99	0.00249778	0.00294507	2757	0.01526121		3347	0.03203538		3937	0.00643461	0.00044006	
397.2	0.16127397	0.1550779	987.19	0.05553589	0.04934657	1577.19	0.03942233	0.02887362	2167.19	0.00247925	0.0029451	2757.2	0.01391753		3347.2	0.03317431		3937.2	0.00720521	0.00044085	
397.4	0.16163122	0.15530136	987.39	0.0563391	0.04943123	1577.39	0.03876796	0.02892411	2167.39	0.00191904	0.00294512	2757.4	0.01420388		3347.4	0.0331946		3937.4	0.00674887	0.00044164	
397.6	0.16140349	0.15552462	987.59	0.05742943	0.04951585	1577.59	0.04000291	0.02897458	2167.59	0.00068232	0.00294515	2757.6	0.01428732		3347.6	0.0324878		3937.6	0.00679355	0.00044243	
397.8	0.16061216	0.15574767	987.79	0.05810638	0.04960045	1577.79	0.03993369	0.02902505	2167.79	0.0005645	0.00294517	2757.8	0.01385621		3347.8	0.03235353		3937.8	0.00632778	0.00044323	
398	0.16007758	0.15597052	987.99	0.05972258	0.04968503	1577.99	0.04052489	0.0290755	2167.99	0.00063162	0.00294519	2758	0.01400806		3348	0.03222207		3938	0.00674234	0.00044402	
398.2	0.15984374	0.15619316	988.19	0.06047455	0.04976957	1578.19	0.03951619	0.02912594	2168.19	0.00002612	0.00294522	2758.2	0.01400962		3348.2	0.03158259		3938.2	0.0066604	0.00044481	
398.4	0.15998308	0.15641559	988.39	0.06082449	0.0498541	1578.39	0.03954501	0.02917637	2168.39	0.00055359	0.00294524	2758.4	0.0133614		3348.4	0.03104104		3938.4	0.00680069	0.0004456	
398.6	0.16048198	0.15663782	988.59	0.06173108	0.04993859	1578.59	0.03813445	0.02922679	2168.59	0.0001291	0.00294527	2758.6	0.0142946		3348.6	0.03155689		3938.6	0.00597422	0.00044639	
398.8	0.16049084	0.15685985	988.79	0.0622335	0.05002306	1578.79	0.03752984	0.0292772	2168.79	0.00036215	0.00294529	2758.8	0.01369134		3348.8	0.03135774		3938.8	0.00518879	0.00044718	
399	0.16095383	0.15708167	988.99	0.06308202	0.0501075	1578.99	0.03776756	0.02932759	2168.99	0.00056671	0.00294531	2759	0.01354536		3349	0.03209784		3939	0.00628867	0.00044798	
399.2	0.1607285	0.15730328	989.19	0.06270135	0.05019192	1579.19	0.0380637	0.02937797	2169.19	-0.00000905	0.00294533	2759.2	0.01314519		3349.2	0.03286718		3939.2	0.00632286	0.00044877	
399.4	0.1613378	0.15752469	989.39	0.0619952	0.05027631	1579.39	0.03843377	0.02942834	2169.39	0.00106785	0.00294536	2759.4	0.01420501		3349.4	0.03357281		3939.4	0.00708295	0.00044956	
399.6	0.1617725	0.1577459	989.59	0.06152242	0.05036068	1579.59	0.03860395	0.0294787	2169.59	0.00136296	0.00294538	2759.6	0.01455719		3349.6	0.03486679		3939.6	0.00746497	0.00045035	
399.8	0.16154118	0.1579669	989.79	0.06168211	0.05044502	1579.79	0.03826609	0.02952904	2169.79	0.00149446	0.0029454	2759.8	0.01430219		3349.8	0.03524255		3939.8	0.00823718	0.00045114	
400	0.16160513	0.1581877	989.99	0.06138413	0.05052933	1579.99	0.03824373	0.02957938	2169.99	0.00241564	0.00294542	2760	0.01453116		3350	0.03474118		3940	0.00887519	0.00045193	
400.2	0.16190486	0.15840829	990.19	0.06051507	0.05061362	1580.19	0.03770496	0.0296297	2170.19	0.00352955	0.00294544	2760.2	0.01490181		3350.2	0.03373084		3940.2	0.00943518	0.00045272	
400.4	0.16231075	0.15862868	990.39	0.05999414	0.05069788	1580.39	0.03827645	0.02968001	2170.39	0.00351407	0.00294546	2760.4	0.01507623		3350.4	0.03346043		3940.4	0.00976228	0.00045351	
400.6	0.16282382	0.15884886	990.59	0.05903037	0.05078212	1580.59	0.03846439	0.0297303	2170.59	0.00376925	0.00294548	2760.6	0.01539311		3350.6	0.0331334		3940.6	0.00950149	0.0004543	
400.8	0.16277229	0.15906885	990.79	0.05876456	0.05086633	1580.79	0.03863429	0.02978059	2170.79	0.00436356	0.0029455	2760.8	0.01551166		3350.8	0.03319647		3940.8	0.00969394	0.0004551	
401	0.16260439	0.15928863	990.99	0.05770295	0.05095051	1580.99	0.03960049	0.02983086	2170.99	0.00551083	0.00294552	2761	0.01612775		3351	0.03369602		3941	0.01026782	0.00045589	
401.2	0.16342143	0.1595082	991.19	0.05749462	0.05103467	1581.19	0.03972151	0.02988112	2171.19	0.00598009	0.00294554	2761.2	0.01574826		3351.2	0.03387283		3941.2	0.01115201	0.00045668	
401.4	0.16408	0.15972758	991.39	0.05816454	0.0511188	1581.39	0.04082937	0.02993137	2171.39	0.00540911	0.00294556	2761.4	0.01697002		3351.4	0.03323022		3941.4	0.01172818	0.00045747	
401.6	0.16380272	0.15994675	991.59	0.05897431	0.0512029	1581.59	0.04201658	0.02998161	2171.59	0.00490585	0.00294558	2761.6	0.01706183		3351.6	0.03288668		3941.6	0.01163613	0.00045826	
401.8	0.16376489	0.16016572	991.79	0.05888621	0.05128698	1581.79	0.04185612	0.03003183	2171.79	0.00505016	0.0029456	2761.8	0.01654422		3351.8	0.03195282		3941.8	0.01185835	0.00045905	
402	0.16404271	0.16038448	991.99	0.06007341	0.05137104	1581.99	0.04197083	0.03008205	2171.99	0.00554319	0.00294562	2762	0.01656768		3352	0.03211792		3942	0.01189432	0.00045984	
402.2	0.16397314	0.16060305	992.19	0.06037021	0.05145507	1582.19	0.04238731	0.03013225	2172.19	0.00510043	0.00294563	2762.2	0.01641293		3352.2	0.03154458		3942.2	0.0105575	0.00046063	
402.4	0.16450095	0.16082141	992.39	0.05999199	0.05153907	1582.39	0.04275032	0.03018244	2172.39	0.0051421	0.00294565	2762.4	0.01671218		3352.4	0.03164914		3942.4	0.01024277	0.00046142	
402.6	0.16557431	0.16103957	992.59	0.06015623	0.05162304	1582.59	0.04198058	0.03023261	2172.59	0.00469863	0.00294567	2762.6	0.01664097		3352.6	0.03129545		3942.6	0.00883567	0.00046221	
402.8	0.16622281	0.16125753	992.79	0.06053306	0.05170699	1582.79	0.04246785	0.03028278	2172.79	0.00497218	0.00294569	2762.8	0.0158711		3352.8	0.03124007		3942.8	0.00828756	0.000463	
403	0.16678106	0.16147529	992.99	0.06086816	0.05179092	1582.99	0.04365386	0.03033293	2172.99	0.00550939	0.0029457	2763	0.01637881		3353	0.03182925		3943	0.00846484	0.00046378	
403.2	0.16692311	0.16169284	993.19	0.06072268	0.05187482	1583.19	0.04312987	0.03038307	2173.19	0.00639377	0.00294572	2763.2	0.01533569		3353.2	0.03205859		3943.2	0.00687138	0.00046457	
403.4	0.16681655	0.1619102	993.39	0.06179364	0.05195869	1583.39	0.04302722	0.0304332	2173.39	0.00773068	0.00294574	2763.4	0.01549773		3353.4	0.03263328		3943.4	0.00641229	0.00046536	
403.6	0.16658968	0.16212735	993.59	0.06253781	0.05204254	1583.59	0.04259044	0.03048332	2173.59	0.00724353	0.00294575	2763.6	0.01548646		3353.6	0.03325921		3943.6	0.005621	0.00046615	
403.8	0.16648215	0.16234431	993.79	0.06313823	0.05212636	1583.79	0.04120344	0.03053343	2173.79	0.00700845	0.00294577	2763.8	0.01499231		3353.8	0.03291134		3943.8	0.00497617	0.00046694	
404	0.16725454	0.16256106	993.99	0.06291792	0.05221015	1583.99	0.04058557	0.03058352	2173.99	0.0069275	0.00294579	2764	0.01497043		3354	0.03297613		3944	0.00458724	0.00046773	
404.2	0.16751456	0.16277762	994.19	0.06259792	0.05229392	1584.19	0.04035278	0.0306336	2174.19	0.00663445	0.0029458	2764.2	0.01542428		3354.2	0.0332911		3944.2	0.00452666	0.00046852	
404.4	0.16771188	0.16299397	994.39	0.06238877	0.05237767	1584.39	0.0404386	0.03068367	2174.39	0.00588867	0.00294582	2764.4	0.0153116		3354.4	0.03302699		3944.4	0.00406662	0.00046931	
404.6	0.16725196	0.16321013	994.59	0.06290847	0.05246138	1584.59	0.04088285	0.03073373	2174.59	0.0058843	0.00294583	2764.6	0.01521594		3354.6	0.0332097		3944.6	0.00400211	0.0004701	
404.8	0.16747667	0.16342608	994.79	0.06299681	0.05254507	1584.79	0.04070062	0.03078377	2174.79	0.00563845	0.00294585	2764.8	0.01525309		3354.8	0.03334106		3944.8	0.00485033	0.00047088	
405	0.16828434	0.16364183	994.99	0.06386782	0.05262874	1584.99	0.04122189	0.03083381	2174.99	0.00502865	0.00294586	2765	0.01620515		3355	0.03359785		3945	0.00545542	0.00047167	
405.2	0.16934055	0.16385739	995.19	0.06423705	0.05271238	1585.19	0.04111602	0.03088383	2175.19	0.00460584	0.00294588	2765.2	0.01611125		3355.2	0.03332699		3945.2	0.00636745	0.00047246	
405.4	0.17024937	0.16407275	995.39	0.06567693	0.052796	1585.39	0.04079706	0.03093384	2175.39	0.00428719	0.00294589	2765.4	0.01662637		3355.4	0.03334729		3945.4	0.00733653	0.00047325	
405.6	0.16968556	0.16428791	995.59	0.06555218	0.05287958	1585.59	0.04183188	0.03098384	2175.59	0.0037313	0.00294591	2765.6	0.0163282		3355.6	0.03325717		3945.6	0.00758012	0.00047404	
405.8	0.16988653	0.16450286	995.79	0.06542484	0.05296315	1585.79	0.04189206	0.03103382	2175.79	0.00413887	0.00294592	2765.8	0.01683696		3355.8	0.03257602		3945.8	0.0085098	0.00047482	
406	0.17002945	0.16471763	995.99	0.06595626	0.05304668	1585.99	0.04162765	0.0310838	2175.99	0.00371716	0.00294594	2766	0.01800821		3356	0.03258454		3946	0.00861335	0.00047561	
406.2	0.17040832	0.16493219	996.19	0.06576186	0.0531302	1586.19	0.04275877	0.03113376	2176.19	0.00388225	0.00294595	2766.2	0.01762004		3356.2	0.03218268		3946.2	0.00784578	0.0004764	
406.4	0.17154173	0.16514655	996.39	0.06471155	0.05321368	1586.39	0.04278692	0.03118371	2176.39	0.00358374	0.00294596	2766.4	0.01743224		3356.4	0.03207758		3946.4	0.00777598	0.00047719	
406.6	0.17232056	0.16536072	996.59	0.06481215	0.05329714	1586.59	0.04284166	0.03123365	2176.59	0.00402885	0.00294598	2766.6	0.01751944		3356.6	0.03115329		3946.6	0.00677519	0.00047798	
406.8	0.17303533	0.16557469	996.79	0.0649791	0.05338057	1586.79	0.04385553	0.03128357	2176.79	0.0045697	0.00294599	2766.8	0.01762069		3356.8	0.03150501		3946.8	0.00675928	0.00047876	
407	0.17242628	0.16578846	996.99	0.06462394	0.05346398	1586.99	0.04443089	0.03133349	2176.99	0.00519046	0.002946	2767	0.01793882		3357	0.03132059		3947	0.00676146	0.00047955	
407.2	0.17233249	0.16600203	997.19	0.06474608	0.05354737	1587.19	0.04358701	0.03138339	2177.19	0.00536017	0.00294602	2767.2	0.01765278		3357.2	0.03120689		3947.2	0.00678155	0.00048034	
407.4	0.17185702	0.16621541	997.39	0.06445664	0.05363072	1587.39	0.04355193	0.03143328	2177.39	0.00590706	0.00294603	2767.4	0.0181751		3357.4	0.03105356		3947.4	0.00745328	0.00048112	
407.6	0.17115054	0.16642858	997.59	0.0636718	0.05371405	1587.59	0.04333776	0.03148316	2177.59	0.00522552	0.00294604	2767.6	0.01784688		3357.6	0.03068264		3947.6	0.00709265	0.00048191	
407.8	0.17101022	0.16664157	997.79	0.06321193	0.05379736	1587.79	0.04283284	0.03153303	2177.79	0.00502033	0.00294605	2767.8	0.01782455		3357.8	0.03036566		3947.8	0.00750059	0.0004827	
408	0.17086406	0.16685435	997.99	0.06269129	0.05388064	1587.99	0.04285765	0.03158288	2177.99	0.00424352	0.00294607	2768	0.01738569		3358	0.03184347		3948	0.00797355	0.00048348	
408.2	0.1699225	0.16706694	998.19	0.06170923	0.05396389	1588.19	0.04297366	0.03163272	2178.19	0.00387899	0.00294608	2768.2	0.01682181		3358.2	0.03202873		3948.2	0.00745277	0.00048427	
408.4	0.16990593	0.16727933	998.39	0.06124054	0.05404712	1588.39	0.04276922	0.03168255	2178.39	0.00387176	0.00294609	2768.4	0.01715521		3358.4	0.03153687		3948.4	0.00738803	0.00048506	
408.6	0.16920502	0.16749153	998.59	0.06110175	0.05413032	1588.59	0.04305732	0.03173237	2178.59	0.00372329	0.0029461	2768.6	0.0161012		3358.6	0.03243528		3948.6	0.00808726	0.00048584	
408.8	0.16933996	0.16770353	998.79	0.0604281	0.0542135	1588.79	0.0423846	0.03178218	2178.79	0.00301897	0.00294611	2768.8	0.01618184		3358.8	0.03294614		3948.8	0.00910926	0.00048663	
409	0.16916564	0.16791533	998.99	0.06116961	0.05429665	1588.99	0.04273958	0.03183198	2178.99	0.00319747	0.00294612	2769	0.01627033		3359	0.03385178		3949	0.00964131	0.00048742	
409.2	0.1694216	0.16812694	999.19	0.0615264	0.05437978	1589.19	0.04234987	0.03188176	2179.19	0.00379098	0.00294613	2769.2	0.01565423		3359.2	0.03389808		3949.2	0.01043056	0.0004882	
409.4	0.16938597	0.16833836	999.39	0.06292277	0.05446288	1589.39	0.0425858	0.03193153	2179.39	0.00449804	0.00294615	2769.4	0.01603904		3359.4	0.03403329		3949.4	0.01090448	0.00048899	
409.6	0.16979178	0.16854958	999.59	0.0626604	0.05454595	1589.59	0.04260287	0.03198129	2179.59	0.00426708	0.00294616	2769.6	0.01558196		3359.6	0.03434631		3949.6	0.01103426	0.00048977	
409.8	0.17135151	0.1687606	999.79	0.06331009	0.054629	1589.79	0.04182123	0.03203104	2179.79	0.00532578	0.00294617	2769.8	0.01605552		3359.8	0.03389069		3949.8	0.01053054	0.00049056	
410	0.172219	0.16897143	999.99	0.0633489	0.05471203	1589.99	0.04122778	0.03208077	2179.99	0.00480758	0.00294618	2770	0.01548938		3360	0.03359637		3950	0.00913255	0.00049135	
410.2	0.17353693	0.16918206	1000.19	0.06331439	0.05479502	1590.19	0.04209765	0.0321305	2180.19	0.005134	0.00294619	2770.2	0.01502084		3360.2	0.03373158		3950.2	0.00833953	0.00049213	
410.4	0.17467452	0.1693925	1000.39	0.06273737	0.054878	1590.39	0.04174297	0.03218021	2180.39	0.00468204	0.0029462	2770.4	0.0155606		3360.4	0.03310382		3950.4	0.00831028	0.00049292	
410.6	0.17556744	0.16960274	1000.59	0.06333239	0.05496094	1590.59	0.04184596	0.03222991	2180.59	0.0051529	0.00294621	2770.6	0.01580605		3360.6	0.03245319		3950.6	0.0078082	0.0004937	
410.8	0.1764744	0.16981279	1000.79	0.06313364	0.05504386	1590.79	0.04121451	0.0322796	2180.79	0.00533913	0.00294622	2770.8	0.01559927		3360.8	0.0323597		3950.8	0.00804936	0.00049449	
411	0.17710241	0.17002265	1000.99	0.06379401	0.05512676	1590.99	0.04063286	0.03232928	2180.99	0.0051072	0.00294623	2771	0.01513678		3361	0.03118538		3951	0.0077467	0.00049527	
411.2	0.17707736	0.17023231	1001.19	0.06459917	0.05520963	1591.19	0.0404043	0.03237894	2181.19	0.0050617	0.00294624	2771.2	0.01540522		3361.2	0.03120149		3951.2	0.00772241	0.00049606	
411.4	0.17749024	0.17044178	1001.39	0.06427562	0.05529247	1591.39	0.04012354	0.03242859	2181.39	0.00545256	0.00294625	2771.4	0.0144947		3361.4	0.03101261		3951.4	0.00723222	0.00049684	
411.6	0.17707317	0.17065106	1001.59	0.06497267	0.05537529	1591.59	0.04008908	0.03247823	2181.59	0.00495933	0.00294626	2771.6	0.0149641		3361.6	0.03128434		3951.6	0.00656817	0.00049763	
411.8	0.17791669	0.17086014	1001.79	0.06550975	0.05545809	1591.79	0.04034652	0.03252786	2181.79	0.0052009	0.00294627	2771.8	0.01557016		3361.8	0.03186262		3951.8	0.00633177	0.00049841	
412	0.17818614	0.17106903	1001.99	0.06512694	0.05554085	1591.99	0.04056049	0.03257748	2181.99	0.00449064	0.00294628	2772	0.01571338		3362	0.03239388		3952	0.00616397	0.0004992	
412.2	0.17891518	0.17127773	1002.19	0.06548701	0.0556236	1592.19	0.04041468	0.03262709	2182.19	0.00463587	0.00294629	2772.2	0.01572207		3362.2	0.03199722		3952.2	0.00521964	0.00049998	
412.4	0.17872976	0.17148623	1002.39	0.06467184	0.05570631	1592.39	0.0408558	0.03267668	2182.39	0.00494512	0.00294629	2772.4	0.01681794		3362.4	0.03156677		3952.4	0.00525107	0.00050076	
412.6	0.17775104	0.17169454	1002.59	0.06560883	0.055789	1592.59	0.04164204	0.03272626	2182.59	0.00480718	0.0029463	2772.6	0.01608691		3362.6	0.0328653		3952.6	0.00635695	0.00050155	
412.8	0.1778596	0.17190266	1002.79	0.0660784	0.05587167	1592.79	0.04223388	0.03277583	2182.79	0.00521528	0.00294631	2772.8	0.01629251		3362.8	0.03304202		3952.8	0.00594193	0.00050233	
413	0.1777306	0.17211059	1002.99	0.06766117	0.05595431	1592.99	0.04234822	0.03282539	2182.99	0.00486295	0.00294632	2773	0.01664875		3363	0.03345947		3953	0.00604446	0.00050312	
413.2	0.17887234	0.17231832	1003.19	0.06741463	0.05603693	1593.19	0.0423418	0.03287494	2183.19	0.00504718	0.00294633	2773.2	0.01693664		3363.2	0.03316656		3953.2	0.00509203	0.0005039	
413.4	0.17981844	0.17252586	1003.39	0.06793982	0.05611952	1593.39	0.04367183	0.03292447	2183.39	0.00475758	0.00294634	2773.4	0.01751273		3363.4	0.03291537		3953.4	0.0053722	0.00050468	
413.6	0.18027901	0.17273321	1003.59	0.06741632	0.05620208	1593.59	0.04406273	0.03297399	2183.59	0.00507768	0.00294635	2773.6	0.01735468		3363.6	0.03264107		3953.6	0.00515837	0.00050547	
413.8	0.1797137	0.17294037	1003.79	0.06703429	0.05628462	1593.79	0.04506353	0.0330235	2183.79	0.00461708	0.00294635	2773.8	0.01704851		3363.8	0.03268489		3953.8	0.00472707	0.00050625	
414	0.1792684	0.17314734	1003.99	0.06655394	0.05636713	1593.99	0.04466605	0.033073	2183.99	0.00414894	0.00294636	2774	0.01683363		3364	0.03301166		3954	0.00452074	0.00050703	
414.2	0.17917518	0.17335412	1004.19	0.06656143	0.05644962	1594.19	0.04518457	0.03312249	2184.19	0.0042002	0.00294637	2774.2	0.01661088		3364.2	0.03335837		3954.2	0.00557322	0.00050782	
414.4	0.17920418	0.1735607	1004.39	0.06663806	0.05653208	1594.39	0.04507027	0.03317197	2184.39	0.00415966	0.00294638	2774.4	0.01629716		3364.4	0.03333885		3954.4	0.00595612	0.0005086	
414.6	0.17898633	0.1737671	1004.59	0.06635321	0.05661452	1594.59	0.04433199	0.03322143	2184.59	0.00333434	0.00294639	2774.6	0.01513057		3364.6	0.03392483		3954.6	0.00590267	0.00050938	
414.8	0.17830696	0.1739733	1004.79	0.06626858	0.05669693	1594.79	0.04371517	0.03327088	2184.79	0.0038868	0.00294639	2774.8	0.01494937		3364.8	0.03361511		3954.8	0.00691457	0.00051017	
415	0.17770944	0.17417932	1004.99	0.06638723	0.05677931	1594.99	0.04375892	0.03332032	2184.99	0.00354642	0.0029464	2775	0.01534225		3365	0.03396652		3955	0.00659137	0.00051095	
415.2	0.17681886	0.17438514	1005.19	0.06569407	0.05686167	1595.19	0.04387129	0.03336975	2185.19	0.00384597	0.00294641	2775.2	0.01519323		3365.2	0.0350078		3955.2	0.00772611	0.00051173	
415.4	0.17650054	0.17459077	1005.39	0.0650895	0.05694401	1595.39	0.04362023	0.03341917	2185.39	0.0043122	0.00294642	2775.4	0.01543152		3365.4	0.03547746		3955.4	0.00780148	0.00051252	
415.6	0.17619727	0.17479622	1005.59	0.06573957	0.05702632	1595.59	0.04380762	0.03346857	2185.59	0.00387398	0.00294642	2775.6	0.01616662		3365.6	0.03653048		3955.6	0.00828963	0.0005133	
415.8	0.17605738	0.17500147	1005.79	0.06633585	0.0571086	1595.79	0.04374835	0.03351796	2185.79	0.00413355	0.00294643	2775.8	0.01632883		3365.8	0.03636768		3955.8	0.00852745	0.00051408	
416	0.17590567	0.17520654	1005.99	0.06608009	0.05719086	1595.99	0.04320337	0.03356734	2185.99	0.00426705	0.00294644	2776	0.01640968		3366	0.03678603		3956	0.00920953	0.00051486	
416.2	0.17591559	0.17541141	1006.19	0.06605841	0.0572731	1596.19	0.04319283	0.03361671	2186.19	0.00407172	0.00294644	2776.2	0.01554831		3366.2	0.03627789		3956.2	0.00850764	0.00051564	
416.4	0.17484475	0.1756161	1006.39	0.06502657	0.0573553	1596.39	0.04384457	0.03366607	2186.39	0.00430179	0.00294645	2776.4	0.01568532		3366.4	0.03609817		3956.4	0.00785178	0.00051643	
416.6	0.17491161	0.17582059	1006.59	0.06615795	0.05743749	1596.59	0.0435911	0.03371542	2186.59	0.00435064	0.00294646	2776.6	0.01507558		3366.6	0.03680291		3956.6	0.00846105	0.00051721	
416.8	0.17581921	0.1760249	1006.79	0.06577003	0.05751964	1596.79	0.04353779	0.03376475	2186.79	0.00404276	0.00294646	2776.8	0.01499013		3366.8	0.03678539		3956.8	0.00674408	0.00051799	
417	0.17571296	0.17622902	1006.99	0.06517014	0.05760178	1596.99	0.04317646	0.03381407	2186.99	0.00425436	0.00294647	2777	0.01470659		3367	0.03661307		3957	0.00564899	0.00051877	
417.2	0.1767707	0.17643295	1007.19	0.06461028	0.05768388	1597.19	0.04371889	0.03386338	2187.19	0.00452528	0.00294648	2777.2	0.01495663		3367.2	0.03553206		3957.2	0.00462651	0.00051955	
417.4	0.17710373	0.17663669	1007.39	0.06472238	0.05776596	1597.39	0.04433557	0.03391268	2187.39	0.00389254	0.00294648	2777.4	0.01461068		3367.4	0.03498401		3957.4	0.00514354	0.00052034	
417.6	0.17771554	0.17684025	1007.59	0.06460706	0.05784802	1597.59	0.0438258	0.03396197	2187.59	0.00533028	0.00294649	2777.6	0.01364576		3367.6	0.03458327		3957.6	0.00558501	0.00052112	
417.8	0.17780609	0.17704361	1007.79	0.06472456	0.05793005	1597.79	0.04360798	0.03401124	2187.79	0.0058621	0.0029465	2777.8	0.01327041		3367.8	0.0350688		3957.8	0.00536573	0.0005219	
418	0.17917891	0.17724679	1007.99	0.06513479	0.05801206	1597.99	0.04319049	0.03406051	2187.99	0.00717391	0.0029465	2778	0.01418192		3368	0.03487432		3958	0.00462164	0.00052268	
418.2	0.18037437	0.17744978	1008.19	0.06594479	0.05809404	1598.19	0.04383813	0.03410976	2188.19	0.00699682	0.00294651	2778.2	0.01379898		3368.2	0.03507385		3958.2	0.00474508	0.00052346	
418.4	0.18172423	0.17765259	1008.39	0.06665249	0.05817599	1598.39	0.04368931	0.034159	2188.39	0.0063451	0.00294651	2778.4	0.01423899		3368.4	0.03509213		3958.4	0.00396235	0.00052424	
418.6	0.18115295	0.1778552	1008.59	0.06627025	0.05825792	1598.59	0.04433578	0.03420822	2188.59	0.00592187	0.00294652	2778.6	0.01496523		3368.6	0.03491044		3958.6	0.00370937	0.00052502	
418.8	0.18172956	0.17805763	1008.79	0.06576025	0.05833983	1598.79	0.04517396	0.03425744	2188.79	0.00662618	0.00294653	2778.8	0.01668665		3368.8	0.03436664		3958.8	0.00454859	0.0005258	
419	0.18216429	0.17825987	1008.99	0.06557144	0.05842171	1598.99	0.04511606	0.03430665	2188.99	0.00583284	0.00294653	2779	0.01743259		3369	0.03518981		3959	0.004994	0.00052658	
419.2	0.18265156	0.17846193	1009.19	0.06620937	0.05850356	1599.19	0.04516247	0.03435584	2189.19	0.00604692	0.00294654	2779.2	0.01718394		3369.2	0.03526411		3959.2	0.00573027	0.00052737	
419.4	0.18342457	0.1786638	1009.39	0.06718788	0.05858539	1599.39	0.0454886	0.03440502	2189.39	0.00569915	0.00294654	2779.4	0.01804633		3369.4	0.03562409		3959.4	0.00608804	0.00052815	
419.6	0.18390507	0.17886548	1009.59	0.0678469	0.05866719	1599.59	0.04513671	0.03445419	2189.59	0.00542354	0.00294655	2779.6	0.01816964		3369.6	0.03568752		3959.6	0.0062944	0.00052893	
419.8	0.18338338	0.17906697	1009.79	0.06797107	0.05874897	1599.79	0.04473255	0.03450335	2189.79	0.00547433	0.00294655	2779.8	0.01789919		3369.8	0.03599413		3959.8	0.00628546	0.00052971	
420	0.1836865	0.17926828	1009.99	0.06836659	0.05883072	1599.99	0.04479423	0.03455249	2189.99	0.00486393	0.00294656	2780	0.01780355		3370	0.03613006		3960	0.00625019	0.00053049	
420.2	0.18386874	0.17946941	1010.19	0.06829738	0.05891245	1600.19	0.04518196	0.03460163	2190.19	0.00418931	0.00294656	2780.2	0.0170987		3370.2	0.03562866		3960.2	0.00504031	0.00053127	
420.4	0.18320683	0.17967034	1010.39	0.06896458	0.05899415	1600.39	0.04549972	0.03465075	2190.39	0.00378153	0.00294657	2780.4	0.01793759		3370.4	0.03597098		3960.4	0.00526073	0.00053205	
420.6	0.18339046	0.1798711	1010.59	0.06904386	0.05907583	1600.59	0.04585549	0.03469986	2190.59	0.00373044	0.00294658	2780.6	0.01798093		3370.6	0.03695944		3960.6	0.00587088	0.00053283	
420.8	0.18339635	0.18007166	1010.79	0.06864615	0.05915748	1600.79	0.04607009	0.03474896	2190.79	0.00340152	0.00294658	2780.8	0.01762004		3370.8	0.03681068		3960.8	0.00536274	0.00053361	
421	0.18264939	0.18027205	1010.99	0.06861907	0.05923911	1600.99	0.04613489	0.03479804	2190.99	0.00411931	0.00294659	2781	0.0173573		3371	0.03660976		3961	0.00570312	0.00053439	
421.2	0.18286259	0.18047224	1011.19	0.06889845	0.05932071	1601.19	0.04598833	0.03484712	2191.19	0.00361052	0.00294659	2781.2	0.01777483		3371.2	0.03690569		3961.2	0.00594552	0.00053517	
421.4	0.18229138	0.18067225	1011.39	0.06832494	0.05940229	1601.39	0.045425	0.03489618	2191.39	0.00431679	0.00294659	2781.4	0.01748653		3371.4	0.03786886		3961.4	0.00625197	0.00053595	
421.6	0.18277155	0.18087208	1011.59	0.06880901	0.05948384	1601.59	0.04492557	0.03494524	2191.59	0.0045236	0.0029466	2781.6	0.01700612		3371.6	0.03858807		3961.6	0.00651214	0.00053672	
421.8	0.18202176	0.18107172	1011.79	0.06857967	0.05956537	1601.79	0.04576588	0.03499428	2191.79	0.00469487	0.0029466	2781.8	0.01835303		3371.8	0.03827153		3961.8	0.00550878	0.0005375	
422	0.18254165	0.18127118	1011.99	0.06840429	0.05964687	1601.99	0.04687961	0.0350433	2191.99	0.00443482	0.00294661	2782	0.01860687		3372	0.03823824		3962	0.00512913	0.00053828	
422.2	0.18326882	0.18147046	1012.19	0.06849769	0.05972835	1602.19	0.04748138	0.03509232	2192.19	0.00355875	0.00294661	2782.2	0.01748265		3372.2	0.0385623		3962.2	0.00620985	0.00053906	
422.4	0.18290617	0.18166955	1012.39	0.06791457	0.0598098	1602.39	0.04720729	0.03514133	2192.39	0.00333467	0.00294662	2782.4	0.01796126		3372.4	0.03834515		3962.4	0.00562432	0.00053984	
422.6	0.18217984	0.18186845	1012.59	0.06684946	0.05989122	1602.59	0.048874	0.03519032	2192.59	0.00341288	0.00294662	2782.6	0.01881899		3372.6	0.03846976		3962.6	0.00639033	0.00054062	
422.8	0.18245142	0.18206717	1012.79	0.06644645	0.05997262	1602.79	0.048658	0.0352393	2192.79	0.0029588	0.00294663	2782.8	0.01860957		3372.8	0.03897656		3962.8	0.00721617	0.0005414	
423	0.18255281	0.18226571	1012.99	0.06812077	0.060054	1602.99	0.04826109	0.03528827	2192.99	0.00283933	0.00294663	2783	0.01861335		3373	0.03900738		3963	0.00759968	0.00054218	
423.2	0.18291367	0.18246407	1013.19	0.06809634	0.06013535	1603.19	0.04818192	0.03533723	2193.19	0.00306605	0.00294664	2783.2	0.01865227		3373.2	0.03949278		3963.2	0.00780549	0.00054296	
423.4	0.18361031	0.18266224	1013.39	0.06854707	0.06021668	1603.39	0.04822797	0.03538618	2193.39	0.00370037	0.00294664	2783.4	0.01894675		3373.4	0.03913577		3963.4	0.00847631	0.00054373	
423.6	0.18373007	0.18286023	1013.59	0.06932958	0.06029798	1603.59	0.0480275	0.03543511	2193.59	0.003933	0.00294664	2783.6	0.01898467		3373.6	0.03907323		3963.6	0.00843965	0.00054451	
423.8	0.18338493	0.18305804	1013.79	0.06889456	0.06037925	1603.79	0.04783524	0.03548404	2193.79	0.00344692	0.00294665	2783.8	0.0190824		3373.8	0.03919475		3963.8	0.00851565	0.00054529	
424	0.18466772	0.18325566	1013.99	0.07012485	0.0604605	1603.99	0.04748483	0.03553295	2193.99	0.00359281	0.00294665	2784	0.01848059		3374	0.03877037		3964	0.00854738	0.00054607	
424.2	0.18512889	0.1834531	1014.19	0.07017155	0.06054173	1604.19	0.04696538	0.03558185	2194.19	0.00343462	0.00294666	2784.2	0.01767023		3374.2	0.0389298		3964.2	0.00866317	0.00054685	
424.4	0.18589944	0.18365036	1014.39	0.07046484	0.06062293	1604.39	0.04717286	0.03563074	2194.39	0.00339541	0.00294666	2784.4	0.0182561		3374.4	0.03854038		3964.4	0.00931078	0.00054762	
424.6	0.18651733	0.18384744	1014.59	0.0702079	0.0607041	1604.59	0.04713613	0.03567961	2194.59	0.00398004	0.00294666	2784.6	0.01763872		3374.6	0.0385363		3964.6	0.00900413	0.0005484	
424.8	0.18660219	0.18404433	1014.79	0.07103727	0.06078525	1604.79	0.04611617	0.03572848	2194.79	0.00342217	0.00294667	2784.8	0.0176271		3374.8	0.03795278		3964.8	0.00885203	0.00054918	
425	0.18672672	0.18424104	1014.99	0.07069065	0.06086638	1604.99	0.04586248	0.03577733	2194.99	0.00363698	0.00294667	2785	0.01754462		3375	0.03754678		3965	0.00789066	0.00054996	
425.2	0.18801748	0.18443757	1015.19	0.07116288	0.06094748	1605.19	0.04511961	0.03582617	2195.19	0.00358054	0.00294668	2785.2	0.01740514		3375.2	0.03758556		3965.2	0.00741234	0.00055073	
425.4	0.18852467	0.18463392	1015.39	0.07053067	0.06102855	1605.39	0.04457753	0.035875	2195.39	0.0036378	0.00294668	2785.4	0.01629551		3375.4	0.03734925		3965.4	0.00765108	0.00055151	
425.6	0.18884642	0.18483009	1015.59	0.07105699	0.0611096	1605.59	0.04435178	0.03592382	2195.59	0.00315349	0.00294668	2785.6	0.01572417		3375.6	0.0363564		3965.6	0.00764596	0.00055229	
425.8	0.18836399	0.18502608	1015.79	0.07061021	0.06119063	1605.79	0.04512245	0.03597263	2195.79	0.0039155	0.00294669	2785.8	0.0157596		3375.8	0.03601743		3965.8	0.00728594	0.00055307	
426	0.18893887	0.18522188	1015.99	0.07018164	0.06127163	1605.99	0.04555008	0.03602142	2195.99	0.00399762	0.00294669	2786	0.0138547		3376	0.03681387		3966	0.00837283	0.00055384	
426.2	0.18923112	0.18541751	1016.19	0.06978729	0.06135261	1606.19	0.04632484	0.03607021	2196.19	0.00382327	0.00294669	2786.2	0.01327227		3376.2	0.03734707		3966.2	0.00908634	0.00055462	
426.4	0.18868581	0.18561295	1016.39	0.06942592	0.06143356	1606.39	0.04675765	0.03611898	2196.39	0.00421483	0.0029467	2786.4	0.01340413		3376.4	0.03760477		3966.4	0.00858178	0.0005554	
426.6	0.18878685	0.18580822	1016.59	0.06936974	0.06151448	1606.59	0.04815849	0.03616774	2196.59	0.00474071	0.0029467	2786.6	0.01355667		3376.6	0.03749674		3966.6	0.00969241	0.00055617	
426.8	0.18807472	0.1860033	1016.79	0.06937161	0.06159538	1606.79	0.04822479	0.03621649	2196.79	0.00410724	0.0029467	2786.8	0.0135101		3376.8	0.03774178		3966.8	0.00979403	0.00055695	
427	0.18776739	0.1861982	1016.99	0.06984836	0.06167626	1606.99	0.04906908	0.03626522	2196.99	0.00451476	0.00294671	2787	0.01398227		3377	0.03730501		3967	0.00994411	0.00055773	
427.2	0.18691016	0.18639293	1017.19	0.06940483	0.06175711	1607.19	0.04933839	0.03631395	2197.19	0.00444222	0.00294671	2787.2	0.01499796		3377.2	0.03723896		3967.2	0.01022798	0.0005585	
427.4	0.1871085	0.18658747	1017.39	0.07102677	0.06183793	1607.39	0.04981584	0.03636266	2197.39	0.00420665	0.00294671	2787.4	0.01615632		3377.4	0.03721308		3967.4	0.00977819	0.00055928	
427.6	0.18710027	0.18678184	1017.59	0.0712126	0.06191873	1607.59	0.04990539	0.03641136	2197.59	0.00302402	0.00294672	2787.6	0.01610496		3377.6	0.03735289		3967.6	0.00980089	0.00056006	
427.8	0.18707636	0.18697602	1017.79	0.07075619	0.06199951	1607.79	0.04949198	0.03646005	2197.79	0.00213332	0.00294672	2787.8	0.01658607		3377.8	0.03698037		3967.8	0.0096923	0.00056083	
428	0.18818949	0.18717002	1017.99	0.07129806	0.06208026	1607.99	0.04935672	0.03650873	2197.99	0.0020291	0.00294672	2788	0.01739588		3378	0.03727386		3968	0.00884076	0.00056161	
428.2	0.18873801	0.18736385	1018.19	0.07145965	0.06216099	1608.19	0.04939269	0.0365574	2198.19	0.00112986	0.00294673	2788.2	0.01817735		3378.2	0.03695317		3968.2	0.00843011	0.00056238	
428.4	0.189212	0.1875575	1018.39	0.07146431	0.06224169	1608.39	0.04914336	0.03660606	2198.39	0.00061361	0.00294673	2788.4	0.0188863		3378.4	0.0362731		3968.4	0.0080331	0.00056316	
428.6	0.18887421	0.18775097	1018.59	0.07203331	0.06232236	1608.59	0.0482331	0.0366547	2198.59	0.00018425	0.00294673	2788.6	0.01913821		3378.6	0.03706489		3968.6	0.00697086	0.00056393	
428.8	0.18978485	0.18794425	1018.79	0.07140327	0.06240301	1608.79	0.04761268	0.03670333	2198.79	-0.00012979	0.00294673	2788.8	0.01960218		3378.8	0.0366996		3968.8	0.00720513	0.00056471	
429	0.19122567	0.18813737	1018.99	0.0704154	0.06248364	1608.99	0.0471174	0.03675195	2198.99	-0.00020108	0.00294674	2789	0.0193025		3379	0.03565603		3969	0.00726893	0.00056549	
429.2	0.19276589	0.1883303	1019.19	0.07039695	0.06256424	1609.19	0.04613972	0.03680056	2199.19	-0.00052543	0.00294674	2789.2	0.01905475		3379.2	0.03550256		3969.2	0.00728501	0.00056626	
429.4	0.19229326	0.18852305	1019.39	0.07028191	0.06264482	1609.39	0.04535771	0.03684916	2199.39	-0.00024585	0.00294674	2789.4	0.0183781		3379.4	0.03601949		3969.4	0.00749099	0.00056704	
429.6	0.19166248	0.18871563	1019.59	0.07118815	0.06272537	1609.59	0.04473376	0.03689774	2199.59	0.00014221	0.00294675	2789.6	0.01817632		3379.6	0.03651187		3969.6	0.00691773	0.00056781	
429.8	0.19126124	0.18890803	1019.79	0.07135757	0.0628059	1609.79	0.04498508	0.03694632	2199.79	0.00097535	0.00294675	2789.8	0.01765544		3379.8	0.03835388		3969.8	0.00659342	0.00056859	
430	0.1918218	0.18910025	1019.99	0.07055266	0.0628864	1609.99	0.04483687	0.03699488	2199.99	0.00140981	0.00294675	2790	0.01708816		3380	0.038603		3970	0.00691517	0.00056936	
430.2	0.19211751	0.18929229	1020.19	0.06974921	0.06296688	1610.19	0.04554701	0.03704343	2200.19	0.00187068	0.00294675	2790.2	0.01651082		3380.2	0.03866661		3970.2	0.00714286	0.00057014	
430.4	0.19186995	0.18948416	1020.39	0.06950514	0.06304733	1610.39	0.04540795	0.03709197	2200.39	0.00253777	0.00294676	2790.4	0.01540322		3380.4	0.03883294		3970.4	0.00694431	0.00057091	
430.6	0.19077955	0.18967584	1020.59	0.06925802	0.06312776	1610.59	0.04550679	0.0371405	2200.59	0.00343497	0.00294676	2790.6	0.01600264		3380.6	0.03894659		3970.6	0.0072801	0.00057168	
430.8	0.19017907	0.18986736	1020.79	0.06943169	0.06320816	1610.79	0.04566747	0.03718902	2200.79	0.00338655	0.00294676	2790.8	0.01693237		3380.8	0.03904015		3970.8	0.00650891	0.00057246	
431	0.1899044	0.19005869	1020.99	0.06996144	0.06328854	1610.99	0.04562037	0.03723752	2200.99	0.00337153	0.00294676	2791	0.01787926		3381	0.03832738		3971	0.00669781	0.00057323	
431.2	0.18977651	0.19024985	1021.19	0.07094871	0.06336889	1611.19	0.04558447	0.03728601	2201.19	0.0031977	0.00294677	2791.2	0.01868157		3381.2	0.03825228		3971.2	0.00652189	0.00057401	
431.4	0.19088126	0.19044083	1021.39	0.07149043	0.06344922	1611.39	0.04628951	0.0373345	2201.39	0.00253768	0.00294677	2791.4	0.01895228		3381.4	0.03860415		3971.4	0.00659909	0.00057478	
431.6	0.19079049	0.19063164	1021.59	0.07110576	0.06352953	1611.59	0.04661657	0.03738297	2201.59	0.00176612	0.00294677	2791.6	0.01907893		3381.6	0.03783785		3971.6	0.00740037	0.00057556	
431.8	0.19108873	0.19082226	1021.79	0.07139186	0.0636098	1611.79	0.04624157	0.03743142	2201.79	0.00109485	0.00294677	2791.8	0.0210854		3381.8	0.03751051		3971.8	0.00753214	0.00057633	
432	0.19135834	0.19101272	1021.99	0.07153157	0.06369006	1611.99	0.04646202	0.03747987	2201.99	0.00075664	0.00294678	2792	0.02149851		3382	0.03785024		3972	0.0075595	0.0005771	
432.2	0.19209031	0.19120299	1022.19	0.07196959	0.06377029	1612.19	0.0467167	0.03752831	2202.19	-0.00004669	0.00294678	2792.2	0.0207584		3382.2	0.03712225		3972.2	0.00734106	0.00057788	
432.4	0.19236431	0.1913931	1022.39	0.07214633	0.06385049	1612.39	0.04685823	0.03757673	2202.39	0.00003565	0.00294678	2792.4	0.02138647		3382.4	0.03755995		3972.4	0.00711765	0.00057865	
432.6	0.19352967	0.19158302	1022.59	0.07257312	0.06393067	1612.59	0.04664164	0.03762514	2202.59	0.00111038	0.00294678	2792.6	0.02153835		3382.6	0.03782838		3972.6	0.0068034	0.00057942	
432.8	0.19442488	0.19177277	1022.79	0.07116779	0.06401083	1612.79	0.04599099	0.03767354	2202.79	0.00161355	0.00294679	2792.8	0.02191716		3382.8	0.03740848		3972.8	0.0075728	0.0005802	
433	0.19495241	0.19196235	1022.99	0.07224555	0.06409096	1612.99	0.0450894	0.03772193	2202.99	0.00185085	0.00294679	2793	0.02191724		3383	0.0369569		3973	0.0070617	0.00058097	
433.2	0.19545777	0.19215175	1023.19	0.07346771	0.06417107	1613.19	0.04495868	0.03777031	2203.19	0.0020843	0.00294679	2793.2	0.02146938		3383.2	0.0370205		3973.2	0.00649778	0.00058174	
433.4	0.19515181	0.19234097	1023.39	0.07353816	0.06425115	1613.39	0.04470542	0.03781867	2203.39	0.00314059	0.00294679	2793.4	0.0209944		3383.4	0.0367209		3973.4	0.00683813	0.00058252	
433.6	0.19573471	0.19253002	1023.59	0.07440348	0.0643312	1613.59	0.0444867	0.03786703	2203.59	0.00403956	0.00294679	2793.6	0.01950502		3383.6	0.03729463		3973.6	0.00625397	0.00058329	
433.8	0.19595388	0.1927189	1023.79	0.07441306	0.06441124	1613.79	0.04439925	0.03791537	2203.79	0.00471131	0.0029468	2793.8	0.01870136		3383.8	0.03739879		3973.8	0.00592856	0.00058406	
434	0.19594837	0.1929076	1023.99	0.0736418	0.06449124	1613.99	0.04417346	0.0379637	2203.99	0.00525256	0.0029468	2794	0.01772415		3384	0.03685712		3974	0.00572656	0.00058483	
434.2	0.19647013	0.19309612	1024.19	0.07367398	0.06457123	1614.19	0.04447993	0.03801202	2204.19	0.00497691	0.0029468	2794.2	0.01635999		3384.2	0.03758664		3974.2	0.00612376	0.00058561	
434.4	0.19621743	0.19328448	1024.39	0.07408711	0.06465118	1614.39	0.04440776	0.03806033	2204.39	0.00512606	0.0029468	2794.4	0.01665169		3384.4	0.03782301		3974.4	0.00533383	0.00058638	
434.6	0.19637357	0.19347266	1024.59	0.07398149	0.06473112	1614.59	0.04476935	0.03810863	2204.59	0.00540847	0.0029468	2794.6	0.01731948		3384.6	0.03782054		3974.6	0.00503766	0.00058715	
434.8	0.19698702	0.19366066	1024.79	0.07386481	0.06481102	1614.79	0.04508402	0.03815691	2204.79	0.00584744	0.00294681	2794.8	0.01701103		3384.8	0.0374521		3974.8	0.00514299	0.00058792	
435	0.19695648	0.19384849	1024.99	0.07385453	0.06489091	1614.99	0.04494288	0.03820519	2204.99	0.00588606	0.00294681	2795	0.01677934		3385	0.03739987		3975	0.00619174	0.0005887	
435.2	0.19731559	0.19403615	1025.19	0.07416746	0.06497077	1615.19	0.04560939	0.03825345	2205.19	0.00570489	0.00294681	2795.2	0.0164863		3385.2	0.03815683		3975.2	0.00678406	0.00058947	
435.4	0.1971674	0.19422363	1025.39	0.07392272	0.0650506	1615.39	0.04659826	0.0383017	2205.39	0.00454137	0.00294681	2795.4	0.01694699		3385.4	0.03826697		3975.4	0.00730464	0.00059024	
435.6	0.19582518	0.19441095	1025.59	0.07368623	0.06513041	1615.59	0.04647368	0.03834994	2205.59	0.0038757	0.00294681	2795.6	0.01809385		3385.6	0.03848897		3975.6	0.00681832	0.00059101	
435.8	0.19497958	0.19459808	1025.79	0.07392839	0.0652102	1615.79	0.04661199	0.03839817	2205.79	0.00233565	0.00294681	2795.8	0.01870516		3385.8	0.03933163		3975.8	0.0066624	0.00059178	
436	0.19518615	0.19478505	1025.99	0.07387875	0.06528996	1615.99	0.04755201	0.03844638	2205.99	0.00142303	0.00294682	2796	0.01881868		3386	0.03953672		3976	0.00622295	0.00059256	
436.2	0.19542648	0.19497184	1026.19	0.07394005	0.0653697	1616.19	0.04854058	0.03849459	2206.19	0.00106646	0.00294682	2796.2	0.0199229		3386.2	0.03966321		3976.2	0.00512019	0.00059333	
436.4	0.19463426	0.19515846	1026.39	0.07385251	0.06544941	1616.39	0.0494196	0.03854278	2206.39	0.00220278	0.00294682	2796.4	0.02129034		3386.4	0.04024889		3976.4	0.00530442	0.0005941	
436.6	0.19458632	0.19534491	1026.59	0.07379949	0.06552909	1616.59	0.04899506	0.03859096	2206.59	0.00251355	0.00294682	2796.6	0.02064336		3386.6	0.04058644		3976.6	0.00593089	0.00059487	
436.8	0.19413232	0.19553119	1026.79	0.07241563	0.06560876	1616.79	0.04857793	0.03863913	2206.79	0.00202667	0.00294682	2796.8	0.02177445		3386.8	0.04050285		3976.8	0.00608869	0.00059564	
437	0.19435331	0.19571729	1026.99	0.07308569	0.0656884	1616.99	0.04871411	0.03868729	2206.99	0.0011217	0.00294683	2797	0.02149865		3387	0.04026131		3977	0.00529095	0.00059641	
437.2	0.19449478	0.19590322	1027.19	0.07215403	0.06576801	1617.19	0.0486253	0.03873544	2207.19	0.00053176	0.00294683	2797.2	0.02091702		3387.2	0.03941667		3977.2	0.00540098	0.00059718	
437.4	0.19500132	0.19608898	1027.39	0.07125303	0.0658476	1617.39	0.04934682	0.03878357	2207.39	0.00093844	0.00294683	2797.4	0.02040497		3387.4	0.03922817		3977.4	0.00513036	0.00059795	
437.6	0.19484729	0.19627457	1027.59	0.07189632	0.06592716	1617.59	0.04878661	0.0388317	2207.59	0.0008194	0.00294683	2797.6	0.01940942		3387.6	0.04037576		3977.6	0.00438213	0.00059873	
437.8	0.19404059	0.19645999	1027.79	0.07167368	0.0660067	1617.79	0.04834628	0.03887981	2207.79	0.00055823	0.00294683	2797.8	0.01973273		3387.8	0.04017763		3977.8	0.00481818	0.0005995	
438	0.19357764	0.19664523	1027.99	0.07144801	0.06608622	1617.99	0.04810409	0.03892791	2207.99	0.00107399	0.00294683	2798	0.0189311		3388	0.03987042		3978	0.00515476	0.00060027	
438.2	0.19504465	0.19683031	1028.19	0.07175726	0.06616571	1618.19	0.04785625	0.038976	2208.19	0.00054308	0.00294683	2798.2	0.01821632		3388.2	0.0401854		3978.2	0.00552529	0.00060104	
438.4	0.1955293	0.19701521	1028.39	0.07198603	0.06624517	1618.39	0.0475773	0.03902408	2208.39	0.00173678	0.00294684	2798.4	0.01791811		3388.4	0.03996479		3978.4	0.00557497	0.00060181	
438.6	0.19647314	0.19719995	1028.59	0.07234277	0.06632462	1618.59	0.04708594	0.03907214	2208.59	0.00257089	0.00294684	2798.6	0.01747751		3388.6	0.03994873		3978.6	0.00606579	0.00060258	
438.8	0.19695191	0.19738451	1028.79	0.07249071	0.06640403	1618.79	0.04693004	0.0391202	2208.79	0.00282069	0.00294684	2798.8	0.01696076		3388.8	0.03897391		3978.8	0.00727125	0.00060335	
439	0.19821683	0.1975689	1028.99	0.07299241	0.06648343	1618.99	0.04715769	0.03916824	2208.99	0.00381465	0.00294684	2799	0.01804106		3389	0.03837054		3979	0.00775402	0.00060412	
439.2	0.19887311	0.19775312	1029.19	0.07372057	0.06656279	1619.19	0.04794121	0.03921628	2209.19	0.00391019	0.00294684	2799.2	0.01842675		3389.2	0.03882468		3979.2	0.00821546	0.00060489	
439.4	0.19825316	0.19793717	1029.39	0.07392613	0.06664214	1619.39	0.04838211	0.0392643	2209.39	0.00393837	0.00294684	2799.4	0.01913361		3389.4	0.03859652		3979.4	0.00754099	0.00060566	
439.6	0.19847591	0.19812106	1029.59	0.07388782	0.06672146	1619.59	0.0488006	0.03931231	2209.59	0.00419175	0.00294684	2799.6	0.02007108		3389.6	0.03871628		3979.6	0.00683084	0.00060643	
439.8	0.19859068	0.19830477	1029.79	0.07473334	0.06680075	1619.79	0.0490347	0.0393603	2209.79	0.00438068	0.00294685	2799.8	0.01985551		3389.8	0.03874828		3979.8	0.00686319	0.0006072	
440	0.19886752	0.19848831	1029.99	0.07565464	0.06688002	1619.99	0.04883721	0.03940829	2209.99	0.00482891	0.00294685	2800	0.02031749		3390	0.0376981		3980	0.00650617	0.00060797	
440.2	0.19862941	0.19867168	1030.19	0.07580848	0.06695927	1620.19	0.049444	0.03945627	2210.19	0.00554465	0.00294685	2800.2	0.01970489		3390.2	0.03877606		3980.2	0.00656297	0.00060874	
440.4	0.19849923	0.19885488	1030.39	0.07582361	0.06703849	1620.39	0.05018075	0.03950423	2210.39	0.0059394	0.00294685	2800.4	0.01998719		3390.4	0.0386889		3980.4	0.0070439	0.00060951	
440.6	0.19935222	0.19903792	1030.59	0.07546293	0.06711769	1620.59	0.04937623	0.03955218	2210.59	0.004582	0.00294685	2800.6	0.02005983		3390.6	0.03860786		3980.6	0.00721899	0.00061027	
440.8	0.19967596	0.19922078	1030.79	0.07471639	0.06719686	1620.79	0.04942182	0.03960012	2210.79	0.00390228	0.00294685	2800.8	0.0207415		3390.8	0.03817442		3980.8	0.00677552	0.00061104	
441	0.20032196	0.19940348	1030.99	0.07484606	0.06727601	1620.99	0.04955257	0.03964805	2210.99	0.00333125	0.00294685	2801	0.01999366		3391	0.03920465		3981	0.00640898	0.00061181	
441.2	0.20001435	0.19958601	1031.19	0.07500937	0.06735513	1621.19	0.04992122	0.03969597	2211.19	0.00269932	0.00294686	2801.2	0.0193988		3391.2	0.038817		3981.2	0.00670423	0.00061258	
441.4	0.20099789	0.19976837	1031.39	0.07569679	0.06743423	1621.39	0.04984325	0.03974387	2211.39	0.00245951	0.00294686	2801.4	0.01891241		3391.4	0.03885877		3981.4	0.00620835	0.00061335	
441.6	0.1997627	0.19995056	1031.59	0.0757577	0.06751331	1621.59	0.04840297	0.03979177	2211.59	0.00196771	0.00294686	2801.6	0.01850298		3391.6	0.0396045		3981.6	0.00629108	0.00061412	
441.8	0.19985258	0.20013258	1031.79	0.07601818	0.06759236	1621.79	0.04831524	0.03983965	2211.79	0.00215609	0.00294686	2801.8	0.01836192		3391.8	0.03966773		3981.8	0.00696562	0.00061489	
442	0.20049379	0.20031443	1031.99	0.07546867	0.06767138	1621.99	0.04861452	0.03988752	2211.99	0.0020039	0.00294686	2802	0.01800189		3392	0.03874942		3982	0.00669971	0.00061566	
442.2	0.20090247	0.20049612	1032.19	0.07584468	0.06775039	1622.19	0.04830632	0.03993539	2212.19	0.00160114	0.00294686	2802.2	0.01807215		3392.2	0.03972871		3982.2	0.00715956	0.00061642	
442.4	0.20096429	0.20067764	1032.39	0.07611085	0.06782936	1622.39	0.04848058	0.03998323	2212.39	0.00221928	0.00294686	2802.4	0.01833412		3392.4	0.03975955		3982.4	0.00742983	0.00061719	
442.6	0.20230071	0.20085899	1032.59	0.07671134	0.06790832	1622.59	0.04854779	0.04003107	2212.59	0.00105485	0.00294686	2802.6	0.01925249		3392.6	0.03890407		3982.6	0.00780289	0.00061796	
442.8	0.20339731	0.20104017	1032.79	0.07708494	0.06798725	1622.79	0.04928242	0.0400789	2212.79	0.00075842	0.00294686	2802.8	0.01989199		3392.8	0.03789042		3982.8	0.00884907	0.00061873	
443	0.20369423	0.20122119	1032.99	0.0771249	0.06806615	1622.99	0.05052492	0.04012671	2212.99	0.00131214	0.00294687	2803	0.0204746		3393	0.03800713		3983	0.00872272	0.0006195	
443.2	0.20375876	0.20140204	1033.19	0.07694163	0.06814503	1623.19	0.05071632	0.04017452	2213.19	0.00181032	0.00294687	2803.2	0.02011846		3393.2	0.0382049		3983.2	0.00862493	0.00062026	
443.4	0.2029741	0.20158272	1033.39	0.07675678	0.06822389	1623.39	0.05153064	0.04022231	2213.39	0.00185033	0.00294687	2803.4	0.0207741		3393.4	0.03793792		3983.4	0.00790549	0.00062103	
443.6	0.20302492	0.20176323	1033.59	0.077243	0.06830272	1623.59	0.05213811	0.04027009	2213.59	0.00221307	0.00294687	2803.6	0.02083064		3393.6	0.03779623		3983.6	0.00681095	0.0006218	
443.8	0.20217009	0.20194358	1033.79	0.0779919	0.06838153	1623.79	0.05176739	0.04031786	2213.79	0.00312518	0.00294687	2803.8	0.02128428		3393.8	0.0377802		3983.8	0.00654508	0.00062257	
444	0.20309998	0.20212376	1033.99	0.07767987	0.06846031	1623.99	0.05094533	0.04036562	2213.99	0.0031351	0.00294687	2804	0.02174844		3394	0.03787313		3984	0.00663945	0.00062334	
444.2	0.20294439	0.20230378	1034.19	0.07654819	0.06853907	1624.19	0.0513969	0.04041336	2214.19	0.00361601	0.00294687	2804.2	0.02201145		3394.2	0.03896965		3984.2	0.00694176	0.0006241	
444.4	0.20382034	0.20248362	1034.39	0.07612357	0.0686178	1624.39	0.05051739	0.0404611	2214.39	0.00311986	0.00294687	2804.4	0.0231525		3394.4	0.0388101		3984.4	0.00673317	0.00062487	
444.6	0.20349471	0.20266331	1034.59	0.07558209	0.06869651	1624.59	0.04932906	0.04050882	2214.59	0.00339462	0.00294687	2804.6	0.02343103		3394.6	0.03904113		3984.6	0.00657244	0.00062564	
444.8	0.20348394	0.20284282	1034.79	0.07543708	0.0687752	1624.79	0.04896102	0.04055653	2214.79	0.00370637	0.00294687	2804.8	0.02321108		3394.8	0.03913219		3984.8	0.00688139	0.0006264	
445	0.20406928	0.20302218	1034.99	0.07470954	0.06885386	1624.99	0.04859105	0.04060423	2214.99	0.00363288	0.00294688	2805	0.02316236		3395	0.03985355		3985	0.00679282	0.00062717	
445.2	0.20352996	0.20320136	1035.19	0.07496222	0.0689325	1625.19	0.04726332	0.04065192	2215.19	0.00283767	0.00294688	2805.2	0.02248635		3395.2	0.03949232		3985.2	0.00640117	0.00062794	
445.4	0.20417192	0.20338038	1035.39	0.07416931	0.06901111	1625.39	0.04627885	0.0406996	2215.39	0.0027473	0.00294688	2805.4	0.02256578		3395.4	0.03963573		3985.4	0.00653721	0.0006287	
445.6	0.20329368	0.20355923	1035.59	0.07327621	0.0690897	1625.59	0.04546578	0.04074727	2215.59	0.00211855	0.00294688	2805.6	0.02341611		3395.6	0.04012702		3985.6	0.00687015	0.00062947	
445.8	0.2028348	0.20373792	1035.79	0.0737862	0.06916826	1625.79	0.04601391	0.04079492	2215.79	0.00269524	0.00294688	2805.8	0.02365778		3395.8	0.04038151		3985.8	0.00647062	0.00063024	
446	0.20217887	0.20391645	1035.99	0.07336749	0.06924681	1625.99	0.04676598	0.04084257	2215.99	0.00302823	0.00294688	2806	0.02359504		3396	0.04054442		3986	0.00614842	0.000631	
446.2	0.20181824	0.20409481	1036.19	0.07433081	0.06932532	1626.19	0.04725824	0.0408902	2216.19	0.00342511	0.00294688	2806.2	0.02290505		3396.2	0.04132737		3986.2	0.007564	0.00063177	
446.4	0.20286482	0.204273	1036.39	0.0751156	0.06940381	1626.39	0.0481627	0.04093782	2216.39	0.00366867	0.00294688	2806.4	0.02245427		3396.4	0.04160993		3986.4	0.00730649	0.00063254	
446.6	0.2042099	0.20445103	1036.59	0.07628797	0.06948228	1626.59	0.04856318	0.04098543	2216.59	0.00287966	0.00294688	2806.6	0.02202163		3396.6	0.04075449		3986.6	0.00730134	0.0006333	
446.8	0.20445424	0.2046289	1036.79	0.07704786	0.06956072	1626.79	0.04994709	0.04103303	2216.79	0.00344209	0.00294688	2806.8	0.02172851		3396.8	0.04047388		3986.8	0.00816629	0.00063407	
447	0.20460238	0.2048066	1036.99	0.07768377	0.06963914	1626.99	0.05099462	0.04108062	2216.99	0.00369251	0.00294688	2807	0.02152734		3397	0.03989199		3987	0.00811104	0.00063483	
447.2	0.20508496	0.20498414	1037.19	0.07849917	0.06971754	1627.19	0.05161496	0.04112819	2217.19	0.00486405	0.00294689	2807.2	0.02097054		3397.2	0.03970459		3987.2	0.00726333	0.0006356	
447.4	0.20469169	0.20516151	1037.39	0.07867771	0.06979591	1627.39	0.05253215	0.04117576	2217.39	0.00441866	0.00294689	2807.4	0.02117709		3397.4	0.03914873		3987.4	0.00640742	0.00063637	
447.6	0.20489683	0.20533872	1037.59	0.07942655	0.06987426	1627.59	0.05313551	0.04122331	2217.59	0.00507712	0.00294689	2807.6	0.02107942		3397.6	0.03871413		3987.6	0.00585258	0.00063713	
447.8	0.20493279	0.20551576	1037.79	0.07927016	0.06995258	1627.79	0.05249626	0.04127085	2217.79	0.00489887	0.00294689	2807.8	0.02052247		3397.8	0.03852081		3987.8	0.00619846	0.0006379	
448	0.20646142	0.20569265	1037.99	0.07850448	0.07003088	1627.99	0.05301944	0.04131838	2217.99	0.00491228	0.00294689	2808	0.01999338		3398	0.0382404		3988	0.00563729	0.00063866	
448.2	0.20679822	0.20586937	1038.19	0.07795218	0.07010915	1628.19	0.0529202	0.0413659	2218.19	0.00578626	0.00294689	2808.2	0.01949244		3398.2	0.03797151		3988.2	0.00490355	0.00063943	
448.4	0.20764565	0.20604592	1038.39	0.07824298	0.0701874	1628.39	0.05189711	0.04141341	2218.39	0.0057266	0.00294689	2808.4	0.01927721		3398.4	0.03778218		3988.4	0.0045006	0.00064019	
448.6	0.20784829	0.20622231	1038.59	0.0776922	0.07026563	1628.59	0.05185936	0.04146091	2218.59	0.0060417	0.00294689	2808.6	0.01947951		3398.6	0.03777966		3988.6	0.00402038	0.00064096	
448.8	0.20841877	0.20639854	1038.79	0.07739789	0.07034383	1628.79	0.05108126	0.04150839	2218.79	0.00603756	0.00294689	2808.8	0.01948278		3398.8	0.03839795		3988.8	0.00476539	0.00064172	
449	0.20782428	0.20657461	1038.99	0.07645659	0.07042201	1628.99	0.0514989	0.04155586	2218.99	0.00555947	0.00294689	2809	0.01966902		3399	0.03903774		3989	0.00453786	0.00064249	
449.2	0.20699964	0.20675052	1039.19	0.07623554	0.07050016	1629.19	0.05108963	0.04160333	2219.19	0.00523681	0.00294689	2809.2	0.02040149		3399.2	0.03947664		3989.2	0.00425505	0.00064325	
449.4	0.20759526	0.20692626	1039.39	0.07554641	0.07057829	1629.39	0.0515027	0.04165078	2219.39	0.0055339	0.00294689	2809.4	0.02146482		3399.4	0.04035055		3989.4	0.00477534	0.00064402	
449.6	0.20747232	0.20710184	1039.59	0.07525987	0.0706564	1629.59	0.05047424	0.04169822	2219.59	0.00475338	0.00294689	2809.6	0.02201987		3399.6	0.04115486		3989.6	0.00504043	0.00064478	
449.8	0.20728551	0.20727725	1039.79	0.07540791	0.07073448	1629.79	0.05129358	0.04174565	2219.79	0.0047353	0.0029469	2809.8	0.02159846		3399.8	0.04261357		3989.8	0.00550715	0.00064554	
450	0.20738048	0.20745251	1039.99	0.07525756	0.07081254	1629.99	0.05200912	0.04179306	2219.99	0.00367003	0.0029469	2810	0.02168222		3400	0.04349911		3990	0.00550205	0.00064631	
450.2	0.20743309	0.2076276	1040.19	0.07620083	0.07089057	1630.19	0.05210655	0.04184047	2220.19	0.00282966	0.0029469	2810.2	0.02135441		3400.2	0.04357301		3990.2	0.00688594	0.00064707	
450.4	0.20792605	0.20780254	1040.39	0.07619334	0.07096858	1630.39	0.05239196	0.04188786	2220.39	0.00255732	0.0029469	2810.4	0.02093869		3400.4	0.0444128		3990.4	0.00690145	0.00064784	
450.6	0.20813877	0.20797731	1040.59	0.07697342	0.07104657	1630.59	0.05261629	0.04193525	2220.59	0.00195515	0.0029469	2810.6	0.02023412		3400.6	0.04396106		3990.6	0.00752328	0.0006486	
450.8	0.20788369	0.20815191	1040.79	0.07824311	0.07112453	1630.79	0.05316074	0.04198262	2220.79	0.00231688	0.0029469	2810.8	0.02084279		3400.8	0.04403797		3990.8	0.00824328	0.00064936	
451	0.20786255	0.20832636	1040.99	0.07872859	0.07120247	1630.99	0.05325599	0.04202998	2220.99	0.00273336	0.0029469	2811	0.02115323		3401	0.04391152		3991	0.00816228	0.00065013	
451.2	0.20743721	0.20850065	1041.19	0.07942059	0.07128038	1631.19	0.05404335	0.04207733	2221.19	0.00255692	0.0029469	2811.2	0.01971841		3401.2	0.04354407		3991.2	0.00789192	0.00065089	
451.4	0.20750561	0.20867477	1041.39	0.07967437	0.07135827	1631.39	0.05375302	0.04212467	2221.39	0.00261153	0.0029469	2811.4	0.01989347		3401.4	0.04226863		3991.4	0.00808458	0.00065166	
451.6	0.20650437	0.20884874	1041.59	0.08053769	0.07143613	1631.59	0.05350723	0.04217199	2221.59	0.0029717	0.0029469	2811.6	0.01897398		3401.6	0.041275		3991.6	0.00876653	0.00065242	
451.8	0.20616129	0.20902254	1041.79	0.08019473	0.07151398	1631.79	0.05273353	0.04221931	2221.79	0.00273834	0.0029469	2811.8	0.01840395		3401.8	0.0405784		3991.8	0.0090032	0.00065318	
452	0.20779786	0.20919619	1041.99	0.08010577	0.07159179	1631.99	0.05326475	0.04226661	2221.99	0.00378453	0.0029469	2812	0.01840416		3402	0.03990664		3992	0.00799441	0.00065395	
452.2	0.20769745	0.20936967	1042.19	0.08040276	0.07166959	1632.19	0.05238144	0.0423139	2222.19	0.00469945	0.0029469	2812.2	0.01909684		3402.2	0.03978868		3992.2	0.00829356	0.00065471	
452.4	0.20770619	0.20954299	1042.39	0.08061919	0.07174735	1632.39	0.0520566	0.04236118	2222.39	0.00494525	0.0029469	2812.4	0.01907262		3402.4	0.03982723		3992.4	0.00830505	0.00065547	
452.6	0.20815263	0.20971615	1042.59	0.07907344	0.0718251	1632.59	0.05192214	0.04240845	2222.59	0.00541429	0.0029469	2812.6	0.01977874		3402.6	0.03990776		3992.6	0.0076893	0.00065623	
452.8	0.20825986	0.20988916	1042.79	0.07872703	0.07190282	1632.79	0.05210273	0.04245571	2222.79	0.00538845	0.0029469	2812.8	0.02006652		3402.8	0.03941918		3992.8	0.00771594	0.000657	
453	0.20813166	0.210062	1042.99	0.07815055	0.07198052	1632.99	0.05295191	0.04250296	2222.99	0.00541864	0.00294691	2813	0.02098696		3403	0.03929008		3993	0.00703774	0.00065776	
453.2	0.20882935	0.21023468	1043.19	0.07797635	0.07205819	1633.19	0.0526788	0.0425502	2223.19	0.00575762	0.00294691	2813.2	0.02251064		3403.2	0.03993975		3993.2	0.00716185	0.00065852	
453.4	0.21012759	0.21040721	1043.39	0.07818072	0.07213584	1633.39	0.05206311	0.04259742	2223.39	0.00532374	0.00294691	2813.4	0.02229603		3403.4	0.04081314		3993.4	0.00757588	0.00065928	
453.6	0.20968911	0.21057957	1043.59	0.07811739	0.07221347	1633.59	0.05090264	0.04264464	2223.59	0.00462888	0.00294691	2813.6	0.02178983		3403.6	0.04110404		3993.6	0.0076059	0.00066005	
453.8	0.20935106	0.21075178	1043.79	0.07851771	0.07229107	1633.79	0.05168131	0.04269184	2223.79	0.00390873	0.00294691	2813.8	0.0212874		3403.8	0.04136753		3993.8	0.00794566	0.00066081	
454	0.20815045	0.21092383	1043.99	0.07965975	0.07236865	1633.99	0.05178271	0.04273903	2223.99	0.00261752	0.00294691	2814	0.02055037		3404	0.0409102		3994	0.00663704	0.00066157	
454.2	0.2081464	0.21109571	1044.19	0.07963451	0.0724462	1634.19	0.05158639	0.04278621	2224.19	0.00269615	0.00294691	2814.2	0.02058551		3404.2	0.04098833		3994.2	0.0069841	0.00066233	
454.4	0.208409	0.21126744	1044.39	0.07943395	0.07252373	1634.39	0.05206876	0.04283338	2224.39	0.00230557	0.00294691	2814.4	0.0197529		3404.4	0.04129736		3994.4	0.00636707	0.0006631	
454.6	0.20843167	0.21143901	1044.59	0.08108926	0.07260124	1634.59	0.05183588	0.04288054	2224.59	0.00212399	0.00294691	2814.6	0.01950143		3404.6	0.04079167		3994.6	0.0063909	0.00066386	
454.8	0.20839106	0.21161042	1044.79	0.08153647	0.07267872	1634.79	0.05267902	0.04292768	2224.79	0.0024209	0.00294691	2814.8	0.02053797		3404.8	0.04022971		3994.8	0.00674996	0.00066462	
455	0.20839426	0.21178168	1044.99	0.0820359	0.07275618	1634.99	0.05302573	0.04297482	2224.99	0.0026922	0.00294691	2815	0.01976212		3405	0.0401181		3995	0.00656569	0.00066538	
455.2	0.20961407	0.21195277	1045.19	0.08343318	0.07283361	1635.19	0.05291198	0.04302194	2225.19	0.00214361	0.00294691	2815.2	0.01864543		3405.2	0.03929498		3995.2	0.00676706	0.00066614	
455.4	0.20986133	0.21212371	1045.39	0.08372777	0.07291102	1635.39	0.05264604	0.04306905	2225.39	0.00206811	0.00294691	2815.4	0.01876617		3405.4	0.03857723		3995.4	0.00709804	0.0006669	
455.6	0.20993923	0.21229449	1045.59	0.08339572	0.07298841	1635.59	0.0526295	0.04311615	2225.59	0.00196147	0.00294691	2815.6	0.01797737		3405.6	0.03803869		3995.6	0.00734358	0.00066766	
455.8	0.2105904	0.21246511	1045.79	0.08281243	0.07306577	1635.79	0.05322373	0.04316324	2225.79	0.00220667	0.00294691	2815.8	0.0178651		3405.8	0.03879299		3995.8	0.00673715	0.00066843	
456	0.21157302	0.21263557	1045.99	0.08270311	0.07314311	1635.99	0.05324643	0.04321032	2225.99	0.00225527	0.00294691	2816	0.01804223		3406	0.03838413		3996	0.00584361	0.00066919	
456.2	0.2115035	0.21280588	1046.19	0.08220422	0.07322042	1636.19	0.05312479	0.04325739	2226.19	0.00191213	0.00294691	2816.2	0.01818685		3406.2	0.03798238		3996.2	0.00654257	0.00066995	
456.4	0.21239336	0.21297603	1046.39	0.08071353	0.07329771	1636.39	0.05297055	0.04330445	2226.39	0.00272639	0.00294691	2816.4	0.01791641		3406.4	0.03776741		3996.4	0.005863	0.00067071	
456.6	0.21315247	0.21314602	1046.59	0.07946414	0.07337498	1636.59	0.05325744	0.04335149	2226.59	0.00244816	0.00294691	2816.6	0.01873002		3406.6	0.03759582		3996.6	0.00595648	0.00067147	
456.8	0.21342531	0.21331586	1046.79	0.07971479	0.07345222	1636.79	0.05442636	0.04339852	2226.79	0.00300204	0.00294691	2816.8	0.01941923		3406.8	0.0378717		3996.8	0.00624125	0.00067223	
457	0.21323115	0.21348554	1046.99	0.08018286	0.07352944	1636.99	0.05458134	0.04344555	2226.99	0.00304738	0.00294691	2817	0.0200513		3407	0.03904973		3997	0.00644699	0.00067299	
457.2	0.21382771	0.21365506	1047.19	0.08054451	0.07360664	1637.19	0.05486616	0.04349256	2227.19	0.00263978	0.00294692	2817.2	0.02085934		3407.2	0.03892418		3997.2	0.00689234	0.00067375	
457.4	0.21316129	0.21382442	1047.39	0.08035762	0.07368381	1637.39	0.05446804	0.04353956	2227.39	0.00262638	0.00294692	2817.4	0.02014667		3407.4	0.03985741		3997.4	0.00704293	0.00067451	
457.6	0.21185842	0.21399363	1047.59	0.08113936	0.07376096	1637.59	0.05486566	0.04358655	2227.59	0.00305653	0.00294692	2817.6	0.02067355		3407.6	0.04056643		3997.6	0.00733842	0.00067527	
457.8	0.21154037	0.21416268	1047.79	0.08166165	0.07383808	1637.79	0.05549017	0.04363352	2227.79	0.00292686	0.00294692	2817.8	0.02143514		3407.8	0.04155445		3997.8	0.00636972	0.00067603	
458	0.21083451	0.21433158	1047.99	0.08256698	0.07391518	1637.99	0.05532578	0.04368049	2227.99	0.00269602	0.00294692	2818	0.0223978		3408	0.04160867		3998	0.00539742	0.00067679	
458.2	0.21124622	0.21450032	1048.19	0.0820263	0.07399226	1638.19	0.05504312	0.04372745	2228.19	0.00369736	0.00294692	2818.2	0.02340203		3408.2	0.04213755		3998.2	0.00553354	0.00067755	
458.4	0.21114672	0.2146689	1048.39	0.08218125	0.07406931	1638.39	0.05504582	0.04377439	2228.39	0.00308365	0.00294692	2818.4	0.02399548		3408.4	0.04174916		3998.4	0.00591902	0.00067831	
458.6	0.21202594	0.21483733	1048.59	0.08309928	0.07414634	1638.59	0.0545267	0.04382132	2228.59	0.00326479	0.00294692	2818.6	0.02527695		3408.6	0.04150423		3998.6	0.00663055	0.00067907	
458.8	0.21218866	0.21500561	1048.79	0.0827443	0.07422335	1638.79	0.05465769	0.04386824	2228.79	0.00328743	0.00294692	2818.8	0.02601956		3408.8	0.04134117		3998.8	0.00682113	0.00067983	
459	0.21248502	0.21517372	1048.99	0.08321139	0.07430033	1638.99	0.0541722	0.04391515	2228.99	0.00266087	0.00294692	2819	0.02562979		3409	0.04213234		3999	0.00595173	0.00068059	
459.2	0.21288764	0.21534169	1049.19	0.08322009	0.07437729	1639.19	0.0538397	0.04396205	2229.19	0.0025512	0.00294692	2819.2	0.02588387		3409.2	0.04147846		3999.2	0.00641612	0.00068135	
459.4	0.21287678	0.21550949	1049.39	0.08255962	0.07445422	1639.39	0.05354163	0.04400894	2229.39	0.00271825	0.00294692	2819.4	0.02555214		3409.4	0.0411118		3999.4	0.00659044	0.00068211	
459.6	0.21291219	0.21567715	1049.59	0.08179569	0.07453113	1639.59	0.05339749	0.04405582	2229.59	0.00272848	0.00294692	2819.6	0.02484567		3409.6	0.04061367		3999.6	0.00649944	0.00068287	
459.8	0.21268974	0.21584464	1049.79	0.08135501	0.07460802	1639.79	0.05275078	0.04410268	2229.79	0.002166	0.00294692	2819.8	0.02472009		3409.8	0.04110709		3999.8	0.0059324	0.00068363	
460	0.21282682	0.21601199	1049.99	0.08072501	0.07468488	1639.99	0.05164112	0.04414954	2229.99	0.00175546	0.00294692	2820	0.02325729		3410	0.04072852		4000	0.00545461	0.00068439	
460.2	0.2137561	0.21617917	1050.19	0.07998625	0.07476172	1640.19	0.05151134	0.04419638	2230.19	0.00143828	0.00294692	2820.2	0.02248044		3410.2	0.04029531		4000.2	0.00552619	0.00068515	
460.4	0.21367986	0.21634621	1050.39	0.07949628	0.07483854	1640.39	0.05190661	0.04424321	2230.39	0.00184636	0.00294692	2820.4	0.02217077		3410.4	0.04077535		4000.4	0.00525574	0.0006859	
460.6	0.21388123	0.21651309	1050.59	0.08031833	0.07491533	1640.59	0.05221269	0.04429003	2230.59	0.00090751	0.00294692	2820.6	0.02172435		3410.6	0.04062226		4000.6	0.00556533	0.00068666	
460.8	0.21363378	0.21667981	1050.79	0.08061347	0.0749921	1640.79	0.05313815	0.04433684	2230.79	0.00082998	0.00294692	2820.8	0.02154776		3410.8	0.04131076		4000.8	0.00579206	0.00068742	
461	0.21430646	0.21684638	1050.99	0.08085324	0.07506885	1640.99	0.0533553	0.04438364	2230.99	0.00000924	0.00294692	2821	0.02073611		3411	0.04116148		4001	0.00547253	0.00068818	
461.2	0.21517684	0.2170128	1051.19	0.08117407	0.07514557	1641.19	0.05364411	0.04443043	2231.19	-0.000083	0.00294692	2821.2	0.02047439		3411.2	0.04050404		4001.2	0.00576411	0.00068894	
461.4	0.21435382	0.21717907	1051.39	0.08191558	0.07522226	1641.39	0.05436112	0.04447721	2231.39	-0.00014274	0.00294692	2821.4	0.01933399		3411.4	0.04269561		4001.4	0.00573517	0.0006897	
461.6	0.21472531	0.21734518	1051.59	0.08355685	0.07529894	1641.59	0.05500872	0.04452397	2231.59	0.00018521	0.00294692	2821.6	0.0191404		3411.6	0.04388004		4001.6	0.00525233	0.00069046	
461.8	0.21506092	0.21751113	1051.79	0.08425063	0.07537559	1641.79	0.05532012	0.04457072	2231.79	0.00148063	0.00294692	2821.8	0.0184857		3411.8	0.04461815		4001.8	0.00382823	0.00069121	
462	0.21476485	0.21767694	1051.99	0.08482623	0.07545221	1641.99	0.05565711	0.04461747	2231.99	0.0016719	0.00294692	2822	0.01847222		3412	0.04431516		4002	0.00442401	0.00069197	
462.2	0.21502374	0.21784259	1052.19	0.08551379	0.07552882	1642.19	0.05631851	0.0446642	2232.19	0.00172477	0.00294692	2822.2	0.01855093		3412.2	0.04429273		4002.2	0.00515941	0.00069273	
462.4	0.2146608	0.21800809	1052.39	0.08576224	0.0756054	1642.39	0.05680959	0.04471092	2232.39	0.00099545	0.00294692	2822.4	0.01955763		3412.4	0.04416233		4002.4	0.00451342	0.00069349	
462.6	0.21555674	0.21817343	1052.59	0.08635419	0.07568195	1642.59	0.05737411	0.04475763	2232.59	0.00133866	0.00294692	2822.6	0.01992721		3412.6	0.04389161		4002.6	0.00529571	0.00069424	
462.8	0.21504414	0.21833862	1052.79	0.08673515	0.07575848	1642.79	0.05772306	0.04480433	2232.79	0.0020638	0.00294692	2822.8	0.02018183		3412.8	0.04361503		4002.8	0.00566513	0.000695	
463	0.2144803	0.21850366	1052.99	0.08666956	0.07583499	1642.99	0.05777308	0.04485101	2232.99	0.00199015	0.00294692	2823	0.02049826		3413	0.04367726		4003	0.00593772	0.00069576	
463.2	0.21367457	0.21866855	1053.19	0.08631337	0.07591148	1643.19	0.057762	0.04489769	2233.19	0.00304168	0.00294693	2823.2	0.02060442		3413.2	0.04318524		4003.2	0.00665553	0.00069652	
463.4	0.21382653	0.21883328	1053.39	0.08645966	0.07598794	1643.39	0.05683976	0.04494435	2233.39	0.0031055	0.00294693	2823.4	0.02025701		3413.4	0.04310975		4003.4	0.0067971	0.00069727	
463.6	0.2131483	0.21899787	1053.59	0.08644913	0.07606438	1643.59	0.05740933	0.04499101	2233.59	0.00294301	0.00294693	2823.6	0.02030699		3413.6	0.04307501		4003.6	0.00687744	0.00069803	
463.8	0.21386068	0.2191623	1053.79	0.08707577	0.07614079	1643.79	0.0574843	0.04503765	2233.79	0.00343347	0.00294693	2823.8	0.02009488		3413.8	0.04352135		4003.8	0.00650106	0.00069879	
464	0.21385445	0.21932658	1053.99	0.08721162	0.07621718	1643.99	0.05697379	0.04508428	2233.99	0.00393033	0.00294693	2824	0.01911987		3414	0.04376412		4004	0.00610267	0.00069955	
464.2	0.21441639	0.2194907	1054.19	0.08628238	0.07629355	1644.19	0.05648745	0.0451309	2234.19	0.00306764	0.00294693	2824.2	0.01979635		3414.2	0.0429783		4004.2	0.00648315	0.0007003	
464.4	0.21440891	0.21965468	1054.39	0.08647102	0.07636989	1644.39	0.0567624	0.04517751	2234.39	0.00276478	0.00294693	2824.4	0.01987731		3414.4	0.0425506		4004.4	0.00683298	0.00070106	
464.6	0.21466128	0.2198185	1054.59	0.08687156	0.07644621	1644.59	0.05634596	0.04522411	2234.59	0.00259655	0.00294693	2824.6	0.02014154		3414.6	0.04218213		4004.6	0.00695441	0.00070182	
464.8	0.21496382	0.21998217	1054.79	0.08621156	0.07652251	1644.79	0.05625993	0.04527069	2234.79	0.00263798	0.00294693	2824.8	0.0204549		3414.8	0.04249166		4004.8	0.00696672	0.00070257	
465	0.2158354	0.2201457	1054.99	0.08617706	0.07659878	1644.99	0.05618991	0.04531727	2234.99	0.00291572	0.00294693	2825	0.02001114		3415	0.04241026		4005	0.00650843	0.00070333	
465.2	0.21609593	0.22030907	1055.19	0.08690233	0.07667503	1645.19	0.05511916	0.04536383	2235.19	0.00280118	0.00294693	2825.2	0.01998453		3415.2	0.04223399		4005.2	0.00638456	0.00070408	
465.4	0.21591899	0.22047229	1055.39	0.087764	0.07675126	1645.39	0.05516038	0.04541039	2235.39	0.00284588	0.00294693	2825.4	0.01871177		3415.4	0.04406774		4005.4	0.00636323	0.00070484	
465.6	0.21658618	0.22063535	1055.59	0.08727607	0.07682746	1645.59	0.05542509	0.04545693	2235.59	0.0029938	0.00294693	2825.6	0.01819373		3415.6	0.04411548		4005.6	0.00580409	0.0007056	
465.8	0.21693191	0.22079827	1055.79	0.08700765	0.07690364	1645.79	0.05613513	0.04550346	2235.79	0.00317175	0.00294693	2825.8	0.01856794		3415.8	0.04377473		4005.8	0.00536652	0.00070635	
466	0.21715281	0.22096104	1055.99	0.08650289	0.07697979	1645.99	0.05562911	0.04554998	2235.99	0.00265411	0.00294693	2826	0.01920647		3416	0.04426946		4006	0.00540485	0.00070711	
466.2	0.21700468	0.22112366	1056.19	0.08655195	0.07705593	1646.19	0.05561442	0.04559649	2236.19	0.00163746	0.00294693	2826.2	0.01934992		3416.2	0.044141		4006.2	0.00561757	0.00070786	
466.4	0.21778238	0.22128613	1056.39	0.08656379	0.07713203	1646.39	0.05538729	0.04564299	2236.39	0.00102098	0.00294693	2826.4	0.0200983		3416.4	0.04413022		4006.4	0.00492747	0.00070862	
466.6	0.21904414	0.22144844	1056.59	0.08695057	0.07720812	1646.59	0.05614178	0.04568947	2236.59	0.00115695	0.00294693	2826.6	0.02051165		3416.6	0.04363244		4006.6	0.00626381	0.00070938	
466.8	0.2188861	0.22161061	1056.79	0.08720751	0.07728418	1646.79	0.05502849	0.04573595	2236.79	0.00125308	0.00294693	2826.8	0.02130242		3416.8	0.04311355		4006.8	0.00634636	0.00071013	
467	0.21853896	0.22177263	1056.99	0.0863509	0.07736022	1646.99	0.05464145	0.04578241	2236.99	0.00072802	0.00294693	2827	0.0220971		3417	0.04293884		4007	0.00651867	0.00071089	
467.2	0.21914745	0.2219345	1057.19	0.08531183	0.07743623	1647.19	0.05513088	0.04582887	2237.19	0.00128769	0.00294693	2827.2	0.02235505		3417.2	0.04316853		4007.2	0.0070034	0.00071164	
467.4	0.21968821	0.22209621	1057.39	0.08582555	0.07751222	1647.39	0.05484613	0.04587531	2237.39	0.00131206	0.00294693	2827.4	0.02266105		3417.4	0.04165969		4007.4	0.00700262	0.0007124	
467.6	0.21935657	0.22225778	1057.59	0.08524165	0.07758819	1647.59	0.05648738	0.04592174	2237.59	0.0014347	0.00294693	2827.6	0.02338741		3417.6	0.04183598		4007.6	0.00749269	0.00071315	
467.8	0.21958019	0.2224192	1057.79	0.08476585	0.07766414	1647.79	0.05639019	0.04596816	2237.79	0.00150716	0.00294693	2827.8	0.02298162		3417.8	0.04119442		4007.8	0.00735968	0.00071391	
468	0.21894303	0.22258047	1057.99	0.0837502	0.07774006	1647.99	0.05561957	0.04601457	2237.99	0.00105334	0.00294693	2828	0.02287308		3418	0.0407198		4008	0.0072326	0.00071466	
468.2	0.21900618	0.2227416	1058.19	0.0824677	0.07781596	1648.19	0.05600098	0.04606097	2238.19	0.00061591	0.00294693	2828.2	0.02306766		3418.2	0.03984337		4008.2	0.00733093	0.00071542	
468.4	0.21899591	0.22290257	1058.39	0.08279272	0.07789183	1648.39	0.05661907	0.04610736	2238.39	0.00115128	0.00294693	2828.4	0.02322093		3418.4	0.03926902		4008.4	0.00717118	0.00071617	
468.6	0.21881103	0.22306339	1058.59	0.08276531	0.07796768	1648.59	0.05661805	0.04615373	2238.59	0.00199811	0.00294693	2828.6	0.02316998		3418.6	0.03936643		4008.6	0.00693969	0.00071693	
468.8	0.21892963	0.22322407	1058.79	0.08251925	0.07804351	1648.79	0.05692386	0.0462001	2238.79	0.00265479	0.00294693	2828.8	0.02304369		3418.8	0.03945719		4008.8	0.00682298	0.00071768	
469	0.21922338	0.2233846	1058.99	0.0827725	0.07811931	1648.99	0.05711259	0.04624645	2238.99	0.00356631	0.00294693	2829	0.02267243		3419	0.03956725		4009	0.00691486	0.00071843	
469.2	0.2193754	0.22354498	1059.19	0.08319533	0.07819509	1649.19	0.05696055	0.04629279	2239.19	0.00448028	0.00294693	2829.2	0.02234293		3419.2	0.03939774		4009.2	0.00702631	0.00071919	
469.4	0.22017279	0.22370521	1059.39	0.08340148	0.07827085	1649.39	0.05801812	0.04633912	2239.39	0.00534641	0.00294693	2829.4	0.02147874		3419.4	0.0401127		4009.4	0.00716345	0.00071994	
469.6	0.22107748	0.22386529	1059.59	0.08310279	0.07834658	1649.59	0.05891443	0.04638544	2239.59	0.00584537	0.00294693	2829.6	0.02151433		3419.6	0.04034749		4009.6	0.00672505	0.0007207	
469.8	0.22178157	0.22402522	1059.79	0.08377224	0.07842229	1649.79	0.05878768	0.04643175	2239.79	0.00675641	0.00294693	2829.8	0.0219045		3419.8	0.04088198		4009.8	0.00682569	0.00072145	
470	0.22178157	0.22418423	1059.99	0.08377224	0.07849759	1650	0.05878768	0.04647921	2239.99	0.00675641	0.00294693	2830	0.0219045		3420	0.04088198		4010	0.00682569	0.00072221	
470.2	0.22297688	0.22416507	1060.19	0.08381874	0.07848734	1650.2	0.05871687	0.04647383	2240.19	0.0070123	0.00290667	2830.2	0.02108622		3420.2	0.03916135		4010.2	0.0070358	0.0007222	
470.4	0.22382948	0.2241459	1060.39	0.08352165	0.07847709	1650.4	0.05793044	0.04646845	2240.39	0.00687539	0.00286696	2830.4	0.02096254		3420.4	0.03794008		4010.4	0.00698014	0.00072219	
470.6	0.22483686	0.22412674	1060.59	0.08344257	0.07846684	1650.6	0.05697228	0.04646307	2240.59	0.00728856	0.0028278	2830.6	0.02095205		3420.6	0.03650313		4010.6	0.00577131	0.00072218	
470.8	0.22561604	0.22410758	1060.79	0.08278667	0.0784566	1650.8	0.05595307	0.0464577	2240.79	0.00784175	0.00278916	2830.8	0.02021683		3420.8	0.03462129		4010.8	0.00571539	0.00072217	
471	0.22638116	0.22408842	1060.99	0.08265812	0.07844636	1651	0.05522872	0.04645232	2240.99	0.00866717	0.00275106	2831	0.0200802		3421	0.03300057		4011	0.00561381	0.00072216	
471.2	0.22771814	0.22406927	1061.19	0.08278009	0.07843611	1651.2	0.05477907	0.04644694	2241.19	0.00887316	0.00271348	2831.2	0.02035821		3421.2	0.03182549		4011.2	0.004693	0.00072215	
471.4	0.22889845	0.22405011	1061.39	0.08329888	0.07842587	1651.4	0.05444667	0.04644157	2241.39	0.00866897	0.0026764	2831.4	0.01999601		3421.4	0.03199031		4011.4	0.0038852	0.00072214	
471.6	0.22907653	0.22403096	1061.59	0.08370347	0.07841563	1651.6	0.05422832	0.04643619	2241.59	0.00834673	0.00263984	2831.6	0.0201035		3421.6	0.03072979		4011.6	0.00342044	0.00072213	
471.8	0.22943455	0.22401181	1061.79	0.08379351	0.07840539	1651.8	0.0537559	0.04643082	2241.79	0.007442	0.00260378	2831.8	0.02048863		3421.8	0.03070228		4011.8	0.00271001	0.00072212	
472	0.23011724	0.22399266	1061.99	0.08385008	0.07839516	1652	0.0534275	0.04642545	2241.99	0.00675894	0.0025682	2832	0.02034622		3422	0.03117381		4012	0.00198125	0.00072211	
472.2	0.2297191	0.22397351	1062.19	0.08331917	0.07838492	1652.2	0.05315108	0.04642007	2242.19	0.00573858	0.00253312	2832.2	0.02037956		3422.2	0.03176532		4012.2	0.00186253	0.0007221	
472.4	0.23040004	0.22395436	1062.39	0.08327179	0.07837469	1652.4	0.05230578	0.0464147	2242.39	0.00519796	0.00249851	2832.4	0.01988856		3422.4	0.03201552		4012.4	0.00269297	0.00072209	
472.6	0.22939446	0.22393522	1062.59	0.0839656	0.07836445	1652.6	0.05228755	0.04640933	2242.59	0.00490578	0.00246438	2832.6	0.01990702		3422.6	0.03247266		4012.6	0.00197842	0.00072209	
472.8	0.22905673	0.22391607	1062.79	0.08464867	0.07835422	1652.8	0.05230272	0.04640396	2242.79	0.00471188	0.00243071	2832.8	0.01987129		3422.8	0.03212873		4012.8	0.00222752	0.00072208	
473	0.22815372	0.22389693	1062.99	0.08441583	0.07834399	1653	0.05231696	0.04639859	2242.99	0.00395366	0.0023975	2833	0.02004345		3423	0.03191387		4013	0.00283984	0.00072207	
473.2	0.22718415	0.22387779	1063.19	0.08402424	0.07833376	1653.2	0.05160735	0.04639322	2243.19	0.00427695	0.00236475	2833.2	0.01886841		3423.2	0.03246974		4013.2	0.00352119	0.00072206	
473.4	0.22625635	0.22385865	1063.39	0.08444094	0.07832354	1653.4	0.0513558	0.04638785	2243.39	0.00441349	0.00233244	2833.4	0.01839063		3423.4	0.03289223		4013.4	0.00376014	0.00072205	
473.6	0.22549503	0.22383951	1063.59	0.08492847	0.07831331	1653.6	0.05123798	0.04638248	2243.59	0.00481865	0.00230058	2833.6	0.0184915		3423.6	0.03261236		4013.6	0.00391782	0.00072204	
473.8	0.22428844	0.22382038	1063.79	0.08519005	0.07830308	1653.8	0.05103838	0.04637711	2243.79	0.00494878	0.00226915	2833.8	0.01847321		3423.8	0.03167356		4013.8	0.00386947	0.00072203	
474	0.22467794	0.22380124	1063.99	0.08524115	0.07829286	1654	0.05135066	0.04637174	2243.99	0.00439244	0.00223815	2834	0.01739982		3424	0.03019719		4014	0.00395785	0.00072202	
474.2	0.22454639	0.22378211	1064.19	0.08471423	0.07828264	1654.2	0.05138102	0.04636638	2244.19	0.00401642	0.00220757	2834.2	0.01729249		3424.2	0.0300333		4014.2	0.00322614	0.00072201	
474.4	0.2240578	0.22376298	1064.39	0.08425202	0.07827242	1654.4	0.05065696	0.04636101	2244.39	0.00392228	0.00217741	2834.4	0.01783454		3424.4	0.02985199		4014.4	0.00293608	0.000722	
474.6	0.22440904	0.22374385	1064.59	0.08414696	0.0782622	1654.6	0.04976713	0.04635564	2244.59	0.00484193	0.00214767	2834.6	0.01777716		3424.6	0.02963715		4014.6	0.00254312	0.00072199	
474.8	0.22442016	0.22372473	1064.79	0.08336494	0.07825198	1654.8	0.04938523	0.04635028	2244.79	0.00542513	0.00211833	2834.8	0.01791423		3424.8	0.02921265		4014.8	0.00375585	0.00072198	
475	0.22429894	0.2237056	1064.99	0.08305063	0.07824176	1655	0.04903631	0.04634491	2244.99	0.00575945	0.00208939	2835	0.01867589		3425	0.02895375		4015	0.00417495	0.00072198	
475.2	0.22478849	0.22368648	1065.19	0.08217975	0.07823155	1655.2	0.0487497	0.04633955	2245.19	0.00560142	0.00206084	2835.2	0.01931382		3425.2	0.02867443		4015.2	0.00434086	0.00072197	
475.4	0.22445395	0.22366735	1065.39	0.08246918	0.07822133	1655.4	0.04829964	0.04633419	2245.39	0.00555336	0.00203269	2835.4	0.01944695		3425.4	0.02881877		4015.4	0.00391893	0.00072196	
475.6	0.22387478	0.22364823	1065.59	0.08153051	0.07821112	1655.6	0.04788989	0.04632883	2245.59	0.00513657	0.00200492	2835.6	0.01970114		3425.6	0.02810712		4015.6	0.0041073	0.00072195	
475.8	0.22474534	0.22362911	1065.79	0.08081584	0.07820091	1655.8	0.04807427	0.04632346	2245.79	0.0048578	0.00197753	2835.8	0.0198437		3425.8	0.03005248		4015.8	0.00352358	0.00072194	
476	0.22507748	0.22361	1065.99	0.0800336	0.0781907	1656	0.04818269	0.0463181	2245.99	0.0048588	0.00195051	2836	0.01972563		3426	0.03007372		4016	0.00330907	0.00072193	
476.2	0.22425094	0.22359088	1066.19	0.07896727	0.07818049	1656.2	0.04791091	0.04631274	2246.19	0.00414975	0.00192386	2836.2	0.01997872		3426.2	0.02990586		4016.2	0.00380262	0.00072192	
476.4	0.22387017	0.22357177	1066.39	0.07916552	0.07817028	1656.4	0.04739383	0.04630738	2246.39	0.00335399	0.00189758	2836.4	0.01987615		3426.4	0.02988385		4016.4	0.00320002	0.00072191	
476.6	0.22253797	0.22355265	1066.59	0.07855011	0.07816007	1656.6	0.04781857	0.04630202	2246.59	0.00311605	0.00187166	2836.6	0.01979108		3426.6	0.03014657		4016.6	0.0025295	0.0007219	
476.8	0.2220777	0.22353354	1066.79	0.0790086	0.07814987	1656.8	0.0485994	0.04629666	2246.79	0.00332687	0.00184609	2836.8	0.01908799		3426.8	0.02993937		4016.8	0.00347651	0.00072189	
477	0.22168044	0.22351443	1066.99	0.07903468	0.07813967	1657	0.04866815	0.04629131	2246.99	0.00364905	0.00182087	2837	0.01888444		3427	0.03034635		4017	0.00318409	0.00072188	
477.2	0.22124822	0.22349533	1067.19	0.0787141	0.07812946	1657.2	0.04856922	0.04628595	2247.19	0.00399145	0.00179599	2837.2	0.01753013		3427.2	0.03089722		4017.2	0.00237812	0.00072187	
477.4	0.22087348	0.22347622	1067.39	0.07963315	0.07811926	1657.4	0.04894425	0.04628059	2247.39	0.00464423	0.00177145	2837.4	0.0176755		3427.4	0.03121147		4017.4	0.00211912	0.00072187	
477.6	0.2208475	0.22345712	1067.59	0.08032807	0.07810906	1657.6	0.04947444	0.04627523	2247.59	0.00453962	0.00174725	2837.6	0.01713038		3427.6	0.03135294		4017.6	0.00173054	0.00072186	
477.8	0.22128615	0.22343801	1067.79	0.08033832	0.07809886	1657.8	0.04983297	0.04626988	2247.79	0.00404936	0.00172338	2837.8	0.01718669		3427.8	0.03109553		4017.8	0.00085807	0.00072185	
478	0.2219907	0.22341891	1067.99	0.08115942	0.07808867	1658	0.05104164	0.04626452	2247.99	0.00377105	0.00169984	2838	0.01540204		3428	0.02983097		4018	0.00037259	0.00072184	
478.2	0.22284281	0.22339981	1068.19	0.08149417	0.07807847	1658.2	0.05098314	0.04625917	2248.19	0.003802	0.00167662	2838.2	0.01563388		3428.2	0.02997791		4018.2	-0.00088581	0.00072183	
478.4	0.22366999	0.22338071	1068.39	0.08210916	0.07806828	1658.4	0.0506847	0.04625382	2248.39	0.00350586	0.00165371	2838.4	0.01617936		3428.4	0.02968009		4018.4	0.00030712	0.00072182	
478.6	0.22463761	0.22336162	1068.59	0.08228839	0.07805808	1658.6	0.05049264	0.04624846	2248.59	0.00316121	0.00163112	2838.6	0.0168578		3428.6	0.02907449		4018.6	0.00071477	0.00072181	
478.8	0.22446525	0.22334252	1068.79	0.08222276	0.07804789	1658.8	0.04986996	0.04624311	2248.79	0.00266205	0.00160884	2838.8	0.01686669		3428.8	0.02815876		4018.8	0.00149811	0.0007218	
479	0.22488236	0.22332343	1068.99	0.08236341	0.0780377	1659	0.04899593	0.04623776	2248.99	0.00214574	0.00158686	2839	0.01644778		3429	0.02756831		4019	0.00181341	0.00072179	
479.2	0.22619739	0.22330434	1069.19	0.08218815	0.07802751	1659.2	0.04853741	0.04623241	2249.19	0.00249389	0.00156518	2839.2	0.01640474		3429.2	0.02742893		4019.2	0.0011553	0.00072178	
479.4	0.22579244	0.22328525	1069.39	0.08275733	0.07801733	1659.4	0.04798522	0.04622706	2249.39	0.00274258	0.00154379	2839.4	0.01660314		3429.4	0.02755656		4019.4	0.00013833	0.00072177	
479.6	0.22653725	0.22326616	1069.59	0.08259472	0.07800714	1659.6	0.04835752	0.04622171	2249.59	0.0026548	0.0015227	2839.6	0.01675896		3429.6	0.02811636		4019.6	0.00076462	0.00072176	
479.8	0.22659462	0.22324707	1069.79	0.08152741	0.07799695	1659.8	0.0478242	0.04621636	2249.79	0.0024489	0.0015019	2839.8	0.01743738		3429.8	0.02745056		4019.8	0.00053787	0.00072175	
480	0.2261982	0.22322799	1069.99	0.08088191	0.07798677	1660	0.0468913	0.04621101	2249.99	0.00223371	0.00148138	2840	0.01753965		3430	0.02591672		4020	0.00043916	0.00072175	
480.2	0.22538943	0.22320891	1070.19	0.08050468	0.07797659	1660.2	0.0467238	0.04620566	2250.19	0.00196249	0.00146114	2840.2	0.01744835		3430.2	0.02515778		4020.2	0.00087343	0.00072174	
480.4	0.22453331	0.22318983	1070.39	0.0803105	0.07796641	1660.4	0.04667125	0.04620031	2250.39	0.00178022	0.00144118	2840.4	0.0176193		3430.4	0.02502677		4020.4	0.00103006	0.00072173	
480.6	0.22373018	0.22317075	1070.59	0.07992722	0.07795623	1660.6	0.04725196	0.04619496	2250.59	0.00211431	0.00142149	2840.6	0.01725269		3430.6	0.02574354		4020.6	0.00074957	0.00072172	
480.8	0.22350098	0.22315167	1070.79	0.08061673	0.07794605	1660.8	0.04704827	0.04618962	2250.79	0.00335246	0.00140207	2840.8	0.01760152		3430.8	0.02552104		4020.8	0.00064715	0.00072171	
481	0.22284344	0.22313259	1070.99	0.08002166	0.07793587	1661	0.04698173	0.04618427	2250.99	0.00326449	0.00138292	2841	0.01767037		3431	0.02543297		4021	-0.00009585	0.0007217	
481.2	0.22233753	0.22311352	1071.19	0.07958976	0.0779257	1661.2	0.04718613	0.04617893	2251.19	0.003745	0.00136403	2841.2	0.0171644		3431.2	0.02502543		4021.2	-0.00009227	0.00072169	
481.4	0.22248304	0.22309444	1071.39	0.07934313	0.07791552	1661.4	0.04733635	0.04617358	2251.39	0.0033654	0.00134539	2841.4	0.01714014		3431.4	0.02545608		4021.4	0.00033747	0.00072168	
481.6	0.2225601	0.22307537	1071.59	0.0786654	0.07790535	1661.6	0.04783625	0.04616824	2251.59	0.00285286	0.00132701	2841.6	0.01622105		3431.6	0.02584618		4021.6	0.00141319	0.00072167	
481.8	0.22288673	0.2230563	1071.79	0.07833391	0.07789518	1661.8	0.04806721	0.0461629	2251.79	0.00297649	0.00130888	2841.8	0.0167745		3431.8	0.02682296		4021.8	0.00120575	0.00072166	
482	0.22222293	0.22303723	1071.99	0.07910317	0.07788501	1662	0.04842517	0.04615755	2251.99	0.00348763	0.001291	2842	0.0157462		3432	0.02640689		4022	0.00097561	0.00072165	
482.2	0.22253747	0.22301816	1072.19	0.07923949	0.07787484	1662.2	0.04802509	0.04615221	2252.19	0.00370967	0.00127336	2842.2	0.01579201		3432.2	0.02692751		4022.2	0.00113639	0.00072164	
482.4	0.22288026	0.2229991	1072.39	0.07860127	0.07786467	1662.4	0.04751832	0.04614687	2252.39	0.00307054	0.00125597	2842.4	0.0160415		3432.4	0.0268068		4022.4	0.00201982	0.00072164	
482.6	0.22271461	0.22298004	1072.59	0.07816898	0.0778545	1662.6	0.04790096	0.04614153	2252.59	0.00184317	0.00123881	2842.6	0.01565673		3432.6	0.0267356		4022.6	0.00239513	0.00072163	
482.8	0.2227307	0.22296097	1072.79	0.07804847	0.07784434	1662.8	0.04684716	0.04613619	2252.79	0.00158807	0.00122189	2842.8	0.01416407		3432.8	0.02721782		4022.8	0.00195677	0.00072162	
483	0.22332563	0.22294191	1072.99	0.07776871	0.07783417	1663	0.04622859	0.04613085	2252.99	0.00178838	0.00120519	2843	0.01353441		3433	0.02799803		4023	0.0013495	0.00072161	
483.2	0.22332617	0.22292285	1073.19	0.07800669	0.07782401	1663.2	0.0454645	0.04612551	2253.19	0.00241205	0.00118873	2843.2	0.01423735		3433.2	0.02865264		4023.2	0.00061748	0.0007216	
483.4	0.22227761	0.2229038	1073.39	0.07835062	0.07781385	1663.4	0.04465503	0.04612017	2253.39	0.00248742	0.00117249	2843.4	0.01400545		3433.4	0.02881936		4023.4	0.00054249	0.00072159	
483.6	0.22387549	0.22288474	1073.59	0.07801792	0.07780369	1663.6	0.0440639	0.04611483	2253.59	0.0028773	0.00115647	2843.6	0.0142928		3433.6	0.02937751		4023.6	0.00039146	0.00072158	
483.8	0.22396633	0.22286569	1073.79	0.0779676	0.07779353	1663.8	0.0426422	0.0461095	2253.79	0.00224006	0.00114067	2843.8	0.01481056		3433.8	0.02848303		4023.8	-0.00056915	0.00072157	
484	0.22430596	0.22284664	1073.99	0.0791338	0.07778338	1664	0.04350528	0.04610416	2253.99	0.00235443	0.00112509	2844	0.01469481		3434	0.02894633		4024	-0.00035058	0.00072156	
484.2	0.22374286	0.22282759	1074.19	0.07971492	0.07777322	1664.2	0.0440171	0.04609882	2254.19	0.00235252	0.00110972	2844.2	0.0146443		3434.2	0.02870591		4024.2	0.00021136	0.00072155	
484.4	0.22358698	0.22280854	1074.39	0.07937415	0.07776306	1664.4	0.04461546	0.04609349	2254.39	0.00289793	0.00109456	2844.4	0.01526686		3434.4	0.02815744		4024.4	0.00020421	0.00072154	
484.6	0.22322817	0.22278949	1074.59	0.07887785	0.07775291	1664.6	0.04424619	0.04608815	2254.59	0.00329381	0.0010796	2844.6	0.01531358		3434.6	0.02801343		4024.6	-0.00073677	0.00072153	
484.8	0.22275835	0.22277044	1074.79	0.07915758	0.07774276	1664.8	0.04441067	0.04608282	2254.79	0.00446389	0.00106485	2844.8	0.01575086		3434.8	0.02693549		4024.8	-0.00032884	0.00072153	
485	0.22158491	0.2227514	1074.99	0.07889712	0.07773261	1665	0.04523353	0.04607749	2254.99	0.00384366	0.00105031	2845	0.01566701		3435	0.02630007		4025	-0.00059393	0.00072152	
485.2	0.22196622	0.22273236	1075.19	0.07877188	0.07772246	1665.2	0.04473371	0.04607215	2255.19	0.0032871	0.00103596	2845.2	0.01489924		3435.2	0.02579151		4025.2	0	0.00072151	
485.4	0.22145623	0.22271332	1075.39	0.07902	0.07771231	1665.4	0.04527123	0.04606682	2255.39	0.00312064	0.0010218	2845.4	0.01415462		3435.4	0.02705142		4025.4	-0.00027123	0.0007215	
485.6	0.22102936	0.22269428	1075.59	0.07959813	0.07770217	1665.6	0.04574337	0.04606149	2255.59	0.00297399	0.00100784	2845.6	0.01392807		3435.6	0.02735395		4025.6	0.00067814	0.00072149	
485.8	0.22068384	0.22267524	1075.79	0.08047229	0.07769202	1665.8	0.04633971	0.04605616	2255.79	0.00306383	0.00099408	2845.8	0.01496663		3435.8	0.02739261		4025.8	-0.00044505	0.00072148	
486	0.22065131	0.2226562	1075.99	0.0814681	0.07768188	1666	0.04705119	0.04605083	2255.99	0.0027373	0.0009805	2846	0.01511576		3436	0.0267261		4026	-0.00007573	0.00072147	
486.2	0.2207122	0.22263717	1076.19	0.08166659	0.07767173	1666.2	0.04722221	0.0460455	2256.19	0.00177728	0.0009671	2846.2	0.01450744		3436.2	0.02779271		4026.2	-0.00021552	0.00072146	
486.4	0.22087794	0.22261814	1076.39	0.08144497	0.07766159	1666.4	0.0478513	0.04604017	2256.39	0.00143803	0.00095389	2846.4	0.01417925		3436.4	0.02759466		4026.4	-0.00016631	0.00072145	
486.6	0.22045921	0.22259911	1076.59	0.08226867	0.07765145	1666.6	0.04880204	0.04603484	2256.59	0.00060022	0.00094086	2846.6	0.01399559		3436.6	0.02781405		4026.6	-0.00088715	0.00072144	
486.8	0.22126427	0.22258008	1076.79	0.08296801	0.07764131	1666.8	0.04819736	0.04602951	2256.79	0.00025247	0.000928	2846.8	0.01416921		3436.8	0.02789606		4026.8	-0.00170819	0.00072143	
487	0.22148509	0.22256105	1076.99	0.08331714	0.07763118	1667	0.04826511	0.04602419	2256.99	0.00044842	0.00091532	2847	0.0153376		3437	0.02829631		4027	-0.00176774	0.00072142	
487.2	0.22180188	0.22254202	1077.19	0.08492695	0.07762104	1667.2	0.04783949	0.04601886	2257.19	-0.00035127	0.00090282	2847.2	0.01611551		3437.2	0.02928204		4027.2	-0.00196314	0.00072141	
487.4	0.22252114	0.222523	1077.39	0.08516829	0.07761091	1667.4	0.04780898	0.04601353	2257.39	-0.00017113	0.00089049	2847.4	0.01594809		3437.4	0.02963009		4027.4	-0.00215942	0.00072141	
487.6	0.22347529	0.22250397	1077.59	0.08522577	0.07760077	1667.6	0.04705904	0.04600821	2257.59	0.0003318	0.00087832	2847.6	0.0164275		3437.6	0.02993085		4027.6	-0.00216757	0.0007214	
487.8	0.22343118	0.22248495	1077.79	0.08654931	0.07759064	1667.8	0.04687772	0.04600288	2257.79	-0.00083827	0.00086632	2847.8	0.01675184		3437.8	0.02991182		4027.8	-0.00136873	0.00072139	
488	0.22312631	0.22246593	1077.99	0.08649041	0.07758051	1668	0.04735686	0.04599756	2257.99	-0.00028454	0.00085449	2848	0.01586432		3438	0.03016595		4028	-0.00015856	0.00072138	
488.2	0.222893	0.22244692	1078.19	0.08593222	0.07757038	1668.2	0.04670526	0.04599224	2258.19	0.00078055	0.00084281	2848.2	0.01565558		3438.2	0.02939574		4028.2	-0.00007525	0.00072137	
488.4	0.22320055	0.2224279	1078.39	0.08589606	0.07756025	1668.4	0.04620122	0.04598691	2258.39	0.00039357	0.0008313	2848.4	0.01621647		3438.4	0.02893274		4028.4	-0.00005606	0.00072136	
488.6	0.22293018	0.22240888	1078.59	0.08568271	0.07755013	1668.6	0.04521375	0.04598159	2258.59	-0.00051502	0.00081994	2848.6	0.01610623		3438.6	0.02897868		4028.6	0.00024873	0.00072135	
488.8	0.22256995	0.22238987	1078.79	0.0848675	0.07754	1668.8	0.0443884	0.04597627	2258.79	-0.00030065	0.00080874	2848.8	0.01640866		3438.8	0.02849222		4028.8	0.00049779	0.00072134	
489	0.22281006	0.22237086	1078.99	0.08383724	0.07752988	1669	0.04381526	0.04597095	2258.99	-0.00200411	0.00079769	2849	0.01642457		3439	0.02747963		4029	0.00054321	0.00072133	
489.2	0.22266809	0.22235185	1079.19	0.08316382	0.07751975	1669.2	0.04320905	0.04596563	2259.19	-0.00210519	0.00078679	2849.2	0.01658768		3439.2	0.02739294		4029.2	0.00075811	0.00072132	
489.4	0.22231646	0.22233284	1079.39	0.08228148	0.07750963	1669.4	0.04446057	0.04596031	2259.39	-0.00192582	0.00077604	2849.4	0.01636156		3439.4	0.02787712		4029.4	0.00034953	0.00072131	
489.6	0.22257355	0.22231383	1079.59	0.08152746	0.07749951	1669.6	0.04459357	0.04595499	2259.59	-0.00326481	0.00076544	2849.6	0.01684868		3439.6	0.02736354		4029.6	0.00122235	0.0007213	
489.8	0.22220029	0.22229483	1079.79	0.08071996	0.07748939	1669.8	0.04435253	0.04594967	2259.79	-0.00321135	0.00075499	2849.8	0.01708269		3439.8	0.0275276		4029.8	0.00047862	0.0007213	
490	0.22132847	0.22227583	1079.99	0.08015279	0.07747928	1670	0.04424488	0.04594435	2259.99	-0.004121	0.00074467	2850	0.01624624		3440	0.02768877		4030	0.00022512	0.00072129	
490.2	0.22064876	0.22225682	1080.19	0.07948946	0.07746916	1670.2	0.04461464	0.04593903	2260.19	-0.00325915	0.0007345	2850.2	0.01495051		3440.2	0.02954361		4030.2	0.00035318	0.00072128	
490.4	0.22040509	0.22223782	1080.39	0.07908983	0.07745905	1670.4	0.04605371	0.04593372	2260.39	-0.00315035	0.00072446	2850.4	0.0142461		3440.4	0.02840453		4030.4	0.00021613	0.00072127	
490.6	0.22009822	0.22221883	1080.59	0.07868351	0.07744893	1670.6	0.04624478	0.0459284	2260.59	-0.00309859	0.00071457	2850.6	0.01371829		3440.6	0.02857761		4030.6	-0.00055147	0.00072126	
490.8	0.22023699	0.22219983	1080.79	0.07723664	0.07743882	1670.8	0.04514397	0.04592309	2260.79	-0.00324684	0.0007048	2850.8	0.01424037		3440.8	0.02845954		4030.8	-0.00082595	0.00072125	
491	0.21955996	0.22218083	1080.99	0.07741484	0.07742871	1671	0.04591526	0.04591777	2260.99	-0.00228091	0.00069517	2851	0.0142031		3441	0.02814281		4031	-0.0014112	0.00072124	
491.2	0.21897003	0.22216184	1081.19	0.07807697	0.0774186	1671.2	0.0462579	0.04591246	2261.19	-0.00232783	0.00068568	2851.2	0.01396463		3441.2	0.0282211		4031.2	-0.00177892	0.00072123	
491.4	0.21906136	0.22214285	1081.39	0.07746328	0.07740849	1671.4	0.04703199	0.04590714	2261.39	-0.00154742	0.00067631	2851.4	0.01344568		3441.4	0.02727951		4031.4	-0.00158102	0.00072122	
491.6	0.21929049	0.22212386	1081.59	0.07779789	0.07739838	1671.6	0.04697007	0.04590183	2261.59	-0.00122223	0.00066707	2851.6	0.01331036		3441.6	0.02657493		4031.6	-0.00175769	0.00072121	
491.8	0.2198076	0.22210487	1081.79	0.07821185	0.07738828	1671.8	0.04741598	0.04589652	2261.79	-0.00171132	0.00065796	2851.8	0.01356196		3441.8	0.02679494		4031.8	-0.0017591	0.0007212	
492	0.21989937	0.22208588	1081.99	0.07860913	0.07737818	1672	0.04767253	0.0458912	2261.99	-0.00020046	0.00064897	2852	0.01341724		3442	0.02609821		4032	-0.00152268	0.00072119	
492.2	0.22028212	0.2220669	1082.19	0.07887576	0.07736807	1672.2	0.04740095	0.04588589	2262.19	-0.00037111	0.0006401	2852.2	0.01420123		3442.2	0.02605988		4032.2	-0.00217227	0.00072119	
492.4	0.2213498	0.22204791	1082.39	0.0802588	0.07735797	1672.4	0.04704267	0.04588058	2262.39	-0.00140523	0.00063136	2852.4	0.01468687		3442.4	0.02712712		4032.4	-0.00284228	0.00072118	
492.6	0.22126347	0.22202893	1082.59	0.08009354	0.07734787	1672.6	0.04714045	0.04587527	2262.59	-0.00165983	0.00062273	2852.6	0.01548751		3442.6	0.02690149		4032.6	-0.00292169	0.00072117	
492.8	0.22118009	0.22200995	1082.79	0.07973685	0.07733777	1672.8	0.046259	0.04586996	2262.79	-0.00111718	0.00061423	2852.8	0.01603095		3442.8	0.02676065		4032.8	-0.00247163	0.00072116	
493	0.22102103	0.22199097	1082.99	0.08042304	0.07732767	1673	0.04685248	0.04586465	2262.99	-0.00165369	0.00060583	2853	0.0167108		3443	0.02686578		4033	-0.00222318	0.00072115	
493.2	0.22199872	0.22197199	1083.19	0.08018392	0.07731758	1673.2	0.04638449	0.04585935	2263.19	-0.00079626	0.00059756	2853.2	0.01686952		3443.2	0.02761427		4033.2	-0.00307859	0.00072114	
493.4	0.22261261	0.22195302	1083.39	0.08028738	0.07730748	1673.4	0.04684679	0.04585404	2263.39	-0.00141385	0.00058939	2853.4	0.01662751		3443.4	0.02836384		4033.4	-0.00302661	0.00072113	
493.6	0.22287919	0.22193404	1083.59	0.08107263	0.07729739	1673.6	0.04597792	0.04584873	2263.59	-0.0012162	0.00058134	2853.6	0.01604025		3443.6	0.0288034		4033.6	-0.00262609	0.00072112	
493.8	0.22206679	0.22191507	1083.79	0.08122416	0.0772873	1673.8	0.04548159	0.04584343	2263.79	-0.00078609	0.0005734	2853.8	0.0149768		3443.8	0.02903285		4033.8	-0.00348709	0.00072111	
494	0.22181606	0.2218961	1083.99	0.08103704	0.07727721	1674	0.04578395	0.04583812	2263.99	-0.00086747	0.00056557	2854	0.01446173		3444	0.02878536		4034	-0.0033797	0.0007211	
494.2	0.22203575	0.22187713	1084.19	0.08058209	0.07726712	1674.2	0.04573168	0.04583281	2264.19	-0.00001263	0.00055784	2854.2	0.01364175		3444.2	0.02965942		4034.2	-0.00352716	0.00072109	
494.4	0.22201443	0.22185816	1084.39	0.08093423	0.07725703	1674.4	0.04477607	0.04582751	2264.39	-0.00032584	0.00055022	2854.4	0.01330119		3444.4	0.02774954		4034.4	-0.00427452	0.00072108	
494.6	0.22190108	0.2218392	1084.59	0.08014413	0.07724694	1674.6	0.04330098	0.04582221	2264.59	-0.00059392	0.0005427	2854.6	0.01285234		3444.6	0.02752955		4034.6	-0.00447667	0.00072108	
494.8	0.22132403	0.22182023	1084.79	0.0800332	0.07723685	1674.8	0.04241143	0.0458169	2264.79	0.00011144	0.00053529	2854.8	0.01297517		3444.8	0.02726509		4034.8	-0.00409653	0.00072107	
495	0.22097453	0.22180127	1084.99	0.08087357	0.07722677	1675	0.04285756	0.0458116	2264.99	0.00053637	0.00052797	2855	0.01221083		3445	0.02639117		4035	-0.00387599	0.00072106	
495.2	0.22045451	0.22178231	1085.19	0.07973017	0.07721669	1675.2	0.04286188	0.0458063	2265.19	0.00048743	0.00052076	2855.2	0.01227067		3445.2	0.02628865		4035.2	-0.00360166	0.00072105	
495.4	0.22022323	0.22176335	1085.39	0.07933213	0.0772066	1675.4	0.04257492	0.045801	2265.39	0.00073044	0.00051365	2855.4	0.01205847		3445.4	0.0249571		4035.4	-0.00223727	0.00072104	
495.6	0.21995235	0.22174439	1085.59	0.07929618	0.07719652	1675.6	0.04252764	0.0457957	2265.59	0.00038219	0.00050663	2855.6	0.01164191		3445.6	0.0246452		4035.6	-0.00163623	0.00072103	
495.8	0.22002375	0.22172543	1085.79	0.07888156	0.07718645	1675.8	0.04234475	0.0457904	2265.79	0.00050422	0.00049971	2855.8	0.01138057		3445.8	0.02497026		4035.8	0.00000433	0.00072102	
496	0.22042713	0.22170648	1085.99	0.07897601	0.07717637	1676	0.04244766	0.0457851	2265.99	0.00073488	0.00049288	2856	0.01129482		3446	0.02494266		4036	0.00057118	0.00072101	
496.2	0.22028809	0.22168753	1086.19	0.07903084	0.07716629	1676.2	0.04293796	0.0457798	2266.19	0.00040497	0.00048615	2856.2	0.01162019		3446.2	0.02570369		4036.2	0.00031086	0.000721	
496.4	0.22026255	0.22166857	1086.39	0.07989049	0.07715622	1676.4	0.04380082	0.0457745	2266.39	0.00005107	0.00047951	2856.4	0.01158549		3446.4	0.02641468		4036.4	0.00055424	0.00072099	
496.6	0.21956856	0.22164962	1086.59	0.07970527	0.07714614	1676.6	0.04489398	0.0457692	2266.59	-0.00029751	0.00047296	2856.6	0.01192413		3446.6	0.02595808		4036.6	0.00057574	0.00072098	
496.8	0.2193134	0.22163068	1086.79	0.07930875	0.07713607	1676.8	0.04442693	0.0457639	2266.79	-0.000387	0.00046649	2856.8	0.01162871		3446.8	0.02588876		4036.8	0.00102943	0.00072097	
497	0.2204636	0.22161173	1086.99	0.07981884	0.077126	1677	0.04489632	0.04575861	2266.99	-0.00038795	0.00046012	2857	0.0123709		3447	0.0265579		4037	0.00026351	0.00072097	
497.2	0.22178921	0.22159278	1087.19	0.079494	0.07711593	1677.2	0.04521764	0.04575331	2267.19	-0.00081759	0.00045384	2857.2	0.0127596		3447.2	0.02703922		4037.2	-0.00081699	0.00072096	
497.4	0.22199407	0.22157384	1087.39	0.07954156	0.07710586	1677.4	0.04603416	0.04574802	2267.39	-0.0017537	0.00044764	2857.4	0.01314989		3447.4	0.02775713		4037.4	-0.0013961	0.00072095	
497.6	0.22243736	0.2215549	1087.59	0.0797876	0.07709579	1677.6	0.04651886	0.04574272	2267.59	-0.00157868	0.00044152	2857.6	0.01299539		3447.6	0.02784222		4037.6	-0.00235454	0.00072094	
497.8	0.2225208	0.22153596	1087.79	0.0796614	0.07708573	1677.8	0.04667769	0.04573743	2267.79	-0.00239917	0.00043549	2857.8	0.01465297		3447.8	0.02798475		4037.8	-0.00364178	0.00072093	
498	0.22311348	0.22151702	1087.99	0.07959996	0.07707566	1678	0.0464874	0.04573213	2267.99	-0.00230951	0.00042954	2858	0.01540954		3448	0.02768222		4038	-0.00453886	0.00072092	
498.2	0.22371643	0.22149808	1088.19	0.07985767	0.0770656	1678.2	0.046246	0.04572684	2268.19	-0.00240366	0.00042367	2858.2	0.01528933		3448.2	0.02767214		4038.2	-0.00484735	0.00072091	
498.4	0.22314337	0.22147915	1088.39	0.08021534	0.07705554	1678.4	0.04532537	0.04572155	2268.39	-0.00229727	0.00041788	2858.4	0.01564911		3448.4	0.02639407		4038.4	-0.00417117	0.0007209	
498.6	0.22196289	0.22146022	1088.59	0.07988466	0.07704547	1678.6	0.04539214	0.04571626	2268.59	-0.00201201	0.00041217	2858.6	0.01464949		3448.6	0.02752544		4038.6	-0.00408786	0.00072089	
498.8	0.2218136	0.22144128	1088.79	0.08014247	0.07703542	1678.8	0.04527782	0.04571097	2268.79	-0.00048856	0.00040654	2858.8	0.01452056		3448.8	0.02792906		4038.8	-0.00459959	0.00072088	
499	0.22137374	0.22142235	1088.99	0.07981713	0.07702536	1679	0.04500322	0.04570568	2268.99	-0.00037777	0.00040099	2859	0.01386851		3449	0.02712861		4039	-0.00437726	0.00072087	
499.2	0.22015713	0.22140342	1089.19	0.0787012	0.0770153	1679.2	0.04482992	0.04570039	2269.19	0.00015411	0.00039551	2859.2	0.01358738		3449.2	0.02704869		4039.2	-0.00388829	0.00072086	
499.4	0.21984328	0.2213845	1089.39	0.07853357	0.07700524	1679.4	0.04402039	0.0456951	2269.39	0.00036323	0.00039011	2859.4	0.01290885		3449.4	0.02620867		4039.4	-0.00253795	0.00072085	
499.6	0.21974152	0.22136557	1089.59	0.07728607	0.07699519	1679.6	0.04392323	0.04568981	2269.59	-0.00039212	0.00038478	2859.6	0.01162935		3449.6	0.02555685		4039.6	-0.00191343	0.00072085	
499.8	0.22002689	0.22134665	1089.79	0.07731061	0.07698514	1679.8	0.04374797	0.04568452	2269.79	-0.00009245	0.00037952	2859.8	0.01206775		3449.8	0.02544901		4039.8	-0.00116278	0.00072084	
500	0.22013	0.22132772	1089.99	0.077271	0.07697509	1680	0.04349695	0.04567923	2269.99	-0.00047618	0.00037434	2860	0.01110402		3450	0.02497352		4040	-0.00096916	0.00072083	
500.2	0.22031988	0.2213088	1090.19	0.07755129	0.07696504	1680.2	0.04481402	0.04567395	2270.19	-0.00083334	0.00036922	2860.2	0.01084655		3450.2	0.02466838		4040.2	-0.00074774	0.00072082	
500.4	0.22021134	0.22128988	1090.39	0.07764264	0.07695499	1680.4	0.04520211	0.04566866	2270.39	-0.00212354	0.00036418	2860.4	0.01021415		3450.4	0.0251073		4040.4	-0.00045387	0.00072081	
500.6	0.22017051	0.22127097	1090.59	0.07680759	0.07694494	1680.6	0.04496125	0.04566338	2270.59	-0.00280059	0.0003592	2860.6	0.00933554		3450.6	0.02440016		4040.6	-0.00114905	0.0007208	
500.8	0.22029506	0.22125205	1090.79	0.07633464	0.07693489	1680.8	0.04363774	0.04565809	2270.79	-0.00342314	0.0003543	2860.8	0.0093169		3450.8	0.02435072		4040.8	-0.00031967	0.00072079	
501	0.22064388	0.22123314	1090.99	0.0771726	0.07692485	1681	0.04402576	0.04565281	2270.99	-0.00437061	0.00034945	2861	0.00996344		3451	0.02518915		4041	-0.00070543	0.00072078	
501.2	0.22074542	0.22121422	1091.19	0.0778836	0.0769148	1681.2	0.04463966	0.04564752	2271.19	-0.00541707	0.00034468	2861.2	0.0112037		3451.2	0.02557569		4041.2	-0.00207522	0.00072077	
501.4	0.22054025	0.22119531	1091.39	0.07734163	0.07690476	1681.4	0.04448486	0.04564224	2271.39	-0.00562559	0.00033997	2861.4	0.01195465		3451.4	0.02560355		4041.4	-0.00273795	0.00072076	
501.6	0.22011991	0.2211764	1091.59	0.07821661	0.07689472	1681.6	0.04509861	0.04563696	2271.59	-0.00551908	0.00033533	2861.6	0.01332721		3451.6	0.02607484		4041.6	-0.00302654	0.00072075	
501.8	0.21978858	0.2211575	1091.79	0.0784238	0.07688468	1681.8	0.04486666	0.04563168	2271.79	-0.00641993	0.00033075	2861.8	0.01464736		3451.8	0.02640818		4041.8	-0.00271966	0.00072074	
502	0.21895432	0.22113859	1091.99	0.07884361	0.07687464	1682	0.04528017	0.04562639	2271.99	-0.00522902	0.00032623	2862	0.01497879		3452	0.0262721		4042	-0.00349026	0.00072074	
502.2	0.21885469	0.22111969	1092.19	0.07839674	0.0768646	1682.2	0.04523987	0.04562111	2272.19	-0.00499512	0.00032177	2862.2	0.01496105		3452.2	0.0265014		4042.2	-0.00356052	0.00072073	
502.4	0.21817549	0.22110078	1092.39	0.07909933	0.07685457	1682.4	0.04517883	0.04561583	2272.39	-0.00448675	0.00031737	2862.4	0.01472875		3452.4	0.02647656		4042.4	-0.00394137	0.00072072	
502.6	0.21791434	0.22108188	1092.59	0.07944647	0.07684453	1682.6	0.0461923	0.04561055	2272.59	-0.00421713	0.00031304	2862.6	0.01551304		3452.6	0.02697443		4042.6	-0.00468915	0.00072071	
502.8	0.21869785	0.22106298	1092.79	0.0794461	0.0768345	1682.8	0.04616108	0.04560528	2272.79	-0.00364534	0.00030876	2862.8	0.01527679		3452.8	0.02632273		4042.8	-0.00429143	0.0007207	
503	0.21768762	0.22104408	1092.99	0.07940363	0.07682447	1683	0.04544322	0.0456	2272.99	-0.00266811	0.00030454	2863	0.01516089		3453	0.0265674		4043	-0.00319657	0.00072069	
503.2	0.2180422	0.22102519	1093.19	0.07890852	0.07681444	1683.2	0.04520154	0.04559472	2273.19	-0.00248301	0.00030038	2863.2	0.01456938		3453.2	0.02711673		4043.2	-0.00330966	0.00072068	
503.4	0.21868569	0.22100629	1093.39	0.078985	0.07680441	1683.4	0.04496751	0.04558944	2273.39	-0.00196128	0.00029628	2863.4	0.01395885		3453.4	0.02685756		4043.4	-0.00345618	0.00072067	
503.6	0.21945047	0.2209874	1093.59	0.07937484	0.07679438	1683.6	0.04522869	0.04558417	2273.59	-0.00175524	0.00029223	2863.6	0.0138		3453.6	0.02695589		4043.6	-0.00321744	0.00072066	
503.8	0.2197614	0.22096851	1093.79	0.08044684	0.07678435	1683.8	0.04553387	0.04557889	2273.79	-0.00132174	0.00028824	2863.8	0.01411621		3453.8	0.02745165		4043.8	-0.00267587	0.00072065	
504	0.22056246	0.22094962	1093.99	0.08085292	0.07677433	1684	0.0455055	0.04557362	2273.99	-0.00118119	0.0002843	2864	0.01223279		3454	0.02783779		4044	-0.00219596	0.00072064	
504.2	0.22097917	0.22093073	1094.19	0.08193336	0.07676431	1684.2	0.04586929	0.04556834	2274.19	-0.00179016	0.00028042	2864.2	0.0118102		3454.2	0.02884054		4044.2	-0.00239787	0.00072063	
504.4	0.2207776	0.22091184	1094.39	0.08144831	0.07675428	1684.4	0.04451278	0.04556307	2274.39	-0.00215066	0.00027659	2864.4	0.01014346		3454.4	0.02885339		4044.4	-0.0021029	0.00072063	
504.6	0.22084558	0.22089296	1094.59	0.08108472	0.07674426	1684.6	0.04440232	0.04555779	2274.59	-0.00188119	0.00027281	2864.6	0.00889371		3454.6	0.02867672		4044.6	-0.00233557	0.00072062	
504.8	0.22067602	0.22087407	1094.79	0.08160513	0.07673424	1684.8	0.04425843	0.04555252	2274.79	-0.00174937	0.00026908	2864.8	0.00885765		3454.8	0.02880293		4044.8	-0.00146334	0.00072061	
505	0.2205068	0.22085519	1094.99	0.08280602	0.07672422	1685	0.04515351	0.04554725	2274.99	-0.00223957	0.00026541	2865	0.00862788		3455	0.02907006		4045	-0.00169797	0.0007206	
505.2	0.22079984	0.22083631	1095.19	0.08243271	0.0767142	1685.2	0.04519431	0.04554198	2275.19	-0.0014588	0.00026178	2865.2	0.00900141		3455.2	0.02931603		4045.2	-0.00247862	0.00072059	
505.4	0.2198627	0.22081743	1095.39	0.08191753	0.07670419	1685.4	0.04545587	0.04553671	2275.39	-0.00132719	0.0002582	2865.4	0.00996234		3455.4	0.02896144		4045.4	-0.00272208	0.00072058	
505.6	0.21947767	0.22079856	1095.59	0.08179328	0.07669417	1685.6	0.04583411	0.04553144	2275.59	-0.00201151	0.00025468	2865.6	0.01072359		3455.6	0.02895556		4045.6	-0.0021294	0.00072057	
505.8	0.2191044	0.22077968	1095.79	0.08131824	0.07668416	1685.8	0.04571825	0.04552617	2275.79	-0.00279381	0.0002512	2865.8	0.01198854		3455.8	0.02853668		4045.8	-0.00275354	0.00072056	
506	0.21843182	0.22076081	1095.99	0.08117815	0.07667415	1686	0.04564766	0.0455209	2275.99	-0.00206776	0.00024776	2866	0.01255571		3456	0.02840289		4046	-0.00377912	0.00072055	
506.2	0.2191384	0.22074193	1096.19	0.08040849	0.07666414	1686.2	0.04545339	0.04551563	2276.19	-0.00315773	0.00024438	2866.2	0.01283363		3456.2	0.02843631		4046.2	-0.00355377	0.00072054	
506.4	0.21912101	0.22072306	1096.39	0.08036676	0.07665413	1686.4	0.04522843	0.04551036	2276.39	-0.00332274	0.00024104	2866.4	0.01275393		3456.4	0.02811668		4046.4	-0.00364513	0.00072053	
506.6	0.21862129	0.22070419	1096.59	0.07934075	0.07664412	1686.6	0.04539077	0.04550509	2276.59	-0.00381375	0.00023775	2866.6	0.01389734		3456.6	0.02766301		4046.6	-0.0025567	0.00072052	
506.8	0.2181295	0.22068533	1096.79	0.0795161	0.07663411	1686.8	0.04499316	0.04549983	2276.79	-0.00346063	0.0002345	2866.8	0.01288496		3456.8	0.02756929		4046.8	-0.00209205	0.00072052	
507	0.21713575	0.22066646	1096.99	0.07960989	0.07662411	1687	0.04411955	0.04549456	2276.99	-0.0033007	0.0002313	2867	0.01369488		3457	0.02735919		4047	-0.00178522	0.00072051	
507.2	0.21755284	0.2206476	1097.19	0.07943095	0.0766141	1687.2	0.04468307	0.0454893	2277.19	-0.00373257	0.00022814	2867.2	0.01330129		3457.2	0.02691316		4047.2	-0.00260954	0.0007205	
507.4	0.21724013	0.22062873	1097.39	0.08040212	0.0766041	1687.4	0.04511703	0.04548403	2277.39	-0.00338617	0.00022502	2867.4	0.01371933		3457.4	0.02608325		4047.4	-0.0022167	0.00072049	
507.6	0.21745456	0.22060987	1097.59	0.08092645	0.0765941	1687.6	0.04531243	0.04547877	2277.59	-0.00290664	0.00022195	2867.6	0.01419158		3457.6	0.02619501		4047.6	-0.00235596	0.00072048	
507.8	0.21662586	0.22059101	1097.79	0.0816102	0.0765841	1687.8	0.04547308	0.0454735	2277.79	-0.00322865	0.00021891	2867.8	0.01380169		3457.8	0.02581302		4047.8	-0.00196459	0.00072047	
508	0.21698496	0.22057216	1097.99	0.08230592	0.0765741	1688	0.04495835	0.04546824	2277.99	-0.00344083	0.00021592	2868	0.01209845		3458	0.02670342		4048	-0.00265793	0.00072046	
508.2	0.21620753	0.2205533	1098.19	0.08315182	0.0765641	1688.2	0.04417689	0.04546298	2278.19	-0.00392409	0.00021297	2868.2	0.01126855		3458.2	0.0260475		4048.2	-0.00216218	0.00072045	
508.4	0.21619407	0.22053444	1098.39	0.08211192	0.0765541	1688.4	0.0443739	0.04545772	2278.39	-0.00384076	0.00021006	2868.4	0.00955682		3458.4	0.02503472		4048.4	-0.00231794	0.00072044	
508.6	0.21619483	0.22051559	1098.59	0.08192834	0.07654411	1688.6	0.04552384	0.04545246	2278.59	-0.00372409	0.00020719	2868.6	0.00895196		3458.6	0.02487421		4048.6	-0.00197787	0.00072043	
508.8	0.21605107	0.22049674	1098.79	0.0818268	0.07653411	1688.8	0.04547044	0.0454472	2278.79	-0.00450961	0.00020436	2868.8	0.0084027		3458.8	0.02433648		4048.8	-0.00175635	0.00072042	
509	0.21669032	0.22047789	1098.99	0.08178108	0.07652412	1689	0.04617581	0.04544194	2278.99	-0.00499427	0.00020157	2869	0.00785036		3459	0.02435433		4049	-0.00166621	0.00072041	
509.2	0.21688238	0.22045904	1099.19	0.08092302	0.07651413	1689.2	0.04554078	0.04543668	2279.19	-0.00505571	0.00019882	2869.2	0.00805358		3459.2	0.02439178		4049.2	-0.00201084	0.00072041	
509.4	0.21730624	0.2204402	1099.39	0.08066931	0.07650414	1689.4	0.04560221	0.04543142	2279.39	-0.00559751	0.0001961	2869.4	0.00906395		3459.4	0.0242673		4049.4	-0.00166824	0.0007204	
509.6	0.21812027	0.22042135	1099.59	0.07932556	0.07649415	1689.6	0.04554211	0.04542616	2279.59	-0.00546529	0.00019342	2869.6	0.00909579		3459.6	0.02415335		4049.6	-0.00146569	0.00072039	
509.8	0.21796166	0.22040251	1099.79	0.07891176	0.07648416	1689.8	0.04507766	0.0454209	2279.79	-0.00515394	0.00019078	2869.8	0.00990538		3459.8	0.02469141		4049.8	-0.00151496	0.00072038	
510	0.21794646	0.22038367	1099.99	0.07740826	0.07647418	1690	0.04481475	0.04541565	2279.99	-0.00450435	0.00018817	2870	0.00948015		3460	0.02580307		4050	-0.00117022	0.00072037	
510.2	0.21851035	0.22036483	1100.19	0.07604988	0.07646419	1690.2	0.04499634	0.04541039	2280.19	-0.00472241	0.0001856	2870.2	0.00955549		3460.2	0.02563755		4050.2	-0.00067016	0.00072036	
510.4	0.2187297	0.22034599	1100.39	0.07500751	0.07645421	1690.4	0.04486256	0.04540513	2280.39	-0.00469977	0.00018307	2870.4	0.0090767		3460.4	0.02608625		4050.4	-0.00085492	0.00072035	
510.6	0.21919036	0.22032715	1100.59	0.07508939	0.07644423	1690.6	0.04484319	0.04539988	2280.59	-0.00502221	0.00018057	2870.6	0.00945287		3460.6	0.02566969		4050.6	-0.00101383	0.00072034	
510.8	0.21888623	0.22030832	1100.79	0.07539942	0.07643424	1690.8	0.04435962	0.04539462	2280.79	-0.00445612	0.0001781	2870.8	0.00942818		3460.8	0.02524971		4050.8	-0.00194305	0.00072033	
511	0.21865293	0.22028948	1100.99	0.07521701	0.07642426	1691	0.04409317	0.04538937	2280.99	-0.00479437	0.00017567	2871	0.00964086		3461	0.02464655		4051	-0.00168727	0.00072032	
511.2	0.21888448	0.22027065	1101.19	0.07596062	0.07641429	1691.2	0.0450757	0.04538412	2281.19	-0.00459994	0.00017327	2871.2	0.00977797		3461.2	0.02455446		4051.2	-0.00170309	0.00072031	
511.4	0.21843263	0.22025182	1101.39	0.07651261	0.07640431	1691.4	0.04412714	0.04537887	2281.39	-0.00471919	0.0001709	2871.4	0.01012715		3461.4	0.02425619		4051.4	-0.00184089	0.0007203	
511.6	0.21881125	0.22023299	1101.59	0.07657119	0.07639433	1691.6	0.0445471	0.04537361	2281.59	-0.00412809	0.00016856	2871.6	0.00958311		3461.6	0.0239337		4051.6	-0.0023646	0.0007203	
511.8	0.21825867	0.22021416	1101.79	0.07792301	0.07638436	1691.8	0.0446241	0.04536836	2281.79	-0.00489814	0.00016626	2871.8	0.00938986		3461.8	0.02346405		4051.8	-0.00299966	0.00072029	
512	0.21822509	0.22019534	1101.99	0.07814555	0.07637439	1692	0.04409549	0.04536311	2281.99	-0.00534556	0.00016399	2872	0.00890737		3462	0.02327167		4052	-0.00407299	0.00072028	
512.2	0.2173537	0.22017652	1102.19	0.07878575	0.07636441	1692.2	0.04425905	0.04535786	2282.19	-0.00572039	0.00016175	2872.2	0.00817288		3462.2	0.0225404		4052.2	-0.00438543	0.00072027	
512.4	0.21834671	0.22015769	1102.39	0.07838159	0.07635444	1692.4	0.04457186	0.04535261	2282.39	-0.00567521	0.00015954	2872.4	0.00881505		3462.4	0.02271165		4052.4	-0.0056727	0.00072026	
512.6	0.21843219	0.22013887	1102.59	0.0790757	0.07634447	1692.6	0.04498088	0.04534736	2282.59	-0.00579305	0.00015736	2872.6	0.00955395		3462.6	0.02173269		4052.6	-0.00690833	0.00072025	
512.8	0.21859869	0.22012005	1102.79	0.07937087	0.07633451	1692.8	0.04509088	0.04534211	2282.79	-0.00633106	0.00015521	2872.8	0.01045342		3462.8	0.02229357		4052.8	-0.00759514	0.00072024	
513	0.21926212	0.22010124	1102.99	0.07995879	0.07632454	1693	0.04557146	0.04533687	2282.99	-0.0058161	0.00015309	2873	0.01120244		3463	0.02152864		4053	-0.00770493	0.00072023	
513.2	0.21983147	0.22008242	1103.19	0.0796883	0.07631457	1693.2	0.04486205	0.04533162	2283.19	-0.00635402	0.000151	2873.2	0.01167502		3463.2	0.02195185		4053.2	-0.00765117	0.00072022	
513.4	0.21994694	0.22006361	1103.39	0.07933984	0.07630461	1693.4	0.0450388	0.04532637	2283.39	-0.00649707	0.00014894	2873.4	0.01189373		3463.4	0.02204146		4053.4	-0.00726665	0.00072021	
513.6	0.21970274	0.22004479	1103.59	0.07960801	0.07629465	1693.6	0.04597132	0.04532113	2283.59	-0.00607126	0.0001469	2873.6	0.0118399		3463.6	0.02265211		4053.6	-0.00699072	0.0007202	
513.8	0.21923841	0.22002598	1103.79	0.08000419	0.07628469	1693.8	0.04591445	0.04531588	2283.79	-0.00501741	0.00014489	2873.8	0.01238831		3463.8	0.0227073		4053.8	-0.00625326	0.00072019	
514	0.21869741	0.22000717	1103.99	0.07988075	0.07627473	1694	0.04531445	0.04531064	2283.99	-0.00504834	0.00014291	2874	0.01192443		3464	0.02347731		4054	-0.00591296	0.00072019	
514.2	0.21919577	0.21998836	1104.19	0.07982838	0.07626477	1694.2	0.0450359	0.04530539	2284.19	-0.00480624	0.00014096	2874.2	0.01180538		3464.2	0.0236128		4054.2	-0.00589468	0.00072018	
514.4	0.21956752	0.21996956	1104.39	0.07982792	0.07625481	1694.4	0.04520968	0.04530015	2284.39	-0.0050057	0.00013904	2874.4	0.01209224		3464.4	0.02372458		4054.4	-0.00570728	0.00072017	
514.6	0.21951047	0.21995075	1104.59	0.07991473	0.07624485	1694.6	0.0450386	0.04529491	2284.59	-0.00453753	0.00013714	2874.6	0.0118956		3464.6	0.02304914		4054.6	-0.00573293	0.00072016	
514.8	0.21945618	0.21993195	1104.79	0.07913207	0.0762349	1694.8	0.04524257	0.04528966	2284.79	-0.00429337	0.00013526	2874.8	0.0114146		3464.8	0.02362647		4054.8	-0.00432403	0.00072015	
515	0.21925854	0.21991315	1104.99	0.07893033	0.07622494	1695	0.0457851	0.04528442	2284.99	-0.00408789	0.00013342	2875	0.01006305		3465	0.02438872		4055	-0.00326161	0.00072014	
515.2	0.21897581	0.21989435	1105.19	0.07896986	0.07621499	1695.2	0.04547282	0.04527918	2285.19	-0.00444636	0.00013159	2875.2	0.00993251		3465.2	0.02441128		4055.2	-0.00179491	0.00072013	
515.4	0.2185685	0.21987555	1105.39	0.07862298	0.07620504	1695.4	0.0451022	0.04527394	2285.39	-0.00532283	0.0001298	2875.4	0.00963347		3465.4	0.0248731		4055.4	-0.00215977	0.00072012	
515.6	0.21858149	0.21985675	1105.59	0.07812586	0.07619509	1695.6	0.04562478	0.0452687	2285.59	-0.00569737	0.00012802	2875.6	0.00784282		3465.6	0.02408547		4055.6	-0.00176124	0.00072011	
515.8	0.218164	0.21983796	1105.79	0.07806416	0.07618514	1695.8	0.04507874	0.04526346	2285.79	-0.00611255	0.00012627	2875.8	0.00730289		3465.8	0.02421322		4055.8	-0.0020544	0.0007201	
516	0.21822123	0.21981917	1105.99	0.07709461	0.0761752	1696	0.04454256	0.04525822	2285.99	-0.00662425	0.00012455	2876	0.00646334		3466	0.02412047		4056	-0.00171198	0.00072009	
516.2	0.21788243	0.21980037	1106.19	0.07752128	0.07616525	1696.2	0.04502285	0.04525299	2286.19	-0.00629723	0.00012285	2876.2	0.00658271		3466.2	0.02427318		4056.2	-0.00219729	0.00072008	
516.4	0.21833028	0.21978158	1106.39	0.07640015	0.07615531	1696.4	0.04471449	0.04524775	2286.39	-0.00502987	0.00012117	2876.4	0.00772595		3466.4	0.02413559		4056.4	-0.00269102	0.00072008	
516.6	0.21791267	0.2197628	1106.59	0.07655406	0.07614536	1696.6	0.04529738	0.04524251	2286.59	-0.00513698	0.00011951	2876.6	0.00806023		3466.6	0.02309015		4056.6	-0.00342661	0.00072007	
516.8	0.21782688	0.21974401	1106.79	0.0754328	0.07613542	1696.8	0.04570764	0.04523728	2286.79	-0.00521378	0.00011788	2876.8	0.00868106		3466.8	0.02342896		4056.8	-0.00313449	0.00072006	
517	0.21803194	0.21972522	1106.99	0.07525553	0.07612548	1697	0.04561921	0.04523204	2286.99	-0.00592598	0.00011627	2877	0.00884095		3467	0.022369		4057	-0.00344857	0.00072005	
517.2	0.21843264	0.21970644	1107.19	0.07510231	0.07611554	1697.2	0.0452814	0.04522681	2287.19	-0.00668542	0.00011468	2877.2	0.0077568		3467.2	0.02279863		4057.2	-0.00386982	0.00072004	
517.4	0.21826195	0.21968766	1107.39	0.0752235	0.0761056	1697.4	0.04606493	0.04522157	2287.39	-0.00625821	0.00011311	2877.4	0.00758125		3467.4	0.02243206		4057.4	-0.00341214	0.00072003	
517.6	0.2186205	0.21966888	1107.59	0.07484741	0.07609567	1697.6	0.04635724	0.04521634	2287.59	-0.00517796	0.00011157	2877.6	0.0080597		3467.6	0.02286755		4057.6	-0.0034327	0.00072002	
517.8	0.21886972	0.2196501	1107.79	0.07430487	0.07608573	1697.8	0.04549038	0.0452111	2287.79	-0.00405103	0.00011004	2877.8	0.00883809		3467.8	0.02220751		4057.8	-0.00465168	0.00072001	
518	0.21873437	0.21963132	1107.99	0.07432445	0.0760758	1698	0.04444059	0.04520587	2287.99	-0.00457898	0.00010854	2878	0.00949737		3468	0.02347966		4058	-0.00516797	0.00072	
518.2	0.21930024	0.21961254	1108.19	0.07354187	0.07606586	1698.2	0.04523774	0.04520064	2288.19	-0.00390955	0.00010706	2878.2	0.01031386		3468.2	0.02366867		4058.2	-0.00493064	0.00071999	
518.4	0.21927317	0.21959377	1108.39	0.07343123	0.07605593	1698.4	0.04558672	0.04519541	2288.39	-0.00378215	0.0001056	2878.4	0.01164071		3468.4	0.02288863		4058.4	-0.00482958	0.00071998	
518.6	0.21837986	0.219575	1108.59	0.07312277	0.076046	1698.6	0.04593151	0.04519018	2288.59	-0.00361918	0.00010415	2878.6	0.01141075		3468.6	0.02348542		4058.6	-0.00521114	0.00071997	
518.8	0.21919678	0.21955623	1108.79	0.07340041	0.07603607	1698.8	0.04593512	0.04518495	2288.79	-0.00440641	0.00010273	2878.8	0.01199069		3468.8	0.02422504		4058.8	-0.00489486	0.00071997	
519	0.21870957	0.21953746	1108.99	0.07450705	0.07602614	1699	0.04519354	0.04517972	2288.99	-0.00460807	0.00010133	2879	0.01172909		3469	0.02389832		4059	-0.00527147	0.00071996	
519.2	0.21875882	0.21951869	1109.19	0.07559909	0.07601622	1699.2	0.04411656	0.04517449	2289.19	-0.00628674	0.00009994	2879.2	0.0123143		3469.2	0.02396019		4059.2	-0.00475645	0.00071995	
519.4	0.21908976	0.21949992	1109.39	0.07542937	0.07600629	1699.4	0.0438238	0.04516926	2289.39	-0.00630317	0.00009858	2879.4	0.01274623		3469.4	0.02522616		4059.4	-0.00515086	0.00071994	
519.6	0.21907839	0.21948116	1109.59	0.07497047	0.07599637	1699.6	0.04215911	0.04516403	2289.59	-0.006911	0.00009723	2879.6	0.01210097		3469.6	0.02560497		4059.6	-0.00497408	0.00071993	
519.8	0.21940757	0.2194624	1109.79	0.07558465	0.07598645	1699.8	0.04101907	0.04515881	2289.79	-0.00695172	0.0000959	2879.8	0.01226693		3469.8	0.02591441		4059.8	-0.00450328	0.00071992	
520	0.21909579	0.21944364	1109.99	0.07587525	0.07597653	1700	0.0405909	0.04515358	2289.99	-0.0070999	0.00009459	2880	0.01187242		3470	0.02533621		4060	-0.00456599	0.00071991	
520.2	0.21788322	0.21942488	1110.19	0.0764688	0.07596661	1700.2	0.04033272	0.04514835	2290.19	-0.00620482	0.0000933	2880.2	0.01171955		3470.2	0.02533169		4060.2	-0.00539415	0.0007199	
520.4	0.21788741	0.21940612	1110.39	0.0762977	0.07595669	1700.4	0.04022464	0.04514313	2290.39	-0.00632309	0.00009203	2880.4	0.01151745		3470.4	0.02481436		4060.4	-0.00580075	0.00071989	
520.6	0.21744276	0.21938736	1110.59	0.07634215	0.07594677	1700.6	0.04136217	0.0451379	2290.59	-0.00687464	0.00009077	2880.6	0.01119103		3470.6	0.02485969		4060.6	-0.00568622	0.00071988	
520.8	0.21772291	0.21936861	1110.79	0.07603213	0.07593685	1700.8	0.04104521	0.04513268	2290.79	-0.00691565	0.00008953	2880.8	0.01068132		3470.8	0.02514945		4060.8	-0.00637531	0.00071987	
521	0.21824069	0.21934985	1110.99	0.0766265	0.07592694	1701	0.04169733	0.04512746	2290.99	-0.00665564	0.0000883	2881	0.00994145		3471	0.02515668		4061	-0.0067186	0.00071986	
521.2	0.2178101	0.2193311	1111.19	0.07688809	0.07591703	1701.2	0.04299787	0.04512223	2291.19	-0.00608793	0.0000871	2881.2	0.00926326		3471.2	0.02461868		4061.2	-0.00572308	0.00071986	
521.4	0.21765419	0.21931235	1111.39	0.0766108	0.07590711	1701.4	0.04382613	0.04511701	2291.39	-0.00547594	0.00008591	2881.4	0.00994657		3471.4	0.02515545		4061.4	-0.00473296	0.00071985	
521.6	0.21822408	0.2192936	1111.59	0.07607258	0.0758972	1701.6	0.04425914	0.04511179	2291.59	-0.004679	0.00008474	2881.6	0.00914344		3471.6	0.02540441		4061.6	-0.00443286	0.00071984	
521.8	0.21830353	0.21927486	1111.79	0.07647124	0.07588729	1701.8	0.04414441	0.04510657	2291.79	-0.00477057	0.00008358	2881.8	0.00896523		3471.8	0.0254667		4061.8	-0.00422124	0.00071983	
522	0.21819968	0.21925611	1111.99	0.07669953	0.07587738	1702	0.0445728	0.04510135	2291.99	-0.00518345	0.00008244	2882	0.00884117		3472	0.02520688		4062	-0.00333549	0.00071982	
522.2	0.21779959	0.21923737	1112.19	0.07620354	0.07586748	1702.2	0.04504273	0.04509613	2292.19	-0.00555322	0.00008131	2882.2	0.00895581		3472.2	0.02470236		4062.2	-0.00231365	0.00071981	
522.4	0.21826892	0.21921863	1112.39	0.07789415	0.07585757	1702.4	0.04509578	0.04509091	2292.39	-0.00577609	0.0000802	2882.4	0.00889737		3472.4	0.02446634		4062.4	-0.00277069	0.0007198	
522.6	0.21815051	0.21919989	1112.59	0.07859901	0.07584767	1702.6	0.04638949	0.04508569	2292.59	-0.00648683	0.0000791	2882.6	0.00817984		3472.6	0.02502207		4062.6	-0.00228737	0.00071979	
522.8	0.21896325	0.21918115	1112.79	0.0791859	0.07583776	1702.8	0.04627402	0.04508047	2292.79	-0.00779755	0.00007802	2882.8	0.00807127		3472.8	0.0246414		4062.8	-0.00162406	0.00071978	
523	0.21891566	0.21916241	1112.99	0.07917897	0.07582786	1703	0.04551919	0.04507525	2292.99	-0.00779799	0.00007696	2883	0.00734119		3473	0.02488438		4063	-0.00060065	0.00071977	
523.2	0.2194253	0.21914367	1113.19	0.07912292	0.07581796	1703.2	0.04434786	0.04507004	2293.19	-0.00842319	0.00007591	2883.2	0.00803488		3473.2	0.02667091		4063.2	-0.00052086	0.00071976	
523.4	0.21995486	0.21912494	1113.39	0.0789575	0.07580806	1703.4	0.04404167	0.04506482	2293.39	-0.00805142	0.00007487	2883.4	0.00833993		3473.4	0.0274415		4063.4	-0.00047651	0.00071975	
523.6	0.22027408	0.21910621	1113.59	0.07827995	0.07579817	1703.6	0.04352937	0.04505961	2293.59	-0.00874711	0.00007385	2883.6	0.00797982		3473.6	0.02742845		4063.6	-0.00070652	0.00071975	
523.8	0.22028584	0.21908748	1113.79	0.0780623	0.07578827	1703.8	0.04342488	0.04505439	2293.79	-0.00935396	0.00007284	2883.8	0.00677905		3473.8	0.02702247		4063.8	-0.00092573	0.00071974	
524	0.219933	0.21906875	1113.99	0.07752511	0.07577837	1704	0.04296976	0.04504918	2293.99	-0.0095947	0.00007184	2884	0.00627454		3474	0.02649951		4064	-0.00196334	0.00071973	
524.2	0.21958952	0.21905002	1114.19	0.07752353	0.07576848	1704.2	0.04254997	0.04504396	2294.19	-0.00957716	0.00007086	2884.2	0.00610784		3474.2	0.0262274		4064.2	-0.00310291	0.00071972	
524.4	0.21967276	0.21903129	1114.39	0.07708679	0.07575859	1704.4	0.04337369	0.04503875	2294.39	-0.01046019	0.00006989	2884.4	0.00641419		3474.4	0.02588149		4064.4	-0.0040036	0.00071971	
524.6	0.21881761	0.21901257	1114.59	0.07574679	0.0757487	1704.6	0.04315151	0.04503354	2294.59	-0.01024727	0.00006894	2884.6	0.00602112		3474.6	0.02624203		4064.6	-0.00452011	0.0007197	
524.8	0.21900941	0.21899385	1114.79	0.07590744	0.0757388	1704.8	0.04298346	0.04502832	2294.79	-0.00994417	0.000068	2884.8	0.00568376		3474.8	0.02610117		4064.8	-0.00593135	0.00071969	
525	0.21822374	0.21897512	1114.99	0.07589847	0.07572892	1705	0.04385362	0.04502311	2294.99	-0.00902883	0.00006707	2885	0.00580362		3475	0.02578213		4065	-0.00603516	0.00071968	
525.2	0.21777216	0.21895641	1115.19	0.07589435	0.07571903	1705.2	0.04417498	0.0450179	2295.19	-0.00885961	0.00006615	2885.2	0.00659354		3475.2	0.02535126		4065.2	-0.00633363	0.00071967	
525.4	0.2180578	0.21893769	1115.39	0.07600011	0.07570914	1705.4	0.04397136	0.04501269	2295.39	-0.00884275	0.00006525	2885.4	0.00670602		3475.4	0.02608036		4065.4	-0.0070581	0.00071966	
525.6	0.21802208	0.21891897	1115.59	0.07518564	0.07569926	1705.6	0.04408149	0.04500748	2295.59	-0.00864165	0.00006435	2885.6	0.00619584		3475.6	0.0250784		4065.6	-0.00762468	0.00071965	
525.8	0.21809442	0.21890026	1115.79	0.07482166	0.07568937	1705.8	0.04345815	0.04500227	2295.79	-0.00801088	0.00006348	2885.8	0.0064238		3475.8	0.02527349		4065.8	-0.00841607	0.00071964	
526	0.21855937	0.21888154	1115.99	0.07376671	0.07567949	1706	0.04356215	0.04499707	2295.99	-0.00789693	0.00006261	2886	0.00659189		3476	0.02473498		4066	-0.00863254	0.00071964	
526.2	0.21896223	0.21886283	1116.19	0.0745319	0.07566961	1706.2	0.04345362	0.04499186	2296.19	-0.0083286	0.00006175	2886.2	0.00663401		3476.2	0.02478049		4066.2	-0.00905137	0.00071963	
526.4	0.21985049	0.21884412	1116.39	0.07537188	0.07565973	1706.4	0.04395627	0.04498665	2296.39	-0.00854651	0.00006091	2886.4	0.00518506		3476.4	0.02485142		4066.4	-0.00803709	0.00071962	
526.6	0.21971521	0.21882541	1116.59	0.07482264	0.07564985	1706.6	0.04414294	0.04498144	2296.59	-0.00891089	0.00006008	2886.6	0.00516556		3476.6	0.02448797		4066.6	-0.00712795	0.00071961	
526.8	0.21998629	0.21880671	1116.79	0.07434242	0.07563997	1706.8	0.04341307	0.04497624	2296.79	-0.00890118	0.00005926	2886.8	0.00487041		3476.8	0.02368702		4066.8	-0.00716032	0.0007196	
527	0.21991923	0.218788	1116.99	0.07455829	0.0756301	1707	0.04336313	0.04497103	2296.99	-0.008448	0.00005845	2887	0.00447338		3477	0.02434893		4067	-0.00637982	0.00071959	
527.2	0.2204307	0.2187693	1117.19	0.07471663	0.07562022	1707.2	0.04319631	0.04496583	2297.19	-0.00783572	0.00005765	2887.2	0.00533321		3477.2	0.02477335		4067.2	-0.00773225	0.00071958	
527.4	0.22053188	0.2187506	1117.39	0.07472107	0.07561035	1707.4	0.04433749	0.04496062	2297.39	-0.00750632	0.00005686	2887.4	0.00521727		3477.4	0.02383562		4067.4	-0.00747934	0.00071957	
527.6	0.22090297	0.21873189	1117.59	0.07351796	0.07560048	1707.6	0.04434378	0.04495542	2297.59	-0.00772885	0.00005608	2887.6	0.00534579		3477.6	0.02340142		4067.6	-0.0074225	0.00071956	
527.8	0.22036113	0.2187132	1117.79	0.07404595	0.07559061	1707.8	0.04397814	0.04495022	2297.79	-0.00883472	0.00005532	2887.8	0.00530189		3477.8	0.02333944		4067.8	-0.00759347	0.00071955	
528	0.21972982	0.2186945	1117.99	0.0735827	0.07558074	1708	0.04364166	0.04494502	2297.99	-0.0081555	0.00005456	2888	0.00641307		3478	0.0230059		4068	-0.00713693	0.00071954	
528.2	0.21873825	0.2186758	1118.19	0.07394611	0.07557087	1708.2	0.04367114	0.04493981	2298.19	-0.00797955	0.00005382	2888.2	0.00700432		3478.2	0.02271447		4068.2	-0.00677864	0.00071953	
528.4	0.21859356	0.21865711	1118.39	0.07434417	0.075561	1708.4	0.04434845	0.04493461	2298.39	-0.00818001	0.00005308	2888.4	0.00724442		3478.4	0.02299303		4068.4	-0.00679069	0.00071953	
528.6	0.21729028	0.21863842	1118.59	0.07423043	0.07555114	1708.6	0.04391413	0.04492941	2298.59	-0.0083612	0.00005236	2888.6	0.0073699		3478.6	0.02317239		4068.6	-0.00561737	0.00071952	
528.8	0.21708191	0.21861973	1118.79	0.07511215	0.07554127	1708.8	0.04414219	0.04492421	2298.79	-0.0082339	0.00005164	2888.8	0.00745577		3478.8	0.02366633		4068.8	-0.00582991	0.00071951	
529	0.21707477	0.21860104	1118.99	0.07583398	0.07553141	1709	0.04426941	0.04491901	2298.99	-0.00823603	0.00005094	2889	0.00867086		3479	0.02413046		4069	-0.00617836	0.0007195	
529.2	0.2173482	0.21858235	1119.19	0.07587568	0.07552155	1709.2	0.04453428	0.04491381	2299.19	-0.00885792	0.00005024	2889.2	0.00976379		3479.2	0.0250244		4069.2	-0.00640728	0.00071949	
529.4	0.21812654	0.21856366	1119.39	0.07627411	0.07551169	1709.4	0.04435199	0.04490862	2299.39	-0.00896695	0.00004955	2889.4	0.01010137		3479.4	0.02485253		4069.4	-0.00555738	0.00071948	
529.6	0.21750354	0.21854498	1119.59	0.07603655	0.07550183	1709.6	0.04381169	0.04490342	2299.59	-0.00835251	0.00004888	2889.6	0.0105096		3479.6	0.02467532		4069.6	-0.00533606	0.00071947	
529.8	0.21862274	0.2185263	1119.79	0.07621837	0.07549197	1709.8	0.04365429	0.04489822	2299.79	-0.00741259	0.00004821	2889.8	0.00991292		3479.8	0.02470254		4069.8	-0.00490463	0.00071946	
530	0.21877353	0.21850761	1119.99	0.07647825	0.07548211	1710	0.04317435	0.04489302	2299.99	-0.00858306	0.00004755	2890	0.01055412		3480	0.02422172		4070	-0.00366308	0.00071945	
530.2	0.21888317	0.21848893	1120.19	0.07719499	0.07547226	1710.2	0.04261101	0.04488783	2300.19	-0.00866733	0.0000469	2890.2	0.01045249		3480.2	0.02377026		4070.2	-0.00343945	0.00071944	
530.4	0.21936186	0.21847026	1120.39	0.07676531	0.0754624	1710.4	0.04197086	0.04488263	2300.39	-0.00918056	0.00004626	2890.4	0.00951322		3480.4	0.02295341		4070.4	-0.00237725	0.00071943	
530.6	0.219761	0.21845158	1120.59	0.07721431	0.07545255	1710.6	0.04045803	0.04487744	2300.59	-0.00959316	0.00004563	2890.6	0.0096786		3480.6	0.0224406		4070.6	-0.00353855	0.00071942	
530.8	0.22031594	0.21843291	1120.79	0.0775381	0.0754427	1710.8	0.04033251	0.04487225	2300.79	-0.00947543	0.000045	2890.8	0.00834027		3480.8	0.02188264		4070.8	-0.00381759	0.00071942	
531	0.22005022	0.21841423	1120.99	0.07785424	0.07543285	1711	0.04027577	0.04486705	2300.99	-0.00979968	0.00004439	2891	0.00812102		3481	0.02210467		4071	-0.00403439	0.00071941	
531.2	0.21956383	0.21839556	1121.19	0.07812959	0.075423	1711.2	0.03955526	0.04486186	2301.19	-0.00898509	0.00004378	2891.2	0.0082855		3481.2	0.02231527		4071.2	-0.00540839	0.0007194	
531.4	0.219534	0.21837689	1121.39	0.07780837	0.07541315	1711.4	0.03912366	0.04485667	2301.39	-0.00945611	0.00004319	2891.4	0.00772373		3481.4	0.02253726		4071.4	-0.00597011	0.00071939	
531.6	0.21864805	0.21835822	1121.59	0.07707161	0.07540331	1711.6	0.03939844	0.04485148	2301.59	-0.00931632	0.0000426	2891.6	0.0080267		3481.6	0.02281756		4071.6	-0.00653501	0.00071938	
531.8	0.21772997	0.21833956	1121.79	0.07647514	0.07539346	1711.8	0.04055608	0.04484628	2301.79	-0.00935912	0.00004201	2891.8	0.00790134		3481.8	0.02254467		4071.8	-0.00688716	0.00071937	
532	0.21718873	0.21832089	1121.99	0.07509505	0.07538362	1712	0.04101626	0.04484109	2301.99	-0.00786531	0.00004144	2892	0.00811684		3482	0.02258355		4072	-0.00754165	0.00071936	
532.2	0.21706226	0.21830223	1122.19	0.07520365	0.07537378	1712.2	0.04187125	0.0448359	2302.19	-0.0085273	0.00004087	2892.2	0.00805849		3482.2	0.02266782		4072.2	-0.00770892	0.00071935	
532.4	0.21824371	0.21828356	1122.39	0.07543728	0.07536393	1712.4	0.04243796	0.04483072	2302.39	-0.00849882	0.00004031	2892.4	0.00819082		3482.4	0.02227904		4072.4	-0.00839756	0.00071934	
532.6	0.21780382	0.2182649	1122.59	0.07487168	0.07535409	1712.6	0.04322172	0.04482553	2302.59	-0.008498	0.00003976	2892.6	0.00812251		3482.6	0.02237789		4072.6	-0.00836491	0.00071933	
532.8	0.21836424	0.21824624	1122.79	0.07475477	0.07534426	1712.8	0.04392278	0.04482034	2302.79	-0.00800719	0.00003922	2892.8	0.00810906		3482.8	0.02293272		4072.8	-0.00867224	0.00071932	
533	0.21890566	0.21822759	1122.99	0.07439477	0.07533442	1713	0.04433991	0.04481515	2302.99	-0.00824136	0.00003868	2893	0.00911504		3483	0.02326081		4073	-0.00937688	0.00071932	
533.2	0.21923027	0.21820893	1123.19	0.07331289	0.07532458	1713.2	0.04425269	0.04480997	2303.19	-0.00834539	0.00003816	2893.2	0.00949664		3483.2	0.02265239		4073.2	-0.00914163	0.00071931	
533.4	0.2197976	0.21819028	1123.39	0.07374102	0.07531475	1713.4	0.04442054	0.04480478	2303.39	-0.00760107	0.00003764	2893.4	0.00920389		3483.4	0.02137783		4073.4	-0.00867563	0.0007193	
533.6	0.21958373	0.21817162	1123.59	0.07361618	0.07530491	1713.6	0.04399671	0.04479959	2303.59	-0.00662247	0.00003712	2893.6	0.00941177		3483.6	0.02089398		4073.6	-0.00852192	0.00071929	
533.8	0.21964337	0.21815297	1123.79	0.07288508	0.07529508	1713.8	0.04402052	0.04479441	2303.79	-0.00580597	0.00003661	2893.8	0.00947854		3483.8	0.02069717		4073.8	-0.00790697	0.00071928	
534	0.21899252	0.21813432	1123.99	0.07213858	0.07528525	1714	0.04335938	0.04478922	2303.99	-0.00596807	0.00003611	2894	0.00965414		3484	0.02097676		4074	-0.00716538	0.00071927	
534.2	0.21908919	0.21811568	1124.19	0.07161471	0.07527542	1714.2	0.0432468	0.04478404	2304.19	-0.00627026	0.00003562	2894.2	0.0088495		3484.2	0.0208281		4074.2	-0.00720856	0.00071926	
534.4	0.21930975	0.21809703	1124.39	0.07148971	0.07526559	1714.4	0.04282491	0.04477886	2304.39	-0.00751406	0.00003513	2894.4	0.0087424		3484.4	0.02078385		4074.4	-0.00653641	0.00071925	
534.6	0.21965216	0.21807839	1124.59	0.07303004	0.07525577	1714.6	0.04185927	0.04477368	2304.59	-0.00829272	0.00003465	2894.6	0.00783337		3484.6	0.02137461		4074.6	-0.00689827	0.00071924	
534.8	0.22007157	0.21805974	1124.79	0.07365278	0.07524594	1714.8	0.04311082	0.04476849	2304.79	-0.00915256	0.00003418	2894.8	0.00763975		3484.8	0.02196932		4074.8	-0.00697364	0.00071923	
535	0.21978623	0.2180411	1124.99	0.07419774	0.07523612	1715	0.04217131	0.04476331	2304.99	-0.00941613	0.00003371	2895	0.007417		3485	0.02232695		4075	-0.00765098	0.00071922	
535.2	0.21958204	0.21802246	1125.19	0.07446754	0.07522629	1715.2	0.04204651	0.04475813	2305.19	-0.00905927	0.00003325	2895.2	0.00656886		3485.2	0.02290617		4075.2	-0.00852076	0.00071921	
535.4	0.22029235	0.21800382	1125.39	0.07418612	0.07521647	1715.4	0.04254079	0.04475295	2305.39	-0.00976129	0.0000328	2895.4	0.00658242		3485.4	0.02292668		4075.4	-0.00956237	0.00071921	
535.6	0.22002569	0.21798519	1125.59	0.07330925	0.07520665	1715.6	0.04347935	0.04474777	2305.59	-0.00891869	0.00003235	2895.6	0.00728189		3485.6	0.02274736		4075.6	-0.0094118	0.0007192	
535.8	0.22104818	0.21796655	1125.79	0.07305416	0.07519683	1715.8	0.04418087	0.04474259	2305.79	-0.00883061	0.00003191	2895.8	0.00751178		3485.8	0.02205992		4075.8	-0.00979294	0.00071919	
536	0.22089814	0.21794792	1125.99	0.07281562	0.07518701	1716	0.04401849	0.04473741	2305.99	-0.00873792	0.00003147	2896	0.0078173		3486	0.02271935		4076	-0.01037584	0.00071918	
536.2	0.22156874	0.21792929	1126.19	0.07357492	0.0751772	1716.2	0.04475559	0.04473224	2306.19	-0.00874574	0.00003104	2896.2	0.0079731		3486.2	0.02296906		4076.2	-0.00983549	0.00071917	
536.4	0.22219623	0.21791066	1126.39	0.07357094	0.07516738	1716.4	0.0445953	0.04472706	2306.39	-0.00838305	0.00003062	2896.4	0.00862412		3486.4	0.02276842		4076.4	-0.01060106	0.00071916	
536.6	0.22175337	0.21789203	1126.59	0.07300923	0.07515757	1716.6	0.04557128	0.04472188	2306.59	-0.00839418	0.0000302	2896.6	0.00925044		3486.6	0.02331672		4076.6	-0.00983833	0.00071915	
536.8	0.22196818	0.2178734	1126.79	0.07266854	0.07514775	1716.8	0.04617525	0.04471671	2306.79	-0.00908886	0.00002979	2896.8	0.01021878		3486.8	0.02331743		4076.8	-0.00996795	0.00071914	
537	0.22246627	0.21785478	1126.99	0.0721325	0.07513794	1717	0.04518409	0.04471153	2306.99	-0.00949182	0.00002938	2897	0.01028371		3487	0.02285461		4077	-0.01044486	0.00071913	
537.2	0.22194997	0.21783615	1127.19	0.07177928	0.07512813	1717.2	0.04500107	0.04470636	2307.19	-0.0093985	0.00002898	2897.2	0.01034023		3487.2	0.02219478		4077.2	-0.00956198	0.00071912	
537.4	0.22177482	0.21781753	1127.39	0.07166459	0.07511832	1717.4	0.04454055	0.04470118	2307.39	-0.00850271	0.00002858	2897.4	0.00994392		3487.4	0.02154242		4077.4	-0.00878897	0.00071911	
537.6	0.22091709	0.21779891	1127.59	0.07128869	0.07510851	1717.6	0.04382964	0.04469601	2307.59	-0.00886573	0.00002819	2897.6	0.00980677		3487.6	0.02122823		4077.6	-0.00752936	0.0007191	
537.8	0.21905255	0.21778029	1127.79	0.07139065	0.07509871	1717.8	0.04377767	0.04469084	2307.79	-0.00918432	0.00002781	2897.8	0.00896338		3487.8	0.02160569		4077.8	-0.00650197	0.0007191	
538	0.21887446	0.21776167	1127.99	0.07128624	0.0750889	1718	0.04372592	0.04468566	2307.99	-0.00910052	0.00002743	2898	0.00821486		3488	0.02080089		4078	-0.00596742	0.00071909	
538.2	0.21871208	0.21774306	1128.19	0.07206345	0.0750791	1718.2	0.04355931	0.04468049	2308.19	-0.00989154	0.00002705	2898.2	0.00749211		3488.2	0.02076317		4078.2	-0.00583379	0.00071908	
538.4	0.21845837	0.21772444	1128.39	0.07329202	0.07506929	1718.4	0.04366876	0.04467532	2308.39	-0.00970225	0.00002668	2898.4	0.00740985		3488.4	0.02110031		4078.4	-0.00534789	0.00071907	
538.6	0.21835102	0.21770583	1128.59	0.07431329	0.07505949	1718.6	0.04341277	0.04467015	2308.59	-0.01073637	0.00002632	2898.6	0.00645317		3488.6	0.02084586		4078.6	-0.00607564	0.00071906	
538.8	0.21884869	0.21768722	1128.79	0.07433241	0.07504969	1718.8	0.04359969	0.04466498	2308.79	-0.01143998	0.00002596	2898.8	0.00571235		3488.8	0.02083475		4078.8	-0.00666945	0.00071905	
539	0.21848561	0.21766861	1128.99	0.07434742	0.07503989	1719	0.04222507	0.04465981	2308.99	-0.01126866	0.0000256	2899	0.004535		3489	0.01981015		4079	-0.00708661	0.00071904	
539.2	0.21767135	0.21765	1129.19	0.07413416	0.0750301	1719.2	0.04225201	0.04465464	2309.19	-0.01149933	0.00002525	2899.2	0.00427276		3489.2	0.01869704		4079.2	-0.0080537	0.00071903	
539.4	0.21757498	0.21763139	1129.39	0.07356748	0.0750203	1719.4	0.04215696	0.04464947	2309.39	-0.01188888	0.00002491	2899.4	0.0048951		3489.4	0.01910225		4079.4	-0.00843952	0.00071902	
539.6	0.21736175	0.21761279	1129.59	0.0728398	0.07501051	1719.6	0.0420604	0.04464431	2309.59	-0.01126552	0.00002457	2899.6	0.00481458		3489.6	0.01908525		4079.6	-0.0073819	0.00071901	
539.8	0.21705818	0.21759419	1129.79	0.07377009	0.07500071	1719.8	0.04155324	0.04463914	2309.79	-0.01081235	0.00002423	2899.8	0.00546808		3489.8	0.01941867		4079.8	-0.00768691	0.000719	
540	0.21631989	0.21757559	1129.99	0.07443869	0.07499092	1720	0.04154089	0.04463397	2309.99	-0.01091385	0.0000239	2900	0.0049565		3490	0.02007519		4080	-0.00812113	0.00071899	
540.2	0.21675768	0.21755699	1130.19	0.07449612	0.07498113	1720.2	0.04226261	0.04462881	2310.19	-0.010083	0.00002358	2900.2	0.00508328		3490.2	0.02020261		4080.2	-0.00784413	0.00071899	
540.4	0.21627512	0.21753839	1130.39	0.07392864	0.07497134	1720.4	0.042741	0.04462364	2310.39	-0.01042715	0.00002325	2900.4	0.00540292		3490.4	0.02076089		4080.4	-0.00831433	0.00071898	
540.6	0.21653541	0.21751979	1130.59	0.07363415	0.07496155	1720.6	0.04380621	0.04461848	2310.59	-0.0098918	0.00002294	2900.6	0.0062584		3490.6	0.02100499		4080.6	-0.00729344	0.00071897	
540.8	0.21704404	0.2175012	1130.79	0.0738687	0.07495176	1720.8	0.04418685	0.04461331	2310.79	-0.01041273	0.00002262	2900.8	0.00617979		3490.8	0.02165506		4080.8	-0.00769415	0.00071896	
541	0.21738862	0.2174826	1130.99	0.07368561	0.07494198	1721	0.04300703	0.04460815	2310.99	-0.01014438	0.00002231	2901	0.00469889		3491	0.02195055		4081	-0.00708123	0.00071895	
541.2	0.21630083	0.21746401	1131.19	0.07366334	0.07493219	1721.2	0.04310869	0.04460299	2311.19	-0.0095092	0.00002201	2901.2	0.00500507		3491.2	0.02185628		4081.2	-0.00605883	0.00071894	
541.4	0.21597493	0.21744542	1131.39	0.07431204	0.07492241	1721.4	0.04252367	0.04459783	2311.39	-0.00909819	0.00002171	2901.4	0.00455431		3491.4	0.02178309		4081.4	-0.00584241	0.00071893	
541.6	0.21541519	0.21742683	1131.59	0.07535407	0.07491263	1721.6	0.04202702	0.04459266	2311.59	-0.00994189	0.00002141	2901.6	0.00449122		3491.6	0.0219004		4081.6	-0.00545847	0.00071892	
541.8	0.21599049	0.21740824	1131.79	0.07607475	0.07490284	1721.8	0.04160547	0.0445875	2311.79	-0.00889203	0.00002112	2901.8	0.00389853		3491.8	0.02171151		4081.8	-0.00561779	0.00071891	
542	0.21676613	0.21738966	1131.99	0.07628253	0.07489306	1722	0.04204616	0.04458234	2311.99	-0.00860377	0.00002083	2902	0.00370067		3492	0.02133621		4082	-0.00539984	0.0007189	
542.2	0.21669706	0.21737107	1132.19	0.07671698	0.07488329	1722.2	0.04157758	0.04457718	2312.19	-0.00847893	0.00002055	2902.2	0.00372724		3492.2	0.02143272		4082.2	-0.00516523	0.00071889	
542.4	0.21641079	0.21735249	1132.39	0.07666656	0.07487351	1722.4	0.04169714	0.04457202	2312.39	-0.00881797	0.00002027	2902.4	0.00429961		3492.4	0.02216894		4082.4	-0.0053912	0.00071888	
542.6	0.21648888	0.21733391	1132.59	0.07578325	0.07486373	1722.6	0.04149	0.04456687	2312.59	-0.00872397	0.00001999	2902.6	0.00429132		3492.6	0.02198895		4082.6	-0.00621773	0.00071888	
542.8	0.21635548	0.21731533	1132.79	0.07502874	0.07485396	1722.8	0.04110106	0.04456171	2312.79	-0.00917612	0.00001972	2902.8	0.00334168		3492.8	0.02202331		4082.8	-0.0072473	0.00071887	
543	0.2153932	0.21729675	1132.99	0.07353756	0.07484418	1723	0.04074823	0.04455655	2312.99	-0.00920972	0.00001945	2903	0.00400777		3493	0.02167765		4083	-0.0075277	0.00071886	
543.2	0.21486887	0.21727818	1133.19	0.07247641	0.07483441	1723.2	0.040703	0.04455139	2313.19	-0.0095007	0.00001918	2903.2	0.00469876		3493.2	0.021675		4083.2	-0.00801271	0.00071885	
543.4	0.21472706	0.2172596	1133.39	0.07148146	0.07482464	1723.4	0.04100902	0.04454624	2313.39	-0.00899309	0.00001892	2903.4	0.00547287		3493.4	0.02266323		4083.4	-0.00800054	0.00071884	
543.6	0.21498016	0.21724103	1133.59	0.07100382	0.07481487	1723.6	0.04042305	0.04454108	2313.59	-0.00892806	0.00001866	2903.6	0.0056075		3493.6	0.02296841		4083.6	-0.00810616	0.00071883	
543.8	0.21472847	0.21722246	1133.79	0.07086565	0.0748051	1723.8	0.04044986	0.04453593	2313.79	-0.00834367	0.00001841	2903.8	0.00666138		3493.8	0.02308064		4083.8	-0.00935692	0.00071882	
544	0.21539603	0.21720389	1133.99	0.07009102	0.07479534	1724	0.04079185	0.04453077	2313.99	-0.00864198	0.00001815	2904	0.00630735		3494	0.02227399		4084	-0.01033156	0.00071881	
544.2	0.21689511	0.21718532	1134.19	0.06774346	0.07478557	1724.2	0.04042488	0.04452562	2314.19	-0.00792146	0.00001791	2904.2	0.00703537		3494.2	0.02236793		4084.2	-0.01060226	0.0007188	
544.4	0.21698901	0.21716675	1134.39	0.06690454	0.07477581	1724.4	0.0404118	0.04452047	2314.39	-0.00774024	0.00001766	2904.4	0.0073296		3494.4	0.02256181		4084.4	-0.0112476	0.00071879	
544.6	0.21735656	0.21714819	1134.59	0.06727049	0.07476604	1724.6	0.04052782	0.04451531	2314.59	-0.00673427	0.00001742	2904.6	0.00793396		3494.6	0.02245071		4084.6	-0.01141416	0.00071878	
544.8	0.21792254	0.21712962	1134.79	0.06785709	0.07475628	1724.8	0.04080788	0.04451016	2314.79	-0.00688564	0.00001718	2904.8	0.0079654		3494.8	0.02166631		4084.8	-0.01168649	0.00071878	
545	0.21824067	0.21711106	1134.99	0.06773618	0.07474652	1725	0.03977243	0.04450501	2314.99	-0.00642211	0.00001695	2905	0.00702584		3495	0.0208919		4085	-0.01154296	0.00071877	
545.2	0.21817673	0.2170925	1135.19	0.06853598	0.07473676	1725.2	0.03936437	0.04449986	2315.19	-0.0059011	0.00001672	2905.2	0.00761821		3495.2	0.02063396		4085.2	-0.01128817	0.00071876	
545.4	0.21807676	0.21707394	1135.39	0.07022127	0.074727	1725.4	0.03850755	0.04449471	2315.39	-0.00540054	0.00001649	2905.4	0.00740488		3495.4	0.02021795		4085.4	-0.01126303	0.00071875	
545.6	0.21864408	0.21705539	1135.59	0.07010736	0.07471725	1725.6	0.03854943	0.04448956	2315.59	-0.00535974	0.00001626	2905.6	0.0074697		3495.6	0.0201854		4085.6	-0.01128346	0.00071874	
545.8	0.21884135	0.21703683	1135.79	0.07072172	0.07470749	1725.8	0.0388047	0.04448441	2315.79	-0.00512645	0.00001604	2905.8	0.00742992		3495.8	0.02045916		4085.8	-0.01021334	0.00071873	
546	0.21891602	0.21701828	1135.99	0.07184881	0.07469774	1726	0.03921301	0.04447926	2315.99	-0.00538295	0.00001582	2906	0.00746207		3496	0.02099055		4086	-0.00985622	0.00071872	
546.2	0.21854109	0.21699973	1136.19	0.07193961	0.07468798	1726.2	0.03921915	0.04447411	2316.19	-0.0058912	0.0000156	2906.2	0.00770746		3496.2	0.02124404		4086.2	-0.00933975	0.00071871	
546.4	0.21819596	0.21698117	1136.39	0.07198158	0.07467823	1726.4	0.03995783	0.04446897	2316.39	-0.00647058	0.00001539	2906.4	0.00668638		3496.4	0.02182966		4086.4	-0.00957932	0.0007187	
546.6	0.21793397	0.21696263	1136.59	0.0724147	0.07466848	1726.6	0.04059394	0.04446382	2316.59	-0.00621118	0.00001518	2906.6	0.00584616		3496.6	0.02242359		4086.6	-0.00985973	0.00071869	
546.8	0.21703019	0.21694408	1136.79	0.07291575	0.07465873	1726.8	0.04010768	0.04445867	2316.79	-0.00753995	0.00001497	2906.8	0.0048783		3496.8	0.02300446		4086.8	-0.0096176	0.00071868	
547	0.21636443	0.21692553	1136.99	0.07278274	0.07464899	1727	0.04073488	0.04445353	2316.99	-0.00789218	0.00001477	2907	0.00514345		3497	0.02368517		4087	-0.00901714	0.00071867	
547.2	0.21603522	0.21690699	1137.19	0.07209722	0.07463924	1727.2	0.04121512	0.04444838	2317.19	-0.00897771	0.00001457	2907.2	0.00457794		3497.2	0.02423825		4087.2	-0.00920636	0.00071867	
547.4	0.21484991	0.21688844	1137.39	0.07190354	0.07462949	1727.4	0.04107853	0.04444324	2317.39	-0.0098324	0.00001437	2907.4	0.00455024		3497.4	0.02481691		4087.4	-0.00906623	0.00071866	
547.6	0.21413515	0.2168699	1137.59	0.07175869	0.07461975	1727.6	0.04034962	0.0444381	2317.59	-0.01107101	0.00001417	2907.6	0.00453526		3497.6	0.02489868		4087.6	-0.0100478	0.00071865	
547.8	0.21378102	0.21685136	1137.79	0.07146533	0.07461001	1727.8	0.04124498	0.04443295	2317.79	-0.01114099	0.00001398	2907.8	0.00447715		3497.8	0.02402528		4087.8	-0.01016399	0.00071864	
548	0.21453613	0.21683283	1137.99	0.07008639	0.07460027	1728	0.04094871	0.04442781	2317.99	-0.01172463	0.00001379	2908	0.00529988		3498	0.02326095		4088	-0.01069681	0.00071863	
548.2	0.21480353	0.21681429	1138.19	0.0692903	0.07459053	1728.2	0.04110681	0.04442267	2318.19	-0.01176023	0.0000136	2908.2	0.00581555		3498.2	0.0231928		4088.2	-0.01059268	0.00071862	
548.4	0.21384655	0.21679575	1138.39	0.06988738	0.07458079	1728.4	0.04185751	0.04441753	2318.39	-0.01116439	0.00001341	2908.4	0.00547151		3498.4	0.02249351		4088.4	-0.0109288	0.00071861	
548.6	0.21349153	0.21677722	1138.59	0.0700869	0.07457105	1728.6	0.04251242	0.04441239	2318.59	-0.01058944	0.00001323	2908.6	0.00604865		3498.6	0.02107841		4088.6	-0.01022048	0.0007186	
548.8	0.21400089	0.21675869	1138.79	0.06999589	0.07456131	1728.8	0.04332749	0.04440725	2318.79	-0.01151944	0.00001305	2908.8	0.00668608		3498.8	0.01931375		4088.8	-0.00984219	0.00071859	
549	0.2141083	0.21674016	1138.99	0.06980003	0.07455158	1729	0.0425881	0.04440211	2318.99	-0.01131095	0.00001287	2909	0.00596416		3499	0.01909137		4089	-0.01001613	0.00071858	
549.2	0.21448105	0.21672163	1139.19	0.07040839	0.07454184	1729.2	0.04290305	0.04439697	2319.19	-0.01086658	0.0000127	2909.2	0.00624903		3499.2	0.0190591		4089.2	-0.01006198	0.00071857	
549.4	0.21450003	0.2167031	1139.39	0.06977343	0.07453211	1729.4	0.04198477	0.04439183	2319.39	-0.01051407	0.00001252	2909.4	0.00621785		3499.4	0.01866331		4089.4	-0.00969733	0.00071856	
549.6	0.21461431	0.21668458	1139.59	0.06883565	0.07452238	1729.6	0.04200269	0.04438669	2319.59	-0.01033633	0.00001235	2909.6	0.00642346		3499.6	0.01968286		4089.6	-0.00966609	0.00071856	
549.8	0.2146914	0.21666605	1139.79	0.07011817	0.07451265	1729.8	0.04228343	0.04438155	2319.79	-0.0108527	0.00001218	2909.8	0.0058674		3499.8	0.01926364		4089.8	-0.00914459	0.00071855	
550	0.21463884	0.21664753	1139.99	0.07041476	0.07450292	1730	0.04233461	0.04437642	2319.99	-0.01076216	0.00001202	2910	0.00596246		3500	0.01942969		4090	-0.00927567	0.00071854	
550.2	0.21452136	0.21662901	1140.19	0.07045818	0.07449319	1730.2	0.04277411	0.04437128	2320.19	-0.01054117	0.00001185	2910.2	0.00595522		3500.2	0.01947954		4090.2	-0.00968052	0.00071853	
550.4	0.21435297	0.21661049	1140.39	0.07063479	0.07448347	1730.4	0.04203481	0.04436615	2320.39	-0.00999961	0.00001169	2910.4	0.00517059		3500.4	0.01987401		4090.4	-0.00990664	0.00071852	
550.6	0.21359521	0.21659198	1140.59	0.07113551	0.07447374	1730.6	0.04108926	0.04436101	2320.59	-0.01023709	0.00001153	2910.6	0.0053026		3500.6	0.02035342		4090.6	-0.01013211	0.00071851	
550.8	0.21349657	0.21657346	1140.79	0.0717126	0.07446402	1730.8	0.0394418	0.04435588	2320.79	-0.01116385	0.00001137	2910.8	0.00509174		3500.8	0.02070843		4090.8	-0.00992035	0.0007185	
551	0.21313583	0.21655494	1140.99	0.07116752	0.0744543	1731	0.0387976	0.04435074	2320.99	-0.01202064	0.00001122	2911	0.00460846		3501	0.02149871		4091	-0.00983051	0.00071849	
551.2	0.2131495	0.21653643	1141.19	0.07046191	0.07444457	1731.2	0.03808965	0.04434561	2321.19	-0.01168997	0.00001106	2911.2	0.00449758		3501.2	0.02188373		4091.2	-0.01017241	0.00071848	
551.4	0.21222075	0.21651792	1141.39	0.07098758	0.07443485	1731.4	0.03728817	0.04434048	2321.39	-0.0118452	0.00001091	2911.4	0.00577408		3501.4	0.02265448		4091.4	-0.01024914	0.00071847	
551.6	0.21215951	0.21649941	1141.59	0.07134311	0.07442514	1731.6	0.03726563	0.04433535	2321.59	-0.01175643	0.00001076	2911.6	0.00541705		3501.6	0.02257204		4091.6	-0.00996382	0.00071846	
551.8	0.21305946	0.2164809	1141.79	0.07123183	0.07441542	1731.8	0.03846928	0.04433022	2321.79	-0.0119219	0.00001062	2911.8	0.00585985		3501.8	0.02226985		4091.8	-0.01003239	0.00071845	
552	0.21341495	0.2164624	1141.99	0.06997727	0.0744057	1732	0.03837617	0.04432509	2321.99	-0.01228656	0.00001047	2912	0.00755804		3502	0.02196508		4092	-0.00986931	0.00071845	
552.2	0.21364215	0.21644389	1142.19	0.07088012	0.07439599	1732.2	0.03911971	0.04431996	2322.19	-0.01240172	0.00001033	2912.2	0.00699343		3502.2	0.0211794		4092.2	-0.00978033	0.00071844	
552.4	0.21348851	0.21642539	1142.39	0.07053576	0.07438627	1732.4	0.03978779	0.04431483	2322.39	-0.0121184	0.00001019	2912.4	0.00706405		3502.4	0.02040088		4092.4	-0.01012401	0.00071843	
552.6	0.21427602	0.21640689	1142.59	0.06987739	0.07437656	1732.6	0.04057469	0.0443097	2322.59	-0.0119426	0.00001005	2912.6	0.00739815		3502.6	0.01949094		4092.6	-0.00911054	0.00071842	
552.8	0.21502279	0.21638839	1142.79	0.0700584	0.07436685	1732.8	0.04215912	0.04430457	2322.79	-0.01223871	0.00000991	2912.8	0.00702712		3502.8	0.0188922		4092.8	-0.00975263	0.00071841	
553	0.21507245	0.21636989	1142.99	0.06937448	0.07435714	1733	0.04212285	0.04429944	2322.99	-0.01141568	0.00000978	2913	0.00657631		3503	0.01816446		4093	-0.00919892	0.0007184	
553.2	0.21488566	0.21635139	1143.19	0.06928187	0.07434743	1733.2	0.04293694	0.04429431	2323.19	-0.01149348	0.00000964	2913.2	0.00696074		3503.2	0.01883648		4093.2	-0.00919124	0.00071839	
553.4	0.21514408	0.2163329	1143.39	0.06870901	0.07433773	1733.4	0.04302189	0.04428919	2323.39	-0.01079399	0.00000951	2913.4	0.0061606		3503.4	0.01886657		4093.4	-0.00912507	0.00071838	
553.6	0.21491621	0.2163144	1143.59	0.06917975	0.07432802	1733.6	0.04445375	0.04428406	2323.59	-0.01016152	0.00000938	2913.6	0.00562531		3503.6	0.01843873		4093.6	-0.00959254	0.00071837	
553.8	0.21592532	0.21629591	1143.79	0.06991605	0.07431832	1733.8	0.04588795	0.04427894	2323.79	-0.01050057	0.00000925	2913.8	0.00504296		3503.8	0.01747259		4093.8	-0.01014071	0.00071836	
554	0.21614647	0.21627742	1143.99	0.07048207	0.07430861	1734	0.04531734	0.04427381	2323.99	-0.00965682	0.00000913	2914	0.00575561		3504	0.01770385		4094	-0.01023012	0.00071835	
554.2	0.21667646	0.21625893	1144.19	0.07066666	0.07429891	1734.2	0.04436982	0.04426869	2324.19	-0.00845481	0.000009	2914.2	0.00549251		3504.2	0.01821027		4094.2	-0.01145475	0.00071835	
554.4	0.21595458	0.21624044	1144.39	0.07024936	0.07428921	1734.4	0.04307762	0.04426356	2324.39	-0.00882883	0.00000888	2914.4	0.00485959		3504.4	0.01846451		4094.4	-0.01178506	0.00071834	
554.6	0.21629887	0.21622196	1144.59	0.07044539	0.07427951	1734.6	0.04209894	0.04425844	2324.59	-0.00915387	0.00000876	2914.6	0.00419641		3504.6	0.0186438		4094.6	-0.01206364	0.00071833	
554.8	0.21692522	0.21620347	1144.79	0.07009766	0.07426981	1734.8	0.04125508	0.04425332	2324.79	-0.00847892	0.00000864	2914.8	0.00371444		3504.8	0.01948014		4094.8	-0.01291924	0.00071832	
555	0.21657384	0.21618499	1144.99	0.06894478	0.07426011	1735	0.04050076	0.0442482	2324.99	-0.00763831	0.00000852	2915	0.00270585		3505	0.01986033		4095	-0.01312102	0.00071831	
555.2	0.21707359	0.21616651	1145.19	0.06874799	0.07425042	1735.2	0.04048428	0.04424308	2325.19	-0.00648107	0.0000084	2915.2	0.0036563		3505.2	0.01938725		4095.2	-0.01339959	0.0007183	
555.4	0.21596718	0.21614803	1145.39	0.0693987	0.07424072	1735.4	0.03947474	0.04423796	2325.39	-0.00682713	0.00000829	2915.4	0.00426805		3505.4	0.01930055		4095.4	-0.01333275	0.00071829	
555.6	0.2154224	0.21612955	1145.59	0.06969799	0.07423103	1735.6	0.03934549	0.04423284	2325.59	-0.00789962	0.00000817	2915.6	0.00407695		3505.6	0.01933268		4095.6	-0.01290116	0.00071828	
555.8	0.21512563	0.21611108	1145.79	0.06943993	0.07422134	1735.8	0.03910011	0.04422772	2325.79	-0.0083114	0.00000806	2915.8	0.00504109		3505.8	0.01827676		4095.8	-0.01239544	0.00071827	
556	0.21404104	0.2160926	1145.99	0.06948077	0.07421165	1736	0.03771544	0.0442226	2325.99	-0.00833281	0.00000795	2916	0.00617359		3506	0.01829218		4096	-0.01120684	0.00071826	
556.2	0.2136183	0.21607413	1146.19	0.07058479	0.07420196	1736.2	0.038024	0.04421748	2326.19	-0.00863504	0.00000784	2916.2	0.00585025		3506.2	0.01797091		4096.2	-0.0106694	0.00071825	
556.4	0.21365447	0.21605566	1146.39	0.06966926	0.07419227	1736.4	0.0383774	0.04421236	2326.39	-0.00793049	0.00000774	2916.4	0.00690989		3506.4	0.01767848		4096.4	-0.01004427	0.00071824	
556.6	0.21367787	0.21603719	1146.59	0.06936417	0.07418258	1736.6	0.03902059	0.04420725	2326.59	-0.0076444	0.00000763	2916.6	0.0068699		3506.6	0.017222		4096.6	-0.00871389	0.00071824	
556.8	0.21224132	0.21601872	1146.79	0.06946674	0.0741729	1736.8	0.03940883	0.04420213	2326.79	-0.00792812	0.00000753	2916.8	0.00739007		3506.8	0.01705394		4096.8	-0.00812412	0.00071823	
557	0.21154961	0.21600025	1146.99	0.06954541	0.07416321	1737	0.0390523	0.04419701	2326.99	-0.00752883	0.00000742	2917	0.007063		3507	0.01648595		4097	-0.006871	0.00071822	
557.2	0.21195273	0.21598179	1147.19	0.07097459	0.07415353	1737.2	0.04015003	0.0441919	2327.19	-0.00787315	0.00000732	2917.2	0.00787259		3507.2	0.01674649		4097.2	-0.00683062	0.00071821	
557.4	0.2127007	0.21596332	1147.39	0.07128846	0.07414385	1737.4	0.04034747	0.04418678	2327.39	-0.00792265	0.00000722	2917.4	0.00668683		3507.4	0.01628718		4097.4	-0.00629784	0.0007182	
557.6	0.21372014	0.21594486	1147.59	0.07163517	0.07413417	1737.6	0.04195241	0.04418167	2327.59	-0.00884728	0.00000712	2917.6	0.00662578		3507.6	0.01572521		4097.6	-0.00661412	0.00071819	
557.8	0.2143632	0.2159264	1147.79	0.07205007	0.07412449	1737.8	0.04265611	0.04417656	2327.79	-0.0087769	0.00000703	2917.8	0.00651042		3507.8	0.01600012		4097.8	-0.00653657	0.00071818	
558	0.21466744	0.21590794	1147.99	0.07167692	0.07411481	1738	0.04186177	0.04417144	2327.99	-0.00875971	0.00000693	2918	0.00606814		3508	0.01701061		4098	-0.0066482	0.00071817	
558.2	0.21500017	0.21588948	1148.19	0.06992347	0.07410513	1738.2	0.04147731	0.04416633	2328.19	-0.00844927	0.00000684	2918.2	0.00519328		3508.2	0.01721571		4098.2	-0.00834966	0.00071816	
558.4	0.21527769	0.21587103	1148.39	0.06833473	0.07409546	1738.4	0.04203996	0.04416122	2328.39	-0.00892601	0.00000674	2918.4	0.00376941		3508.4	0.01780919		4098.4	-0.0093106	0.00071815	
558.6	0.21676313	0.21585257	1148.59	0.06753502	0.07408578	1738.6	0.04193638	0.04415611	2328.59	-0.00863001	0.00000665	2918.6	0.0023824		3508.6	0.01942094		4098.6	-0.00987201	0.00071814	
558.8	0.21690034	0.21583412	1148.79	0.0666742	0.07407611	1738.8	0.0423655	0.044151	2328.79	-0.00763743	0.00000656	2918.8	0.00251342		3508.8	0.01994054		4098.8	-0.01061438	0.00071813	
559	0.21676988	0.21581567	1148.99	0.06605684	0.07406644	1739	0.042052	0.04414589	2328.99	-0.00781558	0.00000647	2919	0.00218942		3509	0.02078679		4099	-0.01070768	0.00071813	
559.2	0.21698249	0.21579722	1149.19	0.0663248	0.07405677	1739.2	0.04198735	0.04414078	2329.19	-0.00815754	0.00000638	2919.2	0.00345713		3509.2	0.02099821		4099.2	-0.0107832	0.00071812	
559.4	0.21623565	0.21577877	1149.39	0.0669188	0.0740471	1739.4	0.04192883	0.04413567	2329.39	-0.00921732	0.00000629	2919.4	0.00314851		3509.4	0.02210843		4099.4	-0.01097858	0.00071811	
559.6	0.21647259	0.21576033	1149.59	0.06694382	0.07403743	1739.6	0.04137966	0.04413056	2329.59	-0.01063768	0.00000621	2919.6	0.00288942		3509.6	0.02212454		4099.6	-0.01087353	0.0007181	
559.8	0.21594229	0.21574188	1149.79	0.06686124	0.07402776	1739.8	0.04024515	0.04412545	2329.79	-0.0110546	0.00000612	2919.8	0.00373357		3509.8	0.02212871		4099.8	-0.00937209	0.00071809	
560	0.21526355	0.21572344	1149.99	0.06733483	0.0740181	1740	0.04018037	0.04412035	2329.99	-0.0113778	0.00000604	2920	0.00428139		3510	0.02282161		4100	-0.01012272	0.00071808	
560.2	0.21670311	0.215705	1150.19	0.06781207	0.07400843	1740.2	0.04049393	0.04411524	2330.19	-0.01149066	0.00000596	2920.2	0.00447591		3510.2	0.022586		4100.2	-0.00996438	0.00071807	
560.4	0.21631066	0.21568656	1150.39	0.06795544	0.07399877	1740.4	0.04026442	0.04411014	2330.39	-0.01105801	0.00000588	2920.4	0.00496066		3510.4	0.02215349		4100.4	-0.00957	0.00071806	
560.6	0.21597611	0.21566812	1150.59	0.06857942	0.07398911	1740.6	0.04069506	0.04410503	2330.59	-0.01121118	0.0000058	2920.6	0.00423108		3510.6	0.02261749		4100.6	-0.00784461	0.00071805	
560.8	0.21488512	0.21564968	1150.79	0.07001209	0.07397945	1740.8	0.0396402	0.04409993	2330.79	-0.01145739	0.00000572	2920.8	0.00430352		3510.8	0.02175247		4100.8	-0.00693296	0.00071804	
561	0.21473153	0.21563124	1150.99	0.07017054	0.07396979	1741	0.03955397	0.04409482	2330.99	-0.0110702	0.00000564	2921	0.00363797		3511	0.02105446		4101	-0.0064324	0.00071803	
561.2	0.21550959	0.21561281	1151.19	0.07170381	0.07396013	1741.2	0.0397207	0.04408972	2331.19	-0.01151634	0.00000556	2921.2	0.00471193		3511.2	0.02013502		4101.2	-0.00664247	0.00071803	
561.4	0.21491388	0.21559438	1151.39	0.07130424	0.07395048	1741.4	0.03933241	0.04408462	2331.39	-0.01189717	0.00000549	2921.4	0.0037101		3511.4	0.01947564		4101.4	-0.00625884	0.00071802	
561.6	0.21442025	0.21557595	1151.59	0.07085924	0.07394082	1741.6	0.03966462	0.04407951	2331.59	-0.01198031	0.00000541	2921.6	0.0037054		3511.6	0.01893036		4101.6	-0.00694597	0.00071801	
561.8	0.21336205	0.21555752	1151.79	0.0699015	0.07393117	1741.8	0.0394712	0.04407441	2331.79	-0.01178167	0.00000534	2921.8	0.00325269		3511.8	0.01851535		4101.8	-0.00692359	0.000718	
562	0.21348554	0.21553909	1151.99	0.06868523	0.07392151	1742	0.03901241	0.04406931	2331.99	-0.01163801	0.00000526	2922	0.00304594		3512	0.01777085		4102	-0.00740996	0.00071799	
562.2	0.2135324	0.21552067	1152.19	0.06789576	0.07391186	1742.2	0.0386905	0.04406421	2332.19	-0.01101083	0.00000519	2922.2	0.00259177		3512.2	0.01676559		4102.2	-0.00815905	0.00071798	
562.4	0.21369015	0.21550224	1152.39	0.06798851	0.07390221	1742.4	0.03839469	0.04405911	2332.39	-0.01111055	0.00000512	2922.4	0.00258878		3512.4	0.0169779		4102.4	-0.00789514	0.00071797	
562.6	0.2134786	0.21548382	1152.59	0.06862285	0.07389256	1742.6	0.03894607	0.04405401	2332.59	-0.01089329	0.00000505	2922.6	0.00233532		3512.6	0.0166689		4102.6	-0.00806951	0.00071796	
562.8	0.21309617	0.2154654	1152.79	0.0685064	0.07388291	1742.8	0.03912353	0.04404891	2332.79	-0.01061292	0.00000498	2922.8	0.00359763		3512.8	0.0158049		4102.8	-0.00760181	0.00071795	
563	0.21274818	0.21544698	1152.99	0.0682319	0.07387327	1743	0.03867619	0.04404382	2332.99	-0.01132326	0.00000491	2923	0.00369279		3513	0.01588842		4103	-0.00796586	0.00071794	
563.2	0.21245819	0.21542856	1153.19	0.06792914	0.07386362	1743.2	0.0382756	0.04403872	2333.19	-0.01193114	0.00000485	2923.2	0.00405539		3513.2	0.01595405		4103.2	-0.00726566	0.00071793	
563.4	0.21236943	0.21541014	1153.39	0.06829605	0.07385398	1743.4	0.03870795	0.04403362	2333.39	-0.0127082	0.00000478	2923.4	0.00394576		3513.4	0.01613986		4103.4	-0.0072868	0.00071792	
563.6	0.2122237	0.21539173	1153.59	0.06802597	0.07384434	1743.6	0.03819069	0.04402853	2333.59	-0.01374575	0.00000472	2923.6	0.00457254		3513.6	0.01572571		4103.6	-0.00726149	0.00071792	
563.8	0.21152199	0.21537332	1153.79	0.06690125	0.07383469	1743.8	0.03884989	0.04402343	2333.79	-0.01407552	0.00000465	2923.8	0.00584508		3513.8	0.01650378		4103.8	-0.00720582	0.00071791	
564	0.21181088	0.2153549	1153.99	0.06651548	0.07382505	1744	0.0393448	0.04401833	2333.99	-0.01347669	0.00000459	2924	0.0052323		3514	0.01699288		4104	-0.00807395	0.0007179	
564.2	0.21249413	0.21533649	1154.19	0.0671592	0.07381541	1744.2	0.0396747	0.04401324	2334.19	-0.01336165	0.00000452	2924.2	0.00500448		3514.2	0.01877628		4104.2	-0.00849617	0.00071789	
564.4	0.21205586	0.21531809	1154.39	0.06720092	0.07380578	1744.4	0.04026711	0.04400815	2334.39	-0.0140359	0.00000446	2924.4	0.00503598		3514.4	0.02021323		4104.4	-0.00808277	0.00071788	
564.6	0.21194543	0.21529968	1154.59	0.06737561	0.07379614	1744.6	0.04112144	0.04400305	2334.59	-0.01466666	0.0000044	2924.6	0.00479223		3514.6	0.02185813		4104.6	-0.00703259	0.00071787	
564.8	0.21100052	0.21528127	1154.79	0.06694428	0.07378651	1744.8	0.04003012	0.04399796	2334.79	-0.01483192	0.00000434	2924.8	0.00453433		3514.8	0.0215438		4104.8	-0.00753884	0.00071786	
565	0.2111488	0.21526287	1154.99	0.06647877	0.07377687	1745	0.0405427	0.04399287	2334.99	-0.01472611	0.00000428	2925	0.004057		3515	0.02320441		4105	-0.00833614	0.00071785	
565.2	0.21186315	0.21524447	1155.19	0.06734037	0.07376724	1745.2	0.04030195	0.04398778	2335.19	-0.0146033	0.00000422	2925.2	0.00357895		3515.2	0.02342507		4105.2	-0.00914299	0.00071784	
565.4	0.21227954	0.21522607	1155.39	0.06676211	0.07375761	1745.4	0.03969231	0.04398269	2335.39	-0.01520342	0.00000417	2925.4	0.002174		3515.4	0.02427948		4105.4	-0.00894597	0.00071783	
565.6	0.21288345	0.21520767	1155.59	0.0674585	0.07374798	1745.6	0.03943014	0.04397759	2335.59	-0.01556302	0.00000411	2925.6	0.00163314		3515.6	0.02501544		4105.6	-0.01007995	0.00071782	
565.8	0.21261953	0.21518927	1155.79	0.06785774	0.07373835	1745.8	0.03969244	0.04397251	2335.79	-0.01520022	0.00000405	2925.8	0.00089818		3515.8	0.02475706		4105.8	-0.01042452	0.00071781	
566	0.21273604	0.21517087	1155.99	0.06842167	0.07372872	1746	0.03893753	0.04396742	2335.99	-0.01432007	0.000004	2926	0.0005862		3516	0.02366134		4106	-0.00996443	0.00071781	
566.2	0.21300399	0.21515248	1156.19	0.06894919	0.07371909	1746.2	0.03819674	0.04396233	2336.19	-0.01409827	0.00000394	2926.2	-0.00017137		3516.2	0.02301088		4106.2	-0.00942648	0.0007178	
566.4	0.21394793	0.21513409	1156.39	0.06946898	0.07370947	1746.4	0.03737758	0.04395724	2336.39	-0.01370063	0.00000389	2926.4	-0.0001591		3516.4	0.02129418		4106.4	-0.00888914	0.00071779	
566.6	0.2125679	0.2151157	1156.59	0.06995904	0.07369984	1746.6	0.03754282	0.04395215	2336.59	-0.01355554	0.00000384	2926.6	-0.00054251		3516.6	0.02017819		4106.6	-0.00885992	0.00071778	
566.8	0.2128581	0.21509731	1156.79	0.06970392	0.07369022	1746.8	0.03653608	0.04394707	2336.79	-0.01334796	0.00000378	2926.8	0.00006099		3516.8	0.01895759		4106.8	-0.00830644	0.00071777	
567	0.21215772	0.21507892	1156.99	0.06999807	0.0736806	1747	0.03505174	0.04394198	2336.99	-0.01317097	0.00000373	2927	0.00002111		3517	0.01801036		4107	-0.0083641	0.00071776	
567.2	0.21238071	0.21506053	1157.19	0.0698535	0.07367098	1747.2	0.03455488	0.04393689	2337.19	-0.01276928	0.00000368	2927.2	0.00087466		3517.2	0.01783259		4107.2	-0.00707143	0.00071775	
567.4	0.21304972	0.21504215	1157.39	0.07008412	0.07366136	1747.4	0.03453299	0.04393181	2337.39	-0.01221121	0.00000363	2927.4	0.00214428		3517.4	0.01730012		4107.4	-0.00712958	0.00071774	
567.6	0.21359105	0.21502376	1157.59	0.06973763	0.07365174	1747.6	0.0338187	0.04392672	2337.59	-0.0122151	0.00000358	2927.6	0.00356169		3517.6	0.01688535		4107.6	-0.00741862	0.00071773	
567.8	0.21396631	0.21500538	1157.79	0.06864211	0.07364213	1747.8	0.03350025	0.04392164	2337.79	-0.01171275	0.00000353	2927.8	0.00407204		3517.8	0.01759399		4107.8	-0.00778805	0.00071772	
568	0.21474408	0.214987	1157.99	0.06831458	0.07363251	1748	0.03332573	0.04391656	2337.99	-0.01188632	0.00000348	2928	0.00446642		3518	0.01814368		4108	-0.00797648	0.00071771	
568.2	0.21559148	0.21496862	1158.19	0.06896104	0.0736229	1748.2	0.03407647	0.04391147	2338.19	-0.01179519	0.00000344	2928.2	0.00476965		3518.2	0.01884737		4108.2	-0.00913887	0.00071771	
568.4	0.21539517	0.21495024	1158.39	0.06830335	0.07361329	1748.4	0.03352668	0.04390639	2338.39	-0.01292028	0.00000339	2928.4	0.00484603		3518.4	0.01920611		4108.4	-0.00871585	0.0007177	
568.6	0.21457988	0.21493187	1158.59	0.06710052	0.07360367	1748.6	0.03304291	0.04390131	2338.59	-0.01253546	0.00000334	2928.6	0.00487589		3518.6	0.01934882		4108.6	-0.00824883	0.00071769	
568.8	0.21464538	0.2149135	1158.79	0.06631498	0.07359406	1748.8	0.03299641	0.04389623	2338.79	-0.01275664	0.0000033	2928.8	0.00458895		3518.8	0.01888921		4108.8	-0.00859555	0.00071768	
569	0.21514245	0.21489512	1158.99	0.06663987	0.07358446	1749	0.03476641	0.04389115	2338.99	-0.01360547	0.00000325	2929	0.00449927		3519	0.01992981		4109	-0.00921722	0.00071767	
569.2	0.21558672	0.21487675	1159.19	0.06704586	0.07357485	1749.2	0.03401953	0.04388607	2339.19	-0.01368464	0.00000321	2929.2	0.00385492		3519.2	0.01982324		4109.2	-0.00902467	0.00071766	
569.4	0.21635643	0.21485838	1159.39	0.06729143	0.07356524	1749.4	0.03392767	0.04388099	2339.39	-0.01473698	0.00000316	2929.4	0.00329941		3519.4	0.01987287		4109.4	-0.00897991	0.00071765	
569.6	0.2157846	0.21484001	1159.59	0.06763072	0.07355564	1749.6	0.03404018	0.04387591	2339.59	-0.01460714	0.00000312	2929.6	0.00335048		3519.6	0.01979933		4109.6	-0.00947645	0.00071764	
569.8	0.21514821	0.21482165	1159.79	0.06804592	0.07354603	1749.8	0.03426233	0.04387083	2339.79	-0.0139577	0.00000308	2929.8	0.00300477		3519.8	0.01961748		4109.8	-0.00959245	0.00071763	
570	0.21517948	0.21480328	1159.99	0.06821247	0.07353643	1750	0.03492678	0.04386576	2339.99	-0.01332372	0.00000304	2930	0.00324456		3520	0.01903955		4110	-0.00846875	0.00071762	
570.2	0.21461494	0.21478492	1160.19	0.06829101	0.07352683	1750.2	0.03604051	0.04386068	2340.19	-0.0137863	0.00000299	2930.2	0.00320296		3520.2	0.01863802		4110.2	-0.00855137	0.00071761	
570.4	0.21478044	0.21476656	1160.39	0.0682369	0.07351723	1750.4	0.03654832	0.0438556	2340.39	-0.01400449	0.00000295	2930.4	0.0040058		3520.4	0.01767141		4110.4	-0.00822378	0.0007176	
570.6	0.21378993	0.2147482	1160.59	0.06858912	0.07350763	1750.6	0.03700146	0.04385053	2340.59	-0.01349424	0.00000291	2930.6	0.00415361		3520.6	0.01710025		4110.6	-0.00817034	0.0007176	
570.8	0.21356603	0.21472984	1160.79	0.06845027	0.07349803	1750.8	0.03782319	0.04384545	2340.79	-0.01243652	0.00000287	2930.8	0.00416733		3520.8	0.01656861		4110.8	-0.00777617	0.00071759	
571	0.21322645	0.21471149	1160.99	0.0684297	0.07348844	1751	0.03710206	0.04384038	2340.99	-0.01138334	0.00000283	2931	0.00474545		3521	0.01621529		4111	-0.00770914	0.00071758	
571.2	0.21349445	0.21469313	1161.19	0.06797545	0.07347884	1751.2	0.03755278	0.0438353	2341.19	-0.01095887	0.0000028	2931.2	0.00496752		3521.2	0.01717061		4111.2	-0.00710399	0.00071757	
571.4	0.21383927	0.21467478	1161.39	0.06735114	0.07346925	1751.4	0.03720964	0.04383023	2341.39	-0.01038872	0.00000276	2931.4	0.00553583		3521.4	0.01670678		4111.4	-0.00719652	0.00071756	
571.6	0.2134447	0.21465642	1161.59	0.06729238	0.07345966	1751.6	0.03646385	0.04382516	2341.59	-0.01001329	0.00000272	2931.6	0.00579155		3521.6	0.01621198		4111.6	-0.00792165	0.00071755	
571.8	0.21344352	0.21463807	1161.79	0.06689284	0.07345006	1751.8	0.0374195	0.04382009	2341.79	-0.01036863	0.00000268	2931.8	0.00511026		3521.8	0.01647207		4111.8	-0.00827307	0.00071754	
572	0.21313956	0.21461973	1161.99	0.06675559	0.07344047	1752	0.03825028	0.04381501	2341.99	-0.01084416	0.00000265	2932	0.00531215		3522	0.0162051		4112	-0.0086596	0.00071753	
572.2	0.21302813	0.21460138	1162.19	0.06603411	0.07343089	1752.2	0.03821576	0.04380994	2342.19	-0.01105321	0.00000261	2932.2	0.00441259		3522.2	0.01652862		4112.2	-0.00983983	0.00071752	
572.4	0.21207637	0.21458303	1162.39	0.06479117	0.0734213	1752.4	0.03771514	0.04380487	2342.39	-0.01192411	0.00000257	2932.4	0.00459781		3522.4	0.01664409		4112.4	-0.00909667	0.00071751	
572.6	0.21255813	0.21456469	1162.59	0.06409699	0.07341171	1752.6	0.03825781	0.0437998	2342.59	-0.01195908	0.00000254	2932.6	0.00531295		3522.6	0.01636272		4112.6	-0.00933773	0.0007175	
572.8	0.21305533	0.21454635	1162.79	0.0646697	0.07340213	1752.8	0.03873092	0.04379473	2342.79	-0.01328083	0.0000025	2932.8	0.0044643		3522.8	0.0165658		4112.8	-0.00950958	0.0007175	
573	0.21293568	0.214528	1162.99	0.06441167	0.07339254	1753	0.0392836	0.04378967	2342.99	-0.01380477	0.00000247	2933	0.00423728		3523	0.01773139		4113	-0.00957911	0.00071749	
573.2	0.21318709	0.21450966	1163.19	0.06478296	0.07338296	1753.2	0.03730884	0.0437846	2343.19	-0.01390224	0.00000244	2933.2	0.00333856		3523.2	0.01801241		4113.2	-0.00946047	0.00071748	
573.4	0.21301584	0.21449133	1163.39	0.06537377	0.07337338	1753.4	0.03744029	0.04377953	2343.39	-0.01450277	0.0000024	2933.4	0.00299885		3523.4	0.01891018		4113.4	-0.01007679	0.00071747	
573.6	0.21316447	0.21447299	1163.59	0.0655976	0.0733638	1753.6	0.03727164	0.04377446	2343.59	-0.01447634	0.00000237	2933.6	0.00312457		3523.6	0.01952002		4113.6	-0.01010174	0.00071746	
573.8	0.21355596	0.21445466	1163.79	0.06661353	0.07335422	1753.8	0.03693641	0.0437694	2343.79	-0.01472956	0.00000234	2933.8	0.00240817		3523.8	0.01902215		4113.8	-0.01063157	0.00071745	
574	0.21348972	0.21443632	1163.99	0.06705658	0.07334464	1754	0.03740813	0.04376433	2343.99	-0.01526011	0.00000231	2934	0.00297286		3524	0.01963711		4114	-0.01033804	0.00071744	
574.2	0.21351795	0.21441799	1164.19	0.06686225	0.07333507	1754.2	0.03684304	0.04375927	2344.19	-0.01603008	0.00000227	2934.2	0.00280759		3524.2	0.02030115		4114.2	-0.01080824	0.00071743	
574.4	0.21401588	0.21439966	1164.39	0.06680969	0.07332549	1754.4	0.03605018	0.0437542	2344.39	-0.01603107	0.00000224	2934.4	0.00371869		3524.4	0.020593		4114.4	-0.01045292	0.00071742	
574.6	0.21307789	0.21438133	1164.59	0.06705138	0.07331592	1754.6	0.03570818	0.04374914	2344.59	-0.01426479	0.00000221	2934.6	0.00333286		3524.6	0.02039466		4114.6	-0.01078436	0.00071741	
574.8	0.21279299	0.21436301	1164.79	0.06703058	0.07330634	1754.8	0.03558589	0.04374407	2344.79	-0.01359863	0.00000218	2934.8	0.00273905		3524.8	0.02024066		4114.8	-0.01050837	0.0007174	
575	0.21329382	0.21434468	1164.99	0.0666362	0.07329677	1755	0.03412046	0.04373901	2344.99	-0.01283137	0.00000215	2935	0.00295078		3525	0.02006577		4115	-0.00992184	0.00071739	
575.2	0.2130153	0.21432636	1165.19	0.06661188	0.0732872	1755.2	0.03413873	0.04373395	2345.19	-0.01263194	0.00000212	2935.2	0.00341853		3525.2	0.02058852		4115.2	-0.00904316	0.00071739	
575.4	0.21245994	0.21430803	1165.39	0.06657317	0.07327763	1755.4	0.03407657	0.04372889	2345.39	-0.01229656	0.00000209	2935.4	0.0044213		3525.4	0.01932358		4115.4	-0.00924753	0.00071738	
575.6	0.21151732	0.21428971	1165.59	0.06661518	0.07326807	1755.6	0.03349653	0.04372383	2345.59	-0.01188354	0.00000207	2935.6	0.00518714		3525.6	0.01912824		4115.6	-0.00974258	0.00071737	
575.8	0.21135163	0.21427139	1165.79	0.06705034	0.0732585	1755.8	0.03371785	0.04371877	2345.79	-0.01279996	0.00000204	2935.8	0.00603616		3525.8	0.01896164		4115.8	-0.01002367	0.00071736	
576	0.21145131	0.21425308	1165.99	0.06645279	0.07324894	1756	0.03381134	0.04371371	2345.99	-0.01295828	0.00000201	2936	0.0068425		3526	0.0182898		4116	-0.01054389	0.00071735	
576.2	0.2119855	0.21423476	1166.19	0.06549206	0.07323937	1756.2	0.03318284	0.04370865	2346.19	-0.01316268	0.00000198	2936.2	0.00741244		3526.2	0.01828519		4116.2	-0.01132513	0.00071734	
576.4	0.21207061	0.21421645	1166.39	0.06589621	0.07322981	1756.4	0.03324129	0.04370359	2346.39	-0.01339309	0.00000196	2936.4	0.00773483		3526.4	0.01779446		4116.4	-0.01025088	0.00071733	
576.6	0.21223693	0.21419813	1166.59	0.0657273	0.07322025	1756.6	0.03397367	0.04369853	2346.59	-0.01337793	0.00000193	2936.6	0.00661932		3526.6	0.01718333		4116.6	-0.01174235	0.00071732	
576.8	0.21218728	0.21417982	1166.79	0.06578582	0.07321069	1756.8	0.03353958	0.04369347	2346.79	-0.01262018	0.0000019	2936.8	0.00495384		3526.8	0.01759368		4116.8	-0.01218144	0.00071731	
577	0.21181119	0.21416151	1166.99	0.06554629	0.07320113	1757	0.03306908	0.04368842	2346.99	-0.01246012	0.00000188	2937	0.00420832		3527	0.01729375		4117	-0.01273485	0.0007173	
577.2	0.21228303	0.21414321	1167.19	0.0659254	0.07319157	1757.2	0.03277374	0.04368336	2347.19	-0.01293897	0.00000185	2937.2	0.00266611		3527.2	0.01671009		4117.2	-0.01341902	0.00071729	
577.4	0.21227775	0.2141249	1167.39	0.06652802	0.07318202	1757.4	0.03300536	0.0436783	2347.39	-0.01312984	0.00000183	2937.4	0.00133883		3527.4	0.01591689		4117.4	-0.01449279	0.00071729	
577.6	0.21297966	0.21410659	1167.59	0.06582561	0.07317246	1757.6	0.03308291	0.04367325	2347.59	-0.01278686	0.0000018	2937.6	0.00081941		3527.6	0.01507933		4117.6	-0.01429343	0.00071728	
577.8	0.21364022	0.21408829	1167.79	0.06593479	0.07316291	1757.8	0.03297747	0.04366819	2347.79	-0.01293413	0.00000178	2937.8	-0.00041019		3527.8	0.01448664		4117.8	-0.0154473	0.00071727	
578	0.21355883	0.21406999	1167.99	0.06576326	0.07315335	1758	0.0324737	0.04366314	2347.99	-0.01292612	0.00000175	2938	-0.0008897		3528	0.01513079		4118	-0.0154554	0.00071726	
578.2	0.21305293	0.21405169	1168.19	0.065803	0.0731438	1758.2	0.03256536	0.04365809	2348.19	-0.01280273	0.00000173	2938.2	-0.00181494		3528.2	0.01506244		4118.2	-0.01564267	0.00071725	
578.4	0.21309603	0.21403339	1168.39	0.06596847	0.07313425	1758.4	0.03292092	0.04365303	2348.39	-0.01204628	0.0000017	2938.4	-0.00168135		3528.4	0.01491053		4118.4	-0.01490963	0.00071724	
578.6	0.21281429	0.21401509	1168.59	0.0657687	0.0731247	1758.6	0.03395077	0.04364798	2348.59	-0.01110852	0.00000168	2938.6	-0.00272674		3528.6	0.01490505		4118.6	-0.01411982	0.00071723	
578.8	0.21312027	0.2139968	1168.79	0.06544577	0.07311516	1758.8	0.03412907	0.04364293	2348.79	-0.01137167	0.00000166	2938.8	-0.00241907		3528.8	0.01488891		4118.8	-0.01193745	0.00071722	
579	0.21232046	0.2139785	1168.99	0.06585184	0.07310561	1759	0.03450468	0.04363788	2348.99	-0.01111655	0.00000163	2939	-0.00115559		3529	0.01652213		4119	-0.01070072	0.00071721	
579.2	0.21225568	0.21396021	1169.19	0.0659616	0.07309607	1759.2	0.03493336	0.04363283	2349.19	-0.01151263	0.00000161	2939.2	-0.00017627		3529.2	0.01777829		4119.2	-0.00917478	0.0007172	
579.4	0.21138849	0.21394192	1169.39	0.06630522	0.07308652	1759.4	0.03510963	0.04362778	2349.39	-0.01303269	0.00000159	2939.4	0.0004661		3529.4	0.01835033		4119.4	-0.00906364	0.00071719	
579.6	0.21041989	0.21392363	1169.59	0.06686152	0.07307698	1759.6	0.03397705	0.04362273	2349.59	-0.01347434	0.00000157	2939.6	0.00170259		3529.6	0.01936159		4119.6	-0.00828538	0.00071718	
579.8	0.20987489	0.21390534	1169.79	0.06683615	0.07306744	1759.8	0.03424852	0.04361768	2349.79	-0.01387883	0.00000155	2939.8	0.00227058		3529.8	0.01956765		4119.8	-0.00781041	0.00071718	
580	0.20920303	0.21388706	1169.99	0.06674392	0.0730579	1760	0.03451085	0.04361263	2349.99	-0.01406616	0.00000153	2940	0.00258976		3530	0.02029043		4120	-0.00764844	0.00071717	
580.2	0.20853461	0.21386877	1170.19	0.06708742	0.07304836	1760.2	0.03443535	0.04360759	2350.19	-0.01478228	0.00000151	2940.2	0.0031456		3530.2	0.02136243		4120.2	-0.00732554	0.00071716	
580.4	0.20836124	0.21385049	1170.39	0.06726668	0.07303882	1760.4	0.03495462	0.04360254	2350.39	-0.01490659	0.00000148	2940.4	0.0039547		3530.4	0.02097375		4120.4	-0.0072269	0.00071715	
580.6	0.20892095	0.21383221	1170.59	0.06587304	0.07302928	1760.6	0.03473614	0.04359749	2350.59	-0.01460611	0.00000146	2940.6	0.00382657		3530.6	0.02086698		4120.6	-0.00824806	0.00071714	
580.8	0.20971479	0.21381393	1170.79	0.06634856	0.07301975	1760.8	0.03439822	0.04359245	2350.79	-0.01441992	0.00000144	2940.8	0.00397134		3530.8	0.02075325		4120.8	-0.00935019	0.00071713	
581	0.21004125	0.21379565	1170.99	0.06609934	0.07301022	1761	0.03421122	0.0435874	2350.99	-0.01428431	0.00000142	2941	0.00356983		3531	0.01948936		4121	-0.01002086	0.00071712	
581.2	0.2104264	0.21377737	1171.19	0.06561534	0.07300068	1761.2	0.03575765	0.04358236	2351.19	-0.01450181	0.00000141	2941.2	0.00382091		3531.2	0.01966706		4121.2	-0.01032643	0.00071711	
581.4	0.2104379	0.2137591	1171.39	0.06496654	0.07299115	1761.4	0.0359827	0.04357731	2351.39	-0.01373161	0.00000139	2941.4	0.00366802		3531.4	0.01973169		4121.4	-0.01111107	0.0007171	
581.6	0.21093127	0.21374082	1171.59	0.06475158	0.07298162	1761.6	0.03662621	0.04357227	2351.59	-0.01361473	0.00000137	2941.6	0.00379964		3531.6	0.02023067		4121.6	-0.01149484	0.00071709	
581.8	0.21141292	0.21372255	1171.79	0.06435658	0.07297209	1761.8	0.03666563	0.04356723	2351.79	-0.01379804	0.00000135	2941.8	0.00289471		3531.8	0.02051453		4121.8	-0.01296442	0.00071708	
582	0.21156929	0.21370428	1171.99	0.06443597	0.07296257	1762	0.03670352	0.04356218	2351.99	-0.01359042	0.00000133	2942	0.00230521		3532	0.02057716		4122	-0.01242896	0.00071708	
582.2	0.21185552	0.21368601	1172.19	0.06511799	0.07295304	1762.2	0.0377851	0.04355714	2352.19	-0.01343448	0.00000131	2942.2	0.00279329		3532.2	0.02028187		4122.2	-0.01125818	0.00071707	
582.4	0.21211032	0.21366774	1172.39	0.06457345	0.07294351	1762.4	0.03758623	0.0435521	2352.39	-0.01315293	0.00000129	2942.4	0.0030897		3532.4	0.01977698		4122.4	-0.01094205	0.00071706	
582.6	0.21159265	0.21364948	1172.59	0.06386126	0.07293399	1762.6	0.03841396	0.04354706	2352.59	-0.01349514	0.00000128	2942.6	0.00308666		3532.6	0.01948065		4122.6	-0.01044118	0.00071705	
582.8	0.21097935	0.21363121	1172.79	0.0640543	0.07292447	1762.8	0.03866617	0.04354202	2352.79	-0.01393571	0.00000126	2942.8	0.00325751		3532.8	0.01907795		4122.8	-0.00954669	0.00071704	
583	0.21081932	0.21361295	1172.99	0.06485675	0.07291495	1763	0.03908525	0.04353698	2352.99	-0.01371851	0.00000124	2943	0.00353312		3533	0.01979682		4123	-0.00897644	0.00071703	
583.2	0.21074887	0.21359469	1173.19	0.06465453	0.07290543	1763.2	0.03891418	0.04353194	2353.19	-0.01381864	0.00000122	2943.2	0.00337398		3533.2	0.01983166		4123.2	-0.00856157	0.00071702	
583.4	0.2099749	0.21357643	1173.39	0.06512406	0.07289591	1763.4	0.03927991	0.0435269	2353.39	-0.01452945	0.00000121	2943.4	0.00282387		3533.4	0.02023725		4123.4	-0.00812066	0.00071701	
583.6	0.20850173	0.21355817	1173.59	0.06523113	0.07288639	1763.6	0.03767725	0.04352187	2353.59	-0.01385837	0.00000119	2943.6	0.00314808		3533.6	0.02049426		4123.6	-0.00727113	0.000717	
583.8	0.20788841	0.21353991	1173.79	0.06455223	0.07287687	1763.8	0.03778345	0.04351683	2353.79	-0.01348385	0.00000118	2943.8	0.00276685		3533.8	0.01961823		4123.8	-0.00668823	0.00071699	
584	0.20762682	0.21352166	1173.99	0.06532627	0.07286736	1764	0.03697571	0.04351179	2353.99	-0.01439553	0.00000116	2944	0.00254152		3534	0.02010504		4124	-0.00729357	0.00071698	
584.2	0.20867047	0.21350341	1174.19	0.06475521	0.07285784	1764.2	0.03717964	0.04350676	2354.19	-0.01552062	0.00000114	2944.2	0.00349565		3534.2	0.01952904		4124.2	-0.00822839	0.00071697	
584.4	0.20956976	0.21348515	1174.39	0.06407447	0.07284833	1764.4	0.03671473	0.04350172	2354.39	-0.01535135	0.00000113	2944.4	0.00431986		3534.4	0.01877405		4124.4	-0.00943083	0.00071697	
584.6	0.21055186	0.2134669	1174.59	0.06289331	0.07283882	1764.6	0.03671365	0.04349669	2354.59	-0.01593725	0.00000111	2944.6	0.00417803		3534.6	0.01842916		4124.6	-0.00996071	0.00071696	
584.8	0.21077589	0.21344866	1174.79	0.06315401	0.07282931	1764.8	0.03689175	0.04349165	2354.79	-0.0157225	0.0000011	2944.8	0.00452034		3534.8	0.01765955		4124.8	-0.01180882	0.00071695	
585	0.21089874	0.21343041	1174.99	0.0621434	0.0728198	1765	0.03662967	0.04348662	2354.99	-0.01590734	0.00000108	2945	0.00405425		3535	0.01738889		4125	-0.01214046	0.00071694	
585.2	0.21118336	0.21341216	1175.19	0.06115873	0.07281029	1765.2	0.03738785	0.04348159	2355.19	-0.01585893	0.00000107	2945.2	0.0043738		3535.2	0.01789581		4125.2	-0.01286636	0.00071693	
585.4	0.21151225	0.21339392	1175.39	0.06038063	0.07280079	1765.4	0.03677097	0.04347655	2355.39	-0.01514282	0.00000105	2945.4	0.00394984		3535.4	0.01794201		4125.4	-0.01408199	0.00071692	
585.6	0.21183007	0.21337568	1175.59	0.06004217	0.07279128	1765.6	0.03684769	0.04347152	2355.59	-0.01509179	0.00000104	2945.6	0.00402536		3535.6	0.01876527		4125.6	-0.01521953	0.00071691	
585.8	0.21169364	0.21335744	1175.79	0.0599849	0.07278178	1765.8	0.03660079	0.04346649	2355.79	-0.01418978	0.00000102	2945.8	0.00480918		3535.8	0.01878104		4125.8	-0.01542321	0.0007169	
586	0.2116656	0.2133392	1175.99	0.06031824	0.07277227	1766	0.03648308	0.04346146	2355.99	-0.01466359	0.00000101	2946	0.00516695		3536	0.01871837		4126	-0.01460713	0.00071689	
586.2	0.21150056	0.21332096	1176.19	0.06097102	0.07276277	1766.2	0.03659595	0.04345643	2356.19	-0.01413926	0.000001	2946.2	0.00515098		3536.2	0.01863714		4126.2	-0.01387705	0.00071688	
586.4	0.2106529	0.21330272	1176.39	0.06053844	0.07275327	1766.4	0.0366945	0.0434514	2356.39	-0.01385544	0.00000098	2946.4	0.00498521		3536.4	0.01800899		4126.4	-0.01434286	0.00071687	
586.6	0.2098108	0.21328449	1176.59	0.06054828	0.07274377	1766.6	0.0370854	0.04344637	2356.59	-0.01377279	0.00000097	2946.6	0.00430606		3536.6	0.01827484		4126.6	-0.01348837	0.00071687	
586.8	0.2090902	0.21326625	1176.79	0.06161788	0.07273427	1766.8	0.03688005	0.04344134	2356.79	-0.01390364	0.00000096	2946.8	0.00364436		3536.8	0.01761697		4126.8	-0.01206639	0.00071686	
587	0.20897659	0.21324802	1176.99	0.06303752	0.07272478	1767	0.03663149	0.04343632	2356.99	-0.01385923	0.00000094	2947	0.00338588		3537	0.01765305		4127	-0.01126164	0.00071685	
587.2	0.20833815	0.21322979	1177.19	0.06317674	0.07271528	1767.2	0.03643038	0.04343129	2357.19	-0.01377138	0.00000093	2947.2	0.00246654		3537.2	0.01768643		4127.2	-0.01059791	0.00071684	
587.4	0.20796591	0.21321156	1177.39	0.0638155	0.07270579	1767.4	0.0358528	0.04342626	2357.39	-0.01388859	0.00000092	2947.4	0.00112879		3537.4	0.01754186		4127.4	-0.00957709	0.00071683	
587.6	0.20793066	0.21319334	1177.59	0.06496043	0.0726963	1767.6	0.03476606	0.04342124	2357.59	-0.01401657	0.0000009	2947.6	0.00057453		3537.6	0.0176575		4127.6	-0.00876989	0.00071682	
587.8	0.20787488	0.21317511	1177.79	0.0650529	0.0726868	1767.8	0.03444262	0.04341621	2357.79	-0.01485564	0.00000089	2947.8	-0.00008547		3537.8	0.01723707		4127.8	-0.00889238	0.00071681	
588	0.20852494	0.21315689	1177.99	0.06610343	0.07267731	1768	0.03482696	0.04341119	2357.99	-0.01568708	0.00000088	2948	-0.00047322		3538	0.01858967		4128	-0.00947243	0.0007168	
588.2	0.20902617	0.21313867	1178.19	0.06571771	0.07266782	1768.2	0.03508033	0.04340616	2358.19	-0.01652495	0.00000087	2948.2	0.0005007		3538.2	0.01948534		4128.2	-0.01001324	0.00071679	
588.4	0.20952901	0.21312045	1178.39	0.06603485	0.07265834	1768.4	0.03552723	0.04340114	2358.39	-0.01678759	0.00000086	2948.4	0.00004804		3538.4	0.01987272		4128.4	-0.01047688	0.00071678	
588.6	0.2101361	0.21310223	1178.59	0.06684719	0.07264885	1768.6	0.03531228	0.04339612	2358.59	-0.01669696	0.00000084	2948.6	0.00100424		3538.6	0.0198538		4128.6	-0.01060314	0.00071677	
588.8	0.21027565	0.21308401	1178.79	0.06683862	0.07263936	1768.8	0.03436698	0.04339109	2358.79	-0.01637387	0.00000083	2948.8	0.0013362		3538.8	0.01957357		4128.8	-0.01159158	0.00071676	
589	0.21057364	0.21306579	1178.99	0.06590105	0.07262988	1769	0.03440252	0.04338607	2358.99	-0.01611532	0.00000082	2949	0.00074486		3539	0.01893426		4129	-0.01130977	0.00071676	
589.2	0.21048333	0.21304758	1179.19	0.06526809	0.0726204	1769.2	0.03528378	0.04338105	2359.19	-0.01459751	0.00000081	2949.2	0.00183446		3539.2	0.01903687		4129.2	-0.01122648	0.00071675	
589.4	0.20948282	0.21302937	1179.39	0.0646181	0.07261092	1769.4	0.03483996	0.04337603	2359.39	-0.01321542	0.0000008	2949.4	0.00310843		3539.4	0.01920729		4129.4	-0.01186769	0.00071674	
589.6	0.20828522	0.21301115	1179.59	0.06405243	0.07260144	1769.6	0.03483238	0.04337101	2359.59	-0.01265376	0.00000079	2949.6	0.00393262		3539.6	0.01926063		4129.6	-0.01196013	0.00071673	
589.8	0.20788982	0.21299294	1179.79	0.06509542	0.07259196	1769.8	0.03479286	0.04336599	2359.79	-0.01137186	0.00000078	2949.8	0.00473023		3539.8	0.01942828		4129.8	-0.01123211	0.00071672	
590	0.20762949	0.21297474	1179.99	0.06469304	0.07258248	1770	0.03525098	0.04336097	2359.99	-0.01204876	0.00000077	2950	0.00485701		3540	0.01955746		4130	-0.01080281	0.00071671	
590.2	0.20723089	0.21295653	1180.19	0.06413635	0.072573	1770.2	0.03520325	0.04335595	2360.19	-0.01094645	0.00000076	2950.2	0.00426521		3540.2	0.01920855		4130.2	-0.01014604	0.0007167	
590.4	0.20737732	0.21293832	1180.39	0.06351149	0.07256353	1770.4	0.03493822	0.04335093	2360.39	-0.01140554	0.00000075	2950.4	0.00466291		3540.4	0.0186737		4130.4	-0.00966786	0.00071669	
590.6	0.2070084	0.21292012	1180.59	0.0635197	0.07255405	1770.6	0.03335174	0.04334592	2360.59	-0.0110501	0.00000074	2950.6	0.00451253		3540.6	0.01841154		4130.6	-0.00950851	0.00071668	
590.8	0.20777234	0.21290192	1180.79	0.06365927	0.07254458	1770.8	0.03290655	0.0433409	2360.79	-0.01240016	0.00000073	2950.8	0.00510432		3540.8	0.01735947		4130.8	-0.00885699	0.00071667	
591	0.20833811	0.21288372	1180.99	0.06352006	0.07253511	1771	0.03309301	0.04333588	2360.99	-0.0135062	0.00000072	2951	0.00432837		3541	0.01679639		4131	-0.0091518	0.00071666	
591.2	0.20938657	0.21286552	1181.19	0.06327618	0.07252564	1771.2	0.03262199	0.04333087	2361.19	-0.01438632	0.00000071	2951.2	0.00384798		3541.2	0.01654771		4131.2	-0.00891262	0.00071666	
591.4	0.21019058	0.21284732	1181.39	0.06354002	0.07251617	1771.4	0.03150096	0.04332585	2361.39	-0.01587855	0.0000007	2951.4	0.00349916		3541.4	0.01581458		4131.4	-0.00842084	0.00071665	
591.6	0.21132408	0.21282913	1181.59	0.06398616	0.0725067	1771.6	0.03102287	0.04332084	2361.59	-0.01692725	0.00000069	2951.6	0.00350721		3541.6	0.01640884		4131.6	-0.0073754	0.00071664	
591.8	0.21151104	0.21281093	1181.79	0.06389214	0.07249723	1771.8	0.03042751	0.04331583	2361.79	-0.01743549	0.00000068	2951.8	0.00272863		3541.8	0.01669172		4131.8	-0.00798551	0.00071663	
592	0.21238634	0.21279274	1181.99	0.06384931	0.07248777	1772	0.03026786	0.04331081	2361.99	-0.0175063	0.00000067	2952	0.00261265		3542	0.01767664		4132	-0.00831893	0.00071662	
592.2	0.21296325	0.21277455	1182.19	0.06359897	0.0724783	1772.2	0.02942951	0.0433058	2362.19	-0.01842186	0.00000066	2952.2	0.00206441		3542.2	0.0186885		4132.2	-0.0096646	0.00071661	
592.4	0.21380318	0.21275636	1182.39	0.06436043	0.07246884	1772.4	0.02905969	0.04330079	2362.39	-0.01852986	0.00000065	2952.4	0.00110371		3542.4	0.01913911		4132.4	-0.01082571	0.0007166	
592.6	0.21359762	0.21273817	1182.59	0.06555065	0.07245938	1772.6	0.02809798	0.04329578	2362.59	-0.0180287	0.00000064	2952.6	0.00177589		3542.6	0.0196029		4132.6	-0.01105653	0.00071659	
592.8	0.21290403	0.21271998	1182.79	0.06477556	0.07244992	1772.8	0.02831081	0.04329077	2362.79	-0.01810855	0.00000063	2952.8	0.00089637		3542.8	0.01965225		4132.8	-0.01084679	0.00071658	
593	0.21245847	0.2127018	1182.99	0.06441604	0.07244046	1773	0.02856514	0.04328575	2362.99	-0.01779499	0.00000062	2953	0.00027041		3543	0.02037178		4133	-0.0101706	0.00071657	
593.2	0.21113274	0.21268362	1183.19	0.06441305	0.072431	1773.2	0.02861027	0.04328075	2363.19	-0.01678453	0.00000062	2953.2	0.00117295		3543.2	0.02094743		4133.2	-0.01029922	0.00071656	
593.4	0.20984229	0.21266543	1183.39	0.06389338	0.07242154	1773.4	0.02855926	0.04327574	2363.39	-0.01581321	0.00000061	2953.4	0.00135643		3543.4	0.0214532		4133.4	-0.01063595	0.00071656	
593.6	0.20923563	0.21264725	1183.59	0.06389194	0.07241209	1773.6	0.0291274	0.04327073	2363.59	-0.01541431	0.0000006	2953.6	0.00093109		3543.6	0.02059162		4133.6	-0.00992474	0.00071655	
593.8	0.21011095	0.21262908	1183.79	0.06431122	0.07240263	1773.8	0.02983517	0.04326572	2363.79	-0.01412382	0.00000059	2953.8	0.00084065		3543.8	0.02114843		4133.8	-0.00944586	0.00071654	
594	0.20975594	0.2126109	1183.99	0.06331161	0.07239318	1774	0.02989597	0.04326071	2363.99	-0.01427261	0.00000058	2954	0.00091571		3544	0.02075964		4134	-0.00928918	0.00071653	
594.2	0.20996974	0.21259272	1184.19	0.06243706	0.07238373	1774.2	0.02987178	0.04325571	2364.19	-0.01323806	0.00000057	2954.2	0.00119875		3544.2	0.02091267		4134.2	-0.0087955	0.00071652	
594.4	0.21002855	0.21257455	1184.39	0.06242364	0.07237428	1774.4	0.03025711	0.0432507	2364.39	-0.01294134	0.00000057	2954.4	0.00137782		3544.4	0.02080679		4134.4	-0.00899733	0.00071651	
594.6	0.20981376	0.21255638	1184.59	0.06159239	0.07236483	1774.6	0.02952593	0.04324569	2364.59	-0.01218127	0.00000056	2954.6	0.00109873		3544.6	0.02066259		4134.6	-0.00914958	0.0007165	
594.8	0.20972694	0.21253821	1184.79	0.0613949	0.07235538	1774.8	0.03054183	0.04324069	2364.79	-0.01308541	0.00000055	2954.8	0.00180703		3544.8	0.02004652		4134.8	-0.00889539	0.00071649	
595	0.21051501	0.21252004	1184.99	0.06149838	0.07234593	1775	0.03114015	0.04323568	2364.99	-0.01259839	0.00000054	2955	0.00131137		3545	0.01965737		4135	-0.00851815	0.00071648	
595.2	0.21058054	0.21250187	1185.19	0.06197491	0.07233648	1775.2	0.03092178	0.04323068	2365.19	-0.01360538	0.00000054	2955.2	0.00223057		3545.2	0.01946133		4135.2	-0.0077116	0.00071647	
595.4	0.21079272	0.2124837	1185.39	0.06238441	0.07232704	1775.4	0.03133197	0.04322568	2365.39	-0.01453776	0.00000053	2955.4	0.00286855		3545.4	0.01810223		4135.4	-0.00697979	0.00071646	
595.6	0.21118737	0.21246554	1185.59	0.06193933	0.0723176	1775.6	0.0321518	0.04322067	2365.59	-0.01409792	0.00000052	2955.6	0.00234792		3545.6	0.01806546		4135.6	-0.00642672	0.00071645	
595.8	0.21100485	0.21244737	1185.79	0.06187391	0.07230815	1775.8	0.03245185	0.04321567	2365.79	-0.01379867	0.00000051	2955.8	0.00150075		3545.8	0.01742586		4135.8	-0.00764414	0.00071645	
596	0.21096702	0.21242921	1185.99	0.06191162	0.07229871	1776	0.03302582	0.04321067	2365.99	-0.01441616	0.00000051	2956	0.0018004		3546	0.01748158		4136	-0.00888667	0.00071644	
596.2	0.21149514	0.21241105	1186.19	0.06222548	0.07228927	1776.2	0.0336977	0.04320567	2366.19	-0.01541787	0.0000005	2956.2	0.00126508		3546.2	0.01799631		4136.2	-0.00983466	0.00071643	
596.4	0.21069091	0.21239289	1186.39	0.06190321	0.07227983	1776.4	0.03419214	0.04320067	2366.39	-0.0158874	0.00000049	2956.4	0.0018823		3546.4	0.0177298		4136.4	-0.01115522	0.00071642	
596.6	0.21057381	0.21237474	1186.59	0.06207102	0.0722704	1776.6	0.03523505	0.04319567	2366.59	-0.01564953	0.00000049	2956.6	0.00217214		3546.6	0.01775054		4136.6	-0.01090475	0.00071641	
596.8	0.21029776	0.21235658	1186.79	0.06149387	0.07226096	1776.8	0.0356511	0.04319067	2366.79	-0.01585776	0.00000048	2956.8	0.00203934		3546.8	0.01717663		4136.8	-0.01093009	0.0007164	
597	0.2098453	0.21233843	1186.99	0.06176773	0.07225153	1777	0.03574526	0.04318567	2366.99	-0.01598145	0.00000047	2957	0.00324372		3547	0.01748872		4137	-0.01112076	0.00071639	
597.2	0.20917778	0.21232028	1187.19	0.06165435	0.07224209	1777.2	0.03583083	0.04318067	2367.19	-0.01554915	0.00000047	2957.2	0.00344277		3547.2	0.01701809		4137.2	-0.01092924	0.00071638	
597.4	0.20976187	0.21230213	1187.39	0.06174299	0.07223266	1777.4	0.03615189	0.04317568	2367.39	-0.01480874	0.00000046	2957.4	0.00346288		3547.4	0.01701628		4137.4	-0.01103681	0.00071637	
597.6	0.21090194	0.21228398	1187.59	0.06104246	0.07222323	1777.6	0.03572686	0.04317068	2367.59	-0.01504074	0.00000045	2957.6	0.00253828		3547.6	0.0170957		4137.6	-0.01091972	0.00071636	
597.8	0.21097009	0.21226583	1187.79	0.06103254	0.0722138	1777.8	0.0354611	0.04316568	2367.79	-0.014665	0.00000045	2957.8	0.00239365		3547.8	0.01750808		4137.8	-0.01115521	0.00071635	
598	0.21020952	0.21224768	1187.99	0.06079927	0.07220437	1778	0.03462614	0.04316069	2367.99	-0.01431418	0.00000044	2958	0.00291663		3548	0.01732		4138	-0.0106137	0.00071635	
598.2	0.20987576	0.21222954	1188.19	0.06087803	0.07219494	1778.2	0.03448708	0.04315569	2368.19	-0.01393827	0.00000044	2958.2	0.00317617		3548.2	0.01746321		4138.2	-0.01040333	0.00071634	
598.4	0.20922515	0.21221139	1188.39	0.06086378	0.07218552	1778.4	0.03418174	0.0431507	2368.39	-0.01277877	0.00000043	2958.4	0.00276155		3548.4	0.01690279		4138.4	-0.0107008	0.00071633	
598.6	0.2099523	0.21219325	1188.59	0.0607091	0.07217609	1778.6	0.03261271	0.0431457	2368.59	-0.01203213	0.00000042	2958.6	0.00261262		3548.6	0.01756067		4138.6	-0.01073979	0.00071632	
598.8	0.20942889	0.21217511	1188.79	0.06118502	0.07216667	1778.8	0.03222785	0.04314071	2368.79	-0.01172715	0.00000042	2958.8	0.00309649		3548.8	0.01740823		4138.8	-0.01054567	0.00071631	
599	0.20988778	0.21215698	1188.99	0.06174271	0.07215725	1779	0.03182361	0.04313572	2368.99	-0.01180576	0.00000041	2959	0.00238175		3549	0.01820252		4139	-0.00994553	0.0007163	
599.2	0.20988832	0.21213884	1189.19	0.06208855	0.07214783	1779.2	0.03190518	0.04313072	2369.19	-0.01265924	0.00000041	2959.2	0.00276168		3549.2	0.01766423		4139.2	-0.00978313	0.00071629	
599.4	0.21106203	0.2121207	1189.39	0.06242257	0.07213841	1779.4	0.03251906	0.04312573	2369.39	-0.01286022	0.0000004	2959.4	0.0024594		3549.4	0.01794333		4139.4	-0.00990279	0.00071628	
599.6	0.21065683	0.21210257	1189.59	0.06157813	0.07212899	1779.6	0.03303734	0.04312074	2369.59	-0.01325479	0.0000004	2959.6	0.00220356		3549.6	0.018265		4139.6	-0.00968219	0.00071627	
599.8	0.21021705	0.21208444	1189.79	0.06207745	0.07211957	1779.8	0.03296645	0.04311575	2369.79	-0.01399029	0.00000039	2959.8	0.00193712		3549.8	0.01723705		4139.8	-0.01121986	0.00071626	
600	0.21000537	0.21206631	1189.99	0.06198469	0.07211015	1780	0.03405206	0.04311076	2369.99	-0.01499419	0.00000039	2960	0.00234423		3550	0.01781892		4140	-0.01129354	0.00071625	
600.2	0.21054087	0.21204818	1190.19	0.06068729	0.07210074	1780.2	0.0341433	0.04310577	2370.19	-0.01577704	0.00000038	2960.2	0.00327048		3550.2	0.01754965		4140.2	-0.01155208	0.00071625	
600.4	0.20944513	0.21203005	1190.39	0.06056309	0.07209132	1780.4	0.03517531	0.04310078	2370.39	-0.0155463	0.00000038	2960.4	0.00362668		3550.4	0.01750091		4140.4	-0.01262899	0.00071624	
600.6	0.20998238	0.21201192	1190.59	0.0610095	0.07208191	1780.6	0.03531032	0.04309579	2370.59	-0.01509883	0.00000037	2960.6	0.00339162		3550.6	0.01698839		4140.6	-0.01246543	0.00071623	
600.8	0.20981609	0.2119938	1190.79	0.06131283	0.0720725	1780.8	0.03555471	0.04309081	2370.79	-0.0153636	0.00000037	2960.8	0.00395728		3550.8	0.01666876		4140.8	-0.01310845	0.00071622	
601	0.2100558	0.21197568	1190.99	0.061489	0.07206309	1781	0.03576635	0.04308582	2370.99	-0.01542554	0.00000036	2961	0.00413168		3551	0.0171215		4141	-0.01351015	0.00071621	
601.2	0.20943175	0.21195756	1191.19	0.06146521	0.07205368	1781.2	0.03588592	0.04308083	2371.19	-0.01521335	0.00000036	2961.2	0.00296017		3551.2	0.01772058		4141.2	-0.01396452	0.0007162	
601.4	0.20957985	0.21193944	1191.39	0.06133147	0.07204427	1781.4	0.03512333	0.04307585	2371.39	-0.01528614	0.00000035	2961.4	0.00299503		3551.4	0.01743447		4141.4	-0.01411485	0.00071619	
601.6	0.20951741	0.21192132	1191.59	0.06040844	0.07203487	1781.6	0.03495816	0.04307086	2371.59	-0.01609236	0.00000035	2961.6	0.00248189		3551.6	0.01764125		4141.6	-0.01407156	0.00071618	
601.8	0.20831022	0.2119032	1191.79	0.06124052	0.07202546	1781.8	0.03466087	0.04306588	2371.79	-0.0158819	0.00000034	2961.8	0.00321885		3551.8	0.01732183		4141.8	-0.01360321	0.00071617	
602	0.20843836	0.21188509	1191.99	0.06131918	0.07201606	1782	0.03331449	0.04306089	2371.99	-0.01570723	0.00000034	2962	0.00369412		3552	0.0175328		4142	-0.01265023	0.00071616	
602.2	0.20853723	0.21186697	1192.19	0.06126983	0.07200665	1782.2	0.03304467	0.04305591	2372.19	-0.01639334	0.00000033	2962.2	0.00367968		3552.2	0.0175938		4142.2	-0.01286803	0.00071615	
602.4	0.20866202	0.21184886	1192.39	0.06078036	0.07199725	1782.4	0.03260857	0.04305092	2372.39	-0.01597496	0.00000033	2962.4	0.00342635		3552.4	0.01667459		4142.4	-0.01343565	0.00071614	
602.6	0.20986827	0.21183075	1192.59	0.06095236	0.07198785	1782.6	0.0314538	0.04304594	2372.59	-0.0166312	0.00000032	2962.6	0.00267601		3552.6	0.01750646		4142.6	-0.01316557	0.00071614	
602.8	0.20998745	0.21181264	1192.79	0.06108191	0.07197845	1782.8	0.03119833	0.04304096	2372.79	-0.01756698	0.00000032	2962.8	0.00165624		3552.8	0.01727658		4142.8	-0.01272089	0.00071613	
603	0.21074422	0.21179453	1192.99	0.06064165	0.07196906	1783	0.03050488	0.04303598	2372.99	-0.01880455	0.00000031	2963	0.00083686		3553	0.01708988		4143	-0.01251389	0.00071612	
603.2	0.21186319	0.21177643	1193.19	0.06042864	0.07195966	1783.2	0.03002131	0.043031	2373.19	-0.01991253	0.00000031	2963.2	0.00196798		3553.2	0.01670297		4143.2	-0.01270057	0.00071611	
603.4	0.21245105	0.21175832	1193.39	0.06055201	0.07195026	1783.4	0.0299275	0.04302602	2373.39	-0.02048399	0.00000031	2963.4	0.00195433		3553.4	0.01684857		4143.4	-0.01232083	0.0007161	
603.6	0.21171071	0.21174022	1193.59	0.06030243	0.07194087	1783.6	0.02974528	0.04302104	2373.59	-0.02087289	0.0000003	2963.6	0.00240895		3553.6	0.01672213		4143.6	-0.01228693	0.00071609	
603.8	0.21107187	0.21172212	1193.79	0.06094285	0.07193148	1783.8	0.02973151	0.04301606	2373.79	-0.02104433	0.0000003	2963.8	0.00167368		3553.8	0.01625896		4143.8	-0.01243746	0.00071608	
604	0.21015372	0.21170402	1193.99	0.06078022	0.07192208	1784	0.03050961	0.04301108	2373.99	-0.02032691	0.00000029	2964	0.00153327		3554	0.01694373		4144	-0.01156503	0.00071607	
604.2	0.20953455	0.21168592	1194.19	0.06051213	0.07191269	1784.2	0.03035293	0.0430061	2374.19	-0.0203352	0.00000029	2964.2	0.00081627		3554.2	0.01663671		4144.2	-0.01154289	0.00071606	
604.4	0.20851437	0.21166783	1194.39	0.06065286	0.0719033	1784.4	0.03070234	0.04300113	2374.39	-0.01944482	0.00000028	2964.4	0.00004652		3554.4	0.01737469		4144.4	-0.01206984	0.00071605	
604.6	0.20793108	0.21164973	1194.59	0.06024635	0.07189392	1784.6	0.03106952	0.04299615	2374.59	-0.01891793	0.00000028	2964.6	-0.0003526		3554.6	0.01671771		4144.6	-0.01298852	0.00071604	
604.8	0.20738609	0.21163164	1194.79	0.05969886	0.07188453	1784.8	0.03098936	0.04299117	2374.79	-0.01827319	0.00000028	2964.8	-0.00074051		3554.8	0.01693289		4144.8	-0.01353814	0.00071604	
605	0.20677581	0.21161355	1194.99	0.05959903	0.07187514	1785	0.03101842	0.0429862	2374.99	-0.0183777	0.00000027	2965	-0.00078999		3555	0.01666631		4145	-0.01316566	0.00071603	
605.2	0.20560554	0.21159546	1195.19	0.05996395	0.07186576	1785.2	0.03173007	0.04298122	2375.19	-0.01773384	0.00000027	2965.2	-0.00156756		3555.2	0.01691455		4145.2	-0.01260992	0.00071602	
605.4	0.20535556	0.21157737	1195.39	0.05974769	0.07185638	1785.4	0.03171971	0.04297625	2375.39	-0.0177257	0.00000027	2965.4	-0.0014543		3555.4	0.01589557		4145.4	-0.01235886	0.00071601	
605.6	0.20578133	0.21155928	1195.59	0.05902538	0.07184699	1785.6	0.03269815	0.04297127	2375.59	-0.01636028	0.00000026	2965.6	-0.00046516		3555.6	0.01674051		4145.6	-0.01185527	0.000716	
605.8	0.20567394	0.21154119	1195.79	0.05999619	0.07183761	1785.8	0.03248792	0.0429663	2375.79	-0.01566624	0.00000026	2965.8	0.00031487		3555.8	0.01763405		4145.8	-0.01186892	0.00071599	
606	0.20634235	0.21152311	1195.99	0.06013261	0.07182823	1786	0.03303367	0.04296133	2375.99	-0.01580134	0.00000026	2966	0.00034535		3556	0.01743223		4146	-0.01236265	0.00071598	
606.2	0.20761162	0.21150503	1196.19	0.06071319	0.07181886	1786.2	0.0344571	0.04295636	2376.19	-0.01617968	0.00000025	2966.2	-0.00055356		3556.2	0.01768638		4146.2	-0.01243396	0.00071597	
606.4	0.20869898	0.21148695	1196.39	0.06039245	0.07180948	1786.4	0.03480374	0.04295138	2376.39	-0.01693841	0.00000025	2966.4	-0.00009915		3556.4	0.01799727		4146.4	-0.01263893	0.00071596	
606.6	0.20931493	0.21146887	1196.59	0.060426	0.0718001	1786.6	0.03525881	0.04294641	2376.59	-0.01772163	0.00000024	2966.6	0.00036737		3556.6	0.0182562		4146.6	-0.01263958	0.00071595	
606.8	0.20945313	0.21145079	1196.79	0.06023756	0.07179073	1786.8	0.03500527	0.04294144	2376.79	-0.01956263	0.00000024	2966.8	0.00006473		3556.8	0.01803075		4146.8	-0.01274574	0.00071594	
607	0.21026856	0.21143271	1196.99	0.05977798	0.07178136	1787	0.03481128	0.04293647	2376.99	-0.02016778	0.00000024	2967	0.00068313		3557	0.01762813		4147	-0.01367664	0.00071594	
607.2	0.21120009	0.21141464	1197.19	0.06006465	0.07177198	1787.2	0.03454469	0.0429315	2377.19	-0.0208647	0.00000024	2967.2	0.00117064		3557.2	0.01890842		4147.2	-0.01384816	0.00071593	
607.4	0.21176503	0.21139657	1197.39	0.06075564	0.07176261	1787.4	0.03467702	0.04292653	2377.39	-0.02026537	0.00000023	2967.4	0.00128656		3557.4	0.01884522		4147.4	-0.01407115	0.00071592	
607.6	0.21119187	0.21137849	1197.59	0.0609017	0.07175324	1787.6	0.03351698	0.04292157	2377.59	-0.01960507	0.00000023	2967.6	0.00151159		3557.6	0.01932702		4147.6	-0.01431718	0.00071591	
607.8	0.2109328	0.21136042	1197.79	0.06125805	0.07174387	1787.8	0.03220255	0.0429166	2377.79	-0.01979969	0.00000023	2967.8	0.00085429		3557.8	0.01905988		4147.8	-0.01322164	0.0007159	
608	0.21002951	0.21134235	1197.99	0.06055006	0.07173451	1788	0.03160114	0.04291163	2377.99	-0.0189387	0.00000022	2968	0.00080976		3558	0.01875358		4148	-0.01276285	0.00071589	
608.2	0.20911497	0.21132429	1198.19	0.06021106	0.07172514	1788.2	0.03019719	0.04290667	2378.19	-0.01881259	0.00000022	2968.2	0.00028837		3558.2	0.01830011		4148.2	-0.01302602	0.00071588	
608.4	0.20834847	0.21130622	1198.39	0.06004727	0.07171578	1788.4	0.02961569	0.0429017	2378.39	-0.01799926	0.00000022	2968.4	0.00083933		3558.4	0.01782573		4148.4	-0.01311793	0.00071587	
608.6	0.20769198	0.21128816	1198.59	0.06000709	0.07170641	1788.6	0.02933684	0.04289673	2378.59	-0.01701342	0.00000021	2968.6	0.00090151		3558.6	0.01711985		4148.6	-0.01310004	0.00071586	
608.8	0.20765546	0.2112701	1198.79	0.06065024	0.07169705	1788.8	0.02870266	0.04289177	2378.79	-0.01581979	0.00000021	2968.8	0.00105583		3558.8	0.01543351		4148.8	-0.01235965	0.00071585	
609	0.20777849	0.21125203	1198.99	0.0610284	0.07168769	1789	0.02926364	0.04288681	2378.99	-0.01601181	0.00000021	2969	0.00168425		3559	0.01485198		4149	-0.01121532	0.00071584	
609.2	0.20804792	0.21123398	1199.19	0.06067788	0.07167833	1789.2	0.02964733	0.04288184	2379.19	-0.01544308	0.0000002	2969.2	0.00148789		3559.2	0.01489899		4149.2	-0.01099364	0.00071583	
609.4	0.2076282	0.21121592	1199.39	0.05981519	0.07166897	1789.4	0.0303261	0.04287688	2379.39	-0.01520557	0.0000002	2969.4	0.00199299		3559.4	0.01411738		4149.4	-0.01101857	0.00071583	
609.6	0.20788358	0.21119786	1199.59	0.06034179	0.07165961	1789.6	0.03094528	0.04287192	2379.59	-0.01547641	0.0000002	2969.6	0.00269724		3559.6	0.01427904		4149.6	-0.01088618	0.00071582	
609.8	0.20766875	0.21117981	1199.79	0.06143584	0.07165026	1789.8	0.03179038	0.04286695	2379.79	-0.01628512	0.0000002	2969.8	0.00317517		3559.8	0.01406268		4149.8	-0.0116081	0.00071581	
610	0.20737758	0.21116175	1199.99	0.06161998	0.0716409	1790	0.03288378	0.04286199	2379.99	-0.01728013	0.00000019	2970	0.00317844		3560	0.01408924		4150	-0.0115332	0.0007158	
610.2	0.20778802	0.2111437	1200.19	0.06200212	0.07163155	1790.2	0.03396342	0.04285703	2380.19	-0.01766626	0.00000019	2970.2	0.00263735		3560.2	0.01531251		4150.2	-0.01216495	0.00071579	
610.4	0.20708732	0.21112565	1200.39	0.06157446	0.07162219	1790.4	0.0350277	0.04285207	2380.39	-0.01859128	0.00000019	2970.4	0.00275886		3560.4	0.01567077		4150.4	-0.01359699	0.00071578	
610.6	0.20592454	0.2111076	1200.59	0.06149515	0.07161284	1790.6	0.03577352	0.04284711	2380.59	-0.01863751	0.00000019	2970.6	0.00208919		3560.6	0.01524997		4150.6	-0.01453166	0.00071577	
610.8	0.20689655	0.21108956	1200.79	0.06189814	0.07160349	1790.8	0.0357647	0.04284215	2380.79	-0.01942036	0.00000018	2970.8	0.00042378		3560.8	0.01615395		4150.8	-0.0153282	0.00071576	
611	0.20752446	0.21107151	1200.99	0.06183063	0.07159414	1791	0.03594762	0.0428372	2380.99	-0.01902398	0.00000018	2971	0.0002132		3561	0.01652576		4151	-0.01619652	0.00071575	
611.2	0.20780947	0.21105347	1201.19	0.06204418	0.0715848	1791.2	0.03607025	0.04283224	2381.19	-0.01917027	0.00000018	2971.2	-0.00017291		3561.2	0.01748912		4151.2	-0.01632473	0.00071574	
611.4	0.20772627	0.21103542	1201.39	0.06196644	0.07157545	1791.4	0.03562374	0.04282728	2381.39	-0.01870915	0.00000018	2971.4	0.00001261		3561.4	0.01690328		4151.4	-0.01637731	0.00071573	
611.6	0.20781189	0.21101738	1201.59	0.06155448	0.0715661	1791.6	0.03497447	0.04282232	2381.59	-0.01826987	0.00000017	2971.6	-0.00040141		3561.6	0.01724647		4151.6	-0.01565068	0.00071573	
611.8	0.2080161	0.21099934	1201.79	0.0615227	0.07155676	1791.8	0.03341258	0.04281737	2381.79	-0.01826775	0.00000017	2971.8	-0.0006455		3561.8	0.01695632		4151.8	-0.01435947	0.00071572	
612	0.20829963	0.21098131	1201.99	0.06039571	0.07154742	1792	0.03374328	0.04281241	2381.99	-0.01751783	0.00000017	2972	-0.0000742		3562	0.01707974		4152	-0.01509101	0.00071571	
612.2	0.20794715	0.21096327	1202.19	0.05999023	0.07153808	1792.2	0.03305425	0.04280746	2382.19	-0.01719127	0.00000017	2972.2	-0.00109221		3562.2	0.016892		4152.2	-0.01422861	0.0007157	
612.4	0.20769741	0.21094523	1202.39	0.05949621	0.07152874	1792.4	0.03266012	0.0428025	2382.39	-0.01684008	0.00000016	2972.4	-0.00073459		3562.4	0.01678776		4152.4	-0.01424384	0.00071569	
612.6	0.20761084	0.2109272	1202.59	0.0595358	0.0715194	1792.6	0.03222587	0.04279755	2382.59	-0.01513828	0.00000016	2972.6	0.00021691		3562.6	0.01695694		4152.6	-0.0132225	0.00071568	
612.8	0.20745187	0.21090917	1202.79	0.05962339	0.07151006	1792.8	0.03226638	0.0427926	2382.79	-0.01482967	0.00000016	2972.8	0.00063053		3562.8	0.01660212		4152.8	-0.0133633	0.00071567	
613	0.20792346	0.21089114	1202.99	0.05862858	0.07150072	1793	0.03173012	0.04278764	2382.99	-0.01584304	0.00000016	2973	0.00074748		3563	0.01641829		4153	-0.01311836	0.00071566	
613.2	0.20836707	0.21087311	1203.19	0.05840807	0.07149139	1793.2	0.03111555	0.04278269	2383.19	-0.01528861	0.00000016	2973.2	0.00143761		3563.2	0.01647224		4153.2	-0.01242707	0.00071565	
613.4	0.20737476	0.21085508	1203.39	0.0584835	0.07148205	1793.4	0.03152129	0.04277774	2383.39	-0.01606997	0.00000015	2973.4	0.00154287		3563.4	0.01587433		4153.4	-0.01148081	0.00071564	
613.6	0.20688829	0.21083706	1203.59	0.05900974	0.07147272	1793.6	0.03093408	0.04277279	2383.59	-0.017041	0.00000015	2973.6	0.00199535		3563.6	0.01595051		4153.6	-0.01122516	0.00071563	
613.8	0.20648003	0.21081904	1203.79	0.0603005	0.07146339	1793.8	0.03090958	0.04276784	2383.79	-0.01702758	0.00000015	2973.8	0.00180903		3563.8	0.01623542		4153.8	-0.01099232	0.00071563	
614	0.20559302	0.21080101	1203.99	0.06160453	0.07145406	1794	0.03081968	0.04276289	2383.99	-0.01679519	0.00000015	2974	0.0011543		3564	0.01672327		4154	-0.01090616	0.00071562	
614.2	0.20565928	0.21078299	1204.19	0.06173851	0.07144473	1794.2	0.03162139	0.04275794	2384.19	-0.01677759	0.00000015	2974.2	0.00002221		3564.2	0.01770305		4154.2	-0.01152216	0.00071561	
614.4	0.20553607	0.21076497	1204.39	0.062683	0.0714354	1794.4	0.03190367	0.04275299	2384.39	-0.01707591	0.00000014	2974.4	-0.00117514		3564.4	0.01738954		4154.4	-0.01181958	0.0007156	
614.6	0.205638	0.21074695	1204.59	0.06301838	0.07142607	1794.6	0.03168185	0.04274804	2384.59	-0.01732089	0.00000014	2974.6	-0.00143481		3564.6	0.01754612		4154.6	-0.01218061	0.00071559	
614.8	0.20607566	0.21072894	1204.79	0.06352725	0.07141675	1794.8	0.03126923	0.0427431	2384.79	-0.01753997	0.00000014	2974.8	-0.00220372		3564.8	0.01750945		4154.8	-0.01227663	0.00071558	
615	0.20638825	0.21071092	1204.99	0.0641871	0.07140742	1795	0.03117345	0.04273815	2384.99	-0.01780664	0.00000014	2975	-0.00228799		3565	0.01771167		4155	-0.01243539	0.00071557	
615.2	0.20678938	0.21069291	1205.19	0.06413474	0.0713981	1795.2	0.03129223	0.0427332	2385.19	-0.01793381	0.00000014	2975.2	-0.00296578		3565.2	0.01841606		4155.2	-0.01263186	0.00071556	
615.4	0.20653092	0.2106749	1205.39	0.06390953	0.07138878	1795.4	0.03162225	0.04272826	2385.39	-0.01878608	0.00000013	2975.4	-0.00282642		3565.4	0.01875722		4155.4	-0.01256216	0.00071555	
615.6	0.20635653	0.21065689	1205.59	0.06360283	0.07137946	1795.6	0.0312251	0.04272331	2385.59	-0.01884421	0.00000013	2975.6	-0.00309278		3565.6	0.01950332		4155.6	-0.01232127	0.00071554	
615.8	0.20668357	0.21063888	1205.79	0.06250526	0.07137014	1795.8	0.03075171	0.04271837	2385.79	-0.01952449	0.00000013	2975.8	-0.0026345		3565.8	0.01944567		4155.8	-0.01374315	0.00071553	
616	0.20637967	0.21062087	1205.99	0.06099959	0.07136082	1796	0.03195295	0.04271342	2385.99	-0.019148	0.00000013	2976	-0.00186192		3566	0.02014655		4156	-0.01439003	0.00071553	
616.2	0.20527095	0.21060287	1206.19	0.06036836	0.0713515	1796.2	0.03145021	0.04270848	2386.19	-0.01865019	0.00000013	2976.2	-0.00165642		3566.2	0.01930731		4156.2	-0.01420083	0.00071552	
616.4	0.20454692	0.21058486	1206.39	0.0600294	0.07134218	1796.4	0.03079193	0.04270354	2386.39	-0.0185079	0.00000012	2976.4	0.00002967		3566.4	0.01904719		4156.4	-0.01568958	0.00071551	
616.6	0.2040028	0.21056686	1206.59	0.06045622	0.07133287	1796.6	0.03042294	0.04269859	2386.59	-0.01729661	0.00000012	2976.6	0.00124501		3566.6	0.01857183		4156.6	-0.01495689	0.0007155	
616.8	0.20345288	0.21054886	1206.79	0.06035919	0.07132356	1796.8	0.03015016	0.04269365	2386.79	-0.01764664	0.00000012	2976.8	0.001379		3566.8	0.0173349		4156.8	-0.01505903	0.00071549	
617	0.20413326	0.21053086	1206.99	0.06048053	0.07131424	1797	0.02936722	0.04268871	2386.99	-0.01711111	0.00000012	2977	0.00163063		3567	0.01635418		4157	-0.01399479	0.00071548	
617.2	0.20395492	0.21051286	1207.19	0.05995766	0.07130493	1797.2	0.02914031	0.04268377	2387.19	-0.01654926	0.00000012	2977.2	0.00265045		3567.2	0.01639354		4157.2	-0.01202193	0.00071547	
617.4	0.20385333	0.21049487	1207.39	0.06008311	0.07129562	1797.4	0.02922818	0.04267883	2387.39	-0.01701059	0.00000012	2977.4	0.00257341		3567.4	0.0160865		4157.4	-0.01063514	0.00071546	
617.6	0.20528085	0.21047687	1207.59	0.05969456	0.07128631	1797.6	0.02870218	0.04267389	2387.59	-0.01643709	0.00000011	2977.6	0.00312433		3567.6	0.01571925		4157.6	-0.01010477	0.00071545	
617.8	0.20615498	0.21045888	1207.79	0.06099007	0.07127701	1797.8	0.0290467	0.04266895	2387.79	-0.01704953	0.00000011	2977.8	0.00285638		3567.8	0.01558334		4157.8	-0.00956003	0.00071544	
618	0.2060061	0.21044089	1207.99	0.06063693	0.0712677	1798	0.02953075	0.04266401	2387.99	-0.0171318	0.00000011	2978	0.00323747		3568	0.01510435		4158	-0.00944588	0.00071543	
618.2	0.20608585	0.2104229	1208.19	0.05941164	0.07125839	1798.2	0.03007233	0.04265908	2388.19	-0.01837436	0.00000011	2978.2	0.00308145		3568.2	0.01524651		4158.2	-0.00907181	0.00071542	
618.4	0.20639517	0.21040491	1208.39	0.05986998	0.07124909	1798.4	0.02896393	0.04265414	2388.39	-0.01831602	0.00000011	2978.4	0.0032135		3568.4	0.01510397		4158.4	-0.00955887	0.00071542	
618.6	0.20660679	0.21038692	1208.59	0.0600411	0.07123979	1798.6	0.0287928	0.0426492	2388.59	-0.01894089	0.00000011	2978.6	0.00326485		3568.6	0.01571742		4158.6	-0.01021944	0.00071541	
618.8	0.20723227	0.21036894	1208.79	0.0603839	0.07123049	1798.8	0.02822709	0.04264427	2388.79	-0.01867725	0.00000011	2978.8	0.00291531		3568.8	0.01570304		4158.8	-0.01001341	0.0007154	
619	0.20815579	0.21035095	1208.99	0.06051573	0.07122119	1799	0.02851447	0.04263933	2388.99	-0.01949246	0.0000001	2979	0.00175469		3569	0.01609427		4159	-0.01065601	0.00071539	
619.2	0.20779045	0.21033297	1209.19	0.06006963	0.07121189	1799.2	0.02969981	0.0426344	2389.19	-0.01950918	0.0000001	2979.2	0.00151051		3569.2	0.01717741		4159.2	-0.01178536	0.00071538	
619.4	0.20710447	0.21031499	1209.39	0.06022614	0.07120259	1799.4	0.03106698	0.04262946	2389.39	-0.01999185	0.0000001	2979.4	0.00202259		3569.4	0.01738847		4159.4	-0.01271566	0.00071537	
619.6	0.20655138	0.21029701	1209.59	0.05951884	0.07119329	1799.6	0.03166683	0.04262453	2389.59	-0.01971477	0.0000001	2979.6	0.00084516		3569.6	0.01784471		4159.6	-0.01381796	0.00071536	
619.8	0.20702593	0.21027903	1209.79	0.05896761	0.071184	1799.8	0.0325472	0.04261959	2389.79	-0.01929246	0.0000001	2979.8	0.00064619		3569.8	0.01749901		4159.8	-0.01558914	0.00071535	
620	0.20652735	0.21026106	1209.99	0.05826344	0.0711747	1800	0.03333694	0.04261466	2389.99	-0.01790875	0.0000001	2980	0.00008208		3570	0.01714388		4160	-0.01499485	0.00071534	
620.2	0.20741658	0.21024308	1210.19	0.0586746	0.07116541	1800.2	0.03315832	0.04260973	2390.19	-0.01785252	0.0000001	2980.2	-0.00073592		3570.2	0.01601079		4160.2	-0.01567818	0.00071533	
620.4	0.20704036	0.21022511	1210.39	0.05856471	0.07115612	1800.4	0.03327856	0.0426048	2390.39	-0.01782995	0.00000009	2980.4	-0.00079305		3570.4	0.01502669		4160.4	-0.01566663	0.00071532	
620.6	0.20687273	0.21020714	1210.59	0.05883103	0.07114683	1800.6	0.03308721	0.04259987	2390.59	-0.01760823	0.00000009	2980.6	-0.00143636		3570.6	0.01472984		4160.6	-0.0150863	0.00071532	
620.8	0.20730335	0.21018917	1210.79	0.05856862	0.07113754	1800.8	0.03379585	0.04259494	2390.79	-0.01725973	0.00000009	2980.8	-0.00145435		3570.8	0.01337693		4160.8	-0.01477964	0.00071531	
621	0.20854074	0.2101712	1210.99	0.05837232	0.07112825	1801	0.03341787	0.04259001	2390.99	-0.01650196	0.00000009	2981	-0.00150198		3571	0.01349349		4161	-0.01528732	0.0007153	
621.2	0.20941367	0.21015323	1211.19	0.05783193	0.07111896	1801.2	0.03335407	0.04258508	2391.19	-0.01668803	0.00000009	2981.2	-0.00175009		3571.2	0.01302847		4161.2	-0.01445876	0.00071529	
621.4	0.21026212	0.21013527	1211.39	0.05843749	0.07110968	1801.4	0.03359838	0.04258015	2391.39	-0.01629727	0.00000009	2981.4	-0.00112391		3571.4	0.01264856		4161.4	-0.01433563	0.00071528	
621.6	0.21084518	0.2101173	1211.59	0.05767853	0.07110039	1801.6	0.03266159	0.04257522	2391.59	-0.01598439	0.00000009	2981.6	0.00026751		3571.6	0.0119789		4161.6	-0.01431679	0.00071527	
621.8	0.21051579	0.21009934	1211.79	0.05867237	0.07109111	1801.8	0.03140187	0.04257029	2391.79	-0.01675153	0.00000009	2981.8	0.00048374		3571.8	0.01128103		4161.8	-0.01407673	0.00071526	
622	0.20938838	0.21008138	1211.99	0.05816719	0.07108183	1802	0.03028001	0.04256537	2391.99	-0.01687398	0.00000008	2982	0.00115132		3572	0.01121791		4162	-0.01353686	0.00071525	
622.2	0.20919071	0.21006342	1212.19	0.05775032	0.07107255	1802.2	0.02925364	0.04256044	2392.19	-0.01804175	0.00000008	2982.2	0.00168367		3572.2	0.01156641		4162.2	-0.01335481	0.00071524	
622.4	0.20947353	0.21004546	1212.39	0.05810716	0.07106327	1802.4	0.02731363	0.04255552	2392.39	-0.01748191	0.00000008	2982.4	0.00328867		3572.4	0.01218548		4162.4	-0.01370683	0.00071523	
622.6	0.20955428	0.21002751	1212.59	0.05822832	0.07105399	1802.6	0.02766313	0.04255059	2392.59	-0.0194276	0.00000008	2982.6	0.00419191		3572.6	0.01202717		4162.6	-0.01418433	0.00071522	
622.8	0.21022117	0.21000955	1212.79	0.05738186	0.07104471	1802.8	0.02699736	0.04254567	2392.79	-0.01984879	0.00000008	2982.8	0.0048919		3572.8	0.01130672		4162.8	-0.01446275	0.00071522	
623	0.20975115	0.2099916	1212.99	0.05782932	0.07103544	1803	0.02774475	0.04254074	2392.99	-0.02026237	0.00000008	2983	0.00472418		3573	0.01146649		4163	-0.01529162	0.00071521	
623.2	0.20932266	0.20997365	1213.19	0.05839933	0.07102616	1803.2	0.02851296	0.04253582	2393.19	-0.01998864	0.00000008	2983.2	0.00521634		3573.2	0.01173823		4163.2	-0.01551613	0.0007152	
623.4	0.20897118	0.2099557	1213.39	0.05891144	0.07101689	1803.4	0.02911906	0.0425309	2393.39	-0.0201522	0.00000008	2983.4	0.00504417		3573.4	0.01237038		4163.4	-0.01571576	0.00071519	
623.6	0.20786217	0.20993775	1213.59	0.05923811	0.07100762	1803.6	0.029905	0.04252597	2393.59	-0.01992224	0.00000008	2983.6	0.00400104		3573.6	0.01277517		4163.6	-0.01601531	0.00071518	
623.8	0.20712488	0.2099198	1213.79	0.0592408	0.07099834	1803.8	0.02959819	0.04252105	2393.79	-0.01938028	0.00000008	2983.8	0.00360717		3573.8	0.01305482		4163.8	-0.01559241	0.00071517	
624	0.20649378	0.20990186	1213.99	0.05898799	0.07098907	1804	0.03069528	0.04251613	2393.99	-0.02001662	0.00000007	2984	0.00266078		3574	0.01311114		4164	-0.01490747	0.00071516	
624.2	0.20690765	0.20988391	1214.19	0.05924353	0.07097981	1804.2	0.030704	0.04251121	2394.19	-0.01974904	0.00000007	2984.2	0.00171793		3574.2	0.01317891		4164.2	-0.01471535	0.00071515	
624.4	0.20547199	0.20986597	1214.39	0.0588425	0.07097054	1804.4	0.03072125	0.04250629	2394.39	-0.01958181	0.00000007	2984.4	0.00149802		3574.4	0.01382645		4164.4	-0.01480918	0.00071514	
624.6	0.20527584	0.20984803	1214.59	0.05941741	0.07096127	1804.6	0.03090686	0.04250137	2394.59	-0.01922017	0.00000007	2984.6	0.00039271		3574.6	0.01459128		4164.6	-0.01523398	0.00071513	
624.8	0.20512295	0.20983009	1214.79	0.05855182	0.07095201	1804.8	0.03136783	0.04249645	2394.79	-0.01852892	0.00000007	2984.8	-0.00054553		3574.8	0.01422572		4164.8	-0.0149434	0.00071512	
625	0.20498146	0.20981215	1214.99	0.05834985	0.07094274	1805	0.03164272	0.04249153	2394.99	-0.018575	0.00000007	2985	-0.00132268		3575	0.01476921		4165	-0.01492191	0.00071512	
625.2	0.20462696	0.20979422	1215.19	0.0579964	0.07093348	1805.2	0.03226868	0.04248661	2395.19	-0.01791257	0.00000007	2985.2	-0.00233815		3575.2	0.01545712		4165.2	-0.0136865	0.00071511	
625.4	0.20334418	0.20977628	1215.39	0.0581848	0.07092422	1805.4	0.03243897	0.0424817	2395.39	-0.01764589	0.00000007	2985.4	-0.00228162		3575.4	0.01534737		4165.4	-0.01382739	0.0007151	
625.6	0.20312753	0.20975835	1215.59	0.0586786	0.07091496	1805.6	0.03162527	0.04247678	2395.59	-0.01724495	0.00000007	2985.6	-0.00234578		3575.6	0.01554994		4165.6	-0.01361935	0.00071509	
625.8	0.20313755	0.20974042	1215.79	0.05936199	0.0709057	1805.8	0.03094925	0.04247186	2395.79	-0.01777489	0.00000007	2985.8	-0.00257867		3575.8	0.01527447		4165.8	-0.01355037	0.00071508	
626	0.20339603	0.20972249	1215.99	0.05876206	0.07089644	1806	0.0307474	0.04246695	2395.99	-0.01781734	0.00000006	2986	-0.00251464		3576	0.01650673		4166	-0.01356706	0.00071507	
626.2	0.20492083	0.20970456	1216.19	0.05822499	0.07088718	1806.2	0.03016899	0.04246203	2396.19	-0.01844803	0.00000006	2986.2	-0.00214638		3576.2	0.01613721		4166.2	-0.01428855	0.00071506	
626.4	0.20523108	0.20968663	1216.39	0.05802583	0.07087793	1806.4	0.0297339	0.04245712	2396.39	-0.01833283	0.00000006	2986.4	-0.00073028		3576.4	0.01598601		4166.4	-0.01476306	0.00071505	
626.6	0.20546343	0.2096687	1216.59	0.05739262	0.07086868	1806.6	0.02986082	0.04245221	2396.59	-0.01966681	0.00000006	2986.6	0.00020253		3576.6	0.0148506		4166.6	-0.01571853	0.00071504	
626.8	0.20658396	0.20965078	1216.79	0.05768379	0.07085942	1806.8	0.02937062	0.04244729	2396.79	-0.01872558	0.00000006	2986.8	0.0000895		3576.8	0.01498598		4166.8	-0.01618525	0.00071503	
627	0.20636935	0.20963286	1216.99	0.05859821	0.07085017	1807	0.02964111	0.04244238	2396.99	-0.01824484	0.00000006	2987	0.00030111		3577	0.01567996		4167	-0.01620227	0.00071502	
627.2	0.20682716	0.20961494	1217.19	0.05896822	0.07084092	1807.2	0.02981987	0.04243747	2397.19	-0.01759404	0.00000006	2987.2	0.00090605		3577.2	0.01558012		4167.2	-0.01605886	0.00071502	
627.4	0.20596897	0.20959702	1217.39	0.05858778	0.07083167	1807.4	0.03046893	0.04243256	2397.39	-0.01749171	0.00000006	2987.4	0.00115486		3577.4	0.01597313		4167.4	-0.01644689	0.00071501	
627.6	0.20569888	0.2095791	1217.59	0.0587316	0.07082242	1807.6	0.03000954	0.04242765	2397.59	-0.01752824	0.00000006	2987.6	0.00200428		3577.6	0.01553561		4167.6	-0.01669263	0.000715	
627.8	0.20601393	0.20956118	1217.79	0.05794283	0.07081318	1807.8	0.02940744	0.04242274	2397.79	-0.01724936	0.00000006	2987.8	0.00252963		3577.8	0.01534303		4167.8	-0.01650068	0.00071499	
628	0.20574704	0.20954327	1217.99	0.0574863	0.07080393	1808	0.02950258	0.04241783	2397.99	-0.01767132	0.00000006	2988	0.00276834		3578	0.01522538		4168	-0.0161248	0.00071498	
628.2	0.2054365	0.20952535	1218.19	0.0576274	0.07079469	1808.2	0.02970829	0.04241292	2398.19	-0.01682117	0.00000006	2988.2	0.00336368		3578.2	0.0149605		4168.2	-0.01641819	0.00071497	
628.4	0.20545733	0.20950744	1218.39	0.057937	0.07078544	1808.4	0.02923635	0.04240801	2398.39	-0.01741323	0.00000005	2988.4	0.00300645		3578.4	0.01502709		4168.4	-0.01634714	0.00071496	
628.6	0.20569631	0.20948953	1218.59	0.05751463	0.0707762	1808.6	0.02906401	0.0424031	2398.59	-0.01809544	0.00000005	2988.6	0.00284618		3578.6	0.01509499		4168.6	-0.01592	0.00071495	
628.8	0.20556725	0.20947162	1218.79	0.05621981	0.07076696	1808.8	0.03019467	0.04239819	2398.79	-0.01896037	0.00000005	2988.8	0.00258187		3578.8	0.01547392		4168.8	-0.014882	0.00071494	
629	0.20572828	0.20945372	1218.99	0.05634026	0.07075772	1809	0.03043744	0.04239328	2398.99	-0.01936003	0.00000005	2989	0.00218395		3579	0.01587737		4169	-0.01468344	0.00071493	
629.2	0.20537727	0.20943581	1219.19	0.05645208	0.07074848	1809.2	0.03015586	0.04238838	2399.19	-0.0199052	0.00000005	2989.2	0.00144347		3579.2	0.01607673		4169.2	-0.01490038	0.00071492	
629.4	0.20520053	0.20941791	1219.39	0.05710259	0.07073924	1809.4	0.03052051	0.04238347	2399.39	-0.02131309	0.00000005	2989.4	0.00075305		3579.4	0.01534678		4169.4	-0.01550486	0.00071492	
629.6	0.20610095	0.2094	1219.59	0.05741668	0.07073001	1809.6	0.03012252	0.04237857	2399.59	-0.02158179	0.00000005	2989.6	0.00049996		3579.6	0.01545091		4169.6	-0.01528622	0.00071491	
629.8	0.20671269	0.2093821	1219.79	0.05716409	0.07072077	1809.8	0.02987156	0.04237366	2399.79	-0.02176685	0.00000005	2989.8	-0.00000288		3579.8	0.01523389		4169.8	-0.01527574	0.0007149	
630	0.2074952	0.2093642	1219.99	0.05734245	0.07071154	1810	0.02969432	0.04236876	2399.99	-0.02144408	0.00000005	2990	-0.00110747		3580	0.0149469		4170	-0.01507395	0.00071489	
630.2	0.20793135	0.20934631	1220.19	0.05741001	0.07070231	1810.2	0.02931352	0.04236385	2400.19	-0.02214938	0.00000005	2990.2	-0.00163638		3580.2	0.01433347		4170.2	-0.01476826	0.00071488	
630.4	0.20739867	0.20932841	1220.39	0.05765591	0.07069307	1810.4	0.02964447	0.04235895	2400.39	-0.0223401	0.00000005	2990.4	-0.00146914		3580.4	0.013834		4170.4	-0.01460989	0.00071487	
630.6	0.20713062	0.20931051	1220.59	0.05824981	0.07068384	1810.6	0.02951688	0.04235405	2400.59	-0.02260379	0.00000005	2990.6	-0.00183384		3580.6	0.0140056		4170.6	-0.01452838	0.00071486	
630.8	0.20691876	0.20929262	1220.79	0.05830729	0.07067462	1810.8	0.02936692	0.04234915	2400.79	-0.02123614	0.00000005	2990.8	-0.00297321		3580.8	0.01463509		4170.8	-0.01435209	0.00071485	
631	0.20659491	0.20927473	1220.99	0.05736795	0.07066539	1811	0.02988273	0.04234425	2400.99	-0.02051298	0.00000005	2991	-0.0022512		3581	0.01482108		4171	-0.01481335	0.00071484	
631.2	0.20681609	0.20925684	1221.19	0.05710263	0.07065616	1811.2	0.03028499	0.04233935	2401.19	-0.02034399	0.00000005	2991.2	-0.00148648		3581.2	0.01462134		4171.2	-0.01518008	0.00071483	
631.4	0.20575753	0.20923895	1221.39	0.05617722	0.07064694	1811.4	0.02941289	0.04233445	2401.39	-0.01984053	0.00000004	2991.4	-0.00149616		3581.4	0.01490459		4171.4	-0.01523154	0.00071482	
631.6	0.20641063	0.20922106	1221.59	0.05652958	0.07063771	1811.6	0.02896609	0.04232955	2401.59	-0.01916004	0.00000004	2991.6	-0.00072477		3581.6	0.01488485		4171.6	-0.01598681	0.00071482	
631.8	0.20581028	0.20920318	1221.79	0.05653625	0.07062849	1811.8	0.02874752	0.04232465	2401.79	-0.01845894	0.00000004	2991.8	-0.00059924		3581.8	0.01564408		4171.8	-0.01620977	0.00071481	
632	0.20512412	0.20918529	1221.99	0.0568434	0.07061927	1812	0.02867221	0.04231975	2401.99	-0.01781195	0.00000004	2992	0.00030245		3582	0.01622631		4172	-0.01564657	0.0007148	
632.2	0.20471012	0.20916741	1222.19	0.05783378	0.07061005	1812.2	0.02886307	0.04231485	2402.19	-0.01738763	0.00000004	2992.2	0.00096758		3582.2	0.01660484		4172.2	-0.01579454	0.00071479	
632.4	0.20540498	0.20914953	1222.39	0.0575526	0.07060083	1812.4	0.02819444	0.04230995	2402.39	-0.01751138	0.00000004	2992.4	0.00001043		3582.4	0.01721918		4172.4	-0.01468513	0.00071478	
632.6	0.20536972	0.20913165	1222.59	0.05698193	0.07059161	1812.6	0.02802688	0.04230506	2402.59	-0.01768053	0.00000004	2992.6	0.00031947		3582.6	0.01806675		4172.6	-0.01414751	0.00071477	
632.8	0.20498585	0.20911377	1222.79	0.05725226	0.07058239	1812.8	0.0283889	0.04230016	2402.79	-0.01767151	0.00000004	2992.8	-0.00001172		3582.8	0.01862941		4172.8	-0.01390574	0.00071476	
633	0.20529287	0.20909589	1222.99	0.05747229	0.07057318	1813	0.02703868	0.04229526	2402.99	-0.01753973	0.00000004	2993	0.00000914		3583	0.01828231		4173	-0.01383014	0.00071475	
633.2	0.20471773	0.20907802	1223.19	0.05730853	0.07056396	1813.2	0.02742303	0.04229037	2403.19	-0.01835164	0.00000004	2993.2	0.00028645		3583.2	0.01777152		4173.2	-0.01412031	0.00071474	
633.4	0.20508906	0.20906015	1223.39	0.05751673	0.07055475	1813.4	0.02767458	0.04228547	2403.39	-0.01910426	0.00000004	2993.4	-0.00009765		3583.4	0.01694637		4173.4	-0.01402847	0.00071473	
633.6	0.20492297	0.20904227	1223.59	0.05795141	0.07054554	1813.6	0.02709666	0.04228058	2403.59	-0.01952023	0.00000004	2993.6	-0.00015263		3583.6	0.01648929		4173.6	-0.01339758	0.00071472	
633.8	0.20500526	0.2090244	1223.79	0.05851161	0.07053633	1813.8	0.02715834	0.04227569	2403.79	-0.019597	0.00000004	2993.8	-0.00026062		3583.8	0.01597736		4173.8	-0.01309142	0.00071472	
634	0.20465994	0.20900653	1223.99	0.05974911	0.07052712	1814	0.02755673	0.04227079	2403.99	-0.02037558	0.00000004	2994	-0.00061254		3584	0.01544764		4174	-0.01267282	0.00071471	
634.2	0.20362796	0.20898867	1224.19	0.0599876	0.07051791	1814.2	0.02786419	0.0422659	2404.19	-0.02084222	0.00000004	2994.2	-0.00039152		3584.2	0.01529216		4174.2	-0.01262776	0.0007147	
634.4	0.20318381	0.2089708	1224.39	0.05955818	0.0705087	1814.4	0.0281115	0.04226101	2404.39	-0.02073047	0.00000004	2994.4	-0.00065871		3584.4	0.01420171		4174.4	-0.01271193	0.00071469	
634.6	0.20215065	0.20895294	1224.59	0.05930236	0.0704995	1814.6	0.02876075	0.04225612	2404.59	-0.02089929	0.00000004	2994.6	-0.00075239		3584.6	0.01423836		4174.6	-0.01326539	0.00071468	
634.8	0.20162371	0.20893507	1224.79	0.05784839	0.07049029	1814.8	0.02947565	0.04225123	2404.79	-0.01998904	0.00000004	2994.8	-0.00044234		3584.8	0.01386418		4174.8	-0.0139373	0.00071467	
635	0.20120895	0.20891721	1224.99	0.05689699	0.07048109	1815	0.0298334	0.04224634	2404.99	-0.02035796	0.00000003	2995	-0.00059787		3585	0.0139696		4175	-0.01490964	0.00071466	
635.2	0.20100637	0.20889935	1225.19	0.05705823	0.07047189	1815.2	0.02975382	0.04224145	2405.19	-0.01989722	0.00000003	2995.2	-0.00018527		3585.2	0.01325298		4175.2	-0.01475848	0.00071465	
635.4	0.20055366	0.20888149	1225.39	0.05647666	0.07046268	1815.4	0.03039597	0.04223656	2405.39	-0.01877297	0.00000003	2995.4	-0.00126554		3585.4	0.01352025		4175.4	-0.01485708	0.00071464	
635.6	0.20112583	0.20886364	1225.59	0.05625108	0.07045348	1815.6	0.03167773	0.04223167	2405.59	-0.01828662	0.00000003	2995.6	-0.00130346		3585.6	0.01289932		4175.6	-0.01584871	0.00071463	
635.8	0.20098276	0.20884578	1225.79	0.05592287	0.07044429	1815.8	0.03106247	0.04222679	2405.79	-0.01813492	0.00000003	2995.8	-0.00196784		3585.8	0.01372169		4175.8	-0.01528111	0.00071462	
636	0.20224275	0.20882793	1225.99	0.05593543	0.07043509	1816	0.03128542	0.0422219	2405.99	-0.01773358	0.00000003	2996	-0.00179441		3586	0.01407439		4176	-0.01454626	0.00071461	
636.2	0.20274229	0.20881008	1226.19	0.05616417	0.07042589	1816.2	0.0320191	0.04221701	2406.19	-0.01765636	0.00000003	2996.2	-0.0024991		3586.2	0.01414823		4176.2	-0.01395586	0.00071461	
636.4	0.2038062	0.20879223	1226.39	0.0559626	0.0704167	1816.4	0.03233422	0.04221213	2406.39	-0.01798565	0.00000003	2996.4	-0.00309635		3586.4	0.01427058		4176.4	-0.01327707	0.0007146	
636.6	0.20455077	0.20877438	1226.59	0.05653821	0.0704075	1816.6	0.03174905	0.04220724	2406.59	-0.01790045	0.00000003	2996.6	-0.0025997		3586.6	0.01449802		4176.6	-0.01348068	0.00071459	
636.8	0.20523074	0.20875653	1226.79	0.05774987	0.07039831	1816.8	0.03143897	0.04220235	2406.79	-0.01779034	0.00000003	2996.8	-0.00263284		3586.8	0.01480877		4176.8	-0.01349536	0.00071458	
637	0.20591436	0.20873868	1226.99	0.05820792	0.07038912	1817	0.03058845	0.04219747	2406.99	-0.01808985	0.00000003	2997	-0.00194548		3587	0.01498242		4177	-0.01322334	0.00071457	
637.2	0.20603174	0.20872084	1227.19	0.0591885	0.07037993	1817.2	0.03007723	0.04219259	2407.19	-0.01883055	0.00000003	2997.2	-0.00165358		3587.2	0.01520744		4177.2	-0.01294547	0.00071456	
637.4	0.20646446	0.208703	1227.39	0.06036012	0.07037074	1817.4	0.029299	0.0421877	2407.39	-0.02080165	0.00000003	2997.4	-0.00147405		3587.4	0.01454603		4177.4	-0.01328699	0.00071455	
637.6	0.20684997	0.20868515	1227.59	0.06113785	0.07036155	1817.6	0.02893095	0.04218282	2407.59	-0.02137442	0.00000003	2997.6	-0.00100319		3587.6	0.01519775		4177.6	-0.01362843	0.00071454	
637.8	0.20755044	0.20866731	1227.79	0.06162032	0.07035236	1817.8	0.02806834	0.04217794	2407.79	-0.02169481	0.00000003	2997.8	-0.00109995		3587.8	0.01495613		4177.8	-0.01404327	0.00071453	
638	0.2073116	0.20864948	1227.99	0.06241773	0.07034318	1818	0.02880356	0.04217306	2407.99	-0.02145453	0.00000003	2998	-0.00139354		3588	0.01490041		4178	-0.01399987	0.00071452	
638.2	0.2068125	0.20863164	1228.19	0.06146541	0.07033399	1818.2	0.02866317	0.04216818	2408.19	-0.02101524	0.00000003	2998.2	-0.00168706		3588.2	0.01414706		4178.2	-0.01475406	0.00071451	
638.4	0.20694721	0.2086138	1228.39	0.0604323	0.07032481	1818.4	0.02875177	0.0421633	2408.39	-0.02190749	0.00000003	2998.4	-0.00202225		3588.4	0.01358092		4178.4	-0.01573872	0.00071451	
638.6	0.20585624	0.20859597	1228.59	0.05970471	0.07031563	1818.6	0.02892591	0.04215842	2408.59	-0.02180553	0.00000003	2998.6	-0.0006662		3588.6	0.01386574		4178.6	-0.01585372	0.0007145	
638.8	0.20480082	0.20857814	1228.79	0.0579062	0.07030645	1818.8	0.02903129	0.04215354	2408.79	-0.02084217	0.00000003	2998.8	-0.00121584		3588.8	0.01358785		4178.8	-0.01555146	0.00071449	
639	0.20408609	0.20856031	1228.99	0.0570857	0.07029727	1819	0.02816559	0.04214866	2408.99	-0.0201403	0.00000003	2999	-0.00181819		3589	0.01304333		4179	-0.01573266	0.00071448	
639.2	0.20452441	0.20854248	1229.19	0.05585609	0.07028809	1819.2	0.02838248	0.04214378	2409.19	-0.01913042	0.00000003	2999.2	-0.00131471		3589.2	0.01192471		4179.2	-0.01534787	0.00071447	
639.4	0.20435131	0.20852465	1229.39	0.05372808	0.07027891	1819.4	0.02946154	0.0421389	2409.39	-0.01827104	0.00000003	2999.4	-0.00126291		3589.4	0.01247976		4179.4	-0.01628911	0.00071446	
639.6	0.20418764	0.20850682	1229.59	0.05314086	0.07026974	1819.6	0.02908985	0.04213403	2409.59	-0.01775756	0.00000003	2999.6	-0.00075255		3589.6	0.01213153		4179.6	-0.01702125	0.00071445	
639.8	0.20386397	0.208489	1229.79	0.05282004	0.07026056	1819.8	0.02922418	0.04212915	2409.79	-0.01786543	0.00000002	2999.8	-0.00049815		3589.8	0.01296481		4179.8	-0.016636	0.00071444	
640	0.2035948	0.20847118	1229.99	0.05333712	0.07025139	1820	0.0297488	0.04212427	2409.99	-0.01736976	0.00000002	3000	0.00020014		3590	0.01359333		4180	-0.01665103	0.00071443	
640.2	0.20362727	0.20845335	1230.19	0.0533703	0.07024222	1820.2	0.03063307	0.0421194	2410.19	-0.01767514	0.00000002	3000.2	0.00006843		3590.2	0.01412818		4180.2	-0.01664317	0.00071442	
640.4	0.20345555	0.20843553	1230.39	0.05414841	0.07023304	1820.4	0.03011635	0.04211452	2410.39	-0.01750063	0.00000002	3000.4	0.00037635		3590.4	0.01490268		4180.4	-0.01689184	0.00071441	
640.6	0.20371522	0.20841772	1230.59	0.0549225	0.07022387	1820.6	0.02934875	0.04210965	2410.59	-0.01718691	0.00000002	3000.6	0.00030715		3590.6	0.01563538		4180.6	-0.01625937	0.00071441	
640.8	0.20424239	0.2083999	1230.79	0.05580319	0.07021471	1820.8	0.02879139	0.04210478	2410.79	-0.01707912	0.00000002	3000.8	0.00045347		3590.8	0.01675277		4180.8	-0.0160924	0.0007144	
641	0.20462486	0.20838208	1230.99	0.05636122	0.07020554	1821	0.02778804	0.0420999	2410.99	-0.01794983	0.00000002	3001	0.001901		3591	0.01764918		4181	-0.01641257	0.00071439	
641.2	0.20485417	0.20836427	1231.19	0.05823658	0.07019637	1821.2	0.02774373	0.04209503	2411.19	-0.01866314	0.00000002	3001.2	0.00233711		3591.2	0.01664049		4181.2	-0.01628126	0.00071438	
641.4	0.20411111	0.20834646	1231.39	0.05861558	0.07018721	1821.4	0.02751421	0.04209016	2411.39	-0.01990272	0.00000002	3001.4	0.00099583		3591.4	0.01608786		4181.4	-0.0168316	0.00071437	
641.6	0.20347327	0.20832864	1231.59	0.05906716	0.07017804	1821.6	0.02791497	0.04208529	2411.59	-0.01960899	0.00000002	3001.6	-0.00042107		3591.6	0.01699224		4181.6	-0.01791884	0.00071436	
641.8	0.20306233	0.20831084	1231.79	0.05943753	0.07016888	1821.8	0.02768856	0.04208042	2411.79	-0.01970232	0.00000002	3001.8	-0.00193877		3591.8	0.01683126		4181.8	-0.01796235	0.00071435	
642	0.20289895	0.20829303	1231.99	0.05985506	0.07015972	1822	0.02770959	0.04207555	2411.99	-0.01954458	0.00000002	3002	-0.00317755		3592	0.0168328		4182	-0.01745109	0.00071434	
642.2	0.201955	0.20827522	1232.19	0.0597122	0.07015056	1822.2	0.02711991	0.04207068	2412.19	-0.01996676	0.00000002	3002.2	-0.00396189		3592.2	0.01590164		4182.2	-0.01810585	0.00071433	
642.4	0.20125198	0.20825742	1232.39	0.05984419	0.0701414	1822.4	0.0270247	0.04206581	2412.39	-0.02041055	0.00000002	3002.4	-0.00451738		3592.4	0.01614315		4182.4	-0.01860937	0.00071432	
642.6	0.20085636	0.20823961	1232.59	0.05961685	0.07013224	1822.6	0.02632065	0.04206094	2412.59	-0.02009367	0.00000002	3002.6	-0.00438455		3592.6	0.01595437		4182.6	-0.01752777	0.00071431	
642.8	0.20088741	0.20822181	1232.79	0.05842167	0.07012308	1822.8	0.02538435	0.04205607	2412.79	-0.01911742	0.00000002	3002.8	-0.00514772		3592.8	0.01568582		4182.8	-0.01793032	0.00071431	
643	0.20071666	0.20820401	1232.99	0.0585165	0.07011393	1823	0.02453593	0.0420512	2412.99	-0.01851739	0.00000002	3003	-0.00474938		3593	0.01533074		4183	-0.01914759	0.0007143	
643.2	0.2008928	0.20818621	1233.19	0.05743468	0.07010477	1823.2	0.02437885	0.04204634	2413.19	-0.0180331	0.00000002	3003.2	-0.00435		3593.2	0.0150173		4183.2	-0.01903298	0.00071429	
643.4	0.20085735	0.20816841	1233.39	0.05722933	0.07009562	1823.4	0.02517023	0.04204147	2413.39	-0.01831766	0.00000002	3003.4	-0.00383684		3593.4	0.01553666		4183.4	-0.02007071	0.00071428	
643.6	0.20138519	0.20815062	1233.59	0.05717042	0.07008647	1823.6	0.02529493	0.0420366	2413.59	-0.01915092	0.00000002	3003.6	-0.00391636		3593.6	0.01517511		4183.6	-0.0202036	0.00071427	
643.8	0.20122976	0.20813282	1233.79	0.05734514	0.07007732	1823.8	0.02578718	0.04203174	2413.79	-0.01867827	0.00000002	3003.8	-0.00311406		3593.8	0.01575274		4183.8	-0.01979451	0.00071426	
644	0.20171949	0.20811503	1233.99	0.05799646	0.07006817	1824	0.02595993	0.04202688	2413.99	-0.01902117	0.00000002	3004	-0.00300738		3594	0.01602364		4184	-0.01901032	0.00071425	
644.2	0.20272726	0.20809724	1234.19	0.05766754	0.07005902	1824.2	0.026826	0.04202201	2414.19	-0.02006593	0.00000002	3004.2	-0.00274196		3594.2	0.01635221		4184.2	-0.01824648	0.00071424	
644.4	0.20311665	0.20807945	1234.39	0.0573043	0.07004987	1824.4	0.02631792	0.04201715	2414.39	-0.02029398	0.00000002	3004.4	-0.00198893		3594.4	0.01700885		4184.4	-0.0180648	0.00071423	
644.6	0.20427592	0.20806166	1234.59	0.05724314	0.07004073	1824.6	0.02713682	0.04201228	2414.59	-0.02126884	0.00000002	3004.6	-0.00210872		3594.6	0.01776925		4184.6	-0.01709379	0.00071422	
644.8	0.20518422	0.20804388	1234.79	0.05682839	0.07003158	1824.8	0.02740425	0.04200742	2414.79	-0.02211171	0.00000002	3004.8	-0.00147524		3594.8	0.01782459		4184.8	-0.01693858	0.00071421	
645	0.20541616	0.20802609	1234.99	0.0558429	0.07002244	1825	0.0275867	0.04200256	2414.99	-0.02240107	0.00000002	3005	-0.00094485		3595	0.01719105		4185	-0.01701949	0.00071421	
645.2	0.20442869	0.20800831	1235.19	0.05676252	0.07001329	1825.2	0.02832549	0.0419977	2415.19	-0.02261435	0.00000002	3005.2	-0.00226193		3595.2	0.01633617		4185.2	-0.0163323	0.0007142	
645.4	0.20378894	0.20799053	1235.39	0.05561153	0.07000415	1825.4	0.02777621	0.04199284	2415.39	-0.02302928	0.00000002	3005.4	-0.00407768		3595.4	0.01700859		4185.4	-0.01713486	0.00071419	
645.6	0.20299722	0.20797274	1235.59	0.05547217	0.06999501	1825.6	0.02816767	0.04198798	2415.59	-0.02283032	0.00000002	3005.6	-0.00444026		3595.6	0.01679379		4185.6	-0.01667434	0.00071418	
645.8	0.20265868	0.20795497	1235.79	0.0548771	0.06998587	1825.8	0.02827869	0.04198312	2415.79	-0.02229082	0.00000002	3005.8	-0.00451773		3595.8	0.01672272		4185.8	-0.01639045	0.00071417	
646	0.20219489	0.20793719	1235.99	0.05519586	0.06997674	1826	0.02848747	0.04197826	2415.99	-0.02155163	0.00000002	3006	-0.00515989		3596	0.01607148		4186	-0.01598246	0.00071416	
646.2	0.20168678	0.20791941	1236.19	0.05515601	0.0699676	1826.2	0.02966272	0.0419734	2416.19	-0.0216437	0.00000002	3006.2	-0.0046222		3596.2	0.0150838		4186.2	-0.01681427	0.00071415	
646.4	0.20237798	0.20790164	1236.39	0.05464976	0.06995846	1826.4	0.03034045	0.04196854	2416.39	-0.02096575	0.00000002	3006.4	-0.00420666		3596.4	0.01554147		4186.4	-0.01687631	0.00071414	
646.6	0.20310422	0.20788386	1236.59	0.05429544	0.06994933	1826.6	0.03012351	0.04196369	2416.59	-0.01975172	0.00000002	3006.6	-0.00432734		3596.6	0.01447684		4186.6	-0.01717529	0.00071413	
646.8	0.20258863	0.20786609	1236.79	0.05356939	0.0699402	1826.8	0.02950126	0.04195883	2416.79	-0.01890294	0.00000002	3006.8	-0.00350125		3596.8	0.01414079		4186.8	-0.01839194	0.00071412	
647	0.2024511	0.20784832	1236.99	0.0540426	0.06993107	1827	0.02916898	0.04195397	2416.99	-0.01911502	0.00000002	3007	-0.00207488		3597	0.01354398		4187	-0.01804437	0.00071411	
647.2	0.20293688	0.20783055	1237.19	0.05402555	0.06992194	1827.2	0.02908079	0.04194912	2417.19	-0.01921632	0.00000002	3007.2	-0.00168817		3597.2	0.01311414		4187.2	-0.01755797	0.00071411	
647.4	0.2034018	0.20781279	1237.39	0.0547387	0.06991281	1827.4	0.02871666	0.04194426	2417.39	-0.02025691	0.00000001	3007.4	-0.00127857		3597.4	0.01258142		4187.4	-0.01786467	0.0007141	
647.6	0.20368549	0.20779502	1237.59	0.05481917	0.06990368	1827.6	0.02928723	0.04193941	2417.59	-0.01964942	0.00000001	3007.6	0.00004362		3597.6	0.01257208		4187.6	-0.01677301	0.00071409	
647.8	0.20335161	0.20777726	1237.79	0.05577342	0.06989455	1827.8	0.02902027	0.04193456	2417.79	-0.01902653	0.00000001	3007.8	0.00115399		3597.8	0.01251271		4187.8	-0.01592235	0.00071408	
648	0.2034155	0.2077595	1237.99	0.05632922	0.06988542	1828	0.02924096	0.0419297	2417.99	-0.01978734	0.00000001	3008	0.0016578		3598	0.01241072		4188	-0.01509128	0.00071407	
648.2	0.20331905	0.20774174	1238.19	0.05631265	0.0698763	1828.2	0.02917507	0.04192485	2418.19	-0.02026813	0.00000001	3008.2	0.00234983		3598.2	0.01279165		4188.2	-0.01442949	0.00071406	
648.4	0.20362063	0.20772398	1238.39	0.05652023	0.06986718	1828.4	0.0288525	0.04192	2418.39	-0.020533	0.00000001	3008.4	0.00235649		3598.4	0.01354103		4188.4	-0.01440145	0.00071405	
648.6	0.20379324	0.20770622	1238.59	0.05717849	0.06985805	1828.6	0.02922871	0.04191515	2418.59	-0.02099471	0.00000001	3008.6	0.00192038		3598.6	0.0138632		4188.6	-0.01343341	0.00071404	
648.8	0.20358997	0.20768846	1238.79	0.05724195	0.06984893	1828.8	0.02859771	0.04191029	2418.79	-0.02115347	0.00000001	3008.8	0.00214045		3598.8	0.01401016		4188.8	-0.01315784	0.00071403	
649	0.20316744	0.20767071	1238.99	0.05757641	0.06983981	1829	0.0282919	0.04190544	2418.99	-0.02080722	0.00000001	3009	0.00202348		3599	0.01444921		4189	-0.01331265	0.00071402	
649.2	0.20280651	0.20765295	1239.19	0.05895441	0.06983069	1829.2	0.02816017	0.04190059	2419.19	-0.02126649	0.00000001	3009.2	0.00179126		3599.2	0.0151554		4189.2	-0.01288066	0.00071401	
649.4	0.20287907	0.2076352	1239.39	0.05885902	0.06982158	1829.4	0.02779304	0.04189574	2419.39	-0.02129602	0.00000001	3009.4	0.00182272		3599.4	0.01580143		4189.4	-0.01302998	0.00071401	
649.6	0.20223623	0.20761745	1239.59	0.05927604	0.06981246	1829.6	0.02830627	0.0418909	2419.59	-0.02083143	0.00000001	3009.6	0.00192971		3599.6	0.01594324		4189.6	-0.0119559	0.000714	
649.8	0.20204841	0.2075997	1239.79	0.05939684	0.06980335	1829.8	0.02901348	0.04188605	2419.79	-0.02046415	0.00000001	3009.8	0.001824		3599.8	0.01704778		4189.8	-0.01263759	0.00071399	
