# Supplementary material for: Functional development of a V3/glycan-specific broadly neutralizing antibody isolated from a case of HIV superinfection
Source: eLife. 2021 Jul 15;10:e68110. doi: 10.7554/eLife.68110 (PMC8376252; doi:10.7554/eLife.68110)
Supplement: Figure 2—source data 2. [file elife-68110-fig2-data2.zip › QA013.2 Dbl Ref BLI_2020.09.30/BG505.SOSIP trimer/RawData0.xls]

A3		B3		C3		D3		E3		F3		G3		H3		A4		B4		C4		D4		E4		F4		G4		H4
0	0	0	0	0	0	0	0	0	0	0	0	0	0	0	0	0	0	0	0	0	0	0	0	0	0	0	0	0	0	0	0
0.2	0.00202981	0.2	-0.00178117	0.2	0.01128438	0.2	-0.00016579	0.2	0.0026008	0.2	0.0061854	0.2	0.00802722	0.2	-0.00397484	0.2	0.00460669	0.2	-0.00175522	0.2	-0.00429509	0.2	-0.00028116	0.2	-0.00271563	0.2	-0.00315559	0.2	-0.00041114	0.2	-0.00353931
0.4	0.00949552	0.4	0.00579799	0.4	0.01035857	0.4	0.01137952	0.4	0.00383974	0.4	0.00549992	0.4	0.0095996	0.4	0.00212017	0.4	0.00564306	0.4	-0.00005412	0.4	-0.00373066	0.4	0.00557724	0.4	-0.00077053	0.4	-0.00243537	0.4	0.00573941	0.4	-0.00192374
0.6	0.0082871	0.6	0.00735545	0.6	0.0066143	0.6	0.00388986	0.6	0.00787532	0.6	0.00911407	0.6	0.01113734	0.6	-0.00203968	0.6	0.00710211	0.6	0.00450577	0.6	-0.00335637	0.6	-0.00118036	0.6	-0.00063433	0.6	0.0050888	0.6	0.0037185	0.6	-0.00036534
0.8	0.01063382	0.8	0.00566727	0.8	0.00802035	0.8	0.00621731	0.8	0.00731294	0.8	0.0066085	0.8	0.00963535	0.8	0.00531873	0.8	0.00459447	0.8	0.00624673	0.8	0.00047212	0.8	0.00446402	0.8	0.0021703	0.8	0.00059265	0.8	0.00091135	0.8	0.00181396
1	0.0109591	1	0.00870744	1	0.01377774	1	0.01032895	1	0.01089036	1	0.01081817	1	0.00887584	1	0.00223053	1	0.0109505	1	0.00081284	1	0.00233981	1	0.00650174	1	-0.00030201	1	0.0001061	1	0.00151423	1	0.00288516
1.2	0.00855114	1.2	0.00988598	1.2	0.01181127	1.2	0.01040739	1.2	0.01007122	1.2	0.01071067	1.2	0.00903892	1.2	0.0031567	1.2	0.00343464	1.2	0.00468958	1.2	0.00425235	1.2	0.00935158	1.2	0.00135664	1.2	0.00221004	1.2	0.00750479	1.2	0.00205985
1.4	0.00880759	1.4	0.00927405	1.4	0.00719556	1.4	0.01601154	1.4	0.0127321	1.4	0.01266322	1.4	0.01204884	1.4	0.00654142	1.4	0.00649765	1.4	0.00471587	1.4	0.00091937	1.4	0.00692316	1.4	-0.0044883	1.4	0.00168145	1.4	0.00374829	1.4	0.00568763
1.6	0.01038569	1.6	0.01016947	1.6	0.00692525	1.6	0.01306113	1.6	0.01178133	1.6	0.01106597	1.6	0.02037228	1.6	0.0042004	1.6	0.00905482	1.6	-0.00317934	1.6	0.00016603	1.6	0.00692244	1.6	0.00247931	1.6	0.00642888	1.6	0.00640942	1.6	-0.00163347
1.8	0.0127799	1.8	0.00895967	1.8	0.0116398	1.8	0.01155454	1.8	0.01624628	1.8	0.01247064	1.8	0.01489614	1.8	0.00559906	1.8	0.00927289	1.8	0.01132461	1.8	0.00442111	1.8	0.00947739	1.8	0.00027105	1.8	0.00157126	1.8	0.01017603	1.8	0.00263441
2	0.00835336	2	0.01170901	2	0.01419078	2	0.01222686	2	0.01473209	2	0.01095274	2	0.00888346	2	0.00351447	2	0.00863169	2	0.00939978	2	-0.00024854	2	0.00912853	2	0.00475762	2	0.00456278	2	0.0075903	2	0.00127691
2.21	0.00655732	2.21	0.00899792	2.21	0.01445743	2.21	0.01097733	2.21	0.01449135	2.21	0.01125618	2.21	0.0162808	2.21	0.0057713	2.2	0.00656208	2.2	0.00711548	2.2	0.00828604	2.2	0.00492975	2.2	0.00080277	2.2	0.00688627	2.2	0.00494613	2.2	0.00281879
2.4	0.01064158	2.4	0.0132539	2.4	0.01291803	2.4	0.01754536	2.4	0.01473457	2.4	0.00978516	2.4	0.0167327	2.4	0.00725053	2.4	0.00820751	2.4	0.00743011	2.4	0.00281215	2.4	0.0058937	2.4	0.00524835	2.4	-0.00369855	2.4	0.00872786	2.4	0.0057315
2.6	0.00666078	2.6	0.01726942	2.6	0.01444943	2.6	0.01165146	2.6	0.01598656	2.6	0.01057001	2.6	0.01488249	2.6	0.00551771	2.6	0.00649439	2.6	0.00396929	2.6	0.00405348	2.6	0.00927879	2.6	0.00114788	2.6	0.00416307	2.6	0.00584545	2.6	0.0033864
2.8	0.01143521	2.8	0.01404267	2.8	0.01555278	2.8	0.00793472	2.8	0.01950127	2.8	0.01396018	2.8	0.01263003	2.8	0.01071959	2.8	0.00567808	2.8	0.00747533	2.8	0.00311028	2.8	0.00764254	2.8	0.00326041	2.8	0.00321956	2.8	0.00644493	2.8	0.00403338
3	0.01239893	3	0.01463223	3	0.01562256	3	0.00860949	3	0.01680416	3	0.0138125	3	0.01596021	3	0.0088725	3	0.00982308	3	0.00526608	3	0.00562655	3	0.00666799	3	0.00070721	3	0.00667612	3	0.00744202	3	0.00472364
3.2	0.01302363	3.2	0.01234258	3.2	0.0205081	3.2	0.01186	3.2	0.01062944	3.2	0.00886208	3.2	0.01260589	3.2	0.01145354	3.2	0.00996291	3.2	0.00768456	3.2	0.00473186	3.2	0.0092123	3.2	0.0031419	3.2	0.002925	3.2	0.00626654	3.2	0.00470759
3.4	0.01195395	3.4	0.00826848	3.4	0.01250997	3.4	0.01080554	3.4	0.01331102	3.4	0.01075732	3.4	0.01623659	3.4	0.0129235	3.4	0.00691215	3.4	0.0093769	3.4	0.00532592	3.4	0.00867608	3.4	0.00286886	3.4	0.00533621	3.4	0.00613821	3.4	0.00379477
3.6	0.01135801	3.6	0.01358092	3.6	0.01803842	3.6	0.01249679	3.6	0.01369844	3.6	0.01180509	3.6	0.01790293	3.6	0.00871324	3.6	0.01243224	3.6	0.00455791	3.6	0.00344665	3.6	0.00984564	3.6	0.00212076	3.6	0.00398554	3.6	0.0090505	3.6	0.0029124
3.8	0.01339546	3.8	0.01624886	3.8	0.0190209	3.8	0.01162857	3.8	0.01736482	3.8	0.01412961	3.8	0.01573094	3.8	0.01205621	3.8	0.01460506	3.8	0.00636737	3.8	0.00860598	3.8	0.01200846	3.8	0.00529114	3.8	0.00779628	3.8	0.00760143	3.8	0.00514604
4	0.01051326	4	0.01298995	4	0.01574046	4	0.01103549	4	0.01389938	4	0.01458702	4	0.01860679	4	0.00893833	4	0.00900338	4	0.00139687	4	0.00390548	4	0.01165375	4	0.00061816	4	0.00093898	4	0.00665991	4	0.00418461
4.2	0.01181867	4.2	0.01442768	4.2	0.01481304	4.2	0.01264412	4.2	0.01701099	4.2	0.01315193	4.2	0.01592875	4.2	0.01244292	4.2	0.00924053	4.2	0.0061066	4.2	0.00271669	4.2	0.01086353	4.2	-0.00141614	4.2	0.0038615	4.2	0.011913	4.2	0.00962727
4.4	0.01317051	4.4	0.01153505	4.4	0.01556629	4.4	0.01637227	4.4	0.01858548	4.4	0.01426119	4.4	0.0206248	4.4	0.01244818	4.43	0.00883765	4.43	0.00952672	4.43	0.00156289	4.43	0.00656569	4.43	0.00229562	4.43	0.00462176	4.43	0.00919414	4.43	0.00742742
4.6	0.01618906	4.6	0.01495077	4.6	0.01549793	4.6	0.01006333	4.6	0.01459563	4.6	0.01003484	4.6	0.01638095	4.6	0.00669413	4.6	0.01359815	4.6	0.00586175	4.6	0.00664657	4.6	0.01186528	4.6	0.00358021	4.6	0.00695521	4.6	0.00878662	4.6	0.01013312
4.8	0.00984098	4.8	0.01601878	4.8	0.02120897	4.8	0.01314905	4.8	0.01696126	4.8	0.01266104	4.8	0.016763	4.8	0.01021085	4.8	0.01203688	4.8	0.0055594	4.8	0.00544849	4.8	0.01155289	4.8	-0.0001747	4.8	0.00740679	4.8	0.00871957	4.8	0.01017835
5	0.01555255	5	0.01591223	5	0.0135674	5	0.01183687	5	0.0142928	5	0.01529554	5	0.01534888	5	0.01006714	5	0.00823099	5	0.01037221	5	0.01047318	5	0.00538453	5	-0.00055331	5	0.00557828	5	0.00981345	5	0.0116726
5.2	0.01310542	5.2	0.01230085	5.2	0.01554295	5.2	0.01178606	5.2	0.01722408	5.2	0.01638326	5.2	0.01722595	5.2	0.01022767	5.2	0.01292561	5.2	0.00671884	5.2	0.00502908	5.2	0.01186247	5.2	0.00302878	5.2	0.00704028	5.2	0.00719414	5.2	0.00920415
5.4	0.01563894	5.4	0.01738623	5.4	0.0236482	5.4	0.01537052	5.4	0.0164436	5.4	0.01195013	5.4	0.0164092	5.4	0.01033503	5.4	0.00859689	5.4	0.00770872	5.4	0.00538405	5.4	0.01509236	5.4	0.00426899	5.4	0.00532477	5.4	0.00833298	5.4	0.00612489
5.6	0.01328659	5.6	0.0183381	5.6	0.01833139	5.6	0.01503196	5.6	0.01481144	5.6	0.01652801	5.6	0.01234163	5.6	0.01012482	5.6	0.00867404	5.6	0.00455287	5.6	0.00192761	5.6	0.01287217	5.6	0.00427737	5.6	0.00699017	5.6	0.00841361	5.6	0.01010481
5.8	0.01936526	5.8	0.015594	5.8	0.02149268	5.8	0.01433914	5.8	0.01886388	5.8	0.01228084	5.8	0.01590128	5.8	0.01280391	5.8	0.01135367	5.8	0.00846363	5.8	0.00056494	5.8	0.00957285	5.8	0.00603994	5.8	0.00284644	5.8	0.01103635	5.8	0.00637173
6	0.01210001	6	0.01972593	6	0.01614529	6	0.01299477	6	0.01956409	6	0.01373395	6	0.01367197	6	0.01202995	6	0.01408341	6	0.01007586	6	0.01080526	6	0.01457409	6	0.00325486	6	0.01041802	6	0.0088925	6	0.00724311
6.2	0.01382594	6.2	0.01725205	6.2	0.01695481	6.2	0.02030399	6.2	0.01451647	6.2	0.0145033	6.2	0.01347208	6.2	0.01089296	6.2	0.01118188	6.2	0.00451102	6.2	0.00775305	6.2	0.00639702	6.2	0.00782583	6.2	0.00648397	6.2	0.00686486	6.2	0.00759577
6.4	0.01506729	6.4	0.0130158	6.4	0.0213817	6.4	0.01455228	6.4	0.02079704	6.4	0.01278909	6.4	0.0226591	6.4	0.01040962	6.4	0.01289027	6.4	0.00948109	6.4	0.00690211	6.4	0.00933022	6.4	0.00118351	6.4	0.0075126	6.4	0.00447645	6.4	0.00403905
6.6	0.01824972	6.6	0.0159729	6.6	0.01803227	6.6	0.01315607	6.6	0.01541998	6.6	0.00891527	6.6	0.01683228	6.6	0.01472281	6.6	0.00934835	6.6	0.01080932	6.6	0.00993972	6.6	0.01036658	6.6	0.00272359	6.6	0.010972	6.6	0.00090407	6.6	0.01114912
6.8	0.01243429	6.8	0.01619901	6.8	0.01572643	6.8	0.01741136	6.8	0.01620067	6.8	0.01383446	6.8	0.01793313	6.8	0.01076265	6.8	0.0126663	6.8	0.00880503	6.8	0.00547972	6.8	0.01199746	6.8	0.00570071	6.8	0.00309332	6.8	0.00445974	6.8	0.00851527
7	0.01594678	7	0.01784838	7	0.01273296	7	0.01133188	7	0.01774272	7	0.01385796	7	0.01725887	7	0.01196609	7	0.00685626	7	0.00830962	7	0.00674996	7	0.01044045	7	0.005595	7	0.00551951	7	0.00820723	7	0.00719457
7.2	0.01810595	7.2	0.01676931	7.2	0.01518679	7.2	0.01352308	7.2	0.02233435	7.2	0.01085509	7.2	0.01684626	7.2	0.01091993	7.2	0.01333702	7.2	0.01112794	7.2	0.008795	7.2	0.01626456	7.2	0.00101904	7.2	0.00442073	7.2	0.01400154	7.2	0.00293955
7.4	0.01284654	7.4	0.01689322	7.4	0.01586732	7.4	0.01512793	7.4	0.01862364	7.4	0.01478523	7.4	0.01782223	7.4	0.01257348	7.4	0.00948642	7.4	0.00918851	7.4	0.00612454	7.4	0.01092405	7.4	0.00410173	7.4	0.00524447	7.4	0.00404097	7.4	0.00703363
7.6	0.01375239	7.6	0.01775241	7.6	0.01580242	7.6	0.01485891	7.6	0.01661578	7.6	0.01472557	7.6	0.01630437	7.6	0.00802029	7.6	0.01440419	7.6	0.00808817	7.6	0.00226836	7.6	0.00994261	7.6	0.00503174	7.6	0.00291797	7.6	0.01004845	7.6	0.0071186
7.8	0.01640253	7.8	0.01892677	7.8	0.01794225	7.8	0.01588775	7.8	0.0170136	7.8	0.01443208	7.8	0.02036239	7.8	0.01061072	7.8	0.01087768	7.8	0.00886323	7.8	0.00884594	7.8	0.01483356	7.8	0.00876834	7.8	0.00749822	7.8	0.0080536	7.8	0.00782656
8	0.01509678	8	0.01576585	8	0.02081899	8	0.01430185	8	0.01928999	8	0.0170767	8	0.01878066	8	0.01083336	8	0.00932125	8	0.01006662	8	0.00747699	8	0.01532784	8	0.00631235	8	0.00623319	8	0.01320532	8	0.00860619
8.2	0.015366	8.2	0.02199465	8.2	0.01937834	8.2	0.01305087	8.2	0.01256446	8.2	0.01218345	8.2	0.01521697	8.2	0.0116537	8.2	0.00986148	8.2	0.0080871	8.2	0.00876133	8.2	0.01145505	8.2	0.00276703	8.2	0.01150874	8.2	0.0073115	8.2	0.01080219
8.4	0.01117137	8.4	0.01479619	8.4	0.01799107	8.4	0.01733605	8.4	0.01955297	8.4	0.01567007	8.4	0.02031143	8.4	0.01613872	8.4	0.01080978	8.4	0.01223667	8.4	0.00637299	8.4	0.01223838	8.4	-0.00069508	8.4	0.00927041	8.4	0.00609931	8.4	0.00762199
8.6	0.01290385	8.6	0.01568611	8.6	0.01843237	8.6	0.01369978	8.6	0.01764893	8.6	0.01808868	8.6	0.01832131	8.6	0.01223246	8.6	0.0127033	8.6	0.00653461	8.6	0.00922974	8.6	0.00800886	8.6	0.00413601	8.6	0.01041184	8.6	0.00800836	8.6	0.00692943
8.8	0.01460878	8.8	0.01817507	8.8	0.01754168	8.8	0.01377005	8.8	0.01720314	8.8	0.01071124	8.8	0.01759508	8.8	0.01258818	8.8	0.01083461	8.8	0.01057406	8.8	0.00958399	8.8	0.01531667	8.8	0.00744841	8.8	0.00382476	8.8	0.01431662	8.8	0.00238466
9	0.02154675	9	0.01345306	9	0.02446611	9	0.01827762	9	0.01400265	9	0.01354106	9	0.01525826	9	0.01060954	9	0.01285363	9	0.01378097	9	0.00375097	9	0.01063535	9	0.00237645	9	0.00305006	9	0.0071299	9	0.00830552
9.2	0.01867264	9.2	0.0101546	9.2	0.02050568	9.2	0.02200269	9.2	0.01795742	9.2	0.01356957	9.2	0.01552309	9.2	0.01641246	9.23	0.01144106	9.23	0.00799469	9.23	0.00894501	9.23	0.01392857	9.23	0.00176073	9.23	0.00865382	9.23	0.00510554	9.23	0.01381946
9.4	0.01659831	9.4	0.01820786	9.4	0.01348669	9.4	0.01503577	9.4	0.02148053	9.4	0.01871162	9.4	0.01781587	9.4	0.01502436	9.4	0.00649997	9.4	0.01278169	9.4	0.00641376	9.4	0.01480235	9.4	0.00246794	9.4	0.00731763	9.4	0.00559274	9.4	0.00954673
9.6	0.01441191	9.6	0.01841844	9.6	0.02091566	9.6	0.01289372	9.6	0.0141356	9.6	0.01715513	9.6	0.01735538	9.6	0.0154217	9.6	0.00967025	9.6	0.01464641	9.6	0.00604362	9.6	0.01052422	9.6	0.00365616	9.6	0.00544663	9.6	0.00743114	9.6	0.00641579
9.8	0.01553709	9.8	0.01531732	9.8	0.01844541	9.8	0.01434915	9.8	0.02135945	9.8	0.01936936	9.8	0.01555929	9.8	0.01655771	9.8	0.00394455	9.8	0.00558007	9.8	0.00639375	9.8	0.00556156	9.8	0.00119711	9.8	0.00824946	9.8	0.00508435	9.8	0.00731681
10	0.01348765	10	0.01879777	10	0.01807204	10	0.01572982	10	0.01443851	10	0.01491628	10	0.02165139	10	0.01241822	10	0.01387052	10	0.0129399	10	0.00877891	10	0.01353087	10	0.00579276	10	0.00303718	10	0.00622804	10	0.00817518
10.2	0.01464127	10.2	0.01665934	10.2	0.01772798	10.2	0.01512642	10.2	0.02044101	10.2	0.01887904	10.2	0.02087349	10.2	0.01783727	10.2	0.01527659	10.2	0.00864268	10.2	0.00979938	10.2	0.00921102	10.2	0.0030028	10.2	0.01153357	10.2	0.00765209	10.2	0.00850426
10.4	0.01289466	10.4	0.02044205	10.4	0.01652195	10.4	0.01353042	10.4	0.02495573	10.4	0.01234328	10.4	0.01923501	10.4	0.01304196	10.4	0.01617667	10.4	0.00741129	10.4	0.01109022	10.4	0.00981206	10.4	-0.00117909	10.4	0.01353701	10.4	0.00985165	10.4	0.00749306
10.6	0.01651483	10.6	0.0182367	10.6	0.01793085	10.6	0.01643853	10.6	0.01851219	10.6	0.01601551	10.6	0.018014	10.6	0.01095963	10.6	0.00761255	10.6	0.00871964	10.6	0.00538851	10.6	0.00978781	10.6	0.00494039	10.6	0.0060412	10.6	0.00842228	10.6	0.00658091
10.8	0.0157685	10.8	0.01198496	10.8	0.02064806	10.8	0.01828988	10.8	0.01755532	10.8	0.01632589	10.8	0.02088705	10.8	0.01275785	10.8	0.01604364	10.8	0.00991489	10.8	0.00816185	10.8	0.00915859	10.8	0.00056733	10.8	0.00702072	10.8	0.00458221	10.8	0.01149618
11	0.01499903	11	0.01451561	11	0.01584309	11	0.0173867	11	0.0205152	11	0.0158159	11	0.02029951	11	0.02004722	11	0.01604624	11	0.01092468	11	0.00554625	11	0.01318587	11	0.0024153	11	0.00809185	11	0.00865287	11	0.00762016
11.2	0.01745284	11.2	0.01994826	11.2	0.01695492	11.2	0.01790261	11.2	0.01811591	11.2	0.01959106	11.2	0.01635174	11.2	0.01571684	11.2	0.01552319	11.2	0.00874475	11.2	0.00692939	11.2	0.01070477	11.2	0.00061379	11.2	0.00998352	11.2	0.00892519	11.2	0.00714012
11.4	0.01282621	11.4	0.02021299	11.4	0.01990396	11.4	0.01989444	11.4	0.02191403	11.4	0.01774117	11.4	0.02080226	11.4	0.0094865	11.4	0.01495742	11.4	0.01089405	11.4	0.00736396	11.4	0.01071337	11.4	0.00742501	11.4	0.00475333	11.4	0.0119614	11.4	0.01410442
11.6	0.01444727	11.6	0.02045794	11.6	0.01452094	11.6	0.01769072	11.6	0.01509372	11.6	0.01714394	11.6	0.01261321	11.6	0.01260663	11.6	0.01236538	11.6	0.00973579	11.6	0.00807978	11.6	0.00845822	11.6	0.00393022	11.6	0.00944624	11.6	0.00842731	11.6	0.00985835
11.8	0.02106815	11.8	0.01941541	11.8	0.02235098	11.8	0.01496374	11.8	0.01796749	11.8	0.01596596	11.8	0.01749059	11.8	0.01482969	11.8	0.01217595	11.8	0.00971459	11.8	0.00768421	11.8	0.01408936	11.8	0.00369084	11.8	0.00661125	11.8	0.00969194	11.8	0.00798925
12	0.01721862	12	0.01679897	12	0.01782033	12	0.02167669	12	0.01797245	12	0.0144705	12	0.02060375	12	0.01599987	12	0.01392075	12	0.00614159	12	0.01138501	12	0.01311885	12	0.00244244	12	0.00914947	12	0.00809294	12	0.01382871
12.2	0.01768184	12.2	0.02101667	12.2	0.01585247	12.2	0.01624043	12.2	0.01603775	12.2	0.01925604	12.2	0.018448	12.2	0.0159816	12.2	0.01388732	12.2	0.01170627	12.2	0.00843203	12.2	0.00938302	12.2	0.00578375	12.2	0.00547067	12.2	0.01040991	12.2	0.00661446
12.4	0.01774209	12.4	0.01965578	12.4	0.01884907	12.4	0.0176914	12.4	0.02082094	12.4	0.01476519	12.4	0.02307468	12.4	0.01727006	12.4	0.01396451	12.4	0.01271096	12.4	0.00902232	12.4	0.00630201	12.4	0.00511466	12.4	0.00477179	12.4	0.00723295	12.4	0.01779125
12.6	0.01547531	12.6	0.01728059	12.6	0.01933847	12.6	0.01987992	12.6	0.02026001	12.6	0.02320673	12.6	0.01596887	12.6	0.01783173	12.6	0.00997592	12.6	0.01081087	12.6	0.01061169	12.6	0.01297142	12.6	0.00607033	12.6	0.00699748	12.6	0.0078552	12.6	0.01338254
12.81	0.01743417	12.81	0.01916645	12.81	0.01988213	12.81	0.01852233	12.81	0.01521782	12.81	0.01839354	12.81	0.01623862	12.81	0.01312178	12.81	0.01266689	12.81	0.00881695	12.81	0.01154899	12.81	0.00896748	12.81	0.00259359	12.81	0.01172875	12.81	0.00819437	12.81	0.00764218
13	0.02013829	13	0.0221777	13	0.01758019	13	0.01627918	13	0.01877918	13	0.01904215	13	0.01514928	13	0.01493693	13	0.0140088	13	0.00706165	13	0.00992075	13	0.01038287	13	0.00679372	13	0.00798594	13	0.00820017	13	0.00789406
13.2	0.01415641	13.2	0.01644364	13.2	0.02008951	13.2	0.01731242	13.2	0.01829989	13.2	0.01627795	13.2	0.0181424	13.2	0.01860031	13.2	0.01567838	13.2	0.01020306	13.2	0.00929157	13.2	0.0144001	13.2	0.00080401	13.2	0.00556229	13.2	0.01159821	13.2	0.00983642
13.4	0.02037934	13.4	0.01917934	13.4	0.01439916	13.4	0.01493508	13.4	0.02181668	13.4	0.01217754	13.4	0.01818364	13.4	0.01470758	13.4	0.01291926	13.4	0.01191953	13.4	0.00980378	13.4	0.01120086	13.4	0.00093281	13.4	0.01159763	13.4	0.01115356	13.4	0.00734654
13.6	0.01367984	13.6	0.02015903	13.6	0.0198357	13.6	0.01854279	13.6	0.01764099	13.6	0.01507298	13.6	0.01426838	13.6	0.0190869	13.6	0.01157314	13.6	0.00991823	13.6	0.00979154	13.6	0.00860712	13.6	0.00396348	13.6	0.00636066	13.6	0.01355193	13.6	0.00677973
13.8	0.01870975	13.8	0.02231285	13.8	0.01893306	13.8	0.0173619	13.8	0.02186011	13.8	0.02213548	13.8	0.01761238	13.8	0.01573289	13.8	0.01080314	13.8	0.00513262	13.8	0.01442153	13.8	0.01624609	13.8	0.00603141	13.8	0.00877148	13.8	0.01337213	13.8	0.0135828
14	0.01509169	14	0.01522136	14	0.02105729	14	0.02100769	14	0.022521	14	0.02109479	14	0.02000773	14	0.01627094	14	0.01302841	14	0.01560442	14	0.00958766	14	0.01117478	14	0.00701651	14	0.00977137	14	0.00947796	14	0.01434673
14.2	0.0167483	14.2	0.01903015	14.2	0.01499843	14.2	0.01624969	14.2	0.01775709	14.2	0.01718733	14.2	0.01573981	14.2	0.01836786	14.2	0.0116077	14.2	0.01580453	14.2	0.00521617	14.2	0.01459532	14.2	0.00534233	14.2	0.01092337	14.2	0.00813868	14.2	0.01124746
14.4	0.01139237	14.4	0.02322026	14.4	0.01683129	14.4	0.02021329	14.4	0.01856462	14.4	0.01742503	14.4	0.023367	14.4	0.01096914	14.4	0.0105717	14.4	0.01227556	14.4	0.00988147	14.4	0.01494003	14.4	0.00371166	14.4	0.00780053	14.4	0.0084039	14.4	0.01413986
14.6	0.0140235	14.6	0.01522039	14.6	0.01644771	14.6	0.0206957	14.6	0.01736767	14.6	0.01558314	14.6	0.0162543	14.6	0.01335473	14.6	0.01337378	14.6	0.00764719	14.6	0.00956911	14.6	0.0142805	14.6	0.00570299	14.6	0.00926823	14.6	0.00799028	14.6	0.01203561
14.8	0.01782221	14.8	0.02009756	14.8	0.01886681	14.8	0.01847285	14.8	0.01703692	14.8	0.01689628	14.8	0.01402165	14.8	0.01331841	14.8	0.0179914	14.8	0.01157879	14.8	0.00509443	14.8	0.00814054	14.8	0.00498662	14.8	0.00966844	14.8	0.00967118	14.8	0.0132245
15	0.01211954	15	0.02254043	15	0.01758261	15	0.02125203	15	0.02170384	15	0.01543729	15	0.01541421	15	0.01788692	15	0.01792625	15	0.01047504	15	0.0108126	15	0.0105365	15	0.00822801	15	0.00844116	15	0.01239415	15	0.01576671
15.2	0.01477754	15.2	0.01743454	15.2	0.02104205	15.2	0.01494345	15.2	0.01926441	15.2	0.01780665	15.2	0.02047889	15.2	0.01664257	15.2	0.0148506	15.2	0.01130863	15.2	0.00842506	15.2	0.01193085	15.2	0.00782256	15.2	0.00932827	15.2	0.01266725	15.2	0.01542247
15.4	0.01475796	15.4	0.01877706	15.4	0.01852915	15.4	0.01636278	15.4	0.01695531	15.4	0.01635936	15.4	0.02182895	15.4	0.01912853	15.41	0.00806263	15.41	0.01226353	15.41	0.00868931	15.41	0.01444995	15.41	0.00565796	15.41	0.00983812	15.41	0.00690803	15.41	0.01234893
15.6	0.01378543	15.6	0.01900965	15.6	0.01657815	15.6	0.01643248	15.6	0.0187215	15.6	0.01614613	15.6	0.02510424	15.6	0.01158584	15.6	0.01194768	15.6	0.01018496	15.6	0.01227742	15.6	0.01430458	15.6	0.00548904	15.6	0.01024449	15.6	0.01144345	15.6	0.01028364
15.8	0.01357385	15.8	0.01856285	15.8	0.01600973	15.8	0.02221233	15.8	0.01688321	15.8	0.01281496	15.8	0.02043548	15.8	0.01472103	15.8	0.01324557	15.8	0.01292059	15.8	0.01095698	15.8	0.01648195	15.8	0.0103809	15.8	0.00907445	15.8	0.01209835	15.8	0.01002963
16	0.01693103	16	0.01656786	16	0.01863591	16	0.01846073	16	0.02286994	16	0.01431157	16	0.02114143	16	0.02006115	16	0.01049881	16	0.01253577	16	0.0114225	16	0.01588803	16	0.00279836	16	0.01115525	16	0.01040108	16	0.01040847
16.2	0.01682606	16.2	0.02266481	16.2	0.01567028	16.2	0.01926314	16.2	0.01830206	16.2	0.02011822	16.2	0.02112323	16.2	0.02002268	16.2	0.01302985	16.2	0.01613239	16.2	0.01141796	16.2	0.01115523	16.2	0.00464243	16.2	0.00723133	16.2	0.0051006	16.2	0.01372018
16.4	0.01435345	16.4	0.02011063	16.4	0.02032015	16.4	0.0210594	16.4	0.02044601	16.4	0.0136358	16.4	0.01931039	16.4	0.01228645	16.4	0.01368812	16.4	0.01109889	16.4	0.00732519	16.4	0.01068721	16.4	0.00481216	16.4	0.00725368	16.4	0.00777258	16.4	0.01306449
16.6	0.01632091	16.6	0.02050714	16.6	0.02068932	16.6	0.01951125	16.6	0.02145186	16.6	0.01998718	16.6	0.0218564	16.6	0.01286574	16.6	0.01680746	16.6	0.00795717	16.6	0.01039537	16.6	0.01521729	16.6	0.00691803	16.6	0.00762877	16.6	0.01190449	16.6	0.01028006
16.8	0.01720982	16.8	0.02170895	16.8	0.02270579	16.8	0.02295936	16.8	0.0164983	16.8	0.01773766	16.8	0.01989006	16.8	0.01746215	16.8	0.01346654	16.8	0.01345623	16.8	0.00976484	16.8	0.0151681	16.8	0.00126553	16.8	0.006692	16.8	0.01225841	16.8	0.01364271
17	0.01483206	17	0.01706206	17	0.01981129	17	0.0211908	17	0.01805959	17	0.02077185	17	0.01788574	17	0.01441873	17	0.01408603	17	0.00868127	17	0.00826075	17	0.01092838	17	0.00501121	17	0.0143582	17	0.00841343	17	0.01313641
17.2	0.0148593	17.2	0.02007116	17.2	0.01793571	17.2	0.01618047	17.2	0.02003638	17.2	0.01659414	17.2	0.01785672	17.2	0.01943553	17.2	0.01175176	17.2	0.01135219	17.2	0.01242348	17.2	0.01693742	17.2	0.0031249	17.2	0.01124347	17.2	0.00762144	17.2	0.01192921
17.4	0.01312882	17.4	0.02137423	17.4	0.02134389	17.4	0.01978269	17.4	0.01901832	17.4	0.01916205	17.4	0.01988863	17.4	0.01742456	17.4	0.01608365	17.4	0.00971622	17.4	0.00680404	17.4	0.01586119	17.4	0.00674152	17.4	0.00934642	17.4	0.00732836	17.4	0.01034181
17.6	0.01557341	17.6	0.01628456	17.6	0.01885795	17.6	0.01783417	17.6	0.02384524	17.6	0.01685629	17.6	0.01814196	17.6	0.01617162	17.6	0.01584084	17.6	0.01109913	17.6	0.01176921	17.6	0.01694335	17.6	0.00620978	17.6	0.0152789	17.6	0.00713999	17.6	0.01354087
17.8	0.01481338	17.8	0.01903322	17.8	0.02096895	17.8	0.01755768	17.8	0.01892107	17.8	0.01785979	17.8	0.02088349	17.8	0.01637485	17.8	0.01436411	17.8	0.00681046	17.8	0.0101058	17.8	0.01191278	17.8	0.00484876	17.8	0.01335383	17.8	0.00713419	17.8	0.01562824
18	0.01566993	18	0.0182534	18	0.01616883	18	0.01921958	18	0.01902045	18	0.01875885	18	0.02194026	18	0.01603945	18	0.01760003	18	0.00920713	18	0.00689301	18	0.01328917	18	0.00777253	18	0.01397534	18	0.01066144	18	0.01335404
18.2	0.01550598	18.2	0.02025475	18.2	0.01852534	18.2	0.02097804	18.2	0.02110999	18.2	0.01932461	18.2	0.01197158	18.2	0.01569802	18.2	0.01083254	18.2	0.01113982	18.2	0.0068774	18.2	0.01280627	18.2	0.00444998	18.2	0.01009382	18.2	0.01104835	18.2	0.01759612
18.4	0.01790579	18.4	0.02484081	18.4	0.01774175	18.4	0.02520981	18.4	0.02239235	18.4	0.02516503	18.4	0.01917496	18.4	0.01976398	18.4	0.01167387	18.4	0.01020343	18.4	0.0083	18.4	0.01074779	18.4	0.00302741	18.4	0.01148555	18.4	0.01092826	18.4	0.01776889
18.6	0.01605616	18.6	0.02063781	18.6	0.01921776	18.6	0.02208353	18.6	0.02174859	18.6	0.01563232	18.6	0.01962885	18.6	0.01505555	18.6	0.01219237	18.6	0.0096779	18.6	0.01343469	18.6	0.0125917	18.6	0.00357514	18.6	0.01074006	18.6	0.00698753	18.6	0.01565776
18.8	0.01436505	18.8	0.0200695	18.8	0.02503771	18.8	0.02149442	18.8	0.01753892	18.8	0.01929629	18.8	0.01976967	18.8	0.01721446	18.8	0.01240033	18.8	0.01382584	18.8	0.01022418	18.8	0.01006201	18.8	0.00272208	18.8	0.00944715	18.8	0.011836	18.8	0.0128644
19	0.01761214	19	0.01437748	19	0.01939701	19	0.02508656	19	0.01676788	19	0.01979789	19	0.01669158	19	0.01596537	19	0.01411401	19	0.00940403	19	0.01095348	19	0.01390386	19	0.00265216	19	0.01344539	19	0.01182429	19	0.0146152
19.2	0.01755815	19.2	0.02259075	19.2	0.01986284	19.2	0.01526226	19.2	0.01878767	19.2	0.01070005	19.2	0.02140218	19.2	0.02173416	19.2	0.01400847	19.2	0.01139449	19.2	0.01055518	19.2	0.01470648	19.2	0.00684269	19.2	0.00887154	19.2	0.00814427	19.2	0.01438857
19.4	0.01806138	19.4	0.01964387	19.4	0.02038524	19.4	0.02052575	19.4	0.02090541	19.4	0.02005478	19.4	0.01845066	19.4	0.02027032	19.4	0.01464481	19.4	0.01181603	19.4	0.0133466	19.4	0.01059917	19.4	0.00811398	19.4	0.0102468	19.4	0.00942149	19.4	0.0154315
19.6	0.01332874	19.6	0.02299702	19.6	0.01520422	19.6	0.02154454	19.6	0.01902447	19.6	0.01931426	19.6	0.01933138	19.6	0.01488911	19.6	0.01808374	19.6	0.00997491	19.6	0.01087656	19.6	0.01702863	19.6	0.00499703	19.6	0.00704746	19.6	0.00898288	19.6	0.01405722
19.8	0.01373293	19.8	0.01751384	19.8	0.02134916	19.8	0.02444671	19.8	0.01656942	19.8	0.01822435	19.8	0.02135939	19.8	0.01630658	19.8	0.0187418	19.8	0.01443894	19.8	0.01270363	19.8	0.01237415	19.8	0.0065003	19.8	0.01831082	19.8	0.00979883	19.8	0.01017151
20	0.01740584	20	0.01858537	20	0.02190335	20	0.01890619	20	0.02266794	20	0.01558747	20	0.02379921	20	0.01645916	20	0.01693907	20	0.01514568	20	0.01532014	20	0.01239744	20	0.01087537	20	0.01199043	20	0.01214178	20	0.01360532
20.2	0.01920235	20.2	0.0176036	20.2	0.01852773	20.2	0.02030382	20.2	0.0190603	20.2	0.01947578	20.2	0.01925759	20.2	0.01616839	20.2	0.01688815	20.2	0.01071302	20.2	0.01225498	20.2	0.013614	20.2	0.00250515	20.2	0.01182279	20.2	0.00891182	20.2	0.01064621
20.4	0.01543399	20.4	0.02205392	20.4	0.02601977	20.4	0.02324779	20.4	0.02323544	20.4	0.02042301	20.4	0.02110659	20.4	0.01882444	20.4	0.01171545	20.4	0.00924861	20.4	0.01434746	20.4	0.01595417	20.4	0.00091658	20.4	0.01156189	20.4	0.01374881	20.4	0.01360291
20.6	0.01791735	20.6	0.02036532	20.6	0.02231201	20.6	0.02049435	20.6	0.01730854	20.6	0.02008815	20.6	0.02034022	20.6	0.01647837	20.6	0.01635175	20.6	0.01003328	20.6	0.01294848	20.6	0.01702048	20.6	0.00586718	20.6	0.01355224	20.6	0.01010469	20.6	0.0168168
20.8	0.01232276	20.8	0.02069635	20.8	0.02258509	20.8	0.02306642	20.8	0.02026416	20.8	0.02041484	20.8	0.0193721	20.8	0.02271142	20.8	0.01727642	20.8	0.01651847	20.8	0.01105657	20.8	0.01515768	20.8	0.00609334	20.8	0.00692729	20.8	0.01093025	20.8	0.01355683
21	0.01851332	21	0.02453695	21	0.02354534	21	0.02037862	21	0.02070521	21	0.0201686	21	0.01876626	21	0.01772093	21	0.01692512	21	0.01613141	21	0.01052501	21	0.01735404	21	0.00651224	21	0.01781319	21	0.00872984	21	0.01563249
21.2	0.02263258	21.2	0.01284806	21.2	0.01900955	21.2	0.02237195	21.2	0.01667289	21.2	0.02000414	21.2	0.01327888	21.2	0.02067856	21.2	0.01716292	21.2	0.00826623	21.2	0.01311697	21.2	0.01536334	21.2	0.00536052	21.2	0.0164156	21.2	0.01100691	21.2	0.01167741
21.4	0.01802978	21.4	0.0210189	21.4	0.01975709	21.4	0.01903098	21.4	0.01657365	21.4	0.01990244	21.4	0.01604464	21.4	0.01638879	21.4	0.01825705	21.4	0.01264252	21.4	0.0140733	21.4	0.01601687	21.4	0.00641825	21.4	0.01274955	21.4	0.01130497	21.4	0.01159244
21.6	0.02091023	21.6	0.02138983	21.6	0.02176269	21.6	0.01854479	21.6	0.01307087	21.6	0.02280699	21.6	0.01724359	21.6	0.01835621	21.6	0.01134533	21.6	0.01540808	21.6	0.01035925	21.6	0.0174416	21.6	0.00497857	21.6	0.01687672	21.6	0.00874297	21.6	0.01508564
21.8	0.02044844	21.8	0.01790885	21.8	0.02255256	21.8	0.01979635	21.8	0.02183721	21.8	0.02524448	21.8	0.02136602	21.8	0.02224953	21.8	0.01643253	21.8	0.01508438	21.8	0.01169812	21.8	0.01696358	21.8	0.00859695	21.8	0.01049104	21.8	0.00850615	21.8	0.015508
22	0.01668015	22	0.02331631	22	0.02043683	22	0.02235267	22	0.01775973	22	0.01943614	22	0.01469889	22	0.02215968	22	0.00920133	22	0.01571114	22	0.01464939	22	0.01337461	22	0.00066585	22	0.0098157	22	0.0120894	22	0.01802789
22.2	0.02278733	22.2	0.02258607	22.2	0.02308325	22.2	0.02461811	22.2	0.01578257	22.2	0.01550034	22.2	0.01874021	22.2	0.01382821	22.2	0.01627542	22.2	0.01371472	22.2	0.01284335	22.2	0.01638971	22.2	0.00712402	22.2	0.01205205	22.2	0.01391589	22.2	0.01293337
22.4	0.01896217	22.4	0.02200225	22.4	0.0213147	22.4	0.02509978	22.4	0.02041977	22.4	0.01936186	22.4	0.02229314	22.4	0.02229733	22.4	0.01684975	22.4	0.01360745	22.4	0.00948567	22.4	0.01941882	22.4	0.00131073	22.4	0.01286838	22.4	0.01118824	22.4	0.0101019
22.6	0.015685	22.6	0.02470868	22.6	0.02312485	22.6	0.02124028	22.6	0.02130968	22.6	0.01753183	22.6	0.01706151	22.6	0.0190645	22.6	0.01664959	22.6	0.01247135	22.6	0.01347546	22.6	0.01567447	22.6	0.00499179	22.6	0.01262501	22.6	0.01299208	22.6	0.0152465
22.8	0.01375073	22.8	0.02028277	22.8	0.0185655	22.8	0.01716842	22.8	0.01474696	22.8	0.01679849	22.8	0.01966392	22.8	0.01732728	22.8	0.01579217	22.8	0.01081361	22.8	0.01729434	22.8	0.01893831	22.8	0.00616771	22.8	0.01463166	22.8	0.00743598	22.8	0.01644723
23	0.01515241	23	0.02210433	23	0.02225603	23	0.02470285	23	0.01490177	23	0.02225687	23	0.01931377	23	0.01896966	23	0.01924188	23	0.01092709	23	0.01158993	23	0.01536173	23	0.01228137	23	0.01267821	23	0.01200111	23	0.01276515
23.2	0.01567651	23.2	0.02159638	23.2	0.02310581	23.2	0.02681843	23.2	0.02095356	23.2	0.01732216	23.2	0.01587934	23.2	0.0191658	23.2	0.0136985	23.2	0.01153036	23.2	0.0147148	23.2	0.01044546	23.2	0.00685833	23.2	0.00804118	23.2	0.01074857	23.2	0.0154953
23.4	0.02045721	23.4	0.02047234	23.4	0.01943987	23.4	0.02242102	23.4	0.01882469	23.4	0.02094822	23.4	0.01904489	23.4	0.01849649	23.4	0.01065972	23.4	0.01502112	23.4	0.01368131	23.4	0.01549187	23.4	0.00665239	23.4	0.00538576	23.4	0.01181321	23.4	0.01518838
23.6	0.01523546	23.6	0.01746347	23.6	0.01753628	23.6	0.02211498	23.6	0.0193561	23.6	0.02073506	23.6	0.0168133	23.6	0.01903084	23.6	0.01960072	23.6	0.0132121	23.6	0.01435156	23.6	0.01669855	23.6	0.00788687	23.6	0.01314707	23.6	0.01028599	23.6	0.01252986
23.8	0.01339699	23.8	0.01879111	23.8	0.02027655	23.8	0.02044731	23.8	0.02404661	23.8	0.0167491	23.8	0.02021201	23.8	0.0189906	23.8	0.01548085	23.8	0.01355911	23.8	0.0131198	23.8	0.01508914	23.8	0.00207487	23.8	0.01287387	23.8	0.01119745	23.8	0.01389692
24	0.0176183	24	0.02335598	24	0.01659543	24	0.02171549	24	0.02242841	24	0.01850765	24	0.01934955	24	0.01994892	24	0.01233203	24	0.01200522	24	0.01502112	24	0.0146336	24	0.00445615	24	0.01309475	24	0.00424579	24	0.01409066
24.2	0.01449338	24.2	0.02252083	24.2	0.02313065	24.2	0.02761898	24.2	0.01581919	24.2	0.02242859	24.2	0.01815351	24.2	0.0207282	24.2	0.01560217	24.2	0.01213186	24.2	0.01217215	24.2	0.01470088	24.2	0.00167487	24.2	0.01163243	24.2	0.01157361	24.2	0.01330602
24.4	0.01770159	24.4	0.02434	24.4	0.02053483	24.4	0.01934038	24.4	0.02385077	24.4	0.01908568	24.4	0.02034442	24.4	0.0205395	24.43	0.01302332	24.43	0.01613503	24.43	0.01286513	24.43	0.01675016	24.43	0.00654402	24.43	0.01794337	24.43	0.0145012	24.43	0.0165836
24.6	0.01711048	24.6	0.01918497	24.6	0.01952028	24.6	0.02174119	24.6	0.01701085	24.6	0.02187764	24.6	0.02238294	24.6	0.0187098	24.6	0.01192305	24.6	0.01173616	24.6	0.01599359	24.6	0.01450116	24.6	0.00845715	24.6	0.01574194	24.6	0.01557643	24.6	0.01984204
24.8	0.01473139	24.8	0.02049512	24.8	0.0182135	24.8	0.02502079	24.8	0.02309232	24.8	0.0242776	24.8	0.0182476	24.8	0.01946933	24.8	0.01637112	24.8	0.01320727	24.8	0.01389441	24.8	0.0153635	24.8	0.00589055	24.8	0.01191008	24.8	0.00880062	24.8	0.01731829
25	0.01733462	25	0.02010048	25	0.02169075	25	0.02363622	25	0.01887328	25	0.01955692	25	0.01553104	25	0.01829103	25	0.01579808	25	0.01279933	25	0.0112809	25	0.01679557	25	0.00914546	25	0.01370617	25	0.01064118	25	0.01506285
25.2	0.01824978	25.2	0.01962278	25.2	0.02024461	25.2	0.02575349	25.2	0.01900674	25.2	0.01828459	25.2	0.01441766	25.2	0.01753947	25.2	0.01560926	25.2	0.01411347	25.2	0.01191246	25.2	0.01601301	25.2	0.0088671	25.2	0.01244036	25.2	0.00869033	25.2	0.01329293
25.4	0.01431323	25.4	0.02119022	25.4	0.02199848	25.4	0.02476327	25.4	0.01775345	25.4	0.02018389	25.4	0.0219514	25.4	0.02166852	25.4	0.0165714	25.4	0.0128337	25.4	0.01590692	25.4	0.01297873	25.4	0.00813731	25.4	0.01336159	25.4	0.01458618	25.4	0.0130783
25.6	0.0172183	25.6	0.02009835	25.6	0.01956715	25.6	0.02053649	25.6	0.019091	25.6	0.01677656	25.6	0.0221216	25.6	0.01976923	25.6	0.01838721	25.6	0.01441193	25.6	0.01725579	25.6	0.01432901	25.6	0.00580053	25.6	0.01563283	25.6	0.01308525	25.6	0.01409918
25.8	0.01738267	25.8	0.0258224	25.8	0.02087235	25.8	0.02201389	25.8	0.01747033	25.8	0.02101335	25.8	0.02303058	25.8	0.02378592	25.8	0.01405041	25.8	0.01326838	25.8	0.01540912	25.8	0.01593677	25.8	0.00720062	25.8	0.01386676	25.8	0.01568204	25.8	0.01466783
26	0.02023649	26	0.0246181	26	0.02168109	26	0.01693566	26	0.01862719	26	0.0210055	26	0.02183701	26	0.02257834	26	0.01709267	26	0.01247794	26	0.01517092	26	0.01741569	26	0.00315406	26	0.01170544	26	0.00973521	26	0.01592411
26.2	0.0157493	26.2	0.02048558	26.2	0.02029654	26.2	0.01793198	26.2	0.01801865	26.2	0.021243	26.2	0.01585579	26.2	0.01976319	26.2	0.0141307	26.2	0.01208562	26.2	0.01578755	26.2	0.01890662	26.2	0.00631745	26.2	0.01646359	26.2	0.01015226	26.2	0.01564538
26.4	0.01256581	26.4	0.01990189	26.4	0.02125137	26.4	0.02004163	26.4	0.02158748	26.4	0.01568798	26.4	0.0208149	26.4	0.01821663	26.4	0.01847997	26.4	0.01398805	26.4	0.01160418	26.4	0.01319086	26.4	0.00380845	26.4	0.01111312	26.4	0.00905307	26.4	0.01707397
26.6	0.01851757	26.6	0.02130893	26.6	0.02113365	26.6	0.02200361	26.6	0.01674052	26.6	0.01840167	26.6	0.0187681	26.6	0.01950744	26.6	0.01674512	26.6	0.0165529	26.6	0.01362122	26.6	0.00765353	26.6	0.00598158	26.6	0.01376431	26.6	0.00623781	26.6	0.01735797
26.8	0.01869806	26.8	0.02423775	26.8	0.02202645	26.8	0.02350985	26.8	0.02203957	26.8	0.02077388	26.8	0.0190006	26.8	0.01708898	26.8	0.01776395	26.8	0.01702242	26.8	0.01748502	26.8	0.01305349	26.8	0.00359511	26.8	0.02004575	26.8	0.01589976	26.8	0.00997301
27	0.01630299	27	0.01986644	27	0.01797378	27	0.01961912	27	0.01309717	27	0.02224452	27	0.02130643	27	0.02021625	27	0.01261711	27	0.00487117	27	0.01003792	27	0.01495503	27	0.0043095	27	0.01249862	27	0.01723544	27	0.015683
27.2	0.01838669	27.2	0.02534718	27.2	0.01778222	27.2	0.02264265	27.2	0.01697245	27.2	0.02119813	27.2	0.01700864	27.2	0.01718725	27.2	0.01776507	27.2	0.01359106	27.2	0.01337981	27.2	0.01898652	27.2	0.00807991	27.2	0.01210249	27.2	0.01469957	27.2	0.01627971
27.4	0.02090866	27.4	0.01883331	27.4	0.02202568	27.4	0.02386412	27.4	0.02032905	27.4	0.02072228	27.4	0.02027488	27.4	0.01643916	27.41	0.01403285	27.41	0.01010976	27.41	0.01502063	27.41	0.0155918	27.41	0.00807453	27.41	0.01448408	27.41	0.01083575	27.41	0.01585792
27.6	0.0151768	27.6	0.02094296	27.6	0.02156981	27.6	0.02430166	27.6	0.01847797	27.6	0.02257065	27.6	0.0209533	27.6	0.02095435	27.6	0.01966343	27.6	0.00960339	27.6	0.01410677	27.6	0.01706759	27.6	0.002623	27.6	0.01315359	27.6	0.01143846	27.6	0.01566637
27.8	0.01530352	27.8	0.01958233	27.8	0.02423425	27.8	0.02254509	27.8	0.0159366	27.8	0.02191656	27.8	0.01833872	27.8	0.02362752	27.8	0.01975515	27.8	0.01318017	27.8	0.01386625	27.8	0.01299606	27.8	0.00822072	27.8	0.01494608	27.8	0.01577593	27.8	0.01503995
28	0.0133147	28	0.01996155	28	0.02294151	28	0.02462784	28	0.02062549	28	0.01868694	28	0.01439241	28	0.02369855	28	0.01991468	28	0.01309795	28	0.01040481	28	0.01241621	28	0.00323709	28	0.01028284	28	0.00878571	28	0.0104159
28.2	0.02094975	28.2	0.02468494	28.2	0.02337193	28.2	0.02893385	28.2	0.01855859	28.2	0.02404787	28.2	0.01379199	28.2	0.02065665	28.2	0.02450257	28.2	0.01161355	28.2	0.01410197	28.2	0.01795156	28.2	0.00535818	28.2	0.01636171	28.2	0.01320904	28.2	0.01426961
28.42	0.01774708	28.42	0.01713854	28.42	0.02276287	28.42	0.02163924	28.42	0.02166629	28.42	0.02323708	28.42	0.02245002	28.42	0.01789551	28.4	0.01727931	28.4	0.01528922	28.4	0.01825071	28.4	0.01747203	28.4	0.00675654	28.4	0.01379073	28.4	0.01441872	28.4	0.01407514
28.6	0.02200516	28.6	0.02410354	28.6	0.02229607	28.6	0.02102376	28.6	0.02028976	28.6	0.02024578	28.6	0.01063869	28.6	0.01896668	28.6	0.01511023	28.6	0.01325076	28.6	0.01306109	28.6	0.01810293	28.6	0.00499825	28.6	0.01346415	28.6	0.01200398	28.6	0.0193482
28.8	0.01563581	28.8	0.01884483	28.8	0.01984851	28.8	0.02258331	28.8	0.01517705	28.8	0.01882409	28.8	0.01711428	28.8	0.02219922	28.8	0.01711201	28.8	0.01191572	28.8	0.01229438	28.8	0.01578924	28.8	0.00564621	28.8	0.01409015	28.8	0.00755079	28.8	0.01835957
29	0.01642692	29	0.02420969	29	0.02484835	29	0.02376642	29	0.02380142	29	0.02074727	29	0.01647537	29	0.02334643	29	0.01958886	29	0.01380522	29	0.01566813	29	0.01221907	29	0.00281155	29	0.01256823	29	0.00957541	29	0.01485032
29.2	0.01948462	29.2	0.02702942	29.2	0.02163392	29.2	0.02795658	29.2	0.0190023	29.2	0.02189961	29.2	0.01983061	29.2	0.01710164	29.2	0.01707334	29.2	0.01085421	29.2	0.0167833	29.2	0.01411141	29.2	0.00678243	29.2	0.01608393	29.2	0.01368013	29.2	0.01894231
29.4	0.01559329	29.4	0.02105896	29.4	0.02283935	29.4	0.01945313	29.4	0.02004559	29.4	0.01900167	29.4	0.01854692	29.4	0.02109199	29.4	0.01473069	29.4	0.01687031	29.4	0.00962321	29.4	0.01688175	29.4	0.00789286	29.4	0.01529122	29.4	0.01467653	29.4	0.01522522
29.6	0.01565664	29.6	0.02025297	29.6	0.0220636	29.6	0.01837164	29.6	0.01556631	29.6	0.02088737	29.6	0.02006146	29.6	0.02255435	29.6	0.01426864	29.6	0.0131218	29.6	0.01281748	29.6	0.01734409	29.6	0.0086176	29.6	0.01707138	29.6	0.01319784	29.6	0.01101044
29.8	0.0128816	29.8	0.01725801	29.8	0.02042991	29.8	0.0249455	29.8	0.02290007	29.8	0.02424511	29.8	0.01954789	29.8	0.02334135	29.8	0.01631233	29.8	0.01415048	29.8	0.01426503	29.8	0.02173411	29.8	0.00829619	29.8	0.01251103	29.8	0.01502127	29.8	0.01479803
30	0.01871694	30	0.02240654	30	0.027523	30	0.02673777	30	0.01918381	30	0.02228641	30	0.01982927	30	0.02826891	30	0.01853508	30	0.00887951	30	0.01999721	30	0.01998678	30	0.00725669	30	0.01288558	30	0.01559306	30	0.01373126
30.2	0.01913538	30.2	0.0232175	30.2	0.0262764	30.2	0.02350312	30.2	0.0221592	30.2	0.01850049	30.2	0.02085153	30.2	0.01926097	30.2	0.01617871	30.2	0.01462223	30.2	0.00931174	30.2	0.01496139	30.2	0.00419335	30.2	0.01519262	30.2	0.01462097	30.2	0.0183015
30.4	0.01699607	30.4	0.01930523	30.4	0.02151295	30.4	0.02621976	30.4	0.02359914	30.4	0.01980826	30.4	0.02091885	30.4	0.01964121	30.4	0.02060586	30.4	0.01312304	30.4	0.01322104	30.4	0.01939952	30.4	0.00536629	30.4	0.01396753	30.4	0.01760832	30.4	0.01844173
30.6	0.01717721	30.6	0.02469729	30.6	0.0213875	30.6	0.0203073	30.6	0.01745568	30.6	0.02116429	30.6	0.02081108	30.6	0.02158201	30.6	0.01913489	30.6	0.01516924	30.6	0.01623623	30.6	0.01683503	30.6	0.0107106	30.6	0.01596937	30.6	0.0118708	30.6	0.01556764
30.8	0.0178403	30.8	0.02332113	30.8	0.02260088	30.8	0.02538642	30.8	0.02102922	30.8	0.02234573	30.8	0.01778329	30.8	0.0243684	30.8	0.01818915	30.8	0.01323105	30.8	0.0120381	30.8	0.02042663	30.8	0.0073615	30.8	0.01787592	30.8	0.00891983	30.8	0.01986231
31	0.01894657	31	0.0253425	31	0.02366298	31	0.02136637	31	0.01990412	31	0.02178244	31	0.01363735	31	0.02236874	31	0.01482392	31	0.01843595	31	0.01257851	31	0.01551438	31	0.00991108	31	0.01456317	31	0.01296919	31	0.01661487
31.2	0.02160534	31.2	0.02027336	31.2	0.02521813	31.2	0.02488943	31.2	0.02119409	31.2	0.02022528	31.2	0.02158269	31.2	0.01820689	31.2	0.01684984	31.2	0.01491017	31.2	0.01717261	31.2	0.01813325	31.2	0.00777487	31.2	0.01391434	31.2	0.01784877	31.2	0.01689669
31.4	0.0223123	31.4	0.02192162	31.4	0.02109278	31.4	0.02519342	31.4	0.02294546	31.4	0.01722751	31.4	0.02375777	31.4	0.01888209	31.4	0.01781925	31.4	0.01613656	31.4	0.01450173	31.4	0.0156143	31.4	0.0081474	31.4	0.01581188	31.4	0.01784472	31.4	0.02090251
31.6	0.01423951	31.6	0.02517734	31.6	0.02099656	31.6	0.02533192	31.6	0.01595888	31.6	0.02169291	31.6	0.01867908	31.6	0.02251677	31.6	0.0167856	31.6	0.01286681	31.6	0.01491238	31.6	0.01626266	31.6	0.00489535	31.6	0.0177934	31.6	0.01085459	31.6	0.01627441
31.8	0.01863795	31.8	0.02107639	31.8	0.02044821	31.8	0.02412718	31.8	0.02340882	31.8	0.01398169	31.8	0.01959558	31.8	0.02037421	31.8	0.01635459	31.8	0.01308108	31.8	0.01445209	31.8	0.01714273	31.8	0.01111876	31.8	0.01430864	31.8	0.01282064	31.8	0.01654419
32	0.02039342	32	0.0268673	32	0.02457861	32	0.02510212	32	0.02021618	32	0.0179898	32	0.02080291	32	0.01963446	32	0.01435277	32	0.01449778	32	0.01681012	32	0.01773965	32	0.00630811	32	0.01633221	32	0.0145489	32	0.0163515
32.2	0.01500115	32.2	0.01831827	32.2	0.02701549	32.2	0.02855327	32.2	0.01836742	32.2	0.0238136	32.2	0.01619457	32.2	0.02676776	32.2	0.0240147	32.2	0.01109812	32.2	0.01162781	32.2	0.01767731	32.2	0.0070832	32.2	0.01571367	32.2	0.01189793	32.2	0.02990418
32.4	0.01656337	32.4	0.02218999	32.4	0.01944807	32.4	0.02339696	32.4	0.0188824	32.4	0.02083572	32.4	0.02170091	32.4	0.02200146	32.4	0.01598597	32.4	0.01040954	32.4	0.01284915	32.4	0.01715337	32.4	0.00863154	32.4	0.01503497	32.4	0.01357226	32.4	0.01441594
32.6	0.02064879	32.6	0.02584784	32.6	0.02395344	32.6	0.0193176	32.6	0.02700292	32.6	0.02134172	32.6	0.01884549	32.6	0.01973088	32.6	0.01476711	32.6	0.01396464	32.6	0.01057103	32.6	0.01657287	32.6	0.01053499	32.6	0.01067948	32.6	0.01600631	32.6	0.01722595
32.8	0.01584622	32.8	0.02207392	32.8	0.02355086	32.8	0.02311591	32.8	0.02092381	32.8	0.02131878	32.8	0.020753	32.8	0.0201769	32.8	0.02116415	32.8	0.01542092	32.8	0.01781927	32.8	0.01645679	32.8	0.00942116	32.8	0.01598025	32.8	0.01593015	32.8	0.01773118
33	0.01920065	33	0.02555519	33	0.02121297	33	0.02532709	33	0.01231069	33	0.01947413	33	0.01996564	33	0.02132438	33	0.01554346	33	0.01356949	33	0.01630385	33	0.01809149	33	0.00482368	33	0.01667382	33	0.01644784	33	0.01556018
33.2	0.01599084	33.2	0.02408295	33.2	0.02440988	33.2	0.02535501	33.2	0.0167794	33.2	0.02125856	33.2	0.01789865	33.2	0.02084709	33.2	0.016646	33.2	0.01216128	33.2	0.01434634	33.2	0.01926631	33.2	0.00289114	33.2	0.01436887	33.2	0.00873179	33.2	0.01765364
33.41	0.01914277	33.41	0.02322172	33.41	0.02554235	33.41	0.02601355	33.41	0.01869478	33.41	0.02224702	33.41	0.01954387	33.41	0.02247317	33.4	0.01823034	33.4	0.01051657	33.4	0.01397671	33.4	0.01777624	33.4	0.0103651	33.4	0.01469638	33.4	0.0177163	33.4	0.01499904
33.6	0.01303295	33.6	0.01966699	33.6	0.02510544	33.6	0.02439715	33.6	0.0169535	33.6	0.02518259	33.6	0.01858586	33.6	0.02151827	33.6	0.01783826	33.6	0.01555609	33.6	0.0104243	33.6	0.01857073	33.6	0.0154806	33.6	0.01097181	33.6	0.01364519	33.6	0.01772834
33.8	0.01404856	33.8	0.02540147	33.8	0.0208712	33.8	0.024168	33.8	0.01951564	33.8	0.02072845	33.8	0.01914618	33.8	0.01920591	33.8	0.01720271	33.8	0.01305983	33.8	0.01932006	33.8	0.01401821	33.8	0.00723979	33.8	0.01580404	33.8	0.01297031	33.8	0.01508841
34	0.01808246	34	0.0225836	34	0.0252039	34	0.02545159	34	0.01771985	34	0.01821661	34	0.02513097	34	0.02214251	34.01	0.02050759	34.01	0.01163535	34.01	0.01593045	34.01	0.01541188	34.01	0.00716453	34.01	0.0173426	34.01	0.01211018	34.01	0.01795814
34.2	0.02128786	34.2	0.02522666	34.2	0.02442961	34.2	0.02472803	34.2	0.02001565	34.2	0.01831977	34.2	0.02183491	34.2	0.02736942	34.2	0.02299461	34.2	0.01257306	34.2	0.01336665	34.2	0.01960766	34.2	0.00994379	34.2	0.01037866	34.2	0.01680161	34.2	0.01402538
34.4	0.01808935	34.4	0.02430782	34.4	0.02170889	34.4	0.02261861	34.4	0.01977577	34.4	0.0204313	34.4	0.02590491	34.4	0.02391319	34.4	0.01821274	34.4	0.01736071	34.4	0.01878758	34.4	0.02056	34.4	0.00720383	34.4	0.01872189	34.4	0.01419378	34.4	0.01965898
34.6	0.0164348	34.6	0.02476385	34.6	0.02356483	34.6	0.02897308	34.6	0.02115487	34.6	0.01748729	34.6	0.01802241	34.6	0.02250651	34.6	0.02024988	34.6	0.01319524	34.6	0.0099553	34.6	0.01498243	34.6	0.00482036	34.6	0.01552499	34.6	0.01685946	34.6	0.01833146
34.8	0.01669727	34.8	0.02013825	34.8	0.02742486	34.8	0.0216661	34.8	0.01192168	34.8	0.02002403	34.8	0.01902497	34.8	0.02210491	34.8	0.02196221	34.8	0.0131292	34.8	0.01683881	34.8	0.0169795	34.8	0.00793596	34.8	0.0156392	34.8	0.00901093	34.8	0.02034208
35	0.01870254	35	0.02596301	35	0.0227215	35	0.02171092	35	0.01855304	35	0.01750631	35	0.01904042	35	0.02458273	35	0.01927373	35	0.01494144	35	0.01469344	35	0.01756352	35	0.00891626	35	0.01412223	35	0.01456048	35	0.01780928
35.2	0.01619828	35.2	0.02475701	35.2	0.0243152	35.2	0.02660484	35.2	0.01757388	35.2	0.021841	35.2	0.02096814	35.2	0.01982423	35.2	0.01317782	35.2	0.0165266	35.2	0.01905494	35.2	0.01880968	35.2	0.00998868	35.2	0.01612004	35.2	0.01369221	35.2	0.02075853
35.4	0.02127698	35.4	0.02150803	35.4	0.02510162	35.4	0.0215527	35.4	0.01644061	35.4	0.01754969	35.4	0.01960209	35.4	0.02288163	35.4	0.02032279	35.4	0.01317788	35.4	0.01470671	35.4	0.01486889	35.4	0.0066096	35.4	0.01067043	35.4	0.01326173	35.4	0.01998078
35.6	0.02057729	35.6	0.02450437	35.6	0.02255602	35.6	0.02729909	35.6	0.02052308	35.6	0.02043338	35.6	0.02235195	35.6	0.02012946	35.6	0.01913756	35.6	0.01447451	35.6	0.01437382	35.6	0.01778059	35.6	0.01051123	35.6	0.01185355	35.6	0.00752793	35.6	0.01336072
35.8	0.01741663	35.8	0.02303592	35.8	0.02182763	35.8	0.02208572	35.8	0.02240432	35.8	0.02350168	35.8	0.01657655	35.8	0.02273758	35.8	0.01869932	35.8	0.01650413	35.8	0.01600984	35.8	0.02214683	35.8	0.00770081	35.8	0.01530295	35.8	0.0084984	35.8	0.01277417
36	0.01702299	36	0.02355209	36	0.02364404	36	0.02488274	36	0.02072218	36	0.02621449	36	0.02094115	36	0.02245055	36	0.01668989	36	0.0130297	36	0.01726175	36	0.0182382	36	0.00696063	36	0.01575025	36	0.01471911	36	0.01289803
36.21	0.01956798	36.21	0.02655928	36.21	0.02427582	36.21	0.02691393	36.21	0.02335218	36.21	0.01798436	36.21	0.0229082	36.21	0.02462954	36.2	0.01481065	36.2	0.01778805	36.2	0.01662603	36.2	0.01896338	36.2	0.00641662	36.2	0.01920693	36.2	0.01470528	36.2	0.01738143
36.4	0.01460956	36.4	0.02386301	36.4	0.02285269	36.4	0.02337828	36.4	0.01984909	36.4	0.02106211	36.4	0.0209561	36.4	0.02504418	36.4	0.01773659	36.4	0.01474841	36.4	0.01716324	36.4	0.01681791	36.4	0.01151682	36.4	0.01529762	36.4	0.01576563	36.4	0.01503492
36.6	0.01771559	36.6	0.02344802	36.6	0.019235	36.6	0.02743791	36.6	0.02273775	36.6	0.0202121	36.6	0.02087957	36.6	0.02183111	36.6	0.01889075	36.6	0.01469188	36.6	0.02201056	36.6	0.02350651	36.6	0.01115996	36.6	0.01308815	36.6	0.00841672	36.6	0.02088017
36.8	0.01922385	36.8	0.02583569	36.8	0.02407243	36.8	0.02524465	36.8	0.02189024	36.8	0.02102058	36.8	0.02112198	36.8	0.02375781	36.8	0.01999552	36.8	0.010683	36.8	0.01581651	36.8	0.01863301	36.8	0.00651082	36.8	0.01225401	36.8	0.01329441	36.8	0.01152649
37	0.0201842	37	0.02563396	37	0.02630285	37	0.02347812	37	0.0193958	37	0.0244788	37	0.0187948	37	0.0150273	37.02	0.01711234	37.02	0.01722771	37.02	0.01753749	37.02	0.0185245	37.02	0.00592793	37.02	0.0201021	37.02	0.0144619	37.02	0.01512021
37.2	0.01892652	37.2	0.02455804	37.2	0.02324363	37.2	0.02387198	37.2	0.02639478	37.2	0.0207184	37.2	0.01974982	37.2	0.02082741	37.2	0.01363254	37.2	0.01227093	37.2	0.01232332	37.2	0.02315986	37.2	0.00570647	37.2	0.01593105	37.2	0.01285202	37.2	0.020921
37.4	0.02027098	37.4	0.02325538	37.4	0.02058216	37.4	0.02943921	37.4	0.0235954	37.4	0.0208714	37.4	0.02247894	37.4	0.02675186	37.4	0.02053262	37.4	0.01399248	37.4	0.01118526	37.4	0.0205008	37.4	0.00748391	37.4	0.0154595	37.4	0.01231814	37.4	0.01609135
37.6	0.01925419	37.6	0.02456784	37.6	0.0208909	37.6	0.02322387	37.6	0.01924925	37.6	0.02207641	37.6	0.02372571	37.6	0.02027785	37.6	0.01870047	37.6	0.01654285	37.6	0.01577023	37.6	0.01925994	37.6	0.00844263	37.6	0.01235677	37.6	0.0175175	37.6	0.01751641
37.8	0.01533502	37.8	0.0219942	37.8	0.02301566	37.8	0.02570107	37.8	0.0220603	37.8	0.02105786	37.8	0.01809045	37.8	0.02327856	37.8	0.01782876	37.8	0.01538024	37.8	0.0188221	37.8	0.02141989	37.8	0.00893995	37.8	0.01973091	37.8	0.01081287	37.8	0.01688832
38	0.01844036	38	0.02905077	38	0.02376491	38	0.02489657	38	0.01932207	38	0.02419886	38	0.02019074	38	0.02587619	38	0.01950173	38	0.01576157	38	0.01752706	38	0.02056574	38	0.012835	38	0.01829592	38	0.01486176	38	0.01573185
38.21	0.01195595	38.21	0.02538563	38.21	0.02765666	38.21	0.02813061	38.21	0.02012768	38.21	0.02459018	38.21	0.0188131	38.21	0.02673992	38.2	0.0173399	38.2	0.01223609	38.2	0.01217789	38.2	0.01927092	38.2	0.00449266	38.2	0.01684369	38.2	0.01511676	38.2	0.01879816
38.4	0.02077106	38.4	0.01989499	38.4	0.02206221	38.4	0.02616143	38.4	0.02257175	38.4	0.01758519	38.4	0.02237762	38.4	0.0226792	38.42	0.01718731	38.42	0.0141211	38.42	0.01750202	38.42	0.01788476	38.42	0.01487812	38.42	0.01309579	38.42	0.01141018	38.42	0.01753029
38.61	0.01524679	38.61	0.01931273	38.61	0.02263774	38.61	0.02553082	38.61	0.02357446	38.61	0.02004268	38.61	0.0213097	38.61	0.019665	38.62	0.02093639	38.62	0.01481138	38.62	0.01244716	38.62	0.02055447	38.62	0.0088246	38.62	0.01556225	38.62	0.01192422	38.62	0.02364689
38.81	0.01926732	38.81	0.02063667	38.81	0.02618689	38.81	0.0273883	38.81	0.02572965	38.81	0.02472875	38.81	0.02079532	38.81	0.0248038	38.8	0.01976722	38.8	0.01472873	38.8	0.01417792	38.8	0.01854406	38.8	0.00845562	38.8	0.01706605	38.8	0.01773503	38.8	0.02639635
39	0.01879519	39	0.02471807	39	0.02954402	39	0.02184551	39	0.01749759	39	0.02261733	39	0.02044165	39	0.02010086	39	0.02132856	39	0.01812248	39	0.01847337	39	0.02422671	39	0.0070014	39	0.0162306	39	0.01228931	39	0.01771666
39.2	0.01794376	39.2	0.02009385	39.2	0.02792951	39.2	0.02807222	39.2	0.01780542	39.2	0.02170031	39.2	0.02297831	39.2	0.02184204	39.2	0.0164544	39.2	0.01384338	39.2	0.01491196	39.2	0.02232678	39.2	0.00807507	39.2	0.01770099	39.2	0.01211604	39.2	0.02296773
39.4	0.0180591	39.4	0.01920392	39.4	0.02709299	39.4	0.023096	39.4	0.01997702	39.4	0.02347136	39.4	0.01798308	39.4	0.02498702	39.4	0.018428	39.4	0.01746682	39.4	0.02079486	39.4	0.02213673	39.4	0.00821982	39.4	0.01776846	39.4	0.01628728	39.4	0.02074656
39.6	0.01737941	39.6	0.02226126	39.6	0.02570524	39.6	0.02748973	39.6	0.01748569	39.6	0.01620327	39.6	0.02095523	39.6	0.02619606	39.6	0.02150822	39.6	0.01282602	39.6	0.0169807	39.6	0.01980673	39.6	0.00943407	39.6	0.01860897	39.6	0.01616786	39.6	0.01451652
39.8	0.01773331	39.8	0.02136422	39.8	0.02476516	39.8	0.02911098	39.8	0.01646142	39.8	0.01972229	39.8	0.02047352	39.8	0.02043824	39.8	0.02177474	39.8	0.01747117	39.8	0.01433342	39.8	0.01748912	39.8	0.00968597	39.8	0.02013103	39.8	0.01916118	39.8	0.01856881
40	0.01707826	40	0.02537643	40	0.02541645	40	0.02630071	40	0.02161224	40	0.02122922	40	0.02288669	40	0.02593395	40	0.01497762	40	0.02095985	40	0.01479079	40	0.02194921	40	0.00946054	40	0.01965092	40	0.01751627	40	0.01431815
40.2	0.01767757	40.2	0.02520367	40.2	0.02309084	40.2	0.02661537	40.2	0.02215652	40.2	0.02155661	40.2	0.020743	40.2	0.0233359	40.2	0.01958581	40.2	0.01623825	40.2	0.01605894	40.2	0.02286483	40.2	0.00794136	40.2	0.02007178	40.2	0.01613895	40.2	0.01940779
40.4	0.01594026	40.4	0.02206933	40.4	0.02715148	40.4	0.02319533	40.4	0.01481158	40.4	0.02164861	40.4	0.0187518	40.4	0.02384452	40.4	0.02037168	40.4	0.01108438	40.4	0.01614994	40.4	0.0177841	40.4	0.00453787	40.4	0.01829869	40.4	0.01599773	40.4	0.01484085
40.6	0.01996237	40.6	0.02190369	40.6	0.0265065	40.6	0.02824097	40.6	0.02145664	40.6	0.02672929	40.6	0.0202892	40.6	0.02312388	40.6	0.02174208	40.6	0.0175512	40.6	0.01215063	40.6	0.01746915	40.6	0.00981009	40.6	0.01901952	40.6	0.01129734	40.6	0.01973864
40.8	0.01777426	40.8	0.02425244	40.8	0.02517893	40.8	0.02557491	40.8	0.01947155	40.8	0.0212046	40.8	0.01899847	40.8	0.02327352	40.8	0.01794459	40.8	0.01580431	40.8	0.01693151	40.8	0.0171406	40.8	0.00758121	40.8	0.01679737	40.8	0.01447325	40.8	0.01876567
41	0.01878365	41	0.02390607	41	0.02017244	41	0.02755095	41	0.02204836	41	0.02135899	41	0.02397394	41	0.02596161	41	0.02272902	41	0.02272083	41	0.01544156	41	0.01486475	41	0.00802	41	0.01846359	41	0.01255497	41	0.0129512
41.2	0.01956269	41.2	0.02075847	41.2	0.02472623	41.2	0.02442698	41.2	0.01768978	41.2	0.0210999	41.2	0.02148573	41.2	0.02301682	41.2	0.01630691	41.2	0.01585199	41.2	0.01925743	41.2	0.01704758	41.2	0.00819758	41.2	0.01292202	41.2	0.01130298	41.2	0.01925907
41.41	0.01528091	41.41	0.02427435	41.41	0.02688033	41.41	0.02605144	41.41	0.02078811	41.41	0.02355839	41.41	0.01775343	41.41	0.02188861	41.4	0.0177595	41.4	0.01491924	41.4	0.01365147	41.4	0.01530242	41.4	0.01424651	41.4	0.01881161	41.4	0.01323777	41.4	0.01575168
41.6	0.02159386	41.6	0.02814067	41.6	0.02858738	41.6	0.02979073	41.6	0.02081857	41.6	0.02497156	41.6	0.01967275	41.6	0.02614602	41.6	0.01677112	41.6	0.01747832	41.6	0.01872521	41.6	0.02234302	41.6	0.0110729	41.6	0.01771718	41.6	0.01210012	41.6	0.01986509
41.8	0.01817425	41.8	0.02211122	41.8	0.02440309	41.8	0.02653266	41.8	0.02213827	41.8	0.02571878	41.8	0.02327881	41.8	0.02332947	41.8	0.01953854	41.8	0.01502472	41.8	0.01661716	41.8	0.01761297	41.8	0.01076224	41.8	0.01744085	41.8	0.01741643	41.8	0.02128681
42.01	0.01729648	42.01	0.02438239	42.01	0.02104873	42.01	0.02799747	42.01	0.02343699	42.01	0.0229887	42.01	0.02419932	42.01	0.0229199	42	0.0249777	42	0.01545124	42	0.0185322	42	0.02365887	42	0.01187308	42	0.01830821	42	0.01813718	42	0.0170245
42.2	0.02074149	42.2	0.01960652	42.2	0.0221547	42.2	0.02188683	42.2	0.01973493	42.2	0.01925362	42.2	0.01990838	42.2	0.02573534	42.2	0.01756313	42.2	0.01392618	42.2	0.01305987	42.2	0.01825324	42.2	0.00939814	42.2	0.0164439	42.2	0.01310654	42.2	0.02151664
42.4	0.01945576	42.4	0.0215163	42.4	0.02490801	42.4	0.02867652	42.4	0.0192358	42.4	0.01697213	42.4	0.0187932	42.4	0.02448094	42.4	0.01918513	42.4	0.0166692	42.4	0.01822783	42.4	0.02060462	42.4	0.0110512	42.4	0.01791922	42.4	0.01751729	42.4	0.01902125
42.6	0.01985453	42.6	0.02403298	42.6	0.0224727	42.6	0.02465393	42.6	0.02250189	42.6	0.0191252	42.6	0.02035391	42.6	0.02300288	42.61	0.01853142	42.61	0.01602384	42.61	0.01850282	42.61	0.01863382	42.61	0.01025065	42.61	0.01369626	42.61	0.01418452	42.61	0.02002367
42.8	0.01824517	42.8	0.02032314	42.8	0.0252774	42.8	0.02809089	42.8	0.02031047	42.8	0.01647843	42.8	0.01599334	42.8	0.02308276	42.8	0.01689799	42.8	0.01619205	42.8	0.01535761	42.8	0.01772697	42.8	0.01136435	42.8	0.01348592	42.8	0.0150495	42.8	0.01996781
43	0.01232733	43	0.02059777	43	0.02445621	43	0.02728501	43	0.02051568	43	0.02407807	43	0.02202608	43	0.02829716	43.01	0.01971038	43.01	0.01635359	43.01	0.01896011	43.01	0.02094603	43.01	0.00961341	43.01	0.01660673	43.01	0.01597092	43.01	0.01687055
43.2	0.01459739	43.2	0.02799196	43.2	0.02357252	43.2	0.02707482	43.2	0.02142924	43.2	0.02341445	43.2	0.02322681	43.2	0.02546321	43.2	0.02169449	43.2	0.0145498	43.2	0.01859037	43.2	0.02172014	43.2	0.01207622	43.2	0.01663305	43.2	0.01632275	43.2	0.01540881
43.4	0.01678822	43.4	0.01899171	43.4	0.0279151	43.4	0.02423828	43.4	0.02075437	43.4	0.02673742	43.4	0.01892113	43.4	0.02322287	43.4	0.02213654	43.4	0.01548289	43.4	0.01672884	43.4	0.01622249	43.4	0.00850761	43.4	0.0183568	43.4	0.01019394	43.4	0.01933478
43.6	0.0188865	43.6	0.02349273	43.6	0.02678619	43.6	0.02454938	43.6	0.0207295	43.6	0.02322955	43.6	0.02152804	43.6	0.02454664	43.6	0.01481019	43.6	0.02204782	43.6	0.01895671	43.6	0.02148416	43.6	0.01002854	43.6	0.01372489	43.6	0.01652501	43.6	0.01718118
43.8	0.01624932	43.8	0.0234643	43.8	0.02472568	43.8	0.02873283	43.8	0.01929809	43.8	0.02401013	43.8	0.02319359	43.8	0.02765672	43.8	0.02117262	43.8	0.0159289	43.8	0.01698581	43.8	0.0212676	43.8	0.00595421	43.8	0.01498079	43.8	0.01333005	43.8	0.02253364
44	0.01574179	44	0.02624114	44	0.02591979	44	0.02434079	44	0.01865353	44	0.02076154	44	0.01937921	44	0.02729899	44	0.01916547	44	0.01667042	44	0.01705542	44	0.0235129	44	0.00645984	44	0.01923075	44	0.01623974	44	0.02284693
44.2	0.01866397	44.2	0.02201465	44.2	0.02485664	44.2	0.02871639	44.2	0.02451918	44.2	0.02074873	44.2	0.02245995	44.2	0.0273654	44.2	0.02044215	44.2	0.01486407	44.2	0.01796833	44.2	0.02123516	44.2	0.00741049	44.2	0.01721244	44.2	0.01571715	44.2	0.01430968
44.4	0.01840393	44.4	0.02332992	44.4	0.02877137	44.4	0.02973791	44.4	0.017412	44.4	0.01991407	44.4	0.0199025	44.4	0.02492522	44.4	0.01924355	44.4	0.0179264	44.4	0.01528426	44.4	0.02097653	44.4	0.01348061	44.4	0.01907679	44.4	0.01795879	44.4	0.01939645
44.6	0.01590516	44.6	0.02265892	44.6	0.02520071	44.6	0.02215245	44.6	0.02420588	44.6	0.02341617	44.6	0.01759912	44.6	0.02061765	44.6	0.02048348	44.6	0.01738881	44.6	0.01838947	44.6	0.02147403	44.6	0.00755482	44.6	0.01658045	44.6	0.01631511	44.6	0.02010581
44.8	0.01556066	44.8	0.02818018	44.8	0.02100656	44.8	0.02454314	44.8	0.02256895	44.8	0.02527193	44.8	0.0189435	44.8	0.02456434	44.8	0.02206008	44.8	0.01349294	44.8	0.01560258	44.8	0.02083623	44.8	0.0122204	44.8	0.02112214	44.8	0.01392315	44.8	0.02334551
45	0.01381531	45	0.02695148	45	0.02283117	45	0.02673307	45	0.02211874	45	0.01790253	45	0.02338383	45	0.02458707	45	0.02015097	45	0.02103598	45	0.01506973	45	0.02184326	45	0.00584882	45	0.0188415	45	0.01226384	45	0.01810966
45.2	0.02325423	45.2	0.02405484	45.2	0.02112703	45.2	0.02616493	45.2	0.02226148	45.2	0.02278078	45.2	0.02430512	45.2	0.02567608	45.2	0.01646658	45.2	0.01204087	45.2	0.01856403	45.2	0.01982323	45.2	0.01187503	45.2	0.01642539	45.2	0.01629175	45.2	0.01749769
45.4	0.01593742	45.4	0.0261054	45.4	0.02316548	45.4	0.02813438	45.4	0.01861638	45.4	0.02538572	45.4	0.02251834	45.4	0.02656421	45.4	0.02084642	45.4	0.02269307	45.4	0.02326623	45.4	0.02174997	45.4	0.00723697	45.4	0.01760937	45.4	0.01248354	45.4	0.02430229
45.6	0.01846326	45.6	0.02436979	45.6	0.02274467	45.6	0.02812903	45.6	0.02156063	45.6	0.01872071	45.6	0.01824619	45.6	0.0253099	45.6	0.02310879	45.6	0.01568245	45.6	0.0183406	45.6	0.02325324	45.6	0.01233774	45.6	0.01954398	45.6	0.01709474	45.6	0.02342455
45.8	0.01613954	45.8	0.02374777	45.8	0.0253434	45.8	0.02648271	45.8	0.01685226	45.8	0.0227995	45.8	0.02001504	45.8	0.02697257	45.8	0.02247218	45.8	0.0164758	45.8	0.02023975	45.8	0.02194785	45.8	0.01187154	45.8	0.01537718	45.8	0.01583148	45.8	0.01815998
46	0.01728575	46	0.02319129	46	0.02796528	46	0.02493482	46	0.02010102	46	0.02487232	46	0.02233803	46	0.02592033	46	0.01570973	46	0.01878686	46	0.01983338	46	0.02394416	46	0.00979521	46	0.01791656	46	0.01668729	46	0.02271289
46.2	0.01555036	46.2	0.0265868	46.2	0.02228961	46.2	0.02605932	46.2	0.02185211	46.2	0.02550202	46.2	0.01921853	46.2	0.02661551	46.2	0.01924498	46.2	0.01764427	46.2	0.02011295	46.2	0.01703901	46.2	0.00726537	46.2	0.02058292	46.2	0.01715721	46.2	0.02062106
46.4	0.01739766	46.4	0.02176525	46.4	0.02435749	46.4	0.02930778	46.4	0.02052403	46.4	0.02106666	46.4	0.02409907	46.4	0.02084202	46.4	0.02130581	46.4	0.0146044	46.4	0.01733837	46.4	0.01851968	46.4	0.0156529	46.4	0.01504615	46.4	0.01534257	46.4	0.02149464
46.61	0.021066	46.61	0.02272187	46.61	0.02314772	46.61	0.02788003	46.61	0.02214711	46.61	0.02361293	46.61	0.01839939	46.61	0.02474249	46.6	0.01781495	46.6	0.01671818	46.6	0.01791854	46.6	0.01911624	46.6	0.00796534	46.6	0.01717362	46.6	0.02001454	46.6	0.02127751
46.8	0.01584587	46.8	0.02685028	46.8	0.02703909	46.8	0.02639768	46.8	0.02396707	46.8	0.02632932	46.8	0.01899824	46.8	0.02629951	46.8	0.02104484	46.8	0.01592847	46.8	0.02055446	46.8	0.02159539	46.8	0.01054365	46.8	0.01811282	46.8	0.01851203	46.8	0.01871788
47	0.01782651	47	0.02340834	47	0.02433143	47	0.02682238	47	0.01824519	47	0.02261257	47	0.01765754	47	0.0305656	47	0.02158008	47	0.01765773	47	0.01677288	47	0.02160112	47	0.00366788	47	0.01854811	47	0.01891396	47	0.02134375
47.2	0.01667279	47.2	0.02840369	47.2	0.02260946	47.2	0.02702517	47.2	0.0191782	47.2	0.02271109	47.2	0.02193494	47.2	0.02480858	47.2	0.01706241	47.2	0.02132833	47.2	0.02165657	47.2	0.01846147	47.2	0.01368958	47.2	0.01766263	47.2	0.01294016	47.2	0.02013439
47.4	0.01683651	47.4	0.02301375	47.4	0.02710952	47.4	0.0272992	47.4	0.02302568	47.4	0.02168286	47.4	0.01681899	47.4	0.02765535	47.4	0.02054799	47.4	0.02150921	47.4	0.02128132	47.4	0.02032542	47.4	0.01018194	47.4	0.0169358	47.4	0.02075039	47.4	0.02488262
47.6	0.01744307	47.6	0.02475733	47.6	0.02207819	47.6	0.02335425	47.6	0.0204067	47.6	0.02105596	47.6	0.01940833	47.6	0.02996819	47.6	0.02227983	47.6	0.01809261	47.6	0.01381508	47.6	0.02108864	47.6	0.00520822	47.6	0.01626285	47.6	0.01663942	47.6	0.01924908
47.8	0.01601977	47.8	0.02444334	47.8	0.02297816	47.8	0.02787482	47.8	0.01869914	47.8	0.0229752	47.8	0.02159275	47.8	0.02365002	47.8	0.02387593	47.8	0.01806873	47.8	0.02409126	47.8	0.02217552	47.8	0.00928051	47.8	0.01700207	47.8	0.02034809	47.8	0.0208303
48	0.02101965	48	0.02663588	48	0.02234598	48	0.02473378	48	0.01957421	48	0.02251934	48	0.01919028	48	0.02549566	48	0.02161546	48	0.02074726	48	0.02027242	48	0.01893287	48	0.01274608	48	0.01998725	48	0.0204718	48	0.01962295
48.2	0.0141251	48.2	0.02698691	48.2	0.02372457	48.2	0.02625121	48.2	0.0184314	48.2	0.02638374	48.2	0.01829647	48.2	0.02556195	48.2	0.02037888	48.2	0.01777328	48.2	0.01840376	48.2	0.01931462	48.2	0.0093949	48.2	0.01898363	48.2	0.01304342	48.2	0.02114568
48.4	0.01844891	48.4	0.02804234	48.4	0.02416247	48.4	0.02913043	48.4	0.02342285	48.4	0.01907928	48.4	0.02190193	48.4	0.01937957	48.4	0.02049494	48.4	0.01844747	48.4	0.02012736	48.4	0.02036754	48.4	0.00979863	48.4	0.0221279	48.4	0.01717755	48.4	0.01955883
48.6	0.01744279	48.6	0.02245304	48.6	0.02388543	48.6	0.02862927	48.6	0.02016457	48.6	0.0228998	48.6	0.02169638	48.6	0.02733556	48.6	0.02051358	48.6	0.02208644	48.6	0.01948206	48.6	0.01869302	48.6	0.00852834	48.6	0.02368216	48.6	0.01714643	48.6	0.01910259
48.8	0.01856769	48.8	0.02735138	48.8	0.02746718	48.8	0.02695803	48.8	0.02071464	48.8	0.02269849	48.8	0.02284457	48.8	0.02478353	48.8	0.02076527	48.8	0.02061806	48.8	0.02228857	48.8	0.01702811	48.8	0.01360259	48.8	0.01900037	48.8	0.01680444	48.8	0.02221283
49	0.02118208	49	0.02566366	49	0.02810544	49	0.03045708	49	0.02029178	49	0.02196625	49	0.02352715	49	0.02478175	49	0.02384805	49	0.01747782	49	0.01832613	49	0.02103697	49	0.01179573	49	0.01956197	49	0.01782196	49	0.01784797
49.2	0.02184909	49.2	0.02194744	49.2	0.02880381	49.2	0.02503344	49.2	0.01982132	49.2	0.02667646	49.2	0.01957282	49.2	0.02520712	49.2	0.02462125	49.2	0.01663712	49.2	0.02054302	49.2	0.02077913	49.2	0.01307233	49.2	0.02097508	49.2	0.01568626	49.2	0.02026064
49.4	0.01838123	49.4	0.02441728	49.4	0.02265528	49.4	0.02338765	49.4	0.01827966	49.4	0.02475733	49.4	0.0156681	49.4	0.02727448	49.4	0.02327399	49.4	0.01916517	49.4	0.02064394	49.4	0.02253795	49.4	0.01145739	49.4	0.01805144	49.4	0.01780679	49.4	0.01841648
49.6	0.01892216	49.6	0.02460589	49.6	0.02440157	49.6	0.02846546	49.6	0.020482	49.6	0.02541564	49.6	0.01567869	49.6	0.02371631	49.6	0.02284038	49.6	0.02045185	49.6	0.02144509	49.6	0.02000538	49.6	0.01571386	49.6	0.02117594	49.6	0.01735617	49.6	0.01979906
49.8	0.01594288	49.8	0.02397193	49.8	0.02411091	49.8	0.02724107	49.8	0.01663932	49.8	0.02058527	49.8	0.0213457	49.8	0.02235837	49.8	0.02361588	49.8	0.01864365	49.8	0.02222943	49.8	0.01808509	49.8	0.01129112	49.8	0.0183117	49.8	0.01539126	49.8	0.02430671
50.01	0.01664846	50.01	0.02588963	50.01	0.02207992	50.01	0.02654308	50.01	0.02208462	50.01	0.02239981	50.01	0.01862493	50.01	0.02516004	50	0.02303844	50	0.02225148	50	0.0161846	50	0.01909327	50	0.01463467	50	0.02152891	50	0.01730649	50	0.02550639
50.2	0.02250959	50.2	0.01996185	50.2	0.02648495	50.2	0.02803055	50.2	0.02220815	50.2	0.02436524	50.2	0.02297545	50.2	0.02474814	50.2	0.0208141	50.2	0.01928637	50.2	0.02075806	50.2	0.02080381	50.2	0.00515682	50.2	0.01904844	50.2	0.01974463	50.2	0.01966012
50.4	0.02238991	50.4	0.02600503	50.4	0.0211952	50.4	0.02964242	50.4	0.02268514	50.4	0.02205503	50.4	0.01603183	50.4	0.02517801	50.4	0.01976022	50.4	0.01618255	50.4	0.0208252	50.4	0.01699783	50.4	0.01310478	50.4	0.0181144	50.4	0.01853629	50.4	0.02290226
50.6	0.01692699	50.6	0.02801341	50.6	0.03107947	50.6	0.02811633	50.6	0.02275366	50.6	0.01935337	50.6	0.02145173	50.6	0.02660742	50.6	0.01896646	50.6	0.02042187	50.6	0.01945405	50.6	0.0239707	50.6	0.01568596	50.6	0.01662373	50.6	0.02133085	50.6	0.02069928
50.8	0.0203655	50.8	0.02280778	50.8	0.02638055	50.8	0.03068529	50.8	0.02018064	50.8	0.02177683	50.8	0.01854894	50.8	0.02561187	50.8	0.02007793	50.8	0.02592085	50.8	0.02349633	50.8	0.0218899	50.8	0.0116744	50.8	0.01762188	50.8	0.01043156	50.8	0.01792066
51	0.01451668	51	0.02708515	51	0.02687096	51	0.03564586	51	0.02015322	51	0.02061412	51	0.0182346	51	0.02846366	51	0.02381571	51	0.02563523	51	0.01809546	51	0.02168643	51	0.0128733	51	0.02186882	51	0.01366062	51	0.02215596
51.2	0.01861813	51.2	0.02732967	51.2	0.02316662	51.2	0.02156536	51.2	0.02286511	51.2	0.02505955	51.2	0.02310748	51.2	0.02448731	51.2	0.02555927	51.2	0.01929069	51.2	0.02259286	51.2	0.02115072	51.2	0.01317795	51.2	0.01748508	51.2	0.01470348	51.2	0.02636493
51.4	0.02213093	51.4	0.0279806	51.4	0.02076583	51.4	0.02523257	51.4	0.01799121	51.4	0.02191981	51.4	0.02287381	51.4	0.02716082	51.4	0.02143676	51.4	0.01618256	51.4	0.01705009	51.4	0.02413064	51.4	0.01482196	51.4	0.02232533	51.4	0.01686202	51.4	0.01881495
51.6	0.01421943	51.6	0.02236078	51.6	0.02587396	51.6	0.02917328	51.6	0.01892765	51.6	0.02174729	51.6	0.01467039	51.6	0.02810177	51.6	0.02267148	51.6	0.02276939	51.6	0.01800992	51.6	0.02068559	51.6	0.01109579	51.6	0.01761199	51.6	0.01662947	51.6	0.01899246
51.8	0.01722084	51.8	0.02187599	51.8	0.0229683	51.8	0.02637012	51.8	0.01885553	51.8	0.02251879	51.8	0.02067874	51.8	0.02553808	51.8	0.02437754	51.8	0.01976992	51.8	0.0197735	51.8	0.02209639	51.8	0.01488844	51.8	0.01668639	51.8	0.01715832	51.8	0.02574373
52	0.02129771	52	0.02778541	52	0.02389476	52	0.025945	52	0.02528795	52	0.02286842	52	0.01818844	52	0.02705217	52	0.0219967	52	0.01821431	52	0.01956283	52	0.02129634	52	0.00885424	52	0.01726514	52	0.01823749	52	0.02058901
52.2	0.01826585	52.2	0.02528048	52.2	0.02354764	52.2	0.03249184	52.2	0.02330455	52.2	0.01965303	52.2	0.02113526	52.2	0.02943207	52.2	0.02247798	52.2	0.01700918	52.2	0.02141405	52.2	0.02045104	52.2	0.01286699	52.2	0.0183142	52.2	0.0165892	52.2	0.02412754
52.4	0.0149237	52.4	0.02858387	52.4	0.02246218	52.4	0.02926367	52.4	0.02198673	52.4	0.02112889	52.4	0.02248784	52.4	0.02580691	52.4	0.02373268	52.4	0.01956537	52.4	0.02083892	52.4	0.0244209	52.4	0.00731966	52.4	0.01815012	52.4	0.01344714	52.4	0.02527859
52.6	0.01896149	52.6	0.02829895	52.6	0.02321338	52.6	0.02847917	52.6	0.02069006	52.6	0.02740398	52.6	0.02578697	52.6	0.02118866	52.6	0.02870369	52.6	0.01934573	52.6	0.01692006	52.6	0.01918614	52.6	0.01169111	52.6	0.01900638	52.6	0.01383361	52.6	0.01845413
52.8	0.01658354	52.8	0.02567106	52.8	0.02407351	52.8	0.02659247	52.8	0.02076662	52.8	0.02070745	52.8	0.01730453	52.8	0.02958635	52.8	0.02311164	52.8	0.02223719	52.8	0.01701803	52.8	0.01826533	52.8	0.01246757	52.8	0.01872879	52.8	0.01680444	52.8	0.02143091
53	0.01879351	53	0.02582042	53	0.02312567	53	0.02831832	53	0.02172077	53	0.02556069	53	0.02022741	53	0.02713444	53	0.02412336	53	0.0233141	53	0.02532626	53	0.02130074	53	0.01108764	53	0.0164653	53	0.01991593	53	0.0204183
53.2	0.02128631	53.2	0.0270853	53.2	0.02479682	53.2	0.02690805	53.2	0.02176903	53.2	0.0213982	53.2	0.02106423	53.2	0.0282714	53.21	0.02414202	53.21	0.0175005	53.21	0.02159069	53.21	0.02257085	53.21	0.01348893	53.21	0.02188071	53.21	0.01708231	53.21	0.02464306
53.4	0.02216254	53.4	0.02779672	53.4	0.02479315	53.4	0.02641594	53.4	0.0246608	53.4	0.02245012	53.4	0.02220603	53.4	0.02740125	53.4	0.02241436	53.4	0.02326812	53.4	0.02329191	53.4	0.01983624	53.4	0.0108313	53.4	0.01945451	53.4	0.01615196	53.4	0.02501054
53.6	0.01339339	53.6	0.02482872	53.6	0.02484094	53.6	0.03137432	53.6	0.02334144	53.6	0.02489646	53.6	0.02165153	53.6	0.02542737	53.6	0.02403172	53.6	0.01928599	53.6	0.01654837	53.6	0.02158713	53.6	0.01118039	53.6	0.02093173	53.6	0.01675397	53.6	0.02166073
53.8	0.01999781	53.8	0.02155762	53.8	0.02811684	53.8	0.02570233	53.8	0.02416565	53.8	0.02035708	53.8	0.02228497	53.8	0.02744067	53.8	0.02512721	53.8	0.02011904	53.8	0.02334147	53.8	0.02184374	53.8	0.01319184	53.8	0.01722949	53.8	0.01815186	53.8	0.02176329
54	0.01407078	54	0.02405771	54	0.02726088	54	0.02622745	54	0.02121853	54	0.02322491	54	0.02326594	54	0.02793254	54	0.02723668	54	0.01881136	54	0.02027764	54	0.0195337	54	0.01363311	54	0.02322463	54	0.02045154	54	0.02403111
54.2	0.01610446	54.2	0.02680169	54.2	0.02352485	54.2	0.02530176	54.2	0.02590683	54.2	0.02205472	54.2	0.02395942	54.2	0.02570928	54.2	0.02729626	54.2	0.0211567	54.2	0.0254907	54.2	0.01966518	54.2	0.01062397	54.2	0.02228391	54.2	0.02051964	54.2	0.02328738
54.4	0.0149342	54.4	0.02715564	54.4	0.0279893	54.4	0.02459162	54.4	0.02235415	54.4	0.02351582	54.4	0.02374406	54.4	0.0262796	54.4	0.02093343	54.4	0.01986712	54.4	0.01968822	54.4	0.02115995	54.4	0.01744322	54.4	0.01925138	54.4	0.01005879	54.4	0.02145223
54.6	0.019512	54.6	0.0275004	54.6	0.02544447	54.6	0.02666774	54.6	0.02015533	54.6	0.02631306	54.6	0.02123803	54.6	0.0286645	54.6	0.02291386	54.6	0.01712229	54.6	0.02208726	54.6	0.02416271	54.6	0.01565958	54.6	0.0201672	54.6	0.01991822	54.6	0.02185067
54.8	0.01996205	54.8	0.02662853	54.8	0.02383528	54.8	0.02606846	54.8	0.01886206	54.8	0.027357	54.8	0.01765338	54.8	0.02634941	54.8	0.02336661	54.8	0.01672676	54.8	0.02327081	54.8	0.02502109	54.8	0.01479673	54.8	0.01903044	54.8	0.01756719	54.8	0.01911186
55	0.0181766	55	0.02237663	55	0.0213744	55	0.02845878	55	0.02428853	55	0.02777694	55	0.02036838	55	0.0276939	55	0.02058452	55	0.01997929	55	0.02364638	55	0.02483215	55	0.01453087	55	0.01448854	55	0.01802794	55	0.02406535
55.2	0.02427915	55.2	0.02585296	55.2	0.02999188	55.2	0.02956213	55.2	0.02387397	55.2	0.02519161	55.2	0.02106877	55.2	0.02564708	55.2	0.02605438	55.2	0.02289126	55.2	0.02601378	55.2	0.02336452	55.2	0.01480576	55.2	0.02081091	55.2	0.0184747	55.2	0.01854316
55.4	0.01991249	55.4	0.02699802	55.4	0.02749253	55.4	0.03327341	55.4	0.02095467	55.4	0.02276191	55.4	0.02241905	55.4	0.03150588	55.4	0.02505732	55.4	0.01990672	55.4	0.01982226	55.4	0.02303484	55.4	0.01281522	55.4	0.01926706	55.4	0.01811916	55.4	0.02008068
55.6	0.01657778	55.6	0.02590029	55.6	0.0251972	55.6	0.02744173	55.6	0.0192629	55.6	0.01983627	55.6	0.02508753	55.6	0.02432698	55.6	0.02212266	55.6	0.01779788	55.6	0.0234916	55.6	0.02606656	55.6	0.0151329	55.6	0.02043	55.6	0.01355683	55.6	0.02196886
55.8	0.0160093	55.8	0.0204097	55.8	0.02689797	55.8	0.02747506	55.8	0.02090969	55.8	0.02337347	55.8	0.02042107	55.8	0.02925952	55.8	0.02278098	55.8	0.01688687	55.8	0.02393361	55.8	0.02010807	55.8	0.01188997	55.8	0.02201804	55.8	0.02260307	55.8	0.01925462
56	0.01716805	56	0.02356117	56	0.02691578	56	0.02885253	56	0.02182125	56	0.02096095	56	0.01932248	56	0.02628996	56	0.02538338	56	0.02199147	56	0.02022068	56	0.02487882	56	0.012501	56	0.02204232	56	0.02185167	56	0.01927519
56.2	0.01667049	56.2	0.02495793	56.2	0.02682335	56.2	0.03146005	56.2	0.02193317	56.2	0.02437417	56.2	0.02414166	56.2	0.03024644	56.2	0.02186514	56.2	0.02379954	56.2	0.0201313	56.2	0.02002359	56.2	0.01752315	56.2	0.01971903	56.2	0.01800772	56.2	0.02214151
56.4	0.01900055	56.4	0.02337252	56.4	0.02717911	56.4	0.03243287	56.4	0.02135523	56.4	0.02499524	56.4	0.02192834	56.4	0.03083043	56.42	0.02487754	56.42	0.02064125	56.42	0.02391354	56.42	0.02778549	56.42	0.01292045	56.42	0.02485125	56.42	0.01819637	56.42	0.02057384
56.6	0.02033534	56.6	0.02117484	56.6	0.0287695	56.6	0.02747927	56.6	0.02213536	56.6	0.02195857	56.6	0.01877968	56.6	0.02755491	56.6	0.02051128	56.6	0.02193192	56.6	0.02064504	56.6	0.02140314	56.6	0.01520614	56.6	0.01977516	56.6	0.01437666	56.6	0.02610167
56.8	0.01693906	56.8	0.02832515	56.8	0.02818386	56.8	0.03126937	56.8	0.0188158	56.8	0.02311814	56.8	0.02177373	56.8	0.02934861	56.8	0.02232862	56.8	0.02102485	56.8	0.01827275	56.8	0.01976522	56.8	0.01481097	56.8	0.01681322	56.8	0.01946391	56.8	0.02137628
57	0.0225822	57	0.02862323	57	0.02577426	57	0.02685622	57	0.02390372	57	0.02620242	57	0.01870588	57	0.02791699	57	0.02598326	57	0.02401656	57	0.02404327	57	0.02385114	57	0.01353324	57	0.02170357	57	0.01350079	57	0.02281966
57.2	0.01906522	57.2	0.02304355	57.2	0.02452907	57.2	0.03356128	57.2	0.02198481	57.2	0.02339869	57.2	0.02080901	57.2	0.02828612	57.2	0.02713513	57.2	0.02119235	57.2	0.02099324	57.2	0.02884855	57.2	0.01341833	57.2	0.01948394	57.2	0.0174884	57.2	0.02107269
57.4	0.0189392	57.4	0.02734224	57.4	0.0265586	57.4	0.02806384	57.4	0.02123685	57.4	0.02626943	57.4	0.02506313	57.4	0.03195136	57.4	0.02487938	57.4	0.02195492	57.4	0.01735049	57.4	0.02216355	57.4	0.01196392	57.4	0.02153555	57.4	0.02353933	57.4	0.02213596
57.6	0.02209168	57.6	0.02541455	57.6	0.02824997	57.6	0.02654291	57.6	0.01675049	57.6	0.02252657	57.6	0.01918644	57.6	0.02531681	57.6	0.02571424	57.6	0.02051986	57.6	0.01789858	57.6	0.02767817	57.6	0.00848812	57.6	0.02251315	57.6	0.01776592	57.6	0.0228598
57.8	0.01646143	57.8	0.02683107	57.8	0.02783747	57.8	0.02821042	57.8	0.02056099	57.8	0.02707961	57.8	0.01951185	57.8	0.02991478	57.8	0.02567736	57.8	0.01447743	57.8	0.01937076	57.8	0.02206469	57.8	0.01073954	57.8	0.02327563	57.8	0.01946027	57.8	0.02261447
58	0.01854886	58	0.02690422	58	0.02829689	58	0.03317932	58	0.02776404	58	0.02615338	58	0.02171759	58	0.026115	58	0.0229676	58	0.02204091	58	0.02518314	58	0.0233346	58	0.01054834	58	0.01794233	58	0.02071757	58	0.02459144
58.2	0.0172955	58.2	0.02600515	58.2	0.02615967	58.2	0.02866936	58.2	0.02110376	58.2	0.02393076	58.2	0.01875852	58.2	0.02657033	58.2	0.02326008	58.2	0.0226895	58.2	0.02197323	58.2	0.02243432	58.2	0.01797998	58.2	0.02396996	58.2	0.02438761	58.2	0.02449139
58.4	0.01661455	58.4	0.02660272	58.4	0.0242642	58.4	0.02605472	58.4	0.02301535	58.4	0.02480579	58.4	0.02285565	58.4	0.02613813	58.4	0.02547411	58.4	0.02253635	58.4	0.02848027	58.4	0.02276395	58.4	0.01625503	58.4	0.02221591	58.4	0.01975574	58.4	0.01998468
58.6	0.01822432	58.6	0.0248878	58.6	0.02781207	58.6	0.02612378	58.6	0.02244598	58.6	0.02682519	58.6	0.02493606	58.6	0.02845457	58.6	0.02689003	58.6	0.018125	58.6	0.01953694	58.6	0.02284359	58.6	0.01013877	58.6	0.01948207	58.6	0.01539373	58.6	0.02034705
58.8	0.01790371	58.8	0.02574983	58.8	0.02748346	58.8	0.03124077	58.8	0.01775699	58.8	0.02405673	58.8	0.0244192	58.8	0.03060043	58.8	0.02371528	58.8	0.02059486	58.8	0.01968236	58.8	0.02407352	58.8	0.0142941	58.8	0.01942825	58.8	0.01739504	58.8	0.02120854
59	0.01861262	59	0.02775783	59	0.02343001	59	0.02723028	59	0.02164833	59	0.02581981	59	0.01794481	59	0.02539582	59	0.02473499	59	0.01922959	59	0.02278104	59	0.01954639	59	0.00830404	59	0.0215944	59	0.01684904	59	0.02411013
59.2	0.02363066	59.2	0.02280046	59.2	0.02450058	59.2	0.03010286	59.2	0.01769472	59.2	0.02476905	59.2	0.02139304	59.2	0.02630456	59.2	0.0213813	59.2	0.02345646	59.2	0.02301566	59.2	0.02263937	59.2	0.01330059	59.2	0.0190131	59.2	0.02149314	59.2	0.02426705
59.4	0.01777901	59.4	0.02772412	59.4	0.02815719	59.4	0.03549924	59.4	0.01893083	59.4	0.02507901	59.4	0.02193194	59.4	0.02741144	59.4	0.02620692	59.4	0.02364277	59.4	0.02073102	59.4	0.02643213	59.4	0.01027933	59.4	0.02242974	59.4	0.01991453	59.4	0.02080459
59.6	0.02160352	59.6	0.02681401	59.6	0.02513366	59.6	0.02777477	59.6	0.01790142	59.6	0.01874304	59.6	0.01821921	59.6	0.02981483	59.6	0.02502212	59.6	0.02169397	59.6	0.02419597	59.6	0.0257057	59.6	0.01098563	59.6	0.0236264	59.6	0.01614499	59.6	0.02060124
59.8	0.02013004	59.8	0.02528552	59.8	0.02448236	59.8	0.03115118	59.8	0.01886841	59.8	0.02486835	59.8	0.02250724	59.8	0.02494088	59.8	0.02282712	59.8	0.02258925	59.8	0.02211224	59.8	0.02355796	59.8	0.01344612	59.8	0.0218766	59.8	0.02048636	59.8	0.02467417
60	-4.088923	60	-3.917123	60	-3.943592	60	-3.894863	60	-3.895461	60	-3.965964	60	-3.947531	60	-3.89059	60	-3.948703	60	-4.168003	60	-4.218811	60	-4.181963	60	-4.137128	60	-4.134214	60	-4.089351	60	-4.079986
60.2	-4.207465	60.2	-4.074427	60.2	-4.098916	60.2	-4.05032	60.2	-4.033916	60.2	-4.106641	60.2	-4.100342	60.2	-4.020085	60.2	-4.079007	60.2	-4.310637	60.2	-4.354607	60.2	-4.305601	60.2	-4.269556	60.2	-4.270968	60.2	-4.216306	60.2	-4.200574
60.4	-4.299652	60.4	-4.191956	60.4	-4.216153	60.4	-4.166444	60.4	-4.1401	60.4	-4.20451	60.4	-4.212129	60.4	-4.119322	60.4	-4.180943	60.4	-4.412972	60.4	-4.459105	60.4	-4.410038	60.4	-4.367718	60.4	-4.367117	60.4	-4.320985	60.4	-4.287913
60.6	-4.380533	60.6	-4.2868	60.6	-4.311178	60.6	-4.248462	60.6	-4.220626	60.6	-4.286294	60.6	-4.300439	60.6	-4.199222	60.6	-4.266444	60.6	-4.498366	60.6	-4.541965	60.6	-4.487829	60.6	-4.453627	60.6	-4.449765	60.6	-4.398737	60.6	-4.373853
60.8	-4.445738	60.8	-4.367603	60.8	-4.377631	60.8	-4.324483	60.8	-4.296505	60.8	-4.357224	60.8	-4.375392	60.8	-4.272295	60.8	-4.330443	60.8	-4.565866	60.8	-4.609537	60.8	-4.549114	60.8	-4.526909	60.8	-4.513819	60.8	-4.470634	60.8	-4.432975
61	-4.501407	61	-4.428022	61	-4.441727	61	-4.387346	61	-4.353691	61	-4.411883	61	-4.429933	61	-4.325774	61	-4.385517	61	-4.623785	61	-4.674288	61	-4.610732	61	-4.578808	61	-4.579629	61	-4.531829	61	-4.485734
61.2	-4.553558	61.2	-4.477206	61.2	-4.497766	61.2	-4.437141	61.2	-4.404992	61.2	-4.464617	61.2	-4.487884	61.2	-4.377009	61.2	-4.449001	61.2	-4.682972	61.2	-4.725634	61.2	-4.667248	61.2	-4.640514	61.2	-4.633456	61.2	-4.584319	61.2	-4.541791
61.4	-4.604353	61.4	-4.532567	61.4	-4.541074	61.4	-4.491603	61.4	-4.451018	61.4	-4.508922	61.4	-4.536752	61.4	-4.424915	61.4	-4.487371	61.4	-4.725148	61.4	-4.770302	61.4	-4.712446	61.4	-4.680299	61.4	-4.674765	61.4	-4.631215	61.4	-4.585244
61.6	-4.645924	61.6	-4.579667	61.6	-4.587283	61.6	-4.534578	61.6	-4.495529	61.6	-4.549474	61.6	-4.581466	61.6	-4.464901	61.6	-4.521774	61.6	-4.764303	61.6	-4.809896	61.6	-4.749743	61.6	-4.730637	61.6	-4.719318	61.6	-4.666778	61.6	-4.620661
61.8	-4.680511	61.8	-4.61128	61.8	-4.630372	61.8	-4.570836	61.8	-4.537404	61.8	-4.592561	61.8	-4.613797	61.8	-4.502741	61.8	-4.567477	61.8	-4.807518	61.8	-4.854747	61.8	-4.785117	61.8	-4.752669	61.8	-4.750594	61.8	-4.705942	61.8	-4.653077
62	-4.707692	62	-4.655334	62	-4.665395	62	-4.601756	62	-4.568012	62	-4.621502	62	-4.658228	62	-4.530565	62	-4.593913	62	-4.839495	62	-4.884612	62	-4.821763	62	-4.794261	62	-4.787753	62	-4.733303	62	-4.686299
62.2	-4.738178	62.2	-4.676464	62.2	-4.701807	62.2	-4.63907	62.2	-4.597806	62.2	-4.653291	62.2	-4.686827	62.2	-4.565507	62.2	-4.627358	62.2	-4.874796	62.2	-4.914135	62.2	-4.849151	62.2	-4.829522	62.2	-4.818349	62.2	-4.773752	62.2	-4.714532
62.4	-4.767777	62.4	-4.712426	62.4	-4.726302	62.4	-4.670636	62.4	-4.631272	62.4	-4.685286	62.4	-4.718184	62.4	-4.586326	62.4	-4.64961	62.4	-4.901363	62.4	-4.942691	62.4	-4.879049	62.4	-4.852022	62.4	-4.844324	62.4	-4.796586	62.4	-4.743059
62.6	-4.796234	62.6	-4.74297	62.6	-4.756541	62.6	-4.70041	62.6	-4.657136	62.6	-4.714859	62.6	-4.742301	62.6	-4.616888	62.6	-4.680771	62.6	-4.923488	62.6	-4.972714	62.6	-4.903159	62.6	-4.877613	62.6	-4.873197	62.6	-4.820369	62.6	-4.774459
62.8	-4.821044	62.8	-4.769405	62.8	-4.78165	62.8	-4.721496	62.8	-4.67992	62.8	-4.738313	62.8	-4.773202	62.8	-4.641843	62.8	-4.702382	62.8	-4.9508	62.8	-4.995472	62.8	-4.928602	62.8	-4.897727	62.8	-4.898997	62.8	-4.84904	62.8	-4.799027
63	-4.842607	63	-4.794986	63	-4.812189	63	-4.747571	63	-4.709001	63	-4.763284	63	-4.795704	63	-4.663328	63	-4.727834	63	-4.979348	63	-5.024121	63	-4.954478	63	-4.929526	63	-4.918802	63	-4.869156	63	-4.813856
63.2	-4.865281	63.2	-4.821441	63.2	-4.829725	63.2	-4.769792	63.2	-4.729368	63.2	-4.783639	63.2	-4.818084	63.2	-4.690632	63.2	-4.746624	63.2	-5.000915	63.2	-5.042867	63.2	-4.971803	63.2	-4.948516	63.2	-4.942964	63.2	-4.893307	63.2	-4.843641
63.4	-4.885495	63.4	-4.840562	63.4	-4.84766	63.4	-4.79596	63.4	-4.749797	63.4	-4.803431	63.4	-4.839566	63.4	-4.705789	63.4	-4.767857	63.4	-5.017314	63.4	-5.059893	63.4	-4.992873	63.4	-4.966955	63.4	-4.961895	63.4	-4.909819	63.4	-4.857326
63.6	-4.903181	63.6	-4.855742	63.6	-4.873753	63.6	-4.810331	63.6	-4.76938	63.6	-4.823418	63.6	-4.856032	63.6	-4.726232	63.6	-4.786203	63.6	-5.04341	63.6	-5.083623	63.6	-5.01243	63.6	-4.984934	63.6	-4.977144	63.6	-4.928469	63.6	-4.878202
63.8	-4.919563	63.8	-4.877105	63.8	-4.889536	63.8	-4.836045	63.8	-4.784391	63.8	-4.841877	63.8	-4.880589	63.8	-4.744782	63.8	-4.804451	63.8	-5.058833	63.8	-5.102976	63.8	-5.028986	63.8	-5.010605	63.8	-4.994324	63.8	-4.947569	63.8	-4.900177
64	-4.936919	64	-4.89269	64	-4.908072	64	-4.849817	64	-4.804865	64	-4.858071	64	-4.896026	64	-4.764774	64	-4.821619	64	-5.078516	64	-5.114496	64	-5.04521	64	-5.023929	64	-5.013534	64	-4.96601	64	-4.917766
64.2	-4.955911	64.2	-4.915755	64.2	-4.925977	64.2	-4.867662	64.2	-4.823089	64.2	-4.874322	64.2	-4.914471	64.2	-4.777203	64.2	-4.833724	64.2	-5.088426	64.2	-5.135077	64.2	-5.061512	64.2	-5.036655	64.2	-5.029921	64.2	-4.981369	64.2	-4.925094
64.4	-4.972019	64.4	-4.924947	64.4	-4.944688	64.4	-4.881704	64.4	-4.843051	64.4	-4.890526	64.4	-4.928106	64.4	-4.792485	64.4	-4.846069	64.4	-5.105428	64.4	-5.148168	64.4	-5.074712	64.4	-5.05255	64.4	-5.04522	64.4	-4.994131	64.4	-4.940391
64.6	-4.983733	64.6	-4.943657	64.6	-4.955472	64.6	-4.892851	64.6	-4.849006	64.6	-4.90336	64.6	-4.941291	64.6	-4.804895	64.6	-4.855841	64.6	-5.120984	64.6	-5.161276	64.6	-5.090266	64.6	-5.066747	64.6	-5.057725	64.6	-5.006574	64.6	-4.953836
64.8	-4.989885	64.8	-4.953366	64.8	-4.967171	64.8	-4.904931	64.8	-4.8574	64.8	-4.911	64.8	-4.949222	64.8	-4.811304	64.8	-4.868378	64.8	-5.13122	64.8	-5.172848	64.8	-5.095572	64.8	-5.073411	64.8	-5.065627	64.8	-5.018424	64.8	-4.958053
65	-0.7679671	65	-0.7942012	65	-0.7721322	65	-0.7639545	65	-0.7642642	65	-0.7554185	65	-0.786868	65	-0.7313875	65	-0.812374	65	-0.8579102	65	-0.8774723	65	-0.8640265	65	-0.8641158	65	-0.8510622	65	-0.8632628	65	-0.8286934
65.2	-0.7365776	65.2	-0.7660705	65.2	-0.7410788	65.2	-0.725348	65.2	-0.7351727	65.2	-0.7205463	65.2	-0.7563122	65.2	-0.7003437	65.2	-0.781579	65.2	-0.8210336	65.2	-0.8463167	65.2	-0.8252801	65.2	-0.8252246	65.2	-0.812232	65.2	-0.8262746	65.2	-0.7927094
65.4	-0.7131174	65.4	-0.7335621	65.4	-0.710694	65.4	-0.7089052	65.4	-0.7112672	65.4	-0.6956797	65.4	-0.7280676	65.4	-0.6769762	65.4	-0.752136	65.4	-0.7920914	65.4	-0.8216325	65.4	-0.7976636	65.4	-0.7999092	65.4	-0.7880163	65.4	-0.7897229	65.4	-0.7630523
65.6	-0.6907974	65.6	-0.7171126	65.6	-0.6904287	65.6	-0.6774629	65.6	-0.6852584	65.6	-0.6779474	65.6	-0.7023208	65.6	-0.6464067	65.6	-0.7203407	65.6	-0.7610409	65.6	-0.786679	65.6	-0.7652202	65.6	-0.7711906	65.6	-0.7609828	65.6	-0.7657048	65.6	-0.7386779
65.8	-0.6614013	65.8	-0.6971666	65.8	-0.6681795	65.8	-0.6560404	65.8	-0.6635764	65.8	-0.6604913	65.8	-0.6849201	65.8	-0.6291698	65.8	-0.7044618	65.8	-0.7454493	65.8	-0.7677723	65.8	-0.7488902	65.8	-0.7520355	65.8	-0.7446786	65.8	-0.7472049	65.8	-0.716682
66	-0.6501643	66	-0.6793923	66	-0.6563326	66	-0.6515751	66	-0.6496053	66	-0.6475807	66	-0.6681429	66	-0.6132362	66	-0.6924075	66	-0.723722	66	-0.750428	66	-0.7327061	66	-0.730844	66	-0.7283855	66	-0.7238991	66	-0.7002152
66.2	-0.6348732	66.2	-0.6620578	66.2	-0.6406447	66.2	-0.6285984	66.2	-0.6351624	66.2	-0.6275953	66.2	-0.6522438	66.2	-0.605933	66.2	-0.6777747	66.2	-0.7092639	66.2	-0.7371669	66.2	-0.7215717	66.2	-0.7222437	66.2	-0.7052646	66.2	-0.7088041	66.2	-0.6862428
66.4	-0.6186413	66.4	-0.6513751	66.4	-0.6292187	66.4	-0.6197478	66.4	-0.6225272	66.4	-0.6157293	66.4	-0.6395707	66.4	-0.5882643	66.4	-0.6590242	66.4	-0.6959443	66.4	-0.7193826	66.4	-0.7036444	66.4	-0.7087559	66.4	-0.6948898	66.4	-0.6981866	66.4	-0.6712627
66.6	-0.6092321	66.6	-0.6443561	66.6	-0.6176846	66.6	-0.6053548	66.6	-0.6132842	66.6	-0.6071236	66.6	-0.6287912	66.6	-0.5738857	66.6	-0.6522427	66.6	-0.6896023	66.6	-0.708231	66.6	-0.691559	66.6	-0.6882856	66.6	-0.6852605	66.6	-0.6794928	66.6	-0.6580517
66.8	-0.6038643	66.8	-0.6313196	66.8	-0.6080749	66.8	-0.5966206	66.8	-0.6016335	66.8	-0.5984047	66.8	-0.6180547	66.8	-0.5680094	66.8	-0.6405524	66.8	-0.6714107	66.8	-0.6945563	66.8	-0.6799707	66.8	-0.6871679	66.8	-0.6728938	66.8	-0.6694999	66.8	-0.6508617
67	-0.5898256	67	-0.6230679	67	-0.5997097	67	-0.5905537	67	-0.5945958	67	-0.5876584	67	-0.6059759	67	-0.5646524	67	-0.6322395	67	-0.6622648	67	-0.6872547	67	-0.6732649	67	-0.6728534	67	-0.6596912	67	-0.6633095	67	-0.633426
67.2	-0.5821525	67.2	-0.612976	67.2	-0.5896348	67.2	-0.5770632	67.2	-0.5842937	67.2	-0.5795385	67.2	-0.600168	67.2	-0.5511822	67.2	-0.6236751	67.2	-0.6540096	67.2	-0.6774911	67.2	-0.6602548	67.2	-0.6592048	67.2	-0.6524931	67.2	-0.651131	67.2	-0.6228378
67.4	-0.5749093	67.4	-0.604108	67.4	-0.5812778	67.4	-0.5678762	67.4	-0.5764459	67.4	-0.5712229	67.4	-0.5944301	67.4	-0.5408517	67.4	-0.6131512	67.4	-0.6485648	67.4	-0.6699538	67.4	-0.6452224	67.4	-0.6537371	67.4	-0.6419042	67.4	-0.6437675	67.4	-0.6173248
67.6	-0.5662776	67.6	-0.600648	67.6	-0.5774381	67.6	-0.5609953	67.6	-0.569886	67.6	-0.5655352	67.6	-0.582776	67.6	-0.5338875	67.6	-0.606861	67.6	-0.6399558	67.6	-0.656884	67.6	-0.6446243	67.6	-0.6489022	67.6	-0.6333023	67.6	-0.6367477	67.6	-0.6118967
67.8	-0.5635669	67.8	-0.5908129	67.8	-0.570527	67.8	-0.557099	67.8	-0.5620419	67.8	-0.5575545	67.8	-0.5748191	67.8	-0.5249661	67.8	-0.6005804	67.8	-0.6335183	67.8	-0.6522892	67.8	-0.635259	67.8	-0.6383298	67.8	-0.6224557	67.8	-0.628166	67.8	-0.6010717
68	-0.5597178	68	-0.584031	68	-0.5613176	68	-0.547429	68	-0.5586926	68	-0.5483363	68	-0.5672873	68	-0.5156391	68	-0.5935416	68	-0.6250141	68	-0.6432862	68	-0.6251141	68	-0.6296306	68	-0.6166015	68	-0.6169573	68	-0.5912942
68.2	-0.546908	68.2	-0.5798497	68.2	-0.5540264	68.2	-0.5509112	68.2	-0.5446028	68.2	-0.5439016	68.2	-0.5630828	68.2	-0.5210869	68.2	-0.5853838	68.2	-0.6195619	68.2	-0.6340683	68.2	-0.6179499	68.2	-0.6243195	68.2	-0.6115539	68.2	-0.6128025	68.2	-0.5896342
68.4	-0.5414248	68.4	-0.5724829	68.4	-0.5477401	68.4	-0.5403864	68.4	-0.5483726	68.4	-0.535184	68.4	-0.5538275	68.4	-0.5042746	68.4	-0.5843325	68.4	-0.6114742	68.4	-0.6255966	68.4	-0.6145632	68.4	-0.622483	68.4	-0.6050538	68.4	-0.6019297	68.4	-0.5851409
68.6	-0.5367007	68.6	-0.5630865	68.6	-0.5399158	68.6	-0.5334156	68.6	-0.5432122	68.6	-0.5293986	68.6	-0.5497904	68.6	-0.5031834	68.6	-0.5736452	68.6	-0.603636	68.6	-0.6239367	68.6	-0.6065362	68.6	-0.6140612	68.6	-0.5968363	68.6	-0.5981203	68.6	-0.5741328
68.8	-0.5314325	68.8	-0.5621951	68.8	-0.5339426	68.8	-0.5330216	68.8	-0.5291634	68.8	-0.5224902	68.8	-0.5424892	68.8	-0.4983903	68.8	-0.5725645	68.8	-0.6001617	68.8	-0.618174	68.8	-0.6021394	68.8	-0.6100063	68.8	-0.5903692	68.8	-0.5895059	68.8	-0.5727222
69	-0.5232142	69	-0.5587856	69	-0.5368884	69	-0.514694	69	-0.5288193	69	-0.523228	69	-0.5426804	69	-0.4959782	69	-0.5579329	69	-0.5928528	69	-0.6110575	69	-0.5979264	69	-0.6013798	69	-0.5847948	69	-0.5852811	69	-0.5669353
69.2	-0.5187031	69.2	-0.5529443	69.2	-0.5294922	69.2	-0.519743	69.2	-0.5212094	69.2	-0.5177376	69.2	-0.5399354	69.2	-0.4929969	69.2	-0.5591955	69.2	-0.5905474	69.2	-0.6069006	69.2	-0.5920417	69.2	-0.5959818	69.2	-0.5856691	69.2	-0.5807063	69.2	-0.5615775
69.4	-0.5155824	69.4	-0.545252	69.4	-0.5285761	69.4	-0.5128244	69.4	-0.5207655	69.4	-0.5146648	69.4	-0.5319746	69.4	-0.4880915	69.4	-0.554856	69.4	-0.5824335	69.4	-0.5998402	69.4	-0.5899829	69.4	-0.5878851	69.4	-0.5748001	69.4	-0.5749097	69.4	-0.5585884
69.6	-0.5124602	69.6	-0.543236	69.6	-0.5151976	69.6	-0.5107476	69.6	-0.5174937	69.6	-0.5103313	69.6	-0.5300718	69.6	-0.4839678	69.6	-0.5522259	69.6	-0.5751165	69.6	-0.5986328	69.6	-0.581301	69.6	-0.5872717	69.6	-0.5725111	69.6	-0.575322	69.6	-0.5527909
69.8	-0.5107145	69.8	-0.5426269	69.8	-0.5170091	69.8	-0.5063908	69.8	-0.5147815	69.8	-0.5083781	69.8	-0.5224678	69.8	-0.4826848	69.8	-0.5492342	69.8	-0.5746242	69.8	-0.5928804	69.8	-0.5774673	69.8	-0.5811833	69.8	-0.5701143	69.8	-0.5666472	69.8	-0.5484527
70	-4.625194	70	-4.514562	70	-4.530051	70	-4.451464	70	-4.432599	70	-4.491863	70	-4.495009	70	-4.389049	70	-4.450941	70	-4.723001	70	-4.764719	70	-4.735546	70	-4.680043	70	-4.663771	70	-4.614059	70	-4.594029
70.2	-4.697732	70.2	-4.631188	70.2	-4.628797	70.2	-4.5559	70.2	-4.529034	70.2	-4.587869	70.2	-4.607044	70.2	-4.473723	70.2	-4.528126	70.2	-4.78739	70.2	-4.851628	70.2	-4.80388	70.2	-4.753139	70.2	-4.742138	70.2	-4.686704	70.2	-4.657886
70.4	-4.74436	70.4	-4.697042	70.4	-4.698538	70.4	-4.62868	70.4	-4.596704	70.4	-4.641358	70.4	-4.66983	70.4	-4.532168	70.4	-4.587171	70.4	-4.851107	70.4	-4.910594	70.4	-4.846521	70.4	-4.80823	70.4	-4.794291	70.4	-4.74785	70.4	-4.709257
70.6	-4.787237	70.6	-4.744687	70.6	-4.744212	70.6	-4.671502	70.6	-4.64527	70.6	-4.686893	70.6	-4.713195	70.6	-4.575519	70.6	-4.632208	70.6	-4.893883	70.6	-4.946487	70.6	-4.891153	70.6	-4.851128	70.6	-4.83733	70.6	-4.790331	70.6	-4.743743
70.8	-4.821123	70.8	-4.779016	70.8	-4.782362	70.8	-4.709997	70.8	-4.677781	70.8	-4.723869	70.8	-4.754197	70.8	-4.610083	70.8	-4.661403	70.8	-4.926683	70.8	-4.982389	70.8	-4.921436	70.8	-4.88525	70.8	-4.868568	70.8	-4.823257	70.8	-4.77774
71	-4.849955	71	-4.810409	71	-4.814323	71	-4.74668	71	-4.709228	71	-4.754733	71	-4.783614	71	-4.645404	71	-4.692897	71	-4.951383	71	-5.015516	71	-4.950627	71	-4.918995	71	-4.8967	71	-4.852881	71	-4.805256
71.2	-4.86989	71.2	-4.841275	71.2	-4.838808	71.2	-4.769401	71.2	-4.739178	71.2	-4.784912	71.2	-4.817918	71.2	-4.665267	71.2	-4.721829	71.2	-4.983824	71.2	-5.039184	71.2	-4.980804	71.2	-4.935276	71.2	-4.926037	71.2	-4.878491	71.2	-4.83076
71.4	-4.892044	71.4	-4.862537	71.4	-4.859962	71.4	-4.795268	71.4	-4.761886	71.4	-4.806124	71.4	-4.841901	71.4	-4.688024	71.4	-4.743172	71.4	-4.997211	71.4	-5.062527	71.4	-4.998421	71.4	-4.95757	71.4	-4.948606	71.4	-4.901174	71.4	-4.851378
71.6	-4.911517	71.6	-4.887176	71.6	-4.886205	71.6	-4.817237	71.6	-4.775251	71.6	-4.821603	71.6	-4.862701	71.6	-4.704886	71.6	-4.761168	71.6	-5.022593	71.6	-5.085115	71.6	-5.017023	71.6	-4.986676	71.6	-4.967708	71.6	-4.921828	71.6	-4.870305
71.8	-4.920479	71.8	-4.903656	71.8	-4.903633	71.8	-4.836936	71.8	-4.801877	71.8	-4.844208	71.8	-4.879962	71.8	-4.722958	71.8	-4.777976	71.8	-5.038946	71.8	-5.101615	71.8	-5.034513	71.8	-5.003278	71.8	-4.989833	71.8	-4.935574	71.8	-4.893171
72	-4.943027	72	-4.923293	72	-4.92119	72	-4.849703	72	-4.81725	72	-4.860452	72	-4.900656	72	-4.738057	72	-4.795617	72	-5.052627	72	-5.116988	72	-5.04714	72	-5.014709	72	-5.003778	72	-4.95564	72	-4.899085
72.2	-4.95755	72.2	-4.939952	72.2	-4.935944	72.2	-4.866495	72.2	-4.835911	72.2	-4.877834	72.2	-4.918712	72.2	-4.755531	72.2	-4.810838	72.2	-5.074207	72.2	-5.134604	72.2	-5.060601	72.2	-5.038267	72.2	-5.020273	72.2	-4.968518	72.2	-4.914136
72.4	-4.974757	72.4	-4.950435	72.4	-4.948307	72.4	-4.886642	72.4	-4.846132	72.4	-4.891996	72.4	-4.923993	72.4	-4.769772	72.4	-4.822454	72.4	-5.084395	72.4	-5.145025	72.4	-5.076851	72.4	-5.04719	72.4	-5.028028	72.4	-4.984743	72.4	-4.932424
72.6	-4.976418	72.6	-4.962344	72.6	-4.965348	72.6	-4.899139	72.6	-4.862064	72.6	-4.905576	72.6	-4.94591	72.6	-4.778687	72.6	-4.84288	72.6	-5.099759	72.6	-5.159797	72.6	-5.091371	72.6	-5.05504	72.6	-5.039355	72.6	-4.99506	72.6	-4.947477
72.8	-4.996182	72.8	-4.978053	72.8	-4.982512	72.8	-4.908113	72.8	-4.878778	72.8	-4.917752	72.8	-4.955913	72.8	-4.796374	72.8	-4.850686	72.8	-5.112814	72.8	-5.172797	72.8	-5.102791	72.8	-5.073742	72.8	-5.052882	72.8	-5.001159	72.8	-4.956956
73	-4.99975	73	-4.987102	73	-4.991804	73	-4.926237	73	-4.889585	73	-4.93012	73	-4.967517	73	-4.806897	73	-4.864675	73	-5.125998	73	-5.188661	73	-5.106849	73	-5.080139	73	-5.067399	73	-5.022772	73	-4.967316
73.2	-5.015285	73.2	-5.003682	73.2	-5.003571	73.2	-4.932861	73.2	-4.899475	73.2	-4.936799	73.2	-4.976706	73.2	-4.815728	73.2	-4.870568	73.2	-5.131489	73.2	-5.196531	73.2	-5.122949	73.2	-5.092551	73.2	-5.080039	73.2	-5.030659	73.2	-4.973804
73.4	-5.020555	73.4	-5.013583	73.4	-5.013563	73.4	-4.945714	73.4	-4.909478	73.4	-4.952705	73.4	-4.989201	73.4	-4.828994	73.4	-4.877988	73.4	-5.147418	73.4	-5.205066	73.4	-5.131745	73.4	-5.103749	73.4	-5.089632	73.4	-5.037772	73.4	-4.983679
73.6	-5.036026	73.6	-5.024455	73.6	-5.021522	73.6	-4.954407	73.6	-4.919652	73.6	-4.960821	73.6	-5.000759	73.6	-4.834892	73.6	-4.889965	73.6	-5.155864	73.6	-5.214422	73.6	-5.140564	73.6	-5.105958	73.6	-5.096577	73.6	-5.049287	73.6	-4.99453
73.8	-5.04325	73.8	-5.034109	73.8	-5.031446	73.8	-4.967517	73.8	-4.927525	73.8	-4.971848	73.8	-5.01264	73.8	-4.847749	73.8	-4.904199	73.8	-5.171671	73.8	-5.225756	73.8	-5.149199	73.8	-5.125448	73.8	-5.105394	73.8	-5.060125	73.8	-5.004305
74	-5.048858	74	-5.041416	74	-5.040985	74	-4.977687	74	-4.939003	74	-4.978557	74	-5.020556	74	-4.855021	74.01	-4.908641	74.01	-5.174803	74.01	-5.234803	74.01	-5.156997	74.01	-5.130906	74.01	-5.116748	74.01	-5.068741	74.01	-5.01238
74.2	-5.060677	74.2	-5.053514	74.2	-5.054694	74.2	-4.980854	74.2	-4.94791	74.2	-4.989628	74.2	-5.032651	74.2	-4.860456	74.2	-4.918537	74.2	-5.184242	74.2	-5.243489	74.2	-5.16495	74.2	-5.135365	74.2	-5.122943	74.2	-5.075933	74.2	-5.020827
74.4	-5.067058	74.4	-5.057743	74.4	-5.065099	74.4	-4.99245	74.4	-4.953747	74.4	-4.994417	74.4	-5.033401	74.4	-4.869442	74.4	-4.92173	74.4	-5.188507	74.4	-5.250828	74.4	-5.173773	74.4	-5.145055	74.4	-5.127855	74.4	-5.081221	74.4	-5.024821
74.6	-5.071629	74.6	-5.070472	74.6	-5.064204	74.6	-5.001532	74.6	-4.965632	74.6	-5.001088	74.6	-5.040745	74.6	-4.879587	74.6	-4.933526	74.6	-5.200477	74.6	-5.254757	74.6	-5.184358	74.6	-5.153725	74.6	-5.1384	74.6	-5.090204	74.6	-5.03481
74.8	-5.073551	74.8	-5.071213	74.8	-5.068812	74.8	-5.007915	74.8	-4.968605	74.8	-5.006209	74.8	-5.047888	74.8	-4.884607	74.8	-4.935813	74.8	-5.201029	74.8	-5.261392	74.8	-5.185923	74.8	-5.15931	74.8	-5.138502	74.8	-5.093015	74.8	-5.038806
75	-0.742758	75	-0.7990629	75	-0.7525368	75	-0.7411273	75	-0.7450192	75	-0.7305215	75	-0.7593137	75	-0.689521	75	-0.8011394	75	-0.8261579	75	-0.8744382	75	-0.8522532	75	-0.8645304	75	-0.8405734	75	-0.8376024	75	-0.8148981
75.2	-0.7141339	75.2	-0.7631091	75.2	-0.7196972	75.2	-0.7135543	75.2	-0.7186322	75.2	-0.7036771	75.2	-0.7274429	75.2	-0.6672835	75.2	-0.7660931	75.2	-0.7921588	75.2	-0.8371022	75.2	-0.8169361	75.2	-0.8237429	75.2	-0.8092244	75.2	-0.8007157	75.2	-0.7789253
75.4	-0.6884454	75.4	-0.7339511	75.4	-0.6958155	75.4	-0.6859053	75.4	-0.6950747	75.4	-0.6756079	75.4	-0.7057397	75.4	-0.6399477	75.4	-0.7342095	75.4	-0.7675208	75.4	-0.8078561	75.4	-0.7877885	75.4	-0.7967374	75.4	-0.7793958	75.4	-0.7697482	75.4	-0.7443621
75.6	-0.667867	75.6	-0.7143058	75.6	-0.6769674	75.6	-0.6655497	75.6	-0.6765613	75.6	-0.6605492	75.6	-0.6812526	75.6	-0.6151984	75.6	-0.7121819	75.6	-0.7389845	75.6	-0.783107	75.6	-0.7635911	75.6	-0.7752073	75.6	-0.755339	75.6	-0.744195	75.6	-0.720856
75.8	-0.6484445	75.8	-0.701211	75.8	-0.6528197	75.8	-0.6464849	75.8	-0.6518529	75.8	-0.6348047	75.8	-0.660499	75.8	-0.5986789	75.8	-0.698788	75.8	-0.7232171	75.8	-0.7672389	75.8	-0.7396898	75.8	-0.7494263	75.8	-0.7300003	75.8	-0.7223513	75.8	-0.6984732
76	-0.6312928	76	-0.6781383	76	-0.6413351	76	-0.6259944	76	-0.6398923	76	-0.6284407	76	-0.6443442	76	-0.5768454	76	-0.6786081	76	-0.6971655	76	-0.7502029	76	-0.721038	76	-0.7327096	76	-0.7148232	76	-0.706695	76	-0.679087
76.2	-0.6172745	76.2	-0.6681238	76.2	-0.6256195	76.2	-0.6184919	76.2	-0.6291862	76.2	-0.6066101	76.2	-0.6303242	76.2	-0.5690773	76.2	-0.6637592	76.2	-0.689503	76.2	-0.7297146	76.2	-0.7114567	76.2	-0.7165616	76.2	-0.7004466	76.2	-0.6904219	76.2	-0.6633264
76.4	-0.6086859	76.4	-0.6544446	76.4	-0.6173625	76.4	-0.6073761	76.4	-0.6179229	76.4	-0.5979351	76.4	-0.6195813	76.4	-0.556376	76.4	-0.6512868	76.4	-0.6734689	76.4	-0.716426	76.4	-0.6993899	76.4	-0.7047371	76.4	-0.6891547	76.4	-0.676067	76.4	-0.6536736
76.6	-0.5907045	76.6	-0.6447848	76.6	-0.6016384	76.6	-0.5965509	76.6	-0.6056308	76.6	-0.5896336	76.6	-0.6072808	76.6	-0.5487347	76.6	-0.6406276	76.6	-0.6660526	76.6	-0.7051025	76.6	-0.6870726	76.6	-0.691927	76.6	-0.6743769	76.6	-0.6687467	76.6	-0.6406467
76.8	-0.5875463	76.8	-0.6347629	76.8	-0.5957296	76.8	-0.5874633	76.8	-0.5929263	76.8	-0.5766295	76.8	-0.5997163	76.8	-0.5356025	76.8	-0.6298639	76.8	-0.6523064	76.8	-0.6971359	76.8	-0.6801709	76.8	-0.6821808	76.8	-0.6611294	76.8	-0.6571752	76.8	-0.629141
77	-0.5737165	77	-0.6236222	77	-0.586844	77	-0.5752966	77	-0.5862027	77	-0.5695117	77	-0.5901727	77	-0.5252436	77	-0.6188636	77	-0.6403376	77	-0.688411	77	-0.6626247	77	-0.6727411	77	-0.6527817	77	-0.6423837	77	-0.6205845
77.2	-0.5632654	77.2	-0.6155561	77.2	-0.5718752	77.2	-0.5669811	77.2	-0.5773456	77.2	-0.5589019	77.2	-0.5774488	77.2	-0.517431	77.2	-0.6141749	77.2	-0.6291289	77.2	-0.6735121	77.2	-0.6575972	77.2	-0.662854	77.2	-0.6385558	77.2	-0.6361066	77.2	-0.6096684
77.4	-0.558881	77.4	-0.6038204	77.4	-0.571372	77.4	-0.5568782	77.4	-0.5682522	77.4	-0.5562182	77.4	-0.5735105	77.4	-0.5104592	77.4	-0.6051312	77.4	-0.6198703	77.4	-0.6639339	77.4	-0.6428055	77.4	-0.6513347	77.4	-0.6338074	77.4	-0.6281143	77.4	-0.5992488
77.6	-0.5474796	77.6	-0.6023459	77.6	-0.5598778	77.6	-0.5486365	77.6	-0.5650943	77.6	-0.5472062	77.6	-0.5684389	77.6	-0.5018554	77.6	-0.5999601	77.6	-0.617274	77.6	-0.6578352	77.6	-0.635916	77.6	-0.6402994	77.6	-0.6268476	77.6	-0.6126577	77.6	-0.5949125
77.8	-0.5386773	77.8	-0.5982518	77.8	-0.5554646	77.8	-0.5432904	77.8	-0.5516289	77.8	-0.5379981	77.8	-0.5602493	77.8	-0.4992227	77.8	-0.5933219	77.8	-0.6063929	77.8	-0.6482421	77.8	-0.6345933	77.8	-0.6413558	77.8	-0.6189668	77.8	-0.6118505	77.8	-0.5882186
78	-0.5386873	78	-0.589789	78	-0.5498314	78	-0.5388562	78	-0.547831	78	-0.5285261	78	-0.5501903	78	-0.4932784	78	-0.5855544	78	-0.597815	78	-0.6418917	78	-0.6215976	78	-0.6289284	78	-0.610857	78	-0.6036269	78	-0.5810015
78.2	-0.5294666	78.2	-0.5809419	78.2	-0.5402564	78.2	-0.5335413	78.2	-0.5503646	78.2	-0.5261899	78.2	-0.5442398	78.2	-0.4772688	78.2	-0.5732359	78.2	-0.5945019	78.2	-0.6360047	78.2	-0.6161835	78.2	-0.6258466	78.2	-0.6039726	78.2	-0.5980974	78.2	-0.5728124
78.4	-0.5257599	78.4	-0.5817353	78.4	-0.5369627	78.4	-0.5295156	78.4	-0.5347759	78.4	-0.5206335	78.4	-0.5416874	78.4	-0.4839824	78.4	-0.5717064	78.4	-0.5847505	78.4	-0.631527	78.4	-0.6106164	78.4	-0.6156873	78.4	-0.600912	78.4	-0.5905986	78.4	-0.5669031
78.6	-0.5152566	78.6	-0.5710438	78.6	-0.5299028	78.6	-0.5226547	78.6	-0.532856	78.6	-0.5206868	78.6	-0.5376226	78.6	-0.477209	78.6	-0.563785	78.6	-0.5887682	78.6	-0.6294193	78.6	-0.6007258	78.6	-0.6157795	78.6	-0.5930339	78.6	-0.5827621	78.6	-0.558082
78.8	-0.5110574	78.8	-0.5721756	78.8	-0.5260237	78.8	-0.5190997	78.8	-0.5247084	78.8	-0.5119861	78.8	-0.5313756	78.8	-0.4683232	78.8	-0.5591353	78.8	-0.5756448	78.8	-0.6219588	78.8	-0.5997884	78.8	-0.6035888	78.8	-0.587658	78.8	-0.5768688	78.8	-0.5559107
79	-0.507785	79	-0.5626626	79	-0.5228569	79	-0.5120042	79	-0.5246897	79	-0.5056249	79	-0.5227153	79	-0.4633783	79	-0.5551014	79	-0.5737313	79	-0.6106353	79	-0.5954182	79	-0.6011598	79	-0.5813678	79	-0.5725181	79	-0.5565553
79.2	-0.5053335	79.2	-0.5576619	79.2	-0.5185917	79.2	-0.5065625	79.2	-0.517144	79.2	-0.4992419	79.2	-0.5195312	79.2	-0.4634369	79.2	-0.5530792	79.2	-0.5679043	79.2	-0.6067364	79.2	-0.5879174	79.2	-0.5943764	79.2	-0.5765069	79.2	-0.568705	79.2	-0.5498413
79.42	-0.4999412	79.42	-0.5555279	79.42	-0.5156831	79.42	-0.500951	79.42	-0.5081044	79.42	-0.4987076	79.42	-0.5190937	79.42	-0.4543165	79.4	-0.5476152	79.4	-0.5629193	79.4	-0.5966438	79.4	-0.5823116	79.4	-0.5884462	79.4	-0.5737078	79.4	-0.5647072	79.4	-0.5397009
79.6	-0.5018499	79.6	-0.5512116	79.6	-0.504824	79.6	-0.4997177	79.6	-0.5100377	79.6	-0.4923648	79.6	-0.5113236	79.6	-0.4545219	79.6	-0.5414238	79.6	-0.560595	79.6	-0.6002563	79.6	-0.5829198	79.6	-0.5830033	79.6	-0.5662433	79.6	-0.5659274	79.6	-0.5373394
79.8	-0.4935439	79.8	-0.5481318	79.8	-0.5073906	79.8	-0.4947477	79.8	-0.5076785	79.8	-0.4925919	79.8	-0.5069045	79.8	-0.4545668	79.8	-0.5389729	79.8	-0.5520675	79.8	-0.5938822	79.8	-0.5768396	79.8	-0.5838305	79.8	-0.5657953	79.8	-0.5586066	79.8	-0.5349495
80	-4.648797	80	-4.612098	80	-4.575563	80	-4.510518	80	-4.481377	80	-4.498567	80	-4.535505	80	-4.400458	80	-4.486096	80	-4.740555	80	-4.805564	80	-4.752434	80	-4.69349	80	-4.674102	80	-4.621633	80	-4.609132
80.2	-4.711746	80.2	-4.691716	80.2	-4.658083	80.2	-4.600404	80.2	-4.566224	80.2	-4.584462	80.2	-4.626486	80.2	-4.473322	80.2	-4.552935	80.2	-4.79808	80.2	-4.879092	80.2	-4.817718	80.2	-4.771945	80.2	-4.745982	80.2	-4.694665	80.2	-4.663843
80.4	-4.75282	80.4	-4.745067	80.4	-4.718811	80.4	-4.655964	80.4	-4.625583	80.4	-4.646409	80.4	-4.685533	80.4	-4.515606	80.4	-4.60296	80.4	-4.855105	80.4	-4.935283	80.4	-4.866856	80.4	-4.82009	80.4	-4.79617	80.4	-4.751885	80.4	-4.702643
80.6	-4.78728	80.6	-4.786067	80.6	-4.757548	80.6	-4.701358	80.6	-4.668502	80.6	-4.6823	80.6	-4.723671	80.6	-4.562298	80.6	-4.635735	80.6	-4.88371	80.6	-4.97554	80.6	-4.89941	80.6	-4.84628	80.6	-4.832874	80.6	-4.78662	80.6	-4.740692
80.8	-4.818653	80.8	-4.815754	80.8	-4.792178	80.8	-4.732165	80.8	-4.701761	80.8	-4.716988	80.8	-4.757127	80.8	-4.592288	80.8	-4.668953	80.8	-4.915755	80.8	-5.002226	80.8	-4.928917	80.8	-4.884742	80.8	-4.865966	80.8	-4.817062	80.8	-4.771857
81	-4.841184	81	-4.840893	81	-4.820828	81	-4.757648	81	-4.727167	81	-4.74524	81	-4.790301	81	-4.61984	81	-4.693082	81	-4.945087	81	-5.029577	81	-4.953873	81	-4.919228	81	-4.891384	81	-4.841955	81	-4.796091
81.2	-4.858281	81.2	-4.86293	81.2	-4.843013	81.2	-4.779757	81.2	-4.750858	81.2	-4.768768	81.2	-4.813787	81.2	-4.632755	81.2	-4.720569	81.2	-4.968952	81.2	-5.050359	81.2	-4.97427	81.2	-4.936111	81.2	-4.923315	81.2	-4.866664	81.2	-4.818124
81.4	-4.882239	81.4	-4.885103	81.4	-4.861364	81.4	-4.798923	81.4	-4.770542	81.4	-4.792676	81.4	-4.838353	81.4	-4.66061	81.4	-4.737642	81.4	-4.987117	81.4	-5.071291	81.4	-4.984837	81.4	-4.955835	81.4	-4.935576	81.4	-4.88573	81.4	-4.832463
81.6	-4.899611	81.6	-4.905378	81.6	-4.886632	81.6	-4.818843	81.6	-4.790809	81.6	-4.808145	81.6	-4.855115	81.6	-4.679266	81.6	-4.755879	81.6	-5.006558	81.6	-5.089828	81.6	-5.009423	81.6	-4.975701	81.6	-4.955707	81.6	-4.905757	81.6	-4.851229
81.8	-4.912373	81.8	-4.918338	81.8	-4.904442	81.8	-4.840646	81.8	-4.802941	81.8	-4.829938	81.8	-4.871737	81.8	-4.694065	81.8	-4.769766	81.8	-5.022492	81.8	-5.107953	81.8	-5.028731	81.8	-4.992617	81.8	-4.967906	81.8	-4.927097	81.8	-4.869149
82	-4.923308	82	-4.932445	82	-4.9155	82	-4.851799	82	-4.819197	82	-4.843427	82	-4.885344	82	-4.709659	82	-4.785949	82	-5.033432	82	-5.118382	82	-5.043996	82	-5.012452	82	-4.984979	82	-4.935137	82	-4.882638
82.2	-4.935257	82.2	-4.94661	82.2	-4.930265	82.2	-4.867106	82.2	-4.83802	82.2	-4.857992	82.2	-4.899519	82.2	-4.723202	82.2	-4.790192	82.2	-5.047372	82.2	-5.133071	82.2	-5.054197	82.2	-5.013899	82.2	-4.99577	82.2	-4.945335	82.2	-4.892552
82.4	-4.955808	82.4	-4.963557	82.4	-4.939778	82.4	-4.877122	82.4	-4.851824	82.4	-4.872265	82.4	-4.915493	82.4	-4.733823	82.4	-4.805846	82.4	-5.058286	82.4	-5.145853	82.4	-5.062588	82.4	-5.035965	82.4	-5.007797	82.4	-4.965334	82.4	-4.906333
82.6	-4.957521	82.6	-4.973393	82.6	-4.958327	82.6	-4.893383	82.6	-4.858848	82.6	-4.883618	82.6	-4.920668	82.6	-4.744668	82.6	-4.816856	82.6	-5.072004	82.6	-5.1529	82.6	-5.067534	82.6	-5.043458	82.6	-5.019066	82.6	-4.969444	82.6	-4.917967
82.8	-4.968003	82.8	-4.979541	82.8	-4.962839	82.8	-4.901127	82.8	-4.869256	82.8	-4.892103	82.8	-4.938264	82.8	-4.750855	82.8	-4.829505	82.8	-5.080304	82.8	-5.165472	82.8	-5.08959	82.8	-5.054569	82.8	-5.025926	82.8	-4.979508	82.8	-4.923422
83	-4.976592	83	-4.997496	83	-4.976288	83	-4.911369	83	-4.874482	83	-4.901021	83	-4.945877	83	-4.765802	83	-4.835845	83	-5.089963	83	-5.176186	83	-5.09295	83	-5.064012	83	-5.036712	83	-4.991211	83	-4.939435
83.2	-4.98889	83.2	-5.002378	83.2	-4.986954	83.2	-4.922225	83.2	-4.895615	83.2	-4.909453	83.2	-4.952228	83.2	-4.775013	83.2	-4.845734	83.2	-5.094681	83.2	-5.185073	83.2	-5.101681	83.2	-5.073534	83.2	-5.04965	83.2	-4.995134	83.2	-4.944433
83.4	-4.999235	83.4	-5.006772	83.4	-4.999342	83.4	-4.930226	83.4	-4.897853	83.4	-4.919299	83.4	-4.97045	83.4	-4.781873	83.4	-4.854419	83.4	-5.103999	83.4	-5.194209	83.4	-5.109743	83.4	-5.079068	83.4	-5.054548	83.4	-5.004406	83.4	-4.950796
83.6	-5.007182	83.6	-5.020614	83.6	-5.001419	83.6	-4.935615	83.6	-4.905643	83.6	-4.93038	83.6	-4.972514	83.6	-4.793914	83.6	-4.862373	83.6	-5.12043	83.6	-5.203154	83.6	-5.116192	83.6	-5.08621	83.6	-5.061615	83.6	-5.01179	83.6	-4.964397
83.8	-5.011971	83.8	-5.031151	83.8	-5.012321	83.8	-4.949025	83.8	-4.914731	83.8	-4.939744	83.8	-4.985835	83.8	-4.798063	83.8	-4.872878	83.8	-5.123549	83.8	-5.210598	83.8	-5.125846	83.8	-5.092196	83.8	-5.073138	83.8	-5.021551	83.8	-4.969507
84	-5.021581	84	-5.040477	84	-5.021506	84	-4.951837	84	-4.923769	84	-4.944694	84	-4.989641	84	-4.801437	84	-4.873244	84	-5.131596	84	-5.21721	84	-5.127964	84	-5.09514	84	-5.077462	84	-5.035896	84	-4.973642
84.2	-5.023447	84.2	-5.044317	84.2	-5.025477	84.2	-4.962175	84.2	-4.939719	84.2	-4.954333	84.2	-4.998573	84.2	-4.815195	84.2	-4.88222	84.2	-5.139297	84.2	-5.220404	84.2	-5.132246	84.2	-5.108647	84.2	-5.086246	84.2	-5.035847	84.2	-4.981617
84.4	-5.02627	84.4	-5.050022	84.4	-5.033419	84.4	-4.969164	84.4	-4.940724	84.4	-4.961446	84.4	-5.006455	84.4	-4.821069	84.4	-4.886501	84.4	-5.143981	84.4	-5.230325	84.4	-5.140356	84.4	-5.114528	84.4	-5.090697	84.4	-5.046164	84.4	-4.985591
84.6	-5.033402	84.6	-5.058279	84.6	-5.041218	84.6	-4.978221	84.6	-4.940829	84.6	-4.962588	84.6	-5.007919	84.6	-4.828001	84.6	-4.89315	84.6	-5.150173	84.6	-5.238025	84.6	-5.148145	84.6	-5.115224	84.6	-5.093994	84.6	-5.053492	84.6	-4.991919
84.8	-5.039749	84.8	-5.058035	84.8	-5.044275	84.8	-4.980192	84.8	-4.950086	84.8	-4.969165	84.8	-5.017277	84.8	-4.830185	84.8	-4.895718	84.8	-5.154278	84.8	-5.240938	84.8	-5.151201	84.8	-5.123877	84.8	-5.101043	84.8	-5.056124	84.8	-4.993884
85	-0.6893815	85	-0.7551733	85	-0.7020612	85	-0.696385	85	-0.7038056	85	-0.6741492	85	-0.7030669	85	-0.6230512	85	-0.7462713	85	-0.7534562	85	-0.8332051	85	-0.7970023	85	-0.8140276	85	-0.7728852	85	-0.7804034	85	-0.74805
85.2	-0.6566837	85.2	-0.7190791	85.2	-0.6698015	85.2	-0.6567984	85.2	-0.6687071	85.2	-0.6421658	85.2	-0.6740175	85.2	-0.5933659	85.2	-0.7111248	85.2	-0.7150577	85.2	-0.7980893	85.2	-0.7619674	85.2	-0.7725734	85.2	-0.7411364	85.2	-0.7412283	85.2	-0.7106977
85.4	-0.6240023	85.4	-0.698292	85.4	-0.6477882	85.4	-0.6336758	85.4	-0.6503533	85.4	-0.6175454	85.4	-0.6397744	85.4	-0.568509	85.4	-0.6862982	85.4	-0.6861728	85.4	-0.7675096	85.4	-0.7322895	85.4	-0.7471061	85.4	-0.7114884	85.4	-0.7073124	85.4	-0.6833706
85.61	-0.6048941	85.61	-0.6738804	85.61	-0.6227528	85.61	-0.6087447	85.61	-0.630101	85.61	-0.5985643	85.61	-0.6216269	85.61	-0.5435174	85.6	-0.6558239	85.6	-0.6644635	85.6	-0.7431707	85.6	-0.7161198	85.6	-0.7163393	85.6	-0.6894265	85.6	-0.6875671	85.6	-0.6564838
85.8	-0.5858537	85.8	-0.6603311	85.8	-0.6035426	85.8	-0.5951049	85.8	-0.6106682	85.8	-0.5782658	85.8	-0.6041707	85.8	-0.5287197	85.8	-0.6390595	85.8	-0.645365	85.8	-0.7307929	85.8	-0.6869196	85.8	-0.6997368	85.8	-0.6717585	85.8	-0.6676293	85.8	-0.6384692
86	-0.5651036	86	-0.6383428	86	-0.5899314	86	-0.5766471	86	-0.5961943	86	-0.5664994	86	-0.5912396	86	-0.5125731	86	-0.6230164	86	-0.6258774	86	-0.7085261	86	-0.6785368	86	-0.6846618	86	-0.6575404	86	-0.6530489	86	-0.6195512
86.2	-0.5581515	86.2	-0.6261486	86.2	-0.5821177	86.2	-0.5629216	86.2	-0.5844239	86.2	-0.5560144	86.2	-0.5741051	86.2	-0.5015698	86.2	-0.6160791	86.2	-0.6134532	86.2	-0.6932788	86.2	-0.661781	86.2	-0.6653955	86.2	-0.6404707	86.2	-0.6370023	86.2	-0.6055359
86.4	-0.5465618	86.4	-0.6114941	86.4	-0.5699947	86.4	-0.5508323	86.4	-0.5672491	86.4	-0.5455669	86.4	-0.5602391	86.4	-0.487061	86.4	-0.6002954	86.4	-0.6011779	86.4	-0.6759398	86.4	-0.6443514	86.4	-0.6558751	86.4	-0.6320124	86.4	-0.6214315	86.4	-0.592916
86.61	-0.5339609	86.61	-0.6081312	86.61	-0.5572241	86.61	-0.544638	86.61	-0.5578061	86.61	-0.5303816	86.61	-0.5491351	86.61	-0.4773801	86.6	-0.5871508	86.6	-0.5894339	86.6	-0.6649009	86.6	-0.636905	86.6	-0.6448342	86.6	-0.6187383	86.6	-0.6075685	86.6	-0.5810158
86.8	-0.5190675	86.8	-0.5938403	86.8	-0.5474949	86.8	-0.5326107	86.8	-0.5544056	86.8	-0.5225428	86.8	-0.5382201	86.8	-0.4693452	86.8	-0.581589	86.8	-0.5796193	86.8	-0.6547142	86.8	-0.6247613	86.8	-0.6283271	86.8	-0.6028778	86.8	-0.5953719	86.8	-0.5668928
87	-0.5120787	87	-0.5814672	87	-0.5379457	87	-0.5239608	87	-0.544558	87	-0.5111953	87	-0.5286599	87	-0.4609684	87	-0.5707586	87	-0.5677759	87	-0.6403599	87	-0.6185094	87	-0.6209784	87	-0.595487	87	-0.5871502	87	-0.5581261
87.2	-0.50586	87.2	-0.5764034	87.2	-0.5288155	87.2	-0.5098972	87.2	-0.5333475	87.2	-0.5090588	87.2	-0.5191932	87.2	-0.4507031	87.2	-0.5661342	87.2	-0.563771	87.2	-0.6404306	87.2	-0.6080689	87.2	-0.6093767	87.2	-0.591706	87.2	-0.5768692	87.2	-0.550384
87.4	-0.4952868	87.4	-0.571182	87.4	-0.5231054	87.4	-0.5027213	87.4	-0.5199443	87.4	-0.4910074	87.4	-0.515463	87.4	-0.4452523	87.4	-0.5559723	87.4	-0.5494739	87.4	-0.6292351	87.4	-0.5978721	87.4	-0.6057641	87.4	-0.5786406	87.4	-0.5743198	87.4	-0.5431965
87.6	-0.4893479	87.6	-0.5603805	87.6	-0.5124939	87.6	-0.4930044	87.6	-0.520806	87.6	-0.4894895	87.6	-0.5042635	87.6	-0.4356129	87.6	-0.5489657	87.6	-0.5459775	87.6	-0.6177772	87.6	-0.5892727	87.6	-0.60228	87.6	-0.5663199	87.6	-0.5658619	87.6	-0.5332546
87.8	-0.4857979	87.8	-0.5568644	87.8	-0.5044472	87.8	-0.4887315	87.8	-0.5112453	87.8	-0.4801333	87.8	-0.5016315	87.8	-0.4310368	87.8	-0.5424665	87.8	-0.5362115	87.8	-0.6119731	87.8	-0.5822766	87.8	-0.5873665	87.8	-0.5642775	87.8	-0.5520694	87.8	-0.5309622
88	-0.4763976	88	-0.5512646	88	-0.5024003	88	-0.489252	88	-0.505181	88	-0.4714281	88	-0.496182	88	-0.4241578	88	-0.532742	88	-0.5252234	88	-0.6079748	88	-0.5781562	88	-0.582497	88	-0.5604522	88	-0.5443332	88	-0.5217611
88.2	-0.4672342	88.2	-0.5401365	88.2	-0.4947002	88.2	-0.4838283	88.2	-0.5040688	88.2	-0.4668945	88.2	-0.4854308	88.2	-0.4175153	88.2	-0.5282165	88.2	-0.522705	88.2	-0.5989592	88.2	-0.567018	88.2	-0.57096	88.2	-0.5512187	88.2	-0.5479742	88.2	-0.5166286
88.4	-0.4674555	88.4	-0.5365677	88.4	-0.4888674	88.4	-0.4788053	88.4	-0.4948971	88.4	-0.4655511	88.4	-0.481847	88.4	-0.4148905	88.4	-0.519322	88.4	-0.5122294	88.4	-0.5911243	88.4	-0.562238	88.4	-0.5688404	88.4	-0.5446147	88.4	-0.5371034	88.4	-0.5107206
88.6	-0.4568477	88.6	-0.5403395	88.6	-0.484114	88.6	-0.4751442	88.6	-0.4842329	88.6	-0.4634189	88.6	-0.4773307	88.6	-0.4063092	88.6	-0.5181563	88.6	-0.5133621	88.6	-0.5845719	88.6	-0.5582657	88.6	-0.5695899	88.6	-0.5408993	88.6	-0.5314168	88.6	-0.5003052
88.8	-0.4519826	88.8	-0.5326814	88.8	-0.481691	88.8	-0.4630567	88.8	-0.4865212	88.8	-0.4595762	88.8	-0.4722198	88.8	-0.4025613	88.8	-0.5121765	88.8	-0.5069398	88.8	-0.5782358	88.8	-0.5479487	88.8	-0.5580143	88.8	-0.5321587	88.8	-0.5254343	88.8	-0.4957872
89.01	-0.446339	89.01	-0.5238123	89.01	-0.4751101	89.01	-0.4608047	89.01	-0.4831014	89.01	-0.4519982	89.01	-0.4704084	89.01	-0.3990982	89	-0.5096707	89	-0.504403	89	-0.572915	89	-0.5437642	89	-0.5546081	89	-0.5291776	89	-0.5244032	89	-0.4932573
89.2	-0.4418297	89.2	-0.52231	89.2	-0.4721348	89.2	-0.4542248	89.2	-0.4774408	89.2	-0.4501661	89.2	-0.4648363	89.2	-0.3936566	89.2	-0.5027281	89.2	-0.4952376	89.2	-0.5719608	89.2	-0.5409218	89.2	-0.5468286	89.2	-0.5225906	89.2	-0.5173731	89.2	-0.4913202
89.4	-0.4390533	89.4	-0.5151952	89.4	-0.4639901	89.4	-0.4505375	89.4	-0.4762751	89.4	-0.4468038	89.4	-0.4569705	89.4	-0.3897486	89.4	-0.4998284	89.4	-0.4905362	89.4	-0.5679511	89.4	-0.5390598	89.4	-0.5457627	89.4	-0.5186861	89.4	-0.509519	89.4	-0.4859208
89.6	-0.4374159	89.6	-0.5113379	89.6	-0.4597045	89.6	-0.4475696	89.6	-0.4696968	89.6	-0.4376509	89.6	-0.4578804	89.6	-0.3881848	89.6	-0.4934349	89.6	-0.4905635	89.6	-0.5653545	89.6	-0.5354779	89.6	-0.539926	89.6	-0.5166708	89.6	-0.5096271	89.6	-0.4841106
89.8	-0.4311011	89.8	-0.5086482	89.8	-0.4599515	89.8	-0.4476151	89.8	-0.4660352	89.8	-0.439031	89.8	-0.4529624	89.8	-0.3832119	89.8	-0.4876582	89.8	-0.4823491	89.8	-0.5598687	89.8	-0.5312216	89.8	-0.5388189	89.8	-0.5119296	89.8	-0.5032656	89.8	-0.4811132
90	-0.3881336	90	-0.4568574	90	-0.4109828	90	-0.3926941	90	-0.4189632	90	-0.3872709	90	-0.400259	90	-0.3289938	90	-0.4533801	90	-0.4335857	90	-0.5181196	90	-0.4986492	90	-0.4970043	90	-0.4684433	90	-0.4539911	90	-0.432192
90.2	-0.3847807	90.2	-0.452511	90.2	-0.4055876	90.2	-0.3934487	90.2	-0.4211895	90.2	-0.3804963	90.2	-0.3982157	90.2	-0.3301359	90.2	-0.4425624	90.2	-0.4372153	90.2	-0.5127252	90.2	-0.48964	90.2	-0.4923142	90.2	-0.4643817	90.2	-0.4572287	90.2	-0.4346659
90.4	-0.3790309	90.4	-0.4493473	90.4	-0.400753	90.4	-0.3887254	90.4	-0.4147294	90.4	-0.3812588	90.4	-0.3918208	90.4	-0.3261585	90.4	-0.4430988	90.4	-0.43375	90.4	-0.5151191	90.4	-0.4878769	90.4	-0.4858652	90.4	-0.4614684	90.4	-0.4540526	90.4	-0.4258343
90.6	-0.3768469	90.6	-0.446283	90.6	-0.3988706	90.6	-0.3830727	90.6	-0.4129425	90.6	-0.3814393	90.6	-0.3924184	90.6	-0.3224303	90.6	-0.4451593	90.6	-0.4307771	90.6	-0.5111609	90.6	-0.4870546	90.6	-0.4875831	90.6	-0.4591165	90.6	-0.456321	90.6	-0.4313769
90.8	-0.3734086	90.8	-0.4456686	90.8	-0.3971475	90.8	-0.3888111	90.8	-0.4096668	90.8	-0.376925	90.8	-0.3887908	90.8	-0.3216807	90.8	-0.4402185	90.8	-0.4280846	90.8	-0.50935	90.8	-0.4826821	90.8	-0.4834916	90.8	-0.4578448	90.8	-0.4510792	90.8	-0.4256183
91	-0.3716269	91	-0.4420274	91	-0.3921643	91	-0.3807966	91	-0.4072143	91	-0.3729644	91	-0.3815266	91	-0.3171453	91	-0.4363779	91	-0.423104	91	-0.5059133	91	-0.4793234	91	-0.4791527	91	-0.4582183	91	-0.4436513	91	-0.4288131
91.2	-0.3640405	91.2	-0.4365148	91.2	-0.3927577	91.2	-0.3790234	91.2	-0.4066187	91.2	-0.3711301	91.2	-0.3811252	91.2	-0.3200178	91.2	-0.4341235	91.2	-0.4219439	91.2	-0.5076427	91.2	-0.472317	91.2	-0.4822386	91.2	-0.4580505	91.2	-0.4440198	91.2	-0.4214497
91.4	-0.3605898	91.4	-0.4419006	91.4	-0.3910319	91.4	-0.3781365	91.4	-0.4005304	91.4	-0.3648849	91.4	-0.3803769	91.4	-0.3131771	91.4	-0.4362906	91.4	-0.4195318	91.4	-0.5020628	91.4	-0.4727232	91.4	-0.476396	91.4	-0.45408	91.4	-0.4417919	91.4	-0.4212109
91.6	-0.3579142	91.6	-0.4388667	91.6	-0.387376	91.6	-0.3685287	91.6	-0.4009977	91.6	-0.3641474	91.6	-0.3803117	91.6	-0.3083129	91.6	-0.4306635	91.6	-0.4173545	91.6	-0.4991601	91.6	-0.4703861	91.6	-0.4737858	91.6	-0.4484439	91.6	-0.4409198	91.6	-0.4149623
91.8	-0.3595048	91.8	-0.4363562	91.8	-0.3827116	91.8	-0.3732607	91.8	-0.398096	91.8	-0.3612765	91.8	-0.3817902	91.8	-0.3092348	91.8	-0.4297662	91.8	-0.420799	91.8	-0.4981779	91.8	-0.4683157	91.8	-0.4778838	91.8	-0.4458089	91.8	-0.4382688	91.8	-0.4107215
92	-0.3557313	92	-0.432415	92	-0.3849707	92	-0.3693565	92	-0.3980399	92	-0.3588505	92	-0.3754465	92	-0.3051062	92	-0.4273793	92	-0.4158152	92	-0.4998289	92	-0.4668267	92	-0.4752265	92	-0.4488234	92	-0.4417091	92	-0.4169073
92.2	-0.3546753	92.2	-0.4317462	92.2	-0.3824935	92.2	-0.3687719	92.2	-0.3968807	92.2	-0.3597694	92.2	-0.372917	92.2	-0.3046871	92.2	-0.4252666	92.2	-0.4142966	92.2	-0.4967131	92.2	-0.4655415	92.2	-0.4706125	92.2	-0.4475404	92.2	-0.4308214	92.2	-0.4122693
92.4	-0.3491489	92.4	-0.4273952	92.4	-0.3804661	92.4	-0.3688966	92.4	-0.3950868	92.4	-0.3563676	92.4	-0.3663036	92.4	-0.3017572	92.4	-0.4301892	92.4	-0.4129297	92.4	-0.4962076	92.4	-0.4614778	92.4	-0.4682962	92.4	-0.4403902	92.4	-0.4309088	92.4	-0.4147183
92.6	-0.3477675	92.6	-0.4247728	92.6	-0.3765891	92.6	-0.3669278	92.6	-0.3919758	92.6	-0.3603137	92.6	-0.3702967	92.6	-0.3010474	92.6	-0.423446	92.6	-0.4135439	92.6	-0.4937335	92.6	-0.4606329	92.6	-0.467284	92.6	-0.445958	92.6	-0.4340274	92.6	-0.4122331
92.8	-0.3404354	92.8	-0.4279636	92.8	-0.3806252	92.8	-0.363344	92.8	-0.392694	92.8	-0.3493488	92.8	-0.3704375	92.8	-0.2978881	92.8	-0.4252695	92.8	-0.4111149	92.8	-0.4922951	92.8	-0.4583622	92.8	-0.4648633	92.8	-0.4407907	92.8	-0.4298662	92.8	-0.4093716
93	-0.3428304	93	-0.4280083	93	-0.3772493	93	-0.3629593	93	-0.3865383	93	-0.3520995	93	-0.362142	93	-0.2956473	93	-0.420205	93	-0.4101347	93	-0.4897169	93	-0.4563263	93	-0.4619442	93	-0.4390987	93	-0.4297462	93	-0.4047999
93.2	-0.3440391	93.2	-0.4179194	93.2	-0.376861	93.2	-0.3590327	93.2	-0.3882447	93.2	-0.3530003	93.2	-0.3597457	93.2	-0.2965083	93.2	-0.4193978	93.2	-0.40257	93.2	-0.4899385	93.2	-0.4575307	93.2	-0.4638711	93.2	-0.4378705	93.2	-0.4305701	93.2	-0.4057581
93.4	-0.3439653	93.4	-0.4200148	93.4	-0.3710313	93.4	-0.3601937	93.4	-0.3910156	93.4	-0.3560441	93.4	-0.3604727	93.4	-0.2907233	93.4	-0.4162341	93.4	-0.4044075	93.4	-0.4842891	93.4	-0.4552152	93.4	-0.4587915	93.4	-0.4382217	93.4	-0.4275612	93.4	-0.4003576
93.6	-0.3392573	93.6	-0.4194649	93.6	-0.3717656	93.6	-0.3530702	93.6	-0.3844041	93.6	-0.3485771	93.6	-0.3574643	93.6	-0.2874932	93.6	-0.4212373	93.6	-0.4041156	93.6	-0.4875352	93.6	-0.4526276	93.6	-0.4616318	93.6	-0.4322167	93.6	-0.425494	93.6	-0.4007583
93.8	-0.3362954	93.8	-0.41699	93.8	-0.3667708	93.8	-0.3535564	93.8	-0.3831247	93.8	-0.3482635	93.8	-0.3580754	93.8	-0.2905093	93.8	-0.4153761	93.8	-0.404594	93.8	-0.4838273	93.8	-0.4499876	93.8	-0.4586809	93.8	-0.4323433	93.8	-0.4206902	93.8	-0.403954
94	-0.3329	94	-0.4153154	94	-0.3681162	94	-0.3546032	94	-0.3838971	94	-0.3434578	94	-0.3633663	94	-0.2874285	94	-0.4161969	94	-0.402998	94	-0.4805751	94	-0.4471371	94	-0.4520347	94	-0.4294594	94	-0.419588	94	-0.3977864
94.2	-0.335749	94.2	-0.4121519	94.2	-0.3649204	94.2	-0.3518139	94.2	-0.3798911	94.2	-0.3440371	94.2	-0.359034	94.2	-0.2891589	94.2	-0.4121884	94.2	-0.3919415	94.2	-0.4786642	94.2	-0.450183	94.2	-0.457086	94.2	-0.4323784	94.2	-0.4185183	94.2	-0.3993691
94.4	-0.3351751	94.4	-0.4144014	94.4	-0.3631811	94.4	-0.3477446	94.4	-0.3780555	94.4	-0.3398237	94.4	-0.3595097	94.4	-0.2848094	94.4	-0.4114031	94.4	-0.3951739	94.4	-0.4769173	94.4	-0.4477015	94.4	-0.4508295	94.4	-0.4270384	94.4	-0.41545	94.4	-0.3967563
94.6	-0.3305032	94.6	-0.4126018	94.6	-0.3623348	94.6	-0.346981	94.6	-0.3769757	94.6	-0.3427175	94.6	-0.3451368	94.6	-0.2839388	94.6	-0.4107908	94.6	-0.3946147	94.6	-0.4794135	94.6	-0.4461565	94.6	-0.4515694	94.6	-0.4274795	94.6	-0.4194103	94.6	-0.4005775
94.8	-0.3293439	94.8	-0.4131399	94.8	-0.362529	94.8	-0.3491122	94.8	-0.3783005	94.8	-0.3377208	94.8	-0.349477	94.8	-0.277573	94.8	-0.4065566	94.8	-0.3951931	94.8	-0.4749278	94.8	-0.4424403	94.8	-0.4572597	94.8	-0.4268128	94.8	-0.4174168	94.8	-0.3923751
95	-0.3330336	95	-0.4078173	95	-0.3605779	95	-0.3457155	95	-0.3719142	95	-0.334745	95	-0.349926	95	-0.2780319	95	-0.4090709	95	-0.392787	95	-0.469813	95	-0.4464805	95	-0.4506015	95	-0.4286003	95	-0.4148964	95	-0.3913909
95.2	-0.3266555	95.2	-0.4077002	95.2	-0.3595946	95.2	-0.3433018	95.2	-0.3769203	95.2	-0.3393748	95.2	-0.3450461	95.2	-0.2821437	95.2	-0.408163	95.2	-0.3932102	95.2	-0.4718109	95.2	-0.4385636	95.2	-0.4453858	95.2	-0.4201386	95.2	-0.413108	95.2	-0.3903845
95.4	-0.3253787	95.4	-0.4057866	95.4	-0.3547678	95.4	-0.3430651	95.4	-0.3759323	95.4	-0.3379819	95.4	-0.3443817	95.4	-0.2768271	95.4	-0.4045811	95.4	-0.392743	95.4	-0.4727347	95.4	-0.4390789	95.4	-0.4446026	95.4	-0.4158653	95.4	-0.4115986	95.4	-0.3817453
95.6	-0.3282841	95.6	-0.406989	95.6	-0.360461	95.6	-0.3413359	95.6	-0.371163	95.6	-0.3363291	95.6	-0.3464621	95.6	-0.2746463	95.6	-0.4020975	95.6	-0.3901301	95.6	-0.4701317	95.6	-0.4355588	95.6	-0.4475522	95.6	-0.4188795	95.6	-0.4098141	95.6	-0.3910108
95.8	-0.3203688	95.8	-0.4008123	95.8	-0.3579923	95.8	-0.3425083	95.8	-0.3667451	95.8	-0.3369708	95.8	-0.3460352	95.8	-0.2735367	95.8	-0.4029467	95.8	-0.3825561	95.8	-0.469054	95.8	-0.4361383	95.8	-0.4375898	95.8	-0.4187445	95.8	-0.4073932	95.8	-0.3813379
96	-0.3210587	96	-0.4013002	96	-0.3513226	96	-0.3372196	96	-0.3661789	96	-0.3283538	96	-0.3434344	96	-0.2796808	96	-0.4008141	96	-0.3830065	96	-0.469026	96	-0.4350799	96	-0.4410395	96	-0.413245	96	-0.4040008	96	-0.3829634
96.2	-0.3199924	96.2	-0.3970399	96.2	-0.3492102	96.2	-0.3370096	96.2	-0.3656152	96.2	-0.3294565	96.2	-0.3445078	96.2	-0.2757034	96.2	-0.4017062	96.2	-0.3827359	96.2	-0.4669984	96.2	-0.4299205	96.2	-0.4372903	96.2	-0.4212964	96.2	-0.4062622	96.2	-0.3785623
96.4	-0.3223756	96.4	-0.3890958	96.4	-0.3477184	96.4	-0.3377729	96.4	-0.3634936	96.4	-0.3299791	96.4	-0.341973	96.4	-0.2762366	96.4	-0.3979051	96.4	-0.3783863	96.4	-0.4650691	96.4	-0.4345932	96.4	-0.4377743	96.4	-0.4143822	96.4	-0.4058437	96.4	-0.3753757
96.6	-0.3199049	96.6	-0.3960307	96.6	-0.3487853	96.6	-0.3390337	96.6	-0.3662436	96.6	-0.3269391	96.6	-0.340542	96.6	-0.2731805	96.6	-0.3988249	96.6	-0.383203	96.6	-0.4645287	96.6	-0.4313117	96.6	-0.4358472	96.6	-0.4129097	96.6	-0.4040836	96.6	-0.3757016
96.8	-0.3147309	96.8	-0.3944564	96.8	-0.348867	96.8	-0.3374915	96.8	-0.3613334	96.8	-0.320345	96.8	-0.3385932	96.8	-0.270798	96.8	-0.3975505	96.8	-0.3803826	96.8	-0.4597015	96.8	-0.4286759	96.8	-0.4428411	96.8	-0.4132238	96.8	-0.4009969	96.8	-0.3791496
97	-0.3126323	97	-0.3982525	97	-0.3492517	97	-0.3370159	97	-0.3585539	97	-0.3223809	97	-0.3346309	97	-0.2667271	97	-0.3959597	97	-0.3823232	97	-0.4586825	97	-0.4256799	97	-0.4328824	97	-0.4129111	97	-0.4062982	97	-0.3810289
97.2	-0.3139095	97.2	-0.3899228	97.2	-0.3457401	97.2	-0.3312576	97.2	-0.3616717	97.2	-0.3242488	97.2	-0.3354413	97.2	-0.2668265	97.2	-0.3948636	97.2	-0.3819602	97.2	-0.4639223	97.2	-0.424795	97.2	-0.4323149	97.2	-0.4040221	97.2	-0.3988467	97.2	-0.3767528
97.4	-0.3094476	97.4	-0.3906911	97.4	-0.3423977	97.4	-0.3310525	97.4	-0.3595653	97.4	-0.3208964	97.4	-0.3356617	97.4	-0.2666922	97.4	-0.3900332	97.4	-0.3776847	97.4	-0.4557903	97.4	-0.4205371	97.4	-0.4333458	97.4	-0.4082319	97.4	-0.3990755	97.4	-0.3727091
97.6	-0.3079346	97.6	-0.3916421	97.6	-0.3449654	97.6	-0.3241891	97.6	-0.3540776	97.6	-0.3211498	97.6	-0.3319023	97.6	-0.2628676	97.6	-0.3911268	97.6	-0.3781639	97.6	-0.456248	97.6	-0.4234326	97.6	-0.4330304	97.6	-0.4104631	97.6	-0.3979591	97.6	-0.3720263
97.8	-0.308025	97.8	-0.3912848	97.8	-0.3404387	97.8	-0.3294265	97.8	-0.3597384	97.8	-0.3184665	97.8	-0.3304835	97.8	-0.2615259	97.8	-0.3889489	97.8	-0.3739278	97.8	-0.4564095	97.8	-0.4208611	97.8	-0.4310372	97.8	-0.4020816	97.8	-0.396246	97.8	-0.3709653
98	-0.308683	98	-0.3877976	98	-0.341385	98	-0.3249066	98	-0.3563828	98	-0.313842	98	-0.3300208	98	-0.2628803	98	-0.3867171	98	-0.3730068	98	-0.4528174	98	-0.4184715	98	-0.4280178	98	-0.40202	98	-0.3982525	98	-0.3723069
98.2	-0.3083061	98.2	-0.3873119	98.2	-0.337404	98.2	-0.3303841	98.2	-0.3555215	98.2	-0.3166382	98.2	-0.3287081	98.2	-0.2593555	98.2	-0.3878986	98.2	-0.3692648	98.2	-0.4494517	98.2	-0.4174082	98.2	-0.4304508	98.2	-0.3994868	98.2	-0.3928427	98.2	-0.3730176
98.4	-0.3051559	98.4	-0.3867824	98.4	-0.3362996	98.4	-0.321568	98.4	-0.3536242	98.4	-0.3170147	98.4	-0.3288397	98.4	-0.2587325	98.4	-0.3863987	98.4	-0.3704187	98.4	-0.4526858	98.4	-0.4249069	98.4	-0.4282537	98.4	-0.4026136	98.4	-0.3973549	98.4	-0.3678181
98.6	-0.3034493	98.6	-0.3871687	98.6	-0.3370883	98.6	-0.3253489	98.6	-0.3534742	98.6	-0.3153255	98.6	-0.3287089	98.6	-0.2585199	98.6	-0.3843666	98.6	-0.3684191	98.6	-0.4481743	98.6	-0.4192819	98.6	-0.430119	98.6	-0.3996475	98.6	-0.3942286	98.6	-0.3682109
98.8	-0.3032983	98.8	-0.3850648	98.8	-0.3353013	98.8	-0.3212887	98.8	-0.3526237	98.8	-0.3131484	98.8	-0.3243939	98.8	-0.2596941	98.8	-0.3829117	98.8	-0.3678376	98.8	-0.4492	98.8	-0.4153621	98.8	-0.420409	98.8	-0.3946742	98.8	-0.391981	98.8	-0.3646299
99	-0.3056029	99	-0.3787369	99	-0.3320333	99	-0.3257564	99	-0.3514718	99	-0.316512	99	-0.3249664	99	-0.2576329	99	-0.3860414	99	-0.3618293	99	-0.4498037	99	-0.4196188	99	-0.4199846	99	-0.3911396	99	-0.3838201	99	-0.3646885
99.2	-0.3022066	99.2	-0.3828594	99.2	-0.3372895	99.2	-0.3192097	99.2	-0.347571	99.2	-0.3121097	99.2	-0.3220416	99.2	-0.2540919	99.2	-0.3836525	99.2	-0.364565	99.2	-0.4461114	99.2	-0.4154421	99.2	-0.424367	99.2	-0.3992318	99.2	-0.3940808	99.2	-0.3620506
99.4	-0.3001854	99.4	-0.381115	99.4	-0.3318435	99.4	-0.3172474	99.4	-0.3494218	99.4	-0.3067219	99.4	-0.3210693	99.4	-0.2506358	99.4	-0.3809716	99.4	-0.3679844	99.4	-0.4507956	99.4	-0.4136766	99.4	-0.4208271	99.4	-0.3883595	99.4	-0.3841098	99.4	-0.3629799
99.6	-0.2985758	99.6	-0.3841942	99.6	-0.3295477	99.6	-0.3181233	99.6	-0.3469441	99.6	-0.312511	99.6	-0.3221915	99.6	-0.258023	99.6	-0.3842386	99.6	-0.3665038	99.6	-0.4442573	99.6	-0.4102633	99.6	-0.4177349	99.6	-0.3992838	99.6	-0.3821175	99.6	-0.3609586
99.8	-0.3001818	99.8	-0.378677	99.8	-0.3291849	99.8	-0.319916	99.8	-0.342939	99.8	-0.3093861	99.8	-0.3198494	99.8	-0.2488571	99.8	-0.3824093	99.8	-0.3606753	99.8	-0.4448667	99.8	-0.4082739	99.8	-0.4204842	99.8	-0.395261	99.8	-0.3842312	99.8	-0.3631883
100	-0.2995268	100	-0.3748994	100	-0.3304246	100	-0.3155868	100	-0.3433094	100	-0.3043352	100	-0.3192891	100	-0.2482382	100	-0.3808052	100	-0.3604598	100	-0.4435429	100	-0.408723	100	-0.4213561	100	-0.3909394	100	-0.3878659	100	-0.3594948
100.2	-0.2935927	100.2	-0.3738064	100.2	-0.3323256	100.2	-0.3126285	100.2	-0.3486315	100.2	-0.3085298	100.2	-0.3214505	100.2	-0.2486572	100.2	-0.3763372	100.2	-0.3618437	100.2	-0.4436865	100.2	-0.4113039	100.2	-0.4183981	100.2	-0.3931818	100.2	-0.3792157	100.2	-0.3550051
100.4	-0.2939631	100.4	-0.3785587	100.4	-0.3199962	100.4	-0.3132289	100.4	-0.3416987	100.4	-0.3057704	100.4	-0.314346	100.4	-0.2481433	100.4	-0.3778174	100.4	-0.3608619	100.4	-0.4407155	100.4	-0.403648	100.4	-0.41921	100.4	-0.3908568	100.4	-0.3820943	100.4	-0.3607381
100.6	-0.2935808	100.6	-0.3777362	100.6	-0.3285616	100.6	-0.3093472	100.6	-0.3398586	100.6	-0.3039609	100.6	-0.3184564	100.6	-0.2513736	100.6	-0.3770497	100.6	-0.3544563	100.6	-0.4406107	100.6	-0.4063478	100.6	-0.4147504	100.6	-0.3882841	100.6	-0.3800343	100.6	-0.3594483
100.8	-0.2886853	100.8	-0.3773376	100.8	-0.3249236	100.8	-0.3131911	100.8	-0.3422722	100.8	-0.305727	100.8	-0.3158153	100.8	-0.2472448	100.8	-0.367549	100.8	-0.3590699	100.8	-0.4421552	100.8	-0.4050841	100.8	-0.4157257	100.8	-0.3871861	100.8	-0.3799921	100.8	-0.3535832
101	-0.2900846	101	-0.3729405	101	-0.3242223	101	-0.3086867	101	-0.3408105	101	-0.3016405	101	-0.3131092	101	-0.2452637	101	-0.3753741	101	-0.356288	101	-0.4344298	101	-0.4015334	101	-0.4133353	101	-0.3883584	101	-0.378605	101	-0.3542645
101.2	-0.2922635	101.2	-0.3739215	101.2	-0.3198242	101.2	-0.307003	101.2	-0.3365768	101.2	-0.3022607	101.2	-0.314471	101.2	-0.2415438	101.2	-0.3745795	101.2	-0.3500613	101.2	-0.4396905	101.2	-0.4061593	101.2	-0.4111608	101.2	-0.3883637	101.2	-0.3754506	101.2	-0.3524329
101.4	-0.2885389	101.4	-0.3677682	101.4	-0.3236581	101.4	-0.3158527	101.4	-0.3391082	101.4	-0.3017858	101.4	-0.3131768	101.4	-0.2369248	101.4	-0.3699157	101.4	-0.3540266	101.4	-0.4330657	101.4	-0.4063487	101.4	-0.4115141	101.4	-0.3897647	101.4	-0.3770161	101.4	-0.3494978
101.6	-0.2856663	101.6	-0.3680799	101.6	-0.3203648	101.6	-0.3116487	101.6	-0.3373943	101.6	-0.2997427	101.6	-0.3131444	101.6	-0.2425814	101.6	-0.3693787	101.6	-0.3511201	101.6	-0.4336503	101.6	-0.3957753	101.6	-0.4073941	101.6	-0.3863619	101.6	-0.3756256	101.6	-0.3552671
101.8	-0.2900596	101.8	-0.3664322	101.8	-0.3211709	101.8	-0.3066954	101.8	-0.3366199	101.8	-0.2990209	101.8	-0.3112763	101.8	-0.2407554	101.8	-0.3671419	101.8	-0.3533998	101.8	-0.4337032	101.8	-0.4001918	101.8	-0.4059688	101.8	-0.3825374	101.8	-0.3741981	101.8	-0.3528048
102	-0.2848725	102	-0.3697307	102	-0.3162313	102	-0.3082665	102	-0.3362626	102	-0.2939821	102	-0.311881	102	-0.2379953	102	-0.3729318	102	-0.3519144	102	-0.4319172	102	-0.404905	102	-0.4096726	102	-0.3827983	102	-0.3754317	102	-0.3406021
102.2	-0.2870176	102.2	-0.3653988	102.2	-0.3161678	102.2	-0.3039094	102.2	-0.3328393	102.2	-0.2972438	102.2	-0.3109428	102.2	-0.2359038	102.2	-0.366848	102.2	-0.3496738	102.2	-0.4340377	102.2	-0.3986538	102.2	-0.4080552	102.2	-0.3846141	102.2	-0.3677626	102.2	-0.3475181
102.4	-0.2865081	102.4	-0.3654208	102.4	-0.3171728	102.4	-0.305547	102.4	-0.3327485	102.4	-0.2950607	102.4	-0.307444	102.4	-0.237025	102.4	-0.3672711	102.4	-0.3496552	102.4	-0.4315711	102.4	-0.3996146	102.4	-0.4008314	102.4	-0.379484	102.4	-0.3750002	102.4	-0.3463298
102.6	-0.285014	102.6	-0.3621651	102.6	-0.3189312	102.6	-0.3094339	102.6	-0.3323759	102.6	-0.297768	102.6	-0.3065798	102.6	-0.2358613	102.6	-0.365528	102.6	-0.3442074	102.6	-0.4326974	102.6	-0.3937139	102.6	-0.4033487	102.6	-0.3779728	102.6	-0.3700364	102.6	-0.3456013
102.8	-0.2857839	102.8	-0.3628494	102.8	-0.3167814	102.8	-0.306679	102.8	-0.3293487	102.8	-0.2954134	102.8	-0.3071683	102.8	-0.237607	102.8	-0.360075	102.8	-0.348166	102.8	-0.4301473	102.8	-0.3967747	102.8	-0.4068165	102.8	-0.3758832	102.8	-0.3695376	102.8	-0.349328
103	-0.2778493	103	-0.3631969	103	-0.314597	103	-0.305072	103	-0.3335576	103	-0.2968636	103	-0.3027717	103	-0.2360134	103	-0.3678419	103	-0.3497605	103	-0.4273376	103	-0.396424	103	-0.3997287	103	-0.3793482	103	-0.3657458	103	-0.3434616
103.2	-0.2803543	103.2	-0.3651437	103.2	-0.3158178	103.2	-0.303897	103.2	-0.3316109	103.2	-0.2917765	103.2	-0.2992086	103.2	-0.2365144	103.2	-0.3645828	103.2	-0.3468831	103.2	-0.4291382	103.2	-0.3927934	103.2	-0.4038123	103.2	-0.3774293	103.2	-0.3685615	103.2	-0.3407633
103.4	-0.278368	103.4	-0.3582996	103.4	-0.3115372	103.4	-0.2999367	103.4	-0.3255735	103.4	-0.2913434	103.4	-0.3045339	103.4	-0.2323995	103.4	-0.3618225	103.4	-0.34572	103.4	-0.4262276	103.4	-0.3974551	103.4	-0.4028535	103.4	-0.3792408	103.4	-0.3680074	103.4	-0.3419079
103.6	-0.2749944	103.6	-0.3585957	103.6	-0.3119151	103.6	-0.2985078	103.6	-0.3234462	103.6	-0.2884874	103.6	-0.3028829	103.6	-0.2347417	103.6	-0.3619696	103.6	-0.3443346	103.6	-0.4262779	103.6	-0.3910943	103.6	-0.3958281	103.6	-0.3748058	103.6	-0.3616456	103.6	-0.3394199
103.8	-0.2753559	103.8	-0.3610025	103.8	-0.3099402	103.8	-0.3013973	103.8	-0.324109	103.8	-0.2925513	103.8	-0.3034404	103.8	-0.2296738	103.8	-0.3623503	103.8	-0.3428697	103.8	-0.4251448	103.8	-0.3916076	103.8	-0.4014486	103.8	-0.3748769	103.8	-0.3662379	103.8	-0.3437469
104	-0.279437	104	-0.3606334	104	-0.3088512	104	-0.2932619	104	-0.3256944	104	-0.2888161	104	-0.2977486	104	-0.2277518	104	-0.3553827	104	-0.3418813	104	-0.4232834	104	-0.392369	104	-0.3976923	104	-0.3717516	104	-0.3607983	104	-0.3377972
104.2	-0.2781465	104.2	-0.3584334	104.2	-0.3118463	104.2	-0.2945128	104.2	-0.3241246	104.2	-0.2867732	104.2	-0.2982427	104.2	-0.2298691	104.2	-0.3600003	104.2	-0.3376574	104.2	-0.4233375	104.2	-0.3874594	104.2	-0.3921821	104.2	-0.3756487	104.2	-0.3598026	104.2	-0.3388795
104.4	-0.2747267	104.4	-0.3562233	104.4	-0.3104621	104.4	-0.3004747	104.4	-0.3197629	104.4	-0.2861826	104.4	-0.3012013	104.4	-0.2274827	104.4	-0.3599869	104.4	-0.34089	104.4	-0.425341	104.4	-0.3850912	104.4	-0.3976207	104.4	-0.3712346	104.4	-0.3668638	104.4	-0.3367598
104.6	-0.2748894	104.6	-0.3580005	104.6	-0.3088998	104.6	-0.2959534	104.6	-0.3249713	104.6	-0.2841437	104.6	-0.2960732	104.6	-0.2297276	104.6	-0.3609836	104.6	-0.3432502	104.6	-0.4180907	104.6	-0.3839874	104.6	-0.3927185	104.6	-0.3737683	104.6	-0.3611796	104.6	-0.342235
104.8	-0.275398	104.8	-0.349473	104.8	-0.3041223	104.8	-0.2942804	104.8	-0.3197822	104.8	-0.2893806	104.8	-0.2979084	104.8	-0.224342	104.8	-0.3518247	104.8	-0.3388312	104.8	-0.4197389	104.8	-0.3901089	104.8	-0.3957076	104.8	-0.3691752	104.8	-0.3613981	104.8	-0.3402722
105	-0.2684554	105	-0.3555194	105	-0.3049251	105	-0.2934311	105	-0.3222036	105	-0.2886289	105	-0.2937104	105	-0.2274584	105	-0.3530401	105	-0.336169	105	-0.4211542	105	-0.3852918	105	-0.3939546	105	-0.3653177	105	-0.3601468	105	-0.3350398
105.2	-0.2743722	105.2	-0.3553242	105.2	-0.302627	105.2	-0.292557	105.2	-0.3229037	105.2	-0.2865583	105.2	-0.2971725	105.2	-0.2308284	105.2	-0.3562546	105.2	-0.3321744	105.2	-0.4145205	105.2	-0.3835302	105.2	-0.3960969	105.2	-0.3651991	105.2	-0.3558196	105.2	-0.3363952
105.4	-0.2658412	105.4	-0.3580217	105.4	-0.3017573	105.4	-0.2923121	105.4	-0.3194765	105.4	-0.2851692	105.4	-0.2948073	105.4	-0.2226332	105.4	-0.3570164	105.4	-0.3355919	105.4	-0.4164751	105.4	-0.381119	105.4	-0.3929133	105.4	-0.3675717	105.4	-0.3600444	105.4	-0.3352813
105.6	-0.2686243	105.6	-0.3577486	105.6	-0.305506	105.6	-0.290297	105.6	-0.3150508	105.6	-0.2812425	105.6	-0.2975999	105.6	-0.2196766	105.6	-0.3506611	105.6	-0.3291607	105.6	-0.4133614	105.6	-0.3815841	105.6	-0.3899939	105.6	-0.3629235	105.6	-0.3555048	105.6	-0.3302738
105.8	-0.2720912	105.8	-0.353135	105.8	-0.3036225	105.8	-0.2908275	105.8	-0.3182701	105.8	-0.2837884	105.8	-0.2922031	105.8	-0.2204668	105.8	-0.3570046	105.8	-0.3340479	105.8	-0.4153999	105.8	-0.380118	105.8	-0.3878729	105.8	-0.3599388	105.8	-0.356459	105.8	-0.3311795
106	-0.2734782	106	-0.3517825	106	-0.3024774	106	-0.2877782	106	-0.3185706	106	-0.2795429	106	-0.295577	106	-0.2208076	106	-0.3554498	106	-0.3310446	106	-0.4159127	106	-0.3768228	106	-0.3897818	106	-0.3617764	106	-0.3568246	106	-0.3350703
106.2	-0.2657284	106.2	-0.3535764	106.2	-0.3020798	106.2	-0.2908318	106.2	-0.3158286	106.2	-0.2804062	106.2	-0.2931173	106.2	-0.2173709	106.2	-0.3518416	106.2	-0.3328913	106.2	-0.4107189	106.2	-0.3774798	106.2	-0.3917855	106.2	-0.360393	106.2	-0.3522882	106.2	-0.3379947
106.4	-0.2636868	106.4	-0.350294	106.4	-0.3039788	106.4	-0.2864679	106.4	-0.3141773	106.4	-0.2791122	106.4	-0.2919025	106.4	-0.22102	106.4	-0.3494946	106.4	-0.333372	106.4	-0.4113294	106.4	-0.3800781	106.4	-0.391624	106.4	-0.367591	106.4	-0.3574334	106.4	-0.3273148
106.6	-0.2663023	106.6	-0.3514047	106.6	-0.3006607	106.6	-0.2889668	106.6	-0.3155914	106.6	-0.2801165	106.6	-0.2891325	106.6	-0.2225022	106.6	-0.351384	106.6	-0.3324474	106.6	-0.41256	106.6	-0.3749339	106.6	-0.3867241	106.6	-0.3578779	106.6	-0.3535706	106.6	-0.3236018
106.8	-0.2681068	106.8	-0.350867	106.8	-0.2997933	106.8	-0.288138	106.8	-0.312726	106.8	-0.2821166	106.8	-0.2943718	106.8	-0.2166851	106.8	-0.3468038	106.8	-0.3285385	106.8	-0.412919	106.8	-0.3778795	106.8	-0.3867517	106.8	-0.3579862	106.8	-0.3548766	106.8	-0.3304296
107	-0.2629616	107	-0.3555579	107	-0.2970228	107	-0.2878321	107	-0.3124945	107	-0.2746836	107	-0.288	107	-0.2115089	107	-0.3490195	107	-0.3304306	107	-0.4088157	107	-0.3775024	107	-0.3823113	107	-0.3594632	107	-0.3517106	107	-0.3264771
107.2	-0.2676369	107.2	-0.3472136	107.2	-0.3004451	107.2	-0.2865197	107.2	-0.3112223	107.2	-0.2758656	107.2	-0.2848357	107.2	-0.2166416	107.2	-0.3483951	107.2	-0.3242442	107.2	-0.4096765	107.2	-0.3786704	107.2	-0.3838155	107.2	-0.3580712	107.2	-0.3509667	107.2	-0.3235554
107.4	-0.2615556	107.4	-0.3441982	107.4	-0.2936386	107.4	-0.2852421	107.4	-0.3136143	107.4	-0.2748761	107.4	-0.2844723	107.4	-0.2130328	107.4	-0.3483873	107.4	-0.3295274	107.4	-0.4115384	107.4	-0.3779921	107.4	-0.3849679	107.4	-0.361313	107.4	-0.3480024	107.4	-0.3280614
107.6	-0.2665511	107.6	-0.345924	107.6	-0.2934368	107.6	-0.2844332	107.6	-0.3081101	107.6	-0.2725637	107.6	-0.2868161	107.6	-0.2126785	107.6	-0.3447511	107.6	-0.3282675	107.6	-0.4048901	107.6	-0.3764842	107.6	-0.3803895	107.6	-0.357431	107.6	-0.3505556	107.6	-0.323256
107.8	-0.2615235	107.8	-0.3446071	107.8	-0.2985482	107.8	-0.2845302	107.8	-0.3120543	107.8	-0.2773253	107.8	-0.2891107	107.8	-0.2149985	107.8	-0.3455368	107.8	-0.324054	107.8	-0.4068097	107.8	-0.3707423	107.8	-0.3808635	107.8	-0.3603556	107.8	-0.3505677	107.8	-0.3203323
108	-0.2592596	108	-0.343252	108	-0.2941944	108	-0.2829237	108	-0.3125331	108	-0.2757053	108	-0.2833702	108	-0.2142431	108	-0.3393519	108	-0.3269129	108	-0.4069881	108	-0.3715307	108	-0.3823962	108	-0.3572307	108	-0.3498565	108	-0.3219127
108.2	-0.26142	108.2	-0.3399346	108.2	-0.2932377	108.2	-0.2860206	108.2	-0.3124091	108.2	-0.2750369	108.2	-0.2828276	108.2	-0.2117855	108.2	-0.339958	108.2	-0.3282683	108.2	-0.4051033	108.2	-0.3732684	108.2	-0.3798804	108.2	-0.3528903	108.2	-0.3477111	108.2	-0.317531
108.4	-0.2580779	108.4	-0.3432947	108.4	-0.2919646	108.4	-0.2829483	108.4	-0.3064384	108.4	-0.2719321	108.4	-0.2812197	108.4	-0.2051351	108.4	-0.3392082	108.4	-0.3202797	108.4	-0.4049775	108.4	-0.3724916	108.4	-0.3813055	108.4	-0.3537415	108.4	-0.3448752	108.4	-0.3210074
108.6	-0.2617792	108.6	-0.341909	108.6	-0.2909729	108.6	-0.2746521	108.6	-0.3080487	108.6	-0.2727461	108.6	-0.2897781	108.6	-0.2089485	108.6	-0.3411234	108.6	-0.3244774	108.6	-0.4005344	108.6	-0.3727168	108.6	-0.3769959	108.6	-0.3562619	108.6	-0.3429809	108.6	-0.3212543
108.8	-0.2565526	108.8	-0.3456986	108.8	-0.2934374	108.8	-0.2817938	108.8	-0.3068628	108.8	-0.2726894	108.8	-0.2793228	108.8	-0.209722	108.8	-0.339392	108.8	-0.3204739	108.8	-0.401581	108.8	-0.3730293	108.8	-0.3786707	108.8	-0.3545008	108.8	-0.3451065	108.8	-0.3151112
109	-0.2572241	109	-0.3396938	109	-0.2941142	109	-0.2779644	109	-0.3051329	109	-0.2676492	109	-0.2804784	109	-0.2095361	109	-0.3402642	109	-0.3180352	109	-0.4008062	109	-0.3652219	109	-0.376264	109	-0.3532829	109	-0.3470244	109	-0.3248648
109.2	-0.2599954	109.2	-0.3401741	109.2	-0.2887718	109.2	-0.2808599	109.2	-0.3105539	109.2	-0.2665263	109.2	-0.2802137	109.2	-0.2090902	109.2	-0.3383337	109.2	-0.3179843	109.2	-0.4042076	109.2	-0.366553	109.2	-0.3719675	109.2	-0.3516785	109.2	-0.3447808	109.2	-0.3158135
109.4	-0.253203	109.4	-0.3380266	109.4	-0.2875993	109.4	-0.277256	109.4	-0.3074509	109.4	-0.2709666	109.4	-0.2775334	109.4	-0.2113838	109.4	-0.3372136	109.4	-0.3222017	109.4	-0.3972977	109.4	-0.3703797	109.4	-0.3758701	109.4	-0.3534971	109.4	-0.3461881	109.4	-0.3211447
109.6	-0.2555471	109.6	-0.3379934	109.6	-0.2897651	109.6	-0.2787562	109.6	-0.3056526	109.6	-0.2636333	109.6	-0.2811297	109.6	-0.2065296	109.6	-0.3389408	109.6	-0.3188384	109.6	-0.3960081	109.6	-0.3652808	109.6	-0.3763945	109.6	-0.3530516	109.6	-0.3378277	109.6	-0.3184324
109.8	-0.2565641	109.8	-0.3392105	109.8	-0.2918275	109.8	-0.2783418	109.8	-0.3024518	109.8	-0.2671026	109.8	-0.2815089	109.8	-0.2049324	109.8	-0.3406055	109.8	-0.3193271	109.8	-0.398203	109.8	-0.3669504	109.8	-0.3731296	109.8	-0.351214	109.8	-0.3395801	109.8	-0.3127346
110	-0.2522928	110	-0.338033	110	-0.2881118	110	-0.2757468	110	-0.2999623	110	-0.2669123	110	-0.2794442	110	-0.208143	110	-0.3371609	110	-0.3166274	110	-0.3955686	110	-0.3669221	110	-0.37588	110	-0.3493734	110	-0.3408272	110	-0.3138337
110.2	-0.2514345	110.2	-0.3361267	110.2	-0.2821535	110.2	-0.2814521	110.2	-0.3041053	110.2	-0.2682022	110.2	-0.2761407	110.2	-0.2055019	110.2	-0.3353744	110.2	-0.3168241	110.2	-0.4007013	110.2	-0.3651729	110.2	-0.37576	110.2	-0.3472919	110.2	-0.3418238	110.2	-0.3171802
110.4	-0.2507175	110.4	-0.334698	110.4	-0.2886625	110.4	-0.2718439	110.4	-0.3020891	110.4	-0.2706518	110.4	-0.278998	110.4	-0.2055823	110.4	-0.3380315	110.4	-0.3182211	110.4	-0.3973344	110.4	-0.3598524	110.4	-0.3751128	110.4	-0.3460897	110.4	-0.3357475	110.4	-0.3091839
110.6	-0.2525027	110.6	-0.3363795	110.6	-0.28489	110.6	-0.2760595	110.6	-0.3017219	110.6	-0.2646217	110.6	-0.2742415	110.6	-0.2075269	110.6	-0.3324072	110.6	-0.3132511	110.6	-0.3936858	110.6	-0.3641542	110.6	-0.3745442	110.6	-0.3453676	110.6	-0.336437	110.6	-0.313779
110.8	-0.2498077	110.8	-0.3347833	110.8	-0.2828367	110.8	-0.2745939	110.8	-0.3010438	110.8	-0.265541	110.8	-0.2725027	110.8	-0.2040627	110.8	-0.3298017	110.8	-0.3155854	110.8	-0.3981036	110.8	-0.3638728	110.8	-0.3708506	110.8	-0.3465238	110.8	-0.3411558	110.8	-0.3141737
111	-0.2522155	111	-0.3407044	111	-0.2899353	111	-0.2750206	111	-0.3010623	111	-0.2664084	111	-0.2762184	111	-0.2016013	111	-0.3345426	111	-0.3139299	111	-0.3915284	111	-0.3610528	111	-0.3680723	111	-0.3432388	111	-0.3345872	111	-0.3078272
111.2	-0.2513625	111.2	-0.3349722	111.2	-0.2837549	111.2	-0.2702989	111.2	-0.2991111	111.2	-0.2627207	111.2	-0.2754713	111.2	-0.1974733	111.2	-0.3330071	111.2	-0.3198494	111.2	-0.3963244	111.2	-0.3649136	111.2	-0.36235	111.2	-0.3465106	111.2	-0.3371122	111.2	-0.3123887
111.4	-0.2499291	111.4	-0.3304802	111.4	-0.2832648	111.4	-0.270617	111.4	-0.2951434	111.4	-0.261252	111.4	-0.2760202	111.4	-0.1946325	111.4	-0.3308557	111.4	-0.3133033	111.4	-0.3923864	111.4	-0.3625529	111.4	-0.367447	111.4	-0.3428381	111.4	-0.3395436	111.4	-0.3096581
111.6	-0.2469641	111.6	-0.3329223	111.6	-0.2819642	111.6	-0.2693558	111.6	-0.3032883	111.6	-0.2619483	111.6	-0.2765195	111.6	-0.2031694	111.6	-0.333999	111.6	-0.3089642	111.6	-0.3977819	111.6	-0.3592853	111.6	-0.368444	111.6	-0.3429069	111.6	-0.3306472	111.6	-0.3117774
111.8	-0.2487281	111.8	-0.3299532	111.8	-0.2843342	111.8	-0.270967	111.8	-0.2974926	111.8	-0.2579358	111.8	-0.2700716	111.8	-0.2003785	111.8	-0.3288849	111.8	-0.3114443	111.8	-0.3936371	111.8	-0.355892	111.8	-0.3674843	111.8	-0.3424882	111.8	-0.3371175	111.8	-0.3072246
112	-0.2498123	112	-0.3319158	112	-0.2831624	112	-0.2708609	112	-0.2954604	112	-0.2613549	112	-0.2700808	112	-0.2018102	112	-0.334361	112	-0.3109624	112	-0.3934165	112	-0.3575736	112	-0.3615333	112	-0.3398069	112	-0.3270028	112	-0.3082897
112.2	-0.2451458	112.2	-0.3333368	112.2	-0.2796655	112.2	-0.2717071	112.2	-0.299235	112.2	-0.2607992	112.2	-0.2693621	112.2	-0.1964705	112.2	-0.3285927	112.2	-0.3136345	112.2	-0.3899839	112.2	-0.3613966	112.2	-0.3669823	112.2	-0.3446757	112.2	-0.3329631	112.2	-0.3044476
112.4	-0.2464948	112.4	-0.3314632	112.4	-0.2784811	112.4	-0.2720566	112.4	-0.2958538	112.4	-0.2634401	112.4	-0.2715265	112.4	-0.1983478	112.4	-0.3310431	112.4	-0.3113163	112.4	-0.3868489	112.4	-0.358541	112.4	-0.3630657	112.4	-0.3421626	112.4	-0.3310653	112.4	-0.3101824
112.6	-0.2401012	112.6	-0.3266205	112.6	-0.281415	112.6	-0.2690383	112.6	-0.2956985	112.6	-0.2597021	112.6	-0.2688904	112.6	-0.1988997	112.6	-0.3285926	112.6	-0.3049991	112.6	-0.3919223	112.6	-0.3564005	112.6	-0.3584239	112.6	-0.3364198	112.6	-0.3288625	112.6	-0.3070976
112.8	-0.243503	112.8	-0.3247432	112.8	-0.2829205	112.8	-0.2676293	112.8	-0.2922049	112.8	-0.2539665	112.8	-0.2712815	112.8	-0.1909398	112.8	-0.3227515	112.8	-0.30575	112.8	-0.3899418	112.8	-0.3521347	112.8	-0.3588459	112.8	-0.3404868	112.8	-0.3245586	112.8	-0.3065615
113	-0.2441994	113	-0.3307098	113	-0.2816197	113	-0.2689496	113	-0.297253	113	-0.2607005	113	-0.2702003	113	-0.1914137	113	-0.3296221	113	-0.305117	113	-0.3922357	113	-0.3555397	113	-0.36288	113	-0.3391943	113	-0.3309157	113	-0.3065756
113.2	-0.2438479	113.2	-0.3238688	113.2	-0.2828814	113.2	-0.2665564	113.2	-0.2927729	113.2	-0.2566868	113.2	-0.2719249	113.2	-0.1981871	113.2	-0.325622	113.2	-0.3062544	113.2	-0.3865134	113.2	-0.3525249	113.2	-0.3647837	113.2	-0.3356645	113.2	-0.3263244	113.2	-0.3044418
113.4	-0.2422809	113.4	-0.3248656	113.4	-0.2766921	113.4	-0.2631097	113.4	-0.2929105	113.4	-0.2561969	113.4	-0.2712259	113.4	-0.1956698	113.4	-0.3231929	113.4	-0.3030476	113.4	-0.3882083	113.4	-0.3561493	113.4	-0.3587333	113.4	-0.3351987	113.4	-0.3284638	113.4	-0.3055136
113.6	-0.2389094	113.6	-0.3263976	113.6	-0.2758402	113.6	-0.2633597	113.6	-0.2951983	113.6	-0.2603847	113.6	-0.2679105	113.6	-0.1921384	113.6	-0.3257243	113.6	-0.3076798	113.6	-0.3892429	113.6	-0.3533683	113.6	-0.3608818	113.6	-0.3298721	113.6	-0.3305728	113.6	-0.3050994
113.8	-0.2439398	113.8	-0.3214381	113.8	-0.2744481	113.8	-0.2629426	113.8	-0.2909851	113.8	-0.2569345	113.8	-0.2661453	113.8	-0.1945109	113.8	-0.3230293	113.8	-0.3042691	113.8	-0.3896042	113.8	-0.3545488	113.8	-0.3610011	113.8	-0.3335702	113.8	-0.3283637	113.8	-0.3078099
114	-0.2418937	114	-0.3248218	114	-0.2763202	114	-0.2640492	114	-0.2936643	114	-0.2537244	114	-0.2650932	114	-0.1902544	114	-0.3208796	114	-0.3035338	114	-0.3808773	114	-0.3491659	114	-0.3623394	114	-0.335991	114	-0.3245457	114	-0.305828
114.2	-0.2397249	114.2	-0.3317897	114.2	-0.2776647	114.2	-0.2594951	114.2	-0.2897243	114.2	-0.2516105	114.2	-0.2646026	114.2	-0.194119	114.2	-0.3253178	114.2	-0.3033094	114.2	-0.3819515	114.2	-0.3504885	114.2	-0.3618321	114.2	-0.3321207	114.2	-0.3274001	114.2	-0.3052429
114.4	-0.2384937	114.4	-0.3229992	114.4	-0.2751429	114.4	-0.2638095	114.4	-0.2905894	114.4	-0.252393	114.4	-0.2642908	114.4	-0.190928	114.4	-0.3218899	114.4	-0.3012201	114.4	-0.383507	114.4	-0.3512712	114.4	-0.3602966	114.4	-0.3341221	114.4	-0.3292157	114.4	-0.3014436
114.6	-0.2382096	114.6	-0.3172269	114.6	-0.2757106	114.6	-0.262394	114.6	-0.2921682	114.6	-0.2524053	114.6	-0.2621517	114.6	-0.1923112	114.6	-0.3242858	114.6	-0.3036978	114.6	-0.3830787	114.6	-0.3472048	114.6	-0.3606216	114.6	-0.3392158	114.6	-0.3261861	114.6	-0.3003146
114.8	-0.2369644	114.8	-0.3252884	114.8	-0.2703092	114.8	-0.2594635	114.8	-0.2898403	114.8	-0.2509865	114.8	-0.2631963	114.8	-0.1920017	114.8	-0.3205944	114.8	-0.299832	114.8	-0.3864112	114.8	-0.3509383	114.8	-0.3567137	114.8	-0.3335669	114.8	-0.3275586	114.8	-0.2993222
115	-0.2403814	115	-0.321319	115	-0.2710998	115	-0.2618463	115	-0.2876243	115	-0.2531179	115	-0.2615608	115	-0.1895773	115	-0.3189801	115	-0.3016132	115	-0.3852415	115	-0.3509156	115	-0.355354	115	-0.3298267	115	-0.3222964	115	-0.2993332
115.2	-0.2400759	115.2	-0.3195364	115.2	-0.2743681	115.2	-0.2598163	115.2	-0.2864687	115.2	-0.2561444	115.2	-0.266638	115.2	-0.190199	115.2	-0.3224469	115.2	-0.3040168	115.2	-0.3806488	115.2	-0.3466123	115.2	-0.3549661	115.2	-0.3321303	115.2	-0.3252684	115.2	-0.2995103
115.4	-0.2340912	115.4	-0.3197394	115.4	-0.2713091	115.4	-0.2619021	115.4	-0.2921583	115.4	-0.2534263	115.4	-0.2592267	115.4	-0.1884265	115.4	-0.3200439	115.4	-0.2917317	115.4	-0.3784585	115.4	-0.3460223	115.4	-0.3588002	115.4	-0.3261122	115.4	-0.3227085	115.4	-0.3001266
115.6	-0.2358311	115.6	-0.3218489	115.6	-0.2655539	115.6	-0.2583257	115.6	-0.2886836	115.6	-0.2482692	115.6	-0.2630447	115.6	-0.1896718	115.6	-0.3221121	115.6	-0.2997607	115.6	-0.3835847	115.6	-0.346211	115.6	-0.3529342	115.6	-0.3337597	115.6	-0.3226331	115.6	-0.2957208
115.8	-0.2336523	115.8	-0.322877	115.8	-0.2688359	115.8	-0.2609797	115.8	-0.2790658	115.8	-0.2523015	115.8	-0.2573884	115.8	-0.182502	115.8	-0.3178598	115.8	-0.2976778	115.8	-0.3774686	115.8	-0.344249	115.8	-0.3579655	115.8	-0.3290958	115.8	-0.3197815	115.8	-0.2954639
116	-0.2352241	116	-0.3187541	116	-0.2665819	116	-0.2566152	116	-0.282795	116	-0.249484	116	-0.2565523	116	-0.1890147	116	-0.3183099	116	-0.2948722	116	-0.375444	116	-0.3450806	116	-0.3519587	116	-0.3262714	116	-0.319982	116	-0.2930096
116.2	-0.2351873	116.2	-0.3200326	116.2	-0.2672082	116.2	-0.2555309	116.2	-0.2869979	116.2	-0.2467051	116.2	-0.2574998	116.2	-0.1835008	116.2	-0.3147813	116.2	-0.2943676	116.2	-0.3767811	116.2	-0.3466186	116.2	-0.3520157	116.2	-0.3281162	116.2	-0.3198605	116.2	-0.2978921
116.4	-0.2310557	116.4	-0.3214559	116.4	-0.2685637	116.4	-0.2606283	116.4	-0.2829037	116.4	-0.2515998	116.4	-0.260189	116.4	-0.1828391	116.4	-0.3173904	116.4	-0.2971302	116.4	-0.3811151	116.4	-0.3462428	116.4	-0.3501764	116.4	-0.3272537	116.4	-0.319012	116.4	-0.2942655
116.6	-0.2338372	116.6	-0.3192061	116.6	-0.2671794	116.6	-0.2560261	116.6	-0.2845474	116.6	-0.2496967	116.6	-0.2540506	116.6	-0.1854907	116.6	-0.3125162	116.6	-0.2928388	116.6	-0.3761882	116.6	-0.3439919	116.6	-0.3486557	116.6	-0.3263957	116.6	-0.31648	116.6	-0.2945424
116.8	-0.2271238	116.8	-0.311833	116.8	-0.2728122	116.8	-0.253478	116.8	-0.28633	116.8	-0.2496847	116.8	-0.2577761	116.8	-0.188399	116.8	-0.3168071	116.8	-0.2961884	116.8	-0.3758176	116.8	-0.3422038	116.8	-0.3468638	116.8	-0.3225463	116.8	-0.3191232	116.8	-0.2966877
117	-0.2308769	117	-0.3158575	117	-0.2677848	117	-0.2566338	117	-0.2849847	117	-0.2457304	117	-0.25506	117	-0.1850851	117	-0.3143445	117	-0.2943205	117	-0.3732748	117	-0.3414575	117	-0.3477239	117	-0.3276995	117	-0.3152567	117	-0.2913766
117.2	-0.2339322	117.2	-0.3168817	117.2	-0.2651277	117.2	-0.2536117	117.2	-0.2815927	117.2	-0.2430894	117.2	-0.2555825	117.2	-0.1828081	117.2	-0.3126479	117.2	-0.293817	117.2	-0.3693944	117.2	-0.3414201	117.2	-0.3482192	117.2	-0.3285006	117.2	-0.3153782	117.2	-0.2866089
117.4	-0.2315644	117.4	-0.3202124	117.4	-0.267199	117.4	-0.2576939	117.4	-0.2825686	117.4	-0.2474492	117.4	-0.2506439	117.4	-0.1791671	117.4	-0.3194193	117.4	-0.2911675	117.4	-0.3744609	117.4	-0.3426413	117.4	-0.3486834	117.4	-0.3193229	117.4	-0.3183267	117.4	-0.2898435
117.6	-0.2250064	117.6	-0.3176767	117.6	-0.2619925	117.6	-0.2564027	117.6	-0.2802233	117.6	-0.2444609	117.6	-0.2521186	117.6	-0.1823777	117.6	-0.3125948	117.6	-0.2963866	117.6	-0.3741377	117.6	-0.3455542	117.6	-0.3500353	117.6	-0.323368	117.6	-0.3146996	117.6	-0.2902259
117.8	-0.2271411	117.8	-0.3131354	117.8	-0.2653744	117.8	-0.2533141	117.8	-0.2824413	117.8	-0.2442044	117.8	-0.2521665	117.8	-0.1834051	117.8	-0.3084555	117.8	-0.2932393	117.8	-0.3739067	117.8	-0.3447963	117.8	-0.3461479	117.8	-0.318911	117.8	-0.3154033	117.8	-0.2900438
118	-0.2310582	118	-0.3141377	118	-0.2638322	118	-0.251945	118	-0.2783279	118	-0.2415651	118	-0.252784	118	-0.1754545	118	-0.3109627	118	-0.2936843	118	-0.3764783	118	-0.3388079	118	-0.3467973	118	-0.3212306	118	-0.3160836	118	-0.287907
118.2	-0.2329279	118.2	-0.3184658	118.2	-0.2594344	118.2	-0.2555183	118.2	-0.2764566	118.2	-0.2473831	118.2	-0.247881	118.2	-0.1805735	118.2	-0.3158808	118.2	-0.2899616	118.2	-0.3733341	118.2	-0.3410205	118.2	-0.35027	118.2	-0.3220245	118.2	-0.3119262	118.2	-0.2888079
118.4	-0.2333471	118.4	-0.3116753	118.4	-0.2607612	118.4	-0.2499699	118.4	-0.2757193	118.4	-0.2482484	118.4	-0.2508021	118.4	-0.1790954	118.4	-0.3110258	118.4	-0.2878874	118.4	-0.3693805	118.4	-0.3342424	118.4	-0.3447329	118.4	-0.3154533	118.4	-0.3152595	118.4	-0.2848667
118.6	-0.225388	118.6	-0.3146066	118.6	-0.2633786	118.6	-0.2540335	118.6	-0.2775233	118.6	-0.2415827	118.6	-0.2537895	118.6	-0.1798675	118.6	-0.3077651	118.6	-0.2891759	118.6	-0.3750002	118.6	-0.3338118	118.6	-0.346284	118.6	-0.320664	118.6	-0.3076572	118.6	-0.2887332
118.8	-0.2302466	118.8	-0.3099859	118.8	-0.2606464	118.8	-0.2516695	118.8	-0.2759814	118.8	-0.2447332	118.8	-0.2493509	118.8	-0.1758879	118.8	-0.3106508	118.8	-0.2910616	118.8	-0.3701473	118.8	-0.3402696	118.8	-0.3450417	118.8	-0.3193306	118.8	-0.3158895	118.8	-0.2872649
119	-0.2273801	119	-0.3132635	119	-0.2604224	119	-0.2481453	119	-0.2758357	119	-0.2447987	119	-0.2536485	119	-0.1773503	119	-0.3095106	119	-0.2857034	119	-0.3694707	119	-0.3354672	119	-0.3425078	119	-0.3204353	119	-0.3161604	119	-0.2851782
119.2	-0.2284519	119.2	-0.3104524	119.2	-0.2666027	119.2	-0.2500931	119.2	-0.2778117	119.2	-0.2394848	119.2	-0.2494141	119.2	-0.1799839	119.2	-0.3063231	119.2	-0.2854715	119.2	-0.3681554	119.2	-0.3421085	119.2	-0.3450246	119.2	-0.3162068	119.2	-0.3108731	119.2	-0.2893987
119.4	-0.2280798	119.4	-0.3089366	119.4	-0.2580172	119.4	-0.2477765	119.4	-0.2787098	119.4	-0.2417874	119.4	-0.2489491	119.4	-0.1775945	119.4	-0.3089544	119.4	-0.2865138	119.4	-0.3742182	119.4	-0.3386643	119.4	-0.3437666	119.4	-0.3170942	119.4	-0.3124255	119.4	-0.2857647
119.6	-0.2238188	119.6	-0.3059241	119.6	-0.2599044	119.6	-0.2457094	119.6	-0.2772113	119.6	-0.2395291	119.6	-0.2522895	119.6	-0.174426	119.6	-0.3145827	119.6	-0.2838227	119.6	-0.370549	119.6	-0.3348495	119.6	-0.3383199	119.6	-0.3190193	119.6	-0.3061827	119.6	-0.2924845
119.8	-0.2253387	119.8	-0.3070987	119.8	-0.2589194	119.8	-0.2534767	119.8	-0.2767857	119.8	-0.2402386	119.8	-0.2499644	119.8	-0.1734115	119.8	-0.304281	119.8	-0.2868691	119.8	-0.3629436	119.8	-0.3319325	119.8	-0.3430692	119.8	-0.3172576	119.8	-0.3042976	119.8	-0.2860927
120	-0.225575	120	-0.3096535	120	-0.2603188	120	-0.2439769	120	-0.2740419	120	-0.236504	120	-0.2471915	120	-0.1805793	120	-0.3052297	120	-0.2861175	120	-0.3681695	120	-0.3329989	120	-0.3425361	120	-0.3160861	120	-0.3091233	120	-0.2826801
120.2	-0.2230515	120.2	-0.3082648	120.2	-0.2597985	120.2	-0.2481835	120.2	-0.2719378	120.2	-0.2367722	120.2	-0.2486337	120.2	-0.17226	120.2	-0.3033544	120.2	-0.2865533	120.2	-0.3661993	120.2	-0.3337117	120.2	-0.3451399	120.2	-0.317365	120.2	-0.315154	120.2	-0.2815757
120.4	-0.2231142	120.4	-0.3058392	120.4	-0.2584694	120.4	-0.2470639	120.4	-0.2740601	120.4	-0.2356789	120.4	-0.2434006	120.4	-0.1759991	120.4	-0.3103735	120.4	-0.2869768	120.4	-0.3623868	120.4	-0.3276052	120.4	-0.3362972	120.4	-0.3143499	120.4	-0.3064975	120.4	-0.2842497
120.6	-0.2175019	120.6	-0.309563	120.6	-0.2607391	120.6	-0.2463174	120.6	-0.271089	120.6	-0.2356426	120.6	-0.2457813	120.6	-0.1692678	120.6	-0.3059949	120.6	-0.285465	120.6	-0.3649587	120.6	-0.3287185	120.6	-0.3444101	120.6	-0.3142361	120.6	-0.3084502	120.6	-0.2818767
120.8	-0.2190441	120.8	-0.3063063	120.8	-0.256952	120.8	-0.2467045	120.8	-0.2737822	120.8	-0.2341106	120.8	-0.248758	120.8	-0.1722041	120.8	-0.3022267	120.8	-0.2821783	120.8	-0.3648821	120.8	-0.3269222	120.8	-0.3401355	120.8	-0.3179391	120.8	-0.3034118	120.8	-0.2838344
121	-0.2205995	121	-0.3045997	121	-0.2571363	121	-0.2480775	121	-0.2721214	121	-0.2342662	121	-0.2484424	121	-0.1752716	121	-0.3063405	121	-0.2875738	121	-0.3648301	121	-0.3314022	121	-0.3338313	121	-0.3112084	121	-0.3045576	121	-0.2810465
121.2	-0.2222187	121.2	-0.3067814	121.2	-0.2609086	121.2	-0.2438266	121.2	-0.2728391	121.2	-0.2371048	121.2	-0.2478374	121.2	-0.1763744	121.2	-0.3072535	121.2	-0.2790199	121.2	-0.3642631	121.2	-0.3289291	121.2	-0.3424569	121.2	-0.3132871	121.2	-0.3081376	121.2	-0.2808088
121.4	-0.2215702	121.4	-0.3056048	121.4	-0.2549129	121.4	-0.2459048	121.4	-0.2724652	121.4	-0.2355253	121.4	-0.2449259	121.4	-0.1702384	121.4	-0.3047645	121.4	-0.2818758	121.4	-0.3625048	121.4	-0.3313625	121.4	-0.3419178	121.4	-0.3192167	121.4	-0.3042556	121.4	-0.2795334
121.6	-0.2210305	121.6	-0.3014987	121.6	-0.2569203	121.6	-0.244792	121.6	-0.2674243	121.6	-0.2316011	121.6	-0.24513	121.6	-0.1725727	121.6	-0.3016553	121.6	-0.2840525	121.6	-0.3633544	121.6	-0.3299959	121.6	-0.333836	121.6	-0.3129422	121.6	-0.304932	121.6	-0.282739
121.8	-0.2209128	121.8	-0.3038489	121.8	-0.2575058	121.8	-0.244908	121.8	-0.2713098	121.8	-0.2364639	121.8	-0.2426195	121.8	-0.1681372	121.8	-0.3022398	121.8	-0.2776498	121.8	-0.3636227	121.8	-0.3283108	121.8	-0.3362407	121.8	-0.3101604	121.8	-0.3031185	121.8	-0.2780374
122	-0.2209046	122	-0.3018505	122	-0.2525972	122	-0.240757	122	-0.2734204	122	-0.2351938	122	-0.2426299	122	-0.1715715	122	-0.3024368	122	-0.2796719	122	-0.3613129	122	-0.3240981	122	-0.334315	122	-0.3067728	122	-0.302131	122	-0.2766313
122.2	-0.2172034	122.2	-0.3041056	122.2	-0.2521083	122.2	-0.2479613	122.2	-0.2708844	122.2	-0.2299872	122.2	-0.2426344	122.2	-0.1667893	122.2	-0.3016636	122.2	-0.2781884	122.2	-0.3613818	122.2	-0.3257906	122.2	-0.3322538	122.2	-0.3112616	122.2	-0.304293	122.2	-0.2801224
122.4	-0.2165406	122.4	-0.3041775	122.4	-0.2563094	122.4	-0.2411965	122.4	-0.2718548	122.4	-0.233633	122.4	-0.2435416	122.4	-0.1722133	122.4	-0.301268	122.4	-0.2765903	122.4	-0.3579975	122.4	-0.3261819	122.4	-0.3336762	122.4	-0.3126904	122.4	-0.3059949	122.4	-0.2802286
122.6	-0.2141209	122.6	-0.3021165	122.6	-0.2542967	122.6	-0.244305	122.6	-0.2733611	122.6	-0.2336814	122.6	-0.2372493	122.6	-0.1684954	122.6	-0.2982429	122.6	-0.276814	122.6	-0.3618176	122.6	-0.325345	122.6	-0.331841	122.6	-0.3115379	122.6	-0.3064444	122.6	-0.276024
122.8	-0.2174685	122.8	-0.30175	122.8	-0.2533841	122.8	-0.2407115	122.8	-0.2705041	122.8	-0.2352315	122.8	-0.2415897	122.8	-0.165562	122.8	-0.3041146	122.8	-0.2791501	122.8	-0.3598896	122.8	-0.3280583	122.8	-0.333991	122.8	-0.3071639	122.8	-0.3026917	122.8	-0.2754218
123	-0.2186782	123	-0.2987126	123	-0.2481174	123	-0.2413229	123	-0.2662053	123	-0.2332956	123	-0.2402878	123	-0.1683722	123	-0.2973725	123	-0.2752447	123	-0.3543227	123	-0.3227231	123	-0.3345331	123	-0.3145142	123	-0.3023204	123	-0.2798793
123.2	-0.2133356	123.2	-0.2998389	123.2	-0.2508708	123.2	-0.2405671	123.2	-0.2667459	123.2	-0.2325495	123.2	-0.2472534	123.2	-0.1683692	123.2	-0.3032288	123.2	-0.2780595	123.2	-0.3564675	123.2	-0.324915	123.2	-0.3275894	123.2	-0.3041916	123.2	-0.3045167	123.2	-0.2759122
123.4	-0.2174163	123.4	-0.3000453	123.4	-0.2513135	123.4	-0.2438031	123.4	-0.2630619	123.4	-0.2316466	123.4	-0.240451	123.4	-0.1656234	123.4	-0.2988648	123.4	-0.274911	123.4	-0.3575426	123.4	-0.3234832	123.4	-0.3330754	123.4	-0.3047237	123.4	-0.2996785	123.4	-0.2758868
123.6	-0.21504	123.6	-0.3008264	123.6	-0.2506461	123.6	-0.239906	123.6	-0.2689196	123.6	-0.2257688	123.6	-0.2372209	123.6	-0.1572968	123.6	-0.2986528	123.6	-0.276419	123.6	-0.3577549	123.6	-0.3204116	123.6	-0.3323632	123.6	-0.3065985	123.6	-0.2987213	123.6	-0.2734432
123.8	-0.2131069	123.8	-0.3039151	123.8	-0.250884	123.8	-0.2345487	123.8	-0.2655655	123.8	-0.2314115	123.8	-0.2405532	123.8	-0.1641875	123.8	-0.2958135	123.8	-0.2732706	123.8	-0.3590253	123.8	-0.3221972	123.8	-0.3326568	123.8	-0.3066319	123.8	-0.2994384	123.8	-0.2733996
124	-0.2174961	124	-0.3003494	124	-0.2509212	124	-0.2357418	124	-0.2631732	124	-0.2270346	124	-0.2368915	124	-0.1703231	124	-0.3001374	124	-0.2760693	124	-0.355442	124	-0.322171	124	-0.3281485	124	-0.3097135	124	-0.2945818	124	-0.2735246
124.2	-0.212605	124.2	-0.3013669	124.2	-0.2473255	124.2	-0.2378611	124.2	-0.266127	124.2	-0.2295156	124.2	-0.233927	124.2	-0.1611692	124.2	-0.2980638	124.2	-0.276475	124.2	-0.3556017	124.2	-0.3213321	124.2	-0.3251651	124.2	-0.3062068	124.2	-0.299208	124.2	-0.2782162
124.4	-0.213675	124.4	-0.298116	124.4	-0.248858	124.4	-0.2378075	124.4	-0.266957	124.4	-0.2239339	124.4	-0.2363232	124.4	-0.1609093	124.4	-0.2926849	124.4	-0.2728893	124.4	-0.3640621	124.4	-0.3209112	124.4	-0.3292478	124.4	-0.3040715	124.4	-0.301504	124.4	-0.2719748
124.6	-0.2108298	124.6	-0.2987834	124.6	-0.2436192	124.6	-0.2369609	124.6	-0.2669544	124.6	-0.2284209	124.6	-0.2367758	124.6	-0.1636343	124.6	-0.2960865	124.6	-0.2731521	124.6	-0.355368	124.6	-0.3199542	124.6	-0.3288301	124.6	-0.3024841	124.6	-0.2949257	124.6	-0.2727759
124.8	-0.215032	124.8	-0.2970105	124.8	-0.247902	124.8	-0.2381189	124.8	-0.2612886	124.8	-0.2262648	124.8	-0.2390849	124.8	-0.1602642	124.8	-0.2957136	124.8	-0.2686894	124.8	-0.3538947	124.8	-0.3148217	124.8	-0.3258709	124.8	-0.3016001	124.8	-0.2999176	124.8	-0.2690999
125	-0.2139357	125	-0.2950248	125	-0.2430774	125	-0.2368515	125	-0.26353	125	-0.231177	125	-0.2342601	125	-0.1614522	125	-0.2984673	125	-0.2709497	125	-0.3590764	125	-0.3225355	125	-0.3253457	125	-0.3021172	125	-0.2990242	125	-0.273551
125.2	-0.2083378	125.2	-0.2954355	125.2	-0.2499646	125.2	-0.2341286	125.2	-0.2621558	125.2	-0.2285829	125.2	-0.2349434	125.2	-0.1625788	125.2	-0.2969713	125.2	-0.2699356	125.2	-0.3505399	125.2	-0.3162373	125.2	-0.3253007	125.2	-0.3022743	125.2	-0.2988916	125.2	-0.2723285
125.4	-0.2075159	125.4	-0.2963881	125.4	-0.250925	125.4	-0.2330619	125.4	-0.260912	125.4	-0.2273868	125.4	-0.2342018	125.4	-0.1662158	125.4	-0.2935264	125.4	-0.2718035	125.4	-0.3485532	125.4	-0.3186317	125.4	-0.3287295	125.4	-0.3044415	125.4	-0.294728	125.4	-0.2738054
125.6	-0.2118616	125.6	-0.2986723	125.6	-0.2438902	125.6	-0.2388288	125.6	-0.2635493	125.6	-0.2215307	125.6	-0.2330869	125.6	-0.1599194	125.6	-0.2893513	125.6	-0.2700503	125.6	-0.3536164	125.6	-0.3220234	125.6	-0.3260182	125.6	-0.3033396	125.6	-0.2944022	125.6	-0.2696118
125.8	-0.2080292	125.8	-0.3008743	125.8	-0.2460563	125.8	-0.2368306	125.8	-0.2602335	125.8	-0.2238839	125.8	-0.2379407	125.8	-0.1622049	125.8	-0.294572	125.8	-0.2647755	125.8	-0.3504274	125.8	-0.320906	125.8	-0.320994	125.8	-0.300435	125.8	-0.294102	125.8	-0.2674696
126	-0.2112782	126	-0.2939138	126	-0.2451546	126	-0.2325987	126	-0.2609244	126	-0.2204738	126	-0.2343747	126	-0.1609173	126	-0.2903886	126	-0.270382	126	-0.3489764	126	-0.3169351	126	-0.3228998	126	-0.3038371	126	-0.2926958	126	-0.26878
126.2	-0.2115461	126.2	-0.2969252	126.2	-0.2466089	126.2	-0.2349603	126.2	-0.263674	126.2	-0.2237278	126.2	-0.2321888	126.2	-0.1631058	126.2	-0.2938018	126.2	-0.2683224	126.2	-0.3482409	126.2	-0.3138603	126.2	-0.3233243	126.2	-0.2937297	126.2	-0.2955856	126.2	-0.2711035
126.4	-0.2065084	126.4	-0.2949822	126.4	-0.2441802	126.4	-0.2365281	126.4	-0.2575938	126.4	-0.2256547	126.4	-0.2357728	126.4	-0.1601445	126.4	-0.289666	126.4	-0.2703629	126.4	-0.3479824	126.4	-0.3179975	126.4	-0.3260565	126.4	-0.3015954	126.4	-0.2981444	126.4	-0.2648272
126.6	-0.2098603	126.6	-0.2933901	126.6	-0.2446271	126.6	-0.2329378	126.6	-0.2629893	126.6	-0.2223603	126.6	-0.2355121	126.6	-0.1573927	126.6	-0.2882239	126.6	-0.2647121	126.6	-0.3475548	126.6	-0.3197353	126.6	-0.3215156	126.6	-0.2971791	126.6	-0.2923948	126.6	-0.2664544
126.8	-0.207993	126.8	-0.2918327	126.8	-0.2413712	126.8	-0.2357541	126.8	-0.2592284	126.8	-0.2205362	126.8	-0.2295053	126.8	-0.1590033	126.8	-0.2896076	126.8	-0.2684823	126.8	-0.3474867	126.8	-0.3104137	126.8	-0.3218714	126.8	-0.2979219	126.8	-0.289838	126.8	-0.2645038
127	-0.2059105	127	-0.2959096	127	-0.2456685	127	-0.2313017	127	-0.2631701	127	-0.22026	127	-0.2320924	127	-0.1617645	127	-0.2906629	127	-0.2609494	127	-0.3458982	127	-0.3137259	127	-0.3212272	127	-0.2997522	127	-0.2920074	127	-0.2650002
127.2	-0.2054909	127.2	-0.290269	127.2	-0.2418882	127.2	-0.2302676	127.2	-0.2626998	127.2	-0.2202853	127.2	-0.2317578	127.2	-0.1562137	127.2	-0.2925199	127.2	-0.2660633	127.2	-0.347752	127.2	-0.3147403	127.2	-0.3202827	127.2	-0.3006272	127.2	-0.2924917	127.2	-0.2653598
127.4	-0.2093491	127.4	-0.2961088	127.4	-0.2376172	127.4	-0.2306249	127.4	-0.2611381	127.4	-0.22023	127.4	-0.2345395	127.4	-0.1577931	127.4	-0.2862075	127.4	-0.2679844	127.4	-0.3483724	127.4	-0.3171314	127.4	-0.322122	127.4	-0.2991647	127.4	-0.2921953	127.4	-0.2636759
127.6	-0.2060308	127.6	-0.2862772	127.6	-0.2439745	127.6	-0.2305442	127.6	-0.254826	127.6	-0.2234834	127.6	-0.2325666	127.6	-0.1594656	127.6	-0.2931524	127.6	-0.2730042	127.6	-0.3498342	127.6	-0.3134761	127.6	-0.3223069	127.6	-0.2980214	127.6	-0.2893226	127.6	-0.2687134
127.8	-0.2089012	127.8	-0.2910554	127.8	-0.2367328	127.8	-0.2266599	127.8	-0.2596126	127.8	-0.2223371	127.8	-0.2310473	127.8	-0.15785	127.8	-0.2879768	127.8	-0.2617796	127.8	-0.3436592	127.8	-0.3138044	127.8	-0.3243373	127.8	-0.2970068	127.8	-0.286926	127.8	-0.2641564
128	-0.2073068	128	-0.2925607	128	-0.2390538	128	-0.2233191	128	-0.25483	128	-0.2235344	128	-0.2313707	128	-0.1616241	128	-0.2909421	128	-0.2659744	128	-0.3465365	128	-0.3122593	128	-0.3164694	128	-0.2970734	128	-0.2866434	128	-0.2678339
128.2	-0.2049123	128.2	-0.2898173	128.2	-0.2445439	128.2	-0.2268956	128.2	-0.2568458	128.2	-0.2194113	128.2	-0.2323591	128.2	-0.156809	128.2	-0.2868581	128.2	-0.2655025	128.2	-0.3429806	128.2	-0.3133752	128.2	-0.3211284	128.2	-0.2942778	128.2	-0.2892657	128.2	-0.2649288
128.4	-0.201859	128.4	-0.2891379	128.4	-0.2367824	128.4	-0.2271187	128.4	-0.2596	128.4	-0.2171483	128.4	-0.2302337	128.4	-0.1521735	128.4	-0.2877696	128.4	-0.2676353	128.4	-0.3458299	128.4	-0.3117154	128.4	-0.3220783	128.4	-0.2955671	128.4	-0.2887005	128.4	-0.2591855
128.6	-0.1996947	128.6	-0.2887194	128.6	-0.2407059	128.6	-0.2265914	128.6	-0.2541138	128.6	-0.2237469	128.6	-0.2295882	128.6	-0.1502179	128.6	-0.2834811	128.6	-0.2626222	128.6	-0.3453343	128.6	-0.3127457	128.6	-0.3176328	128.6	-0.2935599	128.6	-0.293044	128.6	-0.2627893
128.8	-0.2022318	128.8	-0.2874539	128.8	-0.2413615	128.8	-0.2274128	128.8	-0.2579241	128.8	-0.2139443	128.8	-0.2274213	128.8	-0.1578518	128.8	-0.2892213	128.8	-0.2601775	128.8	-0.3489007	128.8	-0.308105	128.8	-0.3199317	128.8	-0.2900127	128.8	-0.2857253	128.8	-0.2650981
129	-0.2000049	129	-0.2888128	129	-0.238971	129	-0.2277556	129	-0.2595941	129	-0.2221719	129	-0.227959	129	-0.1505856	129	-0.2863956	129	-0.2650512	129	-0.3475064	129	-0.312203	129	-0.323674	129	-0.2911885	129	-0.2871513	129	-0.264964
129.2	-0.2030754	129.2	-0.289433	129.2	-0.2399793	129.2	-0.2233302	129.2	-0.2551473	129.2	-0.2202534	129.2	-0.2290781	129.2	-0.1555116	129.2	-0.2820886	129.2	-0.2612783	129.2	-0.339911	129.2	-0.3168476	129.2	-0.3197427	129.2	-0.2928607	129.2	-0.2830759	129.2	-0.2632815
129.4	-0.2036137	129.4	-0.2890933	129.4	-0.234407	129.4	-0.2257277	129.4	-0.2566786	129.4	-0.2162792	129.4	-0.2302867	129.4	-0.1534083	129.4	-0.2858807	129.4	-0.260069	129.4	-0.3396586	129.4	-0.3068318	129.4	-0.3129396	129.4	-0.2887824	129.4	-0.2877143	129.4	-0.2595117
129.6	-0.2005527	129.6	-0.2874377	129.6	-0.2358371	129.6	-0.2300529	129.6	-0.2521113	129.6	-0.2186671	129.6	-0.2245332	129.6	-0.15438	129.6	-0.2850511	129.6	-0.2656744	129.6	-0.3455489	129.6	-0.3161655	129.6	-0.3181909	129.6	-0.2908542	129.6	-0.2849955	129.6	-0.2627913
129.8	-0.2021796	129.8	-0.2853719	129.8	-0.2345821	129.8	-0.2246359	129.8	-0.2591388	129.8	-0.2151568	129.8	-0.2252058	129.8	-0.1523704	129.8	-0.2880773	129.8	-0.2601699	129.8	-0.3441125	129.8	-0.3089716	129.8	-0.316427	129.8	-0.2946323	129.8	-0.2869237	129.8	-0.2605641
130	-0.2050894	130	-0.2852898	130	-0.2310665	130	-0.2272862	130	-0.253959	130	-0.2154287	130	-0.2270314	130	-0.1524189	130	-0.2847338	130	-0.2575466	130	-0.3410713	130	-0.3052692	130	-0.3142278	130	-0.2923743	130	-0.2807144	130	-0.2599742
130.2	-0.2000122	130.2	-0.282607	130.2	-0.2368218	130.2	-0.2243734	130.2	-0.2515658	130.2	-0.2176795	130.2	-0.2281736	130.2	-0.1522828	130.2	-0.2865786	130.2	-0.2566358	130.2	-0.3456644	130.2	-0.3113338	130.2	-0.308942	130.2	-0.2919508	130.2	-0.2837217	130.2	-0.2565442
130.4	-0.1998346	130.4	-0.2838246	130.4	-0.2364603	130.4	-0.229225	130.4	-0.254191	130.4	-0.2174352	130.4	-0.2257214	130.4	-0.1465979	130.4	-0.2791004	130.4	-0.2578619	130.4	-0.3417317	130.4	-0.3046657	130.4	-0.3105351	130.4	-0.2913474	130.4	-0.2841395	130.4	-0.259912
130.6	-0.2006559	130.6	-0.2839365	130.6	-0.2370707	130.6	-0.2295688	130.6	-0.2575168	130.6	-0.2196748	130.6	-0.2288718	130.6	-0.1499565	130.6	-0.2806605	130.6	-0.2585864	130.6	-0.3366287	130.6	-0.3026195	130.6	-0.3127449	130.6	-0.2894881	130.6	-0.2820461	130.6	-0.2602062
130.8	-0.1947638	130.8	-0.2842085	130.8	-0.2348001	130.8	-0.2291713	130.8	-0.2496401	130.8	-0.2132851	130.8	-0.2266961	130.8	-0.1474131	130.8	-0.2859949	130.8	-0.2560517	130.8	-0.3423167	130.8	-0.3056085	130.8	-0.313743	130.8	-0.2847172	130.8	-0.2806219	130.8	-0.2556011
131	-0.2022574	131	-0.2849687	131	-0.2307898	131	-0.2265002	131	-0.2538364	131	-0.2166383	131	-0.2270488	131	-0.1487898	131	-0.2796556	131	-0.2537761	131	-0.3383237	131	-0.3097596	131	-0.3149496	131	-0.2925704	131	-0.2813061	131	-0.2560555
131.2	-0.2002856	131.2	-0.2870908	131.2	-0.2335026	131.2	-0.2230824	131.2	-0.2499833	131.2	-0.2169271	131.2	-0.2229553	131.2	-0.1461243	131.2	-0.2821084	131.2	-0.2559475	131.2	-0.3416717	131.2	-0.3072999	131.2	-0.3114951	131.2	-0.2881749	131.2	-0.2868793	131.2	-0.2538087
131.4	-0.202429	131.4	-0.2800138	131.4	-0.2364673	131.4	-0.2223993	131.4	-0.2490937	131.4	-0.2127339	131.4	-0.2223153	131.4	-0.1552309	131.4	-0.2807133	131.4	-0.2593383	131.4	-0.3371257	131.4	-0.3065167	131.4	-0.3143274	131.4	-0.2886736	131.4	-0.2885174	131.4	-0.2560579
131.6	-0.2000265	131.6	-0.2849694	131.6	-0.2325646	131.6	-0.2208585	131.6	-0.2510554	131.6	-0.215468	131.6	-0.2262177	131.6	-0.1457364	131.6	-0.2804032	131.6	-0.2532869	131.6	-0.3395169	131.6	-0.3037655	131.6	-0.3123716	131.6	-0.2855266	131.6	-0.2813009	131.6	-0.2580044
131.8	-0.1957676	131.8	-0.2817029	131.8	-0.2357926	131.8	-0.2238489	131.8	-0.2476146	131.8	-0.2154462	131.8	-0.2257149	131.8	-0.1450639	131.8	-0.2780876	131.8	-0.2574464	131.8	-0.3376901	131.8	-0.303462	131.8	-0.3123937	131.8	-0.2858005	131.8	-0.2810982	131.8	-0.2616409
132	-0.1997882	132	-0.2825032	132	-0.2320358	132	-0.2212177	132	-0.2520065	132	-0.2144534	132	-0.2241164	132	-0.1440209	132	-0.2808058	132	-0.2551542	132	-0.337097	132	-0.3072946	132	-0.3117695	132	-0.286745	132	-0.2804427	132	-0.2537706
132.2	-0.1970412	132.2	-0.2841051	132.2	-0.2336509	132.2	-0.2200317	132.2	-0.2494795	132.2	-0.2135314	132.2	-0.2212754	132.2	-0.15236	132.2	-0.2781402	132.2	-0.2539138	132.2	-0.3377933	132.2	-0.3069516	132.2	-0.3085504	132.2	-0.2870479	132.2	-0.2763127	132.2	-0.2537834
132.4	-0.1947453	132.4	-0.2845642	132.4	-0.23062	132.4	-0.2189135	132.4	-0.2484071	132.4	-0.2174174	132.4	-0.2272306	132.4	-0.1412123	132.4	-0.2793382	132.4	-0.2544131	132.4	-0.3349343	132.4	-0.303923	132.4	-0.312963	132.4	-0.2849584	132.4	-0.2823188	132.4	-0.2552332
132.6	-0.1962031	132.6	-0.2820041	132.6	-0.2295715	132.6	-0.2199487	132.6	-0.2503498	132.6	-0.2165139	132.6	-0.2172862	132.6	-0.1502497	132.6	-0.2800567	132.6	-0.2549874	132.6	-0.3359917	132.6	-0.3041132	132.6	-0.3075933	132.6	-0.2883764	132.6	-0.2774681	132.6	-0.2521628
132.8	-0.1966746	132.8	-0.2782412	132.8	-0.2330406	132.8	-0.2209357	132.8	-0.2518395	132.8	-0.2096507	132.8	-0.2217912	132.8	-0.143296	132.8	-0.2819895	132.8	-0.2566352	132.8	-0.3369155	132.8	-0.3012328	132.8	-0.31105	132.8	-0.2850749	132.8	-0.2790367	132.8	-0.2551414
133	-0.1959196	133	-0.2795998	133	-0.2346545	133	-0.2198743	133	-0.2448689	133	-0.2101537	133	-0.216704	133	-0.1430204	133	-0.2775697	133	-0.2529886	133	-0.3350902	133	-0.2953868	133	-0.309753	133	-0.2838602	133	-0.2773927	133	-0.2550805
133.2	-0.1939449	133.2	-0.2752331	133.2	-0.2342769	133.2	-0.2198918	133.2	-0.2509558	133.2	-0.2101821	133.2	-0.2202788	133.2	-0.1461618	133.2	-0.2752111	133.2	-0.2482481	133.2	-0.3360171	133.2	-0.3036993	133.2	-0.3071909	133.2	-0.2841025	133.2	-0.2770369	133.2	-0.2531647
133.4	-0.1943747	133.4	-0.2785201	133.4	-0.2299239	133.4	-0.2184135	133.4	-0.2440711	133.4	-0.2108479	133.4	-0.2231907	133.4	-0.1486923	133.4	-0.2753819	133.4	-0.2519899	133.4	-0.3357215	133.4	-0.3034028	133.4	-0.3112769	133.4	-0.282759	133.4	-0.2798483	133.4	-0.2551097
133.6	-0.1959953	133.6	-0.2793629	133.6	-0.2279	133.6	-0.2196889	133.6	-0.2470494	133.6	-0.2084946	133.6	-0.2221705	133.6	-0.1462787	133.6	-0.272368	133.6	-0.2519476	133.6	-0.3311243	133.6	-0.3017271	133.6	-0.3026166	133.6	-0.285975	133.6	-0.2751915	133.6	-0.2452524
133.8	-0.1970121	133.8	-0.2819121	133.8	-0.2346545	133.8	-0.2187679	133.8	-0.2487602	133.8	-0.2085926	133.8	-0.2182135	133.8	-0.1435743	133.8	-0.2807986	133.8	-0.250025	133.8	-0.3346977	133.8	-0.302348	133.8	-0.3077798	133.8	-0.2831037	133.8	-0.27661	133.8	-0.2474305
134	-0.1921135	134	-0.2772698	134	-0.2248963	134	-0.215991	134	-0.2447767	134	-0.2074525	134	-0.2136327	134	-0.1473801	134	-0.2748446	134	-0.2478125	134	-0.330956	134	-0.2961013	134	-0.3096726	134	-0.2815149	134	-0.2785569	134	-0.2540396
134.2	-0.1928056	134.2	-0.2777931	134.2	-0.2278351	134.2	-0.219065	134.2	-0.2493198	134.2	-0.2080522	134.2	-0.2232892	134.2	-0.1458873	134.2	-0.2726244	134.2	-0.2482997	134.2	-0.3342775	134.2	-0.2998114	134.2	-0.3042285	134.2	-0.2803487	134.2	-0.2707095	134.2	-0.2507852
134.4	-0.1925201	134.4	-0.2791403	134.4	-0.2252852	134.4	-0.2162719	134.4	-0.24484	134.4	-0.2097246	134.4	-0.2212701	134.4	-0.1398205	134.4	-0.276568	134.4	-0.2491735	134.4	-0.3340292	134.4	-0.2996595	134.4	-0.3073981	134.4	-0.279575	134.4	-0.2748548	134.4	-0.2521966
134.6	-0.1966623	134.6	-0.2771859	134.6	-0.2298004	134.6	-0.2174246	134.6	-0.2421303	134.6	-0.2037756	134.6	-0.2156074	134.6	-0.1483477	134.6	-0.277176	134.6	-0.2519922	134.6	-0.3344755	134.6	-0.3015438	134.6	-0.3027112	134.6	-0.28137	134.6	-0.2754671	134.6	-0.2505896
134.8	-0.1893439	134.8	-0.2804264	134.8	-0.229028	134.8	-0.217134	134.8	-0.2411949	134.8	-0.2063524	134.8	-0.2158217	134.8	-0.1362403	134.8	-0.2683445	134.8	-0.2462098	134.8	-0.3338223	134.8	-0.2933649	134.8	-0.3037484	134.8	-0.2848998	134.8	-0.2746637	134.8	-0.250277
135	-0.1911623	135	-0.2779908	135	-0.2251572	135	-0.2195527	135	-0.2446457	135	-0.2048104	135	-0.2177157	135	-0.1405808	135	-0.2751732	135	-0.2489834	135	-0.3338537	135	-0.296777	135	-0.3090742	135	-0.2821296	135	-0.2740375	135	-0.2471935
135.2	-0.19066	135.2	-0.2773435	135.2	-0.2265056	135.2	-0.2169569	135.2	-0.2415849	135.2	-0.2051233	135.2	-0.2174305	135.2	-0.1419571	135.2	-0.2698151	135.2	-0.2473201	135.2	-0.3329107	135.2	-0.2933289	135.2	-0.3033869	135.2	-0.2798463	135.2	-0.270357	135.2	-0.2487778
135.4	-0.1908637	135.4	-0.2748225	135.4	-0.2227165	135.4	-0.2196006	135.4	-0.2424067	135.4	-0.2032267	135.4	-0.2168816	135.4	-0.1416021	135.4	-0.2773663	135.4	-0.2477713	135.4	-0.3298898	135.4	-0.2964188	135.4	-0.306593	135.4	-0.2798358	135.4	-0.2715116	135.4	-0.2507229
135.6	-0.1923911	135.6	-0.2737669	135.6	-0.2259748	135.6	-0.2167392	135.6	-0.2421159	135.6	-0.2055881	135.6	-0.2143861	135.6	-0.1409884	135.6	-0.2738138	135.6	-0.2472066	135.6	-0.3316678	135.6	-0.2957684	135.6	-0.3033807	135.6	-0.276693	135.6	-0.2731463	135.6	-0.2473291
135.8	-0.1926732	135.8	-0.273732	135.8	-0.2224218	135.8	-0.2134849	135.8	-0.2468494	135.8	-0.2107182	135.8	-0.2124443	135.8	-0.1402657	135.8	-0.2749555	135.8	-0.242379	135.8	-0.3300803	135.8	-0.2967968	135.8	-0.3010573	135.8	-0.2775546	135.8	-0.2716172	135.8	-0.2456438
136	-0.1874462	136	-0.275277	136	-0.2284868	136	-0.215458	136	-0.240762	136	-0.2034702	136	-0.2135281	136	-0.139939	136	-0.2700075	136	-0.245489	136	-0.3267374	136	-0.2944334	136	-0.2986982	136	-0.2783704	136	-0.2741667	136	-0.248077
136.2	-0.188119	136.2	-0.279819	136.2	-0.2234013	136.2	-0.2126641	136.2	-0.2468329	136.2	-0.200295	136.2	-0.2095936	136.2	-0.1426724	136.2	-0.2748839	136.2	-0.2448906	136.2	-0.3286374	136.2	-0.2936483	136.2	-0.3057716	136.2	-0.2810268	136.2	-0.2743166	136.2	-0.2441677
136.4	-0.1896203	136.4	-0.2782235	136.4	-0.2278845	136.4	-0.2133512	136.4	-0.2377416	136.4	-0.2048722	136.4	-0.214528	136.4	-0.1404426	136.4	-0.2711774	136.4	-0.2436142	136.4	-0.3275344	136.4	-0.2930382	136.4	-0.3018892	136.4	-0.2791438	136.4	-0.2707098	136.4	-0.2432233
136.6	-0.1907272	136.6	-0.2770525	136.6	-0.2256125	136.6	-0.218725	136.6	-0.2416296	136.6	-0.2062308	136.6	-0.2157965	136.6	-0.1366403	136.6	-0.2672124	136.6	-0.2467095	136.6	-0.3289377	136.6	-0.2988364	136.6	-0.2959377	136.6	-0.2733961	136.6	-0.2716807	136.6	-0.2454886
136.8	-0.1891104	136.8	-0.2757338	136.8	-0.2235841	136.8	-0.214574	136.8	-0.2473001	136.8	-0.206821	136.8	-0.2137297	136.8	-0.1361603	136.8	-0.2685298	136.8	-0.2411047	136.8	-0.3286895	136.8	-0.29185	136.8	-0.3037018	136.8	-0.2773406	136.8	-0.2714006	136.8	-0.2419786
137	-0.1884225	137	-0.2759829	137	-0.2205916	137	-0.2165377	137	-0.2391786	137	-0.2014418	137	-0.2116986	137	-0.1354721	137	-0.2707982	137	-0.2472224	137	-0.3266681	137	-0.2925428	137	-0.3024451	137	-0.2750913	137	-0.2732148	137	-0.2459133
137.2	-0.1850106	137.2	-0.2736272	137.2	-0.2256031	137.2	-0.2138153	137.2	-0.240604	137.2	-0.2034551	137.2	-0.2089205	137.2	-0.1355364	137.2	-0.2695289	137.2	-0.2445078	137.2	-0.3256748	137.2	-0.293454	137.2	-0.297351	137.2	-0.2777216	137.2	-0.2688586	137.2	-0.2433558
137.4	-0.1849132	137.4	-0.2755595	137.4	-0.2243862	137.4	-0.2139592	137.4	-0.2422856	137.4	-0.2005161	137.4	-0.2092414	137.4	-0.1364216	137.4	-0.2698491	137.4	-0.2408936	137.4	-0.3251803	137.4	-0.2988478	137.4	-0.2996125	137.4	-0.2782966	137.4	-0.269466	137.4	-0.2460783
137.6	-0.1917312	137.6	-0.2693598	137.6	-0.2227495	137.6	-0.2085884	137.6	-0.241013	137.6	-0.2022247	137.6	-0.2143183	137.6	-0.1392259	137.6	-0.2670493	137.6	-0.2471098	137.6	-0.3222629	137.6	-0.2972775	137.6	-0.2979536	137.6	-0.2722544	137.6	-0.2688807	137.6	-0.2493165
137.8	-0.1855758	137.8	-0.2690564	137.8	-0.2266674	137.8	-0.2102318	137.8	-0.2436739	137.8	-0.2009963	137.8	-0.2147505	137.8	-0.1340176	137.8	-0.2697275	137.8	-0.246449	137.8	-0.3255463	137.8	-0.2912149	137.8	-0.2947783	137.8	-0.2738272	137.8	-0.2703365	137.8	-0.242157
138	-0.1856966	138	-0.271216	138	-0.2193061	138	-0.2115658	138	-0.2358719	138	-0.203186	138	-0.2083256	138	-0.1367377	138	-0.2648516	138	-0.2453263	138	-0.3240494	138	-0.2919485	138	-0.299969	138	-0.2744195	138	-0.2731768	138	-0.2484392
138.2	-0.1849022	138.2	-0.2734727	138.2	-0.2175525	138.2	-0.2125025	138.2	-0.2345415	138.2	-0.203462	138.2	-0.2103344	138.2	-0.1371709	138.2	-0.26978	138.2	-0.2404658	138.2	-0.3280892	138.2	-0.2927297	138.2	-0.2992096	138.2	-0.2753603	138.2	-0.2651283	138.2	-0.2431795
138.4	-0.1853331	138.4	-0.2708761	138.4	-0.2227654	138.4	-0.212191	138.4	-0.2365486	138.4	-0.2040255	138.4	-0.2119102	138.4	-0.137382	138.4	-0.2670787	138.4	-0.2425274	138.4	-0.3245272	138.4	-0.2888432	138.4	-0.2957255	138.4	-0.273729	138.4	-0.2688451	138.4	-0.2433387
138.6	-0.1841354	138.6	-0.2726519	138.6	-0.2199993	138.6	-0.210496	138.6	-0.2351141	138.6	-0.2008872	138.6	-0.2090074	138.6	-0.1339473	138.6	-0.2654396	138.6	-0.2418991	138.6	-0.3242459	138.6	-0.2918009	138.6	-0.2947495	138.6	-0.2742074	138.6	-0.2688091	138.6	-0.2415711
138.8	-0.1823214	138.8	-0.2733686	138.8	-0.2172583	138.8	-0.2098943	138.8	-0.2378748	138.8	-0.2057224	138.8	-0.2104075	138.8	-0.1345315	138.8	-0.2613872	138.8	-0.2381643	138.8	-0.3217494	138.8	-0.2892279	138.8	-0.2983035	138.8	-0.268435	138.8	-0.261757	138.8	-0.2391487
139	-0.1813441	139	-0.2713597	139	-0.2189023	139	-0.2101576	139	-0.2346331	139	-0.2014987	139	-0.2046196	139	-0.1336901	139	-0.2660512	139	-0.2401073	139	-0.3218945	139	-0.293245	139	-0.2973731	139	-0.2708921	139	-0.2655575	139	-0.2429442
139.2	-0.1832973	139.2	-0.2705861	139.2	-0.2156139	139.2	-0.2062613	139.2	-0.2333514	139.2	-0.2014974	139.2	-0.2074752	139.2	-0.1361443	139.2	-0.2672042	139.2	-0.2434478	139.2	-0.3280774	139.2	-0.2937541	139.2	-0.2965198	139.2	-0.271695	139.2	-0.2643843	139.2	-0.2419171
139.4	-0.1832263	139.4	-0.2689188	139.4	-0.2177959	139.4	-0.2130826	139.4	-0.2302655	139.4	-0.1996989	139.4	-0.2097599	139.4	-0.1314695	139.4	-0.267522	139.4	-0.2425348	139.4	-0.3229719	139.4	-0.2908781	139.4	-0.2942882	139.4	-0.2710335	139.4	-0.2662967	139.4	-0.2447106
139.6	-0.1785123	139.6	-0.2764206	139.6	-0.219648	139.6	-0.2075288	139.6	-0.2382869	139.6	-0.200348	139.6	-0.2079737	139.6	-0.1341156	139.6	-0.2642646	139.6	-0.2405284	139.6	-0.3221194	139.6	-0.2855915	139.6	-0.2958913	139.6	-0.2692644	139.6	-0.2620889	139.6	-0.2354089
139.8	-0.1820004	139.8	-0.2703042	139.8	-0.2181042	139.8	-0.2061707	139.8	-0.2334873	139.8	-0.2021993	139.8	-0.2084081	139.8	-0.1320965	139.8	-0.2637678	139.8	-0.2410856	139.8	-0.318467	139.8	-0.2886481	139.8	-0.2990663	139.8	-0.2700956	139.8	-0.2614272	139.8	-0.2421945
140	-0.1885754	140	-0.2721097	140	-0.2211752	140	-0.2118273	140	-0.2368098	140	-0.201799	140	-0.2074038	140	-0.1329644	140	-0.2644132	140	-0.2398816	140	-0.3180079	140	-0.2885326	140	-0.2943567	140	-0.2687848	140	-0.2652827	140	-0.237054
140.2	-0.1816574	140.2	-0.268497	140.2	-0.2204342	140.2	-0.2063343	140.2	-0.2390654	140.2	-0.197079	140.2	-0.2072857	140.2	-0.13085	140.2	-0.2665923	140.2	-0.2393889	140.2	-0.3216097	140.2	-0.2867228	140.2	-0.295383	140.2	-0.2697905	140.2	-0.2622395	140.2	-0.2416738
140.4	-0.1823241	140.4	-0.2673316	140.4	-0.2177963	140.4	-0.2046012	140.4	-0.2359754	140.4	-0.1976849	140.4	-0.2060874	140.4	-0.1329163	140.4	-0.2618659	140.4	-0.2385077	140.4	-0.3197622	140.4	-0.2896649	140.4	-0.2935809	140.4	-0.2661237	140.4	-0.2612604	140.4	-0.2405929
140.6	-0.1850324	140.6	-0.2669035	140.6	-0.2184091	140.6	-0.21161	140.6	-0.233966	140.6	-0.1973134	140.6	-0.2095687	140.6	-0.1293223	140.6	-0.2610059	140.6	-0.2429373	140.6	-0.3193089	140.6	-0.2906238	140.6	-0.290224	140.6	-0.2684905	140.6	-0.2638313	140.6	-0.2418438
140.8	-0.1793873	140.8	-0.2685979	140.8	-0.2232212	140.8	-0.2071774	140.8	-0.2301897	140.8	-0.1972526	140.8	-0.2059963	140.8	-0.1283641	140.8	-0.2616718	140.8	-0.2368384	140.8	-0.3196754	140.8	-0.2851364	140.8	-0.2970536	140.8	-0.2656154	140.8	-0.2653149	140.8	-0.2379319
141	-0.1844237	141	-0.2616718	141	-0.2181	141	-0.2067161	141	-0.2300461	141	-0.1985693	141	-0.2084619	141	-0.133361	141.01	-0.2613444	141.01	-0.2381283	141.01	-0.3192505	141.01	-0.2874825	141.01	-0.2930008	141.01	-0.2695878	141.01	-0.2636923	141.01	-0.2415826
141.2	-0.1785415	141.2	-0.2634895	141.2	-0.2186166	141.2	-0.2043568	141.2	-0.2351294	141.2	-0.1952611	141.2	-0.2065198	141.2	-0.1282648	141.2	-0.2614785	141.2	-0.236012	141.2	-0.3229994	141.2	-0.2851721	141.2	-0.2905007	141.2	-0.2675719	141.2	-0.2603647	141.2	-0.2408141
141.4	-0.1805828	141.4	-0.2640069	141.4	-0.2177789	141.4	-0.2084614	141.4	-0.2317823	141.4	-0.1994048	141.4	-0.200943	141.4	-0.1295054	141.4	-0.2640213	141.4	-0.2360079	141.4	-0.3209698	141.4	-0.2830517	141.4	-0.2919697	141.4	-0.2675284	141.4	-0.2623188	141.4	-0.2412049
141.6	-0.1806666	141.6	-0.2690229	141.6	-0.2141362	141.6	-0.2068215	141.6	-0.2299033	141.6	-0.1946996	141.6	-0.2035438	141.6	-0.1328214	141.6	-0.263561	141.6	-0.2363903	141.6	-0.3185937	141.6	-0.2842617	141.6	-0.290187	141.6	-0.2721198	141.6	-0.2632031	141.6	-0.2407524
141.8	-0.1782271	141.8	-0.2661702	141.8	-0.2160236	141.8	-0.2035567	141.8	-0.2321897	141.8	-0.1933376	141.8	-0.2050909	141.8	-0.1306643	141.8	-0.2606811	141.8	-0.2383259	141.8	-0.3218062	141.8	-0.2802666	141.8	-0.2887003	141.8	-0.2657323	141.8	-0.2595979	141.8	-0.235665
142	-0.1807005	142	-0.2664009	142	-0.2147673	142	-0.2033579	142	-0.2329217	142	-0.1965995	142	-0.2021659	142	-0.1271298	142	-0.2608019	142	-0.235311	142	-0.3131987	142	-0.2831828	142	-0.2910827	142	-0.2735029	142	-0.2621098	142	-0.2393583
142.2	-0.1780185	142.2	-0.2671689	142.2	-0.215727	142.2	-0.2088157	142.2	-0.2348907	142.2	-0.1982888	142.2	-0.2047696	142.2	-0.1278726	142.2	-0.263238	142.2	-0.2338087	142.2	-0.3172905	142.2	-0.281097	142.2	-0.2872642	142.2	-0.2654235	142.2	-0.2594003	142.2	-0.2369562
142.4	-0.1796415	142.4	-0.2669703	142.4	-0.2166959	142.4	-0.2064974	142.4	-0.2288111	142.4	-0.1955675	142.4	-0.2041487	142.4	-0.1336272	142.4	-0.2602727	142.4	-0.2325357	142.4	-0.3168672	142.4	-0.2865735	142.4	-0.2885232	142.4	-0.2664337	142.4	-0.2582762	142.4	-0.2398823
142.6	-0.1757258	142.6	-0.2629419	142.6	-0.2170659	142.6	-0.2067299	142.6	-0.2312028	142.6	-0.1957567	142.6	-0.2075363	142.6	-0.1258092	142.6	-0.2564515	142.6	-0.2371625	142.6	-0.3169699	142.6	-0.2818743	142.6	-0.2901492	142.6	-0.2649907	142.6	-0.2580647	142.6	-0.23988
142.8	-0.1786306	142.8	-0.2664133	142.8	-0.2155823	142.8	-0.2080987	142.8	-0.2331167	142.8	-0.1939137	142.8	-0.2022765	142.8	-0.1304129	142.8	-0.256585	142.8	-0.2360497	142.8	-0.3167329	142.8	-0.2826667	142.8	-0.2873397	142.8	-0.2648394	142.8	-0.2600636	142.8	-0.2351691
143	-0.1799417	143	-0.2652583	143	-0.2138402	143	-0.2044008	143	-0.230695	143	-0.1907313	143	-0.203188	143	-0.1261207	143	-0.2592324	143	-0.2293202	143	-0.3127871	143	-0.2828344	143	-0.2891906	143	-0.2649211	143	-0.260599	143	-0.2313026
143.21	-0.176039	143.21	-0.2614863	143.21	-0.21388	143.21	-0.2048814	143.21	-0.2289142	143.21	-0.1920173	143.21	-0.2056156	143.21	-0.1281856	143.2	-0.2556425	143.2	-0.2344881	143.2	-0.3151591	143.2	-0.2796366	143.2	-0.2893026	143.2	-0.2656051	143.2	-0.2564987	143.2	-0.2365705
143.4	-0.1779444	143.4	-0.2674883	143.4	-0.2153393	143.4	-0.2076385	143.4	-0.2309511	143.4	-0.1921827	143.4	-0.2021015	143.4	-0.1244762	143.4	-0.2630433	143.4	-0.2342689	143.4	-0.3154756	143.4	-0.2843654	143.4	-0.2852557	143.4	-0.2652688	143.4	-0.2592707	143.4	-0.2395515
143.6	-0.1786259	143.6	-0.259041	143.6	-0.2139831	143.6	-0.2013437	143.6	-0.2324998	143.6	-0.1966624	143.6	-0.2057774	143.6	-0.1240424	143.6	-0.2573134	143.6	-0.2304993	143.6	-0.3144234	143.6	-0.2863177	143.6	-0.2916291	143.6	-0.2636343	143.6	-0.2555215	143.6	-0.2349704
143.8	-0.176729	143.8	-0.265695	143.8	-0.2148516	143.8	-0.2030549	143.8	-0.2264482	143.8	-0.192488	143.8	-0.2032382	143.8	-0.1329489	143.8	-0.2563453	143.8	-0.2257342	143.8	-0.3129938	143.8	-0.2849516	143.8	-0.2866786	143.8	-0.2598828	143.8	-0.2602606	143.8	-0.2361448
144	-0.1754769	144	-0.2585036	144	-0.2104675	144	-0.205023	144	-0.2304858	144	-0.1994776	144	-0.1971571	144	-0.122401	144	-0.2533549	144	-0.2290875	144	-0.3143127	144	-0.281597	144	-0.2886428	144	-0.264241	144	-0.2573638	144	-0.2345533
144.2	-0.1784787	144.2	-0.2639834	144.2	-0.2102302	144.2	-0.2025622	144.2	-0.2292398	144.2	-0.1940428	144.2	-0.2065174	144.2	-0.1246476	144.2	-0.2564252	144.2	-0.2295861	144.2	-0.3133627	144.2	-0.277905	144.2	-0.2898287	144.2	-0.2628858	144.2	-0.2586343	144.2	-0.2321048
144.4	-0.1749298	144.4	-0.2654939	144.4	-0.2112249	144.4	-0.2043257	144.4	-0.2303841	144.4	-0.1948558	144.4	-0.2036362	144.4	-0.1224617	144.4	-0.2582713	144.4	-0.2303587	144.4	-0.3128608	144.4	-0.2803182	144.4	-0.2870692	144.4	-0.2612454	144.4	-0.2579968	144.4	-0.2340696
144.6	-0.1736964	144.6	-0.2647198	144.6	-0.2126153	144.6	-0.2000362	144.6	-0.2261094	144.6	-0.19403	144.6	-0.1994332	144.6	-0.1250874	144.6	-0.2565242	144.6	-0.2280128	144.6	-0.3126447	144.6	-0.2848209	144.6	-0.2888226	144.6	-0.262261	144.6	-0.2558562	144.6	-0.2297532
144.8	-0.1746177	144.8	-0.2631137	144.8	-0.2138063	144.8	-0.2034504	144.8	-0.2330461	144.8	-0.1932794	144.8	-0.1996954	144.8	-0.1240791	144.8	-0.2534516	144.8	-0.2324887	144.8	-0.3147479	144.8	-0.2791463	144.8	-0.2829532	144.8	-0.2644767	144.8	-0.2575856	144.8	-0.231821
145	-0.1752097	145	-0.2654939	145	-0.21082	145	-0.1998457	145	-0.228861	145	-0.1934855	145	-0.1984024	145	-0.1244544	145	-0.2546442	145	-0.2294679	145	-0.3093784	145	-0.2762466	145	-0.285768	145	-0.262404	145	-0.2529391	145	-0.2308836
145.2	-0.17681	145.2	-0.2563413	145.2	-0.2124012	145.2	-0.1981792	145.2	-0.2271876	145.2	-0.1908737	145.2	-0.1985313	145.2	-0.1250618	145.2	-0.2572933	145.2	-0.2311708	145.2	-0.3131236	145.2	-0.2774522	145.2	-0.2874942	145.2	-0.2577823	145.2	-0.2545664	145.2	-0.2294159
145.4	-0.1722439	145.4	-0.2602558	145.4	-0.2102892	145.4	-0.2052916	145.4	-0.2270271	145.4	-0.1864024	145.4	-0.1992669	145.4	-0.122524	145.4	-0.2518284	145.4	-0.2287076	145.4	-0.3099694	145.4	-0.278521	145.4	-0.2834439	145.4	-0.2563042	145.4	-0.2643489	145.4	-0.2291384
145.6	-0.1713638	145.6	-0.2609592	145.6	-0.2070987	145.6	-0.1958038	145.6	-0.228278	145.6	-0.19012	145.6	-0.1966496	145.6	-0.1180678	145.6	-0.2506984	145.6	-0.2331962	145.6	-0.3127226	145.6	-0.2755524	145.6	-0.2824818	145.6	-0.2597555	145.6	-0.2558374	145.6	-0.2288668
145.8	-0.1724372	145.8	-0.2682738	145.8	-0.211113	145.8	-0.1986562	145.8	-0.2279257	145.8	-0.1912767	145.8	-0.2035499	145.8	-0.1241549	145.8	-0.2534234	145.8	-0.229314	145.8	-0.3076145	145.8	-0.2798061	145.8	-0.2830798	145.8	-0.2586673	145.8	-0.2532408	145.8	-0.2296597
146	-0.1742132	146	-0.2571369	146	-0.2116381	146	-0.2000433	146	-0.2280712	146	-0.1877763	146	-0.1958797	146	-0.1225566	146	-0.2527765	146	-0.2269203	146	-0.3071596	146	-0.2766074	146	-0.2843151	146	-0.2626429	146	-0.2527217	146	-0.2322899
146.2	-0.1728747	146.2	-0.260006	146.2	-0.2081587	146.2	-0.1999415	146.2	-0.2246995	146.2	-0.1925468	146.2	-0.1959333	146.2	-0.1203405	146.2	-0.2508934	146.2	-0.2296784	146.2	-0.3120431	146.2	-0.2780754	146.2	-0.2814581	146.2	-0.2619458	146.2	-0.2535487	146.2	-0.22866
146.4	-0.1787224	146.4	-0.263732	146.4	-0.2030859	146.4	-0.1989963	146.4	-0.2264765	146.4	-0.1861143	146.4	-0.1956981	146.4	-0.1224414	146.4	-0.2554337	146.4	-0.2241801	146.4	-0.3089048	146.4	-0.2730486	146.4	-0.2834089	146.4	-0.2578158	146.4	-0.2553246	146.4	-0.233497
146.6	-0.1750307	146.6	-0.2588728	146.6	-0.2074609	146.6	-0.2001737	146.6	-0.2250135	146.6	-0.1916819	146.6	-0.2029468	146.6	-0.1240604	146.6	-0.2536449	146.6	-0.2287429	146.6	-0.3092559	146.6	-0.2765263	146.6	-0.2817869	146.6	-0.2611618	146.6	-0.2521853	146.6	-0.230993
146.8	-0.1679645	146.8	-0.2597138	146.8	-0.2086043	146.8	-0.1976462	146.8	-0.2263826	146.8	-0.1871505	146.8	-0.1982443	146.8	-0.1204506	146.8	-0.2492058	146.8	-0.2283277	146.8	-0.3105455	146.8	-0.2757833	146.8	-0.2858765	146.8	-0.2586593	146.8	-0.2523526	146.8	-0.2298514
147	-0.170818	147	-0.2602116	147	-0.2067417	147	-0.2019849	147	-0.2236437	147	-0.190127	147	-0.1957033	147	-0.1187626	147	-0.2529587	147	-0.2236388	147	-0.3065708	147	-0.2700738	147	-0.2808137	147	-0.257857	147	-0.2558244	147	-0.2276657
147.2	-0.17367	147.2	-0.263535	147.2	-0.2074049	147.2	-0.1985693	147.2	-0.2232432	147.2	-0.1883702	147.2	-0.1987398	147.2	-0.1216575	147.2	-0.2542484	147.2	-0.2258583	147.2	-0.3082349	147.2	-0.2730483	147.2	-0.2837187	147.2	-0.2565986	147.2	-0.2542975	147.2	-0.2289097
147.4	-0.1701842	147.4	-0.2511986	147.4	-0.2098037	147.4	-0.1976737	147.4	-0.2306795	147.4	-0.1898862	147.4	-0.1971391	147.4	-0.1207005	147.4	-0.2529854	147.4	-0.2288995	147.4	-0.3098226	147.4	-0.2756163	147.4	-0.2862381	147.4	-0.2583204	147.4	-0.2491314	147.4	-0.2308318
147.6	-0.1753382	147.6	-0.2594733	147.6	-0.2072861	147.6	-0.1993906	147.6	-0.225202	147.6	-0.1862435	147.6	-0.1965798	147.6	-0.1202502	147.6	-0.2509777	147.6	-0.2250079	147.6	-0.3056836	147.6	-0.2783841	147.6	-0.2773437	147.6	-0.2549799	147.6	-0.2538224	147.6	-0.2264272
147.8	-0.1727542	147.8	-0.2547815	147.8	-0.2053776	147.8	-0.1959488	147.8	-0.2202932	147.8	-0.1907932	147.8	-0.1999258	147.8	-0.1219454	147.8	-0.2498435	147.8	-0.2302155	147.8	-0.3060856	147.8	-0.2710774	147.8	-0.2807362	147.8	-0.2578897	147.8	-0.2465036	147.8	-0.2253377
148	-0.1736397	148	-0.2579021	148	-0.2060567	148	-0.1952939	148	-0.2234468	148	-0.1892435	148	-0.1960045	148	-0.1197659	148	-0.2560946	148	-0.2247879	148	-0.308477	148	-0.2757543	148	-0.2813204	148	-0.2533055	148	-0.2524014	148	-0.2277683
148.2	-0.1745342	148.2	-0.25597	148.2	-0.2068317	148.2	-0.1987579	148.2	-0.2190633	148.2	-0.1851632	148.2	-0.1949405	148.2	-0.1186017	148.2	-0.2490616	148.2	-0.220808	148.2	-0.3043491	148.2	-0.2734857	148.2	-0.2819225	148.2	-0.2545809	148.2	-0.2531229	148.2	-0.2244396
148.4	-0.1705042	148.4	-0.2621717	148.4	-0.2082289	148.4	-0.1980874	148.4	-0.2225802	148.4	-0.1903591	148.4	-0.1988627	148.4	-0.1202124	148.4	-0.2476304	148.4	-0.2272824	148.4	-0.3104265	148.4	-0.2731186	148.4	-0.2767854	148.4	-0.2551121	148.4	-0.2439004	148.4	-0.2307805
148.6	-0.168439	148.6	-0.2605834	148.6	-0.2085722	148.6	-0.1909915	148.6	-0.2198982	148.6	-0.1858574	148.6	-0.1938054	148.6	-0.1137586	148.6	-0.248964	148.6	-0.2225067	148.6	-0.3066767	148.6	-0.2704746	148.6	-0.2834948	148.6	-0.2505336	148.6	-0.2484885	148.6	-0.2292994
148.8	-0.1666289	148.8	-0.2546219	148.8	-0.2023992	148.8	-0.1957533	148.8	-0.2247874	148.8	-0.1867223	148.8	-0.1919128	148.8	-0.1153317	148.8	-0.2469854	148.8	-0.2270875	148.8	-0.30481	148.8	-0.2718402	148.8	-0.2793344	148.8	-0.2518888	148.8	-0.2490438	148.8	-0.2296275
149	-0.1695984	149	-0.2602658	149	-0.2034913	149	-0.1959309	149	-0.2164522	149	-0.1850244	149	-0.1973068	149	-0.1149702	149	-0.246916	149	-0.2207455	149	-0.3063403	149	-0.2709071	149	-0.2771835	149	-0.2506332	149	-0.2492435	149	-0.228577
149.2	-0.1701146	149.2	-0.2576674	149.2	-0.2017196	149.2	-0.1994617	149.2	-0.2208244	149.2	-0.188425	149.2	-0.1943499	149.2	-0.1179184	149.2	-0.2490063	149.2	-0.2220312	149.2	-0.3045776	149.2	-0.2736944	149.2	-0.2796624	149.2	-0.2493903	149.2	-0.2496605	149.2	-0.2236794
149.4	-0.1676512	149.4	-0.2511831	149.4	-0.2036597	149.4	-0.194821	149.4	-0.2198865	149.4	-0.1865923	149.4	-0.1923401	149.4	-0.1147507	149.4	-0.2459447	149.4	-0.2206928	149.4	-0.3041403	149.4	-0.2756846	149.4	-0.2745979	149.4	-0.2534577	149.4	-0.248146	149.4	-0.2175553
149.6	-0.1673667	149.6	-0.2547908	149.6	-0.2067548	149.6	-0.1888293	149.6	-0.2213171	149.6	-0.1881911	149.6	-0.1927615	149.6	-0.1184896	149.6	-0.2548977	149.6	-0.2254133	149.6	-0.3066402	149.6	-0.2694484	149.6	-0.2746752	149.6	-0.2494893	149.6	-0.2460501	149.6	-0.2283938
149.8	-0.1655152	149.8	-0.2560641	149.8	-0.2032065	149.8	-0.1940026	149.8	-0.2174233	149.8	-0.1844032	149.8	-0.1934149	149.8	-0.1163888	149.8	-0.2501009	149.8	-0.2220263	149.8	-0.3084504	149.8	-0.271006	149.8	-0.2767907	149.8	-0.250157	149.8	-0.248366	149.8	-0.2250097
150	-0.1754187	150	-0.2589288	150	-0.2084934	150	-0.2046795	150	-0.2204	150	-0.1930796	150	-0.2061349	150	-0.114491	150	-0.2458055	150	-0.2198046	150	-0.3053219	150	-0.2670338	150	-0.2760002	150	-0.2519909	150	-0.2454612	150	-0.2217362
150.2	-0.1767864	150.2	-0.2578326	150.2	-0.2062747	150.2	-0.1973909	150.2	-0.2236921	150.2	-0.1875955	150.2	-0.2019813	150.2	-0.110743	150.2	-0.2494847	150.2	-0.2200594	150.2	-0.2991578	150.2	-0.2682882	150.2	-0.2736827	150.2	-0.2485936	150.2	-0.2439869	150.2	-0.2205341
150.4	-0.1709092	150.4	-0.2600048	150.4	-0.2050658	150.4	-0.1998147	150.4	-0.2235848	150.4	-0.1895611	150.4	-0.2040711	150.4	-0.1112763	150.4	-0.2413833	150.4	-0.2192607	150.4	-0.3016461	150.4	-0.2671774	150.4	-0.2752105	150.4	-0.2530051	150.4	-0.2470769	150.4	-0.2266168
150.6	-0.1748901	150.6	-0.2583182	150.6	-0.2087351	150.6	-0.1932767	150.6	-0.2184766	150.6	-0.1836616	150.6	-0.2018071	150.6	-0.1067728	150.6	-0.2413404	150.6	-0.2197913	150.6	-0.3030083	150.6	-0.2705104	150.6	-0.2707031	150.6	-0.2503684	150.6	-0.2435085	150.6	-0.2185436
150.8	-0.1703614	150.8	-0.2535917	150.8	-0.1987399	150.8	-0.1946734	150.8	-0.2172106	150.8	-0.1788666	150.8	-0.1921452	150.8	-0.1132628	150.8	-0.2456761	150.8	-0.2202572	150.8	-0.3021112	150.8	-0.2695305	150.8	-0.2709134	150.8	-0.2531121	150.8	-0.2458997	150.8	-0.2214582
151	-0.1646075	151	-0.2513719	151	-0.1996625	151	-0.1855724	151	-0.219786	151	-0.1755595	151	-0.1831034	151	-0.1130341	151	-0.2443625	151	-0.2185811	151	-0.2969688	151	-0.2700061	151	-0.2749592	151	-0.2516139	151	-0.243787	151	-0.2170288
151.2	-0.1642351	151.2	-0.2459386	151.2	-0.191634	151.2	-0.1841158	151.2	-0.2119446	151.2	-0.1739444	151.2	-0.1853817	151.2	-0.106364	151.2	-0.2442873	151.2	-0.2207523	151.2	-0.3012958	151.2	-0.2653396	151.2	-0.2793525	151.2	-0.2485536	151.2	-0.2476722	151.2	-0.2230139
151.4	-0.1554909	151.4	-0.2355043	151.4	-0.1881879	151.4	-0.1794179	151.4	-0.2060729	151.4	-0.1668469	151.4	-0.1831022	151.4	-0.1122782	151.4	-0.2435516	151.4	-0.2142281	151.4	-0.300549	151.4	-0.2656437	151.4	-0.2727881	151.4	-0.2421138	151.4	-0.2465764	151.4	-0.2196096
151.6	-0.1535101	151.6	-0.2332184	151.6	-0.1818565	151.6	-0.1728557	151.6	-0.1993941	151.6	-0.1627672	151.6	-0.1764983	151.6	-0.1046076	151.6	-0.2468204	151.6	-0.2180323	151.6	-0.2997544	151.6	-0.2695586	151.6	-0.2737337	151.6	-0.2492681	151.6	-0.2432915	151.6	-0.2220345
151.8	-0.147078	151.8	-0.2292544	151.8	-0.1807489	151.8	-0.1681128	151.8	-0.1960836	151.8	-0.1589031	151.8	-0.1702547	151.8	-0.1065972	151.8	-0.244998	151.8	-0.2148199	151.8	-0.2993424	151.8	-0.2639904	151.8	-0.2743891	151.8	-0.2495728	151.8	-0.239818	151.8	-0.2230064
152	-0.1419401	152	-0.2250358	152	-0.1743641	152	-0.1628314	152	-0.1902999	152	-0.1560988	152	-0.167281	152	-0.1088497	152	-0.2480734	152	-0.2168761	152	-0.3014086	152	-0.2670392	152	-0.2745274	152	-0.2520418	152	-0.2439649	152	-0.2239882
152.2	-0.1376162	152.2	-0.2177825	152.2	-0.1692863	152.2	-0.1576753	152.2	-0.1843998	152.2	-0.1506248	152.2	-0.1592947	152.2	-0.1092735	152.2	-0.2437273	152.2	-0.2181722	152.2	-0.2974283	152.2	-0.2693565	152.2	-0.2726029	152.2	-0.2493384	152.2	-0.2454719	152.2	-0.2190848
152.4	-0.1291121	152.4	-0.21383	152.4	-0.1660602	152.4	-0.1494733	152.4	-0.1748105	152.4	-0.1490287	152.4	-0.1570473	152.4	-0.1073992	152.4	-0.2399683	152.4	-0.2115721	152.4	-0.2993694	152.4	-0.2665547	152.4	-0.2723306	152.4	-0.2466136	152.4	-0.2398712	152.4	-0.2172465
152.6	-0.1276204	152.6	-0.2058944	152.6	-0.1586557	152.6	-0.1494395	152.6	-0.173402	152.6	-0.1427978	152.6	-0.1526202	152.6	-0.1047466	152.6	-0.2438604	152.6	-0.2134717	152.6	-0.3011647	152.6	-0.2648407	152.6	-0.2722106	152.6	-0.2479359	152.6	-0.2457699	152.6	-0.219516
152.8	-0.1185114	152.8	-0.2034375	152.8	-0.15318	152.8	-0.1407826	152.8	-0.1683419	152.8	-0.1364324	152.8	-0.1427464	152.8	-0.1093051	152.8	-0.2443988	152.8	-0.2124317	152.8	-0.2966591	152.8	-0.2631348	152.8	-0.2686932	152.8	-0.2426455	152.8	-0.2424743	152.8	-0.2188736
153	-0.1122961	153	-0.1948983	153	-0.1471594	153	-0.1391519	153	-0.1640509	153	-0.1280192	153	-0.1384708	153	-0.106512	153	-0.2426964	153	-0.2146827	153	-0.2979334	153	-0.2686796	153	-0.2744189	153	-0.2450927	153	-0.2424012	153	-0.2175514
153.2	-0.1097394	153.2	-0.1920054	153.2	-0.1447701	153.2	-0.1327394	153.2	-0.1582643	153.2	-0.1179372	153.2	-0.1363639	153.2	-0.1076103	153.2	-0.2374534	153.2	-0.2163871	153.2	-0.2973487	153.2	-0.2636374	153.2	-0.2721009	153.2	-0.2460408	153.2	-0.2378627	153.2	-0.2159744
153.4	-0.1037917	153.4	-0.1842567	153.4	-0.1396473	153.4	-0.1266153	153.4	-0.1538065	153.4	-0.118375	153.4	-0.1292823	153.4	-0.104151	153.4	-0.2390579	153.4	-0.2185912	153.4	-0.2974426	153.4	-0.2647258	153.4	-0.2741428	153.4	-0.2451269	153.4	-0.2357302	153.4	-0.2156184
153.6	-0.09692609	153.6	-0.1850611	153.6	-0.1362744	153.6	-0.1228323	153.6	-0.1459866	153.6	-0.1136101	153.6	-0.1196314	153.6	-0.1076052	153.6	-0.2397329	153.6	-0.2165501	153.6	-0.2978546	153.6	-0.2642944	153.6	-0.2702933	153.6	-0.2433891	153.6	-0.2397216	153.6	-0.2211044
153.8	-0.09279958	153.8	-0.1797305	153.8	-0.130792	153.8	-0.1183339	153.8	-0.1416284	153.8	-0.1068408	153.8	-0.1193965	153.8	-0.1081997	153.8	-0.2390734	153.8	-0.2101189	153.8	-0.2963549	153.8	-0.2655428	153.8	-0.2726407	153.8	-0.2456988	153.8	-0.2405232	153.8	-0.2183085
154	-0.09118811	154	-0.1724847	154	-0.127275	154	-0.1112028	154	-0.1408552	154	-0.1017164	154	-0.1159007	154	-0.1063369	154	-0.2383076	154	-0.2172418	154	-0.2925512	154	-0.2634667	154	-0.2733711	154	-0.2425854	154	-0.2371405	154	-0.218762
154.2	-0.08695628	154.2	-0.1690708	154.2	-0.1237966	154.2	-0.1068749	154.2	-0.1308114	154.2	-0.09929664	154.2	-0.1096603	154.2	-0.104191	154.2	-0.2384652	154.2	-0.2110423	154.2	-0.2959873	154.2	-0.2624272	154.2	-0.268138	154.2	-0.2445566	154.2	-0.2406491	154.2	-0.2180998
154.4	-0.07794514	154.4	-0.1600903	154.4	-0.1168703	154.4	-0.1047198	154.4	-0.131113	154.4	-0.09321175	154.4	-0.1041346	154.4	-0.1064099	154.4	-0.2355356	154.4	-0.2198637	154.4	-0.2967539	154.4	-0.2617468	154.4	-0.2657024	154.4	-0.2429163	154.4	-0.2377083	154.4	-0.2174381
154.6	-0.0772706	154.6	-0.1568079	154.6	-0.1073496	154.6	-0.0936095	154.6	-0.121846	154.6	-0.08394673	154.6	-0.099859	154.6	-0.1052522	154.6	-0.2374935	154.6	-0.2078061	154.6	-0.2945169	154.6	-0.2611254	154.6	-0.2708407	154.6	-0.2440756	154.6	-0.2348009	154.6	-0.2191781
154.8	-0.07307525	154.8	-0.1494481	154.8	-0.1027971	154.8	-0.09000579	154.8	-0.114719	154.8	-0.08280798	154.8	-0.09395086	154.8	-0.106363	154.8	-0.2390592	154.8	-0.2141386	154.8	-0.2939999	154.8	-0.2656012	154.8	-0.2701008	154.8	-0.240345	154.8	-0.2374897	154.8	-0.2181911
155	-0.05806759	155	-0.1436936	155	-0.09821673	155	-0.08828304	155	-0.1135756	155	-0.07902478	155	-0.08627382	155	-0.1055235	155	-0.2391107	155	-0.2136147	155	-0.2953433	155	-0.264599	155	-0.2658333	155	-0.2427894	155	-0.2407695	155	-0.2168272
155.2	-0.0573753	155.2	-0.1371109	155.2	-0.09178849	155.2	-0.0822635	155.2	-0.1085615	155.2	-0.07557137	155.2	-0.08115857	155.2	-0.1051486	155.2	-0.2391434	155.2	-0.2117095	155.2	-0.2906583	155.2	-0.2625824	155.2	-0.264173	155.2	-0.2418991	155.2	-0.2355094	155.2	-0.2096641
155.4	-0.05446486	155.4	-0.1331112	155.4	-0.08653459	155.4	-0.07926638	155.4	-0.1027998	155.4	-0.06884778	155.4	-0.07648969	155.4	-0.10188	155.4	-0.238445	155.4	-0.2110968	155.4	-0.2963997	155.4	-0.2646427	155.4	-0.2683589	155.4	-0.2470952	155.4	-0.2329021	155.4	-0.2170505
155.6	-0.04640687	155.6	-0.1279215	155.6	-0.08479878	155.6	-0.07017553	155.6	-0.09599128	155.6	-0.06066865	155.6	-0.07001565	155.6	-0.1043071	155.6	-0.2346214	155.6	-0.2127795	155.6	-0.2970888	155.6	-0.2585319	155.6	-0.2646775	155.6	-0.2412218	155.6	-0.2353313	155.6	-0.2182142
155.8	-0.04458763	155.8	-0.1237828	155.8	-0.07654999	155.8	-0.06990211	155.8	-0.09278517	155.8	-0.05471512	155.8	-0.06681889	155.8	-0.1066868	155.8	-0.2364315	155.8	-0.2123342	155.8	-0.2932964	155.8	-0.2637229	155.8	-0.2640574	155.8	-0.2425251	155.8	-0.2384747	155.8	-0.2151532
156	-0.03500198	156	-0.1215348	156	-0.07441752	156	-0.05726805	156	-0.09053621	156	-0.05202125	156	-0.06012942	156	-0.09983811	156	-0.241188	156	-0.2107129	156	-0.2956637	156	-0.2579617	156	-0.2677697	156	-0.2416307	156	-0.2414723	156	-0.2162511
156.2	-0.03262007	156.2	-0.1123459	156.2	-0.06998718	156.2	-0.05448638	156.2	-0.08240968	156.2	-0.05011036	156.2	-0.05647655	156.2	-0.1062917	156.2	-0.2397788	156.2	-0.2105551	156.2	-0.2953196	156.2	-0.2575365	156.2	-0.2650945	156.2	-0.2410637	156.2	-0.2341818	156.2	-0.2115992
156.4	-0.02286447	156.4	-0.1134536	156.4	-0.05902472	156.4	-0.05091429	156.4	-0.080201	156.4	-0.04254448	156.4	-0.04685388	156.4	-0.1018087	156.4	-0.2368645	156.4	-0.2164676	156.4	-0.2916118	156.4	-0.2607891	156.4	-0.2622872	156.4	-0.2433375	156.4	-0.2357139	156.4	-0.2108047
156.6	-0.02306126	156.6	-0.1058878	156.6	-0.05925328	156.6	-0.044075	156.6	-0.07191525	156.6	-0.03622278	156.6	-0.05087281	156.6	-0.100434	156.6	-0.2399039	156.6	-0.2117642	156.6	-0.2947613	156.6	-0.2558575	156.6	-0.2594369	156.6	-0.2404051	156.6	-0.2369971	156.6	-0.215183
156.8	-0.01731813	156.8	-0.09540077	156.8	-0.05046031	156.8	-0.04136554	156.8	-0.0657755	156.8	-0.03162461	156.8	-0.04320735	156.8	-0.1053323	156.8	-0.2359294	156.8	-0.2099662	156.8	-0.288713	156.8	-0.2589382	156.8	-0.2701467	156.8	-0.2420866	156.8	-0.2393561	156.8	-0.2122915
157	-0.01134301	157	-0.09755728	157	-0.04348665	157	-0.03789081	157	-0.05794081	157	-0.0252573	157	-0.03706658	157	-0.1000427	157	-0.2366759	157	-0.20939	157	-0.2924463	157	-0.2570774	157	-0.2618015	157	-0.2437628	157	-0.2331371	157	-0.2130125
157.2	-0.01181802	157.2	-0.08646721	157.2	-0.04121352	157.2	-0.03391025	157.2	-0.05953819	157.2	-0.02495474	157.2	-0.03225225	157.2	-0.1034141	157.2	-0.2353374	157.2	-0.2047099	157.2	-0.2905663	157.2	-0.2594638	157.2	-0.2615788	157.2	-0.2427679	157.2	-0.2340272	157.2	-0.2136629
157.4	-0.00269655	157.4	-0.08360295	157.4	-0.03339993	157.4	-0.02637913	157.4	-0.04990108	157.4	-0.01574676	157.4	-0.0253004	157.4	-0.1069872	157.4	-0.2336872	157.4	-0.208407	157.4	-0.289921	157.4	-0.2589827	157.4	-0.2629948	157.4	-0.2356813	157.4	-0.237148	157.4	-0.2105268
157.6	0.00471593	157.6	-0.0774972	157.6	-0.03284629	157.6	-0.02072036	157.6	-0.04316647	157.6	-0.01429469	157.6	-0.02035495	157.6	-0.106063	157.6	-0.2318028	157.6	-0.205525	157.6	-0.2871187	157.6	-0.2535569	157.6	-0.263099	157.6	-0.2372973	157.6	-0.2347944	157.6	-0.208496
157.8	0.0062436	157.8	-0.07291156	157.8	-0.02335435	157.8	-0.01554583	157.8	-0.03923428	157.8	-0.00964811	157.8	-0.01253838	157.8	-0.1056306	157.8	-0.2343491	157.8	-0.207037	157.8	-0.294399	157.8	-0.2583002	157.8	-0.2625358	157.8	-0.2427191	157.8	-0.2346501	157.8	-0.2076009
158	0.0089202	158	-0.06802538	158	-0.02491854	158	-0.00932271	158	-0.03604481	158	-0.00500561	158	-0.01451525	158	-0.1072023	158	-0.2277398	158	-0.2097511	158	-0.2904097	158	-0.256611	158	-0.2678667	158	-0.2391609	158	-0.233493	158	-0.2120886
158.2	0.02101195	158.2	-0.06265362	158.2	-0.01717465	158.2	-0.00676142	158.2	-0.03436407	158.2	0.00097949	158.2	-0.00273827	158.2	-0.1001257	158.2	-0.2338313	158.2	-0.2102411	158.2	-0.2882622	158.2	-0.2554948	158.2	-0.2651996	158.2	-0.2431026	158.2	-0.2324086	158.2	-0.2101433
158.4	0.02112622	158.4	-0.05786149	158.4	-0.01469154	158.4	0.00366304	158.4	-0.02718807	158.4	0.00665354	158.4	-0.00044878	158.4	-0.09915688	158.4	-0.2357318	158.4	-0.204288	158.4	-0.2910119	158.4	-0.2580154	158.4	-0.2620793	158.4	-0.2396422	158.4	-0.2343559	158.4	-0.2125542
158.6	0.0316231	158.6	-0.04977859	158.6	-0.00394811	158.6	0.0049078	158.6	-0.02140764	158.6	0.01291898	158.6	0.00546267	158.6	-0.09884109	158.6	-0.2334165	158.6	-0.2072097	158.6	-0.2875696	158.6	-0.2553656	158.6	-0.2651114	158.6	-0.2411584	158.6	-0.2302444	158.6	-0.2092182
158.8	0.03182658	158.8	-0.05152082	158.8	-0.0025475	158.8	0.01101471	158.8	-0.01964034	158.8	0.02062907	158.8	0.00530282	158.8	-0.0970986	158.8	-0.2326241	158.8	-0.2108616	158.8	-0.2895337	158.8	-0.2584667	158.8	-0.2651879	158.8	-0.2390154	158.8	-0.2334412	158.8	-0.2049419
159	0.03809701	159	-0.03847041	159	0.00068608	159	0.01823357	159	-0.01038369	159	0.02051231	159	0.01281241	159	-0.09763179	159	-0.2366934	159	-0.2052663	159	-0.2899297	159	-0.2551894	159	-0.2637362	159	-0.2327846	159	-0.235152	159	-0.2099538
159.2	0.04175023	159.2	-0.04084867	159.2	0.00937467	159.2	0.02267944	159.2	-0.01099297	159.2	0.02791387	159.2	0.01778985	159.2	-0.1039441	159.2	-0.237477	159.2	-0.2068219	159.2	-0.2827849	159.2	-0.2523439	159.2	-0.2652228	159.2	-0.2359108	159.2	-0.2315451	159.2	-0.2086952
159.4	0.04809918	159.4	-0.031372	159.4	0.01382536	159.4	0.02674867	159.4	-0.00147646	159.4	0.0350335	159.4	0.02487049	159.4	-0.1021439	159.4	-0.2354095	159.4	-0.2077188	159.4	-0.2875069	159.4	-0.2486729	159.4	-0.2606024	159.4	-0.2416554	159.4	-0.2340001	159.4	-0.2084052
159.6	0.05915179	159.6	-0.02425027	159.6	0.02028419	159.6	0.03056719	159.6	0.00294515	159.6	0.03925107	159.6	0.02460306	159.6	-0.09998622	159.6	-0.233566	159.6	-0.2010147	159.6	-0.2836523	159.6	-0.2599795	159.6	-0.2616653	159.6	-0.239229	159.6	-0.2323157	159.6	-0.2075202
159.8	0.06210508	159.8	-0.01877958	159.8	0.0228268	159.8	0.03712366	159.8	0.0048413	159.8	0.03846665	159.8	0.03852139	159.8	-0.1030741	159.8	-0.2344361	159.8	-0.2072821	159.8	-0.2881838	159.8	-0.2557108	159.8	-0.2593115	159.8	-0.2375385	159.8	-0.2331388	159.8	-0.2101902
160	0.06526536	160	-0.01861611	160	0.02615707	160	0.0407127	160	0.00973282	160	0.04474541	160	0.03863858	160	-0.09992275	160	-0.2313806	160	-0.2026249	160	-0.2900423	160	-0.2495917	160	-0.2604757	160	-0.2373785	160	-0.225886	160	-0.2091528
160.2	0.0679872	160.2	-0.01301323	160.2	0.02951707	160.2	0.04815358	160.2	0.01505219	160.2	0.05014717	160.2	0.0469486	160.2	-0.1004712	160.2	-0.2302962	160.2	-0.2023962	160.2	-0.2901784	160.2	-0.2530281	160.2	-0.2634701	160.2	-0.2365672	160.2	-0.2302248	160.2	-0.207371
160.4	0.07495566	160.4	-0.00430048	160.4	0.0383601	160.4	0.05418681	160.4	0.02082382	160.4	0.05831411	160.4	0.05179191	160.4	-0.09403774	160.4	-0.2345634	160.4	-0.2044263	160.4	-0.2823811	160.4	-0.2527153	160.4	-0.2612861	160.4	-0.2357455	160.4	-0.2313309	160.4	-0.2108395
160.6	0.0779802	160.6	-0.00220255	160.6	0.04329371	160.6	0.05384208	160.6	0.02803189	160.6	0.05942126	160.6	0.05509457	160.6	-0.09862248	160.6	-0.2280559	160.6	-0.2000821	160.6	-0.2861108	160.6	-0.2510375	160.6	-0.2580596	160.6	-0.2352224	160.6	-0.226518	160.6	-0.2076115
160.8	0.08273815	160.8	0.00597733	160.8	0.04693288	160.8	0.06178136	160.8	0.03114325	160.8	0.06908838	160.8	0.06026347	160.8	-0.09926382	160.8	-0.2339076	160.8	-0.2045793	160.8	-0.2837332	160.8	-0.2483855	160.8	-0.262199	160.8	-0.2342209	160.8	-0.2328106	160.8	-0.2057828
161	0.08367258	161	0.00363632	161	0.05209507	161	0.06645507	161	0.0352773	161	0.07366846	161	0.06760253	161	-0.09916058	161	-0.2307601	161	-0.2040218	161	-0.2892974	161	-0.2559365	161	-0.2612748	161	-0.2357075	161	-0.2325023	161	-0.2085753
161.21	0.09303548	161.21	0.00915448	161.21	0.05932523	161.21	0.0721866	161.21	0.04308656	161.21	0.0775011	161.21	0.0713653	161.21	-0.09911697	161.2	-0.2342246	161.2	-0.1999237	161.2	-0.2785494	161.2	-0.2493535	161.2	-0.2608648	161.2	-0.2382693	161.2	-0.2308648	161.2	-0.2051561
161.4	0.09606388	161.4	0.0202218	161.4	0.05960071	161.4	0.07596341	161.4	0.04338672	161.4	0.08419432	161.4	0.07541399	161.4	-0.09914425	161.4	-0.2328582	161.4	-0.2000888	161.4	-0.28866	161.4	-0.2523004	161.4	-0.2593644	161.4	-0.2358653	161.4	-0.2235555	161.4	-0.204113
161.6	0.1023991	161.6	0.01980902	161.6	0.06563415	161.6	0.08360279	161.6	0.06093628	161.6	0.08578769	161.6	0.08134384	161.6	-0.1024984	161.6	-0.2309863	161.6	-0.2062465	161.6	-0.2864257	161.6	-0.254768	161.6	-0.2559254	161.6	-0.2346221	161.6	-0.2258935	161.6	-0.2060926
161.8	0.1073233	161.8	0.03178586	161.8	0.07356686	161.8	0.08601568	161.8	0.05456517	161.8	0.09028901	161.8	0.08339025	161.8	-0.1010069	161.8	-0.2254661	161.8	-0.2025033	161.8	-0.2864973	161.8	-0.2542005	161.8	-0.2603361	161.8	-0.2359128	161.8	-0.2269937	161.8	-0.2096767
162	0.1112386	162	0.03318344	162	0.07667025	162	0.09459855	162	0.06170308	162	0.0967477	162	0.0889642	162	-0.1001607	162	-0.2260686	162	-0.2004629	162	-0.2835248	162	-0.251232	162	-0.2567528	162	-0.2331995	162	-0.2267132	162	-0.2086167
162.2	0.1182608	162.2	0.04099105	162.2	0.08231023	162.2	0.09562909	162.2	0.06658157	162.2	0.1049737	162.2	0.0957152	162.2	-0.09425485	162.2	-0.2280542	162.2	-0.2011922	162.2	-0.2819448	162.2	-0.2532265	162.2	-0.2607498	162.2	-0.2335673	162.2	-0.2286199	162.2	-0.2046674
162.4	0.1230918	162.4	0.04747738	162.4	0.07979326	162.4	0.1007882	162.4	0.06986895	162.4	0.1057455	162.4	0.1013545	162.4	-0.09852573	162.4	-0.2273675	162.4	-0.2020166	162.4	-0.2830922	162.4	-0.247367	162.4	-0.255186	162.4	-0.2310999	162.4	-0.2291757	162.4	-0.208222
162.6	0.1266192	162.6	0.041301	162.6	0.08842704	162.6	0.1068788	162.6	0.07900675	162.6	0.1144698	162.6	0.1021914	162.6	-0.09766526	162.6	-0.2272286	162.6	-0.1993813	162.6	-0.2822061	162.6	-0.2525378	162.6	-0.2546538	162.6	-0.2340533	162.6	-0.2236578	162.6	-0.2060478
162.82	0.1314729	162.82	0.05500629	162.82	0.09305078	162.82	0.1070144	162.82	0.08182631	162.82	0.1134527	162.82	0.1033418	162.82	-0.09006077	162.8	-0.2294266	162.8	-0.2025968	162.8	-0.2822777	162.8	-0.2481772	162.8	-0.2517365	162.8	-0.2306753	162.8	-0.2266451	162.8	-0.2053474
163	0.1369914	163	0.05722281	163	0.0988491	163	0.1146147	163	0.08365114	163	0.1183324	163	0.1140312	163	-0.09364512	163	-0.2276337	163	-0.2035257	163	-0.2862932	163	-0.2459516	163	-0.2568703	163	-0.2322492	163	-0.2281126	163	-0.2056525
163.2	0.1422421	163.2	0.06079863	163.2	0.1031009	163.2	0.1199493	163.2	0.08601631	163.2	0.1276602	163.2	0.1176424	163.2	-0.1007254	163.2	-0.2302307	163.2	-0.1983352	163.2	-0.2830257	163.2	-0.2500882	163.2	-0.2573425	163.2	-0.2351682	163.2	-0.2311582	163.2	-0.2038362
163.4	0.1441319	163.4	0.06402122	163.4	0.1097265	163.4	0.1243105	163.4	0.09678157	163.4	0.1314687	163.4	0.1246057	163.4	-0.09297442	163.4	-0.2285328	163.4	-0.1972387	163.4	-0.2870995	163.4	-0.2515393	163.4	-0.2564598	163.4	-0.2330294	163.4	-0.2280848	163.4	-0.208746
163.6	0.1535764	163.6	0.06900447	163.6	0.1145603	163.6	0.125499	163.6	0.09835611	163.6	0.1385449	163.6	0.1290927	163.6	-0.0989366	163.6	-0.2295373	163.6	-0.1988998	163.6	-0.2823558	163.6	-0.2496266	163.6	-0.2566401	163.6	-0.2310295	163.6	-0.2232122	163.6	-0.207168
163.8	0.1521823	163.8	0.07930753	163.8	0.1196989	163.8	0.1382365	163.8	0.1046831	163.8	0.1428431	163.8	0.1336195	163.8	-0.09403092	163.8	-0.2251325	163.8	-0.201028	163.8	-0.2850986	163.8	-0.2493328	163.8	-0.256109	163.8	-0.2324343	163.8	-0.2262673	163.8	-0.2028578
164	0.1595712	164	0.08408742	164	0.1265236	164	0.1384031	164	0.1089145	164	0.1459132	164	0.1390919	164	-0.0935321	164	-0.2255196	164	-0.2003441	164	-0.2839783	164	-0.2504326	164	-0.2570664	164	-0.2300702	164	-0.2270672	164	-0.2014841
164.2	0.1643924	164.2	0.08545773	164.2	0.1319248	164.2	0.1412769	164.2	0.1154392	164.2	0.1463254	164.2	0.1401334	164.2	-0.097306	164.2	-0.227976	164.2	-0.1981995	164.2	-0.2821881	164.2	-0.2505544	164.2	-0.2531464	164.2	-0.2327313	164.2	-0.2237088	164.2	-0.2003106
164.4	0.17125	164.4	0.09235906	164.4	0.1370202	164.4	0.1442842	164.4	0.118976	164.4	0.1517543	164.4	0.1428587	164.4	-0.09675974	164.4	-0.2250241	164.4	-0.1953411	164.4	-0.2776258	164.4	-0.2490624	164.4	-0.2579699	164.4	-0.2352646	164.4	-0.226197	164.4	-0.2008325
164.6	0.1739436	164.6	0.0968755	164.6	0.1349854	164.6	0.1499574	164.6	0.1229164	164.6	0.1568377	164.6	0.1537079	164.6	-0.09694024	164.6	-0.2224461	164.6	-0.1955926	164.6	-0.2784241	164.6	-0.2447631	164.6	-0.2504438	164.6	-0.2323574	164.6	-0.2262823	164.6	-0.2022996
164.8	0.1776233	164.8	0.09706005	164.8	0.148735	164.8	0.1539886	164.8	0.1260076	164.8	0.1665522	164.8	0.1591642	164.8	-0.09721147	164.8	-0.2254036	164.8	-0.1993657	164.8	-0.282855	164.8	-0.2460384	164.8	-0.2508742	164.8	-0.2351208	164.8	-0.2254805	164.8	-0.2004123
165	0.1859308	165	0.103565	165	0.1453851	165	0.1583398	165	0.1346773	165	0.1669126	165	0.162068	165	-0.0956682	165	-0.2224944	165	-0.201422	165	-0.2792652	165	-0.2514928	165	-0.2522193	165	-0.2329156	165	-0.2256426	165	-0.2044096
165.2	0.1873748	165.2	0.1091273	165.2	0.1520717	165.2	0.1672651	165.2	0.1383757	165.2	0.1714781	165.2	0.1677431	165.2	-0.09689842	165.2	-0.2240843	165.2	-0.1988239	165.2	-0.2772621	165.2	-0.247173	165.2	-0.2550675	165.2	-0.2277458	165.2	-0.2224377	165.2	-0.203569
165.4	0.1949235	165.4	0.1133108	165.4	0.1545065	165.4	0.1736938	165.4	0.1447691	165.4	0.1774531	165.4	0.1698713	165.4	-0.09684986	165.4	-0.2211869	165.4	-0.197825	165.4	-0.2767035	165.4	-0.2463632	165.4	-0.2555725	165.4	-0.2311462	165.4	-0.2250753	165.4	-0.1997842
165.6	0.1968459	165.6	0.1182344	165.6	0.1627654	165.6	0.1744289	165.6	0.1495924	165.6	0.1838619	165.6	0.1770621	165.6	-0.09355468	165.6	-0.2240686	165.6	-0.1932996	165.6	-0.2868882	165.6	-0.2421166	165.6	-0.2540946	165.6	-0.2324555	165.6	-0.2212103	165.6	-0.2011266
165.8	0.1977655	165.8	0.1243735	165.8	0.1658964	165.8	0.1808969	165.8	0.152741	165.8	0.1865723	165.8	0.1785091	165.8	-0.09544952	165.8	-0.2223084	165.8	-0.2000539	165.8	-0.2770131	165.8	-0.2459377	165.8	-0.2563644	165.8	-0.2305268	165.8	-0.2221872	165.8	-0.2011331
166	0.2056526	166	0.1249386	166	0.1669772	166	0.1792734	166	0.1557079	166	0.1905512	166	0.1824858	166	-0.09095873	166	-0.2273546	166	-0.1952626	166	-0.2818778	166	-0.2485807	166	-0.2517934	166	-0.2297734	166	-0.2212815	166	-0.2028946
166.2	0.2084978	166.2	0.1330887	166.2	0.1747005	166.2	0.1855552	166.2	0.157404	166.2	0.1940022	166.2	0.1904722	166.2	-0.0951289	166.2	-0.2228726	166.2	-0.1958802	166.2	-0.2811204	166.2	-0.2502046	166.2	-0.2510127	166.2	-0.2302406	166.2	-0.2293617	166.2	-0.1991923
166.41	0.217738	166.41	0.1366547	166.41	0.179253	166.41	0.1938188	166.41	0.1624644	166.41	0.1983402	166.41	0.1971151	166.41	-0.092475	166.4	-0.2268485	166.4	-0.1931137	166.4	-0.2774058	166.4	-0.2424677	166.4	-0.2529972	166.4	-0.2295523	166.4	-0.2206634	166.4	-0.2067506
166.6	0.219058	166.6	0.139737	166.6	0.1908347	166.6	0.2019836	166.6	0.1643332	166.6	0.2016997	166.6	0.202887	166.6	-0.09197693	166.6	-0.2269478	166.6	-0.1988916	166.6	-0.2712242	166.6	-0.2441662	166.6	-0.2515546	166.6	-0.226569	166.6	-0.2210637	166.6	-0.1996969
166.8	0.2226902	166.8	0.1470346	166.8	0.1874842	166.8	0.2042325	166.8	0.1721128	166.8	0.2112915	166.8	0.2030887	166.8	-0.09550925	166.8	-0.2246828	166.8	-0.1974824	166.8	-0.2829659	166.8	-0.2490488	166.8	-0.2461045	166.8	-0.2270612	166.8	-0.2210699	166.8	-0.1996411
167	0.2307889	167	0.1531892	167	0.1915957	167	0.2073748	167	0.172726	167	0.2125635	167	0.2091868	167	-0.1005066	167	-0.221117	167	-0.1961106	167	-0.2759081	167	-0.2417031	167	-0.2524436	167	-0.2317901	167	-0.2211635	167	-0.2020141
167.2	0.2373658	167.2	0.1611863	167.2	0.1994088	167.2	0.2119856	167.2	0.1840696	167.2	0.2171595	167.2	0.2099872	167.2	-0.09388001	167.2	-0.2202132	167.2	-0.1939157	167.2	-0.2753705	167.2	-0.2428503	167.2	-0.2488584	167.2	-0.223647	167.2	-0.2237925	167.2	-0.2026403
167.4	0.2390504	167.4	0.1611726	167.4	0.2051955	167.4	0.2159958	167.4	0.1886584	167.4	0.2204361	167.4	0.2177553	167.4	-0.09059301	167.4	-0.2216587	167.4	-0.1974967	167.4	-0.2777129	167.4	-0.2474784	167.4	-0.2520634	167.4	-0.2266275	167.4	-0.2220697	167.4	-0.1961052
167.6	0.2389698	167.6	0.1676499	167.6	0.2084219	167.6	0.2204399	167.6	0.1930514	167.6	0.2287224	167.6	0.2252386	167.6	-0.09167723	167.6	-0.2233215	167.6	-0.1990925	167.6	-0.2779109	167.6	-0.2482719	167.6	-0.2497721	167.6	-0.2223392	167.6	-0.2194982	167.6	-0.1963424
167.8	0.25113	167.8	0.1692926	167.8	0.2121421	167.8	0.2233131	167.8	0.1925282	167.8	0.2294088	167.8	0.2315737	167.8	-0.09335984	167.8	-0.2238892	167.8	-0.197085	167.8	-0.2760496	167.8	-0.2444986	167.8	-0.2517849	167.8	-0.2227059	167.8	-0.2167192	167.8	-0.1982297
168	0.2533006	168	0.1729169	168	0.2144085	168	0.2358472	168	0.2047619	168	0.2341564	168	0.2319067	168	-0.09077754	168	-0.2199456	168	-0.1898525	168	-0.2789225	168	-0.2467085	168	-0.2507127	168	-0.2276663	168	-0.221594	168	-0.2017201
168.2	0.2586799	168.2	0.1790049	168.2	0.2245735	168.2	0.2324645	168.2	0.2040868	168.2	0.2419879	168.2	0.2352039	168.2	-0.0926684	168.2	-0.2192785	168.2	-0.1905323	168.2	-0.2808503	168.2	-0.2392766	168.2	-0.2526112	168.2	-0.2258946	168.2	-0.223145	168.2	-0.1993125
168.4	0.2625621	168.4	0.1827496	168.4	0.2254423	168.4	0.244078	168.4	0.2076349	168.4	0.2430785	168.4	0.2394821	168.4	-0.09434582	168.4	-0.2183821	168.4	-0.1935894	168.4	-0.2743933	168.4	-0.2461681	168.4	-0.2484348	168.4	-0.2264718	168.4	-0.2163854	168.4	-0.1950663
168.6	0.2657689	168.6	0.187363	168.6	0.2256095	168.6	0.2474463	168.6	0.2134997	168.6	0.2509374	168.6	0.2447978	168.6	-0.09219022	168.6	-0.2194766	168.6	-0.192926	168.6	-0.2796397	168.6	-0.2448882	168.6	-0.2514985	168.6	-0.229591	168.6	-0.223041	168.6	-0.1936052
168.8	0.2702879	168.8	0.1967951	168.8	0.236658	168.8	0.2551628	168.8	0.2193693	168.8	0.2535191	168.8	0.2478026	168.8	-0.09712508	168.8	-0.2193379	168.8	-0.1971065	168.8	-0.2765706	168.8	-0.2463307	168.8	-0.2489167	168.8	-0.2254961	168.8	-0.2183257	168.8	-0.2014307
169	0.2745216	169	0.1977483	169	0.2418901	169	0.2512065	169	0.2192867	169	0.256506	169	0.2525008	169	-0.08839742	169	-0.2213295	169	-0.1961072	169	-0.2753442	169	-0.2449844	169	-0.2511682	169	-0.2216577	169	-0.2202197	169	-0.1977256
169.2	0.2786243	169.2	0.2012655	169.2	0.242857	169.2	0.2613314	169.2	0.2280931	169.2	0.2632456	169.2	0.2555127	169.2	-0.08968452	169.2	-0.2171139	169.2	-0.1915211	169.2	-0.2734537	169.2	-0.2445256	169.2	-0.2466499	169.2	-0.2234378	169.2	-0.2166383	169.2	-0.1965899
169.4	0.2832147	169.4	0.2081405	169.4	0.2467312	169.4	0.2628037	169.4	0.2306852	169.4	0.2663993	169.4	0.2640137	169.4	-0.08718306	169.4	-0.219098	169.4	-0.1980345	169.4	-0.2791916	169.4	-0.2421412	169.4	-0.2523032	169.4	-0.2303647	169.4	-0.2195206	169.4	-0.1945145
169.6	0.2931001	169.6	0.2091981	169.6	0.2510634	169.6	0.2664231	169.6	0.2344005	169.6	0.2709242	169.6	0.2698314	169.6	-0.09378887	169.6	-0.2131643	169.6	-0.192025	169.6	-0.279715	169.6	-0.2393804	169.6	-0.2480889	169.6	-0.218384	169.6	-0.215788	169.6	-0.1970258
169.8	0.2936127	169.8	0.215319	169.8	0.2574302	169.8	0.2731061	169.8	0.2454724	169.8	0.2755224	169.8	0.2716798	169.8	-0.09188616	169.8	-0.220635	169.8	-0.1910392	169.8	-0.2767745	169.8	-0.2469921	169.8	-0.245458	169.8	-0.2274306	169.8	-0.2204171	169.8	-0.1950592
170	0.2977867	170	0.2186323	170	0.2599041	170	0.2751783	170	0.2437286	170	0.2832588	170	0.2745998	170	-0.09071919	170	-0.2194925	170	-0.1914606	170	-0.2745572	170	-0.236579	170	-0.2539239	170	-0.2260676	170	-0.2199032	170	-0.1979393
170.2	0.3027374	170.2	0.2201298	170.2	0.2631522	170.2	0.2803799	170.2	0.250577	170.2	0.2838294	170.2	0.2855781	170.2	-0.08891094	170.2	-0.2185261	170.2	-0.1934403	170.2	-0.2728396	170.2	-0.2413772	170.2	-0.2486151	170.2	-0.2247364	170.2	-0.2178865	170.2	-0.1922157
170.4	0.3006614	170.4	0.230431	170.4	0.2674468	170.4	0.2828445	170.4	0.2496093	170.4	0.2884874	170.4	0.2807881	170.4	-0.08969095	170.4	-0.2179915	170.4	-0.1910851	170.4	-0.2716483	170.4	-0.2393468	170.4	-0.2451426	170.4	-0.2203569	170.4	-0.2144659	170.4	-0.2006774
170.6	0.3096859	170.6	0.2357998	170.6	0.2770544	170.6	0.2855925	170.6	0.2603729	170.6	0.2905264	170.6	0.2832346	170.6	-0.09623867	170.6	-0.2175397	170.6	-0.1941427	170.6	-0.2676154	170.6	-0.2395784	170.6	-0.2488782	170.6	-0.2215396	170.6	-0.2164102	170.6	-0.1942012
170.8	0.3110951	170.8	0.2381076	170.8	0.275617	170.8	0.2906894	170.8	0.2571027	170.8	0.2902028	170.8	0.2912634	170.8	-0.09108265	170.8	-0.2190795	170.8	-0.1919541	170.8	-0.2755766	170.8	-0.2391491	170.8	-0.2439618	170.8	-0.2238459	170.8	-0.2155373	170.8	-0.1985794
171	0.316406	171	0.2423257	171	0.280634	171	0.2966318	171	0.2639624	171	0.3025352	171	0.2984709	171	-0.09072855	171	-0.2173427	171	-0.195643	171	-0.2723306	171	-0.2399515	171	-0.2452255	171	-0.2255185	171	-0.2171862	171	-0.195065
171.2	0.3227688	171.2	0.2469143	171.2	0.2874672	171.2	0.2993442	171.2	0.2695132	171.2	0.3024051	171.2	0.3022256	171.2	-0.09200641	171.2	-0.2156623	171.2	-0.1904642	171.2	-0.2743554	171.2	-0.2378558	171.2	-0.2487341	171.2	-0.2218312	171.2	-0.2184362	171.2	-0.1924733
171.4	0.3280249	171.4	0.2478227	171.4	0.2881458	171.4	0.3058763	171.4	0.278275	171.4	0.3126371	171.4	0.3091559	171.4	-0.08863636	171.4	-0.2189656	171.4	-0.1900157	171.4	-0.2703626	171.4	-0.2356119	171.4	-0.2497864	171.4	-0.2222584	171.4	-0.2185865	171.4	-0.1926886
171.6	0.3308919	171.6	0.2564209	171.6	0.2938254	171.6	0.3064114	171.6	0.2759199	171.6	0.3134906	171.6	0.3108272	171.6	-0.08900642	171.6	-0.2214872	171.6	-0.189987	171.6	-0.2759138	171.6	-0.2406436	171.6	-0.2457932	171.6	-0.2235617	171.6	-0.2144457	171.6	-0.1944083
171.8	0.3338841	171.8	0.2620765	171.8	0.2939163	171.8	0.3148379	171.8	0.2871965	171.8	0.3190588	171.8	0.3118632	171.8	-0.08720053	171.8	-0.2163654	171.8	-0.1895037	171.8	-0.272961	171.8	-0.2374719	171.8	-0.2464411	171.8	-0.220622	171.8	-0.2153803	171.8	-0.1998238
172	0.3364284	172	0.2644091	172	0.3034173	172	0.3169838	172	0.2915161	172	0.3242522	172	0.3226904	172	-0.09079223	172	-0.2170862	172	-0.1881958	172	-0.2698042	172	-0.2399338	172	-0.2457446	172	-0.2213654	172	-0.2137786	172	-0.1945015
172.2	0.3404638	172.2	0.2651767	172.2	0.3049253	172.2	0.3225624	172.2	0.2964429	172.2	0.3244308	172.2	0.3212017	172.2	-0.09015006	172.2	-0.2176833	172.2	-0.1883293	172.2	-0.271937	172.2	-0.2392389	172.2	-0.2470633	172.2	-0.2233106	172.2	-0.2230304	172.2	-0.1904908
172.4	0.343949	172.4	0.2699915	172.4	0.3120742	172.4	0.3219914	172.4	0.2919422	172.4	0.327576	172.4	0.3296418	172.4	-0.08905388	172.4	-0.2125126	172.4	-0.1941423	172.4	-0.2694036	172.4	-0.2435236	172.4	-0.2440456	172.4	-0.2158636	172.4	-0.2116695	172.4	-0.1943499
172.6	0.3523934	172.6	0.2734853	172.6	0.3147432	172.6	0.3268312	172.6	0.3009661	172.6	0.3308697	172.6	0.3327885	172.6	-0.08816215	172.6	-0.2204865	172.6	-0.1879129	172.6	-0.2679827	172.6	-0.2428964	172.6	-0.2428655	172.6	-0.2189089	172.6	-0.2145748	172.6	-0.1963087
172.8	0.3550246	172.8	0.2773404	172.8	0.3170664	172.8	0.3318044	172.8	0.3090581	172.8	0.3333221	172.8	0.33815	172.8	-0.08583394	172.8	-0.2137057	172.8	-0.1908413	172.8	-0.2700744	172.8	-0.2344089	172.8	-0.2421389	172.8	-0.2155803	172.8	-0.2135837	172.8	-0.1936699
173	0.3609418	173	0.2809983	173	0.3192329	173	0.3327697	173	0.3073444	173	0.3431544	173	0.3415051	173	-0.08894426	173	-0.2193194	173	-0.1895707	173	-0.2706069	173	-0.235053	173	-0.2427417	173	-0.2185725	173	-0.2161888	173	-0.1922851
173.2	0.3626916	173.2	0.2877106	173.2	0.3268296	173.2	0.3446317	173.2	0.3105748	173.2	0.3498822	173.2	0.3424635	173.2	-0.09272905	173.2	-0.2170751	173.2	-0.1897889	173.2	-0.273418	173.2	-0.232306	173.2	-0.2422559	173.2	-0.2207009	173.2	-0.2134258	173.2	-0.1921346
173.4	0.3685327	173.4	0.2932552	173.4	0.334205	173.4	0.3440809	173.4	0.3163694	173.4	0.350112	173.4	0.3461071	173.4	-0.09058435	173.4	-0.2143025	173.4	-0.1866394	173.4	-0.2699662	173.4	-0.2415541	173.4	-0.2422782	173.4	-0.2214336	173.4	-0.2151096	173.4	-0.1892292
173.6	0.3722205	173.6	0.2950724	173.6	0.3343714	173.6	0.3480253	173.6	0.3210834	173.6	0.3524615	173.6	0.3492783	173.6	-0.08573467	173.6	-0.2125327	173.6	-0.18585	173.6	-0.2728461	173.6	-0.2359872	173.6	-0.2455072	173.6	-0.2207234	173.6	-0.2149138	173.6	-0.1936692
173.8	0.3748437	173.8	0.305529	173.8	0.337485	173.8	0.3507546	173.8	0.3197466	173.8	0.3567523	173.8	0.3553494	173.8	-0.08886363	173.8	-0.2176127	173.8	-0.1825335	173.8	-0.2696576	173.8	-0.2355278	173.8	-0.2429858	173.8	-0.2188423	173.8	-0.2094727	173.8	-0.1909961
174	0.3810631	174	0.3001252	174	0.343139	174	0.3604842	174	0.3296873	174	0.3606682	174	0.3586373	174	-0.08816359	174	-0.2132795	174	-0.1888323	174	-0.2747814	174	-0.2381012	174	-0.2432879	174	-0.218946	174	-0.2114893	174	-0.1901573
174.2	0.3833489	174.2	0.3110235	174.2	0.3502273	174.2	0.3600365	174.2	0.3264442	174.2	0.3666862	174.2	0.3639508	174.2	-0.09098578	174.2	-0.2146879	174.2	-0.1850328	174.2	-0.2698013	174.2	-0.2383194	174.2	-0.2503075	174.2	-0.2207525	174.2	-0.2148072	174.2	-0.1940741
174.4	0.3885641	174.4	0.3111222	174.4	0.3524653	174.4	0.3678304	174.4	0.334615	174.4	0.3712464	174.4	0.3697238	174.4	-0.08445147	174.4	-0.214223	174.4	-0.1868368	174.4	-0.2674255	174.4	-0.2382311	174.4	-0.2400229	174.4	-0.222346	174.4	-0.213302	174.4	-0.1929858
174.6	0.3911964	174.6	0.3204129	174.6	0.3560049	174.6	0.3727348	174.6	0.3378868	174.6	0.376004	174.6	0.3735933	174.6	-0.08907196	174.6	-0.2143226	174.6	-0.1839177	174.6	-0.2652045	174.6	-0.2360724	174.6	-0.2443781	174.6	-0.2188287	174.6	-0.2104619	174.6	-0.1925487
174.8	0.3975706	174.8	0.3230241	174.8	0.3569636	174.8	0.3760287	174.8	0.340083	174.8	0.3788684	174.8	0.3772627	174.8	-0.08731086	174.8	-0.2135502	174.8	-0.1832029	174.8	-0.2703277	174.8	-0.2386869	174.8	-0.2437376	174.8	-0.2202984	174.8	-0.2132361	174.8	-0.1910112
175	0.402628	175	0.3255304	175	0.3661535	175	0.377022	175	0.3499715	175	0.3807105	175	0.3837511	175	-0.08500333	175	-0.2179565	175	-0.1852138	175	-0.2671747	175	-0.2348406	175	-0.2403236	175	-0.2206284	175	-0.2136758	175	-0.1922955
175.2	0.3961689	175.2	0.3289324	175.2	0.3601315	175.2	0.3794225	175.2	0.3459893	175.2	0.3871254	175.2	0.3833775	175.2	-0.08985559	175.2	-0.214936	175.2	-0.1784331	175.2	-0.2662862	175.2	-0.239913	175.2	-0.2388415	175.2	-0.2180456	175.2	-0.2071203	175.2	-0.1949712
175.4	0.4047357	175.4	0.3305672	175.4	0.3634396	175.4	0.3870581	175.4	0.3544112	175.4	0.3895644	175.4	0.3878191	175.4	-0.08987726	175.4	-0.2141151	175.4	-0.1872236	175.4	-0.2641976	175.4	-0.2315631	175.4	-0.2382714	175.4	-0.2175995	175.4	-0.209167	175.4	-0.1895118
175.6	0.4078113	175.6	0.338974	175.6	0.373158	175.6	0.3938435	175.6	0.3612593	175.6	0.3921024	175.6	0.3910446	175.6	-0.08593842	175.6	-0.217895	175.6	-0.182288	175.6	-0.2672405	175.6	-0.2328092	175.6	-0.2386397	175.6	-0.2135361	175.6	-0.2129528	175.6	-0.1941162
175.8	0.4113992	175.8	0.3408432	175.8	0.3761211	175.8	0.3999905	175.8	0.3624715	175.8	0.3976597	175.8	0.3957779	175.8	-0.087859	175.8	-0.2132669	175.8	-0.1842024	175.8	-0.267038	175.8	-0.2349447	175.8	-0.24511	175.8	-0.2156214	175.8	-0.2084668	175.8	-0.1887089
176	0.4166963	176	0.3459999	176	0.3828486	176	0.3977881	176	0.366377	176	0.4013685	176	0.4003367	176	-0.08795983	176	-0.2138349	176	-0.1870487	176	-0.2693234	176	-0.2337073	176	-0.2387473	176	-0.2175169	176	-0.2106662	176	-0.1933622
176.2	0.4234638	176.2	0.3485213	176.2	0.3857664	176.2	0.3998022	176.2	0.3709918	176.2	0.4010782	176.2	0.4043683	176.2	-0.0853399	176.2	-0.2110477	176.2	-0.1816417	176.2	-0.2649617	176.2	-0.2295007	176.2	-0.2433889	176.2	-0.2157984	176.2	-0.2128494	176.2	-0.1895165
176.4	0.4204314	176.4	0.3539633	176.4	0.3928104	176.4	0.4017958	176.4	0.370282	176.4	0.4124791	176.4	0.4039465	176.4	-0.08620263	176.4	-0.216791	176.4	-0.1872559	176.4	-0.2667016	176.4	-0.2339339	176.4	-0.2394792	176.4	-0.2157357	176.4	-0.2104582	176.4	-0.1960255
176.6	0.4284932	176.6	0.3555765	176.6	0.3936545	176.6	0.4077322	176.6	0.3791205	176.6	0.4136355	176.6	0.4112372	176.6	-0.08772936	176.6	-0.2078172	176.6	-0.1876952	176.6	-0.2680534	176.6	-0.2343424	176.6	-0.2372884	176.6	-0.2157251	176.6	-0.2101086	176.6	-0.183842
176.8	0.4364406	176.8	0.3567939	176.8	0.3965805	176.8	0.4136947	176.8	0.3782482	176.8	0.4127752	176.8	0.4132801	176.8	-0.08260614	176.8	-0.2126984	176.8	-0.183474	176.8	-0.2664638	176.8	-0.2332178	176.8	-0.2395196	176.8	-0.212996	176.8	-0.2083975	176.8	-0.1863288
177	0.4328737	177	0.3665573	177	0.4009884	177	0.4201834	177	0.3841437	177	0.4200825	177	0.4190216	177	-0.09049942	177	-0.2116722	177	-0.1829582	177	-0.2653059	177	-0.2297508	177	-0.2401516	177	-0.2176561	177	-0.2094526	177	-0.1876186
177.2	0.4396199	177.2	0.3669176	177.2	0.4088515	177.2	0.4180476	177.2	0.3873791	177.2	0.4237502	177.2	0.4191086	177.2	-0.08073779	177.2	-0.2099494	177.2	-0.1843565	177.2	-0.2657236	177.2	-0.2305591	177.2	-0.2373566	177.2	-0.2139353	177.2	-0.2065997	177.2	-0.185099
177.4	0.4490514	177.4	0.3697277	177.4	0.4066568	177.4	0.4260165	177.4	0.3932623	177.4	0.4208581	177.4	0.424147	177.4	-0.08839551	177.4	-0.2114683	177.4	-0.1832201	177.4	-0.2617494	177.4	-0.2334017	177.4	-0.2389238	177.4	-0.2185797	177.4	-0.2061293	177.4	-0.1896394
177.6	0.4466543	177.6	0.371908	177.6	0.4145282	177.6	0.4219562	177.6	0.3963405	177.6	0.433095	177.6	0.4265429	177.6	-0.08759756	177.6	-0.2086716	177.6	-0.1855947	177.6	-0.2654836	177.6	-0.2308176	177.6	-0.2426069	177.6	-0.215472	177.6	-0.2091279	177.6	-0.1830521
177.8	0.4522678	177.8	0.3742523	177.8	0.4112302	177.8	0.4267566	177.8	0.3978046	177.8	0.4335259	177.8	0.4323993	177.8	-0.08639401	177.8	-0.2133209	177.8	-0.185097	177.8	-0.266125	177.8	-0.2284664	177.8	-0.2377366	177.8	-0.2163549	177.8	-0.2072414	177.8	-0.1891122
178	0.4559777	178	0.3820198	178	0.4216194	178	0.4294494	178	0.3997711	178	0.4406291	178	0.4387992	178	-0.0854281	178	-0.2095794	178	-0.1840944	178	-0.2623888	178	-0.2315454	178	-0.2381727	178	-0.2116987	178	-0.209207	178	-0.1867123
178.2	0.4601729	178.2	0.3862852	178.2	0.4252497	178.2	0.4412675	178.2	0.4040623	178.2	0.4414885	178.2	0.4420086	178.2	-0.08690835	178.2	-0.2126729	178.2	-0.1827802	178.2	-0.2705937	178.2	-0.2315465	178.2	-0.241423	178.2	-0.2146707	178.2	-0.2085775	178.2	-0.1922195
178.4	0.4651223	178.4	0.385878	178.4	0.4245751	178.4	0.4407929	178.4	0.4069731	178.4	0.4470857	178.4	0.4486156	178.4	-0.08299022	178.4	-0.2058988	178.4	-0.1795175	178.4	-0.2647603	178.4	-0.2334515	178.4	-0.2390242	178.4	-0.2132061	178.4	-0.2060656	178.4	-0.1837268
178.6	0.4651506	178.6	0.3947125	178.6	0.4315059	178.6	0.4487344	178.6	0.4114759	178.6	0.4495477	178.6	0.4513534	178.6	-0.08200599	178.6	-0.2101388	178.6	-0.1775545	178.6	-0.2656378	178.6	-0.2367224	178.6	-0.2373967	178.6	-0.2125664	178.6	-0.2103344	178.6	-0.1877789
178.8	0.4725433	178.8	0.3935368	178.8	0.4344604	178.8	0.4496167	178.8	0.4133393	178.8	0.4540561	178.8	0.4518392	178.8	-0.08358073	178.8	-0.211308	178.8	-0.1788929	178.8	-0.2634811	178.8	-0.2352258	178.8	-0.2412075	178.8	-0.2117666	178.8	-0.2066052	178.8	-0.1930756
179	0.4726264	179	0.402599	179	0.4360096	179	0.456393	179	0.420779	179	0.4563903	179	0.4583764	179	-0.08702694	179	-0.2070408	179	-0.1768641	179	-0.2629336	179	-0.233386	179	-0.2343815	179	-0.2117891	179	-0.2088259	179	-0.1901751
179.2	0.4803827	179.2	0.4084927	179.2	0.4429278	179.2	0.4543869	179.2	0.4212538	179.2	0.4620983	179.2	0.4579998	179.2	-0.08399152	179.2	-0.2077285	179.2	-0.1775734	179.2	-0.2612537	179.2	-0.2318873	179.2	-0.2385417	179.2	-0.2110993	179.2	-0.2080605	179.2	-0.1855315
179.4	0.4775549	179.4	0.4082908	179.4	0.4398292	179.4	0.4606564	179.4	0.4321092	179.4	0.4639097	179.4	0.4641523	179.4	-0.08315051	179.4	-0.2085261	179.4	-0.1776836	179.4	-0.2616698	179.4	-0.2284878	179.4	-0.2344222	179.4	-0.2132365	179.4	-0.2065238	179.4	-0.1902346
179.6	0.4828114	179.6	0.4136456	179.6	0.4493022	179.6	0.4604765	179.6	0.4257593	179.6	0.4662941	179.6	0.4685342	179.6	-0.08545201	179.6	-0.2044462	179.6	-0.1834078	179.6	-0.2601563	179.6	-0.230419	179.6	-0.235674	179.6	-0.2149367	179.6	-0.2056247	179.6	-0.1843113
179.8	0.4856333	179.8	0.4149691	179.8	0.4536763	179.8	0.4648596	179.8	0.4304549	179.8	0.4726736	179.8	0.4721228	179.8	-0.08570643	179.8	-0.2109677	179.8	-0.1811069	179.8	-0.2595362	179.8	-0.23072	179.8	-0.2346095	179.8	-0.210961	179.8	-0.2032542	179.8	-0.1832803
180	0.4937151	180	0.4204047	180	0.4596569	180	0.470549	180	0.4414884	180	0.4739639	180	0.4756696	180	-0.08576074	180	-0.2076721	180	-0.1811076	180	-0.2636667	180	-0.2280013	180	-0.2391048	180	-0.2101875	180	-0.2067297	180	-0.1828891
180.2	0.4915787	180.2	0.4239519	180.2	0.4546717	180.2	0.4725681	180.2	0.4403532	180.2	0.4802008	180.2	0.4765523	180.2	-0.085567	180.2	-0.2080874	180.2	-0.1769582	180.2	-0.2624236	180.2	-0.2307486	180.2	-0.2374681	180.2	-0.2130902	180.2	-0.2056992	180.2	-0.1844466
180.4	0.4942298	180.4	0.4264413	180.4	0.4625525	180.4	0.4736829	180.4	0.4450203	180.4	0.4844275	180.4	0.4793826	180.4	-0.0844233	180.4	-0.2084997	180.4	-0.179641	180.4	-0.2577825	180.4	-0.2294998	180.4	-0.2356684	180.4	-0.210594	180.4	-0.2088437	180.4	-0.1870256
180.6	0.5018024	180.6	0.436328	180.6	0.4635857	180.6	0.48364	180.6	0.448308	180.6	0.4868399	180.6	0.4861509	180.6	-0.08155718	180.63	-0.204586	180.63	-0.1754903	180.63	-0.257224	180.63	-0.2272546	180.63	-0.2345313	180.63	-0.214027	180.63	-0.2066965	180.63	-0.183427
180.8	0.5055099	180.8	0.4340406	180.8	0.4708124	180.8	0.4828883	180.8	0.452947	180.8	0.4887135	180.8	0.488684	180.8	-0.08665067	180.8	-0.2107489	180.8	-0.1754813	180.8	-0.2616569	180.8	-0.2256185	180.8	-0.2316106	180.8	-0.2132068	180.8	-0.2005713	180.8	-0.1824477
181.01	0.5075286	181.01	0.4383403	181.01	0.4716871	181.01	0.48873	181.01	0.4584425	181.01	0.4906103	181.01	0.4916079	181.01	-0.0820052	181	-0.2075172	181	-0.1757098	181	-0.2582924	181	-0.2273174	181	-0.233328	181	-0.2094006	181	-0.2050536	181	-0.1832975
181.2	0.5164825	181.2	0.4420267	181.2	0.475153	181.2	0.4925994	181.2	0.4561946	181.2	0.4909218	181.2	0.4966753	181.2	-0.08251286	181.2	-0.2054475	181.2	-0.1783822	181.2	-0.259624	181.2	-0.2282881	181.2	-0.2357084	181.2	-0.2104604	181.2	-0.2044894	181.2	-0.186678
181.4	0.5199483	181.4	0.4446107	181.4	0.4772902	181.4	0.4968149	181.4	0.4676752	181.4	0.5021232	181.4	0.4995015	181.4	-0.08321784	181.4	-0.2070037	181.4	-0.1790423	181.4	-0.2617806	181.4	-0.2263076	181.4	-0.2327715	181.4	-0.2112758	181.4	-0.2050149	181.4	-0.1902436
181.6	0.5161614	181.6	0.4499443	181.6	0.4863255	181.6	0.5004684	181.6	0.4647977	181.6	0.4994144	181.6	0.5022246	181.6	-0.08666692	181.6	-0.2012619	181.6	-0.1796981	181.6	-0.2630424	181.6	-0.2271357	181.6	-0.2340589	181.6	-0.2155231	181.6	-0.2057915	181.6	-0.1836263
181.8	0.5207627	181.8	0.4514984	181.8	0.4804576	181.8	0.5038936	181.8	0.4684907	181.8	0.5020911	181.8	0.5101665	181.8	-0.08112689	181.8	-0.2069407	181.8	-0.1758391	181.8	-0.2646014	181.8	-0.2287672	181.8	-0.2318531	181.8	-0.2132009	181.8	-0.2018008	181.8	-0.1823636
182.01	0.5230203	182.01	0.4515415	182.01	0.4919111	182.01	0.505897	182.01	0.4713346	182.01	0.5055537	182.01	0.5083504	182.01	-0.08305621	182	-0.2058729	182	-0.1779409	182	-0.2613076	182	-0.2266772	182	-0.2368247	182	-0.2110254	182	-0.2027356	182	-0.1808503
182.2	0.5276334	182.2	0.4546365	182.2	0.4963082	182.2	0.5073537	182.2	0.4746834	182.2	0.5136401	182.2	0.5105484	182.2	-0.08304797	182.2	-0.2079697	182.2	-0.1780528	182.2	-0.2607739	182.2	-0.2278944	182.2	-0.2352006	182.2	-0.2103058	182.2	-0.2088144	182.2	-0.1832669
182.4	0.531849	182.4	0.4630058	182.4	0.5015301	182.4	0.5121489	182.4	0.4798467	182.4	0.5138726	182.4	0.5162632	182.4	-0.08260151	182.4	-0.202133	182.4	-0.1772104	182.4	-0.2594422	182.4	-0.2242661	182.4	-0.2372709	182.4	-0.2120132	182.4	-0.2058958	182.4	-0.1822477
182.6	0.5366449	182.6	0.4640926	182.6	0.5055981	182.6	0.512256	182.6	0.4834969	182.6	0.5222157	182.6	0.5185934	182.6	-0.08566677	182.6	-0.2050003	182.6	-0.1776574	182.6	-0.2654977	182.6	-0.2260928	182.6	-0.2347251	182.6	-0.2058755	182.6	-0.2009198	182.6	-0.1812761
182.8	0.5381688	182.8	0.4693258	182.8	0.500654	182.8	0.5165966	182.8	0.4824902	182.8	0.5201088	182.8	0.523576	182.8	-0.0835419	182.8	-0.206837	182.8	-0.1758629	182.8	-0.2588045	182.8	-0.2294107	182.8	-0.2350447	182.8	-0.2104201	182.8	-0.2029981	182.8	-0.1863954
183	0.5413516	183	0.4700091	183	0.5048032	183	0.5262461	183	0.4878439	183	0.5244908	183	0.5273495	183	-0.08004896	183	-0.2022766	183	-0.1813134	183	-0.254444	183	-0.2267651	183	-0.232408	183	-0.2080766	183	-0.2035846	183	-0.1802486
183.2	0.5467361	183.2	0.4751478	183.2	0.5083356	183.2	0.5224768	183.2	0.4960298	183.2	0.5301632	183.2	0.5359958	183.2	-0.08453479	183.2	-0.2033869	183.2	-0.1739671	183.2	-0.2622099	183.2	-0.2256265	183.2	-0.2309706	183.2	-0.2065869	183.2	-0.201596	183.2	-0.1817018
183.4	0.5508599	183.4	0.4754934	183.4	0.5112841	183.4	0.5258679	183.4	0.4954793	183.4	0.5286583	183.4	0.5328455	183.4	-0.08198837	183.4	-0.2039055	183.4	-0.1717456	183.4	-0.2607682	183.4	-0.2293309	183.4	-0.231201	183.4	-0.2067912	183.4	-0.2058321	183.4	-0.1828147
183.6	0.5530863	183.6	0.4863639	183.6	0.5146313	183.6	0.5299369	183.6	0.5013015	183.6	0.5331796	183.6	0.5368648	183.6	-0.07727385	183.6	-0.2038195	183.6	-0.1731792	183.6	-0.2596998	183.6	-0.2293936	183.6	-0.2309347	183.6	-0.2096291	183.6	-0.2024418	183.6	-0.1828555
183.8	0.5565673	183.8	0.4785571	183.8	0.5219688	183.8	0.5328161	183.8	0.5027574	183.8	0.5376108	183.8	0.5357234	183.8	-0.08020727	183.8	-0.2045969	183.8	-0.1760772	183.8	-0.2572488	183.8	-0.2228688	183.8	-0.2331537	183.8	-0.2093574	183.8	-0.1989726	183.8	-0.1846852
184	0.555721	184	0.4900483	184	0.5234383	184	0.5357758	184	0.5030193	184	0.5392522	184	0.5436516	184	-0.07791361	184	-0.2042183	184	-0.1727318	184	-0.2580098	184	-0.2253843	184	-0.2295108	184	-0.207598	184	-0.2015327	184	-0.1774257
184.2	0.5597738	184.2	0.4911887	184.2	0.5264896	184.2	0.5374727	184.2	0.5026609	184.2	0.5420529	184.2	0.5425154	184.2	-0.08176035	184.2	-0.206215	184.2	-0.1755689	184.2	-0.2594319	184.2	-0.2276137	184.2	-0.2339124	184.2	-0.2049127	184.2	-0.2007627	184.2	-0.1781685
184.4	0.5655509	184.4	0.4910946	184.4	0.5320535	184.4	0.5436259	184.4	0.5144674	184.4	0.5457131	184.4	0.5497616	184.4	-0.07895351	184.4	-0.2011576	184.4	-0.1779596	184.4	-0.2590381	184.4	-0.2231516	184.4	-0.231115	184.4	-0.2063039	184.4	-0.2018761	184.4	-0.1777346
184.6	0.5668913	184.6	0.4965624	184.6	0.5359565	184.6	0.5449686	184.6	0.5160279	184.6	0.549679	184.6	0.5525078	184.6	-0.08351777	184.6	-0.2017279	184.6	-0.1769168	184.6	-0.2545508	184.6	-0.2229843	184.6	-0.2321412	184.6	-0.2120224	184.6	-0.2029148	184.6	-0.1803594
184.8	0.5691665	184.8	0.5007768	184.8	0.5359418	184.8	0.5479097	184.8	0.5135466	184.8	0.5514058	184.8	0.5575916	184.8	-0.08080909	184.8	-0.2055018	184.8	-0.1749228	184.8	-0.2557963	184.8	-0.2218833	184.8	-0.2270974	184.8	-0.2034446	184.8	-0.2039678	184.8	-0.1804747
185	0.5789345	185	0.5018205	185	0.5394324	185	0.554855	185	0.5175483	185	0.553565	185	0.5541259	185	-0.07826835	185	-0.2022549	185	-0.1702506	185	-0.2556887	185	-0.2216783	185	-0.2236544	185	-0.2103516	185	-0.2027096	185	-0.1739059
185.2	0.5782892	185.2	0.5052044	185.2	0.5439013	185.2	0.5500012	185.2	0.5183058	185.2	0.5561666	185.2	0.5618402	185.2	-0.07873382	185.2	-0.205085	185.2	-0.1698597	185.2	-0.2589231	185.2	-0.2239337	185.2	-0.2289559	185.2	-0.2049031	185.2	-0.1990606	185.2	-0.181274
185.4	0.5766898	185.4	0.5052668	185.4	0.5473369	185.4	0.5630543	185.4	0.5220388	185.4	0.5575712	185.4	0.5665175	185.4	-0.08107673	185.4	-0.2034086	185.4	-0.1739105	185.4	-0.2553732	185.4	-0.2242202	185.4	-0.2290249	185.4	-0.2063828	185.4	-0.2030466	185.4	-0.1815749
185.6	0.5815716	185.6	0.5158921	185.6	0.5406668	185.6	0.5580686	185.6	0.5292014	185.6	0.5640381	185.6	0.5691141	185.6	-0.08210503	185.6	-0.2023921	185.6	-0.1749197	185.6	-0.2570507	185.6	-0.2213408	185.6	-0.2300544	185.6	-0.2123003	185.6	-0.1994392	185.6	-0.1807207
185.8	0.5866502	185.8	0.5171971	185.8	0.5521697	185.8	0.5666426	185.8	0.5302256	185.8	0.5682874	185.8	0.5681527	185.8	-0.08158593	185.8	-0.2012803	185.8	-0.1701833	185.8	-0.2565347	185.8	-0.2266664	185.8	-0.2315329	185.8	-0.2004463	185.8	-0.201498	185.8	-0.176899
186	0.5900123	186	0.5177873	186	0.5522762	186	0.5681171	186	0.5386682	186	0.5725644	186	0.5706624	186	-0.0764332	186	-0.1993311	186	-0.1694142	186	-0.2562373	186	-0.2230668	186	-0.2308411	186	-0.2054272	186	-0.1991702	186	-0.1781013
186.2	0.5895523	186.2	0.5140994	186.2	0.5566498	186.2	0.571195	186.2	0.5363435	186.2	0.5730214	186.2	0.572204	186.2	-0.08214097	186.21	-0.2007406	186.21	-0.1712798	186.21	-0.2527688	186.21	-0.225716	186.21	-0.2289401	186.21	-0.2052998	186.21	-0.2013771	186.21	-0.1788222
186.4	0.5970535	186.4	0.5260518	186.4	0.5585371	186.4	0.5734168	186.4	0.541207	186.4	0.5732926	186.4	0.578195	186.4	-0.0818905	186.4	-0.2013825	186.4	-0.1702104	186.4	-0.2549871	186.4	-0.2269512	186.4	-0.2265948	186.4	-0.2031635	186.4	-0.1952276	186.4	-0.1797833
186.6	0.5995679	186.6	0.5283511	186.6	0.5587867	186.6	0.5752366	186.6	0.5375237	186.6	0.5772825	186.6	0.5795549	186.6	-0.07954747	186.6	-0.2034902	186.6	-0.1734293	186.6	-0.2548856	186.6	-0.2271057	186.6	-0.2299396	186.6	-0.2067758	186.6	-0.1965147	186.6	-0.1755484
186.8	0.6048282	186.8	0.535784	186.8	0.5698888	186.8	0.586158	186.8	0.5469947	186.8	0.5830544	186.8	0.5865623	186.8	-0.07603455	186.8	-0.2012617	186.8	-0.1698093	186.8	-0.2537319	186.8	-0.2224718	186.8	-0.2284325	186.8	-0.2055475	186.8	-0.2000444	186.8	-0.1777039
187	0.6048197	187	0.5346625	187	0.5683238	187	0.5805888	187	0.5481401	187	0.5878934	187	0.5873853	187	-0.07522886	187	-0.2028576	187	-0.1719165	187	-0.2570996	187	-0.2214434	187	-0.2290071	187	-0.2054853	187	-0.1941629	187	-0.1774922
187.2	0.6052287	187.2	0.54228	187.2	0.5756951	187.2	0.5896651	187.2	0.5524996	187.2	0.587472	187.2	0.5893034	187.2	-0.07658201	187.2	-0.2006539	187.2	-0.1699395	187.2	-0.256938	187.2	-0.2213113	187.2	-0.22745	187.2	-0.2031795	187.2	-0.1934897	187.2	-0.1749522
187.4	0.6084242	187.4	0.5428231	187.4	0.5730087	187.4	0.5887874	187.4	0.5547239	187.4	0.5942777	187.4	0.5918735	187.4	-0.07623804	187.4	-0.2014563	187.4	-0.1690424	187.4	-0.2576788	187.4	-0.2192219	187.4	-0.2239254	187.4	-0.2026528	187.4	-0.1976149	187.4	-0.1791681
187.6	0.6143369	187.6	0.5428749	187.6	0.5737393	187.6	0.5895651	187.6	0.5598032	187.6	0.5941693	187.6	0.5959604	187.6	-0.07993425	187.6	-0.1958093	187.6	-0.1667204	187.6	-0.2527794	187.6	-0.2202651	187.6	-0.227972	187.6	-0.2037097	187.6	-0.1975442	187.6	-0.1794785
187.8	0.6127722	187.8	0.5473444	187.8	0.5823464	187.8	0.5921824	187.8	0.5614421	187.8	0.5989525	187.8	0.6016721	187.8	-0.07920727	187.8	-0.204922	187.8	-0.1744967	187.8	-0.2519366	187.8	-0.2208906	187.8	-0.2280507	187.8	-0.2051099	187.8	-0.1965763	187.8	-0.1764342
188	0.6210095	188	0.5491698	188	0.5819993	188	0.5970301	188	0.5629466	188	0.6033645	188	0.6008937	188	-0.07770872	188	-0.1987655	188	-0.1661883	188	-0.2587591	188	-0.2245653	188	-0.2301215	188	-0.2054247	188	-0.1976223	188	-0.1741421
188.2	0.6209877	188.2	0.5504549	188.2	0.586996	188.2	0.6021736	188.2	0.5721945	188.2	0.6072323	188.2	0.6069045	188.2	-0.07340335	188.2	-0.1994432	188.2	-0.1691539	188.2	-0.2572181	188.2	-0.2218413	188.2	-0.2299975	188.2	-0.2033088	188.2	-0.1975132	188.2	-0.174323
188.4	0.6259214	188.4	0.5552735	188.4	0.5891511	188.4	0.6052367	188.4	0.5712019	188.4	0.6034994	188.4	0.6102027	188.4	-0.07776105	188.4	-0.1988114	188.4	-0.1697149	188.4	-0.2548479	188.4	-0.2211965	188.4	-0.220805	188.4	-0.206932	188.4	-0.1951079	188.4	-0.1786284
188.6	0.6251842	188.6	0.5559925	188.6	0.5914934	188.6	0.60612	188.6	0.5741168	188.6	0.6071524	188.6	0.6072894	188.6	-0.07798264	188.6	-0.196463	188.6	-0.169197	188.6	-0.2545744	188.6	-0.2192218	188.6	-0.2231137	188.6	-0.2008513	188.6	-0.1929314	188.6	-0.1744886
188.8	0.6266131	188.8	0.5604622	188.8	0.5974424	188.8	0.6091307	188.8	0.5701887	188.8	0.6145975	188.8	0.615966	188.8	-0.07909693	188.8	-0.2002452	188.8	-0.1689341	188.8	-0.2560292	188.8	-0.2199899	188.8	-0.2266637	188.8	-0.1989044	188.8	-0.196022	188.8	-0.1808877
189	0.6358253	189	0.5622163	189	0.5975949	189	0.6066898	189	0.5814113	189	0.6135985	189	0.6163704	189	-0.07562432	189	-0.1948773	189	-0.1724831	189	-0.2531964	189	-0.2138302	189	-0.2235483	189	-0.2063638	189	-0.2007023	189	-0.1740929
189.2	0.6320737	189.2	0.5663589	189.2	0.6010684	189.2	0.6120574	189.2	0.5828001	189.2	0.6174247	189.2	0.6201501	189.2	-0.08009657	189.2	-0.2001726	189.2	-0.1705982	189.2	-0.2573624	189.2	-0.2178966	189.2	-0.2266537	189.2	-0.2018823	189.2	-0.1911576	189.2	-0.1756685
189.4	0.6374429	189.4	0.5733971	189.4	0.6045222	189.4	0.6175972	189.4	0.5854221	189.4	0.6176177	189.4	0.6267679	189.4	-0.07687248	189.4	-0.1974811	189.4	-0.1702451	189.4	-0.2464722	189.4	-0.2166572	189.4	-0.2265276	189.4	-0.2030348	189.4	-0.1974663	189.4	-0.1755044
189.6	0.646256	189.6	0.5720527	189.6	0.6033998	189.6	0.6199082	189.6	0.588897	189.6	0.6236514	189.6	0.6262503	189.6	-0.07478808	189.6	-0.2007277	189.6	-0.1675432	189.6	-0.253648	189.6	-0.2201465	189.6	-0.2260987	189.6	-0.1976946	189.6	-0.1941348	189.6	-0.1778991
189.8	0.6440714	189.8	0.57602	189.8	0.6117505	189.8	0.6217085	189.8	0.5919855	189.8	0.6254058	189.8	0.6272364	189.8	-0.07745393	189.8	-0.2051158	189.8	-0.1750269	189.8	-0.2555993	189.8	-0.2189508	189.8	-0.222608	189.8	-0.201286	189.8	-0.1901985	189.8	-0.1771042
190	0.6458861	190	0.5788346	190	0.6121646	190	0.6273038	190	0.5896921	190	0.6268173	190	0.630437	190	-0.07465973	190	-0.1984947	190	-0.1642223	190	-0.2518623	190	-0.226523	190	-0.2263038	190	-0.2005484	190	-0.1943539	190	-0.1733367
190.2	0.6495312	190.2	0.5792025	190.2	0.6153672	190.2	0.6238126	190.2	0.5942619	190.2	0.6331586	190.2	0.635893	190.2	-0.07656762	190.2	-0.1960479	190.2	-0.1694129	190.2	-0.2543007	190.2	-0.2166887	190.2	-0.2238507	190.2	-0.2018449	190.2	-0.192371	190.2	-0.1714802
190.4	0.6459976	190.4	0.5824572	190.4	0.6190373	190.4	0.6290512	190.4	0.5949803	190.4	0.6327593	190.4	0.6391425	190.4	-0.07195274	190.4	-0.1990026	190.4	-0.1658914	190.4	-0.2532272	190.4	-0.2224869	190.4	-0.224488	190.4	-0.1988939	190.4	-0.1951894	190.4	-0.1749398
190.63	0.6523284	190.63	0.5876598	190.63	0.6169488	190.63	0.6325546	190.63	0.6025862	190.63	0.6349642	190.63	0.6419826	190.63	-0.07463915	190.6	-0.1965574	190.6	-0.1677354	190.6	-0.2524332	190.6	-0.2208718	190.6	-0.2229437	190.6	-0.2006308	190.6	-0.1913656	190.6	-0.1705865
190.8	0.6553177	190.8	0.5882415	190.8	0.6256812	190.8	0.6402621	190.8	0.6059532	190.8	0.6406395	190.8	0.6403373	190.8	-0.07796153	190.8	-0.1909602	190.8	-0.1683013	190.8	-0.2505656	190.8	-0.2167687	190.8	-0.2249175	190.8	-0.1993439	190.8	-0.1976608	190.8	-0.1686282
191	0.664416	191	0.5875698	191	0.6232948	191	0.6379709	191	0.6033174	191	0.6478944	191	0.6440961	191	-0.07427211	191	-0.2001548	191	-0.1686004	191	-0.2512064	191	-0.2163025	191	-0.2268473	191	-0.2026322	191	-0.1953852	191	-0.1754153
191.2	0.6660931	191.2	0.5982538	191.2	0.6271676	191.2	0.6414432	191.2	0.6085079	191.2	0.6467053	191.2	0.6445232	191.2	-0.07380563	191.2	-0.1983812	191.2	-0.1672121	191.2	-0.249912	191.2	-0.2173946	191.2	-0.2270953	191.2	-0.1997301	191.2	-0.194061	191.2	-0.1717898
191.4	0.6680088	191.4	0.5967494	191.4	0.6340415	191.4	0.640884	191.4	0.6132541	191.4	0.6470717	191.4	0.6512026	191.4	-0.07464484	191.4	-0.1981442	191.4	-0.1668819	191.4	-0.247703	191.4	-0.2220118	191.4	-0.2270311	191.4	-0.1994968	191.4	-0.1949891	191.4	-0.1767187
191.6	0.668775	191.6	0.5986587	191.6	0.6300136	191.6	0.6447662	191.6	0.6135991	191.6	0.6471189	191.6	0.6544371	191.6	-0.07721595	191.6	-0.1970432	191.6	-0.1646813	191.6	-0.2485426	191.6	-0.218328	191.6	-0.2263975	191.6	-0.2008902	191.6	-0.1966994	191.6	-0.1768127
191.8	0.6731827	191.8	0.6034624	191.8	0.6389148	191.8	0.6456651	191.8	0.6157855	191.8	0.649328	191.8	0.6539406	191.8	-0.07602969	191.8	-0.1979774	191.8	-0.1729266	191.8	-0.2520359	191.8	-0.2188554	191.8	-0.2229546	191.8	-0.2057986	191.8	-0.1962405	191.8	-0.1761837
192	0.6736053	192	0.6051445	192	0.6361023	192	0.6520059	192	0.6222172	192	0.6545035	192	0.6608643	192	-0.07088796	192	-0.196667	192	-0.1699822	192	-0.249991	192	-0.2175723	192	-0.2268012	192	-0.1977481	192	-0.194451	192	-0.1747835
192.2	0.6775965	192.2	0.6065111	192.2	0.6400574	192.2	0.6545137	192.2	0.6236799	192.2	0.653468	192.2	0.6627964	192.2	-0.07666519	192.2	-0.1930144	192.2	-0.1637384	192.2	-0.2460679	192.2	-0.2145993	192.2	-0.2249951	192.2	-0.1960376	192.2	-0.193346	192.2	-0.1733373
192.41	0.6830673	192.41	0.6096454	192.41	0.6419575	192.41	0.6583517	192.41	0.6213287	192.41	0.6600393	192.41	0.6633357	192.41	-0.0759415	192.4	-0.196056	192.4	-0.1638985	192.4	-0.2443712	192.4	-0.2182791	192.4	-0.2227332	192.4	-0.1988114	192.4	-0.1927529	192.4	-0.1704048
192.6	0.6796	192.6	0.6119083	192.6	0.6425506	192.6	0.6599057	192.6	0.6237933	192.6	0.6589388	192.6	0.6604469	192.6	-0.07400798	192.6	-0.1947258	192.6	-0.1635698	192.6	-0.2455864	192.6	-0.211828	192.6	-0.2206982	192.6	-0.19975	192.6	-0.193295	192.6	-0.1726365
192.8	0.6810471	192.8	0.6130416	192.8	0.6457231	192.8	0.6596262	192.8	0.6321772	192.8	0.6655256	192.8	0.6702853	192.8	-0.07082599	192.8	-0.1904954	192.8	-0.1670014	192.8	-0.2547663	192.8	-0.216492	192.8	-0.2194182	192.8	-0.1972273	192.8	-0.1970901	192.8	-0.1698425
193	0.6861696	193	0.6147488	193	0.6517111	193	0.6624097	193	0.6373931	193	0.6739668	193	0.6696908	193	-0.07492837	193	-0.1919675	193	-0.1689256	193	-0.2528326	193	-0.2178856	193	-0.2185562	193	-0.2012411	193	-0.1918705	193	-0.1701973
193.2	0.6891087	193.2	0.623889	193.2	0.6519734	193.2	0.6670727	193.2	0.6407525	193.2	0.6703745	193.2	0.6749974	193.2	-0.07800224	193.2	-0.197652	193.2	-0.1623311	193.2	-0.2518422	193.2	-0.2168143	193.2	-0.2201638	193.2	-0.1995751	193.2	-0.1930903	193.2	-0.1715532
193.4	0.6947407	193.4	0.6209489	193.4	0.6585872	193.4	0.6685331	193.4	0.6369376	193.4	0.6732436	193.4	0.6764374	193.4	-0.07603047	193.4	-0.1904772	193.4	-0.1700025	193.4	-0.2484542	193.4	-0.2168922	193.4	-0.2202445	193.4	-0.1969177	193.4	-0.1900971	193.4	-0.1724501
193.6	0.6925794	193.6	0.6265491	193.6	0.6620763	193.6	0.6746236	193.6	0.6351736	193.6	0.6708734	193.6	0.6790143	193.6	-0.07746812	193.6	-0.1939221	193.6	-0.1663246	193.6	-0.2473165	193.6	-0.2172269	193.6	-0.2228384	193.6	-0.2009841	193.6	-0.1950248	193.6	-0.1707046
193.8	0.6948291	193.8	0.6276403	193.8	0.6666391	193.8	0.6737745	193.8	0.6426795	193.8	0.6771541	193.8	0.6811911	193.8	-0.07492013	193.8	-0.1930883	193.8	-0.1665918	193.8	-0.2490297	193.8	-0.2128594	193.8	-0.2214279	193.8	-0.1968421	193.8	-0.1946158	193.8	-0.1738649
194	0.7029387	194	0.629474	194	0.6650018	194	0.679947	194	0.6444926	194	0.680122	194	0.6824093	194	-0.07197885	194	-0.1937852	194	-0.1664559	194	-0.2476918	194	-0.2151262	194	-0.2204535	194	-0.1981954	194	-0.1933932	194	-0.1735908
194.2	0.7016911	194.2	0.6347051	194.2	0.6688808	194.2	0.679094	194.2	0.6421421	194.2	0.6842006	194.2	0.6833485	194.2	-0.07239488	194.2	-0.1941127	194.2	-0.1656816	194.2	-0.2458995	194.2	-0.2108827	194.2	-0.2192113	194.2	-0.1941662	194.2	-0.1894432	194.2	-0.170879
194.4	0.7052121	194.4	0.6323086	194.4	0.6678233	194.4	0.6815029	194.4	0.6479608	194.4	0.6863674	194.4	0.690436	194.4	-0.07671966	194.4	-0.1890199	194.4	-0.1650388	194.4	-0.2478802	194.4	-0.2135654	194.4	-0.2220221	194.4	-0.1946118	194.4	-0.1906695	194.4	-0.1763545
194.6	0.707182	194.6	0.6322968	194.6	0.6712543	194.6	0.6826079	194.6	0.6544354	194.6	0.6878678	194.6	0.6933177	194.6	-0.06950608	194.6	-0.1961674	194.6	-0.1647007	194.6	-0.245976	194.6	-0.2166924	194.6	-0.2206858	194.6	-0.1981125	194.6	-0.1908322	194.6	-0.1685721
194.8	0.7045831	194.8	0.6408479	194.8	0.6724861	194.8	0.6824837	194.8	0.6524132	194.8	0.6890582	194.8	0.6894422	194.8	-0.0683369	194.8	-0.1937464	194.8	-0.1603627	194.8	-0.2437357	194.8	-0.2126147	194.8	-0.2188146	194.8	-0.1966704	194.8	-0.1911255	194.8	-0.1730691
195	0.7094982	195	0.6465771	195	0.6762837	195	0.6836709	195	0.6541075	195	0.6940649	195	0.6955792	195	-0.07219294	195	-0.1957105	195	-0.1641886	195	-0.2449322	195	-0.2119062	195	-0.2219642	195	-0.1923505	195	-0.1936221	195	-0.169905
195.2	0.7108647	195.2	0.6482324	195.2	0.6764045	195.2	0.6920338	195.2	0.6595271	195.2	0.6951507	195.2	0.6993974	195.2	-0.06740591	195.2	-0.1923112	195.2	-0.1636011	195.2	-0.2522775	195.2	-0.2096316	195.2	-0.2158176	195.2	-0.1975144	195.2	-0.189907	195.2	-0.1676177
195.4	0.7203573	195.4	0.6475434	195.4	0.6805566	195.4	0.6938184	195.4	0.6593232	195.4	0.7007012	195.4	0.7009132	195.4	-0.07095959	195.4	-0.1912054	195.4	-0.162961	195.4	-0.2496834	195.4	-0.2143206	195.4	-0.2191346	195.4	-0.1980411	195.4	-0.1905605	195.4	-0.1705279
195.6	0.7184108	195.6	0.6518796	195.6	0.6860433	195.6	0.7007338	195.6	0.6631533	195.6	0.6984624	195.6	0.7028942	195.6	-0.06741786	195.6	-0.1899348	195.6	-0.1673054	195.6	-0.242759	195.6	-0.2175096	195.6	-0.2198654	195.6	-0.1915445	195.6	-0.1864139	195.6	-0.1687287
195.8	0.7196646	195.8	0.6500981	195.8	0.6873188	195.8	0.6962819	195.8	0.6626875	195.8	0.6995142	195.8	0.7061517	195.8	-0.06747977	195.8	-0.193902	195.8	-0.1616151	195.8	-0.2498459	195.8	-0.2124339	195.8	-0.217919	195.8	-0.1963505	195.8	-0.1882655	195.8	-0.1723555
196	0.723839	196	0.6579558	196	0.687988	196	0.702185	196	0.6684777	196	0.7028753	196	0.7073668	196	-0.0749233	196	-0.1949128	196	-0.1674479	196	-0.2448645	196	-0.2177144	196	-0.2164604	196	-0.1934649	196	-0.1874483	196	-0.1698572
196.2	0.7247505	196.2	0.6593402	196.2	0.689074	196.2	0.6996341	196.2	0.6754415	196.2	0.706957	196.2	0.7085505	196.2	-0.07559609	196.2	-0.1929178	196.2	-0.1637753	196.2	-0.2478801	196.2	-0.2126337	196.2	-0.2201469	196.2	-0.1961475	196.2	-0.1904141	196.2	-0.1666556
196.4	0.7289146	196.4	0.6575287	196.4	0.6906747	196.4	0.7039271	196.4	0.6712879	196.4	0.7089896	196.4	0.7123324	196.4	-0.07061557	196.4	-0.1918924	196.4	-0.1589068	196.4	-0.2501404	196.4	-0.2115493	196.4	-0.2214482	196.4	-0.1933948	196.4	-0.1847248	196.4	-0.1682609
196.6	0.7254092	196.6	0.6611755	196.6	0.6941125	196.6	0.7099347	196.6	0.6760652	196.6	0.7121689	196.6	0.7167212	196.6	-0.0723059	196.6	-0.1916938	196.6	-0.1616269	196.6	-0.2468164	196.6	-0.2122642	196.6	-0.2148996	196.6	-0.1930699	196.6	-0.1879509	196.6	-0.1654722
196.8	0.7325482	196.8	0.6610028	196.8	0.6942214	196.8	0.7079505	196.8	0.6741419	196.8	0.718708	196.8	0.719488	196.8	-0.0726269	196.8	-0.189866	196.8	-0.1605689	196.8	-0.2440299	196.8	-0.2138594	196.8	-0.2163357	196.8	-0.1960274	196.8	-0.1898086	196.8	-0.1717718
197	0.7359167	197	0.6666672	197	0.7009798	197	0.712811	197	0.6793854	197	0.7119177	197	0.7211372	197	-0.06827628	197	-0.1924177	197	-0.1620991	197	-0.2440462	197	-0.2138853	197	-0.2210547	197	-0.1934347	197	-0.1875831	197	-0.1693753
197.2	0.7366158	197.2	0.6690989	197.2	0.7100872	197.2	0.7186292	197.2	0.6841015	197.2	0.7186688	197.2	0.7261716	197.2	-0.07324869	197.2	-0.1911365	197.2	-0.1597677	197.2	-0.2457234	197.2	-0.2143865	197.2	-0.2181316	197.2	-0.1954912	197.2	-0.1882027	197.2	-0.1678532
197.4	0.7444427	197.4	0.6727617	197.4	0.7060796	197.4	0.7179149	197.4	0.6867338	197.4	0.721563	197.4	0.726452	197.4	-0.06604739	197.4	-0.1916817	197.4	-0.1573303	197.4	-0.247602	197.4	-0.2130758	197.4	-0.2159198	197.4	-0.1934346	197.4	-0.1887934	197.4	-0.1700241
197.6	0.7393222	197.6	0.6723374	197.6	0.7085358	197.6	0.7205947	197.6	0.6830614	197.6	0.7208089	197.6	0.7308669	197.6	-0.07426128	197.6	-0.1910746	197.6	-0.1583423	197.6	-0.2422532	197.6	-0.2161894	197.6	-0.2198327	197.6	-0.1959921	197.6	-0.1878863	197.6	-0.1718992
197.8	0.7453564	197.8	0.676439	197.8	0.7112773	197.8	0.725864	197.8	0.6884673	197.8	0.7262306	197.8	0.7358451	197.8	-0.07176927	197.8	-0.193535	197.8	-0.1581483	197.8	-0.2425918	197.8	-0.2159129	197.8	-0.2174449	197.8	-0.1922318	197.8	-0.1813881	197.8	-0.1701278
198	0.748487	198	0.6762804	198	0.714066	198	0.7186099	198	0.6867443	198	0.7275569	198	0.7320223	198	-0.06843832	198	-0.1933418	198	-0.1570694	198	-0.243655	198	-0.2118919	198	-0.218695	198	-0.1946744	198	-0.1887813	198	-0.166431
198.2	0.7485437	198.2	0.6829687	198.2	0.7139207	198.2	0.7263452	198.2	0.6939045	198.2	0.722644	198.2	0.7351038	198.2	-0.07168329	198.2	-0.1894787	198.2	-0.1628689	198.2	-0.2418066	198.2	-0.2104515	198.2	-0.2194996	198.2	-0.193666	198.2	-0.1919423	198.2	-0.1711384
198.4	0.7538375	198.4	0.6829777	198.4	0.7156404	198.4	0.7297613	198.4	0.6946359	198.4	0.7319548	198.4	0.7392198	198.4	-0.06565763	198.4	-0.188593	198.4	-0.1580701	198.4	-0.2463448	198.4	-0.2080012	198.4	-0.2142765	198.4	-0.1924189	198.4	-0.1838193	198.4	-0.1691238
198.6	0.7585227	198.6	0.6843496	198.6	0.7164891	198.6	0.7270908	198.6	0.6961796	198.6	0.7322154	198.6	0.7396852	198.6	-0.07211198	198.6	-0.1896594	198.6	-0.1567113	198.6	-0.2440353	198.6	-0.2124413	198.6	-0.2182272	198.6	-0.195755	198.6	-0.1874095	198.6	-0.1686675
198.8	0.7558898	198.8	0.6926069	198.8	0.7225054	198.8	0.7333063	198.8	0.7016994	198.8	0.7381729	198.8	0.7392993	198.8	-0.07013398	198.81	-0.1917941	198.81	-0.1570102	198.81	-0.2470652	198.81	-0.2106751	198.81	-0.2166784	198.81	-0.1878006	198.81	-0.1883386	198.81	-0.1691281
199	0.7555272	199	0.6929833	199	0.72331	199	0.732106	199	0.698769	199	0.7418687	199	0.7414737	199	-0.07040657	199	-0.1897175	199	-0.1613181	199	-0.2403534	199	-0.2100536	199	-0.2193317	199	-0.1874939	199	-0.1859169	199	-0.1713756
199.21	0.7650103	199.21	0.6949958	199.21	0.722192	199.21	0.7403373	199.21	0.7070228	199.21	0.7442634	199.21	0.7451838	199.21	-0.06826928	199.2	-0.18918	199.2	-0.1572623	199.2	-0.2483947	199.2	-0.2110862	199.2	-0.2137578	199.2	-0.1902428	199.2	-0.1830492	199.2	-0.1635547
199.4	0.7629001	199.4	0.6933506	199.4	0.7255408	199.4	0.7378179	199.4	0.7068763	199.4	0.740095	199.4	0.7479243	199.4	-0.06818292	199.4	-0.1811628	199.4	-0.1626265	199.4	-0.2415407	199.4	-0.2123169	199.4	-0.2150615	199.4	-0.1894456	199.4	-0.1835473	199.4	-0.1633236
199.6	0.7638404	199.6	0.6938243	199.6	0.7273196	199.6	0.740192	199.6	0.7106123	199.6	0.7415078	199.6	0.7486871	199.6	-0.06942944	199.6	-0.1908893	199.6	-0.1640288	199.6	-0.2398118	199.6	-0.2104615	199.6	-0.2156489	199.6	-0.1912997	199.6	-0.1798338	199.6	-0.1589223
199.8	0.7667074	199.8	0.6942106	199.8	0.7308328	199.8	0.7476935	199.8	0.7131993	199.8	0.7464904	199.8	0.753601	199.8	-0.07307574	199.8	-0.185986	199.8	-0.1589107	199.8	-0.2404227	199.8	-0.2084201	199.8	-0.2131821	199.8	-0.1916634	199.8	-0.1826421	199.8	-0.170518
200	0.7680608	200	0.7052065	200	0.7339497	200	0.7450809	200	0.7108893	200	0.7493672	200	0.7499052	200	-0.06743514	200	-0.1886106	200	-0.1599476	200	-0.2421082	200	-0.2068288	200	-0.2140302	200	-0.1924243	200	-0.1839864	200	-0.1668244
200.2	0.7738236	200.2	0.7063432	200.2	0.7310584	200.2	0.7417936	200.2	0.711066	200.2	0.7465683	200.2	0.7559325	200.2	-0.06732372	200.2	-0.1862755	200.2	-0.16089	200.2	-0.2438456	200.2	-0.2061863	200.2	-0.2152318	200.2	-0.190995	200.2	-0.1833653	200.2	-0.164122
200.4	0.7744708	200.4	0.7054649	200.4	0.7412678	200.4	0.7456142	200.4	0.7211211	200.4	0.7498796	200.4	0.7619971	200.4	-0.06919755	200.4	-0.1873057	200.4	-0.15769	200.4	-0.2431636	200.4	-0.2102312	200.4	-0.215514	200.4	-0.192888	200.4	-0.1864888	200.4	-0.1732745
200.6	0.7706987	200.6	0.705847	200.6	0.7362912	200.6	0.7592118	200.6	0.7176284	200.6	0.7532701	200.6	0.7573768	200.6	-0.06985465	200.6	-0.1862209	200.6	-0.1532568	200.6	-0.2414905	200.6	-0.2029065	200.6	-0.2161075	200.6	-0.1900083	200.6	-0.1847709	200.6	-0.1688405
200.8	0.7750371	200.8	0.7072748	200.8	0.7385436	200.8	0.7582153	200.8	0.7205055	200.8	0.7573679	200.8	0.7599296	200.8	-0.06928708	200.8	-0.1855467	200.8	-0.1619363	200.8	-0.2420098	200.8	-0.2048299	200.8	-0.2119807	200.8	-0.1857659	200.8	-0.1817624	200.8	-0.1650149
201	0.7825819	201	0.7101843	201	0.7433483	201	0.7606906	201	0.7196664	201	0.7587988	201	0.7635759	201	-0.0650248	201	-0.1864884	201	-0.1607254	201	-0.2413135	201	-0.207641	201	-0.2111253	201	-0.1940458	201	-0.1828976	201	-0.1661982
201.2	0.7806374	201.2	0.7197623	201.2	0.745486	201.2	0.7601611	201.2	0.7296382	201.2	0.7635879	201.2	0.7605327	201.2	-0.0695363	201.2	-0.1860164	201.2	-0.1629362	201.2	-0.2401262	201.2	-0.2078976	201.2	-0.2124141	201.2	-0.189536	201.2	-0.1777604	201.2	-0.1638632
201.4	0.7810909	201.4	0.7128424	201.4	0.7509321	201.4	0.7614037	201.4	0.7274484	201.4	0.7639663	201.4	0.7680175	201.4	-0.06561054	201.4	-0.1842643	201.4	-0.1575023	201.4	-0.2445469	201.4	-0.2071962	201.4	-0.2149635	201.4	-0.1883972	201.4	-0.1835832	201.4	-0.1673018
201.6	0.785634	201.6	0.7173429	201.6	0.7483169	201.6	0.7628491	201.6	0.7263201	201.6	0.7657256	201.6	0.7675092	201.6	-0.06881574	201.6	-0.1880697	201.6	-0.1598387	201.6	-0.2437368	201.6	-0.2070388	201.6	-0.2101946	201.6	-0.1927008	201.6	-0.1843216	201.6	-0.1656613
201.8	0.7901958	201.8	0.7214122	201.8	0.7564229	201.8	0.7615995	201.8	0.7311357	201.8	0.7683242	201.8	0.7704964	201.8	-0.0685829	201.8	-0.1867743	201.8	-0.1516954	201.8	-0.2419006	201.8	-0.2061207	201.8	-0.2145341	201.8	-0.1910687	201.8	-0.1869846	201.8	-0.1691504
202	0.7886999	202	0.720989	202	0.7538702	202	0.7683157	202	0.735871	202	0.770097	202	0.7770116	202	-0.07081521	202	-0.1863618	202	-0.1583506	202	-0.2391247	202	-0.2047262	202	-0.2116373	202	-0.1924549	202	-0.1857168	202	-0.166318
202.2	0.7930475	202.2	0.7261692	202.2	0.7554344	202.2	0.7671875	202.2	0.7373483	202.2	0.7706474	202.2	0.7793325	202.2	-0.06575	202.2	-0.1886518	202.2	-0.1513845	202.2	-0.2352544	202.2	-0.2061089	202.2	-0.2183603	202.2	-0.1856788	202.2	-0.1829863	202.2	-0.1638077
202.4	0.7974495	202.4	0.7278674	202.4	0.7625501	202.4	0.7725962	202.4	0.7400566	202.4	0.7736663	202.4	0.7793023	202.4	-0.06552198	202.4	-0.1915063	202.4	-0.1552255	202.4	-0.2416631	202.4	-0.2079491	202.4	-0.2142002	202.4	-0.1855361	202.4	-0.1813248	202.4	-0.1634287
202.6	0.7966056	202.6	0.7322847	202.6	0.7620956	202.6	0.7642788	202.6	0.7413737	202.6	0.7750309	202.6	0.7815987	202.6	-0.06637672	202.6	-0.1861437	202.6	-0.1546022	202.6	-0.2426628	202.6	-0.2070461	202.6	-0.2155616	202.6	-0.1903027	202.6	-0.1766953	202.6	-0.1656186
202.8	0.8011844	202.8	0.7349615	202.8	0.7619512	202.8	0.7771817	202.8	0.7439576	202.8	0.7775815	202.8	0.7890217	202.8	-0.0669324	202.8	-0.1875127	202.8	-0.1540105	202.8	-0.2454589	202.8	-0.2041533	202.8	-0.2097846	202.8	-0.1908154	202.8	-0.1817667	202.8	-0.1626356
203	0.8064918	203	0.7355477	203	0.7634725	203	0.7799273	203	0.7401557	203	0.7792495	203	0.7879143	203	-0.06781727	203	-0.1868761	203	-0.1559703	203	-0.2377964	203	-0.2086746	203	-0.2080205	203	-0.1891001	203	-0.1813762	203	-0.1648874
203.2	0.8012123	203.2	0.7369884	203.2	0.7701493	203.2	0.7790971	203.2	0.7465239	203.2	0.7827939	203.2	0.7854323	203.2	-0.0664868	203.2	-0.1849084	203.2	-0.1585195	203.2	-0.2401876	203.2	-0.201823	203.2	-0.2119558	203.2	-0.1939572	203.2	-0.180028	203.2	-0.1696373
203.4	0.8086835	203.4	0.7392278	203.4	0.7666856	203.4	0.7820733	203.4	0.7496135	203.4	0.781413	203.4	0.7928155	203.4	-0.06965632	203.41	-0.1839254	203.41	-0.1527053	203.41	-0.2400525	203.41	-0.2021024	203.41	-0.2151449	203.41	-0.1841674	203.41	-0.1862835	203.41	-0.1612701
203.6	0.8059875	203.6	0.739552	203.6	0.7673303	203.6	0.7820002	203.6	0.7417612	203.6	0.7870942	203.6	0.7928412	203.6	-0.06719187	203.6	-0.1847138	203.6	-0.1538825	203.6	-0.2399316	203.6	-0.2085578	203.6	-0.2155882	203.6	-0.18611	203.6	-0.1839208	203.6	-0.1668168
203.8	0.8099171	203.8	0.7410313	203.8	0.7749667	203.8	0.7902458	203.8	0.7497958	203.8	0.7894176	203.8	0.7975221	203.8	-0.07208193	203.8	-0.18312	203.8	-0.1513178	203.8	-0.2383185	203.8	-0.2000406	203.8	-0.2112773	203.8	-0.1867808	203.8	-0.1802367	203.8	-0.1653832
204	0.8068917	204	0.7449481	204	0.7742865	204	0.7886218	204	0.7543526	204	0.7886879	204	0.8018877	204	-0.06325709	204	-0.185774	204	-0.1550368	204	-0.2374039	204	-0.2053381	204	-0.2110672	204	-0.1935194	204	-0.177547	204	-0.1617781
204.2	0.8132788	204.2	0.7454606	204.2	0.7790268	204.2	0.7890955	204.2	0.7542234	204.2	0.793589	204.2	0.8011152	204.2	-0.06967444	204.2	-0.180218	204.2	-0.1578675	204.2	-0.236059	204.2	-0.2071934	204.2	-0.211088	204.2	-0.1887279	204.2	-0.1827169	204.2	-0.1643164
204.4	0.8112388	204.4	0.7505119	204.4	0.7815056	204.4	0.7869521	204.4	0.7549135	204.4	0.7905577	204.4	0.796954	204.4	-0.06626616	204.4	-0.1850817	204.4	-0.1546046	204.4	-0.2406818	204.4	-0.2018891	204.4	-0.21359	204.4	-0.1908266	204.4	-0.1822604	204.4	-0.1579075
204.6	0.8158032	204.6	0.7482076	204.6	0.7776458	204.6	0.7916345	204.6	0.7581885	204.6	0.7978056	204.6	0.8017788	204.6	-0.06768239	204.6	-0.1860391	204.6	-0.1555912	204.6	-0.233422	204.6	-0.2071076	204.6	-0.208448	204.6	-0.1853156	204.6	-0.1790149	204.6	-0.1652061
204.8	0.8135817	204.8	0.7526186	204.8	0.780854	204.8	0.7910968	204.8	0.7620318	204.8	0.7940441	204.8	0.8039079	204.8	-0.06824813	204.8	-0.1837724	204.8	-0.1547706	204.8	-0.2371595	204.8	-0.2079898	204.8	-0.211643	204.8	-0.1876832	204.8	-0.1796806	204.8	-0.1569767
205	0.8199669	205	0.7516031	205	0.7857463	205	0.7964448	205	0.7576703	205	0.8005775	205	0.8040496	205	-0.06323592	205	-0.1854242	205	-0.1507583	205	-0.237001	205	-0.2070714	205	-0.2118154	205	-0.1875198	205	-0.175141	205	-0.1641126
205.2	0.8271543	205.2	0.7564602	205.2	0.7851825	205.2	0.7955195	205.2	0.7653425	205.2	0.8048025	205.2	0.8035726	205.2	-0.06337088	205.2	-0.1900429	205.2	-0.1541563	205.2	-0.2384727	205.2	-0.2032948	205.2	-0.2071723	205.2	-0.1917631	205.2	-0.1820544	205.2	-0.1694102
205.43	0.8261281	205.43	0.7584018	205.43	0.7912169	205.43	0.7983046	205.43	0.7661226	205.43	0.8042317	205.43	0.8125182	205.43	-0.06545386	205.4	-0.1797608	205.4	-0.1544246	205.4	-0.2358164	205.4	-0.2031789	205.4	-0.2143634	205.4	-0.1819767	205.4	-0.1835237	205.4	-0.1646232
205.6	0.8267415	205.6	0.7523894	205.6	0.7896922	205.6	0.8011639	205.6	0.7650915	205.6	0.8049472	205.6	0.807126	205.6	-0.06203258	205.6	-0.1867751	205.6	-0.155975	205.6	-0.2381447	205.6	-0.1999355	205.6	-0.2041748	205.6	-0.1866373	205.6	-0.1832824	205.6	-0.158881
205.8	0.826844	205.8	0.759257	205.8	0.7955205	205.8	0.8019655	205.8	0.7676708	205.8	0.8076117	205.8	0.815352	205.8	-0.06434917	205.8	-0.182943	205.8	-0.1516807	205.8	-0.2376464	205.8	-0.2058715	205.8	-0.2092196	205.8	-0.1884308	205.8	-0.1799148	205.8	-0.1597423
206	0.8314074	206	0.7650191	206	0.7964727	206	0.8024009	206	0.7749158	206	0.8087595	206	0.8165684	206	-0.06978208	206	-0.1841421	206	-0.1523486	206	-0.2403062	206	-0.2051299	206	-0.2113431	206	-0.1831861	206	-0.1808499	206	-0.16132
206.2	0.8308615	206.2	0.7648144	206.2	0.7966681	206.2	0.8091188	206.2	0.7799877	206.2	0.812686	206.2	0.8210371	206.2	-0.06551137	206.2	-0.1798969	206.2	-0.1579317	206.2	-0.2401843	206.2	-0.2019547	206.2	-0.206429	206.2	-0.1857763	206.2	-0.1813364	206.2	-0.1565238
206.4	0.8365681	206.4	0.7661338	206.4	0.7987509	206.4	0.8078542	206.4	0.7808847	206.4	0.811485	206.4	0.8186809	206.4	-0.06588652	206.4	-0.1852579	206.4	-0.1510133	206.4	-0.2377102	206.4	-0.1997084	206.4	-0.2098141	206.4	-0.1842717	206.4	-0.1798097	206.4	-0.1589123
206.6	0.8354803	206.6	0.7662042	206.6	0.794856	206.6	0.8151452	206.6	0.7761125	206.6	0.8137783	206.6	0.8200544	206.6	-0.06394568	206.6	-0.1771068	206.6	-0.1554222	206.6	-0.2384934	206.6	-0.2043981	206.6	-0.2082859	206.6	-0.1893775	206.6	-0.1835021	206.6	-0.1618613
206.8	0.8330778	206.8	0.7689917	206.8	0.8038541	206.8	0.8154139	206.8	0.7820579	206.8	0.8107052	206.8	0.8236826	206.8	-0.0627913	206.8	-0.1799159	206.8	-0.1543113	206.8	-0.2366761	206.8	-0.2017371	206.8	-0.2105126	206.8	-0.1869293	206.8	-0.1847083	206.8	-0.1619132
207	0.8340924	207	0.7689255	207	0.800319	207	0.814237	207	0.7777195	207	0.8166489	207	0.8196426	207	-0.05945917	207	-0.1868214	207	-0.1505699	207	-0.2340013	207	-0.2025363	207	-0.209602	207	-0.1873606	207	-0.1826202	207	-0.157194
207.2	0.8430864	207.2	0.7706862	207.2	0.8093774	207.2	0.8166989	207.2	0.7820901	207.2	0.8226852	207.2	0.8240613	207.2	-0.06410337	207.2	-0.1864851	207.2	-0.1521018	207.2	-0.2348766	207.2	-0.199274	207.2	-0.2093217	207.2	-0.1837391	207.2	-0.1799893	207.2	-0.1587939
207.4	0.841842	207.4	0.7755471	207.4	0.8078334	207.4	0.8215939	207.4	0.7873749	207.4	0.817743	207.4	0.8271956	207.4	-0.06197276	207.4	-0.1823959	207.4	-0.1543515	207.4	-0.2358194	207.4	-0.1984488	207.4	-0.2099848	207.4	-0.1847038	207.4	-0.1751498	207.4	-0.1620991
207.6	0.8446434	207.6	0.7741194	207.6	0.8111376	207.6	0.8162068	207.6	0.7831818	207.6	0.8228386	207.6	0.8319737	207.6	-0.06497487	207.6	-0.18046	207.6	-0.1528172	207.6	-0.2337857	207.6	-0.1999789	207.6	-0.2124989	207.6	-0.1879769	207.6	-0.178524	207.6	-0.1573197
207.8	0.8454342	207.8	0.7737781	207.8	0.8111069	207.8	0.8222483	207.8	0.7919622	207.8	0.827826	207.8	0.8325948	207.8	-0.06467441	207.8	-0.1807482	207.8	-0.1568632	207.8	-0.2337543	207.8	-0.1986494	207.8	-0.2086632	207.8	-0.183409	207.8	-0.1773341	207.8	-0.1584665
208	0.848531	208	0.7804887	208	0.8094404	208	0.8308924	208	0.7924274	208	0.8270741	208	0.8360369	208	-0.06447478	208	-0.1839003	208	-0.1530735	208	-0.2372791	208	-0.2064686	208	-0.2087649	208	-0.1824848	208	-0.1771653	208	-0.1609804
208.2	0.8504007	208.2	0.7895561	208.2	0.8142686	208.2	0.8275249	208.2	0.7894548	208.2	0.8226869	208.2	0.8378459	208.2	-0.06356117	208.2	-0.1797039	208.2	-0.150466	208.2	-0.2360193	208.2	-0.201525	208.2	-0.2066264	208.2	-0.1828776	208.2	-0.1767419	208.2	-0.1573563
208.4	0.8514385	208.4	0.7866518	208.4	0.815522	208.4	0.8257722	208.4	0.7907347	208.4	0.8279487	208.4	0.8386205	208.4	-0.06587878	208.4	-0.1802672	208.4	-0.1523112	208.4	-0.2326695	208.4	-0.1954624	208.4	-0.2073624	208.4	-0.1856132	208.4	-0.1831619	208.4	-0.1636466
208.6	0.8533992	208.6	0.7867413	208.6	0.8202357	208.6	0.8306963	208.6	0.7932805	208.6	0.8334635	208.6	0.8401376	208.6	-0.06371655	208.6	-0.1784507	208.6	-0.1531522	208.6	-0.2342497	208.6	-0.2028777	208.6	-0.2054544	208.6	-0.179203	208.6	-0.1759419	208.6	-0.1567965
208.81	0.8552548	208.81	0.7892203	208.81	0.8181483	208.81	0.833498	208.81	0.7990647	208.81	0.834883	208.81	0.8385704	208.81	-0.06573606	208.8	-0.1801832	208.8	-0.1499916	208.8	-0.2328411	208.8	-0.2043099	208.8	-0.2133778	208.8	-0.1843122	208.8	-0.1741683	208.8	-0.1593498
209	0.8549994	209	0.7914854	209	0.8186073	209	0.8352347	209	0.8010176	209	0.8342733	209	0.8429695	209	-0.06496955	209	-0.1827194	209	-0.150521	209	-0.231544	209	-0.2009945	209	-0.2045735	209	-0.1853348	209	-0.1771482	209	-0.1600165
209.2	0.859164	209.2	0.7907629	209.2	0.8229479	209.2	0.8320231	209.2	0.7997751	209.2	0.8334765	209.2	0.8488955	209.2	-0.06496511	209.2	-0.186341	209.2	-0.1497382	209.2	-0.2290175	209.2	-0.200075	209.2	-0.2061175	209.2	-0.1867682	209.2	-0.1748828	209.2	-0.1593647
209.4	0.8613142	209.4	0.7883281	209.4	0.8213075	209.4	0.8342626	209.4	0.8030767	209.4	0.8398634	209.4	0.8452408	209.4	-0.06265104	209.4	-0.1832115	209.4	-0.1537859	209.4	-0.2334646	209.4	-0.1978022	209.4	-0.2070765	209.4	-0.1863881	209.4	-0.1765123	209.4	-0.1589367
209.6	0.8603587	209.6	0.7954786	209.6	0.8245025	209.6	0.836856	209.6	0.8041439	209.6	0.8386815	209.6	0.8448538	209.6	-0.06137587	209.6	-0.1840466	209.6	-0.1494813	209.6	-0.2325152	209.6	-0.1992404	209.6	-0.2053073	209.6	-0.1829879	209.6	-0.1743006	209.6	-0.1531268
209.8	0.8655001	209.8	0.7964023	209.8	0.8259917	209.8	0.840611	209.8	0.8099383	209.8	0.8433289	209.8	0.8487923	209.8	-0.06292132	209.82	-0.1798738	209.82	-0.1493256	209.82	-0.2323426	209.82	-0.2007343	209.82	-0.2066613	209.82	-0.1855558	209.82	-0.1739911	209.82	-0.156338
210	0.8677847	210	0.8001266	210	0.8314841	210	0.8416733	210	0.8098317	210	0.8452447	210	0.8544793	210	-0.05865018	210.01	-0.1772049	210.01	-0.1462915	210.01	-0.2334483	210.01	-0.1990299	210.01	-0.2090177	210.01	-0.1845747	210.01	-0.1771627	210.01	-0.156625
210.2	0.8688939	210.2	0.8066167	210.2	0.8298678	210.2	0.840933	210.2	0.8096448	210.2	0.8441206	210.2	0.8538032	210.2	-0.06099244	210.2	-0.1769699	210.2	-0.1485422	210.2	-0.2290241	210.2	-0.2043029	210.2	-0.2061429	210.2	-0.1817806	210.2	-0.1803779	210.2	-0.1589988
210.4	0.8698995	210.4	0.8021877	210.4	0.8300987	210.4	0.8447182	210.4	0.8106061	210.4	0.8471125	210.4	0.8575523	210.4	-0.06254172	210.4	-0.1792444	210.4	-0.1514566	210.4	-0.2330062	210.4	-0.1973446	210.4	-0.2064334	210.4	-0.1826003	210.4	-0.1782575	210.4	-0.1577963
210.6	0.8712184	210.6	0.8012995	210.6	0.837193	210.6	0.8495216	210.6	0.808966	210.6	0.8503534	210.6	0.8570395	210.6	-0.06056312	210.6	-0.179619	210.6	-0.1513856	210.6	-0.2338768	210.6	-0.1983866	210.6	-0.2038192	210.6	-0.1801124	210.6	-0.1760019	210.6	-0.1647114
210.8	0.8711349	210.8	0.8039498	210.8	0.8375936	210.8	0.8442418	210.8	0.8114245	210.8	0.851351	210.8	0.8620036	210.8	-0.05844847	210.81	-0.1782306	210.81	-0.1429848	210.81	-0.2321316	210.81	-0.196904	210.81	-0.2012367	210.81	-0.1843433	210.81	-0.1802311	210.81	-0.1605313
211	0.8728533	211	0.8052081	211	0.8412886	211	0.8453199	211	0.8140925	211	0.8523604	211	0.8637353	211	-0.05982755	211	-0.183011	211	-0.1534663	211	-0.2331085	211	-0.200721	211	-0.2054248	211	-0.1833724	211	-0.1737179	211	-0.1598026
211.2	0.8753413	211.2	0.8060234	211.2	0.8415201	211.2	0.8502263	211.2	0.8225752	211.2	0.8526044	211.2	0.8594418	211.2	-0.06457642	211.2	-0.1811913	211.2	-0.1500717	211.2	-0.2328103	211.2	-0.1989213	211.2	-0.2068858	211.2	-0.180712	211.2	-0.1786193	211.2	-0.1530633
211.4	0.8760916	211.4	0.813246	211.4	0.8425181	211.4	0.8501827	211.4	0.8203244	211.4	0.8585345	211.4	0.8621722	211.4	-0.06518875	211.4	-0.1782754	211.4	-0.1493825	211.4	-0.2327772	211.4	-0.1935648	211.4	-0.2038732	211.4	-0.1808777	211.4	-0.1763262	211.4	-0.1581341
211.6	0.8797565	211.6	0.8129147	211.6	0.8425475	211.6	0.8522186	211.6	0.8201604	211.6	0.856982	211.6	0.8675371	211.6	-0.05955151	211.6	-0.1809739	211.6	-0.1531775	211.6	-0.2323574	211.6	-0.2003216	211.6	-0.2075107	211.6	-0.184259	211.6	-0.1718245	211.6	-0.1553174
211.8	0.8803696	211.8	0.811772	211.8	0.8466897	211.8	0.8558823	211.8	0.8194999	211.8	0.8575737	211.8	0.8666968	211.8	-0.06100042	211.8	-0.1800293	211.8	-0.1491777	211.8	-0.2310844	211.8	-0.1947858	211.8	-0.2063332	211.8	-0.1833523	211.8	-0.174396	211.8	-0.1522575
212	0.8808991	212	0.8118095	212	0.8466147	212	0.8583995	212	0.8197395	212	0.8594864	212	0.8689612	212	-0.05983456	212	-0.1819574	212	-0.1484141	212	-0.2353411	212	-0.1986139	212	-0.2010235	212	-0.1811635	212	-0.1774779	212	-0.1553321
212.2	0.8824261	212.2	0.8194123	212.2	0.8473745	212.2	0.8592986	212.2	0.828536	212.2	0.8649689	212.2	0.8702169	212.2	-0.06222079	212.2	-0.1804041	212.2	-0.1482045	212.2	-0.2313779	212.2	-0.194795	212.2	-0.2015592	212.2	-0.1839207	212.2	-0.1799953	212.2	-0.1579557
212.4	0.8861009	212.4	0.8205723	212.4	0.852366	212.4	0.8612531	212.4	0.827966	212.4	0.8612537	212.4	0.8703553	212.4	-0.06177007	212.4	-0.1790695	212.4	-0.1459357	212.4	-0.2316882	212.4	-0.200091	212.4	-0.2045574	212.4	-0.1816449	212.4	-0.1755288	212.4	-0.1540164
212.6	0.8870417	212.6	0.8193763	212.6	0.8470805	212.6	0.8653743	212.6	0.8273674	212.6	0.8658866	212.6	0.8740608	212.6	-0.06770661	212.6	-0.1801735	212.6	-0.1432438	212.6	-0.2305028	212.6	-0.1979944	212.6	-0.2028148	212.6	-0.1818754	212.6	-0.1729135	212.6	-0.154436
212.8	0.8891405	212.8	0.820053	212.8	0.859771	212.8	0.8670334	212.8	0.8307167	212.8	0.8646084	212.8	0.8751358	212.8	-0.06209505	212.8	-0.1774486	212.8	-0.1459345	212.8	-0.2302308	212.8	-0.194491	212.8	-0.2055701	212.8	-0.175187	212.8	-0.1690259	212.8	-0.1520916
213	0.8909919	213	0.8247794	213	0.852853	213	0.8667103	213	0.8279279	213	0.869214	213	0.872251	213	-0.06129261	213	-0.1801321	213	-0.1424859	213	-0.2309006	213	-0.1954183	213	-0.2023931	213	-0.1783564	213	-0.1747414	213	-0.1530882
213.2	0.893629	213.2	0.8274054	213.2	0.8543476	213.2	0.8688239	213.2	0.8308163	213.2	0.8694079	213.2	0.8755513	213.2	-0.06276677	213.2	-0.1782047	213.2	-0.1470412	213.2	-0.2308917	213.2	-0.2014017	213.2	-0.2033838	213.2	-0.1790231	213.2	-0.1772054	213.2	-0.1542837
213.4	0.8914366	213.4	0.825883	213.4	0.8597772	213.4	0.869786	213.4	0.8345239	213.4	0.8707262	213.4	0.8806764	213.4	-0.05846057	213.4	-0.1771906	213.4	-0.1488667	213.4	-0.2249353	213.4	-0.2003702	213.4	-0.2035356	213.4	-0.1757789	213.4	-0.1745284	213.4	-0.1522252
213.6	0.8938907	213.6	0.8261475	213.6	0.8585346	213.6	0.8660964	213.6	0.8342196	213.6	0.8743114	213.6	0.880873	213.6	-0.06131317	213.6	-0.1831287	213.6	-0.1454723	213.6	-0.2268237	213.6	-0.1967425	213.6	-0.2047525	213.6	-0.1760547	213.6	-0.1754211	213.6	-0.1576193
213.8	0.8993691	213.8	0.8287566	213.8	0.8654103	213.8	0.8675193	213.8	0.8399532	213.8	0.8738359	213.8	0.8806449	213.8	-0.05962228	213.8	-0.1827104	213.8	-0.1451958	213.8	-0.2312254	213.8	-0.197229	213.8	-0.2030055	213.8	-0.1783423	213.8	-0.1765389	213.8	-0.1532255
214	0.8979457	214	0.8321809	214	0.8617183	214	0.8751048	214	0.8380485	214	0.8758523	214	0.8829439	214	-0.06345004	214	-0.1743757	214	-0.1466452	214	-0.2281905	214	-0.1954687	214	-0.2008772	214	-0.176648	214	-0.1748034	214	-0.1536294
214.2	0.8996478	214.2	0.832727	214.2	0.8658475	214.2	0.8729004	214.2	0.8416005	214.2	0.8779798	214.2	0.8894819	214.2	-0.06139161	214.2	-0.1750458	214.2	-0.148419	214.2	-0.2256944	214.2	-0.1963798	214.2	-0.2013816	214.2	-0.178345	214.2	-0.1722559	214.2	-0.1540224
214.4	0.9010748	214.4	0.8356401	214.4	0.8692186	214.4	0.8745946	214.4	0.8414344	214.4	0.8788146	214.4	0.8829915	214.4	-0.06140174	214.4	-0.1697334	214.4	-0.1488135	214.4	-0.2306895	214.4	-0.1978768	214.4	-0.1994929	214.4	-0.1774462	214.4	-0.1745711	214.4	-0.1544214
214.6	0.9022925	214.6	0.8351275	214.6	0.8641767	214.6	0.8744559	214.6	0.8444871	214.6	0.8819429	214.6	0.8877168	214.6	-0.05763065	214.6	-0.1780756	214.6	-0.1447207	214.6	-0.2297491	214.6	-0.195058	214.6	-0.2022709	214.6	-0.1807262	214.6	-0.1783166	214.6	-0.15721
214.8	0.9058149	214.8	0.8415412	214.8	0.873117	214.8	0.8793265	214.8	0.8476135	214.8	0.8821521	214.8	0.8885729	214.8	-0.05951397	214.8	-0.1771872	214.8	-0.1456723	214.8	-0.2281836	214.8	-0.1936134	214.8	-0.203486	214.8	-0.1775124	214.8	-0.1747286	214.8	-0.1558195
215	0.9084713	215	0.8359376	215	0.8675437	215	0.8812505	215	0.846544	215	0.884631	215	0.8950818	215	-0.0571219	215	-0.1767946	215	-0.1494058	215	-0.2245386	215	-0.1987689	215	-0.1997239	215	-0.1757284	215	-0.1761332	215	-0.1505666
215.2	0.9070455	215.2	0.8409179	215.2	0.872623	215.2	0.8830535	215.2	0.8481585	215.2	0.8846074	215.2	0.8898122	215.2	-0.05979992	215.2	-0.1762729	215.2	-0.1449593	215.2	-0.2328646	215.2	-0.19475	215.2	-0.1972471	215.2	-0.1792087	215.2	-0.1701131	215.2	-0.1527415
215.4	0.9101084	215.4	0.8406747	215.4	0.8741978	215.4	0.8804323	215.4	0.8481157	215.4	0.8897537	215.4	0.8954974	215.4	-0.05927894	215.4	-0.1746362	215.4	-0.1441579	215.4	-0.230292	215.4	-0.1903537	215.4	-0.2018633	215.4	-0.1763913	215.4	-0.1660243	215.4	-0.1520361
215.6	0.9077331	215.6	0.8428563	215.6	0.8707851	215.6	0.8882875	215.6	0.8500495	215.6	0.8900834	215.6	0.8956589	215.6	-0.06101104	215.6	-0.1734971	215.6	-0.1516667	215.6	-0.2279116	215.6	-0.194678	215.6	-0.202127	215.6	-0.1758604	215.6	-0.171309	215.6	-0.1547366
215.8	0.9127058	215.8	0.8447544	215.8	0.8744718	215.8	0.8868816	215.8	0.8567982	215.8	0.8933394	215.8	0.8936516	215.8	-0.06250552	215.8	-0.1777314	215.8	-0.1467977	215.8	-0.2241461	215.8	-0.1966241	215.8	-0.200719	215.8	-0.1774883	215.8	-0.168268	215.8	-0.1544216
216	0.913931	216	0.8496472	216	0.8858456	216	0.8899383	216	0.8583717	216	0.89369	216	0.9002562	216	-0.06216081	216	-0.1746256	216	-0.1470768	216	-0.22679	216	-0.1931649	216	-0.1993461	216	-0.1785739	216	-0.1722697	216	-0.1508076
216.2	0.9126144	216.2	0.848401	216.2	0.8817246	216.2	0.8895147	216.2	0.8572587	216.2	0.8913626	216.2	0.8970147	216.2	-0.05715103	216.2	-0.1722244	216.2	-0.1452339	216.2	-0.2292705	216.2	-0.1902113	216.2	-0.2000303	216.2	-0.1829399	216.2	-0.1701087	216.2	-0.154082
216.4	0.918785	216.4	0.8494971	216.4	0.8824111	216.4	0.8910818	216.4	0.8563578	216.4	0.892509	216.4	0.9005025	216.4	-0.05959297	216.4	-0.1754624	216.4	-0.1471236	216.4	-0.2273573	216.4	-0.1940453	216.4	-0.1997446	216.4	-0.1767074	216.4	-0.1689642	216.4	-0.152807
216.6	0.9150174	216.6	0.848075	216.6	0.8834524	216.6	0.8913994	216.6	0.8605617	216.6	0.895144	216.6	0.9036142	216.6	-0.06088622	216.6	-0.1741483	216.6	-0.142442	216.6	-0.2282891	216.6	-0.1931751	216.6	-0.2043526	216.6	-0.1769886	216.6	-0.1722066	216.6	-0.15289
216.8	0.9222827	216.8	0.8544139	216.8	0.8846958	216.8	0.8963367	216.8	0.862671	216.8	0.9005189	216.8	0.9024527	216.8	-0.06252268	216.8	-0.1771051	216.8	-0.1418543	216.8	-0.2258343	216.8	-0.1973101	216.8	-0.2015508	216.8	-0.1815851	216.8	-0.1706162	216.8	-0.1563439
217	0.9210106	217	0.8562698	217	0.8882498	217	0.8953817	217	0.8586114	217	0.8993127	217	0.9069258	217	-0.05559669	217	-0.1785303	217	-0.140645	217	-0.2309963	217	-0.1916112	217	-0.2023861	217	-0.1762006	217	-0.1713802	217	-0.1572128
217.2	0.9217162	217.2	0.8581988	217.2	0.8849574	217.2	0.8960716	217.2	0.8627301	217.2	0.9019104	217.2	0.9087	217.2	-0.05571731	217.2	-0.1731861	217.2	-0.1418792	217.2	-0.2275115	217.2	-0.1916997	217.2	-0.2001795	217.2	-0.177827	217.2	-0.1700888	217.2	-0.1522969
217.4	0.9233235	217.4	0.8585141	217.4	0.8899192	217.4	0.9015558	217.4	0.858655	217.4	0.9028814	217.4	0.9101558	217.4	-0.05643742	217.4	-0.177197	217.4	-0.1446484	217.4	-0.2272046	217.4	-0.1938986	217.4	-0.1992818	217.4	-0.1768655	217.4	-0.1617792	217.4	-0.1485969
217.6	0.9240335	217.6	0.8613139	217.6	0.8884259	217.6	0.9026246	217.6	0.8668712	217.6	0.9007986	217.6	0.915111	217.6	-0.05879691	217.6	-0.1701439	217.6	-0.1443484	217.6	-0.2267	217.6	-0.1932235	217.6	-0.199618	217.6	-0.1706485	217.6	-0.1747545	217.6	-0.1489271
217.8	0.9267377	217.8	0.8578632	217.8	0.8889679	217.8	0.9002452	217.8	0.866813	217.8	0.9032201	217.8	0.9125944	217.8	-0.06172717	217.8	-0.1714343	217.8	-0.1460104	217.8	-0.2254936	217.8	-0.189502	217.8	-0.1926651	217.8	-0.1748691	217.8	-0.1671259	217.8	-0.1533079
218	0.9316424	218	0.8648815	218	0.8944069	218	0.9058072	218	0.8703415	218	0.9061114	218	0.9155452	218	-0.06196619	218	-0.1726962	218	-0.1440425	218	-0.2231493	218	-0.1916742	218	-0.197374	218	-0.1749998	218	-0.1673769	218	-0.1486406
218.2	0.9342659	218.2	0.8622896	218.2	0.8967174	218.2	0.9034385	218.2	0.873535	218.2	0.9091598	218.2	0.9160703	218.2	-0.05450333	218.2	-0.1718833	218.2	-0.1461564	218.2	-0.2276253	218.2	-0.1910283	218.2	-0.1992344	218.2	-0.1767209	218.2	-0.1711897	218.2	-0.1480925
218.41	0.9288508	218.41	0.8667043	218.41	0.8921548	218.41	0.9061441	218.41	0.8712047	218.41	0.9087568	218.41	0.9179545	218.41	-0.05680946	218.4	-0.1743943	218.4	-0.1412086	218.4	-0.2235194	218.4	-0.1880884	218.4	-0.1966716	218.4	-0.1756139	218.4	-0.1674966	218.4	-0.1498837
218.6	0.9371555	218.6	0.8668086	218.6	0.898571	218.6	0.9057341	218.6	0.8794119	218.6	0.9106386	218.6	0.9163101	218.6	-0.05920929	218.6	-0.1749252	218.6	-0.1452837	218.6	-0.2270997	218.6	-0.1958039	218.6	-0.1982478	218.6	-0.1742726	218.6	-0.1721303	218.6	-0.1519607
218.8	0.9311243	218.8	0.8699929	218.8	0.8990899	218.8	0.9070833	218.8	0.8702067	218.8	0.9154626	218.8	0.9267563	218.8	-0.05800668	218.8	-0.1713883	218.8	-0.1385248	218.8	-0.2295614	218.8	-0.194701	218.8	-0.1970188	218.8	-0.1721982	218.8	-0.1693348	218.8	-0.1504806
219	0.9337052	219	0.8732601	219	0.9008169	219	0.9120144	219	0.8756871	219	0.9137626	219	0.9232348	219	-0.05770097	219	-0.1739375	219	-0.1438959	219	-0.2249738	219	-0.1918752	219	-0.2002599	219	-0.1771469	219	-0.17481	219	-0.1550724
219.2	0.9390317	219.2	0.8743079	219.2	0.9036286	219.2	0.9111663	219.2	0.8736995	219.2	0.9164585	219.2	0.9251377	219.2	-0.05527494	219.2	-0.1709145	219.2	-0.1437635	219.2	-0.2202704	219.2	-0.1941614	219.2	-0.1967274	219.2	-0.1742761	219.2	-0.1691176	219.2	-0.1505118
219.4	0.9390388	219.4	0.876248	219.4	0.9058119	219.4	0.9124867	219.4	0.8806705	219.4	0.9114906	219.4	0.9237632	219.4	-0.05873151	219.4	-0.1714223	219.4	-0.1408977	219.4	-0.2230936	219.4	-0.1879234	219.4	-0.1991895	219.4	-0.1699114	219.4	-0.1666747	219.4	-0.1507357
219.6	0.937362	219.6	0.8722087	219.6	0.9054856	219.6	0.9130018	219.6	0.8801714	219.6	0.921007	219.6	0.9301365	219.6	-0.05635057	219.6	-0.1734614	219.6	-0.1391467	219.6	-0.2236141	219.6	-0.1911799	219.6	-0.1993161	219.6	-0.179208	219.6	-0.167586	219.6	-0.1491621
219.8	0.9400107	219.8	0.8748399	219.8	0.9097342	219.8	0.9213944	219.8	0.8833579	219.8	0.9132782	219.8	0.929066	219.8	-0.05298238	219.8	-0.173048	219.8	-0.1441766	219.8	-0.2242028	219.8	-0.1901314	219.8	-0.1975503	219.8	-0.174267	219.8	-0.1648991	219.8	-0.1521191
220	0.9434883	220	0.8759641	220	0.9114401	220	0.9180942	220	0.879617	220	0.9167035	220	0.9282867	220	-0.05667692	220	-0.1700991	220	-0.1394548	220	-0.2285338	220	-0.1899616	220	-0.2017144	220	-0.1727327	220	-0.1698109	220	-0.1532885
220.2	0.944293	220.2	0.8852672	220.2	0.9115959	220.2	0.9215038	220.2	0.8807429	220.2	0.9208804	220.2	0.9312423	220.2	-0.06011588	220.2	-0.1720727	220.2	-0.1419013	220.2	-0.2226495	220.2	-0.1909166	220.2	-0.2004163	220.2	-0.1725581	220.2	-0.1691887	220.2	-0.1497307
220.4	0.9420492	220.4	0.8793371	220.4	0.9080802	220.4	0.9226753	220.4	0.8840377	220.4	0.925317	220.4	0.9329768	220.4	-0.06005513	220.4	-0.1702667	220.4	-0.1460956	220.4	-0.2247695	220.4	-0.1903938	220.4	-0.1943247	220.4	-0.1718249	220.4	-0.1643714	220.4	-0.1495855
220.6	0.9485276	220.6	0.8818095	220.6	0.9083695	220.6	0.9263797	220.6	0.8872951	220.6	0.9230476	220.6	0.931428	220.6	-0.05433256	220.6	-0.1706857	220.6	-0.1397232	220.6	-0.2220102	220.6	-0.1881839	220.6	-0.1983588	220.6	-0.1701254	220.6	-0.1664881	220.6	-0.1449863
220.8	0.9540011	220.8	0.8868382	220.8	0.9125428	220.8	0.9227027	220.8	0.8885675	220.8	0.9264807	220.8	0.9341539	220.8	-0.05317774	220.8	-0.1744487	220.8	-0.1345646	220.8	-0.2226676	220.8	-0.1881618	220.8	-0.1968755	220.8	-0.1705156	220.8	-0.1673605	220.8	-0.1474276
221	0.9490724	221	0.8851976	221	0.9171538	221	0.924404	221	0.8922647	221	0.9239463	221	0.9356108	221	-0.05517401	221	-0.1770532	221	-0.1412251	221	-0.2256313	221	-0.1944089	221	-0.2003952	221	-0.174743	221	-0.1701908	221	-0.1445842
221.2	0.9536656	221.2	0.8861468	221.2	0.9144701	221.2	0.9273515	221.2	0.8916431	221.2	0.9291167	221.2	0.9379165	221.2	-0.05945425	221.2	-0.1717758	221.2	-0.1391149	221.2	-0.2254349	221.2	-0.1925975	221.2	-0.1954927	221.2	-0.1710086	221.2	-0.1675805	221.2	-0.1463591
221.4	0.951669	221.4	0.8855667	221.4	0.9155035	221.4	0.923857	221.4	0.8923026	221.4	0.9288383	221.4	0.9392558	221.4	-0.05582125	221.4	-0.1675489	221.4	-0.1383919	221.4	-0.2268986	221.4	-0.1844914	221.4	-0.1929995	221.4	-0.1757894	221.4	-0.1683698	221.4	-0.146928
221.6	0.9485744	221.6	0.8899257	221.6	0.9194458	221.6	0.9304073	221.6	0.891817	221.6	0.9255037	221.6	0.9384274	221.6	-0.05956293	221.6	-0.1718095	221.6	-0.1361335	221.6	-0.22187	221.6	-0.1919545	221.6	-0.1974996	221.6	-0.1690619	221.6	-0.1667558	221.6	-0.144716
221.8	0.9557078	221.8	0.8912131	221.8	0.9223712	221.8	0.9303295	221.8	0.8949352	221.8	0.9305568	221.8	0.9446862	221.8	-0.05322095	221.8	-0.1704195	221.8	-0.1421105	221.8	-0.222146	221.8	-0.1937046	221.8	-0.1943372	221.8	-0.1732898	221.8	-0.1669985	221.8	-0.1441443
222	0.9549251	222	0.8906319	222	0.9266074	222	0.9285756	222	0.8989435	222	0.9335634	222	0.9456452	222	-0.05517636	222	-0.1662957	222	-0.1409669	222	-0.221967	222	-0.1927006	222	-0.1972398	222	-0.1697965	222	-0.1666934	222	-0.1481508
222.2	0.9592183	222.2	0.8925014	222.2	0.9202062	222.2	0.9321374	222.2	0.8994239	222.2	0.9321199	222.2	0.9409102	222.2	-0.05398059	222.2	-0.1749492	222.2	-0.1399992	222.2	-0.2224525	222.2	-0.1889063	222.2	-0.19555	222.2	-0.1687045	222.2	-0.1683375	222.2	-0.1494419
222.4	0.9575158	222.4	0.8933817	222.4	0.9215169	222.4	0.9357123	222.4	0.9057521	222.4	0.9361285	222.4	0.9460198	222.4	-0.05308104	222.4	-0.1721499	222.4	-0.1384423	222.4	-0.223274	222.4	-0.1890685	222.4	-0.1957256	222.4	-0.1721166	222.4	-0.16754	222.4	-0.1458247
222.6	0.9596527	222.6	0.8916181	222.6	0.9263648	222.6	0.9339784	222.6	0.9005701	222.6	0.9367419	222.6	0.9478327	222.6	-0.0523933	222.6	-0.1773848	222.6	-0.1369283	222.6	-0.221837	222.6	-0.1887948	222.6	-0.1922313	222.6	-0.1722034	222.6	-0.1639066	222.6	-0.1484591
222.8	0.965044	222.8	0.8938199	222.8	0.9265841	222.8	0.9413508	222.8	0.9068826	222.8	0.9368696	222.8	0.9491866	222.8	-0.05418656	222.8	-0.1752553	222.8	-0.1408929	222.8	-0.2187301	222.8	-0.189451	222.8	-0.1929791	222.8	-0.1670135	222.8	-0.1665579	222.8	-0.1478034
223	0.9622947	223	0.8951204	223	0.9318585	223	0.9362513	223	0.9028808	223	0.9397644	223	0.9489703	223	-0.04960422	223	-0.170473	223	-0.1373284	223	-0.2199121	223	-0.1892509	223	-0.1967458	223	-0.1663139	223	-0.1649902	223	-0.1508968
223.2	0.9629709	223.2	0.8981203	223.2	0.9291458	223.2	0.9370905	223.2	0.9009851	223.2	0.9430698	223.2	0.9480071	223.2	-0.05336937	223.2	-0.1706998	223.2	-0.1385226	223.2	-0.2227679	223.2	-0.1869078	223.2	-0.1940061	223.2	-0.1737613	223.2	-0.1627491	223.2	-0.1499923
223.4	0.9651733	223.4	0.900371	223.4	0.9257182	223.4	0.9368095	223.4	0.9066619	223.4	0.9436452	223.4	0.9546009	223.4	-0.05107227	223.4	-0.1721058	223.4	-0.1403407	223.4	-0.2266093	223.4	-0.1828777	223.4	-0.1921646	223.4	-0.1710784	223.4	-0.1694648	223.4	-0.1497019
223.6	0.9645045	223.6	0.9022927	223.6	0.9325703	223.6	0.9391757	223.6	0.9107476	223.6	0.9475009	223.6	0.9543282	223.6	-0.05151264	223.6	-0.1694621	223.6	-0.1407816	223.6	-0.2178362	223.6	-0.1895618	223.6	-0.1970162	223.6	-0.1704008	223.6	-0.1626964	223.6	-0.1446672
223.8	0.9703454	223.8	0.9058012	223.8	0.9317366	223.8	0.9420996	223.8	0.9109326	223.8	0.944913	223.8	0.9472236	223.8	-0.05596374	223.8	-0.1651548	223.8	-0.1353494	223.8	-0.2179615	223.8	-0.1931108	223.8	-0.1984325	223.8	-0.1698822	223.8	-0.1648643	223.8	-0.148113
224	0.971606	224	0.9039867	224	0.9340243	224	0.9441388	224	0.9064935	224	0.9477102	224	0.9514974	224	-0.05347861	224	-0.1692469	224	-0.140737	224	-0.2178831	224	-0.1887927	224	-0.197932	224	-0.1709048	224	-0.1614903	224	-0.1476294
224.2	0.9685583	224.2	0.9053805	224.2	0.9385731	224.2	0.9431267	224.2	0.9106454	224.2	0.9499056	224.2	0.959366	224.2	-0.05749565	224.2	-0.1665864	224.2	-0.1349164	224.2	-0.2196718	224.2	-0.1855942	224.2	-0.1937839	224.2	-0.1673081	224.2	-0.1659226	224.2	-0.1473014
224.4	0.96828	224.4	0.9058766	224.4	0.9378855	224.4	0.9454093	224.4	0.9112623	224.4	0.9541324	224.4	0.9608032	224.4	-0.05344461	224.4	-0.1681169	224.4	-0.1400567	224.4	-0.2189314	224.4	-0.1890756	224.4	-0.1931227	224.4	-0.1633873	224.4	-0.1630473	224.4	-0.1452447
224.6	0.9765664	224.6	0.9103544	224.6	0.939845	224.6	0.9494711	224.6	0.9150969	224.6	0.9485685	224.6	0.9592307	224.6	-0.05228474	224.6	-0.16862	224.6	-0.1397627	224.6	-0.218487	224.6	-0.1888809	224.6	-0.1946997	224.6	-0.1662153	224.6	-0.1650228	224.6	-0.1463698
224.8	0.9731536	224.8	0.9123461	224.8	0.939797	224.8	0.9498113	224.8	0.9085633	224.8	0.9479548	224.8	0.9584863	224.8	-0.05216071	224.8	-0.1675582	224.8	-0.1368586	224.8	-0.2154222	224.8	-0.1906113	224.8	-0.191367	224.8	-0.1711597	224.8	-0.1652961	224.8	-0.1450355
225	0.9804023	225	0.9082132	225	0.9367747	225	0.9512874	225	0.9164485	225	0.9515427	225	0.9600366	225	-0.05617802	225	-0.1658905	225	-0.1347816	225	-0.217281	225	-0.1841672	225	-0.1982695	225	-0.1706215	225	-0.1664745	225	-0.1470704
225.2	0.981487	225.2	0.9140995	225.2	0.9444981	225.2	0.9561542	225.2	0.9166319	225.2	0.9567731	225.2	0.9659754	225.2	-0.05234541	225.2	-0.1686312	225.2	-0.1352751	225.2	-0.2211078	225.2	-0.1890786	225.2	-0.1930464	225.2	-0.1643289	225.2	-0.1637913	225.2	-0.1460219
225.4	0.9745198	225.4	0.9134501	225.4	0.9459223	225.4	0.950919	225.4	0.9156909	225.4	0.9566749	225.4	0.9640841	225.4	-0.0519749	225.4	-0.1679387	225.4	-0.1370261	225.4	-0.2233583	225.4	-0.1933402	225.4	-0.1927408	225.4	-0.1682637	225.4	-0.1653556	225.4	-0.1385333
225.6	0.9786961	225.6	0.9161335	225.6	0.9432258	225.6	0.9524763	225.6	0.919347	225.6	0.953812	225.6	0.9647111	225.6	-0.05558524	225.6	-0.1624323	225.6	-0.1324355	225.6	-0.2208232	225.6	-0.1852339	225.6	-0.194262	225.6	-0.1689649	225.6	-0.1605498	225.6	-0.1417729
225.8	0.9819726	225.8	0.9179897	225.8	0.9456881	225.8	0.9549219	225.8	0.9206824	225.8	0.9551633	225.8	0.9696358	225.8	-0.05390649	225.8	-0.1667533	225.8	-0.137177	225.8	-0.2194117	225.8	-0.1880466	225.8	-0.1941173	225.8	-0.1681699	225.8	-0.1627955	225.8	-0.1469484
226	0.9774736	226	0.9187933	226	0.9500851	226	0.9554988	226	0.9225178	226	0.9563609	226	0.9711536	226	-0.05584509	226	-0.1677315	226	-0.1366203	226	-0.2189967	226	-0.1879784	226	-0.1897624	226	-0.1659981	226	-0.1636658	226	-0.1424479
226.2	0.9870134	226.2	0.9155652	226.2	0.9474458	226.2	0.9565942	226.2	0.9221243	226.2	0.960065	226.2	0.9683194	226.2	-0.0539603	226.2	-0.1661176	226.2	-0.1338938	226.2	-0.214617	226.2	-0.185671	226.2	-0.1924934	226.2	-0.1714965	226.2	-0.1657956	226.2	-0.1440171
226.4	0.9872271	226.4	0.9166913	226.4	0.9473222	226.4	0.96144	226.4	0.9314663	226.4	0.9623187	226.4	0.9721319	226.4	-0.05106615	226.4	-0.1657716	226.4	-0.1391221	226.4	-0.220232	226.4	-0.1869515	226.4	-0.1905628	226.4	-0.170073	226.4	-0.1654235	226.4	-0.1410837
226.6	0.9819725	226.6	0.9206147	226.6	0.9510983	226.6	0.9559581	226.6	0.9269357	226.6	0.9636816	226.6	0.9744232	226.6	-0.05205548	226.6	-0.1673281	226.6	-0.1407121	226.6	-0.2154461	226.6	-0.1881919	226.6	-0.1940435	226.6	-0.1719778	226.6	-0.1593415	226.6	-0.1443835
226.8	0.9875214	226.8	0.9181718	226.8	0.9500021	226.8	0.9609425	226.8	0.9298121	226.8	0.9653556	226.8	0.973599	226.8	-0.05371464	226.8	-0.1701352	226.8	-0.1389548	226.8	-0.2194937	226.8	-0.1856372	226.8	-0.1936537	226.8	-0.1663383	226.8	-0.1608662	226.8	-0.1399452
227	0.9891255	227	0.9234587	227	0.9559847	227	0.9620805	227	0.9303541	227	0.9675866	227	0.9746091	227	-0.05179209	227	-0.1669155	227	-0.1344261	227	-0.2202287	227	-0.1869196	227	-0.1932587	227	-0.1727139	227	-0.1599282	227	-0.1481768
227.2	0.9922261	227.2	0.921042	227.2	0.9551511	227.2	0.9636567	227.2	0.9292073	227.2	0.9650235	227.2	0.9743148	227.2	-0.05333648	227.2	-0.168077	227.2	-0.1390242	227.2	-0.2168018	227.2	-0.1871026	227.2	-0.187773	227.2	-0.1686595	227.2	-0.1589395	227.2	-0.144936
227.4	0.9910272	227.4	0.9246263	227.4	0.9579148	227.4	0.9604175	227.4	0.9296324	227.4	0.9692239	227.4	0.9788089	227.4	-0.05184353	227.4	-0.1660944	227.4	-0.1368346	227.4	-0.2193915	227.4	-0.1825072	227.4	-0.1913426	227.4	-0.1634866	227.4	-0.1587412	227.4	-0.1411495
227.6	0.9947982	227.6	0.9254384	227.6	0.9562629	227.6	0.9695422	227.6	0.9318004	227.6	0.974587	227.6	0.9807631	227.6	-0.04971564	227.6	-0.1737472	227.6	-0.1319589	227.6	-0.2143672	227.6	-0.1827175	227.6	-0.1923354	227.6	-0.1649226	227.6	-0.1595337	227.6	-0.1404236
227.8	0.993842	227.8	0.9343945	227.8	0.9613422	227.8	0.9726234	227.8	0.9319346	227.8	0.969838	227.8	0.980808	227.8	-0.05308095	227.8	-0.1641098	227.8	-0.1320923	227.8	-0.2195595	227.8	-0.1812827	227.8	-0.1925162	227.8	-0.1664307	227.8	-0.1646241	227.8	-0.1448912
228	0.99687	228	0.9253532	228	0.9575747	228	0.9676664	228	0.9338416	228	0.9715227	228	0.9854628	228	-0.05005692	228	-0.1708803	228	-0.1334578	228	-0.2166689	228	-0.1871284	228	-0.1932972	228	-0.1679962	228	-0.1630059	228	-0.145971
228.2	0.9911329	228.2	0.934908	228.2	0.9601874	228.2	0.9758497	228.2	0.9356875	228.2	0.9775738	228.2	0.9816812	228.2	-0.05204986	228.2	-0.1656283	228.2	-0.1317071	228.2	-0.2131162	228.2	-0.1829776	228.2	-0.1891541	228.2	-0.1674901	228.2	-0.1576903	228.2	-0.1400871
228.4	1.000604	228.4	0.9261839	228.4	0.9646264	228.4	0.9699587	228.4	0.938867	228.4	0.9748892	228.4	0.981543	228.4	-0.05354922	228.4	-0.1647266	228.4	-0.1301521	228.4	-0.217642	228.4	-0.1869103	228.4	-0.1915869	228.4	-0.1681858	228.4	-0.1623716	228.4	-0.1463491
228.6	0.9996185	228.6	0.9319903	228.6	0.9645724	228.6	0.9730772	228.6	0.9428248	228.6	0.975929	228.6	0.9869352	228.6	-0.05380462	228.6	-0.1663169	228.6	-0.1358856	228.6	-0.2159132	228.6	-0.1842339	228.6	-0.1866926	228.6	-0.1636437	228.6	-0.1553488	228.6	-0.146172
228.8	1.00059	228.8	0.9351111	228.8	0.9627537	228.8	0.9746658	228.8	0.9403409	228.8	0.9785434	228.8	0.9844946	228.8	-0.05074591	228.8	-0.1604382	228.8	-0.1357026	228.8	-0.2149351	228.8	-0.1830799	228.8	-0.1961632	228.8	-0.1692771	228.8	-0.1581119	228.8	-0.1382951
229	1.000253	229	0.9421144	229	0.9650374	229	0.9751344	229	0.9408856	229	0.9816751	229	0.9843625	229	-0.05021414	229.02	-0.1650452	229.02	-0.1366162	229.02	-0.2163365	229.02	-0.1817189	229.02	-0.1888835	229.02	-0.1681916	229.02	-0.1614192	229.02	-0.1416944
229.2	1.001182	229.2	0.9347969	229.2	0.9669982	229.2	0.9762037	229.2	0.9417593	229.2	0.9761976	229.2	0.9885207	229.2	-0.05360748	229.2	-0.1642026	229.2	-0.131496	229.2	-0.2177546	229.2	-0.1866578	229.2	-0.1891117	229.2	-0.1683505	229.2	-0.1596696	229.2	-0.138045
229.4	1.005605	229.4	0.9381288	229.4	0.967358	229.4	0.9780436	229.4	0.942387	229.4	0.9786929	229.4	0.9913881	229.4	-0.05043555	229.4	-0.1669397	229.4	-0.1368493	229.4	-0.2166532	229.4	-0.1822237	229.4	-0.1883542	229.4	-0.163853	229.4	-0.1603536	229.4	-0.1426592
229.6	0.9985378	229.6	0.9358302	229.6	0.9687349	229.6	0.9769101	229.6	0.9424447	229.6	0.9832553	229.6	0.991741	229.6	-0.05065988	229.6	-0.1639527	229.6	-0.1317018	229.6	-0.2137979	229.6	-0.1823505	229.6	-0.1937414	229.6	-0.1677751	229.6	-0.1598765	229.6	-0.1424741
229.8	1.006095	229.8	0.9378562	229.8	0.9695446	229.8	0.976945	229.8	0.9434022	229.8	0.9813689	229.8	0.99038	229.8	-0.04956796	229.8	-0.166096	229.8	-0.1314302	229.8	-0.2149375	229.8	-0.1819881	229.8	-0.1883916	229.8	-0.165359	229.8	-0.1613839	229.8	-0.1410725
230	1.03403	230	0.9670843	230	1.006381	230	1.011233	230	0.9697766	230	1.016719	230	1.025547	230	-0.04933409	230	-0.1646833	230	-0.1317443	230	-0.2133047	230	-0.183207	230	-0.1862579	230	-0.1611025	230	-0.1559861	230	-0.1442536
230.2	1.038782	230.2	0.9713108	230.2	1.000696	230.2	1.007762	230.2	0.9763067	230.2	1.009929	230.2	1.033436	230.2	-0.05174168	230.2	-0.1632726	230.2	-0.1315949	230.2	-0.2139319	230.2	-0.1844795	230.2	-0.1894022	230.2	-0.1595402	230.2	-0.1585013	230.2	-0.141529
230.42	1.043109	230.42	0.9775112	230.42	1.001663	230.42	1.012762	230.42	0.9777161	230.42	1.01552	230.42	1.030302	230.42	-0.052155	230.4	-0.1654763	230.4	-0.1318607	230.4	-0.2117594	230.4	-0.1789799	230.4	-0.1853142	230.4	-0.1621384	230.4	-0.1548845	230.4	-0.140589
230.6	1.04261	230.6	0.9767936	230.6	0.9997659	230.6	1.0194	230.6	0.9784806	230.6	1.017248	230.6	1.02859	230.6	-0.05178109	230.6	-0.1656665	230.6	-0.1330613	230.6	-0.2179022	230.6	-0.1837031	230.6	-0.1813204	230.6	-0.1639129	230.6	-0.1589896	230.6	-0.1440174
230.8	1.041129	230.8	0.9736513	230.8	1.006751	230.8	1.018441	230.8	0.9769818	230.8	1.015094	230.8	1.03526	230.8	-0.052168	230.8	-0.1615783	230.8	-0.1309379	230.8	-0.2124748	230.8	-0.1801805	230.8	-0.1877702	230.8	-0.1619591	230.8	-0.159636	230.8	-0.1440118
231	1.041338	231	0.976394	231	1.007449	231	1.015857	231	0.9808812	231	1.020583	231	1.033198	231	-0.04816928	231	-0.1689581	231	-0.1318621	231	-0.2150034	231	-0.1866647	231	-0.1842539	231	-0.1672988	231	-0.1589097	231	-0.14403
231.2	1.04143	231.2	0.9718339	231.2	1.00482	231.2	1.017668	231.2	0.9790391	231.2	1.020194	231.2	1.033866	231.2	-0.05164115	231.2	-0.1619456	231.2	-0.1305663	231.2	-0.2168083	231.2	-0.1799115	231.2	-0.1857289	231.2	-0.1644727	231.2	-0.1581019	231.2	-0.1388776
231.4	1.040301	231.4	0.980956	231.4	1.0087	231.4	1.017809	231.4	0.9811232	231.4	1.018504	231.4	1.033306	231.4	-0.04690418	231.4	-0.1597589	231.4	-0.1333098	231.4	-0.2119937	231.4	-0.1810718	231.4	-0.1912325	231.4	-0.163178	231.4	-0.163576	231.4	-0.1422613
231.6	1.042098	231.6	0.9762052	231.6	1.009651	231.6	1.01209	231.6	0.9816812	231.6	1.014443	231.6	1.036794	231.6	-0.04483812	231.6	-0.1639852	231.6	-0.1334147	231.6	-0.2122919	231.6	-0.17956	231.6	-0.1838486	231.6	-0.1573499	231.6	-0.1586207	231.6	-0.1415183
231.8	1.040716	231.8	0.9782332	231.8	1.008996	231.8	1.01951	231.8	0.9761665	231.8	1.018165	231.8	1.039256	231.8	-0.05005633	231.8	-0.1679963	231.8	-0.1288115	231.8	-0.2127856	231.8	-0.182196	231.8	-0.1864578	231.8	-0.1633849	231.8	-0.1604479	231.8	-0.1389761
232	1.046615	232	0.9776193	232	1.006125	232	1.019234	232	0.9806466	232	1.021959	232	1.030339	232	-0.04768718	232	-0.1605853	232	-0.1299491	232	-0.2136812	232	-0.1792969	232	-0.1892542	232	-0.164388	232	-0.156189	232	-0.1406078
232.2	1.044364	232.2	0.9784834	232.2	1.01182	232.2	1.015227	232.2	0.9796382	232.2	1.016875	232.2	1.037764	232.2	-0.05344079	232.2	-0.1621771	232.2	-0.1317061	232.2	-0.2178016	232.2	-0.1775624	232.2	-0.1865336	232.2	-0.1621348	232.2	-0.1584936	232.2	-0.137667
232.4	1.04182	232.4	0.975266	232.4	1.014287	232.4	1.015036	232.4	0.9850123	232.4	1.017551	232.4	1.027268	232.4	-0.04722831	232.4	-0.1605441	232.4	-0.1246115	232.4	-0.2116677	232.4	-0.1825834	232.4	-0.1850038	232.4	-0.1648628	232.4	-0.1585956	232.4	-0.141997
232.6	1.049458	232.6	0.9799834	232.6	1.01359	232.6	1.019412	232.6	0.9867357	232.6	1.021654	232.6	1.032507	232.6	-0.04770796	232.6	-0.1631572	232.6	-0.1328844	232.6	-0.2101341	232.6	-0.1780126	232.6	-0.1903334	232.6	-0.1642044	232.6	-0.1545966	232.6	-0.1416933
232.8	1.042673	232.8	0.9790519	232.8	1.013224	232.8	1.022714	232.8	0.9794152	232.8	1.019338	232.8	1.035367	232.8	-0.04773481	232.8	-0.1652714	232.8	-0.1302688	232.8	-0.2102964	232.8	-0.1802759	232.8	-0.187771	232.8	-0.1610603	232.8	-0.1558825	232.8	-0.1420681
233	1.047423	233	0.9754263	233	1.011152	233	1.019125	233	0.9815577	233	1.017239	233	1.03172	233	-0.04474882	233	-0.1605082	233	-0.1303143	233	-0.2138992	233	-0.1782483	233	-0.1872651	233	-0.1625939	233	-0.1533094	233	-0.1415159
233.2	1.04798	233.2	0.9787918	233.2	1.012446	233.2	1.019193	233.2	0.9863293	233.2	1.017508	233.2	1.037191	233.2	-0.04529272	233.2	-0.1591782	233.2	-0.1315646	233.2	-0.2164279	233.2	-0.1815443	233.2	-0.1843814	233.2	-0.1638174	233.2	-0.1597326	233.2	-0.1416568
233.4	1.044889	233.4	0.9771473	233.4	1.015325	233.4	1.019724	233.4	0.9864163	233.4	1.019564	233.4	1.035415	233.4	-0.04506759	233.4	-0.1549676	233.4	-0.1266548	233.4	-0.2145935	233.4	-0.1793758	233.4	-0.1889663	233.4	-0.1640845	233.4	-0.1577491	233.4	-0.1464716
233.6	1.052892	233.6	0.9809299	233.6	1.012511	233.6	1.020886	233.6	0.983501	233.6	1.022905	233.6	1.03664	233.6	-0.04725313	233.6	-0.1630856	233.6	-0.1339213	233.6	-0.2102528	233.6	-0.1769041	233.6	-0.1855384	233.6	-0.1643435	233.6	-0.1569244	233.6	-0.1372293
233.8	1.049357	233.8	0.9815953	233.8	1.010131	233.8	1.019717	233.8	0.9866324	233.8	1.019279	233.8	1.033819	233.8	-0.04598691	233.8	-0.1537439	233.8	-0.1300228	233.8	-0.2127866	233.8	-0.1793878	233.8	-0.1860398	233.8	-0.1650847	233.8	-0.1542179	233.8	-0.1409164
234	1.045048	234	0.9810161	234	1.007978	234	1.018916	234	0.9835482	234	1.024848	234	1.036272	234	-0.04414982	234	-0.1639494	234	-0.1278692	234	-0.2112834	234	-0.1847443	234	-0.1867725	234	-0.1626483	234	-0.1572104	234	-0.1404468
234.2	1.049097	234.2	0.9821174	234.2	1.012806	234.2	1.022127	234.2	0.9782669	234.2	1.017679	234.2	1.040185	234.2	-0.04739805	234.2	-0.157542	234.2	-0.1282838	234.2	-0.2156088	234.2	-0.1758135	234.2	-0.1851348	234.2	-0.1604843	234.2	-0.1583242	234.2	-0.1348227
234.4	1.046228	234.4	0.9803122	234.4	1.012597	234.4	1.022508	234.4	0.9875317	234.4	1.017976	234.4	1.03251	234.4	-0.04071574	234.4	-0.1638696	234.4	-0.1312141	234.4	-0.2075862	234.4	-0.1839992	234.4	-0.1859373	234.4	-0.1608403	234.4	-0.1523088	234.4	-0.1398291
234.61	1.047555	234.61	0.9812514	234.61	1.014827	234.61	1.019627	234.61	0.9857097	234.61	1.021427	234.61	1.03394	234.61	-0.04380685	234.6	-0.159806	234.6	-0.1259322	234.6	-0.2119823	234.6	-0.1781866	234.6	-0.1830114	234.6	-0.1602162	234.6	-0.1528377	234.6	-0.1396267
234.8	1.045654	234.8	0.984381	234.8	1.017172	234.8	1.021223	234.8	0.984171	234.8	1.024658	234.8	1.038149	234.8	-0.0419737	234.8	-0.1608774	234.8	-0.1282435	234.8	-0.2097114	234.8	-0.1789729	234.8	-0.1850103	234.8	-0.1623454	234.8	-0.1534429	234.8	-0.1364321
235	1.048582	235	0.9807884	235	1.013614	235	1.017071	235	0.9827094	235	1.020159	235	1.040616	235	-0.04763189	235	-0.1610752	235	-0.126093	235	-0.2170221	235	-0.1812284	235	-0.1832597	235	-0.1583009	235	-0.1583425	235	-0.1388516
235.2	1.045678	235.2	0.9808725	235.2	1.011937	235.2	1.023988	235.2	0.9885215	235.2	1.022099	235.2	1.03334	235.2	-0.04567442	235.2	-0.1634142	235.2	-0.1249929	235.2	-0.2079804	235.2	-0.1796825	235.2	-0.1865457	235.2	-0.1585346	235.2	-0.1569827	235.2	-0.1425701
235.4	1.051714	235.4	0.9787002	235.4	1.014707	235.4	1.015962	235.4	0.9892723	235.4	1.023588	235.4	1.039026	235.4	-0.0441078	235.4	-0.1571599	235.4	-0.1279647	235.4	-0.2083861	235.4	-0.1769614	235.4	-0.1852779	235.4	-0.1595654	235.4	-0.1542525	235.4	-0.1344747
235.6	1.052013	235.6	0.9797099	235.6	1.015841	235.6	1.020859	235.6	0.9811983	235.6	1.020806	235.6	1.036136	235.6	-0.04543491	235.6	-0.1585808	235.6	-0.1278126	235.6	-0.2100105	235.6	-0.1789967	235.6	-0.1820074	235.6	-0.161571	235.6	-0.1591664	235.6	-0.1372316
235.8	1.050662	235.8	0.9786232	235.8	1.015227	235.8	1.025101	235.8	0.9879253	235.8	1.021995	235.8	1.036838	235.8	-0.04159085	235.8	-0.1542522	235.8	-0.1272303	235.8	-0.2152676	235.8	-0.1738933	235.8	-0.1844983	235.8	-0.1627879	235.8	-0.1553219	235.8	-0.1382966
236	1.051354	236	0.9826756	236	1.008488	236	1.017474	236	0.9826276	236	1.021792	236	1.034508	236	-0.04275471	236	-0.157017	236	-0.1287216	236	-0.2100552	236	-0.1781789	236	-0.1874554	236	-0.1628983	236	-0.15453	236	-0.1371297
236.2	1.046511	236.2	0.9842255	236.2	1.018208	236.2	1.020432	236.2	0.9856291	236.2	1.022861	236.2	1.043618	236.2	-0.04448598	236.2	-0.1542905	236.2	-0.1257821	236.2	-0.2093245	236.2	-0.1789676	236.2	-0.1856963	236.2	-0.1610065	236.2	-0.1550588	236.2	-0.1394946
236.4	1.046795	236.4	0.9856786	236.4	1.018116	236.4	1.023916	236.4	0.9849252	236.4	1.024187	236.4	1.038315	236.4	-0.0452627	236.4	-0.1553085	236.4	-0.1269126	236.4	-0.2041365	236.4	-0.177425	236.4	-0.1852548	236.4	-0.1625241	236.4	-0.1558476	236.4	-0.1373046
236.62	1.047013	236.62	0.9866168	236.62	1.012707	236.62	1.022404	236.62	0.9853526	236.62	1.027646	236.62	1.038789	236.62	-0.04148967	236.61	-0.1578283	236.61	-0.1233464	236.61	-0.2096824	236.61	-0.1767092	236.61	-0.1863589	236.61	-0.1579389	236.61	-0.1498871	236.61	-0.1383295
236.8	1.05151	236.8	0.9852288	236.8	1.016533	236.8	1.02124	236.8	0.9876579	236.8	1.021117	236.8	1.044228	236.8	-0.04339561	236.8	-0.1620476	236.8	-0.1277359	236.8	-0.204454	236.8	-0.1775069	236.8	-0.1797541	236.8	-0.1610569	236.8	-0.156473	236.8	-0.1373003
237	1.049215	237	0.9829439	237	1.012709	237	1.025838	237	0.9886396	237	1.021528	237	1.04019	237	-0.0413244	237	-0.1568553	237	-0.1218694	237	-0.2079088	237	-0.1814189	237	-0.1792267	237	-0.1609827	237	-0.1551107	237	-0.1356717
237.2	1.046159	237.2	0.9858642	237.2	1.014001	237.2	1.02817	237.2	0.990319	237.2	1.021794	237.2	1.035251	237.2	-0.04003786	237.2	-0.1589863	237.2	-0.124758	237.2	-0.2119306	237.2	-0.1783718	237.2	-0.1794123	237.2	-0.1567888	237.2	-0.1561497	237.2	-0.1401483
237.4	1.050427	237.4	0.9791518	237.4	1.016669	237.4	1.018277	237.4	0.9843872	237.4	1.023708	237.4	1.03957	237.4	-0.03811854	237.4	-0.1582966	237.4	-0.12839	237.4	-0.2137593	237.4	-0.1769463	237.4	-0.1798471	237.4	-0.1608899	237.4	-0.1566476	237.4	-0.1360996
237.6	1.052139	237.6	0.9857727	237.6	1.015567	237.6	1.019243	237.6	0.9855015	237.6	1.026942	237.6	1.042536	237.6	-0.04320074	237.6	-0.1586837	237.6	-0.1232349	237.6	-0.209329	237.6	-0.1789452	237.6	-0.1797425	237.6	-0.1594448	237.6	-0.1507857	237.6	-0.1375243
237.8	1.052217	237.8	0.9815006	237.8	1.013454	237.8	1.022534	237.8	0.988084	237.8	1.02527	237.8	1.038396	237.8	-0.04062358	237.8	-0.15571	237.8	-0.122371	237.8	-0.2062144	237.8	-0.1769871	237.8	-0.187678	237.8	-0.1546172	237.8	-0.153801	237.8	-0.1337682
238	1.049523	238	0.9856342	238	1.014169	238	1.026043	238	0.9884462	238	1.024629	238	1.038961	238	-0.04028863	238	-0.1538957	238	-0.1251374	238	-0.2079031	238	-0.1802557	238	-0.1820535	238	-0.1584559	238	-0.1537764	238	-0.1381458
238.2	1.054336	238.2	0.9839459	238.2	1.013876	238.2	1.027362	238.2	0.9880522	238.2	1.024097	238.2	1.041591	238.2	-0.03725101	238.2	-0.1570791	238.2	-0.1235642	238.2	-0.2081985	238.2	-0.174831	238.2	-0.1820346	238.2	-0.1552332	238.2	-0.1525455	238.2	-0.1341552
238.4	1.045364	238.4	0.9879414	238.4	1.015695	238.4	1.025597	238.4	0.9904776	238.4	1.026119	238.4	1.040621	238.4	-0.04090689	238.4	-0.1602164	238.4	-0.1221796	238.4	-0.2096526	238.4	-0.1796835	238.4	-0.1863012	238.4	-0.1555818	238.4	-0.1494168	238.4	-0.1416051
238.6	1.051282	238.6	0.9835013	238.6	1.017133	238.6	1.025774	238.6	0.9863782	238.6	1.023354	238.6	1.039201	238.6	-0.03747345	238.6	-0.1527269	238.6	-0.1249396	238.6	-0.2061597	238.6	-0.1739768	238.6	-0.183954	238.6	-0.1578703	238.6	-0.1520623	238.6	-0.1357618
238.8	1.050734	238.8	0.9864477	238.8	1.012402	238.8	1.021425	238.8	0.9887694	238.8	1.028022	238.8	1.041976	238.8	-0.04172094	238.8	-0.1550601	238.8	-0.1247801	238.8	-0.20992	238.8	-0.1721202	238.8	-0.1796532	238.8	-0.159724	238.8	-0.1480365	238.8	-0.140931
239	1.051906	239	0.9878747	239	1.01958	239	1.021148	239	0.9924194	239	1.023507	239	1.044681	239	-0.04156892	239	-0.1572753	239	-0.1262695	239	-0.2067365	239	-0.1784412	239	-0.1798013	239	-0.1578812	239	-0.1518879	239	-0.137107
239.2	1.055433	239.2	0.9836817	239.2	1.013462	239.2	1.021532	239.2	0.9899844	239.2	1.028076	239.2	1.036502	239.2	-0.04006528	239.2	-0.1606747	239.2	-0.128273	239.2	-0.2073357	239.2	-0.177629	239.2	-0.1847084	239.2	-0.1575607	239.2	-0.1537755	239.2	-0.1294931
239.4	1.050408	239.4	0.9862307	239.4	1.020895	239.4	1.028418	239.4	0.9867842	239.4	1.01972	239.4	1.038563	239.4	-0.03168065	239.4	-0.1550186	239.4	-0.1248781	239.4	-0.202507	239.4	-0.1744016	239.4	-0.1809634	239.4	-0.1544667	239.4	-0.153956	239.4	-0.1343028
239.6	1.0526	239.6	0.986146	239.6	1.020255	239.6	1.0232	239.6	0.9908982	239.6	1.026151	239.6	1.043836	239.6	-0.0414081	239.63	-0.1574607	239.63	-0.1234171	239.63	-0.2106009	239.63	-0.1735172	239.63	-0.1807276	239.63	-0.156784	239.63	-0.1532595	239.63	-0.1322183
239.8	1.049945	239.8	0.9811071	239.8	1.017168	239.8	1.024605	239.8	0.9913717	239.8	1.027513	239.8	1.042559	239.8	-0.03681801	239.8	-0.1564009	239.8	-0.1243501	239.8	-0.2086535	239.8	-0.1761745	239.8	-0.1808718	239.8	-0.1579293	239.8	-0.1516138	239.8	-0.1409941
240	1.053689	240	0.9894336	240	1.016693	240	1.025259	240	0.9872841	240	1.027469	240	1.044298	240	-0.03764377	240	-0.1513606	240	-0.1231863	240	-0.2031287	240	-0.1747342	240	-0.1788388	240	-0.156069	240	-0.148682	240	-0.1376642
240.2	1.052481	240.2	0.9889263	240.2	1.019556	240.2	1.032246	240.2	0.9933984	240.2	1.023628	240.2	1.043964	240.2	-0.03414779	240.2	-0.1512946	240.2	-0.1247205	240.2	-0.2084703	240.2	-0.1720237	240.2	-0.1825362	240.2	-0.1556046	240.2	-0.1548672	240.2	-0.1386652
240.4	1.056036	240.4	0.9929216	240.4	1.015265	240.4	1.0215	240.4	0.9918242	240.4	1.026077	240.4	1.044006	240.4	-0.03445894	240.4	-0.1526842	240.4	-0.1210961	240.4	-0.2026078	240.4	-0.1742619	240.4	-0.1797203	240.4	-0.1568139	240.4	-0.1484394	240.4	-0.135295
240.6	1.054143	240.6	0.9904686	240.6	1.017941	240.6	1.023917	240.6	0.9881014	240.6	1.023147	240.6	1.042878	240.6	-0.04083646	240.6	-0.1551578	240.6	-0.12333	240.6	-0.2016274	240.6	-0.1747731	240.6	-0.184699	240.6	-0.1549169	240.6	-0.1513993	240.6	-0.1380102
240.8	1.052353	240.8	0.9855624	240.8	1.016454	240.8	1.023101	240.8	0.989026	240.8	1.026873	240.8	1.047059	240.8	-0.03521498	240.8	-0.1534966	240.8	-0.1229089	240.8	-0.2026873	240.8	-0.1766046	240.8	-0.1832724	240.8	-0.1597556	240.8	-0.1495488	240.8	-0.1355994
241	1.051486	241	0.99388	241	1.017771	241	1.022338	241	0.9893353	241	1.025845	241	1.038222	241	-0.03572705	241	-0.1508996	241	-0.1242858	241	-0.2074834	241	-0.1795178	241	-0.1820788	241	-0.154337	241	-0.1518602	241	-0.1312121
241.2	1.057235	241.2	0.987696	241.2	1.016812	241.2	1.028489	241.2	0.9904935	241.2	1.031842	241.2	1.044474	241.2	-0.03551387	241.2	-0.1538431	241.2	-0.1231671	241.2	-0.2072074	241.2	-0.1772082	241.2	-0.178508	241.2	-0.1542555	241.2	-0.1531136	241.2	-0.1325513
241.4	1.049945	241.4	0.9887477	241.4	1.015831	241.4	1.025248	241.4	0.9951339	241.4	1.027377	241.4	1.041784	241.4	-0.03908498	241.4	-0.1576103	241.4	-0.1204099	241.4	-0.2064	241.4	-0.1757963	241.4	-0.1812479	241.4	-0.1556884	241.4	-0.1497736	241.4	-0.1317622
241.6	1.055814	241.6	0.9867375	241.6	1.016948	241.6	1.03003	241.6	0.9915695	241.6	1.028824	241.6	1.046025	241.6	-0.03610408	241.6	-0.1521885	241.6	-0.1180877	241.6	-0.2062862	241.6	-0.1718733	241.6	-0.1782113	241.6	-0.1556443	241.6	-0.1494364	241.6	-0.130888
241.8	1.056149	241.8	0.983721	241.8	1.016075	241.8	1.029547	241.8	0.9941618	241.8	1.029566	241.8	1.04367	241.8	-0.03635604	241.8	-0.152929	241.8	-0.1221564	241.8	-0.2039551	241.8	-0.1766201	241.8	-0.1758466	241.8	-0.155131	241.8	-0.1456409	241.8	-0.1309383
242	1.052213	242	0.9874166	242	1.020423	242	1.027424	242	0.9903969	242	1.025066	242	1.041448	242	-0.03696505	242	-0.1579303	242	-0.1249486	242	-0.2052634	242	-0.1714924	242	-0.1775593	242	-0.1580297	242	-0.1478131	242	-0.1340985
242.2	1.052144	242.2	0.9854795	242.2	1.022765	242.2	1.029585	242.2	0.9899364	242.2	1.025373	242.2	1.041319	242.2	-0.03459493	242.2	-0.1543399	242.2	-0.1198389	242.2	-0.2011121	242.2	-0.1713753	242.2	-0.1808506	242.2	-0.151706	242.2	-0.1539705	242.2	-0.128759
242.4	1.055586	242.4	0.9888932	242.4	1.020168	242.4	1.031217	242.4	0.9862275	242.4	1.03028	242.4	1.042309	242.4	-0.03823246	242.4	-0.1536447	242.4	-0.120626	242.4	-0.2064252	242.4	-0.1715639	242.4	-0.1785657	242.4	-0.1543415	242.4	-0.1484009	242.4	-0.1336537
242.6	1.055173	242.6	0.9858428	242.6	1.014364	242.6	1.032655	242.6	0.9874547	242.6	1.025806	242.6	1.046408	242.6	-0.03739715	242.6	-0.1554217	242.6	-0.1199753	242.6	-0.205602	242.6	-0.1757501	242.6	-0.1764401	242.6	-0.1573461	242.6	-0.149011	242.6	-0.1365146
242.8	1.059625	242.8	0.9900792	242.8	1.0171	242.8	1.025314	242.8	0.9942395	242.8	1.026263	242.8	1.043772	242.8	-0.03457533	242.8	-0.1559219	242.8	-0.1201881	242.8	-0.2061852	242.8	-0.175179	242.8	-0.1809356	242.8	-0.1496049	242.8	-0.1527617	242.8	-0.1348843
243	1.050888	243	0.9885489	243	1.020892	243	1.026975	243	0.9954376	243	1.026794	243	1.046468	243	-0.03828353	243	-0.1536675	243	-0.1234368	243	-0.2069163	243	-0.1697831	243	-0.1806855	243	-0.1543822	243	-0.1481021	243	-0.1340948
243.2	1.054575	243.2	0.9859045	243.2	1.016949	243.2	1.027647	243.2	0.9908686	243.2	1.027824	243.2	1.040548	243.2	-0.03752718	243.2	-0.1544698	243.2	-0.1254955	243.2	-0.2082382	243.2	-0.17246	243.2	-0.1747429	243.2	-0.1548842	243.2	-0.1485603	243.2	-0.1320385
243.4	1.058625	243.4	0.9857751	243.4	1.021854	243.4	1.024309	243.4	0.9901806	243.4	1.033756	243.4	1.046881	243.4	-0.03448788	243.4	-0.156375	243.4	-0.1192295	243.4	-0.202315	243.4	-0.1749363	243.4	-0.1785582	243.4	-0.1489851	243.4	-0.1507885	243.4	-0.1329376
243.6	1.053765	243.6	0.9853334	243.6	1.024198	243.6	1.02661	243.6	0.9926801	243.6	1.025589	243.6	1.0422	243.6	-0.03516906	243.6	-0.1565887	243.6	-0.1215055	243.6	-0.2047596	243.6	-0.1687253	243.6	-0.1731841	243.6	-0.1530311	243.6	-0.1482244	243.6	-0.1347856
243.8	1.055977	243.8	0.9848544	243.8	1.022541	243.8	1.030824	243.8	0.9925859	243.8	1.027413	243.8	1.045075	243.8	-0.03041004	243.8	-0.1535716	243.8	-0.1201482	243.8	-0.2058448	243.8	-0.169714	243.8	-0.1770689	243.8	-0.1543479	243.8	-0.1474442	243.8	-0.1318417
244	1.051473	244	0.9879497	244	1.022363	244	1.032307	244	0.9988463	244	1.031341	244	1.046435	244	-0.03353013	244	-0.1514484	244	-0.1183673	244	-0.2043451	244	-0.1701418	244	-0.1741211	244	-0.1538676	244	-0.1496083	244	-0.1350296
244.2	1.054601	244.2	0.9866611	244.2	1.022935	244.2	1.024453	244.2	0.9916782	244.2	1.030409	244.2	1.049465	244.2	-0.03594378	244.2	-0.1521973	244.2	-0.1219104	244.2	-0.2036585	244.2	-0.1705064	244.2	-0.1786534	244.2	-0.1560984	244.2	-0.145812	244.2	-0.1320026
244.4	1.058896	244.4	0.9879208	244.4	1.020897	244.4	1.031028	244.4	0.9897845	244.4	1.029503	244.4	1.043871	244.4	-0.0347487	244.4	-0.1500673	244.4	-0.1182566	244.4	-0.2025571	244.4	-0.1719082	244.4	-0.1740087	244.4	-0.1487048	244.4	-0.1537136	244.4	-0.1380735
244.6	1.051617	244.6	0.98763	244.6	1.022093	244.6	1.033513	244.6	0.993866	244.6	1.026585	244.6	1.047348	244.6	-0.03015539	244.6	-0.1550688	244.6	-0.123786	244.6	-0.206201	244.6	-0.1700505	244.6	-0.1779103	244.6	-0.1492698	244.6	-0.1469802	244.6	-0.129726
244.8	1.059197	244.8	0.9910142	244.8	1.021274	244.8	1.028787	244.8	0.9951456	244.8	1.030755	244.8	1.046719	244.8	-0.0341927	244.8	-0.1504603	244.8	-0.1239161	244.8	-0.2020029	244.8	-0.165391	244.8	-0.1799503	244.8	-0.1499655	244.8	-0.1442751	244.8	-0.131317
245	1.056217	245	0.9893134	245	1.019012	245	1.026436	245	0.9957193	245	1.026759	245	1.045852	245	-0.03126158	245	-0.1476134	245	-0.1212688	245	-0.202154	245	-0.1706121	245	-0.1775547	245	-0.1551202	245	-0.1490131	245	-0.1336897
245.21	1.058806	245.21	0.9866852	245.21	1.020949	245.21	1.032953	245.21	0.995466	245.21	1.028839	245.21	1.046402	245.21	-0.02869706	245.21	-0.1514401	245.21	-0.1274062	245.21	-0.2032711	245.21	-0.1696375	245.21	-0.1720085	245.21	-0.1532073	245.21	-0.1485465	245.21	-0.1313893
245.4	1.05478	245.4	0.9865838	245.4	1.024117	245.4	1.032439	245.4	0.9895311	245.4	1.032947	245.4	1.044088	245.4	-0.03279763	245.4	-0.1544142	245.4	-0.1223878	245.4	-0.2025088	245.4	-0.1723659	245.4	-0.1792336	245.4	-0.1560223	245.4	-0.1461375	245.4	-0.1334728
245.6	1.058466	245.6	0.9887774	245.6	1.02183	245.6	1.030877	245.6	0.9951662	245.6	1.034052	245.6	1.046876	245.6	-0.03287589	245.6	-0.1490087	245.6	-0.1221009	245.6	-0.2006882	245.6	-0.1651489	245.6	-0.1711702	245.6	-0.1505319	245.6	-0.1455253	245.6	-0.1363086
245.8	1.05602	245.8	0.99318	245.8	1.021396	245.8	1.030776	245.8	0.9905642	245.8	1.031607	245.8	1.045403	245.8	-0.03192317	245.8	-0.1500055	245.8	-0.1164703	245.8	-0.2010687	245.8	-0.1716038	245.8	-0.1763716	245.8	-0.1528271	245.8	-0.1468199	245.8	-0.129998
246	1.054393	246	0.9892504	246	1.019699	246	1.028977	246	0.997762	246	1.035091	246	1.045999	246	-0.03254233	246	-0.1506848	246	-0.1182219	246	-0.2026832	246	-0.1719534	246	-0.1776204	246	-0.1513482	246	-0.1443309	246	-0.1308645
246.2	1.052171	246.2	0.993198	246.2	1.024217	246.2	1.031916	246.2	0.9919255	246.2	1.032447	246.2	1.044375	246.2	-0.03215705	246.2	-0.151217	246.2	-0.117578	246.2	-0.2014032	246.2	-0.1656033	246.2	-0.1786199	246.2	-0.1518356	246.2	-0.1449732	246.2	-0.1239429
246.4	1.055833	246.4	0.9912821	246.4	1.02187	246.4	1.032132	246.4	0.9969144	246.4	1.034195	246.4	1.04454	246.4	-0.03495197	246.4	-0.1476305	246.4	-0.1178342	246.4	-0.2027954	246.4	-0.1718598	246.4	-0.1785512	246.4	-0.1521234	246.4	-0.1504635	246.4	-0.1352631
246.6	1.058027	246.6	0.9906117	246.6	1.022602	246.6	1.02746	246.6	0.9919319	246.6	1.035622	246.6	1.048913	246.6	-0.03487673	246.6	-0.1501808	246.6	-0.1210803	246.6	-0.2023114	246.6	-0.1670696	246.6	-0.1744638	246.6	-0.1506645	246.6	-0.1431101	246.6	-0.1316865
246.8	1.057011	246.8	0.993194	246.8	1.021913	246.8	1.029788	246.8	0.9976527	246.8	1.029335	246.8	1.046178	246.8	-0.03208181	246.8	-0.1498067	246.8	-0.1198941	246.8	-0.2011762	246.8	-0.1699951	246.8	-0.1713279	246.8	-0.1504736	246.8	-0.1465432	246.8	-0.1325874
247	1.060134	247	0.9922647	247	1.0181	247	1.031711	247	0.9981172	247	1.034159	247	1.044381	247	-0.03573288	247	-0.1510352	247	-0.1131013	247	-0.2021776	247	-0.1728019	247	-0.1763923	247	-0.1535283	247	-0.1433259	247	-0.1319416
247.2	1.056938	247.2	0.9889917	247.2	1.026697	247.2	1.031789	247.2	0.9898388	247.2	1.034727	247.2	1.045215	247.2	-0.03226848	247.21	-0.1538653	247.21	-0.1169555	247.21	-0.2038738	247.21	-0.168449	247.21	-0.1773369	247.21	-0.1497128	247.21	-0.1420188	247.21	-0.1281273
247.4	1.062078	247.4	0.987788	247.4	1.02268	247.4	1.028745	247.4	0.9935823	247.4	1.033365	247.4	1.046773	247.4	-0.02987375	247.4	-0.1522315	247.4	-0.1159583	247.4	-0.204628	247.4	-0.1676041	247.4	-0.1727413	247.4	-0.150945	247.4	-0.1459284	247.4	-0.1298028
247.6	1.059695	247.6	0.9900895	247.6	1.022437	247.6	1.029207	247.6	0.9985074	247.6	1.029011	247.6	1.044591	247.6	-0.03017629	247.6	-0.1482875	247.6	-0.1205708	247.6	-0.2014404	247.6	-0.1694523	247.6	-0.1723642	247.6	-0.1511036	247.6	-0.1462269	247.6	-0.1291551
247.8	1.054636	247.8	0.9933075	247.8	1.025454	247.8	1.029198	247.8	0.9967073	247.8	1.03176	247.8	1.045294	247.8	-0.02970571	247.8	-0.14972	247.8	-0.117419	247.8	-0.2027927	247.8	-0.1673826	247.8	-0.1788898	247.8	-0.1495684	247.8	-0.1427965	247.8	-0.1299139
248	1.059023	248	0.9904197	248	1.02373	248	1.031269	248	0.9949846	248	1.030797	248	1.047961	248	-0.03301421	248	-0.1479402	248	-0.1166113	248	-0.1993027	248	-0.1689513	248	-0.1756964	248	-0.1494936	248	-0.1393763	248	-0.1301782
248.2	1.05912	248.2	0.9944649	248.2	1.024433	248.2	1.032492	248.2	0.9930238	248.2	1.030459	248.2	1.05107	248.2	-0.03184704	248.2	-0.1497924	248.2	-0.1159998	248.2	-0.1994469	248.2	-0.1664691	248.2	-0.1748243	248.2	-0.1459385	248.2	-0.1441673	248.2	-0.12722
248.4	1.060755	248.4	0.9870494	248.4	1.02229	248.4	1.024574	248.4	0.9909062	248.4	1.031044	248.4	1.043872	248.4	-0.03109468	248.4	-0.1489226	248.4	-0.1165185	248.4	-0.1982732	248.4	-0.1692075	248.4	-0.1747313	248.4	-0.1501464	248.4	-0.1444277	248.4	-0.1272639
248.6	1.057534	248.6	0.9887602	248.6	1.02417	248.6	1.029533	248.6	0.9982384	248.6	1.035197	248.6	1.045445	248.6	-0.03161167	248.6	-0.1507721	248.6	-0.118122	248.6	-0.1950353	248.6	-0.169217	248.6	-0.173533	248.6	-0.1484495	248.6	-0.1462571	248.6	-0.1264147
248.8	1.061476	248.8	0.9917721	248.8	1.026226	248.8	1.028709	248.8	0.9981725	248.8	1.032521	248.8	1.044163	248.8	-0.03371415	248.8	-0.1483646	248.8	-0.1181897	248.8	-0.1974213	248.8	-0.1680322	248.8	-0.1752077	248.8	-0.1508753	248.8	-0.1412122	248.8	-0.1303771
249	1.055304	249	0.9914906	249	1.024625	249	1.038034	249	0.9918184	249	1.027961	249	1.045535	249	-0.0284331	249	-0.1537267	249	-0.1164173	249	-0.1985431	249	-0.1679111	249	-0.178049	249	-0.1509224	249	-0.1440798	249	-0.1277996
249.2	1.059927	249.2	0.9940629	249.2	1.02506	249.2	1.030806	249.2	0.9982487	249.2	1.036378	249.2	1.052084	249.2	-0.02985087	249.2	-0.1529116	249.2	-0.1148987	249.2	-0.1995961	249.2	-0.1638162	249.2	-0.1720472	249.2	-0.14691	249.2	-0.1444572	249.2	-0.127761
249.4	1.061567	249.4	0.9885829	249.4	1.02456	249.4	1.027292	249.4	0.9920992	249.4	1.0282	249.4	1.050057	249.4	-0.02659392	249.4	-0.1559621	249.4	-0.1161424	249.4	-0.2014182	249.4	-0.1701025	249.4	-0.1743571	249.4	-0.1514558	249.4	-0.1425319	249.4	-0.1295272
249.6	1.059854	249.6	0.9915502	249.6	1.027273	249.6	1.030306	249.6	0.9949905	249.6	1.036272	249.6	1.045901	249.6	-0.02857213	249.6	-0.1490379	249.6	-0.1127501	249.6	-0.1967917	249.6	-0.1672064	249.6	-0.1685114	249.6	-0.1455941	249.6	-0.1425185	249.6	-0.1283228
249.8	1.058864	249.8	0.9951218	249.8	1.027221	249.8	1.035717	249.8	0.9993252	249.8	1.03608	249.8	1.048434	249.8	-0.02812202	249.8	-0.1471761	249.8	-0.1142801	249.8	-0.2026273	249.8	-0.1637988	249.8	-0.1722536	249.8	-0.151378	249.8	-0.1463375	249.8	-0.1288916
250	1.056038	250	0.994036	250	1.025894	250	1.027863	250	0.9958902	250	1.030067	250	1.047739	250	-0.03089536	250	-0.1497668	250	-0.1144739	250	-0.1979893	250	-0.1664775	250	-0.1747735	250	-0.1498481	250	-0.1448844	250	-0.1303403
250.2	1.064644	250.2	0.9909832	250.2	1.027631	250.2	1.026312	250.2	0.9961149	250.2	1.032978	250.2	1.04669	250.2	-0.02862095	250.2	-0.1434395	250.2	-0.1177856	250.2	-0.1943781	250.2	-0.1684352	250.2	-0.1748568	250.2	-0.148303	250.2	-0.1439819	250.2	-0.1277907
250.4	1.064861	250.4	0.9912392	250.4	1.020345	250.4	1.033877	250.4	0.9990476	250.4	1.031688	250.4	1.05186	250.4	-0.02882534	250.4	-0.1464216	250.4	-0.1165511	250.4	-0.1976931	250.4	-0.1599437	250.4	-0.1718711	250.4	-0.1515124	250.4	-0.1491829	250.4	-0.1253575
250.6	1.059257	250.6	0.9949918	250.6	1.028193	250.6	1.028887	250.6	0.9969966	250.6	1.03632	250.6	1.048344	250.6	-0.02715203	250.6	-0.1431549	250.6	-0.1134361	250.6	-0.198772	250.6	-0.1621079	250.6	-0.1706477	250.6	-0.1501578	250.6	-0.140637	250.6	-0.1333017
250.8	1.061845	250.8	0.9934492	250.8	1.024866	250.8	1.032617	250.8	0.9965006	250.8	1.035914	250.8	1.046099	250.8	-0.02996483	250.8	-0.1479318	250.8	-0.1192594	250.8	-0.1953461	250.8	-0.1642126	250.8	-0.17441	250.8	-0.1421268	250.8	-0.1402646	250.8	-0.1247188
251	1.059482	251	0.9972665	251	1.024236	251	1.031999	251	0.9987214	251	1.030455	251	1.050603	251	-0.03125516	251	-0.1486752	251	-0.1179352	251	-0.1974812	251	-0.1632183	251	-0.1722552	251	-0.1496877	251	-0.1435317	251	-0.1272913
251.2	1.064568	251.2	0.9927313	251.2	1.027288	251.2	1.036918	251.2	0.9952527	251.2	1.036015	251.2	1.050648	251.2	-0.02847181	251.2	-0.1466172	251.2	-0.1093291	251.2	-0.193297	251.2	-0.1685321	251.2	-0.1707274	251.2	-0.14735	251.2	-0.1441883	251.2	-0.1271236
251.4	1.057167	251.4	0.9928864	251.4	1.028398	251.4	1.035739	251.4	0.9941724	251.4	1.031703	251.4	1.052444	251.4	-0.02786654	251.4	-0.1492087	251.4	-0.114985	251.4	-0.1989377	251.4	-0.170451	251.4	-0.1725308	251.4	-0.1448209	251.4	-0.1416205	251.4	-0.128345
251.6	1.059706	251.6	0.9947955	251.6	1.027206	251.6	1.033863	251.6	0.9948457	251.6	1.035984	251.6	1.043305	251.6	-0.02415979	251.6	-0.1460188	251.6	-0.111948	251.6	-0.1960324	251.6	-0.1662532	251.6	-0.1683372	251.6	-0.152612	251.6	-0.1408392	251.6	-0.1305171
251.8	1.063277	251.8	0.994732	251.8	1.025442	251.8	1.032639	251.8	0.9995832	251.8	1.034796	251.8	1.04766	251.8	-0.02540941	251.8	-0.1475745	251.8	-0.1103729	251.8	-0.1956798	251.8	-0.1623181	251.8	-0.1724786	251.8	-0.1464267	251.8	-0.1445279	251.8	-0.1247571
252	1.057979	252	0.9953559	252	1.023755	252	1.036884	252	1.001695	252	1.035856	252	1.049141	252	-0.02852559	252	-0.1502089	252	-0.1101304	252	-0.1973421	252	-0.1626063	252	-0.1732562	252	-0.1483842	252	-0.1431818	252	-0.1249432
252.21	1.065408	252.21	0.9946708	252.21	1.024687	252.21	1.033018	252.21	1.000797	252.21	1.036371	252.21	1.046477	252.21	-0.02717457	252.2	-0.1466953	252.2	-0.1147773	252.2	-0.1978262	252.2	-0.1646261	252.2	-0.1701838	252.2	-0.1483724	252.2	-0.1447644	252.2	-0.1285884
252.4	1.066091	252.4	0.9931691	252.4	1.025235	252.4	1.034465	252.4	1.001287	252.4	1.032459	252.4	1.051976	252.4	-0.0252241	252.4	-0.1464134	252.4	-0.1129587	252.4	-0.1923154	252.4	-0.1650124	252.4	-0.1700142	252.4	-0.1463552	252.4	-0.1384407	252.4	-0.1246057
252.6	1.061259	252.6	0.9955737	252.6	1.025046	252.6	1.03387	252.6	0.9933724	252.6	1.035697	252.6	1.052437	252.6	-0.02778847	252.6	-0.1427993	252.6	-0.1120122	252.6	-0.1959227	252.6	-0.1641329	252.6	-0.1685867	252.6	-0.1438543	252.6	-0.1468879	252.6	-0.1293977
252.8	1.056733	252.8	0.9971527	252.8	1.026779	252.8	1.03396	252.8	0.9940827	252.8	1.039782	252.8	1.0495	252.8	-0.03213519	252.8	-0.1444209	252.8	-0.1179859	252.8	-0.1936331	252.8	-0.1601983	252.8	-0.1681292	252.8	-0.1471455	252.8	-0.1385834	252.8	-0.1312228
253	1.063945	253	0.9942641	253	1.029648	253	1.032851	253	0.9987834	253	1.036461	253	1.056242	253	-0.02785453	253	-0.1492895	253	-0.1155036	253	-0.1959271	253	-0.1628697	253	-0.1703191	253	-0.1483051	253	-0.1420944	253	-0.1292231
253.2	1.059413	253.2	0.9946579	253.2	1.025706	253.2	1.032191	253.2	0.9980809	253.2	1.03834	253.2	1.047763	253.2	-0.02658764	253.2	-0.1462846	253.2	-0.1162546	253.2	-0.1968951	253.2	-0.1635458	253.2	-0.1701319	253.2	-0.1476416	253.2	-0.1396529	253.2	-0.1236643
253.4	1.059881	253.4	0.9982669	253.4	1.026557	253.4	1.040123	253.4	1.000215	253.4	1.031949	253.4	1.049057	253.4	-0.02694233	253.4	-0.1477917	253.4	-0.1122474	253.4	-0.1948258	253.4	-0.1639253	253.4	-0.1703773	253.4	-0.1434554	253.4	-0.1422989	253.4	-0.1243676
253.6	1.060308	253.6	0.9925407	253.6	1.031974	253.6	1.031932	253.6	0.9955735	253.6	1.036037	253.6	1.049751	253.6	-0.03346646	253.6	-0.1426346	253.6	-0.1144035	253.6	-0.1963224	253.6	-0.1644863	253.6	-0.1700493	253.6	-0.1477829	253.6	-0.1424304	253.6	-0.1278681
253.8	1.061144	253.8	0.9959673	253.8	1.030594	253.8	1.036899	253.8	0.996942	253.8	1.033167	253.8	1.048071	253.8	-0.0304649	253.8	-0.1417547	253.8	-0.1120576	253.8	-0.1960649	253.8	-0.1699623	253.8	-0.1668421	253.8	-0.145446	253.8	-0.1404607	253.8	-0.1248883
254	1.059809	254	1.000736	254	1.032275	254	1.039428	254	0.9969766	254	1.036276	254	1.050915	254	-0.02828186	254	-0.146181	254	-0.1100847	254	-0.1983425	254	-0.1670144	254	-0.1688845	254	-0.143858	254	-0.1445159	254	-0.1293779
254.2	1.060865	254.2	0.9895177	254.2	1.028545	254.2	1.033213	254.2	0.9985895	254.2	1.034588	254.2	1.050551	254.2	-0.02875553	254.2	-0.1429832	254.2	-0.1091684	254.2	-0.1911457	254.2	-0.1623503	254.2	-0.1698714	254.2	-0.1444057	254.2	-0.1409664	254.2	-0.1281968
254.4	1.060419	254.4	0.9926758	254.4	1.027269	254.4	1.035969	254.4	1.000943	254.4	1.038205	254.4	1.052255	254.4	-0.02342065	254.4	-0.1423328	254.4	-0.112714	254.4	-0.1949122	254.4	-0.1644124	254.4	-0.1679954	254.4	-0.1475827	254.4	-0.1396205	254.4	-0.1277156
254.6	1.061445	254.6	0.9902837	254.6	1.029966	254.6	1.036239	254.6	1.004738	254.6	1.035091	254.6	1.055055	254.6	-0.02750512	254.6	-0.1423489	254.6	-0.1161231	254.6	-0.194216	254.6	-0.1615291	254.6	-0.1724668	254.6	-0.1425832	254.6	-0.1378314	254.6	-0.122463
254.8	1.061462	254.8	0.9968251	254.8	1.02876	254.8	1.036601	254.8	0.998696	254.8	1.040104	254.8	1.052385	254.8	-0.02428862	254.81	-0.1426832	254.81	-0.1140696	254.81	-0.1984041	254.81	-0.1641907	254.81	-0.1663446	254.81	-0.1462332	254.81	-0.1370248	254.81	-0.1275948
255	1.061597	255	0.9973558	255	1.02947	255	1.036626	255	0.9929939	255	1.039212	255	1.052457	255	-0.02388405	255	-0.1414199	255	-0.1100773	255	-0.1947935	255	-0.160972	255	-0.1685597	255	-0.139624	255	-0.1408915	255	-0.1270689
255.2	1.060982	255.2	0.9983373	255.2	1.02787	255.2	1.038912	255.2	0.9989048	255.2	1.038768	255.2	1.05161	255.2	-0.02368647	255.2	-0.1434725	255.2	-0.1074579	255.2	-0.1972726	255.2	-0.1667677	255.2	-0.1652685	255.2	-0.1431897	255.2	-0.1404905	255.2	-0.1260905
255.4	1.066373	255.4	0.9887165	255.4	1.032353	255.4	1.033512	255.4	0.9960787	255.4	1.037187	255.4	1.051951	255.4	-0.018872	255.4	-0.1440428	255.4	-0.1125649	255.4	-0.1934885	255.4	-0.1574552	255.4	-0.1649929	255.4	-0.1456641	255.4	-0.1383827	255.4	-0.1246263
255.6	1.062588	255.6	0.9929733	255.6	1.023371	255.6	1.037063	255.6	1.001184	255.6	1.036209	255.6	1.054538	255.6	-0.02659322	255.6	-0.1455481	255.6	-0.1110545	255.6	-0.1971697	255.6	-0.1647487	255.6	-0.1685304	255.6	-0.1424821	255.6	-0.136063	255.6	-0.1266921
255.8	1.059531	255.8	0.9996045	255.8	1.027869	255.8	1.033035	255.8	1.000178	255.8	1.037811	255.8	1.052503	255.8	-0.02424931	255.8	-0.1410355	255.8	-0.110676	255.8	-0.1942701	255.8	-0.16249	255.8	-0.1713157	255.8	-0.1441568	255.8	-0.1345682	255.8	-0.1225075
256	1.062699	256	0.9909132	256	1.02972	256	1.037458	256	1.005012	256	1.036719	256	1.051483	256	-0.02487182	256	-0.1456195	256	-0.1055057	256	-0.1913346	256	-0.1574718	256	-0.1664347	256	-0.1386478	256	-0.1356217	256	-0.1245366
256.2	1.064551	256.2	1.000941	256.2	1.030915	256.2	1.031268	256.2	1.001586	256.2	1.036975	256.2	1.052492	256.2	-0.02962303	256.2	-0.1420934	256.2	-0.1120586	256.2	-0.1944891	256.2	-0.1605201	256.2	-0.1676507	256.2	-0.1435984	256.2	-0.1352034	256.2	-0.1283267
256.4	1.064934	256.4	0.995332	256.4	1.032092	256.4	1.038229	256.4	1.001933	256.4	1.03723	256.4	1.053571	256.4	-0.02507474	256.4	-0.14281	256.4	-0.1127191	256.4	-0.1937406	256.4	-0.1590686	256.4	-0.1726144	256.4	-0.1425662	256.4	-0.1356122	256.4	-0.1229966
256.6	1.067373	256.6	1.00106	256.6	1.027687	256.6	1.036166	256.6	1.002218	256.6	1.04036	256.6	1.053651	256.6	-0.02326479	256.6	-0.1424666	256.6	-0.109867	256.6	-0.1905233	256.6	-0.1625324	256.6	-0.1678092	256.6	-0.1439666	256.6	-0.1423881	256.6	-0.1264309
256.8	1.064987	256.8	0.9986652	256.8	1.026652	256.8	1.030014	256.8	0.9997026	256.8	1.039856	256.8	1.052508	256.8	-0.02652659	256.8	-0.1428598	256.8	-0.1077418	256.8	-0.1957241	256.8	-0.1560703	256.8	-0.1657627	256.8	-0.1458019	256.8	-0.1377896	256.8	-0.1255326
257	1.066072	257	0.9974331	257	1.026583	257	1.036498	257	0.9959977	257	1.036926	257	1.050447	257	-0.02194031	257	-0.1452395	257	-0.113853	257	-0.1919265	257	-0.1620102	257	-0.1677151	257	-0.1446496	257	-0.1392216	257	-0.1238694
257.2	1.065487	257.2	1.000583	257.2	1.026554	257.2	1.038187	257.2	1.000051	257.2	1.035028	257.2	1.052218	257.2	-0.02835916	257.2	-0.1442725	257.2	-0.1080934	257.2	-0.1960257	257.2	-0.1640628	257.2	-0.1652125	257.2	-0.1447264	257.2	-0.1367429	257.2	-0.1247745
257.41	1.060989	257.41	0.9976843	257.41	1.029804	257.41	1.039134	257.41	0.9992975	257.41	1.041625	257.41	1.054238	257.41	-0.02593222	257.4	-0.1473465	257.4	-0.1081854	257.4	-0.1931764	257.4	-0.1581991	257.4	-0.1676139	257.4	-0.1468272	257.4	-0.1372087	257.4	-0.1274294
257.6	1.068149	257.6	0.9962647	257.6	1.025423	257.6	1.036785	257.6	0.9984438	257.6	1.038274	257.6	1.053957	257.6	-0.02884089	257.6	-0.1382507	257.6	-0.1116073	257.6	-0.1875259	257.6	-0.1608471	257.6	-0.1658193	257.6	-0.141678	257.6	-0.1344672	257.6	-0.1204975
257.8	1.064585	257.8	0.9973404	257.8	1.023129	257.8	1.039654	257.8	1.000207	257.8	1.037042	257.8	1.051361	257.8	-0.02229439	257.81	-0.1448458	257.81	-0.1092294	257.81	-0.191495	257.81	-0.1584282	257.81	-0.1677905	257.81	-0.1475795	257.81	-0.1369286	257.81	-0.1214873
258	1.061785	258	0.9984015	258	1.025907	258	1.033055	258	1.003371	258	1.041185	258	1.053395	258	-0.02224062	258	-0.141434	258	-0.1092849	258	-0.1927435	258	-0.1607755	258	-0.1649151	258	-0.1440176	258	-0.1369599	258	-0.1259829
258.2	1.066575	258.2	0.9981863	258.2	1.028264	258.2	1.035179	258.2	1.001579	258.2	1.042921	258.2	1.056533	258.2	-0.01983038	258.2	-0.1461027	258.2	-0.1071945	258.2	-0.1921436	258.2	-0.1604969	258.2	-0.164597	258.2	-0.1430318	258.2	-0.1416115	258.2	-0.1231487
258.4	1.061796	258.4	0.9989309	258.4	1.028446	258.4	1.037518	258.4	0.9991661	258.4	1.039329	258.4	1.051627	258.4	-0.02570472	258.4	-0.142438	258.4	-0.1085747	258.4	-0.1917524	258.4	-0.1564007	258.4	-0.1671308	258.4	-0.1399302	258.4	-0.1381555	258.4	-0.1254959
258.6	1.063543	258.6	0.9978995	258.6	1.032243	258.6	1.039491	258.6	1.004241	258.6	1.040521	258.6	1.055058	258.6	-0.01999827	258.6	-0.1394904	258.6	-0.1096098	258.6	-0.1921168	258.6	-0.1576123	258.6	-0.162304	258.6	-0.1411067	258.6	-0.1390624	258.6	-0.1252303
258.8	1.065445	258.8	1.001807	258.8	1.027411	258.8	1.036123	258.8	1.003904	258.8	1.042801	258.8	1.054344	258.8	-0.020407	258.8	-0.1392158	258.8	-0.1085084	258.8	-0.1924976	258.8	-0.1607129	258.8	-0.167179	258.8	-0.1420444	258.8	-0.1404779	258.8	-0.120979
259	1.062963	259	0.9994615	259	1.029837	259	1.03817	259	1.004982	259	1.039475	259	1.054085	259	-0.02263618	259	-0.145744	259	-0.1107611	259	-0.1932733	259	-0.1588338	259	-0.1665593	259	-0.1396598	259	-0.1372397	259	-0.1225147
259.2	1.068116	259.2	1.000956	259.2	1.032462	259.2	1.040406	259.2	1.001311	259.2	1.040037	259.2	1.055417	259.2	-0.02104808	259.2	-0.1395122	259.2	-0.1071775	259.2	-0.1958914	259.2	-0.1580927	259.2	-0.1653009	259.2	-0.1450094	259.2	-0.1354648	259.2	-0.1208242
259.4	1.069057	259.4	1.000638	259.4	1.028104	259.4	1.04128	259.4	0.998287	259.4	1.03977	259.4	1.049378	259.4	-0.02185678	259.4	-0.1421541	259.4	-0.111067	259.4	-0.1857856	259.4	-0.1595473	259.4	-0.1640013	259.4	-0.1370271	259.4	-0.1353027	259.4	-0.1190148
259.6	1.065685	259.6	1.000601	259.6	1.031415	259.6	1.039991	259.6	1.005521	259.6	1.043558	259.6	1.0578	259.6	-0.02561814	259.6	-0.1429294	259.6	-0.1059174	259.6	-0.1902514	259.6	-0.1634689	259.6	-0.1671572	259.6	-0.1419043	259.6	-0.1349102	259.6	-0.1250431
259.8	1.065908	259.8	1.001139	259.8	1.032046	259.8	1.036928	259.8	1.000699	259.8	1.039229	259.8	1.055533	259.8	-0.02246904	259.8	-0.1469623	259.8	-0.1110696	259.8	-0.1931536	259.8	-0.1567932	259.8	-0.1638795	259.8	-0.139302	259.8	-0.1375091	259.8	-0.1218732
260	1.065207	260	0.9993317	260	1.026302	260	1.035885	260	1.005615	260	1.039821	260	1.054065	260	-0.02302901	260	-0.1447321	260	-0.1056665	260	-0.1911605	260	-0.1568539	260	-0.1674978	260	-0.1366435	260	-0.136241	260	-0.1230374
260.2	1.062287	260.2	1.000998	260.2	1.034995	260.2	1.040793	260.2	0.9993984	260.2	1.036469	260.2	1.057252	260.2	-0.02021447	260.2	-0.1389843	260.2	-0.1059844	260.2	-0.1905692	260.2	-0.1598747	260.2	-0.1655901	260.2	-0.1382018	260.2	-0.134771	260.2	-0.1212994
260.4	1.062886	260.4	1.002977	260.4	1.031394	260.4	1.039143	260.4	1.001013	260.4	1.039843	260.4	1.057947	260.4	-0.02301649	260.4	-0.1417415	260.4	-0.1051246	260.4	-0.1912028	260.4	-0.1573417	260.4	-0.1639563	260.4	-0.143584	260.4	-0.1356851	260.4	-0.121754
260.6	1.064876	260.6	0.9938158	260.6	1.034384	260.6	1.034906	260.6	1.0025	260.6	1.040782	260.6	1.056596	260.6	-0.02017911	260.6	-0.1432393	260.6	-0.1102346	260.6	-0.189662	260.6	-0.1623687	260.6	-0.1661562	260.6	-0.1415361	260.6	-0.1328355	260.6	-0.1217752
260.8	1.067447	260.8	1.000695	260.8	1.034312	260.8	1.039513	260.8	1.000815	260.8	1.0395	260.8	1.05722	260.8	-0.02400289	260.8	-0.1415261	260.8	-0.105178	260.8	-0.1958801	260.8	-0.1580566	260.8	-0.1672106	260.8	-0.1387748	260.8	-0.1364597	260.8	-0.1226393
261	1.067765	261	0.9998377	261	1.035527	261	1.041107	261	1.005309	261	1.04525	261	1.057057	261	-0.01939503	261	-0.141878	261	-0.1060195	261	-0.1892855	261	-0.1555246	261	-0.166458	261	-0.1409028	261	-0.1354303	261	-0.1243786
261.2	1.068767	261.2	0.9995183	261.2	1.028752	261.2	1.041088	261.2	1.000379	261.2	1.043239	261.2	1.055819	261.2	-0.0250654	261.2	-0.1391913	261.2	-0.1069069	261.2	-0.1910296	261.2	-0.1576254	261.2	-0.1626634	261.2	-0.1404926	261.2	-0.1318187	261.2	-0.1246385
261.4	1.06562	261.4	0.9992289	261.4	1.029149	261.4	1.038703	261.4	1.005172	261.4	1.038487	261.4	1.053493	261.4	-0.02025913	261.4	-0.1360985	261.4	-0.105627	261.4	-0.1861123	261.4	-0.1572751	261.4	-0.1623786	261.4	-0.1378022	261.4	-0.1334642	261.4	-0.1208926
261.6	1.065749	261.6	1.001694	261.6	1.031466	261.6	1.042367	261.6	1.001159	261.6	1.044191	261.6	1.054215	261.6	-0.02437305	261.6	-0.1394572	261.6	-0.1057615	261.6	-0.1891943	261.6	-0.1580958	261.6	-0.1648915	261.6	-0.1370218	261.6	-0.1331371	261.6	-0.1282778
261.8	1.068409	261.8	1.003451	261.8	1.035322	261.8	1.041006	261.8	1.003561	261.8	1.039696	261.8	1.056706	261.8	-0.0210242	261.8	-0.138429	261.8	-0.1049357	261.8	-0.1870254	261.8	-0.1548675	261.8	-0.1615901	261.8	-0.1416478	261.8	-0.136467	261.8	-0.1193073
262	1.064201	262	1.003866	262	1.027693	262	1.039277	262	1.004637	262	1.046172	262	1.05749	262	-0.02472755	262	-0.1380298	262	-0.1027874	262	-0.1908259	262	-0.1569716	262	-0.1598016	262	-0.1395278	262	-0.1303867	262	-0.1249725
262.2	1.070536	262.2	1.001091	262.2	1.02858	262.2	1.045076	262.2	0.9998903	262.2	1.043607	262.2	1.056684	262.2	-0.019573	262.2	-0.1420624	262.2	-0.1061436	262.2	-0.1898208	262.2	-0.1546223	262.2	-0.1639312	262.2	-0.1389142	262.2	-0.1348126	262.2	-0.1152743
262.4	1.067419	262.4	1.002883	262.4	1.034038	262.4	1.040505	262.4	1.002558	262.4	1.042325	262.4	1.059996	262.4	-0.02004509	262.4	-0.1353298	262.4	-0.1032788	262.4	-0.1870026	262.4	-0.1567281	262.4	-0.1604804	262.4	-0.1366091	262.4	-0.1340321	262.4	-0.1195866
262.6	1.0665	262.6	0.9977754	262.6	1.031962	262.6	1.040384	262.6	1.004206	262.6	1.039741	262.6	1.061544	262.6	-0.02330654	262.6	-0.1378714	262.6	-0.1053794	262.6	-0.1880419	262.6	-0.1565446	262.6	-0.1655735	262.6	-0.1357895	262.6	-0.1351532	262.6	-0.1221883
262.8	1.065838	262.8	0.9998447	262.8	1.028773	262.8	1.038234	262.8	1.005138	262.8	1.042075	262.8	1.057942	262.8	-0.01577977	262.8	-0.1374805	262.8	-0.1076846	262.8	-0.187403	262.8	-0.1573418	262.8	-0.1621657	262.8	-0.1372962	262.8	-0.132754	262.8	-0.1221058
263	1.071066	263	1.004239	263	1.034047	263	1.036428	263	1.000781	263	1.044864	263	1.058033	263	-0.01958209	263	-0.1389365	263	-0.1054185	263	-0.187889	263	-0.1560863	263	-0.1662185	263	-0.1401532	263	-0.1299711	263	-0.11533
263.2	1.066159	263.2	0.9995247	263.2	1.027551	263.2	1.039052	263.2	1.000823	263.2	1.043645	263.2	1.064175	263.2	-0.01780102	263.2	-0.1361068	263.2	-0.1012961	263.2	-0.1850942	263.2	-0.1546164	263.2	-0.1605258	263.2	-0.1376645	263.2	-0.1366219	263.2	-0.1184407
263.4	1.061832	263.4	1.000909	263.4	1.032359	263.4	1.043704	263.4	1.006884	263.4	1.043237	263.4	1.055952	263.4	-0.01836803	263.4	-0.1407109	263.4	-0.102887	263.4	-0.1853327	263.4	-0.1590004	263.4	-0.16498	263.4	-0.1376508	263.4	-0.1385229	263.4	-0.1167714
263.6	1.067946	263.6	0.9997667	263.6	1.03413	263.6	1.042991	263.6	1.009346	263.6	1.039001	263.6	1.054126	263.6	-0.01908883	263.6	-0.1348301	263.6	-0.1048973	263.6	-0.1891021	263.6	-0.1559424	263.6	-0.156192	263.6	-0.1370449	263.6	-0.1336696	263.6	-0.1211135
263.8	1.066607	263.8	1.001276	263.8	1.030978	263.8	1.038825	263.8	1.005391	263.8	1.043991	263.8	1.057362	263.8	-0.02249653	263.8	-0.1386567	263.8	-0.1066405	263.8	-0.1882063	263.8	-0.1568229	263.8	-0.1617967	263.8	-0.1349661	263.8	-0.1313615	263.8	-0.1207274
264	1.063744	264	1.004337	264	1.033344	264	1.041188	264	1.001975	264	1.041541	264	1.060958	264	-0.01659368	264	-0.1408447	264	-0.1051161	264	-0.1852515	264	-0.1537441	264	-0.1650421	264	-0.1382244	264	-0.1296974	264	-0.1203761
264.2	1.069266	264.2	1.004135	264.2	1.032382	264.2	1.040989	264.2	1.007757	264.2	1.039623	264.2	1.060348	264.2	-0.01804996	264.2	-0.1351963	264.2	-0.1036008	264.2	-0.1887264	264.2	-0.1533909	264.2	-0.1606547	264.2	-0.1409611	264.2	-0.1361253	264.2	-0.1204459
264.4	1.067356	264.4	1.001193	264.4	1.03079	264.4	1.043009	264.4	1.011868	264.4	1.046606	264.4	1.058131	264.4	-0.01895656	264.4	-0.1399536	264.4	-0.1072712	264.4	-0.1876554	264.4	-0.1538064	264.4	-0.1616316	264.4	-0.1348263	264.4	-0.1328398	264.4	-0.1188706
264.6	1.061504	264.6	1.00052	264.6	1.030832	264.6	1.046332	264.6	1.007989	264.6	1.0414	264.6	1.054868	264.6	-0.02355659	264.6	-0.135186	264.6	-0.1025895	264.6	-0.1910888	264.6	-0.1574605	264.6	-0.162109	264.6	-0.1367518	264.6	-0.1335488	264.6	-0.117955
264.8	1.068845	264.8	1.002653	264.8	1.032052	264.8	1.040069	264.8	1.004205	264.8	1.048706	264.8	1.057896	264.8	-0.02007633	264.8	-0.1350853	264.8	-0.1016731	264.8	-0.188364	264.8	-0.1534358	264.8	-0.160895	264.8	-0.1378139	264.8	-0.136314	264.8	-0.1221584
265	1.062489	265	1.004033	265	1.029814	265	1.042898	265	1.008216	265	1.043467	265	1.059052	265	-0.01825676	265	-0.1347908	265	-0.108391	265	-0.1917393	265	-0.1543356	265	-0.1571617	265	-0.1389235	265	-0.1333873	265	-0.1162234
265.2	1.069599	265.2	1.000918	265.2	1.031855	265.2	1.041004	265.2	1.00532	265.2	1.042092	265.2	1.056301	265.2	-0.0214005	265.2	-0.1403586	265.2	-0.1002952	265.2	-0.1838954	265.2	-0.1533127	265.2	-0.1615452	265.2	-0.1366791	265.2	-0.1319112	265.2	-0.1192069
265.4	1.063335	265.4	1.00282	265.4	1.034478	265.4	1.044105	265.4	1.003961	265.4	1.044913	265.4	1.061338	265.4	-0.015133	265.4	-0.1429733	265.4	-0.1068132	265.4	-0.1841349	265.4	-0.1545236	265.4	-0.1608564	265.4	-0.1377421	265.4	-0.132716	265.4	-0.1130843
265.6	1.070762	265.6	1.009327	265.6	1.032673	265.6	1.041342	265.6	1.007563	265.6	1.043367	265.6	1.063467	265.6	-0.01749501	265.6	-0.1409536	265.6	-0.1076692	265.6	-0.188144	265.6	-0.1549187	265.6	-0.1577648	265.6	-0.1400577	265.6	-0.1315732	265.6	-0.1156207
265.8	1.065119	265.8	1.004151	265.8	1.034943	265.8	1.03804	265.8	1.004232	265.8	1.045487	265.8	1.062127	265.8	-0.01462763	265.8	-0.1384571	265.8	-0.1026223	265.8	-0.1840141	265.8	-0.1548	265.8	-0.15775	265.8	-0.1336115	265.8	-0.1336292	265.8	-0.1163607
266	1.071263	266	1.006368	266	1.035462	266	1.041934	266	1.005431	266	1.039816	266	1.060287	266	-0.01946949	266	-0.1341398	266	-0.1027055	266	-0.1848006	266	-0.1542402	266	-0.1558767	266	-0.1371812	266	-0.1330008	266	-0.1226399
266.2	1.072417	266.2	0.9999321	266.2	1.034225	266.2	1.046948	266.2	1.003865	266.2	1.042593	266.2	1.059571	266.2	-0.0184695	266.2	-0.1390284	266.2	-0.103201	266.2	-0.1867645	266.2	-0.1536907	266.2	-0.1614178	266.2	-0.1346871	266.2	-0.1305989	266.2	-0.1160316
266.4	1.072682	266.4	1.006483	266.4	1.03289	266.4	1.044873	266.4	1.009148	266.4	1.043757	266.4	1.054678	266.4	-0.01733563	266.4	-0.1349721	266.4	-0.1023746	266.4	-0.1876714	266.4	-0.1598748	266.4	-0.1645069	266.4	-0.1340222	266.4	-0.1306879	266.4	-0.1210574
266.6	1.067886	266.6	1.001586	266.6	1.035136	266.6	1.041702	266.6	1.003534	266.6	1.043384	266.6	1.06084	266.6	-0.02019818	266.6	-0.1374692	266.6	-0.1037783	266.6	-0.1846147	266.6	-0.1559664	266.6	-0.1627406	266.6	-0.1364902	266.6	-0.1289113	266.6	-0.1183415
266.8	1.071015	266.8	1.006527	266.8	1.033322	266.8	1.043784	266.8	1.002404	266.8	1.042386	266.8	1.059297	266.8	-0.01617132	266.8	-0.1393265	266.8	-0.1033693	266.8	-0.1866702	266.8	-0.1544072	266.8	-0.1545678	266.8	-0.1376263	266.8	-0.1317106	266.8	-0.1162703
267	1.068728	267	1.00033	267	1.036076	267	1.040753	267	1.004651	267	1.044341	267	1.059598	267	-0.014389	267	-0.1324932	267	-0.1028713	267	-0.1842904	267	-0.1519624	267	-0.1586342	267	-0.1377944	267	-0.1314248	267	-0.1159208
267.2	1.065971	267.2	0.9989084	267.2	1.033203	267.2	1.046849	267.2	1.012207	267.2	1.045039	267.2	1.057838	267.2	-0.01516353	267.2	-0.1347648	267.2	-0.1026993	267.2	-0.1856356	267.2	-0.1520761	267.2	-0.1572467	267.2	-0.1360363	267.2	-0.1267041	267.2	-0.1166406
267.4	1.066312	267.4	0.9996386	267.4	1.035038	267.4	1.046222	267.4	1.004819	267.4	1.043339	267.4	1.060121	267.4	-0.01678627	267.43	-0.1341864	267.43	-0.1020052	267.43	-0.1844154	267.43	-0.1541438	267.43	-0.159776	267.43	-0.1345654	267.43	-0.1278285	267.43	-0.1229561
267.6	1.070253	267.6	1.000386	267.6	1.032552	267.6	1.041899	267.6	1.003219	267.6	1.046163	267.6	1.060436	267.6	-0.01513491	267.6	-0.1340528	267.6	-0.09579145	267.6	-0.1892054	267.6	-0.1495546	267.6	-0.1587835	267.6	-0.1343999	267.6	-0.1312517	267.6	-0.1191279
267.8	1.076657	267.8	1.003574	267.8	1.03445	267.8	1.043149	267.8	1.008133	267.8	1.047917	267.8	1.057051	267.8	-0.0163239	267.8	-0.1358106	267.8	-0.1063657	267.8	-0.1850474	267.8	-0.1514975	267.8	-0.1582302	267.8	-0.1323281	267.8	-0.1270621	267.8	-0.1174147
268	1.075144	268	0.9999226	268	1.034917	268	1.045725	268	1.01179	268	1.047484	268	1.055409	268	-0.01710758	268	-0.1365687	268	-0.1037814	268	-0.1862978	268	-0.1565001	268	-0.1631297	268	-0.1323229	268	-0.1291787	268	-0.1179453
268.2	1.068808	268.2	1.004248	268.2	1.03945	268.2	1.044774	268.2	1.003293	268.2	1.045812	268.2	1.058767	268.2	-0.02106691	268.2	-0.1409942	268.2	-0.1019542	268.2	-0.1867239	268.2	-0.1534273	268.2	-0.1652397	268.2	-0.1349532	268.2	-0.1316419	268.2	-0.1160702
268.4	1.072073	268.4	1.005896	268.4	1.033725	268.4	1.044135	268.4	1.004359	268.4	1.045846	268.4	1.059617	268.4	-0.01493895	268.4	-0.1389477	268.4	-0.100276	268.4	-0.1862515	268.4	-0.1514182	268.4	-0.1620912	268.4	-0.1319502	268.4	-0.126734	268.4	-0.1177234
268.6	1.067609	268.6	1.002876	268.6	1.038299	268.6	1.043356	268.6	1.00741	268.6	1.043545	268.6	1.062168	268.6	-0.01737646	268.6	-0.1367057	268.6	-0.1025543	268.6	-0.1802326	268.6	-0.1516517	268.6	-0.1582921	268.6	-0.1356616	268.6	-0.1311225	268.6	-0.1183427
268.8	1.073821	268.8	1.001547	268.8	1.037143	268.8	1.046257	268.8	1.007134	268.8	1.049278	268.8	1.060564	268.8	-0.01439121	268.8	-0.1376638	268.8	-0.1015739	268.8	-0.1812912	268.8	-0.1511699	268.8	-0.1570962	268.8	-0.1317692	268.8	-0.1277955	268.8	-0.117124
269	1.072809	269	1.007007	269	1.038114	269	1.041301	269	1.005959	269	1.048548	269	1.061424	269	-0.01989352	269	-0.13749	269	-0.1015093	269	-0.1831126	269	-0.1537454	269	-0.1597202	269	-0.1279352	269	-0.1308797	269	-0.1145062
269.2	1.070525	269.2	1.004257	269.2	1.035662	269.2	1.041337	269.2	1.009508	269.2	1.04719	269.2	1.061914	269.2	-0.01602152	269.2	-0.1344194	269.2	-0.1052778	269.2	-0.1857775	269.2	-0.1546564	269.2	-0.1587867	269.2	-0.132387	269.2	-0.1258631	269.2	-0.118352
269.4	1.070921	269.4	1.002634	269.4	1.030883	269.4	1.042735	269.4	1.012981	269.4	1.045954	269.4	1.05647	269.4	-0.01185049	269.4	-0.131593	269.4	-0.1055436	269.4	-0.1832703	269.4	-0.147616	269.4	-0.1569275	269.4	-0.1295798	269.4	-0.1314778	269.4	-0.1175631
269.6	1.069201	269.6	1.004461	269.6	1.037603	269.6	1.04626	269.6	1.00952	269.6	1.045529	269.6	1.062135	269.6	-0.02265166	269.6	-0.1396399	269.6	-0.09848035	269.6	-0.1809652	269.6	-0.1532251	269.6	-0.1566079	269.6	-0.1347007	269.6	-0.1284935	269.6	-0.1162677
269.8	1.0723	269.8	1.001453	269.8	1.039796	269.8	1.044148	269.8	1.009979	269.8	1.049324	269.8	1.060545	269.8	-0.01588718	269.8	-0.1350027	269.8	-0.09956923	269.8	-0.1825554	269.8	-0.1520091	269.8	-0.1519831	269.8	-0.1341966	269.8	-0.1281511	269.8	-0.1135938
270	1.069847	270	1.004086	270	1.038478	270	1.04324	270	1.00724	270	1.045923	270	1.060443	270	-0.01376426	270	-0.1336458	270	-0.1045749	270	-0.1855277	270	-0.1524808	270	-0.1616423	270	-0.1290267	270	-0.1316184	270	-0.1172498
270.2	1.073968	270.2	1.004724	270.2	1.037912	270.2	1.046846	270.2	1.009273	270.2	1.046984	270.2	1.065029	270.2	-0.0129029	270.2	-0.1337438	270.2	-0.09811837	270.2	-0.1786977	270.2	-0.1528831	270.2	-0.1595636	270.2	-0.1318253	270.2	-0.1331814	270.2	-0.1142123
270.4	1.073014	270.4	1.006294	270.4	1.032409	270.4	1.045391	270.4	1.008649	270.4	1.047156	270.4	1.066122	270.4	-0.01868783	270.4	-0.129379	270.4	-0.1024617	270.4	-0.1861599	270.4	-0.1483147	270.4	-0.1588102	270.4	-0.135053	270.4	-0.1283071	270.4	-0.1202338
270.6	1.072432	270.6	1.007879	270.6	1.034074	270.6	1.044771	270.6	1.007614	270.6	1.041397	270.6	1.064194	270.6	-0.01283458	270.6	-0.1334502	270.6	-0.1023379	270.6	-0.1773369	270.6	-0.1480383	270.6	-0.1589811	270.6	-0.1376287	270.6	-0.126953	270.6	-0.1171615
270.8	1.071159	270.8	1.003368	270.8	1.037179	270.8	1.045159	270.8	1.006264	270.8	1.048329	270.8	1.061233	270.8	-0.01627976	270.8	-0.1304334	270.8	-0.09869254	270.8	-0.1870213	270.8	-0.1478818	270.8	-0.1583661	270.8	-0.1368052	270.8	-0.1269169	270.8	-0.1170113
271	1.068472	271	1.007115	271	1.03793	271	1.045094	271	1.008917	271	1.048121	271	1.068429	271	-0.01581726	271	-0.1326273	271	-0.1029791	271	-0.1798354	271	-0.1486903	271	-0.1547381	271	-0.1356232	271	-0.1289395	271	-0.1170751
271.2	1.077504	271.2	1.002819	271.2	1.035863	271.2	1.046101	271.2	1.011596	271.2	1.043739	271.2	1.05801	271.2	-0.01575886	271.2	-0.1328869	271.2	-0.1029222	271.2	-0.1814225	271.2	-0.1525171	271.2	-0.1558494	271.2	-0.1298283	271.2	-0.1283542	271.2	-0.1167172
271.4	1.071774	271.4	1.002187	271.4	1.040556	271.4	1.042846	271.4	1.009692	271.4	1.044599	271.4	1.063883	271.4	-0.01435789	271.4	-0.130915	271.4	-0.09924012	271.4	-0.1851698	271.4	-0.1509091	271.4	-0.1566706	271.4	-0.1315765	271.4	-0.1262124	271.4	-0.1122923
271.6	1.070519	271.6	1.006276	271.6	1.03971	271.6	1.044844	271.6	1.01093	271.6	1.042109	271.6	1.065946	271.6	-0.01695625	271.6	-0.1360435	271.6	-0.09571395	271.6	-0.1821886	271.6	-0.1472968	271.6	-0.1536258	271.6	-0.130859	271.6	-0.1307436	271.6	-0.1122622
271.8	1.075	271.8	1.004367	271.8	1.033909	271.8	1.047791	271.8	1.009641	271.8	1.052428	271.8	1.063639	271.8	-0.01187704	271.8	-0.1308921	271.8	-0.09861813	271.8	-0.1867215	271.8	-0.1500581	271.8	-0.1561945	271.8	-0.130975	271.8	-0.1270513	271.8	-0.1171402
272	1.072671	272	1.003319	272	1.03922	272	1.04613	272	1.008647	272	1.045114	272	1.062355	272	-0.01388959	272	-0.1352142	272	-0.09535769	272	-0.1823099	272	-0.1484413	272	-0.1571018	272	-0.1333522	272	-0.1244425	272	-0.1162207
272.21	1.073295	272.21	1.003138	272.21	1.033944	272.21	1.042756	272.21	1.007183	272.21	1.047682	272.21	1.06105	272.21	-0.0121819	272.2	-0.1313662	272.2	-0.1003887	272.2	-0.1846404	272.2	-0.1464425	272.2	-0.1559928	272.2	-0.1356748	272.2	-0.128001	272.2	-0.1155574
272.4	1.073179	272.4	1.010027	272.4	1.037181	272.4	1.040847	272.4	1.011015	272.4	1.048863	272.4	1.060272	272.4	-0.01437844	272.4	-0.1315615	272.4	-0.09452599	272.4	-0.1818982	272.4	-0.1472629	272.4	-0.1587137	272.4	-0.1283451	272.4	-0.1253088	272.4	-0.1152028
272.6	1.074178	272.6	1.00596	272.6	1.037717	272.6	1.045492	272.6	1.009341	272.6	1.052995	272.6	1.062645	272.6	-0.01324876	272.6	-0.1347493	272.6	-0.09989006	272.6	-0.1807259	272.6	-0.1474226	272.6	-0.1557683	272.6	-0.130698	272.6	-0.1305535	272.6	-0.1126276
272.8	1.075043	272.8	1.007142	272.8	1.042427	272.8	1.04721	272.8	1.01149	272.8	1.044841	272.8	1.05619	272.8	-0.01189367	272.8	-0.1317337	272.8	-0.0989319	272.8	-0.1791993	272.8	-0.1466341	272.8	-0.1549731	272.8	-0.1294683	272.8	-0.1249551	272.8	-0.1170042
273	1.071882	273	1.005476	273	1.037546	273	1.046389	273	1.010517	273	1.046825	273	1.061311	273	-0.01505997	273	-0.1328363	273	-0.09948941	273	-0.1788319	273	-0.1504331	273	-0.1533966	273	-0.1314109	273	-0.1232006	273	-0.1203983
273.2	1.074172	273.2	1.012048	273.2	1.041978	273.2	1.047129	273.2	1.011154	273.2	1.051424	273.2	1.063874	273.2	-0.01180054	273.2	-0.1328813	273.2	-0.09718347	273.2	-0.1800702	273.2	-0.150189	273.2	-0.1544126	273.2	-0.1298223	273.2	-0.1274527	273.2	-0.1173743
273.4	1.077377	273.4	1.008747	273.4	1.041613	273.4	1.042535	273.4	1.001219	273.4	1.050799	273.4	1.06593	273.4	-0.01366912	273.4	-0.1342978	273.4	-0.0929461	273.4	-0.1818394	273.4	-0.1493105	273.4	-0.15246	273.4	-0.1326677	273.4	-0.1206509	273.4	-0.1183118
273.6	1.069783	273.6	1.005745	273.6	1.039555	273.6	1.04654	273.6	1.013558	273.6	1.045961	273.6	1.065229	273.6	-0.015125	273.6	-0.1295396	273.6	-0.09736549	273.6	-0.1774983	273.6	-0.1472242	273.6	-0.1581851	273.6	-0.1289705	273.6	-0.1244812	273.6	-0.1170987
273.8	1.076768	273.8	1.006059	273.8	1.04259	273.8	1.050283	273.8	1.007053	273.8	1.049026	273.8	1.062089	273.8	-0.01500368	273.8	-0.1355349	273.8	-0.09629754	273.8	-0.1822716	273.8	-0.1434809	273.8	-0.1552842	273.8	-0.1314292	273.8	-0.1264983	273.8	-0.1186535
274.02	1.075037	274.02	1.005066	274.02	1.035886	274.02	1.045844	274.02	1.014574	274.02	1.049971	274.02	1.062493	274.02	-0.01601553	274	-0.135099	274	-0.09711967	274	-0.1796655	274	-0.1501067	274	-0.1577813	274	-0.1355743	274	-0.1241784	274	-0.1078659
274.2	1.077964	274.2	1.005109	274.2	1.039677	274.2	1.043213	274.2	1.00876	274.2	1.053762	274.2	1.064021	274.2	-0.01049185	274.2	-0.1326421	274.2	-0.1004205	274.2	-0.1761391	274.2	-0.1491378	274.2	-0.1544179	274.2	-0.1267219	274.2	-0.1284808	274.2	-0.1180742
274.4	1.075502	274.4	1.0114	274.4	1.039986	274.4	1.047702	274.4	1.006097	274.4	1.047703	274.4	1.064607	274.4	-0.01223179	274.4	-0.1312722	274.4	-0.09588076	274.4	-0.1818991	274.4	-0.1502479	274.4	-0.1539875	274.4	-0.1343825	274.4	-0.1272146	274.4	-0.1131494
274.6	1.074941	274.6	1.00527	274.6	1.044096	274.6	1.046285	274.6	1.013247	274.6	1.046389	274.6	1.066694	274.6	-0.01227119	274.6	-0.1297384	274.6	-0.09603688	274.6	-0.1757637	274.6	-0.1469955	274.6	-0.1547847	274.6	-0.130002	274.6	-0.1272778	274.6	-0.116759
274.8	1.076197	274.8	1.006913	274.8	1.040972	274.8	1.044096	274.8	1.011073	274.8	1.050458	274.8	1.063038	274.8	-0.01428044	274.8	-0.1306228	274.8	-0.09446701	274.8	-0.1776636	274.8	-0.1472889	274.8	-0.1548423	274.8	-0.1290005	274.8	-0.1251362	274.8	-0.1125318
275	1.078727	275	1.002687	275	1.040685	275	1.043448	275	1.014078	275	1.051177	275	1.063674	275	-0.01003038	275	-0.1316498	275	-0.09383013	275	-0.1803212	275	-0.1483394	275	-0.1574405	275	-0.1284873	275	-0.1256829	275	-0.1138997
275.2	1.072447	275.2	1.00752	275.2	1.037949	275.2	1.049728	275.2	1.009532	275.2	1.050591	275.2	1.064476	275.2	-0.01015555	275.2	-0.1262332	275.2	-0.09585952	275.2	-0.1781379	275.2	-0.1432738	275.2	-0.1509928	275.2	-0.131737	275.2	-0.1221636	275.2	-0.1094239
275.4	1.07593	275.4	1.009248	275.4	1.039579	275.4	1.044826	275.4	1.011108	275.4	1.048717	275.4	1.064315	275.4	-0.00654074	275.4	-0.1314462	275.4	-0.09414881	275.4	-0.1851761	275.4	-0.1501843	275.4	-0.1559068	275.4	-0.132331	275.4	-0.1265787	275.4	-0.1109564
275.6	1.07346	275.6	1.003179	275.6	1.040913	275.6	1.046946	275.6	1.01651	275.6	1.049934	275.6	1.064165	275.6	-0.00833635	275.6	-0.1309162	275.6	-0.09505802	275.6	-0.1810454	275.6	-0.1455728	275.6	-0.1507678	275.6	-0.1264587	275.6	-0.1238801	275.6	-0.1114209
275.8	1.077867	275.8	1.002162	275.8	1.038995	275.8	1.047302	275.8	1.014146	275.8	1.053298	275.8	1.063774	275.8	-0.01022527	275.8	-0.1309983	275.8	-0.09805744	275.8	-0.1779185	275.8	-0.1490144	275.8	-0.1508128	275.8	-0.128851	275.8	-0.1293577	275.8	-0.1114522
276	1.078131	276	1.008659	276	1.04082	276	1.044561	276	1.015965	276	1.051714	276	1.069016	276	-0.01424302	276.01	-0.1270451	276.01	-0.09293053	276.01	-0.1772705	276.01	-0.1466524	276.01	-0.1550619	276.01	-0.1298188	276.01	-0.1227132	276.01	-0.1136785
276.2	1.075344	276.2	1.005659	276.2	1.040569	276.2	1.054598	276.2	1.01157	276.2	1.047228	276.2	1.065552	276.2	-0.01051349	276.2	-0.1341514	276.2	-0.09803233	276.2	-0.1797871	276.2	-0.1467521	276.2	-0.1550583	276.2	-0.1282449	276.2	-0.1202581	276.2	-0.1137034
276.4	1.075673	276.4	1.011672	276.4	1.036631	276.4	1.049639	276.4	1.008293	276.4	1.049802	276.4	1.065501	276.4	-0.00962647	276.4	-0.1274193	276.4	-0.09476031	276.4	-0.1817108	276.4	-0.1452831	276.4	-0.1553065	276.4	-0.1292195	276.4	-0.122043	276.4	-0.1193901
276.6	1.077566	276.6	1.002207	276.6	1.044519	276.6	1.048022	276.6	1.011533	276.6	1.049399	276.6	1.069097	276.6	-0.01097116	276.6	-0.1253533	276.6	-0.09548706	276.6	-0.1804804	276.6	-0.1457343	276.6	-0.1550909	276.6	-0.1290523	276.6	-0.1275275	276.6	-0.1136196
276.8	1.077119	276.8	1.013402	276.8	1.039471	276.8	1.0487	276.8	1.010123	276.8	1.051151	276.8	1.066004	276.8	-0.01101659	276.8	-0.1289984	276.8	-0.09632306	276.8	-0.1766195	276.8	-0.144338	276.8	-0.1541143	276.8	-0.1247531	276.8	-0.1191327	276.8	-0.1139283
277	1.073213	277	1.011517	277	1.037615	277	1.04938	277	1.010849	277	1.052243	277	1.06319	277	-0.01098858	277	-0.1309959	277	-0.09424578	277	-0.1798887	277	-0.1476302	277	-0.1538834	277	-0.1333266	277	-0.121635	277	-0.1127588
277.2	1.079718	277.2	1.00815	277.2	1.03779	277.2	1.044953	277.2	1.009984	277.2	1.049736	277.2	1.064702	277.2	-0.01207686	277.2	-0.1267479	277.2	-0.09466874	277.2	-0.1760217	277.2	-0.1432694	277.2	-0.1488192	277.2	-0.1249779	277.2	-0.1259007	277.2	-0.1105947
277.4	1.069586	277.4	1.010156	277.4	1.038823	277.4	1.049715	277.4	1.014902	277.4	1.047498	277.4	1.061742	277.4	-0.01323711	277.4	-0.1270442	277.4	-0.09017415	277.4	-0.1766963	277.4	-0.1482215	277.4	-0.1524439	277.4	-0.1305296	277.4	-0.1213563	277.4	-0.1137363
277.6	1.076442	277.6	1.00943	277.6	1.041056	277.6	1.050975	277.6	1.009216	277.6	1.054571	277.6	1.066794	277.6	-0.01126962	277.6	-0.1293226	277.6	-0.09562818	277.6	-0.1787285	277.6	-0.1436494	277.6	-0.1535707	277.6	-0.1306531	277.6	-0.1223165	277.6	-0.112492
277.8	1.075363	277.8	1.012326	277.8	1.037978	277.8	1.050137	277.8	1.008857	277.8	1.050452	277.8	1.069486	277.8	-0.01122651	277.8	-0.1306663	277.8	-0.09585719	277.8	-0.1757447	277.8	-0.1469592	277.8	-0.1507699	277.8	-0.1294122	277.8	-0.1250502	277.8	-0.1142995
278	1.074725	278	1.009546	278	1.040335	278	1.045545	278	1.01143	278	1.051408	278	1.062757	278	-0.0067374	278	-0.1259822	278	-0.09279397	278	-0.1788407	278	-0.1489981	278	-0.1513163	278	-0.1321279	278	-0.1224939	278	-0.1106069
278.2	1.076381	278.2	1.008945	278.2	1.040363	278.2	1.051156	278.2	1.014136	278.2	1.05894	278.2	1.061285	278.2	-0.01020687	278.2	-0.1289108	278.2	-0.09381204	278.2	-0.1776068	278.2	-0.1423668	278.2	-0.1531282	278.2	-0.1259136	278.2	-0.1260045	278.2	-0.1135945
278.4	1.076619	278.4	1.009354	278.4	1.039148	278.4	1.045808	278.4	1.013967	278.4	1.051102	278.4	1.062563	278.4	-0.00893183	278.4	-0.1288175	278.4	-0.09679553	278.4	-0.1744387	278.4	-0.1492374	278.4	-0.1516688	278.4	-0.1294828	278.4	-0.1229247	278.4	-0.1144032
278.6	1.072736	278.6	1.011935	278.6	1.042011	278.6	1.046795	278.6	1.00787	278.6	1.05354	278.6	1.069042	278.6	-0.007149	278.6	-0.1218039	278.6	-0.09382749	278.6	-0.1773797	278.6	-0.1466694	278.6	-0.150491	278.6	-0.1291193	278.6	-0.1260424	278.6	-0.1098716
278.8	1.078367	278.8	1.013629	278.8	1.041609	278.8	1.048574	278.8	1.013105	278.8	1.05195	278.8	1.067099	278.8	-0.01202468	278.8	-0.12591	278.8	-0.09490997	278.8	-0.1744026	278.8	-0.1438198	278.8	-0.14933	278.8	-0.1257872	278.8	-0.1220507	278.8	-0.1125674
279	1.074648	279	1.012613	279	1.04162	279	1.048774	279	1.016964	279	1.047445	279	1.065671	279	-0.01174623	279	-0.1291642	279	-0.0926605	279	-0.1781632	279	-0.1458012	279	-0.1507853	279	-0.1297807	279	-0.1220061	279	-0.1110383
279.2	1.079147	279.2	1.010765	279.2	1.039786	279.2	1.048123	279.2	1.016157	279.2	1.053501	279.2	1.062987	279.2	-0.00281552	279.2	-0.1224183	279.2	-0.09420805	279.2	-0.1780959	279.2	-0.1468824	279.2	-0.1571382	279.2	-0.1278254	279.2	-0.1221086	279.2	-0.1105402
279.4	1.071336	279.4	1.001972	279.4	1.042427	279.4	1.046904	279.4	1.011125	279.4	1.047126	279.4	1.067325	279.4	-0.00959021	279.4	-0.1278353	279.4	-0.09392809	279.4	-0.1793682	279.4	-0.1453518	279.4	-0.1531113	279.4	-0.1327814	279.4	-0.122281	279.4	-0.1116385
279.6	1.075273	279.6	1.010185	279.6	1.043811	279.6	1.053572	279.6	1.017727	279.6	1.048185	279.6	1.065204	279.6	-0.00860165	279.6	-0.1292723	279.6	-0.09520336	279.6	-0.176863	279.6	-0.141761	279.6	-0.1477291	279.6	-0.1279576	279.6	-0.1247785	279.6	-0.1140878
279.8	1.079488	279.8	1.009432	279.8	1.035984	279.8	1.050716	279.8	1.014659	279.8	1.054182	279.8	1.068916	279.8	-0.01030033	279.8	-0.123556	279.8	-0.09356154	279.8	-0.1728174	279.8	-0.146347	279.8	-0.146659	279.8	-0.1269728	279.8	-0.1238757	279.8	-0.1072135
280	1.076904	280	1.012406	280	1.044543	280	1.046714	280	1.010009	280	1.051885	280	1.066135	280	-0.01235527	280	-0.1277076	280	-0.09207817	280	-0.174687	280	-0.1452362	280	-0.1513876	280	-0.1282565	280	-0.1220886	280	-0.1089287
280.2	1.074698	280.2	1.006517	280.2	1.04283	280.2	1.05064	280.2	1.016669	280.2	1.047176	280.2	1.071397	280.2	-0.01094453	280.2	-0.1281588	280.2	-0.09070241	280.2	-0.1808027	280.2	-0.1418253	280.2	-0.1479771	280.2	-0.1267142	280.2	-0.1247428	280.2	-0.1138292
280.4	1.077866	280.4	1.010087	280.4	1.042622	280.4	1.050589	280.4	1.016442	280.4	1.051752	280.4	1.066324	280.4	-0.00913049	280.4	-0.1286979	280.4	-0.09511027	280.4	-0.1751179	280.4	-0.1412964	280.4	-0.1480789	280.4	-0.1282884	280.4	-0.1250747	280.4	-0.1110081
280.6	1.077651	280.6	1.005694	280.6	1.043384	280.6	1.050274	280.6	1.013035	280.6	1.048924	280.6	1.064549	280.6	-0.01071212	280.6	-0.1249596	280.6	-0.08731282	280.6	-0.1782712	280.6	-0.1418835	280.6	-0.1482351	280.6	-0.1294557	280.6	-0.1200883	280.6	-0.1126358
280.8	1.07486	280.8	1.014263	280.8	1.042694	280.8	1.053036	280.8	1.01695	280.8	1.053664	280.8	1.0661	280.8	-0.00881664	280.8	-0.1264382	280.8	-0.08784983	280.8	-0.1786445	280.8	-0.1414417	280.8	-0.1534011	280.8	-0.1273168	280.8	-0.118917	280.8	-0.1111986
281	1.075845	281	1.012182	281	1.045697	281	1.047102	281	1.014249	281	1.052335	281	1.071808	281	-0.00579669	281	-0.1241919	281	-0.09418322	281	-0.177104	281	-0.1412169	281	-0.1497401	281	-0.1291365	281	-0.1209047	281	-0.1109691
281.2	1.073995	281.2	1.011357	281.2	1.043234	281.2	1.048677	281.2	1.010788	281.2	1.053488	281.2	1.062456	281.2	-0.00833302	281.2	-0.1263258	281.2	-0.09428584	281.2	-0.1742847	281.2	-0.1422604	281.2	-0.154088	281.2	-0.1246976	281.2	-0.1214639	281.2	-0.1136906
281.4	1.08028	281.4	1.013433	281.4	1.042904	281.4	1.051326	281.4	1.014237	281.4	1.052929	281.4	1.067447	281.4	-0.01017736	281.4	-0.1300532	281.4	-0.09164032	281.4	-0.1755972	281.4	-0.1379454	281.4	-0.1507043	281.4	-0.1206383	281.4	-0.1158757	281.4	-0.1099547
281.6	1.080756	281.6	1.012417	281.6	1.041725	281.6	1.047705	281.6	1.019842	281.6	1.048546	281.6	1.068047	281.6	-0.00763671	281.6	-0.1262006	281.6	-0.09245367	281.6	-0.1740509	281.6	-0.1442769	281.6	-0.1495318	281.6	-0.1237252	281.6	-0.1175837	281.6	-0.1071901
281.8	1.071285	281.8	1.010753	281.8	1.038695	281.8	1.052608	281.8	1.021793	281.8	1.052278	281.8	1.068017	281.8	-0.00796379	281.8	-0.1282762	281.8	-0.08924139	281.8	-0.1762397	281.8	-0.1463678	281.8	-0.145344	281.8	-0.1232463	281.8	-0.1240397	281.8	-0.1101256
282	1.07798	282	1.007297	282	1.042567	282	1.05171	282	1.018656	282	1.050795	282	1.067875	282	-0.01152988	282	-0.1274247	282	-0.0914394	282	-0.1732274	282	-0.139832	282	-0.1496397	282	-0.1266471	282	-0.1244384	282	-0.1062663
282.2	1.078675	282.2	1.012851	282.2	1.039742	282.2	1.051512	282.2	1.015495	282.2	1.052838	282.2	1.068079	282.2	-0.01205112	282.2	-0.1268282	282.2	-0.0926103	282.2	-0.1792581	282.2	-0.1446807	282.2	-0.1468251	282.2	-0.1224313	282.2	-0.11921	282.2	-0.1089849
282.4	1.080427	282.4	1.007742	282.4	1.03886	282.4	1.050959	282.4	1.01561	282.4	1.054322	282.4	1.064698	282.4	-0.00666555	282.4	-0.1289168	282.4	-0.09295671	282.4	-0.175801	282.4	-0.1452753	282.4	-0.1500723	282.4	-0.1223903	282.4	-0.1225936	282.4	-0.1036851
282.6	1.081773	282.6	1.009824	282.6	1.046712	282.6	1.048486	282.6	1.015164	282.6	1.052923	282.6	1.068268	282.6	-0.01100677	282.6	-0.1233333	282.6	-0.08833863	282.6	-0.1757596	282.6	-0.1424906	282.6	-0.1473844	282.6	-0.1272158	282.6	-0.1171968	282.6	-0.09954134
282.8	1.079162	282.8	1.012788	282.8	1.041247	282.8	1.053208	282.8	1.013323	282.8	1.050572	282.8	1.065707	282.8	-0.00576797	282.8	-0.1236106	282.8	-0.08995248	282.8	-0.1766657	282.8	-0.1459769	282.8	-0.1480302	282.8	-0.1254262	282.8	-0.1211058	282.8	-0.1111658
283	1.076785	283	1.015613	283	1.042598	283	1.050187	283	1.012357	283	1.053534	283	1.067793	283	-0.00266603	283	-0.1230658	283	-0.09138071	283	-0.1706521	283	-0.1423163	283	-0.1503903	283	-0.1272705	283	-0.1229461	283	-0.1033244
283.2	1.079125	283.2	1.006648	283.2	1.043549	283.2	1.049718	283.2	1.016141	283.2	1.050985	283.2	1.066116	283.2	-0.00340216	283.2	-0.126453	283.2	-0.08981083	283.2	-0.1722455	283.2	-0.1432768	283.2	-0.1489275	283.2	-0.1233215	283.2	-0.1210512	283.2	-0.1053315
283.4	1.079038	283.4	1.011357	283.4	1.044861	283.4	1.051788	283.4	1.017806	283.4	1.054918	283.4	1.06867	283.4	-0.01047802	283.4	-0.1249361	283.4	-0.09010987	283.4	-0.1728163	283.4	-0.1432086	283.4	-0.1500953	283.4	-0.1209978	283.4	-0.1183468	283.4	-0.106765
283.6	1.078796	283.6	1.011639	283.6	1.04145	283.6	1.054891	283.6	1.019507	283.6	1.0592	283.6	1.070064	283.6	-0.00533178	283.6	-0.1259875	283.6	-0.08965767	283.6	-0.1713575	283.6	-0.1415676	283.6	-0.148745	283.6	-0.1246245	283.6	-0.1191603	283.6	-0.1125104
283.8	1.079487	283.8	1.009554	283.8	1.045578	283.8	1.052453	283.8	1.010405	283.8	1.052885	283.8	1.070077	283.8	-0.00668906	283.8	-0.1267991	283.8	-0.09034982	283.8	-0.1759872	283.8	-0.1422384	283.8	-0.1470969	283.8	-0.1215747	283.8	-0.122543	283.8	-0.1108853
284	1.079871	284	1.013372	284	1.042666	284	1.051731	284	1.016998	284	1.055478	284	1.067547	284	-0.00711844	284	-0.1247568	284	-0.0901854	284	-0.173688	284	-0.1422376	284	-0.148301	284	-0.1287983	284	-0.1170955	284	-0.1121638
284.2	1.079698	284.2	1.011322	284.2	1.047741	284.2	1.049654	284.2	1.012898	284.2	1.051058	284.2	1.067991	284.2	-0.00758575	284.2	-0.1277862	284.2	-0.09056827	284.2	-0.175524	284.2	-0.1382915	284.2	-0.1455009	284.2	-0.1267373	284.2	-0.1147464	284.2	-0.1028843
284.4	1.080805	284.4	1.008745	284.4	1.045375	284.4	1.048134	284.4	1.015445	284.4	1.054806	284.4	1.067057	284.4	-0.00732327	284.4	-0.1267804	284.4	-0.08843361	284.4	-0.172102	284.4	-0.1410432	284.4	-0.1474829	284.4	-0.1234144	284.4	-0.1221977	284.4	-0.1087901
284.6	1.079636	284.6	1.010812	284.6	1.043504	284.6	1.052659	284.6	1.011944	284.6	1.051181	284.6	1.070814	284.6	-0.00609967	284.6	-0.1205416	284.6	-0.08647871	284.6	-0.1724289	284.6	-0.1423994	284.6	-0.144957	284.6	-0.1196004	284.6	-0.1204867	284.6	-0.1073508
284.8	1.080507	284.8	1.016031	284.8	1.044124	284.8	1.047673	284.8	1.021667	284.8	1.056893	284.8	1.065077	284.8	-0.00994628	284.8	-0.127729	284.8	-0.08784464	284.8	-0.1725304	284.8	-0.1415259	284.8	-0.1462379	284.8	-0.1227021	284.8	-0.1197883	284.8	-0.1068733
285	1.082698	285	1.011124	285	1.049022	285	1.051626	285	1.014684	285	1.056508	285	1.068739	285	-0.00785689	285	-0.1243425	285	-0.09051979	285	-0.1737324	285	-0.1437428	285	-0.1532751	285	-0.1219672	285	-0.1174851	285	-0.1054415
285.2	1.085331	285.2	1.012635	285.2	1.049216	285.2	1.049506	285.2	1.017128	285.2	1.054649	285.2	1.071582	285.2	-0.00708194	285.2	-0.1238628	285.2	-0.08367521	285.2	-0.1689876	285.2	-0.1456869	285.2	-0.1464534	285.2	-0.124617	285.2	-0.1167729	285.2	-0.1054599
285.4	1.083252	285.4	1.015091	285.4	1.041376	285.4	1.054428	285.4	1.014075	285.4	1.053597	285.4	1.0689	285.4	-0.00693194	285.4	-0.1257613	285.4	-0.09358607	285.4	-0.1746126	285.4	-0.1392105	285.4	-0.1481665	285.4	-0.122994	285.4	-0.1186924	285.4	-0.1034179
285.6	1.080445	285.6	1.00842	285.6	1.046786	285.6	1.048404	285.6	1.019024	285.6	1.054107	285.6	1.066139	285.6	-0.00325881	285.61	-0.124825	285.61	-0.08718753	285.61	-0.1703249	285.61	-0.1393462	285.61	-0.1444557	285.61	-0.1201151	285.61	-0.119715	285.61	-0.1079459
285.8	1.082056	285.8	1.014158	285.8	1.0434	285.8	1.049547	285.8	1.014584	285.8	1.061105	285.8	1.070589	285.8	-0.00198302	285.8	-0.1225888	285.8	-0.08565343	285.8	-0.1760614	285.8	-0.1377813	285.8	-0.1469658	285.8	-0.1231154	285.8	-0.1178505	285.8	-0.1084587
286	1.07831	286	1.01282	286	1.044584	286	1.051916	286	1.017033	286	1.058433	286	1.067535	286	-0.00657521	286	-0.1241975	286	-0.08694097	286	-0.1752553	286	-0.1402711	286	-0.1462487	286	-0.1259153	286	-0.1192584	286	-0.1076057
286.2	1.077917	286.2	1.011477	286.2	1.042703	286.2	1.052013	286.2	1.016695	286.2	1.051532	286.2	1.069967	286.2	-0.0048426	286.2	-0.1256973	286.2	-0.0888473	286.2	-0.1737956	286.2	-0.1412481	286.2	-0.1445591	286.2	-0.1241954	286.2	-0.1166723	286.2	-0.1090509
286.4	1.080217	286.4	1.016585	286.4	1.043043	286.4	1.053374	286.4	1.014697	286.4	1.055139	286.4	1.069275	286.4	-0.00772648	286.4	-0.1248209	286.4	-0.08850981	286.4	-0.1754972	286.4	-0.1372686	286.4	-0.1498289	286.4	-0.1216373	286.4	-0.1199786	286.4	-0.1046299
286.6	1.082846	286.6	1.015308	286.6	1.050736	286.6	1.055455	286.6	1.016687	286.6	1.055613	286.6	1.066824	286.6	0.00035193	286.6	-0.1229272	286.6	-0.09048133	286.6	-0.1679259	286.6	-0.1401363	286.6	-0.151437	286.6	-0.1214284	286.6	-0.1165714	286.6	-0.1066568
286.8	1.084989	286.8	1.013888	286.8	1.04734	286.8	1.04946	286.8	1.015533	286.8	1.058986	286.8	1.0691	286.8	-0.00164836	286.8	-0.1220093	286.8	-0.08689819	286.8	-0.1698126	286.8	-0.1381695	286.8	-0.142542	286.8	-0.118902	286.8	-0.115487	286.8	-0.1088994
287	1.07974	287	1.015298	287	1.049146	287	1.049528	287	1.014452	287	1.055906	287	1.068481	287	-0.00818917	287	-0.1254477	287	-0.09034092	287	-0.1690493	287	-0.1349665	287	-0.1477693	287	-0.1204553	287	-0.118767	287	-0.1090113
287.2	1.081112	287.2	1.012666	287.2	1.047426	287.2	1.055972	287.2	1.014822	287.2	1.057558	287.2	1.070349	287.2	-0.00881076	287.2	-0.1251772	287.2	-0.08704838	287.2	-0.169703	287.2	-0.1391133	287.2	-0.1467037	287.2	-0.122864	287.2	-0.1186151	287.2	-0.1043239
287.4	1.079709	287.4	1.013736	287.4	1.045722	287.4	1.05347	287.4	1.017514	287.4	1.055501	287.4	1.06768	287.4	-0.00543759	287.4	-0.121102	287.4	-0.08742644	287.4	-0.1707614	287.4	-0.1358796	287.4	-0.1458597	287.4	-0.1225143	287.4	-0.1143885	287.4	-0.1079919
287.6	1.080858	287.6	1.015087	287.6	1.043881	287.6	1.060417	287.6	1.016641	287.6	1.056988	287.6	1.070424	287.6	-0.00271777	287.6	-0.1209363	287.6	-0.08995618	287.6	-0.169117	287.6	-0.1375881	287.6	-0.1443969	287.6	-0.1191489	287.6	-0.1179843	287.6	-0.1109406
287.8	1.08078	287.8	1.015182	287.8	1.048006	287.8	1.052258	287.8	1.017874	287.8	1.051343	287.8	1.072743	287.8	-0.00421835	287.8	-0.1245536	287.8	-0.08698243	287.8	-0.1692125	287.8	-0.1414006	287.8	-0.145152	287.8	-0.1213867	287.8	-0.1201059	287.8	-0.1087006
288	1.073948	288	1.016491	288	1.046567	288	1.052215	288	1.019796	288	1.05712	288	1.069531	288	-0.00789411	288.01	-0.1240057	288.01	-0.08667461	288.01	-0.170046	288.01	-0.1373549	288.01	-0.1422825	288.01	-0.1219209	288.01	-0.1170091	288.01	-0.106808
288.2	1.081859	288.2	1.018034	288.2	1.044883	288.2	1.049891	288.2	1.017087	288.2	1.055786	288.2	1.068991	288.2	-0.0060424	288.2	-0.12031	288.2	-0.08851558	288.2	-0.1739581	288.2	-0.1340291	288.2	-0.1408591	288.2	-0.1202026	288.2	-0.1201539	288.2	-0.1047079
288.4	1.079083	288.4	1.014018	288.4	1.04686	288.4	1.052251	288.4	1.016131	288.4	1.05417	288.4	1.069825	288.4	-0.00683395	288.4	-0.1224203	288.4	-0.08571436	288.4	-0.1721556	288.4	-0.1426301	288.4	-0.1459121	288.4	-0.1202983	288.4	-0.1190451	288.4	-0.1049193
288.6	1.082899	288.6	1.012878	288.6	1.047413	288.6	1.056204	288.6	1.017098	288.6	1.054621	288.6	1.070837	288.6	-0.00771395	288.6	-0.1209118	288.6	-0.09094817	288.6	-0.1730609	288.6	-0.1342756	288.6	-0.1503169	288.6	-0.1214767	288.6	-0.1210326	288.6	-0.1031913
288.8	1.081229	288.8	1.018007	288.8	1.043856	288.8	1.053298	288.8	1.020709	288.8	1.053178	288.8	1.072763	288.8	-0.00211682	288.8	-0.1224292	288.8	-0.08521236	288.8	-0.1723816	288.8	-0.1367968	288.8	-0.1431103	288.8	-0.1176406	288.8	-0.1143262	288.8	-0.1066934
289	1.081994	289	1.018796	289	1.048834	289	1.05927	289	1.016496	289	1.051206	289	1.074557	289	-0.00272792	289	-0.1281299	289	-0.08492408	289	-0.168046	289	-0.1364364	289	-0.1441457	289	-0.1169842	289	-0.1166326	289	-0.1039191
289.2	1.083909	289.2	1.018487	289.2	1.050533	289.2	1.052682	289.2	1.018202	289.2	1.050694	289.2	1.071441	289.2	-0.00493875	289.2	-0.1213285	289.2	-0.08615233	289.2	-0.1737306	289.2	-0.1397255	289.2	-0.1461762	289.2	-0.1156056	289.2	-0.1236968	289.2	-0.1004034
289.4	1.081904	289.4	1.016325	289.4	1.046521	289.4	1.056999	289.4	1.021047	289.4	1.060233	289.4	1.06843	289.4	-0.00112717	289.4	-0.123613	289.4	-0.08703198	289.4	-0.1700756	289.4	-0.137563	289.4	-0.14785	289.4	-0.1218833	289.4	-0.12084	289.4	-0.1096865
289.6	1.085743	289.6	1.012949	289.6	1.048964	289.6	1.054911	289.6	1.020344	289.6	1.057385	289.6	1.068741	289.6	-0.00239972	289.6	-0.1225122	289.6	-0.08359569	289.6	-0.1699483	289.6	-0.1352497	289.6	-0.144229	289.6	-0.1157762	289.6	-0.1121955	289.6	-0.1122577
289.8	1.0831	289.8	1.016065	289.8	1.047617	289.8	1.049678	289.8	1.020164	289.8	1.057891	289.8	1.076321	289.8	-0.00374583	289.8	-0.1201711	289.8	-0.08560494	289.8	-0.1717208	289.8	-0.1374859	289.8	-0.1415077	289.8	-0.1201561	289.8	-0.1172199	289.8	-0.109296
290	1.092125	290	1.039542	290	1.05982	290	1.068882	290	1.037962	290	1.073615	290	1.08576	290	0.00837132	290	-0.1105167	290	-0.07321854	290	-0.1590574	290	-0.1212675	290	-0.1325279	290	-0.10873	290	-0.1099943	290	-0.09341066
290.2	1.097346	290.2	1.035771	290.2	1.062596	290.2	1.068638	290.2	1.040332	290.2	1.07217	290.2	1.086411	290.2	0.01269851	290.2	-0.1119165	290.2	-0.07345717	290.2	-0.1520533	290.2	-0.120878	290.2	-0.1310677	290.2	-0.104206	290.2	-0.1095268	290.2	-0.09062645
290.4	1.09009	290.4	1.039316	290.4	1.06511	290.4	1.069585	290.4	1.037399	290.4	1.07338	290.4	1.083291	290.4	0.00670869	290.4	-0.1116376	290.4	-0.0757364	290.4	-0.1545254	290.4	-0.1251307	290.4	-0.1335932	290.4	-0.1004504	290.4	-0.1032352	290.4	-0.09583742
290.61	1.097491	290.61	1.030381	290.61	1.061249	290.61	1.068774	290.61	1.035784	290.61	1.075094	290.61	1.086877	290.61	0.00946525	290.6	-0.1055008	290.6	-0.07258648	290.6	-0.1551364	290.6	-0.1240289	290.6	-0.1273545	290.6	-0.09718067	290.6	-0.106722	290.6	-0.090387
290.8	1.103173	290.8	1.037944	290.8	1.063961	290.8	1.074525	290.8	1.040446	290.8	1.076734	290.8	1.083609	290.8	0.01053695	290.8	-0.1086054	290.8	-0.0770456	290.8	-0.1523725	290.8	-0.1229922	290.8	-0.1308189	290.8	-0.09877751	290.8	-0.1089206	290.8	-0.09531218
291	1.103619	291	1.04346	291	1.069087	291	1.075259	291	1.038048	291	1.076999	291	1.08298	291	0.00754088	291	-0.1105771	291	-0.07327096	291	-0.1551182	291	-0.1229678	291	-0.1263164	291	-0.1014073	291	-0.1074542	291	-0.09671172
291.2	1.113663	291.2	1.045343	291.2	1.068836	291.2	1.076007	291.2	1.042246	291.2	1.080725	291.2	1.085083	291.2	0.01202517	291.2	-0.1107165	291.2	-0.0751762	291.2	-0.1510714	291.2	-0.1212424	291.2	-0.1305759	291.2	-0.1029067	291.2	-0.1045343	291.2	-0.08864084
291.4	1.112708	291.4	1.050148	291.4	1.067754	291.4	1.079109	291.4	1.0401	291.4	1.078945	291.4	1.083187	291.4	0.01291717	291.4	-0.1084563	291.4	-0.06784204	291.4	-0.1555548	291.4	-0.121574	291.4	-0.129803	291.4	-0.1023448	291.4	-0.104084	291.4	-0.09084692
291.6	1.119229	291.6	1.051213	291.6	1.069495	291.6	1.075979	291.6	1.046656	291.6	1.076618	291.6	1.090235	291.6	0.01162151	291.6	-0.1061411	291.6	-0.07024021	291.6	-0.1505604	291.6	-0.1210753	291.6	-0.1255667	291.6	-0.1014675	291.6	-0.1040978	291.6	-0.09105636
291.8	1.121813	291.8	1.053074	291.8	1.073149	291.8	1.078123	291.8	1.042145	291.8	1.080024	291.8	1.090128	291.8	0.01107957	291.8	-0.1091087	291.8	-0.07401922	291.8	-0.1477858	291.8	-0.1188011	291.8	-0.1293134	291.8	-0.1039288	291.8	-0.1039037	291.8	-0.09468435
292	1.125098	292	1.058385	292	1.074732	292	1.078664	292	1.043585	292	1.082851	292	1.083804	292	0.01150214	292	-0.1058105	292	-0.06841937	292	-0.1512376	292	-0.1223202	292	-0.1245019	292	-0.09858071	292	-0.1065548	292	-0.09307665
292.2	1.1331	292.2	1.05711	292.2	1.075426	292.2	1.075961	292.2	1.042951	292.2	1.078967	292.2	1.090812	292.2	0.01498559	292.2	-0.1088941	292.2	-0.07590891	292.2	-0.1504404	292.2	-0.1206894	292.2	-0.1288836	292.2	-0.1006446	292.2	-0.1033936	292.2	-0.08619301
292.4	1.137056	292.4	1.067027	292.4	1.077346	292.4	1.082316	292.4	1.047158	292.4	1.084494	292.4	1.087365	292.4	0.01069435	292.4	-0.1066369	292.4	-0.07469408	292.4	-0.1513604	292.4	-0.1253047	292.4	-0.1351226	292.4	-0.09744733	292.4	-0.1087511	292.4	-0.09297762
292.6	1.146266	292.6	1.0664	292.6	1.078508	292.6	1.080296	292.6	1.044559	292.6	1.084113	292.6	1.085221	292.6	0.01339373	292.6	-0.1050106	292.6	-0.07386963	292.6	-0.1489	292.6	-0.117417	292.6	-0.1286265	292.6	-0.1022447	292.6	-0.1057147	292.6	-0.08843628
292.8	1.146145	292.8	1.07043	292.8	1.080423	292.8	1.081498	292.8	1.048288	292.8	1.080112	292.8	1.087453	292.8	0.01103137	292.8	-0.1045393	292.8	-0.07290613	292.8	-0.1538766	292.8	-0.1210443	292.8	-0.1299782	292.8	-0.1046555	292.8	-0.1009914	292.8	-0.09227875
293	1.150669	293	1.07199	293	1.082754	293	1.085557	293	1.051766	293	1.086502	293	1.090043	293	0.01108612	293	-0.1077067	293	-0.07595568	293	-0.1454756	293	-0.1189203	293	-0.1288963	293	-0.09872017	293	-0.09817608	293	-0.08820632
293.2	1.155883	293.2	1.07677	293.2	1.084679	293.2	1.081593	293.2	1.050225	293.2	1.081138	293.2	1.092564	293.2	0.01191244	293.2	-0.1083951	293.2	-0.07087635	293.2	-0.1498372	293.2	-0.1206093	293.2	-0.1290278	293.2	-0.09539976	293.2	-0.1036151	293.2	-0.08566067
293.4	1.159011	293.4	1.076314	293.4	1.088926	293.4	1.082199	293.4	1.050364	293.4	1.081051	293.4	1.089989	293.4	0.01106584	293.4	-0.1080539	293.4	-0.06949414	293.4	-0.1506152	293.4	-0.1188157	293.4	-0.1236488	293.4	-0.0981377	293.4	-0.1011859	293.4	-0.08353775
293.6	1.165227	293.6	1.076622	293.6	1.08527	293.6	1.088686	293.6	1.045753	293.6	1.078424	293.6	1.092158	293.6	0.0128079	293.6	-0.1032339	293.6	-0.06776021	293.6	-0.1459388	293.6	-0.1148582	293.6	-0.1263483	293.6	-0.1009313	293.6	-0.1005572	293.6	-0.09058052
293.8	1.171512	293.8	1.082313	293.8	1.090578	293.8	1.088186	293.8	1.050262	293.8	1.082365	293.8	1.087159	293.8	0.01401267	293.8	-0.1061296	293.8	-0.07133167	293.8	-0.146043	293.8	-0.1173982	293.8	-0.1294665	293.8	-0.09701017	293.8	-0.09952597	293.8	-0.0852219
294	1.17496	294	1.083135	294	1.089984	294	1.08726	294	1.054167	294	1.080207	294	1.092658	294	0.01345264	294	-0.1095822	294	-0.06978058	294	-0.1476002	294	-0.1216072	294	-0.1234037	294	-0.09850924	294	-0.1027609	294	-0.08930895
294.2	1.179661	294.2	1.091543	294.2	1.094768	294.2	1.088779	294.2	1.052045	294.2	1.083146	294.2	1.089006	294.2	0.01385659	294.2	-0.1056367	294.2	-0.0684564	294.2	-0.1459722	294.2	-0.1174774	294.2	-0.1260164	294.2	-0.09776399	294.2	-0.1045249	294.2	-0.08761985
294.4	1.178557	294.4	1.091345	294.4	1.097529	294.4	1.08427	294.4	1.050062	294.4	1.081083	294.4	1.087807	294.4	0.01509104	294.4	-0.1004629	294.4	-0.0694022	294.4	-0.1452754	294.4	-0.1194108	294.4	-0.1273634	294.4	-0.09767886	294.4	-0.1065895	294.4	-0.08728798
294.6	1.18506	294.6	1.097281	294.6	1.096079	294.6	1.092808	294.6	1.055317	294.6	1.081778	294.6	1.085983	294.6	0.01917019	294.6	-0.1085971	294.6	-0.06914724	294.6	-0.1483064	294.6	-0.1166457	294.6	-0.1278947	294.6	-0.09993919	294.6	-0.1037293	294.6	-0.08928175
294.8	1.190477	294.8	1.096441	294.8	1.097455	294.8	1.094046	294.8	1.048328	294.8	1.08643	294.8	1.087993	294.8	0.0117674	294.8	-0.1045241	294.8	-0.07308766	294.8	-0.1528383	294.8	-0.1187642	294.8	-0.127846	294.8	-0.09622491	294.8	-0.1029615	294.8	-0.08616978
295	1.194478	295	1.096764	295	1.100552	295	1.091198	295	1.049908	295	1.078822	295	1.089713	295	0.01019704	295	-0.1076503	295	-0.0664859	295	-0.1480632	295	-0.1155342	295	-0.1229271	295	-0.1017227	295	-0.09969612	295	-0.08871967
295.2	1.194229	295.2	1.100095	295.2	1.10309	295.2	1.093225	295.2	1.047557	295.2	1.082999	295.2	1.092422	295.2	0.0113502	295.2	-0.1033102	295.2	-0.07002261	295.2	-0.1495906	295.2	-0.120676	295.2	-0.1290393	295.2	-0.09621819	295.2	-0.1021622	295.2	-0.08659013
295.4	1.199059	295.4	1.101539	295.4	1.103044	295.4	1.097242	295.4	1.050551	295.4	1.083905	295.4	1.090228	295.4	0.01289069	295.4	-0.1056495	295.4	-0.0674194	295.4	-0.1491895	295.4	-0.1129665	295.4	-0.1199371	295.4	-0.09533734	295.4	-0.09743801	295.4	-0.08814218
295.6	1.203119	295.6	1.112516	295.6	1.103856	295.6	1.095661	295.6	1.050368	295.6	1.084237	295.6	1.093535	295.6	0.00842294	295.6	-0.1073317	295.6	-0.07040614	295.6	-0.150813	295.6	-0.1138958	295.6	-0.1237482	295.6	-0.09606186	295.6	-0.09803758	295.6	-0.09066461
295.8	1.211581	295.8	1.108546	295.8	1.104136	295.8	1.093584	295.8	1.054576	295.8	1.092225	295.8	1.089405	295.8	0.01486287	295.8	-0.1101713	295.8	-0.0721666	295.8	-0.149106	295.8	-0.1185772	295.8	-0.1271447	295.8	-0.09468753	295.8	-0.1050549	295.8	-0.08411168
296	1.211257	296	1.116703	296	1.108421	296	1.093811	296	1.055046	296	1.088508	296	1.094143	296	0.00918107	296	-0.1016325	296	-0.07380169	296	-0.1449215	296	-0.1160925	296	-0.123154	296	-0.09815539	296	-0.09817722	296	-0.08352485
296.2	1.216469	296.2	1.120698	296.2	1.104601	296.2	1.100487	296.2	1.054018	296.2	1.083373	296.2	1.091988	296.2	0.01167783	296.2	-0.1003515	296.2	-0.06762041	296.2	-0.1467921	296.2	-0.1178168	296.2	-0.1241988	296.2	-0.0949609	296.2	-0.1008355	296.2	-0.08655149
296.4	1.215488	296.4	1.125021	296.4	1.112403	296.4	1.097134	296.4	1.05873	296.4	1.088043	296.4	1.092324	296.4	0.00954333	296.4	-0.1040408	296.4	-0.06719646	296.4	-0.1442732	296.4	-0.1151888	296.4	-0.1263769	296.4	-0.09733753	296.4	-0.09937152	296.4	-0.09163895
296.6	1.229762	296.6	1.122409	296.6	1.116848	296.6	1.101493	296.6	1.05704	296.6	1.088081	296.6	1.090662	296.6	0.01021741	296.6	-0.1050039	296.6	-0.06366991	296.6	-0.1462742	296.6	-0.1130085	296.6	-0.1268168	296.6	-0.1000276	296.6	-0.09826687	296.6	-0.08541189
296.8	1.228529	296.8	1.126183	296.8	1.115078	296.8	1.102651	296.8	1.052478	296.8	1.088917	296.8	1.096566	296.8	0.01338549	296.8	-0.1078355	296.8	-0.06392101	296.8	-0.1484064	296.8	-0.1163761	296.8	-0.1257332	296.8	-0.09998275	296.8	-0.1002315	296.8	-0.09174348
297	1.232351	297	1.1266	297	1.120247	297	1.103701	297	1.056485	297	1.083916	297	1.098541	297	0.01476347	297	-0.1026063	297	-0.0722255	297	-0.1472954	297	-0.116553	297	-0.1284739	297	-0.09667353	297	-0.1015451	297	-0.08464063
297.2	1.232398	297.2	1.128315	297.2	1.118155	297.2	1.102816	297.2	1.058427	297.2	1.085273	297.2	1.089726	297.2	0.01755008	297.2	-0.1077776	297.2	-0.06841785	297.2	-0.1434584	297.2	-0.1129469	297.2	-0.1267559	297.2	-0.09513535	297.2	-0.1009767	297.2	-0.08766043
297.4	1.234615	297.4	1.134528	297.4	1.11581	297.4	1.106785	297.4	1.055241	297.4	1.090269	297.4	1.092865	297.4	0.014302	297.4	-0.1023248	297.4	-0.06999322	297.4	-0.1496693	297.4	-0.1151219	297.4	-0.1226378	297.4	-0.1006603	297.4	-0.09836822	297.4	-0.08177708
297.6	1.239038	297.6	1.131645	297.6	1.125839	297.6	1.103552	297.6	1.059179	297.6	1.088684	297.6	1.094634	297.6	0.01174481	297.6	-0.1029888	297.6	-0.06764273	297.6	-0.1501247	297.6	-0.1155805	297.6	-0.1225076	297.6	-0.09834516	297.6	-0.09865192	297.6	-0.08510912
297.8	1.242946	297.8	1.139121	297.8	1.123365	297.8	1.101261	297.8	1.063073	297.8	1.092892	297.8	1.094705	297.8	0.01136655	297.8	-0.1004613	297.8	-0.06661613	297.8	-0.1450416	297.8	-0.1188177	297.8	-0.1223419	297.8	-0.09552112	297.8	-0.1033353	297.8	-0.08903576
298	1.242302	298	1.133021	298	1.129595	298	1.10215	298	1.059046	298	1.088666	298	1.094215	298	0.01009713	298	-0.1025364	298	-0.06797633	298	-0.1486787	298	-0.1165101	298	-0.1224023	298	-0.09337099	298	-0.1026439	298	-0.08693916
298.2	1.249775	298.2	1.14255	298.2	1.122712	298.2	1.107645	298.2	1.063019	298.2	1.085121	298.2	1.092956	298.2	0.01151849	298.2	-0.107958	298.2	-0.06554749	298.2	-0.1498549	298.2	-0.1205981	298.2	-0.1242197	298.2	-0.09665102	298.2	-0.1025101	298.2	-0.08712616
298.4	1.248816	298.4	1.139317	298.4	1.129873	298.4	1.108699	298.4	1.061276	298.4	1.092212	298.4	1.09597	298.4	0.01659745	298.4	-0.1039553	298.4	-0.06958345	298.4	-0.1468339	298.4	-0.1144835	298.4	-0.1253116	298.4	-0.09697039	298.4	-0.09493986	298.4	-0.08744778
298.6	1.252422	298.6	1.149922	298.6	1.126398	298.6	1.112429	298.6	1.058346	298.6	1.08617	298.6	1.095956	298.6	0.0134121	298.6	-0.10749	298.6	-0.06971895	298.6	-0.1469042	298.6	-0.1146645	298.6	-0.1211548	298.6	-0.09637972	298.6	-0.09949937	298.6	-0.08800042
298.8	1.259629	298.8	1.150781	298.8	1.127214	298.8	1.10744	298.8	1.061919	298.8	1.091	298.8	1.097859	298.8	0.01486267	298.8	-0.1061663	298.8	-0.06767058	298.8	-0.143843	298.8	-0.1178821	298.8	-0.1270251	298.8	-0.09683083	298.8	-0.09905037	298.8	-0.08425638
299	1.256889	299	1.148869	299	1.136533	299	1.113945	299	1.064768	299	1.092652	299	1.095943	299	0.00963253	299	-0.1030577	299	-0.0637655	299	-0.1451598	299	-0.1145296	299	-0.1271902	299	-0.09573409	299	-0.1009875	299	-0.08267684
299.2	1.264832	299.2	1.15005	299.2	1.133048	299.2	1.112228	299.2	1.060459	299.2	1.090502	299.2	1.096265	299.2	0.00930837	299.2	-0.1019374	299.2	-0.06428917	299.2	-0.149701	299.2	-0.1186526	299.2	-0.127162	299.2	-0.09575667	299.2	-0.09771853	299.2	-0.08819651
299.4	1.260817	299.4	1.154774	299.4	1.135327	299.4	1.110032	299.4	1.064358	299.4	1.095452	299.4	1.098031	299.4	0.01803844	299.4	-0.1015787	299.4	-0.06746174	299.4	-0.148363	299.4	-0.1167706	299.4	-0.1251506	299.4	-0.09479327	299.4	-0.1035075	299.4	-0.08172738
299.6	1.264547	299.6	1.159621	299.6	1.136523	299.6	1.11923	299.6	1.063136	299.6	1.094065	299.6	1.098286	299.6	0.01178402	299.6	-0.1008813	299.6	-0.06457791	299.6	-0.14964	299.6	-0.1184255	299.6	-0.1241412	299.6	-0.09425952	299.6	-0.09774575	299.6	-0.08706607
299.8	1.266443	299.8	1.164029	299.8	1.138058	299.8	1.113938	299.8	1.061344	299.8	1.08973	299.8	1.096333	299.8	0.01067324	299.8	-0.09932789	299.8	-0.06776343	299.8	-0.1420526	299.8	-0.1163411	299.8	-0.1217188	299.8	-0.09145067	299.8	-0.1020755	299.8	-0.08122212
300	1.272891	300	1.165093	300	1.138959	300	1.119497	300	1.066373	300	1.086825	300	1.095834	300	0.01363071	300	-0.1013869	300	-0.06038212	300	-0.1452508	300	-0.1132341	300	-0.1201238	300	-0.09431399	300	-0.1005772	300	-0.08655276
300.2	1.278139	300.2	1.165815	300.2	1.141177	300.2	1.117853	300.2	1.065842	300.2	1.098872	300.2	1.09507	300.2	0.00943401	300.2	-0.1045127	300.2	-0.06605395	300.2	-0.1447506	300.2	-0.1150061	300.2	-0.1241454	300.2	-0.09498926	300.2	-0.09639714	300.2	-0.08741596
300.4	1.275589	300.4	1.167252	300.4	1.140505	300.4	1.116266	300.4	1.065462	300.4	1.096636	300.4	1.095392	300.4	0.01266272	300.4	-0.1026075	300.4	-0.0654378	300.4	-0.1424287	300.4	-0.114388	300.4	-0.1206103	300.4	-0.09089645	300.4	-0.1027659	300.4	-0.08856359
300.6	1.278901	300.6	1.165837	300.6	1.142927	300.6	1.11843	300.6	1.066947	300.6	1.098064	300.6	1.093208	300.6	0.01439636	300.6	-0.0985315	300.6	-0.06411356	300.6	-0.1468169	300.6	-0.1176453	300.6	-0.1232274	300.6	-0.09567989	300.6	-0.09578443	300.6	-0.08776653
300.8	1.275523	300.8	1.168484	300.8	1.147512	300.8	1.121993	300.8	1.067585	300.8	1.09049	300.8	1.098555	300.8	0.01022695	300.8	-0.1034604	300.8	-0.06324612	300.8	-0.1458381	300.8	-0.1160216	300.8	-0.1198948	300.8	-0.09355046	300.8	-0.09626003	300.8	-0.08019658
301	1.28299	301	1.172128	301	1.142892	301	1.116808	301	1.069839	301	1.095646	301	1.097255	301	0.01503199	301	-0.1008506	301	-0.06268604	301	-0.1426732	301	-0.1117977	301	-0.1231957	301	-0.08899133	301	-0.09263878	301	-0.08461489
301.2	1.284996	301.2	1.17367	301.2	1.148527	301.2	1.120792	301.2	1.067465	301.2	1.093619	301.2	1.097351	301.2	0.01388322	301.2	-0.1055651	301.2	-0.06322674	301.2	-0.1440295	301.2	-0.1126568	301.2	-0.1198656	301.2	-0.09169117	301.2	-0.09748766	301.2	-0.08972823
301.4	1.286914	301.4	1.176247	301.4	1.148786	301.4	1.128425	301.4	1.072605	301.4	1.09356	301.4	1.093621	301.4	0.0129319	301.4	-0.1022726	301.4	-0.06882083	301.4	-0.1469733	301.4	-0.1187978	301.4	-0.1222617	301.4	-0.09152637	301.4	-0.09634276	301.4	-0.08174118
301.6	1.287441	301.6	1.177945	301.6	1.149719	301.6	1.125649	301.6	1.068558	301.6	1.096125	301.6	1.097848	301.6	0.01234428	301.6	-0.1007245	301.6	-0.06491863	301.6	-0.1444754	301.6	-0.1203512	301.6	-0.1224621	301.6	-0.09285612	301.6	-0.09451246	301.6	-0.0822125
301.8	1.291652	301.8	1.181752	301.8	1.147956	301.8	1.123665	301.8	1.068767	301.8	1.096029	301.8	1.099575	301.8	0.01687659	301.8	-0.1013895	301.8	-0.06465814	301.8	-0.1438621	301.8	-0.1162181	301.8	-0.1235351	301.8	-0.08990701	301.8	-0.09565571	301.8	-0.08219782
302	1.29337	302	1.17854	302	1.148719	302	1.12779	302	1.066973	302	1.093731	302	1.099883	302	0.01113492	302	-0.09984311	302	-0.06328013	302	-0.1452343	302	-0.112526	302	-0.118616	302	-0.09096663	302	-0.09478879	302	-0.09035472
302.2	1.291702	302.2	1.181497	302.2	1.151918	302.2	1.126132	302.2	1.073414	302.2	1.092259	302.2	1.099347	302.2	0.01047397	302.2	-0.1003468	302.2	-0.06711005	302.2	-0.1458458	302.2	-0.1154879	302.2	-0.1214545	302.2	-0.09103491	302.2	-0.09807988	302.2	-0.08157399
302.4	1.296094	302.4	1.184438	302.4	1.155723	302.4	1.129961	302.4	1.070427	302.4	1.097195	302.4	1.100264	302.4	0.01727457	302.41	-0.1050478	302.41	-0.06265349	302.41	-0.1424533	302.41	-0.1138925	302.41	-0.1203734	302.41	-0.09062151	302.41	-0.09756222	302.41	-0.08558191
302.6	1.29799	302.6	1.190857	302.6	1.159355	302.6	1.130527	302.6	1.075589	302.6	1.096621	302.6	1.099029	302.6	0.01463487	302.6	-0.1000053	302.6	-0.0636107	302.6	-0.1432516	302.6	-0.1136703	302.6	-0.1240823	302.6	-0.09393457	302.6	-0.09864597	302.6	-0.08387481
302.8	1.300501	302.8	1.182595	302.8	1.156466	302.8	1.125053	302.8	1.075952	302.8	1.095152	302.8	1.094727	302.8	0.01513974	302.8	-0.1037195	302.8	-0.060451	302.8	-0.1455719	302.8	-0.1117932	302.8	-0.1213816	302.8	-0.09519804	302.8	-0.09336447	302.8	-0.08625316
303	1.305573	303	1.194919	303	1.160101	303	1.132334	303	1.071646	303	1.096405	303	1.101514	303	0.01391376	303	-0.1043809	303	-0.06428636	303	-0.1473956	303	-0.1143156	303	-0.1210517	303	-0.09440392	303	-0.09442567	303	-0.08518671
303.2	1.303474	303.2	1.190796	303.2	1.160097	303.2	1.125322	303.2	1.072567	303.2	1.095671	303.2	1.102658	303.2	0.01506857	303.2	-0.1037662	303.2	-0.06334363	303.2	-0.1447018	303.2	-0.1142221	303.2	-0.1199004	303.2	-0.09541349	303.2	-0.0937655	303.2	-0.08481976
303.4	1.303047	303.4	1.195843	303.4	1.157593	303.4	1.135429	303.4	1.073344	303.4	1.100885	303.4	1.099296	303.4	0.01488773	303.4	-0.09968204	303.4	-0.06185225	303.4	-0.1450884	303.4	-0.1122058	303.4	-0.1206606	303.4	-0.09525852	303.4	-0.1006077	303.4	-0.08601335
303.6	1.304338	303.6	1.197464	303.6	1.160339	303.6	1.1327	303.6	1.074017	303.6	1.097514	303.6	1.1002	303.6	0.01416184	303.6	-0.1012779	303.6	-0.06310547	303.6	-0.1463951	303.6	-0.1127666	303.6	-0.1211518	303.6	-0.09339406	303.6	-0.09637458	303.6	-0.08307303
303.8	1.310679	303.8	1.199337	303.8	1.162578	303.8	1.136333	303.8	1.068673	303.8	1.095887	303.8	1.101992	303.8	0.01589162	303.8	-0.1002077	303.8	-0.0667428	303.8	-0.1382523	303.8	-0.1120749	303.8	-0.1244036	303.8	-0.09356483	303.8	-0.09258553	303.8	-0.08345585
304	1.310189	304	1.19877	304	1.16531	304	1.135435	304	1.071166	304	1.100466	304	1.09969	304	0.01303439	304	-0.09911158	304	-0.0653022	304	-0.1423222	304	-0.1149277	304	-0.1257938	304	-0.09566833	304	-0.09270976	304	-0.08416729
304.2	1.311388	304.2	1.206163	304.2	1.164845	304.2	1.132782	304.2	1.074913	304.2	1.101276	304.2	1.099764	304.2	0.01276073	304.2	-0.1031813	304.2	-0.06445209	304.2	-0.1463467	304.2	-0.1134647	304.2	-0.1214569	304.2	-0.09325892	304.2	-0.0970273	304.2	-0.08573345
304.4	1.316347	304.4	1.204872	304.4	1.167569	304.4	1.138532	304.4	1.076705	304.4	1.101709	304.4	1.105082	304.4	0.01560502	304.4	-0.09815628	304.4	-0.0663019	304.4	-0.1369635	304.4	-0.1135164	304.4	-0.1238774	304.4	-0.09515732	304.4	-0.09474007	304.4	-0.08179276
304.6	1.313928	304.6	1.203165	304.6	1.163992	304.6	1.13686	304.6	1.078134	304.6	1.099564	304.6	1.096805	304.6	0.01521809	304.6	-0.1053462	304.6	-0.06565555	304.6	-0.1432611	304.6	-0.1138368	304.6	-0.1248584	304.6	-0.09131537	304.6	-0.09546001	304.6	-0.08639231
304.8	1.318596	304.8	1.205501	304.8	1.170835	304.8	1.138113	304.8	1.0761	304.8	1.096981	304.8	1.10297	304.8	0.01533122	304.81	-0.09605259	304.81	-0.06807099	304.81	-0.1425711	304.81	-0.1144997	304.81	-0.1190605	304.81	-0.09350738	304.81	-0.09825065	304.81	-0.08065733
305	1.320233	305	1.20689	305	1.170214	305	1.136739	305	1.074003	305	1.099709	305	1.104506	305	0.01570814	305	-0.1018377	305	-0.06552599	305	-0.1427329	305	-0.1107591	305	-0.1213676	305	-0.09010079	305	-0.09896635	305	-0.07947474
305.2	1.317515	305.2	1.203279	305.2	1.169175	305.2	1.1438	305.2	1.074311	305.2	1.106554	305.2	1.100614	305.2	0.01462596	305.2	-0.09810428	305.2	-0.06424588	305.2	-0.1429594	305.2	-0.1129889	305.2	-0.1195407	305.2	-0.09272411	305.2	-0.1008173	305.2	-0.08331161
305.4	1.320142	305.4	1.209114	305.4	1.170324	305.4	1.135977	305.4	1.076675	305.4	1.09987	305.4	1.103842	305.4	0.01613102	305.4	-0.09867453	305.4	-0.06256437	305.4	-0.1445868	305.4	-0.1141111	305.4	-0.1199914	305.4	-0.09114972	305.4	-0.09757823	305.4	-0.08529512
305.6	1.325794	305.6	1.213726	305.6	1.171442	305.6	1.14097	305.6	1.083765	305.6	1.097068	305.6	1.102743	305.6	0.01621008	305.6	-0.09936177	305.6	-0.06353352	305.6	-0.1454071	305.6	-0.1111461	305.6	-0.1200239	305.6	-0.09047464	305.6	-0.09691482	305.6	-0.08530545
305.8	1.327976	305.8	1.213106	305.8	1.173808	305.8	1.139852	305.8	1.074785	305.8	1.106095	305.8	1.100783	305.8	0.01749472	305.8	-0.1018035	305.8	-0.06417135	305.8	-0.1441373	305.8	-0.1133165	305.8	-0.1248727	305.8	-0.09297553	305.8	-0.09150831	305.8	-0.07562972
306	1.329988	306	1.212064	306	1.176685	306	1.142387	306	1.083639	306	1.102182	306	1.102225	306	0.01334612	306	-0.09770282	306	-0.06691259	306	-0.1440829	306	-0.1088286	306	-0.1199245	306	-0.0912335	306	-0.09458156	306	-0.0871007
306.2	1.327901	306.2	1.214889	306.2	1.176821	306.2	1.140963	306.2	1.082716	306.2	1.098048	306.2	1.101467	306.2	0.01874308	306.2	-0.1019028	306.2	-0.0633982	306.2	-0.1377199	306.2	-0.112917	306.2	-0.1207582	306.2	-0.09351105	306.2	-0.1014205	306.2	-0.08374848
306.4	1.329257	306.4	1.213597	306.4	1.181357	306.4	1.145275	306.4	1.080634	306.4	1.103784	306.4	1.104334	306.4	0.01905987	306.4	-0.0999309	306.4	-0.06461804	306.4	-0.1450273	306.4	-0.1110672	306.4	-0.1227668	306.4	-0.08978362	306.4	-0.09721693	306.4	-0.08459167
306.6	1.333174	306.6	1.216664	306.6	1.179231	306.6	1.144976	306.6	1.082523	306.6	1.10108	306.6	1.102984	306.6	0.01695516	306.6	-0.1020184	306.6	-0.06547714	306.6	-0.1359434	306.6	-0.1101416	306.6	-0.1212227	306.6	-0.09322782	306.6	-0.09445677	306.6	-0.08370563
306.8	1.333038	306.8	1.221764	306.8	1.182617	306.8	1.145846	306.8	1.081482	306.8	1.106797	306.8	1.104269	306.8	0.01500343	306.8	-0.09765129	306.8	-0.05952844	306.8	-0.1444622	306.8	-0.1117623	306.8	-0.122411	306.8	-0.08624166	306.8	-0.09337913	306.8	-0.07773004
307	1.33507	307	1.215844	307	1.184447	307	1.153812	307	1.083383	307	1.103466	307	1.105006	307	0.0161335	307	-0.1015334	307	-0.06085837	307	-0.1429987	307	-0.1082113	307	-0.1185065	307	-0.09106155	307	-0.09338468	307	-0.07932625
307.2	1.337697	307.2	1.224484	307.2	1.185916	307.2	1.145655	307.2	1.082413	307.2	1.108456	307.2	1.103306	307.2	0.0153096	307.2	-0.09815416	307.2	-0.0646046	307.2	-0.1409183	307.2	-0.1112753	307.2	-0.1165782	307.2	-0.0940444	307.2	-0.09485997	307.2	-0.08331655
307.4	1.339601	307.4	1.230079	307.4	1.186358	307.4	1.14898	307.4	1.0804	307.4	1.104899	307.4	1.10749	307.4	0.0158714	307.4	-0.09865546	307.4	-0.06103384	307.4	-0.1384203	307.4	-0.1145397	307.4	-0.1194563	307.4	-0.08940849	307.4	-0.09677207	307.4	-0.08147246
307.6	1.332567	307.6	1.232541	307.6	1.182747	307.6	1.151358	307.6	1.085434	307.6	1.10573	307.6	1.102241	307.6	0.01870774	307.6	-0.1022141	307.6	-0.06176233	307.6	-0.142547	307.6	-0.1077999	307.6	-0.1203938	307.6	-0.0910728	307.6	-0.08999342	307.6	-0.08352198
307.8	1.337952	307.8	1.23128	307.8	1.187653	307.8	1.145994	307.8	1.087497	307.8	1.107922	307.8	1.113087	307.8	0.0145747	307.8	-0.09712979	307.8	-0.06568352	307.8	-0.1387578	307.8	-0.110438	307.8	-0.1186283	307.8	-0.09112268	307.8	-0.09117512	307.8	-0.082143
308	1.342891	308	1.233127	308	1.191356	308	1.154188	308	1.08512	308	1.111739	308	1.103587	308	0.01860536	308	-0.09718292	308	-0.06222691	308	-0.1414863	308	-0.110984	308	-0.1185408	308	-0.09214391	308	-0.09404916	308	-0.08262113
308.2	1.344213	308.2	1.231944	308.2	1.186724	308.2	1.151522	308.2	1.089464	308.2	1.105682	308.2	1.103271	308.2	0.01843777	308.2	-0.1016048	308.2	-0.06185473	308.2	-0.1462542	308.2	-0.1098802	308.2	-0.1177135	308.2	-0.09295823	308.2	-0.08804457	308.2	-0.08442889
308.4	1.34722	308.4	1.227602	308.4	1.184484	308.4	1.155114	308.4	1.087448	308.4	1.107266	308.4	1.104835	308.4	0.01428919	308.4	-0.09621554	308.4	-0.0618456	308.4	-0.1418066	308.4	-0.1128143	308.4	-0.116351	308.4	-0.09653638	308.4	-0.09465998	308.4	-0.08438527
308.6	1.348799	308.6	1.232041	308.6	1.193837	308.6	1.153592	308.6	1.090034	308.6	1.102118	308.6	1.105006	308.6	0.01428195	308.6	-0.09945088	308.6	-0.06265113	308.6	-0.1411879	308.6	-0.1109009	308.6	-0.1202882	308.6	-0.09230599	308.6	-0.09212204	308.6	-0.08459229
308.8	1.351564	308.8	1.232447	308.8	1.193461	308.8	1.153898	308.8	1.088673	308.8	1.106177	308.8	1.100705	308.8	0.0149866	308.8	-0.09690441	308.8	-0.06167725	308.8	-0.1377034	308.8	-0.1076467	308.8	-0.1163241	308.8	-0.09007926	308.8	-0.09443724	308.8	-0.08051615
309	1.352505	309	1.232377	309	1.195996	309	1.152485	309	1.092615	309	1.105271	309	1.105562	309	0.01475863	309	-0.09715101	309	-0.06367503	309	-0.1389019	309	-0.1086135	309	-0.1219328	309	-0.08637623	309	-0.09629884	309	-0.07829631
309.2	1.349073	309.2	1.236158	309.2	1.193927	309.2	1.15784	309.2	1.087701	309.2	1.107583	309.2	1.104528	309.2	0.01357557	309.2	-0.1029846	309.2	-0.05973213	309.2	-0.1367144	309.2	-0.1088835	309.2	-0.1168116	309.2	-0.08624794	309.2	-0.09429982	309.2	-0.08256776
309.4	1.354223	309.4	1.234643	309.4	1.19282	309.4	1.154704	309.4	1.087896	309.4	1.106737	309.4	1.101188	309.4	0.01660042	309.41	-0.0974237	309.41	-0.06554652	309.41	-0.1410932	309.41	-0.1128918	309.41	-0.12099	309.41	-0.0909778	309.41	-0.09278186	309.41	-0.08461101
309.6	1.355206	309.6	1.239137	309.6	1.199531	309.6	1.160143	309.6	1.091248	309.6	1.105626	309.6	1.106138	309.6	0.01824271	309.6	-0.09781737	309.6	-0.06085116	309.6	-0.1380572	309.6	-0.1119225	309.6	-0.1182903	309.6	-0.08850242	309.6	-0.09155436	309.6	-0.07501716
309.8	1.357362	309.8	1.240136	309.8	1.19451	309.8	1.156417	309.8	1.090047	309.8	1.105541	309.8	1.106726	309.8	0.02068967	309.8	-0.09835049	309.8	-0.06066737	309.8	-0.1437651	309.8	-0.1084367	309.8	-0.1228611	309.8	-0.09019163	309.8	-0.09378456	309.8	-0.08386493
310	1.356457	310	1.235694	310	1.19923	310	1.158169	310	1.093207	310	1.110647	310	1.112915	310	0.0189864	310	-0.09900363	310	-0.05854831	310	-0.1396415	310	-0.1085799	310	-0.1168991	310	-0.08834407	310	-0.09637094	310	-0.08327376
310.2	1.353825	310.2	1.241868	310.2	1.197157	310.2	1.154261	310.2	1.083412	310.2	1.111887	310.2	1.108396	310.2	0.01720514	310.2	-0.09831946	310.2	-0.06520136	310.2	-0.1388098	310.2	-0.1093415	310.2	-0.1196057	310.2	-0.09392015	310.2	-0.09492445	310.2	-0.08342812
310.4	1.362624	310.4	1.242935	310.4	1.200208	310.4	1.159063	310.4	1.09152	310.4	1.113965	310.4	1.108186	310.4	0.01570908	310.4	-0.09315362	310.4	-0.05859388	310.4	-0.1425898	310.4	-0.1077367	310.4	-0.1186986	310.4	-0.09150736	310.4	-0.09268779	310.4	-0.07974683
310.6	1.361266	310.6	1.246645	310.6	1.205291	310.6	1.158752	310.6	1.094705	310.6	1.112954	310.6	1.111578	310.6	0.02124991	310.6	-0.09988392	310.6	-0.05998971	310.6	-0.1351371	310.6	-0.1105984	310.6	-0.1137644	310.6	-0.08880097	310.6	-0.0941694	310.6	-0.0824462
310.8	1.364131	310.8	1.248839	310.8	1.203141	310.8	1.161475	310.8	1.088838	310.8	1.111938	310.8	1.107238	310.8	0.01835361	310.8	-0.1000174	310.8	-0.05814807	310.8	-0.1434328	310.8	-0.1070235	310.8	-0.1150849	310.8	-0.08650967	310.8	-0.08971339	310.8	-0.07924906
311	1.363379	311	1.250072	311	1.204966	311	1.161222	311	1.089565	311	1.110323	311	1.10893	311	0.01362963	311	-0.0957348	311	-0.06128388	311	-0.1385807	311	-0.1068928	311	-0.1215341	311	-0.08797893	311	-0.09194779	311	-0.07958531
311.2	1.366707	311.2	1.255777	311.2	1.206433	311.2	1.158048	311.2	1.093218	311.2	1.109692	311.2	1.112068	311.2	0.01238418	311.2	-0.1013713	311.2	-0.06282074	311.2	-0.1407718	311.2	-0.10912	311.2	-0.1195948	311.2	-0.09450813	311.2	-0.1003707	311.2	-0.08449177
311.4	1.365855	311.4	1.254361	311.4	1.20209	311.4	1.161656	311.4	1.090558	311.4	1.111479	311.4	1.106119	311.4	0.01550836	311.4	-0.09979203	311.4	-0.06097689	311.4	-0.1355425	311.4	-0.1041842	311.4	-0.1163975	311.4	-0.0885467	311.4	-0.09276896	311.4	-0.08246258
311.6	1.368872	311.6	1.260043	311.6	1.206837	311.6	1.161493	311.6	1.093881	311.6	1.117875	311.6	1.112445	311.6	0.01543078	311.6	-0.09998722	311.6	-0.06444886	311.6	-0.1367138	311.6	-0.1114378	311.6	-0.1182417	311.6	-0.08921146	311.6	-0.09441475	311.6	-0.07936904
311.8	1.367106	311.8	1.259463	311.8	1.208202	311.8	1.16115	311.8	1.093131	311.8	1.110962	311.8	1.109208	311.8	0.01782343	311.8	-0.09685496	311.8	-0.05845017	311.8	-0.1375076	311.8	-0.1094429	311.8	-0.1206449	311.8	-0.08796535	311.8	-0.09404077	311.8	-0.08347107
[truncated: 19,540 more rows]
