# Supplementary material for: Functional development of a V3/glycan-specific broadly neutralizing antibody isolated from a case of HIV superinfection
Source: eLife. 2021 Jul 15;10:e68110. doi: 10.7554/eLife.68110 (PMC8376252; doi:10.7554/eLife.68110)
Supplement: Figure 2—source data 2. [file elife-68110-fig2-data2.zip › QA013.2 Dbl Ref BLI_2020.09.30/QA013.765M.C1 gp120/Fit Data/F5Results.txt]

Conc1	6.25E-08	6.25E-08	6.25E-08	6.25E-08	6.25E-08	6.25E-08	6.25E-08	
Start1	290	880	1470	2060	2649.99	3239.99	3829.98	
Stop1	649.8	1239.79	1829.8	2419.8	3009.79	3599.78	4189.78	
Kobs	0.00196824677217392							
Error Kobs	2.79245800276581E-05							
Koff	0							
Error Koff	0							
Time1	Data1	Fit1	Time2	Data2	Fit2	Time3	Data3	Fit3	Time4	Data4	Fit4	Time5	Data5	Fit5	Time6	Data6	Fit6	Time7	Data7	Fit7	
290	0.00267928	0	880	-0.00617082		1470	0.00291208		2060	-0.00228287		2649.99	0.00294369		3239.99	0.00178801		3829.98	-0.00455573		
290.2	0.00288559	0.00011032	880.2	-0.0067171		1470.2	0.00292536		2060.2	-0.00049686		2650.19	0.00264862		3240.19	0.0019124		3830.18	-0.00489136		
290.4	0.0032199	0.00022056	880.4	-0.00751385		1470.4	0.0026671		2060.4	0.00126076		2650.39	0.00268193		3240.39	0.00267956		3830.38	-0.00533005		
290.6	0.00290126	0.00033074	880.6	-0.00783786		1470.6	0.00276939		2060.6	0.00258603		2650.59	0.0026804		3240.59	0.00298269		3830.58	-0.00492069		
290.8	0.00291972	0.00044084	880.8	-0.00719954		1470.8	0.00258306		2060.8	0.00465586		2650.79	0.00230563		3240.79	0.00350221		3830.78	-0.00480086		
291	0.00311212	0.00055087	881	-0.0070847		1471	0.00255832		2061	0.00644972		2650.99	0.00265885		3240.99	0.00332798		3830.98	-0.00452209		
291.2	0.00368112	0.00066083	881.2	-0.00659062		1471.2	0.0031586		2061.2	0.0079075		2651.19	0.00288455		3241.19	0.00301873		3831.18	-0.00451425		
291.4	0.00436539	0.00077072	881.4	-0.00618492		1471.4	0.00358608		2061.4	0.00867704		2651.39	0.00361854		3241.39	0.0029122		3831.38	-0.00436958		
291.6	0.00449895	0.00088053	881.6	-0.00590071		1471.6	0.00306135		2061.6	0.00869393		2651.59	0.00348913		3241.59	0.00227081		3831.58	-0.00383771		
291.8	0.00444727	0.00099027	881.8	-0.0060236		1471.8	0.00289837		2061.8	0.00888163		2651.79	0.00299585		3241.79	0.00142982		3831.78	-0.00355129		
292	0.00486835	0.00109994	882	-0.00541873		1472	0.00273961		2062	0.00942237		2651.99	0.00321345		3241.99	0.00130012		3831.98	-0.00373754		
292.2	0.00467313	0.00120954	882.2	-0.00549749		1472.2	0.00247478		2062.2	0.00892442		2652.19	0.00247099		3242.19	0.00090394		3832.18	-0.00399509		
292.4	0.00502134	0.00131907	882.4	-0.00559606		1472.4	0.00171082		2062.4	0.00867627		2652.39	0.00300909		3242.39	0.00128789		3832.38	-0.00364953		
292.6	0.00458987	0.00142853	882.6	-0.00525652		1472.6	0.00158819		2062.6	0.00810404		2652.59	0.00287938		3242.59	0.00051743		3832.58	-0.00379708		
292.8	0.00454999	0.00153792	882.8	-0.00516606		1472.8	0.00205844		2062.8	0.00682462		2652.79	0.00267718		3242.79	0.0002493		3832.78	-0.00415604		
293	0.00520702	0.00164723	883	-0.00494693		1473	0.00250051		2063	0.00696816		2652.99	0.0030034		3242.99	0.00107829		3832.98	-0.00337934		
293.2	0.00479315	0.00175647	883.2	-0.00510479		1473.2	0.0027466		2063.2	0.00663291		2653.19	0.00267996		3243.19	0.00167977		3833.18	-0.00327424		
293.4	0.00524809	0.00186564	883.4	-0.00454464		1473.4	0.0027277		2063.4	0.00680036		2653.39	0.00221194		3243.39	0.00181435		3833.38	-0.00321926		
293.6	0.00588642	0.00197474	883.6	-0.00367361		1473.6	0.00243027		2063.6	0.00746619		2653.59	0.00266895		3243.59	0.00264907		3833.58	-0.00342216		
293.8	0.00653656	0.00208377	883.8	-0.00263056		1473.8	0.00317601		2063.8	0.0081767		2653.79	0.00297297		3243.79	0.00283325		3833.78	-0.00240873		
294	0.00704596	0.00219273	884	-0.00285565		1474	0.00336026		2064	0.00845945		2653.99	0.00266953		3243.99	0.00295172		3833.98	-0.00288118		
294.2	0.00680204	0.00230162	884.2	-0.00287793		1474.2	0.00379619		2064.2	0.00850687		2654.19	0.00273176		3244.19	0.0037986		3834.18	-0.00267694		
294.4	0.00708675	0.00241043	884.4	-0.00330387		1474.4	0.00370452		2064.4	0.00782948		2654.39	0.00284425		3244.39	0.0047469		3834.38	-0.00187554		
294.6	0.00699741	0.00251918	884.6	-0.00281129		1474.6	0.00443767		2064.6	0.00746796		2654.59	0.00380543		3244.59	0.00427676		3834.58	-0.00104149		
294.8	0.00708505	0.00262785	884.8	-0.00220561		1474.8	0.00508393		2064.8	0.00759087		2654.79	0.00473606		3244.79	0.00485595		3834.78	-0.00094366		
295	0.00708813	0.00273645	885	-0.002395		1475	0.00560439		2065	0.00772841		2654.99	0.00515018		3244.99	0.00465782		3834.98	-0.00142641		
295.2	0.00848824	0.00284498	885.2	-0.00188213		1475.2	0.00613237		2065.2	0.00707561		2655.19	0.00496088		3245.19	0.00422715		3835.18	-0.00177715		
295.4	0.00896604	0.00295345	885.4	-0.00303672		1475.4	0.00629504		2065.4	0.00623796		2655.39	0.0050898		3245.39	0.00514486		3835.38	-0.00145641		
295.6	0.00905476	0.00306184	885.6	-0.00360322		1475.6	0.00612515		2065.6	0.00664757		2655.59	0.00376249		3245.59	0.00540133		3835.58	-0.00216656		
295.8	0.00898672	0.00317015	885.8	-0.0041163		1475.8	0.0059921		2065.8	0.00641525		2655.79	0.0037245		3245.79	0.00589246		3835.78	-0.00280309		
296	0.00952921	0.0032784	886	-0.00416636		1476	0.00616781		2066	0.00667129		2655.99	0.00435568		3245.99	0.00684358		3835.98	-0.00278928		
296.2	0.00973815	0.00338658	886.2	-0.0047568		1476.2	0.00552492		2066.2	0.0057694		2656.19	0.00426358		3246.19	0.00744799		3836.18	-0.00237984		
296.4	0.01018788	0.00349469	886.4	-0.00425876		1476.4	0.00549361		2066.4	0.00507804		2656.39	0.00541995		3246.39	0.00776449		3836.38	-0.00185695		
296.6	0.0104294	0.00360272	886.6	-0.0046634		1476.6	0.00607537		2066.6	0.00579166		2656.59	0.00548716		3246.59	0.00705577		3836.58	-0.00219268		
296.8	0.01097875	0.00371069	886.8	-0.00406906		1476.8	0.00673526		2066.8	0.00674096		2656.79	0.00503909		3246.79	0.00750147		3836.78	-0.00268535		
297	0.01108591	0.00381859	887	-0.00404911		1477	0.00659408		2067	0.00809702		2656.99	0.0043951		3246.99	0.00693915		3836.98	-0.00237205		
297.2	0.01084251	0.00392641	887.2	-0.00389406		1477.2	0.0062129		2067.2	0.00866447		2657.19	0.00418951		3247.19	0.00738853		3837.18	-0.00211169		
297.4	0.01128078	0.00403417	887.4	-0.00302249		1477.4	0.00623253		2067.4	0.00919219		2657.39	0.00470874		3247.39	0.00628885		3837.38	-0.00161161		
297.6	0.01138034	0.00414185	887.6	-0.00195566		1477.6	0.00584523		2067.6	0.00970854		2657.59	0.00497225		3247.59	0.00546159		3837.58	-0.0007911		
297.8	0.01166756	0.00424947	887.8	-0.00178254		1477.8	0.0059971		2067.8	0.01075181		2657.79	0.00527046		3247.79	0.00483114		3837.78	0.00010612		
298	0.01149882	0.00435701	888	-0.00249439		1478	0.00639014		2068	0.01128076		2657.99	0.00530247		3247.99	0.00448001		3837.98	0.00113639		
298.2	0.01134274	0.00446448	888.2	-0.00229021		1478.2	0.00601093		2068.2	0.01063872		2658.19	0.00566484		3248.19	0.00428973		3838.18	0.0027252		
298.4	0.01124795	0.00457189	888.4	-0.0026482		1478.4	0.00608838		2068.4	0.01041306		2658.39	0.0055666		3248.39	0.00289182		3838.38	0.00352198		
298.6	0.01058568	0.00467922	888.6	-0.00209219		1478.6	0.00715252		2068.6	0.01031714		2658.59	0.0059957		3248.59	0.0019412		3838.58	0.00344619		
298.8	0.00997747	0.00478648	888.8	-0.00160709		1478.8	0.00765751		2068.8	0.01061291		2658.79	0.00502084		3248.79	0.00286919		3838.78	0.00332773		
299	0.00978193	0.00489368	889	-0.00112869		1479	0.00800168		2069	0.01074536		2658.99	0.00343405		3248.99	0.00315201		3838.98	0.00347153		
299.2	0.01087722	0.0050008	889.2	-0.00121723		1479.2	0.00790116		2069.2	0.01029477		2659.19	0.00368523		3249.19	0.00338141		3839.18	0.00319604		
299.4	0.01041378	0.00510785	889.4	-0.00157738		1479.4	0.00817999		2069.4	0.0097539		2659.39	0.00354102		3249.39	0.00512072		3839.38	0.00284635		
299.6	0.01075493	0.00521484	889.6	-0.00103322		1479.6	0.008244		2069.6	0.00925995		2659.59	0.00344231		3249.59	0.00596901		3839.58	0.00206356		
299.8	0.01127359	0.00532175	889.8	-0.0007113		1479.8	0.00766592		2069.8	0.0077562		2659.79	0.0045232		3249.79	0.00628034		3839.78	0.002554		
300	0.01200623	0.0054286	890	-0.00082863		1480	0.0072277		2070	0.00728189		2659.99	0.00538254		3249.99	0.00694496		3839.98	0.0021434		
300.2	0.01205384	0.00553537	890.2	-0.00037481		1480.2	0.00693716		2070.2	0.00750464		2660.19	0.00499436		3250.19	0.00719868		3840.18	0.00170716		
300.4	0.01196459	0.00564207	890.4	0.00015289		1480.4	0.00796168		2070.4	0.00731104		2660.39	0.00532427		3250.39	0.00681644		3840.38	0.0001284		
300.6	0.01190494	0.00574871	890.6	0.00013606		1480.6	0.00877192		2070.6	0.00768259		2660.59	0.00371376		3250.59	0.00615823		3840.58	-0.00153322		
300.8	0.01222181	0.00585528	890.8	-0.00001782		1480.8	0.00884181		2070.8	0.00765191		2660.79	0.00276601		3250.79	0.00563151		3840.78	-0.00269211		
301	0.01202819	0.00596177	891	0.00010867		1481	0.00963078		2071	0.0072935		2660.99	0.00312552		3250.99	0.00545364		3840.98	-0.00384157		
301.2	0.01210424	0.0060682	891.2	0.00015539		1481.2	0.00923902		2071.2	0.00750183		2661.19	0.004334		3251.19	0.00527286		3841.18	-0.00480115		
301.4	0.01239148	0.00617455	891.4	0.00024828		1481.4	0.00898424		2071.4	0.00729134		2661.39	0.00499969		3251.39	0.00396682		3841.38	-0.00489472		
301.6	0.01272614	0.00628084	891.6	0.00027296		1481.6	0.00879897		2071.6	0.00738412		2661.59	0.00509229		3251.59	0.0039736		3841.58	-0.00455566		
301.8	0.01290053	0.00638706	891.8	0.00019027		1481.8	0.00863488		2071.8	0.0085415		2661.79	0.00555258		3251.79	0.00349453		3841.78	-0.00418427		
302	0.01244404	0.00649321	892	-0.00002237		1482	0.00920311		2072	0.00817524		2661.99	0.00608019		3251.99	0.00331871		3841.98	-0.00272528		
302.2	0.0131174	0.00659929	892.2	0.00061292		1482.2	0.00920986		2072.2	0.0074793		2662.19	0.00540827		3252.19	0.00284405		3842.18	-0.00240988		
302.4	0.01320731	0.0067053	892.4	0.00113714		1482.4	0.0098665		2072.4	0.00805842		2662.39	0.00560483		3252.39	0.00264261		3842.38	-0.00191772		
302.6	0.01310903	0.00681124	892.6	0.00117485		1482.6	0.00958308		2072.6	0.00760979		2662.59	0.00552797		3252.59	0.00248005		3842.58	-0.00131033		
302.8	0.0132724	0.00691711	892.8	0.00064149		1482.8	0.00973344		2072.8	0.00726119		2662.79	0.00522559		3252.79	0.00345292		3842.78	-0.00037749		
303	0.01399391	0.00702291	893	0.00039683		1483	0.00947429		2073	0.00627757		2662.99	0.00649011		3252.99	0.00416611		3842.98	0.00050385		
303.2	0.01447429	0.00712865	893.2	-0.00041501		1483.2	0.00849071		2073.2	0.00599126		2663.19	0.00762526		3253.19	0.00407943		3843.18	0.00036861		
303.4	0.01508867	0.00723431	893.4	-0.00084903		1483.4	0.00810713		2073.4	0.00597276		2663.39	0.00810768		3253.39	0.00452471		3843.38	0.00159043		
303.6	0.01586078	0.00733991	893.6	-0.00125673		1483.6	0.0082502		2073.6	0.00597085		2663.59	0.00919591		3253.59	0.0054879		3843.58	0.00239341		
303.8	0.01684818	0.00744543	893.8	-0.00180696		1483.8	0.00813633		2073.8	0.00631695		2663.79	0.00925562		3253.79	0.00480957		3843.78	0.00204475		
304	0.01640889	0.00755089	894	-0.00247372		1484	0.00800329		2074	0.00662206		2663.99	0.0092555		3253.99	0.0047289		3843.98	0.00127657		
304.2	0.01598891	0.00765628	894.2	-0.00242177		1484.2	0.00885991		2074.2	0.00764698		2664.19	0.00830016		3254.19	0.0045461		3844.18	0.00131355		
304.4	0.01593932	0.0077616	894.4	-0.00292172		1484.4	0.00876867		2074.4	0.00798695		2664.39	0.00800519		3254.39	0.00397562		3844.38	0.0011836		
304.6	0.01558151	0.00786685	894.6	-0.00311412		1484.6	0.00814858		2074.6	0.00880782		2664.59	0.00630024		3254.59	0.00398029		3844.58	0.00027055		
304.8	0.01553337	0.00797203	894.8	-0.0031496		1484.8	0.00841789		2074.8	0.00995601		2664.79	0.00610058		3254.79	0.00479015		3844.78	0.0000049		
305	0.01475204	0.00807715	895	-0.0032435		1485	0.00834503		2075	0.01034486		2664.99	0.00655742		3254.99	0.00506828		3844.98	-0.00054008		
305.2	0.01382036	0.00818219	895.2	-0.00347216		1485.2	0.00737965		2075.2	0.01100151		2665.19	0.00586066		3255.19	0.00531307		3845.18	-0.00040272		
305.4	0.01402301	0.00828717	895.4	-0.00259865		1485.4	0.00767192		2075.4	0.01080764		2665.39	0.00594588		3255.39	0.0048532		3845.38	0.00020114		
305.6	0.01359604	0.00839208	895.6	-0.00256298		1485.6	0.00784055		2075.6	0.01145521		2665.59	0.00551372		3255.59	0.00523141		3845.58	0.0010447		
305.8	0.01359078	0.00849692	895.8	-0.00224805		1485.8	0.00795495		2075.8	0.01177024		2665.79	0.00442974		3255.79	0.00454074		3845.78	0.00171117		
306	0.01357111	0.00860169	896	-0.00176175		1486	0.00854777		2076	0.01157257		2665.99	0.0042064		3255.99	0.00524254		3845.98	0.00188903		
306.2	0.01396087	0.00870639	896.2	-0.00184025		1486.2	0.00838352		2076.2	0.01076027		2666.19	0.00394736		3256.19	0.00594393		3846.18	0.00170956		
306.4	0.01394569	0.00881103	896.4	-0.00172787		1486.4	0.00804903		2076.4	0.0110323		2666.39	0.00456945		3256.39	0.0060523		3846.38	0.00229145		
306.6	0.01347383	0.00891559	896.6	-0.00231149		1486.6	0.00823859		2076.6	0.01063927		2666.59	0.00452006		3256.59	0.00452944		3846.58	0.00188914		
306.8	0.01351206	0.00902009	896.8	-0.00184005		1486.8	0.00936571		2076.8	0.01016076		2666.79	0.00503664		3256.79	0.00502116		3846.78	0.00239932		
307	0.01402137	0.00912452	897	-0.00122824		1487	0.0083612		2077	0.01065001		2666.99	0.00658378		3256.99	0.00530901		3846.98	0.00258343		
307.2	0.01396991	0.00922888	897.2	-0.00105525		1487.2	0.00839082		2077.2	0.01169989		2667.19	0.00595507		3257.19	0.00513853		3847.18	0.00286642		
307.4	0.01474461	0.00933318	897.4	-0.00049424		1487.4	0.00838517		2077.4	0.01204035		2667.39	0.00669349		3257.39	0.00495075		3847.38	0.00328659		
307.6	0.01578255	0.0094374	897.6	0.00002369		1487.6	0.0087926		2077.6	0.01186519		2667.59	0.00692255		3257.59	0.00556231		3847.58	0.00253902		
307.8	0.01674581	0.00954156	897.8	-0.00096002		1487.8	0.00812772		2077.8	0.01136442		2667.79	0.00708175		3257.79	0.00468226		3847.78	0.00199352		
308	0.01675702	0.00964565	898	-0.00073902		1488	0.00753362		2078	0.01136057		2667.99	0.00694564		3257.99	0.00498983		3847.98	0.00178954		
308.2	0.01785251	0.00974967	898.2	-0.00058707		1488.2	0.00699842		2078.2	0.01185989		2668.19	0.00684162		3258.19	0.00490198		3848.18	0.00251742		
308.4	0.01777815	0.00985362	898.4	-0.00085595		1488.4	0.00603869		2078.4	0.01243222		2668.39	0.00650252		3258.39	0.00425452		3848.38	0.00285275		
308.6	0.01775996	0.00995751	898.6	-0.00040412		1488.6	0.00563662		2078.6	0.01168185		2668.59	0.00583472		3258.59	0.00448738		3848.58	0.00231615		
308.8	0.01832754	0.01006133	898.8	-0.00106433		1488.8	0.00665143		2078.8	0.0114851		2668.79	0.00654118		3258.79	0.0050846		3848.78	0.00236782		
309	0.01948507	0.01016508	899	-0.00174153		1489	0.00687019		2079	0.01049526		2668.99	0.00657304		3258.99	0.00463145		3848.98	0.00207544		
309.2	0.01992205	0.01026876	899.2	-0.00072716		1489.2	0.00740522		2079.2	0.0098062		2669.19	0.00561595		3259.19	0.00503888		3849.18	0.00292499		
309.4	0.02118398	0.01037237	899.4	-0.00116032		1489.4	0.00865647		2079.4	0.00860435		2669.39	0.00638967		3259.39	0.00501855		3849.38	0.00332079		
309.6	0.02176658	0.01047592	899.6	-0.00229147		1489.6	0.00940257		2079.6	0.00879729		2669.59	0.00526381		3259.59	0.00583556		3849.58	0.00403946		
309.8	0.02213406	0.0105794	899.8	-0.00274877		1489.8	0.00982749		2079.8	0.00863199		2669.79	0.00474364		3259.79	0.00567391		3849.78	0.00397655		
310	0.02242731	0.01068281	900	-0.00309797		1490	0.01073343		2080	0.00856239		2669.99	0.00571849		3259.99	0.00659529		3849.98	0.00306311		
310.2	0.02300004	0.01078616	900.2	-0.00354911		1490.2	0.0113283		2080.2	0.00835202		2670.19	0.00616385		3260.19	0.00720687		3850.18	0.00274288		
310.4	0.02311856	0.01088943	900.4	-0.00301994		1490.4	0.0123903		2080.4	0.00824058		2670.39	0.00630187		3260.39	0.00689965		3850.38	0.00267544		
310.6	0.02272891	0.01099264	900.6	-0.00301511		1490.6	0.01302234		2080.6	0.00858178		2670.59	0.0064738		3260.59	0.00678699		3850.58	0.00272019		
310.8	0.02224384	0.01109579	900.8	-0.00195919		1490.8	0.01343392		2080.8	0.0093532		2670.79	0.00623432		3260.79	0.00774608		3850.78	0.00346362		
311	0.02281153	0.01119886	901	-0.00163558		1491	0.01267529		2081	0.0095129		2670.99	0.00630533		3260.99	0.00839929		3850.98	0.00364566		
311.2	0.02304768	0.01130187	901.2	-0.00109661		1491.2	0.01276913		2081.2	0.00978405		2671.19	0.00615102		3261.19	0.00901471		3851.18	0.0038292		
311.4	0.02291987	0.01140481	901.4	-0.00034316		1491.4	0.01209138		2081.4	0.00966456		2671.39	0.00677763		3261.39	0.00937401		3851.38	0.00370068		
311.6	0.02292287	0.01150768	901.6	-0.00025952		1491.6	0.01081926		2081.6	0.01045413		2671.59	0.00638934		3261.59	0.01010493		3851.58	0.00294903		
311.8	0.02297963	0.01161049	901.8	-0.00024548		1491.8	0.00991379		2081.8	0.01053887		2671.79	0.00652791		3261.79	0.00941714		3851.78	0.0026439		
312	0.02281988	0.01171323	902	0.00034673		1492	0.00936825		2082	0.01128604		2671.99	0.00514913		3261.99	0.00898349		3851.98	0.00196272		
312.2	0.02293657	0.0118159	902.2	0.00052074		1492.2	0.00822567		2082.2	0.01194733		2672.19	0.00501904		3262.19	0.00793085		3852.18	0.00231531		
312.4	0.02231449	0.0119185	902.4	0.00042664		1492.4	0.00767897		2082.4	0.01203966		2672.39	0.00476115		3262.39	0.00718063		3852.38	0.00155135		
312.6	0.02232855	0.01202104	902.6	-0.00006508		1492.6	0.00741312		2082.6	0.01170943		2672.59	0.00452614		3262.59	0.00660779		3852.58	0.00140311		
312.8	0.02297895	0.01212351	902.8	-0.00070801		1492.8	0.00761977		2082.8	0.01240544		2672.79	0.00473618		3262.79	0.00700962		3852.78	0.00151723		
313	0.02302001	0.01222592	903	-0.00122893		1493	0.00723206		2083	0.01305609		2672.99	0.00432602		3262.99	0.00595289		3852.98	0.00151775		
313.2	0.02246929	0.01232825	903.2	-0.00128617		1493.2	0.00730359		2083.2	0.01353332		2673.19	0.00356752		3263.19	0.00537921		3853.18	0.00250524		
313.4	0.02232013	0.01243052	903.4	-0.0016084		1493.4	0.00815754		2083.4	0.01385367		2673.39	0.00459897		3263.39	0.00480614		3853.38	0.00198297		
313.6	0.02186849	0.01253273	903.6	-0.00125065		1493.6	0.00730615		2083.6	0.01472845		2673.59	0.00422411		3263.59	0.00423872		3853.58	0.00216292		
313.8	0.02140796	0.01263486	903.8	-0.00121225		1493.8	0.006854		2083.8	0.01436342		2673.79	0.00487741		3263.79	0.00415528		3853.78	0.0021005		
314	0.02264643	0.01273693	904	-0.00156251		1494	0.00734865		2084	0.01359277		2673.99	0.00498153		3263.99	0.00403819		3853.98	0.00266039		
314.2	0.02297108	0.01283894	904.2	-0.00142901		1494.2	0.00668746		2084.2	0.01369652		2674.19	0.00505277		3264.19	0.00405769		3854.18	0.00267576		
314.4	0.02263555	0.01294087	904.4	-0.00139736		1494.4	0.00778695		2084.4	0.01244496		2674.39	0.00602863		3264.39	0.004344		3854.38	0.00340199		
314.6	0.02260812	0.01304274	904.6	-0.00156327		1494.6	0.00805714		2084.6	0.0125638		2674.59	0.00616008		3264.59	0.00425464		3854.58	0.00415121		
314.8	0.02221661	0.01314455	904.8	-0.00128201		1494.8	0.00867284		2084.8	0.01262995		2674.79	0.00623316		3264.79	0.00441051		3854.78	0.00384041		
315	0.0220092	0.01324629	905	-0.00058176		1495	0.00882624		2085	0.01226437		2674.99	0.00634818		3264.99	0.00473994		3854.98	0.00439777		
315.2	0.02142529	0.01334796	905.2	0.00012347		1495.2	0.00891822		2085.2	0.01199362		2675.19	0.00739715		3265.19	0.00591954		3855.18	0.00383381		
315.4	0.02153397	0.01344956	905.4	0.00140976		1495.4	0.00975554		2085.4	0.01237732		2675.39	0.00729059		3265.39	0.00661566		3855.38	0.00340487		
315.6	0.0218623	0.0135511	905.6	0.00166246		1495.6	0.00918272		2085.6	0.01240192		2675.59	0.00686056		3265.59	0.00728488		3855.58	0.00414016		
315.8	0.02258619	0.01365257	905.8	0.00185991		1495.8	0.00967339		2085.8	0.01180701		2675.79	0.00722233		3265.79	0.00698033		3855.78	0.00410882		
316	0.02328808	0.01375398	906	0.00214725		1496	0.00875989		2086	0.01198209		2675.99	0.00603383		3265.99	0.00732942		3855.98	0.00378869		
316.2	0.02315302	0.01385532	906.2	0.0017653		1496.2	0.00870127		2086.2	0.01197481		2676.19	0.00606886		3266.19	0.00719564		3856.18	0.00387412		
316.4	0.0231809	0.01395659	906.4	0.00087465		1496.4	0.00897897		2086.4	0.01152536		2676.39	0.00659432		3266.39	0.00728543		3856.38	0.00321976		
316.6	0.02339397	0.0140578	906.6	-0.00016535		1496.6	0.0087369		2086.6	0.01139733		2676.59	0.0062242		3266.59	0.00711156		3856.58	0.00311005		
316.8	0.02319828	0.01415894	906.8	-0.00011864		1496.8	0.00864375		2086.8	0.01133244		2676.79	0.00644383		3266.79	0.00719175		3856.78	0.00285621		
317	0.02322098	0.01426002	907	-0.00064286		1497	0.00831019		2087	0.01181598		2676.99	0.00693326		3266.99	0.00709298		3856.98	0.0018017		
317.2	0.02366894	0.01436102	907.2	-0.00014862		1497.2	0.00852814		2087.2	0.01125055		2677.19	0.00659964		3267.19	0.00727503		3857.18	0.00174741		
317.4	0.02362121	0.01446197	907.4	0.00065763		1497.4	0.00887222		2087.4	0.01170033		2677.39	0.0073725		3267.39	0.00705123		3857.38	0.00127505		
317.6	0.02348777	0.01456285	907.6	0.00012047		1497.6	0.00720541		2087.6	0.01158804		2677.59	0.00666392		3267.59	0.00700848		3857.58	0.00158713		
317.8	0.02350357	0.01466366	907.8	-0.00117688		1497.8	0.00709368		2087.8	0.01103596		2677.79	0.00697284		3267.79	0.00685194		3857.78	0.00219598		
318	0.02492342	0.0147644	908	-0.00186414		1498	0.00690892		2088	0.01115222		2677.99	0.0062301		3267.99	0.00615242		3857.98	0.00224757		
318.2	0.02557692	0.01486508	908.2	-0.00199142		1498.2	0.00642307		2088.2	0.01174796		2678.19	0.00624801		3268.19	0.00598845		3858.18	0.00226714		
318.4	0.02538792	0.0149657	908.4	-0.00225978		1498.4	0.00798576		2088.4	0.01131097		2678.39	0.00683289		3268.39	0.00574409		3858.38	0.00277145		
318.6	0.02596241	0.01506625	908.6	-0.00286584		1498.6	0.00784912		2088.6	0.01112738		2678.59	0.00712812		3268.59	0.0050326		3858.58	0.00236957		
318.8	0.02564064	0.01516673	908.8	-0.00199914		1498.8	0.00777567		2088.8	0.01164536		2678.79	0.00739609		3268.79	0.0051064		3858.78	0.00240923		
319	0.0254519	0.01526715	909	-0.00095349		1499	0.0084238		2089	0.01059119		2678.99	0.00727116		3268.99	0.00524236		3858.98	0.00321093		
319.2	0.02619741	0.0153675	909.2	0.00022256		1499.2	0.00859215		2089.2	0.01032313		2679.19	0.00827521		3269.19	0.00654358		3859.18	0.00417565		
319.4	0.02623337	0.01546779	909.4	0.00121667		1499.4	0.00913299		2089.4	0.01107229		2679.39	0.00825628		3269.39	0.00653936		3859.38	0.00616139		
319.6	0.02648552	0.01556801	909.6	0.00150983		1499.6	0.00887727		2089.6	0.01127606		2679.59	0.00862987		3269.59	0.00707812		3859.58	0.00762644		
319.8	0.02584671	0.01566816	909.8	0.00234628		1499.8	0.00959417		2089.8	0.01101099		2679.79	0.00921513		3269.79	0.00544292		3859.78	0.00709382		
320	0.02694235	0.01576825	910	0.00305708		1500	0.01011367		2090	0.01195341		2679.99	0.0090064		3269.99	0.00499758		3859.98	0.00719865		
320.2	0.0265138	0.01586828	910.2	0.00211738		1500.2	0.0108646		2090.2	0.01201226		2680.19	0.00875619		3270.19	0.00458673		3860.18	0.00683078		
320.4	0.02670153	0.01596824	910.4	0.00290052		1500.4	0.01059574		2090.4	0.01237229		2680.39	0.00892727		3270.39	0.00418647		3860.38	0.00670292		
320.6	0.0270251	0.01606813	910.6	0.00356477		1500.6	0.01080567		2090.6	0.01266251		2680.59	0.00795812		3270.59	0.00453729		3860.58	0.00589644		
320.8	0.02684482	0.01616796	910.8	0.00352453		1500.8	0.01049459		2090.8	0.01213329		2680.79	0.00759601		3270.79	0.00503644		3860.78	0.00511206		
321	0.02702185	0.01626772	911	0.00325122		1501	0.0101988		2091	0.01343927		2680.99	0.00766525		3270.99	0.00563877		3860.98	0.00398754		
321.2	0.02602737	0.01636742	911.2	0.00350518		1501.2	0.010706		2091.2	0.01408202		2681.19	0.00638354		3271.19	0.00549572		3861.18	0.00380354		
321.4	0.02616875	0.01646706	911.4	0.00275134		1501.4	0.01099857		2091.4	0.01554657		2681.39	0.00607258		3271.39	0.00517282		3861.38	0.00347429		
321.6	0.02504827	0.01656662	911.6	0.00210959		1501.6	0.01083038		2091.6	0.01644753		2681.59	0.00638346		3271.59	0.00585788		3861.58	0.0035902		
321.8	0.02499647	0.01666613	911.8	0.00144042		1501.8	0.01028569		2091.8	0.01755401		2681.79	0.00638045		3271.79	0.0053735		3861.78	0.00333835		
322	0.02569194	0.01676557	912	0.00070262		1502	0.01094174		2092	0.01785878		2681.99	0.00579626		3271.99	0.00535419		3861.98	0.00361896		
322.2	0.02573669	0.01686494	912.2	-0.00010242		1502.2	0.01148746		2092.2	0.01729008		2682.19	0.0065261		3272.19	0.00565788		3862.18	0.00476919		
322.4	0.02526043	0.01696425	912.4	-0.0000296		1502.4	0.01178178		2092.4	0.01647794		2682.39	0.00664822		3272.39	0.00468868		3862.38	0.00410776		
322.6	0.02561449	0.01706349	912.6	-0.00046828		1502.6	0.01063405		2092.6	0.01562423		2682.59	0.00711403		3272.59	0.00497273		3862.58	0.00329428		
322.8	0.02554686	0.01716267	912.8	-0.00035375		1502.8	0.01030781		2092.8	0.01449592		2682.79	0.00683473		3272.79	0.00602367		3862.78	0.00388607		
323	0.0252606	0.01726179	913	0.00011304		1503	0.01098774		2093	0.01304848		2682.99	0.00713738		3272.99	0.00658252		3862.98	0.00398345		
323.2	0.02554734	0.01736084	913.2	0.00069812		1503.2	0.01080434		2093.2	0.01242068		2683.19	0.00794693		3273.19	0.00706763		3863.18	0.00441865		
323.4	0.02454769	0.01745982	913.4	0.00068947		1503.4	0.01144728		2093.4	0.01219026		2683.39	0.00824312		3273.39	0.00693547		3863.38	0.00476947		
323.6	0.02485068	0.01755874	913.6	0.0002975		1503.6	0.01160328		2093.6	0.01141363		2683.59	0.00942647		3273.59	0.00739477		3863.58	0.00460006		
323.8	0.02455408	0.0176576	913.8	0.00042713		1503.8	0.01173459		2093.8	0.0107		2683.79	0.00963197		3273.79	0.00627577		3863.78	0.0049555		
324	0.02605324	0.01775639	914	0.00053037		1504	0.01188734		2094	0.01071461		2683.99	0.00994587		3273.99	0.00698057		3863.98	0.00480097		
324.2	0.02653517	0.01785512	914.2	0.0004151		1504.2	0.01147167		2094.2	0.00965856		2684.19	0.00980175		3274.19	0.00697562		3864.18	0.00394219		
324.4	0.027462	0.01795378	914.4	0.00064468		1504.4	0.01151436		2094.4	0.00930235		2684.39	0.01136982		3274.39	0.00699583		3864.38	0.00399982		
324.6	0.0285441	0.01805238	914.6	0.00019509		1504.6	0.01163193		2094.6	0.00939213		2684.59	0.01097127		3274.59	0.0080371		3864.58	0.00248828		
324.8	0.02850905	0.01815091	914.8	-0.00019149		1504.8	0.01184798		2094.8	0.00940426		2684.79	0.01101488		3274.79	0.00888621		3864.78	0.00211131		
325	0.02827723	0.01824938	915	0.00043923		1505	0.01213548		2095	0.01087044		2684.99	0.01174428		3274.99	0.00928884		3864.98	0.0015386		
325.2	0.02763453	0.01834779	915.2	0.00043019		1505.2	0.01301695		2095.2	0.01107883		2685.19	0.01145793		3275.19	0.00952399		3865.18	0.00153735		
325.4	0.02837286	0.01844613	915.4	-0.00003366		1505.4	0.01303527		2095.4	0.0122873		2685.39	0.01177932		3275.39	0.01011514		3865.38	0.00169625		
325.6	0.0278322	0.0185444	915.6	0.00028567		1505.6	0.01259291		2095.6	0.01323554		2685.59	0.01200606		3275.59	0.01047106		3865.58	0.00191838		
325.8	0.02809992	0.01864262	915.8	-0.00025614		1505.8	0.0122016		2095.8	0.01381954		2685.79	0.01113771		3275.79	0.00919315		3865.78	0.00210548		
326	0.02863892	0.01874076	916	-0.00085175		1506	0.01267179		2096	0.01435368		2685.99	0.01135357		3275.99	0.00906696		3865.98	0.00296018		
326.2	0.02886929	0.01883885	916.2	-0.00039683		1506.2	0.01209628		2096.2	0.01467879		2686.19	0.01052813		3276.19	0.00814691		3866.18	0.00274372		
326.4	0.02921412	0.01893687	916.4	-0.00005693		1506.4	0.01162686		2096.4	0.01557484		2686.39	0.00952485		3276.39	0.0075008		3866.38	0.00190456		
326.6	0.02937347	0.01903483	916.6	-0.00085544		1506.6	0.01071577		2096.6	0.01575007		2686.59	0.00908397		3276.59	0.0079864		3866.58	0.00214939		
326.8	0.02991049	0.01913272	916.8	-0.00088288		1506.8	0.01060865		2096.8	0.01539229		2686.79	0.00846592		3276.79	0.008669		3866.78	0.00292473		
327	0.02976231	0.01923055	917	-0.00013651		1507	0.01097162		2097	0.01552827		2686.99	0.00799596		3276.99	0.00824074		3866.98	0.00304136		
327.2	0.02889442	0.01932831	917.2	-0.00020439		1507.2	0.01052834		2097.2	0.01518211		2687.19	0.00718258		3277.19	0.00771912		3867.18	0.0032497		
327.4	0.02834651	0.01942601	917.4	-0.00029665		1507.4	0.00992476		2097.4	0.01538019		2687.39	0.00637696		3277.39	0.00734336		3867.38	0.00425329		
327.6	0.02889089	0.01952365	917.6	-0.00064921		1507.6	0.00909245		2097.6	0.01494066		2687.59	0.0064394		3277.59	0.00738482		3867.58	0.00502827		
327.8	0.0289282	0.01962122	917.8	-0.000385		1507.8	0.00916345		2097.8	0.01499526		2687.79	0.00574744		3277.79	0.0062512		3867.78	0.00551623		
328	0.02879132	0.01971873	918	-0.00011576		1508	0.00923671		2098	0.01453496		2687.99	0.00587225		3277.99	0.00619953		3867.98	0.00548643		
328.2	0.02901951	0.01981618	918.2	-0.00055396		1508.2	0.00966103		2098.2	0.01399835		2688.19	0.00573853		3278.19	0.00586784		3868.18	0.00588848		
328.4	0.02927122	0.01991356	918.4	-0.00141464		1508.4	0.01021219		2098.4	0.01377688		2688.39	0.00638645		3278.39	0.00583132		3868.38	0.00707992		
328.6	0.02889953	0.02001088	918.6	-0.00080777		1508.6	0.01105947		2098.6	0.01357266		2688.59	0.00526008		3278.59	0.00633349		3868.58	0.00725837		
328.8	0.02841237	0.02010813	918.8	-0.00043195		1508.8	0.01178613		2098.8	0.01328359		2688.79	0.00529672		3278.79	0.00616175		3868.78	0.00702441		
329	0.02786824	0.02020533	919	-0.00063031		1509	0.01176636		2099	0.01329334		2688.99	0.00615335		3278.99	0.00543937		3868.98	0.00598272		
329.2	0.02775317	0.02030245	919.2	-0.0013626		1509.2	0.01234078		2099.2	0.01320743		2689.19	0.00626656		3279.19	0.00537503		3869.18	0.00583738		
329.4	0.02872879	0.02039952	919.4	-0.00153068		1509.4	0.01198956		2099.4	0.01322105		2689.39	0.00578863		3279.39	0.00470228		3869.38	0.00582365		
329.6	0.02947044	0.02049652	919.6	-0.00122823		1509.6	0.01223556		2099.6	0.0127847		2689.59	0.00575444		3279.59	0.00470556		3869.58	0.00467122		
329.8	0.02953986	0.02059346	919.8	-0.00097187		1509.8	0.01251617		2099.8	0.0137848		2689.79	0.00654121		3279.79	0.0045022		3869.78	0.00405469		
330	0.03034989	0.02069033	920	-0.00067462		1510	0.0130837		2100	0.01366673		2689.99	0.00733773		3279.99	0.00389092		3869.98	0.00337019		
330.2	0.03020761	0.02078715	920.2	-0.00019485		1510.2	0.01294497		2100.2	0.01366499		2690.19	0.00742643		3280.19	0.00352031		3870.18	0.00270998		
330.4	0.0305619	0.02088389	920.4	0.00012181		1510.4	0.01310473		2100.4	0.01379087		2690.39	0.00815216		3280.39	0.00415395		3870.38	0.00248939		
330.6	0.03052118	0.02098058	920.6	0.00085606		1510.6	0.01280552		2100.6	0.01382371		2690.59	0.00898642		3280.59	0.00467041		3870.58	0.00266181		
330.8	0.03064528	0.0210772	920.8	0.0003996		1510.8	0.0129471		2100.8	0.01424976		2690.79	0.01010169		3280.79	0.00463024		3870.78	0.00212772		
331	0.02951586	0.02117376	921	0.0000787		1511	0.01288976		2101	0.01377586		2690.99	0.01107112		3280.99	0.00410901		3870.98	0.00136812		
331.2	0.02957366	0.02127026	921.2	0.0002164		1511.2	0.01246043		2101.2	0.0131756		2691.19	0.01159988		3281.19	0.00288312		3871.18	0.00116403		
331.4	0.03059432	0.02136669	921.4	0.00085152		1511.4	0.01218377		2101.4	0.01399018		2691.39	0.0116836		3281.39	0.00299697		3871.38	0.0014292		
331.6	0.03034806	0.02146306	921.6	0.00094362		1511.6	0.01207829		2101.6	0.01479019		2691.59	0.012158		3281.59	0.00496326		3871.58	0.00185481		
331.8	0.02993683	0.02155937	921.8	0.00084576		1511.8	0.01233942		2101.8	0.01521712		2691.79	0.0116532		3281.79	0.00531386		3871.78	0.00265297		
332	0.03020823	0.02165561	922	0.00086646		1512	0.01194993		2102	0.01513022		2691.99	0.01098044		3281.99	0.00635653		3871.98	0.00443909		
332.2	0.0307183	0.02175179	922.2	0.0002376		1512.2	0.01202068		2102.2	0.01544354		2692.19	0.01065467		3282.19	0.00674743		3872.18	0.00509625		
332.4	0.0309328	0.02184791	922.4	-0.00040911		1512.4	0.01198234		2102.4	0.01494761		2692.39	0.01040614		3282.39	0.00673358		3872.38	0.00612729		
332.6	0.03125332	0.02194397	922.6	0.00028544		1512.6	0.0124248		2102.6	0.01510903		2692.59	0.00983601		3282.59	0.00734346		3872.58	0.00557465		
332.8	0.03154943	0.02203996	922.8	0.00003355		1512.8	0.01241965		2102.8	0.01615593		2692.79	0.00897707		3282.79	0.00687049		3872.78	0.00482189		
333	0.03155265	0.02213589	923	-0.00043155		1513	0.01257275		2103	0.01659413		2692.99	0.00851276		3282.99	0.00698209		3872.98	0.00524078		
333.2	0.03268561	0.02223176	923.2	0.00005688		1513.2	0.0122859		2103.2	0.01613711		2693.19	0.00809032		3283.19	0.00721691		3873.18	0.00566137		
333.4	0.03361568	0.02232757	923.4	0.00041226		1513.4	0.01236402		2103.4	0.0153096		2693.39	0.00760269		3283.39	0.00602887		3873.38	0.00555888		
333.6	0.03466101	0.02242331	923.6	0.00104954		1513.6	0.01282505		2103.6	0.01530351		2693.59	0.00770186		3283.59	0.00591927		3873.58	0.00520739		
333.8	0.03494981	0.02251899	923.8	0.00148409		1513.8	0.01292179		2103.8	0.01554693		2693.79	0.00824821		3283.79	0.00516747		3873.78	0.00462051		
334	0.03524008	0.02261461	924	0.00203861		1514	0.0127808		2104	0.01412883		2693.99	0.00902659		3283.99	0.00382889		3873.98	0.0046651		
334.2	0.03523458	0.02271016	924.2	0.00231741		1514.2	0.01160569		2104.2	0.01392349		2694.19	0.00943577		3284.19	0.00360564		3874.18	0.00407599		
334.4	0.03593906	0.02280566	924.4	0.0027122		1514.4	0.01175815		2104.4	0.01369083		2694.39	0.00983719		3284.39	0.00342374		3874.38	0.00366334		
334.6	0.03581589	0.02290109	924.6	0.00289457		1514.6	0.01157627		2104.6	0.01344231		2694.59	0.0108781		3284.59	0.00309906		3874.58	0.00320484		
334.8	0.03579191	0.02299646	924.8	0.00151327		1514.8	0.01172581		2104.8	0.01304844		2694.79	0.01190607		3284.79	0.00182369		3874.78	0.00219417		
335	0.03623248	0.02309176	925	0.00219694		1515	0.0108216		2105	0.01338739		2694.99	0.01220545		3284.99	0.0018176		3874.98	0.00235456		
335.2	0.0361582	0.02318701	925.2	0.00247002		1515.2	0.01092378		2105.2	0.01339132		2695.19	0.01181844		3285.19	0.00160022		3875.18	0.00305956		
335.4	0.03602709	0.02328219	925.4	0.00295646		1515.4	0.01078588		2105.4	0.01466658		2695.39	0.01199152		3285.39	0.00359845		3875.38	0.00319279		
335.6	0.03548124	0.02337731	925.6	0.00352721		1515.6	0.00977291		2105.6	0.0147499		2695.59	0.01243053		3285.59	0.00498599		3875.58	0.00397548		
335.8	0.03536386	0.02347237	925.8	0.00389806		1515.8	0.01019714		2105.8	0.01465276		2695.79	0.01114703		3285.79	0.00498704		3875.78	0.005291		
336	0.03412701	0.02356736	926	0.00406962		1516	0.00960628		2106	0.01493094		2695.99	0.01083301		3285.99	0.00619041		3875.98	0.00590376		
336.2	0.03303171	0.0236623	926.2	0.00377557		1516.2	0.00966837		2106.2	0.01562624		2696.19	0.0104767		3286.19	0.00605264		3876.18	0.00593579		
336.4	0.03282245	0.02375717	926.4	0.00322724		1516.4	0.010203		2106.4	0.01584597		2696.39	0.01061219		3286.39	0.00683883		3876.38	0.00619435		
336.6	0.03287824	0.02385198	926.6	0.00352555		1516.6	0.01038299		2106.6	0.01637916		2696.59	0.00964253		3286.59	0.00752242		3876.58	0.00653574		
336.8	0.03276887	0.02394673	926.8	0.00298311		1516.8	0.01045446		2106.8	0.01663711		2696.79	0.00834126		3286.79	0.00746249		3876.78	0.00818325		
337	0.03307971	0.02404141	927	0.00212289		1517	0.01089428		2107	0.01577431		2696.99	0.00729514		3286.99	0.00819972		3876.98	0.00900539		
337.2	0.03297373	0.02413604	927.2	0.00207855		1517.2	0.0110754		2107.2	0.01529566		2697.19	0.00785408		3287.19	0.00790195		3877.18	0.00883437		
337.4	0.03384087	0.0242306	927.4	0.00176817		1517.4	0.0124023		2107.4	0.01516849		2697.39	0.00723296		3287.39	0.00703187		3877.38	0.00868818		
337.6	0.03461962	0.0243251	927.6	0.00099382		1517.6	0.01320252		2107.6	0.01505452		2697.59	0.00760028		3287.59	0.00638461		3877.58	0.00832881		
337.8	0.03443779	0.02441954	927.8	0.00127727		1517.8	0.0137278		2107.8	0.01455356		2697.79	0.00755519		3287.79	0.00605283		3877.78	0.00730316		
338	0.03457405	0.02451392	928	0.00147109		1518	0.01437751		2108	0.01383827		2697.99	0.00744409		3287.99	0.00665639		3877.98	0.00776477		
338.2	0.03554	0.02460823	928.2	0.00172987		1518.2	0.01445935		2108.2	0.01313507		2698.19	0.00670075		3288.19	0.0057864		3878.18	0.00756339		
338.4	0.03654282	0.02470249	928.4	0.0025747		1518.4	0.01496306		2108.4	0.01276231		2698.39	0.00702766		3288.39	0.005415		3878.38	0.00777155		
338.6	0.03690541	0.02479668	928.6	0.00322401		1518.6	0.01441211		2108.6	0.01237361		2698.59	0.00728778		3288.59	0.00553507		3878.58	0.00802033		
338.8	0.03679508	0.02489081	928.8	0.0031856		1518.8	0.01473272		2108.8	0.01297229		2698.79	0.00762681		3288.79	0.00564227		3878.78	0.0074448		
339	0.03694737	0.02498488	929	0.00452673		1519	0.01445016		2109	0.01369745		2698.99	0.00738489		3288.99	0.00605912		3878.98	0.00779989		
339.2	0.03559399	0.02507889	929.2	0.00461788		1519.2	0.01488135		2109.2	0.01297451		2699.19	0.00747193		3289.19	0.00591953		3879.18	0.00814869		
339.4	0.03651615	0.02517284	929.4	0.00569138		1519.4	0.01414395		2109.4	0.01331117		2699.39	0.00802437		3289.39	0.0069752		3879.38	0.00748513		
339.6	0.03619172	0.02526672	929.6	0.0064204		1519.6	0.01377927		2109.6	0.01373731		2699.59	0.00815372		3289.59	0.00676898		3879.58	0.00794816		
339.8	0.03593982	0.02536055	929.8	0.00572614		1519.8	0.01477447		2109.8	0.01419304		2699.79	0.0075981		3289.79	0.00697973		3879.78	0.00830259		
340	0.03553631	0.02545431	930	0.00539964		1520	0.01413075		2110	0.01533102		2699.99	0.00896794		3289.99	0.00726027		3879.98	0.00762482		
340.2	0.03657097	0.02554801	930.2	0.00496829		1520.2	0.01325431		2110.2	0.01514749		2700.19	0.00902746		3290.19	0.00688732		3880.18	0.00745677		
340.4	0.03763428	0.02564165	930.4	0.00353696		1520.4	0.01326137		2110.4	0.01497083		2700.39	0.00970946		3290.39	0.00648596		3880.38	0.00674518		
340.6	0.03860723	0.02573523	930.6	0.0027199		1520.6	0.01202687		2110.6	0.01526594		2700.59	0.0092127		3290.59	0.00594396		3880.58	0.00719398		
340.8	0.03814243	0.02582875	930.8	0.00198385		1520.8	0.01206085		2110.8	0.01549339		2700.79	0.00947933		3290.79	0.00598402		3880.78	0.00767591		
341	0.03818684	0.02592221	931	0.00058988		1521	0.01227999		2111	0.01503812		2700.99	0.00940029		3290.99	0.0057921		3880.98	0.00634932		
341.2	0.03825338	0.0260156	931.2	0.00031936		1521.2	0.01209622		2111.2	0.01505161		2701.19	0.01033467		3291.19	0.00506222		3881.18	0.00525524		
341.4	0.03928479	0.02610894	931.4	0.00019059		1521.4	0.01265093		2111.4	0.01513952		2701.39	0.01037937		3291.39	0.00442452		3881.38	0.00483048		
341.6	0.03946221	0.02620221	931.6	-0.00079311		1521.6	0.0123925		2111.6	0.01525889		2701.59	0.01062558		3291.59	0.00376152		3881.58	0.00486933		
341.8	0.03967432	0.02629543	931.8	0.00061411		1521.8	0.01263139		2111.8	0.01510392		2701.79	0.01036538		3291.79	0.00369217		3881.78	0.0044904		
342	0.04037264	0.02638858	932	0.00113801		1522	0.01236981		2112	0.01487463		2701.99	0.01002384		3291.99	0.00430782		3881.98	0.00538427		
342.2	0.04039974	0.02648167	932.2	0.00168309		1522.2	0.01110765		2112.2	0.01457335		2702.19	0.01076682		3292.19	0.00422468		3882.18	0.00525617		
342.4	0.04091873	0.0265747	932.4	0.00245493		1522.4	0.01060741		2112.4	0.01460035		2702.39	0.01140891		3292.39	0.00490974		3882.38	0.00482992		
342.6	0.04022265	0.02666767	932.6	0.00319265		1522.6	0.01063017		2112.6	0.01457988		2702.59	0.0118557		3292.59	0.00587239		3882.58	0.00490965		
342.8	0.04021347	0.02676058	932.8	0.00388463		1522.8	0.01053827		2112.8	0.01537787		2702.79	0.01183869		3292.79	0.00578764		3882.78	0.00397567		
343	0.0396956	0.02685343	933	0.00421683		1523	0.01094565		2113	0.01500602		2702.99	0.01147409		3292.99	0.00579332		3882.98	0.00334108		
343.2	0.03917328	0.02694622	933.2	0.00424896		1523.2	0.01132339		2113.2	0.01453546		2703.19	0.01182135		3293.19	0.00617015		3883.18	0.00284675		
343.4	0.03982154	0.02703895	933.4	0.00422906		1523.4	0.01127268		2113.4	0.015368		2703.39	0.01174211		3293.39	0.00725008		3883.38	0.00232219		
343.6	0.03976859	0.02713162	933.6	0.00434042		1523.6	0.01141835		2113.6	0.01585029		2703.59	0.01155436		3293.59	0.00661238		3883.58	0.00215275		
343.8	0.0395481	0.02722422	933.8	0.00487429		1523.8	0.01219159		2113.8	0.01589002		2703.79	0.01116804		3293.79	0.00646964		3883.78	0.00205642		
344	0.03960725	0.02731677	934	0.00515096		1524	0.01150448		2114	0.01607505		2703.99	0.01218633		3293.99	0.0071847		3883.98	0.00156088		
344.2	0.03988071	0.02740926	934.2	0.00504838		1524.2	0.01184945		2114.2	0.01578609		2704.19	0.01149379		3294.19	0.00702993		3884.18	0.00204703		
344.4	0.03940451	0.02750168	934.4	0.00480291		1524.4	0.0132336		2114.4	0.01649837		2704.39	0.01158099		3294.39	0.0058783		3884.38	0.00190354		
344.6	0.03909035	0.02759405	934.6	0.00482812		1524.6	0.01292934		2114.6	0.01738681		2704.59	0.01210716		3294.59	0.00531058		3884.58	0.00231356		
344.8	0.03773978	0.02768635	934.8	0.00510209		1524.8	0.01374918		2114.8	0.01695995		2704.79	0.012236		3294.79	0.00502826		3884.78	0.00345758		
345	0.03849943	0.0277786	935	0.00427718		1525	0.01417896		2115	0.01636744		2704.99	0.01155175		3294.99	0.00427482		3884.98	0.00406016		
345.2	0.03834604	0.02787078	935.2	0.00463275		1525.2	0.014464		2115.2	0.01686755		2705.19	0.01158416		3295.19	0.00362349		3885.18	0.00497787		
345.4	0.0382423	0.02796291	935.4	0.00455179		1525.4	0.01395195		2115.4	0.01710433		2705.39	0.01089687		3295.39	0.00347056		3885.38	0.00598708		
345.6	0.03840546	0.02805497	935.6	0.00435609		1525.6	0.01295931		2115.6	0.017564		2705.59	0.01052882		3295.59	0.00393954		3885.58	0.00668186		
345.8	0.03850639	0.02814698	935.8	0.00538175		1525.8	0.01324906		2115.8	0.01714878		2705.79	0.01065979		3295.79	0.00392929		3885.78	0.00681544		
346	0.03827233	0.02823892	936	0.00485895		1526	0.01290604		2116	0.01699716		2705.99	0.01104314		3295.99	0.00406815		3885.98	0.00686902		
346.2	0.03771635	0.0283308	936.2	0.0045045		1526.2	0.0124077		2116.2	0.0169018		2706.19	0.01165278		3296.19	0.00423589		3886.18	0.00665528		
346.4	0.03838389	0.02842263	936.4	0.00480664		1526.4	0.01256507		2116.4	0.01683279		2706.39	0.01119162		3296.39	0.00398682		3886.38	0.00673066		
346.6	0.03845537	0.02851439	936.6	0.00586755		1526.6	0.01236839		2116.6	0.01647624		2706.59	0.01150703		3296.59	0.00429676		3886.58	0.00655039		
346.8	0.0392345	0.0286061	936.8	0.00617031		1526.8	0.01211096		2116.8	0.01709323		2706.79	0.01128894		3296.79	0.00411264		3886.78	0.00566634		
347	0.0386547	0.02869774	937	0.00571979		1527	0.01296365		2117	0.01685085		2706.99	0.01136206		3296.99	0.004988		3886.98	0.00453659		
347.2	0.03846757	0.02878933	937.2	0.00571573		1527.2	0.01238631		2117.2	0.01710321		2707.19	0.01182637		3297.19	0.00562421		3887.18	0.00400474		
347.4	0.03926909	0.02888085	937.4	0.00454443		1527.4	0.01195465		2117.4	0.01761077		2707.39	0.01192179		3297.39	0.00620453		3887.38	0.0036871		
347.6	0.0398666	0.02897232	937.6	0.00489722		1527.6	0.01146333		2117.6	0.01717331		2707.59	0.01187169		3297.59	0.0058738		3887.58	0.00269141		
347.8	0.04093048	0.02906372	937.8	0.00510954		1527.8	0.01113313		2117.8	0.01680157		2707.79	0.0122534		3297.79	0.00679537		3887.78	0.00208387		
348	0.04108678	0.02915507	938	0.00358281		1528	0.01130616		2118	0.01681162		2707.99	0.01247666		3297.99	0.00733275		3887.98	0.00217663		
348.2	0.04140595	0.02924635	938.2	0.00255142		1528.2	0.01235202		2118.2	0.01656789		2708.19	0.01187978		3298.19	0.00763154		3888.18	0.00301855		
348.4	0.04149849	0.02933758	938.4	0.00159647		1528.4	0.01249471		2118.4	0.01594426		2708.39	0.01266102		3298.39	0.00733535		3888.38	0.00319345		
348.6	0.04194872	0.02942875	938.6	0.00094763		1528.6	0.01218146		2118.6	0.01558567		2708.59	0.013099		3298.59	0.00687278		3888.58	0.00403393		
348.8	0.04147245	0.02951985	938.8	0.00015912		1528.8	0.01236629		2118.8	0.01460663		2708.79	0.01362708		3298.79	0.00681522		3888.78	0.00489856		
349	0.04159664	0.0296109	939	-0.0004184		1529	0.01219356		2119	0.01498204		2708.99	0.01362705		3298.99	0.00677464		3888.98	0.00571974		
349.2	0.04095342	0.02970189	939.2	0.00017623		1529.2	0.01189607		2119.2	0.01523164		2709.19	0.01367107		3299.19	0.00719121		3889.18	0.00525706		
349.4	0.04117403	0.02979282	939.4	-0.00011543		1529.4	0.01116972		2119.4	0.01460785		2709.39	0.01329022		3299.39	0.00712937		3889.38	0.00488949		
349.6	0.0411598	0.02988369	939.6	-0.00002376		1529.6	0.01180347		2119.6	0.01555626		2709.59	0.01370954		3299.59	0.00670476		3889.58	0.00509957		
349.8	0.04168364	0.0299745	939.8	-0.00013131		1529.8	0.0127111		2119.8	0.01517135		2709.79	0.01297243		3299.79	0.00613085		3889.78	0.0052258		
350	0.04088377	0.03006525	940	-0.00045441		1530	0.0126465		2120	0.01545452		2709.99	0.01241721		3299.99	0.00527049		3889.98	0.00526358		
350.2	0.04083434	0.03015594	940.2	0.00008521		1530.2	0.01354015		2120.2	0.01558866		2710.19	0.01118247		3300.19	0.00542568		3890.18	0.00497715		
350.4	0.04084926	0.03024658	940.4	0.00136828		1530.4	0.01315387		2120.4	0.01649737		2710.39	0.010681		3300.39	0.00572394		3890.38	0.00490344		
350.6	0.04086406	0.03033715	940.6	0.00232116		1530.6	0.0127886		2120.6	0.01702416		2710.59	0.01140233		3300.59	0.00585841		3890.58	0.00387058		
350.8	0.03979879	0.03042767	940.8	0.00298153		1530.8	0.01314399		2120.8	0.01768597		2710.79	0.01184461		3300.79	0.0061309		3890.78	0.00391966		
351	0.03868534	0.03051812	941	0.00294704		1531	0.0128926		2121	0.01759448		2710.99	0.01140842		3300.99	0.00620661		3890.98	0.00230986		
351.2	0.03787137	0.03060852	941.2	0.00317524		1531.2	0.01225084		2121.2	0.01783326		2711.19	0.011453		3301.19	0.00570343		3891.18	0.00195637		
351.4	0.03784186	0.03069885	941.4	0.00300622		1531.4	0.01333718		2121.4	0.01688966		2711.39	0.01135582		3301.39	0.00581887		3891.38	0.00210806		
351.6	0.03837893	0.03078913	941.6	0.00424329		1531.6	0.01316842		2121.6	0.0168489		2711.59	0.01130746		3301.59	0.00594574		3891.58	0.00129475		
351.8	0.03856373	0.03087935	941.8	0.00465683		1531.8	0.01309628		2121.8	0.01639992		2711.79	0.01165406		3301.79	0.00579619		3891.78	0.0015139		
352	0.03793693	0.03096951	942	0.00384532		1532	0.01379598		2122	0.01660986		2711.99	0.01110175		3301.99	0.00696753		3891.98	0.00269344		
352.2	0.03836768	0.03105961	942.2	0.00393307		1532.2	0.01374217		2122.2	0.01642274		2712.19	0.01091537		3302.19	0.00751333		3892.18	0.00305364		
352.4	0.03895016	0.03114966	942.4	0.00407111		1532.4	0.0135618		2122.4	0.016172		2712.39	0.01112341		3302.39	0.00698383		3892.38	0.00296461		
352.6	0.03955072	0.03123964	942.6	0.00458237		1532.6	0.01321869		2122.6	0.01561691		2712.59	0.01072869		3302.59	0.00706769		3892.58	0.00398156		
352.8	0.03995226	0.03132957	942.8	0.00439272		1532.8	0.01367528		2122.8	0.01539623		2712.79	0.01202152		3302.79	0.00802955		3892.78	0.004356		
353	0.04146459	0.03141943	943	0.00451032		1533	0.01384971		2123	0.01655923		2712.99	0.01141086		3302.99	0.00839183		3892.98	0.00553593		
353.2	0.04228926	0.03150924	943.2	0.00511136		1533.2	0.0141422		2123.2	0.01708773		2713.19	0.01108188		3303.19	0.00862059		3893.18	0.00572217		
353.4	0.04301021	0.03159899	943.4	0.0041544		1533.4	0.01496566		2123.4	0.01772313		2713.39	0.01172056		3303.39	0.00768644		3893.38	0.00636853		
353.6	0.04394077	0.03168868	943.6	0.00340429		1533.6	0.01540353		2123.6	0.01853734		2713.59	0.01158959		3303.59	0.00773986		3893.58	0.00768677		
353.8	0.04494756	0.03177831	943.8	0.00307997		1533.8	0.01576694		2123.8	0.01872129		2713.79	0.01075718		3303.79	0.00805987		3893.78	0.00830675		
354	0.04487529	0.03186789	944	0.00270659		1534	0.01513461		2124	0.01925226		2713.99	0.01126117		3303.99	0.00703868		3893.98	0.00873499		
354.2	0.04564863	0.0319574	944.2	0.00271852		1534.2	0.01566807		2124.2	0.01877711		2714.19	0.01044531		3304.19	0.00724372		3894.18	0.00769123		
354.4	0.04499745	0.03204686	944.4	0.00314187		1534.4	0.01503631		2124.4	0.01907727		2714.39	0.01127469		3304.39	0.00728419		3894.38	0.00817676		
354.6	0.04521676	0.03213626	944.6	0.00281822		1534.6	0.01479517		2124.6	0.01805559		2714.59	0.0113727		3304.59	0.00784657		3894.58	0.00845941		
354.8	0.04484938	0.0322256	944.8	0.00262837		1534.8	0.01524459		2124.8	0.01712247		2714.79	0.01181668		3304.79	0.0072225		3894.78	0.00847658		
355	0.04473587	0.03231488	945	0.00223783		1535	0.01539637		2125	0.01637644		2714.99	0.01116628		3304.99	0.0056183		3894.98	0.00757169		
355.2	0.04434618	0.0324041	945.2	0.00225844		1535.2	0.01539134		2125.2	0.01619621		2715.19	0.01159992		3305.19	0.00506477		3895.18	0.00848648		
355.4	0.04402724	0.03249327	945.4	0.00238724		1535.4	0.01602863		2125.4	0.0157713		2715.39	0.01190393		3305.39	0.00483544		3895.38	0.00877017		
355.6	0.044525	0.03258238	945.6	0.00200756		1535.6	0.01586411		2125.6	0.01712349		2715.59	0.01262047		3305.59	0.00486874		3895.58	0.0084937		
355.8	0.04443102	0.03267143	945.8	0.00260446		1535.8	0.01513318		2125.8	0.01695011		2715.79	0.01283552		3305.79	0.00502536		3895.78	0.00906092		
356	0.04437207	0.03276042	946	0.0025497		1536	0.01448759		2126	0.01661016		2715.99	0.01174569		3305.99	0.00592382		3895.98	0.00797949		
356.2	0.04457735	0.03284935	946.2	0.0029615		1536.2	0.01482691		2126.2	0.0171156		2716.19	0.01121902		3306.19	0.00461705		3896.18	0.00666367		
356.4	0.04503872	0.03293822	946.4	0.00251451		1536.4	0.0155647		2126.4	0.01706786		2716.39	0.01130736		3306.39	0.00494488		3896.38	0.00580677		
356.6	0.04579832	0.03302704	946.6	0.00185363		1536.6	0.01608436		2126.6	0.01707252		2716.59	0.01162892		3306.59	0.0054828		3896.58	0.00567577		
356.8	0.04500942	0.0331158	946.8	0.00145123		1536.8	0.01660289		2126.8	0.0180274		2716.79	0.01249494		3306.79	0.00649547		3896.78	0.00522004		
357	0.04556036	0.0332045	947	0.00141946		1537	0.01665793		2127	0.01857615		2716.99	0.01188152		3306.99	0.00616228		3896.98	0.00506198		
357.2	0.04515409	0.03329314	947.2	0.00194287		1537.2	0.01613833		2127.2	0.01925341		2717.19	0.01248626		3307.19	0.00634265		3897.18	0.00531977		
357.4	0.04467208	0.03338173	947.4	0.00130427		1537.4	0.01664696		2127.4	0.01907346		2717.39	0.01261253		3307.39	0.00586077		3897.38	0.00511823		
357.6	0.04543019	0.03347025	947.6	0.00112637		1537.6	0.01618783		2127.6	0.01933924		2717.59	0.01203822		3307.59	0.00610098		3897.58	0.00614809		
357.8	0.04575787	0.03355872	947.8	0.0008089		1537.8	0.01589316		2127.8	0.01919501		2717.79	0.01197994		3307.79	0.00574845		3897.78	0.0064598		
358	0.045998	0.03364713	948	0.0011653		1538	0.01467719		2128	0.01899533		2717.99	0.01256161		3307.99	0.00556051		3897.98	0.0071362		
358.2	0.04666767	0.03373549	948.2	0.00126939		1538.2	0.01548975		2128.2	0.01813082		2718.19	0.01197739		3308.19	0.0055983		3898.18	0.00769798		
358.4	0.04690499	0.03382378	948.4	0.00147093		1538.4	0.01535915		2128.4	0.01703166		2718.39	0.0127191		3308.39	0.00609361		3898.38	0.00867048		
358.6	0.04710212	0.03391202	948.6	0.00094427		1538.6	0.01449974		2128.6	0.01514838		2718.59	0.01224595		3308.59	0.00607749		3898.58	0.00939484		
358.8	0.04690274	0.0340002	948.8	0.00026017		1538.8	0.01462334		2128.8	0.01403305		2718.79	0.0124077		3308.79	0.00550086		3898.78	0.00951087		
359	0.04684243	0.03408833	949	0.00070722		1539	0.01391104		2129	0.01352911		2718.99	0.01179267		3308.99	0.00518776		3898.98	0.01025745		
359.2	0.04670034	0.03417639	949.2	0.00040554		1539.2	0.01315378		2129.2	0.01358025		2719.19	0.01168705		3309.19	0.00579283		3899.18	0.01020996		
359.4	0.04646106	0.0342644	949.4	0.0008678		1539.4	0.01276955		2129.4	0.01293879		2719.39	0.01219155		3309.39	0.00592417		3899.38	0.01036658		
359.6	0.04638174	0.03435235	949.6	0.00047962		1539.6	0.01220661		2129.6	0.01340204		2719.59	0.01192761		3309.59	0.00631979		3899.58	0.01024395		
359.8	0.046417	0.03444025	949.8	0.00152193		1539.8	0.01191155		2129.8	0.01307315		2719.79	0.0114952		3309.79	0.00680688		3899.78	0.01024639		
360	0.04575535	0.03452808	950	0.00168525		1540	0.01211573		2130	0.01362744		2719.99	0.0115584		3309.99	0.00610299		3899.98	0.0088619		
360.2	0.04557929	0.03461586	950.2	0.00218751		1540.2	0.01321923		2130.2	0.01492902		2720.19	0.01117811		3310.19	0.00526697		3900.18	0.00903625		
360.4	0.04529867	0.03470358	950.4	0.00245302		1540.4	0.01348303		2130.4	0.01495231		2720.39	0.01197703		3310.39	0.00589019		3900.38	0.00854064		
360.6	0.04492456	0.03479125	950.6	0.00268802		1540.6	0.01388042		2130.6	0.01436207		2720.59	0.0122741		3310.59	0.00607793		3900.58	0.00765939		
360.8	0.04454292	0.03487885	950.8	0.00321153		1540.8	0.01367433		2130.8	0.01465516		2720.79	0.01300154		3310.79	0.00674028		3900.78	0.00696715		
361	0.04517183	0.0349664	951	0.00459647		1541	0.01480153		2131	0.0157936		2720.99	0.01194963		3310.99	0.00635073		3900.98	0.00660292		
361.2	0.04553706	0.0350539	951.2	0.0046862		1541.2	0.01453712		2131.2	0.0161792		2721.19	0.01242805		3311.19	0.00615439		3901.18	0.00666627		
361.4	0.04649501	0.03514133	951.4	0.00465331		1541.4	0.01490925		2131.4	0.01638704		2721.39	0.01196011		3311.39	0.00625902		3901.38	0.00581666		
361.6	0.04695463	0.03522871	951.6	0.00432183		1541.6	0.01542706		2131.6	0.01647291		2721.59	0.01216283		3311.59	0.00677103		3901.58	0.00684892		
361.8	0.04716322	0.03531603	951.8	0.00400656		1541.8	0.01519318		2131.8	0.016232		2721.79	0.01261603		3311.79	0.00757282		3901.78	0.00698285		
362	0.04721138	0.0354033	952	0.00444264		1542	0.01522066		2132	0.01702245		2721.99	0.01288151		3311.99	0.00806617		3901.98	0.00717191		
362.2	0.04819826	0.0354905	952.2	0.00355682		1542.2	0.01600092		2132.2	0.01678079		2722.19	0.01302478		3312.19	0.00809252		3902.18	0.00732403		
362.4	0.04830976	0.03557765	952.4	0.0030065		1542.4	0.01528492		2132.4	0.0159371		2722.39	0.01320079		3312.39	0.00880289		3902.38	0.0070938		
362.6	0.04746639	0.03566475	952.6	0.00264591		1542.6	0.0151373		2132.6	0.01633531		2722.59	0.01240656		3312.59	0.00932121		3902.58	0.00724805		
362.8	0.04785545	0.03575178	952.8	0.00213069		1542.8	0.01497225		2132.8	0.01643686		2722.79	0.01196423		3312.79	0.01037247		3902.78	0.00747997		
363	0.04812775	0.03583876	953	0.00207391		1543	0.01440495		2133	0.01648767		2722.99	0.0120739		3312.99	0.01007461		3902.98	0.00671256		
363.2	0.04752141	0.03592569	953.2	0.00177832		1543.2	0.0139425		2133.2	0.01765953		2723.19	0.01183937		3313.19	0.00969457		3903.18	0.0056426		
363.4	0.04774794	0.03601255	953.4	0.00215404		1543.4	0.01377218		2133.4	0.01769176		2723.39	0.01180246		3313.39	0.0098505		3903.38	0.00613223		
363.6	0.04737564	0.03609936	953.6	0.0019647		1543.6	0.01355121		2133.6	0.0181742		2723.59	0.01134724		3313.59	0.00978899		3903.58	0.00681377		
363.8	0.04752642	0.03618612	953.8	0.00225533		1543.8	0.01344093		2133.8	0.01878027		2723.79	0.01079676		3313.79	0.00976004		3903.78	0.0072046		
364	0.04661725	0.03627281	954	0.0023917		1544	0.01308734		2134	0.01901353		2723.99	0.01138145		3313.99	0.00878444		3903.98	0.00791543		
364.2	0.04619808	0.03635945	954.2	0.00303642		1544.2	0.01325924		2134.2	0.01849826		2724.19	0.01091478		3314.19	0.00837147		3904.18	0.00851259		
364.4	0.0461115	0.03644604	954.4	0.00321685		1544.4	0.01365871		2134.4	0.01790894		2724.39	0.01101552		3314.39	0.00875315		3904.38	0.007329		
364.6	0.04563754	0.03653256	954.6	0.00342811		1544.6	0.01387841		2134.6	0.01782586		2724.59	0.01138333		3314.59	0.00831417		3904.58	0.00632861		
364.8	0.04636071	0.03661903	954.8	0.00318961		1544.8	0.01324243		2134.8	0.01823575		2724.79	0.01176334		3314.79	0.00820534		3904.78	0.00673996		
365	0.04610785	0.03670545	955	0.00358557		1545	0.01331899		2135	0.01920478		2724.99	0.01103875		3314.99	0.00792199		3904.98	0.00725231		
365.2	0.04657016	0.0367918	955.2	0.00249165		1545.2	0.01341289		2135.2	0.0187687		2725.19	0.01185164		3315.19	0.00873554		3905.18	0.00724179		
365.4	0.04650407	0.03687811	955.4	0.00232236		1545.4	0.01397599		2135.4	0.01914344		2725.39	0.01033309		3315.39	0.00947431		3905.38	0.00709447		
365.6	0.04549079	0.03696435	955.6	0.0016458		1545.6	0.0150521		2135.6	0.01864214		2725.59	0.01019981		3315.59	0.00955155		3905.58	0.00762702		
365.8	0.04564794	0.03705054	955.8	0.00158852		1545.8	0.01536276		2135.8	0.0192534		2725.79	0.01151257		3315.79	0.00997227		3905.78	0.00690745		
366	0.04548149	0.03713667	956	0.00205739		1546	0.01541235		2136	0.02012351		2725.99	0.01213416		3315.99	0.00932871		3905.98	0.00692645		
366.2	0.04616473	0.03722275	956.2	0.00124054		1546.2	0.01587207		2136.2	0.01980662		2726.19	0.01275661		3316.19	0.00879405		3906.18	0.00755716		
366.4	0.0466164	0.03730877	956.4	0.00127591		1546.4	0.01567673		2136.4	0.02008435		2726.39	0.01342529		3316.39	0.00817852		3906.38	0.00795644		
366.6	0.04714076	0.03739473	956.6	0.00164903		1546.6	0.01621395		2136.6	0.02036621		2726.59	0.01358685		3316.59	0.00807037		3906.58	0.00803323		
366.8	0.04731368	0.03748064	956.8	0.00187943		1546.8	0.01623755		2136.8	0.01987463		2726.79	0.01429017		3316.79	0.00768805		3906.78	0.00838898		
367	0.04775812	0.03756649	957	0.00218196		1547	0.01653115		2137	0.01921883		2726.99	0.01523417		3316.99	0.00687339		3906.98	0.00796549		
367.2	0.04802217	0.03765228	957.2	0.00273778		1547.2	0.01693504		2137.2	0.01919784		2727.19	0.01519224		3317.19	0.00713986		3907.18	0.00862179		
367.4	0.04932647	0.03773802	957.4	0.00342085		1547.4	0.01720813		2137.4	0.01817057		2727.39	0.01513256		3317.39	0.00738977		3907.38	0.00905003		
367.6	0.04953358	0.03782371	957.6	0.00335062		1547.6	0.01674184		2137.6	0.01736355		2727.59	0.01495458		3317.59	0.00675107		3907.58	0.00890487		
367.8	0.05001293	0.03790933	957.8	0.00337735		1547.8	0.01720479		2137.8	0.01756684		2727.79	0.01441389		3317.79	0.00691366		3907.78	0.00806855		
368	0.05009008	0.03799491	958	0.00441492		1548	0.01739157		2138	0.01657832		2727.99	0.01445069		3317.99	0.0069258		3907.98	0.00869218		
368.2	0.05028364	0.03808042	958.2	0.00461169		1548.2	0.01707951		2138.2	0.01606895		2728.19	0.01348423		3318.19	0.00723545		3908.18	0.00822049		
368.4	0.04995891	0.03816588	958.4	0.00493383		1548.4	0.0171781		2138.4	0.01578191		2728.39	0.0127032		3318.39	0.00810238		3908.38	0.00714422		
368.6	0.04998994	0.03825129	958.6	0.00472386		1548.6	0.01591614		2138.6	0.0163614		2728.59	0.01302904		3318.59	0.00783647		3908.58	0.00780651		
368.8	0.05088005	0.03833663	958.8	0.00518486		1548.8	0.01590492		2138.8	0.01597806		2728.79	0.01230949		3318.79	0.00865736		3908.78	0.00865566		
369	0.05129399	0.03842193	959	0.00543911		1549	0.01626522		2139	0.01712586		2728.99	0.01182333		3318.99	0.00884445		3908.98	0.00836388		
369.2	0.05112029	0.03850716	959.2	0.00507298		1549.2	0.01685475		2139.2	0.01746946		2729.19	0.01101245		3319.19	0.00936274		3909.18	0.00796221		
369.4	0.05170914	0.03859234	959.4	0.00597894		1549.4	0.01680021		2139.4	0.01788477		2729.39	0.01032251		3319.39	0.00865638		3909.38	0.00704476		
369.6	0.05197484	0.03867747	959.6	0.00608821		1549.6	0.01673596		2139.6	0.01780383		2729.59	0.01091619		3319.59	0.00815565		3909.58	0.00627085		
369.8	0.05200246	0.03876254	959.8	0.00661288		1549.8	0.01697592		2139.8	0.01807714		2729.79	0.01172986		3319.79	0.00786067		3909.78	0.00629177		
370	0.05198529	0.03884756	960	0.00676848		1550	0.01669025		2140	0.01810848		2729.99	0.01082151		3319.99	0.00705835		3909.98	0.00672901		
370.2	0.05229991	0.03893251	960.2	0.00599845		1550.2	0.01780688		2140.2	0.01797879		2730.19	0.01074067		3320.19	0.00646158		3910.18	0.00695342		
370.4	0.05226666	0.03901742	960.4	0.00605889		1550.4	0.01813027		2140.4	0.01807451		2730.39	0.01069463		3320.39	0.0065264		3910.38	0.00661609		
370.6	0.05212466	0.03910227	960.6	0.00500704		1550.6	0.01827033		2140.6	0.01751885		2730.59	0.01055429		3320.59	0.00617239		3910.58	0.00732996		
370.8	0.05125652	0.03918706	960.8	0.00492431		1550.8	0.01813304		2140.8	0.01755143		2730.79	0.0105967		3320.79	0.00583767		3910.78	0.00775051		
371	0.05106435	0.0392718	961	0.00456203		1551	0.01786646		2141	0.01734385		2730.99	0.01093501		3320.99	0.00590914		3910.98	0.00762845		
371.2	0.05069299	0.03935648	961.2	0.00442043		1551.2	0.01764501		2141.2	0.01706132		2731.19	0.01153477		3321.19	0.00554107		3911.18	0.00782314		
371.4	0.05088961	0.03944111	961.4	0.00372677		1551.4	0.0174673		2141.4	0.01738166		2731.39	0.01128282		3321.39	0.00544539		3911.38	0.00802699		
371.6	0.0512391	0.03952568	961.6	0.00362497		1551.6	0.01688068		2141.6	0.01666555		2731.59	0.01080314		3321.59	0.00526743		3911.58	0.00743546		
371.8	0.05094972	0.03961019	961.8	0.00484758		1551.8	0.01709727		2141.8	0.0168125		2731.79	0.01075035		3321.79	0.00680099		3911.78	0.00682321		
372	0.050687	0.03969465	962	0.00566098		1552	0.01609927		2142	0.01684615		2731.99	0.01021344		3321.99	0.00733709		3911.98	0.00766034		
372.2	0.05005482	0.03977906	962.2	0.0051191		1552.2	0.01567053		2142.2	0.01696534		2732.19	0.01034485		3322.19	0.00834395		3912.18	0.00740845		
372.4	0.04973071	0.03986341	962.4	0.00583258		1552.4	0.01557384		2142.4	0.01711464		2732.39	0.01110027		3322.39	0.00875263		3912.38	0.00682089		
372.6	0.05016603	0.03994771	962.6	0.00489298		1552.6	0.01512285		2142.6	0.01750871		2732.59	0.01081122		3322.59	0.00816756		3912.58	0.00775698		
372.8	0.05044639	0.04003195	962.8	0.00568234		1552.8	0.01554749		2142.8	0.01643165		2732.79	0.01194989		3322.79	0.00848045		3912.78	0.00813057		
373	0.05047701	0.04011613	963	0.00547752		1553	0.01518553		2143	0.01641413		2732.99	0.01245747		3322.99	0.00768442		3912.98	0.0077211		
373.2	0.05041655	0.04020027	963.2	0.00579954		1553.2	0.01519237		2143.2	0.01645049		2733.19	0.01299892		3323.19	0.00771107		3913.18	0.00801193		
373.4	0.05182552	0.04028434	963.4	0.00692765		1553.4	0.01578997		2143.4	0.0166445		2733.39	0.01304438		3323.39	0.00642121		3913.38	0.00735126		
373.6	0.05210908	0.04036836	963.6	0.00632709		1553.6	0.01600034		2143.6	0.01593791		2733.59	0.01257828		3323.59	0.00603514		3913.58	0.00740928		
373.8	0.05286038	0.04045233	963.8	0.00588415		1553.8	0.01666487		2143.8	0.01587664		2733.79	0.01277839		3323.79	0.00500315		3913.78	0.007994		
374	0.053068	0.04053624	964	0.00560501		1554	0.01734999		2144	0.01588839		2733.99	0.01240919		3323.99	0.00419311		3913.98	0.00812849		
374.2	0.0531018	0.0406201	964.2	0.00531816		1554.2	0.01829751		2144.2	0.01595833		2734.19	0.01205616		3324.19	0.00415928		3914.18	0.00834228		
374.4	0.05324185	0.0407039	964.4	0.0049016		1554.4	0.01770593		2144.4	0.01541557		2734.39	0.01147601		3324.39	0.00391079		3914.38	0.00869202		
374.6	0.05360893	0.04078765	964.6	0.00449239		1554.6	0.01734928		2144.6	0.01486291		2734.59	0.01116345		3324.59	0.00291182		3914.58	0.00961523		
374.8	0.05310484	0.04087134	964.8	0.00525474		1554.8	0.01707713		2144.8	0.01469332		2734.79	0.01163655		3324.79	0.00285434		3914.78	0.00940129		
375	0.05346297	0.04095498	965	0.00560642		1555	0.01687625		2145	0.01554221		2734.99	0.01152178		3324.99	0.00255632		3914.98	0.00955662		
375.2	0.05381614	0.04103856	965.2	0.00592972		1555.2	0.01677317		2145.2	0.01504448		2735.19	0.01174007		3325.19	0.0024289		3915.18	0.01011331		
375.4	0.05385472	0.04112209	965.4	0.00560761		1555.4	0.01623144		2145.4	0.0157896		2735.39	0.01134332		3325.39	0.00289777		3915.38	0.01078136		
375.6	0.05441121	0.04120556	965.6	0.00669833		1555.6	0.01485018		2145.6	0.0163309		2735.59	0.0118288		3325.59	0.00326347		3915.58	0.00998455		
375.8	0.05375149	0.04128898	965.8	0.00700418		1555.8	0.01419279		2145.8	0.01680215		2735.79	0.01177321		3325.79	0.004234		3915.78	0.00972358		
376	0.05356832	0.04137235	966	0.00648718		1556	0.01347324		2146	0.01772952		2735.99	0.01093215		3325.99	0.00411515		3915.98	0.01013017		
376.2	0.05353473	0.04145566	966.2	0.00561473		1556.2	0.01300425		2146.2	0.0183501		2736.19	0.01072473		3326.19	0.00446561		3916.18	0.0097796		
376.4	0.05321074	0.04153892	966.4	0.00548773		1556.4	0.01288227		2146.4	0.01868179		2736.39	0.01053484		3326.39	0.00415828		3916.38	0.01000542		
376.6	0.05299775	0.04162212	966.6	0.00459691		1556.6	0.01308991		2146.6	0.01887393		2736.59	0.00987552		3326.59	0.00504202		3916.58	0.01027597		
376.8	0.05274319	0.04170527	966.8	0.00513728		1556.8	0.01373868		2146.8	0.01868285		2736.79	0.01138981		3326.79	0.00551407		3916.78	0.00984728		
377	0.05237693	0.04178836	967	0.00522459		1557	0.01444164		2147	0.02001317		2736.99	0.01124344		3326.99	0.00586981		3916.98	0.00901965		
377.2	0.05252485	0.0418714	967.2	0.00563989		1557.2	0.01482546		2147.2	0.02072354		2737.19	0.01202118		3327.19	0.00689141		3917.18	0.00840659		
377.4	0.05290498	0.04195439	967.4	0.00516962		1557.4	0.01489821		2147.4	0.02150055		2737.39	0.01191015		3327.39	0.00610222		3917.38	0.00873425		
377.6	0.05227723	0.04203732	967.6	0.00525541		1557.6	0.01441741		2147.6	0.02191482		2737.59	0.01258455		3327.59	0.00656782		3917.58	0.00910108		
377.8	0.0519962	0.04212019	967.8	0.00499784		1557.8	0.01504458		2147.8	0.02227808		2737.79	0.01281556		3327.79	0.00615489		3917.78	0.00959742		
378	0.05152567	0.04220302	968	0.00571155		1558	0.01576239		2148	0.02215976		2737.99	0.01247567		3327.99	0.00638149		3917.98	0.00981398		
378.2	0.05168878	0.04228579	968.2	0.00589353		1558.2	0.01563821		2148.2	0.02161873		2738.19	0.01238529		3328.19	0.00662469		3918.18	0.00982289		
378.4	0.05148358	0.0423685	968.4	0.0060395		1558.4	0.0157273		2148.4	0.02105895		2738.39	0.01227552		3328.39	0.00642699		3918.38	0.01009937		
378.6	0.05104306	0.04245116	968.6	0.00629167		1558.6	0.01698641		2148.6	0.020283		2738.59	0.01248387		3328.59	0.00641562		3918.58	0.00997446		
378.8	0.05022537	0.04253377	968.8	0.00691287		1558.8	0.01755722		2148.8	0.0203958		2738.79	0.0124507		3328.79	0.00623441		3918.78	0.00984143		
379	0.05039981	0.04261632	969	0.00642019		1559	0.0183344		2149	0.02037994		2738.99	0.01223228		3328.99	0.00621685		3918.98	0.00989192		
379.2	0.05065327	0.04269882	969.2	0.0054788		1559.2	0.01798112		2149.2	0.01953689		2739.19	0.01211036		3329.19	0.0062241		3919.18	0.01012229		
379.4	0.05117921	0.04278126	969.4	0.00474663		1559.4	0.01818563		2149.4	0.01915645		2739.39	0.01193359		3329.39	0.00665242		3919.38	0.01007275		
379.6	0.05241926	0.04286366	969.6	0.00495481		1559.6	0.01793984		2149.6	0.01914417		2739.59	0.01110133		3329.59	0.00648681		3919.58	0.00912056		
379.8	0.05259619	0.04294599	969.8	0.00465327		1559.8	0.01812339		2149.8	0.01795645		2739.79	0.00971045		3329.79	0.00606748		3919.78	0.00894282		
380	0.0537303	0.04302828	970	0.0041559		1560	0.0178738		2150	0.01783943		2739.99	0.00882012		3329.99	0.00611		3919.98	0.00920355		
380.2	0.05468941	0.04311051	970.2	0.0035776		1560.2	0.01779767		2150.2	0.01745918		2740.19	0.00882098		3330.19	0.00586171		3920.18	0.00877767		
380.4	0.05493333	0.04319268	970.4	0.00429456		1560.4	0.01885951		2150.4	0.01699427		2740.39	0.00907763		3330.39	0.00543478		3920.38	0.00898882		
380.6	0.05506803	0.04327481	970.6	0.00410444		1560.6	0.01917386		2150.6	0.01683771		2740.59	0.00888513		3330.59	0.00515491		3920.58	0.00828314		
380.8	0.05517321	0.04335687	970.8	0.00474549		1560.8	0.01949233		2150.8	0.0170641		2740.79	0.00926204		3330.79	0.00468085		3920.78	0.00776372		
381	0.05493623	0.04343889	971	0.00546191		1561	0.01957619		2151	0.01721272		2740.99	0.00917244		3330.99	0.00485367		3920.98	0.00714277		
381.2	0.05494158	0.04352085	971.2	0.0059534		1561.2	0.01896407		2151.2	0.01709944		2741.19	0.00964686		3331.19	0.00485464		3921.18	0.0077527		
381.4	0.05543158	0.04360276	971.4	0.00611158		1561.4	0.01870378		2151.4	0.01770583		2741.39	0.01030334		3331.39	0.00393803		3921.38	0.00850075		
381.6	0.05485448	0.04368462	971.6	0.0070069		1561.6	0.01781246		2151.6	0.01822103		2741.59	0.01052876		3331.59	0.00402681		3921.58	0.0083446		
381.8	0.05441789	0.04376642	971.8	0.00647041		1561.8	0.01795358		2151.8	0.01766534		2741.79	0.01090816		3331.79	0.00386777		3921.78	0.0083706		
382	0.0537752	0.04384817	972	0.00620286		1562	0.01741064		2152	0.01827961		2741.99	0.01125905		3331.99	0.00384729		3921.98	0.00817585		
382.2	0.05363003	0.04392986	972.2	0.00515596		1562.2	0.01718328		2152.2	0.01784343		2742.19	0.0116908		3332.19	0.00394494		3922.18	0.00840349		
382.4	0.05338587	0.0440115	972.4	0.0042897		1562.4	0.0173152		2152.4	0.01757853		2742.39	0.01226232		3332.39	0.00483691		3922.38	0.00843645		
382.6	0.05317267	0.04409309	972.6	0.00440082		1562.6	0.01754548		2152.6	0.01729195		2742.59	0.01272142		3332.59	0.00498129		3922.58	0.00720019		
382.8	0.05277697	0.04417463	972.8	0.00403164		1562.8	0.01702045		2152.8	0.01710198		2742.79	0.01212689		3332.79	0.00473865		3922.78	0.00694933		
383	0.05407022	0.04425611	973	0.00308257		1563	0.01660921		2153	0.01671797		2742.99	0.01155207		3332.99	0.00623273		3922.98	0.00724941		
383.2	0.05565475	0.04433754	973.2	0.0026601		1563.2	0.01591262		2153.2	0.01740367		2743.19	0.01165575		3333.19	0.00728204		3923.18	0.00759723		
383.4	0.05610945	0.04441891	973.4	0.0024		1563.4	0.01648005		2153.4	0.01717747		2743.39	0.012404		3333.39	0.00766631		3923.38	0.00811159		
383.6	0.05688662	0.04450023	973.6	0.0025736		1563.6	0.01609669		2153.6	0.01714048		2743.59	0.01314412		3333.59	0.00792562		3923.58	0.00768574		
383.8	0.05694942	0.0445815	973.8	0.0027798		1563.8	0.01569644		2153.8	0.01668742		2743.79	0.0134177		3333.79	0.00883807		3923.78	0.00755333		
384	0.05701151	0.04466272	974	0.00252702		1564	0.01542265		2154	0.01700866		2743.99	0.01324895		3333.99	0.00891439		3923.98	0.00809927		
384.2	0.05643812	0.04474388	974.2	0.00260952		1564.2	0.01618144		2154.2	0.01703253		2744.19	0.0136008		3334.19	0.00853904		3924.18	0.00783328		
384.4	0.056159	0.04482499	974.4	0.00325823		1564.4	0.01720537		2154.4	0.01678186		2744.39	0.01338467		3334.39	0.00816017		3924.38	0.00841317		
384.6	0.05522399	0.04490605	974.6	0.00408929		1564.6	0.01670093		2154.6	0.01694556		2744.59	0.0127423		3334.59	0.00725562		3924.58	0.00801831		
384.8	0.05575544	0.04498705	974.8	0.00566572		1564.8	0.01757041		2154.8	0.01673339		2744.79	0.01273168		3334.79	0.00703363		3924.78	0.00838741		
385	0.05584298	0.045068	975	0.00653315		1565	0.01765235		2155	0.01634175		2744.99	0.01271591		3334.99	0.00638049		3924.98	0.00811529		
385.2	0.0554106	0.0451489	975.2	0.00679306		1565.2	0.01790539		2155.2	0.01698846		2745.19	0.01325324		3335.19	0.00590919		3925.18	0.00883036		
385.4	0.05566863	0.04522975	975.4	0.00705548		1565.4	0.01831627		2155.4	0.01711951		2745.39	0.01347441		3335.39	0.00613183		3925.38	0.00886676		
385.6	0.0549095	0.04531054	975.6	0.00682915		1565.6	0.0181318		2155.6	0.01754778		2745.59	0.01296775		3335.59	0.00590467		3925.58	0.00931122		
385.8	0.05362099	0.04539128	975.8	0.00611156		1565.8	0.01794243		2155.8	0.01716842		2745.79	0.01368289		3335.79	0.0053795		3925.78	0.009586		
386	0.05307005	0.04547197	976	0.00559779		1566	0.01814904		2156	0.01768355		2745.99	0.01429874		3335.99	0.00565477		3925.98	0.00990253		
386.2	0.05357781	0.0455526	976.2	0.00560182		1566.2	0.01902617		2156.2	0.01675836		2746.19	0.01419474		3336.19	0.00569481		3926.18	0.01042889		
386.4	0.05378301	0.04563319	976.4	0.00557558		1566.4	0.01862664		2156.4	0.01681181		2746.39	0.01463411		3336.39	0.00549377		3926.38	0.01026282		
386.6	0.05306989	0.04571372	976.6	0.00628183		1566.6	0.01870895		2156.6	0.01690669		2746.59	0.01444803		3336.59	0.00479546		3926.58	0.00943317		
386.8	0.05320549	0.04579419	976.8	0.00633912		1566.8	0.01839427		2156.8	0.0166693		2746.79	0.01422498		3336.79	0.00460033		3926.78	0.0099083		
387	0.05466909	0.04587462	977	0.00609165		1567	0.01751116		2157	0.01696401		2746.99	0.01479138		3336.99	0.00520251		3926.98	0.01052305		
387.2	0.0552385	0.04595499	977.2	0.00604048		1567.2	0.01746071		2157.2	0.01708648		2747.19	0.01597808		3337.19	0.00511018		3927.18	0.01050614		
387.4	0.05484198	0.04603531	977.4	0.00605419		1567.4	0.01725312		2157.4	0.01645157		2747.39	0.01604102		3337.39	0.00493473		3927.38	0.00985048		
387.6	0.05555641	0.04611558	977.6	0.00600019		1567.6	0.01664244		2157.6	0.01677634		2747.59	0.01586567		3337.59	0.00602866		3927.58	0.00839561		
387.8	0.05526753	0.04619579	977.8	0.00544628		1567.8	0.01612784		2157.8	0.01693899		2747.79	0.01457888		3337.79	0.00611005		3927.78	0.00711604		
388	0.05519154	0.04627595	978	0.00459517		1568	0.01520061		2158	0.01717577		2747.99	0.0142868		3337.99	0.00640191		3927.98	0.00671774		
388.2	0.05531496	0.04635606	978.2	0.00428491		1568.2	0.0150065		2158.2	0.01686136		2748.19	0.01447948		3338.19	0.00636164		3928.18	0.00604863		
388.4	0.05606537	0.04643612	978.4	0.00433755		1568.4	0.0143738		2158.4	0.01647427		2748.39	0.01384267		3338.39	0.00633023		3928.38	0.00569056		
388.6	0.05635213	0.04651613	978.6	0.00503544		1568.6	0.01391734		2158.6	0.01632784		2748.59	0.01338585		3338.59	0.00636609		3928.58	0.00541905		
388.8	0.05742941	0.04659608	978.8	0.00601774		1568.8	0.0139891		2158.8	0.01605805		2748.79	0.013132		3338.79	0.00694347		3928.78	0.00615975		
389	0.05830138	0.04667598	979	0.00590277		1569	0.01365805		2159	0.01640463		2748.99	0.01175652		3338.99	0.00676444		3928.98	0.00561079		
389.2	0.05811823	0.04675583	979.2	0.0063974		1569.2	0.01384969		2159.2	0.01761078		2749.19	0.01176088		3339.19	0.00746584		3929.18	0.00622171		
389.4	0.05783795	0.04683563	979.4	0.00701713		1569.4	0.01370401		2159.4	0.01763269		2749.39	0.01192046		3339.39	0.00803681		3929.38	0.00611476		
389.6	0.05786772	0.04691537	979.6	0.00681065		1569.6	0.01338771		2159.6	0.01808341		2749.59	0.01177902		3339.59	0.00785801		3929.58	0.00627363		
389.8	0.05731575	0.04699506	979.8	0.00712423		1569.8	0.0134979		2159.8	0.01850986		2749.79	0.01226879		3339.79	0.00837868		3929.78	0.00705651		
390	0.05779572	0.0470747	980	0.00753337		1570	0.0142388		2160	0.01868492		2749.99	0.01287285		3339.99	0.00829741		3929.98	0.00747194		
390.2	0.05772169	0.04715429	980.2	0.00783328		1570.2	0.01559		2160.2	0.01829324		2750.19	0.01213751		3340.19	0.00823911		3930.18	0.00871128		
390.4	0.05766182	0.04723383	980.4	0.00767506		1570.4	0.01574836		2160.4	0.01923697		2750.39	0.01310531		3340.39	0.00836649		3930.38	0.00914212		
390.6	0.05795455	0.04731331	980.6	0.0080355		1570.6	0.01546335		2160.6	0.01959014		2750.59	0.01372124		3340.59	0.00794105		3930.58	0.00955547		
390.8	0.05858345	0.04739275	980.8	0.00753096		1570.8	0.01575757		2160.8	0.01949313		2750.79	0.01459281		3340.79	0.00770493		3930.78	0.00964264		
391	0.05928757	0.04747213	981	0.00721096		1571	0.01540075		2161	0.0193165		2750.99	0.01499316		3340.99	0.00639826		3930.98	0.01058815		
391.2	0.0595776	0.04755146	981.2	0.00647279		1571.2	0.01580343		2161.2	0.01926375		2751.19	0.01473893		3341.19	0.00581976		3931.18	0.00990072		
391.4	0.05928953	0.04763073	981.4	0.00544468		1571.4	0.01572653		2161.4	0.01918479		2751.39	0.01505947		3341.39	0.00657664		3931.38	0.00955301		
391.6	0.05960235	0.04770996	981.6	0.00426446		1571.6	0.01558627		2161.6	0.01973141		2751.59	0.01494958		3341.59	0.00586302		3931.58	0.00943848		
391.8	0.0597167	0.04778913	981.8	0.00357632		1571.8	0.01546661		2161.8	0.01875037		2751.79	0.01447191		3341.79	0.00512834		3931.78	0.00908059		
392	0.05933596	0.04786826	982	0.00300545		1572	0.01538925		2162	0.01890337		2751.99	0.01435036		3341.99	0.00487387		3931.98	0.00879257		
392.2	0.05970597	0.04794733	982.2	0.0019038		1572.2	0.01618791		2162.2	0.01838468		2752.19	0.01397574		3342.19	0.00436166		3932.18	0.00854164		
392.4	0.05965384	0.04802635	982.4	0.00152382		1572.4	0.01662447		2162.4	0.01770376		2752.39	0.01430941		3342.39	0.00503364		3932.38	0.00792786		
392.6	0.05886324	0.04810531	982.6	0.00102181		1572.6	0.01715566		2162.6	0.01767376		2752.59	0.01459903		3342.59	0.00514971		3932.58	0.00828271		
392.8	0.05932249	0.04818423	982.8	0.00025992		1572.8	0.01716893		2162.8	0.01772804		2752.79	0.01415309		3342.79	0.00509005		3932.78	0.0085748		
393	0.05957656	0.04826309	983	-0.00027668		1573	0.01800328		2163	0.01758143		2752.99	0.0133285		3342.99	0.00547768		3932.98	0.00841474		
393.2	0.05870627	0.04834191	983.2	0.00031934		1573.2	0.01810857		2163.2	0.01773641		2753.19	0.01403743		3343.19	0.00609483		3933.18	0.00868358		
393.4	0.05845589	0.04842067	983.4	0.00068307		1573.4	0.01786489		2163.4	0.0167613		2753.39	0.01459121		3343.39	0.006047		3933.38	0.00878804		
393.6	0.05923796	0.04849938	983.6	0.0012086		1573.6	0.0188326		2163.6	0.01680454		2753.59	0.01342693		3343.59	0.00593195		3933.58	0.00922007		
393.8	0.05888314	0.04857804	983.8	0.002248		1573.8	0.01976591		2163.8	0.01651609		2753.79	0.01307384		3343.79	0.00577115		3933.78	0.00964693		
394	0.05866603	0.04865664	984	0.00229862		1574	0.02007712		2164	0.01612909		2753.99	0.0129786		3343.99	0.00567754		3933.98	0.01000945		
394.2	0.05867996	0.0487352	984.2	0.00297117		1574.2	0.02158894		2164.2	0.01622545		2754.19	0.01265114		3344.19	0.0072838		3934.18	0.01131241		
394.4	0.05857734	0.0488137	984.4	0.0025097		1574.4	0.02111199		2164.4	0.01680361		2754.39	0.01327044		3344.39	0.0071297		3934.38	0.01102729		
394.6	0.05925976	0.04889216	984.6	0.0030337		1574.6	0.02073434		2164.6	0.0164094		2754.59	0.01344608		3344.59	0.00702729		3934.58	0.01078636		
394.8	0.05901132	0.04897056	984.8	0.00328734		1574.8	0.02083252		2164.8	0.0164763		2754.79	0.01391196		3344.79	0.00711985		3934.78	0.01042088		
395	0.05832867	0.04904891	985	0.00415503		1575	0.02046978		2165	0.01631886		2754.99	0.01310549		3344.99	0.00633684		3934.98	0.01039064		
395.2	0.05838234	0.04912721	985.2	0.00389597		1575.2	0.02033709		2165.2	0.01626218		2755.19	0.01266515		3345.19	0.00624602		3935.18	0.01047348		
395.4	0.05774222	0.04920546	985.4	0.00473161		1575.4	0.02008859		2165.4	0.01623229		2755.39	0.0126322		3345.39	0.00638063		3935.38	0.01102676		
395.6	0.0572118	0.04928366	985.6	0.00582804		1575.6	0.01933489		2165.6	0.01675803		2755.59	0.01195609		3345.59	0.00469413		3935.58	0.01091662		
395.8	0.05772326	0.0493618	985.8	0.0064305		1575.8	0.01914404		2165.8	0.01669046		2755.79	0.01174045		3345.79	0.00455608		3935.78	0.01049157		
396	0.0572972	0.0494399	986	0.00616679		1576	0.01912657		2166	0.01754307		2755.99	0.01181464		3345.99	0.00443566		3935.98	0.00960735		
396.2	0.05800328	0.04951794	986.2	0.00509338		1576.2	0.01848048		2166.2	0.01771533		2756.19	0.01188735		3346.19	0.0046724		3936.18	0.00910483		
396.4	0.05786503	0.04959594	986.4	0.00549333		1576.4	0.01744233		2166.4	0.01828562		2756.39	0.01342763		3346.39	0.00530321		3936.38	0.00940166		
396.6	0.05788616	0.04967388	986.6	0.00522824		1576.6	0.01636919		2166.6	0.01850553		2756.59	0.01374612		3346.59	0.00535947		3936.58	0.01001653		
396.8	0.05899204	0.04975177	986.8	0.00436167		1576.8	0.01532183		2166.8	0.0187918		2756.79	0.01374196		3346.79	0.00630215		3936.78	0.01007374		
397	0.05919621	0.04982961	987	0.00460893		1577	0.01549235		2167	0.01878328		2756.99	0.01392816		3346.99	0.00727803		3936.98	0.01069842		
397.2	0.05987666	0.0499074	987.2	0.00471027		1577.2	0.01519607		2167.2	0.01988369		2757.19	0.01367626		3347.19	0.00703892		3937.18	0.01101596		
397.4	0.0605318	0.04998514	987.4	0.00449602		1577.4	0.01488894		2167.4	0.01976045		2757.39	0.01312874		3347.39	0.00713666		3937.38	0.01171341		
397.6	0.0606087	0.05006283	987.6	0.00482578		1577.6	0.01547148		2167.6	0.02005856		2757.59	0.01210354		3347.59	0.0069813		3937.58	0.01136471		
397.8	0.06054624	0.05014047	987.8	0.00452624		1577.8	0.01539576		2167.8	0.02010073		2757.79	0.01232241		3347.79	0.00805594		3937.78	0.01114332		
398	0.06080577	0.05021806	988	0.00422248		1578	0.01540836		2168	0.01997336		2757.99	0.01300048		3347.99	0.00912107		3937.98	0.01056989		
398.2	0.06158555	0.05029559	988.2	0.00406274		1578.2	0.01580638		2168.2	0.01970166		2758.19	0.01383602		3348.19	0.00976207		3938.18	0.01058936		
398.4	0.06155903	0.05037308	988.4	0.00350109		1578.4	0.01544164		2168.4	0.01875076		2758.39	0.01430854		3348.39	0.00948378		3938.38	0.00906841		
398.6	0.06168015	0.05045052	988.6	0.00456835		1578.6	0.01501791		2168.6	0.01874053		2758.59	0.01459515		3348.59	0.01009301		3938.58	0.00834268		
398.8	0.06107085	0.0505279	988.8	0.00499562		1578.8	0.01481923		2168.8	0.01902284		2758.79	0.0151146		3348.79	0.00989405		3938.78	0.00868349		
399	0.06022945	0.05060523	989	0.00489307		1579	0.01579855		2169	0.01852408		2758.99	0.01429741		3348.99	0.00971239		3938.98	0.00924477		
399.2	0.06059821	0.05068252	989.2	0.00475637		1579.2	0.0150107		2169.2	0.01794863		2759.19	0.01412672		3349.19	0.00860925		3939.18	0.01048648		
399.4	0.06027796	0.05075975	989.4	0.00532398		1579.4	0.0156798		2169.4	0.01753314		2759.39	0.01378274		3349.39	0.00786434		3939.38	0.01020974		
399.6	0.06056345	0.05083693	989.6	0.00631935		1579.6	0.01557852		2169.6	0.01806473		2759.59	0.01402476		3349.59	0.007119		3939.58	0.00999223		
399.8	0.06140236	0.05091407	989.8	0.00640792		1579.8	0.01630376		2169.8	0.017285		2759.79	0.01455175		3349.79	0.00703416		3939.78	0.01085089		
400	0.06159848	0.05099115	990	0.00643918		1580	0.01678526		2170	0.01714775		2759.99	0.01456877		3349.99	0.00743178		3939.98	0.01112152		
400.2	0.06211384	0.05106818	990.2	0.00671852		1580.2	0.01634663		2170.2	0.01721458		2760.19	0.0139178		3350.19	0.00670473		3940.18	0.01128424		
400.4	0.06199143	0.05114516	990.4	0.00740523		1580.4	0.01600939		2170.4	0.01765542		2760.39	0.01467612		3350.39	0.0070275		3940.38	0.01149814		
400.6	0.06176671	0.0512221	990.6	0.00725364		1580.6	0.01609062		2170.6	0.01747687		2760.59	0.01434944		3350.59	0.00645816		3940.58	0.01103031		
400.8	0.06122463	0.05129898	990.8	0.00694555		1580.8	0.01655266		2170.8	0.01755259		2760.79	0.01386502		3350.79	0.0065174		3940.78	0.01145688		
401	0.06078382	0.05137581	991	0.00703582		1581	0.0167957		2171	0.01777061		2760.99	0.01330728		3350.99	0.00671892		3940.98	0.01096885		
401.2	0.06073333	0.05145259	991.2	0.00744702		1581.2	0.01700411		2171.2	0.01853304		2761.19	0.012435		3351.19	0.00600016		3941.18	0.01017154		
401.4	0.06061956	0.05152932	991.4	0.00749261		1581.4	0.01670138		2171.4	0.01813916		2761.39	0.01178105		3351.39	0.00638842		3941.38	0.00979593		
401.6	0.06044829	0.051606	991.6	0.00780852		1581.6	0.01643809		2171.6	0.01867801		2761.59	0.01131796		3351.59	0.00715456		3941.58	0.00893502		
401.8	0.06081235	0.05168263	991.8	0.00731666		1581.8	0.01670055		2171.8	0.01882182		2761.79	0.0117867		3351.79	0.00779328		3941.78	0.00775261		
402	0.06070071	0.05175921	992	0.00756133		1582	0.01669071		2172	0.01839067		2761.99	0.01187902		3351.99	0.0079237		3941.98	0.00724624		
402.2	0.06040842	0.05183574	992.2	0.0069402		1582.2	0.01649257		2172.2	0.01864696		2762.19	0.01183702		3352.19	0.00869296		3942.18	0.0069904		
402.4	0.06014194	0.05191222	992.4	0.00696767		1582.4	0.01547801		2172.4	0.01857251		2762.39	0.01215902		3352.39	0.0084994		3942.38	0.00615926		
402.6	0.05929125	0.05198865	992.6	0.00655802		1582.6	0.01479194		2172.6	0.01933528		2762.59	0.01183129		3352.59	0.0085364		3942.58	0.00637382		
402.8	0.0598204	0.05206503	992.8	0.00584639		1582.8	0.01459472		2172.8	0.01909216		2762.79	0.01229473		3352.79	0.00815628		3942.78	0.00685299		
403	0.05947267	0.05214137	993	0.00582243		1583	0.01377643		2173	0.01892541		2762.99	0.01192846		3352.99	0.00783693		3942.98	0.00744166		
403.2	0.06024796	0.05221765	993.2	0.00521752		1583.2	0.01270766		2173.2	0.01820713		2763.19	0.01211539		3353.19	0.00818795		3943.18	0.00740383		
403.4	0.06100469	0.05229388	993.4	0.00495527		1583.4	0.01371815		2173.4	0.01824386		2763.39	0.0126501		3353.39	0.00771248		3943.38	0.00718517		
403.6	0.06112375	0.05237006	993.6	0.00526575		1583.6	0.01416224		2173.6	0.01778768		2763.59	0.01398857		3353.59	0.00746853		3943.58	0.00743364		
403.8	0.06159225	0.05244619	993.8	0.00516553		1583.8	0.01489443		2173.8	0.01711953		2763.79	0.01455182		3353.79	0.00735479		3943.78	0.00915805		
404	0.06205076	0.05252227	994	0.00517133		1584	0.01518015		2174	0.01761812		2763.99	0.01440304		3353.99	0.0067194		3943.98	0.0092649		
404.2	0.06250196	0.05259831	994.2	0.00543111		1584.2	0.0156511		2174.2	0.01752792		2764.19	0.01457397		3354.19	0.0058106		3944.18	0.00894804		
404.4	0.0629082	0.05267429	994.4	0.00512229		1584.4	0.01606993		2174.4	0.01729669		2764.39	0.01484033		3354.39	0.00584597		3944.38	0.00819999		
404.6	0.06307602	0.05275022	994.6	0.00591034		1584.6	0.01634377		2174.6	0.01728611		2764.59	0.015421		3354.59	0.00474121		3944.58	0.00777872		
404.8	0.06295034	0.05282611	994.8	0.0065423		1584.8	0.01669223		2174.8	0.01708227		2764.79	0.01580751		3354.79	0.00468298		3944.78	0.00856566		
405	0.06372588	0.05290194	995	0.00695017		1585	0.0169934		2175	0.01729925		2764.99	0.01502946		3354.99	0.00436776		3944.98	0.00800674		
405.2	0.0649137	0.05297773	995.2	0.00705578		1585.2	0.01817966		2175.2	0.01797868		2765.19	0.01410168		3355.19	0.00330179		3945.18	0.0083167		
405.4	0.06558182	0.05305346	995.4	0.00653573		1585.4	0.0188296		2175.4	0.01836539		2765.39	0.01309469		3355.39	0.00373882		3945.38	0.00766722		
405.6	0.06535573	0.05312915	995.6	0.00588453		1585.6	0.01977419		2175.6	0.01819265		2765.59	0.01244076		3355.59	0.00378354		3945.58	0.00697954		
405.8	0.06591267	0.05320478	995.8	0.00565157		1585.8	0.02075458		2175.8	0.01740943		2765.79	0.0120276		3355.79	0.00326057		3945.78	0.00625411		
406	0.0656233	0.05328037	996	0.00550348		1586	0.02070046		2176	0.01698255		2765.99	0.01178327		3355.99	0.0033364		3945.98	0.00669743		
406.2	0.06569585	0.05335591	996.2	0.00519619		1586.2	0.01994607		2176.2	0.01695267		2766.19	0.01133795		3356.19	0.00349327		3946.18	0.00665099		
406.4	0.06528412	0.0534314	996.4	0.00572332		1586.4	0.01987711		2176.4	0.01693053		2766.39	0.0108411		3356.39	0.00315009		3946.38	0.0068301		
406.6	0.06525812	0.05350683	996.6	0.00557516		1586.6	0.01943858		2176.6	0.016821		2766.59	0.01102839		3356.59	0.00243802		3946.58	0.00701827		
406.8	0.06481276	0.05358222	996.8	0.00497756		1586.8	0.01906206		2176.8	0.01680615		2766.79	0.01114405		3356.79	0.00196625		3946.78	0.00678706		
407	0.06410648	0.05365757	997	0.00501502		1587	0.01712757		2177	0.01673286		2766.99	0.01114375		3356.99	0.00241166		3946.98	0.0073749		
407.2	0.06459753	0.05373286	997.2	0.00424723		1587.2	0.01747779		2177.2	0.01701102		2767.19	0.01152372		3357.19	0.00347339		3947.18	0.00698958		
407.4	0.06431398	0.0538081	997.4	0.00511728		1587.4	0.01695562		2177.4	0.01755162		2767.39	0.01153429		3357.39	0.00238585		3947.38	0.00649333		
407.6	0.06398257	0.05388329	997.6	0.00595366		1587.6	0.01708196		2177.6	0.01714421		2767.59	0.01221217		3357.59	0.00314676		3947.58	0.00684779		
407.8	0.06500374	0.05395844	997.8	0.00660524		1587.8	0.01671473		2177.8	0.01861614		2767.79	0.01296886		3357.79	0.00355622		3947.78	0.00715825		
408	0.06448871	0.05403353	998	0.0070466		1588	0.01660525		2178	0.01963195		2767.99	0.01333717		3357.99	0.00426766		3947.98	0.00648953		
408.2	0.06470124	0.05410858	998.2	0.00760446		1588.2	0.01670559		2178.2	0.01943373		2768.19	0.01504743		3358.19	0.00503569		3948.18	0.00632605		
408.4	0.06515126	0.05418357	998.4	0.00771903		1588.4	0.01533791		2178.4	0.01978593		2768.39	0.01518664		3358.39	0.00522928		3948.38	0.00600317		
408.6	0.06502879	0.05425852	998.6	0.00814598		1588.6	0.01518919		2178.6	0.02054088		2768.59	0.01623794		3358.59	0.0053101		3948.58	0.00656677		
408.8	0.06488596	0.05433342	998.8	0.00789882		1588.8	0.01534154		2178.8	0.01995924		2768.79	0.01688086		3358.79	0.00544611		3948.78	0.00733353		
409	0.06575398	0.05440827	999	0.00770404		1589	0.01602812		2179	0.02047857		2768.99	0.01603324		3358.99	0.00601764		3948.98	0.00785959		
409.2	0.06618596	0.05448307	999.2	0.00717824		1589.2	0.01722275		2179.2	0.02069467		2769.19	0.01610224		3359.19	0.00638098		3949.18	0.00791293		
409.4	0.06698187	0.05455783	999.4	0.00697635		1589.4	0.01741782		2179.4	0.02077611		2769.39	0.01607745		3359.39	0.00722915		3949.38	0.00740026		
409.6	0.06719911	0.05463253	999.6	0.00749221		1589.6	0.01817923		2179.6	0.02036996		2769.59	0.01600847		3359.59	0.0070436		3949.58	0.00710508		
409.8	0.0677174	0.05470718	999.8	0.00769891		1589.8	0.01737159		2179.8	0.01953847		2769.79	0.0158535		3359.79	0.00733933		3949.78	0.00791544		
410	0.06741009	0.05478179	1000	0.00872331		1590	0.01717188		2180	0.01948235		2769.99	0.01588411		3359.99	0.00691672		3949.98	0.00918799		
410.2	0.06723531	0.05485635	1000.2	0.00952377		1590.2	0.01655982		2180.2	0.01964243		2770.19	0.01488861		3360.19	0.00685346		3950.18	0.00948535		
410.4	0.06621775	0.05493086	1000.4	0.00933282		1590.4	0.01737559		2180.4	0.01921241		2770.39	0.01467872		3360.39	0.00665469		3950.38	0.00970048		
410.6	0.06583169	0.05500532	1000.6	0.00831146		1590.6	0.01679554		2180.6	0.01830626		2770.59	0.01496061		3360.59	0.00544487		3950.58	0.00990994		
410.8	0.06476431	0.05507973	1000.8	0.00780667		1590.8	0.01743423		2180.8	0.01755494		2770.79	0.01381655		3360.79	0.00493391		3950.78	0.0102987		
411	0.06486553	0.05515409	1001	0.00786849		1591	0.01703369		2181	0.01654955		2770.99	0.0136537		3360.99	0.00531977		3950.98	0.01096439		
411.2	0.06506362	0.05522841	1001.2	0.00881184		1591.2	0.01765873		2181.2	0.01694312		2771.19	0.01354602		3361.19	0.00580085		3951.18	0.01109108		
411.4	0.06561877	0.05530267	1001.4	0.00923552		1591.4	0.01754007		2181.4	0.01708716		2771.39	0.0132527		3361.39	0.00599418		3951.38	0.01087381		
411.6	0.06497385	0.05537689	1001.6	0.00906958		1591.6	0.0179962		2181.6	0.01705206		2771.59	0.01357425		3361.59	0.00637659		3951.58	0.01072656		
411.8	0.06453217	0.05545106	1001.8	0.00879612		1591.8	0.01805561		2181.8	0.01803461		2771.79	0.01355798		3361.79	0.0058536		3951.78	0.010602		
412	0.0623212	0.05552518	1002	0.00818294		1592	0.01865441		2182	0.01787641		2771.99	0.01301479		3361.99	0.00602338		3951.98	0.01067072		
412.2	0.0620473	0.05559925	1002.2	0.00770091		1592.2	0.01812691		2182.2	0.01716115		2772.19	0.01413376		3362.19	0.00570068		3952.18	0.01085351		
412.4	0.06176796	0.05567328	1002.4	0.00683519		1592.4	0.01848778		2182.4	0.01709383		2772.39	0.01350518		3362.39	0.00618977		3952.38	0.01090849		
412.6	0.06137071	0.05574725	1002.6	0.00566239		1592.6	0.01910072		2182.6	0.01654288		2772.59	0.01419128		3362.59	0.00602028		3952.58	0.01116002		
412.8	0.06154423	0.05582118	1002.8	0.00504785		1592.8	0.01887051		2182.8	0.01667256		2772.79	0.01432149		3362.79	0.00645314		3952.78	0.01064654		
413	0.06280788	0.05589506	1003	0.00480006		1593	0.01925335		2183	0.0177168		2772.99	0.01459745		3362.99	0.00720436		3952.98	0.01087839		
413.2	0.06321327	0.05596889	1003.2	0.00465857		1593.2	0.01946843		2183.2	0.01764348		2773.19	0.01493017		3363.19	0.00666389		3953.18	0.01038358		
413.4	0.06385059	0.05604267	1003.4	0.00490731		1593.4	0.01900977		2183.4	0.01873866		2773.39	0.01455686		3363.39	0.00659172		3953.38	0.0100641		
413.6	0.06386681	0.05611641	1003.6	0.00518333		1593.6	0.01815581		2183.6	0.01844151		2773.59	0.01482561		3363.59	0.00601965		3953.58	0.00938245		
413.8	0.06421858	0.05619009	1003.8	0.00514527		1593.8	0.01656028		2183.8	0.01828503		2773.79	0.01509797		3363.79	0.00562378		3953.78	0.01053085		
414	0.06461415	0.05626373	1004	0.00577098		1594	0.01638865		2184	0.01880753		2773.99	0.01476039		3363.99	0.00516066		3953.98	0.01019506		
414.2	0.06497118	0.05633732	1004.2	0.00488116		1594.2	0.0153671		2184.2	0.01885358		2774.19	0.01497413		3364.19	0.00605632		3954.18	0.00985287		
414.4	0.06571647	0.05641086	1004.4	0.00501013		1594.4	0.01482104		2184.4	0.01873713		2774.39	0.01518055		3364.39	0.0061804		3954.38	0.01036548		
414.6	0.06688054	0.05648436	1004.6	0.00566893		1594.6	0.01423561		2184.6	0.0188397		2774.59	0.01448941		3364.59	0.00567306		3954.58	0.01089767		
414.8	0.06758402	0.0565578	1004.8	0.00665451		1594.8	0.01496715		2184.8	0.01785561		2774.79	0.01375115		3364.79	0.00628714		3954.78	0.01121638		
415	0.06769385	0.0566312	1005	0.00711993		1595	0.01468854		2185	0.01829715		2774.99	0.01419563		3364.99	0.00718554		3954.98	0.01119668		
415.2	0.06817413	0.05670455	1005.2	0.00777045		1595.2	0.01393869		2185.2	0.01897259		2775.19	0.01431458		3365.19	0.00755151		3955.18	0.01133207		
415.4	0.06828611	0.05677786	1005.4	0.00716834		1595.4	0.01490707		2185.4	0.01995924		2775.39	0.01385388		3365.39	0.00749966		3955.38	0.01123591		
415.6	0.06668763	0.05685111	1005.6	0.00691454		1595.6	0.01483526		2185.6	0.02068568		2775.59	0.01342563		3365.59	0.00714936		3955.58	0.01095429		
415.8	0.06629864	0.05692432	1005.8	0.00676854		1595.8	0.01479529		2185.8	0.02159903		2775.79	0.01260923		3365.79	0.00711857		3955.78	0.01139106		
416	0.06573114	0.05699748	1006	0.00695874		1596	0.01533532		2186	0.02237789		2775.99	0.01239475		3365.99	0.00768796		3955.98	0.01165101		
416.2	0.06600637	0.05707059	1006.2	0.00664289		1596.2	0.01502038		2186.2	0.02236387		2776.19	0.01316338		3366.19	0.00759183		3956.18	0.01216534		
416.4	0.06595283	0.05714365	1006.4	0.00584905		1596.4	0.01530578		2186.4	0.02178709		2776.39	0.01357092		3366.39	0.00807289		3956.38	0.01314865		
416.6	0.06580987	0.05721667	1006.6	0.00550523		1596.6	0.01412891		2186.6	0.02115831		2776.59	0.01450425		3366.59	0.00780295		3956.58	0.01254968		
416.8	0.0660739	0.05728963	1006.8	0.00593794		1596.8	0.01394362		2186.8	0.02115831		2776.79	0.01424423		3366.79	0.00764949		3956.78	0.01179817		
417	0.06627379	0.05736255	1007	0.00648561		1597	0.01438279		2187	0.02081632		2776.99	0.01490105		3366.99	0.00778708		3956.98	0.01141603		
417.2	0.06611353	0.05743543	1007.2	0.00645678		1597.2	0.01446557		2187.2	0.02088768		2777.19	0.014547		3367.19	0.00731243		3957.18	0.01165259		
417.4	0.06668915	0.05750825	1007.4	0.0059159		1597.4	0.01493417		2187.4	0.02069172		2777.39	0.01381217		3367.39	0.00706456		3957.38	0.01164845		
417.6	0.06700122	0.05758103	1007.6	0.00540587		1597.6	0.01466039		2187.6	0.02001771		2777.59	0.01486234		3367.59	0.00631891		3957.58	0.01160802		
417.8	0.06730938	0.05765376	1007.8	0.00504001		1597.8	0.01531562		2187.8	0.01969258		2777.79	0.01446274		3367.79	0.00593398		3957.78	0.0116603		
418	0.06781542	0.05772644	1008	0.00501876		1598	0.01590382		2188	0.01935799		2777.99	0.01428939		3367.99	0.00617745		3957.98	0.01028851		
418.2	0.06836339	0.05779908	1008.2	0.00531947		1598.2	0.01636866		2188.2	0.01886966		2778.19	0.01513489		3368.19	0.00685246		3958.18	0.01002835		
418.4	0.06910626	0.05787167	1008.4	0.00562197		1598.4	0.01636561		2188.4	0.01852804		2778.39	0.0147091		3368.39	0.00654846		3958.38	0.00994166		
418.6	0.06977301	0.05794421	1008.6	0.00593463		1598.6	0.01767124		2188.6	0.01728787		2778.59	0.01473271		3368.59	0.00625645		3958.58	0.00991878		
418.8	0.06894831	0.0580167	1008.8	0.00608223		1598.8	0.01783992		2188.8	0.01590186		2778.79	0.01555389		3368.79	0.00699782		3958.78	0.00909905		
419	0.06919906	0.05808915	1009	0.00572745		1599	0.01850396		2189	0.01667906		2778.99	0.01666428		3368.99	0.00693504		3958.98	0.00887301		
419.2	0.06882989	0.05816155	1009.2	0.00552104		1599.2	0.01876266		2189.2	0.01693106		2779.19	0.01644026		3369.19	0.00661255		3959.18	0.00863986		
419.4	0.0690675	0.0582339	1009.4	0.00488914		1599.4	0.02047287		2189.4	0.0176994		2779.39	0.0166281		3369.39	0.00679115		3959.38	0.0086756		
419.6	0.06879634	0.0583062	1009.6	0.00508435		1599.6	0.01990061		2189.6	0.01766422		2779.59	0.01707655		3369.59	0.00697246		3959.58	0.00835555		
419.8	0.06826382	0.05837846	1009.8	0.00511379		1599.8	0.01937117		2189.8	0.01807888		2779.79	0.01574152		3369.79	0.00661911		3959.78	0.00843485		
420	0.06825664	0.05845067	1010	0.00460074		1600	0.01953514		2190	0.01860171		2779.99	0.01548452		3369.99	0.00744025		3959.98	0.00891371		
420.2	0.06784165	0.05852283	1010.2	0.00504771		1600.2	0.01927047		2190.2	0.01780316		2780.19	0.0154158		3370.19	0.00733415		3960.18	0.00988461		
420.4	0.06884828	0.05859495	1010.4	0.0056348		1600.4	0.01747096		2190.4	0.01713182		2780.39	0.01511399		3370.39	0.00714079		3960.38	0.00983251		
420.6	0.06925365	0.05866701	1010.6	0.00682878		1600.6	0.0167948		2190.6	0.01773167		2780.59	0.01461138		3370.59	0.00709607		3960.58	0.00969619		
420.8	0.06949562	0.05873904	1010.8	0.00751987		1600.8	0.01667468		2190.8	0.01940937		2780.79	0.01367944		3370.79	0.0062689		3960.78	0.00925717		
421	0.06901909	0.05881101	1011	0.0077522		1601	0.0162115		2191	0.0203849		2780.99	0.01327721		3370.99	0.00640152		3960.98	0.00957622		
421.2	0.06922101	0.05888294	1011.2	0.00760355		1601.2	0.0159548		2191.2	0.02240251		2781.19	0.01278741		3371.19	0.00595195		3961.18	0.0101165		
421.4	0.069859	0.05895482	1011.4	0.00735663		1601.4	0.01599871		2191.4	0.02219493		2781.39	0.01231844		3371.39	0.00549446		3961.38	0.01015701		
421.6	0.06989174	0.05902665	1011.6	0.00746448		1601.6	0.01595836		2191.6	0.02247094		2781.59	0.01228518		3371.59	0.00578285		3961.58	0.01100931		
421.8	0.07031356	0.05909844	1011.8	0.00753614		1601.8	0.01614228		2191.8	0.02245579		2781.79	0.01179505		3371.79	0.006313		3961.78	0.01091921		
422	0.07020996	0.05917018	1012	0.00786076		1602	0.0166735		2192	0.02223545		2781.99	0.01237949		3371.99	0.00642947		3961.98	0.01146217		
422.2	0.07002648	0.05924187	1012.2	0.0072823		1602.2	0.01704507		2192.2	0.02201922		2782.19	0.01295937		3372.19	0.00687332		3962.18	0.01181071		
422.4	0.07052569	0.05931352	1012.4	0.00705978		1602.4	0.01697385		2192.4	0.02179217		2782.39	0.01358751		3372.39	0.00661772		3962.38	0.0122176		
422.6	0.07132964	0.05938512	1012.6	0.00761616		1602.6	0.0175041		2192.6	0.02107355		2782.59	0.01467738		3372.59	0.00623242		3962.58	0.01256849		
422.8	0.07106179	0.05945667	1012.8	0.00814424		1602.8	0.01718453		2192.8	0.0203784		2782.79	0.01593226		3372.79	0.00672791		3962.78	0.01185033		
423	0.07188998	0.05952817	1013	0.00773923		1603	0.0181153		2193	0.02011948		2782.99	0.01631687		3372.99	0.00678285		3962.98	0.01254077		
423.2	0.07092435	0.05959963	1013.2	0.00850612		1603.2	0.01833612		2193.2	0.02014274		2783.19	0.01630145		3373.19	0.00703459		3963.18	0.01257655		
423.4	0.07186793	0.05967105	1013.4	0.00814572		1603.4	0.01924636		2193.4	0.01933755		2783.39	0.01722626		3373.39	0.00744174		3963.38	0.0126671		
423.6	0.07186724	0.05974241	1013.6	0.00807143		1603.6	0.01810299		2193.6	0.01869126		2783.59	0.01745508		3373.59	0.00694844		3963.58	0.01246456		
423.8	0.07152834	0.05981373	1013.8	0.00750827		1603.8	0.01781152		2193.8	0.01849784		2783.79	0.01701321		3373.79	0.00741552		3963.78	0.01239258		
424	0.07238059	0.059885	1014	0.00737103		1604	0.01830115		2194	0.0180816		2783.99	0.01711521		3373.99	0.00810439		3963.98	0.01242088		
424.2	0.07266624	0.05995623	1014.2	0.00843847		1604.2	0.01737082		2194.2	0.01781714		2784.19	0.01657344		3374.19	0.00716669		3964.18	0.01220733		
424.4	0.07388664	0.06002741	1014.4	0.00807679		1604.4	0.01604353		2194.4	0.01761116		2784.39	0.01619464		3374.39	0.0059854		3964.38	0.01138811		
424.6	0.07340843	0.06009854	1014.6	0.00779639		1604.6	0.01608902		2194.6	0.01808541		2784.59	0.01630292		3374.59	0.00567623		3964.58	0.01181989		
424.8	0.07293445	0.06016963	1014.8	0.00706111		1604.8	0.01594135		2194.8	0.01839394		2784.79	0.01573861		3374.79	0.00466467		3964.78	0.01162178		
425	0.07252601	0.06024067	1015	0.00608045		1605	0.01560331		2195	0.01796819		2784.99	0.01526408		3374.99	0.00480981		3964.98	0.01194191		
425.2	0.0719775	0.06031167	1015.2	0.00571436		1605.2	0.01578604		2195.2	0.01793641		2785.19	0.01521953		3375.19	0.00552383		3965.18	0.01152431		
425.4	0.07182302	0.06038261	1015.4	0.00508267		1605.4	0.01551092		2195.4	0.01677918		2785.39	0.01461057		3375.39	0.00528419		3965.38	0.01200229		
425.6	0.0714349	0.06045351	1015.6	0.00440161		1605.6	0.01629727		2195.6	0.0170291		2785.59	0.01409675		3375.59	0.00563987		3965.58	0.01290516		
425.8	0.07061884	0.06052437	1015.8	0.00494426		1605.8	0.0163395		2195.8	0.01733784		2785.79	0.01367969		3375.79	0.0054034		3965.78	0.01280542		
426	0.07032246	0.06059518	1016	0.00446948		1606	0.01781759		2196	0.0173619		2785.99	0.01364182		3375.99	0.00472157		3965.98	0.01269686		
426.2	0.07038759	0.06066594	1016.2	0.00446997		1606.2	0.01827856		2196.2	0.0172983		2786.19	0.01288644		3376.19	0.00414211		3966.18	0.01198498		
426.4	0.07048935	0.06073666	1016.4	0.00477766		1606.4	0.01913811		2196.4	0.01720423		2786.39	0.01257723		3376.39	0.00341461		3966.38	0.01213961		
426.6	0.07098113	0.06080733	1016.6	0.00522687		1606.6	0.01874496		2196.6	0.01761955		2786.59	0.01214883		3376.59	0.00356225		3966.58	0.01218864		
426.8	0.07115829	0.06087795	1016.8	0.00618766		1606.8	0.01912183		2196.8	0.0176756		2786.79	0.01278173		3376.79	0.00365484		3966.78	0.01208064		
427	0.07129017	0.06094853	1017	0.00667673		1607	0.01975658		2197	0.01819455		2786.99	0.0126644		3376.99	0.00368448		3966.98	0.01257496		
427.2	0.07134493	0.06101906	1017.2	0.00783604		1607.2	0.02010805		2197.2	0.01770587		2787.19	0.01324608		3377.19	0.00390822		3967.18	0.01187299		
427.4	0.07210984	0.06108955	1017.4	0.00839563		1607.4	0.02028308		2197.4	0.0168899		2787.39	0.01414876		3377.39	0.00395097		3967.38	0.0116492		
427.6	0.07209999	0.06115999	1017.6	0.00840631		1607.6	0.02001552		2197.6	0.01747521		2787.59	0.01441286		3377.59	0.00379499		3967.58	0.01146323		
427.8	0.07151316	0.06123038	1017.8	0.00822897		1607.8	0.02019788		2197.8	0.01778813		2787.79	0.01491392		3377.79	0.00475367		3967.78	0.0114997		
428	0.07195239	0.06130073	1018	0.00849742		1608	0.02046212		2198	0.01901402		2787.99	0.01437052		3377.99	0.0044901		3967.98	0.01142179		
428.2	0.07155344	0.06137103	1018.2	0.0085542		1608.2	0.01929004		2198.2	0.01938669		2788.19	0.01438597		3378.19	0.00449556		3968.18	0.01184281		
428.4	0.07250213	0.06144129	1018.4	0.00842295		1608.4	0.01916618		2198.4	0.01987637		2788.39	0.01480554		3378.39	0.0044352		3968.38	0.01096109		
428.6	0.07249152	0.0615115	1018.6	0.00828159		1608.6	0.01878852		2198.6	0.02078922		2788.59	0.01443649		3378.59	0.00541124		3968.58	0.01108779		
428.8	0.07217895	0.06158166	1018.8	0.00805363		1608.8	0.0187755		2198.8	0.02119778		2788.79	0.0146189		3378.79	0.0060598		3968.78	0.01070112		
429	0.07148068	0.06165178	1019	0.00773425		1609	0.01798719		2199	0.02169928		2788.99	0.01454746		3378.99	0.00656444		3968.98	0.00988786		
429.2	0.07032396	0.06172186	1019.2	0.00800126		1609.2	0.01765028		2199.2	0.02175582		2789.19	0.01436191		3379.19	0.0076612		3969.18	0.00965631		
429.4	0.07043458	0.06179188	1019.4	0.00817592		1609.4	0.01682517		2199.4	0.02248491		2789.39	0.01414337		3379.39	0.00710439		3969.38	0.00963922		
429.6	0.07027365	0.06186187	1019.6	0.0080566		1609.6	0.01752893		2199.6	0.02331729		2789.59	0.01402167		3379.59	0.00664741		3969.58	0.0094539		
429.8	0.07012639	0.0619318	1019.8	0.00867905		1609.8	0.01686454		2199.8	0.02357691		2789.79	0.01348375		3379.79	0.00679799		3969.78	0.00890442		
430	0.07103702	0.06200169	1020	0.00766028		1610	0.016993		2200	0.0231627		2789.99	0.01365236		3379.99	0.00665521		3969.98	0.00870175		
430.2	0.07086099	0.06207154	1020.2	0.0074204		1610.2	0.01635675		2200.2	0.0224405		2790.19	0.01336298		3380.19	0.0068514		3970.18	0.00924722		
430.4	0.0715381	0.06214133	1020.4	0.00719264		1610.4	0.01629558		2200.4	0.02225051		2790.39	0.01387819		3380.39	0.00729974		3970.38	0.00948559		
430.6	0.07308211	0.06221109	1020.6	0.00774739		1610.6	0.01556746		2200.6	0.0222174		2790.59	0.01394278		3380.59	0.00799721		3970.58	0.00974118		
430.8	0.0736373	0.0622808	1020.8	0.00826415		1610.8	0.01562244		2200.8	0.02110485		2790.79	0.01487063		3380.79	0.00746077		3970.78	0.0097288		
431	0.07365614	0.06235046	1021	0.00785644		1611	0.01574007		2201	0.0204105		2790.99	0.01542377		3380.99	0.00722485		3970.98	0.0098236		
431.2	0.07422355	0.06242008	1021.2	0.00731488		1611.2	0.01519318		2201.2	0.01886241		2791.19	0.0162509		3381.19	0.0062598		3971.18	0.00943022		
431.4	0.07395795	0.06248965	1021.4	0.0075796		1611.4	0.01588564		2201.4	0.01800561		2791.39	0.01619716		3381.39	0.00596717		3971.38	0.01004746		
431.6	0.07402215	0.06255917	1021.6	0.00713379		1611.6	0.01705913		2201.6	0.01769523		2791.59	0.0165203		3381.59	0.00538451		3971.58	0.0105011		
431.8	0.07334107	0.06262865	1021.8	0.00688382		1611.8	0.01795303		2201.8	0.01790969		2791.79	0.01709771		3381.79	0.00527186		3971.78	0.01108381		
432	0.07364573	0.06269809	1022	0.00651904		1612	0.01885301		2202	0.0184132		2791.99	0.01652173		3381.99	0.00487493		3971.98	0.01195522		
432.2	0.07266136	0.06276748	1022.2	0.00624681		1612.2	0.01865216		2202.2	0.01888839		2792.19	0.0164154		3382.19	0.00499652		3972.18	0.01172267		
432.4	0.07243285	0.06283682	1022.4	0.00649025		1612.4	0.01888283		2202.4	0.01958525		2792.39	0.01579615		3382.39	0.00474026		3972.38	0.01106223		
432.6	0.07212222	0.06290612	1022.6	0.00620234		1612.6	0.01871598		2202.6	0.01971696		2792.59	0.0153523		3382.59	0.0046628		3972.58	0.01195265		
432.8	0.07168154	0.06297538	1022.8	0.00633305		1612.8	0.01927358		2202.8	0.01995388		2792.79	0.01603346		3382.79	0.00479751		3972.78	0.01135331		
433	0.07077109	0.06304459	1023	0.00593535		1613	0.0189363		2203	0.0204154		2792.99	0.01554166		3382.99	0.00456289		3972.98	0.01114152		
433.2	0.07018934	0.06311375	1023.2	0.00549534		1613.2	0.01860489		2203.2	0.02089847		2793.19	0.0154374		3383.19	0.00455488		3973.18	0.01108776		
433.4	0.07034464	0.06318287	1023.4	0.00555831		1613.4	0.01864903		2203.4	0.02080256		2793.39	0.01554931		3383.39	0.00374598		3973.38	0.01067704		
433.6	0.0700632	0.06325194	1023.6	0.00482925		1613.6	0.01942703		2203.6	0.02062924		2793.59	0.01563913		3383.59	0.00359373		3973.58	0.01018814		
433.8	0.07053432	0.06332097	1023.8	0.00516341		1613.8	0.01850999		2203.8	0.02030306		2793.79	0.01593628		3383.79	0.00452451		3973.78	0.0098442		
434	0.07131168	0.06338995	1024	0.00499124		1614	0.01791956		2204	0.0196593		2793.99	0.01606394		3383.99	0.00493017		3973.98	0.01032467		
434.2	0.07130049	0.06345889	1024.2	0.00564366		1614.2	0.01734399		2204.2	0.01948915		2794.19	0.01589077		3384.19	0.00516347		3974.18	0.01019909		
434.4	0.07232382	0.06352779	1024.4	0.00590288		1614.4	0.01711819		2204.4	0.02047021		2794.39	0.01602103		3384.39	0.00558107		3974.38	0.01015361		
434.6	0.07370282	0.06359663	1024.6	0.00586121		1614.6	0.01669186		2204.6	0.02059012		2794.59	0.01543486		3384.59	0.00587273		3974.58	0.01058392		
434.8	0.07385527	0.06366544	1024.8	0.00509991		1614.8	0.01598284		2204.8	0.02161485		2794.79	0.01521333		3384.79	0.00531283		3974.78	0.01001094		
435	0.07483416	0.0637342	1025	0.00436389		1615	0.01565785		2205	0.02143654		2794.99	0.01581191		3384.99	0.00480174		3974.98	0.00979614		
435.2	0.07536101	0.06380291	1025.2	0.0048273		1615.2	0.01545047		2205.2	0.02154865		2795.19	0.01588729		3385.19	0.00479283		3975.18	0.00901717		
435.4	0.07515139	0.06387158	1025.4	0.00576376		1615.4	0.01633461		2205.4	0.02077704		2795.39	0.01589049		3385.39	0.00542091		3975.38	0.00949836		
435.6	0.0750732	0.0639402	1025.6	0.00639198		1615.6	0.01672559		2205.6	0.02105226		2795.59	0.01635088		3385.59	0.00572641		3975.58	0.01009902		
435.8	0.07411399	0.06400878	1025.8	0.00674284		1615.8	0.01726254		2205.8	0.02141872		2795.79	0.0153521		3385.79	0.00601721		3975.78	0.01134694		
436	0.07435157	0.06407732	1026	0.00643748		1616	0.01716649		2206	0.02104538		2795.99	0.01525346		3385.99	0.0055631		3975.98	0.01248305		
436.2	0.07309528	0.06414581	1026.2	0.00711925		1616.2	0.01647983		2206.2	0.02131558		2796.19	0.01476326		3386.19	0.00569075		3976.18	0.01266392		
436.4	0.07333963	0.06421425	1026.4	0.00747262		1616.4	0.01646171		2206.4	0.02039025		2796.39	0.01421486		3386.39	0.00609801		3976.38	0.01369395		
436.6	0.07396722	0.06428265	1026.6	0.00759573		1616.6	0.01694256		2206.6	0.02111276		2796.59	0.01520207		3386.59	0.00613672		3976.58	0.01359661		
436.8	0.07349548	0.06435101	1026.8	0.00782552		1616.8	0.01698422		2206.8	0.02154379		2796.79	0.01501628		3386.79	0.00727998		3976.78	0.01351876		
437	0.07354399	0.06441932	1027	0.00766666		1617	0.01548051		2207	0.02072125		2796.99	0.01496162		3386.99	0.00746262		3976.98	0.01309592		
437.2	0.07377255	0.06448758	1027.2	0.00735253		1617.2	0.01542303		2207.2	0.02067349		2797.19	0.01489074		3387.19	0.0076617		3977.18	0.01283811		
437.4	0.07386608	0.06455581	1027.4	0.00757834		1617.4	0.0160951		2207.4	0.02009684		2797.39	0.01544207		3387.39	0.00790271		3977.38	0.01267775		
437.6	0.07362281	0.06462398	1027.6	0.0078779		1617.6	0.01601993		2207.6	0.01964513		2797.59	0.01541339		3387.59	0.00842586		3977.58	0.01217915		
437.8	0.07405627	0.06469212	1027.8	0.00838399		1617.8	0.01599029		2207.8	0.01917338		2797.79	0.0152985		3387.79	0.00855104		3977.78	0.01187457		
438	0.07421121	0.0647602	1028	0.00804724		1618	0.01662372		2208	0.01958648		2797.99	0.01510618		3387.99	0.00879786		3977.98	0.01165668		
438.2	0.07399454	0.06482825	1028.2	0.00839398		1618.2	0.01671426		2208.2	0.01970014		2798.19	0.01482696		3388.19	0.00872093		3978.18	0.01100358		
438.4	0.07391806	0.06489625	1028.4	0.00843118		1618.4	0.01783631		2208.4	0.02054661		2798.39	0.01499873		3388.39	0.0086949		3978.38	0.01046533		
438.6	0.07437515	0.0649642	1028.6	0.00875619		1618.6	0.01866715		2208.6	0.02036355		2798.59	0.01437951		3388.59	0.00885435		3978.58	0.00950874		
438.8	0.07418946	0.06503211	1028.8	0.00848411		1618.8	0.01957523		2208.8	0.02125501		2798.79	0.01418801		3388.79	0.00873334		3978.78	0.00903932		
439	0.07420541	0.06509998	1029	0.00873512		1619	0.01930819		2209	0.02113974		2798.99	0.01492137		3388.99	0.0083611		3978.98	0.00829066		
439.2	0.07320194	0.0651678	1029.2	0.00917242		1619.2	0.01948369		2209.2	0.02123559		2799.19	0.01548575		3389.19	0.00841096		3979.18	0.00787377		
439.4	0.07354769	0.06523558	1029.4	0.00912649		1619.4	0.01980137		2209.4	0.02052878		2799.39	0.01548657		3389.39	0.00882393		3979.38	0.00861363		
439.6	0.07284702	0.06530331	1029.6	0.00946916		1619.6	0.01974257		2209.6	0.02048544		2799.59	0.01574233		3389.59	0.00858602		3979.58	0.00912313		
439.8	0.07276816	0.065371	1029.8	0.00964326		1619.8	0.02005794		2209.8	0.02032661		2799.79	0.01522193		3389.79	0.00849437		3979.78	0.01059223		
440	0.07307911	0.06543865	1030	0.0093527		1620	0.01956743		2210	0.01979729		2799.99	0.01551409		3389.99	0.0077933		3979.98	0.01105901		
440.2	0.07241849	0.06550625	1030.2	0.00956583		1620.2	0.01828931		2210.2	0.0200873		2800.19	0.01413617		3390.19	0.00745136		3980.18	0.01156538		
440.4	0.07271432	0.06557381	1030.4	0.00990304		1620.4	0.01782027		2210.4	0.02020619		2800.39	0.01382892		3390.39	0.0072176		3980.38	0.01203683		
440.6	0.07282596	0.06564132	1030.6	0.00972694		1620.6	0.0171962		2210.6	0.02113373		2800.59	0.01405016		3390.59	0.00741071		3980.58	0.01221416		
440.8	0.07281703	0.06570879	1030.8	0.00969674		1620.8	0.01539223		2210.8	0.02135643		2800.79	0.01326736		3390.79	0.00692931		3980.78	0.01265254		
441	0.07337316	0.06577621	1031	0.00980704		1621	0.01446667		2211	0.02127942		2800.99	0.0135537		3390.99	0.00604426		3980.98	0.01212033		
441.2	0.07333099	0.06584359	1031.2	0.00950421		1621.2	0.0149085		2211.2	0.0219826		2801.19	0.01353616		3391.19	0.00551479		3981.18	0.01238841		
441.4	0.072755	0.06591093	1031.4	0.00951176		1621.4	0.01479766		2211.4	0.02233786		2801.39	0.01390166		3391.39	0.00488553		3981.38	0.0126268		
441.6	0.0726986	0.06597822	1031.6	0.00945144		1621.6	0.01472409		2211.6	0.02222913		2801.59	0.01357513		3391.59	0.00493379		3981.58	0.01288396		
441.8	0.07261886	0.06604547	1031.8	0.00854953		1621.8	0.01590986		2211.8	0.02209045		2801.79	0.01409356		3391.79	0.00453651		3981.78	0.01298671		
442	0.07233575	0.06611268	1032	0.00858998		1622	0.016927		2212	0.02271365		2801.99	0.01420028		3391.99	0.00456186		3981.98	0.01240131		
442.2	0.07274278	0.06617984	1032.2	0.00951749		1622.2	0.0169994		2212.2	0.02270531		2802.19	0.01422922		3392.19	0.00427742		3982.18	0.01196314		
442.4	0.07323638	0.06624695	1032.4	0.00988706		1622.4	0.0178964		2212.4	0.02282348		2802.39	0.01486416		3392.39	0.00414817		3982.38	0.01137406		
442.6	0.07345482	0.06631403	1032.6	0.00976677		1622.6	0.01860983		2212.6	0.02272212		2802.59	0.0147716		3392.59	0.00398672		3982.58	0.0113518		
442.8	0.07347901	0.06638106	1032.8	0.00900898		1622.8	0.01919085		2212.8	0.02258914		2802.79	0.01501599		3392.79	0.00369868		3982.78	0.01150898		
443	0.074211	0.06644804	1033	0.00974532		1623	0.01929963		2213	0.0224879		2802.99	0.01624744		3392.99	0.00379554		3982.98	0.01127748		
443.2	0.07427737	0.06651498	1033.2	0.00904117		1623.2	0.01992408		2213.2	0.02103789		2803.19	0.01635153		3393.19	0.00447605		3983.18	0.01108221		
443.4	0.07538107	0.06658188	1033.4	0.00982455		1623.4	0.02035964		2213.4	0.02056209		2803.39	0.01629413		3393.39	0.00603319		3983.38	0.01075381		
443.6	0.07522898	0.06664874	1033.6	0.01035737		1623.6	0.02044477		2213.6	0.02050961		2803.59	0.01680427		3393.59	0.00634021		3983.58	0.01124168		
443.8	0.07545051	0.06671555	1033.8	0.01075574		1623.8	0.02041008		2213.8	0.01961569		2803.79	0.01623932		3393.79	0.00756882		3983.78	0.01192276		
444	0.07556152	0.06678232	1034	0.01064806		1624	0.02011877		2214	0.01875335		2803.99	0.01497951		3393.99	0.00727733		3983.98	0.01153065		
444.2	0.07491557	0.06684904	1034.2	0.010287		1624.2	0.01917879		2214.2	0.01858413		2804.19	0.0140816		3394.19	0.00777093		3984.18	0.01150895		
444.4	0.07501016	0.06691572	1034.4	0.01048359		1624.4	0.01947766		2214.4	0.0183182		2804.39	0.01401002		3394.39	0.0081996		3984.38	0.01134281		
444.6	0.07525291	0.06698236	1034.6	0.00981325		1624.6	0.01947306		2214.6	0.01771201		2804.59	0.01356106		3394.59	0.00815785		3984.58	0.01129758		
444.8	0.07491681	0.06704895	1034.8	0.00937541		1624.8	0.01944421		2214.8	0.01836563		2804.79	0.01295531		3394.79	0.00721702		3984.78	0.01088438		
445	0.07519518	0.0671155	1035	0.00845969		1625	0.01962398		2215	0.01823363		2804.99	0.01277118		3394.99	0.00747939		3984.98	0.01051125		
445.2	0.07428957	0.06718201	1035.2	0.00780415		1625.2	0.01983691		2215.2	0.01818395		2805.19	0.01199998		3395.19	0.00737621		3985.18	0.00964746		
445.4	0.07318822	0.06724847	1035.4	0.00691025		1625.4	0.01931697		2215.4	0.01907195		2805.39	0.01228928		3395.39	0.00769045		3985.38	0.01014836		
445.6	0.07314844	0.06731489	1035.6	0.00659739		1625.6	0.01916328		2215.6	0.01933794		2805.59	0.01239144		3395.59	0.00819234		3985.58	0.01083842		
445.8	0.07326069	0.06738127	1035.8	0.00617959		1625.8	0.01894999		2215.8	0.01955657		2805.79	0.01286152		3395.79	0.00753377		3985.78	0.00998089		
446	0.07334389	0.0674476	1036	0.00620779		1626	0.01857941		2216	0.01990991		2805.99	0.01273627		3395.99	0.00658171		3985.98	0.01015343		
446.2	0.07393257	0.06751389	1036.2	0.00626743		1626.2	0.01753485		2216.2	0.02061496		2806.19	0.01344016		3396.19	0.00587104		3986.18	0.00989382		
446.4	0.0745804	0.06758013	1036.4	0.00600071		1626.4	0.01769282		2216.4	0.02074409		2806.39	0.01400886		3396.39	0.00580992		3986.38	0.00989968		
446.6	0.07415808	0.06764634	1036.6	0.00557419		1626.6	0.01799531		2216.6	0.0214317		2806.59	0.01421083		3396.59	0.00515411		3986.58	0.0095271		
446.8	0.07465631	0.0677125	1036.8	0.00574082		1626.8	0.01810504		2216.8	0.02113784		2806.79	0.01482775		3396.79	0.00542844		3986.78	0.00933462		
447	0.07554281	0.06777861	1037	0.00736285		1627	0.01798781		2217	0.02148726		2806.99	0.01570013		3396.99	0.00604042		3986.98	0.00914681		
447.2	0.07551642	0.06784469	1037.2	0.00714317		1627.2	0.01754695		2217.2	0.02026637		2807.19	0.01556934		3397.19	0.00631855		3987.18	0.00886726		
447.4	0.07546634	0.06791072	1037.4	0.00795299		1627.4	0.01722484		2217.4	0.0204882		2807.39	0.01689579		3397.39	0.00694779		3987.38	0.00963303		
447.6	0.07479887	0.06797671	1037.6	0.00812826		1627.6	0.01693894		2217.6	0.02008741		2807.59	0.01680442		3397.59	0.00687992		3987.58	0.01019335		
447.8	0.0745454	0.06804265	1037.8	0.00779603		1627.8	0.016238		2217.8	0.01885406		2807.79	0.01643615		3397.79	0.0067168		3987.78	0.01071344		
448	0.0741591	0.06810855	1038	0.0076128		1628	0.01618179		2218	0.01862151		2807.99	0.01599664		3397.99	0.00614492		3987.98	0.01032991		
448.2	0.0734336	0.06817441	1038.2	0.00728804		1628.2	0.0160022		2218.2	0.01800492		2808.19	0.0165023		3398.19	0.00637564		3988.18	0.01097683		
448.4	0.07365588	0.06824022	1038.4	0.00699906		1628.4	0.01622583		2218.4	0.01776717		2808.39	0.01634893		3398.39	0.00540287		3988.38	0.01166724		
448.6	0.07357318	0.068306	1038.6	0.00599657		1628.6	0.01652489		2218.6	0.01760397		2808.59	0.01572063		3398.59	0.00472413		3988.58	0.01190855		
448.8	0.07395041	0.06837173	1038.8	0.00525775		1628.8	0.01620299		2218.8	0.01819027		2808.79	0.01506971		3398.79	0.00496075		3988.78	0.01153374		
449	0.07431245	0.06843741	1039	0.00471259		1629	0.01688458		2219	0.01793245		2808.99	0.01511066		3398.99	0.00450725		3988.98	0.0116055		
449.2	0.0735378	0.06850306	1039.2	0.00467121		1629.2	0.01721364		2219.2	0.01795085		2809.19	0.01413011		3399.19	0.00465148		3989.18	0.01199923		
449.4	0.07362623	0.06856866	1039.4	0.00462004		1629.4	0.01734951		2219.4	0.0181439		2809.39	0.01404744		3399.39	0.0043961		3989.38	0.01355223		
449.6	0.07426932	0.06863421	1039.6	0.00529201		1629.6	0.01844077		2219.6	0.01782459		2809.59	0.01340327		3399.59	0.00397121		3989.58	0.01354906		
449.8	0.07490197	0.06869973	1039.8	0.00523045		1629.8	0.01915674		2219.8	0.01770012		2809.79	0.01422235		3399.79	0.0033847		3989.78	0.01351116		
450	0.07560421	0.0687652	1040	0.00588796		1630	0.01970693		2220	0.01813646		2809.99	0.01396786		3399.99	0.00284394		3989.98	0.01379372		
450.2	0.07637226	0.06883063	1040.2	0.00646943		1630.2	0.02012301		2220.2	0.01860751		2810.19	0.01409236		3400.19	0.00321902		3990.18	0.01266722		
450.4	0.07767894	0.06889602	1040.4	0.00646415		1630.4	0.02056723		2220.4	0.01944114		2810.39	0.0142459		3400.39	0.00405812		3990.38	0.01239349		
450.6	0.07781021	0.06896136	1040.6	0.00756361		1630.6	0.0204261		2220.6	0.02022207		2810.59	0.01471753		3400.59	0.00437324		3990.58	0.01215773		
450.8	0.07883025	0.06902666	1040.8	0.00855804		1630.8	0.01988467		2220.8	0.02010466		2810.79	0.01569357		3400.79	0.00494428		3990.78	0.01276496		
451	0.0786384	0.06909192	1041	0.01011777		1631	0.02006189		2221	0.02061976		2810.99	0.0160439		3400.99	0.00507364		3990.98	0.01332119		
451.2	0.07881281	0.06915714	1041.2	0.00950167		1631.2	0.01963741		2221.2	0.01976875		2811.19	0.01716084		3401.19	0.0051802		3991.18	0.01357646		
451.4	0.0782159	0.06922231	1041.4	0.00975948		1631.4	0.01940948		2221.4	0.02023921		2811.39	0.01749271		3401.39	0.00573833		3991.38	0.01375049		
451.6	0.07823998	0.06928744	1041.6	0.010169		1631.6	0.01862491		2221.6	0.01972344		2811.59	0.01654383		3401.59	0.00549767		3991.58	0.01338401		
451.8	0.07815418	0.06935253	1041.8	0.01006557		1631.8	0.01759208		2221.8	0.01955206		2811.79	0.01640527		3401.79	0.0054953		3991.78	0.01321062		
452	0.07752866	0.06941758	1042	0.01063827		1632	0.01781494		2222	0.01974689		2811.99	0.01700506		3401.99	0.00565009		3991.98	0.01295371		
452.2	0.076884	0.06948258	1042.2	0.01010563		1632.2	0.01754872		2222.2	0.02018338		2812.19	0.01697568		3402.19	0.00531323		3992.18	0.01347365		
452.4	0.0766056	0.06954754	1042.4	0.00964622		1632.4	0.01722884		2222.4	0.02138367		2812.39	0.01650139		3402.39	0.00422336		3992.38	0.01404613		
452.6	0.07709778	0.06961246	1042.6	0.01005221		1632.6	0.01708895		2222.6	0.02172858		2812.59	0.01641135		3402.59	0.00380333		3992.58	0.01354636		
452.8	0.07662265	0.06967734	1042.8	0.00986692		1632.8	0.01655181		2222.8	0.02243781		2812.79	0.0157271		3402.79	0.00342212		3992.78	0.01370486		
453	0.07598344	0.06974217	1043	0.00952752		1633	0.01781262		2223	0.02268881		2812.99	0.01503863		3402.99	0.00309156		3992.98	0.01340954		
453.2	0.07540264	0.06980696	1043.2	0.0092839		1633.2	0.01809655		2223.2	0.02372065		2813.19	0.01362033		3403.19	0.00411101		3993.18	0.01356484		
453.4	0.07563936	0.06987171	1043.4	0.00907268		1633.4	0.01890597		2223.4	0.0229541		2813.39	0.01354454		3403.39	0.00421195		3993.38	0.01380722		
453.6	0.07640877	0.06993642	1043.6	0.00961434		1633.6	0.01925884		2223.6	0.02294449		2813.59	0.01334843		3403.59	0.00414757		3993.58	0.01224969		
453.8	0.0767704	0.07000109	1043.8	0.00948697		1633.8	0.01893329		2223.8	0.02315915		2813.79	0.0141948		3403.79	0.00429181		3993.78	0.01245957		
454	0.07713275	0.07006571	1044	0.00973486		1634	0.01844672		2224	0.02287238		2813.99	0.01375456		3403.99	0.00469068		3993.98	0.01137891		
454.2	0.07686951	0.07013029	1044.2	0.01008486		1634.2	0.01883675		2224.2	0.02320815		2814.19	0.01356982		3404.19	0.00509768		3994.18	0.01129056		
454.4	0.07657686	0.07019483	1044.4	0.01050746		1634.4	0.01830373		2224.4	0.02370801		2814.39	0.01382547		3404.39	0.00565111		3994.38	0.01165722		
454.6	0.07646601	0.07025932	1044.6	0.01126622		1634.6	0.01861514		2224.6	0.0237708		2814.59	0.01444451		3404.59	0.00575218		3994.58	0.01240594		
454.8	0.07618132	0.07032378	1044.8	0.01105604		1634.8	0.01849114		2224.8	0.02282394		2814.79	0.01488351		3404.79	0.00542509		3994.78	0.01265717		
455	0.07568912	0.07038819	1045	0.01113939		1635	0.01894285		2225	0.02211267		2814.99	0.01484999		3404.99	0.00590707		3994.98	0.01275508		
455.2	0.07655131	0.07045256	1045.2	0.01071666		1635.2	0.01832022		2225.2	0.02084438		2815.19	0.01558109		3405.19	0.00615941		3995.18	0.01212804		
455.4	0.07768863	0.07051689	1045.4	0.01097386		1635.4	0.01852351		2225.4	0.02022249		2815.39	0.01507638		3405.39	0.00647984		3995.38	0.01213225		
455.6	0.07785197	0.07058117	1045.6	0.01052904		1635.6	0.01884128		2225.6	0.01962234		2815.59	0.01545315		3405.59	0.00681484		3995.58	0.01191083		
455.8	0.07819824	0.07064542	1045.8	0.01068246		1635.8	0.01909292		2225.8	0.01962437		2815.79	0.01568398		3405.79	0.00744968		3995.78	0.01178169		
456	0.07775926	0.07070962	1046	0.01025003		1636	0.0195013		2226	0.01993933		2815.99	0.01602837		3405.99	0.00734613		3995.98	0.01158063		
456.2	0.0776002	0.07077378	1046.2	0.01023815		1636.2	0.01852154		2226.2	0.02052536		2816.19	0.01532311		3406.19	0.00682198		3996.18	0.0114467		
456.4	0.07769335	0.0708379	1046.4	0.01065091		1636.4	0.01767177		2226.4	0.02114883		2816.39	0.01523617		3406.39	0.00640033		3996.38	0.01112132		
456.6	0.07842632	0.07090197	1046.6	0.01015196		1636.6	0.01714403		2226.6	0.02122969		2816.59	0.01490538		3406.59	0.00675024		3996.58	0.01090377		
456.8	0.07874595	0.07096601	1046.8	0.00926293		1636.8	0.01835552		2226.8	0.02208468		2816.79	0.01455434		3406.79	0.00695503		3996.78	0.01147555		
457	0.07891866	0.07103	1047	0.00920762		1637	0.01911633		2227	0.02294143		2816.99	0.01419549		3406.99	0.0074602		3996.98	0.01069724		
457.2	0.07965077	0.07109395	1047.2	0.00827987		1637.2	0.01891198		2227.2	0.02300488		2817.19	0.01414567		3407.19	0.00745933		3997.18	0.01072178		
457.4	0.08081902	0.07115786	1047.4	0.00822021		1637.4	0.01900632		2227.4	0.02170948		2817.39	0.01499192		3407.39	0.00680094		3997.38	0.01084211		
457.6	0.08144328	0.07122173	1047.6	0.00867066		1637.6	0.01822408		2227.6	0.02198838		2817.59	0.01494065		3407.59	0.00602579		3997.58	0.0094444		
457.8	0.0810704	0.07128556	1047.8	0.00842821		1637.8	0.01849531		2227.8	0.02233803		2817.79	0.01563198		3407.79	0.00599264		3997.78	0.00971155		
458	0.08149865	0.07134934	1048	0.00804876		1638	0.01856861		2228	0.02198712		2817.99	0.01571349		3407.99	0.00563403		3997.98	0.00955651		
458.2	0.08105207	0.07141308	1048.2	0.00861427		1638.2	0.01861156		2228.2	0.02272024		2818.19	0.01551979		3408.19	0.00502781		3998.18	0.00967039		
458.4	0.0808581	0.07147678	1048.4	0.00822942		1638.4	0.01796306		2228.4	0.02257391		2818.39	0.01598648		3408.39	0.00475518		3998.38	0.01000078		
458.6	0.08042	0.07154044	1048.6	0.00732756		1638.6	0.01816659		2228.6	0.02249851		2818.59	0.01603126		3408.59	0.00435519		3998.58	0.01001035		
458.8	0.07971003	0.07160406	1048.8	0.00716259		1638.8	0.01860981		2228.8	0.02198059		2818.79	0.01671488		3408.79	0.00483084		3998.78	0.00868831		
459	0.07965856	0.07166764	1049	0.00644982		1639	0.01892595		2229	0.02177983		2818.99	0.01716478		3408.99	0.00563618		3998.98	0.0092272		
459.2	0.07947242	0.07173117	1049.2	0.00638003		1639.2	0.01941659		2229.2	0.02154941		2819.19	0.01764022		3409.19	0.00480015		3999.18	0.00921345		
459.4	0.07959292	0.07179467	1049.4	0.00625028		1639.4	0.01930974		2229.4	0.02147322		2819.39	0.0178033		3409.39	0.00487691		3999.38	0.0099916		
459.6	0.07750138	0.07185812	1049.6	0.00579951		1639.6	0.01975815		2229.6	0.02144307		2819.59	0.01789662		3409.59	0.00430466		3999.58	0.01078556		
459.8	0.07725663	0.07192153	1049.8	0.00587966		1639.8	0.01945129		2229.8	0.02175		2819.79	0.01739015		3409.79	0.00443078		3999.78	0.0110819		
460	0.07583924	0.0719849	1050	0.00624773		1640	0.01915532		2230	0.02177187		2819.99	0.01768767		3409.99	0.0044459		3999.98	0.01095194		
460.2	0.07582941	0.07204823	1050.2	0.00627022		1640.2	0.01928387		2230.2	0.02209011		2820.19	0.01726006		3410.19	0.00486045		4000.18	0.01105371		
460.4	0.07597197	0.07211151	1050.4	0.00663787		1640.4	0.01959547		2230.4	0.02162621		2820.39	0.01685541		3410.39	0.00566529		4000.38	0.01159945		
460.6	0.0765882	0.07217476	1050.6	0.00630184		1640.6	0.02150121		2230.6	0.02180555		2820.59	0.01686178		3410.59	0.00590801		4000.58	0.01310352		
460.8	0.07704458	0.07223796	1050.8	0.00669996		1640.8	0.02291359		2230.8	0.02160489		2820.79	0.01708403		3410.79	0.00639982		4000.78	0.01361638		
461	0.07682285	0.07230112	1051	0.00723279		1641	0.02271576		2231	0.02158642		2820.99	0.01726783		3410.99	0.00683582		4000.98	0.01356121		
461.2	0.07725373	0.07236424	1051.2	0.00728645		1641.2	0.02287177		2231.2	0.02099868		2821.19	0.01747938		3411.19	0.00634438		4001.18	0.01313769		
461.4	0.07794244	0.07242733	1051.4	0.00811921		1641.4	0.02222592		2231.4	0.02068691		2821.39	0.01788857		3411.39	0.00631324		4001.38	0.01260527		
461.6	0.07834529	0.07249036	1051.6	0.00831483		1641.6	0.02189916		2231.6	0.0211229		2821.59	0.01802038		3411.59	0.00698401		4001.58	0.01227503		
461.8	0.07856949	0.07255336	1051.8	0.00835183		1641.8	0.02232861		2231.8	0.02115411		2821.79	0.01848737		3411.79	0.00736241		4001.78	0.01267593		
462	0.07971018	0.07261632	1052	0.00876104		1642	0.02161733		2232	0.02058741		2821.99	0.0180328		3411.99	0.00732592		4001.98	0.0130218		
462.2	0.07946103	0.07267923	1052.2	0.00933749		1642.2	0.02133612		2232.2	0.02139335		2822.19	0.01800976		3412.19	0.00816521		4002.18	0.01180898		
462.4	0.07889537	0.07274211	1052.4	0.00917037		1642.4	0.02074053		2232.4	0.02209449		2822.39	0.0178895		3412.39	0.00787593		4002.38	0.01162517		
462.6	0.07739001	0.07280494	1052.6	0.00908222		1642.6	0.02069562		2232.6	0.02201606		2822.59	0.01766395		3412.59	0.00876958		4002.58	0.01119041		
462.8	0.07684825	0.07286773	1052.8	0.00967474		1642.8	0.0201057		2232.8	0.02239569		2822.79	0.01767559		3412.79	0.00957591		4002.78	0.01049379		
463	0.07660506	0.07293049	1053	0.00929614		1643	0.01919544		2233	0.02232936		2822.99	0.01701499		3412.99	0.00928446		4002.98	0.01141862		
463.2	0.07563644	0.0729932	1053.2	0.00946914		1643.2	0.01841793		2233.2	0.02195826		2823.19	0.01684811		3413.19	0.00827067		4003.18	0.0114495		
463.4	0.07561489	0.07305587	1053.4	0.0095216		1643.4	0.01760455		2233.4	0.0219493		2823.39	0.01601456		3413.39	0.00745306		4003.38	0.01271348		
463.6	0.07532746	0.07311849	1053.6	0.0088242		1643.6	0.01743509		2233.6	0.02125313		2823.59	0.01611237		3413.59	0.00661412		4003.58	0.01278834		
463.8	0.07631271	0.07318108	1053.8	0.00984215		1643.8	0.0177975		2233.8	0.0210971		2823.79	0.01633118		3413.79	0.00750503		4003.78	0.0125807		
464	0.07613367	0.07324363	1054	0.00973327		1644	0.01817491		2234	0.02119045		2823.99	0.01646275		3413.99	0.00677631		4003.98	0.01264076		
464.2	0.07721341	0.07330614	1054.2	0.00874181		1644.2	0.01831288		2234.2	0.02147711		2824.19	0.01549335		3414.19	0.00638719		4004.18	0.01214485		
464.4	0.07816358	0.0733686	1054.4	0.00962178		1644.4	0.01825469		2234.4	0.02102791		2824.39	0.01526416		3414.39	0.00585938		4004.38	0.01268642		
464.6	0.07855193	0.07343103	1054.6	0.00932617		1644.6	0.01966757		2234.6	0.02131529		2824.59	0.01516568		3414.59	0.00587211		4004.58	0.01252253		
464.8	0.07921089	0.07349341	1054.8	0.00901666		1644.8	0.01964772		2234.8	0.02077979		2824.79	0.01483947		3414.79	0.00605431		4004.78	0.01212188		
465	0.07915632	0.07355575	1055	0.00896648		1645	0.01965787		2235	0.02048658		2824.99	0.01492101		3414.99	0.00605754		4004.98	0.01187086		
465.2	0.07883652	0.07361805	1055.2	0.00890934		1645.2	0.01894322		2235.2	0.02056759		2825.19	0.01474321		3415.19	0.00584483		4005.18	0.0115334		
465.4	0.08004578	0.07368032	1055.4	0.00847158		1645.4	0.01897298		2235.4	0.01998072		2825.39	0.01532983		3415.39	0.00696513		4005.38	0.0116944		
465.6	0.08009072	0.07374254	1055.6	0.00867146		1645.6	0.0199724		2235.6	0.02092198		2825.59	0.01584371		3415.59	0.00728541		4005.58	0.0125707		
465.8	0.08014899	0.07380472	1055.8	0.00920274		1645.8	0.02051389		2235.8	0.02109484		2825.79	0.01558179		3415.79	0.0065604		4005.78	0.01292711		
466	0.08014653	0.07386686	1056	0.00927136		1646	0.02047325		2236	0.02072005		2825.99	0.01602381		3415.99	0.00585701		4005.98	0.01351023		
466.2	0.07949775	0.07392896	1056.2	0.00942852		1646.2	0.02120172		2236.2	0.02155475		2826.19	0.01611559		3416.19	0.00563259		4006.18	0.01305896		
466.4	0.07905396	0.07399102	1056.4	0.01001681		1646.4	0.02072892		2236.4	0.02138482		2826.39	0.01713113		3416.39	0.00471725		4006.38	0.01358982		
466.6	0.07945974	0.07405303	1056.6	0.01070039		1646.6	0.02032994		2236.6	0.02078346		2826.59	0.01768244		3416.59	0.00471199		4006.58	0.01377472		
466.8	0.08016406	0.07411501	1056.8	0.01034743		1646.8	0.01948168		2236.8	0.02031		2826.79	0.0188138		3416.79	0.0046266		4006.78	0.01385712		
467	0.08077856	0.07417695	1057	0.01032359		1647	0.01886584		2237	0.01994544		2826.99	0.01931189		3416.99	0.00449329		4006.98	0.0140842		
467.2	0.08090318	0.07423885	1057.2	0.00978218		1647.2	0.01908359		2237.2	0.01927805		2827.19	0.01964965		3417.19	0.00420343		4007.18	0.01459632		
467.4	0.08128205	0.0743007	1057.4	0.00916134		1647.4	0.01882057		2237.4	0.01903902		2827.39	0.01894057		3417.39	0.00408465		4007.38	0.01476602		
467.6	0.08183413	0.07436252	1057.6	0.00917968		1647.6	0.01817835		2237.6	0.01891427		2827.59	0.01928281		3417.59	0.00395891		4007.58	0.01420495		
467.8	0.08215475	0.07442429	1057.8	0.00936829		1647.8	0.01855743		2237.8	0.01966788		2827.79	0.01909714		3417.79	0.00395028		4007.78	0.01347517		
468	0.08225521	0.07448603	1058	0.00834601		1648	0.01799829		2238	0.02053529		2827.99	0.01877484		3417.99	0.00309375		4007.98	0.01287485		
468.2	0.08261312	0.07454772	1058.2	0.00815183		1648.2	0.01757804		2238.2	0.02116569		2828.19	0.01797442		3418.19	0.00310948		4008.18	0.01212878		
468.4	0.08243917	0.07460938	1058.4	0.00862759		1648.4	0.01755065		2238.4	0.02124024		2828.39	0.01753499		3418.39	0.00323555		4008.38	0.01208367		
468.6	0.08206944	0.07467099	1058.6	0.00842181		1648.6	0.01760232		2238.6	0.021409		2828.59	0.0165634		3418.59	0.00372182		4008.58	0.01184498		
468.8	0.0816417	0.07473257	1058.8	0.00816387		1648.8	0.01720592		2238.8	0.0214278		2828.79	0.01589169		3418.79	0.00374088		4008.78	0.01216475		
469	0.08082966	0.0747941	1059	0.00815735		1649	0.01647496		2239	0.02165556		2828.99	0.01554161		3418.99	0.00430096		4008.98	0.01257084		
469.2	0.08023826	0.0748556	1059.2	0.00842446		1649.2	0.01623125		2239.2	0.02234058		2829.19	0.0149982		3419.19	0.00457711		4009.18	0.01320682		
469.4	0.08010642	0.07491705	1059.4	0.00867689		1649.4	0.01681072		2239.4	0.02272896		2829.39	0.01470517		3419.39	0.00463821		4009.38	0.01379544		
469.6	0.07906535	0.07497846	1059.6	0.00938617		1649.6	0.01670763		2239.6	0.02338938		2829.59	0.01415323		3419.59	0.00365204		4009.58	0.01461953		
469.8	0.07852267	0.07503984	1059.8	0.00973851		1649.8	0.01681698		2239.8	0.02310354		2829.79	0.01364334		3419.79	0.00289074		4009.78	0.01557859		
470	0.07852267	0.07510087	1059.99	0.00973851		1650	0.01681698		2240	0.02310354		2829.99	0.01364334		3419.98	0.00289074		4009.98	0.01557859		
470.2	0.07857057	0.07507131	1060.19	0.01000204		1650.2	0.01640282		2240.2	0.0227925		2830.19	0.01317603		3420.18	0.00239212		4010.18	0.01651966		
470.4	0.07889419	0.07504177	1060.39	0.00965121		1650.4	0.01636013		2240.4	0.02278879		2830.39	0.01338225		3420.38	0.00209492		4010.38	0.01655774		
470.6	0.07911888	0.07501223	1060.59	0.00974231		1650.6	0.0159266		2240.6	0.02264329		2830.59	0.01278703		3420.58	0.00145321		4010.58	0.01586702		
470.8	0.07938092	0.07498271	1060.79	0.0097133		1650.8	0.01561971		2240.8	0.02251433		2830.79	0.01274264		3420.78	0.00105211		4010.78	0.01577803		
471	0.07931986	0.0749532	1060.99	0.00956466		1651	0.01533436		2241	0.02234256		2830.99	0.01256554		3420.98	-0.00007652		4010.98	0.01598546		
471.2	0.07886593	0.0749237	1061.19	0.00885046		1651.2	0.01478743		2241.2	0.02154356		2831.19	0.01193256		3421.18	-0.00037452		4011.18	0.01574965		
471.4	0.0782166	0.07489421	1061.39	0.00855078		1651.4	0.01406603		2241.4	0.0214087		2831.39	0.01139174		3421.38	-0.00108001		4011.38	0.01527938		
471.6	0.07795715	0.07486474	1061.59	0.00852606		1651.6	0.01432484		2241.6	0.02071051		2831.59	0.01169492		3421.58	-0.00121802		4011.58	0.01577878		
471.8	0.07837411	0.07483527	1061.79	0.00814958		1651.8	0.01373179		2241.8	0.0205646		2831.79	0.01176366		3421.78	-0.00109		4011.78	0.01497828		
472	0.0781739	0.07480582	1061.99	0.00771496		1652	0.01241982		2242	0.02041373		2831.99	0.01143772		3421.98	-0.00100609		4011.98	0.01535285		
472.2	0.07787238	0.07477638	1062.19	0.00769062		1652.2	0.01144577		2242.2	0.0197675		2832.19	0.0110909		3422.18	-0.00116632		4012.18	0.01494867		
472.4	0.07725708	0.07474695	1062.39	0.00707484		1652.4	0.0108514		2242.4	0.01907275		2832.39	0.01058167		3422.38	-0.00069834		4012.38	0.01490065		
472.6	0.07738313	0.07471753	1062.59	0.00755352		1652.6	0.0100756		2242.6	0.01855728		2832.59	0.01079072		3422.58	-0.0001799		4012.58	0.0143278		
472.8	0.07695065	0.07468812	1062.79	0.00751464		1652.8	0.0099696		2242.8	0.01908237		2832.79	0.01095734		3422.78	-0.000527		4012.78	0.01423791		
473	0.07715045	0.07465873	1062.99	0.00695505		1653	0.00959564		2243	0.01851695		2832.99	0.01006697		3422.98	0.00003619		4012.98	0.01443728		
473.2	0.07730313	0.07462934	1063.19	0.00731924		1653.2	0.00938989		2243.2	0.01918722		2833.19	0.0093272		3423.18	-0.00042738		4013.18	0.01512922		
473.4	0.07677124	0.07459997	1063.39	0.00704519		1653.4	0.00901713		2243.4	0.01983278		2833.39	0.00816479		3423.38	-0.00016746		4013.38	0.01513888		
473.6	0.07701818	0.07457061	1063.59	0.00765268		1653.6	0.00838087		2243.6	0.01977935		2833.59	0.00794891		3423.58	-0.00013807		4013.58	0.01560001		
473.8	0.07728759	0.07454126	1063.79	0.0083109		1653.8	0.00882685		2243.8	0.01952831		2833.79	0.00786479		3423.78	-0.00012425		4013.78	0.01513645		
474	0.07673435	0.07451192	1063.99	0.00883366		1654	0.00855987		2244	0.01946786		2833.99	0.00752119		3423.98	0.00115124		4013.98	0.01473403		
474.2	0.07763674	0.0744826	1064.19	0.00936687		1654.2	0.00794505		2244.2	0.01962916		2834.19	0.0085998		3424.18	0.00105047		4014.18	0.01550358		
474.4	0.07781874	0.07445328	1064.39	0.00997427		1654.4	0.00783609		2244.4	0.01981034		2834.39	0.00862338		3424.38	0.00126694		4014.38	0.01507618		
474.6	0.07699254	0.07442398	1064.59	0.00949002		1654.6	0.00788532		2244.6	0.01854242		2834.59	0.00854731		3424.58	0.00117646		4014.58	0.01519043		
474.8	0.07681209	0.07439469	1064.79	0.00950117		1654.8	0.00840617		2244.8	0.01838343		2834.79	0.0095799		3424.78	0.00136696		4014.78	0.01543766		
475	0.07588769	0.07436541	1064.99	0.00899219		1655	0.00868178		2245	0.01825267		2834.99	0.0098159		3424.98	0.00124979		4014.98	0.01551739		
475.2	0.07511996	0.07433614	1065.19	0.00951691		1655.2	0.00844832		2245.2	0.01786784		2835.19	0.00961159		3425.18	0.00197126		4015.18	0.01507486		
475.4	0.07522478	0.07430689	1065.39	0.00916941		1655.4	0.00865511		2245.4	0.01822228		2835.39	0.01011606		3425.38	0.00166744		4015.38	0.01491647		
475.6	0.07591921	0.07427764	1065.59	0.00887514		1655.6	0.00905774		2245.6	0.01779961		2835.59	0.0106859		3425.58	0.00231572		4015.58	0.015235		
475.8	0.07667337	0.07424841	1065.79	0.00826978		1655.8	0.00814919		2245.8	0.01862592		2835.79	0.00980764		3425.78	0.0025992		4015.78	0.0149185		
476	0.0766983	0.07421919	1065.99	0.00731075		1656	0.00719205		2246	0.01865662		2835.99	0.0088787		3425.98	0.00230103		4015.98	0.01556925		
476.2	0.07628716	0.07418997	1066.19	0.00719908		1656.2	0.00716646		2246.2	0.01826237		2836.19	0.00855302		3426.18	0.00184277		4016.18	0.01538317		
476.4	0.07672094	0.07416078	1066.39	0.00638253		1656.4	0.00715158		2246.4	0.01741767		2836.39	0.00797984		3426.38	0.00192974		4016.38	0.01546236		
476.6	0.07674449	0.07413159	1066.59	0.00714974		1656.6	0.00768161		2246.6	0.01778817		2836.59	0.00821162		3426.58	0.00130028		4016.58	0.01584063		
476.8	0.07650244	0.07410241	1066.79	0.00651715		1656.8	0.00881062		2246.8	0.01767483		2836.79	0.00810626		3426.78	0.00098501		4016.78	0.01568467		
477	0.07643293	0.07407325	1066.99	0.00607203		1657	0.00895102		2247	0.01857062		2836.99	0.00747702		3426.98	0.00132302		4016.98	0.01478269		
477.2	0.07689143	0.07404409	1067.19	0.00663668		1657.2	0.008743		2247.2	0.01876874		2837.19	0.00741213		3427.18	0.00068786		4017.18	0.01481575		
477.4	0.07693751	0.07401495	1067.39	0.00737185		1657.4	0.00855313		2247.4	0.01894982		2837.39	0.00688663		3427.38	0.00025923		4017.38	0.01438984		
477.6	0.0766544	0.07398582	1067.59	0.00779412		1657.6	0.00747426		2247.6	0.01856049		2837.59	0.00661261		3427.58	-0.00111396		4017.58	0.01471158		
477.8	0.07557121	0.0739567	1067.79	0.00806036		1657.8	0.0079241		2247.8	0.01849109		2837.79	0.00729111		3427.78	-0.00156275		4017.78	0.01377924		
478	0.0752667	0.0739276	1067.99	0.00758291		1658	0.00819467		2248	0.01852085		2837.99	0.00697795		3427.98	-0.00176113		4017.98	0.0141361		
478.2	0.07489008	0.0738985	1068.19	0.00759481		1658.2	0.00817164		2248.2	0.01800041		2838.19	0.0074409		3428.18	-0.00226243		4018.18	0.01521771		
478.4	0.07434452	0.07386942	1068.39	0.00868372		1658.4	0.00828014		2248.4	0.01710626		2838.39	0.00734432		3428.38	-0.00219		4018.38	0.01556177		
478.6	0.07444633	0.07384034	1068.59	0.00816378		1658.6	0.00893355		2248.6	0.01679317		2838.59	0.00865398		3428.58	-0.00162384		4018.58	0.01519753		
478.8	0.07480885	0.07381128	1068.79	0.00914924		1658.8	0.00926621		2248.8	0.01740057		2838.79	0.0096671		3428.78	-0.00171003		4018.78	0.01334904		
479	0.07387984	0.07378223	1068.99	0.00952444		1659	0.00889178		2249	0.01700956		2838.99	0.00939583		3428.98	-0.00143846		4018.98	0.01271709		
479.2	0.07429846	0.07375319	1069.19	0.00962254		1659.2	0.00917187		2249.2	0.01752169		2839.19	0.00970203		3429.18	-0.00087767		4019.18	0.01223647		
479.4	0.0745667	0.07372417	1069.39	0.00890489		1659.4	0.0096833		2249.4	0.01797882		2839.39	0.01000313		3429.38	-0.00066153		4019.38	0.01215523		
479.6	0.07412281	0.07369515	1069.59	0.00854553		1659.6	0.0096714		2249.6	0.01831268		2839.59	0.0103404		3429.58	-0.00041222		4019.58	0.01257675		
479.8	0.0740991	0.07366615	1069.79	0.00835059		1659.8	0.00951541		2249.8	0.01937908		2839.79	0.01117002		3429.78	-0.00063236		4019.78	0.01340068		
480	0.07382781	0.07363715	1069.99	0.00791172		1660	0.00955021		2250	0.01911908		2839.99	0.01169124		3429.98	-0.00037152		4019.98	0.01372127		
480.2	0.07279252	0.07360817	1070.19	0.00790458		1660.2	0.01053213		2250.2	0.01862712		2840.19	0.01178955		3430.18	-0.00051972		4020.18	0.01434955		
480.4	0.0722695	0.0735792	1070.39	0.00795745		1660.4	0.01094742		2250.4	0.01829507		2840.39	0.01139942		3430.38	-0.00024269		4020.38	0.01359915		
480.6	0.07292053	0.07355024	1070.59	0.00805714		1660.6	0.01196942		2250.6	0.01903541		2840.59	0.01164355		3430.58	0.0010695		4020.58	0.01392288		
480.8	0.0734645	0.0735213	1070.79	0.00780749		1660.8	0.01325391		2250.8	0.01881092		2840.79	0.01184084		3430.78	0.00129293		4020.78	0.01284409		
481	0.0737438	0.07349236	1070.99	0.00757341		1661	0.0130177		2251	0.01831133		2840.99	0.01196408		3430.98	0.00043155		4020.98	0.01212481		
481.2	0.07341663	0.07346343	1071.19	0.00772185		1661.2	0.01346546		2251.2	0.01778885		2841.19	0.01159121		3431.18	0.00015773		4021.18	0.01251121		
481.4	0.07284701	0.07343452	1071.39	0.00834814		1661.4	0.01267027		2251.4	0.01811515		2841.39	0.01194544		3431.38	-0.00081519		4021.38	0.01239788		
481.6	0.07264431	0.07340562	1071.59	0.00807125		1661.6	0.01249589		2251.6	0.01751757		2841.59	0.01239984		3431.58	-0.00137013		4021.58	0.01283005		
481.8	0.07226501	0.07337673	1071.79	0.00823556		1661.8	0.01264553		2251.8	0.01728623		2841.79	0.01261727		3431.78	-0.001226		4021.78	0.01303861		
482	0.07240012	0.07334785	1071.99	0.00822147		1662	0.01313248		2252	0.01651238		2841.99	0.01077716		3431.98	-0.00153468		4021.98	0.01327968		
482.2	0.07295944	0.07331898	1072.19	0.00872399		1662.2	0.01309887		2252.2	0.01586699		2842.19	0.01031871		3432.18	-0.00150107		4022.18	0.01314186		
482.4	0.07336504	0.07329013	1072.39	0.00950577		1662.4	0.012717		2252.4	0.01508974		2842.39	0.01006729		3432.38	-0.0014698		4022.38	0.01148215		
482.6	0.07402285	0.07326128	1072.59	0.00983843		1662.6	0.01197162		2252.6	0.01539237		2842.59	0.00981696		3432.58	-0.0015817		4022.58	0.0106655		
482.8	0.07373325	0.07323245	1072.79	0.00948972		1662.8	0.01093431		2252.8	0.01611031		2842.79	0.00880905		3432.78	-0.00239588		4022.78	0.00974422		
483	0.07327378	0.07320363	1072.99	0.00953597		1663	0.00969993		2253	0.01659225		2842.99	0.0067452		3432.98	-0.00165221		4022.98	0.01046736		
483.2	0.07362387	0.07317481	1073.19	0.00904404		1663.2	0.00926996		2253.2	0.01707012		2843.19	0.00548263		3433.18	-0.00179019		4023.18	0.01155603		
483.4	0.07352781	0.07314602	1073.39	0.00943693		1663.4	0.00852466		2253.4	0.01705295		2843.39	0.00523056		3433.38	-0.00160136		4023.38	0.01267192		
483.6	0.07262733	0.07311723	1073.59	0.00867719		1663.6	0.00789021		2253.6	0.01759497		2843.59	0.00488542		3433.58	-0.00185265		4023.58	0.01352254		
483.8	0.07210868	0.07308845	1073.79	0.00860258		1663.8	0.00729524		2253.8	0.01741379		2843.79	0.0048177		3433.78	-0.00148313		4023.78	0.01413847		
484	0.07164304	0.07305968	1073.99	0.00826289		1664	0.00675877		2254	0.0168541		2843.99	0.00357077		3433.98	-0.00088767		4023.98	0.01563298		
484.2	0.07171859	0.07303093	1074.19	0.00774339		1664.2	0.00667828		2254.2	0.01729216		2844.19	0.00320419		3434.18	-0.00117809		4024.18	0.01692404		
484.4	0.07242352	0.07300219	1074.39	0.00841429		1664.4	0.00636708		2254.4	0.01822037		2844.39	0.00259495		3434.38	0.0000496		4024.38	0.01692535		
484.6	0.07381939	0.07297346	1074.59	0.0074802		1664.6	0.00640332		2254.6	0.01737548		2844.59	0.00264884		3434.58	0.00086316		4024.58	0.01762856		
484.8	0.07301557	0.07294474	1074.79	0.00688059		1664.8	0.0060995		2254.8	0.01681769		2844.79	0.00354781		3434.78	0.00051698		4024.78	0.01724744		
485	0.07248871	0.07291603	1074.99	0.00752918		1665	0.00555493		2255	0.01588702		2844.99	0.00476256		3434.98	0.00027682		4024.98	0.01784654		
485.2	0.07164397	0.07288733	1075.19	0.00854182		1665.2	0.00547752		2255.2	0.0170429		2845.19	0.00582567		3435.18	0.00112877		4025.18	0.01783566		
485.4	0.07199072	0.07285864	1075.39	0.00958585		1665.4	0.00481615		2255.4	0.01713863		2845.39	0.00765901		3435.38	0.00041231		4025.38	0.01754411		
485.6	0.07147161	0.07282997	1075.59	0.00946582		1665.6	0.00599737		2255.6	0.01668912		2845.59	0.00811937		3435.58	0.00080666		4025.58	0.01730384		
485.8	0.07152104	0.0728013	1075.79	0.00986012		1665.8	0.00614313		2255.8	0.01540063		2845.79	0.00884171		3435.78	0.00049369		4025.78	0.01677776		
486	0.07170556	0.07277265	1075.99	0.00994869		1666	0.00691969		2256	0.01409616		2845.99	0.00882518		3435.98	-0.00039092		4025.98	0.01526098		
486.2	0.07140936	0.07274401	1076.19	0.01047966		1666.2	0.00721856		2256.2	0.01412456		2846.19	0.00993109		3436.18	-0.00064693		4026.18	0.01343874		
486.4	0.07106834	0.07271538	1076.39	0.00978323		1666.4	0.00720181		2256.4	0.01413808		2846.39	0.0105472		3436.38	-0.00142618		4026.38	0.01269677		
486.6	0.07131936	0.07268676	1076.59	0.01024032		1666.6	0.00724617		2256.6	0.01454552		2846.59	0.01096475		3436.58	-0.00142189		4026.58	0.01283926		
486.8	0.07163996	0.07265815	1076.79	0.00903468		1666.8	0.00769882		2256.8	0.01568459		2846.79	0.01080649		3436.78	-0.00123173		4026.78	0.01148345		
487	0.07150019	0.07262956	1076.99	0.0092756		1667	0.00763238		2257	0.01522789		2846.99	0.01009029		3436.98	-0.00137916		4026.98	0.01105435		
487.2	0.07180071	0.07260097	1077.19	0.00867638		1667.2	0.00825859		2257.2	0.01456333		2847.19	0.00975517		3437.18	-0.00243486		4027.18	0.01060641		
487.4	0.07189375	0.0725724	1077.39	0.00819974		1667.4	0.008579		2257.4	0.01402758		2847.39	0.00962834		3437.38	-0.00206703		4027.38	0.01068995		
487.6	0.07029323	0.07254384	1077.59	0.00801037		1667.6	0.00894375		2257.6	0.01411791		2847.59	0.00914438		3437.58	-0.0022761		4027.58	0.01069713		
487.8	0.07034228	0.07251528	1077.79	0.00731773		1667.8	0.00903157		2257.8	0.01312774		2847.79	0.00849674		3437.78	-0.00278388		4027.78	0.01095099		
488	0.07105366	0.07248674	1077.99	0.0070435		1668	0.00862648		2258	0.01313933		2847.99	0.00811801		3437.98	-0.00328628		4027.98	0.01243887		
488.2	0.07149819	0.07245822	1078.19	0.00648019		1668.2	0.00840067		2258.2	0.01361226		2848.19	0.00801396		3438.18	-0.00322201		4028.18	0.01289414		
488.4	0.07189853	0.0724297	1078.39	0.00630581		1668.4	0.00865869		2258.4	0.01335505		2848.39	0.00704576		3438.38	-0.00260481		4028.38	0.0125279		
488.6	0.07207895	0.07240119	1078.59	0.00529658		1668.6	0.00760287		2258.6	0.01206876		2848.59	0.00676316		3438.58	-0.00340119		4028.58	0.0127838		
488.8	0.07177351	0.0723727	1078.79	0.00473502		1668.8	0.00636362		2258.8	0.01273064		2848.79	0.00658728		3438.78	-0.00296692		4028.78	0.01348565		
489	0.07179939	0.07234421	1078.99	0.00593255		1669	0.00613903		2259	0.01339494		2848.99	0.00583538		3438.98	-0.00306221		4028.98	0.01332805		
489.2	0.0720149	0.07231574	1079.19	0.00656605		1669.2	0.00578433		2259.2	0.01424328		2849.19	0.00569845		3439.18	-0.00250513		4029.18	0.01291258		
489.4	0.07143986	0.07228728	1079.39	0.00633075		1669.4	0.00624701		2259.4	0.01382237		2849.39	0.00548107		3439.38	-0.00329945		4029.38	0.01180448		
489.6	0.07106536	0.07225883	1079.59	0.0059494		1669.6	0.00659596		2259.6	0.01349477		2849.59	0.00503882		3439.58	-0.00349769		4029.58	0.0114255		
489.8	0.07172988	0.07223039	1079.79	0.00565162		1669.8	0.00637837		2259.8	0.0132689		2849.79	0.00549216		3439.78	-0.003522		4029.78	0.01081179		
490	0.07125417	0.07220196	1079.99	0.00544642		1670	0.00621986		2260	0.01334637		2849.99	0.00516386		3439.98	-0.00462282		4029.98	0.01117204		
490.2	0.07024772	0.07217355	1080.19	0.00507458		1670.2	0.00596929		2260.2	0.01455867		2850.19	0.00567871		3440.18	-0.00449612		4030.18	0.01103535		
490.4	0.07122866	0.07214514	1080.39	0.00354545		1670.4	0.00636149		2260.4	0.01407331		2850.39	0.00588517		3440.38	-0.0046526		4030.38	0.01197619		
490.6	0.07088202	0.07211675	1080.59	0.00358838		1670.6	0.00683358		2260.6	0.01374454		2850.59	0.00614926		3440.58	-0.00342022		4030.58	0.011105		
490.8	0.07068661	0.07208836	1080.79	0.00311582		1670.8	0.00674821		2260.8	0.01388579		2850.79	0.00557607		3440.78	-0.00318962		4030.78	0.01060876		
491	0.06948172	0.07205999	1080.99	0.00342127		1671	0.00666885		2261	0.01349807		2850.99	0.00524958		3440.98	-0.00326701		4030.98	0.01127641		
491.2	0.06909325	0.07203163	1081.19	0.00316331		1671.2	0.00739382		2261.2	0.01380601		2851.19	0.0044287		3441.18	-0.00272846		4031.18	0.01122807		
491.4	0.0685687	0.07200328	1081.39	0.00368451		1671.4	0.00701071		2261.4	0.0137		2851.39	0.00366991		3441.38	-0.00233576		4031.38	0.01170642		
491.6	0.06676559	0.07197494	1081.59	0.00435246		1671.6	0.00729812		2261.6	0.01328075		2851.59	0.00425705		3441.58	-0.00154695		4031.58	0.01154623		
491.8	0.06670003	0.07194661	1081.79	0.00419777		1671.8	0.0076378		2261.8	0.01242408		2851.79	0.00422591		3441.78	-0.00136105		4031.78	0.01166112		
492	0.06689789	0.0719183	1081.99	0.00506582		1672	0.00784941		2262	0.01222515		2851.99	0.00510825		3441.98	-0.0010611		4031.98	0.01181314		
492.2	0.06645085	0.07188999	1082.19	0.00577017		1672.2	0.00776627		2262.2	0.01279167		2852.19	0.00491386		3442.18	-0.00085778		4032.18	0.01247127		
492.4	0.06714252	0.0718617	1082.39	0.00632887		1672.4	0.00806375		2262.4	0.01295979		2852.39	0.00491225		3442.38	-0.00156118		4032.38	0.0128045		
492.6	0.06748748	0.07183342	1082.59	0.00708049		1672.6	0.00752622		2262.6	0.01336929		2852.59	0.00467795		3442.58	-0.00202198		4032.58	0.01212083		
492.8	0.0680072	0.07180515	1082.79	0.00685404		1672.8	0.00707876		2262.8	0.01389767		2852.79	0.00524861		3442.78	-0.00198686		4032.78	0.01215851		
493	0.06831567	0.07177688	1082.99	0.00778688		1673	0.00689797		2263	0.01455655		2852.99	0.00553558		3442.98	-0.0021286		4032.98	0.01088236		
493.2	0.06886702	0.07174864	1083.19	0.00822203		1673.2	0.00755189		2263.2	0.01414577		2853.19	0.00688417		3443.18	-0.00198871		4033.18	0.01110898		
493.4	0.06926951	0.0717204	1083.39	0.00835279		1673.4	0.00809098		2263.4	0.01446443		2853.39	0.00679874		3443.38	-0.00326814		4033.38	0.01067399		
493.6	0.07042258	0.07169217	1083.59	0.00869122		1673.6	0.00805456		2263.6	0.01409964		2853.59	0.00765268		3443.58	-0.00298098		4033.58	0.01127223		
493.8	0.07103316	0.07166395	1083.79	0.00912589		1673.8	0.00804578		2263.8	0.01420651		2853.79	0.00751831		3443.78	-0.00330118		4033.78	0.01160919		
494	0.07110002	0.07163575	1083.99	0.00894392		1674	0.00737449		2264	0.01425176		2853.99	0.00797082		3443.98	-0.00467574		4033.98	0.0127156		
494.2	0.07146951	0.07160756	1084.19	0.0083871		1674.2	0.00751074		2264.2	0.01433966		2854.19	0.00867599		3444.18	-0.00378772		4034.18	0.01290382		
494.4	0.07199527	0.07157937	1084.39	0.00782101		1674.4	0.00706829		2264.4	0.01374625		2854.39	0.00801377		3444.38	-0.0039762		4034.38	0.01314598		
494.6	0.07147953	0.0715512	1084.59	0.00756072		1674.6	0.00682006		2264.6	0.01371405		2854.59	0.00734776		3444.58	-0.00289749		4034.58	0.01289998		
494.8	0.07028849	0.07152304	1084.79	0.00692373		1674.8	0.00717214		2264.8	0.01449038		2854.79	0.00659181		3444.78	-0.00275877		4034.78	0.0140376		
495	0.06912865	0.07149489	1084.99	0.00618444		1675	0.00734659		2265	0.01500698		2854.99	0.00702932		3444.98	-0.00226707		4034.98	0.01412925		
495.2	0.06855439	0.07146675	1085.19	0.00571197		1675.2	0.0075812		2265.2	0.01522083		2855.19	0.0061615		3445.18	-0.00214121		4035.18	0.01277397		
495.4	0.06827886	0.07143863	1085.39	0.00519828		1675.4	0.00715946		2265.4	0.01467278		2855.39	0.00614913		3445.38	-0.00183536		4035.38	0.01307572		
495.6	0.06749406	0.07141051	1085.59	0.00466886		1675.6	0.00792733		2265.6	0.01473532		2855.59	0.00646316		3445.58	-0.00065557		4035.58	0.01302992		
495.8	0.06745555	0.0713824	1085.79	0.0045735		1675.8	0.00840571		2265.8	0.0147231		2855.79	0.00646945		3445.78	-0.00067923		4035.78	0.01254497		
496	0.06813162	0.07135431	1085.99	0.00427415		1676	0.00830351		2266	0.01456035		2855.99	0.00681962		3445.98	-0.00144177		4035.98	0.0125383		
496.2	0.06801413	0.07132623	1086.19	0.00338897		1676.2	0.00786021		2266.2	0.01514643		2856.19	0.00672159		3446.18	-0.00174796		4036.18	0.01272569		
496.4	0.06829995	0.07129815	1086.39	0.00313441		1676.4	0.00748689		2266.4	0.01439872		2856.39	0.00689943		3446.38	-0.001808		4036.38	0.01226271		
496.6	0.06868844	0.07127009	1086.59	0.00234352		1676.6	0.00715333		2266.6	0.01451272		2856.59	0.00770345		3446.58	-0.00171201		4036.58	0.0109333		
496.8	0.06937882	0.07124204	1086.79	0.00213533		1676.8	0.00660756		2266.8	0.01386164		2856.79	0.00789919		3446.78	-0.00297169		4036.78	0.01166768		
497	0.06879926	0.071214	1086.99	0.0026756		1677	0.00653781		2267	0.01335121		2856.99	0.00757694		3446.98	-0.00224842		4036.98	0.0112615		
497.2	0.06901705	0.07118598	1087.19	0.00293763		1677.2	0.00667754		2267.2	0.0128183		2857.19	0.00797246		3447.18	-0.00268951		4037.18	0.01148865		
497.4	0.06901065	0.07115796	1087.39	0.00309934		1677.4	0.00651932		2267.4	0.01241493		2857.39	0.00826165		3447.38	-0.00381588		4037.38	0.01189344		
497.6	0.06912622	0.07112995	1087.59	0.00342428		1677.6	0.00672828		2267.6	0.01211802		2857.59	0.00875776		3447.58	-0.00381958		4037.58	0.01200025		
497.8	0.06823142	0.07110196	1087.79	0.00419969		1677.8	0.00621739		2267.8	0.01260352		2857.79	0.00757707		3447.78	-0.00400007		4037.78	0.01149499		
498	0.06833367	0.07107398	1087.99	0.0041697		1678	0.00638403		2268	0.01274475		2857.99	0.00783297		3447.98	-0.00403701		4037.98	0.0113009		
498.2	0.06833694	0.071046	1088.19	0.00471287		1678.2	0.00648586		2268.2	0.01263438		2858.19	0.00687474		3448.18	-0.0033048		4038.18	0.01114487		
498.4	0.06778594	0.07101804	1088.39	0.00519441		1678.4	0.00676273		2268.4	0.01245012		2858.39	0.00559601		3448.38	-0.00417163		4038.38	0.01146329		
498.6	0.06752786	0.07099009	1088.59	0.00496419		1678.6	0.00799954		2268.6	0.01302314		2858.59	0.00520059		3448.58	-0.00419692		4038.58	0.01226929		
498.8	0.06680679	0.07096215	1088.79	0.00472835		1678.8	0.00841763		2268.8	0.01327985		2858.79	0.00448747		3448.78	-0.00492099		4038.78	0.01227793		
499	0.06666276	0.07093422	1088.99	0.00491497		1679	0.00817677		2269	0.01286912		2858.99	0.00432602		3448.98	-0.00528657		4038.98	0.0110476		
499.2	0.0669056	0.0709063	1089.19	0.0046169		1679.2	0.00819992		2269.2	0.01325494		2859.19	0.00301326		3449.18	-0.00579501		4039.18	0.01007898		
499.4	0.06767933	0.0708784	1089.39	0.00409052		1679.4	0.00786412		2269.4	0.0137975		2859.39	0.00243159		3449.38	-0.00571351		4039.38	0.01065367		
499.6	0.06762504	0.0708505	1089.59	0.00423252		1679.6	0.0082795		2269.6	0.01475049		2859.59	0.00191032		3449.58	-0.00648084		4039.58	0.00985783		
499.8	0.06740905	0.07082262	1089.79	0.00385979		1679.8	0.00709753		2269.8	0.01438049		2859.79	0.0022573		3449.78	-0.00710729		4039.78	0.00952006		
500	0.06802324	0.07079474	1089.99	0.00288563		1680	0.00627754		2270	0.01464979		2859.99	0.00190823		3449.98	-0.00745223		4039.98	0.00946198		
500.2	0.06692944	0.07076688	1090.19	0.00200302		1680.2	0.00606508		2270.2	0.01496253		2860.19	0.00211167		3450.18	-0.00794793		4040.18	0.00955122		
500.4	0.06615227	0.07073903	1090.39	0.00194277		1680.4	0.00568937		2270.4	0.01423457		2860.39	0.00153128		3450.38	-0.00807565		4040.38	0.01015878		
500.6	0.06542891	0.07071119	1090.59	0.00155579		1680.6	0.00521131		2270.6	0.01482668		2860.59	0.00254683		3450.58	-0.00823218		4040.58	0.00961981		
500.8	0.0648466	0.07068336	1090.79	0.00174735		1680.8	0.00468028		2270.8	0.01442746		2860.79	0.00304673		3450.78	-0.0086243		4040.78	0.00988512		
501	0.06413752	0.07065554	1090.99	0.00123812		1681	0.00429692		2271	0.01407239		2860.99	0.00389262		3450.98	-0.00815642		4040.98	0.00959677		
501.2	0.06387076	0.07062773	1091.19	0.00086556		1681.2	0.00386234		2271.2	0.01510481		2861.19	0.00460633		3451.18	-0.00811742		4041.18	0.00909084		
501.4	0.06352111	0.07059993	1091.39	0.00023739		1681.4	0.00428049		2271.4	0.01495341		2861.39	0.00488154		3451.38	-0.00779344		4041.38	0.00991981		
501.6	0.0635036	0.07057215	1091.59	0.00062684		1681.6	0.00447107		2271.6	0.01484927		2861.59	0.00500134		3451.58	-0.00707104		4041.58	0.00975491		
501.8	0.0627559	0.07054437	1091.79	0.00103186		1681.8	0.00436657		2271.8	0.01461776		2861.79	0.00462028		3451.78	-0.0064356		4041.78	0.00945722		
502	0.06342721	0.07051661	1091.99	0.00154363		1682	0.00502048		2272	0.01357745		2861.99	0.00564659		3451.98	-0.00640363		4041.98	0.01065535		
502.2	0.06270547	0.07048886	1092.19	0.00269278		1682.2	0.00516235		2272.2	0.01330665		2862.19	0.00534981		3452.18	-0.00657266		4042.18	0.01132401		
502.4	0.06239877	0.07046111	1092.39	0.00188294		1682.4	0.00559159		2272.4	0.01241226		2862.39	0.00518831		3452.38	-0.0063953		4042.38	0.01178457		
502.6	0.06253194	0.07043338	1092.59	0.00247544		1682.6	0.00608569		2272.6	0.0119294		2862.59	0.00456068		3452.58	-0.00696913		4042.58	0.0118431		
502.8	0.06305161	0.07040566	1092.79	0.00247567		1682.8	0.00598982		2272.8	0.01085508		2862.79	0.00391721		3452.78	-0.00701141		4042.78	0.01094386		
503	0.06339273	0.07037795	1092.99	0.00325051		1683	0.00610628		2273	0.01068044		2862.99	0.0039615		3452.98	-0.00631645		4042.98	0.01083327		
503.2	0.06407401	0.07035025	1093.19	0.00414056		1683.2	0.00594908		2273.2	0.0102883		2863.19	0.00273076		3453.18	-0.00574572		4043.18	0.01096882		
503.4	0.06554101	0.07032256	1093.39	0.00457237		1683.4	0.00562002		2273.4	0.01030174		2863.39	0.00223519		3453.38	-0.00555712		4043.38	0.01139981		
503.6	0.06597667	0.07029489	1093.59	0.00492474		1683.6	0.00512093		2273.6	0.00975471		2863.59	0.00208521		3453.58	-0.006455		4043.58	0.01112014		
503.8	0.0666299	0.07026722	1093.79	0.00516754		1683.8	0.00468062		2273.8	0.00974246		2863.79	0.00190141		3453.78	-0.00663366		4043.78	0.0116137		
504	0.0670675	0.07023957	1093.99	0.00526104		1684	0.00478723		2274	0.00994929		2863.99	0.00205861		3453.98	-0.00662709		4043.98	0.01152901		
504.2	0.0669073	0.07021192	1094.19	0.00545919		1684.2	0.00528072		2274.2	0.01012812		2864.19	0.00288029		3454.18	-0.00756662		4044.18	0.01250105		
504.4	0.06705331	0.07018429	1094.39	0.00551842		1684.4	0.00504987		2274.4	0.00969009		2864.39	0.00225101		3454.38	-0.0069288		4044.38	0.01296205		
504.6	0.0672737	0.07015667	1094.59	0.00572978		1684.6	0.00473123		2274.6	0.01078777		2864.59	0.00311869		3454.58	-0.00680752		4044.58	0.01187042		
504.8	0.06841829	0.07012905	1094.79	0.00518162		1684.8	0.00500825		2274.8	0.01108169		2864.79	0.00338918		3454.78	-0.00711624		4044.78	0.01157169		
505	0.06845492	0.07010145	1094.99	0.0053225		1685	0.00470115		2275	0.01193653		2864.99	0.00303163		3454.98	-0.00760345		4044.98	0.01195017		
505.2	0.06840947	0.07007386	1095.19	0.0047267		1685.2	0.0042892		2275.2	0.01289708		2865.19	0.00376771		3455.18	-0.0069687		4045.18	0.0120479		
505.4	0.06807349	0.07004628	1095.39	0.00405896		1685.4	0.00419823		2275.4	0.01267143		2865.39	0.00366851		3455.38	-0.0060603		4045.38	0.01234943		
505.6	0.06699024	0.07001872	1095.59	0.00454425		1685.6	0.00473689		2275.6	0.01261359		2865.59	0.0037063		3455.58	-0.00634477		4045.58	0.01250384		
505.8	0.06567728	0.06999116	1095.79	0.00487865		1685.8	0.00454863		2275.8	0.01267086		2865.79	0.00312439		3455.78	-0.00680374		4045.78	0.01224548		
506	0.06506384	0.06996361	1095.99	0.00397423		1686	0.00451775		2276	0.01170427		2865.99	0.00348782		3455.98	-0.00635676		4045.98	0.01279647		
506.2	0.06352784	0.06993608	1096.19	0.00314569		1686.2	0.00403306		2276.2	0.01210995		2866.19	0.00275917		3456.18	-0.00672579		4046.18	0.01220268		
506.4	0.06298306	0.06990855	1096.39	0.00196917		1686.4	0.00383531		2276.4	0.01155832		2866.39	0.00188456		3456.38	-0.00580625		4046.38	0.01140298		
506.6	0.06291962	0.06988104	1096.59	0.00240418		1686.6	0.00449981		2276.6	0.01043928		2866.59	0.00200491		3456.58	-0.00588904		4046.58	0.01142488		
506.8	0.06237418	0.06985353	1096.79	0.00180664		1686.8	0.00394914		2276.8	0.01015335		2866.79	0.00184194		3456.78	-0.00545378		4046.78	0.01139601		
507	0.06228244	0.06982604	1096.99	0.00214063		1687	0.00401819		2277	0.00957706		2866.99	0.00203171		3456.98	-0.00560786		4046.98	0.01173657		
507.2	0.06178131	0.06979856	1097.19	0.00159844		1687.2	0.00318283		2277.2	0.00836176		2867.19	0.00179251		3457.18	-0.00526333		4047.18	0.01229473		
507.4	0.06230801	0.06977109	1097.39	0.00110264		1687.4	0.00265454		2277.4	0.00844809		2867.39	0.0017143		3457.38	-0.00555144		4047.38	0.01238041		
507.6	0.06171976	0.06974363	1097.59	0.00110774		1687.6	0.00250277		2277.6	0.00806744		2867.59	0.00228417		3457.58	-0.00655328		4047.58	0.0125173		
507.8	0.06215625	0.06971618	1097.79	0.00172554		1687.8	0.0025399		2277.8	0.00899262		2867.79	0.00313784		3457.78	-0.00722683		4047.78	0.01231498		
508	0.06290249	0.06968874	1097.99	0.00133555		1688	0.00201191		2278	0.00914315		2867.99	0.00447438		3457.98	-0.00681288		4047.98	0.01229199		
508.2	0.06380533	0.06966131	1098.19	0.00084675		1688.2	0.00210629		2278.2	0.00922989		2868.19	0.00389347		3458.18	-0.00720068		4048.18	0.01218892		
508.4	0.06488461	0.0696339	1098.39	0.0002893		1688.4	0.00210708		2278.4	0.00948815		2868.39	0.00432352		3458.38	-0.00636813		4048.38	0.01169591		
508.6	0.06519036	0.06960649	1098.59	0.00101264		1688.6	0.00228643		2278.6	0.0110012		2868.59	0.00526964		3458.58	-0.00654838		4048.58	0.01032586		
508.8	0.06613287	0.0695791	1098.79	0.00120286		1688.8	0.00230851		2278.8	0.0122714		2868.79	0.00641598		3458.78	-0.00610539		4048.78	0.01064561		
509	0.06581142	0.06955171	1098.99	0.00183066		1689	0.00209864		2279	0.01304711		2868.99	0.00715966		3458.98	-0.00611443		4048.98	0.0110268		
509.2	0.06614461	0.06952434	1099.19	0.00142011		1689.2	0.00195993		2279.2	0.01403111		2869.19	0.00693007		3459.18	-0.00535441		4049.18	0.01057897		
509.4	0.06526617	0.06949698	1099.39	0.00212534		1689.4	0.00286527		2279.4	0.01434156		2869.39	0.00569374		3459.38	-0.00451583		4049.38	0.01027751		
509.6	0.06472223	0.06946962	1099.59	0.00273948		1689.6	0.00326098		2279.6	0.0143708		2869.59	0.00508638		3459.58	-0.00457785		4049.58	0.01030017		
509.8	0.06503074	0.06944228	1099.79	0.00324441		1689.8	0.00347548		2279.8	0.01378143		2869.79	0.00452652		3459.78	-0.00443099		4049.78	0.01035409		
510	0.06492697	0.06941495	1099.99	0.00288525		1690	0.00349649		2280	0.01426984		2869.99	0.00462306		3459.98	-0.00395931		4049.98	0.01022341		
510.2	0.06418267	0.06938763	1100.19	0.00316098		1690.2	0.00398985		2280.2	0.0149988		2870.19	0.00464422		3460.18	-0.00376763		4050.18	0.01038683		
510.4	0.06366056	0.06936032	1100.39	0.00403244		1690.4	0.00402392		2280.4	0.01448748		2870.39	0.00399772		3460.38	-0.00260897		4050.38	0.01032504		
510.6	0.06372488	0.06933302	1100.59	0.00336792		1690.6	0.00522471		2280.6	0.01428555		2870.59	0.00367471		3460.58	-0.00269438		4050.58	0.01104275		
510.8	0.06295224	0.06930574	1100.79	0.00316085		1690.8	0.00554283		2280.8	0.01408331		2870.79	0.00309555		3460.78	-0.00385841		4050.78	0.01078437		
511	0.06236682	0.06927846	1100.99	0.00331935		1691	0.00536358		2281	0.01329824		2870.99	0.00274852		3460.98	-0.00425152		4050.98	0.01097125		
511.2	0.06240541	0.06925119	1101.19	0.00321889		1691.2	0.00560756		2281.2	0.0130289		2871.19	0.00290652		3461.18	-0.00482548		4051.18	0.0115835		
511.4	0.06284134	0.06922394	1101.39	0.0043558		1691.4	0.00620589		2281.4	0.01314115		2871.39	0.00245065		3461.38	-0.00577043		4051.38	0.01157307		
511.6	0.06257658	0.06919669	1101.59	0.00430042		1691.6	0.00663419		2281.6	0.0132189		2871.59	0.00305443		3461.58	-0.0068844		4051.58	0.01103544		
511.8	0.06335207	0.06916946	1101.79	0.00467714		1691.8	0.0061675		2281.8	0.01228976		2871.79	0.00296882		3461.78	-0.00727674		4051.78	0.01053275		
512	0.06366501	0.06914224	1101.99	0.00437163		1692	0.00606503		2282	0.01124512		2871.99	0.00281972		3461.98	-0.00661359		4051.98	0.01027795		
512.2	0.06419538	0.06911502	1102.19	0.00435488		1692.2	0.00685252		2282.2	0.01036702		2872.19	0.00250247		3462.18	-0.00693229		4052.18	0.00979023		
512.4	0.06460781	0.06908782	1102.39	0.00500452		1692.4	0.00686296		2282.4	0.01111275		2872.39	0.00367534		3462.38	-0.00674049		4052.38	0.00943743		
512.6	0.06299614	0.06906063	1102.59	0.00534974		1692.6	0.00641536		2282.6	0.01202625		2872.59	0.00418345		3462.58	-0.0070036		4052.58	0.0082225		
512.8	0.06342564	0.06903345	1102.79	0.0047822		1692.8	0.00585293		2282.8	0.01282352		2872.79	0.00415231		3462.78	-0.00722207		4052.78	0.00888159		
513	0.06280948	0.06900628	1102.99	0.00529887		1693	0.00640946		2283	0.0129526		2872.99	0.00370168		3462.98	-0.00716296		4052.98	0.00883942		
513.2	0.06336796	0.06897912	1103.19	0.00496475		1693.2	0.00591285		2283.2	0.01240371		2873.19	0.00318234		3463.18	-0.00726212		4053.18	0.00844022		
513.4	0.06292607	0.06895198	1103.39	0.00535266		1693.4	0.00609986		2283.4	0.01156105		2873.39	0.00373244		3463.38	-0.00652424		4053.38	0.00825928		
513.6	0.06322997	0.06892484	1103.59	0.0051107		1693.6	0.00526349		2283.6	0.01170663		2873.59	0.00379939		3463.58	-0.00605862		4053.58	0.00799976		
513.8	0.06297069	0.06889771	1103.79	0.0050079		1693.8	0.00515604		2283.8	0.01125412		2873.79	0.00426349		3463.78	-0.00596768		4053.78	0.00743595		
514	0.06369624	0.06887059	1103.99	0.00453413		1694	0.00429529		2284	0.01157109		2873.99	0.00379577		3463.98	-0.00558055		4053.98	0.00697543		
514.2	0.06308039	0.06884349	1104.19	0.00342011		1694.2	0.00424252		2284.2	0.01167415		2874.19	0.00373655		3464.18	-0.0050894		4054.18	0.00766188		
514.4	0.06329412	0.06881639	1104.39	0.00342882		1694.4	0.00371466		2284.4	0.01095022		2874.39	0.00337452		3464.38	-0.00503997		4054.38	0.00750401		
514.6	0.06336035	0.06878931	1104.59	0.0022826		1694.6	0.00436719		2284.6	0.01107501		2874.59	0.00384674		3464.58	-0.00565016		4054.58	0.00800573		
514.8	0.06356317	0.06876224	1104.79	0.00214582		1694.8	0.00396197		2284.8	0.01042095		2874.79	0.0041424		3464.78	-0.00609479		4054.78	0.00810581		
515	0.06351551	0.06873517	1104.99	0.00196873		1695	0.00372538		2285	0.01064532		2874.99	0.00438737		3464.98	-0.00647722		4054.98	0.00874179		
515.2	0.06416051	0.06870812	1105.19	0.00082094		1695.2	0.00429859		2285.2	0.01124779		2875.19	0.00492586		3465.18	-0.00740322		4055.18	0.00920195		
515.4	0.06457755	0.06868108	1105.39	0.0008803		1695.4	0.0041788		2285.4	0.01156153		2875.39	0.00545463		3465.38	-0.00745953		4055.38	0.00908347		
515.6	0.06433637	0.06865405	1105.59	0.00003556		1695.6	0.00467664		2285.6	0.010996		2875.59	0.00566004		3465.58	-0.00738822		4055.58	0.00893851		
515.8	0.06448798	0.06862703	1105.79	-0.0001348		1695.8	0.00437957		2285.8	0.00996489		2875.79	0.00523533		3465.78	-0.00690217		4055.78	0.00914205		
516	0.06445575	0.06860002	1105.99	-0.00091702		1696	0.00503024		2286	0.0104971		2875.99	0.0060366		3465.98	-0.00658517		4055.98	0.00914588		
516.2	0.06430516	0.06857302	1106.19	-0.00031045		1696.2	0.00621323		2286.2	0.01120348		2876.19	0.00622203		3466.18	-0.00701581		4056.18	0.00924574		
516.4	0.06345463	0.06854603	1106.39	-0.00015706		1696.4	0.00655744		2286.4	0.0121062		2876.39	0.00624739		3466.38	-0.00697681		4056.38	0.00931057		
516.6	0.0624023	0.06851905	1106.59	-0.00022582		1696.6	0.00701188		2286.6	0.01253362		2876.59	0.00599571		3466.58	-0.00694155		4056.58	0.00836426		
516.8	0.06274128	0.06849209	1106.79	0.00063957		1696.8	0.00738332		2286.8	0.01266247		2876.79	0.00510177		3466.78	-0.00765108		4056.78	0.00911826		
517	0.0623248	0.06846513	1106.99	0.00178979		1697	0.00808497		2287	0.01220837		2876.99	0.00583846		3466.98	-0.00773393		4056.98	0.0087642		
517.2	0.06226856	0.06843818	1107.19	0.00267244		1697.2	0.00782604		2287.2	0.010743		2877.19	0.005607		3467.18	-0.00806876		4057.18	0.00885695		
517.4	0.0621233	0.06841125	1107.39	0.0033206		1697.4	0.00685553		2287.4	0.01181329		2877.39	0.00554068		3467.38	-0.00732483		4057.38	0.00880132		
517.6	0.06232436	0.06838432	1107.59	0.00405862		1697.6	0.00550118		2287.6	0.01159294		2877.59	0.00545464		3467.58	-0.00708986		4057.58	0.00900521		
517.8	0.06249328	0.06835741	1107.79	0.00448307		1697.8	0.00481071		2287.8	0.01026457		2877.79	0.00551134		3467.78	-0.0077862		4057.78	0.008835		
518	0.06326035	0.06833051	1107.99	0.00451152		1698	0.00385864		2288	0.00968374		2877.99	0.00535928		3467.98	-0.00839222		4057.98	0.00904847		
518.2	0.06187963	0.06830361	1108.19	0.00449		1698.2	0.00358447		2288.2	0.00936299		2878.19	0.00641024		3468.18	-0.00824288		4058.18	0.00929981		
518.4	0.06215893	0.06827673	1108.39	0.00524313		1698.4	0.00326608		2288.4	0.00893449		2878.39	0.00700466		3468.38	-0.00839682		4058.38	0.00965767		
518.6	0.06249263	0.06824986	1108.59	0.00544403		1698.6	0.00168257		2288.6	0.00866586		2878.59	0.00722333		3468.58	-0.00850661		4058.58	0.00968213		
518.8	0.06303914	0.068223	1108.79	0.00509737		1698.8	0.00066023		2288.8	0.00843326		2878.79	0.00626227		3468.78	-0.00872785		4058.78	0.00890201		
519	0.06373153	0.06819615	1108.99	0.00432573		1699	-0.00076638		2289	0.00938565		2878.99	0.00628957		3468.98	-0.00904441		4058.98	0.00793961		
519.2	0.06449643	0.06816931	1109.19	0.00358678		1699.2	-0.00118073		2289.2	0.01014843		2879.19	0.00617484		3469.18	-0.00850006		4059.18	0.0072233		
519.4	0.06553622	0.06814248	1109.39	0.00377164		1699.4	-0.00087344		2289.4	0.0105616		2879.39	0.00576913		3469.38	-0.00882976		4059.38	0.00646506		
519.6	0.06575654	0.06811566	1109.59	0.00342034		1699.6	-0.00033188		2289.6	0.01078755		2879.59	0.00493564		3469.58	-0.00879683		4059.58	0.00635742		
519.8	0.06617356	0.06808885	1109.79	0.00318957		1699.8	-0.00073081		2289.8	0.01185739		2879.79	0.00390324		3469.78	-0.00879437		4059.78	0.00596681		
520	0.06628443	0.06806205	1109.99	0.00264903		1700	0.00026112		2290	0.01320723		2879.99	0.00361647		3469.98	-0.00929953		4059.98	0.00574074		
520.2	0.06582373	0.06803526	1110.19	0.00310138		1700.2	0.00111071		2290.2	0.01384654		2880.19	0.00261388		3470.18	-0.01006338		4060.18	0.00579284		
520.4	0.06533084	0.06800849	1110.39	0.00319874		1700.4	0.00174971		2290.4	0.01308605		2880.39	0.00148325		3470.38	-0.01019741		4060.38	0.006152		
520.6	0.06524101	0.06798172	1110.59	0.00331125		1700.6	0.00203806		2290.6	0.01362504		2880.59	0.00093943		3470.58	-0.0108593		4060.58	0.00561773		
520.8	0.06571316	0.06795497	1110.79	0.00383133		1700.8	0.00263762		2290.8	0.01355096		2880.79	0.00068336		3470.78	-0.01074766		4060.78	0.00670952		
521	0.06607607	0.06792822	1110.99	0.00371744		1701	0.00325639		2291	0.01302172		2880.99	0.00131484		3470.98	-0.01020911		4060.98	0.0069885		
521.2	0.06612062	0.06790149	1111.19	0.00406663		1701.2	0.00312955		2291.2	0.01259731		2881.19	0.00049405		3471.18	-0.00972275		4061.18	0.0084355		
521.4	0.06615358	0.06787476	1111.39	0.00367441		1701.4	0.00249721		2291.4	0.01260219		2881.39	0.00153705		3471.38	-0.00937578		4061.38	0.00927979		
521.6	0.06575408	0.06784805	1111.59	0.00385175		1701.6	0.00365504		2291.6	0.01165955		2881.59	0.00260078		3471.58	-0.00935061		4061.58	0.00999392		
521.8	0.06572468	0.06782135	1111.79	0.00240224		1701.8	0.00506886		2291.8	0.0114021		2881.79	0.00295594		3471.78	-0.00950723		4061.78	0.00983933		
522	0.06536007	0.06779465	1111.99	0.00220071		1702	0.006242		2292	0.01093117		2881.99	0.00370119		3471.98	-0.00815295		4061.98	0.01037948		
522.2	0.06456631	0.06776797	1112.19	0.002154		1702.2	0.00634468		2292.2	0.01051409		2882.19	0.00446865		3472.18	-0.00742532		4062.18	0.01065394		
522.4	0.06500729	0.0677413	1112.39	0.0021382		1702.4	0.00592343		2292.4	0.01017732		2882.39	0.00476841		3472.38	-0.00663786		4062.38	0.01078975		
522.6	0.06553585	0.06771464	1112.59	0.00136301		1702.6	0.0049898		2292.6	0.01022273		2882.59	0.00461566		3472.58	-0.00615581		4062.58	0.01039514		
522.8	0.06516681	0.06768799	1112.79	0.00074528		1702.8	0.00486059		2292.8	0.01011177		2882.79	0.00440998		3472.78	-0.00606398		4062.78	0.00891266		
523	0.06563888	0.06766135	1112.99	0.00098099		1703	0.00449744		2293	0.01088069		2882.99	0.00502955		3472.98	-0.00631982		4062.98	0.0080495		
523.2	0.06503703	0.06763472	1113.19	0.00085248		1703.2	0.00457289		2293.2	0.01087935		2883.19	0.00418474		3473.18	-0.00608184		4063.18	0.00686766		
523.4	0.06544331	0.0676081	1113.39	0.00109118		1703.4	0.00473664		2293.4	0.01118097		2883.39	0.002825		3473.38	-0.00646316		4063.38	0.00676487		
523.6	0.06462194	0.06758149	1113.59	0.00148533		1703.6	0.0039697		2293.6	0.01160701		2883.59	0.00228542		3473.58	-0.00720485		4063.58	0.00723902		
523.8	0.06394314	0.06755489	1113.79	0.00178014		1703.8	0.00407859		2293.8	0.01205793		2883.79	0.00085392		3473.78	-0.00681858		4063.78	0.00658223		
524	0.06365423	0.0675283	1113.99	0.00192844		1704	0.00401601		2294	0.01188765		2883.99	0.00049672		3473.98	-0.00687659		4063.98	0.00714809		
524.2	0.06321609	0.06750173	1114.19	0.0025099		1704.2	0.00366136		2294.2	0.012022		2884.19	-0.00026768		3474.18	-0.00746615		4064.18	0.00745766		
524.4	0.06282266	0.06747516	1114.39	0.00358215		1704.4	0.00478744		2294.4	0.01137924		2884.39	-0.00066033		3474.38	-0.00753544		4064.38	0.00788248		
524.6	0.06263359	0.0674486	1114.59	0.00300249		1704.6	0.00493045		2294.6	0.01165487		2884.59	-0.00040454		3474.58	-0.00759603		4064.58	0.0075056		
524.8	0.06296705	0.06742206	1114.79	0.00323338		1704.8	0.00547724		2294.8	0.01120365		2884.79	-0.00008019		3474.78	-0.00680281		4064.78	0.00751594		
525	0.06313995	0.06739552	1114.99	0.00362264		1705	0.00529581		2295	0.01073093		2884.99	0.00033541		3474.98	-0.00717618		4064.98	0.00746018		
525.2	0.06217194	0.067369	1115.19	0.0043054		1705.2	0.00436125		2295.2	0.01017777		2885.19	0.00098968		3475.18	-0.00679916		4065.18	0.00836437		
525.4	0.06184234	0.06734248	1115.39	0.00413207		1705.4	0.00512426		2295.4	0.0099675		2885.39	0.00240103		3475.38	-0.00754349		4065.38	0.00868969		
525.6	0.06183939	0.06731598	1115.59	0.00369182		1705.6	0.00563437		2295.6	0.0101656		2885.59	0.00255434		3475.58	-0.00808256		4065.58	0.00853903		
525.8	0.06122643	0.06728949	1115.79	0.00289648		1705.8	0.0058043		2295.8	0.01023229		2885.79	0.00255355		3475.78	-0.00816457		4065.78	0.00883538		
526	0.06113974	0.067263	1115.99	0.00259407		1706	0.00512199		2296	0.00961083		2885.99	0.00357731		3475.98	-0.00796534		4065.98	0.00955726		
526.2	0.06074151	0.06723653	1116.19	0.00167939		1706.2	0.00459899		2296.2	0.01004386		2886.19	0.00440818		3476.18	-0.00828724		4066.18	0.00937627		
526.4	0.06089894	0.06721007	1116.39	0.00108805		1706.4	0.00416289		2296.4	0.01086555		2886.39	0.00469598		3476.38	-0.008478		4066.38	0.00944751		
526.6	0.06000089	0.06718361	1116.59	-0.00043715		1706.6	0.00319544		2296.6	0.01198664		2886.59	0.0046351		3476.58	-0.00967804		4066.58	0.00955496		
526.8	0.05965617	0.06715717	1116.79	-0.00114508		1706.8	0.00236001		2296.8	0.0119678		2886.79	0.00489806		3476.78	-0.0109462		4066.78	0.00882992		
527	0.05935584	0.06713074	1116.99	-0.00145038		1707	0.00188154		2297	0.01173476		2886.99	0.00475376		3476.98	-0.0110577		4066.98	0.00810985		
527.2	0.05884843	0.06710432	1117.19	-0.00185503		1707.2	0.00151081		2297.2	0.01129579		2887.19	0.00373677		3477.18	-0.01108293		4067.18	0.00745066		
527.4	0.05909888	0.06707791	1117.39	-0.00167083		1707.4	0.00165451		2297.4	0.01145282		2887.39	0.00254192		3477.38	-0.01129598		4067.38	0.00798596		
527.6	0.05842579	0.06705151	1117.59	-0.00187142		1707.6	0.00118941		2297.6	0.01125562		2887.59	0.00251822		3477.58	-0.01112994		4067.58	0.0085517		
527.8	0.05880894	0.06702512	1117.79	-0.00169669		1707.8	0.00136205		2297.8	0.01149239		2887.79	0.00139632		3477.78	-0.01038854		4067.78	0.00844006		
528	0.05977398	0.06699874	1117.99	-0.00149167		1708	0.00175015		2298	0.01137034		2887.99	0.00136806		3477.98	-0.01060828		4067.98	0.00902581		
528.2	0.05977327	0.06697237	1118.19	-0.00069672		1708.2	0.00260416		2298.2	0.01101387		2888.19	0.00113879		3478.18	-0.01009973		4068.18	0.00900191		
528.4	0.06013146	0.06694601	1118.39	-0.00023089		1708.4	0.0034825		2298.4	0.01108044		2888.39	0.00138382		3478.38	-0.00931917		4068.38	0.00873945		
528.6	0.05982887	0.06691967	1118.59	-0.00015259		1708.6	0.00319652		2298.6	0.01102365		2888.59	0.00158819		3478.58	-0.0090724		4068.58	0.00785332		
528.8	0.06059246	0.06689333	1118.79	0.00096942		1708.8	0.00333153		2298.8	0.01114837		2888.79	0.00145794		3478.78	-0.00888672		4068.78	0.00776239		
529	0.06109662	0.066867	1118.99	0.00133754		1709	0.00276818		2299	0.01088344		2888.99	0.0021694		3478.98	-0.0089244		4068.98	0.0084351		
529.2	0.0614371	0.06684068	1119.19	0.00187329		1709.2	0.00277358		2299.2	0.01044533		2889.19	0.00202367		3479.18	-0.00855533		4069.18	0.00896261		
529.4	0.06239976	0.06681438	1119.39	0.00180286		1709.4	0.00320755		2299.4	0.01044601		2889.39	0.00193843		3479.38	-0.00899686		4069.38	0.00903279		
529.6	0.06253059	0.06678808	1119.59	0.00189289		1709.6	0.00316626		2299.6	0.01006963		2889.59	0.00121624		3479.58	-0.00929073		4069.58	0.00913708		
529.8	0.06251842	0.0667618	1119.79	0.00205905		1709.8	0.00332329		2299.8	0.00973545		2889.79	0.00188559		3479.78	-0.00949347		4069.78	0.00974529		
530	0.06258415	0.06673552	1119.99	0.00149648		1710	0.00338902		2300	0.00961789		2889.99	0.00235177		3479.98	-0.00970568		4069.98	0.00908165		
530.2	0.06180806	0.06670926	1120.19	0.00168926		1710.2	0.00348626		2300.2	0.00961863		2890.19	0.00325005		3480.18	-0.009566		4070.18	0.00941009		
530.4	0.06041497	0.066683	1120.39	0.00192364		1710.4	0.00317466		2300.4	0.00958189		2890.39	0.00272559		3480.38	-0.01021373		4070.38	0.00959937		
530.6	0.0595605	0.06665676	1120.59	0.00196143		1710.6	0.00271799		2300.6	0.00971908		2890.59	0.00266768		3480.58	-0.01096511		4070.58	0.0094588		
530.8	0.05970318	0.06663052	1120.79	0.00233034		1710.8	0.00261122		2300.8	0.0084821		2890.79	0.00300068		3480.78	-0.01103588		4070.78	0.00852045		
531	0.05936766	0.0666043	1120.99	0.00266594		1711	0.00209405		2301	0.0075572		2890.99	0.00205398		3480.98	-0.01100461		4070.98	0.00813612		
531.2	0.05939356	0.06657808	1121.19	0.00297096		1711.2	0.00149554		2301.2	0.00746662		2891.19	0.0019554		3481.18	-0.01187175		4071.18	0.00834451		
531.4	0.05940072	0.06655188	1121.39	0.00314984		1711.4	0.00047656		2301.4	0.00776986		2891.39	0.00212205		3481.38	-0.01142619		4071.38	0.00905266		
531.6	0.05974531	0.06652569	1121.59	0.00294229		1711.6	0.00007834		2301.6	0.00823631		2891.59	0.00198407		3481.58	-0.01036732		4071.58	0.00955467		
531.8	0.06042621	0.06649951	1121.79	0.0027514		1711.8	0.00001199		2301.8	0.00919434		2891.79	0.00122567		3481.78	-0.01063284		4071.78	0.00954059		
532	0.06074096	0.06647333	1121.99	0.00342881		1712	0.00012195		2302	0.01008044		2891.99	0.00176918		3481.98	-0.01029939		4071.98	0.00889426		
532.2	0.06073147	0.06644717	1122.19	0.00323785		1712.2	-0.00001373		2302.2	0.01100644		2892.19	0.00240921		3482.18	-0.0098273		4072.18	0.00898308		
532.4	0.06112345	0.06642102	1122.39	0.00156627		1712.4	-0.00008695		2302.4	0.01212858		2892.39	0.00267721		3482.38	-0.0099001		4072.38	0.00831766		
532.6	0.06134817	0.06639488	1122.59	0.0008791		1712.6	0.00058442		2302.6	0.01290032		2892.59	0.00319115		3482.58	-0.01041387		4072.58	0.00898026		
532.8	0.06139092	0.06636875	1122.79	0.0000989		1712.8	0.0013778		2302.8	0.01323337		2892.79	0.00290357		3482.78	-0.0100318		4072.78	0.00934827		
533	0.06104367	0.06634263	1122.99	-0.00108994		1713	0.00144664		2303	0.01347873		2892.99	0.00329811		3482.98	-0.00951337		4072.98	0.01012089		
533.2	0.0606428	0.06631652	1123.19	-0.00113446		1713.2	0.00230507		2303.2	0.01298279		2893.19	0.00263383		3483.18	-0.0087454		4073.18	0.01064778		
533.4	0.06026852	0.06629041	1123.39	-0.00244441		1713.4	0.00209938		2303.4	0.01363713		2893.39	0.00254436		3483.38	-0.00897501		4073.38	0.01071161		
533.6	0.05893668	0.06626432	1123.59	-0.00268606		1713.6	0.00226422		2303.6	0.01336397		2893.59	0.00248979		3483.58	-0.00922655		4073.58	0.01069208		
533.8	0.05764904	0.06623824	1123.79	-0.00320834		1713.8	0.00241245		2303.8	0.01377566		2893.79	0.00314074		3483.78	-0.00851181		4073.78	0.0107224		
534	0.05671461	0.06621218	1123.99	-0.002748		1714	0.00214421		2304	0.01383503		2893.99	0.00286952		3483.98	-0.00900887		4073.98	0.01015496		
534.2	0.05638624	0.06618612	1124.19	-0.00230936		1714.2	0.00164477		2304.2	0.01330584		2894.19	0.00369226		3484.18	-0.00801655		4074.18	0.01100277		
534.4	0.05601075	0.06616007	1124.39	-0.00173987		1714.4	0.00149063		2304.4	0.01317116		2894.39	0.00252276		3484.38	-0.00831778		4074.38	0.01109794		
534.6	0.0566157	0.06613403	1124.59	-0.00095917		1714.6	0.00068089		2304.6	0.01285678		2894.59	0.00363506		3484.58	-0.00904465		4074.58	0.01088088		
534.8	0.05661506	0.066108	1124.79	-0.00032182		1714.8	0.00010579		2304.8	0.01227784		2894.79	0.00333779		3484.78	-0.0092584		4074.78	0.01009148		
535	0.05725214	0.06608198	1124.99	-0.00037911		1715	-0.00035769		2305	0.01293125		2894.99	0.00225197		3484.98	-0.00976309		4074.98	0.01057951		
535.2	0.05748283	0.06605597	1125.19	-0.00051345		1715.2	-0.00079505		2305.2	0.01313622		2895.19	0.00294322		3485.18	-0.00944743		4075.18	0.01017701		
535.4	0.05763679	0.06602998	1125.39	-0.0000392		1715.4	-0.00149706		2305.4	0.01437509		2895.39	0.00243632		3485.38	-0.0090482		4075.38	0.01017164		
535.6	0.05859077	0.06600399	1125.59	-0.00025405		1715.6	-0.00161019		2305.6	0.01508811		2895.59	0.00165547		3485.58	-0.00795302		4075.58	0.00964855		
535.8	0.05919688	0.06597801	1125.79	-0.0000155		1715.8	-0.00124576		2305.8	0.01588823		2895.79	0.00208663		3485.78	-0.00817675		4075.78	0.00961289		
536	0.05995029	0.06595204	1125.99	0.00027125		1716	-0.0016747		2306	0.01587234		2895.99	0.00214335		3485.98	-0.00841006		4075.98	0.00848144		
536.2	0.06022788	0.06592609	1126.19	-0.00045232		1716.2	-0.00093872		2306.2	0.01582746		2896.19	0.00259641		3486.18	-0.0077029		4076.18	0.00841846		
536.4	0.06056635	0.06590014	1126.39	-0.00132341		1716.4	-0.00025948		2306.4	0.01507227		2896.39	0.00228002		3486.38	-0.00715251		4076.38	0.00861654		
536.6	0.0609567	0.0658742	1126.59	-0.00092962		1716.6	0.00035713		2306.6	0.01411662		2896.59	0.00174866		3486.58	-0.00749837		4076.58	0.00881311		
536.8	0.06021655	0.06584828	1126.79	-0.00074295		1716.8	0.00093973		2306.8	0.01282895		2896.79	0.00116456		3486.78	-0.0067631		4076.78	0.0083268		
537	0.06033242	0.06582236	1126.99	-0.00109884		1717	0.00140442		2307	0.01199574		2896.99	0.00076823		3486.98	-0.00690559		4076.98	0.00899533		
537.2	0.05925933	0.06579646	1127.19	-0.00074248		1717.2	0.00201328		2307.2	0.01112385		2897.19	-0.00006744		3487.18	-0.00673161		4077.18	0.0091827		
537.4	0.05974986	0.06577056	1127.39	-0.0004935		1717.4	0.00200363		2307.4	0.01110053		2897.39	-0.00110442		3487.38	-0.00707509		4077.38	0.00894551		
537.6	0.05845478	0.06574467	1127.59	0.00008706		1717.6	0.00179649		2307.6	0.01011337		2897.59	-0.00157411		3487.58	-0.00709619		4077.58	0.007555		
537.8	0.05816545	0.0657188	1127.79	-0.00037263		1717.8	0.00259075		2307.8	0.00907387		2897.79	-0.00179683		3487.78	-0.00762894		4077.78	0.00806688		
538	0.05913538	0.06569293	1127.99	0.00021374		1718	0.00153481		2308	0.00821442		2897.99	-0.0019192		3487.98	-0.00872704		4077.98	0.00840866		
538.2	0.05909956	0.06566708	1128.19	-0.00041579		1718.2	0.00132228		2308.2	0.00773186		2898.19	-0.00174941		3488.18	-0.00885851		4078.18	0.00913088		
538.4	0.05859597	0.06564123	1128.39	0.00002117		1718.4	0.00123138		2308.4	0.00762467		2898.39	-0.0014794		3488.38	-0.01008347		4078.38	0.00894325		
538.6	0.05805931	0.0656154	1128.59	-0.00000279		1718.6	0.00091343		2308.6	0.00734347		2898.59	-0.00018541		3488.58	-0.01045052		4078.58	0.00874646		
538.8	0.0581964	0.06558958	1128.79	0.00042975		1718.8	0.00058666		2308.8	0.00769054		2898.79	-0.00018549		3488.78	-0.00999469		4078.78	0.00796917		
539	0.05921361	0.06556376	1128.99	-0.00011791		1719	0.00037526		2309	0.00806167		2898.99	0.00031422		3488.98	-0.01056862		4078.98	0.00820737		
539.2	0.05934258	0.06553796	1129.19	-0.00093466		1719.2	0.00024375		2309.2	0.00810066		2899.19	0.00107346		3489.18	-0.01092928		4079.18	0.00804795		
539.4	0.05967663	0.06551216	1129.39	0.00001927		1719.4	-0.00017382		2309.4	0.00807192		2899.39	0.00173723		3489.38	-0.01092212		4079.38	0.00843719		
539.6	0.06074731	0.06548638	1129.59	-0.00039012		1719.6	-0.00033496		2309.6	0.00807128		2899.59	0.00208139		3489.58	-0.01043598		4079.58	0.00938588		
539.8	0.06130139	0.06546061	1129.79	0.00007097		1719.8	-0.0000742		2309.8	0.00890935		2899.79	0.00261791		3489.78	-0.01088989		4079.78	0.01002951		
540	0.06130249	0.06543484	1129.99	0.00014588		1720	-0.00024222		2310	0.00897639		2899.99	0.00291055		3489.98	-0.01109021		4079.98	0.00991167		
540.2	0.06132981	0.06540909	1130.19	0.00033728		1720.2	-0.00031169		2310.2	0.00959282		2900.19	0.00318249		3490.18	-0.01001754		4080.18	0.00997379		
540.4	0.06190821	0.06538335	1130.39	0.00054009		1720.4	0.00051091		2310.4	0.00922111		2900.39	0.00258347		3490.38	-0.01051135		4080.38	0.01007068		
540.6	0.06155718	0.06535761	1130.59	0.00075037		1720.6	0.00074632		2310.6	0.00876314		2900.59	0.0018179		3490.58	-0.01114106		4080.58	0.00942597		
540.8	0.06068757	0.06533189	1130.79	0.00077215		1720.8	0.00233207		2310.8	0.0093416		2900.79	0.0017283		3490.78	-0.01046742		4080.78	0.00919114		
541	0.06043611	0.06530618	1130.99	0.00063039		1721	0.00356052		2311	0.00917013		2900.99	0.00115416		3490.98	-0.01016886		4080.98	0.0095824		
541.2	0.05905404	0.06528048	1131.19	0.00120308		1721.2	0.00359506		2311.2	0.009211		2901.19	0.00056151		3491.18	-0.00952827		4081.18	0.00903151		
541.4	0.059307	0.06525478	1131.39	0.00102569		1721.4	0.0039254		2311.4	0.00872407		2901.39	0.00100986		3491.38	-0.01013013		4081.38	0.00884428		
541.6	0.05826561	0.0652291	1131.59	0.00006037		1721.6	0.00363524		2311.6	0.00857816		2901.59	0.00064307		3491.58	-0.01028644		4081.58	0.0080912		
541.8	0.05752546	0.06520343	1131.79	-0.00059176		1721.8	0.00396165		2311.8	0.00869531		2901.79	0.00017217		3491.78	-0.01035212		4081.78	0.00867965		
542	0.05682086	0.06517777	1131.99	-0.00043649		1722	0.00360188		2312	0.00939331		2901.99	0.00020919		3491.98	-0.01029876		4081.98	0.00896803		
542.2	0.05618329	0.06515211	1132.19	-0.0004577		1722.2	0.0035084		2312.2	0.01014485		2902.19	0.00009914		3492.18	-0.01065387		4082.18	0.00837034		
542.4	0.05597766	0.06512647	1132.39	0.00070471		1722.4	0.00371465		2312.4	0.01025363		2902.39	0.00047639		3492.38	-0.0098497		4082.38	0.00825214		
542.6	0.05616183	0.06510084	1132.59	0.0004267		1722.6	0.00312144		2312.6	0.01027233		2902.59	0.00058312		3492.58	-0.00998624		4082.58	0.00876673		
542.8	0.05601543	0.06507522	1132.79	0.00121261		1722.8	0.00254756		2312.8	0.00980155		2902.79	0.0004146		3492.78	-0.00962167		4082.78	0.00850809		
543	0.05657287	0.06504961	1132.99	0.0005159		1723	0.00224969		2313	0.01010002		2902.99	-0.00018238		3492.98	-0.01019933		4082.98	0.00843713		
543.2	0.05715974	0.065024	1133.19	0.00014503		1723.2	0.00261658		2313.2	0.00946954		2903.19	0.00056723		3493.18	-0.01026355		4083.18	0.00878332		
543.4	0.05785954	0.06499841	1133.39	0.00127982		1723.4	0.00288362		2313.4	0.00923797		2903.39	0.00017827		3493.38	-0.01032545		4083.38	0.00946605		
543.6	0.05810905	0.06497283	1133.59	0.0004835		1723.6	0.00238238		2313.6	0.01020117		2903.59	0.00054196		3493.58	-0.0103694		4083.58	0.00995601		
543.8	0.05829	0.06494726	1133.79	0.00134591		1723.8	0.00301302		2313.8	0.01046152		2903.79	0.00072421		3493.78	-0.0103858		4083.78	0.00980612		
544	0.05887042	0.0649217	1133.99	0.00150251		1724	0.00325266		2314	0.0104697		2903.99	0.00086803		3493.98	-0.01098502		4083.98	0.00967574		
544.2	0.05987225	0.06489615	1134.19	0.00125382		1724.2	0.00272066		2314.2	0.01040028		2904.19	0.00053349		3494.18	-0.01147542		4084.18	0.0093095		
544.4	0.06005435	0.06487061	1134.39	0.00082752		1724.4	0.00266272		2314.4	0.00991081		2904.39	0.00077648		3494.38	-0.01231704		4084.38	0.00913564		
544.6	0.05951711	0.06484507	1134.59	-0.00035352		1724.6	0.00187175		2314.6	0.00993033		2904.59	0.00075847		3494.58	-0.01230049		4084.58	0.00887077		
544.8	0.0591841	0.06481955	1134.79	-0.00140039		1724.8	0.00236191		2314.8	0.01004226		2904.79	0.00109607		3494.78	-0.01194708		4084.78	0.00889052		
545	0.05895078	0.06479404	1134.99	-0.00213277		1725	0.00220821		2315	0.00963742		2904.99	0.00097385		3494.98	-0.01200858		4084.98	0.00907361		
545.2	0.05808243	0.06476854	1135.19	-0.00245691		1725.2	0.00169156		2315.2	0.00943526		2905.19	0.00132806		3495.18	-0.01232186		4085.18	0.00882852		
545.4	0.05775441	0.06474305	1135.39	-0.00331147		1725.4	0.00102287		2315.4	0.01004865		2905.39	0.00210616		3495.38	-0.01304314		4085.38	0.00882036		
545.6	0.056921	0.06471757	1135.59	-0.00432824		1725.6	0.0005901		2315.6	0.01074081		2905.59	0.00156652		3495.58	-0.01255775		4085.58	0.0089643		
545.8	0.05584216	0.0646921	1135.79	-0.00437503		1725.8	0.00076525		2315.8	0.01122545		2905.79	0.00132989		3495.78	-0.01213405		4085.78	0.00822976		
546	0.05563443	0.06466664	1135.99	-0.00415325		1726	0.00098551		2316	0.0111094		2905.99	0.00116533		3495.98	-0.011568		4085.98	0.00941162		
546.2	0.05577252	0.06464119	1136.19	-0.004792		1726.2	0.00024753		2316.2	0.01148111		2906.19	0.00064868		3496.18	-0.01158036		4086.18	0.00855004		
546.4	0.05502357	0.06461574	1136.39	-0.0045484		1726.4	0.00040112		2316.4	0.01159619		2906.39	-0.00016309		3496.38	-0.01122148		4086.38	0.0094318		
546.6	0.05475779	0.06459031	1136.59	-0.00574929		1726.6	-0.00020008		2316.6	0.01187341		2906.59	-0.00044788		3496.58	-0.01155695		4086.58	0.00970638		
546.8	0.05428607	0.06456489	1136.79	-0.00572689		1726.8	-0.00044068		2316.8	0.01191915		2906.79	-0.00071644		3496.78	-0.01069517		4086.78	0.00933568		
547	0.05492235	0.06453948	1136.99	-0.00561598		1727	-0.000049		2317	0.01331182		2906.99	-0.00050783		3496.98	-0.00999192		4086.98	0.00856523		
547.2	0.05565324	0.06451408	1137.19	-0.00474442		1727.2	0.00074963		2317.2	0.01249744		2907.19	0.00006547		3497.18	-0.00984534		4087.18	0.00831427		
547.4	0.05571743	0.06448869	1137.39	-0.00378119		1727.4	0.00057236		2317.4	0.01279251		2907.39	-0.00020632		3497.38	-0.00945661		4087.38	0.00804114		
547.6	0.05608681	0.06446331	1137.59	-0.00388458		1727.6	0.00015235		2317.6	0.0127683		2907.59	0.00125822		3497.58	-0.00955491		4087.58	0.00851538		
547.8	0.05630181	0.06443794	1137.79	-0.00273425		1727.8	0.00097177		2317.8	0.01227887		2907.79	0.00048648		3497.78	-0.00945457		4087.78	0.00886161		
548	0.05776677	0.06441258	1137.99	-0.00253843		1728	-0.00031216		2318	0.0125152		2907.99	0.00081837		3497.98	-0.0102122		4087.98	0.00819593		
548.2	0.05831065	0.06438723	1138.19	-0.00266836		1728.2	-0.00118974		2318.2	0.01179421		2908.19	0.00087469		3498.18	-0.00985667		4088.18	0.00777362		
548.4	0.05939944	0.06436189	1138.39	-0.00249561		1728.4	-0.00201544		2318.4	0.01055884		2908.39	0.00091754		3498.38	-0.00939911		4088.38	0.00788328		
548.6	0.05949152	0.06433655	1138.59	-0.00305968		1728.6	-0.00131862		2318.6	0.00977653		2908.59	0.0011988		3498.58	-0.00943736		4088.58	0.00800489		
548.8	0.05943896	0.06431123	1138.79	-0.00266313		1728.8	-0.00134481		2318.8	0.00886074		2908.79	0.00113874		3498.78	-0.01027773		4088.78	0.00812252		
549	0.05900058	0.06428592	1138.99	-0.00237788		1729	-0.00099121		2319	0.00861042		2908.99	0.00140012		3498.98	-0.01079495		4088.98	0.00785678		
549.2	0.05852045	0.06426062	1139.19	-0.00151143		1729.2	-0.00149714		2319.2	0.00774568		2909.19	0.00204724		3499.18	-0.01092381		4089.18	0.00716366		
549.4	0.05830081	0.06423533	1139.39	-0.00157234		1729.4	-0.00165384		2319.4	0.00828513		2909.39	0.00272044		3499.38	-0.01045904		4089.38	0.00714045		
549.6	0.05812483	0.06421005	1139.59	-0.00203086		1729.6	-0.00139767		2319.6	0.00687266		2909.59	0.00258959		3499.58	-0.01031816		4089.58	0.00720002		
549.8	0.05861438	0.06418478	1139.79	-0.00111922		1729.8	-0.00138423		2319.8	0.00668662		2909.79	0.00241553		3499.78	-0.00993355		4089.78	0.00590732		
550	0.05851028	0.06415952	1139.99	-0.00112826		1730	-0.00081214		2320	0.0058202		2909.99	0.00197864		3499.98	-0.01040354		4089.98	0.00630354		
550.2	0.05857705	0.06413426	1140.19	-0.00194585		1730.2	-0.00017626		2320.2	0.00653874		2910.19	0.00200474		3500.18	-0.01152945		4090.18	0.00555051		
550.4	0.05859461	0.06410902	1140.39	-0.00194701		1730.4	0.00086578		2320.4	0.00644452		2910.39	0.00144214		3500.38	-0.0117196		4090.38	0.00581999		
550.6	0.0590276	0.06408379	1140.59	-0.00284128		1730.6	0.00138269		2320.6	0.00654935		2910.59	0.00151606		3500.58	-0.01126711		4090.58	0.00569452		
550.8	0.05888297	0.06405857	1140.79	-0.00259687		1730.8	0.0015538		2320.8	0.00665974		2910.79	0.00158419		3500.78	-0.01113509		4090.78	0.00539758		
551	0.05904432	0.06403336	1140.99	-0.00237453		1731	0.00201156		2321	0.00716106		2910.99	0.0023759		3500.98	-0.0110031		4090.98	0.00507386		
551.2	0.05906464	0.06400816	1141.19	-0.00227435		1731.2	0.00187735		2321.2	0.00746789		2911.19	0.00285382		3501.18	-0.01111784		4091.18	0.00517523		
551.4	0.0588244	0.06398296	1141.39	-0.00208399		1731.4	0.00094408		2321.4	0.00825062		2911.39	0.00426161		3501.38	-0.01179732		4091.38	0.00577783		
551.6	0.05845984	0.06395778	1141.59	-0.00167517		1731.6	0.00143172		2321.6	0.00817523		2911.59	0.00452926		3501.58	-0.01231203		4091.58	0.00572502		
551.8	0.05780566	0.06393261	1141.79	-0.0017912		1731.8	0.00167994		2321.8	0.00854637		2911.79	0.00357503		3501.78	-0.01197977		4091.78	0.00555252		
552	0.0585258	0.06390745	1141.99	-0.00210515		1732	0.00123914		2322	0.00918314		2911.99	0.00344965		3501.98	-0.01220572		4091.98	0.00605889		
552.2	0.05732439	0.0638823	1142.19	-0.00200354		1732.2	0.00123234		2322.2	0.00875511		2912.19	0.00295126		3502.18	-0.01165423		4092.18	0.00693521		
552.4	0.05727153	0.06385715	1142.39	-0.0020147		1732.4	0.00147677		2322.4	0.00888675		2912.39	0.00322269		3502.38	-0.01161784		4092.38	0.00767372		
552.6	0.0564398	0.06383202	1142.59	-0.00230092		1732.6	0.00158461		2322.6	0.00947181		2912.59	0.0039185		3502.58	-0.01115409		4092.58	0.00855951		
552.8	0.05553946	0.0638069	1142.79	-0.00223809		1732.8	0.00042699		2322.8	0.01051869		2912.79	0.0031292		3502.78	-0.01084863		4092.78	0.00923088		
553	0.0547685	0.06378179	1142.99	-0.00227466		1733	0.00053823		2323	0.01160665		2912.99	0.0033848		3502.98	-0.01053097		4092.98	0.00889287		
553.2	0.05386746	0.06375668	1143.19	-0.00196051		1733.2	0.00067735		2323.2	0.01164945		2913.19	0.00364514		3503.18	-0.01070877		4093.18	0.00818171		
553.4	0.05384747	0.06373159	1143.39	-0.00161077		1733.4	0.00115566		2323.4	0.01161596		2913.39	0.00320008		3503.38	-0.00933494		4093.38	0.00828391		
553.6	0.05349462	0.06370651	1143.59	-0.00117942		1733.6	0.00092009		2323.6	0.01058201		2913.59	0.00233621		3503.58	-0.01011461		4093.58	0.00777257		
553.8	0.05417568	0.06368144	1143.79	-0.00037916		1733.8	0.00117873		2323.8	0.01121691		2913.79	0.00201106		3503.78	-0.01011988		4093.78	0.00691656		
554	0.05436101	0.06365637	1143.99	-0.00071027		1734	0.00185005		2324	0.01053303		2913.99	0.00138906		3503.98	-0.01076332		4093.98	0.00747804		
554.2	0.05492645	0.06363132	1144.19	-0.00172702		1734.2	0.00210698		2324.2	0.01034858		2914.19	0.00081302		3504.18	-0.01082297		4094.18	0.00749348		
554.4	0.05506029	0.06360628	1144.39	-0.0017152		1734.4	0.00214104		2324.4	0.00981165		2914.39	0.00071905		3504.38	-0.01065054		4094.38	0.00761518		
554.6	0.05557719	0.06358124	1144.59	-0.00114301		1734.6	0.00201208		2324.6	0.01007362		2914.59	0.00002019		3504.58	-0.01072471		4094.58	0.00762111		
554.8	0.05524414	0.06355622	1144.79	-0.00114774		1734.8	0.00122085		2324.8	0.00949709		2914.79	0.00001708		3504.78	-0.01129472		4094.78	0.00711925		
555	0.05602864	0.0635312	1144.99	-0.00113131		1735	0.00122011		2325	0.00948602		2914.99	-0.00080509		3504.98	-0.01316579		4094.98	0.00728183		
555.2	0.0562116	0.0635062	1145.19	-0.0012588		1735.2	0.00055763		2325.2	0.00947732		2915.19	-0.00030758		3505.18	-0.01357113		4095.18	0.00709039		
555.4	0.05637475	0.06348121	1145.39	-0.00139411		1735.4	0.00027645		2325.4	0.00848156		2915.39	0.00036491		3505.38	-0.01414378		4095.38	0.00665501		
555.6	0.05596262	0.06345622	1145.59	-0.0015214		1735.6	-0.00003071		2325.6	0.00768979		2915.59	-0.00060697		3505.58	-0.0141913		4095.58	0.00598176		
555.8	0.05650147	0.06343125	1145.79	-0.00238014		1735.8	-0.00078771		2325.8	0.00754295		2915.79	-0.00152913		3505.78	-0.01469824		4095.78	0.00661565		
556	0.05634065	0.06340628	1145.99	-0.00260233		1736	-0.00141404		2326	0.00719653		2915.99	-0.0022623		3505.98	-0.01434135		4095.98	0.00695305		
556.2	0.0554338	0.06338133	1146.19	-0.00259999		1736.2	-0.00231352		2326.2	0.00734084		2916.19	-0.00226554		3506.18	-0.01437709		4096.18	0.00730189		
556.4	0.05579958	0.06335638	1146.39	-0.00288498		1736.4	-0.00234589		2326.4	0.00749901		2916.39	-0.00227715		3506.38	-0.01380165		4096.38	0.00770803		
556.6	0.05484887	0.06333145	1146.59	-0.00278412		1736.6	-0.00300367		2326.6	0.0080336		2916.59	-0.0024005		3506.58	-0.01297748		4096.58	0.00871053		
556.8	0.05452356	0.06330652	1146.79	-0.00265682		1736.8	-0.00328934		2326.8	0.00859959		2916.79	-0.00237701		3506.78	-0.01245016		4096.78	0.00938521		
557	0.05439641	0.06328161	1146.99	-0.0027815		1737	-0.00317649		2327	0.00862265		2916.99	-0.00174155		3506.98	-0.01223886		4096.98	0.00875777		
557.2	0.05396889	0.0632567	1147.19	-0.00303854		1737.2	-0.00262933		2327.2	0.00809023		2917.19	-0.00156452		3507.18	-0.0122476		4097.18	0.00918243		
557.4	0.05454976	0.0632318	1147.39	-0.00217407		1737.4	-0.00340213		2327.4	0.00755074		2917.39	-0.00190654		3507.38	-0.0110668		4097.38	0.00985665		
557.6	0.05379209	0.06320692	1147.59	-0.00273743		1737.6	-0.00342689		2327.6	0.00786596		2917.59	-0.00191575		3507.58	-0.01139479		4097.58	0.01014294		
557.8	0.0547113	0.06318204	1147.79	-0.00285587		1737.8	-0.00343783		2327.8	0.0084182		2917.79	-0.00206284		3507.78	-0.01065993		4097.78	0.01070177		
558	0.05436178	0.06315717	1147.99	-0.00324033		1738	-0.00300813		2328	0.00813998		2917.99	-0.00142313		3507.98	-0.01044385		4097.98	0.01144941		
558.2	0.05477961	0.06313232	1148.19	-0.00364609		1738.2	-0.00277689		2328.2	0.00777754		2918.19	-0.00079416		3508.18	-0.01069549		4098.18	0.01126558		
558.4	0.05499941	0.06310747	1148.39	-0.00271282		1738.4	-0.00225635		2328.4	0.00829089		2918.39	-0.0000107		3508.38	-0.01054946		4098.38	0.01168955		
558.6	0.05537911	0.06308263	1148.59	-0.00149408		1738.6	-0.00136367		2328.6	0.00851791		2918.59	-0.00031097		3508.58	-0.01082898		4098.58	0.01152081		
558.8	0.05570804	0.06305781	1148.79	-0.00240738		1738.8	-0.00116603		2328.8	0.00795859		2918.79	-0.00044182		3508.78	-0.01089872		4098.78	0.01174552		
559	0.05615268	0.06303299	1148.99	-0.00311314		1739	-0.00083964		2329	0.00753972		2918.99	0.00001134		3508.98	-0.01187615		4098.98	0.01215361		
559.2	0.0565047	0.06300818	1149.19	-0.00342408		1739.2	-0.00050693		2329.2	0.00706893		2919.19	0.00131893		3509.18	-0.01058379		4099.18	0.01167123		
559.4	0.05675	0.06298338	1149.39	-0.00350718		1739.4	0.00004313		2329.4	0.00690069		2919.39	0.00184141		3509.38	-0.0098957		4099.38	0.01077474		
559.6	0.05690966	0.06295859	1149.59	-0.00381078		1739.6	0.00020263		2329.6	0.00628858		2919.59	0.0013134		3509.58	-0.00993796		4099.58	0.01014817		
559.8	0.05720971	0.06293381	1149.79	-0.00421023		1739.8	0.00059466		2329.8	0.00635594		2919.79	0.00171718		3509.78	-0.00976206		4099.78	0.00937768		
560	0.05685375	0.06290904	1149.99	-0.00449299		1740	0.00124025		2330	0.00657273		2919.99	0.00249006		3509.98	-0.00947414		4099.98	0.00833629		
560.2	0.05694808	0.06288429	1150.19	-0.00464919		1740.2	0.0014688		2330.2	0.00639821		2920.19	0.00269037		3510.18	-0.0096935		4100.18	0.00810093		
560.4	0.05735289	0.06285954	1150.39	-0.00480646		1740.4	0.0016635		2330.4	0.00632408		2920.39	0.00255253		3510.38	-0.00900225		4100.38	0.00692966		
560.6	0.05649599	0.0628348	1150.59	-0.00468294		1740.6	0.00211556		2330.6	0.00627699		2920.59	0.00256583		3510.58	-0.00937373		4100.58	0.00612375		
560.8	0.05661505	0.06281007	1150.79	-0.0046035		1740.8	0.00179416		2330.8	0.00646775		2920.79	0.00287431		3510.78	-0.0090065		4100.78	0.00620711		
561	0.05699356	0.06278535	1150.99	-0.00454342		1741	0.00112477		2331	0.00689865		2920.99	0.00307642		3510.98	-0.00912763		4100.98	0.00547263		
561.2	0.05676901	0.06276064	1151.19	-0.00386221		1741.2	0.00098655		2331.2	0.00634922		2921.19	0.00239066		3511.18	-0.00993178		4101.18	0.00518818		
561.4	0.05579652	0.06273593	1151.39	-0.00328623		1741.4	0.00067026		2331.4	0.00609478		2921.39	0.00196935		3511.38	-0.00989426		4101.38	0.00451298		
561.6	0.05442433	0.06271124	1151.59	-0.00319905		1741.6	0.00075305		2331.6	0.00692742		2921.59	0.00154849		3511.58	-0.00980804		4101.58	0.00460408		
561.8	0.05426215	0.06268656	1151.79	-0.00273641		1741.8	0.00015069		2331.8	0.00727435		2921.79	0.00161478		3511.78	-0.01023007		4101.78	0.00516843		
562	0.05330491	0.06266189	1151.99	-0.0026137		1742	0.00066805		2332	0.00829997		2921.99	0.00242139		3511.98	-0.01081526		4101.98	0.00521197		
562.2	0.0532679	0.06263723	1152.19	-0.002633		1742.2	-0.00027671		2332.2	0.00858525		2922.19	0.0023697		3512.18	-0.01097803		4102.18	0.00624892		
562.4	0.05226205	0.06261258	1152.39	-0.0024433		1742.4	-0.00099652		2332.4	0.00867861		2922.39	0.00212067		3512.38	-0.01047538		4102.38	0.00718423		
562.6	0.05207374	0.06258793	1152.59	-0.00146705		1742.6	-0.00139093		2332.6	0.00810864		2922.59	0.00196047		3512.58	-0.01108913		4102.58	0.00816364		
562.8	0.05178137	0.0625633	1152.79	-0.00195516		1742.8	-0.00254531		2332.8	0.00697674		2922.79	0.00179651		3512.78	-0.01051048		4102.78	0.0091036		
563	0.05119045	0.06253868	1152.99	-0.00235747		1743	-0.00277918		2333	0.00609609		2922.99	0.00228516		3512.98	-0.01075114		4102.98	0.00916075		
563.2	0.05176904	0.06251406	1153.19	-0.0018891		1743.2	-0.0026798		2333.2	0.00473334		2923.19	0.00263721		3513.18	-0.01036822		4103.18	0.00880163		
563.4	0.05144266	0.06248946	1153.39	-0.00201183		1743.4	-0.00171155		2333.4	0.00457268		2923.39	0.00288078		3513.38	-0.00966431		4103.38	0.00814969		
563.6	0.0512339	0.06246487	1153.59	-0.00241702		1743.6	-0.00185098		2333.6	0.00383908		2923.59	0.00278543		3513.58	-0.00908077		4103.58	0.00778352		
563.8	0.05145971	0.06244028	1153.79	-0.00314875		1743.8	-0.00145251		2333.8	0.00363107		2923.79	0.0030753		3513.78	-0.00873459		4103.78	0.00749531		
564	0.05178455	0.06241571	1153.99	-0.0042608		1744	-0.00091842		2334	0.00374504		2923.99	0.00251815		3513.98	-0.00826603		4103.98	0.00730585		
564.2	0.05268764	0.06239114	1154.19	-0.00469065		1744.2	-0.00121895		2334.2	0.00349399		2924.19	0.00173913		3514.18	-0.00853691		4104.18	0.0073029		
564.4	0.05383511	0.06236659	1154.39	-0.00556728		1744.4	-0.00047526		2334.4	0.0034944		2924.39	0.00133726		3514.38	-0.00855286		4104.38	0.00683349		
564.6	0.05340399	0.06234204	1154.59	-0.00529307		1744.6	0.00035129		2334.6	0.00359975		2924.59	0.00084271		3514.58	-0.00957275		4104.58	0.00645063		
564.8	0.05341858	0.0623175	1154.79	-0.00543805		1744.8	0.00015884		2334.8	0.00346696		2924.79	0.00124595		3514.78	-0.00945146		4104.78	0.00653583		
565	0.05390821	0.06229298	1154.99	-0.00543728		1745	-0.00052193		2335	0.00252689		2924.99	0.00120676		3514.98	-0.00948404		4104.98	0.00573161		
565.2	0.05462961	0.06226846	1155.19	-0.00531688		1745.2	-0.00037852		2335.2	0.00229156		2925.19	0.00116199		3515.18	-0.00932689		4105.18	0.0053665		
565.4	0.05536849	0.06224395	1155.39	-0.00619996		1745.4	0.00016397		2335.4	0.00324565		2925.39	0.00105812		3515.38	-0.00923584		4105.38	0.00603675		
565.6	0.05600054	0.06221946	1155.59	-0.00558845		1745.6	-0.00004978		2335.6	0.00434625		2925.59	0.00118965		3515.58	-0.0096776		4105.58	0.00676116		
565.8	0.05623713	0.06219497	1155.79	-0.00585088		1745.8	0.00111101		2335.8	0.00518157		2925.79	0.00097869		3515.78	-0.00979709		4105.78	0.00695102		
566	0.05689743	0.06217049	1155.99	-0.00590783		1746	0.00065478		2336	0.00661921		2925.99	0.00067765		3515.98	-0.00900383		4105.98	0.00648895		
566.2	0.05744423	0.06214602	1156.19	-0.00601816		1746.2	-0.00091074		2336.2	0.00650726		2926.19	0.00062455		3516.18	-0.0087142		4106.18	0.00718264		
566.4	0.05787936	0.06212156	1156.39	-0.00646625		1746.4	-0.00140621		2336.4	0.00651314		2926.39	0.00073404		3516.38	-0.00907855		4106.38	0.00699912		
566.6	0.05826483	0.06209711	1156.59	-0.00567257		1746.6	-0.00179389		2336.6	0.00703466		2926.59	0.0009023		3516.58	-0.00946224		4106.58	0.00686045		
566.8	0.05787953	0.06207267	1156.79	-0.00540596		1746.8	-0.0020123		2336.8	0.00718266		2926.79	0.00124944		3516.78	-0.00965592		4106.78	0.00627825		
567	0.05733667	0.06204824	1156.99	-0.00502668		1747	-0.00180639		2337	0.00699068		2926.99	0.00206832		3516.98	-0.0105059		4106.98	0.00515151		
567.2	0.0572304	0.06202382	1157.19	-0.00423439		1747.2	-0.00282272		2337.2	0.00625227		2927.19	0.00285858		3517.18	-0.01087726		4107.18	0.00487341		
567.4	0.0560789	0.06199941	1157.39	-0.00404981		1747.4	-0.0024491		2337.4	0.00689712		2927.39	0.0025519		3517.38	-0.01104005		4107.38	0.00465306		
567.6	0.05569721	0.06197501	1157.59	-0.00475887		1747.6	-0.00249313		2337.6	0.00667176		2927.59	0.00173747		3517.58	-0.01065773		4107.58	0.00432917		
567.8	0.05551467	0.06195062	1157.79	-0.00487655		1747.8	-0.00223506		2337.8	0.0067921		2927.79	0.00134793		3517.78	-0.01064847		4107.78	0.00504215		
568	0.05513358	0.06192624	1157.99	-0.00509894		1748	-0.00265056		2338	0.00776645		2927.99	0.00084166		3517.98	-0.01172385		4107.98	0.00484817		
568.2	0.0547374	0.06190187	1158.19	-0.00534054		1748.2	-0.00300214		2338.2	0.00723244		2928.19	0.00070916		3518.18	-0.01279774		4108.18	0.00494451		
568.4	0.05359407	0.0618775	1158.39	-0.00564282		1748.4	-0.00263873		2338.4	0.00729341		2928.39	0.00056967		3518.38	-0.01375221		4108.38	0.00533296		
568.6	0.05211817	0.06185315	1158.59	-0.00527968		1748.6	-0.00260839		2338.6	0.00742199		2928.59	0.00039165		3518.58	-0.01518821		4108.58	0.00476348		
568.8	0.05150485	0.06182881	1158.79	-0.00547218		1748.8	-0.00325532		2338.8	0.00673016		2928.79	0.00111578		3518.78	-0.01630994		4108.78	0.00561479		
569	0.05271941	0.06180447	1158.99	-0.00608656		1749	-0.00369708		2339	0.00698604		2928.99	0.0003311		3518.98	-0.01666976		4108.98	0.00612926		
569.2	0.05394188	0.06178015	1159.19	-0.00537651		1749.2	-0.00312903		2339.2	0.00788388		2929.19	0.00055827		3519.18	-0.01667074		4109.18	0.00729404		
569.4	0.05408996	0.06175583	1159.39	-0.00533648		1749.4	-0.00184556		2339.4	0.00836753		2929.39	0.00010538		3519.38	-0.01748444		4109.38	0.0085101		
569.6	0.0532918	0.06173153	1159.59	-0.00410344		1749.6	-0.0015985		2339.6	0.00844433		2929.59	0.00001589		3519.58	-0.01684477		4109.58	0.00856157		
569.8	0.05309645	0.06170723	1159.79	-0.00341733		1749.8	-0.00083129		2339.8	0.00871269		2929.79	-0.00100865		3519.78	-0.0160835		4109.78	0.00841182		
570	0.05406034	0.06168295	1159.99	-0.00262265		1750	-0.00162073		2340	0.00930834		2929.99	-0.00097091		3519.98	-0.01557475		4109.98	0.00790748		
570.2	0.0542998	0.06165867	1160.19	-0.00198044		1750.2	-0.00126836		2340.2	0.00944052		2930.19	-0.00037752		3520.18	-0.0147066		4110.18	0.00872708		
570.4	0.05466932	0.0616344	1160.39	-0.00160006		1750.4	-0.00069326		2340.4	0.00946099		2930.39	0.00011502		3520.38	-0.01409571		4110.38	0.00893274		
570.6	0.05464049	0.06161014	1160.59	-0.00004723		1750.6	-0.00138805		2340.6	0.00905685		2930.59	0.00127861		3520.58	-0.01390351		4110.58	0.0095497		
570.8	0.0542418	0.0615859	1160.79	0.0006322		1750.8	-0.0015014		2340.8	0.00803573		2930.79	0.00208228		3520.78	-0.01392294		4110.78	0.00933275		
571	0.05476625	0.06156166	1160.99	0.00116019		1751	-0.00188306		2341	0.0071318		2930.99	0.00296721		3520.98	-0.01373626		4110.98	0.00893519		
571.2	0.05506111	0.06153743	1161.19	0.0016377		1751.2	-0.00223843		2341.2	0.00693461		2931.19	0.00388157		3521.18	-0.01299079		4111.18	0.00875499		
571.4	0.05494332	0.06151321	1161.39	0.00137332		1751.4	-0.00141726		2341.4	0.00654403		2931.39	0.00308937		3521.38	-0.01199834		4111.38	0.008259		
571.6	0.05537664	0.061489	1161.59	0.00080299		1751.6	-0.00102499		2341.6	0.00684243		2931.59	0.0029047		3521.58	-0.01026951		4111.58	0.00731769		
571.8	0.05550963	0.0614648	1161.79	0.00090162		1751.8	-0.00107004		2341.8	0.00686006		2931.79	0.00288689		3521.78	-0.00985672		4111.78	0.00695753		
572	0.05591191	0.06144061	1161.99	0.00026264		1752	-0.00154107		2342	0.00686847		2931.99	0.0026002		3521.98	-0.01034879		4111.98	0.00588829		
572.2	0.05500157	0.06141643	1162.19	-0.00058403		1752.2	-0.00062627		2342.2	0.00640451		2932.19	0.00227978		3522.18	-0.01011568		4112.18	0.00540757		
572.4	0.0540713	0.06139226	1162.39	0.00008661		1752.4	0.00011151		2342.4	0.00640125		2932.39	0.00165505		3522.38	-0.01022487		4112.38	0.00492272		
572.6	0.0543712	0.06136809	1162.59	-0.00020615		1752.6	0.0002392		2342.6	0.00621337		2932.59	0.00081427		3522.58	-0.01042328		4112.58	0.00466261		
572.8	0.05453642	0.06134394	1162.79	-0.00144191		1752.8	0.00000548		2342.8	0.00660169		2932.79	0.00068839		3522.78	-0.01035716		4112.78	0.00549137		
573	0.05477488	0.0613198	1162.99	-0.00285949		1753	0.00039058		2343	0.0072322		2932.99	-0.00093476		3522.98	-0.00984286		4112.98	0.00505749		
573.2	0.05399164	0.06129566	1163.19	-0.00295814		1753.2	0.00123037		2343.2	0.00742991		2933.19	-0.00108015		3523.18	-0.0095042		4113.18	0.00595265		
573.4	0.05284811	0.06127154	1163.39	-0.00306084		1753.4	0.00111562		2343.4	0.00727923		2933.39	-0.00151521		3523.38	-0.01013115		4113.38	0.00686399		
573.6	0.05249271	0.06124742	1163.59	-0.00330208		1753.6	0.00103792		2343.6	0.00738279		2933.59	-0.00268416		3523.58	-0.00955196		4113.58	0.00669397		
573.8	0.05196715	0.06122332	1163.79	-0.00303544		1753.8	0.00078357		2343.8	0.00770162		2933.79	-0.00348898		3523.78	-0.0103292		4113.78	0.00666582		
574	0.05194992	0.06119922	1163.99	-0.00216843		1754	-0.00018735		2344	0.00802607		2933.99	-0.00276975		3523.98	-0.01040081		4113.98	0.00686382		
574.2	0.05133229	0.06117514	1164.19	-0.00217573		1754.2	-0.00063331		2344.2	0.00817817		2934.19	-0.00191855		3524.18	-0.01030205		4114.18	0.00780292		
574.4	0.05085468	0.06115106	1164.39	-0.00310901		1754.4	-0.00121257		2344.4	0.00829767		2934.39	-0.00127062		3524.38	-0.01084632		4114.38	0.00842153		
574.6	0.05072505	0.06112699	1164.59	-0.00307698		1754.6	-0.00239256		2344.6	0.00834295		2934.59	-0.00056536		3524.58	-0.0122828		4114.58	0.00881379		
574.8	0.05049308	0.06110293	1164.79	-0.00334159		1754.8	-0.00273986		2344.8	0.00862724		2934.79	-0.00012939		3524.78	-0.01273559		4114.78	0.00845514		
575	0.05126432	0.06107889	1164.99	-0.0032827		1755	-0.00285293		2345	0.00876186		2934.99	0.00104014		3524.98	-0.01264833		4114.98	0.00788381		
575.2	0.05125087	0.06105485	1165.19	-0.00319388		1755.2	-0.00283958		2345.2	0.00862989		2935.19	0.00132093		3525.18	-0.01258042		4115.18	0.00700835		
575.4	0.05136818	0.06103082	1165.39	-0.0042056		1755.4	-0.00240169		2345.4	0.00890585		2935.39	0.00038925		3525.38	-0.01261109		4115.38	0.00628613		
575.6	0.05152033	0.0610068	1165.59	-0.00405468		1755.6	-0.00264305		2345.6	0.00923393		2935.59	0.00077103		3525.58	-0.01236925		4115.58	0.00531508		
575.8	0.05187313	0.06098279	1165.79	-0.00409022		1755.8	-0.00268665		2345.8	0.00864942		2935.79	0.00098935		3525.78	-0.0123272		4115.78	0.00460547		
576	0.05275847	0.06095879	1165.99	-0.00437852		1756	-0.00311967		2346	0.00842598		2935.99	0.00110531		3525.98	-0.01226494		4115.98	0.00390276		
576.2	0.05158408	0.06093479	1166.19	-0.00449782		1756.2	-0.00192276		2346.2	0.00748699		2936.19	0.00138554		3526.18	-0.01180707		4116.18	0.0033804		
576.4	0.0521986	0.06091081	1166.39	-0.00406168		1756.4	-0.001913		2346.4	0.00626036		2936.39	0.00177104		3526.38	-0.01082809		4116.38	0.00303752		
576.6	0.0528413	0.06088684	1166.59	-0.00413296		1756.6	-0.00180419		2346.6	0.00592658		2936.59	0.00117005		3526.58	-0.01069114		4116.58	0.0032145		
576.8	0.05293596	0.06086288	1166.79	-0.00452462		1756.8	-0.00125063		2346.8	0.00513922		2936.79	0.00043981		3526.78	-0.01059311		4116.78	0.00285931		
577	0.05307145	0.06083892	1166.99	-0.00465541		1757	-0.0006677		2347	0.004666		2936.99	-0.00011982		3526.98	-0.0105668		4116.98	0.00278783		
577.2	0.05330629	0.06081498	1167.19	-0.00394284		1757.2	-0.00030654		2347.2	0.00425446		2937.19	-0.00025965		3527.18	-0.01044812		4117.18	0.00361913		
577.4	0.05312507	0.06079104	1167.39	-0.00334098		1757.4	-0.00062555		2347.4	0.00337838		2937.39	-0.00042447		3527.38	-0.01156834		4117.38	0.00419471		
577.6	0.0537265	0.06076712	1167.59	-0.00334692		1757.6	-0.00003045		2347.6	0.00373732		2937.59	-0.00020738		3527.58	-0.01155205		4117.58	0.00426071		
577.8	0.05365088	0.0607432	1167.79	-0.00308289		1757.8	-0.00034952		2347.8	0.00399283		2937.79	0.0004636		3527.78	-0.01217163		4117.78	0.00510643		
578	0.05372703	0.06071929	1167.99	-0.00283317		1758	-0.00071679		2348	0.00414731		2937.99	0.00139523		3527.98	-0.01187624		4117.98	0.00621006		
578.2	0.05306726	0.0606954	1168.19	-0.00347737		1758.2	-0.00021398		2348.2	0.00435687		2938.19	0.0020485		3528.18	-0.01209077		4118.18	0.00663746		
578.4	0.05270902	0.06067151	1168.39	-0.00399166		1758.4	0.00020689		2348.4	0.00457987		2938.39	0.00165608		3528.38	-0.01206721		4118.38	0.00680594		
578.6	0.05365553	0.06064763	1168.59	-0.00371279		1758.6	0.00010825		2348.6	0.00459631		2938.59	0.00156496		3528.58	-0.01259138		4118.58	0.007018		
578.8	0.05376948	0.06062376	1168.79	-0.00343195		1758.8	0.00068221		2348.8	0.00434071		2938.79	0.0016712		3528.78	-0.01219277		4118.78	0.00713888		
579	0.05338907	0.0605999	1168.99	-0.00380175		1759	0.00118509		2349	0.00417155		2938.99	0.00133108		3528.98	-0.01214827		4118.98	0.00688818		
579.2	0.05349235	0.06057605	1169.19	-0.00369502		1759.2	0.00185473		2349.2	0.00383171		2939.19	0.00022527		3529.18	-0.01302067		4119.18	0.00763979		
579.4	0.05318921	0.06055221	1169.39	-0.00452871		1759.4	0.00226243		2349.4	0.00472904		2939.39	-0.00015282		3529.38	-0.01318847		4119.38	0.00820726		
579.6	0.05310063	0.06052838	1169.59	-0.00451043		1759.6	0.00162945		2349.6	0.00478022		2939.59	0.00000753		3529.58	-0.01266821		4119.58	0.00896258		
579.8	0.051989	0.06050456	1169.79	-0.00536151		1759.8	0.00175669		2349.8	0.00482297		2939.79	0.00045313		3529.78	-0.01224335		4119.78	0.00895905		
580	0.05133058	0.06048074	1169.99	-0.00577852		1760	0.00215423		2350	0.00527084		2939.99	-0.00053947		3529.98	-0.01213915		4119.98	0.00807968		
580.2	0.05011993	0.06045694	1170.19	-0.00547674		1760.2	0.00278655		2350.2	0.00439494		2940.19	-0.00104151		3530.18	-0.01097897		4120.18	0.00820764		
580.4	0.05118134	0.06043315	1170.39	-0.00551121		1760.4	0.00314957		2350.4	0.00441258		2940.39	-0.0018913		3530.38	-0.0104097		4120.38	0.00732695		
580.6	0.05090669	0.06040936	1170.59	-0.0048856		1760.6	0.00284824		2350.6	0.00425702		2940.59	-0.0028185		3530.58	-0.01001117		4120.58	0.00779787		
580.8	0.05085417	0.06038558	1170.79	-0.00478235		1760.8	0.0017468		2350.8	0.00374364		2940.79	-0.00330656		3530.78	-0.0096932		4120.78	0.00685199		
581	0.05109085	0.06036182	1170.99	-0.00479815		1761	0.00114168		2351	0.00375824		2940.99	-0.00321025		3530.98	-0.01008097		4120.98	0.00634219		
581.2	0.05104884	0.06033806	1171.19	-0.00403006		1761.2	0.00064893		2351.2	0.00370403		2941.19	-0.00309476		3531.18	-0.01040939		4121.18	0.00604238		
581.4	0.05110262	0.06031431	1171.39	-0.00403536		1761.4	0.00064915		2351.4	0.00359939		2941.39	-0.00301823		3531.38	-0.01127893		4121.38	0.00541999		
581.6	0.05174313	0.06029058	1171.59	-0.00359313		1761.6	0.00003152		2351.6	0.00421717		2941.59	-0.00205421		3531.58	-0.01098971		4121.58	0.00509893		
581.8	0.05212401	0.06026685	1171.79	-0.00310428		1761.8	-0.00076627		2351.8	0.00351236		2941.79	-0.00131027		3531.78	-0.01078914		4121.78	0.00515698		
582	0.05221262	0.06024313	1171.99	-0.00301031		1762	-0.00151329		2352	0.00385631		2941.99	-0.00053925		3531.98	-0.01071716		4121.98	0.0051892		
582.2	0.05155732	0.06021942	1172.19	-0.00290815		1762.2	-0.00154111		2352.2	0.00351019		2942.19	-0.00029237		3532.18	-0.01095436		4122.18	0.00455185		
582.4	0.0516761	0.06019572	1172.39	-0.00338287		1762.4	-0.00150665		2352.4	0.00327398		2942.39	-0.00125787		3532.38	-0.01102615		4122.38	0.00460193		
582.6	0.05197124	0.06017203	1172.59	-0.00332908		1762.6	-0.00129615		2352.6	0.00313445		2942.59	-0.00062895		3532.58	-0.01089536		4122.58	0.00388314		
582.8	0.05122931	0.06014834	1172.79	-0.00343144		1762.8	-0.00065698		2352.8	0.00360251		2942.79	0.00018991		3532.78	-0.01096097		4122.78	0.00420874		
583	0.0508604	0.06012467	1172.99	-0.00350359		1763	-0.00030736		2353	0.00396781		2942.99	0.00004263		3532.98	-0.01188454		4122.98	0.00490515		
583.2	0.05119725	0.06010101	1173.19	-0.00299829		1763.2	-0.0001993		2353.2	0.00448572		2943.19	0.0006339		3533.18	-0.01190961		4123.18	0.00557638		
583.4	0.05106139	0.06007735	1173.39	-0.00321657		1763.4	-0.0000742		2353.4	0.00543125		2943.39	0.00118472		3533.38	-0.01144701		4123.38	0.00568906		
583.6	0.05023038	0.06005371	1173.59	-0.00288254		1763.6	-0.00039958		2353.6	0.00589012		2943.59	0.00077203		3533.58	-0.01150467		4123.58	0.00564392		
583.8	0.04896349	0.06003007	1173.79	-0.00334418		1763.8	-0.00011337		2353.8	0.00598368		2943.79	0.00041058		3533.78	-0.01193176		4123.78	0.00476244		
584	0.04911411	0.06000645	1173.99	-0.00327766		1764	0.00021396		2354	0.00677749		2943.99	-0.00054872		3533.98	-0.01223646		4123.98	0.00350488		
584.2	0.04987092	0.05998283	1174.19	-0.00306906		1764.2	-0.00044137		2354.2	0.00700687		2944.19	-0.00057894		3534.18	-0.01179599		4124.18	0.00398656		
584.4	0.0507137	0.05995922	1174.39	-0.00250953		1764.4	-0.00043064		2354.4	0.00753069		2944.39	-0.00152242		3534.38	-0.0124066		4124.38	0.00362289		
584.6	0.05032848	0.05993563	1174.59	-0.00189702		1764.6	-0.00083947		2354.6	0.00769281		2944.59	-0.00191839		3534.58	-0.01296659		4124.58	0.00369544		
584.8	0.05008315	0.05991204	1174.79	-0.00159625		1764.8	-0.00157996		2354.8	0.00741318		2944.79	-0.00222674		3534.78	-0.01278647		4124.78	0.00337045		
585	0.04953771	0.05988846	1174.99	-0.00189464		1765	-0.00217223		2355	0.00728		2944.99	-0.00196749		3534.98	-0.01335369		4124.98	0.00368342		
585.2	0.04901944	0.05986489	1175.19	-0.00219831		1765.2	-0.00279428		2355.2	0.00724234		2945.19	-0.00206178		3535.18	-0.01238753		4125.18	0.00370389		
585.4	0.04932126	0.05984133	1175.39	-0.00235717		1765.4	-0.00288977		2355.4	0.00755754		2945.39	-0.00191877		3535.38	-0.01205301		4125.38	0.003758		
585.6	0.0495266	0.05981777	1175.59	-0.00159642		1765.6	-0.00333088		2355.6	0.00731552		2945.59	-0.00155856		3535.58	-0.01156265		4125.58	0.00393597		
585.8	0.05006502	0.05979423	1175.79	-0.00251795		1765.8	-0.00320365		2355.8	0.00662176		2945.79	-0.00142353		3535.78	-0.01131542		4125.78	0.00475025		
586	0.05046405	0.0597707	1175.99	-0.00300451		1766	-0.00322477		2356	0.00721271		2945.99	-0.00160557		3535.98	-0.01145336		4125.98	0.00555221		
586.2	0.0494257	0.05974717	1176.19	-0.00416081		1766.2	-0.00274062		2356.2	0.00612714		2946.19	-0.00128098		3536.18	-0.01106021		4126.18	0.00566337		
586.4	0.04914905	0.05972366	1176.39	-0.00431291		1766.4	-0.00199477		2356.4	0.00579752		2946.39	-0.00165263		3536.38	-0.0107757		4126.38	0.00613461		
586.6	0.04813912	0.05970015	1176.59	-0.00483738		1766.6	-0.00135129		2356.6	0.00564222		2946.59	-0.00097515		3536.58	-0.01082303		4126.58	0.00601433		
586.8	0.04797006	0.05967666	1176.79	-0.00562066		1766.8	-0.00075916		2356.8	0.0056311		2946.79	-0.00104985		3536.78	-0.01120294		4126.78	0.00646509		
587	0.04815386	0.05965317	1176.99	-0.00567442		1767	-0.00092226		2357	0.00488035		2946.99	-0.00100924		3536.98	-0.01108326		4126.98	0.00607542		
587.2	0.04749472	0.05962969	1177.19	-0.0055483		1767.2	-0.00160466		2357.2	0.0051824		2947.19	-0.00098936		3537.18	-0.01039867		4127.18	0.00592057		
587.4	0.04784425	0.05960622	1177.39	-0.00552449		1767.4	-0.00194805		2357.4	0.00465656		2947.39	-0.00136508		3537.38	-0.01050312		4127.38	0.00521694		
587.6	0.04708761	0.05958276	1177.59	-0.00650802		1767.6	-0.00230585		2357.6	0.00404573		2947.59	-0.00230983		3537.58	-0.01099811		4127.58	0.00534646		
587.8	0.04711356	0.05955931	1177.79	-0.00776484		1767.8	-0.00194236		2357.8	0.00476542		2947.79	-0.00215573		3537.78	-0.01128675		4127.78	0.00482723		
588	0.04753228	0.05953587	1177.99	-0.00755659		1768	-0.00142848		2358	0.0055125		2947.99	-0.00265955		3537.98	-0.01135866		4127.98	0.00426678		
588.2	0.04823131	0.05951244	1178.19	-0.00752601		1768.2	-0.00127127		2358.2	0.005825		2948.19	-0.00259525		3538.18	-0.01171257		4128.18	0.00493228		
588.4	0.04880568	0.05948902	1178.39	-0.00771257		1768.4	-0.00017976		2358.4	0.00497958		2948.39	-0.00258293		3538.38	-0.01251992		4128.38	0.0047722		
588.6	0.04949097	0.05946561	1178.59	-0.00769869		1768.6	-0.00045966		2358.6	0.00504086		2948.59	-0.00185284		3538.58	-0.01333378		4128.58	0.00495156		
588.8	0.0491125	0.0594422	1178.79	-0.00767017		1768.8	-0.00178066		2358.8	0.0045507		2948.79	-0.00116878		3538.78	-0.01282389		4128.78	0.00618831		
589	0.04994281	0.05941881	1178.99	-0.00752521		1769	-0.00223042		2359	0.0051104		2948.99	-0.0007027		3538.98	-0.01287368		4128.98	0.00607207		
589.2	0.05100172	0.05939542	1179.19	-0.00782693		1769.2	-0.00219489		2359.2	0.00537577		2949.19	-0.00067214		3539.18	-0.0127019		4129.18	0.00528505		
589.4	0.05165061	0.05937205	1179.39	-0.00658849		1769.4	-0.00177206		2359.4	0.00587528		2949.39	0.0001725		3539.38	-0.01279007		4129.38	0.00547641		
589.6	0.05185003	0.05934868	1179.59	-0.00626881		1769.6	-0.00152573		2359.6	0.00600015		2949.59	0.00031672		3539.58	-0.01264501		4129.58	0.00522179		
589.8	0.05232282	0.05932532	1179.79	-0.00676598		1769.8	-0.00143772		2359.8	0.00540782		2949.79	0.00047705		3539.78	-0.01253624		4129.78	0.00514941		
590	0.05281547	0.05930197	1179.99	-0.00527827		1770	-0.00188654		2360	0.00550867		2949.99	0.00065133		3539.98	-0.0120213		4129.98	0.00587746		
590.2	0.05219636	0.05927863	1180.19	-0.00508656		1770.2	-0.00189826		2360.2	0.00533221		2950.19	0.00031335		3540.18	-0.01243398		4130.18	0.00597602		
590.4	0.05227666	0.0592553	1180.39	-0.00338323		1770.4	-0.0018716		2360.4	0.00594743		2950.39	0.00026316		3540.38	-0.01304078		4130.38	0.00576247		
590.6	0.05255615	0.05923198	1180.59	-0.00380439		1770.6	-0.00218867		2360.6	0.00559078		2950.59	0.0006146		3540.58	-0.01322739		4130.58	0.00489174		
590.8	0.05303886	0.05920867	1180.79	-0.00436368		1770.8	-0.0021424		2360.8	0.00548003		2950.79	0.00027775		3540.78	-0.01399281		4130.78	0.00320702		
591	0.05266319	0.05918537	1180.99	-0.00389238		1771	-0.00311019		2361	0.00541449		2950.99	0.00011811		3540.98	-0.01391727		4130.98	0.00248651		
591.2	0.05150763	0.05916207	1181.19	-0.00369551		1771.2	-0.00350924		2361.2	0.00573386		2951.19	-0.001234		3541.18	-0.01339137		4131.18	0.00280557		
591.4	0.05125675	0.05913879	1181.39	-0.00460734		1771.4	-0.00384843		2361.4	0.00569396		2951.39	-0.00167906		3541.38	-0.01295652		4131.38	0.00262801		
591.6	0.04987346	0.05911551	1181.59	-0.00572984		1771.6	-0.00385696		2361.6	0.00527202		2951.59	-0.00167574		3541.58	-0.01270829		4131.58	0.00337504		
591.8	0.04908057	0.05909225	1181.79	-0.0054735		1771.8	-0.00335603		2361.8	0.0053224		2951.79	-0.00185998		3541.78	-0.01278503		4131.78	0.00326042		
592	0.04894732	0.05906899	1181.99	-0.00512476		1772	-0.00328456		2362	0.00479715		2951.99	-0.00133762		3541.98	-0.01228753		4131.98	0.00372022		
592.2	0.04902301	0.05904574	1182.19	-0.00497416		1772.2	-0.00398046		2362.2	0.00426813		2952.19	-0.00123272		3542.18	-0.01247099		4132.18	0.00430719		
592.4	0.04854848	0.0590225	1182.39	-0.00472703		1772.4	-0.00463662		2362.4	0.00341289		2952.39	-0.0009934		3542.38	-0.01341761		4132.38	0.00432868		
592.6	0.04881512	0.05899927	1182.59	-0.00435968		1772.6	-0.00546381		2362.6	0.00355941		2952.59	-0.00215223		3542.58	-0.01362661		4132.58	0.00501864		
592.8	0.04832677	0.05897605	1182.79	-0.00444989		1772.8	-0.00520102		2362.8	0.00355293		2952.79	-0.00218474		3542.78	-0.013249		4132.78	0.00623389		
593	0.04854584	0.05895284	1182.99	-0.00469492		1773	-0.00412919		2363	0.00314813		2952.99	-0.00134836		3542.98	-0.01293711		4132.98	0.00632533		
593.2	0.04709851	0.05892964	1183.19	-0.00504495		1773.2	-0.00430743		2363.2	0.00211104		2953.19	-0.00073495		3543.18	-0.0122519		4133.18	0.00625358		
593.4	0.04638133	0.05890644	1183.39	-0.00476358		1773.4	-0.0043098		2363.4	0.00236721		2953.39	-0.00052384		3543.38	-0.01075131		4133.38	0.00706602		
593.6	0.04650905	0.05888326	1183.59	-0.00611517		1773.6	-0.00464638		2363.6	0.00200599		2953.59	-0.0011753		3543.58	-0.01066068		4133.58	0.00708819		
593.8	0.04739152	0.05886009	1183.79	-0.00534567		1773.8	-0.00515338		2363.8	0.0015499		2953.79	-0.00156495		3543.78	-0.01002659		4133.78	0.00771019		
594	0.04868354	0.05883692	1183.99	-0.00478709		1774	-0.00516554		2364	0.00258186		2953.99	-0.00192376		3543.98	-0.00935176		4133.98	0.00888533		
594.2	0.04942536	0.05881376	1184.19	-0.00516246		1774.2	-0.00468144		2364.2	0.00347898		2954.19	-0.00212825		3544.18	-0.01010396		4134.18	0.00849397		
594.4	0.05032937	0.05879062	1184.39	-0.00531925		1774.4	-0.00366274		2364.4	0.00370767		2954.39	-0.00165294		3544.38	-0.01057449		4134.38	0.00756342		
594.6	0.05145893	0.05876748	1184.59	-0.00643678		1774.6	-0.00331244		2364.6	0.00400449		2954.59	-0.00150461		3544.58	-0.01064963		4134.58	0.0070161		
594.8	0.05149664	0.05874435	1184.79	-0.00725152		1774.8	-0.0033369		2364.8	0.00385175		2954.79	-0.00176158		3544.78	-0.01141937		4134.78	0.00626839		
595	0.05146875	0.05872123	1184.99	-0.00715065		1775	-0.00320604		2365	0.00423999		2954.99	-0.00223957		3544.98	-0.01131184		4134.98	0.00598379		
595.2	0.05119223	0.05869812	1185.19	-0.00840988		1775.2	-0.00221539		2365.2	0.00471863		2955.19	-0.00205581		3545.18	-0.01056181		4135.18	0.0062981		
595.4	0.05203081	0.05867502	1185.39	-0.00862702		1775.4	-0.00272927		2365.4	0.00521677		2955.39	-0.00191469		3545.38	-0.01077972		4135.38	0.00612804		
595.6	0.05203859	0.05865192	1185.59	-0.00735162		1775.6	-0.00310739		2365.6	0.00478199		2955.59	-0.00116531		3545.58	-0.01024087		4135.58	0.00602044		
595.8	0.05179464	0.05862884	1185.79	-0.00722927		1775.8	-0.00267209		2365.8	0.00451441		2955.79	-0.00183859		3545.78	-0.01094244		4135.78	0.00657897		
596	0.05172471	0.05860576	1185.99	-0.0071075		1776	-0.00322712		2366	0.00412533		2955.99	-0.00085097		3545.98	-0.01100866		4135.98	0.00619805		
596.2	0.05151412	0.0585827	1186.19	-0.00699405		1776.2	-0.00304593		2366.2	0.00391574		2956.19	-0.0012139		3546.18	-0.01159978		4136.18	0.00591143		
596.4	0.05134401	0.05855964	1186.39	-0.00731813		1776.4	-0.00275872		2366.4	0.00344529		2956.39	-0.00094025		3546.38	-0.01186434		4136.38	0.00565681		
596.6	0.05219501	0.0585366	1186.59	-0.00767687		1776.6	-0.00187913		2366.6	0.0031685		2956.59	-0.00050445		3546.58	-0.01147003		4136.58	0.00527684		
596.8	0.05198543	0.05851356	1186.79	-0.00713659		1776.8	-0.00116049		2366.8	0.00220245		2956.79	0.00080264		3546.78	-0.01145762		4136.78	0.00583331		
597	0.05156976	0.05849053	1186.99	-0.00669737		1777	-0.00118353		2367	0.00190608		2956.99	0.00112074		3546.98	-0.01153882		4136.98	0.0051665		
597.2	0.05105674	0.05846751	1187.19	-0.0059522		1777.2	-0.00197531		2367.2	0.00219364		2957.19	0.00041414		3547.18	-0.01099101		4137.18	0.00434247		
597.4	0.05168182	0.0584445	1187.39	-0.00617701		1777.4	-0.00264578		2367.4	0.00248198		2957.39	0.00039301		3547.38	-0.01080908		4137.38	0.00432568		
597.6	0.05192515	0.05842149	1187.59	-0.00552105		1777.6	-0.00294117		2367.6	0.00294845		2957.59	0.00043808		3547.58	-0.01185665		4137.58	0.00454466		
597.8	0.05226454	0.0583985	1187.79	-0.00370338		1777.8	-0.00281837		2367.8	0.0030207		2957.79	0.00046149		3547.78	-0.01191355		4137.78	0.00504067		
598	0.05225885	0.05837552	1187.99	-0.00250275		1778	-0.00155586		2368	0.00393		2957.99	-0.00032062		3547.98	-0.01145642		4137.98	0.00457802		
598.2	0.05193136	0.05835254	1188.19	-0.00173734		1778.2	-0.00146283		2368.2	0.00420987		2958.19	-0.0002814		3548.18	-0.01204794		4138.18	0.00434711		
598.4	0.05177706	0.05832958	1188.39	-0.00160957		1778.4	-0.001643		2368.4	0.00447924		2958.39	-0.00049724		3548.38	-0.01277303		4138.38	0.00435462		
598.6	0.05176638	0.05830662	1188.59	-0.00063695		1778.6	-0.00229047		2368.6	0.00455286		2958.59	0.0002107		3548.58	-0.01342349		4138.58	0.00429983		
598.8	0.05140891	0.05828367	1188.79	-0.00101635		1778.8	-0.00219441		2368.8	0.00432293		2958.79	-0.00020425		3548.78	-0.0132302		4138.78	0.00408227		
599	0.05182682	0.05826073	1188.99	-0.00045346		1779	-0.00140499		2369	0.00498458		2958.99	-0.000807		3548.98	-0.01362902		4138.98	0.00455395		
599.2	0.05163432	0.0582378	1189.19	-0.0008757		1779.2	-0.00056897		2369.2	0.00491088		2959.19	-0.00048113		3549.18	-0.01339374		4139.18	0.00525464		
599.4	0.05239727	0.05821488	1189.39	-0.00137643		1779.4	-0.00164928		2369.4	0.00527978		2959.39	-0.00146618		3549.38	-0.01282741		4139.38	0.0058241		
599.6	0.05175165	0.05819197	1189.59	-0.00134624		1779.6	-0.00189852		2369.6	0.00469269		2959.59	-0.00226199		3549.58	-0.01297432		4139.58	0.00698352		
599.8	0.05117068	0.05816907	1189.79	-0.0029308		1779.8	-0.00231072		2369.8	0.00385471		2959.79	-0.003091		3549.78	-0.01355716		4139.78	0.0071512		
600	0.05159309	0.05814617	1189.99	-0.00320485		1780	-0.00217115		2370	0.0036554		2959.99	-0.00262893		3549.98	-0.01341075		4139.98	0.00691187		
600.2	0.05206668	0.05812329	1190.19	-0.00387016		1780.2	-0.00210476		2370.2	0.00424261		2960.19	-0.00220808		3550.18	-0.01351949		4140.18	0.00672665		
600.4	0.05270757	0.05810041	1190.39	-0.00493381		1780.4	-0.00219373		2370.4	0.00450789		2960.39	-0.00174308		3550.38	-0.01320618		4140.38	0.00626392		
600.6	0.05273198	0.05807755	1190.59	-0.00519854		1780.6	-0.00279928		2370.6	0.00393348		2960.59	-0.00063628		3550.58	-0.01343631		4140.58	0.00635001		
600.8	0.05318908	0.05805469	1190.79	-0.00531119		1780.8	-0.00318252		2370.8	0.00410601		2960.79	-0.00055944		3550.78	-0.01394167		4140.78	0.00689779		
601	0.0535833	0.05803184	1190.99	-0.00590456		1781	-0.00407644		2371	0.00481028		2960.99	-0.00106048		3550.98	-0.01409432		4140.98	0.00630823		
601.2	0.05356347	0.058009	1191.19	-0.00627788		1781.2	-0.00454162		2371.2	0.00531499		2961.19	-0.00093944		3551.18	-0.01377116		4141.18	0.00666709		
601.4	0.05312487	0.05798617	1191.39	-0.00624323		1781.4	-0.00526026		2371.4	0.00553469		2961.39	0.00023632		3551.38	-0.01426001		4141.38	0.00691771		
601.6	0.05270269	0.05796335	1191.59	-0.00615203		1781.6	-0.00458601		2371.6	0.00649694		2961.59	0.0000556		3551.58	-0.01522983		4141.58	0.00719818		
601.8	0.05288782	0.05794054	1191.79	-0.0057675		1781.8	-0.0039895		2371.8	0.00553478		2961.79	-0.00016675		3551.78	-0.01559599		4141.78	0.00712819		
602	0.05326954	0.05791773	1191.99	-0.005663		1782	-0.00363289		2372	0.00560714		2961.99	-0.00129738		3551.98	-0.01531366		4141.98	0.00676373		
602.2	0.05260341	0.05789494	1192.19	-0.00575758		1782.2	-0.00441753		2372.2	0.00554001		2962.19	-0.00180477		3552.18	-0.01630995		4142.18	0.00611416		
602.4	0.05210153	0.05787215	1192.39	-0.0055909		1782.4	-0.00407336		2372.4	0.00568589		2962.39	-0.00225582		3552.38	-0.01707546		4142.38	0.00522516		
602.6	0.0504053	0.05784937	1192.59	-0.00501517		1782.6	-0.00352266		2372.6	0.00560221		2962.59	-0.00192249		3552.58	-0.01702057		4142.58	0.00449965		
602.8	0.04945852	0.05782661	1192.79	-0.00519213		1782.8	-0.00256482		2372.8	0.00564513		2962.79	-0.00229256		3552.78	-0.01624252		4142.78	0.00483488		
603	0.04954442	0.05780385	1192.99	-0.00452753		1783	-0.00195905		2373	0.00474495		2962.99	-0.00182727		3552.98	-0.01592887		4142.98	0.00479941		
603.2	0.04878826	0.0577811	1193.19	-0.00478552		1783.2	-0.00184365		2373.2	0.003881		2963.19	-0.00191521		3553.18	-0.01497141		4143.18	0.00457661		
603.4	0.04858748	0.05775836	1193.39	-0.00467604		1783.4	-0.00221895		2373.4	0.0038325		2963.39	-0.0037274		3553.38	-0.01463988		4143.38	0.00469296		
603.6	0.04752613	0.05773562	1193.59	-0.00385842		1783.6	-0.001988		2373.6	0.0037171		2963.59	-0.00310834		3553.58	-0.01441503		4143.58	0.00479489		
603.8	0.04738013	0.0577129	1193.79	-0.00433123		1783.8	-0.00123271		2373.8	0.00378335		2963.79	-0.00280595		3553.78	-0.01469219		4143.78	0.0033596		
604	0.04706274	0.05769019	1193.99	-0.00402483		1784	-0.000227		2374	0.00358345		2963.99	-0.00202865		3553.98	-0.01473747		4143.98	0.00315312		
604.2	0.04678839	0.05766748	1194.19	-0.00468237		1784.2	-0.00020295		2374.2	0.00340165		2964.19	-0.00101148		3554.18	-0.01423303		4144.18	0.00366123		
604.4	0.04658671	0.05764479	1194.39	-0.00446728		1784.4	-0.00003975		2374.4	0.00366109		2964.39	-0.00013079		3554.38	-0.01360899		4144.38	0.00408931		
604.6	0.04671162	0.0576221	1194.59	-0.00394368		1784.6	-0.00192191		2374.6	0.00333358		2964.59	0.00062522		3554.58	-0.01308839		4144.58	0.00435762		
604.8	0.04745358	0.05759942	1194.79	-0.00468398		1784.8	-0.0025007		2374.8	0.0041636		2964.79	0.00073793		3554.78	-0.01254563		4144.78	0.00485142		
605	0.04817805	0.05757675	1194.99	-0.00484548		1785	-0.00415366		2375	0.00462835		2964.99	0.00081832		3554.98	-0.01214983		4144.98	0.0056151		
605.2	0.04844284	0.05755409	1195.19	-0.0050791		1785.2	-0.00520488		2375.2	0.0044535		2965.19	0.00099335		3555.18	-0.0117098		4145.18	0.00662669		
605.4	0.04920825	0.05753144	1195.39	-0.00563346		1785.4	-0.00528317		2375.4	0.00440953		2965.39	0.0009687		3555.38	-0.01129963		4145.38	0.00645022		
605.6	0.04975091	0.0575088	1195.59	-0.00545901		1785.6	-0.0055207		2375.6	0.00453581		2965.59	0.00094987		3555.58	-0.01197622		4145.58	0.00663619		
605.8	0.05149972	0.05748616	1195.79	-0.00588834		1785.8	-0.00543271		2375.8	0.0030896		2965.79	0.00122321		3555.78	-0.01180003		4145.78	0.00648922		
606	0.05164739	0.05746354	1195.99	-0.00550312		1786	-0.00598296		2376	0.00399213		2965.99	0.00039404		3555.98	-0.01173491		4145.98	0.00609467		
606.2	0.05120502	0.05744092	1196.19	-0.0059071		1786.2	-0.00534759		2376.2	0.00430227		2966.19	0.00035364		3556.18	-0.0120991		4146.18	0.00509624		
606.4	0.05084683	0.05741831	1196.39	-0.00613638		1786.4	-0.00468154		2376.4	0.00449775		2966.39	0.00034041		3556.38	-0.01201825		4146.38	0.00466299		
606.6	0.05046337	0.05739572	1196.59	-0.00746772		1786.6	-0.0050673		2376.6	0.0048285		2966.59	0.00064995		3556.58	-0.01195737		4146.58	0.00536451		
606.8	0.05126004	0.05737313	1196.79	-0.00758464		1786.8	-0.00420411		2376.8	0.00418562		2966.79	-0.00032555		3556.78	-0.01239359		4146.78	0.00562505		
607	0.05194523	0.05735055	1196.99	-0.00789271		1787	-0.00477356		2377	0.00372642		2966.99	-0.00050337		3556.98	-0.01241547		4146.98	0.00525598		
607.2	0.05137349	0.05732797	1197.19	-0.00817187		1787.2	-0.00490218		2377.2	0.00387803		2967.19	-0.00137258		3557.18	-0.01284897		4147.18	0.00530731		
607.4	0.05060978	0.05730541	1197.39	-0.00840917		1787.4	-0.00459583		2377.4	0.00464954		2967.39	-0.00193449		3557.38	-0.01412078		4147.38	0.00559621		
607.6	0.05031696	0.05728286	1197.59	-0.00870369		1787.6	-0.00405751		2377.6	0.00460889		2967.59	-0.00098441		3557.58	-0.01425546		4147.58	0.00547702		
607.8	0.05031255	0.05726031	1197.79	-0.00961747		1787.8	-0.00381052		2377.8	0.00359943		2967.79	-0.0011037		3557.78	-0.01505542		4147.78	0.00544194		
608	0.05029127	0.05723778	1197.99	-0.00961307		1788	-0.0036832		2378	0.00324137		2967.99	-0.00133403		3557.98	-0.01402877		4147.98	0.00548411		
608.2	0.05067177	0.05721525	1198.19	-0.00981096		1788.2	-0.00403321		2378.2	0.00226943		2968.19	-0.00133028		3558.18	-0.01334118		4148.18	0.00609051		
608.4	0.05040896	0.05719273	1198.39	-0.00944463		1788.4	-0.00439181		2378.4	0.00278628		2968.39	-0.00135258		3558.38	-0.01281987		4148.38	0.00548379		
608.6	0.05083079	0.05717022	1198.59	-0.00964019		1788.6	-0.00565119		2378.6	0.00243859		2968.59	-0.00125036		3558.58	-0.0122747		4148.58	0.00631578		
608.8	0.05045034	0.05714772	1198.79	-0.00955505		1788.8	-0.00610483		2378.8	0.00373872		2968.79	-0.0018164		3558.78	-0.01269799		4148.78	0.00757298		
609	0.05035172	0.05712523	1198.99	-0.00882935		1789	-0.00669742		2379	0.0039931		2968.99	-0.00234151		3558.98	-0.0119897		4148.98	0.00737906		
609.2	0.05010644	0.05710275	1199.19	-0.00906196		1789.2	-0.00650828		2379.2	0.00364618		2969.19	-0.0024183		3559.18	-0.01164135		4149.18	0.00725919		
609.4	0.04971566	0.05708027	1199.39	-0.00916899		1789.4	-0.00547126		2379.4	0.00424683		2969.39	-0.00216476		3559.38	-0.01148294		4149.38	0.00667642		
609.6	0.04920032	0.05705781	1199.59	-0.00833297		1789.6	-0.0045896		2379.6	0.00410556		2969.59	-0.00131729		3559.58	-0.01254794		4149.58	0.00603397		
609.8	0.04931172	0.05703535	1199.79	-0.00862315		1789.8	-0.00298227		2379.8	0.00408981		2969.79	-0.00164636		3559.78	-0.01270831		4149.78	0.00603788		
610	0.04871131	0.0570129	1199.99	-0.00776509		1790	-0.00218839		2380	0.00471843		2969.99	-0.00230811		3559.98	-0.01305484		4149.98	0.00613107		
610.2	0.04892916	0.05699046	1200.19	-0.00863392		1790.2	-0.00123291		2380.2	0.00436457		2970.19	-0.0025638		3560.18	-0.0131372		4150.18	0.00561451		
610.4	0.04816595	0.05696803	1200.39	-0.00814723		1790.4	-0.00065798		2380.4	0.00528413		2970.39	-0.0033788		3560.38	-0.01281504		4150.38	0.00571457		
610.6	0.04833332	0.05694561	1200.59	-0.00855502		1790.6	-0.00041921		2380.6	0.00559541		2970.59	-0.00303338		3560.58	-0.01320314		4150.58	0.00577354		
610.8	0.04880288	0.0569232	1200.79	-0.00862672		1790.8	-0.00010249		2380.8	0.00527125		2970.79	-0.00280984		3560.78	-0.01363072		4150.78	0.00536306		
611	0.04863418	0.0569008	1200.99	-0.00863393		1791	-0.00099219		2381	0.00551028		2970.99	-0.00261647		3560.98	-0.01412877		4150.98	0.00527738		
611.2	0.04788798	0.0568784	1201.19	-0.00767971		1791.2	-0.00172301		2381.2	0.00510834		2971.19	-0.00129467		3561.18	-0.014068		4151.18	0.00509396		
611.4	0.04816916	0.05685602	1201.39	-0.00706254		1791.4	-0.00269327		2381.4	0.00480168		2971.39	-0.00068794		3561.38	-0.01443972		4151.38	0.00501043		
611.6	0.04837739	0.05683364	1201.59	-0.00692278		1791.6	-0.0029154		2381.6	0.00355965		2971.59	0.00007585		3561.58	-0.01374708		4151.58	0.00488647		
611.8	0.04886861	0.05681127	1201.79	-0.00732623		1791.8	-0.00331541		2381.8	0.00283948		2971.79	0.0012634		3561.78	-0.01316096		4151.78	0.00509398		
612	0.0499511	0.05678891	1201.99	-0.00600757		1792	-0.00259617		2382	0.00245208		2971.99	0.00125052		3561.98	-0.01253639		4151.98	0.00423658		
612.2	0.04997308	0.05676656	1202.19	-0.00569		1792.2	-0.00325764		2382.2	0.00151025		2972.19	0.00148602		3562.18	-0.01230236		4152.18	0.00494083		
612.4	0.05029805	0.05674422	1202.39	-0.005385		1792.4	-0.00372341		2382.4	0.00189383		2972.39	0.00180598		3562.38	-0.01168549		4152.38	0.00565215		
612.6	0.05013034	0.05672189	1202.59	-0.00547057		1792.6	-0.00410653		2382.6	0.00191016		2972.59	0.00208639		3562.58	-0.0118121		4152.58	0.0066745		
612.8	0.04988495	0.05669956	1202.79	-0.00471306		1792.8	-0.00465696		2382.8	0.00323918		2972.79	0.00161466		3562.78	-0.0122124		4152.78	0.00659612		
613	0.05011975	0.05667725	1202.99	-0.00537398		1793	-0.00359652		2383	0.00264561		2972.99	0.00208188		3562.98	-0.01323415		4152.98	0.00622879		
613.2	0.05019335	0.05665494	1203.19	-0.00670754		1793.2	-0.00294905		2383.2	0.00301805		2973.19	0.00109671		3563.18	-0.0140581		4153.18	0.00672363		
613.4	0.04991727	0.05663264	1203.39	-0.00738613		1793.4	-0.00209067		2383.4	0.00358663		2973.39	0.00032165		3563.38	-0.01445364		4153.38	0.00571736		
613.6	0.0506298	0.05661036	1203.59	-0.00744377		1793.6	-0.00169837		2383.6	0.00423464		2973.59	-0.00027247		3563.58	-0.01499459		4153.58	0.00531011		
613.8	0.0494886	0.05658807	1203.79	-0.00741116		1793.8	-0.00175723		2383.8	0.00497367		2973.79	-0.00093073		3563.78	-0.01438056		4153.78	0.00612264		
614	0.04948441	0.0565658	1203.99	-0.00804418		1794	-0.00238076		2384	0.00408171		2973.99	-0.00099185		3563.98	-0.01417993		4153.98	0.00610478		
614.2	0.04878811	0.05654354	1204.19	-0.00823775		1794.2	-0.002589		2384.2	0.00425213		2974.19	-0.00078427		3564.18	-0.01386718		4154.18	0.00580532		
614.4	0.04790392	0.05652129	1204.39	-0.00761133		1794.4	-0.00185699		2384.4	0.00519062		2974.39	-0.00089765		3564.38	-0.01322582		4154.38	0.00532403		
614.6	0.04823933	0.05649904	1204.59	-0.00855943		1794.6	-0.0020521		2384.6	0.00459852		2974.59	-0.00008357		3564.58	-0.01370479		4154.58	0.00435873		
614.8	0.04759893	0.05647681	1204.79	-0.00940407		1794.8	-0.00292944		2384.8	0.00419581		2974.79	-0.00021699		3564.78	-0.01295405		4154.78	0.00361658		
615	0.04688789	0.05645458	1204.99	-0.00899387		1795	-0.00328126		2385	0.00446144		2974.99	-0.00023994		3564.98	-0.01321739		4154.98	0.00296789		
615.2	0.04585536	0.05643236	1205.19	-0.00849578		1795.2	-0.00428638		2385.2	0.00475062		2975.19	0.00042743		3565.18	-0.01335792		4155.18	0.00318479		
615.4	0.04612309	0.05641015	1205.39	-0.00868201		1795.4	-0.00470473		2385.4	0.00442856		2975.39	-0.0001205		3565.38	-0.01359185		4155.38	0.00318937		
615.6	0.04573667	0.05638795	1205.59	-0.00851084		1795.6	-0.00521459		2385.6	0.0039984		2975.59	-0.00005057		3565.58	-0.01354989		4155.58	0.0034117		
615.8	0.04527512	0.05636575	1205.79	-0.00853476		1795.8	-0.00545515		2385.8	0.00385506		2975.79	-0.00005305		3565.78	-0.01317069		4155.78	0.00310983		
616	0.04574097	0.05634357	1205.99	-0.00733242		1796	-0.00639857		2386	0.00373949		2975.99	-0.00015754		3565.98	-0.01323293		4155.98	0.00257418		
616.2	0.04600233	0.0563214	1206.19	-0.00772362		1796.2	-0.007418		2386.2	0.00406295		2976.19	-0.00028672		3566.18	-0.0127961		4156.18	0.00334454		
616.4	0.0456839	0.05629923	1206.39	-0.00742994		1796.4	-0.00744295		2386.4	0.0036847		2976.39	-0.00036819		3566.38	-0.01237695		4156.38	0.00348601		
616.6	0.04502397	0.05627707	1206.59	-0.00829347		1796.6	-0.0072143		2386.6	0.00369723		2976.59	-0.00020001		3566.58	-0.01279901		4156.58	0.00318049		
616.8	0.04599818	0.05625492	1206.79	-0.00811195		1796.8	-0.00726804		2386.8	0.00388491		2976.79	-0.00032661		3566.78	-0.01349823		4156.78	0.00333896		
617	0.04641883	0.05623278	1206.99	-0.00935631		1797	-0.00663986		2387	0.00338264		2976.99	-0.00054129		3566.98	-0.01358317		4156.98	0.00372479		
617.2	0.0463064	0.05621065	1207.19	-0.00962932		1797.2	-0.00611666		2387.2	0.00381185		2977.19	-0.00160099		3567.18	-0.01267291		4157.18	0.00332216		
617.4	0.04680971	0.05618853	1207.39	-0.0100771		1797.4	-0.00647076		2387.4	0.00394589		2977.39	-0.0020222		3567.38	-0.01269787		4157.38	0.00286738		
617.6	0.04781478	0.05616641	1207.59	-0.01001421		1797.6	-0.00597348		2387.6	0.00364382		2977.59	-0.00146049		3567.58	-0.01253051		4157.58	0.00375616		
617.8	0.04794748	0.05614431	1207.79	-0.0106184		1797.8	-0.00545225		2387.8	0.00260973		2977.79	-0.00169218		3567.78	-0.01178618		4157.78	0.00460421		
618	0.04818503	0.05612221	1207.99	-0.0107092		1798	-0.00520635		2388	0.00188809		2977.99	-0.00183758		3567.98	-0.01260911		4157.98	0.00478747		
618.2	0.0490098	0.05610012	1208.19	-0.00960962		1798.2	-0.00449034		2388.2	0.00214481		2978.19	-0.00136415		3568.18	-0.01268409		4158.18	0.00494463		
618.4	0.04901112	0.05607804	1208.39	-0.00926637		1798.4	-0.00375575		2388.4	0.00314389		2978.39	-0.00167409		3568.38	-0.01235297		4158.38	0.00549211		
618.6	0.04953327	0.05605597	1208.59	-0.01019328		1798.6	-0.00358057		2388.6	0.0027778		2978.59	-0.00113201		3568.58	-0.01282499		4158.58	0.00584512		
618.8	0.04957701	0.05603391	1208.79	-0.01066719		1798.8	-0.00292296		2388.8	0.00236544		2978.79	-0.00138261		3568.78	-0.01302838		4158.78	0.00568163		
619	0.05067922	0.05601186	1208.99	-0.01124168		1799	-0.00184246		2389	0.00294294		2978.99	-0.00134965		3568.98	-0.01401962		4158.98	0.00656955		
619.2	0.05043882	0.05598981	1209.19	-0.01125852		1799.2	-0.00141235		2389.2	0.00274295		2979.19	-0.00230177		3569.18	-0.01510377		4159.18	0.00722974		
619.4	0.04983441	0.05596778	1209.39	-0.01109578		1799.4	-0.00092395		2389.4	0.00290583		2979.39	-0.00265426		3569.38	-0.01512659		4159.38	0.00694974		
619.6	0.04928265	0.05594575	1209.59	-0.01145515		1799.6	-0.00092219		2389.6	0.00301354		2979.59	-0.00299537		3569.58	-0.01528187		4159.58	0.00647474		
619.8	0.0492461	0.05592373	1209.79	-0.01103453		1799.8	-0.00120544		2389.8	0.00305637		2979.79	-0.00267043		3569.78	-0.01483995		4159.78	0.00597259		
620	0.04947738	0.05590172	1209.99	-0.01065426		1800	-0.00154487		2390	0.00361363		2979.99	-0.0017871		3569.98	-0.01475446		4159.98	0.00583088		
620.2	0.04899107	0.05587972	1210.19	-0.011095		1800.2	-0.00062768		2390.2	0.00352239		2980.19	-0.00149208		3570.18	-0.01467587		4160.18	0.00576776		
620.4	0.0474037	0.05585773	1210.39	-0.01055169		1800.4	-0.00101422		2390.4	0.00259162		2980.39	-0.0009957		3570.38	-0.01447946		4160.38	0.00527205		
620.6	0.04726398	0.05583574	1210.59	-0.01146184		1800.6	-0.00144498		2390.6	0.00275303		2980.59	-0.00087713		3570.58	-0.01371399		4160.58	0.00509711		
620.8	0.04791469	0.05581377	1210.79	-0.01058798		1800.8	-0.00204399		2390.8	0.00319094		2980.79	-0.00014133		3570.78	-0.01340956		4160.78	0.00556137		
621	0.04749632	0.0557918	1210.99	-0.01028069		1801	-0.00186687		2391	0.00326444		2980.99	-0.00051421		3570.98	-0.01307034		4160.98	0.00540139		
621.2	0.04672094	0.05576984	1211.19	-0.00994553		1801.2	-0.001582		2391.2	0.00310959		2981.19	-0.00063642		3571.18	-0.01371791		4161.18	0.0051422		
621.4	0.04711974	0.05574789	1211.39	-0.01048499		1801.4	-0.00201824		2391.4	0.00361932		2981.39	-0.00093481		3571.38	-0.01386021		4161.38	0.00485825		
621.6	0.04704407	0.05572595	1211.59	-0.00924418		1801.6	-0.00265359		2391.6	0.00376629		2981.59	-0.0002764		3571.58	-0.01523106		4161.58	0.00518261		
621.8	0.04742484	0.05570402	1211.79	-0.0088109		1801.8	-0.00310803		2391.8	0.0038589		2981.79	-0.00101583		3571.78	-0.0158017		4161.78	0.00554281		
622	0.04575344	0.0556821	1211.99	-0.00767547		1802	-0.00366258		2392	0.00426296		2981.99	-0.00055803		3571.98	-0.0160881		4161.98	0.00628844		
622.2	0.04590116	0.05566018	1212.19	-0.00676933		1802.2	-0.00450497		2392.2	0.00465648		2982.19	0.00027651		3572.18	-0.0162817		4162.18	0.00698138		
622.4	0.04520165	0.05563827	1212.39	-0.00650364		1802.4	-0.00471493		2392.4	0.00534162		2982.39	0.00001517		3572.38	-0.01698254		4162.38	0.00743012		
622.6	0.04566005	0.05561638	1212.59	-0.00693332		1802.6	-0.00469242		2392.6	0.00482725		2982.59	0.00037008		3572.58	-0.01732722		4162.58	0.00723515		
622.8	0.04579713	0.05559449	1212.79	-0.00731995		1802.8	-0.00420636		2392.8	0.00446571		2982.79	-0.00061156		3572.78	-0.01722417		4162.78	0.00654534		
623	0.04544487	0.05557261	1212.99	-0.00801851		1803	-0.00330645		2393	0.0053868		2982.99	-0.00142386		3572.98	-0.01694343		4162.98	0.00707474		
623.2	0.0443835	0.05555074	1213.19	-0.00763143		1803.2	-0.00283588		2393.2	0.0054614		2983.19	-0.00248508		3573.18	-0.01716952		4163.18	0.0061622		
623.4	0.04436102	0.05552887	1213.39	-0.00716704		1803.4	-0.00302644		2393.4	0.00552835		2983.39	-0.00275872		3573.38	-0.01668336		4163.38	0.00585789		
623.6	0.04521455	0.05550702	1213.59	-0.0076363		1803.6	-0.00288984		2393.6	0.00543228		2983.59	-0.00268521		3573.58	-0.0164644		4163.58	0.00543611		
623.8	0.04536892	0.05548517	1213.79	-0.00684594		1803.8	-0.0031616		2393.8	0.00577841		2983.79	-0.00281751		3573.78	-0.01635951		4163.78	0.00510831		
624	0.04499369	0.05546333	1213.99	-0.00704032		1804	-0.00283084		2394	0.00620699		2983.99	-0.00297644		3573.98	-0.01648121		4163.98	0.00439171		
624.2	0.04546719	0.05544151	1214.19	-0.00715269		1804.2	-0.00275357		2394.2	0.00589533		2984.19	-0.00366475		3574.18	-0.01653475		4164.18	0.00469014		
624.4	0.04501375	0.05541969	1214.39	-0.006835		1804.4	-0.00384049		2394.4	0.00608618		2984.39	-0.00400159		3574.38	-0.01549682		4164.38	0.00414809		
624.6	0.04578686	0.05539787	1214.59	-0.00735084		1804.6	-0.00397921		2394.6	0.00631049		2984.59	-0.0047917		3574.58	-0.01511448		4164.58	0.00489919		
624.8	0.04574389	0.05537607	1214.79	-0.0063434		1804.8	-0.00446012		2394.8	0.0061194		2984.79	-0.0041965		3574.78	-0.01564822		4164.78	0.0049301		
625	0.04558936	0.05535428	1214.99	-0.00689451		1805	-0.00346961		2395	0.00597946		2984.99	-0.00500785		3574.98	-0.01624898		4164.98	0.00438739		
625.2	0.04458928	0.05533249	1215.19	-0.0067982		1805.2	-0.00444472		2395.2	0.00543059		2985.19	-0.00401601		3575.18	-0.01652064		4165.18	0.00447271		
625.4	0.04485292	0.05531071	1215.39	-0.00705166		1805.4	-0.00483849		2395.4	0.00586177		2985.39	-0.00388291		3575.38	-0.01719962		4165.38	0.00372658		
625.6	0.04432089	0.05528894	1215.59	-0.00701911		1805.6	-0.00540011		2395.6	0.00555287		2985.59	-0.00450099		3575.58	-0.01826009		4165.58	0.00450387		
625.8	0.04412458	0.05526718	1215.79	-0.00716708		1805.8	-0.00529434		2395.8	0.00534056		2985.79	-0.004492		3575.78	-0.01819842		4165.78	0.00523794		
626	0.04245575	0.05524543	1215.99	-0.00819999		1806	-0.00530919		2396	0.00501748		2985.99	-0.00372412		3575.98	-0.01761787		4165.98	0.00587555		
626.2	0.04265087	0.05522369	1216.19	-0.0084721		1806.2	-0.00578082		2396.2	0.00436918		2986.19	-0.00346763		3576.18	-0.01762687		4166.18	0.00602202		
626.4	0.0428243	0.05520195	1216.39	-0.00911152		1806.4	-0.00546771		2396.4	0.00389413		2986.39	-0.00361296		3576.38	-0.01723889		4166.38	0.00594603		
626.6	0.04251885	0.05518023	1216.59	-0.00990418		1806.6	-0.00537326		2396.6	0.00345421		2986.59	-0.0033412		3576.58	-0.01630328		4166.58	0.00576015		
626.8	0.04222477	0.05515851	1216.79	-0.01021372		1806.8	-0.00564502		2396.8	0.00294187		2986.79	-0.00373678		3576.78	-0.01557612		4166.78	0.00600075		
627	0.04267864	0.0551368	1216.99	-0.01055362		1807	-0.0051116		2397	0.00265223		2986.99	-0.00311826		3576.98	-0.0144914		4166.98	0.00659792		
627.2	0.04302959	0.0551151	1217.19	-0.0101022		1807.2	-0.00582954		2397.2	0.00255086		2987.19	-0.0025833		3577.18	-0.01349947		4167.18	0.00640193		
627.4	0.04350605	0.05509341	1217.39	-0.0095625		1807.4	-0.00582736		2397.4	0.00266888		2987.39	-0.00224626		3577.38	-0.01265835		4167.38	0.00671868		
627.6	0.04370677	0.05507173	1217.59	-0.00979981		1807.6	-0.00541376		2397.6	0.00309352		2987.59	-0.00159338		3577.58	-0.01207195		4167.58	0.00670719		
627.8	0.04403653	0.05505005	1217.79	-0.00865329		1807.8	-0.0055971		2397.8	0.00317856		2987.79	-0.00160468		3577.78	-0.01128463		4167.78	0.00647585		
628	0.04498215	0.05502839	1217.99	-0.00791388		1808	-0.00609502		2398	0.00278124		2987.99	-0.00158548		3577.98	-0.0104419		4167.98	0.0064761		
628.2	0.04594806	0.05500673	1218.19	-0.00725765		1808.2	-0.0067592		2398.2	0.00236719		2988.19	-0.00206573		3578.18	-0.0098724		4168.18	0.00713718		
628.4	0.04559869	0.05498508	1218.39	-0.00662788		1808.4	-0.00756499		2398.4	0.00197054		2988.39	-0.00188041		3578.38	-0.00977877		4168.38	0.00688862		
628.6	0.04653862	0.05496344	1218.59	-0.0062864		1808.6	-0.00790492		2398.6	0.00192266		2988.59	-0.00174032		3578.58	-0.01039109		4168.58	0.00719946		
628.8	0.0468734	0.05494181	1218.79	-0.00532449		1808.8	-0.00790576		2398.8	0.00180257		2988.79	-0.00143906		3578.78	-0.01099623		4168.78	0.00662321		
629	0.04821708	0.05492018	1218.99	-0.00473204		1809	-0.00777664		2399	0.00235849		2988.99	-0.00139921		3578.98	-0.01168572		4168.98	0.00595863		
629.2	0.04799794	0.05489857	1219.19	-0.00445729		1809.2	-0.0094073		2399.2	0.00231442		2989.19	-0.00122912		3579.18	-0.01249391		4169.18	0.00575759		
629.4	0.04818995	0.05487696	1219.39	-0.0053096		1809.4	-0.00876794		2399.4	0.00245763		2989.39	-0.00143371		3579.38	-0.01274079		4169.38	0.00454114		
629.6	0.04835634	0.05485536	1219.59	-0.00570015		1809.6	-0.00841028		2399.6	0.00189191		2989.59	-0.00216818		3579.58	-0.01354879		4169.58	0.00470487		
629.8	0.04808051	0.05483377	1219.79	-0.00560331		1809.8	-0.00839983		2399.8	0.00145188		2989.79	-0.00119885		3579.78	-0.01361591		4169.78	0.00397092		
630	0.04722485	0.05481219	1219.99	-0.00630289		1810	-0.00768413		2400	0.00052154		2989.99	-0.00065052		3579.98	-0.01410203		4169.98	0.00389795		
630.2	0.04699153	0.05479062	1220.19	-0.00692718		1810.2	-0.00748743		2400.2	-0.00086867		2990.19	-0.00086391		3580.18	-0.01467241		4170.18	0.00406529		
630.4	0.04684174	0.05476906	1220.39	-0.00776798		1810.4	-0.00694117		2400.4	-0.00056413		2990.39	-0.0008066		3580.38	-0.01515114		4170.38	0.00310497		
630.6	0.04682453	0.0547475	1220.59	-0.00753998		1810.6	-0.00684847		2400.6	0.00003358		2990.59	-0.00128316		3580.58	-0.01561674		4170.58	0.00263565		
630.8	0.0469551	0.05472595	1220.79	-0.00864544		1810.8	-0.00631993		2400.8	-0.00044863		2990.79	-0.00117131		3580.78	-0.015361		4170.78	0.00274931		
631	0.04701802	0.05470442	1220.99	-0.00949781		1811	-0.00538923		2401	0.00056274		2990.99	-0.00060909		3580.98	-0.01469462		4170.98	0.00232784		
631.2	0.04596832	0.05468289	1221.19	-0.00992392		1811.2	-0.00544855		2401.2	0.00091547		2991.19	-0.00039454		3581.18	-0.01458485		4171.18	0.0027809		
631.4	0.04508505	0.05466136	1221.39	-0.01073784		1811.4	-0.00480885		2401.4	0.00083564		2991.39	-0.00095148		3581.38	-0.01445468		4171.38	0.0028943		
631.6	0.04533526	0.05463985	1221.59	-0.01127396		1811.6	-0.00400953		2401.6	0.00079669		2991.59	-0.00093815		3581.58	-0.01436826		4171.58	0.00274762		
631.8	0.04544122	0.05461835	1221.79	-0.01093325		1811.8	-0.00380923		2401.8	0.00092647		2991.79	-0.00089434		3581.78	-0.014041		4171.78	0.00371538		
632	0.04571939	0.05459685	1221.99	-0.0112801		1812	-0.00402337		2402	0.00021656		2991.99	-0.0007773		3581.98	-0.01409887		4171.98	0.00436898		
632.2	0.04572063	0.05457536	1222.19	-0.01096461		1812.2	-0.00406492		2402.2	0.00060004		2992.19	-0.00088885		3582.18	-0.01426034		4172.18	0.00373624		
632.4	0.04553294	0.05455388	1222.39	-0.01138079		1812.4	-0.00439787		2402.4	0.00140312		2992.39	-0.00054461		3582.38	-0.01451812		4172.38	0.00406086		
632.6	0.04597815	0.05453241	1222.59	-0.01153299		1812.6	-0.00455069		2402.6	0.00221666		2992.59	-0.00063946		3582.58	-0.01431894		4172.58	0.00374844		
632.8	0.04540499	0.05451095	1222.79	-0.01047248		1812.8	-0.00428092		2402.8	0.00161788		2992.79	-0.0005468		3582.78	-0.0143382		4172.78	0.00373962		
633	0.04556788	0.0544895	1222.99	-0.00970008		1813	-0.00494895		2403	0.0022174		2992.99	-0.00010917		3582.98	-0.01494128		4172.98	0.00373966		
633.2	0.04522805	0.05446805	1223.19	-0.00924136		1813.2	-0.00506506		2403.2	0.00270362		2993.19	0.00003703		3583.18	-0.01462044		4173.18	0.00380516		
633.4	0.04521862	0.05444661	1223.39	-0.00890515		1813.4	-0.00402365		2403.4	0.00216944		2993.39	0.00038707		3583.38	-0.01423541		4173.38	0.00321921		
633.6	0.04512746	0.05442518	1223.59	-0.00877356		1813.6	-0.00330668		2403.6	0.00203121		2993.59	-0.00031874		3583.58	-0.0145497		4173.58	0.00327347		
633.8	0.04406521	0.05440376	1223.79	-0.00840928		1813.8	-0.00349207		2403.8	0.00254293		2993.79	-0.00082639		3583.78	-0.01407842		4173.78	0.0022976		
634	0.04357144	0.05438235	1223.99	-0.00821879		1814	-0.00310799		2404	0.00296135		2993.99	-0.0013423		3583.98	-0.01561195		4173.98	0.00265981		
634.2	0.04360172	0.05436095	1224.19	-0.00868563		1814.2	-0.00297893		2404.2	0.0026099		2994.19	-0.0024299		3584.18	-0.01597787		4174.18	0.00171513		
634.4	0.04399616	0.05433955	1224.39	-0.00811007		1814.4	-0.00323789		2404.4	0.00252937		2994.39	-0.00298946		3584.38	-0.01617492		4174.38	0.00100327		
634.6	0.04379461	0.05431817	1224.59	-0.00769887		1814.6	-0.00323242		2404.6	0.0023701		2994.59	-0.00314976		3584.58	-0.01650151		4174.58	0.00120021		
634.8	0.04351859	0.05429679	1224.79	-0.00836359		1814.8	-0.0032795		2404.8	0.0014884		2994.79	-0.00312345		3584.78	-0.0168142		4174.78	0.00103512		
635	0.04347611	0.05427542	1224.99	-0.00779011		1815	-0.00375313		2405	0.00125996		2994.99	-0.00416065		3584.98	-0.01735481		4174.98	0.00164405		
635.2	0.04271805	0.05425406	1225.19	-0.00767122		1815.2	-0.00452139		2405.2	0.00028058		2995.19	-0.00455891		3585.18	-0.01807562		4175.18	0.00274445		
635.4	0.04311489	0.05423271	1225.39	-0.00774443		1815.4	-0.00426661		2405.4	0.00103536		2995.39	-0.00504275		3585.38	-0.01804285		4175.38	0.00316563		
635.6	0.04372252	0.05421136	1225.59	-0.0078137		1815.6	-0.0039081		2405.6	0.00087154		2995.59	-0.005277		3585.58	-0.01824197		4175.58	0.0035534		
635.8	0.04327095	0.05419002	1225.79	-0.00759901		1815.8	-0.00466643		2405.8	0.00042685		2995.79	-0.00522016		3585.78	-0.01782813		4175.78	0.00404358		
636	0.04331525	0.0541687	1225.99	-0.00800196		1816	-0.00469819		2406	0.00020838		2995.99	-0.0046086		3585.98	-0.0177955		4175.98	0.00407959		
636.2	0.04368876	0.05414738	1226.19	-0.00781824		1816.2	-0.0050912		2406.2	0.00087759		2996.19	-0.00437704		3586.18	-0.01680232		4176.18	0.00436463		
636.4	0.04430856	0.05412607	1226.39	-0.00862457		1816.4	-0.00535869		2406.4	0.00081595		2996.39	-0.00336018		3586.38	-0.01654047		4176.38	0.00558743		
636.6	0.04444329	0.05410476	1226.59	-0.00828248		1816.6	-0.00520405		2406.6	0.00066395		2996.59	-0.00252377		3586.58	-0.01572409		4176.58	0.00587666		
636.8	0.04488204	0.05408347	1226.79	-0.00716651		1816.8	-0.00538172		2406.8	0.0002077		2996.79	-0.00208726		3586.78	-0.01544205		4176.78	0.00748392		
637	0.04653399	0.05406218	1226.99	-0.00634999		1817	-0.00589654		2407	0.00202127		2996.99	-0.00193157		3586.98	-0.01495109		4176.98	0.00803403		
637.2	0.04717248	0.05404091	1227.19	-0.00688918		1817.2	-0.00486663		2407.2	0.00290287		2997.19	-0.00223084		3587.18	-0.01382277		4177.18	0.0077973		
637.4	0.04730031	0.05401964	1227.39	-0.0082129		1817.4	-0.00446747		2407.4	0.00316706		2997.39	-0.00247774		3587.38	-0.01431146		4177.38	0.00693685		
637.6	0.04730456	0.05399838	1227.59	-0.0089536		1817.6	-0.00354578		2407.6	0.00407817		2997.59	-0.00325105		3587.58	-0.01447288		4177.58	0.00714167		
637.8	0.04791417	0.05397713	1227.79	-0.00922474		1817.8	-0.00382672		2407.8	0.00417817		2997.79	-0.00362032		3587.78	-0.01445378		4177.78	0.00664411		
638	0.04805087	0.05395588	1227.99	-0.00946742		1818	-0.00351085		2408	0.00418494		2997.99	-0.00271843		3587.98	-0.0151926		4177.98	0.00599925		
638.2	0.04752878	0.05393465	1228.19	-0.00950005		1818.2	-0.00437758		2408.2	0.00322175		2998.19	-0.00277565		3588.18	-0.01531601		4178.18	0.00601081		
638.4	0.04758352	0.05391342	1228.39	-0.00931943		1818.4	-0.00430788		2408.4	0.00236718		2998.39	-0.00275884		3588.38	-0.01543421		4178.38	0.00562193		
638.6	0.0471929	0.0538922	1228.59	-0.0089797		1818.6	-0.00420686		2408.6	0.00231077		2998.59	-0.00263459		3588.58	-0.01522311		4178.58	0.00469811		
638.8	0.0473539	0.05387099	1228.79	-0.00838976		1818.8	-0.0051705		2408.8	0.00231949		2998.79	-0.00320916		3588.78	-0.01499021		4178.78	0.00394189		
639	0.04689321	0.05384979	1228.99	-0.00799773		1819	-0.00542711		2409	0.00206591		2998.99	-0.00386824		3588.98	-0.01516004		4178.98	0.00429435		
639.2	0.04595093	0.05382859	1229.19	-0.00823432		1819.2	-0.00562146		2409.2	0.00217712		2999.19	-0.00357833		3589.18	-0.01519273		4179.18	0.00438083		
639.4	0.04573032	0.05380741	1229.39	-0.00794971		1819.4	-0.00607297		2409.4	0.00227675		2999.39	-0.0041643		3589.38	-0.01436166		4179.38	0.00399906		
639.6	0.04542365	0.05378623	1229.59	-0.00768612		1819.6	-0.00705811		2409.6	0.00210946		2999.59	-0.00452749		3589.58	-0.01417737		4179.58	0.00355564		
639.8	0.04413522	0.05376506	1229.79	-0.00761305		1819.8	-0.00767096		2409.8	0.00233463		2999.79	-0.00385968		3589.78	-0.0141309		4179.78	0.00323754		
640	0.04379497	0.0537439	1229.99	-0.00781261		1820	-0.00741683		2410	0.00254137		2999.99	-0.00313253		3589.98	-0.01474434		4179.98	0.0036264		
640.2	0.04381261	0.05372275	1230.19	-0.00792446		1820.2	-0.00824009		2410.2	0.00162589		3000.19	-0.00311979		3590.18	-0.01478124		4180.18	0.0042251		
640.4	0.04349718	0.05370161	1230.39	-0.0074368		1820.4	-0.00799919		2410.4	0.00164164		3000.39	-0.00314381		3590.38	-0.01609012		4180.38	0.00468093		
640.6	0.0434458	0.05368047	1230.59	-0.00759923		1820.6	-0.00792725		2410.6	0.00219364		3000.59	-0.00433986		3590.58	-0.01682939		4180.58	0.00525018		
640.8	0.04315657	0.05365934	1230.79	-0.00743949		1820.8	-0.00723914		2410.8	0.00117051		3000.79	-0.00552094		3590.78	-0.0172599		4180.78	0.00691201		
641	0.0431892	0.05363822	1230.99	-0.00765677		1821	-0.00726772		2411	0.00217963		3000.99	-0.00569918		3590.98	-0.01758711		4180.98	0.00691024		
641.2	0.04294634	0.05361711	1231.19	-0.0085753		1821.2	-0.00678067		2411.2	0.00129642		3001.19	-0.00567253		3591.18	-0.01875188		4181.18	0.00732023		
641.4	0.04272609	0.05359601	1231.39	-0.00925375		1821.4	-0.00639631		2411.4	0.00048411		3001.39	-0.00621776		3591.38	-0.01919686		4181.38	0.00753015		
641.6	0.04230478	0.05357492	1231.59	-0.01015803		1821.6	-0.00633592		2411.6	-0.00024835		3001.59	-0.00624774		3591.58	-0.01959423		4181.58	0.00828815		
641.8	0.04209823	0.05355383	1231.79	-0.0109903		1821.8	-0.00669161		2411.8	-0.00085469		3001.79	-0.00574958		3591.78	-0.01962915		4181.78	0.00721193		
642	0.04122027	0.05353276	1231.99	-0.01106004		1822	-0.00642181		2412	-0.00090155		3001.99	-0.00534491		3591.98	-0.02030043		4181.98	0.00653723		
642.2	0.04073745	0.05351169	1232.19	-0.01179566		1822.2	-0.00555694		2412.2	-0.00187486		3002.19	-0.00541772		3592.18	-0.02001081		4182.18	0.00637226		
642.4	0.04052455	0.05349063	1232.39	-0.01197641		1822.4	-0.00504159		2412.4	-0.00168019		3002.39	-0.00498858		3592.38	-0.01912041		4182.38	0.00554453		
642.6	0.03985856	0.05346957	1232.59	-0.01199525		1822.6	-0.00545221		2412.6	-0.0015114		3002.59	-0.00418312		3592.58	-0.01821168		4182.58	0.00479273		
642.8	0.03991282	0.05344853	1232.79	-0.01196366		1822.8	-0.00631539		2412.8	-0.00098001		3002.79	-0.00358029		3592.78	-0.01752069		4182.78	0.00438354		
643	0.04004221	0.05342749	1232.99	-0.01176421		1823	-0.00575195		2413	-0.00134898		3002.99	-0.00278133		3592.98	-0.01628575		4182.98	0.00483929		
643.2	0.0399003	0.05340647	1233.19	-0.01153226		1823.2	-0.00629123		2413.2	-0.00099089		3003.19	-0.00186093		3593.18	-0.01539596		4183.18	0.00490306		
643.4	0.04041211	0.05338545	1233.39	-0.01078752		1823.4	-0.00671438		2413.4	-0.0002986		3003.39	-0.00155283		3593.38	-0.01415808		4183.38	0.00436232		
643.6	0.04110939	0.05336444	1233.59	-0.01023973		1823.6	-0.00687184		2413.6	0.00016117		3003.59	-0.00045081		3593.58	-0.01377995		4183.58	0.00376407		
643.8	0.04107312	0.05334343	1233.79	-0.01030315		1823.8	-0.00650038		2413.8	0.00045827		3003.79	-0.00010309		3593.78	-0.01435093		4183.78	0.00387614		
644	0.04212894	0.05332244	1233.99	-0.00991114		1824	-0.00608343		2414	0.00024259		3003.99	-0.00053478		3593.98	-0.01461024		4183.98	0.00418943		
644.2	0.04212344	0.05330145	1234.19	-0.01009325		1824.2	-0.00603426		2414.2	-0.00017806		3004.19	-0.00098515		3594.18	-0.01517858		4184.18	0.00401639		
644.4	0.04334292	0.05328047	1234.39	-0.00929018		1824.4	-0.00551592		2414.4	0.00042073		3004.39	-0.00108808		3594.38	-0.01685542		4184.38	0.00484078		
644.6	0.04476603	0.0532595	1234.59	-0.00902612		1824.6	-0.00540054		2414.6	0.00105988		3004.59	-0.00224388		3594.58	-0.01689959		4184.58	0.00532446		
644.8	0.04585422	0.05323854	1234.79	-0.00855987		1824.8	-0.0052247		2414.8	0.00079936		3004.79	-0.00247566		3594.78	-0.01665894		4184.78	0.00590371		
645	0.04637673	0.05321759	1234.99	-0.00786584		1825	-0.00642204		2415	0.0014047		3004.99	-0.00282594		3594.98	-0.01707191		4184.98	0.00607195		
645.2	0.04670977	0.05319664	1235.19	-0.00806231		1825.2	-0.0060668		2415.2	0.00116816		3005.19	-0.00310843		3595.18	-0.01714648		4185.18	0.00561712		
645.4	0.04626066	0.05317571	1235.39	-0.00870135		1825.4	-0.00535778		2415.4	0.00124827		3005.39	-0.0036879		3595.38	-0.01761511		4185.38	0.0049736		
645.6	0.04618359	0.05315478	1235.59	-0.00897548		1825.6	-0.00568661		2415.6	0.00106836		3005.59	-0.00366856		3595.58	-0.01843181		4185.58	0.00432265		
645.8	0.04613527	0.05313386	1235.79	-0.00884832		1825.8	-0.00522498		2415.8	0.00128817		3005.79	-0.0032513		3595.78	-0.01906285		4185.78	0.00325378		
646	0.04560733	0.05311295	1235.99	-0.00928585		1826	-0.00466175		2416	0.00119025		3005.99	-0.0036864		3595.98	-0.01953452		4185.98	0.00365417		
646.2	0.04478945	0.05309204	1236.19	-0.01013979		1826.2	-0.00461524		2416.2	0.00136839		3006.19	-0.00268188		3596.18	-0.01960694		4186.18	0.00318607		
646.4	0.04397763	0.05307115	1236.39	-0.0099294		1826.4	-0.00552328		2416.4	0.0023444		3006.39	-0.00255269		3596.38	-0.01908727		4186.38	0.00256134		
646.6	0.04309926	0.05305026	1236.59	-0.01053722		1826.6	-0.0057712		2416.6	0.00210309		3006.59	-0.00223397		3596.58	-0.01883961		4186.58	0.00216959		
646.8	0.04288095	0.05302938	1236.79	-0.01062322		1826.8	-0.0066032		2416.8	0.0028297		3006.79	-0.00242138		3596.78	-0.01764627		4186.78	0.00204499		
647	0.04261688	0.05300851	1236.99	-0.01073872		1827	-0.00705157		2417	0.00350559		3006.99	-0.00247242		3596.98	-0.01709619		4186.98	0.00228369		
647.2	0.04209602	0.05298765	1237.19	-0.01075171		1827.2	-0.00761848		2417.2	0.00411715		3007.19	-0.00275235		3597.18	-0.01676248		4187.18	0.00235305		
647.4	0.04225996	0.05296679	1237.39	-0.01002973		1827.4	-0.00761922		2417.4	0.00417079		3007.39	-0.0033479		3597.38	-0.01649581		4187.38	0.00250294		
647.6	0.04254409	0.05294595	1237.59	-0.01002444		1827.6	-0.00731878		2417.6	0.00342871		3007.59	-0.0034308		3597.58	-0.01578311		4187.58	0.00244867		
647.8	0.04257291	0.05292511	1237.79	-0.00986029		1827.8	-0.00709229		2417.8	0.00316944		3007.79	-0.00360404		3597.78	-0.01545502		4187.78	0.00244276		
648	0.04232891	0.05290428	1237.99	-0.0096719		1828	-0.0071639		2418	0.00229744		3007.99	-0.00377606		3597.98	-0.01508998		4187.98	0.00191353		
648.2	0.04183158	0.05288346	1238.19	-0.00962168		1828.2	-0.00721331		2418.2	0.0016416		3008.19	-0.00432709		3598.18	-0.01517245		4188.18	0.00132588		
648.4	0.04260981	0.05286264	1238.39	-0.00886193		1828.4	-0.0075818		2418.4	0.00101301		3008.39	-0.00501527		3598.38	-0.01532887		4188.38	0.00202028		
648.6	0.04261438	0.05284184	1238.59	-0.00854707		1828.6	-0.00763741		2418.6	0.00066455		3008.59	-0.00654284		3598.58	-0.01426996		4188.58	0.00188194		
648.8	0.04227795	0.05282104	1238.79	-0.00879001		1828.8	-0.00774493		2418.8	-0.00049627		3008.79	-0.00741688		3598.78	-0.01404487		4188.78	0.00196148		
649	0.04130528	0.05280025	1238.99	-0.00839216		1829	-0.00798119		2419	-0.00176039		3008.99	-0.00845517		3598.98	-0.01405936		4188.98	0.00237728		
649.2	0.0412053	0.05277947	1239.19	-0.00878087		1829.2	-0.00756958		2419.2	-0.00254282		3009.19	-0.00901038		3599.18	-0.01398129		4189.18	0.00230179		
649.4	0.04092538	0.0527587	1239.39	-0.00864053		1829.4	-0.00750754		2419.4	-0.00376261		3009.39	-0.00994286		3599.38	-0.0145184		4189.38	0.00273001		
649.6	0.04093934	0.05273794	1239.59	-0.00865543		1829.6	-0.00803669		2419.6	-0.00497193		3009.59	-0.0107801		3599.58	-0.01435914		4189.58	0.00321799		
649.8	0.04058718	0.05271718	1239.79	-0.00913559		1829.8	-0.00822009		2419.8	-0.00556863		3009.79	-0.01120647		3599.78	-0.0148462		4189.78	0.003798		
