# Supplementary material for: Functional development of a V3/glycan-specific broadly neutralizing antibody isolated from a case of HIV superinfection
Source: eLife. 2021 Jul 15;10:e68110. doi: 10.7554/eLife.68110 (PMC8376252; doi:10.7554/eLife.68110)
Supplement: Figure 2—source data 2. [file elife-68110-fig2-data2.zip › QA013.2 Dbl Ref BLI_2020.09.30/QA013.765M.C1 gp120/Fit Data/A5Results.txt]

Conc1	2E-06	2E-06	2E-06	2E-06	2E-06	2E-06	2E-06	
Start1	290	880	1470	2060	2649.99	3239.99	3829.98	
Stop1	649.8	1239.79	1829.8	2419.8	3009.79	3599.78	4189.78	
Kobs		0.0019358027307535	0.00354012195983483	0.00196164551701829				
Error Kobs		3.40700435417085E-05	7.14794864437478E-05	4.44608116541193E-05				
Koff		0	0	0				
Error Koff		0	0	0				
Time1	Data1	Fit1	Time2	Data2	Fit2	Time3	Data3	Fit3	Time4	Data4	Fit4	Time5	Data5	Fit5	Time6	Data6	Fit6	Time7	Data7	Fit7	
290	0.00789995		880	0.00408398	0	1470	0.00433782	0	2060	0.00775419	0	2649.99	-0.00528316		3239.99	0.00169164		3829.98	-0.00811247		
290.2	0.00807289		880.2	0.00463175	0.00034101	1470.2	0.00416209	0.0002499	2060.2	0.00790315	0.00033757	2650.19	-0.00607545		3240.19	0.00175946		3830.18	-0.0086667		
290.4	0.00890907		880.4	0.0051433	0.0006815	1470.4	0.00426553	0.0004992	2060.4	0.00820767	0.0006745	2650.39	-0.00634475		3240.39	0.002244		3830.38	-0.00894051		
290.6	0.00984084		880.6	0.00528252	0.00102149	1470.6	0.00394567	0.00074791	2060.6	0.00862281	0.00101078	2650.59	-0.00687214		3240.59	0.00249182		3830.58	-0.00870993		
290.8	0.01104986		880.8	0.00588916	0.00136095	1470.8	0.00365906	0.00099601	2060.8	0.00858008	0.00134643	2650.79	-0.00755453		3240.79	0.00277873		3830.78	-0.00827399		
291	0.01266115		881	0.00625319	0.00169991	1471	0.00368999	0.00124352	2061	0.00887391	0.00168143	2650.99	-0.00758067		3240.99	0.00259147		3830.98	-0.00823082		
291.2	0.01517832		881.2	0.00685757	0.00203835	1471.2	0.00444295	0.00149043	2061.2	0.00883174	0.00201579	2651.19	-0.00752685		3241.19	0.0025578		3831.18	-0.00773302		
291.4	0.01818518		881.4	0.00708857	0.00237629	1471.4	0.00486757	0.00173675	2061.4	0.00887852	0.00234952	2651.39	-0.00710771		3241.39	0.00268798		3831.38	-0.00797734		
291.6	0.02094027		881.6	0.00772191	0.00271371	1471.6	0.00469357	0.00198248	2061.6	0.00820984	0.00268262	2651.59	-0.00716626		3241.59	0.0022082		3831.58	-0.00826086		
291.8	0.02414776		881.8	0.00783007	0.00305062	1471.8	0.00520623	0.00222762	2061.8	0.00846037	0.00301507	2651.79	-0.00756707		3241.79	0.00187901		3831.78	-0.00871962		
292	0.02756936		882	0.00804391	0.00338703	1472	0.00524046	0.00247216	2062	0.00900086	0.0033469	2651.99	-0.00716394		3241.99	0.00210352		3831.98	-0.00950591		
292.2	0.03151311		882.2	0.0080211	0.00372292	1472.2	0.00574041	0.00271612	2062.2	0.009877	0.00367809	2652.19	-0.00732993		3242.19	0.00198345		3832.18	-0.00933292		
292.4	0.03562941		882.4	0.00803582	0.00405831	1472.4	0.00586575	0.0029595	2062.4	0.01054886	0.00400865	2652.39	-0.00707146		3242.39	0.00245189		3832.38	-0.00955783		
292.6	0.03941713		882.6	0.00836739	0.00439319	1472.6	0.00695935	0.00320228	2062.6	0.0107706	0.00433858	2652.59	-0.00769663		3242.59	0.00168887		3832.58	-0.00981365		
292.8	0.04349617		882.8	0.00894475	0.00472757	1472.8	0.00860226	0.00344449	2062.8	0.01085986	0.00466788	2652.79	-0.00741354		3242.79	0.0015133		3832.78	-0.0100897		
293	0.04712791		883	0.00991201	0.00506145	1473	0.00952692	0.00368611	2063	0.01111521	0.00499656	2652.99	-0.00821947		3242.99	0.0019608		3832.98	-0.01008466		
293.2	0.05018832		883.2	0.01052285	0.00539481	1473.2	0.01048479	0.00392715	2063.2	0.01236481	0.0053246	2653.19	-0.00931889		3243.19	0.00240494		3833.18	-0.00965682		
293.4	0.05436679		883.4	0.01115894	0.00572768	1473.4	0.01019694	0.00416762	2063.4	0.01330086	0.00565203	2653.39	-0.01058262		3243.39	0.00303141		3833.38	-0.01031261		
293.6	0.0585874		883.6	0.01195891	0.00606004	1473.6	0.0096083	0.0044075	2063.6	0.01525653	0.00597883	2653.59	-0.01036759		3243.59	0.00267446		3833.58	-0.01071808		
293.8	0.06243139		883.8	0.01361746	0.0063919	1473.8	0.01001981	0.00464681	2063.8	0.01635038	0.006305	2653.79	-0.01035825		3243.79	0.00229251		3833.78	-0.01091318		
294	0.06606901		884	0.01430194	0.00672326	1474	0.00988539	0.00488554	2064	0.01717124	0.00663056	2653.99	-0.0107893		3243.99	0.00269315		3833.98	-0.01130935		
294.2	0.06828824		884.2	0.01522552	0.00705412	1474.2	0.01028543	0.0051237	2064.2	0.01826552	0.00695549	2654.19	-0.01027438		3244.19	0.00363899		3834.18	-0.01166797		
294.4	0.07224547		884.4	0.01532847	0.00738448	1474.4	0.01024164	0.00536128	2064.4	0.01882867	0.00727981	2654.39	-0.01020805		3244.39	0.00404452		3834.38	-0.010569		
294.6	0.07520006		884.6	0.01599397	0.00771435	1474.6	0.01056947	0.0055983	2064.6	0.01887173	0.0076035	2654.59	-0.00977148		3244.59	0.00336792		3834.58	-0.00971225		
294.8	0.0779882		884.8	0.01644855	0.00804371	1474.8	0.01120292	0.00583474	2064.8	0.0187327	0.00792658	2654.79	-0.00862374		3244.79	0.00330865		3834.78	-0.00920798		
295	0.08087825		885	0.01664735	0.00837258	1475	0.01193382	0.00607062	2065	0.01928842	0.00824905	2654.99	-0.00784914		3244.99	0.00307399		3834.98	-0.00986645		
295.2	0.08426442		885.2	0.01697284	0.00870095	1475.2	0.01267315	0.00630593	2065.2	0.01808489	0.0085709	2655.19	-0.00761146		3245.19	0.00275622		3835.18	-0.00929876		
295.4	0.08740183		885.4	0.01645333	0.00902882	1475.4	0.01293014	0.00654067	2065.4	0.01802061	0.00889213	2655.39	-0.00700569		3245.39	0.0036459		3835.38	-0.00901529		
295.6	0.08967045		885.6	0.01641261	0.0093562	1475.6	0.01368754	0.00677485	2065.6	0.01811149	0.00921276	2655.59	-0.00746442		3245.59	0.0037588		3835.58	-0.00916889		
295.8	0.09239509		885.8	0.01647734	0.00968309	1475.8	0.01456835	0.00700847	2065.8	0.01833956	0.00953277	2655.79	-0.00743626		3245.79	0.00430578		3835.78	-0.00886032		
296	0.09525286		886	0.01629468	0.01000948	1476	0.01407989	0.00724153	2066	0.01858827	0.00985217	2655.99	-0.00678583		3245.99	0.00517493		3835.98	-0.00816568		
296.2	0.09828014		886.2	0.01668739	0.01033538	1476.2	0.01405798	0.00747402	2066.2	0.01816172	0.01017097	2656.19	-0.00677983		3246.19	0.00585877		3836.18	-0.00744852		
296.4	0.10134272		886.4	0.01687035	0.01066078	1476.4	0.01397149	0.00770596	2066.4	0.01739183	0.01048915	2656.39	-0.006345		3246.39	0.00622333		3836.38	-0.00764554		
296.6	0.10338653		886.6	0.01749103	0.0109857	1476.6	0.01541757	0.00793734	2066.6	0.01737761	0.01080673	2656.59	-0.0062608		3246.59	0.00593769		3836.58	-0.00697774		
296.8	0.10634686		886.8	0.01853663	0.01131013	1476.8	0.01607555	0.00816816	2066.8	0.01746269	0.01112371	2656.79	-0.00675479		3246.79	0.00728435		3836.78	-0.00722308		
297	0.10831534		887	0.01926261	0.01163406	1477	0.01623106	0.00839843	2067	0.01922081	0.01144008	2656.99	-0.00830019		3246.99	0.00723551		3836.98	-0.00704776		
297.2	0.11076486		887.2	0.01971793	0.01195751	1477.2	0.01515577	0.00862814	2067.2	0.02015206	0.01175585	2657.19	-0.00796994		3247.19	0.00812971		3837.18	-0.00730092		
297.4	0.11370919		887.4	0.01985482	0.01228047	1477.4	0.01473776	0.0088573	2067.4	0.02054748	0.01207101	2657.39	-0.00814961		3247.39	0.00756513		3837.38	-0.00701255		
297.6	0.11638853		887.6	0.02083022	0.01260294	1477.6	0.01395485	0.00908591	2067.6	0.02122074	0.01238558	2657.59	-0.00774127		3247.59	0.00640225		3837.58	-0.00763135		
297.8	0.11890852		887.8	0.02152296	0.01292492	1477.8	0.01362713	0.00931398	2067.8	0.02127335	0.01269955	2657.79	-0.00811828		3247.79	0.00612164		3837.78	-0.00752104		
298	0.12104248		888	0.02153564	0.01324642	1478	0.01386769	0.00954149	2068	0.02162553	0.01301291	2657.99	-0.00829342		3247.99	0.00596594		3837.98	-0.00671248		
298.2	0.12234987		888.2	0.02146908	0.01356743	1478.2	0.01328737	0.00976845	2068.2	0.02143676	0.01332569	2658.19	-0.00837826		3248.19	0.00596908		3838.18	-0.00633639		
298.4	0.12499596		888.4	0.02138454	0.01388796	1478.4	0.01331558	0.00999488	2068.4	0.02108519	0.01363786	2658.39	-0.00867641		3248.39	0.00442881		3838.38	-0.0057329		
298.6	0.1269147		888.6	0.02245772	0.014208	1478.6	0.01445441	0.01022075	2068.6	0.02061846	0.01394944	2658.59	-0.00798523		3248.59	0.00372754		3838.58	-0.00672993		
298.8	0.12859461		888.8	0.02219568	0.01452756	1478.8	0.01505607	0.01044609	2068.8	0.02062606	0.01426043	2658.79	-0.00862072		3248.79	0.00416091		3838.78	-0.00682388		
299	0.1304419		889	0.02290496	0.01484664	1479	0.01571701	0.01067088	2069	0.02028505	0.01457082	2658.99	-0.01024215		3248.99	0.00348483		3838.98	-0.00658853		
299.2	0.13206586		889.2	0.02249913	0.01516524	1479.2	0.01654012	0.01089513	2069.2	0.02015621	0.01488062	2659.19	-0.00979477		3249.19	0.00368591		3839.18	-0.00587193		
299.4	0.13422872		889.4	0.0229621	0.01548335	1479.4	0.01783043	0.01111884	2069.4	0.02073521	0.01518983	2659.39	-0.00937448		3249.39	0.00483217		3839.38	-0.00573561		
299.6	0.13599318		889.6	0.02411057	0.01580099	1479.6	0.01875843	0.01134202	2069.6	0.02110778	0.01549845	2659.59	-0.00926694		3249.59	0.00453646		3839.58	-0.0056334		
299.8	0.13850129		889.8	0.02525955	0.01611815	1479.8	0.01897005	0.01156466	2069.8	0.02131296	0.01580649	2659.79	-0.00878304		3249.79	0.00472782		3839.78	-0.00462879		
300	0.14061401		890	0.02551433	0.01643482	1480	0.01830857	0.01178676	2070	0.02194525	0.01611394	2659.99	-0.00817726		3249.99	0.00535156		3839.98	-0.00473058		
300.2	0.14253354		890.2	0.02683247	0.01675102	1480.2	0.01896778	0.01200833	2070.2	0.02243343	0.0164208	2660.19	-0.00847669		3250.19	0.00574552		3840.18	-0.0050153		
300.4	0.1442712		890.4	0.02739985	0.01706674	1480.4	0.01943983	0.01222936	2070.4	0.02276676	0.01672707	2660.39	-0.00845934		3250.39	0.0050479		3840.38	-0.0058652		
300.6	0.14531059		890.6	0.0281393	0.01738199	1480.6	0.02045018	0.01244987	2070.6	0.02284032	0.01703277	2660.59	-0.00833346		3250.59	0.00528051		3840.58	-0.00631875		
300.8	0.1474501		890.8	0.02824403	0.01769676	1480.8	0.02073847	0.01266984	2070.8	0.02350871	0.01733788	2660.79	-0.00968164		3250.79	0.00582171		3840.78	-0.00728418		
301	0.14863323		891	0.02841833	0.01801105	1481	0.02101777	0.01288929	2071	0.02494771	0.0176424	2660.99	-0.01010448		3250.99	0.00549737		3840.98	-0.00833603		
301.2	0.15028		891.2	0.02795073	0.01832487	1481.2	0.02099652	0.01310821	2071.2	0.0252281	0.01794635	2661.19	-0.00896302		3251.19	0.0057717		3841.18	-0.00987423		
301.4	0.15287423		891.4	0.02756774	0.01863822	1481.4	0.02070145	0.0133266	2071.4	0.02536468	0.01824972	2661.39	-0.0093732		3251.39	0.00506157		3841.38	-0.01095575		
301.6	0.15435091		891.6	0.02716991	0.01895109	1481.6	0.02074041	0.01354447	2071.6	0.02556142	0.01855251	2661.59	-0.00900534		3251.59	0.00481242		3841.58	-0.01216027		
301.8	0.15628256		891.8	0.02669854	0.01926349	1481.8	0.0199246	0.01376182	2071.8	0.02589842	0.01885473	2661.79	-0.00892167		3251.79	0.0049324		3841.78	-0.01203474		
302	0.15748212		892	0.02733661	0.01957542	1482	0.02033553	0.01397864	2072	0.025702	0.01915636	2661.99	-0.00852276		3251.99	0.00446814		3841.98	-0.01171937		
302.2	0.15923514		892.2	0.02773119	0.01988688	1482.2	0.02053329	0.01419494	2072.2	0.02541107	0.01945743	2662.19	-0.00819035		3252.19	0.00409209		3842.18	-0.01238712		
302.4	0.16114878		892.4	0.02831829	0.02019786	1482.4	0.02144559	0.01441072	2072.4	0.02585136	0.01975792	2662.39	-0.00769576		3252.39	0.00454262		3842.38	-0.01240482		
302.6	0.16266561		892.6	0.02816872	0.02050838	1482.6	0.02125664	0.01462598	2072.6	0.02524569	0.02005783	2662.59	-0.00760622		3252.59	0.00479588		3842.58	-0.01252683		
302.8	0.16359003		892.8	0.02765276	0.02081843	1482.8	0.02178895	0.01484072	2072.8	0.02534933	0.02035718	2662.79	-0.00824334		3252.79	0.00499562		3842.78	-0.01191992		
303	0.16518816		893	0.0278432	0.02112801	1483	0.02142439	0.01505495	2073	0.02521652	0.02065595	2662.99	-0.00793401		3252.99	0.00499077		3842.98	-0.01107574		
303.2	0.16655859		893.2	0.02727387	0.02143713	1483.2	0.02103599	0.01526867	2073.2	0.02555234	0.02095416	2663.19	-0.00665811		3253.19	0.00558304		3843.18	-0.01068417		
303.4	0.16867613		893.4	0.02868474	0.02174577	1483.4	0.02101553	0.01548186	2073.4	0.02530464	0.0212518	2663.39	-0.00638313		3253.39	0.00565528		3843.38	-0.01012288		
303.6	0.16998442		893.6	0.02945323	0.02205396	1483.6	0.02142737	0.01569455	2073.6	0.02590147	0.02154886	2663.59	-0.00608628		3253.59	0.00612557		3843.58	-0.00820012		
303.8	0.17073773		893.8	0.0293441	0.02236167	1483.8	0.02208126	0.01590673	2073.8	0.02561615	0.02184537	2663.79	-0.00664765		3253.79	0.00596414		3843.78	-0.00767062		
304	0.1710004		894	0.02921716	0.02266892	1484	0.02217929	0.01611839	2074	0.02514366	0.02214131	2663.99	-0.00689635		3253.99	0.00545699		3843.98	-0.00748142		
304.2	0.17182524		894.2	0.03012845	0.02297571	1484.2	0.02288906	0.01632955	2074.2	0.02486312	0.02243668	2664.19	-0.00823488		3254.19	0.00433857		3844.18	-0.00701849		
304.4	0.17186591		894.4	0.02989996	0.02328204	1484.4	0.02284749	0.0165402	2074.4	0.02504374	0.02273149	2664.39	-0.00906013		3254.39	0.00302037		3844.38	-0.00680236		
304.6	0.17294753		894.6	0.02965057	0.0235879	1484.6	0.0229266	0.01675034	2074.6	0.02567429	0.02302574	2664.59	-0.01044551		3254.59	0.00299886		3844.58	-0.00692724		
304.8	0.1738868		894.8	0.02925092	0.0238933	1484.8	0.02280047	0.01695998	2074.8	0.02754721	0.02331943	2664.79	-0.01201395		3254.79	0.00362965		3844.78	-0.00741367		
305	0.17397709		895	0.02956499	0.02419824	1485	0.02279478	0.01716911	2075	0.02840435	0.02361256	2664.99	-0.01113454		3254.99	0.003496		3844.98	-0.00860714		
305.2	0.17484491		895.2	0.02939155	0.02450272	1485.2	0.0227547	0.01737774	2075.2	0.02937469	0.02390513	2665.19	-0.01148949		3255.19	0.00391504		3845.18	-0.00845633		
305.4	0.17688865		895.4	0.02927707	0.02480674	1485.4	0.02282801	0.01758587	2075.4	0.03010618	0.02419714	2665.39	-0.01158792		3255.39	0.00297335		3845.38	-0.00833023		
305.6	0.17787507		895.6	0.0289721	0.0251103	1485.6	0.02321063	0.0177935	2075.6	0.03081957	0.0244886	2665.59	-0.01095731		3255.59	0.00292785		3845.58	-0.00787431		
305.8	0.17988851		895.8	0.02895883	0.0254134	1485.8	0.02261236	0.01800063	2075.8	0.03153771	0.0247795	2665.79	-0.01094144		3255.79	0.00254178		3845.78	-0.00683975		
306	0.18134485		896	0.02998949	0.02571604	1486	0.02345114	0.01820727	2076	0.03173289	0.02506985	2665.99	-0.0102652		3255.99	0.00303953		3845.98	-0.00676597		
306.2	0.18306328		896.2	0.03005071	0.02601823	1486.2	0.02399224	0.0184134	2076.2	0.03213511	0.02535964	2666.19	-0.00900493		3256.19	0.00365314		3846.18	-0.00774296		
306.4	0.18436401		896.4	0.02977563	0.02631996	1486.4	0.02360643	0.01861904	2076.4	0.03235783	0.02564888	2666.39	-0.00836171		3256.39	0.00373045		3846.38	-0.00700762		
306.6	0.18483736		896.6	0.02896027	0.02662124	1486.6	0.02384257	0.01882419	2076.6	0.03204174	0.02593757	2666.59	-0.00798138		3256.59	0.00266529		3846.58	-0.00760075		
306.8	0.1856738		896.8	0.02976656	0.02692206	1486.8	0.02394695	0.01902884	2076.8	0.03243045	0.02622571	2666.79	-0.00725463		3256.79	0.00297538		3846.78	-0.00818671		
307	0.18719734		897	0.03020397	0.02722243	1487	0.02289718	0.019233	2077	0.03221327	0.0265133	2666.99	-0.0063297		3256.99	0.00356432		3846.98	-0.0078277		
307.2	0.18782787		897.2	0.03050715	0.02752234	1487.2	0.02313823	0.01943667	2077.2	0.03276259	0.02680035	2667.19	-0.00608579		3257.19	0.00368253		3847.18	-0.00823751		
307.4	0.18926028		897.4	0.03162373	0.0278218	1487.4	0.02307151	0.01963985	2077.4	0.0324136	0.02708684	2667.39	-0.0057662		3257.39	0.00372297		3847.38	-0.00777124		
307.6	0.19053596		897.6	0.0322869	0.02812081	1487.6	0.0233825	0.01984254	2077.6	0.0322576	0.02737279	2667.59	-0.0059847		3257.59	0.00423218		3847.58	-0.00763936		
307.8	0.19173583		897.8	0.03163769	0.02841937	1487.8	0.02300998	0.02004475	2077.8	0.03137565	0.0276582	2667.79	-0.006077		3257.79	0.00379069		3847.78	-0.00758998		
308	0.19298644		898	0.03255814	0.02871747	1488	0.02288604	0.02024647	2078	0.0315198	0.02794306	2667.99	-0.00634526		3257.99	0.00375606		3847.98	-0.00729913		
308.2	0.19448598		898.2	0.03362328	0.02901513	1488.2	0.02287121	0.0204477	2078.2	0.03226343	0.02822738	2668.19	-0.00779549		3258.19	0.00375808		3848.18	-0.00708813		
308.4	0.19506528		898.4	0.03392517	0.02931234	1488.4	0.02271809	0.02064845	2078.4	0.03350371	0.02851115	2668.39	-0.00857336		3258.39	0.00381927		3848.38	-0.00646804		
308.6	0.19663388		898.6	0.03447242	0.0296091	1488.6	0.02266576	0.02084872	2078.6	0.03430835	0.02879439	2668.59	-0.00929219		3258.59	0.00391455		3848.58	-0.00737746		
308.8	0.19754014		898.8	0.03446417	0.02990541	1488.8	0.02313846	0.0210485	2078.8	0.03537857	0.02907708	2668.79	-0.00899739		3258.79	0.004929		3848.78	-0.00751731		
309	0.19933284		899	0.03510146	0.03020127	1489	0.02281328	0.02124781	2079	0.03636323	0.02935924	2668.99	-0.00868308		3258.99	0.00495819		3848.98	-0.00781523		
309.2	0.20100468		899.2	0.03568137	0.03049669	1489.2	0.02327478	0.02144664	2079.2	0.03765744	0.02964086	2669.19	-0.01039297		3259.19	0.00506909		3849.18	-0.00598344		
309.4	0.20315642		899.4	0.03517029	0.03079166	1489.4	0.02414606	0.02164499	2079.4	0.03821651	0.02992194	2669.39	-0.0098324		3259.39	0.00483946		3849.38	-0.00577916		
309.6	0.20456355		899.6	0.03487769	0.03108618	1489.6	0.02497301	0.02184286	2079.6	0.03896808	0.03020249	2669.59	-0.00996977		3259.59	0.00565363		3849.58	-0.00480491		
309.8	0.20541245		899.8	0.03543809	0.03138026	1489.8	0.0254164	0.02204025	2079.8	0.03950299	0.0304825	2669.79	-0.00975891		3259.79	0.00561697		3849.78	-0.0050134		
310	0.20684917		900	0.0366239	0.0316739	1490	0.02677899	0.02223718	2080	0.03879687	0.03076198	2669.99	-0.00882863		3259.99	0.00588674		3849.98	-0.00614733		
310.2	0.20784934		900.2	0.03735239	0.03196709	1490.2	0.02791146	0.02243363	2080.2	0.03892631	0.03104092	2670.19	-0.00882296		3260.19	0.00579947		3850.18	-0.00718283		
310.4	0.20810355		900.4	0.0375196	0.03225984	1490.4	0.02915827	0.0226296	2080.4	0.03807319	0.03131934	2670.39	-0.00897921		3260.39	0.00507796		3850.38	-0.00741012		
310.6	0.20817637		900.6	0.03770766	0.03255215	1490.6	0.02994624	0.02282511	2080.6	0.03803311	0.03159722	2670.59	-0.00867429		3260.59	0.00478541		3850.58	-0.00889485		
310.8	0.20879034		900.8	0.03918696	0.03284402	1490.8	0.03003683	0.02302014	2080.8	0.03737603	0.03187458	2670.79	-0.00814457		3260.79	0.00540122		3850.78	-0.00926804		
311	0.20965773		901	0.03930704	0.03313545	1491	0.03009622	0.02321471	2081	0.03651195	0.0321514	2670.99	-0.00814253		3260.99	0.00551387		3850.98	-0.00878058		
311.2	0.20987482		901.2	0.03959788	0.03342643	1491.2	0.03044363	0.02340881	2081.2	0.03662223	0.0324277	2671.19	-0.0079762		3261.19	0.00536151		3851.18	-0.00870446		
311.4	0.21066734		901.4	0.04038195	0.03371698	1491.4	0.03003772	0.02360244	2081.4	0.03591796	0.03270347	2671.39	-0.00770693		3261.39	0.00512637		3851.38	-0.00789353		
311.6	0.21135642		901.6	0.04012627	0.03400709	1491.6	0.02920478	0.02379561	2081.6	0.03640666	0.03297872	2671.59	-0.0078948		3261.59	0.00567606		3851.58	-0.00816755		
311.8	0.21207558		901.8	0.04013905	0.03429676	1491.8	0.02865259	0.02398831	2081.8	0.03664758	0.03325344	2671.79	-0.0074239		3261.79	0.00542721		3851.78	-0.00706331		
312	0.21292084		902	0.04029552	0.034586	1492	0.02895655	0.02418055	2082	0.03745965	0.03352763	2671.99	-0.00899007		3261.99	0.00480866		3851.98	-0.00699725		
312.2	0.21372791		902.2	0.04077933	0.03487479	1492.2	0.02851336	0.02437232	2082.2	0.03843056	0.03380131	2672.19	-0.00975979		3262.19	0.00514142		3852.18	-0.00620888		
312.4	0.21429477		902.4	0.04092398	0.03516315	1492.4	0.02851517	0.02456364	2082.4	0.03926408	0.03407446	2672.39	-0.0100681		3262.39	0.00465665		3852.38	-0.00560505		
312.6	0.21583637		902.6	0.04034219	0.03545108	1492.6	0.02815457	0.0247545	2082.6	0.03996198	0.0343471	2672.59	-0.00974436		3262.59	0.00411489		3852.58	-0.00700139		
312.8	0.21708674		902.8	0.03973818	0.03573857	1492.8	0.02736661	0.02494489	2082.8	0.04113609	0.03461921	2672.79	-0.01044263		3262.79	0.00536356		3852.78	-0.00715652		
313	0.21801819		903	0.0384888	0.03602563	1493	0.02776817	0.02513483	2083	0.04263425	0.0348908	2672.99	-0.01022604		3262.99	0.00394503		3852.98	-0.00733001		
313.2	0.21888588		903.2	0.0384921	0.03631225	1493.2	0.02758654	0.02532432	2083.2	0.04339688	0.03516188	2673.19	-0.01116178		3263.19	0.00387336		3853.18	-0.00651187		
313.4	0.22025222		903.4	0.0390459	0.03659844	1493.4	0.0283157	0.02551334	2083.4	0.04357209	0.03543244	2673.39	-0.01028323		3263.39	0.0038198		3853.38	-0.00689923		
313.6	0.2211377		903.6	0.03966713	0.0368842	1493.6	0.02800117	0.02570192	2083.6	0.04383996	0.03570249	2673.59	-0.00950678		3263.59	0.00407837		3853.58	-0.00728671		
313.8	0.22207094		903.8	0.04037567	0.03716953	1493.8	0.02787654	0.02589004	2083.8	0.04313945	0.03597202	2673.79	-0.00904794		3263.79	0.00359313		3853.78	-0.00803573		
314	0.22388429		904	0.04091814	0.03745443	1494	0.02806771	0.02607771	2084	0.04144608	0.03624104	2673.99	-0.00816571		3263.99	0.00307617		3853.98	-0.00779833		
314.2	0.22501451		904.2	0.0414818	0.03773889	1494.2	0.02823154	0.02626492	2084.2	0.04144904	0.03650954	2674.19	-0.0085066		3264.19	0.003642		3854.18	-0.00830673		
314.4	0.22568095		904.4	0.04210893	0.03802293	1494.4	0.02908519	0.02645169	2084.4	0.04001991	0.03677753	2674.39	-0.00701929		3264.39	0.00405864		3854.38	-0.00807031		
314.6	0.22662653		904.6	0.04307344	0.03830654	1494.6	0.02943725	0.02663801	2084.6	0.03937004	0.03704501	2674.59	-0.00578824		3264.59	0.00442319		3854.58	-0.00834829		
314.8	0.22695083		904.8	0.04409029	0.03858972	1494.8	0.02948529	0.02682388	2084.8	0.03853388	0.03731199	2674.79	-0.00535546		3264.79	0.00490957		3854.78	-0.00848462		
315	0.22714855		905	0.04472948	0.03887247	1495	0.02931476	0.0270093	2085	0.03804899	0.03757845	2674.99	-0.00572393		3264.99	0.0051879		3854.98	-0.00803105		
315.2	0.22749555		905.2	0.04522695	0.0391548	1495.2	0.02985993	0.02719428	2085.2	0.03822403	0.0378444	2675.19	-0.0051475		3265.19	0.00576544		3855.18	-0.00879708		
315.4	0.22854601		905.4	0.04613151	0.0394367	1495.4	0.03085318	0.02737881	2085.4	0.03917568	0.03810985	2675.39	-0.00549543		3265.39	0.00595677		3855.38	-0.00877015		
315.6	0.22983689		905.6	0.04586198	0.03971817	1495.6	0.03041996	0.0275629	2085.6	0.03975434	0.0383748	2675.59	-0.00669731		3265.59	0.00634762		3855.58	-0.00707126		
315.8	0.23070658		905.8	0.04610003	0.03999922	1495.8	0.03119123	0.02774655	2085.8	0.04016181	0.03863923	2675.79	-0.00687256		3265.79	0.00644387		3855.78	-0.00668974		
316	0.23138207		906	0.04682062	0.04027985	1496	0.03123567	0.02792975	2086	0.04088576	0.03890317	2675.99	-0.00891036		3265.99	0.00632389		3855.98	-0.00671349		
316.2	0.23136567		906.2	0.04741002	0.04056005	1496.2	0.03228425	0.02811252	2086.2	0.0415223	0.0391666	2676.19	-0.00933747		3266.19	0.00733268		3856.18	-0.00661172		
316.4	0.2320724		906.4	0.04678485	0.04083983	1496.4	0.03297604	0.02829484	2086.4	0.0419688	0.03942953	2676.39	-0.01005057		3266.39	0.00675886		3856.38	-0.00778087		
316.6	0.23354117		906.6	0.04608281	0.04111918	1496.6	0.03302182	0.02847673	2086.6	0.04258035	0.03969195	2676.59	-0.01071168		3266.59	0.00644611		3856.58	-0.00956867		
316.8	0.23407887		906.8	0.04494984	0.04139812	1496.8	0.03339409	0.02865818	2086.8	0.04368914	0.03995388	2676.79	-0.01216683		3266.79	0.00677851		3856.78	-0.00883593		
317	0.23524921		907	0.04397668	0.04167663	1497	0.03416754	0.02883919	2087	0.04490918	0.04021531	2676.99	-0.01132631		3266.99	0.00547244		3856.98	-0.00894684		
317.2	0.23712484		907.2	0.04553723	0.04195472	1497.2	0.03372636	0.02901977	2087.2	0.045196	0.04047624	2677.19	-0.01191328		3267.19	0.00553057		3857.18	-0.00853284		
317.4	0.23831343		907.4	0.04573972	0.0422324	1497.4	0.03424524	0.02919991	2087.4	0.04527015	0.04073667	2677.39	-0.01149495		3267.39	0.00504059		3857.38	-0.0082071		
317.6	0.23886199		907.6	0.04539245	0.04250965	1497.6	0.03310595	0.02937963	2087.6	0.04597212	0.04099661	2677.59	-0.01077165		3267.59	0.00414386		3857.58	-0.0081717		
317.8	0.23865539		907.8	0.04504143	0.04278649	1497.8	0.03316937	0.02955891	2087.8	0.04559395	0.04125605	2677.79	-0.00992711		3267.79	0.00362314		3857.78	-0.00708258		
318	0.23953633		908	0.04546303	0.0430629	1498	0.03223625	0.02973775	2088	0.04497391	0.041515	2677.99	-0.00930276		3267.99	0.00329901		3857.98	-0.00705583		
318.2	0.24068535		908.2	0.04606427	0.0433389	1498.2	0.0319501	0.02991617	2088.2	0.04559801	0.04177345	2678.19	-0.00936732		3268.19	0.00450678		3858.18	-0.00714047		
318.4	0.24100094		908.4	0.0467761	0.04361449	1498.4	0.0324508	0.03009416	2088.4	0.04537028	0.04203141	2678.39	-0.00810367		3268.39	0.00490431		3858.38	-0.00693887		
318.6	0.24104546		908.6	0.04710664	0.04388965	1498.6	0.03311986	0.03027172	2088.6	0.04546884	0.04228888	2678.59	-0.00768481		3268.59	0.00503454		3858.58	-0.00812488		
318.8	0.24139406		908.8	0.04813926	0.04416441	1498.8	0.03263965	0.03044886	2088.8	0.04493786	0.04254586	2678.79	-0.0074911		3268.79	0.00479783		3858.78	-0.00859145		
319	0.24193594		909	0.04957589	0.04443874	1499	0.03359426	0.03062557	2089	0.04425473	0.04280235	2678.99	-0.00793798		3268.99	0.00491542		3858.98	-0.00899328		
319.2	0.24361364		909.2	0.05050005	0.04471267	1499.2	0.0345495	0.03080185	2089.2	0.04484354	0.04305835	2679.19	-0.00697433		3269.19	0.00557582		3859.18	-0.00884835		
319.4	0.24393986		909.4	0.05201752	0.04498618	1499.4	0.03585458	0.03097771	2089.4	0.04577567	0.04331386	2679.39	-0.0070655		3269.39	0.00515337		3859.38	-0.00757253		
319.6	0.24446747		909.6	0.05251963	0.04525927	1499.6	0.03527087	0.03115315	2089.6	0.0456595	0.04356889	2679.59	-0.00727532		3269.59	0.00509718		3859.58	-0.00588919		
319.8	0.24428895		909.8	0.05414158	0.04553196	1499.8	0.03575707	0.03132817	2089.8	0.04539982	0.04382342	2679.79	-0.00662792		3269.79	0.00432963		3859.78	-0.00689005		
320	0.24539865		910	0.05546969	0.04580423	1500	0.03656997	0.03150276	2090	0.04581133	0.04407748	2679.99	-0.00706882		3269.99	0.00384408		3859.98	-0.00642899		
320.2	0.24653355		910.2	0.05506743	0.04607609	1500.2	0.03736638	0.03167694	2090.2	0.04631384	0.04433105	2680.19	-0.00742012		3270.19	0.00404723		3860.18	-0.00677209		
320.4	0.24808531		910.4	0.05544853	0.04634754	1500.4	0.0361571	0.0318507	2090.4	0.04652543	0.04458414	2680.39	-0.00691523		3270.39	0.00284893		3860.38	-0.00636441		
320.6	0.24984139		910.6	0.05549287	0.04661858	1500.6	0.03653487	0.03202404	2090.6	0.04749595	0.04483674	2680.59	-0.00731324		3270.59	0.00292051		3860.58	-0.00616898		
320.8	0.25126811		910.8	0.05489906	0.04688922	1500.8	0.03553139	0.03219696	2090.8	0.04752552	0.04508886	2680.79	-0.00758383		3270.79	0.00285191		3860.78	-0.00539823		
321	0.25278433		911	0.0547597	0.04715944	1501	0.03502912	0.03236947	2091	0.04914203	0.04534051	2680.99	-0.00690156		3270.99	0.00227577		3860.98	-0.00618814		
321.2	0.25281427		911.2	0.05458419	0.04742926	1501.2	0.03460471	0.03254156	2091.2	0.0497568	0.04559167	2681.19	-0.00766421		3271.19	0.00184796		3861.18	-0.00585437		
321.4	0.25294364		911.4	0.05380026	0.04769866	1501.4	0.03463876	0.03271324	2091.4	0.05153749	0.04584235	2681.39	-0.0076618		3271.39	0.0020034		3861.38	-0.00537153		
321.6	0.25296726		911.6	0.05370168	0.04796767	1501.6	0.03442203	0.0328845	2091.6	0.05278126	0.04609256	2681.59	-0.00761507		3271.59	0.0024629		3861.58	-0.00493238		
321.8	0.25318167		911.8	0.05306009	0.04823626	1501.8	0.03337632	0.03305536	2091.8	0.05259948	0.04634229	2681.79	-0.00835628		3271.79	0.00344346		3861.78	-0.00447954		
322	0.2537298		912	0.05285616	0.04850445	1502	0.03299658	0.0332258	2092	0.05230884	0.04659154	2681.99	-0.00973151		3271.99	0.0035822		3861.98	-0.00500445		
322.2	0.253885		912.2	0.05260551	0.04877224	1502.2	0.03339397	0.03339584	2092.2	0.05208707	0.04684032	2682.19	-0.00959505		3272.19	0.00445731		3862.18	-0.00400058		
322.4	0.25299581		912.4	0.05310514	0.04903962	1502.4	0.03386571	0.03356546	2092.4	0.05141291	0.04708863	2682.39	-0.00934163		3272.39	0.00434947		3862.38	-0.00472842		
322.6	0.25365771		912.6	0.0537015	0.04930659	1502.6	0.03405519	0.03373468	2092.6	0.05147474	0.04733646	2682.59	-0.00871635		3272.59	0.00416422		3862.58	-0.00524583		
322.8	0.2543595		912.8	0.05397005	0.04957317	1502.8	0.03353069	0.03390349	2092.8	0.05003035	0.04758382	2682.79	-0.00903958		3272.79	0.00516467		3862.78	-0.00594626		
323	0.25447209		913	0.05488399	0.04983934	1503	0.03420921	0.0340719	2093	0.04982206	0.0478307	2682.99	-0.00902397		3272.99	0.0055983		3862.98	-0.00631475		
323.2	0.2549213		913.2	0.05588992	0.05010511	1503.2	0.03479801	0.0342399	2093.2	0.04987645	0.04807712	2683.19	-0.00813036		3273.19	0.00582072		3863.18	-0.00652714		
323.4	0.25382135		913.4	0.05623344	0.05037048	1503.4	0.03630914	0.03440749	2093.4	0.04956402	0.04832307	2683.39	-0.00851714		3273.39	0.00493162		3863.38	-0.00662836		
323.6	0.25461714		913.6	0.05615927	0.05063545	1503.6	0.03654386	0.03457469	2093.6	0.04940381	0.04856855	2683.59	-0.008384		3273.59	0.00520536		3863.58	-0.00666813		
323.8	0.25497714		913.8	0.05689094	0.05090002	1503.8	0.0374899	0.03474148	2093.8	0.04907259	0.04881356	2683.79	-0.00844926		3273.79	0.00388678		3863.78	-0.00723529		
324	0.2560988		914	0.05634242	0.05116418	1504	0.03783598	0.03490787	2094	0.04899083	0.0490581	2683.99	-0.00849328		3273.99	0.00461833		3863.98	-0.00738946		
324.2	0.25747951		914.2	0.05621604	0.05142795	1504.2	0.03780623	0.03507386	2094.2	0.04888898	0.04930218	2684.19	-0.00857366		3274.19	0.00475538		3864.18	-0.0079182		
324.4	0.25928589		914.4	0.05561631	0.05169133	1504.4	0.03801352	0.03523945	2094.4	0.04880695	0.04954579	2684.39	-0.00719892		3274.39	0.00470055		3864.38	-0.00770728		
324.6	0.26076344		914.6	0.05468052	0.0519543	1504.6	0.03807699	0.03540464	2094.6	0.04913442	0.04978894	2684.59	-0.0074262		3274.59	0.0056468		3864.58	-0.00827614		
324.8	0.26146672		914.8	0.05365144	0.05221688	1504.8	0.03751666	0.03556944	2094.8	0.04944433	0.05003163	2684.79	-0.00781179		3274.79	0.0058971		3864.78	-0.00818094		
325	0.26168462		915	0.05317431	0.05247906	1505	0.03839083	0.03573384	2095	0.05149134	0.05027385	2684.99	-0.00737459		3274.99	0.00585837		3864.98	-0.00838772		
325.2	0.2609649		915.2	0.05301169	0.05274084	1505.2	0.03928988	0.03589785	2095.2	0.05214457	0.05051561	2685.19	-0.00722256		3275.19	0.00555859		3865.18	-0.00771901		
325.4	0.26215012		915.4	0.05327606	0.05300223	1505.4	0.03986636	0.03606146	2095.4	0.05376034	0.05075691	2685.39	-0.00638256		3275.39	0.00649801		3865.38	-0.00751254		
325.6	0.26318258		915.6	0.05342897	0.05326323	1505.6	0.03956425	0.03622468	2095.6	0.05454212	0.05099775	2685.59	-0.00679205		3275.59	0.00690126		3865.58	-0.00747345		
325.8	0.26328235		915.8	0.0534381	0.05352383	1505.8	0.03951999	0.0363875	2095.8	0.05540137	0.05123814	2685.79	-0.00676642		3275.79	0.00692212		3865.78	-0.00693781		
326	0.26330545		916	0.05360715	0.05378404	1506	0.04021084	0.03654993	2096	0.05609601	0.05147806	2685.99	-0.00602129		3275.99	0.00699584		3865.98	-0.00660911		
326.2	0.26334559		916.2	0.05444899	0.05404385	1506.2	0.03937275	0.03671198	2096.2	0.05642252	0.05171753	2686.19	-0.00478138		3276.19	0.00678995		3866.18	-0.00628064		
326.4	0.26398368		916.4	0.05510304	0.05430327	1506.4	0.03891104	0.03687363	2096.4	0.05655786	0.05195654	2686.39	-0.00499027		3276.39	0.00654644		3866.38	-0.00657709		
326.6	0.26508938		916.6	0.05543689	0.05456231	1506.6	0.0376276	0.0370349	2096.6	0.05696239	0.05219509	2686.59	-0.005139		3276.59	0.00644099		3866.58	-0.00626748		
326.8	0.26525611		916.8	0.05569171	0.05482095	1506.8	0.03699846	0.03719578	2096.8	0.05637263	0.05243319	2686.79	-0.00536255		3276.79	0.00735251		3866.78	-0.00591473		
327	0.26519099		917	0.05631584	0.0550792	1507	0.03668791	0.03735627	2097	0.05566528	0.05267084	2686.99	-0.00568266		3276.99	0.00709837		3866.98	-0.00549091		
327.2	0.26559896		917.2	0.05733838	0.05533706	1507.2	0.03701547	0.03751637	2097.2	0.05476618	0.05290803	2687.19	-0.00647746		3277.19	0.00688424		3867.18	-0.00610351		
327.4	0.26531683		917.4	0.05738052	0.05559453	1507.4	0.03674443	0.03767609	2097.4	0.05481704	0.05314477	2687.39	-0.00740334		3277.39	0.00634253		3867.38	-0.00566206		
327.6	0.26620946		917.6	0.05802512	0.05585161	1507.6	0.03612084	0.03783543	2097.6	0.05522241	0.05338106	2687.59	-0.00793678		3277.59	0.00626378		3867.58	-0.00525367		
327.8	0.26629456		917.8	0.05829547	0.0561083	1507.8	0.03628674	0.03799438	2097.8	0.05504685	0.0536169	2687.79	-0.00878359		3277.79	0.00508107		3867.78	-0.00574539		
328	0.26657577		918	0.05810172	0.05636461	1508	0.03606148	0.03815295	2098	0.05468129	0.05385229	2687.99	-0.00903637		3277.99	0.00542205		3867.98	-0.00601415		
328.2	0.26789167		918.2	0.05750016	0.05662053	1508.2	0.03666762	0.03831114	2098.2	0.05480787	0.05408723	2688.19	-0.00926807		3278.19	0.00526511		3868.18	-0.00530335		
328.4	0.26879873		918.4	0.05688735	0.05687606	1508.4	0.03647984	0.03846895	2098.4	0.05554616	0.05432173	2688.39	-0.00863397		3278.39	0.00481909		3868.38	-0.00459817		
328.6	0.26903472		918.6	0.0572959	0.05713121	1508.6	0.03700253	0.03862638	2098.6	0.05561932	0.05455577	2688.59	-0.00931077		3278.59	0.00441821		3868.58	-0.00452188		
328.8	0.26907736		918.8	0.05703059	0.05738597	1508.8	0.03793305	0.03878344	2098.8	0.05660109	0.05478937	2688.79	-0.00958718		3278.79	0.00370366		3868.78	-0.00537465		
329	0.26984278		919	0.0573575	0.05764035	1509	0.03878383	0.03894011	2099	0.05716187	0.05502253	2688.99	-0.00909688		3278.99	0.00275264		3868.98	-0.00665496		
329.2	0.27058241		919.2	0.05714178	0.05789434	1509.2	0.03995703	0.03909641	2099.2	0.05731968	0.05525524	2689.19	-0.00856494		3279.19	0.00262385		3869.18	-0.00695577		
329.4	0.27244415		919.4	0.05686826	0.05814795	1509.4	0.0401511	0.03925233	2099.4	0.05847204	0.05548751	2689.39	-0.00833527		3279.39	0.00218015		3869.38	-0.00771273		
329.6	0.27400606		919.6	0.05729595	0.05840117	1509.6	0.04107343	0.03940788	2099.6	0.05887078	0.05571933	2689.59	-0.00761787		3279.59	0.00186801		3869.58	-0.00830023		
329.8	0.27452728		919.8	0.05769579	0.05865402	1509.8	0.04203707	0.03956305	2099.8	0.06016473	0.05595072	2689.79	-0.00645167		3279.79	0.00214731		3869.78	-0.0078877		
330	0.27591399		920	0.05840092	0.05890648	1510	0.04286742	0.03971785	2100	0.05989247	0.05618166	2689.99	-0.00551888		3279.99	0.00186784		3869.98	-0.00826059		
330.2	0.27602445		920.2	0.05918993	0.05915856	1510.2	0.04269293	0.03987228	2100.2	0.05979212	0.05641216	2690.19	-0.00504993		3280.19	0.00175641		3870.18	-0.00825141		
330.4	0.27808214		920.4	0.05925047	0.05941027	1510.4	0.04275736	0.04002634	2100.4	0.05951724	0.05664223	2690.39	-0.00546438		3280.39	0.00182576		3870.38	-0.00802692		
330.6	0.27873173		920.6	0.06017822	0.05966159	1510.6	0.04213422	0.04018003	2100.6	0.05920467	0.05687185	2690.59	-0.00563821		3280.59	0.00278056		3870.58	-0.00829386		
330.8	0.27947203		920.8	0.06007521	0.05991253	1510.8	0.04184695	0.04033334	2100.8	0.05840966	0.05710104	2690.79	-0.00482933		3280.79	0.00351778		3870.78	-0.00771066		
331	0.27935518		921	0.06001633	0.06016309	1511	0.04117877	0.04048629	2101	0.05760892	0.05732979	2690.99	-0.00507742		3280.99	0.00414196		3870.98	-0.00778916		
331.2	0.2802218		921.2	0.06058444	0.06041328	1511.2	0.04042977	0.04063887	2101.2	0.0577495	0.0575581	2691.19	-0.00421618		3281.19	0.00387956		3871.18	-0.00830211		
331.4	0.28007975		921.4	0.06124767	0.06066308	1511.4	0.03995905	0.04079109	2101.4	0.05869122	0.05778598	2691.39	-0.00419296		3281.39	0.00449699		3871.38	-0.00801782		
331.6	0.28037176		921.6	0.06157722	0.06091251	1511.6	0.04041596	0.04094294	2101.6	0.05914668	0.05801343	2691.59	-0.0044819		3281.59	0.00561112		3871.58	-0.00807027		
331.8	0.28014425		921.8	0.06166882	0.06116157	1511.8	0.04072683	0.04109442	2101.8	0.05917929	0.05824044	2691.79	-0.00453581		3281.79	0.00643359		3871.78	-0.00836325		
332	0.27999706		922	0.06148914	0.06141024	1512	0.04028991	0.04124554	2102	0.05943061	0.05846702	2691.99	-0.00517768		3281.99	0.00718039		3871.98	-0.00714468		
332.2	0.28108749		922.2	0.0604992	0.06165855	1512.2	0.0404811	0.0413963	2102.2	0.06031511	0.05869317	2692.19	-0.0051222		3282.19	0.0074513		3872.18	-0.00568655		
332.4	0.28177524		922.4	0.06048486	0.06190647	1512.4	0.0407093	0.04154669	2102.4	0.06074656	0.05891888	2692.39	-0.00551793		3282.39	0.0069636		3872.38	-0.00493793		
332.6	0.28249624		922.6	0.06011686	0.06215403	1512.6	0.04190809	0.04169672	2102.6	0.06092035	0.05914417	2692.59	-0.00596787		3282.59	0.00700957		3872.58	-0.00554375		
332.8	0.28269614		922.8	0.05981969	0.06240121	1512.8	0.04191703	0.04184639	2102.8	0.06246917	0.05936902	2692.79	-0.00620652		3282.79	0.00661015		3872.78	-0.00584233		
333	0.28330056		923	0.06043568	0.06264801	1513	0.04213118	0.04199571	2103	0.06280009	0.05959345	2692.99	-0.00686928		3282.99	0.00614455		3872.98	-0.00580395		
333.2	0.28424985		923.2	0.06068795	0.06289445	1513.2	0.04267767	0.04214466	2103.2	0.06218225	0.05981745	2693.19	-0.00691763		3283.19	0.00525341		3873.18	-0.00550321		
333.4	0.28552699		923.4	0.06097786	0.06314051	1513.4	0.04327073	0.04229325	2103.4	0.06223	0.06004103	2693.39	-0.00655561		3283.39	0.00342732		3873.38	-0.00553138		
333.6	0.28720069		923.6	0.06207733	0.0633862	1513.6	0.04404454	0.04244149	2103.6	0.06169842	0.06026417	2693.59	-0.00593425		3283.59	0.00377047		3873.58	-0.00535228		
333.8	0.28721764		923.8	0.06352579	0.06363152	1513.8	0.04479993	0.04258937	2103.8	0.06211326	0.0604869	2693.79	-0.00512346		3283.79	0.00329549		3873.78	-0.00554973		
334	0.28853239		924	0.06408668	0.06387646	1514	0.04524122	0.0427369	2104	0.06104296	0.06070919	2693.99	-0.00506167		3283.99	0.00307102		3873.98	-0.00567561		
334.2	0.2882137		924.2	0.06475453	0.06412104	1514.2	0.04447188	0.04288407	2104.2	0.06077379	0.06093107	2694.19	-0.00493652		3284.19	0.00312339		3874.18	-0.00553286		
334.4	0.28989099		924.4	0.06545163	0.06436525	1514.4	0.04416141	0.04303089	2104.4	0.06082675	0.06115252	2694.39	-0.00530135		3284.39	0.00289309		3874.38	-0.0063415		
334.6	0.2894816		924.6	0.06659617	0.06460909	1514.6	0.04351685	0.04317735	2104.6	0.06048107	0.06137355	2694.59	-0.00530051		3284.59	0.00312975		3874.58	-0.00679943		
334.8	0.28981356		924.8	0.06617246	0.06485257	1514.8	0.04307516	0.04332346	2104.8	0.06021575	0.06159416	2694.79	-0.00479425		3284.79	0.00239346		3874.78	-0.00680645		
335	0.29068297		925	0.06737291	0.06509567	1515	0.04231911	0.04346923	2105	0.06103047	0.06181435	2694.99	-0.00570579		3284.99	0.00320005		3874.98	-0.00704531		
335.2	0.29106602		925.2	0.06775526	0.06533841	1515.2	0.04251686	0.04361464	2105.2	0.06077703	0.06203411	2695.19	-0.00610929		3285.19	0.00296771		3875.18	-0.00729529		
335.4	0.29096357		925.4	0.0685685	0.06558078	1515.4	0.04281759	0.0437597	2105.4	0.06143991	0.06225346	2695.39	-0.00662905		3285.39	0.00414947		3875.38	-0.00756659		
335.6	0.29111552		925.6	0.06889791	0.06582279	1515.6	0.04256229	0.04390441	2105.6	0.06141563	0.06247239	2695.59	-0.00653236		3285.59	0.00409825		3875.58	-0.00745572		
335.8	0.29105274		925.8	0.06860218	0.06606443	1515.8	0.04254553	0.04404878	2105.8	0.06122389	0.06269091	2695.79	-0.00658386		3285.79	0.0038732		3875.78	-0.006639		
336	0.29010242		926	0.0681736	0.0663057	1516	0.04210551	0.04419279	2106	0.06175269	0.06290901	2695.99	-0.00675412		3285.99	0.00424765		3875.98	-0.0056954		
336.2	0.29061747		926.2	0.06754602	0.06654662	1516.2	0.04280745	0.04433646	2106.2	0.06221087	0.06312669	2696.19	-0.0067876		3286.19	0.0039118		3876.18	-0.00524193		
336.4	0.29060972		926.4	0.06763708	0.06678716	1516.4	0.04311666	0.04447979	2106.4	0.06237217	0.06334395	2696.39	-0.0068729		3286.39	0.00441455		3876.38	-0.00495249		
336.6	0.29121808		926.6	0.06772486	0.06702735	1516.6	0.04317024	0.04462277	2106.6	0.06346673	0.06356081	2696.59	-0.00644407		3286.59	0.00464174		3876.58	-0.00450216		
336.8	0.29122561		926.8	0.06816116	0.06726717	1516.8	0.04273175	0.04476541	2106.8	0.06456653	0.06377725	2696.79	-0.00622455		3286.79	0.00438018		3876.78	-0.00341574		
337	0.29233642		927	0.0679218	0.06750663	1517	0.04343928	0.04490771	2107	0.0642804	0.06399327	2696.99	-0.00679206		3286.99	0.00374269		3876.98	-0.00358759		
337.2	0.29328623		927.2	0.06777278	0.06774573	1517.2	0.04388337	0.04504966	2107.2	0.06420866	0.06420889	2697.19	-0.00627928		3287.19	0.00308349		3877.18	-0.00372127		
337.4	0.29400476		927.4	0.06764813	0.06798447	1517.4	0.04519814	0.04519127	2107.4	0.06456252	0.0644241	2697.39	-0.00606178		3287.39	0.0030692		3877.38	-0.00396637		
337.6	0.29504371		927.6	0.06731037	0.06822284	1517.6	0.04527262	0.04533254	2107.6	0.06432972	0.06463889	2697.59	-0.00554002		3287.59	0.00378833		3877.58	-0.0044588		
337.8	0.29493038		927.8	0.06774623	0.06846086	1517.8	0.0460916	0.04547347	2107.8	0.0646146	0.06485328	2697.79	-0.00508218		3287.79	0.0033946		3877.78	-0.00513014		
338	0.29607542		928	0.066996	0.06869852	1518	0.04585582	0.04561407	2108	0.06446627	0.06506725	2697.99	-0.0053709		3287.99	0.00375786		3877.98	-0.00436826		
338.2	0.29582685		928.2	0.06719321	0.06893582	1518.2	0.04572206	0.04575432	2108.2	0.06392709	0.06528082	2698.19	-0.00504316		3288.19	0.00299524		3878.18	-0.00476894		
338.4	0.29698409		928.4	0.06772128	0.06917276	1518.4	0.0451417	0.04589424	2108.4	0.064552	0.06549398	2698.39	-0.00527265		3288.39	0.00211171		3878.38	-0.00543265		
338.6	0.29716078		928.6	0.06879105	0.06940934	1518.6	0.04420174	0.04603382	2108.6	0.06416958	0.06570674	2698.59	-0.00542324		3288.59	0.00186175		3878.58	-0.00532537		
338.8	0.2975687		928.8	0.06883983	0.06964557	1518.8	0.04469298	0.04617307	2108.8	0.0645487	0.06591909	2698.79	-0.00571802		3288.79	0.00289839		3878.78	-0.00484752		
339	0.2974521		929	0.07001692	0.06988144	1519	0.04426755	0.04631198	2109	0.06527769	0.06613103	2698.99	-0.00668991		3288.99	0.00358483		3878.98	-0.00464516		
339.2	0.29703153		929.2	0.06984237	0.07011695	1519.2	0.04455925	0.04645056	2109.2	0.06510795	0.06634258	2699.19	-0.00647521		3289.19	0.00251148		3879.18	-0.00444616		
339.4	0.29734966		929.4	0.07073623	0.07035211	1519.4	0.0444139	0.0465888	2109.4	0.06557678	0.06655371	2699.39	-0.00609716		3289.39	0.00203612		3879.38	-0.00489444		
339.6	0.29740138		929.6	0.07118269	0.07058691	1519.6	0.04405979	0.04672671	2109.6	0.06619538	0.06676445	2699.59	-0.00501731		3289.59	0.00188736		3879.58	-0.00455238		
339.8	0.29697042		929.8	0.07144126	0.07082136	1519.8	0.0449713	0.04686429	2109.8	0.06637094	0.06697478	2699.79	-0.00506361		3289.79	0.00246838		3879.78	-0.00414952		
340	0.29655059		930	0.07268609	0.07105546	1520	0.04550918	0.04700154	2110	0.06712359	0.06718472	2699.99	-0.00408771		3289.99	0.00318057		3879.98	-0.00440734		
340.2	0.2976125		930.2	0.07246465	0.0712892	1520.2	0.04509678	0.04713846	2110.2	0.06704305	0.06739425	2700.19	-0.00457392		3290.19	0.00262828		3880.18	-0.00434832		
340.4	0.29846386		930.4	0.07189073	0.07152259	1520.4	0.04467753	0.04727505	2110.4	0.06745871	0.06760339	2700.39	-0.00374604		3290.39	0.00286324		3880.38	-0.00411961		
340.6	0.29982584		930.6	0.07136542	0.07175562	1520.6	0.04423338	0.04741132	2110.6	0.06810356	0.06781212	2700.59	-0.00343407		3290.59	0.00167614		3880.58	-0.0037517		
340.8	0.30045487		930.8	0.07095153	0.07198831	1520.8	0.04490812	0.04754725	2110.8	0.06825444	0.06802046	2700.79	-0.00320077		3290.79	0.00171977		3880.78	-0.00343097		
341	0.30214674		931	0.07031001	0.07222064	1521	0.04577487	0.04768286	2111	0.06759417	0.0682284	2700.99	-0.00364386		3290.99	0.0011933		3880.98	-0.00521488		
341.2	0.30280461		931.2	0.07019414	0.07245262	1521.2	0.04545004	0.04781814	2111.2	0.06733472	0.06843594	2701.19	-0.00352792		3291.19	0.00105554		3881.18	-0.00556853		
341.4	0.30406629		931.4	0.06971769	0.07268425	1521.4	0.0459456	0.0479531	2111.4	0.06660262	0.06864309	2701.39	-0.00358974		3291.39	0.00105693		3881.38	-0.00579913		
341.6	0.30554882		931.6	0.06876724	0.07291554	1521.6	0.04580369	0.04808773	2111.6	0.06639551	0.06884985	2701.59	-0.00293744		3291.59	0.00091817		3881.58	-0.00523397		
341.8	0.30629615		931.8	0.07001176	0.07314647	1521.8	0.0464636	0.04822204	2111.8	0.06616816	0.06905621	2701.79	-0.00363853		3291.79	-0.00032438		3881.78	-0.00527701		
342	0.30688974		932	0.07007913	0.07337705	1522	0.04561499	0.04835603	2112	0.06556142	0.06926218	2701.99	-0.00362741		3291.99	-0.00028222		3881.98	-0.00449475		
342.2	0.30696986		932.2	0.07100425	0.07360729	1522.2	0.04502135	0.04848969	2112.2	0.06478593	0.06946775	2702.19	-0.00289416		3292.19	-0.00062633		3882.18	-0.00557557		
342.4	0.30698799		932.4	0.07217715	0.07383718	1522.4	0.04442503	0.04862303	2112.4	0.06502355	0.06967293	2702.39	-0.00298109		3292.39	-0.00020463		3882.38	-0.00609952		
342.6	0.30653826		932.6	0.07410442	0.07406672	1522.6	0.04482703	0.04875606	2112.6	0.06476196	0.06987772	2702.59	-0.00323262		3292.59	0.00120738		3882.58	-0.00596782		
342.8	0.30701699		932.8	0.0747882	0.07429592	1522.8	0.04528366	0.04888876	2112.8	0.06464561	0.07008213	2702.79	-0.00316716		3292.79	0.00209329		3882.78	-0.00592575		
343	0.30689581		933	0.0756335	0.07452476	1523	0.04534132	0.04902114	2113	0.06455249	0.07028614	2702.99	-0.00393176		3292.99	0.00255602		3882.98	-0.00642856		
343.2	0.30685838		933.2	0.07670683	0.07475327	1523.2	0.04551278	0.04915321	2113.2	0.06438389	0.07048976	2703.19	-0.00394145		3293.19	0.00307108		3883.18	-0.00615519		
343.4	0.30683925		933.4	0.07731053	0.07498143	1523.4	0.04642076	0.04928495	2113.4	0.06477505	0.070693	2703.39	-0.00433674		3293.39	0.00369396		3883.38	-0.00606326		
343.6	0.30687314		933.6	0.0778508	0.07520924	1523.6	0.04639043	0.04941639	2113.6	0.06560451	0.07089584	2703.59	-0.00437187		3293.59	0.00477552		3883.58	-0.00649422		
343.8	0.30644848		933.8	0.07891612	0.07543671	1523.8	0.04727306	0.0495475	2113.8	0.06637494	0.0710983	2703.79	-0.00595014		3293.79	0.00443433		3883.78	-0.00657553		
344	0.30621993		934	0.07856787	0.07566384	1524	0.04704287	0.0496783	2114	0.0676233	0.07130038	2703.99	-0.00561799		3293.99	0.00460014		3883.98	-0.00677009		
344.2	0.30662631		934.2	0.07801307	0.07589062	1524.2	0.04679297	0.04980879	2114.2	0.06836719	0.07150207	2704.19	-0.00649095		3294.19	0.00480756		3884.18	-0.00718276		
344.4	0.30690423		934.4	0.07729225	0.07611707	1524.4	0.04855814	0.04993896	2114.4	0.0697763	0.07170338	2704.39	-0.00643099		3294.39	0.00385681		3884.38	-0.00734491		
344.6	0.30711207		934.6	0.07782671	0.07634316	1524.6	0.04881715	0.05006882	2114.6	0.07074551	0.0719043	2704.59	-0.00623497		3294.59	0.0030834		3884.58	-0.00719423		
344.8	0.30690831		934.8	0.07770378	0.07656892	1524.8	0.04953214	0.05019836	2114.8	0.07101743	0.07210484	2704.79	-0.00656747		3294.79	0.00366434		3884.78	-0.00638221		
345	0.30759656		935	0.07658953	0.07679434	1525	0.04896253	0.0503276	2115	0.07067588	0.07230499	2704.99	-0.00661412		3294.99	0.00286906		3884.98	-0.00616939		
345.2	0.30776033		935.2	0.07592349	0.07701942	1525.2	0.04884473	0.05045652	2115.2	0.07192806	0.07250477	2705.19	-0.00653532		3295.19	0.00256039		3885.18	-0.00516494		
345.4	0.3080723		935.4	0.07584224	0.07724416	1525.4	0.04893827	0.05058514	2115.4	0.07208553	0.07270416	2705.39	-0.00688676		3295.39	0.00223002		3885.38	-0.00518221		
345.6	0.30862618		935.6	0.07619695	0.07746855	1525.6	0.04929739	0.05071344	2115.6	0.07289604	0.07290318	2705.59	-0.00642886		3295.59	0.00286106		3885.58	-0.00489531		
345.8	0.3089323		935.8	0.07717839	0.07769261	1525.8	0.0499753	0.05084144	2115.8	0.07290038	0.07310182	2705.79	-0.00659973		3295.79	0.00263717		3885.78	-0.00576145		
346	0.30870788		936	0.07680596	0.07791634	1526	0.0500323	0.05096913	2116	0.07246968	0.07330007	2705.99	-0.00535263		3295.99	0.00266729		3885.98	-0.00562879		
346.2	0.3088764		936.2	0.07750754	0.07813972	1526.2	0.05086462	0.05109651	2116.2	0.07277681	0.07349795	2706.19	-0.00427034		3296.19	0.00256004		3886.18	-0.00649796		
346.4	0.30933769		936.4	0.07831464	0.07836277	1526.4	0.05177511	0.05122359	2116.4	0.0726304	0.07369545	2706.39	-0.0041286		3296.39	0.00192725		3886.38	-0.00663617		
346.6	0.30988928		936.6	0.08006208	0.07858548	1526.6	0.05166467	0.05135036	2116.6	0.07166036	0.07389258	2706.59	-0.00385111		3296.59	0.00140416		3886.58	-0.00595842		
346.8	0.31078196		936.8	0.08037591	0.07880785	1526.8	0.05123427	0.05147683	2116.8	0.07148074	0.07408933	2706.79	-0.00380591		3296.79	0.00092081		3886.78	-0.00542141		
347	0.31032853		937	0.0810541	0.07902989	1527	0.05127516	0.05160299	2117	0.07120111	0.07428571	2706.99	-0.00415592		3296.99	0.00144257		3886.98	-0.00517647		
347.2	0.31001968		937.2	0.0815908	0.07925159	1527.2	0.05121174	0.05172885	2117.2	0.07104518	0.07448171	2707.19	-0.00394308		3297.19	0.00148135		3887.18	-0.0044016		
347.4	0.31030247		937.4	0.080772	0.07947296	1527.4	0.05115982	0.05185441	2117.4	0.07078132	0.07467733	2707.39	-0.004669		3297.39	0.00072273		3887.38	-0.00487821		
347.6	0.31068476		937.6	0.08164685	0.07969399	1527.6	0.0499128	0.05197966	2117.6	0.07092523	0.07487259	2707.59	-0.00461453		3297.59	0.00051569		3887.58	-0.00591354		
347.8	0.3118428		937.8	0.08204702	0.07991469	1527.8	0.04966325	0.05210461	2117.8	0.07162608	0.07506747	2707.79	-0.00502555		3297.79	0.0007339		3887.78	-0.00576583		
348	0.31222888		938	0.08086136	0.08013506	1528	0.04994614	0.05222927	2118	0.07173372	0.07526198	2707.99	-0.00466723		3297.99	0.00107295		3887.98	-0.00598754		
348.2	0.31310314		938.2	0.08063632	0.08035509	1528.2	0.05023971	0.05235362	2118.2	0.07145918	0.07545612	2708.19	-0.00511829		3298.19	0.00148079		3888.18	-0.00625769		
348.4	0.31342839		938.4	0.08023342	0.08057479	1528.4	0.05074708	0.05247768	2118.4	0.07142124	0.07564989	2708.39	-0.00468763		3298.39	0.00118654		3888.38	-0.00579721		
348.6	0.31371743		938.6	0.0798585	0.08079416	1528.6	0.04965794	0.05260143	2118.6	0.07148432	0.07584329	2708.59	-0.0044679		3298.59	0.00181744		3888.58	-0.0052503		
348.8	0.31364272		938.8	0.07878662	0.0810132	1528.8	0.04968716	0.05272489	2118.8	0.07114564	0.07603633	2708.79	-0.00464639		3298.79	0.00272924		3888.78	-0.00468155		
349	0.31388886		939	0.07816275	0.08123191	1529	0.04893122	0.05284805	2119	0.07136585	0.07622899	2708.99	-0.00410651		3298.99	0.00307148		3888.98	-0.00432176		
349.2	0.31530324		939.2	0.07829666	0.08145029	1529.2	0.04913705	0.05297092	2119.2	0.07201987	0.07642129	2709.19	-0.00457239		3299.19	0.00407613		3889.18	-0.00551111		
349.4	0.31588731		939.4	0.07901058	0.08166834	1529.4	0.04885512	0.05309349	2119.4	0.07141979	0.07661322	2709.39	-0.00509042		3299.39	0.00403218		3889.38	-0.00635073		
349.6	0.31703969		939.6	0.07891662	0.08188606	1529.6	0.04999594	0.05321577	2119.6	0.07189461	0.07680478	2709.59	-0.00447961		3299.59	0.00466751		3889.58	-0.00664524		
349.8	0.31838468		939.8	0.07891447	0.08210345	1529.8	0.05053873	0.05333775	2119.8	0.0713866	0.07699599	2709.79	-0.00511818		3299.79	0.00434421		3889.78	-0.00680137		
350	0.31948177		940	0.07927192	0.08232051	1530	0.05085411	0.05345944	2120	0.07190905	0.07718682	2709.99	-0.0050839		3299.99	0.00379689		3889.98	-0.00604242		
350.2	0.32030025		940.2	0.0798751	0.08253725	1530.2	0.05259566	0.05358083	2120.2	0.07239519	0.07737729	2710.19	-0.00527484		3300.19	0.00359821		3890.18	-0.00593503		
350.4	0.32067069		940.4	0.08125244	0.08275365	1530.4	0.05258186	0.05370194	2120.4	0.07268191	0.0775674	2710.39	-0.00578224		3300.39	0.00380457		3890.38	-0.00588927		
350.6	0.32077946		940.6	0.0821465	0.08296974	1530.6	0.05186923	0.05382275	2120.6	0.07336261	0.07775715	2710.59	-0.00561749		3300.59	0.00414432		3890.58	-0.00579001		
350.8	0.32022		940.8	0.08265702	0.08318549	1530.8	0.05268118	0.05394327	2120.8	0.07398748	0.07794653	2710.79	-0.00551393		3300.79	0.00458513		3890.78	-0.00485208		
351	0.31909871		941	0.08245815	0.08340092	1531	0.05256974	0.05406351	2121	0.07415444	0.07813556	2710.99	-0.00594133		3300.99	0.00456433		3890.98	-0.00545928		
351.2	0.31862185		941.2	0.08213329	0.08361602	1531.2	0.05283565	0.05418345	2121.2	0.07504784	0.07832422	2711.19	-0.00601675		3301.19	0.00459253		3891.18	-0.00514359		
351.4	0.31843967		941.4	0.08144641	0.0838308	1531.4	0.05310338	0.05430311	2121.4	0.07396353	0.07851253	2711.39	-0.00641936		3301.39	0.00454094		3891.38	-0.0057634		
351.6	0.3198185		941.6	0.08266223	0.08404526	1531.6	0.05237514	0.05442248	2121.6	0.07469027	0.07870047	2711.59	-0.00568596		3301.59	0.0053311		3891.58	-0.00646344		
351.8	0.32011191		941.8	0.08285025	0.08425939	1531.8	0.05236812	0.05454156	2121.8	0.07506702	0.07888806	2711.79	-0.00629258		3301.79	0.005609		3891.78	-0.00657401		
352	0.32004949		942	0.08202127	0.0844732	1532	0.05288913	0.05466035	2122	0.07494554	0.07907529	2711.99	-0.00620862		3301.99	0.00594922		3891.98	-0.00673244		
352.2	0.32023388		942.2	0.08192625	0.08468668	1532.2	0.05298451	0.05477886	2122.2	0.07505633	0.07926216	2712.19	-0.00670759		3302.19	0.00698827		3892.18	-0.00597331		
352.4	0.32012664		942.4	0.08217031	0.08489984	1532.4	0.05325999	0.05489709	2122.4	0.07510588	0.07944868	2712.39	-0.00635548		3302.39	0.00737901		3892.38	-0.00646727		
352.6	0.3206568		942.6	0.08204254	0.08511268	1532.6	0.05215626	0.05501503	2122.6	0.07504024	0.07963484	2712.59	-0.0071112		3302.59	0.0070109		3892.58	-0.00673112		
352.8	0.32110643		942.8	0.08256985	0.0853252	1532.8	0.05307363	0.05513269	2122.8	0.0750941	0.07982065	2712.79	-0.00645238		3302.79	0.00747757		3892.78	-0.00674698		
353	0.3226382		943	0.08341687	0.0855374	1533	0.0526605	0.05525006	2123	0.07580713	0.0800061	2712.99	-0.00591419		3302.99	0.00734933		3892.98	-0.00671082		
353.2	0.32317111		943.2	0.08488737	0.08574928	1533.2	0.05200803	0.05536715	2123.2	0.07577142	0.0801912	2713.19	-0.00668522		3303.19	0.00725275		3893.18	-0.00754112		
353.4	0.32360981		943.4	0.08549609	0.08596084	1533.4	0.05154756	0.05548396	2123.4	0.07579546	0.08037595	2713.39	-0.00591771		3303.39	0.00622627		3893.38	-0.00763014		
353.6	0.32454959		943.6	0.08592602	0.08617208	1533.6	0.05184933	0.05560049	2123.6	0.07560623	0.08056034	2713.59	-0.0057539		3303.59	0.00583876		3893.58	-0.00794866		
353.8	0.32605776		943.8	0.08604888	0.086383	1533.8	0.05214235	0.05571674	2123.8	0.07579863	0.08074439	2713.79	-0.00566942		3303.79	0.00513628		3893.78	-0.0068573		
354	0.3269776		944	0.08618352	0.0865936	1534	0.05229001	0.05583271	2124	0.07667114	0.08092808	2713.99	-0.0046391		3303.99	0.00443081		3893.98	-0.00676778		
354.2	0.32673675		944.2	0.08629214	0.08680389	1534.2	0.05308069	0.0559484	2124.2	0.07654342	0.08111142	2714.19	-0.00466577		3304.19	0.00405995		3894.18	-0.00712053		
354.4	0.32670411		944.4	0.08741522	0.08701385	1534.4	0.05271346	0.05606382	2124.4	0.07695894	0.08129441	2714.39	-0.00432574		3304.39	0.00458574		3894.38	-0.00706066		
354.6	0.32707605		944.6	0.08703797	0.0872235	1534.6	0.05325674	0.05617895	2124.6	0.0770843	0.08147706	2714.59	-0.00427949		3304.59	0.00455846		3894.58	-0.00615424		
354.8	0.32709723		944.8	0.08676738	0.08743284	1534.8	0.05422288	0.05629381	2124.8	0.07683214	0.08165935	2714.79	-0.00440517		3304.79	0.0040524		3894.78	-0.00494428		
355	0.3267236		945	0.08616893	0.08764185	1535	0.05449268	0.0564084	2125	0.07689358	0.0818413	2714.99	-0.00453186		3304.99	0.00345677		3894.98	-0.00463184		
355.2	0.32684451		945.2	0.08607645	0.08785055	1535.2	0.05516558	0.0565227	2125.2	0.07692062	0.0820229	2715.19	-0.00423744		3305.19	0.00342862		3895.18	-0.0031747		
355.4	0.32677441		945.4	0.08640927	0.08805894	1535.4	0.05559618	0.05663674	2125.4	0.07682726	0.08220416	2715.39	-0.00428562		3305.39	0.00338488		3895.38	-0.00323943		
355.6	0.32772027		945.6	0.08646032	0.08826701	1535.6	0.05549693	0.0567505	2125.6	0.07858557	0.08238507	2715.59	-0.00402911		3305.59	0.00397715		3895.58	-0.00298585		
355.8	0.32750905		945.8	0.08586257	0.08847477	1535.8	0.055656	0.05686398	2125.8	0.07943897	0.08256564	2715.79	-0.00420305		3305.79	0.00399634		3895.78	-0.00273238		
356	0.32851706		946	0.08523113	0.08868221	1536	0.0561505	0.05697719	2126	0.07920257	0.08274586	2715.99	-0.00446647		3305.99	0.00426282		3895.98	-0.00268768		
356.2	0.32898789		946.2	0.0849456	0.08888935	1536.2	0.05728119	0.05709013	2126.2	0.08032846	0.08292574	2716.19	-0.00528953		3306.19	0.0037188		3896.18	-0.00328652		
356.4	0.32967258		946.4	0.08539165	0.08909616	1536.4	0.05767507	0.0572028	2126.4	0.08064202	0.08310527	2716.39	-0.00465057		3306.39	0.00321383		3896.38	-0.00425683		
356.6	0.33127265		946.6	0.08531222	0.08930267	1536.6	0.05783036	0.0573152	2126.6	0.08126224	0.08328446	2716.59	-0.00441186		3306.59	0.00274985		3896.58	-0.00424396		
356.8	0.33169603		946.8	0.08587178	0.08950886	1536.8	0.05875761	0.05742733	2126.8	0.08249327	0.08346332	2716.79	-0.00362585		3306.79	0.00285084		3896.78	-0.00484794		
357	0.33258324		947	0.08679988	0.08971475	1537	0.05801117	0.05753919	2127	0.08215152	0.08364183	2716.99	-0.00434842		3306.99	0.00345745		3896.98	-0.00507616		
357.2	0.33231196		947.2	0.08740768	0.08992032	1537.2	0.05682595	0.05765078	2127.2	0.08245713	0.08382	2717.19	-0.0045052		3307.19	0.00350877		3897.18	-0.00568078		
357.4	0.33310402		947.4	0.08737107	0.09012558	1537.4	0.05649817	0.0577621	2127.4	0.08227917	0.08399783	2717.39	-0.00328065		3307.39	0.00283574		3897.38	-0.0059175		
357.6	0.33357361		947.6	0.08664401	0.09033053	1537.6	0.0565806	0.05787315	2127.6	0.08213233	0.08417532	2717.59	-0.00372411		3307.59	0.00242631		3897.58	-0.0054738		
357.8	0.3343644		947.8	0.08572962	0.09053518	1537.8	0.05646066	0.05798394	2127.8	0.08224403	0.08435247	2717.79	-0.00363313		3307.79	0.00238884		3897.78	-0.00487109		
358	0.33470875		948	0.08594069	0.09073951	1538	0.05510573	0.05809446	2128	0.08239564	0.08452929	2717.99	-0.00324623		3307.99	0.00250931		3897.98	-0.00516895		
358.2	0.33492143		948.2	0.08609539	0.09094353	1538.2	0.05523059	0.05820471	2128.2	0.08173189	0.08470577	2718.19	-0.00405572		3308.19	0.00243103		3898.18	-0.00462899		
358.4	0.33474796		948.4	0.08658385	0.09114725	1538.4	0.05553383	0.0583147	2128.4	0.08058843	0.08488191	2718.39	-0.00380418		3308.39	0.00328418		3898.38	-0.00393862		
358.6	0.33518124		948.6	0.08669208	0.09135066	1538.6	0.05506574	0.05842443	2128.6	0.07973751	0.08505772	2718.59	-0.00449529		3308.59	0.00409902		3898.58	-0.00316579		
358.8	0.33519215		948.8	0.08670415	0.09155376	1538.8	0.0552677	0.05853389	2128.8	0.07895441	0.08523319	2718.79	-0.00473956		3308.79	0.00306256		3898.78	-0.00271697		
359	0.33489542		949	0.08778532	0.09175656	1539	0.05563447	0.05864309	2129	0.07805239	0.08540833	2718.99	-0.00491944		3308.99	0.0027794		3898.98	-0.00276094		
359.2	0.33429111		949.2	0.08779182	0.09195905	1539.2	0.05511075	0.05875203	2129.2	0.07812455	0.08558314	2719.19	-0.00492664		3309.19	0.00243686		3899.18	-0.0034957		
359.4	0.33421618		949.4	0.08816449	0.09216123	1539.4	0.05511918	0.0588607	2129.4	0.07827581	0.08575761	2719.39	-0.0046756		3309.39	0.00248408		3899.38	-0.00373134		
359.6	0.33413492		949.6	0.08727115	0.09236311	1539.6	0.05483008	0.05896911	2129.6	0.07903375	0.08593174	2719.59	-0.00455303		3309.59	0.00276064		3899.58	-0.00380631		
359.8	0.33429809		949.8	0.08766882	0.09256469	1539.8	0.05446848	0.05907726	2129.8	0.07989285	0.08610555	2719.79	-0.00431265		3309.79	0.00258805		3899.78	-0.00424549		
360	0.33433798		950	0.08791798	0.09276596	1540	0.0546989	0.05918516	2130	0.08043432	0.08627903	2719.99	-0.00384944		3309.99	0.00151546		3899.98	-0.00480397		
360.2	0.33431576		950.2	0.08815007	0.09296692	1540.2	0.05585279	0.05929279	2130.2	0.0820903	0.08645217	2720.19	-0.00335393		3310.19	0.00083572		3900.18	-0.00556974		
360.4	0.33388391		950.4	0.08874734	0.09316759	1540.4	0.05567739	0.05940016	2130.4	0.08224308	0.08662499	2720.39	-0.00227919		3310.39	0.00097395		3900.38	-0.00535789		
360.6	0.33417128		950.6	0.08912048	0.09336794	1540.6	0.05666383	0.05950728	2130.6	0.0825492	0.08679747	2720.59	-0.00253784		3310.59	0.00093524		3900.58	-0.00556343		
360.8	0.33466713		950.8	0.08953277	0.093568	1540.8	0.05708695	0.05961414	2130.8	0.08269409	0.08696963	2720.79	-0.00236138		3310.79	0.00162568		3900.78	-0.00590621		
361	0.3353787		951	0.09023662	0.09376776	1541	0.05785682	0.05972074	2131	0.08292097	0.08714146	2720.99	-0.0030612		3310.99	0.00180325		3900.98	-0.00599878		
361.2	0.33617005		951.2	0.08977411	0.09396721	1541.2	0.05781353	0.05982709	2131.2	0.08384328	0.08731296	2721.19	-0.00224129		3311.19	0.00183036		3901.18	-0.00642122		
361.4	0.33704424		951.4	0.08995521	0.09416636	1541.4	0.05769259	0.05993318	2131.4	0.08358658	0.08748413	2721.39	-0.00242148		3311.39	0.00214909		3901.38	-0.00651638		
361.6	0.33718371		951.6	0.08968447	0.09436521	1541.6	0.05851374	0.06003901	2131.6	0.08381647	0.08765498	2721.59	-0.00306695		3311.59	0.00222988		3901.58	-0.00567028		
361.8	0.33733546		951.8	0.09026148	0.09456377	1541.8	0.05827872	0.06014459	2131.8	0.08368044	0.0878255	2721.79	-0.003264		3311.79	0.00358032		3901.78	-0.00549713		
362	0.33760356		952	0.09073777	0.09476202	1542	0.05840315	0.06024992	2132	0.08375179	0.0879957	2721.99	-0.00297356		3311.99	0.00393325		3901.98	-0.00518992		
362.2	0.33806185		952.2	0.09115936	0.09495997	1542.2	0.05876893	0.06035499	2132.2	0.08368662	0.08816557	2722.19	-0.00434268		3312.19	0.00412448		3902.18	-0.00485847		
362.4	0.33790067		952.4	0.0918189	0.09515762	1542.4	0.05907139	0.06045981	2132.4	0.08319583	0.08833512	2722.39	-0.00486807		3312.39	0.00476133		3902.38	-0.00448443		
362.6	0.33802762		952.6	0.09247224	0.09535498	1542.6	0.05926234	0.06056438	2132.6	0.08357902	0.08850435	2722.59	-0.00620038		3312.59	0.00536596		3902.58	-0.004449		
362.8	0.33830016		952.8	0.09263017	0.09555204	1542.8	0.05946093	0.0606687	2132.8	0.08315832	0.08867325	2722.79	-0.00745133		3312.79	0.0053334		3902.78	-0.00450296		
363	0.33882341		953	0.09354814	0.0957488	1543	0.05930719	0.06077277	2133	0.08317412	0.08884184	2722.99	-0.00795828		3312.99	0.00554344		3902.98	-0.00567805		
363.2	0.33877045		953.2	0.09340021	0.09594526	1543.2	0.0587221	0.06087658	2133.2	0.08419595	0.0890101	2723.19	-0.00817663		3313.19	0.00487737		3903.18	-0.00621806		
363.4	0.33897502		953.4	0.0936257	0.09614143	1543.4	0.0577711	0.06098015	2133.4	0.08439104	0.08917804	2723.39	-0.0085895		3313.39	0.00547482		3903.38	-0.00605692		
363.6	0.33902536		953.6	0.0929904	0.0963373	1543.6	0.05690693	0.06108347	2133.6	0.08552068	0.08934566	2723.59	-0.00892672		3313.59	0.00528637		3903.58	-0.00624521		
363.8	0.34012184		953.8	0.09313583	0.09653287	1543.8	0.05666794	0.06118654	2133.8	0.08647029	0.08951296	2723.79	-0.00913399		3313.79	0.00527782		3903.78	-0.00604154		
364	0.33879828		954	0.09306732	0.09672815	1544	0.05636144	0.06128936	2134	0.08665374	0.08967994	2723.99	-0.00757121		3313.99	0.00440503		3903.98	-0.00569058		
364.2	0.33887806		954.2	0.09250428	0.09692314	1544.2	0.05695784	0.06139193	2134.2	0.08690792	0.0898466	2724.19	-0.00745283		3314.19	0.00412225		3904.18	-0.00507392		
364.4	0.33951849		954.4	0.09286126	0.09711783	1544.4	0.05711737	0.06149426	2134.4	0.08641146	0.09001295	2724.39	-0.00704196		3314.39	0.00465657		3904.38	-0.00503763		
364.6	0.34056303		954.6	0.09297375	0.09731222	1544.6	0.05847636	0.06159634	2134.6	0.08664063	0.09017898	2724.59	-0.00622822		3314.59	0.00383704		3904.58	-0.00531825		
364.8	0.34159019		954.8	0.09272335	0.09750632	1544.8	0.05848386	0.06169818	2134.8	0.08687313	0.09034469	2724.79	-0.00504661		3314.79	0.00394127		3904.78	-0.00462807		
365	0.34184775		955	0.0931586	0.09770013	1545	0.0583914	0.06179977	2135	0.08746595	0.09051009	2724.99	-0.00520126		3314.99	0.00356416		3904.98	-0.00523349		
365.2	0.34278048		955.2	0.09334123	0.09789365	1545.2	0.05825373	0.06190112	2135.2	0.08726581	0.09067517	2725.19	-0.00412589		3315.19	0.00397147		3905.18	-0.00566374		
365.4	0.34327899		955.4	0.09448041	0.09808688	1545.4	0.05928945	0.06200223	2135.4	0.08697625	0.09083994	2725.39	-0.0050759		3315.39	0.00406997		3905.38	-0.00583334		
365.6	0.34225462		955.6	0.0952633	0.09827981	1545.6	0.06030152	0.06210309	2135.6	0.08744178	0.09100439	2725.59	-0.00473914		3315.59	0.0044865		3905.58	-0.00530069		
365.8	0.34225808		955.8	0.09650529	0.09847245	1545.8	0.06048539	0.06220371	2135.8	0.08771897	0.09116853	2725.79	-0.00420756		3315.79	0.00590859		3905.78	-0.00582276		
366	0.34236673		956	0.09675287	0.0986648	1546	0.05994609	0.06230408	2136	0.08837125	0.09133235	2725.99	-0.0034392		3315.99	0.00549647		3905.98	-0.00553769		
366.2	0.342559		956.2	0.09686985	0.09885686	1546.2	0.05989452	0.06240422	2136.2	0.08889052	0.09149587	2726.19	-0.00420517		3316.19	0.00491348		3906.18	-0.00578794		
366.4	0.34301964		956.4	0.09691795	0.09904863	1546.4	0.06032566	0.06250411	2136.4	0.08880858	0.09165907	2726.39	-0.00415756		3316.39	0.00540547		3906.38	-0.0052713		
366.6	0.34273732		956.6	0.09668312	0.09924012	1546.6	0.06039296	0.06260377	2136.6	0.08895896	0.09182196	2726.59	-0.00427766		3316.59	0.00589933		3906.58	-0.00499478		
366.8	0.34263305		956.8	0.09621825	0.09943131	1546.8	0.06024148	0.06270318	2136.8	0.08874848	0.09198455	2726.79	-0.00483377		3316.79	0.00586092		3906.78	-0.00503446		
367	0.34328891		957	0.09583204	0.09962221	1547	0.06055689	0.06280236	2137	0.0884988	0.09214682	2726.99	-0.00465915		3316.99	0.00515978		3906.98	-0.00529884		
367.2	0.343928		957.2	0.09528803	0.09981283	1547.2	0.05958258	0.0629013	2137.2	0.08836318	0.09230878	2727.19	-0.004789		3317.19	0.00461646		3907.18	-0.0053258		
367.4	0.34464225		957.4	0.09501265	0.10000315	1547.4	0.0594296	0.063	2137.4	0.08793487	0.09247043	2727.39	-0.00519536		3317.39	0.00463616		3907.38	-0.00511599		
367.6	0.34580513		957.6	0.0941056	0.10019319	1547.6	0.05978335	0.06309846	2137.6	0.08834433	0.09263178	2727.59	-0.00507439		3317.59	0.00384321		3907.58	-0.00491839		
367.8	0.34621506		957.8	0.09468212	0.10038295	1547.8	0.06014664	0.06319669	2137.8	0.08904403	0.09279282	2727.79	-0.00482921		3317.79	0.00338872		3907.78	-0.00498738		
368	0.34540652		958	0.09485157	0.10057241	1548	0.06029033	0.06329468	2138	0.08853758	0.09295355	2727.99	-0.00389817		3317.99	0.00285233		3907.98	-0.00385463		
368.2	0.34720597		958.2	0.09418641	0.1007616	1548.2	0.06036214	0.06339243	2138.2	0.08884921	0.09311397	2728.19	-0.00473316		3318.19	0.00240543		3908.18	-0.00291582		
368.4	0.34773384		958.4	0.09497188	0.10095049	1548.4	0.06031121	0.06348995	2138.4	0.0886016	0.09327409	2728.39	-0.00410785		3318.39	0.00256969		3908.38	-0.00280591		
368.6	0.34743348		958.6	0.09518999	0.1011391	1548.6	0.06033169	0.06358724	2138.6	0.08942816	0.09343391	2728.59	-0.00314815		3318.59	0.00158342		3908.58	-0.00188002		
368.8	0.34845253		958.8	0.09648639	0.10132743	1548.8	0.05957638	0.06368429	2138.8	0.08922647	0.09359342	2728.79	-0.00298655		3318.79	0.00164152		3908.78	-0.00084997		
369	0.34931493		959	0.0975328	0.10151547	1549	0.06015798	0.06378111	2139	0.090101	0.09375262	2728.99	-0.00367456		3318.99	0.00149825		3908.98	-0.00169354		
369.2	0.34940038		959.2	0.09888178	0.10170323	1549.2	0.06072279	0.06387769	2139.2	0.09047748	0.09391152	2729.19	-0.00319992		3319.19	0.00163001		3909.18	-0.00227344		
369.4	0.34984053		959.4	0.10050491	0.1018907	1549.4	0.06124234	0.06397404	2139.4	0.09088273	0.09407012	2729.39	-0.00458243		3319.39	0.00122335		3909.38	-0.00263831		
369.6	0.3497406		959.6	0.10157737	0.10207789	1549.6	0.06023059	0.06407016	2139.6	0.091574	0.09422842	2729.59	-0.00427565		3319.59	0.00236052		3909.58	-0.00335972		
369.8	0.35018105		959.8	0.10291397	0.1022648	1549.8	0.06052494	0.06416606	2139.8	0.09215663	0.09438641	2729.79	-0.0042135		3319.79	0.00262187		3909.78	-0.0038803		
370	0.35032396		960	0.10263412	0.10245142	1550	0.06004463	0.06426172	2140	0.0920844	0.09454411	2729.99	-0.00473899		3319.99	0.00170246		3909.98	-0.00351643		
370.2	0.35053323		960.2	0.10277014	0.10263777	1550.2	0.06147264	0.06435715	2140.2	0.09259196	0.0947015	2730.19	-0.00512899		3320.19	0.00194814		3910.18	-0.00339335		
370.4	0.35023957		960.4	0.10326639	0.10282383	1550.4	0.0618932	0.06445235	2140.4	0.09213432	0.0948586	2730.39	-0.00586574		3320.39	0.00267152		3910.38	-0.00333679		
370.6	0.34987195		960.6	0.10274824	0.10300961	1550.6	0.0616749	0.06454732	2140.6	0.09162515	0.09501539	2730.59	-0.00637013		3320.59	0.00308115		3910.58	-0.00286684		
370.8	0.34999025		960.8	0.10196561	0.10319512	1550.8	0.06195434	0.06464206	2140.8	0.0911025	0.09517189	2730.79	-0.00715259		3320.79	0.00308959		3910.78	-0.00328992		
371	0.35028823		961	0.10117662	0.10338034	1551	0.0624358	0.06473658	2141	0.0904166	0.09532808	2730.99	-0.00744817		3320.99	0.00294097		3910.98	-0.0032878		
371.2	0.3507766		961.2	0.10063027	0.10356528	1551.2	0.06245773	0.06483086	2141.2	0.09001572	0.09548398	2731.19	-0.00793777		3321.19	0.0026695		3911.18	-0.00362737		
371.4	0.35137189		961.4	0.10048809	0.10374994	1551.4	0.06371121	0.06492493	2141.4	0.09020031	0.09563959	2731.39	-0.008592		3321.39	0.00310453		3911.38	-0.00366517		
371.6	0.35183429		961.6	0.10021599	0.10393433	1551.6	0.06401519	0.06501876	2141.6	0.08984616	0.09579489	2731.59	-0.00863873		3321.59	0.00324799		3911.58	-0.00393464		
371.8	0.35213708		961.8	0.10083796	0.10411843	1551.8	0.0638372	0.06511237	2141.8	0.09013174	0.0959499	2731.79	-0.00855491		3321.79	0.00419065		3911.78	-0.00433944		
372	0.35283183		962	0.10057725	0.10430226	1552	0.06402891	0.06520576	2142	0.09010285	0.09610462	2731.99	-0.00912427		3321.99	0.00421376		3911.98	-0.00330386		
372.2	0.35420076		962.2	0.1005226	0.10448581	1552.2	0.06380501	0.06529892	2142.2	0.09052301	0.09625904	2732.19	-0.00854513		3322.19	0.00343799		3912.18	-0.00270332		
372.4	0.35434883		962.4	0.10146715	0.10466908	1552.4	0.06360804	0.06539185	2142.4	0.0909346	0.09641316	2732.39	-0.00806519		3322.39	0.00369779		3912.38	-0.00295066		
372.6	0.35502447		962.6	0.10151331	0.10485208	1552.6	0.06326416	0.06548457	2142.6	0.09134304	0.09656699	2732.59	-0.00812572		3322.59	0.00278253		3912.58	-0.00209725		
372.8	0.35586269		962.8	0.10228415	0.1050348	1552.8	0.06357177	0.06557706	2142.8	0.09115942	0.09672053	2732.79	-0.0071623		3322.79	0.0021466		3912.78	-0.00116501		
373	0.35541475		963	0.10283875	0.10521724	1553	0.06388535	0.06566933	2143	0.09186792	0.09687378	2732.99	-0.00678099		3322.99	0.00157621		3912.98	-0.00180829		
373.2	0.35584005		963.2	0.10312073	0.10539941	1553.2	0.06323759	0.06576137	2143.2	0.09221593	0.09702673	2733.19	-0.00554319		3323.19	0.00135287		3913.18	-0.00212325		
373.4	0.35594366		963.4	0.10442287	0.10558131	1553.4	0.06255673	0.0658532	2143.4	0.09269765	0.0971794	2733.39	-0.00607502		3323.39	0.00068581		3913.38	-0.00240795		
373.6	0.35638708		963.6	0.10421036	0.10576293	1553.6	0.06214087	0.0659448	2143.6	0.09299241	0.09733177	2733.59	-0.00566615		3323.59	0.00193811		3913.58	-0.00184284		
373.8	0.35590194		963.8	0.10498866	0.10594427	1553.8	0.06225956	0.06603619	2143.8	0.09316039	0.09748385	2733.79	-0.00495226		3323.79	0.00102849		3913.78	-0.00112538		
374	0.35471621		964	0.10448723	0.10612534	1554	0.06221804	0.06612735	2144	0.09258982	0.09763564	2733.99	-0.00414194		3323.99	0.00048226		3913.98	-0.00053439		
374.2	0.35403469		964.2	0.10391815	0.10630614	1554.2	0.06286535	0.0662183	2144.2	0.09338525	0.09778714	2734.19	-0.00416013		3324.19	0.00114684		3914.18	-0.00041882		
374.4	0.35345684		964.4	0.10364969	0.10648666	1554.4	0.06149301	0.06630902	2144.4	0.0926186	0.09793835	2734.39	-0.00458983		3324.39	0.00093985		3914.38	-0.00118573		
374.6	0.3533682		964.6	0.10348279	0.10666692	1554.6	0.06174802	0.06639953	2144.6	0.09225296	0.09808928	2734.59	-0.00436937		3324.59	0.00014316		3914.58	-0.00143167		
374.8	0.35322103		964.8	0.10269454	0.1068469	1554.8	0.06202129	0.06648982	2144.8	0.09178563	0.09823992	2734.79	-0.00393531		3324.79	-0.00067522		3914.78	-0.00223738		
375	0.35248265		965	0.10236233	0.10702661	1555	0.06203682	0.0665799	2145	0.09220449	0.09839027	2734.99	-0.00386995		3324.99	-0.00026703		3914.98	-0.00268053		
375.2	0.35306586		965.2	0.10198513	0.10720604	1555.2	0.06160402	0.06666975	2145.2	0.09120144	0.09854033	2735.19	-0.00405975		3325.19	-0.000069		3915.18	-0.0034213		
375.4	0.35363619		965.4	0.10248548	0.10738521	1555.4	0.06114834	0.0667594	2145.4	0.09161476	0.09869011	2735.39	-0.00357079		3325.39	0.00006132		3915.38	-0.0041868		
375.6	0.35439325		965.6	0.10244224	0.10756411	1555.6	0.06037623	0.06684882	2145.6	0.09190708	0.0988396	2735.59	-0.00272667		3325.59	0.00042688		3915.58	-0.0051156		
375.8	0.35506884		965.8	0.10240283	0.10774273	1555.8	0.0601656	0.06693803	2145.8	0.09281408	0.09898881	2735.79	-0.00295876		3325.79	0.00076307		3915.78	-0.00512994		
376	0.35586837		966	0.10258308	0.10792109	1556	0.05989079	0.06702703	2146	0.09353196	0.09913773	2735.99	-0.00379182		3325.99	0.00013978		3915.98	-0.00552474		
376.2	0.35703214		966.2	0.10254867	0.10809918	1556.2	0.05948989	0.06711581	2146.2	0.09386235	0.09928637	2736.19	-0.00390557		3326.19	0.00012123		3916.18	-0.00546312		
376.4	0.35762799		966.4	0.10298405	0.10827699	1556.4	0.05977415	0.06720438	2146.4	0.09365483	0.09943473	2736.39	-0.00533165		3326.39	0.00118495		3916.38	-0.00568848		
376.6	0.35800405		966.6	0.10263347	0.10845454	1556.6	0.06001742	0.06729274	2146.6	0.09353429	0.0995828	2736.59	-0.00522759		3326.59	0.00124083		3916.58	-0.00466634		
376.8	0.35889797		966.8	0.10249635	0.10863183	1556.8	0.06053111	0.06738088	2146.8	0.09398427	0.09973059	2736.79	-0.00381594		3326.79	0.00168708		3916.78	-0.00532665		
377	0.35990812		967	0.10307805	0.10880884	1557	0.06081544	0.06746881	2147	0.09410973	0.0998781	2736.99	-0.00318158		3326.99	0.00215157		3916.98	-0.00583188		
377.2	0.3608651		967.2	0.10348195	0.10898559	1557.2	0.06083526	0.06755653	2147.2	0.09447237	0.10002533	2737.19	-0.00279709		3327.19	0.00342706		3917.18	-0.00596731		
377.4	0.36090529		967.4	0.10436479	0.10916207	1557.4	0.06095132	0.06764404	2147.4	0.09536467	0.10017228	2737.39	-0.00337862		3327.39	0.00403808		3917.38	-0.00479762		
377.6	0.3613572		967.6	0.1040878	0.10933828	1557.6	0.06093238	0.06773134	2147.6	0.09601627	0.10031895	2737.59	-0.00324497		3327.59	0.00477008		3917.58	-0.00353289		
377.8	0.36023411		967.8	0.10485493	0.10951423	1557.8	0.06122262	0.06781843	2147.8	0.09585454	0.10046534	2737.79	-0.00340739		3327.79	0.00484413		3917.78	-0.00275581		
378	0.35964872		968	0.10514999	0.10968991	1558	0.06284291	0.06790531	2148	0.09647967	0.10061145	2737.99	-0.00375517		3327.99	0.00541797		3917.98	-0.00237274		
378.2	0.35984688		968.2	0.10535697	0.10986533	1558.2	0.06334842	0.06799198	2148.2	0.09716303	0.10075728	2738.19	-0.00475227		3328.19	0.00530151		3918.18	-0.00251765		
378.4	0.36038937		968.4	0.10604673	0.11004048	1558.4	0.0636821	0.06807845	2148.4	0.09694842	0.10090283	2738.39	-0.0050048		3328.39	0.00538818		3918.38	-0.00278746		
378.6	0.36034469		968.6	0.10654603	0.11021537	1558.6	0.06551119	0.0681647	2148.6	0.09664148	0.10104811	2738.59	-0.00519226		3328.59	0.00528671		3918.58	-0.00281248		
378.8	0.35982688		968.8	0.1068091	0.11038999	1558.8	0.06570734	0.06825075	2148.8	0.09719095	0.1011931	2738.79	-0.00541428		3328.79	0.00505423		3918.78	-0.0024116		
379	0.35958183		969	0.1061542	0.11056435	1559	0.0662833	0.06833659	2149	0.09743289	0.10133783	2738.99	-0.00565182		3328.99	0.0049289		3918.98	-0.00211639		
379.2	0.36023558		969.2	0.10551631	0.11073845	1559.2	0.0659504	0.06842223	2149.2	0.09668862	0.10148227	2739.19	-0.00528028		3329.19	0.00400731		3919.18	-0.00212903		
379.4	0.36066382		969.4	0.10544649	0.11091228	1559.4	0.06596902	0.06850766	2149.4	0.09737978	0.10162644	2739.39	-0.00499207		3329.39	0.00371813		3919.38	-0.00165104		
379.6	0.3606755		969.6	0.10531065	0.11108585	1559.6	0.06585219	0.06859288	2149.6	0.09838673	0.10177034	2739.59	-0.00525347		3329.59	0.00350165		3919.58	-0.00198625		
379.8	0.36120916		969.8	0.10555966	0.11125916	1559.8	0.06590117	0.0686779	2149.8	0.0982746	0.10191396	2739.79	-0.00586676		3329.79	0.00296013		3919.78	-0.00179414		
380	0.36209048		970	0.10536896	0.11143221	1560	0.06478358	0.06876271	2150	0.09829044	0.10205731	2739.99	-0.00675725		3329.99	0.00311178		3919.98	-0.00230012		
380.2	0.36328465		970.2	0.10477746	0.11160499	1560.2	0.06521779	0.06884732	2150.2	0.09770786	0.10220039	2740.19	-0.00693983		3330.19	0.0028978		3920.18	-0.00175531		
380.4	0.36373244		970.4	0.10507012	0.11177752	1560.4	0.06615133	0.06893173	2150.4	0.09709478	0.10234319	2740.39	-0.00611845		3330.39	0.00269471		3920.38	-0.00128431		
380.6	0.36410013		970.6	0.10465204	0.11194979	1560.6	0.06600369	0.06901593	2150.6	0.09724539	0.10248572	2740.59	-0.0052395		3330.59	0.00200516		3920.58	-0.0016137		
380.8	0.3646264		970.8	0.1053208	0.11212179	1560.8	0.0661082	0.06909994	2150.8	0.0974073	0.10262798	2740.79	-0.00434632		3330.79	0.00196374		3920.78	-0.00288711		
381	0.36532602		971	0.10720588	0.11229354	1561	0.0665041	0.06918373	2151	0.0972402	0.10276997	2740.99	-0.0035539		3330.99	0.00209632		3920.98	-0.00273733		
381.2	0.36497852		971.2	0.1082554	0.11246502	1561.2	0.066433	0.06926733	2151.2	0.09785397	0.10291169	2741.19	-0.0035975		3331.19	0.0031226		3921.18	-0.00333775		
381.4	0.36543937		971.4	0.10887735	0.11263625	1561.4	0.06616132	0.06935073	2151.4	0.09787813	0.10305313	2741.39	-0.00393197		3331.39	0.00296406		3921.38	-0.00293401		
381.6	0.36466255		971.6	0.1095693	0.11280722	1561.6	0.06582239	0.06943393	2151.6	0.09789881	0.10319431	2741.59	-0.00419536		3331.59	0.0030764		3921.58	-0.00267044		
381.8	0.36410546		971.8	0.11063662	0.11297793	1561.8	0.06660426	0.06951692	2151.8	0.0972031	0.10333522	2741.79	-0.00336056		3331.79	0.0035571		3921.78	-0.00271623		
382	0.36444213		972	0.11150297	0.11314838	1562	0.06679169	0.06959972	2152	0.09763447	0.10347586	2741.99	-0.0031604		3331.99	0.00343302		3921.98	-0.00373219		
382.2	0.36508118		972.2	0.11112439	0.11331858	1562.2	0.06657769	0.06968232	2152.2	0.09765121	0.10361623	2742.19	-0.00380692		3332.19	0.00339094		3922.18	-0.00387592		
382.4	0.36478685		972.4	0.11055972	0.11348852	1562.4	0.06678983	0.06976472	2152.4	0.09742119	0.10375634	2742.39	-0.00347408		3332.39	0.00367675		3922.38	-0.00410066		
382.6	0.36460601		972.6	0.11060305	0.1136582	1562.6	0.06735223	0.06984692	2152.6	0.09712955	0.10389617	2742.59	-0.00268955		3332.59	0.00290681		3922.58	-0.00405872		
382.8	0.36342128		972.8	0.11061313	0.11382762	1562.8	0.06739718	0.06992893	2152.8	0.09713325	0.10403575	2742.79	-0.00243461		3332.79	0.00181486		3922.78	-0.00434183		
383	0.36476485		973	0.10968585	0.1139968	1563	0.06652666	0.07001073	2153	0.09637127	0.10417505	2742.99	-0.00247041		3332.99	0.00221241		3922.98	-0.00438709		
383.2	0.36521179		973.2	0.1098034	0.11416571	1563.2	0.06628126	0.07009234	2153.2	0.09707532	0.10431409	2743.19	-0.00240212		3333.19	0.00202419		3923.18	-0.00466501		
383.4	0.36555029		973.4	0.10971304	0.11433437	1563.4	0.06638624	0.07017376	2153.4	0.09752237	0.10445286	2743.39	-0.00274705		3333.39	0.00180558		3923.38	-0.00431006		
383.6	0.36649875		973.6	0.11011972	0.11450278	1563.6	0.06586806	0.07025498	2153.6	0.0980526	0.10459137	2743.59	-0.0022624		3333.59	0.0021544		3923.58	-0.00460315		
383.8	0.36726931		973.8	0.11019568	0.11467093	1563.8	0.06534072	0.070336	2153.8	0.09770036	0.10472962	2743.79	-0.00254061		3333.79	0.00281586		3923.78	-0.00476948		
384	0.36739085		974	0.10964888	0.11483882	1564	0.06520035	0.07041683	2154	0.09888662	0.1048676	2743.99	-0.00289494		3333.99	0.00300348		3923.98	-0.00386608		
384.2	0.36695684		974.2	0.10998516	0.11500647	1564.2	0.06641361	0.07049746	2154.2	0.09798841	0.10500532	2744.19	-0.002487		3334.19	0.00246762		3924.18	-0.00384046		
384.4	0.36666761		974.4	0.11098551	0.11517386	1564.4	0.06737811	0.0705779	2154.4	0.09803761	0.10514278	2744.39	-0.00223744		3334.39	0.00166706		3924.38	-0.00307576		
384.6	0.36600934		974.6	0.11206032	0.115341	1564.6	0.06755901	0.07065815	2154.6	0.09801386	0.10527998	2744.59	-0.00343032		3334.59	0.00168137		3924.58	-0.00411977		
384.8	0.36621473		974.8	0.11365344	0.11550788	1564.8	0.06768232	0.0707382	2154.8	0.09783117	0.10541691	2744.79	-0.00333565		3334.79	0.00196917		3924.78	-0.00452876		
385	0.36624871		975	0.11410687	0.11567451	1565	0.06791967	0.07081807	2155	0.0976995	0.10555358	2744.99	-0.00397891		3334.99	0.00245116		3924.98	-0.0044994		
385.2	0.36548247		975.2	0.11381996	0.1158409	1565.2	0.06831904	0.07089774	2155.2	0.09829679	0.10569	2745.19	-0.00441414		3335.19	0.00274747		3925.18	-0.00407039		
385.4	0.36599768		975.4	0.11376285	0.11600703	1565.4	0.06860211	0.07097721	2155.4	0.09840539	0.10582615	2745.39	-0.00469064		3335.39	0.00304002		3925.38	-0.00369597		
385.6	0.36539806		975.6	0.11357946	0.11617291	1565.6	0.0688606	0.0710565	2155.6	0.09905901	0.10596204	2745.59	-0.0048792		3335.59	0.00287713		3925.58	-0.0028812		
385.8	0.3658298		975.8	0.11350564	0.11633854	1565.8	0.06915953	0.0711356	2155.8	0.09919036	0.10609768	2745.79	-0.00473247		3335.79	0.00288969		3925.78	-0.00285609		
386	0.36609734		976	0.11317206	0.11650392	1566	0.06873842	0.0712145	2156	0.10025972	0.10623305	2745.99	-0.00500236		3335.99	0.00250154		3925.98	-0.00307067		
386.2	0.36646995		976.2	0.11269846	0.11666905	1566.2	0.06924089	0.07129322	2156.2	0.10045558	0.10636817	2746.19	-0.00538752		3336.19	0.00227396		3926.18	-0.00241293		
386.4	0.3662874		976.4	0.11207909	0.11683393	1566.4	0.06936309	0.07137175	2156.4	0.10073502	0.10650303	2746.39	-0.00470761		3336.39	0.00134668		3926.38	-0.0021329		
386.6	0.36701739		976.6	0.11282247	0.11699856	1566.6	0.06892326	0.07145009	2156.6	0.10116652	0.10663763	2746.59	-0.00492988		3336.59	0.00159796		3926.58	-0.00284851		
386.8	0.3677799		976.8	0.11246803	0.11716294	1566.8	0.0684524	0.07152824	2156.8	0.1008313	0.10677198	2746.79	-0.00526957		3336.79	0.00194431		3926.78	-0.00261194		
387	0.36937867		977	0.11279942	0.11732708	1567	0.06674933	0.0716062	2157	0.10136986	0.10690607	2746.99	-0.00571497		3336.99	0.00240247		3926.98	-0.00241612		
387.2	0.36980374		977.2	0.11353519	0.11749097	1567.2	0.06712262	0.07168398	2157.2	0.10206841	0.1070399	2747.19	-0.00549938		3337.19	0.00199282		3927.18	-0.00195007		
387.4	0.37097557		977.4	0.11344239	0.11765461	1567.4	0.06619372	0.07176156	2157.4	0.10190017	0.10717348	2747.39	-0.00604033		3337.39	0.00188854		3927.38	-0.00181877		
387.6	0.37300015		977.6	0.11387041	0.117818	1567.6	0.06612119	0.07183897	2157.6	0.10200639	0.10730681	2747.59	-0.00592935		3337.59	0.00309906		3927.58	-0.00226054		
387.8	0.37320995		977.8	0.11369203	0.11798114	1567.8	0.06619621	0.07191618	2157.8	0.10149929	0.10743988	2747.79	-0.00661204		3337.79	0.00273883		3927.78	-0.00309436		
388	0.37334105		978	0.11362412	0.11814404	1568	0.0661206	0.07199321	2158	0.10163828	0.1075727	2747.99	-0.00683603		3337.99	0.00291739		3927.98	-0.00242196		
388.2	0.37365284		978.2	0.11409126	0.1183067	1568.2	0.06662666	0.07207006	2158.2	0.10021987	0.10770526	2748.19	-0.00654582		3338.19	0.0032239		3928.18	-0.00268542		
388.4	0.37458064		978.4	0.11432374	0.11846911	1568.4	0.06684168	0.07214672	2158.4	0.10040787	0.10783758	2748.39	-0.00685223		3338.39	0.00249969		3928.38	-0.00218393		
388.6	0.37386163		978.6	0.11503646	0.11863127	1568.6	0.06666651	0.07222319	2158.6	0.09987808	0.10796964	2748.59	-0.00740947		3338.59	0.00271319		3928.58	-0.0029735		
388.8	0.37372627		978.8	0.11569536	0.11879319	1568.8	0.06654898	0.07229948	2158.8	0.09976589	0.10810144	2748.79	-0.00707771		3338.79	0.00298464		3928.78	-0.00256517		
389	0.37322297		979	0.11501632	0.11895486	1569	0.0664553	0.07237559	2159	0.099986	0.108233	2748.99	-0.00764893		3338.99	0.00392218		3928.98	-0.0025257		
389.2	0.37281899		979.2	0.11542178	0.11911629	1569.2	0.06713275	0.07245152	2159.2	0.10064467	0.10836431	2749.19	-0.00711722		3339.19	0.00394355		3929.18	-0.00192392		
389.4	0.37249597		979.4	0.11582148	0.11927748	1569.4	0.06750884	0.07252726	2159.4	0.10051429	0.10849536	2749.39	-0.00649769		3339.39	0.00429719		3929.38	-0.00280653		
389.6	0.37130979		979.6	0.11576921	0.11943842	1569.6	0.06653419	0.07260282	2159.6	0.10068963	0.10862617	2749.59	-0.00655951		3339.59	0.00384311		3929.58	-0.00222752		
389.8	0.37068583		979.8	0.1165907	0.11959912	1569.8	0.0665808	0.0726782	2159.8	0.10089862	0.10875673	2749.79	-0.00640813		3339.79	0.00406641		3929.78	-0.00203985		
390	0.37082315		980	0.11745366	0.11975958	1570	0.06638502	0.0727534	2160	0.10164513	0.10888703	2749.99	-0.00483765		3339.99	0.00393434		3929.98	-0.00186672		
390.2	0.37050107		980.2	0.11831452	0.11991979	1570.2	0.0671012	0.07282842	2160.2	0.10129218	0.10901709	2750.19	-0.00511916		3340.19	0.00421767		3930.18	-0.00091316		
390.4	0.37047666		980.4	0.11802313	0.12007977	1570.4	0.06737255	0.07290326	2160.4	0.10236963	0.10914691	2750.39	-0.00482981		3340.39	0.00407619		3930.38	-0.00012193		
390.6	0.37147948		980.6	0.11790639	0.1202395	1570.6	0.06588719	0.07297791	2160.6	0.10299525	0.10927647	2750.59	-0.00540344		3340.59	0.00412734		3930.58	-0.00031689		
390.8	0.37242374		980.8	0.11737236	0.12039899	1570.8	0.06597522	0.07305239	2160.8	0.10373695	0.10940579	2750.79	-0.00458875		3340.79	0.00319422		3930.78	-0.0002202		
391	0.37236253		981	0.11771547	0.12055824	1571	0.06519354	0.07312669	2161	0.10492287	0.10953486	2750.99	-0.00463343		3340.99	0.00142199		3930.98	-0.00027897		
391.2	0.37406882		981.2	0.11694271	0.12071725	1571.2	0.06615047	0.07320081	2161.2	0.1053117	0.10966369	2751.19	-0.00530923		3341.19	0.00085535		3931.18	-0.00068364		
391.4	0.37501353		981.4	0.11575654	0.12087602	1571.4	0.06701752	0.07327475	2161.4	0.10593946	0.10979227	2751.39	-0.00581678		3341.39	0.00056734		3931.38	-0.00065999		
391.6	0.37656611		981.6	0.11538481	0.12103455	1571.6	0.06786825	0.07334852	2161.6	0.10615179	0.1099206	2751.59	-0.00535265		3341.59	0.00001808		3931.58	-0.00092739		
391.8	0.37701066		981.8	0.11550681	0.12119284	1571.8	0.06800606	0.0734221	2161.8	0.10604814	0.11004869	2751.79	-0.00563834		3341.79	-0.00067577		3931.78	-0.0014822		
392	0.37713222		982	0.11493386	0.12135089	1572	0.06837116	0.07349551	2162	0.10687598	0.11017654	2751.99	-0.00613924		3341.99	0.00001895		3931.98	-0.00198582		
392.2	0.37897293		982.2	0.11387923	0.1215087	1572.2	0.07004666	0.07356875	2162.2	0.10727463	0.11030414	2752.19	-0.00558198		3342.19	0.00020544		3932.18	-0.0023613		
392.4	0.37879151		982.4	0.11412967	0.12166628	1572.4	0.07051227	0.07364181	2162.4	0.10743721	0.1104315	2752.39	-0.00544402		3342.39	-0.00011851		3932.38	-0.00310168		
392.6	0.37721277		982.6	0.1141353	0.12182361	1572.6	0.07061397	0.07371469	2162.6	0.10742708	0.11055861	2752.59	-0.00550758		3342.59	0.00054123		3932.58	-0.00385516		
392.8	0.37712144		982.8	0.11396884	0.12198071	1572.8	0.07153658	0.07378739	2162.8	0.10746877	0.11068549	2752.79	-0.00504097		3342.79	0.0014415		3932.78	-0.00427193		
393	0.37630647		983	0.11358852	0.12213757	1573	0.07156067	0.07385993	2163	0.10718987	0.11081212	2752.99	-0.00522859		3342.99	0.00271094		3932.98	-0.00481343		
393.2	0.37504746		983.2	0.11464132	0.1222942	1573.2	0.07209786	0.07393228	2163.2	0.10695783	0.11093851	2753.19	-0.00496152		3343.19	0.00240631		3933.18	-0.00510375		
393.4	0.37511845		983.4	0.11572609	0.12245059	1573.4	0.0716895	0.07400447	2163.4	0.10623663	0.11106466	2753.39	-0.00450199		3343.39	0.00252958		3933.38	-0.00517971		
393.6	0.37442386		983.6	0.11681991	0.12260674	1573.6	0.07183172	0.07407648	2163.6	0.10564861	0.11119057	2753.59	-0.00500698		3343.59	0.00299435		3933.58	-0.00407729		
393.8	0.37460988		983.8	0.11878448	0.12276266	1573.8	0.07197974	0.07414832	2163.8	0.10541503	0.11131624	2753.79	-0.00540946		3343.79	0.0036145		3933.78	-0.00328656		
394	0.3752434		984	0.11935348	0.12291834	1574	0.07191316	0.07421998	2164	0.10562327	0.11144167	2753.99	-0.00568956		3343.99	0.00322538		3933.98	-0.00310782		
394.2	0.37510066		984.2	0.12040397	0.12307379	1574.2	0.07239956	0.07429147	2164.2	0.10527305	0.11156686	2754.19	-0.00638082		3344.19	0.00365136		3934.18	-0.0020387		
394.4	0.37611805		984.4	0.11965269	0.123229	1574.4	0.07215609	0.07436279	2164.4	0.10602602	0.11169182	2754.39	-0.00632724		3344.39	0.00227414		3934.38	-0.00195471		
394.6	0.37765235		984.6	0.11991148	0.12338398	1574.6	0.07098503	0.07443394	2164.6	0.10572991	0.11181653	2754.59	-0.00722633		3344.59	0.00190715		3934.58	-0.00222071		
394.8	0.37763096		984.8	0.12070866	0.12353872	1574.8	0.07110251	0.07450492	2164.8	0.10628075	0.11194101	2754.79	-0.00700244		3344.79	0.00176596		3934.78	-0.00265426		
395	0.37769732		985	0.12089037	0.12369323	1575	0.07188447	0.07457573	2165	0.10583964	0.11206525	2754.99	-0.00771661		3344.99	0.00128742		3934.98	-0.00246742		
395.2	0.37867344		985.2	0.12093549	0.12384751	1575.2	0.07276152	0.07464636	2165.2	0.10599642	0.11218925	2755.19	-0.00809946		3345.19	0.00204511		3935.18	-0.0022102		
395.4	0.37874809		985.4	0.12174132	0.12400155	1575.4	0.0730701	0.07471683	2165.4	0.10668842	0.11231302	2755.39	-0.00730814		3345.39	0.0019022		3935.38	-0.00067021		
395.6	0.37961186		985.6	0.12258032	0.12415536	1575.6	0.07260147	0.07478713	2165.6	0.10775638	0.11243655	2755.59	-0.00642592		3345.59	0.00106948		3935.58	-0.00165164		
395.8	0.38076408		985.8	0.12349503	0.12430894	1575.8	0.07299307	0.07485726	2165.8	0.10808206	0.11255984	2755.79	-0.00623718		3345.79	0.00153497		3935.78	-0.00196896		
396	0.38098629		986	0.12301169	0.12446229	1576	0.07409452	0.07492722	2166	0.10892303	0.1126829	2755.99	-0.00528523		3345.99	0.00139144		3935.98	-0.00263157		
396.2	0.38237189		986.2	0.12269092	0.1246154	1576.2	0.07465627	0.07499701	2166.2	0.10921428	0.11280573	2756.19	-0.00481849		3346.19	0.00171449		3936.18	-0.00280367		
396.4	0.38184665		986.4	0.12332986	0.12476829	1576.4	0.07408771	0.07506664	2166.4	0.10955098	0.11292832	2756.39	-0.00392075		3346.39	0.00188708		3936.38	-0.00285561		
396.6	0.38191848		986.6	0.12306251	0.12492094	1576.6	0.0742305	0.07513609	2166.6	0.1091257	0.11305068	2756.59	-0.00346703		3346.59	0.00210791		3936.58	-0.00325727		
396.8	0.3820287		986.8	0.12293315	0.12507336	1576.8	0.07491785	0.07520538	2166.8	0.10873424	0.11317281	2756.79	-0.00319146		3346.79	0.00287126		3936.78	-0.00326124		
397	0.38120317		987	0.12299942	0.12522556	1577	0.07519117	0.07527451	2167	0.10838309	0.1132947	2756.99	-0.00270855		3346.99	0.00298034		3936.98	-0.00273585		
397.2	0.38146703		987.2	0.12305954	0.12537752	1577.2	0.07555054	0.07534346	2167.2	0.10871124	0.11341636	2757.19	-0.00267315		3347.19	0.00224006		3937.18	-0.00233701		
397.4	0.38207756		987.4	0.12257606	0.12552925	1577.4	0.07548343	0.07541225	2167.4	0.10882185	0.11353779	2757.39	-0.00326972		3347.39	0.0020933		3937.38	-0.00198384		
397.6	0.38137046		987.6	0.12177568	0.12568076	1577.6	0.07568789	0.07548088	2167.6	0.10939193	0.11365898	2757.59	-0.00387214		3347.59	0.00215228		3937.58	-0.0023964		
397.8	0.38159303		987.8	0.1207346	0.12583204	1577.8	0.07543666	0.07554934	2167.8	0.11012081	0.11377995	2757.79	-0.00440439		3347.79	0.00253688		3937.78	-0.00263223		
398	0.38186089		988	0.11987747	0.12598308	1578	0.07538688	0.07561764	2168	0.11042203	0.11390068	2757.99	-0.00468374		3347.99	0.00203817		3937.98	-0.00336668		
398.2	0.3821285		988.2	0.11953469	0.1261339	1578.2	0.07532355	0.07568577	2168.2	0.11020684	0.11402119	2758.19	-0.00432871		3348.19	0.00189169		3938.18	-0.00313371		
398.4	0.38256089		988.4	0.11863144	0.1262845	1578.4	0.0745225	0.07575374	2168.4	0.1098646	0.11414146	2758.39	-0.00510921		3348.39	0.0007513		3938.38	-0.00396638		
398.6	0.38320002		988.6	0.11905353	0.12643486	1578.6	0.07338169	0.07582155	2168.6	0.10946098	0.11426151	2758.59	-0.00621901		3348.59	0.00207229		3938.58	-0.00439713		
398.8	0.38280563		988.8	0.11927094	0.126585	1578.8	0.07343643	0.07588919	2168.8	0.10983748	0.11438133	2758.79	-0.00577882		3348.79	0.00188284		3938.78	-0.00359706		
399	0.38280603		989	0.1190141	0.12673491	1579	0.0739108	0.07595667	2169	0.11004415	0.11450092	2758.99	-0.00584931		3348.99	0.00203886		3938.98	-0.00324608		
399.2	0.38341297		989.2	0.11944266	0.12688459	1579.2	0.0724409	0.07602399	2169.2	0.11029698	0.11462028	2759.19	-0.00563239		3349.19	0.00155195		3939.18	-0.00238419		
399.4	0.38401021		989.4	0.12009322	0.12703405	1579.4	0.07247003	0.07609114	2169.4	0.11043695	0.11473941	2759.39	-0.00526611		3349.39	0.00107806		3939.38	-0.00180478		
399.6	0.38452411		989.6	0.12131801	0.12718329	1579.6	0.07221183	0.07615814	2169.6	0.11133475	0.11485832	2759.59	-0.00501506		3349.59	0.00055725		3939.58	-0.00362577		
399.8	0.3844841		989.8	0.12259804	0.12733229	1579.8	0.07264457	0.07622497	2169.8	0.11028585	0.114977	2759.79	-0.00526278		3349.79	0.00113347		3939.78	-0.00338701		
400	0.38431053		990	0.12329109	0.12748108	1580	0.07338822	0.07629164	2170	0.10966629	0.11509545	2759.99	-0.00455485		3349.99	0.00139329		3939.98	-0.00371855		
400.2	0.38478595		990.2	0.12478921	0.12762964	1580.2	0.07306516	0.07635815	2170.2	0.10955087	0.11521368	2760.19	-0.00550639		3350.19	0.00190881		3940.18	-0.00357133		
400.4	0.38475766		990.4	0.12616512	0.12777797	1580.4	0.07320603	0.07642451	2170.4	0.10975704	0.11533168	2760.39	-0.005137		3350.39	0.00223975		3940.38	-0.0030018		
400.6	0.38448487		990.6	0.12745041	0.12792608	1580.6	0.07358393	0.0764907	2170.6	0.10943424	0.11544946	2760.59	-0.00448443		3350.59	0.00255692		3940.58	-0.00309728		
400.8	0.38348548		990.8	0.12858801	0.12807397	1580.8	0.07404893	0.07655673	2170.8	0.10929975	0.11556702	2760.79	-0.00423546		3350.79	0.00286537		3940.78	-0.00266637		
401	0.38295823		991	0.12913148	0.12822163	1581	0.07409848	0.07662261	2171	0.11010495	0.11568435	2760.99	-0.00399928		3350.99	0.0028147		3940.98	-0.00323598		
401.2	0.38278721		991.2	0.12933702	0.12836907	1581.2	0.07429249	0.07668833	2171.2	0.11083824	0.11580145	2761.19	-0.00493974		3351.19	0.00256782		3941.18	-0.00369885		
401.4	0.38226228		991.4	0.12969523	0.12851629	1581.4	0.07361023	0.07675388	2171.4	0.11197898	0.11591833	2761.39	-0.00521396		3351.39	0.00262357		3941.38	-0.00418911		
401.6	0.38215585		991.6	0.12930799	0.12866328	1581.6	0.07322061	0.07681929	2171.6	0.11294988	0.11603499	2761.59	-0.00533512		3351.59	0.00305176		3941.58	-0.00441618		
401.8	0.38286969		991.8	0.1289456	0.12881006	1581.8	0.0743761	0.07688453	2171.8	0.11318169	0.11615143	2761.79	-0.00557357		3351.79	0.00301865		3941.78	-0.00457305		
402	0.38342767		992	0.12892336	0.12895661	1582	0.07389925	0.07694962	2172	0.11358033	0.11626765	2761.99	-0.00537046		3351.99	0.00293129		3941.98	-0.00419696		
402.2	0.38352863		992.2	0.12803734	0.12910294	1582.2	0.07380132	0.07701455	2172.2	0.11355112	0.11638364	2762.19	-0.00537839		3352.19	0.00333081		3942.18	-0.00402547		
402.4	0.38483073		992.4	0.1270275	0.12924905	1582.4	0.07234093	0.07707932	2172.4	0.11361771	0.11649942	2762.39	-0.00566077		3352.39	0.00301556		3942.38	-0.004239		
402.6	0.3857479		992.6	0.12676571	0.12939494	1582.6	0.07225486	0.07714394	2172.6	0.11423254	0.11661497	2762.59	-0.00521573		3352.59	0.0031743		3942.58	-0.0042341		
402.8	0.3870852		992.8	0.12619415	0.12954061	1582.8	0.07210246	0.0772084	2172.8	0.11377979	0.1167303	2762.79	-0.00395196		3352.79	0.00220807		3942.78	-0.00281187		
403	0.38721235		993	0.12545706	0.12968606	1583	0.07191768	0.07727271	2173	0.11389922	0.11684541	2762.99	-0.00418314		3352.99	0.00174557		3942.98	-0.00328933		
403.2	0.38826386		993.2	0.12516336	0.12983129	1583.2	0.07131758	0.07733687	2173.2	0.11318981	0.11696031	2763.19	-0.00419616		3353.19	0.00179618		3943.18	-0.00319766		
403.4	0.3888674		993.4	0.12508046	0.1299763	1583.4	0.07241211	0.07740087	2173.4	0.11298131	0.11707498	2763.39	-0.00443074		3353.39	0.00173435		3943.38	-0.00321239		
403.6	0.38830294		993.6	0.12523474	0.13012109	1583.6	0.07239292	0.07746471	2173.6	0.11279051	0.11718944	2763.59	-0.00359635		3353.59	0.00202978		3943.58	-0.00382707		
403.8	0.38855534		993.8	0.12514685	0.13026566	1583.8	0.07263807	0.07752841	2173.8	0.11171834	0.11730367	2763.79	-0.00380737		3353.79	0.00281088		3943.78	-0.00279039		
404	0.38910867		994	0.12505621	0.13041002	1584	0.0735263	0.07759194	2174	0.11202793	0.11741769	2763.99	-0.0034192		3353.99	0.00272114		3943.98	-0.0028555		
404.2	0.3894155		994.2	0.12696824	0.13055415	1584.2	0.07325896	0.07765533	2174.2	0.1121819	0.1175315	2764.19	-0.00363622		3354.19	0.00306429		3944.18	-0.00233403		
404.4	0.38934351		994.4	0.12714031	0.13069807	1584.4	0.07427632	0.07771857	2174.4	0.1120947	0.11764508	2764.39	-0.00275527		3354.39	0.00329597		3944.38	-0.00313579		
404.6	0.38883623		994.6	0.12839324	0.13084177	1584.6	0.0747109	0.07778165	2174.6	0.11304468	0.11775845	2764.59	-0.00155243		3354.59	0.00283229		3944.58	-0.00378042		
404.8	0.38809238		994.8	0.12876701	0.13098526	1584.8	0.07538715	0.07784458	2174.8	0.11294996	0.11787161	2764.79	-0.00202134		3354.79	0.00259461		3944.78	-0.00406576		
405	0.38861627		995	0.12907447	0.13112853	1585	0.07550198	0.07790736	2175	0.11376492	0.11798454	2764.99	-0.00271062		3354.99	0.00253609		3944.98	-0.00457677		
405.2	0.38944167		995.2	0.12960347	0.13127158	1585.2	0.07659494	0.07796999	2175.2	0.11482824	0.11809727	2765.19	-0.00366164		3355.19	0.00192645		3945.18	-0.00425958		
405.4	0.3894264		995.4	0.12917871	0.13141442	1585.4	0.07726439	0.07803246	2175.4	0.11561787	0.11820977	2765.39	-0.00402034		3355.39	0.00245987		3945.38	-0.00444367		
405.6	0.38970673		995.6	0.12832672	0.13155704	1585.6	0.07828445	0.07809479	2175.6	0.11528983	0.11832207	2765.59	-0.00472928		3355.59	0.00180347		3945.58	-0.00457686		
405.8	0.38990303		995.8	0.12748354	0.13169944	1585.8	0.07988399	0.07815697	2175.8	0.11493635	0.11843415	2765.79	-0.00449968		3355.79	0.00111185		3945.78	-0.00414688		
406	0.39018644		996	0.1266127	0.13184163	1586	0.07956952	0.078219	2176	0.11499112	0.11854601	2765.99	-0.00396742		3355.99	0.00153181		3945.98	-0.00366551		
406.2	0.39081289		996.2	0.12581161	0.13198361	1586.2	0.07965167	0.07828088	2176.2	0.11487676	0.11865766	2766.19	-0.0046633		3356.19	0.00140124		3946.18	-0.00423048		
406.4	0.39167457		996.4	0.12542933	0.13212537	1586.4	0.07975764	0.07834261	2176.4	0.11496868	0.1187691	2766.39	-0.00488632		3356.39	0.00025523		3946.38	-0.00465047		
406.6	0.39202439		996.6	0.12563933	0.13226691	1586.6	0.08062238	0.07840419	2176.6	0.11515193	0.11888033	2766.59	-0.00485003		3356.59	-0.00097993		3946.58	-0.00474102		
406.8	0.39276048		996.8	0.12483114	0.13240825	1586.8	0.08055463	0.07846563	2176.8	0.11502774	0.11899135	2766.79	-0.00492447		3356.79	-0.00169463		3946.78	-0.00374233		
407	0.39218991		997	0.12417558	0.13254937	1587	0.08099847	0.07852691	2177	0.11585627	0.11910215	2766.99	-0.0052513		3356.99	-0.00179022		3946.98	-0.00364602		
407.2	0.39303635		997.2	0.12421915	0.13269028	1587.2	0.08111079	0.07858805	2177.2	0.11618774	0.11921274	2767.19	-0.00511968		3357.19	-0.00144505		3947.18	-0.0026049		
407.4	0.39276783		997.4	0.12477967	0.13283097	1587.4	0.08083993	0.07864904	2177.4	0.11603592	0.11932312	2767.39	-0.00506597		3357.39	-0.00153645		3947.38	-0.0024563		
407.6	0.39254907		997.6	0.12574359	0.13297145	1587.6	0.08008017	0.07870989	2177.6	0.11511183	0.11943329	2767.59	-0.00484882		3357.59	-0.0012673		3947.58	-0.00167479		
407.8	0.39344755		997.8	0.12620114	0.13311172	1587.8	0.0795361	0.07877059	2177.8	0.11515669	0.11954326	2767.79	-0.0054882		3357.79	-0.00069646		3947.78	-0.00118125		
408	0.39291027		998	0.12737208	0.13325178	1588	0.07996249	0.07883114	2178	0.1157897	0.11965301	2767.99	-0.00495788		3357.99	-0.00002336		3947.98	-0.00163078		
408.2	0.3926315		998.2	0.1290401	0.13339163	1588.2	0.07908405	0.07889155	2178.2	0.11508131	0.11976255	2768.19	-0.00364685		3358.19	0.00093652		3948.18	-0.00178508		
408.4	0.39260347		998.4	0.12933394	0.13353126	1588.4	0.07800213	0.07895181	2178.4	0.11494709	0.11987188	2768.39	-0.00325431		3358.39	0.00158115		3948.38	-0.00330489		
408.6	0.3922235		998.6	0.13049702	0.13367069	1588.6	0.07755816	0.07901193	2178.6	0.11542897	0.11998101	2768.59	-0.00298415		3358.59	0.00191575		3948.58	-0.00295853		
408.8	0.39264584		998.8	0.13099438	0.1338099	1588.8	0.07693556	0.0790719	2178.8	0.11469826	0.12008993	2768.79	-0.00339317		3358.79	0.00253855		3948.78	-0.00256119		
409	0.39340791		999	0.1323833	0.1339489	1589	0.07624836	0.07913173	2179	0.11523235	0.12019864	2768.99	-0.00438666		3358.99	0.00340703		3948.98	-0.00248732		
409.2	0.39403629		999.2	0.13259725	0.1340877	1589.2	0.07659908	0.07919142	2179.2	0.11520232	0.12030714	2769.19	-0.00485739		3359.19	0.00345001		3949.18	-0.00228447		
409.4	0.39397526		999.4	0.1327118	0.13422628	1589.4	0.07657933	0.07925096	2179.4	0.11562408	0.12041544	2769.39	-0.00490522		3359.39	0.00384154		3949.38	-0.00270674		
409.6	0.39328089		999.6	0.13380888	0.13436466	1589.6	0.07578835	0.07931036	2179.6	0.11597513	0.12052353	2769.59	-0.00477557		3359.59	0.00254545		3949.58	-0.00302672		
409.8	0.39378911		999.8	0.13388405	0.13450283	1589.8	0.07515673	0.07936961	2179.8	0.11560133	0.12063141	2769.79	-0.00435788		3359.79	0.00242678		3949.78	-0.00289143		
410	0.39468391		1000	0.13478506	0.13464078	1590	0.07489455	0.07942873	2180	0.11566807	0.12073909	2769.99	-0.00475924		3359.99	0.00161838		3949.98	-0.00337498		
410.2	0.39536664		1000.2	0.13533479	0.13477853	1590.2	0.07499673	0.0794877	2180.2	0.11615873	0.12084656	2770.19	-0.00577152		3360.19	0.00098559		3950.18	-0.00373183		
410.4	0.39554499		1000.4	0.13486719	0.13491608	1590.4	0.07590756	0.07954653	2180.4	0.11624289	0.12095383	2770.39	-0.00613128		3360.39	0.00023717		3950.38	-0.00383739		
410.6	0.39554515		1000.6	0.13390222	0.13505341	1590.6	0.07601084	0.07960522	2180.6	0.11617563	0.12106089	2770.59	-0.00572574		3360.59	-0.00069993		3950.58	-0.00267291		
410.8	0.39578014		1000.8	0.13326158	0.13519054	1590.8	0.07653715	0.07966376	2180.8	0.11629147	0.12116775	2770.79	-0.00554161		3360.79	-0.00125376		3950.78	-0.00237821		
411	0.39629258		1001	0.13263693	0.13532746	1591	0.07688452	0.07972217	2181	0.11628939	0.12127441	2770.99	-0.00530394		3360.99	-0.0011585		3950.98	-0.00235787		
411.2	0.39677728		1001.2	0.13222645	0.13546417	1591.2	0.07678145	0.07978044	2181.2	0.11615758	0.12138086	2771.19	-0.00508987		3361.19	-0.0018579		3951.18	-0.001432		
411.4	0.39717092		1001.4	0.13233619	0.13560068	1591.4	0.076585	0.07983856	2181.4	0.11604495	0.12148711	2771.39	-0.00486383		3361.39	-0.00130708		3951.38	-0.00136244		
411.6	0.39724164		1001.6	0.1323358	0.13573698	1591.6	0.07615358	0.07989655	2181.6	0.11551245	0.12159316	2771.59	-0.00451302		3361.59	-0.00149218		3951.58	-0.00068115		
411.8	0.39676191		1001.8	0.13215163	0.13587307	1591.8	0.07633645	0.0799544	2181.8	0.11563701	0.121699	2771.79	-0.00401815		3361.79	-0.00079858		3951.78	-0.0009693		
412	0.39581719		1002	0.13155312	0.13600896	1592	0.0770427	0.0800121	2182	0.11609875	0.12180465	2771.99	-0.00379362		3361.99	-0.00012113		3951.98	-0.00134502		
412.2	0.39490454		1002.2	0.13152012	0.13614464	1592.2	0.07599831	0.08006967	2182.2	0.11501983	0.12191009	2772.19	-0.00310856		3362.19	0.00025715		3952.18	-0.00159016		
412.4	0.3945696		1002.4	0.1310243	0.13628012	1592.4	0.07653248	0.0801271	2182.4	0.11461654	0.12201533	2772.39	-0.00369115		3362.39	0.00078987		3952.38	-0.00154925		
412.6	0.39386414		1002.6	0.13109223	0.1364154	1592.6	0.07628993	0.0801844	2182.6	0.11434253	0.12212037	2772.59	-0.00316009		3362.59	0.0011998		3952.58	-0.00150511		
412.8	0.39377194		1002.8	0.13157071	0.13655047	1592.8	0.07602302	0.08024155	2182.8	0.11493707	0.12222521	2772.79	-0.00316674		3362.79	0.00255571		3952.78	-0.00182906		
413	0.39374415		1003	0.13214728	0.13668534	1593	0.07688455	0.08029857	2183	0.11608581	0.12232985	2772.99	-0.00318021		3362.99	0.00369622		3952.98	-0.00168188		
413.2	0.39402477		1003.2	0.13208004	0.13682	1593.2	0.07699201	0.08035545	2183.2	0.11675144	0.1224343	2773.19	-0.00268042		3363.19	0.00328097		3953.18	-0.00216261		
413.4	0.39376076		1003.4	0.1323769	0.13695446	1593.4	0.07738664	0.08041219	2183.4	0.11832006	0.12253854	2773.39	-0.00325052		3363.39	0.00389635		3953.38	-0.00291233		
413.6	0.39355129		1003.6	0.13313088	0.13708872	1593.6	0.07692267	0.0804688	2183.6	0.11836503	0.12264258	2773.59	-0.00322481		3363.59	0.00335984		3953.58	-0.0033709		
413.8	0.39471258		1003.8	0.1330868	0.13722277	1593.8	0.07700225	0.08052527	2183.8	0.11932146	0.12274643	2773.79	-0.00340945		3363.79	0.00295492		3953.78	-0.00252812		
414	0.39540976		1004	0.13384003	0.13735662	1594	0.07772629	0.08058161	2184	0.12043017	0.12285007	2773.99	-0.00434645		3363.99	0.0030917		3953.98	-0.00245688		
414.2	0.39632693		1004.2	0.13318506	0.13749027	1594.2	0.07742732	0.08063781	2184.2	0.12138426	0.12295352	2774.19	-0.0048582		3364.19	0.00438599		3954.18	-0.00247069		
414.4	0.39654541		1004.4	0.13227336	0.13762372	1594.4	0.07768267	0.08069387	2184.4	0.12176304	0.12305678	2774.39	-0.00521821		3364.39	0.00409266		3954.38	-0.00227568		
414.6	0.39762674		1004.6	0.13213688	0.13775697	1594.6	0.07740527	0.0807498	2184.6	0.12229112	0.12315983	2774.59	-0.00574674		3364.59	0.00344926		3954.58	-0.00160468		
414.8	0.39915661		1004.8	0.13174956	0.13789001	1594.8	0.07765599	0.0808056	2184.8	0.12194205	0.12326269	2774.79	-0.00657872		3364.79	0.00302368		3954.78	-0.00236976		
415	0.40007943		1005	0.13216357	0.13802286	1595	0.07755989	0.08086126	2185	0.12260804	0.12336536	2774.99	-0.00586119		3364.99	0.00305389		3954.98	-0.00228144		
415.2	0.40089094		1005.2	0.13226346	0.1381555	1595.2	0.07757403	0.08091679	2185.2	0.12290947	0.12346782	2775.19	-0.00514459		3365.19	0.00222462		3955.18	-0.00187531		
415.4	0.40168245		1005.4	0.13276248	0.13828794	1595.4	0.07818192	0.08097218	2185.4	0.12433108	0.1235701	2775.39	-0.00514485		3365.39	0.00246097		3955.38	-0.0023443		
415.6	0.40072328		1005.6	0.1325785	0.13842019	1595.6	0.0786102	0.08102744	2185.6	0.1234971	0.12367217	2775.59	-0.00497911		3365.59	0.00177453		3955.58	-0.0032065		
415.8	0.39967339		1005.8	0.13263721	0.13855223	1595.8	0.07940238	0.08108257	2185.8	0.12307459	0.12377406	2775.79	-0.00510988		3365.79	0.00173148		3955.78	-0.00371435		
416	0.39877853		1006	0.13217044	0.13868408	1596	0.07989396	0.08113757	2186	0.12361951	0.12387575	2775.99	-0.00529775		3365.99	0.00147973		3955.98	-0.00327301		
416.2	0.39808071		1006.2	0.13299186	0.13881572	1596.2	0.07945546	0.08119243	2186.2	0.12269047	0.12397724	2776.19	-0.00464844		3366.19	0.00082524		3956.18	-0.00247832		
416.4	0.398308		1006.4	0.13256523	0.13894717	1596.4	0.07962891	0.08124716	2186.4	0.12246677	0.12407854	2776.39	-0.0041475		3366.39	0.00099324		3956.38	-0.00191259		
416.6	0.39801135		1006.6	0.133474	0.13907842	1596.6	0.07763749	0.08130176	2186.6	0.12169227	0.12417965	2776.59	-0.00380653		3366.59	0.00195592		3956.58	-0.00214128		
416.8	0.39802683		1006.8	0.134915	0.13920947	1596.8	0.07819562	0.08135623	2186.8	0.12165676	0.12428057	2776.79	-0.00362729		3366.79	0.00189268		3956.78	-0.00197147		
417	0.39762122		1007	0.13582828	0.13934032	1597	0.0787389	0.08141057	2187	0.12113654	0.12438129	2776.99	-0.00309183		3366.99	0.00194982		3956.98	-0.00213302		
417.2	0.39779511		1007.2	0.13613159	0.13947098	1597.2	0.07832327	0.08146478	2187.2	0.12090278	0.12448182	2777.19	-0.00425863		3367.19	0.00182106		3957.18	-0.00251925		
417.4	0.39850409		1007.4	0.13670816	0.13960144	1597.4	0.07854291	0.08151886	2187.4	0.12035117	0.12458216	2777.39	-0.00565081		3367.39	0.00175805		3957.38	-0.00212051		
417.6	0.39855052		1007.6	0.1370244	0.1397317	1597.6	0.07831362	0.0815728	2187.6	0.1201976	0.12468231	2777.59	-0.00485878		3367.59	0.00066675		3957.58	-0.00106784		
417.8	0.39934528		1007.8	0.13740093	0.13986176	1597.8	0.07881355	0.08162662	2187.8	0.12084991	0.12478227	2777.79	-0.00535517		3367.79	0.00107527		3957.78	-0.0004608		
418	0.3998891		1008	0.13742446	0.13999163	1598	0.07898293	0.08168031	2188	0.12065954	0.12488204	2777.99	-0.00643827		3367.99	0.00205369		3957.98	-0.00105138		
418.2	0.40091364		1008.2	0.13654739	0.1401213	1598.2	0.07900983	0.08173387	2188.2	0.12094214	0.12498162	2778.19	-0.00641907		3368.19	0.00214537		3958.18	-0.00083052		
418.4	0.40095181		1008.4	0.13613839	0.14025078	1598.4	0.0790677	0.0817873	2188.4	0.12066129	0.12508101	2778.39	-0.00672526		3368.39	0.00135961		3958.38	-0.00068607		
418.6	0.40250622		1008.6	0.13648214	0.14038006	1598.6	0.07945166	0.0818406	2188.6	0.1206388	0.1251802	2778.59	-0.00697592		3368.59	0.00073709		3958.58	-0.00048701		
418.8	0.40238921		1008.8	0.13630491	0.14050914	1598.8	0.08035744	0.08189377	2188.8	0.1203084	0.12527921	2778.79	-0.00585826		3368.79	0.00070811		3958.78	-0.00076248		
419	0.40347246		1009	0.13644874	0.14063803	1599	0.08062386	0.08194682	2189	0.12110552	0.12537803	2778.99	-0.00370659		3368.99	0.00075481		3958.98	-0.00080704		
419.2	0.40357541		1009.2	0.13615079	0.14076673	1599.2	0.08201936	0.08199974	2189.2	0.12135342	0.12547667	2779.19	-0.00331445		3369.19	0.00029614		3959.18	-0.00088885		
419.4	0.40298404		1009.4	0.13614927	0.14089523	1599.4	0.08318387	0.08205253	2189.4	0.12124932	0.12557511	2779.39	-0.00294307		3369.39	0.00078687		3959.38	-0.00117078		
419.6	0.40294418		1009.6	0.13536992	0.14102354	1599.6	0.08355229	0.08210519	2189.6	0.12000761	0.12567337	2779.59	-0.00202179		3369.59	0.00091548		3959.58	-0.00130428		
419.8	0.40217933		1009.8	0.13483831	0.14115165	1599.8	0.0832528	0.08215773	2189.8	0.12041839	0.12577144	2779.79	-0.00245812		3369.79	0.00108416		3959.78	-0.00146836		
420	0.40197134		1010	0.13489291	0.14127957	1600	0.082825	0.08221014	2190	0.12084265	0.12586932	2779.99	-0.00262709		3369.99	0.00180696		3959.98	-0.00058938		
420.2	0.40172028		1010.2	0.13592997	0.1414073	1600.2	0.08229558	0.08226243	2190.2	0.12101198	0.12596702	2780.19	-0.00249159		3370.19	0.00156176		3960.18	0.0000255		
420.4	0.40254094		1010.4	0.13605295	0.14153484	1600.4	0.08066211	0.08231459	2190.4	0.12186473	0.12606452	2780.39	-0.00242018		3370.39	0.00256523		3960.38	-0.00009923		
420.6	0.40284146		1010.6	0.13701904	0.14166218	1600.6	0.07963805	0.08236662	2190.6	0.12241147	0.12616185	2780.59	-0.00240606		3370.59	0.00272859		3960.58	-0.00003273		
420.8	0.402705		1010.8	0.13823647	0.14178933	1600.8	0.07969857	0.08241853	2190.8	0.12261888	0.12625899	2780.79	-0.00222662		3370.79	0.00200561		3960.78	-0.00033867		
421	0.40267917		1011	0.13825902	0.14191629	1601	0.07946264	0.08247032	2191	0.12310208	0.12635594	2780.99	-0.00244199		3370.99	0.00238662		3960.98	-0.00031141		
421.2	0.40307471		1011.2	0.13822945	0.14204305	1601.2	0.07921816	0.08252198	2191.2	0.12405358	0.12645271	2781.19	-0.00421606		3371.19	0.00241425		3961.18	-0.00018761		
421.4	0.40377032		1011.4	0.13838068	0.14216963	1601.4	0.07896443	0.08257351	2191.4	0.12431272	0.12654929	2781.39	-0.0046136		3371.39	0.00219626		3961.38	0.00014514		
421.6	0.40341506		1011.6	0.13831676	0.14229601	1601.6	0.07976595	0.08262493	2191.6	0.12488982	0.12664569	2781.59	-0.00454861		3371.59	0.00256123		3961.58	0.00034496		
421.8	0.40494352		1011.8	0.13920512	0.1424222	1601.8	0.07943044	0.08267621	2191.8	0.12573352	0.12674191	2781.79	-0.00536813		3371.79	0.00283175		3961.78	-0.00018532		
422	0.40500504		1012	0.138967	0.14254821	1602	0.07928909	0.08272738	2192	0.12608524	0.12683794	2781.99	-0.00570498		3371.99	0.00283538		3961.98	0.00035777		
422.2	0.40556206		1012.2	0.13797105	0.14267402	1602.2	0.07951226	0.08277842	2192.2	0.12613423	0.12693379	2782.19	-0.00583608		3372.19	0.00231198		3962.18	0.00038179		
422.4	0.40581787		1012.4	0.13819465	0.14279964	1602.4	0.07930733	0.08282934	2192.4	0.12629881	0.12702946	2782.39	-0.00506937		3372.39	0.0013446		3962.38	0.0001744		
422.6	0.40722757		1012.6	0.13837882	0.14292507	1602.6	0.07942755	0.08288014	2192.6	0.12631103	0.12712495	2782.59	-0.0048977		3372.59	0.00014012		3962.58	0.00057056		
422.8	0.40697803		1012.8	0.13889186	0.14305032	1602.8	0.08011386	0.08293081	2192.8	0.12585254	0.12722025	2782.79	-0.0042701		3372.79	0.00024434		3962.78	0.00021882		
423	0.40783171		1013	0.13894288	0.14317537	1603	0.07966883	0.08298137	2193	0.1250378	0.12731537	2782.99	-0.00352245		3372.99	0.00051404		3962.98	0.00041813		
423.2	0.40768671		1013.2	0.14001945	0.14330024	1603.2	0.08120577	0.0830318	2193.2	0.12477419	0.12741031	2783.19	-0.00343515		3373.19	0.00046225		3963.18	0.0006224		
423.4	0.40823808		1013.4	0.14063754	0.14342491	1603.4	0.08106189	0.08308211	2193.4	0.12336247	0.12750507	2783.39	-0.00299883		3373.39	0.00098355		3963.38	0.00067676		
423.6	0.40873272		1013.6	0.14074504	0.1435494	1603.6	0.08113649	0.0831323	2193.6	0.12281177	0.12759965	2783.59	-0.00233065		3373.59	0.00116257		3963.58	-0.00020852		
423.8	0.40764015		1013.8	0.1410958	0.1436737	1603.8	0.08064065	0.08318237	2193.8	0.12266205	0.12769405	2783.79	-0.00223616		3373.79	0.00112818		3963.78	-0.00097418		
424	0.40806014		1014	0.14313133	0.14379782	1604	0.08056517	0.08323231	2194	0.12241439	0.12778827	2783.99	-0.00226124		3373.99	0.00185499		3963.98	-0.00074171		
424.2	0.40818019		1014.2	0.14435958	0.14392174	1604.2	0.08010887	0.08328214	2194.2	0.12204079	0.12788231	2784.19	-0.00221847		3374.19	0.00202264		3964.18	-0.00147581		
424.4	0.40899185		1014.4	0.14484965	0.14404548	1604.4	0.0792644	0.08333185	2194.4	0.12232573	0.12797617	2784.39	-0.00207994		3374.39	0.00245307		3964.38	-0.00165081		
424.6	0.40860724		1014.6	0.14559643	0.14416903	1604.6	0.07996052	0.08338144	2194.6	0.12164274	0.12806985	2784.59	-0.00198564		3374.59	0.00152351		3964.58	-0.00160302		
424.8	0.4082426		1014.8	0.14578494	0.1442924	1604.8	0.08038338	0.08343091	2194.8	0.12095975	0.12816335	2784.79	-0.0026549		3374.79	0.00159778		3964.78	-0.00146776		
425	0.40804772		1015	0.14552298	0.14441558	1605	0.08060768	0.08348026	2195	0.12108257	0.12825667	2784.99	-0.00336388		3374.99	0.00214861		3964.98	-0.00139203		
425.2	0.40715938		1015.2	0.14535554	0.14453857	1605.2	0.08163018	0.08352949	2195.2	0.1221613	0.12834982	2785.19	-0.00414005		3375.19	0.00249663		3965.18	-0.00199229		
425.4	0.40730942		1015.4	0.14492725	0.14466138	1605.4	0.08120221	0.08357861	2195.4	0.12228975	0.12844279	2785.39	-0.00435442		3375.39	0.00269165		3965.38	-0.00189954		
425.6	0.40692106		1015.6	0.14450165	0.144784	1605.6	0.08178254	0.0836276	2195.6	0.12299855	0.12853558	2785.59	-0.00531511		3375.59	0.00215846		3965.58	-0.00133433		
425.8	0.40785553		1015.8	0.14478509	0.14490644	1605.8	0.08072563	0.08367648	2195.8	0.12342065	0.1286282	2785.79	-0.0057573		3375.79	0.00098333		3965.78	-0.00141096		
426	0.40801556		1016	0.14391797	0.14502869	1606	0.08172749	0.08372524	2196	0.12340478	0.12872063	2785.99	-0.00587908		3375.99	0.00108306		3965.98	-0.00158785		
426.2	0.40869975		1016.2	0.14259145	0.14515076	1606.2	0.0827152	0.08377389	2196.2	0.12402927	0.1288129	2786.19	-0.00716935		3376.19	0.00028164		3966.18	-0.00216157		
426.4	0.40905364		1016.4	0.14246107	0.14527264	1606.4	0.08351964	0.08382241	2196.4	0.12467961	0.12890498	2786.39	-0.00682507		3376.39	-0.00050646		3966.38	-0.00169824		
426.6	0.41023058		1016.6	0.1415673	0.14539434	1606.6	0.08330405	0.08387082	2196.6	0.12516323	0.12899689	2786.59	-0.00755419		3376.59	-0.00022773		3966.58	-0.00188767		
426.8	0.41040596		1016.8	0.14136724	0.14551586	1606.8	0.08392962	0.08391912	2196.8	0.12615316	0.12908863	2786.79	-0.00688807		3376.79	0.00007487		3966.78	-0.00236129		
427	0.4110157		1017	0.14065991	0.14563719	1607	0.08387225	0.08396729	2197	0.12674791	0.12918019	2786.99	-0.00580063		3376.99	0.00003113		3966.98	-0.00196686		
427.2	0.41145075		1017.2	0.1407609	0.14575834	1607.2	0.08455611	0.08401535	2197.2	0.12650863	0.12927158	2787.19	-0.00504658		3377.19	0.0001562		3967.18	-0.00186037		
427.4	0.41179541		1017.4	0.14143759	0.1458793	1607.4	0.08474988	0.0840633	2197.4	0.12581793	0.12936279	2787.39	-0.00439267		3377.39	0.00028441		3967.38	-0.00192457		
427.6	0.41123697		1017.6	0.14192039	0.14600009	1607.6	0.08470438	0.08411113	2197.6	0.12623758	0.12945383	2787.59	-0.00336051		3377.59	0.00132953		3967.58	-0.00251616		
427.8	0.41075403		1017.8	0.14185021	0.14612069	1607.8	0.0844848	0.08415885	2197.8	0.1267582	0.12954469	2787.79	-0.0032671		3377.79	0.00189746		3967.78	-0.00179704		
428	0.41109069		1018	0.14352691	0.14624111	1608	0.08517208	0.08420645	2198	0.12753516	0.12963538	2787.99	-0.0041624		3377.99	0.00238317		3967.98	-0.00190726		
428.2	0.41057351		1018.2	0.1442739	0.14636134	1608.2	0.08484259	0.08425394	2198.2	0.12715398	0.1297259	2788.19	-0.0038884		3378.19	0.00290712		3968.18	-0.00171813		
428.4	0.41048694		1018.4	0.14499977	0.1464814	1608.4	0.08539602	0.08430131	2198.4	0.12721956	0.12981625	2788.39	-0.00443054		3378.39	0.00233103		3968.38	-0.00085511		
428.6	0.41013016		1018.6	0.14540487	0.14660127	1608.6	0.08650155	0.08434857	2198.6	0.1270086	0.12990642	2788.59	-0.00452317		3378.59	0.00291866		3968.58	-0.00054459		
428.8	0.40978209		1018.8	0.14572622	0.14672097	1608.8	0.08635092	0.08439571	2198.8	0.12744356	0.12999643	2788.79	-0.00446851		3378.79	0.00393085		3968.78	-0.00038803		
429	0.40897258		1019	0.14583559	0.14684048	1609	0.08624558	0.08444274	2199	0.12809878	0.13008626	2788.99	-0.00440889		3378.99	0.00404014		3968.98	-0.00018704		
429.2	0.40791512		1019.2	0.14587855	0.14695981	1609.2	0.08668518	0.08448966	2199.2	0.12852995	0.13017592	2789.19	-0.00449647		3379.19	0.00398502		3969.18	-0.00022547		
429.4	0.40786		1019.4	0.14637295	0.14707897	1609.4	0.08608736	0.08453647	2199.4	0.12850501	0.1302654	2789.39	-0.00467871		3379.39	0.00362147		3969.38	0.00056944		
429.6	0.40822913		1019.6	0.14687984	0.14719794	1609.6	0.0869212	0.08458316	2199.6	0.12977054	0.13035472	2789.59	-0.00511379		3379.59	0.00303328		3969.58	0.00038426		
429.8	0.40921895		1019.8	0.14761448	0.14731673	1609.8	0.08641506	0.08462974	2199.8	0.13036236	0.13044387	2789.79	-0.00522103		3379.79	0.00311504		3969.78	-0.00050243		
430	0.40975961		1020	0.14688739	0.14743534	1610	0.08691132	0.08467621	2200	0.13105344	0.13053285	2789.99	-0.0047848		3379.99	0.00350737		3969.98	-0.00020804		
430.2	0.40955577		1020.2	0.14583173	0.14755378	1610.2	0.08703919	0.08472257	2200.2	0.13163075	0.13062166	2790.19	-0.00500314		3380.19	0.00355453		3970.18	-0.00048039		
430.4	0.41023986		1020.4	0.1456507	0.14767204	1610.4	0.08693098	0.08476882	2200.4	0.13153716	0.1307103	2790.39	-0.00447263		3380.39	0.00279667		3970.38	-0.00036201		
430.6	0.41207246		1020.6	0.14475211	0.14779011	1610.6	0.08594186	0.08481495	2200.6	0.13196047	0.13079877	2790.59	-0.00480035		3380.59	0.00281762		3970.58	-0.00104524		
430.8	0.41263743		1020.8	0.14481422	0.14790801	1610.8	0.08595993	0.08486097	2200.8	0.13157346	0.13088707	2790.79	-0.00426602		3380.79	0.00215353		3970.78	-0.00079648		
431	0.4127897		1021	0.14483937	0.14802573	1611	0.08549948	0.08490689	2201	0.13040242	0.1309752	2790.99	-0.00400551		3380.99	0.00220962		3970.98	-0.00046302		
431.2	0.41284907		1021.2	0.14470063	0.14814328	1611.2	0.08439386	0.08495269	2201.2	0.12913849	0.13106317	2791.19	-0.0044576		3381.19	0.00206511		3971.18	-0.00080493		
431.4	0.41304534		1021.4	0.14554085	0.14826064	1611.4	0.0848394	0.08499838	2201.4	0.12897216	0.13115097	2791.39	-0.00422232		3381.39	0.00250203		3971.38	-0.00080898		
431.6	0.41257758		1021.6	0.14574907	0.14837783	1611.6	0.08487305	0.08504397	2201.6	0.12891079	0.1312386	2791.59	-0.00393175		3381.59	0.00323539		3971.58	-0.00145278		
431.8	0.41238857		1021.8	0.14580761	0.14849484	1611.8	0.08541052	0.08508944	2201.8	0.12948064	0.13132606	2791.79	-0.00453216		3381.79	0.00259609		3971.78	-0.00186842		
432	0.41292842		1022	0.14664053	0.14861168	1612	0.08600025	0.0851348	2202	0.12919666	0.13141336	2791.99	-0.00527169		3381.99	0.00173782		3971.98	-0.00198674		
432.2	0.41250157		1022.2	0.14750423	0.14872833	1612.2	0.08592566	0.08518006	2202.2	0.12875552	0.13150049	2792.19	-0.00538568		3382.19	0.00230227		3972.18	-0.00223196		
432.4	0.41256721		1022.4	0.14724724	0.14884482	1612.4	0.08618193	0.08522521	2202.4	0.12861898	0.13158745	2792.39	-0.0062977		3382.39	0.00227587		3972.38	-0.00232822		
432.6	0.4123099		1022.6	0.14762046	0.14896112	1612.6	0.08658361	0.08527024	2202.6	0.1286751	0.13167425	2792.59	-0.00590275		3382.59	0.00223147		3972.58	-0.00263331		
432.8	0.41195466		1022.8	0.14784727	0.14907725	1612.8	0.08660464	0.08531517	2202.8	0.12876815	0.13176089	2792.79	-0.00554123		3382.79	0.00199121		3972.78	-0.00282922		
433	0.41174081		1023	0.14771431	0.14919321	1613	0.08652676	0.08536	2203	0.12828342	0.13184735	2792.99	-0.00562959		3382.99	0.00149722		3972.98	-0.00284853		
433.2	0.41122648		1023.2	0.14775105	0.14930899	1613.2	0.08652214	0.08540471	2203.2	0.12842404	0.13193366	2793.19	-0.00479553		3383.19	0.00115557		3973.18	-0.00326736		
433.4	0.41160455		1023.4	0.14766689	0.1494246	1613.4	0.08724199	0.08544932	2203.4	0.12890314	0.1320198	2793.39	-0.00472017		3383.39	0.00074463		3973.38	-0.00297082		
433.6	0.41202421		1023.6	0.14795831	0.14954003	1613.6	0.08741313	0.08549381	2203.6	0.1297859	0.13210577	2793.59	-0.00450545		3383.59	0.00103018		3973.58	-0.0035735		
433.8	0.41250701		1023.8	0.14787721	0.14965529	1613.8	0.08652937	0.08553821	2203.8	0.12955865	0.13219158	2793.79	-0.00425434		3383.79	0.00164712		3973.78	-0.00382903		
434	0.41267153		1024	0.14770414	0.14977037	1614	0.08642274	0.08558249	2204	0.12958937	0.13227723	2793.99	-0.0034369		3383.99	0.00113674		3973.98	-0.00351871		
434.2	0.41269715		1024.2	0.14798466	0.14988528	1614.2	0.08669216	0.08562667	2204.2	0.13002039	0.13236271	2794.19	-0.00249059		3384.19	0.00091021		3974.18	-0.00427125		
434.4	0.41384966		1024.4	0.14797065	0.15000001	1614.4	0.08684677	0.08567074	2204.4	0.13082712	0.13244803	2794.39	-0.00250622		3384.39	-0.00007647		3974.38	-0.00392436		
434.6	0.41515627		1024.6	0.14757576	0.15011458	1614.6	0.0868783	0.08571471	2204.6	0.13100843	0.13253319	2794.59	-0.00318088		3384.59	0.00011658		3974.58	-0.00367016		
434.8	0.41474779		1024.8	0.14810013	0.15022897	1614.8	0.08683471	0.08575857	2204.8	0.1306048	0.13261819	2794.79	-0.00400917		3384.79	0.00030035		3974.78	-0.00344053		
435	0.41466396		1025	0.14770279	0.15034318	1615	0.08598472	0.08580233	2205	0.13076245	0.13270302	2794.99	-0.00373573		3384.99	0.00118856		3974.98	-0.00370526		
435.2	0.4141828		1025.2	0.14759706	0.15045723	1615.2	0.08550969	0.08584598	2205.2	0.13123604	0.1327877	2795.19	-0.00373402		3385.19	0.00130477		3975.18	-0.0043056		
435.4	0.41437813		1025.4	0.148372	0.1505711	1615.4	0.08619776	0.08588952	2205.4	0.13221541	0.13287221	2795.39	-0.00332533		3385.39	0.00193419		3975.38	-0.00421865		
435.6	0.41432496		1025.6	0.1491572	0.1506848	1615.6	0.08616598	0.08593297	2205.6	0.13297068	0.13295656	2795.59	-0.00296808		3385.59	0.0015016		3975.58	-0.00392916		
435.8	0.41285124		1025.8	0.14973098	0.15079833	1615.8	0.08604398	0.0859763	2205.8	0.13371141	0.13304075	2795.79	-0.00355197		3385.79	0.00145285		3975.78	-0.00312663		
436	0.41363574		1026	0.14973239	0.15091169	1616	0.08566128	0.08601953	2206	0.13297087	0.13312478	2795.99	-0.00337143		3385.99	0.00132053		3975.98	-0.00225585		
436.2	0.41290359		1026.2	0.15064166	0.15102487	1616.2	0.08519317	0.08606266	2206.2	0.1337234	0.13320865	2796.19	-0.00348052		3386.19	0.00177416		3976.18	-0.00230618		
436.4	0.41346335		1026.4	0.1502195	0.15113789	1616.4	0.08532589	0.08610569	2206.4	0.1324688	0.13329236	2796.39	-0.00402615		3386.39	0.00168418		3976.38	-0.0016031		
436.6	0.41350058		1026.6	0.15101074	0.15125073	1616.6	0.0856783	0.08614861	2206.6	0.13314423	0.13337591	2796.59	-0.00336485		3386.59	0.00099832		3976.58	-0.00147222		
436.8	0.41366808		1026.8	0.15107148	0.15136341	1616.8	0.0855632	0.08619143	2206.8	0.13333928	0.1334593	2796.79	-0.00353617		3386.79	0.00149574		3976.78	-0.00040175		
437	0.41399262		1027	0.1512802	0.15147591	1617	0.08435827	0.08623414	2207	0.13216547	0.13354253	2796.99	-0.0039211		3386.99	0.00196566		3976.98	-0.00054015		
437.2	0.41440284		1027.2	0.15091613	0.15158825	1617.2	0.0850802	0.08627675	2207.2	0.13259901	0.1336256	2797.19	-0.00359187		3387.19	0.00223106		3977.18	-0.00107469		
437.4	0.41496908		1027.4	0.15121767	0.15170041	1617.4	0.08599878	0.08631926	2207.4	0.13173493	0.13370852	2797.39	-0.00363428		3387.39	0.00309844		3977.38	-0.00138812		
437.6	0.41566667		1027.6	0.15293065	0.15181241	1617.6	0.08618	0.08636167	2207.6	0.1313278	0.13379127	2797.59	-0.00346149		3387.59	0.00390488		3977.58	-0.00218579		
437.8	0.41613996		1027.8	0.15302745	0.15192424	1617.8	0.08586272	0.08640398	2207.8	0.13087028	0.13387387	2797.79	-0.00330281		3387.79	0.00399436		3977.78	-0.00259782		
438	0.41606167		1028	0.15277652	0.15203589	1618	0.08653324	0.08644618	2208	0.13173721	0.13395631	2797.99	-0.00268376		3387.99	0.00395887		3977.98	-0.00258494		
438.2	0.41608659		1028.2	0.15301433	0.15214738	1618.2	0.08704693	0.08648829	2208.2	0.13264727	0.1340386	2798.19	-0.00199445		3388.19	0.00430043		3978.18	-0.00343615		
438.4	0.41644449		1028.4	0.15313708	0.1522587	1618.4	0.08812347	0.08653029	2208.4	0.13259376	0.13412072	2798.39	-0.0021764		3388.39	0.00350323		3978.38	-0.00395299		
438.6	0.41656632		1028.6	0.15406397	0.15236986	1618.6	0.08877363	0.08657219	2208.6	0.13243391	0.1342027	2798.59	-0.00310222		3388.59	0.00436811		3978.58	-0.00475589		
438.8	0.41602447		1028.8	0.15404918	0.15248084	1618.8	0.08899407	0.08661399	2208.8	0.13285737	0.13428451	2798.79	-0.00306192		3388.79	0.00502985		3978.78	-0.00471419		
439	0.41565233		1029	0.15364628	0.15259166	1619	0.08853455	0.08665569	2209	0.1334872	0.13436617	2798.99	-0.00224109		3388.99	0.00488732		3978.98	-0.00516287		
439.2	0.41511678		1029.2	0.15380849	0.15270231	1619.2	0.08884001	0.08669729	2209.2	0.13350944	0.13444767	2799.19	-0.00127978		3389.19	0.00479397		3979.18	-0.00528692		
439.4	0.41574636		1029.4	0.15408419	0.15281279	1619.4	0.0887115	0.08673879	2209.4	0.13334565	0.13452902	2799.39	-0.00110406		3389.39	0.00443437		3979.38	-0.00461208		
439.6	0.41477907		1029.6	0.15445901	0.15292311	1619.6	0.08837084	0.08678019	2209.6	0.13344885	0.13461021	2799.59	-0.00024222		3389.59	0.00406164		3979.58	-0.00425318		
439.8	0.41450437		1029.8	0.15413557	0.15303326	1619.8	0.08799081	0.08682149	2209.8	0.13339433	0.13469125	2799.79	-0.00079871		3389.79	0.00459969		3979.78	-0.00384012		
440	0.41617775		1030	0.15325755	0.15314324	1620	0.08785439	0.08686269	2210	0.13329185	0.13477214	2799.99	-0.00170316		3389.99	0.0036992		3979.98	-0.00346761		
440.2	0.41559256		1030.2	0.15442596	0.15325306	1620.2	0.08769832	0.08690379	2210.2	0.13455413	0.13485287	2800.19	-0.0030507		3390.19	0.00322983		3980.18	-0.00248743		
440.4	0.41634911		1030.4	0.15376801	0.15336271	1620.4	0.08753694	0.08694479	2210.4	0.13439016	0.13493344	2800.39	-0.00416963		3390.39	0.00301529		3980.38	-0.00171584		
440.6	0.41670193		1030.6	0.15368601	0.1534722	1620.6	0.08668143	0.0869857	2210.6	0.13643634	0.13501386	2800.59	-0.00495661		3390.59	0.00295643		3980.58	-0.00078972		
440.8	0.41761793		1030.8	0.15329827	0.15358152	1620.8	0.08559593	0.0870265	2210.8	0.13675574	0.13509413	2800.79	-0.00629225		3390.79	0.00305795		3980.78	-0.00032631		
441	0.41822871		1031	0.1532929	0.15369068	1621	0.08546071	0.08706721	2211	0.13698604	0.13517425	2800.99	-0.0067192		3390.99	0.00304306		3980.98	-0.00088035		
441.2	0.41885647		1031.2	0.15305727	0.15379967	1621.2	0.08695924	0.08710782	2211.2	0.13803981	0.13525421	2801.19	-0.00708244		3391.19	0.00243149		3981.18	-0.0013634		
441.4	0.41914801		1031.4	0.15356603	0.15390849	1621.4	0.08650907	0.08714833	2211.4	0.13847693	0.13533402	2801.39	-0.0070983		3391.39	0.00205823		3981.38	-0.00064485		
441.6	0.41934755		1031.6	0.15354986	0.15401716	1621.6	0.08611313	0.08718875	2211.6	0.13902193	0.13541368	2801.59	-0.00745603		3391.59	0.00160807		3981.58	-0.00059885		
441.8	0.4191385		1031.8	0.15307595	0.15412565	1621.8	0.08617078	0.08722906	2211.8	0.13946211	0.13549319	2801.79	-0.00724322		3391.79	0.00100025		3981.78	-0.00000098		
442	0.41896468		1032	0.15255609	0.15423399	1622	0.08679738	0.08726929	2212	0.1405008	0.13557254	2801.99	-0.00703965		3391.99	0.00065946		3981.98	-0.00015199		
442.2	0.41966739		1032.2	0.15358611	0.15434216	1622.2	0.08731193	0.08730941	2212.2	0.14079816	0.13565175	2802.19	-0.00603831		3392.19	0.00012195		3982.18	-0.00042608		
442.4	0.42069875		1032.4	0.15451036	0.15445017	1622.4	0.08795796	0.08734944	2212.4	0.1404867	0.1357308	2802.39	-0.00531355		3392.39	-0.00048971		3982.38	-0.00058464		
442.6	0.42049905		1032.6	0.15499561	0.15455801	1622.6	0.08925345	0.08738937	2212.6	0.13997721	0.1358097	2802.59	-0.00478547		3392.59	0.00001115		3982.58	-0.00117594		
442.8	0.42040047		1032.8	0.15446317	0.15466569	1622.8	0.08934038	0.08742921	2212.8	0.1394776	0.13588846	2802.79	-0.00395761		3392.79	-0.00014234		3982.78	-0.00108608		
443	0.4213529		1033	0.15529466	0.15477321	1623	0.08979602	0.08746895	2213	0.13875999	0.13596706	2802.99	-0.00347559		3392.99	-0.00055977		3982.98	-0.00162234		
443.2	0.42157205		1033.2	0.15502673	0.15488057	1623.2	0.08993213	0.08750859	2213.2	0.1378048	0.13604551	2803.19	-0.00267236		3393.19	-0.00029159		3983.18	-0.00200126		
443.4	0.42206113		1033.4	0.15566922	0.15498776	1623.4	0.08959348	0.08754814	2213.4	0.13739032	0.13612381	2803.39	-0.00235235		3393.39	-0.00009084		3983.38	-0.00247209		
443.6	0.42138146		1033.6	0.15617249	0.1550948	1623.6	0.08958108	0.08758759	2213.6	0.13754306	0.13620197	2803.59	-0.00189466		3393.59	0.00115832		3983.58	-0.00319853		
443.8	0.42174366		1033.8	0.15690747	0.15520167	1623.8	0.08929818	0.08762695	2213.8	0.13631738	0.13627997	2803.79	-0.00285372		3393.79	0.00237635		3983.78	-0.0032639		
444	0.42180893		1034	0.15681644	0.15530838	1624	0.08949654	0.08766622	2214	0.1358162	0.13635783	2803.99	-0.00380256		3393.99	0.0030212		3983.98	-0.00310334		
444.2	0.420703		1034.2	0.15759586	0.15541493	1624.2	0.0887775	0.08770539	2214.2	0.13580676	0.13643554	2804.19	-0.00383623		3394.19	0.00362362		3984.18	-0.00322058		
444.4	0.42106322		1034.4	0.15652832	0.15552131	1624.4	0.08855073	0.08774446	2214.4	0.13519488	0.1365131	2804.39	-0.00343089		3394.39	0.00357095		3984.38	-0.00278343		
444.6	0.42104805		1034.6	0.15643755	0.15562754	1624.6	0.08851676	0.08778344	2214.6	0.13539618	0.13659051	2804.59	-0.00403949		3394.59	0.00387614		3984.58	-0.00311235		
444.8	0.42097642		1034.8	0.15620796	0.15573361	1624.8	0.08885516	0.08782233	2214.8	0.13565105	0.13666777	2804.79	-0.00435515		3394.79	0.00382445		3984.78	-0.0033735		
445	0.42054861		1035	0.15560324	0.15583952	1625	0.09011448	0.08786113	2215	0.1357892	0.13674489	2804.99	-0.00474449		3394.99	0.00336451		3984.98	-0.00298508		
445.2	0.41998954		1035.2	0.15500362	0.15594526	1625.2	0.0905036	0.08789983	2215.2	0.13620575	0.13682186	2805.19	-0.00472294		3395.19	0.00295609		3985.18	-0.00374584		
445.4	0.419785		1035.4	0.15437153	0.15605085	1625.4	0.08987859	0.08793844	2215.4	0.13736318	0.13689868	2805.39	-0.00415853		3395.39	0.00232855		3985.38	-0.00279432		
445.6	0.41911812		1035.6	0.15386662	0.15615628	1625.6	0.09049848	0.08797695	2215.6	0.13814655	0.13697536	2805.59	-0.00377517		3395.59	0.00219108		3985.58	-0.0030363		
445.8	0.4195336		1035.8	0.1534456	0.15626155	1625.8	0.0908836	0.08801538	2215.8	0.13877032	0.13705189	2805.79	-0.0034414		3395.79	0.00197295		3985.78	-0.00316336		
446	0.41953359		1036	0.1520224	0.15636666	1626	0.09045422	0.08805371	2216	0.13935659	0.13712828	2805.99	-0.00343254		3395.99	0.00153713		3985.98	-0.00262003		
446.2	0.42027794		1036.2	0.15190354	0.15647161	1626.2	0.09016414	0.08809195	2216.2	0.14006822	0.13720451	2806.19	-0.00288159		3396.19	0.00133717		3986.18	-0.00175778		
446.4	0.42074225		1036.4	0.15203079	0.1565764	1626.4	0.09075786	0.08813009	2216.4	0.14068335	0.13728061	2806.39	-0.00283843		3396.39	0.00078847		3986.38	-0.00241934		
446.6	0.42063669		1036.6	0.15174346	0.15668104	1626.6	0.09173403	0.08816815	2216.6	0.14117136	0.13735656	2806.59	-0.00238724		3396.59	0.00038763		3986.58	-0.00304443		
446.8	0.42179875		1036.8	0.1521687	0.15678551	1626.8	0.09185909	0.08820611	2216.8	0.14203938	0.13743236	2806.79	-0.00247692		3396.79	0.00037305		3986.78	-0.00277093		
447	0.42279776		1037	0.15297605	0.15688983	1627	0.09227741	0.08824398	2217	0.14228387	0.13750802	2806.99	-0.00220525		3396.99	0.00065639		3986.98	-0.00229461		
447.2	0.42276524		1037.2	0.15284566	0.15699399	1627.2	0.09148192	0.08828177	2217.2	0.14170378	0.13758354	2807.19	-0.00254556		3397.19	0.00058917		3987.18	-0.00294196		
447.4	0.42252814		1037.4	0.15388324	0.157098	1627.4	0.09099777	0.08831946	2217.4	0.14115601	0.13765891	2807.39	-0.00277508		3397.39	0.00164615		3987.38	-0.00233229		
447.6	0.42159826		1037.6	0.15495148	0.15720185	1627.6	0.09033101	0.08835706	2217.6	0.13965883	0.13773414	2807.59	-0.00342116		3397.59	0.00259391		3987.58	-0.00224302		
447.8	0.42186413		1037.8	0.1546801	0.15730554	1627.8	0.08951847	0.08839457	2217.8	0.13840359	0.13780922	2807.79	-0.00388162		3397.79	0.00289948		3987.78	-0.00148096		
448	0.42164639		1038	0.15444055	0.15740907	1628	0.08949623	0.08843198	2218	0.13777576	0.13788416	2807.99	-0.00420454		3397.99	0.00289479		3987.98	-0.00185613		
448.2	0.42154131		1038.2	0.15481501	0.15751245	1628.2	0.08924919	0.08846931	2218.2	0.13758657	0.13795896	2808.19	-0.00384239		3398.19	0.0020986		3988.18	-0.00137523		
448.4	0.42252558		1038.4	0.15456727	0.15761567	1628.4	0.08879552	0.08850655	2218.4	0.13767505	0.13803362	2808.39	-0.0038653		3398.39	0.00167948		3988.38	-0.00036219		
448.6	0.4225212		1038.6	0.15456252	0.15771874	1628.6	0.0892568	0.0885437	2218.6	0.13747934	0.13810813	2808.59	-0.00565303		3398.59	0.00129752		3988.58	-0.00056451		
448.8	0.42370283		1038.8	0.1543172	0.15782165	1628.8	0.08902833	0.08858076	2218.8	0.137706	0.13818251	2808.79	-0.00636744		3398.79	0.00118627		3988.78	0.00002123		
449	0.42420738		1039	0.15444843	0.1579244	1629	0.08973898	0.08861774	2219	0.13807078	0.13825674	2808.99	-0.00635311		3398.99	0.00031122		3988.98	-0.00017226		
449.2	0.42384644		1039.2	0.15518982	0.158027	1629.2	0.08969062	0.08865462	2219.2	0.13827969	0.13833083	2809.19	-0.00630856		3399.19	0.00026015		3989.18	-0.00043826		
449.4	0.42346568		1039.4	0.15523093	0.15812944	1629.4	0.09057227	0.08869141	2219.4	0.13885251	0.13840477	2809.39	-0.00615978		3399.39	-0.00042897		3989.38	0.00038841		
449.6	0.42397119		1039.6	0.15579969	0.15823173	1629.6	0.09103368	0.08872812	2219.6	0.13871322	0.13847858	2809.59	-0.0060608		3399.59	-0.00045197		3989.58	0.00025034		
449.8	0.42529056		1039.8	0.15580807	0.15833387	1629.8	0.09071077	0.08876474	2219.8	0.13803851	0.13855225	2809.79	-0.00581397		3399.79	-0.00042175		3989.78	0.00058537		
450	0.42572245		1040	0.15639351	0.15843585	1630	0.09091695	0.08880127	2220	0.13854931	0.13862577	2809.99	-0.00595263		3399.99	-0.00072589		3989.98	0.00109738		
450.2	0.42597171		1040.2	0.15709305	0.15853768	1630.2	0.09115826	0.08883771	2220.2	0.13945841	0.13869916	2810.19	-0.00578946		3400.19	-0.00034611		3990.18	0.00050551		
450.4	0.42615147		1040.4	0.15817876	0.15863935	1630.4	0.09205931	0.08887406	2220.4	0.14060506	0.1387724	2810.39	-0.00510031		3400.39	0.00010852		3990.38	-0.0002266		
450.6	0.4264622		1040.6	0.15919625	0.15874087	1630.6	0.0926716	0.08891033	2220.6	0.1411457	0.13884551	2810.59	-0.00383831		3400.59	0.00067798		3990.58	0.00020031		
450.8	0.42692805		1040.8	0.16036277	0.15884224	1630.8	0.09287383	0.08894651	2220.8	0.14112428	0.13891848	2810.79	-0.00387064		3400.79	0.00113216		3990.78	0.00115539		
451	0.42634244		1041	0.161371	0.15894345	1631	0.09291764	0.0889826	2221	0.14093405	0.1389913	2810.99	-0.00307329		3400.99	0.00155794		3990.98	0.00189399		
451.2	0.4264577		1041.2	0.16130305	0.15904452	1631.2	0.09185274	0.08901861	2221.2	0.14014834	0.13906399	2811.19	-0.00353262		3401.19	0.00192248		3991.18	0.00117185		
451.4	0.42579203		1041.4	0.16180396	0.15914542	1631.4	0.09176268	0.08905453	2221.4	0.14015023	0.13913654	2811.39	-0.00393434		3401.39	0.00188012		3991.38	0.00100428		
451.6	0.42550469		1041.6	0.16174623	0.15924618	1631.6	0.09099082	0.08909036	2221.6	0.13997407	0.13920896	2811.59	-0.00399673		3401.59	0.00202132		3991.58	0.00013847		
451.8	0.42541813		1041.8	0.16066986	0.15934679	1631.8	0.09047811	0.08912611	2221.8	0.13943759	0.13928123	2811.79	-0.00373531		3401.79	0.00237719		3991.78	-0.00049779		
452	0.42479264		1042	0.1619253	0.15944724	1632	0.09088475	0.08916177	2222	0.14002542	0.13935337	2811.99	-0.00386699		3401.99	0.00277164		3991.98	-0.00114053		
452.2	0.42478351		1042.2	0.16185899	0.15954754	1632.2	0.0905607	0.08919734	2222.2	0.14083604	0.13942537	2812.19	-0.00395685		3402.19	0.00233352		3992.18	-0.00096566		
452.4	0.4248068		1042.4	0.16123506	0.15964769	1632.4	0.09025116	0.08923283	2222.4	0.14169621	0.13949723	2812.39	-0.00458281		3402.39	0.00153402		3992.38	-0.00092824		
452.6	0.42480515		1042.6	0.1616908	0.15974769	1632.6	0.09070333	0.08926824	2222.6	0.14195258	0.13956895	2812.59	-0.00513002		3402.59	0.00061575		3992.58	-0.00121105		
452.8	0.42442679		1042.8	0.16134653	0.15984753	1632.8	0.09003114	0.08930356	2222.8	0.14209671	0.13964054	2812.79	-0.00462776		3402.79	0.00045696		3992.78	-0.00170823		
453	0.42375527		1043	0.16135566	0.15994723	1633	0.09051776	0.08933879	2223	0.14254329	0.13971199	2812.99	-0.00446515		3402.99	-0.00026606		3992.98	-0.00284394		
453.2	0.42368616		1043.2	0.16118076	0.16004678	1633.2	0.09128537	0.08937394	2223.2	0.14296337	0.13978331	2813.19	-0.0053675		3403.19	0.00006031		3993.18	-0.00256323		
453.4	0.42403997		1043.4	0.16037328	0.16014617	1633.4	0.09241674	0.089409	2223.4	0.14290034	0.13985449	2813.39	-0.00486345		3403.39	-0.00005295		3993.38	-0.00246187		
453.6	0.42614657		1043.6	0.16075934	0.16024542	1633.6	0.09219504	0.08944399	2223.6	0.14252473	0.13992553	2813.59	-0.00519003		3403.59	-0.00008307		3993.58	-0.00318088		
453.8	0.42671382		1043.8	0.16081603	0.16034451	1633.8	0.09197124	0.08947888	2223.8	0.14205309	0.13999644	2813.79	-0.00544834		3403.79	0.00055334		3993.78	-0.00314668		
454	0.42698498		1044	0.16073413	0.16044346	1634	0.09228623	0.08951369	2224	0.14234516	0.14006721	2813.99	-0.00499403		3403.99	0.00067186		3993.98	-0.0036609		
454.2	0.42736279		1044.2	0.1613406	0.16054226	1634.2	0.09235932	0.08954842	2224.2	0.14292082	0.14013785	2814.19	-0.00513897		3404.19	0.0007656		3994.18	-0.00359027		
454.4	0.42736238		1044.4	0.16238996	0.1606409	1634.4	0.09241556	0.08958307	2224.4	0.14409122	0.14020836	2814.39	-0.00421618		3404.39	0.00051554		3994.38	-0.00289589		
454.6	0.42757749		1044.6	0.16278917	0.1607394	1634.6	0.09200616	0.08961763	2224.6	0.14412925	0.14027873	2814.59	-0.00441529		3404.59	0.00087351		3994.58	-0.00183268		
454.8	0.42784476		1044.8	0.16304507	0.16083775	1634.8	0.09183215	0.08965211	2224.8	0.1438502	0.14034896	2814.79	-0.00506113		3404.79	0.00078042		3994.78	-0.00155563		
455	0.42751404		1045	0.1633895	0.16093595	1635	0.09203882	0.08968651	2225	0.14326206	0.14041906	2814.99	-0.00468567		3404.99	0.00155162		3994.98	-0.00151294		
455.2	0.42768818		1045.2	0.16310355	0.16103401	1635.2	0.09133308	0.08972082	2225.2	0.14322089	0.14048903	2815.19	-0.00534315		3405.19	0.00217815		3995.18	-0.00260164		
455.4	0.42787965		1045.4	0.16314905	0.16113191	1635.4	0.09223347	0.08975505	2225.4	0.14346049	0.14055886	2815.39	-0.00615051		3405.39	0.00190533		3995.38	-0.00284049		
455.6	0.42687479		1045.6	0.16300359	0.16122967	1635.6	0.09251101	0.0897892	2225.6	0.14324868	0.14062857	2815.59	-0.0061736		3405.59	0.0030297		3995.58	-0.00289597		
455.8	0.42613839		1045.8	0.163595	0.16132728	1635.8	0.09268293	0.08982327	2225.8	0.14353498	0.14069814	2815.79	-0.00576381		3405.79	0.00355119		3995.78	-0.00240929		
456	0.42567257		1046	0.16382374	0.16142474	1636	0.09255985	0.08985725	2226	0.1452494	0.14076757	2815.99	-0.0060586		3405.99	0.00303417		3995.98	-0.0020017		
456.2	0.42553159		1046.2	0.16280546	0.16152206	1636.2	0.09224378	0.08989116	2226.2	0.14530174	0.14083688	2816.19	-0.00647767		3406.19	0.00253785		3996.18	-0.00247837		
456.4	0.42537785		1046.4	0.16231636	0.16161923	1636.4	0.09272991	0.08992498	2226.4	0.14602292	0.14090605	2816.39	-0.00588888		3406.39	0.00179868		3996.38	-0.00223462		
456.6	0.42585935		1046.6	0.16239617	0.16171625	1636.6	0.09298646	0.08995872	2226.6	0.14659508	0.14097509	2816.59	-0.00522073		3406.59	0.00177776		3996.58	-0.00274996		
456.8	0.42564099		1046.8	0.16126622	0.16181312	1636.8	0.09363167	0.08999238	2226.8	0.14728341	0.141044	2816.79	-0.00512696		3406.79	0.00127341		3996.78	-0.0021333		
457	0.42711872		1047	0.161147	0.16190985	1637	0.09433269	0.09002596	2227	0.14890217	0.14111277	2816.99	-0.00523314		3406.99	0.00153379		3996.98	-0.00298586		
457.2	0.42822967		1047.2	0.15963418	0.16200644	1637.2	0.09428699	0.09005946	2227.2	0.14969194	0.14118142	2817.19	-0.00524111		3407.19	0.00135669		3997.18	-0.00246254		
457.4	0.42854478		1047.4	0.15932637	0.16210287	1637.4	0.09367647	0.09009287	2227.4	0.14889901	0.14124993	2817.39	-0.00449337		3407.39	0.00060631		3997.38	-0.00277167		
457.6	0.42952602		1047.6	0.15984407	0.16219916	1637.6	0.09280545	0.09012621	2227.6	0.14853375	0.14131832	2817.59	-0.0040463		3407.59	0.00011253		3997.58	-0.00341598		
457.8	0.42948407		1047.8	0.15970579	0.16229531	1637.8	0.09381438	0.09015947	2227.8	0.14869149	0.14138657	2817.79	-0.0026124		3407.79	-0.00033341		3997.78	-0.00342435		
458	0.43094147		1048	0.16031963	0.16239131	1638	0.09404174	0.09019264	2228	0.14832114	0.1414547	2817.99	-0.00197011		3407.99	-0.00142857		3997.98	-0.00363605		
458.2	0.43119856		1048.2	0.16244647	0.16248717	1638.2	0.0931331	0.09022574	2228.2	0.14887967	0.14152269	2818.19	-0.00238058		3408.19	-0.00112192		3998.18	-0.00362158		
458.4	0.4313262		1048.4	0.16287281	0.16258288	1638.4	0.0924641	0.09025876	2228.4	0.14865258	0.14159056	2818.39	-0.00234432		3408.39	-0.00093414		3998.38	-0.00267247		
458.6	0.43172172		1048.6	0.16345737	0.16267845	1638.6	0.09210439	0.0902917	2228.6	0.14707833	0.14165829	2818.59	-0.00322704		3408.59	-0.00014933		3998.58	-0.00240284		
458.8	0.43092015		1048.8	0.16427279	0.16277387	1638.8	0.09345257	0.09032456	2228.8	0.14689058	0.1417259	2818.79	-0.00271205		3408.79	0.00019753		3998.78	-0.00277355		
459	0.42986175		1049	0.16443451	0.16286915	1639	0.09430814	0.09035734	2229	0.14618097	0.14179338	2818.99	-0.00234353		3408.99	0.00131249		3998.98	-0.00205435		
459.2	0.42946276		1049.2	0.16481355	0.16296428	1639.2	0.09543609	0.09039004	2229.2	0.14637055	0.14186073	2819.19	-0.00239845		3409.19	0.00091954		3999.18	-0.00205915		
459.4	0.42960853		1049.4	0.16506555	0.16305927	1639.4	0.09617083	0.09042266	2229.4	0.14616287	0.14192795	2819.39	-0.00268936		3409.39	0.00134667		3999.38	-0.00128889		
459.6	0.42859029		1049.6	0.16504862	0.16315412	1639.6	0.09611359	0.0904552	2229.6	0.14594272	0.14199504	2819.59	-0.00300286		3409.59	0.00168462		3999.58	-0.00079136		
459.8	0.42859208		1049.8	0.1650495	0.16324883	1639.8	0.09541943	0.09048767	2229.8	0.14620257	0.142062	2819.79	-0.00357073		3409.79	0.00189165		3999.78	-0.00003471		
460	0.42847367		1050	0.16438451	0.16334339	1640	0.09497609	0.09052006	2230	0.14613935	0.14212884	2819.99	-0.00399296		3409.99	0.00091038		3999.98	0.00005781		
460.2	0.42886113		1050.2	0.1641385	0.16343781	1640.2	0.0959557	0.09055237	2230.2	0.14569295	0.14219555	2820.19	-0.00431884		3410.19	0.00052746		4000.18	0.00003193		
460.4	0.429277		1050.4	0.16442299	0.16353208	1640.4	0.0962683	0.0905846	2230.4	0.14508209	0.14226213	2820.39	-0.00411469		3410.39	-0.00030464		4000.38	0.00057458		
460.6	0.43015872		1050.6	0.16361775	0.16362622	1640.6	0.09744871	0.09061675	2230.6	0.1451839	0.14232859	2820.59	-0.00408325		3410.59	-0.00063664		4000.58	0.00075872		
460.8	0.4300226		1050.8	0.16300717	0.16372021	1640.8	0.09792868	0.09064883	2230.8	0.14506617	0.14239492	2820.79	-0.00396781		3410.79	-0.00034521		4000.78	0.00161605		
461	0.43072725		1051	0.16309331	0.16381406	1641	0.0971289	0.09068083	2231	0.14584408	0.14246112	2820.99	-0.00386787		3410.99	0.00006117		4000.98	0.00087494		
461.2	0.43036984		1051.2	0.16222833	0.16390777	1641.2	0.09643014	0.09071276	2231.2	0.14582858	0.1425272	2821.19	-0.0038697		3411.19	-0.00105066		4001.18	0.00096495		
461.4	0.43017282		1051.4	0.16306342	0.16400133	1641.4	0.09635211	0.0907446	2231.4	0.14541811	0.14259315	2821.39	-0.00253993		3411.39	-0.00115972		4001.38	0.0001178		
461.6	0.43093697		1051.6	0.16283728	0.16409476	1641.6	0.09643277	0.09077637	2231.6	0.14576783	0.14265897	2821.59	-0.0017119		3411.59	-0.0009023		4001.58	-0.00036235		
461.8	0.43152789		1051.8	0.16225662	0.16418804	1641.8	0.09681171	0.09080807	2231.8	0.14612951	0.14272467	2821.79	-0.00130039		3411.79	-0.00099629		4001.78	-0.00126542		
462	0.4321817		1052	0.16333166	0.16428119	1642	0.09546475	0.09083969	2232	0.14562335	0.14279024	2821.99	-0.00231009		3411.99	-0.00083747		4001.98	-0.00111625		
462.2	0.43188186		1052.2	0.16416804	0.16437419	1642.2	0.09481403	0.09087123	2232.2	0.14644175	0.14285569	2822.19	-0.00277047		3412.19	0.00025526		4002.18	-0.00156448		
462.4	0.43165074		1052.4	0.1638498	0.16446705	1642.4	0.09512788	0.09090269	2232.4	0.14717587	0.14292102	2822.39	-0.00270957		3412.39	-0.00043828		4002.38	-0.00110281		
462.6	0.43105704		1052.6	0.16412045	0.16455978	1642.6	0.09560966	0.09093408	2232.6	0.14707899	0.14298622	2822.59	-0.00304671		3412.59	0.00059093		4002.58	-0.00110988		
462.8	0.4297463		1052.8	0.16490058	0.16465236	1642.8	0.09520422	0.0909654	2232.8	0.14828063	0.14305129	2822.79	-0.00318618		3412.79	0.00099941		4002.78	-0.00113528		
463	0.42901062		1053	0.16539144	0.1647448	1643	0.09505435	0.09099664	2233	0.14840977	0.14311625	2822.99	-0.00400112		3412.99	0.00131462		4002.98	-0.0010798		
463.2	0.42958585		1053.2	0.16575537	0.16483711	1643.2	0.09467086	0.0910278	2233.2	0.14872103	0.14318107	2823.19	-0.00451279		3413.19	0.0013091		4003.18	-0.00066407		
463.4	0.43015862		1053.4	0.16649193	0.16492927	1643.4	0.09389428	0.09105889	2233.4	0.14830874	0.14324578	2823.39	-0.00512374		3413.39	0.00192476		4003.38	0.00008875		
463.6	0.43012767		1053.6	0.16665723	0.16502129	1643.6	0.09336365	0.09108991	2233.6	0.14833514	0.14331036	2823.59	-0.00509136		3413.59	0.00173555		4003.58	0.00013548		
463.8	0.43074964		1053.8	0.16778218	0.16511318	1643.8	0.09381546	0.09112085	2233.8	0.14821009	0.14337482	2823.79	-0.00539946		3413.79	0.00171976		4003.78	0.00003572		
464	0.43095467		1054	0.16793141	0.16520493	1644	0.09357931	0.09115171	2234	0.14846454	0.14343915	2823.99	-0.00484636		3413.99	0.0006869		4003.98	0.00025715		
464.2	0.43223738		1054.2	0.16742107	0.16529654	1644.2	0.09387596	0.0911825	2234.2	0.14869852	0.14350337	2824.19	-0.00523681		3414.19	0.00090885		4004.18	-0.00011245		
464.4	0.43365035		1054.4	0.16750385	0.16538801	1644.4	0.09445778	0.09121322	2234.4	0.14814912	0.14356746	2824.39	-0.00565483		3414.39	0.00065667		4004.38	0.00067454		
464.6	0.43429537		1054.6	0.16622915	0.16547934	1644.6	0.09608884	0.09124387	2234.6	0.14833426	0.14363142	2824.59	-0.00562963		3414.59	0.00171611		4004.58	0.00045418		
464.8	0.43515513		1054.8	0.16627835	0.16557053	1644.8	0.09692595	0.09127444	2234.8	0.14859223	0.14369527	2824.79	-0.0056236		3414.79	0.00241873		4004.78	0.000307		
465	0.43625249		1055	0.16638882	0.16566159	1645	0.09704559	0.09130493	2235	0.14904982	0.14375899	2824.99	-0.00578931		3414.99	0.00253643		4004.98	-0.000056		
465.2	0.43642316		1055.2	0.16638251	0.16575251	1645.2	0.09721652	0.09133536	2235.2	0.14839327	0.1438226	2825.19	-0.00459293		3415.19	0.00134779		4005.18	-0.00058279		
465.4	0.43759923		1055.4	0.16567899	0.16584329	1645.4	0.09793415	0.09136571	2235.4	0.14798915	0.14388608	2825.39	-0.0032339		3415.39	0.00221073		4005.38	-0.00127616		
465.6	0.4379607		1055.6	0.16529478	0.16593394	1645.6	0.09824198	0.09139598	2235.6	0.14897476	0.14394944	2825.59	-0.00324257		3415.59	0.00157213		4005.58	-0.00096903		
465.8	0.43818368		1055.8	0.1651663	0.16602444	1645.8	0.09847673	0.09142619	2235.8	0.14908527	0.14401268	2825.79	-0.00323135		3415.79	0.00099609		4005.78	-0.00115377		
466	0.4380152		1056	0.16523809	0.16611482	1646	0.09910608	0.09145632	2236	0.14920315	0.1440758	2825.99	-0.00315377		3415.99	0.00087742		4005.98	-0.00112011		
466.2	0.43806907		1056.2	0.16469891	0.16620505	1646.2	0.09945065	0.09148638	2236.2	0.14978927	0.1441388	2826.19	-0.00260616		3416.19	0.00034835		4006.18	-0.00136864		
466.4	0.43777167		1056.4	0.16501187	0.16629515	1646.4	0.09883607	0.09151637	2236.4	0.15048883	0.14420168	2826.39	-0.00207164		3416.39	0.00038027		4006.38	-0.00044681		
466.6	0.438312		1056.6	0.16555085	0.16638511	1646.6	0.09861057	0.09154628	2236.6	0.14998318	0.14426444	2826.59	-0.00211561		3416.59	0.00108919		4006.58	-0.00056732		
466.8	0.43772222		1056.8	0.16648586	0.16647494	1646.8	0.09768509	0.09157613	2236.8	0.15006373	0.14432708	2826.79	-0.00211132		3416.79	0.00037371		4006.78	-0.00127181		
467	0.43708913		1057	0.16705508	0.16656463	1647	0.09791927	0.0916059	2237	0.15044247	0.1443896	2826.99	-0.00204269		3416.99	0.00017404		4006.98	-0.00121181		
467.2	0.43740317		1057.2	0.16717558	0.16665419	1647.2	0.09788353	0.0916356	2237.2	0.15040697	0.144452	2827.19	-0.00157113		3417.19	0.00020834		4007.18	-0.00026862		
467.4	0.43704583		1057.4	0.16760514	0.16674361	1647.4	0.09768363	0.09166523	2237.4	0.15018324	0.14451428	2827.39	-0.00197686		3417.39	0.00081603		4007.38	-0.00054667		
467.6	0.43671984		1057.6	0.16843078	0.16683289	1647.6	0.09751066	0.09169478	2237.6	0.15092003	0.14457644	2827.59	-0.00170041		3417.59	0.00079058		4007.58	-0.0009984		
467.8	0.436469		1057.8	0.16897266	0.16692204	1647.8	0.09780714	0.09172427	2237.8	0.15125393	0.14463849	2827.79	-0.0024446		3417.79	0.00089043		4007.78	-0.00137893		
468	0.43615567		1058	0.16874437	0.16701106	1648	0.09719907	0.09175368	2238	0.15218986	0.14470042	2827.99	-0.00250373		3417.99	0.00085333		4007.98	-0.00127809		
468.2	0.43664941		1058.2	0.16857685	0.16709994	1648.2	0.09768973	0.09178303	2238.2	0.15292705	0.14476223	2828.19	-0.00334677		3418.19	0.00092716		4008.18	-0.00145042		
468.4	0.43672854		1058.4	0.16901189	0.16718869	1648.4	0.09840523	0.0918123	2238.4	0.15307032	0.14482392	2828.39	-0.00368304		3418.39	0.00055884		4008.38	-0.00084298		
468.6	0.43639643		1058.6	0.16873179	0.1672773	1648.6	0.09867169	0.09184151	2238.6	0.15337762	0.14488549	2828.59	-0.00355842		3418.59	0.00104288		4008.58	-0.00111881		
468.8	0.43654566		1058.8	0.16904827	0.16736578	1648.8	0.09904827	0.09187064	2238.8	0.15387916	0.14494695	2828.79	-0.00350342		3418.79	0.00033414		4008.78	-0.00059986		
469	0.43651919		1059	0.16917636	0.16745413	1649	0.09863829	0.0918997	2239	0.15415691	0.14500829	2828.99	-0.00309748		3418.99	-0.00018754		4008.98	0.00003646		
469.2	0.43618247		1059.2	0.16928026	0.16754234	1649.2	0.09885912	0.0919287	2239.2	0.15454524	0.14506951	2829.19	-0.00246769		3419.19	-0.0013116		4009.18	0.00054913		
469.4	0.43628966		1059.4	0.16874654	0.16763042	1649.4	0.09942083	0.09195762	2239.4	0.15558559	0.14513061	2829.39	-0.00236315		3419.39	-0.00125528		4009.38	0.00111121		
469.6	0.43574079		1059.6	0.16882087	0.16771837	1649.6	0.09926544	0.09198648	2239.6	0.15657887	0.1451916	2829.59	-0.00213002		3419.59	-0.00263097		4009.58	0.00210334		
469.8	0.43597386		1059.8	0.16823426	0.16780619	1649.8	0.09965908	0.09201526	2239.8	0.15637794	0.14525248	2829.79	-0.00177988		3419.79	-0.00296084		4009.78	0.00262418		
470	0.43597386		1059.99	0.16823426	0.16789339	1650	0.09965908	0.09204396	2240	0.15637794	0.14531294	2829.99	-0.00177988		3419.98	-0.00296084		4009.98	0.00262418		
470.2	0.43502518		1060.19	0.16846352	0.1678284	1650.2	0.09912969	0.09197881	2240.2	0.15443138	0.14525594	2830.19	-0.00177877		3420.18	-0.00401728		4010.18	0.0034352		
470.4	0.43531083		1060.39	0.16820398	0.16776343	1650.4	0.09828183	0.09191371	2240.4	0.15313609	0.14519896	2830.39	-0.00178033		3420.38	-0.00387896		4010.38	0.00414608		
470.6	0.43482146		1060.59	0.16743064	0.16769849	1650.6	0.09703514	0.09184866	2240.6	0.15166996	0.145142	2830.59	-0.0017767		3420.58	-0.00459044		4010.58	0.00383446		
470.8	0.433736		1060.79	0.16692126	0.16763358	1650.8	0.09598214	0.09178365	2240.8	0.1508145	0.14508507	2830.79	-0.00092108		3420.78	-0.00456507		4010.78	0.00388753		
471	0.43299131		1060.99	0.1666277	0.16756869	1651	0.09564257	0.09171869	2241	0.1492109	0.14502816	2830.99	-0.00046776		3420.98	-0.00471465		4010.98	0.00434295		
471.2	0.43248013		1061.19	0.1663667	0.16750383	1651.2	0.09433205	0.09165377	2241.2	0.14770673	0.14497128	2831.19	-0.00072492		3421.18	-0.00448292		4011.18	0.00466856		
471.4	0.43175964		1061.39	0.16579259	0.16743899	1651.4	0.09344392	0.0915889	2241.4	0.14639902	0.14491441	2831.39	-0.00076695		3421.38	-0.00511273		4011.38	0.00522817		
471.6	0.43140949		1061.59	0.16586705	0.16737418	1651.6	0.09265851	0.09152408	2241.6	0.1454747	0.14485757	2831.59	0.00001762		3421.58	-0.00514241		4011.58	0.00602131		
471.8	0.43125193		1061.79	0.16618932	0.16730939	1651.8	0.0917627	0.0914593	2241.8	0.1450901	0.14480075	2831.79	0.00008299		3421.78	-0.00505981		4011.78	0.00647574		
472	0.43107641		1061.99	0.16580603	0.16724463	1652	0.09052709	0.09139457	2242	0.1449384	0.14474395	2831.99	0.00016306		3421.98	-0.00508757		4011.98	0.00734586		
472.2	0.43080023		1062.19	0.1654388	0.16717989	1652.2	0.08962755	0.09132988	2242.2	0.14445655	0.14468717	2832.19	0.00041754		3422.18	-0.00481609		4012.18	0.0076784		
472.4	0.43092571		1062.39	0.16424435	0.16711517	1652.4	0.08921213	0.09126524	2242.4	0.14316351	0.14463042	2832.39	0.00062901		3422.38	-0.00425894		4012.38	0.008067		
472.6	0.43110656		1062.59	0.16451168	0.16705049	1652.6	0.08924612	0.09120065	2242.6	0.14190058	0.14457369	2832.59	0.00132		3422.58	-0.00346567		4012.58	0.00795709		
472.8	0.43112404		1062.79	0.16459527	0.16698582	1652.8	0.08997528	0.0911361	2242.8	0.14125815	0.14451698	2832.79	0.00129025		3422.78	-0.0034747		4012.78	0.00764089		
473	0.4311237		1062.99	0.16518181	0.16692119	1653	0.09042468	0.09107159	2243	0.14088544	0.14446029	2832.99	0.0013384		3422.98	-0.00380881		4012.98	0.00821345		
473.2	0.43185986		1063.19	0.16527983	0.16685657	1653.2	0.09016819	0.09100713	2243.2	0.14181633	0.14440362	2833.19	0.00170452		3423.18	-0.00395515		4013.18	0.00877331		
473.4	0.43088804		1063.39	0.16527391	0.16679199	1653.4	0.08922884	0.09094272	2243.4	0.14160949	0.14434698	2833.39	0.00085747		3423.38	-0.00425615		4013.38	0.00837643		
473.6	0.43104153		1063.59	0.16573801	0.16672742	1653.6	0.08848708	0.09087835	2243.6	0.14105266	0.14429036	2833.59	0.00119331		3423.58	-0.00402808		4013.58	0.00818965		
473.8	0.43104239		1063.79	0.16587536	0.16666289	1653.8	0.08898003	0.09081403	2243.8	0.14085246	0.14423376	2833.79	0.00055624		3423.78	-0.00409693		4013.78	0.00838637		
474	0.42988394		1063.99	0.16640515	0.16659837	1654	0.0892951	0.09074976	2244	0.13976752	0.14417719	2833.99	0.00047135		3423.98	-0.0037604		4013.98	0.00833259		
474.2	0.42933809		1064.19	0.16602553	0.16653388	1654.2	0.08890935	0.09068553	2244.2	0.13953914	0.14412063	2834.19	0.00113525		3424.18	-0.00354113		4014.18	0.00881024		
474.4	0.42894411		1064.39	0.16553472	0.16646942	1654.4	0.08797184	0.09062134	2244.4	0.13971845	0.1440641	2834.39	0.00119347		3424.38	-0.00234077		4014.38	0.00852038		
474.6	0.42696011		1064.59	0.16466937	0.16640498	1654.6	0.08745274	0.0905572	2244.6	0.13942291	0.14400759	2834.59	0.00121818		3424.58	-0.00254274		4014.58	0.00787991		
474.8	0.42546813		1064.79	0.16440849	0.16634057	1654.8	0.08795141	0.09049311	2244.8	0.1389025	0.14395111	2834.79	0.00178542		3424.78	-0.00174144		4014.78	0.00761591		
475	0.42487751		1064.99	0.1644947	0.16627618	1655	0.08822396	0.09042906	2245	0.13844163	0.14389464	2834.99	0.00091803		3424.98	-0.00113479		4014.98	0.00755027		
475.2	0.42415234		1065.19	0.16531462	0.16621182	1655.2	0.08697005	0.09036506	2245.2	0.13794907	0.1438382	2835.19	-0.00010253		3425.18	-0.00086948		4015.18	0.00736713		
475.4	0.42380261		1065.39	0.16527121	0.16614748	1655.4	0.08641236	0.0903011	2245.4	0.13817009	0.14378178	2835.39	0.00028873		3425.38	-0.00191767		4015.38	0.00765523		
475.6	0.42378016		1065.59	0.1657411	0.16608317	1655.6	0.08591902	0.09023719	2245.6	0.13846467	0.14372538	2835.59	0.00061938		3425.58	-0.00172806		4015.58	0.00806351		
475.8	0.42390995		1065.79	0.16540019	0.16601888	1655.8	0.08494911	0.09017332	2245.8	0.13939616	0.143669	2835.79	-0.0002462		3425.78	-0.00148606		4015.78	0.00853281		
476	0.42351969		1065.99	0.16367884	0.16595462	1656	0.08426742	0.0901095	2246	0.13976406	0.14361265	2835.99	-0.00020429		3425.98	-0.00206481		4015.98	0.00854665		
476.2	0.42391346		1066.19	0.16250223	0.16589038	1656.2	0.0839693	0.09004572	2246.2	0.13912017	0.14355631	2836.19	-0.0003337		3426.18	-0.00232744		4016.18	0.00868787		
476.4	0.42444796		1066.39	0.16104718	0.16582616	1656.4	0.08382578	0.08998199	2246.4	0.13897859	0.1435	2836.39	-0.00122836		3426.38	-0.00209127		4016.38	0.00796455		
476.6	0.42424238		1066.59	0.16099413	0.16576197	1656.6	0.08484193	0.0899183	2246.6	0.13983296	0.14344372	2836.59	-0.00146577		3426.58	-0.00158194		4016.58	0.00770136		
476.8	0.42445412		1066.79	0.16017186	0.16569781	1656.8	0.08610887	0.08985466	2246.8	0.13878361	0.14338745	2836.79	-0.0016983		3426.78	-0.00136262		4016.78	0.00785641		
477	0.42504939		1066.99	0.16003844	0.16563367	1657	0.08600683	0.08979106	2247	0.13929019	0.14333121	2836.99	-0.00155331		3426.98	-0.00142993		4016.98	0.00682494		
477.2	0.42541774		1067.19	0.16064138	0.16556956	1657.2	0.08587504	0.08972751	2247.2	0.13872369	0.14327498	2837.19	-0.00140647		3427.18	-0.00129646		4017.18	0.00621428		
477.4	0.42472892		1067.39	0.16089012	0.16550547	1657.4	0.08548803	0.089664	2247.4	0.13865211	0.14321878	2837.39	-0.00124735		3427.38	-0.00181781		4017.38	0.0058089		
477.6	0.42480848		1067.59	0.16108167	0.1654414	1657.6	0.08529536	0.08960054	2247.6	0.13769768	0.14316261	2837.59	-0.00115228		3427.58	-0.00242967		4017.58	0.00552586		
477.8	0.42324099		1067.79	0.16112171	0.16537736	1657.8	0.08527808	0.08953712	2247.8	0.13759885	0.14310645	2837.79	-0.00124217		3427.78	-0.00368004		4017.78	0.00462249		
478	0.42209627		1067.99	0.16043078	0.16531335	1658	0.0852203	0.08947375	2248	0.13723961	0.14305032	2837.99	-0.001324		3427.98	-0.00455604		4017.98	0.00452384		
478.2	0.42089203		1068.19	0.16076286	0.16524936	1658.2	0.08494324	0.08941043	2248.2	0.13696131	0.1429942	2838.19	-0.00076256		3428.18	-0.00470959		4018.18	0.00537914		
478.4	0.41940633		1068.39	0.16119498	0.16518539	1658.4	0.08455134	0.08934714	2248.4	0.13593112	0.14293811	2838.39	-0.00099319		3428.38	-0.004687		4018.38	0.0057121		
478.6	0.41877567		1068.59	0.16096346	0.16512145	1658.6	0.08474133	0.08928391	2248.6	0.13512931	0.14288205	2838.59	-0.00024889		3428.58	-0.00481671		4018.58	0.00531193		
478.8	0.41792526		1068.79	0.16140346	0.16505753	1658.8	0.08509148	0.08922071	2248.8	0.13484137	0.142826	2838.79	0.00042256		3428.78	-0.00459028		4018.78	0.00413526		
479	0.41712462		1068.99	0.16253484	0.16499364	1659	0.08468911	0.08915756	2249	0.13517259	0.14276998	2838.99	-0.00087821		3428.98	-0.00432661		4018.98	0.00375512		
479.2	0.41635856		1069.19	0.16279105	0.16492978	1659.2	0.08364792	0.08909446	2249.2	0.13516192	0.14271398	2839.19	-0.00038335		3429.18	-0.0046232		4019.18	0.00419724		
479.4	0.41592753		1069.39	0.16246364	0.16486593	1659.4	0.08373546	0.0890314	2249.4	0.13564863	0.142658	2839.39	0.00037189		3429.38	-0.00448085		4019.38	0.00455081		
479.6	0.414911		1069.59	0.16194907	0.16480212	1659.6	0.0832389	0.08896839	2249.6	0.13584751	0.14260204	2839.59	0.00031194		3429.58	-0.00492277		4019.58	0.00539083		
479.8	0.41470426		1069.79	0.16135952	0.16473832	1659.8	0.08331694	0.08890542	2249.8	0.13687635	0.1425461	2839.79	0.00107425		3429.78	-0.00476898		4019.78	0.00510475		
480	0.41517695		1069.99	0.16026289	0.16467456	1660	0.08396405	0.08884249	2250	0.13703003	0.14249019	2839.99	0.00124619		3429.98	-0.00412264		4019.98	0.00510705		
480.2	0.41514581		1070.19	0.1599068	0.16461081	1660.2	0.08413901	0.08877961	2250.2	0.1373501	0.1424343	2840.19	0.00053637		3430.18	-0.00376514		4020.18	0.00519902		
480.4	0.41488109		1070.39	0.15917273	0.1645471	1660.4	0.08449708	0.08871678	2250.4	0.1376426	0.14237843	2840.39	-0.00048717		3430.38	-0.00295331		4020.38	0.00429184		
480.6	0.41489172		1070.59	0.15949116	0.1644834	1660.6	0.08532573	0.08865399	2250.6	0.13738788	0.14232258	2840.59	-0.00035257		3430.58	-0.00179821		4020.58	0.00498931		
480.8	0.41569561		1070.79	0.15911602	0.16441973	1660.8	0.0866594	0.08859124	2250.8	0.13622176	0.14226675	2840.79	-0.00025101		3430.78	-0.00183854		4020.78	0.00456961		
481	0.41550479		1070.99	0.15906541	0.16435609	1661	0.08649206	0.08852854	2251	0.13651664	0.14221095	2840.99	0.00010492		3430.98	-0.00294569		4020.98	0.00384036		
481.2	0.41492247		1071.19	0.1598945	0.16429247	1661.2	0.08674407	0.08846588	2251.2	0.13594686	0.14215516	2841.19	0.0006001		3431.18	-0.0033045		4021.18	0.00401867		
481.4	0.41412285		1071.39	0.15996609	0.16422887	1661.4	0.08710756	0.08840326	2251.4	0.13646219	0.1420994	2841.39	0.00126386		3431.38	-0.00425367		4021.38	0.00377729		
481.6	0.41359287		1071.59	0.1602918	0.1641653	1661.6	0.08658416	0.0883407	2251.6	0.1356497	0.14204366	2841.59	0.00077224		3431.58	-0.00487653		4021.58	0.00435787		
481.8	0.41307686		1071.79	0.1602179	0.16410176	1661.8	0.08586946	0.08827817	2251.8	0.13497185	0.14198795	2841.79	0.00044845		3431.78	-0.00543452		4021.78	0.00484177		
482	0.41293455		1071.99	0.16016062	0.16403823	1662	0.08597618	0.08821569	2252	0.13429368	0.14193225	2841.99	-0.00117821		3431.98	-0.00625121		4021.98	0.00521794		
482.2	0.41285098		1072.19	0.16090251	0.16397474	1662.2	0.08609608	0.08815325	2252.2	0.13404888	0.14187658	2842.19	-0.00115473		3432.18	-0.00661204		4022.18	0.00573058		
482.4	0.41238804		1072.39	0.16039191	0.16391127	1662.4	0.08578547	0.08809086	2252.4	0.13358099	0.14182093	2842.39	-0.00120347		3432.38	-0.00692988		4022.38	0.00487736		
482.6	0.41227724		1072.59	0.15964737	0.16384782	1662.6	0.08575668	0.08802851	2252.6	0.13367341	0.1417653	2842.59	-0.00147292		3432.58	-0.0069939		4022.58	0.00440822		
482.8	0.41167826		1072.79	0.15978616	0.16378439	1662.8	0.08570019	0.08796621	2252.8	0.13461409	0.14170969	2842.79	-0.00252662		3432.78	-0.0068557		4022.78	0.0042763		
483	0.41149515		1072.99	0.15956954	0.163721	1663	0.08430336	0.08790395	2253	0.13460882	0.1416541	2842.99	-0.00442639		3432.98	-0.00686481		4022.98	0.00471407		
483.2	0.41070691		1073.19	0.15847803	0.16365762	1663.2	0.08309338	0.08784173	2253.2	0.13507146	0.14159854	2843.19	-0.00408784		3433.18	-0.00654265		4023.18	0.00585024		
483.4	0.41027134		1073.39	0.15901608	0.16359427	1663.4	0.08265788	0.08777956	2253.4	0.13455018	0.141543	2843.39	-0.00457774		3433.38	-0.00654897		4023.38	0.00571079		
483.6	0.40972951		1073.59	0.1585208	0.16353095	1663.6	0.08175827	0.08771743	2253.6	0.13540109	0.14148748	2843.59	-0.00507992		3433.58	-0.00653688		4023.58	0.00572638		
483.8	0.41007062		1073.79	0.15856993	0.16346765	1663.8	0.08164154	0.08765535	2253.8	0.13558236	0.14143198	2843.79	-0.00493012		3433.78	-0.00569885		4023.78	0.00492689		
484	0.41018859		1073.99	0.15804069	0.16340437	1664	0.08096389	0.08759331	2254	0.13579681	0.1413765	2843.99	-0.0056158		3433.98	-0.00444361		4023.98	0.00607193		
484.2	0.4099643		1074.19	0.15842063	0.16334112	1664.2	0.08009144	0.08753131	2254.2	0.13613371	0.14132105	2844.19	-0.00588177		3434.18	-0.00472022		4024.18	0.00570972		
484.4	0.41069088		1074.39	0.15883673	0.16327789	1664.4	0.07963848	0.08746936	2254.4	0.13581381	0.14126561	2844.39	-0.00621659		3434.38	-0.00379645		4024.38	0.00601684		
484.6	0.41047868		1074.59	0.15882963	0.16321469	1664.6	0.08022055	0.08740745	2254.6	0.13501481	0.1412102	2844.59	-0.00629098		3434.58	-0.0037073		4024.58	0.00665081		
484.8	0.40946001		1074.79	0.1583801	0.16315151	1664.8	0.0812961	0.08734558	2254.8	0.13484413	0.14115481	2844.79	-0.0053163		3434.78	-0.00381629		4024.78	0.00644573		
485	0.40838932		1074.99	0.15902104	0.16308836	1665	0.08079403	0.08728376	2255	0.13480976	0.14109944	2844.99	-0.00489414		3434.98	-0.0038081		4024.98	0.00669233		
485.2	0.40825193		1075.19	0.16008564	0.16302523	1665.2	0.08140416	0.08722199	2255.2	0.13503414	0.1410441	2845.19	-0.00430177		3435.18	-0.00339155		4025.18	0.00702383		
485.4	0.40794821		1075.39	0.16079737	0.16296212	1665.4	0.08117289	0.08716025	2255.4	0.13575237	0.14098877	2845.39	-0.00399003		3435.38	-0.00417477		4025.38	0.00674201		
485.6	0.40693112		1075.59	0.16101074	0.16289904	1665.6	0.08106597	0.08709856	2255.6	0.13559502	0.14093347	2845.59	-0.00421319		3435.58	-0.00414239		4025.58	0.00752286		
485.8	0.40692464		1075.79	0.16096674	0.16283599	1665.8	0.08100922	0.08703692	2255.8	0.13464677	0.14087819	2845.79	-0.00395271		3435.78	-0.00455119		4025.78	0.00697298		
486	0.40612409		1075.99	0.16064528	0.16277296	1666	0.08241634	0.08697531	2256	0.13433954	0.14082293	2845.99	-0.00436333		3435.98	-0.00518283		4025.98	0.0061474		
486.2	0.40520924		1076.19	0.16093679	0.16270995	1666.2	0.0828611	0.08691376	2256.2	0.13428111	0.14076769	2846.19	-0.00346982		3436.18	-0.00509666		4026.18	0.00497034		
486.4	0.40423927		1076.39	0.15945928	0.16264697	1666.4	0.08361356	0.08685224	2256.4	0.13466866	0.14071247	2846.39	-0.00357092		3436.38	-0.0053708		4026.38	0.00519636		
486.6	0.40420279		1076.59	0.15938029	0.16258401	1666.6	0.08358434	0.08679077	2256.6	0.13483567	0.14065728	2846.59	-0.00369853		3436.58	-0.00461681		4026.58	0.00599754		
486.8	0.40425814		1076.79	0.15889457	0.16252108	1666.8	0.08457459	0.08672934	2256.8	0.135011	0.1406021	2846.79	-0.00356211		3436.78	-0.00419661		4026.78	0.00569382		
487	0.4041151		1076.99	0.1580721	0.16245817	1667	0.08433078	0.08666796	2257	0.13450726	0.14054695	2846.99	-0.00383362		3436.98	-0.00482799		4026.98	0.00539487		
487.2	0.40391949		1077.19	0.15713971	0.16239528	1667.2	0.08399867	0.08660661	2257.2	0.1346041	0.14049182	2847.19	-0.00381887		3437.18	-0.00459721		4027.18	0.00510219		
487.4	0.40379657		1077.39	0.15696227	0.16233242	1667.4	0.08392226	0.08654532	2257.4	0.13439417	0.14043672	2847.39	-0.00336937		3437.38	-0.00528359		4027.38	0.00436745		
487.6	0.40309355		1077.59	0.15675322	0.16226958	1667.6	0.08363924	0.08648406	2257.6	0.13539147	0.14038163	2847.59	-0.00337159		3437.58	-0.00481946		4027.58	0.00352362		
487.8	0.40368088		1077.79	0.15674298	0.16220677	1667.8	0.08260319	0.08642285	2257.8	0.13434944	0.14032656	2847.79	-0.00337291		3437.78	-0.00581355		4027.78	0.00334837		
488	0.40439231		1077.99	0.15651724	0.16214398	1668	0.08202405	0.08636168	2258	0.13481488	0.14027152	2847.99	-0.00270206		3437.98	-0.00606429		4027.98	0.00389981		
488.2	0.40448784		1078.19	0.15664192	0.16208122	1668.2	0.08155501	0.08630056	2258.2	0.13493446	0.1402165	2848.19	-0.0025881		3438.18	-0.0064016		4028.18	0.00333219		
488.4	0.40411853		1078.39	0.15652394	0.16201848	1668.4	0.08165858	0.08623948	2258.4	0.13482713	0.1401615	2848.39	-0.00287943		3438.38	-0.00631638		4028.38	0.00286148		
488.6	0.40393224		1078.59	0.15639914	0.16195576	1668.6	0.0816714	0.08617844	2258.6	0.13436449	0.14010652	2848.59	-0.00295817		3438.58	-0.00695887		4028.58	0.00248679		
488.8	0.40434896		1078.79	0.15622094	0.16189307	1668.8	0.08042421	0.08611744	2258.8	0.13485673	0.14005156	2848.79	-0.00224042		3438.78	-0.00666886		4028.78	0.0023484		
489	0.40510526		1078.99	0.1569248	0.16183041	1669	0.08039649	0.08605649	2259	0.13534937	0.13999663	2848.99	-0.00364589		3438.98	-0.00740261		4028.98	0.00188854		
489.2	0.40507724		1079.19	0.15733501	0.16176777	1669.2	0.08086502	0.08599558	2259.2	0.13585465	0.13994171	2849.19	-0.00300409		3439.18	-0.00780441		4029.18	0.00201371		
489.4	0.40397909		1079.39	0.15793291	0.16170515	1669.4	0.08052227	0.08593472	2259.4	0.13620421	0.13988682	2849.39	-0.00303639		3439.38	-0.00923215		4029.38	0.00073763		
489.6	0.4033654		1079.59	0.15779418	0.16164255	1669.6	0.08071007	0.0858739	2259.6	0.13537717	0.13983195	2849.59	-0.0029368		3439.58	-0.00873267		4029.58	0.00074381		
489.8	0.40443609		1079.79	0.15835421	0.16157998	1669.8	0.08028849	0.08581312	2259.8	0.1355306	0.1397771	2849.79	-0.00232734		3439.78	-0.00883115		4029.78	0.00045359		
490	0.40319122		1079.99	0.15848231	0.16151744	1670	0.08093072	0.08575238	2260	0.13506846	0.13972227	2849.99	-0.00241969		3439.98	-0.00859526		4029.98	0.00121275		
490.2	0.40298093		1080.19	0.15869924	0.16145492	1670.2	0.08019163	0.08569169	2260.2	0.13528014	0.13966747	2850.19	-0.00194018		3440.18	-0.00899797		4030.18	0.00157583		
490.4	0.40308407		1080.39	0.1574009	0.16139242	1670.4	0.08035362	0.08563104	2260.4	0.13497644	0.13961268	2850.39	-0.00174551		3440.38	-0.00813598		4030.38	0.00305534		
490.6	0.40276147		1080.59	0.15726994	0.16132995	1670.6	0.08050775	0.08557043	2260.6	0.13406995	0.13955792	2850.59	-0.00172926		3440.58	-0.00726957		4030.58	0.00325496		
490.8	0.40256434		1080.79	0.15587246	0.1612675	1670.8	0.08135252	0.08550987	2260.8	0.13294163	0.13950318	2850.79	-0.00244177		3440.78	-0.00724234		4030.78	0.00296747		
491	0.40218914		1080.99	0.15536015	0.16120508	1671	0.08077592	0.08544934	2261	0.13214763	0.13944846	2850.99	-0.00234367		3440.98	-0.00690536		4030.98	0.00364334		
491.2	0.40129459		1081.19	0.15464114	0.16114268	1671.2	0.0801201	0.08538886	2261.2	0.13276101	0.13939376	2851.19	-0.00239345		3441.18	-0.00565051		4031.18	0.00345267		
491.4	0.40011502		1081.39	0.15494005	0.1610803	1671.4	0.08043264	0.08532843	2261.4	0.13303781	0.13933908	2851.39	-0.00249617		3441.38	-0.00553344		4031.38	0.0032427		
491.6	0.39915146		1081.59	0.15538137	0.16101795	1671.6	0.08021578	0.08526804	2261.6	0.13316977	0.13928442	2851.59	-0.00300447		3441.58	-0.004102		4031.58	0.00366394		
491.8	0.39926115		1081.79	0.15438438	0.16095562	1671.8	0.07988768	0.08520769	2261.8	0.13250797	0.13922979	2851.79	-0.00296729		3441.78	-0.00451959		4031.78	0.00391356		
492	0.39859303		1081.99	0.15426319	0.16089332	1672	0.08059732	0.08514738	2262	0.13340658	0.13917518	2851.99	-0.00198497		3441.98	-0.00475534		4031.98	0.00418468		
492.2	0.39796569		1082.19	0.15412757	0.16083104	1672.2	0.08103286	0.08508711	2262.2	0.13372858	0.13912058	2852.19	-0.00245328		3442.18	-0.00459278		4032.18	0.00453336		
492.4	0.39848894		1082.39	0.15440361	0.16076878	1672.4	0.08158989	0.08502689	2262.4	0.13355665	0.13906601	2852.39	-0.002152		3442.38	-0.00543477		4032.38	0.00463743		
492.6	0.39863288		1082.59	0.15437582	0.16070655	1672.6	0.08175251	0.08496671	2262.6	0.13323914	0.13901146	2852.59	-0.00264848		3442.58	-0.00629072		4032.58	0.00444946		
492.8	0.39929777		1082.79	0.15398411	0.16064434	1672.8	0.08207987	0.08490657	2262.8	0.13310383	0.13895694	2852.79	-0.00213759		3442.78	-0.00691045		4032.78	0.00482435		
493	0.39914567		1082.99	0.15472322	0.16058216	1673	0.08292006	0.08484648	2263	0.13375649	0.13890243	2852.99	-0.00186647		3442.98	-0.00799474		4032.98	0.00366199		
493.2	0.39857557		1083.19	0.15496417	0.16052	1673.2	0.08320759	0.08478643	2263.2	0.1334331	0.13884795	2853.19	-0.00094958		3443.18	-0.00857384		4033.18	0.00403445		
493.4	0.39878978		1083.39	0.15603515	0.16045787	1673.4	0.08327818	0.08472642	2263.4	0.13266941	0.13879348	2853.39	-0.00146718		3443.38	-0.00973739		4033.38	0.00348394		
493.6	0.39982944		1083.59	0.15660168	0.16039575	1673.6	0.08236608	0.08466645	2263.6	0.13217789	0.13873904	2853.59	-0.00044607		3443.58	-0.00931769		4033.58	0.00442363		
493.8	0.40026521		1083.79	0.15683856	0.16033367	1673.8	0.08245655	0.08460652	2263.8	0.13259535	0.13868462	2853.79	-0.00024203		3443.78	-0.0106143		4033.78	0.00416368		
494	0.39983203		1083.99	0.15709928	0.1602716	1674	0.08226391	0.08454664	2264	0.13274944	0.13863022	2853.99	-0.00027337		3443.98	-0.011278		4033.98	0.00517248		
494.2	0.40041515		1084.19	0.15654208	0.16020957	1674.2	0.08115693	0.0844868	2264.2	0.13337905	0.13857584	2854.19	-0.00002106		3444.18	-0.01079818		4034.18	0.00516339		
494.4	0.40001592		1084.39	0.15578665	0.16014755	1674.4	0.08016236	0.084427	2264.4	0.13335035	0.13852149	2854.39	-0.00093983		3444.38	-0.01003626		4034.38	0.00432493		
494.6	0.40009335		1084.59	0.15515192	0.16008556	1674.6	0.07937333	0.08436725	2264.6	0.13300567	0.13846715	2854.59	-0.00175425		3444.58	-0.0101144		4034.58	0.00362273		
494.8	0.39961192		1084.79	0.15443898	0.16002359	1674.8	0.07844352	0.08430754	2264.8	0.13318051	0.13841284	2854.79	-0.00221914		3444.78	-0.00967354		4034.78	0.00405111		
495	0.39845052		1084.99	0.15407393	0.15996165	1675	0.07882448	0.08424787	2265	0.13437108	0.13835854	2854.99	-0.00218177		3444.98	-0.00780143		4034.98	0.00362164		
495.2	0.39738323		1085.19	0.15390562	0.15989973	1675.2	0.07878572	0.08418824	2265.2	0.13482225	0.13830427	2855.19	-0.00303126		3445.18	-0.00714417		4035.18	0.00226585		
495.4	0.39701365		1085.39	0.15380731	0.15983784	1675.4	0.07848686	0.08412865	2265.4	0.13437938	0.13825002	2855.39	-0.00363443		3445.38	-0.00688386		4035.38	0.00281758		
495.6	0.39633781		1085.59	0.15358358	0.15977597	1675.6	0.07832716	0.08406911	2265.6	0.13495467	0.13819579	2855.59	-0.00297874		3445.58	-0.00518955		4035.58	0.00356698		
495.8	0.39597329		1085.79	0.15269422	0.15971412	1675.8	0.07860953	0.08400961	2265.8	0.1342813	0.13814159	2855.79	-0.00329021		3445.78	-0.005595		4035.78	0.00279492		
496	0.39562335		1085.99	0.15319539	0.1596523	1676	0.07988853	0.08395015	2266	0.13480846	0.1380874	2855.99	-0.00338412		3445.98	-0.00586686		4035.98	0.00317645		
496.2	0.39583363		1086.19	0.15278924	0.1595905	1676.2	0.07992686	0.08389073	2266.2	0.13366083	0.13803323	2856.19	-0.00384006		3446.18	-0.00554352		4036.18	0.00310506		
496.4	0.39605168		1086.39	0.15326061	0.15952872	1676.4	0.0801484	0.08383135	2266.4	0.13225492	0.13797909	2856.39	-0.00315499		3446.38	-0.00596519		4036.38	0.00268097		
496.6	0.39589925		1086.59	0.15229615	0.15946697	1676.6	0.08034283	0.08377202	2266.6	0.13187625	0.13792497	2856.59	-0.00286884		3446.58	-0.00574412		4036.58	0.00257213		
496.8	0.39652259		1086.79	0.15242123	0.15940524	1676.8	0.08095896	0.08371273	2266.8	0.13134935	0.13787087	2856.79	-0.00221559		3446.78	-0.006468		4036.78	0.00359007		
497	0.39516236		1086.99	0.15280905	0.15934354	1677	0.08162182	0.08365348	2267	0.13116305	0.13781679	2856.99	-0.00236714		3446.98	-0.00583507		4036.98	0.00367819		
497.2	0.39451583		1087.19	0.15346957	0.15928186	1677.2	0.08229686	0.08359427	2267.2	0.1298217	0.13776273	2857.19	-0.00218326		3447.18	-0.00543693		4037.18	0.00459351		
497.4	0.39502616		1087.39	0.15421753	0.1592202	1677.4	0.0823648	0.0835351	2267.4	0.12877914	0.13770869	2857.39	-0.00149499		3447.38	-0.00602104		4037.38	0.00450146		
497.6	0.39649433		1087.59	0.15437882	0.15915857	1677.6	0.0823194	0.08347598	2267.6	0.12926736	0.13765467	2857.59	-0.00032431		3447.58	-0.00613269		4037.58	0.00459416		
497.8	0.39600185		1087.79	0.15411295	0.15909696	1677.8	0.08318218	0.0834169	2267.8	0.12960503	0.13760068	2857.79	-0.00145069		3447.78	-0.00666017		4037.78	0.00384656		
498	0.39593968		1087.99	0.15437042	0.15903538	1678	0.08242743	0.08335786	2268	0.12953946	0.1375467	2857.99	-0.00141775		3447.98	-0.00633142		4037.98	0.00437803		
498.2	0.3958688		1088.19	0.15419331	0.15897382	1678.2	0.08204053	0.08329886	2268.2	0.13011059	0.13749275	2858.19	-0.00204212		3448.18	-0.00625579		4038.18	0.00332712		
498.4	0.39596341		1088.39	0.15422642	0.15891228	1678.4	0.0815374	0.0832399	2268.4	0.13051369	0.13743882	2858.39	-0.00299976		3448.38	-0.00753028		4038.38	0.00297678		
498.6	0.3958945		1088.59	0.15390279	0.15885077	1678.6	0.08164534	0.08318099	2268.6	0.13038146	0.13738491	2858.59	-0.0033688		3448.58	-0.00794332		4038.58	0.00331529		
498.8	0.39515106		1088.79	0.15395004	0.15878928	1678.8	0.08141697	0.08312211	2268.8	0.1311539	0.13733102	2858.79	-0.00459958		3448.78	-0.00805738		4038.78	0.00347686		
499	0.39488203		1088.99	0.15410892	0.15872782	1679	0.08150042	0.08306328	2269	0.13122252	0.13727715	2858.99	-0.00527628		3448.98	-0.00802605		4038.98	0.00229733		
499.2	0.39552402		1089.19	0.15443336	0.15866638	1679.2	0.0809318	0.08300449	2269.2	0.13015131	0.1372233	2859.19	-0.00577389		3449.18	-0.00891158		4039.18	0.00181403		
499.4	0.39579911		1089.39	0.15427208	0.15860496	1679.4	0.07962375	0.08294574	2269.4	0.13070958	0.13716948	2859.39	-0.00570812		3449.38	-0.00934633		4039.38	0.00304744		
499.6	0.39551074		1089.59	0.15391123	0.15854356	1679.6	0.07940667	0.08288704	2269.6	0.13154564	0.13711567	2859.59	-0.0053991		3449.58	-0.01007372		4039.58	0.00241504		
499.8	0.3950886		1089.79	0.15379993	0.15848219	1679.8	0.07883121	0.08282837	2269.8	0.13099679	0.13706189	2859.79	-0.00613422		3449.78	-0.01081647		4039.78	0.00229814		
500	0.39438564		1089.99	0.15386318	0.15842085	1680	0.07824733	0.08276975	2270	0.13123434	0.13700812	2859.99	-0.00675249		3449.98	-0.01098875		4039.98	0.00179132		
500.2	0.39336996		1090.19	0.1533256	0.15835953	1680.2	0.07746862	0.08271117	2270.2	0.13090686	0.13695438	2860.19	-0.00630354		3450.18	-0.01108613		4040.18	0.0015552		
500.4	0.39255333		1090.39	0.15287342	0.15829823	1680.4	0.07759538	0.08265262	2270.4	0.13158401	0.13690066	2860.39	-0.00586695		3450.38	-0.01093047		4040.38	0.00217824		
500.6	0.39184418		1090.59	0.15172302	0.15823695	1680.6	0.0771958	0.08259413	2270.6	0.13234973	0.13684696	2860.59	-0.00488639		3450.58	-0.01046946		4040.58	0.00251225		
500.8	0.39106555		1090.79	0.15198099	0.1581757	1680.8	0.07762971	0.08253567	2270.8	0.13232377	0.13679328	2860.79	-0.00415417		3450.78	-0.01036216		4040.78	0.00326144		
501	0.38936774		1090.99	0.15168431	0.15811447	1681	0.07772246	0.08247725	2271	0.13277209	0.13673963	2860.99	-0.00332354		3450.98	-0.00904534		4040.98	0.00271856		
501.2	0.38927523		1091.19	0.15121823	0.15805327	1681.2	0.07744048	0.08241888	2271.2	0.13318843	0.13668599	2861.19	-0.00154637		3451.18	-0.00788156		4041.18	0.00199886		
501.4	0.38992985		1091.39	0.15043163	0.15799209	1681.4	0.07723898	0.08236054	2271.4	0.132937	0.13663238	2861.39	-0.00102473		3451.38	-0.00799308		4041.38	0.00144664		
501.6	0.38954933		1091.59	0.15089007	0.15793093	1681.6	0.07778039	0.08230225	2271.6	0.13332022	0.13657878	2861.59	-0.00068354		3451.58	-0.0073422		4041.58	0.00137054		
501.8	0.38836242		1091.79	0.15095183	0.1578698	1681.8	0.07836052	0.082244	2271.8	0.13305187	0.13652521	2861.79	-0.00129064		3451.78	-0.00670328		4041.78	0.00080395		
502	0.38852266		1091.99	0.15075096	0.15780869	1682	0.07817823	0.08218579	2272	0.13263043	0.13647166	2861.99	-0.00055648		3451.98	-0.00604248		4041.98	0.00135757		
502.2	0.38769874		1092.19	0.15169186	0.15774761	1682.2	0.07829442	0.08212762	2272.2	0.13359698	0.13641812	2862.19	-0.00063654		3452.18	-0.00584981		4042.18	0.00090005		
502.4	0.38754578		1092.39	0.15093389	0.15768654	1682.4	0.07835941	0.08206949	2272.4	0.13302492	0.13636461	2862.39	-0.00106988		3452.38	-0.0052548		4042.38	0.00094635		
502.6	0.38741032		1092.59	0.15135071	0.15762551	1682.6	0.07813543	0.0820114	2272.6	0.13269062	0.13631112	2862.59	-0.00128468		3452.58	-0.00518754		4042.58	0.00107855		
502.8	0.38766286		1092.79	0.15141798	0.15756449	1682.8	0.07783792	0.08195336	2272.8	0.13199315	0.13625766	2862.79	-0.00179085		3452.78	-0.00524495		4042.78	0.00078288		
503	0.38853928		1092.99	0.15159161	0.1575035	1683	0.07757593	0.08189535	2273	0.13140048	0.13620421	2862.99	-0.00128088		3452.98	-0.0052799		4042.98	0.00138862		
503.2	0.38927289		1093.19	0.15146742	0.15744253	1683.2	0.07793588	0.08183739	2273.2	0.13088645	0.13615078	2863.19	-0.00172597		3453.18	-0.00478331		4043.18	0.00243878		
503.4	0.3898133		1093.39	0.15199797	0.15738159	1683.4	0.07745626	0.08177947	2273.4	0.13128703	0.13609738	2863.39	-0.00192021		3453.38	-0.00520612		4043.38	0.00358709		
503.6	0.39006932		1093.59	0.15276724	0.15732067	1683.6	0.0777642	0.08172159	2273.6	0.1307515	0.13604399	2863.59	-0.00219263		3453.58	-0.00553773		4043.58	0.00354508		
503.8	0.38965147		1093.79	0.15333622	0.15725977	1683.8	0.0777902	0.08166375	2273.8	0.13069426	0.13599063	2863.79	-0.00364956		3453.78	-0.00526916		4043.78	0.00430865		
504	0.38963833		1093.99	0.15327502	0.1571989	1684	0.07778717	0.08160595	2274	0.13064611	0.13593729	2863.99	-0.00475044		3453.98	-0.00582511		4043.98	0.00431787		
504.2	0.38970675		1094.19	0.15279995	0.15713805	1684.2	0.07817326	0.08154819	2274.2	0.13112543	0.13588396	2864.19	-0.00413424		3454.18	-0.00655911		4044.18	0.00576139		
504.4	0.3898434		1094.39	0.15310544	0.15707722	1684.4	0.07881961	0.08149047	2274.4	0.13147917	0.13583066	2864.39	-0.00424805		3454.38	-0.00700771		4044.38	0.00621672		
504.6	0.39052083		1094.59	0.15323309	0.15701642	1684.6	0.07894524	0.08143279	2274.6	0.13149497	0.13577738	2864.59	-0.00336337		3454.58	-0.00805246		4044.58	0.00592801		
504.8	0.39039329		1094.79	0.15372605	0.15695564	1684.8	0.07966044	0.08137516	2274.8	0.13118722	0.13572412	2864.79	-0.00312144		3454.78	-0.00893446		4044.78	0.00606041		
505	0.39014251		1094.99	0.15344692	0.15689489	1685	0.07900387	0.08131756	2275	0.13170404	0.13567089	2864.99	-0.00375299		3454.98	-0.00931746		4044.98	0.00560063		
505.2	0.39070195		1095.19	0.15395344	0.15683416	1685.2	0.07832422	0.08126001	2275.2	0.13219875	0.13561767	2865.19	-0.00343653		3455.18	-0.00895427		4045.18	0.00543204		
505.4	0.39042956		1095.39	0.15418936	0.15677345	1685.4	0.07790043	0.08120249	2275.4	0.13194147	0.13556447	2865.39	-0.00405622		3455.38	-0.00956347		4045.38	0.00501842		
505.6	0.38942983		1095.59	0.15405952	0.15671276	1685.6	0.07873677	0.08114502	2275.6	0.13183279	0.1355113	2865.59	-0.00433668		3455.58	-0.00983159		4045.58	0.00496692		
505.8	0.3891621		1095.79	0.15417553	0.1566521	1685.8	0.0790339	0.08108759	2275.8	0.13142188	0.13545814	2865.79	-0.00455944		3455.78	-0.00951396		4045.78	0.00377528		
506	0.38826869		1095.99	0.15314597	0.15659146	1686	0.07805638	0.0810302	2276	0.13039614	0.13540501	2865.99	-0.00399518		3455.98	-0.00902768		4045.98	0.00359976		
506.2	0.38685111		1096.19	0.15273606	0.15653085	1686.2	0.07691097	0.08097285	2276.2	0.13019227	0.1353519	2866.19	-0.00372625		3456.18	-0.00901719		4046.18	0.00221366		
506.4	0.3870027		1096.39	0.15139735	0.15647026	1686.4	0.07656493	0.08091554	2276.4	0.12972457	0.1352988	2866.39	-0.00428546		3456.38	-0.00888588		4046.38	0.00168796		
506.6	0.3871607		1096.59	0.15161374	0.15640969	1686.6	0.07546818	0.08085827	2276.6	0.12920344	0.13524573	2866.59	-0.00357648		3456.58	-0.00911387		4046.58	0.00213633		
506.8	0.38646224		1096.79	0.15019649	0.15634915	1686.8	0.07562932	0.08080104	2276.8	0.12840605	0.13519268	2866.79	-0.00404336		3456.78	-0.00836919		4046.78	0.0025914		
507	0.3870398		1096.99	0.150393	0.15628863	1687	0.07540453	0.08074385	2277	0.12799189	0.13513965	2866.99	-0.00428918		3456.98	-0.00790479		4046.98	0.00353643		
507.2	0.38673337		1097.19	0.15003315	0.15622813	1687.2	0.0756366	0.0806867	2277.2	0.12708604	0.13508664	2867.19	-0.00450954		3457.18	-0.00710771		4047.18	0.00354079		
507.4	0.38712692		1097.39	0.14990682	0.15616766	1687.4	0.07591891	0.08062959	2277.4	0.12712804	0.13503366	2867.39	-0.00433511		3457.38	-0.00767285		4047.38	0.00343214		
507.6	0.38721406		1097.59	0.15003333	0.15610721	1687.6	0.07620661	0.08057252	2277.6	0.12729341	0.13498069	2867.59	-0.00423184		3457.58	-0.00795454		4047.58	0.0034443		
507.8	0.38633199		1097.79	0.14920675	0.15604678	1687.8	0.07598977	0.0805155	2277.8	0.12784986	0.13492774	2867.79	-0.00431658		3457.78	-0.00905154		4047.78	0.00405845		
508	0.38698474		1097.99	0.14846555	0.15598638	1688	0.07594938	0.08045851	2278	0.12808201	0.13487482	2867.99	-0.00372126		3457.98	-0.0095273		4047.98	0.00484649		
508.2	0.38661991		1098.19	0.14788561	0.155926	1688.2	0.07641018	0.08040156	2278.2	0.12785213	0.13482191	2868.19	-0.00359691		3458.18	-0.00976575		4048.18	0.00510489		
508.4	0.38709324		1098.39	0.14861772	0.15586564	1688.4	0.07724272	0.08034466	2278.4	0.12887093	0.13476903	2868.39	-0.00266598		3458.38	-0.01014535		4048.38	0.00471107		
508.6	0.38776177		1098.59	0.14909279	0.15580531	1688.6	0.07727425	0.08028779	2278.6	0.12916914	0.13471616	2868.59	-0.0024369		3458.58	-0.01092184		4048.58	0.00429718		
508.8	0.38771303		1098.79	0.14988457	0.155745	1688.8	0.07640269	0.08023097	2278.8	0.12988201	0.13466332	2868.79	-0.00221584		3458.78	-0.01018547		4048.78	0.00418966		
509	0.38785068		1098.99	0.14990847	0.15568471	1689	0.07602376	0.08017418	2279	0.13114796	0.1346105	2868.99	-0.00237868		3458.98	-0.01045028		4048.98	0.00440527		
509.2	0.3879684		1099.19	0.15016446	0.15562445	1689.2	0.07610204	0.08011744	2279.2	0.13193876	0.1345577	2869.19	-0.00232955		3459.18	-0.01050679		4049.18	0.00359632		
509.4	0.38772637		1099.39	0.14989087	0.15556421	1689.4	0.07699155	0.08006073	2279.4	0.13271259	0.13450492	2869.39	-0.00355721		3459.38	-0.00944414		4049.38	0.00273724		
509.6	0.38745826		1099.59	0.1500075	0.15550399	1689.6	0.07783994	0.08000407	2279.6	0.13261202	0.13445216	2869.59	-0.00384931		3459.58	-0.00900079		4049.58	0.00218416		
509.8	0.38688549		1099.79	0.1506618	0.1554438	1689.8	0.07718945	0.07994744	2279.8	0.13247188	0.13439942	2869.79	-0.00375897		3459.78	-0.00873785		4049.78	0.00108703		
510	0.38599686		1099.99	0.14976456	0.15538363	1690	0.07602415	0.07989086	2280	0.13283107	0.1343467	2869.99	-0.00389819		3459.98	-0.00835603		4049.98	0.00097882		
510.2	0.38536485		1100.19	0.14984225	0.15532348	1690.2	0.0761288	0.07983431	2280.2	0.13403153	0.134294	2870.19	-0.00342805		3460.18	-0.00813102		4050.18	0.00083021		
510.4	0.38516882		1100.39	0.15037507	0.15526336	1690.4	0.07564053	0.07977781	2280.4	0.1341122	0.13424133	2870.39	-0.00457336		3460.38	-0.00795048		4050.38	0.00115912		
510.6	0.38481042		1100.59	0.14993011	0.15520326	1690.6	0.07525556	0.07972134	2280.6	0.1334068	0.13418867	2870.59	-0.00465904		3460.58	-0.0074872		4050.58	0.00144634		
510.8	0.38363856		1100.79	0.14955856	0.15514318	1690.8	0.0759651	0.07966492	2280.8	0.13263684	0.13413603	2870.79	-0.0050237		3460.78	-0.00789377		4050.78	0.00206279		
511	0.38386909		1100.99	0.14987207	0.15508312	1691	0.07585621	0.07960853	2281	0.13251113	0.13408342	2870.99	-0.00569562		3460.98	-0.0084769		4050.98	0.00237197		
511.2	0.38303846		1101.19	0.14892209	0.15502309	1691.2	0.07603592	0.07955219	2281.2	0.1319563	0.13403082	2871.19	-0.00471884		3461.18	-0.00864759		4051.18	0.00167638		
511.4	0.38312485		1101.39	0.14917524	0.15496309	1691.4	0.07700879	0.07949588	2281.4	0.13247289	0.13397825	2871.39	-0.0048217		3461.38	-0.00950583		4051.38	0.00151092		
511.6	0.38218665		1101.59	0.14940854	0.1549031	1691.6	0.07725737	0.07943962	2281.6	0.13234103	0.1339257	2871.59	-0.00460816		3461.58	-0.00963652		4051.58	0.00194343		
511.8	0.38171135		1101.79	0.1493037	0.15484314	1691.8	0.07636597	0.07938339	2281.8	0.13132159	0.13387316	2871.79	-0.00466893		3461.78	-0.0097386		4051.78	0.00213255		
512	0.38196452		1101.99	0.14962254	0.1547832	1692	0.07625967	0.07932721	2282	0.13034235	0.13382065	2871.99	-0.0050374		3461.98	-0.00949757		4051.98	0.00203084		
512.2	0.38206984		1102.19	0.15022946	0.15472329	1692.2	0.07618178	0.07927106	2282.2	0.12974186	0.13376816	2872.19	-0.00573164		3462.18	-0.00911891		4052.18	0.00163935		
512.4	0.38262039		1102.39	0.15117738	0.1546634	1692.4	0.07546068	0.07921496	2282.4	0.13050757	0.13371569	2872.39	-0.0054362		3462.38	-0.00984311		4052.38	0.00133951		
512.6	0.38188123		1102.59	0.15129573	0.15460353	1692.6	0.07495715	0.07915889	2282.6	0.13025439	0.13366324	2872.59	-0.00567669		3462.58	-0.00983505		4052.58	0.00083478		
512.8	0.38205327		1102.79	0.15109719	0.15454369	1692.8	0.07473675	0.07910286	2282.8	0.13068497	0.13361081	2872.79	-0.00591579		3462.78	-0.00939383		4052.78	0.00101728		
513	0.38208855		1102.99	0.15175727	0.15448386	1693	0.07575882	0.07904688	2283	0.13032519	0.1335584	2872.99	-0.0061509		3462.98	-0.00995163		4052.98	0.00114558		
513.2	0.38219345		1103.19	0.15192512	0.15442407	1693.2	0.07562331	0.07899093	2283.2	0.12924936	0.13350601	2873.19	-0.00649365		3463.18	-0.01009604		4053.18	0.00097298		
513.4	0.38185009		1103.39	0.1522753	0.15436429	1693.4	0.07585445	0.07893502	2283.4	0.12908428	0.13345364	2873.39	-0.00675141		3463.38	-0.00849611		4053.38	0.00120832		
513.6	0.38111234		1103.59	0.15252263	0.15430454	1693.6	0.07549774	0.07887915	2283.6	0.12895625	0.1334013	2873.59	-0.00633018		3463.58	-0.00863149		4053.58	0.00127022		
513.8	0.38019239		1103.79	0.15206635	0.15424481	1693.8	0.07470915	0.07882332	2283.8	0.12886296	0.13334897	2873.79	-0.00549006		3463.78	-0.00886693		4053.78	0.0009861		
514	0.38095287		1103.99	0.15145659	0.1541851	1694	0.07477105	0.07876754	2284	0.12919853	0.13329666	2873.99	-0.00527064		3463.98	-0.00881485		4053.98	0.00067752		
514.2	0.38145678		1104.19	0.15133887	0.15412542	1694.2	0.07516589	0.07871179	2284.2	0.12891935	0.13324438	2874.19	-0.00433981		3464.18	-0.00901647		4054.18	0.00145885		
514.4	0.38128946		1104.39	0.15129096	0.15406576	1694.4	0.07461833	0.07865608	2284.4	0.12824711	0.13319211	2874.39	-0.00390485		3464.38	-0.00966014		4054.38	0.00159789		
514.6	0.38079834		1104.59	0.14960499	0.15400612	1694.6	0.07543622	0.0786004	2284.6	0.12810136	0.13313987	2874.59	-0.00330698		3464.58	-0.00956375		4054.58	0.00096792		
514.8	0.38043575		1104.79	0.14997392	0.15394651	1694.8	0.07499829	0.07854477	2284.8	0.1287252	0.13308764	2874.79	-0.00280767		3464.78	-0.00991455		4054.78	0.00144697		
515	0.38089997		1104.99	0.14941258	0.15388692	1695	0.07515609	0.07848918	2285	0.12919737	0.13303544	2874.99	-0.00233602		3464.98	-0.00970367		4054.98	0.00102346		
515.2	0.38103627		1105.19	0.14895165	0.15382735	1695.2	0.07445167	0.07843363	2285.2	0.12946226	0.13298325	2875.19	-0.00150785		3465.18	-0.01032965		4055.18	0.00045589		
515.4	0.38192253		1105.39	0.14853633	0.15376781	1695.4	0.07422111	0.07837812	2285.4	0.13036665	0.13293109	2875.39	-0.00191291		3465.38	-0.01058343		4055.38	0.00050206		
515.6	0.38185962		1105.59	0.14833223	0.15370829	1695.6	0.07388112	0.07832264	2285.6	0.13007701	0.13287895	2875.59	-0.00211796		3465.58	-0.01025102		4055.58	0.00100643		
515.8	0.38273275		1105.79	0.14853983	0.15364879	1695.8	0.0726822	0.07826721	2285.8	0.12998529	0.13282683	2875.79	-0.00232469		3465.78	-0.00978993		4055.78	0.00049991		
516	0.38315254		1105.99	0.14827613	0.15358931	1696	0.07261331	0.07821181	2286	0.12984305	0.13277473	2875.99	-0.00220723		3465.98	-0.00967861		4055.98	0.00043023		
516.2	0.3824949		1106.19	0.14846658	0.15352986	1696.2	0.07248764	0.07815646	2286.2	0.13052435	0.13272264	2876.19	-0.00289764		3466.18	-0.00983098		4056.18	0.00012212		
516.4	0.38155366		1106.39	0.14802955	0.15347043	1696.4	0.07209608	0.07810114	2286.4	0.13146156	0.13267058	2876.39	-0.00276691		3466.38	-0.01027877		4056.38	0.00064632		
516.6	0.38060524		1106.59	0.14798637	0.15341103	1696.6	0.07257404	0.07804586	2286.6	0.13130573	0.13261854	2876.59	-0.00251965		3466.58	-0.00989253		4056.58	0.00074533		
516.8	0.3805292		1106.79	0.14872708	0.15335164	1696.8	0.07244801	0.07799062	2286.8	0.13162243	0.13256652	2876.79	-0.0033607		3466.78	-0.01041187		4056.78	0.00125982		
517	0.3793683		1106.99	0.14975143	0.15329228	1697	0.07252648	0.07793542	2287	0.13061524	0.13251452	2876.99	-0.00338032		3466.98	-0.01109358		4056.98	0.00163373		
517.2	0.37853972		1107.19	0.15059989	0.15323295	1697.2	0.07271503	0.07788026	2287.2	0.1290764	0.13246254	2877.19	-0.00409461		3467.18	-0.01149897		4057.18	0.00266913		
517.4	0.37783381		1107.39	0.15103145	0.15317363	1697.4	0.07280974	0.07782514	2287.4	0.12965335	0.13241059	2877.39	-0.00437314		3467.38	-0.01054679		4057.38	0.00296035		
517.6	0.37749851		1107.59	0.15183967	0.15311434	1697.6	0.07230842	0.07777006	2287.6	0.12985365	0.13235865	2877.59	-0.00471546		3467.58	-0.01049568		4057.58	0.00299219		
517.8	0.37776526		1107.79	0.15239299	0.15305507	1697.8	0.07230728	0.07771501	2287.8	0.12859467	0.13230673	2877.79	-0.0041473		3467.78	-0.01079388		4057.78	0.00276482		
518	0.37843113		1107.99	0.15217673	0.15299583	1698	0.07290965	0.07766001	2288	0.12855396	0.13225483	2877.99	-0.00394572		3467.98	-0.01104417		4057.98	0.00277162		
518.2	0.37784984		1108.19	0.15194219	0.1529366	1698.2	0.07339057	0.07760504	2288.2	0.12777852	0.13220296	2878.19	-0.00321207		3468.18	-0.01108747		4058.18	0.00371883		
518.4	0.37741927		1108.39	0.15240222	0.1528774	1698.4	0.07285952	0.07755012	2288.4	0.127849	0.1321511	2878.39	-0.00310438		3468.38	-0.01109736		4058.38	0.0038592		
518.6	0.37742069		1108.59	0.15190336	0.15281823	1698.6	0.0723067	0.07749523	2288.6	0.12728856	0.13209926	2878.59	-0.00415821		3468.58	-0.01023231		4058.58	0.00276185		
518.8	0.37822474		1108.79	0.15299173	0.15275907	1698.8	0.07159907	0.07744038	2288.8	0.12760675	0.13204745	2878.79	-0.00407126		3468.78	-0.01019858		4058.78	0.00263952		
519	0.37994322		1108.99	0.15203855	0.15269994	1699	0.0716474	0.07738557	2289	0.12762323	0.13199565	2878.99	-0.00368407		3468.98	-0.01023858		4058.98	0.00175576		
519.2	0.38035973		1109.19	0.15153369	0.15264083	1699.2	0.07130421	0.0773308	2289.2	0.12808901	0.13194387	2879.19	-0.00372587		3469.18	-0.01080379		4059.18	0.00143244		
519.4	0.38162389		1109.39	0.15099487	0.15258175	1699.4	0.0718667	0.07727606	2289.4	0.12795346	0.13189212	2879.39	-0.00421301		3469.38	-0.01046929		4059.38	0.00087775		
519.6	0.38214365		1109.59	0.15132781	0.15252269	1699.6	0.07215209	0.07722137	2289.6	0.12791261	0.13184038	2879.59	-0.00456829		3469.58	-0.01016632		4059.58	0.00063389		
519.8	0.38301991		1109.79	0.15071663	0.15246365	1699.8	0.07176401	0.07716672	2289.8	0.12886028	0.13178867	2879.79	-0.00463413		3469.78	-0.00972168		4059.78	0.00003712		
520	0.38286095		1109.99	0.14992649	0.15240463	1700	0.07236315	0.0771121	2290	0.12912582	0.13173697	2879.99	-0.0046385		3469.98	-0.0099794		4059.98	-0.0002623		
520.2	0.38219961		1110.19	0.14932683	0.15234564	1700.2	0.07236045	0.07705752	2290.2	0.12966264	0.1316853	2880.19	-0.00510177		3470.18	-0.01053209		4060.18	-0.00021693		
520.4	0.3816448		1110.39	0.14893699	0.15228667	1700.4	0.07255417	0.07700298	2290.4	0.12974568	0.13163365	2880.39	-0.00521156		3470.38	-0.01111794		4060.38	-0.00027312		
520.6	0.38083568		1110.59	0.14964929	0.15222772	1700.6	0.07232408	0.07694848	2290.6	0.12969765	0.13158201	2880.59	-0.00577783		3470.58	-0.01142941		4060.58	-0.00117899		
520.8	0.38048071		1110.79	0.1500524	0.15216879	1700.8	0.07248672	0.07689402	2290.8	0.12972011	0.1315304	2880.79	-0.00657633		3470.78	-0.0115457		4060.78	-0.00051766		
521	0.38016668		1110.99	0.15003848	0.15210989	1701	0.07371733	0.0768396	2291	0.12916603	0.13147881	2880.99	-0.00717246		3470.98	-0.01093665		4060.98	0.00027961		
521.2	0.37980936		1111.19	0.15045129	0.15205101	1701.2	0.07404198	0.07678521	2291.2	0.12881963	0.13142723	2881.19	-0.0066261		3471.18	-0.01043884		4061.18	0.00150648		
521.4	0.37980634		1111.39	0.15048543	0.15199216	1701.4	0.07437203	0.07673086	2291.4	0.12858395	0.13137568	2881.39	-0.00638767		3471.38	-0.00964427		4061.38	0.00230568		
521.6	0.37924858		1111.59	0.15073123	0.15193332	1701.6	0.07480741	0.07667656	2291.6	0.12839047	0.13132415	2881.59	-0.0064725		3471.58	-0.00915573		4061.58	0.00313871		
521.8	0.37973515		1111.79	0.15057705	0.15187451	1701.8	0.07562201	0.07662229	2291.8	0.12764529	0.13127264	2881.79	-0.00553694		3471.78	-0.00981473		4061.78	0.00366955		
522	0.37946713		1111.99	0.15040098	0.15181572	1702	0.0761991	0.07656805	2292	0.12759438	0.13122114	2881.99	-0.00479614		3471.98	-0.00942457		4061.98	0.00458062		
522.2	0.37935548		1112.19	0.15061533	0.15175696	1702.2	0.07583936	0.07651386	2292.2	0.12651529	0.13116967	2882.19	-0.00473589		3472.18	-0.00950725		4062.18	0.0052928		
522.4	0.37926793		1112.39	0.15100862	0.15169821	1702.4	0.07525855	0.07645971	2292.4	0.12640885	0.13111822	2882.39	-0.00502042		3472.38	-0.00944958		4062.38	0.00569157		
522.6	0.37968201		1112.59	0.15033629	0.15163949	1702.6	0.07518202	0.07640559	2292.6	0.12685921	0.13106679	2882.59	-0.00512298		3472.58	-0.00963465		4062.58	0.00489042		
522.8	0.38009031		1112.79	0.15075755	0.1515808	1702.8	0.07522603	0.07635151	2292.8	0.12704305	0.13101538	2882.79	-0.00468196		3472.78	-0.01031927		4062.78	0.00472626		
523	0.38120978		1112.99	0.15125157	0.15152212	1703	0.07563358	0.07629747	2293	0.12737861	0.13096399	2882.99	-0.00386261		3472.98	-0.0110731		4062.98	0.00465925		
523.2	0.38094502		1113.19	0.15120396	0.15146347	1703.2	0.0752111	0.07624347	2293.2	0.12732748	0.13091262	2883.19	-0.00397056		3473.18	-0.01022369		4063.18	0.00423943		
523.4	0.38219921		1113.39	0.15076682	0.15140484	1703.4	0.07502353	0.07618951	2293.4	0.12762397	0.13086127	2883.39	-0.00467951		3473.38	-0.00949918		4063.38	0.00356913		
523.6	0.38183346		1113.59	0.15090915	0.15134623	1703.6	0.07462161	0.07613558	2293.6	0.12848959	0.13080994	2883.59	-0.00552804		3473.58	-0.00972268		4063.58	0.00310429		
523.8	0.38144899		1113.79	0.15062683	0.15128765	1703.8	0.07455515	0.0760817	2293.8	0.12848746	0.13075862	2883.79	-0.00541687		3473.78	-0.00902415		4063.78	0.00162479		
524	0.38086772		1113.99	0.15020345	0.15122909	1704	0.0739711	0.07602785	2294	0.12864239	0.13070733	2883.99	-0.00517692		3473.98	-0.00920551		4063.98	0.00146838		
524.2	0.37938254		1114.19	0.1503131	0.15117055	1704.2	0.07336447	0.07597404	2294.2	0.12931067	0.13065606	2884.19	-0.00598793		3474.18	-0.00955602		4064.18	0.00075711		
524.4	0.37794629		1114.39	0.15145226	0.15111203	1704.4	0.07394441	0.07592027	2294.4	0.12930599	0.13060481	2884.39	-0.00595039		3474.38	-0.00976367		4064.38	-0.00043585		
524.6	0.37728893		1114.59	0.15078724	0.15105354	1704.6	0.07389053	0.07586653	2294.6	0.13001471	0.13055358	2884.59	-0.00689256		3474.58	-0.00955588		4064.58	-0.00079643		
524.8	0.37725359		1114.79	0.15058146	0.15099507	1704.8	0.07483585	0.07581284	2294.8	0.13029085	0.13050237	2884.79	-0.00737711		3474.78	-0.00854582		4064.78	-0.00114595		
525	0.37688452		1114.99	0.15014428	0.15093662	1705	0.07488596	0.07575918	2295	0.12962275	0.13045118	2884.99	-0.00701389		3474.98	-0.00821158		4064.98	-0.00063029		
525.2	0.37596726		1115.19	0.14985125	0.1508782	1705.2	0.07433048	0.07570556	2295.2	0.1285161	0.13040001	2885.19	-0.0060702		3475.18	-0.00812758		4065.18	-0.0001746		
525.4	0.37556299		1115.39	0.14944551	0.15081979	1705.4	0.0753463	0.07565197	2295.4	0.12795961	0.13034886	2885.39	-0.00653771		3475.38	-0.00806147		4065.38	-0.00002653		
525.6	0.37495476		1115.59	0.14912356	0.15076141	1705.6	0.07534509	0.07559843	2295.6	0.12788179	0.13029774	2885.59	-0.00670825		3475.58	-0.00869166		4065.58	0.0003601		
525.8	0.37509487		1115.79	0.14874812	0.15070306	1705.8	0.07563307	0.07554492	2295.8	0.12697773	0.13024663	2885.79	-0.00612872		3475.78	-0.00926722		4065.78	0.00047263		
526	0.37458905		1115.99	0.14749057	0.15064472	1706	0.0746344	0.07549145	2296	0.12637441	0.13019554	2885.99	-0.00564706		3475.98	-0.00877965		4065.98	0.00125292		
526.2	0.37334541		1116.19	0.14620413	0.15058641	1706.2	0.07489953	0.07543802	2296.2	0.12626326	0.13014447	2886.19	-0.00535183		3476.18	-0.01017816		4066.18	0.00133407		
526.4	0.37297043		1116.39	0.14582796	0.15052812	1706.4	0.07471905	0.07538463	2296.4	0.12669421	0.13009342	2886.39	-0.00572894		3476.38	-0.01059089		4066.38	0.00207291		
526.6	0.37297824		1116.59	0.14439617	0.15046985	1706.6	0.07400203	0.07533127	2296.6	0.12706084	0.13004239	2886.59	-0.00513693		3476.58	-0.01098446		4066.58	0.00275212		
526.8	0.37288254		1116.79	0.1448637	0.15041161	1706.8	0.07347759	0.07527796	2296.8	0.12698387	0.12999138	2886.79	-0.00466661		3476.78	-0.01121263		4066.78	0.00323312		
527	0.37302677		1116.99	0.14455652	0.15035338	1707	0.07396761	0.07522468	2297	0.12716612	0.12994039	2886.99	-0.00417814		3476.98	-0.00992837		4066.98	0.00324466		
527.2	0.37271609		1117.19	0.14441228	0.15029518	1707.2	0.07316919	0.07517144	2297.2	0.12735233	0.12988942	2887.19	-0.00500798		3477.18	-0.00902244		4067.18	0.00236525		
527.4	0.37250406		1117.39	0.14408681	0.15023701	1707.4	0.07332857	0.07511823	2297.4	0.12727504	0.12983847	2887.39	-0.0058564		3477.38	-0.00930376		4067.38	0.00191073		
527.6	0.3718951		1117.59	0.14467193	0.15017885	1707.6	0.07347765	0.07506506	2297.6	0.12766518	0.12978754	2887.59	-0.00572201		3477.58	-0.00941274		4067.58	0.00249608		
527.8	0.37137684		1117.79	0.14512845	0.15012072	1707.8	0.07286246	0.07501194	2297.8	0.12785245	0.12973663	2887.79	-0.00504946		3477.78	-0.00863344		4067.78	0.00219873		
528	0.37152909		1117.99	0.14490466	0.15006261	1708	0.07332746	0.07495884	2298	0.12881727	0.12968574	2887.99	-0.00529911		3477.98	-0.00953813		4067.98	0.00237267		
528.2	0.37113853		1118.19	0.14536507	0.15000452	1708.2	0.07410801	0.07490579	2298.2	0.12885336	0.12963487	2888.19	-0.00567143		3478.18	-0.00937214		4068.18	0.00172446		
528.4	0.37164368		1118.39	0.14520009	0.14994646	1708.4	0.07456395	0.07485277	2298.4	0.12877262	0.12958402	2888.39	-0.00552217		3478.38	-0.0090363		4068.38	0.0016472		
528.6	0.37135351		1118.59	0.14468765	0.14988842	1708.6	0.07422123	0.07479979	2298.6	0.12920017	0.12953319	2888.59	-0.00633148		3478.58	-0.00925678		4068.58	0.00092433		
528.8	0.37235244		1118.79	0.14521703	0.1498304	1708.8	0.07405474	0.07474685	2298.8	0.12934467	0.12948238	2888.79	-0.00636874		3478.78	-0.00866601		4068.78	0.00066391		
529	0.37283319		1118.99	0.14491486	0.1497724	1709	0.07440105	0.07469395	2299	0.12883534	0.12943159	2888.99	-0.00665512		3478.98	-0.00884004		4068.98	0.00153535		
529.2	0.37301711		1119.19	0.14504996	0.14971443	1709.2	0.07414072	0.07464108	2299.2	0.12858821	0.12938082	2889.19	-0.00685141		3479.18	-0.0089657		4069.18	0.00194676		
529.4	0.3734685		1119.39	0.14488587	0.14965647	1709.4	0.07390708	0.07458825	2299.4	0.12866088	0.12933007	2889.39	-0.00723904		3479.38	-0.00920743		4069.38	0.00208004		
529.6	0.37343005		1119.59	0.14556979	0.14959854	1709.6	0.07329266	0.07453546	2299.6	0.12823657	0.12927934	2889.59	-0.00768876		3479.58	-0.0099182		4069.58	0.00241894		
529.8	0.37374649		1119.79	0.14598183	0.14954064	1709.8	0.07328549	0.07448271	2299.8	0.12734789	0.12922863	2889.79	-0.00721606		3479.78	-0.00967907		4069.78	0.00324742		
530	0.37322371		1119.99	0.14533532	0.14948275	1710	0.07287386	0.07442999	2300	0.12763703	0.12917794	2889.99	-0.00648462		3479.98	-0.01049162		4069.98	0.00307951		
530.2	0.37203183		1120.19	0.14572041	0.14942489	1710.2	0.07429514	0.07437731	2300.2	0.1277067	0.12912727	2890.19	-0.00597627		3480.18	-0.01135287		4070.18	0.00332893		
530.4	0.3719295		1120.39	0.14634492	0.14936705	1710.4	0.07397924	0.07432467	2300.4	0.12700971	0.12907662	2890.39	-0.00660888		3480.38	-0.01068919		4070.38	0.00366307		
530.6	0.3715073		1120.59	0.14645004	0.14930923	1710.6	0.07411959	0.07427206	2300.6	0.1272424	0.12902599	2890.59	-0.0058296		3480.58	-0.01072868		4070.58	0.00368701		
530.8	0.37126107		1120.79	0.14770881	0.14925143	1710.8	0.07405851	0.0742195	2300.8	0.12770619	0.12897538	2890.79	-0.00643269		3480.78	-0.01091461		4070.78	0.00278798		
531	0.3716686		1120.99	0.1476553	0.14919366	1711	0.07445038	0.07416697	2301	0.12764529	0.12892479	2890.99	-0.00686644		3480.98	-0.01126347		4070.98	0.00223295		
531.2	0.37230175		1121.19	0.14830474	0.14913591	1711.2	0.07413438	0.07411447	2301.2	0.12728665	0.12887422	2891.19	-0.00741576		3481.18	-0.01259343		4071.18	0.00172931		
531.4	0.37210681		1121.39	0.14809575	0.14907818	1711.4	0.07373656	0.07406202	2301.4	0.12664691	0.12882367	2891.39	-0.00750206		3481.38	-0.01262939		4071.38	0.00187542		
531.6	0.372545		1121.59	0.14812323	0.14902048	1711.6	0.07406581	0.0740096	2301.6	0.12631921	0.12877314	2891.59	-0.0074876		3481.58	-0.01191443		4071.58	0.00198105		
531.8	0.37236574		1121.79	0.14785908	0.14896279	1711.8	0.07410284	0.07395722	2301.8	0.12604578	0.12872263	2891.79	-0.00800392		3481.78	-0.01191238		4071.78	0.00149095		
532	0.37302675		1121.99	0.14753026	0.14890513	1712	0.07485103	0.07390487	2302	0.12628702	0.12867213	2891.99	-0.00785454		3481.98	-0.0120735		4071.98	0.00079944		
532.2	0.37284815		1122.19	0.14707556	0.14884749	1712.2	0.07457758	0.07385256	2302.2	0.12608236	0.12862166	2892.19	-0.00748581		3482.18	-0.01107423		4072.18	0.00107367		
532.4	0.37214814		1122.39	0.14660958	0.14878988	1712.4	0.07447279	0.07380029	2302.4	0.12718912	0.12857121	2892.39	-0.007527		3482.38	-0.01026969		4072.38	0.00099752		
532.6	0.37175982		1122.59	0.14659894	0.14873228	1712.6	0.0741106	0.07374806	2302.6	0.12759085	0.12852078	2892.59	-0.00732503		3482.58	-0.01001773		4072.58	0.00065921		
532.8	0.37200549		1122.79	0.14644308	0.14867471	1712.8	0.07359006	0.07369586	2302.8	0.128055	0.12847037	2892.79	-0.00794764		3482.78	-0.00945308		4072.78	0.0008635		
533	0.37088838		1122.99	0.14593616	0.14861716	1713	0.07330364	0.0736437	2303	0.12838206	0.12841997	2892.99	-0.00849864		3482.98	-0.00917523		4072.98	0.00099036		
533.2	0.37030832		1123.19	0.14690433	0.14855963	1713.2	0.07175321	0.07359158	2303.2	0.12773762	0.1283696	2893.19	-0.00839841		3483.18	-0.00854528		4073.18	0.00131271		
533.4	0.36960345		1123.39	0.14707986	0.14850213	1713.4	0.07041548	0.07353949	2303.4	0.12775909	0.12831925	2893.39	-0.00848708		3483.38	-0.00846255		4073.38	0.00103123		
533.6	0.36782844		1123.59	0.14762253	0.14844464	1713.6	0.06991624	0.07348744	2303.6	0.12776263	0.12826891	2893.59	-0.00872481		3483.58	-0.00883727		4073.58	0.00102451		
533.8	0.36727294		1123.79	0.14797628	0.14838718	1713.8	0.06973961	0.07343543	2303.8	0.12766305	0.1282186	2893.79	-0.00805845		3483.78	-0.0088052		4073.78	0.00150133		
534	0.36681287		1123.99	0.14715949	0.14832974	1714	0.06967786	0.07338345	2304	0.12864974	0.1281683	2893.99	-0.00775594		3483.98	-0.01068822		4073.98	0.00060069		
534.2	0.36637244		1124.19	0.14756814	0.14827233	1714.2	0.06987106	0.07333151	2304.2	0.12806152	0.12811803	2894.19	-0.00758623		3484.18	-0.01090916		4074.18	0.00166658		
534.4	0.3668914		1124.39	0.14780839	0.14821493	1714.4	0.06941709	0.07327961	2304.4	0.12832013	0.12806778	2894.39	-0.00820068		3484.38	-0.011289		4074.38	0.00114481		
534.6	0.36702806		1124.59	0.14808908	0.14815756	1714.6	0.06954387	0.07322775	2304.6	0.12920538	0.12801754	2894.59	-0.00731804		3484.58	-0.0121166		4074.58	0.00176283		
534.8	0.36725046		1124.79	0.1476	0.14810021	1714.8	0.06815451	0.07317592	2304.8	0.12941268	0.12796733	2894.79	-0.00712391		3484.78	-0.01312693		4074.78	0.00128283		
535	0.36862066		1124.99	0.14643155	0.14804288	1715	0.06848771	0.07312413	2305	0.1295419	0.12791713	2894.99	-0.00632487		3484.98	-0.01472678		4074.98	0.00170115		
535.2	0.36910737		1125.19	0.14557457	0.14798558	1715.2	0.06855337	0.07307237	2305.2	0.12841284	0.12786695	2895.19	-0.00612193		3485.18	-0.01459854		4075.18	0.00155297		
535.4	0.36885947		1125.39	0.14560919	0.1479283	1715.4	0.06801913	0.07302065	2305.4	0.12861099	0.1278168	2895.39	-0.00568583		3485.38	-0.01459377		4075.38	0.00086242		
535.6	0.36999501		1125.59	0.14531151	0.14787104	1715.6	0.06898596	0.07296897	2305.6	0.12826529	0.12776666	2895.59	-0.00537401		3485.58	-0.01342796		4075.58	0.00083082		
535.8	0.37007872		1125.79	0.14564877	0.1478138	1715.8	0.07008142	0.07291732	2305.8	0.12867235	0.12771655	2895.79	-0.00505365		3485.78	-0.01351575		4075.78	0.00091515		
536	0.37076257		1125.99	0.14543809	0.14775658	1716	0.07060374	0.07286572	2306	0.12918497	0.12766645	2895.99	-0.00415747		3485.98	-0.01409499		4075.98	0.00085148		
536.2	0.37072005		1126.19	0.14595494	0.14769939	1716.2	0.07123683	0.07281414	2306.2	0.12898986	0.12761637	2896.19	-0.00402561		3486.18	-0.01279959		4076.18	0.00127766		
536.4	0.3702446		1126.39	0.14647023	0.14764221	1716.4	0.07166301	0.07276261	2306.4	0.12907495	0.12756631	2896.39	-0.00391938		3486.38	-0.01180592		4076.38	0.00135712		
536.6	0.37000589		1126.59	0.14706106	0.14758506	1716.6	0.0721539	0.07271111	2306.6	0.12809887	0.12751627	2896.59	-0.00475616		3486.58	-0.01147339		4076.58	0.00067899		
536.8	0.36944827		1126.79	0.14795869	0.14752794	1716.8	0.07219069	0.07265965	2306.8	0.12673909	0.12746626	2896.79	-0.00550234		3486.78	-0.01093009		4076.78	-0.00014096		
537	0.36879477		1126.99	0.14854889	0.14747083	1717	0.07324245	0.07260822	2307	0.12667542	0.12741626	2896.99	-0.00643942		3486.98	-0.00977582		4076.98	0.00004519		
537.2	0.36823119		1127.19	0.1494385	0.14741375	1717.2	0.07296702	0.07255683	2307.2	0.12539658	0.12736628	2897.19	-0.00706562		3487.18	-0.00909545		4077.18	0.00023399		
537.4	0.36772209		1127.39	0.14938806	0.14735668	1717.4	0.07251699	0.07250547	2307.4	0.12520109	0.12731632	2897.39	-0.00805948		3487.38	-0.00942508		4077.38	0.00040398		
537.6	0.36665538		1127.59	0.14968993	0.14729964	1717.6	0.07254302	0.07245416	2307.6	0.12480646	0.12726638	2897.59	-0.0088649		3487.58	-0.00950236		4077.58	0.00015665		
537.8	0.3670501		1127.79	0.14948377	0.14724263	1717.8	0.07276255	0.07240288	2307.8	0.12486007	0.12721646	2897.79	-0.00883205		3487.78	-0.00973816		4077.78	0.00069306		
538	0.36753358		1127.99	0.14969038	0.14718563	1718	0.07260486	0.07235163	2308	0.1244579	0.12716656	2897.99	-0.00908633		3487.98	-0.01068657		4077.98	0.00108772		
538.2	0.36680014		1128.19	0.1499959	0.14712866	1718.2	0.07217625	0.07230042	2308.2	0.12463189	0.12711668	2898.19	-0.00914184		3488.18	-0.01103978		4078.18	0.00200668		
538.4	0.36696909		1128.39	0.14962529	0.14707171	1718.4	0.07178276	0.07224925	2308.4	0.12456067	0.12706681	2898.39	-0.00889916		3488.38	-0.01161029		4078.38	0.0014069		
538.6	0.36656252		1128.59	0.14921336	0.14701478	1718.6	0.07173079	0.07219811	2308.6	0.12448083	0.12701697	2898.59	-0.00794893		3488.58	-0.01206865		4078.58	0.00143758		
538.8	0.36661748		1128.79	0.14872124	0.14695787	1718.8	0.07051912	0.07214701	2308.8	0.12427596	0.12696715	2898.79	-0.00744515		3488.78	-0.01179907		4078.78	0.00081007		
539	0.36712964		1128.99	0.1479401	0.14690098	1719	0.07067279	0.07209595	2309	0.12404173	0.12691735	2898.99	-0.00631939		3488.98	-0.01273546		4078.98	0.00050992		
539.2	0.36741651		1129.19	0.14724648	0.14684412	1719.2	0.07080034	0.07204492	2309.2	0.12374721	0.12686756	2899.19	-0.0064371		3489.18	-0.01192399		4079.18	-0.00007419		
539.4	0.36736422		1129.39	0.14786801	0.14678728	1719.4	0.07062188	0.07199393	2309.4	0.12346467	0.1268178	2899.39	-0.00507773		3489.38	-0.01215467		4079.38	0.00009672		
539.6	0.3688228		1129.59	0.14784296	0.14673046	1719.6	0.07204101	0.07194298	2309.6	0.123013	0.12676805	2899.59	-0.00512082		3489.58	-0.01157708		4079.58	0.00140084		
539.8	0.3690849		1129.79	0.14747099	0.14667366	1719.8	0.07161848	0.07189206	2309.8	0.122894	0.12671833	2899.79	-0.00567256		3489.78	-0.01229166		4079.78	0.00113835		
540	0.36968741		1129.99	0.14738673	0.14661689	1720	0.07155768	0.07184117	2310	0.12257895	0.12666862	2899.99	-0.00512742		3489.98	-0.01334828		4079.98	0.00139622		
540.2	0.36993841		1130.19	0.14795366	0.14656013	1720.2	0.07105572	0.07179033	2310.2	0.12216804	0.12661894	2900.19	-0.00571623		3490.18	-0.01252951		4080.18	0.00170284		
540.4	0.36993419		1130.39	0.1479583	0.1465034	1720.4	0.07161964	0.07173951	2310.4	0.12168016	0.12656927	2900.39	-0.00579537		3490.38	-0.01252879		4080.38	0.00159585		
540.6	0.36991112		1130.59	0.14797766	0.14644669	1720.6	0.0721946	0.07168874	2310.6	0.12070718	0.12651962	2900.59	-0.00710234		3490.58	-0.01250507		4080.58	0.00137933		
540.8	0.36917326		1130.79	0.14818889	0.14639001	1720.8	0.07355063	0.071638	2310.8	0.12100727	0.12647	2900.79	-0.00747006		3490.78	-0.01150002		4080.78	0.00162901		
541	0.36827617		1130.99	0.14793552	0.14633334	1721	0.07456861	0.0715873	2311	0.12173058	0.12642039	2900.99	-0.0080674		3490.98	-0.0104444		4080.98	0.0029778		
541.2	0.36665409		1131.19	0.14718023	0.1462767	1721.2	0.07389061	0.07153663	2311.2	0.12194442	0.1263708	2901.19	-0.00788461		3491.18	-0.01002355		4081.18	0.00317809		
541.4	0.36683546		1131.39	0.14686027	0.14622008	1721.4	0.07341994	0.071486	2311.4	0.12201787	0.12632123	2901.39	-0.00751911		3491.38	-0.00945344		4081.38	0.00333934		
541.6	0.36621127		1131.59	0.14618285	0.14616348	1721.6	0.07363111	0.0714354	2311.6	0.12264516	0.12627168	2901.59	-0.00742895		3491.58	-0.0093118		4081.58	0.00396025		
541.8	0.36557801		1131.79	0.14610071	0.1461069	1721.8	0.07331511	0.07138484	2311.8	0.12360028	0.12622215	2901.79	-0.00743976		3491.78	-0.00945031		4081.78	0.00408157		
542	0.36520241		1131.99	0.14637442	0.14605034	1722	0.0732453	0.07133432	2312	0.12401671	0.12617264	2901.99	-0.00673737		3491.98	-0.009948		4081.98	0.00408016		
542.2	0.3651721		1132.19	0.14582874	0.14599381	1722.2	0.07194327	0.07128383	2312.2	0.12570924	0.12612315	2902.19	-0.0063438		3492.18	-0.01066461		4082.18	0.00303257		
542.4	0.36515934		1132.39	0.14567668	0.1459373	1722.4	0.07141593	0.07123338	2312.4	0.12593018	0.12607368	2902.39	-0.00616962		3492.38	-0.01009826		4082.38	0.00212735		
542.6	0.36536268		1132.59	0.14556251	0.14588081	1722.6	0.07052495	0.07118296	2312.6	0.12684489	0.12602422	2902.59	-0.00557331		3492.58	-0.01013869		4082.58	0.00184223		
542.8	0.36526267		1132.79	0.14600228	0.14582434	1722.8	0.07021678	0.07113258	2312.8	0.12688225	0.12597479	2902.79	-0.00545529		3492.78	-0.00960005		4082.78	0.0016904		
543	0.36525092		1132.99	0.14556974	0.14576789	1723	0.06959032	0.07108223	2313	0.12721055	0.12592538	2902.99	-0.00473767		3492.98	-0.01109304		4082.98	0.00070648		
543.2	0.36633154		1133.19	0.14537956	0.14571147	1723.2	0.07030469	0.07103192	2313.2	0.12683975	0.12587598	2903.19	-0.00489187		3493.18	-0.01097928		4083.18	0.00171394		
543.4	0.36645209		1133.39	0.14580983	0.14565506	1723.4	0.0707304	0.07098165	2313.4	0.12629459	0.12582661	2903.39	-0.00518783		3493.38	-0.01112178		4083.38	0.00205336		
543.6	0.3668047		1133.59	0.14457539	0.14559868	1723.6	0.07029183	0.07093141	2313.6	0.12649504	0.12577725	2903.59	-0.00552873		3493.58	-0.01072544		4083.58	0.00216033		
543.8	0.36721811		1133.79	0.14450278	0.14554232	1723.8	0.06919334	0.0708812	2313.8	0.12567455	0.12572791	2903.79	-0.0065192		3493.78	-0.01181206		4083.78	0.00127564		
544	0.36730812		1133.99	0.14483638	0.14548599	1724	0.06957703	0.07083104	2314	0.12574602	0.1256786	2903.99	-0.00609846		3493.98	-0.01225093		4083.98	0.00156022		
544.2	0.36715805		1134.19	0.14448251	0.14542967	1724.2	0.06946177	0.0707809	2314.2	0.12568429	0.1256293	2904.19	-0.00668556		3494.18	-0.01280102		4084.18	0.00172123		
544.4	0.3667838		1134.39	0.14432621	0.14537338	1724.4	0.07006194	0.07073081	2314.4	0.12548953	0.12558002	2904.39	-0.00687754		3494.38	-0.01345263		4084.38	0.00165262		
544.6	0.36644787		1134.59	0.14328535	0.14531711	1724.6	0.07063836	0.07068075	2314.6	0.12472196	0.12553076	2904.59	-0.00767153		3494.58	-0.01345034		4084.58	0.00143181		
544.8	0.36456282		1134.79	0.14346326	0.14526086	1724.8	0.07117165	0.07063072	2314.8	0.1250509	0.12548152	2904.79	-0.00763091		3494.78	-0.01243266		4084.78	0.00079711		
545	0.36326667		1134.99	0.1431965	0.14520463	1725	0.07069094	0.07058073	2315	0.12421627	0.1254323	2904.99	-0.00751744		3494.98	-0.01233224		4084.98	0.00171349		
545.2	0.36201963		1135.19	0.14302677	0.14514842	1725.2	0.07041483	0.07053077	2315.2	0.12438328	0.1253831	2905.19	-0.00720732		3495.18	-0.01192633		4085.18	0.00172685		
545.4	0.36239147		1135.39	0.1424063	0.14509224	1725.4	0.06996047	0.07048085	2315.4	0.12365876	0.12533392	2905.39	-0.00708459		3495.38	-0.01205803		4085.38	0.00133253		
545.6	0.36201375		1135.59	0.14225644	0.14503607	1725.6	0.07033038	0.07043097	2315.6	0.12441555	0.12528476	2905.59	-0.00777443		3495.58	-0.01230878		4085.58	0.00208458		
545.8	0.36119296		1135.79	0.14240986	0.14497993	1725.8	0.0702063	0.07038112	2315.8	0.12465473	0.12523561	2905.79	-0.00769203		3495.78	-0.01165187		4085.78	0.00088318		
546	0.36166325		1135.99	0.14184251	0.14492381	1726	0.07042103	0.07033131	2316	0.1246432	0.12518649	2905.99	-0.00737606		3495.98	-0.0119145		4085.98	0.00191666		
546.2	0.36225178		1136.19	0.14142642	0.14486771	1726.2	0.06943175	0.07028153	2316.2	0.12469012	0.12513738	2906.19	-0.00741222		3496.18	-0.01191552		4086.18	0.00100717		
546.4	0.36237893		1136.39	0.1412818	0.14481164	1726.4	0.06946547	0.07023178	2316.4	0.12388355	0.1250883	2906.39	-0.00776065		3496.38	-0.01133475		4086.38	0.00166202		
546.6	0.36339893		1136.59	0.14096603	0.14475558	1726.6	0.06954746	0.07018208	2316.6	0.12433793	0.12503923	2906.59	-0.0077228		3496.58	-0.01169131		4086.58	0.00246394		
546.8	0.36417884		1136.79	0.14059377	0.14469955	1726.8	0.07007876	0.0701324	2316.8	0.12462415	0.12499019	2906.79	-0.00782813		3496.78	-0.01117866		4086.78	0.00275832		
547	0.36443298		1136.99	0.14084161	0.14464354	1727	0.0700002	0.07008276	2317	0.12496927	0.12494116	2906.99	-0.00692221		3496.98	-0.01155116		4086.98	0.00311169		
547.2	0.36504571		1137.19	0.1408174	0.14458755	1727.2	0.07062744	0.07003316	2317.2	0.12439138	0.12489215	2907.19	-0.00647216		3497.18	-0.0110459		4087.18	0.00398866		
547.4	0.36543764		1137.39	0.14070609	0.14453158	1727.4	0.0708329	0.06998359	2317.4	0.12499657	0.12484316	2907.39	-0.00685742		3497.38	-0.01077777		4087.38	0.00363033		
547.6	0.36604891		1137.59	0.13979998	0.14447564	1727.6	0.07067572	0.06993406	2317.6	0.12535963	0.12479419	2907.59	-0.00607256		3497.58	-0.01103141		4087.58	0.0044037		
547.8	0.36631664		1137.79	0.14060626	0.14441971	1727.8	0.0710179	0.06988456	2317.8	0.12476957	0.12474524	2907.79	-0.00632768		3497.78	-0.0118399		4087.78	0.00499623		
548	0.36576264		1137.99	0.14062203	0.14436381	1728	0.07094384	0.0698351	2318	0.12587961	0.12469631	2907.99	-0.00487766		3497.98	-0.01212542		4087.98	0.00510337		
548.2	0.3654359		1138.19	0.14087132	0.14430793	1728.2	0.0706488	0.06978567	2318.2	0.12570614	0.1246474	2908.19	-0.00500016		3498.18	-0.01267332		4088.18	0.00478462		
548.4	0.36566466		1138.39	0.14141075	0.14425207	1728.4	0.07086369	0.06973628	2318.4	0.12534349	0.1245985	2908.39	-0.00605316		3498.38	-0.01289764		4088.38	0.00422273		
548.6	0.36499247		1138.59	0.14090976	0.14419623	1728.6	0.07148431	0.06968692	2318.6	0.12483803	0.12454963	2908.59	-0.00642324		3498.58	-0.0127964		4088.58	0.00325298		
548.8	0.36371988		1138.79	0.14238441	0.14414041	1728.8	0.07112164	0.0696376	2318.8	0.12459602	0.12450077	2908.79	-0.00631302		3498.78	-0.01248906		4088.78	0.00235492		
549	0.36362301		1138.99	0.14261387	0.14408462	1729	0.07140651	0.06958831	2319	0.12435367	0.12445194	2908.99	-0.0073718		3498.98	-0.01278971		4088.98	0.002456		
549.2	0.36317665		1139.19	0.14239139	0.14402885	1729.2	0.07094168	0.06953906	2319.2	0.12396433	0.12440312	2909.19	-0.00737352		3499.18	-0.011769		4089.18	0.0017031		
549.4	0.36360413		1139.39	0.1416705	0.14397309	1729.4	0.07080858	0.06948984	2319.4	0.12424745	0.12435432	2909.39	-0.00774786		3499.38	-0.01189152		4089.38	0.00062801		
549.6	0.36344782		1139.59	0.14154378	0.14391736	1729.6	0.07060596	0.06944066	2319.6	0.12322015	0.12430555	2909.59	-0.00797111		3499.58	-0.01103949		4089.58	0.00090495		
549.8	0.36294274		1139.79	0.14190858	0.14386166	1729.8	0.07041952	0.06939151	2319.8	0.12298816	0.12425679	2909.79	-0.00773998		3499.78	-0.00961238		4089.78	0.00022404		
550	0.36279312		1139.99	0.14237244	0.14380597	1730	0.07021121	0.0693424	2320	0.1218311	0.12420805	2909.99	-0.00772635		3499.98	-0.01031437		4089.98	0.00012706		
550.2	0.36281762		1140.19	0.14164656	0.1437503	1730.2	0.06948156	0.06929332	2320.2	0.12184323	0.12415933	2910.19	-0.0077237		3500.18	-0.01061895		4090.18	-0.00097183		
550.4	0.36289657		1140.39	0.14128093	0.14369466	1730.4	0.06972725	0.06924428	2320.4	0.12249364	0.12411062	2910.39	-0.00758826		3500.38	-0.0102133		4090.38	-0.00011148		
550.6	0.36291193		1140.59	0.14143059	0.14363904	1730.6	0.07020331	0.06919527	2320.6	0.12388704	0.12406194	2910.59	-0.00778093		3500.58	-0.00956151		4090.58	-0.00049773		
550.8	0.36254117		1140.79	0.14205143	0.14358344	1730.8	0.06955096	0.06914629	2320.8	0.1242935	0.12401328	2910.79	-0.00694905		3500.78	-0.0096635		4090.78	-0.00109598		
551	0.36215616		1140.99	0.14293576	0.14352786	1731	0.06973708	0.06909735	2321	0.12396442	0.12396463	2910.99	-0.00554106		3500.98	-0.01018258		4090.98	-0.001486		
551.2	0.36202928		1141.19	0.14287113	0.1434723	1731.2	0.0693946	0.06904845	2321.2	0.12466616	0.12391601	2911.19	-0.00496484		3501.18	-0.00996228		4091.18	-0.00158142		
551.4	0.36234399		1141.39	0.1435199	0.14341676	1731.4	0.0689412	0.06899958	2321.4	0.12490758	0.1238674	2911.39	-0.00382104		3501.38	-0.00970926		4091.38	-0.0015926		
551.6	0.3614076		1141.59	0.14391183	0.14336125	1731.6	0.06892287	0.06895074	2321.6	0.12506477	0.12381881	2911.59	-0.00345707		3501.58	-0.00987737		4091.58	-0.00098367		
551.8	0.36002817		1141.79	0.14381568	0.14330576	1731.8	0.06830751	0.06890194	2321.8	0.1248643	0.12377025	2911.79	-0.00308078		3501.78	-0.009967		4091.78	-0.00095946		
552	0.35956737		1141.99	0.14377329	0.14325029	1732	0.06844177	0.06885317	2322	0.12613488	0.1237217	2911.99	-0.00307257		3501.98	-0.00996349		4091.98	-0.00015658		
552.2	0.35952303		1142.19	0.14416859	0.14319484	1732.2	0.06898898	0.06880444	2322.2	0.12617727	0.12367317	2912.19	-0.00447423		3502.18	-0.00989716		4092.18	-0.00039771		
552.4	0.35989525		1142.39	0.1442938	0.14313941	1732.4	0.06958306	0.06875574	2322.4	0.12623298	0.12362466	2912.39	-0.00594633		3502.38	-0.01086667		4092.38	-0.00095065		
552.6	0.35978284		1142.59	0.1442412	0.143084	1732.6	0.06972826	0.06870708	2322.6	0.12618147	0.12357616	2912.59	-0.00578448		3502.58	-0.01105355		4092.58	-0.00049813		
552.8	0.35989397		1142.79	0.14489383	0.14302861	1732.8	0.06917702	0.06865845	2322.8	0.12663441	0.12352769	2912.79	-0.00696325		3502.78	-0.01092748		4092.78	-0.0002224		
553	0.36006078		1142.99	0.14485056	0.14297325	1733	0.0695533	0.06860985	2323	0.12705381	0.12347924	2912.99	-0.00821581		3502.98	-0.01131831		4092.98	0.00067844		
553.2	0.36053783		1143.19	0.14425436	0.14291791	1733.2	0.06970225	0.06856129	2323.2	0.12665262	0.1234308	2913.19	-0.008479		3503.18	-0.01119142		4093.18	0.00087863		
553.4	0.36106913		1143.39	0.14453187	0.14286258	1733.4	0.06977584	0.06851277	2323.4	0.12635459	0.12338239	2913.39	-0.00939269		3503.38	-0.01155347		4093.38	0.00157827		
553.6	0.36071965		1143.59	0.14444514	0.14280728	1733.6	0.06958715	0.06846428	2323.6	0.12540381	0.12333399	2913.59	-0.00985231		3503.58	-0.01136697		4093.58	0.00191983		
553.8	0.36092412		1143.79	0.14480071	0.14275201	1733.8	0.07035885	0.06841582	2323.8	0.12634754	0.12328561	2913.79	-0.01045521		3503.78	-0.01223136		4093.78	0.00236481		
554	0.36182135		1143.99	0.14439242	0.14269675	1734	0.07096596	0.0683674	2324	0.12592514	0.12323725	2913.99	-0.01045525		3503.98	-0.01434494		4093.98	0.00204035		
554.2	0.36263872		1144.19	0.14311825	0.14264151	1734.2	0.07104225	0.06831901	2324.2	0.12626331	0.12318891	2914.19	-0.01015955		3504.18	-0.01557516		4094.18	0.00255008		
554.4	0.36258152		1144.39	0.14213676	0.1425863	1734.4	0.071823	0.06827065	2324.4	0.1265737	0.12314059	2914.39	-0.00908719		3504.38	-0.01502371		4094.38	0.00292555		
554.6	0.36308435		1144.59	0.14192056	0.14253111	1734.6	0.07158803	0.06822233	2324.6	0.12600411	0.12309229	2914.59	-0.00908993		3504.58	-0.01542872		4094.58	0.00227317		
554.8	0.36248562		1144.79	0.14192918	0.14247593	1734.8	0.07080347	0.06817405	2324.8	0.12507804	0.123044	2914.79	-0.00809054		3504.78	-0.01638107		4094.78	0.00170935		
555	0.36291076		1144.99	0.14130911	0.14242078	1735	0.07112144	0.0681258	2325	0.12456927	0.12299574	2914.99	-0.0074248		3504.98	-0.01737237		4094.98	0.00116108		
555.2	0.36206348		1145.19	0.14061784	0.14236565	1735.2	0.07021911	0.06807758	2325.2	0.1244398	0.1229475	2915.19	-0.00657503		3505.18	-0.01727308		4095.18	0.00104762		
555.4	0.36121424		1145.39	0.14032512	0.14231055	1735.4	0.06977838	0.06802939	2325.4	0.12325318	0.12289927	2915.39	-0.00505546		3505.38	-0.01702521		4095.38	0.00009282		
555.6	0.35958167		1145.59	0.13966859	0.14225546	1735.6	0.06974668	0.06798124	2325.6	0.12274041	0.12285106	2915.59	-0.00569767		3505.58	-0.01640891		4095.58	-0.00012009		
555.8	0.35904578		1145.79	0.13943945	0.1422004	1735.8	0.06904943	0.06793313	2325.8	0.12132972	0.12280287	2915.79	-0.00551659		3505.78	-0.015607		4095.78	-0.00072487		
556	0.35839466		1145.99	0.14005402	0.14214535	1736	0.06904568	0.06788505	2326	0.12132881	0.1227547	2915.99	-0.00583429		3505.98	-0.01512586		4095.98	-0.00048585		
556.2	0.35784571		1146.19	0.14012129	0.14209033	1736.2	0.06812255	0.067837	2326.2	0.12094151	0.12270655	2916.19	-0.00584738		3506.18	-0.01464569		4096.18	-0.00172164		
556.4	0.35780682		1146.39	0.14037021	0.14203533	1736.4	0.06767999	0.06778899	2326.4	0.12089776	0.12265842	2916.39	-0.00635508		3506.38	-0.01421682		4096.38	-0.00229387		
556.6	0.3572214		1146.59	0.14123365	0.14198035	1736.6	0.06758128	0.06774101	2326.6	0.12104297	0.12261031	2916.59	-0.00610827		3506.58	-0.01278932		4096.58	-0.00118649		
556.8	0.35730593		1146.79	0.14169116	0.14192539	1736.8	0.06715149	0.06769306	2326.8	0.12177824	0.12256221	2916.79	-0.0069279		3506.78	-0.01214544		4096.78	-0.00107194		
557	0.35705811		1146.99	0.14277357	0.14187045	1737	0.06713512	0.06764515	2327	0.12197609	0.12251414	2916.99	-0.00663533		3506.98	-0.01123188		4096.98	-0.00108096		
557.2	0.35717889		1147.19	0.14319878	0.14181554	1737.2	0.06680676	0.06759727	2327.2	0.12193395	0.12246608	2917.19	-0.0070566		3507.18	-0.01081859		4097.18	-0.00009609		
557.4	0.35695358		1147.39	0.14421657	0.14176064	1737.4	0.06599557	0.06754943	2327.4	0.12210889	0.12241804	2917.39	-0.00729174		3507.38	-0.01015328		4097.38	0.0007676		
557.6	0.35692509		1147.59	0.14481422	0.14170577	1737.6	0.06575391	0.06750162	2327.6	0.12335246	0.12237003	2917.59	-0.00794057		3507.58	-0.01026707		4097.58	0.00120748		
557.8	0.35784889		1147.79	0.14542054	0.14165092	1737.8	0.06575838	0.06745384	2327.8	0.12396539	0.12232203	2917.79	-0.00847868		3507.78	-0.01010796		4097.78	0.00236971		
558	0.35869057		1147.99	0.14533887	0.14159608	1738	0.06559322	0.0674061	2328	0.12437306	0.12227404	2917.99	-0.00775231		3507.98	-0.01012359		4097.98	0.00238062		
558.2	0.35910904		1148.19	0.14477997	0.14154128	1738.2	0.06495176	0.06735839	2328.2	0.1243288	0.12222608	2918.19	-0.00711249		3508.18	-0.01019837		4098.18	0.00311917		
558.4	0.35911683		1148.39	0.14462465	0.14148649	1738.4	0.06455257	0.06731072	2328.4	0.12419578	0.12217814	2918.39	-0.00646643		3508.38	-0.00917697		4098.38	0.00423063		
558.6	0.35980856		1148.59	0.14558771	0.14143172	1738.6	0.06508361	0.06726308	2328.6	0.12402645	0.12213021	2918.59	-0.0068051		3508.58	-0.01028529		4098.58	0.00496399		
558.8	0.35946293		1148.79	0.14540143	0.14137697	1738.8	0.06527212	0.06721547	2328.8	0.12401966	0.12208231	2918.79	-0.00669168		3508.78	-0.01128506		4098.78	0.0050602		
559	0.35955138		1148.99	0.14458781	0.14132225	1739	0.06589288	0.0671679	2329	0.12383913	0.12203442	2918.99	-0.00608259		3508.98	-0.01245847		4098.98	0.005864		
559.2	0.3588696		1149.19	0.14467897	0.14126754	1739.2	0.06592418	0.06712036	2329.2	0.1233636	0.12198655	2919.19	-0.00599502		3509.18	-0.01277597		4099.18	0.00589215		
559.4	0.35849883		1149.39	0.14514169	0.14121286	1739.4	0.06668533	0.06707285	2329.4	0.1226718	0.1219387	2919.39	-0.00578994		3509.38	-0.01222427		4099.38	0.0049528		
559.6	0.35790911		1149.59	0.14522057	0.1411582	1739.6	0.06728856	0.06702538	2329.6	0.12239182	0.12189087	2919.59	-0.0066771		3509.58	-0.01132892		4099.58	0.00464659		
559.8	0.35791796		1149.79	0.1448021	0.14110356	1739.8	0.06774823	0.06697794	2329.8	0.1215648	0.12184306	2919.79	-0.00660359		3509.78	-0.0119611		4099.78	0.00393336		
560	0.3571468		1149.99	0.14416372	0.14104894	1740	0.06874821	0.06693054	2330	0.12166258	0.12179527	2919.99	-0.0064555		3509.98	-0.01221915		4099.98	0.00336089		
560.2	0.35734932		1150.19	0.14315843	0.14099434	1740.2	0.06929589	0.06688316	2330.2	0.12120363	0.12174749	2920.19	-0.00644679		3510.18	-0.01202939		4100.18	0.00258092		
560.4	0.3577557		1150.39	0.14278315	0.14093977	1740.4	0.07046084	0.06683583	2330.4	0.12145055	0.12169974	2920.39	-0.0070919		3510.38	-0.01203731		4100.38	0.00152422		
560.6	0.35724831		1150.59	0.14246368	0.14088521	1740.6	0.07044805	0.06678852	2330.6	0.1211491	0.121652	2920.59	-0.00713175		3510.58	-0.01186752		4100.58	0.00189263		
560.8	0.35734605		1150.79	0.14219511	0.14083068	1740.8	0.07029435	0.06674125	2330.8	0.12107043	0.12160428	2920.79	-0.0068503		3510.78	-0.01201002		4100.78	0.00083694		
561	0.35672807		1150.99	0.14233185	0.14077616	1741	0.06971763	0.06669401	2331	0.12107446	0.12155658	2920.99	-0.00637894		3510.98	-0.01130855		4100.98	0.00012749		
561.2	0.35636189		1151.19	0.14278441	0.14072167	1741.2	0.06966812	0.06664681	2331.2	0.120768	0.1215089	2921.19	-0.00720999		3511.18	-0.01200865		4101.18	0.00016587		
561.4	0.35538954		1151.39	0.14310026	0.1406672	1741.4	0.06947747	0.06659964	2331.4	0.12065717	0.12146124	2921.39	-0.00743488		3511.38	-0.01179084		4101.38	-0.00067395		
561.6	0.35523264		1151.59	0.14434115	0.14061275	1741.6	0.06916595	0.0665525	2331.6	0.12140486	0.1214136	2921.59	-0.00804578		3511.58	-0.01177295		4101.58	-0.00046252		
561.8	0.35535592		1151.79	0.1442939	0.14055832	1741.8	0.06869359	0.0665054	2331.8	0.12143891	0.12136597	2921.79	-0.00801782		3511.78	-0.01238375		4101.78	-0.00043164		
562	0.35530783		1151.99	0.14395171	0.14050391	1742	0.06874745	0.06645833	2332	0.12226884	0.12131837	2921.99	-0.00716326		3511.98	-0.01305867		4101.98	-0.0000234		
562.2	0.35534466		1152.19	0.14365116	0.14044952	1742.2	0.06808325	0.06641129	2332.2	0.12148354	0.12127078	2922.19	-0.00690572		3512.18	-0.01358318		4102.18	0.00124324		
562.4	0.35519211		1152.39	0.14379012	0.14039516	1742.4	0.06815149	0.06636428	2332.4	0.121128	0.12122321	2922.39	-0.00685094		3512.38	-0.01273354		4102.38	0.00215117		
562.6	0.35562566		1152.59	0.1444525	0.14034081	1742.6	0.06847559	0.06631731	2332.6	0.12087819	0.12117566	2922.59	-0.00678079		3512.58	-0.01369425		4102.58	0.00257957		
562.8	0.35453857		1152.79	0.14430734	0.14028649	1742.8	0.06746534	0.06627038	2332.8	0.11997374	0.12112813	2922.79	-0.00697212		3512.78	-0.01358275		4102.78	0.00317284		
563	0.35482581		1152.99	0.14395947	0.14023219	1743	0.06796701	0.06622347	2333	0.11985917	0.12108061	2922.99	-0.00630248		3512.98	-0.01428701		4102.98	0.00336222		
563.2	0.35510089		1153.19	0.14397811	0.1401779	1743.2	0.06778714	0.0661766	2333.2	0.11987741	0.12103312	2923.19	-0.00636136		3513.18	-0.01418451		4103.18	0.00260403		
563.4	0.35496861		1153.39	0.14321877	0.14012364	1743.4	0.06837873	0.06612976	2333.4	0.11961741	0.12098565	2923.39	-0.00621331		3513.38	-0.0134178		4103.38	0.00167668		
563.6	0.3544364		1153.59	0.14220932	0.1400694	1743.6	0.06830532	0.06608296	2333.6	0.12004007	0.12093819	2923.59	-0.00707575		3513.58	-0.01317304		4103.58	0.00100204		
563.8	0.35496388		1153.79	0.14075885	0.14001518	1743.8	0.0682466	0.06603619	2333.8	0.12019044	0.12089075	2923.79	-0.00738416		3513.78	-0.01276508		4103.78	0.0006852		
564	0.35492436		1153.99	0.14007621	0.13996099	1744	0.06834989	0.06598945	2334	0.12012221	0.12084333	2923.99	-0.00841036		3513.98	-0.01157135		4103.98	0.00034285		
564.2	0.35522771		1154.19	0.13943702	0.13990681	1744.2	0.06791945	0.06594274	2334.2	0.12054099	0.12079593	2924.19	-0.00904705		3514.18	-0.01162762		4104.18	-0.00015979		
564.4	0.35513714		1154.39	0.13877491	0.13985265	1744.4	0.06805457	0.06589607	2334.4	0.12078194	0.12074855	2924.39	-0.00963173		3514.38	-0.0119063		4104.38	-0.0004017		
564.6	0.35540994		1154.59	0.13843146	0.13979852	1744.6	0.06783164	0.06584943	2334.6	0.12043362	0.12070118	2924.59	-0.01001988		3514.58	-0.01225353		4104.58	-0.00030619		
564.8	0.35531311		1154.79	0.1385508	0.1397444	1744.8	0.06785833	0.06580282	2334.8	0.12035119	0.12065384	2924.79	-0.00952812		3514.78	-0.01191567		4104.78	-0.00132763		
565	0.35500546		1154.99	0.13852357	0.13969031	1745	0.06715759	0.06575625	2335	0.11994917	0.12060651	2924.99	-0.0092695		3514.98	-0.01092004		4104.98	-0.00196407		
565.2	0.35470026		1155.19	0.13908721	0.13963624	1745.2	0.06744185	0.06570971	2335.2	0.11999856	0.1205592	2925.19	-0.00949255		3515.18	-0.01138842		4105.18	-0.00085834		
565.4	0.3553597		1155.39	0.1390774	0.13958219	1745.4	0.06800151	0.0656632	2335.4	0.12054752	0.12051191	2925.39	-0.0092531		3515.38	-0.01170118		4105.38	-0.00008512		
565.6	0.35647124		1155.59	0.13983918	0.13952816	1745.6	0.06760701	0.06561673	2335.6	0.12049666	0.12046464	2925.59	-0.00894453		3515.58	-0.01264707		4105.58	0.00098828		
565.8	0.35654468		1155.79	0.13945219	0.13947415	1745.8	0.068092	0.06557028	2335.8	0.120995	0.12041739	2925.79	-0.00862935		3515.78	-0.01242787		4105.78	0.00112544		
566	0.35701891		1155.99	0.13907398	0.13942016	1746	0.06834482	0.06552388	2336	0.12125984	0.12037016	2925.99	-0.00787206		3515.98	-0.01177303		4105.98	0.0014414		
566.2	0.35746131		1156.19	0.13917628	0.13936619	1746.2	0.06781466	0.0654775	2336.2	0.12059064	0.12032294	2926.19	-0.00777896		3516.18	-0.01254828		4106.18	0.00173156		
566.4	0.35768548		1156.39	0.13939703	0.13931225	1746.4	0.06792519	0.06543116	2336.4	0.12017333	0.12027574	2926.39	-0.00673991		3516.38	-0.01176138		4106.38	0.00202322		
566.6	0.35804147		1156.59	0.14051719	0.13925832	1746.6	0.06793772	0.06538485	2336.6	0.11988394	0.12022856	2926.59	-0.00538827		3516.58	-0.01196384		4106.58	0.00211648		
566.8	0.35729788		1156.79	0.14073319	0.13920442	1746.8	0.0680544	0.06533857	2336.8	0.11950354	0.1201814	2926.79	-0.00492137		3516.78	-0.0121895		4106.78	0.00199804		
567	0.35814846		1156.99	0.14069159	0.13915053	1747	0.06833206	0.06529232	2337	0.11972256	0.12013426	2926.99	-0.00275365		3516.98	-0.01329335		4106.98	0.00098693		
567.2	0.35820559		1157.19	0.14094096	0.13909667	1747.2	0.06720891	0.06524611	2337.2	0.11902813	0.12008714	2927.19	-0.00248876		3517.18	-0.01333648		4107.18	0.00085266		
567.4	0.35734695		1157.39	0.14103973	0.13904283	1747.4	0.06689534	0.06519993	2337.4	0.11863309	0.12004004	2927.39	-0.00265566		3517.38	-0.01340395		4107.38	0.00043293		
567.6	0.35696918		1157.59	0.14075903	0.138989	1747.6	0.0659974	0.06515378	2337.6	0.11850604	0.11999295	2927.59	-0.00405824		3517.58	-0.01252199		4107.58	0.00024676		
567.8	0.35682379		1157.79	0.14091639	0.1389352	1747.8	0.06555901	0.06510767	2337.8	0.11887385	0.11994588	2927.79	-0.00420947		3517.78	-0.01131883		4107.78	0.00110686		
568	0.35544709		1157.99	0.14106547	0.13888142	1748	0.0650857	0.06506159	2338	0.11878149	0.11989883	2927.99	-0.00507929		3517.98	-0.01137692		4107.98	0.00056334		
568.2	0.35481303		1158.19	0.14166108	0.13882766	1748.2	0.06478785	0.06501554	2338.2	0.11898577	0.1198518	2928.19	-0.00533241		3518.18	-0.01193882		4108.18	0.00077507		
568.4	0.35378131		1158.39	0.14144633	0.13877393	1748.4	0.06515084	0.06496952	2338.4	0.11882652	0.11980479	2928.39	-0.00593045		3518.38	-0.01331909		4108.38	0.00162226		
568.6	0.35296753		1158.59	0.14158908	0.13872021	1748.6	0.06453344	0.06492354	2338.6	0.11925401	0.1197578	2928.59	-0.00655634		3518.58	-0.01357234		4108.58	0.00133331		
568.8	0.35206635		1158.79	0.14168247	0.13866651	1748.8	0.06403095	0.06487759	2338.8	0.1194667	0.11971082	2928.79	-0.00588965		3518.78	-0.01357889		4108.78	0.00147826		
569	0.35245424		1158.99	0.14099018	0.13861284	1749	0.0636454	0.06483167	2339	0.12021064	0.11966387	2928.99	-0.00609103		3518.98	-0.0134396		4108.98	0.00197074		
569.2	0.35334169		1159.19	0.14087554	0.13855918	1749.2	0.0651025	0.06478578	2339.2	0.12091018	0.11961693	2929.19	-0.00645887		3519.18	-0.01430058		4109.18	0.00354519		
569.4	0.35421782		1159.39	0.14064473	0.13850555	1749.4	0.06637266	0.06473993	2339.4	0.12093955	0.11957001	2929.39	-0.00621339		3519.38	-0.01500191		4109.38	0.00343031		
569.6	0.35373537		1159.59	0.14120015	0.13845193	1749.6	0.06665448	0.06469411	2339.6	0.12114727	0.11952311	2929.59	-0.00609198		3519.58	-0.01441253		4109.58	0.00329087		
569.8	0.35288598		1159.79	0.1414724	0.13839834	1749.8	0.06745292	0.06464832	2339.8	0.12208496	0.11947622	2929.79	-0.00518789		3519.78	-0.01355285		4109.78	0.0034093		
570	0.3533341		1159.99	0.14137939	0.13834477	1750	0.0674866	0.06460256	2340	0.1224532	0.11942936	2929.99	-0.0052134		3519.98	-0.01461987		4109.98	0.00298857		
570.2	0.35381415		1160.19	0.14198442	0.13829122	1750.2	0.06761183	0.06455684	2340.2	0.1234862	0.11938251	2930.19	-0.00443129		3520.18	-0.01528474		4110.18	0.00322523		
570.4	0.35432579		1160.39	0.14217406	0.13823769	1750.4	0.06785283	0.06451115	2340.4	0.12345652	0.11933568	2930.39	-0.00359452		3520.38	-0.01425215		4110.38	0.00354995		
570.6	0.35450326		1160.59	0.14363368	0.13818418	1750.6	0.06823747	0.06446549	2340.6	0.12361011	0.11928887	2930.59	-0.00295063		3520.58	-0.01472746		4110.58	0.00347057		
570.8	0.35398614		1160.79	0.14380724	0.13813069	1750.8	0.06720448	0.06441986	2340.8	0.12332191	0.11924208	2930.79	-0.00252666		3520.78	-0.01568675		4110.78	0.002987		
571	0.35442267		1160.99	0.14409402	0.13807722	1751	0.06640053	0.06437427	2341	0.1232067	0.11919531	2930.99	-0.00290592		3520.98	-0.01576927		4110.98	0.00230577		
571.2	0.35420385		1161.19	0.14390039	0.13802377	1751.2	0.06531152	0.0643287	2341.2	0.12366731	0.11914855	2931.19	-0.00311308		3521.18	-0.01539483		4111.18	0.00249081		
571.4	0.35329788		1161.39	0.14350378	0.13797035	1751.4	0.06457698	0.06428317	2341.4	0.12329858	0.11910182	2931.39	-0.00403623		3521.38	-0.01442213		4111.38	0.00230946		
571.6	0.35373199		1161.59	0.14275698	0.13791694	1751.6	0.06378003	0.06423768	2341.6	0.12356077	0.1190551	2931.59	-0.00467805		3521.58	-0.01352727		4111.58	0.00224419		
571.8	0.35363301		1161.79	0.14287236	0.13786355	1751.8	0.06367761	0.06419221	2341.8	0.12352836	0.1190084	2931.79	-0.00506789		3521.78	-0.01298973		4111.78	0.00175045		
572	0.35434121		1161.99	0.14221266	0.13781019	1752	0.06290238	0.06414678	2342	0.12332823	0.11896172	2931.99	-0.00629188		3521.98	-0.01335306		4111.98	0.00087341		
572.2	0.35359881		1162.19	0.14134785	0.13775684	1752.2	0.06368782	0.06410138	2342.2	0.12299197	0.11891506	2932.19	-0.00695106		3522.18	-0.012736		4112.18	0.00092405		
572.4	0.35254447		1162.39	0.14092735	0.13770352	1752.4	0.06404884	0.06405601	2342.4	0.12214811	0.11886841	2932.39	-0.00775989		3522.38	-0.01354847		4112.38	0.00057079		
572.6	0.35316841		1162.59	0.14094783	0.13765022	1752.6	0.06360635	0.06401067	2342.6	0.12231995	0.11882178	2932.59	-0.00844966		3522.58	-0.01250949		4112.58	0.00004542		
572.8	0.35343918		1162.79	0.13971485	0.13759694	1752.8	0.06389368	0.06396536	2342.8	0.12177292	0.11877518	2932.79	-0.00780152		3522.78	-0.01192149		4112.78	0.00036585		
573	0.35321242		1162.99	0.13838063	0.13754367	1753	0.06441268	0.06392009	2343	0.12185293	0.11872859	2932.99	-0.0083368		3522.98	-0.0122707		4112.98	0.00047558		
573.2	0.35254111		1163.19	0.13804573	0.13749043	1753.2	0.06574384	0.06387485	2343.2	0.12108953	0.11868202	2933.19	-0.00797244		3523.18	-0.01260085		4113.18	0.0009836		
573.4	0.35149743		1163.39	0.13843402	0.13743721	1753.4	0.06533162	0.06382964	2343.4	0.11982268	0.11863546	2933.39	-0.00711667		3523.38	-0.01299271		4113.38	0.00151896		
573.6	0.35085161		1163.59	0.13856392	0.13738401	1753.6	0.06551333	0.06378446	2343.6	0.12065323	0.11858893	2933.59	-0.00733062		3523.58	-0.01266051		4113.58	0.00179231		
573.8	0.35015027		1163.79	0.1389845	0.13733083	1753.8	0.06542811	0.06373932	2343.8	0.12036337	0.11854241	2933.79	-0.00675852		3523.78	-0.01284893		4113.78	0.00201408		
574	0.35053431		1163.99	0.13958989	0.13727767	1754	0.0647906	0.06369421	2344	0.12094208	0.11849591	2933.99	-0.00689061		3523.98	-0.013114		4113.98	0.00152165		
574.2	0.35057101		1164.19	0.14047272	0.13722454	1754.2	0.06453143	0.06364913	2344.2	0.12069122	0.11844943	2934.19	-0.00569029		3524.18	-0.01280609		4114.18	0.00220519		
574.4	0.34976277		1164.39	0.14054776	0.13717142	1754.4	0.06452282	0.06360408	2344.4	0.12027389	0.11840297	2934.39	-0.00600676		3524.38	-0.01225916		4114.38	0.00277717		
574.6	0.34914417		1164.59	0.14155505	0.13711832	1754.6	0.064475	0.06355906	2344.6	0.12105284	0.11835653	2934.59	-0.00601288		3524.58	-0.01312077		4114.58	0.00263293		
574.8	0.34859958		1164.79	0.14154605	0.13706524	1754.8	0.06350294	0.06351407	2344.8	0.12141817	0.1183101	2934.79	-0.00612744		3524.78	-0.01304417		4114.78	0.00152414		
575	0.34899141		1164.99	0.14106251	0.13701219	1755	0.06366769	0.06346912	2345	0.12203853	0.11826369	2934.99	-0.00664888		3524.98	-0.01218512		4114.98	0.00085633		
575.2	0.34874638		1165.19	0.14042056	0.13695915	1755.2	0.06369381	0.0634242	2345.2	0.12170003	0.1182173	2935.19	-0.00637677		3525.18	-0.01218078		4115.18	0.00033785		
575.4	0.34898912		1165.39	0.14025479	0.13690614	1755.4	0.06366616	0.06337931	2345.4	0.12112007	0.11817093	2935.39	-0.00740686		3525.38	-0.01170144		4115.38	-0.00063345		
575.6	0.35016697		1165.59	0.14054848	0.13685314	1755.6	0.06408564	0.06333445	2345.6	0.1220194	0.11812458	2935.59	-0.00776463		3525.58	-0.01123132		4115.58	-0.00108612		
575.8	0.35021105		1165.79	0.14067358	0.13680017	1755.8	0.06459666	0.06328962	2345.8	0.12186584	0.11807825	2935.79	-0.00828853		3525.78	-0.01071819		4115.78	-0.00214928		
576	0.35134767		1165.99	0.14068351	0.13674722	1756	0.06449867	0.06324483	2346	0.12179402	0.11803193	2935.99	-0.00830133		3525.98	-0.01074628		4115.98	-0.00247863		
576.2	0.35010576		1166.19	0.14033544	0.13669428	1756.2	0.06588908	0.06320007	2346.2	0.12118966	0.11798563	2936.19	-0.00879041		3526.18	-0.00978918		4116.18	-0.00318376		
576.4	0.35086214		1166.39	0.14055818	0.13664137	1756.4	0.06567562	0.06315533	2346.4	0.12055253	0.11793935	2936.39	-0.00915156		3526.38	-0.01067579		4116.38	-0.00378054		
576.6	0.35173169		1166.59	0.14012481	0.13658848	1756.6	0.06578403	0.06311063	2346.6	0.12066791	0.11789309	2936.59	-0.00899201		3526.58	-0.0104383		4116.58	-0.00352785		
576.8	0.35150169		1166.79	0.13962404	0.13653561	1756.8	0.06598503	0.06306597	2346.8	0.11992169	0.11784684	2936.79	-0.00892505		3526.78	-0.01088078		4116.78	-0.00361083		
577	0.35134133		1166.99	0.13910857	0.13648276	1757	0.06680325	0.06302133	2347	0.11964791	0.11780062	2936.99	-0.00949356		3526.98	-0.0118611		4116.98	-0.00368261		
577.2	0.35136332		1167.19	0.1391216	0.13642993	1757.2	0.06638564	0.06297673	2347.2	0.1189665	0.11775441	2937.19	-0.00947134		3527.18	-0.01228461		4117.18	-0.00350121		
577.4	0.35153319		1167.39	0.13995109	0.13637712	1757.4	0.06536184	0.06293215	2347.4	0.11858498	0.11770822	2937.39	-0.00931086		3527.38	-0.01341827		4117.38	-0.00290743		
577.6	0.35226347		1167.59	0.13970081	0.13632433	1757.6	0.06565581	0.06288761	2347.6	0.11938186	0.11766205	2937.59	-0.00970487		3527.58	-0.01332666		4117.58	-0.00273639		
577.8	0.35238504		1167.79	0.14020866	0.13627156	1757.8	0.06472897	0.0628431	2347.8	0.11963537	0.1176159	2937.79	-0.0090079		3527.78	-0.01349956		4117.78	-0.00222608		
578	0.35249812		1167.99	0.13990145	0.13621881	1758	0.06397406	0.06279862	2348	0.11966091	0.11756976	2937.99	-0.00801925		3527.98	-0.01434021		4117.98	-0.00116598		
578.2	0.35200586		1168.19	0.13984086	0.13616608	1758.2	0.06440858	0.06275417	2348.2	0.1194043	0.11752365	2938.19	-0.00793854		3528.18	-0.0149549		4118.18	-0.00025327		
578.4	0.35172738		1168.39	0.13951109	0.13611337	1758.4	0.06481604	0.06270976	2348.4	0.12003825	0.11747755	2938.39	-0.00803007		3528.38	-0.01562901		4118.38	0.00005786		
578.6	0.35140563		1168.59	0.13961035	0.13606068	1758.6	0.06468451	0.06266537	2348.6	0.12012477	0.11743147	2938.59	-0.00710206		3528.58	-0.0164984		4118.58	0.00068741		
578.8	0.35129962		1168.79	0.13875539	0.13600802	1758.8	0.0648822	0.06262102	2348.8	0.11989604	0.1173854	2938.79	-0.00691205		3528.78	-0.0159876		4118.78	0.00043551		
579	0.35022629		1168.99	0.13849015	0.13595537	1759	0.06548568	0.0625767	2349	0.11976272	0.11733936	2938.99	-0.00669112		3528.98	-0.01618294		4118.98	0.00060033		
579.2	0.35005216		1169.19	0.13889385	0.13590274	1759.2	0.06581582	0.06253241	2349.2	0.11914217	0.11729333	2939.19	-0.00687923		3529.18	-0.01623555		4119.18	0.00129473		
579.4	0.35010315		1169.39	0.13883396	0.13585014	1759.4	0.0656045	0.06248815	2349.4	0.12029841	0.11724732	2939.39	-0.00652093		3529.38	-0.01583904		4119.38	0.00191108		
579.6	0.34985453		1169.59	0.13902644	0.13579755	1759.6	0.06571646	0.06244392	2349.6	0.12134128	0.11720133	2939.59	-0.0061611		3529.58	-0.01495008		4119.58	0.00293065		
579.8	0.348915		1169.79	0.13860972	0.13574499	1759.8	0.0656085	0.06239973	2349.8	0.12154607	0.11715536	2939.79	-0.00561815		3529.78	-0.01426937		4119.78	0.00285559		
580	0.34864765		1169.99	0.13865348	0.13569244	1760	0.06635403	0.06235556	2350	0.12184694	0.11710941	2939.99	-0.00587034		3529.98	-0.01408083		4119.98	0.00260016		
580.2	0.34777253		1170.19	0.13845575	0.13563992	1760.2	0.06683515	0.06231143	2350.2	0.12141944	0.11706347	2940.19	-0.00614549		3530.18	-0.01297082		4120.18	0.00196251		
580.4	0.34851935		1170.39	0.1381529	0.13558741	1760.4	0.06703242	0.06226733	2350.4	0.12126684	0.11701755	2940.39	-0.00628007		3530.38	-0.01273234		4120.38	0.00059407		
580.6	0.34804711		1170.59	0.13844413	0.13553493	1760.6	0.06743229	0.06222325	2350.6	0.12098497	0.11697165	2940.59	-0.00645555		3530.58	-0.01143234		4120.58	0.0011414		
580.8	0.347825		1170.79	0.13841623	0.13548247	1760.8	0.06704732	0.06217921	2350.8	0.12052564	0.11692577	2940.79	-0.00650477		3530.78	-0.01028823		4120.78	0.00019594		
581	0.34752595		1170.99	0.13790847	0.13543002	1761	0.06706238	0.06213521	2351	0.11998833	0.1168799	2940.99	-0.00674805		3530.98	-0.01052152		4120.98	-0.00092899		
581.2	0.34742719		1171.19	0.13784445	0.1353776	1761.2	0.0655457	0.06209123	2351.2	0.11956136	0.11683406	2941.19	-0.00675514		3531.18	-0.0101292		4121.18	-0.00118747		
581.4	0.34777023		1171.39	0.13846133	0.1353252	1761.4	0.0649505	0.06204728	2351.4	0.11943744	0.11678823	2941.39	-0.00648437		3531.38	-0.01002564		4121.38	-0.0011921		
581.6	0.3480463		1171.59	0.13853949	0.13527281	1761.6	0.06444849	0.06200337	2351.6	0.12007189	0.11674242	2941.59	-0.00608719		3531.58	-0.009788		4121.58	-0.00135226		
581.8	0.34798519		1171.79	0.13852371	0.13522045	1761.8	0.06413961	0.06195948	2351.8	0.12001954	0.11669663	2941.79	-0.00525457		3531.78	-0.0100259		4121.78	-0.00139531		
582	0.34751417		1171.99	0.13797348	0.13516811	1762	0.06356315	0.06191563	2352	0.11972244	0.11665085	2941.99	-0.0048223		3531.98	-0.01119934		4121.98	-0.00111438		
582.2	0.3473201		1172.19	0.13804015	0.13511579	1762.2	0.06396631	0.06187181	2352.2	0.1197485	0.11660509	2942.19	-0.00539812		3532.18	-0.01152172		4122.18	-0.0014325		
582.4	0.34657282		1172.39	0.13747472	0.13506349	1762.4	0.06383029	0.06182802	2352.4	0.1193863	0.11655936	2942.39	-0.00594576		3532.38	-0.01198264		4122.38	-0.00201681		
582.6	0.3461509		1172.59	0.13755681	0.13501121	1762.6	0.06321381	0.06178425	2352.6	0.11871638	0.11651364	2942.59	-0.00567308		3532.58	-0.01198293		4122.58	-0.00225136		
582.8	0.34593541		1172.79	0.13857726	0.13495895	1762.8	0.06383364	0.06174053	2352.8	0.11882105	0.11646793	2942.79	-0.00570748		3532.78	-0.01217605		4122.78	-0.0025058		
583	0.34520478		1172.99	0.13929651	0.1349067	1763	0.0639217	0.06169683	2353	0.11906195	0.11642225	2942.99	-0.00635308		3532.98	-0.01295453		4122.98	-0.00249266		
583.2	0.34600871		1173.19	0.13955767	0.13485448	1763.2	0.06407982	0.06165316	2353.2	0.11936309	0.11637658	2943.19	-0.00609122		3533.18	-0.01297709		4123.18	-0.00200177		
583.4	0.34565069		1173.39	0.13893788	0.13480228	1763.4	0.06465973	0.06160952	2353.4	0.1200533	0.11633093	2943.39	-0.00608599		3533.38	-0.01267689		4123.38	-0.00186611		
583.6	0.34541668		1173.59	0.13924535	0.1347501	1763.6	0.06494107	0.06156592	2353.6	0.12024388	0.1162853	2943.59	-0.00688511		3533.58	-0.0127697		4123.58	-0.00187164		
583.8	0.34526441		1173.79	0.13884327	0.13469794	1763.8	0.06535037	0.06152234	2353.8	0.12085152	0.11623969	2943.79	-0.00717724		3533.78	-0.01328488		4123.78	-0.00192825		
584	0.34519013		1173.99	0.13907254	0.1346458	1764	0.06627326	0.0614788	2354	0.12135869	0.11619409	2943.99	-0.00781177		3533.98	-0.01392243		4123.98	-0.00257633		
584.2	0.34652047		1174.19	0.13919399	0.13459369	1764.2	0.06578466	0.06143529	2354.2	0.12130639	0.11614852	2944.19	-0.00786156		3534.18	-0.01329045		4124.18	-0.00232427		
584.4	0.34646904		1174.39	0.13934615	0.13454159	1764.4	0.06629582	0.0613918	2354.4	0.12112425	0.11610296	2944.39	-0.00884558		3534.38	-0.01363515		4124.38	-0.00255546		
584.6	0.34643006		1174.59	0.13951236	0.13448951	1764.6	0.0661998	0.06134835	2354.6	0.12113345	0.11605741	2944.59	-0.00907049		3534.58	-0.0134787		4124.58	-0.00231102		
584.8	0.34645216		1174.79	0.13907711	0.13443745	1764.8	0.06520407	0.06130493	2354.8	0.12038958	0.11601189	2944.79	-0.00881513		3534.78	-0.01289482		4124.78	-0.00243199		
585	0.3465833		1174.99	0.13859474	0.13438541	1765	0.06432397	0.06126154	2355	0.11984357	0.11596638	2944.99	-0.00869566		3534.98	-0.01349661		4124.98	-0.00247165		
585.2	0.34635855		1175.19	0.13775852	0.13433339	1765.2	0.06348857	0.06121818	2355.2	0.11945394	0.1159209	2945.19	-0.00839926		3535.18	-0.01254714		4125.18	-0.00156838		
585.4	0.34693368		1175.39	0.13850387	0.13428139	1765.4	0.06357448	0.06117485	2355.4	0.11965359	0.11587543	2945.39	-0.00821284		3535.38	-0.01202629		4125.38	-0.00122576		
585.6	0.34655205		1175.59	0.13922771	0.13422941	1765.6	0.06362795	0.06113156	2355.6	0.11981865	0.11582997	2945.59	-0.00760028		3535.58	-0.0115632		4125.58	-0.00087722		
585.8	0.34717745		1175.79	0.13811466	0.13417746	1765.8	0.06391369	0.06108829	2355.8	0.11896786	0.11578454	2945.79	-0.00836118		3535.78	-0.01020323		4125.78	-0.00086616		
586	0.34739121		1175.99	0.13756615	0.13412552	1766	0.06341192	0.06104505	2356	0.11952212	0.11573912	2945.99	-0.00892939		3535.98	-0.0107615		4125.98	-0.00015764		
586.2	0.34738959		1176.19	0.13664695	0.1340736	1766.2	0.06376137	0.06100185	2356.2	0.11913396	0.11569372	2946.19	-0.00951039		3536.18	-0.00977729		4126.18	-0.00022267		
586.4	0.34704483		1176.39	0.13689387	0.1340217	1766.4	0.06370217	0.06095867	2356.4	0.11877992	0.11564834	2946.39	-0.00941769		3536.38	-0.01003593		4126.38	-0.00010892		
586.6	0.34715897		1176.59	0.13747762	0.13396982	1766.6	0.06382482	0.06091553	2356.6	0.11897381	0.11560298	2946.59	-0.00870051		3536.58	-0.01001623		4126.58	-0.00010476		
586.8	0.34714635		1176.79	0.13755563	0.13391797	1766.8	0.06494021	0.06087241	2356.8	0.11950168	0.11555763	2946.79	-0.00873845		3536.78	-0.01037639		4126.78	-0.00047072		
587	0.34667575		1176.99	0.13772415	0.13386613	1767	0.06505382	0.06082933	2357	0.11924461	0.11551231	2946.99	-0.00853003		3536.98	-0.01020858		4126.98	-0.00170245		
587.2	0.34615372		1177.19	0.13737865	0.13381431	1767.2	0.06531612	0.06078627	2357.2	0.11958354	0.115467	2947.19	-0.00762395		3537.18	-0.01012076		4127.18	-0.001541		
587.4	0.34554911		1177.39	0.13745908	0.13376251	1767.4	0.06503936	0.06074325	2357.4	0.12036461	0.1154217	2947.39	-0.00794868		3537.38	-0.01043238		4127.38	-0.00167589		
587.6	0.34520293		1177.59	0.13677038	0.13371073	1767.6	0.06492587	0.06070026	2357.6	0.12068637	0.11537643	2947.59	-0.00803016		3537.58	-0.01142846		4127.58	-0.00189711		
587.8	0.3445847		1177.79	0.13636001	0.13365898	1767.8	0.0660655	0.0606573	2357.8	0.12192616	0.11533117	2947.79	-0.00768497		3537.78	-0.01125668		4127.78	-0.00234651		
588	0.34455823		1177.99	0.13669016	0.13360724	1768	0.06647027	0.06061436	2358	0.12158866	0.11528593	2947.99	-0.00830019		3537.98	-0.01166191		4127.98	-0.00279785		
588.2	0.34557632		1178.19	0.13662113	0.13355552	1768.2	0.06683162	0.06057146	2358.2	0.12161238	0.11524071	2948.19	-0.00745906		3538.18	-0.0120907		4128.18	-0.00297411		
588.4	0.3452607		1178.39	0.13617017	0.13350382	1768.4	0.06731618	0.06052859	2358.4	0.12161822	0.11519551	2948.39	-0.00767288		3538.38	-0.01329984		4128.38	-0.00394236		
588.6	0.34614147		1178.59	0.13552336	0.13345215	1768.6	0.06637247	0.06048575	2358.6	0.12129766	0.11515032	2948.59	-0.00715188		3538.58	-0.01426539		4128.58	-0.00367387		
588.8	0.34564315		1178.79	0.13504065	0.13340049	1768.8	0.06508722	0.06044294	2358.8	0.12050976	0.11510516	2948.79	-0.00630319		3538.78	-0.01422093		4128.78	-0.00307822		
589	0.34651816		1178.99	0.13493757	0.13334885	1769	0.0645346	0.06040016	2359	0.11966468	0.11506001	2948.99	-0.0057093		3538.98	-0.01436829		4128.98	-0.00278098		
589.2	0.34691886		1179.19	0.13466053	0.13329724	1769.2	0.0644876	0.06035741	2359.2	0.11940223	0.11501487	2949.19	-0.00504135		3539.18	-0.0144487		4129.18	-0.00279728		
589.4	0.34791539		1179.39	0.13595687	0.13324564	1769.4	0.06455738	0.06031469	2359.4	0.11909421	0.11496976	2949.39	-0.00525628		3539.38	-0.01384277		4129.38	-0.00268095		
589.6	0.34777953		1179.59	0.13622195	0.13319406	1769.6	0.06390705	0.060272	2359.6	0.119109	0.11492466	2949.59	-0.00520833		3539.58	-0.01382712		4129.58	-0.00180731		
589.8	0.3483896		1179.79	0.13456269	0.1331425	1769.8	0.06292161	0.06022934	2359.8	0.11821561	0.11487958	2949.79	-0.00646522		3539.78	-0.0142176		4129.78	-0.00190222		
590	0.3486737		1179.99	0.13495965	0.13309097	1770	0.06246069	0.06018672	2360	0.11820798	0.11483452	2949.99	-0.00612838		3539.98	-0.01501637		4129.98	-0.00084627		
590.2	0.34888506		1180.19	0.13506142	0.13303945	1770.2	0.0621136	0.06014412	2360.2	0.11773561	0.11478948	2950.19	-0.00697278		3540.18	-0.01459913		4130.18	-0.0009344		
590.4	0.34916812		1180.39	0.13606778	0.13298795	1770.4	0.06185598	0.06010155	2360.4	0.11779907	0.11474445	2950.39	-0.00684331		3540.38	-0.01545328		4130.38	-0.00128722		
590.6	0.34901792		1180.59	0.13581308	0.13293647	1770.6	0.06138572	0.06005901	2360.6	0.11760534	0.11469944	2950.59	-0.00736622		3540.58	-0.01506878		4130.58	-0.00210181		
590.8	0.34835517		1180.79	0.13588988	0.13288501	1770.8	0.06139768	0.0600165	2360.8	0.11790036	0.11465445	2950.79	-0.00710927		3540.78	-0.01514289		4130.78	-0.0028497		
591	0.34735698		1180.99	0.13705301	0.13283358	1771	0.06060301	0.05997402	2361	0.11762303	0.11460948	2950.99	-0.00664251		3540.98	-0.01513636		4130.98	-0.00366328		
591.2	0.34602643		1181.19	0.13652502	0.13278216	1771.2	0.05990198	0.05993158	2361.2	0.11836865	0.11456452	2951.19	-0.0077045		3541.18	-0.01507197		4131.18	-0.00244797		
591.4	0.34476027		1181.39	0.13599917	0.13273076	1771.4	0.05971948	0.05988916	2361.4	0.11850964	0.11451958	2951.39	-0.00788985		3541.38	-0.01468389		4131.38	-0.00216296		
591.6	0.34323364		1181.59	0.13499164	0.13267938	1771.6	0.06064325	0.05984677	2361.6	0.11769519	0.11447466	2951.59	-0.00788282		3541.58	-0.01374377		4131.58	-0.00201765		
591.8	0.34254066		1181.79	0.134922	0.13262802	1771.8	0.06152401	0.05980441	2361.8	0.11757942	0.11442976	2951.79	-0.00890256		3541.78	-0.01290743		4131.78	-0.00184181		
592	0.34263809		1181.99	0.13451865	0.13257669	1772	0.06149896	0.05976208	2362	0.11711926	0.11438487	2951.99	-0.00832998		3541.98	-0.01282289		4131.98	-0.0017494		
592.2	0.34310913		1182.19	0.13452222	0.13252537	1772.2	0.06159362	0.05971979	2362.2	0.11742603	0.11434001	2952.19	-0.00818524		3542.18	-0.01316843		4132.18	-0.00175919		
592.4	0.34278574		1182.39	0.13476692	0.13247407	1772.4	0.06043255	0.05967752	2362.4	0.11774367	0.11429516	2952.39	-0.00803827		3542.38	-0.01380164		4132.38	-0.00203289		
592.6	0.34335525		1182.59	0.13481273	0.13242279	1772.6	0.05998082	0.05963528	2362.6	0.11694584	0.11425032	2952.59	-0.00829646		3542.58	-0.01371274		4132.58	-0.00113956		
592.8	0.34325329		1182.79	0.13553195	0.13237153	1772.8	0.06079595	0.05959307	2362.8	0.11702763	0.11420551	2952.79	-0.00743449		3542.78	-0.01327252		4132.78	-0.00091209		
593	0.34377075		1182.99	0.1357748	0.13232029	1773	0.06094511	0.05955089	2363	0.11685712	0.11416071	2952.99	-0.00680936		3542.98	-0.01330555		4132.98	-0.00068482		
593.2	0.34311591		1183.19	0.13653595	0.13226907	1773.2	0.06116634	0.05950874	2363.2	0.11680696	0.11411593	2953.19	-0.00626882		3543.18	-0.01309685		4133.18	-0.00179277		
593.4	0.34327477		1183.39	0.13718076	0.13221787	1773.4	0.06074537	0.05946663	2363.4	0.11739684	0.11407117	2953.39	-0.00698835		3543.38	-0.0131391		4133.38	-0.00130469		
593.6	0.34295379		1183.59	0.13600206	0.13216669	1773.6	0.05999778	0.05942454	2363.6	0.11760558	0.11402642	2953.59	-0.00751186		3543.58	-0.01377962		4133.58	-0.00074582		
593.8	0.34388143		1183.79	0.13628379	0.13211553	1773.8	0.06011885	0.05938248	2363.8	0.1168394	0.1139817	2953.79	-0.00812369		3543.78	-0.01414355		4133.78	-0.00115651		
594	0.34448439		1183.99	0.13748691	0.13206439	1774	0.06046898	0.05934045	2364	0.11792202	0.11393699	2953.99	-0.00882197		3543.98	-0.01336295		4133.98	-0.00067968		
594.2	0.34558925		1184.19	0.13740163	0.13201327	1774.2	0.06082991	0.05929845	2364.2	0.11850839	0.1138923	2954.19	-0.00916592		3544.18	-0.01430809		4134.18	-0.00142868		
594.4	0.34572764		1184.39	0.13726069	0.13196217	1774.4	0.06055342	0.05925648	2364.4	0.11889466	0.11384762	2954.39	-0.00799146		3544.38	-0.0153968		4134.38	-0.00182942		
594.6	0.34599896		1184.59	0.13688897	0.13191109	1774.6	0.06079699	0.05921454	2364.6	0.11897575	0.11380296	2954.59	-0.00763496		3544.58	-0.01516541		4134.58	-0.00206542		
594.8	0.34602581		1184.79	0.13725583	0.13186003	1774.8	0.06065057	0.05917263	2364.8	0.1183956	0.11375832	2954.79	-0.00754131		3544.78	-0.01569848		4134.78	-0.00227174		
595	0.34570336		1184.99	0.13711382	0.13180899	1775	0.060317	0.05913075	2365	0.117709	0.1137137	2954.99	-0.00844058		3544.98	-0.01563871		4134.98	-0.00269503		
595.2	0.34479556		1185.19	0.13589584	0.13175797	1775.2	0.06080822	0.0590889	2365.2	0.1177509	0.1136691	2955.19	-0.00852819		3545.18	-0.01508027		4135.18	-0.00129594		
595.4	0.34484916		1185.39	0.13510934	0.13170697	1775.4	0.06056155	0.05904707	2365.4	0.11725367	0.11362451	2955.39	-0.00883876		3545.38	-0.01417983		4135.38	-0.00140237		
595.6	0.34419661		1185.59	0.13511584	0.13165599	1775.6	0.06075386	0.05900528	2365.6	0.11626908	0.11357994	2955.59	-0.00904372		3545.58	-0.01397743		4135.58	-0.00134411		
595.8	0.34423668		1185.79	0.13418622	0.13160502	1775.8	0.0611671	0.05896352	2365.8	0.11605834	0.11353539	2955.79	-0.00946009		3545.78	-0.01424588		4135.78	0.00007236		
596	0.34356435		1185.99	0.13439099	0.13155408	1776	0.06102471	0.05892179	2366	0.11487073	0.11349085	2955.99	-0.00915831		3545.98	-0.01427248		4135.98	0.00019572		
596.2	0.34333704		1186.19	0.13473563	0.13150316	1776.2	0.06037349	0.05888008	2366.2	0.11448531	0.11344634	2956.19	-0.00938009		3546.18	-0.0151334		4136.18	0.00006985		
596.4	0.34303404		1186.39	0.13446417	0.13145226	1776.4	0.06020309	0.05883841	2366.4	0.11457257	0.11340184	2956.39	-0.00835199		3546.38	-0.01487796		4136.38	-0.00004076		
596.6	0.34352769		1186.59	0.13413794	0.13140137	1776.6	0.06169413	0.05879677	2366.6	0.11416756	0.11335736	2956.59	-0.00821813		3546.58	-0.01434007		4136.58	-0.0003346		
596.8	0.34259269		1186.79	0.1348151	0.13135051	1776.8	0.06272261	0.05875515	2366.8	0.11416905	0.11331289	2956.79	-0.00764193		3546.78	-0.01431719		4136.78	0.00022882		
597	0.34166797		1186.99	0.13511283	0.13129966	1777	0.06194646	0.05871357	2367	0.11494499	0.11326844	2956.99	-0.00858756		3546.98	-0.01384914		4136.98	0.00022222		
597.2	0.34115024		1187.19	0.13601765	0.13124884	1777.2	0.06187549	0.05867201	2367.2	0.11534434	0.11322401	2957.19	-0.00943741		3547.18	-0.01325616		4137.18	0.00059221		
597.4	0.34157387		1187.39	0.13587849	0.13119804	1777.4	0.0610962	0.05863048	2367.4	0.11685754	0.1131796	2957.39	-0.00920425		3547.38	-0.01364235		4137.38	0.00182823		
597.6	0.3409305		1187.59	0.13609148	0.13114725	1777.6	0.06146609	0.05858899	2367.6	0.11720897	0.11313521	2957.59	-0.00928613		3547.58	-0.01407765		4137.58	0.00167795		
597.8	0.34074921		1187.79	0.13748801	0.13109649	1777.8	0.0619092	0.05854752	2367.8	0.11829775	0.11309083	2957.79	-0.00883739		3547.78	-0.01417836		4137.78	0.00199252		
598	0.34063736		1187.99	0.13823992	0.13104574	1778	0.06239099	0.05850608	2368	0.11943515	0.11304647	2957.99	-0.00854042		3547.98	-0.01347274		4137.98	0.00196994		
598.2	0.34076338		1188.19	0.13834612	0.13099501	1778.2	0.06206919	0.05846467	2368.2	0.11957883	0.11300213	2958.19	-0.0077891		3548.18	-0.0143827		4138.18	0.0012443		
598.4	0.34004814		1188.39	0.13790883	0.13094431	1778.4	0.06224298	0.05842329	2368.4	0.11983783	0.1129578	2958.39	-0.00706645		3548.38	-0.0144738		4138.38	0.00095792		
598.6	0.34009504		1188.59	0.13848015	0.13089362	1778.6	0.06211012	0.05838194	2368.6	0.11938785	0.11291349	2958.59	-0.00670588		3548.58	-0.014128		4138.58	0.00029439		
598.8	0.34013707		1188.79	0.13888352	0.13084295	1778.8	0.06144851	0.05834062	2368.8	0.11861582	0.1128692	2958.79	-0.00729733		3548.78	-0.01438013		4138.78	-0.00021724		
599	0.33989508		1188.99	0.13923621	0.13079231	1779	0.06154574	0.05829933	2369	0.11925433	0.11282493	2958.99	-0.00719906		3548.98	-0.01458697		4138.98	-0.00035305		
599.2	0.34059386		1189.19	0.13898194	0.13074168	1779.2	0.06179799	0.05825806	2369.2	0.11893185	0.11278067	2959.19	-0.00650929		3549.18	-0.01464162		4139.18	-0.00040894		
599.4	0.34157155		1189.39	0.13837988	0.13069107	1779.4	0.06165668	0.05821683	2369.4	0.11847849	0.11273644	2959.39	-0.00684254		3549.38	-0.0143369		4139.38	-0.00046862		
599.6	0.34086971		1189.59	0.1381282	0.13064048	1779.6	0.06194076	0.05817563	2369.6	0.11759453	0.11269221	2959.59	-0.0070894		3549.58	-0.01535927		4139.58	0.00057636		
599.8	0.34079297		1189.79	0.13769093	0.13058991	1779.8	0.06156039	0.05813445	2369.8	0.11620104	0.11264801	2959.79	-0.00728689		3549.78	-0.01527884		4139.78	0.00136804		
600	0.34035565		1189.99	0.13786641	0.13053936	1780	0.06107704	0.05809331	2370	0.11525231	0.11260382	2959.99	-0.00674462		3549.98	-0.01519212		4139.98	0.00099668		
600.2	0.34125091		1190.19	0.13727685	0.13048883	1780.2	0.06094381	0.05805219	2370.2	0.11566696	0.11255966	2960.19	-0.00629479		3550.18	-0.01613681		4140.18	0.00101715		
600.4	0.34142004		1190.39	0.13625678	0.13043832	1780.4	0.0621601	0.0580111	2370.4	0.11552265	0.1125155	2960.39	-0.0060787		3550.38	-0.01624648		4140.38	0.00099058		
600.6	0.34172065		1190.59	0.13708104	0.13038783	1780.6	0.06230389	0.05797004	2370.6	0.11538514	0.11247137	2960.59	-0.00569382		3550.58	-0.01655346		4140.58	0.00122073		
600.8	0.34192634		1190.79	0.13734363	0.13033736	1780.8	0.06213776	0.05792901	2370.8	0.11579226	0.11242725	2960.79	-0.00623794		3550.78	-0.01724685		4140.78	0.0031309		
601	0.34259494		1190.99	0.13691838	0.13028691	1781	0.06143652	0.05788801	2371	0.11626063	0.11238315	2960.99	-0.00672851		3550.98	-0.0170296		4140.98	0.00348764		
601.2	0.34360229		1191.19	0.13669299	0.13023648	1781.2	0.06099339	0.05784704	2371.2	0.1168044	0.11233907	2961.19	-0.0061802		3551.18	-0.01705045		4141.18	0.0042988		
601.4	0.34334908		1191.39	0.13656892	0.13018606	1781.4	0.06014755	0.0578061	2371.4	0.11760509	0.112295	2961.39	-0.00533727		3551.38	-0.01752		4141.38	0.00396566		
601.6	0.34312543		1191.59	0.13631195	0.13013567	1781.6	0.06119107	0.05776518	2371.6	0.11789636	0.11225096	2961.59	-0.00605066		3551.58	-0.01831035		4141.58	0.00310407		
601.8	0.34366781		1191.79	0.1365905	0.1300853	1781.8	0.0612976	0.0577243	2371.8	0.11743877	0.11220693	2961.79	-0.00641561		3551.78	-0.01784681		4141.78	0.00376279		
602	0.34483905		1191.99	0.13638209	0.13003494	1782	0.06204113	0.05768344	2372	0.11667582	0.11216291	2961.99	-0.00717691		3551.98	-0.01706335		4141.98	0.00314844		
602.2	0.34532049		1192.19	0.13610272	0.12998461	1782.2	0.06091511	0.05764262	2372.2	0.11653893	0.11211892	2962.19	-0.00841904		3552.18	-0.01756394		4142.18	0.00209452		
602.4	0.34500351		1192.39	0.13566607	0.12993429	1782.4	0.06148802	0.05760182	2372.4	0.11617164	0.11207494	2962.39	-0.0084208		3552.38	-0.01817083		4142.38	0.00105884		
602.6	0.34435548		1192.59	0.13699475	0.129884	1782.6	0.06105034	0.05756105	2372.6	0.11574558	0.11203098	2962.59	-0.00807979		3552.58	-0.01799583		4142.58	-0.0000554		
602.8	0.34440626		1192.79	0.1374312	0.12983372	1782.8	0.06177571	0.05752031	2372.8	0.11551129	0.11198703	2962.79	-0.00951007		3552.78	-0.01759293		4142.78	-0.00044608		
603	0.34424052		1192.99	0.13757364	0.12978347	1783	0.06188923	0.0574796	2373	0.11501921	0.1119431	2962.99	-0.00925267		3552.98	-0.01678616		4142.98	-0.00079433		
603.2	0.34446327		1193.19	0.13731087	0.12973323	1783.2	0.06178295	0.05743892	2373.2	0.11437624	0.11189919	2963.19	-0.00979992		3553.18	-0.01538528		4143.18	-0.00177412		
603.4	0.34425407		1193.39	0.13743345	0.12968301	1783.4	0.06195366	0.05739826	2373.4	0.11417703	0.1118553	2963.39	-0.01134045		3553.38	-0.01436335		4143.38	-0.00135272		
603.6	0.34264109		1193.59	0.13800638	0.12963281	1783.6	0.06215226	0.05735764	2373.6	0.11419629	0.11181143	2963.59	-0.01049829		3553.58	-0.01401386		4143.58	-0.00151766		
603.8	0.34134437		1193.79	0.13776324	0.12958263	1783.8	0.06273547	0.05731704	2373.8	0.11419241	0.11176757	2963.79	-0.01016758		3553.78	-0.01352683		4143.78	-0.00258313		
604	0.34026629		1193.99	0.13786511	0.12953247	1784	0.0631708	0.05727647	2374	0.11530046	0.11172373	2963.99	-0.00943699		3553.98	-0.01367486		4143.98	-0.00279891		
604.2	0.33954335		1194.19	0.13714118	0.12948233	1784.2	0.06373884	0.05723593	2374.2	0.11587859	0.1116799	2964.19	-0.00909519		3554.18	-0.01393158		4144.18	-0.00227917		
604.4	0.33845388		1194.39	0.13709888	0.12943221	1784.4	0.06442851	0.05719542	2374.4	0.11712834	0.1116361	2964.39	-0.00835392		3554.38	-0.0142837		4144.38	-0.00179198		
604.6	0.3383833		1194.59	0.13731196	0.12938211	1784.6	0.06292334	0.05715494	2374.6	0.11753887	0.11159231	2964.59	-0.00789993		3554.58	-0.01357544		4144.58	-0.00140461		
604.8	0.33840432		1194.79	0.13544279	0.12933203	1784.8	0.06286256	0.05711449	2374.8	0.1179228	0.11154853	2964.79	-0.0076829		3554.78	-0.01373175		4144.78	-0.00125753		
605	0.33865938		1194.99	0.13468074	0.12928197	1785	0.06156552	0.05707407	2375	0.11838967	0.11150478	2964.99	-0.00723465		3554.98	-0.01270589		4144.98	-0.00143369		
605.2	0.33889901		1195.19	0.13453017	0.12923192	1785.2	0.06049932	0.05703367	2375.2	0.11942085	0.11146104	2965.19	-0.00763949		3555.18	-0.01298369		4145.18	-0.00092334		
605.4	0.33947816		1195.39	0.13441047	0.1291819	1785.4	0.06052774	0.0569933	2375.4	0.11971082	0.11141732	2965.39	-0.00747861		3555.38	-0.01327529		4145.38	-0.00077116		
605.6	0.34045333		1195.59	0.13493732	0.12913189	1785.6	0.06094699	0.05695297	2375.6	0.11983899	0.11137362	2965.59	-0.00734594		3555.58	-0.01349037		4145.58	-0.00046824		
605.8	0.34244592		1195.79	0.13484505	0.12908191	1785.8	0.06055287	0.05691266	2375.8	0.11907682	0.11132993	2965.79	-0.00712409		3555.78	-0.01292126		4145.78	-0.00026554		
606	0.34250805		1195.99	0.13494435	0.12903194	1786	0.06019864	0.05687237	2376	0.11926144	0.11128626	2965.99	-0.00782446		3555.98	-0.01338667		4145.98	-0.00082818		
606.2	0.34274179		1196.19	0.1348621	0.128982	1786.2	0.06011971	0.05683212	2376.2	0.11936528	0.11124261	2966.19	-0.00832048		3556.18	-0.01381879		4146.18	-0.0017968		
606.4	0.34175727		1196.39	0.13482143	0.12893207	1786.4	0.06144528	0.0567919	2376.4	0.1195949	0.11119897	2966.39	-0.00796181		3556.38	-0.01466108		4146.38	-0.00259606		
606.6	0.34154475		1196.59	0.13400299	0.12888216	1786.6	0.06115808	0.0567517	2376.6	0.11967746	0.11115535	2966.59	-0.00782852		3556.58	-0.01440887		4146.58	-0.00275865		
606.8	0.34228823		1196.79	0.13359163	0.12883227	1786.8	0.06164937	0.05671153	2376.8	0.11903545	0.11111175	2966.79	-0.00962901		3556.78	-0.01449969		4146.78	-0.0020821		
607	0.34276624		1196.99	0.13288681	0.12878241	1787	0.0609092	0.05667139	2377	0.11825514	0.11106817	2966.99	-0.00930651		3556.98	-0.01441941		4146.98	-0.00175028		
607.2	0.3432495		1197.19	0.13364491	0.12873256	1787.2	0.06116772	0.05663128	2377.2	0.11805576	0.1110246	2967.19	-0.0098715		3557.18	-0.01534359		4147.18	-0.00135912		
607.4	0.34321851		1197.39	0.13358091	0.12868272	1787.4	0.06156408	0.0565912	2377.4	0.11823347	0.11098105	2967.39	-0.00987821		3557.38	-0.0159565		4147.38	-0.00024562		
607.6	0.34220977		1197.59	0.1339186	0.12863291	1787.6	0.06284001	0.05655115	2377.6	0.11878216	0.11093752	2967.59	-0.00777573		3557.58	-0.01587117		4147.58	-0.0001808		
607.8	0.34155019		1197.79	0.13341092	0.12858312	1787.8	0.06250466	0.05651112	2377.8	0.11843848	0.11089401	2967.79	-0.00807849		3557.78	-0.01620712		4147.78	-0.00034919		
608	0.3416007		1197.99	0.13340466	0.12853335	1788	0.0619548	0.05647113	2378	0.1192323	0.11085051	2967.99	-0.00787859		3557.98	-0.01627231		4147.98	0.00054922		
608.2	0.34154813		1198.19	0.1331434	0.1284836	1788.2	0.06193483	0.05643116	2378.2	0.11820008	0.11080703	2968.19	-0.00771776		3558.18	-0.01603873		4148.18	0.00099863		
608.4	0.34192496		1198.39	0.13384581	0.12843386	1788.4	0.06147963	0.05639122	2378.4	0.11864097	0.11076356	2968.39	-0.00792346		3558.38	-0.01609173		4148.38	0.000733		
608.6	0.3426529		1198.59	0.13323083	0.12838415	1788.6	0.06042754	0.0563513	2378.6	0.11753844	0.11072011	2968.59	-0.00779001		3558.58	-0.01547832		4148.58	0.00089428		
608.8	0.34235526		1198.79	0.13346569	0.12833445	1788.8	0.05950005	0.05631142	2378.8	0.11773094	0.11067668	2968.79	-0.00700384		3558.78	-0.01631331		4148.78	0.00195969		
609	0.34268758		1198.99	0.13446167	0.12828477	1789	0.05852221	0.05627156	2379	0.11762072	0.11063327	2968.99	-0.00673972		3558.98	-0.01567128		4148.98	0.00204334		
609.2	0.34300715		1199.19	0.1346096	0.12823512	1789.2	0.05770589	0.05623174	2379.2	0.11669449	0.11058987	2969.19	-0.00661188		3559.18	-0.01586913		4149.18	0.00261427		
609.4	0.34321965		1199.39	0.13470951	0.12818548	1789.4	0.05803687	0.05619194	2379.4	0.11696078	0.1105465	2969.39	-0.00577233		3559.38	-0.01523651		4149.38	0.00266275		
609.6	0.34192399		1199.59	0.13490069	0.12813586	1789.6	0.05866369	0.05615217	2379.6	0.11630341	0.11050313	2969.59	-0.00543419		3559.58	-0.01620741		4149.58	0.00217593		
609.8	0.34213208		1199.79	0.13480965	0.12808626	1789.8	0.05969719	0.05611242	2379.8	0.11595002	0.11045979	2969.79	-0.00543875		3559.78	-0.01639598		4149.78	0.002046		
610	0.34057618		1199.99	0.13523507	0.12803668	1790	0.06003125	0.05607271	2380	0.11548263	0.11041646	2969.99	-0.00610981		3559.98	-0.01697891		4149.98	0.00150523		
610.2	0.33959534		1200.19	0.13419539	0.12798712	1790.2	0.06065737	0.05603302	2380.2	0.11574255	0.11037315	2970.19	-0.00658552		3560.18	-0.01651976		4150.18	0.00037887		
610.4	0.33780506		1200.39	0.13401297	0.12793758	1790.4	0.06185603	0.05599336	2380.4	0.11652908	0.11032986	2970.39	-0.00691315		3560.38	-0.01637445		4150.38	0.00006512		
610.6	0.33765873		1200.59	0.133278	0.12788805	1790.6	0.06197578	0.05595373	2380.6	0.11642293	0.11028658	2970.59	-0.00717979		3560.58	-0.01636563		4150.58	-0.00065287		
610.8	0.33770706		1200.79	0.13324377	0.12783855	1790.8	0.06310721	0.05591413	2380.8	0.11563915	0.11024332	2970.79	-0.00827002		3560.78	-0.01668475		4150.78	-0.00070045		
611	0.33725183		1200.99	0.13256748	0.12778907	1791	0.06268149	0.05587456	2381	0.11567047	0.11020007	2970.99	-0.00915257		3560.98	-0.01696298		4150.98	-0.00128825		
611.2	0.33665674		1201.19	0.13282395	0.1277396	1791.2	0.06306981	0.05583501	2381.2	0.11578996	0.11015685	2971.19	-0.00894592		3561.18	-0.01768572		4151.18	-0.00178913		
611.4	0.33614749		1201.39	0.13278244	0.12769016	1791.4	0.06338005	0.05579549	2381.4	0.11610251	0.11011364	2971.39	-0.00885935		3561.38	-0.01788978		4151.38	-0.00201064		
611.6	0.33542324		1201.59	0.13327614	0.12764073	1791.6	0.06412937	0.055756	2381.6	0.11649013	0.11007045	2971.59	-0.00835599		3561.58	-0.01754058		4151.58	-0.00284228		
611.8	0.33582694		1201.79	0.13304445	0.12759132	1791.8	0.0635822	0.05571654	2381.8	0.1167997	0.11002727	2971.79	-0.00758855		3561.78	-0.01783797		4151.78	-0.00318455		
612	0.33642923		1201.99	0.13419546	0.12754193	1792	0.0639683	0.0556771	2382	0.11727025	0.10998411	2971.99	-0.0078828		3561.98	-0.0177929		4151.98	-0.00348564		
612.2	0.33723235		1202.19	0.13453482	0.12749256	1792.2	0.06364648	0.0556377	2382.2	0.11661625	0.10994097	2972.19	-0.00777512		3562.18	-0.01742309		4152.18	-0.00359889		
612.4	0.33821151		1202.39	0.13492883	0.12744321	1792.4	0.06252505	0.05559832	2382.4	0.11722967	0.10989785	2972.39	-0.00783728		3562.38	-0.01669292		4152.38	-0.00229707		
612.6	0.338741		1202.59	0.13473376	0.12739388	1792.6	0.061607	0.05555897	2382.6	0.11690886	0.10985474	2972.59	-0.00762736		3562.58	-0.01666676		4152.58	-0.00163265		
612.8	0.33906102		1202.79	0.13557021	0.12734457	1792.8	0.06072101	0.05551964	2382.8	0.11743033	0.10981165	2972.79	-0.00752015		3562.78	-0.01652625		4152.78	-0.00068698		
613	0.33954885		1202.99	0.13471445	0.12729527	1793	0.06080111	0.05548035	2383	0.11687488	0.10976857	2972.99	-0.00720821		3562.98	-0.01660922		4152.98	-0.00146598		
613.2	0.3400802		1203.19	0.13426026	0.127246	1793.2	0.06025937	0.05544108	2383.2	0.11648939	0.10972552	2973.19	-0.0074221		3563.18	-0.01639505		4153.18	-0.00113238		
613.4	0.33977654		1203.39	0.13419711	0.12719674	1793.4	0.06081664	0.05540184	2383.4	0.11669687	0.10968248	2973.39	-0.00846891		3563.38	-0.01679485		4153.38	-0.00156638		
613.6	0.33927255		1203.59	0.13415328	0.12714751	1793.6	0.06064338	0.05536263	2383.6	0.11712613	0.10963945	2973.59	-0.00775758		3563.58	-0.01731148		4153.58	-0.00101773		
613.8	0.33947033		1203.79	0.13498379	0.12709829	1793.8	0.06034761	0.05532344	2383.8	0.11762328	0.10959645	2973.79	-0.00750601		3563.78	-0.01634332		4153.78	-0.00029647		
614	0.33863765		1203.99	0.13461191	0.12704909	1794	0.05892178	0.05528429	2384	0.11718988	0.10955346	2973.99	-0.00756653		3563.98	-0.0160232		4153.98	-0.00020621		
614.2	0.3373374		1204.19	0.13415688	0.12699992	1794.2	0.0588806	0.05524516	2384.2	0.11766713	0.10951049	2974.19	-0.00788284		3564.18	-0.01513365		4154.18	-0.00010081		
614.4	0.33682389		1204.39	0.13440186	0.12695076	1794.4	0.05987666	0.05520606	2384.4	0.11780188	0.10946753	2974.39	-0.00735916		3564.38	-0.01451911		4154.38	-0.00035361		
614.6	0.33728557		1204.59	0.13419116	0.12690161	1794.6	0.05954933	0.05516698	2384.6	0.11710067	0.10942459	2974.59	-0.0072535		3564.58	-0.01490949		4154.58	-0.00114326		
614.8	0.33683283		1204.79	0.13295568	0.12685249	1794.8	0.05976088	0.05512794	2384.8	0.11654386	0.10938167	2974.79	-0.00754982		3564.78	-0.01475274		4154.78	-0.00135476		
615	0.33626149		1204.99	0.1324801	0.12680339	1795	0.0590701	0.05508892	2385	0.11750082	0.10933876	2974.99	-0.00776688		3564.98	-0.01601071		4154.98	-0.00176181		
615.2	0.33567158		1205.19	0.13195955	0.12675431	1795.2	0.05975544	0.05504993	2385.2	0.11824656	0.10929588	2975.19	-0.00709678		3565.18	-0.01699031		4155.18	-0.00140138		
615.4	0.33586411		1205.39	0.13197102	0.12670524	1795.4	0.06005359	0.05501097	2385.4	0.11767939	0.109253	2975.39	-0.00707978		3565.38	-0.01742732		4155.38	-0.00098187		
615.6	0.33622705		1205.59	0.13301524	0.1266562	1795.6	0.0599449	0.05497203	2385.6	0.1181014	0.10921015	2975.59	-0.00671996		3565.58	-0.01746897		4155.58	-0.00099493		
615.8	0.33652881		1205.79	0.13267528	0.12660717	1795.8	0.06019912	0.05493312	2385.8	0.11776595	0.10916731	2975.79	-0.0070149		3565.78	-0.01732566		4155.78	-0.00034902		
616	0.33696448		1205.99	0.13297258	0.12655816	1796	0.06007925	0.05489424	2386	0.11818725	0.10912449	2975.99	-0.00728951		3565.98	-0.01703479		4155.98	-0.00052884		
616.2	0.33760023		1206.19	0.13290272	0.12650917	1796.2	0.05962173	0.05485539	2386.2	0.1183224	0.10908169	2976.19	-0.00723222		3566.18	-0.01609802		4156.18	0.00017976		
616.4	0.33712096		1206.39	0.13289832	0.1264602	1796.4	0.05977299	0.05481657	2386.4	0.11806965	0.1090389	2976.39	-0.00776774		3566.38	-0.01522749		4156.38	0.00030749		
616.6	0.33685347		1206.59	0.13254615	0.12641125	1796.6	0.06007713	0.05477777	2386.6	0.1183496	0.10899613	2976.59	-0.00794798		3566.58	-0.01599488		4156.58	-0.00053021		
616.8	0.33691079		1206.79	0.13305301	0.12636232	1796.8	0.05956909	0.054739	2386.8	0.11884393	0.10895337	2976.79	-0.00825932		3566.78	-0.01609453		4156.78	-0.00053226		
617	0.33734333		1206.99	0.13290626	0.12631341	1797	0.05948933	0.05470025	2387	0.11838193	0.10891064	2976.99	-0.00889583		3566.98	-0.01666333		4156.98	-0.00141709		
617.2	0.33779471		1207.19	0.13362666	0.12626451	1797.2	0.05968169	0.05466154	2387.2	0.11858562	0.10886792	2977.19	-0.009403		3567.18	-0.01592672		4157.18	-0.00231283		
617.4	0.33800264		1207.39	0.13354964	0.12621564	1797.4	0.05954398	0.05462285	2387.4	0.11885077	0.10882521	2977.39	-0.01030539		3567.38	-0.01638902		4157.38	-0.00242206		
617.6	0.33822551		1207.59	0.13289459	0.12616678	1797.6	0.05954416	0.05458419	2387.6	0.11913442	0.10878253	2977.59	-0.00941767		3567.58	-0.01577039		4157.58	-0.00263598		
617.8	0.33840031		1207.79	0.13235374	0.12611794	1797.8	0.05971903	0.05454556	2387.8	0.11790344	0.10873986	2977.79	-0.00916944		3567.78	-0.01545834		4157.78	-0.00248142		
618	0.33811764		1207.99	0.13217923	0.12606913	1798	0.05964606	0.05450695	2388	0.11741631	0.1086972	2977.99	-0.00895713		3567.98	-0.0164476		4157.98	-0.00249602		
618.2	0.33875772		1208.19	0.13278089	0.12602033	1798.2	0.06085146	0.05446837	2388.2	0.11737161	0.10865457	2978.19	-0.00868659		3568.18	-0.01530214		4158.18	-0.0027212		
618.4	0.33904668		1208.39	0.1330703	0.12597154	1798.4	0.06115596	0.05442982	2388.4	0.11725409	0.10861195	2978.39	-0.00803375		3568.38	-0.01519164		4158.38	-0.00309209		
618.6	0.33887062		1208.59	0.13255543	0.12592278	1798.6	0.06117206	0.0543913	2388.6	0.11672888	0.10856934	2978.59	-0.00740067		3568.58	-0.01541764		4158.58	-0.00251365		
618.8	0.33891637		1208.79	0.13106698	0.12587404	1798.8	0.06128366	0.0543528	2388.8	0.1159272	0.10852676	2978.79	-0.00744732		3568.78	-0.01570044		4158.78	-0.00233666		
619	0.33929476		1208.99	0.13077039	0.12582532	1799	0.06162074	0.05431433	2389	0.11621364	0.10848419	2978.99	-0.00728545		3568.98	-0.01649942		4158.98	-0.00208342		
619.2	0.33961739		1209.19	0.12974996	0.12577661	1799.2	0.06197757	0.05427589	2389.2	0.11497562	0.10844163	2979.19	-0.0080467		3569.18	-0.01579723		4159.18	-0.00154882		
619.4	0.33942152		1209.39	0.12966805	0.12572792	1799.4	0.06168477	0.05423747	2389.4	0.11387976	0.1083991	2979.39	-0.00804313		3569.38	-0.01565378		4159.38	-0.00147431		
619.6	0.33910361		1209.59	0.12979185	0.12567926	1799.6	0.06169621	0.05419909	2389.6	0.11444709	0.10835658	2979.59	-0.00817062		3569.58	-0.01583461		4159.58	-0.00124425		
619.8	0.33933336		1209.79	0.129209	0.12563061	1799.8	0.06149597	0.05416073	2389.8	0.11442649	0.10831407	2979.79	-0.00849384		3569.78	-0.01523525		4159.78	-0.00058383		
620	0.33929665		1209.99	0.12959428	0.12558198	1800	0.06161084	0.05412239	2390	0.1145951	0.10827159	2979.99	-0.00745958		3569.98	-0.01452778		4159.98	-0.00085059		
620.2	0.33823977		1210.19	0.12976093	0.12553337	1800.2	0.06189373	0.05408409	2390.2	0.11440736	0.10822912	2980.19	-0.00814451		3570.18	-0.01459819		4160.18	-0.0003949		
620.4	0.33659214		1210.39	0.12984059	0.12548478	1800.4	0.061739	0.05404581	2390.4	0.11425009	0.10818666	2980.39	-0.00901554		3570.38	-0.01500872		4160.38	-0.000534		
620.6	0.3364634		1210.59	0.13056116	0.1254362	1800.6	0.061022	0.05400755	2390.6	0.11501297	0.10814423	2980.59	-0.00932554		3570.58	-0.01544782		4160.58	-0.00097755		
620.8	0.33615864		1210.79	0.13170191	0.12538765	1800.8	0.05992401	0.05396933	2390.8	0.11531755	0.10810181	2980.79	-0.00952215		3570.78	-0.01489705		4160.78	-0.00056379		
621	0.33618133		1210.99	0.13237389	0.12533911	1801	0.06081608	0.05393113	2391	0.11532173	0.1080594	2980.99	-0.01027358		3570.98	-0.01513478		4160.98	-0.00110331		
621.2	0.33576054		1211.19	0.13239018	0.12529059	1801.2	0.06141173	0.05389296	2391.2	0.11572638	0.10801702	2981.19	-0.01035468		3571.18	-0.01548002		4161.18	-0.00078126		
621.4	0.33550649		1211.39	0.13214308	0.1252421	1801.4	0.06176434	0.05385482	2391.4	0.11618852	0.10797465	2981.39	-0.01109164		3571.38	-0.01555006		4161.38	-0.00083614		
621.6	0.33501067		1211.59	0.13183418	0.12519362	1801.6	0.06103553	0.0538167	2391.6	0.11694214	0.1079323	2981.59	-0.01083038		3571.58	-0.01621943		4161.58	-0.00048731		
621.8	0.33502191		1211.79	0.13228339	0.12514516	1801.8	0.06083605	0.05377861	2391.8	0.11722415	0.10788996	2981.79	-0.01077254		3571.78	-0.01661242		4161.78	0.00007183		
622	0.33429451		1211.99	0.13325253	0.12509671	1802	0.06075343	0.05374055	2392	0.11844181	0.10784764	2981.99	-0.01131505		3571.98	-0.01678348		4161.98	-0.00046908		
622.2	0.33425685		1212.19	0.13362135	0.12504829	1802.2	0.06039646	0.05370251	2392.2	0.11901465	0.10780533	2982.19	-0.01095935		3572.18	-0.01636567		4162.18	-0.00049045		
622.4	0.3335947		1212.39	0.13392624	0.12499989	1802.4	0.05969712	0.0536645	2392.4	0.11861003	0.10776305	2982.39	-0.01125577		3572.38	-0.01719299		4162.38	0.00047008		
622.6	0.33376616		1212.59	0.13366224	0.1249515	1802.6	0.05983745	0.05362652	2392.6	0.11841351	0.10772078	2982.59	-0.01104928		3572.58	-0.01729601		4162.58	0.00089382		
622.8	0.33439994		1212.79	0.13408775	0.12490313	1802.8	0.05953289	0.05358856	2392.8	0.11785958	0.10767852	2982.79	-0.01134306		3572.78	-0.01677531		4162.78	0.00073924		
623	0.33512278		1212.99	0.13425989	0.12485479	1803	0.05987455	0.05355063	2393	0.11846135	0.10763629	2982.99	-0.01102997		3572.98	-0.01670068		4162.98	0.00071088		
623.2	0.3350418		1213.19	0.13358473	0.12480646	1803.2	0.05977446	0.05351273	2393.2	0.11797622	0.10759407	2983.19	-0.01166353		3573.18	-0.01720196		4163.18	0.00051534		
623.4	0.33516944		1213.39	0.13384869	0.12475815	1803.4	0.05947758	0.05347486	2393.4	0.11821457	0.10755186	2983.39	-0.01169645		3573.38	-0.01753195		4163.38	0.00069337		
623.6	0.33547205		1213.59	0.13354085	0.12470985	1803.6	0.05935275	0.05343701	2393.6	0.11834298	0.10750967	2983.59	-0.01138998		3573.58	-0.01740205		4163.58	0.00136929		
623.8	0.33625806		1213.79	0.13440126	0.12466158	1803.8	0.0591356	0.05339919	2393.8	0.11808531	0.1074675	2983.79	-0.01173973		3573.78	-0.01691156		4163.78	0.00117452		
624	0.33573731		1213.99	0.1343644	0.12461333	1804	0.05965816	0.05336139	2394	0.11784079	0.10742535	2983.99	-0.01147568		3573.98	-0.01686108		4163.98	0.00044517		
624.2	0.33584763		1214.19	0.13413388	0.12456509	1804.2	0.05919842	0.05332363	2394.2	0.11777948	0.10738321	2984.19	-0.0115618		3574.18	-0.01721987		4164.18	0.00105927		
624.4	0.33565437		1214.39	0.13478973	0.12451687	1804.4	0.05820533	0.05328588	2394.4	0.11760838	0.10734109	2984.39	-0.01103042		3574.38	-0.01744642		4164.38	0.00088447		
624.6	0.33548083		1214.59	0.13491925	0.12446867	1804.6	0.05778888	0.05324817	2394.6	0.11788852	0.10729899	2984.59	-0.01093984		3574.58	-0.017533		4164.58	0.0015042		
624.8	0.33477587		1214.79	0.13486774	0.12442049	1804.8	0.05744438	0.05321048	2394.8	0.11703143	0.1072569	2984.79	-0.01084686		3574.78	-0.01748617		4164.78	0.00181041		
625	0.33452251		1214.99	0.13496133	0.12437233	1805	0.05906275	0.05317282	2395	0.11679065	0.10721483	2984.99	-0.01109635		3574.98	-0.01775981		4164.98	0.00105957		
625.2	0.33355239		1215.19	0.13457052	0.12432419	1805.2	0.05869979	0.05313519	2395.2	0.11574018	0.10717277	2985.19	-0.01032567		3575.18	-0.01768608		4165.18	0.00242748		
625.4	0.33380109		1215.39	0.13395726	0.12427607	1805.4	0.05826489	0.05309758	2395.4	0.11617684	0.10713073	2985.39	-0.01051178		3575.38	-0.01837		4165.38	0.00183705		
625.6	0.33296923		1215.59	0.13343116	0.12422796	1805.6	0.05750879	0.05306	2395.6	0.11688882	0.10708871	2985.59	-0.01140873		3575.58	-0.0187721		4165.58	0.00199929		
625.8	0.33237646		1215.79	0.13334521	0.12417987	1805.8	0.05800091	0.05302244	2395.8	0.11624454	0.1070467	2985.79	-0.01131304		3575.78	-0.01885754		4165.78	0.00132621		
626	0.33119722		1215.99	0.13286446	0.12413181	1806	0.05845284	0.05298492	2396	0.11638535	0.10700471	2985.99	-0.01049892		3575.98	-0.01891853		4165.98	0.00050152		
626.2	0.33095847		1216.19	0.13326826	0.12408376	1806.2	0.05841092	0.05294741	2396.2	0.11569814	0.10696274	2986.19	-0.00997903		3576.18	-0.01897441		4166.18	0.00098478		
626.4	0.33156122		1216.39	0.13367132	0.12403572	1806.4	0.05907979	0.05290994	2396.4	0.1150522	0.10692079	2986.39	-0.01064369		3576.38	-0.01905425		4166.38	0.00132604		
626.6	0.33144021		1216.59	0.13346219	0.12398771	1806.6	0.05970586	0.05287249	2396.6	0.11512894	0.10687885	2986.59	-0.01022558		3576.58	-0.01854075		4166.58	0.00010458		
626.8	0.33119519		1216.79	0.13399069	0.12393972	1806.8	0.05911076	0.05283507	2396.8	0.11540793	0.10683692	2986.79	-0.01013941		3576.78	-0.0170727		4166.78	0.00021392		
627	0.33172416		1216.99	0.13314454	0.12389174	1807	0.05976365	0.05279767	2397	0.11547491	0.10679501	2986.99	-0.00991785		3576.98	-0.01657472		4166.98	0.00047545		
627.2	0.3311763		1217.19	0.13322974	0.12384379	1807.2	0.05923741	0.05276031	2397.2	0.11559872	0.10675312	2987.19	-0.00973377		3577.18	-0.01589565		4167.18	0.00062257		
627.4	0.33106824		1217.39	0.13391849	0.12379585	1807.4	0.05900754	0.05272296	2397.4	0.11549483	0.10671125	2987.39	-0.00966285		3577.38	-0.01476914		4167.38	0.00108129		
627.6	0.33043328		1217.59	0.13370683	0.12374793	1807.6	0.05915995	0.05268565	2397.6	0.11601786	0.10666939	2987.59	-0.00867074		3577.58	-0.01425238		4167.58	0.00084101		
627.8	0.33083699		1217.79	0.13405537	0.12370003	1807.8	0.05889271	0.05264836	2397.8	0.11521427	0.10662755	2987.79	-0.00839896		3577.78	-0.01388638		4167.78	-0.0000171		
628	0.33125852		1217.99	0.13369326	0.12365214	1808	0.05770664	0.05261109	2398	0.11489963	0.10658573	2987.99	-0.0077041		3577.98	-0.01317632		4167.98	0.00025054		
628.2	0.33195626		1218.19	0.1339371	0.12360428	1808.2	0.05692053	0.05257386	2398.2	0.11458629	0.10654392	2988.19	-0.00743617		3578.18	-0.01274647		4168.18	0.00107077		
628.4	0.33184536		1218.39	0.13452039	0.12355644	1808.4	0.05634248	0.05253665	2398.4	0.11474952	0.10650213	2988.39	-0.00689695		3578.38	-0.01316557		4168.38	0.00100336		
628.6	0.33200126		1218.59	0.13452911	0.12350861	1808.6	0.05610631	0.05249946	2398.6	0.11509235	0.10646035	2988.59	-0.00741321		3578.58	-0.01366397		4168.58	0.00070067		
628.8	0.3322171		1218.79	0.13478561	0.1234608	1808.8	0.05643973	0.05246231	2398.8	0.11413468	0.10641859	2988.79	-0.00747409		3578.78	-0.01385691		4168.78	0.00009817		
629	0.33297053		1218.99	0.13483439	0.12341301	1809	0.05702082	0.05242517	2399	0.11525259	0.10637685	2988.99	-0.00754424		3578.98	-0.01404317		4168.98	-0.00036164		
629.2	0.33227086		1219.19	0.13433889	0.12336524	1809.2	0.05570761	0.05238807	2399.2	0.11548401	0.10633512	2989.19	-0.00749685		3579.18	-0.01509115		4169.18	0.00025685		
629.4	0.33296761		1219.39	0.13283284	0.12331749	1809.4	0.05587346	0.05235099	2399.4	0.11592216	0.10629341	2989.39	-0.0083843		3579.38	-0.01570337		4169.38	-0.00107372		
629.6	0.33221018		1219.59	0.13246596	0.12326975	1809.6	0.05582348	0.05231394	2399.6	0.11558007	0.10625172	2989.59	-0.00899322		3579.58	-0.01575235		4169.58	-0.00153862		
629.8	0.33262132		1219.79	0.131723	0.12322204	1809.8	0.05612179	0.05227691	2399.8	0.11491475	0.10621004	2989.79	-0.00836393		3579.78	-0.01716915		4169.78	-0.00165497		
630	0.33257643		1219.99	0.13156349	0.12317434	1810	0.05650957	0.05223991	2400	0.11465666	0.10616838	2989.99	-0.00839306		3579.98	-0.01767245		4169.98	-0.00126283		
630.2	0.33329341		1220.19	0.13166682	0.12312666	1810.2	0.05630139	0.05220294	2400.2	0.11405969	0.10612673	2990.19	-0.0092107		3580.18	-0.0179838		4170.18	-0.00082717		
630.4	0.33365287		1220.39	0.13108264	0.123079	1810.4	0.05671969	0.05216599	2400.4	0.11477072	0.10608511	2990.39	-0.00995344		3580.38	-0.01892038		4170.38	-0.00178803		
630.6	0.33366457		1220.59	0.13124979	0.12303136	1810.6	0.05732676	0.05212907	2400.6	0.11512815	0.10604349	2990.59	-0.01027741		3580.58	-0.01866953		4170.58	-0.00188823		
630.8	0.33372988		1220.79	0.1302066	0.12298373	1810.8	0.0576603	0.05209217	2400.8	0.11535365	0.1060019	2990.79	-0.01028269		3580.78	-0.0182093		4170.78	-0.00071544		
631	0.33388868		1220.99	0.12927548	0.12293613	1811	0.05851322	0.0520553	2401	0.11556137	0.10596032	2990.99	-0.01026807		3580.98	-0.01812409		4170.98	-0.00042442		
631.2	0.33322701		1221.19	0.12919759	0.12288854	1811.2	0.05741963	0.05201846	2401.2	0.11579957	0.10591875	2991.19	-0.01042449		3581.18	-0.017708		4171.18	0.00038053		
631.4	0.33279451		1221.39	0.12884931	0.12284097	1811.4	0.05743796	0.05198164	2401.4	0.11529237	0.10587721	2991.39	-0.01063483		3581.38	-0.01822286		4171.38	0.00038001		
631.6	0.33260411		1221.59	0.12843573	0.12279342	1811.6	0.05751205	0.05194485	2401.6	0.1156618	0.10583568	2991.59	-0.01006492		3581.58	-0.01855053		4171.58	-0.00093969		
631.8	0.33264504		1221.79	0.12822436	0.12274589	1811.8	0.05713354	0.05190808	2401.8	0.11412957	0.10579416	2991.79	-0.00966553		3581.78	-0.01810177		4171.78	-0.00018957		
632	0.33321334		1221.99	0.12858227	0.12269838	1812	0.0565064	0.05187135	2402	0.11418784	0.10575267	2991.99	-0.00945888		3581.98	-0.01684251		4171.98	0.00036496		
632.2	0.3329475		1222.19	0.12936014	0.12265088	1812.2	0.05679302	0.05183463	2402.2	0.11359536	0.10571118	2992.19	-0.00936909		3582.18	-0.01729978		4172.18	-0.00086487		
632.4	0.33301288		1222.39	0.12950546	0.12260341	1812.4	0.05623841	0.05179795	2402.4	0.11425455	0.10566972	2992.39	-0.00875918		3582.38	-0.01813231		4172.38	-0.00157098		
632.6	0.33264328		1222.59	0.13019147	0.12255595	1812.6	0.05585551	0.05176128	2402.6	0.11463717	0.10562827	2992.59	-0.00891736		3582.58	-0.01827665		4172.58	-0.0027705		
632.8	0.33169889		1222.79	0.13057247	0.12250851	1812.8	0.05636103	0.05172465	2402.8	0.11404719	0.10558684	2992.79	-0.00884564		3582.78	-0.01831412		4172.78	-0.00268211		
633	0.33150843		1222.99	0.13091381	0.12246109	1813	0.05583391	0.05168804	2403	0.11520586	0.10554542	2992.99	-0.00770537		3582.98	-0.01867046		4172.98	-0.0034334		
633.2	0.33076476		1223.19	0.13164306	0.12241368	1813.2	0.05565029	0.05165146	2403.2	0.11519567	0.10550402	2993.19	-0.00800497		3583.18	-0.01940535		4173.18	-0.00389831		
633.4	0.3314967		1223.39	0.13113772	0.1223663	1813.4	0.05651737	0.0516149	2403.4	0.1143834	0.10546263	2993.39	-0.00815142		3583.38	-0.01894502		4173.38	-0.00470293		
633.6	0.33156282		1223.59	0.13198964	0.12231893	1813.6	0.05739049	0.05157837	2403.6	0.11455064	0.10542127	2993.59	-0.00825627		3583.58	-0.01892324		4173.58	-0.00452018		
633.8	0.33145282		1223.79	0.132654	0.12227159	1813.8	0.0575868	0.05154186	2403.8	0.11486183	0.10537992	2993.79	-0.00944501		3583.78	-0.0189281		4173.78	-0.00514824		
634	0.33149291		1223.99	0.13411814	0.12222426	1814	0.05812523	0.05150538	2404	0.11544558	0.10533858	2993.99	-0.01017778		3583.98	-0.01946447		4173.98	-0.00459541		
634.2	0.33223165		1224.19	0.13402292	0.12217695	1814.2	0.05893001	0.05146893	2404.2	0.11527812	0.10529726	2994.19	-0.01082084		3584.18	-0.01987206		4174.18	-0.00508246		
634.4	0.33231557		1224.39	0.13434676	0.12212965	1814.4	0.05922468	0.0514325	2404.4	0.11518452	0.10525596	2994.39	-0.01171083		3584.38	-0.02006051		4174.38	-0.00496254		
634.6	0.33266361		1224.59	0.13483462	0.12208238	1814.6	0.05994296	0.0513961	2404.6	0.11501923	0.10521467	2994.59	-0.01251867		3584.58	-0.01971614		4174.58	-0.00432403		
634.8	0.33186694		1224.79	0.13369032	0.12203512	1814.8	0.05903186	0.05135972	2404.8	0.11499513	0.1051734	2994.79	-0.01299922		3584.78	-0.02012304		4174.78	-0.00354987		
635	0.33148746		1224.99	0.13426149	0.12198788	1815	0.05844356	0.05132337	2405	0.11433752	0.10513215	2994.99	-0.01318508		3584.98	-0.01999834		4174.98	-0.00278027		
635.2	0.33147474		1225.19	0.13484131	0.12194066	1815.2	0.05740177	0.05128704	2405.2	0.11398045	0.10509091	2995.19	-0.01347345		3585.18	-0.01972636		4175.18	-0.00191187		
635.4	0.33184611		1225.39	0.1346012	0.12189346	1815.4	0.05750286	0.05125074	2405.4	0.11438112	0.10504968	2995.39	-0.01314514		3585.38	-0.02074142		4175.38	-0.00188608		
635.6	0.3317669		1225.59	0.13471313	0.12184628	1815.6	0.05695331	0.05121447	2405.6	0.11420236	0.10500848	2995.59	-0.013155		3585.58	-0.020323		4175.58	-0.00246965		
635.8	0.33121519		1225.79	0.13377104	0.12179911	1815.8	0.05637953	0.05117822	2405.8	0.1129173	0.10496729	2995.79	-0.01282109		3585.78	-0.01909617		4175.78	-0.00141902		
636	0.33133137		1225.99	0.13303369	0.12175197	1816	0.05546224	0.051142	2406	0.11328369	0.10492612	2995.99	-0.01252949		3585.98	-0.01868692		4175.98	-0.00200717		
636.2	0.33148997		1226.19	0.13262707	0.12170484	1816.2	0.05457303	0.0511058	2406.2	0.11274086	0.10488496	2996.19	-0.01171238		3586.18	-0.01905163		4176.18	-0.00202318		
636.4	0.33114122		1226.39	0.13198764	0.12165773	1816.4	0.05385525	0.05106963	2406.4	0.1137023	0.10484382	2996.39	-0.01030683		3586.38	-0.01882587		4176.38	-0.00140659		
636.6	0.33076343		1226.59	0.13246065	0.12161064	1816.6	0.05370346	0.05103348	2406.6	0.11391007	0.10480269	2996.59	-0.00931457		3586.58	-0.01769644		4176.58	-0.00125372		
636.8	0.33028196		1226.79	0.13205551	0.12156356	1816.8	0.05409942	0.05099736	2406.8	0.11408785	0.10476158	2996.79	-0.0081078		3586.78	-0.01827147		4176.78	-0.00026407		
637	0.33149496		1226.99	0.13269872	0.12151651	1817	0.0537786	0.05096127	2407	0.11531607	0.10472049	2996.99	-0.00697764		3586.98	-0.01790702		4176.98	-0.00003838		
637.2	0.33164685		1227.19	0.13279128	0.12146947	1817.2	0.05447532	0.0509252	2407.2	0.11574211	0.10467941	2997.19	-0.00728256		3587.18	-0.01698924		4177.18	-0.0004959		
637.4	0.33222563		1227.39	0.13204833	0.12142245	1817.4	0.05580335	0.05088916	2407.4	0.11632219	0.10463835	2997.39	-0.00712557		3587.38	-0.01678109		4177.38	-0.00082635		
637.6	0.33183168		1227.59	0.13238218	0.12137545	1817.6	0.05611051	0.05085314	2407.6	0.11709535	0.10459731	2997.59	-0.00774607		3587.58	-0.01639053		4177.58	-0.00041787		
637.8	0.33200045		1227.79	0.13209229	0.12132847	1817.8	0.05606273	0.05081715	2407.8	0.11667549	0.10455628	2997.79	-0.00906503		3587.78	-0.01653915		4177.78	-0.00029621		
638	0.3316671		1227.99	0.13204347	0.1212815	1818	0.05725065	0.05078118	2408	0.11672346	0.10451527	2997.99	-0.00919765		3587.98	-0.01687909		4177.98	0.0006724		
638.2	0.33153625		1228.19	0.13133579	0.12123456	1818.2	0.05666427	0.05074524	2408.2	0.11601974	0.10447427	2998.19	-0.00989563		3588.18	-0.01618735		4178.18	0.0013015		
638.4	0.33129127		1228.39	0.13141143	0.12118763	1818.4	0.0566272	0.05070932	2408.4	0.11554662	0.10443329	2998.39	-0.01072857		3588.38	-0.01606916		4178.38	0.00094499		
638.6	0.33072911		1228.59	0.13240883	0.12114072	1818.6	0.05689055	0.05067343	2408.6	0.11584771	0.10439233	2998.59	-0.0112541		3588.58	-0.01525364		4178.58	0.00083353		
638.8	0.33022229		1228.79	0.13327313	0.12109383	1818.8	0.05579034	0.05063757	2408.8	0.11552969	0.10435138	2998.79	-0.01161285		3588.78	-0.01574652		4178.78	0.00116934		
639	0.33011059		1228.99	0.13374572	0.12104695	1819	0.05628037	0.05060173	2409	0.11472315	0.10431045	2998.99	-0.01183938		3588.98	-0.01607061		4178.98	0.00125586		
639.2	0.329903		1229.19	0.13406761	0.1210001	1819.2	0.05618345	0.05056591	2409.2	0.11469717	0.10426953	2999.19	-0.01277068		3589.18	-0.01601995		4179.18	0.00120243		
639.4	0.32938549		1229.39	0.13394595	0.12095326	1819.4	0.05564217	0.05053012	2409.4	0.11457754	0.10422863	2999.39	-0.01358149		3589.38	-0.01595539		4179.38	0.00109538		
639.6	0.32918321		1229.59	0.13417233	0.12090644	1819.6	0.05451964	0.05049436	2409.6	0.11409692	0.10418775	2999.59	-0.01421		3589.58	-0.01535307		4179.58	-0.00006572		
639.8	0.32904931		1229.79	0.13349406	0.12085964	1819.8	0.05478131	0.05045862	2409.8	0.11402492	0.10414688	2999.79	-0.01385075		3589.78	-0.01612052		4179.78	-0.00065572		
640	0.328893		1229.99	0.13283733	0.12081286	1820	0.05425139	0.05042291	2410	0.11470303	0.10410603	2999.99	-0.01344548		3589.98	-0.01766132		4179.98	-0.00097292		
640.2	0.32918264		1230.19	0.13282585	0.12076609	1820.2	0.0536946	0.05038722	2410.2	0.11395747	0.10406519	3000.19	-0.01324948		3590.18	-0.01837873		4180.18	-0.00026678		
640.4	0.32792907		1230.39	0.13315993	0.12071934	1820.4	0.05396531	0.05035156	2410.4	0.11437333	0.10402437	3000.39	-0.01285926		3590.38	-0.0187594		4180.38	-0.00083195		
640.6	0.32779549		1230.59	0.13330401	0.12067262	1820.6	0.0540567	0.05031592	2410.6	0.11489854	0.10398357	3000.59	-0.01304919		3590.58	-0.0194116		4180.58	-0.00080471		
640.8	0.32707285		1230.79	0.13332897	0.12062591	1820.8	0.05473247	0.05028031	2410.8	0.11434457	0.10394278	3000.79	-0.01288802		3590.78	-0.02034084		4180.78	-0.00092116		
641	0.32747582		1230.99	0.13352374	0.12057921	1821	0.05583511	0.05024472	2411	0.11394733	0.10390201	3000.99	-0.01206148		3590.98	-0.02000458		4180.98	-0.00182866		
641.2	0.32688073		1231.19	0.13309401	0.12053254	1821.2	0.05711529	0.05020916	2411.2	0.11357765	0.10386125	3001.19	-0.01189342		3591.18	-0.02039416		4181.18	-0.00305503		
641.4	0.3267483		1231.39	0.13268331	0.12048588	1821.4	0.05745503	0.05017362	2411.4	0.11363014	0.10382051	3001.39	-0.01319465		3591.38	-0.02035709		4181.38	-0.0033769		
641.6	0.32607798		1231.59	0.1322281	0.12043924	1821.6	0.05710568	0.05013811	2411.6	0.11276157	0.10377979	3001.59	-0.01348624		3591.58	-0.0198945		4181.58	-0.00309301		
641.8	0.32599806		1231.79	0.1314444	0.12039262	1821.8	0.05750934	0.05010262	2411.8	0.11202412	0.10373908	3001.79	-0.01375341		3591.78	-0.01895055		4181.78	-0.00358034		
642	0.32505094		1231.99	0.13125759	0.12034602	1822	0.05831407	0.05006716	2412	0.11159293	0.10369839	3001.99	-0.01271937		3591.98	-0.01896143		4181.98	-0.00372843		
642.2	0.3254807		1232.19	0.13097538	0.12029944	1822.2	0.05843695	0.05003172	2412.2	0.11172075	0.10365771	3002.19	-0.01266166		3592.18	-0.01829613		4182.18	-0.00368562		
642.4	0.32552641		1232.39	0.13109584	0.12025287	1822.4	0.05959747	0.04999631	2412.4	0.11221477	0.10361705	3002.39	-0.01204388		3592.38	-0.01795307		4182.38	-0.0041418		
642.6	0.32567252		1232.59	0.132145	0.12020632	1822.6	0.06000216	0.04996093	2412.6	0.11215314	0.10357641	3002.59	-0.01116254		3592.58	-0.01676842		4182.58	-0.00366857		
642.8	0.32559647		1232.79	0.13165853	0.12015979	1822.8	0.05947013	0.04992557	2412.8	0.11226842	0.10353578	3002.79	-0.01081914		3592.78	-0.01700216		4182.78	-0.00389016		
643	0.32589561		1232.99	0.13094007	0.12011328	1823	0.06081883	0.04989023	2413	0.1121606	0.10349517	3002.99	-0.01056479		3592.98	-0.01604884		4182.98	-0.00276901		
643.2	0.32558951		1233.19	0.13144944	0.12006679	1823.2	0.06010722	0.04985492	2413.2	0.1121968	0.10345457	3003.19	-0.00988762		3593.18	-0.0158971		4183.18	-0.00188197		
643.4	0.3266659		1233.39	0.13185495	0.12002031	1823.4	0.05996719	0.04981963	2413.4	0.11252871	0.10341399	3003.39	-0.00993994		3593.38	-0.01518513		4183.38	-0.00194757		
643.6	0.32731086		1233.59	0.13162512	0.11997385	1823.6	0.05920635	0.04978437	2413.6	0.11298213	0.10337343	3003.59	-0.0088904		3593.58	-0.01569447		4183.58	-0.00269274		
643.8	0.3271452		1233.79	0.13079977	0.11992741	1823.8	0.05863003	0.04974914	2413.8	0.11336977	0.10333288	3003.79	-0.00860821		3593.78	-0.01749905		4183.78	-0.00181176		
644	0.32722376		1233.99	0.13032577	0.11988099	1824	0.05809119	0.04971392	2414	0.11383928	0.10329235	3003.99	-0.00829978		3593.98	-0.01798829		4183.98	-0.00089563		
644.2	0.32675497		1234.19	0.12984851	0.11983459	1824.2	0.05773179	0.04967874	2414.2	0.11303919	0.10325183	3004.19	-0.00865982		3594.18	-0.01827741		4184.18	-0.00066885		
644.4	0.32627061		1234.39	0.13002158	0.1197882	1824.4	0.05746585	0.04964358	2414.4	0.11320617	0.10321133	3004.39	-0.00786334		3594.38	-0.01924067		4184.38	-0.00019514		
644.6	0.32630654		1234.59	0.12995576	0.11974183	1824.6	0.05689763	0.04960844	2414.6	0.11383274	0.10317084	3004.59	-0.00859591		3594.58	-0.01980573		4184.58	0.00011533		
644.8	0.32637601		1234.79	0.12990701	0.11969548	1824.8	0.05688672	0.04957333	2414.8	0.11358767	0.10313037	3004.79	-0.00882585		3594.78	-0.01973919		4184.78	-0.00004639		
645	0.32682648		1234.99	0.12965307	0.11964915	1825	0.05631442	0.04953824	2415	0.11383344	0.10308992	3004.99	-0.00873852		3594.98	-0.01977777		4184.98	-0.00060905		
645.2	0.32702943		1235.19	0.12905341	0.11960283	1825.2	0.05590009	0.04950318	2415.2	0.11440234	0.10304948	3005.19	-0.009417		3595.18	-0.01952985		4185.18	-0.00141607		
645.4	0.32634679		1235.39	0.12929974	0.11955654	1825.4	0.05441241	0.04946814	2415.4	0.11426523	0.10300906	3005.39	-0.01014079		3595.38	-0.01946856		4185.38	-0.00156835		
645.6	0.32635456		1235.59	0.12965906	0.11951026	1825.6	0.05416029	0.04943313	2415.6	0.11381626	0.10296866	3005.59	-0.00981163		3595.58	-0.01982305		4185.58	-0.00203461		
645.8	0.32640525		1235.79	0.13046097	0.119464	1825.8	0.05383789	0.04939814	2415.8	0.11354577	0.10292827	3005.79	-0.0094715		3595.78	-0.01967155		4185.78	-0.00221944		
646	0.32603028		1235.99	0.13063247	0.11941775	1826	0.05393239	0.04936318	2416	0.1130711	0.10288789	3005.99	-0.00874082		3595.98	-0.0205359		4185.98	-0.00124201		
646.2	0.32590911		1236.19	0.13095711	0.11937153	1826.2	0.05397165	0.04932824	2416.2	0.11339824	0.10284754	3006.19	-0.00857132		3596.18	-0.01987218		4186.18	-0.00138933		
646.4	0.32592653		1236.39	0.13064553	0.11932532	1826.4	0.05428595	0.04929333	2416.4	0.11344718	0.10280719	3006.39	-0.00835166		3596.38	-0.01925069		4186.38	-0.00144018		
646.6	0.32603344		1236.59	0.13043941	0.11927913	1826.6	0.05489158	0.04925844	2416.6	0.11237504	0.10276687	3006.59	-0.00769148		3596.58	-0.0196697		4186.58	-0.00177058		
646.8	0.3260919		1236.79	0.13003567	0.11923296	1826.8	0.05455214	0.04922358	2416.8	0.11272293	0.10272656	3006.79	-0.00768522		3596.78	-0.01977205		4186.78	-0.00159711		
647	0.32664264		1236.99	0.12948979	0.11918681	1827	0.05505109	0.04918874	2417	0.11332857	0.10268626	3006.99	-0.0082951		3596.98	-0.01921242		4186.98	-0.00041306		
647.2	0.32678621		1237.19	0.12939229	0.11914067	1827.2	0.05388998	0.04915392	2417.2	0.11262622	0.10264598	3007.19	-0.00848841		3597.18	-0.01971329		4187.18	-0.00072588		
647.4	0.32766941		1237.39	0.12958787	0.11909456	1827.4	0.05437867	0.04911913	2417.4	0.11256897	0.10260572	3007.39	-0.00870412		3597.38	-0.01901411		4187.38	-0.00085754		
647.6	0.32785444		1237.59	0.12901679	0.11904846	1827.6	0.05408222	0.04908437	2417.6	0.11285046	0.10256547	3007.59	-0.0082873		3597.58	-0.01891916		4187.58	-0.0016267		
647.8	0.32880548		1237.79	0.12876444	0.11900237	1827.8	0.05487667	0.04904963	2417.8	0.11273317	0.10252524	3007.79	-0.00873612		3597.78	-0.01888331		4187.78	-0.00139844		
648	0.3293125		1237.99	0.12876571	0.11895631	1828	0.05587305	0.04901491	2418	0.11230261	0.10248503	3007.99	-0.00885923		3597.98	-0.01833246		4187.98	-0.00209687		
648.2	0.32895674		1238.19	0.12840863	0.11891026	1828.2	0.05606859	0.04898022	2418.2	0.11174063	0.10244483	3008.19	-0.00968181		3598.18	-0.0184829		4188.18	-0.00275148		
648.4	0.32931453		1238.39	0.12891634	0.11886424	1828.4	0.05602138	0.04894555	2418.4	0.11180824	0.10240464	3008.39	-0.01014054		3598.38	-0.01871852		4188.38	-0.00259502		
648.6	0.32905907		1238.59	0.12905558	0.11881822	1828.6	0.05611614	0.04891091	2418.6	0.11237934	0.10236447	3008.59	-0.01174934		3598.58	-0.01828794		4188.58	-0.00319946		
648.8	0.3286347		1238.79	0.12893794	0.11877223	1828.8	0.05614374	0.04887629	2418.8	0.11239263	0.10232432	3008.79	-0.01243052		3598.78	-0.0181947		4188.78	-0.00369225		
649	0.32775605		1238.99	0.12929331	0.11872626	1829	0.05582816	0.0488417	2419	0.11233416	0.10228418	3008.99	-0.01290271		3598.98	-0.01819564		4188.98	-0.00417914		
649.2	0.3268123		1239.19	0.12946468	0.1186803	1829.2	0.05608425	0.04880713	2419.2	0.11230834	0.10224406	3009.19	-0.01322747		3599.18	-0.01812462		4189.18	-0.00473263		
649.4	0.32511272		1239.39	0.13072929	0.11863436	1829.4	0.05531808	0.04877259	2419.4	0.11193919	0.10220396	3009.39	-0.0140079		3599.38	-0.01855018		4189.38	-0.0045936		
649.6	0.32417048		1239.59	0.13133037	0.11858844	1829.6	0.05478701	0.04873807	2419.6	0.11163305	0.10216387	3009.59	-0.01456883		3599.58	-0.01833813		4189.58	-0.00441358		
649.8	0.3226262		1239.79	0.13187451	0.11854253	1829.8	0.05409218	0.04870357	2419.8	0.11140413	0.10212379	3009.79	-0.01476849		3599.78	-0.01856349		4189.78	-0.00381667		
